# Supplementary material for: BABAR: an R package to simplify the normalisation of common reference design microarray-based transcriptomic datasets
Source: BMC Bioinformatics. 2010 Feb 3;11:73. doi: 10.1186/1471-2105-11-73 (PMC2829013; doi:10.1186/1471-2105-11-73)
Supplement: Additional file 4 — Dataset 2. The unprocessed microarray data files and the associated .gal file for a non-heterogeneous 'good' dataset describing the transcriptomic changes of virulence genes for wild-type Salmonella and IHF mutants. [file 1471-2105-11-73-S4.ZIP › IHF_A_20B.gpr]

ATF	1.0
29	56    
"Type=GenePix Results 3"
"DateTime=2004/05/27 17:12:22"
"Settings="
"GalFile=\\Fr-netapp1a\hintoncom\Array lists\STPLMar2003.gal"
"PixelSize=10"
"Wavelengths=635	532"
"ImageFiles=\\Fr-netapp1a\hintoncom\Collaborators\Michael Mangan\New Him single transcriptomes\2004 05 27 035220B.tif 2	\\Fr-netapp1a\hintoncom\Collaborators\Michael Mangan\New Him single transcriptomes\2004 05 27 035220B.tif 3"
"NormalizationMethod=None"
"NormalizationFactors=1	1"
"JpegImage=\\Fr-netapp1a\hintoncom\Collaborators\Michael Mangan\New Him single transcriptomes\gpr\2004 05 27 035220B.jpg"
"StdDev=Type 1"
"RatioFormulations=W1/W2 (635/532)"
"FeatureType=Circular"
"Barcode="
"BackgroundSubtraction=LocalFeature"
"ImageOrigin=1400, 42360"
"JpegOrigin=1550, 42550"
"Creator=GenePix Pro 5.0.1.24"
"Scanner=GenePix 4000A [48450]"
"FocusPosition=0"
"Temperature=37.07"
"LinesAveraged=2"
"Comment="
"PMTGain=600	500"
"ScanPower=100	100"
"LaserPower=1.8	1.64"
"Filters=<Empty>	<Empty>"
"ScanRegion=140,4236,1968,5916"
"Supplier="
"Block"	"Column"	"Row"	"Name"	"ID"	"X"	"Y"	"Dia."	"F635 Median"	"F635 Mean"	"F635 SD"	"F635 CV"	"B635"	"B635 Median"	"B635 Mean"	"B635 SD"	"B635 CV"	"% > B635+1SD"	"% > B635+2SD"	"F635 % Sat."	"F532 Median"	"F532 Mean"	"F532 SD"	"F532 CV"	"B532"	"B532 Median"	"B532 Mean"	"B532 SD"	"B532 CV"	"% > B532+1SD"	"% > B532+2SD"	"F532 % Sat."	"Ratio of Medians (635/532)"	"Ratio of Means (635/532)"	"Median of Ratios (635/532)"	"Mean of Ratios (635/532)"	"Ratios SD (635/532)"	"Rgn Ratio (635/532)"	"Rgn R2 (635/532)"	"F Pixels"	"B Pixels"	"Circularity"	"Sum of Medians (635/532)"	"Sum of Means (635/532)"	"Log Ratio (635/532)"	"F635 Median - B635"	"F532 Median - B532"	"F635 Mean - B635"	"F532 Mean - B532"	"F635 Total Intensity"	"F532 Total Intensity"	"SNR 635"	"SNR 532"	"Flags"	"Normalize"	"Autoflag"
1	1	1	"yiiD"	"STM4029"	1880	42770	120	1036	1252	888	70	85	85	89	36	40	98	98	0	2364	3013	2112	70	49	49	51	15	29	100	100	0	0.411	0.394	0.401	0.368	1.606	0.393	0.887	120	647	100	3266	4131	-1.283	951	2315	1167	2964	150204	361513	32.306	197.467	0	0	0
1	2	1	"yjiY"	"STM4532"	2060	42770	120	216	254	173	68	86	86	90	30	33	88	80	0	1438	1633	1098	67	50	50	51	13	25	99	99	0	0.094	0.106	0.098	0.091	1.813	0.117	0.661	120	513	100	1518	1751	-3.416	130	1388	168	1583	30455	195982	5.467	121.692	0	0	0
1	3	1	"glpG"	"STM3524"	2240	42780	120	824	1293	1318	101	88	88	90	23	25	100	95	0	2955	5375	5874	109	49	49	51	10	19	100	100	0	0.253	0.226	0.222	0.233	1.867	0.217	0.917	120	501	100	3642	6531	-1.981	736	2906	1205	5326	155123	644962	52.304	532.400	0	0	0
1	4	1	"yhjC"	"STM3607"	2410	42770	110	608	583	180	30	91	91	96	39	40	100	100	0	11390	11297	3852	34	50	50	138	827	599	100	100	0	0.046	0.044	0.043	0.043	1.208	0.045	0.955	80	468	100	11857	11739	-4.455	517	11340	492	11247	46616	903728	12.487	13.493	0	0	0
1	5	1	"dacB"	"STM3300"	2600	42770	120	912	1885	2190	116	87	87	92	35	38	100	97	0	3627	6765	7811	115	49	49	122	755	618	90	76	0	0.231	0.268	0.271	0.266	1.675	0.268	0.942	120	562	100	4403	8514	-2.117	825	3578	1798	6716	226219	811780	51.229	8.799	0	0	0
1	6	1	"yqjD"	"STM3229"	2780	42770	120	4597	5323	3487	65	87	87	89	18	20	100	100	0	645	765	447	58	47	47	48	8	16	100	100	0	7.542	7.292	7.483	7.224	1.419	7.921	0.886	120	548	100	5108	5954	2.915	4510	598	5236	718	638819	91805	290.778	89.625	0	0	0
1	7	1	"yfhP"	"STM2544"	2940	42770	110	571	587	272	46	87	87	95	68	71	100	95	0	3019	2933	1405	47	50	50	109	461	422	100	93	0	0.163	0.173	0.173	0.169	1.243	0.173	0.916	80	452	100	3453	3383	-2.617	484	2969	500	2883	46942	234616	7.235	6.126	0	0	0
1	8	1	""	"STM0660"	3130	42770	120	1159	1248	392	31	89	89	99	64	64	100	100	0	6789	7297	2268	31	53	53	110	417	379	100	100	0	0.159	0.160	0.160	0.158	1.224	0.158	0.960	120	556	100	7806	8403	-2.654	1070	6736	1159	7244	149746	875659	17.953	17.235	0	0	0
1	9	1	""	"STM0672"	3310	42780	120	525	511	106	20	90	90	95	26	27	100	100	0	6483	6275	1318	21	52	52	60	27	45	100	100	0	0.068	0.068	0.068	0.067	1.222	0.067	0.950	120	494	100	6866	6644	-3.886	435	6431	421	6223	61317	752952	16.000	230.185	0	0	0
1	10	1	"nagB"	"STM0684"	3490	42790	130	12970	12804	2274	17	92	92	98	47	47	100	100	0	9547	9147	1915	20	49	49	54	23	42	99	99	0	1.356	1.397	1.373	1.478	1.603	1.382	0.983	120	525	100	22376	21810	0.439	12878	9498	12712	9098	1536503	1097619	270.340	395.348	0	0	0
1	11	1	"ybfN"	"STM0688"	3670	42780	120	1540	1584	433	27	93	93	94	22	23	100	100	0	2378	2329	614	26	52	52	59	23	38	100	100	0	0.622	0.655	0.654	0.658	1.220	0.657	0.958	120	520	100	3773	3768	-0.685	1447	2326	1491	2277	190113	279534	67.727	98.696	0	0	0
1	12	1	"eutH"	"STM2460"	3850	42780	120	931	958	263	27	93	93	95	24	25	100	100	0	8498	8745	2240	25	55	55	65	27	41	100	100	0	0.099	0.100	0.100	0.098	1.171	0.100	0.957	120	502	100	9281	9555	-3.333	838	8443	865	8690	114981	1049407	35.958	321.481	0	0	0
1	13	1	"ubiE"	"STM3970"	4020	42780	130	11571	11582	3669	31	93	93	97	26	26	100	100	0	11046	11126	2728	24	50	50	53	14	26	100	100	0	1.044	1.037	1.005	1.012	1.205	1.068	0.961	120	561	100	22474	22565	0.062	11478	10996	11489	11076	1389781	1335070	441.731	790.929	0	0	0
1	14	1	""	"STM3966"	4200	42780	120	4902	5056	1011	19	93	93	95	23	24	100	100	0	17272	17519	2464	14	49	49	51	12	23	100	100	0	0.279	0.284	0.280	0.281	1.164	0.283	0.959	120	520	100	22032	22433	-1.841	4809	17223	4963	17470	606775	2102259	215.696	1455.667	0	0	0
1	15	1	"yigL"	"STM3962"	4380	42790	130	4196	4237	834	19	92	92	93	18	19	100	100	0	9348	9620	1964	20	47	47	48	8	16	100	100	0	0.441	0.433	0.434	0.438	1.267	0.426	0.968	120	529	100	13405	13718	-1.180	4104	9301	4145	9573	508401	1154429	230.222	1196.500	0	0	0
1	16	1	"recQ"	"STM3958"	4550	42780	130	3288	3313	975	29	92	92	94	26	27	100	100	0	7236	7398	1506	20	48	48	52	33	63	100	100	0	0.445	0.438	0.432	0.426	1.190	0.458	0.953	120	554	100	10384	10571	-1.169	3196	7188	3221	7350	397561	887769	123.808	222.606	0	0	0
1	17	1	"yigG"	"STM3954"	4730	42780	120	2399	2503	903	36	93	93	95	28	29	100	100	0	5125	4986	1610	32	48	48	54	36	66	100	100	0	0.454	0.488	0.476	0.489	1.379	0.468	0.872	120	502	100	7383	7348	-1.139	2306	5077	2410	4938	300321	598345	86.000	137.000	0	0	0
1	18	1	"yigB"	"STM3950"	4910	42780	140	5820	5330	2160	40	91	91	92	19	20	100	99	0	9859	9272	3927	42	48	48	49	14	28	100	100	0	0.584	0.568	0.562	0.563	1.470	0.556	0.957	156	649	100	15540	14463	-0.776	5729	9811	5239	9224	831537	1446426	275.684	658.786	0	0	0
1	19	1	"sgaB"	"STM4384"	5100	42790	130	609	829	778	93	92	92	93	19	20	96	95	0	705	1031	1014	98	48	48	50	10	20	100	100	0	0.787	0.750	0.742	0.733	1.640	0.752	0.865	120	509	100	1174	1720	-0.346	517	657	737	983	99442	123730	38.737	98.100	0	0	0
1	20	1	"cycA"	"STM4398"	5270	42790	130	15814	15811	2151	13	93	93	114	289	253	100	100	0	17136	17053	2358	13	49	49	72	337	468	100	100	0	0.920	0.924	0.922	0.927	1.117	0.914	0.983	120	561	100	32808	32722	-0.120	15721	17087	15718	17004	1897302	2046360	54.315	50.389	0	0	0
1	21	1	"ytfM"	"STM4409"	5450	42790	130	2808	2761	1707	61	94	94	114	277	242	100	90	0	10054	10662	6634	62	48	48	70	323	461	100	100	0	0.271	0.251	0.248	0.246	1.386	0.248	0.948	120	613	100	12720	13281	-1.882	2714	10006	2667	10614	331323	1279449	9.556	32.793	0	0	0
1	22	1	""	"STM4418"	5620	42780	120	1076	999	402	40	93	93	95	34	35	100	100	0	12008	11318	4845	42	48	48	52	17	32	100	100	0	0.082	0.080	0.080	0.079	1.239	0.079	0.967	120	518	100	12943	12176	-3.605	983	11960	906	11270	119896	1358172	26.588	662.706	0	0	0
1	23	1	""	"STM4422"	5800	42790	120	222	285	204	71	91	91	93	32	34	86	74	0	681	1020	982	96	48	48	51	11	21	100	100	0	0.207	0.200	0.197	0.186	1.646	0.190	0.868	120	513	100	764	1166	-2.273	131	633	194	972	34236	122448	6.000	88.091	0	0	0
1	24	1	"srfJ"	"STM4426"	5980	42780	130	525	534	84	15	87	87	94	85	90	100	99	0	18407	18251	2335	12	47	47	66	228	345	100	100	0	0.024	0.025	0.025	0.024	1.139	0.025	0.963	120	766	100	18798	18651	-5.389	438	18360	447	18204	64044	2190147	5.176	79.759	0	0	0
1	1	2	"yaiC"	"STM0385"	1890	42950	110	558	765	700	91	85	85	91	37	40	100	100	0	2909	4312	4319	100	50	50	59	84	142	100	100	0	0.165	0.160	0.170	0.159	1.473	0.155	0.866	80	450	100	3332	4942	-2.596	473	2859	680	4262	61161	344969	18.216	50.631	0	0	0
1	2	2	"mopB"	"STM4329"	2070	42950	140	2707	8818	13267	150	87	87	95	47	49	100	100	0	303	704	992	140	49	49	59	85	144	73	63	0	10.315	13.330	12.277	12.405	1.662	13.767	0.918	156	444	100	2874	9386	3.367	2620	254	8731	655	1375630	109747	185.596	7.588	0	0	0
1	3	2	"phoP"	"STM1231"	2250	42950	120	3298	5549	6537	117	88	88	93	37	39	100	100	0	1332	2066	2521	122	50	50	52	12	23	99	99	0	2.504	2.709	2.726	2.841	1.765	2.758	0.864	120	401	100	4492	7477	1.324	3210	1282	5461	2016	665932	247931	147.459	167.833	0	0	0
1	4	2	"otsA"	"STM1928"	2440	42950	120	1633	2518	2218	88	90	90	93	37	39	100	99	0	3332	5139	4744	92	50	50	135	829	614	97	88	0	0.470	0.477	0.521	0.491	1.579	0.441	0.795	120	456	100	4825	7517	-1.089	1543	3282	2428	5089	302113	616732	65.541	6.036	0	0	0
1	5	2	"thiF"	"STM4162"	2600	42940	110	193	253	268	105	86	86	88	20	22	92	87	0	2028	2533	2045	80	49	49	62	109	175	98	96	0	0.054	0.067	0.057	0.058	2.195	0.069	0.567	80	408	100	2086	2651	-4.209	107	1979	167	2484	20230	202661	8.250	22.670	0	0	0
1	6	2	"hemE"	"STM4167"	2780	42950	110	910	1285	1246	96	90	90	97	58	59	100	98	0	2761	3996	4207	105	49	49	78	170	217	100	97	0	0.302	0.303	0.297	0.309	1.559	0.296	0.882	80	454	100	3532	5142	-1.726	820	2712	1195	3947	102761	319648	20.483	23.047	0	0	0
1	7	2	"bfr"	"STM3443"	2970	42950	120	3109	4832	5493	113	92	92	106	85	80	95	90	0	793	1101	1189	107	50	50	114	451	395	60	45	0	4.061	4.510	4.722	4.720	2.058	4.868	0.880	120	501	100	3760	5791	2.022	3017	743	4740	1051	579818	132148	55.600	2.188	0	0	0
1	8	2	"stfA"	"STM0195"	3150	42950	120	214	402	449	111	87	87	91	35	38	64	56	0	1314	3159	3866	122	49	49	53	35	66	86	79	0	0.100	0.101	0.101	0.125	3.036	0.092	0.669	120	433	100	1392	3425	-3.316	127	1265	315	3110	48210	379080	8.886	88.743	0	0	0
1	9	2	"hemL"	"STM0202"	3330	42950	120	1096	1416	1053	74	89	89	92	24	26	100	100	0	689	946	688	72	48	48	53	20	37	99	99	0	1.571	1.478	1.448	1.459	1.521	1.559	0.881	120	386	100	1648	2225	0.652	1007	641	1327	898	169872	113579	55.167	44.650	0	0	0
1	10	2	"eutD"	"STM2466"	3500	42950	120	116	198	281	141	92	92	98	31	31	47	37	0	728	2308	3149	136	49	49	53	19	35	85	79	0	0.035	0.047	0.037	0.064	5.900	0.050	0.383	120	397	100	703	2365	-4.822	24	679	106	2259	23808	276940	3.226	118.684	0	0	0
1	11	2	"crr"	"STM2433"	3690	42960	120	2465	7740	10401	134	90	90	95	28	29	93	88	0	294	1140	1500	131	47	47	49	10	20	84	74	0	9.615	6.999	7.302	7.370	2.250	7.874	0.859	120	418	100	2622	8743	3.265	2375	247	7650	1093	928853	136810	273.036	109.100	0	0	0
1	12	2	"prpD"	"STM0370"	3860	42960	120	126	162	105	64	89	89	91	20	21	60	47	0	937	1835	2350	128	47	47	48	10	20	100	98	0	0.042	0.041	0.044	0.049	2.576	0.040	0.800	120	403	100	927	1861	-4.588	37	890	73	1788	19438	220211	3.550	178.700	0	0	0
1	13	2	"spaQ"	"STM2889"	4040	42960	120	186	264	239	90	91	91	93	21	22	81	67	0	1065	2136	2869	134	48	48	49	10	20	100	99	0	0.093	0.083	0.087	0.082	2.580	0.075	0.816	120	418	100	1112	2261	-3.420	95	1017	173	2088	31735	256279	8.143	208.700	0	0	0
1	14	2	"yfeJ"	"STM2437"	4220	42960	130	334	414	224	54	91	91	93	21	22	99	99	0	2435	3280	2459	74	48	48	50	15	30	99	99	0	0.102	0.100	0.099	0.104	1.568	0.093	0.862	120	429	100	2630	3555	-3.296	243	2387	323	3232	49687	393551	15.286	215.333	0	0	0
1	15	2	"fabH"	"STM1193"	4400	42960	120	2197	3465	3342	96	93	93	94	21	22	100	100	0	2587	4437	4453	100	47	47	48	15	31	100	100	0	0.828	0.768	0.781	0.790	1.471	0.779	0.847	120	369	100	4644	7762	-0.272	2104	2540	3372	4390	415761	532382	160.524	292.600	0	0	0
1	16	2	"flgN"	"STM1171"	4570	42960	120	2525	3166	2267	71	94	94	98	30	30	100	100	0	1677	2095	1575	75	48	48	54	37	68	100	100	0	1.492	1.501	1.575	1.515	1.502	1.517	0.860	120	415	100	4060	5119	0.578	2431	1629	3072	2047	379965	251400	102.267	55.162	0	0	0
1	17	2	"phsC"	"STM2063"	4760	42960	120	842	1186	1017	85	95	95	97	25	25	100	100	0	3876	5395	4437	82	49	49	55	25	45	100	100	0	0.195	0.204	0.185	0.196	1.495	0.194	0.812	120	411	100	4574	6437	-2.357	747	3827	1091	5346	142327	647350	43.560	213.600	0	0	0
1	18	2	"pefB"	"PSLT019"	4940	42960	120	117	131	60	45	93	93	95	19	20	56	28	0	1975	3257	4394	134	48	48	52	21	40	100	100	0	0.012	0.012	0.013	0.014	2.592	0.012	0.638	120	371	100	1951	3247	-6.327	24	1927	38	3209	15744	390830	1.895	152.619	0	0	0
1	19	2	""	"PSLT046"	5110	42960	120	3592	6638	6866	103	92	92	96	23	23	100	100	0	2191	3808	3814	100	48	48	64	206	321	94	86	0	1.633	1.741	1.769	1.783	2.041	1.864	0.880	120	371	100	5643	10306	0.708	3500	2143	6546	3760	796541	456901	284.435	18.175	0	0	0
1	20	2	"rlgA"	"PSLT045"	5250	42950	80	681	1279	1438	112	101	101	194	582	300	50	32	0	630	1177	1476	125	51	51	144	594	412	48	26	0	1.002	1.046	0.881	0.971	2.520	1.218	0.868	52	242	100	1159	2304	0.002	580	579	1178	1126	66487	61193	1.864	1.739	0	0	0
1	21	2	"udp"	"STM3968"	5430	42940	70	1653	3386	4723	139	104	104	214	1048	489	53	43	0	500	1000	1302	130	52	52	95	314	330	56	43	0	3.458	3.462	3.397	3.873	3.101	3.785	0.858	32	216	100	1997	4230	1.790	1549	448	3282	948	108350	31997	3.027	2.882	0	0	0
1	22	2	"hns"	"STM1751"	5640	42960	120	4699	8443	11771	139	95	95	133	670	503	95	92	1	419	659	816	123	48	48	62	180	290	75	50	0	12.410	13.663	12.371	13.506	1.901	15.853	0.823	120	515	100	4975	8959	3.633	4604	371	8348	611	1013136	79038	12.403	3.317	0	0	0
1	23	2	"prgI"	"STM2873"	5820	42970	120	175	210	115	54	89	89	102	114	111	36	14	0	309	412	354	85	46	46	80	303	378	41	17	0	0.327	0.331	0.307	0.327	2.147	0.227	0.670	120	431	100	349	487	-1.613	86	263	121	366	25158	49494	0.947	1.096	0	0	0
1	24	2	"prfC"	"STM4560"	6000	42990	110	154	833	1458	175	79	79	90	107	118	47	40	0	218	703	1023	145	42	42	73	293	401	45	31	0	0.426	1.141	1.000	1.013	2.460	1.184	0.617	80	462	100	251	1415	-1.231	75	176	754	661	66665	56200	6.944	2.150	0	0	0
1	1	3	"iclR"	"STM4187"	1900	43130	120	380	705	779	110	85	85	91	54	59	81	67	0	2159	3664	4170	113	48	48	56	76	135	90	86	0	0.140	0.171	0.162	0.184	2.535	0.161	0.772	120	547	100	2406	4236	-2.839	295	2111	620	3616	84633	439704	11.370	47.474	0	0	0
1	2	3	"hisQ"	"STM2353"	2080	43130	120	323	744	841	113	87	87	94	53	56	66	62	0	1661	3681	4569	124	48	48	51	25	49	87	83	0	0.146	0.181	0.189	0.220	3.056	0.174	0.900	120	385	100	1849	4290	-2.773	236	1613	657	3633	89308	441752	12.264	145.200	0	0	0
1	3	3	"rpsP"	"STM2676"	2250	43130	120	759	1456	1604	110	89	89	94	50	53	85	76	0	292	520	549	105	50	50	54	25	46	78	70	0	2.769	2.909	2.911	3.046	2.386	3.450	0.740	120	408	100	912	1837	1.469	670	242	1367	470	174716	62444	27.240	18.640	0	0	0
1	4	3	"ilvH"	"STM0117"	2430	43130	120	367	1023	1354	132	87	87	88	18	20	80	77	0	822	2141	2876	134	49	49	51	10	19	90	86	0	0.362	0.447	0.496	0.527	2.481	0.456	0.920	120	460	100	1053	3028	-1.465	280	773	936	2092	122730	256968	51.944	209.000	0	0	0
1	5	3	"putP"	"STM1125"	2600	43130	110	608	1979	2690	135	89	89	184	698	379	46	38	0	449	1529	2230	145	48	48	128	526	410	46	36	0	1.294	1.276	1.338	1.263	2.207	1.349	0.757	80	453	100	920	3371	0.372	519	401	1890	1481	158294	122281	2.572	2.663	0	0	0
1	6	3	"hfq"	"STM4361"	2780	43130	110	987	3291	3895	118	96	96	239	801	335	55	43	0	170	424	479	112	49	49	137	520	379	32	11	0	7.364	8.520	8.984	8.920	1.991	9.477	0.475	80	470	100	1012	3570	2.880	891	121	3195	375	263262	33889	3.810	0.552	0	0	0
1	7	3	"cbiK"	"STM2025"	2970	43140	120	492	1088	1307	120	95	95	150	425	283	45	32	0	766	1674	1923	114	50	50	62	69	111	96	90	0	0.554	0.611	0.587	0.540	1.940	0.653	0.769	120	478	100	1113	2617	-0.851	397	716	993	1624	130591	200875	2.207	23.362	0	0	0
1	8	3	"cboQ"	"STM2021"	3150	43140	120	324	801	923	115	89	89	93	37	39	85	73	0	940	2538	3099	122	49	49	58	49	84	97	91	0	0.264	0.286	0.259	0.265	2.390	0.261	0.796	120	446	100	1126	3201	-1.923	235	891	712	2489	96099	304612	19.135	50.612	0	0	0
1	9	3	"umuD"	"STM1998"	3330	43140	120	119	140	64	45	88	88	89	19	21	59	41	0	596	1083	1236	114	49	49	56	32	57	98	94	0	0.057	0.050	0.058	0.058	2.693	0.042	0.608	120	409	100	578	1086	-4.141	31	547	52	1034	16759	130017	2.684	32.094	0	0	0
1	10	3	"uhpB"	"STM3789"	3490	43140	130	134	176	108	61	88	88	92	27	29	65	45	0	453	1018	1195	117	48	48	54	26	48	94	85	0	0.114	0.091	0.103	0.125	3.056	0.076	0.648	120	429	100	451	1058	-3.138	46	405	88	970	21070	122191	3.111	37.077	0	0	0
1	11	3	"trpC"	"STM1725"	3670	43140	130	188	359	382	106	89	89	95	39	41	65	53	0	771	2156	2691	124	48	48	59	85	144	85	77	0	0.137	0.128	0.121	0.140	2.761	0.124	0.746	120	472	100	822	2378	-2.868	99	723	270	2108	43122	258759	6.769	24.671	0	0	0
1	12	3	"rpoN"	"STM3320"	3860	43140	120	389	803	1274	158	88	88	92	36	39	93	83	0	354	770	1639	212	48	48	58	86	148	77	62	0	0.984	0.990	1.075	1.102	2.050	0.785	0.865	120	435	100	607	1437	-0.024	301	306	715	722	96338	92384	19.750	8.279	0	0	0
1	13	3	"phnW"	"STM0431"	4040	43140	120	125	155	80	51	87	87	88	19	21	73	50	0	2291	3584	3665	102	49	49	53	18	33	100	100	0	0.017	0.019	0.019	0.019	2.190	0.018	0.664	120	427	100	2280	3603	-5.883	38	2242	68	3535	18652	430053	3.526	196.167	0	0	0
1	14	3	""	"STM4141"	4220	43140	120	584	698	577	82	89	89	90	21	23	99	97	0	199	263	214	81	48	48	53	24	45	97	93	0	3.278	2.833	2.876	2.772	1.572	2.938	0.854	120	419	100	646	824	1.713	495	151	609	215	83802	31590	28.952	8.750	0	0	0
1	15	3	""	"STM0346"	4390	43140	120	135	160	71	44	90	90	92	22	23	72	51	0	1983	3054	3155	103	47	47	50	18	36	100	100	0	0.023	0.023	0.021	0.020	2.591	0.019	0.641	120	387	100	1981	3077	-5.427	45	1936	70	3007	19182	366425	3.091	166.889	0	0	0
1	16	3	""	"STM1042"	4560	43140	130	180	266	279	104	93	93	96	25	26	83	72	0	1008	1969	2710	137	49	49	70	230	328	91	80	0	0.091	0.090	0.086	0.081	2.076	0.089	0.838	120	447	100	1046	2093	-3.462	87	959	173	1920	31874	236245	6.800	8.257	0	0	0
1	17	3	"sirC"	"STM1774"	4750	43140	130	211	271	217	80	94	94	104	132	126	46	19	0	790	1125	1336	118	51	51	77	245	318	80	65	0	0.158	0.165	0.161	0.158	2.242	0.124	0.678	120	462	100	856	1251	-2.659	117	739	177	1074	32461	134975	1.265	4.278	0	0	0
1	18	3	"orf70"	"STM1388"	4920	43140	130	252	371	350	94	92	92	102	136	133	60	32	0	624	870	792	91	49	49	62	109	175	97	85	0	0.278	0.340	0.302	0.296	1.854	0.364	0.736	120	422	100	735	1100	-1.845	160	575	279	821	44495	104388	1.978	7.413	0	0	0
1	19	3	"traB"	"PSLT081"	5100	43140	120	193	230	117	50	92	92	94	21	22	96	85	0	5964	8130	6728	82	49	49	68	193	283	99	99	0	0.017	0.017	0.016	0.017	2.012	0.015	0.732	120	434	100	6016	8219	-5.872	101	5915	138	8081	27557	975549	6.476	41.772	0	0	0
1	20	3	"trbI"	"PSLT089"	5290	43140	130	141	182	146	80	92	92	117	263	224	7	3	0	1688	2660	3071	115	50	50	83	269	324	90	82	0	0.030	0.034	0.031	0.029	2.491	0.033	0.701	120	536	100	1687	2700	-5.063	49	1638	90	2610	21870	319211	0.247	9.580	0	0	0
1	21	3	""	"PSLT093"	5460	43150	120	116	137	70	51	92	92	140	694	495	0	0	0	1518	2399	2900	120	49	49	71	208	292	98	95	0	0.016	0.019	0.020	0.018	2.920	0.019	0.609	120	495	100	1493	2395	-5.936	24	1469	45	2350	16390	287877	-0.004	11.192	0	0	0
1	22	3	"traF"	"PSLT097"	5640	43150	130	213	245	140	57	91	91	93	21	22	92	84	0	4524	5346	5199	97	47	47	54	32	59	100	100	0	0.027	0.029	0.029	0.030	1.706	0.025	0.780	120	473	100	4599	5453	-5.198	122	4477	154	5299	29426	641474	7.238	165.375	0	0	0
1	23	3	"traG"	"PSLT101"	5820	43150	130	383	521	597	114	88	88	91	21	23	99	98	0	4231	4995	3523	70	46	46	52	32	61	100	100	0	0.070	0.087	0.074	0.077	1.683	0.080	0.396	120	421	100	4480	5382	-3.826	295	4185	433	4949	62535	599404	20.476	154.469	0	0	0
1	24	3	""	"PSLT106"	5980	43140	130	266	513	604	117	76	76	78	19	24	95	90	0	976	2135	2786	130	43	43	50	39	78	99	93	0	0.204	0.209	0.210	0.202	1.809	0.210	0.927	120	529	100	1123	2529	-2.296	190	933	437	2092	61604	256225	22.895	53.462	0	0	0
1	1	4	""	"STM1656"	1890	43320	120	470	721	668	92	85	85	89	52	58	96	88	0	3530	5478	5707	104	48	48	51	18	35	99	98	0	0.111	0.117	0.119	0.132	2.395	0.107	0.826	120	524	100	3867	6066	-3.177	385	3482	636	5430	86544	657373	12.154	301.500	0	0	0
1	2	4	""	"STM2716"	2070	43310	120	101	111	43	38	87	87	91	40	43	20	9	0	499	1269	2064	162	50	50	54	26	48	99	95	0	0.031	0.020	0.033	0.041	4.185	0.015	0.193	120	408	100	463	1243	-5.003	14	449	24	1219	13350	152316	0.500	46.731	0	0	0
1	3	4	""	"STM2722"	2250	43310	120	115	134	60	44	88	88	93	41	44	32	15	0	4773	5846	4891	83	50	50	55	26	47	100	100	0	0.006	0.008	0.007	0.007	2.671	0.007	0.243	120	439	100	4750	5842	-7.451	27	4723	46	5796	16031	701556	1.000	222.731	0	0	0
1	4	4	""	"STM1618"	2430	43310	110	385	582	487	83	88	88	91	23	25	100	98	0	2707	4340	4124	95	50	50	54	43	79	100	100	0	0.112	0.115	0.113	0.110	1.471	0.106	0.833	80	401	100	2954	4784	-3.161	297	2657	494	4290	46561	347204	21.348	99.674	0	0	0
1	5	4	""	"STM1675"	2610	43320	120	276	454	489	107	90	90	156	654	419	15	6	0	1478	2974	3866	129	49	49	107	484	452	74	60	0	0.130	0.124	0.131	0.124	2.515	0.116	0.851	120	464	100	1615	3289	-2.942	186	1429	364	2925	54501	356836	0.456	5.924	0	0	0
1	6	4	""	"STM1664"	2790	43320	120	337	544	625	114	93	93	129	371	287	30	14	0	1638	3034	4056	133	51	51	60	62	103	99	98	0	0.154	0.151	0.144	0.153	1.939	0.141	0.841	120	432	100	1831	3434	-2.701	244	1587	451	2983	65304	364103	1.119	47.968	0	0	0
1	7	4	"pyrH"	"STM0218"	2970	43320	120	2387	4301	5615	130	92	92	95	29	30	99	96	0	1493	2958	3950	133	51	51	58	38	65	95	86	0	1.592	1.448	1.440	1.622	1.941	1.438	0.902	120	388	100	3737	7116	0.670	2295	1442	4209	2907	516123	354930	145.034	76.316	0	0	0
1	8	4	"accA"	"STM0232"	3140	43320	120	5499	6189	2760	44	90	90	94	25	26	100	100	0	2712	3030	1373	45	50	50	60	47	78	99	99	0	2.032	2.047	2.004	2.111	1.691	2.139	0.886	120	425	100	8071	9079	1.023	5409	2662	6099	2980	742645	363656	243.800	63.191	0	0	0
1	9	4	"panC"	"STM0181"	3330	43320	120	888	1122	804	71	89	89	91	21	23	99	99	0	3110	4091	3165	77	49	49	56	43	76	100	100	0	0.261	0.256	0.244	0.255	1.530	0.238	0.890	120	411	100	3860	5075	-1.938	799	3061	1033	4042	134594	490917	49.095	93.837	0	0	0
1	10	4	"sbmC"	"STM2061"	3500	43320	120	2025	2634	2706	102	90	90	94	26	27	99	99	0	485	646	597	92	48	48	54	30	55	95	86	0	4.428	4.254	4.489	4.526	1.983	5.284	0.734	120	393	100	2372	3142	2.147	1935	437	2544	598	316100	77508	97.692	19.733	0	0	0
1	11	4	"yeeO"	"STM2013"	3680	43320	120	324	426	311	73	94	94	100	41	41	97	87	0	3902	5018	4411	87	51	51	65	83	127	100	100	0	0.060	0.067	0.063	0.062	1.723	0.061	0.831	120	422	100	4081	5299	-4.066	230	3851	332	4967	51120	602163	7.951	59.675	0	0	0
1	12	4	"rcsA"	"STM1982"	3860	43320	120	272	332	212	63	93	93	99	42	42	94	79	0	2515	3620	3005	83	52	52	62	44	70	100	100	0	0.073	0.067	0.066	0.061	1.858	0.060	0.730	120	425	100	2642	3807	-3.782	179	2463	239	3568	39849	434402	5.548	80.864	0	0	0
1	13	4	"yjbB"	"STM4189"	4040	43320	120	260	280	112	40	89	89	92	24	26	100	97	0	739	787	400	50	51	51	59	39	66	100	100	0	0.249	0.260	0.257	0.252	1.432	0.247	0.804	120	427	100	859	927	-2.008	171	688	191	736	33595	94473	7.833	18.667	0	0	0
1	14	4	"ubiA"	"STM4234"	4220	43330	130	558	845	766	90	91	91	91	17	18	100	100	0	3697	5435	5074	93	49	49	54	20	37	100	100	0	0.128	0.140	0.132	0.135	1.385	0.138	0.886	120	442	100	4115	6140	-2.966	467	3648	754	5386	101381	652235	44.353	269.050	0	0	0
1	15	4	""	"STM4242"	4390	43320	130	1655	2365	2244	94	92	92	92	20	21	100	100	0	4961	7246	6841	94	48	48	55	69	125	100	100	0	0.318	0.316	0.317	0.307	1.481	0.312	0.908	120	425	100	6476	9471	-1.652	1563	4913	2273	7198	283759	869549	113.650	104.217	0	0	0
1	16	4	""	"STM4272"	4570	43320	130	316	362	185	51	93	93	96	25	26	99	97	0	3296	4306	2772	64	50	50	73	239	327	100	98	0	0.069	0.063	0.063	0.062	1.525	0.059	0.768	120	443	100	3469	4525	-3.864	223	3246	269	4256	43471	516699	10.640	17.711	0	0	0
1	17	4	"yjcG"	"STM4273"	4750	43330	130	13915	20139	15850	78	97	97	111	142	127	100	100	5	3791	5583	4747	85	52	52	61	106	173	100	100	0	3.696	3.624	3.714	3.729	1.284	3.604	0.927	120	397	100	17557	25573	1.886	13818	3739	20042	5531	2416675	669957	141.042	52.094	0	0	0
1	18	4	"sixA"	"STM2387"	4920	43330	140	1836	2664	3130	117	98	98	112	141	125	96	91	0	896	1314	1584	120	53	53	65	111	170	95	86	0	2.062	2.035	2.018	2.044	1.903	2.211	0.752	156	407	100	2581	3827	1.044	1738	843	2566	1261	415615	204984	18.099	11.252	0	0	0
1	19	4	"fes"	"STM0586"	5100	43320	120	110	134	114	85	93	93	97	25	25	37	19	0	297	683	932	136	53	53	60	42	70	82	71	0	0.070	0.065	0.066	0.085	3.480	0.050	0.216	120	403	100	261	671	-3.843	17	244	41	630	16104	81926	1.480	14.833	0	0	0
1	20	4	"maa"	"STM0472"	5280	43330	120	390	509	484	95	94	94	95	21	22	94	87	0	1024	1858	2103	113	51	51	56	18	32	100	100	0	0.304	0.230	0.237	0.230	2.189	0.207	0.822	120	395	100	1269	2222	-1.717	296	973	415	1807	61026	222930	19.714	100.111	0	0	0
1	21	4	"ybbJ"	"STM0500"	5450	43330	120	390	641	919	143	92	92	94	25	26	91	86	0	669	1200	1905	158	50	50	56	24	42	98	92	0	0.481	0.477	0.478	0.473	2.383	0.422	0.670	120	385	100	917	1699	-1.055	298	619	549	1150	76921	143956	21.880	47.667	0	0	0
1	22	4	"allD"	"STM0528"	5630	43330	120	181	245	198	80	91	91	95	32	33	87	61	0	2383	4341	5536	127	48	48	95	780	821	96	75	0	0.039	0.036	0.035	0.034	1.750	0.034	0.880	120	436	100	2425	4447	-4.697	90	2335	154	4293	29350	520963	4.688	5.444	0	0	0
1	23	4	"yfdH"	"STM0558"	5810	43330	120	164	205	127	61	86	86	88	21	23	95	80	0	2391	4208	4945	117	44	44	49	21	42	100	100	0	0.033	0.029	0.031	0.030	1.919	0.024	0.792	120	420	100	2425	4283	-4.911	78	2347	119	4164	24639	505003	5.571	198.048	0	0	0
1	24	4	""	"STM0573"	5990	43330	120	93	98	35	35	71	71	74	18	24	55	30	0	443	785	958	122	41	41	45	30	66	100	94	0	0.055	0.036	0.044	0.046	2.769	0.030	0.492	120	549	100	424	771	-4.192	22	402	27	744	11819	94159	1.333	24.667	0	0	0
1	1	5	""	"STM1836"	1900	43490	120	266	1160	5805	500	84	84	87	32	36	95	91	0	3347	4481	3787	84	48	48	53	56	105	97	97	0	0.055	0.243	0.055	0.071	2.747	1.270	0.172	120	502	100	3481	5509	-4.180	182	3299	1076	4433	139252	537703	33.531	79.071	0	0	0
1	2	5	"ycgN"	"STM1811"	2070	43490	120	369	465	331	71	87	87	91	36	39	97	96	0	2347	3035	2465	81	49	49	52	13	25	100	100	0	0.123	0.127	0.132	0.122	1.621	0.122	0.845	120	378	100	2580	3364	-3.027	282	2298	378	2986	55794	364195	10.389	229.462	0	0	0
1	3	5	"kdsA"	"STM1772"	2240	43500	140	5297	7591	7802	102	89	89	93	25	26	100	100	0	1756	2405	2511	104	51	51	54	15	27	98	98	0	3.055	3.187	3.262	3.496	1.816	3.297	0.880	156	439	100	6913	9856	1.611	5208	1705	7502	2354	1184219	375243	299.920	156.733	0	0	0
1	4	5	"galU"	"STM1752"	2430	43490	120	4483	4938	2433	49	88	88	93	25	26	100	100	0	4244	4724	2270	48	52	52	58	42	72	99	99	0	1.048	1.038	1.012	1.090	1.506	1.039	0.903	120	441	100	8587	9522	0.068	4395	4192	4850	4672	592552	566905	193.800	111.095	0	0	0
1	5	5	"yeaB"	"STM1825"	2610	43490	120	489	546	263	48	88	88	93	55	59	99	99	0	2292	2429	1112	45	52	52	63	122	193	100	99	0	0.179	0.193	0.183	0.188	1.442	0.192	0.862	120	414	100	2641	2835	-2.482	401	2240	458	2377	65514	291523	8.236	19.393	0	0	0
1	6	5	""	"STM1808"	2790	43490	120	391	424	184	43	88	88	90	19	21	98	97	0	2375	2636	1263	47	52	52	56	16	28	100	100	0	0.130	0.130	0.132	0.123	1.428	0.126	0.878	120	380	100	2626	2920	-2.939	303	2323	336	2584	50889	316288	17.579	161.250	0	0	0
1	7	5	""	"STM4011"	2960	43490	120	128	143	57	39	87	87	89	18	20	75	54	0	2777	3644	3644	100	50	50	55	23	41	100	100	0	0.015	0.016	0.017	0.016	2.327	0.014	0.694	120	398	100	2768	3650	-6.056	41	2727	56	3594	17201	437315	3.000	156.043	0	0	0
1	8	5	"yihG"	"STM3998"	3140	43490	110	249	313	237	75	88	88	92	35	38	87	72	0	2381	3245	3298	101	50	50	71	303	426	88	80	0	0.069	0.070	0.071	0.074	1.709	0.070	0.850	80	387	100	2492	3420	-3.856	161	2331	225	3195	25013	259573	6.314	10.475	0	0	0
1	9	5	"argC"	"STM4121"	3320	43500	120	341	578	686	118	89	89	93	34	36	89	77	0	2173	3721	5015	134	50	50	70	291	415	80	75	0	0.119	0.133	0.138	0.148	2.014	0.130	0.906	120	421	100	2375	4160	-3.075	252	2123	489	3671	69402	446567	14.265	12.546	0	0	0
1	10	5	"ego"	"STM4074"	3500	43500	120	365	537	574	106	93	93	96	25	26	92	85	0	2476	3736	4594	122	49	49	55	28	50	98	98	0	0.112	0.120	0.126	0.126	2.102	0.114	0.844	120	376	100	2699	4131	-3.157	272	2427	444	3687	64477	448367	17.640	131.464	0	0	0
1	11	5	"cpxP"	"STM4060"	3670	43500	120	1278	2423	3754	154	94	94	99	43	43	98	95	0	1055	2055	2952	143	49	49	58	46	79	97	90	0	1.177	1.161	1.132	1.186	1.932	1.298	0.841	120	379	100	2190	4335	0.235	1184	1006	2329	2006	290734	246606	54.047	43.413	0	0	0
1	12	5	""	"Not LT2a86"	3850	43500	120	222	454	629	138	93	93	100	49	49	65	51	0	467	1324	2081	157	50	50	58	41	70	90	76	0	0.309	0.283	0.293	0.300	2.489	0.283	0.874	120	412	100	546	1635	-1.693	129	417	361	1274	54455	158867	7.224	30.878	0	0	0
1	13	5	"smg"	"STM3404"	4030	43500	120	2168	2910	2842	97	93	93	98	38	38	100	100	0	1773	2351	2158	91	50	50	56	37	66	100	99	0	1.204	1.224	1.209	1.210	1.608	1.301	0.876	120	403	100	3798	5118	0.268	2075	1723	2817	2301	349245	282061	74.000	62.027	0	0	0
1	14	5	"rpsM"	"STM3418"	4210	43510	120	2344	3342	3374	100	93	93	96	26	27	100	100	0	549	801	779	97	49	49	52	13	25	99	97	0	4.502	4.320	4.398	4.527	1.729	4.565	0.889	120	395	100	2751	4001	2.171	2251	500	3249	752	401005	96121	124.846	57.615	0	0	0
1	15	5	"rpsH"	"STM3426"	4390	43500	120	2645	4952	7732	156	94	94	101	42	41	100	100	0	555	861	1054	122	48	48	54	69	127	98	91	0	5.032	5.975	5.213	5.069	1.665	7.522	0.845	120	402	100	3058	5671	2.331	2551	507	4858	813	594276	103287	115.500	11.696	0	0	0
1	16	5	"rpsQ"	"STM3431"	4570	43500	120	1359	2227	2377	106	95	95	105	45	42	99	98	0	436	661	663	100	48	48	54	73	135	96	87	0	3.258	3.478	3.544	3.338	1.664	3.874	0.812	120	367	100	1652	2745	1.704	1264	388	2132	613	267292	79283	47.156	8.315	0	0	0
1	17	5	"rplV"	"STM3435"	4740	43500	120	2565	3663	5501	150	100	100	110	43	39	100	99	0	986	1392	1939	139	50	50	53	14	26	100	100	0	2.634	2.655	2.751	2.587	1.562	2.855	0.941	120	353	100	3401	4905	1.397	2465	936	3563	1342	439593	167020	82.628	95.643	0	0	0
1	18	5	"rplC"	"STM3440"	4920	43500	120	5314	8149	8270	101	107	107	135	174	128	100	100	0	973	1347	1337	99	51	51	67	148	220	100	88	0	5.648	6.205	5.935	6.089	1.447	6.384	0.924	120	412	100	6129	9338	2.498	5207	922	8042	1296	977848	161680	46.057	8.649	0	0	0
1	19	5	"yjgA"	"STM4437"	5100	43500	120	1749	2910	4176	143	104	104	114	44	38	100	100	0	1312	2164	2795	129	55	55	58	15	25	100	100	0	1.309	1.330	1.342	1.273	1.772	1.504	0.783	120	388	100	2902	4915	0.388	1645	1257	2806	2109	349190	259699	63.545	140.400	0	0	0
1	20	5	"holC"	"STM4476"	5270	43500	120	1244	1766	1829	103	101	101	104	27	25	100	99	0	1117	1496	1470	98	55	55	60	21	35	100	100	0	1.076	1.155	1.185	1.121	1.589	1.228	0.848	120	380	100	2205	3106	0.106	1143	1062	1665	1441	211904	179510	61.556	68.381	0	0	0
1	21	5	"yjiE"	"STM4511"	5450	43500	120	227	262	183	69	97	97	102	34	33	76	62	0	2736	3348	3194	95	52	52	69	136	197	96	92	0	0.048	0.050	0.050	0.044	2.336	0.049	0.810	120	368	100	2814	3461	-4.368	130	2684	165	3296	31382	401727	4.706	24.110	0	0	0
1	22	5	"fhuF"	"STM4550"	5610	43510	100	120	157	105	66	92	92	96	35	36	42	26	0	184	1628	2836	174	50	50	123	920	747	32	27	0	0.209	0.041	0.104	0.134	5.117	0.031	0.810	80	323	100	162	1643	-2.259	28	134	65	1578	12521	130270	1.743	1.636	0	0	0
1	23	5	"smp"	"STM4577"	5800	43510	120	120	265	470	177	82	82	84	29	34	60	35	0	317	1357	3151	232	44	44	96	781	813	25	18	0	0.139	0.139	0.153	0.161	3.442	0.120	0.772	120	449	100	311	1496	-2.845	38	273	183	1313	31767	162838	6.241	1.615	0	0	0
1	24	5	"arcA"	"STM4598"	5980	43500	100	74	72	14	19	69	69	70	16	22	17	0	0	40	41	5	12	40	40	40	5	12	18	2	0	100000.000	3.000	3.208	3.231	2.874	28.722	0.012	80	399	100	5	4	16.610	5	0	3	1	5772	3251	0.125	0.200	-50	0	0
1	1	6	""	"STM3548"	1880	43660	110	140	250	453	181	84	84	88	37	42	65	33	0	1440	2131	1876	88	49	49	95	415	436	92	77	0	0.040	0.080	0.036	0.037	2.597	0.088	0.312	80	525	100	1447	2248	-4.635	56	1391	166	2082	19982	170483	4.378	4.906	0	0	0
1	2	6	"yhgG"	"STM3507"	2080	43660	110	154	208	168	80	87	87	93	42	45	70	43	0	566	834	747	89	49	49	93	440	473	57	30	0	0.130	0.154	0.127	0.134	1.852	0.145	0.592	80	412	100	584	906	-2.948	67	517	121	785	16627	66742	2.738	1.684	0	0	0
1	3	6	"nanA"	"STM3339"	2250	43670	120	474	873	1076	123	89	89	93	32	34	98	90	0	2184	4090	5270	128	50	50	52	11	21	100	100	0	0.180	0.194	0.192	0.193	1.738	0.190	0.884	120	400	100	2519	4824	-2.471	385	2134	784	4040	104806	490826	24.375	367.091	0	0	0
1	4	6	"mtgA"	"STM3326"	2420	43660	110	1449	1770	1055	59	90	90	102	119	116	100	98	0	1736	1983	1109	55	51	51	68	161	236	100	98	0	0.807	0.870	0.849	0.852	1.303	0.851	0.869	80	388	100	3044	3612	-0.310	1359	1685	1680	1932	141591	158674	14.017	11.894	0	0	0
1	5	6	"yhbZ"	"STM3301"	2590	43660	110	658	982	1095	111	91	91	122	293	240	83	47	0	3019	4404	5050	114	52	52	148	989	668	90	71	0	0.191	0.205	0.198	0.197	1.408	0.222	0.890	80	420	100	3534	5243	-2.388	567	2967	891	4352	78589	352298	2.935	4.303	0	0	0
1	6	6	"truB"	"STM3284"	2780	43670	120	1689	2219	2135	96	89	89	110	262	238	98	91	0	2357	3165	3002	94	52	52	130	944	726	85	61	0	0.694	0.684	0.709	0.696	1.479	0.695	0.919	120	451	100	3905	5243	-0.527	1600	2305	2130	3113	266298	379761	8.050	3.215	0	0	0
1	7	6	"yqhD"	"STM3164"	2960	43670	120	697	867	738	85	89	89	89	19	21	99	99	0	3352	4277	3567	83	49	49	55	23	41	100	100	0	0.184	0.184	0.190	0.177	1.520	0.182	0.857	120	399	100	3911	5006	-2.442	608	3303	778	4228	104050	513264	40.947	183.565	0	0	0
1	8	6	"yghU"	"STM3140"	3140	43670	120	1148	1610	1669	103	87	87	92	34	36	99	97	0	1530	2094	2259	107	50	50	77	321	416	86	70	0	0.717	0.745	0.794	0.746	1.754	0.716	0.860	120	425	100	2541	3567	-0.480	1061	1480	1523	2044	193219	251323	44.647	6.283	0	0	0
1	9	6	"mltC"	"STM3112"	3310	43670	120	797	985	1104	112	88	88	92	34	36	97	95	0	2868	3566	4117	115	50	50	70	293	418	94	85	0	0.252	0.255	0.252	0.250	1.599	0.258	0.946	120	414	100	3527	4413	-1.991	709	2818	897	3516	118226	427952	26.265	11.932	0	0	0
1	10	6	"yggJ"	"STM3094"	3500	43670	120	632	1171	1391	118	88	88	91	19	20	100	98	0	1704	2791	3310	118	50	50	54	19	35	100	100	0	0.329	0.395	0.371	0.391	1.719	0.394	0.887	120	377	100	2198	3824	-1.604	544	1654	1083	2741	140561	334971	56.842	144.053	0	0	0
1	11	6	""	"STM3073"	3670	43670	120	173	307	504	164	90	90	93	38	40	69	50	0	1080	2415	4252	176	49	49	54	38	70	95	91	0	0.081	0.092	0.072	0.073	2.629	0.108	0.872	120	360	100	1114	2583	-3.635	83	1031	217	2366	36813	289819	5.632	62.132	0	0	0
1	12	6	"ygfA"	"STM3061"	3850	43680	120	294	410	405	98	90	90	96	46	47	90	77	0	1683	2568	3067	119	48	48	55	40	72	100	99	0	0.125	0.127	0.131	0.127	1.724	0.126	0.903	120	399	100	1839	2840	-3.003	204	1635	320	2520	49257	308183	6.826	62.825	0	0	0
1	13	6	"yeaH"	"STM1284"	4030	43670	130	2525	4611	5305	115	93	93	96	36	37	100	98	0	2379	3632	4134	113	49	49	53	19	35	100	99	0	1.044	1.261	1.240	1.209	1.721	1.292	0.915	120	406	100	4762	8101	0.062	2432	2330	4518	3583	553281	435782	125.417	188.368	0	0	0
1	14	6	"ydiZ"	"STM1325"	4210	43680	120	566	787	1017	129	93	93	98	30	30	95	90	0	561	761	865	113	49	49	51	10	19	99	98	0	0.924	0.975	1.009	0.958	1.820	1.124	0.787	120	376	100	985	1406	-0.114	473	512	694	712	94456	91306	22.967	71.000	0	0	0
1	15	6	"aroH"	"STM1347"	4390	43680	120	387	606	730	120	93	93	101	42	41	89	85	0	1950	3537	5084	143	49	49	51	11	21	100	100	0	0.155	0.147	0.150	0.143	1.890	0.136	0.891	120	376	100	2195	4001	-2.693	294	1901	513	3488	72668	424425	12.024	316.909	0	0	0
1	16	6	"orf242"	"STM1390"	4560	43670	120	292	655	981	149	92	92	102	47	46	85	69	0	1490	3237	5440	168	49	49	51	12	23	99	98	0	0.139	0.177	0.177	0.166	2.121	0.172	0.931	120	334	100	1641	3751	-2.849	200	1441	563	3188	78567	388423	11.766	265.500	0	0	0
1	17	6	"ydhO"	"STM1432"	4730	43680	150	826	1305	1542	118	93	93	108	141	130	92	80	0	2121	3149	3609	114	49	49	60	139	231	97	96	0	0.354	0.391	0.389	0.383	1.761	0.396	0.881	156	408	100	2805	4312	-1.499	733	2072	1212	3100	203566	491256	8.489	22.223	0	0	0
1	18	6	"ydgR"	"STM1452"	4900	43690	110	3825	4491	3556	79	95	95	158	349	220	95	93	0	2070	2245	1750	77	51	51	86	215	250	91	91	0	1.847	2.004	1.935	2.023	1.451	1.934	0.890	80	401	100	5749	6590	0.886	3730	2019	4396	2194	359244	179577	12.415	10.042	0	0	0
1	19	6	"ugpC"	"STM3554"	5100	43680	120	910	1479	1687	114	99	99	159	328	206	86	62	0	2754	4472	5135	114	52	52	84	202	240	100	99	0	0.300	0.312	0.308	0.298	1.425	0.317	0.927	120	455	100	3513	5800	-1.736	811	2702	1380	4420	177504	536666	4.024	21.723	0	0	0
1	20	6	"ftsX"	"STM3569"	5270	43680	120	4468	4444	1731	38	100	100	108	36	33	100	100	0	4638	4615	1789	38	54	54	74	138	186	100	99	0	0.953	0.952	0.934	0.953	1.310	0.953	0.939	120	421	100	8952	8905	-0.070	4368	4584	4344	4561	533239	553836	120.444	32.906	0	0	0
1	21	6	"yhhM"	"STM3574"	5470	43670	130	364	501	444	88	99	99	105	35	33	98	96	0	1700	2133	1861	87	54	54	76	142	186	100	99	0	0.161	0.193	0.190	0.183	1.518	0.214	0.915	120	402	100	1911	2481	-2.635	265	1646	402	2079	60099	256013	11.314	14.486	0	0	0
1	22	6	"yhhS"	"STM3581"	5620	43680	120	385	567	505	89	85	85	86	19	22	99	99	0	4255	5970	5471	91	48	48	63	157	249	100	100	0	0.071	0.081	0.077	0.076	1.510	0.082	0.876	120	354	100	4507	6404	-3.810	300	4207	482	5922	68038	716403	25.316	37.624	0	0	0
1	23	6	"yhhJ"	"STM3585"	5800	43680	120	265	478	591	123	75	75	77	17	22	98	97	0	2157	4617	6570	142	43	43	46	16	34	100	100	0	0.090	0.088	0.084	0.082	1.519	0.086	0.908	120	393	100	2304	4977	-3.476	190	2114	403	4574	57416	554098	23.588	285.688	0	0	0
1	24	6	"gor"	"STM3597"	5970	43680	120	973	3476	6544	188	70	70	70	15	21	100	100	0	548	1713	3226	188	41	41	42	6	14	100	100	0	1.781	2.037	1.882	1.966	1.579	2.052	0.935	120	522	100	1410	5078	0.833	903	507	3406	1672	417125	205517	227.067	278.500	0	0	0
1	1	7	"yicN"	"STM3786"	1900	43850	110	451	656	729	111	84	84	90	56	62	100	92	0	1620	2431	2828	116	50	50	88	408	463	95	87	0	0.234	0.240	0.230	0.229	1.405	0.242	0.914	80	504	100	1937	2953	-2.097	367	1570	572	2381	52511	194449	10.107	5.743	0	0	0
1	2	7	"yidH"	"STM3805"	2070	43850	120	338	534	598	111	88	88	101	157	155	66	40	0	1288	1886	2256	119	51	51	54	35	64	99	97	0	0.202	0.243	0.221	0.222	1.932	0.247	0.756	120	454	100	1487	2281	-2.307	250	1237	446	1835	64139	226276	2.758	52.343	0	0	0
1	3	7	"yidQ"	"STM3810"	2240	43850	120	729	1163	1483	127	87	87	103	165	160	83	65	0	975	2061	2916	141	50	50	54	35	64	99	96	0	0.694	0.535	0.523	0.534	1.659	0.507	0.916	120	412	100	1567	3087	-0.527	642	925	1076	2011	139580	247293	6.424	57.343	0	0	0
1	4	7	""	"STM3820"	2420	43850	120	424	754	959	127	88	88	101	111	109	87	70	0	2396	4338	5931	136	50	50	65	148	227	100	99	0	0.143	0.155	0.155	0.148	1.613	0.155	0.935	120	462	100	2682	4954	-2.804	336	2346	666	4288	90477	520560	5.883	28.872	0	0	0
1	5	7	"torR"	"STM3824"	2600	43850	120	3649	3759	1684	44	91	91	107	251	234	98	96	0	4524	4704	1953	41	51	51	115	919	799	97	94	0	0.795	0.788	0.799	0.781	1.377	0.805	0.911	120	466	100	8031	8321	-0.330	3558	4473	3668	4653	451057	564478	14.550	4.993	0	0	0
1	6	7	"dgoR"	"STM3830"	2780	43850	120	1416	2013	1705	84	89	89	91	20	21	100	100	0	3466	4779	3866	80	51	51	59	48	81	100	100	0	0.389	0.407	0.403	0.404	1.355	0.413	0.938	120	449	100	4742	6652	-1.364	1327	3415	1924	4728	241565	573445	96.100	98.333	0	0	0
1	7	7	"pdxA"	"STM0091"	2960	43840	120	2755	2764	838	30	88	88	90	19	21	100	100	0	9154	9134	2702	29	49	49	55	23	41	100	100	0	0.293	0.295	0.295	0.293	1.167	0.293	0.979	120	411	100	11772	11761	-1.771	2667	9105	2676	9085	331670	1096045	140.737	394.739	0	0	0
1	8	7	""	"STM0099"	3120	43840	110	263	306	147	48	87	87	92	43	46	98	96	0	1630	1886	1152	61	49	49	90	387	430	100	96	0	0.111	0.119	0.116	0.115	1.321	0.116	0.901	80	384	100	1757	2056	-3.167	176	1581	219	1837	24452	150905	4.977	4.641	0	0	0
1	9	7	"yabB"	"STM0119"	3310	43850	120	1011	1610	1845	114	86	86	91	40	43	100	100	0	1493	2301	2623	113	49	49	83	355	427	93	83	0	0.641	0.677	0.679	0.668	1.440	0.683	0.918	120	457	100	2369	3776	-0.643	925	1444	1524	2252	193151	276150	37.975	6.248	0	0	0
1	10	7	"murE"	"STM0123"	3490	43850	120	1782	2427	2137	88	87	87	89	17	19	100	100	0	1850	2453	2034	82	48	48	50	15	30	100	100	0	0.941	0.973	0.978	0.967	1.382	1.014	0.935	120	417	100	3497	4745	-0.088	1695	1802	2340	2405	291219	294302	137.529	160.200	0	0	0
1	11	7	"lpxC"	"STM0134"	3660	43840	120	2781	4842	6438	132	87	87	89	17	19	100	100	0	1325	2098	2699	128	49	49	51	13	25	100	100	0	2.111	2.321	2.416	2.329	1.407	2.444	0.956	120	408	100	3970	6804	1.078	2694	1276	4755	2049	580985	251791	279.588	157.462	0	0	0
1	12	7	"hofC"	"STM0142"	3850	43850	120	127	189	167	88	88	88	91	43	47	46	27	0	1282	3489	5197	148	49	49	53	23	43	99	97	0	0.032	0.029	0.029	0.031	3.019	0.028	0.661	120	447	100	1272	3541	-4.983	39	1233	101	3440	22710	418719	2.279	149.391	0	0	0
1	13	7	""	"STM1546"	4030	43850	120	203	243	131	53	88	88	91	22	24	96	81	0	2725	2958	1722	58	50	50	53	19	35	100	100	0	0.043	0.053	0.042	0.045	1.874	0.055	0.768	120	399	100	2790	3063	-4.540	115	2675	155	2908	29114	354911	6.909	152.895	0	0	0
1	14	7	""	"STM1550"	4200	43850	120	261	425	415	97	89	89	92	22	23	100	91	0	1162	2077	2391	115	49	49	51	10	19	100	100	0	0.155	0.166	0.154	0.158	1.495	0.164	0.890	120	393	100	1285	2364	-2.694	172	1113	336	2028	50978	249280	15.136	202.600	0	0	0
1	15	7	""	"STM1555"	4380	43850	120	310	369	233	63	88	88	91	18	19	98	98	0	2786	3471	2516	72	49	49	50	10	20	100	100	0	0.081	0.082	0.076	0.078	1.480	0.078	0.825	120	425	100	2959	3703	-3.624	222	2737	281	3422	44332	416538	15.444	342.100	0	0	0
1	16	7	""	"STM1561"	4560	43850	120	483	753	690	91	88	88	92	34	36	98	98	0	3205	5148	4816	93	48	48	56	81	144	100	99	0	0.125	0.130	0.127	0.124	1.313	0.134	0.942	120	396	100	3552	5765	-2.999	395	3157	665	5100	90336	617749	19.441	62.864	0	0	0
1	17	7	"adhP"	"STM1567"	4730	43850	120	2346	3134	3177	101	91	91	94	24	25	99	99	0	2738	3766	3833	101	51	51	56	21	37	100	100	0	0.839	0.819	0.793	0.815	1.503	0.820	0.870	120	366	100	4942	6758	-0.253	2255	2687	3043	3715	376087	451907	126.667	176.667	0	0	0
1	18	7	"yddG"	"STM1571"	4900	43850	110	440	608	645	106	91	91	101	84	83	97	88	0	5553	6201	4043	65	52	52	104	359	345	100	100	0	0.063	0.084	0.065	0.070	1.568	0.083	0.549	80	426	100	5850	6666	-3.978	349	5501	517	6149	48641	496080	6.036	16.983	0	0	0
1	19	7	"topA"	"STM1714"	5080	43850	110	4708	5311	3995	75	91	91	100	78	78	100	100	0	3441	3964	2930	73	51	51	103	362	351	97	93	0	1.362	1.334	1.327	1.325	1.292	1.345	0.951	80	441	100	8007	9133	0.446	4617	3390	5220	3913	424872	317092	66.808	10.666	0	0	0
1	20	7	"trpH"	"STM1721"	5270	43850	120	1656	2180	1635	75	97	97	106	76	71	100	100	0	4149	5166	3548	68	52	52	66	92	139	100	100	0	0.381	0.407	0.395	0.399	1.299	0.418	0.929	120	465	100	5656	7197	-1.394	1559	4097	2083	5114	261598	619860	27.289	55.435	0	0	0
1	21	7	"cls"	"STM1739"	5450	43860	130	1280	1645	1562	94	97	97	99	26	26	98	98	0	3919	5231	4953	94	53	53	64	43	67	99	99	0	0.306	0.299	0.296	0.291	1.451	0.301	0.944	120	474	100	5049	6726	-1.708	1183	3866	1548	5178	197380	627771	59.462	120.163	0	0	0
1	22	7	"tdk"	"STM1750"	5620	43850	130	302	705	1274	180	86	86	91	70	76	79	60	0	401	1170	2339	199	48	48	56	46	82	99	93	0	0.612	0.552	0.535	0.530	1.559	0.541	0.943	120	410	100	569	1741	-0.709	216	353	619	1122	84593	140406	8.771	24.217	0	0	0
1	23	7	"narX"	"STM1766"	5790	43860	130	582	981	1088	110	75	75	82	70	85	97	83	0	4035	6973	7992	114	44	44	49	43	87	100	100	0	0.127	0.131	0.127	0.128	1.476	0.130	0.937	120	452	100	4498	7835	-2.977	507	3991	906	6929	117692	836727	12.843	161.023	0	0	0
1	24	7	"ychM"	"STM1781"	5980	43860	120	420	815	1166	143	67	67	68	15	22	100	100	0	2282	4111	5930	144	43	43	45	15	33	100	100	0	0.158	0.184	0.169	0.172	1.501	0.186	0.916	120	554	100	2592	4816	-2.665	353	2239	748	4068	97744	493318	49.800	271.067	0	0	0
1	1	8	""	"STM2303"	1870	44030	110	755	1111	1009	90	81	81	85	37	43	100	100	0	1537	2300	2294	99	50	50	53	22	41	100	100	0	0.453	0.458	0.456	0.449	1.503	0.414	0.834	80	506	100	2161	3280	-1.142	674	1487	1030	2250	88871	183962	27.730	102.136	0	0	0
1	2	8	"nuoL"	"STM2318"	2060	44030	120	19237	16117	7265	45	88	88	101	154	152	97	96	0	11248	9556	4135	43	51	51	56	39	69	98	96	0	1.710	1.686	1.716	1.753	1.683	1.712	0.975	120	469	100	30346	25534	0.774	19149	11197	16029	9505	1934008	1146757	104.000	243.590	0	0	0
1	3	8	"nuoA"	"STM2328"	2240	44030	120	5718	5739	3568	62	88	88	103	161	156	97	97	0	2456	2470	1484	60	50	50	54	34	62	97	97	0	2.340	2.335	2.338	2.448	1.572	2.413	0.936	120	438	100	8036	8071	1.226	5630	2406	5651	2420	688722	296434	35.006	71.059	0	0	0
1	4	8	"yfbT"	"STM2334"	2410	44020	110	3451	3334	855	25	87	87	92	31	33	100	100	0	4644	4568	1073	23	50	50	55	28	50	100	100	0	0.732	0.719	0.731	0.712	1.162	0.738	0.952	80	393	100	7958	7765	-0.450	3364	4594	3247	4518	266706	365420	104.581	161.179	0	0	0
1	5	8	""	"STM2340"	2590	44030	120	2458	2647	2065	78	90	90	92	25	27	99	99	0	3451	3770	2789	73	53	53	59	29	49	99	98	0	0.697	0.688	0.688	0.674	1.594	0.703	0.934	120	467	100	5766	6274	-0.521	2368	3398	2557	3717	317651	452405	102.200	127.966	0	0	0
1	6	8	""	"STM2344"	2760	44030	110	574	793	602	75	89	89	94	34	36	100	100	0	1858	2784	2159	77	52	52	76	170	223	100	100	0	0.269	0.258	0.257	0.256	1.333	0.242	0.803	80	410	100	2291	3436	-1.897	485	1806	704	2732	63457	222748	20.559	15.929	0	0	0
1	7	8	""	"STM2528"	2950	44030	120	534	573	362	63	88	88	93	37	39	98	94	0	5303	5873	3765	64	50	50	74	181	244	98	97	0	0.085	0.083	0.081	0.082	1.626	0.081	0.856	120	484	100	5699	6308	-3.558	446	5253	485	5823	68790	704766	12.973	32.039	0	0	0
1	8	8	"nifU"	"STM2542"	3130	44030	120	1092	1145	616	53	88	88	91	39	42	98	98	0	2646	2684	1425	53	49	49	73	323	442	95	95	0	0.387	0.401	0.395	0.400	1.462	0.396	0.909	120	470	100	3601	3692	-1.371	1004	2597	1057	2635	137403	322056	27.026	8.084	0	0	0
1	9	8	"yjdL"	"STM2560"	3310	44030	120	485	586	425	72	85	85	87	17	19	97	96	0	7042	7929	5197	65	48	48	49	7	14	100	100	0	0.057	0.064	0.059	0.059	1.459	0.068	0.917	120	451	100	7394	8382	-4.128	400	6994	501	7881	70299	951466	29.353	1125.714	0	0	0
1	10	8	"yfhK"	"STM2564"	3480	44020	110	1059	1196	731	61	87	87	91	33	36	100	100	0	6061	6931	3616	52	48	48	65	197	303	100	100	0	0.162	0.161	0.158	0.153	1.254	0.164	0.914	80	419	100	6985	7992	-2.629	972	6013	1109	6883	95668	554510	33.485	34.853	0	0	0
1	11	8	""	"STM2575"	3670	44030	120	183	225	122	54	87	87	91	31	34	91	74	0	3751	5430	4604	84	48	48	63	182	288	99	98	0	0.026	0.026	0.025	0.024	1.656	0.025	0.884	120	495	100	3799	5520	-5.270	96	3703	138	5382	26966	651634	4.323	29.489	0	0	0
1	12	8	""	"STM2590"	3840	44030	110	340	389	193	49	88	88	94	49	52	100	100	0	6292	7050	3239	45	49	49	64	170	265	100	100	0	0.040	0.043	0.040	0.041	1.233	0.043	0.827	80	407	100	6495	7302	-4.631	252	6243	301	7001	31088	564015	6.020	41.094	0	0	0
1	13	8	"yraO"	"STM3266"	4030	44030	120	1512	1589	879	55	90	90	95	47	49	99	97	0	4237	4081	2093	51	50	50	67	161	240	99	98	0	0.340	0.372	0.360	0.355	1.424	0.365	0.904	120	470	100	5609	5530	-1.558	1422	4187	1499	4031	190646	489701	31.787	24.932	0	0	0
1	14	8	"yhbU"	"STM3274"	4200	44020	110	1320	1369	250	18	90	90	92	19	20	100	100	0	12016	12551	1999	15	50	50	56	55	98	100	100	0	0.103	0.102	0.101	0.102	1.098	0.101	0.967	80	424	100	13196	13780	-3.282	1230	11966	1279	12501	109491	1004065	67.211	227.182	0	0	0
1	15	8	""	"STM3278"	4380	44030	110	130	140	44	31	91	91	97	48	49	37	10	0	6424	6267	1824	29	50	50	63	94	149	100	100	0	0.006	0.008	0.007	0.006	2.316	0.009	0.456	80	453	100	6413	6266	-7.353	39	6374	49	6217	11174	501385	0.896	66.000	0	0	0
1	16	8	"yhbC"	"STM3288"	4570	44030	110	2423	2639	1033	39	91	91	97	50	51	100	100	0	3565	3813	1383	36	50	50	61	85	139	100	100	0	0.663	0.677	0.670	0.670	1.222	0.676	0.943	80	416	100	5847	6311	-0.592	2332	3515	2548	3763	211120	305017	50.840	44.141	0	0	0
1	17	8	"mrsA"	"STM3294"	4730	44040	140	10479	10140	1946	19	101	101	110	41	37	100	100	0	10910	10579	1817	17	58	58	79	103	130	100	100	0	0.956	0.954	0.949	0.944	1.173	0.961	0.977	156	540	100	21230	20560	-0.064	10378	10852	10039	10521	1581908	1650287	244.634	101.942	0	0	0
1	18	8	"rplU"	"STM3304"	4920	44040	110	3779	4903	4427	90	100	100	109	40	36	100	100	0	1181	1509	1224	81	62	62	93	276	296	100	95	0	3.288	3.319	3.245	3.246	1.221	3.475	0.938	80	426	100	4798	6250	1.717	3679	1119	4803	1447	392200	120730	119.850	5.130	0	0	0
1	19	8	"ybgJ"	"STM0712"	5080	44030	110	4454	5298	3657	69	93	93	107	95	88	100	100	0	4100	4733	2906	61	53	53	73	145	198	100	100	0	1.078	1.112	1.073	1.077	1.229	1.159	0.943	80	465	100	8408	9885	0.108	4361	4047	5205	4680	423809	378636	54.642	32.138	0	0	0
1	20	8	""	"STM0719"	5260	44030	110	295	293	66	22	97	97	103	64	62	100	82	0	14423	14661	1284	8	52	52	95	380	400	100	100	0	0.014	0.013	0.013	0.013	1.486	0.012	0.635	80	473	100	14569	14805	-6.182	198	14371	196	14609	23466	1172896	2.969	38.332	0	0	0
1	21	8	""	"STM0725"	5450	44040	110	189	197	51	25	95	95	99	43	43	91	56	0	4558	4588	1020	22	54	54	91	383	420	100	100	0	0.021	0.022	0.022	0.021	1.480	0.022	0.455	80	426	100	4598	4636	-5.582	94	4504	102	4534	15765	367030	2.279	11.742	0	0	0
1	22	8	"sdhA"	"STM0734"	5620	44040	120	35692	33867	14339	42	90	90	108	151	139	100	98	5	6200	6111	2968	48	50	50	89	485	544	94	93	0	5.789	5.573	5.711	5.777	1.498	5.514	0.956	120	469	100	41752	39838	2.533	35602	6150	33777	6061	4064041	733329	223.570	12.416	0	0	0
1	23	8	"tolQ"	"STM0745"	5800	44030	110	831	944	544	57	79	79	93	147	158	100	97	0	2344	2816	1598	56	44	44	51	55	107	100	100	0	0.327	0.312	0.311	0.310	1.263	0.308	0.856	80	408	100	3052	3637	-1.613	752	2300	865	2772	75549	225292	5.789	50.273	0	0	0
1	24	8	"nadA"	"STM0756"	5970	44030	110	776	872	383	43	70	70	72	16	22	100	100	0	9072	10079	3858	38	43	43	53	100	188	100	100	0	0.078	0.080	0.077	0.078	1.209	0.080	0.950	80	476	100	9735	10838	-3.677	706	9029	802	10036	69777	806305	50.000	100.260	0	0	0
1	1	9	"yliJ"	"STM0862"	1870	44200	110	5197	5624	2458	43	82	82	92	68	73	100	98	0	6512	7110	2826	39	50	50	71	243	342	100	100	0	0.792	0.785	0.791	0.732	1.607	0.786	0.879	80	510	100	11577	12602	-0.337	5115	6462	5542	7060	449905	568810	81.353	28.967	0	0	0
1	2	9	""	"STM0869"	2050	44200	110	505	624	389	62	89	89	98	65	66	100	100	0	6362	8263	4902	59	52	52	79	267	337	100	100	0	0.066	0.065	0.064	0.062	1.380	0.065	0.813	80	427	100	6726	8746	-3.923	416	6310	535	8211	49893	661001	8.092	30.652	0	0	0
1	3	9	"potF"	"STM0877"	2230	44200	110	1800	1783	468	26	88	88	93	34	36	100	100	0	11456	11512	2541	22	52	52	59	56	94	100	100	0	0.150	0.148	0.147	0.143	1.349	0.147	0.943	80	446	100	13116	13155	-2.736	1712	11404	1695	11460	142608	920976	49.706	204.518	0	0	0
1	4	9	""	"STM0884"	2410	44200	110	199	227	95	41	86	86	89	26	29	98	96	0	10102	12335	6151	49	50	50	71	169	238	100	100	0	0.011	0.011	0.012	0.011	1.501	0.012	0.780	80	480	100	10165	12426	-6.475	113	10052	141	12285	18196	986791	5.308	72.568	0	0	0
1	5	9	""	"STM0893"	2590	44200	110	571	676	262	38	87	87	89	18	20	100	100	0	21582	21237	1834	8	54	54	74	170	229	100	100	0	0.022	0.028	0.023	0.026	1.413	0.027	0.722	80	458	100	22012	21772	-5.475	484	21528	589	21183	54110	1698933	32.611	124.488	0	0	0
1	6	9	""	"STM0897"	2780	44200	110	220	266	142	53	86	86	89	29	32	96	83	0	6435	6710	1444	21	52	52	69	150	217	100	100	0	0.021	0.027	0.023	0.021	2.016	0.025	0.542	80	453	100	6517	6838	-5.574	134	6383	180	6658	21308	536783	6.103	44.273	0	0	0
1	7	9	""	"STM1032"	2940	44200	110	2171	2580	1114	43	86	86	95	61	64	100	100	0	9337	10920	3837	35	50	50	108	499	462	100	100	0	0.225	0.229	0.228	0.223	1.318	0.233	0.919	80	430	100	11372	13364	-2.155	2085	9287	2494	10870	206437	873624	40.738	21.667	0	0	0
1	8	9	""	"STM1036"	3130	44200	110	1202	1360	546	40	89	89	96	60	62	100	100	0	7710	8512	2882	33	50	50	113	493	436	100	100	0	0.145	0.150	0.148	0.145	1.329	0.151	0.927	80	456	100	8773	9733	-2.783	1113	7660	1271	8462	108817	680939	21.067	17.037	0	0	0
1	9	9	""	"STM1041"	3300	44200	110	1253	1492	794	53	88	88	89	19	21	100	100	0	14331	16049	6333	39	50	50	62	112	180	100	100	0	0.082	0.088	0.079	0.081	1.460	0.087	0.815	80	444	100	15446	17403	-3.616	1165	14281	1404	15999	119340	1283908	73.842	142.741	0	0	0
1	10	9	"metH"	"STM4188"	3490	44210	110	2812	2887	518	17	88	88	91	33	36	100	100	0	10122	10291	1756	17	50	50	67	184	274	100	100	0	0.270	0.273	0.272	0.273	1.192	0.268	0.957	80	479	100	12796	13040	-1.887	2724	10072	2799	10241	230959	823273	84.727	55.565	0	0	0
1	11	9	""	"STM4197"	3660	44200	110	105	116	37	31	88	88	90	18	20	48	32	0	1379	2151	1928	89	49	49	53	46	86	100	100	0	0.013	0.013	0.016	0.015	2.456	0.013	0.403	80	433	100	1347	2130	-6.290	17	1330	28	2102	9294	172101	1.444	45.609	0	0	0
1	12	9	""	"STM4201"	3840	44200	110	143	164	69	42	89	89	93	30	32	73	43	0	4907	5792	2941	50	51	51	71	180	253	100	100	0	0.011	0.013	0.012	0.010	2.390	0.014	0.584	80	447	100	4910	5816	-6.491	54	4856	75	5741	13143	463366	2.367	31.783	0	0	0
1	13	9	"mntH"	"STM2408"	4020	44210	120	4298	4053	1054	26	93	93	96	31	32	100	100	0	18451	17127	4405	25	51	51	61	78	127	100	100	0	0.229	0.232	0.232	0.230	1.503	0.227	0.949	120	485	100	22605	21036	-2.130	4205	18400	3960	17076	486331	2055228	127.645	218.795	0	0	0
1	14	9	"pduN"	"STM2049"	4200	44210	110	191	202	51	25	93	93	96	23	23	100	93	0	2995	2974	750	25	52	52	63	61	96	100	100	0	0.033	0.037	0.033	0.035	1.709	0.032	0.656	80	425	100	3041	3031	-4.908	98	2943	109	2922	16166	237950	4.609	47.721	0	0	0
1	15	9	""	"STM2636"	4370	44210	120	675	654	172	26	91	91	94	19	20	99	97	0	20838	19677	4825	24	52	52	59	27	45	100	100	0	0.028	0.029	0.028	0.028	1.428	0.028	0.929	120	493	100	21370	20188	-5.153	584	20786	563	19625	78451	2361225	29.474	726.593	0	0	0
1	16	9	"rplI"	"STM4394"	4550	44220	110	6806	6724	1389	20	96	96	108	56	51	100	100	0	4617	4455	846	18	53	53	64	36	56	100	100	0	1.470	1.506	1.498	1.500	1.091	1.519	0.944	80	433	100	11274	11030	0.556	6710	4564	6628	4402	537915	356379	118.143	121.972	0	0	0
1	17	9	"sitC"	"STM2863"	4720	44210	110	472	496	102	20	110	110	134	76	56	100	100	0	13768	14619	2823	19	68	68	113	258	228	100	100	0	0.026	0.027	0.026	0.026	1.162	0.024	0.753	80	410	100	14062	14937	-5.242	362	13700	386	14551	39708	1169548	4.763	56.225	0	0	0
1	18	9	"bcfD"	"STM0024"	4910	44220	120	368	377	95	25	102	102	115	59	51	99	95	0	11854	11085	2788	25	72	72	119	249	209	100	100	0	0.023	0.025	0.024	0.025	1.342	0.023	0.756	120	501	100	12048	11288	-5.469	266	11782	275	11013	45248	1330208	4.441	44.040	0	0	0
1	19	9	""	"PSLT065"	5080	44220	110	130	139	42	30	94	94	100	44	44	36	11	0	1813	1930	823	42	59	59	80	118	147	100	100	0	0.021	0.024	0.023	0.022	1.863	0.026	0.502	80	432	100	1790	1916	-5.607	36	1754	45	1871	11090	154407	0.886	15.678	0	0	0
1	20	9	"trbD"	"PSLT083"	5250	44210	110	161	231	168	72	92	92	93	23	24	90	62	0	1220	2123	2143	100	53	53	84	361	429	97	72	0	0.059	0.067	0.066	0.059	2.079	0.068	0.781	80	467	100	1236	2209	-4.080	69	1167	139	2070	18457	169812	6.000	5.648	0	0	0
1	21	9	"yneG"	"STM1526"	5430	44210	110	457	506	220	43	93	93	97	44	45	100	100	0	2943	3137	1093	34	53	53	67	84	125	100	100	0	0.126	0.134	0.124	0.128	1.345	0.134	0.834	80	448	100	3254	3497	-2.989	364	2890	413	3084	40501	250942	9.295	36.548	0	0	0
1	22	9	"dcuS"	"STM4304"	5600	44210	110	2656	2790	674	24	92	92	124	232	187	100	100	0	17052	17631	3014	17	50	50	282	1638	580	100	100	0	0.151	0.153	0.151	0.150	1.242	0.154	0.929	80	428	100	19566	20279	-2.729	2564	17002	2698	17581	223233	1410482	11.491	10.592	0	0	0
1	23	9	"yjdE"	"STM4294"	5790	44220	120	1217	1238	689	55	82	82	116	245	211	96	93	0	18293	17535	4310	24	46	46	245	1537	627	99	98	0	0.062	0.066	0.063	0.064	1.432	0.066	0.674	120	487	100	19382	18645	-4.007	1135	18247	1156	17489	148556	2104176	4.580	11.249	0	0	0
1	24	9	""	"STM4307"	5960	44210	110	743	789	444	56	72	72	74	18	24	100	100	0	5563	5837	3270	56	44	44	57	116	203	100	100	0	0.122	0.124	0.121	0.120	1.264	0.123	0.919	80	471	100	6190	6510	-3.040	671	5519	717	5793	63143	466957	39.722	49.828	0	0	0
1	1	10	""	"STM4597"	1870	44380	110	249	261	58	22	84	84	90	54	60	98	83	0	2436	2352	635	26	51	51	71	237	333	100	97	0	0.069	0.077	0.074	0.076	1.325	0.075	0.879	80	518	100	2550	2478	-3.853	165	2385	177	2301	20853	188143	3.167	9.624	0	0	0
1	2	10	""	"STM0257"	2060	44380	120	459	425	136	32	87	87	90	27	30	93	93	0	14157	12621	4879	38	54	54	66	52	78	100	98	0	0.026	0.027	0.027	0.027	1.398	0.026	0.904	120	521	100	14475	12905	-5.245	372	14103	338	12567	50988	1514517	12.407	241.442	0	0	0
1	3	10	""	"STM0275"	2240	44380	110	127	135	37	27	87	87	89	20	22	73	48	0	2981	3248	1366	42	52	52	62	56	90	100	100	0	0.014	0.015	0.015	0.013	2.219	0.012	0.296	80	433	100	2969	3244	-6.194	40	2929	48	3196	10763	259873	2.300	56.893	0	0	0
1	4	10	""	"STM0284"	2410	44380	110	119	118	31	26	85	85	87	19	21	63	41	0	1889	1998	1161	58	50	50	60	148	246	100	100	0	0.018	0.017	0.017	0.016	2.326	0.016	0.141	80	466	100	1873	1981	-5.757	34	1839	33	1948	9439	159868	1.632	13.095	0	0	0
1	5	10	""	"STM0292"	2590	44380	110	608	623	146	23	85	85	86	19	22	100	100	0	5805	5800	902	15	51	51	55	30	54	100	100	0	0.091	0.094	0.090	0.092	1.188	0.093	0.945	80	453	100	6277	6287	-3.460	523	5754	538	5749	49825	464022	28.263	191.500	0	0	0
1	6	10	"safB"	"STM0300"	2760	44380	100	404	404	59	14	85	85	86	17	19	100	100	0	12694	12564	1805	14	51	51	55	20	36	100	100	0	0.025	0.025	0.025	0.025	1.151	0.025	0.955	80	420	100	12962	12832	-5.309	319	12643	319	12513	32309	1005131	18.706	625.450	0	0	0
1	7	10	"ycfM"	"STM1207"	2940	44380	110	4549	4511	1115	24	86	86	91	39	42	100	100	0	3680	3545	632	17	50	50	81	378	466	100	100	0	1.229	1.266	1.252	1.244	1.140	1.298	0.983	80	472	100	8093	7920	0.298	4463	3630	4425	3495	360914	283615	113.333	9.164	0	0	0
1	8	10	"ycfS"	"STM1215"	3130	44390	110	1372	1611	924	57	87	87	94	74	78	100	100	0	2711	3151	1772	56	51	51	62	97	156	100	100	0	0.483	0.492	0.504	0.487	1.286	0.480	0.922	80	465	100	3945	4624	-1.050	1285	2660	1524	3100	128864	252110	20.500	31.845	0	0	0
1	9	10	"ycfD"	"STM1229"	3300	44380	110	10275	10938	2351	21	90	90	105	122	116	100	100	0	12597	13118	2440	18	51	51	58	63	108	100	100	0	0.812	0.830	0.828	0.826	1.069	0.834	0.989	80	433	100	22731	23915	-0.301	10185	12546	10848	13067	875064	1049472	88.795	207.302	0	0	0
1	10	10	"icdA"	"STM1238"	3470	44380	110	8938	10821	6826	63	92	92	106	103	97	100	100	0	653	758	408	53	52	52	58	37	63	100	100	0	14.719	15.197	15.002	14.748	1.279	16.026	0.937	80	455	100	9447	11435	3.880	8846	601	10729	706	865683	60654	104.029	18.919	0	0	0
1	11	10	""	"STM1261"	3650	44380	110	2192	2228	940	42	91	91	99	53	53	100	100	0	1284	1322	468	35	50	50	57	51	89	100	100	0	1.703	1.680	1.655	1.655	1.191	1.750	0.936	80	467	100	3335	3409	0.768	2101	1234	2137	1272	178241	105779	40.170	24.804	0	0	0
1	12	10	""	"STM1273"	3830	44380	110	501	500	102	20	91	91	94	41	43	100	100	0	11461	10868	2112	19	50	50	61	84	137	100	100	0	0.036	0.038	0.038	0.037	1.168	0.038	0.959	80	480	100	11821	11227	-4.799	410	11411	409	10818	40007	869470	9.902	128.655	0	0	0
1	13	10	"ydgA"	"STM1466"	4010	44380	110	18918	19278	2332	12	94	94	101	55	54	100	100	0	16113	16490	1696	10	51	51	57	45	78	100	100	0	1.172	1.167	1.177	1.164	1.072	1.176	0.989	80	446	100	34886	35623	0.229	18824	16062	19184	16439	1542250	1319222	348.673	365.178	0	0	0
1	14	10	""	"STM1472"	4190	44380	110	992	1077	432	40	96	96	102	53	51	100	100	0	23932	23777	2667	11	53	53	66	88	133	100	100	0	0.038	0.041	0.037	0.039	1.347	0.038	0.785	80	453	100	24775	24705	-4.736	896	23879	981	23724	86131	1902133	18.396	269.443	0	0	0
1	15	10	""	"STM1481"	4370	44380	110	2045	2172	708	32	93	93	96	22	22	100	100	0	22166	22523	3513	15	54	54	69	105	152	100	100	0	0.088	0.093	0.087	0.089	1.233	0.093	0.934	80	412	100	24064	24548	-3.502	1952	22112	2079	22469	173722	1801835	94.364	213.848	0	0	0
1	16	10	"ynfL"	"STM1487"	4540	44380	110	1648	1641	192	11	93	93	101	38	37	100	100	0	15906	15693	1522	9	52	52	69	115	166	100	100	0	0.098	0.099	0.099	0.099	1.086	0.099	0.986	80	439	100	17409	17189	-3.350	1555	15854	1548	15641	131259	1255424	40.526	135.861	0	0	0
1	17	10	""	"STM1494"	4720	44390	100	2609	2607	331	12	96	96	113	67	59	100	100	0	9622	9610	1100	11	56	56	86	208	241	100	100	0	0.263	0.263	0.262	0.262	1.076	0.262	0.983	80	420	100	12079	12065	-1.929	2513	9566	2511	9554	208588	768775	37.224	45.788	0	0	0
1	18	10	"ynfC"	"STM1501"	4890	44380	90	1923	2323	1103	47	97	97	112	80	71	100	100	0	3872	4386	2120	48	60	60	107	146	136	100	100	0	0.479	0.515	0.537	0.512	1.186	0.511	0.964	52	332	100	5638	6552	-1.062	1826	3812	2226	4326	120781	228075	27.638	29.308	0	0	0
1	19	10	""	"STM2780"	5070	44390	110	12241	11716	2191	18	97	97	120	135	112	100	100	0	13593	13248	2208	16	66	66	119	174	146	100	100	0	0.898	0.881	0.888	0.875	1.099	0.892	0.983	80	477	100	25671	24801	-0.156	12144	13527	11619	13182	937291	1059864	85.896	75.454	0	0	0
1	20	10	""	"STM2788"	5250	44390	110	2849	3013	491	16	94	94	107	124	115	100	100	0	16985	17492	2119	12	56	56	80	139	173	100	100	0	0.163	0.167	0.166	0.166	1.088	0.166	0.981	80	448	100	19684	20355	-2.619	2755	16929	2919	17436	241076	1399342	23.435	125.266	0	0	0
1	21	10	"ygaU"	"STM2795"	5430	44400	120	8624	9440	5632	59	92	92	93	21	22	100	99	0	3127	3300	1856	56	52	52	59	57	96	96	96	0	2.775	2.878	2.807	2.856	1.453	3.009	0.935	120	502	100	11607	12596	1.472	8532	3075	9348	3248	1132801	396002	445.095	56.860	0	0	0
1	22	10	"yihD"	"STM3995"	5610	44390	110	3767	3741	746	19	93	93	111	178	160	100	100	0	3264	3265	865	26	51	51	183	1347	736	100	80	0	1.143	1.135	1.170	1.145	1.148	1.122	0.955	80	428	100	6887	6862	0.193	3674	3213	3648	3214	299279	261168	20.393	2.288	0	0	0
1	23	10	""	"STM4015"	5790	44390	120	293	395	300	75	84	84	89	24	26	100	98	0	8931	11942	9279	77	49	49	51	14	27	100	100	0	0.024	0.026	0.025	0.024	1.360	0.028	0.934	120	456	100	9091	12204	-5.409	209	8882	311	11893	47409	1432996	12.750	849.357	0	0	0
1	24	10	"fdhE"	"STM4034"	5970	44390	130	1456	2674	2038	76	80	80	83	23	27	100	100	0	2006	3709	2761	74	49	49	56	62	110	100	100	0	0.703	0.709	0.701	0.694	1.142	0.721	0.980	120	609	100	3333	6254	-0.508	1376	1957	2594	3660	320915	445059	112.652	58.919	0	0	0
1	1	11	""	"STM2940"	1880	44560	110	1153	1169	184	15	84	84	87	24	27	100	100	0	9577	9697	1561	16	51	51	54	17	31	100	100	0	0.112	0.112	0.110	0.113	1.146	0.110	0.954	80	498	100	10595	10731	-3.156	1069	9526	1085	9646	93556	775785	45.083	567.235	0	0	0
1	2	11	"ygcB"	"STM2944"	2050	44550	100	625	641	70	10	87	87	94	53	56	100	100	0	27310	27247	2206	8	56	56	64	32	50	100	100	0	0.020	0.020	0.020	0.020	1.104	0.020	0.936	80	377	100	27792	27745	-5.663	538	27254	554	27191	51296	2179784	10.321	849.469	0	0	0
1	3	11	"relA"	"STM2956"	2230	44550	100	4143	4122	860	20	87	87	92	36	39	100	100	0	6366	6500	1162	17	53	53	61	25	40	100	100	0	0.642	0.626	0.627	0.618	1.234	0.624	0.938	80	408	100	10369	10482	-0.638	4056	6313	4035	6447	329778	520035	111.944	257.560	0	0	0
1	4	11	"yqcD"	"STM2968"	2410	44560	110	966	1005	244	24	86	86	88	27	30	100	100	0	4631	4626	1173	25	51	51	53	14	26	100	100	0	0.192	0.201	0.198	0.201	1.193	0.193	0.936	80	454	100	5460	5494	-2.380	880	4580	919	4575	80368	370100	33.963	326.643	0	0	0
1	5	11	"fucP"	"STM2975"	2580	44550	110	400	403	58	14	87	87	88	19	21	100	100	0	12639	12790	1492	11	53	53	56	20	35	100	100	0	0.025	0.025	0.025	0.025	1.179	0.024	0.929	80	434	100	12899	13053	-5.330	313	12586	316	12737	32269	1023166	16.579	636.700	0	0	0
1	6	11	"fucU"	"STM2978"	2760	44560	110	1000	998	156	15	87	87	88	19	21	100	100	0	5605	5621	865	15	52	52	57	29	50	100	100	0	0.164	0.164	0.162	0.163	1.140	0.162	0.960	80	426	100	6466	6480	-2.605	913	5553	911	5569	79826	449664	47.895	191.862	0	0	0
1	7	11	"exbB"	"STM3159"	2940	44560	120	1288	1162	443	38	88	88	90	24	26	97	95	0	10724	9366	3758	40	50	50	54	25	46	99	99	0	0.112	0.115	0.117	0.116	1.638	0.114	0.968	120	475	100	11874	10390	-3.153	1200	10674	1074	9316	139498	1123880	44.667	372.480	0	0	0
1	8	11	"ygiR"	"STM3168"	3110	44550	110	720	798	288	36	90	90	96	41	42	100	100	0	8537	9465	3482	36	51	51	62	97	156	100	100	0	0.074	0.075	0.074	0.075	1.245	0.074	0.896	80	396	100	9116	10122	-3.752	630	8486	708	9414	63842	757178	17.122	96.938	0	0	0
1	9	11	"ygiW"	"STM3176"	3300	44560	120	6493	6414	3937	61	91	91	105	115	109	98	98	0	2352	2263	1252	55	50	50	62	90	145	97	97	0	2.781	2.857	2.870	2.872	1.575	3.043	0.935	120	507	100	8704	8536	1.476	6402	2302	6323	2213	769727	271554	54.861	24.456	0	0	0
1	10	11	"STMF1.41"	"Not LT2a92"	3490	44560	110	291	463	440	95	92	92	97	46	47	100	96	0	282	443	433	97	50	50	59	72	122	100	88	0	0.858	0.944	0.873	0.869	1.450	0.988	0.891	80	450	100	431	764	-0.221	199	232	371	393	37028	35473	7.957	5.333	0	0	0
1	11	11	""	"STM2668"	3660	44550	110	4289	4139	936	22	91	91	96	44	45	100	100	0	14368	14202	2102	14	50	50	60	77	128	100	100	0	0.293	0.286	0.288	0.271	1.398	0.285	0.963	80	441	100	18516	18200	-1.770	4198	14318	4048	14152	331154	1136140	91.886	183.662	0	0	0
1	12	11	""	"STM2682"	3840	44560	110	302	409	305	74	88	88	92	43	46	98	97	0	902	1296	1158	89	50	50	54	34	62	100	100	0	0.251	0.258	0.266	0.255	1.576	0.240	0.759	80	432	100	1066	1567	-1.993	214	852	321	1246	32691	103642	7.372	36.529	0	0	0
1	13	11	""	"STM0497"	4010	44560	100	261	262	41	15	90	90	97	49	50	100	98	0	11648	11561	1449	12	50	50	53	19	35	100	100	0	0.015	0.015	0.015	0.015	1.245	0.014	0.823	80	408	100	11769	11683	-6.084	171	11598	172	11511	20960	924882	3.367	605.684	0	0	0
1	14	11	"tesA"	"STM0506"	4190	44550	110	1871	1848	430	23	93	93	107	117	109	100	98	0	7857	7766	1403	18	52	52	63	113	179	100	100	0	0.228	0.228	0.231	0.221	1.295	0.228	0.953	80	448	100	9583	9469	-2.134	1778	7805	1755	7714	147834	621255	14.880	68.168	0	0	0
1	15	11	"allR"	"STM0516"	4370	44560	120	5727	5517	1102	19	92	92	95	30	31	100	100	0	10262	9928	1747	17	53	53	63	84	133	100	100	0	0.552	0.549	0.554	0.537	1.313	0.549	0.963	120	521	100	15844	15300	-0.857	5635	10209	5425	9875	662086	1191344	180.733	117.440	0	0	0
1	16	11	"allP"	"STM0522"	4550	44560	110	346	358	94	26	91	91	95	55	57	100	100	0	17078	17349	1709	9	51	51	70	148	211	100	100	0	0.015	0.015	0.014	0.015	1.301	0.016	0.788	80	418	100	17282	17565	-6.061	255	17027	267	17298	28600	1387901	4.782	116.750	0	0	0
1	17	11	"glxK"	"STM0525"	4720	44560	100	618	624	120	19	92	92	96	40	41	100	100	0	13463	13449	3013	22	54	54	60	39	65	100	100	0	0.039	0.040	0.040	0.040	1.184	0.039	0.944	80	320	100	13935	13927	-4.672	526	13409	532	13395	49881	1075957	13.200	343.308	0	0	0
1	18	11	"ylbF"	"STM0531"	4890	44570	100	137	148	51	34	96	96	114	75	65	25	3	0	1222	1803	1783	98	62	62	89	87	97	98	96	0	0.035	0.030	0.036	0.040	2.858	0.018	0.066	80	429	100	1201	1793	-4.822	41	1160	52	1741	11826	144201	0.453	19.701	0	0	0
1	19	11	"yhgN"	"STM3540"	5090	44570	110	193	218	88	40	94	94	114	145	127	35	5	0	2443	2978	1680	56	60	60	94	136	144	100	100	0	0.042	0.042	0.044	0.040	1.684	0.042	0.711	80	449	100	2482	3042	-4.589	99	2383	124	2918	17445	238217	0.717	21.206	0	0	0
1	20	11	""	"STM2186"	5240	44560	110	4323	4363	753	17	90	90	123	302	245	100	98	0	16751	16901	2918	17	52	52	189	1107	585	100	100	0	0.253	0.254	0.255	0.252	1.185	0.251	0.967	80	419	100	20932	21122	-1.980	4233	16699	4273	16849	349059	1352110	14.040	15.097	0	0	0
1	21	11	"folE"	"STM2193"	5430	44560	110	1349	1366	517	37	92	92	124	299	241	100	93	0	4623	4672	1401	29	51	51	180	1096	608	100	95	0	0.275	0.276	0.265	0.269	1.216	0.278	0.933	80	428	100	5829	5895	-1.863	1257	4572	1274	4621	109298	373764	4.154	4.099	0	0	0
1	22	11	"yeiH"	"STM2202"	5600	44560	110	3904	3756	708	18	94	94	108	120	111	100	100	0	9999	9576	1745	18	53	53	81	233	287	100	100	0	0.383	0.385	0.384	0.383	1.157	0.384	0.980	80	462	100	13756	13185	-1.384	3810	9946	3662	9523	300505	766046	30.400	40.751	0	0	0
1	23	11	""	"STM2225"	5790	44570	110	2189	2236	623	27	92	92	130	264	203	100	100	0	9163	9274	2149	23	53	53	120	523	435	100	100	0	0.230	0.233	0.228	0.230	1.092	0.232	0.969	80	387	100	11207	11365	-2.119	2097	9110	2144	9221	178900	741940	7.977	17.503	0	0	0
1	24	11	""	"STM2235"	5960	44570	130	542	551	71	12	91	91	126	330	261	99	1	0	16079	16199	1697	10	53	53	94	424	451	100	100	0	0.028	0.028	0.028	0.028	1.167	0.028	0.947	120	565	100	16477	16606	-5.151	451	16026	460	16146	66174	1943833	1.288	37.983	0	0	0
1	1	12	"phoP"	"STM1231"	1870	44730	110	7654	7422	1546	20	85	85	90	27	30	100	100	0	3268	3229	605	18	51	51	53	12	22	100	100	0	2.353	2.309	2.302	2.297	1.128	2.347	0.973	80	497	100	10786	10515	1.234	7569	3217	7337	3178	593762	258306	271.556	264.667	0	0	0
1	2	12	"phoP"	"STM1231"	2050	44720	110	16471	15469	3721	24	90	90	98	52	53	100	100	0	6873	6587	1302	19	52	52	56	19	33	100	100	0	2.402	2.353	2.401	2.302	1.187	2.411	0.978	80	466	100	23202	21914	1.264	16381	6821	15379	6535	1237544	526974	295.596	343.737	0	0	0
1	3	12	"phoP"	"STM1231"	2230	44720	110	18710	18314	4288	23	90	90	95	46	48	100	100	0	7469	7260	1311	18	54	54	56	14	25	100	100	0	2.511	2.529	2.538	2.460	1.210	2.599	0.979	80	464	100	26035	25430	1.328	18620	7415	18224	7206	1465115	580767	396.065	514.571	0	0	0
1	4	12	"phoQ"	"STM1230"	2400	44730	100	3892	3969	836	21	88	88	92	39	42	100	100	0	6260	6261	1232	19	53	53	57	30	52	100	100	0	0.613	0.625	0.622	0.625	1.106	0.622	0.970	80	397	100	10011	10089	-0.706	3804	6207	3881	6208	317542	500861	99.410	206.800	0	0	0
1	5	12	"phoQ"	"STM1230"	2580	44730	120	11074	10359	3688	35	89	89	95	47	49	99	99	0	17332	16151	5797	35	52	52	54	17	31	99	98	0	0.636	0.638	0.642	0.678	1.615	0.634	0.975	120	499	100	28265	26369	-0.654	10985	17280	10270	16099	1243039	1938091	218.383	946.882	0	0	0
1	6	12	"hupA"	"STM4170"	2770	44730	120	13450	13190	7003	53	89	89	98	54	55	100	98	0	903	880	438	49	52	52	55	23	41	98	97	0	15.700	15.822	15.900	15.577	1.447	16.159	0.964	120	454	100	14212	13929	3.973	13361	851	13101	828	1582844	105600	242.444	35.870	0	0	0
1	7	12	"sopB"	"STM1091"	2940	44730	110	3330	3241	443	13	89	89	91	25	27	100	100	0	17148	17028	1819	10	51	51	52	12	23	100	100	0	0.190	0.186	0.187	0.185	1.114	0.186	0.981	80	378	100	20338	20129	-2.399	3241	17097	3152	16977	259294	1362211	126.000	1414.667	0	0	0
1	8	12	"pipC"	"STM0375"	3120	44730	120	1302	1248	416	33	91	91	97	38	39	99	99	0	3207	2975	1002	33	52	52	62	86	138	99	98	0	0.384	0.396	0.395	0.402	1.435	0.394	0.968	120	503	100	4366	4080	-1.381	1211	3155	1157	2923	149770	357028	30.289	33.872	0	0	0
1	9	12	"pipC"	"STM0375"	3300	44720	110	2092	2073	405	19	88	88	91	25	27	100	100	0	4965	4961	776	15	49	49	52	19	36	100	100	0	0.408	0.404	0.409	0.399	1.160	0.401	0.971	80	398	100	6920	6897	-1.295	2004	4916	1985	4912	165809	396861	79.280	258.368	0	0	0
1	10	12	"pipC"	"STM0375"	3470	44730	110	1695	1796	699	38	90	90	92	32	34	100	100	0	3847	3879	1025	26	49	49	55	36	65	100	100	0	0.423	0.445	0.427	0.436	1.162	0.461	0.949	80	441	100	5403	5536	-1.243	1605	3798	1706	3830	143679	310346	53.250	106.222	0	0	0
1	11	12	"ssrB"	"STM1391"	3650	44720	110	2031	2053	442	21	92	92	95	35	36	100	100	0	7160	7108	1359	19	49	49	59	74	125	100	100	0	0.273	0.278	0.280	0.276	1.105	0.274	0.972	80	460	100	9050	9020	-1.875	1939	7111	1961	7059	164221	568606	55.943	95.257	0	0	0
1	12	12	"ssrB"	"STM1391"	3830	44730	120	2819	2560	898	35	90	90	92	23	25	100	99	0	9586	8616	2954	34	49	49	51	11	21	99	99	0	0.286	0.288	0.287	0.287	1.413	0.287	0.974	120	513	100	12266	11037	-1.805	2729	9537	2470	8567	307190	1033925	107.304	778.636	0	0	0
1	13	12	"lrp"	"STM0959"	4010	44730	110	14404	13824	2985	21	91	91	106	154	145	100	100	0	3716	3657	739	20	50	50	53	22	41	100	100	0	3.904	3.807	3.881	3.792	1.192	3.888	0.980	80	418	100	17979	17340	1.965	14313	3666	13733	3607	1105918	292553	89.078	163.818	0	0	0
1	14	12	"lrp"	"STM0959"	4170	44730	110	25664	24785	6232	25	98	98	464	2384	513	100	98	0	6115	5824	1459	25	52	52	127	465	366	98	98	0	4.217	4.277	4.257	4.348	1.284	4.363	0.980	80	475	100	31629	30459	2.076	25566	6063	24687	5772	1982788	465937	10.202	12.252	0	0	0
1	15	12	"gyrA"	"STM2272"	4370	44740	110	8017	7715	1091	14	98	98	436	2375	544	100	97	0	9707	9256	1353	14	52	52	120	460	383	100	100	0	0.820	0.828	0.830	0.829	1.070	0.820	0.985	80	458	100	17574	16821	-0.286	7919	9655	7617	9204	617170	740457	3.065	19.861	0	0	0
1	16	12	"gyrA"	"STM2272"	4530	44730	90	6083	5984	718	11	92	92	179	559	312	100	100	0	7466	7446	820	11	50	50	155	651	420	100	100	0	0.808	0.797	0.795	0.796	1.061	0.795	0.980	52	268	100	13407	13288	-0.308	5991	7416	5892	7396	311186	387193	10.385	11.200	0	0	0
1	17	12	"gyrA"	"STM2272"	4710	44750	200	12139	12938	3397	26	91	91	124	289	233	100	100	0	14434	15163	3454	22	51	51	90	334	371	100	100	0	0.838	0.850	0.845	0.846	1.071	0.859	0.982	316	1076	100	26431	27959	-0.256	12048	14383	12847	15112	4088353	4791605	44.339	45.129	0	0	0
1	18	12	"csrA"	"STM2826"	4900	44750	120	3455	5207	5545	106	95	95	130	126	96	100	100	0	1624	3008	3869	128	56	56	93	113	121	96	89	0	2.143	1.732	1.859	2.220	1.848	1.577	0.827	120	312	100	4928	8064	1.100	3360	1568	5112	2952	624863	360920	40.294	25.796	0	0	0
1	19	12	"crp"	"STM3466"	5040	44750	120	9607	9240	2617	28	94	94	165	269	163	100	100	0	5949	5618	1558	27	57	57	112	190	169	100	100	0	1.615	1.645	1.645	1.648	1.170	1.660	0.985	120	426	100	15405	14707	0.691	9513	5892	9146	5561	1108741	674124	33.736	28.979	0	0	0
1	20	12	"yhhP"	"STM3578"	5250	44740	120	288	349	213	61	93	93	165	357	216	24	4	0	1138	1290	891	69	54	54	174	921	529	57	21	0	0.180	0.207	0.205	0.197	1.596	0.221	0.669	120	503	100	1279	1492	-2.475	195	1084	256	1236	41900	154837	0.515	1.212	0	0	0
1	21	12	"yhhP"	"STM3578"	5420	44740	110	723	734	133	18	94	94	98	34	34	100	100	0	3899	3718	662	17	52	52	75	90	120	100	100	0	0.164	0.175	0.170	0.174	1.109	0.176	0.960	80	422	100	4476	4306	-2.613	629	3847	640	3666	58757	297437	18.706	40.478	0	0	0
1	22	12	"topA"	"STM1714"	5600	44740	110	1605	1746	627	35	97	97	114	125	109	100	100	0	1415	1510	486	32	53	53	84	215	255	100	100	0	1.107	1.132	1.110	1.114	1.158	1.162	0.940	80	432	100	2870	3106	0.147	1508	1362	1649	1457	139643	120799	13.056	6.633	0	0	0
1	23	12	"topA"	"STM1714"	5770	44730	130	24349	25881	6329	24	98	98	206	747	362	100	100	0	21141	21915	6031	27	54	54	162	684	422	100	100	0	1.150	1.179	1.180	1.188	1.108	1.168	0.972	120	491	100	45338	47644	0.202	24251	21087	25783	21861	3105716	2629776	34.371	31.803	0	0	0
1	24	12	"topA"	"STM1714"	5950	44740	120	1585	2113	1622	76	98	98	192	714	371	94	54	0	1228	1673	1216	72	54	54	139	626	450	95	45	0	1.267	1.245	1.231	1.213	1.349	1.247	0.841	120	528	100	2661	3634	0.341	1487	1174	2015	1619	253596	200738	2.690	2.450	0	0	0
1	1	13	"ctrl-buffer"	"ctrl-buffer"	1870	44900	100	92	95	31	32	83	83	88	28	31	18	5	0	55	67	35	52	49	49	50	9	18	41	28	0	1.500	0.667	1.558	1.697	4.757	1.380	0.342	80	440	100	15	30	0.585	9	6	12	18	7615	5393	0.250	1.889	-50	0	0
1	2	13	"ctrl-buffer"	"ctrl-buffer"	2050	44900	100	102	105	30	28	86	86	92	51	55	12	2	0	60	66	22	33	49	49	51	12	23	45	20	0	1.455	1.118	1.538	1.636	2.754	9.184	0.244	80	464	100	27	36	0.541	16	11	19	17	8422	5317	0.255	1.250	-50	0	0
1	3	13	"ctrl-buffer"	"ctrl-buffer"	2290	44890	80	123	126	31	24	86	86	93	45	48	42	7	0	100	108	46	42	54	54	61	35	57	61	21	0	0.804	0.741	0.872	0.855	2.166	1.106	0.679	52	277	100	83	94	-0.314	37	46	40	54	6548	5618	0.733	1.343	0	0	0
1	4	13	"ctrl-buffer"	"ctrl-buffer"	2370	44900	60	98	113	60	53	87	87	96	60	62	9	6	0	63	78	55	70	53	53	63	48	76	6	6	0	1.100	1.040	1.524	1.529	2.662	1.152	0.709	32	130	100	21	51	0.138	11	10	26	25	3606	2495	0.283	0.313	0	0	0
1	5	13	"ctrl-buffer"	"ctrl-buffer"	2580	44900	100	88	90	25	27	90	90	114	99	86	1	0	0	54	57	14	24	49	49	52	14	26	23	10	0	-0.400	0.000	1.750	1.436	3.817	12.804	0.107	80	420	100	3	8	Error	-2	5	0	8	7235	4597	-0.242	0.357	-50	0	0
1	6	13	"ctrl-buffer"	"ctrl-buffer"	2760	44900	100	88	106	73	68	92	92	124	110	88	5	3	0	56	61	22	36	51	51	53	12	22	28	5	0	-0.800	1.400	3.700	3.047	4.224	19.518	0.241	80	377	100	1	24	Error	-4	5	14	10	8443	4862	-0.164	0.667	-50	0	0
1	7	13	"ctrl-buffer"	"ctrl-buffer"	2930	44900	100	89	89	17	19	86	86	88	21	23	13	1	0	55	60	21	35	49	49	53	17	32	22	6	0	0.500	0.273	0.938	0.877	3.746	1.640	0.045	80	433	100	9	14	-1.000	3	6	3	11	7135	4809	0.048	0.412	-50	0	0
1	8	13	"ctrl-buffer"	"ctrl-buffer"	3110	44850	70	110	112	24	21	89	89	92	25	27	43	9	0	95	102	37	36	52	52	63	50	79	43	12	0	0.488	0.460	0.469	0.472	2.761	0.792	0.354	32	183	100	64	73	-1.034	21	43	23	50	3570	3270	0.800	0.780	0	0	0
1	9	13	"ctrl-buffer"	"ctrl-buffer"	3290	44900	100	92	94	24	25	86	86	87	21	24	26	5	0	57	66	27	40	47	47	49	12	24	43	21	0	0.600	0.421	1.000	1.118	3.509	1.286	0.158	80	457	100	16	27	-0.737	6	10	8	19	7520	5309	0.333	1.417	-50	0	0
1	10	13	"ctrl-buffer"	"ctrl-buffer"	3470	44900	100	80	82	19	23	86	86	88	32	36	5	0	0	52	58	32	55	47	47	51	32	62	6	2	0	-1.200	-0.364	2.375	1.818	4.001	0.482	0.035	80	408	100	-1	7	Error	-6	5	-4	11	6583	4667	-0.187	0.219	-50	0	0
1	11	13	"ctrl-buffer"	"ctrl-buffer"	3640	44910	100	91	145	221	152	86	86	87	16	18	31	15	0	55	200	489	244	47	47	50	18	36	27	22	0	0.625	0.386	0.715	0.972	3.876	0.432	0.886	80	418	100	13	212	-0.678	5	8	59	153	11635	15991	3.625	8.333	-50	0	0
1	12	13	"ctrl-buffer"	"ctrl-buffer"	3820	44910	100	82	86	22	25	88	88	89	20	22	13	5	0	51	59	42	71	47	47	48	8	16	35	7	0	-1.500	-0.167	2.111	2.356	4.574	0.598	0.087	80	404	100	-2	10	Error	-6	4	-2	12	6853	4710	-0.150	1.375	-50	0	0
1	13	13	"ctrl-buffer"	"ctrl-buffer"	4000	44910	100	88	92	22	23	90	90	101	150	148	0	0	0	54	57	12	21	48	48	51	21	41	11	0	0	-0.333	0.222	2.071	1.885	3.101	4.210	0.090	80	420	100	4	11	Error	-2	6	2	9	7329	4520	-0.060	0.286	-50	0	0
1	14	13	"ctrl-buffer"	"ctrl-buffer"	4180	44910	100	93	99	38	38	91	91	222	1449	652	0	0	0	58	72	71	98	47	47	69	232	336	2	1	0	0.182	0.320	1.250	1.005	4.061	0.205	0.023	80	408	100	13	33	-2.459	2	11	8	25	7900	5779	-0.085	0.013	-50	0	0
1	15	13	"ctrl-buffer"	"ctrl-buffer"	4350	44910	100	93	96	22	22	91	91	97	40	41	6	1	0	53	56	16	28	47	47	49	9	18	31	12	0	0.333	0.556	1.536	1.813	3.389	6.744	0.085	80	397	100	8	14	-1.585	2	6	5	9	7685	4514	-0.025	0.778	-50	0	0
1	16	13	"ctrl-buffer"	"ctrl-buffer"	4530	44910	100	86	90	22	24	89	89	136	407	299	0	0	0	52	52	8	15	47	47	98	453	462	0	0	0	-0.600	0.200	2.429	2.504	3.576	0.219	0.107	80	385	100	2	6	Error	-3	5	1	5	7164	4192	-0.113	-0.102	-50	0	0
1	17	13	"ctrl-buffer"	"ctrl-buffer"	4710	44910	100	99	100	26	26	87	87	89	20	22	37	16	0	63	68	24	35	47	47	50	28	56	26	8	0	0.750	0.619	1.300	1.371	3.453	0.871	0.998	80	299	100	28	34	-0.415	12	16	13	21	8019	5452	0.550	0.643	-50	0	0
1	18	13	"ctrl-buffer"	"ctrl-buffer"	4890	44910	100	98	100	27	27	89	89	108	101	93	0	0	0	58	64	19	29	49	49	63	70	111	3	0	0	1.000	0.733	1.496	1.488	2.674	2.409	0.259	80	331	100	18	26	0.000	9	9	11	15	7982	5115	-0.079	0.014	-50	0	0
1	19	13	"ctrl-buffer"	"ctrl-buffer"	5060	44910	100	104	106	26	24	89	89	128	160	125	0	0	0	60	64	17	26	49	49	75	109	145	0	0	0	1.364	1.133	1.442	1.594	4.026	2.589	0.540	80	383	100	26	32	0.447	15	11	17	15	8463	5120	-0.137	-0.101	-50	0	0
1	20	13	"ctrl-buffer"	"ctrl-buffer"	5240	44910	100	108	143	129	90	94	94	128	146	114	11	6	0	67	93	79	84	52	52	80	111	138	8	2	0	0.933	1.195	1.425	1.234	3.062	1.392	0.790	80	425	100	29	90	-0.100	14	15	49	41	11409	7404	0.103	0.117	-50	0	0
1	21	13	"ctrl-buffer"	"ctrl-buffer"	5420	44870	70	95	103	35	33	96	96	112	93	83	3	0	0	71	102	78	76	67	67	102	102	100	15	3	0	-0.250	0.200	0.659	0.610	3.124	0.458	0.367	32	206	100	3	42	Error	-1	4	7	35	3309	3255	-0.097	0.000	0	0	0
1	22	13	"ctrl-buffer"	"ctrl-buffer"	5600	44910	100	95	97	25	25	94	94	100	34	34	8	1	0	56	62	20	32	51	51	67	49	73	5	1	0	0.200	0.273	1.851	1.901	4.330	2.420	0.152	80	432	100	6	14	-2.322	1	5	3	11	7759	4936	-0.088	-0.102	-50	0	0
1	23	13	"ctrl-buffer"	"ctrl-buffer"	5770	44910	100	98	106	30	28	95	95	102	49	48	7	2	0	54	60	21	35	48	48	58	69	118	1	0	0	0.500	0.917	1.615	1.755	4.393	0.978	0.108	80	402	100	9	23	-1.000	3	6	11	12	8458	4798	0.082	0.029	-50	0	0
1	24	13	"ctrl-buffer"	"ctrl-buffer"	5950	44920	100	92	96	22	22	97	97	113	72	63	0	0	0	55	58	13	22	52	52	62	36	58	3	0	0	-1.667	-0.167	2.214	2.109	4.281	2.465	0.250	80	434	100	-2	5	Error	-5	3	-1	6	7646	4602	-0.236	-0.111	-50	0	0
1	1	14	"ydhI"	"STM1443"	1870	45070	110	263	280	104	37	82	82	87	26	29	97	96	0	2919	2915	1318	45	51	51	52	10	19	100	100	0	0.063	0.069	0.065	0.066	1.325	0.067	0.853	80	554	100	3049	3062	-3.986	181	2868	198	2864	22371	233225	7.423	286.300	0	0	0
1	2	14	"STMB2B.139A"	"Not LT2a93"	2050	45080	110	768	864	468	54	83	83	90	49	54	100	100	0	532	574	320	55	51	51	52	10	19	100	100	0	1.424	1.493	1.496	1.497	1.213	1.504	0.923	80	510	100	1166	1304	0.510	685	481	781	523	69112	45880	15.796	52.200	0	0	0
1	3	14	""	"STM3806"	2220	45080	100	351	387	188	48	83	83	84	18	21	100	100	0	2071	2461	1395	56	51	51	55	17	30	100	100	0	0.133	0.126	0.123	0.125	1.264	0.118	0.888	80	480	100	2288	2714	-2.914	268	2020	304	2410	30972	196878	16.833	141.529	0	0	0
1	4	14	"pgtE"	"STM2395"	2400	45070	110	913	916	201	21	85	85	87	19	21	100	100	0	12991	12964	3233	24	50	50	62	129	208	100	100	0	0.064	0.064	0.063	0.065	1.194	0.063	0.957	80	550	100	13769	13745	-3.966	828	12941	831	12914	73275	1037094	43.632	100.016	0	0	0
1	5	14	""	"STM3911"	2590	45070	110	149	177	116	65	88	88	100	63	63	47	13	0	987	1232	855	69	51	51	61	133	218	100	100	0	0.065	0.075	0.063	0.056	2.419	0.076	0.492	80	509	100	997	1270	-3.940	61	936	89	1181	14163	98568	1.222	8.805	0	0	0
1	6	14	"ygiY"	"STM3178"	2760	45070	110	748	734	183	24	86	86	102	78	76	100	97	0	10649	10884	2526	23	50	50	53	10	18	100	100	0	0.062	0.060	0.060	0.058	1.214	0.059	0.965	80	496	100	11261	11482	-4.001	662	10599	648	10834	58736	870734	8.103	1083.100	0	0	0
1	7	14	""	"STM2880"	2940	45080	100	2112	2154	949	44	85	85	86	19	22	100	100	0	3017	3036	1359	44	50	50	52	18	34	100	100	0	0.683	0.693	0.697	0.694	1.188	0.679	0.959	80	452	100	4994	5055	-0.550	2027	2967	2069	2986	172354	242878	108.842	165.778	0	0	0
1	8	14	"ssaU"	"STM1422"	3110	45080	110	170	232	197	84	84	84	85	18	21	76	66	0	2642	5061	6673	131	47	47	51	30	58	100	100	0	0.033	0.030	0.032	0.031	2.249	0.029	0.913	80	554	100	2681	5162	-4.915	86	2595	148	5014	18592	404845	8.167	167.000	0	0	0
1	9	14	"nrdE"	"STM2807"	3290	45080	110	341	401	174	43	83	83	84	17	20	100	100	0	8561	9753	4518	46	47	47	56	75	133	100	100	0	0.030	0.033	0.032	0.032	1.279	0.033	0.926	80	524	100	8772	10024	-5.044	258	8514	318	9706	32085	780234	18.647	129.293	0	0	0
1	10	14	"cadA"	"STM2559"	3470	45080	100	299	365	224	61	83	83	85	17	20	95	92	0	6174	6438	4791	74	47	47	56	78	139	100	98	0	0.035	0.044	0.044	0.041	1.660	0.043	0.904	80	464	100	6343	6673	-4.826	216	6127	282	6391	29191	515071	16.471	81.821	0	0	0
1	11	14	"thiL"	"STM0419"	3650	45080	110	1369	1356	408	30	86	86	87	18	20	100	100	0	6115	6628	2456	37	48	48	56	98	175	100	100	0	0.211	0.193	0.200	0.195	1.217	0.185	0.942	80	523	100	7350	7850	-2.241	1283	6067	1270	6580	108465	530227	70.500	67.061	0	0	0
1	12	14	"hin"	"STM2772"	3840	45080	110	279	309	222	71	88	88	89	19	21	83	76	0	2520	3312	3149	95	49	49	57	100	175	100	88	0	0.077	0.068	0.066	0.063	1.881	0.069	0.908	80	496	100	2662	3484	-3.693	191	2471	221	3263	24724	264965	11.579	32.550	0	0	0
1	13	14	""	"STM3166"	4000	45080	110	370	376	70	18	93	93	101	38	37	100	100	0	10742	10669	2341	21	51	51	59	44	74	100	100	0	0.026	0.027	0.027	0.027	1.213	0.025	0.870	80	482	100	10968	10901	-5.270	277	10691	283	10618	30091	853547	7.237	241.136	0	0	0
1	14	14	"yjjY"	"STM4599"	4180	45080	110	3866	4397	2838	64	96	96	155	436	281	100	100	0	495	593	379	63	52	52	66	65	98	100	98	0	8.510	7.950	8.187	8.077	1.241	8.054	0.925	80	510	100	4213	4842	3.089	3770	443	4301	541	351737	47405	9.729	8.108	0	0	0
1	15	14	"ybaN"	"STM0482"	4360	45080	110	440	485	315	64	92	92	150	444	296	31	3	0	5834	5534	1548	27	49	49	66	67	101	100	100	0	0.060	0.072	0.059	0.063	1.584	0.062	0.259	80	491	100	6133	5878	-4.055	348	5785	393	5485	38783	442687	0.755	81.612	0	0	0
1	16	14	""	"STM0571"	4540	45080	120	2796	2335	997	42	86	86	89	20	22	97	97	0	17841	14909	6575	44	49	49	62	55	88	99	99	0	0.152	0.151	0.151	0.153	1.478	0.150	0.981	120	558	100	20502	17109	-2.715	2710	17792	2249	14860	280214	1789038	112.300	269.945	0	0	0
1	17	14	"yaiU"	"STM0373"	4720	45090	120	1894	1746	555	31	89	89	93	28	30	99	97	0	26105	23927	7742	32	50	50	72	69	95	100	99	0	0.069	0.069	0.069	0.069	1.402	0.069	0.979	120	564	100	27860	25534	-3.851	1805	26055	1657	23877	209574	2871220	59.036	345.725	0	0	0
1	18	14	""	"STM3653"	4890	45080	110	544	570	124	21	88	88	92	29	31	100	100	0	10030	10291	2272	22	50	50	70	127	181	100	100	0	0.046	0.047	0.047	0.047	1.147	0.045	0.951	80	488	100	10436	10723	-4.452	456	9980	482	10241	45569	823288	16.483	80.480	0	0	0
1	19	14	""	"STM2195"	5070	45090	80	189	641	816	127	85	85	88	19	21	88	76	0	532	2896	4119	142	49	49	62	85	137	90	78	0	0.215	0.195	0.182	0.188	2.044	0.191	0.925	52	314	100	587	3403	-2.215	104	483	556	2847	33316	150582	29.105	33.341	0	0	0
1	20	14	"EMPTY"	"EMPTY"	5240	45090	100	85	86	16	18	86	86	91	43	47	0	0	0	49	49	6	12	47	47	51	24	47	0	0	0	-0.500	0.000	2.500	2.138	2.843	2.127	0.723	80	464	100	1	2	Error	-1	2	0	2	6868	3935	-0.116	-0.083	-75	0	0
1	21	14	"EMPTY"	"EMPTY"	5420	45090	100	86	89	37	41	86	86	93	51	54	1	1	0	49	49	7	14	47	47	51	34	66	0	0	0	0.000	1.500	3.500	3.236	3.358	15.473	0.053	80	484	100	2	5	Error	0	2	3	2	7159	3905	-0.078	-0.059	-75	0	0
1	22	14	"EMPTY"	"EMPTY"	5590	45090	100	87	88	16	18	85	85	87	18	20	15	1	0	47	47	6	12	46	46	47	10	21	5	1	0	2.000	3.000	1.856	1.901	3.491	24.280	0.007	80	452	100	3	4	1.000	2	1	3	1	7034	3791	0.056	0.000	-75	0	0
1	23	14	"EMPTY"	"EMPTY"	5770	45090	100	90	91	18	19	89	89	96	42	43	1	0	0	47	47	7	14	47	47	54	29	53	1	0	0	100000.000	100000.000	2.000	2.255	3.031	2.367	0.405	80	464	100	1	2	16.610	1	0	2	0	7271	3796	-0.119	-0.241	-75	0	0
1	24	14	"EMPTY"	"EMPTY"	5950	45090	100	82	88	22	25	93	93	107	71	66	0	0	0	49	52	15	28	49	49	57	41	71	2	1	0	100000.000	-1.667	3.762	3.015	3.760	3.452	0.193	80	484	100	-11	-2	16.610	-11	0	-5	3	7041	4155	-0.268	-0.122	-75	0	0
2	1	1	""	"STM0721"	6320	42740	110	325	331	55	16	79	79	81	19	23	100	100	0	14138	14102	2247	15	46	46	53	62	116	100	100	0	0.017	0.018	0.018	0.018	1.200	0.017	0.931	80	516	100	14338	14308	-5.840	246	14092	252	14056	26512	1128139	13.158	226.597	0	0	0
2	2	1	"dnaC"	"STM4543"	6490	42740	120	1711	1442	829	57	78	78	79	20	25	98	98	0	6907	5695	3402	59	45	45	53	61	115	99	98	0	0.238	0.241	0.246	0.247	1.425	0.240	0.979	120	540	100	8495	7014	-2.071	1633	6862	1364	5650	173056	683459	68.150	92.492	0	0	0
2	3	1	"gph"	"STM3482"	6680	42750	120	475	500	271	54	61	61	61	13	21	99	97	0	428	463	252	54	40	40	41	5	12	98	97	0	1.067	1.038	1.054	1.018	1.494	1.056	0.929	120	513	100	802	862	0.094	414	388	439	423	59971	55616	33.769	84.400	0	0	0
2	4	1	""	"STM3547"	6860	42750	120	152	164	55	33	58	58	59	17	28	98	95	0	689	877	569	64	40	40	40	6	15	100	99	0	0.145	0.127	0.123	0.143	2.308	0.077	0.380	120	524	100	743	943	-2.787	94	649	106	837	19702	105269	6.176	139.500	0	0	0
2	5	1	""	"STM3259"	7040	42740	120	87	93	37	39	55	55	57	16	28	68	48	0	81	118	90	76	40	40	40	5	12	99	99	0	0.780	0.487	0.602	0.532	2.241	0.410	0.474	120	525	100	73	116	-0.358	32	41	38	78	11103	14120	2.250	15.600	0	0	0
2	6	1	"yqjC"	"STM3228"	7220	42740	120	149	160	75	46	55	55	56	13	23	94	92	0	84	92	35	38	40	40	41	6	14	99	93	0	2.136	2.019	2.000	1.925	1.800	2.223	0.846	120	556	100	138	157	1.095	94	44	105	52	19228	11023	8.000	8.500	0	0	0
2	7	1	""	"STM2545"	7400	42750	130	236	311	178	57	59	59	60	18	30	100	100	0	282	740	965	130	41	41	42	17	40	100	99	0	0.734	0.361	0.617	0.602	2.039	0.224	0.796	120	544	100	418	951	-0.445	177	241	252	699	37313	88803	13.944	41.059	0	0	0
2	8	1	"gltL"	"STM0662"	7570	42740	130	3639	4079	2178	53	70	70	74	26	35	100	100	0	2083	2327	1198	51	44	44	51	59	115	100	100	0	1.750	1.756	1.731	1.723	1.417	1.793	0.954	120	573	100	5608	6292	0.808	3569	2039	4009	2283	489420	279250	154.038	38.576	0	0	0
2	9	1	"asnB"	"STM0680"	7750	42750	130	7271	6801	1940	28	71	71	73	22	30	100	100	0	19255	17716	5031	28	43	43	49	40	81	100	100	0	0.375	0.381	0.380	0.381	1.195	0.380	0.982	120	583	100	26412	24403	-1.416	7200	19212	6730	17673	816164	2125952	305.818	441.675	0	0	0
2	10	1	"nagE"	"STM0685"	7940	42750	120	2612	2966	1434	48	83	83	85	24	28	100	100	0	1402	1531	650	42	44	44	46	8	17	100	100	0	1.862	1.939	1.832	1.892	1.229	2.051	0.931	120	499	100	3887	4370	0.897	2529	1358	2883	1487	355878	183700	120.042	185.625	0	0	0
2	11	1	"barA"	"STM2958"	8110	42750	120	1453	1462	326	22	91	91	92	19	20	100	100	0	14448	14324	3350	23	47	47	52	20	38	100	100	0	0.095	0.096	0.092	0.097	1.229	0.093	0.941	120	485	100	15763	15648	-3.402	1362	14401	1371	14277	175410	1718835	72.105	713.600	0	0	0
2	12	1	"eutA"	"STM2459"	8290	42750	120	220	264	201	76	97	97	102	31	30	90	67	0	1797	2554	2825	110	55	55	71	52	73	100	100	0	0.071	0.067	0.064	0.058	1.746	0.066	0.882	120	495	100	1865	2666	-3.824	123	1742	167	2499	31638	306539	5.226	47.750	0	0	0
2	13	1	"yigN"	"STM3969"	8470	42750	120	8808	8927	1869	20	95	95	100	31	31	100	100	0	24144	24381	3573	14	54	54	61	32	52	100	100	0	0.362	0.363	0.356	0.359	1.153	0.363	0.968	120	504	100	32803	33159	-1.467	8713	24090	8832	24327	1071220	2925689	284.742	760.000	0	0	0
2	14	1	"metE"	"STM3965"	8650	42750	130	10805	10942	1916	17	97	97	101	28	27	100	100	0	32363	32440	4134	12	55	55	63	36	57	100	100	0	0.331	0.335	0.336	0.332	1.127	0.334	0.974	120	549	100	43016	43230	-1.593	10708	32308	10845	32385	1313039	3892809	387.179	899.361	0	0	0
2	15	1	"pldB"	"STM3961"	8820	42760	120	8156	8137	1677	20	99	99	105	34	32	100	100	0	14803	14815	2912	19	55	55	62	33	53	100	100	0	0.546	0.545	0.545	0.542	1.142	0.542	0.973	120	478	100	22805	22798	-0.872	8057	14748	8038	14760	976413	1777760	236.235	447.061	0	0	0
2	16	1	"pldA"	"STM3957"	9000	42750	130	9775	9687	1657	17	95	95	99	28	28	100	100	0	17071	17081	2320	13	51	51	59	47	79	100	100	0	0.569	0.563	0.560	0.559	1.131	0.572	0.971	120	577	100	26700	26622	-0.814	9680	17020	9592	17030	1162450	2049691	342.429	362.170	0	0	0
2	17	1	"yigF"	"STM3953"	9180	42750	120	1719	1919	1054	54	95	95	97	24	24	100	100	0	5306	5116	2415	47	50	50	61	58	95	100	100	0	0.309	0.360	0.328	0.358	1.566	0.349	0.787	120	526	100	6880	6890	-1.694	1624	5256	1824	5066	230241	613946	75.917	87.155	0	0	0
2	18	1	"xerC"	"STM3949"	9360	42760	130	6861	6697	1627	24	93	93	95	26	27	100	100	0	12640	12332	2771	22	50	50	59	45	76	100	100	0	0.538	0.538	0.532	0.533	1.141	0.538	0.971	120	539	100	19358	18886	-0.895	6768	12590	6604	12282	803639	1479832	253.923	272.733	0	0	0
2	19	1	"sgaH"	"STM4386"	9540	42750	130	7020	7436	2976	40	94	94	99	31	31	100	100	0	7626	8103	2949	36	50	50	58	35	60	100	100	0	0.914	0.912	0.898	0.898	1.137	0.927	0.966	120	597	100	14502	15395	-0.129	6926	7576	7342	8053	892284	972358	236.677	229.857	0	0	0
2	20	1	"ytfG"	"STM4401"	9720	42760	130	613	606	151	24	95	95	102	36	35	100	99	0	11022	11054	3013	27	49	49	55	23	41	100	100	0	0.047	0.046	0.047	0.046	1.174	0.045	0.952	120	592	100	11491	11516	-4.405	518	10973	511	11005	72741	1326438	14.000	478.217	0	0	0
2	21	1	"ytfP"	"STM4411"	9900	42760	130	981	1280	1253	97	92	92	97	33	34	100	100	0	1086	1657	1608	97	48	48	51	19	37	100	100	0	0.856	0.738	0.710	0.716	1.442	0.758	0.936	120	581	100	1927	2797	-0.224	889	1038	1188	1609	153571	198833	35.848	84.526	0	0	0
2	22	1	""	"STM4419"	10070	42750	130	1355	1355	274	20	91	91	95	22	23	100	100	0	24352	23860	4420	18	50	50	60	38	63	100	100	0	0.052	0.053	0.053	0.053	1.144	0.053	0.974	120	609	100	25566	25074	-4.265	1264	24302	1264	23810	162629	2863148	57.273	626.316	0	0	0
2	23	1	""	"STM4423"	10250	42760	130	440	687	615	89	97	97	103	52	50	92	87	0	1399	2014	1828	90	51	51	69	129	186	100	95	0	0.254	0.301	0.281	0.271	1.443	0.362	0.728	120	613	100	1691	2553	-1.975	343	1348	590	1963	82494	241627	11.231	15.078	0	0	0
2	24	1	""	"STM4427"	10430	42750	120	813	839	292	34	95	95	105	125	119	96	95	0	7612	7702	2865	37	51	51	101	740	732	98	97	0	0.095	0.097	0.096	0.095	1.274	0.097	0.961	120	655	100	8279	8395	-3.397	718	7561	744	7651	100714	924257	5.872	10.272	0	0	0
2	1	2	"clpP"	"STM0448"	6340	42920	130	2043	4369	6247	142	78	78	81	27	33	100	100	0	1459	2910	4070	139	44	44	50	58	116	100	100	0	1.389	1.497	1.523	1.509	1.463	1.576	0.913	120	597	100	3380	7157	0.474	1965	1415	4291	2866	524251	349141	158.815	49.310	0	0	0
2	2	2	"nrdG"	"STM4451"	6520	42920	120	84	125	129	103	67	67	72	25	34	36	23	0	163	572	1230	215	43	43	54	71	131	74	43	0	0.142	0.110	0.121	0.125	2.126	0.100	0.851	120	458	100	137	587	-2.819	17	120	58	529	15044	68604	2.120	7.296	0	0	0
2	3	2	"phoQ"	"STM1230"	6700	42920	120	134	267	430	161	60	60	60	13	21	91	82	0	138	319	554	173	41	41	42	6	14	96	94	0	0.763	0.745	0.762	0.747	2.176	0.758	0.872	120	423	100	171	485	-0.390	74	97	207	278	32075	38220	15.923	46.167	0	0	0
2	4	2	"coaA"	"STM4139"	6890	42920	110	76	94	55	58	56	56	58	13	22	65	37	0	90	139	141	101	41	41	41	9	21	100	97	0	0.408	0.388	0.393	0.386	2.095	0.371	0.765	80	385	100	69	136	-1.293	20	49	38	98	7549	11080	2.769	10.889	0	0	0
2	5	2	"thiE"	"STM4163"	7060	42920	120	77	86	37	43	56	56	57	13	22	61	44	0	81	107	80	74	40	40	41	7	17	95	93	0	0.512	0.448	0.509	0.444	2.772	0.408	0.570	120	452	100	62	97	-0.965	21	41	30	67	10267	12817	2.231	9.429	0	0	0
2	6	2	"nfi"	"STM4168"	7240	42930	110	100	126	80	63	57	57	58	15	25	81	66	0	109	158	128	81	40	40	41	7	17	100	98	0	0.623	0.585	0.589	0.545	1.906	0.606	0.825	80	404	100	112	187	-0.682	43	69	69	118	10117	12641	4.533	16.714	0	0	0
2	7	2	"hopD"	"STM3442"	7420	42920	130	115	214	238	111	63	63	64	17	26	66	55	0	217	1031	1466	142	42	42	75	316	421	45	38	0	0.297	0.153	0.159	0.214	3.426	0.149	0.859	120	466	100	227	1140	-1.751	52	175	151	989	25627	123727	8.824	3.025	0	0	0
2	8	2	"stfD"	"STM0197"	7570	42900	90	87	100	48	48	68	68	74	28	37	40	25	0	303	1341	1620	120	43	43	177	530	299	42	42	0	0.073	0.025	0.041	0.079	8.190	0.024	0.407	52	302	100	279	1330	-3.774	19	260	32	1298	5224	69748	0.929	2.196	0	0	0
2	9	2	"eutP"	"STM2469"	7770	42920	120	94	106	47	44	70	70	73	23	31	51	33	0	597	930	997	107	43	43	101	307	303	63	46	0	0.043	0.041	0.052	0.055	3.425	0.034	0.532	120	449	100	578	923	-4.529	24	554	36	887	12734	111598	1.435	2.700	0	0	0
2	10	2	"eutM"	"STM2465"	7940	42920	120	93	103	34	33	76	76	77	17	22	49	34	0	130	212	191	90	43	43	43	6	13	90	86	0	0.195	0.160	0.200	0.226	2.786	0.120	0.494	120	411	100	104	196	-2.355	17	87	27	169	12392	25406	1.529	28.167	0	0	0
2	11	2	"prpR"	"STM0367"	8130	42920	130	186	460	482	104	88	88	90	24	26	64	53	0	827	3064	3935	128	46	46	49	16	32	74	65	0	0.125	0.123	0.154	0.251	4.150	0.114	0.863	120	436	100	879	3390	-2.994	98	781	372	3018	55240	367633	15.417	188.438	0	0	0
2	12	2	"prpE"	"STM0371"	8300	42920	130	156	191	107	56	94	94	99	27	27	70	54	0	1096	1932	2000	103	49	49	54	20	37	100	100	0	0.059	0.052	0.053	0.055	1.788	0.048	0.791	120	440	100	1109	1980	-4.078	62	1047	97	1883	22962	231790	3.407	93.900	0	0	0
2	13	2	"sodA"	"STM4055"	8490	42920	130	1546	1805	1007	55	99	99	103	28	27	100	100	0	1372	1527	725	47	50	50	56	20	35	100	100	0	1.095	1.155	1.100	1.119	1.414	1.246	0.805	120	444	100	2769	3183	0.130	1447	1322	1706	1477	216604	183274	60.786	73.550	0	0	0
2	14	2	"sicP"	"STM2879"	8660	42930	130	1078	1658	1302	78	101	101	106	35	33	100	100	0	1522	2149	1642	76	52	52	58	21	36	100	100	0	0.665	0.742	0.733	0.729	1.403	0.753	0.902	120	410	100	2447	3654	-0.589	977	1470	1557	2097	198922	257856	44.343	99.571	0	0	0
2	15	2	"fabD"	"STM1194"	8840	42930	120	4333	6840	6479	94	100	100	112	48	42	100	100	0	2623	4245	4024	94	52	52	67	53	79	100	100	0	1.646	1.607	1.618	1.602	1.458	1.636	0.909	120	381	100	6804	10933	0.719	4233	2571	6740	4193	820801	509448	140.167	78.830	0	0	0
2	16	2	"nuoH"	"STM2322"	9010	42930	130	4959	7618	7450	97	98	98	105	39	37	100	100	0	2396	3659	3529	96	50	50	62	49	79	100	100	0	2.072	2.084	2.031	2.125	1.499	2.185	0.863	120	448	100	7207	11129	1.051	4861	2346	7520	3609	914167	439103	192.641	73.408	0	0	0
2	17	2	"dacD"	"STM2062"	9200	42930	120	309	339	129	38	95	95	97	24	24	98	96	0	2718	2764	1252	45	52	52	66	51	77	100	100	0	0.080	0.090	0.089	0.087	1.456	0.086	0.840	120	425	100	2880	2956	-3.639	214	2666	244	2712	40667	331720	10.083	52.902	0	0	0
2	18	2	"pefC"	"PSLT017"	9380	42930	130	168	210	147	70	96	96	102	38	37	67	48	0	3320	5072	5806	114	58	58	94	221	235	94	89	0	0.022	0.023	0.024	0.023	2.074	0.023	0.845	120	433	100	3334	5128	-5.502	72	3262	114	5014	25199	608647	2.842	22.525	0	0	0
2	19	2	"yjbA"	"STM4226"	9530	42910	80	472	5234	9214	176	98	98	107	49	45	78	71	0	3552	7584	9096	119	54	54	117	317	270	76	75	0	0.107	0.682	0.229	0.248	3.815	0.911	0.826	52	259	100	3872	12666	-3.225	374	3498	5136	7530	272165	394368	104.633	23.555	0	0	0
2	20	2	"asd"	"STM3539"	9730	42930	100	669	2224	3611	162	97	97	107	77	71	71	63	0	568	1561	2680	171	51	51	73	91	124	63	61	0	1.106	1.409	1.437	1.738	3.379	1.483	0.862	80	386	100	1089	3637	0.146	572	517	2127	1510	177937	124886	27.494	16.352	0	0	0
2	21	2	"stpA"	"STM2799"	9890	42910	90	2366	3801	4421	116	97	97	114	108	94	88	86	0	549	829	811	97	50	50	55	28	50	86	82	0	4.547	4.755	4.506	4.377	1.767	5.406	0.877	52	327	100	2768	4483	2.185	2269	499	3704	779	197672	43108	34.139	27.643	0	0	0
2	22	2	"leuB"	"STM0112"	10100	42930	100	138	212	164	77	97	97	109	69	63	42	31	0	289	747	963	128	51	51	88	166	188	56	43	0	0.172	0.165	0.200	0.324	4.669	0.121	0.733	80	440	100	279	811	-2.537	41	238	115	696	16981	59792	1.493	3.970	0	0	0
2	23	2	"prgJ"	"STM2872"	10250	42910	70	585	623	277	44	97	97	112	86	76	96	90	0	1740	1983	1040	52	52	52	113	244	215	100	96	0	0.289	0.272	0.281	0.267	1.301	0.270	0.927	32	203	100	2176	2457	-1.790	488	1688	526	1931	19935	63465	5.942	7.664	0	0	0
2	24	2	"smvA"	"STM1574"	10460	42930	100	168	694	1096	157	96	96	115	152	132	43	40	0	620	2595	5241	201	50	50	146	898	615	45	32	0	0.126	0.235	0.263	0.364	3.468	0.178	0.676	80	466	100	642	3143	-2.985	72	570	598	2545	55533	207624	3.809	2.727	0	0	0
2	1	3	"hupB"	"STM0451"	6330	43090	110	1295	2030	2303	113	71	71	78	40	51	98	92	0	227	298	249	83	42	42	49	36	73	83	78	0	6.616	7.652	7.209	6.864	1.702	9.078	0.837	80	490	100	1409	2215	2.726	1224	185	1959	256	162420	23846	48.800	6.917	0	0	0
2	2	3	"hisM"	"STM2352"	6490	43100	90	161	514	740	143	65	65	79	57	72	55	48	0	410	1476	2254	152	42	42	77	148	192	57	51	0	0.261	0.313	0.319	0.412	3.234	0.304	0.914	52	346	100	464	1883	-1.939	96	368	449	1434	26719	76741	7.632	9.453	0	0	0
2	3	3	"rimM"	"STM2675"	6700	43100	120	112	270	268	99	59	59	66	39	59	52	46	0	73	110	85	77	41	41	65	122	187	22	5	0	1.656	3.058	2.957	2.640	2.367	3.353	0.845	120	517	100	85	280	0.728	53	32	211	69	32443	13149	5.231	0.369	0	0	0
2	4	3	"fruR"	"STM0118"	6860	43070	90	96	108	55	50	56	56	61	25	40	59	46	0	78	95	63	66	41	41	45	18	40	59	50	0	1.081	0.963	1.000	1.153	2.297	1.011	0.752	52	330	100	77	106	0.112	40	37	52	54	5615	4958	1.880	2.778	0	0	0
2	5	3	"asrA"	"STM2548"	7060	43100	120	70	81	34	41	58	58	60	16	26	43	30	0	66	120	119	99	41	41	42	10	23	63	52	0	0.480	0.291	0.429	0.483	3.558	0.251	0.576	120	506	100	37	102	-1.059	12	25	23	79	9705	14376	1.313	7.800	0	0	0
2	6	3	"entD"	"STM0584"	7240	43100	120	98	197	223	113	58	58	60	16	26	68	55	0	331	1459	2426	166	40	40	41	7	17	83	75	0	0.137	0.098	0.134	0.219	4.155	0.089	0.925	120	435	100	331	1558	-2.863	40	291	139	1419	23605	175021	8.563	202.571	0	0	0
2	7	3	"cbiL"	"STM2024"	7420	43110	120	290	437	413	94	61	61	62	14	22	95	93	0	319	490	489	99	41	41	41	8	19	98	94	0	0.824	0.837	0.853	0.848	1.980	0.821	0.865	120	419	100	507	825	-0.280	229	278	376	449	52418	58745	26.786	56.125	0	0	0
2	8	3	"cbiO"	"STM2020"	7590	43100	120	122	200	205	102	68	68	71	20	28	69	56	0	184	452	612	135	42	42	113	404	357	29	17	0	0.380	0.322	0.319	0.303	2.044	0.323	0.864	120	469	100	196	542	-1.395	54	142	132	410	24025	54267	6.450	0.839	0	0	0
2	9	3	"umuC"	"STM1997"	7770	43100	130	86	98	50	51	69	69	70	15	21	50	40	0	250	742	1045	140	42	42	43	10	23	70	61	0	0.082	0.041	0.069	0.130	6.027	0.041	0.675	120	441	100	225	729	-3.613	17	208	29	700	11800	89010	1.867	69.900	0	0	0
2	10	3	"uhpC"	"STM3788"	7940	43110	130	98	143	111	77	77	77	78	20	25	50	43	0	410	1124	1653	147	44	44	50	22	44	95	86	0	0.057	0.061	0.069	0.061	2.484	0.061	0.840	120	460	100	387	1146	-4.123	21	366	66	1080	17209	134835	3.250	48.818	0	0	0
2	11	3	"trpB"	"STM1726"	8130	43110	130	286	524	504	96	90	90	94	45	47	72	63	0	1476	2864	3236	112	49	49	57	37	64	94	90	0	0.137	0.154	0.157	0.156	2.059	0.148	0.894	120	467	100	1623	3249	-2.864	196	1427	434	2815	62875	343654	9.556	75.865	0	0	0
2	12	3	"rpsL"	"STM3448"	8300	43110	130	2189	4133	4815	116	94	94	100	45	45	96	92	0	551	1048	1089	103	51	51	64	42	65	82	77	0	4.190	4.051	4.076	3.960	1.937	4.393	0.895	120	457	100	2595	5036	2.067	2095	500	4039	997	495933	125729	89.622	23.429	0	0	0
2	13	3	"phnR"	"STM0430"	8480	43110	130	219	337	334	99	93	93	97	25	25	83	75	0	1582	2706	3414	126	52	52	66	48	72	95	91	0	0.082	0.092	0.092	0.087	2.515	0.093	0.921	120	471	100	1656	2898	-3.602	126	1530	244	2654	40459	324667	9.600	55.000	0	0	0
2	14	3	""	"STM4157"	8660	43110	130	340	593	693	116	94	94	98	30	30	97	92	0	2259	4171	5728	137	52	52	70	58	82	100	100	0	0.111	0.121	0.120	0.110	1.915	0.115	0.898	120	432	100	2453	4618	-3.165	246	2207	499	4119	71113	500474	16.500	70.707	0	0	0
2	15	3	""	"STM0345"	8830	43110	120	226	368	512	139	95	95	103	42	40	77	60	0	1225	2201	3608	163	55	55	85	74	87	98	92	0	0.112	0.127	0.112	0.103	1.801	0.128	0.837	120	398	100	1301	2419	-3.159	131	1170	273	2146	44156	264135	6.310	28.595	0	0	0
2	16	3	""	"STM2453"	9010	43110	130	278	361	222	61	94	94	102	44	43	97	88	0	3444	4777	3476	72	52	52	74	65	87	100	100	0	0.054	0.057	0.053	0.052	1.456	0.057	0.896	120	456	100	3576	4992	-4.204	184	3392	267	4725	43273	573189	5.886	72.354	0	0	0
2	17	3	"ychA"	"STM1773"	9200	43110	120	1022	1818	2556	140	93	93	98	36	36	100	100	0	1733	3251	4502	138	56	56	73	46	63	100	100	0	0.554	0.540	0.531	0.536	1.407	0.549	0.918	120	425	100	2606	4920	-0.852	929	1677	1725	3195	218125	390085	47.778	69.087	0	0	0
2	18	3	"orf408"	"STM1382"	9370	43110	130	348	456	406	89	93	93	96	26	27	100	97	0	2869	3813	3639	95	70	70	99	88	88	100	100	0	0.091	0.097	0.092	0.092	1.374	0.100	0.891	120	428	100	3054	4106	-3.456	255	2799	363	3743	54746	457576	13.846	42.205	0	0	0
2	19	3	"traR"	"PSLT085"	9550	43110	130	116	128	60	46	92	92	96	34	35	33	10	0	1220	1528	1167	76	69	69	124	243	195	95	84	0	0.021	0.025	0.023	0.020	2.959	0.028	0.360	120	498	100	1175	1495	-5.584	24	1151	36	1459	15417	183338	0.941	5.778	0	0	0
2	20	3	""	"Not LT2a85"	9720	43100	130	157	202	165	81	89	89	91	25	27	70	56	0	1792	3295	4432	134	51	51	84	136	161	97	92	0	0.039	0.035	0.034	0.032	1.916	0.035	0.877	120	493	100	1809	3357	-4.678	68	1741	113	3244	24215	395421	4.440	23.610	0	0	0
2	21	3	"trbC"	"PSLT094"	9900	43120	130	215	254	139	54	91	91	101	83	82	71	32	0	5527	6862	5015	73	51	51	88	135	153	100	99	0	0.023	0.024	0.022	0.021	1.644	0.025	0.888	120	525	100	5600	6974	-5.465	124	5476	163	6811	30480	823451	1.843	50.178	0	0	0
2	22	3	"traQ"	"PSLT098"	10080	43120	130	119	147	98	66	97	97	109	48	44	27	15	0	1211	2067	3302	159	56	56	94	121	128	91	89	0	0.019	0.025	0.024	0.023	2.830	0.024	0.485	120	501	100	1177	2061	-5.714	22	1155	50	2011	17692	247980	0.792	16.306	0	0	0
2	23	3	"traS"	"PSLT102"	10260	43110	130	3086	4737	4099	86	101	101	116	67	57	100	100	0	3938	5399	4298	79	55	55	93	147	158	100	100	0	0.769	0.868	0.819	0.821	1.324	0.903	0.929	120	556	100	6868	9980	-0.379	2985	3883	4636	5344	568470	647888	68.970	36.095	0	0	0
2	24	3	""	"PSLT107"	10440	43110	130	479	664	573	86	95	95	103	46	44	97	91	0	1020	1377	1160	84	51	51	79	173	218	97	90	0	0.396	0.429	0.401	0.395	1.508	0.429	0.864	120	623	100	1353	1895	-1.335	384	969	569	1326	79739	165299	12.196	7.503	0	0	0
2	1	4	""	"STM2736"	6320	43270	90	64	78	42	53	66	66	68	21	30	23	11	0	104	261	452	173	42	42	49	26	53	73	59	0	-0.032	0.055	0.158	0.131	3.609	0.068	0.408	52	388	100	60	231	Error	-2	62	12	219	4060	13559	0.476	8.154	0	0	0
2	2	4	""	"STM2712"	6520	43280	120	73	81	38	46	60	60	65	30	46	25	10	0	200	481	945	196	41	41	57	97	170	66	38	0	0.082	0.048	0.088	0.089	2.963	0.035	0.564	120	510	100	172	461	-3.612	13	159	21	440	9744	57696	0.533	4.371	0	0	0
2	3	4	""	"STM1612"	6690	43280	120	89	117	91	77	57	57	58	12	20	81	62	0	178	402	669	166	41	41	41	5	12	100	100	0	0.234	0.166	0.210	0.201	1.848	0.130	0.822	120	430	100	169	421	-2.098	32	137	60	361	14096	48282	4.917	72.200	0	0	0
2	4	4	""	"STM1607"	6880	43280	120	139	231	245	106	58	58	62	22	35	94	85	0	80	115	103	89	41	41	44	13	29	95	66	0	2.077	2.338	2.396	2.273	1.693	2.434	0.931	120	496	100	120	247	1.054	81	39	173	74	27722	13767	7.682	5.462	0	0	0
2	5	4	"ycjI"	"STM1680"	7050	43290	120	157	345	549	159	64	64	66	17	25	94	87	0	285	812	1552	191	42	42	42	6	14	100	100	0	0.383	0.365	0.358	0.341	1.864	0.349	0.953	120	402	100	336	1051	-1.386	93	243	281	770	41443	97381	16.412	128.333	0	0	0
2	6	4	""	"STM1676"	7230	43280	120	479	899	1325	147	62	62	63	16	25	100	100	0	824	1411	2271	160	41	41	42	8	19	100	100	0	0.533	0.611	0.612	0.614	1.381	0.585	0.970	120	428	100	1200	2207	-0.909	417	783	837	1370	107924	169343	52.250	171.125	0	0	0
2	7	4	"frr"	"STM0219"	7410	43290	120	488	1295	3293	254	61	61	63	16	25	100	99	0	177	373	717	192	42	42	43	9	20	98	96	0	3.163	3.728	3.523	3.512	1.487	4.618	0.937	120	417	100	562	1565	1.661	427	135	1234	331	155385	44750	77.000	36.667	0	0	0
2	8	4	"mesJ"	"STM0236"	7590	43280	130	348	446	386	86	69	69	70	15	21	98	98	0	1036	1486	1437	96	42	42	47	27	57	100	100	0	0.281	0.261	0.264	0.254	1.543	0.254	0.893	120	488	100	1273	1821	-1.833	279	994	377	1444	53565	178308	25.067	53.296	0	0	0
2	9	4	"pfs"	"STM0207"	7770	43280	120	324	498	478	95	72	72	73	15	20	98	95	0	395	585	594	101	43	43	46	15	32	98	98	0	0.716	0.786	0.761	0.760	1.556	0.791	0.899	120	428	100	604	968	-0.482	252	352	426	542	59772	70245	28.333	35.933	0	0	0
2	10	4	"yeeA"	"STM2060"	7950	43290	130	343	445	402	90	81	81	84	21	25	96	95	0	1297	1668	1667	99	48	48	57	28	49	100	100	0	0.210	0.225	0.225	0.208	1.464	0.227	0.931	120	441	100	1511	1984	-2.253	262	1249	364	1620	53411	200145	17.190	57.536	0	0	0
2	11	4	"vsr"	"STM1991"	8120	43290	120	220	315	298	94	90	90	93	22	23	90	83	0	1158	1864	2364	126	51	51	65	42	64	98	95	0	0.117	0.124	0.124	0.121	1.917	0.122	0.941	120	406	100	1237	2038	-3.090	130	1107	225	1813	37765	223711	10.091	42.833	0	0	0
2	12	4	"fixB"	"STM0076"	8300	43290	130	135	153	65	42	93	93	94	22	23	70	47	0	1406	1831	1615	88	55	55	69	45	65	100	99	0	0.031	0.034	0.032	0.029	2.383	0.032	0.659	120	435	100	1393	1836	-5.007	42	1351	60	1776	18316	219712	2.682	39.156	0	0	0
2	13	4	""	"STM4192"	8480	43290	120	368	761	1153	151	93	93	97	30	30	100	98	0	1807	3864	5852	151	57	57	71	51	71	100	100	0	0.157	0.175	0.163	0.159	1.423	0.186	0.930	120	422	100	2025	4475	-2.670	275	1750	668	3807	91362	463661	22.133	74.373	0	0	0
2	14	4	"dgkA"	"STM4236"	8660	43290	130	622	842	900	106	98	98	108	45	41	98	97	0	1186	1624	1749	107	59	59	80	63	78	100	100	0	0.465	0.475	0.471	0.436	1.556	0.498	0.960	120	434	100	1651	2309	-1.105	524	1127	744	1565	101036	194824	16.311	24.508	0	0	0
2	15	4	"tyrB"	"STM4248"	8840	43290	130	3472	5398	5308	98	102	102	114	47	41	100	100	0	3934	5989	5965	99	70	70	97	70	72	100	100	0	0.872	0.895	0.864	0.879	1.269	0.892	0.964	120	427	100	7234	11215	-0.197	3370	3864	5296	5919	647729	718705	112.426	84.171	0	0	0
2	16	4	"lysC"	"STM4220"	9010	43290	120	992	1264	1037	82	102	102	121	63	52	100	100	0	2905	3706	3071	82	68	68	90	63	70	100	100	0	0.314	0.319	0.317	0.313	1.227	0.321	0.952	120	409	100	3727	4800	-1.672	890	2837	1162	3638	151629	444744	18.143	57.397	0	0	0
2	17	4	"glk"	"STM2403"	9190	43290	130	2968	3588	2466	68	97	97	112	60	53	100	100	0	2251	2826	1786	63	61	61	81	54	66	100	100	0	1.311	1.263	1.220	1.239	1.230	1.327	0.938	120	415	100	5061	6256	0.391	2871	2190	3491	2765	430534	339087	57.933	50.833	0	0	0
2	18	4	"yfcB"	"STM2385"	9370	43290	130	1188	1765	1643	93	92	92	93	20	21	100	100	0	1991	3116	2980	95	66	66	95	87	91	100	100	0	0.569	0.549	0.548	0.541	1.309	0.543	0.950	120	389	100	3021	4723	-0.813	1096	1925	1673	3050	211854	373914	83.600	34.724	0	0	0
2	19	4	"ybdA"	"STM0593"	9540	43290	120	228	289	200	69	91	91	93	35	37	85	76	0	5070	6484	5548	85	58	58	91	94	103	100	96	0	0.027	0.031	0.029	0.028	1.629	0.032	0.919	120	395	100	5149	6624	-5.193	137	5012	198	6426	34678	778034	5.600	68.011	0	0	0
2	20	4	"ybaM"	"STM0480"	9720	43290	130	143	191	173	90	91	91	94	34	36	70	37	0	596	1021	1647	161	53	53	71	56	78	99	97	0	0.096	0.103	0.106	0.093	1.813	0.100	0.869	120	444	100	595	1068	-3.384	52	543	100	968	22914	122483	2.853	16.964	0	0	0
2	21	4	"ybbO"	"STM0505"	9900	43290	130	905	1316	1104	83	92	92	95	22	23	100	100	0	3901	5924	5093	85	54	54	70	53	75	100	100	0	0.211	0.209	0.206	0.205	1.189	0.210	0.968	120	432	100	4660	7094	-2.242	813	3847	1224	5870	157967	710912	55.500	110.453	0	0	0
2	22	4	"purK"	"STM0533"	10080	43300	130	650	934	1176	125	93	93	98	28	28	99	99	0	2005	2991	4058	135	54	54	70	49	70	100	100	0	0.285	0.286	0.287	0.278	1.330	0.285	0.964	120	403	100	2508	3778	-1.808	557	1951	841	2937	112085	358938	29.857	59.612	0	0	0
2	23	4	"rfbI"	"STM0559"	10260	43300	130	142	163	98	60	94	94	106	44	41	54	24	0	1260	1769	1899	107	53	53	72	76	105	99	99	0	0.040	0.040	0.040	0.035	1.955	0.043	0.730	120	394	100	1255	1785	-4.652	48	1207	69	1716	19568	212259	1.295	22.329	0	0	0
2	24	4	"ybdK"	"STM0583"	10430	43290	130	2375	2362	560	23	94	94	103	55	53	100	100	0	17875	17681	3848	21	54	54	67	65	97	100	100	0	0.128	0.129	0.129	0.127	1.127	0.129	0.986	120	558	100	20102	19895	-2.966	2281	17821	2268	17627	283409	2121702	41.073	270.985	0	0	0
2	1	5	"yoaH"	"STM1823"	6340	43460	120	94	125	83	66	63	63	64	15	23	77	50	0	95	140	118	84	41	41	44	18	40	95	74	0	0.574	0.626	0.613	0.560	2.068	0.667	0.781	120	528	100	85	161	-0.801	31	54	62	99	15032	16851	4.067	5.333	0	0	0
2	2	5	"emtA"	"STM1799"	6510	43460	120	85	113	109	96	59	59	59	13	22	77	49	0	132	289	566	195	40	40	41	5	12	100	100	0	0.283	0.217	0.257	0.215	2.472	0.176	0.778	120	390	100	118	303	-1.823	26	92	54	249	13506	34649	4.154	49.600	0	0	0
2	3	5	"narH"	"STM1763"	6690	43460	120	76	81	22	27	60	60	61	14	22	52	30	0	144	169	97	57	42	42	42	5	11	100	100	0	0.157	0.165	0.188	0.169	2.582	0.137	0.307	120	411	100	118	148	-2.672	16	102	21	127	9663	20301	1.429	25.400	0	0	0
2	4	5	"ychE"	"STM1748"	6870	43460	130	140	177	93	52	67	67	69	18	26	99	86	0	1004	1358	995	73	43	43	44	9	20	100	100	0	0.076	0.084	0.083	0.081	1.726	0.079	0.786	120	412	100	1034	1425	-3.719	73	961	110	1315	21210	162987	6.000	146.000	0	0	0
2	5	5	"yoaB"	"STM1822"	7050	43460	130	559	965	1255	130	70	70	71	17	23	100	100	0	282	496	641	129	42	42	44	10	22	100	100	0	2.037	1.971	1.997	1.961	1.448	2.117	0.786	120	422	100	729	1349	1.027	489	240	895	454	115814	59523	52.588	45.200	0	0	0
2	6	5	"dsbB"	"STM1807"	7220	43450	110	216	233	107	45	64	64	71	57	80	95	67	0	454	520	265	50	42	42	45	20	44	100	100	0	0.369	0.354	0.355	0.345	1.387	0.377	0.833	80	427	100	564	647	-1.439	152	412	169	478	18618	41588	2.842	23.750	0	0	0
2	7	5	""	"STM4010"	7410	43460	130	101	134	110	82	64	64	66	25	37	67	35	0	633	1778	3054	171	43	43	48	28	58	100	98	0	0.063	0.040	0.054	0.052	2.408	0.034	0.837	120	503	100	627	1805	-3.995	37	590	70	1735	16119	213349	2.720	61.786	0	0	0
2	8	5	"mobB"	"STM3993"	7590	43480	110	98	170	285	167	68	68	69	15	21	63	50	0	350	896	2306	257	43	43	48	29	60	86	77	0	0.098	0.120	0.115	0.122	3.167	0.111	0.854	80	383	100	337	955	-3.355	30	307	102	853	13626	71662	6.733	29.241	0	0	0
2	9	5	"yiiR"	"STM4083"	7760	43470	130	184	263	249	94	72	72	73	16	21	93	85	0	662	1091	1353	124	43	43	48	18	37	100	99	0	0.181	0.182	0.188	0.184	1.928	0.173	0.832	120	437	100	731	1239	-2.466	112	619	191	1048	31576	130905	11.875	57.944	0	0	0
2	10	5	""	"STM4067"	7930	43470	120	1318	2877	4281	148	84	84	87	21	24	99	99	0	1263	2369	3362	141	49	49	60	32	53	97	91	0	1.016	1.204	1.231	1.176	1.898	1.280	0.862	120	393	100	2448	5113	0.024	1234	1214	2793	2320	345264	284230	132.857	72.156	0	0	0
2	11	5	"yiiM"	"STM4056"	8120	43470	130	470	768	930	121	92	92	95	27	28	94	90	0	1484	2690	3577	132	51	51	62	32	51	100	97	0	0.264	0.256	0.257	0.251	1.729	0.247	0.901	120	404	100	1811	3315	-1.923	378	1433	676	2639	92103	322764	24.926	82.125	0	0	0
2	12	5	"yiiG"	"STM4040"	8290	43470	120	119	145	92	63	95	95	99	29	29	45	20	0	2484	4352	6519	149	51	51	61	34	55	100	100	0	0.010	0.012	0.014	0.013	2.637	0.013	0.676	120	380	100	2457	4351	-6.664	24	2433	50	4301	17371	522222	1.586	126.206	0	0	0
2	13	5	"yhdN"	"STM3413"	8470	43470	130	419	605	584	96	100	100	111	64	57	100	88	0	1555	2222	2162	97	55	55	64	34	53	100	100	0	0.213	0.233	0.222	0.215	1.467	0.232	0.826	120	418	100	1819	2672	-2.233	319	1500	505	2167	72560	266671	7.719	63.471	0	0	0
2	14	5	"secY"	"STM3420"	8650	43470	130	12300	17010	14935	87	103	103	122	73	59	100	100	4	2109	2975	2728	91	54	54	68	42	61	99	99	0	5.935	5.788	5.783	5.837	1.307	5.809	0.931	120	402	100	14252	19828	2.569	12197	2055	16907	2921	2041218	356968	231.342	69.214	0	0	0
2	15	5	"rplE"	"STM3428"	8820	43470	130	2517	3958	4698	118	103	103	126	84	66	100	100	0	761	1137	1221	107	55	55	77	53	68	99	96	0	3.419	3.563	3.490	3.545	1.518	3.967	0.919	120	412	100	3120	4937	1.774	2414	706	3855	1082	474909	136440	45.619	20.000	0	0	0
2	16	5	"rpmC"	"STM3432"	9010	43470	130	1809	3263	4626	141	103	103	129	89	68	100	100	0	207	324	355	109	54	54	74	50	67	91	69	0	11.150	11.704	11.622	11.352	1.517	14.128	0.815	120	420	100	1859	3430	3.479	1706	153	3160	270	391578	38846	35.213	5.000	0	0	0
2	17	5	"rpsS"	"STM3436"	9190	43460	130	2048	2692	2754	102	98	98	112	57	50	99	99	0	571	737	670	90	51	51	66	41	62	99	97	0	3.750	3.781	3.668	3.666	1.363	4.176	0.911	120	380	100	2470	3280	1.907	1950	520	2594	686	323055	88443	45.263	16.366	0	0	0
2	18	5	"rpsJ"	"STM3441"	9360	43470	140	1009	2924	5117	175	95	95	94	19	20	100	98	0	214	582	915	157	52	52	63	35	55	95	91	0	5.642	5.338	5.208	5.273	1.566	5.735	0.932	156	400	100	1076	3359	2.496	914	162	2829	530	456180	90769	148.947	14.829	0	0	0
2	19	5	""	"STM4463"	9540	43470	120	154	217	179	82	95	95	112	93	83	34	18	0	1373	1961	2010	102	54	54	67	54	80	100	100	0	0.045	0.064	0.054	0.050	1.984	0.071	0.540	120	378	100	1378	2029	-4.483	59	1319	122	1907	26055	235340	1.129	35.074	0	0	0
2	20	5	"pepA"	"STM4477"	9710	43470	130	5608	8381	8849	105	95	95	115	98	85	99	98	0	1398	1955	1946	99	55	55	75	93	124	95	94	0	4.105	4.361	4.253	4.247	1.500	4.681	0.908	120	425	100	6856	10186	2.037	5513	1343	8286	1900	1005735	234569	84.347	20.215	0	0	0
2	21	5	"iadA"	"STM4512"	9890	43470	120	494	819	944	115	94	94	100	34	34	96	91	0	2376	3786	4731	124	55	55	71	54	76	98	95	0	0.172	0.194	0.202	0.204	1.667	0.192	0.933	120	414	100	2721	4456	-2.537	400	2321	725	3731	98302	454282	21.147	68.796	0	0	0
2	22	5	""	"STM4551"	10070	43470	120	228	390	441	113	93	93	98	32	32	80	68	0	2317	4622	6509	140	53	53	64	38	59	97	95	0	0.060	0.065	0.069	0.069	1.822	0.064	0.911	120	360	100	2399	4866	-4.068	135	2264	297	4569	46750	554685	9.125	119.947	0	0	0
2	23	5	"yjjK"	"STM4581"	10240	43470	140	3757	5317	4858	91	94	94	101	29	28	100	100	0	2080	3070	2660	86	53	53	59	25	42	99	98	0	1.807	1.731	1.703	1.715	1.497	1.848	0.916	156	381	100	5690	8240	0.854	3663	2027	5223	3017	829404	478934	179.862	120.440	0	0	0
2	24	5	"gltS"	"STM3746"	10420	43470	130	2895	5735	7322	127	95	95	103	36	34	100	100	0	1410	2840	3399	119	58	58	65	27	41	100	99	0	2.071	2.027	1.898	1.926	1.676	2.184	0.920	120	536	100	4152	8422	1.050	2800	1352	5640	2782	688162	340830	156.444	102.778	0	0	0
2	1	6	"yhhY"	"STM3546"	6330	43630	120	103	141	145	102	61	61	62	13	20	85	67	0	234	420	693	165	41	41	41	5	12	100	100	0	0.218	0.211	0.218	0.198	2.238	0.186	0.767	120	492	100	235	459	-2.200	42	193	80	379	16864	50454	6.077	75.800	0	0	0
2	2	6	""	"STM0951"	6500	43630	130	78	101	65	64	62	62	63	16	25	49	29	0	168	379	681	179	42	42	46	27	58	99	88	0	0.127	0.116	0.138	0.121	2.994	0.089	0.681	120	472	100	142	376	-2.977	16	126	39	337	12109	45518	2.375	12.333	0	0	0
2	3	6	"nanK"	"STM3336"	6690	43640	120	221	443	788	177	67	67	68	16	23	92	88	0	674	1320	2653	200	43	43	44	7	15	100	100	0	0.244	0.294	0.281	0.258	2.059	0.290	0.946	120	422	100	785	1653	-2.035	154	631	376	1277	53172	158395	23.438	182.286	0	0	0
2	4	6	"yrbC"	"STM3310"	6860	43630	130	906	1311	1362	103	70	70	72	16	22	100	100	0	891	1347	1357	100	43	43	45	9	20	100	100	0	0.986	0.952	0.965	0.941	1.528	0.995	0.849	120	431	100	1684	2545	-0.021	836	848	1241	1304	157263	161691	77.438	144.667	0	0	0
2	5	6	"greA"	"STM3299"	7040	43630	130	532	825	988	119	68	68	68	16	23	100	100	0	431	637	804	126	42	42	43	8	18	100	100	0	1.193	1.272	1.142	1.222	1.531	1.260	0.891	120	475	100	853	1352	0.254	464	389	757	595	99006	76406	47.313	74.250	0	0	0
2	6	6	"rpsO"	"STM3283"	7200	43640	90	446	784	979	124	67	67	86	95	110	98	73	0	150	242	238	98	42	42	49	28	57	96	78	0	3.509	3.585	3.556	3.522	1.526	4.270	0.835	52	330	100	487	917	1.811	379	108	717	200	40742	12588	7.347	6.893	0	0	0
2	7	6	"yghB"	"STM3162"	7390	43640	120	181	303	462	152	66	66	80	81	101	64	30	0	610	1285	2403	187	43	43	47	23	48	100	98	0	0.203	0.191	0.201	0.197	1.814	0.184	0.886	120	472	100	682	1479	-2.302	115	567	237	1242	36379	154165	2.753	53.826	0	0	0
2	8	6	""	"STM3136"	7580	43640	120	214	295	252	85	66	66	67	13	19	98	95	0	783	1158	1202	103	42	42	43	6	13	100	100	0	0.200	0.205	0.209	0.205	1.757	0.188	0.799	120	404	100	889	1345	-2.324	148	741	229	1116	35390	139018	17.538	185.833	0	0	0
2	9	6	"yggV"	"STM3103"	7760	43640	120	290	390	319	81	75	75	77	19	24	95	91	0	656	846	740	87	44	44	47	14	29	100	99	0	0.351	0.393	0.376	0.368	1.745	0.391	0.850	120	370	100	827	1117	-1.509	215	612	315	802	46820	101477	16.474	57.071	0	0	0
2	10	6	"sprT"	"STM3092"	7940	43640	120	191	218	118	54	88	88	89	19	21	95	82	0	1488	1960	1831	93	47	47	54	27	50	100	100	0	0.071	0.068	0.067	0.065	1.790	0.061	0.797	120	349	100	1544	2043	-3.806	103	1441	130	1913	26100	235219	6.789	70.593	0	0	0
2	11	6	""	"STM3072"	8110	43640	130	292	497	693	139	92	92	95	28	29	92	87	0	1967	3467	5337	153	47	47	53	26	49	100	100	0	0.104	0.118	0.106	0.101	1.846	0.124	0.944	120	379	100	2120	3825	-3.263	200	1920	405	3420	59681	416059	14.357	131.308	0	0	0
2	12	6	"ygfE"	"STM3060"	8290	43640	130	1593	2525	2669	105	94	94	98	29	29	100	100	0	559	860	882	102	49	49	56	31	55	100	100	0	2.939	2.998	3.025	2.961	1.535	3.156	0.882	120	411	100	2009	3242	1.555	1499	510	2431	811	302946	103214	83.690	25.935	0	0	0
2	13	6	"ansA"	"STM1294"	8470	43640	130	761	980	829	84	97	97	107	63	58	99	93	0	2287	2990	2803	93	49	49	58	33	56	100	100	0	0.297	0.300	0.296	0.295	1.476	0.281	0.884	120	417	100	2902	3824	-1.753	664	2238	883	2941	117595	358818	13.857	88.848	0	0	0
2	14	6	"pfkB"	"STM1326"	8650	43640	130	1318	2295	3098	134	97	97	109	66	60	99	95	0	532	898	1173	130	49	49	57	32	56	99	93	0	2.528	2.589	2.690	2.469	1.803	2.710	0.924	120	404	100	1704	3047	1.338	1221	483	2198	849	275346	107752	33.121	26.281	0	0	0
2	15	6	"ydiK"	"STM1364"	8830	43640	130	766	1740	2463	141	96	96	112	82	73	89	80	0	2646	5396	7844	145	49	49	56	29	51	100	98	0	0.258	0.307	0.307	0.288	1.801	0.302	0.918	120	419	100	3267	6991	-1.955	670	2597	1644	5347	208769	647499	19.854	184.138	0	0	0
2	16	6	"cfa"	"STM1427"	9010	43640	130	2700	4772	6083	127	93	93	111	83	74	100	100	0	1014	1684	2106	125	48	48	51	15	29	100	100	0	2.699	2.860	2.840	2.864	1.590	2.989	0.929	120	409	100	3573	6315	1.432	2607	966	4679	1636	572615	202050	56.157	108.867	0	0	0
2	17	6	"ydhM"	"STM1437"	9180	43640	130	253	480	571	118	91	91	97	47	48	98	79	0	1605	3598	4923	136	47	47	50	15	30	100	100	0	0.104	0.110	0.102	0.101	1.492	0.110	0.931	120	395	100	1720	3940	-3.266	162	1558	389	3551	57615	431776	8.149	236.533	0	0	0
2	18	6	"nth"	"STM1453"	9360	43650	130	258	369	347	94	89	89	94	43	45	90	75	0	1641	2708	3198	118	48	48	53	21	39	100	100	0	0.106	0.105	0.105	0.100	1.597	0.102	0.879	120	397	100	1762	2940	-3.237	169	1593	280	2660	44304	324988	6.395	126.429	0	0	0
2	19	6	"ugpA"	"STM3556"	9540	43650	130	546	1749	3670	209	91	91	114	103	90	86	78	0	2255	5942	11736	197	52	52	63	51	80	100	100	0	0.207	0.281	0.235	0.233	1.469	0.304	0.967	120	373	100	2658	7548	-2.276	455	2203	1658	5890	209826	713034	15.874	115.275	0	0	0
2	20	6	"ftsY"	"STM3571"	9710	43650	130	1948	3045	3189	104	95	95	121	113	93	100	100	0	3581	5019	5115	101	53	53	74	97	131	100	100	0	0.525	0.594	0.562	0.560	1.388	0.587	0.894	120	371	100	5381	7916	-0.929	1853	3528	2950	4966	365402	602252	25.876	50.979	0	0	0
2	21	6	"zntA"	"STM3576"	9890	43650	130	2223	2770	1733	62	95	95	101	36	35	100	100	0	9591	11963	7147	59	52	52	69	73	105	100	100	0	0.223	0.225	0.230	0.218	1.354	0.225	0.939	120	383	100	11667	14586	-2.164	2128	9539	2675	11911	332456	1435582	74.139	162.932	0	0	0
2	22	6	"yhhT"	"STM3582"	10060	43650	130	491	838	904	107	93	93	98	32	32	99	98	0	4750	7758	8810	113	49	49	59	35	59	100	100	0	0.085	0.097	0.089	0.091	1.290	0.099	0.963	120	385	100	5099	8454	-3.562	398	4701	745	7709	100554	930912	23.125	219.971	0	0	0
2	23	6	"yhiN"	"STM3588"	10240	43650	120	1067	1505	1348	89	95	95	98	23	23	100	100	0	3874	5602	5578	99	50	50	56	29	51	100	100	0	0.254	0.254	0.264	0.256	1.302	0.240	0.948	120	389	100	4796	6962	-1.976	972	3824	1410	5552	180569	672204	61.174	191.241	0	0	0
2	24	6	""	"STM3598"	10420	43650	120	317	344	180	52	98	98	107	46	42	93	80	0	751	761	417	54	55	55	63	32	50	100	100	0	0.315	0.348	0.342	0.314	1.626	0.362	0.858	120	520	100	915	952	-1.668	219	696	246	706	41292	91322	5.152	21.813	0	0	0
2	1	7	""	"STM3799"	6320	43810	130	275	556	1094	196	64	64	65	15	23	100	99	0	700	1401	2906	207	42	42	45	22	48	99	99	0	0.321	0.362	0.351	0.357	1.654	0.372	0.982	120	653	100	869	1851	-1.641	211	658	492	1359	66703	168092	32.733	61.636	0	0	0
2	2	7	"yidE"	"STM3807"	6520	43830	110	321	513	680	132	65	65	67	16	23	97	96	0	923	1530	1916	125	44	44	50	29	58	98	97	0	0.291	0.301	0.277	0.275	1.397	0.317	0.940	80	409	100	1135	1934	-1.780	256	879	448	1486	41007	122395	27.875	51.034	0	0	0
2	3	7	"yidR"	"STM3811"	6680	43820	120	220	275	188	68	69	69	70	15	21	100	95	0	586	746	600	80	45	45	47	11	23	100	100	0	0.279	0.294	0.291	0.284	1.535	0.292	0.913	120	417	100	692	907	-1.841	151	541	206	701	33040	89525	13.667	63.545	0	0	0
2	4	7	"torD"	"STM3821"	6860	43820	120	101	174	339	194	68	68	70	15	21	70	55	0	675	1615	2726	168	43	43	44	10	22	100	99	0	0.052	0.067	0.045	0.046	2.413	0.089	0.586	120	438	100	665	1678	-4.259	33	632	106	1572	20848	193840	6.933	157.100	0	0	0
2	5	7	"dgoT"	"STM3827"	7040	43820	120	115	133	82	61	66	66	68	15	22	83	64	0	870	1217	1273	104	42	42	42	8	19	100	100	0	0.059	0.057	0.049	0.048	1.915	0.056	0.768	120	443	100	877	1242	-4.079	49	828	67	1175	15961	146032	4.333	146.875	0	0	0
2	6	7	"yidA"	"STM3831"	7220	43820	120	245	336	297	88	68	68	76	53	69	88	69	0	529	747	727	97	43	43	46	16	34	100	98	0	0.364	0.381	0.351	0.360	1.385	0.393	0.928	120	471	100	663	972	-1.457	177	486	268	704	40376	89673	4.906	43.813	0	0	0
2	7	7	"imp"	"STM0093"	7390	43810	130	2744	5497	6984	127	68	68	73	39	53	100	100	0	3392	6934	8588	123	43	43	44	12	27	100	99	0	0.799	0.788	0.769	0.798	1.542	0.801	0.956	120	455	100	6025	12320	-0.324	2676	3349	5429	6891	659654	832058	139.077	574.167	0	0	0
2	8	7	"yabJ"	"STM0106"	7570	43810	120	248	420	477	113	70	70	73	18	24	99	98	0	1429	3018	3919	129	43	43	43	6	13	100	100	0	0.128	0.118	0.110	0.113	1.573	0.114	0.891	120	432	100	1564	3325	-2.961	178	1386	350	2975	50345	362177	19.278	495.833	0	0	0
2	9	7	"yabC"	"STM0120"	7750	43820	120	1037	1635	1812	110	83	83	89	68	76	100	95	0	1240	1933	2246	116	46	46	49	21	42	100	100	0	0.799	0.822	0.799	0.803	1.426	0.803	0.902	120	406	100	2148	3439	-0.324	954	1194	1552	1887	196226	231985	22.735	89.714	0	0	0
2	10	7	"murD"	"STM0126"	7920	43820	150	855	1827	2533	138	90	90	100	99	99	93	86	0	1192	2344	3008	128	47	47	51	22	43	100	99	0	0.668	0.756	0.705	0.690	1.469	0.811	0.942	156	456	100	1910	4034	-0.582	765	1145	1737	2297	284961	365600	17.444	104.227	0	0	0
2	11	7	"yacA"	"STM0135"	8100	43810	130	1136	1648	1583	96	88	88	91	20	21	100	100	0	1094	1593	1672	104	47	47	48	10	20	100	99	0	1.001	1.009	0.985	1.051	1.477	0.969	0.935	120	430	100	2095	3106	0.001	1048	1047	1560	1546	197809	191154	77.850	154.500	0	0	0
2	12	7	""	"STM0148"	8280	43820	130	226	315	292	92	88	88	90	21	23	96	93	0	2372	2884	2472	85	49	49	51	18	35	100	100	0	0.059	0.080	0.063	0.065	1.660	0.083	0.677	120	470	100	2461	3062	-4.073	138	2323	227	2835	37853	346096	10.714	157.389	0	0	0
2	13	7	""	"STM1547"	8470	43820	130	496	742	788	106	88	88	91	24	26	100	100	0	1870	3037	3552	116	49	49	52	19	36	100	100	0	0.224	0.219	0.214	0.215	1.301	0.216	0.956	120	417	100	2229	3642	-2.158	408	1821	654	2988	88998	364417	27.125	157.105	0	0	0
2	14	7	""	"STM1551"	8640	43820	130	253	409	536	131	91	91	94	24	25	100	94	0	688	1175	1605	136	48	48	53	18	33	100	100	0	0.253	0.282	0.250	0.252	1.387	0.317	0.958	120	401	100	802	1445	-1.982	162	640	318	1127	49034	140957	13.125	62.333	0	0	0
2	15	7	""	"STM1556"	8820	43820	120	307	390	234	60	93	93	100	40	40	99	98	0	6452	8793	6706	76	49	49	55	21	38	100	100	0	0.033	0.034	0.032	0.033	1.363	0.033	0.899	120	412	100	6617	9041	-4.903	214	6403	297	8744	46751	1055171	7.250	416.095	0	0	0
2	16	7	""	"STM1562"	9000	43820	130	314	581	785	135	92	92	100	40	40	99	91	0	1147	2248	3305	147	47	47	50	15	30	100	100	0	0.202	0.222	0.204	0.204	1.476	0.224	0.904	120	410	100	1322	2690	-2.309	222	1100	489	2201	69670	269746	12.025	146.533	0	0	0
2	17	7	"fdnI"	"STM1568"	9170	43820	130	1094	1656	1666	100	92	92	98	44	44	100	99	0	2053	2900	2910	100	47	47	48	10	20	100	100	0	0.500	0.548	0.534	0.536	1.354	0.551	0.934	120	409	100	3008	4417	-1.001	1002	2006	1564	2853	198767	347970	35.409	285.200	0	0	0
2	18	7	"nmpC"	"STM1572"	9350	43820	130	21339	23480	15457	65	94	94	102	46	45	100	100	4	542	661	497	75	48	48	55	29	52	100	99	0	43.006	38.150	39.400	38.757	1.302	37.181	0.893	120	445	100	21739	23999	5.426	21245	494	23386	613	2817541	79333	508.217	20.897	0	0	0
2	19	7	"sohB"	"STM1716"	9530	43820	130	1418	2690	3980	147	95	95	123	118	95	100	99	0	3119	5034	6234	123	52	52	61	35	57	100	100	0	0.431	0.521	0.441	0.458	1.439	0.654	0.830	120	398	100	4390	7577	-1.213	1323	3067	2595	4982	322750	604035	21.754	142.086	0	0	0
2	20	7	"ompW"	"STM1732"	9710	43820	140	10727	13361	11992	89	95	95	122	120	98	100	98	1	895	1090	912	83	52	52	60	29	48	96	94	0	12.612	12.780	12.422	12.751	1.587	13.402	0.940	156	379	100	11475	14304	3.657	10632	843	13266	1038	2084376	170099	110.325	35.517	0	0	0
2	21	7	"yciU"	"STM1740"	9890	43820	130	727	1299	2767	213	95	95	98	22	22	99	98	0	1208	2049	4134	201	52	52	63	37	58	100	100	0	0.547	0.603	0.526	0.529	1.616	0.628	0.787	120	377	100	1788	3201	-0.871	632	1156	1204	1997	155864	245846	54.591	53.676	0	0	0
2	22	7	"ychJ"	"STM1755"	10060	43820	130	583	808	837	103	93	93	96	22	22	100	100	0	1565	2161	2280	105	51	51	63	45	71	100	100	0	0.324	0.339	0.330	0.330	1.306	0.345	0.906	120	421	100	2004	2825	-1.628	490	1514	715	2110	96989	259289	32.364	46.622	0	0	0
2	23	7	"ychP"	"STM1768"	10240	43830	120	495	599	500	83	95	95	97	26	26	99	98	0	3364	4174	3616	86	52	52	60	43	71	100	100	0	0.121	0.122	0.119	0.118	1.379	0.124	0.897	120	390	100	3712	4626	-3.050	400	3312	504	4122	71914	500933	19.308	95.674	0	0	0
2	24	7	"ychH"	"STM1782"	10410	43830	130	1546	3401	7836	230	99	99	103	30	29	100	100	0	383	686	1352	197	54	54	59	26	44	100	96	0	4.398	5.225	4.290	4.462	1.382	5.852	0.947	120	528	100	1776	3934	2.137	1447	329	3302	632	408108	82338	109.933	24.115	0	0	0
2	1	8	""	"STM2314"	6310	44000	120	1446	1564	1075	68	68	68	69	15	21	98	97	0	1243	1303	889	68	44	44	44	7	15	100	97	0	1.149	1.188	1.145	1.172	1.383	1.199	0.974	120	552	100	2577	2755	0.201	1378	1199	1496	1259	187673	156351	99.667	179.857	0	0	0
2	2	8	"nuoK"	"STM2319"	6490	44000	120	942	1279	1440	112	71	71	73	17	23	99	99	0	556	727	767	105	46	46	48	10	20	100	99	0	1.708	1.774	1.706	1.699	1.333	1.874	0.937	120	440	100	1381	1889	0.772	871	510	1208	681	153438	87189	70.941	67.900	0	0	0
2	3	8	"yfbQ"	"STM2331"	6670	44000	120	512	534	265	49	71	71	72	16	22	96	95	0	3750	3781	2119	56	47	47	49	10	20	99	99	0	0.119	0.124	0.123	0.130	1.730	0.121	0.950	120	395	100	4144	4197	-3.070	441	3703	463	3734	64027	453773	28.875	373.200	0	0	0
2	4	8	"yfbU"	"STM2335"	6840	44000	120	584	1125	1684	149	68	68	69	14	20	100	100	0	578	1040	1510	145	44	44	45	9	20	100	99	0	0.966	1.061	1.055	1.044	1.656	1.106	0.918	120	418	100	1050	2053	-0.049	516	534	1057	996	135004	124759	75.429	110.556	0	0	0
2	5	8	""	"STM2341"	7030	44000	120	749	886	601	67	68	68	70	16	22	99	99	0	1674	2084	1648	79	43	43	44	9	20	100	99	0	0.418	0.401	0.402	0.401	1.358	0.369	0.909	120	403	100	2312	2859	-1.260	681	1631	818	2041	106265	250105	51.000	226.667	0	0	0
2	6	8	""	"STM2346"	7190	44000	110	566	1356	2491	183	69	69	77	43	55	93	91	0	428	1083	1810	167	44	44	91	336	369	53	40	0	1.294	1.239	1.123	1.146	1.555	1.386	0.736	80	405	100	881	2326	0.372	497	384	1287	1039	108484	86607	29.744	2.952	0	0	0
2	7	8	""	"STM2530"	7390	44000	120	109	127	71	55	70	70	75	38	50	50	20	0	1077	1285	1009	78	44	44	51	65	127	97	96	0	0.038	0.046	0.045	0.039	2.505	0.050	0.670	120	504	100	1072	1298	-4.727	39	1033	57	1241	15293	154140	1.368	18.985	0	0	0
2	8	8	"nifS"	"STM2543"	7560	43990	110	1561	1977	1222	61	81	81	82	22	26	100	100	0	5828	6899	4020	58	46	46	52	33	63	100	100	0	0.256	0.277	0.271	0.272	1.241	0.274	0.927	80	416	100	7262	8749	-1.966	1480	5782	1896	6853	158183	551919	86.136	207.485	0	0	0
2	9	8	"glnB"	"STM2561"	7730	44000	110	865	1878	2912	155	94	94	106	111	104	100	100	0	829	1808	2629	145	50	50	60	65	108	100	100	0	0.990	1.015	0.986	0.953	1.339	1.120	0.938	80	408	100	1550	3542	-0.015	771	779	1784	1758	150273	144624	15.964	26.892	0	0	0
2	10	8	""	"STM2566"	7920	44000	120	110	128	68	53	95	95	104	89	85	9	5	0	342	745	1035	138	50	50	57	55	96	80	68	0	0.051	0.047	0.064	0.067	3.351	0.055	0.141	120	456	100	307	728	-4.283	15	292	33	695	15380	89459	0.270	12.509	0	0	0
2	11	8	"gogB"	"STM2584"	8100	43990	110	1037	1150	381	33	91	91	94	21	22	100	100	0	9410	10392	4106	39	49	49	52	24	46	100	100	0	0.101	0.102	0.104	0.103	1.156	0.099	0.960	80	418	100	10307	11402	-3.307	946	9361	1059	10343	91974	831344	50.286	430.833	0	0	0
2	12	8	""	"STM2591"	8290	44000	120	399	397	148	37	90	90	91	19	20	97	95	0	7648	7229	2991	41	48	48	52	23	44	100	100	0	0.041	0.043	0.041	0.042	1.375	0.043	0.938	120	462	100	7909	7488	-4.620	309	7600	307	7181	47623	867539	16.105	312.043	0	0	0
2	13	8	"yraR"	"STM3268"	8470	43990	120	688	857	717	83	89	89	90	18	20	100	98	0	2751	3408	2899	85	48	48	49	7	14	100	100	0	0.222	0.229	0.223	0.218	1.411	0.232	0.938	120	384	100	3302	4128	-2.174	599	2703	768	3360	102870	408951	42.611	479.857	0	0	0
2	14	8	"yhbV"	"STM3275"	8640	43990	120	1611	1544	481	31	91	91	94	20	21	100	100	0	12396	11733	3705	31	48	48	50	10	20	100	100	0	0.123	0.124	0.124	0.124	1.276	0.124	0.981	120	368	100	13868	13138	-3.022	1520	12348	1453	11685	185300	1407953	72.500	1168.300	0	0	0
2	15	8	"deaD"	"STM3280"	8820	44000	120	2763	2681	1041	38	92	92	96	25	26	100	98	0	12170	11665	4417	37	49	49	52	17	32	100	100	0	0.220	0.223	0.220	0.222	1.212	0.223	0.977	120	416	100	14792	14205	-2.182	2671	12121	2589	11616	321730	1399761	103.400	683.118	0	0	0
2	16	8	"argG"	"STM3290"	9000	43990	120	1123	1023	311	30	92	92	96	25	26	100	100	0	8261	7560	2323	30	50	50	53	17	32	100	100	0	0.126	0.124	0.125	0.124	1.300	0.123	0.972	120	411	100	9242	8441	-2.994	1031	8211	931	7510	122782	907199	37.080	441.588	0	0	0
2	17	8	"ftsJ"	"STM3297"	9180	44000	120	7763	9383	7095	75	94	94	96	25	26	100	100	0	3410	3832	2478	64	49	49	56	32	57	100	100	0	2.282	2.455	2.308	2.396	1.274	2.663	0.957	120	411	100	11030	13072	1.190	7669	3361	9289	3783	1125909	459784	371.480	118.000	0	0	0
2	18	8	"ispB"	"STM3305"	9340	44000	110	7807	7765	852	10	95	95	99	26	26	100	100	0	11653	11633	1157	9	50	50	58	38	65	100	100	0	0.665	0.662	0.659	0.661	1.059	0.659	0.983	80	406	100	19315	19253	-0.589	7712	11603	7670	11583	621211	930611	294.846	304.605	0	0	0
2	19	8	"ybgL"	"STM0714"	9530	44000	120	1581	1888	1442	76	96	96	117	100	85	99	98	0	4261	4933	3496	70	51	51	61	42	68	100	100	0	0.353	0.367	0.354	0.356	1.267	0.383	0.978	120	460	100	5695	6674	-1.503	1485	4210	1792	4882	226501	591900	17.710	116.000	0	0	0
2	20	8	""	"STM0720"	9710	44000	120	144	159	52	32	94	94	112	103	91	16	2	0	7021	8526	5088	59	51	51	55	18	32	100	100	0	0.007	0.008	0.007	0.007	2.001	0.007	0.152	120	411	100	7020	8540	-7.123	50	6970	65	8475	19061	1023107	0.456	470.611	0	0	0
2	21	8	""	"STM0726"	9880	44000	120	553	542	157	28	93	93	96	30	31	98	97	0	19245	18544	6020	32	51	51	56	26	46	100	100	0	0.024	0.024	0.024	0.024	1.282	0.024	0.958	120	423	100	19654	18942	-5.383	460	19194	449	18493	65085	2225319	14.867	711.077	0	0	0
2	22	8	"ybgT"	"STM0742"	10060	44000	110	617	1961	4008	204	93	93	95	20	21	100	100	0	220	658	1243	188	51	51	56	25	44	100	96	0	3.101	3.077	3.120	2.987	1.366	3.287	0.954	80	401	100	693	2475	1.633	524	169	1868	607	156905	52610	93.300	24.080	0	0	0
2	23	8	"tolB"	"STM0748"	10240	44000	120	45790	42854	13063	30	96	96	100	44	44	100	100	0	16833	15438	4706	30	52	52	62	80	129	99	99	0	2.723	2.779	2.773	2.812	1.264	2.801	0.981	120	439	100	62475	58144	1.445	45694	16781	42758	15386	5142451	1852599	971.682	192.200	0	0	0
2	24	8	"pnuC"	"STM0757"	10420	44000	120	2140	2406	1508	62	97	97	100	27	27	99	99	0	5713	6333	3815	60	51	51	53	10	18	100	100	0	0.361	0.368	0.367	0.357	1.324	0.372	0.962	120	531	100	7705	8591	-1.471	2043	5662	2309	6282	288771	759931	85.407	628.000	0	0	0
2	1	9	"dacC"	"STM0863"	6310	44170	110	5268	5415	1786	32	78	78	91	46	50	100	100	0	7368	7892	2426	30	49	49	54	23	42	100	100	0	0.709	0.680	0.670	0.672	1.244	0.681	0.939	80	478	100	12509	13180	-0.496	5190	7319	5337	7843	433216	631322	115.739	340.783	0	0	0
2	2	9	"ybjM"	"STM0871"	6490	44160	110	1208	1516	1068	70	81	81	90	42	46	100	100	0	2404	2960	2097	70	50	50	57	69	121	100	100	0	0.479	0.493	0.507	0.494	1.283	0.480	0.888	80	424	100	3481	4345	-1.063	1127	2354	1435	2910	121315	236792	33.952	42.072	0	0	0
2	3	9	"potG"	"STM0878"	6680	44160	110	1772	1884	525	27	75	75	79	34	43	100	100	0	10629	11065	2759	24	47	47	53	68	128	100	100	0	0.160	0.164	0.162	0.163	1.140	0.164	0.961	80	433	100	12279	12827	-2.641	1697	10582	1809	11018	150758	885182	53.088	161.941	0	0	0
2	4	9	"artQ"	"STM0889"	6860	44170	110	1521	1638	704	42	70	70	72	17	23	100	100	0	4297	4632	1857	40	45	45	45	6	13	100	100	0	0.341	0.342	0.335	0.338	1.184	0.338	0.946	80	442	100	5703	6155	-1.551	1451	4252	1568	4587	131074	370575	92.118	764.500	0	0	0
2	5	9	""	"STM0894"	7050	44160	120	241	261	130	49	71	71	74	22	29	93	90	0	4581	4335	2034	46	46	46	66	135	204	100	98	0	0.037	0.044	0.042	0.040	1.857	0.044	0.780	120	486	100	4705	4479	-4.737	170	4535	190	4289	31268	520225	8.500	31.622	0	0	0
2	6	9	""	"STM0898"	7240	44170	90	147	153	41	26	70	70	76	26	34	94	78	0	5095	5263	1857	35	47	47	112	385	343	100	98	0	0.015	0.016	0.014	0.015	1.768	0.014	0.571	52	313	100	5125	5299	-6.035	77	5048	83	5216	7969	273698	2.962	13.379	0	0	0
2	7	9	""	"STM1033"	7380	44170	110	553	699	486	69	79	79	81	21	25	100	98	0	1966	2527	2055	81	48	48	68	219	322	97	93	0	0.247	0.250	0.239	0.249	1.644	0.228	0.862	80	427	100	2392	3099	-2.017	474	1918	620	2479	55922	202128	29.429	11.228	0	0	0
2	8	9	""	"STM1037"	7590	44170	110	1102	1095	301	27	88	88	90	21	23	100	100	0	6006	5951	1312	22	51	51	58	39	67	100	100	0	0.170	0.171	0.168	0.167	1.207	0.169	0.947	80	474	100	6969	6907	-2.554	1014	5955	1007	5900	87581	476058	47.857	151.103	0	0	0
2	9	9	"yjaB"	"STM4181"	7760	44170	120	3906	4427	2924	66	95	95	104	86	82	100	100	0	4822	4962	2943	59	52	52	60	59	98	100	99	0	0.799	0.882	0.848	0.872	1.475	0.918	0.943	120	479	100	8581	9242	-0.324	3811	4770	4332	4910	531254	595420	50.267	83.085	0	0	0
2	10	9	"yjbD"	"STM4194"	7940	44170	110	791	884	439	49	96	96	100	36	36	100	100	0	1981	2137	1109	51	52	52	55	16	29	100	100	0	0.360	0.378	0.382	0.373	1.276	0.373	0.915	80	394	100	2624	2873	-1.473	695	1929	788	2085	70688	170958	21.778	130.125	0	0	0
2	11	9	""	"STM4198"	8120	44170	120	410	415	175	42	95	95	98	23	23	98	96	0	5658	5598	2231	39	51	51	54	22	40	100	100	0	0.056	0.058	0.056	0.056	1.515	0.059	0.906	120	494	100	5922	5867	-4.154	315	5607	320	5547	49827	671757	13.783	252.000	0	0	0
2	12	9	""	"STM4202"	8300	44170	110	172	184	57	30	94	94	97	23	23	96	85	0	4764	4959	1067	21	50	50	52	18	34	100	100	0	0.017	0.018	0.016	0.016	1.622	0.019	0.662	80	393	100	4792	4999	-5.917	78	4714	90	4909	14737	396745	3.783	272.611	0	0	0
2	13	9	"pduF"	"STM2037"	8480	44170	120	1832	1892	620	32	92	92	93	19	20	100	100	0	15371	15115	3046	20	49	49	51	17	33	100	100	0	0.114	0.119	0.113	0.118	1.364	0.119	0.899	120	426	100	17062	16866	-3.138	1740	15322	1800	15066	226997	1813848	94.684	886.118	0	0	0
2	14	9	"pduQ"	"STM2052"	8650	44170	120	264	263	68	25	89	89	92	20	21	96	95	0	11254	10617	3176	29	50	50	51	10	19	100	100	0	0.016	0.016	0.017	0.016	1.406	0.016	0.885	120	382	100	11379	10741	-6.001	175	11204	174	10567	31500	1274049	8.550	1056.600	0	0	0
2	15	9	"sspH2"	"STM2241"	8830	44180	120	1419	1323	413	31	89	89	91	19	20	99	98	0	30599	27940	9157	32	50	50	53	13	24	100	99	0	0.044	0.044	0.043	0.046	1.426	0.043	0.956	120	393	100	31879	29124	-4.522	1330	30549	1234	27890	158700	3352802	64.842	2145.154	0	0	0
2	16	9	"btuF"	"STM0206"	9010	44180	120	1266	1208	307	25	90	90	92	19	20	99	99	0	10682	9860	2969	30	51	51	54	13	24	100	99	0	0.111	0.114	0.114	0.120	1.402	0.111	0.964	120	391	100	11807	10927	-3.176	1176	10631	1118	9809	144982	1183191	58.737	754.308	0	0	0
2	17	9	"sitD"	"STM2864"	9180	44180	120	762	765	256	33	92	92	94	21	22	98	98	0	16138	15225	5194	34	53	53	61	35	57	100	100	0	0.042	0.044	0.044	0.044	1.401	0.044	0.955	120	417	100	16755	15845	-4.585	670	16085	673	15172	91742	1826943	31.952	433.257	0	0	0
2	18	9	"yfjD"	"STM2679"	9360	44180	110	393	526	414	78	91	91	95	23	24	100	100	0	4119	5722	4925	86	53	53	70	68	97	100	100	0	0.074	0.077	0.074	0.072	1.357	0.077	0.937	80	393	100	4368	6104	-3.751	302	4066	435	5669	42080	457755	18.739	83.118	0	0	0
2	19	9	"psiB"	"PSLT069"	9530	44180	120	630	620	244	39	91	91	93	20	21	99	97	0	12890	11765	4627	39	52	52	61	57	93	99	99	0	0.042	0.045	0.044	0.046	1.504	0.045	0.938	120	438	100	13377	12242	-4.574	539	12838	529	11713	74395	1411794	26.350	205.333	0	0	0
2	20	9	"traV"	"PSLT084"	9700	44180	110	431	499	215	43	92	92	93	25	26	100	100	0	5813	6844	3148	45	50	50	52	16	30	100	100	0	0.059	0.060	0.059	0.059	1.260	0.059	0.917	80	407	100	6102	7201	-4.087	339	5763	407	6794	39955	547516	16.240	424.500	0	0	0
2	21	9	"himD"	"STM0982"	9890	44180	120	8170	8284	4464	53	93	93	97	34	35	100	100	0	984	979	494	50	50	50	53	16	30	98	97	0	8.648	8.817	8.974	9.101	1.394	9.062	0.961	120	487	100	9011	9120	3.112	8077	934	8191	929	994109	117516	240.794	57.875	0	0	0
2	22	9	"dcuR"	"STM4303"	10070	44180	120	2106	2047	960	46	96	96	102	49	48	98	98	0	6464	6286	2877	45	52	52	59	72	122	100	100	0	0.313	0.313	0.306	0.309	1.477	0.311	0.947	120	463	100	8422	8185	-1.674	2010	6412	1951	6234	245622	754264	39.694	86.486	0	0	0
2	23	9	"phnA"	"STM4289"	10240	44180	110	3049	3126	1057	33	97	97	102	45	44	100	100	0	2887	2872	963	33	52	52	59	78	132	100	100	0	1.041	1.074	1.083	1.075	1.193	1.090	0.947	80	398	100	5787	5849	0.058	2952	2835	3029	2820	250108	229789	67.200	36.064	0	0	0
2	24	9	"melA"	"STM4298"	10410	44180	110	2243	2273	553	24	94	94	97	24	24	100	100	0	13442	13850	3473	25	51	51	53	27	50	100	100	0	0.160	0.158	0.159	0.158	1.212	0.156	0.964	80	478	100	15540	15978	-2.640	2149	13391	2179	13799	181858	1107963	90.667	511.000	0	0	0
2	1	10	"lasT"	"STM4600"	6330	44340	100	1346	1292	290	22	96	96	111	64	57	100	100	0	6906	6424	1510	23	55	55	62	27	43	100	100	0	0.182	0.188	0.186	0.188	1.151	0.184	0.971	80	435	100	8101	7565	-2.454	1250	6851	1196	6369	103339	513958	18.453	235.630	0	0	0
2	2	10	"dniR"	"STM0260"	6510	44340	120	19117	15921	7278	45	92	92	99	40	40	99	99	0	12230	10205	4581	44	51	51	58	65	112	97	97	0	1.562	1.559	1.574	1.554	1.556	1.568	0.991	120	494	100	31204	25983	0.644	19025	12179	15829	10154	1910513	1224544	395.550	156.108	0	0	0
2	3	10	""	"STM0277"	6680	44340	110	237	285	150	52	83	83	85	20	23	97	92	0	2726	2701	887	32	49	49	51	15	29	100	100	0	0.058	0.076	0.054	0.059	2.256	0.078	0.618	80	432	100	2831	2854	-4.120	154	2677	202	2652	22807	216094	10.000	176.667	0	0	0
2	4	10	""	"STM0286"	6860	44350	100	404	397	143	36	81	81	83	19	22	100	100	0	5509	5366	2179	40	48	48	50	9	18	100	100	0	0.059	0.059	0.059	0.058	1.182	0.060	0.959	80	420	100	5784	5634	-4.080	323	5461	316	5318	31797	429276	16.526	590.667	0	0	0
2	5	10	""	"STM0294"	7040	44340	100	138	162	76	46	75	75	78	22	28	81	58	0	1644	1843	1120	60	48	48	50	9	18	100	100	0	0.039	0.048	0.045	0.039	1.982	0.046	0.671	80	413	100	1659	1882	-4.663	63	1596	87	1795	12920	147409	3.818	199.222	0	0	0
2	6	10	"yafH"	"STM0309"	7230	44340	110	1896	1722	571	33	77	77	80	24	30	100	98	0	6395	5845	1767	30	50	50	54	18	33	100	100	0	0.287	0.284	0.280	0.275	1.178	0.286	0.981	80	464	100	8164	7440	-1.802	1819	6345	1645	5795	137725	467619	68.417	321.722	0	0	0
2	7	10	"nagZ"	"STM1209"	7390	44340	110	8309	7270	5138	70	88	88	106	158	149	100	100	0	8154	7134	4750	66	52	52	72	164	227	100	100	0	1.015	1.014	1.007	1.010	1.350	1.038	0.974	80	452	100	16323	14264	0.021	8221	8102	7182	7082	581572	570728	45.342	43.061	0	0	0
2	8	10	"ycfU"	"STM1217"	7580	44350	110	1867	1969	680	34	90	90	108	153	141	100	100	0	4701	4792	1239	25	50	50	66	157	237	100	100	0	0.382	0.396	0.382	0.391	1.149	0.407	0.955	80	478	100	6428	6621	-1.388	1777	4651	1879	4742	157535	383351	12.163	30.102	0	0	0
2	9	10	"ycfC"	"STM1233"	7750	44340	90	382	386	68	17	92	92	96	32	33	100	100	0	952	957	174	18	51	51	58	46	79	100	100	0	0.322	0.325	0.321	0.322	1.186	0.316	0.917	52	335	100	1191	1200	-1.635	290	901	294	906	20073	49744	9.063	19.543	0	0	0
2	10	10	""	"STM1251"	7930	44340	110	10937	11143	2168	19	95	95	101	33	32	100	100	0	4488	4531	820	18	51	51	58	41	70	100	100	0	2.444	2.466	2.490	2.458	1.095	2.467	0.980	80	465	100	15279	15528	1.289	10842	4437	11048	4480	891414	362499	334.606	109.098	0	0	0
2	11	10	"aadA"	"STM1264"	8110	44340	110	1981	1942	263	13	94	94	97	26	26	100	100	0	12158	11971	1441	12	50	50	54	18	33	100	100	0	0.156	0.155	0.153	0.155	1.087	0.155	0.986	80	426	100	13995	13769	-2.682	1887	12108	1848	11921	155359	957643	70.962	662.056	0	0	0
2	12	10	"yeaQ"	"STM1274"	8290	44340	110	9188	9555	4054	42	96	96	99	26	26	100	100	0	2683	2747	782	28	51	51	54	20	37	100	100	0	3.454	3.509	3.371	3.402	1.168	3.779	0.947	80	454	100	11724	12155	1.788	9092	2632	9459	2696	764369	219777	363.692	134.650	0	0	0
2	13	10	"fumA"	"STM1468"	8470	44340	110	20001	19552	3364	17	94	94	96	22	22	100	100	0	6661	6586	816	12	51	51	51	7	13	100	100	0	3.012	2.978	2.997	2.951	1.090	3.021	0.989	80	440	100	26517	25993	1.591	19907	6610	19458	6535	1564154	526900	884.364	933.571	0	0	0
2	14	10	"ompN"	"STM1473"	8660	44340	120	5174	4494	2107	46	90	90	92	19	20	99	99	0	18979	15854	6723	42	50	50	51	8	15	100	99	0	0.269	0.279	0.290	0.268	1.464	0.284	0.978	120	417	100	24013	20208	-1.897	5084	18929	4404	15804	539291	1902522	231.684	1975.375	0	0	0
2	15	10	"ydgF"	"STM1482"	8820	44340	110	1354	1337	342	25	91	91	92	19	20	100	100	0	5708	5381	1272	23	52	52	59	26	44	100	100	0	0.223	0.234	0.234	0.230	1.162	0.234	0.980	80	374	100	6919	6575	-2.163	1263	5656	1246	5329	106967	430462	65.526	204.692	0	0	0
2	16	10	"ynfK"	"STM1489"	9010	44340	120	6895	6577	1881	28	91	91	93	19	20	100	100	0	16504	15687	4103	26	52	52	59	26	44	100	100	0	0.414	0.415	0.419	0.403	1.219	0.418	0.987	120	427	100	23256	22121	-1.274	6804	16452	6486	15635	789217	1882391	341.263	601.077	0	0	0
2	17	10	""	"STM1498"	9180	44350	100	365	377	69	18	94	94	95	20	21	100	100	0	10293	10193	1448	14	51	51	52	8	15	100	100	0	0.026	0.028	0.028	0.027	1.188	0.028	0.933	80	326	100	10513	10425	-5.240	271	10242	283	10142	30132	815405	14.100	1267.625	0	0	0
2	18	10	"ynfB"	"STM1503"	9360	44350	120	7312	6765	3058	45	95	95	97	21	21	100	100	0	5061	4568	2004	43	53	53	55	13	23	100	99	0	1.441	1.477	1.479	1.485	1.365	1.491	0.988	120	447	100	12225	11185	0.527	7217	5008	6670	4515	811847	548125	317.524	347.154	0	0	0
2	19	10	"virK"	"STM2781"	9530	44350	110	7251	6971	1434	20	95	95	97	21	21	100	100	0	12991	12728	2359	18	52	52	54	9	16	100	100	0	0.553	0.542	0.542	0.538	1.081	0.546	0.993	80	384	100	20095	19552	-0.855	7156	12939	6876	12676	557645	1018231	327.333	1408.222	0	0	0
2	20	10	""	"STM2789"	9700	44350	110	13077	12744	2113	16	94	94	100	52	52	100	100	0	15745	15355	2293	14	52	52	56	33	58	100	100	0	0.827	0.827	0.828	0.820	1.092	0.833	0.992	80	460	100	28676	27953	-0.273	12983	15693	12650	15303	1019559	1228430	243.154	463.606	0	0	0
2	21	10	"yqaE"	"STM2796"	9900	44360	110	1429	1897	1663	87	92	92	99	54	54	100	100	0	888	1120	837	74	51	51	56	32	57	100	100	0	1.597	1.688	1.697	1.659	1.361	1.972	0.792	80	429	100	2174	2874	0.676	1337	837	1805	1069	151744	89625	33.296	33.250	0	0	0
2	22	10	""	"STM4008"	10060	44350	110	2170	2132	257	12	95	95	97	25	25	100	100	0	8643	8480	1056	12	52	52	59	50	84	100	100	0	0.242	0.242	0.241	0.242	1.089	0.240	0.987	80	400	100	10666	10465	-2.050	2075	8591	2037	8428	170564	678398	81.400	168.420	0	0	0
2	23	10	""	"STM4030"	10240	44350	110	1075	1353	924	68	94	94	98	32	32	100	100	0	2155	2587	1551	59	52	52	60	51	85	100	100	0	0.466	0.497	0.470	0.476	1.184	0.516	0.941	80	452	100	3084	3794	-1.100	981	2103	1259	2535	108203	206940	39.219	49.549	0	0	0
2	24	10	""	"STM4044"	10420	44350	110	2323	2308	506	21	92	92	95	26	27	100	100	0	11606	11380	1996	17	50	50	54	31	57	100	100	0	0.193	0.196	0.197	0.192	1.141	0.200	0.977	80	497	100	13787	13546	-2.373	2231	11556	2216	11330	184655	910431	85.115	365.355	0	0	0
2	1	11	"yghJ"	"STM2941"	6320	44520	100	2160	2127	404	18	96	96	102	50	49	100	100	0	16460	15723	3448	21	56	56	63	54	85	100	100	0	0.126	0.130	0.127	0.131	1.233	0.126	0.969	80	452	100	18468	17698	-2.991	2064	16404	2031	15667	170123	1257848	40.500	290.000	0	0	0
2	2	11	""	"STM2950"	6500	44510	110	1383	1384	234	16	95	95	97	25	25	100	100	0	15965	15848	2432	15	54	54	60	55	91	100	100	0	0.081	0.082	0.080	0.081	1.113	0.080	0.964	80	446	100	17199	17083	-3.627	1288	15911	1289	15794	110732	1267837	51.480	287.055	0	0	0
2	3	11	"ygcA"	"STM2957"	6680	44510	110	5778	5792	829	14	92	92	94	21	22	100	100	0	9383	9326	1282	13	55	55	61	25	40	100	100	0	0.610	0.615	0.609	0.614	1.144	0.607	0.956	80	446	100	15014	14971	-0.714	5686	9328	5700	9271	463389	746083	271.333	370.600	0	0	0
2	4	11	"sdaB"	"STM2971"	6860	44520	110	11971	11804	1610	13	90	90	92	21	22	100	100	0	6018	5912	727	12	54	54	59	20	33	100	100	0	1.992	2.000	1.987	1.997	1.102	2.024	0.968	80	452	100	17845	17572	0.994	11881	5964	11714	5858	944344	472927	557.714	292.650	0	0	0
2	5	11	"fucP"	"STM2975"	7040	44510	110	351	374	126	33	81	81	83	23	27	100	100	0	7343	7401	1725	23	51	51	53	16	30	100	100	0	0.037	0.040	0.039	0.038	1.306	0.040	0.886	80	446	100	7562	7643	-4.755	270	7292	293	7350	29955	592083	12.652	459.250	0	0	0
2	6	11	"fucR"	"STM2979"	7220	44520	110	4352	4316	554	12	86	86	85	24	28	100	100	0	13612	13453	1740	12	52	52	57	23	40	100	100	0	0.315	0.316	0.316	0.316	1.096	0.312	0.968	80	458	100	17826	17631	-1.668	4266	13560	4230	13401	345276	1076258	176.292	582.435	0	0	0
2	7	11	""	"STM3160"	7410	44520	110	168	173	90	52	90	90	100	130	130	13	3	0	1106	1211	1206	99	52	52	67	146	217	96	82	0	0.074	0.072	0.071	0.066	2.209	0.069	0.769	80	466	100	1132	1242	-3.756	78	1054	83	1159	13853	96896	0.562	7.836	0	0	0
2	8	11	""	"STM3169"	7580	44520	110	1158	1233	501	40	91	91	94	24	25	100	100	0	6960	7218	2702	37	50	50	56	28	50	100	100	0	0.154	0.159	0.157	0.157	1.210	0.159	0.949	80	424	100	7977	8310	-2.695	1067	6910	1142	7168	98644	577445	47.458	255.786	0	0	0
2	9	11	"ygiX"	"STM3177"	7750	44520	110	1256	1320	378	28	92	92	95	27	28	100	100	0	7100	7237	1757	24	52	52	58	40	68	100	100	0	0.165	0.171	0.168	0.169	1.168	0.169	0.943	80	458	100	8212	8413	-2.598	1164	7048	1228	7185	105563	578936	45.370	179.475	0	0	0
2	10	11	"clpB"	"STM2660"	7930	44510	110	28623	29919	7161	23	96	96	106	111	104	100	100	0	15534	15990	3292	20	53	53	62	76	122	100	100	0	1.843	1.871	1.863	1.854	1.143	1.881	0.965	80	447	100	44008	45760	0.882	28527	15481	29823	15937	2393549	1279211	268.586	209.579	0	0	0
2	11	11	"yfiN"	"STM2672"	8110	44520	120	1642	1578	590	37	98	98	107	108	100	95	94	0	20031	17515	6648	37	54	54	66	76	115	99	98	0	0.077	0.085	0.084	0.085	1.731	0.083	0.953	120	476	100	21521	18941	-3.694	1544	19977	1480	17461	189412	2101755	13.620	229.592	0	0	0
2	12	11	"recN"	"STM2684"	8280	44510	110	5594	6028	1693	28	96	96	108	115	106	100	100	0	12740	13464	3786	28	52	52	90	356	395	100	100	0	0.433	0.442	0.441	0.443	1.180	0.434	0.967	80	426	100	18186	19344	-1.206	5498	12688	5932	13412	482255	1077123	51.478	37.567	0	0	0
2	13	11	"cueR"	"STM0499"	8470	44520	110	3025	3086	626	20	98	98	113	115	101	100	100	0	4501	4565	782	17	52	52	86	338	393	100	100	0	0.658	0.662	0.652	0.659	1.143	0.656	0.957	80	472	100	7376	7501	-0.604	2927	4449	2988	4513	246887	365181	25.852	13.251	0	0	0
2	14	11	""	"STM0509"	8650	44520	120	3317	3019	1102	36	98	98	110	77	70	98	95	0	18018	16444	5775	35	52	52	55	16	29	100	100	0	0.179	0.178	0.178	0.174	1.525	0.177	0.970	120	485	100	21185	19313	-2.481	3219	17966	2921	16392	362276	1973302	37.779	1024.313	0	0	0
2	15	11	"gcl"	"STM0517"	8820	44520	110	1519	1502	236	15	92	92	94	18	19	100	100	0	13467	13178	2120	16	53	53	57	23	40	100	100	0	0.106	0.107	0.106	0.107	1.113	0.106	0.971	80	432	100	14841	14535	-3.233	1427	13414	1410	13125	120162	1054215	78.222	570.478	0	0	0
2	16	11	"ybbV"	"STM0521"	9000	44520	110	134	137	40	29	92	92	94	20	21	76	52	0	3146	3406	1319	38	52	52	56	19	33	100	100	0	0.014	0.013	0.014	0.011	2.175	0.014	0.473	80	448	100	3136	3399	-6.203	42	3094	45	3354	10986	272456	2.150	176.316	0	0	0
2	17	11	"ylbA"	"STM0526"	9170	44510	110	3165	3347	931	27	94	94	102	66	64	100	100	0	10420	10743	2762	25	51	51	84	316	376	100	100	0	0.296	0.304	0.300	0.303	1.122	0.300	0.970	80	445	100	13440	13945	-1.755	3071	10369	3253	10692	267725	859471	49.167	33.731	0	0	0
2	18	11	"purE"	"STM0534"	9360	44530	120	853	865	244	28	97	97	104	63	60	100	99	0	5503	5469	1403	25	50	50	81	299	369	100	99	0	0.139	0.142	0.141	0.140	1.220	0.142	0.958	120	497	100	6209	6187	-2.851	756	5453	768	5419	103849	656300	12.079	18.020	0	0	0
2	19	11	"ygaM"	"STM2802"	9530	44520	110	17546	16911	7420	43	97	97	101	30	29	100	100	0	1824	1751	655	37	52	52	54	10	18	100	100	0	9.847	9.896	9.615	9.824	1.232	10.264	0.950	80	412	100	19221	18513	3.300	17449	1772	16814	1699	1352886	140113	560.333	169.700	0	0	0
2	20	11	"yeiA"	"STM2187"	9700	44520	110	7556	7745	1372	17	97	97	110	91	82	100	100	0	15507	15611	2510	16	54	54	82	242	295	100	100	0	0.483	0.492	0.482	0.491	1.136	0.484	0.968	80	464	100	22912	23205	-1.051	7459	15453	7648	15557	619578	1248841	83.901	64.169	0	0	0
2	21	11	""	"STM2196"	9890	44520	110	1485	1556	364	23	94	94	104	79	75	100	100	0	16002	16493	2018	12	54	54	83	246	296	100	100	0	0.087	0.089	0.083	0.087	1.191	0.087	0.939	80	446	100	17339	17901	-3.519	1391	15948	1462	16439	124519	1319420	18.380	66.707	0	0	0
2	22	11	"bcr"	"STM2221"	10070	44530	120	3535	3205	1154	36	92	92	94	23	24	99	99	0	15183	13573	4926	36	51	51	55	40	72	99	99	0	0.228	0.230	0.230	0.234	1.441	0.228	0.972	120	481	100	18575	16635	-2.136	3443	15132	3113	13522	384654	1628738	135.261	337.950	0	0	0
2	23	11	"yejK"	"STM2226"	10240	44520	110	4771	4612	1231	26	93	93	94	27	28	100	100	0	11155	10624	2389	22	51	51	56	56	100	100	100	0	0.421	0.427	0.422	0.422	1.127	0.429	0.970	80	412	100	15782	15092	-1.247	4678	11104	4519	10573	368936	849909	167.333	188.714	0	0	0
2	24	11	""	"STM2236"	10420	44520	110	988	1022	352	34	94	94	95	20	21	100	100	0	9434	9257	2234	24	51	51	55	48	87	100	100	0	0.095	0.101	0.101	0.097	1.351	0.099	0.890	80	510	100	10277	10134	-3.392	894	9383	928	9206	81740	740526	46.350	191.708	0	0	0
2	1	12	"phoP"	"STM1231"	6320	44690	110	15811	15245	2002	13	99	99	104	30	28	100	100	0	5651	5508	629	11	55	55	60	21	35	100	100	0	2.808	2.778	2.785	2.772	1.073	2.788	0.981	80	508	100	21308	20599	1.489	15712	5596	15146	5453	1219596	440620	504.700	259.429	0	0	0
2	2	12	"phoP"	"STM1231"	6510	44690	110	21662	20932	3052	14	94	94	99	26	26	100	100	0	8967	8754	1355	15	52	52	54	11	20	100	100	0	2.419	2.395	2.444	2.400	1.150	2.422	0.968	80	445	100	30483	29540	1.275	21568	8915	20838	8702	1674532	700335	801.269	790.909	0	0	0
2	3	12	"phoP"	"STM1231"	6680	44690	120	18355	15576	7334	47	97	97	100	27	27	100	100	0	6314	5377	2518	46	56	56	63	28	44	99	98	0	2.918	2.909	2.936	3.057	1.596	2.932	0.984	120	496	100	24516	20800	1.545	18258	6258	15479	5321	1869142	645291	573.185	189.786	0	0	0
2	4	12	"phoQ"	"STM1230"	6860	44690	100	7190	6965	1598	22	96	96	99	25	25	100	100	0	8588	8381	1570	18	57	57	63	28	44	100	100	0	0.832	0.825	0.834	0.815	1.141	0.833	0.974	80	372	100	15625	15193	-0.266	7094	8531	6869	8324	557223	670498	274.640	297.071	0	0	0
2	5	12	"phoQ"	"STM1230"	7040	44690	120	10838	8434	4722	55	88	88	88	24	27	100	100	0	14685	11729	6578	56	53	53	55	13	23	100	100	0	0.735	0.715	0.716	0.709	1.412	0.713	0.981	120	489	100	25382	20022	-0.445	10750	14632	8346	11676	1012039	1407508	347.750	898.000	0	0	0
2	6	12	"hupA"	"STM4170"	7220	44690	120	13129	13305	8863	66	86	86	87	27	31	100	100	0	777	842	601	71	49	49	54	22	40	97	97	0	17.916	16.670	17.039	17.376	1.389	16.745	0.900	120	489	100	13771	14012	4.163	13043	728	13219	793	1596595	100999	489.556	35.818	0	0	0
2	7	12	"sopB"	"STM1091"	7400	44690	110	5666	4973	1803	36	91	91	94	28	29	100	100	0	24736	21479	7560	35	50	50	58	30	51	100	100	0	0.226	0.228	0.227	0.224	1.187	0.226	0.982	80	447	100	30261	26311	-2.147	5575	24686	4882	21429	397843	1718293	174.250	714.033	0	0	0
2	8	12	"pipC"	"STM0375"	7580	44690	110	1862	1888	470	24	91	91	95	28	29	100	100	0	3207	3199	749	23	51	51	59	30	50	100	100	0	0.561	0.571	0.574	0.567	1.156	0.577	0.966	80	415	100	4927	4945	-0.834	1771	3156	1797	3148	151067	255949	64.036	104.667	0	0	0
2	9	12	"pipC"	"STM0375"	7750	44710	150	2208	2175	653	30	91	91	95	31	32	99	99	0	4827	4684	1351	28	50	50	62	87	140	99	99	0	0.443	0.450	0.440	0.453	1.157	0.448	0.981	156	594	100	6894	6718	-1.174	2117	4777	2084	4634	339244	730650	67.097	53.126	0	0	0
2	10	12	"pipC"	"STM0375"	7930	44690	110	2713	2646	522	19	98	98	115	118	102	100	100	0	5703	5498	1012	18	53	53	71	114	160	100	100	0	0.463	0.468	0.465	0.465	1.104	0.463	0.980	80	446	100	8265	7993	-1.111	2615	5650	2548	5445	211688	439842	21.449	47.605	0	0	0
2	11	12	"ssrB"	"STM1391"	8110	44680	110	2528	2502	390	15	102	102	127	97	76	100	100	0	8372	8362	1169	13	54	54	59	20	33	100	100	0	0.292	0.289	0.289	0.288	1.087	0.282	0.968	80	423	100	10744	10708	-1.778	2426	8318	2400	8308	200162	668962	24.485	415.150	0	0	0
2	12	12	"ssrB"	"STM1391"	8290	44690	120	3197	2784	1024	36	96	96	105	102	97	98	98	0	10100	8864	3258	36	50	50	68	240	352	98	98	0	0.309	0.305	0.307	0.304	1.303	0.304	0.979	120	520	100	13151	11502	-1.696	3101	10050	2688	8814	334067	1063737	26.265	36.650	0	0	0
2	13	12	"lrp"	"STM0959"	8470	44700	110	14456	13970	2928	20	96	96	105	62	59	100	100	0	3480	3358	741	22	49	49	51	13	25	100	100	0	4.185	4.193	4.190	4.205	1.101	4.194	0.978	80	420	100	17791	17183	2.065	14360	3431	13874	3309	1117627	268631	223.629	254.385	0	0	0
2	14	12	"lrp"	"STM0959"	8630	44700	100	30427	27611	7309	26	100	100	127	198	155	100	100	0	6617	6038	1726	28	51	51	59	61	103	100	100	0	4.619	4.595	4.550	4.685	1.212	4.548	0.980	80	388	100	36893	33498	2.208	30327	6566	27511	5987	2208898	483070	138.808	98.016	0	0	0
2	15	12	"gyrA"	"STM2272"	8820	44690	110	24407	24257	2823	11	97	97	123	225	182	100	100	0	26619	26363	2333	8	51	51	70	199	284	100	100	0	0.915	0.918	0.924	0.911	1.097	0.917	0.980	80	478	100	50878	50472	-0.128	24310	26568	24160	26312	1940587	2109020	107.262	132.126	0	0	0
2	16	12	"gyrA"	"STM2272"	9000	44700	100	9554	9309	1597	17	94	94	109	159	145	100	100	0	10414	10119	1624	16	49	49	66	204	309	100	100	0	0.913	0.915	0.920	0.913	1.071	0.913	0.983	80	420	100	19825	19285	-0.132	9460	10365	9215	10070	744701	809522	57.862	49.279	0	0	0
2	17	12	"gyrA"	"STM2272"	9180	44700	110	4046	4192	939	22	92	92	98	55	56	100	100	0	4436	4508	1003	22	49	49	67	252	376	100	100	0	0.901	0.919	0.911	0.921	1.107	0.915	0.965	80	479	100	8341	8559	-0.150	3954	4387	4100	4459	335374	360638	74.436	17.623	0	0	0
2	18	12	"csrA"	"STM2826"	9360	44710	110	7170	6682	1683	25	94	94	95	19	20	100	100	0	1039	976	232	23	49	49	50	9	18	100	100	0	7.147	7.107	7.095	7.080	1.123	7.189	0.970	80	400	100	8066	7515	2.837	7076	990	6588	927	534536	78057	346.684	102.889	0	0	0
2	19	12	"crp"	"STM3466"	9530	44710	120	9167	8010	4040	50	94	94	95	21	22	100	100	0	5163	4465	2221	49	50	50	52	10	19	100	100	0	1.774	1.793	1.812	1.824	1.346	1.806	0.987	120	466	100	14186	12331	0.827	9073	5113	7916	4415	961161	535824	376.905	441.300	0	0	0
2	20	12	"yhhP"	"STM3578"	9700	44700	110	657	721	312	43	94	94	99	41	41	100	100	0	2766	2760	1004	36	50	50	66	144	218	100	100	0	0.207	0.231	0.224	0.226	1.224	0.232	0.926	80	432	100	3279	3337	-2.270	563	2716	627	2710	57662	220793	15.171	18.708	0	0	0
2	21	12	"yhhP"	"STM3578"	9880	44700	110	1018	1051	320	30	96	96	97	21	21	100	100	0	4295	4224	1006	23	51	51	58	29	50	100	100	0	0.217	0.229	0.226	0.224	1.179	0.233	0.961	80	480	100	5166	5128	-2.203	922	4244	955	4173	84045	337954	45.429	143.655	0	0	0
2	22	12	"topA"	"STM1714"	10060	44700	110	11083	11049	1471	13	92	92	95	20	21	100	100	0	8659	8637	1051	12	49	49	51	15	29	100	100	0	1.277	1.276	1.263	1.275	1.092	1.275	0.979	80	426	100	19601	19545	0.352	10991	8610	10957	8588	883921	690981	547.700	572.400	0	0	0
2	23	12	"topA"	"STM1714"	10240	44700	120	3462	3400	1413	41	92	92	94	20	21	100	100	0	2669	2599	1031	39	49	49	53	48	90	100	100	0	1.286	1.297	1.283	1.288	1.371	1.318	0.965	120	497	100	5990	5858	0.363	3370	2620	3308	2550	408010	311936	165.300	53.042	0	0	0
2	24	12	"topA"	"STM1714"	10410	44700	110	2517	2674	960	35	92	92	95	22	23	100	100	0	1873	2002	714	35	50	50	51	8	15	100	100	0	1.330	1.323	1.302	1.331	1.252	1.329	0.929	80	490	100	4248	4534	0.412	2425	1823	2582	1952	213916	160141	117.227	243.875	0	0	0
2	1	13	"ctrl-buffer"	"ctrl-buffer"	6320	44860	100	89	94	25	26	101	101	116	79	68	0	0	0	52	55	14	25	55	55	71	87	122	0	0	0	4.000	100000.000	2.667	2.680	4.035	0.790	0.782	80	440	100	-15	-7	2.000	-12	-3	-7	0	7509	4383	-0.278	-0.184	-50	0	0
2	2	13	"ctrl-buffer"	"ctrl-buffer"	6500	44860	100	98	115	79	68	92	92	101	69	68	8	3	0	56	77	83	107	51	51	60	84	140	5	3	0	1.200	0.885	1.940	1.602	3.223	1.740	0.393	80	403	100	11	49	0.263	6	5	23	26	9221	6166	0.203	0.202	-50	0	0
2	3	13	"ctrl-buffer"	"ctrl-buffer"	6680	44860	100	90	90	19	21	94	94	97	25	25	7	0	0	58	62	16	25	54	54	60	30	50	10	1	0	-1.000	-0.500	1.500	1.313	5.044	0.660	0.269	80	388	100	0	4	Error	-4	4	-4	8	7232	4938	-0.280	0.067	-50	0	0
2	4	13	"ctrl-buffer"	"ctrl-buffer"	6860	44860	100	99	101	20	19	95	95	97	25	25	16	2	0	62	64	17	26	57	57	65	32	49	5	1	0	0.800	0.857	1.562	1.419	3.288	0.559	0.064	80	396	100	9	13	-0.322	4	5	6	7	8051	5100	0.160	-0.031	-50	0	0
2	5	13	"ctrl-buffer"	"ctrl-buffer"	7030	44860	100	84	82	21	25	87	87	87	42	48	2	0	0	51	55	13	23	51	51	54	15	27	18	6	0	100000.000	-1.250	1.700	1.844	3.597	8.048	0.065	80	389	100	-3	-1	16.610	-3	0	-5	4	6591	4429	-0.119	0.067	-50	0	0
2	6	13	"ctrl-buffer"	"ctrl-buffer"	7210	44870	100	85	88	24	27	86	86	88	41	46	5	2	0	52	62	38	61	48	48	54	23	42	13	7	0	-0.250	0.143	3.199	2.233	3.618	31.934	0.001	80	403	100	3	16	Error	-1	4	2	14	7066	4925	0.000	0.348	-50	0	0
2	7	13	"ctrl-buffer"	"ctrl-buffer"	7390	44870	100	82	85	20	23	87	87	89	25	28	7	2	0	51	54	15	27	46	46	51	24	47	6	2	0	-1.000	-0.250	2.056	1.670	3.666	5.339	0.084	80	401	100	0	6	Error	-5	5	-2	8	6797	4301	-0.160	0.125	-50	0	0
2	8	13	"ctrl-buffer"	"ctrl-buffer"	7570	44870	100	92	114	141	123	89	89	91	24	26	17	6	0	50	83	205	246	46	46	49	22	44	12	8	0	0.750	0.676	1.902	1.456	3.433	0.695	0.916	80	408	100	7	62	-0.415	3	4	25	37	9153	6649	0.958	1.545	-50	0	0
2	9	13	"ctrl-buffer"	"ctrl-buffer"	7740	44870	100	86	92	29	31	86	86	88	19	21	21	11	0	50	55	17	30	46	46	47	6	12	40	27	0	0.000	0.667	2.429	2.038	3.681	3.700	0.211	80	345	100	4	15	Error	0	4	6	9	7350	4371	0.211	1.333	-50	0	0
2	10	13	"ctrl-buffer"	"ctrl-buffer"	7920	44870	100	89	88	20	22	87	87	89	18	20	20	5	0	50	52	11	21	47	47	47	7	14	33	15	0	0.667	0.200	1.750	1.902	2.828	7.216	0.055	80	417	100	5	6	-0.585	2	3	1	5	7069	4165	-0.056	0.714	-50	0	0
2	11	13	"ctrl-buffer"	"ctrl-buffer"	8100	44870	100	86	91	25	27	94	94	130	188	144	0	0	0	53	58	18	31	47	47	49	11	22	32	13	0	-1.333	-0.273	1.667	1.501	3.641	24.058	0.320	80	411	100	-2	8	Error	-8	6	-3	11	7304	4674	-0.207	0.818	-50	0	0
2	12	13	"ctrl-buffer"	"ctrl-buffer"	8280	44870	100	91	104	92	88	95	95	137	209	152	1	1	0	52	54	10	18	47	47	50	14	28	20	3	0	-0.800	1.286	3.483	3.020	3.865	14.158	0.242	80	384	100	1	16	Error	-4	5	9	7	8283	4303	-0.158	0.286	-50	0	0
2	13	13	"ctrl-buffer"	"ctrl-buffer"	8460	44870	100	87	90	25	27	93	93	127	139	109	0	0	0	54	62	24	38	46	46	50	16	32	30	15	0	-0.750	-0.187	1.282	1.221	4.009	19.225	0.111	80	376	100	2	13	Error	-6	8	-3	16	7225	4936	-0.266	0.750	-50	0	0
2	14	13	"ctrl-buffer"	"ctrl-buffer"	8630	44870	100	97	99	25	25	89	89	92	27	29	22	5	0	54	57	15	26	48	48	51	17	33	13	5	0	1.333	1.111	1.667	1.981	2.795	2.260	0.045	80	397	100	14	19	0.415	8	6	10	9	7942	4535	0.259	0.353	-50	0	0
2	15	13	"ctrl-buffer"	"ctrl-buffer"	8810	44870	100	90	92	23	25	90	90	102	153	150	0	0	0	52	54	12	22	47	47	63	197	312	0	0	0	0.000	0.286	2.208	1.903	3.746	4.065	0.047	80	420	100	5	9	Error	0	5	2	7	7348	4359	-0.065	-0.046	-50	0	0
2	16	13	"ctrl-buffer"	"ctrl-buffer"	8990	44870	100	93	95	22	23	88	88	89	20	22	21	6	0	50	52	10	19	45	45	46	6	13	41	18	0	1.000	1.000	2.114	2.095	3.053	7.099	0.109	80	389	100	10	14	0.000	5	5	7	7	7599	4155	0.300	1.000	-50	0	0
2	17	13	"ctrl-buffer"	"ctrl-buffer"	9170	44870	100	96	95	22	23	88	88	90	18	20	27	10	0	53	54	10	18	45	45	46	6	13	62	31	0	1.000	0.778	1.403	1.415	2.846	8.005	0.058	80	404	100	16	16	0.000	8	8	7	9	7639	4346	0.278	1.333	-50	0	0
2	18	13	"ctrl-buffer"	"ctrl-buffer"	9340	44870	100	92	94	27	28	90	90	91	18	19	13	6	0	50	54	32	59	46	46	46	6	13	33	10	0	0.500	0.500	2.000	1.659	3.054	1.417	0.268	80	380	100	6	12	-1.000	2	4	4	8	7548	4321	0.167	1.333	-50	0	0
2	19	13	"ctrl-buffer"	"ctrl-buffer"	9520	44870	100	86	89	20	22	89	89	90	17	18	16	5	0	52	53	10	18	46	46	47	6	12	48	20	0	-0.500	0.000	2.333	1.988	3.757	8.760	0.044	80	396	100	3	7	Error	-3	6	0	7	7110	4268	-0.059	1.000	-50	0	0
2	20	13	"ctrl-buffer"	"ctrl-buffer"	9700	44870	100	90	93	20	21	89	89	90	19	21	15	8	0	52	53	12	22	45	45	46	7	15	48	20	0	0.143	0.500	1.500	1.490	3.124	20.328	0.009	80	420	100	8	12	-2.807	1	7	4	8	7419	4273	0.158	1.000	-50	0	0
2	21	13	"ctrl-buffer"	"ctrl-buffer"	9880	44880	100	87	90	27	30	89	89	91	29	31	12	3	0	52	53	9	16	44	44	46	14	30	21	6	0	-0.250	0.111	1.909	1.766	3.987	6.686	0.093	80	420	100	6	10	Error	-2	8	1	9	7235	4242	-0.034	0.500	-50	0	0
2	22	13	"ctrl-buffer"	"ctrl-buffer"	10060	44880	100	89	92	27	29	90	90	91	20	21	20	3	0	54	55	9	16	46	46	46	7	15	50	16	0	-0.125	0.222	2.293	2.033	3.345	5.092	0.177	80	408	100	7	11	Error	-1	8	2	9	7351	4384	0.050	1.286	-50	0	0
2	23	13	"ctrl-buffer"	"ctrl-buffer"	10230	44880	100	91	94	27	28	89	89	90	18	20	20	12	0	53	55	9	16	45	45	46	6	13	63	28	0	0.250	0.500	1.712	1.467	3.812	7.065	0.084	80	391	100	10	15	-2.000	2	8	5	10	7483	4370	0.222	1.500	-50	0	0
2	24	13	"ctrl-buffer"	"ctrl-buffer"	10410	44880	100	93	94	21	22	90	90	92	20	21	18	10	0	55	55	10	18	46	46	47	8	17	53	20	0	0.333	0.444	1.125	1.372	2.457	5.286	0.104	80	452	100	12	13	-1.585	3	9	4	9	7500	4434	0.100	1.000	-50	0	0
2	1	14	"malY"	"STM1464"	6320	45030	110	154	155	38	24	93	93	109	98	89	11	1	0	960	1052	493	46	51	51	66	99	150	100	100	0	0.067	0.062	0.064	0.059	1.694	0.055	0.324	80	549	100	970	1063	-3.897	61	909	62	1001	12427	84126	0.469	9.960	0	0	0
2	2	14	""	"STM1865"	6510	45040	120	167	163	46	28	92	92	98	52	53	64	25	0	1191	1131	578	51	52	52	60	66	110	96	94	0	0.066	0.066	0.064	0.069	1.888	0.063	0.718	120	615	100	1214	1150	-3.925	75	1139	71	1079	19602	135737	1.250	16.227	0	0	0
2	3	14	"yheU"	"STM3463"	6690	45030	110	657	641	156	24	95	95	97	21	21	100	100	0	1821	1753	486	27	60	60	66	23	34	100	100	0	0.319	0.323	0.329	0.322	1.159	0.317	0.963	80	478	100	2323	2239	-1.648	562	1761	546	1693	51302	140240	25.905	73.348	0	0	0
2	4	14	""	"STM2507"	6860	45030	110	218	224	71	31	96	96	100	31	31	95	85	0	3009	3040	1456	47	61	61	72	38	52	100	100	0	0.041	0.043	0.040	0.040	1.621	0.039	0.683	80	496	100	3070	3107	-4.595	122	2948	128	2979	17893	243178	4.000	78.105	0	0	0
2	5	14	"ilvY"	"STM3908"	7040	45040	110	737	1137	907	79	88	88	91	43	47	98	93	0	2707	4702	4207	89	50	50	55	25	45	100	100	0	0.244	0.225	0.232	0.260	1.697	0.211	0.946	80	524	100	3306	5701	-2.034	649	2657	1049	4652	90937	376130	24.326	185.880	0	0	0
2	6	14	""	"STM2906"	7220	45040	110	146	153	40	26	86	86	88	28	31	83	56	0	1282	1276	332	26	49	49	57	36	63	100	100	0	0.049	0.055	0.047	0.046	2.000	0.048	0.141	80	491	100	1293	1294	-4.361	60	1233	67	1227	12226	102095	2.321	33.861	0	0	0
2	7	14	"ssaR"	"STM1419"	7400	45040	120	223	239	96	40	86	86	88	21	23	95	90	0	7574	7867	4008	50	46	46	53	33	62	100	100	0	0.018	0.020	0.019	0.018	1.695	0.020	0.881	120	566	100	7665	7974	-5.780	137	7528	153	7821	28717	944001	7.190	236.788	0	0	0
2	8	14	"pykF"	"STM1378"	7570	45040	110	2926	4550	4177	91	87	87	90	19	21	100	100	0	1907	3047	2917	95	46	46	48	20	41	100	100	0	1.526	1.487	1.521	1.594	1.587	1.470	0.941	80	476	100	4700	7464	0.609	2839	1861	4463	3001	363961	243798	234.737	149.950	0	0	0
2	9	14	"gyrB"	"STM3835"	7750	45040	110	9583	10485	3681	35	86	86	88	19	21	100	100	0	8958	9936	3428	34	46	46	47	9	19	100	100	0	1.066	1.051	1.036	1.049	1.126	1.040	0.972	80	511	100	18409	20289	0.092	9497	8912	10399	9890	838819	794877	547.211	1098.778	0	0	0
2	10	14	"serC"	"STM0977"	7930	45040	110	10193	10728	4891	45	86	86	89	28	31	100	100	0	4877	5196	2422	46	47	47	48	9	18	100	100	0	2.093	2.067	2.047	2.056	1.206	2.105	0.950	80	491	100	14937	15791	1.065	10107	4830	10642	5149	858204	415677	379.964	572.000	0	0	0
2	11	14	"cbiA"	"STM2035"	8110	45040	120	474	784	715	91	86	86	88	18	20	100	99	0	1613	2733	2675	97	46	46	47	15	31	99	99	0	0.248	0.260	0.253	0.261	1.383	0.258	0.946	120	558	100	1955	3385	-2.014	388	1567	698	2687	94058	327923	38.667	179.067	0	0	0
2	12	14	"hin"	"STM2772"	8290	45040	120	302	368	251	68	91	91	117	123	105	75	37	0	2893	3924	3678	93	46	46	49	17	34	99	99	0	0.074	0.071	0.072	0.079	1.927	0.063	0.601	120	520	100	3058	4155	-3.754	211	2847	277	3878	44190	470912	2.041	227.941	0	0	0
2	13	14	"yfiA"	"STM2665"	8460	45040	130	12529	17478	13117	75	92	92	114	113	99	99	99	0	763	972	684	70	47	47	49	13	26	98	97	0	17.370	18.796	18.146	19.261	1.405	19.286	0.963	120	618	100	13153	18311	4.119	12437	716	17386	925	2097413	116638	153.664	71.000	0	0	0
2	14	14	""	"STM0382"	8650	45040	110	1537	1533	159	10	91	91	92	19	20	100	100	0	22737	22867	1234	5	48	48	52	30	57	100	100	0	0.064	0.063	0.064	0.063	1.100	0.062	0.968	80	492	100	24135	24261	-3.972	1446	22689	1442	22819	122646	1829384	75.842	760.500	0	0	0
2	15	14	"ybbP"	"STM0508"	8820	45040	110	3543	3594	567	15	88	88	90	21	23	100	100	0	18943	19505	3089	15	47	47	53	35	66	100	100	0	0.183	0.180	0.180	0.180	1.072	0.177	0.981	80	477	100	22351	22964	-2.451	3455	18896	3506	19458	287550	1560368	166.857	555.771	0	0	0
2	16	14	"fepE"	"STM0589"	9000	45040	120	2426	2124	697	32	87	87	89	20	22	100	100	0	20314	17820	6290	35	46	46	49	18	36	100	100	0	0.115	0.115	0.114	0.119	1.389	0.113	0.981	120	544	100	22607	19811	-3.115	2339	20268	2037	17774	254895	2138364	101.750	987.278	0	0	0
2	17	14	"trpL"	"STM1722"	9170	45060	120	97	112	69	61	88	88	89	18	20	31	15	0	191	259	248	95	45	45	46	6	13	100	99	0	0.062	0.112	0.126	0.098	3.159	0.200	0.612	120	570	100	155	238	-4.020	9	146	24	214	13386	31126	1.278	35.500	0	0	0
2	18	14	"ivbL"	"STM3797"	9360	45050	120	433	418	173	41	87	87	89	18	20	97	95	0	464	457	183	40	45	45	46	6	13	100	100	0	0.826	0.803	0.804	0.738	1.433	0.828	0.942	120	582	100	765	743	-0.276	346	419	331	412	50173	54820	18.278	68.500	0	0	0
2	19	14	"murI"	"STM4131"	9520	45050	80	455	730	756	103	88	88	91	33	36	78	78	0	980	1656	2246	135	47	47	53	65	122	84	78	0	0.393	0.399	0.395	0.411	1.886	0.327	0.811	52	292	100	1300	2251	-1.346	367	933	642	1609	37984	86096	19.364	24.662	0	0	0
2	20	14	"EMPTY"	"EMPTY"	9700	45050	100	88	89	18	20	88	88	90	27	30	7	0	0	46	46	6	13	45	45	49	51	104	0	0	0	0.000	1.000	2.858	2.380	3.527	13.284	0.041	80	474	100	1	2	Error	0	1	1	1	7094	3712	-0.037	-0.059	-75	0	0
2	21	14	"EMPTY"	"EMPTY"	9880	45050	100	82	83	19	22	88	88	89	29	32	6	0	0	46	46	5	10	45	45	45	7	15	15	0	0	-6.000	-5.000	3.563	3.623	3.916	12.002	0.161	80	440	100	-5	-4	Error	-6	1	-5	1	6619	3699	-0.207	0.143	-75	0	0
2	22	14	"EMPTY"	"EMPTY"	10050	45050	100	88	87	17	19	88	88	90	29	32	3	0	0	47	46	5	10	45	45	46	6	13	16	2	0	0.000	-1.000	3.833	2.894	3.058	762.160	0.000	80	440	100	2	0	Error	0	2	-1	1	6978	3715	-0.103	0.000	-75	0	0
2	23	14	"EMPTY"	"EMPTY"	10230	45050	100	91	91	17	18	87	87	88	18	20	16	3	0	46	47	6	12	46	46	47	6	12	12	3	0	100000.000	4.000	3.333	2.726	2.995	10.305	0.055	80	452	100	4	5	16.610	4	0	4	1	7242	3727	0.167	0.000	-75	0	0
2	24	14	"EMPTY"	"EMPTY"	10410	45050	100	92	95	18	18	87	87	89	18	20	23	11	0	48	47	6	12	46	46	46	6	13	23	1	0	2.500	8.000	1.800	1.925	2.124	3.501	0.672	80	484	100	7	9	1.322	5	2	8	1	7584	3761	0.333	0.167	-75	0	0
3	1	1	"yjiW"	"STM4523"	10820	42800	120	307	414	299	72	92	92	97	27	27	100	95	0	1218	1688	1450	85	51	51	55	20	36	100	100	0	0.184	0.197	0.193	0.191	1.388	0.191	0.911	120	628	100	1382	1959	-2.440	215	1167	322	1637	49738	202541	11.741	81.650	0	0	0
3	2	1	"yjjW"	"STM4565"	11000	42800	120	1330	1255	393	31	91	91	95	26	27	100	98	0	7077	6734	2213	32	49	49	56	27	48	99	99	0	0.176	0.174	0.174	0.178	1.361	0.173	0.978	120	523	100	8267	7849	-2.504	1239	7028	1164	6685	150656	808037	44.615	247.333	0	0	0
3	3	1	"yibL"	"STM3689"	11180	42800	130	545	578	227	39	91	91	93	20	21	100	98	0	4383	4920	2100	42	49	49	56	29	51	100	100	0	0.105	0.100	0.098	0.098	1.244	0.099	0.918	120	560	100	4788	5358	-3.255	454	4334	487	4871	69348	590341	24.250	167.724	0	0	0
3	4	1	"fba"	"STM3068"	11360	42800	120	50381	49588	7597	15	96	96	100	27	27	100	100	0	10465	10308	1585	15	51	51	58	30	51	100	100	0	4.829	4.825	4.837	4.806	1.073	4.868	0.980	120	527	100	60699	59749	2.272	50285	10414	49492	10257	5950611	1236917	1832.889	341.667	0	0	0
3	5	1	"yhaH"	"STM3234"	11540	42800	120	4546	4758	1772	37	96	96	98	25	25	100	100	0	2533	2649	1016	38	51	51	56	24	42	100	100	0	1.793	1.794	1.788	1.807	1.180	1.801	0.969	120	535	100	6932	7260	0.842	4450	2482	4662	2598	570930	317930	186.400	108.042	0	0	0
3	6	1	"rpoD"	"STM3211"	11720	42800	120	26472	26481	2989	11	95	95	99	30	30	100	100	0	16508	16631	1852	11	50	50	55	19	34	100	100	0	1.603	1.591	1.592	1.591	1.050	1.602	0.982	120	516	100	42835	42967	0.680	26377	16458	26386	16581	3177675	1995709	879.400	872.421	0	0	0
3	7	1	""	"STM2551"	11890	42800	120	1612	1650	328	19	101	101	146	126	86	100	100	0	16006	16744	3378	20	54	54	63	28	44	100	100	0	0.095	0.093	0.091	0.093	1.117	0.090	0.962	120	506	100	17463	18239	-3.400	1511	15952	1549	16690	197944	2009297	11.937	595.750	0	0	0
3	8	1	"gltI"	"STM0665"	12070	42800	120	57909	57254	7341	12	121	121	231	262	113	100	100	15	10802	10583	1536	14	68	68	82	48	58	100	100	0	5.384	5.433	5.399	5.466	1.099	5.427	0.984	120	514	100	68522	67648	2.429	57788	10734	57133	10515	6870441	1270006	217.645	218.771	0	0	0
3	9	1	"nagC"	"STM0682"	12250	42800	130	3581	3680	917	24	99	99	135	182	134	100	98	0	10748	10888	2536	23	60	60	71	39	54	100	100	0	0.326	0.331	0.327	0.327	1.092	0.329	0.973	120	575	100	14170	14409	-1.618	3482	10688	3581	10828	441602	1306529	19.478	277.359	0	0	0
3	10	1	"glnS"	"STM0686"	12430	42810	120	13033	13074	1250	9	98	98	98	21	21	100	100	0	23248	23388	1850	7	59	59	65	27	41	100	100	0	0.558	0.556	0.557	0.555	1.051	0.554	0.984	120	481	100	36124	36305	-0.842	12935	23189	12976	23329	1568856	2806517	617.905	863.815	0	0	0
3	11	1	"sipD"	"STM2883"	12610	42810	130	3549	3398	761	22	93	93	95	26	27	100	100	0	18665	17859	4048	22	52	52	55	15	27	100	100	0	0.186	0.186	0.185	0.186	1.134	0.185	0.985	120	534	100	22069	21112	-2.429	3456	18613	3305	17807	407763	2143094	127.038	1186.933	0	0	0
3	12	1	"eutC"	"STM2457"	12790	42810	120	1179	1116	318	28	95	95	101	49	48	100	99	0	13731	12381	3802	30	54	54	60	23	38	100	100	0	0.079	0.083	0.083	0.083	1.273	0.082	0.968	120	479	100	14761	13348	-3.657	1084	13677	1021	12327	133904	1485770	20.714	535.696	0	0	0
3	13	1	"udp"	"STM3968"	12960	42810	130	55075	54639	6280	11	100	100	108	52	48	100	100	4	12281	12102	1517	12	52	52	59	26	44	100	100	0	4.495	4.526	4.513	4.531	1.077	4.513	0.986	120	551	100	67204	66589	2.168	54975	12229	54539	12050	6556621	1452198	1048.673	463.192	0	0	0
3	14	1	"metR"	"STM3964"	13150	42810	130	6259	6332	1663	26	101	101	109	42	38	100	100	0	18520	18528	2324	12	50	50	54	19	35	100	100	0	0.333	0.337	0.338	0.327	1.261	0.349	0.936	120	535	100	24628	24709	-1.585	6158	18470	6231	18478	759870	2223419	148.167	972.316	0	0	0
3	15	1	"rthB"	"STM3960"	13310	42810	130	3538	3549	735	20	100	100	104	32	30	100	100	0	15501	15521	2301	14	51	51	61	119	195	100	100	0	0.223	0.223	0.221	0.220	1.170	0.218	0.955	120	533	100	18888	18919	-2.168	3438	15450	3449	15470	425858	1862506	107.656	129.916	0	0	0
3	16	1	"yigI"	"STM3956"	13490	42810	130	7321	7179	1182	16	98	98	102	25	24	100	100	0	14670	14517	1845	12	53	53	70	170	242	100	100	0	0.494	0.490	0.492	0.486	1.131	0.485	0.973	120	579	100	21840	21545	-1.017	7223	14617	7081	14464	861496	1741999	283.080	84.982	0	0	0
3	17	1	"corA"	"STM3952"	13680	42810	130	9528	9791	1313	13	98	98	101	24	23	100	100	0	16896	17205	2263	13	53	53	67	127	189	100	100	0	0.560	0.565	0.566	0.565	1.069	0.562	0.981	120	593	100	26273	26845	-0.837	9430	16843	9693	17152	1174880	2064604	403.750	134.945	0	0	0
3	18	1	"yigA"	"STM3948"	13860	42810	130	15971	16004	2071	12	99	99	103	29	28	100	100	0	15274	15282	1694	11	53	53	64	37	57	100	100	0	1.043	1.044	1.045	1.042	1.056	1.050	0.984	120	558	100	31093	31134	0.060	15872	15221	15905	15229	1920466	1833874	548.310	411.297	0	0	0
3	19	1	"priB"	"STM4392"	14030	42810	130	1255	2049	1817	88	97	97	101	27	26	100	100	0	777	1151	993	86	51	51	60	34	56	100	100	0	1.595	1.775	1.719	1.746	1.404	1.842	0.924	120	536	100	1884	3052	0.674	1158	726	1952	1100	245840	138164	72.148	32.088	0	0	0
3	20	1	"ytfJ"	"STM4405"	14210	42810	130	2267	2302	476	20	95	95	98	22	22	100	100	0	7136	7133	1370	19	48	48	54	31	57	100	100	0	0.306	0.312	0.312	0.310	1.113	0.309	0.969	120	520	100	9260	9292	-1.706	2172	7088	2207	7085	276248	856017	100.182	228.355	0	0	0
3	21	1	"mpl"	"STM4416"	14390	42810	130	12900	13112	2116	16	96	96	99	22	22	100	100	0	27739	28464	4673	16	48	48	52	28	53	100	100	0	0.462	0.458	0.459	0.458	1.057	0.450	0.977	120	513	100	40495	41432	-1.113	12804	27691	13016	28416	1573495	3415677	591.500	1014.714	0	0	0
3	22	1	""	"STM4420"	14560	42810	130	7802	7648	923	12	93	93	96	21	21	100	100	0	17090	16667	2219	13	48	48	54	58	107	100	100	0	0.452	0.455	0.453	0.455	1.093	0.449	0.985	120	552	100	24751	24174	-1.144	7709	17042	7555	16619	917808	1999997	359.619	286.431	0	0	0
3	23	1	""	"STM4424"	14750	42820	130	419	428	88	20	93	93	95	21	22	100	100	0	11285	11945	2702	22	46	46	51	55	107	100	100	0	0.029	0.028	0.028	0.028	1.183	0.028	0.939	120	528	100	11565	12234	-5.107	326	11239	335	11899	51406	1433340	15.857	216.255	0	0	0
3	24	1	""	"STM4428"	14920	42810	130	1514	1618	647	39	94	94	96	26	27	100	100	0	12583	13209	5687	43	47	47	60	161	268	100	100	0	0.113	0.116	0.115	0.116	1.211	0.113	0.961	120	746	100	13956	14686	-3.142	1420	12536	1524	13162	194115	1585122	58.538	81.671	0	0	0
3	1	2	"clpX"	"STM0449"	10830	42980	130	5931	11262	14379	127	97	97	103	37	35	100	100	3	1182	2242	3000	133	50	50	59	31	52	100	100	0	5.154	5.094	4.831	4.956	1.357	5.007	0.946	120	601	100	6966	13357	2.366	5834	1132	11165	2192	1351388	269077	301.595	70.419	0	0	0
3	2	2	"ptrB"	"STM1879"	11020	42980	130	1458	2326	2432	104	97	97	103	35	33	100	100	0	2657	4062	4387	108	51	51	62	37	59	100	100	0	0.522	0.556	0.551	0.559	1.333	0.552	0.924	120	440	100	3967	6240	-0.937	1361	2606	2229	4011	279161	487412	63.514	108.108	0	0	0
3	3	2	"yihV"	"STM4024"	11190	42970	120	278	602	918	152	92	92	93	19	20	88	84	0	1811	2964	3347	112	48	48	57	34	59	99	97	0	0.106	0.175	0.130	0.131	2.225	0.206	0.700	120	418	100	1949	3426	-3.245	186	1763	510	2916	72259	355638	26.789	85.500	0	0	0
3	4	2	"thiG"	"STM4160"	11370	42970	110	269	342	325	95	92	92	94	20	21	90	86	0	1883	2515	3248	129	49	49	62	57	91	100	98	0	0.097	0.101	0.098	0.093	1.694	0.096	0.944	80	421	100	2011	2716	-3.373	177	1834	250	2466	27348	201204	12.400	43.035	0	0	0
3	5	2	"thiC"	"STM4164"	11540	42970	110	192	217	93	42	93	93	96	23	23	96	83	0	1757	2073	1238	59	51	51	75	145	193	100	100	0	0.058	0.061	0.053	0.057	1.636	0.163	0.598	80	424	100	1805	2146	-4.107	99	1706	124	2022	17369	165870	5.261	13.779	0	0	0
3	6	2	"yjaG"	"STM4169"	11730	42980	120	611	974	1046	107	95	95	98	25	25	100	99	0	1928	3008	3537	117	50	50	72	133	184	98	98	0	0.275	0.297	0.279	0.289	1.486	0.278	0.860	120	458	100	2394	3837	-1.864	516	1878	879	2958	116918	360946	35.040	22.075	0	0	0
3	7	2	""	"STM2701"	11920	42980	120	128	186	121	65	95	95	99	38	38	47	40	0	1856	5901	7273	123	48	48	58	29	50	90	84	0	0.018	0.016	0.018	0.020	3.364	0.015	0.834	120	420	100	1841	5944	-5.776	33	1808	91	5853	22324	708126	2.289	201.483	0	0	0
3	8	2	"stfE"	"STM0198"	12090	42980	120	134	164	117	71	91	91	92	18	19	63	55	0	1556	3620	4482	123	47	47	55	30	54	86	81	0	0.028	0.020	0.022	0.041	4.283	0.017	0.458	120	421	100	1552	3646	-5.133	43	1509	73	3573	19734	434367	4.000	118.833	0	0	0
3	9	2	"eutQ"	"STM2468"	12270	42980	120	180	201	100	49	90	90	92	20	21	85	76	0	3016	4186	3848	91	49	49	60	34	56	95	91	0	0.030	0.027	0.030	0.034	2.523	0.024	0.776	120	427	100	3057	4248	-5.043	90	2967	111	4137	24129	502266	5.450	121.353	0	0	0
3	10	2	"eutN"	"STM2464"	12450	42970	130	149	203	126	62	90	90	92	20	21	78	63	0	971	1696	1761	103	49	49	60	44	73	99	97	0	0.064	0.069	0.068	0.065	2.480	0.065	0.835	120	425	100	981	1760	-3.966	59	922	113	1647	24341	203538	5.550	37.182	0	0	0
3	11	2	"prpB"	"STM0368"	12630	42980	130	119	188	125	66	86	86	91	29	31	50	45	0	1031	3097	3781	122	49	49	55	39	70	65	62	0	0.034	0.033	0.038	0.079	5.686	0.031	0.813	120	418	100	1015	3150	-4.895	33	982	102	3048	22510	371647	3.345	78.000	0	0	0
3	12	2	"tus"	"STM1470"	12800	42980	120	350	692	780	112	92	92	99	46	46	75	69	0	1333	2489	3133	125	52	52	61	30	49	92	86	0	0.201	0.246	0.242	0.271	2.139	0.225	0.860	120	379	100	1539	3037	-2.312	258	1281	600	2437	83086	298633	12.891	80.933	0	0	0
3	13	2	"ogt"	"STM1659"	12990	42980	120	781	1215	1249	102	97	97	104	43	41	100	100	0	1908	3604	3942	109	51	51	60	31	51	100	100	0	0.368	0.315	0.306	0.310	1.407	0.312	0.957	120	397	100	2541	4671	-1.441	684	1857	1118	3553	145746	432520	25.837	114.323	0	0	0
3	14	2	"rpmF"	"STM1191"	13160	42980	130	2332	3770	4699	124	97	97	103	32	31	100	100	0	155	218	217	99	49	49	53	21	39	99	90	0	21.085	21.734	22.016	22.313	1.283	22.216	0.963	120	414	100	2341	3842	4.398	2235	106	3673	169	452347	26161	114.594	7.857	0	0	0
3	15	2	"fabG"	"STM1195"	13350	42990	120	7902	11993	9665	80	102	102	108	33	30	100	100	0	2015	2789	2218	79	54	54	70	138	197	100	100	0	3.978	4.348	4.077	4.281	1.310	4.580	0.886	120	407	100	9761	14626	1.992	7800	1961	11891	2735	1439194	334629	360.152	19.703	0	0	0
3	16	2	"phsA"	"STM2065"	13520	42990	130	548	729	614	84	102	102	108	33	30	100	99	0	4011	5463	4970	90	59	59	78	150	192	100	100	0	0.113	0.116	0.114	0.113	1.394	0.120	0.911	120	422	100	4398	6031	-3.147	446	3952	627	5404	87499	655557	18.818	35.900	0	0	0
3	17	2	"dacD"	"STM2062"	13700	42990	130	755	792	196	24	102	102	107	31	28	100	100	0	9983	10444	2750	26	59	59	69	36	52	100	100	0	0.066	0.066	0.066	0.066	1.156	0.067	0.950	120	430	100	10577	11075	-3.926	653	9924	690	10385	95085	1253265	22.097	288.194	0	0	0
3	18	2	"pefD"	"PSLT016"	13880	42990	120	223	348	450	129	100	100	104	28	26	88	76	0	3963	7411	11038	148	59	59	86	71	82	100	100	0	0.032	0.034	0.029	0.026	1.778	0.038	0.939	120	412	100	4027	7600	-4.988	123	3904	248	7352	41805	889292	8.714	103.169	0	0	0
3	19	2	"ybjG"	"STM0865"	14060	42980	120	120	505	774	153	94	94	96	19	19	55	42	0	98	1366	2346	171	57	57	89	79	88	44	40	0	0.634	0.314	0.363	0.554	3.594	0.309	0.879	120	404	100	67	1720	-0.657	26	41	411	1309	60582	163883	21.526	16.165	0	0	0
3	20	2	"thiM"	"STM2147"	14240	42970	120	127	141	58	41	96	96	98	20	20	60	43	0	191	363	448	123	52	52	64	34	53	57	54	0	0.223	0.145	0.209	0.306	4.588	0.114	0.631	120	355	100	170	356	-2.165	31	139	45	311	16944	43598	2.150	8.794	0	0	0
3	21	2	"thiI"	"STM0425"	14400	42980	130	123	396	526	132	98	98	99	21	21	50	45	0	132	1877	3261	173	50	50	56	30	53	52	51	0	0.305	0.163	0.205	0.303	3.814	0.160	0.954	120	414	100	107	2125	-1.714	25	82	298	1827	47558	225230	14.143	60.700	0	0	0
3	22	2	"hilD"	"STM2875"	14590	42980	130	648	1106	1127	101	97	97	97	20	20	99	99	0	1407	2515	2671	106	48	48	57	65	114	100	99	0	0.405	0.409	0.402	0.397	1.516	0.409	0.971	120	448	100	1910	3476	-1.302	551	1359	1009	2467	132662	301833	50.450	37.815	0	0	0
3	23	2	"prgK"	"STM2871"	14760	42980	120	134	425	896	210	94	94	99	54	54	45	35	0	125	949	2449	258	47	47	74	337	455	30	24	0	0.513	0.367	0.432	0.621	3.174	0.355	0.925	120	468	100	118	1233	-0.963	40	78	331	902	51010	113827	6.037	2.596	0	0	0
3	24	2	"nhoA"	"STM1582"	14970	43000	60	318	388	202	52	94	94	108	87	80	87	62	0	1451	2022	1430	70	49	49	147	635	431	87	56	0	0.160	0.149	0.151	0.158	1.413	0.145	0.957	32	176	100	1626	2267	-2.646	224	1402	294	1973	12413	64702	3.218	2.953	0	0	0
3	1	3	"hsdS"	"STM4524"	10850	43160	120	653	1045	962	92	93	93	97	31	31	99	95	0	2370	4187	4062	97	54	54	68	40	58	100	100	0	0.242	0.230	0.231	0.217	1.785	0.223	0.907	120	518	100	2876	5085	-2.048	560	2316	952	4133	125395	502470	30.581	102.975	0	0	0
3	2	3	"hisF"	"STM2077"	11030	43160	130	1088	1921	2149	111	98	98	106	40	37	99	99	0	1142	2334	2657	113	54	54	72	50	69	100	99	0	0.910	0.800	0.760	0.751	1.558	0.790	0.902	120	436	100	2078	4103	-0.136	990	1088	1823	2280	230557	280071	45.375	45.240	0	0	0
3	3	3	"trmD"	"STM2674"	11200	43160	120	896	5303	7155	134	97	97	109	60	55	65	62	0	553	2466	3245	131	50	50	66	52	78	60	57	0	1.588	2.155	2.171	2.331	2.497	2.209	0.891	120	438	100	1302	7622	0.668	799	503	5206	2416	636326	295934	86.567	46.154	0	0	0
3	4	3	"fruF"	"STM2206"	11390	43170	130	192	464	493	106	94	94	104	55	52	56	44	0	533	1907	2435	127	47	47	57	55	96	65	60	0	0.202	0.199	0.233	0.287	3.075	0.186	0.863	120	498	100	584	2230	-2.310	98	486	370	1860	55640	228825	6.545	33.636	0	0	0
3	5	3	"asrB"	"STM2549"	11570	43160	120	167	412	471	114	93	93	97	33	34	57	52	0	716	2995	4145	138	48	48	67	131	195	66	60	0	0.111	0.108	0.114	0.132	2.901	0.107	0.885	120	428	100	742	3266	-3.174	74	668	319	2947	49388	359458	9.545	22.351	0	0	0
3	6	3	"sifA"	"STM1224"	11730	43160	130	143	212	147	69	98	98	100	24	24	60	49	0	2014	4118	4754	115	54	54	72	75	104	92	86	0	0.023	0.028	0.029	0.028	3.142	0.027	0.834	120	457	100	2005	4178	-5.445	45	1960	114	4064	25441	494103	4.667	53.947	0	0	0
3	7	3	"cbiM"	"STM2023"	11910	43160	130	1313	1661	1500	90	95	95	99	24	24	100	100	0	2160	2853	2414	84	51	51	63	37	58	100	100	0	0.578	0.559	0.578	0.538	1.607	0.560	0.843	120	481	100	3327	4368	-0.792	1218	2109	1566	2802	199364	342348	65.083	75.405	0	0	0
3	8	3	"cbiP"	"STM2019"	12100	43170	130	268	712	849	119	89	89	91	21	23	82	70	0	836	2422	3054	126	47	47	54	28	51	84	77	0	0.227	0.262	0.293	0.309	2.632	0.271	0.886	120	463	100	968	2998	-2.140	179	789	623	2375	85427	290605	29.571	84.571	0	0	0
3	9	3	"samB"	"PSLT054"	12280	43170	130	132	216	181	83	89	89	92	26	28	62	44	0	888	2645	3595	135	47	47	53	27	50	99	99	0	0.051	0.049	0.051	0.052	2.276	0.048	0.883	120	471	100	884	2725	-4.290	43	841	127	2598	25860	317389	4.769	96.000	0	0	0
3	10	3	"uhpT"	"STM3787"	12450	43160	130	154	278	247	88	88	88	92	26	28	73	55	0	1356	2841	3148	110	48	48	55	39	70	100	99	0	0.050	0.068	0.062	0.060	2.106	0.065	0.754	120	482	100	1374	2983	-4.309	66	1308	190	2793	33330	340905	7.154	71.436	0	0	0
3	11	3	"trpA"	"STM1727"	12630	43170	130	253	411	356	86	87	87	96	104	108	59	45	0	1031	2120	2272	107	51	51	78	252	323	64	59	0	0.169	0.157	0.155	0.168	2.190	0.143	0.850	120	478	100	1146	2393	-2.562	166	980	324	2069	49266	254362	3.029	8.103	0	0	0
3	12	3	"rhaT"	"STM4050"	12820	43150	130	117	171	121	70	89	89	94	44	46	38	31	0	416	2706	4338	160	52	52	69	124	179	66	58	0	0.077	0.031	0.045	0.078	4.934	0.024	0.755	120	434	100	392	2736	-3.700	28	364	82	2654	20509	324710	1.750	21.266	0	0	0
3	13	3	"glnQ"	"STM0828"	12980	43170	120	2053	2826	2562	90	91	91	97	54	55	100	100	0	2120	2604	2363	90	50	50	69	154	223	99	98	0	0.948	1.071	1.058	1.053	1.489	1.075	0.827	120	405	100	4032	5289	-0.077	1962	2070	2735	2554	339144	312530	50.537	16.461	0	0	0
3	14	3	""	"STM4158"	13160	43160	120	126	141	53	37	90	90	92	19	20	72	47	0	626	806	670	83	48	48	51	12	23	100	100	0	0.062	0.067	0.065	0.062	2.078	0.059	0.596	120	425	100	614	809	-4.005	36	578	51	758	16906	96702	2.579	62.917	0	0	0
3	15	3	""	"STM1260"	13330	43170	120	1097	1543	1760	114	96	96	99	26	26	100	100	0	2816	4106	4575	111	51	51	60	28	46	100	100	0	0.362	0.357	0.336	0.344	1.634	0.363	0.932	120	427	100	3766	5502	-1.466	1001	2765	1447	4055	185104	492660	55.538	144.500	0	0	0
3	16	3	""	"PSLT026"	13520	43170	120	1317	1923	1866	97	100	100	106	34	32	96	95	0	2657	3513	3252	92	54	54	65	33	50	100	98	0	0.468	0.527	0.487	0.497	1.665	0.521	0.824	120	414	100	3820	5282	-1.097	1217	2603	1823	3459	230740	421564	53.441	104.485	0	0	0
3	17	3	""	"STM4457"	13690	43160	130	555	771	957	124	99	99	104	33	31	100	98	0	1435	1972	2368	120	54	54	62	25	40	100	99	0	0.330	0.350	0.337	0.332	1.451	0.373	0.906	120	445	100	1837	2590	-1.599	456	1381	672	1918	92565	236697	20.212	76.400	0	0	0
3	18	3	"metJ"	"STM4099"	13880	43170	130	1043	1741	2986	171	95	95	99	26	26	100	98	0	1053	1631	2330	142	57	57	79	63	79	100	94	0	0.952	1.046	0.948	0.938	1.561	1.252	0.924	120	470	100	1944	3220	-0.071	948	996	1646	1574	208876	195674	63.154	24.635	0	0	0
3	19	3	""	"Not LT2a84"	14060	43170	120	111	149	138	92	91	91	93	19	20	50	28	0	1179	2253	3208	142	56	56	83	74	89	100	100	0	0.018	0.026	0.019	0.019	3.378	0.019	0.219	120	422	100	1143	2255	-5.811	20	1123	58	2197	17846	270351	2.947	29.324	0	0	0
3	20	3	"traW"	"PSLT091"	14230	43160	130	207	247	160	64	93	93	95	19	20	95	82	0	3834	4841	4653	96	50	50	61	43	70	100	100	0	0.030	0.032	0.030	0.029	1.933	0.030	0.811	120	465	100	3898	4945	-5.053	114	3784	154	4791	29642	580920	8.000	111.163	0	0	0
3	21	3	"traN"	"PSLT095"	14410	43170	130	319	421	340	80	94	94	95	19	20	96	92	0	6292	8405	8194	97	49	49	54	21	38	100	100	0	0.036	0.039	0.038	0.037	1.807	0.039	0.884	120	472	100	6468	8683	-4.794	225	6243	327	8356	50518	1008619	17.158	397.667	0	0	0
3	22	3	"trbB"	"PSLT099"	14590	43180	130	213	258	170	65	95	95	95	18	18	92	90	0	3717	4655	4310	92	49	49	53	21	39	100	100	0	0.032	0.035	0.034	0.034	1.514	0.036	0.858	120	442	100	3786	4769	-4.958	118	3668	163	4606	30983	558643	9.056	219.143	0	0	0
3	23	3	"traD"	"PSLT104"	14760	43170	120	467	683	724	106	93	93	94	18	19	99	98	0	7182	11241	12464	110	46	46	48	23	47	100	100	1	0.052	0.053	0.050	0.049	1.446	0.055	0.946	120	452	100	7510	11785	-4.254	374	7136	590	11195	82008	1348877	32.722	486.652	0	0	0
3	24	3	""	"PSLT109"	14950	43180	130	545	611	302	49	93	93	97	46	47	99	98	0	2246	2774	1554	56	46	46	64	289	451	98	98	0	0.205	0.190	0.188	0.187	1.360	0.184	0.880	120	666	100	2652	3246	-2.283	452	2200	518	2728	73373	332905	11.174	9.377	0	0	0
3	1	4	""	"STM2732"	10840	43340	120	105	109	36	33	93	93	102	71	69	7	0	0	562	1106	1568	141	59	59	102	327	320	61	39	0	0.024	0.015	0.032	0.036	3.381	0.015	0.279	120	538	100	515	1063	-5.389	12	503	16	1047	13133	132688	0.099	3.070	0	0	0
3	2	4	""	"STM2710"	11020	43340	120	113	126	51	40	98	98	107	40	37	24	11	0	2521	3854	4592	119	58	58	76	50	65	100	100	0	0.006	0.007	0.007	0.008	2.662	0.008	0.431	120	422	100	2478	3824	-7.359	15	2463	28	3796	15101	462537	0.475	75.560	0	0	0
3	3	4	""	"STM1614"	11200	43340	120	594	857	733	85	102	102	131	114	87	99	95	0	5344	7520	6943	92	55	55	74	56	75	100	100	0	0.093	0.101	0.097	0.099	1.509	0.094	0.827	120	398	100	5781	8220	-3.426	492	5289	755	7465	102794	902434	6.368	132.964	0	0	0
3	4	4	"tehB"	"STM1608"	11370	43340	120	1804	2678	2403	89	106	106	140	132	94	100	100	0	1454	2043	1743	85	51	51	64	49	76	100	100	0	1.210	1.291	1.250	1.266	1.450	1.326	0.883	120	374	100	3101	4564	0.275	1698	1403	2572	1992	321413	245198	19.227	40.388	0	0	0
3	5	4	"tpx"	"STM1682"	11550	43340	120	5086	8688	11974	137	102	102	115	73	63	100	99	1	379	595	770	129	53	53	64	36	56	99	99	0	15.288	15.841	15.733	15.520	1.396	16.281	0.919	120	422	100	5310	9128	3.934	4984	326	8586	542	1042539	71456	117.438	14.750	0	0	0
3	6	4	""	"STM1677"	11730	43340	110	506	646	507	78	100	100	103	26	25	100	100	0	5712	7059	4240	60	58	58	96	189	196	100	100	0	0.072	0.078	0.068	0.071	1.449	0.111	0.599	80	401	100	6060	7547	-3.800	406	5654	546	7001	51671	564708	20.885	36.841	0	0	0
3	7	4	"uppS"	"STM0221"	11910	43340	120	792	1000	683	68	97	97	100	24	24	100	98	0	2025	2389	1666	69	52	52	83	176	212	98	93	0	0.352	0.386	0.368	0.373	1.793	0.356	0.770	120	457	100	2668	3240	-1.505	695	1973	903	2337	120031	286672	37.500	13.102	0	0	0
3	8	4	"yaeD"	"STM0248"	12100	43340	130	2717	3108	2187	70	92	92	95	25	26	100	100	0	4044	4678	2886	61	48	48	53	23	43	100	100	0	0.657	0.651	0.637	0.627	1.276	0.651	0.875	120	445	100	6621	7646	-0.606	2625	3996	3016	4630	372931	561398	120.520	201.087	0	0	0
3	9	4	"rof"	"STM0237"	12260	43340	100	90	96	27	28	91	91	97	33	34	11	6	0	52	55	18	32	48	48	56	39	69	5	2	0	-0.250	0.714	2.143	2.141	3.099	2.508	0.251	80	348	100	3	12	Error	-1	4	5	7	7661	4417	-0.030	-0.026	-50	0	0
3	10	4	"yeeX"	"STM2059"	12460	43350	130	2002	3394	5012	147	91	91	96	30	31	99	99	0	665	1000	1283	128	52	52	62	41	66	98	95	0	3.117	3.484	3.245	3.206	1.732	4.087	0.852	120	475	100	2524	4251	1.640	1911	613	3303	948	407253	120041	109.933	22.878	0	0	0
3	11	4	"sbcB"	"STM2067"	12630	43350	130	727	821	608	74	90	90	129	232	179	82	62	0	1901	2282	1824	79	52	52	146	586	401	84	73	0	0.345	0.328	0.326	0.328	1.600	0.324	0.899	120	424	100	2486	2961	-1.537	637	1849	731	2230	98508	273829	2.983	3.645	0	0	0
3	12	4	"fixC"	"STM0077"	12810	43340	130	1539	1624	1253	77	95	95	165	303	183	74	62	0	10853	11252	5572	49	53	53	241	844	350	100	98	0	0.134	0.137	0.144	0.088	2.721	0.131	0.629	120	429	100	12244	12728	-2.903	1444	10800	1529	11199	194924	1350292	4.815	13.046	0	0	0
3	13	4	"yjbC"	"STM4193"	12980	43350	130	1258	1965	1900	96	97	97	134	209	155	100	99	0	4145	6004	5473	91	52	52	170	649	381	100	100	0	0.284	0.314	0.293	0.298	1.306	0.317	0.891	120	417	100	5254	7820	-1.818	1161	4093	1868	5952	235841	720468	8.761	8.989	0	0	0
3	14	4	"dinF"	"STM4238"	13160	43350	130	663	891	738	82	96	96	107	65	60	100	99	0	5877	8100	7326	90	50	50	66	149	225	100	100	0	0.097	0.099	0.097	0.097	1.343	0.095	0.903	120	450	100	6394	8845	-3.361	567	5827	795	8050	106920	971941	12.062	53.919	0	0	0
3	15	4	""	"STM4267"	13340	43350	130	1842	2491	1975	79	99	99	116	70	60	100	100	0	2605	3343	2535	75	50	50	52	14	26	100	100	0	0.682	0.726	0.695	0.707	1.429	0.718	0.847	120	455	100	4298	5685	-0.552	1743	2555	2392	3293	298971	401145	33.929	235.071	0	0	0
3	16	4	"malE"	"STM4229"	13520	43350	120	51160	50613	9309	18	103	103	115	58	50	100	100	2	14057	13706	2380	17	50	50	52	11	21	100	100	0	3.645	3.699	3.684	3.693	1.184	3.748	0.960	120	406	100	65064	64166	1.866	51057	14007	50510	13656	6073514	1644738	870.655	1241.273	0	0	0
3	17	4	"yfdZ"	"STM2402"	13690	43350	120	16531	15866	3768	23	98	98	101	26	25	100	100	0	16985	16162	3662	22	52	52	57	20	35	100	100	0	0.970	0.979	0.980	0.976	1.137	0.975	0.960	120	433	100	33366	31878	-0.043	16433	16933	15768	16110	1903875	1939413	606.346	805.250	0	0	0
3	18	4	"yfcA"	"STM2382"	13880	43350	120	314	438	523	119	94	94	96	21	21	100	99	0	2453	3572	4953	138	54	54	64	33	51	100	100	0	0.092	0.098	0.094	0.091	1.475	0.099	0.912	120	409	100	2619	3862	-3.447	220	2399	344	3518	52597	428638	16.286	106.303	0	0	0
3	19	4	"ybdB"	"STM0599"	14050	43350	120	163	197	116	58	93	93	95	20	21	83	70	0	1426	1850	1792	96	53	53	63	33	52	100	98	0	0.051	0.058	0.056	0.057	2.103	0.057	0.815	120	390	100	1443	1901	-4.294	70	1373	104	1797	23668	221953	5.100	54.152	0	0	0
3	20	4	"fsr"	"STM0493"	14230	43350	130	833	1232	1223	99	94	94	96	19	19	100	100	0	5351	7864	8318	105	51	51	58	28	48	100	100	0	0.139	0.146	0.146	0.143	1.358	0.140	0.924	120	451	100	6039	8951	-2.842	739	5300	1138	7813	147838	943687	59.789	278.786	0	0	0
3	21	4	"ybbB"	"STM0513"	14410	43350	130	743	1075	1018	94	93	93	94	19	20	100	100	0	3314	4754	4613	97	50	50	56	28	50	100	100	0	0.199	0.209	0.202	0.203	1.299	0.211	0.943	120	431	100	3914	5686	-2.328	650	3264	982	4704	129028	570530	51.632	167.786	0	0	0
3	22	4	"lpxH"	"STM0535"	14580	43350	130	425	539	446	82	92	92	93	19	20	99	99	0	2708	3702	3746	101	51	51	60	31	51	100	100	0	0.125	0.122	0.124	0.122	1.484	0.113	0.871	120	415	100	2990	4098	-2.996	333	2657	447	3651	64730	444255	23.474	117.484	0	0	0
3	23	4	""	"STM0563"	14750	43340	100	94	94	23	24	93	93	93	18	19	16	7	0	52	62	33	53	49	49	58	30	51	13	6	0	0.333	0.077	1.256	1.441	5.631	0.102	0.033	80	359	100	4	14	-1.585	1	3	1	13	7525	4999	0.056	0.133	-50	0	0
3	24	4	"fepD"	"STM0592"	14940	43350	130	145	178	108	60	92	92	93	20	21	90	71	0	3586	5513	5813	105	46	46	47	8	17	100	100	0	0.015	0.016	0.015	0.014	1.754	0.016	0.788	120	611	100	3593	5553	-6.062	53	3540	86	5467	21357	661549	4.250	683.250	0	0	0
3	1	5	"yeaZ"	"STM1820"	10830	43510	110	1057	1063	322	30	98	98	127	153	120	100	100	0	4604	4577	1295	28	58	58	167	684	409	100	100	0	0.211	0.214	0.212	0.211	1.220	0.213	0.923	80	467	100	5505	5484	-2.245	959	4546	965	4519	85057	366175	6.118	6.447	0	0	0
3	2	5	"ymgE"	"STM1797"	11020	43520	120	1309	1787	1803	100	99	99	135	161	119	99	95	0	778	1053	1064	101	56	56	173	709	409	51	16	0	1.676	1.693	1.657	1.652	1.438	1.563	0.691	120	434	100	1932	2685	0.745	1210	722	1688	997	214385	126380	10.261	1.241	0	0	0
3	3	5	"narJ"	"STM1762"	11200	43520	130	379	445	244	54	100	100	128	118	92	92	64	0	2890	3603	2112	58	52	52	62	34	54	100	100	0	0.098	0.097	0.095	0.092	1.315	0.096	0.790	120	420	100	3117	3896	-3.347	279	2838	345	3551	53396	432384	2.686	104.147	0	0	0
3	4	5	"manY"	"STM1831"	11380	43510	130	10840	14064	10383	73	107	107	149	214	143	100	100	0	1453	1910	1352	70	51	51	62	38	61	100	100	0	7.655	7.508	7.499	7.411	1.287	7.978	0.918	120	412	100	12135	15816	2.936	10733	1402	13957	1859	1687644	229196	65.023	48.632	0	0	0
3	5	5	"minD"	"STM1815"	11560	43520	120	13684	15949	8342	52	101	101	116	69	59	100	100	0	3047	3403	1631	47	54	54	68	43	63	100	100	0	4.538	4.732	4.570	4.690	1.208	4.960	0.935	120	404	100	16576	19197	2.182	13583	2993	15848	3349	1913878	408323	229.464	77.558	0	0	0
3	6	5	"ycgB"	"STM1804"	11740	43520	130	3936	4192	1794	42	101	101	116	98	84	100	100	0	7338	7401	2854	38	55	55	87	171	196	100	99	0	0.527	0.557	0.541	0.556	1.223	0.558	0.946	120	451	100	11118	11437	-0.925	3835	7283	4091	7346	503029	888115	41.592	42.772	0	0	0
3	7	5	"glnA"	"STM4007"	11910	43520	120	1293	1868	1799	96	98	98	114	102	89	97	85	0	3222	4667	4842	103	53	53	66	49	74	100	100	0	0.377	0.384	0.363	0.378	1.607	0.359	0.894	120	409	100	4364	6384	-1.407	1195	3169	1770	4614	224218	560017	17.196	93.898	0	0	0
3	8	5	"yijC"	"STM4127"	12090	43520	120	1049	2356	3793	160	92	92	96	26	27	95	91	0	1006	2242	3380	150	50	50	57	28	49	94	89	0	1.001	1.033	1.035	1.069	1.692	1.107	0.925	120	411	100	1913	4456	0.002	957	956	2264	2192	282709	269016	86.923	78.036	0	0	0
3	9	5	""	"STM4080"	12270	43520	120	669	1802	2875	159	90	90	93	26	27	94	86	0	862	2413	3950	163	50	50	60	42	70	89	84	0	0.713	0.725	0.709	0.752	2.023	0.721	0.957	120	421	100	1391	4075	-0.488	579	812	1712	2363	216192	289563	65.731	56.024	0	0	0
3	10	5	"sbp"	"STM4063"	12440	43530	120	525	634	497	78	92	92	94	24	25	99	96	0	3709	4484	3860	86	51	51	61	43	70	100	100	0	0.118	0.122	0.117	0.123	1.603	0.120	0.917	120	384	100	4091	4975	-3.079	433	3658	542	4433	76084	538045	22.500	102.860	0	0	0
3	11	5	""	"STM4051"	12620	43520	130	147	186	126	67	91	91	111	163	146	15	7	0	1964	3292	4309	130	49	49	90	368	408	86	75	0	0.029	0.029	0.029	0.028	2.581	0.028	0.910	120	410	100	1971	3338	-5.096	56	1915	95	3243	22355	394999	0.460	8.701	0	0	0
3	12	5	"fdhD"	"STM4038"	12800	43520	130	205	597	758	126	93	93	143	246	172	33	27	0	822	3268	4717	144	49	49	179	717	400	53	36	0	0.145	0.157	0.153	0.141	1.838	0.158	0.973	120	427	100	885	3723	-2.787	112	773	504	3219	71652	392104	1.846	4.308	0	0	0
3	13	5	"rplQ"	"STM3414"	12980	43520	120	1575	2018	2020	100	96	96	119	144	121	100	99	0	666	812	740	91	49	49	112	473	422	56	26	0	2.397	2.519	2.403	2.407	1.380	2.722	0.920	120	398	100	2096	2685	1.261	1479	617	1922	763	242152	97489	13.188	1.480	0	0	0
3	14	5	"rpmD"	"STM3422"	13160	43530	130	841	1732	2831	163	97	97	107	59	55	100	99	0	321	597	876	146	49	49	53	24	45	99	99	0	2.735	2.984	2.686	2.789	1.497	3.219	0.933	120	419	100	1016	2183	1.452	744	272	1635	548	207891	71585	27.542	22.667	0	0	0
3	15	5	"rplX"	"STM3429"	13340	43530	130	2299	3394	4661	137	100	100	115	65	56	100	100	0	396	546	639	117	50	50	52	14	26	100	99	0	6.355	6.641	6.845	6.675	1.428	7.762	0.835	120	410	100	2545	3790	2.668	2199	346	3294	496	407234	65553	50.446	35.286	0	0	0
3	16	5	"rplP"	"STM3433"	13520	43530	130	6058	9628	11890	123	105	105	122	78	63	100	100	0	658	912	1029	112	49	49	51	12	23	100	100	0	9.775	11.035	10.278	10.409	1.399	11.981	0.902	120	389	100	6562	10386	3.289	5953	609	9523	863	1155322	109469	121.872	71.750	0	0	0
3	17	5	"rplB"	"STM3437"	13690	43530	130	5858	6694	4549	67	100	100	111	65	58	100	100	0	1582	1854	1256	67	50	50	54	19	35	100	100	0	3.758	3.655	3.541	3.642	1.388	3.768	0.911	120	442	100	7290	8398	1.910	5758	1532	6594	1804	803322	222486	101.277	94.737	0	0	0
3	18	5	"yheN"	"STM3451"	13880	43520	130	711	844	584	69	95	95	97	21	21	100	100	0	1213	1443	1008	69	50	50	56	25	44	100	100	0	0.530	0.538	0.519	0.522	1.278	0.537	0.922	120	445	100	1779	2142	-0.917	616	1163	749	1393	101228	173151	35.571	55.480	0	0	0
3	19	5	""	"STM4465"	14050	43530	130	125	147	79	53	92	92	95	21	22	66	38	0	2366	3561	3961	111	50	50	59	30	50	100	99	0	0.014	0.016	0.016	0.015	2.261	0.017	0.761	120	410	100	2349	3566	-6.133	33	2316	55	3511	17609	427321	2.476	116.733	0	0	0
3	20	5	"idnR"	"STM4481"	14220	43530	120	265	367	274	74	91	91	93	21	22	99	95	0	3065	4344	4203	96	49	49	59	32	54	100	100	0	0.058	0.064	0.063	0.061	1.410	0.062	0.916	120	401	100	3190	4571	-4.115	174	3016	276	4295	44077	521299	13.048	133.906	0	0	0
3	21	5	"yjiG"	"STM4513"	14400	43530	120	183	335	435	129	92	92	94	20	21	84	73	0	699	1615	2630	162	47	47	53	26	49	100	97	0	0.140	0.155	0.152	0.144	1.937	0.156	0.920	120	409	100	743	1811	-2.841	91	652	243	1568	40172	193820	12.050	60.077	0	0	0
3	22	5	"yjjI"	"STM4566"	14580	43530	120	1136	1465	1302	88	92	92	93	20	21	100	100	0	4403	5674	5277	93	48	48	55	23	41	100	100	0	0.240	0.244	0.247	0.250	1.388	0.236	0.941	120	401	100	5399	6999	-2.061	1044	4355	1373	5626	175822	680917	68.600	244.304	0	0	0
3	23	5	"sthA"	"STM4594"	14750	43530	120	141	166	87	52	92	92	93	19	20	78	61	0	3042	4171	4662	111	48	48	55	25	45	100	100	0	0.016	0.018	0.017	0.017	2.168	0.017	0.786	120	458	100	3043	4197	-5.933	49	2994	74	4123	19872	500530	3.842	164.640	0	0	0
3	24	5	""	"STM3736"	14940	43530	120	392	537	478	89	91	91	93	20	21	99	98	0	3251	4491	4625	102	46	46	47	7	14	100	100	0	0.094	0.100	0.097	0.099	1.570	0.099	0.923	120	532	100	3506	4891	-3.412	301	3205	446	4445	64471	538944	22.200	634.857	0	0	0
3	1	6	"gntT"	"STM3512"	10850	43690	120	441	551	372	67	98	98	120	128	106	90	69	0	3726	4689	3412	72	56	56	125	548	438	100	97	0	0.093	0.098	0.094	0.093	1.400	0.097	0.897	120	534	100	4013	5086	-3.419	343	3670	453	4633	66067	562680	3.367	8.328	0	0	0
3	2	6	"sspB"	"STM3341"	11030	43690	120	2695	4011	4182	104	99	99	114	52	45	100	100	0	840	1164	1204	103	52	52	63	32	50	100	100	0	3.294	3.518	3.687	3.513	1.379	3.628	0.931	120	376	100	3384	5024	1.720	2596	788	3912	1112	481290	139643	74.942	34.406	0	0	0
3	3	6	"yhcH"	"STM3335"	11200	43700	120	1785	2735	2240	81	98	98	112	60	53	100	99	0	2428	3388	2489	73	51	51	61	34	55	100	100	0	0.710	0.790	0.730	0.740	1.300	0.836	0.916	120	385	100	4064	5974	-0.495	1687	2377	2637	3337	328171	406543	43.717	97.853	0	0	0
3	4	6	"yrbB"	"STM3309"	11380	43690	120	1085	1676	1693	101	101	101	123	183	148	100	94	0	727	1108	1099	99	51	51	65	48	73	100	100	0	1.456	1.490	1.475	1.456	1.343	1.604	0.884	120	417	100	1660	2632	0.542	984	676	1575	1057	201072	132951	8.486	21.729	0	0	0
3	5	6	"folP"	"STM3295"	11550	43690	120	892	1349	1132	83	95	95	101	33	32	100	100	0	3885	5529	4128	74	50	50	67	51	76	100	100	0	0.208	0.229	0.211	0.216	1.351	0.234	0.854	120	401	100	4632	6733	-2.267	797	3835	1254	5479	161919	663494	37.818	107.098	0	0	0
3	6	6	"mtr"	"STM3279"	11730	43700	120	303	396	265	66	96	96	114	105	92	90	48	0	5790	7680	6058	78	50	50	63	53	84	99	99	0	0.036	0.039	0.036	0.038	1.547	0.039	0.888	120	396	100	5947	7930	-4.793	207	5740	300	7630	47568	921654	2.686	143.717	0	0	0
3	7	6	"yghA"	"STM3157"	11910	43700	120	9124	12667	12487	98	98	98	114	104	91	100	100	0	1525	1947	1717	88	51	51	72	182	252	98	91	0	6.123	6.629	6.524	6.355	1.309	7.204	0.945	120	403	100	10500	14465	2.614	9026	1474	12569	1896	1520035	233625	120.702	10.302	0	0	0
3	8	6	""	"STM3129"	12090	43690	130	201	228	115	50	92	92	94	22	23	92	89	0	3641	4525	3517	77	50	50	56	26	46	100	100	0	0.030	0.030	0.030	0.029	1.645	0.029	0.833	120	430	100	3700	4611	-5.042	109	3591	136	4475	27384	543020	6.091	171.885	0	0	0
3	9	6	"yqgF"	"STM3097"	12270	43700	120	214	330	457	138	90	90	92	20	21	94	82	0	1386	1983	2348	118	48	48	50	14	28	100	100	0	0.093	0.124	0.097	0.095	1.769	0.164	0.876	120	402	100	1462	2175	-3.432	124	1338	240	1935	39597	237922	11.900	138.071	0	0	0
3	10	6	"galP"	"STM3091"	12450	43700	130	2246	3244	3640	112	92	92	93	20	21	100	100	0	2331	3398	3838	112	47	47	51	22	43	100	100	0	0.943	0.941	0.948	0.943	1.390	0.955	0.954	120	386	100	4438	6503	-0.085	2154	2284	3152	3351	389337	407767	157.550	152.136	0	0	0
3	11	6	""	"STM3071"	12620	43700	130	202	285	261	91	92	92	93	20	21	95	82	0	1192	1830	2218	121	47	47	52	22	42	100	100	0	0.096	0.108	0.107	0.102	1.534	0.112	0.940	120	395	100	1255	1976	-3.380	110	1145	193	1783	34214	219614	9.600	80.818	0	0	0
3	12	6	"bglA"	"STM3051"	12800	43700	120	892	1312	1316	100	92	92	106	115	108	100	100	0	4304	6069	6003	98	48	48	56	39	69	100	100	0	0.188	0.203	0.194	0.195	1.192	0.209	0.963	120	414	100	5056	7241	-2.411	800	4256	1220	6021	157481	728335	10.487	154.179	0	0	0
3	13	6	""	"STM1301"	12980	43700	120	352	507	475	93	93	93	107	117	109	84	55	0	808	1173	1254	106	48	48	55	40	72	100	100	0	0.341	0.368	0.356	0.353	1.353	0.366	0.905	120	401	100	1019	1539	-1.553	259	760	414	1125	60856	140702	3.419	27.950	0	0	0
3	14	6	""	"STM1328"	13160	43700	130	929	1309	1349	103	93	93	94	20	21	100	100	0	2780	4022	4310	107	48	48	49	9	18	100	100	0	0.306	0.306	0.308	0.304	1.255	0.307	0.969	120	412	100	3568	5190	-1.708	836	2732	1216	3974	157129	482624	60.750	441.444	0	0	0
3	15	6	""	"STM1368"	13340	43700	130	621	1265	1849	146	93	93	98	36	36	100	100	0	4095	8287	12195	147	49	49	51	12	23	100	100	0	0.130	0.142	0.133	0.134	1.308	0.146	0.968	120	395	100	4574	9410	-2.938	528	4046	1172	8238	151837	994466	32.417	686.333	0	0	0
3	16	6	"ydhC"	"STM1428"	13510	43700	120	273	456	595	130	96	96	106	53	50	86	70	0	3028	5179	7965	153	49	49	51	12	23	100	100	0	0.059	0.070	0.068	0.063	1.905	0.071	0.918	120	360	100	3156	5490	-4.073	177	2979	360	5130	54676	621532	6.604	427.333	0	0	0
3	17	6	"slyB"	"STM1445"	13680	43710	130	5727	10641	14630	137	97	97	106	55	51	100	100	0	587	1012	1411	139	49	49	51	11	21	99	99	0	10.465	10.949	10.723	10.949	1.571	11.031	0.927	120	416	100	6168	11507	3.387	5630	538	10544	963	1276880	121452	191.545	87.364	0	0	0
3	18	6	"ydgQ"	"STM1454"	13870	43710	130	440	638	764	119	94	94	97	21	21	99	99	0	2142	3090	4081	132	48	48	53	17	32	100	100	0	0.165	0.179	0.173	0.172	1.322	0.182	0.951	120	436	100	2440	3586	-2.597	346	2094	544	3042	76548	370815	25.762	178.647	0	0	0
3	19	6	""	"STM3558"	14050	43710	130	403	671	973	145	94	94	97	22	22	100	100	0	1519	2362	3440	145	50	50	57	26	45	100	100	0	0.210	0.250	0.214	0.224	1.322	0.269	0.950	120	413	100	1778	2889	-2.249	309	1469	577	2312	80574	283482	26.091	88.654	0	0	0
3	20	6	"yhhF"	"STM3572"	14230	43710	120	376	462	325	70	93	93	94	21	22	97	96	0	2859	3457	2605	75	48	48	55	23	41	100	100	0	0.101	0.108	0.103	0.099	1.570	0.109	0.817	120	363	100	3094	3778	-3.312	283	2811	369	3409	55384	414822	17.524	147.913	0	0	0
3	21	6	"yhhP"	"STM3578"	14400	43710	130	229	347	404	116	92	92	95	23	24	94	80	0	696	1158	1669	144	46	46	50	16	32	100	100	0	0.211	0.229	0.214	0.206	1.720	0.228	0.907	120	362	100	787	1367	-2.246	137	650	255	1112	41674	138932	10.957	69.250	0	0	0
3	22	6	"acpT"	"STM3583"	14570	43710	120	530	769	951	123	93	93	98	25	25	99	99	0	1727	2381	3005	126	47	47	54	58	107	99	99	0	0.260	0.290	0.274	0.276	1.258	0.305	0.972	120	379	100	2117	3010	-1.943	437	1680	676	2334	92332	285699	26.840	40.121	0	0	0
3	23	6	"uspB"	"STM3590"	14750	43710	120	1293	2611	5836	223	97	97	107	85	79	100	100	0	564	971	1567	161	48	48	65	128	196	93	81	0	2.318	2.724	2.228	2.273	1.416	3.721	0.895	120	445	100	1712	3437	1.213	1196	516	2514	923	313260	116465	29.459	7.078	0	0	0
3	24	6	""	"STM3599"	14940	43700	120	1615	2325	2012	86	93	93	94	20	21	100	100	0	5743	8338	7475	89	47	47	48	10	20	100	100	0	0.267	0.269	0.269	0.269	1.145	0.267	0.984	120	531	100	7218	10523	-1.904	1522	5696	2232	8291	278987	1000519	111.550	829.000	0	0	0
3	1	7	"dsdA"	"STM3802"	10840	43870	120	935	1240	1089	87	96	96	102	32	31	100	99	0	5588	7398	6551	88	51	51	58	24	41	100	100	0	0.152	0.156	0.154	0.154	1.233	0.159	0.965	120	547	100	6376	8491	-2.722	839	5537	1144	7347	148775	887760	35.563	305.833	0	0	0
3	2	7	"ibpB"	"STM3808"	11020	43870	120	1327	1970	2081	105	99	99	121	172	142	98	95	0	1004	1518	1772	116	51	51	61	62	101	98	98	0	1.289	1.275	1.284	1.279	1.441	1.224	0.856	120	422	100	2181	3338	0.366	1228	953	1871	1467	236447	182126	10.750	23.500	0	0	0
3	3	7	"ccmE"	"STM2250"	11190	43870	130	2139	4163	6107	146	97	97	106	42	39	100	100	0	717	1345	1939	144	53	53	65	41	63	99	97	0	3.075	3.147	2.983	3.101	1.474	3.337	0.882	120	439	100	2706	5358	1.621	2042	664	4066	1292	499548	161358	96.595	31.220	0	0	0
3	4	7	"torA"	"STM3822"	11370	43880	130	1888	2394	2103	87	95	95	98	26	26	100	99	0	7563	7844	4173	53	52	52	68	48	70	99	99	0	0.239	0.295	0.241	0.259	1.668	0.335	0.785	120	452	100	9304	10091	-2.067	1793	7511	2299	7792	287308	941318	88.308	162.000	0	0	0
3	5	7	"dgoA"	"STM3828"	11550	43880	120	405	458	215	46	92	92	94	19	20	99	99	0	3614	4054	1941	47	51	51	66	49	74	100	100	0	0.088	0.091	0.088	0.087	1.308	0.094	0.907	120	419	100	3876	4369	-3.509	313	3563	366	4003	55014	486482	19.158	81.388	0	0	0
3	6	7	""	"STM3832"	11720	43870	130	374	466	365	78	92	92	95	23	24	99	98	0	5788	6334	3320	52	49	49	56	27	48	100	100	0	0.049	0.060	0.049	0.051	1.503	0.067	0.792	120	463	100	6021	6659	-4.347	282	5739	374	6285	55954	760120	16.130	232.519	0	0	0
3	7	7	"rluA"	"STM0095"	11900	43860	110	1114	1325	809	61	94	94	98	33	33	100	100	0	5120	5876	3448	58	48	48	78	254	325	100	100	0	0.201	0.211	0.202	0.207	1.196	0.214	0.936	80	401	100	6092	7059	-2.314	1020	5072	1231	5828	105992	470114	37.182	22.827	0	0	0
3	8	7	"yabK"	"STM0107"	12080	43870	120	127	229	480	209	94	94	97	29	29	53	32	0	355	534	688	128	48	48	73	236	323	63	32	0	0.107	0.278	0.128	0.115	2.914	0.513	0.695	120	465	100	340	621	-3.218	33	307	135	486	27462	64106	4.552	1.953	0	0	0
3	9	7	"ftsL"	"STM0121"	12260	43880	120	874	1471	1800	122	92	92	94	20	21	99	99	0	1118	1755	2064	117	48	48	49	10	20	99	99	0	0.731	0.808	0.760	0.779	1.253	0.850	0.976	120	432	100	1852	3086	-0.452	782	1070	1379	1707	176536	210585	68.850	170.600	0	0	0
3	10	7	"murG"	"STM0128"	12440	43870	120	1024	1962	2685	136	90	90	93	20	21	100	100	0	1264	2031	2554	125	47	47	49	17	34	100	100	0	0.767	0.944	0.891	0.889	1.529	1.018	0.954	120	422	100	2151	3856	-0.382	934	1217	1872	1984	235385	243661	93.450	116.588	0	0	0
3	11	7	"mutT"	"STM0137"	12620	43870	120	373	638	774	121	91	91	94	19	20	98	98	0	1541	2650	3205	120	48	48	49	9	18	100	100	0	0.189	0.210	0.197	0.189	1.399	0.226	0.957	120	405	100	1775	3149	-2.404	282	1493	547	2602	76552	317990	28.632	289.000	0	0	0
3	12	7	""	"STM0149"	12790	43880	120	179	428	1051	245	94	94	108	113	104	25	14	0	3293	4111	3225	78	49	49	55	39	70	99	96	0	0.026	0.082	0.024	0.028	2.501	0.156	0.448	120	431	100	3329	4396	-5.254	85	3244	334	4062	51396	493342	2.832	104.000	0	0	0
3	13	7	""	"STM1548"	12980	43870	130	1208	1558	1148	73	92	92	115	155	134	99	96	0	4294	5466	3848	70	49	49	56	41	73	99	99	0	0.263	0.271	0.265	0.265	1.250	0.277	0.790	120	442	100	5361	6883	-1.927	1116	4245	1466	5417	186922	655888	9.310	131.951	0	0	0
3	14	7	""	"STM1552"	13150	43880	120	471	630	486	77	90	90	93	21	22	100	100	0	3910	5251	4310	82	49	49	50	9	18	100	100	0	0.099	0.104	0.098	0.099	1.223	0.105	0.960	120	393	100	4242	5742	-3.341	381	3861	540	5202	75589	630165	25.571	577.889	0	0	0
3	15	7	""	"STM1557"	13330	43880	130	384	481	387	80	94	94	100	35	35	100	98	0	4294	5686	5011	88	51	51	53	10	18	100	100	0	0.068	0.069	0.065	0.065	1.317	0.070	0.906	120	424	100	4533	6022	-3.871	290	4243	387	5635	57695	682325	10.886	563.300	0	0	0
3	16	7	"rpsV"	"STM1565"	13500	43880	120	1692	2751	3589	130	96	96	101	36	35	100	100	0	135	190	203	106	51	51	52	10	19	95	88	0	19.000	19.101	19.123	19.896	1.597	18.723	0.923	120	414	100	1680	2794	4.248	1596	84	2655	139	330123	22824	73.611	13.800	0	0	0
3	17	7	"fdnH"	"STM1569"	13690	43880	130	610	1098	1382	125	95	95	97	24	24	100	100	0	1837	3198	3987	124	49	49	54	54	100	100	100	0	0.288	0.319	0.300	0.299	1.399	0.333	0.957	120	455	100	2303	4152	-1.796	515	1788	1003	3149	131757	383708	41.708	58.222	0	0	0
3	18	7	""	"STM1573"	13860	43880	120	208	329	285	86	94	94	96	20	20	95	86	0	1135	1982	2178	109	49	49	51	14	27	100	100	0	0.105	0.122	0.122	0.113	1.698	0.122	0.915	120	374	100	1200	2168	-3.252	114	1086	235	1933	39523	237887	11.650	137.929	0	0	0
3	19	7	"yciL"	"STM1719"	14030	43880	130	1492	2076	2396	115	95	95	98	21	21	100	100	0	2787	3740	3986	106	50	50	54	17	31	100	100	0	0.510	0.537	0.500	0.516	1.335	0.568	0.942	120	428	100	4134	5671	-0.970	1397	2737	1981	3690	249118	448750	94.190	216.824	0	0	0
3	20	7	""	"STM1733"	14230	43870	120	800	1016	929	91	95	95	96	20	20	100	99	0	952	1199	1094	91	49	49	52	13	25	99	99	0	0.781	0.801	0.775	0.789	1.372	0.830	0.960	120	398	100	1608	2071	-0.357	705	903	921	1150	121970	143908	46.000	88.231	0	0	0
3	21	7	""	"STM1741"	14400	43880	120	686	999	1028	102	93	93	96	27	28	100	100	0	3588	5502	6166	112	49	49	52	16	30	100	100	0	0.168	0.166	0.160	0.163	1.309	0.162	0.950	120	380	100	4132	6359	-2.577	593	3539	906	5453	119896	660226	33.444	340.625	0	0	0
3	22	7	"purU"	"STM1756"	14570	43880	130	2133	2767	2255	81	97	97	110	86	78	100	99	0	2882	3609	2960	82	50	50	67	127	189	98	98	0	0.719	0.750	0.739	0.759	1.419	0.756	0.930	120	460	100	4868	6229	-0.476	2036	2832	2670	3559	332012	433037	30.895	27.890	0	0	0
3	23	7	"ychN"	"STM1769"	14760	43890	110	841	1004	1068	106	98	98	114	108	94	98	92	0	985	1217	1201	98	49	49	69	139	201	100	93	0	0.794	0.776	0.745	0.755	1.223	0.817	0.955	80	379	100	1679	2074	-0.333	743	936	906	1168	80322	97321	8.241	8.259	0	0	0
3	24	7	"pth"	"STM1783"	14920	43880	120	496	622	511	82	93	93	94	20	21	100	100	0	2012	2523	2321	91	48	48	50	11	22	100	100	0	0.205	0.214	0.211	0.208	1.372	0.211	0.945	120	515	100	2367	3004	-2.285	403	1964	529	2475	74590	302814	26.400	224.818	0	0	0
3	1	8	"yfbK"	"STM2315"	10820	44050	110	826	814	158	19	95	95	98	25	25	100	100	0	18434	18230	3053	16	53	53	79	259	327	100	100	0	0.040	0.040	0.039	0.039	1.170	0.039	0.956	80	492	100	19112	18896	-4.652	731	18381	719	18177	65099	1458415	28.640	70.081	0	0	0
3	2	8	"nuoI"	"STM2321"	10990	44050	110	13437	12543	4275	34	99	99	133	224	168	100	100	0	6875	6528	2300	35	54	54	101	297	294	100	98	0	1.955	1.922	1.924	1.960	1.265	1.926	0.968	80	447	100	20159	18918	0.967	13338	6821	12444	6474	1003411	522247	55.402	21.640	0	0	0
3	3	8	""	"STM2332"	11170	44050	110	3127	3255	790	24	98	98	134	226	168	100	100	0	8853	9202	2315	25	57	57	94	162	172	100	100	0	0.344	0.345	0.343	0.346	1.138	0.337	0.946	80	454	100	11825	12302	-1.538	3029	8796	3157	9145	260363	736158	13.810	56.222	0	0	0
3	4	8	""	"STM2336"	11360	44050	120	2522	2440	1112	45	93	93	100	54	54	98	96	0	4279	4214	1874	44	54	54	76	104	136	100	97	0	0.575	0.564	0.557	0.557	1.364	0.566	0.962	120	453	100	6654	6507	-0.799	2429	4225	2347	4160	292775	505665	43.333	39.788	0	0	0
3	5	8	""	"STM2342"	11540	44060	120	2291	2475	1546	62	94	94	99	32	32	99	98	0	6869	7395	4347	58	55	55	78	94	120	99	98	0	0.322	0.324	0.324	0.322	1.287	0.332	0.961	120	414	100	9011	9721	-1.633	2197	6814	2381	7340	297008	887420	74.250	77.840	0	0	0
3	6	8	"yfcF"	"STM2348"	11720	44060	120	2443	2508	966	38	94	94	99	34	34	99	99	0	7969	7865	2994	38	53	53	69	90	130	99	99	0	0.297	0.309	0.306	0.311	1.380	0.310	0.959	120	433	100	10265	10226	-1.753	2349	7916	2414	7812	301012	943798	70.853	86.622	0	0	0
3	7	8	"sseB"	"STM2535"	11890	44050	110	1498	1783	1168	65	93	93	98	34	34	100	100	0	4997	6164	4094	66	50	50	70	176	251	100	100	0	0.284	0.276	0.272	0.274	1.197	0.287	0.771	80	458	100	6352	7804	-1.816	1405	4947	1690	6114	142621	493104	49.559	34.625	0	0	0
3	8	8	""	"STM2552"	12070	44050	110	519	644	333	51	96	96	98	22	22	100	100	0	6736	7974	4059	50	49	49	62	78	125	100	100	0	0.063	0.069	0.067	0.067	1.183	0.070	0.952	80	462	100	7110	8473	-3.983	423	6687	548	7925	51508	637933	24.818	101.436	0	0	0
3	9	8	"yfhA"	"STM2562"	12250	44050	110	2438	3362	2734	81	96	96	102	59	57	100	100	0	5272	6887	5272	76	49	49	70	155	221	100	100	0	0.448	0.478	0.444	0.461	1.267	0.478	0.936	80	418	100	7565	10104	-1.157	2342	5223	3266	6838	268983	550928	55.254	43.981	0	0	0
3	10	8	"yfhB"	"STM2569"	12420	44050	110	563	1103	1325	120	92	92	101	63	62	92	90	0	1061	2275	2970	130	49	49	65	139	213	93	91	0	0.465	0.454	0.425	0.438	1.483	0.424	0.860	80	457	100	1483	3237	-1.103	471	1012	1011	2226	88243	182028	15.905	15.899	0	0	0
3	11	8	""	"STM2586"	12610	44050	110	410	483	274	56	95	95	99	35	35	100	100	0	7933	9263	5512	59	51	51	56	38	67	100	100	0	0.040	0.042	0.041	0.041	1.227	0.044	0.910	80	453	100	8197	9600	-4.645	315	7882	388	9212	38633	741024	10.971	242.289	0	0	0
3	12	8	""	"STM2592"	12790	44050	110	653	652	155	23	93	93	96	19	19	100	100	0	9334	9466	2397	25	49	49	54	37	68	100	100	0	0.060	0.059	0.059	0.059	1.218	0.059	0.958	80	412	100	9845	9976	-4.051	560	9285	559	9417	52157	757265	29.263	254.378	0	0	0
3	13	8	"yhbO"	"STM3269"	12960	44050	110	5981	7287	5231	71	93	93	126	263	208	100	100	0	1855	2248	1540	68	49	49	62	84	135	100	100	0	3.260	3.271	3.234	3.253	1.235	3.397	0.945	80	428	100	7694	9393	1.705	5888	1806	7194	2199	582922	179820	27.228	26.024	0	0	0
3	14	8	"yhbW"	"STM3276"	13140	44050	120	2623	2493	1188	47	94	94	126	253	200	95	91	0	11220	10394	4948	47	50	50	60	74	123	99	97	0	0.226	0.232	0.231	0.237	1.505	0.230	0.944	120	463	100	13699	12743	-2.143	2529	11170	2399	10344	299173	1247308	9.356	139.649	0	0	0
3	15	8	"nlpI"	"STM3281"	13330	44060	120	42368	39393	10552	26	96	96	99	22	22	100	100	0	11052	10236	2626	25	53	53	54	10	18	100	100	0	3.843	3.859	3.901	3.849	1.216	3.930	0.976	120	446	100	53271	49480	1.942	42272	10999	39297	10183	4727147	1228310	1786.091	1018.200	0	0	0
3	16	8	""	"STM3291"	13500	44050	110	1108	1231	453	36	97	97	98	20	20	100	100	0	15980	16970	4800	28	52	52	54	17	31	100	100	0	0.063	0.067	0.064	0.065	1.162	0.068	0.956	80	411	100	16939	18052	-3.978	1011	15928	1134	16918	98468	1357627	56.650	995.059	0	0	0
3	17	8	"yhbE"	"STM3302"	13670	44060	110	549	768	573	74	97	97	99	27	27	100	100	0	2765	3727	2787	74	51	51	68	105	154	100	100	0	0.167	0.183	0.168	0.175	1.202	0.188	0.954	80	429	100	3166	4347	-2.586	452	2714	671	3676	61434	298137	24.778	34.848	0	0	0
3	18	8	"nlp"	"STM3306"	13860	44060	120	292	350	242	69	96	96	98	25	25	97	95	0	2601	3061	2567	83	52	52	73	103	141	97	96	0	0.077	0.084	0.081	0.083	1.467	0.085	0.877	120	475	100	2745	3263	-3.701	196	2549	254	3009	42018	367324	10.080	29.010	0	0	0
3	19	8	""	"STM0716"	14040	44060	120	795	830	385	46	94	94	96	19	19	99	98	0	9139	9287	4401	47	50	50	54	23	42	100	100	0	0.077	0.080	0.078	0.079	1.450	0.080	0.970	120	427	100	9790	9973	-3.697	701	9089	736	9237	99651	1114401	38.632	401.435	0	0	0
3	20	8	""	"STM0722"	14210	44060	120	147	160	68	42	93	93	96	19	19	80	61	0	4020	5481	4733	86	49	49	50	8	16	100	100	0	0.014	0.012	0.012	0.011	1.914	0.012	0.807	120	434	100	4025	5499	-6.200	54	3971	67	5432	19205	657670	3.368	678.875	0	0	0
3	21	8	""	"STM0731"	14380	44060	110	19897	21865	8794	40	96	96	111	135	121	100	100	0	2404	2596	969	37	49	49	53	26	49	100	100	0	8.408	8.547	8.428	8.480	1.110	8.637	0.972	80	408	100	22156	24316	3.072	19801	2355	21769	2547	1749227	207716	161.141	97.808	0	0	0
3	22	8	"ybgE"	"STM0743"	14560	44060	110	1508	2318	2332	100	95	95	113	134	118	100	100	0	2071	3038	3060	100	50	50	63	111	176	100	100	0	0.699	0.744	0.711	0.728	1.230	0.742	0.929	80	448	100	3434	5211	-0.516	1413	2021	2223	2988	185456	243044	16.455	26.802	0	0	0
3	23	8	"pal"	"STM0749"	14730	44050	110	32548	33440	9984	29	96	96	155	642	414	100	100	0	2075	2104	613	29	49	49	61	110	180	100	98	0	16.018	16.226	16.188	16.451	1.274	16.573	0.943	80	447	100	34478	35399	4.002	32452	2026	33344	2055	2675181	168335	51.846	18.573	0	0	0
3	24	8	"ybgS"	"STM0759"	14920	44060	120	4586	5704	4442	77	93	93	137	563	410	95	90	0	2213	2772	1956	70	48	48	52	40	76	99	98	0	2.075	2.060	1.984	2.060	1.481	2.182	0.951	120	581	100	6658	8335	1.053	4493	2165	5611	2724	684442	332642	9.888	68.000	0	0	0
3	1	9	"mdfA"	"STM0866"	10810	44230	110	1828	1806	221	12	93	93	99	44	44	100	100	0	28088	27228	3720	13	52	52	134	717	535	100	100	0	0.062	0.063	0.063	0.063	1.136	0.062	0.960	80	523	100	29771	28889	-4.014	1735	28036	1713	27176	144474	2178263	38.795	37.788	0	0	0
3	2	9	"ybjC"	"STM0873"	11000	44230	110	591	693	365	52	94	94	108	103	95	100	100	0	2987	3369	1581	46	53	53	149	743	498	100	97	0	0.169	0.181	0.173	0.175	1.303	0.180	0.863	80	490	100	3431	3915	-2.562	497	2934	599	3316	55407	269507	5.680	4.334	0	0	0
3	3	9	"ybjO"	"STM0881"	11190	44230	110	2068	2090	390	18	92	92	98	49	50	100	100	0	13835	13691	2172	15	52	52	66	109	165	100	100	0	0.143	0.146	0.145	0.146	1.173	0.143	0.946	80	468	100	15759	15637	-2.802	1976	13783	1998	13639	167191	1095279	40.653	125.000	0	0	0
3	4	9	"artI"	"STM0890"	11360	44220	110	9876	9974	1980	19	93	93	98	50	51	100	100	0	9996	10144	1936	19	52	52	61	37	60	100	100	0	0.984	0.979	0.992	0.975	1.092	0.984	0.952	80	445	100	19727	19973	-0.024	9783	9944	9881	10092	797922	811513	197.520	272.514	0	0	0
3	5	9	""	"STM0895"	11540	44220	110	865	815	252	30	94	94	98	34	34	100	100	0	8213	7822	1159	14	54	54	70	83	118	100	100	0	0.094	0.093	0.094	0.087	1.401	0.093	0.881	80	442	100	8930	8489	-3.404	771	8159	721	7768	65179	625741	21.088	93.398	0	0	0
3	6	9	""	"STM0900"	11720	44220	110	405	410	172	41	94	94	96	30	31	98	96	0	8478	8272	1869	22	52	52	63	79	125	100	100	0	0.037	0.038	0.037	0.033	1.735	0.039	0.746	80	415	100	8737	8536	-4.760	311	8426	316	8220	32836	661792	10.467	103.911	0	0	0
3	7	9	""	"STM1034"	11880	44230	110	317	921	1313	142	93	93	99	39	39	78	72	0	1089	3038	4607	151	52	52	75	130	173	83	76	0	0.216	0.277	0.262	0.268	2.406	0.279	0.964	80	481	100	1261	3814	-2.211	224	1037	828	2986	73680	243043	21.077	22.792	0	0	0
3	8	9	""	"STM1038"	12090	44230	110	2267	2439	613	25	98	98	102	34	33	100	100	0	14753	14924	2566	17	51	51	74	129	174	100	100	0	0.148	0.157	0.153	0.155	1.219	0.156	0.929	80	485	100	16871	17214	-2.761	2169	14702	2341	14873	195158	1193936	68.735	115.116	0	0	0
3	9	9	"aceA"	"STM4184"	12250	44220	110	2273	2317	313	13	96	96	102	56	54	100	100	0	24511	24948	3263	13	51	51	64	134	209	100	100	0	0.089	0.089	0.088	0.089	1.080	0.088	0.962	80	451	100	26637	27118	-3.490	2177	24460	2221	24897	185345	1995817	39.554	185.701	0	0	0
3	10	9	""	"STM4195"	12430	44230	110	214	244	92	37	94	94	98	33	33	97	88	0	1583	1766	906	51	52	52	69	63	91	100	100	0	0.078	0.088	0.085	0.083	1.535	0.084	0.810	80	447	100	1651	1864	-3.673	120	1531	150	1714	19514	141286	4.424	26.937	0	0	0
3	11	9	""	"STM4199"	12610	44230	120	824	782	225	28	94	94	97	31	31	100	97	0	12655	11586	3647	31	52	52	67	62	92	100	99	0	0.058	0.060	0.060	0.061	1.434	0.058	0.943	120	489	100	13333	12222	-4.110	730	12603	688	11534	93870	1390376	22.097	185.790	0	0	0
3	12	9	""	"STM4203"	12790	44230	120	155	171	64	37	95	95	98	20	20	80	65	0	2561	2534	1222	48	52	52	60	38	63	98	98	0	0.024	0.031	0.026	0.027	2.810	0.029	0.545	120	480	100	2569	2558	-5.386	60	2509	76	2482	20461	304039	3.650	65.105	0	0	0
3	13	9	"pduA"	"STM2038"	12960	44230	110	288	310	134	43	96	96	108	138	127	73	22	0	6085	5745	1101	19	52	52	64	66	103	100	100	0	0.032	0.038	0.034	0.033	1.886	0.034	0.556	80	426	100	6225	5907	-4.974	192	6033	214	5693	24811	459638	1.464	86.076	0	0	0
3	14	9	"pduS"	"STM2053"	13140	44230	110	445	464	108	23	97	97	98	19	19	100	100	0	12904	12249	1739	14	53	53	61	42	68	100	100	0	0.027	0.030	0.027	0.029	1.400	0.028	0.825	80	441	100	13199	12563	-5.207	348	12851	367	12196	37117	979889	19.263	290.190	0	0	0
3	15	9	"stfC"	"STM0196"	13330	44240	120	557	533	134	25	97	97	99	20	20	100	99	0	24045	23175	5602	24	60	60	67	25	37	100	100	0	0.019	0.019	0.019	0.019	1.360	0.019	0.937	120	460	100	24445	23551	-5.704	460	23985	436	23115	63903	2781048	21.700	924.320	0	0	0
3	16	9	"eutS"	"STM2470"	13490	44240	100	194	210	70	33	95	95	97	20	20	96	90	0	4740	4559	967	21	59	59	63	24	38	100	100	0	0.021	0.026	0.022	0.021	1.995	0.023	0.568	80	370	100	4780	4615	-5.563	99	4681	115	4500	16763	364709	5.650	187.333	0	0	0
3	17	9	"pagK"	"STM1867"	13670	44230	110	643	672	286	42	95	95	98	27	27	100	100	0	1383	1430	556	38	54	54	61	42	68	100	100	0	0.412	0.419	0.421	0.405	1.288	0.415	0.888	80	446	100	1877	1953	-1.278	548	1329	577	1376	53762	114375	21.259	32.595	0	0	0
3	18	9	"pefI"	"PSLT013"	13850	44240	110	1261	1251	341	27	98	98	99	27	27	100	100	0	6321	6234	1448	23	54	54	70	77	110	100	100	0	0.186	0.187	0.183	0.184	1.164	0.184	0.938	80	434	100	7430	7333	-2.430	1163	6267	1153	6180	100044	498734	42.667	80.052	0	0	0
3	19	9	"traM"	"PSLT073"	14020	44240	110	1006	990	135	13	95	95	97	20	20	100	100	0	10871	10597	1339	12	52	52	63	54	85	100	100	0	0.084	0.085	0.085	0.085	1.119	0.083	0.936	80	414	100	11730	11440	-3.570	911	10819	895	10545	79211	847740	44.650	195.074	0	0	0
3	20	9	"traC"	"PSLT088"	14200	44240	120	873	829	228	27	95	95	97	19	19	98	98	0	41145	39013	10952	28	52	52	57	43	75	100	100	0	0.019	0.019	0.019	0.018	1.248	0.019	0.961	120	466	100	41871	39695	-5.723	778	41093	734	38961	99454	4681604	38.526	905.953	0	0	0
3	21	9	""	"STM1623"	14380	44240	120	10788	9912	2745	27	96	96	105	110	104	99	99	0	17691	16158	4931	30	51	51	54	14	25	99	99	0	0.606	0.609	0.604	0.627	1.311	0.596	0.961	120	475	100	28332	25923	-0.722	10692	17640	9816	16107	1189429	1938911	89.155	1150.286	0	0	0
3	22	9	"fumB"	"STM4300"	14550	44240	110	4940	4920	785	15	97	97	107	76	71	100	100	0	20951	20452	3164	15	51	51	128	647	505	100	100	0	0.232	0.236	0.232	0.236	1.221	0.229	0.960	80	432	100	25743	25224	-2.110	4843	20900	4823	20401	393606	1636143	63.329	31.413	0	0	0
3	23	9	"phnB"	"STM4288"	14730	44240	110	4622	4528	757	16	95	95	132	562	425	100	100	0	14540	13778	2093	15	50	50	123	610	495	100	100	0	0.312	0.323	0.321	0.322	1.085	0.318	0.952	80	491	100	19017	18161	-1.678	4527	14490	4433	13728	362232	1102224	7.822	22.385	0	0	0
3	24	9	"nrfD"	"STM4280"	14920	44240	110	1897	2400	1378	57	93	93	96	26	27	100	100	0	8864	11033	5873	53	51	51	59	73	123	100	100	0	0.205	0.210	0.208	0.206	1.208	0.209	0.938	80	516	100	10617	13289	-2.288	1804	8813	2307	10982	191996	882678	88.615	150.329	0	0	0
3	1	10	"mog"	"STM0008"	10820	44400	100	5481	5217	790	15	93	93	97	34	35	100	100	0	9831	9228	1422	15	52	52	66	194	293	100	100	0	0.551	0.558	0.563	0.558	1.045	0.558	0.993	80	452	100	15167	14300	-0.860	5388	9779	5124	9176	417352	738246	150.588	47.227	0	0	0
3	2	10	""	"STM0273"	11000	44400	110	394	398	96	24	90	90	92	22	23	100	100	0	5249	4834	1365	28	51	51	52	11	21	100	100	0	0.058	0.064	0.064	0.064	1.319	0.062	0.903	80	418	100	5502	5091	-4.096	304	5198	308	4783	31810	386689	13.909	434.727	0	0	0
3	3	10	""	"STM0278"	11170	44400	110	236	248	85	34	91	91	93	22	23	100	97	0	7196	6788	2095	30	51	51	58	40	68	100	100	0	0.020	0.023	0.023	0.021	1.708	0.021	0.684	80	466	100	7290	6894	-5.623	145	7145	157	6737	19854	543019	7.045	168.250	0	0	0
3	4	10	""	"STM0287"	11360	44410	100	252	260	57	21	94	94	95	19	20	100	100	0	5596	5404	1426	26	53	53	64	45	70	100	100	0	0.029	0.031	0.030	0.031	1.384	0.029	0.836	80	440	100	5701	5517	-5.133	158	5543	166	5351	20815	432345	8.684	118.667	0	0	0
3	5	10	""	"STM0296"	11540	44410	110	128	136	35	25	93	93	94	19	20	77	45	0	2966	2992	614	20	52	52	56	24	42	100	100	0	0.012	0.015	0.013	0.012	2.790	0.013	0.316	80	465	100	2949	2983	-6.380	35	2914	43	2940	10850	239393	2.211	122.333	0	0	0
3	6	10	"ghmA"	"STM0310"	11720	44410	110	4793	4453	1345	30	94	94	99	66	66	100	100	0	3332	3144	866	27	51	51	64	90	140	100	100	0	1.432	1.409	1.411	1.393	1.104	1.418	0.988	80	479	100	7980	7452	0.518	4699	3281	4359	3093	356236	251487	65.970	34.222	0	0	0
3	7	10	"ndh"	"STM1211"	11900	44410	110	5016	5516	3054	55	94	94	101	69	68	100	100	0	4831	5112	2531	49	52	52	72	99	137	100	100	0	1.030	1.072	1.052	1.057	1.101	1.116	0.976	80	452	100	9701	10482	0.043	4922	4779	5422	5060	441266	408922	78.478	50.909	0	0	0
3	8	10	"ycfV"	"STM1218"	12070	44410	110	8481	8111	1414	17	95	95	96	18	18	100	100	0	10045	9585	1586	16	52	52	57	23	40	100	100	0	0.839	0.841	0.844	0.839	1.055	0.840	0.993	80	433	100	18379	17549	-0.253	8386	9993	8016	9533	648852	766776	445.278	414.261	0	0	0
3	9	10	"ymfB"	"STM1235"	12250	44410	100	553	579	121	20	94	94	96	21	21	100	100	0	2401	2496	641	25	51	51	54	13	24	100	100	0	0.195	0.198	0.197	0.199	1.119	0.195	0.971	80	418	100	2809	2930	-2.356	459	2350	485	2445	46346	199662	23.000	187.846	0	0	0
3	10	10	""	"STM1252"	12420	44400	110	852	884	237	26	94	94	96	22	22	100	100	0	10452	10665	2439	22	54	54	70	86	122	100	100	0	0.073	0.074	0.073	0.073	1.122	0.075	0.978	80	454	100	11156	11401	-3.778	758	10398	790	10611	70690	853207	35.818	123.198	0	0	0
3	11	10	""	"STM1265"	12600	44400	110	493	508	122	24	94	94	96	20	20	100	100	0	9060	8912	1593	17	54	54	75	97	129	100	100	0	0.044	0.047	0.042	0.046	1.327	0.046	0.878	80	458	100	9405	9272	-4.496	399	9006	414	8858	40660	712992	20.600	91.103	0	0	0
3	12	10	"yaoF"	"STM1275"	12790	44410	110	1456	1429	588	41	98	98	99	27	27	100	100	0	2814	2728	1014	37	53	53	59	47	79	100	100	0	0.492	0.498	0.486	0.494	1.116	0.505	0.976	80	424	100	4119	4006	-1.024	1358	2761	1331	2675	114304	218258	49.259	56.787	0	0	0
3	13	10	"fumC"	"STM1469"	12960	44410	120	44675	40898	11530	28	101	101	103	21	20	100	100	0	21022	19080	5583	29	55	55	59	20	33	100	100	0	2.126	2.144	2.125	2.192	1.313	2.142	0.992	120	479	100	65541	59822	1.088	44574	20967	40797	19025	4907757	2289599	1942.619	951.050	0	0	0
3	14	10	"ydgI"	"STM1477"	13140	44400	110	2223	2458	757	30	100	100	103	33	32	100	100	0	27902	28487	2232	7	56	56	61	20	32	100	100	0	0.076	0.083	0.078	0.080	1.309	0.083	0.856	80	447	100	29969	30789	-3.713	2123	27846	2358	28431	196619	2278970	71.364	1421.300	0	0	0
3	15	10	""	"STM1485"	13320	44410	100	1376	1425	497	34	97	97	101	36	35	100	100	0	5488	5613	1594	28	63	63	69	27	39	100	100	0	0.236	0.239	0.233	0.236	1.114	0.244	0.971	80	378	100	6704	6878	-2.085	1279	5425	1328	5550	113977	449051	36.778	205.333	0	0	0
3	16	10	""	"STM1490"	13490	44400	110	1991	1974	144	7	96	96	99	21	21	100	100	0	27198	27138	1805	6	61	61	69	53	76	100	100	0	0.070	0.069	0.069	0.069	1.061	0.069	0.989	80	411	100	29032	28955	-3.840	1895	27137	1878	27077	157911	2171000	89.286	510.736	0	0	0
3	17	10	""	"STM1499"	13670	44410	120	2488	2366	493	20	98	98	101	30	29	100	100	0	37059	35259	7175	20	55	55	66	89	134	100	100	0	0.065	0.064	0.065	0.064	1.112	0.064	0.989	120	498	100	39394	37472	-3.953	2390	37004	2268	35204	283946	4231121	75.500	395.427	0	0	0
3	18	10	"wzzB"	"STM2079"	13840	44410	110	13687	13888	1417	10	98	98	126	244	193	100	100	0	22790	23059	2808	12	52	52	103	458	444	100	100	0	0.598	0.599	0.602	0.601	1.068	0.600	0.988	80	433	100	36327	36797	-0.743	13589	22738	13790	23007	1111051	1844704	56.402	50.122	0	0	0
3	19	10	"nxiA"	"STM2783"	14020	44410	110	2000	1935	353	18	95	95	121	234	193	100	100	0	17190	16589	2870	17	53	53	104	451	433	100	100	0	0.111	0.111	0.111	0.111	1.077	0.110	0.946	80	466	100	19042	18376	-3.169	1905	17137	1840	16536	154764	1327141	7.752	36.552	0	0	0
3	20	10	"ygaF"	"STM2790"	14200	44420	100	8359	8136	1112	13	95	95	97	20	20	100	100	0	12934	12632	1688	13	54	54	62	101	162	100	100	0	0.642	0.639	0.637	0.640	1.068	0.638	0.991	80	402	100	21144	20619	-0.640	8264	12880	8041	12578	650892	1010585	401.950	124.455	0	0	0
3	21	10	"ygaP"	"STM2798"	14380	44420	110	1060	1122	309	27	95	95	98	19	19	100	100	0	4862	4977	1128	22	54	54	56	14	25	100	100	0	0.201	0.209	0.206	0.206	1.109	0.211	0.975	80	413	100	5773	5950	-2.317	965	4808	1027	4923	89795	398136	53.895	351.500	0	0	0
3	22	10	""	"STM4012"	14550	44410	110	404	418	63	15	95	95	103	62	60	100	100	0	21024	21281	2005	9	53	53	114	573	502	100	100	0	0.015	0.015	0.015	0.015	1.172	0.015	0.941	80	451	100	21280	21551	-6.085	309	20971	323	21228	33402	1702484	5.081	36.941	0	0	0
3	23	10	""	"STM4031"	14740	44410	110	418	589	542	92	94	94	97	24	24	100	100	0	1094	1564	1557	99	51	51	97	500	515	98	55	0	0.311	0.327	0.311	0.312	1.195	0.340	0.964	80	480	100	1367	2008	-1.687	324	1043	495	1513	47103	125146	20.500	2.934	0	0	0
3	24	10	"rhaD"	"STM4045"	14920	44420	110	271	302	140	46	92	92	94	19	20	100	98	0	4594	5846	3200	54	50	50	52	15	28	100	100	0	0.039	0.036	0.036	0.034	1.385	0.036	0.889	80	511	100	4723	6006	-4.666	179	4544	210	5796	24187	467707	10.947	386.267	0	0	0
3	1	11	""	"STM2942"	10820	44580	100	1071	1292	1125	87	90	90	93	20	21	100	100	0	11989	11873	3557	29	51	51	54	17	31	100	100	0	0.082	0.102	0.088	0.092	1.273	0.119	0.720	80	421	100	12919	13024	-3.605	981	11938	1202	11822	103359	949875	59.950	695.235	0	0	0
3	2	11	"pyrG"	"STM2953"	10990	44570	120	38053	33302	12397	37	94	94	97	24	24	100	100	0	23008	19849	7462	37	52	52	55	18	32	100	100	0	1.654	1.677	1.662	1.664	1.682	1.681	0.977	120	509	100	60915	53005	0.726	37959	22956	33208	19797	3996299	2381891	1383.542	1099.667	0	0	0
3	3	11	"ygcY"	"STM2961"	11180	44580	110	685	716	147	20	95	95	97	22	22	100	100	0	8571	8485	1000	11	52	52	58	28	48	100	100	0	0.069	0.074	0.070	0.072	1.215	0.072	0.906	80	448	100	9109	9054	-3.852	590	8519	621	8433	57298	678765	28.136	300.964	0	0	0
3	4	11	"exo"	"STM2972"	11350	44580	110	2652	2656	425	16	95	95	96	19	19	100	100	0	14720	14352	1496	10	52	52	65	85	130	100	100	0	0.174	0.179	0.176	0.178	1.155	0.175	0.943	80	439	100	17225	16861	-2.520	2557	14668	2561	14300	212496	1148148	134.737	168.082	0	0	0
3	5	11	"fucI"	"STM2976"	11530	44570	110	2437	2400	522	21	96	96	99	24	24	100	100	0	21302	20744	3393	16	52	52	70	101	144	100	100	0	0.110	0.111	0.111	0.109	1.185	0.112	0.963	80	453	100	23591	22996	-3.182	2341	21250	2304	20692	192024	1659485	95.875	204.693	0	0	0
3	6	11	"ygdI"	"STM2983"	11710	44580	110	9766	9545	3502	36	94	94	97	25	25	100	100	0	1557	1468	476	32	53	53	66	65	98	100	100	0	6.431	6.679	6.782	6.586	1.194	6.992	0.949	80	453	100	11176	10866	2.685	9672	1504	9451	1415	763566	117442	377.920	21.569	0	0	0
3	7	11	"metC"	"STM3161"	11880	44580	110	2196	2071	508	24	93	93	97	35	36	100	100	0	18989	17768	3963	22	54	54	104	374	359	100	100	0	0.111	0.112	0.111	0.110	1.218	0.110	0.974	80	415	100	21038	19692	-3.171	2103	18935	1978	17714	165710	1421417	56.400	47.230	0	0	0
3	8	11	""	"STM3170"	12060	44580	120	256	276	133	48	93	93	96	32	33	92	90	0	2687	2861	1742	60	54	54	94	348	370	94	93	0	0.062	0.065	0.062	0.063	1.562	0.062	0.812	120	479	100	2796	2990	-4.014	163	2633	183	2807	33138	343362	5.625	7.951	0	0	0
3	9	11	"STMF1.3"	"Not LT2a90"	12240	44580	110	1124	1652	1994	120	93	93	94	21	22	100	100	0	180	205	137	66	52	52	55	13	23	100	98	0	8.055	10.190	9.036	9.312	1.392	13.254	0.910	80	434	100	1159	1712	3.010	1031	128	1559	153	132163	16376	74.190	11.538	0	0	0
3	10	11	"yfiO"	"STM2663"	12420	44580	110	9231	8747	1878	21	94	94	99	49	49	100	100	0	5578	5218	1123	21	53	53	67	110	164	100	100	0	1.654	1.675	1.673	1.674	1.113	1.692	0.974	80	480	100	14662	13818	0.726	9137	5525	8653	5165	699765	417419	176.490	46.827	0	0	0
3	11	11	"ffh"	"STM2677"	12600	44580	110	10871	10920	1134	10	97	97	106	65	61	100	100	0	16594	16620	1035	6	54	54	69	94	136	100	100	0	0.651	0.653	0.644	0.651	1.080	0.648	0.972	80	464	100	27314	27389	-0.618	10774	16540	10823	16566	873584	1329599	166.369	176.074	0	0	0
3	12	11	"yfjG"	"STM2687"	12790	44580	110	3318	3738	2713	72	97	97	102	48	47	100	100	0	3035	3443	2045	59	52	52	59	58	98	100	100	0	1.080	1.074	1.041	1.044	1.204	1.184	0.932	80	452	100	6204	7032	0.111	3221	2983	3641	3391	299073	275465	75.750	58.345	0	0	0
3	13	11	"ybbK"	"STM0501"	12960	44580	110	6301	6115	1032	16	98	98	101	28	27	100	100	0	12561	12180	1882	15	53	53	54	13	24	100	100	0	0.496	0.496	0.496	0.494	1.085	0.493	0.980	80	418	100	18711	18144	-1.012	6203	12508	6017	12127	489205	974422	214.786	932.769	0	0	0
3	14	11	"sfbB"	"STM0511"	13130	44580	110	1999	2024	217	10	100	100	104	32	30	100	100	0	20966	21230	2209	10	54	54	82	298	363	100	100	0	0.091	0.091	0.091	0.091	1.092	0.090	0.972	80	438	100	22811	23100	-3.461	1899	20912	1924	21176	161926	1698382	60.000	70.966	0	0	0
3	15	11	"gip"	"STM0518"	13300	44580	110	1585	1623	272	16	96	96	106	58	54	100	100	0	14224	14338	2308	16	55	55	150	670	446	100	100	0	0.105	0.107	0.106	0.107	1.111	0.105	0.969	80	466	100	15658	15810	-3.250	1489	14169	1527	14283	129837	1147064	26.155	21.176	0	0	0
3	16	11	"allB"	"STM0523"	13490	44580	100	2424	2400	390	16	99	99	105	52	49	100	100	0	17761	17480	2043	11	55	55	133	640	481	100	100	0	0.131	0.132	0.132	0.131	1.109	0.131	0.971	80	412	100	20031	19726	-2.929	2325	17706	2301	17425	192029	1398393	44.135	27.105	0	0	0
3	17	11	"allC"	"STM0527"	13660	44580	100	739	702	151	21	103	103	112	47	41	100	100	0	9093	8706	2265	26	55	55	65	91	140	100	100	0	0.070	0.069	0.068	0.070	1.223	0.066	0.955	80	389	100	9674	9250	-3.829	636	9038	599	8651	56183	696490	12.553	94.956	0	0	0
3	18	11	"ppiB"	"STM0536"	13840	44590	110	33018	32023	5013	15	100	100	147	426	289	100	100	0	6091	6043	1034	17	52	52	92	405	440	100	100	0	5.451	5.328	5.444	5.351	1.162	5.393	0.964	80	460	100	38957	37914	2.446	32918	6039	31923	5991	2561879	483463	74.826	14.694	0	0	0
3	19	11	"slyX"	"STM3454"	14020	44590	100	1665	1642	544	33	97	97	133	411	309	100	87	0	1930	1857	582	31	51	51	66	128	193	100	100	0	0.834	0.855	0.827	0.850	1.241	0.856	0.960	80	420	100	3447	3351	-0.261	1568	1879	1545	1806	131398	148570	3.672	13.992	0	0	0
3	20	11	"mglB"	"STM2190"	14200	44590	110	22521	21823	3467	15	96	96	98	22	22	100	100	0	7447	7220	1046	14	51	51	53	17	32	100	100	0	3.032	3.031	3.067	3.020	1.148	3.076	0.968	80	433	100	29821	28896	1.600	22425	7396	21727	7169	1745818	577632	987.500	421.588	0	0	0
3	21	11	""	"STM2198"	14380	44590	120	1447	1349	436	32	95	95	97	19	19	98	97	0	24955	22462	6757	30	51	51	54	15	27	100	100	0	0.054	0.056	0.055	0.055	1.306	0.056	0.958	120	497	100	26256	23665	-4.203	1352	24904	1254	22411	161821	2695476	65.895	1493.867	0	0	0
3	22	11	"rsuA"	"STM2222"	14550	44580	110	2083	2171	525	24	95	95	99	28	28	100	100	0	10640	11223	2344	20	51	51	107	551	514	100	100	0	0.188	0.186	0.186	0.184	1.113	0.185	0.974	80	431	100	12577	13248	-2.413	1988	10589	2076	11172	173709	897814	74.000	20.174	0	0	0
3	23	11	"yejM"	"STM2228"	14720	44590	110	5224	5067	1294	25	95	95	105	95	90	100	100	0	14042	13296	3600	27	50	50	90	273	303	100	100	0	0.367	0.375	0.368	0.381	1.274	0.368	0.978	80	467	100	19121	18218	-1.448	5129	13992	4972	13246	405340	1063652	52.232	48.374	0	0	0
3	24	11	""	"STM2237"	14910	44590	110	281	311	131	42	92	92	100	91	91	91	52	0	5667	5561	1306	23	50	50	70	187	267	100	100	0	0.034	0.040	0.036	0.036	1.587	0.040	0.701	80	510	100	5806	5730	-4.893	189	5617	219	5511	24856	444885	2.319	29.364	0	0	0
3	1	12	"phoP"	"STM1231"	10810	44750	110	17138	15965	3854	24	88	88	95	52	54	100	100	0	5371	5068	1141	22	49	49	52	15	28	100	100	0	3.204	3.163	3.162	3.146	1.069	3.209	0.988	80	509	100	22372	20896	1.680	17050	5322	15877	5019	1277222	405425	305.192	334.400	0	0	0
3	2	12	"phoP"	"STM1231"	11000	44750	100	26948	26180	4506	17	91	91	99	55	55	100	100	0	8392	8078	1431	17	49	49	52	16	30	100	100	0	3.219	3.249	3.278	3.263	1.102	3.265	0.989	80	443	100	35200	34118	1.687	26857	8343	26089	8029	2094375	646252	474.200	501.625	0	0	0
3	3	12	"phoQ"	"STM1230"	11170	44750	100	2387	2645	1064	40	93	93	96	21	21	100	100	0	3190	3271	987	30	50	50	55	26	47	100	100	0	0.731	0.792	0.752	0.776	1.174	0.821	0.960	80	396	100	5434	5773	-0.453	2294	3140	2552	3221	211603	261640	121.381	123.692	0	0	0
3	4	12	"phoQ"	"STM1230"	11350	44750	110	6731	6418	1692	26	94	94	96	20	20	100	100	0	8881	8473	2039	24	49	49	56	43	76	100	100	0	0.751	0.751	0.752	0.744	1.084	0.757	0.990	80	453	100	15469	14748	-0.412	6637	8832	6324	8424	513469	677852	316.100	195.744	0	0	0
3	5	12	"phoQ"	"STM1230"	11530	44750	110	5391	5328	946	17	96	96	101	36	35	100	100	0	7010	6902	1204	17	49	49	54	48	88	100	100	0	0.761	0.763	0.759	0.763	1.079	0.762	0.987	80	467	100	12256	12085	-0.395	5295	6961	5232	6853	426242	552177	145.194	142.667	0	0	0
3	6	12	"hupA"	"STM4170"	11710	44760	110	15643	15250	5521	36	95	95	100	38	38	100	100	0	890	1034	1210	117	49	49	50	10	20	100	100	0	18.488	15.386	18.558	17.448	1.366	14.520	0.456	80	434	100	16389	16140	4.208	15548	841	15155	985	1219980	82740	398.684	98.400	0	0	0
3	7	12	"sopB"	"STM1091"	11890	44760	120	6232	5675	1729	30	94	94	95	30	31	100	100	0	28984	25992	8266	31	52	52	70	213	304	98	98	0	0.212	0.215	0.214	0.223	1.358	0.213	0.989	120	521	100	35070	31521	-2.237	6138	28932	5581	25940	680963	3119024	186.000	121.700	0	0	0
3	8	12	"pipC"	"STM0375"	12060	44750	110	2186	2083	421	20	97	97	101	28	27	100	100	0	4319	4123	814	19	56	56	68	46	67	100	100	0	0.490	0.488	0.490	0.487	1.109	0.490	0.975	80	424	100	6352	6053	-1.029	2089	4263	1986	4067	166603	329848	70.786	88.152	0	0	0
3	9	12	"pipC"	"STM0375"	12250	44750	110	3312	3255	595	18	95	95	98	24	24	100	100	0	6214	6268	1075	17	54	54	66	57	86	100	100	0	0.522	0.509	0.509	0.507	1.066	0.507	0.989	80	480	100	9377	9374	-0.937	3217	6160	3160	6214	260367	501465	131.542	108.807	0	0	0
3	10	12	"ssrB"	"STM1391"	12430	44760	110	2824	2859	520	18	95	95	98	26	26	100	100	0	8340	8397	1396	16	51	51	68	66	97	100	100	0	0.329	0.331	0.330	0.330	1.091	0.330	0.979	80	456	100	11018	11110	-1.603	2729	8289	2764	8346	228681	671779	106.192	126.197	0	0	0
3	11	12	"ssrB"	"STM1391"	12600	44740	110	3738	3533	940	26	97	97	101	25	24	100	100	0	10975	10451	2554	24	51	51	66	60	90	100	100	0	0.333	0.330	0.329	0.326	1.139	0.331	0.988	80	439	100	14565	13836	-1.585	3641	10924	3436	10400	282671	836094	137.280	173.083	0	0	0
3	12	12	"ssrB"	"STM1391"	12770	44750	100	4010	3933	479	12	95	95	96	20	20	100	100	0	11760	11548	1604	13	50	50	54	23	42	100	100	0	0.334	0.334	0.330	0.335	1.098	0.333	0.988	80	409	100	15625	15336	-1.581	3915	11710	3838	11498	314661	923822	191.850	499.739	0	0	0
3	13	12	"lrp"	"STM0959"	12950	44760	100	28078	27374	6606	24	100	100	121	123	101	100	100	0	5623	5407	1239	22	51	51	57	29	50	100	100	0	5.021	5.092	5.088	5.062	1.127	5.128	0.991	80	420	100	33550	32630	2.328	27978	5572	27274	5356	2189899	432566	221.569	184.483	0	0	0
3	14	12	"lrp"	"STM0959"	13130	44750	110	37813	34681	8525	24	101	101	121	117	96	100	100	0	7422	6819	1587	23	52	52	63	121	192	100	100	0	5.117	5.110	5.116	5.081	1.077	5.148	0.989	80	478	100	45082	41347	2.355	37712	7370	34580	6767	2774504	545485	295.385	55.835	0	0	0
3	15	12	"gyrA"	"STM2272"	13310	44760	100	7043	6873	1263	18	101	101	116	63	54	100	100	0	7195	6936	1143	16	53	53	80	385	481	100	100	0	0.972	0.984	0.976	0.980	1.066	0.990	0.988	80	402	100	14084	13655	-0.041	6942	7142	6772	6883	549876	554877	107.254	17.808	0	0	0
3	16	12	"gyrA"	"STM2272"	13490	44760	120	10567	9788	3682	37	100	100	112	56	50	100	100	0	9924	9244	3443	37	52	52	54	11	20	100	100	0	1.060	1.054	1.046	1.087	1.364	1.055	0.982	120	496	100	20339	18880	0.084	10467	9872	9688	9192	1174557	1109244	172.786	835.455	0	0	0
3	17	12	"csrA"	"STM2826"	13660	44760	100	5306	6752	4590	67	101	101	114	56	49	100	100	0	745	859	531	61	51	51	54	15	27	100	100	0	7.500	8.231	8.243	8.078	1.205	8.612	0.948	80	377	100	5899	7459	2.907	5205	694	6651	808	540145	68699	118.536	53.667	0	0	0
3	18	12	"csrA"	"STM2826"	13840	44770	120	7732	7806	5085	65	99	99	112	97	86	98	98	0	1046	996	595	59	49	49	55	70	127	94	91	0	7.656	8.138	8.145	8.016	1.366	8.395	0.978	120	488	100	8630	8654	2.937	7633	997	7707	947	936702	119505	79.320	13.443	0	0	0
3	19	12	"yhhP"	"STM3578"	14020	44760	110	803	831	208	25	94	94	95	18	18	100	100	0	3646	3556	884	24	48	48	49	10	20	100	100	0	0.197	0.210	0.206	0.209	1.134	0.210	0.972	80	420	100	4307	4245	-2.343	709	3598	737	3508	66502	284500	40.889	350.700	0	0	0
3	20	12	"yhhP"	"STM3578"	14190	44760	100	591	584	121	20	93	93	95	20	21	100	100	0	2521	2446	571	23	49	49	50	13	26	100	100	0	0.201	0.205	0.203	0.205	1.128	0.202	0.967	80	418	100	2970	2888	-2.311	498	2472	491	2397	46699	195675	24.450	184.308	0	0	0
3	21	12	"yhhP"	"STM3578"	14380	44770	110	734	764	320	41	95	95	98	31	31	100	100	0	3071	3165	1164	36	49	49	54	46	85	100	100	0	0.211	0.215	0.208	0.210	1.141	0.222	0.959	80	459	100	3661	3785	-2.242	639	3022	669	3116	61155	253173	21.484	67.630	0	0	0
3	22	12	"topA"	"STM1714"	14560	44770	110	10575	10305	2483	24	95	95	99	32	32	100	100	0	7638	7402	1630	22	49	49	64	175	273	100	100	0	1.381	1.389	1.397	1.377	1.103	1.406	0.986	80	462	100	18069	17563	0.466	10480	7589	10210	7353	824408	592155	318.938	41.931	0	0	0
3	23	12	"topA"	"STM1714"	14730	44760	110	2698	2866	1237	43	96	96	97	21	21	100	100	0	1955	2014	744	36	49	49	56	89	158	100	100	0	1.365	1.410	1.384	1.389	1.109	1.463	0.981	80	442	100	4508	4735	0.449	2602	1906	2770	1965	229276	161098	131.857	22.000	0	0	0
3	24	12	"fur"	"STM0693"	14900	44760	110	11621	10950	2790	25	93	93	99	50	50	100	100	0	4727	4497	1088	24	48	48	51	21	41	100	100	0	2.464	2.440	2.456	2.425	1.079	2.469	0.987	80	497	100	16207	15306	1.301	11528	4679	10857	4449	876008	359734	217.020	211.714	0	0	0
3	1	13	"ctrl-buffer"	"ctrl-buffer"	10810	44920	100	85	86	17	19	85	85	87	18	20	13	2	0	50	51	8	15	48	48	53	18	33	6	0	0	0.000	0.333	1.277	1.501	3.837	14.869	0.001	80	447	100	2	4	Error	0	2	1	3	6887	4119	-0.056	-0.111	-50	0	0
3	2	13	"ctrl-buffer"	"ctrl-buffer"	10960	44930	40	144	138	18	13	91	91	96	21	21	83	66	0	82	83	12	14	51	51	57	28	49	66	0	0	1.710	1.469	1.381	1.422	1.842	2.678	0.380	12	68	100	84	79	0.774	53	31	47	32	1654	999	2.000	0.929	0	0	0
3	3	13	"ctrl-buffer"	"ctrl-buffer"	11170	44920	100	85	93	27	29	89	89	90	18	20	22	11	0	52	59	37	62	47	47	50	21	42	12	5	0	-0.800	0.333	1.519	1.624	3.414	1.155	0.200	80	428	100	1	16	Error	-4	5	4	12	7418	4756	0.167	0.429	-50	0	0
3	4	13	"ctrl-buffer"	"ctrl-buffer"	11340	44920	100	88	89	19	21	92	92	93	23	24	8	1	0	51	55	17	30	47	47	49	21	42	11	3	0	-1.000	-0.375	1.846	1.635	3.604	7.085	0.036	80	396	100	0	5	Error	-4	4	-3	8	7157	4417	-0.174	0.286	-50	0	0
3	5	13	"ctrl-buffer"	"ctrl-buffer"	11520	44920	100	89	103	96	93	89	89	92	22	23	15	3	0	52	70	97	138	45	45	47	7	14	47	26	0	0.000	0.560	1.136	1.238	2.870	1.025	0.845	80	408	100	7	39	Error	0	7	14	25	8251	5567	0.500	3.286	-50	0	0
3	6	13	"ctrl-buffer"	"ctrl-buffer"	11690	44920	110	228	313	408	130	91	91	95	36	37	95	85	0	340	523	736	140	46	46	48	8	16	100	98	0	0.466	0.465	0.440	0.434	1.474	0.524	0.938	80	467	100	431	699	-1.102	137	294	222	477	25021	41836	6.056	59.375	0	0	0
3	7	13	"ctrl-buffer"	"ctrl-buffer"	11880	44890	50	186	223	108	48	94	94	96	19	19	100	100	0	327	427	239	55	54	54	63	27	42	100	100	0	0.337	0.346	0.321	0.315	1.345	0.404	0.736	12	92	100	365	502	-1.569	92	273	129	373	2674	5128	6.684	13.481	0	0	0
3	8	13	"ctrl-buffer"	"ctrl-buffer"	12060	44930	100	93	100	40	40	94	94	98	28	28	12	3	0	63	68	29	42	51	51	62	36	58	8	1	0	-0.083	0.353	1.317	1.346	2.537	1.455	0.411	80	418	100	11	23	Error	-1	12	6	17	7964	5441	0.071	0.167	-50	0	0
3	9	13	"ctrl-buffer"	"ctrl-buffer"	12230	44930	100	92	96	24	25	93	93	94	21	22	20	6	0	57	61	14	22	48	48	54	20	37	28	3	0	-0.111	0.231	1.292	1.506	3.928	1.776	0.170	80	408	100	8	16	Error	-1	9	3	13	7653	4862	0.095	0.350	-50	0	0
3	10	13	"ctrl-buffer"	"ctrl-buffer"	12410	44930	100	101	103	27	26	90	90	92	23	25	26	8	0	65	77	53	68	48	48	50	13	26	55	33	0	0.647	0.448	0.800	0.846	3.107	0.491	0.230	80	409	100	28	42	-0.628	11	17	13	29	8216	6166	0.478	2.077	-50	0	0
3	11	13	"ctrl-buffer"	"ctrl-buffer"	12590	44930	100	104	108	29	26	93	93	96	25	26	41	10	0	64	66	16	24	48	48	56	42	75	5	1	0	0.688	0.833	1.567	1.243	3.027	2.972	0.227	80	430	100	27	33	-0.541	11	16	15	18	8666	5311	0.480	0.238	-50	0	0
3	12	13	"ctrl-buffer"	"ctrl-buffer"	12770	44930	100	103	107	30	28	91	91	93	21	22	35	15	0	69	72	17	23	48	48	49	7	14	87	63	0	0.571	0.667	0.958	0.834	2.937	3.810	0.157	80	408	100	33	40	-0.807	12	21	16	24	8568	5775	0.667	3.286	-50	0	0
3	13	13	"ctrl-buffer"	"ctrl-buffer"	12940	44930	100	100	101	23	22	97	97	101	27	26	13	2	0	59	62	16	25	51	51	53	12	22	36	15	0	0.375	0.364	1.417	1.666	3.758	5.581	0.108	80	422	100	11	15	-1.415	3	8	4	11	8108	4987	0.000	0.750	-50	0	0
3	14	13	"ctrl-buffer"	"ctrl-buffer"	13140	44930	90	247	254	81	31	93	93	102	41	40	98	80	0	139	140	34	24	49	49	52	13	25	100	100	0	1.711	1.769	1.748	1.668	1.413	2.096	0.763	52	353	100	244	252	0.775	154	90	161	91	13226	7282	3.707	6.769	0	0	0
3	15	13	"ctrl-buffer"	"ctrl-buffer"	13300	44930	100	90	94	27	28	95	95	111	62	55	3	0	0	56	58	13	22	48	48	51	11	21	36	12	0	-0.625	-0.100	1.764	1.919	3.848	10.995	0.249	80	396	100	3	9	Error	-5	8	-1	10	7536	4639	-0.274	0.636	-50	0	0
3	16	13	"ctrl-buffer"	"ctrl-buffer"	13480	44930	100	83	86	18	20	94	94	108	71	65	0	0	0	52	53	8	15	48	48	52	22	42	2	0	0	-2.750	-1.600	3.367	2.565	4.181	24.190	0.025	80	411	100	-7	-3	Error	-11	4	-8	5	6845	4205	-0.310	0.045	-50	0	0
3	17	13	"ctrl-buffer"	"ctrl-buffer"	13660	44910	60	123	159	108	67	100	100	108	77	71	31	6	0	67	83	49	59	52	52	57	28	49	28	18	0	1.533	1.903	2.060	1.774	2.933	2.591	0.860	32	170	100	38	90	0.617	23	15	59	31	5087	2652	0.662	0.929	0	0	0
3	18	13	"ctrl-buffer"	"ctrl-buffer"	13830	44930	100	98	106	38	35	93	93	95	22	23	26	13	0	54	60	36	60	48	48	49	14	28	15	5	0	0.833	1.083	2.500	2.442	3.691	2.246	0.079	80	388	100	11	25	-0.263	5	6	13	12	8462	4778	0.500	0.786	-50	0	0
3	19	13	"ctrl-buffer"	"ctrl-buffer"	14010	44930	100	97	99	22	22	91	91	92	19	20	21	8	0	55	58	17	29	46	46	47	8	17	51	22	0	0.667	0.667	1.189	1.373	3.810	4.335	0.072	80	441	100	15	20	-0.585	6	9	8	12	7937	4659	0.368	1.375	-50	0	0
3	20	13	"ctrl-buffer"	"ctrl-buffer"	14190	44940	100	97	96	23	23	91	91	93	19	20	17	7	0	55	58	13	22	46	46	47	7	14	58	28	0	0.667	0.417	1.380	1.549	3.406	4.899	0.091	80	420	100	15	17	-0.585	6	9	5	12	7703	4631	0.158	1.571	-50	0	0
3	21	13	"ctrl-buffer"	"ctrl-buffer"	14370	44940	100	106	105	19	18	91	91	92	18	19	42	15	0	58	61	14	22	46	46	47	7	14	66	40	0	1.250	0.933	1.245	1.374	2.438	2.281	0.259	80	408	100	27	29	0.322	15	12	14	15	8434	4912	0.722	2.000	-50	0	0
3	22	13	"ctrl-buffer"	"ctrl-buffer"	14550	44940	100	89	90	21	23	91	91	92	19	20	16	6	0	52	53	10	18	48	48	49	8	16	33	10	0	-0.500	-0.200	1.625	1.449	3.793	12.265	0.028	80	368	100	2	4	Error	-2	4	-1	5	7238	4267	-0.105	0.500	-50	0	0
3	23	13	"ctrl-buffer"	"ctrl-buffer"	14700	44940	100	121	124	28	22	91	91	92	17	18	71	42	0	69	71	17	23	49	49	50	8	16	78	58	0	1.500	1.500	1.645	1.466	2.522	2.062	0.457	80	401	100	50	55	0.585	30	20	33	22	9895	5710	1.882	2.625	0	0	0
3	24	13	"ctrl-buffer"	"ctrl-buffer"	14900	44940	100	94	97	25	25	90	90	93	29	31	16	2	0	56	58	12	20	47	47	49	15	30	27	5	0	0.444	0.636	1.667	1.398	3.034	5.229	0.114	80	482	100	13	18	-1.170	4	9	7	11	7794	4670	0.138	0.600	-50	0	0
3	1	14	"ynfA"	"STM1504"	10810	45090	110	818	808	144	17	88	88	89	18	20	100	100	0	8987	8746	1435	16	47	47	52	19	36	100	100	0	0.082	0.083	0.081	0.082	1.114	0.083	0.972	80	554	100	9670	9419	-3.614	730	8940	720	8699	64677	699683	39.944	457.579	0	0	0
3	2	14	""	"STM3654"	10990	45100	110	271	278	85	30	89	89	90	19	21	100	97	0	5216	5087	1436	28	46	46	48	13	27	100	100	0	0.035	0.037	0.036	0.035	1.392	0.038	0.887	80	540	100	5352	5230	-4.828	182	5170	189	5041	22216	406985	9.895	387.615	0	0	0
3	3	14	"yeiP"	"STM2211"	11160	45090	110	5310	5150	681	13	89	89	91	18	19	100	100	0	12968	12750	1490	11	46	46	47	9	19	100	100	0	0.404	0.398	0.398	0.397	1.079	0.395	0.987	80	498	100	18143	17765	-1.307	5221	12922	5061	12704	411974	1019990	281.056	1411.444	0	0	0
3	4	14	"yfaE"	"STM2279"	11340	45090	110	2768	2515	679	26	89	89	91	19	20	100	100	0	2720	2511	730	29	48	48	49	9	18	100	100	0	1.003	0.985	0.974	0.993	1.145	0.978	0.972	80	497	100	5351	4889	0.004	2679	2672	2426	2463	201175	200860	127.579	273.556	0	0	0
3	5	14	""	"STM4111"	11510	45100	110	177	212	114	53	88	88	90	19	21	90	78	0	251	364	273	75	46	46	48	10	20	100	100	0	0.434	0.390	0.384	0.370	1.652	0.393	0.862	80	511	100	294	442	-1.204	89	205	124	318	16955	29111	6.421	31.600	0	0	0
3	6	14	""	"STM4140"	11690	45090	110	188	211	105	49	88	88	90	18	20	98	93	0	687	753	453	60	47	47	49	14	28	100	100	0	0.156	0.174	0.161	0.164	1.460	0.185	0.860	80	505	100	740	829	-2.678	100	640	123	706	16872	60256	6.722	50.286	0	0	0
3	7	14	"ssaS"	"STM1420"	11880	45100	120	95	119	67	56	88	88	90	18	20	32	23	0	740	1915	3120	162	48	48	52	19	36	100	100	0	0.010	0.017	0.021	0.019	2.905	0.019	0.720	120	661	100	699	1898	-6.627	7	692	31	1867	14310	229791	1.611	98.053	0	0	0
3	8	14	"nrdH"	"STM2805"	12060	45100	120	102	120	61	50	89	89	90	18	20	42	25	0	709	1616	2393	148	46	46	48	10	20	100	100	0	0.020	0.020	0.025	0.027	2.527	0.023	0.747	120	543	100	676	1601	-5.672	13	663	31	1570	14447	193868	1.667	156.800	0	0	0
3	9	14	"fimI"	"STM0544"	12230	45100	110	188	384	426	110	88	88	91	24	26	96	82	0	984	2571	3483	135	47	47	49	12	24	100	100	0	0.107	0.117	0.115	0.102	2.032	0.117	0.926	80	488	100	1037	2820	-3.228	100	937	296	2524	30758	205658	12.208	210.167	0	0	0
3	10	14	"aroA"	"STM0978"	12420	45100	110	3810	3977	870	21	88	88	91	24	26	100	100	0	9853	10088	2252	22	48	48	49	12	24	100	100	0	0.380	0.387	0.389	0.387	1.119	0.381	0.976	80	509	100	13527	13929	-1.397	3722	9805	3889	10040	318154	807046	161.917	836.583	0	0	0
3	11	14	"dam"	"STM3484"	12590	45100	110	605	1034	1193	115	90	90	92	19	20	100	98	0	1042	1902	2208	116	49	49	50	9	18	100	100	0	0.519	0.509	0.493	0.471	1.375	0.522	0.951	80	482	100	1508	2797	-0.947	515	993	944	1853	82681	152164	49.579	205.778	0	0	0
3	12	14	"pduW"	"STM2057"	12760	45100	110	244	282	143	50	91	91	92	19	20	98	92	0	7433	8471	5103	60	48	48	50	13	26	100	100	0	0.021	0.023	0.021	0.021	1.478	0.024	0.904	80	497	100	7538	8614	-5.593	153	7385	191	8423	22528	677682	10.000	647.769	0	0	0
3	13	14	""	"STM2695"	12940	45100	100	520	513	100	19	96	96	97	23	23	100	100	0	20260	19455	4475	23	53	53	58	24	41	100	100	0	0.021	0.021	0.021	0.022	1.184	0.021	0.951	80	462	100	20631	19819	-5.575	424	20207	417	19402	41008	1556370	18.087	808.208	0	0	0
3	14	14	"yajR"	"STM0436"	13130	45100	110	2830	2786	508	18	92	92	94	19	20	100	100	0	14953	14410	2788	19	51	51	57	22	38	100	100	0	0.184	0.188	0.188	0.188	1.090	0.185	0.988	80	522	100	17640	17053	-2.444	2738	14902	2694	14359	222864	1152763	141.684	652.409	0	0	0
3	15	14	""	"STM0564"	13300	45100	110	1334	1337	99	7	92	92	94	19	20	100	100	0	23523	23416	1279	5	49	49	55	28	50	100	100	0	0.053	0.053	0.053	0.053	1.066	0.052	0.980	80	496	100	24716	24612	-4.240	1242	23474	1245	23367	106944	1873318	65.421	834.321	0	0	0
3	16	14	""	"STM0351"	13480	45100	110	169	183	65	35	93	93	96	22	22	96	87	0	6852	6806	1065	15	51	51	60	35	58	100	100	0	0.011	0.013	0.012	0.012	1.648	0.013	0.508	80	510	100	6877	6845	-6.484	76	6801	90	6755	14648	544502	3.955	192.743	0	0	0
3	17	14	"dsrB"	"STM1983"	13660	45110	100	2724	2854	1250	43	96	96	99	24	24	100	100	0	4789	5022	1929	38	53	53	61	32	52	100	100	0	0.555	0.555	0.553	0.544	1.116	0.569	0.982	80	496	100	7364	7727	-0.850	2628	4736	2758	4969	228289	401730	114.792	155.031	0	0	0
3	18	14	"yeiE"	"STM2201"	13840	45100	110	4848	4749	477	10	92	92	93	22	23	100	100	0	16012	15706	1389	8	50	50	54	22	40	100	100	0	0.298	0.297	0.300	0.297	1.068	0.300	0.988	80	536	100	20718	20313	-1.747	4756	15962	4657	15656	379885	1256482	211.636	711.455	0	0	0
3	19	14	"recB"	"STM2994"	14020	45110	60	220	234	88	37	91	91	92	20	21	96	93	0	1807	1774	871	49	52	52	55	15	27	100	100	0	0.074	0.083	0.079	0.079	1.496	0.084	0.840	32	176	100	1884	1865	-3.766	129	1755	143	1722	7491	56777	7.100	114.600	0	0	0
3	20	14	"EMPTY"	"EMPTY"	14190	45110	100	89	90	18	20	91	91	92	19	20	12	2	0	50	50	7	14	47	47	47	8	17	20	5	0	-0.667	-0.333	2.000	1.925	3.534	49.127	0.003	80	452	100	1	2	Error	-2	3	-1	3	7225	4007	-0.105	0.375	-75	0	0
3	21	14	"EMPTY"	"EMPTY"	14360	45110	100	89	91	18	19	92	92	95	21	22	11	1	0	51	52	8	15	49	49	50	9	18	20	5	0	-1.500	-0.333	1.878	1.998	3.297	10.515	0.029	80	440	100	-1	2	Error	-3	2	-1	3	7271	4172	-0.190	0.222	-75	0	0
3	22	14	"EMPTY"	"EMPTY"	14540	45110	100	91	94	21	22	92	92	94	20	21	16	5	0	56	57	12	21	52	52	54	13	24	7	2	0	-0.250	0.400	2.829	2.801	3.454	3.276	0.044	80	452	100	3	7	Error	-1	4	2	5	7485	4537	0.000	0.231	-75	0	0
3	23	14	"EMPTY"	"EMPTY"	14720	45110	100	92	92	18	19	89	89	90	18	20	17	2	0	54	57	13	22	51	51	52	12	23	18	7	0	1.000	0.500	1.500	1.893	3.074	12.221	0.012	80	453	100	6	9	0.000	3	3	3	6	7363	4550	0.111	0.417	-75	0	0
3	24	14	"EMPTY"	"EMPTY"	14900	45120	100	88	87	17	19	88	88	90	19	21	10	0	0	52	52	7	13	47	47	48	8	16	23	6	0	0.000	-0.200	2.933	2.330	3.692	1484.645	0.000	80	496	100	5	4	Error	0	5	-1	5	6950	4120	-0.158	0.500	-75	0	0
4	1	1	"yjiX"	"STM4531"	15360	42790	110	209	285	221	77	97	97	101	28	27	91	77	0	414	538	483	89	50	50	56	39	69	100	98	0	0.308	0.385	0.366	0.329	1.730	0.408	0.861	80	545	100	476	676	-1.700	112	364	188	488	22824	43048	6.571	12.359	0	0	0
4	2	1	"yhjG"	"STM3610"	15540	42790	120	1985	2756	2558	92	97	97	102	33	32	100	100	0	809	1048	936	89	48	48	55	40	72	100	97	0	2.481	2.659	2.667	2.630	1.328	2.746	0.956	120	540	100	2649	3659	1.311	1888	761	2659	1000	330707	125710	80.424	24.825	0	0	0
4	3	1	"mtlD"	"STM3686"	15730	42800	120	16124	17516	4903	27	97	97	100	29	29	100	100	0	16041	17077	4782	28	48	48	50	12	24	100	100	0	1.002	1.023	1.022	1.019	1.097	1.029	0.983	120	489	100	32020	34448	0.003	16027	15993	17419	17029	2101976	2049228	600.552	1418.917	0	0	0
4	4	1	"ptsN"	"STM3322"	15900	42800	120	1222	1962	2847	145	95	95	99	32	32	100	99	0	765	1233	1718	139	48	48	49	11	22	100	100	0	1.572	1.576	1.488	1.512	1.298	1.648	0.962	120	485	100	1844	3052	0.652	1127	717	1867	1185	235451	147946	58.219	107.636	0	0	0
4	5	1	"yqjK"	"STM3231"	16080	42790	120	1241	2004	2441	121	96	96	103	33	32	100	100	0	582	901	1032	114	48	48	49	10	20	100	100	0	2.144	2.237	2.139	2.196	1.317	2.374	0.927	120	518	100	1679	2761	1.100	1145	534	1908	853	240429	108105	57.606	85.200	0	0	0
4	6	1	"yggT"	"STM3101"	16260	42790	120	2346	2305	497	21	97	97	102	29	28	100	100	0	7066	6923	1582	22	48	48	49	10	20	100	100	0	0.320	0.321	0.323	0.324	1.125	0.318	0.980	120	524	100	9267	9083	-1.642	2249	7018	2208	6875	276649	830785	75.966	687.400	0	0	0
4	7	1	"hscC"	"STM0659"	16440	42800	120	1567	1486	279	18	96	96	99	26	26	100	99	0	30891	29334	5460	18	48	48	60	122	203	100	100	0	0.048	0.047	0.048	0.047	1.105	0.047	0.983	120	532	100	32314	30676	-4.390	1471	30843	1390	29286	178313	3520056	53.346	239.951	0	0	0
4	8	1	"ubiF"	"STM0671"	16610	42790	110	3799	3857	959	24	97	97	119	184	154	100	100	0	8848	8891	2122	23	49	49	119	553	464	100	100	0	0.421	0.425	0.421	0.423	1.091	0.429	0.971	80	453	100	12501	12602	-1.249	3702	8799	3760	8842	308574	711267	20.315	15.863	0	0	0
4	9	1	"nagA"	"STM0683"	16790	42800	120	12687	12405	1678	13	102	102	122	170	139	100	100	0	25398	24457	3925	16	55	55	117	509	435	100	100	0	0.497	0.504	0.500	0.509	1.103	0.497	0.985	120	535	100	37928	36705	-1.010	12585	25343	12303	24402	1488602	2934812	72.253	47.819	0	0	0
4	10	1	"ybfM"	"STM0687"	16970	42800	110	1412	1498	418	27	101	101	111	60	54	100	100	0	3915	4050	1169	28	53	53	82	216	263	100	100	0	0.339	0.350	0.353	0.349	1.121	0.349	0.972	80	431	100	5173	5394	-1.559	1311	3862	1397	3997	119877	324003	23.117	18.370	0	0	0
4	11	1	"apeE"	"STM0570"	17150	42800	120	1875	1858	578	31	99	99	107	56	52	100	99	0	4414	4254	1316	30	51	51	79	208	263	99	99	0	0.407	0.419	0.409	0.422	1.288	0.416	0.970	120	542	100	6139	5962	-1.297	1776	4363	1759	4203	222995	510471	31.268	20.072	0	0	0
4	12	1	"ahpF"	"STM0609"	17330	42800	120	7617	7740	2231	28	99	99	101	24	23	100	100	0	10830	11199	3125	27	52	52	58	30	51	100	100	0	0.698	0.685	0.681	0.684	1.075	0.687	0.982	120	524	100	18296	18788	-0.520	7518	10778	7641	11147	928765	1343849	318.292	371.367	0	0	0
4	13	1	"dlhH"	"STM3967"	17510	42810	120	37865	36433	6471	17	101	101	112	111	99	100	100	0	20154	19446	3424	17	55	55	58	17	29	100	100	0	1.879	1.874	1.876	1.872	1.063	1.880	0.986	120	467	100	57863	55723	0.910	37764	20099	36332	19391	4371913	2333491	327.216	1140.471	0	0	0
4	14	1	"yigM"	"STM3963"	17680	42800	130	6294	6306	1142	18	101	101	113	106	93	100	100	0	28773	28980	2983	10	52	52	65	108	166	100	100	0	0.216	0.214	0.219	0.212	1.152	0.216	0.961	120	554	100	34914	35133	-2.213	6193	28721	6205	28928	756722	3477656	58.425	267.731	0	0	0
4	15	1	"rhtC"	"STM3959"	17860	42810	120	2950	2983	585	19	101	101	104	33	31	100	100	0	12272	11991	1976	16	52	52	66	114	172	100	100	0	0.233	0.241	0.236	0.240	1.156	0.238	0.962	120	494	100	15069	14821	-2.101	2849	12220	2882	11939	357938	1438948	87.242	104.605	0	0	0
4	16	1	"rarD"	"STM3955"	18040	42810	120	8536	8508	1405	16	97	97	101	25	24	100	100	0	30684	30146	3700	12	51	51	55	16	29	100	100	0	0.275	0.279	0.280	0.277	1.130	0.278	0.974	120	495	100	39072	38506	-1.860	8439	30633	8411	30095	1020976	3617532	336.280	1880.688	0	0	0
4	17	1	"uvrD"	"STM3951"	18220	42800	120	1293	1331	867	65	98	98	102	28	27	100	100	0	2696	2749	2146	78	51	51	60	34	56	100	100	0	0.452	0.457	0.459	0.471	1.275	0.427	0.948	120	526	100	3840	3931	-1.146	1195	2645	1233	2698	159709	329828	43.893	79.088	0	0	0
4	18	1	"dapF"	"STM3947"	18400	42810	120	8241	8276	1831	22	100	100	111	80	72	100	100	0	9755	9701	2162	22	55	55	68	46	67	100	100	0	0.839	0.848	0.849	0.846	1.121	0.854	0.971	120	497	100	17841	17822	-0.253	8141	9700	8176	9646	993084	1164070	102.063	209.413	0	0	0
4	19	1	"fklB"	"STM4397"	18580	42810	130	1297	1800	2048	113	105	105	193	994	515	54	24	0	1020	1486	1676	112	53	53	113	575	508	66	45	0	1.233	1.183	1.139	1.184	1.506	1.227	0.911	120	576	100	2159	3128	0.302	1192	967	1695	1433	215963	178267	1.617	2.388	0	0	0
4	20	1	"ytfK"	"STM4406"	18750	42810	120	1306	1583	1347	85	108	108	166	882	531	58	28	0	272	352	261	74	54	54	112	580	517	11	1	0	5.495	4.950	4.544	4.625	1.534	5.364	0.763	120	563	100	1416	1773	2.458	1198	218	1475	298	190007	42246	1.607	0.414	0	0	0
4	21	1	""	"STM4417"	18930	42810	120	462	530	268	50	104	104	118	68	57	100	90	0	939	1084	608	56	54	54	69	132	191	97	95	0	0.405	0.414	0.416	0.409	1.402	0.413	0.890	120	515	100	1243	1456	-1.306	358	885	426	1030	63650	130073	6.059	7.689	0	0	0
4	22	1	""	"STM4421"	19110	42810	120	10652	10093	2365	23	97	97	101	33	32	100	100	0	25948	24736	6241	25	53	53	67	77	114	100	100	0	0.408	0.405	0.407	0.407	1.178	0.396	0.969	120	515	100	36450	34679	-1.295	10555	25895	9996	24683	1211117	2968352	302.788	320.377	0	0	0
4	23	1	""	"STM4425"	19280	42820	130	343	505	427	84	99	99	137	346	252	35	19	0	3326	5535	5597	101	55	55	157	839	534	98	79	0	0.075	0.074	0.071	0.071	1.569	0.085	0.486	120	615	100	3515	5886	-3.745	244	3271	406	5480	60651	664219	1.064	6.410	0	0	0
4	24	1	""	"STM4430"	19460	42810	120	2566	3023	1739	57	100	100	118	191	161	100	99	0	2483	2863	1703	59	49	49	87	405	465	98	95	0	1.013	1.039	1.019	1.048	1.369	1.023	0.922	120	690	100	4900	5737	0.019	2466	2434	2923	2814	362767	343528	15.209	6.854	0	0	0
4	1	2	"sopE2"	"STM1855"	15390	42980	130	166	226	140	61	97	97	98	26	26	85	67	0	2932	5323	5339	100	49	49	60	67	111	100	100	0	0.024	0.024	0.023	0.022	1.714	0.025	0.846	120	540	100	2952	5403	-5.385	69	2883	129	5274	27171	638798	4.923	78.552	0	0	0
4	2	2	""	"STM1731"	15560	42970	140	459	781	1017	130	100	100	116	147	126	83	60	0	1533	2884	4017	139	50	50	64	85	132	98	98	0	0.242	0.240	0.237	0.236	1.462	0.234	0.853	156	418	100	1842	3515	-2.046	359	1483	681	2834	121883	449909	4.524	33.176	0	0	0
4	3	2	"otsB"	"STM1929"	15730	42970	120	1449	1894	1537	81	100	100	109	87	79	100	100	0	2837	3793	3239	85	49	49	56	61	108	100	100	0	0.484	0.479	0.475	0.476	1.271	0.461	0.903	120	378	100	4137	5538	-1.047	1349	2788	1794	3744	227320	455194	20.517	61.262	0	0	0
4	4	2	""	"STM4161"	15920	42970	120	155	199	146	73	96	96	99	27	27	75	55	0	484	887	1193	134	48	48	51	12	23	100	99	0	0.135	0.123	0.128	0.117	1.918	0.125	0.811	120	412	100	495	942	-2.886	59	436	103	839	23922	106417	3.704	69.667	0	0	0
4	5	2	"rsd"	"STM4165"	16090	42970	120	938	1105	921	83	99	99	105	31	29	100	100	0	1241	1451	1011	69	49	49	52	14	26	100	100	0	0.704	0.718	0.670	0.679	1.294	0.777	0.781	120	406	100	2031	2408	-0.507	839	1192	1006	1402	132622	174109	32.258	99.929	0	0	0
4	6	2	"hupA"	"STM4170"	16270	42970	120	4023	6291	9535	151	100	100	104	30	28	100	100	0	271	395	477	120	48	48	51	13	25	100	99	0	17.592	17.841	18.169	17.194	1.475	22.029	0.778	120	424	100	4146	6538	4.137	3923	223	6191	347	754905	47372	206.233	26.462	0	0	0
4	7	2	""	"STM3121"	16440	42970	110	334	404	282	69	94	94	104	53	50	90	73	0	1578	2184	1702	77	47	47	116	419	361	88	76	0	0.157	0.145	0.130	0.135	1.801	0.142	0.664	80	400	100	1771	2447	-2.673	240	1531	310	2137	32325	174736	5.660	4.936	0	0	0
4	8	2	"stfG"	"STM0200"	16630	42970	120	124	157	88	56	99	99	115	110	95	21	6	0	1001	1994	2373	119	48	48	148	562	379	55	45	0	0.026	0.030	0.034	0.042	3.722	0.032	0.682	120	485	100	978	2004	-5.252	25	953	58	1946	18832	239226	0.382	3.285	0	0	0
4	9	2	"eutT"	"STM2467"	16810	42970	120	129	159	79	49	97	97	101	25	24	53	39	0	759	1767	2044	115	48	48	52	29	55	95	92	0	0.045	0.036	0.039	0.045	3.640	0.035	0.756	120	395	100	743	1781	-4.474	32	711	62	1719	19083	212058	2.320	59.138	0	0	0
4	10	2	"lexA"	"STM4237"	16980	42960	130	1242	2263	2506	110	99	99	111	84	75	90	83	0	607	1241	1368	110	49	49	76	210	276	66	58	0	2.048	1.815	1.725	1.893	1.782	1.822	0.891	120	460	100	1701	3356	1.034	1143	558	2164	1192	271516	148934	25.619	5.548	0	0	0
4	11	2	"prpC"	"STM0369"	17160	42970	110	151	157	48	30	101	101	107	37	34	61	26	0	2726	2868	1305	45	52	52	127	520	409	100	96	0	0.019	0.020	0.020	0.017	2.274	0.020	0.489	80	403	100	2724	2872	-5.741	50	2674	56	2816	12553	229459	1.351	5.271	0	0	0
4	12	2	"ushB"	"STM4064"	17340	42980	120	2556	3319	2639	79	107	107	110	34	30	99	96	0	2728	3686	2953	80	56	56	130	500	384	93	84	0	0.917	0.885	0.869	0.872	1.589	0.858	0.873	120	437	100	5121	6842	-0.126	2449	2672	3212	3630	398270	442305	94.382	7.112	0	0	0
4	13	2	"ptsJ"	"STM2436"	17520	42970	120	442	663	613	92	103	103	118	120	101	97	69	0	3770	6417	7023	109	56	56	65	43	66	100	100	0	0.091	0.088	0.086	0.086	1.351	0.082	0.843	120	396	100	4053	6921	-3.454	339	3714	560	6361	79568	770052	4.542	147.721	0	0	0
4	14	2	"plsX"	"STM1192"	17700	42980	120	1636	2217	2045	92	104	104	119	117	98	99	97	0	3385	4656	4401	94	54	54	70	102	145	100	99	0	0.460	0.459	0.470	0.457	1.242	0.460	0.970	120	414	100	4863	6715	-1.121	1532	3331	2113	4602	266095	558717	17.932	44.961	0	0	0
4	15	2	"flgM"	"STM1172"	17880	42980	120	1436	2064	2139	103	104	104	110	51	46	100	100	0	480	634	619	97	55	55	78	122	156	94	77	0	3.134	3.385	3.351	3.369	1.283	3.568	0.923	120	374	100	1757	2539	1.648	1332	425	1960	579	247707	76138	38.314	4.557	0	0	0
4	16	2	"phsB"	"STM2064"	18050	42980	120	546	626	394	62	101	101	107	36	33	100	97	0	2698	3236	2491	76	53	53	62	35	56	100	100	0	0.168	0.165	0.166	0.165	1.356	0.157	0.921	120	392	100	3090	3708	-2.571	445	2645	525	3183	75112	388362	14.417	90.686	0	0	0
4	17	2	"tnpA_1"	"STM0946"	18240	42980	130	670	885	1028	116	104	104	117	91	77	95	91	0	4021	5035	5028	99	55	55	69	53	76	100	100	0	0.143	0.157	0.146	0.144	1.337	0.232	0.873	120	442	100	4532	5761	-2.809	566	3966	781	4980	106197	604142	8.440	93.698	0	0	0
4	18	2	"orf6"	"PSLT014"	18420	42980	130	1555	2932	4331	147	106	106	126	129	102	100	100	0	3762	6443	9253	143	59	59	87	87	100	100	100	0	0.391	0.443	0.417	0.426	1.387	0.446	0.908	120	398	100	5152	9210	-1.354	1449	3703	2826	6384	351828	773158	21.752	73.057	0	0	0
4	19	2	"mig-14"	"STM2782"	18570	42990	110	2711	4185	4311	103	107	107	232	1191	513	66	52	0	1842	2876	2972	103	64	64	176	698	396	65	56	0	1.465	1.450	1.449	1.540	1.760	1.598	0.886	80	405	100	4382	6890	0.550	2604	1778	4078	2812	334800	230063	3.319	3.868	0	0	0
4	20	2	"thiD"	"STM2146"	18780	42980	70	310	570	536	94	100	100	119	117	98	78	46	0	1275	2275	2454	107	61	61	179	661	369	59	46	0	0.173	0.212	0.233	0.234	2.160	0.198	0.928	32	217	100	1424	2684	-2.531	210	1214	470	2214	18248	72801	3.855	3.171	-100	0	0
4	21	2	"rfaY"	"STM3716"	18940	42980	120	759	1014	986	97	98	98	104	43	41	97	96	0	1072	1478	1453	98	56	56	93	181	194	94	85	0	0.651	0.644	0.627	0.633	1.464	0.628	0.856	120	494	100	1677	2338	-0.620	661	1016	916	1422	121707	177380	21.163	7.652	0	0	0
4	22	2	"prgH"	"STM2874"	19140	42980	100	197	754	1025	135	99	99	110	65	59	53	47	0	509	4006	6448	160	57	57	95	182	191	68	53	0	0.217	0.166	0.176	0.174	2.588	0.150	0.806	80	431	100	550	4604	-2.205	98	452	655	3949	60321	320486	9.908	21.489	0	0	0
4	23	2	"orgA"	"STM2869"	19340	43000	70	2639	2905	2069	71	105	105	195	554	284	87	71	0	6604	7106	5289	74	63	63	320	1373	429	93	78	0	0.387	0.398	0.387	0.392	1.293	0.395	0.951	32	236	100	9075	9843	-1.368	2534	6541	2800	7043	92961	227403	4.892	4.942	0	0	0
4	24	2	"livH"	"STM3563"	19510	42990	60	632	1224	1285	104	99	99	118	98	83	90	84	0	1734	3037	3617	119	50	50	108	278	257	84	75	0	0.317	0.377	0.425	0.444	1.979	0.359	0.974	32	176	100	2217	4112	-1.660	533	1684	1125	2987	39182	97198	11.286	10.536	0	0	0
4	1	3	"hisJ"	"STM2354"	15380	43150	120	1874	4949	6480	130	94	94	95	22	23	96	92	0	727	1654	2136	129	47	47	52	28	53	88	78	0	2.618	3.021	2.907	2.792	2.035	3.122	0.882	120	515	100	2460	6462	1.388	1780	680	4855	1607	593825	198452	220.636	57.214	0	0	0
4	2	3	"hisI"	"STM2078"	15560	43150	120	744	1963	2626	133	99	99	126	216	171	60	52	0	962	2536	3330	131	49	49	64	85	132	70	64	0	0.706	0.749	0.749	0.768	2.384	0.770	0.859	120	402	100	1558	4351	-0.501	645	913	1864	2487	235599	304281	8.505	29.082	0	0	0
4	3	3	"glyA"	"STM2555"	15750	43150	130	1362	2010	1941	96	98	98	123	204	165	83	75	0	464	709	653	92	47	47	62	85	137	80	70	0	3.031	2.888	2.909	2.789	2.184	3.104	0.886	120	452	100	1681	2574	1.600	1264	417	1912	662	241141	85138	9.250	7.612	0	0	0
4	4	3	"fliD"	"STM1960"	15910	43150	110	854	1626	1929	118	94	94	108	115	106	86	76	0	239	493	547	110	47	47	53	38	71	83	70	0	3.958	3.435	3.536	3.605	1.722	3.701	0.906	80	371	100	952	1978	1.985	760	192	1532	446	130067	39407	13.200	11.579	0	0	0
4	5	3	"asrC"	"STM2550"	16090	43150	120	225	342	269	78	96	96	108	106	98	54	42	0	786	1358	1366	100	49	49	64	154	240	82	65	0	0.175	0.188	0.183	0.171	2.136	0.181	0.650	120	444	100	866	1555	-2.514	129	737	246	1309	41091	162906	2.208	8.403	0	0	0
4	6	3	"moeA"	"STM0846"	16270	43150	120	456	717	648	90	96	96	111	158	142	65	53	0	1142	1802	1819	100	49	49	67	173	258	84	73	0	0.329	0.354	0.350	0.352	1.678	0.344	0.828	120	437	100	1453	2374	-1.602	360	1093	621	1753	86060	216272	3.835	10.029	0	0	0
4	7	3	"cbiN"	"STM2022"	16440	43160	120	357	588	660	112	96	96	110	71	64	85	67	0	475	767	943	122	49	49	88	279	317	60	34	0	0.613	0.685	0.677	0.684	1.531	0.698	0.947	120	465	100	687	1210	-0.707	261	426	492	718	70612	91985	6.732	2.434	0	0	0
4	8	3	"cobU"	"STM2018"	16640	43160	130	197	295	245	83	98	98	148	237	160	28	12	0	533	797	798	100	49	49	148	524	354	43	26	0	0.205	0.263	0.231	0.224	1.859	0.276	0.715	120	469	100	583	945	-2.290	99	484	197	748	35413	95693	0.620	1.239	0	0	0
4	9	3	"uhpA"	"STM3790"	16800	43160	130	201	323	334	103	98	98	117	106	90	49	26	0	820	1688	2293	135	49	49	64	105	164	93	80	0	0.134	0.137	0.128	0.124	2.204	0.129	0.719	120	413	100	874	1864	-2.904	103	771	225	1639	38760	202545	1.943	15.467	0	0	0
4	10	3	"trpD"	"STM1724"	16970	43150	120	125	167	101	60	101	101	111	82	73	30	16	0	421	1348	1839	136	49	49	67	132	197	57	54	0	0.065	0.051	0.061	0.102	4.577	0.049	0.444	120	414	100	396	1365	-3.954	24	372	66	1299	19989	161780	0.683	9.705	0	0	0
4	11	3	"sulA"	"STM1071"	17150	43160	120	537	727	694	95	104	104	137	258	188	65	38	0	1123	1588	1609	101	50	50	123	457	371	71	56	0	0.404	0.405	0.389	0.385	1.679	0.396	0.868	120	459	100	1506	2161	-1.309	433	1073	623	1538	87203	190597	2.287	3.206	0	0	0
4	12	3	"rfaL"	"STM3713"	17330	43160	120	2282	3185	3141	98	104	104	132	253	191	85	80	0	1905	2716	2736	100	54	54	100	267	267	85	75	0	1.177	1.157	1.062	1.192	2.019	1.152	0.879	120	441	100	4029	5743	0.235	2178	1851	3081	2662	382199	325937	12.067	9.798	0	0	0
4	13	3	"bglX"	"STM2166"	17510	43160	120	933	1437	1920	133	103	103	111	37	33	100	100	0	2848	3903	4283	109	54	54	65	45	69	100	100	0	0.297	0.347	0.302	0.305	1.514	0.375	0.784	120	457	100	3624	5183	-1.751	830	2794	1334	3849	172465	468332	35.838	85.289	0	0	0
4	14	3	""	"STM0347"	17700	43160	130	144	170	99	58	102	102	137	270	197	5	0	0	1563	2177	2244	103	53	53	111	480	432	97	77	0	0.028	0.032	0.026	0.025	2.384	0.069	0.145	120	480	100	1552	2192	-5.168	42	1510	68	2124	20366	261217	0.122	4.304	0	0	0
4	15	3	""	"STM1043"	17890	43160	130	945	1186	1114	93	105	105	143	288	201	79	63	0	2571	3367	3378	100	58	58	134	515	384	90	80	0	0.334	0.327	0.329	0.317	1.653	0.303	0.844	120	422	100	3353	4390	-1.581	840	2513	1081	3309	142336	404061	3.622	6.278	0	0	0
4	16	3	""	"PSLT025"	18050	43160	120	230	245	108	44	105	105	113	40	35	83	65	0	1547	1651	1050	63	54	54	69	42	60	100	100	0	0.084	0.088	0.088	0.082	1.639	0.085	0.764	120	390	100	1618	1737	-3.578	125	1493	140	1597	29369	198111	3.300	37.667	0	0	0
4	17	3	"orf319"	"STM1389"	18230	43160	120	2733	3209	2246	69	102	102	110	46	41	99	99	0	2548	3113	2389	76	51	51	55	16	29	99	99	0	1.054	1.015	1.032	1.034	1.447	0.995	0.854	120	406	100	5128	6169	0.075	2631	2497	3107	3062	385020	373537	67.370	191.125	0	0	0
4	18	3	"yfeJ"	"STM2437"	18400	43160	120	351	363	204	56	102	102	109	44	40	91	84	0	2062	2134	1254	58	54	54	71	73	102	100	99	0	0.124	0.125	0.118	0.111	1.647	0.122	0.743	120	395	100	2257	2341	-3.012	249	2008	261	2080	43578	256112	5.773	28.260	0	0	0
4	19	3	""	"PSLT087"	18580	43160	130	162	176	64	36	104	104	122	143	117	9	2	0	3154	3432	1823	53	65	65	124	194	156	100	98	0	0.019	0.021	0.020	0.018	2.086	0.022	0.453	120	455	100	3147	3439	-5.735	58	3089	72	3367	21160	411811	0.378	17.052	0	0	0
4	20	3	"traU"	"PSLT092"	18760	43150	130	227	283	163	57	102	102	125	157	125	37	14	0	5875	7980	6344	79	73	73	157	455	289	100	100	0	0.022	0.023	0.021	0.021	1.620	0.022	0.577	120	561	100	5927	8088	-5.537	125	5802	181	7907	33972	957656	1.006	17.193	0	0	0
4	21	3	"trbE"	"PSLT096"	18950	43170	120	136	139	35	25	101	101	110	66	60	21	0	0	1026	1037	575	55	62	62	86	66	76	99	95	0	0.036	0.039	0.038	0.035	2.413	0.034	0.186	120	415	100	999	1013	-4.784	35	964	38	975	16713	124478	0.439	14.409	0	0	0
4	22	3	"traH"	"PSLT100"	19110	43170	120	408	556	510	91	99	99	105	37	35	98	96	0	6988	10343	10784	104	60	60	81	76	93	100	99	0	0.045	0.044	0.042	0.043	1.368	0.044	0.908	120	434	100	7237	10740	-4.487	309	6928	457	10283	66725	1241199	12.189	135.026	0	0	0
4	23	3	"trbH"	"PSLT105"	19280	43160	110	1644	2228	2114	94	102	102	159	307	193	95	88	0	4618	6234	5941	95	61	61	284	1072	377	96	86	0	0.338	0.344	0.342	0.339	1.421	0.336	0.922	80	438	100	6099	8299	-1.563	1542	4557	2126	6173	178224	498733	6.739	5.550	0	0	0
4	24	3	"traX"	"PSLT110"	19470	43170	120	353	398	260	65	97	97	138	261	189	47	9	0	3687	4351	3183	73	51	51	207	901	435	95	89	0	0.070	0.070	0.068	0.067	1.405	0.093	0.563	120	599	100	3892	4601	-3.828	256	3636	301	4300	47722	522143	0.996	4.599	0	0	0
4	1	4	""	"STM2717"	15370	43340	120	102	106	32	30	93	93	100	69	69	5	0	0	242	491	675	137	49	49	79	244	308	41	21	0	0.047	0.029	0.075	0.066	2.753	0.030	0.295	120	535	100	202	455	-4.423	9	193	13	442	12663	58888	0.087	1.689	0	0	0
4	2	4	""	"STM2739"	15550	43330	120	251	355	365	102	98	98	101	29	28	96	92	0	3649	5710	6204	108	52	52	67	44	65	100	100	0	0.043	0.045	0.040	0.040	1.496	0.051	0.865	120	420	100	3750	5915	-4.555	153	3597	257	5658	42581	685234	8.759	128.250	0	0	0
4	3	4	""	"STM1616"	15730	43330	120	566	760	635	83	101	101	111	95	85	99	96	0	1711	2383	2073	86	49	49	62	49	79	100	100	0	0.280	0.282	0.269	0.274	1.397	0.282	0.906	120	419	100	2127	2993	-1.838	465	1662	659	2334	91217	285906	6.832	47.367	0	0	0
4	4	4	"rimL"	"STM1611"	15910	43330	120	837	1124	910	80	99	99	107	62	57	99	99	0	2191	2823	2168	76	49	49	56	35	62	100	100	0	0.345	0.370	0.346	0.357	1.289	0.379	0.920	120	420	100	2880	3799	-1.537	738	2142	1025	2774	134894	338719	16.403	79.057	0	0	0
4	5	4	"osmB"	"STM1705"	16090	43330	120	910	1120	975	87	100	100	112	109	97	95	90	0	269	315	235	74	50	50	58	78	134	85	64	0	3.699	3.849	3.772	3.748	1.431	4.209	0.894	120	442	100	1029	1285	1.887	810	219	1020	265	134451	37826	9.248	3.295	0	0	0
4	6	4	"mppA"	"STM1679"	16260	43330	110	5884	8069	7633	94	102	102	163	385	236	100	100	0	3918	5134	4150	80	53	53	116	360	310	100	100	0	1.496	1.568	1.504	1.501	1.159	1.718	0.960	80	409	100	9647	13048	0.581	5782	3865	7967	5081	645552	410704	20.535	13.939	0	0	0
4	7	4	"rnhB"	"STM0230"	16450	43340	130	2815	2780	1009	36	104	104	177	394	222	95	95	0	3612	3835	1746	45	52	52	148	447	302	96	95	0	0.762	0.707	0.751	0.712	1.295	0.641	0.855	120	419	100	6271	6459	-0.393	2711	3560	2676	3783	333555	460188	6.607	8.248	0	0	0
4	8	4	"speE"	"STM0166"	16590	43340	130	1151	1155	367	31	106	106	187	298	159	98	88	0	2858	2842	892	31	51	51	233	693	297	98	92	0	0.372	0.376	0.365	0.371	1.240	0.380	0.922	120	407	100	3852	3840	-1.426	1045	2807	1049	2791	138601	341030	3.248	3.765	0	0	0
4	9	4	"yaeB"	"STM0243"	16800	43330	120	453	570	476	83	105	105	168	271	161	64	18	0	2271	3016	2887	95	53	53	193	621	321	99	82	0	0.157	0.157	0.153	0.153	1.383	0.164	0.838	120	433	100	2566	3428	-2.672	348	2218	465	2963	68404	361903	1.483	4.546	0	0	0
4	10	4	"cobS"	"STM2017"	16980	43330	120	1214	1562	1565	100	103	103	111	47	42	98	97	0	2758	3481	3370	96	52	52	64	90	140	99	97	0	0.411	0.425	0.403	0.402	1.350	0.439	0.954	120	410	100	3817	4888	-1.284	1111	2706	1459	3429	187401	417714	30.872	37.967	0	0	0
4	11	4	"yeeI"	"STM2001"	17150	43340	120	4802	5841	6772	115	105	105	136	257	188	98	98	0	844	1041	1164	111	51	51	101	360	356	82	58	0	5.923	5.794	5.584	5.643	1.476	5.787	0.942	120	438	100	5490	6726	2.566	4697	793	5736	990	700976	124975	22.198	2.611	0	0	0
4	12	4	"fixX"	"STM0078"	17330	43330	110	127	139	51	36	110	110	144	262	181	0	0	0	499	642	483	75	55	55	84	132	157	92	83	0	0.038	0.049	0.059	0.051	2.668	0.083	0.008	80	416	100	461	616	-4.707	17	444	29	587	11109	51362	-0.019	4.227	0	0	0
4	13	4	"ubiC"	"STM4233"	17520	43340	120	1012	1245	724	58	117	117	160	165	103	97	97	0	2531	3030	1872	61	55	55	83	128	154	100	99	0	0.361	0.379	0.370	0.372	1.421	0.355	0.794	120	455	100	3371	4103	-1.468	895	2476	1128	2975	149391	363580	6.576	23.023	0	0	0
4	14	4	"yjbJ"	"STM4240"	17690	43340	120	1371	1684	1348	80	110	110	127	68	53	100	100	0	354	440	320	72	51	51	53	13	24	100	100	0	4.162	4.046	4.007	3.979	1.476	4.381	0.890	120	414	100	1564	1963	2.057	1261	303	1574	389	202070	52819	22.897	29.769	0	0	0
4	15	4	"yjcE"	"STM4269"	17870	43340	120	949	1076	508	47	113	113	147	252	171	100	90	0	4759	5351	2271	42	55	55	85	275	323	100	100	0	0.178	0.182	0.177	0.177	1.275	0.182	0.889	120	416	100	5540	6259	-2.492	836	4704	963	5296	129097	642097	3.687	19.149	0	0	0
4	16	4	"zur"	"STM4241"	18050	43340	120	947	1423	1361	95	116	116	129	68	52	100	100	0	2354	3442	3373	97	54	54	68	71	104	100	100	0	0.361	0.386	0.375	0.376	1.274	0.385	0.934	120	408	100	3131	4695	-1.469	831	2300	1307	3388	170728	413036	19.029	47.521	0	0	0
4	17	4	"yfcZ"	"STM2390"	18230	43340	120	2135	2282	1172	51	106	106	117	50	42	99	99	0	830	907	537	59	50	50	59	34	57	100	99	0	2.601	2.539	2.589	2.532	1.331	2.486	0.912	120	401	100	2809	3033	1.379	2029	780	2176	857	273891	108850	43.300	24.941	0	0	0
4	18	4	""	"STM2372"	18400	43340	120	1190	1384	1222	88	105	105	120	60	50	95	92	0	2851	3488	3206	91	54	54	70	63	90	100	96	0	0.388	0.372	0.385	0.369	1.622	0.351	0.854	120	419	100	3882	4713	-1.366	1085	2797	1279	3434	166114	418596	21.067	54.254	0	0	0
4	19	4	"ylaC"	"STM0471"	18590	43340	120	1057	1513	1920	126	109	109	123	60	48	92	88	0	1508	2062	2682	130	64	64	96	114	118	88	87	0	0.657	0.703	0.734	0.769	2.032	0.702	0.935	120	421	100	2392	3402	-0.607	948	1444	1404	1998	181529	247453	23.167	17.246	0	0	0
4	20	4	"ybaP"	"STM0496"	18740	43340	110	740	980	778	79	108	108	137	123	89	100	97	0	2438	3396	3020	88	78	78	225	528	234	100	98	0	0.268	0.263	0.261	0.260	1.232	0.251	0.935	80	386	100	2992	4190	-1.901	632	2360	872	3318	78380	271694	6.854	6.006	0	0	0
4	21	4	"ybbS"	"STM0514"	18930	43340	120	666	867	727	83	102	102	129	117	90	95	93	0	4596	6097	5780	94	67	67	186	482	259	99	95	0	0.125	0.127	0.124	0.127	1.257	0.123	0.936	120	461	100	5093	6795	-3.005	564	4529	765	6030	104000	731585	6.308	12.263	0	0	0
4	22	4	"folD"	"STM0542"	19120	43350	120	1254	1672	1632	97	103	103	109	47	43	100	99	0	2242	2850	2686	94	60	60	75	47	62	100	100	0	0.527	0.562	0.559	0.537	1.439	0.581	0.945	120	387	100	3333	4359	-0.923	1151	2182	1569	2790	200611	341953	33.255	59.043	0	0	0
4	23	4	"ybdG"	"STM0569"	19290	43340	130	8484	10217	5156	50	103	103	137	248	181	99	98	0	8953	11719	6402	54	60	60	201	912	453	98	97	0	0.942	0.867	0.891	0.898	1.226	0.846	0.936	120	432	100	17274	21773	-0.086	8381	8893	10114	11659	1226066	1406241	40.645	12.629	0	0	0
4	24	4	"fepB"	"STM0594"	19470	43340	120	185	202	84	41	97	97	100	24	24	91	76	0	2090	2369	1628	68	52	52	62	39	62	99	99	0	0.043	0.045	0.048	0.040	1.976	0.045	0.772	120	518	100	2126	2422	-4.534	88	2038	105	2317	24297	284251	4.250	59.154	0	0	0
4	1	5	"slp"	"STM1819"	15360	43500	110	1024	1127	447	39	102	102	122	108	88	100	100	0	3868	4203	1595	37	56	56	136	437	321	100	100	0	0.242	0.247	0.242	0.243	1.129	0.253	0.965	80	450	100	4734	5172	-2.048	922	3812	1025	4147	90144	336278	9.306	9.307	0	0	0
4	2	5	"hemK"	"STM1775"	15550	43510	120	402	495	421	85	98	98	117	111	94	91	77	0	1960	2345	2091	89	55	55	143	453	316	93	86	0	0.160	0.173	0.167	0.168	1.448	0.187	0.950	120	417	100	2209	2687	-2.648	304	1905	397	2290	59427	281368	3.405	4.861	0	0	0
4	3	5	"ychK"	"STM1754"	15720	43510	120	3261	3368	1340	39	98	98	103	42	40	99	98	0	4485	4660	1838	39	50	50	62	101	162	99	98	0	0.713	0.709	0.699	0.706	1.341	0.714	0.971	120	417	100	7598	7880	-0.488	3163	4435	3270	4610	404122	559240	77.738	45.525	0	0	0
4	4	5	"sdaA"	"STM1826"	15910	43500	120	4047	5949	6298	105	99	99	117	150	128	100	98	0	3698	5171	5109	98	49	49	58	76	131	100	99	0	1.082	1.142	1.107	1.115	1.175	1.196	0.981	120	448	100	7597	10972	0.114	3948	3649	5850	5122	713820	620518	38.880	67.276	0	0	0
4	5	5	"minC"	"STM1814"	16080	43500	110	3779	4293	2487	57	99	99	137	223	162	100	100	0	2745	3012	1591	52	49	49	83	184	221	100	100	0	1.365	1.415	1.393	1.402	1.129	1.489	0.969	80	424	100	6376	7157	0.449	3680	2696	4194	2963	343449	240946	18.637	15.918	0	0	0
4	6	5	"ycgR"	"STM1798"	16270	43500	110	1444	1612	716	44	103	103	162	318	196	100	100	0	4155	4654	2007	43	51	51	117	327	279	100	100	0	0.327	0.328	0.327	0.325	1.123	0.341	0.962	80	446	100	5445	6112	-1.614	1341	4104	1509	4603	128973	372305	4.560	13.875	0	0	0
4	7	5	"yihA"	"STM4001"	16440	43510	120	1329	2054	3250	158	105	105	124	120	96	96	95	0	1828	2658	3913	147	51	51	95	293	308	95	85	0	0.689	0.748	0.693	0.700	1.517	0.805	0.956	120	391	100	3001	4556	-0.538	1224	1777	1949	2607	246508	318912	16.083	8.747	0	0	0
4	8	5	"oxyR"	"STM4125"	16620	43510	120	3598	6393	10501	164	105	105	146	204	139	100	88	0	1540	2472	3672	148	50	50	153	517	337	78	63	0	2.344	2.596	2.511	2.593	1.461	2.844	0.958	120	371	100	4983	8710	1.229	3493	1490	6288	2422	767147	296607	30.623	4.485	0	0	0
4	9	5	"yneB"	"STM4078"	16790	43510	120	4086	4703	3165	67	102	102	110	48	43	99	99	0	2345	2633	1679	63	51	51	69	143	207	99	98	0	1.737	1.782	1.762	1.777	1.331	1.847	0.953	120	428	100	6278	7183	0.796	3984	2294	4601	2582	564399	315939	95.688	17.930	0	0	0
4	10	5	"pfkA"	"STM4062"	16980	43520	120	2366	2649	1713	64	99	99	105	30	28	100	99	0	2252	2525	1665	65	52	52	61	28	45	100	99	0	1.030	1.031	1.015	1.017	1.297	1.040	0.946	120	423	100	4467	5023	0.043	2267	2200	2550	2473	317856	303038	84.800	88.000	0	0	0
4	11	5	"rhaR"	"STM4049"	17140	43510	110	575	634	363	57	104	104	126	112	88	88	81	0	2853	3031	1911	63	55	55	176	581	330	90	83	0	0.168	0.178	0.172	0.173	1.344	0.179	0.914	80	373	100	3269	3506	-2.571	471	2798	530	2976	50715	242470	4.536	4.914	0	0	0
4	12	5	"yihZ"	"STM4028"	17330	43520	120	773	1023	1118	109	112	112	163	185	113	95	81	0	1350	1676	1662	99	57	57	159	513	322	89	60	0	0.511	0.563	0.520	0.533	1.347	0.589	0.884	120	491	100	1954	2530	-0.968	661	1293	911	1619	122819	201082	4.649	2.957	0	0	0
4	13	5	"rpsK"	"STM3417"	17510	43510	110	3176	4134	4356	105	115	115	174	192	110	100	100	0	918	1196	1193	99	56	56	70	44	62	100	100	0	3.551	3.525	3.418	3.499	1.170	3.643	0.972	80	388	100	3923	5159	1.828	3061	862	4019	1140	330709	95701	20.625	25.591	0	0	0
4	14	5	"rplF"	"STM3425"	17690	43520	120	5479	6749	6630	98	108	108	125	66	52	100	100	0	966	1172	1131	96	53	53	76	110	144	99	95	0	5.883	5.935	5.910	5.898	1.223	6.035	0.951	120	456	100	6284	7760	2.557	5371	913	6641	1119	809939	140635	100.364	9.964	0	0	0
4	15	5	"rplN"	"STM3430"	17870	43520	120	4445	5199	4316	83	114	114	136	86	63	100	100	0	520	590	436	73	51	51	53	18	33	100	98	0	9.235	9.434	9.331	9.387	1.245	9.874	0.961	120	380	100	4800	5624	3.207	4331	469	5085	539	623934	70752	58.872	29.833	0	0	0
4	16	5	"rpsC"	"STM3434"	18040	43520	120	6050	7495	8233	109	120	120	148	102	68	100	100	0	1029	1278	1320	103	51	51	59	36	61	100	100	0	6.063	6.011	5.861	5.862	1.253	6.231	0.965	120	368	100	6908	8602	2.600	5930	978	7375	1227	899431	153382	72.029	33.861	0	0	0
4	17	5	"rplW"	"STM3438"	18220	43520	120	3429	3805	2265	59	114	114	138	82	59	100	100	0	685	695	400	57	51	51	64	44	68	99	95	0	5.229	5.731	5.739	5.745	1.302	5.872	0.936	120	393	100	3949	4335	2.386	3315	634	3691	644	456603	83350	44.720	14.341	0	0	0
4	18	5	"ppiA"	"STM3472"	18400	43520	120	2564	2722	1757	64	115	115	132	61	46	100	100	0	2193	2535	1690	66	57	57	68	36	52	100	100	0	1.147	1.052	1.041	1.042	1.249	1.073	0.947	120	417	100	4585	5085	0.197	2449	2136	2607	2478	326615	304241	42.459	68.528	0	0	0
4	19	5	"argI"	"STM4469"	18580	43520	120	524	596	287	48	112	112	125	55	44	99	96	0	2929	3074	1434	46	64	64	86	64	74	100	100	0	0.144	0.161	0.150	0.155	1.380	0.164	0.864	120	421	100	3277	3494	-2.798	412	2865	484	3010	71543	368833	8.564	46.688	0	0	0
4	20	5	"trpS2"	"STM4508"	18760	43520	120	222	291	353	121	106	106	136	196	144	18	6	0	3563	3838	2111	55	72	72	173	365	210	98	95	0	0.033	0.049	0.034	0.036	2.082	0.060	0.344	120	459	100	3607	3951	-4.911	116	3491	185	3766	34871	460541	0.791	10.041	0	0	0
4	21	5	"dnaT"	"STM4544"	18940	43510	100	604	1250	1864	149	101	101	130	220	169	71	56	0	1192	2441	3661	149	57	57	112	231	206	88	76	0	0.443	0.482	0.483	0.429	1.904	0.494	0.946	80	349	100	1638	3533	-1.174	503	1135	1149	2384	99981	195264	5.091	10.082	0	0	0
4	22	5	"lplA"	"STM4576"	19110	43520	120	787	1114	987	88	101	101	106	39	36	98	96	0	2529	4147	4023	97	55	55	67	49	73	100	100	0	0.277	0.248	0.247	0.250	1.562	0.238	0.931	120	396	100	3160	5105	-1.851	686	2474	1013	4092	133723	497610	25.846	83.265	0	0	0
4	23	5	""	"STM4596"	19280	43520	130	698	861	723	83	102	102	105	29	27	100	99	0	2635	2966	2530	85	55	55	67	35	52	100	100	0	0.231	0.261	0.254	0.259	1.369	0.264	0.927	120	400	100	3176	3670	-2.114	596	2580	759	2911	103339	355935	26.069	82.829	0	0	0
4	24	5	"rph"	"STM3734"	19450	43520	130	868	1137	1009	88	99	99	101	24	23	99	96	0	2630	3234	2769	85	52	52	62	43	69	100	99	0	0.298	0.326	0.302	0.304	1.489	0.357	0.802	120	546	100	3347	4220	-1.745	769	2578	1038	3182	136384	388112	43.167	73.767	0	0	0
4	1	6	"yhgI"	"STM3511"	15370	43680	120	2402	3397	4190	123	101	101	113	75	66	98	98	0	2080	2810	3212	114	51	51	95	320	336	96	95	0	1.134	1.195	1.144	1.157	1.215	1.276	0.945	120	543	100	4330	6055	0.181	2301	2029	3296	2759	407672	337145	43.787	8.484	0	0	0
4	2	6	"yhcK"	"STM3340"	15550	43680	120	812	974	694	71	98	98	109	84	77	97	97	0	3005	3475	2554	73	50	50	62	62	100	100	99	0	0.242	0.256	0.248	0.249	1.216	0.258	0.969	120	431	100	3669	4301	-2.049	714	2955	876	3425	116821	417051	10.298	55.048	0	0	0
4	3	6	"yhcC"	"STM3329"	15720	43680	110	296	331	144	43	95	95	102	38	37	98	97	0	5245	5917	2613	44	49	49	104	374	359	100	100	0	0.039	0.040	0.038	0.038	1.326	0.042	0.871	80	398	100	5397	6104	-4.692	201	5196	236	5868	26494	473381	6.026	15.543	0	0	0
4	4	6	"murA"	"STM3307"	15890	43680	110	2882	2992	1267	42	98	98	139	284	204	100	100	0	3320	3423	1303	38	48	48	137	465	339	100	98	0	0.851	0.857	0.848	0.839	1.169	0.864	0.933	80	443	100	6056	6269	-0.233	2784	3272	2894	3375	239346	273877	10.046	7.067	0	0	0
4	5	6	"rbfA"	"STM3285"	16070	43680	110	1639	2018	1617	80	98	98	162	327	201	100	98	0	1588	1867	1450	77	47	47	110	333	302	100	98	0	1.000	1.055	1.034	1.038	1.172	1.091	0.960	80	475	100	3082	3740	0.000	1541	1541	1920	1820	161448	149365	5.676	5.276	0	0	0
4	6	6	"yhbT"	"STM3273"	16250	43680	110	2494	3353	2956	88	99	99	176	438	248	100	96	0	2050	2745	2342	85	49	49	121	372	307	100	98	0	1.197	1.207	1.184	1.183	1.174	1.241	0.962	80	476	100	4396	5950	0.259	2395	2001	3254	2696	268229	219569	7.253	7.054	0	0	0
4	7	6	""	"STM3155"	16440	43690	120	269	315	178	56	99	99	167	450	269	10	0	0	390	464	310	66	50	50	101	360	356	47	13	0	0.500	0.522	0.501	0.509	1.549	1.106	0.825	120	430	100	510	630	-1.000	170	340	216	414	37855	55697	0.329	1.008	0	0	0
4	8	6	"nupG"	"STM3113"	16610	43680	120	2355	3172	3116	98	99	99	106	42	39	99	99	0	5292	6956	6446	92	49	49	52	18	34	100	99	0	0.430	0.445	0.436	0.439	1.230	0.460	0.951	120	395	100	7499	9980	-1.217	2256	5243	3073	6907	380603	834747	73.000	383.556	0	0	0
4	9	6	"gshB"	"STM3095"	16800	43690	120	1621	2176	2367	108	98	98	107	56	52	100	100	0	2476	3377	3514	104	50	50	54	21	38	100	100	0	0.628	0.625	0.616	0.608	1.289	0.649	0.966	120	425	100	3949	5405	-0.672	1523	2426	2078	3327	261088	405180	36.946	158.238	0	0	0
4	10	6	""	"STM3075"	16980	43690	120	281	310	140	45	97	97	106	55	51	90	80	0	2426	2540	1424	56	52	52	66	81	122	99	98	0	0.078	0.086	0.081	0.083	1.520	0.084	0.798	120	395	100	2558	2701	-3.690	184	2374	213	2488	37189	304766	3.709	30.543	0	0	0
4	11	6	"iciA"	"STM3064"	17160	43690	120	354	396	244	61	99	99	114	68	59	95	79	0	2154	2327	1471	63	57	57	130	431	331	98	82	0	0.122	0.131	0.124	0.123	1.515	0.138	0.867	120	400	100	2352	2567	-3.040	255	2097	297	2270	47527	279247	4.147	5.097	0	0	0
4	12	6	"fldB"	"STM3045"	17330	43690	120	716	938	859	91	99	99	103	29	28	100	100	0	2391	3169	3010	94	53	53	63	34	53	100	100	0	0.264	0.269	0.260	0.263	1.250	0.274	0.962	120	387	100	2955	3955	-1.922	617	2338	839	3116	112590	380294	28.793	91.353	0	0	0
4	13	6	"nadE"	"STM1310"	17510	43690	120	2627	4026	5787	143	102	102	110	65	59	100	99	0	2537	3662	4583	125	54	54	85	118	138	100	97	0	1.017	1.088	1.009	1.022	1.272	1.219	0.953	120	465	100	5008	7532	0.024	2525	2483	3924	3608	483167	439498	60.246	30.314	0	0	0
4	14	6	"ydiE"	"STM1346"	17710	43700	110	124	127	33	25	103	103	107	40	37	30	6	0	415	486	322	66	52	52	85	129	151	83	68	0	0.058	0.055	0.064	0.064	2.783	0.062	0.231	80	381	100	384	458	-4.112	21	363	24	434	10182	38888	0.500	3.109	0	0	0
4	15	6	"lpp"	"STM1377"	17870	43690	130	2723	3788	3659	96	106	106	124	127	102	100	100	0	67	82	40	48	50	50	53	18	33	49	22	0	153.941	115.063	125.678	127.176	2.072	132.559	0.700	120	392	100	2634	3714	7.266	2617	17	3682	32	454563	9804	28.850	1.611	0	0	0
4	16	6	"sodB"	"STM1431"	18040	43690	120	12195	15602	13356	85	109	109	140	159	113	100	100	3	323	410	380	92	51	51	59	35	59	99	95	0	44.434	43.156	46.230	44.545	1.308	40.584	0.897	120	360	100	12358	15852	5.474	12086	272	15493	359	1872241	49219	97.245	10.029	0	0	0
4	17	6	"gst"	"STM1451"	18210	43690	130	2204	3741	5336	142	109	109	133	108	81	100	99	0	1321	1787	1854	103	52	52	61	39	63	100	99	0	1.651	2.093	1.774	1.810	1.335	2.711	0.870	120	397	100	3364	5367	0.723	2095	1269	3632	1735	448932	214454	33.407	44.256	0	0	0
4	18	6	"sodC"	"STM1044"	18390	43700	120	4327	5024	2884	57	109	109	132	98	74	100	100	0	1415	1514	832	54	52	52	60	34	56	100	100	0	3.095	3.362	3.372	3.311	1.248	3.482	0.942	120	390	100	5581	6377	1.630	4218	1363	4915	1462	602847	181622	49.918	42.765	0	0	0
4	19	6	"yhhV"	"STM3559"	18570	43700	120	464	784	864	110	107	107	123	86	69	83	66	0	855	1351	1556	115	55	55	65	40	61	100	95	0	0.446	0.522	0.455	0.478	1.655	0.508	0.840	120	390	100	1157	1973	-1.164	357	800	677	1296	94114	162101	7.686	32.150	0	0	0
4	20	6	"yhhL"	"STM3573"	18750	43700	130	247	321	249	77	104	104	114	58	50	80	57	0	746	992	866	87	56	56	80	94	117	100	91	0	0.207	0.232	0.213	0.210	1.551	0.247	0.858	120	414	100	833	1153	-2.271	143	690	217	936	38517	119096	3.569	9.702	0	0	0
4	21	6	"yhhQ"	"STM3579"	18930	43700	120	248	505	553	109	104	104	132	212	160	41	30	0	1660	4791	6596	137	56	56	97	210	216	96	86	0	0.090	0.085	0.075	0.074	1.894	0.083	0.903	120	403	100	1748	5136	-3.478	144	1604	401	4735	60599	574957	1.759	22.352	0	0	0
4	22	6	"nikR"	"STM3584"	19100	43700	120	331	444	409	92	100	100	108	73	67	84	64	0	735	1003	1080	107	52	52	67	67	100	100	90	0	0.338	0.362	0.354	0.332	1.633	0.355	0.858	120	362	100	914	1295	-1.564	231	683	344	951	53338	120327	4.603	13.970	0	0	0
4	23	6	""	"STM3595"	19280	43700	120	2871	3558	2379	66	101	101	107	46	42	100	100	0	6558	8642	6379	73	52	52	59	27	45	100	100	0	0.426	0.402	0.409	0.407	1.238	0.386	0.941	120	370	100	9276	12047	-1.232	2770	6506	3457	8590	426932	1036984	75.022	317.889	0	0	0
4	24	6	""	"STM3600"	19460	43700	120	1262	1509	1096	72	95	95	100	42	42	100	99	0	2332	2851	2074	72	50	50	54	22	40	100	100	0	0.511	0.505	0.490	0.491	1.270	0.498	0.933	120	504	100	3449	4215	-0.967	1167	2282	1414	2801	181137	342086	33.548	127.136	0	0	0
4	1	7	"yidF"	"STM3803"	15370	43860	120	914	1082	746	68	95	95	98	27	27	100	99	0	1907	2090	1434	68	47	47	49	10	20	100	99	0	0.440	0.483	0.472	0.479	1.427	0.484	0.867	120	543	100	2679	3030	-1.183	819	1860	987	2043	129784	250744	36.444	204.100	0	0	0
4	2	7	"ibpA"	"STM3809"	15530	43860	110	1413	1902	1750	92	97	97	147	276	187	100	91	0	852	1030	901	87	48	48	81	182	224	100	83	0	1.637	1.838	1.805	1.795	1.283	1.908	0.946	80	407	100	2120	2787	0.711	1316	804	1805	982	152176	82373	6.359	5.214	0	0	0
4	3	7	"ccmC"	"STM2252"	15710	43860	110	5688	6008	3593	59	99	99	218	696	319	100	96	0	1372	1499	859	57	48	48	113	322	284	95	86	0	4.221	4.072	4.035	4.055	1.200	4.313	0.913	80	470	100	6913	7360	2.078	5589	1324	5909	1451	480668	119928	8.319	4.304	0	0	0
4	4	7	"torC"	"STM3823"	15900	43870	120	258	347	219	63	96	96	173	633	365	7	0	0	3917	4081	1765	43	47	47	81	208	256	100	100	0	0.042	0.062	0.048	0.049	1.897	0.064	0.119	120	508	100	4032	4285	-4.578	162	3870	251	4034	41681	489691	0.275	19.231	0	0	0
4	5	7	"dgoK"	"STM3829"	16080	43870	120	526	635	508	80	94	94	101	59	58	99	99	0	4550	5334	3209	60	47	47	54	66	122	100	100	0	0.096	0.102	0.095	0.095	1.245	0.117	0.873	120	460	100	4935	5828	-3.382	432	4503	541	5287	76226	640086	9.051	80.000	0	0	0
4	6	7	""	"STM3833"	16240	43860	110	356	446	353	79	98	98	130	182	140	67	21	0	2550	3192	2726	85	48	48	168	548	326	98	92	0	0.103	0.111	0.102	0.100	1.374	0.112	0.892	80	419	100	2760	3492	-3.278	258	2502	348	3144	35712	255320	1.736	5.518	0	0	0
4	7	7	""	"STM0098"	16430	43860	120	577	677	357	52	99	99	124	133	107	97	88	0	5634	6031	2891	47	50	50	150	496	330	100	99	0	0.086	0.097	0.089	0.091	1.343	0.095	0.828	120	485	100	6062	6559	-3.546	478	5584	578	5981	81288	723771	4.158	11.857	0	0	0
4	8	7	"ilvI"	"STM0116"	16620	43860	120	4051	3687	1197	32	97	97	101	32	31	100	100	0	32052	29789	8749	29	49	49	53	30	56	100	100	0	0.124	0.121	0.121	0.118	1.162	0.121	0.980	120	433	100	35957	33330	-3.017	3954	32003	3590	29740	442471	3574620	112.063	991.200	0	0	0
4	9	7	"ftsI"	"STM0122"	16790	43870	120	7685	8289	3314	39	98	98	108	66	61	100	100	0	11611	12153	3919	32	49	49	57	71	124	100	100	0	0.656	0.677	0.659	0.657	1.169	0.692	0.958	120	401	100	19149	20295	-0.608	7587	11562	8191	12104	994679	1458308	123.955	170.366	0	0	0
4	10	7	"murC"	"STM0129"	16970	43870	120	2086	2388	1939	81	98	98	109	70	64	97	96	0	3084	3488	2521	72	49	49	65	106	163	97	96	0	0.655	0.666	0.641	0.615	1.339	0.703	0.940	120	384	100	5023	5729	-0.610	1988	3035	2290	3439	286526	418507	32.557	32.292	0	0	0
4	11	7	"guaC"	"STM0141"	17140	43860	120	4423	5557	4313	77	97	97	104	43	41	100	100	0	3395	4084	3088	75	50	50	62	80	129	100	100	0	1.293	1.353	1.314	1.328	1.328	1.383	0.906	120	411	100	7671	9494	0.371	4326	3345	5460	4034	666800	490032	126.814	50.275	0	0	0
4	12	7	"aroP"	"STM0150"	17330	43870	120	628	744	572	76	99	99	104	40	38	97	97	0	3531	4106	3197	77	51	51	57	30	52	99	99	0	0.152	0.159	0.153	0.150	1.348	0.161	0.921	120	422	100	4009	4700	-2.718	529	3480	645	4055	89299	492702	16.000	134.967	0	0	0
4	13	7	""	"STM1549"	17500	43860	130	1168	1770	1978	111	98	98	101	27	26	100	100	0	1761	2492	2736	109	51	51	59	33	55	100	100	0	0.626	0.685	0.623	0.648	1.361	0.713	0.897	120	436	100	2780	4113	-0.676	1070	1710	1672	2441	212438	299087	61.815	73.727	0	0	0
4	14	7	""	"STM1554"	17680	43870	120	2191	2616	1928	73	101	101	106	36	33	100	100	0	2858	3384	1995	58	52	52	60	39	65	100	100	0	0.745	0.755	0.695	0.709	1.254	0.834	0.925	120	409	100	4896	5847	-0.425	2090	2806	2515	3332	313872	406084	69.722	85.231	0	0	0
4	15	7	""	"STM1558"	17860	43870	120	9791	11111	6075	54	109	109	135	213	157	100	100	0	22626	24248	9728	40	53	53	87	436	501	100	100	0	0.429	0.455	0.437	0.441	1.187	0.476	0.899	120	401	100	32255	35197	-1.221	9682	22573	11002	24195	1333266	2909800	51.531	55.415	0	0	0
4	16	7	"sfcA"	"STM1566"	18040	43870	130	18694	18964	3183	16	112	112	140	216	154	100	100	0	22500	22910	3890	16	55	55	88	421	478	100	100	0	0.828	0.825	0.819	0.825	1.060	0.824	0.978	120	430	100	41027	41707	-0.272	18582	22445	18852	22855	2275653	2749160	87.148	54.209	0	0	0
4	17	7	"fdnG"	"STM1570"	18220	43870	120	1418	1438	791	55	103	103	115	91	79	99	99	0	2347	2282	1120	49	53	53	59	30	50	100	100	0	0.573	0.599	0.563	0.579	1.350	0.619	0.913	120	408	100	3609	3564	-0.803	1315	2294	1335	2229	172560	273843	14.538	74.100	0	0	0
4	18	7	"narZ"	"STM1577"	18390	43870	120	235	255	105	41	98	98	114	83	72	82	29	0	331	356	182	51	50	50	54	19	35	100	98	0	0.488	0.513	0.494	0.507	1.648	0.545	0.493	120	382	100	418	463	-1.036	137	281	157	306	30636	42686	1.699	15.895	0	0	0
4	19	7	"yciO"	"STM1720"	18570	43870	120	1751	1981	1510	76	97	97	107	61	57	100	100	0	1461	1651	1274	77	51	51	54	24	44	100	100	0	1.173	1.178	1.180	1.168	1.356	1.193	0.906	120	375	100	3064	3484	0.230	1654	1410	1884	1600	237748	198150	30.721	66.542	0	0	0
4	20	7	"yciC"	"STM1734"	18740	43870	120	1871	2426	1912	78	101	101	109	55	50	100	100	0	2979	3618	2549	70	53	53	76	127	167	100	100	0	0.605	0.652	0.625	0.639	1.262	0.686	0.922	120	389	100	4696	5890	-0.725	1770	2926	2325	3565	291126	434164	42.127	27.890	0	0	0
4	21	7	""	"STM1747"	18920	43870	120	523	802	944	117	106	106	120	88	73	92	80	0	808	1170	1330	113	54	54	80	136	170	90	82	0	0.553	0.624	0.590	0.603	1.712	0.670	0.852	120	378	100	1171	1812	-0.855	417	754	696	1116	96290	140455	7.750	8.015	0	0	0
4	22	7	"narI"	"STM1761"	19100	43870	140	706	1066	1037	97	103	103	114	84	73	94	89	0	2448	3674	3693	100	52	52	63	61	96	99	99	0	0.252	0.266	0.258	0.259	1.678	0.258	0.858	156	379	100	2999	4585	-1.990	603	2396	963	3622	166355	573193	11.333	59.197	0	0	0
4	23	7	"chaB"	"STM1770"	19280	43880	140	225	805	1562	194	99	99	109	59	54	71	53	0	132	384	735	191	52	52	58	22	37	70	61	0	1.575	2.127	2.262	2.051	2.515	2.548	0.801	156	347	100	206	1038	0.655	126	80	706	332	125596	59916	11.797	14.818	0	0	0
4	24	7	""	"STM1785"	19450	43870	130	438	563	455	80	93	93	99	41	41	99	98	0	5503	7205	6359	88	51	51	55	19	34	100	100	0	0.063	0.066	0.063	0.066	1.378	0.066	0.929	120	503	100	5797	7624	-3.982	345	5452	470	7154	67588	864642	11.317	376.316	0	0	0
4	1	8	"nuoN"	"STM2316"	15360	44040	110	18154	18633	6283	33	97	97	105	54	51	100	100	0	7621	7831	2326	29	47	47	54	70	129	100	100	0	2.384	2.381	2.346	2.358	1.126	2.437	0.961	80	486	100	25631	26320	1.253	18057	7574	18536	7784	1490675	626479	343.111	111.100	0	0	0
4	2	8	"nuoC"	"STM2326"	15540	44050	120	9765	9553	4581	47	97	97	117	178	152	98	98	0	3833	3723	1601	43	48	48	62	124	200	98	98	0	2.554	2.573	2.517	2.526	1.332	2.700	0.948	120	469	100	13453	13131	1.353	9668	3785	9456	3675	1146357	446739	53.011	29.524	0	0	0
4	3	8	"yfbS"	"STM2333"	15720	44050	120	768	775	350	45	96	96	143	581	406	64	7	0	3651	3442	1558	45	48	48	62	137	220	97	97	0	0.187	0.200	0.193	0.194	1.387	0.200	0.918	120	447	100	4275	4073	-2.423	672	3603	679	3394	92971	413095	1.088	24.672	0	0	0
4	4	8	"yfcC"	"STM2339"	15890	44040	110	296	342	191	55	93	93	96	25	26	100	100	0	3734	3889	891	22	47	47	52	43	82	100	100	0	0.055	0.065	0.058	0.058	1.459	0.065	0.636	80	374	100	3890	4091	-4.183	203	3687	249	3842	27338	311154	9.840	89.233	0	0	0
4	5	8	""	"STM2343"	16070	44050	120	472	562	308	54	94	94	101	57	56	100	99	0	1420	1569	904	57	47	47	53	43	81	100	100	0	0.275	0.307	0.296	0.304	1.377	0.295	0.839	120	411	100	1751	1990	-1.861	378	1373	468	1522	67434	188227	8.088	35.256	0	0	0
4	6	8	"yfcH"	"STM2350"	16250	44050	120	2499	3090	2046	66	97	97	111	112	100	99	99	0	6297	7689	4932	64	48	48	122	499	409	98	98	0	0.384	0.392	0.386	0.384	1.283	0.392	0.945	120	460	100	8651	10634	-1.379	2402	6249	2993	7641	370826	922692	26.598	15.164	0	0	0
4	7	8	"fdx"	"STM2538"	16440	44050	120	1553	1670	888	53	99	99	110	113	102	97	95	0	2720	2877	1397	48	49	49	53	25	47	99	99	0	0.544	0.556	0.550	0.533	1.472	0.564	0.920	120	422	100	4125	4399	-0.877	1454	2671	1571	2828	200366	345266	13.805	112.960	0	0	0
4	8	8	"cadB"	"STM2558"	16610	44050	130	414	514	360	70	98	98	101	31	30	99	98	0	9917	12459	8521	68	49	49	52	21	40	100	100	0	0.032	0.034	0.031	0.031	1.310	0.035	0.906	120	397	100	10184	12826	-4.965	316	9868	416	12410	61652	1495030	13.323	590.810	0	0	0
4	9	8	"yfhG"	"STM2563"	16790	44060	150	2081	2477	1780	71	99	99	106	48	45	100	98	0	3222	3770	2568	68	50	50	60	73	121	98	97	0	0.625	0.639	0.616	0.646	1.518	0.646	0.896	156	408	100	5154	6098	-0.678	1982	3172	2378	3720	386342	588195	49.396	50.822	0	0	0
4	10	8	""	"STM2570"	16960	44040	130	711	791	506	63	99	99	105	50	47	99	99	0	5456	5728	3519	61	50	50	59	75	127	100	100	0	0.113	0.122	0.117	0.117	1.321	0.124	0.925	120	383	100	6018	6370	-3.143	612	5406	692	5678	94879	687419	13.720	75.587	0	0	0
4	11	8	""	"STM2587"	17140	44050	120	288	324	136	41	98	98	100	27	27	99	99	0	5978	6455	3086	47	50	50	55	28	50	100	100	0	0.032	0.035	0.034	0.034	1.341	0.035	0.838	120	406	100	6118	6631	-4.963	190	5928	226	6405	38852	774544	8.296	228.571	0	0	0
4	12	8	""	"STM2593"	17320	44050	130	344	353	114	32	99	99	104	33	31	99	97	0	4646	4802	1995	41	51	51	67	124	185	100	100	0	0.053	0.053	0.053	0.052	1.286	0.052	0.892	120	460	100	4840	5005	-4.229	245	4595	254	4751	42305	576246	7.545	38.185	0	0	0
4	13	8	"yhbP"	"STM3270"	17510	44050	130	1404	1468	403	27	100	100	104	34	32	100	100	0	7674	7841	1974	25	52	52	70	128	182	100	100	0	0.171	0.176	0.172	0.174	1.200	0.174	0.938	120	436	100	8926	9157	-2.547	1304	7622	1368	7789	176109	940886	40.118	60.711	0	0	0
4	14	8	""	"STM3277"	17680	44040	130	273	280	53	18	105	105	124	168	135	49	1	0	15602	15123	2811	18	54	54	87	116	133	100	100	0	0.011	0.012	0.011	0.011	1.366	0.011	0.678	120	402	100	15716	15244	-6.532	168	15548	175	15069	33558	1814771	0.929	129.621	0	0	0
4	15	8	"pnp"	"STM3282"	17850	44050	130	41490	42177	5680	13	116	116	311	1527	490	100	100	0	20679	21091	2704	12	56	56	202	899	445	100	100	0	2.006	2.000	1.988	1.997	1.089	1.999	0.974	120	437	100	61997	63096	1.004	41374	20623	42061	21035	5061216	2530937	27.417	23.236	0	0	0
4	16	8	"secG"	"STM3293"	18040	44040	130	15239	14953	3759	25	113	113	289	1490	515	100	100	0	4969	4882	1218	24	56	56	204	1001	490	100	100	0	3.079	3.075	3.067	3.072	1.116	3.075	0.913	120	455	100	20039	19666	1.622	15126	4913	14840	4826	1794419	585876	9.842	4.673	0	0	0
4	17	8	"yhbE"	"STM3302"	18220	44060	130	1730	1827	456	24	102	102	118	119	100	100	100	0	11707	12140	2625	21	56	56	118	459	388	100	100	0	0.140	0.143	0.140	0.141	1.144	0.141	0.943	120	450	100	13279	13809	-2.839	1628	11651	1725	12084	219275	1456833	14.361	26.192	0	0	0
4	18	8	"yrbA"	"STM3308"	18400	44050	130	715	1070	1140	106	100	100	116	97	83	100	100	0	1501	2236	2458	109	53	53	70	98	140	100	100	0	0.425	0.444	0.431	0.429	1.360	0.430	0.848	120	407	100	2063	3153	-1.235	615	1448	970	2183	128438	268349	9.835	22.102	0	0	0
4	19	8	""	"STM0718"	18560	44050	130	356	545	491	90	97	97	109	80	73	99	98	0	11257	13612	6457	47	52	52	66	86	130	100	100	0	0.023	0.033	0.023	0.027	1.824	0.026	0.201	120	433	100	11464	14008	-5.435	259	11205	448	13560	65381	1633497	5.450	157.512	0	0	0
4	20	8	""	"STM0724"	18740	44040	100	116	126	40	31	98	98	104	42	40	26	10	0	95	118	63	53	52	52	66	82	124	20	12	0	0.419	0.424	0.500	0.520	3.282	0.378	0.190	80	376	100	61	94	-1.256	18	43	28	66	10062	9448	0.524	0.634	-50	0	0
4	21	8	"sdhD"	"STM0733"	18920	44050	130	19088	18709	6818	36	102	102	112	57	50	100	100	0	2422	2410	795	32	54	54	74	173	233	100	100	0	8.018	7.898	7.879	7.820	1.145	8.068	0.973	120	490	100	21354	20963	3.003	18986	2368	18607	2356	2245035	289207	326.263	13.503	0	0	0
4	22	8	"ybgC"	"STM0744"	19110	44060	120	1096	1226	870	70	100	100	109	62	56	100	100	0	2901	3364	1923	57	52	52	66	171	259	100	100	0	0.350	0.340	0.319	0.323	1.234	0.369	0.895	120	385	100	3845	4438	-1.516	996	2849	1126	3312	147124	403677	18.016	19.287	0	0	0
4	23	8	"ybgF"	"STM0750"	19280	44050	130	20451	21097	6350	30	97	97	104	50	48	100	100	0	6287	6473	1682	25	51	51	56	55	98	100	100	0	3.264	3.270	3.267	3.215	1.173	3.378	0.963	120	363	100	26590	27422	1.707	20354	6236	21000	6422	2531657	776773	419.860	116.673	0	0	0
4	24	8	"aroG"	"STM0760"	19450	44050	120	12356	11957	3474	29	94	94	98	26	26	100	100	0	8718	8511	2565	30	50	50	55	48	87	100	100	0	1.415	1.402	1.405	1.411	1.214	1.400	0.969	120	492	100	20930	20324	0.500	12262	8668	11863	8461	1434830	1021317	456.115	176.167	0	0	0
4	1	9	""	"STM0868"	15350	44220	110	1970	1943	334	17	97	97	110	87	79	100	100	0	27102	26183	4226	16	52	52	217	1266	583	100	100	0	0.069	0.071	0.071	0.070	1.075	0.069	0.975	80	484	100	28923	27977	-3.852	1873	27050	1846	26131	155406	2094673	21.069	20.510	0	0	0
4	2	9	"rimK"	"STM0875"	15540	44220	120	1106	1141	608	53	97	97	109	91	83	97	95	0	7457	7983	4161	52	51	51	238	1352	568	95	93	0	0.136	0.132	0.132	0.125	1.557	0.124	0.846	120	424	100	8415	8976	-2.876	1009	7406	1044	7932	136978	957964	11.341	5.729	0	0	0
4	3	9	"ybjF"	"STM0882"	15720	44220	120	914	875	313	35	95	95	105	75	71	96	95	0	10383	9806	3263	33	51	51	129	643	498	99	98	0	0.079	0.080	0.078	0.077	1.500	0.080	0.935	120	418	100	11151	10535	-3.657	819	10332	780	9755	105054	1176752	10.267	15.050	0	0	0
4	4	9	"artP"	"STM0891"	15900	44220	120	8923	8616	2052	23	96	96	101	53	52	100	100	0	11172	10907	2486	22	50	50	57	57	100	100	100	0	0.794	0.785	0.795	0.783	1.233	0.785	0.972	120	437	100	19949	19377	-0.333	8827	11122	8520	10857	1033896	1308894	160.660	190.351	0	0	0
4	5	9	""	"STM0896"	16070	44220	120	235	249	87	34	96	96	103	58	56	89	60	0	9961	9345	2688	28	50	50	51	15	29	100	100	0	0.014	0.016	0.016	0.015	1.808	0.015	0.478	120	405	100	10050	9448	-6.156	139	9911	153	9295	29839	1121425	2.517	619.600	0	0	0
4	6	9	""	"STM0901"	16240	44210	110	173	188	59	31	96	96	98	26	26	92	72	0	14419	14755	4070	27	50	50	137	647	472	100	100	0	0.005	0.006	0.005	0.005	1.753	0.006	0.638	80	400	100	14446	14797	-7.544	77	14369	92	14705	15067	1180430	3.462	22.594	0	0	0
4	7	9	""	"STM1035"	16430	44220	120	716	892	678	76	96	96	98	23	23	100	100	0	3454	4144	3154	76	50	50	128	616	481	99	90	0	0.182	0.194	0.188	0.191	1.284	0.197	0.924	120	442	100	4024	4890	-2.457	620	3404	796	4094	107032	497244	34.522	6.519	0	0	0
4	8	9	""	"STM1039"	16610	44220	120	1362	1356	368	27	98	98	100	24	24	100	100	0	8708	8799	2238	25	50	50	53	21	39	100	100	0	0.146	0.144	0.143	0.142	1.211	0.141	0.947	120	360	100	9922	10007	-2.776	1264	8658	1258	8749	162762	1055845	52.333	416.476	0	0	0
4	9	9	"aceK"	"STM4185"	16780	44220	120	733	858	378	44	101	101	103	24	23	100	100	0	17731	19038	5325	27	52	52	55	26	47	100	100	0	0.036	0.040	0.037	0.038	1.244	0.042	0.889	120	352	100	18311	19743	-4.806	632	17679	757	18986	102951	2284610	31.458	730.115	0	0	0
4	10	9	""	"STM4196"	16970	44220	130	261	273	105	38	99	99	101	24	23	99	97	0	9503	9440	3477	36	51	51	55	26	47	100	100	0	0.017	0.019	0.018	0.017	1.437	0.019	0.831	120	386	100	9614	9563	-5.867	162	9452	174	9389	32766	1132775	7.167	360.962	0	0	0
4	11	9	""	"STM4200"	17140	44220	130	765	822	241	29	99	99	102	24	23	99	99	0	24474	24647	5345	21	51	51	56	28	50	100	100	0	0.027	0.029	0.029	0.028	1.358	0.029	0.936	120	386	100	25089	25319	-5.197	666	24423	723	24596	98581	2957592	30.000	878.250	0	0	0
4	12	9	""	"STM4204"	17320	44220	120	1386	1513	520	34	99	99	104	35	33	100	100	0	9363	9957	3316	33	53	53	89	303	340	100	100	0	0.138	0.143	0.142	0.142	1.183	0.141	0.943	120	387	100	10597	11318	-2.855	1287	9310	1414	9904	181545	1194855	40.257	32.568	0	0	0
4	13	9	"pduE"	"STM2042"	17510	44230	130	1048	1952	2888	147	100	100	171	780	456	70	25	0	10886	10784	2197	20	53	53	104	349	335	100	100	0	0.088	0.173	0.097	0.113	2.017	0.212	0.327	120	389	100	11781	12583	-3.514	948	10833	1852	10731	234220	1294037	2.283	30.602	0	0	0
4	14	9	"pduV"	"STM2056"	17670	44220	130	468	544	568	104	107	107	189	786	415	5	1	0	8867	8456	1368	16	56	56	134	273	203	100	100	0	0.041	0.052	0.046	0.039	2.092	0.047	0.258	120	399	100	9172	8837	-4.609	361	8811	437	8400	65316	1014685	0.452	30.484	0	0	0
4	15	9	"stfF"	"STM0199"	17860	44230	130	716	773	422	54	111	111	225	1006	447	2	0	0	12992	12629	2229	17	58	58	190	763	401	100	100	0	0.047	0.053	0.049	0.050	1.375	0.047	0.472	120	401	100	13539	13233	-4.418	605	12934	662	12571	92748	1515510	0.545	16.303	0	0	0
4	16	9	"thiH"	"STM4159"	18020	44230	130	2209	2203	277	12	109	109	178	642	360	99	97	0	24878	24445	3600	14	57	57	240	1176	490	100	100	0	0.085	0.086	0.085	0.086	1.142	0.084	0.959	120	406	100	26921	26482	-3.563	2100	24821	2094	24388	264312	2933373	3.154	20.582	0	0	0
4	17	9	"yojN"	"STM2269"	18200	44230	120	8415	8511	936	10	105	105	125	136	108	100	100	0	32200	32249	3710	11	57	57	240	1090	454	100	100	0	0.259	0.261	0.259	0.261	1.106	0.256	0.966	120	423	100	40453	40598	-1.952	8310	32143	8406	32192	1021330	3869924	61.662	29.366	0	0	0
4	18	9	""	"STM4261"	18390	44230	120	346	369	143	38	102	102	122	144	118	87	40	0	3821	4123	1777	43	56	56	130	549	422	98	98	0	0.065	0.066	0.065	0.062	1.438	0.065	0.557	120	384	100	4009	4334	-3.948	244	3765	267	4067	44292	494785	1.715	7.273	0	0	0
4	19	9	"traP"	"PSLT082"	18560	44230	120	437	457	164	35	101	101	110	78	70	98	93	0	11154	11719	4592	39	54	54	68	87	127	100	100	0	0.030	0.031	0.030	0.029	1.301	0.030	0.783	120	398	100	11436	12021	-5.046	336	11100	356	11665	54784	1406309	4.449	133.920	0	0	0
4	20	9	""	"STM1542"	18730	44230	110	1101	1097	194	17	99	99	104	35	33	100	100	0	10404	10181	1787	17	54	54	64	41	64	100	100	0	0.097	0.099	0.098	0.098	1.127	0.096	0.948	80	432	100	11352	11125	-3.369	1002	10350	998	10127	87753	814515	28.371	246.756	0	0	0
4	21	9	""	"STM4309"	18920	44230	120	781	732	208	28	100	100	113	83	73	97	95	0	32078	29146	8076	27	54	54	111	592	533	98	98	0	0.021	0.022	0.022	0.022	1.305	0.021	0.887	120	455	100	32705	29724	-5.555	681	32024	632	29092	87791	3497556	7.458	49.046	0	0	0
4	22	9	"adi"	"STM4296"	19100	44230	120	3093	3155	978	30	98	98	112	91	81	100	100	0	27671	27869	5147	18	54	54	122	657	538	100	100	0	0.108	0.110	0.107	0.108	1.264	0.107	0.871	120	368	100	30612	30872	-3.205	2995	27617	3057	27815	378566	3344237	33.440	42.233	0	0	0
4	23	9	"lpxO"	"STM4286"	19270	44240	120	4140	4285	1021	23	96	96	99	33	33	100	100	0	13625	14003	3342	23	51	51	59	59	100	100	100	0	0.298	0.300	0.302	0.300	1.100	0.296	0.968	120	346	100	17618	18141	-1.747	4044	13574	4189	13952	514213	1680331	126.848	236.339	0	0	0
4	24	9	"nrfC"	"STM4279"	19440	44230	120	1001	1126	553	49	94	94	96	23	23	100	100	0	4075	4605	2326	50	51	51	55	48	87	100	100	0	0.225	0.227	0.218	0.225	1.280	0.215	0.898	120	488	100	4931	5586	-2.149	907	4024	1032	4554	135147	552639	44.783	94.792	0	0	0
4	1	10	"yafB"	"STM0255"	15360	44390	120	3490	3224	817	25	96	96	103	67	65	99	99	0	17331	15944	4121	25	52	52	155	966	623	98	98	0	0.196	0.197	0.196	0.197	1.112	0.196	0.989	120	548	100	20673	19020	-2.348	3394	17279	3128	15892	386863	1913289	46.582	16.345	0	0	0
4	2	10	""	"STM0274"	15540	44400	130	1210	1242	332	26	96	96	99	49	49	99	99	0	27274	27456	6415	23	51	51	60	79	131	100	100	0	0.041	0.042	0.041	0.042	1.283	0.041	0.947	120	421	100	28337	28551	-4.611	1114	27223	1146	27405	149019	3294704	23.327	346.785	0	0	0
4	3	10	""	"STM0282"	15690	44390	110	618	605	175	28	96	96	126	169	134	98	82	0	7171	7690	2435	31	51	51	272	1132	416	100	98	0	0.073	0.067	0.063	0.066	1.298	0.074	0.783	80	369	100	7642	8148	-3.770	522	7120	509	7639	48412	615208	2.834	6.553	0	0	0
4	4	10	""	"STM0288"	15880	44400	110	338	338	89	26	99	99	122	151	123	83	23	0	4156	3923	1376	35	51	51	250	1050	420	100	83	0	0.058	0.062	0.061	0.061	1.544	0.063	0.763	80	434	100	4344	4111	-4.102	239	4105	239	3872	27031	313847	1.430	3.498	0	0	0
4	5	10	""	"STM0297"	16070	44400	120	188	207	93	44	97	97	99	24	24	92	73	0	1425	1491	702	47	51	51	63	104	165	100	100	0	0.066	0.076	0.070	0.062	1.940	0.081	0.652	120	453	100	1465	1550	-3.916	91	1374	110	1440	24812	178956	4.500	13.731	0	0	0
4	6	10	"yafJ"	"STM0311"	16240	44400	100	3391	3282	1367	41	98	98	100	27	27	100	100	0	4433	4336	1731	39	50	50	59	113	191	100	100	0	0.751	0.743	0.744	0.734	1.089	0.752	0.992	80	410	100	7676	7470	-0.413	3293	4383	3184	4286	262543	346843	117.852	37.850	0	0	0
4	7	10	"ycfJ"	"STM1212"	16420	44390	110	642	684	304	44	96	96	100	31	31	100	100	0	1669	1765	802	45	50	50	56	70	125	100	100	0	0.337	0.343	0.324	0.337	1.185	0.354	0.946	80	421	100	2165	2303	-1.568	546	1619	588	1715	54749	141230	18.839	24.414	0	0	0
4	8	10	"ycfX"	"STM1220"	16600	44400	120	7440	7283	1142	15	97	97	101	28	27	100	100	0	11018	10693	1661	15	51	51	54	54	100	100	100	0	0.670	0.675	0.675	0.676	1.091	0.674	0.992	120	429	100	18310	17828	-0.579	7343	10967	7186	10642	873999	1283201	256.500	197.019	0	0	0
4	9	10	""	"STM1236"	16780	44400	120	588	583	155	26	96	96	102	33	32	100	100	0	2532	2445	809	33	51	51	56	39	69	100	100	0	0.198	0.203	0.202	0.205	1.186	0.199	0.967	120	418	100	2973	2881	-2.334	492	2481	487	2394	69987	293414	14.576	61.256	0	0	0
4	10	10	""	"STM1253"	16950	44390	130	2541	2973	1635	54	96	96	100	24	24	100	100	0	1993	2180	1104	50	51	51	52	11	21	100	100	0	1.259	1.351	1.339	1.327	1.167	1.404	0.972	120	424	100	4387	5006	0.332	2445	1942	2877	2129	356748	261587	119.708	193.455	0	0	0
4	11	10	"yoaG"	"STM1272"	17140	44390	120	508	623	494	79	98	98	103	35	33	99	98	0	2372	2737	2327	85	51	51	53	15	28	100	99	0	0.177	0.195	0.189	0.192	1.335	0.201	0.960	120	406	100	2731	3211	-2.501	410	2321	525	2686	74795	328486	14.857	178.933	0	0	0
4	12	10	""	"STM1276"	17320	44390	120	1542	1634	958	58	98	98	102	35	34	100	100	0	2459	2551	1166	45	52	52	60	70	116	100	100	0	0.600	0.615	0.596	0.601	1.125	0.662	0.951	120	386	100	3851	4035	-0.737	1444	2407	1536	2499	196082	306083	43.771	35.586	0	0	0
4	13	10	"rstB"	"STM1471"	17490	44390	130	1451	1397	302	21	102	102	183	786	429	94	10	0	19393	18335	3674	20	54	54	103	346	335	100	100	0	0.070	0.071	0.070	0.070	1.134	0.067	0.352	120	413	100	20688	19576	-3.842	1349	19339	1295	18281	167593	2200146	1.545	52.694	0	0	0
4	14	10	"ydgH"	"STM1478"	17680	44400	130	38549	38978	5489	14	106	106	188	794	422	100	100	0	12245	12442	1711	13	55	55	109	281	257	100	100	0	3.154	3.138	3.149	3.136	1.068	3.156	0.992	120	404	100	50633	51259	1.657	38443	12190	38872	12387	4677309	1493079	48.854	43.890	0	0	0
4	15	10	"ynfM"	"STM1486"	17850	44400	130	2373	2431	517	21	105	105	112	59	52	100	100	0	24415	25108	4325	17	56	56	90	192	213	100	100	0	0.093	0.093	0.091	0.092	1.133	0.093	0.975	120	348	100	26627	27378	-3.425	2268	24359	2326	25052	291661	3012949	39.305	130.302	0	0	0
4	16	10	""	"STM1493"	18020	44400	120	10059	10059	1249	12	108	108	118	72	61	100	100	0	28386	28243	3547	12	59	59	134	783	584	100	100	0	0.351	0.353	0.350	0.354	1.074	0.351	0.993	120	359	100	38278	38135	-1.509	9951	28327	9951	28184	1207040	3389153	138.069	35.899	0	0	0
4	17	10	"ynfD"	"STM1500"	18200	44400	110	7279	7592	2107	27	107	107	120	78	65	100	100	0	5572	5808	1199	20	58	58	71	80	112	100	100	0	1.301	1.302	1.321	1.284	1.195	1.334	0.953	80	372	100	12686	13235	0.379	7172	5514	7485	5750	607365	464643	95.795	71.713	0	0	0
4	18	10	"udg"	"STM2080"	18380	44400	120	9552	8911	2359	26	102	102	115	77	66	100	100	0	20524	18924	4851	25	55	55	67	84	125	100	100	0	0.462	0.467	0.468	0.465	1.106	0.467	0.993	120	399	100	29919	27678	-1.115	9450	20469	8809	18869	1069352	2270903	114.234	224.488	0	0	0
4	19	10	""	"STM2787"	18550	44410	120	929	912	281	30	101	101	105	32	30	100	100	0	4680	4518	1524	33	55	55	56	12	21	100	100	0	0.179	0.182	0.180	0.183	1.220	0.179	0.969	120	368	100	5453	5274	-2.482	828	4625	811	4463	109441	542191	25.219	371.833	0	0	0
4	20	10	"gabT"	"STM2792"	18730	44410	120	21207	19529	4823	24	103	103	108	37	34	100	100	0	15214	13895	3397	24	53	53	57	28	49	100	100	0	1.392	1.403	1.412	1.388	1.181	1.405	0.994	120	406	100	36265	33268	0.477	21104	15161	19426	13842	2343456	1667439	524.892	494.214	0	0	0
4	21	10	"mobA"	"STM3994"	18910	44410	120	1340	1323	347	26	101	101	107	40	37	100	99	0	7116	6993	1974	28	53	53	73	208	284	100	98	0	0.175	0.176	0.176	0.178	1.137	0.174	0.981	120	409	100	8302	8162	-2.511	1239	7063	1222	6940	158807	839193	30.400	33.269	0	0	0
4	22	10	""	"STM4014"	19090	44400	130	249	249	45	18	100	100	109	76	69	96	45	0	10050	9425	2109	22	55	55	113	618	546	100	100	0	0.015	0.016	0.016	0.016	1.276	0.016	0.833	120	415	100	10144	9519	-6.068	149	9995	149	9370	29825	1130988	1.842	15.068	0	0	0
4	23	10	""	"STM4033"	19270	44400	130	189	215	116	53	97	97	98	19	19	91	82	0	595	650	454	69	51	51	56	22	39	100	100	0	0.169	0.197	0.182	0.175	1.674	0.204	0.838	120	390	100	636	717	-2.564	92	544	118	599	25750	77999	6.158	27.000	0	0	0
4	24	10	""	"STM4054"	19440	44410	120	353	383	130	33	92	92	95	23	24	100	100	0	7701	7988	2243	28	52	52	54	13	24	100	100	0	0.034	0.037	0.035	0.035	1.297	0.037	0.871	120	486	100	7910	8227	-4.873	261	7649	291	7936	45962	958599	12.522	610.308	0	0	0
4	1	11	""	"STM2943"	15350	44570	110	771	749	166	22	97	97	104	40	38	100	100	0	14931	14144	3278	23	51	51	59	83	140	100	100	0	0.045	0.046	0.047	0.046	1.131	0.046	0.963	80	472	100	15554	14745	-4.464	674	14880	652	14093	59894	1131489	16.125	169.699	0	0	0
4	2	11	""	"STM2955"	15530	44570	120	832	835	348	41	98	98	105	41	39	99	98	0	1681	1673	746	44	51	51	59	87	147	99	99	0	0.450	0.454	0.465	0.455	1.501	0.446	0.881	120	404	100	2364	2359	-1.151	734	1630	737	1622	100165	200815	17.805	18.552	0	0	0
4	3	11	"yqcC"	"STM2965"	15710	44570	120	312	331	129	38	97	97	126	180	142	65	12	0	796	821	397	48	50	50	174	862	495	35	2	0	0.288	0.304	0.307	0.292	1.436	0.290	0.870	120	422	100	961	1005	-1.795	215	746	234	771	39672	98509	1.139	0.751	0	0	0
4	4	11	"fucO"	"STM2973"	15880	44570	120	1961	1883	499	26	100	100	122	259	212	99	95	0	18398	17211	4388	25	50	50	91	392	430	99	99	0	0.101	0.104	0.104	0.105	1.312	0.103	0.978	120	426	100	20209	18944	-3.301	1861	18348	1783	17161	225992	2065373	6.799	43.673	0	0	0
4	5	11	"fucK"	"STM2977"	16060	44570	120	1031	1045	317	30	98	98	99	21	21	100	100	0	8283	8237	2444	29	50	50	58	88	151	100	100	0	0.113	0.116	0.115	0.115	1.224	0.115	0.960	120	422	100	9166	9134	-3.141	933	8233	947	8187	125358	988418	45.048	92.943	0	0	0
4	6	11	"csdA"	"STM2984"	16240	44580	100	1139	1207	290	24	100	100	108	100	92	100	100	0	4783	4906	859	17	50	50	52	14	26	100	100	0	0.220	0.228	0.221	0.225	1.154	0.227	0.944	80	372	100	5772	5963	-2.188	1039	4733	1107	4856	96569	392476	10.990	346.714	0	0	0
4	7	11	"yqhE"	"STM3165"	16420	44580	120	27440	26533	9444	35	102	102	114	102	89	100	100	0	10569	10092	3362	33	52	52	74	252	340	97	97	0	2.599	2.633	2.622	2.676	1.292	2.679	0.979	120	476	100	37855	36471	1.378	27338	10517	26431	10040	3183996	1210987	259.010	39.754	0	0	0
4	8	11	""	"STM3175"	16590	44570	120	1388	1584	830	52	100	100	112	122	108	100	100	0	4831	5278	2630	49	52	52	61	65	106	100	100	0	0.270	0.284	0.278	0.281	1.290	0.285	0.932	120	448	100	6067	6710	-1.892	1288	4779	1484	5226	190119	633308	12.066	80.262	0	0	0
4	9	11	"STMF1.5"	"Not LT2a91"	16790	44580	100	191	218	119	54	95	95	111	139	125	27	11	0	223	284	215	75	51	51	59	46	77	98	81	0	0.558	0.528	0.524	0.504	1.740	0.508	0.680	80	331	100	268	356	-0.841	96	172	123	233	17432	22749	0.770	4.891	0	0	0
4	10	11	"yfiO"	"STM2663"	16950	44570	130	6978	7011	2116	30	96	96	103	35	33	100	100	0	4184	4131	1172	28	50	50	59	84	142	100	99	0	1.665	1.694	1.704	1.704	1.237	1.743	0.958	120	408	100	11016	10996	0.735	6882	4134	6915	4081	841269	495723	197.371	48.476	0	0	0
4	11	11	""	"STM2680"	17130	44570	130	1241	1238	427	34	100	100	109	55	50	99	99	0	6821	6901	2537	36	52	52	68	137	201	99	99	0	0.169	0.166	0.167	0.167	1.297	0.163	0.969	120	418	100	7910	7987	-2.569	1141	6769	1138	6849	148504	828168	20.527	49.876	0	0	0
4	12	11	""	"STM2690"	17310	44570	120	1071	1130	315	27	100	100	108	56	51	100	99	0	7441	7695	1873	24	53	53	63	78	123	100	100	0	0.131	0.135	0.132	0.132	1.271	0.134	0.940	120	398	100	8359	8672	-2.928	971	7388	1030	7642	135633	923432	18.250	97.846	0	0	0
4	13	11	"ybbN"	"STM0504"	17490	44580	130	12403	12386	1272	10	110	110	202	615	304	100	100	0	9495	9553	952	9	57	57	86	197	229	100	100	0	1.303	1.293	1.296	1.293	1.065	1.300	0.975	120	436	100	21731	21772	0.381	12293	9438	12276	9496	1486366	1146356	19.811	48.056	0	0	0
4	14	11	"allA"	"STM0515"	17670	44570	120	4487	4294	1096	25	111	111	145	207	142	100	99	0	11454	10848	2672	24	57	57	66	49	74	100	100	0	0.384	0.388	0.387	0.387	1.204	0.386	0.976	120	401	100	15773	14974	-1.381	4376	11397	4183	10791	515301	1301790	20.043	220.041	0	0	0
4	15	11	""	"STM0520"	17850	44570	130	1182	1164	287	24	104	104	109	35	32	100	100	0	12555	12363	2198	17	54	54	58	24	41	100	100	0	0.086	0.086	0.084	0.084	1.344	0.083	0.880	120	375	100	13579	13369	-3.536	1078	12501	1060	12309	139629	1483565	30.143	512.708	0	0	0
4	16	11	"ybbY"	"STM0524"	18020	44570	120	992	1044	385	36	109	109	112	32	28	100	100	0	21263	21812	3479	15	55	55	59	22	37	100	100	0	0.042	0.043	0.041	0.040	1.405	0.044	0.826	120	364	100	22091	22692	-4.586	883	21208	935	21757	125321	2617477	29.125	988.773	0	0	0
4	17	11	"ylbE"	"STM0530"	18200	44570	130	460	480	142	29	107	107	120	72	60	99	95	0	11003	10740	2233	20	55	55	65	69	106	100	100	0	0.032	0.035	0.033	0.032	1.685	0.035	0.881	120	427	100	11301	11058	-4.955	353	10948	373	10685	57569	1288785	5.000	154.710	0	0	0
4	18	11	"cysS"	"STM0537"	18370	44580	130	12816	12987	2039	15	104	104	119	84	70	100	100	0	18815	18930	2893	15	55	55	73	160	219	100	100	0	0.678	0.683	0.678	0.681	1.090	0.680	0.977	120	437	100	31472	31758	-0.561	12712	18760	12883	18875	1558448	2271650	153.190	117.856	0	0	0
4	19	11	"yohJ"	"STM2181"	18560	44580	120	807	725	240	33	103	103	113	65	57	100	100	0	3771	3464	1278	36	55	55	74	157	212	100	100	0	0.189	0.182	0.183	0.183	1.225	0.179	0.929	120	408	100	4420	4031	-2.400	704	3716	622	3409	87040	415633	9.415	21.592	0	0	0
4	20	11	"galS"	"STM2191"	18720	44580	120	1858	1812	352	19	101	101	110	59	53	100	100	0	13508	12933	2432	18	53	53	58	40	68	100	100	0	0.131	0.133	0.131	0.133	1.163	0.130	0.961	120	394	100	15212	14591	-2.937	1757	13455	1711	12880	217419	1551951	28.847	321.875	0	0	0
4	21	11	"lysP"	"STM2200"	18900	44580	120	6265	6406	1007	15	102	102	117	84	71	100	100	0	19896	20476	3373	16	53	53	108	458	424	100	100	0	0.311	0.309	0.307	0.309	1.070	0.305	0.980	120	422	100	26006	26727	-1.687	6163	19843	6304	20423	768694	2457101	74.869	44.472	0	0	0
4	22	11	"yejH"	"STM2223"	19090	44580	130	2148	2123	308	14	101	101	125	213	170	100	100	0	20481	20474	2407	11	54	54	121	540	446	100	100	0	0.100	0.099	0.100	0.098	1.125	0.098	0.971	120	446	100	22474	22442	-3.319	2047	20427	2022	20420	254762	2456826	9.380	37.691	0	0	0
4	23	11	""	"STM2231"	19260	44580	100	103	110	33	30	95	95	99	30	30	23	10	0	138	211	141	66	51	51	53	11	20	100	98	0	0.092	0.094	0.148	0.147	2.513	0.155	0.223	80	334	100	95	175	-3.443	8	87	15	160	8784	16879	0.367	14.364	-50	0	0
4	24	11	""	"STM2240"	19440	44580	120	2510	2511	385	15	93	93	97	30	30	100	100	0	15339	15233	2117	13	52	52	54	10	18	100	100	0	0.158	0.159	0.157	0.159	1.100	0.158	0.974	120	511	100	17704	17599	-2.661	2417	15287	2418	15181	301319	1828014	80.467	1517.900	0	0	0
4	1	12	"phoP"	"STM1231"	15340	44740	110	17859	18425	5176	28	99	99	111	68	61	100	100	0	5217	5274	1427	27	49	49	54	30	55	100	100	0	3.437	3.507	3.513	3.503	1.058	3.535	0.990	80	478	100	22928	23551	1.781	17760	5168	18326	5225	1473975	421943	269.324	174.000	0	0	0
4	2	12	"phoP"	"STM1231"	15520	44740	120	31078	28807	7515	26	100	100	114	71	62	100	100	0	8792	8149	2198	26	49	49	53	31	58	100	100	0	3.543	3.544	3.538	3.595	1.215	3.548	0.984	120	459	100	39721	36807	1.825	30978	8743	28707	8100	3456805	977933	404.127	261.161	0	0	0
4	3	12	"phoQ"	"STM1230"	15690	44740	110	2693	2740	808	29	98	98	129	244	189	100	100	0	3126	3170	872	27	48	48	87	332	381	100	100	0	0.843	0.846	0.829	0.841	1.154	0.855	0.961	80	410	100	5673	5764	-0.246	2595	3078	2642	3122	219212	253600	10.701	9.286	0	0	0
4	4	12	"phoQ"	"STM1230"	15870	44740	110	13012	14026	5364	38	103	103	224	732	326	100	100	0	15329	16577	6691	40	50	50	218	969	444	100	100	0	0.845	0.842	0.846	0.845	1.072	0.832	0.990	80	437	100	28188	30450	-0.243	12909	15279	13923	16527	1122117	1326137	18.855	16.882	0	0	0
4	5	12	"phoQ"	"STM1230"	16060	44740	120	5568	5485	1357	24	99	99	183	632	345	98	98	0	6511	6508	1556	23	50	50	160	832	520	98	97	0	0.846	0.834	0.827	0.831	1.148	0.827	0.973	120	535	100	11930	11844	-0.240	5469	6461	5386	6458	658252	780959	8.389	7.630	0	0	0
4	6	12	"hupA"	"STM4170"	16230	44740	110	19304	19987	4656	23	100	100	188	602	320	100	100	0	1192	1228	225	18	49	49	55	43	78	100	100	0	16.801	16.868	16.732	16.709	1.111	17.004	0.969	80	431	100	20347	21066	4.071	19204	1143	19887	1179	1598978	98242	32.889	27.279	0	0	0
4	7	12	"sopB"	"STM1091"	16410	44750	110	6523	6596	906	13	103	103	200	608	304	100	100	0	25249	25312	3320	13	51	51	105	438	417	100	100	0	0.255	0.257	0.254	0.257	1.071	0.253	0.971	80	426	100	31618	31754	-1.973	6420	25198	6493	25261	527645	2024963	10.520	57.550	0	0	0
4	8	12	"pipC"	"STM0375"	16600	44750	120	2678	2644	831	31	101	101	116	128	110	100	99	0	4896	4676	1437	30	49	49	93	401	431	99	98	0	0.532	0.550	0.549	0.546	1.117	0.547	0.976	120	504	100	7424	7170	-0.911	2577	4847	2543	4627	317226	561176	19.750	11.429	0	0	0
4	9	12	"pipC"	"STM0375"	16780	44740	120	4453	4081	1202	29	98	98	110	123	111	99	99	0	7915	7203	2115	29	49	49	60	85	141	100	100	0	0.554	0.557	0.558	0.553	1.175	0.556	0.988	120	435	100	12221	11137	-0.853	4355	7866	3983	7154	489761	864320	32.285	84.035	0	0	0
4	10	12	"ssrB"	"STM1391"	16960	44750	130	2925	2942	746	25	100	100	107	43	40	100	100	0	8076	7988	1965	24	51	51	64	91	142	100	100	0	0.352	0.358	0.355	0.357	1.105	0.357	0.971	120	390	100	10850	10779	-1.506	2825	8025	2842	7937	353064	958568	65.930	87.077	0	0	0
4	11	12	"ssrB"	"STM1391"	17120	44740	120	5338	5114	812	15	103	103	111	67	60	100	100	0	14422	13785	2238	16	52	52	76	160	210	100	100	0	0.364	0.365	0.363	0.365	1.105	0.362	0.986	120	385	100	19605	18744	-1.457	5235	14370	5011	13733	613672	1654192	74.672	85.681	0	0	0
4	12	12	"ssrB"	"STM1391"	17300	44740	130	6036	5878	970	16	103	103	122	118	96	100	100	0	16843	16022	2842	17	52	52	97	279	287	100	100	0	0.353	0.362	0.359	0.366	1.150	0.359	0.984	120	448	100	22724	21745	-1.501	5933	16791	5775	15970	705342	1922686	48.780	57.079	0	0	0
4	13	12	"lrp"	"STM0959"	17480	44750	130	32440	31641	4438	14	110	110	249	841	337	100	100	0	6408	6222	842	13	53	53	107	310	289	100	100	0	5.087	5.111	5.133	5.103	1.163	5.160	0.979	120	453	100	38685	37700	2.347	32330	6355	31531	6169	3796918	746696	37.327	19.726	0	0	0
4	14	12	"lrp"	"STM0959"	17660	44750	130	39216	38463	4501	11	109	109	240	836	348	100	100	0	8218	8057	982	12	54	54	86	205	238	100	100	0	4.790	4.792	4.739	4.796	1.062	4.822	0.985	120	454	100	47271	46357	2.260	39107	8164	38354	8003	4615534	966831	45.721	38.883	0	0	0
4	15	12	"gyrA"	"STM2272"	17840	44750	120	7394	7185	1825	25	102	102	109	41	37	100	100	0	6771	6690	1669	24	53	53	56	24	42	100	100	0	1.085	1.067	1.061	1.076	1.170	1.069	0.989	120	409	100	14010	13720	0.118	7292	6718	7083	6637	862200	802780	172.585	276.417	0	0	0
4	16	12	"gyrA"	"STM2272"	18020	44750	140	18546	18883	4968	26	106	106	112	53	47	100	100	0	15852	16405	3811	23	51	51	55	20	36	100	100	0	1.167	1.148	1.143	1.145	1.115	1.165	0.976	156	459	100	34241	35131	0.223	18440	15801	18777	16354	2945745	2559140	354.170	817.500	0	0	0
4	17	12	"csrA"	"STM2826"	18200	44750	120	6824	6986	2835	40	105	105	111	55	49	100	100	0	1147	1113	394	35	51	51	53	11	20	100	100	0	6.130	6.479	6.371	6.337	1.235	6.734	0.915	120	422	100	7815	7943	2.616	6719	1096	6881	1062	838344	133604	125.000	96.364	0	0	0
4	18	12	"csrA"	"STM2826"	18380	44760	120	5691	6241	2723	43	100	100	108	50	46	100	100	0	712	773	297	38	51	51	56	74	132	100	100	0	8.458	8.506	8.435	8.365	1.183	8.740	0.975	120	431	100	6252	6863	3.080	5591	661	6141	722	748943	92710	122.660	9.689	0	0	0
4	19	12	"yhhP"	"STM3578"	18540	44760	100	479	567	395	69	99	99	110	57	51	100	98	0	1130	1362	847	62	51	51	59	35	59	100	100	0	0.352	0.357	0.332	0.339	1.474	0.394	0.780	80	368	100	1459	1779	-1.506	380	1079	468	1311	45362	108974	8.018	37.229	0	0	0
4	20	12	"yhhP"	"STM3578"	18730	44760	110	421	450	135	30	100	100	108	53	49	100	100	0	1442	1596	628	39	50	50	56	31	55	100	100	0	0.231	0.226	0.225	0.228	1.231	0.220	0.872	80	440	100	1713	1896	-2.117	321	1392	350	1546	35988	127641	6.453	49.677	0	0	0
4	21	12	"yhhP"	"STM3578"	18910	44760	120	541	599	288	48	100	100	138	299	216	76	23	0	2023	2273	1141	50	51	51	90	371	412	100	98	0	0.224	0.225	0.216	0.214	1.395	0.267	0.601	120	459	100	2413	2721	-2.161	441	1972	499	2222	71833	272748	1.542	5.884	0	0	0
4	22	12	"topA"	"STM1714"	19090	44760	130	52660	52367	6514	12	101	101	137	302	220	100	100	0	35774	35793	3819	10	51	51	93	378	406	100	100	0	1.471	1.462	1.471	1.456	1.095	1.477	0.987	120	446	100	88282	88008	0.557	52559	35723	52266	35742	6284024	4295173	172.947	94.444	0	0	0
4	23	12	"topA"	"STM1714"	19250	44750	120	2268	2689	2287	85	94	94	98	30	30	100	100	0	1583	1840	1417	77	49	49	50	8	16	100	100	0	1.417	1.449	1.461	1.428	1.233	1.542	0.951	120	412	100	3708	4386	0.503	2174	1534	2595	1791	322657	220795	86.367	223.750	0	0	0
4	24	12	"fur"	"STM0693"	19430	44750	120	11437	11035	2692	24	93	93	98	35	35	100	100	0	4388	4282	1016	23	49	49	52	22	42	100	100	0	2.614	2.585	2.582	2.602	1.171	2.599	0.987	120	533	100	15683	15175	1.386	11344	4339	10942	4233	1324183	513827	312.486	192.273	0	0	0
4	1	13	"ctrl-buffer"	"ctrl-buffer"	15350	44910	100	92	99	30	30	94	94	99	59	59	3	1	0	54	55	11	20	47	47	49	29	59	3	1	0	-0.286	0.625	2.174	2.260	2.962	5.981	0.134	80	408	100	5	13	Error	-2	7	5	8	7931	4403	0.000	0.207	-50	0	0
4	2	13	"ctrl-buffer"	"ctrl-buffer"	15520	44920	100	94	95	22	23	96	96	101	43	42	5	0	0	57	59	13	22	47	47	48	9	18	56	10	0	-0.200	-0.083	0.951	1.036	3.456	4.237	0.118	80	370	100	8	11	Error	-2	10	-1	12	7588	4696	-0.140	1.222	-50	0	0
4	3	13	"ctrl-buffer"	"ctrl-buffer"	15700	44920	100	96	107	51	47	95	95	103	77	74	2	2	0	60	64	16	25	47	47	56	153	273	0	0	0	0.077	0.706	1.602	1.433	3.746	7.870	0.130	80	400	100	14	29	-3.700	1	13	12	17	8592	5089	0.052	0.052	-50	0	0
4	4	13	"ctrl-buffer"	"ctrl-buffer"	15880	44920	100	94	98	24	24	95	95	127	414	325	0	0	0	60	64	14	21	46	46	98	630	642	0	0	0	-0.071	0.167	0.864	0.893	3.793	1.197	0.773	80	432	100	13	21	Error	-1	14	3	18	7822	5129	-0.070	-0.054	-50	0	0
4	5	13	"ctrl-buffer"	"ctrl-buffer"	16110	44930	40	177	175	25	14	102	102	105	24	22	100	91	0	177	186	27	14	70	70	73	25	34	100	100	0	0.701	0.629	0.633	0.604	1.577	0.598	0.555	12	68	100	182	189	-0.513	75	107	73	116	2100	2227	2.917	4.520	0	0	0
4	6	13	"ctrl-buffer"	"ctrl-buffer"	16240	44930	100	190	200	81	40	98	98	108	161	149	23	0	0	168	189	97	51	49	49	56	24	42	93	80	0	0.773	0.729	0.728	0.672	1.720	0.788	0.800	80	374	100	211	242	-0.371	92	119	102	140	15977	15129	0.571	5.542	0	0	0
4	7	13	"ctrl-buffer"	"ctrl-buffer"	16410	44920	100	100	112	47	41	96	96	100	34	34	20	7	0	67	73	26	35	47	47	67	291	434	0	0	0	0.200	0.615	1.053	1.022	2.680	1.828	0.290	80	409	100	24	42	-2.322	4	20	16	26	8920	5841	0.353	0.021	-50	0	0
4	8	13	"ctrl-buffer"	"ctrl-buffer"	16620	44930	80	358	392	174	44	97	97	103	44	42	96	94	0	375	459	241	52	48	48	56	25	44	100	100	0	0.798	0.718	0.723	0.703	1.286	0.723	0.944	52	289	100	588	706	-0.325	261	327	295	411	20407	23850	6.568	16.120	0	0	0
4	9	13	"ctrl-buffer"	"ctrl-buffer"	16800	44920	100	172	194	85	43	98	98	103	39	37	83	43	0	177	200	87	43	49	49	53	14	26	100	98	0	0.578	0.636	0.580	0.554	1.718	0.817	0.672	80	350	100	202	247	-0.791	74	128	96	151	15512	15975	2.333	10.500	0	0	0
4	10	13	"ctrl-buffer"	"ctrl-buffer"	16960	44920	120	159	214	184	85	101	101	106	43	40	64	34	0	178	238	211	88	51	51	58	31	53	96	82	0	0.457	0.604	0.497	0.472	2.095	0.784	0.803	120	412	100	185	300	-1.131	58	127	113	187	25704	28610	2.512	5.806	0	0	0
4	11	13	"ctrl-buffer"	"ctrl-buffer"	17140	44910	90	236	258	124	48	99	99	104	39	37	92	73	0	232	258	104	40	51	51	57	21	36	100	100	0	0.757	0.768	0.737	0.667	1.592	1.006	0.775	52	316	100	318	366	-0.402	137	181	159	207	13424	13419	3.949	9.571	0	0	0
4	12	13	"ctrl-buffer"	"ctrl-buffer"	17300	44920	100	99	106	33	31	97	97	99	24	24	26	6	0	71	75	20	26	48	48	50	12	24	80	46	0	0.087	0.333	0.820	0.716	3.143	2.024	0.167	80	385	100	25	36	-3.524	2	23	9	27	8454	5982	0.292	2.083	-50	0	0
4	13	13	"ctrl-buffer"	"ctrl-buffer"	17480	44920	100	112	118	50	42	95	95	100	38	38	28	5	0	67	69	16	23	49	49	50	13	26	61	30	0	0.944	1.150	1.235	1.360	2.992	6.268	0.125	80	368	100	35	43	-0.082	17	18	23	20	9464	5521	0.474	1.462	-50	0	0
4	14	13	"ctrl-buffer"	"ctrl-buffer"	17660	44920	100	110	116	37	31	95	95	101	46	45	17	5	0	60	62	12	19	51	51	57	22	38	13	1	0	1.667	1.909	2.810	2.722	3.830	10.254	0.032	80	356	100	24	32	0.737	15	9	21	11	9279	4925	0.326	0.227	-50	0	0
4	15	13	"ctrl-buffer"	"ctrl-buffer"	17830	44920	100	96	101	27	26	97	97	104	48	46	5	1	0	61	64	14	21	53	53	62	25	40	11	1	0	-0.125	0.364	1.500	1.479	3.285	4.179	0.064	80	373	100	7	15	Error	-1	8	4	11	8063	5086	-0.062	0.080	-50	0	0
4	16	13	"ctrl-buffer"	"ctrl-buffer"	18010	44920	100	109	117	39	33	98	98	105	57	54	13	2	0	61	66	16	24	48	48	50	11	22	56	23	0	0.846	1.056	1.353	1.307	3.408	8.401	0.230	80	353	100	24	37	-0.241	11	13	19	18	9345	5244	0.211	1.455	-50	0	0
4	17	13	"ctrl-buffer"	"ctrl-buffer"	18190	44930	100	103	109	28	25	95	95	99	31	31	20	6	0	63	66	15	22	50	50	56	23	41	20	3	0	0.615	0.875	1.143	1.004	3.750	2.992	0.089	80	384	100	21	30	-0.700	8	13	14	16	8684	5307	0.323	0.435	-50	0	0
4	18	13	"ctrl-buffer"	"ctrl-buffer"	18370	44930	100	96	111	80	72	95	95	101	44	43	7	3	0	55	58	18	31	49	49	54	21	38	8	5	0	0.167	1.778	2.346	2.235	3.160	5.490	0.460	80	370	100	7	25	-2.585	1	6	16	9	8859	4657	0.227	0.190	-50	0	0
4	19	13	"ctrl-buffer"	"ctrl-buffer"	18550	44930	100	96	98	22	22	94	94	99	40	40	7	0	0	55	55	9	16	48	48	49	7	14	48	22	0	0.286	0.571	1.933	1.775	3.703	11.439	0.173	80	396	100	9	11	-1.807	2	7	4	7	7878	4439	-0.025	0.857	-50	0	0
4	20	13	"ctrl-buffer"	"ctrl-buffer"	18720	44930	100	98	103	41	39	94	94	369	3819	1034	0	0	0	55	58	12	20	48	48	71	353	497	0	0	0	0.571	0.900	1.750	1.780	3.868	14.215	0.575	80	396	100	11	19	-0.807	4	7	9	10	8239	4639	-0.070	-0.037	-50	0	0
4	21	13	"ctrl-buffer"	"ctrl-buffer"	18900	44930	100	95	118	86	72	95	95	375	3853	1027	0	0	0	58	60	15	25	48	48	72	356	494	0	0	0	0.000	1.917	1.500	1.556	4.963	17.532	0.046	80	389	100	10	35	Error	0	10	23	12	9471	4825	-0.067	-0.034	-50	0	0
4	22	13	"ctrl-buffer"	"ctrl-buffer"	19080	44930	100	96	105	45	42	96	96	104	117	112	1	1	0	56	62	34	54	47	47	50	35	70	8	1	0	0.000	0.600	2.000	2.266	3.125	2.330	0.278	80	401	100	9	24	Error	0	9	9	15	8439	4933	0.009	0.343	-50	0	0
4	23	13	"ctrl-buffer"	"ctrl-buffer"	19260	44930	100	93	97	23	23	91	91	93	20	21	26	8	0	54	58	18	31	46	46	46	7	15	50	27	0	0.250	0.500	1.667	1.544	3.640	2.411	0.149	80	403	100	10	18	-2.000	2	8	6	12	7779	4631	0.200	1.714	-50	0	0
4	24	13	"ctrl-buffer"	"ctrl-buffer"	19430	44930	100	89	93	21	22	91	91	95	34	35	7	1	0	52	53	8	15	45	45	47	9	19	35	5	0	-0.286	0.250	1.846	1.949	3.757	6.750	0.184	80	434	100	5	10	Error	-2	7	2	8	7423	4254	-0.059	0.667	-50	0	0
4	1	14	""	"STM1553"	15350	45080	130	365	355	90	25	91	91	94	25	26	98	97	0	8315	8227	2311	28	47	47	49	12	24	100	100	0	0.033	0.032	0.032	0.031	1.347	0.032	0.914	120	691	100	8542	8444	-4.915	274	8268	264	8180	42658	987257	10.440	681.500	0	0	0
4	2	14	""	"STM3783"	15520	45090	120	739	761	278	36	91	91	97	46	47	100	100	0	2472	2528	906	35	47	47	50	34	68	100	100	0	0.267	0.270	0.261	0.271	1.262	0.267	0.955	120	524	100	3073	3151	-1.904	648	2425	670	2481	91376	303363	14.435	72.882	0	0	0
4	3	14	""	"STM2242"	15700	45090	120	183	201	85	42	93	93	100	53	53	79	33	0	3427	3462	1388	40	48	48	51	33	64	100	100	0	0.027	0.032	0.027	0.028	1.641	0.032	0.455	120	540	100	3469	3522	-5.231	90	3379	108	3414	24156	415398	1.906	103.364	0	0	0
4	4	14	"yfiM"	"STM2653"	15880	45090	130	948	925	272	29	93	93	97	45	46	100	100	0	5629	5485	1579	28	46	46	48	8	16	100	100	0	0.153	0.153	0.151	0.151	1.151	0.150	0.960	120	617	100	6438	6271	-2.707	855	5583	832	5439	110966	658170	18.400	679.625	0	0	0
4	5	14	"oxyS"	"STM4124"	16050	45080	110	162	180	70	38	95	95	99	38	38	75	43	0	676	765	409	53	51	51	60	31	51	98	97	0	0.107	0.119	0.106	0.103	1.784	0.129	0.686	80	505	100	692	799	-3.222	67	625	85	714	14392	61237	2.132	22.742	0	0	0
4	6	14	""	"STM4302"	16240	45090	120	125	141	58	41	96	96	98	23	23	60	32	0	2487	2458	935	38	50	50	58	29	50	100	100	0	0.012	0.019	0.015	0.013	2.708	0.021	0.356	120	552	100	2466	2453	-6.393	29	2437	45	2408	16962	294901	1.870	82.759	0	0	0
4	7	14	"ssaT"	"STM1421"	16420	45090	120	176	225	130	57	96	96	97	23	23	91	77	0	4296	6614	5718	86	48	48	50	13	26	100	100	0	0.019	0.020	0.018	0.017	1.571	0.020	0.885	120	521	100	4328	6695	-5.731	80	4248	129	6566	26948	793636	5.565	504.923	0	0	0
4	8	14	"nrdI"	"STM2806"	16590	45090	130	106	132	70	53	93	93	96	32	33	31	20	0	581	2351	3698	157	47	47	49	10	20	100	100	0	0.024	0.017	0.022	0.024	3.014	0.017	0.709	120	578	100	547	2343	-5.360	13	534	39	2304	15865	282147	1.125	230.200	0	0	0
4	9	14	"sipA"	"STM2882"	16770	45100	140	2196	2505	1296	51	95	95	97	30	30	100	100	0	11097	12347	6230	50	48	48	50	11	22	100	100	0	0.190	0.196	0.191	0.195	1.222	0.196	0.968	156	677	100	13150	14709	-2.395	2101	11049	2410	12299	390718	1926142	80.267	1117.909	0	0	0
4	10	14	"dctA"	"STM3614"	16950	45090	120	31141	25772	11300	43	97	97	110	91	82	100	100	0	11168	9388	4110	43	49	49	55	45	81	100	100	0	2.792	2.749	2.741	2.759	1.179	2.758	0.985	120	497	100	42163	35014	1.481	31044	11119	25675	9339	3092613	1126566	282.000	207.400	0	0	0
4	11	14	"aroB"	"STM3486"	17140	45100	130	944	1441	1402	97	95	95	106	81	76	100	97	0	942	1358	1304	96	48	48	54	41	75	100	100	0	0.950	1.027	0.992	0.998	1.285	1.056	0.946	120	635	100	1743	2656	-0.075	849	894	1346	1310	172862	162942	16.481	31.805	0	0	0
4	12	14	"purN"	"STM2500"	17310	45100	130	1724	1995	1268	63	94	94	98	31	31	100	100	0	5571	6375	3983	62	47	47	49	11	22	100	100	0	0.295	0.300	0.297	0.297	1.201	0.302	0.971	120	588	100	7154	8229	-1.761	1630	5524	1901	6328	239347	765052	61.194	575.091	0	0	0
4	13	14	"yjgG"	"STM4462"	17480	45090	130	138	160	77	48	94	94	99	37	37	57	22	0	851	1050	618	58	48	48	51	15	29	100	100	0	0.055	0.066	0.059	0.049	2.140	0.072	0.474	120	581	100	847	1068	-4.190	44	803	66	1002	19174	125952	1.649	66.600	0	0	0
4	14	14	""	"STM0437"	17670	45100	140	830	831	183	22	94	94	101	46	45	98	98	0	25339	24306	5506	22	48	48	55	26	47	100	100	0	0.029	0.030	0.030	0.031	1.289	0.030	0.963	156	705	100	26027	24995	-5.103	736	25291	737	24258	129572	3791658	15.870	932.731	0	0	0
4	15	14	""	"STM0565"	17850	45100	130	152	158	36	22	97	97	101	35	34	82	27	0	3501	3385	832	24	50	50	56	24	42	100	100	0	0.016	0.018	0.016	0.016	1.787	0.018	0.482	120	561	100	3506	3396	-5.971	55	3451	61	3335	18968	406220	1.629	138.708	0	0	0
4	16	14	"res"	"STM0358"	18010	45090	130	7414	7329	737	10	96	96	114	142	124	100	100	0	26445	26096	3107	11	49	49	129	795	616	100	100	0	0.277	0.278	0.275	0.279	1.079	0.272	0.986	120	580	100	33714	33280	-1.851	7318	26396	7233	26047	879530	3131522	50.810	32.663	0	0	0
4	17	14	""	"STM2003"	18200	45100	130	496	497	94	18	97	97	116	143	123	98	91	0	7813	7870	1693	21	50	50	129	772	598	100	100	0	0.051	0.051	0.051	0.051	1.170	0.053	0.693	120	616	100	8162	8220	-4.282	399	7763	400	7820	59646	944367	2.664	10.027	0	0	0
4	18	14	"nfo"	"STM2203"	18380	45100	130	3799	3575	674	18	96	96	105	70	66	100	100	0	18639	17791	3205	18	49	49	55	24	43	100	100	0	0.199	0.196	0.197	0.196	1.112	0.195	0.962	120	597	100	22293	21221	-2.328	3703	18590	3479	17742	428996	2134879	49.571	739.000	0	0	0
4	19	14	"EMPTY"	"EMPTY"	18540	45100	100	95	100	32	32	95	95	103	72	69	3	0	0	54	54	6	11	49	49	50	9	18	18	2	0	0.000	1.000	3.833	2.865	3.373	41.480	0.009	80	406	100	5	10	Error	0	5	5	5	8010	4305	-0.042	0.444	-75	0	0
4	20	14	"EMPTY"	"EMPTY"	18720	45100	100	96	100	26	26	95	95	338	3575	1057	0	0	0	54	56	12	21	50	50	70	330	471	0	0	0	0.250	0.833	2.833	2.480	3.554	16.370	0.020	80	452	100	5	11	-2.000	1	4	5	6	7989	4506	-0.067	-0.042	-75	0	0
4	21	14	"EMPTY"	"EMPTY"	18900	45100	100	97	100	32	32	94	94	192	1770	921	0	0	0	52	52	7	13	48	48	60	236	393	0	0	0	0.750	1.500	1.500	2.134	3.676	88.294	0.172	80	452	100	7	10	-0.415	3	4	6	4	7988	4120	-0.052	-0.034	-75	0	0
4	22	14	"EMPTY"	"EMPTY"	19080	45110	100	96	97	21	21	91	91	189	1770	936	0	0	0	49	49	6	12	46	46	58	236	406	0	0	0	1.667	2.000	1.833	1.876	2.867	7.393	0.966	80	452	100	8	9	0.737	5	3	6	3	7787	3923	-0.052	-0.038	-75	0	0
4	23	14	"EMPTY"	"EMPTY"	19250	45110	100	91	93	22	23	91	91	93	25	26	12	3	0	49	50	6	12	46	46	47	7	14	26	3	0	0.000	0.500	3.500	2.254	4.810	110.629	0.001	80	452	100	3	6	Error	0	3	2	4	7446	3964	0.000	0.429	-75	0	0
4	24	14	"EMPTY"	"EMPTY"	19430	45110	100	90	89	19	21	89	89	94	30	31	5	1	0	48	48	6	12	46	46	47	6	12	21	5	0	0.500	0.000	2.500	2.634	3.395	30.364	0.008	80	496	100	3	2	-1.000	1	2	0	2	7129	3870	-0.167	0.167	-75	0	0
5	1	1	"yggG"	"STM3077"	1770	47250	110	625	929	802	86	92	92	102	51	50	100	100	0	2292	3161	2801	88	52	52	56	23	41	100	100	0	0.238	0.269	0.270	0.261	1.604	0.242	0.767	80	521	100	2773	3946	-2.071	533	2240	837	3109	74325	252878	16.216	135.000	0	0	0
5	2	1	""	"STM1249"	1940	47240	110	1035	1697	1757	103	90	90	91	22	24	100	100	0	641	1031	1123	108	50	50	54	19	35	100	100	0	1.599	1.638	1.690	1.680	1.829	1.802	0.765	80	447	100	1536	2588	0.677	945	591	1607	981	135739	82498	73.000	51.421	0	0	0
5	3	1	"csgA"	"STM1144"	2130	47250	120	415	641	547	85	86	86	88	22	25	98	96	0	1697	2370	2042	86	50	50	53	19	35	99	99	0	0.200	0.239	0.218	0.223	1.994	0.224	0.760	120	519	100	1976	2875	-2.324	329	1647	555	2320	76944	284381	25.136	121.947	0	0	0
5	4	1	"malT"	"STM3515"	2310	47250	120	30846	29920	7708	25	86	86	88	21	23	100	100	0	14669	14415	3580	24	49	49	52	17	32	100	100	0	2.104	2.077	2.082	2.091	1.546	2.110	0.944	120	549	100	45380	44200	1.073	30760	14620	29834	14366	3590432	1729747	1420.571	844.882	0	0	0
5	5	1	""	"STM0212"	2500	47240	120	321	480	407	84	85	85	87	20	22	98	96	0	1155	1538	1222	79	50	50	51	8	15	100	100	0	0.214	0.265	0.235	0.237	1.884	0.267	0.758	120	539	100	1341	1883	-2.227	236	1105	395	1488	57540	184540	19.650	185.875	0	0	0
5	6	1	"gltX"	"STM2415"	2660	47240	110	1111	1598	1280	80	86	86	98	106	108	100	100	0	1304	1868	1417	75	51	51	69	151	218	100	100	0	0.818	0.832	0.829	0.810	1.455	0.872	0.832	80	437	100	2278	3329	-0.290	1025	1253	1512	1817	127815	149406	14.151	11.914	0	0	0
5	7	1	""	"STM0055"	2840	47250	120	322	569	598	105	87	87	97	96	98	83	57	0	1497	2321	2104	90	51	51	70	137	195	99	95	0	0.163	0.212	0.170	0.188	2.071	0.196	0.583	120	538	100	1681	2752	-2.621	235	1446	482	2270	68231	278491	4.917	16.431	0	0	0
5	8	1	"acnA"	"STM1712"	3020	47250	120	24534	24289	5662	23	90	90	92	26	28	100	100	0	14921	14269	3687	25	52	52	62	38	61	99	99	0	1.644	1.702	1.685	1.778	1.461	1.697	0.953	120	498	100	39313	38416	0.717	24444	14869	24199	14217	2914708	1712326	930.654	373.868	0	0	0
5	9	1	"rfbF"	"STM2092"	3200	47250	120	2494	3207	2456	76	92	92	120	193	160	100	98	0	1150	1492	1136	76	51	51	60	34	56	100	100	0	2.186	2.162	2.078	2.183	1.589	2.291	0.846	120	513	100	3501	4556	1.128	2402	1099	3115	1441	384819	179050	15.995	42.118	0	0	0
5	10	1	"osmY"	"STM4561"	3380	47260	120	26912	31185	20847	66	104	104	144	143	99	100	100	10	1394	1763	1298	73	54	54	60	20	33	100	100	0	20.006	18.187	18.590	18.710	1.450	18.494	0.867	120	497	100	28148	32790	4.322	26808	1340	31081	1709	3742192	211613	217.070	85.150	0	0	0
5	11	1	"hflB"	"STM3296"	3570	47250	120	56231	55438	7090	12	98	98	133	119	89	100	100	6	8266	8308	1280	15	57	57	64	27	42	100	100	0	6.838	6.707	6.666	6.784	1.220	6.782	0.958	120	543	100	64342	63591	2.774	56133	8209	55340	8251	6652571	996938	464.748	305.333	0	0	0
5	12	1	"yheM"	"STM3450"	3740	47260	110	619	613	283	46	91	91	97	33	34	100	98	0	1595	1549	716	46	55	55	64	43	67	100	100	0	0.343	0.349	0.328	0.345	1.636	0.310	0.773	80	434	100	2068	2016	-1.544	528	1540	522	1494	49059	123883	15.636	34.535	0	0	0
5	13	1	"yifL"	"STM3946"	3920	47260	130	3174	3295	1374	41	96	96	103	33	32	100	100	0	2933	3131	1324	42	61	61	86	86	100	99	99	0	1.072	1.042	1.035	1.049	1.323	1.028	0.898	120	554	100	5950	6269	0.100	3078	2872	3199	3070	395416	375717	96.727	35.407	0	0	0
5	14	1	""	"STM3941"	4090	47250	130	2154	2231	928	41	93	93	98	36	36	100	99	0	5194	4924	1929	39	54	54	76	77	101	100	100	0	0.401	0.439	0.431	0.431	1.536	0.416	0.792	120	556	100	7201	7008	-1.318	2061	5140	2138	4870	267761	590824	59.250	62.961	0	0	0
5	15	1	"hemD"	"STM3937"	4270	47270	130	9711	9993	3218	32	96	96	107	90	84	100	100	0	9368	9238	2917	31	55	55	93	136	146	100	100	0	1.032	1.078	1.035	1.081	1.320	1.087	0.900	120	531	100	18928	19080	0.046	9615	9313	9897	9183	1199163	1108568	109.844	67.243	0	0	0
5	16	1	"wecF"	"STM3928"	4450	47260	130	637	814	875	107	96	96	105	85	80	100	100	0	2068	2269	1111	48	65	65	97	123	126	100	100	0	0.270	0.326	0.266	0.283	1.443	0.401	0.508	120	546	100	2544	2922	-1.888	541	2003	718	2204	97712	272305	8.341	17.659	0	0	0
5	17	1	"wecD"	"STM3924"	4620	47250	130	4194	4050	1364	33	95	95	99	30	30	100	100	0	7117	6972	2215	31	56	56	73	53	72	100	100	0	0.581	0.572	0.580	0.557	1.338	0.565	0.925	120	581	100	11160	10871	-0.785	4099	7061	3955	6916	486055	836580	131.700	130.170	0	0	0
5	18	1	"wecB"	"STM3920"	4800	47260	130	12699	12894	2663	20	92	92	94	22	23	100	100	0	18399	18502	2805	15	53	53	61	35	57	100	100	0	0.687	0.694	0.693	0.681	1.193	0.702	0.951	120	573	100	30953	31251	-0.541	12607	18346	12802	18449	1547232	2220210	581.818	526.886	0	0	0
5	19	1	""	"STM4431"	4990	47270	130	698	1470	1835	124	92	92	96	24	25	93	87	0	1210	2730	3474	127	55	55	66	40	60	88	82	0	0.525	0.515	0.552	0.574	2.561	0.486	0.869	120	551	100	1761	4053	-0.931	606	1155	1378	2675	176353	327628	57.250	66.600	0	0	0
5	20	1	""	"STM4435"	5170	47260	130	207	289	199	68	87	87	91	23	25	93	79	0	3002	5256	5287	100	50	50	59	33	55	100	100	0	0.041	0.039	0.041	0.040	1.774	0.035	0.793	120	558	100	3072	5408	-4.621	120	2952	202	5206	34720	630715	8.609	157.485	0	0	0
5	21	1	""	"STM4442"	5340	47260	130	138	179	109	60	87	87	89	19	21	81	62	0	769	1357	1464	107	47	47	56	66	117	92	88	0	0.071	0.070	0.072	0.072	2.945	0.060	0.731	120	570	100	773	1402	-3.823	51	722	92	1310	21424	162887	4.737	19.712	0	0	0
5	22	1	"treC"	"STM4453"	5520	47260	130	126	166	113	68	88	88	89	19	21	63	47	0	446	872	1180	135	47	47	52	39	75	84	76	0	0.095	0.095	0.096	0.098	3.350	0.084	0.726	120	577	100	437	903	-3.392	38	399	78	825	19900	104693	4.053	21.026	0	0	0
5	23	1	""	"STM4467"	5700	47260	130	105	111	38	34	86	86	88	17	19	52	29	0	269	345	286	82	47	47	50	16	32	100	98	0	0.086	0.084	0.117	0.100	2.928	0.054	0.169	120	578	100	241	323	-3.546	19	222	25	298	13337	41446	1.353	18.438	0	0	0
5	24	1	"idnK"	"STM4485"	5880	47260	130	259	399	351	87	86	86	91	52	57	96	76	0	1523	2700	3203	118	47	47	51	27	52	100	100	0	0.117	0.118	0.117	0.124	1.610	0.104	0.881	120	745	100	1649	2966	-3.093	173	1476	313	2653	47847	323940	5.923	98.111	0	0	0
5	1	2	"yjaH"	"STM4171"	1790	47430	140	531	806	789	97	91	91	101	47	46	93	91	0	1740	2949	3224	109	53	53	56	17	30	96	95	0	0.261	0.247	0.273	0.251	1.800	0.229	0.861	156	601	100	2127	3611	-1.939	440	1687	715	2896	125701	460072	15.000	170.176	0	0	0
5	2	2	"purD"	"STM4175"	1980	47430	190	266	612	827	135	89	89	97	103	106	68	45	0	1441	3839	6197	161	51	51	66	154	233	100	99	0	0.127	0.138	0.134	0.132	1.536	0.129	0.928	256	816	100	1567	4311	-2.973	177	1390	523	3788	156651	982786	5.000	24.500	0	0	0
5	3	2	"livJ"	"STM3567"	2140	47420	100	242	361	412	114	88	88	90	24	26	91	80	0	1240	1871	2393	127	51	51	58	74	127	93	92	0	0.130	0.150	0.147	0.138	1.951	0.158	0.853	80	301	100	1343	2093	-2.949	154	1189	273	1820	28908	149640	11.292	24.500	0	0	0
5	4	2	"yihS"	"STM4021"	2320	47420	110	123	144	70	48	86	86	88	21	23	68	43	0	1331	2095	1921	91	50	50	52	16	30	100	100	0	0.029	0.028	0.029	0.025	2.317	0.029	0.639	80	426	100	1318	2103	-5.114	37	1281	58	2045	11505	167631	2.667	127.688	0	0	0
5	5	2	"prlC"	"STM3594"	2500	47420	120	959	1090	845	77	86	86	88	20	22	97	95	0	1942	2116	1599	75	50	50	52	10	19	98	98	0	0.461	0.486	0.495	0.467	1.787	0.483	0.865	120	467	100	2765	3070	-1.116	873	1892	1004	2066	130823	253898	50.100	206.400	0	0	0
5	6	2	"atpB"	"STM3871"	2680	47420	120	3512	4352	4083	93	91	91	103	103	100	98	98	0	1067	1365	1162	85	54	54	73	142	194	96	93	0	3.377	3.250	3.187	3.050	1.637	3.572	0.878	120	468	100	4434	5572	1.756	3421	1013	4261	1311	522180	163740	41.252	9.099	0	0	0
5	7	2	"xseA"	"STM2512"	2870	47430	120	186	309	294	95	94	94	97	29	29	72	56	0	749	1682	1961	116	58	58	69	38	55	92	88	0	0.133	0.132	0.120	0.124	2.337	0.133	0.825	120	412	100	783	1839	-2.909	92	691	215	1624	37089	201821	7.310	42.447	0	0	0
5	8	2	"sprB"	"STM2866"	3040	47420	120	606	735	534	72	92	92	94	25	26	96	95	0	2785	3188	2531	79	58	58	73	51	69	99	98	0	0.188	0.205	0.199	0.197	1.738	0.193	0.855	120	401	100	3241	3773	-2.407	514	2727	643	3130	88164	382594	25.640	61.078	0	0	0
5	9	2	"sinR"	"STM0304"	3220	47430	120	225	334	281	84	89	89	99	117	118	54	35	0	1729	2832	2996	105	54	54	66	46	69	100	99	0	0.081	0.088	0.084	0.081	1.825	0.088	0.922	120	400	100	1811	3023	-3.622	136	1675	245	2778	40099	339794	2.009	60.130	0	0	0
5	10	2	"hilC"	"STM2867"	3400	47420	120	318	823	856	104	92	92	95	29	30	70	64	0	941	2993	3606	120	53	53	58	19	32	81	76	0	0.255	0.249	0.249	0.326	2.672	0.229	0.896	120	409	100	1114	3671	-1.974	226	888	731	2940	98789	359140	25.103	154.474	0	0	0
5	11	2	"bcfB"	"STM0022"	3580	47430	120	136	160	75	46	90	90	91	22	24	68	51	0	2225	3276	2959	90	54	54	61	22	36	100	99	0	0.021	0.022	0.024	0.023	2.556	0.020	0.643	120	418	100	2217	3292	-5.561	46	2171	70	3222	19172	393152	3.136	146.136	0	0	0
5	12	2	"bcfH"	"STM0028"	3760	47430	120	128	206	157	76	90	90	91	22	24	56	46	0	1190	2566	3225	125	56	56	65	36	55	82	74	0	0.034	0.046	0.047	0.056	2.967	0.045	0.861	120	414	100	1172	2626	-4.899	38	1134	116	2510	24663	307891	5.227	69.472	0	0	0
5	13	2	"orf5"	"PSLT015"	3940	47430	120	221	346	342	98	90	90	93	24	25	91	81	0	2775	5004	5830	116	58	58	75	73	97	100	100	0	0.048	0.052	0.050	0.044	1.780	0.054	0.898	120	372	100	2848	5202	-4.374	131	2717	256	4946	41472	600439	10.542	67.521	0	0	0
5	14	2	"srgC"	"PSLT008"	4110	47430	120	233	410	537	130	91	91	95	24	25	90	81	0	2808	5667	9239	163	56	56	72	70	97	100	100	0	0.052	0.057	0.057	0.056	1.758	0.057	0.948	120	379	100	2894	5930	-4.277	142	2752	319	5611	49163	679980	13.125	79.929	0	0	0
5	15	2	"uvrA"	"STM4254"	4290	47440	130	391	754	932	123	92	92	94	22	23	93	86	0	1106	2064	2593	125	53	53	64	33	51	98	96	0	0.284	0.329	0.285	0.302	2.075	0.313	0.829	120	385	100	1352	2673	-1.816	299	1053	662	2011	90466	247637	30.000	60.606	0	0	0
5	16	2	""	"STM4260"	4460	47430	120	231	350	284	81	90	90	93	22	23	99	95	0	2707	4973	5256	105	50	50	57	24	42	100	100	0	0.053	0.053	0.052	0.050	1.517	0.052	0.930	120	396	100	2798	5183	-4.236	141	2657	260	4923	42000	596703	11.682	204.833	0	0	0
5	17	2	""	"STM4261"	4650	47440	120	148	308	328	106	89	89	91	21	23	81	63	0	922	4709	7494	159	49	49	55	30	54	100	100	0	0.068	0.047	0.052	0.053	1.851	0.043	0.915	120	445	100	932	4879	-3.887	59	873	219	4660	36921	565046	10.333	155.133	0	0	0
5	18	2	""	"STM4261"	4830	47430	120	262	496	510	102	93	93	97	33	34	93	77	0	2937	6557	7738	118	52	52	61	36	59	100	100	0	0.059	0.062	0.059	0.055	1.587	0.063	0.942	120	403	100	3054	6908	-4.093	169	2885	403	6505	59543	786825	12.091	180.444	0	0	0
5	19	2	"livM"	"STM3562"	5010	47440	120	806	1150	1060	92	97	97	104	40	38	97	93	0	1602	2089	2035	97	57	57	70	46	65	100	98	0	0.459	0.518	0.540	0.524	1.585	0.516	0.924	120	391	100	2254	3085	-1.124	709	1545	1053	2032	138009	250712	26.150	43.891	0	0	0
5	20	2	"mviN"	"STM1170"	5180	47420	110	159	189	118	62	91	91	98	36	36	55	50	0	499	894	1052	117	52	52	71	96	135	82	68	0	0.152	0.116	0.127	0.115	2.384	0.111	0.797	80	414	100	515	940	-2.717	68	447	98	842	15134	71533	2.528	8.573	0	0	0
5	21	2	"citA"	"STM0689"	5380	47410	80	133	180	124	68	89	89	92	22	23	69	48	0	325	694	1027	147	50	50	76	135	177	57	50	0	0.160	0.141	0.206	0.265	5.487	0.119	0.670	52	270	100	319	735	-2.644	44	275	91	644	9341	36107	4.000	4.578	0	0	0
5	22	2	"ssaL"	"STM1412"	5530	47440	100	120	176	128	72	89	89	92	22	23	57	46	0	520	2333	3340	143	52	52	72	80	111	88	73	0	0.066	0.038	0.045	0.054	2.368	0.037	0.861	80	361	100	499	2368	-3.916	31	468	87	2281	14067	186662	3.818	28.263	0	0	0
5	23	2	"ssaP"	"STM1417"	5710	47430	130	152	245	241	98	89	89	92	24	26	66	59	0	1051	2681	3849	143	50	50	67	55	82	89	82	0	0.063	0.059	0.061	0.060	2.178	0.059	0.903	120	470	100	1064	2787	-3.990	63	1001	156	2631	29437	321747	6.375	47.527	0	0	0
5	24	2	"fusA"	"STM3446"	5860	47450	80	462	2857	5125	179	89	89	100	81	81	65	55	0	181	824	1437	174	47	47	55	39	70	59	53	0	2.784	3.562	2.950	3.052	2.409	3.691	0.940	52	268	100	507	3545	1.477	373	134	2768	777	148542	42830	34.037	19.718	0	0	0
5	1	3	"moeB"	"STM0845"	1790	47610	120	265	641	699	109	87	87	91	29	31	66	55	0	617	2507	3165	126	51	51	54	16	29	80	70	0	0.314	0.226	0.263	0.350	2.826	0.212	0.906	120	481	100	744	3010	-1.669	178	566	554	2456	76978	300813	18.966	153.313	0	0	0
5	2	3	"carA"	"STM0066"	1970	47600	120	1399	3131	4096	130	89	89	91	20	21	93	87	0	1124	2936	3863	131	51	51	54	12	22	93	88	0	1.221	1.054	1.139	1.107	2.143	1.057	0.932	120	340	100	2383	5927	0.288	1310	1073	3042	2885	375750	352377	152.000	240.167	0	0	0
5	3	3	"prfA"	"STM1776"	2130	47600	110	353	1200	1424	118	87	87	139	322	231	46	42	0	874	2914	3506	120	52	52	167	696	416	51	43	0	0.324	0.389	0.398	0.472	3.080	0.378	0.891	80	383	100	1088	3975	-1.628	266	822	1113	2862	95965	233084	3.295	3.947	0	0	0
5	4	3	"invC"	"STM2894"	2320	47600	110	235	604	738	122	86	86	133	298	224	37	28	0	594	2002	2734	136	51	51	163	661	405	47	36	0	0.274	0.266	0.277	0.278	2.022	0.258	0.919	80	467	100	692	2469	-1.866	149	543	518	1951	48298	160194	1.581	2.782	0	0	0
5	5	3	"envE"	"STM1242"	2500	47610	120	168	573	690	120	87	87	93	65	69	53	43	0	457	2898	4232	146	52	52	72	203	281	60	50	0	0.200	0.171	0.192	0.258	3.117	0.158	0.925	120	469	100	486	3332	-2.322	81	405	486	2846	68769	347809	7.385	13.921	0	0	0
5	6	3	"eutE"	"STM2463"	2680	47610	120	121	152	108	71	91	91	97	27	27	50	41	0	337	811	986	121	57	57	68	44	64	78	70	0	0.107	0.081	0.097	0.129	4.452	0.086	0.631	120	449	100	310	815	-3.222	30	280	61	754	18268	97354	2.037	16.886	0	0	0
5	7	3	"rfaK"	"STM3714"	2860	47610	120	796	1983	2333	117	97	97	103	32	31	90	82	0	1493	2949	3364	114	60	60	73	47	64	90	83	0	0.488	0.653	0.599	0.589	1.920	0.668	0.916	120	430	100	2132	4775	-1.036	699	1433	1886	2889	237945	353924	58.750	61.191	0	0	0
5	8	3	"ipk"	"STM1779"	3040	47610	120	342	1165	1579	135	91	91	96	29	30	83	71	0	491	1476	2010	136	57	57	68	40	58	75	70	0	0.578	0.757	0.843	0.891	2.653	0.755	0.894	120	430	100	685	2493	-0.790	251	434	1074	1419	139809	177130	36.862	35.200	0	0	0
5	9	3	"nanH"	"STM0928"	3220	47610	120	104	113	37	32	88	88	91	24	26	43	21	0	1502	2439	2374	97	52	52	61	31	50	100	99	0	0.011	0.010	0.014	0.014	3.163	0.010	0.318	120	393	100	1466	2412	-6.502	16	1450	25	2387	13594	292630	0.917	76.710	0	0	0
5	10	3	"pagC"	"STM1246"	3380	47610	120	369	1406	1989	141	84	84	87	26	29	68	61	0	424	1240	1717	138	50	50	59	32	54	65	60	0	0.762	1.111	1.152	1.249	2.825	1.138	0.921	120	429	100	659	2512	-0.392	285	374	1322	1190	168678	148813	50.731	36.906	0	0	0
5	11	3	"leuC"	"STM0111"	3580	47610	130	183	227	125	55	85	85	94	96	102	52	20	0	1090	1322	812	61	54	54	71	50	70	99	98	0	0.095	0.112	0.101	0.101	1.486	0.121	0.845	120	477	100	1134	1410	-3.402	98	1036	142	1268	27271	158627	1.385	25.020	0	0	0
5	12	3	"fliL"	"STM1975"	3750	47610	120	797	1112	992	89	90	90	101	106	104	99	98	0	1424	1819	1379	75	56	56	71	48	67	100	100	0	0.517	0.580	0.536	0.531	1.507	0.622	0.795	120	406	100	2075	2785	-0.952	707	1368	1022	1763	133442	218271	9.538	36.417	0	0	0
5	13	3	"yfeK"	"STM2438"	3930	47610	120	129	161	112	69	90	90	95	36	37	50	26	0	980	1503	1779	118	55	55	67	66	98	98	93	0	0.042	0.049	0.042	0.044	2.378	0.048	0.373	120	392	100	964	1519	-4.568	39	925	71	1448	19324	180413	1.833	21.758	0	0	0
5	14	3	""	"STM1012"	4100	47610	120	387	435	222	51	94	94	99	30	30	96	93	0	1493	1564	1017	65	57	57	73	71	97	99	97	0	0.204	0.226	0.233	0.222	1.693	0.206	0.837	120	373	100	1729	1848	-2.293	293	1436	341	1507	52168	187641	11.200	21.000	0	0	0
5	15	3	""	"STM1016"	4280	47610	130	213	268	157	58	94	94	101	32	31	96	82	0	1931	2507	1844	73	53	53	65	34	52	100	100	0	0.063	0.071	0.064	0.062	1.637	0.070	0.805	120	414	100	1997	2628	-3.980	119	1878	174	2454	32125	300786	5.219	71.824	0	0	0
5	16	3	"yfbG"	"STM2299"	4460	47610	130	1117	2373	3196	134	91	91	95	26	27	95	90	0	1682	3603	4768	132	48	48	55	23	41	98	92	0	0.628	0.642	0.640	0.639	1.934	0.667	0.879	120	443	100	2660	5837	-0.671	1026	1634	2282	3555	284751	432363	87.615	154.261	0	0	0
5	17	3	"orf32"	"STM1380"	4640	47620	130	465	627	619	98	88	88	91	20	21	99	98	0	2381	3622	3973	109	48	48	51	15	29	100	100	0	0.162	0.151	0.150	0.154	1.452	0.151	0.932	120	451	100	2710	4113	-2.630	377	2333	539	3574	75236	434684	26.800	238.067	0	0	0
5	18	3	"ybaK"	"STM0495"	4830	47620	130	701	1396	2156	154	93	93	96	33	34	90	85	0	1047	1914	2970	155	52	52	59	29	49	93	90	0	0.611	0.700	0.684	0.701	1.841	0.709	0.940	120	425	100	1603	3165	-0.711	608	995	1303	1862	167553	229701	39.394	63.966	0	0	0
5	19	3	"finO"	"PSLT111"	5000	47610	130	701	1045	1062	101	96	96	102	38	37	99	97	0	3701	5492	5036	91	56	56	75	59	78	100	100	0	0.166	0.175	0.159	0.158	1.532	0.181	0.839	120	444	100	4250	6385	-2.591	605	3645	949	5436	125439	659055	24.816	91.814	0	0	0
5	20	3	"holE"	"STM1876"	5190	47610	130	173	308	611	198	92	92	98	33	33	70	53	0	346	657	743	113	59	59	78	63	80	82	70	0	0.282	0.361	0.304	0.301	2.457	0.532	0.319	120	504	100	368	814	-1.825	81	287	216	598	36943	78862	6.364	9.190	0	0	0
5	21	3	"yebE"	"STM1880"	5360	47620	130	1583	3334	4273	128	92	92	95	28	29	95	92	0	2045	3379	3909	115	58	58	79	107	135	87	85	0	0.750	0.976	0.906	0.912	1.914	1.068	0.742	120	472	100	3478	6563	-0.414	1491	1987	3242	3321	400128	405469	115.679	30.841	0	0	0
5	22	3	""	"STM1533"	5520	47620	120	786	962	803	83	93	93	96	23	23	93	90	0	2746	3918	3720	94	59	59	77	58	75	94	91	0	0.258	0.225	0.238	0.239	1.811	0.212	0.893	120	410	100	3380	4728	-1.955	693	2687	869	3859	115387	470127	37.652	66.224	0	0	0
5	23	3	""	"STM1543"	5700	47610	130	243	299	248	82	90	90	92	20	21	86	77	0	2523	3270	3534	108	53	53	72	57	79	96	90	0	0.062	0.065	0.069	0.068	2.084	0.064	0.850	120	487	100	2623	3426	-4.013	153	2470	209	3217	35860	392400	10.350	56.105	0	0	0
5	24	3	"dpiA"	"STM0626"	5890	47620	130	328	435	340	78	89	89	92	30	32	95	88	0	1992	2824	2515	89	47	47	51	20	39	100	100	0	0.123	0.125	0.123	0.119	1.695	0.123	0.868	120	645	100	2184	3123	-3.025	239	1945	346	2777	52151	338926	11.433	138.650	0	0	0
5	1	4	"ycjF"	"STM1684"	1780	47790	120	577	926	846	91	86	86	88	19	21	100	100	0	2368	3913	3845	98	53	53	67	43	64	100	99	0	0.212	0.218	0.210	0.216	1.332	0.214	0.952	120	508	100	2806	4700	-2.237	491	2315	840	3860	111151	469544	44.105	89.442	0	0	0
5	2	4	"yhcQ"	"STM3365"	1960	47790	120	260	396	353	89	90	90	92	21	22	98	96	0	2409	4093	4512	110	54	54	63	42	66	99	99	0	0.072	0.076	0.072	0.074	1.783	0.069	0.828	120	406	100	2525	4345	-3.792	170	2355	306	4039	47579	491168	14.476	95.952	0	0	0
5	3	4	""	"STM3355"	2140	47780	120	185	260	220	84	90	90	118	245	207	20	9	0	2833	5190	6128	118	54	54	124	590	475	99	84	0	0.034	0.033	0.032	0.029	1.674	0.034	0.918	120	445	100	2874	5306	-4.870	95	2779	170	5136	31211	622832	0.580	8.586	0	0	0
5	4	4	""	"STM3378"	2320	47790	120	474	748	959	128	88	88	95	71	74	97	80	0	2208	3523	4649	131	58	58	87	214	245	98	95	0	0.180	0.190	0.189	0.187	1.376	0.197	0.951	120	426	100	2536	4125	-2.478	386	2150	660	3465	89715	422791	9.197	16.056	0	0	0
5	5	4	"yhcN"	"STM3361"	2490	47790	120	163	228	193	84	88	88	91	22	24	83	67	0	745	1289	1650	128	59	59	71	38	53	97	93	0	0.109	0.114	0.114	0.110	1.753	0.110	0.886	120	398	100	761	1370	-3.193	75	686	140	1230	27381	154632	6.227	32.053	0	0	0
5	6	4	"smpB"	"STM2688"	2680	47790	120	850	1488	1760	118	91	91	96	24	25	100	100	0	1653	2840	3317	116	59	59	71	42	59	100	100	0	0.476	0.502	0.478	0.475	1.328	0.512	0.936	120	414	100	2353	4178	-1.070	759	1594	1397	2781	178503	340792	58.000	65.929	0	0	0
5	7	4	"yabF"	"STM0085"	2860	47790	120	423	547	444	81	92	92	98	27	27	98	97	0	1653	2060	1971	95	57	57	71	45	63	100	100	0	0.207	0.227	0.224	0.212	1.448	0.216	0.902	120	419	100	1927	2458	-2.270	331	1596	455	2003	65644	247168	16.630	44.200	0	0	0
5	8	4	"ftsA"	"STM0132"	3040	47790	120	2651	3735	3778	101	91	91	95	26	27	100	100	0	2142	2837	2595	91	55	55	70	43	61	100	100	0	1.227	1.310	1.219	1.264	1.213	1.406	0.935	120	406	100	4647	6426	0.295	2560	2087	3644	2782	448215	340461	140.000	64.349	0	0	0
5	9	4	"aceF"	"STM0153"	3210	47790	120	1548	3891	6630	170	86	86	89	25	28	100	100	0	1551	3509	5724	163	52	52	65	43	66	99	99	0	0.975	1.101	1.030	1.050	1.260	1.145	0.987	120	393	100	2961	7262	-0.036	1462	1499	3805	3457	466945	421084	152.080	80.093	0	0	0
5	10	4	"yacE"	"STM0140"	3390	47790	130	1014	1406	1045	74	82	82	85	27	31	100	100	0	2717	3676	2889	78	49	49	60	35	58	100	100	0	0.349	0.365	0.362	0.369	1.175	0.355	0.959	120	449	100	3600	4951	-1.517	932	2668	1324	3627	168673	441151	48.926	103.314	0	0	0
5	11	4	"asnC"	"STM3876"	3570	47790	120	213	266	188	70	82	82	92	98	106	61	23	0	1755	2210	1938	87	51	51	70	54	77	100	100	0	0.077	0.085	0.080	0.074	1.521	0.089	0.922	120	465	100	1835	2343	-3.701	131	1704	184	2159	31932	265182	1.776	39.630	0	0	0
5	12	4	""	"STM3863"	3760	47790	130	230	280	180	64	86	86	103	117	113	62	24	0	2623	3557	3220	90	52	52	81	158	195	100	96	0	0.056	0.055	0.056	0.055	1.680	0.051	0.546	120	470	100	2715	3699	-4.158	144	2571	194	3505	33634	426837	1.513	22.000	0	0	0
5	13	4	"truA"	"STM2368"	3930	47790	120	478	692	855	123	93	93	103	51	49	94	85	0	1260	1962	2691	137	52	52	61	29	47	100	100	0	0.319	0.314	0.308	0.313	1.600	0.312	0.951	120	382	100	1593	2509	-1.650	385	1208	599	1910	83022	235494	11.549	65.552	0	0	0
5	14	4	"yfcE"	"STM2347"	4110	47790	140	1433	2145	2254	105	98	98	109	48	44	94	93	0	1558	2123	2148	101	53	53	66	36	54	96	94	0	0.887	0.989	0.958	0.940	1.513	1.029	0.916	156	418	100	2840	4117	-0.173	1335	1505	2047	2070	334575	331252	42.417	57.139	0	0	0
5	15	4	"nuoM"	"STM2317"	4280	47790	120	5415	8519	9458	111	94	94	99	32	32	100	100	0	2670	4006	4310	107	48	48	55	24	43	100	100	0	2.029	2.129	2.017	2.086	1.192	2.196	0.971	120	400	100	7943	12383	1.021	5321	2622	8425	3958	1022308	480661	263.125	164.625	0	0	0
5	16	4	"menE"	"STM2305"	4460	47800	120	1208	1739	1492	85	90	90	91	21	23	100	100	0	3908	5902	5168	87	48	48	50	12	24	100	100	0	0.290	0.282	0.279	0.279	1.194	0.281	0.968	120	409	100	4978	7503	-1.788	1118	3860	1649	5854	208736	708232	78.476	487.667	0	0	0
5	17	4	""	"STM2289"	4630	47790	120	712	1158	1192	102	91	91	91	20	21	100	99	0	1432	2286	2484	108	48	48	51	12	23	100	100	0	0.449	0.477	0.482	0.474	1.382	0.477	0.954	120	406	100	2005	3305	-1.156	621	1384	1067	2238	138938	274278	53.350	186.250	0	0	0
5	18	4	"nupC"	"STM2409"	4810	47790	130	1989	3002	3708	123	92	92	93	21	22	100	100	0	2367	3651	4360	119	49	49	51	13	25	100	100	0	0.818	0.808	0.791	0.796	1.362	0.813	0.938	120	421	100	4215	6512	-0.289	1897	2318	2910	3602	360215	438072	138.524	276.923	0	0	0
5	19	4	"ybdN"	"STM0605"	4980	47790	130	311	372	243	65	97	97	100	29	29	93	88	0	2292	2671	2267	84	54	54	68	38	55	99	99	0	0.096	0.105	0.100	0.099	1.563	0.104	0.866	120	444	100	2452	2892	-3.387	214	2238	275	2617	44615	320573	9.379	68.500	0	0	0
5	20	4	"gabP"	"STM2793"	5170	47800	130	1246	2329	2537	108	95	95	98	25	25	100	100	0	4160	7376	8381	113	62	62	78	51	65	100	100	0	0.281	0.305	0.314	0.306	1.270	0.303	0.959	120	484	100	5249	9548	-1.832	1151	4098	2234	7314	279428	885154	89.240	143.098	0	0	0
5	21	4	"srlE"	"STM2833"	5350	47790	130	220	248	116	46	91	91	95	31	32	95	83	0	2059	2369	1573	66	56	56	68	42	61	100	100	0	0.064	0.068	0.067	0.064	1.509	0.068	0.877	120	410	100	2132	2470	-3.957	129	2003	157	2313	29722	284285	4.935	54.786	0	0	0
5	22	4	"hypB"	"STM2855"	5520	47800	130	707	843	532	63	93	93	100	38	38	100	98	0	2111	2369	1491	62	54	54	67	43	64	100	100	0	0.298	0.324	0.318	0.313	1.263	0.332	0.953	120	412	100	2671	3065	-1.744	614	2057	750	2315	101163	284229	19.553	53.535	0	0	0
5	23	4	"yqaA"	"STM2819"	5700	47800	120	377	520	607	116	91	91	94	28	29	98	93	0	887	1175	1422	121	50	50	61	38	62	100	100	0	0.342	0.381	0.367	0.340	1.616	0.405	0.968	120	443	100	1123	1554	-1.549	286	837	429	1125	62362	141033	15.214	29.316	0	0	0
5	24	4	"ygaA"	"STM2839"	5880	47800	130	225	440	713	162	87	87	89	18	20	97	92	0	618	1301	2306	177	47	47	50	15	30	100	99	0	0.242	0.281	0.259	0.256	1.672	0.302	0.981	120	597	100	709	1607	-2.049	138	571	353	1254	52820	156070	19.500	83.400	0	0	0
5	1	5	""	"STM1791"	1780	47960	120	132	144	53	36	86	86	89	23	25	80	50	0	3841	4910	2876	58	61	61	80	63	78	100	100	0	0.012	0.012	0.011	0.010	1.932	0.011	0.525	120	514	100	3826	4907	-6.361	46	3780	58	4849	17244	589213	2.391	76.667	0	0	0
5	2	5	""	"STM1787"	1960	47960	120	181	188	57	30	90	90	92	22	23	96	87	0	5351	5681	2708	47	59	59	72	45	62	100	98	0	0.017	0.017	0.018	0.017	1.597	0.017	0.779	120	390	100	5383	5720	-5.862	91	5292	98	5622	22542	681663	4.364	124.644	0	0	0
5	3	5	"yciI"	"STM1738"	2130	47960	120	1401	1912	1710	89	91	91	94	26	27	100	99	0	801	1031	803	77	57	57	68	37	54	99	98	0	1.761	1.870	1.708	1.782	1.448	2.089	0.882	120	408	100	2054	2795	0.816	1310	744	1821	974	229433	123684	69.923	26.027	0	0	0
5	4	5	"yciN"	"STM1715"	2320	47960	120	491	726	860	118	88	88	91	24	26	100	100	0	649	900	1046	116	57	57	76	48	63	99	99	0	0.681	0.757	0.690	0.722	1.581	0.788	0.838	120	408	100	995	1481	-0.555	403	592	638	843	87096	107993	26.458	17.167	0	0	0
5	5	5	"kduD"	"STM3017"	2500	47960	120	242	260	133	51	87	87	89	21	23	97	90	0	2996	3310	2345	70	56	56	69	40	57	100	100	0	0.053	0.053	0.052	0.051	1.564	0.051	0.852	120	380	100	3095	3427	-4.245	155	2940	173	3254	31207	397140	8.143	81.025	0	0	0
5	6	5	"ppdB"	"STM2999"	2670	47960	120	138	157	74	47	88	88	91	21	23	85	57	0	2424	3392	3259	96	55	55	65	35	53	100	99	0	0.021	0.021	0.020	0.019	1.889	0.018	0.682	120	382	100	2419	3406	-5.566	50	2369	69	3337	18892	407080	3.143	95.057	0	0	0
5	7	5	"rbn"	"STM4027"	2850	47970	120	816	991	727	73	88	88	90	20	22	100	100	0	2366	3006	2432	80	53	53	65	37	56	100	100	0	0.315	0.306	0.312	0.309	1.523	0.282	0.842	120	390	100	3041	3856	-1.668	728	2313	903	2953	118954	360688	45.050	79.486	0	0	0
5	8	5	""	"STM0870"	3030	47970	120	297	336	183	54	86	86	88	20	22	95	92	0	2250	2481	1669	67	52	52	65	45	69	100	98	0	0.096	0.103	0.101	0.100	1.590	0.100	0.898	120	398	100	2409	2679	-3.381	211	2198	250	2429	40342	297734	12.400	53.689	0	0	0
5	9	5	"ybhP"	"STM0813"	3210	47970	120	329	376	244	64	83	83	87	22	25	94	90	0	1838	2169	1663	76	51	51	65	46	70	98	96	0	0.138	0.138	0.137	0.132	1.688	0.136	0.893	120	382	100	2033	2411	-2.861	246	1787	293	2118	45094	260290	13.136	45.739	0	0	0
5	10	5	"ybgR"	"STM0758"	3380	47970	120	451	741	949	128	87	87	110	155	140	68	51	0	1558	3066	4091	133	51	51	60	28	46	99	93	0	0.242	0.217	0.219	0.237	1.895	0.219	0.870	120	390	100	1871	3669	-2.050	364	1507	654	3015	88905	367872	4.071	107.357	0	0	0
5	11	5	"fldA"	"STM0694"	3560	47980	120	999	1952	3236	165	87	87	157	405	257	66	52	0	967	1521	2270	149	51	51	141	539	382	55	42	0	0.996	1.269	1.176	1.150	1.944	1.389	0.892	120	451	100	1828	3335	-0.006	912	916	1865	1470	234293	182570	4.432	2.560	0	0	0
5	12	5	"gltJ"	"STM0664"	3760	47970	110	610	1321	1990	150	90	90	167	423	253	53	40	0	1004	2243	3427	152	51	51	147	563	382	62	42	0	0.546	0.562	0.551	0.571	2.343	0.606	0.893	80	413	100	1473	3423	-0.874	520	953	1231	2192	105659	179455	2.728	3.723	0	0	0
5	13	5	"yljA"	"STM0944"	3930	47970	120	998	1507	1811	120	103	103	130	162	124	95	90	0	528	800	901	112	57	57	71	41	57	97	97	0	1.900	1.890	1.812	1.809	1.821	2.090	0.892	120	377	100	1366	2147	0.926	895	471	1404	743	180852	95990	8.500	17.780	0	0	0
5	14	5	"orfB"	"STM0930"	4090	47980	120	1210	1879	2696	143	95	95	108	50	46	100	100	0	757	1089	1280	117	55	55	71	44	61	100	100	0	1.588	1.725	1.697	1.655	1.458	2.147	0.788	120	364	100	1817	2818	0.668	1115	702	1784	1034	225438	130718	35.420	23.136	0	0	0
5	15	5	""	"STM4317"	4270	47980	120	225	290	222	76	88	88	92	27	29	95	87	0	665	808	634	78	48	48	52	20	38	100	100	0	0.222	0.266	0.232	0.232	1.854	0.275	0.761	120	404	100	754	962	-2.171	137	617	202	760	34831	96997	7.333	37.800	0	0	0
5	16	5	"amiB"	"STM4358"	4450	47970	130	1403	1676	1188	70	89	89	90	20	22	99	99	0	2443	2833	1965	69	49	49	52	14	26	100	100	0	0.549	0.570	0.574	0.557	1.378	0.581	0.915	120	405	100	3708	4371	-0.865	1314	2394	1587	2784	201147	339975	79.300	198.643	0	0	0
5	17	5	"hflC"	"STM4364"	4630	47980	130	3693	7491	10341	138	92	92	94	30	31	100	97	0	1019	2424	3491	144	50	50	53	15	28	97	97	0	3.716	3.117	3.603	3.464	1.970	3.124	0.905	120	429	100	4570	9773	1.894	3601	969	7399	2374	898934	290858	246.567	158.067	0	0	0
5	18	5	"yjfH"	"STM4369"	4810	47970	130	239	976	2015	206	93	93	96	32	33	78	65	0	334	1789	3969	221	50	50	54	18	33	96	90	0	0.514	0.508	0.490	0.462	2.544	0.492	0.885	120	472	100	430	2622	-0.960	146	284	883	1739	117147	214636	27.500	96.389	0	0	0
5	19	5	"kbl"	"STM3709"	4990	47980	130	3459	4915	5988	121	97	97	104	35	33	100	100	0	1184	1627	1964	120	58	58	69	36	52	99	99	0	2.986	3.071	3.105	3.164	1.610	3.205	0.896	120	447	100	4488	6387	1.578	3362	1126	4818	1569	589824	195222	137.457	43.278	0	0	0
5	20	5	"gpsA"	"STM3700"	5160	47980	130	2232	3076	4269	138	99	99	109	41	37	100	100	0	1684	2490	3128	125	62	62	76	41	53	99	99	0	1.315	1.226	1.315	1.250	1.547	1.334	0.912	120	425	100	3755	5405	0.395	2133	1622	2977	2428	369118	298857	72.366	58.878	0	0	0
5	21	5	""	"STM3657"	5340	47980	120	327	524	917	175	92	92	102	43	42	88	78	0	1130	1551	1872	120	56	56	70	48	68	99	94	0	0.219	0.289	0.230	0.226	1.964	0.399	0.779	120	396	100	1309	1927	-2.192	235	1074	432	1495	62862	186103	9.814	30.854	0	0	0
5	22	5	"dppA"	"STM3630"	5510	47980	130	2607	5932	9576	161	93	93	104	47	45	99	95	0	759	1851	3112	168	55	55	72	54	75	82	79	0	3.571	3.251	3.628	4.041	2.000	3.184	0.941	120	380	100	3218	7635	1.836	2514	704	5839	1796	711785	222145	124.000	32.944	0	0	0
5	23	5	"bcsC"	"STM3617"	5680	47980	130	1465	2581	2943	114	94	94	100	38	38	98	97	0	1765	2874	3430	119	53	53	66	41	62	98	96	0	0.801	0.882	0.910	0.900	1.940	0.847	0.875	120	428	100	3083	5308	-0.320	1371	1712	2487	2821	309693	344873	65.289	68.488	0	0	0
5	24	5	""	"STM3602"	5870	47980	130	502	576	467	81	88	88	90	21	23	91	85	0	2812	3549	3512	98	48	48	52	22	42	100	100	0	0.150	0.139	0.136	0.141	1.871	0.131	0.914	120	575	100	3178	3989	-2.739	414	2764	488	3501	69096	425822	23.143	158.955	0	0	0
5	1	6	"yraL"	"STM3263"	1770	48130	110	293	340	250	73	90	90	94	30	31	95	87	0	2707	3253	2587	79	58	58	76	101	132	100	100	0	0.077	0.078	0.073	0.068	1.975	0.077	0.798	80	485	100	2852	3445	-3.706	203	2649	250	3195	27224	260215	8.200	31.455	0	0	0
5	2	6	"tdcB"	"STM3244"	1960	48140	120	214	265	206	77	90	90	92	22	23	85	73	0	2472	3185	3268	102	60	60	81	109	134	98	94	0	0.051	0.056	0.055	0.052	2.254	0.054	0.803	120	454	100	2536	3300	-4.282	124	2412	175	3125	31824	382255	7.864	28.477	0	0	0
5	3	6	"yqjH"	"STM3214"	2140	48140	120	710	974	942	96	90	90	93	26	27	99	99	0	2343	3151	3099	98	58	58	74	54	72	100	100	0	0.271	0.286	0.286	0.270	1.717	0.284	0.890	120	411	100	2905	3977	-1.882	620	2285	884	3093	116890	378166	33.885	56.981	0	0	0
5	4	6	"icc"	"STM3183"	2310	48140	120	840	1076	1064	98	86	86	89	23	25	99	99	0	2198	2933	2740	93	53	53	64	38	59	99	97	0	0.352	0.344	0.337	0.347	1.829	0.347	0.852	120	447	100	2899	3870	-1.508	754	2145	990	2880	129142	352010	42.913	75.500	0	0	0
5	5	6	"hybA"	"STM3149"	2490	48140	120	527	894	1197	133	86	86	89	25	28	94	89	0	1849	2739	3752	136	52	52	56	20	35	98	98	0	0.245	0.301	0.293	0.282	2.278	0.296	0.865	120	427	100	2238	3495	-2.027	441	1797	808	2687	107245	328659	32.200	134.150	0	0	0
5	6	6	""	"STM3141"	2670	48140	120	174	247	247	100	87	87	93	41	44	74	53	0	1385	2211	3022	136	53	53	58	29	50	100	97	0	0.065	0.074	0.076	0.070	2.142	0.076	0.894	120	398	100	1419	2318	-3.936	87	1332	160	2158	29629	265264	3.756	74.241	0	0	0
5	7	6	"uup"	"STM1062"	2840	48140	130	728	1164	1548	132	85	85	89	31	34	96	93	0	2607	4463	5933	132	51	51	58	30	51	99	99	0	0.252	0.245	0.243	0.231	1.825	0.244	0.889	120	394	100	3199	5491	-1.991	643	2556	1079	4412	139657	535569	34.677	146.833	0	0	0
5	8	6	"helD"	"STM1075"	3020	48140	120	1026	1840	2161	117	80	80	82	18	21	100	100	0	3440	5639	6490	115	48	48	52	16	30	100	100	0	0.279	0.315	0.296	0.291	1.707	0.303	0.837	120	389	100	4338	7351	-1.842	946	3392	1760	5591	220754	676732	97.667	349.188	0	0	0
5	9	6	"hpaD"	"STM1103"	3210	48140	120	338	534	649	121	79	79	81	23	28	95	91	0	1349	2242	2789	124	48	48	63	146	231	95	92	0	0.199	0.207	0.206	0.187	1.699	0.211	0.867	120	435	100	1560	2649	-2.329	259	1301	455	2194	64094	269055	19.696	14.925	0	0	0
5	10	6	"agp"	"STM1117"	3380	48150	130	2727	2908	1693	58	81	81	103	152	147	99	99	0	2481	2613	1456	55	50	50	73	149	204	98	96	0	1.088	1.103	1.087	1.105	1.544	1.140	0.889	120	419	100	5077	5390	0.122	2646	2431	2827	2563	348994	313517	18.454	17.047	0	0	0
5	11	6	"ymdC"	"STM1148"	3560	48140	120	534	714	598	83	85	85	113	181	160	84	60	0	1436	2203	2203	100	50	50	57	28	49	100	100	0	0.324	0.292	0.287	0.291	1.783	0.262	0.847	120	368	100	1835	2782	-1.626	449	1386	629	2153	85700	264388	3.320	76.643	0	0	0
5	12	6	"ycfN"	"STM1208"	3740	48150	130	497	915	1328	145	90	90	157	413	263	49	24	0	1230	2211	3409	154	51	51	122	527	431	75	53	0	0.345	0.382	0.383	0.379	1.811	0.395	0.855	120	423	100	1586	2985	-1.534	407	1179	825	2160	109825	265268	1.835	3.964	0	0	0
5	13	6	"mopA"	"STM4330"	3910	48150	130	23604	28408	17173	60	95	95	122	162	132	100	100	9	1298	2119	2165	102	54	54	65	36	55	99	99	0	18.898	13.711	16.102	16.090	1.538	12.489	0.719	120	365	100	24753	30378	4.240	23509	1244	28313	2065	3408900	254267	174.605	57.056	0	0	0
5	14	6	"rstA"	"STM1475"	4080	48150	130	2760	2981	1321	44	89	89	97	32	32	100	99	0	4916	5184	1990	38	52	52	63	37	58	100	100	0	0.549	0.564	0.552	0.542	1.376	0.571	0.937	120	373	100	7535	8024	-0.865	2671	4864	2892	5132	357760	622120	90.125	138.405	0	0	0
5	15	6	"speG"	"STM1502"	4270	48150	130	1649	2307	1790	77	86	86	89	20	22	100	100	0	1529	2137	1715	80	48	48	50	15	30	100	100	0	1.055	1.063	1.059	1.049	1.432	1.049	0.827	120	412	100	3044	4310	0.078	1563	1481	2221	2089	276855	256429	110.900	139.133	0	0	0
5	16	6	"smf"	"STM3405"	4450	48140	120	696	977	859	87	87	87	88	19	21	100	99	0	3184	4416	4208	95	48	48	51	12	23	100	100	0	0.194	0.204	0.204	0.202	1.527	0.189	0.824	120	368	100	3745	5258	-2.364	609	3136	890	4368	117240	529914	46.789	363.750	0	0	0
5	17	6	"rplO"	"STM3421"	4620	48150	120	3844	5472	5114	93	88	88	92	30	32	100	100	0	986	1327	1102	83	48	48	51	13	25	100	100	0	4.004	4.210	3.924	4.035	1.366	4.831	0.814	120	364	100	4694	6663	2.002	3756	938	5384	1279	656629	159238	179.333	98.154	0	0	0
5	18	6	"yheL"	"STM3449"	4800	48160	130	312	517	801	154	89	89	95	32	33	92	85	0	647	1074	1585	147	50	50	55	20	36	100	99	0	0.374	0.418	0.392	0.374	1.718	0.469	0.906	120	429	100	820	1452	-1.421	223	597	428	1024	61986	128825	13.188	50.950	0	0	0
5	19	6	""	"STM3601"	4990	48160	130	1949	3143	4253	135	97	97	105	38	36	100	100	0	1638	2538	3174	125	57	57	66	31	46	100	100	0	1.171	1.228	1.171	1.190	1.546	1.330	0.907	120	397	100	3433	5527	0.228	1852	1581	3046	2481	377191	304608	79.947	79.742	0	0	0
5	20	6	"yhjK"	"STM3615"	5160	48150	130	573	811	777	95	105	105	117	46	39	100	98	0	4137	6342	6154	97	64	64	79	58	73	100	100	0	0.115	0.112	0.108	0.106	1.572	0.112	0.867	120	367	100	4541	6984	-3.122	468	4073	706	6278	97273	761031	15.087	107.983	0	0	0
5	21	6	"yhjS"	"STM3622"	5340	48160	120	3134	4036	2805	69	98	98	107	40	37	100	100	0	7229	9045	5923	65	61	61	79	68	86	100	99	0	0.424	0.438	0.431	0.439	1.383	0.442	0.906	120	340	100	10204	12922	-1.239	3036	7168	3938	8984	484297	1085406	98.225	131.853	0	0	0
5	22	6	""	"STM3631"	5500	48150	120	1079	1130	393	34	95	95	102	37	36	100	99	0	23340	22887	4114	17	56	56	72	53	73	100	100	0	0.042	0.045	0.043	0.044	1.288	0.045	0.865	120	315	100	24268	23866	-4.565	984	23284	1035	22831	135544	2746458	27.784	430.472	0	0	0
5	23	6	"yiaF"	"STM3647"	5680	48150	120	2318	2871	2677	93	99	99	543	2658	489	35	7	0	1527	1817	1472	81	54	54	815	5188	636	3	0	0	1.506	1.572	1.470	1.464	1.492	1.838	0.738	120	406	100	3692	4535	0.591	2219	1473	2772	1763	344467	217981	0.876	0.193	0	0	0
5	24	6	"glyS"	"STM3655"	5880	48150	120	6173	7347	4764	64	91	91	177	925	522	97	95	0	9672	11589	7345	63	49	49	63	136	215	99	99	0	0.632	0.629	0.633	0.607	1.346	0.626	0.928	120	533	100	15705	18796	-0.662	6082	9623	7256	11540	881668	1390646	7.751	84.750	0	0	0
5	1	7	""	"STM3834"	1760	48310	110	1150	1145	420	36	92	92	105	70	66	100	100	0	6444	6783	2810	41	57	57	94	347	369	100	100	0	0.166	0.157	0.155	0.157	1.216	0.147	0.932	80	544	100	7445	7779	-2.594	1058	6387	1053	6726	91575	542614	14.857	19.277	0	0	0
5	2	7	"yidC"	"STM3842"	1960	48320	130	1835	1890	1067	56	91	91	104	78	75	97	95	0	2375	2408	1323	54	56	56	94	354	376	94	90	0	0.752	0.765	0.775	0.751	1.516	0.779	0.844	120	508	100	4063	4151	-0.411	1744	2319	1799	2352	226761	288971	22.897	6.537	0	0	0
5	3	7	""	"STM3845"	2130	48320	120	520	592	297	50	87	87	90	23	25	100	98	0	5363	5960	2959	49	54	54	63	43	68	100	100	0	0.082	0.086	0.083	0.082	1.402	0.084	0.883	120	427	100	5742	6411	-3.616	433	5309	505	5906	71018	715222	21.826	137.140	0	0	0
5	4	7	"phoU"	"STM3853"	2310	48330	110	992	1388	1295	93	87	87	92	34	36	100	100	0	1750	2525	2471	97	55	55	65	60	92	100	100	0	0.534	0.527	0.535	0.531	1.482	0.524	0.871	80	371	100	2600	3771	-0.905	905	1695	1301	2470	111043	201962	38.118	41.000	0	0	0
5	5	7	"pstS"	"STM3857"	2480	48330	120	1696	1782	650	36	89	89	96	68	70	100	100	0	8512	8829	3321	37	53	53	61	56	91	100	100	0	0.190	0.193	0.186	0.198	1.388	0.186	0.934	120	435	100	10066	10469	-2.396	1607	8459	1693	8776	213899	1059491	24.794	156.571	0	0	0
5	6	7	"atpA"	"STM3867"	2650	48320	120	33882	36067	11523	31	91	91	128	343	267	100	100	0	5635	5976	2227	37	51	51	58	49	84	100	100	0	6.051	6.072	6.154	6.259	1.343	6.139	0.927	120	439	100	39375	41901	2.597	33791	5584	35976	5925	4328002	717071	104.778	120.776	0	0	0
5	7	7	"aceE"	"STM0152"	2850	48310	120	9819	11937	7733	64	91	91	111	113	101	100	100	0	8101	9712	6456	66	53	53	83	165	198	100	100	0	1.209	1.226	1.280	1.247	1.420	1.229	0.896	120	434	100	17776	21505	0.274	9728	8048	11846	9659	1432429	1165431	104.655	58.358	0	0	0
5	8	7	""	"STM0159"	3020	48310	130	525	1318	1895	143	82	82	95	97	102	96	85	0	1244	2804	3839	136	50	50	77	156	202	98	98	0	0.371	0.449	0.401	0.395	1.637	0.458	0.863	120	442	100	1637	3990	-1.430	443	1194	1236	2754	158207	336508	12.608	17.481	0	0	0
5	9	7	"cueO"	"STM0168"	3180	48330	110	305	526	704	133	75	75	84	59	70	91	75	0	1429	2264	3100	136	47	47	99	305	308	92	73	0	0.166	0.203	0.179	0.186	1.613	0.213	0.922	80	452	100	1612	2668	-2.587	230	1382	451	2217	42098	181114	7.492	7.098	0	0	0
5	10	7	"yadH"	"STM0173"	3400	48320	110	241	550	849	154	77	77	90	81	90	75	50	0	997	2331	3544	152	46	46	116	366	315	85	61	0	0.172	0.207	0.189	0.182	1.871	0.226	0.942	80	408	100	1115	2758	-2.536	164	951	473	2285	44004	186466	5.679	6.052	0	0	0
5	11	7	"stiA"	"STM0177"	3550	48310	130	115	173	173	100	81	81	83	18	21	68	47	0	681	1880	2746	146	46	46	49	13	26	100	97	0	0.054	0.050	0.052	0.057	3.250	0.054	0.791	120	423	100	669	1926	-4.223	34	635	92	1834	20775	225558	5.000	140.846	0	0	0
5	12	7	"folK"	"STM0183"	3730	48320	120	153	244	254	104	85	85	86	18	20	82	65	0	824	1560	2439	156	49	49	51	13	25	100	100	0	0.088	0.105	0.100	0.092	2.078	0.100	0.910	120	423	100	843	1670	-3.511	68	775	159	1511	29260	187194	8.778	116.077	0	0	0
5	13	7	""	"STM1585"	3910	48320	130	128	173	131	75	84	84	87	25	28	65	42	0	725	1340	1798	134	49	49	52	16	30	100	100	0	0.065	0.069	0.062	0.061	2.280	0.065	0.737	120	389	100	720	1380	-3.941	44	676	89	1291	20705	160777	3.440	80.500	0	0	0
5	14	7	"srfA"	"STM1593"	4080	48320	120	521	933	1418	151	81	81	84	22	26	100	96	0	2314	2838	2272	80	47	47	49	12	24	100	100	0	0.194	0.305	0.205	0.210	1.823	0.418	0.630	120	370	100	2707	3643	-2.365	440	2267	852	2791	111971	340577	38.591	232.417	0	0	0
5	15	7	"ydcR"	"STM1598"	4260	48320	130	672	1131	1177	104	84	84	86	20	23	98	98	0	3194	4808	5223	108	48	48	49	8	16	100	100	0	0.187	0.220	0.217	0.213	1.854	0.206	0.868	120	432	100	3734	5807	-2.420	588	3146	1047	4760	135680	576969	52.250	594.875	0	0	0
5	16	7	"ydcN"	"STM1605"	4440	48320	120	189	233	169	72	87	87	88	18	20	95	84	0	1438	1840	1619	87	48	48	49	8	16	100	100	0	0.073	0.081	0.075	0.071	1.782	0.085	0.827	120	408	100	1492	1938	-3.768	102	1390	146	1792	27975	220773	8.056	223.875	0	0	0
5	17	7	""	"STM1613"	4620	48320	120	244	311	226	72	87	87	88	17	19	92	87	0	813	1089	969	88	47	47	48	8	16	100	100	0	0.205	0.215	0.198	0.196	1.687	0.210	0.839	120	376	100	923	1266	-2.287	157	766	224	1042	37285	130704	13.118	130.125	0	0	0
5	18	7	""	"STM1620"	4790	48330	120	146	181	121	66	88	88	90	21	23	75	58	0	2357	3466	3891	112	49	49	57	33	57	100	100	0	0.025	0.027	0.028	0.027	2.054	0.027	0.785	120	363	100	2366	3510	-5.314	58	2308	93	3417	21725	415887	4.333	103.303	0	0	0
5	19	7	""	"STM1786"	4970	48320	130	150	179	106	59	92	92	134	726	541	0	0	0	3206	3680	2691	73	54	54	83	335	403	98	95	0	0.018	0.024	0.019	0.019	2.300	0.066	0.036	120	379	100	3210	3713	-5.764	58	3152	87	3626	21438	441560	0.062	10.737	0	0	0
5	20	7	"treA"	"STM1796"	5160	48330	140	7068	9670	9046	93	99	99	174	820	471	94	92	0	5012	6898	6623	96	59	59	131	572	436	94	91	0	1.407	1.399	1.371	1.468	1.550	1.402	0.913	156	332	100	11922	16410	0.493	6969	4953	9571	6839	1508488	1076037	11.580	11.830	0	0	0
5	21	7	"fadR"	"STM1805"	5330	48330	130	1004	1245	1194	95	94	94	124	264	212	91	82	0	2347	2872	2738	95	56	56	105	437	416	94	90	0	0.397	0.409	0.401	0.393	1.517	0.409	0.923	120	353	100	3201	3967	-1.332	910	2291	1151	2816	149362	344640	4.246	6.332	0	0	0
5	22	7	"ycgL"	"STM1813"	5510	48320	130	322	653	1026	157	93	93	97	28	28	91	82	0	532	1123	1848	164	52	52	57	21	36	97	95	0	0.477	0.523	0.488	0.471	2.095	0.521	0.769	120	359	100	709	1631	-1.068	229	480	560	1071	78345	134785	19.857	50.762	0	0	0
5	23	7	""	"STM1827"	5640	48330	120	189	271	221	81	103	103	1899	6647	350	0	0	0	1842	3099	4001	129	53	53	1439	6016	418	16	3	0	0.048	0.055	0.066	0.161	7.086	0.561	0.080	120	330	100	1875	3214	-4.379	86	1789	168	3046	32520	371917	-0.245	0.276	-100	0	0
5	24	7	"manZ"	"STM1832"	5840	48330	140	8486	10645	10020	94	95	95	1093	4881	446	72	39	0	1184	1397	1251	89	50	50	768	4339	564	3	0	0	7.399	7.832	7.750	7.914	1.526	4.467	0.101	156	650	100	9525	11897	2.887	8391	1134	10550	1347	1660686	217930	1.957	0.145	0	0	0
5	1	8	""	"STM2357"	1770	48500	110	1009	1080	301	27	87	87	100	90	90	100	100	0	6901	7102	1776	25	53	53	74	332	448	100	100	0	0.135	0.141	0.138	0.141	1.247	0.137	0.912	80	510	100	7770	8042	-2.893	922	6848	993	7049	86427	568143	10.889	21.169	0	0	0
5	2	8	""	"STM2361"	1940	48490	110	1959	1874	547	29	89	89	96	50	52	100	100	0	7091	6830	1563	22	55	55	59	34	57	100	100	0	0.266	0.263	0.264	0.256	1.211	0.264	0.937	80	434	100	8906	8560	-1.912	1870	7036	1785	6775	149894	546421	35.560	199.147	0	0	0
5	3	8	"dedA"	"STM2367"	2120	48490	110	898	874	236	27	88	88	91	22	24	100	100	0	5284	5074	1035	20	55	55	61	40	65	100	100	0	0.155	0.157	0.154	0.152	1.277	0.154	0.914	80	423	100	6039	5805	-2.691	810	5229	786	5019	69952	405937	35.591	125.325	0	0	0
5	4	8	""	"STM2376"	2300	48490	120	145	151	42	27	88	88	94	36	38	75	35	0	5409	5058	2481	49	55	55	66	59	89	98	98	0	0.011	0.013	0.013	0.012	2.027	0.012	0.467	120	449	100	5411	5066	-6.554	57	5354	63	5003	18138	606922	1.583	84.610	0	0	0
5	5	8	"yfcL"	"STM2380"	2480	48520	130	246	340	316	92	87	87	97	72	74	85	54	0	805	1195	1357	113	54	54	63	57	90	100	100	0	0.212	0.222	0.220	0.208	1.646	0.214	0.836	120	420	100	910	1394	-2.240	159	751	253	1141	40845	143394	3.375	19.860	0	0	0
5	6	8	"yfcY"	"STM2389"	2660	48500	120	636	812	616	75	88	88	124	352	283	73	37	0	4136	5797	5319	91	51	51	64	106	165	100	99	0	0.134	0.126	0.126	0.126	1.607	0.110	0.534	120	423	100	4633	6470	-2.898	548	4085	724	5746	97383	695620	1.955	54.085	0	0	0
5	7	8	""	"STM2594"	2830	48490	110	248	286	125	43	91	91	110	122	110	72	22	0	3859	4137	2022	48	54	54	112	253	225	100	100	0	0.041	0.048	0.043	0.045	1.435	0.047	0.484	80	418	100	3962	4278	-4.599	157	3805	195	4083	22875	330946	1.443	15.909	0	0	0
5	8	8	""	"STM2598"	3020	48500	120	172	195	106	54	83	83	98	99	101	40	12	0	1527	1832	1425	77	52	52	99	223	225	96	92	0	0.060	0.063	0.057	0.056	1.711	0.062	0.647	120	469	100	1564	1892	-4.051	89	1475	112	1780	23372	219861	0.980	7.771	0	0	0
5	9	8	""	"STM2603"	3200	48500	110	314	348	149	42	77	77	79	19	24	100	100	0	2423	2822	1404	49	47	47	49	19	38	100	100	0	0.100	0.098	0.099	0.096	1.344	0.100	0.804	80	409	100	2613	3046	-3.326	237	2376	271	2775	27834	225786	14.158	145.947	0	0	0
5	10	8	""	"STM2607"	3360	48490	110	163	198	116	58	79	79	90	75	83	61	16	0	1256	1607	1089	67	47	47	91	299	328	100	98	0	0.069	0.076	0.070	0.067	1.684	0.077	0.692	80	436	100	1293	1679	-3.847	84	1209	119	1560	15842	128577	1.440	5.070	0	0	0
5	11	8	""	"STM1028"	3550	48500	120	351	396	281	70	83	83	86	24	27	96	92	0	3330	3595	2727	75	49	49	59	72	122	100	99	0	0.082	0.088	0.082	0.084	1.606	0.086	0.817	120	500	100	3549	3859	-3.614	268	3281	313	3546	47483	431431	12.917	49.111	0	0	0
5	12	8	""	"STM2617"	3730	48500	110	325	325	79	24	86	86	89	22	24	100	100	0	11145	10512	2550	24	50	50	64	124	193	100	100	0	0.022	0.023	0.023	0.022	1.281	0.022	0.879	80	420	100	11334	10701	-5.537	239	11095	239	10462	25974	840941	10.727	84.258	0	0	0
5	13	8	"yrbD"	"STM3311"	3920	48500	120	1234	1357	664	48	84	84	86	19	22	100	100	0	4233	4687	2185	46	49	49	63	124	196	100	100	0	0.275	0.274	0.273	0.268	1.360	0.273	0.934	120	416	100	5334	5911	-1.863	1150	4184	1273	4638	162796	562417	66.895	37.290	0	0	0
5	14	8	"yhbN"	"STM3318"	4080	48500	120	2024	2829	2526	89	81	81	84	18	21	100	100	0	2621	3418	3086	90	48	48	50	10	20	100	100	0	0.755	0.815	0.793	0.839	1.574	0.809	0.914	120	390	100	4516	6118	-0.405	1943	2573	2748	3370	339528	410181	152.500	336.800	0	0	0
5	15	8	""	"STM3333"	4260	48500	120	565	979	1109	113	86	86	90	27	30	99	98	0	6875	11012	11286	102	50	50	52	11	21	100	100	0	0.070	0.081	0.073	0.074	1.507	0.076	0.681	120	426	100	7304	11855	-3.833	479	6825	893	10962	117453	1321486	32.926	996.364	0	0	0
5	16	8	"sspA"	"STM3342"	4440	48500	120	8749	8676	4337	49	93	93	148	602	406	99	97	0	4280	4154	2068	49	52	52	86	341	396	95	94	0	2.047	2.092	2.092	2.263	1.571	2.120	0.955	120	443	100	12884	12685	1.034	8656	4228	8583	4102	1041070	498425	14.166	11.930	0	0	0
5	17	8	"yhcM"	"STM3346"	4620	48500	120	1717	2141	1691	78	89	89	97	46	47	98	98	0	6522	7892	6027	76	50	50	55	19	34	100	100	0	0.252	0.262	0.260	0.249	1.376	0.264	0.962	120	416	100	8100	9894	-1.991	1628	6472	2052	7842	256963	947073	44.435	412.474	0	0	0
5	18	8	""	"STM3356"	4800	48500	120	508	1048	1537	146	88	88	90	22	24	100	99	0	5103	6997	5246	74	55	55	74	68	91	100	99	0	0.083	0.138	0.090	0.101	1.719	0.174	0.591	120	422	100	5468	7902	-3.587	420	5048	960	6942	125731	839643	43.545	101.809	0	0	0
5	19	8	""	"STM0761"	4980	48500	120	869	867	428	49	90	90	127	697	548	66	5	0	4834	4837	2344	48	55	55	86	324	376	98	95	0	0.163	0.162	0.161	0.155	1.301	0.162	0.934	120	411	100	5558	5559	-2.617	779	4779	777	4782	104061	580404	1.062	14.664	0	0	0
5	20	8	""	"STM0765"	5160	48490	140	281	1357	3847	283	88	88	150	760	506	15	14	0	11527	10256	6729	65	53	53	108	530	490	87	85	0	0.017	0.124	0.016	0.038	6.377	0.154	0.083	156	387	100	11667	11472	-5.894	193	11474	1269	10203	211743	1600006	1.588	19.147	0	0	0
5	21	8	"galM"	"STM0773"	5320	48510	120	10759	10489	2736	26	89	89	117	264	225	100	98	0	10683	10533	2810	26	52	52	95	436	458	100	100	0	1.004	0.992	0.997	0.984	1.306	0.984	0.967	120	351	100	21301	20881	0.005	10670	10631	10400	10481	1258637	1263975	39.288	23.940	0	0	0
5	22	8	"modA"	"STM0781"	5510	48510	120	5768	7701	6995	90	92	92	96	43	44	100	100	0	5459	7078	5847	82	52	52	61	120	196	100	100	0	1.050	1.083	1.032	1.034	1.303	1.148	0.921	120	407	100	11083	14635	0.070	5676	5407	7609	7026	924079	849348	176.860	58.475	0	0	0
5	23	8	"hutI"	"STM0787"	5680	48500	120	11938	12414	4129	33	92	92	1031	5263	510	95	78	0	11419	11750	3697	31	51	51	409	1788	437	99	98	0	1.042	1.053	1.039	1.045	1.275	1.062	0.974	120	409	100	23214	24021	0.059	11846	11368	12322	11699	1489729	1410031	2.163	6.343	0	0	0
5	24	8	"hutU"	"STM0790"	5860	48500	110	12061	12358	1577	12	89	89	117	375	320	100	100	0	6785	6776	705	10	49	49	54	46	85	100	100	0	1.777	1.824	1.833	1.818	1.082	1.830	0.976	80	448	100	18708	18996	0.830	11972	6736	12269	6727	988661	542063	32.643	146.130	0	0	0
5	1	9	""	"STM0902"	1760	48670	110	155	172	50	29	84	84	86	23	26	96	83	0	15122	15663	3311	21	52	52	71	244	343	100	100	0	0.005	0.006	0.005	0.005	1.736	0.005	0.644	80	497	100	15141	15699	-7.730	71	15070	88	15611	13774	1253070	3.739	63.902	0	0	0
5	2	9	""	"STM0906"	1940	48670	100	142	172	105	61	85	85	89	28	31	80	50	0	1337	1922	1837	95	54	54	79	263	332	93	92	0	0.044	0.047	0.046	0.040	1.915	0.049	0.744	80	432	100	1340	1955	-4.492	57	1283	87	1868	13745	153723	2.964	7.008	0	0	0
5	3	9	""	"STM0912"	2120	48670	110	312	323	78	24	86	86	89	28	31	100	100	0	17837	18938	3585	18	57	57	61	27	44	100	100	0	0.013	0.013	0.012	0.012	1.215	0.012	0.849	80	492	100	18006	19118	-6.298	226	17780	237	18881	25852	1515049	8.357	699.148	0	0	0
5	4	9	""	"STM0917"	2310	48670	110	104	126	88	69	84	84	90	28	31	41	12	0	1563	1948	1338	68	57	57	64	31	48	100	100	0	0.013	0.022	0.017	0.015	2.863	0.022	0.234	80	431	100	1526	1933	-6.235	20	1506	42	1891	10093	155878	1.286	60.774	0	0	0
5	5	9	""	"STM0921"	2480	48670	130	115	115	26	22	87	87	92	32	34	42	9	0	6969	6060	2753	45	58	58	63	29	46	100	99	0	0.004	0.005	0.005	0.005	2.844	0.004	0.051	120	471	100	6939	6030	-7.947	28	6911	28	6002	13819	727227	0.719	206.793	0	0	0
5	6	9	""	"STM0925"	2670	48660	110	124	130	43	33	86	86	92	70	76	21	2	0	1468	1432	430	30	54	54	64	99	154	100	100	0	0.027	0.032	0.028	0.028	2.207	0.034	0.402	80	390	100	1452	1422	-5.218	38	1414	44	1378	10369	114581	0.543	13.818	0	0	0
5	7	9	""	"STM4205"	2840	48680	120	510	553	275	49	83	83	89	65	73	98	98	0	8125	8822	4537	51	52	52	70	136	194	99	99	0	0.053	0.054	0.051	0.056	1.615	0.053	0.914	120	476	100	8500	9240	-4.241	427	8073	470	8770	66357	1058683	7.138	64.353	0	0	0
5	8	9	""	"STM4209"	3020	48670	120	122	143	66	46	78	78	81	24	29	69	45	0	1034	1305	803	61	50	50	52	11	21	98	98	0	0.045	0.052	0.043	0.042	2.053	0.057	0.689	120	429	100	1028	1320	-4.483	44	984	65	1255	17116	156550	2.583	113.909	0	0	0
5	9	9	""	"STM4213"	3180	48670	110	584	573	80	13	81	81	86	33	38	100	100	0	17726	17501	2054	11	52	52	184	1022	555	100	100	0	0.028	0.028	0.028	0.028	1.135	0.029	0.946	80	404	100	18177	17941	-5.135	503	17674	492	17449	45842	1400114	14.758	16.944	0	0	0
5	10	9	""	"STM4218"	3380	48680	120	116	136	67	49	87	87	93	45	48	33	12	0	1947	2690	2783	103	53	53	180	967	537	76	50	0	0.015	0.019	0.020	0.016	2.727	0.021	0.537	120	480	100	1923	2686	-6.029	29	1894	49	2637	16284	322740	0.956	2.596	0	0	0
5	11	9	"yjbF"	"STM4223"	3540	48670	110	418	435	145	33	85	85	91	43	47	100	98	0	8582	8661	2507	28	54	54	113	447	395	100	100	0	0.039	0.041	0.039	0.039	1.295	0.041	0.880	80	389	100	8861	8957	-4.679	333	8528	350	8607	34786	692881	8.000	19.123	0	0	0
5	12	9	"yjbN"	"STM4243"	3730	48670	110	1899	1884	489	25	85	85	88	24	27	100	100	0	5491	5437	1311	24	53	53	104	361	347	100	100	0	0.334	0.334	0.333	0.330	1.166	0.342	0.966	80	439	100	7252	7183	-1.584	1814	5438	1799	5384	150732	434994	74.833	14.773	0	0	0
5	13	9	""	"STM1009"	3910	48680	120	4239	3969	1150	28	86	86	89	20	22	100	100	0	37660	34837	9971	28	51	51	56	25	44	100	100	0	0.110	0.112	0.113	0.112	1.340	0.111	0.983	120	447	100	41762	38669	-3.179	4153	37609	3883	34786	476229	4180456	194.000	1391.240	0	0	0
5	14	9	""	"STM1866"	4080	48670	110	775	761	282	37	85	85	88	19	21	100	100	0	2856	2793	1059	37	51	51	55	21	38	100	100	0	0.246	0.247	0.244	0.244	1.189	0.247	0.948	80	370	100	3495	3418	-2.023	690	2805	676	2742	60915	223451	35.421	130.381	0	0	0
5	15	9	"hisP"	"STM2351"	4260	48680	120	4035	4555	3727	81	88	88	92	27	29	100	99	0	12058	12554	7176	57	52	52	57	21	36	100	100	0	0.329	0.357	0.336	0.324	1.414	0.398	0.885	120	413	100	15953	16969	-1.605	3947	12006	4467	12502	546561	1506511	165.296	595.095	0	0	0
5	16	9	"flgL"	"STM1184"	4420	48680	110	22531	22006	4240	19	97	97	574	2903	505	100	100	0	9074	8781	1828	20	55	55	247	1073	434	100	100	0	2.487	2.511	2.517	2.525	1.106	2.561	0.983	80	392	100	31453	30635	1.315	22434	9019	21909	8726	1760478	702452	7.383	7.953	0	0	0
5	17	9	"nrdA"	"STM2277"	4610	48680	120	19116	17515	4615	26	94	94	493	2657	538	97	95	0	24547	22669	5710	25	54	54	220	984	447	99	99	0	0.777	0.770	0.775	0.755	1.287	0.779	0.960	120	470	100	43515	40036	-0.365	19022	24493	17421	22615	2101743	2720256	6.406	22.814	0	0	0
5	18	9	"envF"	"STM1240"	4790	48690	120	412	468	413	88	90	90	92	23	25	100	100	0	10615	10162	2815	27	58	58	76	64	84	100	99	0	0.031	0.037	0.032	0.034	1.578	0.037	0.413	120	433	100	10879	10482	-5.035	322	10557	378	10104	56119	1219454	16.348	157.594	0	0	0
5	19	9	"nrfA"	"STM4277"	4970	48690	120	5481	6050	2144	35	91	91	94	23	24	100	100	0	15242	16259	5252	32	55	55	71	62	87	100	100	0	0.355	0.368	0.359	0.363	1.218	0.371	0.982	120	444	100	20577	22163	-1.494	5390	15187	5959	16204	725967	1951097	258.957	261.097	0	0	0
5	20	9	"araH"	"STM1931"	5140	48680	110	132	300	371	123	87	87	89	19	21	68	57	0	716	3342	5504	164	54	54	61	42	68	100	100	0	0.068	0.065	0.062	0.058	1.992	0.065	0.954	80	402	100	707	3501	-3.879	45	662	213	3288	23985	267382	11.105	78.119	0	0	0
5	21	9	"yecM"	"STM1908"	5330	48670	130	1032	1059	644	60	89	89	91	19	20	100	100	0	5615	5753	3534	61	54	54	61	41	67	100	100	0	0.170	0.170	0.166	0.167	1.229	0.172	0.972	120	469	100	6504	6669	-2.560	943	5561	970	5699	127138	690311	50.947	138.829	0	0	0
5	22	9	"yecO"	"STM1905"	5500	48680	110	2071	2079	959	46	93	93	96	25	26	100	100	0	7738	7230	3325	45	53	53	61	81	132	100	100	0	0.257	0.277	0.277	0.274	1.120	0.275	0.979	80	393	100	9663	9163	-1.958	1978	7685	1986	7177	166285	578360	79.320	88.506	0	0	0
5	23	9	""	"STM1669"	5680	48690	120	491	483	143	29	91	91	95	43	45	99	98	0	23826	23158	3731	16	51	51	65	140	215	100	100	0	0.017	0.017	0.017	0.016	1.354	0.017	0.873	120	427	100	24175	23499	-5.893	400	23775	392	23107	57943	2778938	9.023	164.950	0	0	0
5	24	9	"yicM"	"STM3776"	5850	48690	120	876	865	235	27	86	86	91	31	34	100	99	0	23488	21968	5362	24	51	51	55	37	67	100	100	0	0.034	0.036	0.035	0.036	1.300	0.035	0.946	120	520	100	24227	22696	-4.891	790	23437	779	21917	103808	2636160	24.968	592.243	0	0	0
5	1	10	"yafK"	"STM0312"	1760	48840	100	1769	1708	347	20	85	85	88	28	31	100	100	0	6759	6517	1162	17	52	52	74	252	340	100	100	0	0.251	0.251	0.248	0.249	1.089	0.252	0.985	80	472	100	8391	8088	-1.994	1684	6707	1623	6465	136659	521360	57.857	25.567	0	0	0
5	2	10	"proB"	"STM0321"	1950	48850	110	4678	4688	577	12	88	88	96	47	48	100	100	0	13479	13439	1670	12	56	56	60	31	51	100	100	0	0.342	0.344	0.343	0.344	1.076	0.341	0.987	80	466	100	18013	17983	-1.548	4590	13423	4600	13383	375065	1075130	97.702	431.581	0	0	0
5	3	10	""	"STM0327"	2120	48850	100	3483	3614	1947	53	87	87	93	32	34	100	100	0	1436	1534	809	52	59	59	63	20	31	100	100	0	2.466	2.391	2.405	2.393	1.227	2.437	0.957	80	418	100	4773	5002	1.302	3396	1377	3527	1475	289116	122721	110.031	73.550	0	0	0
5	4	10	""	"STM0332"	2310	48850	110	532	549	104	18	83	83	89	30	33	100	100	0	10951	10816	1406	12	59	59	65	32	49	100	100	0	0.041	0.043	0.042	0.043	1.215	0.042	0.928	80	479	100	11341	11223	-4.600	449	10892	466	10757	43948	865251	15.333	335.969	0	0	0
5	5	10	""	"STM1047"	2480	48840	110	1364	1358	347	25	88	88	96	41	42	100	100	0	9095	9214	2005	21	58	58	65	38	58	100	100	0	0.141	0.139	0.138	0.135	1.170	0.139	0.978	80	433	100	10313	10426	-2.824	1276	9037	1270	9156	108601	737117	30.780	240.763	0	0	0
5	6	10	"pepN"	"STM1057"	2660	48840	110	13148	12709	2625	20	85	85	91	39	42	100	100	0	11233	10906	1678	15	54	54	58	22	37	100	100	0	1.169	1.163	1.176	1.137	1.174	1.181	0.985	80	492	100	24242	23476	0.225	13063	11179	12624	10852	1016696	872485	323.538	493.091	0	0	0
5	7	10	"yeaO"	"STM1277"	2840	48850	110	442	522	322	61	82	82	87	51	58	100	100	0	1516	1701	949	55	52	52	53	12	22	100	100	0	0.246	0.267	0.253	0.251	1.220	0.294	0.901	80	398	100	1824	2089	-2.024	360	1464	440	1649	41783	136110	8.529	137.333	0	0	0
5	8	10	"mipA"	"STM1286"	3010	48850	110	16789	18186	7306	40	77	77	84	51	60	100	100	0	2513	2609	904	34	50	50	53	14	26	100	100	0	6.785	7.077	7.154	6.946	1.125	7.360	0.976	80	427	100	19175	20668	2.762	16712	2463	18109	2559	1454844	208758	354.941	182.571	0	0	0
5	9	10	"gapA"	"STM1290"	3190	48850	120	50096	44385	17998	40	81	81	89	51	57	100	100	4	2265	2041	794	38	52	52	143	889	621	85	75	0	22.601	22.275	22.782	22.531	1.406	22.722	0.968	120	472	100	52228	46293	4.498	50015	2213	44304	1989	5326141	244938	868.549	2.135	0	0	0
5	10	10	"topB"	"STM1298"	3360	48850	120	2592	2831	1364	48	86	86	92	52	56	99	99	0	10981	11969	5042	42	52	52	71	257	361	100	99	0	0.229	0.230	0.229	0.219	1.287	0.235	0.965	120	430	100	13435	14662	-2.125	2506	10929	2745	11917	339765	1436249	52.673	46.296	0	0	0
5	11	10	"astB"	"STM1306"	3550	48850	120	2612	2380	871	36	87	87	91	39	42	99	97	0	13308	12026	4352	36	52	52	96	404	420	98	96	0	0.190	0.191	0.192	0.188	1.347	0.191	0.981	120	465	100	15781	14267	-2.392	2525	13256	2293	11974	285624	1443127	58.692	29.530	0	0	0
5	12	10	"celF"	"STM1316"	3730	48850	120	1846	1739	570	32	88	88	89	22	24	98	97	0	16722	15323	4817	31	53	53	58	26	44	100	99	0	0.105	0.108	0.108	0.104	1.359	0.108	0.976	120	467	100	18427	16921	-3.245	1758	16669	1651	15270	208690	1838808	75.000	587.115	0	0	0
5	13	10	"rfbX"	"STM2088"	3900	48850	110	4141	4065	624	15	92	92	96	27	28	100	100	0	9015	8913	1239	13	55	55	59	20	33	100	100	0	0.452	0.449	0.448	0.447	1.094	0.447	0.981	80	392	100	13009	12831	-1.146	4049	8960	3973	8858	325212	713060	147.000	442.700	0	0	0
5	14	10	"rfbB"	"STM2097"	4080	48850	120	11769	11318	2693	23	91	91	94	25	26	100	100	0	16434	15999	3181	19	54	54	60	25	41	100	100	0	0.713	0.704	0.713	0.679	1.259	0.711	0.983	120	438	100	28058	27172	-0.488	11678	16380	11227	15945	1358151	1919875	448.960	637.560	0	0	0
5	15	10	"wcaD"	"STM2112"	4250	48850	120	416	412	128	31	90	90	92	23	25	98	93	0	19242	17532	5072	28	53	53	58	19	32	100	100	0	0.017	0.018	0.018	0.017	1.462	0.018	0.900	120	424	100	19515	17801	-5.879	326	19189	322	17479	49395	2103794	13.913	919.684	0	0	0
5	16	10	"wza"	"STM2118"	4420	48850	110	247	240	62	25	89	89	308	2113	686	0	0	0	12250	11577	2899	25	53	53	165	764	463	100	100	0	0.013	0.013	0.013	0.012	1.480	0.014	0.857	80	410	100	12355	11675	-6.270	158	12197	151	11524	19200	926188	-0.032	14.937	0	0	0
5	17	10	"yegD"	"STM2125"	4600	48850	110	1182	1165	250	21	90	90	100	78	78	100	100	0	12644	12144	1996	16	53	53	133	421	316	100	100	0	0.087	0.089	0.088	0.087	1.174	0.090	0.976	80	407	100	13683	13166	-3.527	1092	12591	1075	12091	93226	971503	13.654	28.530	0	0	0
5	18	10	""	"STM2135"	4790	48860	120	677	668	205	30	93	93	99	40	40	99	98	0	20376	19218	5667	29	58	58	97	298	307	99	99	0	0.029	0.030	0.029	0.031	1.303	0.029	0.920	120	461	100	20902	19735	-5.121	584	20318	575	19160	80219	2306197	14.225	64.164	0	0	0
5	19	10	""	"STM4057"	4970	48860	110	754	816	438	53	92	92	96	24	25	100	100	0	1930	2034	1021	50	57	57	66	32	48	100	100	0	0.353	0.366	0.362	0.358	1.215	0.378	0.924	80	378	100	2535	2701	-1.500	662	1873	724	1977	65290	162699	30.000	61.500	0	0	0
5	20	10	""	"STM4066"	5140	48860	120	1842	1733	635	36	90	90	94	27	28	100	100	0	11792	10757	3690	34	56	56	64	42	65	100	100	0	0.149	0.154	0.152	0.154	1.332	0.154	0.974	120	456	100	13488	12344	-2.744	1752	11736	1643	10701	207973	1290863	60.704	254.595	0	0	0
5	21	10	"ydeZ"	"STM4076"	5320	48860	120	1291	1455	929	63	91	91	96	37	38	100	99	0	6467	6651	3657	54	56	56	61	21	34	100	100	0	0.187	0.207	0.196	0.201	1.383	0.216	0.935	120	463	100	7611	7959	-2.418	1200	6411	1364	6595	174597	798109	36.730	313.810	0	0	0
5	22	10	"glpX"	"STM4085"	5490	48860	110	11470	11252	1900	16	93	93	101	45	44	100	100	0	8307	8211	1240	15	57	57	68	79	116	100	100	0	1.379	1.369	1.356	1.365	1.074	1.375	0.983	80	426	100	19627	19313	0.464	11377	8250	11159	8154	900128	656871	247.800	103.076	0	0	0
5	23	10	"menA"	"STM4090"	5680	48860	120	569	690	521	75	90	90	93	31	33	99	99	0	4605	5825	4923	84	53	53	60	28	46	100	99	0	0.105	0.104	0.104	0.105	1.472	0.102	0.954	120	447	100	5031	6372	-3.248	479	4552	600	5772	82857	699048	19.258	205.893	0	0	0
5	24	10	"metB"	"STM4100"	5860	48860	120	3577	3259	1041	31	86	86	89	21	23	100	100	0	14655	13612	4100	30	52	52	53	9	16	100	100	0	0.239	0.234	0.237	0.230	1.321	0.234	0.981	120	517	100	18094	16733	-2.065	3491	14603	3173	13560	391112	1633454	150.952	1506.556	0	0	0
5	1	11	""	"STM2986"	1760	49030	110	370	419	263	62	81	81	99	171	172	88	26	0	7837	8405	3777	44	53	53	57	27	47	100	100	0	0.037	0.040	0.037	0.037	1.384	0.042	0.762	80	509	100	8073	8690	-4.751	289	7784	338	8352	33525	672406	1.871	309.185	0	0	0
5	2	11	"recD"	"STM2993"	1930	49020	100	2021	1978	288	14	86	86	92	51	55	100	100	0	9446	9207	1377	14	56	56	59	16	27	100	100	0	0.206	0.207	0.208	0.207	1.144	0.199	0.936	80	397	100	11325	11043	-2.279	1935	9390	1892	9151	158278	736550	36.980	571.750	0	0	0
5	3	11	"ygdQ"	"STM3006"	2110	49020	110	1686	1624	272	16	84	84	90	34	37	100	100	0	9324	9021	1579	17	58	58	64	26	40	100	100	0	0.173	0.172	0.171	0.172	1.130	0.165	0.938	80	445	100	10868	10503	-2.532	1602	9266	1540	8963	129938	721662	45.118	344.500	0	0	0
5	4	11	"araE"	"STM3016"	2300	49030	110	947	962	132	13	80	80	83	21	25	100	100	0	15790	15634	1597	10	57	57	63	24	38	100	100	0	0.055	0.057	0.056	0.056	1.137	0.055	0.935	80	467	100	16600	16459	-4.182	867	15733	882	15577	76988	1250726	41.857	648.792	0	0	0
5	5	11	"yohM"	"STM3024"	2470	49020	110	398	426	131	30	82	82	87	41	47	100	100	0	13257	12749	1768	13	53	53	56	26	46	100	100	0	0.024	0.027	0.025	0.026	1.384	0.026	0.778	80	454	100	13520	13040	-5.385	316	13204	344	12696	34059	1019924	8.268	488.192	0	0	0
5	6	11	"stdA"	"STM3029"	2650	49030	110	212	225	57	25	77	77	83	41	49	100	88	0	9155	9488	2319	24	50	50	52	14	26	100	100	0	0.015	0.016	0.014	0.015	1.338	0.015	0.662	80	439	100	9240	9586	-6.076	135	9105	148	9438	17984	759012	3.463	674.000	0	0	0
5	7	11	""	"STM2691"	2830	49020	120	113	116	38	32	77	77	84	49	58	31	7	0	2349	2540	1419	55	50	50	52	11	21	100	100	0	0.016	0.016	0.017	0.014	2.444	0.017	0.539	120	474	100	2335	2529	-5.997	36	2299	39	2490	13938	304826	0.653	226.182	0	0	0
5	8	11	""	"STM2698"	3000	49030	100	107	243	949	390	78	78	85	54	63	30	13	0	296	487	664	136	50	50	55	23	41	98	97	0	0.118	0.378	0.146	0.116	3.014	1.318	0.607	80	389	100	275	602	-3.085	29	246	165	437	19476	38970	2.926	18.783	0	0	0
5	9	11	""	"STM2705"	3180	49030	100	265	255	63	24	82	82	90	65	72	93	75	0	4811	4629	1259	27	52	52	61	41	67	100	100	0	0.038	0.038	0.037	0.036	1.388	0.036	0.771	80	371	100	4942	4750	-4.701	183	4759	173	4577	20425	370286	2.538	111.415	0	0	0
5	10	11	"yjfY"	"STM4389"	3360	49020	110	254	255	85	33	84	84	92	66	71	92	72	0	1233	1289	450	34	51	51	55	21	38	100	100	0	0.144	0.138	0.131	0.131	1.539	0.112	0.653	80	423	100	1352	1409	-2.798	170	1182	171	1238	20415	103093	2.470	58.762	0	0	0
5	11	11	"thrL"	"STM0001"	3540	49020	100	94	104	38	36	83	83	86	28	32	27	10	0	122	177	195	110	50	50	51	9	17	95	88	0	0.153	0.165	0.238	0.208	2.900	0.160	0.243	80	353	100	83	148	-2.710	11	72	21	127	8354	14120	0.643	14.000	-50	0	0
5	12	11	""	"STM0270"	3720	49020	110	351	373	141	37	86	86	91	43	47	100	100	0	6295	6785	2241	33	51	51	55	19	34	100	100	0	0.042	0.043	0.040	0.041	1.341	0.041	0.779	80	445	100	6509	7021	-4.558	265	6244	287	6734	29809	542774	6.558	354.211	0	0	0
5	13	11	""	"STM0538"	3910	49030	110	510	525	162	30	88	88	103	78	75	98	97	0	4997	4709	1200	25	53	53	57	17	29	100	100	0	0.085	0.094	0.089	0.090	1.670	0.082	0.723	80	421	100	5366	5093	-3.550	422	4944	437	4656	41998	376696	5.410	273.647	0	0	0
5	14	11	""	"STM0554"	4070	49030	120	221	237	106	44	93	93	108	77	71	80	32	0	2810	2855	1779	62	53	53	58	19	32	99	99	0	0.046	0.051	0.051	0.051	1.952	0.048	0.476	120	406	100	2885	2946	-4.429	128	2757	144	2802	28417	342550	1.675	147.211	0	0	0
5	15	11	""	"STM0567"	4240	49030	110	2490	2397	483	20	91	91	101	56	55	100	100	0	5121	4768	1150	24	52	52	58	41	70	100	100	0	0.473	0.489	0.483	0.495	1.161	0.469	0.952	80	387	100	7468	7022	-1.079	2399	5069	2306	4716	191794	381403	41.000	114.878	0	0	0
5	16	11	""	"STM0575"	4430	49030	120	296	284	88	30	88	88	93	45	48	91	85	0	9513	8578	3265	38	51	51	69	167	242	98	98	0	0.022	0.023	0.023	0.023	1.733	0.023	0.883	120	476	100	9670	8723	-5.507	208	9462	196	8527	34075	1029378	4.244	50.952	0	0	0
5	17	11	""	"STM0580"	4600	49020	120	1509	1418	529	37	92	92	98	41	41	100	99	0	5752	5198	1950	37	53	53	90	303	336	99	96	0	0.249	0.258	0.254	0.260	1.341	0.254	0.946	120	446	100	7116	6471	-2.008	1417	5699	1326	5145	170213	623744	32.195	16.858	0	0	0
5	18	11	"ybdZ"	"STM0587"	4780	49040	120	119	163	150	92	92	92	97	36	37	43	30	0	792	815	443	54	54	54	60	25	41	97	95	0	0.037	0.093	0.070	0.068	2.989	0.127	0.312	120	468	100	765	832	-4.773	27	738	71	761	19618	97826	1.833	30.200	0	0	0
5	19	11	""	"STM2244"	4970	49030	110	185	194	56	28	90	90	96	40	41	95	61	0	2153	2124	510	24	55	55	63	33	52	100	100	0	0.045	0.050	0.048	0.045	1.814	0.048	0.496	80	434	100	2193	2173	-4.465	95	2098	104	2069	15512	169938	2.450	62.455	0	0	0
5	20	11	"yegT"	"STM2142"	5130	49030	110	757	771	262	33	95	95	111	80	72	100	100	0	5689	5530	1544	27	58	58	67	38	56	100	100	0	0.118	0.124	0.110	0.120	1.389	0.113	0.810	80	430	100	6293	6148	-3.088	662	5631	676	5472	61675	442376	8.250	143.763	0	0	0
5	21	11	"yehU"	"STM2159"	5320	49030	110	1406	1403	243	17	91	91	100	43	43	100	100	0	14045	13549	2091	15	57	57	65	38	58	100	100	0	0.094	0.097	0.097	0.097	1.182	0.095	0.954	80	425	100	15303	14804	-3.411	1315	13988	1312	13492	112277	1083916	30.302	354.842	0	0	0
5	22	11	"yohC"	"STM2169"	5490	49030	110	1065	1082	204	18	90	90	97	44	45	100	100	0	8282	8129	1118	13	58	58	76	70	92	100	100	0	0.119	0.123	0.119	0.122	1.196	0.117	0.926	80	438	100	9199	9063	-3.076	975	8224	992	8071	86534	650346	22.386	115.043	0	0	0
5	23	11	"yohI"	"STM2174"	5660	49030	110	1075	1109	214	19	89	89	94	43	45	100	100	0	13318	13189	1871	14	54	54	107	358	334	100	100	0	0.074	0.078	0.075	0.077	1.191	0.075	0.935	80	411	100	14250	14155	-3.750	986	13264	1020	13135	88705	1055131	23.605	36.542	0	0	0
5	24	11	"yfhD"	"STM2567"	5850	49030	110	1279	1288	160	12	85	85	90	39	43	100	100	0	15114	15337	1510	9	50	50	85	322	378	100	100	0	0.079	0.079	0.080	0.078	1.131	0.077	0.954	80	502	100	16258	16490	-3.657	1194	15064	1203	15287	103066	1226960	30.718	47.366	0	0	0
5	1	12	"hupA"	"STM4170"	1760	49200	110	10248	10605	3799	35	81	81	106	185	174	100	100	0	1302	1277	322	25	50	50	54	27	50	100	100	0	8.121	8.577	8.078	8.398	1.191	9.414	0.931	80	484	100	11419	11751	3.022	10167	1252	10524	1227	848392	102182	56.751	45.296	0	0	0
5	2	12	"hupA"	"STM4170"	1930	49190	110	9121	9867	5961	60	82	82	88	43	48	100	100	0	679	697	365	52	52	52	53	10	18	100	100	0	14.416	15.171	14.769	14.883	1.207	16.002	0.948	80	449	100	9666	10430	3.850	9039	627	9785	645	789392	55723	227.419	64.400	0	0	0
5	3	12	"hilA"	"STM2876"	2110	49190	120	802	1006	865	85	83	83	90	54	60	98	98	0	9457	9323	3685	39	55	55	60	32	53	100	100	0	0.076	0.100	0.074	0.083	1.638	0.105	0.598	120	497	100	10121	10191	-3.709	719	9402	923	9268	120677	1118807	16.963	289.469	0	0	0
5	4	12	"hilA"	"STM2876"	2280	49200	100	407	416	145	34	80	80	87	58	66	100	96	0	6013	5820	1826	31	54	54	60	32	53	100	100	0	0.055	0.058	0.055	0.056	1.288	0.059	0.896	80	378	100	6286	6102	-4.188	327	5959	336	5766	33279	465611	5.672	180.000	0	0	0
5	5	12	"hilC"	"STM2867"	2460	49190	110	1344	1308	309	23	75	75	78	23	29	100	100	0	7009	6786	1467	21	49	49	61	70	114	100	100	0	0.182	0.183	0.182	0.182	1.113	0.182	0.977	80	462	100	8229	7970	-2.455	1269	6960	1233	6737	104669	542856	53.478	96.071	0	0	0
5	6	12	"hilC"	"STM2867"	2650	49200	120	1167	1144	398	34	72	72	74	21	28	100	99	0	5898	5677	2033	35	47	47	55	69	125	99	98	0	0.187	0.190	0.191	0.194	1.313	0.188	0.970	120	466	100	6946	6702	-2.418	1095	5851	1072	5630	137330	681286	50.952	81.478	0	0	0
5	7	12	"hns"	"STM1751"	2820	49200	120	18851	16982	7698	45	81	81	85	28	32	99	99	0	1987	1799	773	42	48	48	50	10	20	99	99	0	9.680	9.652	9.803	9.765	1.381	9.811	0.984	120	445	100	20709	18652	3.275	18770	1939	16901	1751	2037797	215904	603.464	174.900	0	0	0
5	8	12	"hns"	"STM1751"	3000	49200	100	7345	7520	3513	46	93	93	106	82	77	100	100	0	1115	1056	451	42	50	50	53	13	24	100	100	0	6.809	7.383	6.999	7.278	1.185	7.637	0.961	80	398	100	8317	8433	2.768	7252	1065	7427	1006	601603	84478	90.415	77.154	0	0	0
5	9	12	"hns"	"STM1751"	3200	49190	130	23274	22012	5924	26	91	91	105	88	83	100	100	0	2279	2149	544	25	54	54	60	29	48	100	100	0	10.419	10.463	10.543	10.417	1.112	10.583	0.980	120	500	100	25408	24016	3.381	23183	2225	21921	2095	2641486	257933	248.943	72.034	0	0	0
5	10	12	"hilD"	"STM2875"	3360	49200	120	2990	3036	1380	45	85	85	93	59	63	100	98	0	5799	5477	1617	29	54	54	64	43	67	100	99	0	0.506	0.544	0.517	0.513	1.386	0.573	0.896	120	416	100	8650	8374	-0.984	2905	5745	2951	5423	364336	657279	49.881	125.884	0	0	0
5	11	12	"hilD"	"STM2875"	3540	49190	140	817	1010	593	58	84	84	91	36	39	98	97	0	2629	3192	1961	61	50	50	57	35	61	99	98	0	0.284	0.295	0.291	0.292	1.392	0.289	0.953	156	581	100	3312	4068	-1.815	733	2579	926	3142	157583	497944	25.528	89.571	0	0	0
5	12	12	"stpA"	"STM2799"	3710	49190	110	9869	10096	3878	38	89	89	101	72	71	100	100	0	2802	2866	952	33	49	49	54	29	53	100	100	0	3.552	3.552	3.557	3.500	1.178	3.688	0.966	80	427	100	12533	12824	1.829	9780	2753	10007	2817	807707	229258	138.819	96.966	0	0	0
5	13	12	"csrA"	"STM2826"	3900	49200	110	5808	5711	1834	32	88	88	110	95	86	100	100	0	940	972	303	31	48	48	51	23	45	100	100	0	6.413	6.085	6.107	6.071	1.129	6.161	0.979	80	429	100	6612	6547	2.681	5720	892	5623	924	456902	77778	58.958	40.043	0	0	0
5	14	12	"dps"	"STM0831"	4060	49200	120	12255	12281	6291	51	87	87	107	82	76	100	100	0	1488	1432	682	47	47	47	49	12	24	100	99	0	8.444	8.804	8.881	8.632	1.263	9.008	0.980	120	436	100	13609	13579	3.078	12168	1441	12194	1385	1473662	171815	148.463	115.250	0	0	0
[truncated: 916,199 more chars]
