# Supplementary material for: BABAR: an R package to simplify the normalisation of common reference design microarray-based transcriptomic datasets
Source: BMC Bioinformatics. 2010 Feb 3;11:73. doi: 10.1186/1471-2105-11-73 (PMC2829013; doi:10.1186/1471-2105-11-73)
Supplement: Additional file 4 — Dataset 2. The unprocessed microarray data files and the associated .gal file for a non-heterogeneous 'good' dataset describing the transcriptomic changes of virulence genes for wild-type Salmonella and IHF mutants. [file 1471-2105-11-73-S4.ZIP › IHF_AB_41A.gpr]

ATF	1.0
29	56    
"Type=GenePix Results 3"
"DateTime=2004/04/23 16:51:52"
"Settings="
"GalFile=\\Fr-netapp1a\hintoncom\Array lists\STPLMar2003.gal"
"PixelSize=10"
"Wavelengths=635	532"
"ImageFiles=\\Fr-netapp1a\hintoncom\Collaborators\Michael Mangan\Double transcriptomes\2004 04 22 035741A.tif 2	\\Fr-netapp1a\hintoncom\Collaborators\Michael Mangan\Double transcriptomes\2004 04 22 035741A.tif 3"
"NormalizationMethod=None"
"NormalizationFactors=1	1"
"JpegImage=\\Fr-netapp1a\hintoncom\Collaborators\Michael Mangan\Double transcriptomes\gpr\2004 04 22 035741A.jpg"
"StdDev=Type 1"
"RatioFormulations=W1/W2 (635/532)"
"FeatureType=Circular"
"Barcode="
"BackgroundSubtraction=LocalFeature"
"ImageOrigin=1520, 15160"
"JpegOrigin=1590, 15470"
"Creator=GenePix Pro 5.0.1.24"
"Scanner=GenePix 4000A [48450]"
"FocusPosition=0"
"Temperature=40.3"
"LinesAveraged=2"
"Comment="
"PMTGain=600	570"
"ScanPower=100	100"
"LaserPower=1.79	1.58"
"Filters=<Empty>	<Empty>"
"ScanRegion=152,1516,1972,3184"
"Supplier="
"Block"	"Column"	"Row"	"Name"	"ID"	"X"	"Y"	"Dia."	"F635 Median"	"F635 Mean"	"F635 SD"	"F635 CV"	"B635"	"B635 Median"	"B635 Mean"	"B635 SD"	"B635 CV"	"% > B635+1SD"	"% > B635+2SD"	"F635 % Sat."	"F532 Median"	"F532 Mean"	"F532 SD"	"F532 CV"	"B532"	"B532 Median"	"B532 Mean"	"B532 SD"	"B532 CV"	"% > B532+1SD"	"% > B532+2SD"	"F532 % Sat."	"Ratio of Medians (635/532)"	"Ratio of Means (635/532)"	"Median of Ratios (635/532)"	"Mean of Ratios (635/532)"	"Ratios SD (635/532)"	"Rgn Ratio (635/532)"	"Rgn R2 (635/532)"	"F Pixels"	"B Pixels"	"Circularity"	"Sum of Medians (635/532)"	"Sum of Means (635/532)"	"Log Ratio (635/532)"	"F635 Median - B635"	"F532 Median - B532"	"F635 Mean - B635"	"F532 Mean - B532"	"F635 Total Intensity"	"F532 Total Intensity"	"SNR 635"	"SNR 532"	"Flags"	"Normalize"	"Autoflag"
1	1	1	"yiiD"	"STM4029"	1920	15700	120	371	510	447	87	72	72	75	27	36	99	95	0	803	1222	1304	106	94	94	96	18	18	100	100	0	0.422	0.388	0.390	0.393	2.313	0.292	0.598	120	636	100	1008	1566	-1.246	299	709	438	1128	61157	146587	16.111	62.556	0	0	0
1	2	1	"yjiY"	"STM4532"	2100	15700	130	612	725	539	74	73	73	75	28	37	92	91	0	396	459	290	63	94	94	97	18	18	97	97	0	1.785	1.786	1.770	1.544	3.241	2.917	0.348	120	568	100	841	1017	0.836	539	302	652	365	87057	55067	23.214	20.111	0	0	0
1	3	1	"glpG"	"STM3524"	2270	15690	130	554	994	1180	118	74	74	76	17	22	93	89	0	692	1343	1741	129	95	95	97	18	18	94	92	0	0.804	0.737	0.972	0.812	4.420	0.641	0.691	120	596	100	1077	2168	-0.315	480	597	920	1248	119241	161146	54.000	69.222	0	0	0
1	4	1	"yhjC"	"STM3607"	2450	15690	130	195	304	281	92	73	73	76	20	26	86	71	0	1382	2222	2474	111	95	95	99	27	27	98	96	0	0.095	0.109	0.102	0.105	3.383	0.079	0.529	120	645	100	1409	2358	-3.399	122	1287	231	2127	36464	266627	11.400	78.630	0	0	0
1	5	1	"dacB"	"STM3300"	2640	15700	130	485	743	707	95	73	73	76	26	34	97	92	0	1283	2045	1981	96	93	93	97	26	26	98	96	0	0.346	0.343	0.321	0.319	4.121	0.269	0.516	120	582	100	1602	2622	-1.530	412	1190	670	1952	89118	245414	25.654	74.923	0	0	0
1	6	1	"yqjD"	"STM3229"	2800	15690	130	309	660	1043	158	73	73	76	29	38	97	91	0	315	674	1132	167	93	93	95	19	20	97	95	0	1.063	1.010	0.927	1.043	3.374	0.910	0.542	120	579	100	458	1168	0.088	236	222	587	581	79223	80926	20.138	30.474	0	0	0
1	7	1	"yfhP"	"STM2544"	2980	15700	120	1267	1907	1862	97	75	75	80	34	42	100	99	0	481	659	516	78	94	94	96	20	20	99	98	0	3.080	3.242	3.463	3.265	2.740	5.112	0.415	120	521	100	1579	2397	1.623	1192	387	1832	565	228889	79107	53.735	28.150	0	0	0
1	8	1	""	"STM0660"	3160	15690	130	557	643	376	58	75	75	80	31	38	100	97	0	2461	2696	1650	61	102	102	106	28	26	100	99	0	0.204	0.219	0.213	0.229	2.100	0.172	0.632	120	610	100	2841	3162	-2.291	482	2359	568	2594	77184	323578	18.161	92.500	0	0	0
1	9	1	""	"STM0672"	3340	15700	130	254	252	66	26	75	75	78	26	33	100	98	0	2268	2260	557	24	109	109	113	30	26	100	100	0	0.083	0.082	0.083	0.079	1.501	0.077	0.781	120	558	100	2338	2328	-3.592	179	2159	177	2151	30217	271195	6.692	71.567	0	0	0
1	10	1	"nagB"	"STM0684"	3510	15700	130	1577	1556	360	23	79	79	86	40	46	100	100	0	3869	3751	945	25	112	112	136	136	100	99	99	0	0.399	0.406	0.377	0.418	1.675	0.372	0.839	120	596	100	5255	5116	-1.327	1498	3757	1477	3639	186755	450084	36.750	26.581	0	0	0
1	11	1	"ybfN"	"STM0688"	3710	15710	130	107	133	112	84	79	79	86	37	43	37	17	0	675	858	573	66	113	113	137	138	100	98	85	0	0.050	0.072	0.048	0.049	3.308	0.067	0.173	120	574	100	590	799	-4.327	28	562	54	745	15925	102980	1.270	5.225	0	0	0
1	12	1	"eutH"	"STM2460"	3880	15710	130	278	271	72	26	79	79	82	21	25	98	96	0	4024	4077	1047	25	109	109	114	27	23	100	100	0	0.051	0.048	0.051	0.047	1.588	0.045	0.734	120	543	100	4114	4160	-4.298	199	3915	192	3968	32517	489265	9.000	146.778	0	0	0
1	13	1	"ubiE"	"STM3970"	4050	15700	130	3891	3803	1358	35	86	86	103	72	69	100	100	0	3734	3742	1453	38	117	117	143	115	80	98	98	0	1.052	1.025	0.953	1.135	2.607	0.994	0.796	120	595	100	7422	7342	0.073	3805	3617	3717	3625	456378	449081	51.389	31.296	0	0	0
1	14	1	""	"STM3966"	4230	15710	130	1379	1405	419	29	88	88	106	75	70	100	100	0	6863	6902	1884	27	116	116	163	156	95	100	100	0	0.191	0.194	0.193	0.193	1.315	0.180	0.825	120	564	100	8038	8103	-2.386	1291	6747	1317	6786	168646	828262	17.320	43.199	0	0	0
1	15	1	"yigL"	"STM3962"	4410	15710	130	764	1011	838	82	82	82	88	44	50	97	94	0	1837	3022	2764	91	109	109	136	121	88	94	90	0	0.395	0.319	0.380	0.379	3.218	0.228	0.459	120	542	100	2410	3842	-1.341	682	1728	929	2913	121331	362699	20.977	23.851	0	0	0
1	16	1	"recQ"	"STM3958"	4590	15710	140	1588	1761	906	51	81	81	86	39	45	96	96	0	3055	3255	1467	45	103	103	112	51	45	99	98	0	0.511	0.533	0.520	0.506	2.008	0.516	0.757	156	650	100	4459	4832	-0.970	1507	2952	1680	3152	274705	507832	42.949	61.627	0	0	0
1	17	1	"yigG"	"STM3954"	4770	15710	130	354	404	249	61	82	82	86	41	47	92	85	0	1001	1613	1538	95	103	103	122	289	236	84	63	0	0.303	0.213	0.261	0.249	3.058	0.106	0.356	120	564	100	1170	1832	-1.723	272	898	322	1510	48449	193593	7.756	5.159	0	0	0
1	18	1	"yigB"	"STM3950"	4950	15710	150	1313	1267	577	45	83	83	88	38	43	97	95	0	4020	3749	1484	39	107	107	135	260	192	100	97	0	0.314	0.325	0.314	0.293	2.389	0.300	0.736	156	773	100	5143	4826	-1.670	1230	3913	1184	3642	197658	584817	31.026	13.900	0	0	0
1	19	1	"sgaB"	"STM4384"	5150	15700	110	89	97	40	41	82	82	87	28	32	30	13	0	294	671	776	115	107	107	134	112	83	58	46	0	0.037	0.027	0.083	0.113	7.664	0.025	0.101	80	421	100	194	579	-4.740	7	187	15	564	7797	53681	0.357	4.795	0	0	0
1	20	1	"cycA"	"STM4398"	5290	15710	140	481	884	846	95	83	83	92	53	57	87	80	0	2032	3564	3541	99	105	105	121	91	75	96	91	0	0.207	0.232	0.234	0.234	5.431	0.169	0.485	156	649	100	2325	4260	-2.276	398	1927	801	3459	137900	555906	14.943	37.835	0	0	0
1	21	1	"ytfM"	"STM4409"	5480	15710	130	1214	1769	1376	77	82	82	91	55	60	99	97	0	3496	4147	2739	66	107	107	119	69	57	100	100	0	0.334	0.418	0.348	0.378	2.526	0.325	0.414	120	551	100	4521	5727	-1.582	1132	3389	1687	4040	212228	497644	30.509	58.377	0	0	0
1	22	1	""	"STM4418"	5640	15710	130	151	182	101	55	85	85	89	27	30	80	60	0	2361	3329	2841	85	112	112	125	73	58	100	100	0	0.029	0.030	0.030	0.028	2.530	0.026	0.575	120	599	100	2315	3314	-5.091	66	2249	97	3217	21890	399431	3.444	43.890	0	0	0
1	23	1	""	"STM4422"	5840	15710	120	86	101	71	70	83	83	89	29	32	20	6	0	336	436	335	76	110	110	127	78	61	84	65	0	0.013	0.055	0.083	0.091	6.647	0.020	0.012	120	579	100	229	344	-6.235	3	226	18	326	12152	52308	0.414	3.962	0	0	0
1	24	1	"srfJ"	"STM4426"	6010	15710	140	127	149	80	53	82	82	88	25	28	65	45	0	2040	3480	3727	107	111	111	121	46	38	98	97	0	0.023	0.020	0.022	0.022	3.363	0.013	0.356	156	833	100	1974	3436	-5.422	45	1929	67	3369	23306	542878	2.440	73.022	0	0	0
1	1	2	"yaiC"	"STM0385"	1910	15890	130	149	158	70	44	73	73	75	17	22	85	79	0	1382	1695	1240	73	94	94	96	19	19	99	98	0	0.059	0.053	0.053	0.055	2.395	0.041	0.539	120	586	100	1364	1686	-4.083	76	1288	85	1601	18985	203360	4.882	84.158	0	0	0
1	2	2	"mopB"	"STM4329"	2090	15880	120	1386	3127	4268	136	75	75	81	51	62	98	94	0	158	238	211	88	97	97	99	19	19	74	62	0	21.492	21.645	18.391	19.029	3.576	28.523	0.507	120	404	100	1372	3193	4.426	1311	61	3052	141	375239	28529	59.725	7.316	0	0	0
1	3	2	"phoP"	"STM1231"	2270	15880	120	933	1265	1136	89	76	76	84	57	67	97	95	0	592	777	758	97	98	98	99	18	18	98	95	0	1.735	1.751	1.888	1.907	3.076	1.974	0.446	120	454	100	1351	1868	0.795	857	494	1189	679	151800	93272	20.719	37.667	0	0	0
1	4	2	"otsA"	"STM1928"	2460	15890	120	443	536	456	85	75	75	79	34	43	93	90	0	2183	2659	2315	87	98	98	102	26	25	100	100	0	0.176	0.180	0.158	0.172	2.071	0.154	0.654	120	443	100	2453	3022	-2.502	368	2085	461	2561	64310	319044	13.441	98.346	0	0	0
1	5	2	"thiF"	"STM4162"	2630	15890	120	104	147	114	77	74	74	75	14	18	69	51	0	613	1169	1388	118	95	95	99	25	25	100	97	0	0.058	0.068	0.078	0.071	4.150	0.041	0.279	120	392	100	548	1147	-4.110	30	518	73	1074	17612	140224	5.143	42.800	0	0	0
1	6	2	"hemE"	"STM4167"	2810	15880	120	651	979	1004	102	73	73	75	16	21	97	97	0	881	1354	1450	107	94	94	96	19	19	97	96	0	0.734	0.719	0.672	0.716	3.758	0.581	0.404	120	396	100	1365	2166	-0.445	578	787	906	1260	117447	162478	56.500	66.211	0	0	0
1	7	2	"bfr"	"STM3443"	2980	15880	120	250	533	639	119	75	75	77	19	24	93	84	0	384	782	814	104	94	94	96	24	25	88	77	0	0.603	0.666	0.673	0.766	4.994	0.620	0.372	120	439	100	465	1146	-0.729	175	290	458	688	63906	93850	24.000	28.583	0	0	0
1	8	2	"stfA"	"STM0195"	3160	15880	120	88	105	52	49	73	73	75	17	22	45	26	0	677	1185	1514	127	95	95	97	21	21	95	91	0	0.026	0.029	0.038	0.042	3.644	0.016	0.203	120	446	100	597	1122	-5.278	15	582	32	1090	12540	142228	1.765	51.810	0	0	0
1	9	2	"hemL"	"STM0202"	3340	15880	130	400	527	418	79	74	74	77	23	29	96	91	0	374	542	454	83	98	98	106	48	45	90	75	0	1.181	1.020	1.128	1.088	3.727	0.944	0.538	120	491	100	602	897	0.240	326	276	453	444	63264	65002	19.565	9.083	0	0	0
1	10	2	"eutD"	"STM2466"	3510	15880	120	81	83	22	26	77	77	80	29	36	17	0	0	632	1043	1042	99	105	105	129	142	110	77	64	0	0.008	0.006	0.019	0.028	6.871	0.008	0.043	120	444	100	531	944	-7.042	4	527	6	938	9986	125130	0.103	6.437	0	0	0
1	11	2	"crr"	"STM2433"	3700	15880	130	524	1616	2127	131	77	77	81	31	38	70	63	0	214	582	715	122	107	107	131	143	109	46	38	0	4.178	3.240	2.626	2.482	6.085	4.277	0.452	120	455	100	554	2014	2.063	447	107	1539	475	193897	69895	49.516	3.154	0	0	0
1	12	2	"prpD"	"STM0370"	3870	15890	120	88	104	75	72	78	78	80	21	26	32	17	0	898	1230	1204	97	107	107	113	34	30	94	87	0	0.013	0.023	0.027	0.027	3.991	0.027	0.148	120	411	100	801	1149	-6.306	10	791	26	1123	12529	147560	1.143	32.853	0	0	0
1	13	2	"spaQ"	"STM2889"	4060	15890	120	86	87	20	22	84	84	102	73	71	0	0	0	466	530	356	67	116	116	146	131	89	80	64	0	0.006	0.007	0.039	0.039	4.308	0.018	0.012	120	436	100	352	417	-7.451	2	350	3	414	10387	63594	-0.205	2.931	0	0	0
1	14	2	"yfeJ"	"STM2437"	4230	15890	130	141	186	123	66	86	86	104	75	72	37	22	0	826	1233	1240	100	112	112	158	159	100	88	75	0	0.077	0.089	0.093	0.085	4.158	0.050	0.274	120	428	100	769	1221	-3.698	55	714	100	1121	22325	147908	1.093	6.761	0	0	0
1	15	2	"fabH"	"STM1193"	4410	15890	140	1549	3283	5082	154	81	81	89	48	53	96	94	0	645	1251	1754	140	105	105	135	125	92	84	70	0	2.719	2.794	2.511	2.629	3.807	3.751	0.527	156	433	100	2008	4348	1.443	1468	540	3202	1146	512145	195216	66.542	8.928	0	0	0
1	16	2	"flgN"	"STM1171"	4590	15900	120	347	587	628	106	80	80	85	28	32	95	93	0	542	815	724	88	100	100	110	62	56	92	89	0	0.604	0.709	0.689	0.649	2.901	0.694	0.374	120	404	100	709	1222	-0.727	267	442	507	715	70460	97857	17.929	11.371	0	0	0
1	17	2	"phsC"	"STM2063"	4770	15900	130	136	167	127	76	80	80	81	19	23	78	65	0	1543	2218	2067	93	103	103	112	40	35	100	100	0	0.039	0.041	0.037	0.035	3.695	0.028	0.238	120	438	100	1496	2202	-4.684	56	1440	87	2115	20044	266216	4.526	52.650	0	0	0
1	18	2	"pefB"	"PSLT019"	4950	15900	130	86	92	27	29	80	80	82	19	23	25	14	0	1406	1677	1186	70	106	106	114	39	34	99	96	0	0.005	0.008	0.011	0.011	3.224	0.007	0.091	120	398	100	1306	1583	-7.759	6	1300	12	1571	11030	201233	0.526	40.077	0	0	0
1	19	2	""	"PSLT046"	5120	15890	130	656	2265	2936	129	81	81	84	22	26	89	81	0	1333	2433	2909	119	106	106	127	115	90	75	72	0	0.469	0.939	0.910	0.908	4.915	0.927	0.426	120	420	100	1802	4511	-1.094	575	1227	2184	2327	271816	291973	99.136	20.052	0	0	0
1	20	2	"rlgA"	"PSLT045"	5290	15890	120	371	2168	3176	146	83	83	89	26	29	69	67	0	787	2784	3890	139	106	106	120	107	89	58	56	0	0.423	0.779	0.750	0.827	6.562	0.741	0.479	120	386	100	969	4763	-1.242	288	681	2085	2678	260102	334107	79.962	24.897	0	0	0
1	21	2	"udp"	"STM3968"	5470	15890	130	484	2727	4785	175	83	83	89	27	30	72	66	0	209	1034	1506	145	107	107	116	46	39	57	50	0	3.931	2.852	2.064	2.471	11.284	5.077	0.325	120	448	100	503	3571	1.975	401	102	2644	927	327223	124127	97.704	19.957	0	0	0
1	22	2	"hns"	"STM1751"	5650	15900	130	270	1448	2206	152	83	83	87	24	27	91	85	0	151	453	684	150	107	107	120	68	56	43	37	0	4.250	3.945	3.593	4.018	4.960	5.475	0.329	120	503	100	231	1711	2.087	187	44	1365	346	173810	54398	56.708	4.897	0	0	0
1	23	2	"prgI"	"STM2873"	5810	15900	70	208	230	85	36	82	82	87	28	32	93	90	0	1760	1863	683	36	111	111	123	64	52	100	100	0	0.076	0.084	0.076	0.073	2.208	0.080	0.613	32	212	100	1775	1900	-3.710	126	1649	148	1752	7353	59600	5.107	27.188	0	0	0
1	24	2	"prfC"	"STM4560"	6000	15890	130	177	1423	2664	187	83	83	87	23	26	68	58	0	221	1034	1715	165	112	112	124	52	41	56	50	0	0.862	1.453	1.222	1.299	10.511	2.927	0.116	120	601	100	203	2262	-0.214	94	109	1340	922	170713	124138	58.087	17.500	0	0	0
1	1	3	"iclR"	"STM4187"	1920	16060	120	225	437	469	107	74	74	75	15	20	85	70	0	745	1418	1542	108	93	93	95	17	17	98	94	0	0.232	0.274	0.232	0.256	3.912	0.258	0.727	120	508	100	803	1688	-2.110	151	652	363	1325	52479	170172	24.133	77.824	0	0	0
1	2	3	"hisQ"	"STM2353"	2100	16050	120	232	307	226	73	76	76	83	68	81	65	53	0	1052	1401	1216	86	98	98	102	33	32	91	84	0	0.164	0.177	0.180	0.193	4.169	0.131	0.508	120	457	100	1110	1534	-2.612	156	954	231	1303	36851	168099	3.294	39.364	0	0	0
1	3	3	"rpsP"	"STM2676"	2270	16050	110	379	702	737	104	76	76	86	70	81	68	58	0	130	182	100	54	98	98	100	26	26	53	46	0	9.469	7.452	5.731	5.370	3.667	12.547	0.409	80	402	100	335	710	3.243	303	32	626	84	56125	14559	8.800	3.154	0	0	0
1	4	3	"ilvH"	"STM0117"	2460	16060	120	163	217	162	74	75	75	81	46	56	57	49	0	747	1220	1165	95	99	99	103	25	24	95	85	0	0.136	0.127	0.130	0.128	4.383	0.099	0.486	120	432	100	736	1263	-2.880	88	648	142	1121	26064	146451	2.957	44.680	0	0	0
1	5	3	"putP"	"STM1125"	2640	16060	130	166	383	489	127	73	73	75	15	20	79	70	0	535	1219	1739	142	99	99	106	36	33	80	69	0	0.213	0.277	0.423	0.366	4.254	0.223	0.601	120	409	100	529	1430	-2.229	93	436	310	1120	46009	146331	20.533	30.917	0	0	0
1	6	3	"hfq"	"STM4361"	2810	16050	130	481	747	741	99	74	74	76	16	21	95	89	0	170	245	161	65	98	98	102	32	31	70	53	0	5.653	4.578	4.444	4.633	3.734	7.204	0.280	120	439	100	479	820	2.499	407	72	673	147	89662	29392	41.938	4.469	0	0	0
1	7	3	"cbiK"	"STM2025"	2980	16070	110	112	178	298	167	74	74	76	17	22	60	52	0	1073	1331	1140	85	97	97	103	34	33	93	88	0	0.039	0.084	0.047	0.053	3.994	0.083	0.224	80	388	100	1014	1338	-4.683	38	976	104	1234	14226	106458	6.000	36.118	0	0	0
1	8	3	"cboQ"	"STM2021"	3160	16060	130	118	386	1225	317	74	74	76	21	27	61	50	0	822	1349	1316	97	98	98	106	56	52	95	91	0	0.061	0.249	0.054	0.063	5.043	0.544	0.280	120	500	100	768	1563	-4.040	44	724	312	1251	46376	161840	14.762	22.196	0	0	0
1	9	3	"umuD"	"STM1998"	3340	16080	100	97	136	105	77	74	74	77	24	31	48	37	0	282	581	599	103	97	97	107	63	58	57	53	0	0.124	0.128	0.142	0.141	3.664	0.090	0.339	80	361	100	208	546	-3.008	23	185	62	484	10857	46494	2.458	7.524	0	0	0
1	10	3	"uhpB"	"STM3789"	3520	16070	120	142	234	210	89	75	75	78	25	32	63	57	0	704	1323	1681	127	98	98	111	96	86	75	64	0	0.111	0.130	0.146	0.147	3.733	0.098	0.620	120	457	100	673	1384	-3.177	67	606	159	1225	28136	158804	6.240	12.625	0	0	0
1	11	3	"trpC"	"STM1725"	3700	16070	120	139	197	148	75	73	73	76	16	21	80	65	0	1141	1910	1993	104	98	98	104	26	25	94	90	0	0.063	0.068	0.081	0.089	3.880	0.055	0.510	120	404	100	1109	1936	-3.982	66	1043	124	1812	23693	229148	7.563	69.462	0	0	0
1	12	3	"rpoN"	"STM3320"	3870	16070	120	419	745	853	114	76	76	78	18	23	87	80	0	386	835	919	110	100	100	108	36	33	87	75	0	1.199	0.910	0.817	1.003	4.969	0.852	0.376	120	403	100	629	1404	0.262	343	286	669	735	89341	100155	37.056	20.194	0	0	0
1	13	3	"phnW"	"STM0431"	4050	16070	120	85	92	31	33	77	77	79	18	22	33	11	0	647	945	950	100	103	103	108	32	29	99	95	0	0.015	0.018	0.027	0.024	3.528	0.015	0.202	120	487	100	552	857	-6.087	8	544	15	842	11011	113356	0.722	26.156	0	0	0
1	14	3	""	"STM4141"	4230	16060	100	86	89	22	24	77	77	79	18	22	26	12	0	127	150	71	47	99	99	103	21	20	63	36	0	0.321	0.235	0.283	0.299	3.834	0.193	0.279	80	362	100	37	63	-1.637	9	28	12	51	7131	11973	0.556	2.238	-50	0	0
1	15	3	""	"STM0346"	4410	16070	130	97	105	33	31	80	80	82	22	26	45	24	0	882	1208	983	81	100	100	110	48	43	100	99	0	0.022	0.023	0.028	0.029	2.955	0.016	0.163	120	439	100	799	1133	-5.524	17	782	25	1108	12627	144991	1.045	22.875	0	0	0
1	16	3	""	"STM1042"	4590	16080	130	84	98	52	53	80	80	84	33	39	17	10	0	359	822	1136	138	103	103	112	50	44	75	70	0	0.016	0.025	0.051	0.063	6.587	0.017	0.079	120	435	100	260	737	-6.000	4	256	18	719	11753	98591	0.424	14.200	0	0	0
1	17	3	"sirC"	"STM1774"	4780	16070	120	110	138	88	63	79	79	83	33	39	48	28	0	243	327	248	75	104	104	110	38	34	79	65	0	0.223	0.265	0.269	0.285	3.642	0.166	0.207	120	382	100	170	282	-2.165	31	139	59	223	16612	39203	1.667	5.711	0	0	0
1	18	3	"orf70"	"STM1388"	4950	16070	120	100	126	80	63	79	79	80	17	21	53	35	0	207	282	213	75	106	106	114	40	35	72	57	0	0.208	0.267	0.250	0.251	4.506	0.132	0.099	120	360	100	122	223	-2.266	21	101	47	176	15160	33819	2.706	4.200	0	0	0
1	19	3	"traB"	"PSLT081"	5120	16070	130	127	156	89	57	79	79	82	23	28	75	51	0	4283	5441	4374	80	106	106	145	334	230	97	95	0	0.011	0.014	0.013	0.012	3.106	0.010	0.327	120	415	100	4225	5412	-6.443	48	4177	77	5335	18709	652925	3.217	15.856	0	0	0
1	20	3	"trbI"	"PSLT089"	5300	16070	130	84	103	71	68	80	80	86	27	31	27	14	0	783	1599	2110	131	108	108	147	333	226	64	50	0	0.006	0.015	0.025	0.030	6.049	0.007	0.037	120	420	100	679	1514	-7.399	4	675	23	1491	12382	191863	0.630	4.360	0	0	0
1	21	3	""	"PSLT093"	5470	16080	120	84	100	89	89	82	82	86	24	27	19	6	0	353	785	964	122	107	107	114	39	34	92	79	0	0.008	0.027	0.037	0.041	4.439	0.033	0.152	120	395	100	248	696	-6.943	2	246	18	678	11978	94184	0.583	17.205	0	0	0
1	22	3	"traF"	"PSLT097"	5650	16080	120	125	152	110	72	81	81	83	21	25	62	50	0	1984	3157	3726	118	104	104	113	39	34	99	96	0	0.023	0.023	0.030	0.030	3.467	0.021	0.505	120	385	100	1924	3124	-5.417	44	1880	71	3053	18204	378795	3.286	78.051	0	0	0
1	23	3	"traG"	"PSLT101"	5830	16070	140	191	263	219	83	81	81	85	25	29	85	73	0	1695	2565	2785	108	109	109	120	49	40	95	94	0	0.069	0.074	0.079	0.077	3.546	0.050	0.408	156	485	100	1696	2638	-3.850	110	1586	182	2456	40964	400138	7.120	49.898	0	0	0
1	24	3	""	"PSLT106"	6000	16070	130	289	566	727	128	83	83	87	24	27	86	78	0	432	944	1402	148	111	111	120	38	31	85	76	0	0.642	0.580	0.662	0.638	5.830	0.219	0.113	120	560	100	527	1316	-0.640	206	321	483	833	67878	113310	19.958	21.684	0	0	0
1	1	4	""	"STM1656"	1920	16240	120	243	322	273	84	74	74	75	16	21	94	89	0	1407	1931	1848	95	96	96	101	37	36	97	95	0	0.129	0.135	0.149	0.141	3.253	0.101	0.490	120	536	100	1480	2083	-2.956	169	1311	248	1835	38677	231720	15.438	49.459	0	0	0
1	2	4	""	"STM2716"	2100	16250	110	74	77	20	25	74	74	79	53	67	2	0	0	178	268	265	98	99	99	107	43	40	70	45	0	0.000	0.018	0.126	0.170	5.055	0.028	0.014	80	406	100	79	172	Error	0	79	3	169	6147	21470	-0.038	3.744	0	0	0
1	3	4	""	"STM2722"	2280	16240	120	86	92	27	29	75	75	80	52	65	9	0	0	1892	2501	2338	93	99	99	103	25	24	100	100	0	0.006	0.007	0.010	0.010	3.467	0.005	0.169	120	448	100	1804	2419	-7.349	11	1793	17	2402	10983	300179	0.231	95.920	0	0	0
1	4	4	""	"STM1618"	2450	16240	120	105	114	38	33	74	74	76	17	22	71	44	0	933	1247	1136	91	101	101	107	28	26	99	98	0	0.037	0.035	0.036	0.038	3.097	0.025	0.449	120	400	100	863	1186	-4.746	31	832	40	1146	13690	149643	2.235	40.714	0	0	0
1	5	4	""	"STM1675"	2630	16240	120	125	214	240	112	73	73	75	16	21	71	60	0	592	1264	1723	136	103	103	111	38	34	93	82	0	0.106	0.121	0.136	0.138	4.025	0.096	0.478	120	434	100	541	1302	-3.233	52	489	141	1161	25697	151661	8.688	30.342	0	0	0
1	6	4	""	"STM1664"	2810	16230	110	176	235	244	103	74	74	76	16	21	95	93	0	1203	1653	2036	123	99	99	107	39	36	100	100	0	0.092	0.104	0.095	0.096	2.271	0.096	0.647	80	416	100	1206	1715	-3.436	102	1104	161	1554	18767	132229	9.938	39.641	0	0	0
1	7	4	"pyrH"	"STM0218"	2990	16240	120	986	3063	5139	167	78	78	84	38	45	94	89	0	519	1147	1836	160	102	102	108	36	33	85	76	0	2.177	2.856	2.703	2.507	4.947	3.401	0.623	120	441	100	1325	4030	1.123	908	417	2985	1045	367554	137698	78.395	28.861	0	0	0
1	8	4	"accA"	"STM0232"	3160	16240	120	1837	1980	1030	52	78	78	85	38	44	100	100	0	1312	1425	734	51	102	102	108	41	37	99	99	0	1.454	1.438	1.405	1.457	2.100	1.554	0.657	120	437	100	2969	3225	0.540	1759	1210	1902	1323	237599	171057	49.868	32.122	0	0	0
1	9	4	"panC"	"STM0181"	3350	16240	130	574	748	622	83	78	78	83	30	36	94	90	0	1176	1448	1109	76	101	101	126	151	119	95	90	0	0.461	0.497	0.505	0.419	2.913	0.443	0.588	120	500	100	1571	2017	-1.116	496	1075	670	1347	89759	173726	22.167	8.755	0	0	0
1	10	4	"sbmC"	"STM2061"	3540	16230	110	105	195	244	125	78	78	81	30	37	46	32	0	302	620	890	143	98	98	129	167	129	57	32	0	0.132	0.224	0.203	0.175	3.929	0.203	0.555	80	394	100	231	639	-2.918	27	204	117	522	15575	49585	3.800	2.940	0	0	0
1	11	4	"yeeO"	"STM2013"	3710	16250	130	173	205	163	79	74	74	78	34	43	72	56	0	1886	2425	1942	80	98	98	114	122	107	98	95	0	0.055	0.056	0.051	0.050	3.241	0.040	0.319	120	438	100	1887	2458	-4.175	99	1788	131	2327	24592	290971	3.735	18.943	0	0	0
1	12	4	"rcsA"	"STM1982"	3870	16250	120	153	185	119	64	75	75	82	39	47	74	50	0	954	1467	1650	112	104	104	129	150	116	92	79	0	0.092	0.081	0.089	0.089	2.915	0.053	0.552	120	471	100	928	1473	-3.446	78	850	110	1363	22178	176037	2.641	8.920	0	0	0
1	13	4	"yjbB"	"STM4189"	4070	16250	90	97	102	33	32	76	76	78	21	26	48	19	0	371	444	274	61	104	104	109	26	23	98	92	0	0.079	0.076	0.079	0.095	3.209	0.049	0.117	52	320	100	288	366	-3.668	21	267	26	340	5304	23064	1.143	12.885	0	0	0
1	14	4	"ubiA"	"STM4234"	4230	16250	130	374	621	746	120	78	78	80	21	26	100	99	0	1067	1726	1967	113	100	100	104	25	24	100	100	0	0.306	0.334	0.349	0.328	2.716	0.223	0.300	120	502	100	1263	2169	-1.708	296	967	543	1626	74475	207159	25.762	64.880	0	0	0
1	15	4	""	"STM4242"	4410	16250	130	291	327	191	58	78	78	80	19	23	97	95	0	2938	3722	2627	70	101	101	113	51	45	100	100	0	0.075	0.069	0.076	0.067	2.267	0.056	0.614	120	441	100	3050	3870	-3.735	213	2837	249	3621	39293	446608	13.000	70.765	0	0	0
1	16	4	""	"STM4272"	4580	16250	130	125	140	58	41	78	78	81	32	39	64	32	0	1162	1420	1206	84	102	102	115	55	47	98	95	0	0.044	0.047	0.044	0.046	3.232	0.026	0.241	120	442	100	1107	1380	-4.495	47	1060	62	1318	16742	170343	1.844	23.727	0	0	0
1	17	4	"yjcG"	"STM4273"	4770	16250	130	147	174	93	53	78	78	82	33	40	78	54	0	3079	3896	3041	78	102	102	109	36	33	100	100	0	0.023	0.025	0.024	0.023	2.456	0.019	0.419	120	398	100	3046	3890	-5.431	69	2977	96	3794	20829	467467	2.788	105.194	0	0	0
1	18	4	"sixA"	"STM2387"	4930	16260	150	202	623	1154	185	79	79	84	41	48	70	53	0	213	713	1216	170	103	103	107	27	25	81	66	0	1.118	0.892	1.176	0.958	5.414	0.925	0.343	156	404	100	233	1154	0.161	123	110	544	610	97232	111272	13.146	22.444	0	0	0
1	19	4	"fes"	"STM0586"	5120	16250	120	95	141	108	76	76	76	79	19	24	49	38	0	206	438	518	118	103	103	109	28	25	64	57	0	0.184	0.194	0.264	0.278	5.055	0.118	0.320	120	412	100	122	400	-2.439	19	103	65	335	16915	52577	3.263	11.750	0	0	0
1	20	4	"maa"	"STM0472"	5300	16250	130	142	294	476	161	76	76	81	21	25	78	61	0	296	815	1471	180	104	104	137	314	229	40	25	0	0.344	0.307	0.402	0.438	6.418	0.237	0.488	120	417	100	258	929	-1.541	66	192	218	711	35327	97827	10.143	2.159	0	0	0
1	21	4	"ybbJ"	"STM0500"	5470	16250	120	116	152	116	76	80	80	83	20	24	63	44	0	302	556	683	122	106	106	117	68	58	68	56	0	0.184	0.160	0.145	0.211	4.296	0.091	0.256	120	385	100	232	522	-2.445	36	196	72	450	18246	66741	3.450	6.456	0	0	0
1	22	4	"allD"	"STM0528"	5650	16250	120	91	95	31	32	79	79	89	83	93	2	0	0	1679	1803	1077	59	107	107	118	75	63	97	95	0	0.008	0.009	0.013	0.012	3.793	0.006	0.054	120	420	100	1584	1712	-7.033	12	1572	16	1696	11452	216332	0.072	22.467	0	0	0
1	23	4	"yfdH"	"STM0558"	5830	16250	120	550	808	860	106	78	78	82	22	26	99	95	0	1527	1985	1791	90	107	107	119	57	47	97	96	0	0.332	0.389	0.381	0.348	3.204	0.363	0.595	120	416	100	1892	2608	-1.589	472	1420	730	1878	96949	238182	33.000	32.737	0	0	0
1	24	4	""	"STM0573"	6020	16260	130	83	104	71	68	83	83	86	25	29	26	15	0	659	1279	1816	141	109	109	119	49	41	89	80	0	0.000	0.018	0.040	0.044	4.450	0.012	0.102	120	633	100	550	1191	Error	0	550	21	1170	12492	153423	0.720	23.673	0	0	0
1	1	5	""	"STM1836"	1920	16410	120	228	258	172	66	74	74	76	16	21	94	90	0	1936	2319	1907	82	97	97	102	34	33	100	100	0	0.084	0.083	0.082	0.077	2.163	0.068	0.607	120	512	100	1993	2406	-3.578	154	1839	184	2222	30920	278225	11.375	65.206	0	0	0
1	2	5	"ycgN"	"STM1811"	2100	16420	130	278	336	201	59	75	75	78	20	25	97	93	0	755	953	723	75	102	102	115	76	66	98	95	0	0.311	0.307	0.298	0.311	2.338	0.242	0.604	120	386	100	856	1112	-1.686	203	653	261	851	40336	114336	12.900	11.026	0	0	0
1	3	5	"kdsA"	"STM1772"	2260	16420	140	1030	1417	1749	123	75	75	78	18	23	99	98	0	920	1181	1131	95	100	100	106	30	28	99	96	0	1.165	1.241	1.122	1.104	2.812	1.641	0.534	156	395	100	1775	2423	0.220	955	820	1342	1081	221053	184208	74.389	35.833	0	0	0
1	4	5	"galU"	"STM1752"	2460	16410	130	1644	2032	1304	64	80	80	86	28	32	100	100	0	1601	1941	1347	69	106	106	117	38	32	99	99	0	1.046	1.064	1.085	1.126	2.067	1.029	0.542	120	425	100	3059	3787	0.065	1564	1495	1952	1835	243838	232965	69.500	48.000	0	0	0
1	5	5	"yeaB"	"STM1825"	2640	16420	120	208	210	70	33	79	79	84	27	32	95	86	0	893	876	331	37	102	102	113	38	33	99	99	0	0.163	0.169	0.166	0.160	2.067	0.154	0.680	120	382	100	920	905	-2.616	129	791	131	774	25222	105159	4.667	20.079	0	0	0
1	6	5	""	"STM1808"	2810	16420	120	137	162	97	59	74	74	76	17	22	95	86	0	534	731	583	79	98	98	105	38	36	99	99	0	0.144	0.139	0.145	0.128	2.320	0.115	0.502	120	423	100	499	721	-2.791	63	436	88	633	19469	87675	5.059	16.474	0	0	0
1	7	5	""	"STM4011"	2990	16420	120	108	124	70	56	76	76	81	31	38	50	18	0	1314	1853	2439	131	100	100	107	46	42	97	93	0	0.026	0.027	0.028	0.032	3.251	0.019	0.328	120	406	100	1246	1801	-5.246	32	1214	48	1753	14826	222349	1.387	37.957	0	0	0
1	8	5	"yihG"	"STM3998"	3170	16430	120	135	295	407	137	76	76	83	31	37	59	49	0	654	1367	2296	167	100	100	107	46	42	77	73	0	0.106	0.173	0.195	0.169	5.004	0.136	0.562	120	382	100	613	1486	-3.231	59	554	219	1267	35356	164029	6.839	27.391	0	0	0
1	9	5	"argC"	"STM4121"	3340	16420	130	162	259	301	116	77	77	82	25	30	73	63	0	922	1448	1657	114	99	99	104	26	25	94	90	0	0.103	0.135	0.142	0.164	4.693	0.108	0.399	120	430	100	908	1531	-3.275	85	823	182	1349	31080	173766	7.080	51.692	0	0	0
1	10	5	"ego"	"STM4074"	3520	16430	130	89	106	55	51	75	75	78	23	29	38	24	0	969	1869	2446	130	99	99	112	72	64	85	75	0	0.016	0.018	0.026	0.036	5.795	0.014	0.366	120	448	100	884	1801	-5.958	14	870	31	1770	12770	224301	1.217	24.403	0	0	0
1	11	5	"cpxP"	"STM4060"	3700	16430	120	128	223	240	107	75	75	84	47	55	53	40	0	519	1098	1477	134	103	103	166	289	174	58	43	0	0.127	0.149	0.148	0.177	5.054	0.101	0.394	120	411	100	469	1143	-2.973	53	416	148	995	26789	131701	2.957	3.225	0	0	0
1	12	5	""	"Not LT2a86"	3900	16430	110	189	358	450	125	75	75	85	51	60	63	51	0	452	1182	1947	164	105	105	175	306	174	56	36	0	0.329	0.263	0.344	0.336	4.057	0.167	0.474	80	363	100	461	1360	-1.606	114	347	283	1077	28626	94562	5.353	3.291	0	0	0
1	13	5	"smg"	"STM3404"	4050	16430	130	414	704	847	120	75	75	78	24	30	96	94	0	664	1160	1598	137	102	102	109	62	56	99	91	0	0.603	0.595	0.635	0.572	3.169	0.399	0.340	120	438	100	901	1687	-0.729	339	562	629	1058	84425	139213	26.083	16.952	0	0	0
1	14	5	"rpsM"	"STM3418"	4220	16430	120	874	1410	1726	122	81	81	87	35	40	99	96	0	165	212	151	71	104	104	118	60	50	50	30	0	13.000	12.306	12.354	13.034	4.498	30.630	0.140	120	406	100	854	1437	3.700	793	61	1329	108	169227	25498	37.800	1.567	0	0	0
1	15	5	"rpsH"	"STM3426"	4400	16430	130	2100	2716	2938	108	82	82	89	40	44	100	100	0	151	196	137	69	105	105	119	71	59	35	17	0	43.870	28.945	34.023	31.861	3.664	103.595	0.041	120	422	100	2064	2725	5.455	2018	46	2634	91	325970	23508	65.675	1.085	0	0	0
1	16	5	"rpsQ"	"STM3431"	4590	16430	120	485	1004	1344	133	80	80	83	23	27	100	96	0	135	197	214	108	101	101	111	69	62	30	17	0	11.912	9.625	11.385	10.491	3.758	20.043	0.110	120	411	100	439	1020	3.574	405	34	924	96	120427	23677	40.043	1.246	0	0	0
1	17	5	"rplV"	"STM3435"	4770	16430	120	2504	2909	2042	70	80	80	86	37	43	100	100	0	176	201	98	48	100	100	106	36	33	79	52	0	31.895	28.010	31.468	31.004	2.501	38.056	0.397	120	346	100	2500	2930	4.995	2424	76	2829	101	349086	24081	76.297	2.639	0	0	0
1	18	5	"rplC"	"STM3440"	4940	16430	120	2599	5397	7784	144	82	82	95	56	58	100	100	0	168	237	190	80	100	100	104	24	23	90	62	0	37.015	38.796	34.225	36.096	3.295	66.820	0.331	120	323	100	2585	5452	5.210	2517	68	5315	137	647610	28390	94.679	5.542	0	0	0
1	19	5	"yjgA"	"STM4437"	5110	16430	130	944	1561	1574	100	80	80	89	45	50	100	96	0	911	1297	1132	87	101	101	104	22	21	99	98	0	1.067	1.238	0.990	1.112	3.432	1.788	0.287	120	392	100	1674	2677	0.093	864	810	1481	1196	187332	155580	32.711	54.227	0	0	0
1	20	5	"holC"	"STM4476"	5290	16430	130	334	801	1245	155	79	79	83	23	27	87	79	0	356	778	1097	141	102	102	114	69	60	73	61	0	1.004	1.068	0.873	0.939	4.717	1.235	0.447	120	420	100	509	1398	0.006	255	254	722	676	96166	93375	31.217	9.623	0	0	0
1	21	5	"yjiE"	"STM4511"	5470	16430	130	151	223	226	101	81	81	99	103	104	38	20	0	848	1474	1894	128	108	108	185	427	230	66	41	0	0.095	0.104	0.125	0.128	4.916	0.082	0.389	120	468	100	810	1508	-3.402	70	740	142	1366	26792	176870	1.204	3.019	0	0	0
1	22	5	"fhuF"	"STM4550"	5660	16430	110	158	607	766	126	78	78	96	107	111	48	43	0	313	1726	2459	142	106	106	157	389	247	43	41	0	0.386	0.327	0.445	0.481	6.409	0.216	0.372	80	394	100	287	2149	-1.372	80	207	529	1620	48576	138056	4.776	4.033	0	0	0
1	23	5	"smp"	"STM4577"	5830	16430	130	112	266	441	165	80	80	84	25	29	57	41	0	315	1163	2513	216	106	106	112	35	31	72	66	0	0.153	0.176	0.236	0.250	5.256	0.141	0.663	120	465	100	241	1243	-2.707	32	209	186	1057	31965	139527	7.280	30.029	0	0	0
1	24	5	"arcA"	"STM4598"	6000	16430	100	78	85	29	34	81	81	85	28	32	11	2	0	102	104	21	20	105	105	111	36	32	6	0	0	1.000	-4.000	0.586	0.733	3.694	0.011	0.000	80	385	100	-6	3	0.000	-3	-3	4	-1	6779	8313	0.000	-0.194	-50	0	0
1	1	6	""	"STM3548"	1920	16590	120	85	86	23	26	75	75	76	16	21	29	13	0	742	878	557	63	99	99	109	63	57	96	95	0	0.016	0.014	0.021	0.024	2.895	0.013	0.107	120	574	100	653	790	-6.007	10	643	11	779	10314	105300	0.625	12.206	0	0	0
1	2	6	"yhgG"	"STM3507"	2120	16580	110	92	104	54	51	76	76	78	19	24	41	27	0	185	262	217	82	101	101	116	79	68	51	31	0	0.190	0.174	0.235	0.210	2.533	0.126	0.317	80	352	100	100	189	-2.392	16	84	28	161	8332	20944	1.368	1.848	0	0	0
1	3	6	"nanA"	"STM3339"	2270	16590	120	99	127	84	66	76	76	78	18	23	52	36	0	927	2054	2750	133	100	100	105	29	27	100	98	0	0.028	0.026	0.029	0.030	3.892	0.022	0.517	120	396	100	850	2005	-5.168	23	827	51	1954	15259	246517	2.722	67.207	0	0	0
1	4	6	"mtgA"	"STM3326"	2460	16590	120	193	308	352	114	81	81	88	32	36	79	67	0	671	956	998	104	106	106	116	37	31	97	97	0	0.198	0.267	0.198	0.202	3.256	0.237	0.521	120	438	100	677	1077	-2.335	112	565	227	850	36957	114729	6.875	22.703	0	0	0
1	5	6	"yhbZ"	"STM3301"	2630	16590	130	862	1760	2749	156	83	83	91	35	38	95	93	0	1064	1929	2583	133	107	107	118	44	37	97	94	0	0.814	0.920	0.739	0.798	3.823	1.051	0.453	120	431	100	1736	3499	-0.297	779	957	1677	1822	211166	231496	47.686	41.159	0	0	0
1	6	6	"truB"	"STM3284"	2810	16590	120	1377	1656	1480	89	76	76	81	23	28	99	97	0	1079	1341	1133	84	99	99	107	53	49	97	95	0	1.328	1.272	1.249	1.225	2.648	1.367	0.691	120	411	100	2281	2822	0.409	1301	980	1580	1242	198738	160959	68.478	23.283	0	0	0
1	7	6	"yqhD"	"STM3164"	2990	16600	130	296	453	568	125	75	75	81	30	37	84	79	0	1004	1717	1903	110	99	99	112	67	59	96	90	0	0.244	0.234	0.253	0.208	5.003	0.194	0.387	120	421	100	1126	1996	-2.034	221	905	378	1618	54397	206032	12.400	23.955	0	0	0
1	8	6	"yghU"	"STM3140"	3160	16590	120	144	274	364	132	74	74	75	17	22	83	66	0	447	1045	1662	159	98	98	107	47	43	78	71	0	0.201	0.211	0.264	0.247	4.753	0.151	0.462	120	379	100	419	1147	-2.318	70	349	200	947	32840	125394	11.706	19.957	0	0	0
1	9	6	"mltC"	"STM3112"	3340	16600	120	551	939	1199	127	74	74	76	21	27	96	90	0	1152	1870	2315	123	98	98	102	26	25	96	94	0	0.453	0.488	0.514	0.520	4.380	0.421	0.549	120	408	100	1531	2637	-1.144	477	1054	865	1772	112667	224391	41.095	68.000	0	0	0
1	10	6	"yggJ"	"STM3094"	3520	16590	130	514	1076	1399	130	76	76	78	21	26	92	85	0	662	1341	2082	155	99	99	103	29	28	90	89	0	0.778	0.805	0.768	0.847	4.552	0.623	0.537	120	398	100	1001	2242	-0.362	438	563	1000	1242	129136	160975	47.524	42.690	0	0	0
1	11	6	""	"STM3073"	3690	16590	120	82	106	84	79	73	73	74	15	20	41	24	0	451	773	864	111	100	100	105	29	27	86	77	0	0.026	0.049	0.070	0.063	5.742	0.026	0.087	120	348	100	360	706	-5.285	9	351	33	673	12671	92757	2.133	23.034	0	0	0
1	12	6	"ygfA"	"STM3061"	3860	16600	120	117	182	190	104	72	72	77	31	40	56	44	0	325	701	820	116	100	100	139	245	176	50	35	0	0.200	0.183	0.226	0.213	4.648	0.111	0.297	120	411	100	270	711	-2.322	45	225	110	601	21881	84123	3.387	2.294	0	0	0
1	13	6	"yeaH"	"STM1284"	4050	16590	130	308	542	788	145	76	76	79	22	27	91	85	0	1706	3213	4688	145	101	101	123	106	86	93	89	0	0.145	0.150	0.139	0.144	4.006	0.131	0.631	120	482	100	1837	3578	-2.790	232	1605	466	3112	65055	385602	21.045	29.151	0	0	0
1	14	6	"ydiZ"	"STM1325"	4250	16590	80	91	112	83	74	82	82	91	40	43	23	5	0	234	299	213	71	109	109	156	151	96	42	21	0	0.072	0.158	0.165	0.173	5.310	0.129	0.127	52	255	100	134	220	-3.796	9	125	30	190	5821	15542	0.525	0.947	0	0	0
1	15	6	"aroH"	"STM1347"	4400	16600	130	338	501	513	102	83	83	90	41	45	80	73	0	1214	1916	2086	108	105	105	121	81	66	95	88	0	0.230	0.231	0.208	0.209	5.835	0.173	0.426	120	453	100	1364	2229	-2.121	255	1109	418	1811	60062	229907	10.024	22.160	0	0	0
1	16	6	"orf242"	"STM1390"	4580	16600	130	111	215	294	136	80	80	84	32	38	49	35	0	429	1344	2132	158	100	100	109	64	58	74	70	0	0.094	0.109	0.117	0.127	5.759	0.106	0.558	120	427	100	360	1379	-3.408	31	329	135	1244	25802	161244	4.094	19.297	0	0	0
1	17	6	"ydhO"	"STM1432"	4760	16610	150	275	468	610	130	79	79	87	37	42	84	75	0	887	1648	2384	144	100	100	107	31	28	96	90	0	0.249	0.251	0.257	0.281	4.237	0.197	0.573	156	416	100	983	1937	-2.006	196	787	389	1548	72969	257113	10.297	49.710	0	0	0
1	18	6	"ydgR"	"STM1452"	4930	16600	120	802	1806	2965	164	80	80	91	45	49	100	98	0	973	1771	2599	146	101	101	106	26	24	99	98	0	0.828	1.034	0.996	1.064	3.898	1.131	0.588	120	383	100	1594	3396	-0.272	722	872	1726	1670	216772	212551	38.111	64.038	0	0	0
1	19	6	"ugpC"	"STM3554"	5120	16600	120	322	451	463	102	79	79	86	36	41	95	90	0	2264	3271	4120	125	100	100	104	23	22	100	100	0	0.112	0.117	0.105	0.116	2.658	0.079	0.476	120	414	100	2407	3543	-3.155	243	2164	372	3171	54098	392512	10.139	137.696	0	0	0
1	20	6	"ftsX"	"STM3569"	5290	16600	120	752	824	431	52	80	80	88	41	46	100	99	0	2126	2303	1527	66	106	106	170	371	218	95	87	0	0.333	0.339	0.360	0.366	2.086	0.250	0.589	120	459	100	2692	2941	-1.588	672	2020	744	2197	98927	276366	17.951	5.749	0	0	0
1	21	6	"yhhM"	"STM3574"	5510	16600	130	149	238	409	171	79	79	92	72	78	45	20	0	679	968	954	98	109	109	207	510	246	59	24	0	0.123	0.185	0.113	0.116	3.788	0.077	0.069	120	457	100	640	1018	-3.026	70	570	159	859	28544	116189	2.028	1.492	0	0	0
1	22	6	"yhhS"	"STM3581"	5650	16610	130	272	407	391	96	77	77	85	60	70	88	70	0	2060	3015	2726	90	106	106	153	374	244	96	85	0	0.100	0.113	0.111	0.099	3.848	0.068	0.241	120	424	100	2149	3239	-3.325	195	1954	330	2909	48873	361846	5.367	7.652	0	0	0
1	23	6	"yhhJ"	"STM3585"	5830	16610	120	166	213	144	67	78	78	82	26	31	87	67	0	2394	2818	2148	76	105	105	118	71	60	100	99	0	0.038	0.050	0.052	0.043	3.095	0.038	0.435	120	409	100	2377	2848	-4.701	88	2289	135	2713	25501	338184	5.038	38.028	0	0	0
1	24	6	"gor"	"STM3597"	6000	16610	120	1347	2219	2504	112	80	80	87	33	37	99	96	0	1382	2242	2486	110	104	104	114	39	34	99	96	0	0.991	1.000	0.957	0.983	3.131	1.011	0.402	120	522	100	2545	4277	-0.012	1267	1278	2139	2138	266277	269087	64.606	54.564	0	0	0
1	1	7	"yicN"	"STM3786"	1920	16770	120	151	176	124	70	69	69	71	16	22	91	82	0	765	889	664	74	95	95	99	38	38	100	96	0	0.122	0.135	0.122	0.122	2.356	0.119	0.531	120	594	100	752	901	-3.030	82	670	107	794	21067	106625	6.563	20.789	0	0	0
1	2	7	"yidH"	"STM3805"	2100	16780	120	121	158	149	94	74	74	76	20	26	64	52	0	356	641	729	113	101	101	109	47	43	80	67	0	0.184	0.156	0.185	0.174	5.584	0.131	0.437	120	481	100	302	624	-2.440	47	255	84	540	18984	76902	4.100	11.319	0	0	0
1	3	7	"yidQ"	"STM3810"	2270	16780	120	163	269	309	114	76	76	78	19	24	83	76	0	431	777	1105	142	101	101	108	41	37	95	90	0	0.264	0.286	0.272	0.258	3.212	0.200	0.454	120	452	100	417	869	-1.923	87	330	193	676	32228	93207	10.053	16.317	0	0	0
1	4	7	""	"STM3820"	2450	16780	120	88	126	115	91	76	76	81	30	37	33	18	0	1470	2674	3688	137	107	107	114	36	31	99	97	0	0.009	0.019	0.017	0.017	4.762	0.020	0.472	120	468	100	1375	2617	-6.828	12	1363	50	2567	15116	320821	1.500	71.111	0	0	0
1	5	7	"torR"	"STM3824"	2630	16780	120	515	559	260	46	82	82	89	35	39	99	97	0	2077	2360	1345	56	113	113	128	55	42	100	100	0	0.220	0.212	0.219	0.204	1.956	0.169	0.642	120	462	100	2397	2724	-2.181	433	1964	477	2247	67073	283197	13.429	40.582	0	0	0
1	6	7	"dgoR"	"STM3830"	2810	16780	120	280	335	211	62	80	80	85	25	29	95	92	0	1805	2279	1676	73	108	108	118	44	37	99	99	0	0.118	0.117	0.118	0.108	2.406	0.098	0.600	120	449	100	1897	2426	-3.085	200	1697	255	2171	40183	273516	10.000	49.114	0	0	0
1	7	7	"pdxA"	"STM0091"	2980	16780	120	2323	2557	1176	45	80	80	92	55	59	98	98	0	3062	3492	1668	47	103	103	126	89	70	100	99	0	0.758	0.731	0.744	0.705	1.665	0.696	0.790	120	429	100	5202	5866	-0.400	2243	2959	2477	3389	306886	419045	44.818	37.820	0	0	0
1	8	7	""	"STM0099"	3160	16780	120	117	150	93	62	78	78	94	95	101	21	10	0	1030	1215	779	64	100	100	122	85	69	99	95	0	0.042	0.065	0.049	0.045	3.106	0.053	0.223	120	446	100	969	1187	-4.576	39	930	72	1115	18036	145822	0.589	12.859	0	0	0
1	9	7	"yabB"	"STM0119"	3330	16780	130	1128	1785	2124	118	75	75	76	18	23	99	98	0	646	941	918	97	97	97	101	24	23	95	94	0	1.918	2.026	1.723	1.862	3.849	3.084	0.387	120	493	100	1602	2554	0.940	1053	549	1710	844	214197	112966	94.944	35.000	0	0	0
1	10	7	"murE"	"STM0123"	3520	16780	130	1084	1635	1905	116	76	76	80	28	35	97	97	0	952	1391	1323	95	98	98	102	23	22	100	100	0	1.180	1.206	1.207	1.056	3.051	1.562	0.536	120	501	100	1862	2852	0.239	1008	854	1559	1293	196241	166885	55.536	56.043	0	0	0
1	11	7	"lpxC"	"STM0134"	3690	16770	130	1554	2416	2679	110	76	76	82	37	45	100	98	0	651	1092	1488	136	99	99	105	46	43	95	89	0	2.678	2.356	2.747	2.749	2.996	2.135	0.390	120	470	100	2030	3333	1.421	1478	552	2340	993	289949	131091	63.081	21.457	0	0	0
1	12	7	"hofC"	"STM0142"	3870	16780	130	123	212	230	108	74	74	79	28	35	60	48	0	930	1906	2698	141	97	97	105	46	43	88	78	0	0.059	0.076	0.086	0.096	4.607	0.071	0.700	120	472	100	882	1947	-4.087	49	833	138	1809	25423	228683	4.750	39.152	0	0	0
1	13	7	""	"STM1546"	4040	16780	120	124	143	78	54	74	74	76	16	21	83	70	0	986	1198	873	72	97	97	102	30	29	99	97	0	0.056	0.063	0.056	0.056	3.317	0.044	0.327	120	442	100	939	1170	-4.152	50	889	69	1101	17165	143754	4.188	36.533	0	0	0
1	14	7	""	"STM1550"	4230	16780	120	175	199	119	59	76	76	79	24	30	91	79	0	656	776	530	68	100	100	121	101	83	94	85	0	0.178	0.182	0.194	0.180	2.512	0.160	0.550	120	530	100	655	799	-2.490	99	556	123	676	23931	93061	5.000	6.485	0	0	0
1	15	7	""	"STM1555"	4410	16790	130	123	148	89	60	77	77	80	20	25	75	55	0	1397	1772	1217	68	102	102	114	55	48	100	95	0	0.036	0.043	0.038	0.039	3.367	0.030	0.253	120	508	100	1341	1741	-4.815	46	1295	71	1670	17788	212691	3.400	30.145	0	0	0
1	16	7	""	"STM1561"	4590	16790	120	116	168	142	84	79	79	85	39	45	49	29	0	1506	2678	3258	121	107	107	116	59	50	100	100	0	0.026	0.035	0.034	0.029	3.483	0.032	0.566	120	406	100	1436	2660	-5.241	37	1399	89	2571	20110	321351	2.128	43.424	0	0	0
1	17	7	"adhP"	"STM1567"	4760	16790	130	519	811	1090	134	83	83	94	86	91	86	77	0	1214	2162	2722	125	113	113	127	107	84	94	88	0	0.396	0.355	0.356	0.346	3.188	0.279	0.419	120	404	100	1537	2777	-1.336	436	1101	728	2049	97346	259467	8.337	19.019	0	0	0
1	18	7	"yddG"	"STM1571"	4940	16790	120	174	286	315	110	82	82	85	29	34	86	65	0	1531	2766	3568	128	108	108	114	31	27	100	100	0	0.065	0.077	0.065	0.061	3.338	0.054	0.392	120	439	100	1515	2862	-3.951	92	1423	204	2658	34342	331970	6.931	85.548	0	0	0
1	19	7	"topA"	"STM1714"	5120	16790	120	893	1371	1543	112	79	79	84	40	47	95	90	0	980	1596	1801	112	102	102	106	26	24	99	96	0	0.927	0.865	0.777	0.812	4.133	0.821	0.560	120	474	100	1692	2786	-0.109	814	878	1292	1494	164537	191547	32.175	57.308	0	0	0
1	20	7	"trpH"	"STM1721"	5300	16790	120	560	807	933	115	79	79	82	20	24	99	96	0	1736	2545	2556	100	104	104	110	31	28	100	100	0	0.295	0.298	0.260	0.245	2.803	0.223	0.389	120	436	100	2113	3169	-1.763	481	1632	728	2441	96802	305382	36.250	78.548	0	0	0
1	21	7	"cls"	"STM1739"	5470	16790	120	328	533	557	104	79	79	84	29	34	90	82	0	1825	2620	2658	101	110	110	134	200	149	95	86	0	0.145	0.181	0.171	0.154	3.723	0.140	0.429	120	450	100	1964	2964	-2.784	249	1715	454	2510	63960	314385	15.483	12.430	0	0	0
1	22	7	"tdk"	"STM1750"	5650	16790	120	208	333	395	118	78	78	81	20	24	91	85	0	660	1312	1857	141	107	107	114	42	36	94	90	0	0.235	0.212	0.240	0.233	3.057	0.148	0.463	120	417	100	683	1460	-2.089	130	553	255	1205	39927	157394	12.600	28.524	0	0	0
1	23	7	"narX"	"STM1766"	5830	16790	130	304	381	300	78	79	79	86	53	61	90	78	0	3405	4684	4617	98	103	103	119	69	57	100	100	0	0.068	0.066	0.069	0.064	2.434	0.055	0.668	120	460	100	3527	4883	-3.875	225	3302	302	4581	45712	562100	5.566	66.159	0	0	0
1	24	7	"ychM"	"STM1781"	6000	16790	130	287	392	349	89	79	79	87	37	42	86	78	0	1359	2104	2281	108	105	105	118	46	38	99	95	0	0.166	0.157	0.150	0.169	3.680	0.090	0.349	120	584	100	1462	2312	-2.592	208	1254	313	1999	47087	252533	8.243	43.174	0	0	0
1	1	8	""	"STM2303"	1920	16980	110	184	243	193	79	71	71	74	28	37	93	80	0	808	1165	1153	98	93	93	104	84	80	97	93	0	0.158	0.160	0.170	0.165	2.846	0.099	0.352	80	481	100	828	1244	-2.662	113	715	172	1072	19457	93210	6.036	12.631	0	0	0
1	2	8	"nuoL"	"STM2318"	2090	16970	120	8549	7803	3344	42	73	73	79	45	56	98	98	0	4623	4409	1833	41	97	97	107	52	48	99	99	0	1.873	1.793	1.834	1.672	2.379	1.859	0.893	120	442	100	13002	12042	0.905	8476	4526	7730	4312	936367	529071	171.644	82.731	0	0	0
1	3	8	"nuoA"	"STM2328"	2270	16970	120	1842	2836	3290	116	75	75	84	47	55	98	97	0	768	1105	1053	95	99	99	109	52	47	100	98	0	2.641	2.745	2.462	2.330	2.924	3.866	0.545	120	421	100	2436	3767	1.401	1767	669	2761	1006	340350	132586	58.553	19.154	0	0	0
1	4	8	"yfbT"	"STM2334"	2450	16970	120	642	707	453	64	76	76	81	29	35	95	95	0	1318	1536	908	59	107	107	116	51	43	100	98	0	0.467	0.442	0.437	0.409	2.158	0.400	0.648	120	429	100	1777	2060	-1.097	566	1211	631	1429	84796	184263	21.586	27.843	0	0	0
1	5	8	""	"STM2340"	2630	16970	120	155	221	236	106	81	81	87	30	34	79	55	0	1566	2100	1995	95	117	117	131	55	41	97	96	0	0.051	0.071	0.056	0.058	3.677	0.060	0.335	120	408	100	1523	2123	-4.291	74	1449	140	1983	26513	252019	4.467	35.800	0	0	0
1	6	8	""	"STM2344"	2800	16970	120	132	148	64	43	79	79	83	22	26	78	58	0	1513	1838	1201	65	113	113	127	52	40	100	100	0	0.038	0.040	0.040	0.035	2.366	0.033	0.453	120	408	100	1453	1794	-4.723	53	1400	69	1725	17791	220553	2.955	32.904	0	0	0
1	7	8	""	"STM2528"	2990	16970	120	126	136	51	37	81	81	88	45	51	49	17	0	2413	2609	1631	62	110	110	129	80	62	99	99	0	0.020	0.022	0.019	0.018	2.497	0.021	0.507	120	428	100	2348	2554	-5.677	45	2303	55	2499	16338	313086	1.067	31.000	0	0	0
1	8	8	"nifU"	"STM2542"	3140	16960	110	1984	2748	2834	103	82	82	128	216	168	100	96	0	667	937	888	94	106	106	133	105	78	100	92	0	3.390	3.208	3.448	3.229	2.161	4.587	0.534	80	405	100	2463	3497	1.761	1902	561	2666	831	219875	74933	12.130	7.657	0	0	0
1	9	8	"yjdL"	"STM2560"	3340	16970	120	286	389	438	112	76	76	109	191	175	57	14	0	3495	4202	3202	76	102	102	119	80	67	99	99	0	0.062	0.076	0.061	0.059	2.458	0.070	0.403	120	515	100	3603	4413	-4.014	210	3393	313	4100	46668	504207	1.466	51.038	0	0	0
1	10	8	"yfhK"	"STM2564"	3520	16960	110	550	684	448	65	76	76	79	30	37	100	100	0	2705	3215	1720	53	99	99	115	65	56	100	100	0	0.182	0.195	0.194	0.188	1.816	0.155	0.565	80	413	100	3080	3724	-2.459	474	2606	608	3116	54680	257212	20.167	47.692	0	0	0
1	11	8	""	"STM2575"	3690	16960	110	140	200	169	84	78	78	80	20	25	88	70	0	2210	2984	2232	74	102	102	139	135	97	100	98	0	0.029	0.042	0.026	0.028	2.892	0.041	0.495	80	457	100	2170	3004	-5.087	62	2108	122	2882	15960	238691	6.000	21.074	0	0	0
1	12	8	""	"STM2590"	3880	16970	120	123	144	80	55	76	76	78	19	24	74	55	0	2224	2911	2322	79	99	99	132	131	99	98	98	0	0.022	0.024	0.023	0.022	2.853	0.021	0.454	120	437	100	2172	2880	-5.499	47	2125	68	2812	17295	349320	3.474	21.214	0	0	0
1	13	8	"yraO"	"STM3266"	4050	16960	130	736	968	939	97	74	74	77	19	24	100	100	0	1304	1842	1735	94	97	97	106	40	37	96	95	0	0.548	0.512	0.507	0.574	2.905	0.378	0.355	120	460	100	1869	2639	-0.867	662	1207	894	1745	116212	221000	46.895	43.400	0	0	0
1	14	8	"yhbU"	"STM3274"	4220	16970	110	141	147	30	20	75	75	78	19	24	97	93	0	4578	4997	1489	29	100	100	196	397	202	100	100	0	0.015	0.015	0.015	0.014	1.549	0.015	0.627	80	427	100	4544	4969	-6.084	66	4478	72	4897	11741	399791	3.632	12.093	0	0	0
1	15	8	""	"STM3278"	4400	16970	110	96	102	33	32	76	76	79	18	22	53	25	0	1764	2231	1111	49	104	104	218	406	186	100	98	0	0.012	0.012	0.015	0.012	2.521	0.010	0.220	80	442	100	1680	2153	-6.375	20	1660	26	2127	8166	178511	1.278	4.958	0	0	0
1	16	8	"yhbC"	"STM3288"	4580	16960	110	2531	3241	1848	57	79	79	102	93	91	100	100	0	1005	1265	709	56	108	108	149	153	102	100	100	0	2.734	2.733	2.793	2.714	1.574	2.970	0.669	80	394	100	3349	4319	1.451	2452	897	3162	1157	259263	101234	33.753	7.294	0	0	0
1	17	8	"mrsA"	"STM3294"	4750	16970	140	3142	3199	1096	34	87	87	211	810	383	94	92	0	4064	4084	1320	32	116	116	175	359	205	96	95	0	0.774	0.784	0.806	0.781	2.620	0.759	0.834	156	499	100	7003	7080	-0.370	3055	3948	3112	3968	498974	637153	3.689	10.889	0	0	0
1	18	8	"rplU"	"STM3304"	4950	16970	120	5531	5820	3696	63	85	85	118	249	211	99	97	0	369	399	190	47	112	112	161	362	224	25	3	0	21.191	19.983	19.803	20.684	2.479	24.679	0.122	120	457	100	5703	6022	4.405	5446	257	5735	287	698430	47865	22.900	0.657	0	0	0
1	19	8	"ybgJ"	"STM0712"	5120	16980	110	935	1385	1257	90	82	82	92	51	55	100	100	0	2304	2998	2276	75	103	103	114	46	40	100	100	0	0.388	0.450	0.389	0.429	2.111	0.398	0.537	80	387	100	3054	4198	-1.368	853	2201	1303	2895	110788	239879	25.353	62.696	0	0	0
1	20	8	""	"STM0719"	5300	16970	120	120	134	63	47	80	80	86	42	48	46	16	0	4438	4652	1233	26	103	103	123	115	93	99	99	0	0.009	0.012	0.009	0.010	2.538	0.010	0.244	120	476	100	4375	4603	-6.760	40	4335	54	4549	16060	558243	1.143	39.383	0	0	0
1	21	8	""	"STM0725"	5470	16970	110	86	89	22	24	79	79	86	44	51	11	0	0	1814	1978	801	40	109	109	128	124	96	100	100	0	0.004	0.005	0.009	0.009	2.340	0.002	0.001	80	387	100	1712	1879	-7.928	7	1705	10	1869	7129	158224	0.068	14.919	0	0	0
1	22	8	"sdhA"	"STM0734"	5650	16970	120	7816	9163	5604	61	78	78	89	66	74	99	99	0	4283	4839	2761	57	105	105	119	58	48	97	97	0	1.852	1.919	1.911	1.981	2.633	2.116	0.772	120	452	100	11916	13819	0.889	7738	4178	9085	4734	1099544	580648	137.485	81.379	0	0	0
1	23	8	"tolQ"	"STM0745"	5820	16970	110	1266	1622	1093	67	80	80	105	95	90	100	100	0	2130	2710	1474	54	104	104	152	193	126	100	100	0	0.585	0.592	0.587	0.560	1.560	0.565	0.718	80	435	100	3212	4148	-0.773	1186	2026	1542	2606	129748	216799	15.968	13.254	0	0	0
1	24	8	"nadA"	"STM0756"	6020	16980	120	359	402	217	53	80	80	94	62	65	90	85	0	4262	4831	2811	58	107	107	149	194	130	99	98	0	0.067	0.068	0.066	0.063	1.940	0.062	0.750	120	609	100	4434	5046	-3.897	279	4155	322	4724	48245	579768	4.968	24.134	0	0	0
1	1	9	"yliJ"	"STM0862"	1900	17140	110	523	662	452	68	73	73	79	51	64	98	97	0	1757	2150	1341	62	93	93	133	232	174	98	97	0	0.270	0.286	0.282	0.267	1.844	0.262	0.790	80	480	100	2114	2646	-1.887	450	1664	589	2057	52923	172034	11.431	8.694	0	0	0
1	2	9	""	"STM0869"	2090	17140	120	177	185	67	36	75	75	138	498	360	0	0	0	2450	2686	1506	56	96	96	178	486	273	93	86	0	0.043	0.042	0.042	0.046	2.322	0.041	0.567	120	454	100	2456	2700	-4.528	102	2354	110	2590	22169	322338	0.094	5.160	0	0	0
1	3	9	"potF"	"STM0877"	2280	17140	120	428	400	152	38	73	73	134	514	383	7	0	0	3953	3535	1531	43	95	95	144	448	311	95	90	0	0.092	0.095	0.095	0.094	1.860	0.091	0.864	120	423	100	4213	3767	-3.442	355	3858	327	3440	47976	424249	0.518	7.569	0	0	0
1	4	9	""	"STM0884"	2450	17130	110	126	135	37	27	75	75	77	16	20	93	81	0	4242	5153	2429	47	106	106	147	163	110	100	100	0	0.012	0.012	0.011	0.011	1.656	0.011	0.609	80	391	100	4187	5107	-6.342	51	4136	60	5047	10821	412262	3.625	30.712	0	0	0
1	5	9	""	"STM0893"	2640	17140	120	189	179	52	29	80	80	82	20	24	90	85	0	5845	5529	2085	37	120	120	162	159	98	98	97	0	0.019	0.018	0.019	0.019	1.815	0.017	0.736	120	406	100	5834	5508	-5.715	109	5725	99	5409	21513	663504	4.850	33.755	0	0	0
1	6	9	""	"STM0897"	2810	17140	120	76	78	17	21	80	80	82	20	24	9	2	0	1283	1395	720	51	111	111	123	47	38	99	98	0	-0.003	-0.002	0.009	0.006	3.287	1587.906	0.000	120	376	100	1168	1282	Error	-4	1172	-2	1284	9308	167378	-0.200	27.064	0	0	0
1	7	9	""	"STM1032"	2980	17130	110	312	364	171	46	78	78	80	19	23	100	100	0	4184	5204	2783	53	110	110	131	129	98	100	100	0	0.057	0.056	0.053	0.054	1.563	0.043	0.677	80	396	100	4308	5380	-4.122	234	4074	286	5094	29135	416298	14.947	39.326	0	0	0
1	8	9	""	"STM1036"	3160	17140	110	140	173	107	61	81	81	99	143	144	23	5	0	1587	2689	2753	102	114	114	138	131	94	100	100	0	0.040	0.036	0.037	0.032	2.577	0.033	0.705	80	481	100	1532	2667	-4.642	59	1473	92	2575	13867	215137	0.517	19.473	0	0	0
1	9	9	""	"STM1041"	3340	17130	110	472	588	448	76	77	77	82	26	31	100	100	0	8260	10059	6846	68	111	111	155	174	112	100	100	0	0.048	0.051	0.049	0.047	1.697	0.045	0.695	80	424	100	8544	10459	-4.367	395	8149	511	9948	47055	804731	19.462	56.920	0	0	0
1	10	9	"metH"	"STM4188"	3520	17130	110	1142	1124	218	19	76	76	78	17	21	100	100	0	6188	6215	1379	22	105	105	145	156	107	100	100	0	0.175	0.172	0.170	0.173	1.189	0.163	0.926	80	475	100	7149	7158	-2.513	1066	6083	1048	6110	89921	497168	61.529	38.910	0	0	0
1	11	9	""	"STM4197"	3720	17140	110	87	162	324	200	76	76	81	27	33	26	15	0	441	969	1129	116	103	103	131	121	92	77	62	0	0.033	0.099	0.046	0.051	3.536	0.126	0.269	80	449	100	349	952	-4.941	11	338	86	866	12926	77559	3.000	6.926	0	0	0
1	12	9	""	"STM4201"	3880	17140	120	101	118	55	46	76	76	79	25	31	48	27	0	1446	2201	2122	96	99	99	112	63	56	99	99	0	0.019	0.020	0.021	0.018	3.397	0.019	0.445	120	398	100	1372	2144	-5.752	25	1347	42	2102	14130	264080	1.560	33.159	0	0	0
1	13	9	"mntH"	"STM2408"	4060	17150	120	791	748	195	26	76	76	77	17	22	98	96	0	6576	6384	1201	18	98	98	106	32	30	100	100	0	0.110	0.107	0.110	0.098	1.617	0.106	0.893	120	413	100	7193	6958	-3.180	715	6478	672	6286	89782	766066	39.471	196.188	0	0	0
1	14	9	"pduN"	"STM2049"	4220	17140	110	91	99	42	42	76	76	77	16	20	47	23	0	752	802	241	30	104	104	157	295	187	100	61	0	0.023	0.033	0.033	0.030	2.626	0.030	0.142	80	393	100	663	721	-5.433	15	648	23	698	7952	64147	1.375	2.186	0	0	0
1	15	9	""	"STM2636"	4410	17150	120	855	833	196	23	78	78	80	24	30	99	98	0	7050	7001	1303	18	105	105	156	201	128	100	100	0	0.112	0.109	0.109	0.104	1.603	0.106	0.915	120	458	100	7722	7651	-3.160	777	6945	755	6896	99925	840134	31.375	34.055	0	0	0
1	16	9	"rplI"	"STM4394"	4570	17140	110	7773	8807	4892	55	81	81	307	1170	381	100	100	0	816	888	414	46	104	104	156	208	133	97	93	0	10.803	11.130	10.791	11.184	1.425	13.017	0.659	80	434	100	8404	9510	3.433	7692	712	8726	784	704573	71022	7.265	3.519	0	0	0
1	17	9	"sitC"	"STM2863"	4770	17150	120	559	564	184	32	80	80	298	1150	385	0	0	0	4488	4626	1395	30	105	105	163	341	209	99	98	0	0.109	0.107	0.107	0.104	2.061	0.091	0.284	120	460	100	4862	5005	-3.194	479	4383	484	4521	67694	555142	0.231	13.088	0	0	0
1	18	9	"bcfD"	"STM0024"	4940	17150	110	241	267	108	40	80	80	82	24	29	98	98	0	4272	4456	1081	24	106	106	138	126	91	100	100	0	0.039	0.043	0.040	0.040	1.520	0.039	0.643	80	380	100	4327	4537	-4.694	161	4166	187	4350	21376	356499	7.708	34.270	0	0	0
1	19	9	""	"PSLT065"	5110	17150	120	81	90	37	41	81	81	83	26	31	17	9	0	498	566	307	54	102	102	127	113	88	90	83	0	0.000	0.019	0.053	0.051	3.524	0.034	0.132	120	466	100	396	473	Error	0	396	9	464	10819	67975	0.269	3.885	0	0	0
1	20	9	"trbD"	"PSLT083"	5290	17150	110	89	100	44	44	77	77	80	19	23	36	20	0	799	1962	2890	147	103	103	120	118	98	77	68	0	0.017	0.012	0.028	0.030	3.740	0.011	0.394	80	415	100	708	1882	-5.858	12	696	23	1859	7995	156978	1.053	15.610	0	0	0
1	21	9	"yneG"	"STM1526"	5480	17150	120	150	174	125	71	77	77	83	40	48	75	44	0	801	1014	960	94	106	106	124	113	91	96	90	0	0.105	0.107	0.104	0.097	2.688	0.087	0.420	120	491	100	768	1005	-3.251	73	695	97	908	20845	121717	2.275	7.876	0	0	0
1	22	9	"dcuS"	"STM4304"	5650	17150	120	698	673	169	25	78	78	86	46	53	98	96	0	8796	8322	2232	26	104	104	117	57	48	99	99	0	0.071	0.072	0.073	0.072	2.081	0.067	0.875	120	459	100	9312	8813	-3.809	620	8692	595	8218	80707	998690	12.761	143.947	0	0	0
1	23	9	"yjdE"	"STM4294"	5830	17150	110	396	400	54	13	82	82	92	54	58	100	100	0	8632	8615	1046	12	110	110	282	911	323	100	100	0	0.037	0.037	0.036	0.037	1.180	0.035	0.879	80	433	100	8836	8823	-4.762	314	8522	318	8505	32014	689205	5.704	9.147	0	0	0
1	24	9	""	"STM4307"	6000	17150	110	222	223	40	17	81	81	88	39	44	98	96	0	7036	7514	2207	29	109	109	314	950	302	100	100	0	0.020	0.019	0.020	0.019	1.331	0.018	0.762	80	464	100	7068	7547	-5.618	141	6927	142	7405	17879	601097	3.462	7.579	0	0	0
1	1	10	""	"STM4597"	1920	17310	110	127	127	20	15	72	72	76	28	36	91	46	0	672	682	132	19	93	93	115	168	146	100	97	0	0.095	0.093	0.090	0.089	1.506	0.084	0.609	80	486	100	634	644	-3.396	55	579	55	589	10150	54553	1.821	3.375	0	0	0
1	2	10	""	"STM0257"	2090	17310	110	235	240	38	15	73	73	136	532	391	0	0	0	5616	5800	1086	18	93	93	156	472	302	100	100	0	0.029	0.029	0.029	0.029	1.246	0.029	0.055	80	394	100	5685	5874	-5.091	162	5523	167	5707	19205	463960	0.195	11.958	0	0	0
1	3	10	""	"STM0275"	2270	17320	130	74	76	15	19	71	71	122	471	386	0	0	0	781	793	416	52	94	94	144	418	290	77	28	0	0.004	0.007	0.016	0.015	3.282	0.684	0.377	120	505	100	690	704	-7.839	3	687	5	699	9143	95165	-0.098	1.553	0	0	0
1	4	10	""	"STM0284"	2450	17310	110	84	87	26	29	72	72	75	20	26	30	8	0	605	681	308	45	98	98	121	135	111	98	85	0	0.024	0.026	0.032	0.030	2.671	0.016	0.064	80	447	100	519	598	-5.401	12	507	15	583	6937	54456	0.600	4.148	0	0	0
1	5	10	""	"STM0292"	2620	17310	110	333	335	66	19	76	76	77	17	22	100	100	0	2862	2859	585	20	108	108	128	68	53	100	100	0	0.093	0.094	0.092	0.093	1.315	0.090	0.895	80	393	100	3011	3010	-3.422	257	2754	259	2751	26774	228727	15.176	40.162	0	0	0
1	6	10	"safB"	"STM0300"	2800	17310	120	162	158	47	29	75	75	77	17	22	90	85	0	3195	2903	1333	45	106	106	122	60	49	97	96	0	0.028	0.030	0.029	0.031	2.424	0.029	0.797	120	462	100	3176	2880	-5.150	87	3089	83	2797	19003	348375	4.765	46.350	0	0	0
1	7	10	"ycfM"	"STM1207"	2980	17310	110	837	825	166	20	77	77	81	35	43	100	100	0	1446	1420	204	14	107	107	128	130	101	100	100	0	0.568	0.570	0.561	0.561	1.237	0.568	0.912	80	441	100	2099	2061	-0.817	760	1339	748	1313	66027	113604	21.257	9.938	0	0	0
1	8	10	"ycfS"	"STM1215"	3150	17320	100	190	198	70	35	77	77	81	33	40	88	80	0	1440	1462	741	50	108	108	120	62	51	100	100	0	0.085	0.089	0.091	0.083	2.368	0.070	0.568	80	384	100	1445	1475	-3.559	113	1332	121	1354	15823	116975	3.545	21.645	0	0	0
1	9	10	"ycfD"	"STM1229"	3340	17320	120	1271	1245	383	30	78	78	85	41	48	98	98	0	4351	4267	1252	29	111	111	144	158	109	98	98	0	0.281	0.281	0.284	0.277	1.660	0.273	0.907	120	525	100	5433	5323	-1.829	1193	4240	1167	4156	149382	511986	28.293	26.095	0	0	0
1	10	10	"icdA"	"STM1238"	3510	17300	110	1493	1728	1082	62	77	77	85	45	52	100	100	0	807	946	640	67	107	107	127	102	80	92	92	0	2.023	1.968	1.960	2.376	2.621	2.145	0.603	80	458	100	2116	2490	1.016	1416	700	1651	839	138248	75692	36.511	8.029	0	0	0
1	11	10	""	"STM1261"	3700	17320	110	128	139	54	38	76	76	86	48	55	55	13	0	464	519	255	49	103	103	112	57	50	100	96	0	0.144	0.151	0.159	0.129	2.289	0.142	0.497	80	440	100	413	479	-2.795	52	361	63	416	11151	41537	1.104	7.140	0	0	0
1	12	10	""	"STM1273"	3870	17320	120	156	154	47	30	76	76	80	27	33	86	70	0	2611	2604	1522	58	101	101	106	27	25	99	99	0	0.032	0.031	0.031	0.031	2.259	0.025	0.403	120	437	100	2590	2581	-4.972	80	2510	78	2503	18422	312455	2.741	92.519	0	0	0
1	13	10	"ydgA"	"STM1466"	4050	17320	120	5577	5620	2136	38	78	78	82	33	40	99	99	0	5970	6158	2388	38	103	103	117	76	64	100	99	0	0.937	0.915	0.921	0.902	1.900	0.907	0.876	120	448	100	11366	11597	-0.093	5499	5867	5542	6055	674344	738984	167.818	79.487	0	0	0
1	14	10	""	"STM1472"	4240	17320	120	214	218	76	34	79	79	83	33	39	94	92	0	8515	8385	2059	24	106	106	123	82	66	100	99	0	0.016	0.017	0.015	0.016	1.984	0.016	0.596	120	424	100	8544	8418	-5.961	135	8409	139	8279	26123	1006178	4.091	100.756	0	0	0
1	15	10	""	"STM1481"	4410	17320	120	502	507	96	18	80	80	82	23	28	100	99	0	6059	5897	1487	25	103	103	126	156	123	99	98	0	0.071	0.074	0.073	0.078	1.644	0.069	0.884	120	389	100	6378	6221	-3.819	422	5956	427	5794	60897	707689	18.478	36.994	0	0	0
1	16	10	"ynfL"	"STM1487"	4590	17330	120	376	369	105	28	80	80	190	807	424	0	0	0	5143	4950	1165	23	101	101	134	174	129	99	98	0	0.059	0.060	0.060	0.057	1.577	0.059	0.858	120	417	100	5338	5138	-4.090	296	5042	289	4849	44241	594024	0.222	27.678	0	0	0
1	17	10	""	"STM1494"	4760	17330	120	162	168	53	31	78	78	87	89	102	45	6	0	3351	3570	1888	52	101	101	118	84	71	98	98	0	0.026	0.026	0.026	0.025	1.885	0.024	0.750	120	406	100	3334	3559	-5.274	84	3250	90	3469	20112	428368	0.910	41.095	0	0	0
1	18	10	"ynfC"	"STM1501"	4930	17320	110	594	625	166	26	79	79	81	19	23	100	100	0	3019	3256	1083	33	103	103	135	123	91	100	100	0	0.177	0.173	0.176	0.175	1.300	0.159	0.866	80	430	100	3431	3699	-2.501	515	2916	546	3153	49987	260515	28.632	25.374	0	0	0
1	19	10	""	"STM2780"	5110	17320	110	442	489	123	25	79	79	83	24	28	100	100	0	5764	6082	1620	26	104	104	149	167	112	100	100	0	0.064	0.069	0.067	0.068	1.237	0.063	0.876	80	408	100	6023	6388	-3.963	363	5660	410	5978	39116	486543	16.917	35.527	0	0	0
1	20	10	""	"STM2788"	5290	17330	120	256	260	96	36	78	78	82	21	25	95	90	0	6334	6442	2693	41	105	105	141	155	109	99	98	0	0.029	0.029	0.028	0.028	1.993	0.028	0.835	120	465	100	6407	6519	-5.129	178	6229	182	6337	31201	773047	8.476	40.652	0	0	0
1	21	10	"ygaU"	"STM2795"	5470	17330	110	267	284	105	36	78	78	82	23	28	100	100	0	1963	2178	981	45	102	102	116	53	45	100	100	0	0.102	0.099	0.098	0.097	1.439	0.094	0.777	80	428	100	2050	2282	-3.300	189	1861	206	2076	22709	174278	8.783	38.906	0	0	0
1	22	10	"yihD"	"STM3995"	5650	17330	110	313	338	90	26	80	80	84	26	30	100	100	0	829	915	295	32	107	107	117	38	32	100	100	0	0.323	0.319	0.337	0.323	1.407	0.292	0.777	80	434	100	955	1066	-1.632	233	722	258	808	27037	73222	9.769	21.000	0	0	0
1	23	10	""	"STM4015"	5820	17320	110	162	191	93	48	80	80	84	30	35	92	77	0	3613	4809	2946	61	110	110	224	715	319	100	97	0	0.023	0.024	0.023	0.022	1.617	0.022	0.632	80	440	100	3585	4810	-5.417	82	3503	111	4699	15316	384730	3.567	6.413	0	0	0
1	24	10	"fdhE"	"STM4034"	5990	17320	110	4362	4919	1928	39	84	84	112	119	106	100	100	0	3671	4179	1980	47	113	113	235	490	208	98	97	0	1.202	1.189	1.167	1.257	1.514	1.148	0.874	80	497	100	7836	8901	0.266	4278	3558	4835	4066	393532	334323	40.395	8.049	0	0	0
1	1	11	""	"STM2940"	1900	17480	110	232	244	69	28	73	73	78	23	29	100	98	0	3618	3867	995	25	93	93	118	126	106	100	100	0	0.045	0.045	0.043	0.043	1.308	0.044	0.845	80	532	100	3684	3945	-4.471	159	3525	171	3774	19490	309398	7.217	29.754	0	0	0
1	2	11	"ygcB"	"STM2944"	2100	17490	120	164	163	41	25	72	72	74	17	22	93	89	0	10886	10136	3619	35	91	91	129	154	119	98	98	0	0.009	0.009	0.009	0.009	1.830	0.009	0.801	120	499	100	10887	10136	-6.875	92	10795	91	10045	19542	1216374	5.235	64.981	0	0	0
1	3	11	"relA"	"STM2956"	2270	17490	110	1923	2053	742	36	73	73	75	21	28	100	100	0	3441	3685	1069	29	93	93	96	22	22	100	100	0	0.553	0.551	0.543	0.536	1.299	0.560	0.874	80	398	100	5198	5572	-0.856	1850	3348	1980	3592	164220	294790	94.190	163.136	0	0	0
1	4	11	"yqcD"	"STM2968"	2440	17490	110	499	583	357	61	74	74	77	23	29	100	100	0	1436	1599	785	49	97	97	104	37	35	100	100	0	0.317	0.339	0.312	0.316	1.584	0.325	0.682	80	446	100	1764	2011	-1.656	425	1339	509	1502	46655	127891	22.000	40.405	0	0	0
1	5	11	"fucP"	"STM2975"	2620	17490	120	106	112	30	26	73	73	75	19	25	76	42	0	3189	3529	1746	49	101	101	114	58	50	98	98	0	0.011	0.011	0.011	0.010	2.202	0.011	0.472	120	496	100	3121	3467	-6.548	33	3088	39	3428	13397	423504	1.947	58.879	0	0	0
1	6	11	"fucU"	"STM2978"	2800	17490	110	129	136	40	29	73	73	75	17	22	96	76	0	1544	1741	600	34	102	102	113	45	39	100	100	0	0.039	0.038	0.035	0.034	1.721	0.038	0.617	80	401	100	1498	1702	-4.687	56	1442	63	1639	10889	139301	3.588	36.178	0	0	0
1	7	11	"exbB"	"STM3159"	2980	17500	130	2672	2595	1243	47	76	76	81	34	41	99	99	0	3038	2940	1235	42	105	105	121	67	55	98	98	0	0.885	0.889	0.893	0.826	1.858	0.915	0.917	120	512	100	5529	5354	-0.176	2596	2933	2519	2835	311403	352836	73.941	42.075	0	0	0
1	8	11	"ygiR"	"STM3168"	3150	17490	120	1681	1718	908	52	76	76	80	34	42	99	96	0	3801	3747	1847	49	101	101	111	60	54	97	97	0	0.434	0.450	0.432	0.441	2.626	0.436	0.839	120	455	100	5305	5288	-1.205	1605	3700	1642	3646	206127	449620	48.176	60.600	0	0	0
1	9	11	"ygiW"	"STM3176"	3320	17490	100	467	763	775	101	78	78	86	47	54	97	96	0	772	1225	1226	100	102	102	125	101	80	100	96	0	0.581	0.610	0.600	0.586	1.940	0.525	0.441	80	389	100	1059	1808	-0.784	389	670	685	1123	61057	97965	14.404	10.891	0	0	0
1	10	11	"STMF1.41"	"Not LT2a92"	3520	17490	110	219	338	399	118	78	78	89	56	62	83	62	0	142	173	102	58	107	107	131	104	79	16	6	0	4.029	3.939	4.020	3.495	2.956	4.727	0.425	80	480	100	176	326	2.010	141	35	260	66	27054	13879	4.446	0.404	0	0	0
1	11	11	""	"STM2668"	3690	17500	120	394	394	150	38	78	78	83	26	31	92	91	0	4249	4346	1814	41	107	107	113	36	31	98	97	0	0.076	0.075	0.074	0.071	1.958	0.071	0.864	120	485	100	4458	4555	-3.712	316	4142	316	4239	47325	521464	11.962	117.583	0	0	0
1	12	11	""	"STM2682"	3870	17490	110	138	158	80	50	79	79	83	26	31	78	53	0	337	379	222	58	104	104	113	53	46	87	80	0	0.253	0.287	0.292	0.283	2.653	0.197	0.309	80	408	100	292	354	-1.982	59	233	79	275	12664	30319	2.885	5.019	0	0	0
1	13	11	""	"STM0497"	4040	17500	110	174	182	45	24	79	79	81	20	24	98	97	0	3109	3419	1018	29	107	107	119	61	51	100	100	0	0.032	0.031	0.033	0.029	1.575	0.028	0.664	80	428	100	3097	3415	-4.982	95	3002	103	3312	14524	273547	5.050	54.098	0	0	0
1	14	11	"tesA"	"STM0506"	4230	17500	120	636	676	310	45	79	79	83	28	33	99	98	0	2777	2926	1529	52	108	108	120	58	48	98	97	0	0.209	0.212	0.218	0.234	2.162	0.186	0.774	120	450	100	3226	3415	-2.261	557	2669	597	2818	81118	351179	21.179	48.379	0	0	0
1	15	11	"allR"	"STM0516"	4400	17500	120	1097	1110	351	31	79	79	82	20	24	100	98	0	4120	4169	1556	37	104	104	113	42	37	99	98	0	0.253	0.254	0.257	0.276	2.011	0.232	0.860	120	409	100	5034	5096	-1.980	1018	4016	1031	4065	133199	500283	51.400	96.571	0	0	0
1	16	11	"allP"	"STM0522"	4580	17500	120	97	105	37	35	79	79	185	430	232	0	0	0	5888	6084	1922	31	104	104	150	194	129	99	99	0	0.003	0.004	0.004	0.004	3.248	337.364	0.001	120	360	100	5802	6006	-8.328	18	5784	26	5980	12621	730049	-0.186	30.588	0	0	0
1	17	11	"glxK"	"STM0525"	4750	17490	100	240	266	88	33	82	82	228	555	243	0	0	0	5823	6988	3219	46	108	108	293	813	277	100	100	0	0.028	0.027	0.025	0.026	1.407	0.028	0.020	80	251	100	5873	7064	-5.177	158	5715	184	6880	21309	559004	0.068	8.235	0	0	0
1	18	11	"ylbF"	"STM0531"	4920	17500	110	129	141	44	31	82	82	149	378	253	0	0	0	3729	4327	1773	40	112	112	279	691	247	100	100	0	0.013	0.014	0.012	0.012	1.982	0.014	0.502	80	439	100	3664	4274	-6.266	47	3617	59	4215	11294	346150	-0.021	5.858	0	0	0
1	19	11	"yhgN"	"STM3540"	5120	17500	120	141	150	42	28	80	80	84	25	29	86	70	0	908	978	478	48	110	110	194	345	177	95	67	0	0.076	0.081	0.077	0.074	2.112	0.070	0.584	120	466	100	859	938	-3.710	61	798	70	868	18044	117359	2.640	2.272	0	0	0
1	20	11	""	"STM2186"	5290	17500	130	263	270	57	21	80	80	83	22	26	99	98	0	7037	6907	2094	30	109	109	136	136	100	97	97	0	0.026	0.028	0.028	0.030	1.906	0.026	0.836	120	506	100	7111	6988	-5.243	183	6928	190	6798	32410	828832	8.500	49.787	0	0	0
1	21	11	"folE"	"STM2193"	5460	17500	110	840	823	214	26	80	80	85	30	35	100	100	0	1520	1508	405	26	105	105	123	66	53	100	100	0	0.537	0.530	0.534	0.529	1.283	0.511	0.898	80	427	100	2175	2146	-0.897	760	1415	743	1403	65836	120661	24.600	20.985	0	0	0
1	22	11	"yeiH"	"STM2202"	5640	17500	110	356	350	80	22	78	78	85	32	37	100	98	0	3509	3387	738	21	105	105	134	100	74	100	100	0	0.082	0.083	0.079	0.082	1.343	0.076	0.804	80	467	100	3682	3554	-3.614	278	3404	272	3282	27987	270994	8.281	32.530	0	0	0
1	23	11	""	"STM2225"	5820	17500	110	1046	1160	573	49	77	77	81	28	34	100	100	0	2308	2667	1374	51	101	101	147	161	109	100	100	0	0.439	0.422	0.440	0.423	1.473	0.382	0.753	80	446	100	3176	3649	-1.188	969	2207	1083	2566	92809	213368	38.536	15.652	0	0	0
1	24	11	""	"STM2235"	5990	17500	110	318	356	112	31	79	79	98	93	94	100	81	0	6206	7267	2775	38	104	104	169	266	157	100	100	0	0.039	0.039	0.037	0.038	1.289	0.034	0.830	80	505	100	6341	7440	-4.674	239	6102	277	7163	28447	581329	2.774	26.684	0	0	0
1	1	12	"phoP"	"STM1231"	1900	17670	110	961	990	231	23	71	71	75	24	32	100	100	0	664	680	112	16	89	89	101	79	78	100	100	0	1.548	1.555	1.565	1.540	1.205	1.625	0.878	80	530	100	1465	1510	0.630	890	575	919	591	79228	54386	38.125	7.329	0	0	0
1	2	12	"phoP"	"STM1231"	2090	17670	120	1798	1644	580	35	71	71	74	20	27	99	99	0	1247	1146	390	34	89	89	92	21	22	97	96	0	1.491	1.488	1.511	1.512	2.085	1.514	0.922	120	503	100	2885	2630	0.577	1727	1158	1573	1057	197316	137461	78.500	50.190	0	0	0
1	3	12	"phoP"	"STM1231"	2260	17670	110	2487	2521	358	14	73	73	82	58	70	100	100	0	1628	1648	233	14	90	90	102	65	63	100	100	0	1.570	1.571	1.598	1.573	1.131	1.554	0.938	80	446	100	3952	4006	0.650	2414	1538	2448	1558	201719	131879	42.052	23.785	0	0	0
1	4	12	"phoQ"	"STM1230"	2440	17670	110	888	951	361	37	74	74	84	57	67	100	100	0	1399	1523	487	31	93	93	108	68	62	100	100	0	0.623	0.613	0.604	0.594	1.350	0.622	0.870	80	460	100	2120	2307	-0.682	814	1306	877	1430	76070	121803	15.211	20.809	0	0	0
1	5	12	"phoQ"	"STM1230"	2620	17670	130	2698	2632	698	26	73	73	76	18	23	100	99	0	4201	4041	1260	31	96	96	104	41	39	99	98	0	0.639	0.649	0.632	0.706	2.247	0.615	0.909	120	531	100	6730	6504	-0.645	2625	4105	2559	3945	315804	484894	142.000	96.024	0	0	0
1	6	12	"hupA"	"STM4170"	2800	17670	120	2255	2906	2790	96	75	75	77	19	24	99	99	0	386	468	303	64	100	100	107	42	39	98	96	0	7.622	7.693	7.372	7.052	1.916	10.034	0.702	120	478	100	2466	3199	2.930	2180	286	2831	368	348716	56206	148.895	8.595	0	0	0
1	7	12	"sopB"	"STM1091"	2970	17670	110	148	178	128	71	76	76	79	19	24	97	96	0	5371	5379	739	13	102	102	115	72	62	100	100	0	0.014	0.019	0.014	0.015	1.838	0.019	0.326	80	412	100	5341	5379	-6.193	72	5269	102	5277	14269	430308	5.211	73.111	0	0	0
1	8	12	"pipC"	"STM0375"	3150	17670	110	96	96	22	22	77	77	79	17	21	53	17	0	518	540	120	22	102	102	117	72	61	100	100	0	0.046	0.043	0.052	0.045	2.221	0.035	0.121	80	460	100	435	457	-4.453	19	416	19	438	7717	43207	1.000	5.875	0	0	0
1	9	12	"pipC"	"STM0375"	3330	17670	110	93	95	20	21	77	77	80	24	30	30	6	0	768	835	191	22	102	102	120	82	68	100	100	0	0.024	0.025	0.026	0.022	2.364	0.025	0.150	80	480	100	682	751	-5.379	16	666	18	733	7637	66808	0.625	8.720	0	0	0
1	10	12	"pipC"	"STM0375"	3510	17670	110	88	94	23	24	78	78	81	19	23	37	11	0	760	843	253	30	107	107	125	72	57	100	100	0	0.015	0.022	0.022	0.020	2.981	0.022	0.115	80	461	100	663	752	-6.029	10	653	16	736	7496	67478	0.684	9.972	0	0	0
1	11	12	"ssrB"	"STM1391"	3690	17680	120	107	110	32	29	82	82	88	30	34	41	13	0	1102	1158	487	42	115	115	131	62	47	98	97	0	0.025	0.027	0.027	0.026	2.690	0.024	0.107	120	463	100	1012	1071	-5.303	25	987	28	1043	13200	138935	0.733	16.565	0	0	0
1	12	12	"ssrB"	"STM1391"	3870	17680	120	120	123	31	25	86	86	90	30	33	56	19	0	1662	1671	652	39	110	110	121	46	38	98	97	0	0.022	0.024	0.022	0.022	2.550	0.023	0.259	120	482	100	1586	1598	-5.512	34	1552	37	1561	14774	200560	1.100	33.696	0	0	0
1	13	12	"lrp"	"STM0959"	4040	17670	110	1458	1493	301	20	85	85	92	43	46	100	100	0	1001	1020	232	22	115	115	128	56	43	100	100	0	1.550	1.556	1.511	1.581	1.309	1.546	0.891	80	427	100	2259	2313	0.632	1373	886	1408	905	119454	81602	32.581	15.929	0	0	0
1	14	12	"lrp"	"STM0959"	4230	17680	120	2392	2374	809	34	83	83	90	41	45	100	100	0	1624	1657	569	34	114	114	124	49	39	97	97	0	1.529	1.485	1.546	1.493	1.695	1.515	0.891	120	472	100	3819	3834	0.613	2309	1510	2291	1543	284894	198796	55.707	31.286	0	0	0
1	15	12	"gyrA"	"STM2272"	4400	17680	110	950	961	222	23	81	81	84	22	26	100	100	0	622	634	130	20	110	110	116	33	28	100	100	0	1.697	1.679	1.683	1.675	1.226	1.720	0.899	80	389	100	1381	1404	0.763	869	512	880	524	76855	50729	39.864	15.697	0	0	0
1	16	12	"gyrA"	"STM2272"	4550	17670	80	712	630	250	39	83	83	263	547	207	65	0	0	479	433	168	38	118	118	228	322	141	63	0	0	1.742	1.737	1.788	1.755	1.592	1.817	0.891	52	233	100	990	862	0.801	629	361	547	315	32785	22524	0.671	0.637	0	0	0
1	17	12	"gyrA"	"STM2272"	4740	17670	210	1867	1974	430	21	86	86	202	464	229	100	100	0	1179	1236	250	20	115	115	235	487	207	100	65	0	1.674	1.684	1.676	1.683	1.121	1.578	0.634	316	1216	100	2845	3009	0.743	1781	1064	1888	1121	623833	390685	3.819	2.055	0	0	0
1	18	12	"csrA"	"STM2826"	4940	17670	90	2559	3234	3185	98	94	94	301	637	211	80	63	0	859	1431	1390	97	121	121	273	429	157	67	46	0	3.340	2.397	2.639	2.428	2.459	2.733	0.631	52	251	100	3203	4450	1.740	2465	738	3140	1310	168158	74396	4.604	2.699	0	0	0
1	19	12	"crp"	"STM3466"	5080	17680	140	1877	1750	534	30	87	87	127	265	208	96	94	0	1638	1515	460	30	118	118	181	283	156	94	91	0	1.178	1.190	1.183	1.148	1.881	1.238	0.862	156	638	100	3310	3060	0.236	1790	1520	1663	1397	272932	236288	6.125	4.714	0	0	0
1	20	12	"yhhP"	"STM3578"	5300	17690	90	125	169	121	71	83	83	91	31	34	59	34	0	359	498	401	80	114	114	125	41	32	94	84	0	0.171	0.224	0.214	0.174	3.623	0.207	0.476	52	337	100	287	470	-2.544	42	245	86	384	8762	25894	2.516	9.098	0	0	0
1	21	12	"yhhP"	"STM3578"	5460	17690	120	198	193	56	29	81	81	85	24	28	89	85	0	727	674	224	33	111	111	121	49	40	95	94	0	0.190	0.199	0.199	0.196	1.770	0.194	0.805	120	514	100	733	675	-2.396	117	616	112	563	23163	80927	4.500	11.286	0	0	0
1	22	12	"topA"	"STM1714"	5640	17680	110	317	334	108	32	78	78	81	22	27	100	100	0	444	450	93	20	104	104	119	77	64	100	100	0	0.703	0.740	0.742	0.705	1.497	0.781	0.701	80	441	100	579	602	-0.509	239	340	256	346	26692	36021	11.500	4.299	0	0	0
1	23	12	"topA"	"STM1714"	5820	17680	130	8281	8849	3466	39	75	75	89	202	226	100	99	0	10072	10358	3251	31	101	101	151	457	302	100	99	0	0.823	0.855	0.835	0.834	1.585	0.869	0.848	120	521	100	18177	19031	-0.281	8206	9971	8774	10257	1061863	1242981	43.366	22.335	0	0	0
1	24	12	"topA"	"STM1714"	5980	17690	120	317	423	331	78	78	78	91	199	218	65	24	0	420	483	334	69	104	104	163	474	290	23	5	0	0.756	0.910	0.840	0.892	2.145	0.535	0.716	120	536	100	555	724	-0.403	239	316	345	379	50782	57907	1.668	0.675	0	0	0
1	1	13	"ctrl-buffer"	"ctrl-buffer"	1900	17850	100	68	69	13	18	68	68	70	19	27	5	1	0	93	94	18	19	87	87	88	16	18	28	8	0	0.000	0.143	0.900	0.919	4.187	0.375	0.006	80	460	100	6	8	Error	0	6	1	7	5489	7553	-0.053	0.375	-50	0	0
1	2	13	"ctrl-buffer"	"ctrl-buffer"	2080	17850	100	67	67	13	19	70	70	76	93	122	0	0	0	92	93	19	20	89	89	93	73	78	1	0	0	-1.000	-0.750	0.810	0.808	3.242	0.378	0.014	80	425	100	0	1	Error	-3	3	-3	4	5396	7479	-0.097	0.000	-50	0	0
1	3	13	"ctrl-buffer"	"ctrl-buffer"	2260	17850	100	64	67	15	22	69	69	80	101	126	0	0	0	99	103	23	22	91	91	140	802	572	0	0	0	-0.625	-0.167	0.667	0.690	3.017	0.126	0.002	80	432	100	3	10	Error	-5	8	-2	12	5330	8253	-0.129	-0.046	-50	0	0
1	4	13	"ctrl-buffer"	"ctrl-buffer"	2440	17850	100	68	72	21	29	69	69	71	15	21	12	5	0	97	103	21	20	92	92	95	19	20	27	11	0	-0.200	0.273	0.793	0.676	3.328	0.341	0.020	80	428	100	4	14	Error	-1	5	3	11	5775	8216	0.067	0.421	-50	0	0
1	5	13	"ctrl-buffer"	"ctrl-buffer"	2620	17850	100	69	73	22	30	70	70	72	15	20	18	5	0	105	113	50	44	94	94	98	35	35	11	3	0	-0.091	0.158	0.800	0.686	2.975	0.037	0.002	80	398	100	10	22	Error	-1	11	3	19	5831	9004	0.067	0.429	-50	0	0
1	6	13	"ctrl-buffer"	"ctrl-buffer"	2790	17850	100	68	71	16	22	73	73	75	16	21	15	2	0	114	121	39	32	98	98	106	69	65	8	1	0	-0.312	-0.087	0.944	0.644	5.676	15.302	0.005	80	385	100	11	21	Error	-5	16	-2	23	5701	9692	-0.250	0.217	-50	0	0
1	7	13	"ctrl-buffer"	"ctrl-buffer"	2970	17850	100	74	76	17	22	74	74	75	15	20	17	6	0	113	118	34	28	104	104	112	57	50	7	2	0	0.000	0.143	0.550	0.602	4.749	0.066	0.005	80	428	100	9	16	Error	0	9	2	14	6054	9479	0.067	0.105	-50	0	0
1	8	13	"ctrl-buffer"	"ctrl-buffer"	3150	17850	100	74	79	22	27	76	76	79	18	22	16	6	0	114	119	33	27	105	105	108	26	24	20	8	0	-0.222	0.214	1.000	0.883	3.820	0.336	0.052	80	432	100	7	17	Error	-2	9	3	14	6286	9499	0.000	0.423	-50	0	0
1	9	13	"ctrl-buffer"	"ctrl-buffer"	3330	17850	100	79	83	23	27	77	77	79	18	22	21	10	0	123	128	31	24	104	104	106	27	25	35	13	0	0.105	0.250	0.618	0.477	3.728	0.224	0.058	80	420	100	21	30	-3.248	2	19	6	24	6659	10267	0.222	0.815	-50	0	0
1	10	13	"ctrl-buffer"	"ctrl-buffer"	3500	17850	100	81	83	21	25	78	78	80	18	22	23	7	0	111	116	29	25	106	106	112	42	37	11	2	0	0.600	0.500	1.120	0.893	3.469	0.243	0.016	80	420	100	8	15	-0.737	3	5	5	10	6605	9303	0.167	0.095	-50	0	0
1	11	13	"ctrl-buffer"	"ctrl-buffer"	3680	17850	100	81	81	21	25	81	81	83	21	25	16	5	0	114	126	47	37	107	107	113	32	28	26	5	0	0.000	0.000	1.068	0.786	3.792	0.064	0.005	80	401	100	7	19	Error	0	7	0	19	6484	10063	-0.095	0.406	-50	0	0
1	12	13	"ctrl-buffer"	"ctrl-buffer"	3860	17850	100	83	90	35	38	84	84	87	24	27	20	10	0	111	124	73	58	111	111	116	31	26	13	3	0	100000.000	0.462	0.967	1.085	3.679	0.343	0.172	80	401	100	-1	19	16.610	-1	0	6	13	7238	9894	0.125	0.258	-50	0	0
1	13	13	"ctrl-buffer"	"ctrl-buffer"	4040	17850	100	80	79	19	24	87	87	94	41	43	1	0	0	118	125	32	25	114	114	121	47	38	11	1	0	-1.750	-0.727	1.333	0.974	4.979	0.584	0.012	80	442	100	-3	3	Error	-7	4	-8	11	6352	9978	-0.366	0.085	-50	0	0
1	14	13	"ctrl-buffer"	"ctrl-buffer"	4220	17850	100	86	97	47	48	84	84	89	28	31	20	7	0	133	148	51	34	116	116	121	33	27	33	12	0	0.118	0.406	0.769	0.673	4.228	0.383	0.053	80	385	100	19	45	-3.087	2	17	13	32	7794	11851	0.286	0.818	-50	0	0
1	15	13	"ctrl-buffer"	"ctrl-buffer"	4390	17850	100	81	87	30	34	83	83	86	22	25	13	10	0	123	131	38	29	115	115	122	34	27	22	10	0	-0.250	0.250	0.592	0.850	4.456	0.118	0.013	80	418	100	6	20	Error	-2	8	4	16	6997	10448	0.045	0.265	-50	0	0
1	16	13	"ctrl-buffer"	"ctrl-buffer"	4570	17860	100	84	83	24	28	86	86	121	222	183	0	0	0	116	122	36	29	113	113	151	177	117	1	0	0	-0.667	-0.333	1.299	1.168	4.443	0.208	0.014	80	442	100	1	6	Error	-2	3	-3	9	6630	9723	-0.171	-0.164	-50	0	0
1	17	13	"ctrl-buffer"	"ctrl-buffer"	4750	17860	100	82	86	25	29	90	90	139	290	208	0	0	0	121	127	32	25	117	117	187	307	164	0	0	0	-2.000	-0.400	0.760	0.735	3.722	0.287	0.360	80	352	100	-4	6	Error	-8	4	-4	10	6865	10142	-0.183	-0.195	-50	0	0
1	18	13	"ctrl-buffer"	"ctrl-buffer"	4930	17860	100	82	88	28	31	92	92	129	234	181	0	0	0	121	126	27	21	120	120	167	217	129	0	0	0	-10.000	-0.667	1.000	1.113	3.530	0.522	0.056	80	432	100	-9	2	Error	-10	1	-4	6	7068	10093	-0.175	-0.189	-50	0	0
1	19	13	"ctrl-buffer"	"ctrl-buffer"	5100	17860	100	76	80	19	23	88	88	99	38	38	2	0	0	113	121	33	27	116	116	129	46	35	8	3	0	4.000	-1.600	1.000	1.084	3.206	0.320	0.039	80	418	100	-15	-3	2.000	-12	-3	-8	5	6396	9657	-0.500	-0.174	-50	0	0
1	20	13	"ctrl-buffer"	"ctrl-buffer"	5280	17860	100	82	92	38	41	85	85	90	27	30	22	8	0	121	137	58	42	114	114	122	33	27	30	11	0	-0.429	0.304	0.900	1.096	5.430	0.389	0.046	80	432	100	4	30	Error	-3	7	7	23	7376	10985	0.074	0.455	-50	0	0
1	21	13	"ctrl-buffer"	"ctrl-buffer"	5460	17860	100	75	78	19	24	85	85	88	21	23	10	1	0	114	120	25	20	117	117	125	33	26	11	2	0	3.333	-2.333	1.000	0.862	3.452	0.305	0.039	80	400	100	-13	-4	1.737	-10	-3	-7	3	6202	9601	-0.476	-0.152	-50	0	0
1	22	13	"ctrl-buffer"	"ctrl-buffer"	5640	17860	100	79	81	21	25	84	84	87	32	36	5	1	0	120	127	35	27	114	114	122	33	27	17	7	0	-0.833	-0.231	1.067	0.879	5.040	0.044	0.001	80	432	100	1	10	Error	-5	6	-3	13	6445	10190	-0.187	0.152	-50	0	0
1	23	13	"ctrl-buffer"	"ctrl-buffer"	5820	17860	100	73	75	16	21	79	79	83	33	39	2	1	0	105	107	20	18	107	107	120	96	80	0	0	0	3.000	100000.000	0.769	0.795	2.483	2.120	0.062	80	402	100	-8	-4	1.585	-6	-2	-4	0	5989	8556	-0.242	-0.135	-50	0	0
1	24	13	"ctrl-buffer"	"ctrl-buffer"	5990	17860	100	73	76	19	25	79	79	82	22	26	8	3	0	110	113	24	21	111	111	119	36	30	6	1	0	6.000	-1.500	0.935	1.035	4.661	0.555	0.081	80	421	100	-7	-1	2.585	-6	-1	-3	2	6063	9018	-0.273	-0.167	-50	0	0
1	1	14	"ydhI"	"STM1443"	1910	18040	130	160	173	103	59	68	68	70	15	21	95	89	0	612	680	462	67	88	88	90	16	17	100	99	0	0.176	0.177	0.166	0.168	1.746	0.180	0.787	120	764	100	616	697	-2.510	92	524	105	592	20802	81619	6.867	36.875	0	0	0
1	2	14	"STMB2B.139A"	"Not LT2a93"	2080	18040	110	104	108	31	28	69	69	75	88	117	5	0	0	204	212	74	34	89	89	127	752	592	0	0	0	0.304	0.317	0.310	0.292	2.213	0.300	0.532	80	489	100	150	162	-1.716	35	115	39	123	8665	16999	0.375	0.113	0	0	0
1	3	14	""	"STM3806"	2250	18030	110	132	153	87	56	68	68	75	86	114	26	7	0	787	956	710	74	92	92	133	740	556	38	12	0	0.092	0.098	0.092	0.089	2.124	0.028	0.058	80	506	100	759	949	-3.441	64	695	85	864	12201	76505	0.907	1.112	0	0	0
1	4	14	"pgtE"	"STM2395"	2440	18040	120	201	212	88	41	70	70	73	22	30	92	89	0	3414	3660	2080	56	94	94	99	30	30	98	98	0	0.039	0.040	0.039	0.039	1.959	0.036	0.747	120	605	100	3451	3708	-4.664	131	3320	142	3566	25387	439161	6.318	118.700	0	0	0
1	5	14	""	"STM3911"	2620	18040	120	78	81	21	25	72	72	72	15	20	32	11	0	252	289	183	63	93	93	99	58	58	91	75	0	0.038	0.046	0.078	0.072	2.972	0.054	0.168	120	552	100	165	205	-4.728	6	159	9	196	9768	34640	0.600	3.276	0	0	0
1	6	14	"ygiY"	"STM3178"	2790	18030	120	329	331	146	44	72	72	73	15	20	95	91	0	3446	3381	1891	55	97	97	103	59	57	97	95	0	0.077	0.079	0.076	0.080	2.274	0.074	0.875	120	554	100	3606	3543	-3.704	257	3349	259	3284	39746	405727	17.200	55.559	0	0	0
1	7	14	""	"STM2880"	2980	18040	120	216	273	202	73	74	74	74	14	18	91	90	0	556	709	597	84	101	101	102	20	19	95	95	0	0.312	0.327	0.308	0.303	2.043	0.291	0.696	120	594	100	597	807	-1.680	142	455	199	608	32780	85045	14.214	30.350	0	0	0
1	8	14	"ssaU"	"STM1422"	3150	18030	100	90	116	62	53	74	74	75	15	20	51	32	0	655	1906	2495	130	102	102	104	21	20	98	91	0	0.029	0.023	0.037	0.045	3.483	0.020	0.601	80	421	100	569	1846	-5.111	16	553	42	1804	9269	152445	2.733	85.810	0	0	0
1	9	14	"nrdE"	"STM2807"	3320	18030	100	564	989	878	88	74	74	76	16	21	97	96	0	2953	4902	4893	99	101	101	105	22	20	100	100	0	0.172	0.191	0.178	0.177	2.481	0.165	0.786	80	452	100	3342	5716	-2.541	490	2852	915	4801	79081	392183	57.063	218.045	0	0	0
1	10	14	"cadA"	"STM2559"	3500	18030	110	124	143	59	41	77	77	79	19	24	76	58	0	1725	2456	2076	84	108	108	121	94	77	100	98	0	0.029	0.028	0.027	0.028	2.613	0.021	0.532	80	524	100	1664	2414	-5.105	47	1617	66	2348	11420	196462	3.368	24.840	0	0	0
1	11	14	"thiL"	"STM0419"	3680	18030	110	1125	1652	1278	77	80	80	83	24	28	100	100	0	1663	2716	2399	88	112	112	129	98	75	100	100	0	0.674	0.604	0.635	0.657	1.719	0.534	0.787	80	524	100	2596	4176	-0.570	1045	1551	1572	2604	132170	217248	65.375	26.398	0	0	0
1	12	14	"hin"	"STM2772"	3860	18030	110	111	154	116	75	82	82	85	22	25	55	36	0	706	1272	1574	123	111	111	117	37	31	93	87	0	0.049	0.062	0.065	0.071	2.848	0.059	0.702	80	524	100	624	1233	-4.359	29	595	72	1161	12313	101733	3.136	31.216	0	0	0
1	13	14	""	"STM3166"	4040	18040	110	145	151	44	29	85	85	89	27	30	90	56	0	4578	4693	834	17	116	116	124	53	42	100	100	0	0.013	0.014	0.013	0.013	1.723	0.015	0.480	80	516	100	4522	4643	-6.217	60	4462	66	4577	12117	375439	2.296	86.208	0	0	0
1	14	14	"yjjY"	"STM4599"	4220	18040	120	366	440	405	92	84	84	91	29	31	95	92	0	330	360	234	65	122	122	134	60	44	88	77	0	1.356	1.496	1.458	1.419	2.129	1.721	0.676	120	598	100	490	594	0.439	282	208	356	238	52820	43206	12.034	3.767	0	0	0
1	15	14	"ybaN"	"STM0482"	4390	18040	110	357	389	157	40	86	86	90	25	27	100	100	0	1618	1854	810	43	126	126	142	66	46	100	100	0	0.182	0.175	0.179	0.172	1.312	0.166	0.847	80	514	100	1763	2031	-2.461	271	1492	303	1728	31140	148317	11.960	25.939	0	0	0
1	16	14	""	"STM0571"	4580	18040	110	357	364	103	28	85	85	89	25	28	98	97	0	10107	9813	2409	24	122	122	136	61	44	100	100	0	0.027	0.029	0.028	0.027	1.399	0.029	0.900	80	502	100	10257	9970	-5.198	272	9985	279	9691	29099	785031	11.000	158.639	0	0	0
1	17	14	"yaiU"	"STM0373"	4750	18050	120	620	580	197	33	86	86	93	30	32	94	91	0	10820	10382	3319	31	123	123	134	45	33	100	99	0	0.050	0.048	0.049	0.045	1.613	0.047	0.907	120	577	100	11231	10753	-4.324	534	10697	494	10259	69642	1245787	16.233	227.733	0	0	0
1	18	14	""	"STM3653"	4930	18050	120	189	204	77	37	90	90	96	30	31	90	83	0	1878	2176	1178	54	120	120	131	42	32	99	97	0	0.056	0.055	0.053	0.054	1.766	0.051	0.649	120	624	100	1857	2170	-4.150	99	1758	114	2056	24486	261121	3.600	48.690	0	0	0
1	19	14	""	"STM2195"	5110	18050	70	317	341	220	64	91	91	97	30	30	78	71	0	2086	2502	2016	80	119	119	131	40	30	90	90	0	0.115	0.105	0.113	0.112	2.792	0.094	0.778	32	236	100	2193	2633	-3.122	226	1967	250	2383	10914	80055	8.133	59.275	0	0	0
1	20	14	"EMPTY"	"EMPTY"	5280	18040	100	88	90	19	21	86	86	91	28	30	8	0	0	123	128	31	24	119	119	127	33	25	22	3	0	0.500	0.444	0.612	0.560	3.449	0.294	0.045	80	477	100	6	13	-1.000	2	4	4	9	7161	10218	-0.036	0.030	-75	0	0
1	21	14	"EMPTY"	"EMPTY"	5460	18040	100	83	86	22	25	85	85	88	23	26	12	6	0	123	129	31	24	125	125	129	32	24	15	6	0	1.000	0.250	0.667	0.636	3.634	0.221	0.039	80	464	100	-4	5	0.000	-2	-2	1	4	6904	10284	-0.087	0.000	-75	0	0
1	22	14	"EMPTY"	"EMPTY"	5640	18040	100	84	88	23	26	83	83	89	25	28	13	7	0	117	127	34	26	128	128	131	33	25	15	5	0	-0.091	-5.000	0.676	0.457	4.077	0.483	0.053	80	452	100	-10	4	Error	1	-11	5	-1	7067	10144	-0.040	-0.121	-75	0	0
1	23	14	"EMPTY"	"EMPTY"	5810	18040	100	84	87	22	25	83	83	87	23	26	16	3	0	126	133	36	27	124	124	129	32	24	18	8	0	0.500	0.444	0.750	0.612	2.919	0.214	0.044	80	452	100	3	13	-1.000	1	2	4	9	6921	10633	0.000	0.125	-75	0	0
1	24	14	"EMPTY"	"EMPTY"	5990	18040	100	81	81	17	20	81	81	86	23	26	3	1	0	120	128	41	32	122	122	129	36	27	13	6	0	0.000	0.000	0.343	0.400	4.603	0.214	0.050	80	496	100	-2	6	Error	0	-2	0	6	6470	10244	-0.217	-0.028	-75	0	0
2	1	1	""	"STM0721"	6390	15680	120	107	114	37	32	85	85	90	35	38	34	15	0	2822	3841	3285	85	114	114	121	34	28	99	99	0	0.008	0.008	0.009	0.009	3.271	0.005	0.168	120	625	100	2730	3756	-6.944	22	2708	29	3727	13708	460912	0.686	109.412	0	0	0
2	2	1	"dnaC"	"STM4543"	6570	15670	120	474	943	1024	108	84	84	89	34	38	99	92	0	1126	2333	2629	112	111	111	117	33	28	98	97	0	0.384	0.387	0.377	0.397	3.749	0.302	0.535	120	529	100	1405	3081	-1.380	390	1015	859	2222	113193	279904	25.118	67.152	0	0	0
2	3	1	"gph"	"STM3482"	6740	15670	120	2641	2864	1321	46	84	84	88	23	26	99	99	0	2547	2743	1146	41	112	112	117	34	29	99	98	0	1.050	1.057	1.029	1.049	3.055	1.082	0.667	120	529	100	4992	5411	0.071	2557	2435	2780	2631	343731	329169	120.696	77.235	0	0	0
2	4	1	""	"STM3547"	6920	15670	120	145	147	34	23	84	84	88	22	25	92	70	0	6419	6379	1505	23	114	114	124	61	49	100	100	0	0.010	0.010	0.010	0.009	1.936	0.009	0.461	120	548	100	6366	6328	-6.692	61	6305	63	6265	17659	765519	2.682	102.541	0	0	0
2	5	1	""	"STM3259"	7100	15670	120	117	132	59	44	83	83	87	23	26	55	44	0	596	802	700	87	110	110	116	34	29	95	91	0	0.070	0.071	0.097	0.090	3.934	0.032	0.150	120	565	100	520	741	-3.837	34	486	49	692	15826	96203	1.957	20.176	0	0	0
2	6	1	"yqjC"	"STM3228"	7280	15670	130	317	722	798	110	84	84	88	24	27	88	83	0	497	743	724	97	108	108	117	35	29	88	82	0	0.599	1.005	1.031	0.899	4.951	1.083	0.356	120	612	100	622	1273	-0.739	233	389	638	635	86688	89110	26.417	17.886	0	0	0
2	7	1	""	"STM2545"	7460	15680	130	2731	3001	1574	52	85	85	89	24	26	98	96	0	3762	4026	1246	30	110	110	119	33	27	100	100	0	0.725	0.745	0.750	0.569	3.189	0.811	0.744	120	575	100	6298	6832	-0.465	2646	3652	2916	3916	360083	483071	121.333	118.394	0	0	0
2	8	1	"gltL"	"STM0662"	7640	15670	120	565	616	288	46	81	81	91	110	120	98	95	0	3428	3671	1397	38	109	109	127	205	161	99	99	0	0.146	0.150	0.145	0.144	1.882	0.136	0.699	120	529	100	3803	4097	-2.778	484	3319	535	3562	73881	440496	4.773	17.288	0	0	0
2	9	1	"asnB"	"STM0680"	7810	15670	130	2240	2221	335	15	78	78	90	106	117	100	100	0	12600	12172	2877	23	107	107	126	189	150	100	99	0	0.173	0.178	0.174	0.187	1.684	0.164	0.892	120	650	100	14655	14208	-2.531	2162	12493	2143	12065	266562	1460594	20.104	63.735	0	0	0
2	10	1	"nagE"	"STM0685"	8010	15690	110	522	676	454	67	78	78	87	48	55	100	95	0	1348	1730	1059	61	107	107	122	91	74	97	97	0	0.358	0.368	0.378	0.368	2.112	0.292	0.548	80	472	100	1685	2221	-1.483	444	1241	598	1623	54040	138423	12.271	17.670	0	0	0
2	11	1	"barA"	"STM2958"	8180	15680	130	399	486	305	62	81	81	86	25	29	99	92	0	3196	3612	2892	80	112	112	121	38	31	100	100	0	0.103	0.116	0.117	0.120	2.631	0.079	0.506	120	570	100	3402	3905	-3.278	318	3084	405	3500	58345	433437	16.000	91.868	0	0	0
2	12	1	"eutA"	"STM2459"	8350	15680	120	93	96	28	29	83	83	87	24	27	32	8	0	914	1075	809	75	121	121	130	42	32	97	96	0	0.013	0.014	0.029	0.029	3.444	0.009	0.048	120	513	100	803	967	-6.309	10	793	13	954	11564	129041	0.375	22.500	0	0	0
2	13	1	"yigN"	"STM3969"	8530	15680	130	2619	2727	1393	51	84	84	90	30	33	100	100	0	9776	8789	4145	47	125	125	140	88	62	100	100	0	0.263	0.305	0.306	0.302	1.966	0.267	0.732	120	575	100	12186	11307	-1.929	2535	9651	2643	8664	327233	1054641	87.900	98.284	0	0	0
2	14	1	"metE"	"STM3965"	8710	15690	130	1961	1969	814	41	87	87	92	29	31	100	99	0	15743	14867	5209	35	124	124	139	90	64	100	100	0	0.120	0.128	0.130	0.121	1.921	0.120	0.767	120	544	100	17493	16625	-3.059	1874	15619	1882	14743	236248	1784045	64.724	163.644	0	0	0
2	15	1	"pldB"	"STM3961"	8890	15690	130	875	1509	1480	98	87	87	92	27	29	90	85	0	2445	3594	3482	96	117	117	128	44	34	92	86	0	0.338	0.409	0.436	0.433	4.299	0.333	0.444	120	549	100	3116	4899	-1.563	788	2328	1422	3477	181106	431313	52.481	78.773	0	0	0
2	16	1	"pldA"	"STM3957"	9060	15680	130	3475	3297	1458	44	91	91	97	36	37	100	100	0	5423	4659	2353	50	123	123	135	46	34	100	99	0	0.638	0.707	0.682	0.774	1.963	0.606	0.729	120	582	100	8684	7742	-0.647	3384	5300	3206	4536	395648	559133	88.889	98.348	0	0	0
2	17	1	"yigF"	"STM3953"	9240	15690	120	151	238	213	89	88	88	96	39	40	59	45	0	723	1099	1116	101	123	123	132	49	37	89	86	0	0.105	0.154	0.179	0.149	5.472	0.074	0.132	120	521	100	663	1126	-3.252	63	600	150	976	28549	131910	3.641	19.735	0	0	0
2	18	1	"xerC"	"STM3949"	9420	15680	130	2221	2160	983	45	88	88	94	37	39	100	100	0	5136	4647	2357	50	123	123	130	43	33	99	98	0	0.425	0.458	0.434	0.505	2.531	0.371	0.676	120	611	100	7146	6596	-1.233	2133	5013	2072	4524	259156	557625	55.838	105.047	0	0	0
2	19	1	"sgaH"	"STM4386"	9600	15680	130	165	209	137	65	87	87	93	31	33	70	58	0	1792	2429	2098	86	122	122	150	243	162	89	84	0	0.047	0.053	0.045	0.052	4.065	0.032	0.282	120	655	100	1748	2429	-4.420	78	1670	122	2307	25037	291521	3.742	9.379	0	0	0
2	20	1	"ytfG"	"STM4401"	9770	15690	120	144	178	112	62	83	83	91	38	41	66	42	0	2043	3492	3388	97	115	115	126	43	34	100	99	0	0.032	0.028	0.031	0.031	3.300	0.016	0.212	120	518	100	1989	3472	-4.982	61	1928	95	3377	21388	419045	2.289	78.279	0	0	0
2	21	1	"ytfP"	"STM4411"	9950	15680	120	445	637	591	92	88	88	178	816	458	23	8	0	499	724	683	94	121	121	138	109	78	86	67	0	0.944	0.910	0.923	0.875	4.102	0.787	0.512	120	566	100	735	1152	-0.082	357	378	549	603	76487	86930	0.563	5.376	0	0	0
2	22	1	""	"STM4419"	10130	15690	120	169	227	160	70	88	88	153	679	443	1	0	0	3163	5684	5976	105	124	124	171	423	247	95	87	0	0.027	0.025	0.027	0.024	3.842	0.014	0.006	120	583	100	3120	5699	-5.230	81	3039	139	5560	27212	682077	0.109	13.033	0	0	0
2	23	1	""	"STM4423"	10310	15690	120	91	96	25	26	86	86	91	29	31	18	5	0	1017	1278	910	71	123	123	132	44	33	100	100	0	0.006	0.009	0.012	0.013	3.075	0.009	0.061	120	552	100	899	1165	-7.482	5	894	10	1155	11461	153363	0.172	26.045	0	0	0
2	24	1	""	"STM4427"	10490	15680	130	118	173	133	76	86	86	93	41	44	45	31	0	798	2078	2855	137	122	122	131	54	41	97	90	0	0.047	0.044	0.048	0.053	4.418	0.030	0.406	120	760	100	708	2043	-4.401	32	676	87	1956	20787	249364	1.951	36.056	0	0	0
2	1	2	"clpP"	"STM0448"	6390	15860	120	1344	2097	2507	119	84	84	91	43	47	99	96	0	510	870	998	114	110	110	119	57	47	85	78	0	3.150	2.649	2.855	2.640	4.433	3.590	0.423	120	556	100	1660	2773	1.655	1260	400	2013	760	251678	104411	46.651	13.175	0	0	0
2	2	2	"nrdG"	"STM4451"	6570	15860	120	99	124	76	61	84	84	86	24	27	40	25	0	447	759	959	126	106	106	111	30	27	88	83	0	0.044	0.061	0.103	0.093	5.242	0.049	0.371	120	397	100	356	693	-4.507	15	341	40	653	14893	91100	1.583	21.600	0	0	0
2	3	2	"phoQ"	"STM1230"	6740	15860	120	415	1122	1777	158	83	83	85	22	25	86	80	0	629	1664	2843	170	107	107	114	36	31	85	81	0	0.636	0.667	0.553	0.639	5.257	0.566	0.618	120	409	100	854	2596	-0.653	332	522	1039	1557	134593	199735	47.136	43.056	0	0	0
2	4	2	"coaA"	"STM4139"	6930	15860	120	396	607	759	125	82	82	85	23	27	85	83	0	881	1209	1173	97	110	110	120	65	54	90	85	0	0.407	0.478	0.377	0.385	4.270	0.449	0.329	120	441	100	1085	1624	-1.296	314	771	525	1099	72807	145133	22.696	16.754	0	0	0
2	5	2	"thiE"	"STM4163"	7100	15860	110	141	166	93	56	80	80	81	20	24	77	61	0	1044	1363	1045	76	109	109	116	37	31	100	98	0	0.065	0.069	0.062	0.055	3.130	0.049	0.314	80	386	100	996	1340	-3.938	61	935	86	1254	13290	109020	4.250	33.703	0	0	0
2	6	2	"nfi"	"STM4168"	7280	15860	120	315	491	567	115	80	80	82	20	24	92	89	0	792	1295	1535	118	107	107	115	35	30	95	92	0	0.343	0.346	0.415	0.363	4.252	0.273	0.499	120	444	100	920	1599	-1.543	235	685	411	1188	58941	155440	20.450	33.714	0	0	0
2	7	2	"hopD"	"STM3442"	7460	15860	120	170	290	259	89	82	82	85	21	24	72	60	0	537	1281	1458	113	106	106	114	30	26	85	77	0	0.204	0.177	0.185	0.222	5.624	0.130	0.517	120	386	100	519	1383	-2.292	88	431	208	1175	34789	153709	9.762	38.900	0	0	0
2	8	2	"stfD"	"STM0197"	7630	15860	120	91	99	34	34	81	81	84	20	23	38	17	0	716	1611	1923	119	106	106	112	29	25	76	69	0	0.016	0.012	0.022	0.037	9.147	0.008	0.154	120	411	100	620	1523	-5.931	10	610	18	1505	11917	193318	0.750	51.690	0	0	0
2	9	2	"eutP"	"STM2469"	7810	15860	120	85	85	24	28	79	79	82	21	25	24	5	0	529	1422	1876	131	111	111	137	145	105	58	53	0	0.014	0.005	0.024	0.044	10.671	0.004	0.061	120	509	100	424	1317	-6.122	6	418	6	1311	10229	170635	0.143	8.862	0	0	0
2	10	2	"eutM"	"STM2465"	8010	15840	80	77	80	19	23	77	77	81	23	28	15	1	0	214	290	204	70	112	112	158	196	124	40	15	0	0.000	0.017	0.141	0.175	5.023	0.010	0.020	52	274	100	102	181	Error	0	102	3	178	4138	15063	-0.043	0.673	0	0	0
2	11	2	"prpR"	"STM0367"	8170	15860	120	108	136	71	52	79	79	86	37	43	45	37	0	1126	2521	2971	117	112	112	131	158	120	70	65	0	0.029	0.024	0.031	0.046	7.558	0.013	0.263	120	455	100	1043	2466	-5.128	29	1014	57	2409	16348	302497	1.351	15.127	0	0	0
2	12	2	"prpE"	"STM0371"	8350	15860	120	99	118	60	50	80	80	85	26	30	44	25	0	1229	1829	2122	116	123	123	134	48	35	93	88	0	0.017	0.022	0.033	0.031	5.160	0.010	0.103	120	441	100	1125	1744	-5.863	19	1106	38	1706	14156	219444	1.269	35.313	0	0	0
2	13	2	"sodA"	"STM4055"	8540	15860	120	1220	1409	1182	83	83	83	88	31	35	100	98	0	300	326	169	51	124	124	138	52	37	84	78	0	6.460	6.564	6.359	6.405	2.836	10.427	0.389	120	403	100	1313	1528	2.692	1137	176	1326	202	169098	39090	42.613	3.615	0	0	0
2	14	2	"sicP"	"STM2879"	8700	15860	130	266	486	577	118	84	84	89	34	38	89	75	0	523	1060	1469	138	114	114	153	316	206	56	33	0	0.445	0.425	0.375	0.432	5.207	0.233	0.264	120	445	100	591	1348	-1.168	182	409	402	946	58323	127178	11.676	2.870	0	0	0
2	15	2	"fabD"	"STM1194"	8890	15860	130	2314	5045	7250	143	83	83	86	23	26	100	98	0	684	1309	1792	136	110	110	118	37	31	90	85	0	3.887	4.138	3.944	4.430	4.506	5.147	0.577	120	466	100	2805	6161	1.959	2231	574	4962	1199	605352	157022	215.609	32.189	0	0	0
2	16	2	"nuoH"	"STM2322"	9070	15870	120	1906	3304	4027	121	85	85	92	36	39	99	98	0	883	1370	1432	104	116	116	123	38	30	98	95	0	2.374	2.567	2.478	2.474	3.163	4.529	0.243	120	408	100	2588	4473	1.247	1821	767	3219	1254	396426	164343	89.222	32.816	0	0	0
2	17	2	"dacD"	"STM2062"	9240	15870	120	96	125	80	64	85	85	95	42	44	29	18	0	404	735	827	112	121	121	126	35	27	83	73	0	0.039	0.065	0.116	0.115	4.405	0.044	0.159	120	393	100	294	654	-4.685	11	283	40	614	15007	88182	0.714	17.400	0	0	0
2	18	2	"pefC"	"PSLT017"	9420	15870	120	136	187	149	79	86	86	92	33	35	60	45	0	3335	5426	6587	121	118	118	132	120	90	88	79	0	0.016	0.019	0.027	0.028	5.510	0.011	0.260	120	453	100	3267	5409	-6.008	50	3217	101	5308	22393	651086	2.879	44.117	0	0	0
2	19	2	"yjbA"	"STM4226"	9560	15870	60	231	266	150	56	86	86	89	20	22	96	84	0	3976	4507	3272	72	130	130	273	742	271	100	90	0	0.038	0.041	0.034	0.038	1.963	0.032	0.530	32	154	100	3991	4557	-4.729	145	3846	180	4377	8508	144220	8.850	5.706	0	0	0
2	20	2	"asd"	"STM3539"	9780	15840	80	522	1049	1160	110	90	90	157	316	201	51	48	0	986	2248	2683	119	118	118	265	771	290	51	40	0	0.498	0.450	0.448	0.553	4.444	0.261	0.236	52	292	100	1300	3089	-1.007	432	868	959	2130	54551	116898	2.823	2.572	0	0	0
2	21	2	"stpA"	"STM2799"	9970	15870	110	1057	3979	4717	118	89	89	193	679	351	56	47	0	687	1488	1586	106	116	116	156	255	163	56	51	0	1.695	2.835	2.655	2.932	4.295	3.599	0.587	80	427	100	1539	5262	0.762	968	571	3890	1372	318356	119010	5.576	5.224	0	0	0
2	22	2	"leuB"	"STM0112"	10090	15880	90	245	428	481	112	87	87	146	456	312	25	9	0	783	2203	2788	126	123	123	201	575	286	53	42	0	0.239	0.164	0.218	0.281	7.111	0.072	0.173	52	310	100	818	2421	-2.063	158	660	341	2080	22248	114574	0.618	3.482	0	0	0
2	23	2	"prgJ"	"STM2872"	10300	15840	70	237	265	141	53	82	82	90	49	54	81	59	0	2180	2541	1764	69	118	118	139	104	74	100	100	0	0.075	0.076	0.066	0.071	2.298	0.051	0.468	32	215	100	2217	2606	-3.734	155	2062	183	2423	8468	81311	3.571	23.096	0	0	0
2	24	2	"smvA"	"STM1574"	10460	15860	90	428	494	471	95	82	82	90	50	55	75	67	0	1086	2181	2550	116	122	122	160	346	216	73	59	0	0.359	0.200	0.190	0.208	3.954	0.135	0.483	52	375	100	1310	2471	-1.478	346	964	412	2059	25705	113428	8.080	5.841	0	0	0
2	1	3	"hupB"	"STM0451"	6420	16040	110	113	136	71	52	85	85	91	39	42	40	27	0	195	256	158	61	108	108	120	64	53	61	38	0	0.322	0.345	0.417	0.414	3.192	0.259	0.310	80	439	100	115	199	-1.636	28	87	51	148	10904	20484	1.154	2.125	0	0	0
2	2	3	"hisM"	"STM2352"	6580	16030	120	150	338	331	97	82	82	86	24	27	59	53	0	1039	1914	2099	109	110	110	116	34	29	74	70	0	0.073	0.142	0.171	0.153	5.825	0.107	0.449	120	396	100	997	2060	-3.772	68	929	256	1804	40603	229630	10.500	52.882	0	0	0
2	3	3	"rimM"	"STM2675"	6750	16030	120	2078	6660	8562	128	82	82	89	31	34	74	70	0	197	392	361	92	107	107	112	32	28	60	55	0	22.178	23.081	14.960	10.990	9.586	32.811	0.513	120	401	100	2086	6863	4.471	1996	90	6578	285	799237	47037	211.968	8.750	0	0	0
2	4	3	"fruR"	"STM0118"	6930	16030	120	215	400	375	93	81	81	86	29	33	69	63	0	439	906	972	107	102	102	109	30	27	84	72	0	0.398	0.397	0.455	0.489	5.681	0.304	0.533	120	412	100	471	1123	-1.331	134	337	319	804	47965	108726	10.828	26.567	0	0	0
2	5	3	"asrA"	"STM2548"	7110	16030	120	95	121	147	121	80	80	83	22	26	40	24	0	918	2217	3159	142	107	107	123	117	95	68	61	0	0.018	0.019	0.031	0.039	6.863	0.013	0.090	120	451	100	826	2151	-5.757	15	811	41	2110	14555	266030	1.727	17.897	0	0	0
2	6	3	"entD"	"STM0584"	7290	16020	110	96	132	84	63	79	79	82	20	24	48	41	0	434	1566	2182	139	111	111	129	128	99	58	55	0	0.053	0.036	0.060	0.101	6.599	0.024	0.368	80	369	100	340	1508	-4.248	17	323	53	1455	10576	125285	2.500	11.227	0	0	0
2	7	3	"cbiL"	"STM2024"	7460	16030	120	106	130	69	53	79	79	82	20	24	55	44	0	575	1211	1610	132	107	107	114	31	27	89	80	0	0.058	0.046	0.082	0.089	5.472	0.023	0.241	120	397	100	495	1155	-4.115	27	468	51	1104	15543	145309	2.400	35.387	0	0	0
2	8	3	"cbiO"	"STM2020"	7630	16040	120	105	124	63	50	80	80	83	20	24	51	38	0	429	886	1200	135	105	105	110	29	26	93	89	0	0.077	0.056	0.074	0.079	5.417	0.032	0.314	120	393	100	349	825	-3.696	25	324	44	781	14929	106318	2.050	26.759	0	0	0
2	9	3	"umuC"	"STM1997"	7810	16040	120	114	168	127	75	80	80	82	19	23	59	45	0	927	1720	2129	123	109	109	115	30	26	82	75	0	0.042	0.055	0.080	0.101	6.094	0.038	0.403	120	430	100	852	1699	-4.588	34	818	88	1611	20133	206341	4.526	53.500	0	0	0
2	10	3	"uhpC"	"STM3788"	8000	16040	120	104	170	158	92	78	78	81	21	25	51	42	0	572	1484	1948	131	114	114	134	130	97	62	56	0	0.057	0.067	0.107	0.119	6.817	0.049	0.344	120	458	100	484	1462	-4.139	26	458	92	1370	20346	178054	4.238	10.385	0	0	0
2	11	3	"trpB"	"STM1726"	8150	16040	110	100	222	231	104	80	80	87	44	50	42	32	0	279	1324	1877	141	112	112	174	547	314	41	33	0	0.120	0.117	0.140	0.128	7.688	0.051	0.310	80	408	100	187	1354	-3.062	20	167	142	1212	17798	105947	3.068	2.102	0	0	0
2	12	3	"rpsL"	"STM3448"	8360	16040	120	1963	4084	5102	124	84	84	97	57	58	85	80	0	188	324	304	93	116	116	172	503	292	15	2	0	26.097	19.231	16.343	14.043	7.894	29.298	0.346	120	483	100	1951	4208	4.706	1879	72	4000	208	490020	38902	69.947	0.302	0	0	0
2	13	3	"phnR"	"STM0430"	8540	16040	120	108	206	265	128	87	87	98	49	50	35	25	0	295	1444	2470	171	118	118	127	39	30	68	60	0	0.119	0.090	0.148	0.162	7.301	0.071	0.427	120	410	100	198	1445	-3.075	21	177	119	1326	24671	173289	2.204	33.769	0	0	0
2	14	3	""	"STM4157"	8700	16050	110	142	218	246	112	85	85	91	35	38	61	41	0	1509	2586	3749	144	117	117	170	368	216	85	76	0	0.041	0.054	0.040	0.046	4.078	0.041	0.512	80	405	100	1449	2602	-4.610	57	1392	133	2469	17430	206903	3.629	6.565	0	0	0
2	15	3	""	"STM0345"	8890	16050	120	92	125	91	72	82	82	89	34	38	33	20	0	521	1086	1729	159	115	115	163	347	212	54	36	0	0.025	0.044	0.070	0.059	4.812	0.036	0.382	120	459	100	416	1014	-5.343	10	406	43	971	15007	130370	1.059	2.660	0	0	0
2	16	3	""	"STM2453"	9070	16050	120	163	193	123	63	80	80	86	26	30	79	63	0	1352	2042	2087	102	113	113	120	36	30	100	99	0	0.067	0.059	0.063	0.058	4.065	0.040	0.446	120	398	100	1322	2042	-3.900	83	1239	113	1929	23210	245079	4.115	53.389	0	0	0
2	17	3	"ychA"	"STM1773"	9240	16040	120	668	927	892	96	86	86	93	36	38	93	91	0	1122	1409	1082	76	117	117	126	36	28	95	92	0	0.579	0.651	0.602	0.662	4.347	0.614	0.314	120	382	100	1587	2133	-0.788	582	1005	841	1292	111190	169095	23.167	35.639	0	0	0
2	18	3	"orf408"	"STM1382"	9420	16050	120	107	115	40	34	92	92	100	39	39	25	10	0	1879	2258	1609	71	126	126	142	128	90	96	94	0	0.009	0.011	0.014	0.017	4.336	0.004	0.014	120	405	100	1768	2155	-6.869	15	1753	23	2132	13783	270928	0.385	16.531	0	0	0
2	19	3	"traR"	"PSLT085"	9590	16050	120	91	145	290	200	97	97	117	60	51	15	6	0	399	529	387	73	135	135	176	370	210	38	10	0	-0.023	0.122	0.118	0.111	6.241	0.057	0.005	120	448	100	258	442	Error	-6	264	48	394	17428	63523	0.467	0.954	0	0	0
2	20	3	""	"Not LT2a85"	9770	16040	120	185	262	188	71	99	99	167	261	156	30	2	0	474	1242	1812	145	136	136	235	589	250	35	25	0	0.254	0.147	0.287	0.295	6.570	0.024	0.021	120	512	100	424	1269	-1.975	86	338	163	1106	31452	149073	0.364	1.710	0	0	0
2	21	3	"trbC"	"PSLT094"	9950	16050	120	128	161	106	65	90	90	145	299	206	5	0	0	2262	3473	3293	94	125	125	153	96	62	100	100	0	0.018	0.021	0.029	0.023	3.356	0.015	0.098	120	451	100	2175	3419	-5.813	38	2137	71	3348	19293	416804	0.054	34.583	0	0	0
2	22	3	"traQ"	"PSLT098"	10110	16050	110	84	101	56	55	84	84	104	194	186	1	1	0	435	744	871	117	122	122	149	139	93	75	57	0	0.000	0.027	0.099	0.089	4.885	0.016	0.002	80	405	100	313	639	Error	0	313	17	622	8116	59529	-0.015	4.281	0	0	0
2	23	3	"traS"	"PSLT102"	10310	16050	130	731	1146	1472	128	83	83	87	28	32	95	93	0	1846	3034	3436	113	119	119	139	91	65	100	99	0	0.375	0.365	0.379	0.332	3.330	0.320	0.506	120	579	100	2375	3978	-1.414	648	1727	1063	2915	137571	364101	37.821	31.813	0	0	0
2	24	3	""	"PSLT107"	10470	16050	120	190	319	473	148	84	84	90	36	40	80	67	0	278	434	450	103	123	123	149	282	189	26	15	0	0.684	0.756	0.591	0.617	4.657	0.932	0.077	120	544	100	261	546	-0.548	106	155	235	311	38222	52109	6.361	1.011	0	0	0
2	1	4	""	"STM2736"	6400	16210	110	81	83	19	22	82	82	85	21	24	10	3	0	232	423	455	107	109	109	118	51	43	68	51	0	-0.008	0.003	0.111	0.112	7.046	0.001	0.000	80	484	100	122	315	Error	-1	123	1	314	6624	33855	-0.095	5.980	0	0	0
2	2	4	""	"STM2712"	6560	16210	110	114	206	265	128	80	80	86	26	30	56	45	0	395	1120	2317	206	110	110	129	121	93	66	52	0	0.119	0.125	0.135	0.185	4.541	0.084	0.571	80	406	100	319	1136	-3.067	34	285	126	1010	16509	89636	4.615	8.190	0	0	0
2	3	4	""	"STM1612"	6750	16220	120	136	154	90	58	80	80	87	30	34	67	47	0	2074	2659	2412	90	111	111	126	111	88	97	96	0	0.029	0.029	0.030	0.028	2.899	0.024	0.457	120	459	100	2019	2622	-5.131	56	1963	74	2548	18530	319122	2.233	22.820	0	0	0
2	4	4	""	"STM1607"	6930	16210	120	432	568	441	77	80	80	85	26	30	95	90	0	843	1093	899	82	105	105	112	36	32	92	91	0	0.477	0.494	0.507	0.521	3.811	0.358	0.409	120	424	100	1090	1476	-1.068	352	738	488	988	68116	131179	18.577	27.250	0	0	0
2	5	4	"ycjI"	"STM1680"	7110	16220	120	112	183	202	110	80	80	83	22	26	54	41	0	397	898	1488	165	105	105	112	31	27	85	80	0	0.110	0.130	0.126	0.143	4.312	0.104	0.556	120	398	100	324	896	-3.190	32	292	103	793	22004	107765	4.545	25.355	0	0	0
2	6	4	""	"STM1676"	7280	16210	120	185	228	154	67	78	78	82	21	25	92	83	0	1377	1771	1678	94	111	111	126	117	92	96	95	0	0.085	0.090	0.085	0.089	2.846	0.065	0.509	120	438	100	1373	1810	-3.565	107	1266	150	1660	27316	212534	6.952	14.060	0	0	0
2	7	4	"frr"	"STM0219"	7460	16220	120	952	2667	5193	194	79	79	83	22	26	95	93	0	428	1041	2003	192	109	109	120	94	78	86	66	0	2.737	2.777	2.938	2.483	4.282	3.509	0.484	120	404	100	1192	3520	1.452	873	319	2588	932	320092	124943	117.455	9.798	0	0	0
2	8	4	"mesJ"	"STM0236"	7620	16220	120	403	479	328	68	80	80	82	22	26	92	90	0	1517	1688	994	58	107	107	114	30	26	97	96	0	0.229	0.252	0.239	0.214	2.995	0.201	0.453	120	410	100	1733	1980	-2.126	323	1410	399	1581	57503	202566	18.045	52.467	0	0	0
2	9	4	"pfs"	"STM0207"	7810	16210	120	191	426	552	129	78	78	81	21	25	81	65	0	297	518	667	128	106	106	113	31	27	88	72	0	0.592	0.845	0.696	0.644	5.303	0.777	0.515	120	454	100	304	760	-0.757	113	191	348	412	51159	62114	16.429	13.065	0	0	0
2	10	4	"yeeA"	"STM2060"	8000	16210	120	171	206	118	57	76	76	79	22	27	95	84	0	967	1097	772	70	107	107	113	30	26	97	95	0	0.110	0.131	0.118	0.138	3.083	0.096	0.434	120	414	100	955	1120	-3.178	95	860	130	990	24680	131611	5.773	32.800	0	0	0
2	11	4	"vsr"	"STM1991"	8150	16220	110	95	125	89	71	76	76	82	35	42	37	17	0	241	654	837	127	108	108	165	511	309	31	18	0	0.143	0.090	0.204	0.157	4.654	0.066	0.341	80	389	100	152	595	-2.807	19	133	49	546	9991	52325	1.229	0.957	0	0	0
2	12	4	"fixB"	"STM0076"	8340	16220	120	81	90	38	42	80	80	89	43	48	8	4	0	598	1190	1923	161	110	110	137	183	133	70	58	0	0.002	0.009	0.041	0.043	7.787	0.009	0.084	120	476	100	489	1090	-8.931	1	488	10	1080	10778	142809	0.023	5.754	0	0	0
2	13	4	""	"STM4192"	8520	16220	120	645	1037	1357	130	84	84	95	43	45	94	90	0	1021	1769	2613	147	113	113	123	62	50	96	91	0	0.618	0.575	0.644	0.578	4.835	0.427	0.500	120	452	100	1469	2609	-0.695	561	908	953	1656	124488	212319	21.907	26.548	0	0	0
2	14	4	"dgkA"	"STM4236"	8690	16220	110	214	248	148	59	82	82	92	47	51	92	62	0	513	633	506	79	113	113	123	45	36	100	97	0	0.330	0.319	0.317	0.313	1.972	0.243	0.613	80	424	100	532	686	-1.599	132	400	166	520	19867	50658	3.319	11.333	0	0	0
2	15	4	"tyrB"	"STM4248"	8880	16220	120	646	810	575	70	82	82	88	30	34	100	98	0	2507	2809	2323	82	112	112	121	46	38	98	96	0	0.235	0.270	0.263	0.291	2.780	0.190	0.510	120	474	100	2959	3425	-2.086	564	2395	728	2697	97201	337116	24.067	58.435	0	0	0
2	16	4	"lysC"	"STM4220"	9050	16220	110	471	473	170	35	82	82	86	24	27	100	100	0	1783	1880	754	40	112	112	122	66	54	100	100	0	0.233	0.221	0.211	0.218	1.631	0.181	0.629	80	371	100	2060	2159	-2.103	389	1671	391	1768	37872	150399	16.125	26.636	0	0	0
2	17	4	"glk"	"STM2403"	9230	16220	120	504	565	304	53	84	84	90	29	32	100	100	0	1545	1673	937	56	115	115	126	60	47	97	96	0	0.294	0.309	0.295	0.312	2.312	0.222	0.468	120	464	100	1850	2039	-1.768	420	1430	481	1558	67859	200802	16.379	25.783	0	0	0
2	18	4	"yfcB"	"STM2385"	9420	16230	120	808	1150	1123	97	98	98	113	53	46	95	92	0	972	1238	1095	88	133	133	145	53	36	100	96	0	0.846	0.952	0.915	0.819	3.290	0.999	0.426	120	454	100	1549	2157	-0.241	710	839	1052	1105	138057	148590	19.566	20.623	0	0	0
2	19	4	"ybdA"	"STM0593"	9600	16220	130	385	570	545	95	111	111	159	440	276	39	14	0	1776	2849	3421	120	143	143	162	91	56	91	85	0	0.168	0.170	0.167	0.182	4.267	0.112	0.166	120	481	100	1907	3165	-2.575	274	1633	459	2706	68412	341897	0.934	29.527	0	0	0
2	20	4	"ybaM"	"STM0480"	9770	16220	100	93	114	85	74	96	96	142	130	91	5	2	0	188	253	265	104	133	133	165	119	72	25	12	0	-0.055	0.150	0.688	0.424	4.032	0.212	0.038	80	375	100	52	138	Error	-3	55	18	120	9131	20262	-0.215	0.739	-50	0	0
2	21	4	"ybbO"	"STM0505"	9960	16230	110	822	1013	741	73	89	89	109	192	176	97	91	0	2219	2759	2268	82	118	118	139	76	54	100	100	0	0.349	0.350	0.362	0.360	1.991	0.311	0.555	80	405	100	2834	3565	-1.519	733	2101	924	2641	81065	220756	4.708	34.474	0	0	0
2	22	4	"purK"	"STM0533"	10120	16220	120	358	438	346	78	86	86	102	179	175	72	30	0	1249	1634	1707	104	121	121	132	49	37	99	95	0	0.241	0.233	0.220	0.268	3.116	0.157	0.332	120	439	100	1400	1865	-2.052	272	1128	352	1513	52520	196065	1.877	30.653	0	0	0
2	23	4	"rfbI"	"STM0559"	10300	16230	120	171	237	233	98	84	84	89	27	30	81	68	0	368	504	448	88	115	115	127	45	35	94	89	0	0.344	0.393	0.352	0.344	3.183	0.335	0.311	120	422	100	340	542	-1.540	87	253	153	389	28437	60440	5.481	8.378	0	0	0
2	24	4	"ybdK"	"STM0583"	10490	16230	120	247	326	243	74	84	84	90	29	32	94	87	0	4017	5606	5693	101	114	114	125	42	33	100	100	0	0.042	0.044	0.042	0.042	2.530	0.037	0.708	120	539	100	4066	5734	-4.582	163	3903	242	5492	39178	672764	8.138	130.500	0	0	0
2	1	5	"yoaH"	"STM1823"	6390	16380	80	98	111	49	44	84	84	88	26	29	28	19	0	163	222	212	95	109	109	122	63	51	36	17	0	0.259	0.239	0.269	0.360	3.679	0.088	0.069	52	307	100	68	140	-1.948	14	54	27	113	5781	11555	0.885	1.587	0	0	0
2	2	5	"emtA"	"STM1799"	6570	16390	120	278	349	354	101	81	81	85	24	28	94	90	0	863	1009	851	84	107	107	123	89	72	98	96	0	0.261	0.297	0.304	0.264	3.417	0.282	0.517	120	459	100	953	1170	-1.940	197	756	268	902	41832	121115	11.000	9.955	0	0	0
2	3	5	"narH"	"STM1763"	6750	16390	120	92	101	34	33	79	79	82	24	29	36	14	0	1417	1841	1357	73	109	109	115	36	31	100	98	0	0.010	0.013	0.016	0.016	3.294	0.010	0.165	120	401	100	1321	1754	-6.653	13	1308	22	1732	12094	220958	0.792	47.944	0	0	0
2	4	5	"ychE"	"STM1748"	6940	16390	120	199	235	138	58	77	77	81	24	29	92	85	0	1549	1758	1153	65	110	110	115	36	31	100	99	0	0.085	0.096	0.104	0.088	2.713	0.070	0.387	120	375	100	1561	1806	-3.560	122	1439	158	1648	28140	211008	6.417	45.639	0	0	0
2	5	5	"yoaB"	"STM1822"	7110	16390	120	222	317	300	94	77	77	80	20	25	95	91	0	553	811	959	118	105	105	112	30	26	97	96	0	0.324	0.340	0.307	0.334	2.831	0.213	0.387	120	357	100	593	946	-1.627	145	448	240	706	38029	97267	11.850	23.300	0	0	0
2	6	5	"dsbB"	"STM1807"	7290	16390	120	211	275	187	68	78	78	81	21	25	95	92	0	592	613	284	46	105	105	113	31	27	96	96	0	0.273	0.388	0.303	0.339	2.536	0.331	0.319	120	384	100	620	705	-1.872	133	487	197	508	32984	73551	9.238	16.129	0	0	0
2	7	5	""	"STM4010"	7450	16390	110	116	176	160	90	78	78	81	21	25	67	46	0	1024	2185	3623	165	108	108	135	171	126	92	83	0	0.041	0.047	0.054	0.051	3.358	0.036	0.637	80	372	100	954	2175	-4.591	38	916	98	2077	14043	174821	4.524	11.988	0	0	0
2	8	5	"mobB"	"STM3993"	7640	16400	120	128	303	365	120	77	77	79	19	24	62	53	0	339	1175	1926	163	109	109	131	160	122	51	45	0	0.222	0.212	0.288	0.328	6.579	0.127	0.411	120	431	100	281	1292	-2.173	51	230	226	1066	36373	140962	11.789	6.525	0	0	0
2	9	5	"yiiR"	"STM4083"	7820	16400	120	119	213	309	145	78	78	80	19	23	65	53	0	449	959	1267	132	108	108	116	35	30	80	70	0	0.120	0.159	0.167	0.178	5.161	0.095	0.161	120	403	100	382	986	-3.056	41	341	135	851	25547	115125	7.000	24.086	0	0	0
2	10	5	""	"STM4067"	7990	16400	120	255	582	806	138	77	77	81	22	27	77	68	0	744	1900	3038	159	110	110	117	35	29	82	73	0	0.281	0.282	0.253	0.342	6.558	0.210	0.586	120	424	100	812	2295	-1.833	178	634	505	1790	69817	227967	22.773	50.943	0	0	0
2	11	5	"yiiM"	"STM4056"	8180	16400	120	141	317	392	123	76	76	82	27	32	66	53	0	359	1108	1785	161	111	111	149	263	176	48	38	0	0.262	0.242	0.279	0.361	9.248	0.150	0.423	120	425	100	313	1238	-1.932	65	248	241	997	38066	132966	8.704	3.646	0	0	0
2	12	5	"yiiG"	"STM4040"	8350	16410	120	91	107	61	57	77	77	84	50	59	20	8	0	1017	2517	4610	183	108	108	115	33	28	91	83	0	0.015	0.012	0.026	0.032	7.503	0.009	0.370	120	378	100	923	2439	-6.021	14	909	30	2409	12870	302040	0.460	72.788	0	0	0
2	13	5	"yhdN"	"STM3413"	8510	16400	110	129	179	173	96	79	79	84	24	28	75	50	0	430	640	709	110	109	109	129	100	77	87	66	0	0.156	0.188	0.187	0.154	3.818	0.103	0.325	80	383	100	371	631	-2.683	50	321	100	531	14350	51182	3.958	5.110	0	0	0
2	14	5	"secY"	"STM3420"	8690	16400	110	9943	11737	8999	76	85	85	168	650	386	100	100	0	410	493	324	65	109	109	132	108	81	90	71	0	32.751	30.344	29.000	29.787	2.256	45.121	0.394	80	475	100	10159	12036	5.033	9858	301	11652	384	938944	39408	17.798	3.343	0	0	0
2	15	5	"rplE"	"STM3428"	8880	16410	120	1470	3853	5430	140	86	86	174	673	386	64	50	0	140	193	134	69	109	109	121	62	51	36	23	0	44.645	44.845	25.402	26.399	8.479	84.147	0.221	120	443	100	1415	3851	5.480	1384	31	3767	84	462318	23217	5.467	1.161	0	0	0
2	16	5	"rpmC"	"STM3432"	9060	16400	120	252	673	1211	179	83	83	89	32	35	87	75	0	119	136	56	41	112	112	121	61	50	19	4	0	24.143	24.583	3.760	6.233	5.445	68.793	0.062	120	429	100	176	614	4.594	169	7	590	24	80799	16356	18.250	0.246	0	0	0
2	17	5	"rpsS"	"STM3436"	9230	16400	110	807	1372	1498	109	84	84	93	55	59	100	96	0	146	187	131	70	114	114	122	33	27	47	30	0	22.594	17.644	21.714	20.016	5.288	28.462	0.179	80	393	100	755	1361	4.498	723	32	1288	73	109739	14963	23.255	1.970	0	0	0
2	18	5	"rpsJ"	"STM3441"	9400	16400	110	328	583	602	103	104	104	132	89	67	76	55	0	188	235	135	57	132	132	146	58	39	50	28	0	4.000	4.650	3.748	3.833	4.048	6.463	0.388	80	411	100	280	582	2.000	224	56	479	103	46674	18808	5.067	1.534	0	0	0
2	19	5	""	"STM4463"	9590	16420	110	102	120	64	53	110	110	164	474	289	0	0	0	548	1050	1244	118	139	139	156	61	39	92	82	0	-0.020	0.011	0.055	0.055	3.258	181.741	0.000	80	414	100	401	921	Error	-8	409	10	911	9564	83972	-0.093	14.656	0	0	0
2	20	5	"pepA"	"STM4477"	9760	16400	130	581	1524	2211	145	91	91	131	441	336	54	35	0	428	1153	1591	137	125	125	148	121	81	63	54	0	1.617	1.394	1.231	1.456	5.633	1.607	0.398	120	477	100	793	2461	0.693	490	303	1433	1028	182865	138367	3.159	8.306	0	0	0
2	21	5	"iadA"	"STM4512"	9940	16410	120	373	629	630	100	86	86	96	50	52	80	72	0	1769	2640	2718	102	117	117	139	123	88	91	81	0	0.174	0.215	0.221	0.211	4.915	0.132	0.319	120	427	100	1939	3066	-2.525	287	1652	543	2523	75442	316852	10.660	20.333	0	0	0
2	22	5	""	"STM4551"	10120	16410	120	162	280	310	110	86	86	94	48	51	55	47	0	1083	2941	4026	136	117	117	128	40	31	94	89	0	0.079	0.069	0.104	0.111	5.458	0.051	0.442	120	450	100	1042	3018	-3.668	76	966	194	2824	33566	352947	3.875	70.325	0	0	0
2	23	5	"yjjK"	"STM4581"	10310	16400	130	984	2625	4016	152	85	85	90	31	34	97	96	0	582	1406	1838	130	115	115	125	40	32	88	81	0	1.925	1.967	1.888	1.965	5.852	3.336	0.321	120	452	100	1366	3831	0.945	899	467	2540	1291	315000	168778	81.774	32.025	0	0	0
2	24	5	"gltS"	"STM3746"	10480	16410	120	527	1947	2796	143	86	86	93	37	39	84	80	0	1359	2778	3744	134	114	114	126	46	36	87	82	0	0.354	0.699	0.481	0.555	7.484	0.541	0.230	120	508	100	1686	4525	-1.497	441	1245	1861	2664	233663	333328	50.108	57.652	0	0	0
2	1	6	"yhhY"	"STM3546"	6380	16560	110	102	109	31	28	82	82	89	58	65	10	2	0	503	642	454	70	105	105	113	39	34	100	98	0	0.050	0.050	0.064	0.056	2.635	0.026	0.061	80	530	100	418	564	-4.315	20	398	27	537	8719	51337	0.345	13.564	0	0	0
2	2	6	""	"STM0951"	6570	16560	120	104	114	45	39	81	81	85	32	37	36	13	0	1091	1420	1181	83	105	105	111	31	27	100	100	0	0.023	0.025	0.024	0.026	2.999	0.020	0.275	120	448	100	1009	1348	-5.422	23	986	33	1315	13695	170376	0.906	42.226	0	0	0
2	3	6	"nanK"	"STM3336"	6740	16560	120	121	177	208	117	80	80	83	25	30	55	43	0	590	1368	2293	167	106	106	112	32	28	90	86	0	0.085	0.077	0.097	0.094	4.624	0.068	0.587	120	437	100	525	1359	-3.561	41	484	97	1262	21260	164114	3.760	39.250	0	0	0
2	4	6	"yrbC"	"STM3310"	6930	16560	120	719	1109	1180	106	79	79	83	25	30	99	97	0	735	1080	1214	112	110	110	114	30	26	95	95	0	1.024	1.062	1.065	1.008	4.311	0.978	0.276	120	419	100	1265	2000	0.034	640	625	1030	970	133134	129632	41.040	32.200	0	0	0
2	5	6	"greA"	"STM3299"	7090	16560	120	747	1023	929	90	79	79	83	22	26	99	97	0	781	945	716	75	106	106	113	32	28	98	95	0	0.990	1.125	0.933	1.068	2.965	1.599	0.226	120	409	100	1343	1783	-0.015	668	675	944	839	122709	113379	42.727	26.000	0	0	0
2	6	6	"rpsO"	"STM3283"	7280	16560	120	340	530	596	112	79	79	87	72	82	87	68	0	198	247	151	61	106	106	115	37	32	77	56	0	2.837	3.199	2.535	2.820	4.194	5.493	0.415	120	433	100	353	592	1.504	261	92	451	141	63639	29625	6.153	3.568	0	0	0
2	7	6	"yghB"	"STM3162"	7460	16570	120	119	162	114	70	79	79	85	71	83	39	18	0	404	614	655	106	108	108	129	135	104	73	54	0	0.135	0.164	0.179	0.181	4.203	0.097	0.265	120	439	100	336	589	-2.888	40	296	83	506	19465	73717	1.085	3.593	0	0	0
2	8	6	""	"STM3136"	7630	16570	120	174	234	179	76	78	78	79	18	22	80	74	0	1370	2003	2135	106	107	107	114	34	29	96	95	0	0.076	0.082	0.079	0.082	3.793	0.056	0.435	120	401	100	1359	2052	-3.718	96	1263	156	1896	28066	240403	8.611	55.559	0	0	0
2	9	6	"yggV"	"STM3103"	7810	16570	120	207	397	498	125	78	78	80	19	23	80	73	0	243	499	600	120	108	108	118	36	30	74	60	0	0.956	0.816	0.984	0.913	5.866	0.689	0.298	120	402	100	264	710	-0.066	129	135	319	391	47647	59862	16.684	10.583	0	0	0
2	10	6	"sprT"	"STM3092"	7990	16570	120	112	138	82	59	78	78	82	23	28	60	36	0	290	452	397	87	113	113	177	399	225	30	10	0	0.192	0.177	0.199	0.205	3.814	0.052	0.081	120	448	100	211	399	-2.380	34	177	60	339	16537	54283	2.435	0.689	0	0	0
2	11	6	""	"STM3072"	8190	16560	110	90	108	66	61	78	78	83	25	30	30	17	0	461	1012	1541	152	112	112	186	442	237	43	31	0	0.034	0.033	0.066	0.058	4.814	0.021	0.263	80	364	100	361	930	-4.862	12	349	30	900	8602	80977	1.000	1.869	0	0	0
2	12	6	"ygfE"	"STM3060"	8330	16570	110	307	472	490	103	78	78	87	59	67	86	73	0	256	314	195	62	107	107	122	78	63	68	46	0	1.537	1.903	1.550	1.742	3.191	4.234	0.141	80	365	100	378	601	0.620	229	149	394	207	37782	25148	6.525	2.462	0	0	0
2	13	6	"ansA"	"STM1294"	8510	16560	110	424	724	712	98	79	79	92	72	78	85	80	0	1036	1455	1520	104	108	108	143	236	165	86	71	0	0.372	0.479	0.469	0.453	3.538	0.351	0.349	80	433	100	1273	1992	-1.428	345	928	645	1347	57897	116388	8.778	5.559	0	0	0
2	14	6	"pfkB"	"STM1326"	8690	16580	110	158	252	268	106	83	83	150	623	415	6	0	0	328	511	512	100	109	109	140	226	161	47	28	0	0.342	0.420	0.373	0.363	3.327	0.278	0.472	80	462	100	294	571	-1.546	75	219	169	402	20139	40909	0.164	1.642	0	0	0
2	15	6	"ydiK"	"STM1364"	8880	16570	120	254	521	729	139	84	84	99	74	74	59	51	0	1372	2631	3981	151	112	112	121	41	33	95	89	0	0.135	0.173	0.159	0.150	5.869	0.131	0.504	120	449	100	1430	2956	-2.890	170	1260	437	2519	62574	315760	5.703	61.220	0	0	0
2	16	6	"cfa"	"STM1427"	9060	16570	120	342	972	1629	167	80	80	85	27	31	93	85	0	723	1129	1196	105	114	114	127	85	66	80	67	0	0.430	0.879	0.698	0.792	6.155	1.617	0.141	120	451	100	871	1907	-1.217	262	609	892	1015	116599	135485	32.852	11.788	0	0	0
2	17	6	"ydhM"	"STM1437"	9240	16580	120	152	263	320	121	80	80	89	52	58	60	43	0	821	1376	1658	120	114	114	121	34	28	97	95	0	0.102	0.145	0.114	0.129	4.455	0.110	0.360	120	444	100	779	1445	-3.296	72	707	183	1262	31564	165134	3.346	36.912	0	0	0
2	18	6	"nth"	"STM1453"	9410	16570	120	283	487	659	135	90	90	112	70	62	69	60	0	598	1069	1395	130	120	120	134	55	41	82	76	0	0.404	0.418	0.520	0.494	6.202	0.244	0.208	120	436	100	671	1346	-1.308	193	478	397	949	58406	128318	5.357	17.000	0	0	0
2	19	6	"ugpA"	"STM3556"	9590	16580	130	117	169	171	101	91	91	106	53	50	34	19	0	1187	2320	3274	141	122	122	137	60	43	98	96	0	0.024	0.035	0.033	0.043	4.111	0.028	0.223	120	468	100	1091	2276	-5.356	26	1065	78	2198	20258	278401	1.189	36.383	0	0	0
2	20	6	"ftsY"	"STM3571"	9770	16580	120	1504	1975	1962	99	86	86	95	42	44	97	94	0	1792	2168	1593	73	122	122	142	128	90	96	93	0	0.849	0.923	0.853	0.720	3.917	1.142	0.495	120	398	100	3088	3935	-0.236	1418	1670	1889	2046	237016	260200	44.762	15.828	0	0	0
2	21	6	"zntA"	"STM3576"	9940	16580	120	1102	1354	1084	80	82	82	91	48	52	98	93	0	4696	6140	4704	76	115	115	134	123	91	98	98	0	0.223	0.211	0.192	0.187	2.714	0.169	0.566	120	413	100	5601	7297	-2.167	1020	4581	1272	6025	162461	736830	26.313	48.829	0	0	0
2	22	6	"yhhT"	"STM3582"	10120	16590	120	178	207	131	63	82	82	90	50	55	72	45	0	2727	3258	2567	78	114	114	125	39	31	99	98	0	0.037	0.040	0.032	0.036	3.166	0.022	0.217	120	449	100	2709	3269	-4.767	96	2613	125	3144	24794	390963	2.340	80.333	0	0	0
2	23	6	"yhiN"	"STM3588"	10310	16580	120	717	1150	1197	104	82	82	91	50	54	97	91	0	2076	2969	2774	93	115	115	127	41	32	98	97	0	0.324	0.374	0.367	0.325	4.096	0.304	0.463	120	490	100	2596	3922	-1.627	635	1961	1068	2854	137944	356305	21.180	69.317	0	0	0
2	24	6	""	"STM3598"	10490	16580	100	119	156	122	78	84	84	88	25	28	60	33	0	442	598	540	90	113	113	129	73	56	97	90	0	0.106	0.148	0.125	0.115	3.083	0.138	0.440	80	427	100	364	557	-3.233	35	329	72	485	12480	47820	2.720	6.425	0	0	0
2	1	7	""	"STM3799"	6390	16740	110	408	436	244	55	81	81	87	58	66	95	88	0	3280	3648	2110	57	105	105	113	33	29	100	100	0	0.103	0.100	0.089	0.094	2.019	0.075	0.392	80	521	100	3502	3898	-3.279	327	3175	355	3543	34862	291811	6.017	107.121	0	0	0
2	2	7	"yidE"	"STM3807"	6560	16750	120	156	203	137	67	80	80	82	21	25	80	70	0	1656	2420	2724	112	108	108	115	37	32	98	95	0	0.049	0.053	0.052	0.053	4.093	0.027	0.272	120	513	100	1624	2435	-4.348	76	1548	123	2312	24304	290388	5.762	62.297	0	0	0
2	3	7	"yidR"	"STM3811"	6750	16760	120	164	201	152	75	79	79	81	21	25	81	70	0	591	860	780	90	108	108	114	36	31	95	89	0	0.176	0.162	0.145	0.186	4.120	0.107	0.319	120	477	100	568	874	-2.506	85	483	122	752	24080	103176	5.714	20.722	0	0	0
2	4	7	"torD"	"STM3821"	6920	16760	120	83	89	30	33	79	79	166	1271	765	0	0	0	783	1468	1911	130	110	110	115	33	28	99	95	0	0.006	0.007	0.021	0.024	4.212	0.081	0.000	120	467	100	677	1368	-7.394	4	673	10	1358	10694	176128	-0.061	41.000	0	0	0
2	5	7	"dgoT"	"STM3827"	7100	16760	120	94	98	34	34	79	79	161	1232	765	0	0	0	1530	1876	1332	71	108	108	116	35	30	96	95	0	0.011	0.011	0.016	0.017	3.380	0.055	0.001	120	497	100	1437	1787	-6.567	15	1422	19	1768	11770	225083	-0.051	50.286	0	0	0
2	6	7	"yidA"	"STM3831"	7280	16750	120	379	563	560	99	78	78	85	68	80	90	78	0	615	835	889	106	108	108	118	36	30	96	92	0	0.594	0.667	0.526	0.635	3.715	0.403	0.192	120	489	100	808	1212	-0.752	301	507	485	727	67515	100158	7.029	19.917	0	0	0
2	7	7	"imp"	"STM0093"	7450	16750	110	7370	9034	6199	68	80	80	88	73	82	100	100	0	5906	7311	4789	65	108	108	123	84	68	100	100	0	1.257	1.243	1.277	1.217	1.586	1.315	0.746	80	429	100	13088	16157	0.330	7290	5798	8954	7203	722723	584849	122.548	85.571	0	0	0
2	8	7	"yabJ"	"STM0106"	7630	16750	120	200	330	364	110	79	79	81	22	27	88	77	0	1493	2226	2515	112	107	107	120	80	66	96	95	0	0.087	0.118	0.107	0.104	3.939	0.094	0.464	120	463	100	1507	2370	-3.518	121	1386	251	2119	39541	267100	11.318	26.325	0	0	0
2	9	7	"yabC"	"STM0120"	7810	16760	120	391	970	1562	161	76	76	80	23	28	93	85	0	459	978	1240	126	107	107	114	32	28	93	88	0	0.895	1.026	0.871	0.947	4.888	1.319	0.391	120	436	100	667	1765	-0.160	315	352	894	871	116364	117374	38.696	27.000	0	0	0
2	10	7	"murD"	"STM0126"	7980	16760	140	608	1129	1281	113	74	74	78	22	28	91	89	0	929	1392	1488	106	105	105	114	33	28	92	89	0	0.648	0.820	0.859	0.846	4.791	0.797	0.530	156	552	100	1358	2342	-0.626	534	824	1055	1287	176112	217173	47.773	38.727	0	0	0
2	11	7	"yacA"	"STM0135"	8170	16750	120	316	541	745	137	77	77	81	21	25	90	85	0	385	619	661	106	105	105	132	172	130	64	43	0	0.854	0.903	0.745	0.850	3.802	1.107	0.375	120	501	100	519	978	-0.228	239	280	464	514	64929	74228	21.905	2.831	0	0	0
2	12	7	""	"STM0148"	8350	16760	120	110	122	56	45	77	77	82	34	41	48	20	0	986	1343	1299	96	107	107	121	71	58	95	92	0	0.038	0.036	0.037	0.038	3.793	0.026	0.346	120	480	100	912	1281	-4.735	33	879	45	1236	14634	161147	1.176	17.211	0	0	0
2	13	7	""	"STM1547"	8520	16750	120	146	215	239	111	76	76	82	37	45	70	48	0	976	1619	2557	157	107	107	133	216	162	78	63	0	0.081	0.092	0.096	0.100	4.831	0.058	0.377	120	483	100	939	1651	-3.634	70	869	139	1512	25800	194265	3.595	6.880	0	0	0
2	14	7	""	"STM1551"	8690	16750	110	106	147	118	80	79	79	84	22	26	51	33	0	256	436	583	133	107	107	119	42	35	76	66	0	0.181	0.207	0.231	0.224	3.722	0.162	0.523	80	439	100	176	397	-2.464	27	149	68	329	11756	34911	2.864	7.548	0	0	0
2	15	7	""	"STM1556"	8880	16760	120	132	185	223	120	81	81	86	26	30	73	48	0	2359	2968	2776	93	112	112	128	89	69	98	95	0	0.023	0.036	0.025	0.028	4.021	0.037	0.312	120	548	100	2298	2960	-5.461	51	2247	104	2856	22227	356117	3.808	31.910	0	0	0
2	16	7	""	"STM1562"	9070	16770	110	99	118	65	55	81	81	86	26	30	42	20	0	649	1120	1623	144	116	116	131	97	74	91	82	0	0.034	0.037	0.054	0.053	3.677	0.020	0.204	80	420	100	551	1041	-4.888	18	533	37	1004	9447	89572	1.231	10.196	0	0	0
2	17	7	"fdnI"	"STM1568"	9230	16770	120	107	193	202	104	80	80	88	57	64	38	27	0	345	1185	1802	152	113	113	121	37	30	80	70	0	0.116	0.105	0.141	0.174	4.808	0.086	0.555	120	450	100	259	1185	-3.103	27	232	113	1072	23205	142178	1.842	28.757	0	0	0
2	18	7	"nmpC"	"STM1572"	9410	16760	120	2687	6740	9678	143	80	80	88	34	38	99	97	0	380	562	590	104	111	111	120	44	36	81	72	0	9.691	14.767	12.962	12.505	4.125	25.855	0.375	120	471	100	2876	7111	3.277	2607	269	6660	451	808834	67396	195.647	10.045	0	0	0
2	19	7	"sohB"	"STM1716"	9580	16760	110	906	1298	1255	96	81	81	95	78	82	100	96	0	2777	3346	3322	99	113	113	143	202	141	98	96	0	0.310	0.376	0.314	0.343	3.114	0.215	0.269	80	407	100	3489	4450	-1.691	825	2664	1217	3233	103851	267671	15.423	15.856	0	0	0
2	20	7	"ompW"	"STM1732"	9760	16760	120	162	202	157	77	81	81	88	32	36	74	60	0	1127	1539	1636	106	114	114	143	186	130	91	82	0	0.080	0.085	0.095	0.090	4.089	0.064	0.454	120	479	100	1094	1546	-3.645	81	1013	121	1425	24254	184628	3.563	7.505	0	0	0
2	21	7	"yciU"	"STM1740"	9930	16760	110	143	235	263	111	84	84	91	35	38	70	47	0	258	473	627	132	115	115	130	64	49	77	57	0	0.413	0.422	0.367	0.380	4.276	0.285	0.388	80	422	100	202	509	-1.277	59	143	151	358	18809	37838	4.114	5.359	0	0	0
2	22	7	"ychJ"	"STM1755"	10120	16770	120	243	513	773	150	83	83	94	57	60	71	57	0	536	962	1166	121	116	116	129	57	44	91	84	0	0.381	0.508	0.459	0.387	4.687	0.477	0.361	120	530	100	580	1276	-1.392	160	420	430	846	61577	115385	7.351	14.614	0	0	0
2	23	7	"ychP"	"STM1768"	10310	16770	110	309	380	326	85	81	81	92	61	66	96	83	0	2254	2414	1158	47	115	115	127	40	31	100	100	0	0.107	0.130	0.116	0.116	1.967	0.105	0.331	80	392	100	2367	2598	-3.230	228	2139	299	2299	30390	193105	4.721	57.175	0	0	0
2	24	7	"ychH"	"STM1782"	10460	16770	100	86	104	72	69	83	83	86	25	29	25	8	0	216	379	552	145	119	119	144	120	83	41	21	0	0.031	0.081	0.226	0.190	4.449	0.065	0.287	80	438	100	100	281	-5.015	3	97	21	260	8298	30304	0.720	1.958	0	0	0
2	1	8	""	"STM2314"	6380	16950	110	1244	1192	297	24	80	80	87	46	52	100	100	0	4780	4860	772	15	107	107	115	39	33	100	100	0	0.249	0.234	0.238	0.224	1.398	0.233	0.914	80	527	100	5837	5865	-2.005	1164	4673	1112	4753	95379	388785	24.022	121.667	0	0	0
2	2	8	"nuoK"	"STM2319"	6560	16940	110	631	1187	1677	141	79	79	82	20	24	100	100	0	413	600	725	120	108	108	112	33	29	98	95	0	1.810	2.252	1.919	2.142	2.587	3.169	0.435	80	426	100	857	1600	0.856	552	305	1108	492	94974	48029	55.250	14.788	0	0	0
2	3	8	"yfbQ"	"STM2331"	6730	16950	120	1549	1333	632	47	77	77	82	31	37	92	90	0	3833	3171	1540	48	105	105	109	30	27	96	94	0	0.395	0.410	0.409	0.409	2.656	0.397	0.920	120	448	100	5200	4322	-1.341	1472	3728	1256	3066	159955	380521	40.355	102.067	0	0	0
2	4	8	"yfbU"	"STM2335"	6910	16950	120	379	636	726	114	79	79	171	1320	771	10	4	0	618	948	1005	106	106	106	111	31	27	97	95	0	0.586	0.662	0.599	0.595	3.540	0.611	0.493	120	433	100	812	1399	-0.771	300	512	557	842	76329	113737	0.352	27.000	0	0	0
2	5	8	""	"STM2341"	7090	16950	110	300	304	77	25	80	80	84	24	28	100	100	0	4510	4538	1273	28	108	108	115	34	29	100	100	0	0.050	0.051	0.049	0.050	1.393	0.045	0.742	80	390	100	4622	4654	-4.323	220	4402	224	4430	24355	363035	9.167	130.088	0	0	0
2	6	8	""	"STM2346"	7260	16950	120	787	1126	1307	116	78	78	82	35	42	94	93	0	1049	1308	1247	95	111	111	119	34	28	99	98	0	0.756	0.876	0.795	0.720	3.354	0.976	0.460	120	491	100	1647	2245	-0.404	709	938	1048	1197	135108	156900	29.829	34.971	0	0	0
2	7	8	""	"STM2530"	7460	16950	110	102	106	30	28	76	76	79	21	26	57	27	0	1872	2067	1015	49	106	106	116	48	41	100	100	0	0.015	0.015	0.015	0.014	2.772	0.011	0.186	80	447	100	1792	1991	-6.086	26	1766	30	1961	8460	165389	1.286	40.646	0	0	0
2	8	8	"nifS"	"STM2543"	7620	16940	120	6512	6337	4638	73	78	78	81	19	23	99	99	0	2520	2394	1427	59	108	108	114	33	28	92	91	0	2.667	2.738	2.844	2.651	3.234	3.471	0.662	120	507	100	8846	8545	1.415	6434	2412	6259	2286	760401	287236	329.263	69.091	0	0	0
2	9	8	"glnB"	"STM2561"	7810	16940	110	395	547	543	99	77	77	82	26	31	95	95	0	739	1105	1042	94	108	108	115	32	27	95	91	0	0.504	0.471	0.480	0.476	2.952	0.387	0.460	80	467	100	949	1467	-0.989	318	631	470	997	43764	88375	17.885	30.938	0	0	0
2	10	8	""	"STM2566"	8000	16950	110	81	84	18	21	76	76	81	27	33	12	2	0	224	263	136	51	105	105	116	37	31	82	65	0	0.042	0.051	0.099	0.080	4.365	0.031	0.014	80	433	100	124	166	-4.573	5	119	8	158	6685	21061	0.111	3.973	0	0	0
2	11	8	"gogB"	"STM2584"	8170	16940	110	332	331	70	21	75	75	80	26	32	98	98	0	4919	5082	1370	26	105	105	112	32	28	100	100	0	0.053	0.051	0.055	0.050	1.684	0.044	0.744	80	461	100	5071	5233	-4.227	257	4814	256	4977	26513	406539	9.654	155.313	0	0	0
2	12	8	""	"STM2591"	8350	16940	100	155	166	71	42	77	77	81	26	32	88	80	0	3040	3194	1378	43	111	111	120	36	30	100	100	0	0.027	0.029	0.028	0.026	1.916	0.027	0.533	80	414	100	3007	3172	-5.231	78	2929	89	3083	13252	255500	3.269	85.389	0	0	0
2	13	8	"yraR"	"STM3268"	8530	16930	110	174	215	151	70	77	77	83	27	32	87	77	0	1259	1721	1404	81	115	115	124	40	32	100	100	0	0.085	0.086	0.081	0.076	2.691	0.062	0.386	80	460	100	1241	1744	-3.560	97	1144	138	1606	17209	137700	4.889	39.925	0	0	0
2	14	8	"yhbV"	"STM3275"	8700	16940	110	140	142	29	20	78	78	83	24	28	96	71	0	5516	5728	1578	27	108	108	120	42	35	100	100	0	0.011	0.011	0.010	0.011	1.603	0.010	0.506	80	479	100	5470	5684	-6.447	62	5408	64	5620	11353	458214	2.458	133.524	0	0	0
2	15	8	"deaD"	"STM3280"	8880	16940	110	7280	7580	1946	25	81	81	87	28	32	100	100	0	5428	5815	1701	29	116	116	123	38	30	100	100	0	1.355	1.316	1.339	1.324	1.290	1.336	0.803	80	460	100	12511	13198	0.439	7199	5312	7499	5699	606390	465186	267.607	149.789	0	0	0
2	16	8	"argG"	"STM3290"	9060	16940	110	579	575	156	27	81	81	91	58	63	98	96	0	3391	3345	811	24	115	115	124	43	34	100	100	0	0.152	0.153	0.157	0.147	1.543	0.141	0.786	80	467	100	3774	3724	-2.718	498	3276	494	3230	46007	267566	8.345	74.907	0	0	0
2	17	8	"ftsJ"	"STM3297"	9240	16940	110	4460	4707	1836	39	82	82	92	60	65	100	100	0	2309	2529	1204	47	113	113	122	39	31	100	100	0	1.994	1.914	1.982	1.968	1.708	2.217	0.673	80	432	100	6574	7041	0.995	4378	2196	4625	2416	376524	202301	76.917	61.718	0	0	0
2	18	8	"ispB"	"STM3305"	9410	16940	110	3916	3933	690	17	81	81	92	75	81	100	100	0	4860	4801	1270	26	112	112	121	36	29	100	100	0	0.808	0.821	0.810	0.848	1.330	0.777	0.911	80	458	100	8583	8541	-0.308	3835	4748	3852	4689	314618	384043	51.213	130.000	0	0	0
2	19	8	"ybgL"	"STM0714"	9590	16940	100	483	570	367	64	77	77	90	76	84	98	96	0	2504	2959	1764	59	110	110	123	62	50	100	100	0	0.170	0.173	0.170	0.168	2.027	0.143	0.581	80	442	100	2800	3342	-2.560	406	2394	493	2849	45600	236691	6.316	45.742	0	0	0
2	20	8	""	"STM0720"	9780	16940	110	91	104	55	52	80	80	88	33	37	22	7	0	3121	4116	2426	58	116	116	125	43	34	100	100	0	0.004	0.006	0.005	0.005	3.063	0.003	0.019	80	458	100	3016	4024	-8.094	11	3005	24	4000	8316	329285	0.485	92.814	0	0	0
2	21	8	""	"STM0726"	9940	16940	110	188	287	541	188	84	84	91	34	37	100	77	0	7648	8587	2986	34	117	117	127	58	45	100	100	0	0.014	0.024	0.013	0.014	2.128	0.018	0.069	80	475	100	7635	8673	-6.178	104	7531	203	8470	22943	686932	5.765	145.862	0	0	0
2	22	8	"ybgT"	"STM0742"	10140	16950	100	142	146	68	46	86	86	92	33	35	61	38	0	205	238	122	51	117	117	128	48	37	71	43	0	0.636	0.496	0.536	0.510	3.093	0.370	0.325	80	404	100	144	181	-0.652	56	88	60	121	11675	19010	1.636	2.292	0	0	0
2	23	8	"tolB"	"STM0748"	10310	16940	120	10422	9884	3825	38	83	83	90	38	42	100	100	0	7211	6714	2532	37	120	120	131	47	35	95	95	0	1.458	1.486	1.495	1.647	3.453	1.530	0.871	120	493	100	17430	16395	0.544	10339	7091	9801	6594	1186073	805631	257.737	140.064	0	0	0
2	24	8	"pnuC"	"STM0757"	10500	16950	110	181	209	93	44	83	83	89	35	39	91	67	0	1968	2268	1027	45	121	121	134	57	42	100	100	0	0.053	0.059	0.051	0.053	2.213	0.046	0.420	80	523	100	1945	2273	-4.236	98	1847	126	2147	16695	181428	3.429	37.439	0	0	0
2	1	9	"dacC"	"STM0863"	6380	17110	110	1193	1320	537	40	79	79	84	25	29	100	100	0	5238	5466	2020	36	110	110	116	42	36	100	100	0	0.217	0.232	0.215	0.232	1.468	0.214	0.818	80	483	100	6242	6597	-2.203	1114	5128	1241	5356	105579	437243	49.440	127.381	0	0	0
2	2	9	"ybjM"	"STM0871"	6560	17110	100	220	240	105	43	79	79	82	25	30	97	92	0	1430	1681	1055	62	109	109	119	72	60	100	100	0	0.107	0.102	0.100	0.102	1.736	0.088	0.695	80	430	100	1462	1733	-3.228	141	1321	161	1572	19212	134462	6.320	21.694	0	0	0
2	3	9	"potG"	"STM0878"	6750	17110	100	478	504	115	22	78	78	82	32	39	100	100	0	6847	7496	1793	23	104	104	113	72	63	100	100	0	0.059	0.058	0.056	0.057	1.228	0.054	0.833	80	413	100	7143	7818	-4.075	400	6743	426	7392	40291	599678	13.188	102.542	0	0	0
2	4	9	"artQ"	"STM0889"	6930	17100	110	1667	1727	390	22	77	77	80	21	26	100	100	0	4181	4128	1473	35	102	102	105	25	23	100	100	0	0.390	0.410	0.397	0.452	1.743	0.371	0.907	80	411	100	5669	5676	-1.359	1590	4079	1650	4026	138150	330249	78.429	160.920	0	0	0
2	5	9	""	"STM0894"	7110	17110	110	90	97	47	48	77	77	80	20	25	31	10	0	1387	1453	363	24	105	105	110	29	26	100	100	0	0.010	0.015	0.012	0.012	2.929	0.010	0.040	80	411	100	1295	1368	-6.624	13	1282	20	1348	7736	116207	0.850	46.310	0	0	0
2	6	9	""	"STM0898"	7270	17110	110	100	100	23	23	76	76	80	37	46	26	3	0	4471	4545	845	18	105	105	112	32	28	100	100	0	0.005	0.005	0.007	0.005	2.426	0.004	0.042	80	402	100	4390	4464	-7.507	24	4366	24	4440	8025	363627	0.541	138.531	0	0	0
2	7	9	""	"STM1033"	7450	17120	100	150	169	87	51	76	76	79	37	46	71	48	0	1787	1922	1050	54	103	103	112	33	29	100	100	0	0.044	0.051	0.046	0.043	2.575	0.044	0.495	80	405	100	1758	1912	-4.508	74	1684	93	1819	13510	153725	2.432	54.848	0	0	0
2	8	9	""	"STM1037"	7640	17120	110	156	165	67	40	78	78	82	24	29	87	67	0	2039	2204	1096	49	112	112	119	38	31	100	100	0	0.040	0.042	0.038	0.036	2.570	0.034	0.448	80	472	100	2005	2179	-4.627	78	1927	87	2092	13218	176301	3.458	54.868	0	0	0
2	9	9	"yjaB"	"STM4181"	7830	17120	110	750	882	724	82	78	78	83	25	30	97	97	0	1785	2160	1438	66	111	111	121	38	31	100	100	0	0.401	0.392	0.391	0.329	3.021	0.345	0.511	80	505	100	2346	2853	-1.317	672	1674	804	2049	70598	172806	31.960	53.658	0	0	0
2	10	9	"yjbD"	"STM4194"	8010	17110	100	149	198	135	68	79	79	83	22	26	81	71	0	435	699	778	111	112	112	125	41	32	97	92	0	0.217	0.203	0.222	0.231	2.891	0.135	0.513	80	395	100	393	706	-2.206	70	323	119	587	15826	55954	5.227	14.000	0	0	0
2	11	9	""	"STM4198"	8180	17120	100	126	138	54	39	78	78	82	23	28	78	51	0	1672	1811	779	43	112	112	122	38	31	100	100	0	0.031	0.035	0.034	0.028	2.402	0.029	0.337	80	408	100	1608	1759	-5.022	48	1560	60	1699	11018	144855	2.435	44.447	0	0	0
2	12	9	""	"STM4202"	8360	17120	110	108	109	25	22	80	80	84	25	29	55	16	0	1781	1761	496	28	114	114	124	41	33	100	100	0	0.017	0.018	0.018	0.015	2.271	0.015	0.187	80	466	100	1695	1676	-5.896	28	1667	29	1647	8704	140855	1.000	39.927	0	0	0
2	13	9	"pduF"	"STM2037"	8530	17120	110	314	329	74	22	80	80	85	28	32	100	100	0	7262	7138	1221	17	119	119	129	46	35	100	100	0	0.033	0.035	0.035	0.035	1.294	0.034	0.852	80	464	100	7377	7268	-4.932	234	7143	249	7019	26326	571057	8.714	152.370	0	0	0
2	14	9	"pduQ"	"STM2052"	8710	17120	110	177	181	32	17	80	80	85	26	30	98	97	0	7973	8062	1139	14	116	116	129	62	48	100	100	0	0.012	0.013	0.013	0.012	1.410	0.012	0.632	80	466	100	7954	8047	-6.340	97	7857	101	7946	14499	644972	3.692	127.952	0	0	0
2	15	9	"sspH2"	"STM2241"	8890	17120	110	1105	1126	138	12	81	81	87	26	29	100	100	0	17091	16908	2463	14	119	119	129	66	51	100	100	0	0.060	0.062	0.060	0.063	1.210	0.056	0.896	80	452	100	17996	17834	-4.051	1024	16972	1045	16789	90044	1352668	39.962	254.227	0	0	0
2	16	9	"btuF"	"STM0206"	9060	17120	110	1608	1647	139	8	82	82	88	25	28	100	100	0	7406	7406	470	6	120	120	132	57	43	100	100	0	0.209	0.215	0.209	0.214	1.106	0.203	0.895	80	466	100	8812	8851	-2.255	1526	7286	1565	7286	131733	592507	62.360	127.614	0	0	0
2	17	9	"sitD"	"STM2864"	9240	17120	110	609	639	122	19	85	85	91	30	32	100	100	0	6192	6301	1190	18	122	122	152	197	129	100	100	0	0.086	0.090	0.087	0.090	1.261	0.082	0.851	80	492	100	6594	6733	-3.534	524	6070	554	6179	51081	504085	18.267	31.213	0	0	0
2	18	9	"yfjD"	"STM2679"	9430	17130	100	395	710	699	98	86	86	95	45	47	96	85	0	1359	2178	2241	102	125	125	161	212	131	91	77	0	0.250	0.304	0.316	0.297	3.650	0.234	0.528	80	416	100	1543	2677	-1.998	309	1234	624	2053	56829	174204	13.667	9.514	0	0	0
2	19	9	"psiB"	"PSLT069"	9600	17120	110	185	193	49	25	83	83	90	40	44	98	72	0	5091	5446	1706	31	118	118	131	44	33	100	100	0	0.021	0.021	0.020	0.020	1.441	0.018	0.456	80	467	100	5075	5438	-5.607	102	4973	110	5328	15411	435648	2.575	120.795	0	0	0
2	20	9	"traV"	"PSLT084"	9780	17130	110	89	100	40	40	83	83	92	53	57	16	5	0	1484	2275	2670	117	122	122	132	43	32	100	100	0	0.004	0.008	0.015	0.014	4.530	0.007	0.057	80	479	100	1368	2170	-7.827	6	1362	17	2153	7989	182028	0.151	49.837	0	0	0
2	21	9	"himD"	"STM0982"	9960	17120	110	873	1305	1495	114	83	83	90	44	48	100	100	0	523	674	642	95	125	125	142	83	58	97	91	0	1.985	2.226	2.233	2.166	2.055	2.704	0.608	80	512	100	1188	1771	0.989	790	398	1222	549	104366	53911	27.614	6.410	0	0	0
2	22	9	"dcuR"	"STM4303"	10130	17130	110	198	245	150	61	85	85	90	30	33	90	77	0	2026	2317	1833	79	121	121	134	51	38	100	100	0	0.059	0.073	0.065	0.066	2.407	0.056	0.446	80	453	100	2018	2356	-4.075	113	1905	160	2196	19588	185392	5.167	42.804	0	0	0
2	23	9	"phnA"	"STM4289"	10310	17120	110	325	341	200	58	83	83	87	26	29	93	87	0	643	686	376	54	125	125	136	47	34	100	92	0	0.467	0.460	0.425	0.403	2.450	0.373	0.474	80	441	100	760	819	-1.098	242	518	258	561	27315	54885	9.769	11.702	0	0	0
2	24	9	"melA"	"STM4298"	10490	17130	110	161	172	47	27	82	82	87	27	31	92	80	0	6707	7333	2039	27	123	123	136	56	41	100	100	0	0.012	0.012	0.012	0.011	1.675	0.012	0.568	80	510	100	6663	7300	-6.381	79	6584	90	7210	13791	586665	3.148	128.518	0	0	0
2	1	10	"lasT"	"STM4600"	6390	17280	100	381	367	103	28	79	79	83	27	32	97	97	0	2453	2310	633	27	109	109	115	41	35	100	100	0	0.129	0.131	0.133	0.124	1.616	0.128	0.889	80	462	100	2646	2489	-2.956	302	2344	288	2201	29376	184806	10.519	53.537	0	0	0
2	2	10	"dniR"	"STM0260"	6580	17290	110	6482	6390	1797	28	78	78	94	99	105	100	100	0	5921	6118	1427	23	104	104	137	237	172	100	100	0	1.101	1.050	1.095	1.015	1.495	1.071	0.871	80	467	100	12221	12326	0.139	6404	5817	6312	6014	511222	489474	63.596	25.236	0	0	0
2	3	10	""	"STM0277"	6750	17310	100	93	670	3026	451	77	77	97	106	109	18	13	0	389	795	1563	196	100	100	133	246	184	52	25	0	0.055	0.853	0.084	0.120	8.502	3.096	0.201	80	404	100	305	1288	-4.175	16	289	593	695	53570	63588	5.406	2.691	0	0	0
2	4	10	""	"STM0286"	6920	17280	110	166	169	36	21	75	75	82	30	36	98	83	0	2894	2793	733	26	98	98	106	32	30	100	100	0	0.033	0.035	0.033	0.035	1.653	0.032	0.473	80	493	100	2887	2789	-4.941	91	2796	94	2695	13509	223472	2.900	83.969	0	0	0
2	5	10	""	"STM0294"	7110	17290	110	106	133	87	65	74	74	78	23	29	61	40	0	1107	1572	1686	107	98	98	107	37	34	100	100	0	0.032	0.040	0.035	0.033	3.519	0.030	0.337	80	464	100	1041	1533	-4.979	32	1009	59	1474	10608	125732	2.391	39.595	0	0	0
2	6	10	"yafH"	"STM0309"	7280	17290	110	243	236	72	30	76	76	78	19	24	96	92	0	3735	3611	935	25	107	107	116	41	35	100	100	0	0.046	0.046	0.046	0.042	1.654	0.046	0.762	80	452	100	3795	3664	-4.441	167	3628	160	3504	18856	288878	8.316	85.244	0	0	0
2	7	10	"nagZ"	"STM1209"	7460	17280	110	1834	2084	805	38	76	76	79	19	24	100	100	0	4500	5069	1982	39	110	110	116	35	30	100	100	0	0.400	0.405	0.409	0.408	1.410	0.361	0.778	80	465	100	6148	6967	-1.320	1758	4390	2008	4959	166722	405516	105.526	141.514	0	0	0
2	8	10	"ycfU"	"STM1217"	7640	17290	110	1092	1112	232	20	79	79	82	23	28	100	100	0	2822	2769	610	22	110	110	120	39	32	100	100	0	0.374	0.388	0.391	0.391	1.329	0.365	0.871	80	479	100	3725	3692	-1.421	1013	2712	1033	2659	88965	221550	44.783	67.923	0	0	0
2	9	10	"ycfC"	"STM1233"	7820	17300	90	149	151	39	25	79	79	83	24	28	90	67	0	284	321	114	35	106	106	113	32	28	100	98	0	0.393	0.335	0.327	0.316	2.037	0.135	0.297	52	359	100	248	287	-1.346	70	178	72	215	7839	16679	2.833	6.500	0	0	0
2	10	10	""	"STM1251"	8000	17290	110	657	667	235	35	80	80	84	22	26	100	98	0	2801	2913	949	32	113	113	122	38	31	100	100	0	0.215	0.210	0.211	0.199	1.421	0.206	0.890	80	478	100	3265	3387	-2.220	577	2688	587	2800	53370	233029	26.500	73.447	0	0	0
2	11	10	"aadA"	"STM1264"	8180	17290	100	250	249	44	17	77	77	82	21	25	100	100	0	4488	4509	784	17	112	112	122	39	31	100	100	0	0.040	0.039	0.038	0.038	1.337	0.037	0.833	80	420	100	4549	4569	-4.661	173	4376	172	4397	19933	360714	7.952	112.487	0	0	0
2	12	10	"yeaQ"	"STM1274"	8360	17300	110	184	217	176	81	80	80	84	22	26	97	90	0	802	952	701	73	113	113	124	42	33	100	100	0	0.151	0.163	0.149	0.143	1.745	0.172	0.627	80	454	100	793	976	-2.728	104	689	137	839	17349	76195	6.045	19.714	0	0	0
2	13	10	"fumA"	"STM1468"	8530	17290	110	3283	3414	783	22	81	81	85	24	28	100	100	0	5605	5535	1726	31	117	117	130	52	40	100	100	0	0.583	0.615	0.608	0.641	1.336	0.582	0.898	80	465	100	8690	8751	-0.777	3202	5488	3333	5418	273120	442804	138.708	103.942	0	0	0
2	14	10	"ompN"	"STM1473"	8710	17290	100	1887	1879	412	21	83	83	87	27	31	100	100	0	7567	7885	1414	17	121	121	131	49	37	100	100	0	0.242	0.231	0.241	0.226	1.342	0.222	0.879	80	420	100	9250	9560	-2.045	1804	7446	1796	7764	150313	630797	66.370	158.245	0	0	0
2	15	10	"ydgF"	"STM1482"	8890	17290	110	285	326	199	61	83	83	88	30	34	100	98	0	1378	1555	831	53	118	118	134	69	51	100	100	0	0.160	0.169	0.161	0.156	1.673	0.165	0.702	80	466	100	1462	1680	-2.641	202	1260	243	1437	26118	124429	7.933	20.594	0	0	0
2	16	10	"ynfK"	"STM1489"	9070	17300	100	447	466	87	18	83	83	90	31	34	100	100	0	5909	6374	1511	23	120	120	133	54	40	100	100	0	0.063	0.061	0.060	0.061	1.262	0.057	0.827	80	420	100	6153	6637	-3.991	364	5789	383	6254	37277	509934	12.129	115.574	0	0	0
2	17	10	""	"STM1498"	9240	17300	100	158	156	29	18	86	86	92	30	32	92	66	0	5438	5530	1011	18	130	130	146	72	49	100	100	0	0.014	0.013	0.013	0.012	1.593	0.012	0.547	80	408	100	5380	5470	-6.204	72	5308	70	5400	12472	442425	2.133	74.778	0	0	0
2	18	10	"ynfB"	"STM1503"	9420	17290	110	1323	1570	962	61	90	90	97	34	35	100	100	0	1854	2061	1147	55	131	131	149	57	38	100	100	0	0.716	0.767	0.696	0.757	1.527	0.744	0.663	80	452	100	2956	3410	-0.483	1233	1723	1480	1930	125633	164842	43.324	33.544	0	0	0
2	19	10	"virK"	"STM2781"	9590	17300	100	1726	1747	509	29	86	86	94	35	37	100	100	0	4906	4895	1071	21	125	125	138	50	36	100	100	0	0.343	0.348	0.338	0.333	1.356	0.344	0.902	80	408	100	6421	6431	-1.544	1640	4781	1661	4770	139766	391600	47.229	95.140	0	0	0
2	20	10	""	"STM2789"	9770	17300	110	171	182	52	28	82	82	92	47	51	91	41	0	6951	7358	1480	20	126	126	141	58	41	100	100	0	0.013	0.014	0.012	0.012	1.564	0.012	0.427	80	497	100	6914	7332	-6.261	89	6825	100	7232	14576	588620	1.915	124.431	0	0	0
2	21	10	"yqaE"	"STM2796"	9970	17320	40	99	115	41	35	82	82	93	46	49	33	16	0	285	442	409	92	192	192	236	213	90	25	16	0	0.183	0.132	0.267	0.223	4.532	0.027	0.048	12	68	100	110	283	-2.452	17	93	33	250	1380	5303	0.478	0.967	0	0	0
2	22	10	""	"STM4008"	10130	17300	110	2638	2596	601	23	83	83	89	32	35	100	100	0	2085	2020	548	27	121	121	140	82	58	100	100	0	1.301	1.323	1.332	1.340	1.304	1.316	0.893	80	452	100	4519	4412	0.380	2555	1964	2513	1899	207641	161561	78.344	22.927	0	0	0
2	23	10	""	"STM4030"	10300	17300	120	302	407	366	89	83	83	88	27	30	90	86	0	1039	1390	1472	105	123	123	134	47	35	94	93	0	0.239	0.256	0.232	0.266	3.696	0.154	0.343	120	521	100	1135	1591	-2.064	219	916	324	1267	48886	166855	11.815	26.723	0	0	0
2	24	10	""	"STM4044"	10490	17300	110	271	276	57	20	79	79	86	28	32	100	100	0	6145	6340	1183	18	121	121	130	44	33	100	100	0	0.032	0.032	0.030	0.031	1.372	0.028	0.740	80	504	100	6216	6416	-4.972	192	6024	197	6219	22109	507164	6.786	141.136	0	0	0
2	1	11	"yghJ"	"STM2941"	6390	17460	100	368	370	82	22	78	78	83	34	40	98	98	0	6408	6730	1541	22	104	104	112	32	28	100	100	0	0.046	0.044	0.045	0.044	1.296	0.042	0.859	80	474	100	6594	6918	-4.442	290	6304	292	6626	29616	538364	8.441	206.813	0	0	0
2	2	11	""	"STM2950"	6580	17460	110	480	519	144	27	78	78	94	100	106	100	100	0	6185	6934	2029	29	104	104	134	227	169	100	100	0	0.066	0.065	0.066	0.064	1.284	0.060	0.845	80	478	100	6483	7271	-3.919	402	6081	441	6830	41496	554705	4.250	29.956	0	0	0
2	3	11	"ygcA"	"STM2957"	6760	17470	110	1442	1698	878	51	79	79	93	83	89	100	100	0	4103	4753	1994	41	104	104	131	226	172	100	100	0	0.341	0.348	0.352	0.329	1.548	0.336	0.780	80	425	100	5362	6268	-1.553	1363	3999	1619	4649	135804	380267	19.337	20.451	0	0	0
2	4	11	"sdaB"	"STM2971"	6920	17470	100	3643	3699	1961	53	79	79	87	37	42	100	100	0	2783	2595	1326	51	100	100	112	42	37	97	93	0	1.328	1.451	1.475	1.571	1.894	1.511	0.846	80	414	100	6247	6115	0.410	3564	2683	3620	2495	295944	207627	97.622	59.119	0	0	0
2	5	11	"fucP"	"STM2975"	7110	17460	110	100	113	40	35	76	76	85	36	42	33	20	0	1316	1357	1174	86	98	98	111	45	40	98	96	0	0.020	0.029	0.025	0.044	6.148	0.010	0.049	80	464	100	1242	1296	-5.665	24	1218	37	1259	9030	108596	0.778	27.689	0	0	0
2	6	11	"fucR"	"STM2979"	7280	17460	110	675	678	118	17	78	78	84	29	34	100	100	0	5118	5125	1291	25	108	108	128	106	82	100	100	0	0.119	0.120	0.116	0.122	1.340	0.110	0.880	80	439	100	5607	5617	-3.069	597	5010	600	5017	54210	409971	20.483	47.142	0	0	0
2	7	11	""	"STM3160"	7450	17470	110	136	168	113	67	79	79	82	21	25	85	65	0	407	525	415	79	110	110	127	101	79	95	72	0	0.192	0.214	0.172	0.184	2.570	0.151	0.303	80	453	100	354	504	-2.381	57	297	89	415	13452	42036	4.095	3.941	0	0	0
2	8	11	""	"STM3169"	7620	17470	100	111	114	24	21	79	79	83	31	37	50	15	0	3278	3352	1509	45	114	114	125	60	48	100	100	0	0.010	0.011	0.011	0.010	2.381	0.008	0.271	80	435	100	3196	3273	-6.628	32	3164	35	3238	9102	268174	1.000	53.783	0	0	0
2	9	11	"ygiX"	"STM3177"	7830	17470	110	267	325	195	60	79	79	83	25	30	100	98	0	2109	3005	2153	71	113	113	128	70	54	100	100	0	0.094	0.085	0.088	0.082	1.751	0.075	0.617	80	477	100	2184	3138	-3.408	188	1996	246	2892	25991	240409	9.680	41.100	0	0	0
2	10	11	"clpB"	"STM2660"	8000	17460	110	14446	15111	2683	17	81	81	85	25	29	100	100	0	9799	9654	2901	30	114	114	129	61	47	100	100	0	1.483	1.575	1.501	1.711	1.671	1.524	0.905	80	440	100	24050	24570	0.569	14365	9685	15030	9540	1208914	772325	601.040	156.148	0	0	0
2	11	11	"yfiN"	"STM2672"	8170	17470	110	1019	1039	153	14	81	81	85	25	29	100	100	0	8345	8537	1310	15	113	113	130	96	73	100	100	0	0.114	0.114	0.114	0.114	1.171	0.111	0.923	80	467	100	9170	9382	-3.134	938	8232	958	8424	83099	682941	38.160	87.573	0	0	0
2	12	11	"recN"	"STM2684"	8350	17470	100	1723	2080	916	44	80	80	85	26	30	100	100	0	6711	7397	2706	36	116	116	133	100	75	100	100	0	0.249	0.275	0.260	0.266	1.337	0.264	0.843	80	420	100	8238	9281	-2.005	1643	6595	2000	7281	166417	591796	76.731	72.640	0	0	0
2	13	11	"cueR"	"STM0499"	8530	17480	110	447	621	556	89	85	85	90	28	31	96	96	0	1589	1851	1084	58	120	120	133	53	39	100	100	0	0.246	0.310	0.276	0.247	2.273	0.301	0.519	80	478	100	1831	2267	-2.021	362	1469	536	1731	49685	148090	18.964	32.415	0	0	0
2	14	11	""	"STM0509"	8710	17470	110	1100	1143	233	20	84	84	89	27	30	100	100	0	8058	8206	1497	18	124	124	133	45	33	100	100	0	0.128	0.131	0.131	0.130	1.186	0.122	0.872	80	466	100	8950	9141	-2.965	1016	7934	1059	8082	91425	656494	39.037	179.400	0	0	0
2	15	11	"gcl"	"STM0517"	8880	17470	100	224	234	64	27	85	85	91	33	36	100	96	0	7689	7565	2199	29	124	124	133	47	35	100	100	0	0.018	0.020	0.019	0.019	1.466	0.019	0.764	80	420	100	7704	7590	-5.766	139	7565	149	7441	18706	605205	4.333	158.128	0	0	0
2	16	11	"ybbV"	"STM0521"	9060	17480	110	79	83	24	28	85	85	93	31	33	10	1	0	990	1180	613	51	124	124	139	57	41	100	100	0	-0.007	-0.002	0.015	0.011	4.018	179.442	0.012	80	466	100	860	1054	Error	-6	866	-2	1056	6633	94393	-0.323	18.263	0	0	0
2	17	11	"ylbA"	"STM0526"	9240	17470	110	722	806	317	39	90	90	100	58	58	100	100	0	4816	5372	2093	38	133	133	146	57	39	100	100	0	0.135	0.137	0.132	0.135	1.373	0.121	0.752	80	439	100	5315	5955	-2.889	632	4683	716	5239	64474	429771	12.172	91.684	0	0	0
2	18	11	"purE"	"STM0534"	9410	17480	100	556	584	182	31	92	92	100	58	58	98	98	0	2460	2580	782	30	131	131	145	59	40	100	100	0	0.199	0.201	0.204	0.196	1.409	0.191	0.858	80	428	100	2793	2941	-2.328	464	2329	492	2449	46690	206416	8.345	41.271	0	0	0
2	19	11	"ygaM"	"STM2802"	9600	17470	100	418	745	921	123	89	89	95	31	32	100	100	0	1671	2107	1513	71	131	131	142	55	38	100	100	0	0.214	0.332	0.209	0.236	1.775	0.433	0.746	80	428	100	1869	2632	-2.227	329	1540	656	1976	59630	168575	20.968	35.727	0	0	0
2	20	11	"yeiA"	"STM2187"	9770	17470	110	306	310	66	21	85	85	92	31	33	100	98	0	8232	8272	1835	22	122	122	137	56	40	100	100	0	0.027	0.028	0.027	0.027	1.362	0.024	0.763	80	450	100	8331	8375	-5.198	221	8110	225	8150	24768	661766	7.032	145.268	0	0	0
2	21	11	""	"STM2196"	9960	17480	110	389	410	134	32	85	85	92	30	32	98	96	0	7446	8576	3047	35	120	120	138	65	47	100	100	0	0.041	0.038	0.039	0.037	1.482	0.036	0.783	80	497	100	7630	8781	-4.591	304	7326	325	8456	32797	686056	10.600	129.815	0	0	0
2	22	11	"bcr"	"STM2221"	10130	17480	110	1402	1456	258	17	83	83	89	27	30	100	100	0	8166	8800	2271	25	122	122	139	76	54	100	100	0	0.164	0.158	0.162	0.161	1.241	0.147	0.886	80	439	100	9363	10051	-2.608	1319	8044	1373	8678	116486	704005	50.630	113.961	0	0	0
2	23	11	"yejK"	"STM2226"	10310	17480	110	2963	3037	1339	44	79	79	86	27	31	100	100	0	3829	4066	1451	35	118	118	132	66	50	100	100	0	0.777	0.749	0.730	0.709	1.436	0.768	0.865	80	413	100	6595	6906	-0.364	2884	3711	2958	3948	242966	325282	109.296	59.606	0	0	0
2	24	11	""	"STM2236"	10480	17480	100	205	220	92	41	78	78	83	26	31	95	91	0	2985	3373	1820	53	119	119	125	36	28	100	100	0	0.044	0.044	0.044	0.040	1.729	0.040	0.689	80	440	100	2993	3396	-4.496	127	2866	142	3254	17589	269810	5.269	90.222	0	0	0
2	1	12	"phoP"	"STM1231"	6380	17640	110	2342	2327	445	19	79	79	83	22	26	100	100	0	1603	1547	364	23	109	109	115	33	28	100	100	0	1.515	1.563	1.551	1.600	1.325	1.557	0.884	80	536	100	3757	3686	0.599	2263	1494	2248	1438	186189	123751	102.000	43.394	0	0	0
2	2	12	"phoP"	"STM1231"	6570	17640	100	3503	3318	520	15	81	81	84	33	39	100	100	0	2526	2442	413	16	110	110	116	31	26	100	100	0	1.416	1.388	1.380	1.392	1.282	1.403	0.922	80	442	100	5838	5569	0.502	3422	2416	3237	2332	265451	195367	98.000	75.032	0	0	0
2	3	12	"phoP"	"STM1231"	6750	17650	110	2938	2830	634	22	81	81	83	20	24	100	100	0	1982	1967	272	13	109	109	116	33	28	100	100	0	1.525	1.480	1.503	1.434	1.440	1.591	0.865	80	467	100	4730	4607	0.609	2857	1873	2749	1858	226426	157327	137.350	56.091	0	0	0
2	4	12	"phoQ"	"STM1230"	6930	17640	100	1724	1767	474	26	76	76	79	20	25	100	100	0	2759	2706	874	32	103	103	110	30	27	100	100	0	0.620	0.650	0.639	0.696	1.578	0.622	0.914	80	408	100	4304	4294	-0.689	1648	2656	1691	2603	141366	216450	84.400	86.533	0	0	0
2	5	12	"phoQ"	"STM1230"	7100	17640	110	3047	3113	391	12	73	73	79	26	32	100	100	0	4966	4908	864	17	94	94	102	29	28	100	100	0	0.610	0.631	0.617	0.640	1.223	0.607	0.878	80	466	100	7846	7854	-0.712	2974	4872	3040	4814	249044	392632	116.692	165.724	0	0	0
2	6	12	"hupA"	"STM4170"	7280	17640	100	2156	2595	2049	78	79	79	86	32	37	100	100	0	416	465	259	55	104	104	123	94	76	92	80	0	6.657	6.970	7.052	6.864	1.952	8.547	0.725	80	442	100	2389	2877	2.735	2077	312	2516	361	207631	37209	78.406	3.638	0	0	0
2	7	12	"sopB"	"STM1091"	7470	17640	100	208	208	72	34	82	82	94	42	44	85	76	0	9517	8182	4146	50	109	109	125	58	46	100	98	0	0.013	0.016	0.014	0.017	3.201	0.013	0.556	80	419	100	9534	8199	-6.222	126	9408	126	8073	16630	654564	2.714	138.914	0	0	0
2	8	12	"pipC"	"STM0375"	7640	17640	100	209	232	96	41	81	81	91	42	46	93	83	0	744	804	382	47	111	111	119	36	30	100	100	0	0.202	0.218	0.210	0.204	2.013	0.191	0.586	80	411	100	761	844	-2.306	128	633	151	693	18538	64328	3.357	19.028	0	0	0
2	9	12	"pipC"	"STM0375"	7820	17660	140	105	110	35	31	80	80	82	21	25	58	19	0	971	973	366	37	113	113	124	52	41	98	98	0	0.029	0.035	0.034	0.033	2.628	0.032	0.236	156	611	100	883	890	-5.101	25	858	30	860	17120	151841	1.333	16.327	0	0	0
2	10	12	"pipC"	"STM0375"	8000	17640	110	100	102	20	19	81	81	84	24	28	41	6	0	1160	1170	334	28	115	115	129	61	47	100	100	0	0.018	0.020	0.020	0.020	2.365	0.016	0.104	80	445	100	1064	1076	-5.781	19	1045	21	1055	8139	93637	0.750	17.066	0	0	0
2	11	12	"ssrB"	"STM1391"	8170	17650	110	130	132	34	25	81	81	84	25	29	77	48	0	2103	2169	416	19	119	119	131	46	35	100	100	0	0.025	0.025	0.025	0.022	1.929	0.024	0.380	80	467	100	2033	2101	-5.339	49	1984	51	2050	10585	173521	1.920	44.304	0	0	0
2	12	12	"ssrB"	"STM1391"	8350	17650	100	159	158	39	24	80	80	85	25	29	92	71	0	2693	2756	807	29	120	120	132	42	31	100	100	0	0.031	0.030	0.030	0.027	1.855	0.028	0.565	80	432	100	2652	2714	-5.025	79	2573	78	2636	12631	220458	2.920	62.476	0	0	0
2	13	12	"lrp"	"STM0959"	8530	17650	110	1642	1525	479	31	84	84	88	27	30	100	100	0	1265	1204	266	22	124	124	135	45	33	100	100	0	1.365	1.334	1.360	1.260	1.503	1.419	0.890	80	466	100	2699	2521	0.449	1558	1141	1441	1080	122013	96306	53.222	23.756	0	0	0
2	14	12	"lrp"	"STM0959"	8710	17650	110	3720	3658	580	15	83	83	91	31	34	100	100	0	2474	2450	579	23	124	124	134	44	32	100	100	0	1.548	1.537	1.528	1.593	1.400	1.519	0.859	80	466	100	5987	5901	0.630	3637	2350	3575	2326	292668	195985	115.065	52.636	0	0	0
2	15	12	"gyrA"	"STM2272"	8880	17650	110	21392	21509	1288	5	87	87	101	108	106	100	100	0	10758	10698	1000	9	129	129	148	97	65	100	100	0	2.004	2.027	2.013	2.034	1.104	2.023	0.902	80	466	100	31934	31991	1.003	21305	10629	21422	10569	1720692	855803	198.222	108.763	0	0	0
2	16	12	"gyrA"	"STM2272"	9060	17650	110	5543	5311	1850	34	90	90	106	109	102	100	100	0	3426	3359	862	25	137	137	158	109	68	100	100	0	1.658	1.620	1.610	1.524	1.479	1.713	0.918	80	466	100	8742	8443	0.729	5453	3289	5221	3222	424873	268689	47.752	29.367	0	0	0
2	17	12	"gyrA"	"STM2272"	9240	17640	100	2824	2714	733	27	92	92	106	66	62	100	100	0	1756	1654	613	37	136	136	155	79	50	97	97	0	1.686	1.727	1.759	1.876	1.672	1.751	0.803	80	418	100	4352	4140	0.754	2732	1620	2622	1518	217109	132329	39.515	18.975	0	0	0
2	18	12	"csrA"	"STM2826"	9410	17650	100	1029	981	241	24	92	92	99	36	36	100	100	0	393	396	61	15	136	136	146	53	36	100	97	0	3.646	3.419	3.627	3.373	1.453	3.753	0.721	80	408	100	1194	1149	1.866	937	257	889	260	78518	31697	24.500	4.717	0	0	0
2	19	12	"crp"	"STM3466"	9590	17660	110	2595	2430	742	30	89	89	95	29	30	100	100	0	2209	2075	458	22	134	134	146	54	36	100	100	0	1.208	1.206	1.202	1.132	1.507	1.262	0.908	80	479	100	4581	4282	0.272	2506	2075	2341	1941	194370	165968	80.517	35.722	0	0	0
2	20	12	"yhhP"	"STM3578"	9770	17640	110	178	186	50	26	87	87	93	28	30	93	81	0	592	608	249	40	123	123	135	49	36	97	96	0	0.194	0.204	0.192	0.202	2.095	0.156	0.436	80	480	100	560	584	-2.366	91	469	99	485	14846	48648	3.321	9.653	0	0	0
2	21	12	"yhhP"	"STM3578"	9950	17660	110	241	242	86	35	87	87	93	29	31	93	91	0	912	939	285	30	123	123	134	48	35	100	100	0	0.195	0.190	0.192	0.173	1.781	0.177	0.640	80	455	100	943	971	-2.357	154	789	155	816	19331	75111	5.138	16.771	0	0	0
2	22	12	"topA"	"STM1714"	10120	17640	110	3753	3647	863	23	83	83	92	75	81	100	100	0	4761	4429	1344	30	121	121	137	84	61	100	98	0	0.791	0.827	0.824	0.892	1.660	0.800	0.905	80	434	100	8310	7872	-0.338	3670	4640	3564	4308	291745	354340	47.400	51.095	0	0	0
2	23	12	"topA"	"STM1714"	10300	17650	120	851	1008	769	76	78	78	86	69	80	92	89	0	1033	1158	751	64	112	112	127	79	62	90	88	0	0.839	0.889	0.940	0.887	2.919	0.931	0.556	120	507	100	1694	1976	-0.253	773	921	930	1046	120902	138938	13.362	13.051	0	0	0
2	24	12	"topA"	"STM1714"	10480	17650	100	584	732	479	65	76	76	79	19	24	100	100	0	827	973	585	60	111	111	117	31	26	97	97	0	0.709	0.761	0.835	0.811	2.241	0.740	0.597	80	434	100	1224	1518	-0.495	508	716	656	862	58583	77809	34.368	27.613	0	0	0
2	1	13	"ctrl-buffer"	"ctrl-buffer"	6380	17820	100	81	84	23	27	82	82	85	23	27	11	2	0	119	120	24	20	114	114	120	34	28	11	2	0	-0.200	0.333	1.118	1.073	3.776	0.257	0.052	80	474	100	4	8	Error	-1	5	2	6	6750	9628	-0.043	0.000	-50	0	0
2	2	13	"ctrl-buffer"	"ctrl-buffer"	6560	17820	100	80	82	21	25	83	83	87	22	25	13	5	0	116	130	60	46	118	118	123	33	26	13	7	0	1.500	-0.083	1.000	0.782	3.712	0.110	0.028	80	442	100	-5	11	0.585	-3	-2	-1	12	6599	10427	-0.227	0.212	-50	0	0
2	3	13	"ctrl-buffer"	"ctrl-buffer"	6740	17820	100	78	83	23	27	83	83	86	22	25	12	7	0	121	124	27	21	118	118	123	33	26	12	2	0	-1.667	0.000	0.962	0.852	3.267	0.079	0.005	80	420	100	-2	6	Error	-5	3	0	6	6659	9886	-0.136	0.030	-50	0	0
2	4	13	"ctrl-buffer"	"ctrl-buffer"	6920	17820	100	78	83	21	25	78	78	81	22	27	20	6	0	126	140	50	35	113	113	118	30	25	31	13	0	0.000	0.185	0.517	0.498	4.644	0.084	0.005	80	430	100	13	32	Error	0	13	5	27	6608	11188	0.091	0.733	-50	0	0
2	5	13	"ctrl-buffer"	"ctrl-buffer"	7090	17820	100	70	73	18	24	78	78	82	25	30	5	1	0	120	122	30	24	108	108	114	37	32	18	3	0	-0.667	-0.357	0.900	0.854	4.830	0.440	0.143	80	430	100	4	9	Error	-8	12	-5	14	5826	9783	-0.360	0.216	-50	0	0
2	6	13	"ctrl-buffer"	"ctrl-buffer"	7270	17820	100	73	79	23	29	81	81	84	24	28	13	2	0	109	119	44	36	112	112	121	45	37	10	5	0	2.667	-0.286	0.684	0.766	3.606	0.240	0.193	80	442	100	-11	5	1.415	-8	-3	-2	7	6352	9546	-0.208	-0.044	-50	0	0
2	7	13	"ctrl-buffer"	"ctrl-buffer"	7450	17820	100	79	79	22	27	82	82	90	36	40	6	0	0	120	126	34	26	112	112	123	44	35	13	3	0	-0.375	-0.214	0.967	0.798	3.176	0.047	0.006	80	463	100	5	11	Error	-3	8	-3	14	6296	10111	-0.306	0.068	-50	0	0
2	8	13	"ctrl-buffer"	"ctrl-buffer"	7670	17880	130	89	129	86	66	80	80	93	64	68	30	15	0	120	141	68	48	111	111	123	55	44	25	11	0	1.000	1.633	1.227	1.119	2.908	1.409	0.431	120	500	100	18	79	0.000	9	9	49	30	15474	16971	0.563	0.327	0	0	0
2	9	13	"ctrl-buffer"	"ctrl-buffer"	7810	17820	100	72	76	19	25	77	77	88	75	85	0	0	0	132	135	41	30	111	111	123	63	51	13	1	0	-0.238	-0.042	0.753	0.670	3.543	1.146	0.258	80	280	100	16	23	Error	-5	21	-1	24	6041	10805	-0.160	0.190	-50	0	0
2	10	13	"ctrl-buffer"	"ctrl-buffer"	7990	17830	100	76	85	41	48	78	78	82	23	28	13	7	0	125	140	61	43	114	114	124	43	34	25	10	0	-0.182	0.269	0.736	0.669	3.649	0.198	0.058	80	430	100	9	33	Error	-2	11	7	26	6833	11189	0.130	0.372	-50	0	0
2	11	13	"ctrl-buffer"	"ctrl-buffer"	8160	17830	100	70	74	20	27	81	81	86	26	30	8	2	0	111	118	31	26	124	124	132	44	33	7	2	0	0.846	1.167	0.688	0.764	3.280	0.166	0.013	80	420	100	-24	-13	-0.241	-11	-13	-7	-6	5907	9414	-0.462	-0.318	-50	0	0
2	12	13	"ctrl-buffer"	"ctrl-buffer"	8340	17830	100	79	84	23	27	81	81	86	25	29	16	3	0	140	159	65	40	125	125	138	45	32	32	18	0	-0.133	0.088	0.398	0.427	3.485	0.035	0.004	80	432	100	13	37	Error	-2	15	3	34	6694	12739	-0.080	0.467	-50	0	0
2	13	13	"ctrl-buffer"	"ctrl-buffer"	8520	17830	100	82	95	44	46	84	84	88	26	29	26	10	0	139	161	105	65	129	129	141	49	34	23	11	0	-0.200	0.344	0.676	0.487	5.293	0.197	0.132	80	432	100	8	43	Error	-2	10	11	32	7580	12900	0.269	0.408	-50	0	0
2	14	13	"ctrl-buffer"	"ctrl-buffer"	8700	17830	100	89	94	37	39	85	85	92	32	34	12	6	0	157	169	69	40	127	127	138	52	37	28	10	0	0.133	0.214	0.450	0.539	4.276	0.163	0.033	80	432	100	34	51	-2.907	4	30	9	42	7495	13531	0.063	0.596	-50	0	0
2	15	13	"ctrl-buffer"	"ctrl-buffer"	8880	17830	100	77	84	30	35	90	90	97	34	35	7	2	0	134	142	44	30	129	129	144	76	52	7	2	0	-2.600	-0.462	0.719	0.686	4.711	0.102	0.025	80	432	100	-8	7	Error	-13	5	-6	13	6706	11381	-0.382	-0.026	-50	0	0
2	16	13	"ctrl-buffer"	"ctrl-buffer"	9060	17830	100	83	86	26	30	90	90	97	31	31	11	3	0	133	141	46	32	137	137	150	56	37	8	1	0	1.750	-1.000	0.481	0.552	3.651	0.091	0.014	80	420	100	-11	0	0.807	-7	-4	-4	4	6894	11312	-0.355	-0.161	-50	0	0
2	17	13	"ctrl-buffer"	"ctrl-buffer"	9230	17830	100	89	102	47	46	94	94	105	44	41	10	5	0	137	153	57	37	140	140	157	67	42	15	2	0	1.667	0.615	0.469	0.608	3.120	0.153	0.023	80	430	100	-8	21	0.737	-5	-3	8	13	8153	12248	-0.068	-0.060	-50	0	0
2	18	13	"ctrl-buffer"	"ctrl-buffer"	9410	17830	100	85	91	37	40	90	90	98	35	35	11	7	0	130	146	51	34	138	138	153	62	40	17	1	0	0.625	0.125	0.817	0.728	3.885	0.123	0.017	80	442	100	-13	9	-0.678	-5	-8	1	8	7273	11682	-0.200	-0.113	-50	0	0
2	19	13	"ctrl-buffer"	"ctrl-buffer"	9590	17830	100	85	92	30	32	94	94	100	34	34	7	1	0	140	163	62	38	139	139	155	62	40	17	8	0	-9.000	-0.083	0.833	0.826	5.910	0.052	0.009	80	448	100	-8	22	Error	-9	1	-2	24	7377	13012	-0.235	0.129	-50	0	0
2	20	13	"ctrl-buffer"	"ctrl-buffer"	9770	17830	100	91	98	42	42	89	89	95	31	32	17	8	0	130	150	50	33	131	131	143	59	41	18	2	0	-2.000	0.474	0.480	0.522	5.277	0.021	0.001	80	442	100	1	28	Error	2	-1	9	19	7810	12008	0.097	0.119	-50	0	0
2	21	13	"ctrl-buffer"	"ctrl-buffer"	9950	17830	100	82	92	43	46	91	91	96	30	31	15	5	0	124	136	38	27	128	128	143	59	41	12	1	0	2.250	0.125	0.982	1.080	4.379	0.112	0.010	80	408	100	-13	9	1.170	-9	-4	1	8	7326	10841	-0.133	-0.119	-50	0	0
2	22	13	"ctrl-buffer"	"ctrl-buffer"	10120	17830	100	75	79	26	32	84	84	93	75	80	1	0	0	116	125	37	29	123	123	141	85	60	3	1	0	1.286	-2.500	0.785	0.786	3.211	0.062	0.007	80	430	100	-16	-3	0.363	-9	-7	-5	2	6293	10033	-0.187	-0.188	-50	0	0
2	23	13	"ctrl-buffer"	"ctrl-buffer"	10300	17830	100	75	76	23	30	80	80	85	25	29	5	2	0	117	131	48	36	116	116	131	54	41	12	3	0	-5.000	-0.267	0.721	0.610	3.877	0.040	0.003	80	414	100	-4	11	Error	-5	1	-4	15	6114	10487	-0.360	0.000	-50	0	0
2	24	13	"ctrl-buffer"	"ctrl-buffer"	10480	17830	100	68	71	16	22	76	76	79	25	31	3	0	0	113	117	29	24	109	109	116	33	28	16	2	0	-2.000	-0.625	0.625	0.602	3.594	0.128	0.027	80	464	100	-4	3	Error	-8	4	-5	8	5710	9381	-0.320	0.030	-50	0	0
2	1	14	"malY"	"STM1464"	6380	18010	110	100	106	26	24	84	84	88	25	28	37	11	0	304	309	115	37	124	124	135	52	38	93	76	0	0.089	0.119	0.130	0.120	3.000	0.095	0.104	80	580	100	196	207	-3.492	16	180	22	185	8461	24757	0.720	3.346	0	0	0
2	2	14	""	"STM1865"	6560	18010	100	95	99	30	30	85	85	89	22	24	28	11	0	327	406	387	95	127	127	134	34	25	95	90	0	0.050	0.050	0.090	0.083	3.228	0.041	0.136	80	462	100	210	293	-4.322	10	200	14	279	7956	32519	0.455	8.000	0	0	0
2	3	14	"yheU"	"STM3463"	6730	18000	100	170	193	92	47	83	83	86	22	25	96	78	0	484	566	278	49	122	122	131	37	28	100	100	0	0.240	0.248	0.231	0.222	1.797	0.245	0.705	80	452	100	449	554	-2.057	87	362	110	444	15463	45298	4.864	11.757	0	0	0
2	4	14	""	"STM2507"	6910	18010	100	120	159	167	105	82	82	85	22	25	70	42	0	625	753	533	70	119	119	127	36	28	100	100	0	0.075	0.121	0.076	0.075	2.339	0.183	0.578	80	474	100	544	711	-3.735	38	506	77	634	12704	60254	3.364	17.389	0	0	0
2	5	14	"ilvY"	"STM3908"	7090	18010	100	490	485	99	20	83	83	85	23	27	100	100	0	5472	5515	740	13	120	120	131	77	58	100	100	0	0.076	0.075	0.074	0.073	1.251	0.073	0.889	80	484	100	5759	5797	-3.717	407	5352	402	5395	38820	441215	17.391	69.922	0	0	0
2	6	14	""	"STM2906"	7280	18010	110	100	105	31	29	80	80	83	21	25	45	16	0	419	440	155	35	118	118	129	74	57	97	88	0	0.066	0.078	0.075	0.064	2.633	0.060	0.154	80	521	100	321	347	-3.912	20	301	25	322	8388	35229	1.048	4.203	0	0	0
2	7	14	"ssaR"	"STM1419"	7440	18000	110	104	120	53	44	80	80	84	23	27	50	30	0	1502	2391	2551	106	121	121	130	42	32	100	100	0	0.017	0.018	0.018	0.019	3.118	0.015	0.377	80	509	100	1405	2310	-5.847	24	1381	40	2270	9596	191289	1.565	53.833	0	0	0
2	8	14	"pykF"	"STM1378"	7630	18000	110	673	3623	5600	154	81	81	88	36	40	98	98	0	381	1211	1776	146	123	123	134	41	30	87	82	0	2.295	3.256	2.473	2.932	3.339	3.801	0.657	80	412	100	850	4630	1.198	592	258	3542	1088	289878	96849	98.194	26.268	0	0	0
2	9	14	"gyrB"	"STM3835"	7800	17990	130	637	1224	1514	123	82	82	94	59	62	89	82	0	489	924	982	106	113	113	124	52	41	81	75	0	1.476	1.408	1.403	1.562	2.858	1.617	0.667	120	544	100	931	1953	0.562	555	376	1142	811	146903	110836	19.153	15.385	0	0	0
2	10	14	"serC"	"STM0977"	7990	18010	110	1208	1637	1274	77	82	82	87	24	27	100	100	0	1850	2279	1597	70	118	118	126	40	31	100	100	0	0.650	0.720	0.630	0.644	2.584	0.707	0.593	80	520	100	2858	3716	-0.621	1126	1732	1555	2161	130960	182301	64.583	53.825	0	0	0
2	11	14	"cbiA"	"STM2035"	8170	18010	100	106	141	81	57	84	84	90	29	32	43	33	0	712	2220	2573	115	121	121	129	39	30	100	100	0	0.037	0.027	0.031	0.029	2.902	0.025	0.544	80	452	100	613	2156	-4.748	22	591	57	2099	11289	177583	1.759	53.615	0	0	0
2	12	14	"hin"	"STM2772"	8340	18010	100	132	192	158	82	82	82	87	27	31	66	47	0	1019	1776	2182	122	125	125	137	50	36	93	92	0	0.056	0.067	0.064	0.062	2.666	0.061	0.701	80	452	100	944	1761	-4.160	50	894	110	1651	15382	142083	3.889	32.780	0	0	0
2	13	14	"yfiA"	"STM2665"	8520	18010	110	386	378	113	29	86	86	91	29	31	100	100	0	1150	1267	532	41	134	134	147	53	36	100	100	0	0.295	0.258	0.265	0.263	1.519	0.220	0.761	80	510	100	1316	1425	-1.760	300	1016	292	1133	30253	101355	9.897	21.132	0	0	0
2	14	14	""	"STM0382"	8690	18010	110	360	397	187	47	85	85	92	31	33	100	100	0	8717	8794	1725	19	131	131	153	119	77	100	100	0	0.032	0.036	0.030	0.033	1.523	0.033	0.628	80	510	100	8861	8975	-4.964	275	8586	312	8663	31751	703517	9.839	72.613	0	0	0
2	15	14	"ybbP"	"STM0508"	8870	18010	110	1138	1164	306	26	89	89	95	32	33	100	100	0	12260	12495	3406	27	130	130	150	117	78	100	100	0	0.086	0.087	0.087	0.087	1.249	0.084	0.936	80	524	100	13179	13440	-3.531	1049	12130	1075	12365	93105	999634	33.406	105.513	0	0	0
2	16	14	"fepE"	"STM0589"	9050	18010	100	1968	1941	304	15	90	90	99	35	35	100	100	0	10630	10680	1206	11	132	132	148	58	39	100	100	0	0.179	0.175	0.177	0.173	1.243	0.170	0.894	80	464	100	12376	12399	-2.483	1878	10498	1851	10548	155255	854434	52.629	181.586	0	0	0
2	17	14	"trpL"	"STM1722"	9230	18010	100	93	97	36	37	98	98	103	36	34	6	2	0	168	206	122	59	138	138	150	56	37	32	18	0	-0.167	-0.015	0.464	0.396	6.943	0.079	0.017	80	464	100	25	67	Error	-5	30	-1	68	7729	16492	-0.167	1.000	-50	0	0
2	18	14	"ivbL"	"STM3797"	9410	18020	100	155	162	52	32	101	101	110	49	44	51	16	0	335	347	78	22	138	138	153	61	39	100	87	0	0.274	0.292	0.308	0.259	2.101	0.292	0.297	80	506	100	251	270	-1.867	54	197	61	209	12928	27792	1.061	3.180	0	0	0
2	19	14	"murI"	"STM4131"	9610	18020	60	286	357	307	85	106	106	112	42	37	78	62	0	434	687	678	98	141	141	154	61	39	78	75	0	0.614	0.460	0.437	0.488	3.345	0.268	0.106	32	176	100	473	797	-0.703	180	293	251	546	11411	21968	5.833	8.738	0	0	0
2	20	14	"EMPTY"	"EMPTY"	9770	18010	100	122	125	41	32	97	97	108	40	37	31	10	0	152	159	51	32	138	138	148	55	37	18	7	0	1.786	1.333	1.036	1.011	5.646	0.896	0.087	80	468	100	39	49	0.837	25	14	28	21	9983	12746	0.425	0.200	-75	0	0
2	21	14	"EMPTY"	"EMPTY"	9950	18010	100	83	88	26	29	93	93	99	30	30	8	3	0	127	140	61	43	136	136	146	50	34	8	6	0	1.111	-1.250	0.470	0.496	4.419	0.195	0.034	80	464	100	-19	-1	0.152	-10	-9	-5	4	7060	11168	-0.367	-0.120	-75	0	0
2	22	14	"EMPTY"	"EMPTY"	10130	18010	100	85	92	30	32	84	84	92	39	42	12	3	0	132	147	64	43	128	128	141	49	34	18	11	0	0.250	0.421	0.478	0.557	3.591	0.048	0.005	80	452	100	5	27	-2.000	1	4	8	19	7369	11781	0.000	0.122	-75	0	0
2	23	14	"EMPTY"	"EMPTY"	10300	18010	100	81	90	28	31	83	83	89	30	33	21	3	0	126	137	50	36	125	125	138	50	36	21	6	0	-2.000	0.583	0.597	0.726	3.934	0.091	0.017	80	452	100	-1	19	Error	-2	1	7	12	7196	10990	0.033	-0.020	-75	0	0
2	24	14	"EMPTY"	"EMPTY"	10480	18010	100	85	92	25	27	79	79	84	27	32	23	10	0	120	139	59	42	114	114	124	40	32	27	12	0	1.000	0.520	0.841	0.595	4.990	0.231	0.028	80	496	100	12	38	0.000	6	6	13	25	7375	11154	0.296	0.375	-75	0	0
3	1	1	"yjiW"	"STM4523"	10880	15740	130	98	106	36	33	85	85	91	35	38	30	10	0	459	604	463	76	115	115	124	39	31	90	86	0	0.038	0.043	0.068	0.079	4.112	0.026	0.096	120	698	100	357	510	-4.726	13	344	21	489	12711	72469	0.429	12.308	0	0	0
3	2	1	"yjjW"	"STM4565"	11060	15730	120	245	242	70	28	84	84	89	29	32	96	91	0	5222	5221	1516	29	112	112	120	34	28	100	100	0	0.032	0.031	0.031	0.029	1.759	0.029	0.714	120	507	100	5271	5267	-4.988	161	5110	158	5109	29027	626482	5.276	150.029	0	0	0
3	3	1	"yibL"	"STM3689"	11230	15730	140	402	655	683	104	83	83	88	28	31	92	88	0	841	1435	1647	114	116	116	124	38	30	98	96	0	0.440	0.434	0.420	0.382	4.191	0.300	0.409	156	641	100	1044	1891	-1.184	319	725	572	1319	102145	223872	20.250	34.500	0	0	0
3	4	1	"fba"	"STM3068"	11400	15720	130	16876	17469	3482	19	88	88	107	130	121	100	100	0	6346	6270	1483	23	117	117	131	62	47	99	99	0	2.695	2.825	2.725	2.939	1.874	2.948	0.831	120	584	100	23017	23534	1.430	16788	6229	17381	6153	2096280	752364	133.554	99.016	0	0	0
3	5	1	"yhaH"	"STM3234"	11590	15730	140	235	302	227	75	88	88	105	122	116	53	28	0	631	819	778	94	115	115	126	56	44	94	84	0	0.285	0.304	0.280	0.305	3.604	0.194	0.208	156	663	100	663	918	-1.812	147	516	214	704	47125	127691	1.615	12.375	0	0	0
3	6	1	"rpoD"	"STM3211"	11770	15730	140	18345	16336	5692	34	87	87	115	441	383	97	94	0	7890	7099	2293	32	114	114	119	32	26	98	98	0	2.348	2.326	2.360	2.379	3.293	2.485	0.869	156	647	100	26034	23234	1.231	18258	7776	16249	6985	2548467	1107450	36.782	218.125	0	0	0
3	7	1	""	"STM2551"	11950	15740	130	783	818	235	28	85	85	90	28	31	100	99	0	8261	8670	1683	19	112	112	118	32	27	100	100	0	0.086	0.086	0.087	0.080	1.631	0.083	0.798	120	528	100	8847	9291	-3.545	698	8149	733	8558	98146	1040446	26.000	267.250	0	0	0
3	8	1	"gltI"	"STM0665"	12120	15730	130	2189	2092	407	19	82	82	86	23	26	100	100	0	9188	9035	1315	14	112	112	121	38	31	100	100	0	0.232	0.225	0.226	0.219	1.341	0.219	0.877	120	572	100	11183	10933	-2.107	2107	9076	2010	8923	251077	1084229	87.217	234.579	0	0	0
3	9	1	"nagC"	"STM0682"	12300	15740	130	1242	1218	501	41	83	83	85	20	23	100	99	0	4705	4698	1641	34	116	116	136	132	97	100	100	0	0.253	0.248	0.257	0.234	1.845	0.233	0.703	120	568	100	5748	5717	-1.985	1159	4589	1135	4582	146127	563761	56.650	34.561	0	0	0
3	10	1	"glnS"	"STM0686"	12470	15730	130	11450	11066	2304	20	84	84	101	149	147	100	100	0	10026	9395	2438	25	116	116	186	372	200	99	99	0	1.147	1.184	1.150	1.231	1.722	1.161	0.886	120	624	100	21276	20261	0.198	11366	9910	10982	9279	1327968	1127380	73.591	24.755	0	0	0
3	11	1	"sipD"	"STM2883"	12660	15740	140	349	330	98	29	83	83	100	146	146	85	35	0	7108	6613	2119	32	114	114	152	254	167	98	96	0	0.038	0.038	0.039	0.038	2.322	0.035	0.307	156	661	100	7260	6746	-4.717	266	6994	247	6499	51459	1031685	1.575	25.437	0	0	0
3	12	1	"eutC"	"STM2457"	12830	15740	130	122	155	95	61	79	79	84	31	36	62	35	0	2306	3812	4192	109	108	108	114	28	24	100	100	0	0.020	0.021	0.018	0.020	3.883	0.015	0.407	120	530	100	2241	3780	-5.676	43	2198	76	3704	18550	457417	2.290	132.071	0	0	0
3	13	1	"udp"	"STM3968"	13020	15740	140	12969	12221	4044	33	80	80	85	30	35	100	100	0	6165	5694	1683	29	107	107	111	24	21	98	98	0	2.128	2.173	2.150	2.201	2.654	2.382	0.827	156	583	100	18947	17728	1.089	12889	6058	12141	5587	1906448	888187	404.533	232.625	0	0	0
3	14	1	"metR"	"STM3964"	13190	15740	140	1142	1111	441	39	79	79	85	29	34	98	97	0	7986	7364	2305	31	108	108	113	39	34	100	100	0	0.135	0.142	0.140	0.128	2.545	0.131	0.764	156	527	100	8941	8288	-2.890	1063	7878	1032	7256	173345	1148753	35.379	185.923	0	0	0
3	15	1	"rthB"	"STM3960"	13370	15740	140	801	759	275	36	78	78	82	24	29	96	94	0	6042	5910	1704	28	107	107	112	38	33	100	100	0	0.122	0.117	0.118	0.111	2.043	0.108	0.756	156	553	100	6658	6484	-3.037	723	5935	681	5803	118427	921917	28.208	152.579	0	0	0
3	16	1	"yigI"	"STM3956"	13550	15740	140	1055	1017	307	30	77	77	80	22	27	98	98	0	5664	5472	1310	23	107	107	113	39	34	100	100	0	0.176	0.175	0.177	0.163	1.785	0.169	0.859	156	553	100	6535	6305	-2.506	978	5557	940	5365	158599	853660	42.591	137.410	0	0	0
3	17	1	"corA"	"STM3952"	13720	15740	140	980	1465	1419	96	78	78	80	19	23	95	92	0	2493	3420	3392	99	110	110	116	31	26	98	98	0	0.379	0.419	0.447	0.387	4.440	0.292	0.391	156	585	100	3285	4697	-1.402	902	2383	1387	3310	228608	533486	72.895	106.581	0	0	0
3	18	1	"yigA"	"STM3948"	13910	15740	150	2918	2820	810	28	80	80	92	111	120	100	100	0	6057	5567	1897	34	114	114	138	163	118	98	97	0	0.478	0.502	0.491	0.544	2.007	0.466	0.821	156	685	100	8781	8193	-1.066	2838	5943	2740	5453	439870	868522	24.577	33.307	0	0	0
3	19	1	"priB"	"STM4392"	14070	15730	150	890	1762	2579	146	80	80	94	108	114	89	80	0	153	220	160	72	116	116	149	197	132	17	7	0	21.892	16.173	13.417	13.054	5.525	32.530	0.071	156	772	100	847	1786	4.452	810	37	1682	104	274799	34352	15.444	0.360	0	0	0
3	20	1	"ytfJ"	"STM4405"	14260	15740	140	198	295	297	100	81	81	86	37	43	88	71	0	1275	2091	2472	118	114	114	136	141	103	96	92	0	0.101	0.108	0.093	0.100	4.081	0.077	0.426	156	680	100	1278	2191	-3.311	117	1161	214	1977	46094	326161	5.649	13.865	0	0	0
3	21	1	"mpl"	"STM4416"	14440	15740	150	995	2916	3665	125	80	80	87	53	60	99	94	0	2427	4841	5497	113	114	114	143	210	146	94	82	0	0.396	0.600	0.583	0.544	5.056	0.496	0.331	156	719	100	3228	7563	-1.338	915	2313	2836	4727	454955	755121	53.377	22.371	0	0	0
3	22	1	""	"STM4420"	14610	15740	140	153	213	155	72	80	80	88	67	76	55	29	0	1705	2838	3189	112	119	119	158	266	168	94	89	0	0.046	0.049	0.050	0.045	3.269	0.035	0.413	156	724	100	1659	2852	-4.441	73	1586	133	2719	33186	442706	1.866	10.075	0	0	0
3	23	1	""	"STM4424"	14790	15750	140	98	99	24	24	80	80	83	24	28	38	10	0	2660	3232	2547	78	121	121	128	44	34	100	100	0	0.007	0.006	0.007	0.008	2.798	0.005	0.232	156	604	100	2557	3130	-7.140	18	2539	19	3111	15412	504158	0.667	70.545	0	0	0
3	24	1	""	"STM4428"	14970	15740	140	133	155	75	48	80	80	84	41	48	56	33	0	3917	4684	3345	71	119	119	124	35	28	100	99	0	0.014	0.016	0.014	0.014	3.048	0.015	0.340	156	827	100	3851	4640	-6.163	53	3798	75	4565	24187	730715	1.732	130.286	0	0	0
3	1	2	"clpX"	"STM0449"	10870	15920	130	2317	3501	3950	112	84	84	91	35	38	97	94	0	990	1609	1854	115	114	114	122	35	28	95	90	0	2.549	2.286	2.261	2.373	3.768	2.781	0.522	120	553	100	3109	4912	1.350	2233	876	3417	1495	420126	193107	97.429	42.486	0	0	0
3	2	2	"ptrB"	"STM1879"	11050	15920	130	305	398	338	84	81	81	87	30	34	90	84	0	2561	3035	2589	85	111	111	119	38	31	100	100	0	0.091	0.108	0.101	0.100	3.427	0.090	0.525	120	387	100	2674	3241	-3.451	224	2450	317	2924	47814	364200	10.367	76.737	0	0	0
3	3	2	"yihV"	"STM4024"	11230	15920	130	127	144	85	59	81	81	85	27	31	65	41	0	2114	2815	2504	88	113	113	120	39	32	100	100	0	0.023	0.023	0.023	0.023	2.853	0.020	0.365	120	368	100	2047	2765	-5.443	46	2001	63	2702	17336	337820	2.185	69.103	0	0	0
3	4	2	"thiG"	"STM4160"	11410	15920	120	122	163	122	74	82	82	91	40	43	48	31	0	1096	1813	2325	128	114	114	122	43	35	95	91	0	0.041	0.048	0.050	0.057	5.560	0.028	0.270	120	382	100	1022	1780	-4.618	40	982	81	1699	19567	217507	1.800	39.326	0	0	0
3	5	2	"thiC"	"STM4164"	11590	15920	120	154	180	122	67	83	83	89	31	34	66	54	0	858	1213	923	76	112	112	117	28	23	99	98	0	0.095	0.088	0.095	0.079	3.774	0.062	0.247	120	363	100	817	1198	-3.393	71	746	97	1101	21587	145576	2.935	39.143	0	0	0
3	6	2	"yjaG"	"STM4169"	11770	15920	130	789	1129	1196	105	84	84	88	28	31	95	92	0	1516	2222	2135	96	114	114	117	28	23	100	100	0	0.503	0.496	0.507	0.404	4.093	0.363	0.340	120	389	100	2107	3153	-0.992	705	1402	1045	2108	135507	266604	37.179	75.179	0	0	0
3	7	2	""	"STM2701"	11950	15920	130	98	127	75	59	81	81	87	27	31	42	29	0	1783	3616	4471	123	114	114	118	28	23	79	72	0	0.010	0.013	0.021	0.034	8.392	0.012	0.399	120	386	100	1686	3548	-6.617	17	1669	46	3502	15240	433937	1.481	124.929	0	0	0
3	8	2	"stfE"	"STM0198"	12120	15910	120	117	124	40	32	80	80	84	22	26	65	41	0	2433	2634	1846	70	115	115	122	37	30	99	95	0	0.016	0.017	0.021	0.021	3.084	0.010	0.253	120	387	100	2355	2563	-5.969	37	2318	44	2519	14881	316116	1.818	67.892	0	0	0
3	9	2	"eutQ"	"STM2468"	12300	15920	130	80	99	69	69	81	81	83	18	21	33	20	0	708	1992	2732	137	122	122	171	318	185	52	49	0	-0.002	0.010	0.032	0.057	9.740	0.005	0.054	120	451	100	585	1888	Error	-1	586	18	1870	11855	239001	0.889	5.726	0	0	0
3	10	2	"eutN"	"STM2464"	12480	15930	110	86	94	26	27	82	82	87	32	36	25	3	0	322	771	781	101	119	119	197	398	202	43	36	0	0.020	0.018	0.045	0.080	11.260	0.006	0.051	80	400	100	207	664	-5.665	4	203	12	652	7515	61675	0.219	1.442	0	0	0
3	11	2	"prpB"	"STM0368"	12660	15920	130	87	98	42	42	81	81	87	36	41	24	9	0	460	2077	2724	131	114	114	144	211	146	50	49	0	0.017	0.009	0.027	0.039	8.826	0.009	0.240	120	438	100	352	1980	-5.850	6	346	17	1963	11805	249271	0.306	9.161	0	0	0
3	12	2	"tus"	"STM1470"	12840	15920	130	194	296	264	89	80	80	84	30	35	74	64	0	1247	1969	1998	101	112	112	116	26	22	97	93	0	0.100	0.116	0.129	0.133	5.237	0.079	0.347	120	378	100	1249	2073	-3.316	114	1135	216	1857	35466	236238	7.067	71.269	0	0	0
3	13	2	"ogt"	"STM1659"	13020	15910	130	202	313	302	96	80	80	86	32	37	88	73	0	1083	1791	2074	115	110	110	114	26	22	100	100	0	0.125	0.139	0.123	0.132	3.223	0.084	0.364	120	358	100	1095	1914	-2.996	122	973	233	1681	37558	214952	7.094	64.500	0	0	0
3	14	2	"rpmF"	"STM1191"	13190	15910	130	692	868	808	93	77	77	80	22	27	100	99	0	169	194	103	53	106	106	115	48	41	61	30	0	9.762	8.989	9.437	9.974	2.847	16.816	0.185	120	374	100	678	879	3.287	615	63	791	88	104190	23281	35.818	1.646	0	0	0
3	15	2	"fabG"	"STM1195"	13370	15920	140	5101	6698	6212	92	77	77	88	53	60	99	99	0	863	1103	981	88	109	109	118	64	54	92	91	0	6.663	6.661	6.229	6.316	4.072	10.655	0.360	156	407	100	5778	7615	2.736	5024	754	6621	994	1044844	171991	124.717	15.391	0	0	0
3	16	2	"phsA"	"STM2065"	13550	15920	130	134	149	60	40	78	78	94	61	64	44	15	0	2782	3298	1830	55	113	113	120	38	31	100	100	0	0.021	0.022	0.020	0.018	2.860	0.012	0.129	120	353	100	2725	3256	-5.575	56	2669	71	3185	17925	395801	0.902	83.632	0	0	0
3	17	2	"dacD"	"STM2062"	13720	15920	130	482	560	273	48	78	78	84	32	38	100	100	0	4298	4657	2252	48	120	120	141	74	52	100	100	0	0.097	0.106	0.102	0.106	1.748	0.084	0.537	120	362	100	4582	5019	-3.370	404	4178	482	4537	67206	558815	14.875	61.027	0	0	0
3	18	2	"pefD"	"PSLT016"	13900	15920	130	147	221	201	90	78	78	90	96	106	36	16	0	3478	5921	7950	134	124	124	173	217	125	95	90	0	0.021	0.025	0.021	0.026	3.694	0.015	0.267	120	442	100	3423	5940	-5.603	69	3354	143	5797	26510	710472	1.365	26.488	0	0	0
3	19	2	"ybjG"	"STM0865"	14090	15950	100	148	489	557	113	78	78	94	107	113	47	45	0	341	2154	2677	124	120	120	186	274	147	48	47	0	0.317	0.202	0.206	0.289	6.935	0.155	0.421	80	396	100	291	2445	-1.659	70	221	411	2034	39096	172281	3.692	7.182	0	0	0
3	20	2	"thiM"	"STM2147"	14270	15940	110	95	118	64	54	77	77	84	40	47	38	20	0	287	743	864	116	114	114	146	160	109	50	47	0	0.104	0.065	0.106	0.153	5.265	0.048	0.341	80	359	100	191	670	-3.265	18	173	41	629	9451	59416	0.850	3.731	0	0	0
3	21	2	"thiI"	"STM0425"	14420	15910	100	1049	2244	2542	113	81	81	85	27	31	80	75	0	1485	3987	4934	123	115	115	135	160	118	68	66	0	0.707	0.559	0.483	0.637	7.477	0.447	0.411	80	364	100	2338	6035	-0.501	968	1370	2163	3872	179535	318941	79.963	24.075	0	0	0
3	22	2	"hilD"	"STM2875"	14590	15960	70	537	534	215	40	82	82	108	118	109	93	84	0	2842	2870	1106	38	125	125	292	578	197	96	96	0	0.167	0.165	0.168	0.163	2.030	0.132	0.591	32	217	100	3172	3197	-2.578	455	2717	452	2745	17075	91829	3.610	4.460	0	0	0
3	23	2	"prgK"	"STM2871"	14810	15920	120	96	198	210	106	81	81	89	61	68	36	28	0	293	1716	2639	153	122	122	174	330	189	45	41	0	0.088	0.073	0.121	0.165	6.905	0.038	0.196	120	425	100	186	1711	-3.511	15	171	117	1594	23715	205941	1.787	4.673	0	0	0
3	24	2	"nhoA"	"STM1582"	14940	15930	100	133	259	240	92	78	78	80	16	20	58	52	0	1114	2241	2722	121	119	119	138	111	80	58	57	0	0.055	0.085	0.138	0.143	5.186	0.055	0.356	80	345	100	1050	2303	-4.177	55	995	181	2122	20694	179283	11.188	18.946	0	0	0
3	1	3	"hsdS"	"STM4524"	10880	16080	130	559	912	858	94	82	82	89	31	34	95	91	0	1529	2630	2761	104	116	116	148	200	135	87	79	0	0.338	0.330	0.311	0.366	3.871	0.256	0.600	120	601	100	1890	3344	-1.567	477	1413	830	2514	109466	315561	26.548	12.410	0	0	0
3	2	3	"hisF"	"STM2077"	11060	16080	130	546	1110	1473	132	81	81	89	37	41	87	81	0	1027	1677	2032	121	114	114	123	43	34	86	80	0	0.509	0.658	0.758	0.621	5.304	0.634	0.469	120	377	100	1378	2592	-0.973	465	913	1029	1563	133168	201272	27.595	36.140	0	0	0
3	3	3	"trmD"	"STM2674"	11240	16080	140	3548	10325	12703	123	80	80	86	31	36	93	89	0	252	557	592	106	109	109	118	40	33	64	59	0	24.252	22.868	17.807	16.170	6.502	29.389	0.553	156	386	100	3611	10693	4.600	3468	143	10245	448	1610734	86848	330.290	10.975	0	0	0
3	4	3	"fruF"	"STM2206"	11420	16080	130	535	1693	2272	134	80	80	94	139	147	61	55	0	513	1813	2431	134	109	109	132	316	239	52	44	0	1.126	0.947	1.104	1.107	4.709	0.855	0.359	120	374	100	859	3317	0.172	455	404	1613	1704	203209	217619	11.504	5.320	0	0	0
3	5	3	"asrB"	"STM2549"	11590	16080	130	94	106	40	37	81	81	92	136	147	2	0	0	741	1695	1964	115	110	110	132	311	235	60	50	0	0.021	0.016	0.025	0.043	8.154	0.008	0.007	120	385	100	644	1610	-5.601	13	631	25	1585	12693	203430	0.103	5.026	0	0	0
3	6	3	"sifA"	"STM1224"	11770	16080	130	149	198	136	68	81	81	132	523	396	2	0	0	1869	2659	2487	93	114	114	512	3765	735	23	6	0	0.039	0.046	0.048	0.046	3.931	0.034	0.422	120	398	100	1823	2662	-4.690	68	1755	117	2545	23810	319072	0.126	0.570	0	0	0
3	7	3	"cbiM"	"STM2023"	11950	16090	120	104	129	76	58	77	77	138	554	401	0	0	0	1190	2038	2303	113	112	112	559	3985	712	15	1	0	0.025	0.027	0.037	0.028	5.511	0.019	0.016	120	355	100	1105	1978	-5.319	27	1078	52	1926	15420	244536	-0.016	0.371	0	0	0
3	8	3	"cbiP"	"STM2019"	12120	16090	130	145	237	247	104	78	78	81	26	32	60	52	0	629	2093	3112	148	112	112	130	131	100	59	55	0	0.130	0.080	0.169	0.176	6.843	0.034	0.191	120	400	100	584	2140	-2.948	67	517	159	1981	28395	251138	6.000	14.985	0	0	0
3	9	3	"samB"	"PSLT054"	12300	16090	130	192	291	243	83	78	78	80	18	22	81	72	0	1221	2575	2990	116	113	113	132	127	96	86	77	0	0.103	0.087	0.093	0.102	4.164	0.061	0.514	120	441	100	1222	2675	-3.281	114	1108	213	2462	34900	309005	11.722	19.236	0	0	0
3	10	3	"uhpT"	"STM3787"	12480	16090	130	107	126	61	48	77	77	79	16	20	62	46	0	1297	2505	2709	108	110	110	118	41	34	90	84	0	0.025	0.020	0.031	0.039	5.911	0.011	0.229	120	411	100	1217	2444	-5.306	30	1187	49	2395	15161	300586	2.938	58.220	0	0	0
3	11	3	"trpA"	"STM1727"	12660	16100	130	148	248	235	94	77	77	80	19	23	64	57	0	920	1993	2266	113	111	111	115	28	24	84	75	0	0.088	0.091	0.109	0.133	6.641	0.054	0.219	120	395	100	880	2053	-3.510	71	809	171	1882	29780	239109	8.842	67.071	0	0	0
3	12	3	"rhaT"	"STM4050"	12850	16090	140	96	116	97	83	79	79	108	158	146	3	1	0	1617	3010	3411	113	114	114	169	336	198	80	67	0	0.011	0.013	0.015	0.018	4.944	0.008	0.095	156	414	100	1520	2933	-6.466	17	1503	37	2896	18037	469483	0.051	8.455	0	0	0
3	13	3	"glnQ"	"STM0828"	13010	16090	130	579	1011	1492	147	79	79	101	134	132	76	64	0	570	1053	1456	138	112	112	151	278	184	65	44	0	1.092	0.990	0.896	0.986	4.994	1.015	0.296	120	417	100	958	1873	0.127	500	458	932	941	121297	126335	6.791	3.245	0	0	0
3	14	3	""	"STM4158"	13180	16100	100	82	85	20	23	75	75	81	30	37	17	1	0	210	235	129	54	109	109	120	63	52	71	38	0	0.069	0.079	0.177	0.153	4.171	0.013	0.003	80	376	100	108	136	-3.851	7	101	10	126	6765	18765	0.133	1.825	0	0	0
3	15	3	""	"STM1260"	13370	16100	130	143	193	154	79	75	75	84	48	57	60	38	0	1198	1862	2103	112	108	108	120	58	48	95	91	0	0.062	0.067	0.077	0.074	4.343	0.047	0.415	120	478	100	1158	1872	-4.003	68	1090	118	1754	23212	223412	2.271	30.034	0	0	0
3	16	3	""	"PSLT026"	13560	16100	130	133	248	258	104	78	78	94	60	63	48	38	0	1220	2631	3504	133	114	114	125	55	44	83	80	0	0.050	0.068	0.075	0.087	7.478	0.030	0.159	120	362	100	1161	2687	-4.330	55	1106	170	2517	29799	315766	2.567	45.564	0	0	0
3	17	3	""	"STM4457"	13730	16100	140	187	288	316	109	78	78	86	37	43	73	58	0	597	848	878	103	119	119	143	85	59	83	76	0	0.228	0.288	0.239	0.283	5.082	0.164	0.194	156	345	100	587	939	-2.133	109	478	210	729	44997	132227	5.459	8.294	0	0	0
3	18	3	"metJ"	"STM4099"	13910	16100	130	183	324	354	109	75	75	78	23	29	86	74	0	279	492	578	117	116	116	141	86	60	72	46	0	0.663	0.662	0.796	0.699	4.662	0.574	0.154	120	365	100	271	625	-0.594	108	163	249	376	38869	59096	10.696	4.081	0	0	0
3	19	3	""	"Not LT2a84"	14080	16110	130	84	87	25	28	74	74	75	17	22	31	15	0	460	1058	1460	137	111	111	126	63	50	90	82	0	0.029	0.014	0.044	0.039	4.654	0.005	0.057	120	347	100	359	960	-5.125	10	349	13	947	10456	126960	0.706	14.794	0	0	0
3	20	3	"traW"	"PSLT091"	14260	16100	150	103	121	70	57	76	76	77	17	22	57	39	0	1335	2660	3274	123	111	111	134	116	86	92	83	0	0.022	0.018	0.025	0.024	4.919	0.011	0.268	156	396	100	1251	2594	-5.503	27	1224	45	2549	18900	414956	2.588	21.776	0	0	0
3	21	3	"traN"	"PSLT095"	14430	16100	130	189	280	259	92	77	77	80	20	25	80	71	0	3865	5966	6569	110	118	118	156	250	160	91	84	0	0.030	0.035	0.035	0.037	5.881	0.022	0.344	120	424	100	3859	6051	-5.064	112	3747	203	5848	33612	715940	10.000	23.240	0	0	0
3	22	3	"trbB"	"PSLT099"	14620	16110	130	104	125	73	58	79	79	86	57	66	27	11	0	1168	1552	1440	92	123	123	192	377	196	72	59	0	0.024	0.032	0.038	0.037	4.384	0.013	0.073	120	500	100	1070	1475	-5.385	25	1045	46	1429	15013	186199	0.684	3.607	0	0	0
3	23	3	"traD"	"PSLT104"	14800	16100	130	417	578	558	96	79	79	81	21	25	99	98	0	5812	8239	8131	98	121	121	160	249	155	99	98	0	0.059	0.061	0.055	0.061	2.842	0.048	0.555	120	442	100	6029	8617	-4.074	338	5691	499	8118	69400	988733	23.667	32.446	0	0	0
3	24	3	""	"PSLT109"	14960	16110	130	114	126	47	37	79	79	81	22	27	66	40	0	844	982	593	60	118	118	146	147	100	95	91	0	0.048	0.054	0.057	0.053	2.737	0.050	0.410	120	551	100	761	911	-4.375	35	726	47	864	15144	117871	2.045	5.687	0	0	0
3	1	4	""	"STM2732"	10930	16280	90	84	86	20	23	80	80	85	28	32	9	1	0	187	810	1231	151	121	121	201	309	153	34	30	0	0.061	0.009	0.082	0.079	7.325	0.006	0.035	52	290	100	70	695	-4.044	4	66	6	689	4482	42130	0.036	1.971	0	0	0
3	2	4	""	"STM2710"	11060	16260	130	93	104	51	49	79	79	84	30	35	24	14	0	1208	2251	2876	127	112	112	125	75	60	96	95	0	0.013	0.012	0.016	0.017	4.034	0.008	0.136	120	446	100	1110	2164	-6.291	14	1096	25	2139	12521	270171	0.667	28.347	0	0	0
3	3	4	""	"STM1614"	11240	16270	130	112	135	121	89	77	77	81	27	33	63	30	0	3803	4777	3540	74	108	108	119	38	31	100	100	0	0.009	0.012	0.010	0.009	2.840	0.008	0.104	120	407	100	3730	4727	-6.722	35	3695	58	4669	16257	573183	2.000	122.579	0	0	0
3	4	4	"tehB"	"STM1608"	11410	16270	130	394	576	764	132	79	79	94	134	142	80	55	0	1192	1654	1775	107	111	111	134	301	224	95	83	0	0.291	0.322	0.285	0.247	2.750	0.285	0.414	120	414	100	1396	2040	-1.779	315	1081	497	1543	69060	198450	3.597	5.050	0	0	0
3	5	4	"tpx"	"STM1682"	11600	16260	130	1800	2133	1559	73	82	82	94	128	136	98	95	0	650	758	509	67	111	111	132	288	218	80	45	0	3.187	3.170	3.187	3.518	2.450	4.090	0.510	120	450	100	2257	2698	1.672	1718	539	2051	647	255999	90929	15.930	2.174	0	0	0
3	6	4	""	"STM1677"	11770	16270	120	212	225	107	47	80	80	131	508	387	1	0	0	3627	3792	2093	55	114	114	491	3657	744	48	5	0	0.038	0.039	0.038	0.036	2.184	0.030	0.521	120	422	100	3645	3823	-4.734	132	3513	145	3678	27046	455050	0.185	0.903	0	0	0
3	7	4	"uppS"	"STM0221"	11950	16260	130	711	1262	1673	132	76	76	130	513	394	55	31	0	839	1091	1055	96	112	112	495	3688	745	4	0	0	0.873	1.211	0.979	1.044	3.969	0.079	0.053	120	415	100	1362	2165	-0.195	635	727	1186	979	151389	130941	2.207	0.162	0	0	0
3	8	4	"yaeD"	"STM0248"	12110	16270	130	1254	1366	871	63	78	78	83	31	37	99	98	0	2315	2593	1629	62	113	113	129	123	95	100	100	0	0.534	0.519	0.554	0.493	2.390	0.396	0.392	120	444	100	3378	3768	-0.905	1176	2202	1288	2480	163964	311148	41.387	20.033	0	0	0
3	9	4	"rof"	"STM0237"	12300	16260	100	77	80	27	33	77	77	80	18	22	18	11	0	116	134	58	43	113	113	121	36	29	21	15	0	0.000	0.143	0.638	0.620	4.572	0.173	0.033	80	374	100	3	24	Error	0	3	3	21	6426	10746	0.000	0.361	0	0	0
3	10	4	"yeeX"	"STM2059"	12480	16260	130	312	537	614	114	78	78	79	17	21	97	93	0	284	452	506	111	108	108	114	36	31	94	79	0	1.330	1.334	1.356	1.394	4.185	1.489	0.290	120	462	100	410	803	0.411	234	176	459	344	64391	54203	26.941	9.389	0	0	0
3	11	4	"sbcB"	"STM2067"	12660	16270	140	195	296	264	89	78	78	81	25	30	78	71	0	719	1188	1231	103	110	110	120	44	36	91	88	0	0.192	0.202	0.239	0.220	4.977	0.122	0.313	156	452	100	726	1296	-2.380	117	609	218	1078	46179	185387	8.600	24.273	0	0	0
3	12	4	"fixC"	"STM0077"	12840	16280	130	1044	969	697	71	78	78	117	181	154	72	68	0	5887	6264	3261	52	115	115	223	457	204	100	100	0	0.167	0.145	0.146	0.087	4.716	0.109	0.416	120	442	100	6738	7040	-2.579	966	5772	891	6149	116238	751667	4.707	13.219	0	0	0
3	13	4	"yjbC"	"STM4193"	13020	16280	130	844	1229	1274	103	81	81	122	184	150	86	76	0	1875	2823	2996	106	119	119	230	464	201	90	80	0	0.435	0.425	0.412	0.397	2.446	0.332	0.514	120	427	100	2519	3852	-1.203	763	1756	1148	2704	147476	338752	6.016	5.588	0	0	0
3	14	4	"dinF"	"STM4238"	13190	16280	130	770	1110	1074	96	77	77	83	30	36	100	99	0	3169	4778	4512	94	109	109	121	48	39	100	100	0	0.226	0.221	0.217	0.210	2.228	0.187	0.626	120	466	100	3753	5702	-2.143	693	3060	1033	4669	133192	573409	34.233	97.021	0	0	0
3	15	4	""	"STM4267"	13370	16280	130	127	139	68	48	75	75	77	17	22	79	63	0	1215	1438	971	67	106	106	113	39	34	100	99	0	0.047	0.048	0.046	0.043	2.781	0.036	0.332	120	450	100	1161	1396	-4.415	52	1109	64	1332	16713	172526	3.647	33.974	0	0	0
3	16	4	"malE"	"STM4229"	13550	16280	140	530	969	1139	117	77	77	83	41	49	96	93	0	2956	4993	5588	111	107	107	117	50	42	98	98	0	0.159	0.183	0.155	0.153	3.394	0.149	0.551	156	370	100	3302	5778	-2.653	453	2849	892	4886	151208	778904	21.610	97.520	0	0	0
3	17	4	"yfdZ"	"STM2402"	13720	16270	140	1716	2134	1402	65	79	79	88	47	53	98	98	0	4221	5214	3499	67	114	114	136	82	60	95	95	0	0.399	0.403	0.381	0.431	2.849	0.346	0.674	156	312	100	5744	7155	-1.327	1637	4107	2055	5100	332849	813311	43.532	61.927	0	0	0
3	18	4	"yfcA"	"STM2382"	13910	16280	140	231	395	497	125	78	78	85	39	45	79	70	0	757	1254	1662	132	118	118	139	74	53	86	80	0	0.239	0.279	0.245	0.264	4.722	0.160	0.258	156	362	100	792	1453	-2.062	153	639	317	1136	61696	195567	7.949	15.068	0	0	0
3	19	4	"ybdB"	"STM0599"	14080	16270	120	106	140	98	70	76	76	81	37	45	42	24	0	370	550	559	101	111	111	128	61	47	83	72	0	0.116	0.146	0.163	0.150	5.648	0.072	0.139	120	327	100	289	503	-3.110	30	259	64	439	16795	66024	1.595	6.918	0	0	0
3	20	4	"fsr"	"STM0493"	14260	16280	140	446	609	551	90	76	76	78	19	24	96	93	0	2555	3338	3095	92	113	113	126	53	42	98	98	0	0.152	0.165	0.138	0.153	3.841	0.118	0.451	156	373	100	2812	3758	-2.722	370	2442	533	3225	94935	520779	27.947	60.604	0	0	0
3	21	4	"ybbB"	"STM0513"	14440	16280	130	438	533	390	73	77	77	80	19	23	99	98	0	1994	2682	2548	95	122	122	157	252	160	99	95	0	0.193	0.178	0.179	0.179	2.065	0.129	0.599	120	398	100	2233	3016	-2.375	361	1872	456	2560	63915	321870	23.842	10.020	0	0	0
3	22	4	"lpxH"	"STM0535"	14610	16280	120	466	719	987	137	78	78	81	18	22	100	98	0	1205	1881	2689	142	121	121	157	245	156	95	87	0	0.358	0.364	0.349	0.341	2.218	0.271	0.484	120	423	100	1472	2401	-1.482	388	1084	641	1760	86230	225746	35.444	7.037	0	0	0
3	23	4	""	"STM0563"	14790	16280	100	75	75	17	22	77	77	79	17	21	15	1	0	132	141	47	33	114	114	132	118	89	7	0	0	-0.111	-0.074	0.500	0.397	5.236	0.043	0.023	80	376	100	16	25	Error	-2	18	-2	27	6014	11306	-0.235	0.076	0	0	0
3	24	4	"fepD"	"STM0592"	14980	16280	130	322	359	198	55	79	79	81	19	23	99	99	0	2352	2668	1828	68	115	115	133	115	86	99	99	0	0.109	0.110	0.104	0.112	2.080	0.092	0.718	120	623	100	2480	2833	-3.203	243	2237	280	2553	43070	320163	14.632	22.043	0	0	0
3	1	5	"yeaZ"	"STM1820"	10890	16440	130	1905	1989	1032	51	83	83	88	40	45	100	100	0	2591	2881	1366	47	119	119	141	105	74	100	100	0	0.737	0.690	0.671	0.637	2.073	0.659	0.680	120	555	100	4294	4668	-0.440	1822	2472	1906	2762	238738	345761	47.525	26.095	0	0	0
3	2	5	"ymgE"	"STM1797"	11060	16450	120	92	105	46	43	79	79	84	24	28	35	19	0	378	541	473	87	111	111	119	35	29	97	94	0	0.049	0.060	0.069	0.074	3.567	0.057	0.295	120	361	100	280	456	-4.360	13	267	26	430	12584	64862	0.875	12.057	0	0	0
3	3	5	"narJ"	"STM1762"	11240	16440	120	93	101	42	41	77	77	81	27	33	32	7	0	1831	2148	1244	57	111	111	120	36	30	100	100	0	0.009	0.012	0.012	0.011	2.842	0.011	0.145	120	361	100	1736	2061	-6.748	16	1720	24	2037	12076	257811	0.741	56.333	0	0	0
3	4	5	"manY"	"STM1831"	11420	16440	140	1668	2315	2157	93	77	77	86	57	66	94	92	0	1270	1606	1267	78	112	112	121	38	31	96	93	0	1.374	1.498	1.308	1.402	4.163	2.189	0.336	156	385	100	2749	3732	0.458	1591	1158	2238	1494	361122	250538	39.105	39.079	0	0	0
3	5	5	"minD"	"STM1815"	11600	16450	130	2875	3129	1784	57	80	80	90	58	64	100	100	0	2336	2683	1677	62	112	112	120	37	30	100	100	0	1.257	1.186	1.241	1.201	2.036	1.186	0.626	120	389	100	5019	5620	0.330	2795	2224	3049	2571	375457	321918	52.397	69.270	0	0	0
3	6	5	"ycgB"	"STM1804"	11770	16450	130	253	263	95	36	81	81	87	39	44	96	87	0	3947	4175	1933	46	116	116	124	39	31	100	100	0	0.045	0.045	0.044	0.043	1.689	0.039	0.397	120	408	100	4003	4241	-4.477	172	3831	182	4059	31549	501025	4.513	103.872	0	0	0
3	7	5	"glnA"	"STM4007"	11950	16450	130	1344	2145	2529	117	78	78	85	46	54	98	95	0	1780	2736	2896	105	117	117	126	45	35	97	94	0	0.761	0.789	0.793	0.778	4.218	0.750	0.277	120	412	100	2929	4686	-0.394	1266	1663	2067	2619	257432	328360	44.783	58.000	0	0	0
3	8	5	"yijC"	"STM4127"	12130	16450	130	222	599	880	146	78	78	84	36	42	70	60	0	487	1460	2294	157	118	118	127	44	34	76	68	0	0.390	0.388	0.390	0.418	5.151	0.316	0.596	120	420	100	513	1863	-1.358	144	369	521	1342	71904	175156	14.306	30.295	0	0	0
3	9	5	""	"STM4080"	12300	16450	130	148	233	211	90	76	76	78	18	23	68	55	0	771	1825	2197	120	111	111	118	34	28	80	71	0	0.109	0.092	0.100	0.142	7.364	0.062	0.415	120	462	100	732	1871	-3.196	72	660	157	1714	27997	218957	8.611	50.206	0	0	0
3	10	5	"sbp"	"STM4063"	12480	16460	130	147	238	256	107	76	76	79	18	22	73	65	0	1689	2965	3471	117	110	110	117	47	40	98	93	0	0.045	0.057	0.054	0.052	4.376	0.054	0.553	120	406	100	1650	3017	-4.475	71	1579	162	2855	28543	355805	8.833	60.596	0	0	0
3	11	5	""	"STM4051"	12660	16460	130	79	87	31	35	76	76	81	32	39	15	5	0	804	1774	2200	124	109	109	120	55	45	70	64	0	0.004	0.007	0.015	0.035	11.424	0.005	0.052	120	403	100	698	1676	-7.856	3	695	11	1665	10386	212889	0.188	30.073	0	0	0
3	12	5	"fdhD"	"STM4038"	12830	16460	100	87	96	37	38	74	74	77	28	36	28	13	0	170	278	240	86	105	105	114	39	34	61	43	0	0.200	0.127	0.271	0.268	5.447	0.077	0.179	80	334	100	78	195	-2.322	13	65	22	173	7655	22250	0.679	4.205	0	0	0
3	13	5	"rplQ"	"STM3414"	13010	16460	130	765	1336	2337	174	78	78	95	106	111	88	77	0	227	297	228	76	111	111	186	353	189	19	4	0	5.922	6.763	5.233	5.599	4.582	28.228	0.090	120	401	100	803	1444	2.566	687	116	1258	186	160264	35631	11.708	0.314	0	0	0
3	14	5	"rpmD"	"STM3422"	13170	16460	120	259	524	642	122	80	80	83	25	30	94	87	0	125	144	69	47	107	107	120	75	62	17	5	0	9.944	12.000	8.077	8.524	4.185	18.870	0.231	120	363	100	197	481	3.314	179	18	444	37	62922	17303	17.640	0.320	0	0	0
3	15	5	"rplX"	"STM3429"	13370	16460	130	454	934	1686	180	76	76	79	21	26	97	93	0	125	141	57	40	105	105	108	34	31	36	17	0	18.900	23.833	12.861	12.881	4.408	148.915	0.033	120	398	100	398	894	4.240	378	20	858	36	112130	16879	40.714	0.971	0	0	0
3	16	5	"rplP"	"STM3433"	13550	16460	130	2017	3510	4399	125	75	75	81	42	51	100	100	0	159	198	124	62	102	102	107	30	28	74	48	0	34.070	35.781	35.793	31.702	3.603	110.954	0.106	120	344	100	1999	3531	5.090	1942	57	3435	96	421167	23720	81.643	3.033	0	0	0
3	17	5	"rplB"	"STM3437"	13730	16460	140	6214	8071	7195	89	79	79	93	61	65	98	97	0	273	318	208	65	108	108	125	68	54	72	55	0	37.182	38.057	38.364	38.271	3.657	61.550	0.325	156	343	100	6300	8202	5.217	6135	165	7992	210	1259107	49674	130.787	2.838	0	0	0
3	18	5	"yheN"	"STM3451"	13890	16460	120	206	277	250	90	80	80	92	57	61	74	51	0	287	448	531	118	112	112	133	74	55	82	55	0	0.720	0.586	0.654	0.633	4.439	0.213	0.090	120	347	100	301	533	-0.474	126	175	197	336	33184	53734	3.246	4.257	0	0	0
3	19	5	""	"STM4465"	14080	16460	130	85	91	29	31	78	78	86	46	53	10	3	0	2061	2393	1866	77	108	108	121	44	36	100	99	0	0.004	0.006	0.009	0.010	3.644	0.004	0.023	120	383	100	1960	2298	-8.124	7	1953	13	2285	10954	287112	0.109	51.636	0	0	0
3	20	5	"idnR"	"STM4481"	14240	16460	120	118	143	80	55	77	77	85	42	49	48	28	0	1323	1927	2025	105	114	114	125	41	32	98	95	0	0.034	0.036	0.038	0.037	4.388	0.022	0.228	120	351	100	1250	1879	-4.882	41	1209	66	1813	17204	231249	1.381	43.951	0	0	0
3	21	5	"yjiG"	"STM4513"	14420	16460	120	94	128	85	66	77	77	82	31	37	39	24	0	261	731	1097	150	120	120	135	85	62	54	46	0	0.121	0.083	0.178	0.187	7.021	0.029	0.111	120	450	100	158	662	-3.052	17	141	51	611	15313	87751	1.484	7.012	0	0	0
3	22	5	"yjjI"	"STM4566"	14610	16460	130	120	154	95	61	78	78	82	24	29	66	45	0	1662	2691	2967	110	117	117	129	46	35	92	89	0	0.027	0.030	0.031	0.037	5.345	0.017	0.266	120	489	100	1587	2650	-5.201	42	1545	76	2574	18452	322922	3.000	55.696	0	0	0
3	23	5	"sthA"	"STM4594"	14800	16460	130	92	105	43	40	77	77	80	23	28	35	21	0	875	1391	1681	120	115	115	131	71	54	92	84	0	0.020	0.022	0.030	0.035	5.415	0.012	0.190	120	492	100	775	1304	-5.663	15	760	28	1276	12610	166916	1.087	17.746	0	0	0
3	24	5	""	"STM3736"	14970	16470	130	150	188	126	67	78	78	80	19	23	79	67	0	1143	2016	2265	112	117	117	126	43	34	95	89	0	0.070	0.058	0.072	0.077	5.550	0.025	0.155	120	558	100	1098	2009	-3.833	72	1026	110	1899	22606	241907	5.684	43.953	0	0	0
3	1	6	"gntT"	"STM3512"	10880	16610	130	766	900	645	71	84	84	89	26	29	100	100	0	2027	2476	1615	65	123	123	131	45	34	100	100	0	0.358	0.347	0.362	0.339	2.440	0.243	0.395	120	551	100	2586	3169	-1.481	682	1904	816	2353	108044	297091	31.192	52.111	0	0	0
3	2	6	"sspB"	"STM3341"	11060	16610	130	706	1035	1005	97	81	81	85	23	27	99	98	0	529	741	681	91	115	115	123	38	30	94	90	0	1.510	1.524	1.483	1.564	3.310	1.857	0.396	120	421	100	1039	1580	0.594	625	414	954	626	124156	88863	41.304	16.263	0	0	0
3	3	6	"yhcH"	"STM3335"	11240	16620	130	180	226	146	64	79	79	82	21	25	94	90	0	1454	1964	1439	73	111	111	118	31	26	100	100	0	0.075	0.079	0.074	0.072	2.218	0.067	0.439	120	439	100	1444	2000	-3.733	101	1343	147	1853	27145	235711	6.857	59.548	0	0	0
3	4	6	"yrbB"	"STM3309"	11410	16610	130	288	392	337	85	77	77	83	50	60	94	81	0	325	456	382	83	109	109	116	31	26	95	90	0	0.977	0.908	0.911	0.962	3.571	0.823	0.385	120	417	100	427	662	-0.034	211	216	315	347	47055	54750	6.180	10.968	0	0	0
3	5	6	"folP"	"STM3295"	11590	16620	120	1423	1524	1221	80	78	78	86	52	60	99	97	0	2623	2785	1717	61	110	110	118	35	29	100	100	0	0.535	0.541	0.495	0.468	2.270	0.551	0.651	120	412	100	3858	4121	-0.902	1345	2513	1446	2675	182842	334171	27.654	76.200	0	0	0
3	6	6	"mtr"	"STM3279"	11770	16620	120	300	306	155	50	77	77	83	37	44	93	86	0	4487	4507	2274	50	114	114	126	44	34	100	99	0	0.051	0.052	0.049	0.047	2.201	0.046	0.632	120	406	100	4596	4622	-4.294	223	4373	229	4393	36757	540884	6.027	99.568	0	0	0
3	7	6	"yghA"	"STM3157"	11950	16620	130	319	540	583	107	78	78	83	43	51	90	84	0	1822	2912	3230	110	118	118	133	59	44	95	95	0	0.141	0.165	0.158	0.161	3.572	0.098	0.299	120	402	100	1945	3256	-2.822	241	1704	462	2794	64856	349392	10.628	47.102	0	0	0
3	8	6	""	"STM3129"	12120	16620	120	129	156	94	60	78	78	82	33	40	66	42	0	2207	2537	1987	78	116	116	131	59	45	96	94	0	0.024	0.032	0.034	0.033	3.841	0.021	0.236	120	379	100	2142	2499	-5.358	51	2091	78	2421	18734	304466	2.242	40.780	0	0	0
3	9	6	"yqgF"	"STM3097"	12300	16630	130	120	186	159	85	74	74	77	18	23	71	60	0	394	629	647	102	110	110	119	39	32	81	72	0	0.162	0.216	0.246	0.253	5.079	0.128	0.209	120	401	100	330	631	-2.626	46	284	112	519	22369	75531	6.056	13.077	0	0	0
3	10	6	"galP"	"STM3091"	12480	16620	140	248	450	555	123	74	74	77	18	23	88	82	0	1160	2023	2752	136	111	111	119	50	42	86	82	0	0.166	0.197	0.174	0.229	6.167	0.113	0.300	156	365	100	1223	2288	-2.592	174	1049	376	1912	70142	315646	20.722	38.080	0	0	0
3	11	6	""	"STM3071"	12650	16620	120	79	95	82	86	75	75	78	28	35	15	9	0	224	624	909	145	108	108	116	47	40	71	55	0	0.034	0.039	0.055	0.057	7.768	0.032	0.129	120	351	100	120	536	-4.858	4	116	20	516	11348	74925	0.607	10.809	0	0	0
3	12	6	"bglA"	"STM3051"	12840	16630	130	458	612	626	102	74	74	77	26	33	96	94	0	2563	3720	3928	105	102	102	108	28	25	100	100	0	0.156	0.149	0.140	0.136	2.576	0.115	0.533	120	447	100	2845	4156	-2.680	384	2461	538	3618	73483	446402	20.577	129.000	0	0	0
3	13	6	""	"STM1301"	13000	16620	100	105	129	79	61	74	74	78	23	29	57	31	0	262	388	385	99	101	101	121	97	80	71	43	0	0.193	0.192	0.208	0.227	4.464	0.056	0.059	80	319	100	192	342	-2.377	31	161	55	287	10313	31017	2.217	2.753	0	0	0
3	14	6	""	"STM1328"	13190	16630	140	129	284	1175	413	74	74	79	23	29	69	54	0	1615	2632	3119	118	102	102	117	87	74	92	89	0	0.036	0.083	0.044	0.048	6.111	0.053	0.023	156	429	100	1568	2740	-4.782	55	1513	210	2530	44338	410606	8.913	28.908	0	0	0
3	15	6	""	"STM1368"	13360	16620	130	148	295	436	147	74	74	76	17	22	87	75	0	1569	4907	9140	186	103	103	111	41	36	99	98	0	0.050	0.046	0.050	0.045	3.601	0.039	0.689	120	391	100	1540	5025	-4.308	74	1466	221	4804	35404	588835	12.882	116.976	0	0	0
3	16	6	"ydhC"	"STM1428"	13540	16620	130	318	804	1549	192	74	74	77	27	35	75	69	0	630	2130	4231	198	103	103	111	41	36	85	82	0	0.463	0.360	0.323	0.371	7.685	0.307	0.657	120	424	100	771	2757	-1.111	244	527	730	2027	96483	255560	26.926	49.244	0	0	0
3	17	6	"slyB"	"STM1445"	13720	16630	130	903	2461	4266	173	74	74	83	46	55	95	89	0	249	495	772	155	101	101	105	24	22	84	71	0	5.601	6.058	5.373	5.274	5.438	16.179	0.118	120	407	100	977	2781	2.486	829	148	2387	394	295277	59435	51.696	16.250	0	0	0
3	18	6	"ydgQ"	"STM1454"	13910	16630	130	397	488	354	72	74	74	83	44	53	94	88	0	1188	1219	695	57	100	100	104	24	23	100	100	0	0.297	0.370	0.354	0.324	2.816	0.256	0.293	120	427	100	1411	1533	-1.752	323	1088	414	1119	58505	146267	9.205	46.458	0	0	0
3	19	6	""	"STM3558"	14090	16630	130	115	134	72	53	75	75	84	39	46	52	18	0	598	808	830	102	102	102	108	26	24	99	95	0	0.081	0.084	0.079	0.084	3.198	0.036	0.145	120	383	100	536	765	-3.632	40	496	59	706	16054	96970	1.282	26.923	0	0	0
3	20	6	"yhhF"	"STM3572"	14250	16640	130	192	380	565	148	77	77	87	45	51	70	56	0	580	1126	1447	128	109	109	128	89	69	80	72	0	0.244	0.298	0.373	0.312	5.813	0.170	0.164	120	455	100	586	1320	-2.034	115	471	303	1017	45572	135121	6.511	11.213	0	0	0
3	21	6	"yhhP"	"STM3578"	14450	16640	100	100	108	42	38	76	76	82	39	47	31	12	0	215	302	255	84	110	110	126	91	72	52	33	0	0.229	0.167	0.244	0.246	5.266	0.053	0.088	80	363	100	129	224	-2.129	24	105	32	192	8670	24146	0.667	1.934	0	0	0
3	22	6	"acpT"	"STM3583"	14610	16640	120	158	192	131	68	77	77	83	30	36	84	60	0	535	686	682	99	112	112	124	68	54	93	87	0	0.191	0.200	0.255	0.203	2.750	0.090	0.181	120	472	100	504	689	-2.385	81	423	115	574	23097	82265	3.633	8.265	0	0	0
3	23	6	"uspB"	"STM3590"	14810	16630	110	112	135	94	69	77	77	81	27	33	55	35	0	197	333	428	128	111	111	127	74	58	56	35	0	0.407	0.261	0.277	0.283	3.581	0.149	0.146	80	390	100	121	280	-1.297	35	86	58	222	10772	26601	2.000	2.784	0	0	0
3	24	6	""	"STM3599"	14970	16640	120	134	174	126	72	78	78	81	23	28	82	59	0	2596	3971	4104	103	119	119	128	45	35	100	100	0	0.023	0.025	0.021	0.022	2.872	0.018	0.396	120	479	100	2533	3948	-5.467	56	2477	96	3852	20872	476528	4.043	85.400	0	0	0
3	1	7	"dsdA"	"STM3802"	10880	16790	130	434	486	284	58	81	81	86	26	30	99	99	0	4302	4716	2994	63	122	122	133	51	38	99	99	0	0.084	0.088	0.083	0.090	1.945	0.069	0.579	120	639	100	4533	4999	-3.566	353	4180	405	4594	58326	565879	15.385	89.863	0	0	0
3	2	7	"ibpB"	"STM3808"	11050	16800	130	1125	1863	2491	133	82	82	88	30	34	99	98	0	512	769	897	116	121	121	130	46	35	94	90	0	2.668	2.748	2.683	2.673	3.238	4.290	0.360	120	507	100	1434	2429	1.415	1043	391	1781	648	223599	92281	59.167	13.891	0	0	0
3	3	7	"ccmE"	"STM2250"	11240	16810	130	108	225	474	210	80	80	86	51	59	37	23	0	627	1466	2679	182	114	114	121	34	28	88	80	0	0.055	0.107	0.088	0.098	6.105	0.058	0.113	120	501	100	541	1497	-4.195	28	513	145	1352	27040	175975	2.725	39.559	0	0	0
3	4	7	"torA"	"STM3822"	11410	16810	130	147	166	98	59	76	76	80	47	58	65	32	0	3737	4002	1844	46	108	108	117	45	38	100	100	0	0.020	0.023	0.020	0.017	2.450	0.025	0.357	120	492	100	3700	3984	-5.676	71	3629	90	3894	19916	480270	1.830	86.333	0	0	0
3	5	7	"dgoA"	"STM3828"	11580	16810	120	122	128	37	28	75	75	79	24	30	75	49	0	2637	2745	1087	39	109	109	122	52	42	99	98	0	0.019	0.020	0.019	0.017	2.443	0.016	0.323	120	468	100	2575	2689	-5.749	47	2528	53	2636	15313	329434	2.042	50.442	0	0	0
3	6	7	""	"STM3832"	11770	16810	120	134	140	61	43	74	74	77	22	28	86	64	0	3572	3675	1786	48	114	114	126	44	34	100	100	0	0.017	0.019	0.017	0.016	2.068	0.016	0.405	120	468	100	3518	3627	-5.849	60	3458	66	3561	16753	440972	2.864	80.659	0	0	0
3	7	7	"rluA"	"STM0095"	11940	16800	130	1498	1719	972	56	76	76	84	59	70	100	100	0	2595	2719	1636	60	114	114	129	61	47	97	95	0	0.573	0.631	0.631	0.729	2.846	0.548	0.622	120	496	100	3903	4248	-0.803	1422	2481	1643	2605	206289	326322	27.712	42.459	0	0	0
3	8	7	"yabK"	"STM0107"	12120	16800	120	94	106	44	41	76	76	87	71	81	8	3	0	284	334	196	58	109	109	123	53	43	86	68	0	0.103	0.133	0.131	0.144	4.766	0.107	0.068	120	451	100	193	255	-3.281	18	175	30	225	12713	40028	0.268	3.981	0	0	0
3	9	7	"ftsL"	"STM0121"	12300	16810	130	567	780	787	100	72	72	82	67	81	90	80	0	737	998	941	94	105	105	113	38	33	95	92	0	0.783	0.793	0.802	0.732	3.483	0.766	0.272	120	495	100	1127	1601	-0.352	495	632	708	893	93656	119815	10.418	23.289	0	0	0
3	10	7	"murG"	"STM0128"	12480	16800	130	783	1378	1866	135	73	73	76	20	26	95	92	0	788	1523	1916	125	103	103	108	27	25	100	96	0	1.036	0.919	0.753	0.830	3.383	0.936	0.545	120	444	100	1395	2725	0.052	710	685	1305	1420	165334	182781	65.100	52.407	0	0	0
3	11	7	"mutT"	"STM0137"	12650	16800	120	480	591	599	101	74	74	76	19	25	95	95	0	1314	1610	1530	95	103	103	109	29	26	100	100	0	0.335	0.343	0.329	0.297	2.675	0.279	0.514	120	417	100	1617	2024	-1.577	406	1211	517	1507	70915	193162	27.105	51.759	0	0	0
3	12	7	""	"STM0149"	12830	16810	120	104	111	38	34	72	72	74	16	21	75	49	0	1754	1942	1168	60	103	103	110	28	25	100	100	0	0.019	0.021	0.020	0.020	2.822	0.017	0.286	120	450	100	1683	1878	-5.689	32	1651	39	1839	13348	233035	2.313	65.429	0	0	0
3	13	7	""	"STM1548"	13010	16810	120	167	178	85	47	72	72	74	19	25	89	80	0	2902	3369	2659	78	104	104	112	36	32	100	100	0	0.034	0.032	0.035	0.032	2.418	0.024	0.472	120	492	100	2893	3371	-4.880	95	2798	106	3265	21400	404273	5.474	90.472	0	0	0
3	14	7	""	"STM1552"	13190	16810	130	150	176	104	59	74	74	74	17	22	87	77	0	2463	3007	2490	82	104	104	113	43	38	100	100	0	0.032	0.035	0.032	0.031	3.063	0.022	0.314	120	466	100	2435	3005	-4.956	76	2359	102	2903	21088	360866	6.000	67.302	0	0	0
3	15	7	""	"STM1557"	13370	16810	120	144	156	79	50	74	74	78	33	42	77	52	0	2485	2718	1648	60	108	108	125	88	70	100	98	0	0.029	0.031	0.028	0.028	2.649	0.026	0.394	120	464	100	2447	2692	-5.086	70	2377	82	2610	18733	326117	2.364	29.466	0	0	0
3	16	7	"rpsV"	"STM1565"	13540	16810	100	83	91	28	30	73	73	75	17	22	40	22	0	127	157	86	54	104	104	119	88	73	17	8	0	0.435	0.340	0.500	0.634	3.941	0.140	0.047	80	378	100	33	71	-1.202	10	23	18	53	7268	12587	0.941	0.432	-50	0	0
3	17	7	"fdnH"	"STM1569"	13720	16810	130	169	257	239	92	73	73	75	17	22	81	72	0	1014	1355	1301	96	102	102	107	26	24	99	97	0	0.105	0.147	0.144	0.135	4.221	0.081	0.230	120	501	100	1008	1437	-3.248	96	912	184	1253	30811	162551	10.706	48.000	0	0	0
3	18	7	""	"STM1573"	13900	16810	130	118	254	382	150	73	73	75	19	25	61	54	0	195	538	1007	187	101	101	106	24	22	75	63	0	0.479	0.414	0.349	0.491	6.179	0.307	0.584	120	478	100	139	618	-1.063	45	94	181	437	30516	64604	9.421	18.000	0	0	0
3	19	7	"yciL"	"STM1719"	14080	16820	130	1255	1584	1616	102	74	74	79	24	30	99	97	0	1424	1838	1551	84	106	106	111	27	24	100	99	0	0.896	0.872	0.827	0.772	3.467	1.040	0.449	120	467	100	2499	3242	-0.158	1181	1318	1510	1732	190095	220567	62.708	63.963	0	0	0
3	20	7	""	"STM1733"	14240	16800	100	112	135	79	58	78	78	83	28	33	53	32	0	327	553	699	126	109	109	121	52	42	91	81	0	0.156	0.128	0.146	0.164	3.190	0.060	0.230	80	374	100	252	501	-2.681	34	218	57	444	10811	44207	1.857	8.308	0	0	0
3	21	7	""	"STM1741"	14440	16820	130	225	305	300	98	76	76	80	29	36	89	79	0	2016	2430	1693	69	108	108	120	50	41	100	99	0	0.078	0.099	0.086	0.071	3.285	0.069	0.246	120	515	100	2057	2551	-3.679	149	1908	229	2322	36613	291656	7.759	46.200	0	0	0
3	22	7	"purU"	"STM1756"	14610	16820	130	691	854	561	65	79	79	84	32	38	97	96	0	1118	1318	918	69	110	110	118	42	35	100	97	0	0.607	0.642	0.626	0.623	2.498	0.524	0.495	120	455	100	1620	1983	-0.720	612	1008	775	1208	102447	158120	24.063	28.571	0	0	0
3	23	7	"ychN"	"STM1769"	14800	16820	120	112	150	122	81	79	79	85	33	38	49	23	0	231	347	355	102	110	110	120	47	39	82	62	0	0.273	0.300	0.297	0.300	4.203	0.162	0.146	120	465	100	154	308	-1.874	33	121	71	237	18020	41656	1.970	4.830	0	0	0
3	24	7	"pth"	"STM1783"	14970	16810	130	292	466	443	95	81	81	83	23	27	90	84	0	603	1017	1216	119	117	117	124	38	30	94	90	0	0.434	0.428	0.347	0.396	3.705	0.233	0.303	120	607	100	697	1285	-1.204	211	486	385	900	55948	121996	16.652	23.500	0	0	0
3	1	8	"yfbK"	"STM2315"	10860	17000	110	449	440	73	16	80	80	85	27	31	100	100	0	10347	10893	2111	19	116	116	145	166	114	100	100	0	0.036	0.033	0.034	0.033	1.242	0.031	0.874	80	521	100	10600	11137	-4.793	369	10231	360	10777	35174	871427	13.148	64.747	0	0	0
3	2	8	"nuoI"	"STM2321"	11050	16990	130	5232	5169	2305	44	81	81	87	31	35	100	99	0	2908	2791	1437	51	117	117	147	167	113	92	91	0	1.846	1.903	1.843	1.977	1.665	1.930	0.823	120	524	100	7942	7762	0.884	5151	2791	5088	2674	620320	334875	163.935	15.832	0	0	0
3	3	8	""	"STM2332"	11230	17000	120	462	483	194	40	80	80	84	31	36	95	94	0	3552	3606	1562	43	117	117	123	36	29	100	100	0	0.111	0.116	0.116	0.109	1.759	0.105	0.805	120	417	100	3817	3892	-3.169	382	3435	403	3489	57986	432668	12.871	96.750	0	0	0
3	4	8	""	"STM2336"	11400	16990	110	599	713	353	49	76	76	80	24	30	100	100	0	1900	2299	1312	57	111	111	129	78	60	100	100	0	0.292	0.291	0.295	0.297	1.414	0.251	0.766	80	388	100	2312	2825	-1.774	523	1789	637	2188	57076	183914	26.375	27.821	0	0	0
3	5	8	""	"STM2342"	11590	17000	120	225	231	105	45	76	76	82	29	35	94	86	0	4937	4957	2402	48	111	111	129	76	58	100	100	0	0.031	0.032	0.031	0.030	2.024	0.029	0.660	120	443	100	4975	5001	-5.017	149	4826	155	4846	27710	594851	5.138	63.526	0	0	0
3	6	8	"yfcF"	"STM2348"	11760	17000	120	546	525	246	46	74	74	83	61	73	93	91	0	3866	3522	1524	43	115	115	124	41	33	100	100	0	0.126	0.132	0.133	0.119	1.931	0.124	0.775	120	460	100	4223	3858	-2.990	472	3751	451	3407	62961	422684	7.246	82.878	0	0	0
3	7	8	"sseB"	"STM2535"	11950	17000	110	1667	2007	1245	62	76	76	87	64	73	100	100	0	3487	3860	2359	61	112	112	123	45	36	100	100	0	0.471	0.515	0.506	0.547	1.948	0.466	0.615	80	404	100	4966	5679	-1.085	1591	3375	1931	3748	160561	308838	30.000	83.044	0	0	0
3	8	8	""	"STM2552"	12110	17000	120	405	455	323	70	76	76	85	70	82	88	82	0	2713	3244	2565	79	107	107	117	40	34	100	99	0	0.126	0.121	0.126	0.102	2.449	0.102	0.644	120	452	100	2935	3516	-2.986	329	2606	379	3137	54571	389245	5.286	78.175	0	0	0
3	9	8	"yfhA"	"STM2562"	12290	16990	110	572	1137	1641	144	72	72	83	72	86	86	81	0	1966	3808	5040	132	104	104	114	52	45	100	97	0	0.269	0.288	0.266	0.235	3.393	0.277	0.742	80	419	100	2362	4769	-1.897	500	1862	1065	3704	90940	304611	14.639	71.038	0	0	0
3	10	8	"yfhB"	"STM2569"	12480	17000	130	154	254	289	113	73	73	76	21	27	72	60	0	731	1230	1673	136	103	103	111	51	45	88	80	0	0.129	0.161	0.181	0.187	3.820	0.142	0.676	120	550	100	709	1308	-2.955	81	628	181	1127	30520	147585	8.476	21.941	0	0	0
3	11	8	""	"STM2586"	12660	16990	120	134	141	56	39	73	73	75	17	22	90	71	0	5663	6776	5111	75	104	104	111	35	31	99	99	0	0.011	0.010	0.010	0.011	3.083	0.008	0.504	120	442	100	5620	6740	-6.510	61	5559	68	6672	16867	813066	3.882	190.429	0	0	0
3	12	8	""	"STM2592"	12830	16990	110	220	241	98	40	73	73	74	14	18	100	98	0	3708	4091	1699	41	107	107	127	136	107	100	100	0	0.041	0.042	0.042	0.040	1.656	0.035	0.580	80	413	100	3748	4152	-4.615	147	3601	168	3984	19275	327280	11.929	29.147	0	0	0
3	13	8	"yhbO"	"STM3269"	13010	17000	110	214	238	101	42	70	70	72	17	23	97	96	0	1842	2026	966	47	104	104	123	131	106	100	100	0	0.083	0.087	0.086	0.083	1.979	0.058	0.449	80	440	100	1882	2090	-3.593	144	1738	168	1922	19072	162091	9.765	14.527	0	0	0
3	14	8	"yhbW"	"STM3276"	13190	17000	120	379	397	168	42	74	74	75	18	24	95	93	0	5727	6198	2941	47	106	106	116	44	37	100	100	0	0.054	0.053	0.054	0.051	2.091	0.048	0.788	120	493	100	5926	6415	-4.204	305	5621	323	6092	47674	743741	17.889	138.227	0	0	0
3	15	8	"nlpI"	"STM3281"	13370	17000	130	8646	9265	2512	27	74	74	82	41	50	100	100	0	4194	4231	1118	26	108	108	124	86	69	99	99	0	2.098	2.229	2.113	2.337	1.781	2.353	0.844	120	498	100	12658	13314	1.069	8572	4086	9191	4123	1111812	507747	223.976	47.756	0	0	0
3	16	8	""	"STM3291"	13540	16990	110	510	571	197	34	75	75	85	46	54	100	100	0	6151	7608	3683	48	109	109	144	154	106	100	100	0	0.072	0.066	0.069	0.068	1.497	0.051	0.690	80	426	100	6477	7995	-3.796	435	6042	496	7499	45719	608629	10.565	48.468	0	0	0
3	17	8	"yhbE"	"STM3302"	13720	16990	120	797	969	901	92	73	73	77	21	27	100	100	0	999	1299	1257	96	106	106	132	129	97	92	90	0	0.811	0.751	0.782	0.815	2.537	0.644	0.495	120	492	100	1617	2089	-0.303	724	893	896	1193	116337	155930	42.476	9.047	0	0	0
3	18	8	"nlp"	"STM3306"	13900	17000	120	257	301	221	73	73	73	78	28	35	91	83	0	881	1035	809	78	105	105	111	52	46	98	95	0	0.237	0.245	0.229	0.226	2.886	0.195	0.517	120	468	100	960	1158	-2.076	184	776	228	930	36121	124254	7.964	17.769	0	0	0
3	19	8	""	"STM0716"	14080	17000	120	313	350	171	48	75	75	81	31	38	97	95	0	2903	3159	1831	57	110	110	119	60	50	99	98	0	0.085	0.090	0.087	0.090	2.502	0.075	0.655	120	437	100	3031	3324	-3.553	238	2793	275	3049	42038	379134	8.677	50.667	0	0	0
3	20	8	""	"STM0722"	14250	17010	110	92	97	28	28	75	75	80	26	32	35	12	0	2474	3337	2273	68	110	110	134	123	91	100	100	0	0.007	0.007	0.008	0.007	2.907	0.005	0.146	80	424	100	2381	3249	-7.120	17	2364	22	3227	7766	266950	0.654	26.041	0	0	0
3	21	8	""	"STM0731"	14430	17000	120	1472	1893	1659	87	76	76	80	23	28	100	100	0	1364	1702	1356	79	109	109	128	118	92	95	95	0	1.112	1.141	1.118	1.139	2.305	1.244	0.609	120	445	100	2651	3410	0.154	1396	1255	1817	1593	227153	204258	78.826	13.339	0	0	0
3	22	8	"ybgE"	"STM0743"	14610	17000	120	197	252	231	91	79	79	85	30	35	88	81	0	665	827	771	93	114	114	122	42	34	98	97	0	0.214	0.243	0.208	0.206	3.107	0.189	0.421	120	420	100	669	886	-2.223	118	551	173	713	30211	99207	5.567	16.786	0	0	0
3	23	8	"pal"	"STM0749"	14790	17000	120	5090	6286	5371	85	80	80	90	44	48	97	97	0	1208	1471	1132	76	117	117	125	43	34	97	97	0	4.592	4.583	4.217	4.125	3.193	5.910	0.600	120	456	100	6101	7560	2.199	5010	1091	6206	1354	754342	176553	140.818	31.302	0	0	0
3	24	8	"ybgS"	"STM0759"	14970	17010	110	165	288	307	106	80	80	87	37	42	88	58	0	1108	2116	2452	115	117	117	123	34	27	100	100	0	0.086	0.104	0.097	0.086	3.106	0.086	0.517	80	500	100	1076	2207	-3.543	85	991	208	1999	23002	169305	5.432	58.618	0	0	0
3	1	9	"mdfA"	"STM0866"	10880	17180	120	1469	1485	644	43	79	79	84	29	34	98	98	0	10213	10525	3767	35	114	114	138	146	105	100	99	0	0.138	0.135	0.133	0.120	1.647	0.134	0.890	120	524	100	11489	11817	-2.861	1390	10099	1406	10411	178140	1262970	48.310	71.144	0	0	0
3	2	9	"ybjC"	"STM0873"	11060	17170	120	257	285	139	48	74	74	79	23	29	95	92	0	980	1119	646	57	108	108	116	34	29	99	99	0	0.210	0.209	0.208	0.186	1.934	0.193	0.809	120	431	100	1055	1222	-2.252	183	872	211	1011	34148	134227	8.957	29.500	0	0	0
3	3	9	"ybjO"	"STM0881"	11240	17170	120	774	728	207	28	74	74	77	19	24	100	100	0	4536	4342	1112	25	109	109	114	28	24	100	100	0	0.158	0.155	0.157	0.148	1.549	0.151	0.890	120	413	100	5127	4887	-2.661	700	4427	654	4233	87350	521040	34.263	151.000	0	0	0
3	4	9	"artI"	"STM0890"	11410	17160	120	2880	2727	869	31	77	77	82	25	30	100	99	0	3947	3727	1339	35	114	114	129	71	55	98	98	0	0.731	0.733	0.721	0.782	2.262	0.706	0.889	120	440	100	6636	6263	-0.452	2803	3833	2650	3613	327283	447279	105.800	50.676	0	0	0
3	5	9	""	"STM0895"	11600	17170	120	90	93	23	24	76	76	80	25	31	27	7	0	1881	1811	612	33	111	111	118	40	33	100	100	0	0.008	0.010	0.011	0.010	2.619	0.008	0.072	120	423	100	1784	1717	-6.982	14	1770	17	1700	11111	217355	0.520	42.325	0	0	0
3	6	9	""	"STM0900"	11770	17170	110	77	80	19	23	73	73	76	23	30	12	2	0	2930	3251	1359	41	109	109	112	27	24	100	100	0	0.001	0.002	0.005	0.004	2.781	0.002	0.012	80	399	100	2825	3149	-9.462	4	2821	7	3142	6387	260043	0.174	116.259	0	0	0
3	7	9	""	"STM1034"	11950	17160	110	91	101	38	37	73	73	76	19	25	47	30	0	640	892	832	93	109	109	114	29	25	92	86	0	0.034	0.036	0.043	0.044	5.488	0.027	0.274	80	390	100	549	811	-4.883	18	531	28	783	8098	71396	1.316	26.828	0	0	0
3	8	9	""	"STM1038"	12120	17170	120	312	338	140	41	73	73	76	18	23	98	95	0	4529	5146	2706	52	105	105	111	27	24	100	100	0	0.054	0.053	0.054	0.051	1.628	0.047	0.799	120	432	100	4663	5306	-4.210	239	4424	265	5041	40571	617572	14.556	186.481	0	0	0
3	9	9	"aceA"	"STM4184"	12310	17170	130	270	284	90	31	72	72	75	18	24	100	99	0	6626	7409	2512	33	104	104	113	50	44	100	100	0	0.030	0.029	0.029	0.028	1.374	0.028	0.869	120	549	100	6720	7517	-5.042	198	6522	212	7305	34025	889107	11.611	145.920	0	0	0
3	10	9	""	"STM4195"	12490	17170	90	106	118	45	38	72	72	74	16	21	73	53	0	573	731	399	54	101	101	107	36	33	100	100	0	0.072	0.073	0.061	0.064	2.469	0.057	0.317	52	316	100	506	676	-3.795	34	472	46	630	6126	38007	2.750	17.333	0	0	0
3	11	9	""	"STM4199"	12670	17170	120	195	210	93	44	71	71	73	15	20	95	90	0	2876	3328	2124	63	104	104	111	36	32	99	98	0	0.045	0.043	0.042	0.042	2.344	0.037	0.694	120	458	100	2896	3363	-4.483	124	2772	139	3224	25193	399346	9.133	89.361	0	0	0
3	12	9	""	"STM4203"	12820	17160	110	86	88	24	27	72	72	73	14	19	50	21	0	744	885	518	58	108	108	137	160	116	96	85	0	0.022	0.021	0.034	0.028	2.899	0.018	0.179	80	422	100	650	793	-5.506	14	636	16	777	7022	70787	1.071	4.675	0	0	0
3	13	9	"pduA"	"STM2038"	13010	17170	110	91	94	23	24	72	72	72	14	19	62	32	0	1402	1542	511	33	104	104	122	95	77	100	100	0	0.015	0.015	0.016	0.015	2.437	0.015	0.240	80	458	100	1317	1460	-6.094	19	1298	22	1438	7541	123341	1.571	14.947	0	0	0
3	14	9	"pduS"	"STM2053"	13190	17180	110	148	150	35	23	74	74	78	36	46	91	52	0	6013	6026	1483	24	105	105	120	138	115	100	100	0	0.013	0.013	0.012	0.012	1.480	0.013	0.713	80	413	100	5982	5997	-6.319	74	5908	76	5921	12038	482094	2.000	42.797	0	0	0
3	15	9	"stfC"	"STM0196"	13370	17180	130	188	188	30	15	74	74	81	41	50	98	87	0	11069	10815	1306	12	104	104	140	248	177	100	100	0	0.010	0.011	0.010	0.010	1.342	0.010	0.792	120	517	100	11079	10825	-6.588	114	10965	114	10711	22604	1297827	2.610	43.044	0	0	0
3	16	9	"eutS"	"STM2470"	13540	17170	110	84	84	16	19	73	73	80	33	41	6	0	0	1032	1199	594	49	105	105	147	230	156	100	97	0	0.012	0.010	0.015	0.014	2.082	0.006	0.010	80	454	100	938	1105	-6.397	11	927	11	1094	6706	95946	0.121	4.574	0	0	0
3	17	9	"pagK"	"STM1867"	13730	17180	110	73	75	18	24	72	72	75	23	30	15	1	0	382	467	385	82	105	105	115	44	38	100	90	0	0.004	0.008	0.047	0.036	3.258	0.009	0.015	80	453	100	278	365	-8.114	1	277	3	362	5970	37331	0.000	8.000	0	0	0
3	18	9	"pefI"	"PSLT013"	13900	17180	110	484	480	133	27	75	75	81	32	39	100	98	0	1518	1504	441	29	107	107	125	85	68	100	100	0	0.290	0.290	0.284	0.288	1.405	0.271	0.686	80	392	100	1820	1802	-1.787	409	1411	405	1397	38439	120322	12.469	16.224	0	0	0
3	19	9	"traM"	"PSLT073"	14080	17180	120	134	135	36	26	77	77	84	34	40	78	30	0	4160	4518	2164	47	111	111	140	114	81	99	99	0	0.014	0.013	0.014	0.013	2.450	0.012	0.469	120	439	100	4106	4465	-6.150	57	4049	58	4407	16166	542110	1.500	38.404	0	0	0
3	20	9	"traC"	"PSLT088"	14250	17180	130	447	452	160	35	75	75	79	24	30	98	96	0	28187	28776	12334	42	111	111	141	128	90	100	100	0	0.013	0.013	0.013	0.013	1.972	0.012	0.881	120	472	100	28448	29042	-6.238	372	28076	377	28665	54220	3453141	15.542	223.711	0	0	0
3	21	9	""	"STM1623"	14440	17180	130	826	812	115	14	76	76	80	20	25	100	100	0	9243	8866	1621	18	109	109	124	87	70	100	99	0	0.082	0.084	0.083	0.087	1.525	0.078	0.894	120	450	100	9884	9493	-3.606	750	9134	736	8757	97385	1063888	36.600	100.483	0	0	0
3	22	9	"fumB"	"STM4300"	14600	17180	120	1110	1021	447	43	78	78	82	23	28	98	96	0	10202	9293	4146	44	113	113	123	51	41	100	99	0	0.102	0.103	0.100	0.099	2.383	0.098	0.892	120	426	100	11121	10123	-3.289	1032	10089	943	9180	122473	1115125	40.826	179.804	0	0	0
3	23	9	"phnB"	"STM4288"	14800	17180	120	365	343	93	27	80	80	89	52	58	93	90	0	3995	3709	1286	34	119	119	131	56	42	98	97	0	0.074	0.073	0.073	0.074	2.317	0.067	0.824	120	474	100	4161	3853	-3.766	285	3876	263	3590	41116	445024	4.885	63.893	0	0	0
3	24	9	"nrfD"	"STM4280"	14960	17180	110	123	138	53	38	79	79	84	24	28	70	42	0	2903	3612	2353	65	115	115	131	113	86	100	100	0	0.016	0.017	0.018	0.016	2.306	0.013	0.336	80	448	100	2832	3556	-5.986	44	2788	59	3497	11053	288956	2.250	30.805	0	0	0
3	1	10	"mog"	"STM0008"	10870	17330	110	1486	1461	263	18	79	79	86	33	38	100	100	0	3989	3990	959	24	121	121	141	97	68	100	100	0	0.364	0.357	0.362	0.361	1.184	0.333	0.897	80	458	100	5275	5251	-1.459	1407	3868	1382	3869	116907	319234	41.667	39.680	0	0	0
3	2	10	""	"STM0273"	11050	17340	100	124	127	22	17	74	74	81	27	33	87	37	0	1641	1613	352	21	113	113	137	105	76	100	100	0	0.033	0.035	0.036	0.033	1.699	0.029	0.449	80	370	100	1578	1553	-4.934	50	1528	53	1500	10164	129072	1.704	14.057	0	0	0
3	3	10	""	"STM0278"	11230	17350	110	97	98	21	21	73	73	76	19	25	61	26	0	2088	2215	630	28	108	108	120	50	41	100	100	0	0.012	0.012	0.013	0.011	2.165	0.010	0.171	80	432	100	2004	2132	-6.366	24	1980	25	2107	7826	177215	1.158	41.900	0	0	0
3	4	10	""	"STM0287"	11400	17340	110	114	117	25	21	74	74	76	18	23	85	57	0	1826	1830	435	23	110	110	121	49	40	100	100	0	0.023	0.025	0.024	0.022	2.001	0.021	0.381	80	426	100	1756	1763	-5.423	40	1716	43	1720	9347	146372	2.278	34.878	0	0	0
3	5	10	""	"STM0296"	11580	17340	110	80	82	19	23	74	74	75	17	22	30	10	0	664	672	168	25	110	110	120	46	38	100	100	0	0.011	0.014	0.029	0.025	2.407	0.012	0.026	80	427	100	560	570	-6.529	6	554	8	562	6563	53781	0.412	12.000	0	0	0
3	6	10	"ghmA"	"STM0310"	11760	17340	110	729	719	218	30	74	74	75	17	22	100	100	0	1111	1075	263	24	108	108	113	29	25	100	100	0	0.653	0.667	0.636	0.656	1.404	0.677	0.858	80	444	100	1658	1612	-0.615	655	1003	645	967	57522	86027	37.882	33.172	0	0	0
3	7	10	"ndh"	"STM1211"	11940	17340	120	1174	1739	1549	89	73	73	75	18	24	99	98	0	1103	1586	1393	87	106	106	111	26	23	98	97	0	1.104	1.126	1.046	1.096	2.732	1.156	0.661	120	460	100	2098	3146	0.143	1101	997	1666	1480	208634	190353	92.444	56.731	0	0	0
3	8	10	"ycfV"	"STM1218"	12120	17350	120	1310	1170	460	39	72	72	74	16	21	99	98	0	4528	4025	1734	43	103	103	107	24	22	99	99	0	0.280	0.280	0.275	0.289	2.494	0.265	0.902	120	424	100	5663	5020	-1.838	1238	4425	1098	3922	140416	482962	68.500	163.250	0	0	0
3	9	10	"ymfB"	"STM1235"	12300	17350	110	184	189	45	23	73	73	75	17	22	98	98	0	751	849	472	55	103	103	109	29	26	100	100	0	0.171	0.155	0.177	0.158	1.672	0.106	0.510	80	401	100	759	862	-2.545	111	648	116	746	15145	67953	6.706	25.517	0	0	0
3	10	10	""	"STM1252"	12470	17340	110	256	259	51	19	73	73	75	18	24	100	100	0	5242	5593	1373	24	103	103	140	224	160	100	100	0	0.036	0.034	0.033	0.033	1.358	0.031	0.757	80	446	100	5322	5676	-4.812	183	5139	186	5490	20709	447452	10.222	24.344	0	0	0
3	11	10	""	"STM1265"	12650	17340	110	145	147	28	19	72	72	74	17	22	100	97	0	3362	3399	969	28	104	104	148	232	156	100	100	0	0.022	0.023	0.023	0.022	1.511	0.020	0.609	80	440	100	3331	3370	-5.480	73	3258	75	3295	11791	271901	4.294	14.013	0	0	0
3	12	10	"yaoF"	"STM1275"	12840	17350	110	126	132	41	31	73	73	74	15	20	93	85	0	535	610	262	42	106	106	126	81	64	100	100	0	0.124	0.117	0.116	0.109	1.822	0.102	0.524	80	436	100	482	563	-3.017	53	429	59	504	10598	48760	3.867	5.975	0	0	0
3	13	10	"fumC"	"STM1469"	13010	17350	130	2774	2705	502	18	73	73	74	16	21	100	100	0	11137	10731	2387	22	103	103	116	96	82	100	100	0	0.245	0.248	0.244	0.248	1.625	0.230	0.905	120	530	100	13735	13260	-2.030	2701	11034	2632	10628	324542	1287755	164.438	110.573	0	0	0
3	14	10	"ydgI"	"STM1477"	13180	17340	110	2034	2090	344	16	75	75	96	124	129	100	100	0	9814	9882	1743	17	104	104	295	990	335	100	100	0	0.202	0.206	0.201	0.206	1.144	0.192	0.904	80	414	100	11669	11793	-2.309	1959	9710	2015	9778	167194	790530	16.081	9.684	0	0	0
3	15	10	""	"STM1485"	13360	17350	110	152	168	62	36	76	76	96	122	127	17	3	0	1243	1448	1049	72	108	108	306	984	321	85	5	0	0.067	0.069	0.066	0.066	1.616	0.104	0.643	80	434	100	1211	1432	-3.901	76	1135	92	1340	13432	115801	0.590	1.161	0	0	0
3	16	10	""	"STM1490"	13560	17360	130	423	393	120	30	72	72	76	24	31	96	95	0	10689	9795	2653	27	104	104	134	210	156	99	99	0	0.033	0.033	0.033	0.032	1.842	0.033	0.873	120	513	100	10936	10012	-4.914	351	10585	321	9691	47183	1175370	13.208	46.005	0	0	0
3	17	10	""	"STM1499"	13730	17360	130	323	316	57	18	72	72	75	21	28	99	97	0	16385	16067	2132	13	103	103	108	31	28	100	100	0	0.015	0.015	0.015	0.015	1.432	0.015	0.871	120	446	100	16533	16208	-6.019	251	16282	244	15964	37901	1928024	11.476	514.806	0	0	0
3	18	10	"wzzB"	"STM2079"	13900	17350	120	5863	5991	1918	32	74	74	77	21	27	100	100	0	7583	7750	2396	30	105	105	118	57	48	99	99	0	0.774	0.774	0.777	0.773	2.235	0.766	0.867	120	419	100	13267	13562	-0.369	5789	7478	5917	7645	718930	929958	281.619	133.895	0	0	0
3	19	10	"nxiA"	"STM2783"	14070	17360	110	439	447	159	35	75	75	77	17	22	98	97	0	5915	6241	2035	32	108	108	128	95	74	100	100	0	0.063	0.061	0.061	0.057	1.516	0.059	0.849	80	386	100	6171	6505	-3.996	364	5807	372	6133	35791	499271	21.765	64.347	0	0	0
3	20	10	"ygaF"	"STM2790"	14240	17350	110	120	123	24	19	75	75	77	18	23	92	66	0	4608	4872	1362	27	112	112	152	166	109	100	100	0	0.010	0.010	0.010	0.009	1.833	0.009	0.498	80	430	100	4541	4808	-6.643	45	4496	48	4760	9873	389728	2.556	28.434	0	0	0
3	21	10	"ygaP"	"STM2798"	14420	17350	110	289	304	73	24	76	76	79	18	22	100	100	0	1960	2081	827	39	114	114	150	153	102	100	100	0	0.115	0.116	0.118	0.119	1.471	0.086	0.650	80	423	100	2059	2195	-3.115	213	1846	228	1967	24288	166450	12.500	12.621	0	0	0
3	22	10	""	"STM4012"	14610	17360	120	180	191	57	29	78	78	81	22	27	94	93	0	6806	7170	2436	33	116	116	140	109	77	99	99	0	0.015	0.016	0.015	0.015	2.073	0.016	0.764	120	466	100	6792	7167	-6.035	102	6690	113	7054	22944	860414	5.000	64.495	0	0	0
3	23	10	""	"STM4031"	14780	17360	110	188	271	271	100	81	81	86	45	52	83	60	0	540	832	953	114	120	120	130	55	42	98	96	0	0.255	0.267	0.240	0.230	2.709	0.171	0.343	80	406	100	527	902	-1.973	107	420	190	712	21694	66533	4.111	12.764	0	0	0
3	24	10	"rhaD"	"STM4045"	14970	17350	110	119	156	117	75	83	83	89	42	47	43	22	0	1589	2850	3808	133	120	120	137	105	76	98	95	0	0.025	0.027	0.023	0.025	3.684	0.022	0.492	80	524	100	1505	2803	-5.351	36	1469	73	2730	12493	228016	1.595	25.838	0	0	0
3	1	11	""	"STM2942"	10870	17510	110	204	205	43	20	79	79	82	24	29	98	97	0	3959	4327	1056	24	116	116	139	96	69	100	100	0	0.033	0.030	0.031	0.029	1.494	0.029	0.689	80	513	100	3968	4337	-4.942	125	3843	126	4211	16391	346148	5.125	43.625	0	0	0
3	2	11	"pyrG"	"STM2953"	11060	17510	130	25777	24989	5237	20	77	77	80	24	30	100	100	0	8117	7608	2194	28	111	111	131	78	59	97	96	0	3.210	3.323	3.213	3.730	2.083	3.352	0.914	120	546	100	33706	32409	1.683	25700	8006	24912	7497	2998681	912954	1037.875	95.859	0	0	0
3	3	11	"ygcY"	"STM2961"	11240	17520	110	264	294	123	41	75	75	78	26	33	97	96	0	4239	5159	2297	44	105	105	119	61	51	100	100	0	0.046	0.043	0.043	0.041	1.670	0.042	0.795	80	396	100	4323	5273	-4.451	189	4134	219	5054	23552	412728	8.308	82.623	0	0	0
3	4	11	"exo"	"STM2972"	11410	17520	120	1042	978	371	37	73	73	76	28	36	98	97	0	5261	5099	2005	39	106	106	119	53	44	100	99	0	0.188	0.181	0.182	0.168	2.238	0.172	0.885	120	452	100	6124	5898	-2.411	969	5155	905	4993	117413	611880	32.214	93.962	0	0	0
3	5	11	"fucI"	"STM2976"	11580	17520	120	287	284	87	30	74	74	77	29	37	94	90	0	9685	9300	3672	39	107	107	118	46	38	100	100	0	0.022	0.023	0.021	0.023	1.745	0.021	0.853	120	459	100	9791	9403	-5.491	213	9578	210	9193	34124	1115942	7.138	199.609	0	0	0
3	6	11	"ygdI"	"STM2983"	11760	17520	110	263	267	63	23	75	75	78	27	34	100	100	0	647	652	141	21	106	106	114	33	28	100	100	0	0.348	0.352	0.352	0.345	1.307	0.344	0.779	80	427	100	729	738	-1.525	188	541	192	546	21368	52199	7.000	16.303	0	0	0
3	7	11	"metC"	"STM3161"	11940	17520	120	682	651	227	34	73	73	75	18	24	99	99	0	8030	7440	2702	36	104	104	111	31	27	100	100	0	0.077	0.079	0.077	0.078	2.103	0.075	0.874	120	447	100	8535	7914	-3.702	609	7926	578	7336	78132	892788	32.000	236.419	0	0	0
3	8	11	""	"STM3170"	12110	17520	120	96	97	24	24	72	72	74	17	22	60	35	0	1383	1494	784	52	104	104	108	27	25	99	99	0	0.019	0.018	0.020	0.018	3.342	0.014	0.244	120	416	100	1303	1415	-5.736	24	1279	25	1390	11683	179264	1.353	51.333	0	0	0
3	9	11	"STMF1.3"	"Not LT2a90"	12290	17510	100	148	172	89	51	72	72	75	17	22	88	82	0	125	135	39	28	104	104	108	22	20	48	20	0	3.619	3.226	2.770	2.969	3.615	8.124	0.067	80	382	100	97	131	1.856	76	21	100	31	13747	10796	5.706	1.227	0	0	0
3	10	11	"yfiO"	"STM2663"	12480	17520	120	1979	1890	787	41	73	73	76	17	22	99	99	0	1772	1670	585	35	105	105	133	207	155	95	94	0	1.143	1.161	1.124	1.066	2.196	1.219	0.813	120	488	100	3573	3382	0.193	1906	1667	1817	1565	226810	200388	106.706	7.425	0	0	0
3	11	11	"ffh"	"STM2677"	12660	17520	120	7111	7508	3992	53	72	72	82	138	168	100	100	0	6700	6842	3592	52	105	105	123	77	62	98	97	0	1.067	1.104	1.110	1.202	2.769	1.119	0.834	120	444	100	13634	14173	0.094	7039	6595	7436	6737	901008	820993	53.812	87.260	0	0	0
3	12	11	"yfjG"	"STM2687"	12830	17520	120	1089	1409	1572	111	72	72	82	138	168	90	83	0	1650	1936	1661	85	103	103	114	47	41	98	96	0	0.657	0.729	0.662	0.647	3.037	0.804	0.513	120	449	100	2564	3170	-0.605	1017	1547	1337	1833	169077	232299	9.616	38.766	0	0	0
3	13	11	"ybbK"	"STM0501"	13010	17530	110	993	978	215	21	73	73	75	17	22	100	100	0	5635	5900	1339	22	100	100	110	56	50	100	100	0	0.166	0.156	0.161	0.154	1.321	0.151	0.899	80	387	100	6455	6705	-2.589	920	5535	905	5800	78267	471989	53.118	103.393	0	0	0
3	14	11	"sfbB"	"STM0511"	13190	17530	120	389	405	158	39	74	74	83	53	63	96	94	0	6571	7345	3168	43	102	102	211	738	349	99	97	0	0.049	0.046	0.047	0.044	1.996	0.040	0.729	120	463	100	6784	7574	-4.360	315	6469	331	7243	48597	881429	6.075	9.667	0	0	0
3	15	11	"gip"	"STM0518"	13360	17530	120	141	138	29	21	74	74	76	20	26	90	85	0	5858	5782	1286	22	105	105	125	117	93	99	99	0	0.012	0.011	0.012	0.011	1.822	0.011	0.625	120	423	100	5820	5741	-6.424	67	5753	64	5677	16563	693858	3.100	48.350	0	0	0
3	16	11	"allB"	"STM0523"	13540	17530	120	137	140	43	30	73	73	75	17	22	87	82	0	6901	6656	3120	46	104	104	111	31	27	100	99	0	0.009	0.010	0.010	0.010	1.957	0.009	0.488	120	403	100	6861	6619	-6.731	64	6797	67	6552	16779	798758	3.824	211.129	0	0	0
3	17	11	"allC"	"STM0527"	13710	17530	110	123	121	23	19	72	72	74	16	21	93	77	0	3753	3529	669	18	104	104	110	29	26	100	100	0	0.014	0.014	0.015	0.014	1.700	0.013	0.503	80	356	100	3700	3474	-6.161	51	3649	49	3425	9709	282286	2.938	117.897	0	0	0
3	18	11	"ppiB"	"STM0536"	13890	17530	120	5024	4867	1960	40	75	75	80	33	41	100	100	0	2227	2172	957	44	106	106	112	33	29	95	95	0	2.333	2.319	2.419	2.701	2.795	2.387	0.856	120	453	100	7070	6858	1.222	4949	2121	4792	2066	584070	260656	145.061	62.424	0	0	0
3	19	11	"slyX"	"STM3454"	14070	17520	100	163	163	36	22	74	74	77	20	25	100	88	0	334	335	74	22	107	107	114	39	34	100	98	0	0.392	0.390	0.366	0.378	1.688	0.345	0.623	80	387	100	316	317	-1.351	89	227	89	228	13060	26784	4.300	5.667	0	0	0
3	20	11	"mglB"	"STM2190"	14240	17530	110	769	800	247	30	74	74	76	17	22	100	100	0	4263	4413	1471	33	110	110	126	102	80	100	100	0	0.167	0.169	0.175	0.168	1.348	0.155	0.849	80	448	100	4848	5029	-2.579	695	4153	726	4303	63982	353050	42.588	42.029	0	0	0
3	21	11	""	"STM2198"	14430	17530	120	244	253	65	25	76	76	79	18	22	100	99	0	7744	7917	2479	31	115	115	134	86	64	99	99	0	0.022	0.023	0.021	0.024	1.943	0.021	0.805	120	481	100	7797	7979	-5.505	168	7629	177	7802	30391	950059	9.667	90.500	0	0	0
3	22	11	"rsuA"	"STM2222"	14600	17530	110	1144	1190	277	23	78	78	86	33	38	100	100	0	3717	3947	965	24	118	118	160	191	119	100	100	0	0.296	0.290	0.300	0.289	1.258	0.271	0.878	80	387	100	4665	4941	-1.755	1066	3599	1112	3829	95162	315788	33.455	19.827	0	0	0
3	23	11	"yejM"	"STM2228"	14790	17530	120	1454	1262	646	51	82	82	89	33	37	96	93	0	5146	4521	2364	52	119	119	154	174	112	96	95	0	0.273	0.268	0.271	0.255	2.451	0.257	0.895	120	468	100	6399	5582	-1.873	1372	5027	1180	4402	151421	542484	35.545	25.098	0	0	0
3	24	11	""	"STM2237"	14950	17530	110	97	100	23	23	82	82	86	23	26	38	11	0	1454	1556	433	27	119	119	130	43	33	100	100	0	0.011	0.013	0.017	0.015	2.110	0.011	0.091	80	475	100	1350	1455	-6.476	15	1335	18	1437	8016	124471	0.609	33.163	0	0	0
3	1	12	"phoP"	"STM1231"	10860	17700	120	2832	2564	1061	41	75	75	78	19	24	99	99	0	1935	1742	720	41	112	112	123	55	44	96	94	0	1.512	1.527	1.533	1.533	2.296	1.561	0.869	120	593	100	4580	4119	0.597	2757	1823	2489	1630	307663	209079	130.842	29.436	0	0	0
3	2	12	"phoP"	"STM1231"	11050	17700	120	4594	4123	1747	42	75	75	78	24	30	100	100	0	3069	2833	1183	41	109	109	118	50	42	99	97	0	1.527	1.486	1.507	1.507	2.125	1.514	0.909	120	456	100	7479	6772	0.610	4519	2960	4048	2724	494819	339986	168.542	54.300	0	0	0
3	3	12	"phoQ"	"STM1230"	11220	17700	120	572	566	219	38	75	75	78	30	38	99	97	0	1037	958	338	35	104	104	113	34	30	95	94	0	0.533	0.575	0.548	0.570	2.039	0.541	0.724	120	468	100	1430	1345	-0.909	497	933	491	854	67952	114905	16.267	24.853	0	0	0
3	4	12	"phoQ"	"STM1230"	11400	17690	110	2090	1960	469	23	73	73	78	36	46	100	100	0	3660	3458	804	23	103	103	113	45	39	100	100	0	0.567	0.562	0.560	0.564	1.276	0.551	0.927	80	408	100	5574	5242	-0.818	2017	3557	1887	3355	156791	276634	52.278	74.333	0	0	0
3	5	12	"phoQ"	"STM1230"	11580	17700	120	1385	1341	619	46	72	72	77	33	42	94	94	0	2300	2149	925	43	103	103	113	44	38	98	97	0	0.598	0.620	0.583	0.587	2.526	0.590	0.715	120	483	100	3510	3315	-0.743	1313	2197	1269	2046	160896	257876	38.303	46.273	0	0	0
3	6	12	"hupA"	"STM4170"	11750	17690	110	2546	2514	836	33	72	72	79	35	44	100	100	0	453	428	115	26	104	104	111	30	27	97	95	0	7.089	7.537	7.628	7.984	1.561	7.786	0.873	80	473	100	2823	2766	2.826	2474	349	2442	324	201119	34221	69.571	10.567	0	0	0
3	7	12	"sopB"	"STM1091"	11940	17710	130	221	215	51	23	72	72	77	28	36	93	91	0	12441	12066	2791	23	102	102	107	26	24	100	99	0	0.012	0.012	0.012	0.012	1.467	0.011	0.751	120	534	100	12488	12107	-6.372	149	12339	143	11964	25740	1447903	4.929	459.962	0	0	0
3	8	12	"pipC"	"STM0375"	12120	17700	120	96	99	30	30	72	72	74	17	22	60	30	0	1012	1026	566	55	102	102	107	26	24	99	98	0	0.026	0.029	0.030	0.029	3.003	0.024	0.237	120	456	100	934	951	-5.245	24	910	27	924	11860	123100	1.471	35.346	0	0	0
3	9	12	"pipC"	"STM0375"	12300	17700	120	97	96	21	21	72	72	74	18	24	63	30	0	1283	1208	377	31	103	103	107	24	22	98	98	0	0.021	0.022	0.027	0.023	2.255	0.021	0.273	120	489	100	1205	1129	-5.561	25	1180	24	1105	11552	145006	1.222	45.875	0	0	0
3	10	12	"ssrB"	"STM1391"	12480	17700	120	116	122	36	29	73	73	76	17	22	82	67	0	1691	1705	775	45	105	105	114	72	63	99	98	0	0.027	0.031	0.028	0.029	2.309	0.026	0.440	120	462	100	1629	1649	-5.205	43	1586	49	1600	14601	204554	2.706	22.097	0	0	0
3	11	12	"ssrB"	"STM1391"	12650	17690	110	124	127	24	18	71	71	81	142	175	0	0	0	2024	1985	564	28	105	105	114	47	41	100	100	0	0.028	0.030	0.031	0.028	1.789	0.018	0.010	80	424	100	1972	1936	-5.178	53	1919	56	1880	10150	158824	0.324	39.809	0	0	0
3	12	12	"ssrB"	"STM1391"	12830	17690	110	135	139	28	20	71	71	80	139	173	2	0	0	2322	2386	804	33	103	103	120	70	58	100	100	0	0.029	0.030	0.029	0.029	1.460	0.027	0.686	80	439	100	2283	2351	-5.116	64	2219	68	2283	11091	190870	0.424	32.371	0	0	0
3	13	12	"lrp"	"STM0959"	13010	17700	120	2536	2297	941	40	74	74	75	17	22	100	100	0	1826	1641	620	37	103	103	116	61	52	97	94	0	1.429	1.445	1.455	1.479	2.236	1.490	0.906	120	483	100	4185	3761	0.515	2462	1723	2223	1538	275689	196972	130.706	25.000	0	0	0
3	14	12	"lrp"	"STM0959"	13180	17700	110	3543	3428	640	18	74	74	84	61	72	100	100	0	2331	2309	471	20	105	105	118	73	61	100	100	0	1.558	1.522	1.537	1.527	1.164	1.516	0.891	80	392	100	5695	5558	0.640	3469	2226	3354	2204	274256	184728	54.820	30.014	0	0	0
3	15	12	"gyrA"	"STM2272"	13360	17700	120	2822	2596	1126	43	73	73	83	57	68	99	95	0	1824	1602	720	44	105	105	118	70	59	92	91	0	1.599	1.685	1.699	1.707	2.866	1.760	0.786	120	459	100	4468	4020	0.677	2749	1719	2523	1497	311462	192189	44.088	21.200	0	0	0
3	16	12	"gyrA"	"STM2272"	13550	17700	120	6952	6485	3012	46	74	74	79	45	56	99	99	0	4334	3953	1683	42	104	104	110	31	28	99	99	0	1.626	1.666	1.687	1.609	2.609	1.756	0.868	120	466	100	11108	10260	0.701	6878	4230	6411	3849	778168	474382	142.356	123.968	0	0	0
3	17	12	"csrA"	"STM2826"	13730	17690	110	353	439	288	65	76	76	81	48	59	100	90	0	181	206	91	44	106	106	113	33	29	81	56	0	3.693	3.630	3.840	3.910	2.670	7.962	0.230	80	397	100	352	463	1.885	277	75	363	100	35152	16446	7.458	2.818	0	0	0
3	18	12	"csrA"	"STM2826"	13880	17700	110	1105	1133	395	34	79	79	89	61	68	100	100	0	318	347	122	35	108	108	116	37	31	97	93	0	4.886	4.410	4.930	4.748	1.782	4.742	0.697	80	427	100	1236	1293	2.289	1026	210	1054	239	90631	27749	17.115	6.243	0	0	0
3	19	12	"yhhP"	"STM3578"	14080	17710	110	194	193	50	25	75	75	86	58	67	91	51	0	703	708	161	22	107	107	114	33	28	100	100	0	0.200	0.196	0.189	0.189	1.494	0.186	0.681	80	489	100	715	719	-2.324	119	596	118	601	15424	56628	1.845	18.000	0	0	0
3	20	12	"yhhP"	"STM3578"	14250	17700	110	128	129	21	16	74	74	77	18	23	96	81	0	397	398	81	20	108	108	115	35	30	100	100	0	0.187	0.190	0.182	0.180	1.661	0.153	0.398	80	435	100	343	345	-2.420	54	289	55	290	10309	31845	2.889	8.086	0	0	0
3	21	12	"yhhP"	"STM3578"	14430	17710	120	173	180	73	40	75	75	78	19	24	93	90	0	565	589	283	48	113	113	120	38	31	98	98	0	0.217	0.221	0.216	0.205	2.007	0.176	0.529	120	431	100	550	581	-2.205	98	452	105	476	21629	70663	5.368	12.342	0	0	0
3	22	12	"topA"	"STM1714"	14590	17710	120	2766	2464	1165	47	82	82	88	30	34	97	95	0	3556	3186	1549	48	120	120	146	137	93	94	90	0	0.781	0.777	0.772	0.744	2.973	0.755	0.859	120	440	100	6120	5448	-0.356	2684	3436	2382	3066	295680	382265	79.200	22.190	0	0	0
3	23	12	"topA"	"STM1714"	14770	17700	110	494	579	329	56	86	86	92	29	31	100	100	0	684	757	452	59	122	122	134	54	40	100	98	0	0.726	0.776	0.735	0.788	1.915	0.707	0.488	80	415	100	970	1128	-0.462	408	562	493	635	46304	60583	16.793	11.537	0	0	0
3	24	12	"fur"	"STM0693"	14940	17710	110	1756	2076	1337	64	87	87	97	51	52	100	100	0	1769	1976	1225	61	126	126	142	67	47	100	100	0	1.016	1.075	0.993	1.065	1.605	1.089	0.687	80	495	100	3312	3839	0.023	1669	1643	1989	1850	166105	158115	38.804	27.373	0	0	0
3	1	13	"ctrl-buffer"	"ctrl-buffer"	10860	17870	100	70	73	19	26	74	74	76	19	25	11	3	0	110	118	33	27	112	112	120	35	29	13	3	0	2.000	-0.167	0.845	0.773	3.653	0.070	0.007	80	440	100	-6	5	1.000	-4	-2	-1	6	5819	9425	-0.158	-0.057	-50	0	0
3	2	13	"ctrl-buffer"	"ctrl-buffer"	11040	17870	100	69	75	22	29	74	74	76	18	23	13	5	0	123	124	27	21	113	113	122	51	41	11	0	0	-0.500	0.091	0.662	0.647	5.055	184.941	0.000	80	421	100	5	12	Error	-5	10	1	11	6006	9940	-0.056	0.039	-50	0	0
3	3	13	"ctrl-buffer"	"ctrl-buffer"	11220	17870	100	72	77	26	33	73	73	77	21	27	13	7	0	110	115	44	38	110	110	117	32	27	7	5	0	100000.000	0.800	1.188	1.070	4.505	0.383	0.077	80	411	100	-1	9	16.610	-1	0	4	5	6164	9239	0.000	-0.062	-50	0	0
3	4	13	"ctrl-buffer"	"ctrl-buffer"	11400	17870	100	69	69	17	24	69	69	71	18	25	12	1	0	110	112	20	17	102	102	107	26	24	21	3	0	0.000	0.000	0.800	0.832	4.060	0.127	0.002	80	428	100	8	10	Error	0	8	0	10	5533	8974	-0.111	0.192	-50	0	0
3	5	13	"ctrl-buffer"	"ctrl-buffer"	11570	17880	100	64	170	538	316	68	68	68	14	20	16	12	0	103	266	756	284	98	98	100	19	19	26	12	0	-0.800	0.607	0.682	0.527	4.981	0.646	0.592	80	434	100	1	270	Error	-4	5	102	168	13627	21293	7.286	8.737	-50	0	0
3	6	13	"ctrl-buffer"	"ctrl-buffer"	11770	17910	60	75	77	19	24	67	67	70	27	38	15	3	0	161	162	42	25	100	100	103	22	21	78	62	0	0.131	0.161	0.294	0.261	3.279	0.273	0.014	32	164	100	69	72	-2.931	8	61	10	62	2452	5176	0.259	2.682	0	0	0
3	7	13	"ctrl-buffer"	"ctrl-buffer"	11930	17880	100	75	75	17	22	72	72	75	31	41	3	0	0	122	121	21	17	101	101	104	23	22	43	8	0	0.143	0.150	0.632	0.673	3.138	8.792	0.003	80	407	100	24	23	-2.807	3	21	3	20	5985	9665	0.000	0.739	-50	0	0
3	8	13	"ctrl-buffer"	"ctrl-buffer"	12110	17880	100	71	72	17	23	71	71	73	16	21	13	5	0	118	117	23	19	99	99	104	23	22	35	10	0	0.000	0.056	0.547	0.470	6.318	15.125	0.003	80	425	100	19	19	Error	0	19	1	18	5772	9399	-0.062	0.565	-50	0	0
3	9	13	"ctrl-buffer"	"ctrl-buffer"	12290	17880	100	70	74	20	27	72	72	74	19	25	15	6	0	114	114	26	22	99	99	103	23	22	23	7	0	-0.133	0.133	1.000	0.819	3.905	134.200	0.000	80	403	100	13	17	Error	-2	15	2	15	5894	9121	0.000	0.478	-50	0	0
3	10	13	"ctrl-buffer"	"ctrl-buffer"	12460	17880	100	70	73	19	26	73	73	76	18	23	20	2	0	111	114	23	20	103	103	111	76	68	3	0	0	-0.375	0.000	1.125	1.139	3.584	0.017	0.006	80	404	100	5	11	Error	-3	8	0	11	5872	9125	-0.167	0.039	-50	0	0
3	11	13	"ctrl-buffer"	"ctrl-buffer"	12640	17880	100	73	73	16	21	73	73	74	16	21	16	2	0	112	117	39	33	105	105	108	26	24	16	6	0	0.000	0.000	1.125	0.875	3.849	29.112	0.000	80	452	100	7	12	Error	0	7	0	12	5808	9346	-0.062	0.346	-50	0	0
3	12	13	"ctrl-buffer"	"ctrl-buffer"	12820	17880	100	67	70	16	22	71	71	72	15	20	12	6	0	106	111	27	24	103	103	110	41	37	6	2	0	-1.333	-0.125	0.708	0.851	3.598	0.198	0.018	80	438	100	-1	7	Error	-4	3	-1	8	5576	8846	-0.133	0.024	-50	0	0
3	13	13	"ctrl-buffer"	"ctrl-buffer"	13000	17880	100	69	72	16	22	72	72	73	16	21	17	2	0	112	119	29	24	102	102	108	27	25	23	10	0	-0.300	0.000	1.125	0.968	4.135	0.108	0.010	80	413	100	7	17	Error	-3	10	0	17	5728	9523	-0.062	0.407	-50	0	0
3	14	13	"ctrl-buffer"	"ctrl-buffer"	13170	17880	100	70	70	14	20	72	72	76	30	39	1	0	0	105	109	20	18	104	104	113	55	48	2	0	0	-2.000	-0.400	0.600	0.798	3.640	0.075	0.007	80	416	100	-1	3	Error	-2	1	-2	5	5610	8683	-0.200	-0.073	-50	0	0
3	15	13	"ctrl-buffer"	"ctrl-buffer"	13350	17880	100	68	69	14	20	72	72	75	19	25	7	0	0	113	112	20	17	103	103	107	26	24	16	2	0	-0.400	-0.333	1.000	0.832	2.303	0.225	0.001	80	425	100	6	6	Error	-4	10	-3	9	5518	8995	-0.316	0.192	-50	0	0
3	16	13	"ctrl-buffer"	"ctrl-buffer"	13530	17880	100	70	71	21	29	74	74	77	22	28	6	1	0	118	118	19	16	104	104	108	24	22	25	5	0	-0.286	-0.214	0.500	0.622	4.601	0.183	0.002	80	426	100	10	11	Error	-4	14	-3	14	5693	9449	-0.273	0.417	-50	0	0
3	17	13	"ctrl-buffer"	"ctrl-buffer"	13710	17880	100	71	75	19	25	77	77	80	22	27	11	3	0	111	116	20	17	107	107	113	29	25	16	0	0	-1.500	-0.222	1.224	1.122	3.965	0.567	0.011	80	453	100	-2	7	Error	-6	4	-2	9	6018	9266	-0.227	0.103	-50	0	0
3	18	13	"ctrl-buffer"	"ctrl-buffer"	13890	17880	100	70	74	24	32	77	77	80	24	30	5	2	0	114	117	26	22	110	110	115	30	26	8	5	0	-1.750	-0.429	1.077	0.900	3.280	0.253	0.019	80	431	100	-3	4	Error	-7	4	-3	7	5945	9367	-0.250	0.067	-50	0	0
3	19	13	"ctrl-buffer"	"ctrl-buffer"	14060	17880	100	75	75	18	24	76	76	78	20	25	12	2	0	115	119	30	25	108	108	112	26	23	17	12	0	-0.143	-0.091	0.864	0.787	3.771	0.195	0.025	80	409	100	6	10	Error	-1	7	-1	11	6019	9542	-0.150	0.269	-50	0	0
3	20	13	"ctrl-buffer"	"ctrl-buffer"	14240	17880	100	71	75	23	30	76	76	79	25	31	2	2	0	121	123	25	20	108	108	113	28	24	27	6	0	-0.385	-0.067	0.714	0.842	4.853	0.268	0.006	80	432	100	8	14	Error	-5	13	-1	15	6009	9872	-0.160	0.357	-50	0	0
3	21	13	"ctrl-buffer"	"ctrl-buffer"	14420	17880	100	78	80	19	23	76	76	80	27	33	10	1	0	123	125	32	25	115	115	121	37	30	12	5	0	0.250	0.400	0.875	0.618	4.619	13.408	0.004	80	401	100	10	14	-2.000	2	8	4	10	6384	9985	0.000	0.108	-50	0	0
3	22	13	"ctrl-buffer"	"ctrl-buffer"	14600	17880	100	80	83	25	30	81	81	87	27	31	8	3	0	124	131	34	25	120	120	129	36	27	22	7	0	-0.250	0.182	0.957	0.845	4.841	0.187	0.022	80	401	100	3	13	Error	-1	4	2	11	6646	10451	-0.148	0.056	-50	0	0
3	23	13	"ctrl-buffer"	"ctrl-buffer"	14780	17880	100	79	86	29	33	84	84	90	32	35	17	6	0	124	139	54	38	124	124	134	43	32	15	7	0	100000.000	0.133	0.769	0.737	4.095	101.847	0.000	80	420	100	-5	17	16.610	-5	0	2	15	6879	11159	-0.125	0.116	-50	0	0
3	24	13	"ctrl-buffer"	"ctrl-buffer"	14950	17880	100	88	91	27	29	87	87	93	31	33	8	2	0	127	135	34	25	127	127	138	49	35	11	1	0	100000.000	0.500	0.683	0.790	6.329	0.124	0.007	80	440	100	1	12	16.610	1	0	4	8	7319	10772	-0.065	-0.061	-50	0	0
3	1	14	"ynfA"	"STM1504"	10850	18070	120	160	157	35	22	78	78	81	22	27	91	85	0	2829	2732	1085	39	115	115	124	35	28	100	100	0	0.030	0.030	0.029	0.030	1.971	0.028	0.703	120	686	100	2796	2696	-5.049	82	2714	79	2617	18791	327828	3.455	74.514	0	0	0
3	2	14	""	"STM3654"	11020	18070	110	140	153	70	45	74	74	78	22	28	91	71	0	1012	1174	726	61	118	118	127	39	30	100	100	0	0.074	0.075	0.073	0.066	1.815	0.066	0.578	80	513	100	960	1135	-3.760	66	894	79	1056	12213	93889	3.409	26.846	0	0	0
3	3	14	"yeiP"	"STM2211"	11200	18060	110	2419	2437	369	15	72	72	75	19	25	100	100	0	5318	5308	893	16	110	110	121	42	34	100	100	0	0.451	0.455	0.449	0.457	1.163	0.434	0.906	80	531	100	7555	7563	-1.150	2347	5208	2365	5198	194952	424625	124.316	123.500	0	0	0
3	4	14	"yfaE"	"STM2279"	11390	18070	120	302	315	186	59	69	69	72	17	23	95	91	0	616	637	387	60	105	105	111	34	30	95	94	0	0.456	0.462	0.457	0.471	2.496	0.425	0.728	120	687	100	744	778	-1.133	233	511	246	532	37839	76439	14.294	15.471	0	0	0
3	5	14	""	"STM4111"	11560	18020	50	85	84	26	30	68	68	69	16	23	50	16	0	129	134	27	20	106	106	110	31	28	41	16	0	0.739	0.571	1.063	0.573	3.310	0.281	0.128	12	104	100	40	44	-0.436	17	23	16	28	1003	1610	0.938	0.774	0	0	0
3	6	14	""	"STM4140"	11750	18060	120	98	108	45	41	68	68	71	27	38	55	23	0	226	288	252	87	98	98	100	21	21	95	85	0	0.234	0.211	0.235	0.218	3.261	0.146	0.492	120	678	100	158	230	-2.093	30	128	40	190	12906	34549	1.370	8.952	0	0	0
3	7	14	"ssaS"	"STM1420"	11940	18060	100	74	76	19	25	71	71	74	27	36	10	3	0	319	552	619	112	101	101	105	23	21	87	73	0	0.014	0.011	0.030	0.050	4.748	0.017	0.152	80	435	100	221	456	-6.183	3	218	5	451	6114	44155	0.074	19.435	0	0	0
3	8	14	"nrdH"	"STM2805"	12100	18070	100	91	200	246	123	72	72	74	20	27	48	36	0	156	569	834	146	99	99	103	23	22	86	57	0	0.333	0.272	0.419	0.292	4.845	0.211	0.473	80	437	100	76	598	-1.585	19	57	128	470	16015	45538	6.300	20.261	0	0	0
3	9	14	"fimI"	"STM0544"	12270	18060	110	74	89	42	47	70	70	72	17	23	33	23	0	416	1141	1455	127	99	99	104	23	22	98	92	0	0.013	0.018	0.026	0.034	4.980	0.017	0.273	80	512	100	321	1061	-6.308	4	317	19	1042	7132	91305	1.000	45.087	0	0	0
3	10	14	"aroA"	"STM0978"	12450	18060	110	1668	1954	774	39	72	72	79	45	56	100	100	0	3493	3804	1580	41	103	103	133	247	185	100	98	0	0.471	0.509	0.468	0.519	1.628	0.451	0.725	80	536	100	4986	5583	-1.087	1596	3390	1882	3701	156336	304299	41.667	14.862	0	0	0
3	11	14	"dam"	"STM3484"	12640	18070	110	373	556	505	90	72	72	80	45	56	91	83	0	657	933	792	84	103	103	133	252	189	80	55	0	0.543	0.583	0.645	0.516	2.442	0.563	0.695	80	514	100	855	1314	-0.880	301	554	484	830	44485	74662	10.578	3.175	0	0	0
3	12	14	"pduW"	"STM2057"	12810	18070	120	103	127	70	55	70	70	74	24	32	58	36	0	1842	2894	3161	109	102	102	105	22	20	100	100	0	0.019	0.020	0.022	0.022	3.810	0.017	0.610	120	599	100	1773	2849	-5.720	33	1740	57	2792	15185	347241	2.208	126.773	0	0	0
3	13	14	""	"STM2695"	12990	18070	110	329	330	40	12	72	72	74	17	22	100	100	0	9290	9252	1282	13	103	103	113	74	65	100	100	0	0.028	0.028	0.027	0.028	1.237	0.026	0.871	80	496	100	9444	9407	-5.160	257	9187	258	9149	26395	740172	15.059	123.500	0	0	0
3	14	14	"yajR"	"STM0436"	13170	18070	120	1066	1043	519	49	73	73	75	18	24	98	96	0	5068	4898	2579	52	104	104	114	70	61	99	96	0	0.200	0.202	0.204	0.204	2.460	0.192	0.895	120	598	100	5957	5764	-2.322	993	4964	970	4794	125145	587779	53.778	68.343	0	0	0
3	15	14	""	"STM0564"	13340	18070	110	271	284	66	23	73	73	76	19	25	100	100	0	11239	11640	1926	16	104	104	117	113	96	100	100	0	0.018	0.018	0.018	0.018	1.274	0.017	0.827	80	502	100	11333	11747	-5.813	198	11135	211	11536	22711	931232	10.947	101.973	0	0	0
3	16	14	""	"STM0351"	13520	18070	100	99	104	26	25	74	74	76	18	23	65	37	0	3979	4322	1655	38	107	107	118	116	98	100	100	0	0.006	0.007	0.008	0.006	2.111	0.007	0.347	80	474	100	3897	4245	-7.275	25	3872	30	4215	8283	345721	1.556	36.241	0	0	0
3	17	14	"dsrB"	"STM1983"	13700	18070	110	302	352	209	59	74	74	77	19	24	100	100	0	954	1154	699	60	107	107	114	28	24	100	100	0	0.269	0.266	0.267	0.259	1.641	0.234	0.700	80	522	100	1075	1325	-1.893	228	847	278	1047	28129	92314	14.474	37.143	0	0	0
3	18	14	"yeiE"	"STM2201"	13870	18070	110	1406	1395	211	15	77	77	79	19	24	100	100	0	7902	7734	1330	17	111	111	137	258	188	100	100	0	0.171	0.173	0.176	0.174	1.206	0.163	0.904	80	534	100	9120	8941	-2.551	1329	7791	1318	7623	111621	618745	69.263	29.446	0	0	0
3	19	14	"recB"	"STM2994"	14060	18060	100	77	96	57	59	77	77	78	19	24	32	20	0	136	188	158	84	110	110	135	252	186	11	5	0	0.000	0.244	0.429	0.458	3.109	0.275	0.435	80	474	100	26	97	Error	0	26	19	78	7642	15001	0.947	0.210	-50	0	0
3	20	14	"EMPTY"	"EMPTY"	14240	18060	100	72	77	30	38	75	75	77	20	25	12	5	0	107	108	21	19	108	108	113	27	23	10	0	0	3.000	100000.000	0.852	0.813	2.915	0.425	0.046	80	464	100	-4	2	1.585	-3	-1	2	0	6198	8609	0.000	-0.185	-75	0	0
3	21	14	"EMPTY"	"EMPTY"	14420	18060	100	82	86	24	27	78	78	82	25	30	18	3	0	122	122	27	22	115	115	121	34	28	12	3	0	0.571	1.143	0.758	0.833	3.123	0.244	0.014	80	464	100	11	15	-0.807	4	7	8	7	6871	9754	0.160	0.029	-75	0	0
3	22	14	"EMPTY"	"EMPTY"	14600	18060	100	78	80	22	27	81	81	86	24	27	10	1	0	120	127	33	25	121	121	129	37	28	12	5	0	3.000	-0.167	1.256	0.826	4.431	0.141	0.004	80	452	100	-4	5	1.585	-3	-1	-1	6	6361	10199	-0.250	-0.054	-75	0	0
3	23	14	"EMPTY"	"EMPTY"	14770	18060	100	85	90	25	27	82	82	88	30	34	17	2	0	125	134	36	26	128	128	136	38	27	16	5	0	-1.000	1.333	0.766	0.724	3.964	1.188	0.009	80	452	100	0	14	Error	3	-3	8	6	7169	10685	0.067	-0.053	-75	0	0
3	24	14	"EMPTY"	"EMPTY"	14950	18060	100	82	88	26	29	84	84	88	25	28	20	6	0	133	140	32	22	133	133	141	41	29	13	2	0	100000.000	0.571	0.833	0.659	3.964	0.226	0.027	80	496	100	-2	11	16.610	-2	0	4	7	7011	11166	0.000	-0.024	-75	0	0
4	1	1	"yjiX"	"STM4531"	15390	15730	120	117	140	75	53	82	82	86	23	26	56	40	0	190	218	99	45	125	125	137	99	72	37	16	0	0.538	0.624	0.560	0.597	5.182	0.405	0.120	120	678	100	100	151	-0.893	35	65	58	93	16806	26211	2.348	0.818	0	0	0
4	2	1	"yhjG"	"STM3610"	15570	15730	120	237	300	236	78	83	83	86	21	24	85	77	0	1174	1391	1174	84	121	121	133	108	81	95	89	0	0.146	0.171	0.150	0.158	4.400	0.107	0.299	120	548	100	1207	1487	-2.774	154	1053	217	1270	35968	166976	10.190	11.648	0	0	0
4	3	1	"mtlD"	"STM3686"	15750	15730	130	1739	1690	614	36	81	81	84	21	25	98	96	0	7094	7118	1896	26	114	114	123	44	35	100	100	0	0.238	0.230	0.239	0.200	2.411	0.215	0.730	120	620	100	8638	8613	-2.074	1658	6980	1609	7004	202772	854120	76.476	158.977	0	0	0
4	4	1	"ptsN"	"STM3322"	15920	15720	130	555	737	960	130	78	78	80	19	23	99	99	0	597	742	517	69	112	112	118	34	28	95	94	0	0.984	1.046	0.857	1.010	3.693	2.430	0.138	120	664	100	962	1289	-0.024	477	485	659	630	88489	88998	34.579	18.353	0	0	0
4	5	1	"yqjK"	"STM3231"	16110	15730	120	136	156	77	49	77	77	80	19	23	82	67	0	402	461	302	65	110	110	114	25	21	95	88	0	0.202	0.225	0.244	0.238	3.986	0.138	0.254	120	551	100	351	430	-2.307	59	292	79	351	18773	55280	4.000	13.880	0	0	0
4	6	1	"yggT"	"STM3101"	16280	15730	120	1173	1176	569	48	81	81	86	35	40	99	97	0	1561	1680	815	48	114	114	118	31	26	100	99	0	0.755	0.699	0.689	0.703	2.463	0.590	0.488	120	555	100	2539	2661	-0.406	1092	1447	1095	1566	141175	201577	31.143	50.387	0	0	0
4	7	1	"hscC"	"STM0659"	16470	15740	120	361	336	85	25	80	80	82	19	23	95	95	0	10281	9912	1266	12	114	114	126	77	61	100	100	0	0.028	0.026	0.028	0.024	1.904	0.026	0.794	120	516	100	10448	10054	-5.177	281	10167	256	9798	40332	1189412	13.368	127.091	0	0	0
4	8	1	"ubiF"	"STM0671"	16630	15730	120	1015	969	343	35	82	82	83	18	21	99	96	0	5662	5382	1521	28	118	118	140	152	108	100	100	0	0.168	0.169	0.166	0.149	2.375	0.144	0.679	120	521	100	6477	6151	-2.571	933	5544	887	5264	116237	645831	49.222	34.487	0	0	0
4	9	1	"nagA"	"STM0683"	16810	15730	130	2055	2034	299	14	84	84	89	31	34	100	100	0	6844	6533	1465	22	126	126	159	173	108	99	97	0	0.293	0.304	0.292	0.312	1.833	0.279	0.856	120	622	100	8689	8357	-1.769	1971	6718	1950	6407	244025	783917	62.742	36.844	0	0	0
4	10	1	"ybfM"	"STM0687"	17000	15740	120	169	177	58	32	84	84	90	33	36	90	62	0	1682	1913	728	38	124	124	151	141	93	100	100	0	0.055	0.052	0.050	0.047	2.076	0.037	0.349	120	519	100	1643	1882	-4.196	85	1558	93	1789	21246	229573	2.636	12.496	0	0	0
4	11	1	"apeE"	"STM0570"	17180	15740	120	159	162	50	30	82	82	89	70	78	60	10	0	1746	1822	870	47	124	124	153	359	234	100	88	0	0.047	0.047	0.049	0.047	2.052	0.026	0.095	120	521	100	1699	1778	-4.397	77	1622	80	1698	19390	218608	1.043	4.649	0	0	0
4	12	1	"ahpF"	"STM0609"	17360	15740	130	830	1590	1675	105	84	84	92	68	73	96	94	0	1879	2894	2614	90	123	123	150	344	229	99	93	0	0.425	0.543	0.429	0.445	3.365	0.448	0.367	120	571	100	2502	4277	-1.235	746	1756	1506	2771	190779	347310	22.029	7.977	0	0	0
4	13	1	"dlhH"	"STM3967"	17530	15740	120	1269	1192	339	28	86	86	95	65	68	99	98	0	6746	6366	1661	26	122	122	160	259	161	100	99	0	0.179	0.177	0.177	0.173	1.859	0.156	0.740	120	526	100	7807	7350	-2.485	1183	6624	1106	6244	143003	763911	16.877	23.961	0	0	0
4	14	1	"yigM"	"STM3963"	17720	15750	130	1036	975	362	37	84	84	94	67	71	95	94	0	7847	7456	1870	25	119	119	167	280	167	100	100	0	0.123	0.121	0.122	0.113	1.906	0.116	0.741	120	529	100	8680	8228	-3.021	952	7728	891	7337	117004	894751	13.149	26.032	0	0	0
4	15	1	"rhtC"	"STM3959"	17880	15740	130	774	729	356	48	81	81	86	27	31	98	97	0	4786	4253	2451	57	123	123	145	125	86	99	97	0	0.149	0.157	0.151	0.173	2.624	0.123	0.656	120	549	100	5356	4778	-2.750	693	4663	648	4130	87494	510341	23.815	32.864	0	0	0
4	16	1	"rarD"	"STM3955"	18060	15740	120	2013	1921	454	23	82	82	110	182	165	98	98	0	9290	8954	1290	14	127	127	302	1044	345	100	100	0	0.211	0.208	0.211	0.196	1.737	0.194	0.805	120	540	100	11094	10666	-2.246	1931	9163	1839	8827	230553	1074511	9.951	8.287	0	0	0
4	17	1	"uvrD"	"STM3951"	18240	15740	130	437	476	282	59	82	82	106	172	162	76	50	0	1028	1295	971	74	122	122	275	986	358	47	15	0	0.392	0.336	0.350	0.355	3.280	0.160	0.459	120	608	100	1261	1567	-1.352	355	906	394	1173	57115	155355	2.151	1.034	0	0	0
4	18	1	"dapF"	"STM3947"	18420	15740	130	2238	2224	734	33	86	86	96	39	40	100	100	0	3462	3343	1252	37	128	128	144	52	36	99	99	0	0.645	0.665	0.673	0.716	2.271	0.594	0.684	120	602	100	5486	5353	-0.632	2152	3334	2138	3215	266906	401149	54.564	61.519	0	0	0
4	19	1	"fklB"	"STM4397"	18600	15740	120	486	740	757	102	88	88	103	45	43	84	79	0	783	1048	940	89	129	129	147	57	38	90	87	0	0.609	0.709	0.624	0.571	5.901	0.854	0.319	120	495	100	1052	1571	-0.717	398	654	652	919	88761	125722	14.156	15.807	0	0	0
4	20	1	"ytfK"	"STM4406"	18770	15750	140	113	130	70	53	77	77	80	26	32	59	34	0	204	252	145	57	112	112	119	42	35	75	53	0	0.391	0.379	0.398	0.381	4.211	0.234	0.148	156	637	100	128	193	-1.354	36	92	53	140	20269	39343	1.923	3.167	0	0	0
4	21	1	""	"STM4417"	18950	15740	120	203	215	93	43	75	75	77	20	25	92	88	0	706	730	358	49	108	108	113	28	24	97	95	0	0.214	0.225	0.228	0.240	2.700	0.157	0.395	120	529	100	726	762	-2.224	128	598	140	622	25821	87647	6.900	22.036	0	0	0
4	22	1	""	"STM4421"	19130	15750	130	152	201	141	70	75	75	78	23	29	84	70	0	3156	4811	4340	90	112	112	154	271	175	97	96	0	0.025	0.027	0.029	0.028	3.939	0.016	0.216	120	593	100	3121	4825	-5.305	77	3044	126	4699	24082	577347	5.348	17.185	0	0	0
4	23	1	""	"STM4425"	19310	15750	120	108	118	41	34	73	73	76	20	26	70	44	0	1894	2364	1766	74	111	111	161	292	181	95	89	0	0.020	0.020	0.020	0.021	3.564	0.010	0.166	120	513	100	1818	2298	-5.671	35	1783	45	2253	14212	283731	2.100	7.545	0	0	0
4	24	1	""	"STM4430"	19480	15740	120	103	123	61	49	73	73	74	14	18	70	50	0	1461	1797	1479	82	109	109	115	52	45	96	95	0	0.022	0.030	0.032	0.031	4.412	0.014	0.154	120	658	100	1382	1738	-5.494	30	1352	50	1688	14764	215673	3.500	32.346	0	0	0
4	1	2	"sopE2"	"STM1855"	15390	15930	110	104	107	27	25	80	80	91	90	98	1	0	0	1744	2027	1262	62	123	123	158	253	160	93	91	0	0.015	0.014	0.018	0.018	3.255	0.011	0.162	80	472	100	1645	1931	-6.078	24	1621	27	1904	8523	162172	0.178	7.387	0	0	0
4	2	2	""	"STM1731"	15570	15920	120	98	103	29	28	80	80	82	22	26	40	18	0	916	1139	877	76	118	118	140	136	97	90	80	0	0.023	0.023	0.031	0.033	3.743	0.009	0.057	120	428	100	816	1044	-5.470	18	798	23	1021	12302	136639	0.955	7.346	0	0	0
4	3	2	"otsB"	"STM1929"	15750	15920	110	334	372	230	61	80	80	82	21	25	98	98	0	1772	2068	1256	60	116	116	129	62	48	98	97	0	0.153	0.150	0.149	0.150	2.681	0.113	0.447	80	421	100	1910	2244	-2.705	254	1656	292	1952	29742	165440	13.810	31.274	0	0	0
4	4	2	""	"STM4161"	15920	15900	60	75	78	19	24	76	76	78	17	21	25	6	0	160	259	181	69	122	122	143	62	43	43	34	0	-0.026	0.015	0.126	0.128	4.664	0.027	0.032	32	176	100	37	139	Error	-1	38	2	137	2500	8279	0.000	1.871	0	0	0
4	5	2	"rsd"	"STM4165"	16100	15910	110	164	193	118	61	76	76	79	18	22	93	83	0	691	843	663	78	111	111	130	120	92	95	83	0	0.152	0.160	0.151	0.159	2.996	0.084	0.222	80	452	100	668	849	-2.720	88	580	117	732	15460	67407	6.333	5.942	0	0	0
4	6	2	"hupA"	"STM4170"	16270	15910	110	511	898	1138	126	79	79	88	57	64	97	95	0	171	230	157	68	112	112	127	121	95	21	13	0	7.322	6.941	7.349	7.163	3.216	13.285	0.261	80	423	100	491	937	2.872	432	59	819	118	71839	18429	14.211	0.851	0	0	0
4	7	2	""	"STM3121"	16460	15920	120	137	208	170	81	79	79	86	53	61	52	35	0	625	1381	1463	105	111	111	145	253	174	66	50	0	0.113	0.102	0.117	0.128	5.448	0.046	0.144	120	491	100	572	1399	-3.148	58	514	129	1270	24940	165710	2.302	4.885	0	0	0
4	8	2	"stfG"	"STM0200"	16650	15910	110	98	101	31	30	80	80	81	18	22	48	28	0	766	1457	1507	103	116	116	185	332	179	61	50	0	0.028	0.016	0.053	0.049	5.852	0.008	0.119	80	438	100	668	1362	-5.174	18	650	21	1341	8081	116559	1.111	3.831	0	0	0
4	9	2	"eutT"	"STM2467"	16830	15910	100	96	102	39	38	81	81	84	23	27	35	18	0	1024	1692	1759	103	122	122	170	229	134	65	62	0	0.017	0.013	0.021	0.034	5.521	0.011	0.261	80	353	100	917	1591	-5.910	15	902	21	1570	8142	135392	0.783	6.646	0	0	0
4	10	2	"lexA"	"STM4237"	16990	15910	120	799	1910	2360	123	81	81	86	26	30	84	78	0	610	1065	1037	97	122	122	146	135	92	67	56	0	1.471	1.940	1.699	1.441	7.675	3.151	0.352	120	423	100	1206	2772	0.557	718	488	1829	943	229148	127844	70.154	6.807	0	0	0
4	11	2	"prpC"	"STM0369"	17170	15920	120	87	91	24	26	81	81	87	66	75	2	0	0	1383	1610	991	61	116	116	152	399	262	86	73	0	0.005	0.007	0.013	0.011	3.735	0.004	0.031	120	425	100	1273	1504	-7.722	6	1267	10	1494	10963	193257	0.061	3.654	0	0	0
4	12	2	"ushB"	"STM4064"	17350	15920	130	839	1289	1480	114	83	83	92	68	73	85	73	0	1346	2070	2332	112	119	119	155	388	250	72	60	0	0.616	0.618	0.537	0.551	5.200	0.456	0.294	120	451	100	1983	3157	-0.699	756	1227	1206	1951	154714	248372	17.603	4.936	0	0	0
4	13	2	"ptsJ"	"STM2436"	17540	15920	120	288	337	206	61	85	85	92	45	48	89	80	0	2146	2458	1626	66	123	123	140	67	47	99	98	0	0.100	0.108	0.105	0.103	3.458	0.074	0.410	120	417	100	2226	2587	-3.317	203	2023	252	2335	40476	295018	5.444	34.597	0	0	0
4	14	2	"plsX"	"STM1192"	17710	15920	120	2736	3076	2219	72	83	83	89	43	48	100	100	0	1484	1694	1172	69	119	119	147	125	85	95	90	0	1.944	1.900	1.970	1.946	3.405	2.788	0.317	120	387	100	4018	4568	0.959	2653	1365	2993	1575	369108	203293	69.465	12.376	0	0	0
4	15	2	"flgM"	"STM1172"	17890	15920	120	170	326	328	100	82	82	88	30	34	86	67	0	272	389	293	75	119	119	144	126	87	52	39	0	0.575	0.904	0.676	0.763	6.001	0.847	0.098	120	395	100	241	514	-0.798	88	153	244	270	39160	46727	7.933	1.944	0	0	0
4	16	2	"phsB"	"STM2064"	18060	15930	120	96	110	43	39	81	81	86	29	33	34	16	0	888	1304	1248	95	122	122	176	418	237	76	46	0	0.020	0.025	0.041	0.032	4.329	0.011	0.075	120	437	100	781	1211	-5.674	15	766	29	1182	13185	156450	0.828	2.699	0	0	0
4	17	2	"tnpA_1"	"STM0946"	18240	15930	120	344	563	661	117	80	80	84	25	29	88	85	0	3903	5994	7722	128	124	124	166	210	126	92	89	0	0.070	0.082	0.065	0.081	5.853	0.023	0.068	120	436	100	4043	6353	-3.839	264	3779	483	5870	67540	719265	19.160	27.752	0	0	0
4	18	2	"orf6"	"PSLT014"	18420	15930	130	1336	1726	1410	81	79	79	89	49	55	92	91	0	2830	3696	3150	85	128	128	161	165	102	95	95	0	0.465	0.462	0.489	0.435	4.568	0.317	0.353	120	496	100	3959	5215	-1.104	1257	2702	1647	3568	207145	443523	33.408	21.424	0	0	0
4	19	2	"mig-14"	"STM2782"	18600	15920	120	140	500	644	128	80	80	89	48	53	53	45	0	337	1701	2433	143	125	125	144	80	55	58	52	0	0.283	0.266	0.241	0.284	10.271	0.151	0.292	120	412	100	272	1996	-1.821	60	212	420	1576	60010	204134	8.563	19.463	0	0	0
4	20	2	"thiD"	"STM2146"	18760	15930	110	160	271	258	95	79	79	83	30	36	61	51	0	1166	2384	3307	138	121	121	134	55	41	71	66	0	0.078	0.085	0.121	0.153	6.811	0.046	0.326	80	354	100	1126	2455	-3.689	81	1045	192	2263	21651	190716	6.267	40.909	0	0	0
4	21	2	"rfaY"	"STM3716"	18950	15930	120	195	391	462	118	75	75	81	38	46	62	56	0	422	1162	1337	115	117	117	138	101	73	71	57	0	0.393	0.302	0.260	0.301	9.269	0.164	0.205	120	512	100	425	1361	-1.346	120	305	316	1045	46903	139483	8.158	10.139	0	0	0
4	22	2	"prgH"	"STM2874"	19140	15920	100	90	195	203	104	76	76	81	37	45	41	36	0	204	3734	6085	162	116	116	141	134	95	47	45	0	0.159	0.033	0.099	0.108	15.408	0.022	0.362	80	393	100	102	3737	-2.652	14	88	119	3618	15569	298691	3.081	26.813	0	0	0
4	23	2	"orgA"	"STM2869"	19310	15900	80	554	1199	1449	120	76	76	86	128	148	57	53	0	1264	3163	3977	125	112	112	179	486	271	53	50	0	0.415	0.368	0.352	0.409	13.896	0.252	0.306	52	276	100	1630	4174	-1.269	478	1152	1123	3051	62364	164487	8.695	6.140	0	0	0
4	24	2	"livH"	"STM3563"	19480	15930	90	99	151	109	72	73	73	74	15	20	57	42	0	488	1979	2976	150	109	109	116	63	54	67	63	0	0.069	0.042	0.082	0.080	6.839	0.019	0.266	52	382	100	405	1948	-3.866	26	379	78	1870	7860	102933	5.133	29.571	0	0	0
4	1	3	"hisJ"	"STM2354"	15420	16080	110	331	582	530	91	82	82	105	144	137	65	48	0	982	1610	1564	97	124	124	189	337	178	65	57	0	0.290	0.336	0.379	0.352	5.249	0.232	0.411	80	407	100	1107	1986	-1.785	249	858	500	1486	46549	128826	3.313	4.217	0	0	0
4	2	3	"hisI"	"STM2078"	15570	16080	120	335	591	563	95	75	75	78	18	23	95	90	0	787	1285	1185	92	117	117	128	57	44	85	80	0	0.388	0.442	0.408	0.435	4.563	0.386	0.589	120	387	100	930	1684	-1.366	260	670	516	1168	70926	154216	28.500	20.298	0	0	0
4	3	3	"glyA"	"STM2555"	15750	16080	120	565	935	1064	113	79	79	80	17	21	85	79	0	460	727	672	92	115	115	123	45	36	73	68	0	1.409	1.399	1.257	1.191	7.177	2.192	0.235	120	466	100	831	1468	0.494	486	345	856	612	112229	87256	50.294	13.422	0	0	0
4	4	3	"fliD"	"STM1960"	15930	16090	120	502	1241	1486	119	80	80	81	19	23	85	79	0	483	857	852	99	117	117	128	44	34	77	69	0	1.153	1.569	1.514	1.297	8.436	2.276	0.354	120	473	100	788	1901	0.205	422	366	1161	740	148919	102894	61.053	16.568	0	0	0
4	5	3	"asrC"	"STM2550"	16100	16090	120	92	117	73	62	76	76	79	20	25	45	35	0	833	1173	1124	95	111	111	127	121	95	70	65	0	0.022	0.039	0.051	0.072	6.725	0.023	0.158	120	431	100	738	1103	-5.496	16	722	41	1062	13987	140801	1.900	8.645	0	0	0
4	6	3	"moeA"	"STM0846"	16280	16090	120	229	602	733	121	78	78	81	21	25	75	65	0	763	1444	1806	125	111	111	118	51	43	80	74	0	0.232	0.393	0.378	0.342	6.836	0.254	0.318	120	432	100	803	1857	-2.110	151	652	524	1333	72210	173289	24.810	26.000	0	0	0
4	7	3	"cbiN"	"STM2022"	16450	16100	120	78	84	26	30	79	79	80	18	22	19	10	0	185	325	395	121	111	111	116	27	23	72	58	0	-0.014	0.023	0.196	0.236	3.892	0.010	0.014	120	382	100	73	219	Error	-1	74	5	214	10027	38991	0.222	7.741	0	0	0
4	8	3	"cobU"	"STM2018"	16640	16090	120	113	144	94	65	80	80	85	75	88	25	13	0	455	1042	1403	134	114	114	125	110	88	65	57	0	0.097	0.069	0.101	0.128	8.344	0.030	0.172	120	468	100	374	992	-3.369	33	341	64	928	17280	125006	0.787	8.336	0	0	0
4	9	3	"uhpA"	"STM3790"	16820	16090	130	172	288	262	90	78	78	84	73	86	56	43	0	445	823	828	100	117	117	139	148	106	62	51	0	0.287	0.297	0.258	0.281	5.733	0.166	0.213	120	487	100	422	916	-1.803	94	328	210	706	34579	98725	2.795	4.622	0	0	0
4	10	3	"trpD"	"STM1724"	16980	16090	110	92	115	62	53	78	78	83	30	36	33	22	0	282	1071	1350	126	115	115	160	308	192	45	37	0	0.084	0.039	0.066	0.098	8.270	0.034	0.345	80	431	100	181	993	-3.576	14	167	37	956	9175	85640	1.067	2.958	0	0	0
4	11	3	"sulA"	"STM1071"	17180	16100	120	120	205	198	96	79	79	83	25	30	58	47	0	364	745	955	128	110	110	154	303	196	44	31	0	0.161	0.198	0.345	0.270	6.119	0.106	0.240	120	446	100	295	761	-2.631	41	254	126	635	24627	89454	4.880	1.950	0	0	0
4	12	3	"rfaL"	"STM3713"	17350	16100	120	774	1312	1437	109	82	82	85	26	30	80	76	0	1182	2138	2290	107	115	115	130	72	55	79	77	0	0.649	0.608	0.656	0.610	7.181	0.462	0.310	120	475	100	1759	3253	-0.625	692	1067	1230	2023	157420	256542	47.192	27.889	0	0	0
4	13	3	"bglX"	"STM2166"	17530	16100	120	555	748	662	88	84	84	88	41	46	94	86	0	1293	1864	1635	87	118	118	127	39	30	99	97	0	0.401	0.380	0.346	0.350	5.114	0.262	0.283	120	414	100	1646	2410	-1.319	471	1175	664	1746	89764	223627	16.098	44.538	0	0	0
4	14	3	""	"STM0347"	17710	16100	120	82	87	27	31	81	81	86	40	46	6	2	0	589	762	651	85	113	113	131	108	82	90	82	0	0.002	0.009	0.037	0.035	4.141	0.011	0.016	120	447	100	477	655	-8.895	1	476	6	649	10488	91417	0.025	5.843	0	0	0
4	15	3	""	"STM1043"	17890	16100	130	91	138	153	110	80	80	83	22	26	45	32	0	560	1394	1709	122	112	112	119	40	33	87	80	0	0.025	0.045	0.045	0.055	7.417	0.033	0.166	120	439	100	459	1340	-5.348	11	448	58	1282	16583	167241	2.500	31.875	0	0	0
4	16	3	""	"PSLT025"	18050	16110	110	86	87	22	25	81	81	82	18	21	25	8	0	234	300	198	66	117	117	128	65	50	66	47	0	0.043	0.033	0.118	0.126	5.571	0.009	0.005	80	392	100	122	189	-4.548	5	117	6	183	6976	24001	0.278	2.646	0	0	0
4	17	3	"orf319"	"STM1389"	18240	16100	120	347	408	313	76	78	78	81	22	27	88	82	0	1006	1238	948	76	121	121	146	162	110	81	75	0	0.304	0.295	0.297	0.289	5.751	0.191	0.310	120	483	100	1154	1447	-1.718	269	885	330	1117	48903	148504	14.864	6.741	0	0	0
4	18	3	"yfeJ"	"STM2437"	18430	16110	110	98	108	41	37	75	75	77	20	25	53	35	0	345	431	265	61	121	121	134	68	50	80	68	0	0.103	0.106	0.114	0.131	3.386	0.048	0.121	80	388	100	247	343	-3.284	23	224	33	310	8616	34467	1.550	4.368	0	0	0
4	19	3	""	"PSLT087"	18600	16110	120	82	88	24	27	76	76	84	65	77	4	0	0	1341	1537	1089	70	119	119	136	100	73	93	87	0	0.005	0.008	0.016	0.016	4.916	0.005	0.047	120	430	100	1228	1430	-7.670	6	1222	12	1418	10515	184387	0.062	14.010	0	0	0
4	20	3	"traU"	"PSLT092"	18770	16100	120	116	138	119	86	77	77	80	20	25	69	45	0	2673	3471	2828	81	118	118	129	47	36	99	99	0	0.015	0.018	0.016	0.018	4.029	0.013	0.109	120	403	100	2594	3414	-6.034	39	2555	61	3353	16607	416470	2.900	71.106	0	0	0
4	21	3	"trbE"	"PSLT096"	18930	16100	110	79	86	30	34	75	75	77	18	23	32	17	0	231	254	140	55	117	117	130	53	40	71	52	0	0.035	0.080	0.236	0.173	4.753	0.010	0.002	80	398	100	118	148	-4.833	4	114	11	137	6876	20294	0.500	2.340	0	0	0
4	22	3	"traH"	"PSLT100"	19130	16110	120	244	284	197	69	76	76	80	27	33	85	80	0	4480	5605	5320	94	117	117	137	103	75	99	97	0	0.039	0.038	0.039	0.037	3.274	0.025	0.435	120	482	100	4531	5696	-4.699	168	4363	208	5488	34042	672590	7.556	53.087	0	0	0
4	23	3	"trbH"	"PSLT105"	19300	16100	120	1163	1376	1121	81	76	76	85	95	111	89	83	0	2038	2280	1781	78	113	113	147	351	238	80	75	0	0.565	0.600	0.480	0.580	6.251	0.442	0.316	120	523	100	3012	3467	-0.825	1087	1925	1300	2167	165172	273576	13.589	6.077	0	0	0
4	24	3	"traX"	"PSLT110"	19490	16110	110	123	139	63	45	77	77	80	23	28	71	50	0	1148	1259	869	69	116	116	124	42	33	98	95	0	0.045	0.054	0.052	0.049	3.194	0.040	0.324	80	531	100	1078	1205	-4.488	46	1032	62	1143	11132	100683	2.565	27.024	0	0	0
4	1	4	""	"STM2717"	15390	16260	100	78	81	24	29	80	80	84	40	47	7	1	0	148	161	51	31	120	120	134	90	67	13	2	0	-0.071	0.024	0.333	0.290	4.967	3241.491	0.000	80	449	100	26	42	Error	-2	28	1	41	6487	12901	-0.075	0.300	-50	0	0
4	2	4	""	"STM2739"	15570	16270	120	160	182	102	56	76	76	79	18	22	90	79	0	2677	3022	2474	81	116	116	124	36	29	100	100	0	0.033	0.036	0.033	0.036	2.305	0.029	0.550	120	482	100	2645	3012	-4.930	84	2561	106	2906	21843	362683	5.722	80.500	0	0	0
4	3	4	""	"STM1616"	15750	16280	110	81	83	19	22	77	77	79	16	20	21	10	0	376	375	137	36	118	118	125	38	30	93	92	0	0.016	0.023	0.078	0.065	3.744	0.017	0.032	80	400	100	262	263	-6.011	4	258	6	257	6617	30034	0.250	6.579	0	0	0
4	4	4	"rimL"	"STM1611"	15930	16270	120	136	149	70	46	79	79	82	20	24	81	65	0	824	906	532	58	118	118	124	31	25	98	96	0	0.081	0.089	0.092	0.090	2.922	0.065	0.330	120	395	100	763	858	-3.631	57	706	70	788	17914	108729	3.350	25.226	0	0	0
4	5	4	"osmB"	"STM1705"	16090	16270	130	93	102	37	36	77	77	80	19	23	46	25	0	164	169	58	34	111	111	117	30	25	64	42	0	0.302	0.431	0.450	0.488	3.615	0.287	0.133	120	406	100	69	83	-1.728	16	53	25	58	12285	20299	1.158	1.733	0	0	0
4	6	4	"mppA"	"STM1679"	16280	16270	120	719	779	503	64	79	79	80	22	27	97	95	0	3158	3401	2015	59	111	111	118	33	27	99	99	0	0.210	0.213	0.213	0.202	2.644	0.178	0.586	120	418	100	3687	3990	-2.251	640	3047	700	3290	93521	408073	31.773	99.485	0	0	0
4	7	4	"rnhB"	"STM0230"	16460	16270	130	901	1142	715	62	81	81	90	88	97	98	97	0	1164	1257	561	44	113	113	125	57	45	98	98	0	0.780	0.927	0.787	0.853	2.282	1.186	0.477	120	382	100	1871	2205	-0.358	820	1051	1061	1144	137019	150865	11.955	19.860	0	0	0
4	8	4	"speE"	"STM0166"	16600	16270	130	1264	1234	455	36	83	83	96	110	114	99	96	0	622	629	243	38	117	117	126	56	44	96	93	0	2.339	2.248	2.096	2.429	2.181	2.707	0.519	120	447	100	1686	1663	1.226	1181	505	1151	512	148079	75458	10.345	8.982	0	0	0
4	9	4	"yaeB"	"STM0243"	16820	16270	120	250	305	218	71	81	81	89	74	83	78	54	0	678	753	445	59	118	118	130	87	66	92	85	0	0.302	0.353	0.348	0.337	3.659	0.246	0.171	120	531	100	729	859	-1.728	169	560	224	635	36579	90400	2.919	7.161	0	0	0
4	10	4	"cobS"	"STM2017"	17000	16280	110	170	184	88	47	79	79	84	51	60	72	40	0	1185	1307	982	75	112	112	147	285	193	95	80	0	0.085	0.088	0.096	0.079	3.567	0.038	0.120	80	420	100	1164	1300	-3.560	91	1073	105	1195	14718	104580	1.961	4.070	0	0	0
4	11	4	"yeeI"	"STM2001"	17170	16270	130	110	126	62	49	78	78	82	45	54	38	16	0	465	753	787	104	110	110	130	144	110	70	55	0	0.090	0.075	0.129	0.105	4.951	0.025	0.045	120	500	100	387	691	-3.472	32	355	48	643	15127	90313	0.978	4.326	0	0	0
4	12	4	"fixX"	"STM0078"	17330	16310	90	76	77	16	20	78	78	80	18	22	11	3	0	215	346	350	101	111	111	136	101	74	51	30	0	-0.019	-0.004	0.052	0.102	8.836	0.006	0.005	52	315	100	102	234	Error	-2	104	-1	235	4021	17975	-0.167	2.079	0	0	0
4	13	4	"ubiC"	"STM4233"	17530	16270	120	285	338	220	65	80	80	81	19	23	95	92	0	573	655	440	67	112	112	125	75	60	90	83	0	0.445	0.475	0.405	0.462	3.220	0.308	0.298	120	480	100	666	801	-1.169	205	461	258	543	40574	78598	13.526	7.067	0	0	0
4	14	4	"yjbJ"	"STM4240"	17690	16290	110	90	108	52	48	80	80	85	30	35	33	12	0	225	294	195	66	109	109	125	108	86	52	25	0	0.086	0.151	0.248	0.220	3.998	0.058	0.054	80	386	100	126	213	-3.536	10	116	28	185	8649	23540	0.767	1.565	0	0	0
4	15	4	"yjcE"	"STM4269"	17880	16280	120	252	281	196	69	80	80	85	28	32	90	88	0	2082	2485	2444	98	111	111	124	99	79	100	98	0	0.087	0.085	0.085	0.084	2.515	0.056	0.444	120	462	100	2143	2575	-3.518	172	1971	201	2374	33753	298207	7.000	23.848	0	0	0
4	16	4	"zur"	"STM4241"	18050	16280	110	273	319	202	63	79	79	85	33	38	97	95	0	984	1154	746	64	117	117	127	60	47	100	98	0	0.224	0.231	0.220	0.218	1.954	0.192	0.533	80	425	100	1061	1277	-2.160	194	867	240	1037	25493	92353	7.091	17.117	0	0	0
4	17	4	"yfcZ"	"STM2390"	18240	16270	110	144	164	65	39	78	78	85	42	49	75	37	0	364	416	200	48	117	117	126	60	47	100	90	0	0.267	0.288	0.276	0.269	2.456	0.114	0.139	80	451	100	313	385	-1.904	66	247	86	299	13123	33285	1.881	4.833	0	0	0
4	18	4	""	"STM2372"	18420	16280	120	239	402	416	103	77	77	91	103	113	65	44	0	1101	1884	2013	106	115	115	133	108	81	85	78	0	0.164	0.184	0.218	0.224	4.822	0.143	0.438	120	493	100	1148	2094	-2.606	162	986	325	1769	48279	226027	3.019	16.213	0	0	0
4	19	4	"ylaC"	"STM0471"	18610	16280	110	142	330	369	111	77	77	93	109	117	45	37	0	395	685	756	110	113	113	135	119	88	61	51	0	0.230	0.442	0.524	0.430	5.726	0.343	0.284	80	415	100	347	825	-2.117	65	282	253	572	26439	54775	2.174	4.622	0	0	0
4	20	4	"ybaP"	"STM0496"	18780	16280	120	220	243	174	71	75	75	82	39	47	86	74	0	1049	1207	1260	104	112	112	125	61	48	97	96	0	0.155	0.153	0.150	0.150	3.013	0.086	0.348	120	399	100	1082	1263	-2.692	145	937	168	1095	29207	144872	4.128	17.738	0	0	0
4	21	4	"ybbS"	"STM0514"	18950	16290	120	116	141	163	115	75	75	80	37	46	52	17	0	1526	1912	2386	124	114	114	131	70	53	95	92	0	0.029	0.037	0.031	0.030	3.738	0.012	0.034	120	426	100	1453	1864	-5.106	41	1412	66	1798	16954	229426	1.649	25.443	0	0	0
4	22	4	"folD"	"STM0542"	19130	16280	120	290	378	289	76	76	76	80	22	27	92	90	0	685	841	714	84	114	114	121	42	34	94	91	0	0.375	0.415	0.434	0.453	3.673	0.316	0.511	120	436	100	785	1029	-1.416	214	571	302	727	45400	100965	13.545	17.143	0	0	0
4	23	4	"ybdG"	"STM0569"	19310	16290	120	633	762	542	71	76	76	81	24	29	95	94	0	2546	2998	1883	62	114	114	126	56	44	100	99	0	0.229	0.238	0.240	0.219	2.268	0.214	0.660	120	508	100	2989	3570	-2.126	557	2432	686	2884	91415	359755	28.375	51.286	0	0	0
4	24	4	"fepB"	"STM0594"	19500	16290	110	160	160	58	36	76	76	79	19	24	86	81	0	626	672	288	42	120	120	132	51	38	100	100	0	0.166	0.152	0.147	0.138	2.933	0.106	0.338	80	519	100	590	636	-2.591	84	506	84	552	12818	53795	4.263	10.588	0	0	0
4	1	5	"slp"	"STM1819"	15400	16440	110	468	482	199	41	83	83	86	22	25	100	98	0	1300	1421	647	45	124	124	134	49	36	100	100	0	0.327	0.308	0.315	0.299	1.781	0.278	0.508	80	470	100	1561	1696	-1.611	385	1176	399	1297	38582	113684	18.000	26.265	0	0	0
4	2	5	"hemK"	"STM1775"	15570	16450	130	174	336	640	190	79	79	81	19	23	84	74	0	436	780	1117	143	118	118	129	61	47	83	73	0	0.299	0.388	0.404	0.400	5.759	0.205	0.079	120	437	100	413	919	-1.743	95	318	257	662	40320	93585	13.421	10.672	0	0	0
4	3	5	"ychK"	"STM1754"	15750	16440	120	836	880	435	49	77	77	79	18	22	100	100	0	2019	2021	1056	52	120	120	130	63	48	95	95	0	0.400	0.422	0.387	0.444	2.610	0.344	0.598	120	419	100	2658	2704	-1.323	759	1899	803	1901	105557	242525	44.500	30.016	0	0	0
4	4	5	"sdaA"	"STM1826"	15940	16440	120	2011	2466	2591	105	78	78	82	21	25	100	100	0	2167	2922	2992	102	121	121	127	35	27	95	94	0	0.945	0.853	0.829	0.926	3.220	0.803	0.449	120	394	100	3979	5189	-0.082	1933	2046	2388	2801	295978	350595	113.524	79.857	0	0	0
4	5	5	"minC"	"STM1814"	16120	16450	120	1243	1293	652	50	79	79	82	21	25	99	99	0	1533	1495	731	48	115	115	121	28	23	98	97	0	0.821	0.880	0.848	0.945	2.882	0.876	0.679	120	372	100	2582	2594	-0.285	1164	1418	1214	1380	155196	179362	57.667	49.071	0	0	0
4	6	5	"ycgR"	"STM1798"	16290	16450	120	500	541	326	60	78	78	81	19	23	98	94	0	1764	1876	1091	58	115	115	120	31	25	99	99	0	0.256	0.263	0.242	0.234	2.339	0.217	0.585	120	367	100	2071	2224	-1.966	422	1649	463	1761	64899	225132	24.211	56.645	0	0	0
4	7	5	"yihA"	"STM4001"	16460	16450	120	283	782	1400	179	79	79	88	87	98	68	53	0	650	1725	3241	187	116	116	128	60	46	90	85	0	0.382	0.437	0.249	0.361	7.223	0.293	0.362	120	380	100	738	2312	-1.388	204	534	703	1609	93848	206946	7.977	26.617	0	0	0
4	8	5	"oxyR"	"STM4125"	16640	16460	120	565	1436	2327	162	83	83	92	87	94	71	62	0	589	1207	1803	149	117	117	133	67	50	77	66	0	1.021	1.241	1.453	1.054	6.401	1.572	0.303	120	406	100	954	2443	0.030	482	472	1353	1090	172308	144801	15.448	16.030	0	0	0
4	9	5	"yneB"	"STM4078"	16800	16450	110	136	202	165	81	84	84	123	296	240	12	2	0	1413	2583	2911	112	123	123	196	339	172	86	67	0	0.040	0.048	0.050	0.057	4.681	0.028	0.248	80	359	100	1342	2578	-4.633	52	1290	118	2460	16193	206679	0.267	7.041	0	0	0
4	10	5	"pfkA"	"STM4062"	16990	16460	120	1459	2065	2028	98	84	84	166	510	307	77	65	0	1030	1484	1507	101	123	123	233	552	236	68	45	0	1.516	1.456	1.318	1.546	4.522	1.851	0.275	120	432	100	2282	3342	0.600	1375	907	1981	1361	247795	178047	3.724	2.266	0	0	0
4	11	5	"rhaR"	"STM4049"	17170	16460	120	100	117	61	52	80	80	83	24	28	44	24	0	814	1296	1916	147	112	112	119	35	29	96	91	0	0.028	0.031	0.046	0.039	4.103	0.013	0.119	120	394	100	722	1221	-5.133	20	702	37	1184	14038	155464	1.417	33.629	0	0	0
4	12	5	"yihZ"	"STM4028"	17350	16460	120	145	250	326	130	78	78	80	19	23	85	69	0	300	540	691	127	108	108	118	57	48	87	64	0	0.349	0.398	0.390	0.367	5.417	0.106	0.034	120	396	100	259	604	-1.519	67	192	172	432	30030	64803	8.947	7.404	0	0	0
4	13	5	"rpsK"	"STM3417"	17530	16460	120	1761	2357	2476	105	80	80	85	30	35	99	96	0	163	199	135	67	109	109	113	23	20	75	58	0	31.130	25.300	26.365	22.586	4.805	44.657	0.182	120	402	100	1735	2367	4.960	1681	54	2277	90	282877	23861	75.733	3.739	0	0	0
4	14	5	"rplF"	"STM3425"	17700	16460	120	1580	3774	5893	156	82	82	88	32	36	100	99	0	156	194	129	66	109	109	117	29	24	59	44	0	31.872	43.435	31.260	29.906	5.310	102.453	0.187	120	424	100	1545	3777	4.994	1498	47	3692	85	452842	23262	115.188	2.655	0	0	0
4	15	5	"rplN"	"STM3430"	17870	16460	120	705	1017	1201	118	80	80	84	24	28	93	91	0	134	152	55	36	106	106	111	25	22	52	31	0	22.321	20.370	16.296	15.295	5.631	75.772	0.070	120	414	100	653	983	4.480	625	28	937	46	122070	18277	38.875	1.640	0	0	0
4	16	5	"rpsC"	"STM3434"	18060	16460	120	2182	3975	5776	145	79	79	85	36	42	100	98	0	208	282	250	88	110	110	117	54	46	62	45	0	21.459	22.651	21.875	24.022	6.747	49.259	0.222	120	461	100	2201	4068	4.424	2103	98	3896	172	477052	33854	108.056	3.056	0	0	0
4	17	5	"rplW"	"STM3438"	18230	16460	110	1198	2122	2347	110	81	81	90	49	54	100	100	0	147	176	96	54	107	107	111	24	21	63	42	0	27.925	29.580	29.811	34.247	4.247	66.586	0.147	80	419	100	1157	2110	4.803	1117	40	2041	69	169758	14060	41.469	2.708	0	0	0
4	18	5	"ppiA"	"STM3472"	18410	16460	120	494	571	432	75	78	78	88	49	55	98	96	0	768	894	632	70	108	108	124	142	114	92	87	0	0.630	0.627	0.607	0.618	3.925	0.397	0.206	120	468	100	1076	1279	-0.666	416	660	493	786	68568	107243	9.857	5.423	0	0	0
4	19	5	"argI"	"STM4469"	18600	16470	110	129	182	245	134	77	77	82	27	32	77	45	0	1414	1591	1201	75	111	111	129	150	116	97	91	0	0.040	0.071	0.042	0.048	3.404	0.029	0.039	80	403	100	1355	1585	-4.647	52	1303	105	1480	14589	127266	3.704	9.747	0	0	0
4	20	5	"trpS2"	"STM4508"	18760	16460	120	140	216	354	163	75	75	80	36	45	68	42	0	1445	2001	1991	99	114	114	124	55	44	98	95	0	0.049	0.075	0.047	0.053	4.027	0.084	0.320	120	413	100	1396	2028	-4.356	65	1331	141	1887	25896	240170	3.778	34.127	0	0	0
4	21	5	"dnaT"	"STM4544"	18940	16460	120	122	553	1056	190	75	75	80	36	45	55	45	0	341	1683	3639	216	116	116	126	53	42	67	60	0	0.209	0.305	0.337	0.399	9.380	0.210	0.471	120	429	100	272	2045	-2.259	47	225	478	1567	66308	201907	13.139	29.377	0	0	0
4	22	5	"lplA"	"STM4576"	19110	16460	110	253	324	274	84	76	76	78	18	23	86	81	0	1261	1786	1596	89	114	114	125	66	52	91	83	0	0.154	0.148	0.125	0.150	3.236	0.087	0.282	80	437	100	1324	1920	-2.696	177	1147	248	1672	25916	142880	13.667	25.167	0	0	0
4	23	5	""	"STM4596"	19300	16470	110	113	123	49	39	76	76	79	22	27	67	42	0	942	1196	1026	85	111	111	128	75	58	96	92	0	0.045	0.043	0.048	0.050	3.797	0.036	0.267	80	459	100	868	1132	-4.489	37	831	47	1085	9862	95663	2.000	14.240	0	0	0
4	24	5	"rph"	"STM3734"	19480	16470	110	280	726	927	127	76	76	80	25	31	95	88	0	365	1006	1494	148	115	115	134	67	50	83	65	0	0.816	0.730	0.632	0.792	6.381	0.502	0.055	80	491	100	454	1541	-0.293	204	250	650	891	58094	80469	25.840	13.015	0	0	0
4	1	6	"yhgI"	"STM3511"	15400	16620	130	559	742	601	80	81	81	85	24	28	94	90	0	730	900	601	66	124	124	135	45	33	98	95	0	0.789	0.852	0.856	0.747	3.287	0.913	0.451	120	601	100	1084	1437	-0.342	478	606	661	776	89071	107987	27.375	17.000	0	0	0
4	2	6	"yhcK"	"STM3340"	15580	16620	120	310	352	222	63	78	78	82	22	26	94	87	0	751	870	582	66	118	118	127	59	46	97	95	0	0.367	0.364	0.334	0.335	3.703	0.241	0.318	120	426	100	865	1026	-1.448	232	633	274	752	42214	104355	12.273	12.593	0	0	0
4	3	6	"yhcC"	"STM3329"	15750	16620	120	128	139	59	42	79	79	80	19	23	81	65	0	1655	1789	1287	71	119	119	127	59	46	100	99	0	0.032	0.036	0.032	0.030	2.873	0.022	0.257	120	428	100	1585	1730	-4.970	49	1536	60	1670	16665	214651	3.105	28.169	0	0	0
4	4	6	"murA"	"STM3307"	15930	16620	120	1463	1737	1267	72	80	80	83	28	33	98	97	0	1024	1144	673	58	119	119	129	66	51	94	92	0	1.528	1.617	1.568	1.634	3.454	2.190	0.467	120	464	100	2288	2682	0.612	1383	905	1657	1025	208393	137297	59.071	15.379	0	0	0
4	5	6	"rbfA"	"STM3285"	16100	16620	120	758	842	602	71	81	81	87	33	37	94	93	0	633	724	540	74	116	116	122	28	22	99	97	0	1.309	1.252	1.225	1.282	2.505	1.284	0.468	120	425	100	1194	1369	0.389	677	517	761	608	101006	86850	22.879	21.500	0	0	0
4	6	6	"yhbT"	"STM3273"	16280	16620	120	481	610	552	90	80	80	84	25	29	93	93	0	1228	1596	1345	84	116	116	121	29	23	100	99	0	0.361	0.358	0.372	0.333	3.125	0.233	0.280	120	415	100	1513	2010	-1.471	401	1112	530	1480	73155	191464	21.040	50.862	0	0	0
4	7	6	""	"STM3155"	16450	16620	110	98	113	54	47	79	79	83	28	33	37	20	0	215	295	174	58	118	118	131	75	57	60	37	0	0.196	0.192	0.207	0.259	3.801	0.067	0.040	80	401	100	116	211	-2.352	19	97	34	177	9049	23583	1.071	2.187	0	0	0
4	8	6	"nupG"	"STM3113"	16630	16620	120	1513	1546	911	58	81	81	85	31	36	97	96	0	2996	3062	1791	58	120	120	137	84	61	97	96	0	0.498	0.498	0.465	0.517	3.574	0.430	0.625	120	437	100	4308	4407	-1.006	1432	2876	1465	2942	185537	367413	47.129	34.821	0	0	0
4	9	6	"gshB"	"STM3095"	16830	16620	140	814	1654	2304	139	84	84	160	478	298	57	44	0	1058	1856	2435	131	127	127	232	521	224	64	48	0	0.784	0.908	0.815	0.797	7.481	0.823	0.346	156	494	100	1661	3299	-0.351	730	931	1570	1729	257957	289588	3.126	3.117	0	0	0
4	10	6	""	"STM3075"	16990	16620	100	92	116	77	66	83	83	201	609	302	0	0	0	314	757	1096	144	121	121	219	577	263	27	17	0	0.047	0.052	0.066	0.081	6.656	0.397	0.210	80	300	100	202	669	-4.423	9	193	33	636	9255	60531	-0.140	0.932	0	0	0
4	11	6	"iciA"	"STM3064"	17170	16620	120	109	124	54	43	80	80	83	24	28	57	30	0	556	632	406	64	112	112	121	42	34	94	90	0	0.065	0.085	0.069	0.082	4.679	0.044	0.116	120	414	100	473	564	-3.936	29	444	44	520	14848	75889	1.708	12.167	0	0	0
4	12	6	"fldB"	"STM3045"	17350	16630	120	173	294	332	112	78	78	80	18	22	88	81	0	369	656	811	123	108	108	115	35	30	89	85	0	0.364	0.394	0.360	0.371	4.819	0.273	0.355	120	396	100	356	764	-1.458	95	261	216	548	35332	78779	11.889	15.457	0	0	0
4	13	6	"nadE"	"STM1310"	17520	16630	130	506	827	1259	152	78	78	83	22	26	96	92	0	832	1438	2083	144	111	111	117	28	23	100	100	0	0.594	0.564	0.502	0.474	4.412	0.369	0.203	120	493	100	1149	2076	-0.752	428	721	749	1327	99233	172524	33.818	47.179	0	0	0
4	14	6	"ydiE"	"STM1346"	17710	16610	50	90	95	27	28	82	82	88	23	26	25	16	0	268	242	83	34	128	128	133	30	22	75	75	0	0.057	0.114	0.110	0.179	5.584	26.031	0.001	12	104	100	148	127	-4.129	8	140	13	114	1137	2906	0.304	3.633	0	0	0
4	15	6	"lpp"	"STM1377"	17860	16610	110	162	222	222	100	79	79	85	32	37	82	63	0	132	146	47	32	107	107	114	29	25	46	22	0	3.320	3.667	2.400	2.924	5.333	16.051	0.046	80	438	100	108	182	1.731	83	25	143	39	17733	11686	4.281	1.103	0	0	0
4	16	6	"sodB"	"STM1431"	18060	16630	120	698	1020	951	93	78	78	85	46	54	91	87	0	453	550	445	80	106	106	114	49	42	85	79	0	1.787	2.122	2.061	1.911	5.116	3.670	0.266	120	476	100	967	1386	0.837	620	347	942	444	122389	65949	20.326	8.898	0	0	0
4	17	6	"gst"	"STM1451"	18240	16640	120	145	269	344	127	77	77	81	33	40	60	50	0	330	623	895	143	106	106	111	39	35	81	73	0	0.304	0.371	0.344	0.333	6.027	0.237	0.311	120	424	100	292	709	-1.720	68	224	192	517	32272	74791	5.697	13.128	0	0	0
4	18	6	"sodC"	"STM1044"	18410	16630	120	172	189	96	50	73	73	77	24	31	90	82	0	710	758	439	57	106	106	111	36	32	95	94	0	0.164	0.178	0.175	0.192	3.049	0.133	0.445	120	454	100	703	768	-2.609	99	604	116	652	22678	90912	4.667	17.972	0	0	0
4	19	6	"yhhV"	"STM3559"	18590	16640	120	93	138	124	89	73	73	78	21	26	47	30	0	196	394	410	104	107	107	113	36	31	81	59	0	0.225	0.226	0.262	0.229	5.787	0.142	0.206	120	431	100	109	352	-2.154	20	89	65	287	16589	47285	2.857	7.806	0	0	0
4	20	6	"yhhL"	"STM3573"	18770	16640	120	96	130	110	84	76	76	78	19	24	50	32	0	201	444	524	118	109	109	115	26	22	80	65	0	0.217	0.161	0.196	0.221	7.290	0.036	0.025	120	442	100	112	389	-2.202	20	92	54	335	15602	53275	2.737	12.654	0	0	0
4	21	6	"yhhQ"	"STM3579"	18950	16640	110	140	259	267	103	75	75	78	31	39	71	51	0	699	1477	1737	117	112	112	115	23	20	98	95	0	0.111	0.135	0.223	0.142	6.550	0.055	0.164	80	413	100	652	1549	-3.175	65	587	184	1365	20744	118141	5.839	59.217	0	0	0
4	22	6	"nikR"	"STM3584"	19110	16640	100	99	125	95	76	75	75	76	15	19	57	40	0	187	275	301	109	112	112	117	49	41	61	37	0	0.320	0.307	0.350	0.338	6.206	0.120	0.095	80	418	100	99	213	-1.644	24	75	50	163	9972	22001	3.267	3.224	0	0	0
4	23	6	""	"STM3595"	19300	16640	110	222	302	247	81	76	76	78	18	23	90	83	0	1877	2678	2600	97	110	110	117	31	26	100	100	0	0.083	0.088	0.101	0.081	3.743	0.047	0.252	80	438	100	1913	2794	-3.597	146	1767	226	2568	24192	214243	12.444	82.613	0	0	0
4	24	6	""	"STM3600"	19480	16640	120	113	136	83	61	75	75	79	26	32	63	37	0	1190	1563	1525	97	115	115	138	142	102	89	81	0	0.035	0.042	0.037	0.048	5.206	0.022	0.165	120	596	100	1113	1509	-4.822	38	1075	61	1448	16351	187587	2.192	10.035	0	0	0
4	1	7	"yidF"	"STM3803"	15390	16800	120	152	179	104	58	80	80	84	23	27	81	66	0	835	1048	820	78	122	122	129	36	27	98	95	0	0.101	0.107	0.101	0.098	3.396	0.059	0.235	120	586	100	785	1025	-3.308	72	713	99	926	21460	125819	4.130	25.528	0	0	0
4	2	7	"ibpA"	"STM3809"	15570	16810	110	416	681	951	139	78	78	95	217	228	60	32	0	267	431	530	122	117	117	134	124	92	58	32	0	2.253	1.920	2.184	1.879	4.579	2.324	0.570	80	423	100	488	917	1.172	338	150	603	314	54489	34517	2.700	2.395	0	0	0
4	3	7	"ccmC"	"STM2252"	15740	16810	120	101	147	149	101	82	82	96	193	201	8	4	0	563	988	1199	121	120	120	157	203	129	75	53	0	0.043	0.075	0.068	0.080	6.379	0.064	0.036	120	539	100	462	933	-4.543	19	443	65	868	17688	118502	0.264	4.094	0	0	0
4	4	7	"torC"	"STM3823"	15940	16820	110	92	112	66	58	83	83	91	62	68	11	6	0	1437	1805	1491	82	122	122	161	195	121	100	96	0	0.007	0.017	0.015	0.016	3.973	0.011	0.076	80	471	100	1324	1712	-7.191	9	1315	29	1683	8968	144415	0.339	8.431	0	0	0
4	5	7	"dgoK"	"STM3829"	16100	16810	110	160	184	87	47	83	83	89	61	68	62	21	0	2435	2873	1844	64	120	120	134	67	50	100	100	0	0.033	0.037	0.036	0.033	2.449	0.022	0.135	80	439	100	2392	2854	-4.910	77	2315	101	2753	14698	229808	1.557	40.881	0	0	0
4	6	7	""	"STM3833"	16280	16810	120	108	116	44	37	79	79	83	26	31	50	25	0	1237	1543	1444	93	119	119	130	44	33	97	95	0	0.026	0.026	0.029	0.025	3.867	0.015	0.216	120	498	100	1147	1461	-5.269	29	1118	37	1424	13901	185110	1.269	32.114	0	0	0
4	7	7	""	"STM0098"	16450	16810	110	174	178	48	26	80	80	83	27	32	97	86	0	2728	2747	660	24	123	123	136	74	54	100	100	0	0.036	0.037	0.035	0.035	1.573	0.038	0.548	80	452	100	2699	2722	-4.792	94	2605	98	2624	14277	219735	3.519	35.284	0	0	0
4	8	7	"ilvI"	"STM0116"	16640	16810	120	445	595	419	70	79	79	84	31	36	95	95	0	5862	7506	5246	69	122	122	158	186	117	100	99	0	0.064	0.070	0.069	0.069	2.101	0.055	0.564	120	520	100	6106	7900	-3.971	366	5740	516	7384	71447	900721	16.484	39.505	0	0	0
4	9	7	"ftsI"	"STM0122"	16800	16810	110	2507	2542	599	23	81	81	91	44	48	100	100	0	5834	5776	1573	27	121	121	180	250	138	100	100	0	0.425	0.435	0.423	0.446	1.428	0.388	0.785	80	419	100	8139	8116	-1.236	2426	5713	2461	5655	203398	462088	55.705	22.384	0	0	0
4	10	7	"murC"	"STM0129"	16990	16810	130	930	1164	893	76	79	79	87	37	42	98	95	0	1245	1322	807	61	116	116	142	139	97	93	87	0	0.754	0.900	0.853	0.871	3.565	0.988	0.409	120	573	100	1980	2291	-0.408	851	1129	1085	1206	139705	158651	29.108	8.489	0	0	0
4	11	7	"guaC"	"STM0141"	17160	16810	120	1394	1618	1346	83	76	76	78	19	24	95	91	0	979	1137	861	75	108	108	116	43	37	95	90	0	1.513	1.499	1.357	1.238	4.711	1.882	0.420	120	488	100	2189	2571	0.598	1318	871	1542	1029	194133	136387	81.053	23.744	0	0	0
4	12	7	"aroP"	"STM0150"	17350	16820	120	156	180	115	63	76	76	78	17	21	81	72	0	827	1022	758	74	109	109	117	39	33	97	94	0	0.111	0.114	0.107	0.105	3.373	0.075	0.273	120	471	100	798	1017	-3.166	80	718	104	913	21563	122675	6.000	23.205	0	0	0
4	13	7	""	"STM1549"	17520	16810	120	156	200	155	77	77	77	80	21	26	85	69	0	582	826	974	117	109	109	118	55	46	95	91	0	0.167	0.172	0.152	0.164	3.343	0.083	0.245	120	472	100	552	840	-2.582	79	473	123	717	23956	99070	5.714	12.873	0	0	0
4	14	7	""	"STM1554"	17710	16820	110	130	137	49	35	79	79	83	23	27	76	52	0	1581	1551	598	38	113	113	124	58	46	100	100	0	0.035	0.040	0.040	0.036	2.283	0.033	0.328	80	485	100	1519	1496	-4.847	51	1468	58	1438	10985	124045	2.348	24.603	0	0	0
4	15	7	""	"STM1558"	17880	16820	120	371	501	458	91	81	81	100	186	186	72	35	0	5994	7190	4637	64	115	115	157	160	101	100	99	0	0.049	0.059	0.055	0.050	2.427	0.045	0.331	120	518	100	6169	7495	-4.341	290	5879	420	7075	60067	862772	2.156	43.956	0	0	0
4	16	7	"sfcA"	"STM1566"	18070	16820	120	1617	1990	1425	71	80	80	99	89	89	95	94	0	4560	5389	3506	65	113	113	168	181	107	100	100	0	0.346	0.362	0.367	0.313	2.820	0.317	0.623	120	424	100	5984	7186	-1.533	1537	4447	1910	5276	238859	646711	21.247	28.845	0	0	0
4	17	7	"fdnG"	"STM1570"	18230	16820	120	242	296	241	81	76	76	86	54	62	75	64	0	592	779	658	84	109	109	120	61	50	90	90	0	0.344	0.328	0.330	0.313	4.895	0.198	0.264	120	438	100	649	890	-1.541	166	483	220	670	35492	93467	3.889	10.803	0	0	0
4	18	7	"narZ"	"STM1577"	18420	16830	110	79	84	19	22	74	74	77	17	22	27	10	0	288	322	150	46	109	109	114	29	25	98	96	0	0.028	0.047	0.065	0.068	2.854	0.023	0.019	80	437	100	184	223	-5.162	5	179	10	213	6680	25789	0.412	7.172	0	0	0
4	19	7	"yciO"	"STM1720"	18590	16820	120	193	257	216	84	73	73	76	17	22	89	80	0	423	550	454	82	107	107	117	55	47	93	80	0	0.380	0.415	0.431	0.370	4.383	0.243	0.224	120	465	100	436	627	-1.397	120	316	184	443	30800	66055	10.647	7.873	0	0	0
4	20	7	"yciC"	"STM1734"	18770	16820	120	461	531	423	79	76	76	80	32	40	90	85	0	951	1065	684	64	109	109	115	30	26	99	95	0	0.457	0.476	0.444	0.383	3.223	0.427	0.465	120	483	100	1227	1411	-1.129	385	842	455	956	63692	127792	14.094	31.667	0	0	0
4	21	7	""	"STM1747"	18960	16820	110	94	110	56	50	76	76	84	53	63	26	11	0	188	374	435	116	110	110	134	199	148	28	22	0	0.231	0.129	0.202	0.275	5.259	0.033	0.018	80	456	100	96	298	-2.115	18	78	34	264	8785	29908	0.491	1.206	0	0	0
4	22	7	"narI"	"STM1761"	19140	16820	110	89	114	75	65	76	76	80	24	30	40	23	0	503	1419	2320	163	110	110	132	201	152	65	50	0	0.033	0.029	0.061	0.067	7.313	0.006	0.035	80	444	100	406	1347	-4.918	13	393	38	1309	9091	113523	1.417	6.403	0	0	0
4	23	7	"chaB"	"STM1770"	19300	16820	120	86	97	52	53	75	75	79	28	35	25	14	0	127	208	259	124	110	110	130	169	130	16	8	0	0.647	0.224	0.741	0.609	5.867	0.023	0.036	120	486	100	28	120	-0.628	11	17	22	98	11652	24914	0.643	0.462	0	0	0
4	24	7	""	"STM1785"	19490	16830	110	285	301	144	47	74	74	78	27	34	92	91	0	3271	4049	2349	58	113	113	136	169	124	100	98	0	0.067	0.058	0.065	0.054	2.644	0.046	0.515	80	514	100	3369	4163	-3.904	211	3158	227	3936	24053	323881	8.259	23.154	0	0	0
4	1	8	"nuoN"	"STM2316"	15380	17000	120	4378	4138	2186	52	82	82	90	38	42	96	96	0	3732	3680	2049	55	123	123	151	221	146	95	93	0	1.190	1.140	1.171	1.117	3.084	1.141	0.721	120	575	100	7905	7613	0.251	4296	3609	4056	3557	496615	441594	106.526	15.968	0	0	0
4	2	8	"nuoC"	"STM2326"	15550	16990	110	6072	6515	3199	49	82	82	100	103	103	100	100	0	2003	2143	1075	50	118	118	133	64	48	97	96	0	3.178	3.177	3.032	3.424	2.328	3.866	0.590	80	459	100	7875	8458	1.668	5990	1885	6433	2025	521174	171407	62.282	31.406	0	0	0
4	3	8	"yfbS"	"STM2333"	15740	17000	110	244	288	144	50	83	83	101	104	102	82	37	0	1758	2105	1389	65	124	124	138	64	46	100	100	0	0.099	0.103	0.097	0.096	2.631	0.062	0.328	80	458	100	1795	2186	-3.343	161	1634	205	1981	23051	168366	1.798	30.734	0	0	0
4	4	8	"yfcC"	"STM2339"	15910	17000	100	173	193	79	40	84	84	91	37	40	90	56	0	1127	1521	879	57	129	129	147	81	55	100	100	0	0.089	0.078	0.075	0.074	2.274	0.058	0.348	80	415	100	1087	1501	-3.487	89	998	109	1392	15476	121706	2.757	16.963	0	0	0
4	5	8	""	"STM2343"	16110	17000	110	85	95	28	29	79	79	88	61	69	7	1	0	664	857	630	73	126	126	144	85	59	98	97	0	0.011	0.022	0.038	0.031	3.311	0.012	0.016	80	451	100	544	747	-6.486	6	538	16	731	7625	68585	0.115	8.388	0	0	0
4	6	8	"yfcH"	"STM2350"	16270	17000	120	305	319	161	50	78	78	81	22	27	91	90	0	3644	3732	1996	53	121	121	139	60	43	99	99	0	0.064	0.067	0.065	0.061	2.299	0.057	0.633	120	462	100	3750	3852	-3.956	227	3523	241	3611	38266	447789	10.818	59.883	0	0	0
4	7	8	"fdx"	"STM2538"	16450	16990	110	1546	1869	1214	64	80	80	87	31	35	100	100	0	733	803	420	52	120	120	137	72	52	96	93	0	2.392	2.619	2.422	2.844	2.891	3.993	0.407	80	449	100	2079	2472	1.258	1466	613	1789	683	149540	64225	57.484	9.250	0	0	0
4	8	8	"cadB"	"STM2558"	16620	17000	110	192	228	110	48	81	81	88	31	35	97	92	0	5057	6247	3752	60	123	123	144	81	56	100	100	0	0.022	0.024	0.024	0.022	2.194	0.017	0.416	80	451	100	5045	6271	-5.474	111	4934	147	6124	18245	499772	4.516	75.346	0	0	0
4	9	8	"yfhG"	"STM2563"	16800	17000	100	675	838	682	81	80	80	85	28	32	97	97	0	1642	2076	1564	75	121	121	149	111	74	100	100	0	0.391	0.388	0.368	0.371	1.922	0.313	0.495	80	423	100	2116	2713	-1.354	595	1521	758	1955	67019	166051	26.893	17.360	0	0	0
4	10	8	""	"STM2570"	16990	17010	110	271	327	215	65	76	76	82	26	31	92	92	0	2221	2798	1813	64	117	117	127	59	46	100	100	0	0.093	0.094	0.094	0.087	2.255	0.075	0.555	80	457	100	2299	2932	-3.432	195	2104	251	2681	26145	223815	9.423	45.271	0	0	0
4	11	8	""	"STM2587"	17160	17000	110	101	106	32	30	75	75	77	17	22	65	36	0	2286	2736	1244	45	112	112	118	34	28	100	100	0	0.012	0.012	0.011	0.011	2.859	0.009	0.216	80	460	100	2200	2655	-6.386	26	2174	31	2624	8441	218841	1.706	77.000	0	0	0
4	12	8	""	"STM2593"	17350	17000	110	108	129	124	96	76	76	77	18	23	78	40	0	1108	1161	402	34	113	113	123	46	37	100	100	0	0.032	0.051	0.033	0.034	2.501	0.035	0.068	80	458	100	1027	1101	-4.959	32	995	53	1048	10298	92843	2.889	22.565	0	0	0
4	13	8	"yhbP"	"STM3270"	17530	16990	110	273	299	99	33	78	78	79	19	24	100	100	0	2451	2477	945	38	115	115	129	50	38	100	100	0	0.083	0.094	0.086	0.093	1.611	0.074	0.601	80	448	100	2531	2583	-3.582	195	2336	221	2362	23911	198153	11.579	46.960	0	0	0
4	14	8	""	"STM3277"	17700	17000	110	116	118	25	21	80	80	83	22	26	76	40	0	4600	4727	1047	22	119	119	152	116	76	100	100	0	0.008	0.008	0.008	0.008	1.966	0.007	0.280	80	433	100	4517	4646	-6.960	36	4481	38	4608	9463	378123	1.591	39.440	0	0	0
4	15	8	"pnp"	"STM3282"	17880	17000	120	21718	22005	8915	40	81	81	184	522	283	100	98	0	7536	7577	3104	40	117	117	195	253	129	94	94	0	2.916	2.939	2.859	3.010	2.096	3.141	0.840	120	484	100	29056	29384	1.544	21637	7419	21924	7460	2640612	909284	41.803	29.178	0	0	0
4	16	8	"secG"	"STM3293"	18050	16990	110	3370	3746	1794	47	82	82	230	578	251	100	98	0	944	1028	521	50	117	117	196	266	135	96	86	0	3.976	4.022	4.243	4.350	1.915	4.645	0.565	80	394	100	4115	4575	1.991	3288	827	3664	911	299695	82250	6.083	3.128	0	0	0
4	17	8	"yhbE"	"STM3302"	18230	17000	120	2366	2183	1006	46	80	80	103	86	83	93	92	0	2966	2753	1048	38	114	114	140	120	85	99	98	0	0.802	0.797	0.839	0.678	2.622	0.808	0.813	120	455	100	5138	4742	-0.319	2286	2852	2103	2639	261965	330352	24.186	21.775	0	0	0
4	18	8	"yrbA"	"STM3308"	18400	17000	110	416	459	234	50	79	79	85	36	42	97	95	0	423	455	218	47	114	114	122	36	29	92	91	0	1.091	1.114	1.046	1.171	3.193	1.199	0.456	80	443	100	646	721	0.125	337	309	380	341	36688	36403	10.389	9.250	0	0	0
4	19	8	""	"STM0718"	18580	17000	110	147	152	38	25	76	76	80	33	41	87	56	0	3558	4010	1532	38	115	115	162	173	106	100	100	0	0.021	0.020	0.018	0.019	2.004	0.016	0.279	80	473	100	3514	3971	-5.600	71	3443	76	3895	12176	320791	2.182	22.243	0	0	0
4	20	8	""	"STM0724"	18770	17000	100	78	80	20	25	75	75	78	21	26	17	7	0	131	146	62	42	115	115	163	174	106	6	0	0	0.188	0.161	0.900	0.728	2.983	0.020	0.004	80	392	100	19	36	-2.415	3	16	5	31	6439	11708	0.095	-0.098	0	0	0
4	21	8	"sdhD"	"STM0733"	18940	17000	120	921	948	561	59	77	77	84	46	54	96	95	0	818	864	510	59	108	108	121	93	76	91	89	0	1.189	1.152	1.090	1.179	2.958	1.188	0.552	120	505	100	1554	1627	0.249	844	710	871	756	113813	103680	18.783	7.989	0	0	0
4	22	8	"ybgC"	"STM0744"	19120	17010	110	345	352	165	46	78	78	83	29	34	92	90	0	843	871	404	46	114	114	135	188	139	96	91	0	0.366	0.362	0.364	0.317	2.588	0.283	0.426	80	441	100	996	1031	-1.449	267	729	274	757	28171	69696	9.276	3.915	0	0	0
4	23	8	"ybgF"	"STM0750"	19300	17000	120	4303	4024	2497	62	76	76	83	40	48	96	93	0	1822	1718	1012	58	113	113	119	47	39	92	90	0	2.473	2.460	2.497	2.287	3.807	2.796	0.712	120	500	100	5936	5553	1.306	4227	1709	3948	1605	482898	206105	98.525	34.021	0	0	0
4	24	8	"aroG"	"STM0760"	19480	17010	110	803	865	512	59	74	74	80	29	36	96	93	0	2839	2940	1484	50	109	109	112	22	19	100	100	0	0.267	0.279	0.269	0.231	2.337	0.259	0.696	80	491	100	3459	3622	-1.905	729	2730	791	2831	69183	235197	27.069	128.545	0	0	0
4	1	9	""	"STM0868"	15380	17170	110	641	694	230	33	82	82	91	40	43	100	100	0	7250	8917	3717	41	120	120	254	592	233	100	100	0	0.078	0.070	0.069	0.071	1.340	0.062	0.839	80	449	100	7689	9409	-3.673	559	7130	612	8797	55529	713388	15.075	14.633	0	0	0
4	2	9	"rimK"	"STM0875"	15550	17170	110	578	638	304	47	83	83	99	105	106	96	92	0	2945	3294	1557	47	123	123	273	599	219	100	95	0	0.175	0.175	0.172	0.163	2.073	0.142	0.574	80	464	100	3317	3726	-2.511	495	2822	555	3171	51038	263547	5.133	5.043	0	0	0
4	3	9	"ybjF"	"STM0882"	15740	17170	110	904	861	211	24	80	80	86	30	34	100	100	0	4432	4315	867	20	125	125	149	110	73	100	100	0	0.191	0.186	0.193	0.180	1.439	0.179	0.872	80	478	100	5131	4971	-2.386	824	4307	781	4190	68898	345230	25.833	37.873	0	0	0
4	4	9	"artP"	"STM0891"	15920	17160	110	2477	2509	686	27	83	83	96	50	52	100	100	0	4257	4119	1172	28	128	128	164	119	72	100	98	0	0.580	0.608	0.598	0.640	1.568	0.554	0.870	80	487	100	6523	6417	-0.786	2394	4129	2426	3991	200695	329496	48.260	33.235	0	0	0
4	5	9	""	"STM0896"	16120	17170	110	87	89	18	20	78	78	91	52	57	1	0	0	2389	2725	1307	47	120	120	152	110	72	100	100	0	0.004	0.004	0.005	0.005	2.994	0.001	0.001	80	442	100	2278	2616	-7.978	9	2269	11	2605	7125	218018	-0.038	23.391	0	0	0
4	6	9	""	"STM0901"	16280	17170	100	75	78	16	20	79	79	81	33	40	3	0	0	4236	4298	1392	32	123	123	139	53	38	100	100	0	-0.001	0.000	0.003	0.003	2.796	930.255	0.004	80	373	100	4109	4174	Error	-4	4113	-1	4175	6269	343876	-0.091	78.472	0	0	0
4	7	9	""	"STM1035"	16470	17170	100	102	112	39	34	79	79	84	30	35	43	17	0	1315	1246	510	40	124	124	140	80	57	100	96	0	0.019	0.029	0.032	0.027	2.975	0.020	0.107	80	420	100	1214	1155	-5.694	23	1191	33	1122	8923	99682	0.933	13.825	0	0	0
4	8	9	""	"STM1039"	16640	17170	110	149	155	68	43	82	82	85	39	45	71	36	0	1466	1863	1251	67	120	120	135	77	57	100	100	0	0.050	0.042	0.049	0.039	2.572	0.036	0.442	80	435	100	1413	1816	-4.328	67	1346	73	1743	12434	149004	1.795	22.442	0	0	0
4	9	9	"aceK"	"STM4185"	16820	17170	120	271	252	102	40	81	81	82	20	24	86	82	0	6567	5923	3062	51	121	121	134	52	38	99	98	0	0.029	0.029	0.031	0.029	2.100	0.028	0.792	120	499	100	6636	5973	-5.084	190	6446	171	5802	30233	710797	8.500	111.327	0	0	0
4	10	9	""	"STM4196"	17000	17170	110	95	107	41	38	78	78	80	19	23	45	26	0	1986	2866	2348	81	120	120	135	54	40	100	100	0	0.009	0.011	0.012	0.010	3.882	0.008	0.204	80	420	100	1883	2775	-6.778	17	1866	29	2746	8565	229264	1.421	50.574	0	0	0
4	11	9	""	"STM4200"	17170	17170	110	378	378	96	25	77	77	79	26	32	100	97	0	10878	11463	4327	37	119	119	133	49	36	100	100	0	0.028	0.027	0.026	0.027	1.502	0.025	0.871	80	439	100	11060	11645	-5.160	301	10759	301	11344	30268	917070	11.500	231.224	0	0	0
4	12	9	""	"STM4204"	17350	17170	110	323	345	161	46	77	77	78	17	21	98	96	0	2697	3259	1780	54	121	121	130	44	33	100	100	0	0.095	0.085	0.092	0.083	1.804	0.072	0.622	80	466	100	2822	3406	-3.388	246	2576	268	3138	27582	260736	15.706	71.114	0	0	0
4	13	9	"pduE"	"STM2042"	17530	17170	110	190	188	51	27	79	79	80	18	22	100	95	0	3089	3039	568	18	120	120	128	42	32	100	100	0	0.037	0.037	0.035	0.033	1.818	0.032	0.604	80	466	100	3080	3028	-4.741	111	2969	109	2919	15023	243124	6.000	69.310	0	0	0
4	14	9	"pduV"	"STM2056"	17700	17170	110	115	115	21	18	78	78	93	130	139	0	0	0	1982	1874	462	24	118	118	138	109	78	100	100	0	0.020	0.021	0.021	0.019	2.164	0.018	0.211	80	439	100	1901	1793	-5.655	37	1864	37	1756	9183	149912	0.169	15.927	0	0	0
4	15	9	"stfF"	"STM0199"	17880	17180	100	119	126	36	28	76	76	82	66	80	25	5	0	2935	3459	1444	41	115	115	133	96	72	100	100	0	0.015	0.015	0.014	0.013	2.182	0.012	0.375	80	390	100	2863	3394	-6.035	43	2820	50	3344	10101	276716	0.667	34.646	0	0	0
4	16	9	"thiH"	"STM4159"	18050	17170	110	465	466	80	17	79	79	109	214	196	100	26	0	7345	7434	1280	17	123	123	253	512	202	100	100	0	0.053	0.053	0.051	0.053	1.273	0.047	0.828	80	475	100	7608	7698	-4.226	386	7222	387	7311	37313	594744	1.668	14.025	0	0	0
4	17	9	"yojN"	"STM2269"	18250	17180	120	2389	2269	573	25	80	80	88	46	52	99	98	0	9991	9517	2472	25	118	118	250	562	224	95	95	0	0.234	0.233	0.235	0.259	3.836	0.212	0.800	120	489	100	12182	11588	-2.096	2309	9873	2189	9399	272286	1142031	47.413	16.489	0	0	0
4	18	9	""	"STM4261"	18400	17180	90	87	88	21	23	76	76	83	47	56	7	0	0	509	806	682	84	116	116	183	396	216	50	26	0	0.028	0.017	0.038	0.037	3.683	0.036	0.164	52	316	100	404	702	-5.159	11	393	12	690	4556	41899	0.106	1.573	0	0	0
4	19	9	"traP"	"PSLT082"	18590	17180	100	110	112	32	28	74	74	76	16	21	75	52	0	3175	4094	2750	67	113	113	148	185	125	100	100	0	0.012	0.010	0.011	0.009	2.424	0.007	0.302	80	438	100	3098	4019	-6.410	36	3062	38	3981	8944	327484	2.250	21.330	0	0	0
4	20	9	""	"STM1542"	18760	17180	100	127	137	50	36	72	72	75	19	25	83	68	0	1627	2120	1296	61	114	114	125	42	33	100	100	0	0.036	0.032	0.032	0.029	2.418	0.025	0.446	80	408	100	1568	2071	-4.782	55	1513	65	2006	10930	169615	3.263	47.500	0	0	0
4	21	9	""	"STM4309"	18940	17180	110	181	187	43	22	75	75	79	32	40	97	92	0	8982	9579	2068	21	113	113	209	388	185	100	100	0	0.012	0.012	0.011	0.011	1.597	0.011	0.718	80	446	100	8975	9578	-6.387	106	8869	112	9466	14936	766321	3.375	24.149	0	0	0
4	22	9	"adi"	"STM4296"	19110	17180	110	295	298	81	27	78	78	84	29	34	98	97	0	9159	8912	1671	18	120	120	365	683	187	100	100	0	0.024	0.025	0.024	0.024	1.433	0.024	0.757	80	452	100	9256	9012	-5.380	217	9039	220	8792	23819	712953	7.379	12.514	0	0	0
4	23	9	"lpxO"	"STM4286"	19300	17180	110	895	922	291	31	79	79	87	50	57	100	100	0	3968	4141	1227	29	120	120	287	593	206	100	100	0	0.212	0.210	0.215	0.204	1.474	0.192	0.759	80	445	100	4664	4864	-2.237	816	3848	843	4021	73755	331241	16.700	6.499	0	0	0
4	24	9	"nrfC"	"STM4279"	19480	17180	100	95	98	25	25	74	74	78	38	48	26	1	0	759	947	665	70	108	108	122	56	45	97	93	0	0.032	0.029	0.036	0.035	3.656	0.017	0.142	80	452	100	672	863	-4.954	21	651	24	839	7803	75732	0.526	14.732	0	0	0
4	1	10	"yafB"	"STM0255"	15390	17330	110	840	833	131	15	82	82	88	42	47	100	100	0	6042	5804	1174	20	119	119	203	469	231	100	100	0	0.128	0.132	0.133	0.134	1.326	0.123	0.889	80	470	100	6681	6436	-2.966	758	5923	751	5685	66626	464281	17.738	11.942	0	0	0
4	2	10	""	"STM0274"	15550	17340	110	383	390	99	25	79	79	85	33	38	100	100	0	11376	11835	3312	27	125	125	325	913	280	100	100	0	0.027	0.027	0.026	0.026	1.306	0.024	0.792	80	461	100	11555	12021	-5.210	304	11251	311	11710	31165	946834	9.242	12.607	0	0	0
4	3	10	""	"STM0282"	15740	17340	90	149	153	48	31	76	76	84	36	42	84	50	0	4465	4236	934	22	123	123	336	948	282	100	100	0	0.017	0.019	0.017	0.017	1.592	0.018	0.578	52	365	100	4415	4190	-5.894	73	4342	77	4113	7970	220274	1.917	4.114	0	0	0
4	4	10	""	"STM0288"	15900	17340	90	100	109	34	31	78	78	84	35	41	34	7	0	1443	1832	1299	70	131	131	190	254	133	100	96	0	0.017	0.018	0.022	0.018	2.698	0.017	0.259	52	367	100	1334	1732	-5.898	22	1312	31	1701	5681	95247	0.714	6.465	0	0	0
4	5	10	""	"STM0297"	16090	17340	100	79	78	15	19	77	77	79	19	24	11	0	0	222	239	86	35	119	119	145	146	100	33	1	0	0.019	0.008	0.120	0.086	3.311	0.011	0.002	80	440	100	105	121	-5.687	2	103	1	120	6207	19094	-0.053	0.644	-50	0	0
4	6	10	"yafJ"	"STM0311"	16270	17340	100	672	671	236	35	80	80	83	33	39	100	97	0	2159	2065	765	37	120	120	128	36	28	100	100	0	0.290	0.304	0.309	0.296	1.554	0.289	0.872	80	408	100	2631	2536	-1.784	592	2039	591	1945	53652	165180	17.818	53.806	0	0	0
4	7	10	"ycfJ"	"STM1212"	16440	17340	110	214	240	91	37	79	79	81	20	24	100	96	0	654	742	392	52	122	122	129	36	27	100	98	0	0.254	0.260	0.271	0.263	1.924	0.198	0.492	80	455	100	667	781	-1.978	135	532	161	620	19204	59324	7.950	17.028	0	0	0
4	8	10	"ycfX"	"STM1220"	16620	17350	110	1899	1745	463	26	82	82	89	40	44	100	100	0	4865	4459	1265	28	123	123	143	100	69	100	100	0	0.383	0.384	0.378	0.382	1.426	0.362	0.894	80	493	100	6559	5999	-1.384	1817	4742	1663	4336	139578	356746	41.400	43.160	0	0	0
4	9	10	""	"STM1236"	16810	17350	100	117	122	34	27	81	81	90	43	47	37	8	0	360	361	87	24	122	122	146	110	75	95	55	0	0.151	0.172	0.147	0.148	2.650	0.139	0.251	80	401	100	274	280	-2.725	36	238	41	239	9795	28909	0.744	1.955	0	0	0
4	10	10	""	"STM1253"	16980	17350	110	129	134	46	34	79	79	82	20	24	80	56	0	641	718	462	64	119	119	125	32	25	100	98	0	0.096	0.092	0.079	0.078	2.619	0.049	0.222	80	465	100	572	654	-3.384	50	522	55	599	10718	57405	2.600	18.531	0	0	0
4	11	10	"yoaG"	"STM1272"	17170	17340	100	98	106	38	35	79	79	83	27	32	36	16	0	389	422	193	45	119	119	124	34	27	98	95	0	0.070	0.089	0.080	0.090	3.449	0.071	0.081	80	428	100	289	330	-3.829	19	270	27	303	8519	33723	0.852	8.765	0	0	0
4	12	10	""	"STM1276"	17340	17350	100	142	156	61	39	78	78	81	19	23	93	80	0	599	623	238	38	119	119	122	28	22	100	100	0	0.133	0.155	0.143	0.133	2.017	0.124	0.385	80	420	100	544	582	-2.907	64	480	78	504	12502	49847	3.947	17.893	0	0	0
4	13	10	"rstB"	"STM1471"	17520	17350	100	394	380	79	20	79	79	81	18	22	100	100	0	5946	5732	1319	23	123	123	138	66	47	100	100	0	0.054	0.054	0.053	0.053	1.361	0.051	0.885	80	402	100	6138	5910	-4.208	315	5823	301	5609	30418	458562	16.611	84.758	0	0	0
4	14	10	"ydgH"	"STM1478"	17690	17340	110	4731	4707	811	17	80	80	145	303	208	100	100	0	5928	5575	1588	28	121	121	266	660	248	98	96	0	0.801	0.848	0.817	0.919	1.610	0.753	0.854	80	466	100	10458	10081	-0.320	4651	5807	4627	5454	376580	445998	15.056	8.044	0	0	0
4	15	10	"ynfM"	"STM1486"	17870	17350	100	643	639	155	24	80	80	152	319	209	93	30	0	8370	8474	2024	23	121	121	298	701	235	100	100	0	0.068	0.067	0.072	0.065	1.405	0.059	0.685	80	420	100	8812	8912	-3.873	563	8249	559	8353	51153	677910	1.527	11.663	0	0	0
4	16	10	""	"STM1493"	18050	17350	110	341	340	43	12	80	80	83	27	32	100	100	0	6113	6155	591	9	122	122	338	783	231	100	100	0	0.044	0.043	0.043	0.043	1.151	0.040	0.835	80	480	100	6252	6293	-4.521	261	5991	260	6033	27189	492383	9.519	7.429	0	0	0
4	17	10	"ynfD"	"STM1500"	18230	17360	100	191	193	73	37	78	78	83	28	33	95	86	0	668	687	197	28	119	119	295	739	250	11	0	0	0.206	0.202	0.200	0.194	1.627	0.101	0.304	80	392	100	662	683	-2.280	113	549	115	568	15468	54984	3.929	0.530	0	0	0
4	18	10	"udg"	"STM2080"	18400	17350	110	1273	1264	163	12	78	78	87	64	73	100	100	0	7726	7909	843	10	117	117	167	280	167	100	100	0	0.157	0.152	0.153	0.151	1.210	0.145	0.871	80	459	100	8804	8978	-2.671	1195	7609	1186	7792	101134	632750	18.391	27.650	0	0	0
4	19	10	""	"STM2787"	18570	17350	90	86	85	14	16	76	76	81	26	32	7	0	0	884	880	158	17	115	115	155	132	85	100	100	0	0.013	0.012	0.020	0.016	2.379	0.009	0.023	52	350	100	779	774	-6.265	10	769	9	765	4405	45758	0.154	5.492	0	0	0
4	20	10	"gabT"	"STM2792"	18750	17350	110	263	267	61	22	76	76	79	29	36	100	98	0	7088	6824	2118	31	117	117	147	105	71	100	100	0	0.027	0.028	0.028	0.029	1.509	0.026	0.808	80	491	100	7158	6898	-5.220	187	6971	191	6707	21351	545943	6.483	63.590	0	0	0
4	21	10	"mobA"	"STM3994"	18940	17360	110	523	501	150	29	75	75	79	32	40	98	93	0	2479	2476	477	19	119	119	169	240	142	100	100	0	0.190	0.181	0.192	0.166	1.710	0.178	0.789	80	458	100	2808	2783	-2.397	448	2360	426	2357	40099	198083	13.188	9.613	0	0	0
4	22	10	""	"STM4014"	19120	17350	110	110	117	35	29	77	77	79	22	27	70	30	0	2991	2947	1085	36	119	119	185	338	182	100	100	0	0.011	0.014	0.013	0.011	2.343	0.013	0.336	80	454	100	2905	2868	-6.443	33	2872	40	2828	9372	235796	1.727	8.172	0	0	0
4	23	10	""	"STM4033"	19290	17340	100	83	87	21	24	73	73	78	37	47	13	1	0	173	187	69	36	116	116	138	109	78	23	2	0	0.175	0.197	0.304	0.298	3.413	0.061	0.004	80	405	100	67	85	-2.511	10	57	14	71	6947	14947	0.243	0.450	0	0	0
4	24	10	""	"STM4054"	19470	17360	100	86	92	23	25	73	73	75	20	26	40	20	0	2192	2438	1339	54	111	111	116	24	20	100	100	0	0.006	0.008	0.010	0.009	2.345	0.006	0.089	80	452	100	2094	2346	-7.323	13	2081	19	2327	7382	195042	0.850	96.750	0	0	0
4	1	11	""	"STM2943"	15380	17510	110	198	194	40	20	80	80	85	40	47	95	83	0	6447	6244	1160	18	118	118	132	50	37	100	100	0	0.019	0.019	0.019	0.018	1.628	0.017	0.459	80	536	100	6447	6240	-5.745	118	6329	114	6126	15530	499493	2.725	122.240	0	0	0
4	2	11	""	"STM2955"	15560	17520	110	144	204	203	99	78	78	84	44	52	72	32	0	474	659	658	99	122	122	189	459	242	32	11	0	0.188	0.235	0.189	0.194	2.822	0.176	0.280	80	496	100	418	663	-2.415	66	352	126	537	16287	52735	2.727	1.024	0	0	0
4	3	11	"yqcC"	"STM2965"	15760	17520	90	115	118	32	27	75	75	79	20	25	75	46	0	261	286	168	58	117	117	133	63	47	88	61	0	0.278	0.254	0.286	0.254	3.201	0.097	0.104	52	360	100	184	212	-1.848	40	144	43	169	6148	14891	1.950	2.429	0	0	0
4	4	11	"fucO"	"STM2973"	15910	17520	110	253	253	56	22	75	75	78	18	23	100	98	0	7748	7814	2657	34	121	121	147	103	70	100	100	0	0.023	0.023	0.023	0.023	1.419	0.021	0.827	80	454	100	7805	7871	-5.421	178	7627	178	7693	20230	625135	9.722	74.437	0	0	0
4	5	11	"fucK"	"STM2977"	16090	17520	100	140	151	48	31	77	77	84	75	89	38	6	0	3485	3580	1066	29	122	122	145	97	66	100	100	0	0.019	0.021	0.020	0.019	1.818	0.019	0.101	80	432	100	3426	3532	-5.738	63	3363	74	3458	12078	286369	0.893	35.412	0	0	0
4	6	11	"csdA"	"STM2984"	16270	17520	110	471	568	293	51	80	80	82	23	28	100	100	0	2250	2501	1074	42	119	119	128	41	32	100	100	0	0.183	0.205	0.198	0.200	1.689	0.186	0.692	80	466	100	2522	2870	-2.446	391	2131	488	2382	45443	200040	21.130	57.878	0	0	0
4	7	11	"yqhE"	"STM3165"	16450	17520	110	1096	1137	356	31	80	80	82	20	24	100	100	0	5061	5206	1647	31	119	119	131	53	40	100	100	0	0.206	0.208	0.207	0.211	1.381	0.192	0.828	80	467	100	5958	6144	-2.282	1016	4942	1057	5087	90944	416518	52.750	95.755	0	0	0
4	8	11	""	"STM3175"	16620	17530	110	188	247	192	77	81	81	84	21	25	90	85	0	1354	1835	1632	88	122	122	136	63	46	100	100	0	0.087	0.097	0.094	0.091	2.493	0.068	0.400	80	454	100	1339	1879	-3.525	107	1232	166	1713	19723	146825	7.762	26.968	0	0	0
4	9	11	"STMF1.5"	"Not LT2a91"	16800	17520	100	80	84	25	29	78	78	81	19	23	21	13	0	127	130	35	26	114	114	121	34	28	25	6	0	0.154	0.375	0.636	0.781	3.702	0.112	0.011	80	420	100	15	22	-2.700	2	13	6	16	6707	10428	0.158	0.265	-50	0	0
4	10	11	"yfiO"	"STM2663"	16980	17520	110	1296	1352	568	42	79	79	81	20	24	100	100	0	1266	1281	596	46	117	117	122	29	23	100	100	0	1.059	1.094	1.096	1.160	1.710	1.067	0.727	80	467	100	2366	2437	0.083	1217	1149	1273	1164	108137	102517	63.550	39.966	0	0	0
4	11	11	""	"STM2680"	17160	17530	110	254	290	179	61	78	78	81	20	24	96	93	0	1465	1849	1513	81	120	120	123	30	24	100	100	0	0.131	0.123	0.125	0.116	2.070	0.078	0.406	80	478	100	1521	1941	-2.934	176	1345	212	1729	23215	147951	10.450	57.533	0	0	0
4	12	11	""	"STM2690"	17340	17530	110	136	147	59	40	78	78	82	22	26	83	61	0	2103	2756	1824	66	116	116	123	32	26	100	100	0	0.029	0.026	0.026	0.027	2.126	0.020	0.426	80	447	100	2045	2709	-5.098	58	1987	69	2640	11786	220482	2.955	82.281	0	0	0
4	13	11	"ybbN"	"STM0504"	17520	17530	120	2543	2297	939	40	78	78	82	26	31	97	95	0	3480	3218	1330	41	116	116	126	48	38	95	94	0	0.733	0.715	0.739	0.689	3.251	0.695	0.853	120	511	100	5829	5321	-0.449	2465	3364	2219	3102	275633	386125	85.192	64.417	0	0	0
4	14	11	"allA"	"STM0515"	17700	17530	100	372	402	135	33	78	78	83	56	67	100	97	0	3195	3784	1635	43	115	115	152	302	198	100	100	0	0.095	0.088	0.086	0.088	1.558	0.074	0.701	80	400	100	3374	3993	-3.389	294	3080	324	3669	32150	302711	5.696	12.026	0	0	0
4	15	11	""	"STM0520"	17870	17530	100	140	148	44	29	78	78	79	17	21	92	76	0	3741	3638	1169	32	117	117	131	59	45	100	100	0	0.017	0.020	0.019	0.017	2.034	0.019	0.593	80	408	100	3686	3591	-5.869	62	3624	70	3521	11849	291076	4.059	59.441	0	0	0
4	16	11	"ybbY"	"STM0524"	18040	17530	100	243	237	74	31	76	76	79	18	22	96	95	0	7859	8597	3247	37	117	117	176	445	252	100	100	0	0.022	0.019	0.020	0.017	1.881	0.017	0.725	80	389	100	7909	8641	-5.535	167	7742	161	8480	18971	687763	8.778	18.924	0	0	0
4	17	11	"ylbE"	"STM0530"	18220	17530	100	119	120	28	23	76	76	80	20	25	83	52	0	4398	4378	1562	35	119	119	138	87	63	100	100	0	0.010	0.010	0.011	0.009	2.074	0.009	0.409	80	396	100	4322	4303	-6.637	43	4279	44	4259	9611	350271	2.000	48.736	0	0	0
4	18	11	"cysS"	"STM0537"	18390	17530	110	6641	7147	2305	32	78	78	115	181	157	100	100	0	7588	7832	3022	38	117	117	200	418	209	100	97	0	0.878	0.916	0.909	0.960	1.678	0.848	0.799	80	459	100	14034	14784	-0.187	6563	7471	7069	7715	571769	626594	38.851	18.258	0	0	0
4	19	11	"yohJ"	"STM2181"	18580	17530	100	109	107	24	22	80	80	115	182	158	0	0	0	616	636	206	32	115	115	190	401	211	75	8	0	0.058	0.052	0.065	0.051	2.501	0.056	0.141	80	450	100	530	548	-4.111	29	501	27	521	8588	50901	-0.044	1.112	0	0	0
4	20	11	"galS"	"STM2191"	18750	17530	100	266	252	61	24	76	76	77	18	23	96	96	0	4173	4054	1064	26	114	114	127	64	50	100	100	0	0.047	0.045	0.047	0.044	1.485	0.041	0.792	80	416	100	4249	4116	-4.417	190	4059	176	3940	20156	324321	9.722	61.359	0	0	0
4	21	11	"lysP"	"STM2200"	18940	17530	120	3048	2749	1141	41	75	75	78	22	28	95	95	0	6841	6531	2851	43	114	114	129	58	44	98	97	0	0.442	0.417	0.437	0.452	2.788	0.382	0.807	120	517	100	9700	9091	-1.178	2973	6727	2674	6417	329905	783688	121.409	110.379	0	0	0
4	22	11	"yejH"	"STM2223"	19120	17530	110	1006	1056	223	21	76	76	81	45	55	100	100	0	8056	8204	2412	29	116	116	141	109	77	100	100	0	0.117	0.121	0.119	0.127	1.581	0.104	0.783	80	427	100	8870	9068	-3.094	930	7940	980	8088	84451	656281	21.667	73.972	0	0	0
4	23	11	""	"STM2231"	19290	17530	100	68	69	15	21	74	74	76	18	23	6	1	0	128	136	45	33	112	112	125	56	44	13	6	0	-0.375	-0.208	0.690	0.683	2.772	0.059	0.028	80	430	100	10	19	Error	-6	16	-5	24	5529	10908	-0.389	0.196	0	0	0
4	24	11	""	"STM2240"	19470	17530	110	631	647	184	28	76	76	79	20	25	100	100	0	4863	4982	1637	32	115	115	118	32	27	100	100	0	0.117	0.117	0.119	0.119	1.623	0.108	0.842	80	510	100	5303	5438	-3.097	555	4748	571	4867	51792	398590	28.400	152.000	0	0	0
4	1	12	"phoP"	"STM1231"	15380	17700	110	3072	3029	729	24	82	82	85	24	28	100	100	0	2097	2109	406	19	118	118	128	39	30	100	100	0	1.511	1.480	1.498	1.460	1.239	1.545	0.904	80	523	100	4969	4938	0.595	2990	1979	2947	1991	242296	168742	122.667	50.795	0	0	0
4	2	12	"phoP"	"STM1231"	15560	17690	110	4137	4040	966	23	80	80	90	52	57	100	100	0	2698	2627	957	36	123	123	136	58	42	95	95	0	1.576	1.581	1.590	1.790	2.109	1.523	0.879	80	453	100	6632	6464	0.656	4057	2575	3960	2504	323163	210187	75.962	42.948	0	0	0
4	3	12	"phoQ"	"STM1230"	15730	17700	110	843	876	240	27	79	79	85	32	37	100	100	0	1528	1527	397	25	122	122	133	55	41	100	100	0	0.543	0.567	0.560	0.571	1.589	0.532	0.708	80	467	100	2170	2202	-0.880	764	1406	797	1405	70090	122153	24.719	25.345	0	0	0
4	4	12	"phoQ"	"STM1230"	15910	17690	110	3245	3416	1332	38	78	78	83	29	34	100	100	0	5565	5744	2880	50	121	121	144	96	66	98	98	0	0.582	0.594	0.589	0.681	1.914	0.531	0.836	80	478	100	8611	8961	-0.782	3167	5444	3338	5623	273279	459543	114.931	58.333	0	0	0
4	5	12	"phoQ"	"STM1230"	16090	17700	100	1072	1044	291	27	78	78	90	84	93	100	100	0	1864	1807	405	22	119	119	133	69	51	100	100	0	0.570	0.572	0.569	0.564	1.365	0.550	0.789	80	432	100	2739	2654	-0.812	994	1745	966	1688	83513	144575	11.357	24.261	0	0	0
4	6	12	"hupA"	"STM4170"	16270	17690	100	2651	2798	1421	50	80	80	83	28	33	100	100	0	495	531	211	39	116	116	122	31	25	100	97	0	6.784	6.549	6.343	6.862	1.611	7.759	0.671	80	418	100	2950	3133	2.762	2571	379	2718	415	223849	42489	96.964	13.194	0	0	0
4	7	12	"sopB"	"STM1091"	16440	17700	110	195	199	45	22	79	79	82	23	28	98	96	0	9930	10208	2429	23	118	118	146	130	89	100	100	0	0.012	0.012	0.012	0.011	1.506	0.011	0.683	80	479	100	9928	10210	-6.402	116	9812	120	10090	15940	816671	5.087	77.400	0	0	0
4	8	12	"pipC"	"STM0375"	16630	17700	110	103	105	21	20	82	82	86	33	38	26	3	0	1075	1154	354	30	126	126	151	128	84	100	100	0	0.022	0.022	0.025	0.023	1.994	0.012	0.023	80	479	100	970	1051	-5.498	21	949	23	1028	8383	92329	0.576	7.836	0	0	0
4	9	12	"pipC"	"STM0375"	16810	17700	110	117	118	30	25	83	83	85	21	24	66	33	0	1477	1497	476	31	123	123	131	39	29	100	100	0	0.025	0.025	0.026	0.022	2.321	0.023	0.278	80	492	100	1388	1409	-5.316	34	1354	35	1374	9452	119737	1.571	35.026	0	0	0
4	10	12	"ssrB"	"STM1391"	17000	17700	110	90	100	36	36	81	81	84	19	22	36	17	0	1027	1364	1245	91	123	123	127	33	25	100	100	0	0.010	0.015	0.021	0.017	3.453	0.015	0.188	80	467	100	913	1260	-6.650	9	904	19	1241	7982	109142	0.842	37.485	0	0	0
4	11	12	"ssrB"	"STM1391"	17160	17700	110	174	176	35	19	78	78	81	19	23	98	96	0	2439	2347	505	21	120	120	127	42	33	100	100	0	0.041	0.044	0.042	0.043	1.483	0.041	0.705	80	424	100	2415	2325	-4.594	96	2319	98	2227	14100	187747	5.000	52.857	0	0	0
4	12	12	"ssrB"	"STM1391"	17330	17700	110	190	191	32	16	78	78	80	20	25	100	98	0	3029	3006	517	17	117	117	160	212	132	100	100	0	0.038	0.039	0.038	0.038	1.369	0.035	0.741	80	453	100	3024	3002	-4.700	112	2912	113	2889	15293	240490	5.550	13.425	0	0	0
4	13	12	"lrp"	"STM0959"	17510	17700	110	2836	2798	630	22	79	79	85	32	37	100	100	0	2011	2023	653	32	119	119	159	210	132	100	97	0	1.457	1.428	1.457	1.484	1.502	1.422	0.816	80	458	100	4649	4623	0.543	2757	1892	2719	1904	223877	161858	84.781	8.876	0	0	0
4	14	12	"lrp"	"STM0959"	17700	17700	110	2905	2911	696	23	78	78	84	31	36	100	100	0	2480	2342	843	35	116	116	125	44	35	97	95	0	1.196	1.273	1.249	1.485	2.340	1.192	0.845	80	466	100	5191	5059	0.258	2827	2364	2833	2226	232884	187330	91.194	50.386	0	0	0
4	15	12	"gyrA"	"STM2272"	17870	17710	100	2155	2266	756	33	77	77	80	22	27	100	100	0	1315	1351	528	39	115	115	121	36	29	98	98	0	1.732	1.771	1.768	1.897	1.691	1.824	0.789	80	391	100	3278	3425	0.792	2078	1200	2189	1236	181273	108071	99.364	34.167	0	0	0
4	16	12	"gyrA"	"STM2272"	18050	17700	120	8907	8166	4627	56	79	79	82	23	28	99	99	0	5592	5065	2841	56	118	118	130	69	53	94	94	0	1.613	1.635	1.592	1.686	3.538	1.685	0.877	120	508	100	14302	13034	0.689	8828	5474	8087	4947	979956	607855	351.478	71.522	0	0	0
4	17	12	"csrA"	"STM2826"	18230	17700	100	619	677	314	46	81	81	84	23	27	100	100	0	289	299	79	26	119	119	123	30	24	97	93	0	3.165	3.311	3.389	3.443	2.057	4.470	0.521	80	371	100	708	776	1.662	538	170	596	180	54171	23937	25.783	5.867	0	0	0
4	18	12	"csrA"	"STM2826"	18400	17710	120	437	504	355	70	79	79	97	118	121	80	69	0	213	225	98	43	116	116	162	310	191	4	0	0	3.691	3.899	3.458	3.514	3.356	5.668	0.282	120	496	100	455	534	1.884	358	97	425	109	60460	27058	3.449	0.203	0	0	0
4	19	12	"yhhP"	"STM3578"	18580	17720	110	97	102	32	31	77	77	82	59	71	11	2	0	219	256	130	50	112	112	116	26	22	97	81	0	0.187	0.174	0.250	0.227	3.251	0.117	0.158	80	470	100	127	169	-2.420	20	107	25	144	8176	20451	0.339	5.385	0	0	0
4	20	12	"yhhP"	"STM3578"	18760	17710	100	113	133	86	64	77	77	78	18	23	82	48	0	308	366	251	68	109	109	113	25	22	100	98	0	0.181	0.218	0.185	0.179	2.494	0.146	0.196	80	408	100	235	313	-2.467	36	199	56	257	10650	29304	3.056	10.120	0	0	0
4	21	12	"yhhP"	"STM3578"	18930	17710	100	141	155	67	43	75	75	77	21	27	92	78	0	389	466	334	71	112	112	116	26	22	100	100	0	0.238	0.226	0.216	0.217	2.042	0.133	0.360	80	373	100	343	434	-2.069	66	277	80	354	12413	37252	3.714	13.462	0	0	0
4	22	12	"topA"	"STM1714"	19110	17710	120	8254	7548	3347	44	75	75	80	42	52	95	94	0	10741	9552	3938	41	113	113	129	91	70	97	96	0	0.770	0.792	0.777	0.765	4.163	0.786	0.825	120	517	100	18807	16912	-0.378	8179	10628	7473	9439	905796	1146185	177.810	103.549	0	0	0
4	23	12	"topA"	"STM1714"	19290	17710	100	270	300	131	43	76	76	79	19	24	100	97	0	370	412	179	43	110	110	116	29	25	100	98	0	0.746	0.742	0.763	0.732	2.026	0.680	0.546	80	402	100	454	526	-0.422	194	260	224	302	24033	32923	11.632	10.207	0	0	0
4	24	12	"fur"	"STM0693"	19460	17710	110	1147	1196	581	48	75	75	78	20	25	100	100	0	1191	1244	460	36	112	112	116	28	24	100	100	0	0.994	0.990	0.951	0.924	1.821	1.070	0.689	80	510	100	2151	2253	-0.009	1072	1079	1121	1132	95644	99493	55.900	40.286	0	0	0
4	1	13	"ctrl-buffer"	"ctrl-buffer"	15370	17870	100	80	90	44	48	83	83	85	22	25	18	7	0	135	146	41	28	124	124	133	37	27	27	13	0	-0.273	0.318	1.036	1.038	4.023	0.294	0.006	80	462	100	8	29	Error	-3	11	7	22	7234	11677	0.227	0.351	-50	0	0
4	2	13	"ctrl-buffer"	"ctrl-buffer"	15550	17870	100	77	80	18	22	80	80	85	30	35	5	0	0	129	132	34	25	129	129	135	38	28	15	3	0	100000.000	0.000	0.474	0.587	3.749	0.053	0.001	80	440	100	-3	3	16.610	-3	0	0	3	6418	10555	-0.167	-0.079	-50	0	0
4	3	13	"ctrl-buffer"	"ctrl-buffer"	15730	17870	100	74	76	20	26	78	78	81	21	25	12	3	0	126	131	34	25	123	123	128	34	26	16	6	0	-1.333	-0.250	0.952	0.772	4.072	0.023	0.000	80	439	100	-1	6	Error	-4	3	-2	8	6092	10464	-0.238	0.088	-50	0	0
4	4	13	"ctrl-buffer"	"ctrl-buffer"	15910	17880	100	77	80	19	23	78	78	81	23	28	12	3	0	129	135	32	23	121	121	131	56	42	10	1	0	-0.125	0.143	0.821	0.820	4.631	35.496	0.002	80	442	100	7	16	Error	-1	8	2	14	6403	10763	-0.043	0.071	-50	0	0
4	5	13	"ctrl-buffer"	"ctrl-buffer"	16090	17880	100	74	76	16	21	77	77	83	36	43	1	0	0	119	126	31	24	125	125	128	33	25	7	2	0	0.500	-1.000	0.677	0.653	3.339	0.082	0.008	80	448	100	-9	0	-1.000	-3	-6	-1	1	6049	10044	-0.194	-0.061	-50	0	0
4	6	13	"ctrl-buffer"	"ctrl-buffer"	16260	17880	100	80	86	35	40	78	78	81	20	24	17	10	0	138	155	124	80	122	122	128	34	26	30	8	0	0.125	0.242	0.467	0.473	4.175	0.048	0.013	80	430	100	18	41	-3.000	2	16	8	33	6873	12424	0.250	0.794	-50	0	0
4	7	13	"ctrl-buffer"	"ctrl-buffer"	16440	17880	100	75	79	20	25	81	81	82	20	24	12	3	0	130	138	43	31	122	122	134	68	50	3	2	0	-0.750	-0.125	0.905	0.764	3.644	0.068	0.005	80	432	100	2	14	Error	-6	8	-2	16	6312	11026	-0.150	0.059	-50	0	0
4	8	13	"ctrl-buffer"	"ctrl-buffer"	16620	17880	100	87	91	27	29	81	81	87	36	41	15	5	0	128	136	35	25	124	124	131	40	30	22	3	0	1.500	0.833	0.955	0.901	3.324	0.076	0.003	80	447	100	10	22	0.585	6	4	10	12	7245	10847	0.111	0.125	-50	0	0
4	9	13	"ctrl-buffer"	"ctrl-buffer"	16800	17880	100	79	80	18	22	83	83	85	22	25	8	2	0	134	138	31	22	123	123	134	47	35	17	0	0	-0.364	-0.200	0.583	0.680	3.757	24.291	0.007	80	420	100	7	12	Error	-4	11	-3	15	6401	11054	-0.227	0.085	-50	0	0
4	10	13	"ctrl-buffer"	"ctrl-buffer"	16970	17880	100	76	83	32	38	84	84	87	25	28	10	5	0	119	131	47	35	128	128	135	40	29	7	2	0	0.889	-0.333	0.734	0.646	3.681	117.173	0.000	80	422	100	-17	2	-0.170	-8	-9	-1	3	6633	10463	-0.160	-0.100	-50	0	0
4	11	13	"ctrl-buffer"	"ctrl-buffer"	17150	17880	100	81	85	22	25	80	80	83	22	26	22	5	0	145	146	30	20	119	119	126	36	28	33	5	0	0.038	0.185	0.467	0.476	4.470	0.007	0.000	80	432	100	27	32	-4.700	1	26	5	27	6792	11678	0.091	0.556	-50	0	0
4	12	13	"ctrl-buffer"	"ctrl-buffer"	17330	17880	100	74	75	15	20	76	76	80	24	30	6	0	0	119	123	31	25	115	115	136	160	117	0	0	0	-0.500	-0.125	0.483	0.606	5.111	0.017	0.001	80	428	100	2	7	Error	-2	4	-1	8	5963	9834	-0.208	-0.081	-50	0	0
4	13	13	"ctrl-buffer"	"ctrl-buffer"	17510	17880	100	77	82	33	40	77	77	81	26	32	13	3	0	146	154	49	31	117	117	122	30	24	47	16	0	0.000	0.135	0.314	0.344	5.015	0.028	0.001	80	430	100	29	42	Error	0	29	5	37	6544	12281	0.038	1.067	-50	0	0
4	14	13	"ctrl-buffer"	"ctrl-buffer"	17680	17880	100	71	77	24	31	77	77	80	19	23	8	6	0	124	130	33	25	114	114	119	30	25	20	8	0	-0.600	0.000	0.854	0.738	3.787	0.010	0.000	80	420	100	4	16	Error	-6	10	0	16	6132	10395	-0.158	0.367	-50	0	0
4	15	13	"ctrl-buffer"	"ctrl-buffer"	17860	17880	100	74	78	19	24	77	77	80	21	26	15	3	0	125	134	38	28	114	114	118	32	27	28	6	0	-0.273	0.050	0.578	0.605	3.418	0.099	0.002	80	430	100	8	21	Error	-3	11	1	20	6234	10691	-0.095	0.500	-50	0	0
4	16	13	"ctrl-buffer"	"ctrl-buffer"	18040	17880	100	74	76	18	23	77	77	81	27	33	7	0	0	124	128	32	25	114	114	120	35	29	15	2	0	-0.300	-0.071	1.134	0.846	3.720	0.013	0.000	80	415	100	7	13	Error	-3	10	-1	14	6079	10231	-0.185	0.229	-50	0	0
4	17	13	"ctrl-buffer"	"ctrl-buffer"	18220	17880	100	76	80	22	27	77	77	81	25	30	15	3	0	129	142	38	26	117	117	122	31	25	36	16	0	-0.083	0.120	0.682	0.707	3.451	0.216	0.006	80	442	100	11	28	Error	-1	12	3	25	6434	11364	-0.040	0.645	-50	0	0
4	18	13	"ctrl-buffer"	"ctrl-buffer"	18400	17880	100	78	80	21	26	75	75	83	62	74	1	0	0	120	126	33	26	113	113	118	28	23	26	10	0	0.429	0.385	0.500	0.623	4.505	0.181	0.013	80	427	100	10	18	-1.222	3	7	5	13	6387	10074	-0.048	0.286	-50	0	0
4	19	13	"ctrl-buffer"	"ctrl-buffer"	18560	17850	50	91	90	31	34	74	74	93	124	133	0	0	0	164	194	97	50	116	116	124	33	26	58	41	0	0.354	0.205	0.414	0.394	1.905	0.104	0.034	12	100	100	65	94	-1.497	17	48	16	78	1083	2322	-0.024	2.121	0	0	0
4	20	13	"ctrl-buffer"	"ctrl-buffer"	18750	17880	100	74	76	21	27	75	75	76	17	22	18	3	0	115	119	26	21	111	111	114	23	20	23	7	0	-0.250	0.125	0.743	0.748	4.000	0.221	0.017	80	452	100	3	9	Error	-1	4	1	8	6060	9503	0.000	0.217	-50	0	0
4	21	13	"ctrl-buffer"	"ctrl-buffer"	18930	17880	100	77	80	21	26	75	75	77	19	24	15	5	0	121	122	26	21	113	113	115	22	19	21	7	0	0.250	0.556	0.667	0.801	4.011	44.960	0.000	80	420	100	10	14	-2.000	2	8	5	9	6385	9776	0.158	0.318	-50	0	0
4	22	13	"ctrl-buffer"	"ctrl-buffer"	19110	17890	100	72	75	18	24	74	74	77	19	24	12	2	0	116	123	33	26	111	111	115	29	25	20	11	0	-0.400	0.083	0.813	0.673	2.967	0.200	0.017	80	390	100	3	13	Error	-2	5	1	12	5967	9831	-0.105	0.276	-50	0	0
4	23	13	"ctrl-buffer"	"ctrl-buffer"	19280	17890	100	74	78	17	21	75	75	78	22	28	13	2	0	124	127	23	18	110	110	116	35	30	22	1	0	-0.071	0.176	0.766	0.674	3.575	0.409	0.032	80	408	100	13	20	Error	-1	14	3	17	6267	10196	0.000	0.314	-50	0	0
4	24	13	"ctrl-buffer"	"ctrl-buffer"	19460	17890	100	74	76	17	22	75	75	78	23	29	12	1	0	118	123	23	18	111	111	117	37	31	10	2	0	-0.143	0.083	0.941	0.794	4.273	0.045	0.003	80	452	100	6	13	Error	-1	7	1	12	6118	9813	-0.087	0.162	-50	0	0
4	1	14	""	"STM1553"	15370	18060	100	127	127	29	22	83	83	86	23	26	75	40	0	3026	3019	637	21	128	128	137	38	27	100	100	0	0.015	0.015	0.016	0.014	2.264	0.014	0.350	80	502	100	2942	2935	-6.041	44	2898	44	2891	10153	241488	1.783	75.842	0	0	0
4	2	14	""	"STM3783"	15560	18070	120	85	92	32	34	80	80	84	23	27	23	5	0	476	545	322	59	125	125	135	43	31	98	96	0	0.014	0.029	0.051	0.045	4.374	0.012	0.011	120	641	100	356	432	-6.133	5	351	12	420	11001	65375	0.348	9.535	0	0	0
4	3	14	""	"STM2242"	15740	18070	110	82	83	19	22	80	80	82	22	26	13	0	0	907	951	343	36	122	122	130	42	32	100	100	0	0.003	0.004	0.015	0.013	2.875	0.006	0.011	80	513	100	787	832	-8.617	2	785	3	829	6600	76118	0.045	19.548	0	0	0
4	4	14	"yfiM"	"STM2653"	15910	18060	110	208	206	46	22	80	80	84	22	26	98	98	0	1016	1051	351	33	126	126	130	32	24	100	98	0	0.144	0.136	0.140	0.138	1.858	0.115	0.647	80	529	100	1018	1051	-2.798	128	890	126	925	16465	84102	5.545	28.781	0	0	0
4	5	14	"oxyS"	"STM4124"	16070	18060	40	97	482	940	195	77	77	78	18	23	50	33	0	171	1344	3608	268	143	143	147	35	23	33	33	0	0.714	0.337	0.681	0.313	37.661	107.733	0.001	12	68	100	48	1606	-0.485	20	28	405	1201	5784	16130	22.444	34.200	0	0	0
4	6	14	""	"STM4302"	16260	18060	110	83	86	20	23	77	77	82	22	26	18	6	0	763	864	479	55	125	125	135	40	29	100	100	0	0.009	0.012	0.025	0.019	3.505	0.005	0.008	80	564	100	644	748	-6.732	6	638	9	739	6869	69090	0.182	18.225	0	0	0
4	7	14	"ssaT"	"STM1421"	16440	18060	100	88	99	34	34	85	85	89	25	28	25	13	0	1296	2316	2514	108	130	130	140	43	30	96	91	0	0.003	0.006	0.010	0.014	4.745	0.006	0.144	80	487	100	1169	2200	-8.602	3	1166	14	2186	7890	185313	0.400	50.605	0	0	0
4	8	14	"nrdI"	"STM2806"	16610	18040	50	1300	1064	471	44	79	79	87	30	34	100	100	0	4131	3924	2110	53	142	142	166	79	47	83	83	0	0.306	0.260	0.278	0.462	7.146	0.224	0.718	12	104	100	5210	4767	-1.708	1221	3989	985	3782	12770	47084	32.567	47.570	0	0	0
4	9	14	"sipA"	"STM2882"	16800	18060	100	269	379	331	87	82	82	86	22	25	88	80	0	3062	5436	5857	107	131	131	143	56	39	100	100	0	0.064	0.056	0.062	0.053	3.183	0.043	0.573	80	484	100	3118	5602	-3.970	187	2931	297	5305	30284	434909	13.318	94.518	0	0	0
4	10	14	"dctA"	"STM3614"	16970	18060	110	3062	3088	683	22	86	86	96	49	51	100	100	0	7171	7310	1809	24	133	133	166	155	93	100	100	0	0.423	0.418	0.408	0.422	1.452	0.398	0.885	80	522	100	10014	10179	-1.242	2976	7038	3002	7177	247054	584763	61.061	46.090	0	0	0
4	11	14	"aroB"	"STM3486"	17160	18060	100	329	733	830	113	89	89	101	55	54	98	92	0	310	532	488	91	127	127	161	158	98	52	37	0	1.311	1.590	1.628	1.719	3.267	1.795	0.731	80	443	100	423	1049	0.391	240	183	644	405	58609	42594	11.491	2.348	0	0	0
4	12	14	"purN"	"STM2500"	17330	18070	120	208	330	386	116	81	81	86	31	36	69	60	0	712	1358	1865	137	119	119	125	33	26	91	87	0	0.214	0.201	0.219	0.192	3.474	0.166	0.625	120	613	100	720	1488	-2.223	127	593	249	1239	39584	162968	7.871	37.364	0	0	0
4	13	14	"yjgG"	"STM4462"	17520	18070	110	77	79	16	20	77	77	81	24	29	5	1	0	257	323	214	66	117	117	123	30	24	96	86	0	0.000	0.010	0.063	0.068	3.729	358.429	0.000	80	517	100	140	208	Error	0	140	2	206	6329	25804	-0.083	6.667	0	0	0
4	14	14	""	"STM0437"	17690	18060	110	440	477	123	25	77	77	79	19	24	100	100	0	8158	8992	3086	34	116	116	155	217	140	100	100	0	0.045	0.045	0.044	0.046	1.438	0.039	0.793	80	511	100	8405	9276	-4.470	363	8042	400	8876	38134	719366	20.947	40.724	0	0	0
4	15	14	""	"STM0565"	17870	18070	100	78	80	17	21	76	76	81	32	39	3	0	0	598	635	211	33	114	114	152	213	140	100	63	0	0.004	0.008	0.023	0.020	2.953	0.003	0.001	80	462	100	486	525	-7.919	2	484	4	521	6404	50825	-0.031	2.268	0	0	0
4	16	14	"res"	"STM0358"	18040	18060	110	3188	3135	966	30	78	78	83	31	37	100	100	0	10811	10271	4015	39	115	115	123	36	29	100	100	0	0.291	0.301	0.297	0.334	1.976	0.278	0.902	80	511	100	13806	13213	-1.782	3110	10696	3057	10156	250789	821688	98.452	281.889	0	0	0
4	17	14	""	"STM2003"	18220	18070	110	125	260	701	269	78	78	81	21	25	83	55	0	1421	1979	1306	65	117	117	124	34	27	100	100	0	0.036	0.098	0.031	0.032	3.097	0.090	0.055	80	536	100	1351	2044	-4.794	47	1304	182	1862	20818	158329	8.524	54.559	0	0	0
4	18	14	"nfo"	"STM2203"	18400	18070	100	1771	1640	572	34	76	76	79	20	25	100	100	0	6785	6751	2174	32	111	111	115	27	23	100	100	0	0.254	0.236	0.235	0.222	1.646	0.228	0.892	80	462	100	8369	8204	-1.977	1695	6674	1564	6640	131169	540105	78.050	245.778	0	0	0
4	19	14	"EMPTY"	"EMPTY"	18570	18060	100	72	75	18	24	76	76	78	19	24	12	3	0	115	120	29	24	114	114	119	27	22	11	6	0	-4.000	-0.167	1.088	1.045	3.046	17.004	0.001	80	484	100	-3	5	Error	-4	1	-1	6	6027	9576	-0.158	0.037	-75	0	0
4	20	14	"EMPTY"	"EMPTY"	18750	18060	100	75	74	15	20	75	75	77	20	25	7	1	0	109	114	23	20	109	109	114	23	20	18	5	0	0.000	-0.200	0.750	0.795	4.080	0.169	0.004	80	464	100	0	4	Error	0	0	-1	5	5953	9083	-0.150	0.000	-75	0	0
4	21	14	"EMPTY"	"EMPTY"	18930	18060	100	77	80	28	35	75	75	78	22	28	11	2	0	113	114	20	17	109	109	113	23	20	16	2	0	0.500	1.000	0.909	0.830	4.775	10.004	0.000	80	452	100	6	10	-1.000	2	4	5	5	6419	9117	0.091	0.043	-75	0	0
4	22	14	"EMPTY"	"EMPTY"	19100	18060	100	76	75	13	17	73	73	75	16	21	11	1	0	107	110	21	19	110	110	112	22	19	18	1	0	-1.000	100000.000	0.467	0.589	3.653	0.098	0.004	80	440	100	0	2	Error	3	-3	2	0	6031	8806	0.000	-0.091	-75	0	0
4	23	14	"EMPTY"	"EMPTY"	19280	18060	100	75	75	14	18	73	73	75	18	24	7	0	0	112	111	19	17	107	107	111	28	25	11	0	0	0.400	0.500	0.795	0.703	3.585	0.341	0.004	80	452	100	7	6	-1.322	2	5	2	4	5971	8916	0.000	0.000	-75	0	0
4	24	14	"EMPTY"	"EMPTY"	19460	18060	100	75	80	28	35	73	73	78	42	53	6	2	0	108	111	20	18	107	107	111	29	26	11	0	0	2.000	1.750	0.929	0.958	4.116	0.377	0.001	80	484	100	3	11	1.000	2	1	7	4	6363	8889	0.048	0.000	-75	0	0
5	1	1	"yggG"	"STM3077"	1850	20170	120	195	379	521	137	68	68	115	561	487	13	7	0	468	972	1358	139	89	89	149	640	429	29	16	0	0.335	0.352	0.356	0.335	2.873	0.334	0.724	120	660	100	506	1194	-1.577	127	379	311	883	45457	116622	0.471	1.286	0	0	0
5	2	1	""	"STM1249"	2040	20170	120	116	144	83	57	68	68	70	23	32	79	52	0	362	426	259	60	93	93	95	22	23	98	93	0	0.178	0.228	0.259	0.219	2.585	0.186	0.423	120	518	100	317	409	-2.486	48	269	76	333	17333	51067	3.217	15.045	0	0	0
5	3	1	"csgA"	"STM1144"	2200	20170	120	116	130	63	48	71	71	78	90	115	23	5	0	599	834	711	85	95	95	98	23	23	99	98	0	0.089	0.080	0.079	0.084	3.129	0.057	0.410	120	497	100	549	798	-3.485	45	504	59	739	15600	100082	0.578	32.000	0	0	0
5	4	1	"malT"	"STM3515"	2380	20160	120	6869	6739	1261	18	70	70	80	93	116	100	100	0	7137	6857	1663	24	91	91	98	89	90	99	99	0	0.965	0.986	0.962	1.071	1.929	0.966	0.906	120	548	100	13845	13435	-0.051	6799	7046	6669	6766	808710	822870	71.602	75.944	0	0	0
5	5	1	""	"STM0212"	2560	20170	120	132	187	225	120	69	69	74	43	58	60	37	0	503	778	758	97	90	90	96	90	93	93	81	0	0.153	0.172	0.137	0.135	2.664	0.118	0.179	120	521	100	476	806	-2.713	63	413	118	688	22488	93315	2.628	7.578	0	0	0
5	6	1	"gltX"	"STM2415"	2740	20170	130	885	1092	801	73	70	70	71	15	21	99	99	0	680	847	560	66	91	91	93	16	17	100	100	0	1.384	1.352	1.300	1.266	2.278	1.494	0.661	120	573	100	1404	1778	0.469	815	589	1022	756	131008	101676	68.067	47.125	0	0	0
5	7	1	""	"STM0055"	2920	20170	120	133	225	230	102	70	70	71	14	19	80	66	0	833	1385	1587	114	92	92	95	18	18	99	99	0	0.085	0.120	0.096	0.100	3.165	0.102	0.547	120	526	100	804	1448	-3.556	63	741	155	1293	27038	166164	11.000	71.667	0	0	0
5	8	1	"acnA"	"STM1712"	3100	20170	120	949	992	254	25	73	73	75	19	25	100	100	0	6953	7263	1381	19	95	95	98	19	19	100	100	0	0.128	0.128	0.128	0.125	1.374	0.124	0.872	120	521	100	7734	8087	-2.969	876	6858	919	7168	118983	871508	48.263	377.105	0	0	0
5	9	1	"rfbF"	"STM2092"	3280	20170	120	1340	1852	1740	93	73	73	76	20	26	99	97	0	534	721	645	89	100	100	102	18	17	99	94	0	2.919	2.865	2.746	2.796	2.922	3.216	0.705	120	521	100	1701	2400	1.546	1267	434	1779	621	222216	86504	88.800	34.389	0	0	0
5	10	1	"osmY"	"STM4561"	3460	20180	130	483	1039	1368	131	75	75	75	16	21	100	98	0	719	1371	1733	126	104	104	105	18	17	100	98	0	0.663	0.761	0.741	0.752	2.529	0.768	0.755	120	560	100	1023	2231	-0.592	408	615	964	1267	124648	164506	60.250	70.333	0	0	0
5	11	1	"hflB"	"STM3296"	3640	20170	130	17583	14999	8654	57	75	75	77	16	20	100	100	0	4913	4401	2549	57	107	107	110	20	18	100	100	0	3.643	3.476	3.396	3.528	1.759	3.563	0.908	120	565	100	22314	19218	1.865	17508	4806	14924	4294	1799916	528077	932.625	214.550	0	0	0
5	12	1	"yheM"	"STM3450"	3800	20170	130	189	311	645	207	78	78	79	18	22	95	86	0	379	440	267	60	110	110	114	23	20	98	94	0	0.413	0.706	0.431	0.470	3.315	3.860	0.052	120	575	100	380	563	-1.277	111	269	233	330	37273	52808	12.889	14.174	0	0	0
5	13	1	"yifL"	"STM3946"	3990	20180	130	459	483	161	33	77	77	79	23	29	99	99	0	739	779	182	23	112	112	115	22	19	100	100	0	0.609	0.609	0.569	0.586	1.434	0.627	0.754	120	575	100	1009	1073	-0.715	382	627	406	667	57933	93431	17.565	30.182	0	0	0
5	14	1	""	"STM3941"	4160	20180	130	379	446	271	60	78	78	81	24	29	96	93	0	1046	1344	990	73	115	115	118	24	20	100	100	0	0.323	0.299	0.301	0.296	2.440	0.212	0.494	120	557	100	1232	1597	-1.629	301	931	368	1229	53503	161242	15.208	51.083	0	0	0
5	15	1	"hemD"	"STM3937"	4340	20180	130	2545	2491	572	22	79	79	81	19	23	100	100	0	3965	3935	812	20	115	115	119	27	22	100	100	0	0.641	0.631	0.643	0.627	1.276	0.614	0.883	120	596	100	6316	6232	-0.643	2466	3850	2412	3820	298915	472201	126.842	141.333	0	0	0
5	16	1	"wecF"	"STM3928"	4530	20180	130	234	247	111	44	79	79	81	18	22	99	93	0	906	967	481	49	116	116	120	28	23	100	100	0	0.196	0.197	0.193	0.180	1.887	0.183	0.675	120	549	100	945	1019	-2.350	155	790	168	851	29598	116071	9.222	30.250	0	0	0
5	17	1	"wecD"	"STM3924"	4700	20180	140	1554	1593	556	34	82	82	84	23	27	98	98	0	2877	2970	961	32	120	120	125	28	22	98	98	0	0.534	0.530	0.526	0.518	2.088	0.515	0.862	156	580	100	4229	4361	-0.905	1472	2757	1511	2850	248510	463265	65.609	101.607	0	0	0
5	18	1	"wecB"	"STM3920"	4880	20180	140	4352	4221	1445	34	83	83	86	28	32	99	99	0	6704	6362	2109	33	120	120	123	27	21	99	99	0	0.648	0.663	0.676	0.700	2.095	0.650	0.884	156	615	100	10853	10380	-0.625	4269	6584	4138	6242	658485	992499	147.679	231.074	0	0	0
5	19	1	""	"STM4431"	5060	20180	130	97	114	57	50	83	83	87	26	29	34	20	0	863	2134	2613	122	121	121	126	31	24	82	80	0	0.019	0.015	0.025	0.035	6.818	0.017	0.509	120	541	100	756	2044	-5.728	14	742	31	2013	13644	256022	1.038	64.774	0	0	0
5	20	1	""	"STM4435"	5230	20180	130	100	114	48	42	84	84	86	20	23	44	25	0	1485	2069	1909	92	124	124	132	35	26	100	100	0	0.012	0.015	0.017	0.017	2.695	0.015	0.351	120	540	100	1377	1975	-6.410	16	1361	30	1945	13701	248278	1.400	55.343	0	0	0
5	21	1	""	"STM4442"	5410	20180	140	91	98	32	32	82	82	84	19	22	39	19	0	369	594	565	95	126	126	149	261	175	48	32	0	0.037	0.034	0.085	0.086	4.119	0.028	0.183	156	680	100	252	484	-4.755	9	243	16	468	15279	92597	0.737	1.705	0	0	0
5	22	1	"treC"	"STM4453"	5580	20180	130	104	124	75	60	82	82	84	21	25	50	31	0	543	797	703	88	128	128	136	59	43	89	81	0	0.053	0.063	0.064	0.056	3.280	0.053	0.334	120	578	100	437	711	-4.238	22	415	42	669	14874	95620	1.905	11.203	0	0	0
5	23	1	""	"STM4467"	5760	20180	140	85	90	28	31	81	81	84	21	25	24	7	0	252	343	252	73	121	121	130	55	42	71	55	0	0.031	0.041	0.080	0.098	4.702	0.026	0.041	156	689	100	135	231	-5.033	4	131	9	222	14037	53454	0.286	3.873	0	0	0
5	24	1	"idnK"	"STM4485"	5950	20170	130	103	115	48	41	81	81	85	22	25	48	25	0	745	1321	1327	100	116	116	123	47	38	95	89	0	0.035	0.028	0.030	0.034	3.602	0.025	0.440	120	722	100	651	1239	-4.837	22	629	34	1205	13747	158501	1.364	25.489	0	0	0
5	1	2	"yjaH"	"STM4171"	1850	20360	120	427	630	597	94	69	69	70	13	18	99	99	0	666	878	673	76	90	90	94	33	35	99	99	0	0.622	0.712	0.625	0.635	2.231	0.758	0.616	120	509	100	934	1349	-0.686	358	576	561	788	75651	105400	43.077	23.758	0	0	0
5	2	2	"purD"	"STM4175"	2030	20360	120	145	256	362	141	70	70	72	14	19	85	72	0	575	1270	2153	169	99	99	101	18	17	95	89	0	0.158	0.159	0.188	0.175	3.765	0.151	0.817	120	380	100	551	1357	-2.666	75	476	186	1171	30773	152407	13.143	64.944	0	0	0
5	3	2	"livJ"	"STM3567"	2200	20350	130	98	151	133	88	71	71	79	97	122	27	11	0	295	828	1389	167	101	101	103	19	18	85	77	0	0.139	0.110	0.150	0.144	4.424	0.080	0.276	120	413	100	221	807	-2.845	27	194	80	727	18141	99346	0.742	38.158	0	0	0
5	4	2	"yihS"	"STM4021"	2390	20350	120	78	79	18	22	71	71	82	101	123	0	0	0	591	638	335	52	93	93	101	97	96	95	89	0	0.014	0.015	0.025	0.024	2.925	0.009	0.001	120	443	100	505	553	-6.153	7	498	8	545	9539	76516	-0.030	5.536	0	0	0
5	5	2	"prlC"	"STM3594"	2570	20350	120	533	830	816	98	70	70	74	43	58	90	86	0	676	934	847	90	92	92	93	15	16	96	95	0	0.793	0.903	0.843	0.856	2.581	0.911	0.691	120	396	100	1047	1602	-0.335	463	584	760	842	99542	112108	17.581	56.067	0	0	0
5	6	2	"atpB"	"STM3871"	2740	20350	130	1214	1956	2360	120	69	69	70	15	21	99	98	0	343	451	380	84	93	93	94	16	17	94	85	0	4.580	5.271	4.468	4.698	2.992	7.607	0.577	120	415	100	1395	2245	2.195	1145	250	1887	358	234734	54155	125.733	22.313	0	0	0
5	7	2	"xseA"	"STM2512"	2920	20350	130	150	203	182	89	70	70	72	15	20	85	70	0	257	356	281	78	95	95	97	20	20	92	81	0	0.494	0.510	0.528	0.509	3.571	0.312	0.272	120	426	100	242	394	-1.018	80	162	133	261	24411	42671	8.733	12.950	0	0	0
5	8	2	"sprB"	"STM2866"	3100	20350	130	95	102	36	35	71	71	74	20	27	55	30	0	894	1268	1100	86	101	101	103	21	20	98	97	0	0.030	0.027	0.036	0.031	3.158	0.020	0.359	120	422	100	817	1198	-5.046	24	793	31	1167	12296	152107	1.400	55.476	0	0	0
5	9	2	"sinR"	"STM0304"	3270	20350	130	118	139	84	60	74	74	76	21	27	62	50	0	804	1350	1359	100	102	102	105	24	22	89	84	0	0.063	0.052	0.060	0.077	4.241	0.040	0.404	120	420	100	746	1313	-3.996	44	702	65	1248	16726	162010	3.000	51.875	0	0	0
5	10	2	"hilC"	"STM2867"	3450	20350	120	105	166	124	74	74	74	75	16	21	56	50	0	553	1325	1454	109	102	102	106	24	22	76	70	0	0.069	0.075	0.083	0.102	4.601	0.068	0.696	120	404	100	482	1315	-3.863	31	451	92	1223	19918	158990	5.688	50.792	0	0	0
5	11	2	"bcfB"	"STM0022"	3630	20360	120	92	115	58	50	74	74	76	16	21	50	39	0	555	1208	1491	123	106	106	109	23	21	76	70	0	0.040	0.037	0.056	0.084	4.360	0.031	0.447	120	433	100	467	1143	-4.641	18	449	41	1102	13798	144919	2.438	47.783	0	0	0
5	12	2	"bcfH"	"STM0028"	3810	20350	130	99	141	89	63	77	77	79	17	21	54	44	0	695	1307	1443	110	111	111	114	26	22	75	69	0	0.038	0.054	0.072	0.093	4.663	0.043	0.554	120	482	100	606	1260	-4.730	22	584	64	1196	16967	156820	3.647	45.885	0	0	0
5	13	2	"orf5"	"PSLT015"	4000	20360	130	115	223	256	114	76	76	80	25	31	64	44	0	1113	2602	3618	139	113	113	116	25	21	97	94	0	0.039	0.059	0.052	0.053	4.483	0.051	0.523	120	431	100	1039	2636	-4.680	39	1000	147	2489	26810	312299	5.720	99.440	0	0	0
5	14	2	"srgC"	"PSLT008"	4170	20360	130	163	301	372	123	77	77	80	26	32	68	61	0	1331	3598	5957	165	115	115	119	26	21	95	91	0	0.071	0.064	0.064	0.071	4.356	0.053	0.702	120	403	100	1302	3707	-3.822	86	1216	224	3483	36104	431775	8.500	133.808	0	0	0
5	15	2	"uvrA"	"STM4254"	4350	20360	130	293	698	929	133	78	78	81	19	23	90	85	0	610	1602	2110	131	117	117	120	28	23	90	85	0	0.436	0.418	0.447	0.400	3.873	0.340	0.514	120	449	100	708	2105	-1.197	215	493	620	1485	83744	192185	32.474	52.929	0	0	0
5	16	2	""	"STM4260"	4530	20360	130	96	113	62	54	80	80	82	19	23	42	23	0	889	1882	2493	132	116	116	120	27	22	100	99	0	0.021	0.019	0.029	0.027	3.790	0.014	0.329	120	419	100	789	1799	-5.594	16	773	33	1766	13570	225856	1.632	65.259	0	0	0
5	17	2	""	"STM4261"	4700	20360	120	131	244	337	138	79	79	81	19	23	80	59	0	667	2013	3639	180	118	118	120	25	20	100	100	0	0.095	0.087	0.083	0.078	2.796	0.071	0.626	120	356	100	601	2060	-3.400	52	549	165	1895	29316	241608	8.579	75.720	0	0	0
5	18	2	""	"STM4261"	4870	20360	130	122	244	327	134	81	81	83	20	24	61	50	0	896	2832	4466	157	120	120	123	27	21	99	98	0	0.053	0.060	0.061	0.054	4.502	0.044	0.397	120	408	100	817	2875	-4.242	41	776	163	2712	29332	339867	8.050	100.333	0	0	0
5	19	2	"livM"	"STM3562"	5060	20360	120	147	213	180	84	83	83	86	20	23	75	64	0	988	2309	3038	131	122	122	126	28	22	96	92	0	0.074	0.059	0.072	0.083	3.732	0.050	0.709	120	413	100	930	2317	-3.758	64	866	130	2187	25595	277068	6.350	77.964	0	0	0
5	20	2	"mviN"	"STM1170"	5230	20360	120	132	339	419	123	82	82	84	21	25	60	51	0	581	1306	1515	116	122	122	127	30	23	75	66	0	0.109	0.217	0.242	0.220	4.303	0.192	0.511	120	408	100	509	1441	-3.198	50	459	257	1184	40641	156665	12.143	39.300	0	0	0
5	21	2	"citA"	"STM0689"	5390	20360	80	187	193	81	41	80	80	83	21	25	84	78	0	2691	3266	2601	79	125	125	183	430	234	90	80	0	0.042	0.036	0.041	0.042	2.965	0.028	0.507	52	261	100	2673	3254	-4.584	107	2566	113	3141	10042	169808	5.238	7.170	0	0	0
5	22	2	"ssaL"	"STM1412"	5560	20360	80	128	156	82	52	80	80	83	26	31	63	48	0	3023	4156	4412	106	130	130	304	851	279	69	57	0	0.017	0.019	0.020	0.022	4.514	0.013	0.524	52	308	100	2941	4102	-5.913	48	2893	76	4026	8111	216097	2.808	4.526	0	0	0
5	23	2	"ssaP"	"STM1417"	5770	20360	130	97	137	103	75	81	81	84	23	27	44	32	0	404	1157	1767	152	123	123	201	588	292	33	26	0	0.057	0.054	0.072	0.073	3.558	0.035	0.394	120	509	100	297	1090	-4.134	16	281	56	1034	16380	138886	2.304	1.626	0	0	0
5	24	2	"fusA"	"STM3446"	5940	20360	120	315	3404	6996	205	80	80	84	23	27	79	69	0	152	262	331	126	112	112	118	28	23	55	43	0	5.875	22.160	7.545	6.525	7.610	33.207	0.407	120	536	100	275	3474	2.555	235	40	3324	150	408421	31486	144.348	5.143	0	0	0
5	1	3	"moeB"	"STM0845"	1850	20520	120	166	364	406	111	68	68	70	14	20	68	62	0	287	921	1154	125	92	92	95	18	18	70	65	0	0.503	0.357	0.416	0.444	4.131	0.306	0.650	120	518	100	293	1125	-0.993	98	195	296	829	43660	110576	21.000	45.889	0	0	0
5	2	3	"carA"	"STM0066"	2040	20520	120	178	404	460	113	72	72	73	15	20	73	65	0	589	1744	2094	120	98	98	102	21	20	80	75	0	0.216	0.202	0.247	0.255	4.215	0.193	0.788	120	405	100	597	1978	-2.212	106	491	332	1646	48530	209339	22.067	78.190	0	0	0
5	3	3	"prfA"	"STM1776"	2220	20520	130	283	881	1129	128	71	71	73	17	23	74	69	0	368	1180	1453	123	96	96	99	19	19	73	67	0	0.779	0.747	0.821	0.841	3.546	0.663	0.546	120	440	100	484	1894	-0.360	212	272	810	1084	105768	141597	47.529	56.895	0	0	0
5	4	3	"invC"	"STM2894"	2400	20530	120	84	110	63	57	70	70	70	15	21	47	36	0	618	1548	2063	133	92	92	93	14	15	91	89	0	0.027	0.027	0.040	0.042	3.784	0.021	0.437	120	385	100	540	1496	-5.232	14	526	40	1456	13144	185769	2.667	103.929	0	0	0
5	5	3	"envE"	"STM1242"	2570	20530	130	129	222	207	93	70	70	71	15	21	72	60	0	560	1147	1260	109	93	93	99	44	44	79	71	0	0.126	0.144	0.163	0.167	4.382	0.129	0.583	120	403	100	526	1206	-2.985	59	467	152	1054	26650	137630	10.067	23.818	0	0	0
5	6	3	"eutE"	"STM2463"	2740	20530	130	81	106	96	90	68	68	71	15	21	45	27	0	384	605	708	117	96	96	97	18	18	76	70	0	0.045	0.075	0.111	0.124	7.527	0.079	0.399	120	404	100	301	547	-4.469	13	288	38	509	12752	72614	2.333	28.222	0	0	0
5	7	3	"rfaK"	"STM3714"	2920	20530	140	257	486	485	99	70	70	73	17	23	90	86	0	781	1482	1546	104	98	98	102	29	28	93	90	0	0.274	0.301	0.292	0.306	3.537	0.250	0.609	156	414	100	870	1800	-1.869	187	683	416	1384	75748	231256	24.294	47.586	0	0	0
5	8	3	"ipk"	"STM1779"	3100	20530	130	254	629	847	134	72	72	73	15	20	80	70	0	398	935	1130	120	101	101	105	28	26	77	74	0	0.613	0.668	0.582	0.593	4.377	0.668	0.677	120	406	100	479	1391	-0.707	182	297	557	834	75483	112238	37.067	29.643	0	0	0
5	9	3	"nanH"	"STM0928"	3280	20530	130	85	99	61	61	72	72	73	15	20	41	26	0	991	1617	1954	120	100	100	104	23	22	95	92	0	0.015	0.018	0.029	0.025	4.794	0.014	0.225	120	420	100	904	1544	-6.099	13	891	27	1517	11843	194033	1.733	65.783	0	0	0
5	10	3	"pagC"	"STM1246"	3450	20530	130	111	161	116	72	72	72	74	15	20	67	54	0	497	1039	1193	114	102	102	107	25	23	79	74	0	0.099	0.095	0.126	0.165	4.193	0.080	0.632	120	420	100	434	1026	-3.340	39	395	89	937	19379	124649	5.800	37.280	0	0	0
5	11	3	"leuC"	"STM0111"	3630	20540	120	157	166	57	34	73	73	75	15	20	95	90	0	653	685	263	38	107	107	109	23	21	100	100	0	0.154	0.161	0.156	0.150	2.040	0.141	0.567	120	419	100	630	671	-2.700	84	546	93	578	19961	82229	6.067	25.043	0	0	0
5	12	3	"fliL"	"STM1975"	3820	20540	120	290	398	317	79	76	76	77	17	22	100	98	0	414	543	440	81	109	109	112	23	20	100	97	0	0.702	0.742	0.773	0.756	2.178	0.613	0.476	120	425	100	519	756	-0.511	214	305	322	434	47731	65212	18.882	18.739	0	0	0
5	13	3	"yfeK"	"STM2438"	3990	20540	120	87	94	37	39	77	77	79	19	24	35	18	0	257	345	248	71	111	111	115	22	19	85	76	0	0.068	0.073	0.121	0.139	4.252	0.055	0.096	120	390	100	156	251	-3.868	10	146	17	234	11270	41432	0.789	10.455	0	0	0
5	14	3	""	"STM1012"	4170	20530	130	104	131	72	54	77	77	79	18	22	63	44	0	388	631	677	107	114	114	118	25	21	94	85	0	0.099	0.104	0.109	0.117	3.044	0.066	0.367	120	419	100	301	571	-3.343	27	274	54	517	15682	75751	2.889	20.520	0	0	0
5	15	3	""	"STM1016"	4340	20540	130	90	100	42	42	78	78	80	19	23	38	20	0	870	1156	1131	97	117	117	119	26	21	100	100	0	0.016	0.021	0.026	0.028	3.382	0.018	0.263	120	449	100	765	1061	-5.972	12	753	22	1039	12031	138719	1.053	39.885	0	0	0
5	16	3	"yfbG"	"STM2299"	4530	20540	130	437	1076	1340	124	81	81	82	21	25	81	78	0	1155	2256	2802	124	117	117	120	26	21	90	85	0	0.343	0.465	0.451	0.514	4.547	0.399	0.618	120	434	100	1394	3134	-1.544	356	1038	995	2139	129139	270723	47.333	82.154	0	0	0
5	17	3	"orf32"	"STM1380"	4700	20540	130	113	171	165	96	81	81	83	20	24	58	44	0	569	1403	1922	136	119	119	123	26	21	97	94	0	0.071	0.070	0.067	0.069	3.808	0.065	0.583	120	419	100	482	1374	-3.814	32	450	90	1284	20477	168382	4.400	49.231	0	0	0
5	18	3	"ybaK"	"STM0495"	4880	20540	120	114	281	355	126	81	81	83	19	22	59	46	0	278	858	1327	154	119	119	124	29	23	64	58	0	0.208	0.271	0.404	0.407	4.334	0.221	0.592	120	393	100	192	939	-2.268	33	159	200	739	33699	103006	10.421	25.310	0	0	0
5	19	3	"finO"	"PSLT111"	5050	20540	130	255	381	363	95	84	84	87	29	33	83	69	0	1731	2420	2308	95	124	124	138	107	77	95	88	0	0.106	0.129	0.119	0.114	3.723	0.101	0.533	120	468	100	1778	2593	-3.232	171	1607	297	2296	45693	290438	10.138	21.327	0	0	0
5	20	3	"holE"	"STM1876"	5240	20510	90	104	155	115	74	85	85	93	48	51	34	21	0	167	348	384	110	128	128	153	142	92	32	26	0	0.487	0.318	0.436	0.458	3.078	0.193	0.354	52	301	100	58	290	-1.037	19	39	70	220	8062	18072	1.292	1.373	0	0	0
5	21	3	"yebE"	"STM1880"	5400	20540	130	217	734	1263	172	80	80	84	33	39	71	62	0	680	1730	2401	138	124	124	144	134	93	68	58	0	0.246	0.407	0.370	0.342	4.726	0.376	0.485	120	488	100	693	2260	-2.021	137	556	654	1606	88041	207551	19.697	11.836	0	0	0
5	22	3	""	"STM1533"	5580	20540	120	126	199	170	85	79	79	81	18	22	66	55	0	1479	2530	2751	108	126	126	189	511	270	66	59	0	0.035	0.050	0.060	0.053	3.524	0.041	0.502	120	460	100	1400	2524	-4.847	47	1353	120	2404	23881	303590	6.556	4.581	0	0	0
5	23	3	""	"STM1543"	5760	20540	130	109	121	55	45	80	80	82	17	20	56	43	0	1386	2027	1940	95	120	120	132	118	89	97	92	0	0.023	0.021	0.025	0.024	3.257	0.019	0.464	120	460	100	1295	1948	-5.448	29	1266	41	1907	14474	243292	2.294	16.059	0	0	0
5	24	3	"dpiA"	"STM0626"	5940	20550	120	112	163	128	78	82	82	84	21	25	55	44	0	805	1738	2406	138	115	115	121	30	24	96	94	0	0.043	0.050	0.055	0.059	4.016	0.042	0.581	120	526	100	720	1704	-4.524	30	690	81	1623	19538	208540	3.762	53.900	0	0	0
5	1	4	"ycjF"	"STM1684"	1850	20710	120	194	256	221	86	69	69	70	14	20	93	90	0	1009	1350	1289	95	94	94	98	23	23	100	100	0	0.137	0.149	0.141	0.147	2.327	0.131	0.614	120	532	100	1040	1443	-2.872	125	915	187	1256	30775	162015	13.286	54.435	0	0	0
5	2	4	"yhcQ"	"STM3365"	2030	20710	130	126	145	86	59	71	71	72	15	20	84	67	0	1118	1382	1286	93	101	101	105	26	24	99	99	0	0.054	0.058	0.059	0.054	2.765	0.055	0.697	120	459	100	1072	1355	-4.209	55	1017	74	1281	17368	165810	4.867	49.115	0	0	0
5	3	4	""	"STM3355"	2210	20710	120	93	108	56	51	70	70	72	16	22	64	33	0	1003	1620	2152	132	98	98	102	30	29	99	97	0	0.025	0.025	0.031	0.030	3.422	0.019	0.481	120	422	100	928	1560	-5.298	23	905	38	1522	12981	194378	2.250	50.600	0	0	0
5	4	4	""	"STM3378"	2390	20710	120	182	258	252	97	70	70	71	16	22	92	86	0	519	818	1065	130	95	95	104	46	44	96	91	0	0.264	0.260	0.242	0.252	2.668	0.213	0.728	120	424	100	536	911	-1.921	112	424	188	723	30919	98132	11.688	15.522	0	0	0
5	5	4	"yhcN"	"STM3361"	2550	20670	90	90	154	142	92	72	72	75	26	34	46	28	0	219	456	620	135	98	98	122	87	71	51	42	0	0.149	0.229	0.323	0.271	4.089	0.196	0.663	52	290	100	139	440	-2.749	18	121	82	358	7986	23711	3.038	3.839	0	0	0
5	6	4	"smpB"	"STM2688"	2740	20710	130	245	462	610	132	72	72	89	107	120	69	42	0	499	1022	1447	141	100	100	116	70	60	92	86	0	0.434	0.423	0.433	0.420	2.972	0.359	0.488	120	493	100	572	1312	-1.206	173	399	390	922	55472	122616	3.486	12.943	0	0	0
5	7	4	"yabF"	"STM0085"	2920	20710	120	96	120	77	64	76	76	98	126	128	10	4	0	472	774	1031	133	103	103	113	45	39	90	82	0	0.054	0.066	0.083	0.084	3.802	0.049	0.038	120	370	100	389	715	-4.206	20	369	44	671	14410	92919	0.175	14.689	0	0	0
5	8	4	"ftsA"	"STM0132"	3080	20710	120	873	1120	941	84	79	79	85	48	56	100	97	0	925	1302	1274	97	104	104	111	34	30	100	99	0	0.967	0.869	1.024	0.981	2.236	0.739	0.609	120	402	100	1615	2239	-0.048	794	821	1041	1198	134440	156254	21.563	35.029	0	0	0
5	9	4	"aceF"	"STM0153"	3270	20700	130	1721	3882	7621	196	77	77	83	29	34	100	100	0	399	608	830	136	101	101	105	24	22	97	95	0	5.517	7.505	5.858	6.197	2.815	13.117	0.417	120	465	100	1942	4312	2.464	1644	298	3805	507	465784	72951	131.000	20.958	0	0	0
5	10	4	"yacE"	"STM0140"	3460	20710	130	427	609	472	77	75	75	80	26	32	100	100	0	931	1224	909	74	105	105	110	33	30	100	100	0	0.426	0.477	0.418	0.454	1.965	0.438	0.585	120	419	100	1178	1653	-1.231	352	826	534	1119	73083	146826	20.346	33.758	0	0	0
5	11	4	"asnC"	"STM3876"	3630	20710	130	159	205	146	71	75	75	76	16	21	92	85	0	597	779	654	83	109	109	112	32	28	99	99	0	0.172	0.194	0.178	0.172	2.798	0.143	0.421	120	423	100	572	800	-2.538	84	488	130	670	24579	93457	8.063	20.844	0	0	0
5	12	4	""	"STM3863"	3810	20720	130	127	203	256	126	76	76	77	16	20	80	64	0	632	1358	2253	165	108	108	111	22	19	99	95	0	0.097	0.102	0.102	0.095	4.061	0.101	0.705	120	422	100	575	1377	-3.361	51	524	127	1250	24337	162961	7.875	56.682	0	0	0
5	13	4	"truA"	"STM2368"	3980	20710	130	360	706	926	131	77	77	85	88	103	77	62	0	531	1123	1501	133	111	111	115	22	19	97	92	0	0.674	0.622	0.646	0.670	3.759	0.526	0.621	120	429	100	703	1641	-0.570	283	420	629	1012	84744	134778	7.057	45.818	0	0	0
5	14	4	"yfcE"	"STM2347"	4160	20720	130	346	558	747	133	77	77	87	99	113	81	63	0	540	839	1004	119	113	113	118	29	24	100	96	0	0.630	0.663	0.654	0.590	2.632	0.675	0.590	120	472	100	696	1207	-0.667	269	427	481	726	66990	100690	4.758	24.862	0	0	0
5	15	4	"nuoM"	"STM2317"	4340	20720	130	2372	2606	2013	77	80	80	83	28	33	100	100	0	1266	1518	1027	67	117	117	120	30	25	100	100	0	1.995	1.803	1.733	1.703	1.763	2.013	0.780	120	456	100	3441	3927	0.996	2292	1149	2526	1401	312688	182161	90.107	46.600	0	0	0
5	16	4	"menE"	"STM2305"	4520	20720	130	330	584	747	127	81	81	85	29	34	97	94	0	1991	3272	4209	128	119	119	121	25	20	100	100	0	0.133	0.160	0.161	0.142	2.457	0.161	0.794	120	419	100	2121	3656	-2.910	249	1872	503	3153	70089	392618	17.207	126.040	0	0	0
5	17	4	""	"STM2289"	4690	20720	130	113	129	82	63	80	80	83	20	24	54	45	0	589	1192	1616	135	120	120	124	27	21	96	94	0	0.070	0.046	0.065	0.061	3.181	0.042	0.547	120	419	100	502	1121	-3.829	33	469	49	1072	15426	142986	2.300	39.556	0	0	0
5	18	4	"nupC"	"STM2409"	4880	20720	130	838	1330	1726	129	81	81	85	20	23	98	97	0	1050	1559	1745	111	117	117	121	27	22	100	95	0	0.811	0.866	0.812	0.795	3.563	1.048	0.453	120	399	100	1690	2691	-0.302	757	933	1249	1442	159612	187099	62.250	53.259	0	0	0
5	19	4	"ybdN"	"STM0605"	5040	20710	130	118	150	90	60	81	81	83	19	22	67	48	0	952	1420	1434	100	120	120	124	31	25	97	97	0	0.044	0.053	0.058	0.052	3.312	0.046	0.569	120	388	100	869	1369	-4.491	37	832	69	1300	18004	170458	3.526	41.806	0	0	0
5	20	4	"gabP"	"STM2793"	5230	20730	140	107	175	201	114	81	81	86	38	44	39	28	0	1903	3339	4144	124	122	122	138	115	83	98	97	0	0.015	0.029	0.021	0.022	3.896	0.018	0.166	156	476	100	1807	3311	-6.098	26	1781	94	3217	27241	520886	2.342	27.835	0	0	0
5	21	4	"srlE"	"STM2833"	5400	20710	120	102	110	35	31	80	80	82	23	28	49	23	0	818	1039	826	79	120	120	127	55	43	95	93	0	0.032	0.033	0.041	0.037	3.616	0.020	0.202	120	376	100	720	949	-4.988	22	698	30	919	13186	124709	1.217	16.582	0	0	0
5	22	4	"hypB"	"STM2855"	5580	20720	130	186	229	178	77	80	80	82	19	23	90	83	0	791	1009	985	97	120	120	126	31	24	100	98	0	0.158	0.168	0.150	0.152	2.959	0.138	0.542	120	432	100	777	1038	-2.662	106	671	149	889	27526	121086	7.737	28.484	0	0	0
5	23	4	"yqaA"	"STM2819"	5750	20720	120	286	370	259	70	79	79	83	19	22	97	96	0	453	630	735	116	118	118	123	28	22	95	91	0	0.618	0.568	0.721	0.686	2.653	0.310	0.186	120	419	100	542	803	-0.695	207	335	291	512	44369	75619	15.105	18.107	0	0	0
5	24	4	"ygaA"	"STM2839"	5940	20720	130	174	265	266	100	82	82	84	19	22	89	82	0	843	1376	1463	106	122	122	128	35	27	97	95	0	0.128	0.146	0.143	0.143	2.438	0.115	0.438	120	589	100	813	1437	-2.970	92	721	183	1254	31778	165158	9.526	35.657	0	0	0
5	1	5	""	"STM1791"	1850	20880	120	85	89	28	31	68	68	70	15	21	51	26	0	1271	1309	589	44	97	97	102	26	25	100	100	0	0.014	0.017	0.017	0.015	3.484	0.013	0.147	120	521	100	1191	1233	-6.110	17	1174	21	1212	10645	157100	1.267	46.423	0	0	0
5	2	5	""	"STM1787"	2040	20890	120	87	90	26	28	69	69	70	15	21	54	26	0	1554	1736	951	54	103	103	109	31	28	100	100	0	0.012	0.013	0.014	0.012	3.255	0.010	0.176	120	372	100	1469	1654	-6.333	18	1451	21	1633	10857	208335	1.333	52.484	0	0	0
5	3	5	"yciI"	"STM1738"	2200	20880	120	137	149	48	32	69	69	71	15	21	94	88	0	346	358	135	37	101	101	107	34	31	97	93	0	0.278	0.311	0.296	0.300	1.960	0.252	0.582	120	393	100	313	337	-1.849	68	245	80	257	17841	42911	5.200	7.382	0	0	0
5	4	5	"yciN"	"STM1715"	2400	20880	120	110	117	44	37	69	69	71	14	19	78	63	0	211	236	111	47	97	97	108	63	58	73	42	0	0.360	0.345	0.339	0.360	2.548	0.236	0.314	120	387	100	155	187	-1.475	41	114	48	139	14032	28298	3.286	2.032	0	0	0
5	5	5	"kduD"	"STM3017"	2560	20890	120	103	117	59	50	71	71	74	22	29	66	37	0	889	1064	837	78	100	100	118	81	68	99	96	0	0.041	0.048	0.052	0.046	2.705	0.043	0.453	120	431	100	821	1010	-4.624	32	789	46	964	14045	127655	1.955	11.679	0	0	0
5	6	5	"ppdB"	"STM2999"	2750	20890	120	101	121	70	57	72	72	92	122	132	10	1	0	697	1077	1184	109	102	102	118	165	139	95	78	0	0.049	0.050	0.060	0.045	3.187	0.034	0.042	120	380	100	624	1024	-4.359	29	595	49	975	14536	129293	0.238	5.812	0	0	0
5	7	5	"rbn"	"STM4027"	2920	20890	120	232	345	410	118	75	75	101	134	132	55	28	0	674	1029	1475	143	105	105	142	408	287	63	34	0	0.276	0.292	0.316	0.281	2.992	0.198	0.538	120	359	100	726	1194	-1.858	157	569	270	924	41407	123495	1.821	2.174	0	0	0
5	8	5	""	"STM0870"	3100	20900	120	153	240	241	100	79	79	85	50	58	61	43	0	676	1172	1382	117	106	106	113	32	28	94	90	0	0.130	0.151	0.159	0.154	3.545	0.121	0.483	120	377	100	644	1227	-2.945	74	570	161	1066	28762	140655	3.100	33.094	0	0	0
5	9	5	"ybhP"	"STM0813"	3270	20890	120	89	106	58	54	80	80	85	31	36	26	17	0	418	924	1432	154	103	103	108	27	25	88	83	0	0.029	0.032	0.054	0.057	4.321	0.021	0.186	120	400	100	324	847	-5.129	9	315	26	821	12719	110865	0.677	30.222	0	0	0
5	10	5	"ybgR"	"STM0758"	3450	20890	140	95	135	127	94	77	77	83	27	32	39	31	0	431	1068	1668	156	109	109	112	33	29	75	69	0	0.056	0.060	0.083	0.104	5.956	0.055	0.528	156	407	100	340	1017	-4.161	18	322	58	959	21098	166632	1.926	28.970	0	0	0
5	11	5	"fldA"	"STM0694"	3630	20900	120	313	1024	2134	208	77	77	80	21	26	88	80	0	240	646	1075	166	113	113	116	35	30	67	59	0	1.858	1.777	2.343	1.907	4.248	2.214	0.627	120	351	100	363	1480	0.894	236	127	947	533	122908	77482	44.952	15.143	0	0	0
5	12	5	"gltJ"	"STM0664"	3800	20900	120	109	180	182	101	78	78	81	21	25	56	45	0	378	1183	1887	159	113	113	120	32	26	74	69	0	0.117	0.095	0.121	0.147	4.590	0.079	0.645	120	364	100	296	1172	-3.096	31	265	102	1070	21589	141987	4.714	33.219	0	0	0
5	13	5	"yljA"	"STM0944"	3970	20900	120	234	358	374	104	80	80	93	109	117	60	39	0	263	393	399	101	117	117	125	32	25	83	74	0	1.055	1.007	1.208	1.160	3.780	1.210	0.336	120	394	100	300	554	0.077	154	146	278	276	42931	47206	2.431	8.375	0	0	0
5	14	5	"orfB"	"STM0930"	4150	20890	110	118	168	139	82	79	79	92	107	116	20	13	0	294	490	486	99	123	123	142	153	107	60	31	0	0.228	0.243	0.236	0.246	3.028	0.156	0.150	80	414	100	210	456	-2.132	39	171	89	367	13470	39203	0.710	2.275	0	0	0
5	15	5	""	"STM4317"	4340	20860	90	99	109	51	46	81	81	88	33	37	23	19	0	183	251	179	71	127	127	154	102	66	42	23	0	0.321	0.226	0.282	0.369	4.237	0.134	0.229	52	304	100	74	152	-1.637	18	56	28	124	5693	13063	0.636	0.951	0	0	0
5	16	5	"amiB"	"STM4358"	4510	20900	130	620	862	1069	124	83	83	89	30	33	99	98	0	1251	1512	1408	93	123	123	138	79	57	99	98	0	0.476	0.561	0.547	0.504	2.621	0.557	0.596	120	436	100	1665	2168	-1.071	537	1128	779	1389	103426	181427	25.767	17.392	0	0	0
5	17	5	"hflC"	"STM4364"	4700	20900	140	1144	2419	3218	133	80	80	84	21	25	94	88	0	725	1435	1780	124	122	122	124	25	20	88	77	0	1.765	1.781	1.670	1.898	4.710	2.152	0.545	156	406	100	1667	3652	0.819	1064	603	2339	1313	377395	223923	111.190	52.440	0	0	0
5	18	5	"yjfH"	"STM4369"	4870	20900	130	135	372	651	175	82	82	85	21	24	70	55	0	262	891	1523	170	119	119	126	45	35	72	56	0	0.371	0.376	0.381	0.409	4.483	0.325	0.517	120	363	100	196	1062	-1.432	53	143	290	772	44600	106936	13.667	17.000	0	0	0
5	19	5	"kbl"	"STM3709"	5050	20900	140	654	1108	1441	130	83	83	86	22	25	96	92	0	549	902	957	106	119	119	128	49	38	90	84	0	1.328	1.309	1.055	1.180	3.838	1.681	0.489	156	363	100	1001	1808	0.409	571	430	1025	783	172909	140721	46.455	15.796	0	0	0
5	20	5	"gpsA"	"STM3700"	5220	20900	130	946	1580	2415	152	81	81	84	20	23	99	98	0	742	1076	1099	102	119	119	121	28	23	97	94	0	1.388	1.566	1.491	1.488	3.246	3.224	0.360	120	350	100	1488	2456	0.473	865	623	1499	957	189624	129163	74.800	34.107	0	0	0
5	21	5	""	"STM3657"	5400	20890	130	101	149	165	110	81	81	83	18	21	51	36	0	196	444	629	141	116	116	121	29	23	70	55	0	0.250	0.207	0.356	0.312	4.975	0.087	0.113	120	407	100	100	396	-2.000	20	80	68	328	17840	53224	3.667	11.138	0	0	0
5	22	5	"dppA"	"STM3630"	5580	20900	130	172	472	611	129	81	81	83	20	24	71	62	0	572	1961	3027	154	118	118	125	30	24	85	75	0	0.200	0.212	0.258	0.254	3.990	0.167	0.658	120	456	100	545	2234	-2.319	91	454	391	1843	56634	235373	19.450	61.200	0	0	0
5	23	5	"bcsC"	"STM3617"	5770	20900	130	217	524	680	129	81	81	83	21	25	75	66	0	670	2115	2758	130	120	120	125	28	22	82	76	0	0.247	0.222	0.274	0.291	4.418	0.166	0.401	120	452	100	686	2438	-2.016	136	550	443	1995	62846	253831	21.000	71.071	0	0	0
5	24	5	""	"STM3602"	5940	20910	130	135	209	229	109	84	84	96	153	159	20	10	0	724	1832	2908	158	123	123	136	113	83	83	72	0	0.085	0.073	0.083	0.081	3.598	0.062	0.564	120	559	100	652	1834	-3.559	51	601	125	1709	25125	219866	0.739	15.009	0	0	0
5	1	6	"yraL"	"STM3263"	1850	21060	130	174	256	270	105	68	68	69	14	20	92	85	0	603	874	862	98	94	94	97	23	23	97	95	0	0.208	0.241	0.225	0.224	2.321	0.232	0.538	120	573	100	615	968	-2.264	106	509	188	780	30678	104888	13.357	33.783	0	0	0
5	2	6	"tdcB"	"STM3244"	2030	21060	130	83	96	53	55	69	69	70	14	20	48	29	0	628	1068	1347	126	97	97	103	27	26	97	95	0	0.026	0.028	0.030	0.033	3.309	0.031	0.612	120	417	100	545	998	-5.245	14	531	27	971	11521	128113	1.857	35.741	0	0	0
5	3	6	"yqjH"	"STM3214"	2200	21060	120	212	294	249	84	70	70	71	15	21	97	95	0	797	1083	973	89	98	98	103	26	25	100	100	0	0.203	0.227	0.219	0.210	2.315	0.208	0.704	120	428	100	841	1209	-2.299	142	699	224	985	35307	129981	14.867	37.692	0	0	0
5	4	6	"icc"	"STM3183"	2390	21060	130	347	754	934	123	70	70	72	16	22	94	93	0	493	925	1212	131	100	100	106	53	50	90	80	0	0.705	0.829	0.809	0.817	2.498	0.767	0.746	120	472	100	670	1509	-0.505	277	393	684	825	90474	110958	42.625	15.453	0	0	0
5	5	6	"hybA"	"STM3149"	2550	21050	130	107	188	214	113	69	69	72	18	25	70	50	0	586	1183	1882	159	101	101	110	57	51	81	72	0	0.078	0.110	0.110	0.128	4.029	0.091	0.643	120	422	100	523	1201	-3.674	38	485	119	1082	22612	141933	6.444	18.825	0	0	0
5	6	6	""	"STM3141"	2740	21050	130	95	123	92	74	70	70	75	34	45	40	22	0	352	899	1428	158	100	100	128	369	288	44	28	0	0.099	0.066	0.074	0.112	4.833	0.053	0.636	120	440	100	277	852	-3.333	25	252	53	799	14792	107824	1.412	2.089	0	0	0
5	7	6	"uup"	"STM1062"	2920	21060	130	869	1456	1700	116	75	75	79	36	45	100	98	0	992	1851	2235	120	102	102	131	384	293	80	56	0	0.892	0.790	0.898	0.838	2.429	0.712	0.675	120	404	100	1684	3130	-0.165	794	890	1381	1749	174734	222107	38.250	4.479	0	0	0
5	8	6	"helD"	"STM1075"	3090	21060	130	475	790	830	105	75	75	78	19	24	100	99	0	2308	3225	3297	102	106	106	110	28	25	100	100	0	0.182	0.229	0.180	0.197	2.311	0.195	0.657	120	405	100	2602	3834	-2.461	400	2202	715	3119	94777	386980	37.474	111.250	0	0	0
5	9	6	"hpaD"	"STM1103"	3270	21070	120	84	92	41	44	73	73	76	17	22	36	21	0	515	948	1014	106	107	107	112	33	29	90	81	0	0.027	0.023	0.035	0.034	3.599	0.023	0.322	120	423	100	419	860	-5.213	11	408	19	841	11054	113721	0.941	25.333	0	0	0
5	10	6	"agp"	"STM1117"	3450	21060	130	158	197	121	61	73	73	76	17	22	90	80	0	997	1255	1077	85	109	109	115	32	27	100	99	0	0.096	0.108	0.108	0.103	2.539	0.094	0.607	120	403	100	973	1270	-3.385	85	888	124	1146	23654	150623	7.118	35.625	0	0	0
5	11	6	"ymdC"	"STM1148"	3620	21060	130	129	194	197	101	76	76	80	25	31	65	50	0	593	1043	1223	117	113	113	117	27	23	90	84	0	0.110	0.127	0.134	0.132	3.823	0.106	0.447	120	388	100	533	1048	-3.179	53	480	118	930	23249	125108	4.560	34.296	0	0	0
5	12	6	"ycfN"	"STM1208"	3800	21070	120	162	270	272	100	80	80	83	24	28	76	64	0	439	799	1014	126	122	122	126	28	22	87	84	0	0.259	0.281	0.300	0.310	3.332	0.218	0.578	120	402	100	399	867	-1.951	82	317	190	677	32427	95883	7.792	24.036	0	0	0
5	13	6	"mopA"	"STM4330"	3990	21060	120	12369	18373	16579	90	83	83	89	36	40	100	100	4	651	975	953	97	124	124	127	29	22	99	99	0	23.313	21.492	21.908	24.631	2.367	25.273	0.589	120	403	100	12813	19141	4.543	12286	527	18290	851	2204789	117010	507.889	29.241	0	0	0
5	14	6	"rstA"	"STM1475"	4160	21060	130	1085	1316	888	67	83	83	90	35	38	100	100	0	1058	1272	704	55	128	128	148	145	97	97	96	0	1.077	1.078	1.006	1.089	1.910	1.117	0.722	120	481	100	1932	2377	0.108	1002	930	1233	1144	157931	152679	35.029	7.752	0	0	0
5	15	6	"speG"	"STM1502"	4340	21060	130	416	598	686	114	82	82	86	26	30	98	93	0	699	992	1027	103	130	130	157	152	96	83	71	0	0.587	0.599	0.495	0.567	2.570	0.512	0.408	120	534	100	903	1378	-0.769	334	569	516	862	71718	119014	19.692	5.493	0	0	0
5	16	6	"smf"	"STM3405"	4510	21070	130	259	348	308	88	82	82	86	24	27	91	85	0	1188	1675	1772	105	123	123	137	69	50	97	93	0	0.166	0.171	0.184	0.181	2.291	0.141	0.613	120	454	100	1242	1818	-2.589	177	1065	266	1552	41801	201019	10.917	22.290	0	0	0
5	17	6	"rplO"	"STM3421"	4700	21070	120	2702	4441	6657	149	86	86	91	28	30	100	100	0	202	266	279	104	130	130	141	51	36	63	33	0	36.333	32.022	33.041	35.645	2.556	37.110	0.459	120	427	100	2688	4491	5.183	2616	72	4355	136	532897	31913	155.357	2.451	0	0	0
5	18	6	"yheL"	"STM3449"	4870	21060	100	119	304	625	205	84	84	88	27	30	57	43	0	172	317	514	162	126	126	141	86	60	32	17	0	0.761	1.152	1.214	1.022	3.622	1.197	0.731	80	343	100	81	411	-0.394	35	46	220	191	24347	25334	8.000	2.047	0	0	0
5	19	6	""	"STM3601"	5050	21070	130	115	185	192	103	83	83	85	22	25	55	45	0	490	1408	2365	167	123	123	134	73	54	83	72	0	0.087	0.079	0.103	0.109	3.756	0.052	0.375	120	425	100	399	1387	-3.520	32	367	102	1285	22253	168929	4.545	17.452	0	0	0
5	20	6	"yhjK"	"STM3615"	5220	21070	130	348	534	551	103	81	81	87	63	72	90	76	0	1792	2965	3521	118	119	119	123	29	23	100	100	0	0.160	0.159	0.160	0.147	2.548	0.136	0.773	120	425	100	1940	3299	-2.648	267	1673	453	2846	64093	355747	7.095	98.000	0	0	0
5	21	6	"yhjS"	"STM3622"	5410	21070	120	871	1002	584	58	80	80	85	64	75	95	92	0	4474	4999	3014	60	117	117	121	29	23	100	100	0	0.182	0.189	0.183	0.174	1.970	0.168	0.782	120	416	100	5148	5804	-2.462	791	4357	922	4882	120267	599867	14.328	168.207	0	0	0
5	22	6	""	"STM3631"	5570	21080	120	525	517	152	29	80	80	83	20	24	99	99	0	7999	7989	2169	27	123	123	128	30	23	100	100	0	0.057	0.056	0.054	0.053	1.473	0.052	0.860	120	417	100	8321	8303	-4.146	445	7876	437	7866	62033	958696	21.700	262.033	0	0	0
5	23	6	"yiaF"	"STM3647"	5770	21080	130	786	874	625	71	80	80	93	129	138	90	87	0	770	837	503	60	127	127	135	48	35	100	98	0	1.098	1.118	1.097	1.028	2.065	1.188	0.777	120	461	100	1349	1504	0.135	706	643	794	710	104923	100431	6.054	14.625	0	0	0
5	24	6	"glyS"	"STM3655"	5940	21080	130	8334	8987	6222	69	86	86	97	122	125	98	97	0	3616	4178	2732	65	125	125	138	59	42	100	99	0	2.363	2.196	2.106	1.980	2.274	2.508	0.713	120	535	100	11739	12954	1.240	8248	3491	8901	4053	1078406	501318	72.869	68.475	0	0	0
5	1	7	""	"STM3834"	1850	21240	120	246	247	90	36	67	67	68	14	20	97	95	0	1461	1420	564	39	92	92	92	16	17	100	100	0	0.131	0.136	0.130	0.131	1.568	0.129	0.825	120	551	100	1548	1508	-2.935	179	1369	180	1328	29628	170390	12.786	83.000	0	0	0
5	2	7	"yidC"	"STM3842"	2020	21240	130	1473	2100	2108	100	69	69	70	15	21	100	100	0	490	631	525	83	93	93	97	23	23	94	90	0	3.537	3.775	4.142	4.202	2.998	5.490	0.464	120	490	100	1801	2569	1.822	1404	397	2031	538	251954	75745	135.333	23.217	0	0	0
5	3	7	""	"STM3845"	2210	21250	120	237	261	114	43	70	70	71	16	22	100	97	0	1289	1386	594	42	96	96	100	27	27	100	100	0	0.140	0.148	0.138	0.138	1.628	0.146	0.827	120	459	100	1360	1481	-2.837	167	1193	191	1290	31353	166332	11.875	47.630	0	0	0
5	4	7	"phoU"	"STM3853"	2370	21250	110	208	269	207	76	69	69	72	19	26	95	87	0	685	782	583	74	97	97	109	69	63	98	87	0	0.236	0.292	0.270	0.268	2.012	0.233	0.753	80	415	100	727	885	-2.081	139	588	200	685	21499	62587	10.368	9.754	0	0	0
5	5	7	"pstS"	"STM3857"	2560	21250	130	455	537	380	70	71	71	76	27	35	100	100	0	2031	2364	1456	61	102	102	112	65	58	100	99	0	0.199	0.206	0.186	0.200	1.641	0.197	0.767	120	485	100	2313	2728	-2.329	384	1929	466	2262	64496	283636	17.074	34.646	0	0	0
5	6	7	"atpA"	"STM3867"	2740	21240	130	16310	15855	5945	37	76	76	85	37	43	100	100	0	1708	1698	808	47	100	100	104	25	24	99	98	0	10.096	9.874	9.917	10.580	1.680	11.073	0.739	120	484	100	17842	17377	3.336	16234	1608	15779	1598	1902545	203769	426.216	63.760	0	0	0
5	7	7	"aceE"	"STM0152"	2920	21250	120	18736	21423	14514	67	80	80	86	31	36	100	100	1	1960	2358	1767	74	102	102	107	27	25	100	100	0	10.041	9.461	9.625	8.971	1.946	10.498	0.742	120	433	100	20514	23599	3.328	18656	1858	21343	2256	2570772	282997	688.290	83.370	0	0	0
5	8	7	""	"STM0159"	3090	21250	130	164	372	610	163	75	75	77	19	24	85	70	0	506	1085	1446	133	104	104	114	60	52	92	80	0	0.221	0.303	0.208	0.229	3.265	0.328	0.631	120	500	100	491	1278	-2.175	89	402	297	981	44664	130152	15.526	16.183	0	0	0
5	9	7	"cueO"	"STM0168"	3280	21260	120	251	323	250	77	71	71	74	16	21	90	87	0	1137	1325	1008	76	104	104	114	74	64	95	92	0	0.174	0.206	0.169	0.189	2.490	0.184	0.522	120	467	100	1213	1473	-2.521	180	1033	252	1221	38721	158988	15.563	16.365	0	0	0
5	10	7	"yadH"	"STM0173"	3450	21250	120	180	281	468	166	73	73	75	16	21	80	75	0	545	1024	1680	164	107	107	113	31	27	87	84	0	0.244	0.227	0.244	0.251	2.973	0.241	0.767	120	454	100	545	1125	-2.033	107	438	208	917	33737	122829	12.875	29.387	0	0	0
5	11	7	"stiA"	"STM0177"	3640	21250	120	86	135	137	101	74	74	77	22	28	35	25	0	297	833	1182	141	112	112	120	68	56	65	54	0	0.065	0.085	0.116	0.105	5.927	0.075	0.467	120	427	100	197	782	-3.946	12	185	61	721	16224	99965	2.636	10.485	0	0	0
5	12	7	"folK"	"STM0183"	3810	21260	120	121	363	748	206	77	77	79	21	26	60	50	0	260	441	609	138	120	120	126	73	57	61	48	0	0.314	0.891	0.528	0.462	3.883	1.187	0.812	120	371	100	184	607	-1.670	44	140	286	321	43603	52964	13.524	4.315	0	0	0
5	13	7	""	"STM1585"	3970	21250	120	96	130	132	101	82	82	88	39	44	25	14	0	275	432	417	96	120	120	123	24	19	83	71	0	0.090	0.154	0.126	0.163	5.300	0.178	0.316	120	421	100	169	360	-3.469	14	155	48	312	15647	51889	1.077	12.875	0	0	0
5	14	7	"srfA"	"STM1593"	4160	21250	120	468	618	637	103	85	85	90	33	36	94	90	0	950	1354	1436	106	126	126	131	34	25	99	97	0	0.465	0.434	0.418	0.409	2.474	0.384	0.678	120	475	100	1207	1761	-1.105	383	824	533	1228	74186	162480	16.000	35.971	0	0	0
5	15	7	"ydcR"	"STM1598"	4340	21260	120	259	476	541	113	83	83	86	23	26	80	75	0	1481	2504	2785	111	126	126	135	49	36	92	88	0	0.130	0.165	0.178	0.156	3.435	0.161	0.752	120	460	100	1531	2771	-2.945	176	1355	393	2378	57086	300497	16.957	48.347	0	0	0
5	16	7	"ydcN"	"STM1605"	4520	21260	130	115	193	271	140	82	82	116	278	239	8	5	0	390	700	1018	145	123	123	147	147	100	63	47	0	0.124	0.192	0.182	0.191	3.746	0.250	0.375	120	503	100	300	688	-3.016	33	267	111	577	23211	84028	0.277	3.762	0	0	0
5	17	7	""	"STM1613"	4680	21250	100	80	94	56	59	86	86	90	25	27	10	6	0	209	329	472	143	133	133	147	61	41	52	32	0	-0.079	0.041	0.197	0.199	5.011	0.098	0.566	80	362	100	70	204	Error	-6	76	8	196	7485	26344	0.160	2.984	-50	0	0
5	18	7	""	"STM1620"	4870	21260	120	96	129	116	89	85	85	89	25	28	32	19	0	736	1734	2700	155	129	129	143	72	50	91	82	0	0.018	0.027	0.035	0.033	3.213	0.030	0.588	120	556	100	618	1649	-5.786	11	607	44	1605	15532	208086	1.600	22.097	0	0	0
5	19	7	""	"STM1786"	5060	21260	120	92	118	101	85	81	81	83	19	22	40	16	0	1229	2267	3738	164	125	125	132	42	31	99	97	0	0.010	0.017	0.016	0.015	3.122	0.020	0.578	120	447	100	1115	2179	-6.649	11	1104	37	2142	14184	271984	1.842	50.833	0	0	0
5	20	7	"treA"	"STM1796"	5230	21260	130	358	423	353	83	79	79	83	61	73	91	81	0	3015	3980	3645	91	121	121	127	42	33	100	100	0	0.096	0.089	0.089	0.085	1.831	0.082	0.651	120	454	100	3173	4203	-3.375	279	2894	344	3859	50703	477571	5.574	91.738	0	0	0
5	21	7	"fadR"	"STM1805"	5410	21260	120	229	472	582	123	80	80	85	64	75	68	52	0	692	1124	1422	126	121	121	127	30	23	91	88	0	0.261	0.391	0.338	0.358	4.458	0.343	0.663	120	416	100	720	1395	-1.938	149	571	392	1003	56585	134934	6.047	33.233	0	0	0
5	22	7	"ycgL"	"STM1813"	5580	21260	130	145	374	553	147	82	82	85	20	23	73	65	0	249	532	781	146	129	129	134	31	23	70	61	0	0.525	0.725	0.831	0.745	4.924	0.723	0.615	120	461	100	183	695	-0.930	63	120	292	403	44911	63896	14.450	12.839	0	0	0
5	23	7	""	"STM1827"	5770	21260	130	140	709	1487	209	84	84	126	239	189	23	20	0	1975	4045	5924	146	131	131	171	230	134	93	87	0	0.030	0.160	0.045	0.045	4.978	0.178	0.502	120	471	100	1900	4539	-5.041	56	1844	625	3914	85087	485371	2.439	16.843	0	0	0
5	24	7	"manZ"	"STM1832"	5950	21260	130	786	1050	833	79	87	87	122	210	172	87	82	0	846	1012	684	67	127	127	164	226	137	86	74	0	0.972	1.088	1.070	1.069	2.363	1.352	0.465	120	614	100	1418	1848	-0.041	699	719	963	885	126020	121402	4.419	3.752	0	0	0
5	1	8	""	"STM2357"	1830	21430	110	368	384	121	31	66	66	67	14	20	100	100	0	2439	2513	775	30	91	91	95	22	23	100	100	0	0.129	0.131	0.126	0.129	1.296	0.124	0.856	80	496	100	2650	2740	-2.959	302	2348	318	2422	30682	201012	22.643	109.909	0	0	0
5	2	8	""	"STM2361"	2020	21440	120	181	184	67	36	68	68	69	14	20	93	90	0	1920	1970	936	47	94	94	101	30	29	99	99	0	0.062	0.062	0.062	0.061	2.016	0.057	0.767	120	469	100	1939	1992	-4.014	113	1826	116	1876	22051	236381	8.214	62.300	0	0	0
5	3	8	"dedA"	"STM2367"	2200	21430	120	651	664	258	38	70	70	73	19	26	99	99	0	1594	1594	606	38	99	99	105	31	29	100	100	0	0.389	0.397	0.398	0.399	1.643	0.375	0.815	120	442	100	2076	2089	-1.364	581	1495	594	1495	79706	191226	31.105	48.032	0	0	0
5	4	8	""	"STM2376"	2380	21440	120	104	114	45	39	69	69	72	19	26	77	44	0	925	1014	557	54	101	101	113	70	61	98	97	0	0.042	0.049	0.047	0.046	1.915	0.044	0.435	120	438	100	859	958	-4.557	35	824	45	913	13637	121644	2.211	12.871	0	0	0
5	5	8	"yfcL"	"STM2380"	2560	21420	140	129	162	112	69	71	71	76	28	36	69	51	0	277	339	284	83	101	101	115	71	61	71	56	0	0.330	0.382	0.396	0.432	2.990	0.311	0.542	156	455	100	234	329	-1.601	58	176	91	238	25279	52955	3.071	3.155	0	0	0
5	6	8	"yfcY"	"STM2389"	2720	21430	120	122	179	183	102	78	78	87	38	43	53	29	0	1149	1996	2711	135	100	100	106	32	30	100	97	0	0.042	0.053	0.044	0.046	2.836	0.052	0.637	120	424	100	1093	1997	-4.575	44	1049	101	1896	21495	239529	2.421	59.063	0	0	0
5	7	8	""	"STM2594"	2910	21430	120	193	201	84	41	80	80	86	30	34	86	81	0	3087	3178	1340	42	101	101	120	103	85	98	96	0	0.038	0.039	0.040	0.035	2.149	0.037	0.590	120	486	100	3099	3198	-4.724	113	2986	121	3077	24175	381344	3.833	29.689	0	0	0
5	8	8	""	"STM2598"	3100	21430	110	94	116	74	63	75	75	77	19	24	46	25	0	686	1123	1265	112	108	108	134	129	96	96	88	0	0.033	0.040	0.035	0.032	2.434	0.047	0.644	80	430	100	597	1056	-4.927	19	578	41	1015	9276	89811	2.053	7.667	0	0	0
5	9	8	""	"STM2603"	3270	21440	110	115	125	47	37	71	71	74	17	22	86	60	0	1440	1712	1017	59	104	104	114	78	68	100	100	0	0.033	0.034	0.029	0.029	1.839	0.033	0.621	80	394	100	1380	1662	-4.924	44	1336	54	1608	9973	136929	3.000	20.487	0	0	0
5	10	8	""	"STM2607"	3450	21440	120	80	83	20	24	73	73	74	16	21	34	9	0	424	495	348	70	105	105	108	22	20	96	95	0	0.022	0.026	0.044	0.042	2.848	0.026	0.155	120	407	100	326	400	-5.510	7	319	10	390	9905	59445	0.563	17.591	0	0	0
5	11	8	""	"STM1028"	3620	21430	120	100	115	64	55	74	74	76	16	21	65	43	0	1205	1587	1676	105	109	109	115	70	60	93	90	0	0.024	0.028	0.024	0.029	2.824	0.022	0.372	120	387	100	1122	1519	-5.398	26	1096	41	1478	13821	190416	2.438	21.029	0	0	0
5	12	8	""	"STM2617"	3800	21430	120	138	447	1531	342	76	76	77	17	22	89	70	0	2653	3295	2987	90	114	114	122	72	59	100	100	0	0.024	0.117	0.024	0.026	2.892	0.365	0.504	120	390	100	2601	3552	-5.356	62	2539	371	3181	53694	395457	21.765	44.069	0	0	0
5	13	8	"yrbD"	"STM3311"	3980	21430	120	1095	1247	860	68	80	80	82	23	28	100	100	0	1326	1576	1090	69	122	122	127	36	28	99	98	0	0.843	0.803	0.805	0.868	2.103	0.758	0.685	120	419	100	2219	2621	-0.246	1015	1204	1167	1454	149604	189086	50.652	40.250	0	0	0
5	14	8	"yhbN"	"STM3318"	4160	21440	120	1050	1398	1685	120	83	83	88	37	42	94	89	0	981	1233	1228	99	121	121	125	34	27	95	94	0	1.124	1.183	1.247	1.151	2.479	1.358	0.769	120	444	100	1827	2427	0.169	967	860	1315	1112	167795	147935	35.405	32.588	0	0	0
5	15	8	""	"STM3333"	4330	21440	120	565	828	800	96	83	83	124	296	238	86	30	0	3594	4565	3601	78	120	120	142	153	107	100	98	0	0.139	0.168	0.146	0.144	2.064	0.155	0.604	120	459	100	3956	5190	-2.849	482	3474	745	4445	99382	547853	2.378	28.908	0	0	0
5	16	8	"sspA"	"STM3342"	4530	21440	110	2212	3001	2513	83	84	84	130	321	246	100	95	0	1323	1760	1321	75	124	124	148	164	110	98	96	0	1.775	1.783	1.729	1.725	1.896	2.273	0.639	80	386	100	3327	4553	0.828	2128	1199	2917	1636	240080	140804	8.944	9.829	0	0	0
5	17	8	"yhcM"	"STM3346"	4690	21440	120	570	633	392	61	82	82	85	20	23	96	92	0	2306	2445	1528	62	122	122	129	39	30	100	100	0	0.223	0.237	0.224	0.207	2.429	0.213	0.729	120	481	100	2672	2874	-2.162	488	2184	551	2323	75949	293406	27.400	59.385	0	0	0
5	18	8	""	"STM3356"	4880	21440	110	571	700	398	56	82	82	84	19	22	100	100	0	4390	5438	2738	50	127	127	131	31	23	100	100	0	0.115	0.116	0.112	0.111	1.473	0.113	0.813	80	402	100	4752	5929	-3.124	489	4263	618	5311	56032	435068	32.421	171.194	0	0	0
5	19	8	""	"STM0761"	5050	21450	120	146	205	158	77	81	81	83	19	22	84	72	0	930	1520	1526	100	131	131	137	46	33	97	96	0	0.081	0.089	0.092	0.083	2.405	0.078	0.608	120	423	100	864	1513	-3.620	65	799	124	1389	24544	182429	6.421	30.065	0	0	0
5	20	8	""	"STM0765"	5220	21440	120	187	217	119	54	79	79	82	21	25	93	90	0	4520	4707	1769	37	126	126	134	45	33	100	100	0	0.025	0.030	0.027	0.026	1.790	0.031	0.585	120	398	100	4502	4719	-5.346	108	4394	138	4581	26086	564897	6.429	101.622	0	0	0
5	21	8	"galM"	"STM0773"	5390	21440	120	2222	2155	754	34	80	80	83	20	24	100	99	0	4569	4433	1642	37	125	125	132	32	24	100	100	0	0.482	0.482	0.476	0.487	1.755	0.460	0.897	120	425	100	6586	6383	-1.053	2142	4444	2075	4308	258604	531954	103.600	134.406	0	0	0
5	22	8	"modA"	"STM0781"	5580	21440	120	943	1201	988	82	82	82	84	19	22	99	99	0	2665	3237	2944	90	130	130	135	32	23	100	100	0	0.340	0.360	0.344	0.355	1.786	0.291	0.644	120	441	100	3396	4226	-1.558	861	2535	1119	3107	144163	388479	58.789	96.938	0	0	0
5	23	8	"hutI"	"STM0787"	5760	21440	120	1120	1133	411	36	82	82	104	187	179	97	92	0	5700	5626	2014	35	129	129	157	215	136	99	98	0	0.186	0.191	0.192	0.185	1.892	0.183	0.892	120	433	100	6609	6548	-2.424	1038	5571	1051	5497	135979	675145	5.503	25.437	0	0	0
5	24	8	"hutU"	"STM0790"	5930	21440	110	454	500	150	30	85	85	104	161	154	98	77	0	3828	3987	891	22	126	126	169	260	153	100	100	0	0.100	0.107	0.105	0.105	1.251	0.109	0.848	80	452	100	4071	4276	-3.327	369	3702	415	3861	39966	318933	2.460	14.685	0	0	0
5	1	9	""	"STM0902"	1840	21610	120	88	91	23	25	67	67	68	13	19	65	35	0	2301	2531	1189	46	90	90	93	20	21	100	100	0	0.009	0.010	0.010	0.009	2.426	0.010	0.382	120	533	100	2232	2465	-6.718	21	2211	24	2441	10920	303711	1.769	121.900	0	0	0
5	2	9	""	"STM0906"	2020	21610	120	115	122	51	41	67	67	69	14	20	78	68	0	356	393	235	59	93	93	98	23	23	95	85	0	0.183	0.183	0.186	0.185	2.320	0.157	0.572	120	406	100	311	355	-2.454	48	263	55	300	14660	47170	3.786	12.826	0	0	0
5	3	9	""	"STM0912"	2190	21600	110	112	121	36	29	68	68	70	15	21	92	77	0	5114	5812	2376	40	97	97	118	149	126	100	100	0	0.009	0.009	0.009	0.008	1.918	0.008	0.559	80	439	100	5061	5768	-6.833	44	5017	53	5715	9671	464931	3.400	38.215	0	0	0
5	4	9	""	"STM0917"	2400	21600	110	74	91	125	137	67	67	69	16	23	26	10	0	691	782	475	60	96	96	109	66	60	95	88	0	0.012	0.035	0.025	0.025	3.783	0.039	0.061	80	418	100	602	710	-6.409	7	595	24	686	7277	62530	1.375	10.197	0	0	0
5	5	9	""	"STM0921"	2550	21600	110	82	84	25	29	68	68	70	17	24	38	21	0	1388	1786	1126	63	98	98	111	71	63	100	100	0	0.011	0.009	0.013	0.011	2.593	0.008	0.169	80	411	100	1304	1704	-6.526	14	1290	16	1688	6724	142885	0.824	23.592	0	0	0
5	6	9	""	"STM0925"	2740	21610	110	71	75	16	21	71	71	74	18	24	18	1	0	618	718	332	46	100	100	111	70	63	100	100	0	0.000	0.006	0.021	0.023	2.618	0.004	0.008	80	414	100	518	622	Error	0	518	4	618	5979	57445	0.056	8.671	0	0	0
5	7	9	""	"STM4205"	2900	21600	110	341	368	191	51	74	74	79	24	30	97	92	0	1891	2122	1376	64	104	104	118	103	87	100	100	0	0.149	0.146	0.144	0.136	1.988	0.128	0.813	80	400	100	2054	2312	-2.743	267	1787	294	2018	29456	169726	12.042	19.456	0	0	0
5	8	9	""	"STM4209"	3080	21600	110	89	94	28	29	77	77	81	24	29	27	10	0	486	532	250	46	111	111	133	123	92	96	77	0	0.032	0.040	0.048	0.042	2.640	0.036	0.074	80	463	100	387	438	-4.966	12	375	17	421	7515	42552	0.542	3.244	0	0	0
5	9	9	""	"STM4213"	3270	21610	120	186	189	55	29	74	74	78	36	46	93	82	0	4630	4540	1269	27	108	108	114	29	25	100	100	0	0.025	0.026	0.025	0.025	1.513	0.026	0.783	120	495	100	4634	4547	-5.335	112	4522	115	4432	22719	544755	3.083	152.621	0	0	0
5	10	9	""	"STM4218"	3460	21600	130	79	79	20	25	74	74	76	18	23	24	6	0	350	498	478	95	111	111	115	25	21	94	90	0	0.021	0.013	0.044	0.051	3.488	0.011	0.031	120	434	100	244	392	-5.579	5	239	5	387	9504	59794	0.167	15.320	0	0	0
5	11	9	"yjbF"	"STM4223"	3640	21610	120	174	186	83	44	75	75	77	16	20	90	85	0	2075	2052	960	46	116	116	119	26	21	99	99	0	0.051	0.057	0.058	0.058	2.247	0.054	0.659	120	412	100	2058	2047	-4.307	99	1959	111	1936	22308	246209	6.813	74.346	0	0	0
5	12	9	"yjbN"	"STM4243"	3790	21600	110	696	698	204	29	77	77	82	31	37	100	100	0	1357	1438	494	34	120	120	134	102	76	100	100	0	0.500	0.471	0.455	0.475	1.419	0.424	0.819	80	384	100	1856	1939	-0.999	619	1237	621	1318	55808	115029	19.871	12.784	0	0	0
5	13	9	""	"STM1009"	3980	21610	120	616	588	176	29	80	80	85	31	36	98	96	0	20250	18564	6239	33	130	130	149	103	69	100	100	0	0.027	0.028	0.028	0.028	1.828	0.026	0.890	120	468	100	20656	18942	-5.230	536	20120	508	18434	70527	2227638	16.226	178.786	0	0	0
5	14	9	""	"STM1866"	4160	21620	110	247	243	67	27	81	81	87	40	45	98	88	0	1024	992	181	18	126	126	145	74	51	100	100	0	0.185	0.187	0.187	0.170	1.563	0.181	0.646	80	371	100	1064	1028	-2.436	166	898	162	866	19463	79385	3.900	11.446	0	0	0
5	15	9	"hisP"	"STM2351"	4340	21620	120	552	531	219	41	81	81	86	37	43	95	93	0	3432	3293	1266	38	121	121	134	65	48	99	98	0	0.142	0.142	0.146	0.136	1.845	0.137	0.856	120	411	100	3782	3622	-2.813	471	3311	450	3172	63699	395172	12.027	48.600	0	0	0
5	16	9	"flgL"	"STM1184"	4510	21610	120	3988	3725	959	25	85	85	93	60	64	100	100	0	4307	4009	1248	31	129	129	134	43	32	99	97	0	0.934	0.938	0.936	1.038	2.100	0.910	0.902	120	449	100	8081	7520	-0.098	3903	4178	3640	3880	447023	481115	60.533	90.116	0	0	0
5	17	9	"nrdA"	"STM2277"	4700	21620	120	10657	9901	2929	29	89	89	94	30	31	99	98	0	12680	11916	2852	23	128	128	133	34	25	100	100	0	0.842	0.832	0.855	0.722	2.190	0.846	0.932	120	425	100	23120	21600	-0.248	10568	12552	9812	11788	1188112	1429868	326.900	346.559	0	0	0
5	18	9	"envF"	"STM1240"	4870	21620	120	204	217	108	49	85	85	87	21	24	89	85	0	2233	2330	1498	64	129	129	133	29	21	100	100	0	0.057	0.060	0.054	0.053	2.359	0.055	0.699	120	401	100	2223	2333	-4.144	119	2104	132	2201	26004	279627	6.190	75.759	0	0	0
5	19	9	"nrfA"	"STM4277"	5030	21610	110	156	172	56	32	83	83	86	21	24	96	87	0	5840	6467	2430	37	135	135	150	129	86	100	100	0	0.013	0.014	0.013	0.012	1.761	0.013	0.623	80	394	100	5778	6421	-6.288	73	5705	89	6332	13745	517344	4.095	48.969	0	0	0
5	20	9	"araH"	"STM1931"	5220	21610	100	96	104	39	37	81	81	85	22	25	40	23	0	650	1389	1605	115	134	134	149	124	83	72	65	0	0.029	0.018	0.043	0.039	4.471	0.013	0.210	80	410	100	531	1278	-5.104	15	516	23	1255	8352	111080	0.864	10.000	0	0	0
5	21	9	"yecM"	"STM1908"	5400	21610	110	182	406	578	142	84	84	86	21	24	92	77	0	802	1988	3288	165	130	130	141	88	62	95	91	0	0.146	0.173	0.149	0.155	2.518	0.144	0.767	80	412	100	770	2180	-2.778	98	672	322	1858	32472	159008	15.238	20.989	0	0	0
5	22	9	"yecO"	"STM1905"	5570	21620	120	860	937	687	73	84	84	85	18	21	96	96	0	1545	1741	1324	76	129	129	139	84	60	97	91	0	0.548	0.529	0.534	0.542	2.492	0.455	0.628	120	450	100	2192	2465	-0.868	776	1416	853	1612	112391	208903	47.333	19.071	0	0	0
5	23	9	""	"STM1669"	5760	21620	120	204	205	84	40	82	82	84	20	23	92	91	0	9206	8806	2081	23	129	129	132	30	22	100	99	0	0.013	0.014	0.014	0.013	1.708	0.014	0.626	120	409	100	9199	8800	-6.217	122	9077	123	8677	24558	1056707	6.050	289.133	0	0	0
5	24	9	"yicM"	"STM3776"	5930	21620	120	677	645	197	30	83	83	86	21	24	96	95	0	9181	8942	2025	22	125	125	139	123	88	100	100	0	0.066	0.064	0.065	0.055	2.292	0.064	0.904	120	522	100	9650	9379	-3.930	594	9056	562	8817	77353	1073082	26.619	71.569	0	0	0
5	1	10	"yafK"	"STM0312"	1840	21770	110	490	542	253	46	70	70	70	14	20	100	100	0	1166	1259	539	42	90	90	93	19	20	100	100	0	0.390	0.404	0.385	0.397	1.359	0.391	0.862	80	436	100	1496	1641	-1.357	420	1076	472	1169	43331	100759	33.714	61.368	0	0	0
5	2	10	"proB"	"STM0321"	2020	21780	120	2213	2005	700	34	70	70	70	14	20	100	98	0	2936	2726	899	32	92	92	96	19	19	99	99	0	0.754	0.735	0.742	0.715	2.107	0.734	0.927	120	476	100	4987	4569	-0.408	2143	2844	1935	2634	240577	327158	138.214	138.421	0	0	0
5	3	10	""	"STM0327"	2200	21780	110	126	135	57	42	69	69	69	14	20	92	81	0	477	501	214	42	93	93	106	140	132	92	71	0	0.148	0.162	0.156	0.148	1.716	0.145	0.539	80	446	100	441	474	-2.752	57	384	66	408	10820	40043	4.714	2.821	0	0	0
5	4	10	""	"STM0332"	2370	21780	110	141	153	52	33	67	67	68	13	19	98	95	0	2459	2519	650	25	94	94	98	34	34	100	100	0	0.031	0.035	0.032	0.032	1.567	0.036	0.739	80	468	100	2439	2511	-4.998	74	2365	86	2425	12241	201524	6.538	71.206	0	0	0
5	5	10	""	"STM1047"	2550	21780	110	144	164	75	45	68	68	69	14	20	96	90	0	2229	2405	1306	54	100	100	109	65	59	100	100	0	0.036	0.042	0.039	0.037	1.762	0.041	0.804	80	433	100	2205	2401	-4.808	76	2129	96	2305	13080	192412	6.786	35.323	0	0	0
5	6	10	"pepN"	"STM1057"	2720	21780	120	1940	1800	861	47	70	70	72	15	20	97	96	0	4802	4284	1855	43	103	103	110	62	56	99	97	0	0.398	0.414	0.409	0.381	2.307	0.413	0.925	120	485	100	6569	5911	-1.329	1870	4699	1730	4181	215981	514026	115.200	67.323	0	0	0
5	7	10	"yeaO"	"STM1277"	2910	21780	120	157	181	95	52	73	73	77	24	31	88	82	0	453	522	300	57	105	105	115	94	81	94	85	0	0.241	0.259	0.234	0.238	2.041	0.233	0.606	120	476	100	432	525	-2.051	84	348	108	417	21701	62629	4.333	4.330	0	0	0
5	8	10	"mipA"	"STM1286"	3080	21780	110	5127	5633	1983	35	79	79	86	44	51	100	100	0	1847	1946	736	37	107	107	112	39	34	100	100	0	2.901	3.020	2.973	3.129	1.393	3.030	0.896	80	446	100	6788	7393	1.537	5048	1740	5554	1839	450654	155700	126.068	47.026	0	0	0
5	9	10	"gapA"	"STM1290"	3260	21780	110	13969	14369	3468	24	78	78	100	132	132	100	100	0	1373	1366	379	27	104	104	114	49	42	100	100	0	10.946	11.324	10.775	11.610	1.315	11.573	0.902	80	421	100	15160	15553	3.452	13891	1269	14291	1262	1149540	109250	108.098	25.551	0	0	0
5	10	10	"topB"	"STM1298"	3450	21790	120	1451	1608	843	52	77	77	93	120	129	95	93	0	3490	3817	1972	51	110	110	116	34	29	100	100	0	0.407	0.413	0.410	0.382	2.326	0.387	0.815	120	478	100	4754	5238	-1.299	1374	3380	1531	3707	192925	458066	12.625	108.853	0	0	0
5	11	10	"astB"	"STM1306"	3610	21780	110	214	235	74	31	77	77	79	18	22	100	100	0	5282	5553	1268	22	118	118	127	60	47	100	100	0	0.027	0.029	0.027	0.027	1.396	0.027	0.774	80	405	100	5301	5593	-5.236	137	5164	158	5435	18795	444249	8.667	90.433	0	0	0
5	12	10	"celF"	"STM1316"	3810	21800	130	243	287	191	66	78	78	82	28	34	96	94	0	4285	4298	1223	28	123	123	144	153	106	100	100	0	0.040	0.050	0.040	0.043	1.647	0.050	0.488	120	548	100	4327	4384	-4.657	165	4162	209	4175	34485	515787	7.321	27.150	0	0	0
5	13	10	"rfbX"	"STM2088"	3980	21790	120	1030	1012	393	38	81	81	84	28	33	97	96	0	2696	2583	924	35	126	126	139	50	35	99	99	0	0.369	0.379	0.383	0.370	1.947	0.370	0.887	120	424	100	3519	3388	-1.437	949	2570	931	2457	121474	309968	33.143	48.880	0	0	0
5	14	10	"rfbB"	"STM2097"	4150	21780	120	5309	5171	1364	26	81	81	84	18	21	100	100	0	3464	3342	1021	30	129	129	146	67	45	98	98	0	1.568	1.584	1.608	1.670	1.960	1.609	0.873	120	431	100	8563	8303	0.649	5228	3335	5090	3213	620489	401059	282.611	47.701	0	0	0
5	15	10	"wcaD"	"STM2112"	4330	21790	120	144	170	106	62	82	82	85	19	22	88	82	0	5512	5271	1644	31	127	127	138	60	43	99	99	0	0.012	0.017	0.013	0.014	1.994	0.017	0.371	120	458	100	5447	5232	-6.441	62	5385	88	5144	20416	632464	4.474	85.550	0	0	0
5	16	10	"wza"	"STM2118"	4510	21790	110	134	141	39	27	83	83	86	23	26	86	57	0	4569	4566	943	20	132	132	138	46	33	100	100	0	0.011	0.013	0.012	0.011	1.991	0.013	0.484	80	426	100	4488	4492	-6.443	51	4437	58	4434	11282	365294	2.391	96.261	0	0	0
5	17	10	"yegD"	"STM2125"	4680	21790	110	1023	1073	207	19	87	87	92	31	33	100	100	0	4881	5025	1072	21	133	133	140	47	33	100	100	0	0.197	0.202	0.199	0.202	1.195	0.189	0.923	80	393	100	5684	5878	-2.343	936	4748	986	4892	85871	402026	31.645	103.936	0	0	0
5	18	10	""	"STM2135"	4860	21790	120	252	247	68	27	86	86	89	28	31	95	92	0	8585	8078	2831	35	132	132	140	41	29	100	100	0	0.020	0.020	0.020	0.021	1.762	0.019	0.806	120	463	100	8619	8107	-5.670	166	8453	161	7946	29671	969387	5.643	193.610	0	0	0
5	19	10	""	"STM4057"	5030	21790	110	147	192	143	74	85	85	87	22	25	81	61	0	481	615	500	81	133	133	146	120	82	85	63	0	0.178	0.222	0.189	0.196	2.536	0.232	0.727	80	443	100	410	589	-2.489	62	348	107	482	15377	49216	4.773	3.908	0	0	0
5	20	10	""	"STM4066"	5210	21790	110	486	530	162	30	82	82	87	22	25	100	100	0	4070	4325	987	22	135	135	141	36	25	100	100	0	0.103	0.107	0.106	0.104	1.293	0.098	0.810	80	480	100	4339	4638	-3.284	404	3935	448	4190	42422	346018	20.136	116.222	0	0	0
5	21	10	"ydeZ"	"STM4076"	5390	21790	110	97	120	81	67	84	84	86	21	24	37	25	0	2208	2907	2005	68	134	134	148	97	65	100	100	0	0.006	0.013	0.010	0.009	2.994	0.015	0.296	80	461	100	2087	2809	-7.318	13	2074	36	2773	9564	232532	1.619	28.443	0	0	0
5	22	10	"glpX"	"STM4085"	5570	21800	120	1940	1834	843	45	86	86	88	22	25	97	95	0	3801	3486	1545	44	137	137	146	68	46	97	95	0	0.506	0.522	0.521	0.513	2.598	0.505	0.864	120	477	100	5518	5097	-0.983	1854	3664	1748	3349	220079	418355	79.364	49.118	0	0	0
5	23	10	"menA"	"STM4090"	5750	21790	120	491	762	779	102	84	84	86	21	24	97	96	0	1216	1859	2103	113	131	131	135	33	24	100	100	0	0.375	0.392	0.371	0.366	2.907	0.282	0.487	120	423	100	1492	2406	-1.415	407	1085	678	1728	91439	223085	32.190	52.242	0	0	0
5	24	10	"metB"	"STM4100"	5930	21800	120	1850	1760	637	36	86	86	88	21	23	97	96	0	5442	5184	1632	31	127	127	133	34	25	100	100	0	0.332	0.331	0.326	0.301	2.134	0.326	0.903	120	534	100	7079	6731	-1.591	1764	5315	1674	5057	211228	622024	79.619	148.559	0	0	0
5	1	11	""	"STM2986"	1830	21950	120	167	184	85	46	69	69	70	15	21	93	87	0	1172	1274	765	60	91	91	93	18	19	99	98	0	0.091	0.097	0.090	0.090	2.233	0.086	0.680	120	609	100	1179	1298	-3.463	98	1081	115	1183	22031	152887	7.600	65.611	0	0	0
5	2	11	"recD"	"STM2993"	2020	21960	110	752	743	171	23	70	70	72	16	22	100	100	0	3808	3820	534	13	91	91	93	17	18	100	100	0	0.183	0.180	0.183	0.176	1.248	0.181	0.927	80	430	100	4399	4402	-2.446	682	3717	673	3729	59440	305622	41.938	219.235	0	0	0
5	3	11	"ygdQ"	"STM3006"	2190	21960	110	362	379	90	23	70	70	71	15	21	100	100	0	1920	1992	388	19	92	92	94	17	18	100	100	0	0.160	0.163	0.161	0.160	1.248	0.157	0.903	80	452	100	2120	2209	-2.646	292	1828	309	1900	30356	159321	20.533	111.647	0	0	0
5	4	11	"araE"	"STM3016"	2360	21960	110	159	165	33	20	69	69	72	35	48	98	81	0	3945	4007	773	19	95	95	101	55	54	100	100	0	0.023	0.025	0.023	0.024	1.389	0.024	0.808	80	466	100	3940	4008	-5.419	90	3850	96	3912	13175	320560	2.657	71.018	0	0	0
5	5	11	"yohM"	"STM3024"	2540	21950	110	286	295	56	18	68	68	70	14	20	100	100	0	3085	3081	611	19	98	98	105	55	52	100	100	0	0.073	0.076	0.075	0.076	1.230	0.072	0.901	80	454	100	3205	3210	-3.776	218	2987	227	2983	23579	246511	16.071	54.109	0	0	0
5	6	11	"stdA"	"STM3029"	2710	21960	110	88	93	26	27	70	70	71	15	21	53	28	0	2096	2257	812	35	102	102	109	51	46	100	100	0	0.009	0.011	0.011	0.009	2.531	0.011	0.281	80	414	100	2012	2178	-6.792	18	1994	23	2155	7474	180580	1.467	42.118	0	0	0
5	7	11	""	"STM2691"	2890	21960	120	98	112	123	109	73	73	75	19	25	60	33	0	2025	2090	778	37	102	102	107	47	43	100	100	0	0.013	0.020	0.015	0.013	2.518	0.017	0.057	120	483	100	1948	2027	-6.265	25	1923	39	1988	13470	250804	1.947	42.191	0	0	0
5	8	11	""	"STM2698"	3070	21960	100	70	71	14	19	76	76	82	37	45	1	0	0	147	153	47	30	103	103	107	39	36	56	16	0	-0.136	-0.100	0.120	0.195	3.980	350.228	0.000	80	410	100	38	45	Error	-6	44	-5	50	5708	12214	-0.297	1.179	-50	0	0
5	9	11	""	"STM2705"	3260	21960	120	104	108	30	27	79	79	91	104	114	1	0	0	979	1026	542	52	105	105	109	31	28	98	96	0	0.029	0.031	0.030	0.030	2.746	0.032	0.398	120	480	100	899	950	-5.128	25	874	29	921	12992	123069	0.163	29.581	0	0	0
5	10	11	"yjfY"	"STM4389"	3430	21960	110	103	103	23	22	79	79	81	19	23	57	23	0	363	368	116	31	104	104	108	24	22	100	100	0	0.093	0.091	0.109	0.086	2.511	0.135	0.100	80	377	100	283	288	-3.432	24	259	24	264	8258	29437	1.158	10.833	0	0	0
5	11	11	"thrL"	"STM0001"	3610	21960	100	76	79	19	24	77	77	80	19	23	17	3	0	113	128	47	36	113	113	120	56	46	12	6	0	100000.000	0.133	0.537	0.525	2.539	0.100	0.011	80	430	100	-1	17	16.610	-1	0	2	15	6330	10224	-0.053	0.143	-50	0	0
5	12	11	""	"STM0270"	3800	21970	110	146	164	76	46	80	80	84	26	30	85	68	0	2134	2583	1288	49	118	118	132	140	106	100	100	0	0.033	0.034	0.030	0.028	1.786	0.035	0.664	80	410	100	2082	2549	-4.933	66	2016	84	2465	13118	206623	3.077	17.507	0	0	0
5	13	11	""	"STM0538"	3960	21970	100	222	225	59	26	82	82	85	22	25	100	97	0	1587	1526	343	22	123	123	128	28	21	100	100	0	0.096	0.102	0.101	0.096	1.411	0.100	0.761	80	357	100	1604	1546	-3.386	140	1464	143	1403	18016	122115	6.364	49.929	0	0	0
5	14	11	""	"STM0554"	4140	21970	110	112	123	46	37	84	84	87	22	25	55	31	0	591	697	425	60	128	128	133	31	23	100	100	0	0.060	0.069	0.072	0.059	2.682	0.066	0.388	80	461	100	491	608	-4.048	28	463	39	569	9822	55725	1.636	18.194	0	0	0
5	15	11	""	"STM0567"	4310	21970	100	456	440	132	30	86	86	87	19	21	98	98	0	2197	2129	676	31	130	130	137	33	24	100	100	0	0.179	0.177	0.173	0.169	1.434	0.174	0.913	80	414	100	2437	2353	-2.482	370	2067	354	1999	35185	170310	18.579	60.364	0	0	0
5	16	11	""	"STM0575"	4500	21970	110	120	127	32	25	83	83	85	20	23	80	46	0	2687	2891	803	27	131	131	137	37	27	100	100	0	0.014	0.016	0.014	0.014	1.917	0.015	0.406	80	458	100	2593	2804	-6.110	37	2556	44	2760	10184	231251	2.100	74.432	0	0	0
5	17	11	""	"STM0580"	4680	21970	120	355	344	162	47	84	84	87	22	25	94	93	0	1750	1722	812	47	132	132	139	42	30	99	98	0	0.167	0.164	0.157	0.157	1.920	0.159	0.823	120	490	100	1889	1850	-2.578	271	1618	260	1590	41307	206675	11.682	37.690	0	0	0
5	18	11	"ybdZ"	"STM0587"	4850	21980	110	116	120	30	25	86	86	88	23	26	60	28	0	398	418	140	33	129	129	134	32	23	100	100	0	0.112	0.118	0.112	0.105	2.129	0.117	0.354	80	413	100	299	323	-3.165	30	269	34	289	9610	33468	1.391	8.875	0	0	0
5	19	11	""	"STM2244"	5030	21970	110	93	103	37	35	85	85	87	23	26	30	13	0	673	738	307	41	132	132	135	31	22	100	100	0	0.015	0.030	0.042	0.031	3.303	0.035	0.146	80	466	100	549	624	-6.079	8	541	18	606	8205	59040	0.696	19.452	0	0	0
5	20	11	"yegT"	"STM2142"	5200	21970	100	161	162	30	18	84	84	89	25	28	100	78	0	2552	2453	482	19	135	135	142	40	28	100	100	0	0.032	0.034	0.031	0.032	1.482	0.030	0.575	80	419	100	2494	2396	-4.972	77	2417	78	2318	12953	196230	2.920	57.775	0	0	0
5	21	11	"yehU"	"STM2159"	5390	21970	110	964	945	191	20	85	85	89	24	26	100	100	0	4998	4854	931	19	137	137	149	65	43	100	100	0	0.181	0.182	0.184	0.181	1.225	0.178	0.941	80	516	100	5740	5577	-2.467	879	4861	860	4717	75561	388345	35.667	72.385	0	0	0
5	22	11	"yohC"	"STM2169"	5580	21980	110	229	247	82	33	86	86	88	23	26	100	100	0	2535	2786	910	32	138	138	146	42	28	100	100	0	0.060	0.061	0.057	0.057	1.403	0.060	0.815	80	434	100	2540	2809	-4.067	143	2397	161	2648	19739	222854	6.913	62.857	0	0	0
5	23	11	"yohI"	"STM2174"	5740	21970	110	743	770	177	22	83	83	85	22	25	100	100	0	5073	5287	1200	22	128	128	149	185	124	100	100	0	0.133	0.133	0.130	0.132	1.253	0.125	0.909	80	420	100	5605	5846	-2.905	660	4945	687	5159	61629	422927	31.136	27.773	0	0	0
5	24	11	"yfhD"	"STM2567"	5910	21970	110	671	683	95	13	85	85	88	22	25	100	100	0	6300	6406	704	10	127	127	151	175	115	100	100	0	0.095	0.095	0.096	0.095	1.148	0.091	0.930	80	477	100	6759	6877	-3.397	586	6173	598	6279	54608	512501	27.045	35.743	0	0	0
5	1	12	"hupA"	"STM4170"	1810	22130	110	1822	1786	712	39	68	68	70	18	25	100	100	0	590	590	177	30	89	89	89	14	15	100	100	0	3.501	3.429	3.162	3.452	1.603	3.871	0.761	80	506	100	2255	2219	1.808	1754	501	1718	501	142872	47175	95.333	35.786	0	0	0
5	2	12	"hupA"	"STM4170"	1990	22130	110	873	1074	731	68	70	70	75	35	46	100	100	0	180	213	111	52	91	91	93	21	22	96	85	0	9.022	8.230	7.978	8.158	1.608	8.173	0.794	80	491	100	892	1126	3.174	803	89	1004	122	85909	17050	28.543	5.714	0	0	0
5	3	12	"hilA"	"STM2876"	2190	22140	110	153	177	74	41	69	69	73	31	42	95	70	0	1944	2132	1119	52	91	91	93	17	18	100	100	0	0.045	0.053	0.050	0.049	1.766	0.051	0.738	80	475	100	1937	2149	-4.463	84	1853	108	2041	14151	170565	3.355	119.941	0	0	0
5	4	12	"hilA"	"STM2876"	2360	22140	100	124	184	406	220	69	69	75	69	92	33	6	0	1573	1597	434	27	92	92	98	61	62	100	100	0	0.037	0.076	0.039	0.042	2.057	0.085	0.057	80	396	100	1536	1620	-4.751	55	1481	115	1505	14741	127732	1.580	24.574	0	0	0
5	5	12	"hilC"	"STM2867"	2530	22130	110	136	136	24	17	68	68	73	64	87	55	1	0	1053	1036	290	27	95	95	99	37	37	100	100	0	0.071	0.072	0.070	0.071	1.503	0.069	0.150	80	467	100	1026	1009	-3.816	68	958	68	941	10855	82843	0.984	25.324	0	0	0
5	6	12	"hilC"	"STM2867"	2710	22130	110	181	183	34	18	68	68	69	15	21	100	100	0	1590	1655	397	23	100	100	114	145	127	100	100	0	0.076	0.074	0.073	0.073	1.326	0.065	0.824	80	452	100	1603	1670	-3.721	113	1490	115	1555	14667	132378	7.600	10.628	0	0	0
5	7	12	"hns"	"STM1751"	2880	22130	110	1036	1019	277	27	72	72	75	24	32	100	100	0	328	320	76	23	101	101	111	138	124	91	21	0	4.247	4.324	4.265	4.555	1.670	4.563	0.796	80	454	100	1191	1166	2.086	964	227	947	219	81483	25621	39.333	1.514	0	0	0
5	8	12	"hns"	"STM1751"	3080	22140	110	430	577	499	86	73	73	77	22	28	98	95	0	282	340	218	64	102	102	105	20	19	93	83	0	1.983	2.118	2.105	2.097	2.181	2.532	0.653	80	497	100	537	742	0.988	357	180	504	238	46174	27223	22.727	11.750	0	0	0
5	9	12	"hns"	"STM1751"	3270	22130	120	1190	1346	571	42	76	76	79	20	25	100	100	0	374	421	161	38	105	105	108	24	22	99	99	0	4.141	4.019	4.180	4.101	1.416	4.228	0.825	120	484	100	1383	1586	2.050	1114	269	1270	316	161560	50489	63.350	13.042	0	0	0
5	10	12	"hilD"	"STM2875"	3450	22130	130	211	220	63	28	78	78	82	21	25	100	100	0	800	803	133	16	107	107	114	31	27	100	100	0	0.192	0.204	0.189	0.195	1.399	0.196	0.717	120	487	100	826	838	-2.381	133	693	142	696	26355	96350	6.571	22.226	0	0	0
5	11	12	"hilD"	"STM2875"	3600	22130	110	104	147	125	85	81	81	82	19	23	56	37	0	338	645	851	131	113	113	116	26	22	95	88	0	0.102	0.124	0.100	0.112	2.729	0.124	0.713	80	413	100	248	598	-3.290	23	225	66	532	11788	51628	3.421	20.346	0	0	0
5	12	12	"stpA"	"STM2799"	3780	22140	110	1571	1783	881	49	81	81	84	24	28	100	100	0	758	828	313	37	117	117	120	26	21	100	100	0	2.324	2.394	2.237	2.323	1.525	2.647	0.762	80	434	100	2131	2413	1.217	1490	641	1702	711	142654	66203	70.792	27.231	0	0	0
5	13	12	"csrA"	"STM2826"	3950	22140	120	489	499	310	62	86	86	92	33	35	95	91	0	236	242	95	39	127	127	137	47	34	84	56	0	3.697	3.591	3.517	3.340	2.198	4.053	0.597	120	510	100	512	528	1.886	403	109	413	115	59927	29083	12.333	2.234	0	0	0
5	14	12	"dps"	"STM0831"	4150	22150	110	295	308	102	33	88	88	94	33	35	100	97	0	670	662	183	27	136	136	146	48	32	100	100	0	0.388	0.418	0.428	0.397	1.449	0.412	0.777	80	447	100	741	746	-1.367	207	534	220	526	24625	52969	6.485	10.750	0	0	0
5	15	12	"dps"	"STM0831"	4310	22150	110	421	451	179	39	86	86	87	21	24	100	100	0	932	991	308	31	131	131	136	31	22	100	100	0	0.418	0.424	0.415	0.410	1.514	0.415	0.714	80	450	100	1136	1225	-1.258	335	801	365	860	36107	79273	17.333	27.581	0	0	0
5	16	12	"dps"	"STM0831"	4500	22140	110	790	770	140	18	84	84	88	22	25	100	100	0	1899	1835	354	19	129	129	136	32	23	100	100	0	0.399	0.402	0.407	0.403	1.161	0.389	0.937	80	464	100	2476	2392	-1.326	706	1770	686	1706	61612	146816	31.000	53.094	0	0	0
5	17	12	"oxyR"	"STM4125"	4670	22140	100	303	426	381	89	85	85	88	22	25	96	91	0	265	381	288	75	128	128	133	31	23	93	73	0	1.591	1.348	1.404	1.409	2.681	1.423	0.672	80	389	100	355	594	0.670	218	137	341	253	34098	30467	15.364	8.000	0	0	0
5	18	12	"oxyR"	"STM4125"	4850	22140	110	1503	1790	1221	68	87	87	89	21	23	100	100	0	1366	1444	780	54	128	128	133	32	24	100	100	0	1.144	1.294	1.259	1.284	1.625	1.460	0.681	80	452	100	2654	3019	0.194	1416	1238	1703	1316	143184	115538	81.000	40.969	0	0	0
5	19	12	"fur"	"STM0693"	5030	22150	110	1482	1528	404	26	88	88	91	24	26	100	100	0	1499	1500	341	22	132	132	138	35	25	100	100	0	1.020	1.053	1.033	1.052	1.304	1.043	0.896	80	478	100	2761	2808	0.028	1394	1367	1440	1368	122235	119969	59.875	38.914	0	0	0
5	20	12	"fur"	"STM0693"	5220	22140	110	542	706	595	84	86	86	90	24	26	100	100	0	589	727	558	76	132	132	139	36	25	100	100	0	0.998	1.042	0.964	0.984	1.636	1.058	0.826	80	480	100	913	1215	-0.003	456	457	620	595	56472	58173	25.667	16.333	0	0	0
5	21	12	"envR"	"STM3389"	5390	22160	110	82	113	117	103	84	84	88	22	25	26	12	0	552	675	505	74	130	130	136	33	24	95	90	0	-0.005	0.053	0.042	0.050	3.571	0.064	0.173	80	454	100	420	574	Error	-2	422	29	545	9027	54011	1.136	16.333	0	0	0
5	22	12	"envR"	"STM3389"	5560	22150	110	87	94	29	30	87	87	90	23	25	18	10	0	560	947	950	100	131	131	137	32	23	97	91	0	0.000	0.009	0.021	0.026	3.074	0.014	0.099	80	441	100	429	823	Error	0	429	7	816	7522	75799	0.174	25.313	0	0	0
5	23	12	"envR"	"STM3389"	5730	22150	110	107	112	25	22	84	84	87	23	26	48	23	0	1611	1661	545	32	129	129	143	147	102	100	100	0	0.016	0.018	0.019	0.016	2.241	0.017	0.220	80	466	100	1505	1560	-6.010	23	1482	28	1532	8934	132866	1.087	10.327	0	0	0
5	24	12	"arcB"	"STM3328"	5910	22150	110	322	348	145	41	87	87	90	23	25	100	100	0	846	950	446	46	132	132	141	41	29	100	100	0	0.329	0.319	0.304	0.315	1.942	0.233	0.476	80	524	100	949	1079	-1.603	235	714	261	818	27847	75987	11.217	19.732	0	0	0
5	1	13	"ctrl-10-10ng/ul"	"ctrl-10-10ng/ul"	1820	22310	100	65	68	15	22	66	66	66	16	24	16	2	0	81	83	13	15	87	87	89	19	21	5	0	0	0.167	-0.500	1.111	0.997	4.065	2.497	0.001	80	475	100	-7	-2	-2.585	-1	-6	2	-4	5404	6610	0.125	-0.316	-50	0	0
5	2	13	"ctrl-108-10ng/ul"	"ctrl-108-10ng/ul"	2000	22310	100	68	70	16	22	66	66	68	21	30	10	2	0	92	95	22	23	88	88	90	22	24	16	5	0	0.500	0.571	0.789	0.728	3.574	0.203	0.020	80	450	100	6	11	-1.000	2	4	4	7	5619	7630	0.095	0.227	-50	0	0
5	3	13	"ctrl-Y1-10ng/ul"	"ctrl-Y1-10ng/ul"	2180	22310	100	65	533	1946	365	66	66	67	13	19	23	16	0	93	1418	4855	342	89	89	91	18	19	26	15	0	-0.250	0.351	0.815	0.692	5.213	0.342	0.677	80	408	100	3	1796	Error	-1	4	467	1329	42626	113425	35.846	73.722	-50	0	0
5	4	13	"ctrl-Y3-10ng/ul"	"ctrl-Y3-10ng/ul"	2350	22310	100	66	68	12	17	66	66	67	13	19	18	2	0	95	95	16	16	92	92	94	17	18	22	0	0	0.000	0.667	0.882	0.736	2.881	0.178	0.007	80	418	100	3	5	Error	0	3	2	3	5429	7585	0.077	0.059	-50	0	0
5	5	13	"ctrl-Y5-10ng/ul"	"ctrl-Y5-10ng/ul"	2530	22310	100	65	65	12	18	68	68	68	14	20	10	1	0	88	90	12	13	92	92	95	26	27	1	0	0	0.750	1.500	1.000	0.976	2.718	0.052	0.000	80	442	100	-7	-5	-0.415	-3	-4	-3	-2	5213	7236	-0.214	-0.192	-50	0	0
5	6	13	"EMPTY"	"EMPTY"	2710	22310	100	69	70	13	18	69	69	71	18	25	8	0	0	101	103	23	22	98	98	107	142	132	0	0	0	0.000	0.200	0.600	0.692	3.521	0.107	0.004	80	428	100	3	6	Error	0	3	1	5	5588	8232	-0.056	-0.028	-75	0	0
5	7	13	"ctrl-10-50ng/ul"	"ctrl-10-50ng/ul"	2890	22310	100	71	81	66	81	70	70	73	20	27	12	5	0	96	110	92	83	101	101	102	21	20	13	5	0	-0.200	1.222	0.591	0.481	3.638	0.534	0.247	80	443	100	-4	20	Error	1	-5	11	9	6483	8799	0.400	0.381	-50	0	0
5	8	13	"ctrl-108-50ng/ul"	"ctrl-108-50ng/ul"	3070	22320	100	71	78	55	70	74	74	77	31	40	5	1	0	95	100	25	25	105	105	108	22	20	7	5	0	0.300	-0.800	0.833	0.869	3.091	58.156	0.001	80	420	100	-13	-1	-1.737	-3	-10	4	-5	6256	8002	0.032	-0.364	-50	0	0
5	9	13	"ctrl-Y1-50ng/ul"	"ctrl-Y1-50ng/ul"	3240	22320	100	74	77	15	19	75	75	77	32	41	2	0	0	111	110	23	20	109	109	112	26	23	15	2	0	-0.500	2.000	0.778	0.727	4.063	0.144	0.022	80	422	100	1	3	Error	-1	2	2	1	6127	8790	0.000	-0.077	-50	0	0
5	10	13	"ctrl-Y3-50ng/ul"	"ctrl-Y3-50ng/ul"	3420	22320	100	77	78	15	19	78	78	80	20	25	8	1	0	103	105	22	20	109	109	117	37	31	3	0	0	0.167	0.000	0.616	0.619	3.439	0.109	0.026	80	430	100	-7	-4	-2.585	-1	-6	0	-4	6254	8404	-0.100	-0.324	-50	0	0
5	11	13	"ctrl-Y5-50ng/ul"	"ctrl-Y5-50ng/ul"	3600	22320	100	79	82	18	21	82	82	84	20	23	13	5	0	122	126	31	24	119	119	124	34	27	16	6	0	-1.000	0.000	0.586	0.589	4.342	0.218	0.060	80	442	100	0	7	Error	-3	3	0	7	6540	10091	-0.100	0.059	-50	0	0
5	12	13	"EMPTY"	"EMPTY"	3780	22320	100	79	81	17	20	81	81	82	19	23	15	2	0	120	122	33	27	119	119	123	28	22	15	6	0	-2.000	0.000	0.804	0.601	3.288	0.217	0.045	80	432	100	-1	3	Error	-2	1	0	3	6457	9776	-0.053	-0.036	-75	0	0
5	13	13	"ctrl-10-100ng/ul"	"ctrl-10-100ng/ul"	3960	22320	100	77	79	20	25	82	82	88	29	32	6	1	0	114	123	29	23	123	123	134	49	36	7	0	0	0.556	100000.000	0.839	0.780	3.490	0.429	0.094	80	415	100	-14	-3	-0.848	-5	-9	-3	0	6301	9839	-0.310	-0.224	-50	0	0
5	14	13	"ctrl-108-100ng/ul"	"ctrl-108-100ng/ul"	4140	22320	100	86	86	19	22	83	83	88	30	34	8	0	0	125	130	33	25	129	129	140	48	34	7	1	0	-0.750	3.000	0.601	0.643	4.118	0.135	0.016	80	418	100	-1	4	Error	3	-4	3	1	6875	10411	-0.067	-0.208	-50	0	0
5	15	13	"ctrl-Y1-100ng/ul"	"ctrl-Y1-100ng/ul"	4310	22320	100	81	86	26	30	84	84	87	21	24	20	8	0	122	130	32	24	130	130	137	34	24	16	3	0	0.375	100000.000	0.906	0.800	2.815	0.342	0.089	80	404	100	-11	2	-1.415	-3	-8	2	0	6896	10372	-0.048	-0.206	-50	0	0
5	16	13	"ctrl-Y3-100ng/ul"	"ctrl-Y3-100ng/ul"	4490	22320	100	80	82	24	29	84	84	88	22	25	15	3	0	126	139	52	37	133	133	139	34	24	17	8	0	0.571	-0.333	0.680	0.673	3.637	0.256	0.110	80	432	100	-11	4	-0.807	-4	-7	-2	6	6593	11092	-0.273	0.000	-50	0	0
5	17	13	"ctrl-Y5-100ng/ul"	"ctrl-Y5-100ng/ul"	4670	22320	100	85	86	20	23	84	84	88	23	26	13	1	0	124	134	35	26	129	129	136	34	25	15	5	0	-0.200	0.400	0.684	0.646	2.982	0.234	0.064	80	442	100	-4	7	Error	1	-5	2	5	6869	10717	-0.087	-0.059	-50	0	0
5	18	13	"EMPTY"	"EMPTY"	4850	22320	100	84	86	22	25	87	87	90	21	23	16	2	0	133	135	38	28	131	131	137	32	23	21	8	0	-1.500	-0.250	0.623	0.657	3.099	0.255	0.065	80	460	100	-1	3	Error	-3	2	-1	4	6901	10829	-0.190	-0.062	-75	0	0
5	19	13	"ctrl-10-400ng/ul"	"ctrl-10-400ng/ul"	5030	22320	100	83	89	43	48	88	88	91	21	23	15	5	0	133	137	35	25	135	135	140	32	22	17	3	0	2.500	0.500	0.723	0.697	3.627	0.136	0.411	80	408	100	-7	3	1.322	-5	-2	1	2	7159	10955	-0.095	-0.094	-50	0	0
5	20	13	"ctrl-108-400ng/ul"	"ctrl-108-400ng/ul"	5200	22330	100	81	85	23	27	84	84	89	22	24	17	3	0	124	131	35	26	131	131	138	38	27	13	2	0	0.429	100000.000	0.629	0.656	2.812	0.139	0.030	80	419	100	-10	1	-1.222	-3	-7	1	0	6769	10469	-0.182	-0.184	-50	0	0
5	21	13	"ctrl-Y1-400ng/ul"	"ctrl-Y1-400ng/ul"	5380	22330	100	85	86	22	25	86	86	89	22	24	15	5	0	131	131	27	20	132	132	139	39	28	11	0	0	1.000	0.000	0.735	0.742	5.307	0.164	0.048	80	420	100	-2	-1	0.000	-1	-1	0	-1	6893	10478	-0.136	-0.205	-50	0	0
5	22	13	"ctrl-Y3-400ng/ul"	"ctrl-Y3-400ng/ul"	5560	22330	100	84	84	17	20	88	88	91	22	24	10	0	0	125	132	36	27	131	131	141	40	28	15	1	0	0.667	-4.000	0.661	0.633	2.937	0.113	0.023	80	432	100	-10	-3	-0.585	-4	-6	-4	1	6728	10526	-0.318	-0.225	-50	0	0
5	23	13	"ctrl-Y5-400ng/ul"	"ctrl-Y5-400ng/ul"	5740	22330	100	78	80	19	23	88	88	144	720	500	0	0	0	127	132	27	20	136	136	175	219	125	0	0	0	1.111	2.000	0.870	0.895	3.644	5.944	0.382	80	432	100	-19	-12	0.152	-10	-9	-8	-4	6389	10534	-0.089	-0.196	-50	0	0
5	24	13	"EMPTY"	"EMPTY"	5920	22330	100	80	83	21	25	89	89	139	694	499	0	0	0	131	131	32	24	137	137	174	213	122	0	0	0	1.500	1.000	0.600	0.758	3.520	6.459	0.848	80	464	100	-15	-12	0.585	-9	-6	-6	-6	6657	10486	-0.081	-0.202	-75	0	0
5	1	14	""	"STM4191"	1800	22500	110	72	76	22	28	66	66	67	14	20	33	7	0	160	201	133	66	87	87	89	14	15	95	80	0	0.082	0.088	0.172	0.128	3.831	0.050	0.051	80	602	100	79	124	-3.605	6	73	10	114	6076	16076	0.643	8.000	0	0	0
5	2	14	""	"STM4520"	2000	22510	110	64	68	17	25	65	65	66	13	19	27	7	0	181	214	138	64	86	86	88	15	17	91	85	0	-0.011	0.023	0.146	0.134	3.182	0.028	0.026	80	542	100	94	131	Error	-1	95	3	128	5479	17143	0.154	8.400	0	0	0
5	3	14	""	"STM4239"	2160	22490	110	76	78	24	30	65	65	66	13	19	40	13	0	138	154	64	41	87	87	90	23	25	80	57	0	0.216	0.194	0.274	0.232	3.185	0.217	0.238	80	499	100	62	80	-2.213	11	51	13	67	6269	12307	0.923	2.783	0	0	0
5	4	14	""	"STM0083"	2340	22500	110	100	113	51	45	67	67	68	13	19	80	62	0	524	684	590	86	90	90	95	30	31	100	100	0	0.076	0.077	0.074	0.071	2.107	0.067	0.639	80	536	100	467	640	-3.717	33	434	46	594	9060	54681	3.462	19.633	0	0	0
5	5	14	""	"STM0348"	2520	22500	110	75	79	22	27	68	68	68	14	20	33	13	0	329	431	337	78	93	93	97	26	26	100	98	0	0.030	0.033	0.047	0.043	2.273	0.038	0.239	80	530	100	243	349	-5.075	7	236	11	338	6316	34479	0.786	12.846	0	0	0
5	6	14	""	"STM1007"	2710	22500	120	91	92	19	20	68	68	69	16	23	64	28	0	622	637	292	45	96	96	98	19	19	99	99	0	0.044	0.044	0.046	0.043	2.439	0.039	0.365	120	598	100	549	565	-4.515	23	526	24	541	10984	76479	1.438	28.368	0	0	0
5	7	14	"purM"	"STM2499"	2870	22500	110	277	419	378	90	70	70	72	19	26	97	91	0	1235	1553	1348	86	100	100	103	21	20	98	98	0	0.182	0.240	0.213	0.221	1.807	0.224	0.762	80	498	100	1342	1802	-2.455	207	1135	349	1453	33509	124268	18.263	69.048	0	0	0
[truncated: 890,591 more chars]
