# Supplementary material for: BABAR: an R package to simplify the normalisation of common reference design microarray-based transcriptomic datasets
Source: BMC Bioinformatics. 2010 Feb 3;11:73. doi: 10.1186/1471-2105-11-73 (PMC2829013; doi:10.1186/1471-2105-11-73)
Supplement: Additional file 4 — Dataset 2. The unprocessed microarray data files and the associated .gal file for a non-heterogeneous 'good' dataset describing the transcriptomic changes of virulence genes for wild-type Salmonella and IHF mutants. [file 1471-2105-11-73-S4.ZIP › IHF_AB_41B.gpr]

ATF	1.0
29	56    
"Type=GenePix Results 3"
"DateTime=2004/04/23 16:55:54"
"Settings="
"GalFile=\\Fr-netapp1a\hintoncom\Array lists\STPLMar2003.gal"
"PixelSize=10"
"Wavelengths=635	532"
"ImageFiles=\\Fr-netapp1a\hintoncom\Collaborators\Michael Mangan\Double transcriptomes\2004 04 22 035741B.tif 2	\\Fr-netapp1a\hintoncom\Collaborators\Michael Mangan\Double transcriptomes\2004 04 22 035741B.tif 3"
"NormalizationMethod=None"
"NormalizationFactors=1	1"
"JpegImage=\\Fr-netapp1a\hintoncom\Collaborators\Michael Mangan\Double transcriptomes\gpr\2004 04 22 035741B.jpg"
"StdDev=Type 1"
"RatioFormulations=W1/W2 (635/532)"
"FeatureType=Circular"
"Barcode="
"BackgroundSubtraction=LocalFeature"
"ImageOrigin=1280, 42120"
"JpegOrigin=1360, 42450"
"Creator=GenePix Pro 5.0.1.24"
"Scanner=GenePix 4000A [48450]"
"FocusPosition=0"
"Temperature=40.37"
"LinesAveraged=2"
"Comment="
"PMTGain=600	570"
"ScanPower=100	100"
"LaserPower=1.79	1.58"
"Filters=<Empty>	<Empty>"
"ScanRegion=128,4212,1956,5892"
"Supplier="
"Block"	"Column"	"Row"	"Name"	"ID"	"X"	"Y"	"Dia."	"F635 Median"	"F635 Mean"	"F635 SD"	"F635 CV"	"B635"	"B635 Median"	"B635 Mean"	"B635 SD"	"B635 CV"	"% > B635+1SD"	"% > B635+2SD"	"F635 % Sat."	"F532 Median"	"F532 Mean"	"F532 SD"	"F532 CV"	"B532"	"B532 Median"	"B532 Mean"	"B532 SD"	"B532 CV"	"% > B532+1SD"	"% > B532+2SD"	"F532 % Sat."	"Ratio of Medians (635/532)"	"Ratio of Means (635/532)"	"Median of Ratios (635/532)"	"Mean of Ratios (635/532)"	"Ratios SD (635/532)"	"Rgn Ratio (635/532)"	"Rgn R2 (635/532)"	"F Pixels"	"B Pixels"	"Circularity"	"Sum of Medians (635/532)"	"Sum of Means (635/532)"	"Log Ratio (635/532)"	"F635 Median - B635"	"F532 Median - B532"	"F635 Mean - B635"	"F532 Mean - B532"	"F635 Total Intensity"	"F532 Total Intensity"	"SNR 635"	"SNR 532"	"Flags"	"Normalize"	"Autoflag"
1	1	1	"yiiD"	"STM4029"	1680	42680	120	587	808	682	84	79	79	83	23	27	98	96	0	1170	1486	1293	87	110	110	116	37	31	100	100	0	0.479	0.530	0.439	0.449	2.590	0.470	0.618	120	628	100	1568	2105	-1.061	508	1060	729	1376	96908	178347	31.522	37.027	0	0	0
1	2	1	"yjiY"	"STM4532"	1860	42670	120	826	1059	816	77	83	83	87	25	28	97	96	0	614	830	693	83	112	112	119	31	26	100	96	0	1.480	1.359	1.303	1.285	2.437	1.315	0.730	120	546	100	1245	1694	0.566	743	502	976	718	127058	99610	38.880	22.935	0	0	0
1	3	1	"glpG"	"STM3524"	2030	42670	120	1084	1825	2045	112	82	82	85	21	24	99	97	0	1489	2347	2912	124	121	121	132	58	43	96	91	0	0.732	0.783	0.828	0.890	3.358	0.667	0.622	120	548	100	2370	3969	-0.449	1002	1368	1743	2226	219041	281624	82.857	38.190	0	0	0
1	4	1	"yhjC"	"STM3607"	2220	42660	120	278	496	566	114	80	80	84	26	30	91	81	0	2550	4040	4772	118	124	124	138	64	46	100	99	0	0.082	0.106	0.099	0.089	2.862	0.101	0.758	120	564	100	2624	4332	-3.615	198	2426	416	3916	59571	484756	15.846	60.969	0	0	0
1	5	1	"dacB"	"STM3300"	2400	42670	120	989	1662	1952	117	81	81	88	39	44	96	90	0	2190	4085	4948	121	120	120	130	44	33	99	96	0	0.439	0.399	0.421	0.393	3.246	0.352	0.729	120	509	100	2978	5546	-1.189	908	2070	1581	3965	199474	490164	40.359	89.886	0	0	0
1	6	1	"yqjD"	"STM3229"	2570	42670	120	546	843	929	110	80	80	87	64	73	98	93	0	474	704	740	105	112	112	124	83	66	93	80	0	1.287	1.289	1.420	1.306	2.430	1.415	0.501	120	528	100	828	1355	0.364	466	362	763	592	101158	84440	11.813	6.988	0	0	0
1	7	1	"yfhP"	"STM2544"	2750	42680	120	2081	3211	3208	99	80	80	82	18	21	100	100	0	776	1118	984	88	112	112	119	36	30	100	100	0	3.014	3.112	2.773	3.029	2.330	4.439	0.492	120	513	100	2665	4137	1.591	2001	664	3131	1006	385366	134163	173.833	27.750	0	0	0
1	8	1	""	"STM0660"	2930	42680	120	756	895	696	77	79	79	81	17	20	98	95	0	3224	3849	3457	89	113	113	120	37	30	98	97	0	0.218	0.218	0.217	0.241	2.766	0.173	0.667	120	500	100	3788	4552	-2.200	677	3111	816	3736	107362	461913	47.882	100.784	0	0	0
1	9	1	""	"STM0672"	3100	42680	120	552	534	136	25	82	82	84	18	21	99	99	0	4178	4199	1142	27	115	115	120	28	23	100	100	0	0.116	0.111	0.116	0.112	1.693	0.102	0.818	120	508	100	4533	4536	-3.112	470	4063	452	4084	64111	503862	25.000	145.679	0	0	0
1	10	1	"nagB"	"STM0684"	3290	42680	130	4279	4218	968	22	85	85	87	18	20	100	100	0	8483	8292	2483	29	116	116	120	28	23	99	99	0	0.501	0.506	0.492	0.559	1.978	0.474	0.891	120	579	100	12561	12309	-0.996	4194	8367	4133	8176	506152	994999	229.500	291.857	0	0	0
1	11	1	"ybfN"	"STM0688"	3460	42680	130	152	179	95	53	85	85	88	24	27	80	64	0	935	1372	1137	82	119	119	128	41	32	100	99	0	0.082	0.075	0.079	0.069	2.653	0.057	0.474	120	551	100	883	1347	-3.606	67	816	94	1253	21528	164645	3.792	30.341	0	0	0
1	12	1	"eutH"	"STM2460"	3630	42680	120	439	448	124	27	89	89	106	145	136	98	70	0	6448	6637	1548	23	132	132	143	48	33	100	100	0	0.055	0.055	0.054	0.052	1.815	0.048	0.415	120	506	100	6666	6864	-4.174	350	6316	359	6505	53760	796410	2.359	135.292	0	0	0
1	13	1	"ubiE"	"STM3970"	3820	42690	130	8914	8855	3835	43	87	87	97	39	40	100	100	0	7164	7403	3349	45	120	120	129	41	31	100	100	0	1.253	1.204	1.158	1.255	1.781	1.207	0.827	120	544	100	15871	16051	0.326	8827	7044	8768	7283	1062575	888339	224.564	177.415	0	0	0
1	14	1	""	"STM3966"	4000	42690	130	2095	2084	676	32	81	81	83	19	22	100	100	0	14490	14063	4070	28	110	110	113	25	22	100	100	0	0.140	0.144	0.143	0.146	1.680	0.136	0.873	120	512	100	16394	15956	-2.836	2014	14380	2003	13953	250025	1687501	105.316	558.000	0	0	0
1	15	1	"yigL"	"STM3962"	4160	42680	130	1148	1543	1292	83	78	78	79	15	18	99	99	0	3695	4870	4300	88	106	106	107	18	16	100	100	0	0.298	0.308	0.333	0.310	2.803	0.268	0.722	120	562	100	4659	6229	-1.746	1070	3589	1465	4764	185102	584343	97.600	264.611	0	0	0
1	16	1	"recQ"	"STM3958"	4350	42680	130	2148	2286	1059	46	76	76	77	15	19	100	100	0	4195	4339	1646	37	101	101	102	17	16	100	100	0	0.506	0.521	0.526	0.468	1.896	0.538	0.759	120	597	100	6166	6448	-0.982	2072	4094	2210	4238	274264	520703	147.267	249.235	0	0	0
1	17	1	"yigG"	"STM3954"	4520	42670	120	545	778	861	110	75	75	76	15	19	98	97	0	2283	3841	3720	96	100	100	101	16	15	100	100	0	0.215	0.188	0.180	0.177	3.047	0.169	0.597	120	545	100	2653	4444	-2.216	470	2183	703	3741	93347	460930	46.800	233.750	0	0	0
1	18	1	"yigB"	"STM3950"	4700	42670	130	3227	3136	797	25	77	77	79	17	21	100	100	0	9420	9337	1635	17	101	101	114	114	100	100	100	0	0.338	0.331	0.348	0.316	1.553	0.325	0.884	120	639	100	12469	12295	-1.565	3150	9319	3059	9236	376320	1120460	179.824	80.904	0	0	0
1	19	1	"sgaB"	"STM4384"	4880	42680	120	90	120	96	80	80	80	166	1396	840	0	0	0	269	793	1302	164	106	106	273	2691	985	5	3	0	0.061	0.058	0.107	0.093	3.666	0.056	0.587	120	539	100	173	727	-4.027	10	163	40	687	14373	95171	-0.033	0.193	0	0	0
1	20	1	"cycA"	"STM4398"	5060	42670	130	1401	2295	2321	101	86	86	159	1270	798	50	31	0	5509	8281	7432	89	118	118	295	2613	885	71	51	0	0.244	0.271	0.264	0.257	2.844	0.255	0.643	120	651	100	6706	10372	-2.035	1315	5391	2209	8163	275363	993753	1.682	3.056	0	0	0
1	21	1	"ytfM"	"STM4409"	5240	42680	130	2379	3103	2424	78	91	91	99	89	89	98	97	0	4847	5491	3751	68	125	125	134	51	38	100	100	0	0.485	0.561	0.532	0.538	2.392	0.518	0.601	120	658	100	7010	8378	-1.045	2288	4722	3012	5366	372358	658926	33.753	105.039	0	0	0
1	22	1	""	"STM4418"	5420	42680	130	218	264	135	51	93	93	98	46	46	97	78	0	3217	4115	3336	81	129	129	142	63	44	100	100	0	0.040	0.043	0.042	0.042	1.801	0.035	0.672	120	692	100	3213	4157	-4.627	125	3088	171	3986	31661	493759	3.609	63.063	0	0	0
1	23	1	""	"STM4422"	5620	42680	110	102	138	113	81	94	94	98	44	44	18	15	0	349	577	547	94	131	131	149	74	49	83	62	0	0.037	0.099	0.090	0.097	4.621	0.137	0.551	80	507	100	226	490	-4.768	8	218	44	446	11011	46168	0.909	5.784	0	0	0
1	24	1	"srfJ"	"STM4426"	5770	42680	120	147	231	212	91	91	91	105	254	241	16	7	0	3043	6712	9082	135	131	131	146	121	82	99	99	0	0.019	0.021	0.021	0.020	2.607	0.019	0.665	120	646	100	2968	6721	-5.700	56	2912	140	6581	27772	805415	0.496	54.264	0	0	0
1	1	2	"yaiC"	"STM0385"	1680	42860	120	182	238	184	77	77	77	79	18	22	83	75	0	2052	2894	3145	108	112	112	118	39	33	99	98	0	0.054	0.058	0.062	0.054	2.873	0.043	0.538	120	513	100	2045	2943	-4.208	105	1940	161	2782	28592	347252	8.833	71.179	0	0	0
1	2	2	"mopB"	"STM4329"	1860	42870	120	926	3919	9080	231	81	81	84	24	28	98	95	0	157	255	301	118	112	112	116	25	21	60	45	0	18.778	26.839	20.467	21.256	4.148	38.110	0.603	120	413	100	890	3981	4.231	845	45	3838	143	470276	30562	159.792	5.560	0	0	0
1	3	2	"phoP"	"STM1231"	2040	42860	120	1599	2671	3130	117	81	81	87	58	66	100	100	0	684	1097	1185	108	115	115	124	58	46	93	91	0	2.668	2.637	2.629	2.864	3.336	3.307	0.567	120	448	100	2087	3572	1.416	1518	569	2590	982	320535	131627	44.552	16.776	0	0	0
1	4	2	"otsA"	"STM1928"	2220	42850	120	798	1106	1079	97	80	80	82	22	26	97	95	0	3766	4768	3901	81	117	117	127	58	45	100	100	0	0.197	0.221	0.204	0.201	2.368	0.192	0.556	120	481	100	4367	5677	-2.345	718	3649	1026	4651	132708	572141	46.545	80.017	0	0	0
1	5	2	"thiF"	"STM4162"	2400	42850	120	147	213	179	84	78	78	83	26	31	70	55	0	875	1629	2041	125	113	113	119	29	24	95	94	0	0.091	0.089	0.095	0.090	3.710	0.062	0.473	120	419	100	831	1651	-3.465	69	762	135	1516	25587	195499	5.000	52.069	0	0	0
1	6	2	"hemE"	"STM4167"	2560	42850	110	993	1518	1620	106	81	81	131	316	241	83	62	0	972	1776	2205	124	111	111	153	243	158	91	75	0	1.059	0.863	0.825	0.942	2.422	0.771	0.607	80	384	100	1773	3102	0.083	912	861	1437	1665	121433	142099	4.389	6.679	0	0	0
1	7	2	"bfr"	"STM3443"	2750	42850	120	353	887	1160	130	83	83	123	290	235	49	34	0	342	1057	1378	130	116	116	152	223	146	50	40	0	1.195	0.854	0.865	0.851	5.118	0.848	0.629	120	456	100	496	1745	0.257	270	226	804	941	106462	126827	2.634	4.058	0	0	0
1	8	2	"stfA"	"STM0195"	2930	42860	120	112	162	129	79	82	82	83	16	19	60	48	0	877	2184	2959	135	115	115	120	27	22	97	94	0	0.039	0.039	0.041	0.044	3.857	0.030	0.481	120	404	100	792	2149	-4.667	30	762	80	2069	19438	262126	4.938	76.444	0	0	0
1	9	2	"hemL"	"STM0202"	3110	42850	120	646	757	496	65	84	84	86	19	22	98	96	0	621	770	534	69	116	116	120	25	20	99	96	0	1.113	1.029	1.078	1.011	2.951	0.975	0.598	120	424	100	1067	1327	0.154	562	505	673	654	90791	92444	35.316	26.000	0	0	0
1	10	2	"eutD"	"STM2466"	3290	42860	120	97	122	68	55	86	86	89	22	24	40	29	0	696	1705	2162	126	117	117	122	26	21	80	73	0	0.019	0.023	0.034	0.049	5.964	0.020	0.428	120	425	100	590	1624	-5.718	11	579	36	1588	14599	204583	1.500	60.885	0	0	0
1	11	2	"crr"	"STM2433"	3470	42870	120	1079	2372	2866	120	89	89	96	69	71	71	68	0	342	887	927	104	130	130	137	39	28	60	57	0	4.670	3.016	2.413	2.482	5.285	3.690	0.630	120	404	100	1202	3040	2.223	990	212	2283	757	284661	106432	32.986	19.231	0	0	0
1	12	2	"prpD"	"STM0370"	3640	42850	120	113	154	114	74	91	91	96	28	29	44	26	0	812	1530	1608	105	136	136	144	42	29	90	85	0	0.033	0.045	0.059	0.061	4.701	0.039	0.380	120	412	100	698	1457	-4.941	22	676	63	1394	18512	183586	2.071	33.000	0	0	0
1	13	2	"spaQ"	"STM2889"	3820	42850	120	102	118	55	46	87	87	92	29	31	37	16	0	798	993	837	84	119	119	125	34	27	99	96	0	0.022	0.035	0.036	0.035	3.657	0.026	0.133	120	403	100	694	905	-5.500	15	679	31	874	14138	119133	0.897	25.529	0	0	0
1	14	2	"yfeJ"	"STM2437"	4000	42860	120	221	334	341	102	79	79	80	18	22	96	94	0	1226	2333	2884	123	106	106	110	23	20	100	100	0	0.127	0.115	0.129	0.117	2.436	0.089	0.567	120	413	100	1262	2482	-2.980	142	1120	255	2227	40064	279933	14.111	96.652	0	0	0
1	15	2	"fabH"	"STM1193"	4180	42860	120	4710	8652	11705	135	76	76	78	15	19	100	100	0	1116	2139	2604	121	100	100	101	17	16	100	100	0	4.561	4.206	4.366	4.259	2.639	5.019	0.749	120	438	100	5650	10615	2.189	4634	1016	8576	2039	1038188	256634	571.600	119.882	0	0	0
1	16	2	"flgN"	"STM1171"	4360	42870	130	488	999	1486	148	74	74	76	15	19	100	100	0	550	1072	1384	129	99	99	100	17	17	99	99	0	0.918	0.951	0.963	0.917	2.749	1.059	0.679	120	460	100	865	1898	-0.123	414	451	925	973	119929	128684	61.533	57.176	0	0	0
1	17	2	"phsC"	"STM2063"	4530	42870	120	180	243	172	70	74	74	76	20	26	95	85	0	2518	3819	3845	100	100	100	163	579	355	94	83	0	0.044	0.045	0.039	0.045	2.876	0.034	0.508	120	479	100	2524	3888	-4.512	106	2418	169	3719	29219	458275	8.350	6.314	0	0	0
1	18	2	"pefB"	"PSLT019"	4730	42860	110	101	112	47	41	76	76	78	21	26	55	22	0	1982	2852	3443	120	100	100	173	621	358	91	68	0	0.013	0.013	0.014	0.013	2.643	0.011	0.485	80	416	100	1907	2788	-6.234	25	1882	36	2752	8958	228152	1.619	4.314	0	0	0
1	19	2	""	"PSLT046"	4890	42870	130	1571	3012	3576	118	83	83	179	1447	808	50	35	0	894	2532	3229	127	105	105	334	2975	890	26	16	0	1.886	1.207	1.265	1.366	3.955	1.129	0.709	120	502	100	2277	5356	0.915	1488	789	2929	2427	361467	303843	1.958	0.739	0	0	0
1	20	2	"rlgA"	"PSLT045"	5070	42870	110	1487	3607	4484	124	92	92	203	1557	766	48	41	0	788	3172	4096	129	118	118	407	3221	791	38	17	0	2.082	1.151	1.203	1.290	3.700	0.704	0.536	80	433	100	2065	6569	1.058	1395	670	3515	3054	288563	253765	2.186	0.858	0	0	0
1	21	2	"udp"	"STM3968"	5210	42870	80	5505	10449	12824	122	95	95	144	283	196	82	80	0	2140	3097	3321	107	129	129	167	223	133	75	71	0	2.690	3.489	2.982	2.896	4.818	4.517	0.655	52	280	100	7421	13322	1.428	5410	2011	10354	2968	543322	161031	36.413	13.139	0	0	0
1	22	2	"hns"	"STM1751"	5410	42870	110	637	3138	4541	144	98	98	131	221	168	72	51	0	278	809	919	113	131	131	157	168	107	47	40	0	3.667	4.484	4.317	4.169	2.912	6.751	0.582	80	511	100	686	3718	1.874	539	147	3040	678	251002	64718	13.606	3.881	0	0	0
1	23	2	"prgI"	"STM2873"	5590	42880	70	348	335	119	35	99	99	109	61	55	87	84	0	2132	1944	802	41	144	144	155	55	35	100	100	0	0.125	0.131	0.135	0.120	1.875	0.115	0.721	32	230	100	2237	2036	-2.997	249	1988	236	1800	10717	62197	3.705	32.527	0	0	0
1	24	2	"prfC"	"STM4560"	5790	42840	70	3937	6745	8762	129	100	100	439	2064	470	56	50	0	2646	4131	4075	98	146	146	307	788	256	84	68	0	1.535	1.668	1.186	1.048	3.843	2.328	0.765	32	224	100	6337	10630	0.618	3837	2500	6645	3985	215839	132205	3.055	4.853	0	0	0
1	1	3	"iclR"	"STM4187"	1690	43030	120	233	714	903	126	82	82	85	24	28	81	68	0	650	1964	2691	137	120	120	130	40	30	84	75	0	0.285	0.343	0.326	0.368	4.926	0.286	0.665	120	491	100	681	2476	-1.811	151	530	632	1844	85702	235686	26.208	45.850	0	0	0
1	2	3	"hisQ"	"STM2353"	1870	43030	120	262	474	479	101	82	82	89	67	75	71	59	0	960	2180	2445	112	111	111	115	28	24	97	96	0	0.212	0.189	0.190	0.203	4.177	0.154	0.590	120	437	100	1029	2461	-2.238	180	849	392	2069	56907	261558	5.746	73.750	0	0	0
1	3	3	"rpsP"	"STM2676"	2060	43030	100	292	614	660	107	80	80	88	70	79	61	55	0	144	213	137	64	110	110	116	33	28	50	41	0	6.235	5.184	4.717	3.923	3.368	8.954	0.454	80	385	100	246	637	2.640	212	34	534	103	49084	17017	7.514	2.939	0	0	0
1	4	3	"ilvH"	"STM0117"	2220	43040	110	190	387	376	97	80	80	82	17	20	77	71	0	651	2083	2319	111	112	112	121	37	30	91	87	0	0.204	0.156	0.167	0.168	3.507	0.142	0.768	80	423	100	649	2278	-2.293	110	539	307	1971	30940	166639	17.941	53.027	0	0	0
1	5	3	"putP"	"STM1125"	2410	43030	120	331	538	583	108	82	82	84	22	26	85	77	0	906	1539	1629	105	115	115	123	37	30	93	89	0	0.315	0.320	0.318	0.312	3.428	0.282	0.601	120	464	100	1040	1880	-1.668	249	791	456	1424	64560	184681	20.636	38.270	0	0	0
1	6	3	"hfq"	"STM4361"	2580	43030	120	444	792	818	103	82	82	109	237	217	61	43	0	163	296	249	84	116	116	139	154	110	31	25	0	7.702	3.944	3.834	4.424	3.465	4.207	0.573	120	453	100	409	890	2.945	362	47	710	180	94999	35508	2.882	1.019	0	0	0
1	7	3	"cbiK"	"STM2025"	2750	43030	110	110	158	125	79	82	82	84	17	20	61	47	0	718	1519	1967	129	121	121	140	107	76	91	76	0	0.047	0.054	0.062	0.063	2.978	0.048	0.633	80	386	100	625	1474	-4.414	28	597	76	1398	12655	121554	4.353	12.888	0	0	0
1	8	3	"cboQ"	"STM2021"	2930	43030	120	98	149	132	88	84	84	85	17	20	48	37	0	280	1416	2305	162	116	116	127	82	64	62	50	0	0.085	0.050	0.079	0.086	5.033	0.048	0.662	120	457	100	178	1365	-3.550	14	164	65	1300	17848	169875	3.765	15.720	0	0	0
1	9	3	"umuD"	"STM1998"	3100	43030	100	106	157	101	64	85	85	87	20	22	50	36	0	264	662	805	121	117	117	121	61	50	76	55	0	0.143	0.132	0.162	0.138	3.259	0.090	0.511	80	375	100	168	617	-2.807	21	147	72	545	12538	52927	3.500	8.869	0	0	0
1	10	3	"uhpB"	"STM3789"	3290	43040	130	144	284	284	100	85	85	89	36	40	61	47	0	635	1309	1578	120	120	120	136	118	86	76	66	0	0.115	0.167	0.154	0.163	3.975	0.143	0.649	120	514	100	574	1388	-3.126	59	515	199	1189	34137	157136	5.417	9.941	0	0	0
1	11	3	"trpC"	"STM1725"	3470	43040	120	185	335	364	108	87	87	93	66	70	52	47	0	985	2622	3891	148	124	124	129	31	24	78	71	0	0.114	0.099	0.120	0.151	5.131	0.074	0.568	120	410	100	959	2746	-3.135	98	861	248	2498	40168	314641	3.667	80.419	0	0	0
1	12	3	"rpoN"	"STM3320"	3650	43050	120	347	840	1240	147	86	86	90	62	68	79	65	0	468	1020	1274	124	122	122	126	31	24	84	78	0	0.754	0.840	0.875	0.875	3.599	0.914	0.511	120	465	100	607	1652	-0.407	261	346	754	898	100812	122363	12.097	28.839	0	0	0
1	13	3	"phnW"	"STM0431"	3830	43040	120	102	128	89	69	82	82	84	19	22	51	30	0	1051	1663	1994	119	116	116	123	41	33	99	97	0	0.021	0.030	0.032	0.030	3.553	0.023	0.289	120	496	100	955	1593	-5.547	20	935	46	1547	15370	199514	2.316	37.561	0	0	0
1	14	3	""	"STM4141"	3990	43040	100	105	128	86	67	77	77	79	18	22	66	38	0	166	237	218	91	107	107	111	32	28	71	47	0	0.475	0.392	0.398	0.426	3.139	0.328	0.430	80	348	100	87	181	-1.075	28	59	51	130	10220	18997	2.722	3.938	0	0	0
1	15	3	""	"STM0346"	4180	43050	120	108	123	53	43	75	75	77	16	20	70	50	0	1208	1938	2199	113	100	100	106	56	52	98	96	0	0.030	0.026	0.031	0.030	3.261	0.017	0.424	120	459	100	1141	1886	-5.069	33	1108	48	1838	14724	232532	2.875	32.714	0	0	0
1	16	3	""	"STM1042"	4360	43050	130	107	152	102	67	72	72	83	189	227	17	1	0	379	918	1471	160	99	99	124	440	354	40	25	0	0.125	0.098	0.134	0.128	4.504	0.047	0.327	120	433	100	315	899	-3.000	35	280	80	819	18242	110200	0.365	1.805	0	0	0
1	17	3	"sirC"	"STM1774"	4540	43050	130	119	170	144	84	71	71	73	14	19	88	74	0	240	330	250	75	98	98	100	19	19	90	87	0	0.338	0.427	0.350	0.387	3.676	0.348	0.312	120	382	100	190	331	-1.565	48	142	99	232	20341	39601	6.929	12.105	0	0	0
1	18	3	"orf70"	"STM1388"	4700	43040	120	106	138	82	59	75	75	77	21	27	64	40	0	217	315	243	77	99	99	153	606	396	10	0	0	0.263	0.292	0.311	0.290	3.586	0.131	0.133	120	415	100	149	279	-1.928	31	118	63	216	16586	37837	2.905	0.267	0	0	0
1	19	3	"traB"	"PSLT081"	4890	43050	120	149	185	110	59	80	80	84	24	28	80	61	0	5795	7324	6022	82	104	104	112	39	34	100	100	0	0.012	0.015	0.013	0.012	2.852	0.013	0.539	120	453	100	5760	7325	-6.366	69	5691	105	7220	22146	878931	4.208	184.923	0	0	0
1	20	3	"trbI"	"PSLT089"	5050	43050	110	92	116	76	65	86	86	91	29	31	25	17	0	620	1394	2284	163	117	117	229	807	352	35	17	0	0.012	0.023	0.030	0.035	5.764	0.023	0.446	80	407	100	509	1307	-6.389	6	503	30	1277	9259	111556	0.862	1.444	0	0	0
1	21	3	""	"PSLT093"	5240	43050	120	99	110	63	57	92	92	115	194	168	1	0	0	545	1121	1374	122	125	125	236	758	321	35	21	0	0.017	0.018	0.030	0.037	4.581	0.013	0.064	120	482	100	427	1014	-5.907	7	420	18	996	13152	134490	-0.026	1.168	0	0	0
1	22	3	"traF"	"PSLT097"	5420	43050	130	155	258	294	113	94	94	105	80	76	43	26	0	2156	4920	7574	153	124	124	134	38	28	100	97	0	0.030	0.034	0.038	0.037	4.156	0.031	0.609	120	453	100	2093	4960	-5.058	61	2032	164	4796	30945	590430	1.913	125.947	0	0	0
1	23	3	"traG"	"PSLT101"	5590	43050	120	261	394	364	92	99	99	107	58	54	84	64	0	2003	3466	4066	117	135	135	150	53	35	100	98	0	0.087	0.089	0.088	0.079	3.173	0.068	0.567	120	452	100	2030	3626	-3.527	162	1868	295	3331	47255	415956	4.948	62.566	0	0	0
1	24	3	""	"PSLT106"	5770	43050	120	358	768	1066	138	104	104	219	1234	563	15	7	0	608	1173	1495	127	153	153	211	469	222	50	34	0	0.558	0.651	0.518	0.591	4.310	0.503	0.288	120	609	100	709	1684	-0.841	254	455	664	1020	92199	140707	0.445	2.051	0	0	0
1	1	4	""	"STM1656"	1680	43210	120	357	604	715	118	80	80	82	20	24	95	88	0	2025	3580	4457	124	120	120	139	67	48	95	95	0	0.145	0.151	0.150	0.151	4.076	0.116	0.531	120	595	100	2182	3984	-2.782	277	1905	524	3460	72504	429587	26.100	51.358	0	0	0
1	2	4	""	"STM2716"	1860	43190	90	83	94	40	42	76	76	79	16	20	36	21	0	231	575	811	141	112	112	136	81	59	53	42	0	0.059	0.039	0.121	0.125	6.871	0.028	0.218	52	332	100	126	481	-4.087	7	119	18	463	4896	29878	0.938	5.420	0	0	0
1	3	4	""	"STM2722"	2040	43220	110	85	101	61	60	78	78	79	16	20	33	16	0	1665	3024	4226	139	114	114	130	70	53	97	95	0	0.005	0.008	0.008	0.009	6.228	0.008	0.462	80	448	100	1558	2933	-7.792	7	1551	23	2910	8053	241882	1.375	41.343	0	0	0
1	4	4	""	"STM1618"	2230	43220	120	125	156	112	71	81	81	82	16	19	78	60	0	1482	2327	3313	142	114	114	123	44	35	98	97	0	0.032	0.034	0.035	0.033	3.093	0.024	0.476	120	466	100	1412	2288	-4.958	44	1368	75	2213	18660	279247	4.625	50.091	0	0	0
1	5	4	""	"STM1675"	2410	43220	120	146	432	785	181	83	83	87	38	43	55	47	0	570	2260	4445	196	115	115	138	168	121	66	55	0	0.138	0.163	0.193	0.171	5.875	0.136	0.581	120	460	100	518	2494	-2.852	63	455	349	2145	51852	271177	9.079	12.631	0	0	0
1	6	4	""	"STM1664"	2590	43210	110	247	402	541	134	83	83	88	40	45	86	72	0	1615	3021	5348	177	114	114	140	182	130	95	91	0	0.109	0.110	0.107	0.103	2.980	0.121	0.622	80	373	100	1665	3226	-3.194	164	1501	319	2907	32135	241673	7.850	15.830	0	0	0
1	7	4	"pyrH"	"STM0218"	2750	43210	120	1111	5449	11721	215	84	84	88	33	37	91	85	0	431	1229	2426	197	120	120	135	90	66	68	58	0	3.302	4.838	3.231	3.608	5.051	6.170	0.589	120	455	100	1338	6474	1.723	1027	311	5365	1109	653874	147530	162.455	12.156	0	0	0
1	8	4	"accA"	"STM0232"	2930	43220	120	2527	3375	2986	88	86	86	89	33	37	100	100	0	1582	1841	1357	73	118	118	124	35	28	95	95	0	1.667	1.909	1.794	2.176	3.166	2.563	0.517	120	449	100	3905	5012	0.738	2441	1464	3289	1723	404990	220962	99.576	49.057	0	0	0
1	9	4	"panC"	"STM0181"	3110	43220	120	1429	1955	1980	101	86	86	89	35	39	100	98	0	1867	2401	2301	95	118	118	132	109	82	92	90	0	0.768	0.819	0.654	0.768	3.018	0.742	0.464	120	514	100	3092	4152	-0.381	1343	1749	1869	2283	234650	288166	53.314	20.817	0	0	0
1	10	4	"sbmC"	"STM2061"	3310	43220	110	158	328	449	136	85	85	90	39	43	58	50	0	334	897	1351	150	121	121	139	124	89	65	42	0	0.343	0.313	0.399	0.335	5.271	0.218	0.396	80	394	100	286	1019	-1.545	73	213	243	776	26279	71763	6.103	6.113	0	0	0
1	11	4	"yeeO"	"STM2013"	3470	43220	120	191	281	255	90	85	85	87	18	20	94	87	0	2562	3652	4296	117	122	122	127	31	24	100	100	0	0.043	0.056	0.051	0.052	2.526	0.041	0.502	120	400	100	2546	3726	-4.525	106	2440	196	3530	33750	438272	10.778	113.710	0	0	0
1	12	4	"rcsA"	"STM1982"	3640	43220	110	212	334	324	97	85	85	88	29	32	88	81	0	1580	2789	2949	105	122	122	145	151	104	96	93	0	0.087	0.093	0.088	0.083	2.775	0.062	0.470	80	425	100	1585	2916	-3.521	127	1458	249	2667	26715	223085	8.483	17.510	0	0	0
1	13	4	"yjbB"	"STM4189"	3830	43230	70	205	254	154	60	87	87	87	20	22	81	75	0	866	969	656	67	122	122	140	63	45	93	87	0	0.159	0.197	0.178	0.171	1.998	0.180	0.686	32	226	100	862	1014	-2.657	118	744	167	847	8113	30998	8.350	13.159	0	0	0
1	14	4	"ubiA"	"STM4234"	4000	43220	120	891	1341	1738	129	79	79	81	18	22	99	98	0	2118	3311	4067	122	109	109	116	34	29	100	100	0	0.404	0.394	0.356	0.350	2.412	0.340	0.575	120	502	100	2821	4464	-1.307	812	2009	1262	3202	160902	397261	70.000	93.971	0	0	0
1	15	4	""	"STM4242"	4180	43220	120	597	743	665	89	74	74	85	195	229	90	68	0	5496	6798	6012	88	101	101	129	453	351	97	95	0	0.097	0.100	0.099	0.107	2.491	0.090	0.627	120	409	100	5918	7366	-3.367	523	5395	669	6697	89151	815791	3.374	14.722	0	0	0
1	16	4	""	"STM4272"	4360	43230	120	147	173	114	65	72	72	83	193	232	10	2	0	1367	1898	1947	102	99	99	125	448	358	92	73	0	0.059	0.056	0.053	0.053	2.199	0.094	0.232	120	419	100	1343	1900	-4.080	75	1268	101	1799	20766	227792	0.466	3.958	0	0	0
1	17	4	"yjcG"	"STM4273"	4540	43220	120	195	259	206	79	72	72	73	14	19	99	96	0	3811	5302	4928	92	97	97	99	16	16	100	100	0	0.033	0.036	0.034	0.033	2.271	0.028	0.503	120	350	100	3837	5392	-4.916	123	3714	187	5205	31134	636295	13.286	325.188	0	0	0
1	18	4	"sixA"	"STM2387"	4690	43230	140	317	797	1264	158	74	74	75	15	20	94	87	0	276	651	911	139	98	98	101	21	20	90	80	0	1.365	1.307	1.093	1.223	3.921	1.424	0.459	156	433	100	421	1276	0.449	243	178	723	553	124372	101624	48.133	26.190	0	0	0
1	19	4	"fes"	"STM0586"	4870	43220	110	92	135	121	89	77	77	82	32	39	31	17	0	184	359	483	134	103	103	128	163	127	37	25	0	0.185	0.227	0.204	0.255	5.083	0.134	0.402	80	419	100	96	314	-2.433	15	81	58	256	10774	28731	1.656	1.417	0	0	0
1	20	4	"maa"	"STM0472"	5070	43230	120	237	462	594	128	82	82	88	33	37	85	70	0	553	1003	1373	136	113	113	170	502	295	47	24	0	0.352	0.427	0.467	0.451	3.822	0.332	0.488	120	453	100	595	1270	-1.505	155	440	380	890	55410	120393	11.333	1.659	0	0	0
1	21	4	"ybbJ"	"STM0500"	5240	43220	120	137	199	170	85	89	89	92	23	25	65	50	0	296	545	721	132	119	119	126	34	26	85	75	0	0.271	0.258	0.271	0.292	4.664	0.172	0.367	120	390	100	225	536	-1.883	48	177	110	426	23841	65374	4.652	12.324	0	0	0
1	22	4	"allD"	"STM0528"	5420	43220	130	113	132	63	47	95	95	98	27	27	39	23	0	1937	2608	2702	103	124	124	134	40	29	98	97	0	0.010	0.015	0.015	0.016	3.993	0.015	0.366	120	396	100	1831	2521	-6.654	18	1813	37	2484	15787	312927	1.259	61.850	0	0	0
1	23	4	"yfdH"	"STM0558"	5600	43230	120	856	1434	1711	119	98	98	105	33	31	96	95	0	2335	3615	4187	115	137	137	152	58	38	100	98	0	0.345	0.384	0.367	0.336	2.625	0.330	0.591	120	375	100	2956	4814	-1.536	758	2198	1336	3478	172027	433794	40.273	59.707	0	0	0
1	24	4	""	"STM0573"	5780	43230	120	106	126	76	60	106	106	111	34	30	21	11	0	664	1902	2967	155	155	155	167	59	35	86	79	0	0.000	0.011	0.037	0.039	7.264	0.014	0.252	120	520	100	509	1767	Error	0	509	20	1747	15169	228221	0.441	29.407	0	0	0
1	1	5	""	"STM1836"	1690	43390	110	279	365	335	91	78	78	78	17	21	97	95	0	2752	3236	3256	100	114	114	119	40	33	100	100	0	0.076	0.092	0.086	0.079	2.020	0.070	0.531	80	458	100	2839	3409	-3.714	201	2638	287	3122	29168	258910	16.882	77.925	0	0	0
1	2	5	"ycgN"	"STM1811"	1870	43390	120	300	701	1284	183	76	76	77	16	20	95	95	0	684	1519	2426	159	112	112	127	62	48	100	96	0	0.392	0.444	0.430	0.374	3.444	0.445	0.616	120	446	100	796	2032	-1.353	224	572	625	1407	84094	182251	39.000	22.452	0	0	0
1	3	5	"kdsA"	"STM1772"	2030	43390	140	2101	3080	3795	123	78	78	82	18	21	100	100	0	1591	2148	2307	107	118	118	131	60	45	100	98	0	1.373	1.479	1.400	1.309	2.489	1.868	0.548	156	457	100	3496	5032	0.458	2023	1473	3002	2030	480485	335081	166.556	33.617	0	0	0
1	4	5	"galU"	"STM1752"	2230	43390	120	3126	3948	3367	85	82	82	84	19	22	100	100	0	2880	3452	2668	77	116	116	119	20	16	97	97	0	1.101	1.159	1.130	1.217	2.547	1.284	0.554	120	405	100	5808	7202	0.139	3044	2764	3866	3336	473757	414282	203.368	166.650	0	0	0
1	5	5	"yeaB"	"STM1825"	2390	43390	110	224	283	177	62	81	81	88	53	60	93	70	0	830	1183	1065	90	115	115	136	143	105	100	97	0	0.200	0.189	0.206	0.184	2.083	0.135	0.501	80	369	100	858	1270	-2.322	143	715	202	1068	22617	94613	3.679	7.322	0	0	0
1	6	5	""	"STM1808"	2580	43390	120	214	246	189	76	84	84	93	58	62	87	63	0	830	946	584	61	119	119	143	158	110	96	93	0	0.183	0.196	0.189	0.187	2.170	0.186	0.466	120	454	100	841	989	-2.451	130	711	162	827	29520	113491	2.638	5.082	0	0	0
1	7	5	""	"STM4011"	2750	43390	110	119	179	187	104	86	86	89	36	40	48	23	0	1375	3680	7236	196	120	120	131	70	53	100	98	0	0.026	0.026	0.027	0.027	3.445	0.021	0.685	80	373	100	1288	3653	-5.249	33	1255	93	3560	14321	294364	2.500	50.700	0	0	0
1	8	5	"yihG"	"STM3998"	2930	43400	120	161	509	838	164	85	85	90	35	38	65	50	0	442	1760	3098	176	121	121	130	68	52	75	69	0	0.237	0.259	0.312	0.274	5.820	0.196	0.494	120	395	100	397	2063	-2.079	76	321	424	1639	61091	211171	11.971	23.971	0	0	0
1	9	5	"argC"	"STM4121"	3110	43400	120	181	397	496	124	86	86	88	19	21	71	65	0	1003	2314	3860	166	120	120	123	24	19	92	81	0	0.108	0.142	0.174	0.171	5.749	0.094	0.508	120	382	100	978	2505	-3.216	95	883	311	2194	47688	277651	16.263	91.292	0	0	0
1	10	5	"ego"	"STM4074"	3290	43400	120	102	143	131	91	90	90	91	22	24	43	29	0	1014	2922	4987	170	122	122	128	31	24	86	78	0	0.013	0.019	0.030	0.036	5.911	0.020	0.597	120	390	100	904	2853	-6.216	12	892	53	2800	17213	350625	2.364	90.129	0	0	0
1	11	5	"cpxP"	"STM4060"	3460	43390	120	191	459	670	145	89	89	91	20	21	78	67	0	556	1613	2436	151	125	125	130	30	23	87	78	0	0.237	0.249	0.280	0.283	5.183	0.219	0.620	120	380	100	533	1858	-2.079	102	431	370	1488	55020	193619	18.400	49.433	0	0	0
1	12	5	""	"Not LT2a86"	3640	43400	120	164	394	495	125	86	86	91	29	31	70	57	0	497	1082	1522	140	124	124	139	141	101	63	51	0	0.209	0.322	0.333	0.337	4.678	0.222	0.413	120	428	100	451	1266	-2.258	78	373	308	958	47237	129780	10.448	6.688	0	0	0
1	13	5	"smg"	"STM3404"	3820	43400	120	585	1315	2198	167	84	84	86	19	22	97	96	0	981	1655	2039	123	119	119	125	35	28	99	97	0	0.581	0.801	0.655	0.614	3.625	1.017	0.356	120	461	100	1363	2767	-0.783	501	862	1231	1536	157842	198644	64.684	43.714	0	0	0
1	14	5	"rpsM"	"STM3418"	3990	43400	110	660	1096	1180	107	80	80	82	17	20	98	97	0	154	197	167	84	111	111	114	23	20	72	47	0	13.488	11.814	14.305	14.074	3.079	15.727	0.155	80	373	100	623	1102	3.754	580	43	1016	86	87645	15790	59.647	3.609	0	0	0
1	15	5	"rpsH"	"STM3426"	4170	43400	120	2632	4447	5835	131	78	78	79	16	20	100	100	0	146	192	145	75	107	107	109	20	18	73	47	0	65.487	51.400	58.335	64.484	3.296	49.301	0.726	120	414	100	2593	4454	6.033	2554	39	4369	85	533699	23053	273.000	4.150	0	0	0
1	16	5	"rpsQ"	"STM3431"	4350	43410	120	527	1041	1473	141	76	76	78	16	20	100	100	0	152	206	182	88	105	105	109	25	22	70	47	0	9.596	9.554	8.647	10.933	4.134	25.827	0.054	120	389	100	498	1066	3.262	451	47	965	101	124881	24764	60.188	3.880	0	0	0
1	17	5	"rplV"	"STM3435"	4530	43410	120	2592	3306	3767	113	76	76	79	19	24	100	99	0	163	185	95	51	103	103	108	26	24	76	53	0	41.933	39.390	42.172	43.543	2.697	59.162	0.413	120	384	100	2576	3312	5.390	2516	60	3230	82	396735	22175	169.842	2.962	0	0	0
1	18	5	"rplC"	"STM3440"	4710	43410	120	2744	5739	8980	156	77	77	79	20	25	100	100	0	171	216	152	70	100	100	104	20	19	83	70	0	37.563	48.810	37.093	45.707	3.217	79.539	0.442	120	397	100	2738	5778	5.231	2667	71	5662	116	688712	25940	283.000	5.600	0	0	0
1	19	5	"yjgA"	"STM4437"	4880	43400	110	1833	3119	4425	141	79	79	125	348	278	95	88	0	1068	1823	2787	152	102	102	131	180	137	95	87	0	1.816	1.766	1.982	1.785	2.729	3.555	0.346	80	407	100	2720	4761	0.861	1754	966	3040	1721	249534	145858	8.603	9.400	0	0	0
1	20	5	"holC"	"STM4476"	5060	43400	120	406	1377	2318	168	83	83	127	343	270	48	32	0	422	891	1433	160	110	110	127	125	98	75	60	0	1.035	1.657	1.228	1.263	4.220	2.054	0.531	120	415	100	635	2075	0.050	323	312	1294	781	165196	106932	3.644	6.112	0	0	0
1	21	5	"yjiE"	"STM4511"	5240	43400	120	202	455	621	136	89	89	95	31	32	74	62	0	924	2153	3651	169	116	116	129	69	53	85	81	0	0.140	0.180	0.175	0.180	4.261	0.123	0.492	120	397	100	921	2403	-2.838	113	808	366	2037	54546	258354	11.613	29.333	0	0	0
1	22	5	"fhuF"	"STM4550"	5420	43400	120	229	831	1324	159	96	96	102	30	29	66	55	0	384	2084	3111	149	131	131	140	44	31	72	60	0	0.526	0.376	0.358	0.389	7.634	0.306	0.461	120	411	100	386	2688	-0.928	133	253	735	1953	99680	250095	24.300	44.182	0	0	0
1	23	5	"smp"	"STM4577"	5590	43390	120	150	335	505	150	98	98	105	32	30	58	45	0	513	1324	2351	177	141	141	153	52	33	79	70	0	0.140	0.200	0.216	0.197	5.184	0.164	0.596	120	420	100	424	1420	-2.839	52	372	237	1183	40150	158859	7.188	22.519	0	0	0
1	24	5	"arcA"	"STM4598"	5770	43390	100	99	100	26	26	103	103	108	31	28	8	1	0	139	161	58	36	153	153	161	49	30	21	7	0	0.286	-0.375	0.515	0.419	3.954	0.241	0.109	80	396	100	-18	5	-1.807	-4	-14	-3	8	8021	12861	-0.258	0.000	0	0	0
1	1	6	""	"STM3548"	1680	43550	110	89	106	61	57	79	79	79	16	20	43	21	0	797	1058	723	68	114	114	119	52	43	100	98	0	0.015	0.029	0.024	0.026	3.799	0.022	0.201	80	494	100	693	971	-6.094	10	683	27	944	8468	84664	1.688	18.058	0	0	0
1	2	6	"yhgG"	"STM3507"	1870	43570	120	104	142	100	70	79	79	79	16	20	63	45	0	242	373	395	105	112	112	117	53	45	80	57	0	0.192	0.241	0.273	0.268	3.860	0.181	0.464	120	425	100	155	324	-2.379	25	130	63	261	16997	44809	3.938	4.830	0	0	0
1	3	6	"nanA"	"STM3339"	2040	43550	120	117	185	191	103	82	82	84	19	22	55	48	0	1009	3036	5289	174	117	117	119	22	18	100	99	0	0.039	0.035	0.038	0.042	3.466	0.032	0.764	120	398	100	927	3022	-4.672	35	892	103	2919	22165	364300	5.316	132.591	0	0	0
1	4	6	"mtgA"	"STM3326"	2220	43570	120	285	544	781	143	83	83	86	22	25	95	89	0	759	1409	1746	123	117	117	120	21	17	98	98	0	0.315	0.357	0.320	0.307	3.363	0.307	0.438	120	420	100	844	1753	-1.668	202	642	461	1292	65270	169031	20.818	61.381	0	0	0
1	5	6	"yhbZ"	"STM3301"	2400	43570	120	1655	3453	4778	138	86	86	95	49	51	100	100	0	1234	2385	3098	129	121	121	133	76	57	96	93	0	1.410	1.487	1.501	1.529	3.442	1.730	0.566	120	415	100	2682	5631	0.495	1569	1113	3367	2264	414408	286234	68.531	29.632	0	0	0
1	6	6	"truB"	"STM3284"	2580	43560	120	2202	5450	10531	193	86	86	92	32	34	98	95	0	1233	2809	5197	185	123	123	130	36	27	97	96	0	1.906	1.997	1.852	1.765	2.360	2.166	0.805	120	412	100	3226	8050	0.931	2116	1110	5364	2686	654011	337034	167.438	74.417	0	0	0
1	7	6	"yqhD"	"STM3164"	2760	43560	120	394	945	1517	160	85	85	87	18	20	97	90	0	1308	2728	3878	142	123	123	130	51	39	99	95	0	0.261	0.330	0.255	0.255	3.627	0.293	0.536	120	416	100	1494	3465	-1.939	309	1185	860	2605	113375	327374	47.667	50.941	0	0	0
1	8	6	"yghU"	"STM3140"	2930	43560	120	189	353	496	140	85	85	89	20	22	80	70	0	521	1394	2439	174	123	123	131	54	41	88	77	0	0.261	0.211	0.259	0.233	4.069	0.153	0.536	120	396	100	502	1539	-1.936	104	398	268	1271	42360	167327	13.200	23.389	0	0	0
1	9	6	"mltC"	"STM3112"	3110	43570	120	1370	2791	3575	128	87	87	89	21	23	98	96	0	2063	3799	5238	137	123	123	130	35	26	97	96	0	0.661	0.736	0.725	0.704	3.410	0.642	0.649	120	388	100	3223	6380	-0.597	1283	1940	2704	3676	334879	455888	128.667	104.829	0	0	0
1	10	6	"yggJ"	"STM3094"	3280	43560	120	714	1798	3170	176	90	90	91	20	21	93	91	0	855	1870	3118	166	126	126	132	34	25	92	89	0	0.856	0.979	0.946	0.917	3.969	1.012	0.652	120	403	100	1353	3452	-0.224	624	729	1708	1744	215790	224383	85.350	51.118	0	0	0
1	11	6	""	"STM3073"	3470	43570	120	113	244	648	265	91	91	93	21	22	50	31	0	796	2398	4875	203	125	125	132	34	25	94	88	0	0.033	0.067	0.046	0.054	5.187	0.108	0.710	120	414	100	693	2426	-4.931	22	671	153	2273	29302	287710	7.190	66.647	0	0	0
1	12	6	"ygfA"	"STM3061"	3640	43580	120	165	280	289	103	90	90	93	22	23	81	61	0	491	922	1168	126	125	125	131	34	25	87	80	0	0.205	0.238	0.235	0.254	3.475	0.180	0.527	120	429	100	441	987	-2.287	75	366	190	797	33589	110622	8.500	23.265	0	0	0
1	13	6	"yeaH"	"STM1284"	3820	43570	120	469	787	1032	131	88	88	90	21	23	89	83	0	2809	4467	6073	135	124	124	130	34	26	95	93	0	0.142	0.161	0.160	0.141	3.435	0.141	0.697	120	420	100	3066	5042	-2.817	381	2685	699	4343	94470	536063	33.190	127.559	0	0	0
1	14	6	"ydiZ"	"STM1325"	4000	43570	120	117	138	69	50	87	87	90	23	25	54	35	0	358	454	335	73	123	123	130	36	27	87	79	0	0.128	0.154	0.179	0.152	4.266	0.104	0.258	120	404	100	265	382	-2.970	30	235	51	331	16545	54535	2.087	9.000	0	0	0
1	15	6	"aroH"	"STM1347"	4170	43570	120	509	873	1140	130	85	85	89	22	24	91	89	0	1375	2396	2968	123	118	118	126	35	27	96	95	0	0.337	0.346	0.350	0.343	3.750	0.271	0.480	120	379	100	1681	3066	-1.568	424	1257	788	2278	104717	287490	35.636	64.857	0	0	0
1	16	6	"orf242"	"STM1390"	4350	43580	120	194	405	697	172	85	85	89	22	24	70	62	0	889	2243	3795	169	120	120	127	35	27	88	84	0	0.142	0.151	0.160	0.152	4.030	0.088	0.234	120	363	100	878	2443	-2.819	109	769	320	2123	48615	269128	14.364	60.457	0	0	0
1	17	6	"ydhO"	"STM1432"	4520	43580	130	309	683	1054	154	88	88	93	34	36	93	80	0	999	1795	2634	146	121	121	128	38	29	93	90	0	0.252	0.355	0.324	0.343	3.573	0.313	0.540	120	404	100	1099	2269	-1.990	221	878	595	1674	81928	215347	17.353	43.868	0	0	0
1	18	6	"ydgR"	"STM1452"	4700	43580	120	1050	1910	3360	175	86	86	90	35	38	100	98	0	956	1695	2326	137	110	110	117	31	26	100	100	0	1.139	1.151	1.124	1.115	2.991	1.487	0.525	120	400	100	1810	3409	0.188	964	846	1824	1585	229250	203394	52.000	50.903	0	0	0
1	19	6	"ugpC"	"STM3554"	4890	43580	120	736	953	904	94	86	86	119	277	232	79	60	0	4456	5948	6843	115	110	110	127	113	88	100	98	0	0.150	0.149	0.141	0.142	2.564	0.092	0.414	120	427	100	4996	6705	-2.741	650	4346	867	5838	114331	713812	3.011	51.513	0	0	0
1	20	6	"ftsX"	"STM3569"	5060	43570	120	1248	1388	904	65	87	87	112	221	197	95	85	0	2785	2899	1643	56	117	117	135	123	91	100	100	0	0.435	0.468	0.416	0.419	1.882	0.445	0.739	120	442	100	3829	4083	-1.200	1161	2668	1301	2782	166512	347927	5.774	22.472	0	0	0
1	21	6	"yhhM"	"STM3574"	5260	43570	120	267	353	306	86	90	90	96	31	32	94	89	0	1305	1726	2139	123	126	126	138	70	50	98	95	0	0.150	0.164	0.163	0.162	2.030	0.124	0.569	120	427	100	1356	1863	-2.736	177	1179	263	1600	42300	207130	8.290	22.686	0	0	0
1	22	6	"yhhS"	"STM3581"	5410	43580	110	655	1004	1089	108	96	96	103	31	30	97	97	0	3709	5012	4841	96	137	137	155	118	76	98	97	0	0.156	0.186	0.161	0.171	2.169	0.143	0.441	80	385	100	4131	5783	-2.676	559	3572	908	4875	80312	400932	29.065	41.161	0	0	0
1	23	6	"yhhJ"	"STM3585"	5600	43590	120	309	423	387	91	98	98	106	34	32	96	93	0	3705	4867	4689	96	144	144	160	112	70	100	100	0	0.059	0.069	0.063	0.061	2.115	0.060	0.604	120	439	100	3772	5048	-4.077	211	3561	325	4723	50707	584054	9.324	42.027	0	0	0
1	24	6	"gor"	"STM3597"	5770	43580	130	2709	4206	5107	121	106	106	113	37	32	99	98	0	2314	3676	4097	111	153	153	167	62	37	100	100	0	1.205	1.164	1.004	1.009	2.918	1.304	0.559	120	604	100	4764	7623	0.268	2603	2161	4100	3523	504737	441154	110.622	56.597	0	0	0
1	1	7	"yicN"	"STM3786"	1700	43730	110	288	334	265	79	81	81	86	26	30	96	93	0	1594	2237	2637	117	117	117	134	87	64	100	98	0	0.140	0.119	0.124	0.125	2.054	0.100	0.690	80	521	100	1684	2373	-2.835	207	1477	253	2120	26748	178954	9.538	24.172	0	0	0
1	2	7	"yidH"	"STM3805"	1870	43750	120	147	292	481	164	81	81	84	25	29	72	58	0	433	1058	2128	201	115	115	120	31	25	93	81	0	0.208	0.224	0.221	0.240	3.744	0.200	0.759	120	478	100	384	1154	-2.268	66	318	211	943	35011	126912	8.320	30.258	0	0	0
1	3	7	"yidQ"	"STM3810"	2030	43750	110	176	416	786	188	80	80	89	63	70	57	41	0	367	971	1793	184	116	116	131	116	88	72	55	0	0.382	0.393	0.321	0.364	3.752	0.344	0.556	80	432	100	347	1191	-1.387	96	251	336	855	33282	77666	5.190	7.241	0	0	0
1	4	7	""	"STM3820"	2220	43750	120	99	120	72	60	83	83	91	60	65	20	6	0	2019	3718	5850	157	120	120	136	111	81	95	87	0	0.008	0.010	0.015	0.015	3.826	0.010	0.475	120	489	100	1915	3635	-6.891	16	1899	37	3598	14456	446143	0.483	32.270	0	0	0
1	5	7	"torR"	"STM3824"	2390	43740	120	909	1021	735	71	87	87	93	31	33	97	96	0	3129	3505	2124	60	130	130	136	40	29	99	99	0	0.274	0.277	0.280	0.250	1.997	0.268	0.747	120	440	100	3821	4309	-1.867	822	2999	934	3375	122461	420611	29.935	84.225	0	0	0
1	6	7	"dgoR"	"STM3830"	2570	43740	120	409	712	777	109	90	90	96	33	34	98	93	0	2677	4474	5059	113	127	127	135	37	27	100	100	0	0.125	0.143	0.153	0.138	2.405	0.127	0.635	120	472	100	2869	4969	-2.999	319	2550	622	4347	85491	536876	18.667	117.270	0	0	0
1	7	7	"pdxA"	"STM0091"	2750	43750	120	5895	5603	2736	48	88	88	92	23	25	100	99	0	6652	6140	2769	45	128	128	133	32	24	99	99	0	0.890	0.917	0.898	0.944	2.195	0.930	0.905	120	509	100	12331	11527	-0.168	5807	6524	5515	6012	672390	736766	239.609	187.719	0	0	0
1	8	7	""	"STM0099"	2930	43740	110	150	186	154	82	87	87	91	21	23	93	75	0	1903	2249	1931	85	129	129	137	55	40	100	100	0	0.036	0.047	0.040	0.040	2.120	0.048	0.519	80	444	100	1837	2219	-4.816	63	1774	99	2120	14876	179887	4.524	38.400	0	0	0
1	9	7	"yabB"	"STM0119"	3110	43750	120	1304	3636	8015	220	90	90	92	23	25	100	99	0	774	1794	3575	199	130	130	137	53	38	93	87	0	1.885	2.131	1.935	1.998	3.045	2.387	0.817	120	492	100	1858	5210	0.915	1214	644	3546	1664	436308	215275	154.087	31.264	0	0	0
1	10	7	"murE"	"STM0123"	3290	43760	120	1591	2324	2741	117	93	93	95	22	23	99	99	0	1179	1592	1582	99	129	129	135	35	25	95	94	0	1.427	1.525	1.328	1.638	2.718	1.790	0.711	120	473	100	2548	3694	0.513	1498	1050	2231	1463	278821	191082	101.318	41.629	0	0	0
1	11	7	"lpxC"	"STM0134"	3460	43750	120	1890	4256	8341	195	92	92	95	25	26	99	99	0	834	1321	1927	145	128	128	135	35	25	98	93	0	2.547	3.490	2.888	2.779	3.014	5.077	0.657	120	449	100	2504	5357	1.349	1798	706	4164	1193	510669	158575	166.440	33.886	0	0	0
1	12	7	"hofC"	"STM0142"	3650	43760	110	142	332	455	137	93	93	96	24	25	61	50	0	919	3606	6299	174	137	137	143	39	27	90	77	0	0.063	0.069	0.086	0.100	5.165	0.061	0.784	80	410	100	831	3708	-3.996	49	782	239	3469	26537	288473	9.833	88.795	0	0	0
1	13	7	""	"STM1546"	3820	43760	120	138	181	133	73	90	90	94	23	24	73	50	0	1092	1485	1286	86	136	136	143	39	27	100	98	0	0.050	0.067	0.058	0.060	3.098	0.059	0.413	120	441	100	1004	1440	-4.316	48	956	91	1349	21685	178149	3.783	34.410	0	0	0
1	14	7	""	"STM1550"	4000	43750	120	308	573	797	139	91	91	94	23	24	90	85	0	928	1963	3202	163	135	135	142	38	26	99	96	0	0.274	0.264	0.255	0.246	3.008	0.212	0.666	120	459	100	1010	2310	-1.870	217	793	482	1828	68716	235512	20.826	47.921	0	0	0
1	15	7	""	"STM1555"	4180	43750	120	158	196	146	74	94	94	97	26	26	80	62	0	1596	2109	2025	96	138	138	145	45	31	97	96	0	0.044	0.052	0.050	0.047	2.617	0.052	0.624	120	453	100	1522	2073	-4.510	64	1458	102	1971	23488	253077	3.808	43.644	0	0	0
1	16	7	""	"STM1561"	4350	43750	120	176	275	301	109	95	95	102	35	34	78	60	0	2857	5067	6486	128	139	139	148	51	34	100	100	0	0.030	0.037	0.033	0.031	2.684	0.038	0.735	120	425	100	2799	5108	-5.068	81	2718	180	4928	33011	608034	4.943	96.451	0	0	0
1	17	7	"adhP"	"STM1567"	4530	43770	120	1516	2081	2160	103	100	100	111	56	50	97	96	0	2578	3304	3665	110	139	139	151	52	34	99	96	0	0.581	0.626	0.568	0.650	2.527	0.509	0.527	120	432	100	3855	5146	-0.784	1416	2439	1981	3165	249749	396499	35.179	60.635	0	0	0
1	18	7	"yddG"	"STM1571"	4710	43750	120	233	330	343	103	97	97	106	40	37	82	69	0	2323	3362	4431	131	132	132	143	56	39	100	98	0	0.062	0.072	0.069	0.059	2.509	0.061	0.632	120	432	100	2327	3463	-4.010	136	2191	233	3230	39541	403479	5.600	57.482	0	0	0
1	19	7	"topA"	"STM1714"	4880	43760	120	1019	2443	3637	148	97	97	104	33	31	97	93	0	1175	2093	3004	143	133	133	142	44	30	98	93	0	0.885	1.197	1.178	0.985	3.595	1.254	0.697	120	454	100	1964	4306	-0.177	922	1042	2346	1960	293166	251132	70.879	44.341	0	0	0
1	20	7	"trpH"	"STM1721"	5060	43760	120	1012	1763	2280	129	93	93	99	28	28	100	100	0	2792	4470	4991	111	132	132	143	100	69	100	100	0	0.345	0.385	0.359	0.361	2.240	0.391	0.767	120	466	100	3579	6008	-1.533	919	2660	1670	4338	211541	536371	59.429	43.270	0	0	0
1	21	7	"cls"	"STM1739"	5240	43760	120	743	927	962	103	94	94	100	29	29	95	92	0	3477	4152	3800	91	132	132	145	101	69	99	96	0	0.194	0.207	0.213	0.185	2.537	0.192	0.685	120	475	100	3994	4853	-2.366	649	3345	833	4020	111245	498243	28.517	39.673	0	0	0
1	22	7	"tdk"	"STM1750"	5420	43770	120	241	728	1285	176	97	97	106	35	33	80	70	0	548	1424	2725	191	137	137	151	103	68	78	69	0	0.350	0.490	0.329	0.396	4.143	0.360	0.466	120	476	100	555	1918	-1.513	144	411	631	1287	87409	170928	17.771	12.359	0	0	0
1	23	7	"narX"	"STM1766"	5590	43750	130	542	703	629	89	101	101	112	41	36	92	87	0	5546	7290	7025	96	144	144	160	104	65	100	99	0	0.082	0.084	0.081	0.075	2.280	0.076	0.730	120	473	100	5843	7748	-3.615	441	5402	602	7146	84358	874802	14.415	68.558	0	0	0
1	24	7	"ychM"	"STM1781"	5770	43760	120	472	735	940	127	111	111	123	48	39	90	81	0	2126	2859	2682	93	158	158	175	69	39	95	92	0	0.183	0.231	0.220	0.209	2.674	0.254	0.619	120	554	100	2329	3325	-2.447	361	1968	624	2701	88184	343054	12.750	38.899	0	0	0
1	1	8	""	"STM2303"	1680	43940	110	278	402	448	111	89	89	105	61	58	95	83	0	1058	1680	2098	124	131	131	146	65	44	100	95	0	0.204	0.202	0.209	0.209	1.701	0.195	0.679	80	523	100	1116	1862	-2.294	189	927	313	1549	32130	134438	4.869	23.600	0	0	0
1	2	8	"nuoL"	"STM2318"	1850	43940	110	17452	17112	4078	23	89	89	112	90	80	100	100	0	8207	7976	1381	17	126	126	142	73	51	100	100	0	2.149	2.169	2.163	2.134	1.245	2.277	0.932	80	475	100	25444	24873	1.103	17363	8081	17023	7850	1368957	638074	188.889	107.315	0	0	0
1	3	8	"nuoA"	"STM2328"	2040	43930	110	4801	6282	6432	102	86	86	98	77	78	100	100	0	1760	2100	1653	78	122	122	139	80	57	100	100	0	2.879	3.132	2.963	2.843	1.522	3.748	0.872	80	492	100	6353	8174	1.525	4715	1638	6196	1978	502543	168003	80.312	24.513	0	0	0
1	4	8	"yfbT"	"STM2334"	2220	43940	110	1282	1435	861	60	83	83	85	20	23	100	100	0	2856	3068	1303	42	126	126	135	42	31	100	100	0	0.439	0.460	0.450	0.439	1.475	0.462	0.772	80	460	100	3929	4294	-1.187	1199	2730	1352	2942	114775	245403	67.500	69.833	0	0	0
1	5	8	""	"STM2340"	2400	43940	110	304	389	297	76	84	84	87	19	21	98	97	0	2935	3593	3087	85	135	135	145	50	34	100	100	0	0.079	0.088	0.081	0.083	2.169	0.078	0.622	80	461	100	3020	3763	-3.670	220	2800	305	3458	31138	287454	15.895	68.960	0	0	0
1	6	8	""	"STM2344"	2570	43940	110	272	276	115	41	88	88	91	23	25	98	97	0	2952	3009	2031	67	130	130	136	36	26	100	100	0	0.065	0.065	0.066	0.065	1.784	0.054	0.608	80	472	100	3006	3067	-3.939	184	2822	188	2879	22052	240705	8.043	79.806	0	0	0
1	7	8	""	"STM2528"	2760	43940	110	246	255	72	28	92	92	96	25	26	100	98	0	7309	7733	2953	38	135	135	141	39	27	100	100	0	0.021	0.021	0.021	0.021	1.452	0.020	0.813	80	460	100	7328	7761	-5.542	154	7174	163	7598	20409	618646	6.360	194.667	0	0	0
1	8	8	"nifU"	"STM2542"	2930	43940	110	4517	6505	7709	118	89	89	94	24	25	100	100	0	1181	1562	1561	99	131	131	138	47	34	100	100	0	4.217	4.484	4.165	4.313	1.601	5.273	0.823	80	474	100	5478	7847	2.076	4428	1050	6416	1431	520384	124962	267.125	30.298	0	0	0
1	9	8	"yjdL"	"STM2560"	3110	43940	110	684	736	322	43	92	92	95	23	24	100	100	0	8496	9145	3229	35	133	133	139	36	25	100	100	0	0.071	0.071	0.070	0.068	1.397	0.068	0.768	80	460	100	8955	9656	-3.820	592	8363	644	9012	58902	731607	27.870	250.167	0	0	0
1	10	8	"yfhK"	"STM2564"	3290	43950	110	1248	1556	1166	74	94	94	97	23	23	100	100	0	5480	6355	3881	61	135	135	141	34	24	100	100	0	0.216	0.235	0.222	0.218	1.632	0.229	0.784	80	400	100	6499	7682	-2.212	1154	5345	1462	6220	124474	508412	63.435	182.765	0	0	0
1	11	8	""	"STM2575"	3460	43930	120	276	283	135	47	93	93	97	25	25	90	85	0	5131	4973	2851	57	135	135	139	32	23	99	98	0	0.037	0.039	0.040	0.040	2.456	0.035	0.678	120	462	100	5179	5028	-4.771	183	4996	190	4838	33964	596758	7.440	151.063	0	0	0
1	12	8	""	"STM2590"	3630	43930	110	252	283	153	54	94	94	98	24	24	98	96	0	7491	8536	4800	56	141	141	171	213	124	100	100	0	0.021	0.023	0.021	0.021	1.493	0.023	0.805	80	429	100	7508	8584	-5.540	158	7350	189	8395	22602	682840	7.708	39.272	0	0	0
1	13	8	"yraO"	"STM3266"	3820	43930	120	1722	1908	1251	65	93	93	98	26	26	95	95	0	2715	2922	1732	59	145	145	171	203	118	96	93	0	0.634	0.654	0.656	0.600	2.346	0.641	0.755	120	473	100	4199	4592	-0.658	1629	2570	1815	2777	229007	350594	69.615	13.552	0	0	0
1	14	8	"yhbU"	"STM3274"	3990	43940	110	256	262	67	25	95	95	98	25	25	96	95	0	11152	11727	2763	23	143	143	157	81	51	100	100	0	0.015	0.014	0.014	0.014	1.460	0.014	0.810	80	439	100	11170	11751	-6.095	161	11009	167	11584	20958	938148	6.560	142.840	0	0	0
1	15	8	""	"STM3278"	4180	43950	110	145	147	31	21	99	99	105	33	31	71	18	0	5374	5418	1496	27	152	152	165	81	49	100	100	0	0.009	0.009	0.009	0.008	1.657	0.009	0.368	80	474	100	5268	5314	-6.827	46	5222	48	5266	11789	433439	1.273	64.852	0	0	0
1	16	8	"yhbC"	"STM3288"	4350	43940	110	6439	7187	5289	73	107	107	125	140	112	100	100	0	2059	2212	883	39	152	152	165	60	36	100	100	0	3.320	3.437	3.305	3.232	1.337	4.387	0.864	80	441	100	8239	9140	1.731	6332	1907	7080	2060	574992	176931	50.443	34.117	0	0	0
1	17	8	"mrsA"	"STM3294"	4530	43940	130	11466	11508	2712	23	112	112	128	129	100	100	100	0	10977	11202	1947	17	156	156	171	76	44	100	100	0	1.049	1.032	1.062	1.004	1.323	1.063	0.917	120	526	100	22175	22442	0.069	11354	10821	11396	11046	1380917	1344281	88.217	145.145	0	0	0
1	18	8	"rplU"	"STM3304"	4700	43940	110	11046	14985	12802	85	114	114	131	77	58	100	100	2	492	590	383	64	153	153	168	67	39	95	91	0	32.248	34.030	34.330	35.528	1.627	38.845	0.777	80	465	100	11271	15308	5.011	10932	339	14871	437	1198792	47167	192.909	6.299	0	0	0
1	19	8	"ybgJ"	"STM0712"	4890	43950	110	2215	2996	2827	94	111	111	126	75	59	100	100	0	5691	6191	4316	69	153	153	165	64	38	100	100	0	0.380	0.478	0.419	0.437	1.495	0.514	0.787	80	447	100	7642	8923	-1.396	2104	5538	2885	6038	239695	495268	38.267	94.156	0	0	0
1	20	8	""	"STM0719"	5060	43940	110	192	192	35	18	105	105	114	39	34	95	63	0	12784	12718	713	5	152	152	189	271	143	100	100	0	0.007	0.007	0.007	0.006	1.733	0.007	0.502	80	459	100	12719	12653	-7.182	87	12632	87	12566	15372	1017421	2.000	46.232	0	0	0
1	21	8	""	"STM0725"	5240	43940	100	128	134	39	29	106	106	116	44	37	18	3	0	3380	3438	876	25	151	151	189	271	143	100	100	0	0.007	0.009	0.008	0.007	2.640	0.007	0.070	80	414	100	3251	3315	-7.197	22	3229	28	3287	10688	275032	0.409	11.989	0	0	0
1	22	8	"sdhA"	"STM0734"	5420	43950	110	16028	17362	6376	36	106	106	140	287	205	100	100	0	8022	8525	2246	26	142	142	160	86	53	100	100	0	2.021	2.058	1.996	2.008	1.238	2.230	0.906	80	426	100	23802	25639	1.015	15922	7880	17256	8383	1388944	682029	60.007	97.267	0	0	0
1	23	8	"tolQ"	"STM0745"	5600	43950	100	4934	5410	2210	40	111	111	144	295	204	100	100	0	6425	6616	2546	38	145	145	166	87	52	100	100	0	0.768	0.819	0.806	0.822	1.276	0.811	0.905	80	402	100	11103	11770	-0.381	4823	6280	5299	6471	432809	529269	17.851	74.138	0	0	0
1	24	8	"nadA"	"STM0756"	5770	43950	110	1085	1127	492	43	117	117	124	44	35	100	100	0	13647	13743	5405	39	164	164	189	124	65	100	100	0	0.072	0.074	0.071	0.071	1.331	0.075	0.912	80	490	100	14451	14589	-3.800	968	13483	1010	13579	90133	1099410	22.795	109.306	0	0	0
1	1	9	"yliJ"	"STM0862"	1690	44120	120	1910	1904	1129	59	92	92	129	180	139	91	87	0	5694	5359	3128	58	134	134	152	78	51	97	97	0	0.327	0.347	0.318	0.314	2.598	0.317	0.762	120	563	100	7378	7037	-1.613	1818	5560	1812	5225	228517	643078	9.861	66.756	0	0	0
1	2	9	""	"STM0869"	1870	44120	110	467	505	199	39	85	85	113	189	167	98	51	0	7672	8337	3319	39	134	134	157	88	56	100	100	0	0.051	0.051	0.050	0.051	1.368	0.046	0.395	80	435	100	7920	8623	-4.303	382	7538	420	8203	40363	666959	2.074	92.955	0	0	0
1	3	9	"potF"	"STM0877"	2040	44110	110	1087	1074	199	18	85	85	93	47	50	100	100	0	9031	8754	1466	16	133	133	145	49	33	100	100	0	0.113	0.115	0.112	0.114	1.232	0.112	0.933	80	467	100	9900	9610	-3.151	1002	8898	989	8621	85913	700286	20.872	175.694	0	0	0
1	4	9	""	"STM0884"	2220	44110	110	213	227	87	38	85	85	88	22	25	100	97	0	10970	11661	3462	29	139	139	150	71	47	100	100	0	0.012	0.012	0.012	0.012	1.384	0.012	0.660	80	490	100	10959	11664	-6.403	128	10831	142	11522	18131	932842	6.318	162.127	0	0	0
1	5	9	""	"STM0893"	2410	44110	110	361	352	63	17	83	83	85	17	20	100	100	0	15119	14445	2816	19	140	140	154	73	47	100	100	0	0.019	0.019	0.018	0.019	1.192	0.019	0.923	80	452	100	15257	14574	-5.752	278	14979	269	14305	28160	1155564	15.706	195.767	0	0	0
1	6	9	""	"STM0897"	2570	44110	100	95	94	19	20	87	87	89	20	22	25	1	0	4265	4530	1462	32	133	133	142	54	38	100	100	0	0.002	0.002	0.004	0.004	2.134	0.002	0.037	80	394	100	4140	4404	-9.013	8	4132	7	4397	7514	362362	0.250	81.259	0	0	0
1	7	9	""	"STM1032"	2750	44110	110	859	945	290	30	91	91	94	23	24	100	100	0	12543	13944	4664	33	134	134	142	39	27	100	100	0	0.062	0.062	0.062	0.062	1.246	0.059	0.925	80	467	100	13177	14664	-4.014	768	12409	854	13810	75617	1115513	37.000	353.897	0	0	0
1	8	9	""	"STM1036"	2930	44110	110	302	324	135	41	92	92	97	25	25	100	98	0	5121	5382	2142	39	139	139	147	41	27	100	100	0	0.042	0.044	0.042	0.042	1.488	0.043	0.767	80	478	100	5192	5475	-4.568	210	4982	232	5243	25954	430560	9.080	127.683	0	0	0
1	9	9	""	"STM1041"	3110	44110	110	840	1037	686	66	96	96	97	22	22	100	100	0	13420	15410	8197	53	137	137	147	41	27	100	100	0	0.056	0.062	0.057	0.057	1.590	0.059	0.773	80	440	100	14027	16214	-4.158	744	13283	941	15273	82935	1232804	42.727	372.268	0	0	0
1	10	9	"metH"	"STM4188"	3280	44100	100	1730	1675	647	38	95	95	99	23	23	100	100	0	9377	8964	2763	30	145	145	155	49	31	100	100	0	0.177	0.179	0.173	0.166	1.494	0.181	0.937	80	400	100	10867	10399	-2.497	1635	9232	1580	8819	134022	717091	68.522	179.776	0	0	0
1	11	9	""	"STM4197"	3460	44110	110	96	112	49	43	94	94	98	23	23	30	15	0	733	1944	2873	147	145	145	155	51	32	100	97	0	0.003	0.010	0.025	0.023	4.045	0.012	0.349	80	472	100	590	1817	-8.200	2	588	18	1799	8993	155558	0.609	35.078	0	0	0
1	12	9	""	"STM4201"	3650	44110	110	170	205	127	61	96	96	101	30	29	78	63	0	5024	5589	4365	78	146	146	168	145	86	100	100	0	0.015	0.020	0.017	0.015	2.609	0.021	0.653	80	475	100	4952	5552	-6.043	74	4878	109	5443	16423	447094	3.467	37.386	0	0	0
1	13	9	"mntH"	"STM2408"	3830	44120	120	2233	1980	681	34	97	97	102	32	31	96	94	0	17374	15577	5158	33	143	143	151	44	29	99	99	0	0.124	0.122	0.122	0.107	2.499	0.120	0.949	120	489	100	19367	17317	-3.012	2136	17231	1883	15434	237581	1869219	58.688	350.591	0	0	0
1	14	9	"pduN"	"STM2049"	3990	44110	100	138	144	37	25	98	98	102	27	26	66	28	0	1730	1731	335	19	153	153	179	271	151	100	100	0	0.025	0.029	0.024	0.024	2.244	0.026	0.261	80	385	100	1617	1624	-5.301	40	1577	46	1578	11519	138442	1.556	5.727	0	0	0
1	15	9	""	"STM2636"	4170	44120	110	2685	2636	356	13	106	106	121	54	44	100	100	0	19975	19999	1022	5	159	159	173	72	41	100	100	0	0.130	0.128	0.130	0.126	1.176	0.127	0.956	80	453	100	22395	22370	-2.942	2579	19816	2530	19840	210889	1599924	46.574	275.361	0	0	0
1	16	9	"rplI"	"STM4394"	4340	44120	110	19111	18997	3898	20	118	118	149	103	69	100	100	0	1563	1516	335	22	162	162	176	74	42	100	100	0	13.557	13.943	13.940	14.182	1.283	14.359	0.914	80	466	100	20394	20233	3.761	18993	1401	18879	1354	1519797	121315	182.990	18.108	0	0	0
1	17	9	"sitC"	"STM2863"	4520	44120	110	1462	1598	547	34	116	116	134	143	106	100	100	0	12444	13045	2700	20	170	170	189	132	69	100	100	0	0.110	0.115	0.110	0.112	1.265	0.111	0.858	80	485	100	13620	14357	-3.189	1346	12274	1482	12875	127851	1043625	10.238	97.394	0	0	0
1	18	9	"bcfD"	"STM0024"	4710	44130	110	436	477	131	27	115	115	127	52	40	100	100	0	10707	10760	1578	14	171	171	190	132	69	100	100	0	0.030	0.034	0.032	0.033	1.335	0.034	0.790	80	478	100	10857	10951	-5.037	321	10536	362	10589	38132	860801	6.731	80.076	0	0	0
1	19	9	""	"PSLT065"	4880	44110	100	119	139	77	55	111	111	122	44	36	20	12	0	948	980	371	37	162	162	176	59	33	100	100	0	0.010	0.034	0.036	0.038	3.526	0.029	0.052	80	415	100	794	846	-6.618	8	786	28	818	11141	78363	0.386	13.627	0	0	0
1	20	9	"trbD"	"PSLT083"	5060	44130	110	117	158	133	84	120	120	128	42	32	25	12	0	1081	3828	7289	190	170	170	200	214	107	85	67	0	-0.003	0.010	0.031	0.023	3.722	0.013	0.464	80	479	100	908	3696	Error	-3	911	38	3658	12677	306274	0.714	16.953	0	0	0
1	21	9	"yneG"	"STM1526"	5240	44120	110	270	356	365	102	119	119	130	47	36	92	82	0	1443	2077	2339	112	166	166	187	76	40	100	100	0	0.118	0.124	0.111	0.108	2.000	0.133	0.824	80	460	100	1428	2148	-3.080	151	1277	237	1911	28463	166168	4.809	24.868	0	0	0
1	22	9	"dcuS"	"STM4304"	5420	44120	120	2049	1875	628	33	113	113	140	260	185	92	90	0	20659	18693	5985	32	154	154	170	81	47	99	99	0	0.094	0.095	0.093	0.087	2.212	0.093	0.931	120	512	100	22441	20301	-3.405	1936	20505	1762	18539	225004	2243110	6.673	228.679	0	0	0
1	23	9	"yjdE"	"STM4294"	5600	44110	110	908	867	168	19	111	111	122	44	36	98	98	0	19457	19065	2000	10	157	157	172	77	44	100	100	0	0.041	0.040	0.041	0.038	1.471	0.039	0.929	80	432	100	20097	19664	-4.598	797	19300	756	18908	69320	1525170	16.932	245.364	0	0	0
1	24	9	""	"STM4307"	5770	44120	110	463	444	101	22	115	115	125	43	34	95	92	0	15537	14981	2444	16	170	170	195	123	63	100	100	0	0.023	0.022	0.022	0.020	1.904	0.022	0.864	80	509	100	15715	15140	-5.465	348	15367	329	14811	35489	1198501	7.419	120.211	0	0	0
1	1	10	""	"STM4597"	1680	44280	100	216	219	51	23	85	85	90	29	32	100	98	0	1182	1168	282	24	140	140	160	107	66	100	100	0	0.126	0.130	0.130	0.127	1.395	0.120	0.767	80	418	100	1173	1162	-2.992	131	1042	134	1028	17515	93455	4.448	9.421	0	0	0
1	2	10	""	"STM0257"	1860	44290	100	450	442	108	24	79	79	83	22	26	97	97	0	11919	11457	2530	22	136	136	148	52	35	100	100	0	0.031	0.032	0.032	0.029	1.643	0.032	0.934	80	408	100	12154	11684	-4.989	371	11783	363	11321	35338	916558	16.318	217.481	0	0	0
1	3	10	""	"STM0275"	2040	44290	110	96	100	22	22	82	82	89	30	33	18	5	0	1844	2065	972	47	136	136	147	52	35	100	100	0	0.008	0.009	0.010	0.010	2.391	0.006	0.034	80	453	100	1722	1947	-6.931	14	1708	18	1929	7993	165203	0.367	36.885	0	0	0
1	4	10	""	"STM0284"	2210	44300	100	93	100	42	42	86	86	93	31	33	16	5	0	885	900	294	32	141	141	149	46	30	100	100	0	0.009	0.018	0.019	0.023	2.953	0.006	0.003	80	418	100	751	773	-6.732	7	744	14	759	8031	71984	0.226	16.326	0	0	0
1	5	10	""	"STM0292"	2390	44290	110	697	685	268	39	85	85	87	19	21	100	100	0	5636	5517	1441	26	135	135	141	41	29	100	100	0	0.111	0.111	0.108	0.102	1.451	0.113	0.887	80	481	100	6113	5982	-3.168	612	5501	600	5382	54782	441348	31.474	131.122	0	0	0
1	6	10	"safB"	"STM0300"	2570	44290	110	329	327	82	25	86	86	89	20	22	100	100	0	7780	7682	1522	19	128	128	137	51	37	100	100	0	0.032	0.032	0.031	0.030	1.290	0.032	0.893	80	480	100	7895	7795	-4.977	243	7652	241	7554	26179	614542	11.900	147.941	0	0	0
1	7	10	"ycfM"	"STM1207"	2750	44290	110	1571	1581	406	25	89	89	91	21	23	100	100	0	2156	2105	486	23	133	133	142	43	30	100	100	0	0.733	0.757	0.715	0.762	1.288	0.741	0.906	80	492	100	3505	3464	-0.449	1482	2023	1492	1972	126443	168421	70.952	45.651	0	0	0
1	8	10	"ycfS"	"STM1215"	2940	44300	100	336	387	211	54	89	89	91	20	21	100	100	0	2130	2560	1627	63	139	139	147	44	29	100	100	0	0.124	0.123	0.124	0.122	1.644	0.106	0.679	80	417	100	2238	2719	-3.011	247	1991	298	2421	30992	204839	14.800	54.841	0	0	0
1	9	10	"ycfD"	"STM1229"	3100	44280	110	4361	4166	923	22	94	94	100	50	50	100	100	0	11769	11666	1388	11	143	143	154	49	31	100	100	0	0.367	0.353	0.362	0.338	1.390	0.359	0.941	80	453	100	15893	15595	-1.446	4267	11626	4072	11523	333260	933247	81.320	234.939	0	0	0
1	10	10	"icdA"	"STM1238"	3290	44300	110	2240	2463	1095	44	98	98	103	50	48	100	100	0	1010	1057	493	46	147	147	160	50	31	100	100	0	2.482	2.599	2.773	2.729	1.756	2.886	0.607	80	501	100	3005	3275	1.312	2142	863	2365	910	197056	84558	47.200	17.940	0	0	0
1	11	10	""	"STM1261"	3460	44290	100	174	216	158	73	95	95	98	24	24	93	77	0	644	786	678	86	145	145	155	51	32	100	100	0	0.158	0.189	0.167	0.166	1.929	0.191	0.721	80	408	100	578	762	-2.659	79	499	121	641	17255	62866	4.917	12.373	0	0	0
1	12	10	""	"STM1273"	3630	44290	110	277	294	106	36	97	97	102	30	29	97	96	0	5814	5808	1431	24	148	148	158	47	29	100	100	0	0.032	0.035	0.031	0.031	1.540	0.034	0.720	80	480	100	5846	5857	-4.976	180	5666	197	5660	23508	464642	6.400	120.213	0	0	0
1	13	10	"ydgA"	"STM1466"	3820	44300	110	17805	17794	2149	12	98	98	104	34	32	100	100	0	14802	14763	1473	9	147	147	197	470	238	100	100	0	1.208	1.211	1.206	1.208	1.070	1.227	0.952	80	471	100	32362	32312	0.273	17707	14655	17696	14616	1423528	1181068	520.294	30.991	0	0	0
1	14	10	""	"STM1472"	4010	44300	110	456	447	76	17	99	99	105	30	28	100	100	0	22741	22203	3242	14	155	155	207	462	223	100	100	0	0.016	0.016	0.016	0.015	1.256	0.016	0.908	80	490	100	22943	22396	-5.983	357	22586	348	22048	35748	1776238	11.400	47.610	0	0	0
1	15	10	""	"STM1481"	4180	44300	110	1414	1428	150	10	105	105	122	71	58	100	100	0	17045	17174	1249	7	157	157	172	79	45	100	100	0	0.078	0.078	0.079	0.077	1.103	0.077	0.941	80	452	100	18197	18340	-3.689	1309	16888	1323	17017	114259	1373902	18.394	215.215	0	0	0
1	16	10	"ynfL"	"STM1487"	4350	44300	110	983	986	118	11	112	112	134	81	60	100	100	0	13135	13194	1079	8	165	165	176	56	31	100	100	0	0.067	0.067	0.067	0.067	1.106	0.064	0.899	80	452	100	13841	13903	-3.896	871	12970	874	13029	78852	1055507	10.519	232.464	0	0	0
1	17	10	""	"STM1494"	4530	44310	110	319	349	131	37	110	110	117	38	32	100	100	0	8320	9054	3104	34	168	168	181	74	40	100	100	0	0.026	0.027	0.025	0.026	1.363	0.026	0.766	80	465	100	8361	9125	-5.286	209	8152	239	8886	27940	724350	6.105	119.905	0	0	0
1	18	10	"ynfC"	"STM1501"	4710	44300	100	1274	1246	353	28	119	119	127	40	31	100	100	0	5761	5901	1833	31	175	175	188	65	34	100	100	0	0.207	0.197	0.205	0.191	1.350	0.190	0.922	80	420	100	6741	6853	-2.274	1155	5586	1127	5726	99707	472107	27.975	87.892	0	0	0
1	19	10	""	"STM2780"	4890	44310	110	1242	1233	186	15	123	123	130	44	33	100	100	0	14328	13998	2291	16	175	175	190	69	36	100	100	0	0.079	0.080	0.079	0.081	1.185	0.077	0.927	80	476	100	15272	14933	-3.661	1119	14153	1110	13823	98652	1119875	25.068	200.116	0	0	0
1	20	10	""	"STM2788"	5060	44300	110	589	631	178	28	127	127	134	45	33	100	100	0	15087	16041	2944	18	185	185	201	72	35	100	100	0	0.031	0.032	0.031	0.031	1.201	0.032	0.878	80	453	100	15364	16360	-5.011	462	14902	504	15856	50476	1283283	11.044	220.000	0	0	0
1	21	10	"ygaU"	"STM2795"	5240	44300	110	762	769	250	32	129	129	137	46	33	100	98	0	4837	5179	1535	29	181	181	195	71	36	100	100	0	0.136	0.128	0.127	0.123	1.465	0.115	0.793	80	466	100	5289	5638	-2.879	633	4656	640	4998	61552	414353	13.739	70.197	0	0	0
1	22	10	"yihD"	"STM3995"	5410	44300	110	712	704	232	32	128	128	140	62	44	100	96	0	1577	1559	354	22	172	172	188	65	34	100	100	0	0.416	0.415	0.400	0.396	1.329	0.424	0.841	80	447	100	1989	1963	-1.267	584	1405	576	1387	56281	124694	9.097	21.092	0	0	0
1	23	10	""	"STM4015"	5590	44300	110	349	419	295	70	121	121	134	59	44	95	77	0	8920	10559	7804	73	176	176	189	79	41	100	100	0	0.026	0.029	0.026	0.025	1.513	0.028	0.722	80	492	100	8972	10681	-5.261	228	8744	298	10383	33485	844718	4.831	131.266	0	0	0
1	24	10	"fdhE"	"STM4034"	5770	44310	100	10635	11477	3808	33	123	123	132	43	32	100	100	0	7464	7781	2095	26	173	173	189	73	38	100	100	0	1.442	1.492	1.472	1.483	1.180	1.547	0.933	80	462	100	17803	18962	0.528	10512	7291	11354	7608	918192	622440	263.837	104.000	0	0	0
1	1	11	""	"STM2940"	1690	44460	110	490	483	136	28	88	88	159	237	149	91	16	0	7901	7877	1485	18	162	162	253	261	103	100	100	0	0.052	0.051	0.052	0.048	1.413	0.051	0.848	80	510	100	8141	8110	-4.267	402	7739	395	7715	38609	630198	1.367	29.211	0	0	0
1	2	11	"ygcB"	"STM2944"	1860	44460	110	379	371	63	16	82	82	88	26	29	100	100	0	27932	27970	2216	7	139	139	156	62	39	100	100	0	0.011	0.010	0.011	0.010	1.295	0.010	0.866	80	464	100	28090	28120	-6.548	297	27793	289	27831	29645	2237581	10.885	448.613	0	0	0
1	3	11	"relA"	"STM2956"	2040	44460	100	3172	3058	968	31	85	85	90	26	28	100	100	0	4784	4958	1414	28	143	143	159	62	38	100	100	0	0.665	0.617	0.650	0.561	1.746	0.609	0.871	80	430	100	7728	7788	-0.588	3087	4641	2973	4815	244665	396636	114.154	77.403	0	0	0
1	4	11	"yqcD"	"STM2968"	2220	44470	110	824	923	554	60	82	82	85	21	24	100	100	0	2098	2310	937	40	130	130	137	38	27	100	100	0	0.377	0.386	0.388	0.357	1.577	0.400	0.775	80	453	100	2710	3021	-1.407	742	1968	841	2180	73835	184773	39.905	57.184	0	0	0
1	5	11	"fucP"	"STM2975"	2390	44470	100	155	161	38	23	85	85	86	20	23	98	85	0	9049	9471	2070	21	128	128	136	41	30	100	100	0	0.008	0.008	0.008	0.007	1.562	0.008	0.669	80	389	100	8991	9419	-6.994	70	8921	76	9343	12908	757672	3.750	227.683	0	0	0
1	6	11	"fucU"	"STM2978"	2570	44470	100	217	221	49	22	89	89	92	26	28	100	98	0	3429	3446	778	22	128	128	138	58	42	100	100	0	0.039	0.040	0.038	0.038	1.363	0.039	0.778	80	442	100	3429	3450	-4.689	128	3301	132	3318	17681	275671	4.962	57.034	0	0	0
1	7	11	"exbB"	"STM3159"	2760	44470	110	7559	7656	1776	23	89	89	92	25	27	100	100	0	7250	7139	1278	17	131	131	142	59	41	100	100	0	1.049	1.080	1.050	1.067	1.224	1.107	0.945	80	464	100	14589	14575	0.069	7470	7119	7567	7008	612486	571129	302.560	118.593	0	0	0
1	8	11	"ygiR"	"STM3168"	2920	44470	110	4907	4808	1343	27	90	90	99	89	89	100	100	0	8450	8791	2215	25	134	134	142	44	30	100	100	0	0.579	0.545	0.553	0.532	1.361	0.542	0.838	80	453	100	13133	13375	-0.788	4817	8316	4718	8657	384619	703289	52.910	196.568	0	0	0
1	9	11	"ygiW"	"STM3176"	3110	44460	110	1575	2321	2898	124	93	93	105	94	89	98	95	0	1794	2455	2393	97	139	139	146	44	30	100	100	0	0.895	0.962	0.918	0.801	2.032	1.143	0.741	80	516	100	3137	4544	-0.159	1482	1655	2228	2316	185668	196363	23.574	52.477	0	0	0
1	10	11	"STMF1.41"	"Not LT2a92"	3300	44480	110	303	361	218	60	95	95	98	27	27	98	96	0	189	211	87	41	144	144	152	42	27	53	26	0	4.622	3.970	4.324	4.295	2.749	4.583	0.256	80	466	100	253	333	2.209	208	45	266	67	28843	16899	9.741	1.405	0	0	0
1	11	11	""	"STM2668"	3470	44470	110	1223	1256	202	16	92	92	95	24	25	100	100	0	13227	13688	1848	13	139	139	145	38	26	100	100	0	0.086	0.086	0.086	0.085	1.165	0.084	0.935	80	467	100	14219	14713	-3.533	1131	13088	1164	13549	100478	1095055	48.375	356.395	0	0	0
1	12	11	""	"STM2682"	3650	44470	100	199	211	87	41	96	96	99	25	25	87	77	0	458	529	360	68	145	145	152	41	26	95	91	0	0.329	0.299	0.300	0.294	2.491	0.258	0.611	80	420	100	416	499	-1.604	103	313	115	384	16882	42358	4.480	9.195	0	0	0
1	13	11	""	"STM0497"	3820	44470	100	332	329	86	26	98	98	104	28	26	98	95	0	7180	6655	1475	22	149	149	156	42	26	100	100	0	0.033	0.036	0.034	0.034	1.325	0.036	0.881	80	418	100	7265	6737	-4.909	234	7031	231	6506	26296	532407	8.036	154.738	0	0	0
1	14	11	"tesA"	"STM0506"	4000	44480	110	1851	2002	794	39	100	100	106	29	27	100	100	0	7303	7564	2948	38	150	150	164	70	42	100	100	0	0.245	0.257	0.249	0.256	1.222	0.252	0.859	80	452	100	8904	9316	-2.030	1751	7153	1902	7414	160176	605100	65.379	105.714	0	0	0
1	15	11	"allR"	"STM0516"	4170	44480	110	3097	3280	669	20	104	104	110	32	29	100	100	0	10262	10567	1352	12	157	157	172	67	38	100	100	0	0.296	0.305	0.298	0.302	1.174	0.301	0.923	80	466	100	13098	13586	-1.755	2993	10105	3176	10410	262437	845323	99.063	155.149	0	0	0
1	16	11	"allP"	"STM0522"	4350	44470	110	138	144	33	22	106	106	111	32	28	48	15	0	15942	15625	2448	15	157	157	169	60	35	100	100	0	0.002	0.002	0.002	0.002	2.467	0.002	0.268	80	414	100	15817	15506	-8.946	32	15785	38	15468	11518	1249969	1.031	257.600	0	0	0
1	17	11	"glxK"	"STM0525"	4520	44470	100	509	518	168	32	108	108	114	35	30	98	95	0	15265	15528	2996	19	148	148	168	76	45	100	100	0	0.027	0.027	0.026	0.024	1.676	0.027	0.826	80	301	100	15518	15790	-5.236	401	15117	410	15380	41432	1242268	11.543	202.105	0	0	0
1	18	11	"ylbF"	"STM0531"	4700	44480	100	198	211	55	26	119	119	130	66	50	67	20	0	8840	9014	1941	21	160	160	194	261	134	100	100	0	0.009	0.010	0.009	0.009	1.598	0.011	0.524	80	389	100	8759	8946	-6.780	79	8680	92	8854	16882	721148	1.227	33.793	0	0	0
1	19	11	"yhgN"	"STM3540"	4880	44480	100	294	296	54	18	132	132	144	54	37	97	86	0	2175	2152	443	20	184	184	204	95	46	100	100	0	0.081	0.083	0.080	0.080	1.326	0.077	0.636	80	414	100	2153	2132	-3.619	162	1991	164	1968	23676	172121	2.815	20.505	0	0	0
1	20	11	""	"STM2186"	5070	44480	110	565	566	65	11	136	136	144	48	33	100	100	0	17166	17398	1420	8	187	187	207	96	46	100	100	0	0.025	0.025	0.025	0.025	1.161	0.024	0.873	80	478	100	17408	17641	-5.307	429	16979	430	17211	45292	1391870	8.792	179.073	0	0	0
1	21	11	"folE"	"STM2193"	5240	44480	110	1625	1649	382	23	132	132	143	50	34	100	100	0	2731	2682	543	20	188	188	198	69	34	100	100	0	0.587	0.608	0.590	0.608	1.259	0.600	0.927	80	478	100	4036	4011	-0.768	1493	2543	1517	2494	131896	214575	30.120	36.000	0	0	0
1	22	11	"yeiH"	"STM2202"	5420	44480	110	682	668	178	26	139	139	152	62	40	97	95	0	6396	6197	1322	21	188	188	203	73	35	100	100	0	0.087	0.088	0.086	0.084	1.329	0.088	0.885	80	480	100	6751	6538	-3.515	543	6208	529	6009	53448	495793	8.323	82.110	0	0	0
1	23	11	""	"STM2225"	5600	44480	110	3098	3364	1348	40	135	135	146	51	34	100	100	0	6021	6390	2245	35	194	194	211	90	42	100	100	0	0.508	0.521	0.491	0.517	1.240	0.515	0.905	80	466	100	8790	9425	-0.976	2963	5827	3229	6196	269093	511191	63.098	68.656	0	0	0
1	24	11	""	"STM2235"	5770	44480	100	699	696	154	22	135	135	145	48	33	100	100	0	15138	14990	2310	15	182	182	197	74	37	100	100	0	0.038	0.038	0.037	0.037	1.241	0.037	0.891	80	436	100	15520	15369	-4.729	564	14956	561	14808	55686	1199232	11.479	199.905	0	0	0
1	1	12	"phoP"	"STM1231"	1680	44640	110	4041	3859	1001	25	100	100	212	269	126	100	98	0	2161	2101	364	17	166	166	296	302	102	100	100	0	1.975	1.943	1.975	1.844	1.424	2.109	0.873	80	510	100	5936	5694	0.982	3941	1995	3759	1935	308724	168106	13.558	5.977	0	0	0
1	2	12	"phoP"	"STM1231"	1860	44650	100	9910	9795	1629	16	91	91	127	135	106	100	100	0	4759	4650	737	15	151	151	221	197	89	100	100	0	2.131	2.157	2.164	2.159	1.164	2.190	0.953	80	367	100	14427	14203	1.091	9819	4608	9704	4499	783588	372016	71.615	22.482	0	0	0
1	3	12	"phoP"	"STM1231"	2040	44650	110	9146	8784	2019	22	95	95	117	100	85	100	100	0	4535	4423	721	16	165	165	211	150	71	100	100	0	2.071	2.041	2.108	1.996	1.222	2.152	0.950	80	378	100	13421	12947	1.050	9051	4370	8689	4258	702730	353806	86.670	28.080	0	0	0
1	4	12	"phoQ"	"STM1230"	2220	44650	100	2872	2833	617	21	92	92	100	39	39	100	100	0	3889	3822	689	18	147	147	179	101	56	100	100	0	0.743	0.746	0.746	0.742	1.263	0.749	0.936	80	403	100	6522	6416	-0.429	2780	3742	2741	3675	226664	305736	70.077	36.069	0	0	0
1	5	12	"phoQ"	"STM1230"	2400	44640	120	12872	11370	4010	35	92	92	99	39	39	100	98	0	14718	12950	4554	35	142	142	163	76	46	100	98	0	0.877	0.881	0.870	0.811	2.259	0.877	0.942	120	495	100	27356	24086	-0.190	12780	14576	11278	12808	1364436	1554039	289.000	168.250	0	0	0
1	6	12	"hupA"	"STM4170"	2570	44650	110	5322	5920	3108	52	90	90	111	126	113	100	100	0	689	729	280	38	134	134	143	48	33	98	98	0	9.427	9.798	9.210	9.909	1.490	10.724	0.866	80	432	100	5787	6425	3.237	5232	555	5830	595	473590	58293	46.103	12.208	0	0	0
1	7	12	"sopB"	"STM1091"	2750	44650	100	260	260	54	20	89	89	103	120	116	81	10	0	10996	10574	1960	18	127	127	137	46	33	100	100	0	0.016	0.016	0.016	0.016	1.401	0.016	0.872	80	430	100	11040	10618	-5.990	171	10869	171	10447	20768	845928	1.308	226.891	0	0	0
1	8	12	"pipC"	"STM0375"	2940	44650	110	147	150	27	18	91	91	98	85	86	13	0	0	2140	2158	465	21	131	131	138	40	28	100	100	0	0.028	0.029	0.029	0.028	1.569	0.028	0.570	80	480	100	2065	2086	-5.165	56	2009	59	2027	12027	172645	0.612	50.500	0	0	0
1	9	12	"pipC"	"STM0375"	3120	44650	110	153	157	34	21	89	89	91	21	23	95	80	0	2730	2699	478	17	137	137	142	35	24	100	100	0	0.025	0.027	0.025	0.024	1.593	0.025	0.571	80	467	100	2657	2630	-5.340	64	2593	68	2562	12549	215952	3.143	73.057	0	0	0
1	10	12	"pipC"	"STM0375"	3290	44650	110	142	143	33	23	90	90	93	21	22	83	61	0	2101	2072	479	23	143	143	152	45	29	100	100	0	0.027	0.027	0.028	0.023	2.169	0.028	0.517	80	426	100	2010	1982	-5.235	52	1958	53	1929	11479	165723	2.381	42.667	0	0	0
1	11	12	"ssrB"	"STM1391"	3460	44650	110	245	271	113	41	92	92	94	22	23	100	96	0	5350	5422	1794	33	138	138	149	57	38	100	100	0	0.029	0.034	0.032	0.030	1.594	0.036	0.751	80	466	100	5365	5463	-5.090	153	5212	179	5284	21688	433788	8.045	92.509	0	0	0
1	12	12	"ssrB"	"STM1391"	3640	44650	110	274	271	61	22	99	99	103	31	30	97	93	0	5739	5735	1084	18	146	146	157	58	36	100	100	0	0.031	0.031	0.030	0.029	1.453	0.031	0.796	80	480	100	5768	5761	-4.998	175	5593	172	5589	21713	458787	5.419	96.172	0	0	0
1	13	12	"lrp"	"STM0959"	3820	44660	100	5174	5312	908	17	113	113	120	39	32	100	100	0	2873	2832	636	22	157	157	167	48	28	100	100	0	1.863	1.944	1.875	2.003	1.322	1.939	0.935	80	430	100	7777	7874	0.898	5061	2716	5199	2675	424971	226532	133.128	55.521	0	0	0
1	14	12	"lrp"	"STM0959"	4000	44650	110	10066	10335	1598	15	114	114	122	39	31	100	100	0	5148	5185	725	13	160	160	169	52	30	100	100	0	1.995	2.034	2.019	2.031	1.143	2.052	0.947	80	497	100	14940	15246	0.997	9952	4988	10221	5025	826775	414794	261.872	96.462	0	0	0
1	15	12	"gyrA"	"STM2272"	4170	44660	100	7670	7321	1878	25	113	113	123	40	32	100	100	0	4127	3844	998	25	164	164	175	57	32	100	100	0	1.907	1.959	1.977	1.979	1.235	1.969	0.968	80	430	100	11520	10888	0.931	7557	3963	7208	3680	585695	307509	179.950	64.368	0	0	0
1	16	12	"gyrA"	"STM2272"	4350	44640	100	6277	5912	2314	39	110	110	118	36	30	100	98	0	3466	3359	999	29	157	157	166	65	39	100	100	0	1.864	1.812	1.839	1.563	1.703	1.997	0.939	80	323	100	9476	9004	0.898	6167	3309	5802	3202	472965	268708	160.944	49.123	0	0	0
1	17	12	"gyrA"	"STM2272"	4530	44660	230	19533	19920	2945	14	121	121	140	97	69	100	100	0	8272	8336	1152	13	163	163	182	143	78	100	100	0	2.394	2.422	2.414	2.421	1.085	2.486	0.944	392	1583	100	27521	27972	1.259	19412	8109	19799	8173	7808564	3267711	203.918	57.021	0	0	0
1	18	12	"csrA"	"STM2826"	4710	44650	100	1000	1603	2037	127	127	127	185	206	111	88	78	0	349	663	1162	175	158	158	201	326	162	23	16	0	4.571	2.923	4.793	4.228	2.488	2.379	0.815	80	251	100	1064	1981	2.192	873	191	1476	505	128233	53019	6.883	1.417	0	0	0
1	19	12	"crp"	"STM3466"	4860	44660	120	4367	4233	921	21	145	145	178	134	75	99	99	0	2675	2599	390	15	180	180	204	93	45	100	100	0	1.692	1.690	1.682	1.628	1.375	1.765	0.950	120	499	100	6717	6507	0.759	4222	2495	4088	2419	507957	311847	30.261	25.753	0	0	0
1	20	12	"yhhP"	"STM3578"	5070	44660	110	286	400	381	95	149	149	162	62	38	73	57	0	717	997	968	97	190	190	206	82	39	97	92	0	0.260	0.311	0.261	0.241	2.134	0.336	0.766	80	487	100	664	1058	-1.944	137	527	251	807	32009	79781	3.839	9.646	0	0	0
1	21	12	"yhhP"	"STM3578"	5240	44670	100	606	603	139	23	149	149	160	56	35	100	100	0	1848	1802	360	19	199	199	212	75	35	100	100	0	0.277	0.283	0.268	0.278	1.333	0.275	0.837	80	418	100	2106	2057	-1.851	457	1649	454	1603	48250	144195	7.911	21.200	0	0	0
1	22	12	"topA"	"STM1714"	5420	44660	100	761	784	253	32	145	145	158	60	37	100	100	0	922	967	239	24	189	189	209	81	38	100	100	0	0.840	0.821	0.805	0.794	1.521	0.845	0.748	80	420	100	1349	1417	-0.251	616	733	639	778	62682	77384	10.433	9.358	0	0	0
1	23	12	"topA"	"STM1714"	5590	44660	110	18964	19433	2199	11	150	150	287	1030	358	100	100	0	17746	17906	1738	9	202	202	356	1012	284	100	100	0	1.072	1.089	1.092	1.088	1.084	1.104	0.949	80	432	100	36358	36987	0.101	18814	17544	19283	17704	1554634	1432485	18.588	17.342	0	0	0
1	24	12	"topA"	"STM1714"	5760	44670	120	560	681	452	66	155	155	259	889	343	15	3	0	698	834	516	61	218	218	343	875	255	18	3	0	0.844	0.854	0.851	0.842	2.101	0.950	0.829	120	582	100	885	1142	-0.245	405	480	526	616	81707	100030	0.475	0.561	0	0	0
1	1	13	"ctrl-buffer"	"ctrl-buffer"	1680	44810	100	91	118	84	71	81	81	116	111	95	10	3	0	139	155	65	41	116	116	165	147	89	7	1	0	0.435	0.949	0.921	0.732	3.938	0.794	0.676	80	502	100	33	76	-1.202	10	23	37	39	9430	12410	0.018	-0.068	-50	0	0
1	2	13	"ctrl-buffer"	"ctrl-buffer"	1920	44750	100	118	375	497	132	92	92	126	119	94	33	27	0	270	471	463	98	145	145	222	195	87	42	32	0	0.208	0.868	0.575	0.497	3.674	2.009	0.731	80	284	100	151	609	-2.265	26	125	283	326	29961	37641	2.092	1.277	0	0	0
1	3	13	"ctrl-buffer"	"ctrl-buffer"	2020	44780	100	150	178	98	55	95	95	124	111	89	23	10	0	344	471	463	98	166	166	223	160	71	52	35	0	0.309	0.272	0.294	0.316	2.699	0.183	0.215	80	344	100	233	388	-1.694	55	178	83	305	14265	37691	0.486	1.550	0	0	0
1	4	13	"ctrl-buffer"	"ctrl-buffer"	2220	44820	100	93	101	35	34	90	90	101	48	47	10	2	0	136	144	41	28	154	154	184	114	61	2	0	0	-0.167	-1.100	0.764	0.642	3.208	0.194	0.131	80	440	100	-15	1	Error	3	-18	11	-10	8115	11504	0.000	-0.351	-50	0	0
1	5	13	"ctrl-buffer"	"ctrl-buffer"	2390	44820	100	88	101	72	71	92	92	95	30	31	13	7	0	142	169	81	47	153	153	179	93	51	13	2	0	0.364	0.563	0.646	0.587	3.720	0.208	0.153	80	414	100	-15	25	-1.459	-4	-11	9	16	8054	13530	0.200	-0.108	-50	0	0
1	6	13	"ctrl-buffer"	"ctrl-buffer"	2570	44820	100	97	107	35	32	89	89	97	50	51	13	3	0	149	188	178	94	134	134	151	61	40	25	11	0	0.533	0.333	0.432	0.497	4.409	0.127	0.058	80	420	100	23	72	-0.907	8	15	18	54	8564	15051	0.200	0.607	-50	0	0
1	7	13	"ctrl-buffer"	"ctrl-buffer"	2750	44820	100	87	91	25	27	87	87	90	20	22	16	8	0	140	153	55	35	130	130	139	43	30	20	10	0	0.000	0.174	0.774	0.717	4.667	0.119	0.045	80	430	100	10	27	Error	0	10	4	23	7262	12253	0.050	0.326	-50	0	0
1	8	13	"ctrl-buffer"	"ctrl-buffer"	2930	44820	100	97	102	27	26	89	89	92	28	30	23	10	0	161	181	81	44	132	132	139	37	26	40	16	0	0.276	0.265	0.619	0.495	4.659	0.077	0.016	80	440	100	37	62	-1.858	8	29	13	49	8140	14473	0.357	1.135	-50	0	0
1	9	13	"ctrl-buffer"	"ctrl-buffer"	3100	44810	90	103	112	42	37	91	91	100	45	45	15	5	0	187	213	90	42	137	137	145	41	28	57	36	0	0.240	0.276	0.519	0.486	3.707	0.126	0.068	52	354	100	62	97	-2.059	12	50	21	76	5813	11056	0.267	1.659	0	0	0
1	10	13	"ctrl-buffer"	"ctrl-buffer"	3280	44820	100	100	100	24	24	89	89	97	36	37	15	1	0	159	176	60	34	137	137	145	40	27	37	18	0	0.500	0.282	0.400	0.421	3.808	0.248	0.067	80	440	100	33	50	-1.000	11	22	11	39	8003	14066	0.083	0.775	-50	0	0
1	11	13	"ctrl-buffer"	"ctrl-buffer"	3460	44830	100	98	106	43	40	95	95	101	33	32	12	3	0	143	173	87	50	133	133	143	43	30	26	17	0	0.300	0.275	0.500	0.597	4.101	0.311	0.263	80	432	100	13	51	-1.737	3	10	11	40	8448	13840	0.152	0.698	-50	0	0
1	12	13	"ctrl-buffer"	"ctrl-buffer"	3640	44830	100	121	150	129	86	104	104	113	38	33	32	12	0	165	239	344	143	144	144	154	45	29	35	18	0	0.810	0.484	0.794	0.666	3.936	0.359	0.694	80	420	100	38	141	-0.305	17	21	46	95	12018	19114	0.974	1.889	-50	0	0
1	13	13	"ctrl-buffer"	"ctrl-buffer"	3810	44830	100	120	136	56	41	123	123	132	45	34	18	6	0	179	196	64	32	160	160	171	51	29	32	18	0	-0.158	0.361	0.798	0.797	2.794	0.609	0.190	80	451	100	16	49	Error	-3	19	13	36	10849	15676	0.089	0.490	-50	0	0
1	14	13	"ctrl-buffer"	"ctrl-buffer"	4030	44860	60	164	171	57	33	125	125	130	38	29	50	28	0	286	297	130	43	172	172	182	61	33	65	50	0	0.342	0.368	0.400	0.401	2.122	0.373	0.329	32	168	100	153	171	-1.547	39	114	46	125	5482	9490	1.079	1.885	0	0	0
1	15	13	"ctrl-buffer"	"ctrl-buffer"	4180	44850	110	137	145	63	43	124	124	131	41	31	26	16	0	203	221	95	42	164	164	173	50	28	41	26	0	0.333	0.368	0.900	0.746	2.768	0.527	0.134	80	462	100	52	78	-1.585	13	39	21	57	11601	17718	0.341	0.960	0	0	0
1	16	13	"ctrl-buffer"	"ctrl-buffer"	4350	44830	100	126	145	67	46	124	124	132	43	32	20	15	0	161	188	77	40	160	160	170	57	33	31	10	0	2.000	0.750	0.763	0.638	3.260	2.629	0.950	80	400	100	3	49	1.000	2	1	21	28	11606	15025	0.302	0.316	-50	0	0
1	17	13	"ctrl-buffer"	"ctrl-buffer"	4530	44830	100	154	161	51	31	126	126	140	57	40	27	6	0	200	214	77	35	162	162	175	60	34	31	12	0	0.737	0.673	0.777	1.019	3.222	3.073	0.841	80	308	100	66	87	-0.441	28	38	35	52	12856	17122	0.368	0.650	-50	0	0
1	18	13	"ctrl-buffer"	"ctrl-buffer"	4700	44830	100	164	192	106	55	150	150	179	125	69	15	6	0	186	202	85	42	177	177	189	69	36	26	7	0	1.556	1.680	1.007	0.863	3.844	1.165	0.194	80	391	100	23	67	0.637	14	9	42	25	15384	16155	0.104	0.188	-50	0	0
1	19	13	"ctrl-buffer"	"ctrl-buffer"	4880	44830	100	141	164	77	46	168	168	192	96	50	10	2	0	180	195	77	39	183	183	202	76	37	15	6	0	9.000	-0.333	1.435	1.390	3.752	1.140	0.163	80	431	100	-30	8	3.170	-27	-3	-4	12	13103	15583	-0.292	-0.092	-50	0	0
1	20	13	"ctrl-buffer"	"ctrl-buffer"	5060	44840	100	118	138	56	40	165	165	177	66	37	6	2	0	164	190	82	43	191	191	212	102	48	13	3	0	1.741	27.000	1.009	1.024	2.721	0.248	0.090	80	432	100	-74	-28	0.800	-47	-27	-27	-1	11040	15210	-0.591	-0.216	-50	0	0
1	21	13	"ctrl-buffer"	"ctrl-buffer"	5240	44840	100	141	155	55	35	162	162	174	63	36	13	3	0	187	194	57	29	213	213	231	109	47	5	0	0	0.808	0.368	0.865	1.006	4.351	0.564	0.172	80	408	100	-47	-26	-0.308	-21	-26	-7	-19	12399	15534	-0.302	-0.339	-50	0	0
1	22	13	"ctrl-buffer"	"ctrl-buffer"	5410	44840	100	141	156	56	35	162	162	173	65	37	12	3	0	190	217	88	40	216	216	230	89	38	16	2	0	0.808	-6.000	0.744	0.657	3.189	0.463	0.181	80	420	100	-47	-5	-0.308	-21	-26	-6	1	12452	17381	-0.262	-0.146	-50	0	0
1	23	13	"ctrl-buffer"	"ctrl-buffer"	5590	44840	100	156	179	152	84	152	152	219	775	353	1	0	0	194	235	168	71	195	195	252	604	239	1	0	0	-4.000	0.675	0.861	0.936	4.260	0.700	0.412	80	432	100	3	67	Error	4	-1	27	40	14319	18818	-0.052	-0.028	-50	0	0
1	24	13	"ctrl-buffer"	"ctrl-buffer"	5770	44840	100	157	171	70	40	162	162	176	70	39	16	6	0	202	224	89	39	217	217	247	107	43	11	3	0	0.333	1.286	0.780	0.628	3.634	1.543	0.104	80	433	100	-20	16	-1.585	-5	-15	9	7	13642	17946	-0.071	-0.215	-50	0	0
1	1	14	"ydhI"	"STM1443"	1680	45010	110	275	288	121	42	75	75	76	16	21	98	98	0	1129	1233	694	56	111	111	114	27	23	100	100	0	0.196	0.190	0.195	0.184	1.695	0.168	0.764	80	584	100	1218	1335	-2.348	200	1018	213	1122	23016	98606	13.250	41.444	0	0	0
1	2	14	"STMB2B.139A"	"Not LT2a93"	1870	45010	120	141	149	50	33	79	79	85	30	35	75	50	0	256	268	94	35	113	113	133	66	49	81	54	0	0.434	0.452	0.451	0.431	2.333	0.334	0.455	120	673	100	205	225	-1.206	62	143	70	155	17847	32200	2.133	2.045	0	0	0
1	3	14	""	"STM3806"	2040	45000	100	226	238	84	35	86	86	97	56	57	90	68	0	1534	1792	1018	56	154	154	193	127	65	100	98	0	0.101	0.093	0.098	0.090	1.530	0.080	0.698	80	465	100	1520	1790	-3.301	140	1380	152	1638	19065	143333	2.518	12.591	0	0	0
1	4	14	"pgtE"	"STM2395"	2220	45010	110	582	572	204	35	81	81	88	40	45	95	93	0	10462	10856	3072	28	134	134	154	74	48	100	100	0	0.049	0.046	0.046	0.040	1.976	0.045	0.861	80	548	100	10829	11213	-4.366	501	10328	491	10722	45724	868480	12.100	144.622	0	0	0
1	5	14	""	"STM3911"	2410	45010	110	103	116	50	43	85	85	90	33	36	35	11	0	424	545	333	61	131	131	148	61	41	100	95	0	0.061	0.075	0.061	0.061	2.967	0.079	0.283	80	535	100	311	445	-4.025	18	293	31	414	9309	43630	0.788	6.508	0	0	0
1	6	14	"ygiY"	"STM3178"	2580	45000	110	921	898	283	31	92	92	101	43	42	97	93	0	8756	8679	1873	21	135	135	191	238	124	100	100	0	0.096	0.094	0.093	0.086	1.598	0.096	0.920	80	498	100	9450	9350	-3.378	829	8621	806	8544	71831	694293	18.535	35.664	0	0	0
1	7	14	""	"STM2880"	2750	45010	100	596	694	382	55	89	89	98	39	39	100	100	0	1395	1685	1153	68	138	138	195	251	128	98	95	0	0.403	0.391	0.394	0.408	1.622	0.321	0.748	80	488	100	1764	2152	-1.310	507	1257	605	1547	55540	134802	15.282	5.936	0	0	0
1	8	14	"ssaU"	"STM1422"	2950	45010	80	107	191	164	85	91	91	94	24	25	38	30	0	1726	4876	6000	123	135	135	157	121	77	88	76	0	0.010	0.021	0.024	0.019	4.914	0.024	0.821	52	318	100	1607	4841	-6.636	16	1591	100	4741	9956	253552	4.042	39.000	0	0	0
1	9	14	"nrdE"	"STM2807"	3110	45010	100	1143	1842	1591	86	89	89	92	29	31	100	100	0	7364	9618	7872	81	131	131	141	52	36	100	100	0	0.146	0.185	0.170	0.179	1.853	0.168	0.743	80	478	100	8287	11240	-2.779	1054	7233	1753	9487	147335	769432	60.345	182.250	0	0	0
1	10	14	"cadA"	"STM2559"	3290	45010	110	207	274	203	74	91	91	96	26	27	82	76	0	3690	5530	5200	94	131	131	144	64	44	100	100	0	0.033	0.034	0.029	0.029	2.379	0.032	0.727	80	536	100	3675	5582	-4.939	116	3559	183	5399	21915	442421	6.846	84.156	0	0	0
1	11	14	"thiL"	"STM0419"	3470	45010	110	3382	4712	3594	76	110	110	143	208	145	100	98	0	4032	5946	4965	83	142	142	174	172	98	100	100	0	0.841	0.793	0.801	0.807	1.711	0.736	0.805	80	524	100	7162	10406	-0.250	3272	3890	4602	5804	376986	475695	21.966	33.558	0	0	0
1	12	14	"hin"	"STM2772"	3650	45010	110	158	227	195	85	123	123	192	261	135	13	5	0	1171	1812	2000	110	156	156	187	185	98	73	67	0	0.034	0.063	0.063	0.081	4.949	0.098	0.163	80	524	100	1050	1760	-4.858	35	1015	104	1656	18173	144930	0.134	8.784	0	0	0
1	13	14	""	"STM3166"	3830	45020	110	258	268	46	17	119	119	156	131	83	60	1	0	10107	10281	2309	22	160	160	173	74	42	100	100	0	0.014	0.015	0.015	0.014	1.345	0.009	0.067	80	523	100	10086	10270	-6.161	139	9947	149	10121	21414	822509	0.855	136.595	0	0	0
1	14	14	"yjjY"	"STM4599"	4000	45010	110	861	1049	853	81	113	113	121	40	33	100	100	0	585	620	324	52	152	152	164	72	43	97	87	0	1.727	2.000	1.892	1.857	1.638	2.475	0.752	80	510	100	1181	1404	0.789	748	433	936	468	83903	49636	23.200	6.333	0	0	0
1	15	14	"ybaN"	"STM0482"	4180	45020	100	782	846	300	35	114	114	122	39	31	100	100	0	3944	4209	1655	39	152	152	160	44	27	100	100	0	0.176	0.180	0.176	0.180	1.224	0.175	0.917	80	452	100	4460	4789	-2.505	668	3792	732	4057	67704	336750	18.564	92.023	0	0	0
1	16	14	""	"STM0571"	4360	45010	100	668	659	182	27	129	129	140	54	38	100	98	0	16568	16382	4227	25	157	157	170	60	35	100	100	0	0.033	0.033	0.033	0.032	1.279	0.032	0.916	80	464	100	16950	16755	-4.928	539	16411	530	16225	52711	1310588	9.611	270.200	0	0	0
1	17	14	"yaiU"	"STM0373"	4540	45020	110	1736	1779	222	12	126	126	139	54	38	100	100	0	26210	26416	2233	8	173	173	190	77	40	100	100	0	0.062	0.063	0.062	0.063	1.098	0.061	0.940	80	522	100	27647	27896	-4.015	1610	26037	1653	26243	142335	2113281	30.370	340.597	0	0	0
1	18	14	""	"STM3653"	4710	45020	110	577	601	158	26	126	126	139	51	36	100	100	0	7399	7458	2212	29	181	181	194	74	38	100	100	0	0.062	0.065	0.066	0.065	1.271	0.061	0.859	80	556	100	7669	7752	-4.000	451	7218	475	7277	48115	596610	9.059	98.162	0	0	0
1	19	14	""	"STM2195"	4890	45010	50	1092	1248	702	56	117	117	132	52	39	100	100	0	7328	9440	6089	64	175	175	184	57	30	100	100	0	0.136	0.122	0.116	0.119	1.462	0.120	0.783	12	104	100	8128	10396	-2.875	975	7153	1131	9265	14981	113274	21.462	162.386	0	0	0
1	20	14	"EMPTY"	"EMPTY"	5060	45020	100	161	165	55	33	156	156	169	63	37	20	2	0	206	225	98	43	203	203	224	111	49	11	2	0	1.667	0.409	0.712	0.802	3.108	0.250	0.039	80	486	100	8	31	0.737	5	3	9	22	13227	17969	-0.063	0.009	-75	0	0
1	21	14	"EMPTY"	"EMPTY"	5240	45020	100	165	175	56	32	157	157	171	62	36	17	3	0	208	221	77	34	214	214	229	95	41	11	5	0	-1.333	2.571	0.689	0.736	4.009	0.396	0.082	80	452	100	2	25	Error	8	-6	18	7	13989	17662	0.065	-0.084	-75	0	0
1	22	14	"EMPTY"	"EMPTY"	5410	45020	100	152	165	49	29	155	155	166	62	37	15	3	0	214	230	85	36	194	194	209	82	39	20	10	0	-0.150	0.278	0.583	0.635	3.740	0.401	0.109	80	452	100	17	46	Error	-3	20	10	36	13181	18398	-0.016	0.256	-75	0	0
1	23	14	"EMPTY"	"EMPTY"	5590	45020	100	162	168	49	29	157	157	178	116	65	5	0	0	198	202	66	32	196	196	213	81	38	11	2	0	2.500	1.833	0.701	0.806	4.242	2.579	0.079	80	464	100	7	17	1.322	5	2	11	6	13451	16139	-0.086	-0.136	-75	0	0
1	24	14	"EMPTY"	"EMPTY"	5770	45020	100	176	187	66	35	160	160	172	69	40	26	5	0	240	256	95	37	219	219	244	106	43	20	6	0	0.762	0.730	0.857	0.854	4.891	0.508	0.064	80	496	100	37	64	-0.392	16	21	27	37	14941	20490	0.217	0.113	-75	0	0
2	1	1	""	"STM0721"	6140	42650	120	144	163	61	37	90	90	94	23	24	76	56	0	6192	7730	5490	71	129	129	134	35	26	100	100	0	0.009	0.010	0.010	0.010	2.052	0.009	0.644	120	625	100	6117	7674	-6.811	54	6063	73	7601	19504	927654	3.000	217.029	0	0	0
2	2	1	"dnaC"	"STM4543"	6310	42650	120	969	1641	2205	134	89	89	92	20	21	100	100	0	1739	3553	4685	131	125	125	132	36	27	99	99	0	0.545	0.453	0.440	0.458	2.594	0.430	0.787	120	529	100	2494	4980	-0.875	880	1614	1552	3428	196933	426351	77.450	95.028	0	0	0
2	3	1	"gph"	"STM3482"	6490	42650	130	1682	2794	2930	104	90	90	94	22	23	100	100	0	1219	1892	2068	109	125	125	132	36	27	96	95	0	1.455	1.530	1.518	1.603	2.618	1.602	0.612	120	587	100	2686	4471	0.541	1592	1094	2704	1767	335324	226998	122.727	48.889	0	0	0
2	4	1	""	"STM3547"	6670	42640	120	225	226	47	20	95	95	97	23	23	99	95	0	9895	9579	1982	20	126	126	131	31	23	100	100	0	0.013	0.014	0.014	0.013	1.437	0.013	0.772	120	548	100	9899	9584	-6.232	130	9769	131	9453	27135	1149535	5.609	304.774	0	0	0
2	5	1	""	"STM3259"	6850	42640	130	129	171	123	71	94	94	95	21	22	63	44	0	699	907	691	76	125	125	130	31	23	99	99	0	0.061	0.098	0.087	0.078	3.134	0.103	0.454	120	593	100	609	859	-4.036	35	574	77	782	20488	108836	3.619	25.065	0	0	0
2	6	1	"yqjC"	"STM3228"	7020	42650	130	805	1040	901	86	93	93	96	23	23	100	94	0	620	820	637	77	125	125	131	33	25	97	94	0	1.438	1.363	1.173	1.243	2.780	1.645	0.435	120	559	100	1207	1642	0.524	712	495	947	695	124809	98429	41.043	20.879	0	0	0
2	7	1	""	"STM2545"	7200	42650	130	5497	5433	2140	39	94	94	125	408	326	95	93	0	5286	5268	1773	33	127	127	137	73	53	100	98	0	1.047	1.039	1.019	0.964	1.812	1.091	0.849	120	590	100	10562	10480	0.067	5403	5159	5339	5141	652008	632133	13.010	70.288	0	0	0
2	8	1	"gltL"	"STM0662"	7380	42650	130	948	976	295	30	96	96	126	408	323	96	55	0	4956	5013	1685	33	130	130	139	73	52	100	100	0	0.177	0.180	0.181	0.181	1.493	0.161	0.819	120	589	100	5678	5763	-2.502	852	4826	880	4883	117100	601527	2.083	66.767	0	0	0
2	9	1	"asnB"	"STM0680"	7560	42650	120	4233	4097	875	21	96	96	99	25	25	100	100	0	18609	18144	2590	14	132	132	136	36	26	100	100	0	0.224	0.222	0.225	0.214	1.436	0.221	0.946	120	510	100	22614	22013	-2.159	4137	18477	4001	18012	491580	2177243	159.920	500.222	0	0	0
2	10	1	"nagE"	"STM0685"	7730	42650	130	648	827	697	84	97	97	102	26	25	100	100	0	1666	1987	1267	63	132	132	142	92	64	100	99	0	0.359	0.394	0.381	0.379	1.605	0.424	0.772	120	625	100	2085	2585	-1.477	551	1534	730	1855	99284	238392	27.885	20.054	0	0	0
2	11	1	"barA"	"STM2958"	7910	42650	120	778	878	438	49	100	100	106	33	31	100	99	0	5235	5566	2529	45	132	132	141	41	29	100	100	0	0.133	0.143	0.148	0.134	1.792	0.134	0.787	120	545	100	5781	6212	-2.912	678	5103	778	5434	105376	667961	23.394	132.317	0	0	0
2	12	1	"eutA"	"STM2459"	8090	42650	120	129	156	109	69	104	104	109	33	30	41	20	0	1023	1263	854	67	140	140	147	42	28	99	99	0	0.028	0.046	0.047	0.037	3.821	0.044	0.194	120	532	100	908	1175	-5.142	25	883	52	1123	18716	151547	1.424	26.571	0	0	0
2	13	1	"yigN"	"STM3969"	8270	42660	130	5866	5726	1441	25	103	103	109	29	26	100	100	0	16503	16199	3532	21	134	134	141	40	28	100	100	0	0.352	0.350	0.352	0.347	1.337	0.340	0.915	120	543	100	22132	21688	-1.506	5763	16369	5623	16065	687140	1943851	193.690	401.450	0	0	0
2	14	1	"metE"	"STM3965"	8440	42660	130	3610	3585	764	21	99	99	104	29	27	100	100	0	24090	23493	3617	15	125	125	133	35	26	100	100	0	0.147	0.149	0.146	0.148	1.240	0.144	0.923	120	547	100	27476	26854	-2.771	3511	23965	3486	23368	430217	2819117	120.034	667.429	0	0	0
2	15	1	"pldB"	"STM3961"	8620	42660	130	2548	3317	2708	81	102	102	108	31	28	100	100	0	4645	5727	4777	83	132	132	140	40	28	100	100	0	0.542	0.575	0.616	0.582	2.020	0.532	0.751	120	574	100	6959	8810	-0.884	2446	4513	3215	5595	397989	687241	103.516	139.675	0	0	0
2	16	1	"pldA"	"STM3957"	8800	42660	130	6679	6821	1314	19	104	104	109	30	27	100	100	0	8442	8408	1627	19	133	133	141	41	29	100	100	0	0.791	0.812	0.798	0.819	1.286	0.798	0.895	120	558	100	14884	14992	-0.338	6575	8309	6717	8275	818472	1008907	223.733	201.634	0	0	0
2	17	1	"yigF"	"STM3953"	8970	42650	130	239	331	240	72	101	101	107	31	28	81	72	0	852	1423	1623	114	128	128	138	47	34	100	98	0	0.191	0.178	0.203	0.170	3.737	0.091	0.297	120	608	100	862	1525	-2.391	138	724	230	1295	39691	170701	7.226	27.340	0	0	0
2	18	1	"xerC"	"STM3949"	9160	42660	130	3336	3533	1149	32	96	96	101	29	28	100	100	0	6542	6718	1913	28	126	126	139	55	39	100	100	0	0.505	0.521	0.519	0.514	1.371	0.510	0.865	120	606	100	9656	10029	-0.986	3240	6416	3437	6592	423936	806112	118.345	119.618	0	0	0
2	19	1	"sgaH"	"STM4386"	9340	42660	130	223	294	204	69	94	94	99	29	29	87	76	0	2846	3990	3370	84	128	128	180	437	242	94	84	0	0.047	0.052	0.054	0.050	3.235	0.039	0.464	120	628	100	2847	4062	-4.397	129	2718	200	3862	35331	478794	6.724	8.719	0	0	0
2	20	1	"ytfG"	"STM4401"	9510	42650	130	182	248	190	76	92	92	102	87	85	51	25	0	2407	4196	4721	112	120	120	130	47	36	100	100	0	0.039	0.038	0.038	0.039	2.343	0.033	0.651	120	596	100	2377	4232	-4.667	90	2287	156	4076	29797	503548	1.678	86.511	0	0	0
2	21	1	"ytfP"	"STM4411"	9690	42660	130	508	709	764	107	91	91	99	87	87	95	83	0	506	680	528	77	117	117	125	42	33	98	93	0	1.072	1.098	1.158	1.044	2.620	1.526	0.300	120	597	100	806	1181	0.100	417	389	618	563	85026	81637	7.011	13.214	0	0	0
2	22	1	""	"STM4419"	9870	42660	140	218	322	278	86	87	87	93	45	48	78	66	0	3759	6227	6815	109	116	116	140	264	188	97	96	0	0.036	0.038	0.040	0.036	2.932	0.033	0.684	156	692	100	3774	6346	-4.797	131	3643	235	6111	50296	971413	5.089	23.057	0	0	0
2	23	1	""	"STM4423"	10050	42660	130	101	115	52	45	88	88	93	27	29	33	16	0	1024	1195	708	59	120	120	128	41	32	100	100	0	0.014	0.025	0.027	0.030	3.089	0.028	0.219	120	582	100	917	1102	-6.120	13	904	27	1075	13759	143408	0.815	26.024	0	0	0
2	24	1	""	"STM4427"	10220	42660	130	137	192	145	75	97	97	109	42	38	48	35	0	1064	2181	2955	135	127	127	136	49	36	98	95	0	0.043	0.046	0.053	0.048	3.414	0.039	0.561	120	750	100	977	2149	-4.550	40	937	95	2054	23090	261731	1.976	41.735	0	0	0
2	1	2	"clpP"	"STM0448"	6130	42840	120	1579	2927	4176	142	99	99	105	29	27	100	99	0	672	1046	1356	129	149	149	164	81	49	92	82	0	2.830	3.153	3.062	3.298	2.859	3.422	0.786	120	574	100	2003	3725	1.501	1480	523	2828	897	351231	125503	97.310	10.889	0	0	0
2	2	2	"nrdG"	"STM4451"	6310	42840	120	126	156	112	71	95	95	99	23	23	54	33	0	567	1101	1500	136	136	136	144	42	29	90	86	0	0.072	0.063	0.098	0.091	3.738	0.058	0.603	120	404	100	462	1026	-3.797	31	431	61	965	18743	132120	2.478	22.786	0	0	0
2	3	2	"phoQ"	"STM1230"	6490	42830	120	884	1694	2795	164	98	98	102	23	22	90	85	0	757	1752	2676	152	136	136	144	42	29	87	81	0	1.266	0.988	1.000	0.942	4.045	1.041	0.644	120	425	100	1407	3212	0.340	786	621	1596	1616	203290	210276	69.217	38.286	0	0	0
2	4	2	"coaA"	"STM4139"	6670	42830	120	1003	1177	894	75	99	99	104	26	25	99	98	0	1637	1829	1308	71	133	133	141	41	29	98	97	0	0.601	0.636	0.600	0.632	2.789	0.602	0.675	120	451	100	2408	2774	-0.734	904	1504	1078	1696	141259	219435	41.269	41.171	0	0	0
2	5	2	"thiE"	"STM4163"	6850	42830	130	206	268	210	78	99	99	103	27	26	90	77	0	1396	2125	1816	85	135	135	142	40	28	100	98	0	0.085	0.085	0.080	0.078	2.394	0.081	0.609	120	460	100	1368	2159	-3.559	107	1261	169	1990	32205	254949	6.111	49.575	0	0	0
2	6	2	"nfi"	"STM4168"	7030	42830	130	539	785	757	96	98	98	101	26	25	96	93	0	1208	1589	1443	90	140	140	144	40	27	98	93	0	0.413	0.474	0.470	0.459	2.518	0.430	0.605	120	394	100	1509	2136	-1.276	441	1068	687	1449	94218	190690	26.308	36.125	0	0	0
2	7	2	"hopD"	"STM3442"	7190	42840	120	155	366	434	118	98	98	102	26	25	65	52	0	375	1367	1761	128	141	141	147	43	29	78	67	0	0.244	0.219	0.225	0.259	4.469	0.191	0.590	120	385	100	291	1494	-2.037	57	234	268	1226	43920	164062	10.154	28.372	0	0	0
2	8	2	"stfD"	"STM0197"	7380	42830	120	113	134	73	54	100	100	105	29	27	36	21	0	658	1282	1488	116	139	139	146	44	30	70	66	0	0.025	0.030	0.048	0.073	6.718	0.028	0.316	120	440	100	532	1177	-5.319	13	519	34	1143	16099	153820	1.000	25.818	0	0	0
2	9	2	"eutP"	"STM2469"	7560	42830	120	106	131	79	60	100	100	103	26	25	26	18	0	785	1733	2250	129	138	138	148	57	38	75	68	0	0.009	0.019	0.048	0.051	6.201	0.018	0.260	120	468	100	653	1626	-6.753	6	647	31	1595	15677	207934	1.077	27.807	0	0	0
2	10	2	"eutM"	"STM2465"	7710	42800	50	360	368	132	35	98	98	101	24	23	100	100	0	1405	1565	667	42	146	146	167	71	42	100	100	0	0.208	0.190	0.188	0.182	1.520	0.201	0.747	12	104	100	1521	1689	-2.265	262	1259	270	1419	4417	18777	11.125	19.690	0	0	0
2	11	2	"prpR"	"STM0367"	7910	42840	130	146	200	148	74	102	102	107	29	27	52	45	0	755	2412	3019	125	137	137	160	141	88	60	53	0	0.071	0.043	0.086	0.117	6.802	0.037	0.604	120	545	100	662	2373	-3.812	44	618	98	2275	23984	289429	3.207	15.972	0	0	0
2	12	2	"prpE"	"STM0371"	8090	42830	130	130	149	74	49	105	105	109	28	25	47	29	0	1186	1924	1977	102	137	137	150	66	44	96	92	0	0.024	0.025	0.029	0.030	3.124	0.025	0.392	120	465	100	1074	1831	-5.391	25	1049	44	1787	17934	230833	1.429	26.879	0	0	0
2	13	2	"sodA"	"STM4055"	8270	42840	120	1538	1661	968	58	104	104	110	30	27	100	100	0	324	357	164	45	134	134	144	68	47	88	68	0	7.547	6.982	8.277	7.381	2.253	8.991	0.485	120	406	100	1624	1780	2.916	1434	190	1557	223	199371	42788	51.700	3.132	0	0	0
2	14	2	"sicP"	"STM2879"	8440	42830	120	393	750	1033	137	105	105	112	33	29	97	92	0	754	1300	1499	115	130	130	136	37	27	99	96	0	0.462	0.551	0.508	0.477	2.651	0.600	0.483	120	411	100	912	1815	-1.115	288	624	645	1170	89957	155973	19.333	31.459	0	0	0
2	15	2	"fabD"	"STM1194"	8630	42840	120	6276	10047	11702	116	106	106	115	38	33	100	100	0	850	1399	1585	113	128	128	136	39	28	98	93	0	8.546	7.821	7.522	8.271	2.362	8.256	0.811	120	426	100	6892	11212	3.095	6170	722	9941	1271	1205679	167840	261.368	32.385	0	0	0
2	16	2	"nuoH"	"STM2322"	8800	42840	130	2798	4421	4868	110	106	106	114	36	31	100	100	0	1189	1604	1441	89	129	129	139	42	30	100	98	0	2.540	2.925	2.644	2.756	2.630	4.112	0.600	120	436	100	3752	5790	1.345	2692	1060	4315	1475	530478	192487	119.639	34.881	0	0	0
2	17	2	"dacD"	"STM2062"	8980	42840	120	120	159	92	57	105	105	111	32	28	41	30	0	357	709	788	111	130	130	149	70	46	72	59	0	0.066	0.093	0.118	0.121	4.401	0.085	0.472	120	440	100	242	633	-3.920	15	227	54	579	19131	85131	1.500	8.000	0	0	0
2	18	2	"pefC"	"PSLT017"	9160	42840	130	155	231	170	73	101	101	106	32	30	61	47	0	3370	5111	5807	113	133	133	184	428	232	86	78	0	0.017	0.026	0.024	0.025	3.782	0.019	0.435	120	501	100	3291	5108	-5.906	54	3237	130	4978	27676	613326	3.906	11.512	0	0	0
2	19	2	"yjbA"	"STM4226"	9330	42870	90	442	410	232	56	101	101	106	33	31	78	75	0	3495	4006	3241	80	135	135	220	598	271	75	75	0	0.101	0.080	0.097	0.097	4.868	0.063	0.708	52	329	100	3701	4180	-3.301	341	3360	309	3871	21299	208308	9.212	6.331	0	0	0
2	20	2	"asd"	"STM3539"	9500	42820	100	217	1572	2206	140	98	98	140	373	266	45	40	0	559	2540	3364	132	130	130	173	296	171	51	48	0	0.277	0.612	0.629	0.659	3.886	0.580	0.663	80	429	100	548	3884	-1.850	119	429	1474	2410	125753	203172	3.839	7.997	0	0	0
2	21	2	"stpA"	"STM2799"	9690	42850	110	1896	4602	5725	124	98	98	113	106	93	80	70	0	461	1197	1386	115	122	122	140	99	70	58	55	0	5.304	4.190	4.036	4.355	3.992	4.739	0.753	80	459	100	2137	5579	2.407	1798	339	4504	1075	368154	95776	42.349	10.677	0	0	0
2	22	2	"leuB"	"STM0112"	9860	42810	80	271	532	621	116	92	92	119	131	110	51	48	0	907	1937	2105	108	122	122	227	571	251	57	46	0	0.228	0.242	0.302	0.315	3.886	0.212	0.611	52	266	100	964	2255	-2.133	179	785	440	1815	27675	100714	3.153	2.995	0	0	0
2	23	2	"prgJ"	"STM2872"	10040	42840	100	124	204	154	75	94	94	108	72	66	38	33	0	362	1401	1691	120	128	128	177	394	222	46	43	0	0.128	0.086	0.130	0.181	4.723	0.080	0.779	80	410	100	264	1383	-2.963	30	234	110	1273	16316	112060	1.333	3.107	0	0	0
2	24	2	"smvA"	"STM1574"	10220	42860	100	145	647	882	136	99	99	108	37	34	51	45	0	242	2266	2939	129	126	126	137	48	35	55	51	0	0.397	0.256	0.399	0.375	4.568	0.243	0.668	80	441	100	162	2688	-1.334	46	116	548	2140	51745	181243	14.568	44.354	0	0	0
2	1	3	"hupB"	"STM0451"	6160	43000	70	591	536	169	31	110	110	119	47	39	100	96	0	1524	1365	505	36	162	162	200	136	68	100	93	0	0.353	0.354	0.364	0.364	1.677	0.313	0.760	32	204	100	1843	1629	-1.502	481	1362	426	1203	17152	43666	8.872	8.566	0	0	0
2	2	3	"hisM"	"STM2352"	6310	43000	120	202	467	523	111	100	100	105	28	26	63	58	0	1420	2415	2732	113	144	144	156	52	33	73	70	0	0.080	0.162	0.195	0.195	4.765	0.155	0.705	120	426	100	1378	2638	-3.645	102	1276	367	2271	56073	289748	12.929	43.442	0	0	0
2	3	3	"rimM"	"STM2675"	6490	43010	130	3081	6786	8361	123	101	101	109	33	30	86	83	0	202	413	410	99	145	145	157	54	34	50	38	0	52.281	24.944	18.638	17.699	7.517	25.078	0.721	120	468	100	3037	6953	5.708	2980	57	6685	268	814303	49551	202.333	4.741	0	0	0
2	4	3	"fruR"	"STM0118"	6670	43000	110	413	864	1012	117	104	104	109	30	27	81	71	0	769	1591	2114	132	143	143	154	49	31	81	75	0	0.494	0.525	0.542	0.589	3.985	0.427	0.680	80	402	100	935	2208	-1.019	309	626	760	1448	69082	127312	25.167	29.327	0	0	0
2	5	3	"asrA"	"STM2548"	6850	43010	120	119	159	100	62	108	108	132	256	193	5	0	0	780	2249	3072	136	147	147	163	114	69	65	58	0	0.017	0.024	0.064	0.094	7.697	0.024	0.077	120	455	100	644	2153	-5.847	11	633	51	2102	19057	269848	0.105	18.298	0	0	0
2	6	3	"entD"	"STM0584"	7030	43000	130	110	161	113	70	105	105	110	31	28	38	30	0	564	1953	2582	132	146	146	157	49	31	70	63	0	0.012	0.031	0.065	0.081	5.929	0.036	0.606	120	404	100	423	1863	-6.385	5	418	56	1807	19352	234348	1.645	36.653	0	0	0
2	7	3	"cbiL"	"STM2024"	7200	43010	120	128	187	161	86	105	105	109	33	30	43	34	0	642	1789	2701	150	146	146	157	51	32	85	80	0	0.046	0.050	0.061	0.073	4.518	0.046	0.600	120	382	100	519	1725	-4.431	23	496	82	1643	22390	214665	2.364	32.000	0	0	0
2	8	3	"cbiO"	"STM2020"	7380	43010	120	124	156	94	60	104	104	109	32	29	40	28	0	430	894	991	110	144	144	152	48	31	90	78	0	0.070	0.069	0.100	0.105	3.401	0.058	0.368	120	424	100	306	802	-3.838	20	286	52	750	18744	107330	1.469	15.458	0	0	0
2	9	3	"umuC"	"STM1997"	7560	43010	120	130	238	202	84	106	106	109	28	25	48	43	0	664	2026	2508	123	141	141	150	45	30	73	69	0	0.046	0.070	0.097	0.114	4.385	0.065	0.674	120	422	100	547	2017	-4.446	24	523	132	1885	28561	243126	4.607	41.689	0	0	0
2	10	3	"uhpC"	"STM3788"	7740	43010	130	129	217	205	94	102	102	107	29	27	49	37	0	588	1367	1672	122	141	141	159	116	72	67	56	0	0.060	0.094	0.143	0.165	4.708	0.088	0.518	120	514	100	474	1341	-4.049	27	447	115	1226	26051	164042	3.793	10.414	0	0	0
2	11	3	"trpB"	"STM1726"	7910	43010	130	144	311	303	97	104	104	110	31	28	55	43	0	682	1745	2279	130	137	137	145	42	28	80	73	0	0.073	0.129	0.138	0.161	3.784	0.110	0.660	120	438	100	585	1815	-3.768	40	545	207	1608	37321	209437	6.484	38.095	0	0	0
2	12	3	"rpsL"	"STM3448"	8090	43020	120	1688	5009	6434	128	107	107	112	32	28	89	87	0	205	381	401	105	136	136	148	68	45	50	36	0	22.913	20.008	17.075	15.997	4.498	21.422	0.613	120	422	100	1650	5147	4.518	1581	69	4902	245	601139	45740	153.031	3.426	0	0	0
2	13	3	"phnR"	"STM0430"	8270	43020	120	143	293	474	161	106	106	112	34	30	51	40	0	751	1737	3344	192	135	135	149	78	52	71	64	0	0.060	0.117	0.175	0.143	4.874	0.097	0.481	120	404	100	653	1789	-4.057	37	616	187	1602	35191	208388	5.324	20.359	0	0	0
2	14	3	""	"STM4157"	8450	43020	120	211	360	419	116	108	108	116	38	32	78	58	0	1928	3749	5486	146	137	137	148	62	41	99	97	0	0.058	0.070	0.053	0.055	3.161	0.065	0.729	120	442	100	1894	3864	-4.120	103	1791	252	3612	43180	449888	6.421	58.081	0	0	0
2	15	3	""	"STM0345"	8620	43010	110	137	210	215	102	110	110	117	42	35	38	26	0	582	1104	1509	136	138	138	153	72	47	96	88	0	0.061	0.104	0.101	0.103	3.299	0.095	0.504	80	373	100	471	1066	-4.040	27	444	100	966	16794	88340	2.214	13.208	0	0	0
2	16	3	""	"STM2453"	8800	43020	120	235	267	151	56	109	109	117	41	35	75	66	0	2054	2542	1841	72	135	135	151	69	45	99	99	0	0.066	0.066	0.065	0.054	2.906	0.056	0.538	120	432	100	2045	2565	-3.929	126	1919	158	2407	31997	305087	3.659	34.652	0	0	0
2	17	3	"ychA"	"STM1773"	8980	43020	120	1251	1632	1499	91	105	105	112	36	32	96	94	0	1262	1696	1672	98	133	133	152	71	46	98	95	0	1.015	0.977	0.971	0.879	2.653	0.911	0.628	120	411	100	2275	3090	0.022	1146	1129	1527	1563	195855	203464	42.222	21.746	0	0	0
2	18	3	"orf408"	"STM1382"	9160	43020	120	96	103	28	27	100	100	106	32	30	12	4	0	2004	2313	1462	63	133	133	149	69	46	99	97	0	-0.002	0.001	0.008	0.008	2.984	0.003	0.024	120	454	100	1867	2183	Error	-4	1871	3	2180	12332	277560	-0.094	31.362	0	0	0
2	19	3	"traR"	"PSLT085"	9340	43020	110	97	115	56	48	101	101	104	28	26	27	11	0	490	611	358	58	135	135	166	193	116	77	47	0	-0.011	0.029	0.083	0.076	3.218	0.037	0.086	80	429	100	351	490	Error	-4	355	14	476	9233	48885	0.393	2.306	0	0	0
2	20	3	""	"Not LT2a85"	9530	43010	100	98	117	72	61	103	103	140	370	264	1	0	0	484	816	976	119	144	144	189	244	129	60	32	0	-0.015	0.021	0.114	0.115	5.807	0.019	0.084	80	408	100	335	686	Error	-5	340	14	672	9343	65270	-0.062	2.570	0	0	0
2	21	3	"trbC"	"PSLT094"	9690	43020	120	161	197	112	56	100	100	110	50	45	55	29	0	2881	3870	3156	81	135	135	308	2455	797	57	22	0	0.022	0.026	0.020	0.022	2.857	0.016	0.422	120	448	100	2807	3832	-5.492	61	2746	97	3735	23626	464456	1.740	1.451	0	0	0
2	22	3	"traQ"	"PSLT098"	9870	43030	110	104	118	55	46	98	98	114	97	85	6	2	0	557	890	1035	116	134	134	181	310	171	67	25	0	0.014	0.026	0.038	0.035	3.447	0.022	0.118	80	436	100	429	776	-6.140	6	423	20	756	9466	71197	0.041	2.287	0	0	0
2	23	3	"traS"	"PSLT102"	10050	43020	130	1071	1869	2568	137	96	96	107	60	56	96	90	0	2219	3657	4353	119	131	131	145	65	44	99	97	0	0.467	0.503	0.476	0.411	2.321	0.538	0.743	120	527	100	3063	5299	-1.099	975	2088	1773	3526	224245	438797	29.367	54.031	0	0	0
2	24	3	""	"PSLT107"	10230	43030	120	228	386	476	123	100	100	107	37	34	85	70	0	305	478	497	103	128	128	145	97	66	69	45	0	0.723	0.817	0.769	0.752	3.442	0.892	0.363	120	520	100	305	636	-0.468	128	177	286	350	46294	57309	7.541	3.433	0	0	0
2	1	4	""	"STM2736"	6140	43180	110	90	119	81	68	109	109	114	33	28	18	11	0	236	568	917	161	157	157	174	77	44	50	40	0	-0.241	0.024	0.370	0.272	3.681	0.054	0.325	80	543	100	60	421	Error	-19	79	10	411	9500	45422	0.152	5.117	0	0	0
2	2	4	""	"STM2712"	6310	43190	120	150	211	186	88	105	105	110	30	27	57	40	0	628	1546	2381	154	153	153	163	55	33	94	82	0	0.095	0.076	0.122	0.109	4.537	0.064	0.644	120	450	100	520	1499	-3.400	45	475	106	1393	25276	185494	3.367	25.145	0	0	0
2	3	4	""	"STM1612"	6490	43190	120	201	235	146	62	105	105	112	36	32	78	55	0	3291	4703	4299	91	148	148	164	60	36	100	100	0	0.031	0.029	0.029	0.025	2.826	0.023	0.520	120	409	100	3239	4685	-5.033	96	3143	130	4555	28160	564352	3.417	75.650	0	0	0
2	4	4	""	"STM1607"	6670	43190	120	513	856	967	112	108	108	135	254	188	68	46	0	996	1521	1781	117	153	153	173	116	67	93	90	0	0.480	0.547	0.435	0.526	3.781	0.442	0.477	120	462	100	1248	2116	-1.058	405	843	748	1368	102744	182566	2.839	11.621	0	0	0
2	5	4	"ycjI"	"STM1680"	6850	43180	110	146	289	442	152	112	112	142	272	191	15	7	0	469	1368	2832	207	155	155	171	121	70	75	56	0	0.108	0.146	0.163	0.169	4.823	0.160	0.385	80	402	100	348	1390	-3.207	34	314	177	1213	23107	109454	0.540	9.893	0	0	0
2	6	4	""	"STM1676"	7030	43190	120	274	358	272	75	110	110	119	44	36	88	71	0	1742	2437	2113	86	154	154	165	55	33	99	98	0	0.103	0.109	0.094	0.094	2.203	0.095	0.602	120	437	100	1752	2531	-3.275	164	1588	248	2283	42907	292484	5.432	41.309	0	0	0
2	7	4	"frr"	"STM0219"	7200	43190	120	1522	3383	4938	145	110	110	118	41	34	100	100	0	433	810	1024	126	146	146	159	56	35	91	80	0	4.920	4.929	4.952	5.570	3.079	6.955	0.438	120	408	100	1699	3937	2.299	1412	287	3273	664	405982	97222	79.634	11.625	0	0	0
2	8	4	"mesJ"	"STM0236"	7380	43190	120	654	727	364	50	108	108	115	37	32	99	98	0	2210	2269	1021	44	146	146	158	53	33	100	100	0	0.265	0.292	0.273	0.285	1.777	0.266	0.705	120	417	100	2610	2742	-1.918	546	2064	619	2123	87280	272284	16.541	39.830	0	0	0
2	9	4	"pfs"	"STM0207"	7560	43190	120	235	666	1259	189	108	108	113	36	31	76	65	0	302	563	1128	200	143	143	156	52	33	67	55	0	0.799	1.329	1.005	1.189	4.396	1.198	0.461	120	418	100	286	978	-0.324	127	159	558	420	79925	67609	15.361	7.827	0	0	0
2	10	4	"yeeA"	"STM2060"	7730	43190	130	227	256	131	51	107	107	111	29	26	87	78	0	904	1052	727	69	146	146	157	50	31	95	93	0	0.158	0.164	0.165	0.158	2.561	0.115	0.443	120	463	100	878	1055	-2.659	120	758	149	906	30670	126249	5.000	17.900	0	0	0
2	11	4	"vsr"	"STM1991"	7900	43180	110	135	191	148	77	107	107	114	34	29	42	36	0	464	765	715	93	149	149	164	98	59	82	65	0	0.089	0.136	0.136	0.106	4.772	0.165	0.071	80	399	100	343	700	-3.492	28	315	84	616	15279	61187	2.265	6.133	0	0	0
2	12	4	"fixB"	"STM0076"	8090	43190	120	102	125	99	79	109	109	117	38	32	12	9	0	530	1040	1285	123	145	145	159	94	59	84	70	0	-0.018	0.018	0.027	0.029	6.358	0.028	0.136	120	459	100	378	911	Error	-7	385	16	895	14944	124788	0.211	9.372	0	0	0
2	13	4	""	"STM4192"	8270	43190	120	1528	2120	2652	125	110	110	127	98	77	95	89	0	1823	2472	2703	109	147	147	167	92	55	99	94	0	0.846	0.865	0.760	0.740	3.052	0.968	0.544	120	432	100	3094	4335	-0.241	1418	1676	2010	2325	254390	296621	20.337	25.054	0	0	0
2	14	4	"dgkA"	"STM4236"	8440	43190	100	299	384	295	76	109	109	120	46	38	96	86	0	648	796	523	65	149	149	176	112	63	96	92	0	0.381	0.425	0.359	0.389	1.911	0.418	0.636	80	347	100	689	922	-1.393	190	499	275	647	30729	63660	5.739	5.536	0	0	0
2	15	4	"tyrB"	"STM4248"	8620	43190	120	1050	1390	1227	88	111	111	119	41	34	100	100	0	3364	3865	2943	76	152	152	171	96	56	100	100	0	0.292	0.344	0.291	0.319	1.766	0.330	0.688	120	474	100	4151	4992	-1.774	939	3212	1279	3713	166843	463826	31.000	38.479	0	0	0
2	16	4	"lysC"	"STM4220"	8800	43200	120	503	758	1044	137	112	112	156	431	276	45	10	0	1602	2407	3287	136	142	142	153	51	33	100	100	0	0.268	0.285	0.254	0.254	1.987	0.259	0.652	120	460	100	1851	2911	-1.901	391	1460	646	2265	90944	288806	1.397	44.196	0	0	0
2	17	4	"glk"	"STM2403"	8980	43190	120	681	721	347	48	109	109	117	40	34	97	95	0	1933	1929	925	47	138	138	151	56	37	100	100	0	0.319	0.342	0.321	0.323	1.830	0.293	0.636	120	432	100	2367	2403	-1.650	572	1795	612	1791	86550	231448	15.100	31.750	0	0	0
2	18	4	"yfcB"	"STM2385"	9150	43200	110	1022	1327	1070	80	104	104	113	47	41	100	97	0	1032	1137	668	58	134	134	147	56	38	100	97	0	1.022	1.219	1.074	1.048	2.200	1.515	0.619	80	403	100	1816	2226	0.032	918	898	1223	1003	106148	90979	25.830	17.679	0	0	0
2	19	4	"ybdA"	"STM0593"	9330	43200	120	444	687	694	101	101	101	109	37	33	90	86	0	2853	4179	4525	108	136	136	149	57	38	97	95	0	0.126	0.145	0.129	0.145	3.279	0.126	0.692	120	492	100	3060	4629	-2.986	343	2717	586	4043	82493	501488	15.622	70.702	0	0	0
2	20	4	"ybaM"	"STM0480"	9510	43190	100	106	123	60	48	99	99	107	33	30	27	12	0	190	257	244	94	138	138	154	88	57	40	12	0	0.135	0.202	0.360	0.324	3.657	0.124	0.207	80	394	100	59	143	-2.893	7	52	24	119	9871	20521	0.485	1.170	-50	0	0
2	21	4	"ybbO"	"STM0505"	9690	43200	120	1084	1525	1537	100	95	95	101	36	35	100	100	0	1924	2733	2755	100	128	128	308	2518	817	20	10	0	0.551	0.549	0.557	0.552	1.657	0.195	0.290	120	426	100	2785	4035	-0.861	989	1796	1430	2605	183055	327913	39.556	0.963	0	0	0
2	22	4	"purK"	"STM0533"	9860	43190	130	484	601	635	105	100	100	113	70	61	87	80	0	1325	1624	1375	84	135	135	249	2098	842	15	4	0	0.323	0.336	0.332	0.271	2.580	0.346	0.630	120	476	100	1574	1990	-1.632	384	1190	501	1489	72075	194872	6.971	0.655	0	0	0
2	23	4	"rfbI"	"STM0559"	10060	43200	110	226	352	393	111	99	99	113	73	64	77	38	0	380	638	774	121	128	128	143	73	51	93	76	0	0.504	0.496	0.492	0.453	2.407	0.458	0.689	80	402	100	379	763	-0.989	127	252	253	510	28135	51036	3.274	6.781	0	0	0
2	24	4	"ybdK"	"STM0583"	10230	43200	130	309	384	264	68	100	100	107	41	38	92	85	0	4224	5968	5830	97	129	129	146	95	65	99	99	0	0.051	0.049	0.050	0.045	2.119	0.039	0.656	120	594	100	4304	6123	-4.292	209	4095	284	5839	46093	716154	6.756	61.284	0	0	0
2	1	5	"yoaH"	"STM1823"	6110	43360	70	138	173	94	54	114	114	123	43	34	40	34	0	217	291	185	63	165	165	187	95	50	37	21	0	0.462	0.468	0.667	0.721	3.603	0.286	0.259	32	232	100	76	185	-1.115	24	52	59	126	5541	9326	1.163	1.095	0	0	0
2	2	5	"emtA"	"STM1799"	6310	43370	120	424	613	737	120	108	108	115	33	28	93	87	0	971	1381	1488	107	158	158	172	75	43	94	89	0	0.389	0.413	0.390	0.399	2.289	0.366	0.502	120	449	100	1129	1728	-1.363	316	813	505	1223	73596	165760	15.091	16.120	0	0	0
2	3	5	"narH"	"STM1763"	6490	43360	120	127	138	43	31	108	108	113	32	28	35	20	0	2706	2804	1294	46	157	157	171	63	36	99	99	0	0.007	0.011	0.012	0.011	3.954	0.007	0.060	120	377	100	2568	2677	-7.068	19	2549	30	2647	16546	336509	0.781	41.794	0	0	0
2	4	5	"ychE"	"STM1748"	6670	43360	120	282	392	296	75	113	113	120	38	31	93	86	0	1774	2353	1716	72	167	167	181	67	37	99	99	0	0.105	0.128	0.105	0.108	2.419	0.112	0.533	120	401	100	1776	2465	-3.249	169	1607	279	2186	47061	282306	7.158	32.418	0	0	0
2	5	5	"yoaB"	"STM1822"	6850	43370	120	349	606	666	109	112	112	120	40	33	96	93	0	701	1142	1258	110	165	165	178	62	34	95	88	0	0.442	0.506	0.464	0.497	3.209	0.370	0.369	120	412	100	773	1471	-1.177	237	536	494	977	72668	137069	12.150	15.548	0	0	0
2	6	5	"dsbB"	"STM1807"	7020	43370	120	292	359	224	62	112	112	122	43	35	91	79	0	659	768	524	68	161	161	172	57	33	98	95	0	0.361	0.407	0.375	0.375	2.313	0.299	0.406	120	379	100	678	854	-1.468	180	498	247	607	43076	92197	5.512	10.456	0	0	0
2	7	5	""	"STM4010"	7200	43370	120	170	210	137	65	115	115	121	41	33	57	42	0	1549	2281	2700	118	155	155	166	59	35	99	97	0	0.039	0.045	0.051	0.048	2.718	0.037	0.498	120	387	100	1449	2221	-4.664	55	1394	95	2126	25259	273722	2.171	35.847	0	0	0
2	8	5	"mobB"	"STM3993"	7380	43370	120	186	497	884	177	115	115	122	38	31	61	49	0	620	1782	3497	196	159	159	173	67	38	77	70	0	0.154	0.235	0.221	0.241	4.171	0.236	0.876	120	387	100	532	2005	-2.699	71	461	382	1623	59629	213782	9.868	24.015	0	0	0
2	9	5	"yiiR"	"STM4083"	7540	43360	110	147	289	475	164	113	113	123	48	39	43	26	0	433	1427	2965	207	161	161	217	328	151	47	32	0	0.125	0.139	0.171	0.205	6.244	0.109	0.491	80	371	100	306	1442	-3.000	34	272	176	1266	23089	114178	3.458	3.689	0	0	0
2	10	5	""	"STM4067"	7730	43380	120	467	850	1175	138	113	113	123	66	53	74	65	0	1274	2373	3564	150	162	162	219	316	144	71	60	0	0.318	0.333	0.340	0.329	5.056	0.290	0.731	120	452	100	1466	2948	-1.651	354	1112	737	2211	101986	284782	11.015	6.816	0	0	0
2	11	5	"yiiM"	"STM4056"	7910	43370	130	263	501	582	116	113	113	118	34	28	71	67	0	678	1467	2019	137	158	158	176	101	57	78	70	0	0.288	0.296	0.293	0.323	6.143	0.201	0.409	120	454	100	670	1697	-1.794	150	520	388	1309	60172	176055	11.265	12.782	0	0	0
2	12	5	"yiiG"	"STM4040"	8090	43380	120	113	138	74	53	113	113	120	37	30	29	15	0	1742	2991	4789	160	158	158	181	110	60	78	72	0	0.000	0.009	0.025	0.038	6.307	0.008	0.126	120	435	100	1584	2858	Error	0	1584	25	2833	16611	358897	0.486	25.545	0	0	0
2	13	5	"yhdN"	"STM3413"	8280	43370	110	159	275	293	106	119	119	146	118	80	30	18	0	474	764	895	117	165	165	196	146	74	70	53	0	0.129	0.260	0.243	0.200	4.308	0.198	0.268	80	387	100	349	755	-2.950	40	309	156	599	22022	61134	1.093	3.890	0	0	0
2	14	5	"secY"	"STM3420"	8440	43380	130	13113	15824	10438	65	132	132	210	258	122	100	100	0	593	605	297	49	156	156	203	197	97	78	54	0	29.705	34.949	38.190	36.511	2.057	47.355	0.434	120	508	100	13418	16141	4.893	12981	437	15692	449	1898920	72607	60.519	2.041	0	0	0
2	15	5	"rplE"	"STM3428"	8620	43380	130	2731	4950	5758	116	124	124	236	582	246	85	75	0	181	246	186	75	149	149	164	86	52	25	17	0	81.469	49.753	38.968	46.622	5.221	72.905	0.178	120	519	100	2639	4923	6.348	2607	32	4826	97	593941	29528	8.100	0.953	0	0	0
2	16	5	"rpmC"	"STM3432"	8830	43370	80	282	585	647	110	122	122	279	787	282	23	5	0	154	275	299	108	138	138	153	62	40	34	25	0	10.000	3.380	3.816	3.217	6.614	35.487	0.022	52	275	100	176	600	3.322	160	16	463	137	30414	14285	0.389	1.968	0	0	0
2	17	5	"rpsS"	"STM3436"	8980	43370	100	746	949	811	85	107	107	142	236	166	85	68	0	141	166	98	59	137	137	150	59	39	21	11	0	159.750	29.034	15.142	20.592	4.808	38.668	0.350	80	408	100	643	871	7.320	639	4	842	29	75924	13305	3.419	0.271	0	0	0
2	18	5	"rpsJ"	"STM3441"	9160	43350	60	275	875	1877	214	123	123	255	426	167	40	21	0	151	202	162	80	129	129	152	73	48	25	12	0	6.909	10.301	9.075	7.097	8.003	16.176	0.424	32	171	100	174	825	2.788	152	22	752	73	27995	6467	1.455	0.685	0	0	0
2	19	5	""	"STM4463"	9330	43380	120	114	156	227	145	108	108	140	155	110	5	4	0	715	931	714	76	136	136	152	75	49	92	87	0	0.010	0.060	0.046	0.056	4.210	0.088	0.063	120	508	100	585	843	-6.592	6	579	48	795	18693	111678	0.103	10.387	0	0	0
2	20	5	"pepA"	"STM4477"	9510	43380	120	1252	2236	2626	117	96	96	117	115	98	93	79	0	806	1181	1184	100	128	128	146	70	47	87	83	0	1.705	2.032	1.941	1.922	3.128	2.699	0.509	120	459	100	1834	3193	0.770	1156	678	2140	1053	268311	141762	18.426	14.786	0	0	0
2	21	5	"iadA"	"STM4512"	9680	43380	130	677	999	1068	106	93	93	107	85	79	86	79	0	2153	3078	3018	98	125	125	144	86	59	95	95	0	0.288	0.307	0.307	0.286	3.186	0.286	0.649	120	451	100	2612	3859	-1.796	584	2028	906	2953	119901	369321	10.494	34.116	0	0	0
2	22	5	""	"STM4551"	9860	43370	130	212	422	538	127	100	100	113	53	46	66	50	0	1783	3594	4662	129	128	128	152	107	70	95	90	0	0.068	0.093	0.083	0.070	3.941	0.091	0.726	120	503	100	1767	3788	-3.885	112	1655	322	3466	50624	431273	5.830	32.168	0	0	0
2	23	5	"yjjK"	"STM4581"	10040	43370	130	1639	4347	6623	152	102	102	119	75	63	99	96	0	606	1487	1978	133	127	127	143	67	46	88	79	0	3.209	3.121	2.914	2.974	3.961	4.238	0.570	120	481	100	2016	5605	1.682	1537	479	4245	1360	521602	178488	56.373	20.060	0	0	0
2	24	5	"gltS"	"STM3746"	10210	43390	130	1025	2725	3956	145	99	99	108	45	41	90	83	0	893	3116	4966	159	131	131	145	55	37	83	76	0	1.215	0.880	1.126	1.190	4.781	0.759	0.546	120	588	100	1688	5611	0.281	926	762	2626	2985	326942	373963	58.156	54.018	0	0	0
2	1	6	"yhhY"	"STM3546"	6130	43530	120	142	159	71	44	113	113	120	40	33	38	16	0	679	880	702	79	163	163	185	98	52	95	88	0	0.056	0.064	0.073	0.063	3.283	0.057	0.265	120	566	100	545	763	-4.153	29	516	46	717	19091	105602	0.975	7.092	0	0	0
2	2	6	""	"STM0951"	6310	43530	130	147	196	195	99	112	112	119	36	30	49	28	0	1397	1654	1174	70	164	164	181	71	39	100	98	0	0.028	0.056	0.040	0.036	3.337	0.048	0.150	120	443	100	1268	1574	-5.139	35	1233	84	1490	23500	198488	2.139	20.746	0	0	0
2	3	6	"nanK"	"STM3336"	6490	43530	130	188	259	229	88	118	118	125	38	30	62	49	0	1338	2098	2608	124	174	174	187	64	34	92	88	0	0.060	0.073	0.069	0.072	3.965	0.069	0.623	120	456	100	1234	2065	-4.056	70	1164	141	1924	31083	251739	3.526	29.859	0	0	0
2	4	6	"yrbC"	"STM3310"	6670	43540	120	1084	1720	2072	120	121	121	127	38	29	98	98	0	919	1329	1455	109	176	176	192	68	35	95	94	0	1.296	1.387	1.368	1.345	2.490	1.504	0.715	120	433	100	1706	2752	0.374	963	743	1599	1153	206346	159443	41.921	16.721	0	0	0
2	5	6	"greA"	"STM3299"	6850	43540	130	1231	1458	1210	82	119	119	123	36	29	100	99	0	856	1078	870	80	171	171	189	70	37	95	94	0	1.623	1.476	1.633	1.497	2.147	1.604	0.650	120	402	100	1797	2246	0.699	1112	685	1339	907	174951	129340	37.083	12.700	0	0	0
2	6	6	"rpsO"	"STM3283"	7020	43540	120	422	625	700	112	117	117	124	39	31	95	90	0	214	270	165	61	170	170	182	65	35	44	25	0	6.932	5.080	4.586	5.091	3.318	5.803	0.450	120	388	100	349	608	2.793	305	44	508	100	75041	32438	12.846	1.354	0	0	0
2	7	6	"yghB"	"STM3162"	7200	43540	120	212	248	149	60	115	115	123	38	30	78	59	0	535	734	648	88	169	169	179	62	34	90	84	0	0.265	0.235	0.268	0.253	2.747	0.173	0.514	120	404	100	463	698	-1.916	97	366	133	565	29785	88097	3.289	8.952	0	0	0
2	8	6	""	"STM3136"	7370	43540	120	231	288	161	55	118	118	124	40	32	80	64	0	2016	2391	1724	72	172	172	190	75	39	96	95	0	0.061	0.077	0.079	0.069	3.010	0.062	0.513	120	410	100	1957	2389	-4.028	113	1844	170	2219	34507	286863	4.100	29.347	0	0	0
2	9	6	"yggV"	"STM3103"	7550	43540	120	270	485	587	121	122	122	135	69	51	66	50	0	309	571	722	126	171	171	234	300	128	29	17	0	1.072	0.908	0.935	0.969	5.286	0.718	0.571	120	507	100	286	763	0.101	148	138	363	400	58255	68525	5.072	1.123	0	0	0
2	10	6	"sprT"	"STM3092"	7750	43520	90	143	208	165	79	121	121	135	79	58	30	19	0	535	651	526	80	164	164	215	173	80	65	51	0	0.059	0.179	0.203	0.212	4.301	0.242	0.556	52	293	100	393	574	-4.076	22	371	87	487	10793	33838	0.924	2.520	0	0	0
2	11	6	""	"STM3072"	7910	43540	130	126	153	107	69	117	117	123	41	33	25	10	0	835	1683	2418	143	161	161	185	89	48	93	85	0	0.013	0.024	0.031	0.034	4.593	0.033	0.519	120	443	100	683	1558	-6.227	9	674	36	1522	18345	201983	0.732	16.831	0	0	0
2	12	6	"ygfE"	"STM3060"	8090	43540	120	407	559	474	84	117	117	126	42	33	89	84	0	284	380	331	87	167	167	185	75	40	58	40	0	2.479	2.075	2.582	2.788	3.939	2.574	0.259	120	420	100	407	655	1.310	290	117	442	213	67052	45550	10.310	2.600	0	0	0
2	13	6	"ansA"	"STM1294"	8270	43550	120	764	980	812	82	138	138	209	232	111	81	65	0	1180	1567	1276	81	173	173	223	207	92	94	84	0	0.622	0.604	0.595	0.541	2.305	0.571	0.695	120	487	100	1633	2236	-0.686	626	1007	842	1394	117656	187994	3.323	6.493	0	0	0
2	14	6	"pfkB"	"STM1326"	8460	43560	90	353	458	432	94	157	157	272	305	112	32	13	0	499	885	875	98	157	157	213	221	103	61	44	0	0.573	0.413	0.295	0.362	3.139	0.444	0.177	52	336	100	538	1029	-0.803	196	342	301	728	23805	46007	0.610	3.041	0	0	0
2	15	6	"ydiK"	"STM1364"	8620	43540	130	425	838	1395	166	126	126	201	287	142	50	30	0	1782	3285	4482	136	149	149	165	72	43	93	85	0	0.183	0.227	0.216	0.186	3.393	0.216	0.533	120	458	100	1932	3848	-2.449	299	1633	712	3136	100569	394199	2.220	43.333	0	0	0
2	16	6	"cfa"	"STM1427"	8800	43550	120	589	1082	1273	117	115	115	186	453	243	52	36	0	616	1158	1159	100	147	147	159	57	35	87	81	0	1.011	0.956	1.000	0.913	3.255	1.129	0.520	120	448	100	943	1978	0.015	474	469	967	1011	129808	138955	1.978	17.526	0	0	0
2	17	6	"ydhM"	"STM1437"	8970	43560	130	220	305	231	75	105	105	118	52	44	85	53	0	866	1199	1282	106	137	137	155	83	53	94	90	0	0.158	0.188	0.188	0.192	2.413	0.134	0.427	120	481	100	844	1262	-2.664	115	729	200	1062	36572	143843	3.596	12.578	0	0	0
2	18	6	"nth"	"STM1453"	9140	43550	110	423	733	967	131	107	107	145	164	113	61	47	0	629	992	1412	142	138	138	159	100	62	75	67	0	0.644	0.733	0.859	0.749	3.740	0.549	0.498	80	479	100	807	1480	-0.636	316	491	626	854	58616	79360	3.585	8.330	0	0	0
2	19	6	"ugpA"	"STM3556"	9330	43560	110	139	235	297	126	112	112	131	116	88	22	12	0	1397	3542	6684	188	149	149	167	85	50	93	91	0	0.022	0.036	0.039	0.035	4.268	0.039	0.589	80	438	100	1275	3516	-5.531	27	1248	123	3393	18769	283340	0.897	39.706	0	0	0
2	20	6	"ftsY"	"STM3571"	9500	43560	110	2244	2935	2497	85	108	108	128	114	89	100	98	0	1926	2321	1651	71	142	142	165	83	50	100	100	0	1.197	1.297	1.308	1.216	1.673	1.348	0.674	80	394	100	3920	5006	0.260	2136	1784	2827	2179	234765	185682	24.623	25.976	0	0	0
2	21	6	"zntA"	"STM3576"	9680	43550	130	1375	1681	1457	86	103	103	115	83	72	99	96	0	5003	6301	5344	84	139	139	172	116	67	97	96	0	0.262	0.256	0.247	0.262	2.171	0.244	0.811	120	468	100	6136	7740	-1.935	1272	4864	1578	6162	201680	756108	18.867	52.836	0	0	0
2	22	6	"yhhT"	"STM3582"	9870	43570	110	206	255	149	58	98	98	106	44	41	81	60	0	3139	3726	2509	67	130	130	160	112	70	100	100	0	0.036	0.044	0.040	0.038	2.309	0.034	0.504	80	410	100	3117	3753	-4.800	108	3009	157	3596	20435	298049	3.386	31.839	0	0	0
2	23	6	"yhiN"	"STM3588"	10040	43560	120	548	868	903	104	95	95	107	54	50	95	86	0	1293	1842	1796	97	125	125	140	57	40	98	95	0	0.388	0.450	0.451	0.433	2.537	0.439	0.748	120	466	100	1621	2490	-1.366	453	1168	773	1717	104144	221095	14.093	29.860	0	0	0
2	24	6	""	"STM3598"	10220	43550	90	122	137	67	48	96	96	106	50	47	28	11	0	273	429	466	108	116	116	130	50	38	80	63	0	0.166	0.131	0.190	0.211	6.474	0.096	0.168	52	342	100	183	354	-2.594	26	157	41	313	7147	22308	0.620	5.980	0	0	0
2	1	7	""	"STM3799"	6130	43710	120	676	801	655	81	118	118	126	42	33	96	92	0	4289	4738	3583	75	177	177	207	260	125	99	98	0	0.136	0.150	0.133	0.131	1.982	0.147	0.777	120	591	100	4670	5244	-2.882	558	4112	683	4561	96133	568524	16.071	17.427	0	0	0
2	2	7	"yidE"	"STM3807"	6310	43720	120	225	266	168	63	120	120	127	43	33	71	55	0	2427	2938	2427	82	175	175	192	73	38	97	97	0	0.047	0.053	0.053	0.048	3.039	0.044	0.466	120	502	100	2357	2909	-4.423	105	2252	146	2763	31946	352577	3.233	37.616	0	0	0
2	3	7	"yidR"	"STM3811"	6490	43730	120	257	339	318	93	125	125	130	41	31	74	64	0	883	1289	1434	111	174	174	191	68	35	94	88	0	0.186	0.192	0.178	0.178	3.334	0.171	0.602	120	473	100	841	1329	-2.425	132	709	214	1115	40737	154723	5.098	16.147	0	0	0
2	4	7	"torD"	"STM3821"	6660	43730	120	125	153	163	106	125	125	129	41	31	15	5	0	1828	2281	2235	97	175	175	196	80	40	97	95	0	0.000	0.013	0.013	0.017	3.565	0.015	0.057	120	470	100	1653	2134	Error	0	1653	28	2106	18362	273729	0.585	26.063	0	0	0
2	5	7	"dgoT"	"STM3827"	6840	43720	120	115	120	33	27	121	121	127	43	33	8	2	0	2080	2232	1367	61	175	175	192	75	39	99	97	0	-0.003	0.000	0.011	0.011	2.402	0.003	0.013	120	450	100	1899	2056	Error	-6	1905	-1	2057	14366	267780	-0.163	27.200	0	0	0
2	6	7	"yidA"	"STM3831"	7010	43710	110	806	1080	1141	105	125	125	136	58	42	98	98	0	1172	1454	1312	90	181	181	200	94	47	100	100	0	0.687	0.750	0.670	0.685	1.804	0.832	0.791	80	427	100	1672	2228	-0.541	681	991	955	1273	86403	116320	16.276	13.340	0	0	0
2	7	7	"imp"	"STM0093"	7200	43730	120	11333	14839	12513	84	120	120	133	77	57	100	100	0	7614	9145	7121	77	174	174	194	89	45	97	97	0	1.507	1.641	1.622	1.732	1.624	1.725	0.936	120	533	100	18653	23690	0.592	11213	7440	14719	8971	1780625	1097438	190.987	100.573	0	0	0
2	8	7	"yabJ"	"STM0106"	7380	43720	110	735	883	556	62	124	124	139	83	59	98	98	0	4593	5233	2757	52	184	184	215	120	55	100	100	0	0.139	0.150	0.141	0.145	1.546	0.147	0.774	80	430	100	5020	5808	-2.851	611	4409	759	5049	70666	418671	8.964	41.817	0	0	0
2	9	7	"yabC"	"STM0120"	7550	43730	130	1281	1954	2318	118	125	125	138	59	42	96	96	0	817	1280	1180	92	174	174	205	114	55	94	89	0	1.798	1.654	1.461	1.623	2.419	2.351	0.454	120	519	100	1799	2935	0.846	1156	643	1829	1106	234508	153636	30.780	9.430	0	0	0
2	10	7	"murD"	"STM0126"	7720	43730	130	1090	1799	2065	114	117	117	127	49	38	99	95	0	1337	1909	1972	103	158	158	184	92	50	93	89	0	0.825	0.961	0.995	0.984	2.296	1.017	0.674	120	557	100	2152	3433	-0.277	973	1179	1682	1751	215846	229097	34.122	18.750	0	0	0
2	11	7	"yacA"	"STM0135"	7910	43720	120	462	761	1030	135	116	116	123	39	31	92	86	0	446	657	632	96	160	160	178	73	41	78	70	0	1.210	1.298	1.234	1.229	3.105	1.739	0.591	120	451	100	632	1142	0.275	346	286	645	497	91287	78883	16.359	6.562	0	0	0
2	12	7	""	"STM0148"	8090	43740	120	167	183	82	44	118	118	128	50	39	50	21	0	1836	1781	1191	66	165	165	182	79	43	92	86	0	0.029	0.040	0.040	0.040	3.226	0.039	0.354	120	426	100	1720	1681	-5.092	49	1671	65	1616	22007	213671	1.100	20.241	0	0	0
2	13	7	""	"STM1547"	8260	43730	120	242	448	659	147	127	127	175	166	94	43	20	0	1300	2487	3992	160	165	165	186	99	53	97	92	0	0.101	0.138	0.096	0.100	3.252	0.138	0.644	120	487	100	1250	2643	-3.303	115	1135	321	2322	53709	298390	1.645	23.242	0	0	0
2	14	7	""	"STM1551"	8440	43740	50	214	328	337	102	133	133	168	112	66	33	16	0	646	1103	906	82	224	224	276	177	64	66	58	0	0.192	0.222	0.193	0.204	3.057	0.231	0.416	12	104	100	503	1074	-2.381	81	422	195	879	3935	13230	1.429	4.672	0	0	0
2	15	7	""	"STM1556"	8620	43730	120	193	228	125	54	121	121	143	98	68	32	13	0	3117	3739	3224	86	162	162	186	95	51	100	99	0	0.024	0.030	0.027	0.027	2.244	0.028	0.520	120	519	100	3027	3684	-5.359	72	2955	107	3577	27385	448677	0.867	37.400	0	0	0
2	16	7	""	"STM1562"	8790	43730	120	151	183	145	79	116	116	131	54	41	32	17	0	753	1121	1563	139	156	156	170	64	37	91	87	0	0.059	0.069	0.076	0.076	4.427	0.065	0.457	120	424	100	632	1032	-4.092	35	597	67	965	21994	134462	0.963	14.859	0	0	0
2	17	7	"fdnI"	"STM1568"	8970	43740	120	217	302	258	85	119	119	146	108	73	49	31	0	885	1592	2139	134	152	152	170	90	52	86	75	0	0.134	0.127	0.156	0.147	2.831	0.102	0.518	120	409	100	831	1623	-2.903	98	733	183	1440	36270	190989	1.444	15.800	0	0	0
2	18	7	"nmpC"	"STM1572"	9150	43730	120	5614	8358	9675	115	116	116	139	101	72	100	99	0	408	534	511	95	154	154	177	105	59	69	60	0	21.646	21.689	23.124	22.251	2.396	23.656	0.659	120	473	100	5752	8622	4.436	5498	254	8242	380	1002917	64101	81.376	3.400	0	0	0
2	19	7	"sohB"	"STM1716"	9330	43740	120	1461	1738	1336	76	120	120	129	54	41	97	95	0	2844	3499	3255	93	165	165	185	72	38	100	98	0	0.501	0.485	0.509	0.467	2.512	0.389	0.688	120	464	100	4020	4952	-0.998	1341	2679	1618	3334	208560	419903	29.796	46.028	0	0	0
2	20	7	"ompW"	"STM1732"	9510	43730	120	257	329	263	79	115	115	123	51	41	74	60	0	1524	1910	1776	92	161	161	182	76	41	96	94	0	0.104	0.122	0.110	0.107	3.255	0.105	0.508	120	437	100	1505	1963	-3.263	142	1363	214	1749	39483	229162	4.039	22.737	0	0	0
2	21	7	"yciU"	"STM1740"	9690	43720	130	155	448	918	204	109	109	114	35	30	54	38	0	255	576	1084	188	150	150	170	82	48	55	30	0	0.438	0.796	0.577	0.591	3.810	0.838	0.870	120	442	100	151	765	-1.191	46	105	339	426	53730	69074	9.543	4.951	0	0	0
2	22	7	"ychJ"	"STM1755"	9860	43740	120	473	830	1092	131	102	102	107	31	28	97	94	0	602	1015	1233	121	135	135	154	83	53	90	82	0	0.794	0.827	0.846	0.794	2.800	0.848	0.692	120	402	100	838	1608	-0.332	371	467	728	880	99578	121851	23.323	10.373	0	0	0
2	23	7	"ychP"	"STM1768"	10040	43730	120	423	504	319	63	96	96	102	30	29	95	95	0	2355	2528	1558	61	129	129	146	69	47	99	98	0	0.147	0.170	0.155	0.153	1.877	0.153	0.675	120	469	100	2553	2807	-2.767	327	2226	408	2399	60506	303385	13.400	34.522	0	0	0
2	24	7	"ychH"	"STM1782"	10210	43730	90	95	118	79	66	100	100	106	33	31	19	9	0	209	500	727	145	128	128	145	86	59	50	26	0	-0.062	0.048	0.118	0.127	9.275	0.080	0.392	52	373	100	76	390	Error	-5	81	18	372	6159	25981	0.364	4.128	0	0	0
2	1	8	""	"STM2314"	6130	43920	100	2458	2467	481	19	124	124	129	41	31	100	100	0	7581	7606	1607	21	180	180	197	75	38	100	100	0	0.315	0.316	0.316	0.316	1.181	0.310	0.960	80	458	100	9735	9769	-1.665	2334	7401	2343	7426	197356	608493	57.024	98.787	0	0	0
2	2	8	"nuoK"	"STM2319"	6300	43920	100	1426	1794	1898	105	120	120	125	38	30	100	100	0	753	897	682	76	171	171	189	74	39	98	96	0	2.244	2.306	2.329	2.268	1.444	2.769	0.815	80	417	100	1888	2400	1.166	1306	582	1674	726	143556	71798	43.921	9.568	0	0	0
2	3	8	"yfbQ"	"STM2331"	6480	43910	110	3262	3197	613	19	121	121	126	41	32	100	100	0	6408	6563	1321	20	165	165	183	71	38	100	100	0	0.503	0.481	0.481	0.481	1.134	0.478	0.957	80	424	100	9384	9474	-0.991	3141	6243	3076	6398	255752	525074	74.902	89.859	0	0	0
2	4	8	"yfbU"	"STM2335"	6650	43920	100	1294	1448	712	49	119	119	127	45	35	100	100	0	1982	2108	1096	51	170	170	188	83	44	100	100	0	0.648	0.686	0.682	0.714	1.559	0.623	0.755	80	382	100	2987	3267	-0.625	1175	1812	1329	1938	115865	168610	29.356	23.133	0	0	0
2	5	8	""	"STM2341"	6840	43910	120	354	407	248	60	120	120	130	45	34	86	76	0	3995	4818	3563	73	181	181	194	77	39	96	96	0	0.061	0.062	0.058	0.056	1.806	0.060	0.813	120	511	100	4048	4924	-4.027	234	3814	287	4637	48818	578163	6.156	60.052	0	0	0
2	6	8	""	"STM2346"	7020	43910	110	1673	2472	3305	133	127	127	148	105	70	100	98	0	1521	2024	2013	99	178	178	208	147	70	100	100	0	1.151	1.270	1.214	1.087	1.922	1.629	0.685	80	494	100	2889	4191	0.203	1546	1343	2345	1846	197726	161937	22.133	12.354	0	0	0
2	7	8	""	"STM2530"	7210	43910	100	145	159	63	39	122	122	145	120	82	5	1	0	2418	2566	1164	45	175	175	199	95	47	100	100	0	0.010	0.015	0.016	0.015	2.428	0.014	0.025	80	400	100	2266	2428	-6.608	23	2243	37	2391	12713	205265	0.117	24.916	0	0	0
2	8	8	"nifS"	"STM2543"	7370	43920	100	15680	15451	6708	43	125	125	133	45	33	100	100	0	3712	3692	1369	37	178	178	200	84	42	100	100	0	4.402	4.361	4.160	4.326	1.607	4.827	0.850	80	412	100	19089	18840	2.138	15555	3534	15326	3514	1236062	295397	340.400	41.571	0	0	0
2	9	8	"glnB"	"STM2561"	7560	43910	100	830	1246	1473	118	129	129	138	48	34	96	95	0	1094	1544	1713	110	177	177	196	90	45	96	90	0	0.764	0.817	0.760	0.791	2.035	0.823	0.846	80	413	100	1618	2484	-0.388	701	917	1117	1367	99709	123553	23.083	14.978	0	0	0
2	10	8	""	"STM2566"	7740	43900	100	99	108	35	32	116	116	126	41	32	11	1	0	193	341	401	117	150	150	166	60	36	45	32	0	-0.395	-0.042	0.472	0.360	5.404	0.034	0.051	80	385	100	26	183	Error	-17	43	-8	191	8603	27278	-0.439	2.917	-50	0	0
2	11	8	"gogB"	"STM2584"	7920	43900	120	580	551	203	36	119	119	128	46	35	91	91	0	8402	7617	3591	47	166	166	184	78	42	100	100	0	0.056	0.058	0.060	0.059	1.550	0.055	0.873	120	492	100	8697	7883	-4.159	461	8236	432	7451	66160	914094	9.196	95.295	0	0	0
2	12	8	""	"STM2591"	8100	43900	110	218	238	109	45	124	124	143	63	44	70	33	0	4652	4750	1705	35	167	167	186	80	43	100	100	0	0.021	0.025	0.020	0.020	1.787	0.028	0.506	80	407	100	4579	4697	-5.576	94	4485	114	4583	19059	379994	1.508	57.050	0	0	0
2	13	8	"yraR"	"STM3268"	8280	43900	110	328	354	148	41	126	126	158	110	69	87	40	0	2049	2429	1423	58	150	150	169	67	39	100	100	0	0.106	0.100	0.103	0.098	1.699	0.077	0.357	80	459	100	2101	2507	-3.233	202	1899	228	2279	28345	194288	1.782	33.731	0	0	0
2	14	8	"yhbV"	"STM3275"	8460	43910	110	213	214	42	19	116	116	141	101	71	42	2	0	8616	8624	1521	17	158	158	180	77	42	100	100	0	0.011	0.012	0.011	0.011	1.649	0.011	0.237	80	494	100	8555	8564	-6.446	97	8458	98	8466	17148	689920	0.723	109.662	0	0	0
2	15	8	"deaD"	"STM3280"	8640	43910	110	12552	12936	3124	24	114	114	125	51	40	100	100	0	7208	7244	1252	17	158	158	181	79	43	100	100	0	1.764	1.809	1.774	1.789	1.196	1.912	0.927	80	457	100	19488	19908	0.819	12438	7050	12822	7086	1034858	579533	251.196	89.405	0	0	0
2	16	8	"argG"	"STM3290"	8810	43910	100	866	878	199	22	118	118	134	57	42	100	100	0	4265	4073	782	19	156	156	174	71	40	100	100	0	0.182	0.194	0.186	0.192	1.235	0.185	0.907	80	386	100	4857	4677	-2.458	748	4109	760	3917	70247	325848	13.053	54.915	0	0	0
2	17	8	"ftsJ"	"STM3297"	8990	43910	120	6151	7801	8065	103	119	119	142	99	69	100	99	0	2188	2861	2399	83	158	158	172	66	38	99	97	0	2.971	2.842	2.802	2.849	2.073	3.366	0.842	120	448	100	8062	10385	1.571	6032	2030	7682	2703	936099	343262	77.364	40.742	0	0	0
2	18	8	"ispB"	"STM3305"	9150	43920	110	6543	6534	1598	24	119	119	134	82	61	100	100	0	6208	6036	1319	21	156	156	171	68	39	100	100	0	1.061	1.091	1.064	1.097	1.192	1.095	0.959	80	438	100	12476	12295	0.086	6424	6052	6415	5880	522731	482899	78.049	86.250	0	0	0
2	19	8	"ybgL"	"STM0714"	9340	43910	110	718	833	535	64	114	114	120	44	36	100	100	0	3466	4012	2149	53	164	164	181	82	45	100	100	0	0.183	0.187	0.176	0.177	1.458	0.191	0.812	80	420	100	3906	4567	-2.451	604	3302	719	3848	66603	320996	16.205	46.720	0	0	0
2	20	8	""	"STM0720"	9520	43910	120	116	131	54	41	106	106	114	47	41	20	6	0	5416	5351	2904	54	162	162	179	75	41	98	98	0	0.002	0.005	0.004	0.005	4.471	0.006	0.140	120	476	100	5264	5214	-9.037	10	5254	25	5189	15673	642103	0.362	68.960	0	0	0
2	21	8	""	"STM0726"	9700	43910	120	235	242	85	35	109	109	121	76	62	80	37	0	10486	9986	4839	48	154	154	168	70	41	99	98	0	0.012	0.014	0.013	0.014	2.199	0.013	0.624	120	462	100	10458	9965	-6.358	126	10332	133	9832	29046	1198341	1.592	140.257	0	0	0
2	22	8	"ybgT"	"STM0742"	9870	43900	100	126	177	201	113	102	102	113	45	39	32	13	0	153	217	204	94	136	136	150	74	49	28	12	0	1.412	0.926	0.966	0.887	3.387	0.940	0.360	80	386	100	41	156	0.497	24	17	75	81	14149	17335	1.422	0.905	0	0	0
2	23	8	"tolB"	"STM0748"	10060	43920	100	22286	22711	2533	11	98	98	106	33	31	100	100	0	10013	10071	943	9	132	132	147	70	47	100	100	0	2.246	2.275	2.273	2.272	1.100	2.321	0.958	80	416	100	32069	32552	1.167	22188	9881	22613	9939	1816872	805678	685.000	141.771	0	0	0
2	24	8	"pnuC"	"STM0757"	10230	43920	110	241	277	132	47	99	99	106	30	28	96	93	0	2632	2918	1431	49	136	136	146	54	36	100	100	0	0.057	0.064	0.056	0.058	1.651	0.059	0.652	80	533	100	2638	2960	-4.136	142	2496	178	2782	22171	233451	5.700	51.333	0	0	0
2	1	9	"dacC"	"STM0863"	6140	44090	100	2516	2648	885	33	119	119	129	43	33	100	100	0	9999	10049	3298	32	175	175	192	77	40	100	100	0	0.244	0.256	0.252	0.255	1.169	0.251	0.951	80	427	100	12221	12403	-2.035	2397	9824	2529	9874	211806	803930	58.581	128.013	0	0	0
2	2	9	"ybjM"	"STM0871"	6320	44090	110	481	496	166	33	121	121	129	43	33	100	98	0	2765	2896	859	29	174	174	192	83	43	100	100	0	0.139	0.138	0.135	0.132	1.339	0.134	0.845	80	481	100	2951	3097	-2.847	360	2591	375	2722	39671	231701	8.535	32.578	0	0	0
2	3	9	"potG"	"STM0878"	6510	44070	110	1057	1050	365	34	124	124	131	42	32	97	95	0	14183	13939	3234	23	168	168	190	78	41	100	100	0	0.067	0.067	0.066	0.058	1.777	0.069	0.932	80	460	100	14948	14697	-3.909	933	14015	926	13771	84004	1115109	21.881	176.269	0	0	0
2	4	9	"artQ"	"STM0889"	6680	44080	100	3928	3856	882	22	122	122	127	42	33	100	100	0	8401	8115	1735	21	172	172	187	69	36	100	100	0	0.463	0.470	0.461	0.469	1.180	0.466	0.957	80	408	100	12035	11677	-1.112	3806	8229	3734	7943	308487	649202	88.786	114.899	0	0	0
2	5	9	""	"STM0894"	6870	44080	110	124	133	39	29	125	125	131	42	32	16	5	0	2812	2794	623	22	185	185	200	75	37	100	100	0	0.000	0.003	0.008	0.009	3.290	0.002	0.002	80	434	100	2626	2617	Error	-1	2627	8	2609	10645	223535	0.048	34.587	0	0	0
2	6	9	""	"STM0898"	7030	44090	110	130	131	31	23	136	136	163	115	70	0	0	0	10912	10665	2224	20	183	183	214	150	70	100	100	0	-0.001	0.000	0.002	0.001	2.667	611.665	0.009	80	426	100	10723	10477	Error	-6	10729	-5	10482	10519	853220	-0.278	69.673	0	0	0
2	7	9	""	"STM1033"	7200	44090	100	262	302	160	52	133	133	166	126	75	51	16	0	2400	2459	1219	49	183	183	214	152	71	100	100	0	0.058	0.074	0.061	0.064	2.230	0.057	0.301	80	406	100	2346	2445	-4.103	129	2217	169	2276	24121	196709	1.079	14.770	0	0	0
2	8	9	""	"STM1037"	7390	44080	100	287	305	101	33	122	122	131	43	32	96	86	0	4077	3984	1414	35	177	177	194	84	43	100	100	0	0.042	0.048	0.044	0.045	1.699	0.042	0.581	80	418	100	4065	3990	-4.563	165	3900	183	3807	24379	318701	4.047	45.119	0	0	0
2	9	9	"yjaB"	"STM4181"	7570	44080	110	1635	1500	837	55	126	126	135	46	34	98	98	0	3870	3903	2344	60	178	178	191	70	36	100	100	0	0.409	0.369	0.384	0.351	1.739	0.344	0.798	80	465	100	5201	5099	-1.291	1509	3692	1374	3725	120015	312214	29.674	53.029	0	0	0
2	10	9	"yjbD"	"STM4194"	7760	44080	110	257	276	117	42	120	120	130	47	36	83	68	0	761	807	441	54	162	162	178	69	38	100	93	0	0.229	0.242	0.255	0.215	2.064	0.217	0.582	80	480	100	736	801	-2.128	137	599	156	645	22081	64542	3.106	9.116	0	0	0
2	11	9	""	"STM4198"	7930	44090	100	224	227	69	30	122	122	129	46	35	82	58	0	3278	3140	1051	33	174	174	192	77	40	100	100	0	0.033	0.035	0.032	0.031	2.056	0.034	0.491	80	404	100	3206	3071	-4.927	102	3104	105	2966	18182	251231	2.130	38.286	0	0	0
2	12	9	""	"STM4202"	8110	44080	100	144	160	66	41	123	123	139	59	42	22	10	0	2387	2639	1292	48	173	173	193	74	38	100	100	0	0.009	0.015	0.018	0.016	2.263	0.015	0.089	80	442	100	2235	2503	-6.720	21	2214	37	2466	12838	211148	0.356	33.054	0	0	0
2	13	9	"pduF"	"STM2037"	8290	44090	100	632	622	77	12	120	120	145	97	66	100	100	0	12082	12042	1402	11	159	159	174	63	36	100	100	0	0.043	0.042	0.042	0.042	1.177	0.040	0.895	80	430	100	12435	12385	-4.541	512	11923	502	11883	49743	963349	4.918	188.381	0	0	0
2	14	9	"pduQ"	"STM2052"	8460	44080	110	276	274	55	20	108	108	124	64	51	95	83	0	11857	11559	1763	15	152	152	168	62	36	100	100	0	0.014	0.015	0.014	0.014	1.338	0.014	0.710	80	454	100	11873	11573	-6.123	168	11705	166	11407	21923	924758	2.344	183.726	0	0	0
2	15	9	"sspH2"	"STM2241"	8640	44100	110	2014	1991	231	11	106	106	118	47	39	100	100	0	24145	24218	2074	8	151	151	167	70	41	100	100	0	0.080	0.078	0.079	0.078	1.111	0.077	0.952	80	467	100	25902	25952	-3.653	1908	23994	1885	24067	159295	1937427	39.851	343.586	0	0	0
2	16	9	"btuF"	"STM0206"	8810	44090	100	2616	2604	208	7	108	108	120	42	35	100	100	0	8551	8660	546	6	156	156	167	67	40	100	100	0	0.299	0.294	0.296	0.293	1.073	0.289	0.951	80	430	100	10903	11000	-1.743	2508	8395	2496	8504	208322	692828	59.143	126.761	0	0	0
2	17	9	"sitD"	"STM2864"	9000	44090	110	982	971	252	25	109	109	122	47	38	98	98	0	9879	9842	1289	13	163	163	180	69	38	100	100	0	0.090	0.089	0.091	0.081	1.652	0.089	0.927	80	473	100	10589	10541	-3.476	873	9716	862	9679	77676	787363	18.064	140.029	0	0	0
2	18	9	"yfjD"	"STM2679"	9180	44100	100	631	974	944	96	116	116	124	44	35	98	95	0	1512	2200	1948	88	167	167	183	72	39	100	97	0	0.383	0.422	0.352	0.376	2.174	0.419	0.764	80	405	100	1860	2891	-1.385	515	1345	858	2033	77942	176033	19.318	28.014	0	0	0
2	19	9	"psiB"	"PSLT069"	9360	44090	120	255	244	74	30	115	115	123	44	35	85	70	0	6748	5969	2953	49	181	181	196	85	43	99	98	0	0.021	0.022	0.022	0.023	2.304	0.021	0.685	120	528	100	6707	5917	-5.552	140	6567	129	5788	29251	716303	2.750	67.918	0	0	0
2	20	9	"traV"	"PSLT084"	9540	44100	100	124	132	49	37	111	111	122	56	45	17	5	0	1921	2560	2215	86	173	173	195	83	42	100	98	0	0.007	0.009	0.015	0.014	2.439	0.010	0.081	80	375	100	1761	2408	-7.071	13	1748	21	2387	10591	204825	0.179	28.494	0	0	0
2	21	9	"himD"	"STM0982"	9700	44090	110	1374	1812	2615	144	109	109	125	79	63	97	97	0	553	641	556	86	158	158	183	83	45	96	90	0	3.203	3.526	3.472	3.064	2.140	4.587	0.825	80	457	100	1660	2186	1.679	1265	395	1703	483	144937	51308	21.354	5.518	0	0	0
2	22	9	"dcuR"	"STM4303"	9890	44100	110	445	469	194	41	108	108	124	91	73	100	82	0	3228	3334	1388	41	152	152	176	90	51	100	100	0	0.110	0.113	0.108	0.108	1.438	0.110	0.717	80	501	100	3413	3543	-3.190	337	3076	361	3182	37485	266699	3.791	35.089	0	0	0
2	23	9	"phnA"	"STM4289"	10070	44090	110	565	590	296	50	100	100	106	31	29	100	98	0	866	861	355	41	136	136	147	50	34	100	100	0	0.637	0.676	0.695	0.628	1.446	0.743	0.832	80	454	100	1195	1215	-0.651	465	730	490	725	47212	68851	15.613	14.280	0	0	0
2	24	9	"melA"	"STM4298"	10240	44100	100	237	245	55	22	99	99	104	30	28	100	96	0	9222	8972	1552	17	135	135	144	46	31	100	100	0	0.015	0.017	0.016	0.016	1.471	0.016	0.737	80	452	100	9225	8983	-6.041	138	9087	146	8837	19638	717722	4.700	191.913	0	0	0
2	1	10	"lasT"	"STM4600"	6150	44250	100	589	578	171	29	129	129	136	45	33	98	97	0	3275	3159	991	31	176	176	197	80	40	100	100	0	0.148	0.151	0.146	0.147	1.351	0.148	0.906	80	450	100	3559	3432	-2.752	460	3099	449	2983	46208	252683	9.822	37.025	0	0	0
2	2	10	"dniR"	"STM0260"	6340	44270	110	17290	16185	3779	23	129	129	135	45	33	100	100	0	11254	10307	2763	26	172	172	193	83	43	100	100	0	1.549	1.584	1.560	1.625	1.358	1.577	0.952	80	466	100	28243	26191	0.631	17161	11082	16056	10135	1294822	824530	356.667	121.855	0	0	0
2	3	10	""	"STM0277"	6510	44260	90	121	128	40	31	122	122	130	45	34	11	3	0	1262	1279	240	18	170	170	193	83	43	100	100	0	-0.001	0.005	0.020	0.024	2.541	0.003	0.001	52	356	100	1091	1115	Error	-1	1092	6	1109	6680	66502	-0.044	13.084	0	0	0
2	4	10	""	"STM0286"	6680	44260	100	262	266	75	28	114	114	122	45	36	92	82	0	4660	4368	1186	27	168	168	189	86	45	100	100	0	0.033	0.036	0.032	0.033	1.543	0.035	0.624	80	442	100	4640	4352	-4.924	148	4492	152	4200	21282	349418	3.200	48.593	0	0	0
2	5	10	""	"STM0294"	6870	44260	100	191	247	165	66	127	127	144	87	60	43	21	0	2437	3034	2671	88	185	185	204	86	42	100	100	0	0.028	0.042	0.040	0.033	2.378	0.047	0.680	80	430	100	2316	2969	-5.137	64	2252	120	2849	19736	242684	1.184	32.907	0	0	0
2	6	10	"yafH"	"STM0309"	7040	44260	100	360	358	74	20	141	141	171	114	66	92	42	0	4536	4511	777	17	193	193	213	83	38	100	100	0	0.050	0.050	0.050	0.048	1.456	0.042	0.342	80	396	100	4562	4535	-4.310	219	4343	217	4318	28665	360895	1.640	51.783	0	0	0
2	7	10	"nagZ"	"STM1209"	7220	44250	110	4569	4842	2331	48	136	136	158	83	52	100	100	0	8989	9773	3502	35	195	195	221	99	44	100	100	0	0.504	0.491	0.496	0.468	1.338	0.512	0.877	80	476	100	13227	14284	-0.988	4433	8794	4706	9578	387375	781849	56.434	96.485	0	0	0
2	8	10	"ycfU"	"STM1217"	7400	44260	100	1451	1488	560	37	125	125	138	57	41	98	98	0	3217	3151	681	21	186	186	212	105	49	100	100	0	0.437	0.460	0.446	0.412	1.714	0.472	0.818	80	420	100	4357	4328	-1.193	1326	3031	1363	2965	119020	252111	23.684	27.990	0	0	0
2	9	10	"ycfC"	"STM1233"	7570	44250	100	187	213	108	50	125	125	134	49	36	58	27	0	333	390	257	65	186	186	205	86	41	72	36	0	0.422	0.431	0.479	0.494	2.805	0.356	0.501	80	419	100	209	292	-1.245	62	147	88	204	17001	31203	1.612	2.151	0	0	0
2	10	10	""	"STM1251"	7750	44260	100	1262	1231	407	33	122	122	131	45	34	98	97	0	4330	4422	1324	29	180	180	206	96	46	100	100	0	0.275	0.261	0.264	0.248	1.539	0.256	0.897	80	442	100	5290	5351	-1.864	1140	4150	1109	4242	98461	353771	24.444	43.917	0	0	0
2	11	10	"aadA"	"STM1264"	7940	44260	100	390	385	101	26	124	124	134	49	36	96	92	0	6098	6100	1235	20	180	180	207	109	52	100	100	0	0.045	0.044	0.043	0.040	1.567	0.044	0.823	80	430	100	6184	6181	-4.476	266	5918	261	5920	30788	487998	5.122	54.064	0	0	0
2	12	10	"yeaQ"	"STM1274"	8120	44270	100	343	348	103	29	124	124	212	1129	532	0	0	0	1332	1288	454	35	176	176	207	159	76	97	96	0	0.189	0.201	0.201	0.195	1.676	0.173	0.590	80	430	100	1375	1336	-2.400	219	1156	224	1112	27818	103008	0.120	6.799	0	0	0
2	13	10	"fumA"	"STM1468"	8300	44270	110	4938	4853	912	18	120	120	194	1087	560	98	98	0	6713	6620	1129	17	165	165	190	143	75	100	100	0	0.736	0.733	0.708	0.730	1.197	0.735	0.945	80	453	100	11366	11188	-0.443	4818	6548	4733	6455	388240	529629	4.286	44.965	0	0	0
2	14	10	"ompN"	"STM1473"	8460	44260	100	3118	2954	721	24	113	113	121	44	36	100	100	0	12293	11755	1852	15	151	151	166	63	37	100	100	0	0.247	0.245	0.248	0.238	1.237	0.246	0.959	80	417	100	15147	14445	-2.015	3005	12142	2841	11604	236350	940433	64.386	183.952	0	0	0
2	15	10	"ydgF"	"STM1482"	8650	44270	110	461	531	313	58	110	110	117	38	32	100	100	0	2092	2249	1241	55	152	152	165	64	38	100	100	0	0.181	0.201	0.205	0.198	1.442	0.202	0.847	80	479	100	2291	2518	-2.467	351	1940	421	2097	42451	179935	10.895	32.563	0	0	0
2	16	10	"ynfK"	"STM1489"	8830	44270	100	631	637	116	18	113	113	119	37	31	100	100	0	10070	10275	1274	12	154	154	169	67	39	100	100	0	0.052	0.052	0.052	0.051	1.253	0.051	0.915	80	420	100	10434	10645	-4.259	518	9916	524	10121	50951	822007	14.000	150.836	0	0	0
2	17	10	""	"STM1498"	9000	44270	100	194	193	47	24	111	111	120	40	33	83	51	0	6145	5940	1453	24	160	160	176	67	38	100	100	0	0.014	0.014	0.014	0.013	1.639	0.013	0.383	80	420	100	6068	5862	-6.172	83	5985	82	5780	15417	475210	1.825	86.030	0	0	0
2	18	10	"ynfB"	"STM1503"	9180	44270	100	2822	2931	1341	45	111	111	119	40	33	100	100	0	2576	2633	1021	38	164	164	181	75	41	100	100	0	1.124	1.142	1.098	1.121	1.333	1.181	0.923	80	420	100	5123	5289	0.169	2711	2412	2820	2469	234445	210677	70.300	32.693	0	0	0
2	19	10	"virK"	"STM2781"	9360	44280	110	3166	3194	832	26	113	113	120	41	34	100	100	0	6074	6077	1475	24	166	166	185	77	41	100	100	0	0.517	0.521	0.501	0.525	1.274	0.515	0.937	80	448	100	8961	8992	-0.952	3053	5908	3081	5911	255540	486165	74.976	76.519	0	0	0
2	20	10	""	"STM2789"	9530	44270	110	269	298	188	63	107	107	117	44	37	96	91	0	9890	9792	1500	15	154	154	179	77	43	100	100	0	0.017	0.020	0.017	0.016	1.892	0.019	0.409	80	441	100	9898	9829	-5.909	162	9736	191	9638	23834	783375	4.114	124.844	0	0	0
2	21	10	"yqaE"	"STM2796"	9700	44280	100	114	131	45	34	106	106	115	39	33	27	15	0	320	347	158	45	165	165	195	97	49	72	33	0	0.052	0.137	0.193	0.166	4.980	0.094	0.102	80	429	100	163	207	-4.276	8	155	25	182	10472	27739	0.410	1.567	0	0	0
2	22	10	""	"STM4008"	9890	44270	110	4529	4429	1492	33	108	108	118	74	62	100	100	0	2638	2587	577	22	173	173	201	99	49	100	100	0	1.794	1.790	1.777	1.710	1.290	1.925	0.938	80	490	100	6886	6735	0.843	4421	2465	4321	2414	354353	206939	58.257	24.101	0	0	0
2	23	10	""	"STM4030"	10080	44270	110	459	620	594	95	107	107	120	58	48	100	98	0	1285	1788	1717	96	150	150	168	69	41	100	100	0	0.310	0.313	0.333	0.306	1.824	0.294	0.631	80	479	100	1487	2151	-1.689	352	1135	513	1638	49592	143039	8.621	23.478	0	0	0
2	24	10	""	"STM4044"	10250	44280	110	409	420	71	16	101	101	111	53	47	100	100	0	8059	8123	1360	16	137	137	150	59	39	100	100	0	0.039	0.040	0.039	0.040	1.223	0.038	0.866	80	497	100	8230	8305	-4.685	308	7922	319	7986	33569	649805	5.830	135.136	0	0	0
2	1	11	"yghJ"	"STM2941"	6170	44430	100	855	839	190	22	132	132	142	47	33	100	98	0	13215	13459	2163	16	181	181	199	77	38	100	100	0	0.055	0.053	0.054	0.051	1.371	0.053	0.927	80	474	100	13757	13985	-4.172	723	13034	707	13278	67143	1076686	14.830	172.208	0	0	0
2	2	11	""	"STM2950"	6350	44430	110	1170	1130	310	27	129	129	136	45	33	98	97	0	14280	14159	2271	16	176	176	192	72	37	100	100	0	0.074	0.072	0.073	0.067	1.520	0.073	0.943	80	438	100	15145	14984	-3.760	1041	14104	1001	13983	90395	1132715	22.089	193.986	0	0	0
2	3	11	"ygcA"	"STM2957"	6510	44440	110	3277	3483	1390	39	111	111	118	42	35	100	100	0	7057	7182	2722	37	149	149	166	75	45	100	100	0	0.458	0.479	0.468	0.481	1.285	0.464	0.916	80	489	100	10074	10405	-1.126	3166	6908	3372	7033	278658	574556	80.119	93.547	0	0	0
2	4	11	"sdaB"	"STM2971"	6700	44440	100	4752	4684	1933	41	110	110	120	50	41	100	100	0	3296	3333	1216	36	152	152	171	84	49	100	100	0	1.476	1.438	1.490	1.375	1.805	1.545	0.838	80	442	100	7786	7755	0.562	4642	3144	4574	3181	374708	266650	91.280	37.643	0	0	0
2	5	11	"fucP"	"STM2975"	6870	44430	90	112	113	29	25	116	116	130	72	55	0	0	0	2546	2558	992	38	166	166	186	91	48	100	100	0	-0.002	-0.001	0.007	0.005	3.236	0.006	0.038	52	349	100	2376	2389	Error	-4	2380	-3	2392	5898	133035	-0.236	26.066	0	0	0
2	6	11	"fucR"	"STM2979"	7050	44430	110	1343	1433	1014	70	118	118	141	92	65	98	96	0	8575	8448	2552	30	177	177	199	94	47	100	100	0	0.146	0.159	0.139	0.133	1.899	0.155	0.604	80	491	100	9623	9586	-2.777	1225	8398	1315	8271	114678	675823	14.043	87.755	0	0	0
2	7	11	""	"STM3160"	7220	44440	90	211	240	163	67	114	114	128	58	45	63	34	0	741	976	1009	103	157	157	187	104	55	98	88	0	0.166	0.154	0.167	0.132	2.709	0.136	0.579	52	365	100	681	945	-2.590	97	584	126	819	12467	50730	1.931	7.587	0	0	0
2	8	11	""	"STM3169"	7400	44440	100	100	110	49	44	107	107	118	48	40	11	5	0	1477	2177	2308	106	154	154	174	99	56	93	82	0	-0.005	0.001	0.007	0.008	3.107	0.009	0.075	80	471	100	1316	2026	Error	-7	1323	3	2023	8761	174127	-0.167	20.232	0	0	0
2	9	11	"ygiX"	"STM3177"	7590	44440	110	385	400	240	60	109	109	121	46	38	91	83	0	2429	2724	2149	78	161	161	184	109	59	100	100	0	0.122	0.114	0.111	0.105	2.080	0.092	0.602	80	498	100	2544	2854	-3.039	276	2268	291	2563	32015	217901	6.065	23.303	0	0	0
2	10	11	"clpB"	"STM2660"	7760	44440	110	24274	21288	7736	36	114	114	122	43	35	100	100	0	15556	13115	4730	36	170	170	190	111	58	100	100	0	1.570	1.636	1.682	1.688	1.457	1.721	0.888	80	478	100	39546	34119	0.651	24160	15386	21174	12945	1703018	1049214	492.233	116.441	0	0	0
2	11	11	"yfiN"	"STM2672"	7940	44440	110	1767	1527	605	39	113	113	121	46	38	100	100	0	12812	11239	3806	33	156	156	179	144	80	100	100	0	0.131	0.128	0.132	0.116	1.544	0.127	0.925	80	478	100	14310	12497	-2.936	1654	12656	1414	11083	122130	899116	30.565	76.806	0	0	0
2	12	11	"recN"	"STM2684"	8110	44440	100	4122	4076	1466	35	114	114	203	1135	559	95	88	0	10568	9905	3854	38	149	149	176	158	89	100	100	0	0.385	0.406	0.401	0.395	1.678	0.379	0.881	80	426	100	14427	13718	-1.378	4008	10419	3962	9756	326108	792386	3.412	61.576	0	0	0
2	13	11	"cueR"	"STM0499"	8300	44440	80	959	1222	761	62	110	110	211	1308	619	21	7	0	2354	2804	1989	70	141	141	167	145	86	100	100	0	0.384	0.418	0.374	0.424	1.713	0.348	0.693	52	312	100	3062	3775	-1.382	849	2213	1112	2663	63556	145809	0.773	18.186	0	0	0
2	14	11	""	"STM0509"	8470	44440	110	2284	2193	573	26	106	106	112	35	31	100	100	0	12920	12611	1488	11	149	149	159	56	35	100	100	0	0.171	0.167	0.173	0.153	1.698	0.171	0.929	80	492	100	14949	14549	-2.552	2178	12771	2087	12462	175441	1008863	59.457	222.357	0	0	0
2	15	11	"gcl"	"STM0517"	8660	44450	100	306	299	85	28	106	106	113	36	31	95	91	0	9143	9054	2506	27	145	145	159	57	35	100	100	0	0.022	0.022	0.022	0.021	1.424	0.021	0.802	80	412	100	9198	9102	-5.492	200	8998	193	8909	23907	724344	5.167	156.053	0	0	0
2	16	11	"ybbV"	"STM0521"	8830	44450	100	96	101	30	29	109	109	114	33	28	8	3	0	1682	1928	1097	56	144	144	154	55	35	100	100	0	-0.008	-0.004	0.012	0.008	3.780	332.065	0.005	80	408	100	1525	1776	Error	-13	1538	-8	1784	8047	154268	-0.394	32.255	0	0	0
2	17	11	"ylbA"	"STM0526"	9010	44450	110	1429	1466	362	24	110	110	116	34	29	100	100	0	8197	8103	1756	21	150	150	164	63	38	100	100	0	0.164	0.171	0.165	0.169	1.203	0.164	0.921	80	480	100	9366	9309	-2.609	1319	8047	1356	7953	117309	648262	39.706	126.016	0	0	0
2	18	11	"purE"	"STM0534"	9190	44450	100	1155	1155	421	36	109	109	117	36	30	100	100	0	3343	3545	1060	29	149	149	162	58	35	100	100	0	0.327	0.308	0.306	0.288	1.395	0.310	0.928	80	420	100	4240	4442	-1.610	1046	3194	1046	3396	92434	283564	28.833	58.328	0	0	0
2	19	11	"ygaM"	"STM2802"	9370	44450	100	667	681	252	37	107	107	115	35	30	100	100	0	1853	1906	783	41	148	148	157	52	33	100	100	0	0.328	0.327	0.322	0.320	1.345	0.307	0.856	80	408	100	2265	2332	-1.606	560	1705	574	1758	54456	152483	16.171	33.635	0	0	0
2	20	11	"yeiA"	"STM2187"	9540	44450	110	519	523	80	15	103	103	110	33	30	100	100	0	12122	12191	1494	12	148	148	158	56	35	100	100	0	0.035	0.035	0.035	0.034	1.140	0.034	0.892	80	466	100	12390	12463	-4.847	416	11974	420	12043	41802	975246	12.515	214.875	0	0	0
2	21	11	""	"STM2196"	9720	44450	100	630	648	157	24	103	103	110	35	31	100	100	0	10332	10808	2365	21	150	150	165	65	39	100	100	0	0.052	0.051	0.050	0.050	1.225	0.050	0.928	80	421	100	10709	11203	-4.272	527	10182	545	10658	51878	864674	15.371	163.738	0	0	0
2	22	11	"bcr"	"STM2221"	9900	44450	110	2648	2647	775	29	105	105	113	35	30	100	100	0	11508	11721	2300	19	150	150	165	64	38	100	100	0	0.224	0.220	0.220	0.212	1.261	0.221	0.938	80	466	100	13901	14113	-2.159	2543	11358	2542	11571	211768	937666	72.400	180.563	0	0	0
2	23	11	"yejK"	"STM2226"	10070	44450	100	3882	3952	1502	38	104	104	117	59	50	100	100	0	4056	4068	1382	33	147	147	159	58	36	100	100	0	0.966	0.981	0.971	0.968	1.247	0.988	0.937	80	420	100	7687	7769	-0.049	3778	3909	3848	3921	316174	325451	65.000	67.397	0	0	0
2	24	11	""	"STM2236"	10250	44450	100	298	320	142	44	99	99	106	35	33	100	96	0	4163	4204	1828	43	143	143	156	55	35	100	100	0	0.050	0.054	0.053	0.051	1.454	0.053	0.782	80	452	100	4219	4282	-4.336	199	4020	221	4061	25578	336292	6.114	73.600	0	0	0
2	1	12	"phoP"	"STM1231"	6160	44620	100	6516	6389	1289	20	147	147	159	58	36	100	100	0	3443	3488	731	20	213	213	240	123	51	100	100	0	1.972	1.906	1.875	1.922	1.251	1.960	0.907	80	462	100	9599	9517	0.980	6369	3230	6242	3275	511122	279047	107.414	26.407	0	0	0
2	2	12	"phoP"	"STM1231"	6340	44620	100	9429	9102	2259	24	126	126	136	52	38	100	100	0	4796	4921	993	20	177	177	193	84	43	100	100	0	2.014	1.892	1.918	1.863	1.244	1.948	0.952	80	430	100	13922	13720	1.010	9303	4619	8976	4744	728125	393700	172.423	56.286	0	0	0
2	3	12	"phoP"	"STM1231"	6520	44630	110	3202	3368	1672	49	110	110	122	52	42	100	100	0	1491	1534	817	53	156	156	174	79	45	96	96	0	2.316	2.364	2.293	2.555	1.933	2.306	0.744	80	465	100	4427	4636	1.212	3092	1335	3258	1378	269407	122701	62.423	17.215	0	0	0
2	4	12	"phoQ"	"STM1230"	6700	44620	100	2949	3025	1403	46	134	134	147	67	45	100	100	0	4098	4053	1705	42	205	205	221	101	45	100	100	0	0.723	0.751	0.742	0.722	1.493	0.758	0.940	80	420	100	6708	6739	-0.468	2815	3893	2891	3848	242015	324210	42.955	37.941	0	0	0
2	5	12	"phoQ"	"STM1230"	6880	44610	110	6235	5906	2029	34	128	128	143	70	48	100	100	0	7649	7253	2020	27	202	202	227	110	48	100	100	0	0.820	0.819	0.815	0.781	1.414	0.857	0.919	80	493	100	13554	12829	-0.286	6107	7447	5778	7051	472503	580201	82.329	63.873	0	0	0
2	6	12	"hupA"	"STM4170"	7060	44620	100	3762	4369	2625	60	114	114	125	56	44	100	100	0	550	639	336	52	166	166	194	101	52	98	88	0	9.500	8.996	9.958	9.529	1.631	10.418	0.646	80	419	100	4032	4728	3.248	3648	384	4255	473	349549	51089	75.786	4.406	0	0	0
2	7	12	"sopB"	"STM1091"	7230	44620	110	356	340	119	35	94	94	106	47	44	92	86	0	15484	14351	5523	38	125	125	143	70	48	100	100	0	0.017	0.017	0.018	0.016	1.639	0.017	0.776	80	477	100	15621	14472	-5.873	262	15359	246	14226	27197	1148042	4.979	202.971	0	0	0
2	8	12	"pipC"	"STM0375"	7410	44630	90	317	317	106	33	100	100	112	43	38	100	92	0	1242	1350	495	36	143	143	162	94	58	100	100	0	0.197	0.180	0.173	0.171	1.594	0.158	0.681	52	334	100	1316	1424	-2.340	217	1099	217	1207	16494	70188	4.767	12.638	0	0	0
2	9	12	"pipC"	"STM0375"	7580	44640	130	150	153	38	24	111	111	122	54	44	37	5	0	1955	1839	551	29	155	155	182	120	65	98	97	0	0.022	0.025	0.024	0.022	2.481	0.021	0.073	120	578	100	1839	1726	-5.528	39	1800	42	1684	18363	220681	0.574	13.808	0	0	0
2	10	12	"pipC"	"STM0375"	7760	44620	90	153	154	36	23	116	116	122	40	32	46	13	0	2042	2071	364	17	155	155	189	139	73	100	100	0	0.020	0.020	0.021	0.018	2.346	0.018	0.124	52	356	100	1924	1954	-5.672	37	1887	38	1916	8011	107712	0.800	13.540	0	0	0
2	11	12	"ssrB"	"STM1391"	7930	44620	90	233	231	65	28	114	114	146	365	250	0	0	0	4393	4285	983	22	157	157	237	392	165	100	100	0	0.028	0.028	0.030	0.026	1.558	0.026	0.049	52	373	100	4355	4245	-5.154	119	4236	117	4128	11987	222838	0.233	10.327	0	0	0
2	12	12	"ssrB"	"STM1391"	8120	44620	100	280	259	75	28	109	109	117	39	33	88	83	0	5133	4786	1247	26	139	139	200	348	174	100	100	0	0.034	0.032	0.033	0.030	1.625	0.033	0.722	80	450	100	5165	4797	-4.868	171	4994	150	4647	20735	382905	3.641	13.178	0	0	0
2	13	12	"lrp"	"STM0959"	8300	44630	100	2846	2916	1181	40	114	114	118	40	33	100	100	0	1747	1670	678	40	140	140	154	58	37	100	100	0	1.700	1.831	1.901	1.896	1.584	1.879	0.897	80	438	100	4339	4332	0.766	2732	1607	2802	1530	233291	133592	69.950	26.138	0	0	0
2	14	12	"lrp"	"STM0959"	8480	44620	110	9139	8562	2734	31	109	109	116	39	33	100	100	0	4438	4192	987	23	150	150	161	60	37	100	100	0	2.106	2.091	2.097	2.008	1.330	2.190	0.935	80	461	100	13318	12495	1.074	9030	4288	8453	4042	684940	335366	216.564	67.183	0	0	0
2	15	12	"gyrA"	"STM2272"	8660	44630	120	38123	31986	13033	40	112	112	117	36	30	100	100	0	13132	11196	4285	38	155	155	173	71	41	98	98	0	2.929	2.887	2.934	2.729	2.330	2.972	0.953	120	489	100	50988	42915	1.550	38011	12977	31874	11041	3838314	1343551	885.250	155.254	0	0	0
2	16	12	"gyrA"	"STM2272"	8830	44620	100	7916	7673	2768	36	116	116	122	38	31	100	100	0	3666	3710	1052	28	171	171	187	79	42	100	100	0	2.232	2.135	2.132	2.070	1.268	2.236	0.954	80	389	100	11295	11096	1.158	7800	3495	7557	3539	613860	296783	198.711	44.595	0	0	0
2	17	12	"gyrA"	"STM2272"	9010	44630	100	3990	3828	793	20	110	110	119	41	34	100	100	0	1890	1786	475	26	164	164	175	66	37	100	97	0	2.248	2.292	2.290	2.451	1.553	2.304	0.906	80	408	100	5606	5340	1.169	3880	1726	3718	1622	306231	142878	90.463	24.409	0	0	0
2	18	12	"csrA"	"STM2826"	9180	44620	110	1719	1607	412	25	109	109	118	41	34	100	100	0	453	457	117	25	158	158	167	60	35	98	98	0	5.458	5.010	5.539	5.074	1.483	5.413	0.505	80	454	100	1905	1797	2.448	1610	295	1498	299	128599	36532	36.317	4.833	0	0	0
2	19	12	"crp"	"STM3466"	9360	44630	110	4310	4110	1450	35	107	107	113	33	29	100	100	0	2080	1996	552	27	158	158	171	65	38	100	100	0	2.187	2.178	2.165	2.100	1.384	2.274	0.940	80	452	100	6125	5841	1.129	4203	1922	4003	1838	328827	159699	121.121	28.077	0	0	0
2	20	12	"yhhP"	"STM3578"	9530	44630	110	307	318	83	26	102	102	109	30	27	100	98	0	766	791	198	25	143	143	155	57	36	100	100	0	0.329	0.333	0.328	0.322	1.439	0.312	0.744	80	453	100	828	864	-1.604	205	623	216	648	25452	63293	6.967	11.158	0	0	0
2	21	12	"yhhP"	"STM3578"	9710	44630	110	425	425	133	31	103	103	109	31	28	100	100	0	1227	1192	317	26	142	142	155	59	38	100	100	0	0.297	0.307	0.302	0.294	1.421	0.300	0.816	80	466	100	1407	1372	-1.753	322	1085	322	1050	34000	95338	10.194	17.576	0	0	0
2	22	12	"topA"	"STM1714"	9890	44630	100	4651	4478	1106	24	104	104	136	394	289	100	100	0	4768	4535	1091	24	139	139	153	65	42	100	100	0	0.982	0.995	0.974	1.002	1.298	1.015	0.901	80	420	100	9176	8770	-0.026	4547	4629	4374	4396	358227	362786	11.020	67.415	0	0	0
2	23	12	"topA"	"STM1714"	10070	44630	100	1289	1423	752	52	101	101	135	394	291	96	77	0	1232	1301	633	48	141	141	151	61	40	100	100	0	1.089	1.140	1.063	1.107	1.541	1.533	0.548	80	420	100	2279	2482	0.123	1188	1091	1322	1160	113827	104098	3.269	18.852	0	0	0
2	24	12	"topA"	"STM1714"	10250	44630	100	845	974	608	62	99	99	109	45	41	100	100	0	897	948	410	43	142	142	158	68	43	100	100	0	0.988	1.086	1.077	1.005	1.642	1.230	0.743	80	452	100	1501	1681	-0.017	746	755	875	806	77902	75820	19.222	11.618	0	0	0
2	1	13	"ctrl-buffer"	"ctrl-buffer"	6150	44790	100	140	140	49	35	147	147	159	61	38	8	2	0	185	214	112	52	229	229	252	123	48	6	2	0	0.159	0.467	0.483	0.398	3.701	0.210	0.099	80	452	100	-51	-22	-2.652	-7	-44	-7	-15	11222	17130	-0.311	-0.309	-50	0	0
2	2	13	"ctrl-buffer"	"ctrl-buffer"	6330	44790	100	98	107	41	38	121	121	131	52	39	10	1	0	121	144	65	45	165	165	180	80	44	10	2	0	0.523	0.667	0.661	0.634	2.588	0.475	0.386	80	448	100	-67	-35	-0.936	-23	-44	-14	-21	8538	11510	-0.462	-0.450	-50	0	0
2	3	13	"ctrl-buffer"	"ctrl-buffer"	6510	44790	100	108	114	44	38	120	120	128	50	39	6	1	0	139	152	50	32	169	169	183	79	43	2	0	0	0.400	0.353	0.644	0.696	3.545	0.416	0.176	80	389	100	-42	-23	-1.322	-12	-30	-6	-17	9127	12120	-0.280	-0.392	-50	0	0
2	4	13	"ctrl-buffer"	"ctrl-buffer"	6690	44790	100	132	134	41	30	136	136	147	54	36	10	1	0	187	212	86	40	205	205	233	121	51	13	1	0	0.222	-0.286	0.644	0.568	4.000	0.168	0.160	80	418	100	-22	5	-2.170	-4	-18	-2	7	10712	16990	-0.241	-0.174	-50	0	0
2	5	13	"ctrl-buffer"	"ctrl-buffer"	6860	44790	100	125	131	52	39	146	146	159	66	41	10	2	0	167	183	78	42	211	211	244	117	47	3	1	0	0.477	0.536	0.656	0.582	3.805	0.263	0.178	80	430	100	-65	-43	-1.067	-21	-44	-15	-28	10508	14618	-0.424	-0.521	-50	0	0
2	6	13	"ctrl-buffer"	"ctrl-buffer"	7040	44790	100	113	130	61	46	131	131	140	46	32	12	6	0	165	190	108	56	189	189	211	91	43	7	3	0	0.750	-1.000	0.792	0.718	3.576	0.218	0.108	80	435	100	-42	0	-0.415	-18	-24	-1	1	10372	15162	-0.217	-0.231	-50	0	0
2	7	13	"ctrl-buffer"	"ctrl-buffer"	7220	44790	100	112	119	43	36	118	118	125	56	44	12	1	0	150	166	62	37	157	157	176	84	47	12	1	0	0.857	0.111	0.771	0.799	3.811	0.353	0.183	80	420	100	-13	10	-0.222	-6	-7	1	9	9519	13258	-0.107	-0.119	-50	0	0
2	8	13	"ctrl-buffer"	"ctrl-buffer"	7400	44790	100	98	105	34	32	110	110	119	50	42	8	1	0	120	135	65	48	143	143	162	75	46	6	1	0	0.522	0.625	0.741	0.857	3.175	0.403	0.102	80	430	100	-35	-13	-0.939	-12	-23	-5	-8	8412	10769	-0.280	-0.360	-50	0	0
2	9	13	"ctrl-buffer"	"ctrl-buffer"	7580	44800	100	127	133	47	35	119	119	128	60	46	17	2	0	182	201	104	51	150	150	169	72	42	25	10	0	0.250	0.275	0.702	0.593	4.548	0.226	0.135	80	374	100	40	65	-2.000	8	32	14	51	10620	16105	0.083	0.444	-50	0	0
2	10	13	"ctrl-buffer"	"ctrl-buffer"	7750	44800	100	103	109	36	33	121	121	131	58	44	3	0	0	135	155	66	42	156	156	170	61	35	11	6	0	0.857	12.000	0.940	0.746	3.471	0.317	0.158	80	430	100	-39	-13	-0.222	-18	-21	-12	-1	8742	12427	-0.379	-0.246	-50	0	0
2	11	13	"ctrl-buffer"	"ctrl-buffer"	7930	44800	100	93	103	32	31	116	116	145	336	231	0	0	0	129	136	36	26	149	149	169	100	59	1	0	0	1.150	1.000	0.981	0.968	2.461	0.620	0.125	80	442	100	-43	-26	0.202	-23	-20	-13	-13	8258	10843	-0.125	-0.330	-50	0	0
2	12	13	"ctrl-buffer"	"ctrl-buffer"	8110	44800	100	114	115	29	25	113	113	120	46	38	6	1	0	136	152	56	36	145	145	161	64	39	12	5	0	-0.111	0.286	0.769	0.664	4.609	0.443	0.133	80	420	100	-8	9	Error	1	-9	2	7	9226	12185	-0.109	-0.141	-50	0	0
2	13	13	"ctrl-buffer"	"ctrl-buffer"	8290	44800	100	105	115	38	33	112	112	119	43	36	15	5	0	142	161	63	39	152	152	168	66	39	18	6	0	0.700	0.333	0.591	0.697	4.131	0.287	0.159	80	430	100	-17	12	-0.515	-7	-10	3	9	9166	12850	-0.093	-0.106	-50	0	0
2	14	13	"ctrl-buffer"	"ctrl-buffer"	8470	44800	100	100	109	36	33	109	109	117	40	34	12	2	0	137	159	73	45	153	153	170	88	51	10	3	0	0.563	0.000	0.581	0.631	3.727	0.211	0.059	80	432	100	-25	6	-0.830	-9	-16	0	6	8721	12682	-0.200	-0.125	-50	0	0
2	15	13	"ctrl-buffer"	"ctrl-buffer"	8650	44800	100	98	107	38	35	106	106	112	30	26	20	2	0	129	134	36	26	150	150	166	67	40	1	0	0	0.381	-0.062	0.698	0.710	3.454	0.226	0.049	80	399	100	-29	-15	-1.392	-8	-21	1	-16	8554	10691	-0.167	-0.478	-50	0	0
2	16	13	"ctrl-buffer"	"ctrl-buffer"	8820	44800	100	99	112	47	41	107	107	113	33	29	20	8	0	117	131	57	43	151	151	171	78	45	6	3	0	0.235	-0.250	0.573	0.544	2.318	0.304	0.181	80	408	100	-42	-15	-2.087	-8	-34	5	-20	8990	10486	-0.030	-0.513	-50	0	0
2	17	13	"ctrl-buffer"	"ctrl-buffer"	9000	44800	100	107	114	41	35	103	103	112	40	35	20	7	0	145	174	90	51	144	144	156	58	37	20	11	0	4.000	0.367	0.564	0.614	3.916	0.324	0.137	80	435	100	5	41	2.000	4	1	11	30	9103	13917	0.050	0.310	-50	0	0
2	18	13	"ctrl-buffer"	"ctrl-buffer"	9180	44800	100	103	108	28	25	109	109	116	40	34	10	0	0	143	168	76	45	153	153	165	60	36	20	10	0	0.600	-0.067	0.540	0.446	2.322	0.237	0.118	80	442	100	-16	14	-0.737	-6	-10	-1	15	8603	13441	-0.200	0.050	-50	0	0
2	19	13	"ctrl-buffer"	"ctrl-buffer"	9360	44800	100	98	106	38	35	109	109	114	36	31	7	3	0	159	181	91	50	153	153	166	63	37	20	10	0	-1.833	-0.107	0.754	0.661	2.731	0.351	0.144	80	442	100	-5	25	Error	-11	6	-3	28	8475	14470	-0.222	0.238	-50	0	0
2	20	13	"ctrl-buffer"	"ctrl-buffer"	9540	44800	100	100	108	38	35	101	101	106	29	27	27	7	0	136	160	68	42	147	147	155	55	35	21	10	0	0.091	0.538	0.566	0.607	3.141	0.323	0.198	80	408	100	-12	20	-3.459	-1	-11	7	13	8646	12820	0.069	0.091	-50	0	0
2	21	13	"ctrl-buffer"	"ctrl-buffer"	9710	44800	100	94	117	133	113	99	99	104	28	26	16	7	0	124	139	54	38	144	144	152	58	38	12	2	0	0.250	-3.600	0.666	0.729	3.356	1.800	0.047	80	408	100	-25	13	-2.000	-5	-20	18	-5	9353	11133	0.464	-0.224	-50	0	0
2	22	13	"ctrl-buffer"	"ctrl-buffer"	9890	44800	100	104	106	38	35	98	98	102	27	26	18	6	0	158	168	70	41	133	133	142	49	34	30	16	0	0.240	0.229	0.491	0.453	3.020	0.311	0.201	80	420	100	31	43	-2.059	6	25	8	35	8504	13414	0.148	0.531	-50	0	0
2	23	13	"ctrl-buffer"	"ctrl-buffer"	10070	44800	100	94	103	32	31	98	98	102	30	29	18	5	0	149	163	71	43	136	136	144	49	34	28	11	0	-0.308	0.185	0.467	0.468	2.723	0.313	0.176	80	420	100	9	32	Error	-4	13	5	27	8219	13007	0.033	0.388	-50	0	0
2	24	13	"ctrl-buffer"	"ctrl-buffer"	10250	44800	100	87	92	27	29	98	98	105	39	37	5	1	0	136	148	59	39	132	132	147	65	44	16	6	0	-2.750	-0.375	0.708	0.720	4.580	0.202	0.051	80	452	100	-7	10	Error	-11	4	-6	16	7376	11875	-0.333	0.015	-50	0	0
2	1	14	"malY"	"STM1464"	6150	44970	100	153	168	56	33	128	128	138	56	40	28	13	0	389	438	208	47	193	193	214	114	53	71	42	0	0.128	0.163	0.182	0.173	2.793	0.208	0.316	80	528	100	221	285	-2.971	25	196	40	245	13419	35010	0.536	1.965	-50	0	0
2	2	14	""	"STM1865"	6360	44990	80	123	138	50	36	119	119	128	84	65	15	0	0	338	432	327	75	159	159	184	107	58	59	48	0	0.022	0.070	0.167	0.150	7.672	0.091	0.031	52	294	100	183	292	-5.484	4	179	19	273	7152	22488	0.119	2.318	0	0	0
2	3	14	"yheU"	"STM3463"	6510	44970	120	276	271	86	31	127	127	137	68	49	78	55	0	666	672	266	39	163	163	181	72	39	98	95	0	0.296	0.283	0.282	0.259	1.826	0.284	0.472	120	567	100	652	653	-1.755	149	503	144	509	32490	80669	1.971	6.819	0	0	0
2	4	14	""	"STM2507"	6680	44980	100	191	243	227	93	133	133	147	70	47	36	13	0	1117	1182	573	48	185	185	210	113	53	100	100	0	0.062	0.110	0.060	0.061	2.923	0.172	0.367	80	453	100	990	1107	-4.006	58	932	110	997	19407	94575	1.371	8.602	0	0	0
2	5	14	"ilvY"	"STM3908"	6870	44980	100	1007	978	207	21	135	135	147	64	43	100	100	0	9569	9135	1913	20	189	189	212	108	50	100	100	0	0.093	0.094	0.093	0.094	1.218	0.092	0.941	80	479	100	10252	9789	-3.427	872	9380	843	8946	78278	730783	12.984	82.620	0	0	0
2	6	14	""	"STM2906"	7020	44960	70	172	182	49	26	128	128	136	38	27	53	34	0	656	628	200	31	203	203	239	125	52	96	78	0	0.097	0.127	0.121	0.122	2.356	0.096	0.247	32	225	100	497	479	-3.364	44	453	54	425	5837	20096	1.211	3.112	0	0	0
2	7	14	"ssaR"	"STM1419"	7220	44970	110	170	183	66	36	125	125	138	67	48	32	13	0	3755	4071	2648	65	169	169	195	97	49	100	100	0	0.013	0.015	0.014	0.014	2.116	0.015	0.225	80	564	100	3631	3960	-6.316	45	3586	58	3902	14648	325688	0.672	39.959	0	0	0
2	8	14	"pykF"	"STM1378"	7400	44980	110	2790	5734	6253	109	120	120	132	66	50	100	100	0	927	1843	1796	97	152	152	170	70	41	98	88	0	3.445	3.320	3.250	3.132	1.953	3.644	0.863	80	536	100	3445	7305	1.785	2670	775	5614	1691	458695	147428	84.879	23.900	0	0	0
2	9	14	"gyrB"	"STM3835"	7580	44980	110	8982	12192	8493	69	120	120	127	42	33	100	100	0	4939	6271	4101	65	145	145	162	63	38	100	100	0	1.849	1.971	2.030	1.951	1.525	2.080	0.887	80	524	100	13656	18198	0.886	8862	4794	12072	6126	975327	501707	287.262	96.968	0	0	0
2	10	14	"serC"	"STM0977"	7760	44980	110	2243	2598	1736	66	117	117	125	41	32	100	100	0	2548	2971	1787	60	140	140	156	64	41	100	100	0	0.883	0.876	0.875	0.880	1.754	0.910	0.738	80	524	100	4534	5312	-0.180	2126	2408	2481	2831	207878	237679	60.317	43.984	0	0	0
2	11	14	"cbiA"	"STM2035"	7940	44980	100	148	212	170	80	114	114	122	46	37	40	26	0	1020	2455	2591	105	141	141	154	63	40	100	100	0	0.039	0.042	0.037	0.032	3.002	0.045	0.545	80	452	100	913	2412	-4.692	34	879	98	2314	16926	196366	1.957	36.524	0	0	0
2	12	14	"hin"	"STM2772"	8110	44970	110	216	259	180	69	113	113	120	41	34	63	55	0	1586	2089	2049	98	149	149	159	56	35	96	95	0	0.072	0.075	0.077	0.061	2.435	0.074	0.714	80	509	100	1540	2086	-3.802	103	1437	146	1940	20754	167086	3.390	34.464	0	0	0
2	13	14	"yfiA"	"STM2665"	8300	44990	110	651	675	166	24	108	108	113	31	27	100	100	0	1686	1747	533	30	141	141	160	78	48	100	100	0	0.351	0.353	0.351	0.359	1.351	0.337	0.903	80	548	100	2088	2173	-1.509	543	1545	567	1606	54027	139757	18.129	20.346	0	0	0
2	14	14	""	"STM0382"	8480	44980	100	720	820	718	87	105	105	108	30	27	100	100	0	15569	15473	1706	11	144	144	160	83	51	100	100	0	0.040	0.047	0.040	0.042	1.366	0.049	0.480	80	464	100	16040	16044	-4.649	615	15425	715	15329	65615	1237840	23.733	184.494	0	0	0
2	15	14	"ybbP"	"STM0508"	8660	44990	100	1742	1740	381	21	103	103	108	28	25	100	100	0	16321	16222	3146	19	136	136	148	58	39	100	100	0	0.101	0.102	0.102	0.101	1.171	0.101	0.960	80	463	100	17824	17723	-3.304	1639	16185	1637	16086	139229	1297771	58.286	277.138	0	0	0
2	16	14	"fepE"	"STM0589"	8830	44970	110	3442	3259	843	25	105	105	109	30	27	100	100	0	13782	13537	1945	14	130	130	142	52	36	100	100	0	0.244	0.235	0.243	0.219	1.443	0.239	0.960	80	533	100	16989	16561	-2.032	3337	13652	3154	13407	260727	1082987	105.000	257.596	0	0	0
2	17	14	"trpL"	"STM1722"	9010	44960	40	168	168	62	36	99	99	107	37	34	75	50	0	426	480	262	54	145	145	181	111	61	75	58	0	0.246	0.206	0.198	0.190	1.789	0.200	0.565	12	68	100	350	404	-2.026	69	281	69	335	2015	5757	1.649	2.694	0	0	0
2	18	14	"ivbL"	"STM3797"	9190	44990	100	214	230	63	27	101	101	108	42	38	97	78	0	410	453	220	48	140	140	151	54	35	100	95	0	0.419	0.412	0.434	0.435	1.492	0.344	0.558	80	531	100	383	442	-1.257	113	270	129	313	18376	36213	2.905	5.593	0	0	0
2	19	14	"murI"	"STM4131"	9370	44970	50	847	760	537	70	105	105	126	103	81	83	58	0	1857	1752	1211	69	137	137	199	298	149	75	75	0	0.431	0.406	0.400	0.297	4.174	0.387	0.757	12	104	100	2462	2270	-1.213	742	1720	655	1615	9121	21020	6.155	5.211	0	0	0
2	20	14	"EMPTY"	"EMPTY"	9540	44980	100	101	104	28	26	99	99	107	41	38	10	2	0	150	167	66	39	144	144	154	53	34	25	12	0	0.333	0.217	0.549	0.500	4.462	0.105	0.043	80	486	100	8	28	-1.585	2	6	5	23	8330	13335	-0.073	0.245	-75	0	0
2	21	14	"EMPTY"	"EMPTY"	9720	44980	100	95	98	24	24	95	95	99	26	26	12	5	0	124	134	40	29	137	137	150	54	36	10	2	0	0.000	-1.000	0.536	0.525	3.502	0.124	0.039	80	464	100	-13	0	Error	0	-13	3	-3	7824	10747	-0.038	-0.296	-75	0	0
2	22	14	"EMPTY"	"EMPTY"	9900	44980	100	99	101	28	27	95	95	98	26	26	20	6	0	132	137	45	32	133	133	140	44	31	16	5	0	-4.000	1.500	0.685	0.676	4.371	0.216	0.070	80	452	100	3	10	Error	4	-1	6	4	8041	10989	0.115	-0.068	-75	0	0
2	23	14	"EMPTY"	"EMPTY"	10070	44980	100	87	92	21	22	93	93	95	24	25	15	2	0	124	134	46	34	123	123	132	41	31	22	10	0	-6.000	-0.091	0.545	0.525	3.892	0.324	0.189	80	452	100	-5	10	Error	-6	1	-1	11	7326	10736	-0.125	0.049	-75	0	0
2	24	14	"EMPTY"	"EMPTY"	10250	44980	100	93	95	24	25	92	92	96	26	27	18	2	0	126	136	48	35	123	123	133	48	36	10	3	0	0.333	0.231	0.901	0.848	4.876	0.176	0.085	80	496	100	4	16	-1.585	1	3	3	13	7610	10902	-0.038	0.063	-75	0	0
3	1	1	"yjiW"	"STM4523"	10620	42710	110	128	173	132	76	88	88	91	24	26	62	45	0	512	686	474	69	119	119	127	56	44	91	80	0	0.102	0.150	0.136	0.125	2.644	0.088	0.303	80	543	100	433	652	-3.296	40	393	85	567	13818	54855	3.417	9.982	0	0	0
3	2	1	"yjjW"	"STM4565"	10800	42710	120	462	472	112	23	91	91	97	43	44	98	97	0	5415	5218	1475	28	118	118	129	74	57	99	99	0	0.070	0.075	0.071	0.077	1.744	0.070	0.866	120	564	100	5668	5481	-3.836	371	5297	381	5100	56667	626156	8.721	68.770	0	0	0
3	3	1	"yibL"	"STM3689"	10980	42710	120	695	1061	1024	96	92	92	98	44	44	100	97	0	955	1377	1225	88	116	116	124	56	45	100	99	0	0.719	0.768	0.776	0.735	2.188	0.761	0.643	120	529	100	1442	2230	-0.477	603	839	969	1261	127379	165248	21.886	22.375	0	0	0
3	4	1	"fba"	"STM3068"	11160	42700	120	19022	19193	4663	24	95	95	99	27	27	100	100	0	6007	5963	1533	25	118	118	123	35	28	99	99	0	3.214	3.267	3.154	3.439	1.731	3.348	0.925	120	569	100	24816	24943	1.684	18927	5889	19098	5845	2303123	715574	707.185	166.857	0	0	0
3	5	1	"yhaH"	"STM3234"	11340	42710	120	327	478	362	75	94	94	99	27	27	98	94	0	567	881	788	89	113	113	122	37	30	98	96	0	0.513	0.500	0.463	0.498	2.666	0.389	0.566	120	513	100	687	1152	-0.962	233	454	384	768	57342	105764	14.037	20.514	0	0	0
3	6	1	"rpoD"	"STM3211"	11510	42710	120	23354	23112	3722	16	95	95	100	27	27	100	100	0	6711	6460	1375	21	119	119	127	39	30	99	99	0	3.528	3.630	3.515	3.762	1.446	3.654	0.946	120	518	100	29851	29358	1.819	23259	6592	23017	6341	2773384	775199	852.296	162.385	0	0	0
3	7	1	""	"STM2551"	11700	42710	130	1069	1114	382	34	97	97	103	28	27	97	95	0	7437	7748	2250	29	120	120	128	37	28	99	99	0	0.133	0.133	0.134	0.119	1.885	0.134	0.893	120	600	100	8289	8645	-2.912	972	7317	1017	7628	133703	929721	36.107	205.946	0	0	0
3	8	1	"gltI"	"STM0665"	11880	42710	120	2339	2204	569	25	98	98	104	31	29	100	99	0	7623	7359	1427	19	125	125	163	329	201	100	100	0	0.299	0.291	0.288	0.277	1.468	0.292	0.944	120	548	100	9739	9340	-1.742	2241	7498	2106	7234	264434	883088	67.742	21.872	0	0	0
3	9	1	"nagC"	"STM0682"	12050	42720	130	1598	1602	351	21	101	101	105	31	29	100	100	0	4163	4045	1138	28	124	124	136	111	81	98	98	0	0.371	0.383	0.372	0.411	1.707	0.355	0.865	120	566	100	5536	5422	-1.432	1497	4039	1501	3921	192258	485405	48.290	35.216	0	0	0
3	10	1	"glnS"	"STM0686"	12230	42710	120	14179	13701	2651	19	102	102	106	30	28	100	100	0	8044	7790	1423	18	125	125	131	42	32	100	100	0	1.778	1.774	1.790	1.780	1.516	1.805	0.947	120	524	100	21996	21264	0.830	14077	7919	13599	7665	1644125	934758	453.167	182.357	0	0	0
3	11	1	"sipD"	"STM2883"	12400	42710	120	384	372	77	20	99	99	104	31	29	96	95	0	5623	5448	863	15	122	122	132	46	34	100	100	0	0.052	0.051	0.052	0.050	1.403	0.050	0.867	120	526	100	5786	5599	-4.271	285	5501	273	5326	44603	653799	8.645	115.565	0	0	0
3	12	1	"eutC"	"STM2457"	12580	42710	130	140	177	104	58	94	94	100	29	29	60	40	0	1617	2865	3113	108	117	117	125	40	32	100	99	0	0.031	0.030	0.031	0.026	2.636	0.028	0.621	120	583	100	1546	2831	-5.027	46	1500	83	2748	21224	343834	2.655	68.500	0	0	0
3	13	1	"udp"	"STM3968"	12760	42720	130	13832	14018	3057	21	101	101	108	37	34	100	100	0	4344	4522	787	17	120	120	129	42	32	100	100	0	3.251	3.162	3.149	3.111	1.291	3.278	0.940	120	543	100	17955	18319	1.701	13731	4224	13917	4402	1682159	542603	375.946	104.595	0	0	0
3	14	1	"metR"	"STM3964"	12940	42720	130	1611	1557	337	21	98	98	106	37	34	100	100	0	6009	5806	1167	20	120	120	128	41	32	100	100	0	0.257	0.257	0.251	0.257	1.325	0.246	0.916	120	534	100	7402	7145	-1.961	1513	5889	1459	5686	186871	696721	39.216	138.488	0	0	0
3	15	1	"rthB"	"STM3960"	13110	42720	130	1107	1110	253	22	101	101	110	38	34	100	99	0	4850	4941	1074	21	125	125	133	42	31	100	100	0	0.213	0.210	0.210	0.205	1.373	0.205	0.895	120	567	100	5731	5825	-2.232	1006	4725	1009	4816	133245	592880	26.316	114.476	0	0	0
3	16	1	"yigI"	"STM3956"	13300	42720	120	1707	1674	324	19	105	105	116	47	40	100	100	0	4195	4375	944	21	140	140	147	46	31	100	100	0	0.395	0.370	0.375	0.370	1.222	0.356	0.936	120	529	100	5657	5804	-1.340	1602	4055	1569	4235	200885	524962	33.149	91.913	0	0	0
3	17	1	"corA"	"STM3952"	13470	42710	130	1281	1854	1705	91	103	103	115	47	40	98	97	0	1888	2688	2369	88	150	150	166	71	42	99	96	0	0.678	0.690	0.736	0.683	2.197	0.671	0.743	120	603	100	2916	4289	-0.561	1178	1738	1751	2538	222525	322561	37.000	35.521	0	0	0
3	18	1	"yigA"	"STM3948"	13650	42720	130	3063	3153	770	24	113	113	142	94	66	100	100	0	4344	4448	1005	22	156	156	174	77	44	100	100	0	0.704	0.708	0.710	0.704	1.226	0.703	0.914	120	569	100	7138	7332	-0.506	2950	4188	3040	4292	378359	533750	32.032	55.506	0	0	0
3	19	1	"priB"	"STM4392"	13820	42720	130	1049	1957	2548	130	114	114	148	132	89	92	81	0	164	218	140	64	148	148	201	307	152	10	0	0	58.438	26.329	19.800	21.139	4.332	29.184	0.096	120	641	100	951	1913	5.869	935	16	1843	70	234819	26191	13.705	0.055	0	0	0
3	20	1	"ytfJ"	"STM4405"	14000	42710	130	202	301	273	90	110	110	124	59	47	68	43	0	853	1405	1574	112	148	148	172	117	68	99	93	0	0.130	0.152	0.143	0.122	2.769	0.131	0.526	120	687	100	797	1448	-2.938	92	705	191	1257	36100	168574	3.000	10.538	0	0	0
3	21	1	"mpl"	"STM4416"	14180	42710	130	1072	2489	2969	119	103	103	121	135	111	92	80	0	1017	2637	3145	119	140	140	159	127	79	97	86	0	1.105	0.956	0.920	0.912	2.518	0.969	0.719	120	658	100	1846	4883	0.144	969	877	2386	2497	298718	316442	17.541	19.512	0	0	0
3	22	1	""	"STM4420"	14360	42710	130	158	200	122	61	92	92	101	45	44	65	37	0	1293	1935	1711	88	127	127	148	132	89	100	99	0	0.057	0.060	0.056	0.045	3.059	0.053	0.449	120	662	100	1232	1916	-4.143	66	1166	108	1808	23994	232173	2.200	13.538	0	0	0
3	23	1	""	"STM4424"	14550	42720	130	118	141	66	46	90	90	97	36	37	39	20	0	2828	2882	603	20	130	130	154	153	99	100	100	0	0.010	0.019	0.012	0.012	3.202	0.017	0.173	120	679	100	2726	2803	-6.590	28	2698	51	2752	16880	345788	1.222	17.830	0	0	0
3	24	1	""	"STM4428"	14720	42720	120	141	165	75	45	84	84	90	28	31	75	50	0	3042	3213	1756	54	125	125	135	47	34	100	100	0	0.020	0.026	0.024	0.021	2.479	0.026	0.588	120	674	100	2974	3169	-5.677	57	2917	81	3088	19822	385594	2.679	65.489	0	0	0
3	1	2	"clpX"	"STM0449"	10630	42900	120	2112	4241	6165	145	93	93	99	30	30	100	99	0	704	1308	1695	129	125	125	136	60	44	87	81	0	3.487	3.506	3.619	3.643	2.940	4.326	0.653	120	533	100	2598	5331	1.802	2019	579	4148	1183	508949	156968	138.067	19.533	0	0	0
3	2	2	"ptrB"	"STM1879"	10810	42900	120	450	568	463	81	93	93	98	36	36	97	95	0	2521	2918	2253	77	118	118	128	64	50	100	100	0	0.149	0.170	0.160	0.164	2.343	0.151	0.629	120	380	100	2760	3275	-2.751	357	2403	475	2800	68152	350173	13.056	43.594	0	0	0
3	3	2	"yihV"	"STM4024"	10980	42890	120	142	169	95	56	93	93	100	35	35	65	35	0	2116	2806	3022	107	118	118	130	63	48	98	98	0	0.025	0.028	0.030	0.028	2.443	0.026	0.606	120	439	100	2047	2764	-5.350	49	1998	76	2688	20309	336730	1.971	42.476	0	0	0
3	4	2	"thiG"	"STM4160"	11170	42890	110	142	217	221	101	94	94	99	26	26	71	43	0	898	1665	2530	151	119	119	127	43	33	93	92	0	0.062	0.080	0.074	0.072	2.860	0.065	0.704	80	430	100	827	1669	-4.021	48	779	123	1546	17391	133234	4.538	35.767	0	0	0
3	5	2	"thiC"	"STM4164"	11350	42890	120	174	211	112	53	94	94	99	27	27	86	63	0	746	970	702	72	116	116	129	61	47	95	91	0	0.127	0.137	0.138	0.139	2.694	0.122	0.597	120	412	100	710	971	-2.977	80	630	117	854	25302	116448	4.148	13.787	0	0	0
3	6	2	"yjaG"	"STM4169"	11520	42890	120	949	1688	2237	132	96	96	101	30	29	98	98	0	1339	1905	2113	110	122	122	136	62	45	97	96	0	0.701	0.893	0.729	0.815	2.847	1.008	0.696	120	390	100	2070	3375	-0.513	853	1217	1592	1783	202602	228576	52.900	28.532	0	0	0
3	7	2	""	"STM2701"	11700	42890	120	119	162	100	61	97	97	102	29	28	43	35	0	1607	3545	4213	118	122	122	131	49	37	76	71	0	0.015	0.019	0.027	0.039	5.412	0.017	0.547	120	411	100	1507	3488	-6.077	22	1485	65	3423	19404	425344	2.069	69.673	0	0	0
3	8	2	"stfE"	"STM0198"	11860	42900	100	102	122	55	45	101	101	106	28	26	32	23	0	454	2052	2428	118	129	129	238	532	223	45	43	0	0.003	0.011	0.037	0.076	9.012	0.014	0.370	80	360	100	326	1944	-8.344	1	325	21	1923	9769	164168	0.571	3.410	0	0	0
3	9	2	"eutQ"	"STM2468"	12060	42890	120	106	114	38	33	102	102	107	33	30	25	9	0	727	1842	2201	119	128	128	215	475	220	53	45	0	0.007	0.007	0.024	0.034	6.673	0.008	0.106	120	456	100	603	1726	-7.226	4	599	12	1714	13704	221077	0.212	3.425	0	0	0
3	10	2	"eutN"	"STM2464"	12240	42900	120	109	144	106	73	100	100	106	32	30	27	21	0	348	791	921	116	123	123	131	45	34	67	61	0	0.040	0.066	0.151	0.118	5.733	0.053	0.242	120	427	100	234	712	-4.644	9	225	44	668	17272	94901	1.188	14.667	0	0	0
3	11	2	"prpB"	"STM0368"	12420	42900	120	118	153	99	64	100	100	107	39	36	40	29	0	858	2006	2399	119	125	125	152	240	157	56	53	0	0.025	0.028	0.069	0.097	6.403	0.023	0.341	120	445	100	751	1934	-5.348	18	733	53	1881	18322	240691	1.179	7.725	0	0	0
3	12	2	"tus"	"STM1470"	12600	42890	130	160	313	338	107	100	100	105	32	30	58	49	0	516	1417	1978	139	122	122	184	544	295	45	33	0	0.152	0.164	0.203	0.220	3.430	0.155	0.692	120	451	100	454	1508	-2.715	60	394	213	1295	37520	170059	6.500	2.267	0	0	0
3	13	2	"ogt"	"STM1659"	12770	42890	130	218	367	446	121	100	100	115	115	100	50	23	0	642	1524	2140	140	119	119	178	508	285	51	30	0	0.226	0.190	0.204	0.177	2.860	0.176	0.720	120	458	100	641	1672	-2.148	118	523	267	1405	44091	182862	2.191	2.650	0	0	0
3	14	2	"rpmF"	"STM1191"	12950	42890	130	674	816	601	73	100	100	106	31	29	97	97	0	158	211	175	82	120	120	129	49	37	44	22	0	15.105	7.868	12.196	11.976	2.694	6.577	0.410	120	436	100	612	807	3.917	574	38	716	91	97916	25274	22.903	1.673	0	0	0
3	15	2	"fabG"	"STM1195"	13120	42900	120	4715	8230	9066	110	106	106	114	41	35	100	100	0	573	842	734	87	125	125	135	46	34	99	95	0	10.288	11.331	10.254	10.911	2.092	13.623	0.720	120	430	100	5057	8841	3.363	4609	448	8124	717	987647	101094	197.951	15.370	0	0	0
3	16	2	"phsA"	"STM2065"	13310	42900	120	145	180	112	62	108	108	118	48	40	41	28	0	1982	2485	1698	68	138	138	150	56	37	100	100	0	0.020	0.031	0.024	0.022	3.140	0.036	0.434	120	439	100	1881	2419	-5.639	37	1844	72	2347	21642	298157	1.292	41.696	0	0	0
3	17	2	"dacD"	"STM2062"	13490	42910	130	435	496	221	44	104	104	114	43	37	100	98	0	2528	3083	1747	56	158	158	176	79	44	100	100	0	0.140	0.134	0.140	0.132	1.737	0.109	0.583	120	458	100	2701	3317	-2.840	331	2370	392	2925	59482	369975	8.884	36.797	0	0	0
3	18	2	"pefD"	"PSLT016"	13660	42900	120	186	255	207	81	103	103	118	79	66	51	20	0	2790	4734	5752	121	159	159	197	177	89	97	96	0	0.032	0.033	0.032	0.032	2.490	0.027	0.588	120	444	100	2714	4727	-4.986	83	2631	152	4575	30610	568103	1.734	25.633	0	0	0
3	19	2	"ybjG"	"STM0865"	13840	42930	80	743	806	677	83	103	103	128	151	117	61	57	0	1996	2551	2287	89	147	147	250	457	182	65	61	0	0.346	0.292	0.304	0.318	2.100	0.275	0.822	52	297	100	2489	3107	-1.531	640	1849	703	2404	41933	132631	4.490	5.035	0	0	0
3	20	2	"thiM"	"STM2147"	14040	42910	60	429	380	161	42	99	99	109	48	44	87	84	0	1579	1530	724	47	151	151	201	211	104	96	87	0	0.231	0.204	0.227	0.200	2.018	0.177	0.692	32	156	100	1758	1660	-2.113	330	1428	281	1379	12169	48963	5.646	6.299	0	0	0
3	21	2	"thiI"	"STM0425"	14160	42910	80	3073	3310	2526	76	101	101	164	424	258	82	73	0	3724	3757	2816	74	141	141	198	349	176	82	82	0	0.829	0.887	0.798	0.869	2.772	0.868	0.765	52	276	100	6555	6825	-0.270	2972	3583	3209	3616	172098	195383	7.420	10.198	0	0	0
3	22	2	"hilD"	"STM2875"	14330	42890	80	572	515	370	71	101	101	164	397	242	55	17	0	2191	1814	1448	79	139	139	244	431	176	63	59	0	0.230	0.247	0.253	0.254	2.667	0.235	0.783	52	323	100	2523	2089	-2.123	471	2052	414	1675	26797	94317	0.884	3.643	0	0	0
3	23	2	"prgK"	"STM2871"	14540	42930	80	385	434	314	72	90	90	101	44	43	71	69	0	1977	2863	2736	95	132	132	202	321	158	73	65	0	0.160	0.126	0.137	0.158	3.042	0.109	0.808	52	305	100	2140	3075	-2.645	295	1845	344	2731	22573	148879	7.568	8.290	0	0	0
3	24	2	"nhoA"	"STM1582"	14760	42900	70	587	640	360	56	84	84	98	82	83	96	93	0	2786	3466	2370	68	124	124	171	262	153	96	96	0	0.189	0.166	0.184	0.171	1.941	0.137	0.706	32	236	100	3165	3898	-2.404	503	2662	556	3342	20468	110910	6.610	12.576	0	0	0
3	1	3	"hsdS"	"STM4524"	10650	43060	130	472	1227	1598	130	93	93	98	29	29	92	85	0	1253	2472	2904	117	131	131	156	132	84	85	76	0	0.338	0.484	0.430	0.424	3.380	0.496	0.796	120	588	100	1501	3475	-1.566	379	1122	1134	2341	147188	296674	38.931	17.545	0	0	0
3	2	3	"hisF"	"STM2077"	10820	43070	130	855	1707	1934	113	94	94	99	28	28	99	95	0	699	1551	2013	129	125	125	133	43	32	92	87	0	1.326	1.131	1.288	1.377	2.859	0.991	0.758	120	397	100	1335	3039	0.407	761	574	1613	1426	204838	186150	57.429	32.977	0	0	0
3	3	3	"trmD"	"STM2674"	10990	43070	130	3536	12514	17184	137	97	97	102	29	28	83	79	2	167	407	458	112	124	124	133	44	33	49	42	0	79.977	43.876	33.734	23.419	7.717	45.185	0.620	120	451	100	3482	12700	6.322	3439	43	12417	283	1501700	48879	428.000	6.227	0	0	0
3	4	3	"fruF"	"STM2206"	11180	43070	120	149	514	661	128	95	95	100	27	27	58	50	0	416	1879	2531	134	118	118	126	43	34	64	59	0	0.181	0.238	0.281	0.286	4.190	0.232	0.757	120	440	100	352	2180	-2.464	54	298	419	1761	61692	225534	15.333	40.767	0	0	0
3	5	3	"asrB"	"STM2549"	11350	43070	120	113	154	157	101	95	95	100	29	29	41	32	0	590	1439	1779	123	121	121	135	61	45	69	64	0	0.038	0.045	0.055	0.086	5.605	0.027	0.115	120	401	100	487	1377	-4.704	18	469	59	1318	18502	172694	1.862	21.377	0	0	0
3	6	3	"sifA"	"STM1224"	11530	43060	120	138	238	212	89	98	98	103	31	30	55	47	0	1190	2588	3007	116	129	129	140	61	43	83	73	0	0.038	0.057	0.072	0.069	3.597	0.055	0.666	120	414	100	1101	2599	-4.729	40	1061	140	2459	28576	310517	4.355	40.131	0	0	0
3	7	3	"cbiM"	"STM2023"	11710	43070	120	120	163	111	68	99	99	104	30	28	44	31	0	1001	1581	1709	108	126	126	136	51	37	98	96	0	0.024	0.044	0.050	0.050	2.976	0.042	0.454	120	398	100	896	1519	-5.381	21	875	64	1455	19552	189776	1.967	28.333	0	0	0
3	8	3	"cbiP"	"STM2019"	11880	43070	120	152	307	323	105	99	99	104	29	27	57	47	0	670	2148	2924	136	128	128	167	257	153	59	50	0	0.098	0.103	0.132	0.157	4.783	0.091	0.712	120	416	100	595	2228	-3.354	53	542	208	2020	36825	257805	7.000	7.708	0	0	0
3	9	3	"samB"	"PSLT054"	12060	43070	120	250	506	536	105	99	99	105	32	30	81	65	0	1196	2929	3718	126	128	128	138	47	34	98	91	0	0.141	0.145	0.144	0.135	2.891	0.128	0.785	120	439	100	1219	3208	-2.822	151	1068	407	2801	60768	351537	12.531	59.383	0	0	0
3	10	3	"uhpT"	"STM3787"	12240	43080	130	127	161	93	57	98	98	102	31	30	47	30	0	1138	2073	2399	115	126	126	131	42	32	88	80	0	0.029	0.032	0.038	0.049	4.013	0.029	0.530	120	447	100	1041	2010	-5.125	29	1012	63	1947	19267	248785	1.903	46.238	0	0	0
3	11	3	"trpA"	"STM1727"	12400	43070	110	150	276	279	101	100	100	114	94	82	40	32	0	380	1507	2025	134	126	126	226	608	269	42	33	0	0.197	0.127	0.157	0.216	4.788	0.109	0.664	80	386	100	304	1557	-2.345	50	254	176	1381	22092	120554	1.723	2.107	0	0	0
3	12	3	"rhaT"	"STM4050"	12590	43080	120	101	116	48	41	97	97	110	87	79	12	0	0	504	1878	2558	136	123	123	269	779	289	40	34	0	0.010	0.011	0.057	0.101	8.518	0.018	0.202	120	472	100	385	1774	-6.574	4	381	19	1755	13970	225323	0.069	2.065	0	0	0
3	13	3	"glnQ"	"STM0828"	12760	43080	110	936	1568	1724	109	96	96	172	543	315	73	36	0	563	820	812	99	119	119	223	622	278	30	15	0	1.892	2.100	1.980	2.031	2.302	2.327	0.232	80	422	100	1284	2173	0.920	840	444	1472	701	125427	65613	2.571	0.960	0	0	0
3	14	3	""	"STM4158"	12940	43070	100	102	141	115	81	97	97	179	561	313	1	0	0	197	305	312	102	125	125	165	213	129	20	10	0	0.069	0.244	0.341	0.290	3.503	0.283	0.596	80	394	100	77	224	-3.848	5	72	44	180	11291	24411	-0.068	0.657	0	0	0
3	15	3	""	"STM1260"	13130	43080	130	157	209	170	81	97	97	103	33	32	64	45	0	1001	1573	1674	106	125	125	138	61	44	94	89	0	0.068	0.077	0.083	0.084	2.914	0.081	0.702	120	472	100	936	1560	-3.868	60	876	112	1448	25052	188750	3.212	23.525	0	0	0
3	16	3	""	"PSLT026"	13310	43080	130	169	322	413	128	97	97	105	34	32	61	50	0	926	2430	3601	148	133	133	146	59	40	88	85	0	0.091	0.098	0.100	0.089	4.112	0.095	0.699	120	418	100	865	2522	-3.461	72	793	225	2297	38609	291599	6.382	38.712	0	0	0
3	17	3	""	"STM4457"	13480	43090	120	277	320	195	60	108	108	121	56	46	82	65	0	516	657	482	73	160	160	186	102	54	86	72	0	0.475	0.427	0.384	0.416	2.673	0.346	0.585	120	384	100	525	709	-1.075	169	356	212	497	38413	78863	3.554	4.618	0	0	0
3	18	3	"metJ"	"STM4099"	13670	43080	120	352	498	459	92	110	110	126	59	46	81	72	0	303	461	452	98	159	159	210	335	159	23	13	0	1.681	1.285	1.513	1.377	2.676	1.112	0.592	120	420	100	386	690	0.749	242	144	388	302	59818	55336	6.305	0.749	0	0	0
3	19	3	""	"Not LT2a84"	13820	43070	80	101	136	96	70	106	106	112	39	34	25	13	0	490	1241	1426	114	156	156	305	733	240	38	26	0	-0.015	0.028	0.065	0.075	7.738	0.024	0.205	52	249	100	329	1115	Error	-5	334	30	1085	7087	64508	0.615	1.277	0	0	0
3	20	3	"traW"	"PSLT091"	14010	43080	120	116	134	79	58	105	105	112	43	38	19	10	0	1442	2512	3440	136	155	155	222	433	195	76	62	0	0.009	0.012	0.018	0.020	4.850	0.016	0.385	120	520	100	1298	2386	-6.870	11	1287	29	2357	16131	301452	0.512	5.289	0	0	0
3	21	3	"traN"	"PSLT095"	14190	43080	130	231	295	217	73	100	100	130	284	218	23	6	0	4180	5615	5079	90	149	149	190	251	132	96	93	0	0.032	0.036	0.034	0.031	3.316	0.032	0.620	120	499	100	4162	5661	-4.943	131	4031	195	5466	35403	673771	0.581	21.614	0	0	0
3	22	3	"trbB"	"PSLT099"	14380	43090	120	122	147	91	61	95	95	108	62	57	30	10	0	1044	1563	1508	96	141	141	192	241	125	89	79	0	0.030	0.037	0.039	0.040	3.651	0.034	0.337	120	433	100	930	1474	-5.064	27	903	52	1422	17633	187516	0.629	5.689	0	0	0
3	23	3	"traD"	"PSLT104"	14550	43090	120	468	592	440	74	89	89	97	33	34	96	94	0	5714	7401	5912	79	131	131	157	120	76	100	100	0	0.068	0.069	0.068	0.065	1.955	0.061	0.733	120	407	100	5962	7773	-3.881	379	5583	503	7270	71000	888072	15.000	60.367	0	0	0
3	24	3	""	"PSLT109"	14740	43080	120	143	157	65	41	87	87	97	60	61	43	14	0	942	1004	504	50	130	130	161	188	116	92	87	0	0.069	0.080	0.069	0.072	2.505	0.063	0.357	120	606	100	868	944	-3.858	56	812	70	874	18833	120457	1.000	4.484	0	0	0
3	1	4	""	"STM2732"	10660	43260	60	94	93	23	24	93	93	95	22	23	18	3	0	294	927	1163	125	149	149	219	249	113	40	34	0	0.007	0.000	0.216	0.084	9.677	0.005	0.026	32	166	100	146	778	-7.180	1	145	0	778	2977	29657	-0.091	2.843	0	0	0
3	2	4	""	"STM2710"	10820	43250	120	90	103	49	47	92	92	96	26	27	19	10	0	1281	2597	4400	169	126	126	141	66	46	99	92	0	-0.002	0.004	0.009	0.012	5.006	0.005	0.142	120	457	100	1153	2482	Error	-2	1155	11	2471	12359	311695	0.269	37.212	0	0	0
3	3	4	""	"STM1614"	11000	43250	130	128	147	68	46	95	95	100	28	28	53	29	0	2982	3808	3297	86	129	129	138	46	33	99	98	0	0.012	0.014	0.013	0.013	2.874	0.013	0.416	120	414	100	2886	3731	-6.434	33	2853	52	3679	17664	456982	1.679	79.783	0	0	0
3	4	4	"tehB"	"STM1608"	11180	43250	120	564	880	1166	132	95	95	103	32	31	99	97	0	1071	1622	1793	110	120	120	128	39	30	99	99	0	0.493	0.523	0.487	0.477	2.246	0.546	0.629	120	379	100	1420	2287	-1.020	469	951	785	1502	105546	194602	24.281	38.308	0	0	0
3	5	4	"tpx"	"STM1682"	11350	43250	130	1807	2629	2787	106	97	97	104	33	31	97	97	0	475	585	425	72	126	126	135	44	32	96	90	0	4.900	5.516	5.176	4.910	2.698	7.997	0.556	120	417	100	2059	2991	2.293	1710	349	2532	459	315529	70245	76.515	10.227	0	0	0
3	6	4	""	"STM1677"	11530	43250	120	194	236	127	53	99	99	104	30	28	90	75	0	2179	2799	1998	71	130	130	137	45	32	99	99	0	0.046	0.051	0.046	0.045	2.289	0.043	0.541	120	435	100	2144	2806	-4.431	95	2049	137	2669	28305	335833	4.400	59.156	0	0	0
3	7	4	"uppS"	"STM0221"	11710	43250	120	1149	1785	1825	102	100	100	104	31	29	100	99	0	687	985	999	101	126	126	134	43	32	93	87	0	1.870	1.962	1.943	2.153	3.461	2.291	0.538	120	422	100	1610	2544	0.903	1049	561	1685	859	214205	118156	54.226	19.791	0	0	0
3	8	4	"yaeD"	"STM0248"	11890	43250	130	1055	1376	1293	93	98	98	103	30	29	100	100	0	1241	1835	1956	106	129	129	137	44	32	97	97	0	0.861	0.749	0.724	0.841	2.201	0.610	0.522	120	458	100	2069	2984	-0.217	957	1112	1278	1706	165085	220231	42.433	38.591	0	0	0
3	9	4	"rof"	"STM0237"	12060	43250	100	92	104	54	51	99	99	103	29	28	15	11	0	117	171	168	98	129	129	137	44	32	16	13	0	0.583	0.119	0.644	0.660	2.983	0.193	0.199	80	364	100	-19	47	-0.778	-7	-12	5	42	8335	13646	0.034	0.773	-50	0	0
3	10	4	"yeeX"	"STM2059"	12240	43250	130	232	464	650	140	98	98	102	29	28	85	72	0	211	332	383	115	128	128	137	45	32	65	47	0	1.614	1.794	1.403	1.639	3.557	1.881	0.608	120	491	100	217	570	0.691	134	83	366	204	55653	39884	12.483	4.333	0	0	0
3	11	4	"sbcB"	"STM2067"	12430	43260	130	268	428	395	92	100	100	115	88	76	75	48	0	558	972	1084	111	126	126	197	506	256	44	27	0	0.389	0.388	0.368	0.413	2.924	0.311	0.594	120	461	100	600	1174	-1.363	168	432	328	846	51386	116686	3.557	1.532	0	0	0
3	12	4	"fixC"	"STM0077"	12600	43260	130	1034	1024	819	79	98	98	126	159	126	69	63	0	4765	4983	2378	47	122	122	176	237	134	99	99	0	0.202	0.190	0.178	0.099	4.346	0.174	0.466	120	465	100	5579	5787	-2.310	936	4643	926	4861	122916	597946	5.648	20.283	0	0	0
3	13	4	"yjbC"	"STM4193"	12770	43260	130	1229	1633	1723	105	95	95	156	398	255	89	75	0	1944	2491	2266	90	123	123	172	249	144	99	95	0	0.623	0.649	0.632	0.567	1.986	0.699	0.761	120	486	100	2955	3906	-0.683	1134	1821	1538	2368	195928	298970	3.711	9.313	0	0	0
3	14	4	"dinF"	"STM4238"	12950	43250	120	686	952	970	101	97	97	134	258	192	92	64	0	2318	3166	2741	86	126	126	140	55	39	100	100	0	0.269	0.281	0.263	0.248	1.913	0.288	0.774	120	514	100	2781	3895	-1.896	589	2192	855	3040	114192	379936	3.171	55.018	0	0	0
3	15	4	""	"STM4267"	13130	43250	120	154	174	88	50	97	97	103	35	33	61	41	0	1078	1292	1082	83	125	125	136	45	33	97	94	0	0.060	0.066	0.066	0.063	3.354	0.053	0.423	120	428	100	1010	1244	-4.063	57	953	77	1167	20889	155060	2.029	25.689	0	0	0
3	16	4	"malE"	"STM4229"	13310	43260	120	810	1228	1040	84	100	100	104	34	32	100	99	0	2994	4222	2846	67	133	133	142	50	35	100	100	0	0.248	0.276	0.211	0.229	1.784	0.279	0.748	120	413	100	3571	5217	-2.011	710	2861	1128	4089	147340	506627	33.059	81.600	0	0	0
3	17	4	"yfdZ"	"STM2402"	13490	43250	120	2919	2789	1154	41	109	109	133	94	70	100	99	0	5330	5005	1850	36	144	144	176	102	57	100	100	0	0.542	0.551	0.543	0.532	1.583	0.538	0.832	120	404	100	7996	7541	-0.884	2810	5186	2680	4861	334685	600621	28.255	47.343	0	0	0
3	18	4	"yfcA"	"STM2382"	13670	43260	120	399	515	431	83	121	121	154	123	79	79	55	0	910	1282	1163	90	149	149	195	178	91	92	85	0	0.365	0.348	0.360	0.345	2.659	0.292	0.521	120	476	100	1039	1527	-1.453	278	761	394	1133	61792	153808	2.935	6.107	0	0	0
3	19	4	"ybdB"	"STM0599"	13830	43250	100	149	175	82	46	111	111	123	52	42	38	23	0	363	603	785	130	149	149	254	600	236	21	6	0	0.178	0.141	0.197	0.195	3.092	0.065	0.248	80	389	100	252	518	-2.494	38	214	64	454	14035	48221	1.000	0.582	0	0	0
3	20	4	"fsr"	"STM0493"	14020	43260	120	522	652	546	83	104	104	117	49	41	96	90	0	2536	3004	2339	77	148	148	177	148	83	96	96	0	0.175	0.192	0.180	0.171	2.161	0.182	0.658	120	437	100	2806	3404	-2.514	418	2388	548	2856	78238	360422	10.918	19.101	0	0	0
3	21	4	"ybbB"	"STM0513"	14200	43260	120	498	610	580	95	98	98	109	44	40	97	95	0	1428	1829	1796	98	147	147	168	89	52	100	99	0	0.312	0.304	0.309	0.306	2.120	0.273	0.712	120	414	100	1681	2194	-1.679	400	1281	512	1682	73253	219468	11.386	18.663	0	0	0
3	22	4	"lpxH"	"STM0535"	14380	43250	120	521	682	623	91	94	94	104	41	39	92	88	0	907	1373	2057	149	135	135	159	79	49	98	93	0	0.553	0.475	0.536	0.480	2.388	0.299	0.717	120	375	100	1199	1826	-0.854	427	772	588	1238	81791	164768	14.098	15.367	0	0	0
3	23	4	""	"STM0563"	14540	43240	100	85	216	530	245	89	89	96	34	35	21	11	0	136	585	1666	284	127	127	149	98	65	23	15	0	-0.444	0.277	0.564	0.539	2.977	0.246	0.611	80	323	100	5	585	Error	-4	9	127	458	17285	46779	3.529	4.449	0	0	0
3	24	4	"fepD"	"STM0592"	14740	43260	120	171	227	195	85	89	89	96	32	33	86	69	0	1195	1629	1467	90	132	132	149	79	53	100	99	0	0.077	0.092	0.077	0.074	1.858	0.093	0.612	120	577	100	1145	1635	-3.696	82	1063	138	1497	27225	195439	4.094	18.734	0	0	0
3	1	5	"yeaZ"	"STM1820"	10650	43420	120	2173	2405	1422	59	98	98	102	29	28	99	99	0	2283	2452	1085	44	134	134	150	84	56	99	99	0	0.966	0.995	1.002	0.922	1.773	1.096	0.746	120	554	100	4224	4625	-0.051	2075	2149	2307	2318	288657	294291	79.414	27.405	0	0	0
3	2	5	"ymgE"	"STM1797"	10830	43430	110	123	135	60	44	91	91	97	27	27	53	31	0	395	470	279	59	128	128	141	69	48	93	82	0	0.120	0.129	0.143	0.134	3.697	0.074	0.200	80	372	100	299	386	-3.061	32	267	44	342	10833	37572	1.407	4.768	0	0	0
3	3	5	"narJ"	"STM1762"	11000	43410	120	104	109	31	28	96	96	102	29	28	21	10	0	1375	1650	870	52	133	133	142	47	33	99	99	0	0.006	0.009	0.017	0.013	2.818	0.008	0.042	120	386	100	1250	1530	-7.278	8	1242	13	1517	13139	198036	0.241	32.085	0	0	0
3	4	5	"manY"	"STM1831"	11180	43420	120	1592	2255	2038	90	99	99	107	33	30	100	100	0	1510	2126	1943	91	128	128	136	42	30	99	98	0	1.080	1.079	1.065	1.061	2.112	1.068	0.650	120	387	100	2875	4154	0.111	1493	1382	2156	1998	270655	255161	65.091	47.381	0	0	0
3	5	5	"minD"	"STM1815"	11360	43430	120	2745	3868	3298	85	98	98	106	35	33	100	100	0	1716	2089	1371	65	127	127	135	42	31	100	100	0	1.666	1.922	1.721	1.779	1.647	2.383	0.746	120	371	100	4236	5732	0.736	2647	1589	3770	1962	464109	250660	107.486	46.524	0	0	0
3	6	5	"ycgB"	"STM1804"	11530	43430	120	237	263	108	41	100	100	107	34	31	96	87	0	2379	2862	1751	61	128	128	138	44	31	100	100	0	0.061	0.060	0.058	0.059	1.809	0.049	0.615	120	377	100	2388	2897	-4.038	137	2251	163	2734	31565	343418	4.588	61.909	0	0	0
3	7	5	"glnA"	"STM4007"	11710	43430	120	2157	3582	4323	120	99	99	105	31	29	100	99	0	1141	1984	2655	133	124	124	133	40	30	98	93	0	2.024	1.873	1.949	2.009	2.913	1.847	0.716	120	380	100	3075	5343	1.017	2058	1017	3483	1860	429783	238024	112.161	46.275	0	0	0
3	8	5	"yijC"	"STM4127"	11890	43430	120	263	641	1132	176	98	98	102	28	27	70	63	0	517	1316	2181	165	127	127	136	44	32	75	70	0	0.423	0.457	0.471	0.435	4.138	0.494	0.872	120	407	100	555	1732	-1.241	165	390	543	1189	76912	157879	19.250	26.818	0	0	0
3	9	5	""	"STM4080"	12060	43430	110	117	319	468	146	100	100	104	29	27	46	40	0	325	1773	3105	175	130	130	145	66	45	61	56	0	0.087	0.133	0.164	0.175	6.085	0.132	0.769	80	393	100	212	1862	-3.520	17	195	219	1643	25521	141840	7.414	24.667	0	0	0
3	10	5	"sbp"	"STM4063"	12240	43440	120	193	290	261	90	98	98	103	30	29	81	65	0	1678	2685	3216	119	127	127	144	66	45	99	96	0	0.061	0.075	0.074	0.070	2.867	0.066	0.692	120	404	100	1646	2750	-4.029	95	1551	192	2558	34842	322161	6.233	38.500	0	0	0
3	11	5	""	"STM4051"	12420	43420	120	97	106	43	40	100	100	107	38	35	16	7	0	546	1591	2300	144	129	129	162	170	104	64	54	0	-0.007	0.004	0.034	0.060	10.366	0.009	0.153	120	446	100	414	1468	Error	-3	417	6	1462	12747	190959	-0.026	8.406	0	0	0
3	12	5	"fdhD"	"STM4038"	12580	43410	40	568	563	258	45	101	101	105	32	30	100	100	0	1633	1956	1289	65	126	126	212	304	143	91	83	0	0.310	0.252	0.283	0.266	2.636	0.200	0.650	12	68	100	1974	2292	-1.690	467	1507	462	1830	6753	23470	14.313	5.737	0	0	0
3	13	5	"rplQ"	"STM3414"	12770	43440	120	925	1811	2765	152	95	95	132	249	188	83	61	0	184	269	259	96	129	129	183	232	126	16	5	0	15.091	12.257	12.277	12.992	3.002	13.838	0.435	120	518	100	885	1856	3.916	830	55	1716	140	217361	32239	6.743	0.371	0	0	0
3	14	5	"rpmD"	"STM3422"	12930	43450	90	349	711	932	131	97	97	155	335	216	40	19	0	124	161	106	65	116	116	125	41	32	25	15	0	31.500	13.644	9.509	10.049	2.984	16.934	0.323	52	314	100	260	659	4.977	252	8	614	45	36987	8381	1.660	0.878	0	0	0
3	15	5	"rplX"	"STM3429"	13130	43440	120	623	1095	1312	119	101	101	125	162	129	80	65	0	138	194	187	96	123	123	134	45	33	29	16	0	34.800	14.000	17.302	11.578	8.310	39.108	0.041	120	463	100	537	1065	5.121	522	15	994	71	131433	23245	5.988	1.333	0	0	0
3	16	5	"rplP"	"STM3433"	13310	43440	120	2765	3585	3406	95	104	104	109	35	32	100	100	0	170	236	225	95	128	128	138	46	33	48	29	0	63.357	32.231	43.845	45.632	5.116	82.534	0.048	120	398	100	2703	3589	5.985	2661	42	3481	108	430168	28299	99.314	2.130	0	0	0
3	17	5	"rplB"	"STM3437"	13490	43440	120	6647	7707	6566	85	109	109	140	133	95	98	96	0	232	249	125	50	129	129	149	88	59	55	23	0	63.476	63.317	64.051	64.109	3.148	73.920	0.511	120	416	100	6641	7718	5.988	6538	103	7598	120	924862	29860	56.895	1.136	0	0	0
3	18	5	"yheN"	"STM3451"	13640	43450	80	246	303	189	62	121	121	186	197	105	30	11	0	314	377	257	68	133	133	202	254	125	30	13	0	0.691	0.746	0.601	0.729	2.907	0.541	0.256	52	256	100	306	426	-0.534	125	181	182	244	15765	19612	0.594	0.689	0	0	0
3	19	5	""	"STM4465"	13850	43440	120	109	121	49	40	110	110	135	99	73	4	1	0	1467	1791	1601	89	135	135	177	183	103	94	90	0	-0.001	0.007	0.016	0.015	3.433	0.013	0.105	120	488	100	1331	1667	Error	-1	1332	11	1656	14464	214915	-0.141	8.820	0	0	0
3	20	5	"idnR"	"STM4481"	14020	43440	120	143	162	83	51	96	96	105	39	37	56	27	0	1413	1755	1394	79	141	141	171	194	113	91	82	0	0.037	0.041	0.049	0.045	2.844	0.038	0.462	120	398	100	1319	1680	-4.758	47	1272	66	1614	19440	210557	1.462	8.165	0	0	0
3	21	5	"yjiG"	"STM4513"	14180	43400	80	120	150	100	66	98	98	108	47	43	34	21	0	261	617	768	124	151	151	237	306	129	38	25	0	0.200	0.112	0.180	0.233	4.591	0.089	0.499	52	252	100	132	518	-2.322	22	110	52	466	7816	32072	0.894	1.242	0	0	0
3	22	5	"yjjI"	"STM4566"	14380	43420	110	113	164	123	75	100	100	108	43	39	35	25	0	747	1592	2241	140	144	144	176	120	68	81	70	0	0.022	0.044	0.064	0.063	3.322	0.041	0.534	80	452	100	616	1512	-5.536	13	603	64	1448	13133	127381	1.302	11.800	0	0	0
3	23	5	"sthA"	"STM4594"	14550	43430	130	98	108	48	44	92	92	100	40	40	19	8	0	744	1133	1154	101	131	131	152	78	51	90	82	0	0.010	0.016	0.032	0.044	5.768	0.021	0.166	120	582	100	619	1018	-6.675	6	613	16	1002	13014	136015	0.200	12.577	0	0	0
3	24	5	""	"STM3736"	14740	43440	120	194	264	224	84	89	89	94	30	31	80	62	0	1047	1664	1738	104	130	130	144	67	46	95	95	0	0.115	0.114	0.102	0.102	3.050	0.103	0.634	120	548	100	1022	1709	-3.127	105	917	175	1534	31666	199674	5.667	22.687	0	0	0
3	1	6	"gntT"	"STM3512"	10650	43590	120	514	716	806	112	99	99	104	30	28	99	97	0	1838	2350	2085	88	129	129	141	50	35	99	99	0	0.243	0.278	0.258	0.246	2.261	0.304	0.717	120	496	100	2124	2838	-2.042	415	1709	617	2221	85884	281989	20.400	44.180	0	0	0
3	2	6	"sspB"	"STM3341"	10820	43600	120	723	1248	1529	122	96	96	101	29	28	99	97	0	354	525	569	108	123	123	132	55	41	88	75	0	2.714	2.866	2.607	2.936	2.835	3.451	0.569	120	425	100	858	1554	1.441	627	231	1152	402	149713	62999	39.552	7.145	0	0	0
3	3	6	"yhcH"	"STM3335"	11000	43590	120	230	301	200	66	97	97	103	31	30	95	86	0	1249	1742	1299	74	128	128	137	49	35	100	100	0	0.119	0.126	0.114	0.115	2.058	0.096	0.406	120	456	100	1254	1818	-3.075	133	1121	204	1614	36139	208992	6.387	32.755	0	0	0
3	4	6	"yrbB"	"STM3309"	11180	43600	120	348	457	408	89	101	101	107	34	31	98	91	0	330	435	348	80	128	128	136	46	33	94	84	0	1.223	1.160	1.144	1.187	2.422	1.216	0.604	120	436	100	449	663	0.290	247	202	356	307	54796	52221	10.294	6.500	0	0	0
3	5	6	"folP"	"STM3295"	11360	43600	120	1217	1855	2217	119	101	101	107	35	32	99	97	0	1638	2384	2221	93	130	130	137	44	32	100	100	0	0.740	0.778	0.718	0.690	2.036	0.901	0.524	120	384	100	2624	4008	-0.434	1116	1508	1754	2254	222591	286029	49.943	51.068	0	0	0
3	6	6	"mtr"	"STM3279"	11530	43600	120	342	349	222	63	102	102	107	33	30	92	85	0	4334	4224	2807	66	132	132	139	44	31	99	99	0	0.057	0.060	0.061	0.060	1.821	0.062	0.782	120	395	100	4442	4339	-4.130	240	4202	247	4092	41897	506853	7.333	92.841	0	0	0
3	7	6	"yghA"	"STM3157"	11720	43590	120	418	802	1226	152	97	97	103	33	32	87	81	0	1148	2772	4664	168	127	127	137	43	31	88	87	0	0.314	0.267	0.274	0.337	3.335	0.234	0.762	120	417	100	1342	3350	-1.669	321	1021	705	2645	96181	332694	21.182	61.279	0	0	0
3	8	6	""	"STM3129"	11880	43590	110	190	205	92	44	96	96	102	31	30	91	70	0	1990	2491	1708	68	125	125	140	91	65	100	100	0	0.050	0.046	0.054	0.045	2.316	0.034	0.468	80	388	100	1959	2475	-4.310	94	1865	109	2366	16431	199318	3.323	25.835	0	0	0
3	9	6	"yqgF"	"STM3097"	12070	43600	120	146	212	164	77	101	101	107	33	30	55	40	0	328	518	491	94	126	126	146	98	67	61	50	0	0.223	0.283	0.349	0.310	4.296	0.289	0.656	120	453	100	247	503	-2.166	45	202	111	392	25461	62133	3.182	3.796	0	0	0
3	10	6	"galP"	"STM3091"	12250	43600	130	292	517	500	96	98	98	103	31	30	85	77	0	926	1620	1845	113	128	128	147	103	70	80	72	0	0.243	0.281	0.326	0.350	3.615	0.226	0.607	120	443	100	992	1911	-2.040	194	798	419	1492	62096	194436	13.355	14.301	0	0	0
3	11	6	""	"STM3071"	12400	43580	90	94	111	56	50	97	97	102	29	28	21	17	0	229	589	825	140	133	133	204	268	131	32	25	0	-0.031	0.031	0.197	0.197	5.354	0.037	0.259	52	309	100	93	470	Error	-3	96	14	456	5776	30628	0.310	1.437	0	0	0
3	12	6	"bglA"	"STM3051"	12600	43610	120	503	738	775	105	101	101	112	49	43	97	95	0	2118	2924	2916	99	139	139	201	244	121	99	95	0	0.203	0.229	0.215	0.209	1.780	0.217	0.714	120	668	100	2381	3422	-2.300	402	1979	637	2785	88603	350871	12.776	11.160	0	0	0
3	13	6	""	"STM1301"	12800	43600	90	148	177	102	57	98	98	111	52	46	48	23	0	283	406	328	80	130	130	172	173	100	42	19	0	0.327	0.286	0.286	0.235	3.267	0.208	0.417	52	294	100	203	355	-1.614	50	153	79	276	9189	21118	1.269	1.353	0	0	0
3	14	6	""	"STM1328"	12950	43610	130	175	204	118	57	93	93	105	73	69	53	25	0	2035	2533	2367	93	122	122	130	42	32	98	98	0	0.043	0.046	0.042	0.042	2.514	0.039	0.395	120	435	100	1995	2522	-4.544	82	1913	111	2411	24533	303980	1.356	57.214	0	0	0
3	15	6	""	"STM1368"	13130	43600	120	181	338	485	143	96	96	102	34	33	74	64	0	1812	3798	7056	185	121	121	132	55	41	99	96	0	0.050	0.066	0.054	0.057	2.305	0.061	0.789	120	387	100	1776	3919	-4.314	85	1691	242	3677	40504	455737	6.941	66.655	0	0	0
3	16	6	"ydhC"	"STM1428"	13310	43610	120	261	722	1132	156	101	101	107	34	31	74	68	0	784	1925	3122	162	124	124	139	61	43	80	75	0	0.242	0.345	0.352	0.333	3.677	0.327	0.777	120	416	100	820	2422	-2.044	160	660	621	1801	86597	230973	18.088	29.279	0	0	0
3	17	6	"slyB"	"STM1445"	13490	43610	130	981	2660	4146	155	102	102	117	93	79	93	85	0	232	393	481	122	126	126	150	148	98	39	25	0	8.292	9.581	8.681	8.911	3.939	13.987	0.407	120	429	100	985	2825	3.052	879	106	2558	267	319182	47137	27.344	1.642	0	0	0
3	18	6	"ydgQ"	"STM1454"	13670	43610	120	486	665	799	120	107	107	135	120	88	75	63	0	901	1188	1102	92	132	132	168	184	109	92	81	0	0.493	0.528	0.461	0.422	2.833	0.580	0.595	120	433	100	1148	1614	-1.021	379	769	558	1056	79787	142535	4.417	5.543	0	0	0
3	19	6	""	"STM3558"	13850	43610	130	136	188	226	120	103	103	118	62	52	29	13	0	500	775	1127	145	133	133	148	63	42	96	86	0	0.090	0.132	0.106	0.102	3.536	0.106	0.248	120	458	100	400	727	-3.475	33	367	85	642	22574	92990	1.129	9.952	0	0	0
3	20	6	"yhhF"	"STM3572"	14030	43610	120	287	466	529	113	98	98	106	39	36	87	78	0	596	1027	1190	115	136	136	161	135	83	80	65	0	0.411	0.413	0.472	0.424	3.041	0.382	0.669	120	443	100	649	1259	-1.283	189	460	368	891	55888	123196	9.231	6.415	0	0	0
3	21	6	"yhhP"	"STM3578"	14190	43600	100	106	129	80	62	97	97	104	38	36	26	13	0	174	240	224	93	137	137	182	233	128	11	7	0	0.243	0.311	0.508	0.490	3.230	0.269	0.424	80	405	100	46	135	-2.040	9	37	32	103	10306	19239	0.658	0.249	0	0	0
3	22	6	"acpT"	"STM3583"	14380	43620	130	240	286	229	80	94	94	104	41	39	84	74	0	560	691	705	102	132	132	152	75	49	94	86	0	0.341	0.343	0.361	0.323	2.631	0.261	0.484	120	611	100	574	751	-1.552	146	428	192	559	34343	82931	4.439	7.187	0	0	0
3	23	6	"uspB"	"STM3590"	14550	43590	40	462	1004	1165	116	103	103	116	59	50	66	58	0	593	1382	1735	125	155	155	191	130	68	83	58	0	0.820	0.734	0.568	0.649	6.220	0.596	0.514	12	68	100	797	2128	-0.287	359	438	901	1227	12045	16585	15.051	9.162	0	0	0
3	24	6	""	"STM3599"	14730	43620	120	131	153	85	55	89	89	97	41	42	50	22	0	2027	2459	2153	87	127	127	148	84	56	100	100	0	0.022	0.027	0.024	0.022	2.576	0.028	0.486	120	604	100	1942	2396	-5.499	42	1900	64	2332	18405	295131	1.366	27.512	0	0	0
3	1	7	"dsdA"	"STM3802"	10640	43770	120	493	565	341	60	96	96	101	28	27	97	95	0	4003	4490	3412	75	127	127	138	49	35	95	95	0	0.102	0.107	0.107	0.124	2.565	0.094	0.806	120	603	100	4273	4832	-3.287	397	3876	469	4363	67749	538756	16.571	88.816	0	0	0
3	2	7	"ibpB"	"STM3808"	10830	43790	120	629	1802	3791	210	96	96	101	27	26	98	98	0	368	640	923	144	119	119	127	37	29	85	76	0	2.141	3.274	2.649	2.765	2.967	4.242	0.862	120	479	100	782	2227	1.098	533	249	1706	521	216275	76783	63.000	13.865	0	0	0
3	3	7	"ccmE"	"STM2250"	10980	43780	100	106	212	438	206	99	99	106	50	47	26	12	0	221	1137	2744	241	130	130	191	420	219	37	22	0	0.077	0.112	0.144	0.197	6.620	0.103	0.764	80	374	100	98	1120	-3.700	7	91	113	1007	16967	90974	2.120	2.252	0	0	0
3	4	7	"torA"	"STM3822"	11170	43790	120	199	219	105	47	101	101	110	49	44	80	49	0	4060	3896	1458	37	133	133	184	355	192	99	96	0	0.025	0.031	0.027	0.026	2.279	0.030	0.411	120	526	100	4025	3881	-5.325	98	3927	118	3763	26272	467551	2.224	10.456	0	0	0
3	5	7	"dgoA"	"STM3828"	11350	43780	120	142	154	59	38	100	100	106	33	31	60	26	0	2241	2378	1064	44	132	132	143	52	36	100	99	0	0.020	0.024	0.022	0.020	2.504	0.020	0.240	120	477	100	2151	2300	-5.650	42	2109	54	2246	18468	285315	1.455	42.981	0	0	0
3	6	7	""	"STM3832"	11540	43780	120	128	137	39	28	99	99	103	30	29	48	23	0	2384	2527	1315	52	130	130	138	48	34	99	99	0	0.013	0.016	0.015	0.014	2.374	0.015	0.270	120	470	100	2283	2435	-6.280	29	2254	38	2397	16389	303206	1.133	49.771	0	0	0
3	7	7	"rluA"	"STM0095"	11710	43790	120	2318	2364	1703	72	98	98	103	32	31	97	97	0	2534	2506	1533	61	130	130	143	67	46	96	95	0	0.923	0.954	0.941	0.953	1.927	1.016	0.846	120	524	100	4624	4642	-0.115	2220	2404	2266	2376	283703	300702	70.656	35.269	0	0	0
3	8	7	"yabK"	"STM0107"	11880	43760	60	102	178	369	207	98	98	107	37	34	21	12	0	221	417	748	179	136	136	180	173	96	31	15	0	0.047	0.285	0.188	0.218	3.209	0.420	0.835	32	176	100	89	361	-4.409	4	85	80	281	5700	13337	1.919	1.370	0	0	0
3	9	7	"ftsL"	"STM0121"	12060	43780	120	577	987	1288	130	98	98	105	33	31	96	88	0	567	958	1394	145	125	125	146	104	71	85	71	0	1.084	1.067	1.374	1.085	2.858	0.948	0.698	120	560	100	921	1722	0.116	479	442	889	833	118439	114940	26.727	7.808	0	0	0
3	10	7	"murG"	"STM0128"	12250	43790	120	658	1596	2547	159	95	95	101	31	30	92	88	0	487	1098	1642	149	126	126	135	46	34	88	80	0	1.560	1.544	1.455	1.410	2.973	1.575	0.747	120	485	100	924	2473	0.641	563	361	1501	972	191521	131733	48.226	20.935	0	0	0
3	11	7	"mutT"	"STM0137"	12400	43780	110	442	660	715	108	97	97	120	154	128	73	55	0	866	1175	1295	110	134	134	171	185	108	86	73	0	0.471	0.541	0.532	0.508	1.957	0.426	0.799	80	476	100	1077	1604	-1.085	345	732	563	1041	52820	94031	3.506	5.427	0	0	0
3	12	7	""	"STM0149"	12600	43800	110	114	115	29	25	101	101	123	156	126	0	0	0	1615	1570	582	37	125	125	155	150	96	98	97	0	0.009	0.010	0.017	0.015	2.238	0.013	0.096	80	465	100	1503	1459	-6.841	13	1490	14	1445	9196	125578	-0.051	9.433	0	0	0
3	13	7	""	"STM1548"	12780	43790	120	152	202	172	85	96	96	103	36	34	58	34	0	1470	2432	2849	117	125	125	145	96	66	100	99	0	0.042	0.046	0.035	0.034	2.327	0.051	0.790	120	506	100	1401	2413	-4.586	56	1345	106	2307	24294	291896	2.750	23.823	0	0	0
3	14	7	""	"STM1552"	12950	43780	120	142	198	193	97	92	92	97	27	27	65	44	0	1214	1985	2667	134	125	125	133	45	33	99	99	0	0.046	0.057	0.050	0.048	2.724	0.063	0.798	120	448	100	1139	1966	-4.445	50	1089	106	1860	23742	238148	3.741	41.156	0	0	0
3	15	7	""	"STM1557"	13130	43780	120	153	180	105	58	95	95	101	32	31	71	46	0	1749	2115	1710	80	128	128	139	55	39	100	100	0	0.036	0.043	0.038	0.036	2.322	0.045	0.643	120	479	100	1679	2072	-4.805	58	1621	85	1987	21574	253741	2.469	35.927	0	0	0
3	16	7	"rpsV"	"STM1565"	13300	43790	100	103	141	115	81	96	96	101	32	31	35	21	0	132	178	149	83	128	128	143	55	38	20	13	0	1.750	0.900	0.787	0.782	3.610	0.656	0.566	80	367	100	11	95	0.807	7	4	45	50	11272	14239	1.250	0.636	-50	0	0
3	17	7	"fdnH"	"STM1569"	13480	43800	120	234	315	219	69	93	93	100	31	31	84	75	0	762	1344	1437	106	129	129	149	136	91	84	74	0	0.223	0.183	0.212	0.221	3.021	0.138	0.677	120	517	100	774	1437	-2.167	141	633	222	1215	37789	161300	6.935	8.787	0	0	0
3	18	7	""	"STM1573"	13660	43770	100	120	276	354	128	96	96	105	45	42	37	30	0	180	441	570	129	135	135	164	162	98	32	22	0	0.533	0.588	0.713	0.682	4.201	0.501	0.483	80	398	100	69	486	-0.907	24	45	180	306	22074	35271	3.800	1.710	0	0	0
3	19	7	"yciL"	"STM1719"	13840	43790	110	1673	2296	2204	95	102	102	117	77	65	97	96	0	1186	1427	1126	78	137	137	154	78	50	95	92	0	1.498	1.701	1.602	1.592	2.013	1.993	0.800	80	504	100	2620	3484	0.583	1571	1049	2194	1290	183697	114147	28.299	16.321	0	0	0
3	20	7	""	"STM1733"	14010	43750	50	219	599	658	109	108	108	114	41	35	58	58	0	1095	1753	2011	114	165	165	212	184	86	83	75	0	0.119	0.309	0.125	0.102	5.570	0.280	0.706	12	100	100	1041	2079	-3.067	111	930	491	1588	7193	21041	11.829	8.375	0	0	0
3	21	7	""	"STM1741"	14200	43790	120	198	293	311	106	96	96	103	34	33	83	67	0	1128	1630	1773	108	138	138	164	133	81	97	93	0	0.103	0.132	0.112	0.100	2.090	0.152	0.861	120	544	100	1092	1689	-3.279	102	990	197	1492	35128	195583	5.588	11.023	0	0	0
3	22	7	"purU"	"STM1756"	14370	43800	120	722	1029	1026	99	89	89	94	32	34	96	96	0	832	1147	1103	96	121	121	135	70	51	96	94	0	0.890	0.916	0.916	0.872	1.752	0.922	0.863	120	448	100	1344	1966	-0.168	633	711	940	1026	123509	137619	29.219	14.457	0	0	0
3	23	7	"ychN"	"STM1769"	14540	43790	100	147	190	165	86	82	82	92	37	40	72	45	0	225	315	241	76	113	113	134	76	56	73	37	0	0.580	0.535	0.527	0.554	2.315	0.622	0.633	80	439	100	177	310	-0.785	65	112	108	202	15212	25221	2.649	2.382	0	0	0
3	24	7	"pth"	"STM1783"	14730	43800	120	319	489	491	100	83	83	89	29	32	93	85	0	487	681	666	97	113	113	127	49	38	89	86	0	0.631	0.715	0.646	0.683	2.230	0.690	0.720	120	606	100	610	974	-0.664	236	374	406	568	58728	81716	13.793	11.306	0	0	0
3	1	8	"yfbK"	"STM2315"	10630	43980	100	677	681	111	16	96	96	101	29	28	100	100	0	12715	12362	2011	16	129	129	138	44	31	100	100	0	0.046	0.048	0.047	0.047	1.187	0.047	0.941	80	470	100	13167	12818	-4.437	581	12586	585	12233	54443	988988	20.000	277.818	0	0	0
3	2	8	"nuoI"	"STM2321"	10810	43980	110	9626	9405	2190	23	95	95	100	27	27	100	100	0	3812	3600	860	23	123	123	132	43	32	100	100	0	2.584	2.678	2.648	2.702	1.226	2.742	0.938	80	451	100	13220	12787	1.369	9531	3689	9310	3477	752365	288016	344.630	80.651	0	0	0
3	3	8	""	"STM2332"	10980	43970	100	917	932	266	28	99	99	104	31	29	100	100	0	4878	4763	1303	27	132	132	147	90	61	100	100	0	0.172	0.180	0.182	0.179	1.222	0.176	0.934	80	437	100	5564	5464	-2.537	818	4746	833	4631	74530	381029	26.710	51.289	0	0	0
3	4	8	""	"STM2336"	11180	43980	110	1052	1060	324	30	99	99	106	32	30	100	100	0	2562	2630	829	31	136	136	147	54	36	100	100	0	0.393	0.385	0.387	0.384	1.347	0.367	0.870	80	470	100	3379	3455	-1.348	953	2426	961	2494	84809	210366	29.813	45.981	0	0	0
3	5	8	""	"STM2342"	11350	43970	110	336	379	247	65	98	98	103	31	30	98	96	0	4621	4963	2386	48	135	135	151	61	40	100	100	0	0.053	0.058	0.052	0.052	1.504	0.064	0.750	80	427	100	4724	5109	-4.236	238	4486	281	4828	30352	397004	8.903	78.885	0	0	0
3	6	8	"yfcF"	"STM2348"	11530	43970	110	694	713	270	37	99	99	110	74	67	97	96	0	3315	3420	995	29	128	128	142	59	41	100	100	0	0.187	0.187	0.184	0.170	1.645	0.188	0.845	80	473	100	3782	3906	-2.421	595	3187	614	3292	57050	273560	8.149	55.559	0	0	0
3	7	8	"sseB"	"STM2535"	11720	43970	110	2884	3133	1777	56	96	96	109	76	69	100	100	0	3580	3833	2178	56	126	126	140	57	40	100	100	0	0.807	0.819	0.793	0.796	1.597	0.854	0.828	80	446	100	6242	6744	-0.309	2788	3454	3037	3707	250631	306645	39.789	64.789	0	0	0
3	8	8	""	"STM2552"	11880	43970	110	517	651	609	93	97	97	107	60	56	98	95	0	2811	3662	2885	78	130	130	156	138	88	100	100	0	0.157	0.157	0.138	0.141	1.615	0.158	0.697	80	482	100	3101	4086	-2.674	420	2681	554	3532	52045	292922	9.067	25.406	0	0	0
3	9	8	"yfhA"	"STM2562"	12060	43980	110	818	1607	2152	133	95	95	105	59	56	97	92	0	1942	3663	5072	138	126	126	142	101	71	100	98	0	0.398	0.427	0.402	0.405	1.651	0.406	0.896	80	487	100	2539	5049	-1.329	723	1816	1512	3537	128574	293028	25.458	34.861	0	0	0
3	10	8	"yfhB"	"STM2569"	12250	43980	110	161	362	523	144	92	92	99	33	33	60	50	0	417	1167	1962	168	126	126	137	48	35	78	70	0	0.237	0.259	0.297	0.320	3.197	0.245	0.839	80	461	100	360	1311	-2.076	69	291	270	1041	28996	93366	7.970	21.458	0	0	0
3	11	8	""	"STM2586"	12420	43970	110	178	179	58	32	97	97	107	85	79	38	6	0	6020	6995	3208	45	126	126	142	104	73	100	100	0	0.014	0.012	0.011	0.011	1.922	0.011	0.522	80	465	100	5975	6951	-6.185	81	5894	82	6869	14285	559637	0.847	65.894	0	0	0
3	12	8	""	"STM2592"	12590	43970	100	260	273	87	31	99	99	104	30	28	100	100	0	3656	3579	1102	30	131	131	142	51	35	100	100	0	0.046	0.050	0.048	0.049	1.309	0.051	0.801	80	418	100	3686	3622	-4.452	161	3525	174	3448	21844	286305	5.633	67.392	0	0	0
3	13	8	"yhbO"	"STM3269"	12780	43970	110	236	349	362	103	96	96	101	29	28	100	96	0	1225	1854	2088	112	129	129	140	50	35	100	100	0	0.128	0.147	0.134	0.131	1.767	0.146	0.770	80	445	100	1236	1978	-2.969	140	1096	253	1725	27898	148283	8.552	34.280	0	0	0
3	14	8	"yhbW"	"STM3276"	12940	43980	110	489	520	148	28	92	92	98	28	28	100	100	0	5626	5807	1573	27	128	128	139	56	40	100	100	0	0.072	0.075	0.074	0.074	1.277	0.073	0.894	80	434	100	5895	6107	-3.792	397	5498	428	5679	41622	464582	15.071	101.214	0	0	0
3	15	8	"nlpI"	"STM3281"	13120	43980	110	12071	12606	2351	18	95	95	104	48	46	100	100	0	3493	3599	450	12	127	127	137	53	38	100	100	0	3.558	3.603	3.567	3.582	1.102	3.812	0.927	80	486	100	15342	15983	1.831	11976	3366	12511	3472	1008500	287957	260.458	65.321	0	0	0
3	16	8	""	"STM3291"	13310	43970	110	558	615	238	38	97	97	105	46	43	100	100	0	5290	5891	2245	38	128	128	138	46	33	100	100	0	0.089	0.090	0.087	0.087	1.317	0.090	0.895	80	504	100	5623	6281	-3.485	461	5162	518	5763	49184	471288	11.087	125.065	0	0	0
3	17	8	"yhbE"	"STM3302"	13490	43980	110	835	1283	1852	144	94	94	101	31	30	100	100	0	675	972	1205	123	137	137	151	61	40	100	98	0	1.377	1.424	1.362	1.393	1.722	1.545	0.831	80	447	100	1279	2024	0.462	741	538	1189	835	102631	77747	38.129	13.459	0	0	0
3	18	8	"nlp"	"STM3306"	13660	43980	110	351	397	233	58	96	96	102	35	34	96	92	0	954	1028	659	64	148	148	166	70	42	97	95	0	0.316	0.342	0.324	0.335	1.517	0.324	0.830	80	496	100	1061	1181	-1.660	255	806	301	880	31775	82253	8.429	12.314	0	0	0
3	19	8	""	"STM0716"	13840	43980	110	461	471	143	30	99	99	119	128	107	97	87	0	3018	3107	906	29	138	138	156	69	44	100	100	0	0.126	0.125	0.123	0.122	1.307	0.128	0.853	80	491	100	3242	3341	-2.992	362	2880	372	2969	37713	248530	2.750	42.768	0	0	0
3	20	8	""	"STM0722"	14030	43980	100	90	100	37	37	100	100	159	250	157	0	0	0	1698	2130	1382	64	140	140	164	84	51	100	100	0	-0.006	0.000	0.012	0.009	2.866	0.002	0.000	80	445	100	1548	1990	Error	-10	1558	0	1990	7985	170368	-0.236	23.405	0	0	0
3	21	8	""	"STM0731"	14200	43970	110	1950	2183	1194	54	98	98	123	124	100	100	100	0	1495	1593	719	45	141	141	157	78	49	100	100	0	1.368	1.436	1.407	1.393	1.335	1.523	0.900	80	454	100	3206	3537	0.452	1852	1354	2085	1452	174677	127479	16.613	18.410	0	0	0
3	22	8	"ybgE"	"STM0743"	14390	43980	110	298	348	222	63	92	92	102	71	69	95	85	0	662	761	591	77	132	132	172	530	308	50	3	0	0.389	0.407	0.392	0.397	1.606	0.367	0.836	80	447	100	736	885	-1.363	206	530	256	629	27838	60891	3.465	1.111	0	0	0
3	23	8	"pal"	"STM0749"	14550	43980	110	7149	8034	5135	63	85	85	100	117	117	100	100	0	1130	1147	521	45	121	121	177	694	392	80	11	0	7.001	7.748	7.319	7.508	1.261	8.540	0.266	80	462	100	8073	8975	2.808	7064	1009	7949	1026	642737	91783	67.812	1.398	0	0	0
3	24	8	"ybgS"	"STM0759"	14740	43990	110	241	284	175	61	90	90	95	31	32	93	88	0	1331	1498	1037	69	125	125	136	52	38	100	100	0	0.125	0.141	0.132	0.126	1.827	0.142	0.805	80	518	100	1357	1567	-2.998	151	1206	194	1373	22723	119821	6.097	26.192	0	0	0
3	1	9	"mdfA"	"STM0866"	10630	44150	100	3047	2991	498	16	98	98	103	30	29	100	100	0	14580	14533	1912	13	135	135	146	62	42	100	100	0	0.204	0.201	0.200	0.200	1.117	0.195	0.947	80	445	100	17394	17291	-2.292	2949	14445	2893	14398	239297	1162626	96.267	232.048	0	0	0
3	2	9	"ybjC"	"STM0873"	10830	44150	100	495	486	124	25	99	99	104	30	28	100	100	0	1367	1370	422	30	131	131	144	67	46	100	100	0	0.320	0.312	0.320	0.312	1.294	0.292	0.825	80	414	100	1632	1626	-1.642	396	1236	387	1239	38917	109624	12.733	18.299	0	0	0
3	3	9	"ybjO"	"STM0881"	10990	44140	110	1543	1458	285	19	100	100	104	28	26	100	100	0	6436	6116	1076	17	132	132	140	49	35	100	100	0	0.229	0.227	0.225	0.226	1.123	0.223	0.947	80	464	100	7747	7342	-2.127	1443	6304	1358	5984	116629	489268	48.357	121.959	0	0	0
3	4	9	"artI"	"STM0890"	11180	44150	110	5812	5839	938	16	99	99	105	31	29	100	100	0	4869	4877	773	15	130	130	139	48	34	100	100	0	1.206	1.209	1.193	1.209	1.106	1.210	0.962	80	459	100	10452	10487	0.270	5713	4739	5740	4747	467088	390184	184.968	98.708	0	0	0
3	5	9	""	"STM0895"	11360	44140	120	121	125	36	28	99	99	106	34	32	35	12	0	2400	2116	864	40	130	130	142	52	36	95	94	0	0.010	0.013	0.018	0.015	4.033	0.011	0.113	120	490	100	2292	2012	-6.689	22	2270	26	1986	14983	253971	0.559	37.962	0	0	0
3	6	9	""	"STM0900"	11530	44140	110	84	90	28	31	98	98	104	34	32	7	2	0	3133	3071	974	31	121	121	133	45	33	100	100	0	-0.005	-0.003	0.004	0.004	4.627	272.606	0.020	80	444	100	2998	2942	Error	-14	3012	-8	2950	7219	245713	-0.412	65.289	0	0	0
3	7	9	""	"STM1034"	11700	44140	90	130	173	107	61	94	94	98	28	28	51	42	0	816	1077	1027	95	117	117	129	52	40	80	71	0	0.052	0.082	0.110	0.142	4.538	0.076	0.552	52	349	100	735	1039	-4.279	36	699	79	960	8970	56008	2.679	18.231	0	0	0
3	8	9	""	"STM1038"	11880	44140	110	481	479	111	23	94	94	101	32	31	100	100	0	5830	5883	1671	28	122	122	133	54	40	100	100	0	0.068	0.067	0.066	0.066	1.221	0.063	0.880	80	502	100	6095	6146	-3.883	387	5708	385	5761	38308	470672	11.813	106.481	0	0	0
3	9	9	"aceA"	"STM4184"	12070	44150	110	360	373	84	22	92	92	98	30	30	100	100	0	7456	7863	1362	17	123	123	131	41	31	100	100	0	0.037	0.036	0.035	0.035	1.243	0.035	0.880	80	478	100	7601	8021	-4.774	268	7333	281	7740	29819	629000	9.167	188.585	0	0	0
3	10	9	""	"STM4195"	12250	44140	90	122	156	84	53	92	92	98	31	31	48	36	0	560	710	359	50	121	121	132	45	34	100	100	0	0.068	0.109	0.096	0.080	2.489	0.127	0.501	52	347	100	469	653	-3.871	30	439	64	589	8128	36920	1.871	12.844	0	0	0
3	11	9	""	"STM4199"	12420	44150	110	280	274	69	25	96	96	101	32	31	100	92	0	3690	3573	960	26	124	124	137	50	36	100	100	0	0.052	0.052	0.050	0.049	1.382	0.051	0.811	80	480	100	3750	3627	-4.277	184	3566	178	3449	21916	285820	5.406	68.720	0	0	0
3	12	9	""	"STM4203"	12600	44150	110	101	113	50	44	93	93	99	31	31	21	12	0	885	865	316	36	129	129	139	48	34	100	100	0	0.011	0.027	0.026	0.034	3.225	0.023	0.057	80	480	100	764	756	-6.562	8	756	20	736	9073	69178	0.452	15.125	0	0	0
3	13	9	"pduA"	"STM2038"	12780	44150	110	104	110	34	30	95	95	100	29	29	23	8	0	1426	1389	242	17	129	129	141	49	34	100	100	0	0.007	0.012	0.017	0.016	3.304	0.007	0.019	80	447	100	1306	1275	-7.171	9	1297	15	1260	8789	111090	0.345	25.469	0	0	0
3	14	9	"pduS"	"STM2053"	12950	44140	100	191	191	60	31	91	91	95	28	29	91	76	0	5578	5360	1233	23	128	128	139	46	33	100	100	0	0.018	0.019	0.017	0.016	1.822	0.018	0.549	80	393	100	5550	5332	-5.768	100	5450	100	5232	15305	428824	3.429	113.500	0	0	0
3	15	9	"stfC"	"STM0196"	13120	44150	110	199	201	36	17	91	91	97	45	46	97	72	0	6802	6810	687	10	129	129	148	142	95	100	100	0	0.016	0.016	0.016	0.016	1.322	0.015	0.712	80	453	100	6781	6791	-5.949	108	6673	110	6681	16088	544814	2.311	46.915	0	0	0
3	16	9	"eutS"	"STM2470"	13300	44160	110	100	115	53	46	91	91	95	29	30	21	11	0	1226	1280	412	32	132	132	151	139	92	98	97	0	0.008	0.021	0.016	0.014	4.583	0.017	0.065	80	479	100	1103	1172	-6.925	9	1094	24	1148	9216	102369	0.690	8.122	0	0	0
3	17	9	"pagK"	"STM1867"	13480	44160	100	95	114	75	65	93	93	97	29	29	25	12	0	460	512	244	47	149	149	164	66	40	97	90	0	0.006	0.058	0.089	0.067	3.685	0.114	0.260	80	420	100	313	384	-7.281	2	311	21	363	9156	40995	0.586	5.273	0	0	0
3	18	9	"pefI"	"PSLT013"	13660	44160	110	597	596	157	26	95	95	101	37	36	100	98	0	1704	1644	411	25	156	156	171	73	42	100	100	0	0.324	0.337	0.343	0.329	1.301	0.329	0.922	80	467	100	2050	1989	-1.625	502	1548	501	1488	47713	131512	13.378	20.178	0	0	0
3	19	9	"traM"	"PSLT073"	13830	44150	110	175	176	38	21	98	98	133	182	136	1	0	0	4301	4169	928	22	145	145	160	65	40	100	100	0	0.019	0.019	0.018	0.018	1.616	0.014	0.064	80	461	100	4233	4102	-5.754	77	4156	78	4024	14094	333507	0.236	61.677	0	0	0
3	20	9	"traC"	"PSLT088"	14020	44160	120	478	436	163	37	100	100	166	249	150	78	12	0	23264	20611	8688	42	148	148	166	73	43	99	98	0	0.016	0.016	0.016	0.016	1.953	0.013	0.245	120	489	100	23494	20799	-5.934	378	23116	336	20463	52277	2473312	1.084	280.068	0	0	0
3	21	9	""	"STM1623"	14190	44160	120	647	600	177	29	98	98	126	126	100	92	86	0	4934	4471	1548	34	148	148	165	64	38	98	97	0	0.115	0.116	0.115	0.116	2.303	0.111	0.905	120	498	100	5335	4825	-3.124	549	4786	502	4323	71999	536517	3.762	67.281	0	0	0
3	22	9	"fumB"	"STM4300"	14370	44160	110	1656	1659	274	16	94	94	100	32	32	100	100	0	10063	9983	1410	14	143	143	158	63	39	100	100	0	0.157	0.159	0.156	0.158	1.148	0.156	0.958	80	447	100	11482	11405	-2.667	1562	9920	1565	9840	132723	798600	48.719	155.952	0	0	0
3	23	9	"phnB"	"STM4288"	14550	44150	100	443	449	65	14	92	92	106	121	114	100	97	0	3581	3536	515	14	135	135	197	719	364	100	100	0	0.102	0.105	0.104	0.105	1.139	0.114	0.892	80	430	100	3797	3758	-3.295	351	3446	357	3401	35947	282892	2.835	4.644	0	0	0
3	24	9	"nrfD"	"STM4280"	14730	44160	100	148	165	68	41	90	90	97	33	34	76	38	0	2535	3471	2464	70	136	136	148	55	37	100	100	0	0.024	0.022	0.022	0.021	1.890	0.021	0.598	80	452	100	2457	3410	-5.370	58	2399	75	3335	13161	277691	2.061	60.418	0	0	0
3	1	10	"mog"	"STM0008"	10640	44310	100	2514	2359	507	21	102	102	105	27	25	100	100	0	4927	4779	826	17	137	137	147	49	33	100	100	0	0.504	0.486	0.484	0.478	1.197	0.489	0.956	80	439	100	7202	6899	-0.990	2412	4790	2257	4642	188715	382359	83.481	94.531	0	0	0
3	2	10	""	"STM0273"	10820	44330	100	179	181	42	23	98	98	102	27	26	96	77	0	1823	1819	383	21	137	137	147	50	34	100	100	0	0.048	0.049	0.045	0.045	1.765	0.045	0.537	80	406	100	1767	1765	-4.380	81	1686	83	1682	14494	145521	2.926	33.440	0	0	0
3	3	10	""	"STM0278"	11000	44330	100	148	154	47	30	98	98	103	30	29	67	40	0	2889	2934	900	30	137	137	145	48	33	100	100	0	0.018	0.020	0.021	0.016	2.727	0.019	0.362	80	405	100	2802	2853	-5.782	50	2752	56	2797	12340	234735	1.700	58.104	0	0	0
3	4	10	""	"STM0287"	11170	44330	100	148	155	37	23	98	98	104	30	28	73	41	0	2413	2332	553	23	128	128	134	43	32	100	100	0	0.022	0.026	0.023	0.022	2.099	0.022	0.328	80	408	100	2335	2261	-5.514	50	2285	57	2204	12439	186579	1.700	51.116	0	0	0
3	5	10	""	"STM0296"	11350	44320	110	97	113	56	49	95	95	102	31	30	20	10	0	823	832	219	26	118	118	127	40	31	100	100	0	0.003	0.025	0.026	0.024	4.149	0.022	0.032	80	447	100	707	732	-8.461	2	705	18	714	9023	66537	0.355	17.625	0	0	0
3	6	10	"ghmA"	"STM0310"	11530	44330	100	977	986	252	25	93	93	101	35	34	100	100	0	1127	1119	257	22	114	114	123	37	30	100	100	0	0.873	0.889	0.917	0.884	1.263	0.892	0.921	80	404	100	1897	1898	-0.197	884	1013	893	1005	78844	89500	25.286	26.919	0	0	0
3	7	10	"ndh"	"STM1211"	11700	44320	110	1995	3169	4373	137	90	90	93	26	27	100	100	0	1086	1860	3485	187	106	106	114	36	31	100	100	0	1.944	1.755	2.034	1.938	1.591	1.371	0.862	80	466	100	2885	4833	0.959	1905	980	3079	1754	253535	148814	118.308	48.500	0	0	0
3	8	10	"ycfV"	"STM1218"	11880	44330	100	2103	2023	443	21	91	91	96	27	28	100	100	0	5056	4817	965	20	111	111	116	36	31	100	100	0	0.407	0.411	0.414	0.407	1.204	0.406	0.957	80	430	100	6957	6638	-1.297	2012	4945	1932	4706	161852	385339	71.370	130.583	0	0	0
3	9	10	"ymfB"	"STM1235"	12060	44320	110	259	267	80	29	92	92	97	28	28	97	92	0	771	763	197	25	121	121	128	44	34	100	100	0	0.257	0.273	0.270	0.253	1.558	0.269	0.756	80	433	100	817	817	-1.961	167	650	175	642	21350	61071	6.071	14.432	0	0	0
3	10	10	""	"STM1252"	12240	44330	100	346	353	67	18	93	93	98	28	28	100	100	0	5510	5640	1046	18	122	122	131	46	35	100	100	0	0.047	0.047	0.046	0.046	1.227	0.045	0.869	80	451	100	5641	5778	-4.413	253	5388	260	5518	28234	451216	9.107	119.761	0	0	0
3	11	10	""	"STM1265"	12420	44330	100	174	180	41	22	95	95	101	32	31	93	68	0	3129	3065	630	20	125	125	136	49	36	100	100	0	0.026	0.029	0.027	0.026	1.775	0.026	0.553	80	408	100	3083	3025	-5.249	79	3004	85	2940	14424	245186	2.469	59.776	0	0	0
3	12	10	"yaoF"	"STM1275"	12590	44330	100	174	180	58	32	91	91	98	31	31	86	70	0	547	614	285	46	124	124	133	43	32	100	100	0	0.196	0.182	0.181	0.164	1.932	0.152	0.493	80	391	100	506	579	-2.349	83	423	89	490	14394	49132	2.645	11.186	0	0	0
3	13	10	"fumC"	"STM1469"	12780	44330	120	2964	2672	891	33	95	95	101	32	31	97	96	0	9028	8170	2774	33	124	124	136	53	38	98	98	0	0.322	0.320	0.313	0.297	2.349	0.312	0.943	120	520	100	11773	10623	-1.634	2869	8904	2577	8046	320668	980457	80.344	151.585	0	0	0
3	14	10	"ydgI"	"STM1477"	12960	44330	110	2760	2813	344	12	90	90	97	33	34	100	100	0	9046	9128	849	9	125	125	139	61	43	100	100	0	0.299	0.302	0.303	0.301	1.098	0.297	0.956	80	444	100	11591	11726	-1.740	2670	8921	2723	9003	225021	730221	82.303	147.361	0	0	0
3	15	10	""	"STM1485"	13120	44330	100	219	215	52	24	88	88	94	30	31	92	87	0	1279	1219	312	25	128	128	145	143	98	100	98	0	0.114	0.116	0.112	0.106	1.593	0.108	0.751	80	416	100	1282	1218	-3.135	131	1151	127	1091	17167	97557	4.033	7.510	0	0	0
3	16	10	""	"STM1490"	13310	44330	110	480	465	91	19	86	86	91	26	28	98	98	0	8588	8537	902	10	133	133	140	48	34	100	100	0	0.047	0.045	0.046	0.042	1.510	0.046	0.922	80	452	100	8849	8783	-4.424	394	8455	379	8404	37213	682971	14.385	174.938	0	0	0
3	17	10	""	"STM1499"	13480	44330	110	358	365	122	33	90	90	97	39	40	98	98	0	11241	11344	778	6	145	145	158	69	43	100	100	0	0.024	0.025	0.024	0.023	1.356	0.024	0.776	80	450	100	11364	11474	-5.372	268	11096	275	11199	29177	907551	6.872	162.116	0	0	0
3	18	10	"wzzB"	"STM2079"	13670	44340	110	8010	8131	802	9	91	91	98	37	37	100	100	0	6565	6649	566	8	143	143	156	67	42	100	100	0	1.233	1.236	1.228	1.234	1.065	1.248	0.950	80	465	100	14341	14546	0.302	7919	6422	8040	6506	650476	531883	217.108	96.910	0	0	0
3	19	10	"nxiA"	"STM2783"	13840	44340	100	505	508	111	21	89	89	95	29	30	100	100	0	5059	5131	848	16	136	136	147	48	32	100	100	0	0.085	0.084	0.082	0.082	1.241	0.082	0.907	80	393	100	5339	5414	-3.565	416	4923	419	4995	40615	410483	14.241	103.833	0	0	0
3	20	10	"ygaF"	"STM2790"	14010	44330	110	153	158	37	23	90	90	96	31	32	85	50	0	4107	4095	744	18	140	140	153	74	48	100	100	0	0.016	0.017	0.016	0.016	1.635	0.017	0.497	80	445	100	4030	4023	-5.977	63	3967	68	3955	12623	327634	2.000	53.270	0	0	0
3	21	10	"ygaP"	"STM2798"	14200	44340	110	333	343	96	27	90	90	97	32	32	100	100	0	1647	1700	524	30	145	145	164	81	49	100	100	0	0.162	0.163	0.160	0.161	1.273	0.152	0.843	80	432	100	1745	1808	-2.628	243	1502	253	1555	27473	135990	7.688	18.963	0	0	0
3	22	10	""	"STM4012"	14370	44330	110	197	206	51	24	92	92	98	35	35	100	82	0	5683	5871	754	12	146	146	166	91	54	100	100	0	0.019	0.020	0.019	0.018	1.458	0.019	0.653	80	475	100	5642	5839	-5.721	105	5537	114	5725	16492	469643	3.086	62.692	0	0	0
3	23	10	""	"STM4031"	14560	44330	80	223	351	508	144	88	88	95	36	37	94	82	0	408	703	988	140	135	135	159	103	64	96	73	0	0.495	0.463	0.475	0.431	2.069	0.436	0.685	52	322	100	408	831	-1.016	135	273	263	568	18239	36542	7.111	5.282	0	0	0
3	24	10	"rhaD"	"STM4045"	14740	44340	100	117	151	109	72	86	86	92	32	34	45	28	0	1340	2194	2619	119	128	128	147	64	43	100	98	0	0.026	0.031	0.032	0.025	2.436	0.035	0.687	80	462	100	1243	2131	-5.289	31	1212	65	2066	12100	175532	1.844	31.984	0	0	0
3	1	11	""	"STM2942"	10640	44490	100	313	311	72	23	97	97	101	30	29	98	98	0	5308	5059	879	17	130	130	140	49	35	100	100	0	0.042	0.043	0.043	0.041	1.422	0.043	0.841	80	464	100	5394	5143	-4.583	216	5178	214	4929	24860	404709	7.000	100.388	0	0	0
3	2	11	"pyrG"	"STM2953"	10820	44490	110	40551	39507	4598	11	98	98	103	31	30	100	100	0	8870	8881	365	4	129	129	138	47	34	100	100	0	4.628	4.503	4.592	4.462	1.151	4.730	0.950	80	450	100	49194	48161	2.210	40453	8741	39409	8752	3160532	710501	1271.097	186.021	0	0	0
3	3	11	"ygcY"	"STM2961"	10990	44490	100	394	399	100	25	101	101	106	32	30	98	97	0	5175	5161	1098	21	133	133	143	49	34	100	100	0	0.058	0.059	0.058	0.057	1.377	0.057	0.835	80	405	100	5335	5326	-4.105	293	5042	298	5028	31903	412895	9.156	102.408	0	0	0
3	4	11	"exo"	"STM2972"	11170	44500	110	1873	1799	308	17	97	97	103	34	33	100	100	0	6868	6625	876	13	125	125	135	49	36	100	100	0	0.263	0.262	0.260	0.259	1.166	0.260	0.948	80	453	100	8519	8202	-1.925	1776	6743	1702	6500	143902	529991	49.882	132.449	0	0	0
3	5	11	"fucI"	"STM2976"	11350	44490	110	439	430	114	26	93	93	99	35	35	100	97	0	12554	12152	1329	10	120	120	127	40	31	100	100	0	0.028	0.028	0.028	0.026	1.397	0.028	0.844	80	453	100	12780	12369	-5.167	346	12434	337	12032	34397	972198	9.457	300.625	0	0	0
3	6	11	"ygdI"	"STM2983"	11530	44490	110	490	487	116	23	94	94	98	28	28	100	100	0	796	816	194	23	118	118	125	37	29	100	100	0	0.584	0.563	0.556	0.558	1.268	0.547	0.869	80	452	100	1074	1091	-0.776	396	678	393	698	38927	65294	13.893	18.676	0	0	0
3	7	11	"metC"	"STM3161"	11710	44490	110	1061	1039	185	17	92	92	95	24	25	100	100	0	9319	9164	1175	12	121	121	131	54	41	100	100	0	0.105	0.105	0.105	0.103	1.166	0.105	0.936	80	467	100	10167	9990	-3.247	969	9198	947	9043	83141	733139	39.333	167.278	0	0	0
3	8	11	""	"STM3170"	11890	44500	100	117	130	55	42	92	92	95	26	27	46	20	0	1949	1875	502	26	123	123	133	46	34	100	100	0	0.014	0.022	0.015	0.015	2.910	0.019	0.159	80	377	100	1851	1790	-6.191	25	1826	38	1752	10383	149971	1.346	37.870	0	0	0
3	9	11	"STMF1.3"	"Not LT2a90"	12060	44490	120	178	196	92	46	91	91	96	27	28	76	64	0	131	172	152	88	118	118	125	41	32	30	15	0	6.692	1.944	2.652	2.586	5.006	0.617	0.216	120	506	100	100	159	2.743	87	13	105	54	23516	20635	3.704	1.146	0	0	0
3	10	11	"yfiO"	"STM2663"	12250	44510	110	3435	3364	876	26	92	92	97	28	28	100	100	0	2013	1836	526	28	120	120	126	38	30	100	100	0	1.766	1.907	1.780	1.992	1.509	1.918	0.902	80	449	100	5236	4988	0.820	3343	1893	3272	1716	269096	146891	116.679	45.000	0	0	0
3	11	11	"ffh"	"STM2677"	12420	44500	110	11394	12316	4066	33	94	94	101	33	32	100	100	0	6842	7118	1622	22	125	125	132	41	31	100	100	0	1.682	1.748	1.693	1.710	1.193	1.831	0.939	80	439	100	18017	19215	0.750	11300	6717	12222	6993	985240	569476	370.152	170.390	0	0	0
3	12	11	"yfjG"	"STM2687"	12600	44490	110	2099	2787	2646	94	94	94	101	33	32	100	100	0	1880	2110	1148	54	124	124	132	42	31	100	100	0	1.142	1.356	1.241	1.218	1.614	1.777	0.704	80	453	100	3761	4679	0.191	2005	1756	2693	1986	222973	168798	81.394	47.095	0	0	0
3	13	11	"ybbK"	"STM0501"	12780	44500	110	1318	1254	349	27	93	93	97	26	26	100	98	0	5416	5200	1025	19	123	123	133	46	34	100	100	0	0.231	0.229	0.232	0.211	1.476	0.233	0.956	80	433	100	6518	6238	-2.111	1225	5293	1161	5077	100318	416028	44.500	110.152	0	0	0
3	14	11	"sfbB"	"STM0511"	12950	44510	110	478	531	154	29	91	91	96	30	31	100	100	0	6580	7410	2404	32	122	122	134	55	41	100	100	0	0.060	0.060	0.060	0.060	1.193	0.059	0.922	80	426	100	6845	7728	-4.061	387	6458	440	7288	42481	592828	14.500	132.291	0	0	0
3	15	11	"gip"	"STM0518"	13120	44510	110	167	181	80	44	91	91	95	29	30	98	82	0	5328	5276	693	13	125	125	147	123	83	100	100	0	0.015	0.017	0.015	0.015	1.583	0.019	0.300	80	454	100	5279	5241	-6.097	76	5203	90	5151	14478	422089	2.966	41.699	0	0	0
3	16	11	"allB"	"STM0523"	13300	44500	110	177	175	34	19	89	89	93	27	29	95	86	0	7247	7089	956	13	137	137	165	193	116	100	100	0	0.012	0.012	0.012	0.011	1.569	0.012	0.592	80	455	100	7198	7038	-6.336	88	7110	86	6952	14000	567136	3.037	35.876	0	0	0
3	17	11	"allC"	"STM0527"	13480	44500	100	154	160	34	21	91	91	94	27	28	91	67	0	3451	3333	699	20	135	135	155	169	109	100	100	0	0.019	0.022	0.020	0.018	1.914	0.020	0.511	80	420	100	3379	3267	-5.718	63	3316	69	3198	12770	266676	2.444	18.805	0	0	0
3	18	11	"ppiB"	"STM0536"	13660	44510	110	7478	7048	1817	25	91	91	96	28	29	100	100	0	2230	2162	402	18	134	134	141	45	31	100	100	0	3.524	3.430	3.475	3.349	1.191	3.591	0.948	80	452	100	9483	8985	1.817	7387	2096	6957	2028	563811	172981	248.286	44.911	0	0	0
3	19	11	"slyX"	"STM3454"	13850	44500	110	237	253	77	30	89	89	94	28	29	98	96	0	411	442	155	35	132	132	144	50	34	100	98	0	0.530	0.529	0.547	0.517	1.557	0.484	0.704	80	452	100	427	474	-0.915	148	279	164	310	20274	35385	5.679	5.960	0	0	0
3	20	11	"mglB"	"STM2190"	14020	44510	100	856	854	236	27	88	88	93	29	31	100	100	0	3919	3854	910	23	137	137	153	77	50	100	100	0	0.203	0.206	0.208	0.204	1.204	0.205	0.944	80	408	100	4550	4483	-2.300	768	3782	766	3717	68319	308308	26.241	48.065	0	0	0
3	21	11	""	"STM2198"	14200	44500	110	282	288	63	21	91	91	96	30	31	98	97	0	7026	7155	789	11	149	149	163	79	48	100	100	0	0.028	0.028	0.027	0.027	1.430	0.028	0.810	80	464	100	7068	7203	-5.170	191	6877	197	7006	23052	572374	6.400	88.506	0	0	0
3	22	11	"rsuA"	"STM2222"	14380	44510	110	1331	1411	374	26	89	89	93	28	30	100	100	0	3123	3285	604	18	142	142	151	54	35	100	100	0	0.417	0.421	0.412	0.411	1.188	0.424	0.940	80	467	100	4223	4465	-1.263	1242	2981	1322	3143	112868	262785	47.071	58.037	0	0	0
3	23	11	"yejM"	"STM2228"	14560	44510	100	1843	1795	394	21	89	89	93	28	30	100	100	0	4767	4491	1076	23	141	141	152	61	40	100	100	0	0.379	0.392	0.388	0.398	1.208	0.384	0.966	80	430	100	6380	6056	-1.399	1754	4626	1706	4350	143619	359242	60.786	71.131	0	0	0
3	24	11	""	"STM2237"	14730	44510	110	101	105	31	29	86	86	91	29	31	25	10	0	1361	1398	411	29	129	129	145	61	42	100	100	0	0.012	0.015	0.020	0.016	2.944	0.015	0.085	80	497	100	1247	1288	-6.360	15	1232	19	1269	8400	111831	0.483	20.541	0	0	0
3	1	12	"phoP"	"STM1231"	10630	44670	100	5486	5200	1348	25	95	95	102	34	33	100	100	0	2375	2231	556	24	128	128	140	60	42	100	98	0	2.399	2.427	2.330	2.503	1.574	2.520	0.905	80	464	100	7638	7208	1.263	5391	2247	5105	2103	415999	178483	149.941	34.850	0	0	0
3	2	12	"phoP"	"STM1231"	10810	44680	100	9587	8797	2167	24	98	98	108	36	33	100	100	0	4090	3703	979	26	123	123	138	59	42	100	100	0	2.392	2.430	2.394	2.497	1.271	2.420	0.964	80	440	100	13456	12279	1.258	9489	3967	8699	3580	703787	296218	241.361	60.424	0	0	0
3	3	12	"phoQ"	"STM1230"	11000	44680	100	976	1043	257	24	95	95	102	33	32	100	100	0	1221	1211	269	22	121	121	133	47	35	100	100	0	0.801	0.870	0.843	0.869	1.270	0.880	0.872	80	440	100	1981	2038	-0.320	881	1100	948	1090	83411	96897	28.515	22.936	0	0	0
3	4	12	"phoQ"	"STM1230"	11180	44670	100	3263	3204	935	29	95	95	100	30	30	100	100	0	3811	3737	879	23	119	119	129	44	34	100	100	0	0.858	0.859	0.885	0.835	1.202	0.876	0.968	80	420	100	6860	6727	-0.221	3168	3692	3109	3618	256308	298971	103.467	82.000	0	0	0
3	5	12	"phoQ"	"STM1230"	11360	44660	110	2215	2315	640	27	96	96	102	35	34	100	100	0	2412	2475	500	20	117	117	126	43	34	100	100	0	0.923	0.941	0.894	0.928	1.225	0.983	0.898	80	466	100	4414	4577	-0.115	2119	2295	2219	2358	185230	198034	63.229	54.628	0	0	0
3	6	12	"hupA"	"STM4170"	11530	44670	100	3119	3112	1012	32	92	92	98	27	27	100	100	0	431	416	88	21	119	119	127	41	32	98	98	0	9.702	10.168	10.428	10.082	1.356	10.911	0.871	80	408	100	3339	3317	3.278	3027	312	3020	297	248963	33298	111.630	7.049	0	0	0
3	7	12	"sopB"	"STM1091"	11700	44670	110	329	329	49	14	91	91	96	32	33	98	98	0	12172	12333	1609	13	128	128	185	406	219	100	100	0	0.020	0.020	0.020	0.019	1.366	0.019	0.912	80	478	100	12282	12443	-5.661	238	12044	238	12205	26342	986674	7.281	29.921	0	0	0
3	8	12	"pipC"	"STM0375"	11890	44670	110	124	129	34	26	91	91	95	27	28	58	23	0	1168	1174	355	30	126	126	184	406	220	97	85	0	0.032	0.036	0.036	0.028	2.607	0.035	0.250	80	478	100	1075	1086	-4.981	33	1042	38	1048	10283	93951	1.259	2.438	0	0	0
3	9	12	"pipC"	"STM0375"	12070	44670	110	134	131	25	19	90	90	95	31	32	62	20	0	1467	1384	324	23	119	119	128	39	30	100	100	0	0.033	0.032	0.031	0.027	2.409	0.026	0.163	80	461	100	1392	1306	-4.937	44	1348	41	1265	10500	110722	1.161	32.205	0	0	0
3	10	12	"ssrB"	"STM1391"	12250	44680	110	148	150	27	18	89	89	94	30	31	87	47	0	2030	1915	437	22	122	122	132	46	34	100	100	0	0.031	0.034	0.032	0.033	1.672	0.030	0.364	80	440	100	1967	1854	-5.015	59	1908	61	1793	12031	153178	1.867	38.761	0	0	0
3	11	12	"ssrB"	"STM1391"	12420	44670	110	152	152	31	20	90	90	97	33	34	80	43	0	2109	2018	484	23	130	130	140	52	37	100	100	0	0.031	0.033	0.032	0.029	1.791	0.031	0.392	80	453	100	2041	1950	-4.996	62	1979	62	1888	12175	161479	1.667	36.115	0	0	0
3	12	12	"ssrB"	"STM1391"	12600	44670	110	154	157	41	26	91	91	96	30	31	87	52	0	2276	2260	470	20	128	128	138	48	34	100	100	0	0.029	0.031	0.031	0.029	1.601	0.031	0.494	80	480	100	2211	2198	-5.091	63	2148	66	2132	12594	180764	2.033	44.208	0	0	0
3	13	12	"lrp"	"STM0959"	12780	44680	100	3924	3829	669	17	92	92	97	33	34	100	100	0	1945	1921	344	17	130	130	141	51	36	100	100	0	2.111	2.087	2.080	2.095	1.152	2.092	0.962	80	420	100	5647	5528	1.078	3832	1815	3737	1791	306288	153702	113.091	34.902	0	0	0
3	14	12	"lrp"	"STM0959"	12960	44670	100	4714	4457	973	21	94	94	100	37	37	100	100	0	2203	2135	409	19	121	121	134	47	35	100	100	0	2.219	2.166	2.181	2.150	1.172	2.210	0.959	80	417	100	6702	6377	1.150	4620	2082	4363	2014	356567	170782	117.757	42.574	0	0	0
3	15	12	"gyrA"	"STM2272"	13140	44680	110	4450	4330	900	20	91	91	97	28	28	100	100	0	1825	1809	290	16	122	122	137	97	70	100	100	0	2.560	2.513	2.487	2.482	1.191	2.771	0.906	80	468	100	6062	5926	1.356	4359	1703	4239	1687	346366	144688	151.179	17.237	0	0	0
3	16	12	"gyrA"	"STM2272"	13320	44670	110	9172	9756	1820	18	92	92	97	27	27	100	100	0	3757	3765	578	15	136	136	154	161	104	100	100	0	2.508	2.663	2.562	2.654	1.166	2.753	0.939	80	453	100	12701	13293	1.326	9080	3621	9664	3629	780514	301217	357.741	22.429	0	0	0
3	17	12	"csrA"	"STM2826"	13480	44680	100	532	597	402	67	91	91	95	28	29	100	100	0	216	246	118	47	132	132	152	166	109	22	3	0	5.250	4.439	5.630	5.686	2.558	6.529	0.236	80	417	100	525	620	2.392	441	84	506	114	47750	19660	17.929	0.566	0	0	0
3	18	12	"csrA"	"STM2826"	13670	44670	110	1519	1481	532	35	91	91	98	34	34	100	100	0	361	406	209	51	134	134	143	49	34	98	95	0	6.291	5.110	6.511	5.573	2.021	6.347	0.397	80	477	100	1655	1662	2.653	1428	227	1390	272	118493	32452	40.676	5.367	0	0	0
3	19	12	"yhhP"	"STM3578"	13850	44680	100	236	241	44	18	91	91	98	31	31	100	98	0	664	657	122	18	132	132	145	54	37	100	100	0	0.273	0.286	0.291	0.282	1.305	0.276	0.819	80	420	100	677	675	-1.875	145	532	150	525	19317	52536	4.613	9.481	0	0	0
3	20	12	"yhhP"	"STM3578"	14020	44680	100	180	188	45	23	91	91	97	30	30	97	83	0	405	425	131	30	133	133	149	86	57	98	90	0	0.327	0.332	0.318	0.316	1.726	0.221	0.433	80	418	100	361	389	-1.612	89	272	97	292	15041	34012	3.033	3.209	0	0	0
3	21	12	"yhhP"	"STM3578"	14210	44690	100	202	221	81	36	93	93	98	30	30	97	86	0	525	549	192	34	144	144	158	89	56	97	92	0	0.286	0.316	0.293	0.294	1.702	0.268	0.608	80	416	100	490	533	-1.805	109	381	128	405	17702	43891	4.100	4.393	0	0	0
3	22	12	"topA"	"STM1714"	14370	44680	110	3226	3188	1001	31	92	92	97	30	30	100	100	0	3400	3341	659	19	145	145	152	53	34	100	100	0	0.963	0.969	0.957	0.933	1.308	1.010	0.919	80	452	100	6389	6292	-0.055	3134	3255	3096	3196	255072	267309	103.033	60.170	0	0	0
3	23	12	"topA"	"STM1714"	14560	44690	110	682	758	352	46	89	89	96	30	31	100	100	0	707	816	393	48	143	143	154	58	37	100	100	0	1.051	0.994	1.047	1.027	1.486	0.911	0.744	80	451	100	1157	1342	0.072	593	564	669	673	60673	65247	22.067	11.414	0	0	0
3	24	12	"fur"	"STM0693"	14720	44690	110	2127	2409	1621	67	89	89	95	33	34	100	100	0	1411	1479	606	40	137	137	150	60	40	100	100	0	1.600	1.729	1.584	1.626	1.287	2.043	0.864	80	483	100	3312	3662	0.678	2038	1274	2320	1342	192738	118330	70.121	22.150	0	0	0
3	1	13	"ctrl-buffer"	"ctrl-buffer"	10630	44850	100	87	91	23	25	94	94	100	32	32	10	1	0	116	122	39	31	123	123	136	57	41	5	2	0	1.000	3.000	0.846	0.814	2.952	0.447	0.189	80	474	100	-14	-4	0.000	-7	-7	-3	-1	7253	9729	-0.281	-0.246	-50	0	0
3	2	13	"ctrl-buffer"	"ctrl-buffer"	10810	44850	100	87	96	33	34	91	91	97	29	29	16	7	0	114	126	42	33	118	118	126	38	30	17	3	0	1.000	0.625	0.897	0.820	3.296	0.487	0.180	80	430	100	-8	13	0.000	-4	-4	5	8	7679	10093	-0.034	0.000	-50	0	0
3	3	13	"ctrl-buffer"	"ctrl-buffer"	10990	44850	100	88	105	78	74	92	92	96	27	28	12	10	0	111	139	102	73	119	119	128	41	32	16	12	0	0.500	0.650	0.633	0.663	3.511	0.642	0.425	80	408	100	-12	33	-1.000	-4	-8	13	20	8414	11138	0.333	0.268	-50	0	0
3	4	13	"ctrl-buffer"	"ctrl-buffer"	11170	44850	100	88	98	52	53	91	91	95	27	28	11	7	0	118	126	44	34	117	117	125	41	32	16	6	0	-3.000	0.778	0.636	0.668	2.953	0.600	0.193	80	442	100	-2	16	Error	-3	1	7	9	7831	10104	0.111	0.024	-50	0	0
3	5	13	"ctrl-buffer"	"ctrl-buffer"	11350	44850	100	83	89	23	25	89	89	94	26	27	11	3	0	112	118	31	26	116	116	123	39	31	12	3	0	1.500	0.000	0.703	0.690	3.284	0.451	0.173	80	440	100	-10	2	0.585	-6	-4	0	2	7095	9437	-0.192	-0.128	-50	0	0
3	6	13	"ctrl-buffer"	"ctrl-buffer"	11520	44850	100	95	100	30	30	88	88	93	24	25	22	16	0	139	152	61	40	117	117	126	41	32	35	17	0	0.318	0.343	0.500	0.514	2.634	0.349	0.223	80	420	100	29	47	-1.652	7	22	12	35	8020	12180	0.292	0.634	-50	0	0
3	7	13	"ctrl-buffer"	"ctrl-buffer"	11700	44850	100	94	98	29	29	86	86	90	31	34	17	5	0	125	134	55	41	112	112	125	124	99	5	1	0	0.615	0.545	0.626	0.571	3.143	0.570	0.127	80	442	100	21	34	-0.700	8	13	12	22	7849	10756	0.258	0.073	-50	0	0
3	8	13	"ctrl-buffer"	"ctrl-buffer"	11880	44850	100	84	84	19	22	86	86	91	33	36	3	0	0	109	116	29	25	108	108	119	40	33	17	0	0	-2.000	-0.250	0.778	0.827	3.818	0.409	0.171	80	445	100	-1	6	Error	-2	1	-2	8	6711	9250	-0.212	-0.075	-50	0	0
3	9	13	"ctrl-buffer"	"ctrl-buffer"	12060	44850	100	87	88	25	28	88	88	94	32	34	8	2	0	113	119	34	28	115	115	124	44	35	8	5	0	0.500	0.000	0.986	0.838	3.360	0.459	0.355	80	432	100	-3	4	-1.000	-1	-2	0	4	7020	9559	-0.187	-0.114	-50	0	0
3	10	13	"ctrl-buffer"	"ctrl-buffer"	12240	44850	100	91	99	40	40	88	88	94	31	32	13	6	0	111	121	43	35	119	119	130	50	38	10	3	0	-0.375	5.500	0.578	0.569	3.755	0.431	0.127	80	418	100	-5	13	Error	3	-8	11	2	7905	9715	0.161	-0.180	-50	0	0
3	11	13	"ctrl-buffer"	"ctrl-buffer"	12410	44850	100	82	85	22	25	88	88	94	30	31	7	0	0	122	134	48	35	124	124	136	54	39	17	5	0	3.000	-0.300	0.480	0.617	3.175	0.264	0.167	80	420	100	-8	7	1.585	-6	-2	-3	10	6823	10723	-0.300	-0.037	-50	0	0
3	12	13	"ctrl-buffer"	"ctrl-buffer"	12590	44850	100	75	81	24	29	87	87	92	28	30	8	2	0	105	112	29	25	120	120	129	45	34	6	0	0	0.800	0.750	0.779	0.814	2.763	0.310	0.084	80	432	100	-27	-14	-0.322	-12	-15	-6	-8	6499	8974	-0.393	-0.378	-50	0	0
3	13	13	"ctrl-buffer"	"ctrl-buffer"	12770	44850	100	87	91	25	27	89	89	92	24	26	15	6	0	119	130	47	36	124	124	131	43	32	16	5	0	0.400	0.333	0.660	0.632	4.306	0.290	0.182	80	430	100	-7	8	-1.322	-2	-5	2	6	7280	10391	-0.042	-0.023	-50	0	0
3	14	13	"ctrl-buffer"	"ctrl-buffer"	12950	44860	100	88	96	36	37	91	91	97	32	32	7	6	0	131	146	53	36	125	125	137	51	37	20	5	0	-0.500	0.238	0.844	0.640	3.082	0.436	0.253	80	442	100	3	26	Error	-3	6	5	21	7657	11709	-0.031	0.176	-50	0	0
3	15	13	"ctrl-buffer"	"ctrl-buffer"	13130	44860	100	80	83	23	27	87	87	93	27	29	7	1	0	114	126	39	30	121	121	133	52	39	10	3	0	1.000	-0.800	0.782	0.743	2.725	0.308	0.172	80	420	100	-14	1	0.000	-7	-7	-4	5	6632	10045	-0.370	-0.135	-50	0	0
3	16	13	"ctrl-buffer"	"ctrl-buffer"	13300	44860	100	78	83	21	25	89	89	94	26	27	7	2	0	111	113	29	25	124	124	133	44	33	6	1	0	0.846	0.545	0.765	0.716	3.315	0.327	0.151	80	419	100	-24	-17	-0.241	-11	-13	-6	-11	6621	9014	-0.423	-0.455	-50	0	0
3	17	13	"ctrl-buffer"	"ctrl-buffer"	13480	44860	100	99	106	35	33	90	90	93	27	29	27	16	0	155	165	58	35	132	132	141	49	34	37	11	0	0.391	0.485	0.548	0.567	3.615	0.322	0.240	80	442	100	32	49	-1.354	9	23	16	33	8443	13213	0.481	0.490	-50	0	0
3	18	13	"ctrl-buffer"	"ctrl-buffer"	13660	44860	100	88	92	23	25	88	88	94	32	34	13	1	0	130	139	44	31	134	134	144	49	34	18	3	0	0.000	0.800	0.671	0.711	3.397	0.448	0.197	80	452	100	-4	9	Error	0	-4	4	5	7329	11095	-0.062	-0.102	-50	0	0
3	19	13	"ctrl-buffer"	"ctrl-buffer"	13840	44860	100	86	87	22	25	91	91	96	33	34	3	0	0	118	140	70	50	132	132	141	50	35	20	6	0	0.357	-0.500	0.568	0.491	3.371	0.240	0.142	80	432	100	-19	4	-1.485	-5	-14	-4	8	6957	11186	-0.273	-0.020	-50	0	0
3	20	13	"ctrl-buffer"	"ctrl-buffer"	14020	44860	100	86	91	28	30	91	91	96	30	31	15	3	0	136	139	44	31	128	128	141	50	35	17	3	0	-0.625	0.000	0.738	0.663	2.829	0.321	0.169	80	420	100	3	11	Error	-5	8	0	11	7283	11097	-0.167	-0.040	-50	0	0
3	21	13	"ctrl-buffer"	"ctrl-buffer"	14190	44860	100	83	87	30	34	86	86	92	28	30	13	6	0	122	134	44	32	127	127	140	51	36	16	3	0	0.600	0.143	0.679	0.711	3.364	0.372	0.260	80	409	100	-8	8	-0.737	-3	-5	1	7	6960	10758	-0.179	-0.118	-50	0	0
3	22	13	"ctrl-buffer"	"ctrl-buffer"	14370	44860	100	90	98	29	29	90	90	96	35	36	16	5	0	142	172	122	70	139	139	148	52	35	28	10	0	0.000	0.242	0.603	0.636	3.293	0.150	0.231	80	432	100	3	41	Error	0	3	8	33	7827	13780	0.057	0.462	-50	0	0
3	23	13	"ctrl-buffer"	"ctrl-buffer"	14550	44860	100	92	97	29	29	89	89	95	29	30	22	6	0	146	168	67	39	139	139	152	55	36	23	11	0	0.429	0.276	0.511	0.543	3.617	0.306	0.211	80	420	100	10	37	-1.222	3	7	8	29	7777	13452	0.069	0.291	-50	0	0
3	24	13	"ctrl-buffer"	"ctrl-buffer"	14730	44860	100	75	79	25	31	87	87	91	29	31	5	2	0	119	125	44	35	131	131	142	52	36	8	3	0	1.000	1.333	0.667	0.734	2.924	0.349	0.289	80	452	100	-24	-14	0.000	-12	-12	-8	-6	6318	10019	-0.414	-0.327	-50	0	0
3	1	14	"ynfA"	"STM1504"	10630	45040	110	254	257	40	15	92	92	95	25	26	100	100	0	4191	4136	705	17	122	122	129	37	28	100	100	0	0.040	0.041	0.040	0.041	1.225	0.040	0.851	80	580	100	4231	4179	-4.651	162	4069	165	4014	20576	330872	6.480	108.297	0	0	0
3	2	14	""	"STM3654"	10810	45040	100	201	226	113	50	89	89	91	22	24	98	95	0	1354	1616	1210	74	115	115	122	37	30	100	100	0	0.090	0.091	0.084	0.084	1.627	0.086	0.839	80	463	100	1351	1638	-3.468	112	1239	137	1501	18054	129313	6.136	40.378	0	0	0
3	3	14	"yeiP"	"STM2211"	10980	45020	110	4482	4197	963	22	94	94	100	32	32	100	100	0	6589	6335	945	14	122	122	130	41	31	100	100	0	0.679	0.660	0.675	0.639	1.271	0.675	0.958	80	500	100	10855	10316	-0.560	4388	6467	4103	6213	335763	506818	128.031	151.341	0	0	0
3	4	14	"yfaE"	"STM2279"	11160	45040	110	542	575	223	38	96	96	101	31	30	100	98	0	827	862	315	36	120	120	129	43	33	100	100	0	0.631	0.646	0.654	0.625	1.407	0.656	0.919	80	537	100	1153	1221	-0.665	446	707	479	742	46015	68925	15.290	17.047	0	0	0
3	5	14	""	"STM4111"	11340	45040	110	186	199	80	40	92	92	96	27	28	88	72	0	383	416	177	42	115	115	122	37	30	95	90	0	0.351	0.355	0.362	0.352	1.951	0.337	0.647	80	536	100	362	408	-1.512	94	268	107	301	15921	33306	3.815	7.946	0	0	0
3	6	14	""	"STM4140"	11520	45030	110	135	169	110	65	89	89	92	24	26	75	45	0	318	484	529	109	116	116	122	36	29	95	85	0	0.228	0.217	0.246	0.221	2.384	0.192	0.717	80	546	100	248	448	-2.135	46	202	80	368	13543	38691	3.208	10.056	0	0	0
3	7	14	"ssaS"	"STM1420"	11710	45030	80	88	101	42	41	88	88	91	24	26	34	21	0	366	859	1061	123	111	111	119	36	30	80	69	0	0.000	0.017	0.060	0.097	7.754	0.026	0.317	52	330	100	255	761	Error	0	255	13	748	5268	44666	0.417	20.556	0	0	0
3	8	14	"nrdH"	"STM2805"	11870	45020	60	348	494	436	88	82	82	85	24	28	75	68	0	556	1244	1221	98	105	105	118	68	57	75	68	0	0.590	0.362	0.349	0.398	2.169	0.341	0.865	32	176	100	717	1551	-0.762	266	451	412	1139	15805	39803	17.042	16.559	0	0	0
3	9	14	"fimI"	"STM0544"	12040	45030	100	93	117	73	62	84	84	87	22	25	28	20	0	328	1245	1971	158	109	109	118	50	42	92	70	0	0.041	0.029	0.049	0.053	3.780	0.032	0.650	80	487	100	228	1169	-4.605	9	219	33	1136	9396	99565	1.364	22.540	0	0	0
3	10	14	"aroA"	"STM0978"	12230	45040	110	2850	2956	836	28	84	84	88	23	26	100	100	0	4170	4258	1211	28	112	112	121	40	33	100	100	0	0.682	0.693	0.680	0.694	1.194	0.675	0.917	80	535	100	6824	7018	-0.553	2766	4058	2872	4146	236505	340651	124.696	103.425	0	0	0
3	11	14	"dam"	"STM3484"	12400	45030	100	524	752	627	83	87	87	90	24	26	100	100	0	564	795	661	83	118	118	123	37	30	98	97	0	0.980	0.982	0.898	0.977	1.741	0.947	0.816	80	462	100	883	1342	-0.029	437	446	665	677	60161	63613	27.583	18.162	0	0	0
3	12	14	"pduW"	"STM2057"	12590	45030	110	122	159	104	65	84	84	87	23	26	61	45	0	2027	3598	3745	104	111	111	116	34	29	100	100	0	0.020	0.022	0.021	0.021	2.004	0.022	0.643	80	536	100	1954	3562	-5.656	38	1916	75	3487	12690	287868	3.130	102.412	0	0	0
3	13	14	""	"STM2695"	12770	45040	100	394	393	57	14	83	83	85	21	24	100	100	0	9726	9414	1391	14	114	114	119	34	28	100	100	0	0.032	0.033	0.033	0.033	1.204	0.033	0.919	80	462	100	9923	9610	-4.950	311	9612	310	9300	31413	753121	14.667	273.382	0	0	0
3	14	14	"yajR"	"STM0436"	12940	45040	100	1655	1672	454	27	82	82	87	24	27	100	100	0	6073	6060	1113	18	115	115	125	45	36	100	100	0	0.264	0.267	0.263	0.262	1.189	0.267	0.944	80	452	100	7531	7535	-1.921	1573	5958	1590	5945	133727	484800	66.042	131.889	0	0	0
3	15	14	""	"STM0564"	13120	45040	110	363	360	86	23	84	84	88	26	29	97	96	0	11292	11077	1987	17	118	118	132	64	48	100	100	0	0.025	0.025	0.025	0.024	1.444	0.025	0.893	80	524	100	11453	11235	-5.324	279	11174	276	10959	28812	886182	10.462	171.016	0	0	0
3	16	14	""	"STM0351"	13300	45030	110	120	125	31	24	85	85	89	25	28	65	30	0	4492	4474	1416	31	119	119	129	57	44	100	100	0	0.008	0.009	0.009	0.008	2.022	0.009	0.316	80	498	100	4408	4395	-6.965	35	4373	40	4355	9967	357928	1.440	76.228	0	0	0
3	17	14	"dsrB"	"STM1983"	13470	45050	110	523	574	215	37	87	87	90	24	26	100	100	0	1205	1289	425	32	125	125	134	46	34	100	100	0	0.404	0.418	0.410	0.411	1.222	0.416	0.919	80	524	100	1516	1651	-1.309	436	1080	487	1164	45916	103138	20.167	25.109	0	0	0
3	18	14	"yeiE"	"STM2201"	13650	45050	110	1919	1868	241	12	87	87	92	27	29	100	100	0	7213	7047	682	9	127	127	138	46	33	100	100	0	0.259	0.257	0.258	0.256	1.118	0.255	0.961	80	548	100	8918	8701	-1.952	1832	7086	1781	6920	149455	563747	65.778	150.196	0	0	0
3	19	14	"recB"	"STM2994"	13840	45040	100	80	82	22	26	87	87	92	26	28	8	1	0	126	172	121	70	130	130	137	46	33	23	15	0	1.750	-0.119	0.620	0.484	4.739	0.139	0.106	80	474	100	-11	37	0.807	-7	-4	-5	42	6540	13748	-0.385	0.761	-50	0	0
3	20	14	"EMPTY"	"EMPTY"	14020	45040	100	87	90	24	26	87	87	91	27	29	8	2	0	119	129	43	33	129	129	138	48	34	7	7	0	0.000	100000.000	0.684	0.622	3.478	0.278	0.147	80	464	100	-10	3	Error	0	-10	3	0	7171	10302	-0.037	-0.187	-75	0	0
3	21	14	"EMPTY"	"EMPTY"	14200	45040	100	92	94	25	26	86	86	91	28	30	12	6	0	129	135	36	26	128	128	139	49	35	12	2	0	6.000	1.143	0.753	0.736	3.972	0.342	0.189	80	452	100	7	15	2.585	6	1	8	7	7509	10814	0.107	-0.082	-75	0	0
3	22	14	"EMPTY"	"EMPTY"	14370	45040	100	91	94	26	27	89	89	95	33	34	16	2	0	142	151	53	35	134	134	145	56	38	20	7	0	0.250	0.294	0.548	0.612	3.617	0.525	0.218	80	452	100	10	22	-2.000	2	8	5	17	7520	12094	-0.030	0.107	-75	0	0
3	23	14	"EMPTY"	"EMPTY"	14550	45040	100	89	94	25	26	83	83	88	27	30	27	5	0	133	143	50	34	125	125	136	51	37	21	7	0	0.750	0.611	0.447	0.480	3.258	0.333	0.200	80	464	100	14	29	-0.415	6	8	11	18	7518	11454	0.222	0.137	-75	0	0
3	24	14	"EMPTY"	"EMPTY"	14730	45040	100	77	81	24	29	79	79	82	24	29	11	3	0	100	114	42	36	112	112	121	40	33	13	7	0	0.167	1.000	0.563	0.480	3.406	0.398	0.223	80	496	100	-14	4	-2.585	-2	-12	2	2	6459	9113	-0.042	-0.175	-75	0	0
4	1	1	"yjiX"	"STM4531"	15170	42700	110	132	156	79	50	81	81	84	24	28	71	50	0	202	281	236	83	117	117	124	40	32	66	50	0	0.600	0.457	0.599	0.560	2.761	0.327	0.416	80	567	100	136	239	-0.737	51	85	75	164	12493	22476	3.000	3.925	0	0	0
4	2	1	"yhjG"	"STM3610"	15340	42710	110	238	326	248	76	78	78	81	21	25	97	92	0	1007	1307	1133	86	113	113	123	66	53	97	96	0	0.179	0.208	0.214	0.207	2.090	0.186	0.761	80	493	100	1054	1442	-2.482	160	894	248	1194	26071	104593	11.667	17.939	0	0	0
4	3	1	"mtlD"	"STM3686"	15520	42700	120	1417	1379	432	31	77	77	80	19	23	98	96	0	4285	4220	1122	26	111	111	120	55	45	100	100	0	0.321	0.317	0.317	0.294	1.631	0.315	0.938	120	580	100	5514	5411	-1.639	1340	4174	1302	4109	165477	506386	68.368	74.545	0	0	0
4	4	1	"ptsN"	"STM3322"	15690	42690	110	447	530	364	68	78	78	89	74	83	86	80	0	488	555	312	56	106	106	120	82	68	90	76	0	0.966	1.007	0.957	0.908	2.463	1.248	0.627	80	507	100	751	901	-0.050	369	382	452	449	42399	44361	5.959	5.305	0	0	0
4	5	1	"yqjK"	"STM3231"	15880	42700	120	143	166	95	57	77	77	87	70	80	47	18	0	299	390	265	67	104	104	116	77	66	84	59	0	0.338	0.311	0.314	0.331	2.358	0.341	0.547	120	586	100	261	375	-1.563	66	195	89	286	19970	46857	1.129	3.558	0	0	0
4	6	1	"yggT"	"STM3101"	16040	42700	110	1047	1021	452	44	78	78	99	122	123	100	97	0	1203	1288	542	42	101	101	130	157	120	100	96	0	0.879	0.794	0.785	0.783	1.451	0.828	0.803	80	484	100	2071	2130	-0.186	969	1102	943	1187	81702	103040	7.557	7.376	0	0	0
4	7	1	"hscC"	"STM0659"	16240	42710	120	267	261	54	20	75	75	95	113	118	91	20	0	5192	5014	812	16	104	104	132	152	115	100	100	0	0.038	0.038	0.038	0.035	1.540	0.038	0.870	120	578	100	5280	5096	-4.728	192	5088	186	4910	31339	601736	1.469	32.118	0	0	0
4	8	1	"ubiF"	"STM0671"	16400	42700	110	911	905	161	17	75	75	93	109	117	100	100	0	3739	3740	677	18	107	107	189	468	247	100	100	0	0.230	0.228	0.228	0.228	1.204	0.227	0.921	80	465	100	4468	4463	-2.119	836	3632	830	3633	72375	299207	7.450	7.588	0	0	0
4	9	1	"nagA"	"STM0683"	16590	42710	120	1250	1266	255	20	76	76	91	99	108	99	99	0	3179	3205	575	17	106	106	181	438	241	99	99	0	0.382	0.384	0.381	0.379	1.393	0.374	0.935	120	566	100	4247	4289	-1.388	1174	3073	1190	3099	151942	384618	11.869	6.904	0	0	0
4	10	1	"ybfM"	"STM0687"	16760	42700	110	192	210	81	38	73	73	76	21	27	98	93	0	1578	1671	524	31	107	107	133	164	123	100	100	0	0.081	0.088	0.082	0.075	1.978	0.085	0.755	80	476	100	1590	1701	-3.628	119	1471	137	1564	16761	133642	6.381	9.378	0	0	0
4	11	1	"apeE"	"STM0570"	16950	42710	120	211	219	79	36	74	74	77	22	28	96	95	0	1597	1611	577	35	106	106	129	153	118	99	98	0	0.092	0.096	0.095	0.088	1.831	0.094	0.787	120	565	100	1628	1650	-3.444	137	1491	145	1505	26288	193379	6.455	9.686	0	0	0
4	12	1	"ahpF"	"STM0609"	17120	42710	120	787	1262	1384	109	76	76	80	25	31	98	96	0	1236	1843	1836	99	103	103	109	34	31	100	100	0	0.628	0.682	0.622	0.593	2.022	0.702	0.813	120	516	100	1844	2926	-0.672	711	1133	1186	1740	151438	221204	47.280	51.000	0	0	0
4	13	1	"dlhH"	"STM3967"	17300	42720	120	1191	1128	242	21	78	78	81	25	30	100	100	0	3286	3141	755	24	99	99	104	32	30	100	99	0	0.349	0.345	0.342	0.354	1.452	0.329	0.929	120	500	100	4300	4092	-1.518	1113	3187	1050	3042	135366	376868	41.880	94.906	0	0	0
4	14	1	"yigM"	"STM3963"	17480	42720	120	1236	1193	305	25	76	76	78	19	24	100	100	0	4272	3976	967	24	96	96	99	21	21	100	100	0	0.278	0.288	0.288	0.290	1.386	0.282	0.937	120	478	100	5336	4997	-1.848	1160	4176	1117	3880	143136	477154	58.684	184.619	0	0	0
4	15	1	"rhtC"	"STM3959"	17650	42720	120	798	839	260	30	76	76	78	20	25	100	100	0	2803	2906	825	28	101	101	105	23	21	100	100	0	0.267	0.272	0.273	0.267	1.529	0.261	0.891	120	518	100	3424	3568	-1.904	722	2702	763	2805	100652	348742	38.050	121.783	0	0	0
4	16	1	"rarD"	"STM3955"	17840	42720	120	1966	1937	391	20	74	74	77	19	24	100	100	0	5070	4865	1049	21	103	103	113	91	80	99	99	0	0.381	0.391	0.388	0.406	1.410	0.386	0.954	120	538	100	6859	6625	-1.392	1892	4967	1863	4762	232440	583827	97.895	52.220	0	0	0
4	17	1	"uvrD"	"STM3951"	18010	42710	120	416	511	444	86	72	72	75	18	24	100	98	0	713	965	798	82	99	99	104	26	25	99	98	0	0.560	0.507	0.497	0.485	2.137	0.480	0.705	120	528	100	958	1305	-0.836	344	614	439	866	61348	115780	24.222	33.115	0	0	0
4	18	1	"dapF"	"STM3947"	18190	42720	120	1735	1779	674	37	75	75	78	23	29	100	100	0	2124	2111	741	35	101	101	104	27	25	100	99	0	0.821	0.848	0.844	0.858	1.564	0.845	0.885	120	532	100	3683	3714	-0.285	1660	2023	1704	2010	213505	253346	73.957	74.333	0	0	0
4	19	1	"fklB"	"STM4397"	18370	42720	120	561	869	945	108	71	71	76	32	42	97	90	0	388	711	749	105	97	97	102	26	25	95	92	0	1.684	1.300	1.274	1.368	2.504	1.396	0.717	120	523	100	781	1412	0.752	490	291	798	614	104313	85288	24.781	23.423	0	0	0
4	20	1	"ytfK"	"STM4406"	18540	42710	120	111	132	75	56	67	67	71	31	43	63	31	0	185	231	127	54	94	94	99	29	29	91	65	0	0.484	0.474	0.486	0.444	2.675	0.492	0.564	120	533	100	135	202	-1.048	44	91	65	137	15896	27739	1.968	4.552	0	0	0
4	21	1	""	"STM4417"	18710	42710	110	235	258	132	51	66	66	70	25	35	95	92	0	587	656	345	52	93	93	103	54	52	98	96	0	0.342	0.341	0.327	0.320	1.500	0.334	0.822	80	486	100	663	755	-1.547	169	494	192	563	20616	52451	7.520	10.241	0	0	0
4	22	1	""	"STM4421"	18890	42710	110	137	173	117	67	65	65	71	34	47	81	52	0	1496	2493	2517	100	96	96	178	609	342	95	60	0	0.051	0.045	0.044	0.043	1.864	0.046	0.844	80	554	100	1472	2505	-4.281	72	1400	108	2397	13873	199430	3.000	3.801	0	0	0
4	23	1	""	"STM4425"	19090	42720	120	101	106	38	35	63	63	69	32	46	54	25	0	1170	1398	1217	87	95	95	170	589	346	70	45	0	0.035	0.033	0.037	0.036	1.979	0.028	0.640	120	590	100	1113	1346	-4.822	38	1075	43	1303	12775	167788	1.156	2.085	0	0	0
4	24	1	""	"STM4430"	19260	42720	120	108	117	48	41	62	62	64	15	23	80	65	0	1306	1669	1346	80	93	93	98	30	30	99	97	0	0.038	0.035	0.035	0.037	2.549	0.029	0.643	120	638	100	1259	1631	-4.721	46	1213	55	1576	14034	200335	3.533	52.367	0	0	0
4	1	2	"sopE2"	"STM1855"	15150	42890	110	95	100	29	29	85	85	90	33	36	16	5	0	1267	1503	999	66	127	127	164	192	117	96	92	0	0.009	0.011	0.014	0.012	2.689	0.016	0.265	80	545	100	1150	1391	-6.833	10	1140	15	1376	8008	120264	0.303	6.974	0	0	0
4	2	2	""	"STM1731"	15360	42890	110	95	106	44	41	78	78	82	21	25	45	18	0	858	1007	793	78	117	117	154	200	129	93	78	0	0.023	0.031	0.028	0.027	2.736	0.042	0.474	80	416	100	758	918	-5.446	17	741	28	890	8454	80552	1.143	4.265	0	0	0
4	3	2	"otsB"	"STM1929"	15520	42890	120	291	347	255	73	81	81	94	130	138	71	35	0	1054	1214	960	79	115	115	127	79	62	97	95	0	0.224	0.242	0.217	0.229	2.076	0.230	0.808	120	431	100	1149	1365	-2.161	210	939	266	1099	41669	145694	1.946	13.759	0	0	0
4	4	2	""	"STM4161"	15700	42890	100	80	85	27	31	79	79	94	117	124	0	0	0	186	244	190	77	112	112	125	85	68	46	12	0	0.014	0.045	0.155	0.179	2.939	0.076	0.169	80	443	100	75	138	-6.209	1	74	6	132	6832	19541	-0.077	1.400	0	0	0
4	5	2	"rsd"	"STM4165"	15890	42880	110	165	194	101	52	78	78	94	144	153	17	8	0	493	603	345	57	112	112	148	199	134	87	48	0	0.228	0.236	0.242	0.213	2.001	0.211	0.436	80	509	100	468	607	-2.131	87	381	116	491	15496	48226	0.694	2.286	0	0	0
4	6	2	"hupA"	"STM4170"	16070	42880	110	494	752	691	91	80	80	104	168	161	93	61	0	143	184	130	70	108	108	127	106	83	18	8	0	11.829	8.842	9.275	11.152	3.055	8.902	0.458	80	463	100	449	748	3.564	414	35	672	76	60153	14720	3.857	0.538	0	0	0
4	7	2	""	"STM3121"	16250	42880	110	135	229	177	77	77	77	83	27	32	68	51	0	608	1107	1128	101	105	105	122	92	75	77	66	0	0.115	0.152	0.155	0.150	2.615	0.136	0.774	80	425	100	561	1154	-3.116	58	503	152	1002	18315	88599	5.407	10.707	0	0	0
4	8	2	"stfG"	"STM0200"	16420	42890	120	84	100	46	46	75	75	86	76	88	15	0	0	431	853	1016	119	109	109	204	452	221	40	29	0	0.028	0.034	0.066	0.085	4.727	0.026	0.319	120	489	100	331	769	-5.161	9	322	25	744	12050	102398	0.184	1.436	0	0	0
4	9	2	"eutT"	"STM2467"	16620	42870	110	84	97	45	46	76	76	80	25	31	37	23	0	242	1038	1302	125	115	115	200	397	198	37	35	0	0.063	0.023	0.062	0.090	6.202	0.019	0.300	80	380	100	135	944	-3.989	8	127	21	923	7796	83002	0.680	2.111	0	0	0
4	10	2	"lexA"	"STM4237"	16770	42890	120	642	1621	1897	117	77	77	88	72	81	67	58	0	303	787	864	109	114	114	143	167	116	51	45	0	2.989	2.294	1.975	1.684	3.877	2.399	0.762	120	481	100	754	2217	1.580	565	189	1544	673	194541	94453	21.292	3.856	0	0	0
4	11	2	"prpC"	"STM0369"	16940	42890	110	89	96	31	32	76	76	82	38	46	22	5	0	895	1141	733	64	112	112	145	236	162	96	71	0	0.017	0.019	0.025	0.020	2.979	0.012	0.076	80	388	100	796	1049	-5.912	13	783	20	1029	7647	91311	0.368	4.220	0	0	0
4	12	2	"ushB"	"STM4064"	17120	42890	120	980	1281	1079	84	78	78	83	27	32	97	94	0	1133	1437	1213	84	111	111	140	217	155	75	65	0	0.883	0.907	0.972	1.038	2.329	0.847	0.707	120	466	100	1924	2529	-0.180	902	1022	1203	1326	153697	172463	44.370	5.977	0	0	0
4	13	2	"ptsJ"	"STM2436"	17310	42890	120	208	283	221	78	78	78	83	26	31	95	87	0	1027	1562	1481	94	103	103	109	33	30	98	98	0	0.141	0.141	0.140	0.138	2.123	0.126	0.763	120	429	100	1054	1664	-2.829	130	924	205	1459	33914	187441	7.692	44.030	0	0	0
4	14	2	"plsX"	"STM1192"	17480	42890	120	2669	2986	2311	77	76	76	80	27	33	100	99	0	978	1111	738	66	98	98	102	23	22	100	98	0	2.947	2.873	2.886	2.737	1.811	3.289	0.808	120	402	100	3473	3923	1.559	2593	880	2910	1013	358351	133262	107.630	43.870	0	0	0
4	15	2	"flgM"	"STM1172"	17650	42900	120	169	367	698	190	77	77	82	30	36	85	67	0	174	266	342	128	103	103	130	188	144	19	9	0	1.296	1.779	1.462	1.492	2.995	2.136	0.745	120	462	100	163	453	0.374	92	71	290	163	44066	31864	9.500	0.723	0	0	0
4	16	2	"phsB"	"STM2064"	17850	42890	110	96	113	73	64	75	75	80	25	31	37	22	0	750	1065	1325	124	105	105	134	197	147	83	67	0	0.033	0.040	0.040	0.043	3.240	0.043	0.520	80	421	100	666	998	-4.941	21	645	38	960	9059	85194	1.320	4.726	0	0	0
4	17	2	"tnpA_1"	"STM0946"	18020	42900	120	342	551	760	137	73	73	77	20	25	95	91	0	2190	3728	6036	161	103	103	110	31	28	100	100	0	0.129	0.132	0.136	0.137	2.166	0.114	0.796	120	459	100	2356	4103	-2.956	269	2087	478	3625	66169	447368	23.700	116.710	0	0	0
4	18	2	"orf6"	"PSLT014"	18190	42890	110	1025	1234	1144	92	72	72	77	25	32	100	100	0	1883	2193	1828	83	103	103	111	46	41	100	100	0	0.535	0.556	0.550	0.543	1.586	0.577	0.840	80	425	100	2733	3252	-0.901	953	1780	1162	2090	98748	175477	46.280	45.261	0	0	0
4	19	2	"mig-14"	"STM2782"	18380	42900	100	144	591	810	137	71	71	76	31	40	61	51	0	368	1269	1648	129	100	100	105	28	26	65	60	0	0.272	0.445	0.440	0.480	4.206	0.480	0.845	80	371	100	341	1689	-1.876	73	268	520	1169	47289	101480	16.613	41.571	0	0	0
4	20	2	"thiD"	"STM2146"	18530	42880	110	104	209	210	100	69	69	82	72	87	41	30	0	383	1289	1885	146	104	104	153	382	249	45	40	0	0.125	0.118	0.154	0.177	3.500	0.109	0.717	80	414	100	314	1325	-2.995	35	279	140	1185	16742	103112	1.764	2.974	0	0	0
4	21	2	"rfaY"	"STM3716"	18730	42900	130	190	401	466	116	68	68	77	56	72	63	52	0	353	1018	1431	140	101	101	143	317	221	47	35	0	0.484	0.363	0.405	0.431	3.059	0.314	0.599	120	622	100	374	1250	-1.047	122	252	333	917	48179	122118	5.786	2.760	0	0	0
4	22	2	"prgH"	"STM2874"	18900	42910	110	84	192	247	128	65	65	69	23	33	41	35	0	185	1876	3110	165	97	97	120	288	240	38	37	0	0.216	0.071	0.126	0.161	4.706	0.064	0.718	80	456	100	107	1906	-2.212	19	88	127	1779	15337	150044	5.348	6.097	0	0	0
4	23	2	"orgA"	"STM2869"	19070	42890	80	232	945	1244	131	62	62	106	359	338	44	34	0	688	1540	1964	127	97	97	141	307	217	55	48	0	0.288	0.612	0.640	0.617	3.170	0.598	0.716	52	305	100	761	2326	-1.798	170	591	883	1443	49128	80069	2.337	4.557	0	0	0
4	24	2	"livH"	"STM3563"	19250	42890	80	127	222	219	98	67	67	71	21	29	63	55	0	1094	2505	3689	147	101	101	134	259	193	63	57	0	0.060	0.064	0.073	0.109	3.560	0.056	0.856	52	310	100	1053	2559	-4.049	60	993	155	2404	11545	130278	7.190	9.154	0	0	0
4	1	3	"hisJ"	"STM2354"	15190	43050	110	457	847	878	103	88	88	110	131	119	60	51	0	587	1627	1722	105	127	127	170	200	117	65	52	0	0.802	0.506	0.524	0.506	2.628	0.481	0.798	80	479	100	829	2259	-0.318	369	460	759	1500	67795	130179	5.626	7.285	0	0	0
4	2	3	"hisI"	"STM2078"	15350	43060	120	275	604	709	117	83	83	89	28	31	71	66	0	429	958	1091	113	117	117	138	100	72	58	53	0	0.615	0.620	0.636	0.724	3.802	0.610	0.797	120	459	100	504	1362	-0.700	192	312	521	841	72496	114931	18.393	8.200	0	0	0
4	3	3	"glyA"	"STM2555"	15510	43040	110	163	1137	1503	132	86	86	193	643	333	37	35	0	251	749	840	112	113	113	152	232	152	45	41	0	0.558	1.653	1.391	0.939	3.665	2.087	0.775	80	366	100	215	1687	-0.842	77	138	1051	636	90925	59949	1.468	2.573	0	0	0
4	4	3	"fliD"	"STM1960"	15680	43070	110	707	1531	1678	109	88	88	214	628	293	50	41	0	349	838	882	105	115	115	162	227	140	51	45	0	2.645	1.996	1.906	1.732	3.678	2.205	0.780	80	474	100	853	2166	1.403	619	234	1443	723	122468	67074	2.097	2.978	0	0	0
4	5	3	"asrC"	"STM2550"	15850	43070	70	247	239	90	37	88	88	132	207	156	34	0	0	2192	2041	952	46	132	132	278	405	145	90	81	0	0.077	0.079	0.077	0.067	2.482	0.065	0.621	32	232	100	2219	2060	-3.696	159	2060	151	1909	7658	65309	0.517	4.353	0	0	0
4	6	3	"moeA"	"STM0846"	16060	43060	120	265	610	702	115	81	81	95	130	136	52	47	0	349	1160	1440	124	123	123	175	242	138	49	45	0	0.814	0.510	0.521	0.584	3.896	0.436	0.687	120	619	100	410	1566	-0.297	184	226	529	1037	73143	139151	3.962	4.070	0	0	0
4	7	3	"cbiN"	"STM2022"	16220	43030	40	292	320	151	47	80	80	85	22	25	100	91	0	1009	1087	335	30	123	123	153	140	91	100	100	0	0.239	0.249	0.230	0.214	2.099	0.215	0.604	12	68	100	1098	1204	-2.063	212	886	240	964	3845	13043	10.682	6.671	0	0	0
4	8	3	"cobU"	"STM2018"	16410	43060	110	96	139	99	71	81	81	98	103	105	22	8	0	254	722	896	124	112	112	136	99	72	52	47	0	0.106	0.095	0.153	0.206	4.736	0.087	0.632	80	457	100	157	668	-3.243	15	142	58	610	11084	57781	0.398	5.919	0	0	0
4	9	3	"uhpA"	"STM3790"	16550	43030	80	120	383	397	103	84	84	109	92	84	44	44	0	353	1025	1123	109	123	123	255	437	171	48	42	0	0.157	0.331	0.389	0.381	2.837	0.330	0.811	52	288	100	266	1201	-2.676	36	230	299	902	19918	53300	2.978	1.762	0	0	0
4	10	3	"trpD"	"STM1724"	16740	43070	110	116	188	127	67	79	79	100	97	97	43	28	0	1261	1493	1470	98	117	117	193	311	161	61	55	0	0.032	0.079	0.098	0.117	4.199	0.075	0.323	80	479	100	1181	1485	-4.950	37	1144	109	1376	15022	119418	0.907	4.180	0	0	0
4	11	3	"sulA"	"STM1071"	16950	43070	130	141	214	199	92	77	77	83	37	44	59	45	0	396	629	651	103	114	114	166	295	177	47	31	0	0.227	0.266	0.326	0.300	2.959	0.246	0.677	120	511	100	346	652	-2.140	64	282	137	515	25633	75480	3.541	1.569	0	0	0
4	12	3	"rfaL"	"STM3713"	17120	43080	120	413	867	1091	125	79	79	84	24	28	75	72	0	460	1168	1431	122	112	112	120	37	30	71	65	0	0.960	0.746	0.875	0.874	3.062	0.693	0.705	120	439	100	682	1844	-0.059	334	348	788	1056	104062	140145	32.625	28.324	0	0	0
4	13	3	"bglX"	"STM2166"	17300	43070	110	564	725	754	104	78	78	83	25	30	97	91	0	991	1344	1347	100	108	108	117	68	58	97	93	0	0.550	0.523	0.455	0.481	2.441	0.485	0.706	80	454	100	1369	1883	-0.861	486	883	647	1236	57971	107524	25.680	18.044	0	0	0
4	14	3	""	"STM0347"	17480	43080	110	82	90	33	36	74	74	80	31	38	16	6	0	437	625	757	121	97	97	110	78	70	91	77	0	0.024	0.030	0.061	0.061	3.199	0.034	0.362	80	427	100	348	544	-5.409	8	340	16	528	7166	49980	0.323	6.603	0	0	0
4	15	3	""	"STM1043"	17660	43080	120	95	115	65	56	74	74	79	28	35	40	20	0	396	800	979	122	100	100	117	80	68	69	60	0	0.071	0.059	0.079	0.093	4.172	0.051	0.493	120	495	100	317	741	-3.817	21	296	41	700	13813	96011	1.286	8.538	0	0	0
4	16	3	""	"PSLT025"	17830	43060	90	85	103	79	76	76	76	79	22	27	36	17	0	331	340	199	58	104	104	135	170	125	57	32	0	0.040	0.114	0.137	0.128	3.933	0.065	0.124	52	342	100	236	263	-4.657	9	227	27	236	5330	17655	1.091	1.206	0	0	0
4	17	3	"orf319"	"STM1389"	18010	43080	120	307	457	536	117	76	76	81	26	32	94	87	0	712	1090	1230	112	103	103	133	154	115	89	78	0	0.379	0.386	0.327	0.346	2.377	0.373	0.728	120	535	100	840	1368	-1.399	231	609	381	987	54812	130757	14.462	6.214	0	0	0
4	18	3	"yfeJ"	"STM2437"	18210	43070	110	95	106	44	41	72	72	77	26	33	45	27	0	334	375	227	60	101	101	118	88	74	78	61	0	0.099	0.124	0.131	0.121	2.660	0.117	0.369	80	440	100	256	308	-3.341	23	233	34	274	8507	30037	1.115	2.920	0	0	0
4	19	3	""	"PSLT087"	18370	43080	120	81	88	32	36	71	71	75	25	33	33	8	0	798	1187	1312	110	104	104	110	45	40	98	93	0	0.014	0.016	0.022	0.025	3.961	0.014	0.309	120	448	100	704	1100	-6.117	10	694	17	1083	10547	142430	0.520	23.933	0	0	0
4	20	3	"traU"	"PSLT092"	18540	43080	120	96	110	56	50	71	71	79	59	74	20	6	0	2038	2812	2696	95	107	107	145	324	223	90	82	0	0.013	0.014	0.016	0.015	3.429	0.014	0.382	120	535	100	1956	2744	-6.271	25	1931	39	2705	13228	337393	0.525	8.231	0	0	0
4	21	3	"trbE"	"PSLT096"	18720	43050	70	77	82	21	25	70	70	75	29	38	21	0	0	251	290	182	62	117	117	154	110	71	53	31	0	0.052	0.069	0.083	0.090	6.281	0.055	0.151	32	215	100	141	185	-4.259	7	134	12	173	2621	9283	0.241	1.236	0	0	0
4	22	3	"traH"	"PSLT100"	18910	43080	110	275	320	213	66	68	68	72	23	31	98	96	0	5029	5271	3392	64	101	101	120	77	64	100	100	0	0.042	0.049	0.046	0.046	1.688	0.049	0.841	80	460	100	5135	5422	-4.573	207	4928	252	5170	25638	421683	10.783	66.896	0	0	0
4	23	3	"trbH"	"PSLT105"	19070	43080	110	1195	1543	1226	79	66	66	106	308	290	92	81	0	1818	2305	2060	89	100	100	149	309	207	92	90	0	0.657	0.670	0.725	0.679	1.733	0.622	0.834	80	449	100	2847	3682	-0.606	1129	1718	1477	2205	123434	184387	4.666	6.977	0	0	0
4	24	3	"traX"	"PSLT110"	19260	43080	120	142	159	77	48	66	66	76	77	101	49	17	0	972	1350	1031	76	95	95	129	242	187	93	85	0	0.087	0.074	0.073	0.075	2.246	0.067	0.524	120	638	100	953	1348	-3.529	76	877	93	1255	19085	161979	1.078	5.045	0	0	0
4	1	4	""	"STM2717"	15190	43220	40	147	178	83	46	82	82	84	21	25	83	66	0	452	448	293	65	131	131	143	55	38	83	66	0	0.202	0.303	0.251	0.319	3.217	0.255	0.718	12	68	100	386	413	-2.304	65	321	96	317	2134	5381	4.476	5.545	0	0	0
4	2	4	""	"STM2739"	15360	43250	110	212	231	107	46	87	87	92	33	35	97	85	0	2821	2817	1549	54	119	119	156	215	137	100	100	0	0.046	0.053	0.049	0.051	1.553	0.053	0.749	80	438	100	2827	2842	-4.434	125	2702	144	2698	18479	225331	4.212	12.377	0	0	0
4	3	4	""	"STM1616"	15520	43240	110	90	97	31	31	87	87	130	397	305	0	0	0	365	424	236	55	121	121	141	125	88	83	48	0	0.012	0.033	0.087	0.074	3.084	0.054	0.123	80	462	100	247	313	-6.346	3	244	10	303	7751	33936	-0.083	2.264	0	0	0
4	4	4	"rimL"	"STM1611"	15700	43240	110	149	172	76	44	89	89	101	124	122	16	6	0	604	737	476	64	122	122	130	53	40	100	97	0	0.124	0.135	0.128	0.125	2.070	0.117	0.529	80	441	100	542	698	-3.006	60	482	83	615	13731	58988	0.573	11.453	0	0	0
4	5	4	"osmB"	"STM1705"	15870	43230	100	108	127	61	48	87	87	93	33	35	41	27	0	160	200	132	66	121	121	144	111	77	20	12	0	0.538	0.506	0.540	0.670	3.677	0.643	0.171	80	435	100	60	119	-0.893	21	39	40	79	10133	16023	1.030	0.505	0	0	0
4	6	4	"mppA"	"STM1679"	16050	43240	110	571	713	451	63	86	86	94	46	48	100	100	0	2095	2510	1302	51	120	120	154	286	185	100	100	0	0.246	0.262	0.247	0.249	1.416	0.265	0.717	80	455	100	2460	3017	-2.026	485	1975	627	2390	57064	200791	13.457	8.238	0	0	0
4	7	4	"rnhB"	"STM0230"	16240	43240	130	794	975	676	69	83	83	97	132	136	96	95	0	800	886	368	41	125	125	172	347	201	96	46	0	1.053	1.172	1.081	1.060	1.727	1.360	0.518	120	576	100	1386	1653	0.075	711	675	892	761	117016	106320	6.652	2.058	0	0	0
4	8	4	"speE"	"STM0166"	16360	43250	120	1381	1401	579	41	88	88	126	177	140	98	95	0	586	557	176	31	120	120	141	87	61	96	94	0	2.775	3.005	3.056	2.990	1.754	2.872	0.695	120	479	100	1759	1750	1.472	1293	466	1313	437	168089	66862	7.203	4.782	0	0	0
4	9	4	"yaeB"	"STM0243"	16600	43250	110	316	453	429	94	84	84	113	151	133	76	36	0	582	835	874	104	116	116	149	164	110	92	77	0	0.498	0.513	0.479	0.473	1.788	0.442	0.654	80	534	100	698	1088	-1.006	232	466	369	719	36230	66826	2.252	4.183	0	0	0
4	10	4	"cobS"	"STM2017"	16770	43240	120	157	180	106	58	79	79	82	23	28	83	70	0	810	928	788	84	112	112	130	198	152	87	75	0	0.112	0.124	0.121	0.122	2.601	0.112	0.709	120	458	100	776	917	-3.162	78	698	101	816	21632	111323	4.261	4.030	0	0	0
4	11	4	"yeeI"	"STM2001"	16950	43250	120	90	122	86	70	77	77	81	23	28	42	25	0	357	590	858	145	110	110	116	32	27	86	81	0	0.053	0.094	0.099	0.120	3.880	0.074	0.508	120	415	100	260	525	-4.248	13	247	45	480	14629	70755	1.783	14.813	0	0	0
4	12	4	"fixX"	"STM0078"	17120	43240	100	74	76	18	23	79	79	83	24	28	3	0	0	164	207	170	82	111	111	128	90	70	28	13	0	-0.094	-0.031	0.209	0.208	4.699	0.033	0.121	80	377	100	48	93	Error	-5	53	-3	96	6077	16578	-0.292	0.878	-50	0	0
4	13	4	"ubiC"	"STM4233"	17310	43260	110	279	335	164	48	80	80	85	25	29	100	98	0	464	539	325	60	106	106	120	82	68	100	90	0	0.556	0.589	0.579	0.605	1.711	0.571	0.585	80	466	100	557	688	-0.847	199	358	255	433	26812	43153	10.000	5.110	0	0	0
4	14	4	"yjbJ"	"STM4240"	17470	43240	100	100	108	49	45	77	77	83	29	34	31	17	0	215	267	172	64	100	100	126	179	142	26	13	0	0.200	0.186	0.233	0.203	3.548	0.164	0.292	80	398	100	138	198	-2.322	23	115	31	167	8671	21322	0.862	0.788	-50	0	0
4	15	4	"yjcE"	"STM4269"	17670	43250	110	260	286	125	43	77	77	82	27	32	98	97	0	1795	1939	1075	55	103	103	127	173	136	100	98	0	0.108	0.114	0.108	0.108	1.428	0.096	0.645	80	441	100	1875	2045	-3.209	183	1692	209	1836	22846	155159	7.556	10.474	0	0	0
4	16	4	"zur"	"STM4241"	17830	43260	110	301	325	128	39	78	78	81	22	27	100	100	0	769	789	303	38	105	105	115	45	39	100	100	0	0.336	0.361	0.353	0.352	1.458	0.363	0.789	80	450	100	887	931	-1.574	223	664	247	684	25981	63084	11.091	14.978	0	0	0
4	17	4	"yfcZ"	"STM2390"	18000	43250	110	143	169	93	55	76	76	82	30	36	83	55	0	253	303	178	58	101	101	115	74	64	87	52	0	0.441	0.460	0.447	0.410	2.372	0.344	0.501	80	446	100	219	295	-1.182	67	152	93	202	13524	24258	2.900	2.541	0	0	0
4	18	4	""	"STM2372"	18190	43250	110	263	414	454	109	74	74	81	33	40	91	75	0	575	1454	2145	147	103	103	122	115	94	87	77	0	0.400	0.252	0.295	0.301	2.354	0.195	0.647	80	477	100	661	1691	-1.320	189	472	340	1351	33136	116359	10.091	11.583	0	0	0
4	19	4	"ylaC"	"STM0471"	18350	43250	110	194	454	605	133	74	74	94	127	135	48	35	0	272	560	663	118	108	108	135	154	114	50	38	0	0.732	0.841	0.786	0.773	3.199	0.832	0.626	80	455	100	284	832	-0.451	120	164	380	452	36297	44764	2.835	2.760	0	0	0
4	20	4	"ybaP"	"STM0496"	18550	43250	110	268	280	117	41	73	73	89	122	137	81	22	0	907	937	406	43	105	105	126	104	82	98	95	0	0.243	0.249	0.239	0.243	1.647	0.226	0.764	80	454	100	997	1039	-2.040	195	802	207	832	22387	74991	1.566	7.798	0	0	0
4	21	4	"ybbS"	"STM0514"	18720	43250	110	103	118	49	41	70	70	79	49	62	35	8	0	1345	1567	1247	79	105	105	126	82	65	100	100	0	0.027	0.033	0.032	0.031	1.981	0.031	0.571	80	518	100	1273	1510	-5.232	33	1240	48	1462	9473	125351	0.796	17.573	0	0	0
4	22	4	"folD"	"STM0542"	18910	43250	110	526	540	296	54	70	70	79	53	67	96	92	0	728	849	583	68	105	105	119	74	62	96	93	0	0.732	0.632	0.649	0.635	1.807	0.538	0.706	80	425	100	1079	1214	-0.450	456	623	470	744	43211	67925	8.698	9.865	0	0	0
4	23	4	"ybdG"	"STM0569"	19080	43260	120	664	737	467	63	70	70	78	79	101	94	90	0	1863	2007	1073	53	106	106	121	105	86	100	100	0	0.338	0.351	0.324	0.305	1.871	0.363	0.875	120	488	100	2351	2568	-1.565	594	1757	667	1901	88449	240794	8.342	17.962	0	0	0
4	24	4	"fepB"	"STM0594"	19270	43260	110	153	157	42	26	68	68	70	18	25	93	90	0	687	706	245	34	99	99	108	47	43	98	97	0	0.145	0.147	0.147	0.137	1.820	0.138	0.712	80	511	100	673	696	-2.790	85	588	89	607	12549	56481	4.833	12.723	0	0	0
4	1	5	"slp"	"STM1819"	15160	43410	110	407	624	474	75	91	91	96	51	53	100	100	0	919	1265	1102	87	134	134	150	109	72	100	100	0	0.403	0.471	0.415	0.453	1.567	0.491	0.691	80	546	100	1101	1664	-1.313	316	785	533	1131	49890	101190	10.353	10.229	0	0	0
4	2	5	"hemK"	"STM1775"	15350	43420	120	333	537	622	115	91	91	101	59	58	87	70	0	548	800	957	119	124	124	156	180	115	77	58	0	0.571	0.660	0.665	0.628	3.170	0.573	0.531	120	484	100	666	1122	-0.809	242	424	446	676	64452	95996	7.390	3.578	0	0	0
4	3	5	"ychK"	"STM1754"	15510	43410	110	945	947	335	35	92	92	109	110	100	100	100	0	1789	1785	573	32	133	133	165	181	109	100	98	0	0.515	0.518	0.518	0.517	1.369	0.524	0.853	80	410	100	2509	2507	-0.957	853	1656	855	1652	75742	142776	7.618	8.950	0	0	0
4	4	5	"sdaA"	"STM1826"	15700	43410	110	1854	2508	2148	85	94	94	115	117	101	100	100	0	1913	2242	1551	69	132	132	170	203	119	100	95	0	0.988	1.144	1.045	1.092	1.535	1.248	0.859	80	472	100	3541	4524	-0.017	1760	1781	2414	2110	200658	179373	20.453	10.207	0	0	0
4	5	5	"minC"	"STM1814"	15880	43420	110	1584	1599	485	30	92	92	106	73	68	100	100	0	1228	1202	302	25	120	120	141	121	85	100	100	0	1.347	1.393	1.363	1.383	1.308	1.321	0.695	80	458	100	2600	2589	0.429	1492	1108	1507	1082	127917	96164	20.452	8.769	0	0	0
4	6	5	"ycgR"	"STM1798"	16050	43420	110	408	518	269	51	89	89	119	201	168	90	41	0	1058	1262	685	54	125	125	173	306	176	100	88	0	0.342	0.377	0.357	0.365	1.509	0.350	0.714	80	474	100	1252	1566	-1.548	319	933	429	1137	41422	100935	1.985	3.559	0	0	0
4	7	5	"yihA"	"STM4001"	16250	43420	110	395	507	405	79	88	88	119	217	182	63	33	0	680	803	632	78	129	129	175	307	175	73	40	0	0.557	0.622	0.628	0.628	2.019	0.493	0.757	80	405	100	858	1093	-0.844	307	551	419	674	40554	64260	1.788	2.046	0	0	0
4	8	5	"oxyR"	"STM4125"	16410	43430	120	653	1476	2371	160	88	88	111	139	125	75	62	0	402	878	1274	145	125	125	171	270	157	50	38	0	2.040	1.843	1.982	2.157	3.264	1.963	0.790	120	451	100	842	2141	1.028	565	277	1388	753	177079	105348	9.820	2.619	0	0	0
4	9	5	"yneB"	"STM4078"	16610	43430	110	166	187	100	53	86	86	94	58	61	62	32	0	1178	1545	1155	74	117	117	163	283	173	88	75	0	0.075	0.071	0.073	0.073	2.583	0.062	0.438	80	402	100	1141	1529	-3.729	80	1061	101	1428	14991	123597	1.603	4.883	0	0	0
4	10	5	"pfkA"	"STM4062"	16760	43430	130	1101	1828	2334	127	85	85	89	27	30	95	93	0	734	1286	1619	125	113	113	139	134	96	83	72	0	1.636	1.486	1.548	1.445	2.796	1.514	0.779	120	475	100	1637	2916	0.710	1016	621	1743	1173	219332	154377	64.407	8.560	0	0	0
4	11	5	"rhaR"	"STM4049"	16940	43420	120	89	99	41	41	82	82	90	51	56	15	2	0	499	805	980	121	113	113	127	64	50	77	68	0	0.018	0.025	0.040	0.049	4.541	0.028	0.266	120	486	100	393	709	-5.785	7	386	17	692	11920	96571	0.176	10.594	0	0	0
4	12	5	"yihZ"	"STM4028"	17140	43430	110	203	305	271	88	81	81	87	49	56	82	58	0	372	522	446	85	111	111	129	95	73	86	66	0	0.467	0.545	0.597	0.470	2.667	0.532	0.617	80	437	100	383	635	-1.097	122	261	224	411	24427	41770	4.449	4.137	0	0	0
4	13	5	"rpsK"	"STM3417"	17290	43430	110	1717	2928	2902	99	85	85	108	207	191	98	97	0	152	183	93	50	108	108	115	32	27	62	36	0	37.091	37.907	39.864	43.346	2.655	47.957	0.458	80	400	100	1676	2918	5.213	1632	44	2843	75	234204	14618	13.623	2.125	0	0	0
4	14	5	"rplF"	"STM3425"	17480	43430	120	1583	3353	4363	130	83	83	110	190	172	94	86	0	130	154	80	51	104	104	115	67	58	25	7	0	57.692	65.400	52.506	47.901	2.920	76.990	0.430	120	511	100	1526	3320	5.850	1500	26	3270	50	402399	18447	17.068	0.582	0	0	0
4	15	5	"rplN"	"STM3430"	17660	43430	110	910	1274	1669	131	79	79	91	61	67	95	93	0	119	154	108	70	101	101	106	29	27	45	25	0	46.167	22.547	24.400	23.599	6.311	103.489	0.029	80	399	100	849	1248	5.529	831	18	1195	53	101950	12289	19.393	1.655	0	0	0
4	16	5	"rpsC"	"STM3434"	17830	43440	120	2125	4417	6813	154	83	83	117	227	194	91	86	0	155	215	234	108	104	104	109	29	26	63	45	0	40.039	39.045	40.505	40.374	2.825	35.826	0.729	120	487	100	2093	4445	5.323	2042	51	4334	111	530091	25794	18.943	3.655	0	0	0
4	17	5	"rplW"	"STM3438"	18020	43430	110	877	1645	2636	160	83	83	112	161	143	100	95	0	113	131	58	44	103	103	114	61	53	13	6	0	79.400	55.786	35.828	36.485	2.809	57.787	0.221	80	448	100	804	1590	6.311	794	10	1562	28	131566	10475	9.522	0.279	0	0	0
4	18	5	"ppiA"	"STM3472"	18200	43440	110	463	582	359	61	78	78	89	61	68	100	95	0	533	626	378	60	107	107	131	129	98	98	81	0	0.904	0.971	0.936	0.935	1.672	0.823	0.666	80	480	100	811	1023	-0.146	385	426	504	519	46562	50119	8.082	3.837	0	0	0
4	19	5	"argI"	"STM4469"	18380	43440	110	134	149	65	43	80	80	96	105	109	20	3	0	1109	1275	841	65	112	112	173	289	167	95	77	0	0.054	0.059	0.056	0.056	1.934	0.065	0.479	80	527	100	1051	1232	-4.207	54	997	69	1163	11904	101979	0.505	3.813	0	0	0
4	20	5	"trpS2"	"STM4508"	18560	43430	110	134	151	75	49	77	77	90	103	114	20	5	0	1136	1278	833	65	112	112	157	276	175	96	78	0	0.056	0.063	0.059	0.052	2.443	0.058	0.525	80	466	100	1081	1240	-4.167	57	1024	74	1166	12114	102216	0.592	4.062	0	0	0
4	21	5	"dnaT"	"STM4544"	18730	43430	110	225	538	725	134	76	76	80	32	40	67	56	0	386	986	1392	141	109	109	116	36	31	80	66	0	0.538	0.527	0.528	0.517	3.199	0.474	0.721	80	419	100	426	1339	-0.895	149	277	462	877	43013	78847	14.313	24.167	0	0	0
4	22	5	"lplA"	"STM4576"	18900	43430	120	210	413	505	122	74	74	82	41	50	78	62	0	939	1505	1782	118	114	114	131	92	70	85	77	0	0.165	0.244	0.259	0.229	2.689	0.250	0.816	120	525	100	961	1730	-2.601	136	825	339	1391	49564	180543	8.073	14.935	0	0	0
4	23	5	""	"STM4596"	19090	43420	110	138	170	87	51	72	72	78	31	39	81	51	0	859	1131	842	74	114	114	139	217	156	95	77	0	0.089	0.096	0.093	0.093	2.139	0.082	0.634	80	438	100	811	1115	-3.497	66	745	98	1017	13632	90489	2.968	4.571	0	0	0
4	24	5	"rph"	"STM3734"	19260	43450	110	257	533	683	128	70	70	74	23	31	88	81	0	262	681	911	133	110	110	115	40	34	80	72	0	1.230	0.811	1.180	0.959	3.249	0.843	0.741	80	498	100	339	1034	0.299	187	152	463	571	42677	54507	19.957	14.150	0	0	0
4	1	6	"yhgI"	"STM3511"	15160	43580	110	958	1189	1089	91	92	92	103	60	58	98	97	0	655	847	816	96	133	133	151	91	60	97	93	0	1.659	1.536	1.671	1.585	1.778	1.530	0.773	80	545	100	1388	1811	0.730	866	522	1097	714	95141	67720	18.100	7.648	0	0	0
4	2	6	"yhcK"	"STM3340"	15360	43600	110	506	665	587	88	95	95	107	61	57	100	92	0	810	1056	811	76	135	135	149	66	44	100	100	0	0.609	0.619	0.589	0.576	1.802	0.620	0.702	80	425	100	1086	1491	-0.716	411	675	570	921	53222	84504	9.148	13.742	0	0	0
4	3	6	"yhcC"	"STM3329"	15510	43580	110	136	148	47	31	92	92	102	68	66	25	7	0	1418	1635	1124	68	132	132	172	220	127	100	98	0	0.034	0.037	0.034	0.032	2.382	0.032	0.330	80	421	100	1330	1559	-4.869	44	1286	56	1503	11861	130773	0.676	6.650	0	0	0
4	4	6	"murA"	"STM3307"	15700	43600	120	1874	2052	1093	53	90	90	98	50	51	99	99	0	907	975	490	50	128	128	161	192	119	90	85	0	2.290	2.316	2.351	2.327	1.814	2.520	0.684	120	539	100	2563	2809	1.195	1784	779	1962	847	246251	117015	39.080	4.240	0	0	0
4	5	6	"rbfA"	"STM3285"	15880	43600	120	811	970	775	79	92	92	98	42	42	100	98	0	475	583	459	78	125	125	134	43	32	97	95	0	2.054	1.917	2.086	2.111	1.899	2.009	0.666	120	476	100	1069	1336	1.039	719	350	878	458	116403	69938	20.762	10.442	0	0	0
4	6	6	"yhbT"	"STM3273"	16050	43590	110	511	615	455	73	92	92	99	46	46	97	92	0	982	1129	839	74	127	127	146	89	60	96	96	0	0.490	0.522	0.504	0.506	1.643	0.487	0.740	80	433	100	1274	1525	-1.029	419	855	523	1002	49164	90340	11.217	11.045	0	0	0
4	7	6	""	"STM3155"	16230	43600	100	100	131	79	60	89	89	102	73	71	21	11	0	182	243	172	70	127	127	150	109	72	31	16	0	0.200	0.362	0.442	0.434	3.559	0.187	0.324	80	415	100	66	158	-2.322	11	55	42	116	10476	19463	0.397	0.853	-50	0	0
4	8	6	"nupG"	"STM3113"	16410	43590	120	962	1103	828	75	87	87	92	29	31	98	97	0	1946	2104	1410	67	126	126	138	71	51	100	100	0	0.481	0.514	0.505	0.476	1.798	0.517	0.811	120	419	100	2695	2994	-1.057	875	1820	1016	1978	132402	252520	34.862	27.690	0	0	0
4	9	6	"gshB"	"STM3095"	16580	43610	130	1095	1549	1684	108	89	89	95	31	32	95	94	0	934	1292	1403	108	123	123	151	217	143	80	71	0	1.240	1.249	1.211	1.300	2.381	1.126	0.799	120	451	100	1817	2629	0.311	1006	811	1460	1169	185928	155074	46.903	5.258	0	0	0
4	10	6	""	"STM3075"	16750	43600	110	104	215	327	152	92	92	96	34	35	31	20	0	407	837	1124	134	122	122	159	156	98	73	47	0	0.042	0.172	0.118	0.104	4.565	0.203	0.553	80	433	100	297	838	-4.570	12	285	123	715	17177	66933	3.500	4.346	0	0	0
4	11	6	"iciA"	"STM3064"	16960	43600	110	141	170	103	60	83	83	88	32	36	66	46	0	459	654	535	81	119	119	153	156	101	91	57	0	0.171	0.163	0.166	0.131	2.685	0.147	0.626	80	442	100	398	622	-2.551	58	340	87	535	13576	52333	2.563	3.212	0	0	0
4	12	6	"fldB"	"STM3045"	17120	43610	120	257	338	291	86	78	78	84	29	34	89	79	0	353	520	478	91	112	112	121	50	41	85	75	0	0.743	0.637	0.620	0.677	2.536	0.543	0.632	120	434	100	420	668	-0.429	179	241	260	408	40595	62383	8.759	7.980	0	0	0
4	13	6	"nadE"	"STM1310"	17290	43610	120	443	862	1371	159	81	81	93	63	67	89	82	0	549	1030	1686	163	112	112	119	36	30	90	84	0	0.828	0.851	0.880	0.902	2.575	0.803	0.825	120	472	100	799	1699	-0.272	362	437	781	918	103494	123634	12.206	25.306	0	0	0
4	14	6	"ydiE"	"STM1346"	17470	43590	100	97	112	52	46	81	81	87	32	36	36	17	0	158	193	125	64	111	111	122	45	36	51	30	0	0.340	0.378	0.579	0.499	2.510	0.298	0.494	80	381	100	63	113	-1.555	16	47	31	82	8939	15456	0.781	1.578	0	0	0
4	15	6	"lpp"	"STM1377"	17650	43590	100	148	171	124	72	77	77	105	217	206	7	1	0	98	123	71	57	104	104	113	45	39	18	11	0	-11.833	4.947	1.621	2.409	4.730	11.916	0.080	80	413	100	65	113	Error	71	-6	94	19	13703	9841	0.304	0.222	0	0	0
4	16	6	"sodB"	"STM1431"	17840	43600	110	607	1126	1449	128	85	85	119	220	184	73	56	0	243	389	387	99	110	110	126	87	69	60	37	0	3.925	3.731	3.745	4.041	2.541	4.781	0.571	80	423	100	655	1320	1.973	522	133	1041	279	90110	31100	4.577	3.023	0	0	0
4	17	6	"gst"	"STM1451"	18020	43590	100	175	262	302	115	85	85	117	163	139	30	11	0	238	480	663	138	113	113	128	88	68	62	42	0	0.720	0.482	0.617	0.552	2.916	0.434	0.634	80	400	100	215	544	-0.474	90	125	177	367	20999	38366	0.890	4.000	0	0	0
4	18	6	"sodC"	"STM1044"	18180	43610	110	216	219	82	37	79	79	86	33	38	90	82	0	684	702	268	38	109	109	121	59	48	97	93	0	0.238	0.236	0.227	0.215	1.827	0.226	0.669	80	433	100	712	733	-2.069	137	575	140	593	17544	56152	4.030	9.847	0	0	0
4	19	6	"yhhV"	"STM3559"	18350	43640	90	105	184	223	121	83	83	88	33	37	46	30	0	223	515	604	117	116	116	147	126	85	46	38	0	0.206	0.253	0.287	0.324	5.803	0.164	0.217	52	341	100	129	500	-2.282	22	107	101	399	9587	26755	2.909	2.921	0	0	0
4	20	6	"yhhL"	"STM3573"	18560	43610	110	99	141	103	73	79	79	87	41	47	35	22	0	184	318	342	107	111	111	143	204	142	28	13	0	0.274	0.300	0.352	0.382	3.996	0.313	0.573	80	475	100	93	269	-1.868	20	73	62	207	11277	25413	1.317	0.858	0	0	0
4	21	6	"yhhQ"	"STM3579"	18720	43600	110	132	238	242	101	77	77	82	29	35	67	45	0	462	943	1176	124	109	109	118	38	32	97	91	0	0.156	0.193	0.193	0.166	2.745	0.170	0.739	80	461	100	408	995	-2.682	55	353	161	834	19028	75422	5.379	21.711	0	0	0
4	22	6	"nikR"	"STM3584"	18880	43580	70	137	788	1720	218	82	82	90	33	36	59	43	0	236	833	1569	188	124	124	150	90	60	53	43	0	0.491	0.996	0.531	0.469	3.423	1.092	0.822	32	212	100	167	1415	-1.026	55	112	706	709	25230	26652	21.152	7.589	0	0	0
4	23	6	""	"STM3595"	19060	43620	110	244	334	240	71	75	75	81	32	39	97	87	0	1369	2199	1891	85	116	116	152	219	144	95	88	0	0.135	0.124	0.118	0.130	1.763	0.112	0.785	80	518	100	1422	2342	-2.890	169	1253	259	2083	26759	175956	7.906	9.347	0	0	0
4	24	6	""	"STM3600"	19250	43610	110	115	136	72	52	71	71	75	27	36	68	38	0	1029	1613	1566	97	106	106	135	213	157	93	81	0	0.048	0.043	0.046	0.041	2.031	0.043	0.711	80	510	100	967	1572	-4.391	44	923	65	1507	10909	129054	2.259	6.939	0	0	0
4	1	7	"yidF"	"STM3803"	15160	43770	110	179	227	189	83	87	87	94	31	32	88	67	0	832	1063	1000	94	127	127	137	53	38	100	97	0	0.130	0.150	0.150	0.137	2.125	0.146	0.679	80	553	100	797	1076	-2.938	92	705	140	936	18156	85015	4.290	17.472	0	0	0
4	2	7	"ibpA"	"STM3809"	15350	43780	120	360	834	1457	174	91	91	99	48	48	90	75	0	259	405	491	121	134	134	142	48	33	71	58	0	2.152	2.742	2.130	2.283	2.859	3.156	0.819	120	518	100	394	1014	1.106	269	125	743	271	100124	48622	15.313	5.479	0	0	0
4	3	7	"ccmC"	"STM2252"	15520	43780	120	115	145	110	75	90	90	96	31	32	44	26	0	562	932	1110	119	136	136	152	139	91	80	60	0	0.059	0.069	0.073	0.087	3.771	0.079	0.651	120	536	100	451	851	-4.091	25	426	55	796	17458	111797	1.581	5.612	0	0	0
4	4	7	"torC"	"STM3823"	15710	43790	110	98	163	382	234	87	87	92	27	29	33	20	0	1406	1597	992	62	127	127	142	67	47	100	100	0	0.009	0.052	0.020	0.017	4.259	0.067	0.081	80	445	100	1290	1546	-6.861	11	1279	76	1470	13071	127756	2.630	21.716	0	0	0
4	5	7	"dgoK"	"STM3829"	15870	43770	110	139	154	67	43	93	93	98	34	34	61	30	0	1463	1680	1004	59	138	138	165	132	80	100	100	0	0.035	0.040	0.037	0.033	2.036	0.044	0.539	80	465	100	1371	1603	-4.848	46	1325	61	1542	12323	134365	1.647	11.477	0	0	0
4	6	7	""	"STM3833"	16070	43770	110	129	144	57	39	91	91	98	47	47	42	11	0	1178	1332	789	59	136	136	169	134	79	98	96	0	0.036	0.044	0.045	0.038	2.419	0.047	0.498	80	499	100	1080	1249	-4.777	38	1042	53	1196	11552	106588	0.979	8.679	0	0	0
4	7	7	""	"STM0098"	16230	43780	110	226	236	69	29	87	87	92	32	34	98	90	0	2183	2183	461	21	130	130	141	48	34	100	100	0	0.068	0.073	0.069	0.063	1.858	0.079	0.710	80	445	100	2192	2202	-3.885	139	2053	149	2053	18848	174601	4.500	42.542	0	0	0
4	8	7	"ilvI"	"STM0116"	16410	43780	120	314	443	312	70	85	85	89	28	31	100	99	0	2896	4190	2977	71	125	125	135	47	34	98	98	0	0.083	0.088	0.083	0.087	1.889	0.088	0.864	120	491	100	3000	4423	-3.597	229	2771	358	4065	53201	502840	12.643	86.277	0	0	0
4	9	7	"ftsI"	"STM0122"	16580	43770	110	2737	2681	628	23	87	87	93	33	35	100	100	0	4308	4238	679	16	123	123	135	57	42	100	100	0	0.633	0.630	0.616	0.621	1.141	0.648	0.956	80	400	100	6835	6709	-0.659	2650	4185	2594	4115	214519	339007	78.424	71.982	0	0	0
4	10	7	"murC"	"STM0129"	16760	43790	120	1042	1445	1273	88	89	89	98	45	45	97	95	0	1011	1188	819	68	122	122	136	65	47	95	91	0	1.072	1.272	1.173	1.186	1.760	1.487	0.852	120	553	100	1842	2422	0.100	953	889	1356	1066	173389	142519	29.933	16.185	0	0	0
4	11	7	"guaC"	"STM0141"	16950	43780	110	1771	2052	1254	61	85	85	93	44	47	100	98	0	836	949	497	52	123	123	135	76	56	98	97	0	2.365	2.381	2.300	2.350	1.420	2.615	0.851	80	441	100	2399	2793	1.242	1686	713	1967	826	164160	75914	44.523	10.711	0	0	0
4	12	7	"aroP"	"STM0150"	17120	43790	120	185	206	123	59	80	80	85	25	29	85	75	0	731	912	796	87	119	119	126	41	32	95	90	0	0.172	0.159	0.161	0.152	2.109	0.138	0.749	120	476	100	717	919	-2.543	105	612	126	793	24709	109460	4.840	19.171	0	0	0
4	13	7	""	"STM1549"	17300	43790	100	200	240	207	86	81	81	86	31	36	90	78	0	555	690	708	102	120	120	134	94	70	95	88	0	0.274	0.279	0.274	0.258	1.711	0.269	0.835	80	395	100	554	729	-1.870	119	435	159	570	19236	55178	4.968	5.915	0	0	0
4	14	7	""	"STM1554"	17490	43780	110	139	154	74	48	81	81	88	32	36	81	45	0	1450	1411	471	33	122	122	136	91	66	100	100	0	0.044	0.057	0.048	0.047	1.908	0.058	0.397	80	466	100	1386	1362	-4.517	58	1328	73	1289	12354	112848	2.063	14.011	0	0	0
4	15	7	""	"STM1558"	17650	43780	120	317	359	192	53	87	87	93	31	33	96	95	0	3433	3966	1871	47	117	117	123	37	30	100	100	0	0.069	0.071	0.064	0.064	1.550	0.075	0.866	120	502	100	3546	4121	-3.850	230	3316	272	3849	43138	475951	8.581	103.865	0	0	0
4	16	7	"sfcA"	"STM1566"	17830	43780	120	835	1107	816	73	91	91	105	96	91	95	95	0	1797	2292	1478	64	116	116	128	78	60	99	99	0	0.443	0.467	0.441	0.426	1.590	0.494	0.907	120	532	100	2425	3192	-1.176	744	1681	1016	2176	132825	275071	10.438	27.744	0	0	0
4	17	7	"fdnG"	"STM1570"	18020	43790	110	274	352	267	75	87	87	100	64	64	73	63	0	564	787	647	82	115	115	134	95	70	92	83	0	0.416	0.394	0.362	0.341	2.080	0.390	0.731	80	497	100	636	937	-1.264	187	449	265	672	28176	62941	3.938	6.874	0	0	0
4	18	7	"narZ"	"STM1577"	18200	43780	110	86	91	28	30	83	83	87	29	33	20	7	0	327	352	168	47	113	113	121	41	33	92	90	0	0.014	0.033	0.096	0.082	3.533	0.059	0.076	80	439	100	217	247	-6.157	3	214	8	239	7295	28163	0.138	5.634	0	0	0
4	19	7	"yciO"	"STM1720"	18370	43790	120	278	355	290	81	80	80	85	27	31	90	80	0	454	569	425	74	112	112	123	67	54	87	76	0	0.579	0.602	0.579	0.595	1.994	0.616	0.766	120	455	100	540	732	-0.788	198	342	275	457	42650	68295	10.000	6.657	0	0	0
4	20	7	"yciC"	"STM1734"	18540	43790	120	601	635	429	67	80	80	91	65	71	91	88	0	915	935	621	66	112	112	140	163	116	90	84	0	0.649	0.674	0.697	0.665	1.656	0.665	0.882	120	539	100	1324	1378	-0.624	521	803	555	823	76173	112194	8.369	4.877	0	0	0
4	21	7	""	"STM1747"	18750	43780	80	93	106	52	49	79	79	93	74	79	9	5	0	211	281	204	72	118	118	164	217	132	23	7	0	0.151	0.166	0.250	0.244	2.451	0.241	0.391	52	314	100	107	190	-2.732	14	93	27	163	5517	14591	0.176	0.539	0	0	0
4	22	7	"narI"	"STM1761"	18910	43790	110	93	107	50	46	79	79	84	29	34	31	18	0	555	1251	1680	134	116	116	132	83	62	80	70	0	0.032	0.025	0.031	0.041	4.139	0.028	0.507	80	497	100	453	1163	-4.971	14	439	28	1135	8570	100100	0.793	13.482	0	0	0
4	23	7	"chaB"	"STM1770"	19070	43780	100	81	91	44	48	76	76	83	36	43	18	3	0	133	220	306	139	112	112	164	249	151	11	6	0	0.238	0.139	0.527	0.608	4.305	0.119	0.564	80	419	100	26	123	-2.070	5	21	15	108	7267	17610	0.222	0.225	0	0	0
4	24	7	""	"STM1785"	19270	43790	110	276	277	105	37	74	74	88	192	218	56	3	0	2405	2447	988	40	111	111	152	233	153	98	97	0	0.088	0.087	0.086	0.079	1.644	0.088	0.862	80	559	100	2496	2539	-3.505	202	2294	203	2336	22137	195771	0.984	9.850	0	0	0
4	1	8	"nuoN"	"STM2316"	15160	43970	110	5685	6220	2259	36	90	90	99	36	36	100	100	0	3494	3657	1110	30	136	136	143	53	37	100	100	0	1.666	1.741	1.651	1.709	1.187	1.806	0.947	80	519	100	8953	9651	0.737	5595	3358	6130	3521	497595	292551	170.028	66.302	0	0	0
4	2	8	"nuoC"	"STM2326"	15330	43970	110	6100	6483	2276	35	97	97	107	51	47	100	100	0	1865	1934	599	30	142	142	150	52	34	100	100	0	3.484	3.564	3.623	3.549	1.261	3.874	0.880	80	474	100	7726	8178	1.801	6003	1723	6386	1792	518652	154733	125.020	34.308	0	0	0
4	3	8	"yfbS"	"STM2333"	15520	43970	110	266	307	134	43	90	90	103	50	48	98	92	0	1820	1987	828	41	140	140	148	52	35	100	100	0	0.105	0.117	0.116	0.110	1.493	0.099	0.698	80	458	100	1856	2064	-3.255	176	1680	217	1847	24588	158975	4.080	35.365	0	0	0
4	4	8	"yfcC"	"STM2339"	15690	43970	110	230	246	69	28	84	84	90	29	32	98	96	0	1299	1401	675	48	127	127	141	58	41	100	98	0	0.125	0.127	0.134	0.128	1.470	0.105	0.684	80	476	100	1318	1436	-3.005	146	1172	162	1274	19666	112056	5.379	21.724	0	0	0
4	5	8	""	"STM2343"	15890	43970	100	113	121	39	32	90	90	95	35	36	32	13	0	595	689	434	62	132	132	152	111	73	100	98	0	0.050	0.056	0.062	0.056	2.455	0.054	0.276	80	432	100	486	588	-4.331	23	463	31	557	9652	55122	0.743	4.838	0	0	0
4	6	8	"yfcH"	"STM2350"	16050	43970	110	320	345	184	53	91	91	105	87	82	91	70	0	3305	3218	1637	50	137	137	154	81	52	100	100	0	0.072	0.082	0.079	0.077	1.355	0.085	0.872	80	483	100	3397	3335	-3.790	229	3168	254	3081	27596	257466	2.759	37.827	0	0	0
4	7	8	"fdx"	"STM2538"	16250	43970	110	2028	2345	1969	83	90	90	101	85	84	100	98	0	686	762	454	59	135	135	148	57	38	100	98	0	3.517	3.596	3.548	3.532	1.404	4.298	0.886	80	474	100	2489	2882	1.814	1938	551	2255	627	187561	60955	26.400	10.772	0	0	0
4	8	8	"cadB"	"STM2558"	16410	43960	110	200	212	92	43	86	86	90	25	27	95	88	0	3962	4304	1954	45	127	127	138	48	34	100	100	0	0.030	0.030	0.029	0.026	1.654	0.032	0.796	80	433	100	3949	4303	-5.072	114	3835	126	4177	16923	344324	4.880	86.792	0	0	0
4	9	8	"yfhG"	"STM2563"	16590	43970	110	806	897	469	52	83	83	88	26	29	100	100	0	1521	1720	929	54	122	122	132	45	34	100	100	0	0.517	0.509	0.496	0.506	1.283	0.500	0.929	80	474	100	2122	2412	-0.952	723	1399	814	1598	71728	137592	31.115	35.289	0	0	0
4	10	8	""	"STM2570"	16760	43970	110	233	269	146	54	86	86	90	25	27	97	93	0	1768	1992	953	47	125	125	134	45	33	100	100	0	0.089	0.098	0.091	0.084	1.831	0.104	0.789	80	430	100	1790	2050	-3.482	147	1643	183	1867	21494	159392	7.160	41.289	0	0	0
4	11	8	""	"STM2587"	16950	43960	110	99	106	30	28	85	85	91	35	38	25	2	0	2183	2192	784	35	127	127	136	47	34	100	100	0	0.007	0.010	0.012	0.010	2.508	0.011	0.149	80	491	100	2070	2086	-7.198	14	2056	21	2065	8462	175385	0.429	43.745	0	0	0
4	12	8	""	"STM2593"	17120	43970	110	115	116	26	22	82	82	88	28	31	55	17	0	963	1021	337	33	128	128	138	48	34	100	100	0	0.040	0.038	0.038	0.033	2.278	0.035	0.225	80	434	100	868	927	-4.661	33	835	34	893	9289	81706	1.000	18.396	0	0	0
4	13	8	"yhbP"	"STM3270"	17300	43960	110	312	306	59	19	82	82	86	26	30	100	100	0	2110	2087	375	17	118	118	129	45	34	100	100	0	0.115	0.114	0.114	0.112	1.245	0.113	0.896	80	478	100	2222	2193	-3.115	230	1992	224	1969	24508	166959	8.462	43.511	0	0	0
4	14	8	""	"STM3277"	17480	43970	110	126	127	27	21	83	83	91	31	34	62	23	0	3774	3667	713	19	121	121	130	41	31	100	100	0	0.012	0.012	0.012	0.011	1.835	0.011	0.279	80	465	100	3696	3590	-6.409	43	3653	44	3546	10163	293333	1.161	86.268	0	0	0
4	15	8	"pnp"	"STM3282"	17650	43970	110	19617	20192	4258	21	91	91	129	416	322	100	100	0	4935	4926	770	15	115	115	129	75	58	100	100	0	4.051	4.178	4.046	4.141	1.112	4.291	0.971	80	460	100	24346	24912	2.018	19526	4820	20101	4811	1615369	394047	48.228	63.960	0	0	0
4	16	8	"secG"	"STM3293"	17830	43970	110	3578	3519	1123	31	96	96	134	409	305	100	100	0	708	709	178	25	119	119	138	100	72	100	100	0	5.912	5.802	5.754	5.764	1.215	6.105	0.900	80	474	100	4071	4013	2.564	3482	589	3423	590	281525	56730	8.276	5.710	0	0	0
4	17	8	"yhbE"	"STM3302"	18010	43970	110	2237	2306	402	17	92	92	99	41	41	100	100	0	2030	2116	378	17	117	117	128	51	39	100	100	0	1.121	1.108	1.099	1.107	1.142	1.128	0.944	80	452	100	4058	4213	0.165	2145	1913	2214	1999	184489	169308	53.829	38.980	0	0	0
4	18	8	"yrbA"	"STM3308"	18170	43970	100	435	619	684	110	84	84	88	25	28	96	96	0	318	398	300	75	115	115	124	43	34	91	85	0	1.729	1.890	1.782	1.708	1.637	2.176	0.865	80	447	100	554	818	0.790	351	203	535	283	49509	31846	21.240	6.372	0	0	0
4	19	8	""	"STM0718"	18370	43970	110	139	138	34	24	81	81	86	24	27	81	57	0	2370	2507	782	31	114	114	126	51	40	100	100	0	0.026	0.024	0.024	0.021	1.897	0.022	0.493	80	468	100	2314	2450	-5.282	58	2256	57	2393	11027	200575	2.167	46.686	0	0	0
4	20	8	""	"STM0724"	18540	43970	100	85	90	45	50	80	80	86	31	36	12	3	0	132	140	42	30	115	115	122	38	31	32	10	0	0.294	0.400	0.714	0.634	4.357	0.706	0.244	80	412	100	22	35	-1.766	5	17	10	25	7191	11191	0.129	0.474	0	0	0
4	21	8	"sdhD"	"STM0733"	18720	43970	110	1029	1325	1319	99	84	84	92	52	56	100	100	0	918	1168	1105	94	122	122	131	48	36	100	100	0	1.187	1.186	1.232	1.198	1.266	1.193	0.961	80	516	100	1741	2287	0.248	945	796	1241	1046	105992	93408	23.712	21.604	0	0	0
4	22	8	"ybgC"	"STM0744"	18910	43980	100	372	444	315	70	82	82	88	33	37	100	95	0	707	825	613	74	121	121	128	40	31	100	100	0	0.495	0.514	0.507	0.498	1.453	0.488	0.825	80	415	100	876	1066	-1.015	290	586	362	704	35547	65988	10.788	17.425	0	0	0
4	23	8	"ybgF"	"STM0750"	19070	43980	100	5796	6351	3033	47	81	81	88	33	37	100	100	0	1867	1947	714	36	120	120	132	82	62	100	100	0	3.271	3.432	3.265	3.336	1.238	3.687	0.932	80	422	100	7462	8097	1.710	5715	1747	6270	1827	508080	155729	189.788	22.134	0	0	0
4	24	8	"aroG"	"STM0760"	19260	43980	100	1027	1086	516	47	78	78	84	30	35	100	100	0	2592	2778	1183	42	113	113	123	42	34	100	100	0	0.383	0.378	0.373	0.370	1.238	0.387	0.945	80	484	100	3428	3673	-1.385	949	2479	1008	2665	86882	222202	33.400	63.214	0	0	0
4	1	9	""	"STM0868"	15170	44140	110	590	638	203	31	94	94	102	36	35	98	98	0	6048	6635	1703	25	139	139	152	62	40	100	100	0	0.084	0.084	0.083	0.078	1.526	0.084	0.934	80	485	100	6405	7040	-3.575	496	5909	544	6496	51071	530798	14.889	104.565	0	0	0
4	2	9	"rimK"	"STM0875"	15340	44150	100	700	762	255	33	94	94	100	39	39	100	100	0	2568	2743	757	27	139	139	151	57	37	100	100	0	0.249	0.257	0.252	0.250	1.277	0.258	0.901	80	408	100	3035	3272	-2.003	606	2429	668	2604	60976	219417	16.974	45.474	0	0	0
4	3	9	"ybjF"	"STM0882"	15520	44140	110	1167	1163	212	18	93	93	98	33	33	100	100	0	3792	3635	680	18	141	141	154	61	39	100	100	0	0.294	0.306	0.301	0.307	1.155	0.303	0.960	80	466	100	4725	4564	-1.765	1074	3651	1070	3494	93007	290783	32.273	57.066	0	0	0
4	4	9	"artP"	"STM0891"	15700	44140	110	2905	2903	509	17	90	90	95	32	33	100	100	0	3693	3673	679	18	134	134	148	58	39	100	100	0	0.791	0.795	0.792	0.795	1.124	0.788	0.966	80	467	100	6374	6352	-0.338	2815	3559	2813	3539	232235	293870	87.750	60.776	0	0	0
4	5	9	""	"STM0896"	15880	44140	100	93	94	22	23	92	92	97	32	32	12	0	0	2192	2201	613	27	141	141	157	110	70	100	100	0	0.000	0.001	0.009	0.007	2.701	0.001	0.001	80	414	100	2052	2062	Error	1	2051	2	2060	7502	176051	-0.094	18.582	0	0	0
4	6	9	""	"STM0901"	16050	44140	100	83	89	31	34	89	89	95	28	29	12	6	0	3471	3293	1026	31	137	137	154	109	70	100	100	0	-0.002	0.000	0.006	0.006	4.531	348.282	0.023	80	418	100	3328	3156	Error	-6	3334	0	3156	7128	263461	-0.214	28.798	0	0	0
4	7	9	""	"STM1035"	16240	44140	100	131	135	46	34	85	85	89	26	29	67	42	0	1100	1144	525	45	134	134	144	46	31	100	100	0	0.048	0.050	0.051	0.044	2.707	0.043	0.328	80	407	100	1012	1060	-4.392	46	966	50	1010	10828	91546	1.769	21.739	0	0	0
4	8	9	""	"STM1039"	16410	44140	100	161	164	41	25	84	84	88	26	29	95	78	0	1674	1773	578	32	130	130	143	53	37	100	100	0	0.050	0.049	0.047	0.046	1.537	0.045	0.594	80	430	100	1621	1723	-4.326	77	1544	80	1643	13108	141810	2.923	30.755	0	0	0
4	9	9	"aceK"	"STM4185"	16590	44140	110	303	311	75	24	83	83	88	25	28	98	97	0	6262	6081	984	16	128	128	137	44	32	100	100	0	0.036	0.038	0.036	0.036	1.485	0.038	0.877	80	453	100	6354	6181	-4.801	220	6134	228	5953	24841	486464	8.920	135.091	0	0	0
4	10	9	""	"STM4196"	16760	44130	110	106	110	33	30	80	80	85	22	25	52	28	0	1458	1769	1047	59	125	125	135	45	33	100	100	0	0.020	0.018	0.020	0.018	2.087	0.018	0.316	80	463	100	1359	1674	-5.680	26	1333	30	1644	8830	141520	1.136	36.311	0	0	0
4	11	9	""	"STM4200"	16950	44150	110	372	376	63	16	80	80	85	25	29	100	100	0	8698	8419	1591	18	125	125	138	49	35	100	100	0	0.034	0.036	0.035	0.036	1.246	0.035	0.922	80	490	100	8865	8590	-4.876	292	8573	296	8294	30065	673547	11.640	169.000	0	0	0
4	12	9	""	"STM4204"	17130	44140	110	370	382	167	43	83	83	87	26	29	98	97	0	2713	2753	1078	39	129	129	137	44	32	100	100	0	0.111	0.114	0.113	0.105	1.514	0.117	0.891	80	466	100	2871	2923	-3.170	287	2584	299	2624	30572	220228	11.346	59.455	0	0	0
4	13	9	"pduE"	"STM2042"	17300	44150	100	215	279	266	95	82	82	87	26	29	98	95	0	2655	2509	557	22	121	121	130	40	30	100	100	0	0.052	0.082	0.063	0.061	2.044	0.082	0.298	80	418	100	2667	2585	-4.252	133	2534	197	2388	22356	200683	7.385	59.475	0	0	0
4	14	9	"pduV"	"STM2056"	17470	44140	100	135	147	40	27	80	80	85	24	28	92	56	0	2196	2200	533	24	117	117	127	40	31	100	100	0	0.026	0.032	0.029	0.026	2.194	0.030	0.484	80	408	100	2134	2150	-5.240	55	2079	67	2083	11768	175991	2.583	51.825	0	0	0
4	15	9	"stfF"	"STM0199"	17650	44150	100	124	127	30	23	80	80	108	387	358	0	0	0	2501	2617	607	23	118	118	144	162	112	100	100	0	0.018	0.019	0.017	0.016	2.150	0.017	0.380	80	442	100	2427	2546	-5.759	44	2383	47	2499	10192	209340	0.049	15.265	0	0	0
4	16	9	"thiH"	"STM4159"	17840	44150	110	420	428	73	17	85	85	94	36	38	100	100	0	4870	4898	456	9	122	122	147	161	109	100	100	0	0.071	0.072	0.071	0.070	1.204	0.070	0.875	80	465	100	5083	5119	-3.825	335	4748	343	4776	34201	391839	9.278	29.509	0	0	0
4	17	9	"yojN"	"STM2269"	18000	44150	110	1704	1713	247	14	83	83	99	98	98	100	100	0	4771	4816	526	10	115	115	158	292	184	100	100	0	0.348	0.347	0.348	0.344	1.104	0.349	0.964	80	464	100	6277	6331	-1.522	1621	4656	1630	4701	137075	385247	16.469	15.952	0	0	0
4	18	9	""	"STM4261"	18190	44160	100	87	97	42	43	78	78	93	101	108	3	1	0	580	766	483	63	110	110	159	309	194	83	30	0	0.019	0.029	0.033	0.033	2.940	0.117	0.102	80	430	100	479	675	-5.707	9	470	19	656	7786	61258	0.040	1.964	0	0	0
4	19	9	"traP"	"PSLT082"	18360	44150	100	114	116	31	26	83	83	88	28	31	51	20	0	3387	3345	1110	33	120	120	132	60	45	100	100	0	0.009	0.010	0.012	0.010	2.472	0.009	0.171	80	430	100	3298	3258	-6.720	31	3267	33	3225	9240	267578	1.000	53.550	0	0	0
4	20	9	""	"STM1542"	18530	44150	90	159	176	73	41	82	82	87	27	31	86	61	0	1675	2335	1509	64	130	130	151	118	78	100	100	0	0.050	0.043	0.041	0.037	1.695	0.039	0.709	52	365	100	1622	2299	-4.327	77	1545	94	2205	9143	121436	3.296	18.508	0	0	0
4	21	9	""	"STM4309"	18720	44150	110	220	215	34	15	82	82	86	25	29	100	98	0	7996	8110	717	8	124	124	142	105	73	100	100	0	0.018	0.017	0.017	0.016	1.321	0.016	0.793	80	488	100	8010	8119	-5.834	138	7872	133	7986	17232	648818	5.160	75.886	0	0	0
4	22	9	"adi"	"STM4296"	18890	44150	110	257	262	43	16	80	80	84	26	30	100	100	0	5491	5560	860	15	120	120	148	186	125	100	100	0	0.033	0.033	0.033	0.033	1.189	0.034	0.889	80	454	100	5548	5622	-4.923	177	5371	182	5440	20934	444835	6.846	29.097	0	0	0
4	23	9	"lpxO"	"STM4286"	19070	44150	100	1254	1162	281	24	77	77	82	27	32	100	100	0	4154	3849	925	24	120	120	147	193	131	100	100	0	0.292	0.291	0.286	0.290	1.143	0.284	0.965	80	418	100	5211	4814	-1.777	1177	4034	1085	3729	92992	307921	40.000	19.181	0	0	0
4	24	9	"nrfC"	"STM4279"	19260	44160	100	98	111	48	43	78	78	83	29	34	45	23	0	718	1045	1040	99	119	119	128	45	35	96	95	0	0.033	0.036	0.040	0.042	2.772	0.036	0.488	80	462	100	619	959	-4.904	20	599	33	926	8863	83562	0.966	20.378	0	0	0
4	1	10	"yafB"	"STM0255"	15160	44310	100	1007	954	175	18	88	88	94	33	35	100	100	0	5136	4814	931	19	134	134	149	61	40	100	100	0	0.184	0.185	0.188	0.185	1.173	0.182	0.962	80	452	100	5921	5546	-2.444	919	5002	866	4680	76342	385154	26.061	76.475	0	0	0
4	2	10	""	"STM0274"	15340	44320	100	440	448	67	14	88	88	94	31	32	100	100	0	9047	9157	825	9	141	141	152	58	38	100	100	0	0.040	0.040	0.040	0.039	1.148	0.039	0.917	80	430	100	9258	9376	-4.661	352	8906	360	9016	35856	732531	11.419	155.259	0	0	0
4	3	10	""	"STM0282"	15520	44320	100	171	165	39	23	90	90	97	33	34	85	58	0	3634	3480	844	24	146	146	155	57	36	100	100	0	0.023	0.022	0.023	0.021	1.833	0.020	0.437	80	420	100	3569	3409	-5.428	81	3488	75	3334	13205	278387	2.061	58.333	0	0	0
4	4	10	""	"STM0288"	15700	44320	100	110	123	54	43	90	90	96	30	31	32	13	0	1179	1513	1226	81	145	145	160	63	39	100	100	0	0.019	0.024	0.022	0.023	2.566	0.025	0.256	80	461	100	1054	1401	-5.692	20	1034	33	1368	9852	121068	0.900	21.476	0	0	0
4	5	10	""	"STM0297"	15880	44290	50	115	125	50	40	94	94	96	31	32	50	25	0	519	519	211	40	194	194	221	93	42	83	66	0	0.065	0.095	0.211	0.097	6.246	0.120	0.213	12	104	100	346	356	-3.952	21	325	31	325	1505	6224	0.935	3.204	0	0	0
4	6	10	"yafJ"	"STM0311"	16050	44320	100	847	829	273	32	89	89	93	28	30	100	100	0	1979	1890	532	28	140	140	153	61	39	100	100	0	0.412	0.423	0.417	0.406	1.257	0.428	0.961	80	444	100	2597	2490	-1.279	758	1839	740	1750	66333	151198	26.286	28.475	0	0	0
4	7	10	"ycfJ"	"STM1212"	16220	44310	110	285	329	208	63	84	84	89	28	31	98	96	0	587	709	528	74	129	129	140	61	43	98	96	0	0.439	0.422	0.433	0.427	1.703	0.442	0.739	80	490	100	659	825	-1.188	201	458	245	580	26354	56724	8.571	9.328	0	0	0
4	8	10	"ycfX"	"STM1220"	16420	44330	110	1723	1713	343	20	85	85	90	30	33	100	100	0	3850	3698	764	20	127	127	141	64	45	100	100	0	0.440	0.456	0.449	0.458	1.199	0.447	0.966	80	475	100	5361	5199	-1.185	1638	3723	1628	3571	137007	295815	54.100	55.578	0	0	0
4	9	10	""	"STM1236"	16580	44320	100	137	152	72	47	84	84	89	25	28	77	55	0	409	455	234	51	123	123	134	42	31	100	100	0	0.185	0.205	0.170	0.174	1.784	0.226	0.648	80	383	100	339	400	-2.432	53	286	68	332	12131	36373	2.520	7.643	0	0	0
4	10	10	""	"STM1253"	16750	44320	110	151	170	77	45	85	85	88	26	29	88	66	0	634	707	317	44	128	128	136	46	33	100	98	0	0.130	0.147	0.126	0.120	2.495	0.156	0.640	80	500	100	572	664	-2.939	66	506	85	579	13608	56534	3.154	12.413	0	0	0
4	11	10	"yoaG"	"STM1272"	16950	44320	100	106	128	82	64	83	83	87	27	31	41	17	0	410	477	218	45	129	129	139	49	35	100	98	0	0.082	0.129	0.091	0.079	2.720	0.193	0.464	80	438	100	304	393	-3.611	23	281	45	348	10238	38149	1.519	6.898	0	0	0
4	12	10	""	"STM1276"	17120	44320	90	189	195	61	31	82	82	86	23	26	96	88	0	663	677	172	25	126	126	134	43	32	100	100	0	0.199	0.205	0.190	0.180	1.906	0.192	0.666	52	350	100	644	664	-2.327	107	537	113	551	10145	35204	4.739	12.628	0	0	0
4	13	10	"rstB"	"STM1471"	17300	44330	110	446	442	80	18	82	82	85	23	27	100	100	0	5161	5064	1121	22	123	123	131	37	28	100	100	0	0.072	0.073	0.072	0.073	1.193	0.070	0.942	80	465	100	5402	5301	-3.791	364	5038	360	4941	35371	405085	15.522	133.324	0	0	0
4	14	10	"ydgH"	"STM1478"	17470	44320	110	4890	4843	663	13	82	82	89	61	68	100	100	0	4540	4587	537	11	121	121	130	42	32	100	100	0	1.088	1.066	1.073	1.057	1.159	1.077	0.961	80	479	100	9227	9227	0.122	4808	4419	4761	4466	387465	366981	77.934	106.119	0	0	0
4	15	10	"ynfM"	"STM1486"	17650	44330	100	720	734	134	18	80	80	105	334	318	100	41	0	7246	7235	908	12	117	117	124	42	33	100	100	0	0.090	0.092	0.091	0.091	1.228	0.089	0.920	80	420	100	7769	7772	-3.478	640	7129	654	7118	58700	578798	1.883	169.310	0	0	0
4	16	10	""	"STM1493"	17820	44330	110	328	333	55	16	78	78	83	26	31	100	100	0	4018	4021	450	11	114	114	142	169	119	100	100	0	0.064	0.065	0.064	0.064	1.223	0.062	0.892	80	454	100	4154	4162	-3.965	250	3904	255	3907	26667	321688	9.615	22.953	0	0	0
4	17	10	"ynfD"	"STM1500"	18000	44330	100	241	264	126	47	78	78	86	65	75	95	70	0	665	693	295	42	111	111	152	251	165	95	62	0	0.294	0.320	0.314	0.299	1.410	0.329	0.826	80	408	100	717	768	-1.765	163	554	186	582	21090	55445	2.738	2.155	0	0	0
4	18	10	"udg"	"STM2080"	18170	44330	100	1153	1120	187	16	77	77	86	40	46	100	100	0	5347	5222	938	17	109	109	135	121	89	100	100	0	0.205	0.204	0.205	0.204	1.148	0.202	0.969	80	419	100	6314	6156	-2.283	1076	5238	1043	5113	89598	417781	25.850	42.041	0	0	0
4	19	10	""	"STM2787"	18350	44330	90	89	93	26	27	82	82	90	39	43	11	3	0	871	889	241	27	117	117	141	106	75	100	100	0	0.009	0.014	0.020	0.019	2.739	0.011	0.016	52	366	100	761	783	-6.751	7	754	11	772	4838	46205	0.077	7.057	0	0	0
4	20	10	"gabT"	"STM2792"	18530	44330	100	298	307	65	21	83	83	89	29	32	100	100	0	5899	5839	976	16	122	122	137	64	46	100	100	0	0.037	0.039	0.039	0.038	1.219	0.039	0.893	80	452	100	5992	5941	-4.748	215	5777	224	5717	24556	467150	7.517	89.094	0	0	0
4	21	10	"mobA"	"STM3994"	18710	44330	100	559	559	118	21	81	81	86	25	29	100	100	0	2301	2256	417	18	118	118	126	38	30	100	100	0	0.219	0.224	0.219	0.221	1.193	0.222	0.941	80	420	100	2661	2616	-2.191	478	2183	478	2138	44683	180496	18.920	56.053	0	0	0
4	22	10	""	"STM4014"	18890	44330	110	113	120	33	27	79	79	85	26	30	63	25	0	2781	2776	857	30	123	123	142	134	94	100	100	0	0.013	0.015	0.013	0.012	2.070	0.015	0.320	80	480	100	2692	2694	-6.289	34	2658	41	2653	9589	222059	1.346	19.657	0	0	0
4	23	10	""	"STM4033"	19070	44320	100	89	91	23	25	79	79	82	24	29	21	3	0	170	195	81	41	125	125	134	50	37	47	28	0	0.222	0.171	0.247	0.285	3.664	0.224	0.277	80	420	100	55	82	-2.170	10	45	12	70	7288	15576	0.375	1.220	-50	0	0
4	24	10	""	"STM4054"	19250	44330	110	91	101	56	55	75	75	79	23	29	28	10	0	2457	2634	1286	48	120	120	127	41	32	100	100	0	0.007	0.010	0.008	0.008	2.582	0.014	0.236	80	511	100	2353	2540	-7.190	16	2337	26	2514	8097	210691	0.957	61.146	0	0	0
4	1	11	""	"STM2943"	15160	44490	100	224	220	39	17	88	88	94	31	32	100	95	0	5679	5450	794	14	138	138	151	55	36	100	100	0	0.025	0.025	0.025	0.024	1.358	0.024	0.738	80	483	100	5677	5444	-5.348	136	5541	132	5312	17596	436026	4.065	96.345	0	0	0
4	2	11	""	"STM2955"	15350	44500	90	163	171	55	32	85	85	89	27	30	82	67	0	372	384	177	46	139	139	151	57	37	90	75	0	0.335	0.351	0.370	0.387	2.124	0.254	0.531	52	356	100	311	331	-1.579	78	233	86	245	8896	19957	3.037	4.088	0	0	0
4	3	11	"yqcC"	"STM2965"	15510	44490	100	113	136	77	56	87	87	93	29	31	43	22	0	227	285	217	76	142	142	155	70	45	55	26	0	0.306	0.343	0.407	0.387	2.825	0.287	0.499	80	428	100	111	192	-1.709	26	85	49	143	10917	22823	1.483	1.857	-50	0	0
4	4	11	"fucO"	"STM2973"	15700	44500	100	293	290	68	23	84	84	91	29	31	97	96	0	7138	7141	1543	21	137	137	148	52	35	100	100	0	0.030	0.029	0.029	0.028	1.498	0.028	0.860	80	430	100	7210	7210	-5.066	209	7001	206	7004	23189	571254	6.862	134.481	0	0	0
4	5	11	"fucK"	"STM2977"	15870	44500	100	161	163	35	21	85	85	91	29	31	95	66	0	3396	3428	594	17	137	137	154	64	41	100	100	0	0.023	0.024	0.024	0.022	1.513	0.021	0.499	80	440	100	3335	3369	-5.422	76	3259	78	3291	13028	274251	2.483	51.156	0	0	0
4	6	11	"csdA"	"STM2984"	16050	44500	110	662	680	151	22	87	87	92	28	30	100	100	0	2438	2457	587	23	137	137	147	50	34	100	100	0	0.250	0.256	0.250	0.255	1.214	0.247	0.917	80	466	100	2876	2913	-2.001	575	2301	593	2320	54416	196533	21.000	46.200	0	0	0
4	7	11	"yqhE"	"STM3165"	16230	44500	110	1086	1083	213	19	86	86	89	23	25	100	100	0	4457	4407	774	17	133	133	141	47	33	100	100	0	0.231	0.233	0.224	0.232	1.176	0.230	0.945	80	492	100	5324	5271	-2.112	1000	4324	997	4274	86651	352591	43.217	90.766	0	0	0
4	8	11	""	"STM3175"	16410	44500	100	202	235	123	52	83	83	85	24	28	97	90	0	1114	1465	1070	73	123	123	136	49	36	100	100	0	0.120	0.113	0.115	0.105	2.022	0.104	0.754	80	396	100	1110	1494	-3.058	119	991	152	1342	18818	117207	6.250	27.122	0	0	0
4	9	11	"STMF1.5"	"Not LT2a91"	16580	44490	100	91	96	34	35	83	83	87	25	28	22	10	0	147	173	105	60	122	122	131	46	35	33	17	0	0.320	0.255	0.492	0.518	3.528	0.214	0.250	80	418	100	33	64	-1.644	8	25	13	51	7700	13869	0.360	0.913	-50	0	0
4	10	11	"yfiO"	"STM2663"	16760	44500	100	1480	1501	621	41	85	85	89	26	29	100	100	0	1102	1050	319	30	125	125	134	40	29	100	100	0	1.428	1.531	1.535	1.487	1.227	1.615	0.939	80	432	100	2372	2341	0.514	1395	977	1416	925	120049	84013	54.308	22.900	0	0	0
4	11	11	""	"STM2680"	16940	44500	100	277	329	168	51	80	80	85	27	31	100	95	0	1337	1571	846	53	121	121	128	41	32	100	100	0	0.162	0.172	0.162	0.161	1.490	0.168	0.855	80	432	100	1413	1699	-2.626	197	1216	249	1450	26305	125701	9.037	35.195	0	0	0
4	12	11	""	"STM2690"	17120	44490	110	149	165	71	43	77	77	83	23	27	90	75	0	1937	2304	1386	60	120	120	128	42	32	100	100	0	0.040	0.040	0.039	0.035	1.731	0.040	0.724	80	480	100	1889	2272	-4.657	72	1817	88	2184	13230	184323	3.565	51.810	0	0	0
4	13	11	"ybbN"	"STM0504"	17300	44500	110	2874	2919	590	20	80	80	85	25	29	100	100	0	3345	3376	408	12	121	121	130	40	30	100	100	0	0.867	0.872	0.865	0.858	1.170	0.891	0.959	80	466	100	6018	6094	-0.207	2794	3224	2839	3255	233482	270108	113.360	81.150	0	0	0
4	14	11	"allA"	"STM0515"	17480	44510	110	411	444	156	35	81	81	102	316	309	55	3	0	2890	2986	806	26	121	121	130	42	32	100	100	0	0.119	0.127	0.120	0.123	1.362	0.126	0.875	80	465	100	3099	3228	-3.069	330	2769	363	2865	35498	238897	1.082	68.000	0	0	0
4	15	11	""	"STM0520"	17650	44510	100	177	175	46	26	77	77	98	328	334	0	0	0	3769	3631	1082	29	113	113	119	35	29	100	100	0	0.027	0.028	0.028	0.026	1.690	0.019	0.006	80	420	100	3756	3616	-5.192	100	3656	98	3518	14018	290460	0.235	100.343	0	0	0
4	16	11	"ybbY"	"STM0524"	17830	44500	110	257	254	66	25	77	77	81	26	32	96	95	0	6706	6722	1696	25	111	111	125	91	72	100	100	0	0.027	0.027	0.027	0.025	1.390	0.026	0.821	80	440	100	6775	6788	-5.195	180	6595	177	6611	20318	537781	6.654	72.495	0	0	0
4	17	11	"ylbE"	"STM0530"	18000	44500	100	111	115	25	21	81	81	85	25	29	61	21	0	3769	3607	808	22	116	116	125	37	29	100	100	0	0.008	0.010	0.009	0.008	2.094	0.009	0.264	80	396	100	3683	3525	-6.928	30	3653	34	3491	9223	288594	1.200	94.108	0	0	0
4	18	11	"cysS"	"STM0537"	18170	44510	100	7167	7153	1682	23	82	82	100	126	126	100	100	0	6228	6062	1263	20	116	116	136	112	82	100	100	0	1.159	1.189	1.186	1.181	1.217	1.190	0.965	80	418	100	13197	13017	0.213	7085	6112	7071	5946	572234	484925	55.976	52.911	0	0	0
4	19	11	"yohJ"	"STM2181"	18360	44510	100	115	119	24	20	82	82	100	123	123	0	0	0	692	679	189	27	117	117	137	113	82	100	93	0	0.057	0.066	0.064	0.059	2.094	0.059	0.284	80	440	100	608	599	-4.123	33	575	37	562	9559	54299	0.154	4.796	0	0	0
4	20	11	"galS"	"STM2191"	18540	44510	100	273	274	50	18	84	84	88	25	28	100	100	0	3732	3676	993	27	121	121	128	35	27	100	100	0	0.052	0.053	0.054	0.054	1.261	0.051	0.881	80	432	100	3800	3745	-4.256	189	3611	190	3555	21945	294062	7.440	101.371	0	0	0
4	21	11	"lysP"	"STM2200"	18720	44500	110	3603	3646	686	18	83	83	86	24	27	100	100	0	6768	6926	893	12	122	122	128	39	30	100	100	0	0.530	0.524	0.527	0.517	1.172	0.527	0.960	80	489	100	10166	10367	-0.917	3520	6646	3563	6804	291706	554072	148.333	174.308	0	0	0
4	22	11	"yejH"	"STM2223"	18900	44510	100	1320	1284	289	22	80	80	83	26	31	100	100	0	7899	7788	1339	17	117	117	124	41	33	100	100	0	0.159	0.157	0.155	0.153	1.218	0.157	0.951	80	408	100	9022	8875	-2.650	1240	7782	1204	7671	102754	623026	46.192	186.927	0	0	0
4	23	11	""	"STM2231"	19070	44500	100	66	76	34	44	80	80	83	25	30	12	6	0	131	164	119	72	123	123	129	42	32	26	12	0	-1.750	-0.098	0.660	0.550	3.575	0.241	0.350	80	430	100	-6	37	Error	-14	8	-4	41	6104	13159	-0.280	0.833	-50	0	0
4	24	11	""	"STM2240"	19250	44510	100	784	789	156	19	79	79	81	22	27	100	100	0	4795	4764	890	18	123	123	130	42	32	100	100	0	0.151	0.153	0.150	0.152	1.193	0.151	0.951	80	464	100	5377	5351	-2.728	705	4672	710	4641	63153	381127	32.182	110.333	0	0	0
4	1	12	"phoP"	"STM1231"	15160	44670	100	3487	3423	880	25	88	88	94	31	32	100	100	0	1608	1611	308	19	135	135	147	56	38	100	100	0	2.308	2.259	2.258	2.218	1.168	2.360	0.958	80	464	100	4872	4811	1.206	3399	1473	3335	1476	273819	128854	107.387	26.143	0	0	0
4	2	12	"phoP"	"STM1231"	15340	44680	100	4682	4658	1408	30	89	89	94	32	34	100	100	0	2292	2176	564	25	131	131	141	52	36	100	100	0	2.125	2.234	2.183	2.226	1.185	2.298	0.965	80	418	100	6754	6614	1.088	4593	2161	4569	2045	372677	174051	142.625	39.135	0	0	0
4	3	12	"phoQ"	"STM1230"	15510	44680	100	1115	1173	375	31	89	89	96	34	35	100	100	0	1343	1369	316	23	143	143	155	69	44	100	98	0	0.855	0.884	0.841	0.869	1.317	0.892	0.881	80	428	100	2226	2310	-0.226	1026	1200	1084	1226	93853	109549	31.676	17.594	0	0	0
4	4	12	"phoQ"	"STM1230"	15700	44680	110	3840	3952	1256	31	84	84	90	28	31	100	100	0	4628	4706	1449	30	130	130	139	48	34	100	100	0	0.835	0.845	0.836	0.850	1.151	0.843	0.973	80	466	100	8254	8444	-0.260	3756	4498	3868	4576	316141	376472	137.929	95.146	0	0	0
4	5	12	"phoQ"	"STM1230"	15870	44670	100	1378	1375	329	23	83	83	87	26	29	100	100	0	1679	1611	419	26	127	127	138	48	34	100	100	0	0.834	0.871	0.864	0.886	1.213	0.859	0.947	80	408	100	2847	2776	-0.261	1295	1552	1292	1484	109998	128870	49.538	30.688	0	0	0
4	6	12	"hupA"	"STM4170"	16050	44670	110	2650	2589	847	32	88	88	91	26	28	100	100	0	459	480	138	28	139	139	149	54	36	100	97	0	8.006	7.334	7.753	7.333	1.336	7.494	0.868	80	478	100	2882	2842	3.001	2562	320	2501	341	207121	38425	96.077	6.130	0	0	0
4	7	12	"sopB"	"STM1091"	16240	44680	110	218	215	33	15	85	85	89	25	28	100	98	0	7858	7614	1137	14	140	140	149	59	39	100	100	0	0.017	0.017	0.017	0.017	1.288	0.017	0.795	80	467	100	7851	7604	-5.859	133	7718	130	7474	17195	609109	5.040	126.525	0	0	0
4	8	12	"pipC"	"STM0375"	16410	44670	100	99	101	21	20	82	82	84	22	26	37	12	0	792	810	136	16	128	128	138	50	36	100	100	0	0.026	0.028	0.033	0.030	2.293	0.028	0.139	80	408	100	681	701	-5.288	17	664	19	682	8049	64797	0.773	13.440	0	0	0
4	9	12	"pipC"	"STM0375"	16590	44680	100	122	125	25	20	79	79	83	24	28	78	40	0	1046	1015	220	21	127	127	134	48	35	100	100	0	0.047	0.052	0.049	0.048	1.699	0.050	0.447	80	440	100	962	934	-4.418	43	919	46	888	10011	81183	1.750	18.354	0	0	0
4	10	12	"ssrB"	"STM1391"	16780	44680	110	104	113	52	46	78	78	84	30	35	45	13	0	910	861	272	31	122	122	131	41	31	100	100	0	0.033	0.047	0.039	0.039	2.547	0.040	0.120	80	467	100	814	774	-4.922	26	788	35	739	9059	68844	0.967	17.805	0	0	0
4	11	12	"ssrB"	"STM1391"	16950	44680	100	182	186	39	20	76	76	80	22	27	100	96	0	1493	1479	363	24	115	115	124	43	34	100	100	0	0.077	0.081	0.084	0.079	1.472	0.075	0.764	80	396	100	1484	1474	-3.700	106	1378	110	1364	14909	118359	4.818	31.512	0	0	0
4	12	12	"ssrB"	"STM1391"	17120	44670	110	214	211	51	24	76	76	79	21	26	97	93	0	2014	2041	284	13	116	116	127	43	33	100	100	0	0.073	0.070	0.072	0.064	1.723	0.072	0.843	80	479	100	2036	2060	-3.782	138	1898	135	1925	16917	163259	6.286	44.512	0	0	0
4	13	12	"lrp"	"STM0959"	17300	44680	100	2547	2490	539	21	79	79	82	23	28	100	100	0	1472	1425	263	18	118	118	128	39	30	100	100	0	1.823	1.845	1.841	1.831	1.113	1.906	0.967	80	420	100	3822	3718	0.866	2468	1354	2411	1307	199198	114002	104.696	33.256	0	0	0
4	14	12	"lrp"	"STM0959"	17470	44680	100	2671	2579	596	23	79	79	83	22	26	100	100	0	1996	1933	437	22	120	120	127	39	30	100	100	0	1.382	1.379	1.380	1.383	1.190	1.389	0.959	80	408	100	4468	4313	0.466	2592	1876	2500	1813	206336	154618	113.455	46.308	0	0	0
4	15	12	"gyrA"	"STM2272"	17650	44690	100	2885	2956	872	29	82	82	84	23	27	100	100	0	1307	1321	417	31	121	121	127	37	29	100	100	0	2.363	2.395	2.381	2.440	1.224	2.384	0.934	80	409	100	3989	4074	1.241	2803	1186	2874	1200	236452	105668	124.870	32.270	0	0	0
4	16	12	"gyrA"	"STM2272"	17820	44670	110	10692	10705	3372	31	80	80	87	40	45	100	100	0	4509	4531	1121	24	117	117	126	41	32	100	100	0	2.416	2.407	2.397	2.341	1.205	2.489	0.972	80	479	100	15004	15039	1.273	10612	4392	10625	4414	856371	362449	265.450	107.439	0	0	0
4	17	12	"csrA"	"STM2826"	18010	44680	100	629	759	568	74	81	81	88	40	45	100	100	0	245	282	194	68	116	116	125	42	33	95	82	0	4.248	4.084	4.615	4.350	1.680	4.481	0.494	80	430	100	677	844	2.087	548	129	678	166	60740	22583	16.775	3.738	0	0	0
4	18	12	"csrA"	"STM2826"	18180	44680	110	539	620	326	52	76	76	85	52	61	100	100	0	216	221	71	32	109	109	122	52	42	85	53	0	4.327	4.857	5.127	5.271	1.850	5.148	0.640	80	453	100	570	656	2.113	463	107	544	112	49561	17702	10.288	1.904	0	0	0
4	19	12	"yhhP"	"STM3578"	18360	44680	100	101	120	77	64	74	74	81	29	35	46	15	0	187	264	220	83	107	107	119	54	45	71	38	0	0.338	0.293	0.311	0.348	2.684	0.317	0.746	80	408	100	107	203	-1.567	27	80	46	157	9606	21106	1.345	2.685	-50	0	0
4	20	12	"yhhP"	"STM3578"	18530	44690	100	122	137	58	42	78	78	82	25	30	80	42	0	263	304	162	53	118	118	125	41	32	96	85	0	0.303	0.317	0.323	0.326	1.724	0.313	0.641	80	418	100	189	245	-1.720	44	145	59	186	10944	24352	2.200	4.366	0	0	0
4	21	12	"yhhP"	"STM3578"	18720	44700	100	140	159	80	50	80	80	84	23	27	87	71	0	348	385	205	53	123	123	130	38	29	100	96	0	0.267	0.302	0.281	0.256	2.066	0.316	0.748	80	424	100	285	341	-1.907	60	225	79	262	12722	30823	3.261	6.711	0	0	0
4	22	12	"topA"	"STM1714"	18890	44680	110	9251	8685	3305	38	79	79	88	102	115	100	100	0	8991	8503	2837	33	117	117	127	66	51	100	100	0	1.034	1.026	1.030	0.980	1.347	1.051	0.953	80	467	100	18046	16992	0.048	9172	8874	8606	8386	694778	680266	84.284	126.909	0	0	0
4	23	12	"topA"	"STM1714"	19080	44690	100	379	421	266	63	82	82	90	105	116	92	66	0	443	482	276	57	118	118	130	67	51	96	90	0	0.914	0.931	0.910	0.917	1.471	0.959	0.887	80	428	100	622	703	-0.130	297	325	339	364	33697	38532	3.152	5.254	0	0	0
4	24	12	"fur"	"STM0693"	19250	44690	100	1579	1658	854	51	84	84	88	26	29	100	100	0	1101	1165	542	46	130	130	139	51	36	100	100	0	1.540	1.521	1.508	1.506	1.198	1.560	0.956	80	440	100	2466	2609	0.623	1495	971	1574	1035	132603	93195	60.385	20.118	0	0	0
4	1	13	"ctrl-buffer"	"ctrl-buffer"	15160	44850	100	77	84	31	36	85	85	89	25	28	11	5	0	141	150	49	32	126	126	140	53	37	25	5	0	-0.533	-0.042	0.714	0.644	3.320	0.260	0.179	80	474	100	7	23	Error	-8	15	-1	24	6682	11975	-0.200	0.189	-50	0	0
4	2	13	"ctrl-buffer"	"ctrl-buffer"	15340	44850	100	78	83	32	38	83	83	87	26	29	11	6	0	132	148	72	48	127	127	134	47	35	18	7	0	-1.000	0.000	0.500	0.574	4.185	0.329	0.358	80	418	100	0	21	Error	-5	5	0	21	6656	11810	-0.154	0.298	-50	0	0
4	3	13	"ctrl-buffer"	"ctrl-buffer"	15510	44850	100	79	89	64	71	86	86	90	27	30	8	5	0	128	142	69	48	132	132	143	53	37	13	3	0	1.750	0.300	0.580	0.522	2.357	0.583	0.366	80	391	100	-11	13	0.807	-7	-4	3	10	7142	11338	-0.037	-0.019	-50	0	0
4	4	13	"ctrl-buffer"	"ctrl-buffer"	15690	44850	100	90	93	36	38	85	85	90	26	28	17	3	0	157	163	50	30	127	127	136	47	34	33	10	0	0.167	0.222	0.459	0.560	3.343	0.277	0.171	80	430	100	35	44	-2.585	5	30	8	36	7447	13004	0.115	0.574	-50	0	0
4	5	13	"ctrl-buffer"	"ctrl-buffer"	15870	44850	100	78	79	23	29	83	83	88	25	28	10	1	0	116	125	43	34	131	131	139	49	35	10	2	0	0.333	0.667	0.603	0.554	2.478	0.354	0.303	80	432	100	-20	-10	-1.585	-5	-15	-4	-6	6321	9961	-0.360	-0.286	-50	0	0
4	6	13	"ctrl-buffer"	"ctrl-buffer"	16050	44850	100	82	87	25	28	86	86	90	27	30	16	5	0	139	155	67	43	136	136	145	52	35	22	7	0	-1.333	0.053	0.500	0.499	3.357	0.246	0.263	80	420	100	-1	20	Error	-4	3	1	19	6945	12408	-0.111	0.192	-50	0	0
4	7	13	"ctrl-buffer"	"ctrl-buffer"	16220	44850	100	81	84	24	28	86	86	89	24	26	15	3	0	141	147	48	32	139	139	149	58	38	11	2	0	-2.500	-0.250	0.607	0.575	3.219	0.214	0.207	80	419	100	-3	6	Error	-5	2	-2	8	6705	11751	-0.208	-0.034	-50	0	0
4	8	13	"ctrl-buffer"	"ctrl-buffer"	16400	44850	100	82	86	24	27	86	86	88	23	26	17	2	0	141	147	38	25	135	135	145	56	38	11	1	0	-0.667	0.000	0.809	0.800	3.321	0.376	0.286	80	442	100	2	12	Error	-4	6	0	12	6862	11772	-0.087	0.036	-50	0	0
4	9	13	"ctrl-buffer"	"ctrl-buffer"	16580	44850	100	88	96	26	27	83	83	85	25	29	30	7	0	158	174	60	34	132	132	140	47	33	36	15	0	0.192	0.310	0.573	0.498	3.668	0.309	0.273	80	420	100	31	55	-2.379	5	26	13	42	7657	13882	0.440	0.723	-50	0	0
4	10	13	"ctrl-buffer"	"ctrl-buffer"	16760	44850	100	83	92	39	42	78	78	83	29	34	22	11	0	137	160	116	72	122	122	135	51	37	26	8	0	0.333	0.368	0.558	0.554	2.221	0.284	0.314	80	431	100	20	52	-1.585	5	15	14	38	7362	12829	0.310	0.490	-50	0	0
4	11	13	"ctrl-buffer"	"ctrl-buffer"	16940	44850	100	77	79	18	22	79	79	82	24	29	7	1	0	134	142	39	27	122	122	133	46	34	17	6	0	-0.167	0.000	0.536	0.525	3.097	0.286	0.241	80	418	100	10	20	Error	-2	12	0	20	6330	11328	-0.125	0.196	-50	0	0
4	12	13	"ctrl-buffer"	"ctrl-buffer"	17110	44860	100	75	79	22	27	78	78	81	23	28	12	5	0	132	138	41	29	116	116	125	42	33	23	7	0	-0.187	0.045	0.682	0.605	3.665	0.291	0.221	80	418	100	13	23	Error	-3	16	1	22	6303	11031	-0.087	0.310	-50	0	0
4	13	13	"ctrl-buffer"	"ctrl-buffer"	17290	44860	100	79	79	19	24	78	78	81	23	28	12	2	0	122	129	40	31	117	117	127	44	34	20	3	0	0.200	0.083	0.467	0.515	4.036	0.342	0.314	80	432	100	6	13	-2.322	1	5	1	12	6306	10348	-0.087	0.045	-50	0	0
4	14	13	"ctrl-buffer"	"ctrl-buffer"	17470	44860	100	77	85	35	41	81	81	85	24	28	18	7	0	120	137	63	45	122	122	131	43	32	20	7	0	2.000	0.267	0.657	0.642	2.755	0.392	0.358	80	420	100	-6	19	1.000	-4	-2	4	15	6769	10982	0.000	0.140	-50	0	0
4	15	13	"ctrl-buffer"	"ctrl-buffer"	17650	44860	100	81	87	35	40	82	82	85	24	28	17	7	0	123	139	51	36	123	123	133	46	34	22	7	0	100000.000	0.313	0.652	0.602	3.168	0.397	0.275	80	418	100	-1	21	16.610	-1	0	5	16	6948	11153	0.083	0.130	-50	0	0
4	16	13	"ctrl-buffer"	"ctrl-buffer"	17820	44860	100	80	84	25	29	77	77	81	25	30	21	8	0	124	132	40	30	117	117	126	42	33	22	8	0	0.429	0.467	0.582	0.619	3.448	0.337	0.188	80	418	100	10	22	-1.222	3	7	7	15	6740	10590	0.120	0.143	-50	0	0
4	17	13	"ctrl-buffer"	"ctrl-buffer"	18000	44860	100	82	87	26	29	76	76	80	22	27	26	12	0	132	145	52	35	116	116	125	41	32	28	17	0	0.375	0.379	0.524	0.655	2.966	0.317	0.305	80	432	100	22	40	-1.415	6	16	11	29	6928	11620	0.318	0.488	-50	0	0
4	18	13	"ctrl-buffer"	"ctrl-buffer"	18180	44860	100	75	80	25	31	74	74	80	28	35	16	2	0	119	129	41	31	108	108	125	57	45	12	5	0	0.091	0.286	0.659	0.581	4.020	0.394	0.388	80	432	100	12	27	-3.459	1	11	6	21	6373	10343	0.000	0.070	-50	0	0
4	19	13	"ctrl-buffer"	"ctrl-buffer"	18360	44860	100	68	74	23	31	74	74	80	29	36	12	1	0	99	109	37	33	110	110	124	55	44	5	1	0	0.545	0.000	0.789	0.803	3.659	0.455	0.436	80	420	100	-17	-1	-0.874	-6	-11	0	-1	5926	8740	-0.207	-0.273	-50	0	0
4	20	13	"ctrl-buffer"	"ctrl-buffer"	18530	44860	100	71	76	24	31	77	77	80	22	27	13	5	0	116	126	42	33	113	113	122	38	31	21	6	0	-2.000	-0.077	0.777	0.820	3.265	0.366	0.307	80	408	100	-3	12	Error	-6	3	-1	13	6081	10054	-0.182	0.105	-50	0	0
4	21	13	"ctrl-buffer"	"ctrl-buffer"	18710	44860	100	78	80	27	33	79	79	83	24	28	16	6	0	118	130	51	39	118	118	125	39	31	21	10	0	100000.000	0.083	0.675	0.599	3.924	0.448	0.343	80	407	100	-1	13	16.610	-1	0	1	12	6419	10384	-0.125	0.128	-50	0	0
4	22	13	"ctrl-buffer"	"ctrl-buffer"	18890	44860	100	80	84	23	27	79	79	88	105	119	0	0	0	123	132	39	29	121	121	130	65	50	15	0	0	0.500	0.455	0.556	0.526	3.212	0.336	0.284	80	432	100	3	16	-1.000	1	2	5	11	6751	10535	-0.038	0.031	-50	0	0
4	23	13	"ctrl-buffer"	"ctrl-buffer"	19070	44860	100	79	84	27	32	82	82	85	23	27	16	5	0	127	144	56	38	127	127	132	41	31	26	11	0	100000.000	0.118	0.605	0.584	3.656	0.400	0.295	80	408	100	-3	19	16.610	-3	0	2	17	6696	11492	-0.043	0.293	-50	0	0
4	24	13	"ctrl-buffer"	"ctrl-buffer"	19240	44860	100	74	75	21	28	81	81	89	57	64	1	0	0	124	135	45	33	127	127	137	55	40	13	3	0	2.333	-0.750	0.649	0.581	3.258	0.338	0.282	80	440	100	-10	2	1.222	-7	-3	-6	8	6039	10830	-0.246	-0.036	-50	0	0
4	1	14	""	"STM1553"	15160	45040	100	137	138	27	19	80	80	84	22	26	91	70	0	3041	2963	542	18	122	122	130	44	33	100	100	0	0.020	0.020	0.020	0.019	1.690	0.020	0.524	80	506	100	2976	2899	-5.678	57	2919	58	2841	11016	237031	2.455	64.386	0	0	0
4	2	14	""	"STM3783"	15340	45040	110	88	118	165	139	80	80	84	24	28	27	10	0	514	555	249	44	126	126	135	46	34	100	100	0	0.021	0.089	0.052	0.050	3.059	0.227	0.330	80	517	100	396	467	-5.600	8	388	38	429	9448	44400	1.417	9.130	0	0	0
4	3	14	""	"STM2242"	15520	45030	120	84	90	27	30	81	81	85	25	29	22	6	0	895	930	507	54	123	123	133	46	34	100	99	0	0.004	0.011	0.027	0.019	3.596	0.018	0.105	120	601	100	775	816	-8.007	3	772	9	807	10833	111607	0.200	17.326	0	0	0
4	4	14	"yfiM"	"STM2653"	15700	45040	100	259	268	83	30	81	81	85	26	30	100	97	0	1166	1201	445	37	127	127	134	45	33	100	100	0	0.171	0.174	0.169	0.169	1.409	0.168	0.862	80	445	100	1217	1261	-2.545	178	1039	187	1074	21455	96092	7.038	23.711	0	0	0
4	5	14	"oxyS"	"STM4124"	15870	45030	100	85	93	31	33	82	82	87	25	28	23	10	0	174	214	139	64	130	130	140	48	34	47	27	0	0.068	0.131	0.329	0.259	3.745	0.147	0.244	80	452	100	47	95	-3.874	3	44	11	84	7402	17099	0.240	1.542	-50	0	0
4	6	14	""	"STM4302"	16050	45030	100	93	98	32	32	83	83	86	23	26	31	13	0	804	968	647	66	130	130	137	45	32	100	100	0	0.015	0.018	0.032	0.024	2.883	0.020	0.120	80	464	100	684	853	-6.075	10	674	15	838	7846	77404	0.522	18.467	0	0	0
4	7	14	"ssaT"	"STM1421"	16230	45040	100	87	102	41	40	82	82	84	22	26	31	20	0	872	1789	2257	126	133	133	141	49	34	93	88	0	0.007	0.012	0.020	0.021	2.705	0.014	0.402	80	474	100	744	1676	-7.208	5	739	20	1656	8186	143092	0.818	33.633	0	0	0
4	8	14	"nrdI"	"STM2806"	16400	45030	80	145	395	464	117	81	81	84	23	27	65	55	0	230	1120	1594	142	132	132	140	47	33	67	50	0	0.653	0.318	0.300	0.369	3.514	0.276	0.833	52	315	100	162	1302	-0.615	64	98	314	988	20564	58244	13.522	20.851	0	0	0
4	9	14	"sipA"	"STM2882"	16580	45030	100	241	327	235	71	80	80	83	24	28	92	85	0	2396	3398	3181	93	129	129	142	66	46	98	97	0	0.071	0.076	0.083	0.077	2.029	0.065	0.763	80	484	100	2428	3516	-3.816	161	2267	247	3269	26177	271812	10.167	49.333	0	0	0
4	10	14	"dctA"	"STM3614"	16770	45040	110	3274	3337	505	15	78	78	82	23	28	100	100	0	5822	5903	894	15	127	127	139	65	46	100	100	0	0.561	0.564	0.555	0.565	1.115	0.560	0.965	80	536	100	8891	9035	-0.833	3196	5695	3259	5776	266934	472242	141.522	88.677	0	0	0
4	11	14	"aroB"	"STM3486"	16930	45030	90	531	1539	1770	115	80	80	86	28	32	100	94	0	268	761	871	114	127	127	138	47	34	94	69	0	3.199	2.301	2.467	2.541	1.967	2.196	0.868	52	361	100	592	2093	1.677	451	141	1459	634	80040	39572	51.893	13.255	0	0	0
4	12	14	"purN"	"STM2500"	17110	45030	100	403	551	460	83	73	73	77	25	32	100	98	0	1098	1413	946	66	113	113	120	38	31	100	100	0	0.335	0.368	0.341	0.336	1.562	0.382	0.795	80	472	100	1315	1778	-1.578	330	985	478	1300	44061	113017	18.960	34.026	0	0	0
4	13	14	"yjgG"	"STM4462"	17300	45040	100	74	82	31	37	73	73	77	23	29	25	11	0	268	320	214	66	115	115	125	48	38	95	72	0	0.007	0.044	0.120	0.109	3.192	0.076	0.179	80	474	100	154	214	-7.257	1	153	9	205	6580	25639	0.217	4.063	0	0	0
4	14	14	""	"STM0437"	17480	45030	110	483	500	152	30	76	76	79	22	27	100	100	0	7047	7331	1502	20	114	114	124	50	40	100	100	0	0.059	0.059	0.057	0.055	1.357	0.059	0.913	80	499	100	7340	7641	-4.090	407	6933	424	7217	39987	586479	19.136	144.140	0	0	0
4	15	14	""	"STM0565"	17650	45050	100	85	86	22	25	77	77	79	22	27	21	8	0	606	636	195	30	119	119	128	43	33	100	100	0	0.016	0.017	0.028	0.028	2.972	0.023	0.067	80	463	100	495	526	-5.928	8	487	9	517	6907	50863	0.318	11.814	0	0	0
4	16	14	"res"	"STM0358"	17830	45030	100	3615	3382	859	25	77	77	81	28	34	100	100	0	9692	9262	1966	21	121	121	130	59	45	100	100	0	0.370	0.362	0.365	0.352	1.215	0.364	0.972	80	452	100	13109	12446	-1.436	3538	9571	3305	9141	270579	740998	117.893	154.780	0	0	0
4	17	14	""	"STM2003"	18010	45040	110	123	124	34	27	78	78	81	28	34	68	32	0	1343	1551	583	37	118	118	127	59	46	100	100	0	0.037	0.032	0.032	0.027	2.089	0.033	0.440	80	510	100	1270	1479	-4.767	45	1225	46	1433	9930	124105	1.536	24.136	0	0	0
4	18	14	"nfo"	"STM2203"	18180	45040	100	1870	1749	581	33	75	75	80	25	31	100	100	0	6002	5691	1582	27	115	115	125	46	36	100	100	0	0.305	0.300	0.305	0.285	1.278	0.303	0.974	80	452	100	7682	7250	-1.714	1795	5887	1674	5576	139897	455270	66.760	121.000	0	0	0
4	19	14	"EMPTY"	"EMPTY"	18360	45040	100	69	73	21	28	78	78	82	25	30	10	1	0	105	114	37	32	119	119	127	43	33	12	2	0	0.643	1.000	0.541	0.614	3.177	0.368	0.261	80	452	100	-23	-10	-0.637	-9	-14	-5	-5	5802	9152	-0.360	-0.302	-75	0	0
4	20	14	"EMPTY"	"EMPTY"	18530	45040	100	80	83	21	25	75	75	79	22	27	22	5	0	112	123	39	31	113	113	122	37	30	18	7	0	-5.000	0.800	0.661	0.624	2.957	0.370	0.226	80	452	100	4	18	Error	5	-1	8	10	6678	9845	0.182	0.027	-75	0	0
4	21	14	"EMPTY"	"EMPTY"	18710	45040	100	77	84	28	33	79	79	80	22	27	21	12	0	116	125	48	38	117	117	123	38	30	17	11	0	2.000	0.625	0.769	0.829	2.571	0.391	0.240	80	464	100	-3	13	1.000	-2	-1	5	8	6731	9975	0.182	0.053	-75	0	0
4	22	14	"EMPTY"	"EMPTY"	18890	45040	100	79	82	23	28	79	79	81	22	27	13	6	0	127	135	36	26	127	127	131	42	32	17	2	0	0.000	0.375	0.571	0.585	3.250	0.354	0.260	80	464	100	0	11	Error	0	0	3	8	6582	10773	0.045	0.095	-75	0	0
4	23	14	"EMPTY"	"EMPTY"	19070	45040	100	73	75	21	28	80	80	83	26	31	7	2	0	111	126	48	38	125	125	133	46	34	15	5	0	0.500	-5.000	0.625	0.600	3.053	0.313	0.285	80	452	100	-21	-4	-1.000	-7	-14	-5	1	6006	10057	-0.308	-0.152	-75	0	0
4	24	14	"EMPTY"	"EMPTY"	19240	45040	100	80	80	20	25	77	77	82	53	64	1	0	0	116	125	48	38	123	123	131	48	36	11	3	0	-0.429	1.500	0.471	0.543	3.321	1.250	0.515	80	484	100	-4	5	Error	3	-7	3	2	6361	10009	-0.038	-0.125	-75	0	0
5	1	1	"yggG"	"STM3077"	1590	47160	120	536	1071	1853	173	80	80	86	32	37	95	92	0	1244	2324	3679	158	114	114	124	48	38	95	91	0	0.404	0.448	0.376	0.445	3.963	0.453	0.766	120	628	100	1586	3201	-1.309	456	1130	991	2210	128464	278932	30.781	45.833	0	0	0
5	2	1	""	"STM1249"	1770	47150	120	182	223	146	65	80	80	85	24	28	86	74	0	441	563	417	74	114	114	124	46	37	88	77	0	0.312	0.318	0.348	0.340	2.894	0.230	0.399	120	552	100	429	592	-1.681	102	327	143	449	26739	67520	5.750	9.543	0	0	0
5	3	1	"csgA"	"STM1144"	1950	47150	120	133	165	100	60	88	88	102	46	45	47	25	0	779	1046	791	75	123	123	151	82	54	97	93	0	0.069	0.083	0.089	0.071	2.897	0.069	0.247	120	516	100	701	1000	-3.866	45	656	77	923	19840	125564	1.370	10.915	0	0	0
5	4	1	"malT"	"STM3515"	2120	47140	120	11254	10493	3108	29	89	89	102	46	45	100	99	0	16581	15662	4296	27	118	118	158	113	71	99	99	0	0.678	0.669	0.669	0.656	2.140	0.667	0.912	120	539	100	27628	25948	-0.560	11165	16463	10404	15544	1259159	1879470	225.891	137.204	0	0	0
5	5	1	""	"STM0212"	2310	47150	120	195	258	216	83	85	85	94	52	55	68	51	0	727	954	847	88	111	111	148	115	77	90	77	0	0.179	0.205	0.191	0.172	2.966	0.184	0.512	120	522	100	726	1016	-2.485	110	616	173	843	31009	114450	3.154	7.009	0	0	0
5	6	1	"gltX"	"STM2415"	2480	47150	120	1322	1716	1326	77	90	90	103	58	56	99	98	0	822	988	589	59	128	128	175	131	74	96	90	0	1.775	1.891	1.924	1.874	2.392	2.505	0.558	120	517	100	1926	2486	0.828	1232	694	1626	860	205954	118603	27.810	6.206	0	0	0
5	7	1	""	"STM0055"	2660	47150	120	176	240	168	70	100	100	115	83	72	49	30	0	1162	1689	1545	91	173	173	233	180	77	87	73	0	0.077	0.092	0.087	0.090	4.715	0.065	0.265	120	527	100	1065	1656	-3.702	76	989	140	1516	28832	202717	1.506	8.089	0	0	0
5	8	1	"acnA"	"STM1712"	2840	47150	120	2462	2469	678	27	100	100	115	82	71	99	99	0	14468	14680	3390	23	151	151	226	309	136	100	100	0	0.165	0.163	0.160	0.156	1.780	0.157	0.879	120	531	100	16679	16898	-2.600	2362	14317	2369	14529	296272	1761543	28.707	46.777	0	0	0
5	9	1	"rfbF"	"STM2092"	3010	47160	130	2261	2865	2132	74	97	97	118	90	76	100	99	0	669	826	603	73	127	127	178	279	156	74	48	0	3.993	3.960	4.324	4.515	2.889	4.721	0.564	120	562	100	2706	3467	1.997	2164	542	2768	699	343841	99158	30.522	2.323	0	0	0
5	10	1	"osmY"	"STM4561"	3190	47150	120	1841	3417	4478	131	101	101	127	117	92	98	97	0	1982	3203	4195	130	126	126	143	77	53	100	97	0	0.938	1.078	1.132	1.035	2.204	1.083	0.794	120	520	100	3596	6393	-0.093	1740	1856	3316	3077	410035	384384	28.120	39.740	0	0	0
5	11	1	"hflB"	"STM3296"	3370	47150	130	38321	33118	20569	62	100	100	118	103	87	100	99	1	9216	7708	4462	57	121	121	188	684	363	97	85	0	4.202	4.352	4.351	3.919	1.942	4.557	0.941	120	583	100	47316	40605	2.071	38221	9095	33018	7587	3974147	924959	320.388	10.994	0	0	0
5	12	1	"yheM"	"STM3450"	3540	47160	120	271	386	289	74	96	96	102	34	33	93	86	0	428	580	504	86	121	121	147	126	85	87	58	0	0.570	0.632	0.580	0.599	2.734	0.455	0.457	120	518	100	482	749	-0.811	175	307	290	459	46362	69635	8.353	3.437	0	0	0
5	13	1	"yifL"	"STM3946"	3730	47160	120	785	785	211	26	97	97	102	32	31	98	98	0	1223	1209	236	19	127	127	160	104	65	99	99	0	0.628	0.636	0.612	0.598	1.515	0.643	0.876	120	510	100	1784	1770	-0.672	688	1096	688	1082	94190	145131	21.344	10.087	0	0	0
5	14	1	""	"STM3941"	3910	47160	120	618	714	444	62	111	111	125	56	44	90	86	0	2114	2677	1846	68	165	165	195	106	54	100	100	0	0.260	0.240	0.251	0.207	3.115	0.164	0.428	120	478	100	2456	3115	-1.943	507	1949	603	2512	85640	321248	10.518	23.415	0	0	0
5	15	1	"hemD"	"STM3937"	4080	47170	120	5614	5756	1561	27	113	113	124	53	42	100	100	0	8699	8568	2373	27	148	148	190	149	78	100	100	0	0.643	0.670	0.671	0.679	1.416	0.656	0.892	120	476	100	14052	14063	-0.636	5501	8551	5643	8420	690700	1028119	106.264	56.228	0	0	0
5	16	1	"wecF"	"STM3928"	4270	47160	120	341	352	125	35	115	115	124	46	37	96	90	0	1207	1282	504	39	158	158	186	100	53	100	100	0	0.215	0.211	0.211	0.201	1.706	0.193	0.688	120	505	100	1275	1361	-2.215	226	1049	237	1124	42185	153888	4.957	10.960	0	0	0
5	17	1	"wecD"	"STM3924"	4430	47150	130	3741	3873	1231	31	107	107	118	45	38	100	99	0	6122	6368	1564	24	137	137	163	92	56	100	100	0	0.607	0.604	0.611	0.575	1.501	0.609	0.858	120	587	100	9619	9997	-0.720	3634	5985	3766	6231	464773	764154	83.444	67.446	0	0	0
5	18	1	"wecB"	"STM3920"	4620	47160	130	11529	11532	2285	19	104	104	108	30	27	100	100	0	15308	15351	2071	13	130	130	153	102	66	100	100	0	0.753	0.751	0.753	0.737	1.245	0.760	0.927	120	597	100	26603	26649	-0.410	11425	15178	11428	15221	1383824	1842071	380.800	149.000	0	0	0
5	19	1	""	"STM4431"	4810	47160	130	121	142	68	47	102	102	104	26	25	45	28	0	1568	2304	2450	106	143	143	192	294	153	73	65	0	0.013	0.019	0.030	0.037	5.828	0.017	0.431	120	551	100	1444	2201	-6.229	19	1425	40	2161	17039	276451	1.462	7.184	0	0	0
5	20	1	""	"STM4435"	4970	47150	130	139	178	116	65	97	97	126	389	308	4	0	0	2795	4807	5208	108	134	134	157	104	66	100	99	0	0.016	0.017	0.017	0.014	3.188	0.015	0.015	120	586	100	2703	4754	-5.985	42	2661	81	4673	21397	576862	0.134	44.712	0	0	0
5	21	1	""	"STM4442"	5160	47160	130	103	124	65	52	100	100	146	396	271	0	0	0	465	806	859	106	127	127	143	68	47	75	64	0	0.009	0.035	0.070	0.085	5.855	0.025	0.003	120	605	100	341	703	-6.816	3	338	24	679	14911	96705	-0.056	9.750	0	0	0
5	22	1	"treC"	"STM4453"	5330	47160	130	127	164	121	73	102	102	134	128	95	10	5	0	916	1252	1243	99	122	122	178	790	443	50	19	0	0.031	0.055	0.055	0.053	3.181	0.059	0.167	120	611	100	819	1192	-4.989	25	794	62	1130	19639	150240	0.234	1.359	0	0	0
5	23	1	""	"STM4467"	5520	47150	130	103	114	49	42	102	102	126	106	84	5	1	0	329	442	355	80	118	118	126	43	34	84	71	0	0.005	0.037	0.090	0.072	4.172	0.049	0.010	120	613	100	212	336	-7.721	1	211	12	324	13634	53079	-0.113	7.349	0	0	0
5	24	1	"idnK"	"STM4485"	5690	47160	130	130	175	120	68	102	102	113	47	41	32	22	0	1196	2186	2693	123	118	118	125	45	36	91	88	0	0.026	0.035	0.037	0.037	3.830	0.035	0.468	120	697	100	1106	2141	-5.267	28	1078	73	2068	20985	262280	1.319	45.800	0	0	0
5	1	2	"yjaH"	"STM4171"	1590	47340	120	713	1046	1143	109	81	81	89	42	47	95	94	0	962	1240	1170	94	115	115	128	54	42	95	91	0	0.746	0.858	0.810	0.855	3.456	0.912	0.556	120	525	100	1479	2090	-0.422	632	847	965	1125	125468	148848	22.786	20.593	0	0	0
5	2	2	"purD"	"STM4175"	1780	47330	110	286	489	760	155	80	80	88	66	75	71	62	0	607	1668	3145	188	115	115	129	63	48	90	87	0	0.419	0.263	0.328	0.315	4.715	0.146	0.275	80	388	100	698	1962	-1.256	206	492	409	1553	39157	133426	6.076	24.429	0	0	0
5	3	2	"livJ"	"STM3567"	1950	47330	120	127	235	296	125	82	82	95	66	69	43	34	0	698	1407	2231	158	121	121	137	62	45	80	71	0	0.078	0.119	0.121	0.123	4.541	0.111	0.644	120	452	100	622	1439	-3.681	45	577	153	1286	28174	168868	2.121	20.484	0	0	0
5	4	2	"yihS"	"STM4021"	2140	47310	110	95	103	46	44	86	86	97	59	60	7	3	0	881	956	363	37	127	127	164	120	73	100	98	0	0.012	0.021	0.019	0.019	3.531	0.014	0.009	80	415	100	763	846	-6.388	9	754	17	829	8271	76458	0.102	6.600	0	0	0
5	5	2	"prlC"	"STM3594"	2310	47330	120	619	1056	1216	115	85	85	92	50	54	95	88	0	719	1190	1096	92	123	123	163	129	79	85	74	0	0.896	0.910	0.808	0.846	3.406	1.046	0.505	120	429	100	1130	2038	-0.158	534	596	971	1067	126716	142813	19.280	7.961	0	0	0
5	6	2	"atpB"	"STM3871"	2490	47320	110	1608	2580	3271	126	84	84	95	89	93	98	93	0	390	588	683	116	115	115	135	78	57	81	66	0	5.542	5.277	5.693	5.849	2.937	5.687	0.692	80	388	100	1799	2969	2.470	1524	275	2496	473	206369	47006	27.921	5.808	0	0	0
5	7	2	"xseA"	"STM2512"	2670	47330	120	234	355	381	107	87	87	102	111	108	51	39	0	300	592	589	99	126	126	156	92	58	55	49	0	0.845	0.575	0.612	0.652	3.230	0.530	0.482	120	421	100	321	734	-0.243	147	174	268	466	42542	71017	2.279	4.739	0	0	0
5	8	2	"sprB"	"STM2866"	2830	47330	110	121	144	72	50	90	90	97	46	47	38	22	0	1464	2033	1938	95	146	146	240	471	196	77	57	0	0.024	0.029	0.029	0.028	3.340	0.032	0.381	80	391	100	1349	1941	-5.410	31	1318	54	1887	11488	162633	1.022	3.807	0	0	0
5	9	2	"sinR"	"STM0304"	3030	47330	120	152	204	141	69	89	89	97	52	53	53	41	0	885	1829	2158	117	132	132	228	466	204	61	48	0	0.084	0.068	0.084	0.108	4.593	0.048	0.509	120	459	100	816	1812	-3.579	63	753	115	1697	24492	219456	2.058	3.436	0	0	0
5	10	2	"hilC"	"STM2867"	3210	47330	130	157	292	254	86	91	91	108	109	100	45	31	0	1377	2710	2853	105	126	126	148	78	52	75	66	0	0.053	0.078	0.092	0.108	4.627	0.072	0.662	120	429	100	1317	2785	-4.244	66	1251	201	2584	34994	325170	1.688	32.846	0	0	0
5	11	2	"bcfB"	"STM0022"	3360	47330	110	130	167	109	65	98	98	119	122	102	17	8	0	801	1600	2044	127	136	136	370	1250	337	35	22	0	0.048	0.047	0.062	0.075	4.571	0.035	0.470	80	404	100	697	1533	-4.377	32	665	69	1464	13334	127967	0.393	0.984	0	0	0
5	12	2	"bcfH"	"STM0028"	3560	47330	120	154	243	199	81	98	98	108	62	57	47	36	0	795	2321	2995	129	127	127	333	1158	347	43	33	0	0.084	0.066	0.095	0.124	4.302	0.055	0.658	120	474	100	724	2339	-3.576	56	668	145	2194	29148	278526	2.177	1.717	0	0	0
5	13	2	"orf5"	"PSLT015"	3740	47330	120	312	501	601	119	97	97	100	25	25	90	80	0	3745	5904	8822	149	128	128	147	83	56	99	96	0	0.059	0.070	0.079	0.069	3.035	0.059	0.757	120	406	100	3832	6180	-4.072	215	3617	404	5776	60062	708438	16.040	69.361	0	0	0
5	14	2	"srgC"	"PSLT008"	3910	47330	130	399	720	1021	141	102	102	109	37	33	92	85	0	4666	8529	12466	146	141	141	164	130	79	98	98	0	0.066	0.074	0.071	0.066	2.842	0.065	0.634	120	409	100	4822	9006	-3.929	297	4525	618	8388	86386	1023496	16.514	64.346	0	0	0
5	15	2	"uvrA"	"STM4254"	4090	47330	120	570	1128	1386	122	103	103	112	38	33	93	86	0	1010	1925	2418	125	145	145	184	156	84	82	74	0	0.540	0.576	0.567	0.591	2.977	0.511	0.661	120	401	100	1332	2805	-0.889	467	865	1025	1780	135345	231037	26.737	11.160	0	0	0
5	16	2	""	"STM4260"	4270	47340	120	120	157	105	66	104	104	111	33	29	38	23	0	2541	4092	5191	126	143	143	178	109	61	100	100	0	0.007	0.013	0.014	0.012	3.545	0.014	0.502	120	420	100	2414	4002	-7.228	16	2398	53	3949	18787	491001	1.394	35.908	0	0	0
5	17	2	""	"STM4261"	4450	47340	120	199	355	393	110	108	108	116	38	32	78	56	0	1314	2907	3817	131	138	138	170	108	63	99	99	0	0.077	0.089	0.075	0.072	2.951	0.063	0.355	120	431	100	1267	3016	-3.692	91	1176	247	2769	42645	348835	6.289	25.343	0	0	0
5	18	2	""	"STM4261"	4630	47330	130	300	502	536	106	107	107	114	35	30	95	85	0	3758	6523	8136	124	146	146	186	134	72	100	98	0	0.053	0.062	0.062	0.060	2.516	0.057	0.724	120	460	100	3805	6772	-4.226	193	3612	395	6377	60276	782816	11.086	47.291	0	0	0
5	19	2	"livM"	"STM3562"	4810	47340	120	176	342	352	102	104	104	110	30	27	73	55	0	1448	3652	5237	143	142	142	172	125	72	94	83	0	0.055	0.068	0.076	0.075	4.433	0.056	0.677	120	413	100	1378	3748	-4.181	72	1306	238	3510	41071	438185	7.733	27.840	0	0	0
5	20	2	"mviN"	"STM1170"	4980	47340	120	248	552	620	112	101	101	138	411	297	35	20	0	814	1655	1848	111	130	130	169	157	92	68	60	0	0.215	0.296	0.297	0.302	5.712	0.263	0.224	120	532	100	831	1976	-2.218	147	684	451	1525	66202	198551	1.007	9.465	0	0	0
5	21	2	"citA"	"STM0689"	5170	47340	110	201	225	143	63	97	97	114	214	187	32	1	0	1301	2713	3778	139	124	124	153	113	73	68	67	0	0.088	0.049	0.094	0.112	4.056	0.031	0.566	80	394	100	1281	2717	-3.500	104	1177	128	2589	18001	217077	0.519	22.655	0	0	0
5	22	2	"ssaL"	"STM1412"	5320	47340	110	126	202	174	86	98	98	105	38	36	45	40	0	1853	4705	7040	149	122	122	223	982	440	56	48	0	0.016	0.023	0.031	0.038	4.447	0.022	0.659	80	409	100	1759	4687	-5.950	28	1731	104	4583	16175	376428	2.553	4.564	0	0	0
5	23	2	"ssaP"	"STM1417"	5520	47340	120	121	206	180	87	99	99	104	35	33	41	34	0	533	1852	3091	166	121	121	199	898	451	34	25	0	0.053	0.062	0.083	0.082	3.711	0.044	0.512	120	488	100	434	1838	-4.227	22	412	107	1731	24710	222264	2.914	1.841	0	0	0
5	24	2	"fusA"	"STM3446"	5690	47350	120	772	4815	8363	173	101	101	105	30	28	80	70	0	141	269	264	98	124	124	134	50	37	38	31	0	39.471	32.510	13.996	11.916	8.237	49.414	0.360	120	529	100	688	4859	5.303	671	17	4714	145	577781	32318	157.000	2.700	0	0	0
5	1	3	"moeB"	"STM0845"	1610	47500	120	240	714	1077	150	82	82	89	34	38	63	55	0	490	1511	2000	132	119	119	136	55	40	67	62	0	0.426	0.454	0.477	0.369	4.326	0.474	0.684	120	464	100	529	2024	-1.231	158	371	632	1392	85708	181266	18.382	25.000	0	0	0
5	2	3	"carA"	"STM0066"	1770	47500	120	222	664	871	131	83	83	93	67	72	65	50	0	704	2274	3284	144	115	115	130	62	47	77	68	0	0.236	0.269	0.286	0.345	4.550	0.223	0.663	120	420	100	728	2740	-2.083	139	589	581	2159	79665	272826	8.522	34.581	0	0	0
5	3	3	"prfA"	"STM1776"	1960	47500	120	793	2105	2641	125	81	81	91	65	71	69	65	0	532	1958	2681	136	119	119	131	55	41	63	60	0	1.724	1.101	1.203	1.368	4.378	1.005	0.693	120	452	100	1125	3863	0.786	712	413	2024	1839	252636	234950	30.985	33.218	0	0	0
5	4	3	"invC"	"STM2894"	2140	47510	120	105	150	100	66	78	78	83	48	57	37	26	0	1067	2208	2642	119	119	119	132	65	49	77	70	0	0.028	0.034	0.038	0.056	5.548	0.029	0.401	120	472	100	975	2161	-5.134	27	948	72	2089	17940	264995	1.396	31.938	0	0	0
5	5	3	"envE"	"STM1242"	2320	47500	120	215	644	813	126	82	82	83	18	21	71	63	0	1028	2502	3538	141	119	119	133	72	54	70	65	0	0.146	0.236	0.261	0.259	5.112	0.184	0.604	120	420	100	1042	2945	-2.773	133	909	562	2383	77263	300227	31.167	32.903	0	0	0
5	6	3	"eutE"	"STM2463"	2490	47500	120	93	109	55	50	85	85	98	96	97	6	1	0	280	729	855	117	118	118	138	97	70	54	48	0	0.049	0.039	0.063	0.083	5.947	0.030	0.105	120	435	100	170	635	-4.340	8	162	24	611	13111	87471	0.115	6.093	0	0	0
5	7	3	"rfaK"	"STM3714"	2670	47510	120	569	1128	1289	114	90	90	106	73	68	74	62	0	1129	2701	3113	115	136	136	167	138	82	76	62	0	0.482	0.405	0.408	0.446	3.943	0.342	0.596	120	427	100	1472	3603	-1.052	479	993	1038	2565	135392	324086	14.000	18.362	0	0	0
5	8	3	"ipk"	"STM1779"	2830	47490	100	123	963	1638	170	92	92	137	223	162	31	27	0	178	1272	2122	166	148	148	247	425	172	35	30	0	1.033	0.775	0.694	0.615	4.971	0.705	0.614	80	393	100	61	1995	0.047	31	30	871	1124	77057	101754	3.704	2.412	0	0	0
5	9	3	"nanH"	"STM0928"	3040	47500	110	94	108	54	50	92	92	118	148	125	2	1	0	855	1990	2275	114	140	140	212	330	155	58	50	0	0.003	0.009	0.020	0.019	4.557	0.010	0.245	80	422	100	717	1866	-8.482	2	715	16	1850	8631	159226	-0.068	5.388	0	0	0
5	10	3	"pagC"	"STM1246"	3200	47510	120	145	296	303	102	92	92	98	33	33	62	44	0	893	1939	2271	117	131	131	149	64	42	72	68	0	0.070	0.113	0.144	0.139	5.735	0.097	0.592	120	417	100	815	2012	-3.846	53	762	204	1808	35547	232736	6.000	27.969	0	0	0
5	11	3	"leuC"	"STM0111"	3380	47510	110	201	217	89	41	93	93	103	55	53	80	50	0	749	812	366	45	136	136	196	428	218	73	22	0	0.176	0.183	0.179	0.163	2.202	0.142	0.491	80	421	100	721	800	-2.505	108	613	124	676	17371	64960	2.073	1.439	0	0	0
5	12	3	"fliL"	"STM1975"	3550	47520	120	632	829	740	89	98	98	106	50	47	100	100	0	568	774	621	80	131	131	164	160	97	87	72	0	1.222	1.137	1.237	1.191	2.122	1.195	0.647	120	453	100	971	1374	0.289	534	437	731	643	99488	92835	14.460	3.813	0	0	0
5	13	3	"yfeK"	"STM2438"	3740	47520	120	128	148	74	50	101	101	108	39	36	42	18	0	436	637	688	108	129	129	156	145	92	75	52	0	0.088	0.093	0.129	0.122	3.882	0.064	0.288	120	443	100	334	555	-3.507	27	307	47	508	17767	76445	1.026	3.317	0	0	0
5	14	3	""	"STM1012"	3920	47520	120	163	198	117	59	102	102	122	129	105	25	7	0	573	787	708	89	132	132	157	144	91	82	59	0	0.138	0.147	0.144	0.154	2.821	0.121	0.310	120	400	100	502	751	-2.854	61	441	96	655	23744	94426	0.589	4.375	0	0	0
5	15	3	""	"STM1016"	4090	47520	120	120	139	67	48	101	101	121	129	106	7	3	0	1239	2147	3115	145	136	136	164	163	99	96	90	0	0.017	0.019	0.022	0.019	2.837	0.015	0.246	120	406	100	1122	2049	-5.859	19	1103	38	2011	16706	257640	0.140	12.166	0	0	0
5	16	3	"yfbG"	"STM2299"	4270	47520	120	835	1770	2293	129	104	104	110	35	31	86	81	0	1579	3045	3991	131	140	140	167	115	68	84	75	0	0.508	0.573	0.495	0.531	4.166	0.510	0.649	120	417	100	2170	4571	-0.977	731	1439	1666	2905	212416	365459	47.429	25.026	0	0	0
5	17	3	"orf32"	"STM1380"	4450	47520	120	193	292	293	100	105	105	113	41	36	70	52	0	1659	2674	3079	115	137	137	161	102	63	93	90	0	0.058	0.074	0.068	0.065	3.316	0.073	0.627	120	395	100	1610	2724	-4.112	88	1522	187	2537	35074	320908	4.366	24.637	0	0	0
5	18	3	"ybaK"	"STM0495"	4620	47520	120	216	634	862	135	105	105	116	48	41	63	53	0	575	1263	1657	131	153	153	182	110	60	65	58	0	0.263	0.477	0.379	0.395	3.933	0.417	0.590	120	411	100	533	1639	-1.927	111	422	529	1110	76037	151539	10.792	9.827	0	0	0
5	19	3	"finO"	"PSLT111"	4800	47520	130	545	749	661	88	107	107	113	38	33	93	90	0	2638	3629	2902	79	154	154	181	121	66	99	96	0	0.176	0.185	0.138	0.153	3.219	0.135	0.463	120	487	100	2922	4117	-2.504	438	2484	642	3475	89925	435491	16.737	28.496	0	0	0
5	20	3	"holE"	"STM1876"	4960	47540	60	160	220	154	70	107	107	130	99	76	37	28	0	323	483	447	92	141	141	208	214	102	50	31	0	0.291	0.330	0.420	0.393	2.888	0.300	0.515	32	168	100	235	455	-1.780	53	182	113	342	7033	15461	0.909	1.285	0	0	0
5	21	3	"yebE"	"STM1880"	5160	47520	120	360	1022	1663	162	101	101	111	55	49	70	62	0	962	2871	5052	175	139	139	176	132	75	70	61	0	0.315	0.337	0.435	0.424	5.022	0.252	0.521	120	511	100	1082	3653	-1.668	259	823	921	2732	122650	344553	16.564	20.417	0	0	0
5	22	3	""	"STM1533"	5340	47520	130	239	348	301	86	103	103	108	34	31	70	59	0	2424	4419	5155	116	139	139	175	198	113	82	78	0	0.060	0.057	0.058	0.066	4.387	0.046	0.597	120	442	100	2421	4525	-4.071	136	2285	245	4280	41751	530227	7.059	21.434	0	0	0
5	23	3	""	"STM1543"	5510	47530	130	135	159	77	48	100	100	112	124	110	15	4	0	2526	3620	3605	99	129	129	143	58	40	100	99	0	0.015	0.017	0.018	0.017	3.104	0.015	0.483	120	429	100	2432	3550	-6.098	35	2397	59	3491	19069	434448	0.379	59.948	0	0	0
5	24	3	"dpiA"	"STM0626"	5690	47530	130	174	281	258	91	107	107	132	125	94	36	25	0	1118	2278	2774	121	134	134	153	67	43	91	85	0	0.068	0.081	0.089	0.083	4.202	0.055	0.365	120	573	100	1051	2318	-3.876	67	984	174	2144	33756	273332	1.192	31.716	0	0	0
5	1	4	"ycjF"	"STM1684"	1590	47680	120	469	660	823	124	85	85	94	46	48	92	87	0	2388	3249	3594	110	130	130	152	76	50	99	98	0	0.170	0.184	0.173	0.154	2.697	0.176	0.665	120	547	100	2642	3694	-2.556	384	2258	575	3119	79227	389871	12.304	40.750	0	0	0
5	2	4	"yhcQ"	"STM3365"	1780	47690	120	276	327	226	69	83	83	88	31	35	93	83	0	2515	2801	1977	70	118	118	129	48	37	100	100	0	0.081	0.091	0.085	0.078	2.388	0.085	0.689	120	453	100	2590	2927	-3.635	193	2397	244	2683	39187	336167	7.710	55.667	0	0	0
5	3	4	""	"STM3355"	1960	47690	120	175	226	239	105	85	85	90	31	34	75	60	0	3450	4891	6733	137	119	119	129	41	31	100	99	0	0.027	0.030	0.029	0.025	2.917	0.031	0.812	120	432	100	3421	4913	-5.210	90	3331	141	4772	27106	586910	4.387	116.146	0	0	0
5	4	4	""	"STM3378"	2140	47690	130	434	616	764	124	82	82	86	27	31	95	91	0	1409	2418	3869	160	116	116	122	29	23	99	98	0	0.272	0.232	0.251	0.239	2.262	0.176	0.716	120	442	100	1645	2836	-1.877	352	1293	534	2302	73944	290107	19.630	79.172	0	0	0
5	5	4	"yhcN"	"STM3361"	2320	47690	120	132	241	262	108	86	86	95	46	48	49	34	0	287	596	752	126	122	122	132	46	34	77	65	0	0.279	0.327	0.316	0.262	3.133	0.324	0.826	120	430	100	211	629	-1.843	46	165	155	474	28875	71539	3.174	10.087	0	0	0
5	6	4	"smpB"	"STM2688"	2500	47690	120	1240	1811	2443	134	90	90	110	74	67	98	95	0	2081	2659	3202	120	135	135	156	100	64	96	93	0	0.591	0.682	0.675	0.700	1.974	0.718	0.849	120	408	100	3096	4245	-0.759	1150	1946	1721	2524	217374	319049	22.986	25.030	0	0	0
5	7	4	"yabF"	"STM0085"	2650	47680	110	132	184	159	86	104	104	132	87	65	28	15	0	439	1423	2184	153	151	151	197	186	94	67	45	0	0.097	0.063	0.107	0.104	4.306	0.056	0.381	80	384	100	316	1352	-3.363	28	288	80	1272	14723	113806	0.598	6.591	0	0	0
5	8	4	"ftsA"	"STM0132"	2850	47690	130	1347	2011	2464	122	107	107	156	193	123	96	87	0	1150	1536	1684	109	147	147	200	228	114	89	79	0	1.236	1.371	1.188	1.301	2.264	1.440	0.668	120	592	100	2243	3293	0.306	1240	1003	1904	1389	241289	184285	9.611	5.860	0	0	0
5	9	4	"aceF"	"STM0153"	3030	47690	120	2983	8759	14568	166	106	106	137	117	85	97	97	2	399	875	1373	156	147	147	186	236	126	53	27	0	11.417	11.886	10.641	12.068	2.422	12.613	0.736	120	495	100	3129	9381	3.513	2877	252	8653	728	1051111	104945	73.692	2.919	0	0	0
5	10	4	"yacE"	"STM0140"	3210	47680	130	1047	1685	1754	104	109	109	130	73	56	98	96	0	1541	2530	2495	98	147	147	166	73	43	100	100	0	0.673	0.661	0.649	0.602	1.931	0.678	0.733	120	457	100	2332	3959	-0.572	938	1394	1576	2383	202255	303550	21.301	32.384	0	0	0
5	11	4	"asnC"	"STM3876"	3380	47700	120	303	465	538	115	107	107	123	76	61	90	65	0	1129	1643	1937	117	144	144	172	109	63	99	94	0	0.199	0.239	0.227	0.220	2.125	0.245	0.803	120	418	100	1181	1857	-2.329	196	985	358	1499	55769	197180	4.500	13.495	0	0	0
5	12	4	""	"STM3863"	3560	47690	130	289	442	506	114	107	107	115	41	35	89	71	0	1771	2738	3370	123	139	139	173	159	91	97	91	0	0.112	0.129	0.117	0.104	2.505	0.127	0.732	120	469	100	1814	2934	-3.165	182	1632	335	2599	53031	328608	7.976	16.132	0	0	0
5	13	4	"truA"	"STM2368"	3740	47700	120	612	1414	1816	128	112	112	125	60	48	91	83	0	717	1562	2244	143	138	138	181	188	103	81	63	0	0.864	0.914	0.891	0.918	3.257	0.802	0.773	120	429	100	1079	2726	-0.212	500	579	1302	1424	169702	187389	21.483	7.346	0	0	0
5	14	4	"yfcE"	"STM2347"	3910	47690	130	856	1144	1330	116	114	114	151	150	99	97	85	0	965	1407	1801	128	138	138	185	162	87	93	85	0	0.897	0.812	0.899	0.892	1.943	0.728	0.756	120	421	100	1569	2299	-0.156	742	827	1030	1269	137241	168819	6.620	7.543	0	0	0
5	15	4	"nuoM"	"STM2317"	4090	47690	130	3823	4571	3418	74	114	114	171	189	110	100	100	0	2127	2421	1747	72	148	148	193	154	79	100	100	0	1.874	1.961	1.882	1.951	1.485	2.028	0.837	120	447	100	5688	6730	0.906	3709	1979	4457	2273	548461	290569	23.280	14.468	0	0	0
5	16	4	"menE"	"STM2305"	4270	47700	120	899	1450	1720	118	116	116	177	235	132	96	85	0	4759	7183	7717	107	154	154	195	139	71	100	100	0	0.170	0.190	0.181	0.174	1.631	0.198	0.872	120	422	100	5388	8363	-2.556	783	4605	1334	7029	173947	861951	5.417	50.273	0	0	0
5	17	4	""	"STM2289"	4450	47690	120	171	265	297	112	111	111	152	203	133	18	9	0	1514	2800	4597	164	142	142	171	105	61	94	86	0	0.044	0.058	0.060	0.060	4.105	0.056	0.735	120	411	100	1432	2812	-4.515	60	1372	154	2658	31791	336002	0.557	25.038	0	0	0
5	18	4	"nupC"	"STM2409"	4630	47700	130	1395	2548	2912	114	108	108	123	69	56	97	93	0	1496	2290	2411	105	144	144	178	176	98	92	85	0	0.952	1.137	1.040	1.134	2.883	1.370	0.584	120	427	100	2639	4586	-0.071	1287	1352	2440	2146	305793	274784	35.145	12.000	0	0	0
5	19	4	"ybdN"	"STM0605"	4800	47700	130	224	270	161	59	107	107	117	61	52	72	48	0	1937	2354	1676	71	149	149	176	165	93	95	93	0	0.065	0.074	0.063	0.069	3.106	0.056	0.463	120	414	100	1905	2368	-3.934	117	1788	163	2205	32411	282457	2.508	13.200	0	0	0
5	20	4	"gabP"	"STM2793"	4980	47710	140	147	240	302	125	105	105	111	37	33	51	32	0	2822	7047	12106	171	144	144	160	87	54	97	96	0	0.016	0.020	0.017	0.017	2.815	0.019	0.623	156	452	100	2720	7038	-5.995	42	2678	135	6903	37479	1099385	3.486	79.161	0	0	0
5	21	4	"srlE"	"STM2833"	5160	47700	120	132	151	65	43	104	104	110	34	30	45	20	0	1232	1527	1285	84	145	145	168	147	87	95	90	0	0.026	0.034	0.035	0.032	2.853	0.034	0.450	120	360	100	1115	1429	-5.279	28	1087	47	1382	18132	183236	1.206	9.245	0	0	0
5	22	4	"hypB"	"STM2855"	5330	47690	130	286	343	205	59	107	107	111	32	28	91	84	0	1055	1247	779	62	141	141	160	82	51	96	95	0	0.196	0.213	0.206	0.202	2.009	0.212	0.708	120	406	100	1093	1342	-2.352	179	914	236	1106	41153	149675	7.250	13.256	0	0	0
5	23	4	"yqaA"	"STM2819"	5510	47700	130	482	663	678	102	105	105	117	127	108	84	68	0	545	786	855	108	135	135	152	67	44	93	89	0	0.920	0.857	0.889	0.902	2.470	0.791	0.566	120	404	100	787	1209	-0.121	377	410	558	651	79523	94369	4.299	9.463	0	0	0
5	24	4	"ygaA"	"STM2839"	5690	47710	120	321	715	1173	164	108	108	131	128	97	71	40	0	1453	3507	6341	180	148	148	164	74	45	94	90	0	0.163	0.181	0.178	0.176	2.238	0.170	0.818	120	515	100	1518	3966	-2.615	213	1305	607	3359	85855	420891	4.563	45.176	0	0	0
5	1	5	""	"STM1791"	1600	47860	120	103	115	43	37	84	84	119	407	342	0	0	0	2081	2559	1569	61	137	137	167	97	58	99	99	0	0.010	0.013	0.011	0.011	2.909	528.632	0.000	120	505	100	1963	2453	-6.677	19	1944	31	2422	13747	307029	-0.010	24.660	0	0	0
5	2	5	""	"STM1787"	1780	47870	120	128	271	889	328	80	80	85	33	38	75	28	0	4683	4373	1847	42	121	121	129	45	34	99	98	0	0.011	0.045	0.011	0.015	3.403	0.034	0.020	120	413	100	4610	4443	-6.570	48	4562	191	4252	32486	524816	5.636	94.311	0	0	0
5	3	5	"yciI"	"STM1738"	1960	47850	110	195	243	157	64	82	82	85	21	24	95	93	0	442	536	371	69	117	117	124	36	29	100	97	0	0.348	0.384	0.394	0.351	1.943	0.356	0.715	80	374	100	438	580	-1.524	113	325	161	419	19412	42863	7.524	11.444	0	0	0
5	4	5	"yciN"	"STM1715"	2140	47860	120	145	172	112	65	85	85	89	27	30	75	55	0	284	410	483	117	118	118	133	73	54	82	55	0	0.361	0.298	0.351	0.357	2.524	0.185	0.482	120	416	100	226	379	-1.468	60	166	87	292	20614	49194	3.074	3.795	0	0	0
5	5	5	"kduD"	"STM3017"	2320	47870	120	201	234	140	59	89	89	100	49	49	79	60	0	1935	2423	1988	82	130	130	149	83	55	98	97	0	0.062	0.063	0.061	0.061	1.903	0.057	0.642	120	381	100	1917	2438	-4.010	112	1805	145	2293	28121	290815	2.735	27.398	0	0	0
5	6	5	"ppdB"	"STM2999"	2490	47870	120	200	263	221	84	94	94	115	83	72	60	23	0	1954	2822	2827	100	147	147	160	63	39	100	100	0	0.059	0.063	0.058	0.055	2.343	0.059	0.590	120	364	100	1913	2844	-4.091	106	1807	169	2675	31548	338590	1.783	42.254	0	0	0
5	7	5	"rbn"	"STM4027"	2660	47870	120	446	556	638	114	106	106	129	85	65	87	70	0	1211	1595	1927	120	163	163	193	123	63	96	90	0	0.324	0.314	0.323	0.308	2.477	0.290	0.741	120	428	100	1388	1882	-1.624	340	1048	450	1432	66680	191380	5.024	11.398	0	0	0
5	8	5	""	"STM0870"	2840	47870	110	221	377	402	106	106	106	125	64	51	72	45	0	1120	1774	1849	104	164	164	187	93	49	96	92	0	0.120	0.168	0.144	0.125	2.853	0.175	0.672	80	379	100	1071	1881	-3.055	115	956	271	1610	30191	141917	3.938	17.065	0	0	0
5	9	5	"ybhP"	"STM0813"	3000	47860	90	111	127	55	43	113	113	142	133	93	1	0	0	636	1006	1286	127	182	182	287	396	137	53	32	0	-0.004	0.017	0.079	0.109	6.890	0.037	0.114	52	341	100	452	838	Error	-2	454	14	824	6614	52295	-0.113	1.816	0	0	0
5	10	5	"ybgR"	"STM0758"	3210	47880	120	180	225	166	73	128	128	171	294	171	8	2	0	838	1724	2209	128	194	194	273	302	110	60	50	0	0.081	0.063	0.077	0.108	5.703	0.048	0.258	120	466	100	696	1627	-3.630	52	644	97	1530	26996	206855	0.184	4.805	0	0	0
5	11	5	"fldA"	"STM0694"	3370	47870	120	797	1467	1555	105	124	124	150	107	71	88	79	0	482	636	610	95	176	176	210	119	56	58	51	0	2.199	2.920	2.946	3.011	3.455	3.492	0.477	120	360	100	979	1803	1.137	673	306	1343	460	175998	76298	12.308	3.580	0	0	0
5	12	5	"gltJ"	"STM0664"	3550	47880	120	201	373	670	179	123	123	284	751	264	6	3	0	530	2106	4856	230	156	156	198	198	100	55	49	0	0.209	0.128	0.268	0.256	4.283	0.118	0.718	120	458	100	452	2200	-2.261	78	374	250	1950	44773	252729	0.119	9.636	0	0	0
5	13	5	"yljA"	"STM0944"	3740	47880	110	651	932	951	102	144	144	235	536	228	46	16	0	511	674	687	101	179	179	230	229	99	71	23	0	1.527	1.592	1.356	1.579	2.119	1.428	0.402	80	405	100	839	1283	0.611	507	332	788	495	74558	53924	1.300	1.939	0	0	0
5	14	5	"orfB"	"STM0930"	3910	47860	110	198	291	383	131	133	133	166	110	66	30	12	0	497	862	1112	129	193	193	236	189	80	75	36	0	0.214	0.236	0.267	0.276	3.140	0.276	0.689	80	398	100	369	827	-2.226	65	304	158	669	23294	68946	1.136	3.312	0	0	0
5	15	5	""	"STM4317"	4080	47870	110	141	164	81	49	129	129	176	158	89	6	1	0	236	325	270	83	186	186	228	179	78	23	11	0	0.240	0.252	0.458	0.397	3.512	0.327	0.152	80	409	100	62	174	-2.059	12	50	35	139	13114	26011	-0.076	0.542	0	0	0
5	16	5	"amiB"	"STM4358"	4270	47880	120	1302	1637	1479	90	132	132	202	245	121	95	84	0	2256	2615	1721	65	180	180	265	329	124	95	87	0	0.564	0.618	0.573	0.574	2.678	0.644	0.469	120	413	100	3246	3940	-0.827	1170	2076	1505	2435	196420	313783	5.857	7.143	0	0	0
5	17	5	"hflC"	"STM4364"	4440	47880	120	1748	3983	5420	136	121	121	176	220	125	80	70	0	965	1578	1766	111	152	152	228	309	135	62	55	0	2.001	2.708	2.182	2.277	4.130	4.220	0.465	120	390	100	2440	5288	1.001	1627	813	3862	1426	477969	189349	17.305	4.369	0	0	0
5	18	5	"yjfH"	"STM4369"	4620	47880	120	249	605	1033	170	117	117	131	70	53	60	49	0	336	1074	1769	164	136	136	170	170	100	53	41	0	0.660	0.520	0.528	0.480	4.454	0.511	0.650	120	382	100	332	1426	-0.599	132	200	488	938	72558	128823	6.771	5.318	0	0	0
5	19	5	"kbl"	"STM3709"	4800	47880	120	1581	2559	2766	108	116	116	127	69	54	100	96	0	906	1296	1259	97	140	140	171	177	103	92	75	0	1.913	2.113	1.795	1.857	2.380	2.759	0.497	120	374	100	2231	3599	0.935	1465	766	2443	1156	307083	155528	35.246	6.356	0	0	0
5	20	5	"gpsA"	"STM3700"	4980	47880	120	857	1174	1759	149	109	109	118	36	30	100	100	0	1407	2362	3365	142	147	147	179	200	111	93	80	0	0.594	0.481	0.520	0.571	2.076	0.445	0.634	120	360	100	2008	3280	-0.752	748	1260	1065	2215	140856	283442	29.333	10.915	0	0	0
5	21	5	""	"STM3657"	5140	47840	100	132	208	176	84	109	109	127	68	53	36	23	0	281	575	691	120	163	163	238	293	123	28	22	0	0.195	0.240	0.406	0.339	3.872	0.137	0.353	80	314	100	141	511	-2.359	23	118	99	412	16614	45983	1.191	1.150	0	0	0
5	22	5	"dppA"	"STM3630"	5330	47880	130	336	761	1018	133	111	111	125	61	48	74	60	0	1169	2926	4474	152	154	154	203	195	96	80	71	0	0.222	0.234	0.248	0.231	4.132	0.196	0.720	120	508	100	1240	3422	-2.173	225	1015	650	2772	91342	351150	10.426	13.964	0	0	0
5	23	5	"bcsC"	"STM3617"	5510	47870	120	584	1389	1641	118	114	114	138	221	160	60	52	0	1612	3261	4070	124	149	149	175	100	57	78	70	0	0.321	0.410	0.440	0.386	3.530	0.376	0.682	120	419	100	1933	4387	-1.638	470	1463	1275	3112	166638	391315	5.661	30.860	0	0	0
5	24	5	""	"STM3602"	5680	47890	120	280	441	425	96	116	116	141	206	146	44	24	0	1617	3088	3710	120	157	157	178	87	48	92	89	0	0.112	0.111	0.106	0.123	3.181	0.096	0.447	120	491	100	1624	3256	-3.154	164	1460	325	2931	52892	370546	1.456	33.448	0	0	0
5	1	6	"yraL"	"STM3263"	1590	48030	120	422	531	424	79	85	85	122	392	321	44	12	0	1185	1643	1639	99	136	136	166	97	58	95	94	0	0.321	0.296	0.342	0.306	2.680	0.259	0.196	120	549	100	1386	1953	-1.638	337	1049	446	1507	63760	197134	1.043	15.227	0	0	0
5	2	6	"tdcB"	"STM3244"	1780	48040	120	130	156	100	64	82	82	87	32	36	62	38	0	1512	2425	2860	117	119	119	128	42	32	95	92	0	0.034	0.032	0.039	0.042	3.705	0.027	0.469	120	434	100	1441	2380	-4.859	48	1393	74	2306	18704	291009	2.156	54.690	0	0	0
5	3	6	"yqjH"	"STM3214"	1950	48030	120	384	523	548	104	85	85	90	33	36	95	89	0	1450	2019	2262	112	122	122	133	52	39	100	100	0	0.225	0.231	0.201	0.202	2.302	0.203	0.695	120	450	100	1627	2335	-2.151	299	1328	438	1897	62735	242270	13.121	36.269	0	0	0
5	4	6	"icc"	"STM3183"	2130	48040	120	815	1241	1343	108	90	90	95	33	34	100	97	0	1043	1336	1131	84	130	130	147	80	54	96	93	0	0.794	0.954	0.873	0.862	2.342	1.163	0.520	120	463	100	1638	2357	-0.333	725	913	1151	1206	148951	160338	34.727	14.863	0	0	0
5	5	6	"hybA"	"STM3149"	2310	48040	120	204	406	621	152	96	96	106	44	41	65	52	0	737	2100	3659	174	142	142	161	87	54	83	74	0	0.182	0.158	0.179	0.198	4.144	0.148	0.764	120	401	100	703	2268	-2.462	108	595	310	1958	48672	252054	6.818	22.287	0	0	0
5	6	6	""	"STM3141"	2490	48040	120	137	195	183	93	108	108	127	83	65	27	10	0	626	1378	2160	156	154	154	173	72	41	90	80	0	0.061	0.071	0.086	0.093	4.484	0.063	0.398	120	389	100	501	1311	-4.025	29	472	87	1224	23363	165375	0.819	16.736	0	0	0
5	7	6	"uup"	"STM1062"	2670	48040	130	1791	2761	3676	133	118	118	161	127	78	98	93	0	1550	2696	2962	109	183	183	224	122	54	93	90	0	1.224	1.052	1.013	1.181	2.711	1.218	0.667	120	450	100	3040	5156	0.291	1673	1367	2643	2513	331265	323555	20.472	20.262	0	0	0
5	8	6	"helD"	"STM1075"	2850	48030	120	1074	1447	1382	95	132	132	184	136	73	88	81	0	4133	5510	5023	91	220	220	256	135	52	97	95	0	0.241	0.249	0.242	0.234	2.735	0.227	0.721	120	447	100	4855	6605	-2.054	942	3913	1315	5290	173648	661183	9.287	38.919	0	0	0
5	9	6	"hpaD"	"STM1103"	3000	48040	110	116	171	179	104	124	124	172	287	166	7	3	0	725	1867	3276	175	217	217	342	528	154	48	32	0	-0.016	0.028	0.078	0.099	8.158	0.038	0.491	80	469	100	500	1697	Error	-8	508	47	1650	13700	149328	-0.003	2.888	0	0	0
5	10	6	"agp"	"STM1117"	3210	48030	110	290	359	234	65	123	123	163	302	185	25	8	0	1828	2107	1355	64	201	201	297	487	163	90	72	0	0.103	0.124	0.112	0.105	3.172	0.109	0.498	80	411	100	1794	2142	-3.284	167	1627	236	1906	28730	168540	0.649	3.717	0	0	0
5	11	6	"ymdC"	"STM1148"	3380	48050	120	275	382	313	81	133	133	167	129	77	52	31	0	885	1775	2440	137	184	184	235	212	90	72	61	0	0.203	0.157	0.207	0.253	4.075	0.096	0.403	120	416	100	843	1840	-2.304	142	701	249	1591	45795	212984	1.667	7.264	0	0	0
5	12	6	"ycfN"	"STM1208"	3540	48040	100	280	426	369	86	177	177	551	1135	205	2	0	0	415	751	843	112	182	182	277	513	185	32	18	0	0.442	0.438	0.593	0.593	3.977	1.017	0.046	80	363	100	336	818	-1.178	103	233	249	569	34097	60081	-0.110	0.924	0	0	0
5	13	6	"mopA"	"STM4330"	3740	48050	130	21497	26889	18238	67	165	165	462	994	215	99	99	10	886	1138	1027	90	178	178	263	449	170	76	35	0	30.130	27.837	32.100	31.656	1.838	28.101	0.586	120	501	100	22040	27684	4.913	21332	708	26724	960	3226677	136550	26.587	1.949	0	0	0
5	14	6	"rstA"	"STM1475"	3910	48040	130	2964	3458	2295	66	131	131	156	88	56	100	99	0	2434	2810	1312	46	162	162	202	139	68	100	99	0	1.247	1.256	1.151	1.124	1.533	1.440	0.845	120	454	100	5105	5975	0.318	2833	2272	3327	2648	415003	337231	37.523	18.763	0	0	0
5	15	6	"speG"	"STM1502"	4090	48040	120	850	1406	1850	131	119	119	133	64	48	99	99	0	1195	1633	1744	106	149	149	190	165	86	100	96	0	0.699	0.867	0.746	0.768	1.948	1.001	0.713	120	420	100	1777	2771	-0.517	731	1046	1287	1484	168697	195945	19.891	8.745	0	0	0
5	16	6	"smf"	"STM3405"	4260	48050	120	577	741	606	81	115	115	139	99	71	94	80	0	2672	3264	2924	89	149	149	215	277	128	96	95	0	0.183	0.201	0.192	0.188	2.157	0.183	0.773	120	372	100	2985	3741	-2.449	462	2523	626	3115	88898	391686	6.081	11.007	0	0	0
5	17	6	"rplO"	"STM3421"	4440	48050	130	3941	5480	8534	155	119	119	143	98	68	99	99	0	256	325	238	73	158	158	246	338	137	10	3	0	39.000	32.102	31.731	35.990	3.104	49.484	0.152	120	416	100	3920	5528	5.285	3822	98	5361	167	657550	38955	54.459	0.234	0	0	0
5	18	6	"yheL"	"STM3449"	4620	48040	120	169	336	457	136	123	123	140	80	57	40	25	0	192	327	399	122	167	167	246	334	135	16	6	0	1.840	1.331	0.777	0.929	4.037	1.072	0.351	120	392	100	71	373	0.880	46	25	213	160	40283	39183	2.450	0.243	0	0	0
5	19	6	""	"STM3601"	4800	48050	120	220	337	313	92	120	120	139	82	58	55	36	0	1700	2673	3356	125	163	163	230	290	126	84	76	0	0.065	0.086	0.091	0.085	3.197	0.072	0.604	120	417	100	1637	2727	-3.942	100	1537	217	2510	40481	320816	2.415	8.424	0	0	0
5	20	6	"yhjK"	"STM3615"	4980	48050	120	673	967	928	95	115	115	126	47	37	96	91	0	3507	4513	4173	92	163	163	197	124	62	99	98	0	0.167	0.196	0.178	0.172	2.250	0.180	0.723	120	434	100	3902	5202	-2.583	558	3344	852	4350	115983	541512	17.894	34.806	0	0	0
5	21	6	"yhjS"	"STM3622"	5150	48040	110	3637	4181	2332	55	114	114	137	130	94	100	100	0	12360	14461	8596	59	170	170	237	284	119	100	100	0	0.289	0.285	0.276	0.286	1.503	0.261	0.824	80	455	100	15713	18358	-1.791	3523	12190	4067	14291	334515	1156863	31.108	50.085	0	0	0
5	22	6	""	"STM3631"	5330	48060	120	1014	995	261	26	114	114	136	126	92	99	97	0	21222	20243	4229	20	169	169	216	223	103	100	100	0	0.043	0.044	0.043	0.043	1.430	0.043	0.902	120	458	100	21953	20955	-4.548	900	21053	881	20074	119391	2429192	6.817	89.807	0	0	0
5	23	6	"yiaF"	"STM3647"	5510	48070	120	1208	1638	1971	120	121	121	244	880	360	59	20	0	858	1049	1080	102	163	163	271	680	250	52	11	0	1.564	1.712	1.527	1.564	2.129	2.037	0.635	120	418	100	1782	2403	0.645	1087	695	1517	886	196609	125884	1.584	1.144	0	0	0
5	24	6	"glyS"	"STM3655"	5690	48060	120	16737	18437	10635	57	131	131	215	696	323	100	99	0	6163	6521	3783	58	181	181	267	573	214	97	95	0	2.776	2.887	2.830	3.042	1.888	3.056	0.851	120	508	100	22588	24646	1.473	16606	5982	18306	6340	2212494	782510	26.181	10.914	0	0	0
5	1	7	""	"STM3834"	1610	48210	110	904	894	207	23	87	87	101	174	172	100	97	0	5626	5463	1432	26	132	132	148	67	45	100	100	0	0.149	0.151	0.146	0.153	1.427	0.141	0.666	80	516	100	6311	6138	-2.749	817	5494	807	5331	71524	437015	4.557	79.328	0	0	0
5	2	7	"yidC"	"STM3842"	1780	48220	110	2785	3224	2358	73	87	87	91	39	42	100	100	0	645	833	750	90	119	119	129	54	41	96	95	0	5.129	4.394	5.187	4.922	2.582	6.171	0.439	80	440	100	3224	3851	2.359	2698	526	3137	714	257949	66606	80.333	13.037	0	0	0
5	3	7	""	"STM3845"	1960	48230	120	1065	995	394	39	90	90	99	58	58	97	95	0	5227	4739	1994	42	129	129	142	68	47	99	99	0	0.191	0.196	0.193	0.191	2.030	0.183	0.860	120	495	100	6073	5515	-2.386	975	5098	905	4610	119372	568682	15.448	67.603	0	0	0
5	4	7	"phoU"	"STM3853"	2130	48230	110	799	893	625	69	99	99	110	53	48	100	98	0	1593	1845	1242	67	137	137	156	66	42	100	98	0	0.481	0.465	0.462	0.446	1.748	0.390	0.599	80	421	100	2156	2502	-1.057	700	1456	794	1708	71468	147575	14.774	25.591	0	0	0
5	5	7	"pstS"	"STM3857"	2310	48220	120	2037	2259	1390	61	118	118	201	299	148	95	94	0	5167	6182	2964	47	154	154	177	75	42	100	100	0	0.383	0.355	0.369	0.314	1.872	0.346	0.712	120	490	100	6932	8169	-1.385	1919	5013	2141	6028	271080	741864	6.883	80.067	0	0	0
5	6	7	"atpA"	"STM3867"	2490	48220	130	37747	37249	12689	34	129	129	217	301	138	100	100	3	2886	2890	985	34	155	155	184	100	54	100	100	0	13.774	13.572	13.674	13.387	1.424	14.603	0.864	120	483	100	40349	39855	3.784	37618	2731	37120	2735	4469935	346842	123.030	27.060	0	0	0
5	7	7	"aceE"	"STM0152"	2670	48230	120	51309	45166	19801	43	126	126	160	112	70	100	100	20	2686	2855	1830	64	159	159	201	118	58	94	92	0	20.254	16.706	19.844	21.075	2.861	17.124	0.739	120	493	100	53710	47736	4.340	51183	2527	45040	2696	5419930	342582	401.839	22.492	0	0	0
5	8	7	""	"STM0159"	2850	48230	110	972	1216	1100	90	132	132	181	135	74	92	86	0	2785	3211	2975	92	181	181	232	143	61	92	91	0	0.323	0.358	0.352	0.390	2.472	0.335	0.862	80	440	100	3444	4114	-1.632	840	2604	1084	3030	97250	256845	7.667	20.832	0	0	0
5	9	7	"cueO"	"STM0168"	3010	48230	110	501	784	917	116	117	117	146	95	65	92	75	0	1772	2964	3841	129	156	156	224	322	143	93	88	0	0.238	0.238	0.230	0.225	2.120	0.203	0.673	80	459	100	2000	3475	-2.073	384	1616	667	2808	62721	237146	6.716	8.509	0	0	0
5	10	7	"yadH"	"STM0173"	3200	48230	120	291	492	621	126	107	107	141	221	156	45	20	0	895	1491	2518	168	133	133	195	267	136	74	58	0	0.241	0.284	0.262	0.254	3.936	0.207	0.637	120	541	100	946	1743	-2.050	184	762	385	1358	59032	178872	1.588	4.854	0	0	0
5	11	7	"stiA"	"STM0177"	3350	48200	90	146	757	1789	236	119	119	165	291	176	23	23	0	482	2396	3978	166	153	153	299	500	167	48	38	0	0.082	0.284	0.274	0.183	5.541	0.370	0.617	52	304	100	356	2881	-3.607	27	329	638	2243	39383	124587	2.034	4.194	0	0	0
5	12	7	"folK"	"STM0183"	3570	48210	60	167	834	1501	179	150	150	247	285	115	37	21	0	214	1276	1993	156	196	196	282	264	93	40	31	0	0.944	0.633	0.557	0.566	3.107	0.713	0.342	32	176	100	35	1764	-0.082	17	18	684	1080	26689	40828	2.060	3.765	0	0	0
5	13	7	""	"STM1585"	3740	48230	120	146	240	404	168	123	123	224	455	203	5	4	0	405	689	893	129	138	138	163	98	60	77	61	0	0.086	0.212	0.129	0.128	3.979	0.352	0.683	120	462	100	290	668	-3.537	23	267	117	551	28781	82724	0.035	5.367	0	0	0
5	14	7	"srfA"	"STM1593"	3910	48220	120	846	1525	2242	147	119	119	130	50	38	98	95	0	1400	2370	3346	141	131	131	144	76	52	100	99	0	0.573	0.628	0.594	0.531	2.232	0.647	0.903	120	433	100	1996	3645	-0.804	727	1269	1406	2239	183049	284425	27.900	29.289	0	0	0
5	15	7	"ydcR"	"STM1598"	4090	48230	130	415	877	1076	122	116	116	128	52	40	76	68	0	1943	4606	5805	126	131	131	160	133	83	80	71	0	0.165	0.170	0.174	0.200	3.587	0.163	0.808	120	480	100	2111	5236	-2.599	299	1812	761	4475	105198	552690	14.404	33.429	0	0	0
5	16	7	"ydcN"	"STM1605"	4260	48220	120	200	254	175	68	113	113	134	161	120	32	9	0	700	974	1022	104	132	132	166	143	86	82	73	0	0.153	0.167	0.185	0.172	2.994	0.141	0.569	120	461	100	655	983	-2.707	87	568	141	842	30449	116936	0.745	5.650	0	0	0
5	17	7	""	"STM1613"	4440	48220	100	92	95	24	25	113	113	125	51	40	3	0	0	268	330	209	63	142	142	190	178	93	40	16	0	-0.167	-0.096	0.324	0.272	13.185	0.021	0.054	80	361	100	105	170	Error	-21	126	-18	188	7637	26427	-0.588	0.787	0	0	0
5	18	7	""	"STM1620"	4620	48230	120	178	223	143	64	126	126	154	99	64	35	17	0	2424	3311	3358	101	207	207	327	594	181	76	66	0	0.023	0.031	0.043	0.038	4.531	0.020	0.127	120	489	100	2269	3201	-5.414	52	2217	97	3104	26765	397287	0.697	5.024	0	0	0
5	19	7	""	"STM1786"	4800	48240	120	128	140	68	48	136	136	169	112	66	3	1	0	2336	3039	2998	98	239	239	365	616	168	93	70	0	-0.004	0.001	0.012	0.011	4.205	0.003	0.006	120	452	100	2089	2804	Error	-8	2097	4	2800	16781	364639	-0.259	4.341	0	0	0
5	20	7	"treA"	"STM1796"	4980	48240	130	898	1185	1119	94	135	135	158	100	63	96	93	0	6377	8562	7833	91	199	199	270	236	87	100	100	0	0.124	0.126	0.115	0.117	1.709	0.110	0.649	120	468	100	6941	9413	-3.017	763	6178	1050	8363	142259	1027455	10.270	35.136	0	0	0
5	21	7	"fadR"	"STM1805"	5150	48240	130	411	638	832	130	126	126	158	156	98	62	49	0	734	1297	1888	145	183	183	232	219	94	72	58	0	0.517	0.460	0.493	0.500	4.019	0.388	0.694	120	487	100	836	1626	-0.951	285	551	512	1114	76513	155690	3.077	4.863	0	0	0
5	22	7	"ycgL"	"STM1813"	5320	48230	110	203	357	493	138	127	127	168	192	114	35	13	0	292	571	800	140	182	182	219	143	65	43	30	0	0.691	0.591	0.487	0.598	5.966	0.904	0.310	80	402	100	186	619	-0.533	76	110	230	389	28571	45715	0.984	2.462	0	0	0
5	23	7	""	"STM1827"	5510	48230	120	193	548	1064	194	135	135	318	918	288	11	8	0	3668	6591	8598	130	184	184	368	836	227	92	76	0	0.017	0.064	0.026	0.031	4.900	0.074	0.084	120	437	100	3542	6820	-5.909	58	3484	413	6407	65707	790886	0.251	7.444	0	0	0
5	24	7	"manZ"	"STM1832"	5690	48240	120	1459	2032	1696	83	134	134	272	820	301	84	31	0	1574	1950	1680	86	191	191	341	754	221	88	41	0	0.958	1.079	0.961	1.031	1.895	1.083	0.569	120	538	100	2708	3657	-0.062	1325	1383	1898	1759	243803	234006	2.146	2.134	0	0	0
5	1	8	""	"STM2357"	1590	48410	110	876	858	246	28	91	91	108	172	159	98	92	0	5215	5115	1168	22	129	129	141	96	68	100	100	0	0.154	0.154	0.151	0.148	1.343	0.151	0.907	80	534	100	5871	5753	-2.696	785	5086	767	4986	68655	409200	4.360	51.813	0	0	0
5	2	8	""	"STM2361"	1770	48410	110	404	397	110	27	89	89	94	40	42	98	97	0	4883	4837	1082	22	125	125	131	33	25	100	100	0	0.066	0.065	0.067	0.061	1.716	0.064	0.785	80	473	100	5073	5020	-3.917	315	4758	308	4712	31772	386996	7.575	142.606	0	0	0
5	3	8	"dedA"	"STM2367"	1950	48410	120	1830	1714	668	38	93	93	101	54	53	99	98	0	3886	3451	1336	38	131	131	144	61	42	99	98	0	0.463	0.488	0.465	0.511	1.921	0.468	0.854	120	471	100	5492	4941	-1.112	1737	3755	1621	3320	205738	414163	29.870	54.213	0	0	0
5	4	8	""	"STM2376"	2130	48410	110	260	267	71	26	97	97	111	68	61	92	70	0	3451	3657	1433	39	138	138	156	87	55	100	100	0	0.049	0.048	0.050	0.047	1.463	0.044	0.721	80	458	100	3476	3689	-4.345	163	3313	170	3519	21324	292578	2.294	40.241	0	0	0
5	5	8	"yfcL"	"STM2380"	2320	48410	100	369	550	536	97	107	107	183	296	161	45	22	0	667	1018	1094	107	147	147	172	99	57	91	85	0	0.504	0.509	0.532	0.515	3.564	0.411	0.551	80	394	100	782	1314	-0.989	262	520	443	871	43999	81455	1.240	8.545	0	0	0
5	6	8	"yfcY"	"STM2389"	2490	48410	120	249	335	304	90	119	119	197	296	150	14	10	0	2931	3911	3590	91	147	147	171	95	55	98	97	0	0.047	0.057	0.052	0.046	2.659	0.060	0.458	120	488	100	2914	3980	-4.421	130	2784	216	3764	40167	469289	0.466	39.368	0	0	0
5	7	8	""	"STM2594"	2670	48410	110	327	334	74	22	114	114	126	55	43	100	97	0	4814	5020	1227	24	141	141	160	87	54	100	100	0	0.046	0.045	0.043	0.044	1.414	0.042	0.680	80	426	100	4886	5099	-4.455	213	4673	220	4879	26705	401639	3.782	55.862	0	0	0
5	8	8	""	"STM2598"	2850	48410	110	210	250	152	60	111	111	119	42	35	81	60	0	2334	2860	2491	87	142	142	152	50	32	100	100	0	0.045	0.051	0.051	0.041	2.639	0.048	0.635	80	467	100	2291	2857	-4.469	99	2192	139	2718	20014	228815	3.119	54.160	0	0	0
5	9	8	""	"STM2603"	3030	48410	110	209	225	112	49	109	109	117	40	34	87	56	0	2712	3208	1782	55	133	133	143	48	33	100	100	0	0.039	0.038	0.033	0.033	1.951	0.038	0.584	80	434	100	2679	3191	-4.689	100	2579	116	3075	18033	256670	2.700	63.854	0	0	0
5	10	8	""	"STM2607"	3200	48420	120	119	125	42	33	102	102	112	59	52	13	3	0	996	1147	995	86	123	123	153	220	143	90	82	0	0.019	0.022	0.029	0.030	3.069	0.013	0.043	120	472	100	890	1047	-5.682	17	873	23	1024	15027	137591	0.220	4.518	0	0	0
5	11	8	""	"STM1028"	3390	48400	110	188	232	224	96	105	105	133	231	173	8	3	0	4059	4488	3488	77	127	127	215	422	196	88	88	0	0.021	0.029	0.023	0.023	2.584	0.027	0.283	80	482	100	4015	4488	-5.566	83	3932	127	4361	18557	359055	0.429	10.126	0	0	0
5	12	8	""	"STM2617"	3550	48400	110	280	294	92	31	114	114	141	134	95	75	8	0	9457	9182	2159	23	131	131	175	176	100	100	100	0	0.018	0.020	0.018	0.018	1.538	0.018	0.232	80	461	100	9492	9231	-5.812	166	9326	180	9051	23555	734575	1.142	51.176	0	0	0
5	13	8	"yrbD"	"STM3311"	3730	48410	120	3788	3765	2011	53	108	108	119	51	42	100	99	0	3920	3825	2108	55	125	125	142	112	78	95	95	0	0.970	0.988	0.945	1.071	2.122	0.969	0.799	120	451	100	7475	7357	-0.044	3680	3795	3657	3700	451852	459042	71.490	32.884	0	0	0
5	14	8	"yhbN"	"STM3318"	3910	48420	120	3855	4193	3693	88	113	113	126	58	46	99	98	0	2193	2313	1586	68	127	127	147	107	72	95	94	0	1.811	1.866	1.786	1.910	2.344	2.219	0.820	120	439	100	5808	6266	0.857	3742	2066	4080	2186	503208	277523	70.121	20.243	0	0	0
5	15	8	""	"STM3333"	4090	48420	120	1686	2497	2737	109	120	120	155	229	147	95	90	0	10690	12974	12600	97	134	134	168	148	88	98	98	0	0.148	0.185	0.167	0.182	2.282	0.185	0.811	120	487	100	12122	15217	-2.753	1566	10556	2377	12840	299583	1556902	10.227	86.527	0	0	0
5	16	8	"sspA"	"STM3342"	4280	48420	110	7690	8948	5579	62	123	123	164	240	146	100	100	0	3404	3583	1709	47	140	140	179	161	89	100	100	0	2.318	2.563	2.328	2.490	1.595	2.880	0.850	80	422	100	10831	12268	1.213	7567	3264	8825	3443	715872	286625	36.600	21.143	0	0	0
5	17	8	"yhcM"	"STM3346"	4440	48410	120	1797	1995	1317	66	123	123	139	66	47	98	96	0	5993	6614	4574	69	153	153	176	96	54	99	97	0	0.287	0.290	0.282	0.286	2.770	0.243	0.673	120	488	100	7514	8333	-1.803	1674	5840	1872	6461	239386	793681	28.121	67.063	0	0	0
5	18	8	""	"STM3356"	4610	48410	110	1820	1943	761	39	138	138	164	93	56	100	100	0	12225	12686	4394	34	190	190	253	243	96	100	100	0	0.140	0.144	0.141	0.142	1.401	0.138	0.850	80	434	100	13717	14301	-2.839	1682	12035	1805	12496	155437	1014869	19.129	51.165	0	0	0
5	19	8	""	"STM0761"	4800	48420	120	490	522	266	50	148	148	176	103	58	83	76	0	4023	4353	2470	56	239	239	351	552	157	94	88	0	0.090	0.091	0.088	0.084	2.259	0.080	0.598	120	482	100	4126	4488	-3.468	342	3784	374	4114	62684	522325	3.359	7.250	0	0	0
5	20	8	""	"STM0765"	4980	48410	110	418	445	187	42	156	156	190	177	93	83	17	0	15498	15625	2210	14	241	241	326	303	92	100	100	0	0.017	0.019	0.017	0.017	1.540	0.016	0.233	80	407	100	15519	15673	-5.864	262	15257	289	15384	35627	1249967	1.441	50.492	0	0	0
5	21	8	"galM"	"STM0773"	5160	48410	120	6511	6303	2278	36	144	144	186	189	101	100	99	0	9517	9114	3084	33	208	208	275	248	90	98	98	0	0.684	0.692	0.684	0.715	1.843	0.690	0.926	120	446	100	15676	15065	-0.548	6367	9309	6159	8906	756360	1093663	32.365	35.641	0	0	0
5	22	8	"modA"	"STM0781"	5340	48420	120	2803	3346	3266	97	131	131	172	176	102	96	94	0	6012	7010	5475	78	185	185	221	136	61	100	99	0	0.459	0.471	0.459	0.399	2.056	0.494	0.767	120	477	100	8499	10040	-1.125	2672	5827	3215	6825	401499	841154	18.034	49.919	0	0	0
5	23	8	"hutI"	"STM0787"	5520	48420	120	2695	2628	1174	44	134	134	199	366	183	91	90	0	12775	12369	5181	41	181	181	262	511	195	100	95	0	0.203	0.205	0.201	0.189	1.867	0.202	0.932	120	426	100	15155	14682	-2.298	2561	12594	2494	12188	315348	1484334	6.637	23.693	0	0	0
5	24	8	"hutU"	"STM0790"	5690	48420	110	653	672	149	22	141	141	164	105	64	100	100	0	5594	5715	921	16	208	208	241	139	57	100	100	0	0.095	0.096	0.093	0.095	1.172	0.096	0.819	80	457	100	5898	6038	-3.395	512	5386	531	5507	53724	457190	4.838	39.381	0	0	0
5	1	9	""	"STM0902"	1600	48580	110	116	120	31	25	89	89	94	30	31	41	13	0	11707	11747	2342	19	132	132	144	58	40	100	100	0	0.002	0.003	0.002	0.002	2.211	0.003	0.271	80	510	100	11602	11646	-8.744	27	11575	31	11615	9608	939726	0.867	200.052	0	0	0
5	2	9	""	"STM0906"	1790	48590	110	220	240	128	53	89	89	94	31	32	86	76	0	663	710	430	60	132	132	140	44	31	96	91	0	0.247	0.261	0.238	0.252	2.662	0.249	0.680	80	469	100	662	729	-2.019	131	531	151	578	19228	56832	4.710	12.955	0	0	0
5	3	9	""	"STM0912"	1960	48570	110	224	228	72	31	94	94	98	33	33	93	90	0	21483	21733	6472	29	138	138	144	37	25	100	100	0	0.006	0.006	0.006	0.006	1.508	0.006	0.663	80	427	100	21475	21729	-7.359	130	21345	134	21595	18234	1738607	3.939	583.486	0	0	0
5	4	9	""	"STM0917"	2130	48580	110	98	99	19	19	99	99	106	47	44	0	0	0	1700	1754	1033	58	140	140	148	40	27	100	97	0	-0.001	0.000	0.009	0.009	2.827	5140.170	0.000	80	465	100	1559	1614	Error	-1	1560	0	1614	7904	140283	-0.149	40.150	0	0	0
5	5	9	""	"STM0921"	2310	48580	110	116	141	77	54	102	102	111	60	54	21	12	0	4467	4801	2268	47	137	137	147	45	30	100	100	0	0.003	0.008	0.007	0.008	3.940	0.007	0.079	80	453	100	4344	4703	-8.273	14	4330	39	4664	11311	384055	0.500	103.422	0	0	0
5	6	9	""	"STM0925"	2480	48580	100	94	98	23	23	109	109	116	36	31	5	0	0	893	1006	475	47	141	141	149	45	30	100	100	0	-0.020	-0.013	0.019	0.014	2.976	115.820	0.015	80	399	100	737	854	Error	-15	752	-11	865	7844	80489	-0.500	19.044	0	0	0
5	7	9	""	"STM4205"	2670	48580	110	1504	1593	642	40	115	115	122	36	29	100	100	0	9100	9088	2871	31	142	142	150	42	28	100	100	0	0.155	0.165	0.159	0.160	1.257	0.165	0.891	80	464	100	10347	10424	-2.689	1389	8958	1478	8946	127468	727015	40.861	212.810	0	0	0
5	8	9	""	"STM4209"	2840	48580	110	152	160	51	31	112	112	120	35	29	53	22	0	1085	1081	327	30	138	138	148	48	32	100	100	0	0.042	0.051	0.053	0.045	2.248	0.047	0.195	80	453	100	987	991	-4.565	40	947	48	943	12802	86460	1.143	19.438	0	0	0
5	9	9	""	"STM4213"	3020	48580	110	527	547	97	17	110	110	123	57	46	100	100	0	15243	16032	2420	15	139	139	154	74	48	100	100	0	0.028	0.027	0.027	0.027	1.153	0.027	0.909	80	479	100	15521	16330	-5.179	417	15104	437	15893	43726	1282523	7.439	214.568	0	0	0
5	10	9	""	"STM4218"	3210	48570	110	113	121	46	38	109	109	123	63	51	10	1	0	927	1077	895	83	133	133	147	70	47	98	93	0	0.005	0.013	0.030	0.022	2.917	0.013	0.017	80	444	100	798	956	-7.633	4	794	12	944	9672	86168	-0.032	13.286	0	0	0
5	11	9	"yjbF"	"STM4223"	3380	48580	110	495	505	196	38	117	117	126	42	33	95	93	0	6675	6853	2753	40	137	137	149	54	36	100	100	0	0.058	0.058	0.059	0.053	1.920	0.058	0.824	80	433	100	6916	7104	-4.112	378	6538	388	6716	40389	548210	9.024	124.148	0	0	0
5	12	9	"yjbN"	"STM4243"	3550	48590	120	1365	1307	683	52	118	118	128	49	38	95	95	0	2662	2509	1258	50	137	137	156	104	66	98	95	0	0.494	0.501	0.480	0.491	1.893	0.495	0.880	120	494	100	3772	3561	-1.018	1247	2525	1189	2372	156873	301106	24.061	22.625	0	0	0
5	13	9	""	"STM1009"	3740	48590	120	1971	1795	629	35	114	114	126	55	43	95	94	0	49847	43415	14869	34	133	133	146	69	47	100	100	0	0.037	0.039	0.038	0.035	1.934	0.038	0.954	120	432	100	51571	44963	-4.743	1857	49714	1681	43282	215401	5209839	30.345	627.087	0	0	0
5	14	9	""	"STM1866"	3900	48580	100	428	419	123	29	113	113	123	51	41	98	96	0	1690	1698	442	26	131	131	145	61	42	100	100	0	0.202	0.195	0.202	0.184	1.427	0.188	0.817	80	340	100	1874	1873	-2.307	315	1559	306	1567	33506	135866	5.804	25.459	0	0	0
5	15	9	"hisP"	"STM2351"	4080	48590	110	2157	2192	346	15	123	123	140	87	62	100	100	0	10665	10837	1488	13	137	137	150	61	40	100	100	0	0.193	0.193	0.193	0.192	1.140	0.191	0.946	80	418	100	12562	12769	-2.372	2034	10528	2069	10700	175321	866931	23.586	175.197	0	0	0
5	16	9	"flgL"	"STM1184"	4250	48590	110	12798	12553	2167	17	130	130	204	501	245	100	100	0	9756	9433	1612	17	141	141	182	244	134	100	100	0	1.318	1.337	1.330	1.340	1.167	1.367	0.946	80	447	100	22283	21715	0.398	12668	9615	12423	9292	1004235	754668	24.649	37.914	0	0	0
5	17	9	"nrdA"	"STM2277"	4440	48600	120	24854	21717	7221	33	132	132	198	469	236	99	97	0	20536	17918	6211	34	149	149	188	234	124	96	96	0	1.213	1.215	1.215	1.315	2.048	1.213	0.956	120	510	100	45109	39354	0.278	24722	20387	21585	17769	2606092	2150186	45.883	75.769	0	0	0
5	18	9	"envF"	"STM1240"	4610	48600	110	661	698	348	49	129	129	146	70	47	100	100	0	8185	8626	4073	47	163	163	209	245	117	100	100	0	0.066	0.067	0.066	0.064	1.403	0.065	0.836	80	456	100	8554	9032	-3.914	532	8022	569	8463	55807	690099	7.886	34.355	0	0	0
5	19	9	"nrfA"	"STM4277"	4800	48580	110	321	346	98	28	134	134	152	67	44	97	80	0	15371	16800	4747	28	196	196	246	242	98	100	100	0	0.012	0.013	0.012	0.012	1.427	0.013	0.699	80	451	100	15362	16816	-6.343	187	15175	212	16604	27645	1343991	2.896	68.405	0	0	0
5	20	9	"araH"	"STM1931"	4970	48590	100	144	176	95	53	143	143	169	114	67	16	5	0	1372	2062	1919	93	213	213	265	204	76	87	75	0	0.001	0.018	0.041	0.047	4.181	0.025	0.144	80	416	100	1160	1882	Error	1	1159	33	1849	14054	164988	0.061	8.809	0	0	0
5	21	9	"yecM"	"STM1908"	5160	48600	120	540	693	657	94	138	138	164	111	67	86	75	0	2231	2929	2735	93	200	200	253	202	79	94	88	0	0.198	0.203	0.203	0.197	2.745	0.201	0.774	120	503	100	2433	3284	-2.337	402	2031	555	2729	83118	351520	4.766	13.248	0	0	0
5	22	9	"yecO"	"STM1905"	5330	48600	110	2743	2736	1037	37	130	130	148	71	47	100	100	0	4085	4233	1845	43	183	183	217	129	59	100	100	0	0.670	0.643	0.652	0.646	1.413	0.609	0.826	80	408	100	6515	6656	-0.579	2613	3902	2606	4050	218850	338618	36.451	31.132	0	0	0
5	23	9	""	"STM1669"	5510	48590	120	360	346	86	24	125	125	139	54	38	94	90	0	20210	18733	4737	25	171	171	193	88	45	100	100	0	0.012	0.012	0.012	0.012	1.601	0.011	0.754	120	460	100	20274	18783	-6.414	235	20039	221	18562	41513	2248012	3.833	210.682	0	0	0
5	24	9	"yicM"	"STM3776"	5680	48590	110	1678	1636	228	13	131	131	154	92	59	100	100	0	18527	18474	1669	9	180	180	230	275	119	100	100	0	0.084	0.082	0.083	0.081	1.150	0.082	0.942	80	486	100	19894	19799	-3.568	1547	18347	1505	18294	130876	1477897	16.109	66.342	0	0	0
5	1	10	"yafK"	"STM0312"	1590	48750	100	1428	1461	637	43	95	95	101	43	42	100	100	0	2774	2848	1187	41	131	131	145	62	42	100	100	0	0.504	0.503	0.495	0.493	1.279	0.498	0.923	80	452	100	3976	4083	-0.987	1333	2643	1366	2717	116868	227866	31.628	43.597	0	0	0
5	2	10	"proB"	"STM0321"	1770	48760	110	9895	9488	2488	26	94	94	104	77	74	100	100	0	11097	10833	1789	16	133	133	144	78	54	100	100	0	0.894	0.878	0.899	0.826	1.414	0.910	0.959	80	480	100	20765	20094	-0.162	9801	10964	9394	10700	759015	866632	121.870	137.038	0	0	0
5	3	10	""	"STM0327"	1960	48770	110	212	227	82	36	98	98	106	75	70	76	27	0	859	887	303	34	139	139	150	78	52	100	100	0	0.158	0.172	0.160	0.150	1.852	0.156	0.599	80	473	100	834	877	-2.659	114	720	129	748	18126	70933	1.613	9.449	0	0	0
5	4	10	""	"STM0332"	2130	48770	100	332	332	67	20	104	104	109	34	31	100	97	0	7046	6690	1254	18	142	142	149	39	26	100	100	0	0.033	0.035	0.034	0.034	1.391	0.034	0.846	80	418	100	7132	6776	-4.920	228	6904	228	6548	26566	535212	6.559	167.718	0	0	0
5	5	10	""	"STM1047"	2310	48760	100	526	514	121	23	108	108	114	43	37	100	100	0	10696	10302	2018	19	143	143	149	39	26	100	100	0	0.040	0.040	0.038	0.039	1.303	0.039	0.884	80	420	100	10971	10565	-4.658	418	10553	406	10159	41095	824143	9.302	260.333	0	0	0
5	6	10	"pepN"	"STM1057"	2480	48760	110	5147	4916	1292	26	113	113	120	39	32	100	100	0	10846	10279	2144	20	143	143	154	57	37	100	100	0	0.470	0.474	0.473	0.465	1.294	0.482	0.955	80	466	100	15737	14939	-1.088	5034	10703	4803	10136	393294	822336	122.974	177.632	0	0	0
5	7	10	"yeaO"	"STM1277"	2660	48760	110	296	383	289	75	114	114	124	42	33	98	95	0	675	919	807	87	141	141	157	74	47	100	100	0	0.341	0.346	0.336	0.339	1.708	0.313	0.751	80	446	100	716	1047	-1.553	182	534	269	778	30677	73505	6.167	10.297	0	0	0
5	8	10	"mipA"	"STM1286"	2840	48760	110	17392	17343	4924	28	114	114	127	85	66	100	100	0	4771	4609	835	18	135	135	148	54	36	100	100	0	3.727	3.851	3.826	3.751	1.288	4.113	0.929	80	466	100	21914	21703	1.898	17278	4636	17229	4474	1387478	368707	202.541	82.611	0	0	0
5	9	10	"gapA"	"STM1290"	3010	48760	110	28244	28113	6512	23	118	118	147	166	112	100	100	0	2722	2641	504	19	140	140	166	140	84	100	100	0	10.893	11.194	11.071	11.124	1.230	11.885	0.937	80	479	100	30708	30496	3.445	28126	2582	27995	2501	2249008	211280	168.470	17.679	0	0	0
5	10	10	"topB"	"STM1298"	3200	48780	110	3949	4325	2627	60	111	111	135	149	110	100	100	0	6991	7373	4068	55	135	135	153	129	84	100	100	0	0.560	0.582	0.537	0.560	1.555	0.549	0.819	80	484	100	10694	11452	-0.837	3838	6856	4214	7238	346028	589824	28.121	55.969	0	0	0
5	11	10	"astB"	"STM1306"	3370	48760	110	569	592	132	22	115	115	123	43	34	100	100	0	16998	17336	3329	19	138	138	190	381	200	100	100	0	0.027	0.028	0.027	0.027	1.204	0.027	0.918	80	449	100	17314	17675	-5.215	454	16860	477	17198	47375	1386884	10.907	45.003	0	0	0
5	12	10	"celF"	"STM1316"	3550	48770	120	660	907	1273	140	122	122	140	168	120	96	89	0	12926	12838	3391	26	146	146	194	365	188	99	99	0	0.042	0.062	0.043	0.048	1.821	0.064	0.243	120	490	100	13318	13477	-4.570	538	12780	785	12692	108812	1540505	4.565	34.641	0	0	0
5	13	10	"rfbX"	"STM2088"	3730	48760	110	3944	3820	1002	26	130	130	152	184	121	100	98	0	8494	8624	1545	17	150	150	162	60	37	100	100	0	0.457	0.435	0.437	0.415	1.360	0.439	0.934	80	425	100	12158	12164	-1.129	3814	8344	3690	8474	305613	689916	19.935	141.033	0	0	0
5	14	10	"rfbB"	"STM2097"	3900	48760	110	23267	23540	1926	8	126	126	170	322	189	100	100	0	10922	10829	948	8	146	146	175	191	109	100	100	0	2.147	2.192	2.172	2.195	1.103	2.210	0.964	80	475	100	33917	34097	1.103	23141	10776	23414	10683	1883193	866348	72.578	55.780	0	0	0
5	15	10	"wcaD"	"STM2112"	4080	48760	110	322	315	60	19	130	130	173	321	185	0	0	0	18024	17560	2533	14	145	145	219	555	253	100	100	0	0.011	0.011	0.010	0.010	1.433	0.009	0.113	80	478	100	18071	17600	-6.541	192	17879	185	17415	25181	1404821	0.442	31.245	0	0	0
5	16	10	"wza"	"STM2118"	4260	48770	110	244	262	58	22	130	130	176	433	246	0	0	0	11207	10959	1404	12	144	144	206	526	255	100	100	0	0.010	0.012	0.011	0.011	1.433	0.011	0.356	80	480	100	11177	10947	-6.601	114	11063	132	10815	20963	876692	0.199	20.443	0	0	0
5	17	10	"yegD"	"STM2125"	4440	48780	110	3032	3020	407	13	129	129	146	75	51	100	100	0	11000	10870	1339	12	151	151	170	73	42	100	100	0	0.268	0.270	0.270	0.269	1.106	0.264	0.944	80	419	100	13752	13610	-1.902	2903	10849	2891	10719	241633	869610	38.320	146.575	0	0	0
5	18	10	""	"STM2135"	4610	48770	110	697	707	141	19	129	129	148	68	45	100	100	0	20228	20572	2913	14	161	161	214	339	158	100	100	0	0.028	0.028	0.028	0.028	1.183	0.028	0.897	80	498	100	20635	20989	-5.143	568	20067	578	20411	56526	1645732	8.221	60.053	0	0	0
5	19	10	""	"STM4057"	4800	48770	90	242	293	238	81	132	132	148	68	45	69	42	0	788	865	567	65	166	166	206	229	111	80	61	0	0.177	0.230	0.219	0.188	2.439	0.489	0.592	52	362	100	732	860	-2.499	110	622	161	699	15218	44974	2.132	2.878	0	0	0
5	20	10	""	"STM4066"	4960	48770	110	1018	1037	254	24	129	129	147	65	44	100	100	0	9024	8969	1878	20	177	177	199	106	53	100	100	0	0.100	0.103	0.102	0.102	1.241	0.101	0.821	80	480	100	9736	9700	-3.315	889	8847	908	8792	82922	717553	13.692	82.736	0	0	0
5	21	10	"ydeZ"	"STM4076"	5150	48770	110	137	155	59	38	125	125	138	56	40	17	10	0	5552	6031	2999	49	168	168	195	103	52	100	100	0	0.002	0.005	0.006	0.004	3.039	0.006	0.106	80	444	100	5396	5893	-8.810	12	5384	30	5863	12395	482455	0.304	56.660	0	0	0
5	22	10	"glpX"	"STM4085"	5330	48780	110	5112	5065	769	15	134	134	146	57	39	100	100	0	8072	7986	1022	12	183	183	207	101	48	100	100	0	0.631	0.632	0.632	0.630	1.148	0.631	0.943	80	453	100	12867	12734	-0.664	4978	7889	4931	7803	405176	638846	86.298	77.020	0	0	0
5	23	10	"menA"	"STM4090"	5500	48770	110	1433	1714	1204	70	135	135	145	53	36	100	100	0	3229	3600	1823	50	189	189	214	109	50	100	100	0	0.427	0.463	0.430	0.434	1.437	0.459	0.742	80	441	100	4338	4990	-1.228	1298	3040	1579	3411	137089	287968	29.604	31.064	0	0	0
5	24	10	"metB"	"STM4100"	5690	48780	110	6476	6705	797	11	130	130	151	82	54	100	100	0	14408	14733	1213	8	188	188	235	242	102	100	100	0	0.446	0.452	0.446	0.451	1.086	0.447	0.943	80	535	100	20566	21120	-1.164	6346	14220	6575	14545	536411	1178657	79.927	59.909	0	0	0
5	1	11	""	"STM2986"	1590	48930	110	576	599	234	39	97	97	104	40	38	100	100	0	4476	4672	2099	44	140	140	166	192	115	100	100	0	0.110	0.111	0.109	0.110	1.382	0.105	0.876	80	524	100	4815	5034	-3.178	479	4336	502	4532	47924	373784	12.375	23.469	0	0	0
5	2	11	"recD"	"STM2993"	1770	48940	110	2357	2402	359	14	96	96	105	75	71	100	100	0	9651	9368	1660	17	137	137	161	203	126	100	100	0	0.238	0.250	0.242	0.253	1.247	0.240	0.941	80	480	100	11775	11537	-2.073	2261	9514	2306	9231	192156	749461	30.627	45.355	0	0	0
5	3	11	"ygdQ"	"STM3006"	1950	48930	110	1278	1233	278	22	100	100	104	28	26	100	100	0	6236	6131	1023	16	140	140	147	36	24	100	100	0	0.193	0.189	0.192	0.184	1.261	0.191	0.934	80	452	100	7274	7124	-2.372	1178	6096	1133	5991	98608	490493	40.321	166.222	0	0	0
5	4	11	"araE"	"STM3016"	2120	48940	110	472	464	113	24	105	105	111	29	26	98	97	0	14910	14616	2482	16	144	144	157	67	42	100	100	0	0.025	0.025	0.025	0.023	1.652	0.025	0.901	80	466	100	15133	14831	-5.330	367	14766	359	14472	37093	1169305	12.172	215.806	0	0	0
5	5	11	"yohM"	"STM3024"	2310	48940	110	823	822	117	14	109	109	115	31	26	100	100	0	9381	9196	1473	16	150	150	160	66	41	100	100	0	0.077	0.079	0.077	0.079	1.185	0.076	0.951	80	479	100	9945	9759	-3.692	714	9231	713	9046	65756	735671	22.806	136.909	0	0	0
5	6	11	"stdA"	"STM3029"	2490	48940	100	171	181	47	25	113	113	119	42	35	68	23	0	8240	8413	1758	20	144	144	158	82	51	100	100	0	0.007	0.008	0.008	0.007	1.884	0.008	0.342	80	401	100	8154	8337	-7.125	58	8096	68	8269	14470	673033	1.476	100.671	0	0	0
5	7	11	""	"STM2691"	2660	48930	120	152	163	88	53	114	114	124	46	37	39	11	0	3781	3740	1633	43	139	139	157	91	57	96	96	0	0.010	0.014	0.012	0.012	2.793	0.019	0.006	120	512	100	3680	3650	-6.583	38	3642	49	3601	19613	448813	0.848	39.374	0	0	0
5	8	11	""	"STM2698"	2840	48940	100	104	107	31	28	116	116	131	91	69	2	0	0	178	198	68	34	143	143	155	53	34	37	10	0	-0.343	-0.164	0.667	0.510	8.402	0.368	0.070	80	425	100	23	46	Error	-12	35	-9	55	8582	15828	-0.264	0.811	-50	0	0
5	9	11	""	"STM2705"	3030	48940	110	196	207	70	33	120	120	137	137	100	13	2	0	2136	2241	900	40	143	143	158	54	34	100	100	0	0.038	0.041	0.037	0.035	1.903	0.043	0.482	80	446	100	2069	2185	-4.713	76	1993	87	2098	16578	179292	0.511	38.574	0	0	0
5	10	11	"yjfY"	"STM4389"	3190	48940	110	169	187	84	44	118	118	127	50	39	50	23	0	597	631	263	41	138	138	151	53	35	100	95	0	0.111	0.140	0.117	0.101	3.112	0.150	0.278	80	404	100	510	562	-3.170	51	459	69	493	14927	50473	1.200	9.057	0	0	0
5	11	11	"thrL"	"STM0001"	3370	48940	100	112	155	130	83	118	118	128	51	39	23	13	0	155	220	220	100	138	138	163	244	149	7	5	0	-0.353	0.451	0.891	0.962	2.883	0.545	0.559	80	432	100	11	119	Error	-6	17	37	82	12402	17605	0.529	0.234	-50	0	0
5	12	11	""	"STM0270"	3550	48940	110	335	360	102	28	123	123	134	52	38	98	97	0	5452	5576	1267	22	149	149	161	54	33	100	100	0	0.040	0.044	0.042	0.041	1.461	0.042	0.698	80	446	100	5515	5664	-4.645	212	5303	237	5427	28811	446079	4.346	100.278	0	0	0
5	13	11	""	"STM0538"	3730	48950	100	407	399	80	20	131	131	153	177	115	85	13	0	2626	2543	576	22	156	156	168	56	33	100	100	0	0.112	0.112	0.111	0.110	1.345	0.107	0.797	80	452	100	2746	2655	-3.162	276	2470	268	2387	31921	203425	1.390	42.411	0	0	0
5	14	11	""	"STM0554"	3920	48950	110	242	258	86	33	137	137	161	270	167	2	1	0	1539	1633	667	40	156	156	173	101	58	100	100	0	0.076	0.082	0.080	0.073	1.725	0.085	0.546	80	478	100	1488	1598	-3.719	105	1383	121	1477	20616	130637	0.359	14.455	0	0	0
5	15	11	""	"STM0567"	4090	48950	100	885	868	206	23	129	129	141	52	36	100	100	0	3792	3677	756	20	153	153	175	220	125	100	100	0	0.208	0.210	0.207	0.205	1.203	0.207	0.943	80	418	100	4395	4263	-2.267	756	3639	739	3524	69438	294154	13.981	15.918	0	0	0
5	16	11	""	"STM0575"	4260	48950	100	224	222	39	17	128	128	140	50	35	86	40	0	6370	6511	1035	15	150	150	163	62	38	100	100	0	0.015	0.015	0.015	0.014	1.631	0.013	0.395	80	408	100	6316	6455	-6.018	96	6220	94	6361	17781	520894	1.640	102.387	0	0	0
5	17	11	""	"STM0580"	4440	48940	110	1014	1039	382	36	138	138	149	55	36	98	98	0	4431	4463	1269	28	166	166	181	74	40	100	100	0	0.205	0.210	0.210	0.192	1.689	0.211	0.901	80	497	100	5141	5198	-2.284	876	4265	901	4297	83115	357058	16.182	57.865	0	0	0
5	18	11	"ybdZ"	"STM0587"	4630	48960	80	157	179	71	39	134	134	147	59	40	30	19	0	408	511	259	50	172	172	182	67	36	94	84	0	0.097	0.133	0.205	0.155	3.381	0.109	0.124	52	305	100	259	384	-3.359	23	236	45	339	9306	26563	0.542	4.910	0	0	0
5	19	11	""	"STM2244"	4800	48950	100	129	140	53	37	134	134	149	62	41	13	3	0	936	976	357	36	166	166	181	76	41	100	100	0	-0.006	0.007	0.033	0.033	3.852	0.008	0.003	80	430	100	765	816	Error	-5	770	6	810	11207	78109	-0.145	10.461	0	0	0
5	20	11	"yegT"	"STM2142"	4970	48950	100	237	245	56	22	133	133	151	64	42	80	38	0	3879	3682	920	24	163	163	184	96	52	100	100	0	0.028	0.032	0.028	0.029	1.875	0.025	0.294	80	430	100	3820	3631	-5.159	104	3716	112	3519	19635	294573	1.469	36.438	0	0	0
5	21	11	"yehU"	"STM2159"	5150	48940	110	1812	1718	550	32	136	136	150	65	43	100	98	0	8927	8523	1924	22	182	182	203	102	50	100	100	0	0.192	0.190	0.189	0.177	1.333	0.194	0.959	80	478	100	10421	9923	-2.383	1676	8745	1582	8341	137445	681826	24.123	81.569	0	0	0
5	22	11	"yohC"	"STM2169"	5330	48950	110	359	377	119	31	138	138	154	64	41	93	90	0	5532	5553	1216	21	183	183	201	93	46	100	100	0	0.041	0.045	0.042	0.042	1.422	0.045	0.696	80	433	100	5570	5609	-4.597	221	5349	239	5370	30142	444266	3.484	57.548	0	0	0
5	23	11	"yohI"	"STM2174"	5510	48950	120	1696	1524	591	38	142	142	155	62	40	95	94	0	10103	8834	3315	37	189	189	210	105	50	99	98	0	0.157	0.160	0.158	0.159	1.952	0.159	0.939	120	507	100	11468	10027	-2.673	1554	9914	1382	8645	182930	1060066	22.081	82.133	0	0	0
5	24	11	"yfhD"	"STM2567"	5680	48950	110	1618	1586	415	26	142	142	155	66	42	100	97	0	12842	12695	1965	15	207	207	233	110	47	100	100	0	0.117	0.116	0.116	0.108	1.430	0.118	0.953	80	477	100	14111	13932	-3.098	1476	12635	1444	12488	126851	1015566	21.682	113.291	0	0	0
5	1	12	"hupA"	"STM4170"	1590	49110	110	4042	4008	1887	47	96	96	99	26	26	100	100	0	769	781	251	32	140	140	145	38	26	100	100	0	6.273	6.103	5.948	5.724	1.515	7.206	0.813	80	524	100	4575	4553	2.649	3946	629	3912	641	320619	62499	150.346	16.737	0	0	0
5	2	12	"hupA"	"STM4170"	1770	49120	100	1954	2199	1049	47	95	95	98	24	24	100	100	0	343	365	123	33	141	141	145	31	21	100	97	0	9.203	9.393	9.311	9.808	1.581	10.226	0.768	80	430	100	2061	2328	3.202	1859	202	2104	224	175923	29197	87.542	7.097	0	0	0
5	3	12	"hilA"	"STM2876"	1960	49120	100	415	466	279	59	96	96	102	28	27	96	88	0	6730	8193	5676	69	148	148	154	34	22	100	100	0	0.048	0.046	0.044	0.041	2.140	0.040	0.725	80	428	100	6901	8415	-4.367	319	6582	370	8045	37311	655458	13.000	236.441	0	0	0
5	4	12	"hilA"	"STM2876"	2130	49120	100	281	283	69	24	107	107	115	34	29	97	95	0	4887	4621	1379	29	150	150	160	65	40	100	100	0	0.037	0.039	0.038	0.039	1.357	0.037	0.781	80	396	100	4911	4647	-4.767	174	4737	176	4471	22637	369702	4.941	68.631	0	0	0
5	5	12	"hilC"	"STM2867"	2300	49110	110	641	610	144	23	114	114	120	36	30	100	100	0	6659	6486	1555	23	152	152	170	91	53	100	100	0	0.081	0.078	0.080	0.077	1.299	0.077	0.919	80	466	100	7034	6830	-3.626	527	6507	496	6334	48771	518904	13.611	69.407	0	0	0
5	6	12	"hilC"	"STM2867"	2490	49120	100	790	810	109	13	117	117	130	97	74	100	100	0	8869	8760	1412	16	154	154	176	117	66	100	100	0	0.077	0.081	0.079	0.081	1.192	0.075	0.818	80	418	100	9388	9299	-3.695	673	8715	693	8606	64775	700817	7.010	73.368	0	0	0
5	7	12	"hns"	"STM1751"	2660	49120	110	11397	10433	3184	30	122	122	142	103	72	100	100	0	1648	1552	364	23	151	151	166	85	51	100	100	0	7.532	7.360	7.415	7.224	1.417	8.072	0.903	80	458	100	12772	11712	2.913	11275	1497	10311	1401	834665	124173	99.913	16.306	0	0	0
5	8	12	"hns"	"STM1751"	2850	49120	100	3313	5076	5706	112	135	135	154	78	50	100	100	0	695	942	877	93	162	162	174	57	32	97	91	0	5.962	6.335	6.016	6.123	1.835	7.170	0.781	80	426	100	3711	5721	2.576	3178	533	4941	780	406071	75344	63.103	13.474	0	0	0
5	9	12	"hns"	"STM1751"	3040	49120	120	11453	11109	4194	37	136	136	149	69	46	100	100	0	1648	1613	575	35	161	161	173	54	31	100	99	0	7.611	7.557	7.375	7.701	1.471	7.893	0.896	120	474	100	12804	12425	2.928	11317	1487	10973	1452	1333134	193512	158.841	26.667	0	0	0
5	10	12	"hilD"	"STM2875"	3210	49120	130	1091	1096	283	25	132	132	140	50	35	100	100	0	4631	4473	1258	28	157	157	167	58	34	100	100	0	0.214	0.223	0.224	0.226	1.387	0.215	0.928	120	498	100	5433	5280	-2.222	959	4474	964	4316	131497	536702	19.120	74.241	0	0	0
5	11	12	"hilD"	"STM2875"	3370	49120	100	258	333	200	60	125	125	137	49	35	75	60	0	921	1106	636	57	151	151	162	78	48	100	100	0	0.173	0.218	0.172	0.160	2.143	0.238	0.633	80	386	100	903	1163	-2.533	133	770	208	955	26630	88446	4.000	12.103	0	0	0
5	12	12	"stpA"	"STM2799"	3550	49120	110	6120	5953	2490	41	129	129	141	55	39	100	100	0	1814	1762	511	29	153	153	167	57	34	100	100	0	3.607	3.620	3.479	3.436	1.484	4.268	0.799	80	480	100	7652	7433	1.851	5991	1661	5824	1609	476216	140954	105.673	27.982	0	0	0
5	13	12	"csrA"	"STM2826"	3730	49130	110	1118	1215	501	41	131	131	143	55	38	100	100	0	360	377	121	32	159	159	174	60	34	96	83	0	4.910	4.972	5.135	5.314	1.533	5.301	0.659	80	453	100	1188	1302	2.296	987	201	1084	218	97222	30179	19.491	3.383	0	0	0
5	14	12	"dps"	"STM0831"	3900	49120	100	1116	1167	365	31	138	138	146	53	36	100	100	0	2155	2190	698	31	164	164	177	63	35	100	100	0	0.491	0.508	0.484	0.512	1.433	0.496	0.891	80	419	100	2969	3055	-1.026	978	1991	1029	2026	93323	175162	19.264	31.952	0	0	0
5	15	12	"dps"	"STM0831"	4090	49130	110	1636	1712	542	31	134	134	146	62	42	100	100	0	3185	3250	939	28	160	160	172	64	37	100	100	0	0.497	0.511	0.489	0.507	1.322	0.494	0.861	80	479	100	4527	4668	-1.010	1502	3025	1578	3090	136927	259965	25.258	48.094	0	0	0
5	16	12	"dps"	"STM0831"	4270	49120	110	2420	2327	699	30	134	134	146	57	39	100	100	0	4790	4576	1212	26	160	160	173	65	37	100	100	0	0.494	0.497	0.502	0.488	1.135	0.499	0.969	80	479	100	6916	6609	-1.018	2286	4630	2193	4416	186121	366071	38.263	67.738	0	0	0
5	17	12	"oxyR"	"STM4125"	4450	49130	80	531	1097	1291	117	147	147	158	58	36	94	84	0	398	668	607	90	167	167	184	72	39	88	71	0	1.662	1.896	1.478	1.862	3.875	2.328	0.693	52	308	100	615	1451	0.733	384	231	950	501	57066	34760	16.190	6.722	0	0	0
5	18	12	"oxyR"	"STM4125"	4620	49120	100	2825	3447	2223	64	144	144	158	62	39	100	100	0	2286	2351	850	36	172	172	188	71	37	100	100	0	1.268	1.516	1.296	1.362	1.455	1.850	0.834	80	408	100	4795	5482	0.343	2681	2114	3303	2179	275783	188084	53.048	30.465	0	0	0
5	19	12	"fur"	"STM0693"	4790	49130	110	5524	5388	1174	21	147	147	162	65	40	100	100	0	3745	3741	570	15	176	176	196	80	40	100	100	0	1.507	1.470	1.482	1.439	1.247	1.522	0.948	80	465	100	8946	8806	0.591	5377	3569	5241	3565	431052	299253	80.400	44.313	0	0	0
5	20	12	"fur"	"STM0693"	4980	49140	110	1715	2388	2709	113	144	144	161	65	40	100	100	0	1287	1514	1221	80	182	182	202	83	41	100	100	0	1.422	1.685	1.430	1.515	1.618	2.118	0.807	80	477	100	2676	3576	0.508	1571	1105	2244	1332	191023	121082	34.262	15.807	0	0	0
5	21	12	"envR"	"STM3389"	5160	49130	110	133	139	37	26	146	146	161	60	37	6	0	0	1868	2083	1367	65	192	192	210	89	42	98	92	0	-0.008	-0.004	0.011	0.011	4.183	0.002	0.001	80	479	100	1663	1884	Error	-13	1676	-7	1891	11088	166652	-0.367	21.045	0	0	0
5	22	12	"envR"	"STM3389"	5340	49120	100	150	164	61	37	138	138	152	55	36	25	11	0	3320	3774	3026	80	189	189	205	94	45	100	100	0	0.004	0.007	0.012	0.011	3.155	0.009	0.106	80	395	100	3143	3611	-8.027	12	3131	26	3585	13151	301896	0.218	37.968	0	0	0
5	23	12	"envR"	"STM3389"	5500	49130	110	191	199	58	29	141	141	152	59	38	46	12	0	6168	6015	1434	23	195	195	224	119	53	100	100	0	0.008	0.010	0.010	0.008	2.715	0.010	0.202	80	420	100	6023	5878	-6.900	50	5973	58	5820	15934	481222	0.797	48.664	0	0	0
5	24	12	"arcB"	"STM3328"	5680	49130	110	534	619	310	50	147	147	160	64	40	100	96	0	1137	1272	585	45	212	212	239	133	55	100	98	0	0.418	0.445	0.409	0.425	1.738	0.415	0.647	80	510	100	1312	1532	-1.257	387	925	472	1060	49551	101794	7.172	7.767	0	0	0
5	1	13	"ctrl-10-10ng/ul"	"ctrl-10-10ng/ul"	1590	49290	100	93	94	21	22	99	99	102	28	27	6	2	0	134	138	33	23	136	136	139	28	20	15	6	0	3.000	-2.500	0.892	0.980	4.328	0.216	0.008	80	474	100	-8	-3	1.585	-6	-2	-5	2	7501	11062	-0.286	-0.036	-50	0	0
5	2	13	"ctrl-108-10ng/ul"	"ctrl-108-10ng/ul"	1770	49290	100	98	101	23	22	97	97	100	24	24	16	5	0	147	159	49	30	142	142	148	35	23	20	8	0	0.200	0.235	0.889	0.677	4.500	0.180	0.037	80	430	100	6	21	-2.322	1	5	4	17	8113	12683	0.042	0.314	-50	0	0
5	3	13	"ctrl-Y1-10ng/ul"	"ctrl-Y1-10ng/ul"	1950	49290	100	100	103	27	26	101	101	104	25	24	16	5	0	139	144	32	22	149	149	155	37	23	5	2	0	0.100	-0.400	0.732	0.762	4.283	0.244	0.043	80	408	100	-11	-3	-3.322	-1	-10	2	-5	8201	11504	-0.040	-0.297	-50	0	0
5	4	13	"ctrl-Y3-10ng/ul"	"ctrl-Y3-10ng/ul"	2130	49290	100	111	113	35	30	111	111	115	29	25	15	6	0	142	152	40	26	150	150	159	41	25	12	5	0	0.000	1.000	1.096	1.027	3.276	0.313	0.040	80	418	100	-8	4	Error	0	-8	2	2	9039	12143	-0.069	-0.171	-50	0	0
[truncated: 909,009 more chars]
