# Supplementary material for: BABAR: an R package to simplify the normalisation of common reference design microarray-based transcriptomic datasets
Source: BMC Bioinformatics. 2010 Feb 3;11:73. doi: 10.1186/1471-2105-11-73 (PMC2829013; doi:10.1186/1471-2105-11-73)
Supplement: Additional file 4 — Dataset 2. The unprocessed microarray data files and the associated .gal file for a non-heterogeneous 'good' dataset describing the transcriptomic changes of virulence genes for wild-type Salmonella and IHF mutants. [file 1471-2105-11-73-S4.ZIP › IHF_AB_43B.gpr]

ATF	1.0
29	56    
"Type=GenePix Results 3"
"DateTime=2004/04/23 17:40:24"
"Settings="
"GalFile=\\Fr-netapp1a\hintoncom\Array lists\STPLMar2003.gal"
"PixelSize=10"
"Wavelengths=635	532"
"ImageFiles=\\Fr-netapp1a\hintoncom\Collaborators\Michael Mangan\Double transcriptomes\2004 04 22 035743B.tif 2	\\Fr-netapp1a\hintoncom\Collaborators\Michael Mangan\Double transcriptomes\2004 04 22 035743B.tif 3"
"NormalizationMethod=None"
"NormalizationFactors=1	1"
"JpegImage=\\Fr-netapp1a\hintoncom\Collaborators\Michael Mangan\Double transcriptomes\gpr\2004 04 22 035743B.jpg"
"StdDev=Type 1"
"RatioFormulations=W1/W2 (635/532)"
"FeatureType=Circular"
"Barcode="
"BackgroundSubtraction=LocalFeature"
"ImageOrigin=1280, 42400"
"JpegOrigin=1430, 42470"
"Creator=GenePix Pro 5.0.1.24"
"Scanner=GenePix 4000A [48450]"
"FocusPosition=0"
"Temperature=40.95"
"LinesAveraged=2"
"Comment="
"PMTGain=600	570"
"ScanPower=100	100"
"LaserPower=1.83	1.55"
"Filters=<Empty>	<Empty>"
"ScanRegion=128,4240,1968,5920"
"Supplier="
"Block"	"Column"	"Row"	"Name"	"ID"	"X"	"Y"	"Dia."	"F635 Median"	"F635 Mean"	"F635 SD"	"F635 CV"	"B635"	"B635 Median"	"B635 Mean"	"B635 SD"	"B635 CV"	"% > B635+1SD"	"% > B635+2SD"	"F635 % Sat."	"F532 Median"	"F532 Mean"	"F532 SD"	"F532 CV"	"B532"	"B532 Median"	"B532 Mean"	"B532 SD"	"B532 CV"	"% > B532+1SD"	"% > B532+2SD"	"F532 % Sat."	"Ratio of Medians (635/532)"	"Ratio of Means (635/532)"	"Median of Ratios (635/532)"	"Mean of Ratios (635/532)"	"Ratios SD (635/532)"	"Rgn Ratio (635/532)"	"Rgn R2 (635/532)"	"F Pixels"	"B Pixels"	"Circularity"	"Sum of Medians (635/532)"	"Sum of Means (635/532)"	"Log Ratio (635/532)"	"F635 Median - B635"	"F532 Median - B532"	"F635 Mean - B635"	"F532 Mean - B532"	"F635 Total Intensity"	"F532 Total Intensity"	"SNR 635"	"SNR 532"	"Flags"	"Normalize"	"Autoflag"
1	1	1	"yiiD"	"STM4029"	1720	42690	110	363	472	384	81	58	58	64	53	82	96	86	0	1130	1326	1110	83	91	91	104	113	108	93	87	0	0.294	0.335	0.307	0.339	2.615	0.284	0.563	80	557	100	1344	1649	-1.768	305	1039	414	1235	37796	106102	7.698	10.814	0	0	0
1	2	1	"yjiY"	"STM4532"	1910	42690	120	124	139	69	49	57	57	63	51	80	57	27	0	849	999	593	59	90	90	105	110	104	96	91	0	0.088	0.090	0.082	0.083	3.290	0.073	0.407	120	599	100	826	991	-3.502	67	759	82	909	16663	119843	1.490	8.127	0	0	0
1	3	1	"glpG"	"STM3524"	2090	42700	120	347	731	923	126	58	58	67	143	213	63	50	0	1180	2553	3454	135	91	91	96	30	31	88	85	0	0.265	0.273	0.251	0.302	4.019	0.222	0.654	120	545	100	1378	3135	-1.914	289	1089	673	2462	87779	306411	4.643	81.900	0	0	0
1	4	1	"yhjC"	"STM3607"	2270	42700	120	186	297	281	94	58	58	70	151	215	45	25	0	1809	3086	3263	105	92	92	105	64	60	100	95	0	0.075	0.080	0.076	0.078	2.863	0.067	0.614	120	529	100	1845	3233	-3.746	128	1717	239	2994	35607	370374	1.503	46.578	0	0	0
1	5	1	"dacB"	"STM3300"	2450	42700	130	432	879	1052	119	57	57	62	39	62	95	87	0	1437	3136	4478	142	89	89	103	86	83	95	89	0	0.278	0.270	0.301	0.293	2.621	0.213	0.746	120	606	100	1723	3869	-1.846	375	1348	822	3047	105492	376329	20.949	35.267	0	0	0
1	6	1	"yqjD"	"STM3229"	2630	42690	120	678	967	829	85	57	57	59	14	23	100	100	0	329	475	409	86	88	88	92	23	25	97	94	0	2.577	2.351	2.252	2.487	2.659	2.719	0.529	120	548	100	862	1297	1.366	621	241	910	387	116089	57036	64.857	16.652	0	0	0
1	7	1	"yfhP"	"STM2544"	2810	42700	130	208	284	260	91	58	58	60	15	25	98	96	0	1070	1343	1098	81	91	91	96	25	26	99	98	0	0.153	0.181	0.146	0.166	2.484	0.163	0.581	120	591	100	1129	1478	-2.706	150	979	226	1252	34031	161181	14.933	49.880	0	0	0
1	8	1	""	"STM0660"	2990	42700	120	736	806	361	44	60	60	61	15	24	100	100	0	3373	3525	1284	36	90	90	96	28	29	100	100	0	0.206	0.217	0.222	0.204	1.792	0.202	0.768	120	510	100	3959	4181	-2.280	676	3283	746	3435	96756	423034	49.667	122.464	0	0	0
1	9	1	""	"STM0672"	3160	42690	120	210	195	64	32	60	60	62	16	25	99	92	0	2460	2267	1066	47	89	89	95	29	30	100	100	0	0.063	0.062	0.060	0.064	1.980	0.052	0.705	120	531	100	2521	2313	-3.982	150	2371	135	2178	23439	272052	8.313	74.897	0	0	0
1	10	1	"nagB"	"STM0684"	3340	42710	130	2757	2485	908	36	60	60	63	18	28	100	100	0	5217	4739	1800	37	89	89	94	28	29	100	100	0	0.526	0.522	0.507	0.528	1.640	0.500	0.873	120	554	100	7825	7075	-0.927	2697	5128	2425	4650	298150	568730	134.556	165.893	0	0	0
1	11	1	"ybfN"	"STM0688"	3520	42690	130	183	267	198	74	63	63	72	34	47	94	71	0	902	1197	937	78	92	92	107	52	48	100	100	0	0.148	0.185	0.162	0.153	2.617	0.146	0.492	120	605	100	930	1309	-2.755	120	810	204	1105	31997	143681	5.735	20.962	0	0	0
1	12	1	"eutH"	"STM2460"	3690	42700	120	435	440	121	27	71	71	96	80	83	98	97	0	6074	6382	1628	25	112	112	141	88	62	100	100	0	0.061	0.059	0.061	0.056	1.612	0.055	0.801	120	494	100	6326	6639	-4.034	364	5962	369	6270	52804	765884	4.300	70.920	0	0	0
1	13	1	"ubiE"	"STM3970"	3860	42700	130	4049	4145	1740	41	66	66	84	66	78	99	99	0	5034	5116	1996	39	99	99	122	73	59	100	100	0	0.807	0.813	0.851	0.779	1.780	0.820	0.776	120	577	100	8918	9096	-0.309	3983	4935	4079	5017	497437	613970	61.530	68.411	0	0	0
1	14	1	""	"STM3966"	4050	42710	130	1786	1937	801	41	61	61	64	19	29	100	100	0	9738	9409	3226	34	94	94	100	31	31	100	100	0	0.179	0.201	0.190	0.205	1.818	0.190	0.821	120	591	100	11369	11191	-2.483	1725	9644	1876	9315	232470	1129043	98.579	300.290	0	0	0
1	15	1	"yigL"	"STM3962"	4230	42710	130	971	1218	868	71	62	62	66	26	39	100	100	0	2517	3640	3085	84	93	93	101	42	41	99	99	0	0.375	0.326	0.360	0.359	2.679	0.250	0.653	120	573	100	3333	4703	-1.415	909	2424	1156	3547	146120	436749	44.308	84.262	0	0	0
1	16	1	"recQ"	"STM3958"	4410	42710	130	1447	1530	655	42	60	60	64	20	31	100	100	0	3806	4051	1593	39	91	91	99	43	43	100	100	0	0.373	0.371	0.373	0.365	1.620	0.347	0.737	120	564	100	5102	5430	-1.421	1387	3715	1470	3960	183562	486080	73.300	91.907	0	0	0
1	17	1	"yigG"	"STM3954"	4580	42710	130	466	625	646	103	61	61	62	13	20	94	91	0	1083	2194	2415	110	91	91	96	32	33	99	95	0	0.408	0.268	0.349	0.288	3.429	0.173	0.375	120	520	100	1397	2667	-1.292	405	992	564	2103	75042	263333	43.308	65.563	0	0	0
1	18	1	"yigB"	"STM3950"	4750	42690	140	1352	1392	1023	73	61	61	62	13	20	100	98	0	4595	4491	3188	70	92	92	95	22	23	100	100	0	0.287	0.303	0.293	0.304	2.645	0.282	0.776	156	684	100	5794	5730	-1.802	1291	4503	1331	4399	217201	700580	102.308	199.818	0	0	0
1	19	1	"sgaB"	"STM4384"	4940	42710	130	82	124	96	77	62	62	63	13	20	60	44	0	362	696	923	132	94	94	95	18	18	95	85	0	0.075	0.103	0.107	0.122	3.981	0.066	0.446	120	516	100	288	664	-3.744	20	268	62	602	14918	83576	4.692	33.389	0	0	0
1	20	1	"cycA"	"STM4398"	5110	42710	130	624	1101	1092	99	62	62	64	15	23	98	95	0	3477	7188	7433	103	96	96	103	41	39	100	99	0	0.166	0.147	0.149	0.156	2.917	0.121	0.677	120	528	100	3943	8131	-2.589	562	3381	1039	7092	132167	862558	69.133	172.805	0	0	0
1	21	1	"ytfM"	"STM4409"	5290	42710	130	942	1209	930	76	62	62	64	17	26	100	99	0	4445	6000	5050	84	100	100	119	79	66	100	99	0	0.203	0.194	0.190	0.193	2.661	0.157	0.641	120	561	100	5225	7047	-2.304	880	4345	1147	5900	145026	720029	67.353	74.443	0	0	0
1	22	1	""	"STM4418"	5470	42700	130	158	209	140	66	62	62	195	2221	1138	0	0	0	2851	4052	3623	89	99	99	136	235	172	100	98	0	0.035	0.037	0.037	0.036	2.018	0.867	0.006	120	613	100	2848	4100	-4.841	96	2752	147	3953	25132	486286	0.006	16.664	0	0	0
1	23	1	""	"STM4422"	5650	42710	120	66	75	43	57	61	61	209	2360	1129	0	0	0	306	513	677	131	95	95	118	229	194	49	25	0	0.024	0.033	0.051	0.051	3.744	0.024	0.069	120	543	100	216	432	-5.399	5	211	14	418	8973	61559	-0.057	1.725	0	0	0
1	24	1	"srfJ"	"STM4426"	5830	42700	130	109	161	119	73	62	62	65	18	27	83	65	0	3465	6573	7178	109	94	94	103	66	64	100	100	0	0.014	0.015	0.014	0.013	2.637	0.013	0.624	120	729	100	3418	6578	-6.164	47	3371	99	6479	19290	788784	5.333	98.030	0	0	0
1	1	2	"yaiC"	"STM0385"	1730	42880	120	154	188	140	74	57	57	62	50	80	75	49	0	1608	1974	1534	77	91	91	99	97	97	98	94	0	0.064	0.070	0.074	0.066	3.036	0.055	0.469	120	571	100	1614	2014	-3.967	97	1517	131	1883	22515	236920	2.520	19.330	0	0	0
1	2	2	"mopB"	"STM4329"	1920	42890	120	648	1859	2426	130	58	58	60	16	26	100	95	0	204	328	383	116	89	89	94	29	30	71	64	0	5.130	7.536	7.191	7.452	4.063	8.947	0.564	120	427	100	705	2040	2.359	590	115	1801	239	223121	39303	112.438	8.069	0	0	0
1	3	2	"phoP"	"STM1231"	2100	42890	120	1253	1796	1890	105	60	60	70	98	140	98	91	0	476	700	663	94	92	92	100	41	41	88	84	0	3.107	2.855	2.893	3.239	3.045	3.588	0.569	120	410	100	1577	2344	1.635	1193	384	1736	608	215466	83998	17.612	14.634	0	0	0
1	4	2	"otsA"	"STM1928"	2280	42880	120	892	991	778	78	60	60	64	30	46	98	96	0	2666	3018	2349	77	92	92	99	32	32	100	99	0	0.323	0.318	0.319	0.316	2.637	0.246	0.521	120	393	100	3406	3857	-1.629	832	2574	931	2926	118937	362186	30.900	91.219	0	0	0
1	5	2	"thiF"	"STM4162"	2440	42880	110	80	131	142	108	60	60	71	83	116	17	10	0	563	1344	1770	131	93	93	130	228	175	66	50	0	0.043	0.057	0.038	0.044	3.933	0.049	0.422	80	398	100	490	1322	-4.555	20	470	71	1251	10465	107534	0.723	5.325	0	0	0
1	6	2	"hemE"	"STM4167"	2640	42880	120	413	680	850	125	59	59	67	72	107	85	75	0	929	1306	1406	107	92	92	121	205	169	80	70	0	0.423	0.512	0.483	0.488	2.828	0.530	0.716	120	491	100	1191	1835	-1.241	354	837	621	1214	81634	156660	8.514	5.780	0	0	0
1	7	2	"bfr"	"STM3443"	2820	42890	130	422	914	1122	122	60	60	62	16	25	93	88	0	519	999	1070	107	92	92	96	32	33	82	75	0	0.848	0.942	0.926	0.950	3.817	1.015	0.520	120	438	100	789	1761	-0.238	362	427	854	907	109620	119928	53.250	28.219	0	0	0
1	8	2	"stfA"	"STM0195"	2990	42880	120	72	97	59	60	59	59	60	14	23	47	35	0	899	1958	2257	115	87	87	91	31	34	94	91	0	0.016	0.020	0.019	0.022	3.825	0.017	0.437	120	408	100	825	1909	-5.965	13	812	38	1871	11664	235018	2.643	60.226	0	0	0
1	9	2	"hemL"	"STM0202"	3170	42880	120	382	446	331	74	59	59	60	15	25	100	94	0	719	961	762	79	86	86	93	29	31	99	98	0	0.510	0.442	0.452	0.435	2.702	0.360	0.573	120	429	100	956	1262	-0.971	323	633	387	875	53554	115309	25.733	29.931	0	0	0
1	10	2	"eutD"	"STM2466"	3350	42880	120	82	120	92	76	60	60	62	16	25	57	45	0	1135	2184	2386	109	90	90	95	30	31	81	75	0	0.021	0.029	0.031	0.040	4.328	0.024	0.456	120	398	100	1067	2154	-5.570	22	1045	60	2094	14353	262021	3.625	69.633	0	0	0
1	11	2	"crr"	"STM2433"	3520	42890	120	894	1620	1908	117	59	59	62	18	29	80	75	0	328	841	922	109	88	88	95	38	40	69	65	0	3.479	2.073	1.869	1.895	4.585	2.456	0.615	120	422	100	1075	2314	1.799	835	240	1561	753	194362	100959	86.556	19.632	0	0	0
1	12	2	"prpD"	"STM0370"	3700	42880	130	83	103	59	57	60	60	68	43	63	30	19	0	1253	1901	1803	94	92	92	107	56	52	92	87	0	0.020	0.024	0.032	0.029	4.385	0.018	0.183	120	426	100	1184	1852	-5.658	23	1161	43	1809	12376	228146	0.814	32.036	0	0	0
1	13	2	"spaQ"	"STM2889"	3870	42880	130	141	223	250	112	61	61	70	44	62	65	47	0	531	835	966	115	91	91	129	504	390	45	21	0	0.182	0.218	0.171	0.189	4.502	0.117	0.230	120	446	100	520	906	-2.459	80	440	162	744	26758	100234	3.477	1.401	0	0	0
1	14	2	"yfeJ"	"STM2437"	4060	42890	120	165	235	204	86	62	62	64	16	25	96	88	0	1177	1855	1963	105	92	92	125	518	414	85	53	0	0.095	0.098	0.096	0.094	2.322	0.075	0.636	120	421	100	1188	1936	-3.397	103	1085	173	1763	28228	222625	10.688	3.340	0	0	0
1	15	2	"fabH"	"STM1193"	4230	42890	120	1170	2064	2641	127	62	62	64	17	26	100	100	0	949	1998	2978	149	95	95	101	36	35	98	96	0	1.297	1.052	1.114	1.150	2.925	0.946	0.502	120	398	100	1962	3905	0.376	1108	854	2002	1903	247710	239753	117.647	52.694	0	0	0
1	16	2	"flgN"	"STM1171"	4410	42890	120	755	1129	1116	98	61	61	63	17	26	100	99	0	794	1175	1143	97	93	93	102	44	43	98	97	0	0.990	0.987	0.954	0.998	2.308	0.982	0.644	120	403	100	1395	2150	-0.014	694	701	1068	1082	135450	141043	62.706	24.386	0	0	0
1	17	2	"phsC"	"STM2063"	4590	42890	130	294	460	450	97	62	62	63	14	22	100	99	0	1932	2621	2285	87	96	96	103	36	34	99	99	0	0.126	0.158	0.122	0.135	2.825	0.112	0.515	120	425	100	2068	2923	-2.984	232	1836	398	2525	55143	314540	28.357	69.944	0	0	0
1	18	2	"pefB"	"PSLT019"	4770	42880	120	71	82	37	45	64	64	65	18	27	31	14	0	1368	2513	3206	127	99	99	105	28	26	98	95	0	0.006	0.007	0.011	0.012	4.969	0.006	0.017	120	409	100	1276	2432	-7.502	7	1269	18	2414	9841	301601	0.944	86.000	0	0	0
1	19	2	""	"PSLT046"	4950	42890	140	1591	3035	3368	110	64	64	68	30	44	98	94	0	1851	2727	2917	106	99	99	108	51	47	94	87	0	0.872	1.131	1.017	1.076	3.717	1.188	0.626	156	398	100	3279	5599	-0.198	1527	1752	2971	2628	473408	425425	98.900	51.353	0	0	0
1	20	2	"rlgA"	"PSLT045"	5110	42870	110	819	2072	2799	135	64	64	72	40	55	68	63	0	895	2785	3781	135	98	98	110	58	52	61	58	0	0.947	0.747	0.812	0.893	5.303	0.618	0.678	80	335	100	1552	4695	-0.078	755	797	2008	2687	165785	222780	50.000	46.121	0	0	0
1	21	2	"udp"	"STM3968"	5290	42880	130	141	789	2192	277	63	63	67	29	43	64	56	0	324	1082	2143	198	97	97	107	39	36	67	61	0	0.344	0.737	0.452	0.507	5.950	0.800	0.277	120	482	100	305	1711	-1.541	78	227	726	985	94677	129837	24.897	25.000	0	0	0
1	22	2	"hns"	"STM1751"	5460	42880	110	693	3305	5335	161	62	62	336	2922	869	33	23	0	337	715	731	102	94	94	123	257	208	47	40	0	2.597	5.222	4.856	4.349	3.639	9.709	0.562	80	435	100	874	3864	1.377	631	243	3243	621	264411	57166	1.016	2.304	0	0	0
1	23	2	"prgI"	"STM2873"	5640	42870	90	2894	3407	2894	84	64	64	428	3301	771	44	19	0	906	1111	1043	93	98	98	130	291	223	65	59	0	3.502	3.300	3.242	3.007	3.156	3.329	0.785	52	340	100	3638	4356	1.808	2830	808	3343	1013	177186	57795	0.902	3.371	0	0	0
1	24	2	"prfC"	"STM4560"	5830	42890	120	140	570	1096	192	66	66	74	46	62	54	48	0	356	1100	1549	140	95	95	99	26	26	70	64	0	0.284	0.501	0.441	0.397	4.434	0.548	0.437	120	594	100	335	1509	-1.818	74	261	504	1005	68419	131946	10.783	38.500	0	0	0
1	1	3	"iclR"	"STM4187"	1750	43050	130	207	409	431	105	57	57	60	17	28	85	72	0	1041	1960	2184	111	91	91	95	35	36	92	82	0	0.158	0.188	0.205	0.213	5.470	0.146	0.526	120	564	100	1100	2221	-2.663	150	950	352	1869	49053	235154	20.529	53.286	0	0	0
1	2	3	"hisQ"	"STM2353"	1930	43050	120	227	359	308	85	61	61	79	129	163	60	40	0	1207	2312	2331	100	91	91	95	30	31	96	94	0	0.149	0.134	0.131	0.126	3.793	0.098	0.448	120	439	100	1282	2519	-2.749	166	1116	298	2221	43031	277436	2.171	73.900	0	0	0
1	3	3	"rpsP"	"STM2676"	2120	43050	110	192	595	762	128	62	62	85	141	165	48	45	0	136	212	171	80	90	90	97	34	35	53	43	0	2.826	4.369	2.701	2.668	5.137	7.202	0.305	80	369	100	176	655	1.499	130	46	533	122	47610	16951	3.617	3.382	0	0	0
1	4	3	"ilvH"	"STM0117"	2280	43050	120	214	331	303	91	62	62	66	26	39	80	63	0	811	1344	1384	102	92	92	97	27	27	87	83	0	0.211	0.215	0.220	0.272	4.057	0.181	0.665	120	390	100	871	1521	-2.242	152	719	269	1252	39760	161291	10.192	46.185	0	0	0
1	5	3	"putP"	"STM1125"	2460	43060	130	705	1171	1294	110	61	61	70	75	107	85	78	0	803	1426	1620	113	91	91	116	196	168	79	64	0	0.904	0.831	0.782	0.796	4.149	0.719	0.400	120	469	100	1356	2445	-0.145	644	712	1110	1335	140463	171145	14.680	6.684	0	0	0
1	6	3	"hfq"	"STM4361"	2640	43060	120	598	1134	1302	114	59	59	69	87	126	82	75	0	239	368	315	85	90	90	97	46	47	65	57	0	3.617	3.867	3.667	3.897	3.865	5.630	0.481	120	422	100	688	1353	1.855	539	149	1075	278	136058	44125	12.241	5.891	0	0	0
1	7	3	"cbiK"	"STM2025"	2820	43070	130	557	1043	1025	98	59	59	64	45	70	95	87	0	743	1240	1252	100	90	90	98	52	53	93	90	0	0.763	0.856	0.764	0.894	3.769	0.780	0.586	120	402	100	1151	2134	-0.391	498	653	984	1150	125111	148801	21.756	21.962	0	0	0
1	8	3	"cboQ"	"STM2021"	2990	43060	120	316	582	680	116	57	57	58	15	25	87	79	0	680	1647	2131	129	87	87	90	30	33	86	82	0	0.437	0.337	0.373	0.411	5.795	0.224	0.405	120	392	100	852	2085	-1.195	259	593	525	1560	69896	197680	34.933	51.900	0	0	0
1	9	3	"umuD"	"STM1998"	3170	43060	120	92	147	143	97	58	58	59	15	25	69	51	0	244	517	629	121	90	90	96	38	39	89	71	0	0.221	0.208	0.229	0.237	4.372	0.116	0.248	120	424	100	188	516	-2.179	34	154	89	427	17612	62017	5.867	11.079	0	0	0
1	10	3	"uhpB"	"STM3789"	3350	43060	120	114	225	304	135	59	59	61	16	26	71	59	0	942	2162	3383	156	93	93	99	38	38	93	85	0	0.065	0.080	0.099	0.090	5.396	0.062	0.498	120	413	100	904	2235	-3.948	55	849	166	2069	26969	259452	10.250	54.289	0	0	0
1	11	3	"trpC"	"STM1725"	3530	43070	120	152	265	267	100	60	60	62	17	27	71	64	0	1103	2440	2973	121	89	89	93	22	23	85	79	0	0.091	0.087	0.085	0.125	5.859	0.056	0.393	120	385	100	1106	2556	-3.462	92	1014	205	2351	31813	292748	11.941	106.682	0	0	0
1	12	3	"rpoN"	"STM3320"	3700	43060	120	388	850	1067	125	59	59	60	13	21	94	91	0	938	1377	1622	117	89	89	94	22	23	94	89	0	0.388	0.614	0.625	0.617	4.904	0.532	0.420	120	396	100	1178	2079	-1.368	329	849	791	1288	101978	165202	60.769	58.318	0	0	0
1	13	3	"phnW"	"STM0431"	3880	43060	120	72	81	36	44	60	60	61	14	22	45	26	0	674	1075	1137	105	88	88	118	495	419	56	36	0	0.020	0.021	0.029	0.028	3.585	0.018	0.330	120	462	100	598	1008	-5.610	12	586	21	987	9690	129003	1.429	1.933	0	0	0
1	14	3	""	"STM4141"	4050	43060	100	73	79	22	27	61	61	62	15	24	47	22	0	154	170	68	40	90	90	127	559	440	0	0	0	0.188	0.225	0.240	0.264	3.865	0.006	0.030	80	361	100	76	98	-2.415	12	64	18	80	6354	13594	1.133	0.077	-50	0	0
1	15	3	""	"STM0346"	4240	43060	120	69	82	62	75	60	60	63	17	26	33	16	0	1411	2160	2399	111	94	94	99	25	25	98	97	0	0.007	0.011	0.010	0.010	3.741	0.007	0.089	120	447	100	1326	2088	-7.193	9	1317	22	2066	9835	259191	1.118	82.440	0	0	0
1	16	3	""	"STM1042"	4420	43070	130	90	149	166	111	61	61	63	17	26	65	44	0	562	1532	2799	182	95	95	105	80	76	79	70	0	0.062	0.061	0.079	0.094	4.867	0.047	0.617	120	403	100	496	1525	-4.009	29	467	88	1437	17927	183893	5.059	17.838	0	0	0
1	17	3	"sirC"	"STM1774"	4590	43060	120	105	158	168	106	62	62	62	14	22	70	60	0	445	925	1178	127	99	99	107	81	75	79	70	0	0.124	0.116	0.140	0.140	4.834	0.100	0.520	120	386	100	389	922	-3.008	43	346	96	826	19003	111011	6.857	10.099	0	0	0
1	18	3	"orf70"	"STM1388"	4780	43070	120	92	152	170	111	60	60	63	19	30	62	45	0	224	676	875	129	100	100	105	38	36	83	65	0	0.258	0.160	0.176	0.188	4.236	0.108	0.317	120	396	100	156	668	-1.954	32	124	92	576	18256	81146	4.684	15.026	0	0	0
1	19	3	"traB"	"PSLT081"	4950	43060	120	99	132	94	71	61	61	66	27	40	62	38	0	4339	6800	7115	104	100	100	118	94	79	100	98	0	0.009	0.011	0.010	0.009	3.229	0.009	0.502	120	363	100	4277	6771	-6.802	38	4239	71	6700	15839	815998	2.444	71.085	0	0	0
1	20	3	"trbI"	"PSLT089"	5120	43060	130	82	111	103	92	62	62	70	46	65	31	17	0	1650	2861	3503	122	99	99	115	84	73	90	84	0	0.013	0.018	0.022	0.026	7.008	0.010	0.112	120	449	100	1571	2811	-6.277	20	1551	49	2762	13304	343352	0.891	32.690	0	0	0
1	21	3	""	"PSLT093"	5300	43070	120	65	76	39	51	61	61	67	35	52	15	5	0	588	1217	1471	120	98	98	108	44	40	90	85	0	0.008	0.013	0.025	0.025	5.201	0.011	0.167	120	420	100	494	1134	-6.937	4	490	15	1119	9088	146084	0.257	25.205	0	0	0
1	22	3	"traF"	"PSLT097"	5480	43070	120	103	147	133	90	62	62	77	181	235	12	5	0	2454	4720	6121	129	97	97	111	50	45	96	95	0	0.017	0.018	0.018	0.018	4.752	0.015	0.516	120	436	100	2398	4708	-5.845	41	2357	85	4623	17581	566383	0.387	92.180	0	0	0
1	23	3	"traG"	"PSLT101"	5650	43070	130	219	312	319	102	64	64	86	181	210	39	16	0	1625	2745	3125	113	95	95	109	51	46	99	98	0	0.101	0.094	0.082	0.093	3.859	0.052	0.155	120	511	100	1685	2898	-3.303	155	1530	248	2650	37472	329365	1.249	51.686	0	0	0
1	24	3	""	"PSLT106"	5840	43070	120	218	344	370	107	64	64	67	29	43	78	67	0	921	1648	1742	105	92	92	100	36	36	88	85	0	0.186	0.180	0.186	0.189	6.113	0.113	0.247	120	529	100	983	1836	-2.428	154	829	280	1556	41323	197781	9.552	43.000	0	0	0
1	1	4	""	"STM1656"	1740	43240	120	233	366	365	99	59	59	60	15	25	91	86	0	1693	2540	3189	125	91	91	96	35	36	99	98	0	0.109	0.125	0.133	0.128	3.919	0.074	0.347	120	539	100	1776	2756	-3.203	174	1602	307	2449	43908	304760	20.400	69.829	0	0	0
1	2	4	""	"STM2716"	1920	43230	100	61	61	16	26	61	61	62	17	27	7	2	0	155	272	254	93	92	92	98	31	31	73	50	0	0.000	0.000	0.115	0.084	5.006	0.005	0.003	80	381	100	63	180	Error	0	63	0	180	4915	21762	-0.059	5.613	0	0	0
1	3	4	""	"STM2722"	2100	43240	120	67	73	28	38	63	63	89	361	405	0	0	0	1530	2453	2377	96	94	94	103	36	34	99	98	0	0.003	0.004	0.009	0.007	4.206	0.005	0.081	120	461	100	1440	2369	-8.488	4	1436	10	2359	8809	294356	-0.044	65.278	0	0	0
1	4	4	""	"STM1618"	2280	43230	120	150	184	144	78	61	61	85	376	442	5	1	0	1172	1429	1120	78	95	95	102	32	31	100	97	0	0.083	0.092	0.087	0.080	2.931	0.072	0.394	120	403	100	1166	1457	-3.597	89	1077	123	1334	22137	171499	0.263	41.469	0	0	0
1	5	4	""	"STM1675"	2460	43240	120	142	258	326	126	60	60	63	20	31	75	63	0	714	1482	2309	155	93	93	98	27	27	90	88	0	0.132	0.143	0.155	0.157	4.410	0.109	0.571	120	406	100	703	1587	-2.921	82	621	198	1389	30901	177781	9.750	51.259	0	0	0
1	6	4	""	"STM1664"	2640	43240	120	128	260	492	189	60	60	64	44	68	64	38	0	1040	1783	2852	159	91	91	98	47	47	97	92	0	0.072	0.118	0.078	0.083	3.005	0.127	0.596	120	401	100	1017	1892	-3.803	68	949	200	1692	31175	213981	4.455	35.851	0	0	0
1	7	4	"pyrH"	"STM0218"	2820	43240	120	660	2218	4161	187	60	60	68	51	75	86	80	0	377	1279	2195	171	94	94	105	53	50	70	59	0	2.120	1.821	1.999	2.142	4.805	2.239	0.569	120	355	100	883	3343	1.084	600	283	2158	1185	266171	153460	42.157	22.151	0	0	0
1	8	4	"accA"	"STM0232"	2990	43240	120	1776	1818	1005	55	59	59	63	25	39	99	99	0	1910	2103	1136	54	90	90	99	33	33	100	99	0	0.943	0.874	0.912	0.848	2.166	0.861	0.644	120	370	100	3537	3772	-0.084	1717	1820	1759	2013	218142	252322	70.200	60.727	0	0	0
1	9	4	"panC"	"STM0181"	3170	43240	130	653	1126	1496	132	58	58	60	15	25	100	100	0	1378	2306	3122	135	90	90	97	39	40	99	99	0	0.462	0.482	0.446	0.482	2.906	0.395	0.576	120	447	100	1883	3284	-1.114	595	1288	1068	2216	135140	276678	71.067	56.641	0	0	0
1	10	4	"sbmC"	"STM2061"	3350	43240	120	428	1217	2375	195	58	58	60	14	23	96	93	0	329	754	1221	161	92	92	101	44	43	78	68	0	1.561	1.751	1.465	1.676	5.999	2.997	0.280	120	435	100	607	1821	0.643	370	237	1159	662	145994	90536	82.643	14.841	0	0	0
1	11	4	"yeeO"	"STM2013"	3530	43240	120	142	197	158	80	60	60	61	13	21	89	80	0	2045	3260	3915	120	93	93	100	33	33	100	99	0	0.042	0.043	0.047	0.045	3.080	0.029	0.491	120	401	100	2034	3304	-4.573	82	1952	137	3167	23630	391238	10.462	95.758	0	0	0
1	12	4	"rcsA"	"STM1982"	3710	43240	120	108	144	120	83	60	60	62	14	22	77	66	0	1267	1882	2123	112	93	93	99	33	33	99	96	0	0.041	0.047	0.044	0.048	3.587	0.035	0.437	120	426	100	1222	1873	-4.612	48	1174	84	1789	17226	225869	5.857	54.030	0	0	0
1	13	4	"yjbB"	"STM4189"	3890	43250	110	132	188	162	86	62	62	64	15	23	72	62	0	490	849	941	110	95	95	100	33	33	98	93	0	0.177	0.167	0.159	0.131	2.926	0.131	0.619	80	389	100	465	880	-2.496	70	395	126	754	15001	67881	8.267	22.697	0	0	0
1	14	4	"ubiA"	"STM4234"	4060	43250	120	211	446	648	145	63	63	64	16	25	96	91	0	1335	3314	5424	163	97	97	101	26	25	100	100	0	0.120	0.119	0.118	0.126	2.843	0.098	0.651	120	470	100	1386	3600	-3.064	148	1238	383	3217	53542	397688	23.875	123.577	0	0	0
1	15	4	""	"STM4242"	4240	43250	130	835	1019	899	88	61	61	63	15	23	100	100	0	4200	4831	4339	89	97	97	104	29	27	100	100	0	0.189	0.202	0.184	0.209	2.276	0.140	0.485	120	466	100	4877	5692	-2.406	774	4103	958	4734	122334	579682	63.733	163.000	0	0	0
1	16	4	""	"STM4272"	4420	43240	120	114	137	91	66	62	62	66	30	45	75	35	0	2325	3074	3230	105	99	99	109	81	74	100	98	0	0.023	0.025	0.024	0.025	2.231	0.020	0.473	120	390	100	2278	3050	-5.420	52	2226	75	2975	16396	368882	2.367	36.605	0	0	0
1	17	4	"yjcG"	"STM4273"	4590	43240	120	228	300	263	87	64	64	68	32	47	96	92	0	3112	4452	5074	113	101	101	112	89	79	100	100	0	0.054	0.054	0.055	0.055	1.973	0.046	0.683	120	358	100	3175	4587	-4.198	164	3011	236	4351	35940	534196	7.250	48.764	0	0	0
1	18	4	"sixA"	"STM2387"	4750	43250	150	231	494	743	150	60	60	64	19	29	83	75	0	394	793	1096	138	99	99	105	51	48	74	67	0	0.580	0.625	0.650	0.651	4.030	0.586	0.627	156	429	100	466	1128	-0.787	171	295	434	694	77027	123762	22.632	13.490	0	0	0
1	19	4	"fes"	"STM0586"	4940	43240	130	65	74	34	45	60	60	62	15	24	27	13	0	203	618	961	155	95	95	108	76	70	58	45	0	0.046	0.027	0.062	0.074	7.079	0.013	0.114	120	445	100	113	537	-4.433	5	108	14	523	8858	74126	0.800	6.711	0	0	0
1	20	4	"maa"	"STM0472"	5130	43250	130	130	239	282	117	62	62	66	34	51	68	48	0	481	1132	1666	147	97	97	109	75	68	79	71	0	0.177	0.171	0.173	0.187	4.506	0.116	0.478	120	436	100	452	1212	-2.497	68	384	177	1035	28694	135871	5.088	13.640	0	0	0
1	21	4	"ybbJ"	"STM0500"	5290	43240	130	118	258	338	131	60	60	65	35	53	56	46	0	434	798	1052	131	100	100	109	42	38	78	70	0	0.174	0.284	0.273	0.240	4.615	0.227	0.491	120	421	100	392	896	-2.526	58	334	198	698	31007	95724	5.514	16.405	0	0	0
1	22	4	"allD"	"STM0528"	5480	43240	120	111	133	88	66	61	61	63	15	23	85	70	0	1620	1789	1276	71	100	100	113	49	43	99	96	0	0.033	0.043	0.042	0.039	2.854	0.043	0.566	120	427	100	1570	1761	-4.926	50	1520	72	1689	15915	214629	4.667	34.204	0	0	0
1	23	4	"yfdH"	"STM0558"	5660	43250	130	191	357	426	119	63	63	66	31	46	89	74	0	1454	3191	4953	155	104	104	118	54	45	98	96	0	0.095	0.095	0.106	0.105	2.888	0.071	0.637	120	449	100	1478	3381	-3.399	128	1350	294	3087	42895	382877	9.387	56.907	0	0	0
1	24	4	""	"STM0573"	5840	43240	120	71	93	91	97	64	64	71	45	63	15	6	0	773	1793	2980	166	99	99	109	43	39	84	80	0	0.010	0.017	0.025	0.027	4.738	0.018	0.312	120	536	100	681	1723	-6.589	7	674	29	1694	11108	215116	0.489	39.163	0	0	0
1	1	5	""	"STM1836"	1740	43400	120	202	196	84	42	58	58	59	13	22	95	92	0	2328	2237	1324	59	93	93	96	21	21	98	98	0	0.064	0.064	0.072	0.070	2.697	0.053	0.669	120	523	100	2379	2282	-3.956	144	2235	138	2144	23519	268441	10.538	101.952	0	0	0
1	2	5	"ycgN"	"STM1811"	1920	43410	110	202	261	281	107	59	59	61	16	26	96	88	0	1054	1399	1657	118	92	92	99	30	30	100	100	0	0.149	0.155	0.166	0.136	2.634	0.113	0.442	80	375	100	1105	1509	-2.750	143	962	202	1307	20840	111920	12.500	43.333	0	0	0
1	3	5	"kdsA"	"STM1772"	2090	43420	140	1265	1578	1579	100	60	60	81	367	453	85	67	0	1122	1322	1100	83	96	96	105	40	38	98	94	0	1.174	1.238	1.265	1.244	2.836	1.608	0.441	156	423	100	2231	2744	0.232	1205	1026	1518	1226	246141	206307	4.079	30.425	0	0	0
1	4	5	"galU"	"STM1752"	2280	43400	130	2501	2470	1155	46	61	61	81	371	458	95	95	0	2801	2869	1471	51	97	97	104	34	32	100	100	0	0.902	0.869	0.878	0.817	2.175	0.830	0.702	120	414	100	5144	5181	-0.148	2440	2704	2409	2772	296440	344301	6.439	81.324	0	0	0
1	5	5	"yeaB"	"STM1825"	2450	43400	110	270	260	64	24	59	59	61	15	24	100	98	0	1618	1534	443	28	94	94	101	42	41	100	100	0	0.138	0.140	0.141	0.138	1.520	0.130	0.824	80	372	100	1735	1641	-2.853	211	1524	201	1440	20819	122758	13.267	34.119	0	0	0
1	6	5	""	"STM1808"	2640	43410	120	165	182	86	47	60	60	82	340	414	2	0	0	972	1060	533	50	94	94	101	41	40	99	98	0	0.120	0.126	0.110	0.118	2.360	0.092	0.422	120	433	100	983	1088	-3.064	105	878	122	966	21854	127214	0.294	23.390	0	0	0
1	7	5	""	"STM4011"	2820	43410	120	72	104	119	114	61	61	88	360	409	2	1	0	1140	1793	2113	117	97	97	102	30	29	97	96	0	0.011	0.025	0.016	0.017	3.918	0.014	0.003	120	387	100	1054	1739	-6.567	11	1043	43	1696	12436	215185	0.044	56.367	0	0	0
1	8	5	"yihG"	"STM3998"	2990	43410	120	103	170	182	107	61	61	65	24	36	55	48	0	742	1566	2107	134	96	96	104	33	31	91	84	0	0.065	0.074	0.087	0.088	4.468	0.064	0.587	120	379	100	688	1579	-3.943	42	646	109	1470	20445	187948	4.375	44.303	0	0	0
1	9	5	"argC"	"STM4121"	3170	43420	120	120	217	288	132	61	61	63	15	23	73	62	0	710	1841	2846	154	93	93	99	27	27	86	80	0	0.096	0.089	0.106	0.118	6.177	0.063	0.411	120	414	100	676	1904	-3.386	59	617	156	1748	25999	220964	10.267	64.519	0	0	0
1	10	5	"ego"	"STM4074"	3350	43430	120	418	1164	1580	135	60	60	63	16	25	91	85	0	889	2018	2818	139	96	96	102	32	31	86	82	0	0.451	0.574	0.490	0.544	4.371	0.450	0.461	120	392	100	1151	3026	-1.147	358	793	1104	1922	139705	242218	68.813	59.875	0	0	0
1	11	5	"cpxP"	"STM4060"	3530	43420	120	205	539	666	123	61	61	63	14	22	84	73	0	617	1413	2050	145	99	99	106	35	33	83	73	0	0.278	0.364	0.315	0.377	5.175	0.260	0.505	120	382	100	662	1792	-1.847	144	518	478	1314	64664	169598	34.000	37.343	0	0	0
1	12	5	""	"Not LT2a86"	3700	43420	120	115	281	436	155	64	64	66	17	25	63	55	0	486	1555	3323	213	99	99	105	31	29	81	77	0	0.132	0.149	0.191	0.167	4.719	0.113	0.706	120	374	100	438	1673	-2.924	51	387	217	1456	33756	186598	12.647	46.774	0	0	0
1	13	5	"smg"	"STM3404"	3870	43420	120	749	1335	1826	136	65	65	69	20	28	99	97	0	806	1138	1184	104	98	98	106	43	40	97	94	0	0.966	1.221	1.157	1.093	3.806	1.582	0.338	120	389	100	1392	2310	-0.050	684	708	1270	1040	160175	136613	63.300	24.000	0	0	0
1	14	5	"rpsM"	"STM3418"	4050	43430	120	805	1535	2397	156	66	66	70	18	25	100	99	0	158	302	426	141	103	103	109	41	37	59	44	0	13.436	7.382	7.608	9.220	3.655	9.188	0.399	120	381	100	794	1668	3.748	739	55	1469	199	184239	36187	81.389	4.707	0	0	0
1	15	5	"rpsH"	"STM3426"	4230	43430	120	2198	3091	3830	123	65	65	68	21	30	100	100	0	216	271	210	77	102	102	109	33	30	81	70	0	18.711	17.905	18.923	17.735	2.688	29.421	0.382	120	375	100	2247	3195	4.226	2133	114	3026	169	370871	32561	143.952	4.909	0	0	0
1	16	5	"rpsQ"	"STM3431"	4410	43420	130	368	657	898	136	65	65	72	48	66	93	88	0	245	355	361	101	101	101	109	33	30	89	78	0	2.104	2.331	2.094	2.211	3.848	6.358	0.163	120	412	100	447	846	1.073	303	144	592	254	78787	42605	12.188	7.455	0	0	0
1	17	5	"rplV"	"STM3435"	4590	43430	120	1429	2212	2896	130	67	67	78	75	96	100	100	0	233	315	307	97	102	102	128	230	179	26	10	0	10.397	10.070	11.704	11.983	3.515	13.751	0.470	120	348	100	1493	2358	3.378	1362	131	2145	213	265461	37794	28.453	0.813	0	0	0
1	18	5	"rplC"	"STM3440"	4760	43420	130	2358	4504	7593	168	66	66	77	83	107	98	94	0	284	471	543	115	99	99	130	245	188	47	22	0	12.389	11.930	10.498	11.714	4.502	24.981	0.212	120	369	100	2477	4810	3.631	2292	185	4438	372	540468	56559	53.337	1.392	0	0	0
1	19	5	"yjgA"	"STM4437"	4940	43420	120	486	1069	1597	149	66	66	71	49	69	91	85	0	1245	2039	2073	101	98	98	112	101	90	92	86	0	0.366	0.517	0.378	0.410	3.731	0.516	0.328	120	413	100	1567	2944	-1.449	420	1147	1003	1941	128251	244675	20.367	19.079	0	0	0
1	20	5	"holC"	"STM4476"	5120	43430	120	434	806	967	119	66	66	68	20	29	95	87	0	477	1022	1267	123	101	101	109	35	32	87	79	0	0.979	0.803	0.919	0.999	4.823	0.600	0.381	120	397	100	744	1661	-0.031	368	376	740	921	96696	122634	36.900	26.086	0	0	0
1	21	5	"yjiE"	"STM4511"	5300	43420	130	135	228	277	121	62	62	65	19	29	72	61	0	966	2105	2910	138	103	103	122	192	157	70	63	0	0.085	0.083	0.086	0.117	7.664	0.057	0.339	120	406	100	936	2168	-3.563	73	863	166	2002	27348	252629	8.579	10.328	0	0	0
1	22	5	"fhuF"	"STM4550"	5480	43430	130	88	151	145	96	61	61	63	15	23	62	47	0	480	1932	2987	154	100	100	106	33	31	85	76	0	0.071	0.049	0.082	0.081	6.739	0.025	0.278	120	409	100	407	1922	-3.815	27	380	90	1832	18063	231839	5.867	55.333	0	0	0
1	23	5	"smp"	"STM4577"	5660	43430	130	142	279	367	131	63	63	65	17	26	70	62	0	584	1429	2782	194	103	103	110	38	34	78	70	0	0.164	0.163	0.208	0.219	5.440	0.114	0.694	120	434	100	560	1542	-2.606	79	481	216	1326	33477	171428	12.588	34.711	0	0	0
1	24	5	"arcA"	"STM4598"	5830	43420	100	60	63	18	28	64	64	69	40	57	1	1	0	105	112	36	32	105	105	110	32	29	16	7	0	100000.000	-0.143	0.400	0.482	3.976	4.638	0.047	80	398	100	-4	6	16.610	-4	0	-1	7	5000	8944	-0.150	0.063	-50	0	0
1	1	6	""	"STM3548"	1740	43580	120	79	108	91	84	58	58	63	106	168	11	7	0	900	1135	869	76	94	94	97	18	18	100	99	0	0.026	0.048	0.034	0.037	2.996	0.049	0.350	120	570	100	827	1091	-5.262	21	806	50	1041	12931	136257	0.425	57.667	0	0	0
1	2	6	"yhgG"	"STM3507"	1930	43580	120	75	89	61	68	58	58	60	13	21	58	32	0	294	408	348	85	93	93	94	17	18	98	93	0	0.085	0.098	0.081	0.080	4.258	0.048	0.090	120	419	100	218	346	-3.564	17	201	31	315	10630	48938	2.231	18.471	0	0	0
1	3	6	"nanA"	"STM3339"	2100	43580	120	165	264	314	118	60	60	61	14	22	86	75	0	927	1963	2996	152	94	94	99	33	33	95	89	0	0.126	0.109	0.130	0.140	4.730	0.080	0.554	120	383	100	938	2073	-2.988	105	833	204	1869	31720	235516	14.500	56.485	0	0	0
1	4	6	"mtgA"	"STM3326"	2280	43580	130	270	421	483	114	61	61	64	17	26	97	95	0	899	1361	1368	100	98	98	108	41	37	100	98	0	0.261	0.285	0.278	0.285	2.631	0.226	0.420	120	481	100	1010	1623	-1.938	209	801	360	1263	50532	163283	21.000	30.561	0	0	0
1	5	6	"yhbZ"	"STM3301"	2460	43580	130	369	634	929	146	60	60	63	20	31	96	90	0	1306	2378	3322	139	98	98	108	45	41	93	93	0	0.256	0.252	0.224	0.280	3.991	0.221	0.628	120	493	100	1517	2854	-1.967	309	1208	574	2280	76070	285404	28.550	50.444	0	0	0
1	6	6	"truB"	"STM3284"	2640	43590	120	670	857	997	116	60	60	84	347	413	72	39	0	1174	1767	2795	158	97	97	103	29	28	99	99	0	0.566	0.477	0.549	0.535	2.444	0.297	0.511	120	416	100	1687	2467	-0.820	610	1077	797	1670	102785	212057	2.228	57.379	0	0	0
1	7	6	"yqhD"	"STM3164"	2820	43600	130	224	434	676	155	62	62	86	353	410	30	14	0	799	1654	2671	161	97	97	102	24	23	91	85	0	0.231	0.239	0.269	0.236	5.294	0.150	0.362	120	402	100	864	1929	-2.115	162	702	372	1557	52106	198443	0.986	64.667	0	0	0
1	8	6	"yghU"	"STM3140"	2990	43590	120	160	273	277	101	62	62	63	16	25	80	70	0	659	971	978	100	97	97	100	21	21	95	91	0	0.174	0.241	0.263	0.202	4.679	0.194	0.431	120	396	100	660	1085	-2.520	98	562	211	874	32769	116483	13.125	41.476	0	0	0
1	9	6	"mltC"	"STM3112"	3180	43600	130	569	934	1102	117	63	63	66	32	48	90	86	0	1221	2165	2800	129	99	99	102	26	25	95	90	0	0.451	0.422	0.425	0.489	5.055	0.296	0.442	120	425	100	1628	2937	-1.149	506	1122	871	2066	112033	259830	27.125	79.346	0	0	0
1	10	6	"yggJ"	"STM3094"	3350	43590	120	366	653	763	116	65	65	68	33	48	84	75	0	742	1602	2169	135	101	101	107	30	28	90	83	0	0.470	0.392	0.472	0.437	4.260	0.282	0.542	120	364	100	942	2089	-1.091	301	641	588	1501	78393	192278	17.727	49.833	0	0	0
1	11	6	""	"STM3073"	3530	43590	120	133	226	212	93	65	65	67	15	22	75	63	0	754	1195	1431	119	101	101	106	27	25	89	83	0	0.104	0.147	0.149	0.132	4.789	0.085	0.318	120	373	100	721	1255	-3.263	68	653	161	1094	27079	143438	10.600	40.333	0	0	0
1	12	6	"ygfA"	"STM3061"	3700	43600	120	129	224	283	126	66	66	69	20	28	70	59	0	695	1339	1945	145	102	102	126	210	166	66	54	0	0.106	0.128	0.153	0.143	5.916	0.110	0.592	120	398	100	656	1395	-3.235	63	593	158	1237	26855	160628	7.750	5.776	0	0	0
1	13	6	"yeaH"	"STM1284"	3880	43590	130	573	1149	1530	133	66	66	70	19	27	94	91	0	1913	3407	4315	126	102	102	108	40	37	98	94	0	0.280	0.328	0.237	0.261	3.823	0.268	0.535	120	396	100	2318	4388	-1.837	507	1811	1083	3305	137915	408784	56.789	82.475	0	0	0
1	14	6	"ydiZ"	"STM1325"	4060	43600	120	138	194	183	94	67	67	69	16	23	87	71	0	418	594	650	109	103	103	110	43	39	94	90	0	0.225	0.259	0.233	0.245	3.830	0.185	0.415	120	358	100	386	618	-2.149	71	315	127	491	23275	71268	7.813	11.256	0	0	0
1	15	6	"aroH"	"STM1347"	4230	43590	130	210	489	765	156	66	66	72	42	58	70	60	0	981	2388	3202	134	103	103	111	34	30	90	85	0	0.164	0.185	0.135	0.171	4.388	0.174	0.577	120	403	100	1022	2708	-2.608	144	878	423	2285	58725	286537	9.929	66.971	0	0	0
1	16	6	"orf242"	"STM1390"	4420	43590	120	118	269	391	145	67	67	71	43	60	53	40	0	769	1986	3516	177	102	102	110	34	30	88	86	0	0.076	0.107	0.089	0.119	7.421	0.079	0.496	120	378	100	718	2086	-3.709	51	667	202	1884	32222	238277	4.605	55.176	0	0	0
1	17	6	"ydhO"	"STM1432"	4590	43610	140	370	759	1113	146	68	68	74	67	90	79	68	0	905	1762	2863	162	103	103	126	222	176	78	71	0	0.377	0.417	0.393	0.425	5.348	0.340	0.689	156	370	100	1104	2350	-1.409	302	802	691	1659	118420	274877	10.224	7.369	0	0	0
1	18	6	"ydgR"	"STM1452"	4760	43590	120	1126	2490	4370	175	68	68	78	81	103	95	92	0	1100	2063	3190	154	101	101	134	243	181	87	73	0	1.059	1.234	1.122	1.087	2.714	1.410	0.632	120	380	100	2057	4384	0.083	1058	999	2422	1962	298788	247547	29.778	7.938	0	0	0
1	19	6	"ugpC"	"STM3554"	4950	43600	130	529	865	1324	153	68	68	74	49	66	99	95	0	2667	4217	5361	127	101	101	119	111	93	97	95	0	0.180	0.194	0.178	0.203	2.817	0.162	0.450	120	426	100	3027	4913	-2.477	461	2566	797	4116	103747	506003	16.143	36.919	0	0	0
1	20	6	"ftsX"	"STM3569"	5120	43600	130	627	682	369	54	67	67	72	31	43	100	100	0	2862	2963	1741	58	103	103	134	207	154	99	97	0	0.203	0.215	0.203	0.219	1.975	0.176	0.645	120	420	100	3319	3475	-2.301	560	2759	615	2860	81816	355567	19.677	13.667	0	0	0
1	21	6	"yhhM"	"STM3574"	5320	43580	130	159	235	302	128	65	65	69	32	46	75	60	0	1069	1679	2438	145	105	105	135	214	158	84	79	0	0.098	0.108	0.099	0.099	3.596	0.095	0.594	120	385	100	1058	1744	-3.358	94	964	170	1574	28247	201474	5.188	7.215	0	0	0
1	22	6	"yhhS"	"STM3581"	5480	43600	120	284	481	580	120	62	62	65	16	24	95	88	0	2807	4045	4754	117	100	100	108	35	32	100	100	0	0.082	0.106	0.087	0.089	3.403	0.075	0.401	120	330	100	2929	4364	-3.608	222	2707	419	3945	57665	485399	26.000	112.486	0	0	0
1	23	6	"yhhJ"	"STM3585"	5660	43600	130	226	411	565	137	64	64	66	17	25	83	75	0	1684	3290	4117	125	98	98	104	32	30	98	95	0	0.102	0.109	0.095	0.084	4.148	0.095	0.552	120	372	100	1748	3539	-3.291	162	1586	347	3192	49351	394778	20.294	99.563	0	0	0
1	24	6	"gor"	"STM3597"	5830	43600	130	2030	3100	3776	121	65	65	69	20	28	100	100	0	1728	3110	3662	117	102	102	111	34	30	96	95	0	1.208	1.009	1.036	1.162	3.213	1.023	0.535	120	553	100	3591	6043	0.273	1965	1626	3035	3008	371978	373180	151.550	88.206	0	0	0
1	1	7	"yicN"	"STM3786"	1740	43760	110	165	210	152	72	60	60	66	113	171	46	18	0	1144	1426	1497	104	93	93	102	93	91	95	90	0	0.100	0.113	0.116	0.119	2.382	0.089	0.239	80	507	100	1156	1483	-3.323	105	1051	150	1333	16796	114045	1.274	14.237	0	0	0
1	2	7	"yidH"	"STM3805"	1920	43770	130	115	209	256	122	60	60	62	20	32	63	53	0	437	769	880	114	94	94	104	91	87	70	61	0	0.160	0.221	0.217	0.204	4.542	0.155	0.314	120	538	100	398	824	-2.641	55	343	149	675	25117	92258	7.350	7.308	0	0	0
1	3	7	"yidQ"	"STM3810"	2100	43770	120	376	585	622	106	61	61	63	18	28	96	91	0	585	769	705	91	95	95	101	33	32	93	88	0	0.643	0.777	0.684	0.707	4.228	0.753	0.367	120	486	100	805	1198	-0.637	315	490	524	674	70167	92246	29.000	20.242	0	0	0
1	4	7	""	"STM3820"	2280	43780	130	354	893	1522	170	62	62	66	24	36	91	82	0	1137	2461	4050	164	100	100	113	51	45	86	81	0	0.282	0.352	0.349	0.364	4.306	0.313	0.651	120	530	100	1329	3192	-1.828	292	1037	831	2361	107105	295293	34.458	46.039	0	0	0
1	5	7	"torR"	"STM3824"	2460	43770	120	1263	1317	655	49	63	63	69	33	47	100	99	0	2620	2733	1292	47	103	103	119	53	44	100	100	0	0.477	0.477	0.484	0.459	1.980	0.428	0.615	120	466	100	3717	3884	-1.069	1200	2517	1254	2630	158045	327933	37.818	49.321	0	0	0
1	6	7	"dgoR"	"STM3830"	2630	43770	130	252	433	468	108	64	64	68	30	44	95	89	0	1767	2633	2698	102	103	103	114	44	38	100	99	0	0.113	0.146	0.122	0.120	2.612	0.100	0.521	120	468	100	1852	2899	-3.146	188	1664	369	2530	51941	315925	12.167	57.250	0	0	0
1	7	7	"pdxA"	"STM0091"	2810	43760	120	1998	1922	891	46	65	65	68	22	32	95	93	0	6145	5918	2561	43	106	106	122	59	48	98	98	0	0.320	0.320	0.314	0.283	2.012	0.309	0.870	120	432	100	7972	7669	-1.643	1933	6039	1857	5812	230691	710105	84.273	98.237	0	0	0
1	8	7	""	"STM0099"	2990	43760	120	145	167	156	93	63	63	66	20	30	87	75	0	1838	1859	959	51	103	103	114	52	45	100	98	0	0.047	0.059	0.051	0.049	2.658	0.049	0.227	120	430	100	1817	1860	-4.403	82	1735	104	1756	19985	223030	5.050	33.558	0	0	0
1	9	7	"yabB"	"STM0119"	3170	43780	120	279	1045	1951	186	63	63	65	16	24	90	83	0	472	1487	2429	163	101	101	103	23	22	85	79	0	0.582	0.709	0.729	0.742	4.986	0.766	0.675	120	455	100	587	2368	-0.780	216	371	982	1386	125410	178472	61.250	60.174	0	0	0
1	10	7	"murE"	"STM0123"	3350	43770	120	574	877	1135	129	65	65	67	16	23	98	96	0	1080	1685	2156	127	101	101	106	26	24	99	97	0	0.520	0.513	0.580	0.487	3.175	0.404	0.421	120	426	100	1488	2396	-0.944	509	979	812	1584	105210	202192	50.625	60.731	0	0	0
1	11	7	"lpxC"	"STM0134"	3520	43770	120	864	1918	2529	131	66	66	70	26	37	97	90	0	708	1317	1535	116	102	102	153	402	262	61	46	0	1.317	1.524	1.419	1.537	3.732	1.928	0.527	120	470	100	1404	3067	0.397	798	606	1852	1215	230146	157999	71.077	2.896	0	0	0
1	12	7	"hofC"	"STM0142"	3720	43770	110	147	298	507	170	66	66	71	29	40	66	62	0	1711	2656	3221	121	106	106	167	435	260	61	53	0	0.050	0.091	0.063	0.092	6.269	0.046	0.096	80	401	100	1686	2782	-4.309	81	1605	232	2550	23829	212453	7.828	5.722	0	0	0
1	13	7	""	"STM1546"	3880	43770	120	146	208	245	117	68	68	69	17	24	89	78	0	1559	1999	1813	90	107	107	112	37	33	99	96	0	0.054	0.074	0.065	0.061	3.278	0.043	0.102	120	410	100	1530	2032	-4.218	78	1452	140	1892	24962	239919	8.176	51.000	0	0	0
1	14	7	""	"STM1550"	4050	43770	120	133	202	203	100	69	69	71	19	26	82	70	0	971	1413	1397	98	106	106	119	110	92	90	85	0	0.074	0.102	0.090	0.094	3.822	0.080	0.343	120	429	100	929	1440	-3.757	64	865	133	1307	24195	169602	6.895	11.764	0	0	0
1	15	7	""	"STM1555"	4240	43770	120	121	152	104	68	66	66	69	21	30	83	62	0	1576	1970	1831	92	106	106	113	33	29	100	99	0	0.037	0.046	0.041	0.040	2.607	0.040	0.509	120	441	100	1525	1950	-4.740	55	1470	86	1864	18221	236398	3.952	56.273	0	0	0
1	16	7	""	"STM1561"	4410	43780	120	242	429	555	129	69	69	79	104	131	70	41	0	1670	3060	4371	142	105	105	118	62	52	100	98	0	0.111	0.122	0.109	0.121	2.672	0.099	0.612	120	426	100	1738	3315	-3.177	173	1565	360	2955	51502	367209	3.365	47.452	0	0	0
1	17	7	"adhP"	"STM1567"	4590	43770	120	729	1265	1317	104	69	69	77	106	137	91	83	0	1847	2905	3112	107	103	103	113	61	53	99	99	0	0.378	0.427	0.419	0.406	2.918	0.326	0.450	120	400	100	2404	3998	-1.402	660	1744	1196	2802	151831	348611	11.208	45.770	0	0	0
1	18	7	"yddG"	"STM1571"	4770	43780	130	156	402	839	208	67	67	70	20	28	80	69	0	1342	2795	4228	151	103	103	169	1075	636	54	33	0	0.072	0.124	0.084	0.077	4.020	0.113	0.423	120	465	100	1328	3027	-3.799	89	1239	335	2692	48226	335400	16.600	2.443	0	0	0
1	19	7	"topA"	"STM1714"	4950	43780	130	783	1129	1337	118	68	68	72	23	31	99	99	0	1968	2874	3360	116	106	106	193	1120	580	62	39	0	0.384	0.383	0.426	0.442	3.501	0.224	0.408	120	446	100	2577	3829	-1.381	715	1862	1061	2768	135500	344908	45.957	2.394	0	0	0
1	20	7	"trpH"	"STM1721"	5120	43770	120	758	1007	946	93	66	66	69	19	27	100	99	0	2640	3580	3256	90	101	101	127	235	185	99	90	0	0.273	0.270	0.287	0.264	2.343	0.222	0.558	120	426	100	3231	4420	-1.875	692	2539	941	3479	120878	429620	49.368	14.694	0	0	0
1	21	7	"cls"	"STM1739"	5300	43770	120	395	650	815	125	65	65	69	29	42	94	86	0	2635	3618	4001	110	100	100	116	96	82	97	92	0	0.130	0.166	0.128	0.146	3.290	0.141	0.516	120	453	100	2865	4103	-2.941	330	2535	585	3518	77967	434193	20.034	36.479	0	0	0
1	22	7	"tdk"	"STM1750"	5480	43770	140	200	343	438	127	63	63	67	20	29	82	76	0	930	1434	1632	113	100	100	112	65	58	86	82	0	0.165	0.210	0.212	0.201	3.427	0.176	0.453	156	477	100	967	1614	-2.599	137	830	280	1334	53578	223626	13.800	20.338	0	0	0
1	23	7	"narX"	"STM1766"	5660	43780	130	456	694	778	112	64	64	68	20	29	99	97	0	4005	6408	7881	122	101	101	111	49	44	100	100	0	0.100	0.100	0.100	0.102	2.401	0.080	0.674	120	409	100	4296	6937	-3.316	392	3904	630	6307	83260	768928	31.300	128.510	0	0	0
1	24	7	"ychM"	"STM1781"	5820	43770	120	284	532	584	109	66	66	70	22	31	95	88	0	1097	2275	2820	123	101	101	109	33	30	99	95	0	0.219	0.214	0.237	0.218	3.494	0.128	0.430	120	476	100	1214	2640	-2.192	218	996	466	2174	63850	273056	21.000	65.636	0	0	0
1	1	8	""	"STM2303"	1730	43960	110	282	335	253	75	61	61	64	28	43	92	88	0	1264	1587	1329	83	96	96	102	82	80	98	92	0	0.189	0.184	0.195	0.173	2.429	0.157	0.684	80	492	100	1389	1765	-2.402	221	1168	274	1491	26825	126983	9.679	18.110	0	0	0
1	2	8	"nuoL"	"STM2318"	1910	43960	120	9948	8660	3639	42	64	64	67	31	46	100	99	0	6837	5952	2456	41	97	97	100	20	20	98	95	0	1.466	1.468	1.490	1.662	2.478	1.484	0.954	120	491	100	16624	14451	0.552	9884	6740	8596	5855	1039163	714217	277.194	292.600	0	0	0
1	3	8	"nuoA"	"STM2328"	2090	43960	110	2697	3419	2635	77	62	62	75	99	132	100	100	0	1296	1509	968	64	96	96	130	329	253	95	85	0	2.196	2.376	2.666	2.349	1.601	2.766	0.609	80	442	100	3835	4770	1.135	2635	1200	3357	1413	273543	120750	33.778	4.191	0	0	0
1	4	8	"yfbT"	"STM2334"	2270	43950	110	1456	1548	756	48	63	63	77	89	115	100	97	0	2321	2344	926	39	100	100	136	326	239	100	97	0	0.627	0.662	0.701	0.622	1.761	0.650	0.769	80	445	100	3614	3729	-0.673	1393	2221	1485	2244	123851	187496	16.528	6.773	0	0	0
1	5	8	""	"STM2340"	2460	43960	110	1133	1723	1827	106	65	65	71	36	50	100	100	0	1370	2321	2810	121	105	105	114	39	34	100	100	0	0.844	0.748	0.753	0.841	2.045	0.631	0.649	80	425	100	2333	3874	-0.244	1068	1265	1658	2216	137824	185658	45.889	56.590	0	0	0
1	6	8	""	"STM2344"	2630	43960	120	748	866	578	66	65	65	68	28	41	95	94	0	2110	2173	975	44	105	105	115	42	36	99	99	0	0.341	0.387	0.343	0.316	2.228	0.380	0.631	120	479	100	2688	2869	-1.554	683	2005	801	2068	103934	260748	28.500	49.000	0	0	0
1	7	8	""	"STM2528"	2820	43960	110	238	275	109	39	65	65	68	17	25	100	100	0	4349	5132	2542	49	105	105	118	46	38	100	100	0	0.041	0.042	0.039	0.042	1.484	0.037	0.798	80	442	100	4417	5237	-4.617	173	4244	210	5027	22028	410528	12.176	109.000	0	0	0
1	8	8	"nifU"	"STM2542"	2990	43950	110	808	982	588	59	64	64	69	30	43	100	100	0	1603	1779	1057	59	107	107	119	51	42	100	100	0	0.497	0.549	0.529	0.553	1.714	0.471	0.690	80	461	100	2240	2590	-1.008	744	1496	918	1672	78541	142295	30.433	32.549	0	0	0
1	9	8	"yjdL"	"STM2560"	3170	43960	110	307	413	408	98	66	66	88	274	311	37	11	0	5179	6074	3225	53	107	107	157	709	451	100	100	0	0.048	0.058	0.045	0.049	1.856	0.055	0.476	80	434	100	5313	6314	-4.395	241	5072	347	5967	33036	485892	1.186	8.346	0	0	0
1	10	8	"yfhK"	"STM2564"	3340	43950	110	519	632	476	75	67	67	101	337	333	72	21	0	3306	4278	3717	86	106	106	186	872	468	97	88	0	0.141	0.135	0.146	0.141	1.685	0.142	0.604	80	443	100	3652	4737	-2.824	452	3200	565	4172	50566	342255	1.576	4.693	0	0	0
1	11	8	""	"STM2575"	3530	43960	120	151	176	118	67	65	65	69	25	36	82	72	0	2978	3215	2149	66	105	105	112	63	56	100	100	0	0.030	0.036	0.032	0.031	2.195	0.033	0.545	120	472	100	2959	3221	-5.062	86	2873	111	3110	21127	385800	4.280	49.254	0	0	0
1	12	8	""	"STM2590"	3700	43960	120	189	235	177	75	67	67	71	26	36	92	88	0	3633	4425	3279	74	106	106	121	95	78	98	98	0	0.035	0.039	0.033	0.034	1.833	0.039	0.694	120	449	100	3649	4487	-4.853	122	3527	168	4319	28163	530948	6.308	45.305	0	0	0
1	13	8	"yraO"	"STM3266"	3880	43960	120	1305	1439	974	67	68	68	71	19	26	97	96	0	2239	2380	1534	64	108	108	115	32	27	99	99	0	0.580	0.603	0.615	0.557	2.274	0.572	0.744	120	435	100	3368	3643	-0.785	1237	2131	1371	2272	172686	285614	72.000	70.781	0	0	0
1	14	8	"yhbU"	"STM3274"	4040	43950	110	3221	3242	862	26	73	73	105	238	226	100	100	0	8150	8058	1910	23	110	110	181	479	264	100	100	0	0.392	0.399	0.394	0.398	1.226	0.383	0.919	80	406	100	11188	11117	-1.353	3148	8040	3169	7948	259364	644668	13.181	16.445	0	0	0
1	15	8	""	"STM3278"	4230	43960	120	88	468	2941	628	71	71	98	210	214	6	3	0	3151	3330	1564	46	110	110	165	422	255	99	93	0	0.006	0.123	0.008	0.009	4.613	0.799	0.091	120	526	100	3058	3617	-7.483	17	3041	397	3220	56160	399647	1.762	7.500	0	0	0
1	16	8	"yhbC"	"STM3288"	4410	43950	110	2083	2222	1034	46	74	74	85	106	124	100	100	0	2302	2407	1013	42	112	112	123	63	51	100	100	0	0.917	0.936	0.957	0.927	1.318	0.964	0.872	80	409	100	4199	4443	-0.124	2009	2190	2148	2295	177742	192529	20.160	36.254	0	0	0
1	17	8	"mrsA"	"STM3294"	4590	43970	130	6580	6945	1877	27	72	72	120	672	560	100	100	0	8057	8565	2156	25	110	110	166	529	318	100	99	0	0.819	0.813	0.768	0.819	1.440	0.793	0.844	120	512	100	14455	15328	-0.288	6508	7947	6873	8455	833458	1027787	10.156	15.877	0	0	0
1	18	8	"rplU"	"STM3304"	4770	43970	120	4539	4876	3166	64	68	68	118	726	615	93	85	0	938	974	615	63	103	103	219	1249	570	18	2	0	5.354	5.520	5.978	5.751	2.070	6.739	0.620	120	431	100	5306	5679	2.421	4471	835	4808	871	585112	116901	6.554	0.604	0	0	0
1	19	8	"ybgJ"	"STM0712"	4940	43960	120	1959	2261	1689	74	68	68	73	25	34	100	100	0	3269	3695	2484	67	107	107	191	1106	579	83	75	0	0.598	0.611	0.595	0.643	2.509	0.589	0.709	120	457	100	5053	5781	-0.742	1891	3162	2193	3588	271361	443341	87.520	3.168	0	0	0
1	20	8	""	"STM0719"	5120	43960	110	132	175	143	81	67	67	73	73	100	38	20	0	9527	9636	867	8	102	102	122	95	77	100	100	0	0.007	0.011	0.007	0.007	2.489	0.014	0.148	80	454	100	9490	9642	-7.180	65	9425	108	9534	13987	770862	1.397	100.147	0	0	0
1	21	8	""	"STM0725"	5300	43960	110	90	96	30	31	64	64	69	27	39	47	21	0	3075	3064	1134	37	98	98	115	95	82	100	100	0	0.009	0.011	0.009	0.009	2.309	0.010	0.267	80	440	100	3003	2998	-6.839	26	2977	32	2966	7697	245103	1.000	31.042	0	0	0
1	22	8	"sdhA"	"STM0734"	5480	43960	110	16687	17453	4810	27	64	64	79	145	183	100	100	0	5939	6439	1654	25	98	98	111	67	60	100	100	0	2.846	2.742	2.780	2.705	1.307	2.991	0.893	80	447	100	22464	23730	1.509	16623	5841	17389	6341	1396278	515130	119.821	94.448	0	0	0
1	23	8	"tolQ"	"STM0745"	5660	43950	110	1280	1542	825	53	66	66	80	145	181	100	96	0	4158	5010	2416	48	103	103	115	54	46	100	100	0	0.299	0.301	0.297	0.287	1.684	0.290	0.827	80	439	100	5269	6383	-1.740	1214	4055	1476	4907	123321	400763	10.083	90.648	0	0	0
1	24	8	"nadA"	"STM0756"	5840	43960	120	613	718	447	62	67	67	71	22	30	95	93	0	8105	8655	4749	54	101	101	112	45	40	99	99	0	0.068	0.076	0.071	0.070	2.066	0.071	0.749	120	579	100	8550	9205	-3.874	546	8004	651	8554	86129	1038615	29.409	189.844	0	0	0
1	1	9	"yliJ"	"STM0862"	1740	44130	130	1147	1415	1167	82	62	62	65	25	38	96	94	0	2338	2656	2089	78	100	100	108	86	79	97	95	0	0.485	0.529	0.548	0.532	2.670	0.482	0.663	120	624	100	3323	3909	-1.045	1085	2238	1353	2556	169807	318764	54.000	29.628	0	0	0
1	2	9	""	"STM0869"	1920	44130	110	215	235	110	46	63	63	68	43	63	92	81	0	4453	5217	2491	47	100	100	112	103	91	100	100	0	0.035	0.034	0.030	0.030	1.707	0.031	0.544	80	426	100	4505	5289	-4.840	152	4353	172	5117	18788	417366	3.884	49.563	0	0	0
1	3	9	"potF"	"STM0877"	2100	44130	110	364	382	127	33	62	62	75	101	134	93	90	0	6666	7278	2205	30	98	98	132	325	246	100	100	0	0.046	0.045	0.044	0.041	1.509	0.044	0.638	80	453	100	6870	7500	-4.443	302	6568	320	7180	30570	582203	3.040	21.988	0	0	0
1	4	9	""	"STM0884"	2280	44120	110	118	124	45	36	63	63	76	96	126	15	1	0	6268	6772	2696	39	104	104	137	317	231	100	100	0	0.009	0.009	0.008	0.008	1.937	0.010	0.174	80	475	100	6219	6729	-6.808	55	6164	61	6668	9911	541757	0.500	20.931	0	0	0
1	5	9	""	"STM0893"	2450	44120	110	339	330	66	20	65	65	68	22	32	100	98	0	12533	12134	1937	15	108	108	125	112	89	100	100	0	0.022	0.022	0.022	0.021	1.287	0.021	0.880	80	439	100	12699	12291	-5.503	274	12425	265	12026	26434	970727	11.909	107.223	0	0	0
1	6	9	""	"STM0897"	2630	44120	110	70	75	31	41	65	65	67	17	25	20	6	0	2247	2753	1539	55	108	108	124	112	90	100	100	0	0.002	0.004	0.003	0.004	3.359	0.003	0.042	80	442	100	2144	2655	-8.741	5	2139	10	2645	6027	220226	0.471	23.473	0	0	0
1	7	9	""	"STM1032"	2810	44120	110	890	969	525	54	66	66	70	21	30	100	100	0	6843	8298	4740	57	108	108	117	50	42	100	100	0	0.122	0.110	0.112	0.107	1.538	0.105	0.855	80	465	100	7559	9093	-3.031	824	6735	903	8190	77498	663838	42.810	163.620	0	0	0
1	8	9	""	"STM1036"	2990	44130	110	375	492	395	80	68	68	73	30	41	100	96	0	3331	4449	3338	75	115	115	128	63	49	100	100	0	0.095	0.098	0.091	0.090	1.877	0.095	0.779	80	504	100	3523	4758	-3.389	307	3216	424	4334	39397	355883	13.967	68.587	0	0	0
1	9	9	""	"STM1041"	3180	44130	110	812	992	638	64	72	72	94	268	285	96	72	0	9872	10837	5298	48	119	119	167	683	408	100	100	0	0.076	0.086	0.083	0.079	1.600	0.071	0.666	80	466	100	10493	11638	-3.720	740	9753	920	10718	79377	866945	3.351	15.622	0	0	0
1	10	9	"metH"	"STM4188"	3350	44130	110	1771	1720	570	33	71	71	105	333	317	97	92	0	9071	8827	1889	21	116	116	194	862	444	100	100	0	0.190	0.189	0.187	0.178	1.371	0.200	0.856	80	452	100	10655	10360	-2.397	1700	8955	1649	8711	137639	706129	4.850	10.015	0	0	0
1	11	9	""	"STM4197"	3520	44130	100	84	144	280	194	66	66	69	18	26	48	40	0	839	1688	1883	111	111	111	116	27	23	98	96	0	0.025	0.049	0.032	0.038	3.725	0.020	0.027	80	389	100	746	1655	-5.338	18	728	78	1577	11523	135069	4.167	58.222	0	0	0
1	12	9	""	"STM4201"	3700	44120	110	87	100	49	49	68	68	71	18	25	50	26	0	2326	3559	3701	103	108	108	113	32	28	100	100	0	0.009	0.009	0.011	0.009	3.253	0.009	0.492	80	431	100	2237	3483	-6.867	19	2218	32	3451	7973	284688	1.611	107.688	0	0	0
1	13	9	"mntH"	"STM2408"	3880	44140	120	872	810	229	28	70	70	72	20	27	98	98	0	13596	12787	3727	29	107	107	115	44	38	100	99	0	0.059	0.058	0.058	0.061	2.110	0.056	0.897	120	465	100	14291	13420	-4.072	802	13489	740	12680	97257	1534478	36.900	288.000	0	0	0
1	14	9	"pduN"	"STM2049"	4050	44130	110	173	208	111	53	72	72	95	212	223	18	2	0	1688	1897	888	46	110	110	145	369	254	100	98	0	0.064	0.076	0.060	0.065	1.972	0.068	0.574	80	432	100	1679	1923	-3.966	101	1578	136	1787	16658	151772	0.533	4.748	0	0	0
1	15	9	""	"STM2636"	4230	44140	110	1128	1120	169	15	71	71	76	41	53	100	100	0	15662	15821	1876	11	107	107	123	165	134	100	100	0	0.068	0.067	0.067	0.066	1.117	0.067	0.943	80	433	100	16612	16763	-3.879	1057	15555	1049	15714	89634	1265717	25.463	95.139	0	0	0
1	16	9	"rplI"	"STM4394"	4400	44130	110	6786	6650	2015	30	72	72	77	29	37	100	100	0	2159	2208	579	26	110	110	123	156	126	100	100	0	3.277	3.135	3.053	3.102	1.241	3.311	0.901	80	479	100	8763	8676	1.712	6714	2049	6578	2098	531985	176647	226.655	13.365	0	0	0
1	17	9	"sitC"	"STM2863"	4580	44130	110	299	316	94	29	72	72	121	717	592	0	0	0	9962	10138	2215	21	112	112	203	650	320	100	100	0	0.023	0.024	0.024	0.023	1.363	0.023	0.266	80	442	100	10077	10270	-5.439	227	9850	244	10026	25274	811063	0.272	15.285	0	0	0
1	18	9	"bcfD"	"STM0024"	4760	44130	110	220	238	104	43	68	68	117	720	615	1	0	0	8400	8859	2636	29	111	111	212	663	312	100	100	0	0.018	0.019	0.018	0.018	1.691	0.153	0.089	80	439	100	8441	8918	-5.769	152	8289	170	8748	19039	708723	0.168	13.042	0	0	0
1	19	9	""	"PSLT065"	4950	44140	110	77	93	64	68	68	68	72	22	30	28	13	0	991	1113	480	43	109	109	123	126	102	100	98	0	0.010	0.025	0.020	0.018	3.566	0.025	0.116	80	446	100	891	1029	-6.615	9	882	25	1004	7405	89009	0.955	7.857	0	0	0
1	20	9	"trbD"	"PSLT083"	5110	44140	110	87	234	410	175	68	68	75	75	100	25	15	0	1465	3377	5151	152	104	104	115	64	55	95	90	0	0.014	0.051	0.022	0.027	4.203	0.058	0.546	80	447	100	1380	3439	-6.163	19	1361	166	3273	18748	270180	2.120	50.969	0	0	0
1	21	9	"yneG"	"STM1526"	5300	44130	120	134	135	56	41	67	67	71	28	39	77	57	0	1402	1437	819	56	101	101	115	75	65	95	92	0	0.051	0.051	0.048	0.050	2.256	0.040	0.125	120	539	100	1368	1404	-4.279	67	1301	68	1336	16216	172393	2.286	17.627	0	0	0
1	22	9	"dcuS"	"STM4304"	5470	44130	110	1415	1417	401	28	66	66	80	143	178	97	96	0	18323	18775	3277	17	100	100	114	88	77	100	100	0	0.074	0.072	0.073	0.067	1.612	0.072	0.906	80	467	100	19572	20026	-3.756	1349	18223	1351	18675	113336	1502012	9.350	212.057	0	0	0
1	23	9	"yjdE"	"STM4294"	5660	44140	110	744	748	112	14	66	66	70	25	35	100	100	0	18323	18684	2382	12	105	105	118	88	74	100	100	0	0.037	0.037	0.037	0.036	1.148	0.036	0.927	80	458	100	18896	19261	-4.748	678	18218	682	18579	59822	1494715	27.120	210.977	0	0	0
1	24	9	""	"STM4307"	5820	44130	110	1115	1167	312	26	68	68	72	37	51	100	100	0	11728	12490	3475	27	106	106	121	54	44	100	100	0	0.090	0.089	0.087	0.089	1.240	0.084	0.908	80	476	100	12669	13483	-3.473	1047	11622	1099	12384	93351	999160	29.595	229.056	0	0	0
1	1	10	""	"STM4597"	1740	44300	100	149	143	35	24	61	61	63	15	23	96	91	0	1196	1201	322	26	104	104	108	25	23	100	100	0	0.081	0.075	0.076	0.067	1.954	0.068	0.621	80	432	100	1180	1179	-3.633	88	1092	82	1097	11475	96088	5.333	43.720	0	0	0
1	2	10	""	"STM0257"	1920	44310	100	267	270	45	16	64	64	66	33	50	100	100	0	10037	9981	1314	13	109	109	122	105	86	100	100	0	0.020	0.021	0.021	0.020	1.248	0.020	0.878	80	420	100	10131	10078	-5.612	203	9928	206	9872	21565	798511	6.182	93.895	0	0	0
1	3	10	""	"STM0275"	2100	44300	110	73	72	16	22	63	63	66	31	46	11	0	0	1352	1434	707	49	104	104	108	23	21	100	100	0	0.008	0.007	0.011	0.011	2.243	0.006	0.072	80	479	100	1258	1339	-6.963	10	1248	9	1330	5730	114755	0.194	57.652	0	0	0
1	4	10	""	"STM0284"	2280	44320	110	70	72	18	25	63	63	64	15	23	21	7	0	949	973	375	38	106	106	109	22	20	100	100	0	0.008	0.010	0.015	0.013	3.119	0.008	0.047	80	476	100	850	876	-6.912	7	843	9	867	5766	77879	0.533	39.273	0	0	0
1	5	10	""	"STM0292"	2460	44300	100	475	455	109	23	64	64	66	17	25	100	100	0	5313	5249	1041	19	107	107	117	80	68	100	100	0	0.079	0.076	0.076	0.074	1.320	0.074	0.894	80	430	100	5617	5533	-3.663	411	5206	391	5142	36397	419919	22.882	64.150	0	0	0
1	6	10	"safB"	"STM0300"	2630	44310	100	191	189	35	18	68	68	72	48	66	95	77	0	6918	6874	1104	16	110	110	119	43	36	100	100	0	0.018	0.018	0.018	0.017	1.385	0.018	0.833	80	430	100	6931	6885	-5.791	123	6808	121	6764	15130	549913	2.438	157.093	0	0	0
1	7	10	"ycfM"	"STM1207"	2810	44310	100	1642	1707	617	36	69	69	72	21	29	100	100	0	2175	2185	492	22	112	112	120	46	38	100	100	0	0.762	0.790	0.780	0.762	1.328	0.824	0.876	80	442	100	3636	3711	-0.391	1573	2063	1638	2073	136585	174766	77.857	44.891	0	0	0
1	8	10	"ycfS"	"STM1215"	2990	44320	110	274	317	172	54	68	68	72	38	52	98	91	0	1954	2064	1117	54	115	115	122	41	33	100	100	0	0.112	0.128	0.117	0.120	1.905	0.107	0.589	80	451	100	2045	2198	-3.158	206	1839	249	1949	25357	165099	6.447	47.366	0	0	0
1	9	10	"ycfD"	"STM1229"	3160	44310	110	2134	2200	438	19	71	71	79	48	60	100	100	0	8992	9254	1342	14	116	116	126	61	48	100	100	0	0.232	0.233	0.233	0.230	1.220	0.232	0.905	80	468	100	10939	11267	-2.105	2063	8876	2129	9138	176010	740333	44.188	149.639	0	0	0
1	10	10	"icdA"	"STM1238"	3340	44310	100	2895	3217	1440	44	73	73	79	29	36	100	100	0	714	762	286	37	117	117	128	54	42	98	98	0	4.727	4.874	4.454	4.972	2.064	6.474	0.569	80	442	100	3419	3789	2.241	2822	597	3144	645	257367	60969	108.207	11.741	0	0	0
1	11	10	""	"STM1261"	3530	44310	100	308	315	120	38	71	71	74	18	24	100	97	0	704	717	268	37	114	114	130	159	122	98	85	0	0.402	0.405	0.387	0.386	1.702	0.287	0.505	80	442	100	827	847	-1.316	237	590	244	603	25162	57367	13.389	3.692	0	0	0
1	12	10	""	"STM1273"	3710	44320	110	189	189	44	23	70	70	72	19	26	100	95	0	5671	5332	1327	24	106	106	116	48	41	100	100	0	0.021	0.023	0.022	0.022	1.424	0.022	0.789	80	462	100	5684	5345	-5.547	119	5565	119	5226	15086	426536	6.158	108.667	0	0	0
1	13	10	"ydgA"	"STM1466"	3870	44310	110	8879	9010	1656	18	70	70	81	103	127	100	100	0	12809	12570	1759	13	106	106	119	75	63	100	100	0	0.693	0.717	0.716	0.707	1.251	0.728	0.920	80	419	100	21512	21404	-0.528	8809	12703	8940	12464	720790	1005564	86.689	166.013	0	0	0
1	14	10	""	"STM1472"	4050	44300	110	400	380	92	24	72	72	84	97	115	93	93	0	19602	19594	2905	14	111	111	151	360	238	100	100	0	0.017	0.016	0.016	0.015	1.719	0.015	0.774	80	475	100	19819	19791	-5.893	328	19491	308	19483	30439	1567527	3.052	54.008	0	0	0
1	15	10	""	"STM1481"	4230	44310	110	1092	1056	243	23	71	71	75	29	38	100	98	0	13376	13512	1548	11	111	111	157	388	247	100	100	0	0.077	0.074	0.076	0.069	1.528	0.074	0.916	80	478	100	14286	14386	-3.700	1021	13265	985	13401	84475	1080947	33.828	34.420	0	0	0
1	16	10	"ynfL"	"STM1487"	4420	44320	110	600	615	99	16	71	71	76	46	60	100	100	0	11196	11490	1485	12	106	106	116	68	58	100	100	0	0.048	0.048	0.048	0.047	1.199	0.046	0.854	80	450	100	11619	11928	-4.390	529	11090	544	11384	49204	919183	11.717	167.265	0	0	0
1	17	10	""	"STM1494"	4580	44320	110	477	480	92	19	69	69	75	46	61	100	100	0	7497	7498	1089	14	107	107	133	289	217	100	100	0	0.055	0.056	0.054	0.055	1.260	0.054	0.826	80	437	100	7798	7802	-4.179	408	7390	411	7391	38396	599844	8.804	25.484	0	0	0
1	18	10	"ynfC"	"STM1501"	4760	44310	100	1098	1049	237	22	68	68	71	19	26	100	100	0	5392	5433	1061	19	108	108	127	131	103	100	100	0	0.195	0.184	0.188	0.181	1.273	0.180	0.907	80	420	100	6314	6306	-2.359	1030	5284	981	5325	83886	434617	51.474	40.504	0	0	0
1	19	10	""	"STM2780"	4930	44320	110	1433	1457	316	21	70	70	75	33	44	100	100	0	11000	11074	2116	19	108	108	129	149	115	100	100	0	0.125	0.126	0.127	0.125	1.266	0.124	0.903	80	455	100	12255	12353	-2.998	1363	10892	1387	10966	116586	885886	41.879	73.456	0	0	0
1	20	10	""	"STM2788"	5110	44320	110	704	723	190	26	70	70	75	34	45	100	100	0	13535	14204	3489	24	103	103	138	202	146	100	100	0	0.047	0.046	0.045	0.046	1.244	0.045	0.897	80	479	100	14066	14754	-4.405	634	13432	653	14101	57862	1136347	19.059	69.634	0	0	0
1	21	10	"ygaU"	"STM2795"	5300	44330	110	1854	1949	715	36	69	69	72	22	30	100	100	0	3635	3734	946	25	109	109	130	144	110	100	100	0	0.506	0.519	0.510	0.508	1.328	0.487	0.772	80	486	100	5311	5505	-0.982	1785	3526	1880	3625	155950	298719	85.318	25.028	0	0	0
1	22	10	"yihD"	"STM3995"	5480	44330	110	1112	1167	399	34	67	67	71	23	32	100	100	0	1342	1460	601	41	106	106	116	72	62	100	100	0	0.845	0.812	0.816	0.838	1.489	0.777	0.765	80	441	100	2281	2454	-0.242	1045	1236	1100	1354	93370	116785	47.652	18.667	0	0	0
1	23	10	""	"STM4015"	5650	44320	120	203	248	186	75	68	68	71	17	23	92	90	0	5830	7171	5752	80	109	109	113	31	27	100	99	0	0.024	0.025	0.023	0.023	2.490	0.025	0.759	120	512	100	5856	7242	-5.405	135	5721	180	7062	29718	860537	10.412	227.677	0	0	0
1	24	10	"fdhE"	"STM4034"	5840	44320	110	3399	3655	1042	28	70	70	74	36	48	100	100	0	7122	7589	1975	26	112	112	119	38	31	100	100	0	0.475	0.479	0.472	0.477	1.272	0.466	0.887	80	517	100	10339	11062	-1.074	3329	7010	3585	7477	292404	607119	99.472	196.579	0	0	0
1	1	11	""	"STM2940"	1740	44480	110	583	579	119	20	62	62	64	15	23	100	100	0	6587	6660	960	14	108	108	111	22	19	100	100	0	0.080	0.079	0.080	0.077	1.288	0.078	0.915	80	536	100	7000	7069	-3.636	521	6479	517	6552	46313	532788	34.333	297.682	0	0	0
1	2	11	"ygcB"	"STM2944"	1920	44480	110	481	476	65	13	66	66	68	15	22	100	100	0	21071	21253	1958	9	112	112	117	31	26	100	100	0	0.020	0.019	0.020	0.019	1.184	0.019	0.885	80	478	100	21374	21551	-5.658	415	20959	410	21141	38104	1700225	27.200	681.806	0	0	0
1	3	11	"relA"	"STM2956"	2100	44490	100	2284	2287	403	17	67	67	69	15	21	100	100	0	5202	5250	856	16	110	110	112	27	24	100	100	0	0.435	0.432	0.438	0.431	1.320	0.420	0.891	80	430	100	7309	7360	-1.200	2217	5092	2220	5140	182961	420017	147.867	190.296	0	0	0
1	4	11	"yqcD"	"STM2968"	2280	44480	110	544	579	245	42	66	66	71	68	95	93	92	0	2519	2535	967	38	109	109	112	22	19	100	100	0	0.198	0.211	0.204	0.188	2.066	0.197	0.782	80	464	100	2888	2939	-2.334	478	2410	513	2426	46298	202783	7.471	110.136	0	0	0
1	5	11	"fucP"	"STM2975"	2460	44490	100	354	368	93	25	67	67	72	73	101	98	95	0	6580	6793	1111	16	113	113	118	32	27	100	100	0	0.044	0.045	0.044	0.043	1.474	0.045	0.868	80	413	100	6754	6981	-4.494	287	6467	301	6680	29432	543476	4.055	208.594	0	0	0
1	6	11	"fucU"	"STM2978"	2630	44490	110	404	416	118	28	70	70	75	48	64	98	98	0	2851	2929	848	28	114	114	123	40	32	100	100	0	0.122	0.123	0.124	0.120	1.477	0.118	0.782	80	466	100	3071	3161	-3.035	334	2737	346	2815	33267	234348	7.104	70.150	0	0	0
1	7	11	"exbB"	"STM3159"	2810	44490	110	675	659	186	28	70	70	73	21	28	100	98	0	7391	7336	1325	18	113	113	121	44	36	100	100	0	0.083	0.082	0.083	0.074	1.748	0.082	0.902	80	480	100	7883	7812	-3.589	605	7278	589	7223	52749	586879	27.905	163.977	0	0	0
1	8	11	"ygiR"	"STM3168"	2990	44480	110	888	934	429	45	73	73	80	41	51	98	97	0	6096	6565	2530	38	117	117	126	47	37	100	100	0	0.136	0.134	0.131	0.122	1.866	0.125	0.761	80	464	100	6794	7309	-2.875	815	5979	861	6448	74757	525213	20.829	137.000	0	0	0
1	9	11	"ygiW"	"STM3176"	3170	44490	110	1569	1883	1436	76	76	76	83	48	57	100	98	0	1639	1750	1189	67	120	120	128	42	32	100	100	0	0.983	1.109	1.066	1.090	1.811	1.215	0.651	80	467	100	3012	3437	-0.025	1493	1519	1807	1630	150651	140014	37.500	38.619	0	0	0
1	10	11	"STMF1.41"	"Not LT2a92"	3350	44490	110	196	229	126	55	75	75	77	19	24	93	88	0	206	224	97	43	117	117	124	36	29	75	57	0	1.360	1.439	1.558	1.564	2.360	1.247	0.474	80	466	100	210	261	0.443	121	89	154	107	18287	17925	8.000	2.778	0	0	0
1	11	11	""	"STM2668"	3520	44490	110	1038	1035	212	20	73	73	75	19	25	100	100	0	10139	10391	1473	14	115	115	129	155	120	100	100	0	0.096	0.094	0.094	0.091	1.336	0.092	0.879	80	452	100	10989	11238	-3.377	965	10024	962	10276	82782	831313	50.526	66.206	0	0	0
1	12	11	""	"STM2682"	3700	44490	110	171	237	202	85	72	72	75	20	26	87	81	0	549	743	597	80	113	113	119	36	30	100	97	0	0.227	0.262	0.227	0.203	2.867	0.260	0.661	80	467	100	535	795	-2.139	99	436	165	630	18976	59449	8.100	17.333	0	0	0
1	13	11	""	"STM0497"	3880	44490	100	230	232	45	19	72	72	79	69	87	97	71	0	6916	6836	1410	20	109	109	119	53	44	100	100	0	0.023	0.024	0.023	0.023	1.333	0.023	0.854	80	430	100	6965	6887	-5.429	158	6807	160	6727	18536	546919	2.217	126.736	0	0	0
1	14	11	"tesA"	"STM0506"	4050	44490	110	1270	1348	557	41	74	74	77	21	27	100	100	0	5491	5910	2098	35	116	116	136	237	174	100	100	0	0.223	0.220	0.212	0.215	1.291	0.214	0.859	80	478	100	6571	7068	-2.168	1196	5375	1274	5794	107810	472793	60.524	24.363	0	0	0
1	15	11	"allR"	"STM0516"	4230	44490	110	3362	3335	970	29	76	76	82	53	64	100	100	0	8881	9377	1624	17	115	115	127	87	68	100	100	0	0.375	0.352	0.358	0.324	1.728	0.350	0.877	80	479	100	12052	12521	-1.416	3286	8766	3259	9262	266772	750125	61.377	106.322	0	0	0
1	16	11	"allP"	"STM0522"	4400	44480	110	152	152	29	19	74	74	81	66	81	65	5	0	12915	12963	1535	11	114	114	138	185	134	100	100	0	0.006	0.006	0.006	0.006	1.679	0.006	0.640	80	452	100	12879	12927	-7.359	78	12801	78	12849	12145	1037035	1.076	69.324	0	0	0
1	17	11	"glxK"	"STM0525"	4590	44480	110	414	408	119	29	71	71	76	49	64	93	92	0	13114	13240	2161	16	112	112	140	204	145	100	100	0	0.026	0.026	0.026	0.024	1.623	0.026	0.872	80	352	100	13345	13465	-5.244	343	13002	337	13128	32620	1059168	6.776	64.216	0	0	0
1	18	11	"ylbF"	"STM0531"	4760	44490	110	166	168	29	17	70	70	72	17	23	100	98	0	8322	8475	1521	17	114	114	122	46	37	100	100	0	0.012	0.012	0.012	0.011	1.385	0.011	0.732	80	439	100	8304	8459	-6.418	96	8208	98	8361	13409	677989	5.647	181.587	0	0	0
1	19	11	"yhgN"	"STM3540"	4940	44490	110	190	194	61	31	71	71	74	30	40	95	82	0	1949	2086	882	42	109	109	122	78	63	100	100	0	0.065	0.062	0.061	0.059	1.662	0.056	0.694	80	449	100	1959	2100	-3.951	119	1840	123	1977	15493	166909	4.000	25.179	0	0	0
1	20	11	""	"STM2186"	5120	44490	110	2084	2006	582	29	70	70	76	53	69	97	95	0	15224	15109	2550	16	105	105	126	176	139	100	100	0	0.133	0.129	0.135	0.110	2.183	0.131	0.898	80	454	100	17133	16940	-2.908	2014	15119	1936	15004	160467	1208752	36.415	85.131	0	0	0
1	21	11	"folE"	"STM2193"	5300	44500	110	750	762	210	27	70	70	76	54	71	100	100	0	2949	2852	709	24	112	112	127	162	127	100	100	0	0.240	0.253	0.243	0.251	1.284	0.241	0.874	80	433	100	3517	3432	-2.061	680	2837	692	2740	60948	228163	12.704	16.821	0	0	0
1	22	11	"yeiH"	"STM2202"	5470	44490	110	804	731	230	31	70	70	72	18	25	98	98	0	6966	6332	1769	27	112	112	119	40	33	100	100	0	0.107	0.106	0.105	0.098	1.744	0.104	0.910	80	440	100	7588	6881	-3.223	734	6854	661	6220	58467	506581	36.611	155.325	0	0	0
1	23	11	""	"STM2225"	5650	44490	110	1236	1300	703	54	70	70	73	23	31	100	100	0	5115	5670	2445	43	113	113	123	60	48	100	100	0	0.233	0.221	0.219	0.211	1.586	0.210	0.756	80	426	100	6168	6787	-2.101	1166	5002	1230	5557	103963	453626	53.348	92.450	0	0	0
1	24	11	""	"STM2235"	5830	44490	110	906	913	207	22	72	72	77	27	35	100	100	0	12249	12790	2585	20	114	114	126	72	57	100	100	0	0.069	0.066	0.066	0.065	1.310	0.064	0.896	80	519	100	12969	13517	-3.863	834	12135	841	12676	73031	1023206	30.963	175.889	0	0	0
1	1	12	"phoP"	"STM1231"	1740	44670	110	3672	3809	704	18	66	66	69	21	30	100	100	0	1615	1599	309	19	107	107	110	25	22	100	100	0	2.391	2.509	2.501	2.524	1.267	2.652	0.881	80	522	100	5114	5235	1.258	3606	1508	3743	1492	304681	127893	178.095	59.560	0	0	0
1	2	12	"phoP"	"STM1231"	1920	44670	100	7966	7935	819	10	66	66	69	17	24	100	100	0	3195	3149	394	12	110	110	113	25	22	100	100	0	2.561	2.589	2.567	2.602	1.140	2.625	0.945	80	430	100	10985	10908	1.357	7900	3085	7869	3039	634830	251936	462.706	121.440	0	0	0
1	3	12	"phoP"	"STM1231"	2100	44660	110	7730	7290	1774	24	70	70	71	19	26	100	100	0	2962	2925	437	14	109	109	116	49	42	100	100	0	2.685	2.564	2.613	2.461	1.353	2.717	0.939	80	466	100	10513	10036	1.425	7660	2853	7220	2816	583160	233962	379.947	57.327	0	0	0
1	4	12	"phoQ"	"STM1230"	2280	44670	100	2314	2286	430	18	70	70	76	72	94	100	100	0	3960	3901	675	17	116	116	119	27	22	100	100	0	0.584	0.585	0.565	0.586	1.327	0.573	0.912	80	426	100	6088	6001	-0.777	2244	3844	2216	3785	182894	312079	30.694	140.074	0	0	0
1	5	12	"phoQ"	"STM1230"	2470	44670	120	6077	5455	2056	37	72	72	83	73	87	98	95	0	10246	9106	3343	36	118	118	124	35	28	99	98	0	0.593	0.599	0.590	0.576	2.965	0.589	0.924	120	533	100	16133	14371	-0.754	6005	10128	5383	8988	654573	1092769	73.589	256.629	0	0	0
1	6	12	"hupA"	"STM4170"	2640	44670	110	4639	4771	2447	51	73	73	81	36	44	100	100	0	555	659	347	52	117	117	126	40	31	98	98	0	10.425	8.668	7.495	9.432	1.953	9.332	0.751	80	433	100	5004	5240	3.382	4566	438	4698	542	381693	52709	130.278	13.325	0	0	0
1	7	12	"sopB"	"STM1091"	2820	44670	110	7136	6696	1359	20	72	72	214	2257	1054	98	91	0	8791	8569	920	10	117	117	124	40	32	100	100	0	0.814	0.784	0.801	0.764	1.255	0.799	0.939	80	453	100	15738	15076	-0.296	7064	8674	6624	8452	535707	685507	2.872	211.125	0	0	0
1	8	12	"pipC"	"STM0375"	2990	44670	110	935	955	274	28	76	76	212	2202	1038	0	0	0	1367	1400	361	25	122	122	127	34	26	100	100	0	0.690	0.688	0.685	0.681	1.201	0.690	0.903	80	476	100	2104	2157	-0.535	859	1245	879	1278	76360	112012	0.337	37.441	0	0	0
1	9	12	"pipC"	"STM0375"	3180	44660	110	1025	1085	266	24	77	77	81	23	28	100	100	0	1675	1720	319	18	122	122	127	32	25	100	100	0	0.610	0.631	0.630	0.619	1.221	0.653	0.923	80	480	100	2501	2606	-0.712	948	1553	1008	1598	86786	137570	43.652	49.781	0	0	0
1	10	12	"pipC"	"STM0375"	3360	44670	110	754	764	197	25	75	75	80	26	32	100	100	0	1158	1178	241	20	125	125	135	42	31	100	100	0	0.657	0.654	0.658	0.639	1.323	0.666	0.898	80	441	100	1712	1742	-0.605	679	1033	689	1053	61097	94235	26.308	24.833	0	0	0
1	11	12	"ssrB"	"STM1391"	3520	44660	110	322	328	110	33	76	76	80	25	31	100	97	0	3543	3602	1173	32	125	125	140	57	40	100	100	0	0.072	0.072	0.073	0.068	1.533	0.072	0.805	80	439	100	3664	3729	-3.796	246	3418	252	3477	26210	288158	9.920	60.737	0	0	0
1	12	12	"ssrB"	"STM1391"	3700	44670	110	342	345	64	18	78	78	83	30	36	100	100	0	3834	3832	637	16	123	123	132	49	37	100	100	0	0.071	0.072	0.073	0.071	1.220	0.071	0.892	80	478	100	3975	3976	-3.813	264	3711	267	3709	27614	306561	8.733	75.510	0	0	0
1	13	12	"lrp"	"STM0959"	3890	44680	110	5162	5162	973	18	81	81	90	43	47	100	100	0	2187	2264	512	22	122	122	130	38	29	100	100	0	2.461	2.372	2.339	2.398	1.291	2.457	0.886	80	465	100	7146	7223	1.299	5081	2065	5081	2142	412972	181126	117.953	56.158	0	0	0
1	14	12	"lrp"	"STM0959"	4060	44670	110	9233	9046	1998	22	81	81	90	46	51	100	100	0	3995	4070	478	11	123	123	130	35	26	100	100	0	2.364	2.271	2.339	2.185	1.365	2.393	0.933	80	454	100	13024	12912	1.241	9152	3872	8965	3947	723704	325582	194.696	112.571	0	0	0
1	15	12	"gyrA"	"STM2272"	4240	44680	110	3889	3758	812	21	79	79	95	162	170	100	100	0	5286	5027	1255	24	121	121	130	54	41	100	100	0	0.738	0.750	0.740	0.771	1.296	0.735	0.946	80	452	100	8975	8585	-0.439	3810	5165	3679	4906	300648	402156	22.611	90.685	0	0	0
1	16	12	"gyrA"	"STM2272"	4410	44670	100	3432	3309	576	17	79	79	94	180	191	100	100	0	4803	4554	1154	25	118	118	129	53	41	100	100	0	0.716	0.728	0.695	0.775	1.488	0.701	0.925	80	329	100	8038	7666	-0.483	3353	4685	3230	4436	264728	364328	17.861	83.491	0	0	0
1	17	12	"gyrA"	"STM2272"	4590	44660	200	5845	5960	2162	36	75	75	89	117	131	99	98	0	7739	7942	2997	37	116	116	132	121	91	98	96	0	0.757	0.752	0.752	0.791	2.050	0.740	0.921	316	1133	100	13393	13711	-0.402	5770	7623	5885	7826	1883470	2509631	50.179	64.545	0	0	0
1	18	12	"csrA"	"STM2826"	4780	44680	110	2347	3431	3243	94	75	75	103	114	110	95	92	0	2011	3268	3207	98	116	116	130	57	43	96	95	0	1.199	1.065	1.113	1.135	3.294	1.036	0.554	80	305	100	4167	6508	0.262	2272	1895	3356	3152	274516	261461	29.193	55.053	0	0	0
1	19	12	"crp"	"STM3466"	4920	44670	120	5272	5132	957	18	71	71	93	98	105	100	100	0	2818	2693	533	19	113	113	128	61	47	100	100	0	1.923	1.962	1.935	1.975	1.254	2.012	0.943	120	465	100	7906	7641	0.943	5201	2705	5061	2580	615847	323122	51.418	42.049	0	0	0
1	20	12	"yhhP"	"STM3578"	5110	44660	110	148	172	109	63	68	68	78	63	80	55	30	0	559	954	997	104	105	105	128	169	132	82	66	0	0.176	0.122	0.141	0.128	2.604	0.088	0.484	80	470	100	534	953	-2.505	80	454	104	849	13738	76327	1.492	4.888	0	0	0
1	21	12	"yhhP"	"STM3578"	5300	44680	120	304	279	100	35	71	71	74	27	36	92	88	0	1926	1675	737	44	114	114	123	66	53	95	95	0	0.129	0.133	0.130	0.142	2.215	0.123	0.833	120	514	100	2045	1769	-2.959	233	1812	208	1561	33434	200981	7.593	23.515	0	0	0
1	22	12	"topA"	"STM1714"	5470	44670	110	337	389	201	51	75	75	79	25	31	100	100	0	1003	1212	632	52	117	117	127	44	34	100	100	0	0.296	0.287	0.279	0.281	1.561	0.267	0.767	80	453	100	1148	1409	-1.758	262	886	314	1095	31151	96996	12.400	24.659	0	0	0
1	23	12	"topA"	"STM1714"	5650	44670	120	5990	5943	1365	22	73	73	77	22	28	100	100	0	17038	16525	5366	32	116	116	123	48	39	98	98	0	0.350	0.358	0.348	0.433	2.389	0.334	0.926	120	488	100	22839	22279	-1.516	5917	16922	5870	16409	713166	1982973	266.636	341.708	0	0	0
1	24	12	"topA"	"STM1714"	5820	44690	120	217	272	177	65	73	73	76	20	26	98	90	0	558	637	444	69	116	116	123	50	40	97	96	0	0.326	0.382	0.361	0.364	2.060	0.353	0.703	120	553	100	586	720	-1.618	144	442	199	521	32587	76404	9.800	10.280	0	0	0
1	1	13	"ctrl-buffer"	"ctrl-buffer"	1740	44840	100	67	74	26	35	65	65	67	18	26	23	11	0	121	126	28	22	109	109	110	21	19	35	12	0	0.167	0.529	0.600	0.723	5.168	0.509	0.016	80	452	100	14	26	-2.585	2	12	9	17	5946	10051	0.389	0.762	-50	0	0
1	2	13	"ctrl-buffer"	"ctrl-buffer"	1920	44840	100	71	75	17	22	66	66	68	15	22	33	12	0	116	120	27	22	108	108	112	24	21	28	7	0	0.625	0.750	0.766	0.736	4.642	0.367	0.079	80	403	100	13	21	-0.678	5	8	9	12	5999	9578	0.467	0.333	-50	0	0
1	3	13	"ctrl-buffer"	"ctrl-buffer"	2100	44840	100	71	81	44	54	69	69	70	18	25	26	15	0	124	136	56	41	111	111	119	52	43	12	6	0	0.154	0.480	0.696	0.766	3.414	0.180	0.131	80	432	100	15	37	-2.700	2	13	12	25	6488	10863	0.611	0.327	-50	0	0
1	4	13	"ctrl-buffer"	"ctrl-buffer"	2280	44840	100	70	76	38	50	71	71	79	45	56	6	1	0	116	136	104	76	117	117	124	52	41	6	3	0	1.000	0.263	1.080	0.701	3.695	0.660	0.018	80	449	100	-2	24	0.000	-1	-1	5	19	6076	10896	-0.067	0.231	-50	0	0
1	5	13	"ctrl-buffer"	"ctrl-buffer"	2460	44810	40	154	189	118	62	72	72	79	33	41	58	58	0	138	156	68	43	120	120	128	44	34	25	16	0	4.556	3.250	6.600	3.863	3.300	4.276	0.173	12	68	100	100	153	2.188	82	18	117	36	2272	1866	3.333	0.636	0	0	0
1	6	13	"ctrl-buffer"	"ctrl-buffer"	2630	44840	100	66	72	19	26	71	71	80	42	52	5	0	0	129	135	38	28	120	120	125	30	24	25	12	0	-0.556	0.067	0.672	0.630	3.557	0.161	0.082	80	444	100	4	16	Error	-5	9	1	15	5725	10764	-0.190	0.333	-50	0	0
1	7	13	"ctrl-buffer"	"ctrl-buffer"	2810	44840	100	74	77	20	25	71	71	224	2344	1046	0	0	0	136	144	41	28	119	119	127	34	26	27	16	0	0.176	0.240	0.652	0.570	3.497	1115.951	0.001	80	420	100	20	31	-2.503	3	17	6	25	6182	11549	-0.063	0.500	-50	0	0
1	8	13	"ctrl-buffer"	"ctrl-buffer"	2990	44840	100	80	84	23	27	74	74	229	2349	1025	0	0	0	146	153	44	28	121	121	127	33	25	40	16	0	0.240	0.313	0.376	0.383	2.826	0.207	0.026	80	418	100	31	42	-2.059	6	25	10	32	6703	12242	-0.062	0.788	-50	0	0
1	9	13	"ctrl-buffer"	"ctrl-buffer"	3160	44840	100	82	86	24	27	75	75	79	26	32	22	3	0	164	160	46	28	124	124	129	35	27	51	23	0	0.175	0.306	0.382	0.415	3.530	0.244	0.067	80	431	100	47	47	-2.515	7	40	11	36	6852	12816	0.269	0.886	-50	0	0
1	10	13	"ctrl-buffer"	"ctrl-buffer"	3340	44840	100	79	83	26	31	76	76	80	26	32	20	3	0	145	151	41	27	129	129	138	44	31	25	6	0	0.188	0.318	0.500	0.577	3.445	0.131	0.012	80	421	100	19	29	-2.415	3	16	7	22	6653	12095	0.115	0.295	-50	0	0
1	11	13	"ctrl-buffer"	"ctrl-buffer"	3520	44840	100	76	79	22	27	77	77	84	67	79	1	0	0	136	148	49	33	130	130	141	45	31	22	8	0	-0.167	0.111	0.528	0.542	3.025	0.116	0.046	80	442	100	5	20	Error	-1	6	2	18	6310	11866	-0.075	0.156	-50	0	0
1	12	13	"ctrl-buffer"	"ctrl-buffer"	3700	44840	100	81	100	48	48	85	85	93	74	79	8	5	0	140	157	78	49	130	130	141	64	45	15	6	0	-0.400	0.556	0.900	0.818	3.104	0.334	0.262	80	418	100	6	42	Error	-4	10	15	27	7965	12538	0.095	0.250	-50	0	0
1	13	13	"ctrl-buffer"	"ctrl-buffer"	3870	44840	100	87	90	25	27	86	86	93	41	44	7	1	0	148	158	44	27	131	131	140	58	41	21	3	0	0.059	0.148	0.573	0.622	4.357	0.410	0.244	80	407	100	18	31	-4.087	1	17	4	27	7189	12618	-0.073	0.310	-50	0	0
1	14	13	"ctrl-buffer"	"ctrl-buffer"	4050	44840	100	85	91	31	34	82	82	93	49	52	8	1	0	143	173	89	51	127	127	136	41	30	32	20	0	0.188	0.196	0.555	0.525	3.106	0.194	0.171	80	420	100	19	55	-2.415	3	16	9	46	7313	13829	-0.041	0.902	-50	0	0
1	15	13	"ctrl-buffer"	"ctrl-buffer"	4230	44840	100	82	91	40	43	80	80	84	29	34	25	7	0	134	151	69	45	125	125	133	39	29	18	10	0	0.222	0.423	1.062	0.841	3.715	22.326	0.008	80	407	100	11	37	-2.170	2	9	11	26	7310	12056	0.241	0.462	-50	0	0
1	16	13	"ctrl-buffer"	"ctrl-buffer"	4410	44840	100	86	93	43	46	81	81	85	28	32	18	10	0	131	152	68	44	123	123	132	42	31	27	15	0	0.625	0.414	0.304	0.439	4.829	0.256	0.065	80	408	100	13	41	-0.678	5	8	12	29	7463	12180	0.286	0.476	-50	0	0
1	17	13	"ctrl-buffer"	"ctrl-buffer"	4580	44840	100	84	87	25	28	77	77	81	26	32	17	6	0	153	171	63	36	117	117	127	41	32	45	27	0	0.194	0.185	0.300	0.331	3.792	0.189	0.146	80	341	100	43	64	-2.363	7	36	10	54	6987	13656	0.231	1.073	-50	0	0
1	18	13	"ctrl-buffer"	"ctrl-buffer"	4760	44840	100	78	82	27	32	76	76	98	91	92	1	0	0	128	136	43	31	114	114	126	51	40	22	2	0	0.143	0.273	0.659	0.675	4.413	0.222	0.017	80	390	100	16	28	-2.807	2	14	6	22	6556	10864	-0.176	0.196	-50	0	0
1	19	13	"ctrl-buffer"	"ctrl-buffer"	4940	44840	100	80	91	62	68	73	73	91	88	96	3	3	0	115	130	72	55	112	112	125	51	40	15	6	0	2.333	1.000	0.789	0.835	4.516	1.020	0.262	80	423	100	10	36	1.222	7	3	18	18	7244	10418	0.000	0.098	-50	0	0
1	20	13	"ctrl-buffer"	"ctrl-buffer"	5120	44850	100	72	73	18	24	69	69	71	21	29	18	3	0	116	128	42	32	107	107	113	31	27	26	15	0	0.333	0.190	0.497	0.529	3.674	0.235	0.056	80	418	100	12	25	-1.585	3	9	4	21	5869	10224	0.095	0.484	-50	0	0
1	21	13	"ctrl-buffer"	"ctrl-buffer"	5290	44850	100	76	80	27	33	72	72	77	25	32	18	5	0	118	131	57	43	118	118	125	40	32	16	7	0	100000.000	0.615	0.765	0.823	3.055	0.275	0.211	80	399	100	4	21	16.610	4	0	8	13	6410	10488	0.120	0.150	-50	0	0
1	22	13	"ctrl-buffer"	"ctrl-buffer"	5460	44840	40	75	111	96	86	74	74	80	27	33	16	16	0	193	248	205	82	119	119	134	50	37	50	50	0	0.014	0.287	0.818	0.593	2.328	0.401	0.738	12	68	100	75	166	-6.209	1	74	37	129	1334	2980	1.148	2.280	0	0	0
1	23	13	"ctrl-buffer"	"ctrl-buffer"	5650	44850	100	72	73	24	32	75	75	79	24	30	8	3	0	117	139	71	51	117	117	127	45	35	21	12	0	100000.000	-0.091	0.630	0.532	4.455	0.134	0.081	80	446	100	-3	20	16.610	-3	0	-2	22	5843	11157	-0.250	0.267	-50	0	0
1	24	13	"ctrl-buffer"	"ctrl-buffer"	5830	44850	100	79	81	22	27	74	74	77	23	29	18	6	0	126	143	65	45	116	116	123	37	30	28	13	0	0.500	0.259	0.679	0.689	4.595	0.102	0.058	80	418	100	15	34	-1.000	5	10	7	27	6484	11452	0.174	0.541	-50	0	0
1	1	14	"ydhI"	"STM1443"	1740	45020	110	166	198	148	74	65	65	66	14	21	93	88	0	1260	1704	1394	81	109	109	113	23	20	100	100	0	0.088	0.083	0.076	0.072	2.239	0.078	0.646	80	562	100	1252	1728	-3.510	101	1151	133	1595	15824	136309	9.429	69.174	0	0	0
1	2	14	"STMB2B.139A"	"Not LT2a93"	1930	45020	120	172	187	114	60	66	66	68	15	22	86	82	0	279	322	192	59	112	112	116	24	20	92	87	0	0.635	0.576	0.556	0.544	2.511	0.472	0.561	120	599	100	273	331	-0.656	106	167	121	210	22409	38637	7.933	8.583	0	0	0
1	3	14	""	"STM3806"	2100	45020	110	208	251	163	64	69	69	71	16	22	96	95	0	1656	1948	1146	58	119	119	123	36	29	100	100	0	0.090	0.100	0.093	0.086	1.992	0.096	0.678	80	490	100	1676	2011	-3.467	139	1537	182	1829	20095	155816	11.250	50.694	0	0	0
1	4	14	"pgtE"	"STM2395"	2280	45020	110	366	380	166	43	70	70	77	41	53	93	92	0	7764	8006	3346	41	122	122	127	41	32	100	100	0	0.039	0.039	0.038	0.037	1.741	0.038	0.845	80	524	100	7938	8194	-4.690	296	7642	310	7884	30400	640491	7.390	192.171	0	0	0
1	5	14	""	"STM3911"	2460	45020	110	90	100	50	50	70	70	72	18	25	51	23	0	493	761	847	111	120	120	127	39	30	100	100	0	0.054	0.047	0.050	0.046	2.562	0.044	0.495	80	554	100	393	671	-4.221	20	373	30	641	8032	60855	1.556	16.256	0	0	0
1	6	14	"ygiY"	"STM3178"	2630	45020	100	511	539	163	30	71	71	73	16	21	100	100	0	7105	7312	2220	30	122	122	129	52	40	100	100	0	0.063	0.065	0.063	0.064	1.451	0.062	0.884	80	452	100	7423	7658	-3.988	440	6983	468	7190	43082	584999	29.125	138.135	0	0	0
1	7	14	""	"STM2880"	2810	45020	110	772	971	767	78	72	72	74	20	27	100	98	0	1120	1470	1033	70	121	121	132	61	46	100	100	0	0.701	0.666	0.626	0.602	1.844	0.663	0.769	80	536	100	1699	2248	-0.513	700	999	899	1349	77658	117560	44.850	21.934	0	0	0
1	8	14	"ssaU"	"STM1422"	3000	45030	100	75	98	62	63	75	75	77	22	28	25	17	0	473	2678	4332	161	123	123	131	48	36	95	85	0	0.000	0.009	0.017	0.025	4.217	0.012	0.633	80	484	100	350	2578	Error	0	350	23	2555	7813	214253	0.955	53.063	0	0	0
1	9	14	"nrdE"	"STM2807"	3180	45030	110	164	209	141	67	75	75	77	20	25	86	72	0	4662	7540	7020	93	123	123	129	32	24	100	100	0	0.020	0.018	0.017	0.016	2.577	0.016	0.639	80	523	100	4628	7551	-5.672	89	4539	134	7417	16703	603189	6.600	231.594	0	0	0
1	10	14	"cadA"	"STM2559"	3350	45020	110	153	213	165	77	76	76	78	22	28	78	63	0	2952	4503	3868	85	124	124	132	38	28	100	100	0	0.027	0.031	0.026	0.025	2.940	0.029	0.627	80	511	100	2905	4516	-5.199	77	2828	137	4379	17059	360266	6.136	115.026	0	0	0
1	11	14	"thiL"	"STM0419"	3530	45030	100	714	1254	1127	89	79	79	86	67	77	97	97	0	3212	5415	4581	84	130	130	138	47	34	100	100	0	0.206	0.222	0.214	0.204	1.834	0.210	0.783	80	462	100	3717	6460	-2.279	635	3082	1175	5285	100282	433235	17.433	112.277	0	0	0
1	12	14	"hin"	"STM2772"	3700	45030	110	138	217	224	103	81	81	87	61	70	46	33	0	1053	1827	2396	131	131	131	138	46	33	91	82	0	0.062	0.080	0.086	0.083	3.808	0.079	0.742	80	534	100	979	1832	-4.016	57	922	136	1696	17387	146166	2.131	36.717	0	0	0
1	13	14	""	"STM3166"	3890	45030	110	209	210	50	23	81	81	85	26	30	100	97	0	8790	8944	2567	28	131	131	137	39	28	100	100	0	0.015	0.015	0.015	0.014	1.401	0.014	0.721	80	521	100	8787	8942	-6.080	128	8659	129	8813	16813	715485	4.808	225.821	0	0	0
1	14	14	"yjjY"	"STM4599"	4050	45020	110	1218	1663	1719	103	82	82	93	142	152	97	92	0	644	791	548	69	131	131	139	41	29	97	97	0	2.214	2.395	2.314	2.192	1.896	3.299	0.657	80	497	100	1649	2241	1.147	1136	513	1581	660	133019	63266	11.056	15.902	0	0	0
1	15	14	"ybaN"	"STM0482"	4230	45020	110	213	244	114	46	80	80	91	137	150	42	13	0	3231	3474	1584	45	132	132	142	63	44	100	100	0	0.043	0.049	0.044	0.044	1.975	0.047	0.729	80	536	100	3232	3506	-4.542	133	3099	164	3342	19556	277903	1.117	52.889	0	0	0
1	16	14	""	"STM0571"	4420	45030	100	1253	1233	328	26	79	79	82	27	32	100	100	0	18396	17895	3419	19	123	123	135	67	49	100	100	0	0.064	0.065	0.065	0.063	1.251	0.065	0.932	80	472	100	19447	18926	-3.960	1174	18273	1154	17772	98657	1431601	42.630	265.075	0	0	0
1	17	14	"yaiU"	"STM0373"	4590	45030	110	1168	1168	206	17	78	78	81	22	27	100	100	0	22435	22950	2956	12	120	120	135	76	56	100	100	0	0.049	0.048	0.046	0.047	1.203	0.046	0.893	80	509	100	23405	23920	-4.356	1090	22315	1090	22830	93433	1836017	49.409	300.197	0	0	0
1	18	14	""	"STM3653"	4760	45020	110	202	207	69	33	74	74	79	22	27	97	92	0	4891	5359	1826	34	118	118	133	82	61	100	100	0	0.027	0.025	0.024	0.023	1.600	0.025	0.782	80	535	100	4901	5374	-5.221	128	4773	133	5241	16528	428714	5.818	63.732	0	0	0
1	19	14	""	"STM2195"	4940	45020	70	302	452	451	99	73	73	77	35	45	75	65	0	1751	2838	2970	104	117	117	134	128	95	81	75	0	0.140	0.139	0.144	0.172	4.594	0.129	0.760	32	236	100	1863	3100	-2.835	229	1634	379	2721	14461	90811	10.714	21.125	0	0	0
1	20	14	"EMPTY"	"EMPTY"	5120	45020	100	76	81	21	25	74	74	76	20	26	23	10	0	119	124	35	28	119	119	124	35	28	10	6	0	100000.000	1.400	0.600	0.510	4.353	0.100	0.016	80	460	100	2	12	16.610	2	0	7	5	6503	9901	0.250	0.000	-75	0	0
1	21	14	"EMPTY"	"EMPTY"	5290	45020	100	71	75	19	25	71	71	75	20	26	18	5	0	116	129	75	58	119	119	124	35	28	11	6	0	0.000	0.400	0.516	0.537	3.594	67.401	0.001	80	440	100	-3	14	Error	0	-3	4	10	5980	10301	0.000	0.143	-75	0	0
1	22	14	"EMPTY"	"EMPTY"	5470	45020	100	78	79	20	25	75	75	79	22	27	16	3	0	119	127	43	33	120	120	126	36	28	13	3	0	-3.000	0.571	0.667	0.665	3.276	0.254	0.085	80	492	100	2	11	Error	3	-1	4	7	6303	10156	0.000	0.028	-75	0	0
1	23	14	"EMPTY"	"EMPTY"	5650	45030	100	76	78	17	21	73	73	77	21	27	13	3	0	117	119	29	24	120	120	125	34	27	8	3	0	-1.000	-5.000	0.500	0.725	4.183	0.133	0.011	80	464	100	0	4	Error	3	-3	5	-1	6209	9497	0.048	-0.176	-75	0	0
1	24	14	"EMPTY"	"EMPTY"	5830	45030	100	73	76	19	25	76	76	78	21	26	12	3	0	117	125	37	29	114	114	121	33	27	21	8	0	-1.000	0.000	0.774	0.775	2.709	0.234	0.070	80	496	100	0	11	Error	-3	3	0	11	6112	9972	-0.095	0.121	-75	0	0
2	1	1	""	"STM0721"	6180	42670	130	87	103	43	41	62	62	64	23	35	53	32	0	3890	5789	4877	84	97	97	110	70	63	98	98	0	0.007	0.007	0.007	0.007	2.352	0.006	0.347	120	714	100	3818	5733	-7.245	25	3793	41	5692	12416	694622	1.696	81.129	0	0	0
2	2	1	"dnaC"	"STM4543"	6360	42660	120	515	902	1032	114	61	61	63	16	25	100	99	0	1838	2957	3576	120	90	90	94	24	25	100	100	0	0.260	0.293	0.242	0.273	2.417	0.260	0.769	120	567	100	2202	3708	-1.945	454	1748	841	2867	108281	354870	52.438	119.292	0	0	0
2	3	1	"gph"	"STM3482"	6540	42670	120	1853	1950	1064	54	62	62	64	16	25	100	100	0	2137	2333	1237	53	96	96	108	46	42	100	99	0	0.878	0.844	0.841	0.848	2.062	0.826	0.714	120	528	100	3832	4125	-0.189	1791	2041	1888	2237	234043	280002	117.875	48.370	0	0	0
2	4	1	""	"STM3547"	6720	42660	120	186	183	57	31	59	59	62	16	25	96	94	0	9888	9364	2392	25	94	94	106	45	42	100	100	0	0.013	0.013	0.014	0.013	1.719	0.013	0.754	120	545	100	9921	9394	-6.269	127	9794	124	9270	21932	1123703	7.563	205.733	0	0	0
2	5	1	""	"STM3259"	6900	42660	130	169	206	135	65	59	59	64	26	40	88	70	0	651	730	491	67	89	89	93	23	24	99	97	0	0.196	0.229	0.190	0.200	2.758	0.175	0.387	120	603	100	672	788	-2.353	110	562	147	641	24717	87629	5.462	27.696	0	0	0
2	6	1	"yqjC"	"STM3228"	7080	42660	130	635	1179	1369	116	62	62	65	27	41	95	92	0	447	739	838	113	92	92	99	30	30	94	90	0	1.614	1.726	1.768	1.600	2.712	1.869	0.603	120	603	100	928	1764	0.691	573	355	1117	647	141444	88720	41.259	21.333	0	0	0
2	7	1	""	"STM2545"	7260	42670	130	1708	1727	493	28	65	65	68	19	27	100	100	0	5617	5628	1646	29	99	99	117	53	45	100	100	0	0.298	0.301	0.288	0.304	1.468	0.285	0.883	120	581	100	7161	7191	-1.748	1643	5518	1662	5529	207258	675366	87.316	103.981	0	0	0
2	8	1	"gltL"	"STM0662"	7440	42670	130	1021	1032	311	30	64	64	66	19	28	100	100	0	4170	4243	1410	33	94	94	112	53	47	100	100	0	0.235	0.233	0.243	0.234	1.382	0.209	0.834	120	565	100	5033	5117	-2.091	957	4076	968	4149	123887	509191	50.842	77.943	0	0	0
2	9	1	"asnB"	"STM0680"	7610	42660	130	5824	5741	971	16	62	62	64	16	25	100	100	0	19700	19778	2624	13	89	89	96	29	30	100	100	0	0.294	0.288	0.295	0.284	1.294	0.290	0.953	120	587	100	25373	25368	-1.767	5762	19611	5679	19689	688967	2373417	354.813	678.690	0	0	0
2	10	1	"nagE"	"STM0685"	7790	42670	120	947	1119	615	54	64	64	65	16	24	100	100	0	1608	1808	851	47	94	94	107	59	55	100	100	0	0.583	0.616	0.574	0.586	1.717	0.617	0.773	120	537	100	2397	2769	-0.778	883	1514	1055	1714	134277	216954	65.875	28.831	0	0	0
2	11	1	"barA"	"STM2958"	7970	42670	120	550	642	358	55	61	61	62	15	24	100	100	0	4646	5722	3443	60	93	93	106	49	46	100	100	0	0.107	0.103	0.099	0.102	1.545	0.093	0.800	120	510	100	5042	6210	-3.219	489	4553	581	5629	77000	686632	38.667	114.612	0	0	0
2	12	1	"eutA"	"STM2459"	8140	42670	130	93	103	45	43	62	62	65	22	33	58	35	0	1084	1273	788	61	94	94	111	55	49	100	100	0	0.031	0.035	0.030	0.029	2.891	0.029	0.234	120	565	100	1021	1220	-4.997	31	990	41	1179	12409	152725	1.727	21.127	0	0	0
2	13	1	"yigN"	"STM3969"	8320	42680	130	4657	4876	1449	29	63	63	68	26	38	100	100	0	16595	16169	4674	28	95	95	108	50	46	100	100	0	0.278	0.299	0.287	0.303	1.417	0.279	0.871	120	544	100	21094	20887	-1.845	4594	16500	4813	16074	585068	1940223	184.923	321.220	0	0	0
2	14	1	"metE"	"STM3965"	8500	42680	130	3005	3109	954	30	60	60	63	22	34	100	100	0	27862	27361	5875	21	88	88	91	20	21	100	100	0	0.106	0.112	0.107	0.110	1.346	0.106	0.864	120	549	100	30719	30322	-3.237	2945	27774	3049	27273	373115	3283266	138.455	1363.500	0	0	0
2	15	1	"pldB"	"STM3961"	8680	42680	130	1352	2068	1785	86	59	59	62	15	24	100	99	0	3866	5038	4618	91	86	86	90	21	23	100	100	0	0.342	0.406	0.418	0.415	2.368	0.346	0.717	120	558	100	5073	6961	-1.548	1293	3780	2009	4952	248107	604574	133.733	235.619	0	0	0
2	16	1	"pldA"	"STM3957"	8850	42670	130	4743	4591	1494	32	60	60	62	14	22	100	100	0	9242	9357	2496	26	86	86	90	22	24	100	100	0	0.511	0.489	0.497	0.466	1.509	0.486	0.854	120	588	100	13839	13802	-0.967	4683	9156	4531	9271	550907	1122874	323.500	421.227	0	0	0
2	17	1	"yigF"	"STM3953"	9030	42670	130	276	382	340	89	59	59	60	13	21	92	85	0	1176	1954	2274	116	85	85	90	26	28	100	100	0	0.199	0.173	0.114	0.145	3.516	0.077	0.168	120	581	100	1308	2192	-2.330	217	1091	323	1869	45846	234424	24.769	71.692	0	0	0
2	18	1	"xerC"	"STM3949"	9210	42670	130	2921	3141	976	31	58	58	60	13	21	100	100	0	7522	7551	1597	21	83	83	87	23	26	100	100	0	0.385	0.413	0.399	0.403	1.315	0.402	0.817	120	566	100	10302	10551	-1.378	2863	7439	3083	7468	376895	906093	237.000	324.522	0	0	0
2	19	1	"sgaH"	"STM4386"	9380	42670	130	403	469	356	75	57	57	59	14	23	97	97	0	3064	4173	3554	85	85	85	87	18	20	100	100	0	0.116	0.101	0.091	0.095	2.420	0.084	0.628	120	584	100	3325	4500	-3.106	346	2979	412	4088	56233	500774	29.286	227.000	0	0	0
2	20	1	"ytfG"	"STM4401"	9560	42680	130	170	228	172	75	56	56	57	13	22	100	91	0	3045	4614	4606	99	86	86	88	18	20	100	100	0	0.039	0.038	0.039	0.037	2.192	0.032	0.742	120	563	100	3073	4700	-4.698	114	2959	172	4528	27332	553649	13.154	251.444	0	0	0
2	21	1	"ytfP"	"STM4411"	9740	42680	130	359	760	914	120	57	57	58	13	22	96	95	0	614	1031	1199	116	85	85	88	19	21	97	96	0	0.571	0.743	0.778	0.715	2.730	0.698	0.633	120	571	100	831	1649	-0.809	302	529	703	946	91182	123691	54.000	49.632	0	0	0
2	22	1	""	"STM4419"	9920	42680	130	195	304	317	104	57	57	58	13	22	99	97	0	4112	7102	8477	119	84	84	87	18	20	100	100	0	0.034	0.035	0.039	0.035	2.387	0.029	0.655	120	584	100	4166	7265	-4.867	138	4028	247	7018	36526	852189	18.923	389.722	0	0	0
2	23	1	""	"STM4423"	10100	42670	130	74	80	26	32	57	57	58	12	20	60	38	0	1024	1241	756	60	83	83	87	21	24	100	100	0	0.018	0.020	0.024	0.020	2.350	0.020	0.402	120	616	100	958	1181	-5.791	17	941	23	1158	9561	148948	1.833	54.952	0	0	0
2	24	1	""	"STM4427"	10280	42670	130	109	152	123	80	58	58	60	17	28	82	64	0	1419	2407	2689	111	85	85	88	30	34	100	100	0	0.038	0.040	0.043	0.042	2.828	0.036	0.672	120	735	100	1385	2416	-4.709	51	1334	94	2322	18278	288894	5.412	77.300	0	0	0
2	1	2	"clpP"	"STM0448"	6190	42850	130	931	1571	1910	121	64	64	67	27	40	96	95	0	520	866	946	109	92	92	104	74	71	91	82	0	2.026	1.947	1.638	1.745	3.132	2.725	0.434	120	598	100	1295	2281	1.018	867	428	1507	774	188511	103909	55.704	10.297	0	0	0
2	2	2	"nrdG"	"STM4451"	6380	42850	110	95	176	205	116	62	62	68	33	48	50	36	0	496	852	1126	132	91	91	103	74	71	80	70	0	0.081	0.150	0.147	0.119	3.980	0.155	0.704	80	402	100	438	875	-3.617	33	405	114	761	14116	68142	3.273	10.122	0	0	0
2	3	2	"phoQ"	"STM1230"	6550	42850	130	434	1128	1683	149	63	63	67	27	40	84	79	0	753	1538	2128	138	96	96	108	45	41	85	74	0	0.565	0.739	0.644	0.691	4.623	0.757	0.787	120	440	100	1028	2507	-0.824	371	657	1065	1442	135405	184526	39.296	31.778	0	0	0
2	4	2	"coaA"	"STM4139"	6730	42850	120	320	426	390	91	61	61	64	16	25	96	93	0	1207	1611	1408	87	97	97	111	58	52	97	94	0	0.233	0.241	0.260	0.257	3.133	0.188	0.485	120	422	100	1369	1879	-2.100	259	1110	365	1514	51092	193324	22.625	25.862	0	0	0
2	5	2	"thiE"	"STM4163"	6910	42850	120	115	145	99	68	61	61	63	16	25	87	74	0	1560	1828	1450	79	91	91	101	48	47	99	99	0	0.037	0.048	0.039	0.041	2.565	0.045	0.551	120	417	100	1523	1821	-4.766	54	1469	84	1737	17435	219370	5.125	35.979	0	0	0
2	6	2	"nfi"	"STM4168"	7080	42850	120	248	451	609	135	63	63	67	35	52	88	76	0	858	1436	2008	139	95	95	103	33	32	96	95	0	0.242	0.289	0.284	0.300	2.750	0.271	0.779	120	406	100	948	1729	-2.044	185	763	388	1341	54074	172272	10.971	40.394	0	0	0
2	7	2	"hopD"	"STM3442"	7260	42850	120	171	304	294	96	64	64	70	37	52	63	56	0	1329	2123	2253	106	96	96	111	49	44	86	78	0	0.087	0.118	0.117	0.122	3.627	0.105	0.633	120	416	100	1340	2267	-3.526	107	1233	240	2027	36442	254749	6.324	41.061	0	0	0
2	8	2	"stfD"	"STM0197"	7440	42850	120	79	90	46	51	64	64	66	19	28	43	27	0	1202	2413	2738	113	94	94	112	51	45	75	70	0	0.014	0.011	0.014	0.025	6.951	0.010	0.332	120	424	100	1123	2345	-6.207	15	1108	26	2319	10756	289589	1.263	45.118	0	0	0
2	9	2	"eutP"	"STM2469"	7620	42850	120	80	116	159	137	63	63	65	19	29	45	31	0	1069	1946	2150	110	94	94	120	127	105	69	67	0	0.017	0.029	0.025	0.041	7.746	0.017	0.077	120	485	100	992	1905	-5.842	17	975	53	1852	13905	233549	2.684	14.378	0	0	0
2	10	2	"eutM"	"STM2465"	7790	42800	70	112	109	51	46	62	62	66	22	33	53	53	0	556	596	430	72	101	101	182	289	158	62	37	0	0.110	0.095	0.131	0.109	3.088	0.083	0.580	32	191	100	505	542	-3.186	50	455	47	495	3495	19084	1.955	1.433	0	0	0
2	11	2	"prpR"	"STM0367"	7970	42850	130	104	179	155	86	61	61	64	16	25	62	55	0	1089	2973	3469	116	102	102	137	167	121	63	60	0	0.044	0.041	0.054	0.067	5.165	0.034	0.581	120	512	100	1030	2989	-4.521	43	987	118	2871	21521	356772	7.188	16.982	0	0	0
2	12	2	"prpE"	"STM0371"	8150	42850	130	85	115	72	62	62	62	67	22	32	50	37	0	1362	2054	2128	103	100	100	118	59	50	95	87	0	0.018	0.027	0.031	0.033	3.767	0.023	0.335	120	434	100	1285	2007	-5.778	23	1262	53	1954	13765	246495	2.182	32.814	0	0	0
2	13	2	"sodA"	"STM4055"	8330	42850	130	365	384	199	51	63	63	68	27	39	94	90	0	749	758	370	48	96	96	109	50	45	95	92	0	0.462	0.485	0.493	0.461	2.145	0.458	0.678	120	401	100	955	983	-1.113	302	653	321	662	46102	90961	11.704	12.980	0	0	0
2	14	2	"sicP"	"STM2879"	8500	42850	130	477	1192	2241	188	61	61	63	21	33	100	99	0	666	1404	2058	146	88	88	94	22	23	99	98	0	0.720	0.859	0.797	0.739	3.305	1.078	0.302	120	389	100	994	2447	-0.474	416	578	1131	1316	143008	168516	53.762	59.545	0	0	0
2	15	2	"fabD"	"STM1194"	8680	42860	130	2340	3598	3909	108	60	60	62	15	24	100	100	0	1090	1807	2162	119	87	87	92	23	25	95	93	0	2.273	2.057	2.028	2.451	2.911	2.082	0.725	120	403	100	3283	5258	1.185	2280	1003	3538	1720	431798	216808	235.733	74.565	0	0	0
2	16	2	"nuoH"	"STM2322"	8860	42860	130	1860	2879	2765	96	61	61	63	15	23	100	100	0	1103	1558	1659	106	88	88	94	25	26	98	96	0	1.772	1.917	1.961	2.087	2.785	2.070	0.514	120	429	100	2814	4288	0.826	1799	1015	2818	1470	345534	186907	187.733	58.560	0	0	0
2	17	2	"dacD"	"STM2062"	9040	42850	120	82	109	127	116	61	61	63	15	23	57	35	0	583	928	1003	108	89	89	94	28	29	95	91	0	0.043	0.057	0.053	0.061	5.353	0.030	0.071	120	406	100	515	887	-4.556	21	494	48	839	13121	111313	3.067	29.786	0	0	0
2	18	2	"pefC"	"PSLT017"	9210	42850	130	88	141	117	82	59	59	60	13	21	64	51	0	2869	4846	5286	109	87	87	92	26	28	95	94	0	0.010	0.017	0.018	0.018	4.081	0.016	0.581	120	445	100	2811	4841	-6.584	29	2782	82	4759	16883	581572	6.231	182.846	0	0	0
2	19	2	"yjbA"	"STM4226"	9390	42850	110	70	150	140	93	57	57	60	14	23	48	41	0	239	2164	3171	146	88	88	94	34	36	71	61	0	0.086	0.045	0.056	0.091	4.287	0.041	0.811	80	387	100	164	2169	-3.538	13	151	93	2076	12029	173080	6.429	60.882	0	0	0
2	20	2	"asd"	"STM3539"	9560	42850	120	175	1951	3278	168	60	60	63	23	36	65	55	0	349	1866	2770	148	89	89	94	32	34	61	56	0	0.442	1.064	0.882	0.804	4.066	1.210	0.589	120	390	100	375	3668	-1.177	115	260	1891	1777	234076	223871	82.087	55.375	0	0	0
2	21	2	"stpA"	"STM2799"	9740	42860	120	528	2265	3151	139	60	60	63	22	34	87	79	0	324	1403	1858	132	89	89	99	116	117	60	50	0	1.991	1.678	1.700	1.781	3.981	1.873	0.676	120	417	100	703	3519	0.994	468	235	2205	1314	271758	168316	100.091	11.241	0	0	0
2	22	2	"leuB"	"STM0112"	9920	42840	100	106	306	426	139	58	58	61	23	37	56	50	0	240	1959	3302	168	89	89	103	126	122	52	46	0	0.318	0.133	0.213	0.236	5.814	0.111	0.572	80	389	100	199	2118	-1.653	48	151	248	1870	24486	156755	10.652	14.730	0	0	0
2	23	2	"prgJ"	"STM2872"	10090	42850	80	2765	3016	2903	96	60	60	61	14	22	92	92	0	1066	1081	910	84	87	87	92	26	28	82	75	0	2.763	2.974	2.973	3.003	2.078	3.249	0.885	52	287	100	3684	3950	1.466	2705	979	2956	994	156848	56216	211.071	38.038	0	0	0
2	24	2	"smvA"	"STM1574"	10250	42830	90	278	324	285	87	61	61	63	21	33	65	61	0	2103	3333	3869	116	88	88	125	330	264	67	61	0	0.108	0.081	0.079	0.107	3.272	0.063	0.682	52	350	100	2232	3508	-3.215	217	2015	263	3245	16823	173329	12.429	9.721	0	0	0
2	1	3	"hupB"	"STM0451"	6190	43020	120	144	193	264	136	63	63	66	18	27	89	74	0	226	275	178	64	92	92	97	25	25	81	73	0	0.604	0.710	0.575	0.652	3.819	1.888	0.086	120	513	100	215	313	-0.726	81	134	130	183	23165	32981	7.056	7.120	0	0	0
2	2	3	"hisM"	"STM2352"	6370	43020	130	212	344	311	90	64	64	77	49	63	64	55	0	1153	2583	2939	113	92	92	104	69	66	68	64	0	0.139	0.112	0.140	0.178	4.584	0.079	0.545	120	446	100	1209	2771	-2.842	148	1061	280	2491	41338	309918	5.449	35.928	0	0	0
2	3	3	"rimM"	"STM2675"	6550	43020	120	2595	4530	5245	115	69	69	79	45	56	84	77	0	442	872	915	104	92	92	100	30	30	67	64	0	7.217	5.719	5.398	4.408	4.238	7.157	0.625	120	396	100	2876	5241	2.851	2526	350	4461	780	543562	104640	98.911	25.733	0	0	0
2	4	3	"fruR"	"STM0118"	6730	43020	120	382	706	767	108	65	65	67	19	28	88	76	0	701	1278	1471	115	101	101	118	59	50	71	67	0	0.528	0.545	0.543	0.600	5.667	0.432	0.444	120	393	100	917	1818	-0.920	317	600	641	1177	84713	153393	33.632	19.661	0	0	0
2	5	3	"asrA"	"STM2548"	6910	43030	120	94	139	98	70	62	62	62	14	22	60	51	0	1285	2258	2385	105	101	101	118	61	51	75	70	0	0.027	0.036	0.052	0.071	5.112	0.027	0.458	120	392	100	1216	2234	-5.209	32	1184	77	2157	16688	271001	5.500	35.082	0	0	0
2	6	3	"entD"	"STM0584"	7090	43020	120	93	151	140	92	63	63	69	41	59	43	34	0	1114	2071	2433	117	96	96	105	35	33	70	65	0	0.029	0.045	0.069	0.086	6.213	0.042	0.588	120	379	100	1048	2063	-5.085	30	1018	88	1975	18139	248496	2.000	56.171	0	0	0
2	7	3	"cbiL"	"STM2024"	7260	43030	120	547	1029	1205	117	62	62	69	41	59	91	82	0	889	1388	1579	113	94	94	101	31	30	98	93	0	0.610	0.747	0.723	0.693	4.344	0.671	0.481	120	387	100	1280	2261	-0.713	485	795	967	1294	123432	166511	23.415	41.516	0	0	0
2	8	3	"cbiO"	"STM2020"	7440	43030	120	171	325	344	105	62	62	64	16	25	88	82	0	573	942	1077	114	98	98	107	35	32	93	86	0	0.229	0.312	0.318	0.297	5.010	0.212	0.398	120	408	100	584	1107	-2.124	109	475	263	844	38986	112998	16.313	23.857	0	0	0
2	9	3	"umuC"	"STM1997"	7620	43030	120	149	242	209	86	62	62	63	14	22	72	63	0	751	2181	2741	125	99	99	109	35	32	76	72	0	0.133	0.086	0.108	0.163	6.544	0.055	0.470	120	390	100	739	2262	-2.906	87	652	180	2082	29047	261675	12.786	59.200	0	0	0
2	10	3	"uhpC"	"STM3788"	7790	43030	120	83	111	71	63	62	62	65	21	32	49	39	0	754	1691	2153	127	96	96	137	194	141	66	59	0	0.032	0.031	0.035	0.048	5.389	0.024	0.489	120	467	100	679	1644	-4.970	21	658	49	1595	13361	202965	2.190	8.010	0	0	0
2	11	3	"trpB"	"STM1726"	7970	43030	130	220	326	295	90	65	65	76	47	61	67	57	0	1283	2464	2796	113	96	96	108	61	56	84	76	0	0.131	0.110	0.126	0.145	4.552	0.078	0.432	120	419	100	1342	2629	-2.937	155	1187	261	2368	39070	295706	5.319	38.623	0	0	0
2	12	3	"rpsL"	"STM3448"	8150	43030	130	773	2515	3274	130	64	64	75	46	61	90	83	0	324	557	562	100	98	98	110	48	43	66	63	0	3.137	5.340	5.584	4.951	4.902	8.128	0.521	120	425	100	935	2910	1.649	709	226	2451	459	301740	66815	53.043	9.313	0	0	0
2	13	3	"phnR"	"STM0430"	8330	43030	120	116	192	182	94	62	62	63	16	25	65	52	0	639	1877	2831	150	94	94	104	41	39	72	66	0	0.099	0.073	0.118	0.144	7.169	0.047	0.458	120	398	100	599	1913	-3.335	54	545	130	1783	23083	225279	8.063	43.244	0	0	0
2	14	3	""	"STM4157"	8500	43030	130	114	206	250	121	60	60	62	17	27	79	66	0	1446	3116	4793	153	89	89	93	22	23	95	92	0	0.040	0.048	0.051	0.055	3.456	0.042	0.684	120	413	100	1411	3173	-4.651	54	1357	146	3027	24768	373899	8.471	137.409	0	0	0
2	15	3	""	"STM0345"	8680	43020	130	79	93	48	51	59	59	61	15	24	55	36	0	695	1056	1166	110	89	89	94	24	25	95	89	0	0.033	0.035	0.048	0.052	4.026	0.037	0.170	120	419	100	626	1001	-4.921	20	606	34	967	11192	126721	2.133	40.083	0	0	0
2	16	3	""	"STM2453"	8860	43030	130	199	240	155	64	61	61	62	15	24	95	90	0	1752	2282	1900	83	90	90	94	25	26	99	97	0	0.083	0.082	0.082	0.083	3.329	0.064	0.584	120	426	100	1800	2371	-3.590	138	1662	179	2192	28808	273893	11.867	87.520	0	0	0
2	17	3	"ychA"	"STM1773"	9040	43030	120	385	676	938	138	60	60	61	15	24	97	94	0	1223	2115	2874	135	88	88	91	20	21	99	99	0	0.286	0.304	0.300	0.258	3.457	0.238	0.494	120	409	100	1460	2643	-1.804	325	1135	616	2027	81088	253846	41.000	101.200	0	0	0
2	18	3	"orf408"	"STM1382"	9220	43030	120	128	152	94	61	58	58	59	12	20	90	80	0	1606	2278	2157	94	89	89	95	47	49	99	98	0	0.046	0.043	0.046	0.042	2.633	0.034	0.571	120	400	100	1587	2283	-4.438	70	1517	94	2189	18244	273406	7.750	46.447	0	0	0
2	19	3	"traR"	"PSLT085"	9390	43030	120	65	69	24	34	58	58	60	14	23	29	11	0	524	684	573	83	90	90	99	54	54	97	95	0	0.016	0.019	0.027	0.026	3.787	0.009	0.052	120	409	100	441	605	-5.954	7	434	11	594	8254	82039	0.643	10.833	0	0	0
2	20	3	""	"Not LT2a85"	9570	43020	130	72	80	34	42	60	60	64	23	35	30	16	0	891	1647	1905	115	91	91	99	38	38	94	90	0	0.015	0.013	0.020	0.022	4.385	0.009	0.175	120	425	100	812	1576	-6.059	12	800	20	1556	9616	197654	0.696	40.737	0	0	0
2	21	3	"trbC"	"PSLT094"	9740	43030	120	115	144	119	82	60	60	63	22	34	74	55	0	3770	4876	4582	93	91	91	105	135	128	98	95	0	0.015	0.018	0.016	0.017	3.325	0.014	0.368	120	467	100	3734	4869	-6.064	55	3679	84	4785	17274	585115	3.682	35.341	0	0	0
2	22	3	"traQ"	"PSLT098"	9930	43040	110	71	75	25	33	58	58	61	22	36	30	15	0	520	895	1021	114	89	89	102	118	115	80	65	0	0.030	0.021	0.027	0.030	4.739	0.009	0.142	80	449	100	444	823	-5.051	13	431	17	806	5992	71624	0.636	6.720	0	0	0
2	23	3	"traS"	"PSLT102"	10100	43030	130	909	1905	2691	141	60	60	61	15	24	100	100	0	2423	3984	4589	115	87	87	91	25	27	100	100	0	0.363	0.473	0.465	0.422	2.998	0.474	0.532	120	519	100	3185	5742	-1.460	849	2336	1845	3897	228646	478026	122.933	155.720	0	0	0
2	24	3	""	"PSLT107"	10280	43030	130	146	279	351	125	60	60	64	26	40	76	59	0	303	680	998	146	89	89	110	243	220	48	26	0	0.402	0.371	0.377	0.366	3.451	0.197	0.310	120	644	100	300	810	-1.315	86	214	219	591	33507	81579	8.269	2.346	0	0	0
2	1	4	""	"STM2736"	6190	43200	120	65	74	32	43	62	62	65	18	27	25	14	0	280	620	941	151	96	96	104	31	29	82	70	0	0.016	0.023	0.050	0.074	5.716	0.016	0.099	120	510	100	187	536	-5.939	3	184	12	524	8834	74425	0.500	16.645	0	0	0
2	2	4	""	"STM2712"	6370	43200	120	86	131	122	93	67	67	76	39	51	35	26	0	648	1789	3186	178	98	98	111	45	40	96	89	0	0.035	0.038	0.053	0.052	5.005	0.028	0.454	120	419	100	569	1755	-4.855	19	550	64	1691	15742	214664	1.410	37.289	0	0	0
2	3	4	""	"STM1612"	6550	43200	120	231	352	409	116	70	70	80	41	51	85	73	0	1957	3132	4125	131	99	99	114	56	49	100	98	0	0.087	0.093	0.094	0.091	2.858	0.082	0.696	120	403	100	2019	3315	-3.529	161	1858	282	3033	42250	375799	6.634	53.893	0	0	0
2	4	4	""	"STM1607"	6720	43200	120	741	967	858	88	66	66	69	22	31	93	91	0	934	1302	1138	87	106	106	120	57	47	95	90	0	0.815	0.753	0.785	0.759	2.659	0.681	0.491	120	377	100	1503	2097	-0.295	675	828	901	1196	116040	156185	40.818	20.737	0	0	0
2	5	4	"ycjI"	"STM1680"	6900	43200	130	107	192	237	123	62	62	63	14	22	74	61	0	427	806	1038	128	102	102	115	46	40	85	79	0	0.138	0.185	0.163	0.176	3.533	0.147	0.470	120	401	100	370	834	-2.852	45	325	130	704	23065	96727	9.214	15.022	0	0	0
2	6	4	""	"STM1676"	7080	43200	120	184	237	180	75	63	63	69	34	49	81	72	0	1949	2760	2824	102	101	101	109	36	33	100	99	0	0.065	0.065	0.057	0.059	2.741	0.052	0.653	120	419	100	1969	2833	-3.933	121	1848	174	2659	28431	331162	4.941	73.639	0	0	0
2	7	4	"frr"	"STM0219"	7270	43200	120	440	1378	2603	188	65	65	73	38	52	91	81	0	307	900	1746	194	99	99	107	39	36	81	70	0	1.803	1.639	1.623	1.857	3.772	1.625	0.696	120	400	100	583	2114	0.850	375	208	1313	801	165304	108009	34.342	20.333	0	0	0
2	8	4	"mesJ"	"STM0236"	7440	43210	120	275	348	251	72	64	64	69	22	31	93	90	0	1712	1848	1414	76	99	99	108	42	38	98	95	0	0.131	0.162	0.158	0.161	2.059	0.148	0.758	120	403	100	1824	2033	-2.934	211	1613	284	1749	41799	221717	12.682	41.429	0	0	0
2	9	4	"pfs"	"STM0207"	7620	43200	130	154	305	462	151	62	62	65	20	30	80	69	0	348	595	750	126	99	99	109	46	42	77	68	0	0.369	0.490	0.387	0.446	3.964	0.503	0.537	120	433	100	341	739	-1.436	92	249	243	496	36598	71429	12.000	10.565	0	0	0
2	10	4	"yeeA"	"STM2060"	7800	43200	120	332	391	300	76	61	61	65	22	33	95	89	0	873	1043	671	64	96	96	106	56	52	98	96	0	0.349	0.348	0.334	0.298	2.665	0.302	0.504	120	395	100	1048	1277	-1.520	271	777	330	947	46911	125206	14.818	16.732	0	0	0
2	11	4	"vsr"	"STM1991"	7970	43200	130	89	137	106	77	66	66	76	43	56	40	28	0	433	702	845	120	97	97	108	52	48	75	67	0	0.068	0.117	0.158	0.146	4.553	0.080	0.368	120	424	100	359	676	-3.869	23	336	71	605	16452	84272	1.419	11.423	0	0	0
2	12	4	"fixB"	"STM0076"	8150	43200	130	78	95	60	63	69	69	78	44	56	17	8	0	849	1278	1692	132	106	106	119	48	40	88	80	0	0.012	0.022	0.038	0.042	4.695	0.021	0.246	120	442	100	752	1198	-6.367	9	743	26	1172	11392	153316	0.386	24.146	0	0	0
2	13	4	""	"STM4192"	8330	43210	120	529	907	1367	150	65	65	68	25	36	97	94	0	1490	2818	4885	173	100	100	111	42	37	95	91	0	0.334	0.310	0.359	0.351	3.318	0.213	0.511	120	422	100	1854	3560	-1.583	464	1390	842	2718	108877	338161	33.560	64.452	0	0	0
2	14	4	"dgkA"	"STM4236"	8510	43210	120	187	195	95	48	60	60	63	17	26	88	85	0	645	715	453	63	90	90	94	22	23	99	98	0	0.229	0.216	0.208	0.205	2.107	0.179	0.686	120	427	100	682	760	-2.128	127	555	135	625	23348	85762	7.765	28.227	0	0	0
2	15	4	"tyrB"	"STM4248"	8680	43210	120	792	1055	1128	106	59	59	62	18	29	100	100	0	2610	3273	2836	86	91	91	95	27	28	100	99	0	0.291	0.313	0.300	0.316	2.281	0.311	0.688	120	438	100	3252	4178	-1.781	733	2519	996	3182	126639	392732	55.167	117.704	0	0	0
2	16	4	"lysC"	"STM4220"	8860	43210	120	539	672	766	113	60	60	62	15	24	100	99	0	2014	2593	3105	119	91	91	96	27	28	100	100	0	0.249	0.245	0.247	0.250	1.792	0.229	0.855	120	425	100	2402	3114	-2.005	479	1923	612	2502	80591	311211	40.667	92.481	0	0	0
2	17	4	"glk"	"STM2403"	9040	43210	130	671	752	432	57	60	60	62	15	24	100	100	0	1801	1942	1182	60	91	91	95	24	25	100	100	0	0.357	0.374	0.381	0.370	1.845	0.308	0.629	120	432	100	2321	2543	-1.485	611	1710	692	1851	90199	233055	46.000	76.958	0	0	0
2	18	4	"yfcB"	"STM2385"	9210	43210	120	669	729	511	70	60	60	62	14	22	100	100	0	979	1156	793	68	91	91	100	64	64	95	93	0	0.686	0.628	0.592	0.683	2.438	0.558	0.605	120	403	100	1497	1734	-0.544	609	888	669	1065	87468	138726	47.643	16.500	0	0	0
2	19	4	"ybdA"	"STM0593"	9390	43200	130	84	117	84	71	60	60	61	13	21	61	48	0	2167	5003	6694	133	91	91	102	65	63	99	98	0	0.012	0.012	0.015	0.013	3.379	0.009	0.527	120	441	100	2100	4969	-6.435	24	2076	57	4912	14020	600305	4.308	75.400	0	0	0
2	20	4	"ybaM"	"STM0480"	9570	43210	120	70	74	26	35	60	60	62	13	20	37	17	0	219	252	147	58	90	90	96	31	32	90	78	0	0.078	0.086	0.122	0.105	3.544	0.070	0.147	120	430	100	139	176	-3.689	10	129	14	162	8939	30294	0.923	5.032	0	0	0
2	21	4	"ybbO"	"STM0505"	9730	43220	100	748	1074	1229	114	60	60	61	15	24	100	98	0	2029	3145	3628	115	93	93	103	90	87	95	90	0	0.355	0.332	0.359	0.390	2.867	0.315	0.848	80	384	100	2624	4066	-1.493	688	1936	1014	3052	85888	251593	67.533	33.800	0	0	0
2	22	4	"purK"	"STM0533"	9930	43210	110	962	1220	1032	84	60	60	61	15	24	98	98	0	1297	1613	1416	87	92	92	98	29	29	98	97	0	0.749	0.763	0.856	0.788	2.817	0.698	0.633	80	454	100	2107	2681	-0.418	902	1205	1160	1521	97634	129032	77.267	52.241	0	0	0
2	23	4	"rfbI"	"STM0559"	10100	43210	120	101	120	89	74	60	60	62	15	24	76	58	0	471	633	618	97	92	92	95	22	23	98	97	0	0.108	0.111	0.107	0.104	2.882	0.098	0.505	120	433	100	420	601	-3.209	41	379	60	541	14456	75976	3.867	24.455	0	0	0
2	24	4	"ybdK"	"STM0583"	10280	43200	130	382	563	511	90	61	61	62	17	27	97	95	0	4626	7041	6209	88	90	90	95	26	27	100	100	0	0.071	0.072	0.069	0.062	2.315	0.066	0.707	120	580	100	4857	7453	-3.821	321	4536	502	6951	67551	844888	29.471	267.154	0	0	0
2	1	5	"yoaH"	"STM1823"	6190	43370	120	92	124	102	82	63	63	66	20	30	62	39	0	200	283	230	81	98	98	105	31	29	81	61	0	0.284	0.330	0.389	0.359	5.301	0.221	0.191	120	494	100	131	246	-1.814	29	102	61	185	14873	33903	2.900	5.742	0	0	0
2	2	5	"emtA"	"STM1799"	6370	43380	120	283	347	361	104	67	67	71	25	35	93	90	0	1337	1623	1590	97	101	101	113	46	40	96	95	0	0.175	0.184	0.168	0.185	2.488	0.181	0.712	120	382	100	1452	1802	-2.517	216	1236	280	1522	41631	194800	11.040	32.826	0	0	0
2	3	5	"narH"	"STM1763"	6550	43380	120	1495	1656	1142	68	67	67	73	25	34	100	99	0	1833	1909	1057	55	102	102	114	54	47	99	98	0	0.825	0.879	0.836	0.801	2.104	0.936	0.595	120	388	100	3159	3396	-0.278	1428	1731	1589	1807	198779	229139	63.320	33.241	0	0	0
2	4	5	"ychE"	"STM1748"	6730	43370	120	152	172	99	57	66	66	69	24	34	80	67	0	1414	1612	1219	75	99	99	111	59	53	97	96	0	0.065	0.070	0.061	0.071	2.688	0.054	0.438	120	379	100	1401	1619	-3.935	86	1315	106	1513	20590	193387	4.292	25.441	0	0	0
2	5	5	"yoaB"	"STM1822"	6900	43370	120	408	499	405	81	64	64	67	23	34	93	87	0	1008	1113	856	76	100	100	113	51	45	94	91	0	0.379	0.429	0.388	0.403	2.461	0.368	0.561	120	401	100	1252	1448	-1.400	344	908	435	1013	59837	133505	18.783	19.608	0	0	0
2	6	5	"dsbB"	"STM1807"	7080	43380	120	181	187	88	47	64	64	67	28	41	90	80	0	867	931	480	51	103	103	116	46	39	98	98	0	0.153	0.149	0.141	0.140	1.971	0.134	0.641	120	422	100	881	951	-2.707	117	764	123	828	22498	111755	4.286	17.717	0	0	0
2	7	5	""	"STM4010"	7260	43380	120	81	103	70	67	64	64	71	33	46	33	15	0	1325	2369	3574	150	100	100	117	105	89	95	92	0	0.014	0.017	0.021	0.019	3.345	0.014	0.385	120	414	100	1242	2308	-6.171	17	1225	39	2269	12402	284329	0.970	21.448	0	0	0
2	8	5	"mobB"	"STM3993"	7440	43390	130	130	282	366	129	65	65	69	23	33	65	55	0	664	1525	1896	124	98	98	114	106	92	75	66	0	0.115	0.152	0.171	0.161	5.313	0.125	0.454	120	418	100	631	1644	-3.122	65	566	217	1427	33816	183008	9.261	13.311	0	0	0
2	9	5	"yiiR"	"STM4083"	7620	43390	120	110	221	283	128	64	64	68	22	32	59	50	0	614	1520	2630	173	96	96	107	52	48	79	74	0	0.089	0.110	0.119	0.130	5.271	0.090	0.691	120	398	100	564	1581	-3.493	46	518	157	1424	26496	182356	6.955	27.173	0	0	0
2	10	5	""	"STM4067"	7790	43390	130	218	565	806	142	63	63	67	22	32	75	68	0	969	1972	2571	130	98	98	122	129	105	77	66	0	0.178	0.268	0.230	0.233	4.842	0.223	0.466	120	439	100	1026	2376	-2.490	155	871	502	1874	67773	236584	22.636	14.341	0	0	0
2	11	5	"yiiM"	"STM4056"	7970	43390	120	275	577	777	134	65	65	68	21	30	81	69	0	572	1423	2081	146	106	106	155	156	100	64	55	0	0.451	0.389	0.395	0.439	3.892	0.288	0.539	120	414	100	676	1829	-1.150	210	466	512	1317	69260	170710	24.238	8.128	0	0	0
2	12	5	"yiiG"	"STM4040"	8140	43390	130	77	90	56	62	66	66	71	26	36	27	15	0	1796	3431	5920	172	112	112	152	134	88	84	75	0	0.007	0.007	0.011	0.016	5.186	0.006	0.266	120	441	100	1695	3343	-7.258	11	1684	24	3319	10837	411719	0.731	24.470	0	0	0
2	13	5	"yhdN"	"STM3413"	8320	43390	120	139	188	178	94	66	66	72	40	55	65	44	0	500	923	1200	130	100	100	110	46	41	90	83	0	0.183	0.148	0.158	0.166	3.976	0.120	0.583	120	406	100	473	945	-2.454	73	400	122	823	22595	110806	2.900	17.674	0	0	0
2	14	5	"secY"	"STM3420"	8500	43400	130	7137	8486	6780	79	62	62	67	39	58	100	100	0	910	1040	751	72	90	90	95	24	25	97	97	0	8.628	8.867	9.399	9.877	2.654	12.063	0.522	120	419	100	7895	9374	3.109	7075	820	8424	950	1018374	124804	215.872	39.375	0	0	0
2	15	5	"rplE"	"STM3428"	8680	43400	120	1242	2815	4167	148	61	61	64	22	34	97	94	0	195	334	457	136	90	90	94	26	27	75	60	0	11.248	11.287	10.257	11.426	4.321	14.647	0.412	120	372	100	1286	2998	3.492	1181	105	2754	244	337829	40121	125.045	9.231	0	0	0
2	16	5	"rpmC"	"STM3432"	8850	43390	120	194	561	907	161	62	62	64	17	26	91	80	0	112	154	113	73	92	92	95	25	26	43	31	0	6.600	8.048	5.628	4.823	4.361	12.876	0.376	120	382	100	152	561	2.722	132	20	499	62	67372	18485	29.235	2.360	0	0	0
2	17	5	"rpsS"	"STM3436"	9030	43390	120	483	788	1016	128	62	62	64	16	25	98	95	0	149	214	298	139	91	91	96	25	26	73	54	0	7.259	5.902	5.511	6.087	4.168	9.123	0.149	120	409	100	479	849	2.860	421	58	726	123	94612	25730	45.250	4.720	0	0	0
2	18	5	"rpsJ"	"STM3441"	9210	43390	130	279	546	621	113	62	62	64	16	25	95	91	0	145	210	185	88	91	91	100	50	50	51	32	0	4.019	4.067	3.510	3.604	4.442	5.714	0.332	120	417	100	271	603	2.007	217	54	484	119	65492	25180	30.125	2.200	0	0	0
2	19	5	""	"STM4463"	9390	43390	120	96	138	143	103	62	62	63	14	22	65	55	0	877	1058	905	85	93	93	101	53	52	94	88	0	0.043	0.079	0.059	0.057	4.162	0.084	0.414	120	398	100	818	1041	-4.527	34	784	76	965	16556	126929	5.357	18.057	0	0	0
2	20	5	"pepA"	"STM4477"	9560	43390	130	616	1683	2654	157	63	63	65	15	23	93	86	0	564	1185	1426	120	93	93	97	26	26	88	79	0	1.174	1.484	1.234	1.175	4.673	2.135	0.541	120	410	100	1024	2712	0.232	553	471	1620	1092	202015	142215	107.867	41.846	0	0	0
2	21	5	"iadA"	"STM4512"	9740	43400	120	445	643	597	92	62	62	65	19	29	92	86	0	1871	2555	2231	87	95	95	100	27	27	97	93	0	0.216	0.236	0.227	0.225	3.643	0.182	0.482	120	431	100	2159	3041	-2.213	383	1776	581	2460	77112	306633	30.421	90.926	0	0	0
2	22	5	""	"STM4551"	9920	43390	110	119	202	241	119	62	62	65	20	30	63	56	0	1060	3646	5318	145	95	95	101	33	32	90	83	0	0.059	0.039	0.061	0.063	4.062	0.034	0.582	80	421	100	1022	3691	-4.081	57	965	140	3551	16187	291640	6.850	107.424	0	0	0
2	23	5	"yjjK"	"STM4581"	10100	43390	120	819	2514	4058	161	63	63	67	24	35	96	93	0	886	1749	2363	135	96	96	101	32	31	87	80	0	0.957	1.483	1.375	1.391	3.977	1.787	0.629	120	452	100	1546	4104	-0.063	756	790	2451	1653	301636	209832	101.958	51.500	0	0	0
2	24	5	"gltS"	"STM3746"	10280	43390	130	631	2541	4452	175	64	64	70	42	60	91	87	0	1275	3534	5014	141	93	93	99	29	29	89	84	0	0.480	0.720	0.628	0.715	5.626	0.740	0.468	120	596	100	1749	5918	-1.060	567	1182	2477	3441	304909	424091	58.833	118.448	0	0	0
2	1	6	"yhhY"	"STM3546"	6190	43550	130	123	155	121	78	65	65	69	21	30	74	59	0	546	832	924	111	103	103	112	36	32	96	92	0	0.131	0.123	0.133	0.121	3.314	0.098	0.538	120	558	100	501	819	-2.933	58	443	90	729	18587	99781	4.095	20.000	0	0	0
2	2	6	""	"STM0951"	6360	43540	130	110	156	167	107	68	68	73	25	34	68	41	0	1227	1950	2659	136	102	102	112	40	35	97	95	0	0.037	0.048	0.047	0.045	2.659	0.051	0.710	120	439	100	1167	1936	-4.743	42	1125	88	1848	18718	234032	3.320	45.950	0	0	0
2	3	6	"nanK"	"STM3336"	6550	43550	120	309	501	679	135	68	68	72	23	31	85	78	0	1037	1798	2257	125	101	101	108	39	36	96	92	0	0.257	0.255	0.216	0.228	4.356	0.225	0.568	120	422	100	1177	2130	-1.957	241	936	433	1697	60178	215816	18.652	43.333	0	0	0
2	4	6	"yrbC"	"STM3310"	6720	43550	120	1046	1381	1409	102	66	66	75	92	122	91	90	0	1085	1300	1279	98	99	99	114	69	60	95	92	0	0.994	1.095	0.989	0.995	2.766	1.175	0.457	120	435	100	1966	2516	-0.009	980	986	1315	1201	165705	156015	14.196	17.188	0	0	0
2	5	6	"greA"	"STM3299"	6910	43560	120	426	533	503	94	66	66	75	92	122	83	70	0	1001	1205	984	81	99	99	121	80	66	94	90	0	0.399	0.422	0.452	0.422	2.412	0.400	0.572	120	436	100	1262	1573	-1.325	360	902	467	1106	63953	144599	4.978	13.550	0	0	0
2	6	6	"rpsO"	"STM3283"	7080	43560	120	308	466	455	97	64	64	66	18	27	100	96	0	269	375	359	95	103	103	116	52	44	85	70	0	1.470	1.478	1.573	1.546	2.788	1.584	0.349	120	411	100	410	674	0.556	244	166	402	272	55924	45032	22.222	4.981	0	0	0
2	7	6	"yghB"	"STM3162"	7260	43560	120	121	246	570	231	64	64	67	20	29	72	53	0	490	1021	2055	201	103	103	119	105	88	75	68	0	0.147	0.198	0.182	0.173	4.509	0.216	0.622	120	392	100	444	1100	-2.763	57	387	182	918	29518	122467	8.950	8.590	0	0	0
2	8	6	""	"STM3136"	7430	43560	130	572	755	610	80	65	65	68	20	29	97	96	0	1409	1822	1560	85	99	99	117	107	91	95	90	0	0.387	0.400	0.375	0.415	3.172	0.316	0.573	120	393	100	1817	2413	-1.370	507	1310	690	1723	90540	218684	34.350	15.935	0	0	0
2	9	6	"yggV"	"STM3103"	7610	43560	130	127	256	270	105	64	64	67	21	31	70	61	0	277	528	692	131	100	100	117	72	61	65	54	0	0.356	0.449	0.463	0.498	4.244	0.323	0.464	120	425	100	240	620	-1.490	63	177	192	428	30708	63344	9.000	5.708	0	0	0
2	10	6	"sprT"	"STM3092"	7780	43550	110	92	129	90	69	65	65	71	30	42	48	31	0	433	768	879	114	116	116	166	185	111	62	42	0	0.085	0.098	0.100	0.110	4.258	0.065	0.406	80	376	100	344	716	-3.553	27	317	64	652	10297	61411	1.933	3.254	0	0	0
2	11	6	""	"STM3072"	7970	43560	120	212	463	652	140	67	67	73	29	39	83	75	0	767	1698	2937	172	128	128	192	202	105	83	69	0	0.227	0.252	0.244	0.246	3.967	0.185	0.640	120	435	100	784	1966	-2.140	145	639	396	1570	55615	203777	13.448	7.455	0	0	0
2	12	6	"ygfE"	"STM3060"	8150	43570	120	244	367	349	95	66	66	72	26	36	94	84	0	260	395	358	90	115	115	156	135	86	53	34	0	1.228	1.075	1.175	1.223	3.837	1.151	0.274	120	403	100	323	581	0.296	178	145	301	280	44096	47342	11.346	1.770	0	0	0
2	13	6	"ansA"	"STM1294"	8330	43560	120	374	534	510	95	65	65	72	41	56	88	76	0	1153	1777	1752	98	98	98	108	39	36	100	96	0	0.293	0.279	0.281	0.267	3.133	0.237	0.641	120	372	100	1364	2148	-1.772	309	1055	469	1679	64124	213261	11.268	42.795	0	0	0
2	14	6	"pfkB"	"STM1326"	8500	43570	130	290	506	591	116	64	64	70	41	58	83	76	0	305	596	687	115	93	93	96	25	26	87	81	0	1.066	0.879	0.830	0.966	3.399	0.811	0.471	120	381	100	438	945	0.092	226	212	442	503	60690	71468	10.634	20.000	0	0	0
2	15	6	"ydiK"	"STM1364"	8680	43560	120	187	505	900	178	64	64	67	20	29	75	70	0	1291	3336	6258	187	93	93	97	25	25	91	89	0	0.103	0.136	0.140	0.132	4.515	0.130	0.820	120	349	100	1321	3684	-3.284	123	1198	441	3243	60597	400328	21.900	129.560	0	0	0
2	16	6	"cfa"	"STM1427"	8850	43560	130	514	964	1250	129	62	62	65	18	27	95	90	0	715	1469	2146	146	92	92	97	26	26	95	87	0	0.726	0.655	0.806	0.776	3.829	0.517	0.579	120	396	100	1075	2279	-0.463	452	623	902	1377	115721	176220	49.944	52.769	0	0	0
2	17	6	"ydhM"	"STM1437"	9040	43570	120	101	150	146	97	61	61	65	17	26	70	53	0	729	1182	1503	127	92	92	95	23	24	94	91	0	0.063	0.082	0.075	0.082	4.126	0.069	0.553	120	401	100	677	1179	-3.993	40	637	89	1090	18040	141822	5.000	47.261	0	0	0
2	18	6	"nth"	"STM1453"	9210	43560	120	206	311	405	130	63	63	67	17	25	83	78	0	790	1344	1564	116	94	94	100	26	26	94	92	0	0.205	0.198	0.207	0.191	4.565	0.161	0.413	120	401	100	839	1498	-2.283	143	696	248	1250	37316	161255	14.353	47.846	0	0	0
2	19	6	"ugpA"	"STM3556"	9390	43560	120	149	301	400	132	64	64	68	17	25	87	77	0	1368	2683	4474	166	98	98	105	33	31	99	98	0	0.067	0.092	0.090	0.097	2.814	0.065	0.512	120	390	100	1355	2822	-3.901	85	1270	237	2585	36160	321923	13.706	78.121	0	0	0
2	20	6	"ftsY"	"STM3571"	9560	43570	120	1151	1827	1983	108	65	65	68	19	27	100	99	0	2324	3079	2558	83	99	99	104	32	30	100	100	0	0.488	0.591	0.534	0.538	2.784	0.625	0.593	120	372	100	3311	4742	-1.035	1086	2225	1762	2980	219258	369471	92.579	92.969	0	0	0
2	21	6	"zntA"	"STM3576"	9740	43560	120	833	1186	1059	89	65	65	69	25	36	99	97	0	5443	7607	7139	93	97	97	103	28	27	100	100	0	0.144	0.149	0.141	0.136	2.108	0.130	0.729	120	390	100	6114	8631	-2.799	768	5346	1121	7510	142273	912802	44.680	268.000	0	0	0
2	22	6	"yhhT"	"STM3582"	9920	43570	120	203	247	181	73	64	64	69	26	37	91	84	0	3040	3971	3813	96	95	95	102	30	29	100	99	0	0.047	0.047	0.044	0.045	2.226	0.034	0.523	120	415	100	3084	4059	-4.405	139	2945	183	3876	29634	476481	6.846	128.967	0	0	0
2	23	6	"yhiN"	"STM3588"	10100	43570	120	342	514	481	93	65	65	70	26	37	97	93	0	2599	3308	3110	94	95	95	102	32	31	100	100	0	0.111	0.140	0.139	0.121	2.783	0.109	0.521	120	395	100	2781	3662	-3.176	277	2504	449	3213	61671	396980	17.077	100.188	0	0	0
2	24	6	""	"STM3598"	10280	43570	130	127	149	80	53	65	65	72	41	56	70	38	0	520	599	402	67	96	96	102	31	30	97	94	0	0.146	0.167	0.165	0.154	2.743	0.134	0.341	120	558	100	486	587	-2.774	62	424	84	503	17824	71825	1.878	16.032	0	0	0
2	1	7	""	"STM3799"	6190	43730	120	421	564	585	103	66	66	69	20	28	96	94	0	3225	4026	3903	96	105	105	120	56	46	100	100	0	0.114	0.127	0.120	0.115	2.891	0.095	0.440	120	575	100	3475	4419	-3.136	355	3120	498	3921	67661	483116	24.750	69.750	0	0	0
2	2	7	"yidE"	"STM3807"	6360	43740	120	339	435	445	102	69	69	72	24	33	93	89	0	2116	3028	2976	98	102	102	115	51	44	97	95	0	0.134	0.125	0.116	0.134	3.608	0.093	0.429	120	463	100	2284	3292	-2.899	270	2014	366	2926	52143	363341	15.125	57.118	0	0	0
2	3	7	"yidR"	"STM3811"	6540	43740	120	229	298	268	89	67	67	69	21	30	92	84	0	1064	1523	1573	103	101	101	119	200	168	88	80	0	0.168	0.162	0.178	0.165	4.046	0.106	0.391	120	487	100	1125	1653	-2.572	162	963	231	1422	35792	182817	10.905	7.020	0	0	0
2	4	7	"torD"	"STM3821"	6720	43740	130	91	115	74	64	66	66	73	85	116	17	5	0	1295	2094	2502	119	105	105	128	193	150	88	80	0	0.021	0.025	0.029	0.029	3.733	0.018	0.302	120	496	100	1215	2038	-5.573	25	1190	49	1989	13819	251248	0.494	10.187	0	0	0
2	5	7	"dgoT"	"STM3827"	6900	43740	120	89	100	40	40	66	66	74	91	122	8	0	0	1785	2192	1678	76	100	100	122	83	68	100	97	0	0.014	0.016	0.017	0.017	3.238	0.010	0.020	120	433	100	1708	2126	-6.195	23	1685	34	2092	11957	263021	0.286	24.940	0	0	0
2	6	7	"yidA"	"STM3831"	7080	43740	120	331	545	847	155	65	65	69	26	37	95	89	0	831	1093	1037	94	99	99	107	42	39	95	90	0	0.363	0.483	0.409	0.413	3.430	0.544	0.305	120	458	100	998	1474	-1.460	266	732	480	994	65429	131192	18.308	23.476	0	0	0
2	7	7	"imp"	"STM0093"	7260	43740	130	7306	8349	5793	69	66	66	70	25	35	100	100	0	9478	10329	6722	65	100	100	107	35	32	100	100	0	0.772	0.810	0.789	0.797	1.977	0.814	0.850	120	479	100	16618	18512	-0.373	7240	9378	8283	10229	1001843	1239473	331.160	292.057	0	0	0
2	8	7	"yabJ"	"STM0106"	7430	43730	120	183	244	177	72	65	65	68	20	29	94	85	0	3161	3588	2829	78	97	97	109	42	38	100	100	0	0.039	0.051	0.045	0.045	2.615	0.042	0.532	120	434	100	3182	3670	-4.699	118	3064	179	3491	29269	430600	8.800	82.833	0	0	0
2	9	7	"yabC"	"STM0120"	7610	43750	120	410	834	1055	126	64	64	69	29	42	95	90	0	732	1300	1460	112	99	99	115	68	59	89	79	0	0.547	0.641	0.724	0.680	3.748	0.615	0.535	120	447	100	979	1971	-0.871	346	633	770	1201	100085	156054	26.379	17.426	0	0	0
2	10	7	"murD"	"STM0126"	7780	43740	130	321	566	628	110	67	67	75	37	49	91	80	0	767	1328	1378	103	112	112	153	137	89	94	77	0	0.388	0.410	0.375	0.348	2.776	0.391	0.671	120	544	100	909	1715	-1.367	254	655	499	1216	67902	159342	13.270	8.577	0	0	0
2	11	7	"yacA"	"STM0135"	7970	43740	120	428	686	787	114	68	68	75	34	45	88	78	0	459	914	1220	133	116	116	141	108	76	75	64	0	1.050	0.774	0.801	0.925	4.883	0.491	0.273	120	464	100	703	1416	0.070	360	343	618	798	82349	109661	17.971	7.157	0	0	0
2	12	7	""	"STM0148"	8150	43750	130	104	116	52	44	67	67	72	24	33	65	41	0	1543	1840	1453	78	110	110	123	51	41	94	93	0	0.026	0.028	0.029	0.030	2.577	0.021	0.315	120	433	100	1470	1779	-5.275	37	1433	49	1730	13945	220797	1.833	33.667	0	0	0
2	13	7	""	"STM1547"	8320	43740	120	257	391	473	120	65	65	69	18	26	94	90	0	2485	3146	3391	107	100	100	111	43	38	100	100	0	0.081	0.107	0.091	0.094	3.157	0.092	0.497	120	394	100	2577	3372	-3.635	192	2385	326	3046	46963	377463	17.889	70.581	0	0	0
2	14	7	""	"STM1551"	8500	43740	120	108	143	140	97	65	65	68	18	26	78	53	0	413	490	315	64	97	97	105	34	32	91	88	0	0.136	0.198	0.182	0.172	2.983	0.188	0.253	120	422	100	359	471	-2.878	43	316	78	393	17183	58757	4.167	11.324	0	0	0
2	15	7	""	"STM1556"	8680	43740	120	171	304	539	177	65	65	67	17	25	90	86	0	3256	4324	3960	91	98	98	105	33	31	100	100	0	0.034	0.057	0.035	0.037	2.975	0.040	0.134	120	413	100	3264	4465	-4.897	106	3158	239	4226	36441	518882	13.941	127.848	0	0	0
2	16	7	""	"STM1562"	8850	43740	120	118	172	169	98	65	65	66	17	25	75	63	0	644	1064	1290	121	97	97	104	32	30	94	90	0	0.097	0.111	0.099	0.115	4.407	0.064	0.238	120	409	100	600	1074	-3.367	53	547	107	967	20636	127634	6.235	30.000	0	0	0
2	17	7	"fdnI"	"STM1568"	9030	43740	130	261	760	1134	149	65	65	69	25	36	75	65	0	412	1114	1516	136	96	96	103	30	29	80	68	0	0.620	0.683	0.587	0.574	4.586	0.668	0.520	120	436	100	512	1713	-0.689	196	316	695	1018	91176	133687	27.640	33.700	0	0	0
2	18	7	"nmpC"	"STM1572"	9210	43750	130	3439	8126	12972	159	66	66	70	27	38	100	100	0	236	322	288	89	98	98	105	40	38	69	59	0	24.442	35.982	27.358	29.880	3.712	54.634	0.603	120	453	100	3511	8284	4.611	3373	138	8060	224	975171	38614	298.370	5.425	0	0	0
2	19	7	"sohB"	"STM1716"	9390	43750	120	744	1300	1968	151	68	68	75	30	40	98	94	0	2294	3821	5125	134	102	102	110	46	41	100	96	0	0.308	0.331	0.306	0.323	3.269	0.301	0.599	120	409	100	2868	4951	-1.697	676	2192	1232	3719	156016	458563	40.833	80.674	0	0	0
2	20	7	"ompW"	"STM1732"	9560	43740	130	6008	7374	5297	71	68	68	78	38	48	100	100	0	445	485	246	50	101	101	107	34	31	96	93	0	17.267	19.026	17.221	18.418	2.338	25.782	0.579	120	407	100	6284	7690	4.110	5940	344	7306	384	884877	58259	192.000	11.118	0	0	0
2	21	7	"yciU"	"STM1740"	9740	43740	120	161	284	347	122	65	65	69	23	33	80	69	0	341	608	639	105	99	99	102	24	23	91	86	0	0.397	0.430	0.329	0.362	4.137	0.347	0.323	120	408	100	338	728	-1.334	96	242	219	509	34060	72994	9.348	21.083	0	0	0
2	22	7	"ychJ"	"STM1755"	9920	43740	130	274	444	572	128	66	66	68	18	26	88	82	0	794	1149	1190	103	97	97	108	67	62	90	85	0	0.298	0.359	0.346	0.287	4.786	0.319	0.410	120	449	100	905	1430	-1.745	208	697	378	1052	53270	137914	20.889	15.537	0	0	0
2	23	7	"ychP"	"STM1768"	10100	43740	120	230	271	258	95	65	65	69	21	30	88	84	0	2209	2506	1653	65	94	94	107	72	67	99	97	0	0.078	0.085	0.073	0.069	3.383	0.076	0.391	120	389	100	2280	2618	-3.680	165	2115	206	2412	32468	300750	9.619	33.319	0	0	0
2	24	7	"ychH"	"STM1782"	10270	43740	120	153	288	411	142	65	65	68	20	29	85	70	0	207	377	519	137	96	96	102	30	29	80	64	0	0.793	0.794	0.745	0.834	2.981	0.694	0.401	120	472	100	199	504	-0.335	88	111	223	281	34586	45273	11.000	9.167	0	0	0
2	1	8	""	"STM2314"	6180	43940	110	5211	4934	1010	20	67	67	69	17	24	100	100	0	7183	6623	1541	23	105	105	114	39	34	100	100	0	0.727	0.747	0.737	0.762	1.280	0.730	0.951	80	498	100	12222	11385	-0.460	5144	7078	4867	6518	394698	529810	286.176	166.897	0	0	0
2	2	8	"nuoK"	"STM2319"	6360	43930	120	826	1112	1164	104	65	65	68	20	29	98	98	0	641	775	684	88	98	98	109	44	40	95	90	0	1.401	1.547	1.430	1.522	2.582	1.852	0.615	120	460	100	1304	1724	0.487	761	543	1047	677	133431	93050	52.200	15.136	0	0	0
2	3	8	"yfbQ"	"STM2331"	6520	43930	110	1532	1513	358	23	66	66	69	24	34	100	100	0	6670	6439	996	15	100	100	124	225	181	100	100	0	0.223	0.228	0.229	0.220	1.293	0.229	0.920	80	389	100	8036	7786	-2.164	1466	6570	1447	6339	121044	515112	60.167	28.067	0	0	0
2	4	8	"yfbU"	"STM2335"	6710	43930	120	1005	1355	1084	80	68	68	72	26	36	96	95	0	924	1087	797	73	107	107	120	64	53	95	94	0	1.147	1.313	1.200	1.231	2.582	1.454	0.582	120	474	100	1754	2267	0.198	937	817	1287	980	162645	130416	49.346	15.109	0	0	0
2	5	8	""	"STM2341"	6900	43920	120	4332	3885	2109	54	67	67	73	28	38	98	98	0	4803	4406	2284	51	105	105	118	59	50	97	96	0	0.908	0.888	0.893	0.873	1.879	0.896	0.952	120	474	100	8963	8119	-0.140	4265	4698	3818	4301	466203	528730	136.143	72.678	0	0	0
2	6	8	""	"STM2346"	7080	43930	110	1376	1594	1003	62	66	66	71	25	35	100	100	0	1979	2231	1331	59	100	100	115	60	52	100	100	0	0.697	0.717	0.748	0.714	1.729	0.730	0.651	80	439	100	3189	3659	-0.520	1310	1879	1528	2131	127490	178515	60.920	35.267	0	0	0
2	7	8	""	"STM2530"	7270	43930	110	277	320	163	50	66	66	70	23	32	100	100	0	2490	2610	1121	42	98	98	114	61	53	100	100	0	0.088	0.101	0.091	0.097	1.703	0.087	0.666	80	417	100	2603	2766	-3.503	211	2392	254	2512	25628	208779	10.870	40.918	0	0	0
2	8	8	"nifS"	"STM2543"	7420	43930	100	2053	2333	1059	45	66	66	69	21	30	100	100	0	5738	6156	2174	35	100	100	109	39	35	100	100	0	0.352	0.374	0.365	0.361	1.396	0.360	0.833	80	397	100	7625	8323	-1.505	1987	5638	2267	6056	186663	492462	107.810	155.051	0	0	0
2	9	8	"glnB"	"STM2561"	7620	43920	110	717	891	750	84	68	68	72	29	40	92	91	0	1441	1683	1152	68	104	104	115	54	46	95	92	0	0.485	0.521	0.473	0.461	2.169	0.482	0.622	80	485	100	1986	2402	-1.043	649	1337	823	1579	71267	134641	28.241	29.037	0	0	0
2	10	8	""	"STM2566"	7820	43920	90	82	95	45	47	72	72	78	34	43	28	9	0	293	353	208	58	113	113	136	83	61	69	51	0	0.056	0.096	0.137	0.156	2.376	0.122	0.372	52	347	100	190	263	-4.170	10	180	23	240	4936	18366	0.500	2.614	0	0	0
2	11	8	"gogB"	"STM2584"	7980	43920	110	496	551	194	35	76	76	92	76	82	100	98	0	7778	8470	3429	40	117	117	134	77	57	100	100	0	0.055	0.057	0.057	0.057	1.321	0.051	0.759	80	416	100	8081	8828	-4.189	420	7661	475	8353	44093	677614	6.039	108.260	0	0	0
2	12	8	""	"STM2591"	8160	43920	120	269	266	125	46	68	68	82	72	87	81	69	0	4538	3999	2221	55	106	106	116	51	43	98	98	0	0.045	0.051	0.050	0.051	2.032	0.047	0.799	120	455	100	4633	4091	-4.463	201	4432	198	3893	31880	479821	2.556	76.137	0	0	0
2	13	8	"yraR"	"STM3268"	8340	43910	110	229	251	125	49	63	63	66	17	25	98	95	0	2153	2422	1207	49	95	95	103	33	32	100	100	0	0.081	0.081	0.077	0.074	1.889	0.062	0.549	80	424	100	2224	2515	-3.632	166	2058	188	2327	20070	193765	10.882	70.273	0	0	0
2	14	8	"yhbV"	"STM3275"	8510	43920	110	2636	2668	474	17	67	67	71	18	25	100	100	0	8800	8854	1827	20	101	101	110	37	33	100	100	0	0.295	0.297	0.293	0.299	1.164	0.284	0.943	80	436	100	11268	11354	-1.760	2569	8699	2601	8753	213444	708351	144.278	236.324	0	0	0
2	15	8	"deaD"	"STM3280"	8690	43910	110	1847	1769	456	25	69	69	71	18	25	100	100	0	10780	10811	2105	19	103	103	111	36	32	100	100	0	0.167	0.159	0.163	0.153	1.304	0.157	0.920	80	455	100	12455	12408	-2.586	1778	10677	1700	10708	141497	864888	94.333	297.222	0	0	0
2	16	8	"argG"	"STM3290"	8870	43910	110	491	467	119	25	69	69	71	20	28	100	100	0	4856	4813	1214	25	104	104	112	38	33	100	100	0	0.089	0.085	0.087	0.081	1.383	0.082	0.913	80	406	100	5174	5107	-3.493	422	4752	398	4709	37337	385077	19.800	123.711	0	0	0
2	17	8	"ftsJ"	"STM3297"	9050	43920	120	3466	3611	2625	72	70	70	73	26	35	98	97	0	3534	3726	2275	61	101	101	108	33	30	100	100	0	0.989	0.977	0.942	0.841	2.368	1.047	0.842	120	420	100	6829	7166	-0.016	3396	3433	3541	3625	433316	447093	136.077	109.636	0	0	0
2	18	8	"ispB"	"STM3305"	9210	43920	110	4104	3917	1229	31	66	66	70	28	40	100	100	0	8261	8125	1797	22	94	94	104	44	42	100	100	0	0.494	0.480	0.500	0.447	1.426	0.492	0.955	80	388	100	12205	11882	-1.016	4038	8167	3851	8031	313328	649975	137.393	182.295	0	0	0
2	19	8	"ybgL"	"STM0714"	9400	43920	120	696	713	393	55	67	67	75	36	48	98	95	0	3210	3205	1766	55	97	97	106	43	40	100	100	0	0.202	0.208	0.199	0.200	1.962	0.188	0.753	120	463	100	3742	3754	-2.307	629	3113	646	3108	85515	384593	17.722	72.070	0	0	0
2	20	8	""	"STM0720"	9580	43920	120	76	82	28	34	70	70	79	40	50	13	2	0	5230	5639	3360	59	100	100	108	32	29	99	99	0	0.001	0.002	0.003	0.003	3.392	0.002	0.014	120	440	100	5136	5551	-9.740	6	5130	12	5539	9879	676714	0.075	172.844	0	0	0
2	21	8	""	"STM0726"	9760	43920	120	207	210	96	45	66	66	69	19	27	86	82	0	11687	11128	6079	54	101	101	106	30	28	99	97	0	0.012	0.013	0.012	0.013	2.082	0.013	0.822	120	483	100	11727	11171	-6.361	141	11586	144	11027	25187	1335404	7.421	367.400	0	0	0
2	22	8	"ybgT"	"STM0742"	9950	43920	110	329	564	706	125	66	66	71	21	29	88	87	0	158	215	193	89	101	101	110	66	60	41	21	0	4.614	4.368	4.000	3.975	3.298	5.932	0.275	80	442	100	320	612	2.206	263	57	498	114	45103	17218	23.476	1.591	0	0	0
2	23	8	"tolB"	"STM0748"	10120	43910	110	14822	15636	3287	21	67	67	72	25	34	100	100	0	12587	12919	1975	15	100	100	107	40	37	100	100	0	1.182	1.215	1.196	1.203	1.121	1.249	0.954	80	404	100	27242	28388	0.241	14755	12487	15569	12819	1250871	1033546	622.560	320.300	0	0	0
2	24	8	"pnuC"	"STM0757"	10290	43920	120	295	307	166	54	66	66	71	22	30	90	83	0	2594	2680	1807	67	100	100	106	38	35	99	99	0	0.092	0.093	0.089	0.089	2.376	0.079	0.724	120	566	100	2723	2821	-3.445	229	2494	241	2580	36838	321607	10.727	67.737	0	0	0
2	1	9	"dacC"	"STM0863"	6190	44100	110	3163	3435	1215	35	68	68	71	18	25	100	100	0	8079	8916	2933	32	108	108	114	31	27	100	100	0	0.388	0.382	0.373	0.380	1.212	0.370	0.904	80	482	100	11066	12175	-1.365	3095	7971	3367	8808	274795	713286	186.889	283.935	0	0	0
2	2	9	"ybjM"	"STM0871"	6380	44090	110	414	423	210	49	68	68	71	17	23	100	100	0	2390	2752	1464	53	106	106	112	30	26	100	100	0	0.151	0.134	0.134	0.131	1.443	0.124	0.802	80	435	100	2630	3001	-2.723	346	2284	355	2646	33867	220138	20.706	88.000	0	0	0
2	3	9	"potG"	"STM0878"	6560	44090	110	508	526	181	34	68	68	71	23	32	98	97	0	12996	14300	4359	30	107	107	123	144	117	100	100	0	0.034	0.032	0.033	0.030	1.468	0.032	0.898	80	430	100	13329	14651	-4.872	440	12889	458	14193	42093	1143993	19.783	98.451	0	0	0
2	4	9	"artQ"	"STM0889"	6730	44090	110	2048	2049	468	22	69	69	72	21	29	100	100	0	8148	7912	1646	20	113	113	128	68	53	100	100	0	0.246	0.254	0.249	0.253	1.191	0.249	0.928	80	444	100	10014	9779	-2.022	1979	8035	1980	7799	163885	632996	94.143	114.471	0	0	0
2	5	9	""	"STM0894"	6920	44090	110	93	95	21	22	68	68	72	22	30	51	16	0	3003	3230	1196	37	114	114	149	176	118	100	100	0	0.009	0.009	0.009	0.007	2.457	0.007	0.186	80	432	100	2914	3143	-6.852	25	2889	27	3116	7570	258377	1.045	17.506	0	0	0
2	6	9	""	"STM0898"	7080	44090	110	85	90	29	32	68	68	72	22	30	40	17	0	9565	9683	2226	22	112	112	144	172	119	100	100	0	0.002	0.002	0.002	0.002	2.521	0.002	0.176	80	438	100	9470	9593	-9.119	17	9453	22	9571	7207	774651	0.818	55.459	0	0	0
2	7	9	""	"STM1033"	7270	44090	100	268	332	217	65	67	67	72	22	30	93	88	0	2217	2472	1936	78	111	111	126	62	49	100	100	0	0.095	0.112	0.123	0.102	2.125	0.099	0.741	80	416	100	2307	2626	-3.389	201	2106	265	2361	26591	197789	11.818	37.839	0	0	0
2	8	9	""	"STM1037"	7450	44090	110	405	468	267	57	70	70	76	38	50	98	97	0	3610	4190	2292	54	112	112	124	48	38	100	100	0	0.096	0.098	0.093	0.092	1.717	0.091	0.757	80	468	100	3833	4476	-3.384	335	3498	398	4078	37413	335219	10.316	84.708	0	0	0
2	9	9	"yjaB"	"STM4181"	7630	44090	110	1153	1396	871	62	73	73	82	46	56	100	98	0	4105	4601	2542	55	120	120	130	49	37	100	100	0	0.271	0.295	0.287	0.280	1.705	0.266	0.663	80	491	100	5065	5804	-1.884	1080	3985	1323	4481	111686	368110	28.565	91.245	0	0	0
2	10	9	"yjbD"	"STM4194"	7820	44090	100	178	342	508	148	77	77	89	47	52	73	53	0	566	1186	1804	152	121	121	138	66	47	96	88	0	0.227	0.249	0.178	0.204	2.845	0.228	0.645	80	430	100	546	1330	-2.139	101	445	265	1065	27335	94844	5.383	15.879	0	0	0
2	11	9	""	"STM4198"	7990	44090	110	143	157	55	35	77	77	98	81	82	38	12	0	2964	3019	929	30	116	116	133	70	52	100	100	0	0.023	0.028	0.023	0.023	2.107	0.019	0.090	80	453	100	2914	2983	-5.431	66	2848	80	2903	12542	241501	0.728	41.229	0	0	0
2	12	9	""	"STM4202"	8170	44090	110	86	90	25	27	71	71	77	32	41	17	2	0	2453	2614	786	30	108	108	120	55	45	100	100	0	0.006	0.008	0.008	0.006	2.614	0.006	0.066	80	445	100	2360	2525	-7.288	15	2345	19	2506	7203	209155	0.406	45.345	0	0	0
2	13	9	"pduF"	"STM2037"	8340	44100	110	964	1024	205	20	67	67	72	21	29	100	100	0	13510	13723	1976	14	103	103	111	38	34	100	100	0	0.067	0.070	0.069	0.070	1.183	0.068	0.930	80	491	100	14304	14577	-3.902	897	13407	957	13620	81938	1097824	45.333	358.211	0	0	0
2	14	9	"pduQ"	"STM2052"	8530	44090	110	494	499	140	28	69	69	73	20	27	100	98	0	13268	13396	2326	17	110	110	120	41	34	100	100	0	0.032	0.032	0.032	0.030	1.391	0.033	0.906	80	467	100	13583	13716	-4.952	425	13158	430	13286	39910	1071647	21.300	323.805	0	0	0
2	15	9	"sspH2"	"STM2241"	8700	44100	110	1580	1589	197	12	71	71	74	19	25	100	100	0	30777	30971	2856	9	108	108	118	42	35	100	100	0	0.049	0.049	0.049	0.049	1.098	0.048	0.943	80	446	100	32178	32381	-4.345	1509	30669	1518	30863	127107	2477640	79.737	734.595	0	0	0
2	16	9	"btuF"	"STM0206"	8880	44090	120	1549	1360	511	37	71	71	74	20	27	99	97	0	11831	10508	3406	32	107	107	115	40	34	100	100	0	0.126	0.124	0.124	0.110	1.785	0.125	0.952	120	505	100	13202	11690	-2.988	1478	11724	1289	10401	163205	1260926	64.300	259.825	0	0	0
2	17	9	"sitD"	"STM2864"	9060	44100	120	557	528	176	33	70	70	74	20	27	98	98	0	10515	9913	3009	30	106	106	112	32	28	100	100	0	0.047	0.047	0.046	0.044	1.794	0.046	0.916	120	457	100	10896	10265	-4.418	487	10409	458	9807	63367	1189565	22.700	306.281	0	0	0
2	18	9	"yfjD"	"STM2679"	9230	44100	110	159	318	322	101	69	69	71	19	26	88	77	0	1077	2355	2676	113	101	101	109	35	32	98	97	0	0.092	0.110	0.102	0.097	2.785	0.098	0.696	80	459	100	1066	2503	-3.439	90	976	249	2254	25435	188403	13.000	64.171	0	0	0
2	19	9	"psiB"	"PSLT069"	9420	44100	110	258	284	88	30	68	68	71	24	33	100	100	0	8273	8895	2639	29	106	106	119	48	40	100	100	0	0.023	0.025	0.024	0.024	1.349	0.024	0.855	80	460	100	8357	9005	-5.426	190	8167	216	8789	22684	711607	8.875	182.833	0	0	0
2	20	9	"traV"	"PSLT084"	9590	44100	110	90	106	58	54	68	68	71	19	26	55	32	0	1505	2505	2883	115	103	103	112	38	33	100	100	0	0.016	0.016	0.016	0.017	2.177	0.016	0.584	80	447	100	1424	2440	-5.994	22	1402	38	2402	8440	200396	1.842	62.974	0	0	0
2	21	9	"himD"	"STM0982"	9770	44100	110	1021	1067	679	63	67	67	74	69	93	100	98	0	623	712	564	79	101	101	111	40	36	100	95	0	1.828	1.637	1.828	1.746	1.567	1.565	0.764	80	447	100	1476	1611	0.870	954	522	1000	611	85378	56961	14.391	15.025	0	0	0
2	22	9	"dcuR"	"STM4303"	9940	44100	100	397	587	664	113	68	68	75	71	94	87	78	0	2852	3694	2878	77	104	104	110	35	31	100	100	0	0.120	0.145	0.119	0.115	1.921	0.126	0.426	80	420	100	3077	4109	-3.062	329	2748	519	3590	46963	295550	7.211	102.400	0	0	0
2	23	9	"phnA"	"STM4289"	10120	44100	110	440	471	305	64	67	67	71	23	32	97	93	0	928	970	636	65	103	103	109	40	36	98	96	0	0.452	0.466	0.435	0.437	1.609	0.453	0.831	80	492	100	1198	1271	-1.145	373	825	404	867	37687	77574	17.391	21.525	0	0	0
2	24	9	"melA"	"STM4298"	10300	44100	110	1810	1964	780	39	66	66	76	137	180	100	100	0	8416	9024	3242	35	102	102	110	53	48	100	100	0	0.210	0.213	0.210	0.209	1.270	0.211	0.912	80	505	100	10058	10820	-2.253	1744	8314	1898	8922	157140	721880	13.781	168.189	0	0	0
2	1	10	"lasT"	"STM4600"	6200	44260	100	483	462	159	34	68	68	71	18	25	100	98	0	3920	3812	1212	31	109	109	115	31	26	100	100	0	0.109	0.106	0.107	0.098	1.441	0.107	0.932	80	458	100	4226	4097	-3.199	415	3811	394	3703	36987	304930	21.722	119.258	0	0	0
2	2	10	"dniR"	"STM0260"	6400	44270	110	15719	14628	4083	27	70	70	74	20	27	100	100	0	10154	9876	2072	20	111	111	116	31	26	100	100	0	1.558	1.491	1.543	1.422	1.394	1.550	0.947	80	475	100	25692	24323	0.640	15649	10043	14558	9765	1170269	790048	727.700	314.839	0	0	0
2	3	10	""	"STM0277"	6570	44270	100	128	136	47	34	71	71	75	52	69	55	16	0	1619	1608	500	31	115	115	130	144	110	100	97	0	0.038	0.044	0.037	0.034	2.455	0.042	0.549	80	430	100	1561	1558	-4.722	57	1504	65	1493	10860	128627	1.173	10.264	0	0	0
2	4	10	""	"STM0286"	6760	44280	100	212	206	64	31	71	71	75	52	69	87	71	0	5665	5036	1972	39	121	121	144	99	68	97	97	0	0.025	0.027	0.026	0.027	2.008	0.025	0.451	80	454	100	5685	5050	-5.297	141	5544	135	4915	16513	402907	2.519	49.414	0	0	0
2	5	10	""	"STM0294"	6940	44270	110	90	113	75	66	73	73	75	20	26	43	27	0	2009	2949	3276	111	124	124	159	181	113	100	97	0	0.009	0.014	0.015	0.012	3.168	0.015	0.473	80	467	100	1902	2865	-6.793	17	1885	40	2825	9040	235907	1.900	15.414	0	0	0
2	6	10	"yafH"	"STM0309"	7110	44270	100	454	439	139	31	73	73	76	22	28	98	95	0	5372	5202	1050	20	116	116	133	71	53	100	100	0	0.072	0.072	0.070	0.064	1.778	0.070	0.823	80	410	100	5637	5452	-3.786	381	5256	366	5086	35146	416194	16.500	71.394	0	0	0
2	7	10	"nagZ"	"STM1209"	7280	44270	110	3457	3681	1380	37	73	73	79	36	45	100	100	0	7382	8372	3125	37	113	113	121	38	31	100	100	0	0.466	0.437	0.451	0.434	1.316	0.425	0.855	80	490	100	10653	11867	-1.103	3384	7269	3608	8259	294467	669776	100.056	217.132	0	0	0
2	8	10	"ycfU"	"STM1217"	7470	44280	100	745	775	209	26	71	71	76	26	34	100	100	0	3952	3985	823	20	109	109	120	44	36	100	100	0	0.175	0.182	0.174	0.178	1.342	0.177	0.864	80	415	100	4517	4580	-2.511	674	3843	704	3876	62006	318790	26.885	87.841	0	0	0
2	9	10	"ycfC"	"STM1233"	7630	44280	100	122	165	210	127	79	79	88	41	46	51	32	0	349	449	324	72	125	125	137	54	39	90	78	0	0.192	0.265	0.203	0.208	3.295	0.575	0.333	80	416	100	267	410	-2.381	43	224	86	324	13182	35895	1.878	5.778	0	0	0
2	10	10	""	"STM1251"	7820	44270	100	852	869	226	26	83	83	98	50	51	100	100	0	4343	4406	1253	28	128	128	144	65	45	100	100	0	0.182	0.184	0.184	0.185	1.321	0.173	0.904	80	442	100	4984	5064	-2.454	769	4215	786	4278	69558	352467	15.420	65.569	0	0	0
2	11	10	"aadA"	"STM1264"	8000	44270	100	377	363	108	29	79	79	90	46	51	93	91	0	8580	8128	1822	22	119	119	137	73	53	100	100	0	0.035	0.035	0.035	0.033	1.645	0.035	0.820	80	442	100	8759	8293	-4.827	298	8461	284	8009	29016	650275	5.935	109.466	0	0	0
2	12	10	"yeaQ"	"STM1274"	8180	44280	100	448	518	294	56	76	76	80	28	35	100	100	0	1428	1573	826	52	114	114	125	59	47	100	100	0	0.283	0.303	0.288	0.291	1.512	0.276	0.678	80	430	100	1686	1901	-1.821	372	1314	442	1459	41461	125825	15.643	24.542	0	0	0
2	13	10	"fumA"	"STM1468"	8350	44280	110	9450	9405	2343	24	71	71	75	21	28	100	100	0	6093	5843	1524	26	108	108	117	40	34	100	100	0	1.567	1.628	1.559	1.691	1.372	1.627	0.917	80	453	100	15364	15069	0.648	9379	5985	9334	5735	752412	467431	444.286	143.150	0	0	0
2	14	10	"ompN"	"STM1473"	8520	44270	100	2470	2407	468	19	72	72	75	20	26	100	100	0	14527	14250	1954	13	113	113	123	40	32	100	100	0	0.166	0.165	0.170	0.163	1.220	0.162	0.942	80	420	100	16812	16472	-2.588	2398	14414	2335	14137	192592	1140010	116.600	353.175	0	0	0
2	15	10	"ydgF"	"STM1482"	8700	44270	110	349	402	272	67	72	72	74	23	31	100	97	0	2212	2530	1371	54	109	109	120	44	36	100	100	0	0.132	0.136	0.130	0.119	1.784	0.135	0.714	80	490	100	2380	2751	-2.924	277	2103	330	2421	32152	202363	14.261	54.773	0	0	0
2	16	10	"ynfK"	"STM1489"	8890	44280	100	3305	3288	814	24	70	70	74	23	31	100	100	0	11764	11909	1926	16	104	104	115	39	33	100	100	0	0.277	0.273	0.275	0.262	1.366	0.269	0.913	80	414	100	14895	15023	-1.850	3235	11660	3218	11805	263008	952739	139.739	302.410	0	0	0
2	17	10	""	"STM1498"	9060	44280	100	693	661	209	31	72	72	76	24	31	96	93	0	7200	6799	1749	25	106	106	116	45	38	100	100	0	0.088	0.088	0.088	0.076	2.085	0.088	0.927	80	390	100	7715	7282	-3.514	621	7094	589	6693	52906	543888	24.375	148.511	0	0	0
2	18	10	"ynfB"	"STM1503"	9240	44280	110	2756	2919	958	32	71	71	72	19	26	100	100	0	3061	3175	1151	36	106	106	115	39	33	100	100	0	0.909	0.928	0.893	0.940	1.299	0.912	0.901	80	480	100	5640	5917	-0.138	2685	2955	2848	3069	233507	254026	149.842	78.462	0	0	0
2	19	10	"virK"	"STM2781"	9420	44280	110	1899	1822	503	27	70	70	72	19	26	100	100	0	7063	7287	1586	21	109	109	122	47	38	100	100	0	0.263	0.244	0.246	0.236	1.308	0.245	0.941	80	466	100	8783	8930	-1.927	1829	6954	1752	7178	145739	582959	92.105	152.447	0	0	0
2	20	10	""	"STM2789"	9590	44280	110	461	456	113	24	70	70	72	19	26	100	100	0	11739	11870	1642	13	103	103	111	34	30	100	100	0	0.034	0.033	0.033	0.031	1.337	0.033	0.897	80	466	100	12027	12153	-4.895	391	11636	386	11767	36458	949612	20.211	345.853	0	0	0
2	21	10	"yqaE"	"STM2796"	9770	44280	110	104	118	54	45	67	67	74	66	89	21	6	0	344	413	253	61	101	101	107	34	31	98	98	0	0.152	0.163	0.161	0.135	2.944	0.138	0.286	80	480	100	280	363	-2.715	37	243	51	312	9469	33057	0.667	9.000	0	0	0
2	22	10	""	"STM4008"	9950	44280	110	1804	1664	556	33	67	67	75	67	89	97	95	0	4120	3988	976	24	102	102	109	36	33	100	100	0	0.432	0.411	0.426	0.364	1.707	0.421	0.937	80	480	100	5755	5483	-1.210	1737	4018	1597	3886	133104	319068	23.716	107.750	0	0	0
2	23	10	""	"STM4030"	10130	44280	110	261	634	2238	352	68	68	72	21	29	100	96	0	1086	1544	1570	101	102	102	110	37	33	100	100	0	0.196	0.393	0.180	0.211	2.694	1.145	0.369	80	480	100	1177	2008	-2.350	193	984	566	1442	50722	123551	26.762	38.757	0	0	0
2	24	10	""	"STM4044"	10310	44280	100	1475	1546	342	22	68	68	118	616	522	100	80	0	9472	9738	1762	18	101	101	121	144	119	100	100	0	0.150	0.153	0.151	0.152	1.278	0.148	0.894	80	464	100	10778	11115	-2.736	1407	9371	1478	9637	123716	779016	2.318	66.785	0	0	0
2	1	11	"yghJ"	"STM2941"	6220	44440	100	1543	1538	428	27	71	71	73	18	24	100	100	0	13072	13436	2448	18	111	111	118	42	35	100	100	0	0.114	0.110	0.111	0.104	1.434	0.110	0.912	80	474	100	14433	14792	-3.138	1472	12961	1467	13325	123072	1074877	81.389	317.095	0	0	0
2	2	11	""	"STM2950"	6400	44440	110	1377	1366	413	30	73	73	76	20	26	100	100	0	13883	14198	2699	19	114	114	120	37	30	100	100	0	0.095	0.092	0.094	0.083	1.656	0.094	0.914	80	478	100	15073	15377	-3.400	1304	13769	1293	14084	109310	1135851	64.500	380.486	0	0	0
2	3	11	"ygcA"	"STM2957"	6580	44450	100	1623	1640	615	37	75	75	78	22	28	100	100	0	6784	7140	1872	26	117	117	125	37	29	100	100	0	0.232	0.223	0.232	0.203	1.747	0.222	0.842	80	420	100	8215	8588	-2.107	1548	6667	1565	7023	131227	571198	71.000	189.595	0	0	0
2	4	11	"sdaB"	"STM2971"	6750	44460	110	6379	6480	1934	29	75	75	78	23	29	100	100	0	3288	3224	1138	35	119	119	127	39	30	97	97	0	1.989	2.063	1.987	2.266	1.969	2.102	0.841	80	454	100	9473	9510	0.992	6304	3169	6405	3105	518411	257914	278.348	79.410	0	0	0
2	5	11	"fucP"	"STM2975"	6930	44450	100	342	369	164	44	72	72	76	24	31	100	100	0	4609	4619	1208	26	118	118	128	55	42	100	100	0	0.060	0.066	0.060	0.063	1.449	0.064	0.718	80	432	100	4761	4798	-4.056	270	4491	297	4501	29549	369493	12.208	81.655	0	0	0
2	6	11	"fucR"	"STM2979"	7110	44450	110	2767	2754	559	20	75	75	79	23	29	100	100	0	9706	9821	1525	15	120	120	126	38	30	100	100	0	0.281	0.276	0.278	0.272	1.185	0.277	0.935	80	467	100	12278	12380	-1.832	2692	9586	2679	9701	220288	785675	116.304	255.132	0	0	0
2	7	11	""	"STM3160"	7280	44460	100	115	187	333	178	75	75	81	37	45	55	23	0	1114	1420	1230	86	116	116	124	41	33	98	98	0	0.040	0.086	0.040	0.044	2.829	0.143	0.445	80	428	100	1038	1416	-4.641	40	998	112	1304	14968	113637	2.865	31.610	0	0	0
2	8	11	""	"STM3169"	7470	44450	110	257	255	79	30	71	71	75	28	37	97	96	0	4837	4935	1862	37	110	110	120	48	40	100	100	0	0.039	0.038	0.038	0.038	1.492	0.034	0.773	80	490	100	4913	5009	-4.668	186	4727	184	4825	20398	394794	6.429	100.313	0	0	0
2	9	11	"ygiX"	"STM3177"	7660	44450	110	418	426	211	49	73	73	79	26	32	95	93	0	3405	3717	1679	45	113	113	126	60	47	100	100	0	0.105	0.098	0.097	0.080	2.300	0.087	0.724	80	448	100	3637	3957	-3.254	345	3292	353	3604	34093	297359	13.346	59.850	0	0	0
2	10	11	"clpB"	"STM2660"	7820	44450	110	13059	12968	4404	33	77	77	83	32	38	100	100	0	17525	17631	3592	20	116	116	130	61	46	100	100	0	0.746	0.736	0.765	0.651	1.834	0.776	0.893	80	464	100	30391	30406	-0.423	12982	17409	12891	17515	1037419	1410519	402.656	286.902	0	0	0
2	11	11	"yfiN"	"STM2672"	8010	44460	110	1133	1151	165	14	76	76	79	23	29	100	100	0	15944	16230	2256	13	120	120	134	56	41	100	100	0	0.067	0.067	0.066	0.067	1.147	0.064	0.933	80	476	100	16881	17185	-3.904	1057	15824	1075	16110	92045	1298428	46.609	287.429	0	0	0
2	12	11	"recN"	"STM2684"	8180	44460	110	2550	2789	1027	36	76	76	80	26	32	100	100	0	9801	10572	4179	39	117	117	130	55	42	100	100	0	0.255	0.259	0.254	0.265	1.321	0.241	0.885	80	452	100	12158	13168	-1.969	2474	9684	2713	10455	223094	845783	104.192	189.855	0	0	0
2	13	11	"cueR"	"STM0499"	8360	44460	110	1022	1377	1118	81	73	73	76	21	27	100	100	0	2284	2726	1574	57	109	109	117	39	33	100	100	0	0.436	0.498	0.455	0.467	1.519	0.524	0.724	80	480	100	3124	3921	-1.197	949	2175	1304	2617	110132	218080	61.952	66.897	0	0	0
2	14	11	""	"STM0509"	8540	44450	110	1011	1019	237	23	70	70	74	20	27	100	100	0	14283	14700	2122	14	109	109	116	36	31	100	100	0	0.066	0.065	0.066	0.063	1.349	0.064	0.893	80	480	100	15115	15540	-3.913	941	14174	949	14591	81524	1175973	47.250	405.111	0	0	0
2	15	11	"gcl"	"STM0517"	8710	44460	100	509	494	123	24	70	70	73	23	31	100	100	0	11985	11126	2901	26	110	110	117	33	28	100	100	0	0.037	0.038	0.038	0.039	1.431	0.038	0.940	80	413	100	12314	11440	-4.758	439	11875	424	11016	39505	890109	18.304	333.606	0	0	0
2	16	11	"ybbV"	"STM0521"	8890	44450	100	72	77	26	33	68	68	71	20	28	26	11	0	1739	2540	2408	94	113	113	122	45	36	100	100	0	0.002	0.004	0.006	0.007	2.968	0.004	0.107	80	420	100	1630	2436	-8.667	4	1626	9	2427	6163	203229	0.300	53.733	0	0	0
2	17	11	"ylbA"	"STM0526"	9070	44450	110	1437	1424	549	38	70	70	73	21	28	100	97	0	7427	7629	2141	28	105	105	116	42	36	100	100	0	0.187	0.180	0.189	0.160	1.756	0.183	0.913	80	454	100	8689	8878	-2.421	1367	7322	1354	7524	113931	610314	64.333	178.881	0	0	0
2	18	11	"purE"	"STM0534"	9240	44460	100	2453	2760	1012	36	70	70	72	18	25	100	100	0	3427	3704	1292	34	106	106	115	38	33	100	100	0	0.718	0.748	0.747	0.747	1.303	0.739	0.870	80	420	100	5704	6288	-0.479	2383	3321	2690	3598	220807	296329	149.333	94.447	0	0	0
2	19	11	"ygaM"	"STM2802"	9420	44460	110	1762	2170	1408	64	71	71	72	17	23	100	100	0	1587	1792	1052	58	108	108	115	34	29	100	100	0	1.143	1.246	1.226	1.262	1.588	1.327	0.728	80	480	100	3170	3783	0.193	1691	1479	2099	1684	173613	143391	123.412	49.324	0	0	0
2	20	11	"yeiA"	"STM2187"	9600	44460	100	1951	1986	344	17	68	68	70	17	24	100	100	0	14049	14112	1913	13	103	103	108	30	27	100	100	0	0.135	0.137	0.136	0.136	1.159	0.134	0.929	80	420	100	15829	15927	-2.889	1883	13946	1918	14009	158899	1128935	112.706	466.800	0	0	0
2	21	11	""	"STM2196"	9780	44460	100	614	661	167	25	67	67	70	18	25	100	100	0	12123	13138	3275	24	101	101	107	32	29	100	100	0	0.045	0.046	0.045	0.045	1.191	0.044	0.931	80	432	100	12569	13631	-4.458	547	12022	594	13037	52890	1051076	32.833	407.219	0	0	0
2	22	11	"bcr"	"STM2221"	9960	44460	110	961	1036	287	27	68	68	71	21	29	100	100	0	13955	15141	3774	24	101	101	108	32	29	100	100	0	0.064	0.064	0.063	0.064	1.190	0.062	0.918	80	467	100	14747	16008	-3.955	893	13854	968	15040	82916	1211264	45.952	469.781	0	0	0
2	23	11	"yejK"	"STM2226"	10140	44460	100	2674	2619	767	29	69	69	71	20	28	100	100	0	6369	6399	1493	23	101	101	109	36	33	100	100	0	0.416	0.405	0.402	0.393	1.288	0.405	0.934	80	408	100	8873	8848	-1.267	2605	6268	2550	6298	209495	511906	127.400	174.722	0	0	0
2	24	11	""	"STM2236"	10310	44460	100	305	351	174	49	68	68	111	608	547	7	0	0	5121	5717	2855	49	107	107	125	138	110	100	100	0	0.047	0.050	0.048	0.049	1.615	0.053	0.035	80	452	100	5251	5893	-4.403	237	5014	283	5610	28107	457326	0.395	40.522	0	0	0
2	1	12	"phoP"	"STM1231"	6220	44630	100	8271	7993	1464	18	75	75	80	37	46	100	100	0	3237	3228	493	15	116	116	122	36	29	100	100	0	2.626	2.544	2.575	2.529	1.163	2.652	0.935	80	462	100	11317	11030	1.393	8196	3121	7918	3112	639416	258276	213.865	86.278	0	0	0
2	2	12	"phoP"	"STM1231"	6400	44630	110	12710	11764	2906	24	75	75	79	23	29	100	100	0	5071	4986	840	16	114	114	121	34	28	100	100	0	2.549	2.399	2.469	2.330	1.251	2.504	0.952	80	465	100	17592	16561	1.350	12635	4957	11689	4872	941141	398919	508.043	143.088	0	0	0
2	3	12	"phoP"	"STM1231"	6570	44630	100	7523	7086	1406	19	78	78	82	26	31	100	100	0	3009	2886	499	17	119	119	128	39	30	100	100	0	2.576	2.533	2.554	2.515	1.188	2.614	0.945	80	418	100	10335	9775	1.365	7445	2890	7008	2767	566841	230859	269.385	70.718	0	0	0
2	4	12	"phoQ"	"STM1230"	6760	44630	100	3369	3199	1122	35	76	76	79	22	27	100	100	0	5385	5264	1460	27	119	119	127	40	31	100	100	0	0.625	0.607	0.612	0.563	1.445	0.620	0.961	80	418	100	8559	8268	-0.677	3293	5266	3123	5145	255953	421143	141.818	128.425	0	0	0
2	5	12	"phoQ"	"STM1230"	6940	44630	110	5214	5208	1004	19	75	75	78	22	28	100	100	0	9039	9114	1110	12	117	117	123	39	31	100	100	0	0.576	0.571	0.579	0.562	1.172	0.576	0.935	80	454	100	14061	14130	-0.796	5139	8922	5133	8997	416648	729120	233.182	230.538	0	0	0
2	6	12	"hupA"	"STM4170"	7110	44630	100	3851	5282	4758	90	75	75	78	21	26	100	100	0	555	713	527	73	119	119	125	37	29	100	98	0	8.661	8.766	8.983	8.831	1.506	9.857	0.809	80	408	100	4212	5801	3.114	3776	436	5207	594	422574	57037	247.810	15.892	0	0	0
2	7	12	"sopB"	"STM1091"	7290	44630	110	13410	12896	3615	28	77	77	81	26	32	100	100	0	17246	17251	3664	21	116	116	125	39	31	100	100	0	0.778	0.748	0.771	0.693	1.560	0.760	0.940	80	454	100	30463	29954	-0.362	13333	17130	12819	17135	1031695	1380108	492.885	439.128	0	0	0
2	8	12	"pipC"	"STM0375"	7470	44630	100	1176	1163	297	25	76	76	81	27	33	100	100	0	1571	1625	423	26	116	116	126	51	40	100	100	0	0.756	0.720	0.737	0.717	1.234	0.725	0.868	80	390	100	2555	2596	-0.404	1100	1455	1087	1509	93066	130016	40.074	29.392	0	0	0
2	9	12	"pipC"	"STM0375"	7650	44650	140	1162	1130	417	36	72	72	77	22	28	98	98	0	1884	1859	651	35	112	112	121	46	38	98	98	0	0.615	0.606	0.611	0.589	1.372	0.602	0.932	156	570	100	2862	2805	-0.701	1090	1772	1058	1747	176288	289959	47.864	37.783	0	0	0
2	10	12	"pipC"	"STM0375"	7830	44630	110	1159	1132	284	25	74	74	78	22	28	100	100	0	1847	1834	434	23	116	116	128	51	39	100	100	0	0.627	0.616	0.611	0.603	1.288	0.611	0.919	80	434	100	2816	2776	-0.674	1085	1731	1058	1718	90584	146759	47.909	33.451	0	0	0
2	11	12	"ssrB"	"STM1391"	8010	44630	110	435	466	130	27	77	77	78	21	26	100	100	0	5241	5732	1705	29	122	122	134	58	43	100	100	0	0.070	0.069	0.069	0.069	1.236	0.067	0.898	80	440	100	5477	5999	-3.838	358	5119	389	5610	37250	458555	18.476	96.517	0	0	0
2	12	12	"ssrB"	"STM1391"	8180	44630	100	399	408	124	30	74	74	79	26	32	100	100	0	4607	4827	1172	24	115	115	128	60	46	100	100	0	0.072	0.071	0.070	0.068	1.343	0.069	0.843	80	396	100	4817	5046	-3.789	325	4492	334	4712	32651	386168	12.654	78.317	0	0	0
2	13	12	"lrp"	"STM0959"	8360	44640	100	4856	4831	1524	31	72	72	76	24	31	100	100	0	2425	2391	684	28	109	109	114	32	28	100	100	0	2.066	2.085	2.071	2.084	1.353	2.138	0.946	80	420	100	7100	7041	1.047	4784	2316	4759	2282	386458	191302	198.125	71.156	0	0	0
2	14	12	"lrp"	"STM0959"	8540	44640	100	10498	10590	1377	13	70	70	76	36	47	100	100	0	4722	4711	774	16	105	105	111	31	27	100	100	0	2.259	2.284	2.279	2.302	1.197	2.307	0.939	80	412	100	15045	15126	1.175	10428	4617	10520	4606	847221	376891	292.056	148.387	0	0	0
2	15	12	"gyrA"	"STM2272"	8720	44640	120	19009	16247	6493	39	69	69	74	29	39	100	100	0	22483	19639	7492	38	105	105	111	30	27	98	97	0	0.846	0.828	0.835	0.889	2.836	0.830	0.942	120	489	100	41318	35712	-0.241	18940	22378	16178	19534	1949664	2356664	557.690	650.933	0	0	0
2	16	12	"gyrA"	"STM2272"	8890	44630	100	4479	4419	1503	34	68	68	70	17	24	100	100	0	6447	6345	1808	28	107	107	116	40	34	100	100	0	0.696	0.697	0.699	0.680	1.229	0.709	0.965	80	389	100	10751	10589	-0.523	4411	6340	4351	6238	353496	507566	255.824	155.725	0	0	0
2	17	12	"gyrA"	"STM2272"	9060	44630	100	1994	1892	392	20	68	68	72	21	29	100	100	0	2673	2617	444	16	106	106	114	37	32	100	100	0	0.750	0.726	0.720	0.718	1.224	0.728	0.939	80	420	100	4493	4335	-0.414	1926	2567	1824	2511	151387	209349	86.667	67.649	0	0	0
2	18	12	"csrA"	"STM2826"	9240	44640	100	1463	1415	395	27	66	66	70	18	25	100	100	0	495	473	112	23	105	105	110	30	27	98	97	0	3.582	3.666	3.646	3.770	1.504	3.771	0.897	80	420	100	1787	1717	1.841	1397	390	1349	368	113184	37826	74.722	12.100	0	0	0
2	19	12	"crp"	"STM3466"	9420	44640	110	5217	4943	1254	25	67	67	70	19	27	100	100	0	2734	2576	660	25	106	106	111	29	26	100	100	0	1.960	1.974	1.906	1.999	1.263	1.992	0.954	80	453	100	7778	7346	0.971	5150	2628	4876	2470	395411	206077	256.474	85.000	0	0	0
2	20	12	"yhhP"	"STM3578"	9590	44630	100	199	208	57	27	65	65	68	18	26	100	98	0	1153	1196	344	28	102	102	107	28	26	100	100	0	0.127	0.131	0.130	0.126	1.360	0.120	0.750	80	408	100	1185	1237	-2.971	134	1051	143	1094	16657	95678	7.778	38.893	0	0	0
2	21	12	"yhhP"	"STM3578"	9770	44640	100	297	301	90	29	65	65	69	19	27	100	100	0	2087	2020	650	32	100	100	105	27	25	100	100	0	0.117	0.123	0.119	0.122	1.423	0.115	0.842	80	420	100	2219	2156	-3.098	232	1987	236	1920	24100	161570	12.211	70.926	0	0	0
2	22	12	"topA"	"STM1714"	9950	44630	100	2560	2399	754	31	68	68	71	20	28	100	100	0	7517	7357	1703	23	100	100	108	39	36	100	100	0	0.336	0.321	0.325	0.298	1.398	0.328	0.955	80	420	100	9909	9588	-1.574	2492	7417	2331	7257	191930	588598	116.400	185.872	0	0	0
2	23	12	"topA"	"STM1714"	10130	44630	110	624	664	333	50	68	68	71	24	33	100	100	0	1836	1955	942	48	101	101	108	35	32	100	100	0	0.320	0.321	0.336	0.313	1.598	0.304	0.765	80	467	100	2291	2450	-1.642	556	1735	596	1854	53109	156361	24.708	52.771	0	0	0
2	24	12	"topA"	"STM1714"	10310	44640	100	428	477	263	55	65	65	68	17	25	100	100	0	977	1219	673	55	105	105	112	35	31	100	100	0	0.416	0.370	0.379	0.354	1.725	0.342	0.784	80	452	100	1235	1526	-1.264	363	872	412	1114	38199	97541	24.059	31.629	0	0	0
2	1	13	"ctrl-buffer"	"ctrl-buffer"	6210	44800	100	68	75	25	33	74	74	78	25	32	11	3	0	106	112	27	24	112	112	120	37	30	6	2	0	1.000	100000.000	0.774	0.928	4.632	0.597	0.021	80	452	100	-12	1	0.000	-6	-6	1	0	5961	8962	-0.120	-0.216	-50	0	0
2	2	13	"ctrl-buffer"	"ctrl-buffer"	6390	44800	100	74	81	49	60	71	71	75	31	41	7	5	0	114	122	42	34	110	110	116	32	27	23	8	0	0.750	0.833	0.739	0.679	2.981	1.161	0.365	80	420	100	7	22	-0.415	3	4	10	12	6455	9742	0.194	0.188	-50	0	0
2	3	13	"ctrl-buffer"	"ctrl-buffer"	6570	44800	100	68	74	23	31	73	73	77	23	29	15	3	0	106	110	28	25	115	115	119	33	27	7	3	0	0.556	-0.200	0.684	0.814	3.110	0.416	0.072	80	420	100	-14	-4	-0.848	-5	-9	1	-5	5899	8832	-0.130	-0.273	-50	0	0
2	4	13	"ctrl-buffer"	"ctrl-buffer"	6750	44800	100	78	85	30	35	73	73	76	19	25	30	11	0	138	152	55	36	111	111	118	37	31	42	21	0	0.185	0.293	0.467	0.522	3.456	0.337	0.322	80	408	100	32	53	-2.433	5	27	12	41	6764	12155	0.474	0.919	-50	0	0
2	5	13	"ctrl-buffer"	"ctrl-buffer"	6920	44800	100	71	76	31	40	72	72	75	19	25	17	3	0	111	119	48	40	110	110	117	35	29	12	6	0	-1.000	0.444	0.768	0.765	3.031	0.240	0.085	80	419	100	0	13	Error	-1	1	4	9	6098	9557	0.053	0.057	-50	0	0
2	6	13	"ctrl-buffer"	"ctrl-buffer"	7100	44800	100	65	82	59	71	72	72	75	19	25	16	11	0	117	149	117	78	111	111	118	34	28	30	17	0	-1.167	0.263	0.750	0.634	3.180	0.319	0.283	80	420	100	-1	48	Error	-7	6	10	38	6549	11943	0.368	0.912	-50	0	0
2	7	13	"ctrl-buffer"	"ctrl-buffer"	7280	44800	100	67	73	22	30	74	74	76	24	31	11	2	0	122	135	61	45	113	113	120	34	28	21	13	0	-0.778	-0.045	0.504	0.482	4.503	0.159	0.066	80	420	100	2	21	Error	-7	9	-1	22	5808	10775	-0.125	0.441	-50	0	0
2	8	13	"ctrl-buffer"	"ctrl-buffer"	7460	44800	100	71	83	76	91	74	74	76	21	27	16	7	0	116	136	103	75	110	110	116	34	29	17	8	0	-0.500	0.346	0.615	0.672	3.417	0.705	0.483	80	430	100	3	35	Error	-3	6	9	26	6670	10856	0.333	0.588	-50	0	0
2	9	13	"ctrl-buffer"	"ctrl-buffer"	7640	44800	100	67	74	32	43	72	72	75	25	33	15	3	0	120	137	87	63	108	108	113	28	24	32	15	0	-0.417	0.069	0.667	0.697	3.412	0.324	0.298	80	355	100	7	31	Error	-5	12	2	29	5917	10925	-0.040	0.857	-50	0	0
2	10	13	"ctrl-buffer"	"ctrl-buffer"	7810	44800	100	70	77	30	38	70	70	74	23	31	23	8	0	118	141	87	61	108	108	114	35	30	26	13	0	0.000	0.212	0.579	0.487	4.156	0.230	0.195	80	405	100	10	40	Error	0	10	7	33	6173	11310	0.130	0.771	-50	0	0
2	11	13	"ctrl-buffer"	"ctrl-buffer"	7990	44800	100	64	68	17	25	76	76	81	33	40	2	0	0	116	132	82	62	114	114	123	54	43	11	3	0	-6.000	-0.444	0.711	0.598	4.139	0.165	0.021	80	431	100	-10	10	Error	-12	2	-8	18	5445	10589	-0.394	0.167	-50	0	0
2	12	13	"ctrl-buffer"	"ctrl-buffer"	8170	44800	100	74	83	27	32	79	79	86	36	41	12	3	0	113	125	37	29	112	112	121	48	39	15	3	0	-5.000	0.308	0.867	0.922	3.784	0.319	0.075	80	430	100	-4	17	Error	-5	1	4	13	6642	9994	-0.083	0.083	-50	0	0
2	13	13	"ctrl-buffer"	"ctrl-buffer"	8350	44810	100	69	82	43	52	71	71	74	21	28	18	8	0	107	124	73	58	106	106	111	28	25	21	8	0	-2.000	0.611	0.667	0.669	4.369	0.381	0.172	80	420	100	-1	29	Error	-2	1	11	18	6560	9943	0.381	0.464	-50	0	0
2	14	13	"ctrl-buffer"	"ctrl-buffer"	8530	44810	100	72	71	17	23	69	69	74	34	45	2	0	0	111	121	43	35	104	104	108	27	25	25	15	0	0.429	0.118	0.724	0.828	3.369	0.302	0.072	80	388	100	10	19	-1.222	3	7	2	17	5709	9698	-0.088	0.481	-50	0	0
2	15	13	"ctrl-buffer"	"ctrl-buffer"	8710	44810	100	68	72	18	25	70	70	83	56	67	0	0	0	101	105	27	25	102	102	110	38	34	10	1	0	2.000	0.667	1.000	0.891	2.869	2.922	0.228	80	371	100	-3	5	1.000	-2	-1	2	3	5782	8431	-0.196	-0.132	-50	0	0
2	16	13	"ctrl-buffer"	"ctrl-buffer"	8880	44810	100	60	64	17	26	65	65	68	17	25	16	3	0	103	109	42	38	99	99	107	36	33	13	5	0	-1.250	-0.100	0.741	0.700	3.353	0.161	0.081	80	446	100	-1	9	Error	-5	4	-1	10	5157	8689	-0.235	0.056	-50	0	0
2	17	13	"ctrl-buffer"	"ctrl-buffer"	9080	44800	90	71	80	32	40	68	68	72	21	29	30	15	0	123	141	54	38	102	102	110	38	34	48	21	0	0.143	0.308	0.568	0.575	3.924	0.272	0.112	52	367	100	24	51	-2.807	3	21	12	39	4157	7338	0.381	0.816	0	0	0
2	18	13	"ctrl-buffer"	"ctrl-buffer"	9240	44810	100	63	66	18	27	66	66	73	34	46	5	0	0	104	107	31	28	98	98	110	46	41	8	2	0	-0.500	0.000	0.880	0.772	3.887	0.218	0.082	80	390	100	3	9	Error	-3	6	0	9	5295	8586	-0.206	-0.065	-50	0	0
2	19	13	"ctrl-buffer"	"ctrl-buffer"	9420	44810	100	68	83	93	112	65	65	70	24	34	20	6	0	113	121	42	34	100	100	108	41	37	18	5	0	0.231	0.857	0.589	0.619	3.237	2.567	0.153	80	440	100	16	39	-2.115	3	13	18	21	6668	9688	0.542	0.317	-50	0	0
2	20	13	"ctrl-buffer"	"ctrl-buffer"	9600	44810	100	59	62	18	29	66	66	68	18	26	12	2	0	97	101	26	25	100	100	106	30	28	6	3	0	2.333	-4.000	0.909	0.987	3.783	0.444	0.172	80	420	100	-10	-3	1.222	-7	-3	-4	1	4993	8100	-0.333	-0.167	-50	0	0
2	21	13	"ctrl-buffer"	"ctrl-buffer"	9770	44810	100	65	68	19	27	64	64	67	19	28	12	5	0	102	110	33	30	101	101	107	32	29	18	7	0	1.000	0.444	0.590	0.662	3.725	0.179	0.059	80	408	100	2	13	0.000	1	1	4	9	5429	8810	0.053	0.094	-50	0	0
2	22	13	"ctrl-buffer"	"ctrl-buffer"	9950	44810	100	62	63	20	31	65	65	68	19	27	8	5	0	100	105	30	28	99	99	108	38	35	11	2	0	-3.000	-0.333	0.708	0.643	3.500	0.136	0.035	80	432	100	-2	4	Error	-3	1	-2	6	5005	8397	-0.263	-0.079	-50	0	0
2	23	13	"ctrl-buffer"	"ctrl-buffer"	10130	44810	100	64	66	19	28	63	63	67	24	35	13	2	0	107	116	35	30	97	97	103	33	32	22	11	0	0.100	0.158	0.656	0.576	4.220	0.224	0.296	80	432	100	11	22	-3.322	1	10	3	19	5296	9246	-0.042	0.394	-50	0	0
2	24	13	"ctrl-buffer"	"ctrl-buffer"	10310	44810	100	62	64	17	26	62	62	64	17	26	16	3	0	106	108	26	24	97	97	103	30	29	17	6	0	0.000	0.182	0.923	0.805	3.343	0.335	0.157	80	452	100	9	13	Error	0	9	2	11	5107	8662	0.000	0.167	-50	0	0
2	1	14	"malY"	"STM1464"	6220	44980	110	92	107	65	60	72	72	75	21	28	46	20	0	432	475	260	54	112	112	117	31	26	100	98	0	0.063	0.096	0.092	0.075	2.734	0.219	0.012	80	568	100	340	398	-4.000	20	320	35	363	8554	37967	1.524	11.548	0	0	0
2	2	14	""	"STM1865"	6400	44980	110	100	123	73	59	70	70	73	27	36	50	23	0	464	693	791	114	110	110	115	30	26	100	100	0	0.085	0.091	0.090	0.087	2.451	0.075	0.565	80	510	100	384	636	-3.561	30	354	53	583	9822	55415	1.852	19.267	0	0	0
2	3	14	"yheU"	"STM3463"	6570	44980	110	210	226	95	42	70	70	74	21	28	95	92	0	792	837	276	32	113	113	119	34	28	100	100	0	0.206	0.215	0.206	0.184	1.833	0.208	0.714	80	496	100	819	880	-2.278	140	679	156	724	18055	66979	7.238	21.118	0	0	0
2	4	14	""	"STM2507"	6740	44980	110	101	116	51	43	71	71	74	17	22	71	43	0	1233	1555	1256	80	114	114	119	34	28	100	100	0	0.027	0.031	0.029	0.028	2.114	0.029	0.511	80	522	100	1149	1486	-5.221	30	1119	45	1441	9312	124377	2.471	42.235	0	0	0
2	5	14	"ilvY"	"STM3908"	6930	44990	110	850	838	138	16	69	69	71	16	22	100	100	0	10138	9834	2005	20	106	106	114	31	27	100	100	0	0.078	0.079	0.077	0.080	1.228	0.075	0.941	80	548	100	10813	10497	-3.683	781	10032	769	9728	67042	786757	47.938	313.548	0	0	0
2	6	14	""	"STM2906"	7110	44980	110	100	126	74	58	67	67	70	19	27	61	46	0	773	1015	839	82	107	107	113	33	29	100	100	0	0.050	0.065	0.063	0.048	2.796	0.066	0.507	80	510	100	699	967	-4.335	33	666	59	908	10042	81209	2.947	27.333	0	0	0
2	7	14	"ssaR"	"STM1419"	7280	44980	110	85	102	51	50	69	69	72	22	30	45	28	0	2734	4141	4270	103	108	108	113	30	26	100	100	0	0.006	0.008	0.010	0.009	3.251	0.008	0.401	80	510	100	2642	4066	-7.359	16	2626	33	4033	8181	331301	1.364	134.267	0	0	0
2	8	14	"pykF"	"STM1378"	7460	44990	100	703	2232	2878	128	69	69	71	16	22	97	97	0	750	2238	2661	118	104	104	109	26	23	97	96	0	0.981	1.014	1.061	1.061	2.396	1.068	0.839	80	474	100	1280	4297	-0.027	634	646	2163	2134	178579	179067	135.063	81.885	0	0	0
2	9	14	"gyrB"	"STM3835"	7640	44990	100	3047	4425	3949	89	69	69	72	23	31	100	100	0	4922	7680	6618	86	103	103	108	28	25	100	100	0	0.618	0.575	0.595	0.571	1.879	0.564	0.858	80	474	100	7797	11933	-0.694	2978	4819	4356	7577	354011	614420	189.261	270.429	0	0	0
2	10	14	"serC"	"STM0977"	7820	44990	110	2283	2434	1462	60	70	70	73	23	31	100	100	0	2817	3102	2047	65	104	104	108	26	24	100	100	0	0.816	0.789	0.805	0.810	1.879	0.729	0.740	80	536	100	4926	5362	-0.294	2213	2713	2364	2998	194747	248134	102.652	115.154	0	0	0
2	11	14	"cbiA"	"STM2035"	8000	44990	100	321	854	1006	117	72	72	75	24	32	100	97	0	554	2064	2559	123	105	105	111	32	28	100	100	0	0.555	0.399	0.413	0.413	2.107	0.367	0.822	80	474	100	698	2741	-0.851	249	449	782	1959	68318	165098	32.458	61.031	0	0	0
2	12	14	"hin"	"STM2772"	8180	44990	110	169	239	225	94	78	78	83	27	32	75	62	0	1550	2151	2493	115	105	105	112	34	30	100	97	0	0.063	0.079	0.075	0.067	2.348	0.076	0.753	80	536	100	1536	2207	-3.989	91	1445	161	2046	19153	172064	5.778	59.971	0	0	0
2	13	14	"yfiA"	"STM2665"	8360	44990	110	3124	3289	1561	47	70	70	74	21	28	100	100	0	666	722	287	39	103	103	107	26	24	100	100	0	5.425	5.200	5.620	5.127	1.632	6.037	0.750	80	490	100	3617	3838	2.439	3054	563	3219	619	263154	57745	153.095	23.654	0	0	0
2	14	14	""	"STM0382"	8530	44980	120	445	414	174	42	65	65	71	34	47	87	86	0	15712	14861	6457	43	99	99	105	30	28	99	99	0	0.024	0.024	0.023	0.023	1.953	0.023	0.918	120	549	100	15993	15111	-5.361	380	15613	349	14762	49722	1783277	10.088	491.867	0	0	0
2	15	14	"ybbP"	"STM0508"	8710	44990	120	1271	1153	607	52	67	67	80	49	61	94	91	0	15440	13695	7407	54	102	102	110	42	38	99	98	0	0.078	0.080	0.080	0.083	2.426	0.078	0.942	120	590	100	16542	14679	-3.671	1204	15338	1086	13593	138375	1643377	21.898	323.452	0	0	0
2	16	14	"fepE"	"STM0589"	8900	44990	110	1449	1453	295	20	67	67	80	55	68	100	100	0	16652	16677	3202	19	109	109	132	106	80	100	100	0	0.084	0.084	0.084	0.083	1.162	0.080	0.920	80	539	100	17925	17954	-3.581	1382	16543	1386	16568	116242	1334120	24.964	156.085	0	0	0
2	17	14	"trpL"	"STM1722"	9060	44970	40	108	110	46	41	67	67	68	19	27	66	58	0	564	548	336	61	145	145	171	138	80	75	58	0	0.098	0.107	0.118	0.168	3.399	0.107	0.654	12	68	100	460	446	-3.353	41	419	43	403	1316	6580	2.211	2.732	0	0	0
2	18	14	"ivbL"	"STM3797"	9240	44990	120	213	206	78	37	66	66	72	29	40	90	84	0	316	306	103	33	110	110	129	89	68	83	61	0	0.714	0.714	0.729	0.690	1.895	0.658	0.614	120	681	100	353	336	-0.487	147	206	140	196	24768	36755	4.621	1.989	0	0	0
2	19	14	"murI"	"STM4131"	9420	44990	60	283	332	340	102	69	69	73	24	32	75	65	0	899	1050	987	94	109	109	121	49	40	81	75	0	0.271	0.279	0.218	0.253	2.648	0.283	0.598	32	176	100	1004	1204	-1.884	214	790	263	941	10637	33604	10.792	18.959	0	0	0
2	20	14	"EMPTY"	"EMPTY"	9600	44990	100	65	69	17	24	66	66	72	27	37	10	1	0	107	109	21	19	103	103	112	58	51	0	0	0	-0.250	0.500	1.000	1.087	2.617	0.040	0.011	80	484	100	3	9	Error	-1	4	3	6	5533	8692	-0.111	-0.052	-75	0	0
2	21	14	"EMPTY"	"EMPTY"	9780	44990	100	68	68	17	25	66	66	71	26	36	7	1	0	113	119	42	35	104	104	120	59	49	8	2	0	0.222	0.133	0.474	0.547	3.377	0.167	0.078	80	464	100	11	17	-2.170	2	9	2	15	5411	9543	-0.115	-0.017	-75	0	0
2	22	14	"EMPTY"	"EMPTY"	9960	44990	100	66	69	19	27	66	66	71	28	39	8	0	0	112	126	45	35	106	106	118	47	39	23	11	0	0.000	0.150	0.511	0.549	4.009	0.093	0.025	80	452	100	6	23	Error	0	6	3	20	5507	10103	-0.071	0.170	-75	0	0
2	23	14	"EMPTY"	"EMPTY"	10130	44990	100	60	65	18	27	67	67	78	52	66	2	0	0	105	110	31	28	107	107	122	55	45	3	1	0	3.500	-0.667	0.792	0.736	3.250	0.204	0.310	80	452	100	-9	1	1.807	-7	-2	-2	3	5188	8827	-0.250	-0.218	-75	0	0
2	24	14	"EMPTY"	"EMPTY"	10310	44990	100	64	73	33	45	63	63	68	28	41	16	6	0	105	117	39	33	101	101	113	63	55	10	3	0	0.250	0.625	0.727	0.792	4.710	0.239	0.115	80	496	100	5	26	-2.000	1	4	10	16	5809	9331	0.179	0.063	-75	0	0
3	1	1	"yjiW"	"STM4523"	10680	42720	120	94	108	49	45	59	59	60	14	23	72	57	0	615	759	569	74	87	87	90	19	21	97	96	0	0.066	0.073	0.084	0.071	3.279	0.049	0.362	120	639	100	563	721	-3.915	35	528	49	672	12967	91109	3.429	35.211	0	0	0
3	2	1	"yjjW"	"STM4565"	10840	42710	110	883	864	181	20	61	61	68	49	72	100	100	0	5525	5413	1155	21	88	88	122	250	204	100	100	0	0.151	0.151	0.150	0.151	1.233	0.145	0.924	80	478	100	6259	6128	-2.726	822	5437	803	5325	69102	433061	16.245	21.164	0	0	0
3	3	1	"yibL"	"STM3689"	11030	42720	130	270	460	445	96	61	61	67	44	65	89	74	0	1471	2345	2450	104	89	89	115	216	187	94	81	0	0.151	0.177	0.178	0.160	2.549	0.153	0.646	120	643	100	1591	2655	-2.725	209	1382	399	2256	55248	281347	8.932	10.324	0	0	0
3	4	1	"fba"	"STM3068"	11210	42720	120	23533	22628	6335	27	62	62	66	24	36	100	100	0	6753	6778	1371	20	90	90	94	21	22	100	100	0	3.523	3.374	3.456	3.113	1.719	3.572	0.929	120	529	100	30134	29254	1.817	23471	6663	22566	6688	2715383	813328	940.083	318.286	0	0	0
3	5	1	"yhaH"	"STM3234"	11390	42720	120	348	490	407	83	64	64	71	31	43	96	88	0	628	885	790	89	92	92	100	46	46	98	93	0	0.530	0.537	0.504	0.511	2.191	0.453	0.696	120	540	100	820	1219	-0.916	284	536	426	793	58780	106242	13.516	17.065	0	0	0
3	6	1	"rpoD"	"STM3211"	11570	42720	130	13120	13065	2236	17	64	64	71	46	64	100	100	0	11813	11208	2894	25	93	93	103	46	44	100	99	0	1.114	1.170	1.124	1.276	1.651	1.140	0.925	120	603	100	24776	24116	0.156	13056	11720	13001	11115	1567821	1344921	282.478	241.413	0	0	0
3	7	1	""	"STM2551"	11750	42720	120	767	788	194	24	63	63	70	82	117	99	99	0	11598	11951	2619	21	96	96	103	29	28	100	100	0	0.061	0.061	0.061	0.060	1.412	0.059	0.858	120	529	100	12206	12580	-4.030	704	11502	725	11855	94586	1434110	8.756	408.552	0	0	0
3	8	1	"gltI"	"STM0665"	11930	42720	120	5883	5795	1462	25	65	65	68	21	30	100	100	0	11995	12116	2163	17	99	99	105	29	27	100	100	0	0.489	0.477	0.477	0.449	1.634	0.477	0.935	120	496	100	17714	17747	-1.032	5818	11896	5730	12017	695415	1453887	272.714	414.172	0	0	0
3	9	1	"nagC"	"STM0682"	12120	42710	170	1112	1093	464	42	63	63	83	152	183	93	89	0	5414	5079	2155	42	98	98	206	767	372	90	88	0	0.197	0.207	0.205	0.210	1.590	0.196	0.884	208	919	100	6365	6011	-2.341	1049	5316	1030	4981	227243	1056421	6.645	6.353	0	0	0
3	10	1	"glnS"	"STM0686"	12280	42730	120	9950	9556	2223	23	67	67	102	213	208	99	99	0	14162	13643	2446	17	100	100	344	1117	324	100	99	0	0.703	0.701	0.715	0.676	1.576	0.704	0.934	120	457	100	23945	23032	-0.509	9883	14062	9489	13543	1146752	1637130	44.385	11.906	0	0	0
3	11	1	"sipD"	"STM2883"	12460	42720	120	8117	7948	1345	16	63	63	67	21	31	100	100	0	7735	7592	898	11	94	94	98	25	25	100	100	0	1.054	1.052	1.041	1.032	1.256	1.064	0.964	120	533	100	15695	15383	0.076	8054	7641	7885	7498	953723	911039	375.286	299.760	0	0	0
3	12	1	"eutC"	"STM2457"	12630	42720	120	180	276	259	93	63	63	67	21	31	95	90	0	2806	4235	4406	104	96	96	103	37	35	100	100	0	0.043	0.051	0.050	0.044	2.106	0.047	0.703	120	521	100	2827	4352	-4.534	117	2710	213	4139	33124	508157	9.952	111.676	0	0	0
3	13	1	"udp"	"STM3968"	12810	42730	130	6943	8694	6185	71	62	62	65	17	26	100	100	0	9265	10485	4631	44	97	97	104	36	34	100	100	0	0.751	0.831	0.771	0.760	1.404	0.959	0.872	120	575	100	16049	19020	-0.414	6881	9168	8632	10388	1043327	1258167	507.588	288.361	0	0	0
3	14	1	"metR"	"STM3964"	12990	42730	130	1175	1622	1198	73	60	60	63	16	25	100	99	0	8893	8820	5895	66	93	93	97	24	24	100	100	0	0.127	0.179	0.182	0.166	1.853	0.183	0.840	120	573	100	9915	10289	-2.980	1115	8800	1562	8727	194673	1058370	97.438	363.458	0	0	0
3	15	1	"rthB"	"STM3960"	13170	42730	130	1186	1160	405	34	59	59	62	15	24	99	99	0	7617	7581	2055	27	94	94	100	31	31	100	100	0	0.150	0.147	0.151	0.138	1.548	0.145	0.882	120	580	100	8650	8588	-2.739	1127	7523	1101	7487	139145	909662	73.200	241.323	0	0	0
3	16	1	"yigI"	"STM3956"	13350	42730	130	1784	1797	585	32	59	59	62	16	25	100	100	0	7816	7646	1756	22	98	98	107	38	35	100	100	0	0.224	0.230	0.226	0.222	1.313	0.230	0.912	120	558	100	9443	9286	-2.162	1725	7718	1738	7548	215647	917578	108.438	198.395	0	0	0
3	17	1	"corA"	"STM3952"	13520	42730	120	1507	2029	1838	90	60	60	64	19	29	100	96	0	3686	5458	5224	95	97	97	107	42	39	99	99	0	0.403	0.367	0.375	0.376	2.071	0.333	0.832	120	502	100	5036	7330	-1.311	1447	3589	1969	5361	243423	654935	103.421	127.405	0	0	0
3	18	1	"yigA"	"STM3948"	13700	42720	130	4504	4585	1023	22	63	63	68	23	33	100	100	0	8292	8420	1338	15	99	99	108	39	36	100	100	0	0.542	0.543	0.536	0.535	1.224	0.549	0.927	120	609	100	12634	12843	-0.884	4441	8193	4522	8321	550215	1010344	196.391	213.128	0	0	0
3	19	1	"priB"	"STM4392"	13880	42730	120	993	1326	1056	79	62	62	66	30	45	100	98	0	372	494	374	75	98	98	105	36	34	94	85	0	3.398	3.192	3.417	3.502	2.430	3.954	0.522	120	488	100	1205	1660	1.765	931	274	1264	396	159115	59223	42.000	10.806	0	0	0
3	20	1	"ytfJ"	"STM4405"	14050	42730	130	285	434	428	98	59	59	62	26	41	98	95	0	1476	2355	2685	114	96	96	103	36	34	100	100	0	0.164	0.166	0.175	0.162	2.110	0.148	0.818	120	521	100	1606	2634	-2.610	226	1380	375	2259	52121	282544	14.308	62.556	0	0	0
3	21	1	"mpl"	"STM4416"	14230	42730	140	1382	3044	3875	127	59	59	67	55	82	96	93	0	2786	7053	8969	127	100	100	142	589	414	87	70	0	0.493	0.429	0.400	0.423	3.017	0.386	0.733	156	678	100	4009	9938	-1.022	1323	2686	2985	6953	474932	1100297	54.127	11.733	0	0	0
3	22	1	""	"STM4420"	14420	42730	130	251	417	421	100	60	60	63	27	42	100	93	0	2147	3642	3735	102	102	102	110	34	30	100	100	0	0.093	0.101	0.098	0.090	1.936	0.096	0.775	120	552	100	2236	3897	-3.420	191	2045	357	3540	49983	437047	13.111	103.882	0	0	0
3	23	1	""	"STM4424"	14600	42740	130	105	114	34	29	60	60	79	275	348	0	0	0	5013	5176	1293	24	100	100	109	44	40	100	100	0	0.009	0.011	0.009	0.009	1.728	0.006	0.002	120	495	100	4958	5130	-6.771	45	4913	54	5076	13681	621097	0.127	115.159	0	0	0
3	24	1	""	"STM4428"	14770	42720	130	144	183	115	62	59	59	72	237	329	15	2	0	5521	7042	5024	71	95	95	100	34	34	100	100	0	0.016	0.018	0.017	0.016	2.084	0.015	0.026	120	662	100	5511	7071	-5.996	85	5426	124	6947	21953	845070	0.468	204.176	0	0	0
3	1	2	"clpX"	"STM0449"	10680	42910	120	1370	3225	4725	146	60	60	63	20	31	99	99	0	720	1728	2394	138	88	88	91	23	25	94	90	0	2.073	1.930	1.845	2.034	3.012	2.203	0.686	120	532	100	1942	4805	1.052	1310	632	3165	1640	386972	207383	158.100	71.174	0	0	0
3	2	2	"ptrB"	"STM1879"	10860	42910	120	537	679	612	90	59	59	67	44	65	97	93	0	2144	2866	2501	87	85	85	106	196	184	100	94	0	0.232	0.223	0.233	0.217	2.711	0.187	0.603	120	430	100	2537	3401	-2.107	478	2059	620	2781	81490	343898	13.909	14.082	0	0	0
3	3	2	"yihV"	"STM4024"	11040	42910	120	154	197	184	93	61	61	66	30	45	90	71	0	2083	2854	3168	111	89	89	97	48	49	99	98	0	0.047	0.049	0.047	0.051	2.517	0.045	0.655	120	404	100	2087	2901	-4.422	93	1994	136	2765	23697	342467	4.367	57.438	0	0	0
3	4	2	"thiG"	"STM4160"	11220	42900	120	103	133	128	96	63	63	67	24	35	60	37	0	1078	1937	2565	132	93	93	96	25	26	98	96	0	0.041	0.038	0.039	0.040	3.668	0.034	0.487	120	422	100	1025	1914	-4.622	40	985	70	1844	15964	232428	2.750	73.640	0	0	0
3	5	2	"thiC"	"STM4164"	11400	42910	120	93	116	64	55	66	66	76	34	44	40	30	0	921	1196	1040	86	95	95	102	29	28	97	93	0	0.033	0.045	0.053	0.050	4.102	0.033	0.264	120	411	100	853	1151	-4.935	27	826	50	1101	13968	143497	1.176	37.724	0	0	0
3	6	2	"yjaG"	"STM4169"	11580	42910	120	635	966	1180	122	65	65	73	31	42	95	92	0	1377	2168	2764	127	101	101	109	33	30	95	95	0	0.447	0.436	0.465	0.449	2.503	0.385	0.741	120	412	100	1846	2968	-1.163	570	1276	901	2067	115896	260175	28.806	62.394	0	0	0
3	7	2	""	"STM2701"	11760	42900	130	82	117	81	69	63	63	66	18	27	50	39	0	3005	4597	5175	112	101	101	108	32	29	90	85	0	0.007	0.012	0.014	0.019	6.124	0.011	0.435	120	459	100	2923	4550	-7.256	19	2904	54	4496	14048	551602	2.833	140.281	0	0	0
3	8	2	"stfE"	"STM0198"	11940	42900	130	72	120	159	132	66	66	68	19	27	36	27	0	975	2488	2960	118	109	109	115	36	31	70	65	0	0.007	0.023	0.027	0.036	8.261	0.027	0.333	120	434	100	872	2433	-7.173	6	866	54	2379	14437	298554	2.737	65.917	0	0	0
3	9	2	"eutQ"	"STM2468"	12110	42900	130	74	120	88	73	66	66	68	19	27	42	36	0	1001	2097	2597	123	109	109	118	42	35	69	67	0	0.009	0.027	0.041	0.061	6.630	0.026	0.599	120	406	100	900	2042	-6.801	8	892	54	1988	14382	251587	2.737	47.119	0	0	0
3	10	2	"eutN"	"STM2464"	12270	42900	100	74	111	84	75	68	68	75	29	38	35	23	0	295	1161	1646	141	104	104	245	643	262	36	26	0	0.031	0.041	0.078	0.107	3.909	0.034	0.599	80	355	100	197	1100	-4.992	6	191	43	1057	8850	92847	1.241	1.425	0	0	0
3	11	2	"prpB"	"STM0368"	12480	42910	120	78	123	96	78	67	67	74	29	39	41	36	0	962	2705	3031	112	102	102	209	565	270	54	49	0	0.013	0.022	0.043	0.069	6.880	0.020	0.440	120	465	100	871	2659	-6.289	11	860	56	2603	14735	324619	1.690	4.418	0	0	0
3	12	2	"tus"	"STM1470"	12650	42910	130	184	386	449	116	66	66	70	22	31	68	62	0	893	2249	2751	122	105	105	211	919	435	47	37	0	0.150	0.149	0.178	0.178	3.939	0.142	0.644	120	422	100	906	2464	-2.739	118	788	320	2144	46282	269825	14.364	2.218	0	0	0
3	13	2	"ogt"	"STM1659"	12830	42910	120	294	502	502	100	63	63	67	19	28	98	95	0	1091	1799	2021	112	103	103	181	798	440	60	33	0	0.234	0.259	0.223	0.239	2.277	0.200	0.602	120	392	100	1219	2135	-2.097	231	988	439	1696	60277	215892	22.895	2.028	0	0	0
3	14	2	"rpmF"	"STM1191"	13000	42910	130	544	859	1169	136	63	63	68	27	39	95	94	0	219	301	259	86	95	95	102	29	28	89	81	0	3.879	3.864	3.672	3.700	2.618	5.930	0.466	120	410	100	605	1002	1.956	481	124	796	206	103021	36115	29.296	6.862	0	0	0
3	15	2	"fabG"	"STM1195"	13180	42910	130	2814	4279	5102	119	62	62	68	28	41	100	100	0	1295	1796	1845	102	97	97	106	36	33	100	100	0	2.297	2.482	2.645	2.466	1.908	3.220	0.697	120	424	100	3950	5916	1.200	2752	1198	4217	1699	513526	215518	150.393	46.944	0	0	0
3	16	2	"phsA"	"STM2065"	13360	42910	120	391	503	342	67	63	63	67	20	29	98	97	0	2146	2970	2245	75	109	109	126	66	52	100	100	0	0.161	0.154	0.155	0.150	2.000	0.128	0.678	120	389	100	2365	3301	-2.635	328	2037	440	2861	60388	356378	21.800	43.091	0	0	0
3	17	2	"dacD"	"STM2062"	13530	42910	120	406	446	185	41	64	64	67	20	29	100	100	0	6334	6989	3135	44	119	119	143	86	60	100	100	0	0.055	0.056	0.054	0.055	1.539	0.048	0.714	120	416	100	6557	7252	-4.184	342	6215	382	6870	53511	838678	18.950	79.605	0	0	0
3	18	2	"pefD"	"PSLT016"	13720	42910	120	133	210	256	121	67	67	72	24	33	78	61	0	4284	7162	9642	134	119	119	137	74	54	100	97	0	0.016	0.020	0.018	0.017	2.851	0.022	0.739	120	433	100	4231	7186	-5.980	66	4165	143	7043	25205	859405	5.750	94.932	0	0	0
3	19	2	"ybjG"	"STM0865"	13890	42910	120	92	273	402	147	66	66	71	33	46	45	40	0	297	1620	2591	159	104	104	115	43	37	65	60	0	0.135	0.137	0.178	0.190	4.288	0.122	0.612	120	363	100	219	1723	-2.892	26	193	207	1516	32803	194448	6.121	35.000	0	0	0
3	20	2	"thiM"	"STM2147"	14050	42900	130	68	99	65	65	63	63	76	73	96	19	9	0	154	604	934	154	103	103	171	742	433	20	13	0	0.098	0.072	0.215	0.198	4.795	0.051	0.407	120	448	100	56	537	-3.350	5	51	36	501	11822	72430	0.315	0.584	0	0	0
3	21	2	"thiI"	"STM0425"	14270	42900	110	228	659	758	115	64	64	79	84	106	57	48	0	1163	3762	4655	123	107	107	187	798	426	51	42	0	0.155	0.163	0.171	0.228	3.756	0.140	0.706	80	387	100	1220	4250	-2.687	164	1056	595	3655	52732	300940	6.905	4.480	0	0	0
3	22	2	"hilD"	"STM2875"	14420	42910	130	372	1551	2102	135	61	61	64	20	31	85	71	0	335	1098	1335	121	106	106	112	36	32	64	60	0	1.358	1.502	1.477	1.344	3.149	1.591	0.846	120	436	100	540	2482	0.442	311	229	1490	992	186127	131794	74.350	27.389	0	0	0
3	23	2	"prgK"	"STM2871"	14610	42880	120	70	1567	3164	201	63	63	90	306	340	27	26	0	114	859	1622	188	104	104	123	134	108	28	25	0	0.700	1.992	1.454	1.159	4.737	2.204	0.825	120	415	100	17	2259	-0.515	7	10	1504	755	188064	103081	4.827	5.493	0	0	0
3	24	2	"nhoA"	"STM1582"	14780	42880	110	68	118	118	100	61	61	97	305	314	5	0	0	151	622	1124	180	98	98	237	800	337	20	11	0	0.132	0.109	0.171	0.183	5.291	0.078	0.437	80	453	100	60	581	-2.921	7	53	57	524	9436	49767	0.069	0.481	0	0	0
3	1	3	"hsdS"	"STM4524"	10700	43080	120	222	491	573	116	59	59	61	16	26	79	70	0	865	3082	3992	129	83	83	86	18	20	95	91	0	0.208	0.144	0.148	0.162	3.970	0.126	0.757	120	510	100	945	3431	-2.262	163	782	432	2999	58930	369895	26.875	166.444	0	0	0
3	2	3	"hisF"	"STM2077"	10880	43070	130	542	925	1151	124	59	59	64	29	45	97	93	0	1468	1947	1759	90	85	85	92	47	51	97	94	0	0.349	0.465	0.410	0.398	3.277	0.485	0.475	120	404	100	1866	2728	-1.518	483	1383	866	1862	111055	233630	29.690	39.468	0	0	0
3	3	3	"trmD"	"STM2674"	11050	43080	120	2845	7618	9065	118	61	61	67	32	47	84	79	0	453	994	1109	111	90	90	99	49	49	69	62	0	7.669	8.360	6.716	6.147	4.451	10.569	0.539	120	393	100	3147	8461	2.939	2784	363	7557	904	914158	119301	235.969	18.265	0	0	0
3	4	3	"fruF"	"STM2206"	11240	43080	120	186	451	498	110	61	61	65	21	32	65	55	0	1075	2678	3052	113	92	92	96	25	26	77	70	0	0.127	0.151	0.190	0.205	5.410	0.124	0.579	120	406	100	1108	2976	-2.975	125	983	390	2586	54136	321390	18.381	103.280	0	0	0
3	5	3	"asrB"	"STM2549"	11420	43080	130	92	128	83	64	61	61	66	22	33	54	43	0	930	1810	2076	114	96	96	102	30	29	85	80	0	0.037	0.039	0.043	0.067	5.077	0.033	0.503	120	398	100	865	1781	-4.750	31	834	67	1714	15319	217257	2.818	56.933	0	0	0
3	6	3	"sifA"	"STM1224"	11590	43080	120	84	114	71	62	61	61	67	31	46	42	31	0	1411	2686	3092	115	101	101	108	43	39	89	84	0	0.018	0.021	0.027	0.032	3.681	0.015	0.398	120	387	100	1333	2638	-5.832	23	1310	53	2585	13738	322281	1.516	59.953	0	0	0
3	7	3	"cbiM"	"STM2023"	11770	43090	120	423	947	1197	126	61	61	65	28	43	95	90	0	1075	1755	1990	113	95	95	105	40	38	98	94	0	0.369	0.534	0.486	0.503	3.529	0.498	0.573	120	401	100	1342	2546	-1.437	362	980	886	1660	113680	210610	31.500	41.250	0	0	0
3	8	3	"cbiP"	"STM2019"	11940	43080	130	162	806	1171	145	60	60	62	16	25	66	58	0	588	2211	3096	140	98	98	104	33	31	65	63	0	0.208	0.353	0.319	0.268	5.998	0.320	0.629	120	435	100	592	2859	-2.264	102	490	746	2113	96670	265328	46.500	63.848	0	0	0
3	9	3	"samB"	"PSLT054"	12130	43090	130	120	224	230	102	61	61	63	17	26	73	60	0	1291	2871	3985	138	100	100	106	33	31	93	89	0	0.050	0.059	0.059	0.066	2.998	0.052	0.800	120	447	100	1250	2934	-4.335	59	1191	163	2771	26897	344478	9.471	83.788	0	0	0
3	10	3	"uhpT"	"STM3787"	12300	43080	130	113	254	264	103	63	63	68	25	36	57	49	0	845	2347	2850	121	99	99	170	480	282	55	47	0	0.067	0.085	0.085	0.100	5.033	0.070	0.507	120	477	100	796	2439	-3.899	50	746	191	2248	30485	281672	7.440	4.535	0	0	0
3	11	3	"trpA"	"STM1727"	12480	43090	120	248	392	387	98	62	62	64	16	25	72	68	0	1488	2771	3149	113	98	98	102	28	27	88	79	0	0.134	0.123	0.164	0.174	4.353	0.094	0.560	120	380	100	1576	3003	-2.902	186	1390	330	2673	47021	332519	20.500	95.321	0	0	0
3	12	3	"rhaT"	"STM4050"	12650	43080	130	85	108	56	51	61	61	66	41	62	44	25	0	1453	2844	3432	120	102	102	248	1015	409	57	39	0	0.018	0.017	0.026	0.027	3.837	0.011	0.472	120	392	100	1375	2789	-5.815	24	1351	47	2742	12923	341256	1.024	2.558	0	0	0
3	13	3	"glnQ"	"STM0828"	12830	43090	120	515	955	1197	125	61	61	71	71	100	86	75	0	722	1149	1287	112	102	102	259	1021	394	34	15	0	0.732	0.854	0.788	0.765	2.911	0.479	0.308	120	411	100	1074	1941	-0.450	454	620	894	1047	114635	137906	12.451	0.872	0	0	0
3	14	3	""	"STM4158"	13010	43080	120	68	76	35	46	62	62	66	28	42	15	8	0	234	302	203	67	97	97	103	42	40	79	69	0	0.044	0.068	0.091	0.096	4.515	0.071	0.184	120	408	100	143	219	-4.513	6	137	14	205	9068	36267	0.357	4.738	0	0	0
3	15	3	""	"STM1260"	13190	43080	130	125	264	345	130	62	62	67	28	41	69	54	0	999	1795	2234	124	96	96	106	48	45	88	82	0	0.070	0.119	0.107	0.105	4.298	0.104	0.482	120	419	100	966	1901	-3.841	63	903	202	1699	31696	215407	7.036	35.188	0	0	0
3	16	3	""	"PSLT026"	13370	43090	120	127	388	834	214	62	62	67	27	40	65	54	0	1435	3045	4603	151	106	106	127	81	63	75	71	0	0.049	0.111	0.097	0.106	5.104	0.134	0.616	120	374	100	1394	3265	-4.354	65	1329	326	2939	46534	365378	11.889	36.025	0	0	0
3	17	3	""	"STM4457"	13540	43090	120	174	263	246	93	65	65	67	24	35	89	75	0	641	843	774	91	119	119	150	99	66	86	81	0	0.209	0.273	0.257	0.269	2.932	0.239	0.569	120	381	100	631	922	-2.260	109	522	198	724	31502	101114	8.167	7.000	0	0	0
3	18	3	"metJ"	"STM4099"	13720	43090	120	291	739	1248	168	65	65	66	16	24	96	94	0	602	1234	2029	164	112	112	135	70	51	84	78	0	0.461	0.601	0.524	0.499	3.512	0.537	0.582	120	390	100	716	1796	-1.116	226	490	674	1122	88728	148028	42.063	15.700	0	0	0
3	19	3	""	"Not LT2a84"	13900	43090	130	66	75	36	48	62	62	64	16	25	27	16	0	651	1626	2473	152	102	102	113	45	39	97	91	0	0.007	0.009	0.025	0.022	3.554	0.008	0.270	120	406	100	553	1537	-7.101	4	549	13	1524	8985	195114	0.688	33.622	0	0	0
3	20	3	"traW"	"PSLT091"	14080	43080	130	78	215	1116	519	63	63	68	45	66	25	10	0	2418	3460	4208	121	105	105	123	86	69	97	94	0	0.006	0.045	0.015	0.014	4.233	0.079	0.018	120	469	100	2328	3507	-7.269	15	2313	152	3355	25816	415248	3.267	38.802	0	0	0
3	21	3	"traN"	"PSLT095"	14250	43090	120	208	295	262	88	63	63	71	66	92	65	51	0	5987	7492	7020	93	106	106	170	731	430	90	80	0	0.025	0.031	0.032	0.029	2.691	0.026	0.519	120	437	100	6026	7618	-5.342	145	5881	232	7386	35386	899034	3.394	10.016	0	0	0
3	22	3	"trbB"	"PSLT099"	14440	43100	140	87	123	127	103	61	61	65	23	35	53	33	0	1063	2099	2983	142	103	103	121	95	78	87	82	0	0.027	0.031	0.033	0.032	3.958	0.022	0.289	156	452	100	986	2058	-5.206	26	960	62	1996	19177	327503	2.522	20.821	0	0	0
3	23	3	"traD"	"PSLT104"	14600	43090	120	224	332	330	99	62	62	69	44	63	86	73	0	5910	8245	9398	113	102	102	125	124	99	100	100	0	0.028	0.033	0.030	0.028	2.386	0.028	0.697	120	439	100	5970	8413	-5.164	162	5808	270	8143	39797	989412	5.977	65.484	0	0	0
3	24	3	""	"PSLT109"	14780	43090	120	152	163	70	42	63	63	75	88	117	50	13	0	1449	1583	856	54	104	104	214	709	331	86	43	0	0.066	0.068	0.064	0.062	2.058	0.058	0.608	120	578	100	1434	1579	-3.918	89	1345	100	1479	19513	189970	1.000	1.931	0	0	0
3	1	4	""	"STM2732"	10690	43270	120	58	67	31	46	61	61	63	15	23	16	10	0	200	592	1106	186	87	87	92	24	26	80	70	0	-0.027	0.012	0.061	0.071	6.275	0.009	0.111	120	514	100	110	511	Error	-3	113	6	505	8000	70994	0.267	20.833	0	0	0
3	2	4	""	"STM2710"	10880	43260	120	66	74	39	52	61	61	64	17	26	23	10	0	1367	2927	4883	166	91	91	96	27	28	99	98	0	0.004	0.005	0.007	0.009	4.320	0.004	0.211	120	424	100	1281	2849	-7.995	5	1276	13	2836	8915	351183	0.588	104.852	0	0	0
3	3	4	""	"STM1614"	11060	43260	130	157	213	198	92	63	63	68	23	33	85	75	0	2644	3873	4176	107	94	94	100	28	28	100	100	0	0.037	0.040	0.035	0.033	2.479	0.034	0.575	120	426	100	2644	3929	-4.762	94	2550	150	3779	25557	464729	6.304	134.750	0	0	0
3	4	4	"tehB"	"STM1608"	11230	43250	130	609	946	1119	118	64	64	67	23	34	96	95	0	1281	1618	1638	101	93	93	97	26	26	100	99	0	0.459	0.578	0.557	0.489	2.975	0.600	0.731	120	413	100	1733	2407	-1.124	545	1188	882	1525	113530	194151	38.217	58.500	0	0	0
3	5	4	"tpx"	"STM1682"	11410	43260	130	796	1394	2450	175	61	61	64	18	28	100	99	0	532	855	1196	139	97	97	104	33	31	98	92	0	1.690	1.759	1.808	1.628	2.436	2.121	0.837	120	412	100	1170	2091	0.757	735	435	1333	758	167298	102571	73.889	22.758	0	0	0
3	6	4	""	"STM1677"	11590	43260	120	147	208	172	82	62	62	66	29	43	90	73	0	2741	3401	2480	72	101	101	111	44	39	100	100	0	0.032	0.044	0.038	0.037	2.068	0.041	0.519	120	393	100	2725	3446	-4.957	85	2640	146	3300	24927	408101	4.897	74.773	0	0	0
3	7	4	"uppS"	"STM0221"	11770	43260	120	529	760	772	101	64	64	67	29	43	98	93	0	1114	1440	1041	72	98	98	107	41	38	98	97	0	0.458	0.519	0.493	0.488	2.850	0.517	0.509	120	365	100	1481	2038	-1.128	465	1016	696	1342	91151	172815	23.897	32.512	0	0	0
3	8	4	"yaeD"	"STM0248"	11950	43260	130	722	1031	1038	100	60	60	62	16	25	98	98	0	1947	2651	2198	82	95	95	100	26	26	100	100	0	0.357	0.380	0.380	0.321	2.611	0.337	0.515	120	403	100	2514	3527	-1.484	662	1852	971	2556	123710	318101	60.563	98.115	0	0	0
3	9	4	"rof"	"STM0237"	12110	43250	100	66	92	123	133	59	59	62	16	25	31	17	0	100	323	1131	350	95	95	100	27	27	26	17	0	1.400	0.145	0.562	0.697	4.591	0.093	0.751	80	335	100	12	261	0.485	7	5	33	228	7328	25800	1.875	8.259	0	0	0
3	10	4	"yeeX"	"STM2059"	12300	43260	120	179	317	439	138	60	60	63	17	26	80	74	0	211	380	719	189	97	97	101	25	24	74	60	0	1.044	0.908	0.942	1.252	5.594	0.553	0.330	120	475	100	233	540	0.062	119	114	257	283	38061	45657	14.941	11.160	0	0	0
3	11	4	"sbcB"	"STM2067"	12490	43260	120	182	305	360	118	61	61	65	24	36	81	73	0	768	1194	1464	122	101	101	220	770	350	43	19	0	0.181	0.223	0.212	0.197	3.544	0.192	0.628	120	452	100	788	1337	-2.463	121	667	244	1093	36651	143329	10.000	1.265	0	0	0
3	12	4	"fixC"	"STM0077"	12660	43260	120	794	799	567	70	64	64	107	201	187	75	62	0	6687	7431	3982	53	108	108	282	688	243	100	98	0	0.111	0.100	0.108	0.074	3.162	0.079	0.386	120	412	100	7309	8058	-3.172	730	6579	735	7323	95848	891745	3.443	10.391	0	0	0
3	13	4	"yjbC"	"STM4193"	12840	43270	130	872	1222	1324	108	65	65	104	192	184	95	85	0	3338	4186	3718	88	106	106	257	655	254	96	85	0	0.250	0.284	0.257	0.266	1.568	0.297	0.836	120	451	100	4039	5237	-2.002	807	3232	1157	4080	146677	502328	5.823	5.998	0	0	0
3	14	4	"dinF"	"STM4238"	13020	43270	120	303	414	462	111	63	63	66	19	28	99	97	0	3513	5010	5859	116	102	102	108	43	39	100	100	0	0.070	0.072	0.068	0.069	1.798	0.070	0.821	120	439	100	3651	5259	-3.829	240	3411	351	4908	49693	601220	18.316	114.000	0	0	0
3	15	4	""	"STM4267"	13190	43260	130	258	289	177	61	62	62	65	18	27	96	92	0	1608	1895	1405	74	100	100	108	44	40	100	98	0	0.130	0.126	0.139	0.124	2.367	0.100	0.304	120	457	100	1704	2022	-2.944	196	1508	227	1795	34666	227343	12.444	40.614	0	0	0
3	16	4	"malE"	"STM4229"	13370	43260	130	4539	10888	15616	143	67	67	235	1561	664	99	76	3	2736	4861	5290	108	110	110	149	300	201	100	100	0	1.703	2.278	1.802	1.877	1.738	3.053	0.766	120	410	100	7098	15572	0.768	4472	2626	10821	4751	1306580	583289	6.824	15.707	0	0	0
3	17	4	"yfdZ"	"STM2402"	13550	43260	130	3321	3326	1336	40	77	77	245	1560	636	91	59	0	9417	9883	3016	30	126	126	180	303	168	100	100	0	0.349	0.333	0.338	0.313	1.535	0.354	0.622	120	410	100	12535	13006	-1.518	3244	9291	3249	9757	399132	1186012	1.975	32.023	0	0	0
3	18	4	"yfcA"	"STM2382"	13730	43260	120	137	201	180	89	67	67	74	28	37	79	60	0	1111	1451	1626	112	110	110	136	74	54	95	90	0	0.070	0.100	0.098	0.101	2.944	0.086	0.618	120	379	100	1071	1475	-3.838	70	1001	134	1341	24171	174136	4.536	17.770	0	0	0
3	19	4	"ybdB"	"STM0599"	13900	43260	130	75	93	57	61	61	61	63	17	26	45	28	0	520	798	874	109	100	100	112	51	45	84	77	0	0.033	0.046	0.055	0.064	4.812	0.038	0.367	120	416	100	434	730	-4.907	14	420	32	698	11185	95722	1.765	13.451	0	0	0
3	20	4	"fsr"	"STM0493"	14080	43270	120	275	406	403	99	61	61	64	17	26	99	96	0	3382	4730	4787	101	111	111	127	66	51	100	100	0	0.065	0.075	0.069	0.068	2.048	0.064	0.622	120	425	100	3485	4964	-3.934	214	3271	345	4619	48771	567542	20.118	69.742	0	0	0
3	21	4	"ybbB"	"STM0513"	14260	43270	130	413	521	528	101	61	61	64	19	29	100	98	0	1866	2485	2805	112	113	113	130	67	51	100	98	0	0.201	0.194	0.196	0.204	1.791	0.174	0.821	120	415	100	2105	2832	-2.316	352	1753	460	2372	62495	298224	24.053	35.149	0	0	0
3	22	4	"lpxH"	"STM0535"	14430	43270	130	265	325	200	61	61	61	64	18	28	99	96	0	1397	1683	1196	71	108	108	123	59	47	100	100	0	0.158	0.168	0.171	0.165	1.862	0.131	0.645	120	377	100	1493	1839	-2.660	204	1289	264	1575	38948	201969	14.500	26.441	0	0	0
3	23	4	""	"STM0563"	14600	43270	100	59	72	55	76	62	62	64	15	23	23	12	0	109	150	133	88	104	104	125	102	81	10	8	0	-0.600	0.217	0.579	0.504	2.696	0.166	0.008	80	344	100	2	56	Error	-3	5	10	46	5760	11983	0.533	0.245	0	0	0
3	24	4	"fepD"	"STM0592"	14790	43260	130	73	87	47	54	63	63	73	174	238	2	0	0	1594	2534	2745	108	106	106	119	73	61	100	99	0	0.007	0.010	0.009	0.009	2.657	0.011	0.422	120	605	100	1498	2452	-7.217	10	1488	24	2428	10490	304063	0.080	33.082	0	0	0
3	1	5	"yeaZ"	"STM1820"	10700	43420	120	1026	1071	533	49	62	62	64	19	29	100	100	0	3458	3556	1370	38	92	92	96	24	25	100	100	0	0.286	0.291	0.292	0.273	1.712	0.283	0.794	120	488	100	4330	4473	-1.804	964	3366	1009	3464	128525	426723	53.000	144.167	0	0	0
3	2	5	"ymgE"	"STM1797"	10880	43430	120	142	287	522	181	62	62	65	19	29	86	74	0	422	830	1464	176	93	93	98	28	28	95	93	0	0.243	0.305	0.246	0.245	3.265	0.316	0.770	120	383	100	409	962	-2.040	80	329	225	737	34425	99604	11.684	26.143	0	0	0
3	3	5	"narJ"	"STM1762"	11060	43440	130	1167	1338	783	58	64	64	67	20	29	100	100	0	1571	1736	889	51	93	93	98	28	28	98	98	0	0.746	0.775	0.796	0.814	2.112	0.745	0.661	120	406	100	2581	2917	-0.422	1103	1478	1274	1643	160589	208378	63.550	58.500	0	0	0
3	4	5	"manY"	"STM1831"	11240	43430	130	3577	5824	5911	101	67	67	72	31	43	100	100	0	728	938	812	86	94	94	99	28	28	97	96	0	5.536	6.821	6.209	6.391	2.605	9.475	0.457	120	389	100	4144	6601	2.469	3510	634	5757	844	698880	112568	185.548	29.964	0	0	0
3	5	5	"minD"	"STM1815"	11410	43430	130	2904	4119	3312	80	64	64	69	30	43	100	100	0	1603	2167	1497	69	100	100	108	36	33	100	100	0	1.890	1.962	1.882	1.763	2.118	2.567	0.555	120	401	100	4343	6122	0.918	2840	1503	4055	2067	494307	260089	135.000	57.194	0	0	0
3	6	5	"ycgB"	"STM1804"	11600	43430	120	554	701	615	87	63	63	65	16	24	99	99	0	3267	3725	2645	71	101	101	110	38	34	100	100	0	0.155	0.176	0.162	0.162	1.625	0.177	0.743	120	411	100	3657	4262	-2.689	491	3166	638	3624	84110	446943	39.750	95.132	0	0	0
3	7	5	"glnA"	"STM4007"	11780	43430	120	1088	1882	2227	118	65	65	67	21	31	97	95	0	1388	2155	2611	121	97	97	105	32	30	97	95	0	0.792	0.883	0.853	0.823	3.434	0.852	0.527	120	376	100	2314	3875	-0.336	1023	1291	1817	2058	225837	258600	86.429	64.063	0	0	0
3	8	5	"yijC"	"STM4127"	11940	43430	130	186	700	1324	189	61	61	64	21	32	73	64	0	395	1612	2697	167	94	94	100	27	27	80	71	0	0.415	0.421	0.425	0.429	5.068	0.414	0.664	120	411	100	426	2157	-1.268	125	301	639	1518	84053	193389	30.286	56.000	0	0	0
3	9	5	""	"STM4080"	12130	43440	120	389	1359	2268	166	59	59	62	17	27	76	71	0	708	2151	3202	148	93	93	98	27	27	81	73	0	0.537	0.632	0.628	0.535	3.859	0.644	0.692	120	452	100	945	3358	-0.898	330	615	1300	2058	163042	258176	76.294	76.037	0	0	0
3	10	5	"sbp"	"STM4063"	12300	43450	120	233	650	1302	200	59	59	62	16	25	84	75	0	1193	3029	5233	172	94	94	114	198	173	75	65	0	0.158	0.201	0.196	0.186	4.309	0.202	0.686	120	394	100	1273	3526	-2.659	174	1099	591	2935	77954	363468	36.750	14.722	0	0	0
3	11	5	""	"STM4051"	12470	43460	110	66	82	49	59	60	60	64	21	32	27	18	0	241	1803	2813	156	101	101	246	819	332	37	33	0	0.043	0.013	0.020	0.040	9.987	0.012	0.447	80	411	100	146	1724	-4.544	6	140	22	1702	6545	144231	0.857	1.901	0	0	0
3	12	5	"fdhD"	"STM4038"	12650	43410	60	144	269	256	95	66	66	71	28	39	62	59	0	778	2446	2962	121	148	148	222	211	95	65	59	0	0.124	0.088	0.092	0.112	4.150	0.072	0.684	32	164	100	708	2501	-3.014	78	630	203	2298	8610	78271	7.071	10.540	0	0	0
3	13	5	"rplQ"	"STM3414"	12820	43440	130	308	1006	2016	200	67	67	96	160	166	65	43	0	227	470	722	153	111	111	215	503	233	19	7	0	2.078	2.616	1.994	2.433	3.751	4.147	0.378	120	517	100	357	1298	1.055	241	116	939	359	120687	56402	5.688	0.507	0	0	0
3	14	5	"rpmD"	"STM3422"	13010	43440	110	235	455	764	167	66	66	73	54	73	82	65	0	130	184	143	77	105	105	115	61	53	30	16	0	6.760	4.924	4.404	3.996	4.664	10.774	0.182	80	402	100	194	468	2.757	169	25	389	79	36395	14685	7.074	1.131	0	0	0
3	15	5	"rplX"	"STM3429"	13190	43460	130	406	622	608	97	64	64	69	30	43	95	90	0	158	200	121	60	102	102	112	59	52	48	24	0	6.107	5.694	6.160	5.223	3.849	11.294	0.140	120	427	100	398	656	2.610	342	56	558	98	74685	23957	18.433	1.492	0	0	0
3	16	5	"rplP"	"STM3433"	13370	43440	150	1588	1973	1894	95	73	73	235	1476	628	51	16	0	228	322	266	82	107	107	145	284	195	21	8	0	12.521	8.837	11.011	10.323	3.447	14.354	0.336	156	461	100	1636	2115	3.646	1515	121	1900	215	307780	50169	1.178	0.623	0	0	0
3	17	5	"rplB"	"STM3437"	13550	43450	120	4121	5925	5199	87	86	86	271	1596	588	82	60	0	502	633	523	82	122	122	176	309	175	58	30	0	10.618	11.427	12.372	12.603	2.189	12.838	0.654	120	393	100	4415	6350	3.408	4035	380	5839	511	710944	75995	3.543	1.479	0	0	0
3	18	5	"yheN"	"STM3451"	13720	43440	130	173	228	184	80	69	69	77	32	41	80	70	0	492	678	600	88	110	110	133	73	54	90	80	0	0.272	0.280	0.283	0.272	2.875	0.197	0.391	120	411	100	486	727	-1.877	104	382	159	568	27410	81354	4.719	7.466	0	0	0
3	19	5	""	"STM4465"	13900	43440	130	86	381	1122	294	60	60	63	17	26	60	39	0	1469	3001	5440	181	102	102	113	45	39	99	95	0	0.019	0.111	0.028	0.031	4.497	0.146	0.554	120	413	100	1393	3220	-5.716	26	1367	321	2899	45671	360129	18.706	64.178	0	0	0
3	20	5	"idnR"	"STM4481"	14080	43450	130	119	152	94	61	61	61	63	18	28	83	66	0	1411	2064	1942	94	111	111	128	69	53	99	93	0	0.045	0.047	0.040	0.045	2.814	0.034	0.512	120	377	100	1358	2044	-4.486	58	1300	91	1953	18273	247655	4.944	28.058	0	0	0
3	21	5	"yjiG"	"STM4513"	14250	43450	120	106	226	314	138	62	62	67	25	37	59	46	0	410	1157	2089	180	108	108	124	67	54	71	60	0	0.146	0.156	0.183	0.204	4.226	0.124	0.649	120	371	100	346	1213	-2.779	44	302	164	1049	27097	138789	6.360	15.418	0	0	0
3	22	5	"yjjI"	"STM4566"	14440	43440	130	370	989	1542	155	62	62	67	25	37	89	85	0	1331	2668	3855	144	106	106	116	47	40	95	92	0	0.251	0.362	0.339	0.312	3.563	0.335	0.652	120	406	100	1533	3489	-1.992	308	1225	927	2562	118667	320177	36.880	54.298	0	0	0
3	23	5	"sthA"	"STM4594"	14610	43440	130	65	76	37	48	61	61	66	34	51	18	7	0	630	1264	1654	130	107	107	121	60	49	86	76	0	0.008	0.013	0.026	0.032	4.215	0.012	0.004	120	458	100	527	1172	-7.031	4	523	15	1157	9107	151629	0.294	19.050	0	0	0
3	24	5	""	"STM3736"	14790	43440	130	116	145	98	67	63	63	67	22	32	64	55	0	1335	2060	2079	100	108	108	117	39	33	95	94	0	0.043	0.042	0.046	0.042	3.390	0.031	0.507	120	598	100	1280	2034	-4.533	53	1227	82	1952	17399	247199	3.545	49.821	0	0	0
3	1	6	"gntT"	"STM3512"	10700	43610	130	173	214	135	63	63	63	67	23	34	93	85	0	2119	2532	1727	68	95	95	100	26	26	100	100	0	0.054	0.062	0.057	0.057	2.385	0.052	0.574	120	590	100	2134	2588	-4.202	110	2024	151	2437	25665	303885	6.391	93.538	0	0	0
3	2	6	"sspB"	"STM3341"	10880	43600	130	353	638	1086	170	62	62	67	24	35	86	80	0	469	793	1030	129	93	93	99	28	28	87	81	0	0.774	0.823	0.769	0.763	4.577	1.018	0.451	120	449	100	667	1276	-0.370	291	376	576	700	76503	95166	23.792	24.786	0	0	0
3	3	6	"yhcH"	"STM3335"	11060	43610	120	689	832	681	81	64	64	69	35	50	99	99	0	2103	2295	1218	53	90	90	94	27	28	100	100	0	0.310	0.348	0.313	0.313	2.008	0.338	0.502	120	411	100	2638	2973	-1.687	625	2013	768	2205	99813	275389	21.800	81.519	0	0	0
3	4	6	"yrbB"	"STM3309"	11240	43600	120	352	469	680	144	65	65	72	42	58	90	85	0	439	574	612	106	93	93	99	34	34	97	90	0	0.829	0.840	0.760	0.737	3.107	1.042	0.606	120	420	100	633	885	-0.270	287	346	404	481	56295	68844	9.452	13.971	0	0	0
3	5	6	"folP"	"STM3295"	11420	43600	120	674	1029	1457	141	65	65	69	27	39	99	99	0	2412	3069	3344	108	99	99	109	40	36	100	100	0	0.263	0.325	0.293	0.278	2.125	0.344	0.718	120	420	100	2922	3934	-1.925	609	2313	964	2970	123500	368293	35.556	74.000	0	0	0
3	6	6	"mtr"	"STM3279"	11600	43610	120	98	139	104	74	65	65	67	17	25	75	46	0	2694	3392	2881	84	100	100	107	36	33	100	100	0	0.013	0.022	0.017	0.018	2.944	0.022	0.487	120	441	100	2627	3366	-6.297	33	2594	74	3292	16636	407055	4.235	91.250	0	0	0
3	7	6	"yghA"	"STM3157"	11780	43620	130	1449	2849	4522	158	64	64	68	23	33	100	100	0	1236	2378	3595	151	94	94	101	31	30	99	96	0	1.213	1.219	1.149	1.257	3.014	1.300	0.660	120	426	100	2527	5069	0.278	1385	1142	2785	2284	341824	285419	120.913	73.452	0	0	0
3	8	6	""	"STM3129"	11950	43610	130	115	144	105	72	60	60	64	23	35	72	59	0	2439	2802	1923	68	92	92	97	25	25	100	100	0	0.023	0.031	0.028	0.025	2.872	0.030	0.450	120	421	100	2402	2794	-5.415	55	2347	84	2710	17266	336294	3.478	108.200	0	0	0
3	9	6	"yqgF"	"STM3097"	12130	43620	120	125	189	213	112	58	58	61	17	27	75	64	0	466	701	682	97	91	91	96	26	27	92	90	0	0.179	0.215	0.184	0.189	3.998	0.159	0.291	120	400	100	442	741	-2.485	67	375	131	610	22700	84076	7.529	23.269	0	0	0
3	10	6	"galP"	"STM3091"	12310	43620	130	392	777	1091	140	59	59	62	15	24	88	82	0	1069	2013	2495	123	93	93	99	30	30	89	80	0	0.341	0.374	0.358	0.401	4.073	0.361	0.612	120	361	100	1309	2638	-1.551	333	976	718	1920	93270	241522	47.667	63.800	0	0	0
3	11	6	""	"STM3071"	12470	43610	120	93	278	587	211	60	60	63	17	26	63	49	0	256	901	2782	308	97	97	108	44	40	69	59	0	0.208	0.271	0.395	0.324	5.001	0.172	0.599	120	371	100	192	1022	-2.268	33	159	218	804	33363	108122	12.647	18.023	0	0	0
3	12	6	"bglA"	"STM3051"	12660	43620	130	245	504	899	178	63	63	69	43	62	85	72	0	1885	3462	6286	181	103	103	129	113	87	97	91	0	0.102	0.131	0.121	0.120	3.021	0.129	0.826	120	519	100	1964	3800	-3.291	182	1782	441	3359	60458	415416	10.116	29.496	0	0	0
3	13	6	""	"STM1301"	12840	43620	120	110	155	129	83	65	65	75	67	89	34	17	0	380	511	479	93	100	100	111	47	42	91	85	0	0.161	0.219	0.189	0.179	3.119	0.204	0.569	120	384	100	325	501	-2.637	45	280	90	411	18589	61354	1.194	8.511	0	0	0
3	14	6	""	"STM1328"	13010	43620	130	479	1317	2186	165	65	65	73	54	73	90	82	0	1188	2270	3112	137	99	99	111	63	56	95	88	0	0.380	0.577	0.489	0.442	3.392	0.624	0.695	120	419	100	1503	3423	-1.395	414	1089	1252	2171	157989	272399	23.037	34.270	0	0	0
3	15	6	""	"STM1368"	13190	43620	130	290	880	1910	217	65	65	70	32	45	83	75	0	1293	4668	10571	226	100	100	114	68	59	95	91	0	0.189	0.178	0.170	0.161	3.050	0.166	0.856	120	370	100	1418	5383	-2.407	225	1193	815	4568	105639	560167	25.313	66.971	0	0	0
3	16	6	"ydhC"	"STM1428"	13360	43620	130	94	209	363	173	68	68	85	141	165	19	12	0	699	1827	3106	170	102	102	115	64	55	80	67	0	0.044	0.082	0.090	0.088	4.892	0.091	0.699	120	381	100	623	1866	-4.521	26	597	141	1725	25065	219196	0.879	26.750	0	0	0
3	17	6	"slyB"	"STM1445"	13550	43630	130	960	3654	6276	171	69	69	94	150	159	78	71	0	296	1018	2017	198	104	104	115	61	53	70	61	0	4.641	3.922	4.682	4.320	4.323	3.836	0.679	120	420	100	1083	4499	2.214	891	192	3585	914	438422	122180	23.733	14.803	0	0	0
3	18	6	"ydgQ"	"STM1454"	13720	43610	120	165	249	272	109	64	64	77	77	100	58	32	0	969	1725	2514	145	102	102	111	38	34	99	97	0	0.116	0.114	0.114	0.115	2.495	0.092	0.698	120	424	100	968	1808	-3.102	101	867	185	1623	29854	207029	2.234	42.474	0	0	0
3	19	6	""	"STM3558"	13910	43610	130	103	117	68	58	60	60	62	16	25	76	60	0	657	840	870	103	102	102	110	35	31	99	90	0	0.077	0.077	0.089	0.094	2.664	0.057	0.480	120	430	100	598	795	-3.690	43	555	57	738	14042	100816	3.438	20.857	0	0	0
3	20	6	"yhhF"	"STM3572"	14080	43620	130	134	243	349	143	61	61	63	16	25	74	62	0	772	1544	1925	124	104	104	117	53	45	91	85	0	0.109	0.126	0.109	0.100	3.741	0.107	0.352	120	364	100	741	1622	-3.194	73	668	182	1440	29169	185308	11.250	26.925	0	0	0
3	21	6	"yhhP"	"STM3578"	14250	43610	120	88	114	83	72	62	62	66	25	37	50	32	0	342	563	608	107	104	104	116	54	46	82	70	0	0.109	0.113	0.120	0.120	3.661	0.106	0.623	120	356	100	264	511	-3.194	26	238	52	459	13701	67537	1.920	8.278	0	0	0
3	22	6	"acpT"	"STM3583"	14430	43620	120	162	217	253	116	61	61	66	26	39	78	65	0	548	781	789	101	104	104	115	58	50	95	87	0	0.227	0.230	0.210	0.213	2.600	0.206	0.448	120	424	100	545	833	-2.136	101	444	156	677	26085	93715	5.808	11.483	0	0	0
3	23	6	"uspB"	"STM3590"	14590	43600	90	90	351	672	191	63	63	73	46	63	38	30	0	178	1074	1982	184	111	111	137	106	77	42	32	0	0.403	0.299	0.295	0.370	4.499	0.260	0.554	52	316	100	94	1251	-1.311	27	67	288	963	18229	55827	6.043	8.840	0	0	0
3	24	6	""	"STM3599"	14790	43620	130	358	499	576	115	64	64	70	35	50	96	91	0	3059	3887	3656	94	109	109	128	82	64	100	99	0	0.100	0.115	0.097	0.103	1.896	0.123	0.773	120	634	100	3244	4213	-3.327	294	2950	435	3778	59899	466471	12.257	45.841	0	0	0
3	1	7	"dsdA"	"STM3802"	10700	43790	120	414	502	440	87	65	65	68	21	30	99	99	0	3408	4414	4103	92	97	97	104	31	29	99	99	0	0.105	0.101	0.091	0.104	2.087	0.085	0.667	120	553	100	3660	4754	-3.246	349	3311	437	4317	60197	529678	20.667	139.032	0	0	0
3	2	7	"ibpB"	"STM3808"	10870	43790	120	147	295	409	138	63	63	70	49	70	64	46	0	318	679	864	127	95	95	103	37	35	90	75	0	0.377	0.397	0.426	0.391	4.730	0.379	0.601	120	480	100	307	816	-1.409	84	223	232	584	35412	81433	4.592	15.568	0	0	0
3	3	7	"ccmE"	"STM2250"	11060	43790	130	303	2430	6129	252	63	63	70	52	74	86	70	0	354	1378	3247	235	91	91	99	39	39	77	67	0	0.913	1.839	1.854	1.552	4.377	2.109	0.705	120	520	100	503	3654	-0.132	240	263	2367	1287	291639	165405	45.385	32.795	0	0	0
3	4	7	"torA"	"STM3822"	11230	43800	120	208	241	138	57	63	63	69	54	78	90	68	0	5135	4836	1985	41	92	92	100	41	41	100	100	0	0.029	0.038	0.030	0.034	2.146	0.034	0.532	120	467	100	5188	4922	-5.120	145	5043	178	4744	28954	580356	3.185	115.512	0	0	0
3	5	7	"dgoA"	"STM3828"	11410	43790	130	154	160	77	48	62	62	65	20	30	90	82	0	2922	3025	1218	40	96	96	103	37	35	100	99	0	0.033	0.033	0.030	0.027	2.382	0.031	0.539	120	507	100	2918	3027	-4.941	92	2826	98	2929	19192	362995	4.750	78.973	0	0	0
3	6	7	""	"STM3832"	11590	43800	120	139	179	212	118	63	63	65	18	27	92	80	0	3512	3664	1848	50	96	96	102	32	31	99	99	0	0.022	0.033	0.022	0.024	2.604	0.028	0.179	120	472	100	3492	3684	-5.490	76	3416	116	3568	21508	439712	6.333	111.313	0	0	0
3	7	7	"rluA"	"STM0095"	11770	43790	120	464	525	351	66	62	62	65	23	35	95	93	0	2892	3198	2075	64	93	93	107	110	102	99	99	0	0.144	0.149	0.146	0.135	2.072	0.143	0.721	120	456	100	3201	3568	-2.800	402	2799	463	3105	62982	383720	20.000	28.100	0	0	0
3	8	7	"yabK"	"STM0107"	11950	43790	120	76	155	523	337	60	60	62	18	29	45	25	0	383	500	614	122	93	93	98	29	29	91	89	0	0.055	0.233	0.086	0.104	3.924	0.628	0.359	120	414	100	306	502	-4.180	16	290	95	407	18651	60006	5.167	13.862	0	0	0
3	9	7	"ftsL"	"STM0121"	12120	43800	120	249	555	975	175	59	59	62	16	25	93	82	0	553	982	1339	136	93	93	97	26	26	95	86	0	0.413	0.558	0.400	0.476	3.482	0.521	0.310	120	437	100	650	1385	-1.276	190	460	496	889	66560	117863	30.813	34.038	0	0	0
3	10	7	"murG"	"STM0128"	12300	43790	120	304	764	1402	183	59	59	61	16	26	95	85	0	750	1702	2721	159	93	93	97	26	26	96	92	0	0.373	0.438	0.399	0.405	3.542	0.407	0.633	120	435	100	902	2314	-1.423	245	657	705	1609	91657	204263	43.938	61.731	0	0	0
3	11	7	"mutT"	"STM0137"	12480	43790	120	211	341	409	119	61	61	64	17	26	86	78	0	995	1574	2267	144	95	95	101	32	31	99	96	0	0.167	0.189	0.183	0.173	2.892	0.161	0.757	120	451	100	1050	1759	-2.585	150	900	280	1479	40862	188880	16.294	46.031	0	0	0
3	12	7	""	"STM0149"	12660	43790	120	79	84	30	35	62	62	67	42	62	16	4	0	1861	1839	947	51	97	97	106	46	43	99	98	0	0.010	0.013	0.011	0.011	2.676	0.010	0.037	120	428	100	1781	1764	-6.697	17	1764	22	1742	10138	220687	0.405	37.674	0	0	0
3	13	7	""	"STM1548"	12840	43790	120	118	174	172	98	62	62	67	43	64	60	36	0	1632	3151	4114	130	98	98	108	47	43	99	99	0	0.037	0.037	0.036	0.032	2.440	0.032	0.570	120	415	100	1590	3165	-4.776	56	1534	112	3053	20895	378109	2.488	64.745	0	0	0
3	14	7	""	"STM1552"	13010	43790	130	85	151	209	138	62	62	67	23	34	50	39	0	1044	2570	3995	155	100	100	109	47	43	99	96	0	0.024	0.036	0.032	0.032	3.448	0.042	0.715	120	443	100	967	2559	-5.359	23	944	89	2470	18155	308348	3.652	52.362	0	0	0
3	15	7	""	"STM1557"	13200	43790	120	139	175	123	70	63	63	85	263	309	9	2	0	2164	2856	2427	84	103	103	135	248	183	93	89	0	0.037	0.041	0.041	0.040	2.275	0.038	0.660	120	403	100	2137	2865	-4.761	76	2061	112	2753	20994	342776	0.342	10.972	0	0	0
3	16	7	"rpsV"	"STM1565"	13360	43800	130	141	295	468	158	64	64	68	23	33	69	59	0	124	196	289	147	102	102	121	97	80	17	10	0	3.500	2.457	2.286	2.050	5.202	2.475	0.412	120	440	100	99	325	1.807	77	22	231	94	35344	23555	9.870	0.773	0	0	0
3	17	7	"fdnH"	"STM1569"	13540	43800	130	551	985	1317	133	64	64	76	72	94	87	76	0	776	1361	1614	118	103	103	114	47	41	91	83	0	0.724	0.732	0.677	0.777	3.322	0.721	0.518	120	477	100	1160	2179	-0.467	487	673	921	1258	118217	163316	12.625	26.532	0	0	0
3	18	7	""	"STM1573"	13710	43810	120	84	224	431	192	62	62	74	72	97	33	21	0	159	572	1197	209	104	104	115	56	48	49	42	0	0.400	0.346	0.429	0.435	5.092	0.302	0.592	120	472	100	77	630	-1.322	22	55	162	468	26872	68654	2.083	8.161	0	0	0
3	19	7	"yciL"	"STM1719"	13900	43800	120	339	621	894	143	61	61	63	16	25	100	92	0	1120	2129	2788	130	102	102	110	49	44	97	94	0	0.273	0.276	0.296	0.262	2.921	0.245	0.583	120	474	100	1296	2587	-1.873	278	1018	560	2027	74515	255480	34.875	41.204	0	0	0
3	20	7	""	"STM1733"	14080	43790	120	142	191	146	76	61	61	63	16	25	85	78	0	334	483	502	103	101	101	108	31	28	90	80	0	0.348	0.340	0.347	0.352	2.738	0.230	0.495	120	441	100	314	512	-1.524	81	233	130	382	22923	57975	8.000	12.097	0	0	0
3	21	7	""	"STM1741"	14260	43790	130	150	227	350	154	63	63	66	19	28	84	75	0	1383	2272	2902	127	103	103	111	31	27	100	98	0	0.068	0.076	0.068	0.063	2.685	0.093	0.701	120	470	100	1367	2333	-3.879	87	1280	164	2169	27219	272693	8.474	69.710	0	0	0
3	22	7	"purU"	"STM1756"	14430	43800	120	746	953	624	65	62	62	67	28	41	100	97	0	1467	1690	1253	74	102	102	112	47	41	100	100	0	0.501	0.561	0.569	0.551	1.902	0.450	0.520	120	439	100	2049	2479	-0.997	684	1365	891	1588	114386	202807	31.643	33.574	0	0	0
3	23	7	"ychN"	"STM1769"	14610	43800	120	119	178	189	106	64	64	73	51	69	51	28	0	293	461	477	103	107	107	125	79	63	75	59	0	0.296	0.322	0.316	0.311	2.802	0.291	0.518	120	479	100	241	468	-1.758	55	186	114	354	21411	55309	2.059	4.253	0	0	0
3	24	7	"pth"	"STM1783"	14780	43790	120	162	269	257	95	63	63	66	19	28	85	71	0	644	1099	1187	108	108	108	120	54	45	91	83	0	0.185	0.208	0.208	0.198	3.078	0.164	0.555	120	516	100	635	1197	-2.437	99	536	206	991	32292	131847	10.684	18.130	0	0	0
3	1	8	"yfbK"	"STM2315"	10690	43980	110	613	596	171	28	67	67	75	53	70	97	93	0	15025	15211	3163	20	102	102	110	39	35	100	100	0	0.037	0.035	0.035	0.033	1.453	0.035	0.931	80	505	100	15469	15638	-4.772	546	14923	529	15109	47669	1216843	9.830	387.205	0	0	0
3	2	8	"nuoI"	"STM2321"	10870	43980	110	6804	6893	1356	19	65	65	74	57	77	100	100	0	4566	4658	1033	22	98	98	109	41	37	100	100	0	1.508	1.497	1.496	1.509	1.266	1.520	0.924	80	446	100	11207	11388	0.593	6739	4468	6828	4560	551412	372659	119.632	110.951	0	0	0
3	3	8	""	"STM2332"	11040	43980	110	727	770	325	42	64	64	69	47	68	100	100	0	5107	5421	1714	31	93	93	104	45	43	100	100	0	0.132	0.133	0.128	0.127	1.347	0.133	0.852	80	475	100	5677	6034	-2.919	663	5014	706	5328	61565	433708	14.915	118.156	0	0	0
3	4	8	""	"STM2336"	11230	43980	110	800	832	292	35	64	64	70	50	71	100	100	0	3019	3133	924	29	98	98	105	44	41	100	100	0	0.252	0.253	0.245	0.250	1.228	0.249	0.882	80	425	100	3657	3803	-1.989	736	2921	768	3035	66585	250643	15.240	68.818	0	0	0
3	5	8	""	"STM2342"	11410	43980	120	3136	2948	1246	42	63	63	67	20	29	100	100	0	5109	4592	1819	39	99	99	105	33	31	99	98	0	0.613	0.642	0.629	0.644	1.800	0.637	0.905	120	485	100	8083	7378	-0.705	3073	5010	2885	4493	353805	551014	144.050	135.970	0	0	0
3	6	8	"yfcF"	"STM2348"	11580	43980	110	1111	1177	466	39	64	64	70	37	52	100	100	0	4847	4719	1690	35	100	100	126	149	118	100	100	0	0.221	0.241	0.236	0.237	1.280	0.221	0.827	80	436	100	5794	5732	-2.181	1047	4747	1113	4619	94149	377506	29.919	30.826	0	0	0
3	7	8	"sseB"	"STM2535"	11780	43990	110	1045	1297	764	58	63	63	68	36	52	100	100	0	3998	4794	2514	52	99	99	121	149	123	100	100	0	0.252	0.263	0.257	0.257	1.433	0.253	0.842	80	419	100	4881	5929	-1.989	982	3899	1234	4695	103736	383545	34.139	31.362	0	0	0
3	8	8	""	"STM2552"	11940	43980	120	365	428	337	78	61	61	63	16	25	97	96	0	3598	4090	2923	71	95	95	100	30	30	98	98	0	0.087	0.092	0.083	0.088	1.961	0.092	0.792	120	444	100	3807	4362	-3.526	304	3503	367	3995	51404	490783	22.813	133.000	0	0	0
3	9	8	"yfhA"	"STM2562"	12110	43980	110	545	1081	1538	142	61	61	65	22	33	97	95	0	1937	4265	5572	130	93	93	103	64	62	100	100	0	0.262	0.244	0.210	0.223	2.403	0.240	0.843	80	422	100	2328	5192	-1.930	484	1844	1020	4172	86511	341194	46.182	65.031	0	0	0
3	10	8	"yfhB"	"STM2569"	12310	43980	110	188	397	519	130	61	61	65	27	41	75	58	0	599	1540	1958	127	97	97	108	71	65	78	67	0	0.253	0.233	0.273	0.254	3.574	0.224	0.736	80	469	100	629	1779	-1.983	127	502	336	1443	31723	123164	12.296	20.169	0	0	0
3	11	8	""	"STM2586"	12470	43980	110	202	217	87	40	62	62	65	24	36	100	95	0	6612	7302	3262	44	99	99	119	131	110	100	100	0	0.021	0.022	0.021	0.020	1.519	0.021	0.809	80	428	100	6653	7358	-5.540	140	6513	155	7203	17383	584156	6.333	54.832	0	0	0
3	12	8	""	"STM2592"	12660	43980	120	407	369	155	42	63	63	66	19	28	92	90	0	4996	4349	1919	44	101	101	118	119	100	97	95	0	0.070	0.072	0.071	0.068	1.909	0.070	0.898	120	505	100	5239	4554	-3.831	344	4895	306	4248	44323	521841	15.947	35.555	0	0	0
3	13	8	"yhbO"	"STM3269"	12830	43980	110	794	948	636	67	63	63	66	19	28	100	100	0	2105	2415	1341	55	98	98	107	44	41	100	100	0	0.364	0.382	0.369	0.364	1.370	0.389	0.823	80	428	100	2738	3202	-1.457	731	2007	885	2317	75848	193190	46.421	52.455	0	0	0
3	14	8	"yhbW"	"STM3276"	13000	43970	110	635	682	244	35	63	63	68	25	36	100	98	0	8647	9296	3010	32	101	101	117	89	76	100	100	0	0.067	0.067	0.067	0.065	1.322	0.066	0.924	80	446	100	9118	9814	-3.901	572	8546	619	9195	54586	743650	24.560	103.135	0	0	0
3	15	8	"nlpI"	"STM3281"	13170	43970	110	9887	9958	2066	20	67	67	159	684	430	100	100	0	6963	7117	1380	19	107	107	176	386	219	100	100	0	1.432	1.411	1.425	1.404	1.165	1.431	0.954	80	474	100	16676	16901	0.518	9820	6856	9891	7010	796616	569320	14.326	17.982	0	0	0
3	16	8	""	"STM3291"	13360	43970	110	447	497	207	41	67	67	157	695	442	13	0	0	9296	10274	3912	38	102	102	167	387	231	100	100	0	0.041	0.042	0.042	0.040	1.353	0.042	0.877	80	459	100	9574	10602	-4.597	380	9194	430	10172	39737	821887	0.489	26.116	0	0	0
3	17	8	"yhbE"	"STM3302"	13540	43990	110	341	431	285	66	65	65	69	21	30	100	98	0	1955	2526	1936	76	105	105	122	61	50	100	100	0	0.149	0.151	0.149	0.153	1.675	0.133	0.754	80	461	100	2126	2787	-2.745	276	1850	366	2421	34472	202109	17.238	39.410	0	0	0
3	18	8	"nlp"	"STM3306"	13720	43990	110	218	246	149	60	65	65	70	21	30	90	88	0	2078	2214	1478	66	107	107	117	45	38	100	97	0	0.078	0.086	0.081	0.079	1.643	0.085	0.782	80	436	100	2124	2288	-3.687	153	1971	181	2107	19688	177086	8.381	46.600	0	0	0
3	19	8	""	"STM0716"	13890	43970	110	485	489	179	36	63	63	67	21	31	100	98	0	4926	5083	1636	32	107	107	118	63	53	100	100	0	0.088	0.086	0.086	0.082	1.388	0.088	0.887	80	468	100	5241	5402	-3.513	422	4819	426	4976	39117	406671	20.095	78.810	0	0	0
3	20	8	""	"STM0722"	14090	43980	110	70	89	104	116	61	61	65	19	29	27	13	0	3292	3696	2523	68	104	104	116	62	53	100	100	0	0.003	0.008	0.005	0.005	3.355	0.007	0.080	80	471	100	3197	3620	-8.469	9	3188	28	3592	7152	295718	1.263	57.742	0	0	0
3	21	8	""	"STM0731"	14250	43980	110	3960	4288	2355	54	64	64	75	66	88	100	100	0	1817	1974	882	44	103	103	113	40	35	100	100	0	2.273	2.258	2.229	2.214	1.329	2.451	0.879	80	455	100	5610	6095	1.185	3896	1714	4224	1871	343029	157945	63.833	46.525	0	0	0
3	22	8	"ybgE"	"STM0743"	14450	43980	110	1072	1209	802	66	65	65	76	68	89	100	95	0	976	1100	741	67	105	105	115	50	43	100	97	0	1.156	1.150	1.190	1.149	1.599	1.216	0.795	80	445	100	1878	2139	0.209	1007	871	1144	995	96759	87972	16.662	19.700	0	0	0
3	23	8	"pal"	"STM0749"	14600	43970	110	7801	8902	4992	56	65	65	93	183	196	100	100	0	1432	1672	908	54	107	107	122	63	51	100	100	0	5.838	5.647	5.549	5.451	1.472	6.178	0.829	80	412	100	9061	10402	2.546	7736	1325	8837	1565	712190	133788	48.137	24.603	0	0	0
3	24	8	"ybgS"	"STM0759"	14790	43980	120	608	767	691	90	64	64	82	152	185	85	75	0	1789	2097	1531	73	108	108	117	42	35	98	96	0	0.324	0.353	0.321	0.338	1.941	0.373	0.804	120	591	100	2225	2692	-1.628	544	1681	703	1989	92011	251675	4.507	47.143	0	0	0
3	1	9	"mdfA"	"STM0866"	10690	44150	110	1143	1166	258	22	67	67	71	24	33	100	100	0	18157	19206	3447	17	104	104	111	35	31	100	100	0	0.060	0.058	0.058	0.057	1.173	0.057	0.933	80	496	100	19129	20201	-4.068	1076	18053	1099	19102	93260	1536505	45.625	545.571	0	0	0
3	2	9	"ybjC"	"STM0873"	10870	44150	110	381	394	150	38	66	66	71	24	33	100	100	0	1518	1590	603	37	100	100	108	34	31	100	100	0	0.222	0.220	0.217	0.212	1.324	0.216	0.849	80	478	100	1733	1818	-2.170	315	1418	328	1490	31507	127238	13.458	43.588	0	0	0
3	3	9	"ybjO"	"STM0881"	11060	44160	110	750	1036	1352	130	64	64	69	44	63	100	100	0	8119	8448	1884	22	98	98	107	39	36	100	100	0	0.086	0.116	0.086	0.094	1.447	0.136	0.436	80	453	100	8707	9322	-3.548	686	8021	972	8350	82842	675862	21.977	213.872	0	0	0
3	4	9	"artI"	"STM0890"	11220	44140	110	5656	5439	1249	22	65	65	75	85	113	100	100	0	6349	6285	1118	17	101	101	112	74	66	100	100	0	0.895	0.869	0.882	0.851	1.198	0.871	0.959	80	461	100	11839	11558	-0.160	5591	6248	5374	6184	435083	502822	63.106	83.419	0	0	0
3	5	9	""	"STM0895"	11420	44150	110	108	113	42	37	64	64	74	77	104	12	2	0	4179	4082	743	18	99	99	111	76	68	100	100	0	0.011	0.012	0.011	0.010	2.207	0.010	0.300	80	454	100	4124	4032	-6.535	44	4080	49	3983	9029	326532	0.506	52.250	0	0	0
3	6	9	""	"STM0900"	11590	44150	110	65	77	40	51	65	65	70	33	47	15	8	0	3454	3684	1263	34	102	102	116	96	82	100	100	0	0.000	0.003	0.004	0.004	3.819	0.003	0.037	80	453	100	3352	3594	Error	0	3352	12	3582	6149	294706	0.212	37.167	0	0	0
3	7	9	""	"STM1034"	11770	44140	110	109	193	192	99	62	62	64	17	26	73	61	0	796	1469	1804	122	100	100	105	30	28	87	83	0	0.068	0.096	0.091	0.091	3.106	0.091	0.748	80	448	100	743	1500	-3.888	47	696	131	1369	15445	117515	7.588	45.467	0	0	0
3	8	9	""	"STM1038"	11950	44150	110	787	884	336	38	61	61	63	16	25	100	100	0	7336	8453	3192	37	96	96	103	34	33	100	100	0	0.100	0.098	0.094	0.097	1.277	0.094	0.885	80	445	100	7966	9180	-3.318	726	7240	823	8357	70732	676248	51.313	245.588	0	0	0
3	9	9	"aceA"	"STM4184"	12120	44140	110	506	527	129	24	63	63	66	22	33	100	100	0	11155	11996	2480	20	96	96	112	110	98	100	100	0	0.040	0.039	0.038	0.038	1.152	0.039	0.938	80	474	100	11502	12364	-4.642	443	11059	464	11900	42196	959709	20.955	108.036	0	0	0
3	10	9	""	"STM4195"	12300	44150	90	94	114	56	49	62	62	66	26	39	59	32	0	696	819	427	52	99	99	115	110	95	100	96	0	0.054	0.072	0.063	0.055	2.428	0.079	0.486	52	358	100	629	772	-4.222	32	597	52	720	5921	42606	1.846	6.400	0	0	0
3	11	9	""	"STM4199"	12480	44150	100	188	206	88	42	62	62	64	16	25	97	92	0	4488	4891	2153	44	107	107	121	65	53	100	100	0	0.029	0.030	0.028	0.027	1.627	0.029	0.774	80	418	100	4507	4928	-5.120	126	4381	144	4784	16454	391308	8.875	73.385	0	0	0
3	12	9	""	"STM4203"	12650	44150	110	70	77	40	51	63	63	67	19	28	27	11	0	979	1087	730	67	111	111	119	38	31	97	91	0	0.008	0.014	0.016	0.018	3.763	0.014	0.091	80	444	100	875	990	-6.954	7	868	14	976	6191	86938	0.526	25.474	0	0	0
3	13	9	"pduA"	"STM2038"	12840	44160	110	606	599	127	21	64	64	67	22	32	100	100	0	2544	2557	592	23	107	107	120	78	65	100	100	0	0.222	0.218	0.217	0.218	1.205	0.213	0.930	80	451	100	2979	2985	-2.169	542	2437	535	2450	47923	204549	24.182	31.244	0	0	0
3	14	9	"pduS"	"STM2053"	13010	44160	100	357	354	71	20	64	64	69	31	44	100	100	0	9199	8566	2035	23	107	107	124	91	73	100	100	0	0.032	0.034	0.033	0.034	1.297	0.033	0.899	80	392	100	9385	8749	-4.956	293	9092	290	8459	28299	685240	9.194	92.769	0	0	0
3	15	9	"stfC"	"STM0196"	13180	44160	110	194	191	31	16	66	66	102	434	425	0	0	0	15943	16157	2096	12	107	107	156	291	186	100	100	0	0.008	0.008	0.008	0.008	1.300	0.007	0.727	80	490	100	15964	16175	-6.951	128	15836	125	16050	15267	1292527	0.205	54.986	0	0	0
3	16	9	"eutS"	"STM2470"	13370	44150	100	84	95	39	41	65	65	70	27	38	40	20	0	1460	1866	1035	55	105	105	147	268	182	100	100	0	0.014	0.017	0.014	0.015	2.686	0.015	0.217	80	430	100	1374	1791	-6.156	19	1355	30	1761	7632	149273	0.926	6.414	0	0	0
3	17	9	"pagK"	"STM1867"	13540	44160	110	78	88	46	52	65	65	69	19	27	40	22	0	520	656	623	94	113	113	130	60	46	98	88	0	0.032	0.042	0.057	0.057	2.609	0.030	0.115	80	451	100	420	566	-4.968	13	407	23	543	7030	52498	1.000	8.767	0	0	0
3	18	9	"pefI"	"PSLT013"	13730	44160	110	168	185	69	37	68	68	71	19	26	95	91	0	2890	3172	1421	44	116	116	129	50	38	100	100	0	0.036	0.038	0.037	0.035	1.772	0.036	0.696	80	438	100	2874	3173	-4.794	100	2774	117	3056	14762	253793	6.000	60.860	0	0	0
3	19	9	"traM"	"PSLT073"	13890	44160	110	163	178	77	43	66	66	71	40	56	97	71	0	7914	8154	2428	29	110	110	123	67	54	100	100	0	0.012	0.014	0.013	0.013	1.573	0.013	0.566	80	450	100	7901	8156	-6.330	97	7804	112	8044	14251	652305	2.675	119.866	0	0	0
3	20	9	"traC"	"PSLT088"	14060	44160	110	435	450	108	24	65	65	70	38	54	100	98	0	38934	40496	8723	21	110	110	143	204	142	100	100	0	0.010	0.010	0.010	0.009	1.237	0.009	0.920	80	468	100	39194	40771	-6.713	370	38824	385	40386	35986	3239673	10.000	197.809	0	0	0
3	21	9	""	"STM1623"	14250	44150	110	1565	1549	197	12	63	63	69	24	34	100	100	0	13498	13694	1139	8	103	103	136	202	148	100	100	0	0.112	0.109	0.113	0.108	1.168	0.108	0.950	80	477	100	14897	15077	-3.157	1502	13395	1486	13591	123951	1095486	61.667	67.119	0	0	0
3	22	9	"fumB"	"STM4300"	14420	44160	110	3693	3515	881	25	66	66	71	30	42	100	100	0	15190	14877	2692	18	106	106	114	41	35	100	100	0	0.240	0.233	0.239	0.225	1.263	0.233	0.956	80	468	100	18711	18220	-2.056	3627	15084	3449	14771	281235	1190195	114.800	360.073	0	0	0
3	23	9	"phnB"	"STM4288"	14610	44160	110	867	851	159	18	67	67	79	126	159	100	100	0	7078	6919	1126	16	111	111	124	61	49	100	100	0	0.115	0.115	0.114	0.114	1.135	0.114	0.936	80	491	100	7767	7592	-3.122	800	6967	784	6808	68093	553517	6.127	111.393	0	0	0
3	24	9	"nrfD"	"STM4280"	14780	44150	110	989	1453	1226	84	65	65	68	19	27	100	100	0	3848	4612	3321	72	107	107	116	38	32	100	100	0	0.247	0.308	0.279	0.285	1.628	0.309	0.822	80	489	100	4665	5893	-2.017	924	3741	1388	4505	116242	368972	72.895	118.316	0	0	0
3	1	10	"mog"	"STM0008"	10690	44320	110	2365	2202	585	26	67	67	102	361	353	97	93	0	6931	6575	1340	20	103	103	133	226	169	100	100	0	0.337	0.330	0.334	0.316	1.452	0.331	0.907	80	509	100	9126	8607	-1.571	2298	6828	2135	6472	176151	525962	5.817	28.504	0	0	0
3	2	10	""	"STM0273"	10880	44330	100	154	162	53	32	65	65	109	399	366	0	0	0	2511	2480	612	24	103	103	137	249	181	100	100	0	0.037	0.041	0.038	0.038	1.581	0.038	0.603	80	417	100	2497	2474	-4.758	89	2408	97	2377	12942	198396	0.133	9.410	0	0	0
3	3	10	""	"STM0278"	11060	44330	100	80	87	30	34	62	62	68	46	67	17	3	0	3695	4002	1414	35	104	104	110	37	33	100	100	0	0.005	0.006	0.006	0.005	3.060	0.002	0.001	80	396	100	3609	3923	-7.640	18	3591	25	3898	6990	320141	0.413	105.189	0	0	0
3	4	10	""	"STM0287"	11230	44330	110	109	115	32	27	62	62	70	86	122	15	0	0	2713	2823	961	34	101	101	111	69	62	100	100	0	0.018	0.019	0.020	0.017	1.875	0.019	0.570	80	464	100	2659	2775	-5.796	47	2612	53	2722	9187	225836	0.523	39.304	0	0	0
3	5	10	""	"STM0296"	11410	44330	100	67	84	49	58	61	61	63	17	26	33	17	0	1109	1158	355	30	95	95	104	37	35	100	100	0	0.006	0.022	0.016	0.016	4.258	0.022	0.129	80	420	100	1020	1086	-7.401	6	1014	23	1063	6684	92672	1.235	28.486	0	0	0
3	6	10	"ghmA"	"STM0310"	11590	44330	110	1095	1112	397	35	61	61	66	27	40	100	100	0	1577	1523	395	25	99	99	106	41	38	100	100	0	0.700	0.738	0.760	0.684	1.536	0.762	0.917	80	478	100	2512	2475	-0.515	1034	1478	1051	1424	88941	121878	38.741	34.561	0	0	0
3	7	10	"ndh"	"STM1211"	11780	44330	110	531	786	793	100	63	63	67	25	37	98	98	0	2094	2714	2447	90	106	106	115	55	47	100	100	0	0.235	0.277	0.238	0.238	2.285	0.247	0.679	80	504	100	2456	3331	-2.087	468	1988	723	2608	62843	217149	28.760	47.255	0	0	0
3	8	10	"ycfV"	"STM1218"	11960	44340	110	1221	1905	4045	212	64	64	66	16	24	100	100	0	7231	8529	8511	99	106	106	117	54	46	100	100	1	0.162	0.219	0.157	0.168	1.619	0.194	0.205	80	451	100	8282	10264	-2.623	1157	7125	1841	8423	152385	682352	114.938	155.778	0	0	0
3	9	10	"ymfB"	"STM1235"	12130	44340	110	195	213	80	37	65	65	73	38	52	97	83	0	1078	1088	401	36	102	102	111	37	33	100	100	0	0.133	0.150	0.149	0.142	1.563	0.142	0.688	80	532	100	1106	1134	-2.908	130	976	148	986	17079	87008	3.684	26.405	0	0	0
3	10	10	""	"STM1252"	12310	44330	110	306	311	80	25	64	64	68	24	35	100	100	0	7844	7697	1708	22	103	103	113	39	34	100	100	0	0.031	0.033	0.032	0.032	1.347	0.031	0.841	80	479	100	7983	7841	-4.999	242	7741	247	7594	24856	615723	10.125	194.462	0	0	0
3	11	10	""	"STM1265"	12490	44330	110	123	127	41	32	65	65	68	21	30	90	68	0	4638	4505	1001	22	114	114	126	47	37	100	100	0	0.013	0.014	0.013	0.012	1.821	0.014	0.448	80	466	100	4582	4453	-6.285	58	4524	62	4391	10182	360372	2.810	93.170	0	0	0
3	12	10	"yaoF"	"STM1275"	12660	44330	110	248	296	234	79	64	64	68	19	27	95	93	0	797	942	572	60	113	113	123	42	34	100	100	0	0.269	0.280	0.264	0.235	2.332	0.281	0.668	80	453	100	868	1061	-1.894	184	684	232	829	23649	75327	12.000	19.500	0	0	0
3	13	10	"fumC"	"STM1469"	12830	44320	110	12568	12169	2678	22	64	64	81	162	200	100	100	0	15872	16090	1993	12	110	110	132	128	96	100	100	0	0.793	0.758	0.777	0.732	1.347	0.786	0.938	80	440	100	28266	28085	-0.334	12504	15762	12105	15980	973545	1287228	74.617	124.672	0	0	0
3	14	10	"ydgI"	"STM1477"	13010	44320	110	763	760	175	23	63	63	80	161	201	100	98	0	15797	15873	2077	13	113	113	138	132	95	100	100	0	0.045	0.044	0.044	0.043	1.206	0.044	0.881	80	453	100	16384	16457	-4.486	700	15684	697	15760	60804	1269832	4.224	119.205	0	0	0
3	15	10	""	"STM1485"	13190	44340	110	156	163	40	24	63	63	67	27	40	100	90	0	2151	2223	557	25	110	110	130	155	119	100	100	0	0.046	0.047	0.044	0.045	1.506	0.044	0.705	80	467	100	2134	2213	-4.456	93	2041	100	2113	13014	177816	3.556	13.503	0	0	0
3	16	10	""	"STM1490"	13370	44330	110	885	838	219	26	66	66	70	25	35	97	95	0	15870	15535	2755	17	107	107	123	117	95	100	100	0	0.052	0.050	0.051	0.043	2.012	0.050	0.943	80	452	100	16582	16200	-4.267	819	15763	772	15428	67020	1242781	30.720	131.726	0	0	0
3	17	10	""	"STM1499"	13540	44330	110	3025	3025	729	24	66	66	72	42	58	100	100	0	23118	24420	3732	15	110	110	135	204	151	100	100	0	0.129	0.122	0.125	0.116	1.362	0.124	0.945	80	452	100	25967	27269	-2.959	2959	23008	2959	24310	241961	1953609	70.310	119.044	0	0	0
3	18	10	"wzzB"	"STM2079"	13720	44330	110	5914	6001	1560	25	68	68	73	42	57	100	100	0	12418	12880	1586	12	109	109	129	178	137	100	100	0	0.475	0.465	0.473	0.443	1.427	0.475	0.916	80	440	100	18155	18704	-1.074	5846	12309	5933	12771	480069	1030418	141.143	71.635	0	0	0
3	19	10	"nxiA"	"STM2783"	13890	44340	110	436	450	169	37	67	67	72	40	55	98	96	0	8645	8336	1995	23	109	109	120	46	38	100	100	0	0.043	0.047	0.044	0.042	1.779	0.047	0.858	80	452	100	8905	8610	-4.532	369	8536	383	8227	36014	666880	9.450	178.609	0	0	0
3	20	10	"ygaF"	"STM2790"	14080	44330	110	252	253	70	27	64	64	69	38	55	93	92	0	7082	6845	1429	20	104	104	122	117	95	100	100	0	0.027	0.028	0.028	0.026	1.500	0.028	0.878	80	467	100	7166	6930	-5.214	188	6978	189	6741	20216	547593	4.842	57.462	0	0	0
3	21	10	"ygaP"	"STM2798"	14250	44340	110	312	301	78	25	62	62	64	17	26	98	98	0	2768	2735	565	20	99	99	107	31	28	100	100	0	0.094	0.091	0.090	0.085	1.413	0.086	0.867	80	465	100	2919	2875	-3.416	250	2669	239	2636	24097	218793	13.941	84.774	0	0	0
3	22	10	""	"STM4012"	14430	44330	110	130	138	45	32	63	63	66	22	33	92	78	0	10863	11283	2307	20	101	101	112	68	60	100	100	0	0.006	0.007	0.006	0.006	1.644	0.007	0.703	80	479	100	10829	11257	-7.328	67	10762	75	11182	11007	902604	3.273	164.279	0	0	0
3	23	10	""	"STM4031"	14620	44340	110	148	181	124	68	64	64	67	19	28	93	81	0	666	823	571	69	103	103	113	65	57	100	100	0	0.149	0.162	0.145	0.130	2.303	0.153	0.573	80	479	100	647	837	-2.745	84	563	117	720	14516	65856	6.000	10.923	0	0	0
3	24	10	"rhaD"	"STM4045"	14800	44340	110	148	198	170	85	63	63	66	18	27	87	73	0	1871	2693	2636	97	105	105	111	31	27	100	98	0	0.048	0.052	0.051	0.045	2.599	0.048	0.697	80	523	100	1851	2723	-4.377	85	1766	135	2588	15848	215432	7.333	83.290	0	0	0
3	1	11	""	"STM2942"	10700	44490	110	528	522	144	27	66	66	101	361	357	80	5	0	6050	6170	1384	22	103	103	133	226	169	100	100	0	0.078	0.075	0.076	0.072	1.316	0.076	0.240	80	509	100	6409	6523	-3.686	462	5947	456	6067	41752	493577	1.166	26.712	0	0	0
3	2	11	"pyrG"	"STM2953"	10870	44490	110	22156	21973	3725	16	66	66	133	468	351	100	100	0	15205	15025	1899	12	104	104	167	411	246	100	100	0	1.463	1.468	1.480	1.448	1.250	1.507	0.934	80	473	100	37191	36828	0.549	22090	15101	21907	14921	1757845	1202001	46.667	36.151	0	0	0
3	3	11	"ygcY"	"STM2961"	11070	44500	100	397	431	164	38	65	65	125	514	411	11	0	0	5181	5447	1667	30	107	107	185	628	339	100	100	0	0.065	0.069	0.068	0.065	1.457	0.295	0.161	80	413	100	5406	5706	-3.934	332	5074	366	5340	34487	435762	0.595	8.379	0	0	0
3	4	11	"exo"	"STM2972"	11230	44500	110	1301	1265	248	19	64	64	90	407	452	98	92	0	8681	8593	1282	14	104	104	144	500	347	100	100	0	0.144	0.141	0.142	0.139	1.222	0.150	0.658	80	438	100	9814	9690	-2.794	1237	8577	1201	8489	101213	687445	2.887	16.898	0	0	0
3	5	11	"fucI"	"STM2976"	11410	44500	110	2226	2154	481	22	63	63	69	103	149	100	100	0	15833	15512	1982	12	101	101	234	1874	800	100	100	0	0.137	0.136	0.137	0.131	1.291	0.129	0.903	80	466	100	17895	17502	-2.863	2163	15732	2091	15411	172359	1240926	20.243	8.153	0	0	0
3	6	11	"ygdI"	"STM2983"	11590	44500	100	1153	1136	322	28	61	61	70	109	155	100	100	0	852	1176	1636	139	100	100	250	1977	790	5	2	0	1.452	0.999	1.411	1.247	1.798	0.072	0.113	80	420	100	1844	2151	0.538	1092	752	1075	1076	90906	94090	9.780	0.468	0	0	0
3	7	11	"metC"	"STM3161"	11770	44510	100	1018	1023	135	13	62	62	67	28	41	100	100	0	12727	12762	1703	13	107	107	129	212	164	100	100	0	0.076	0.076	0.076	0.076	1.153	0.073	0.930	80	420	100	13576	13616	-3.723	956	12620	961	12655	81873	1020997	34.143	59.590	0	0	0
3	8	11	""	"STM3170"	11950	44500	110	97	101	30	29	64	64	72	30	41	56	16	0	2100	2101	999	47	113	113	120	37	30	100	100	0	0.017	0.019	0.017	0.018	2.163	0.016	0.363	80	490	100	2020	2025	-5.912	33	1987	37	1988	8108	168109	0.967	53.541	0	0	0
3	9	11	"STMF1.3"	"Not LT2a90"	12130	44540	40	179	231	154	66	83	83	128	96	75	50	41	0	259	310	205	66	127	127	129	41	31	66	58	0	0.727	0.809	0.531	0.589	2.060	0.741	0.579	12	68	100	228	331	-0.459	96	132	148	183	2776	3718	1.073	4.415	0	0	0
3	10	11	"yfiO"	"STM2663"	12300	44500	110	2496	2472	738	29	68	68	77	46	59	100	100	0	2664	2637	664	25	113	113	123	61	49	100	100	0	0.952	0.952	0.937	0.934	1.313	0.977	0.896	80	496	100	4979	4928	-0.071	2428	2551	2404	2524	197794	210958	52.065	41.213	0	0	0
3	11	11	"ffh"	"STM2677"	12490	44510	110	6096	6313	1530	24	67	67	75	71	94	100	100	0	10924	11347	1976	17	118	118	128	47	36	100	100	0	0.558	0.556	0.553	0.548	1.212	0.557	0.932	80	465	100	16835	17475	-0.842	6029	10806	6246	11229	505026	907790	87.859	238.702	0	0	0
3	12	11	"yfjG"	"STM2687"	12670	44510	110	1454	1460	648	44	66	66	73	70	95	100	100	0	2588	2525	1051	41	113	113	123	43	34	100	100	0	0.561	0.578	0.594	0.565	1.563	0.550	0.729	80	453	100	3863	3806	-0.834	1388	2475	1394	2412	116762	202023	19.814	55.860	0	0	0
3	13	11	"ybbK"	"STM0501"	12840	44500	110	2240	2181	517	23	66	66	80	156	195	100	100	0	7631	7665	1243	16	122	122	139	95	68	100	100	0	0.290	0.280	0.284	0.273	1.243	0.279	0.939	80	453	100	9683	9658	-1.788	2174	7509	2115	7543	174447	613189	13.468	79.221	0	0	0
3	14	11	"sfbB"	"STM0511"	13010	44500	110	379	383	135	35	64	64	69	22	31	97	95	0	9492	9373	2073	22	133	133	164	187	114	100	100	0	0.034	0.035	0.034	0.032	1.582	0.034	0.747	80	478	100	9674	9559	-4.893	315	9359	319	9240	30617	749872	14.273	49.246	0	0	0
3	15	11	"gip"	"STM0518"	13190	44510	110	268	281	62	22	63	63	66	20	30	100	100	0	9324	9551	1379	14	112	112	143	190	132	100	100	0	0.022	0.023	0.022	0.023	1.233	0.023	0.821	80	453	100	9417	9657	-5.490	205	9212	218	9439	22463	764065	10.750	49.516	0	0	0
3	16	11	"allB"	"STM0523"	13370	44500	110	389	390	81	20	65	65	68	22	32	100	100	0	10834	11150	2189	19	106	106	122	120	98	100	100	0	0.030	0.029	0.029	0.029	1.212	0.029	0.917	80	452	100	11052	11369	-5.049	324	10728	325	11044	31162	891988	14.636	91.900	0	0	0
3	17	11	"allC"	"STM0527"	13550	44510	100	292	285	67	23	65	65	71	45	63	100	95	0	5435	5148	1360	26	105	105	120	179	149	100	100	0	0.043	0.044	0.043	0.043	1.295	0.042	0.862	80	394	100	5557	5263	-4.553	227	5330	220	5043	22781	411808	4.756	28.089	0	0	0
3	18	11	"ppiB"	"STM0536"	13720	44500	110	7019	6823	2170	31	69	69	77	36	46	100	100	0	3817	3834	886	23	108	108	115	31	26	100	100	0	1.874	1.813	1.832	1.767	1.246	1.950	0.917	80	453	100	10659	10480	0.906	6950	3709	6754	3726	545866	306734	187.389	119.968	0	0	0
3	19	11	"slyX"	"STM3454"	13900	44500	110	207	218	95	43	66	66	72	26	36	100	96	0	551	577	226	39	108	108	117	36	30	100	100	0	0.318	0.324	0.305	0.312	1.421	0.306	0.773	80	453	100	584	621	-1.652	141	443	152	469	17412	46186	5.615	12.778	0	0	0
3	20	11	"mglB"	"STM2190"	14080	44510	110	8434	7640	2314	30	62	62	64	17	26	100	100	0	4104	3915	823	21	101	101	108	31	28	100	100	0	2.091	1.987	2.007	1.874	1.347	2.085	0.951	80	438	100	12375	11392	1.064	8372	4003	7578	3814	611210	313162	445.647	122.806	0	0	0
3	21	11	""	"STM2198"	14250	44510	110	363	373	77	20	61	61	63	18	28	100	100	0	13259	13484	1390	10	98	98	103	24	23	100	100	0	0.023	0.023	0.023	0.023	1.257	0.022	0.866	80	464	100	13463	13698	-5.446	302	13161	312	13386	29868	1078692	17.222	557.542	0	0	0
3	22	11	"rsuA"	"STM2222"	14440	44510	110	731	769	186	24	60	60	61	14	22	100	100	0	6163	6352	1237	19	94	94	100	50	50	100	100	0	0.111	0.113	0.111	0.112	1.141	0.111	0.941	80	465	100	6740	6967	-3.177	671	6069	709	6258	61558	508157	50.571	125.040	0	0	0
3	23	11	"yejM"	"STM2228"	14610	44510	100	1303	1204	314	26	60	60	63	16	25	100	100	0	8373	7764	2102	27	93	93	98	26	26	100	100	0	0.150	0.149	0.149	0.149	1.313	0.144	0.948	80	382	100	9523	8815	-2.736	1243	8280	1144	7671	96281	621134	71.313	294.846	0	0	0
3	24	11	""	"STM2237"	14790	44510	110	96	100	28	28	61	61	63	16	25	78	52	0	2181	2313	805	34	105	105	112	32	28	100	100	0	0.017	0.018	0.018	0.014	2.039	0.017	0.480	80	511	100	2111	2247	-5.890	35	2076	39	2208	7964	185012	2.313	68.781	0	0	0
3	1	12	"phoP"	"STM1231"	10690	44680	100	7287	7320	1543	21	65	65	73	46	63	100	100	0	2983	2830	733	25	98	98	105	35	33	100	100	0	2.503	2.656	2.504	2.775	1.410	2.705	0.907	80	462	100	10107	9987	1.324	7222	2885	7255	2732	585605	226407	157.543	77.857	0	0	0
3	2	12	"phoP"	"STM1231"	10870	44680	110	12919	12125	2792	23	65	65	85	220	258	100	100	0	5072	4835	968	20	97	97	108	73	67	100	100	0	2.584	2.545	2.562	2.525	1.167	2.569	0.961	80	504	100	17829	16798	1.369	12854	4975	12060	4738	969990	386796	54.727	64.753	0	0	0
3	3	12	"phoQ"	"STM1230"	11060	44680	110	838	857	219	25	64	64	67	22	32	100	100	0	1579	1615	382	23	99	99	104	29	27	100	100	0	0.523	0.523	0.525	0.523	1.216	0.515	0.893	80	492	100	2254	2309	-0.935	774	1480	793	1516	68563	129168	35.909	52.103	0	0	0
3	4	12	"phoQ"	"STM1230"	11240	44680	100	3000	2915	821	28	63	63	64	17	26	100	100	0	5913	5440	1431	26	98	98	103	26	25	100	100	0	0.505	0.534	0.537	0.532	1.185	0.527	0.960	80	432	100	8752	8194	-0.985	2937	5815	2852	5342	233168	435221	167.706	205.269	0	0	0
3	5	12	"phoQ"	"STM1230"	11420	44680	110	1799	1798	438	24	63	63	64	15	23	100	100	0	3318	3316	747	22	101	101	106	27	25	100	100	0	0.540	0.540	0.523	0.536	1.242	0.548	0.899	80	480	100	4953	4950	-0.890	1736	3217	1735	3215	143875	265282	115.600	118.889	0	0	0
3	6	12	"hupA"	"STM4170"	11600	44680	100	3851	3695	1658	44	63	63	66	15	22	100	100	0	606	617	186	30	101	101	105	26	24	100	100	0	7.501	7.039	7.602	6.733	1.550	8.016	0.834	80	438	100	4293	4148	2.907	3788	505	3632	516	295625	49367	241.933	19.692	0	0	0
3	7	12	"sopB"	"STM1091"	11760	44680	110	12733	12700	2484	19	65	65	157	723	460	100	100	0	16614	16653	3834	23	104	104	256	1108	432	100	100	0	0.767	0.763	0.755	0.775	1.255	0.753	0.939	80	451	100	29178	29184	-0.382	12668	16510	12635	16549	1015983	1332279	17.349	14.799	0	0	0
3	8	12	"pipC"	"STM0375"	11950	44680	110	1164	1221	527	43	67	67	151	692	458	85	26	0	1801	1874	692	36	112	112	248	1055	425	86	22	0	0.649	0.655	0.656	0.638	1.267	0.678	0.914	80	492	100	2786	2916	-0.623	1097	1689	1154	1762	97649	149922	1.546	1.541	0	0	0
3	9	12	"pipC"	"STM0375"	12130	44670	110	1526	1418	435	30	65	65	69	29	42	100	100	0	2514	2299	591	25	107	107	116	44	37	100	100	0	0.607	0.617	0.622	0.604	1.197	0.617	0.945	80	488	100	3868	3545	-0.720	1461	2407	1353	2192	113442	183887	46.517	49.614	0	0	0
3	10	12	"ssrB"	"STM1391"	12310	44670	110	329	330	91	27	66	66	68	19	27	100	100	0	4276	4204	1116	26	112	112	121	43	35	100	100	0	0.063	0.065	0.066	0.063	1.282	0.066	0.835	80	465	100	4427	4356	-3.985	263	4164	264	4092	26373	336325	13.789	94.953	0	0	0
3	11	12	"ssrB"	"STM1391"	12480	44670	110	346	335	97	28	67	67	69	17	24	100	100	0	4344	4242	1325	31	117	117	128	52	40	100	100	0	0.066	0.065	0.064	0.064	1.312	0.063	0.907	80	463	100	4506	4393	-3.921	279	4227	268	4125	26818	339324	15.647	79.115	0	0	0
3	12	12	"ssrB"	"STM1391"	12670	44680	110	319	317	62	19	69	69	72	19	26	100	100	0	3867	3954	703	17	118	118	130	51	39	100	100	0	0.067	0.065	0.065	0.063	1.322	0.063	0.891	80	465	100	3999	4084	-3.907	250	3749	248	3836	25328	316330	12.895	74.980	0	0	0
3	13	12	"lrp"	"STM0959"	12840	44680	110	8095	7782	2420	31	67	67	71	20	28	100	100	0	3907	3843	821	21	119	119	130	44	33	100	100	0	2.119	2.072	2.107	1.981	1.293	2.183	0.950	80	466	100	11816	11439	1.084	8028	3788	7715	3724	622534	307443	385.550	84.386	0	0	0
3	14	12	"lrp"	"STM0959"	13020	44690	110	8887	8575	2014	23	67	67	71	23	32	100	100	0	4324	4175	1054	25	120	120	148	171	115	100	100	0	2.098	2.098	2.059	2.125	1.297	2.105	0.951	80	479	100	13024	12563	1.069	8820	4204	8508	4055	686017	334024	369.739	23.550	0	0	0
3	15	12	"gyrA"	"STM2272"	13200	44680	110	2266	2246	502	22	66	66	68	20	29	100	100	0	3039	3178	801	25	108	108	119	65	54	100	100	0	0.751	0.710	0.750	0.702	1.361	0.724	0.848	80	454	100	5131	5250	-0.414	2200	2931	2180	3070	179669	254264	108.900	47.062	0	0	0
3	16	12	"gyrA"	"STM2272"	13370	44670	110	4982	5033	929	18	66	66	70	36	51	100	100	0	6911	6964	1061	15	112	112	119	47	39	100	100	0	0.723	0.725	0.712	0.722	1.171	0.722	0.922	80	465	100	11715	11819	-0.468	4916	6799	4967	6852	402627	557154	137.861	145.638	0	0	0
3	17	12	"csrA"	"STM2826"	13550	44670	100	697	857	695	81	69	69	74	38	51	100	100	0	302	361	239	66	113	113	123	54	43	86	65	0	3.323	3.177	3.303	3.590	2.181	3.600	0.619	80	438	100	817	1036	1.732	628	189	788	248	68567	28906	20.605	4.407	0	0	0
3	18	12	"csrA"	"STM2826"	13730	44680	110	1580	1976	1153	58	74	74	82	35	42	100	100	0	617	705	352	49	113	113	120	36	30	100	100	0	2.988	3.213	3.161	3.147	1.609	3.532	0.770	80	480	100	2010	2494	1.579	1506	504	1902	592	158105	56423	54.114	16.250	0	0	0
3	19	12	"yhhP"	"STM3578"	13910	44680	100	226	233	70	30	67	67	72	26	36	98	98	0	1655	1588	415	26	108	108	117	34	29	100	100	0	0.103	0.112	0.108	0.108	1.429	0.108	0.786	80	420	100	1706	1646	-3.282	159	1547	166	1480	18625	127037	6.192	43.265	0	0	0
3	20	12	"yhhP"	"STM3578"	14080	44670	110	142	145	38	26	63	63	65	20	30	97	86	0	836	824	203	24	100	100	110	49	44	100	100	0	0.107	0.113	0.107	0.105	1.545	0.110	0.716	80	452	100	815	806	-3.220	79	736	82	724	11585	65907	4.000	14.571	0	0	0
3	21	12	"yhhP"	"STM3578"	14260	44690	110	182	190	59	31	63	63	66	21	31	100	96	0	1172	1235	543	43	102	102	111	48	43	100	100	0	0.111	0.112	0.112	0.112	1.506	0.102	0.619	80	455	100	1189	1260	-3.169	119	1070	127	1133	15210	98770	5.905	23.417	0	0	0
3	22	12	"topA"	"STM1714"	14430	44680	100	2116	2091	430	20	59	59	62	18	29	100	100	0	6398	6312	1108	17	94	94	102	35	34	100	100	0	0.326	0.327	0.332	0.323	1.223	0.318	0.922	80	408	100	8361	8250	-1.616	2057	6304	2032	6218	167266	504951	112.722	177.429	0	0	0
3	23	12	"topA"	"STM1714"	14610	44670	110	316	371	194	52	56	56	58	15	25	100	100	0	926	1006	458	45	90	90	94	23	24	100	100	0	0.311	0.344	0.312	0.327	1.547	0.340	0.789	80	452	100	1096	1231	-1.685	260	836	315	916	29664	80448	20.867	39.652	0	0	0
3	24	12	"fur"	"STM0693"	14780	44690	110	1616	1543	499	32	59	59	63	20	31	100	100	0	2691	2544	728	28	104	104	111	35	31	100	100	0	0.602	0.608	0.608	0.599	1.213	0.604	0.927	80	498	100	4144	3924	-0.733	1557	2587	1484	2440	123434	203520	74.000	69.514	0	0	0
3	1	13	"ctrl-buffer"	"ctrl-buffer"	10700	44850	100	62	69	29	42	61	61	68	42	61	10	3	0	95	112	69	61	94	94	101	30	29	18	7	0	1.000	0.444	0.750	0.836	3.055	0.406	0.221	80	452	100	2	26	0.000	1	1	8	18	5503	8941	0.024	0.367	-50	0	0
3	2	13	"ctrl-buffer"	"ctrl-buffer"	10880	44860	100	60	62	15	24	62	62	65	22	33	12	0	0	99	107	30	28	95	95	102	28	27	32	10	0	-0.500	0.000	0.570	0.538	3.856	0.278	0.036	80	420	100	2	12	Error	-2	4	0	12	4971	8541	-0.136	0.179	-50	0	0
3	3	13	"ctrl-buffer"	"ctrl-buffer"	11050	44860	100	61	64	18	28	62	62	65	16	24	17	6	0	94	110	54	49	95	95	100	27	27	18	13	0	1.000	0.133	0.636	0.585	3.790	0.183	0.120	80	420	100	-2	17	0.000	-1	-1	2	15	5153	8795	-0.062	0.370	-50	0	0
3	4	13	"ctrl-buffer"	"ctrl-buffer"	11230	44860	100	57	62	22	35	60	60	62	17	27	11	2	0	96	108	40	37	95	95	102	29	28	22	8	0	-3.000	0.154	0.800	0.652	3.261	0.201	0.091	80	432	100	-2	15	Error	-3	1	2	13	4966	8646	0.000	0.207	-50	0	0
3	5	13	"ctrl-buffer"	"ctrl-buffer"	11410	44860	100	60	61	15	24	61	61	63	15	23	13	3	0	95	101	32	31	99	99	106	31	29	11	2	0	0.250	0.000	0.699	0.637	3.216	0.184	0.093	80	452	100	-5	2	-2.000	-1	-4	0	2	4904	8071	-0.133	-0.161	-50	0	0
3	6	13	"ctrl-buffer"	"ctrl-buffer"	11610	44880	50	131	127	23	18	64	64	67	17	25	100	83	0	244	244	85	34	110	110	116	34	29	100	66	0	0.500	0.470	0.468	0.534	1.734	0.326	0.442	12	104	100	201	197	-1.000	67	134	63	134	1527	2923	3.529	3.765	0	0	0
3	7	13	"ctrl-buffer"	"ctrl-buffer"	11760	44860	100	68	71	21	29	63	63	86	382	444	0	0	0	114	125	43	34	102	102	123	256	208	0	0	0	0.417	0.348	0.482	0.517	4.220	0.248	0.136	80	440	100	17	31	-1.263	5	12	8	23	5689	10014	-0.039	0.008	-50	0	0
3	8	13	"ctrl-buffer"	"ctrl-buffer"	11940	44860	100	59	65	22	33	64	64	67	21	31	12	1	0	104	110	30	27	105	105	114	41	35	13	0	0	5.000	0.200	0.634	0.645	3.947	0.154	0.033	80	442	100	-6	6	2.322	-5	-1	1	5	5201	8810	-0.095	-0.098	-50	0	0
3	9	13	"ctrl-buffer"	"ctrl-buffer"	12120	44860	100	62	65	24	36	63	63	65	17	26	16	5	0	95	108	39	36	107	107	114	39	34	13	6	0	0.083	2.000	0.500	0.458	3.537	0.196	0.124	80	442	100	-13	3	-3.585	-1	-12	2	1	5201	8619	0.000	-0.154	-50	0	0
3	10	13	"ctrl-buffer"	"ctrl-buffer"	12300	44860	100	67	74	29	39	62	62	66	18	27	27	11	0	112	123	44	35	110	110	121	56	46	11	1	0	2.500	0.923	0.806	0.953	3.385	0.152	0.068	80	430	100	7	25	1.322	5	2	12	13	5902	9872	0.444	0.036	-50	0	0
3	11	13	"ctrl-buffer"	"ctrl-buffer"	12470	44860	100	65	95	178	187	64	64	69	31	44	11	6	0	119	144	120	83	112	112	121	45	37	18	6	0	0.143	0.969	0.652	0.733	3.573	1.493	0.474	80	430	100	8	63	-2.807	1	7	31	32	7595	11534	0.839	0.511	-50	0	0
3	12	13	"ctrl-buffer"	"ctrl-buffer"	12650	44860	100	64	69	24	34	66	66	69	19	27	17	7	0	102	118	46	38	110	110	122	52	42	15	5	0	0.250	0.375	0.547	0.531	2.930	0.231	0.138	80	432	100	-10	11	-2.000	-2	-8	3	8	5521	9401	0.000	-0.077	-50	0	0
3	13	13	"ctrl-buffer"	"ctrl-buffer"	12830	44860	100	63	66	23	34	67	67	71	20	28	11	5	0	105	116	56	48	109	109	121	52	42	8	3	0	1.000	-0.143	0.695	0.564	4.397	0.183	0.095	80	432	100	-8	6	0.000	-4	-4	-1	7	5290	9288	-0.250	-0.096	-50	0	0
3	14	13	"ctrl-buffer"	"ctrl-buffer"	13010	44860	100	71	82	42	51	66	66	71	24	33	25	12	0	127	145	70	48	110	110	117	37	31	32	12	0	0.294	0.457	0.577	0.574	2.730	0.372	0.255	80	408	100	22	51	-1.766	5	17	16	35	6571	11585	0.458	0.757	-50	0	0
3	15	13	"ctrl-buffer"	"ctrl-buffer"	13190	44860	100	65	77	61	79	66	66	73	39	53	7	5	0	105	118	53	44	109	109	121	56	46	8	2	0	0.250	1.222	0.684	0.678	3.817	0.887	0.310	80	403	100	-5	20	-2.000	-1	-4	11	9	6128	9443	0.103	-0.054	-50	0	0
3	16	13	"ctrl-buffer"	"ctrl-buffer"	13360	44860	100	56	58	16	27	67	67	79	129	163	0	0	0	95	98	22	22	113	113	129	104	80	0	0	0	0.611	0.600	0.655	0.668	3.026	0.609	0.111	80	460	100	-29	-24	-0.710	-11	-18	-9	-15	4616	7864	-0.163	-0.298	-50	0	0
3	17	13	"ctrl-buffer"	"ctrl-buffer"	13540	44900	50	66	79	31	39	66	66	71	23	32	25	16	0	148	174	86	49	108	108	113	40	35	50	41	0	0.000	0.197	0.381	0.377	1.775	0.204	0.351	12	104	100	40	79	Error	0	40	13	66	947	2090	0.348	1.525	0	0	0
3	18	13	"ctrl-buffer"	"ctrl-buffer"	13720	44860	100	60	68	43	63	70	70	75	34	45	5	3	0	102	113	52	46	106	106	116	45	38	10	3	0	2.500	-0.286	0.789	0.784	2.834	0.417	0.225	80	462	100	-14	5	1.322	-10	-4	-2	7	5440	9061	-0.206	-0.067	-50	0	0
3	19	13	"ctrl-buffer"	"ctrl-buffer"	13900	44860	100	66	71	34	47	67	67	71	32	45	8	2	0	106	129	97	75	107	107	112	31	27	22	8	0	1.000	0.182	0.491	0.503	3.819	0.346	0.120	80	443	100	-2	26	0.000	-1	-1	4	22	5662	10300	0.000	0.548	-50	0	0
3	20	13	"ctrl-buffer"	"ctrl-buffer"	14070	44860	100	60	65	24	36	63	63	66	19	28	11	2	0	101	115	41	35	107	107	116	49	42	11	5	0	0.500	0.250	0.711	0.600	3.318	0.177	0.064	80	430	100	-9	10	-1.000	-3	-6	2	8	5163	9222	-0.053	-0.020	-50	0	0
3	21	13	"ctrl-buffer"	"ctrl-buffer"	14250	44860	100	61	69	32	46	63	63	65	17	26	16	6	0	110	118	44	37	107	107	116	50	43	12	5	0	-0.667	0.545	0.703	0.625	3.011	0.365	0.269	80	420	100	1	17	Error	-2	3	6	11	5490	9416	0.235	0.040	-50	0	0
3	22	13	"ctrl-buffer"	"ctrl-buffer"	14430	44860	100	62	67	22	32	62	62	66	21	31	15	5	0	116	133	86	64	101	101	111	38	34	25	8	0	0.000	0.156	0.462	0.471	2.498	0.221	0.334	80	432	100	15	37	Error	0	15	5	32	5375	10609	0.048	0.579	-50	0	0
3	23	13	"ctrl-buffer"	"ctrl-buffer"	14610	44860	100	57	58	13	22	60	60	63	20	31	6	0	0	99	104	25	24	99	99	105	34	32	15	2	0	100000.000	-0.400	0.571	0.693	2.718	0.197	0.130	80	430	100	-3	3	16.610	-3	0	-2	5	4611	8301	-0.250	-0.029	-50	0	0
3	24	13	"ctrl-buffer"	"ctrl-buffer"	14780	44860	100	60	63	20	31	64	64	70	41	58	5	0	0	106	125	55	44	106	106	132	312	236	0	0	0	100000.000	-0.053	0.615	0.620	3.256	0.108	0.720	80	440	100	-4	18	16.610	-4	0	-1	19	5074	9996	-0.171	-0.022	-50	0	0
3	1	14	"ynfA"	"STM1504"	10680	45030	110	267	1401	6157	439	61	61	66	30	45	97	95	0	5654	5916	3044	51	96	96	105	40	38	100	100	0	0.037	0.230	0.037	0.043	3.013	3.881	0.082	80	569	100	5764	7160	-4.754	206	5558	1340	5820	112065	473278	44.500	145.275	0	0	0
3	2	14	""	"STM3654"	10860	45040	100	89	99	38	38	61	61	64	17	26	73	35	0	1512	1817	1106	60	100	100	108	33	30	100	100	0	0.020	0.022	0.022	0.018	2.207	0.020	0.263	80	464	100	1440	1755	-5.656	28	1412	38	1717	7911	145357	2.059	51.788	0	0	0
3	3	14	"yeiP"	"STM2211"	11040	45040	110	2795	2858	464	16	61	61	65	34	52	100	100	0	7565	7671	1044	13	97	97	103	29	28	100	100	0	0.366	0.369	0.366	0.368	1.109	0.360	0.937	80	536	100	10202	10371	-1.450	2734	7468	2797	7574	228679	613702	82.147	260.966	0	0	0
3	4	14	"yfaE"	"STM2279"	11230	45040	110	293	309	107	34	61	61	65	35	53	100	100	0	965	1030	410	39	94	94	103	32	31	100	100	0	0.266	0.265	0.279	0.263	1.448	0.244	0.822	80	523	100	1103	1184	-1.909	232	871	248	936	24720	82431	6.971	28.969	0	0	0
3	5	14	""	"STM4111"	11400	45030	110	104	110	40	36	60	60	61	14	22	83	66	0	292	316	173	54	96	96	101	28	27	82	76	0	0.224	0.227	0.260	0.254	2.364	0.172	0.528	80	510	100	240	270	-2.155	44	196	50	220	8791	25259	3.500	7.679	0	0	0
3	6	14	""	"STM4140"	11590	45040	110	88	104	53	50	59	59	61	16	26	68	38	0	363	503	432	85	97	97	103	29	28	92	88	0	0.109	0.111	0.118	0.103	2.807	0.088	0.431	80	542	100	295	451	-3.197	29	266	45	406	8328	40234	2.688	13.793	0	0	0
3	7	14	"ssaS"	"STM1420"	11760	45040	100	63	72	44	61	59	59	62	18	29	22	11	0	328	712	1033	145	99	99	107	34	31	85	73	0	0.017	0.021	0.028	0.040	4.919	0.021	0.068	80	452	100	233	626	-5.839	4	229	13	613	5767	56963	0.556	17.794	0	0	0
3	8	14	"nrdH"	"STM2805"	11930	45040	80	60	80	41	51	61	61	64	21	32	34	26	0	373	1225	1622	132	100	100	108	36	33	73	71	0	-0.004	0.017	0.031	0.075	8.277	0.021	0.550	52	320	100	272	1144	Error	-1	273	19	1125	4173	63686	0.762	31.028	0	0	0
3	9	14	"fimI"	"STM0544"	12120	45040	100	74	108	79	73	62	62	64	19	29	42	27	0	386	1196	1705	142	104	104	114	52	45	86	72	0	0.043	0.042	0.055	0.057	4.656	0.038	0.625	80	482	100	294	1138	-4.555	12	282	46	1092	8639	95717	2.316	20.808	0	0	0
3	10	14	"aroA"	"STM0978"	12300	45040	110	1525	1625	494	30	62	62	66	27	40	100	100	0	4945	5028	1398	27	104	104	117	61	52	100	100	0	0.302	0.317	0.331	0.315	1.336	0.308	0.865	80	510	100	6304	6487	-1.726	1463	4841	1563	4924	129970	402273	57.741	80.508	0	0	0
3	11	14	"dam"	"STM3484"	12470	45040	110	272	390	342	87	62	62	68	29	42	92	85	0	701	1026	958	93	107	107	113	36	31	97	95	0	0.354	0.357	0.323	0.335	2.515	0.327	0.789	80	496	100	804	1247	-1.500	210	594	328	919	31165	82082	11.103	25.361	0	0	0
3	12	14	"pduW"	"STM2057"	12640	45040	110	131	168	119	70	64	64	68	20	29	71	62	0	3665	4070	3552	87	110	110	119	49	41	100	98	0	0.019	0.026	0.022	0.022	2.770	0.026	0.727	80	510	100	3622	4064	-5.730	67	3555	104	3960	13429	325620	5.000	80.633	0	0	0
3	13	14	""	"STM2695"	12820	45040	110	404	397	56	14	65	65	68	19	27	100	100	0	12875	12858	1985	15	110	110	123	58	47	100	100	0	0.027	0.026	0.027	0.026	1.175	0.025	0.910	80	524	100	13104	13080	-5.235	339	12765	332	12748	31778	1028606	17.316	219.569	0	0	0
3	14	14	"yajR"	"STM0436"	13000	45030	110	1116	1111	207	18	64	64	68	20	29	100	100	0	8512	8384	1386	16	109	109	120	49	40	100	100	0	0.125	0.127	0.126	0.126	1.207	0.122	0.939	80	492	100	9455	9322	-2.998	1052	8403	1047	8275	88917	670703	52.150	168.653	0	0	0
3	15	14	""	"STM0564"	13180	45040	120	427	396	138	34	67	67	71	34	47	94	90	0	15136	13565	5020	37	112	112	125	55	44	100	100	0	0.024	0.024	0.024	0.024	1.842	0.024	0.880	120	586	100	15384	13782	-5.383	360	15024	329	13453	47532	1627818	9.559	244.364	0	0	0
3	16	14	""	"STM0351"	13350	45040	100	98	103	27	26	67	67	82	135	164	0	0	0	5628	5387	1607	29	113	113	137	118	86	100	100	0	0.006	0.007	0.007	0.006	2.065	0.007	0.398	80	442	100	5546	5310	-7.475	31	5515	36	5274	8206	430957	0.156	44.492	0	0	0
3	17	14	"dsrB"	"STM1983"	13540	45050	110	644	862	646	74	67	67	73	26	35	100	100	0	1702	2139	1323	61	108	108	120	48	40	100	100	0	0.362	0.391	0.363	0.368	1.434	0.400	0.840	80	533	100	2171	2826	-1.466	577	1594	795	2031	68997	171114	30.346	42.063	0	0	0
3	18	14	"yeiE"	"STM2201"	13710	45040	110	2261	2343	480	20	67	67	70	22	31	100	100	0	11107	11368	1889	16	108	108	122	80	65	100	100	0	0.199	0.202	0.206	0.200	1.146	0.201	0.945	80	538	100	13193	13536	-2.326	2194	10999	2276	11260	187472	909415	103.318	140.575	0	0	0
3	19	14	"recB"	"STM2994"	13880	45030	50	186	194	56	28	62	62	66	18	27	100	100	0	1005	939	262	27	107	107	123	127	103	100	100	0	0.138	0.159	0.148	0.154	1.629	0.138	0.596	12	104	100	1022	964	-2.856	124	898	132	832	2330	11263	7.111	6.425	0	0	0
3	20	14	"EMPTY"	"EMPTY"	14070	45040	100	68	70	20	28	67	67	70	22	31	16	5	0	111	127	61	48	110	110	120	38	31	17	7	0	1.000	0.176	0.500	0.407	3.765	0.184	0.115	80	496	100	2	20	0.000	1	1	3	17	5627	10198	0.000	0.184	-75	0	0
3	21	14	"EMPTY"	"EMPTY"	14250	45040	100	66	68	22	32	62	62	66	20	30	16	5	0	119	125	52	41	105	105	117	48	41	15	3	0	0.286	0.300	0.472	0.493	2.857	0.031	0.018	80	464	100	18	26	-1.807	4	14	6	20	5414	10001	0.100	0.167	-75	0	0
3	22	14	"EMPTY"	"EMPTY"	14430	45040	100	64	66	16	24	61	61	65	19	29	10	6	0	100	109	31	28	106	106	113	46	40	12	1	0	-0.500	1.667	0.551	0.558	3.882	0.266	0.095	80	464	100	-3	8	Error	3	-6	5	3	5256	8689	0.053	-0.087	-75	0	0
3	23	14	"EMPTY"	"EMPTY"	14610	45040	100	64	68	25	36	61	61	65	20	30	18	5	0	107	107	26	24	102	102	109	35	32	7	3	0	0.600	1.400	0.692	0.754	4.261	0.257	0.101	80	452	100	8	12	-0.737	3	5	7	5	5411	8550	0.150	-0.057	-75	0	0
3	24	14	"EMPTY"	"EMPTY"	14780	45040	100	65	67	15	22	67	67	70	22	31	7	0	0	136	143	50	34	113	113	126	52	41	21	8	0	-0.087	0.000	0.396	0.324	3.171	0.166	0.149	80	484	100	21	30	Error	-2	23	0	30	5379	11455	-0.136	0.327	-75	0	0
4	1	1	"yjiX"	"STM4531"	15210	42710	120	94	122	79	64	63	63	65	17	26	65	43	0	225	302	224	74	101	101	106	29	27	80	73	0	0.250	0.294	0.284	0.285	3.811	0.264	0.460	120	674	100	155	260	-2.000	31	124	59	201	14633	36194	3.353	6.759	0	0	0
4	2	1	"yhjG"	"STM3610"	15380	42700	110	486	938	1230	131	63	63	74	76	102	86	80	0	907	1342	1515	112	101	101	121	150	123	85	72	0	0.525	0.705	0.692	0.659	2.310	0.746	0.785	80	495	100	1229	2116	-0.930	423	806	875	1241	75018	107360	11.368	8.140	0	0	0
4	3	1	"mtlD"	"STM3686"	15570	42720	120	3440	3382	1353	40	60	60	71	72	101	100	99	0	7912	7294	3037	41	97	97	117	145	123	98	97	0	0.433	0.462	0.451	0.505	1.705	0.442	0.912	120	570	100	11195	10519	-1.209	3380	7815	3322	7197	405833	875298	45.986	49.497	0	0	0
4	4	1	"ptsN"	"STM3322"	15750	42710	120	558	668	472	70	61	61	64	19	29	95	90	0	604	741	538	72	96	96	101	31	30	98	94	0	0.978	0.941	0.994	0.883	2.589	0.894	0.563	120	554	100	1005	1252	-0.032	497	508	607	645	80171	88932	31.789	20.645	0	0	0
4	5	1	"yqjK"	"STM3231"	15930	42710	120	204	251	152	60	58	58	61	17	27	97	95	0	354	494	350	70	95	95	100	31	31	96	95	0	0.564	0.484	0.494	0.508	2.301	0.373	0.525	120	555	100	405	592	-0.827	146	259	193	399	30146	59295	11.176	12.710	0	0	0
4	6	1	"yggT"	"STM3101"	16110	42710	120	539	605	319	52	58	58	60	15	25	100	100	0	1524	1817	1029	56	94	94	98	24	24	98	98	0	0.336	0.317	0.317	0.341	1.797	0.291	0.845	120	555	100	1911	2270	-1.572	481	1430	547	1723	72562	218051	36.333	71.625	0	0	0
4	7	1	"hscC"	"STM0659"	16290	42710	120	1073	1018	247	24	58	58	60	17	28	98	97	0	15423	14974	2725	18	98	98	105	35	33	100	100	0	0.066	0.065	0.066	0.059	1.751	0.065	0.960	120	554	100	16340	15836	-3.916	1015	15325	960	14876	122216	1796926	56.353	424.829	0	0	0
4	8	1	"ubiF"	"STM0671"	16470	42710	120	1228	1164	366	31	58	58	61	17	27	100	99	0	6405	6160	1623	26	105	105	120	115	95	100	100	0	0.186	0.183	0.185	0.175	1.552	0.179	0.906	120	540	100	7470	7161	-2.429	1170	6300	1106	6055	139648	739195	64.882	52.522	0	0	0
4	9	1	"nagA"	"STM0683"	16640	42710	120	3084	2983	662	22	58	58	61	18	29	99	99	0	9642	9447	1886	19	99	99	128	238	185	100	100	0	0.317	0.313	0.313	0.300	1.550	0.309	0.954	120	554	100	12569	12273	-1.657	3026	9543	2925	9348	357921	1133634	162.333	39.155	0	0	0
4	10	1	"ybfM"	"STM0687"	16830	42720	120	409	428	162	37	56	56	58	16	27	100	99	0	2293	2322	806	34	94	94	99	26	26	100	100	0	0.161	0.167	0.166	0.163	1.573	0.158	0.853	120	486	100	2552	2600	-2.639	353	2199	372	2228	51368	278624	23.125	85.500	0	0	0
4	11	1	"apeE"	"STM0570"	17000	42710	120	259	264	102	38	54	54	55	14	25	95	95	0	2123	2108	851	40	91	91	97	26	26	99	98	0	0.101	0.104	0.107	0.101	1.692	0.100	0.850	120	529	100	2237	2227	-3.309	205	2032	210	2017	31732	252983	14.929	77.346	0	0	0
4	12	1	"ahpF"	"STM0609"	17180	42720	120	544	807	733	90	55	55	56	14	25	100	100	0	1973	3169	2931	92	92	92	100	32	32	100	99	0	0.260	0.244	0.256	0.252	1.776	0.219	0.760	120	523	100	2370	3829	-1.944	489	1881	752	3077	96895	380276	53.643	95.906	0	0	0
4	13	1	"dlhH"	"STM3967"	17340	42720	110	3524	3538	746	21	58	58	128	421	328	100	100	0	10033	9828	1847	18	97	97	282	1054	373	100	100	0	0.349	0.358	0.356	0.356	1.171	0.354	0.952	80	451	100	13402	13211	-1.519	3466	9936	3480	9731	283060	786203	8.100	9.057	0	0	0
4	14	1	"yigM"	"STM3963"	17530	42730	120	1502	1426	489	34	57	57	117	387	330	97	85	0	11772	11467	3922	34	94	94	249	970	389	98	97	0	0.124	0.120	0.118	0.123	1.513	0.118	0.831	120	536	100	13123	12742	-3.015	1445	11678	1369	11373	171091	1376004	3.382	11.565	0	0	0
4	15	1	"rhtC"	"STM3959"	17710	42730	120	793	773	186	24	56	56	57	14	24	100	100	0	5745	5487	1741	31	91	91	96	22	22	100	100	0	0.130	0.133	0.137	0.143	1.701	0.123	0.891	120	494	100	6391	6113	-2.940	737	5654	717	5396	92751	658418	51.143	245.045	0	0	0
4	16	1	"rarD"	"STM3955"	17890	42720	120	1637	1623	433	26	53	53	55	13	23	100	100	0	12950	12777	1929	15	88	88	91	21	23	100	100	0	0.123	0.124	0.124	0.115	1.485	0.125	0.947	120	508	100	14446	14259	-3.021	1584	12862	1570	12689	194780	1533180	120.615	604.095	0	0	0
4	17	1	"uvrD"	"STM3951"	18060	42720	120	242	313	250	79	54	54	56	14	25	97	92	0	904	1256	1141	90	84	84	89	25	28	100	100	0	0.229	0.221	0.235	0.213	2.291	0.191	0.736	120	510	100	1008	1431	-2.125	188	820	259	1172	37567	150670	18.357	46.680	0	0	0
4	18	1	"dapF"	"STM3947"	18240	42710	120	2302	2190	795	36	56	56	61	25	40	99	98	0	4192	4034	1219	30	88	88	97	40	41	100	100	0	0.547	0.541	0.533	0.498	1.653	0.547	0.912	120	541	100	6350	6080	-0.870	2246	4104	2134	3946	262774	484074	85.160	98.425	0	0	0
4	19	1	"fklB"	"STM4397"	18420	42720	120	424	631	613	97	58	58	63	26	41	96	90	0	682	997	863	86	91	91	101	42	41	94	90	0	0.619	0.632	0.661	0.602	2.334	0.638	0.662	120	516	100	957	1479	-0.691	366	591	573	906	75755	119690	21.846	21.333	0	0	0
4	20	1	"ytfK"	"STM4406"	18590	42720	120	119	155	124	80	54	54	56	16	28	81	75	0	183	256	201	78	85	85	91	26	28	88	73	0	0.663	0.591	0.655	0.643	2.429	0.610	0.449	120	520	100	163	272	-0.592	65	98	101	171	18594	30769	6.188	6.346	0	0	0
4	21	1	""	"STM4417"	18770	42720	120	171	185	111	60	52	52	55	19	34	93	87	0	634	662	397	59	82	82	89	31	34	98	97	0	0.216	0.229	0.237	0.219	1.652	0.238	0.874	120	527	100	671	713	-2.214	119	552	133	580	22230	79408	6.842	18.484	0	0	0
4	22	1	""	"STM4421"	18950	42720	120	210	300	259	86	50	50	53	18	33	95	94	0	4189	5985	5393	90	85	85	91	31	34	100	100	0	0.039	0.042	0.039	0.037	1.979	0.041	0.809	120	524	100	4264	6150	-4.681	160	4104	250	5900	36056	718235	13.722	190.129	0	0	0
4	23	1	""	"STM4425"	19130	42720	120	81	88	30	34	48	48	52	18	34	72	45	0	1753	2162	1495	69	89	89	146	500	342	95	78	0	0.020	0.019	0.019	0.018	2.170	0.017	0.640	120	568	100	1697	2113	-5.656	33	1664	40	2073	10512	259483	2.000	4.032	0	0	0
4	24	1	""	"STM4430"	19320	42720	110	95	114	61	53	50	50	53	18	33	76	53	0	1126	1897	1809	95	96	96	154	508	329	82	50	0	0.044	0.036	0.038	0.036	2.634	0.029	0.717	80	550	100	1075	1865	-4.517	45	1030	64	1801	9109	151770	3.389	3.431	0	0	0
4	1	2	"sopE2"	"STM1855"	15220	42900	110	276	325	266	81	66	66	69	24	34	92	85	0	1707	1990	1481	74	106	106	112	35	31	97	96	0	0.131	0.137	0.139	0.127	2.125	0.135	0.745	80	449	100	1811	2143	-2.931	210	1601	259	1884	26023	159234	10.667	53.657	0	0	0
4	2	2	""	"STM1731"	15400	42900	120	474	740	990	133	65	65	73	62	84	88	79	0	701	842	837	99	106	106	122	122	100	87	79	0	0.687	0.917	0.814	0.747	2.953	1.113	0.742	120	448	100	1004	1411	-0.541	409	595	675	736	88830	101033	10.758	5.902	0	0	0
4	3	2	"otsB"	"STM1929"	15570	42890	110	476	568	440	77	63	63	70	39	55	100	98	0	1795	2033	1298	63	102	102	127	149	117	100	97	0	0.244	0.262	0.241	0.251	1.621	0.258	0.734	80	378	100	2106	2436	-2.035	413	1693	505	1931	45461	162676	12.769	12.792	0	0	0
4	4	2	""	"STM4161"	15750	42890	110	64	161	321	199	62	62	68	36	52	20	16	0	298	478	586	122	100	100	124	141	113	70	25	0	0.010	0.262	0.101	0.104	4.036	0.393	0.602	80	438	100	200	477	-6.629	2	198	99	378	12909	38223	2.583	2.511	0	0	0
4	5	2	"rsd"	"STM4165"	15940	42890	110	204	220	106	48	61	61	64	17	26	95	91	0	858	929	550	59	99	99	107	35	32	97	93	0	0.188	0.192	0.201	0.207	1.751	0.169	0.726	80	453	100	902	989	-2.408	143	759	159	830	17617	74357	9.176	23.486	0	0	0
4	6	2	"hupA"	"STM4170"	16120	42890	110	790	861	612	71	63	63	67	20	29	100	97	0	193	235	144	61	99	99	106	30	28	88	73	0	7.734	5.868	6.850	6.641	2.080	8.846	0.449	80	427	100	821	934	2.951	727	94	798	136	68852	18774	39.700	4.300	0	0	0
4	7	2	""	"STM3121"	16290	42890	110	114	182	154	84	64	64	68	20	29	62	51	0	1102	1671	1709	102	110	110	152	204	134	67	61	0	0.050	0.076	0.084	0.079	3.301	0.072	0.652	80	441	100	1042	1679	-4.310	50	992	118	1561	14597	133709	5.700	7.446	0	0	0
4	8	2	"stfG"	"STM0200"	16490	42890	110	64	81	44	54	64	64	68	23	33	28	20	0	594	1558	1780	114	123	123	221	467	211	50	42	0	0.000	0.012	0.031	0.051	7.161	0.015	0.317	80	463	100	471	1452	Error	0	471	17	1435	6493	124672	0.565	2.863	0	0	0
4	9	2	"eutT"	"STM2467"	16670	42900	110	71	100	59	59	61	61	65	25	38	40	35	0	561	1427	1876	131	117	117	201	482	239	48	33	0	0.023	0.030	0.048	0.060	4.011	0.023	0.587	80	364	100	454	1349	-5.472	10	444	39	1310	7977	114161	1.400	2.544	0	0	0
4	10	2	"lexA"	"STM4237"	16820	42890	140	431	1200	1542	128	61	61	67	27	40	78	72	0	429	1108	1292	116	112	112	134	191	142	57	46	0	1.167	1.144	1.110	1.015	3.410	1.206	0.770	156	444	100	687	2135	0.223	370	317	1139	996	187211	172897	41.963	5.099	0	0	0
4	11	2	"prpC"	"STM0369"	17000	42890	110	70	74	19	25	59	59	64	25	39	27	2	0	1595	1844	1170	63	108	108	141	202	143	98	92	0	0.007	0.009	0.010	0.011	2.526	0.009	0.221	80	400	100	1498	1751	-7.079	11	1487	15	1736	5933	147551	0.400	8.431	0	0	0
4	12	2	"ushB"	"STM4064"	17180	42900	120	739	1164	1224	105	61	61	76	114	150	72	65	0	1343	2420	2861	118	111	111	197	518	262	67	54	0	0.550	0.478	0.507	0.467	3.428	0.393	0.696	120	457	100	1910	3412	-0.862	678	1232	1103	2309	139711	290394	9.544	4.292	0	0	0
4	13	2	"ptsJ"	"STM2436"	17360	42900	120	149	177	104	58	63	63	109	340	311	5	0	0	1881	2389	2051	85	107	107	214	809	378	83	57	0	0.048	0.050	0.050	0.047	2.822	0.042	0.669	120	444	100	1860	2396	-4.367	86	1774	114	2282	21256	286687	0.200	2.689	0	0	0
4	14	2	"plsX"	"STM1192"	17540	42900	120	795	1003	830	82	60	60	62	16	25	100	100	0	1529	2033	1720	84	97	97	105	38	36	99	99	0	0.513	0.487	0.489	0.506	1.940	0.457	0.809	120	377	100	2167	2879	-0.962	735	1432	943	1936	120325	243959	58.813	50.737	0	0	0
4	15	2	"flgM"	"STM1172"	17720	42900	120	230	443	455	102	59	59	61	15	24	99	96	0	210	368	330	89	98	98	102	24	23	93	82	0	1.527	1.422	1.488	1.419	2.499	1.534	0.679	120	369	100	283	654	0.610	171	112	384	270	53111	44210	25.467	11.083	0	0	0
4	16	2	"phsB"	"STM2064"	17890	42900	120	138	199	157	78	57	57	59	13	22	89	81	0	965	1377	1269	92	95	95	100	38	38	97	96	0	0.093	0.111	0.120	0.106	2.334	0.103	0.744	120	413	100	951	1424	-3.425	81	870	142	1282	23922	165270	10.769	33.605	0	0	0
4	17	2	"tnpA_1"	"STM0946"	18080	42900	120	549	633	379	59	57	57	60	14	23	100	96	0	5984	6295	3828	60	94	94	113	76	67	99	98	0	0.084	0.093	0.092	0.094	2.003	0.087	0.809	120	406	100	6382	6777	-3.582	492	5890	576	6201	75914	755341	40.929	81.342	0	0	0
4	18	2	"orf6"	"PSLT014"	18250	42900	120	662	963	1144	118	60	60	66	27	40	99	98	0	3338	4499	4049	89	102	102	135	121	89	98	98	0	0.186	0.205	0.182	0.182	1.939	0.228	0.809	120	433	100	3838	5300	-2.426	602	3236	903	4397	115586	539890	33.222	36.066	0	0	0
4	19	2	"mig-14"	"STM2782"	18420	42890	100	229	796	1008	126	57	57	63	33	52	68	58	0	745	2121	2614	123	92	92	104	53	50	70	67	0	0.263	0.364	0.400	0.345	2.796	0.356	0.871	80	369	100	825	2768	-1.925	172	653	739	2029	63704	169666	22.212	38.057	0	0	0
4	20	2	"thiD"	"STM2146"	18600	42890	110	88	169	166	98	54	54	57	27	47	52	43	0	469	3012	4384	145	86	86	102	89	87	62	53	0	0.089	0.039	0.063	0.104	5.863	0.037	0.759	80	427	100	417	3041	-3.494	34	383	115	2926	13488	240989	4.148	32.697	0	0	0
4	21	2	"rfaY"	"STM3716"	18780	42900	120	123	221	212	95	52	52	56	20	35	71	62	0	793	1519	1811	119	86	86	98	38	38	92	86	0	0.100	0.118	0.106	0.114	2.568	0.101	0.701	120	451	100	778	1602	-3.316	71	707	169	1433	26506	182305	8.250	37.395	0	0	0
4	22	2	"prgH"	"STM2874"	18960	42900	120	206	2681	5196	193	53	53	57	20	35	75	63	0	190	2181	4262	195	88	88	96	34	35	60	51	0	1.500	1.256	1.260	1.371	4.149	1.254	0.801	120	424	100	255	4721	0.585	153	102	2628	2093	321660	261717	131.200	61.324	0	0	0
4	23	2	"orgA"	"STM2869"	19130	42890	100	91	1170	2148	183	54	54	57	17	29	56	50	0	165	1275	2102	164	93	93	99	32	32	55	50	0	0.514	0.944	0.736	0.712	2.464	1.132	0.845	80	379	100	109	2298	-0.960	37	72	1116	1182	93573	102012	65.471	36.750	0	0	0
4	24	2	"livH"	"STM3563"	19310	42880	80	76	120	102	85	52	52	55	22	40	50	38	0	718	2969	5186	174	93	93	138	615	445	50	34	0	0.038	0.024	0.045	0.074	5.213	0.019	0.780	52	312	100	649	2944	-4.703	24	625	68	2876	6265	154381	2.955	4.603	0	0	0
4	1	3	"hisJ"	"STM2354"	15230	43060	120	594	1009	1261	124	67	67	69	25	36	89	82	0	1643	2764	3360	121	109	109	118	38	32	91	89	0	0.344	0.355	0.367	0.359	4.225	0.334	0.756	120	535	100	2061	3597	-1.541	527	1534	942	2655	121114	331688	37.600	69.632	0	0	0
4	2	3	"hisI"	"STM2078"	15400	43050	110	412	741	673	90	67	67	73	40	54	90	81	0	923	1815	1835	101	109	109	120	55	45	85	75	0	0.424	0.395	0.430	0.510	2.988	0.321	0.638	80	354	100	1159	2380	-1.238	345	814	674	1706	59281	145182	16.700	30.818	0	0	0
4	3	3	"glyA"	"STM2555"	15570	43060	120	273	2029	3099	152	68	68	79	48	60	61	58	0	148	479	698	145	105	105	123	111	90	38	32	0	4.767	5.243	2.980	3.197	5.178	5.490	0.588	120	452	100	248	2335	2.253	205	43	1961	374	243448	57422	40.625	3.207	0	0	0
4	4	3	"fliD"	"STM1960"	15750	43060	120	766	1670	1868	111	64	64	71	35	49	86	84	0	296	692	724	104	104	104	117	97	82	60	49	0	3.656	2.731	2.737	2.893	3.562	3.053	0.665	120	484	100	894	2194	1.870	702	192	1606	588	200386	82997	45.686	5.928	0	0	0
4	5	3	"asrC"	"STM2550"	15940	43070	120	105	161	122	75	62	62	66	18	27	61	54	0	756	1288	1345	104	105	105	110	30	27	86	80	0	0.066	0.084	0.094	0.109	3.749	0.063	0.525	120	434	100	694	1282	-3.920	43	651	99	1183	19296	154509	5.278	39.267	0	0	0
4	6	3	"moeA"	"STM0846"	16120	43070	120	202	486	612	125	65	65	70	23	32	75	65	0	616	1722	2316	134	104	104	109	30	27	84	76	0	0.268	0.260	0.320	0.329	3.993	0.224	0.700	120	430	100	649	2039	-1.902	137	512	421	1618	58361	206602	18.087	53.767	0	0	0
4	7	3	"cbiN"	"STM2022"	16280	43050	100	100	153	127	83	65	65	71	28	39	56	36	0	209	418	415	99	105	105	121	73	60	57	42	0	0.337	0.281	0.369	0.326	3.844	0.126	0.290	80	368	100	139	401	-1.571	35	104	88	313	12220	33474	2.929	4.068	0	0	0
4	8	3	"cobU"	"STM2018"	16470	43070	120	143	331	383	115	63	63	71	38	53	58	51	0	360	1050	1575	150	114	114	165	250	151	50	41	0	0.325	0.286	0.319	0.319	3.167	0.211	0.719	120	544	100	326	1204	-1.621	80	246	268	936	39729	125949	6.842	3.540	0	0	0
4	9	3	"uhpA"	"STM3790"	16670	43060	110	86	162	156	96	62	62	69	40	57	41	32	0	218	899	1200	133	118	118	169	280	165	37	33	0	0.240	0.128	0.188	0.200	3.876	0.101	0.647	80	389	100	124	881	-2.059	24	100	100	781	12976	71948	2.325	2.607	0	0	0
4	10	3	"trpD"	"STM1724"	16830	43070	120	86	120	81	67	63	63	69	26	37	46	36	0	904	1674	1866	111	113	113	120	38	31	81	77	0	0.029	0.037	0.050	0.062	4.695	0.034	0.576	120	399	100	814	1618	-5.104	23	791	57	1561	14358	200939	1.962	40.895	0	0	0
4	11	3	"sulA"	"STM1071"	17010	43080	120	151	280	264	94	61	61	68	27	39	77	65	0	360	775	840	108	113	113	139	182	130	60	42	0	0.364	0.331	0.345	0.349	3.789	0.254	0.563	120	415	100	337	881	-1.457	90	247	219	662	33555	92979	7.852	3.495	0	0	0
4	12	3	"rfaL"	"STM3713"	17160	43070	110	304	790	893	113	66	66	110	214	194	51	45	0	1168	2528	3059	121	121	121	273	732	268	52	47	0	0.227	0.301	0.339	0.303	3.689	0.251	0.670	80	375	100	1285	3131	-2.137	238	1047	724	2407	63216	202203	3.178	3.081	0	0	0
4	13	3	"bglX"	"STM2166"	17370	43070	110	315	530	533	100	61	61	97	187	192	58	41	0	1356	2139	2454	114	107	107	218	622	285	73	51	0	0.203	0.231	0.208	0.225	2.690	0.172	0.574	80	423	100	1503	2501	-2.298	254	1249	469	2032	42417	171110	2.316	3.088	0	0	0
4	14	3	""	"STM0347"	17540	43070	120	57	59	15	25	56	56	58	16	27	14	2	0	659	835	886	106	95	95	101	31	30	97	95	0	0.002	0.004	0.012	0.015	3.500	0.003	0.019	120	430	100	565	743	-9.140	1	564	3	740	7050	100233	0.063	23.677	0	0	0
4	15	3	""	"STM1043"	17720	43070	120	93	161	162	100	56	56	59	15	25	62	55	0	779	1486	1874	126	99	99	107	46	42	87	83	0	0.054	0.076	0.103	0.095	3.418	0.062	0.532	120	427	100	717	1492	-4.200	37	680	105	1387	19266	178261	6.800	29.978	0	0	0
4	16	3	""	"PSLT025"	17910	43070	110	61	63	16	25	54	54	56	14	25	28	11	0	297	338	224	66	94	94	104	49	47	87	76	0	0.034	0.037	0.060	0.062	3.342	0.025	0.094	80	372	100	210	253	-4.858	7	203	9	244	5013	27071	0.500	4.776	0	0	0
4	17	3	"orf319"	"STM1389"	18070	43080	120	602	902	875	97	54	54	57	22	38	95	92	0	816	1394	1688	121	89	89	127	211	166	73	64	0	0.754	0.650	0.727	0.736	3.102	0.466	0.560	120	405	100	1275	2153	-0.408	548	727	848	1305	108298	167289	38.409	6.005	0	0	0
4	18	3	"yfeJ"	"STM2437"	18230	43050	90	76	108	87	80	56	56	63	30	47	40	26	0	221	652	1153	176	101	101	194	309	159	34	25	0	0.167	0.094	0.139	0.145	3.138	0.061	0.744	52	305	100	140	603	-2.585	20	120	52	551	5641	33920	1.500	1.482	0	0	0
4	19	3	""	"PSLT087"	18420	43070	110	62	65	18	27	54	54	60	40	66	7	0	0	911	1657	1982	119	96	96	165	293	177	80	62	0	0.010	0.007	0.018	0.017	3.972	0.005	0.169	80	490	100	823	1572	-6.671	8	815	11	1561	5191	132545	0.125	5.092	0	0	0
4	20	3	"traU"	"PSLT092"	18590	43070	110	76	94	65	69	52	52	54	14	25	60	45	0	2146	4079	5252	128	101	101	182	474	260	92	81	0	0.012	0.011	0.013	0.012	2.804	0.010	0.611	80	443	100	2069	4020	-6.413	24	2045	42	3978	7526	326341	2.857	8.222	0	0	0
4	21	3	"trbE"	"PSLT096"	18780	43080	120	58	58	13	22	51	51	52	13	25	27	7	0	247	291	196	67	92	92	144	398	276	12	2	0	0.045	0.035	0.072	0.083	4.415	0.009	0.058	120	481	100	162	206	-4.469	7	155	7	199	6924	34977	0.462	0.369	0	0	0
4	22	3	"traH"	"PSLT100"	18970	43080	120	179	227	169	74	52	52	54	18	33	88	84	0	4192	5438	4956	91	88	88	96	50	52	99	98	0	0.031	0.033	0.033	0.030	2.371	0.031	0.819	120	445	100	4231	5525	-5.014	127	4104	175	5350	27298	652591	9.611	106.840	0	0	0
4	23	3	"trbH"	"PSLT105"	19120	43070	110	431	661	802	121	55	55	64	57	89	90	83	0	1840	3059	3988	130	94	94	143	326	227	93	83	0	0.215	0.204	0.205	0.195	2.329	0.167	0.680	80	406	100	2122	3571	-2.215	376	1746	606	2965	52886	244756	10.474	8.945	0	0	0
4	24	3	"traX"	"PSLT110"	19310	43080	120	95	107	57	53	52	52	60	48	80	40	16	0	1147	1364	1041	76	90	90	143	507	354	75	50	0	0.041	0.043	0.040	0.043	2.777	0.049	0.552	120	626	100	1100	1329	-4.619	43	1057	55	1274	12811	163645	0.979	2.408	0	0	0
4	1	4	""	"STM2717"	15220	43240	100	59	63	21	33	65	65	69	20	28	8	5	0	140	191	153	80	114	114	125	43	34	40	25	0	-0.231	-0.026	0.333	0.234	5.496	0.030	0.020	80	398	100	20	75	Error	-6	26	-2	77	5039	15274	-0.300	1.535	-50	0	0
4	2	4	""	"STM2739"	15400	43250	120	162	183	127	69	66	66	73	37	50	83	61	0	3326	3695	2632	71	113	113	133	131	98	98	97	0	0.030	0.033	0.029	0.030	2.129	0.034	0.682	120	499	100	3309	3699	-5.065	96	3213	117	3582	21984	443405	2.973	27.191	0	0	0
4	3	4	""	"STM1616"	15580	43240	110	100	109	45	41	67	67	73	32	43	50	18	0	494	561	370	65	101	101	109	32	29	97	93	0	0.084	0.091	0.099	0.083	2.757	0.077	0.304	80	434	100	426	502	-3.574	33	393	42	460	8737	44861	1.125	14.125	0	0	0
4	4	4	"rimL"	"STM1611"	15770	43240	110	268	282	121	42	64	64	68	25	36	100	95	0	1213	1269	569	44	101	101	107	32	29	100	100	0	0.183	0.187	0.183	0.180	1.607	0.169	0.712	80	421	100	1316	1386	-2.447	204	1112	218	1168	22540	101555	8.560	36.313	0	0	0
4	5	4	"osmB"	"STM1705"	15950	43230	120	87	113	77	68	61	61	64	18	28	57	40	0	153	214	152	71	102	102	106	28	26	66	47	0	0.510	0.464	0.407	0.430	2.544	0.443	0.472	120	405	100	77	164	-0.972	26	51	52	112	13562	25676	2.722	3.857	0	0	0
4	6	4	"mppA"	"STM1679"	16120	43250	120	1585	1592	741	46	63	63	67	20	29	98	98	0	4571	4544	2061	45	105	105	110	30	27	100	98	0	0.341	0.344	0.347	0.337	1.836	0.338	0.932	120	387	100	5988	5968	-1.553	1522	4466	1529	4439	191046	545306	76.250	147.800	0	0	0
4	7	4	"rnhB"	"STM0230"	16300	43250	120	563	606	260	42	65	65	72	33	45	98	97	0	1622	1773	771	43	105	105	118	53	44	99	99	0	0.328	0.324	0.313	0.314	1.588	0.304	0.804	120	400	100	2015	2209	-1.607	498	1517	541	1668	72687	212742	16.182	31.226	0	0	0
4	8	4	"speE"	"STM0166"	16440	43250	120	450	442	194	43	65	65	89	199	223	81	45	0	1207	1128	419	37	107	107	138	215	155	95	90	0	0.350	0.369	0.365	0.352	1.751	0.365	0.830	120	430	100	1485	1398	-1.515	385	1100	377	1021	53022	135315	1.774	4.605	0	0	0
4	9	4	"yaeB"	"STM0243"	16660	43250	120	165	192	107	55	64	64	69	32	46	86	72	0	749	999	881	88	109	109	139	211	151	85	65	0	0.158	0.144	0.161	0.161	2.386	0.108	0.646	120	520	100	741	1018	-2.664	101	640	128	890	23049	119935	3.844	4.076	0	0	0
4	10	4	"cobS"	"STM2017"	16830	43240	110	359	586	756	129	63	63	69	31	44	100	95	0	1425	2206	2619	118	107	107	117	51	43	100	100	0	0.225	0.249	0.231	0.226	2.074	0.259	0.748	80	401	100	1614	2622	-2.155	296	1318	523	2099	46852	176496	16.677	40.961	0	0	0
4	11	4	"yeeI"	"STM2001"	17010	43250	120	233	356	382	107	61	61	69	35	50	82	70	0	389	721	883	122	107	107	134	119	88	76	55	0	0.610	0.480	0.544	0.477	3.113	0.409	0.771	120	468	100	454	909	-0.713	172	282	295	614	42664	86462	8.200	4.933	0	0	0
4	12	4	"fixX"	"STM0078"	17190	43210	90	65	83	77	92	59	59	92	184	200	1	1	0	197	361	352	97	114	114	226	537	237	17	1	0	0.072	0.097	0.188	0.167	7.859	0.317	0.305	52	318	100	89	271	-3.790	6	83	24	247	4303	18751	-0.049	0.251	0	0	0
4	13	4	"ubiC"	"STM4233"	17360	43250	120	204	210	90	42	57	57	74	171	231	39	3	0	828	901	569	63	99	99	125	113	90	95	88	0	0.202	0.191	0.200	0.195	1.952	0.145	0.348	120	570	100	876	955	-2.310	147	729	153	802	25237	108126	0.795	6.867	0	0	0
4	14	4	"yjbJ"	"STM4240"	17560	43250	110	110	132	98	74	55	55	59	22	37	86	65	0	257	323	277	85	94	94	106	69	65	88	62	0	0.337	0.336	0.316	0.288	2.428	0.333	0.422	80	417	100	218	306	-1.567	55	163	77	229	10560	25878	3.318	3.145	0	0	0
4	15	4	"yjcE"	"STM4269"	17720	43250	120	354	406	369	90	56	56	58	15	25	97	95	0	2349	2906	3224	110	96	96	102	33	32	100	100	0	0.132	0.125	0.130	0.121	1.822	0.118	0.844	120	435	100	2551	3160	-2.918	298	2253	350	2810	48736	348745	23.200	84.970	0	0	0
4	16	4	"zur"	"STM4241"	17900	43250	120	230	258	166	64	54	54	57	23	40	95	93	0	1044	1251	1241	99	92	92	99	36	36	98	98	0	0.185	0.176	0.187	0.171	2.006	0.122	0.635	120	422	100	1128	1363	-2.435	176	952	204	1159	30917	150125	8.739	32.000	0	0	0
4	17	4	"yfcZ"	"STM2390"	18070	43250	120	317	365	228	62	52	52	55	14	25	98	98	0	351	402	245	60	84	84	88	21	23	99	97	0	0.993	0.984	1.027	0.970	1.950	0.948	0.547	120	412	100	532	631	-0.011	265	267	313	318	43779	48185	22.143	14.952	0	0	0
4	18	4	""	"STM2372"	18250	43250	130	210	303	261	86	54	54	62	42	67	82	67	0	1140	1849	2168	117	93	93	151	249	164	80	69	0	0.149	0.142	0.178	0.168	2.716	0.106	0.665	120	557	100	1203	2005	-2.747	156	1047	249	1756	36372	221830	5.738	6.819	0	0	0
4	19	4	"ylaC"	"STM0471"	18440	43250	110	134	218	197	90	53	53	60	42	70	62	47	0	464	728	752	103	93	93	141	269	190	52	36	0	0.218	0.260	0.250	0.281	3.093	0.218	0.644	80	423	100	452	800	-2.195	81	371	165	635	17426	58228	3.762	2.182	0	0	0
4	20	4	"ybaP"	"STM0496"	18610	43250	120	257	247	116	46	53	53	55	13	23	90	88	0	1256	1187	723	60	97	97	126	166	131	90	84	0	0.176	0.178	0.179	0.176	1.864	0.156	0.809	120	486	100	1363	1284	-2.506	204	1159	194	1090	29638	142469	14.769	6.392	0	0	0
4	21	4	"ybbS"	"STM0514"	18790	43250	110	133	231	321	138	54	54	59	25	42	92	78	0	1662	3429	5830	170	98	98	118	72	61	100	98	0	0.051	0.053	0.048	0.047	1.762	0.050	0.844	80	408	100	1643	3508	-4.307	79	1564	177	3331	18509	274312	6.880	45.986	0	0	0
4	22	4	"folD"	"STM0542"	18970	43260	110	337	384	228	59	55	55	64	34	53	97	93	0	678	764	459	60	100	100	127	74	58	97	95	0	0.488	0.495	0.515	0.486	1.589	0.417	0.728	80	397	100	860	993	-1.035	282	578	329	664	30691	61138	9.412	8.608	0	0	0
4	23	4	"ybdG"	"STM0569"	19130	43250	110	619	772	490	63	53	53	67	70	104	100	93	0	4337	4677	2382	50	97	97	149	260	174	100	100	0	0.133	0.157	0.144	0.145	1.325	0.157	0.877	80	442	100	4806	5299	-2.905	566	4240	719	4580	61786	374126	10.071	17.415	0	0	0
4	24	4	"fepB"	"STM0594"	19320	43240	110	64	65	16	24	52	52	59	55	93	1	0	0	812	804	329	40	92	92	119	199	167	93	86	0	0.017	0.018	0.024	0.020	2.493	0.019	0.236	80	468	100	732	725	-5.907	12	720	13	712	5238	64297	0.109	3.442	0	0	0
4	1	5	"slp"	"STM1819"	15220	43410	120	296	324	219	67	63	63	66	19	28	98	97	0	2129	2236	1297	58	112	112	119	37	31	100	100	0	0.116	0.123	0.120	0.113	1.886	0.125	0.782	120	534	100	2250	2385	-3.114	233	2017	261	2124	38923	268368	13.579	57.216	0	0	0
4	2	5	"hemK"	"STM1775"	15390	43410	110	143	222	251	113	64	64	71	38	53	68	51	0	635	1120	1521	135	114	114	148	184	124	77	65	0	0.152	0.157	0.165	0.166	4.055	0.113	0.513	80	373	100	600	1164	-2.721	79	521	158	1006	17749	89566	3.974	5.283	0	0	0
4	3	5	"ychK"	"STM1754"	15580	43420	120	1166	1131	469	41	67	67	72	34	47	95	95	0	2869	2722	1120	41	110	110	138	164	118	97	95	0	0.398	0.407	0.395	0.367	2.134	0.387	0.855	120	490	100	3858	3676	-1.328	1099	2759	1064	2612	135765	326659	31.147	15.756	0	0	0
4	4	5	"sdaA"	"STM1826"	15760	43410	120	1516	1826	1464	80	65	65	69	22	31	97	96	0	2252	2596	2101	80	100	100	111	47	42	100	99	0	0.674	0.706	0.692	0.645	2.106	0.663	0.746	120	465	100	3603	4257	-0.569	1451	2152	1761	2496	219131	311569	79.864	52.872	0	0	0
4	5	5	"minC"	"STM1814"	15940	43420	120	1875	1876	846	45	60	60	64	18	28	99	99	0	1996	1929	846	43	96	96	102	33	32	99	98	0	0.955	0.991	1.020	0.991	1.993	0.993	0.881	120	425	100	3715	3649	-0.066	1815	1900	1816	1833	225164	231468	100.667	55.364	0	0	0
4	6	5	"ycgR"	"STM1798"	16120	43420	120	580	546	195	35	66	66	69	21	30	99	98	0	2672	2506	967	38	108	108	115	37	32	100	99	0	0.200	0.200	0.196	0.198	1.831	0.188	0.866	120	397	100	3078	2878	-2.319	514	2564	480	2398	65489	300699	22.714	64.622	0	0	0
4	7	5	"yihA"	"STM4001"	16300	43420	120	227	519	1201	231	71	71	166	584	351	14	5	0	531	1450	3020	208	114	114	182	362	198	52	36	0	0.374	0.335	0.346	0.304	3.744	0.387	0.726	120	430	100	573	1784	-1.419	156	417	448	1336	62246	174004	0.604	3.503	0	0	0
4	8	5	"oxyR"	"STM4125"	16490	43420	110	648	2100	3530	168	71	71	179	618	345	48	37	0	585	1199	1848	154	114	114	181	374	206	57	36	0	1.225	1.870	1.585	1.683	3.844	1.993	0.708	80	382	100	1048	3114	0.293	577	471	2029	1085	167993	95906	3.108	2.722	0	0	0
4	9	5	"yneB"	"STM4078"	16650	43430	120	885	1536	1978	128	67	67	73	30	41	98	95	0	996	1488	1769	118	109	109	116	35	30	92	86	0	0.922	1.065	1.040	1.037	3.183	1.131	0.653	120	383	100	1705	2848	-0.117	818	887	1469	1379	184271	178559	48.767	39.200	0	0	0
4	10	5	"pfkA"	"STM4062"	16820	43440	120	599	1367	1987	145	67	67	74	35	47	90	87	0	1429	1927	1988	103	111	111	122	54	44	89	85	0	0.404	0.716	0.567	0.604	3.294	0.877	0.507	120	403	100	1850	3116	-1.309	532	1318	1300	1816	164058	231290	36.943	33.426	0	0	0
4	11	5	"rhaR"	"STM4049"	17000	43430	120	123	179	162	90	64	64	70	26	37	64	51	0	541	1057	1396	132	106	106	116	41	35	85	76	0	0.136	0.121	0.133	0.156	4.281	0.074	0.428	120	403	100	494	1066	-2.882	59	435	115	951	21434	126874	4.192	22.951	0	0	0
4	12	5	"yihZ"	"STM4028"	17180	43430	120	132	223	250	112	62	62	93	258	277	17	9	0	424	785	1005	128	101	101	132	133	100	80	58	0	0.217	0.235	0.221	0.212	2.774	0.243	0.139	120	514	100	393	845	-2.206	70	323	161	684	26814	94157	0.504	4.910	0	0	0
4	13	5	"rpsK"	"STM3417"	17370	43440	110	1678	1987	1136	57	61	61	109	306	280	97	93	0	274	300	117	39	95	95	104	43	41	96	88	0	9.034	9.395	9.694	9.456	1.650	11.338	0.645	80	369	100	1796	2131	3.175	1617	179	1926	205	158937	24004	6.137	4.558	0	0	0
4	14	5	"rplF"	"STM3425"	17530	43440	120	1436	2321	2334	100	58	58	70	46	65	98	96	0	209	302	266	88	92	92	102	62	60	65	47	0	11.778	10.776	11.737	11.835	2.895	14.175	0.402	120	429	100	1495	2473	3.558	1378	117	2263	210	278475	36243	48.935	3.226	0	0	0
4	15	5	"rplN"	"STM3430"	17710	43440	120	506	840	1043	124	58	58	64	23	35	93	90	0	151	178	102	57	89	89	92	22	23	75	62	0	7.226	8.787	9.221	7.276	3.367	18.953	0.271	120	407	100	510	871	2.853	448	62	782	89	100825	21386	33.739	3.909	0	0	0
4	16	5	"rpsC"	"STM3434"	17890	43430	120	1433	2762	4193	151	63	63	75	56	74	98	91	0	249	433	447	103	88	88	92	26	28	85	76	0	8.509	7.823	7.751	7.400	3.066	12.309	0.501	120	431	100	1531	3044	3.089	1370	161	2699	345	331435	52001	47.982	13.115	0	0	0
4	17	5	"rplW"	"STM3438"	18060	43430	110	779	1257	1242	98	60	60	90	164	182	95	88	0	175	249	198	79	86	86	93	31	33	95	72	0	8.079	7.344	8.086	7.953	1.965	8.183	0.614	80	388	100	808	1360	3.014	719	89	1197	163	100540	19938	7.116	5.032	0	0	0
4	18	5	"ppiA"	"STM3472"	18240	43430	120	349	409	273	66	57	57	81	157	193	76	45	0	789	996	691	69	93	93	105	50	47	94	92	0	0.420	0.390	0.410	0.409	2.687	0.284	0.408	120	426	100	988	1255	-1.253	292	696	352	903	49036	119467	2.089	17.820	0	0	0
4	19	5	"argI"	"STM4469"	18420	43430	120	96	109	54	49	57	57	61	30	49	61	30	0	1248	1363	945	69	95	95	112	64	57	97	92	0	0.034	0.041	0.037	0.037	2.410	0.038	0.527	120	475	100	1192	1320	-4.886	39	1153	52	1268	13085	163534	1.600	19.547	0	0	0
4	20	5	"trpS2"	"STM4508"	18590	43430	110	94	127	99	77	54	54	56	14	25	75	57	0	1170	1648	1588	96	95	95	120	127	105	100	91	0	0.037	0.047	0.039	0.034	2.584	0.042	0.613	80	396	100	1115	1626	-4.748	40	1075	73	1553	10179	131868	5.071	12.031	0	0	0
4	21	5	"dnaT"	"STM4544"	18770	43430	130	84	283	442	156	54	54	57	19	33	55	47	0	235	1120	1983	177	97	97	123	120	97	50	41	0	0.217	0.224	0.295	0.279	3.652	0.185	0.657	120	514	100	168	1252	-2.202	30	138	229	1023	33925	134391	11.895	8.308	0	0	0
4	22	5	"lplA"	"STM4576"	18950	43430	120	129	298	385	129	55	55	63	29	46	66	53	0	573	1458	2107	144	95	95	117	61	52	79	72	0	0.155	0.178	0.180	0.189	3.083	0.153	0.684	120	458	100	552	1606	-2.691	74	478	243	1363	35806	174965	8.103	21.984	0	0	0
4	23	5	""	"STM4596"	19130	43430	120	96	128	89	69	53	53	63	59	93	40	22	0	679	1029	1118	108	92	92	122	177	145	80	67	0	0.073	0.080	0.087	0.085	2.700	0.064	0.585	120	454	100	630	1012	-3.771	43	587	75	937	15361	123529	1.102	5.124	0	0	0
4	24	5	"rph"	"STM3734"	19300	43420	120	162	359	602	167	54	54	68	63	92	64	45	0	536	1339	2163	161	96	96	134	176	131	70	55	0	0.245	0.245	0.248	0.257	2.811	0.209	0.549	120	559	100	548	1548	-2.026	108	440	305	1243	43135	160698	4.619	6.847	0	0	0
4	1	6	"yhgI"	"STM3511"	15230	43590	120	273	342	289	84	66	66	70	25	35	90	85	0	1347	1588	1320	83	112	112	121	55	45	98	95	0	0.168	0.187	0.174	0.165	2.832	0.160	0.576	120	548	100	1442	1752	-2.577	207	1235	276	1476	41056	190580	10.880	26.673	0	0	0
4	2	6	"yhcK"	"STM3340"	15410	43590	120	298	418	464	111	64	64	70	33	47	92	87	0	1049	1384	1442	104	111	111	127	106	83	94	90	0	0.249	0.278	0.270	0.265	2.757	0.277	0.782	120	468	100	1172	1627	-2.003	234	938	354	1273	50137	166050	10.545	11.858	0	0	0
4	3	6	"yhcC"	"STM3329"	15580	43600	110	241	242	77	31	68	68	72	21	29	100	96	0	2743	2764	940	34	113	113	125	55	44	100	100	0	0.066	0.066	0.064	0.063	1.500	0.061	0.746	80	393	100	2803	2825	-3.926	173	2630	174	2651	19388	221117	8.095	47.982	0	0	0
4	4	6	"murA"	"STM3307"	15750	43590	110	1062	1238	787	63	68	68	74	36	48	100	100	0	1726	1951	1095	56	110	110	125	73	58	98	98	0	0.615	0.636	0.588	0.620	1.792	0.685	0.673	80	465	100	2610	3011	-0.701	994	1616	1170	1841	99044	156060	32.333	25.014	0	0	0
4	5	6	"rbfA"	"STM3285"	15940	43590	120	606	603	323	53	65	65	71	35	49	93	90	0	1113	1160	698	60	106	106	115	60	52	98	94	0	0.537	0.510	0.528	0.490	1.937	0.452	0.755	120	461	100	1548	1592	-0.896	541	1007	538	1054	72357	139233	15.200	17.417	0	0	0
4	6	6	"yhbT"	"STM3273"	16120	43600	120	1293	1510	1131	74	69	69	72	23	31	99	98	0	1495	1780	1626	91	113	113	117	35	29	100	98	0	0.886	0.864	0.928	0.863	2.305	0.725	0.607	120	416	100	2606	3108	-0.175	1224	1382	1441	1667	181230	213656	62.522	47.514	0	0	0
4	7	6	""	"STM3155"	16280	43600	100	75	108	88	81	69	69	76	35	46	27	20	0	182	284	246	86	114	114	136	124	91	32	26	0	0.088	0.229	0.354	0.276	4.038	0.242	0.417	80	354	100	74	209	-3.503	6	68	39	170	8643	22752	0.914	1.194	0	0	0
4	8	6	"nupG"	"STM3113"	16470	43600	120	1313	1292	585	45	78	78	151	531	351	87	65	0	3643	3741	1829	48	120	120	171	293	171	99	98	0	0.351	0.335	0.346	0.329	1.792	0.294	0.735	120	464	100	4758	4835	-1.512	1235	3523	1214	3621	155077	448913	2.149	12.184	0	0	0
4	9	6	"gshB"	"STM3095"	16650	43600	120	660	1525	2201	144	79	79	86	33	38	86	80	0	1240	2576	3376	131	128	128	140	56	40	87	85	0	0.522	0.591	0.559	0.542	3.412	0.563	0.677	120	400	100	1693	3894	-0.937	581	1112	1446	2448	183050	309066	43.606	43.500	0	0	0
4	10	6	""	"STM3075"	16830	43600	120	116	197	239	121	70	70	77	28	36	55	45	0	566	1284	1954	152	118	118	129	47	36	80	75	0	0.103	0.109	0.124	0.131	3.428	0.086	0.499	120	390	100	494	1293	-3.284	46	448	127	1166	23607	154058	4.286	24.574	0	0	0
4	11	6	"iciA"	"STM3064"	17010	43600	120	106	143	94	65	64	64	68	22	32	71	48	0	639	804	672	83	106	106	111	31	27	97	94	0	0.079	0.113	0.114	0.098	3.635	0.083	0.380	120	375	100	575	777	-3.666	42	533	79	698	17127	96443	3.409	22.355	0	0	0
4	12	6	"fldB"	"STM3045"	17180	43610	120	176	286	370	129	62	62	68	54	79	70	51	0	523	882	1161	131	100	100	106	30	28	96	95	0	0.270	0.286	0.266	0.251	2.899	0.257	0.611	120	355	100	537	1006	-1.892	114	423	224	782	34262	105838	4.037	25.867	0	0	0
4	13	6	"nadE"	"STM1310"	17350	43610	140	370	920	1713	186	64	64	102	270	264	54	33	0	586	1168	1997	170	100	100	111	56	50	79	75	0	0.630	0.801	0.736	0.722	2.790	1.021	0.521	156	480	100	792	1924	-0.667	306	486	856	1068	143486	182184	3.030	18.875	0	0	0
4	14	6	"ydiE"	"STM1346"	17540	43590	100	67	84	56	66	60	60	72	48	66	15	8	0	147	160	85	53	93	93	101	35	34	56	37	0	0.130	0.358	0.357	0.479	4.377	2.766	0.018	80	345	100	61	91	-2.948	7	54	24	67	6691	12795	0.250	1.686	0	0	0
4	15	6	"lpp"	"STM1377"	17720	43610	130	127	192	248	129	59	59	65	25	38	71	57	0	102	122	71	58	88	88	92	25	27	34	19	0	4.857	3.912	3.593	3.289	4.215	13.062	0.079	120	444	100	82	167	2.280	68	14	133	34	23093	14646	5.080	1.200	0	0	0
4	16	6	"sodB"	"STM1431"	17880	43600	110	599	1725	3267	189	66	66	100	215	215	70	58	0	205	466	718	154	89	89	96	50	52	70	53	0	4.595	4.401	5.178	4.675	2.885	6.037	0.604	80	383	100	649	2036	2.200	533	116	1659	377	138007	37306	7.558	7.400	0	0	0
4	17	6	"gst"	"STM1451"	18070	43610	130	332	701	873	124	65	65	109	241	221	54	40	0	321	522	554	106	91	91	99	51	51	75	66	0	1.161	1.476	1.331	1.330	2.764	1.823	0.621	120	474	100	497	1067	0.215	267	230	636	431	84108	62655	2.456	8.294	0	0	0
4	18	6	"sodC"	"STM1044"	18240	43600	120	423	489	288	58	58	58	76	135	177	84	70	0	756	795	427	53	92	92	100	37	37	97	93	0	0.550	0.613	0.601	0.592	1.927	0.623	0.584	120	434	100	1029	1134	-0.863	365	664	431	703	58621	95396	3.059	18.784	0	0	0
4	19	6	"yhhV"	"STM3559"	18410	43610	110	129	328	461	140	59	59	65	35	53	58	48	0	343	746	847	113	98	98	127	97	76	68	57	0	0.286	0.415	0.355	0.304	3.983	0.349	0.410	80	432	100	315	917	-1.807	70	245	269	648	26202	59640	7.514	6.381	0	0	0
4	20	6	"yhhL"	"STM3573"	18600	43590	90	85	146	167	114	58	58	72	77	106	23	15	0	200	663	1155	174	106	106	207	450	217	23	17	0	0.287	0.158	0.240	0.280	3.829	0.112	0.493	52	363	100	121	645	-1.800	27	94	88	557	7595	34482	0.961	1.013	0	0	0
4	21	6	"yhhQ"	"STM3579"	18790	43600	110	85	143	144	100	54	54	57	20	35	60	42	0	1012	2198	2980	135	93	93	145	301	207	78	62	0	0.034	0.042	0.045	0.039	2.800	0.037	0.690	80	408	100	950	2194	-4.890	31	919	89	2105	11476	175811	4.300	6.821	0	0	0
4	22	6	"nikR"	"STM3584"	18940	43600	80	70	92	66	71	51	51	55	17	30	55	34	0	144	248	263	106	89	89	106	67	63	44	34	0	0.345	0.258	0.211	0.276	3.031	0.162	0.525	52	270	100	74	200	-1.533	19	55	41	159	4771	12920	2.176	2.119	0	0	0
4	23	6	""	"STM3595"	19130	43610	110	265	345	262	75	51	51	54	22	40	100	96	0	1741	2467	2125	86	88	88	104	80	76	100	97	0	0.129	0.124	0.122	0.123	1.708	0.110	0.826	80	458	100	1867	2673	-2.949	214	1653	294	2379	27619	197368	13.227	29.538	0	0	0
4	24	6	""	"STM3600"	19320	43600	110	248	330	250	75	56	56	75	53	70	88	73	0	1141	1393	1025	73	97	97	138	115	83	100	91	0	0.184	0.211	0.204	0.191	1.968	0.181	0.668	80	499	100	1236	1570	-2.443	192	1044	274	1296	26360	111452	4.811	10.913	0	0	0
4	1	7	"yidF"	"STM3803"	15240	43770	110	278	342	230	67	65	65	76	73	96	92	70	0	914	1081	692	64	115	115	139	197	141	96	85	0	0.267	0.287	0.265	0.275	2.110	0.250	0.677	80	478	100	1012	1243	-1.907	213	799	277	966	27373	86495	3.644	4.782	0	0	0
4	2	7	"ibpA"	"STM3809"	15400	43780	120	137	196	166	84	65	65	68	19	27	83	68	0	350	462	351	75	111	111	118	34	28	89	77	0	0.301	0.373	0.400	0.366	3.433	0.341	0.495	120	480	100	311	482	-1.731	72	239	131	351	23517	55456	6.737	10.118	0	0	0
4	3	7	"ccmC"	"STM2252"	15580	43780	120	882	1329	1267	95	67	67	72	22	30	99	97	0	651	854	797	93	113	113	126	58	46	90	84	0	1.515	1.703	1.920	1.862	2.575	1.807	0.667	120	528	100	1353	2003	0.599	815	538	1262	741	159527	102512	57.136	12.552	0	0	0
4	4	7	"torC"	"STM3823"	15770	43790	110	87	106	92	86	65	65	72	35	48	31	13	0	1471	1651	930	56	110	110	121	52	42	100	97	0	0.016	0.027	0.023	0.022	2.630	0.107	0.148	80	452	100	1383	1582	-5.951	22	1361	41	1541	8499	132088	0.971	29.423	0	0	0
4	5	7	"dgoK"	"STM3829"	15940	43780	120	155	178	106	59	67	67	70	22	31	90	74	0	2486	2771	1676	60	112	112	119	38	31	100	100	0	0.037	0.042	0.038	0.037	1.959	0.042	0.655	120	495	100	2462	2770	-4.754	88	2374	111	2659	21367	332485	4.909	69.789	0	0	0
4	6	7	""	"STM3833"	16120	43780	120	119	137	73	53	69	69	72	23	31	76	55	0	1700	1927	1255	65	117	117	122	36	29	97	95	0	0.032	0.038	0.032	0.036	2.787	0.037	0.573	120	457	100	1633	1878	-4.985	50	1583	68	1810	16409	231265	2.826	50.139	0	0	0
4	7	7	""	"STM0098"	16290	43770	110	190	219	129	58	68	68	72	26	36	100	92	0	4313	4307	1327	30	117	117	126	63	50	100	100	0	0.029	0.036	0.028	0.031	1.720	0.042	0.586	80	421	100	4318	4341	-5.104	122	4196	151	4190	17503	344590	5.654	66.365	0	0	0
4	8	7	"ilvI"	"STM0116"	16470	43770	120	913	1212	1030	84	73	73	78	27	34	100	98	0	8392	10987	7803	71	119	119	135	65	48	100	100	0	0.102	0.105	0.100	0.095	1.688	0.107	0.821	120	486	100	9113	12007	-3.300	840	8273	1139	10868	145457	1318481	42.000	166.954	0	0	0
4	9	7	"ftsI"	"STM0122"	16650	43790	120	2212	1967	781	39	77	77	83	30	36	99	98	0	7915	7005	2650	37	126	126	143	69	48	99	99	0	0.274	0.275	0.274	0.262	1.858	0.270	0.939	120	475	100	9924	8769	-1.867	2135	7789	1890	6879	235998	840546	62.800	99.449	0	0	0
4	10	7	"murC"	"STM0129"	16820	43790	120	621	773	597	77	69	69	76	27	35	98	96	0	1290	1673	1374	82	115	115	126	46	36	98	95	0	0.470	0.452	0.492	0.468	2.104	0.363	0.609	120	456	100	1727	2262	-1.090	552	1175	704	1558	92788	200743	25.815	33.630	0	0	0
4	11	7	"guaC"	"STM0141"	17000	43780	120	1135	1489	1470	98	63	63	67	20	29	99	97	0	949	1236	1057	85	104	104	108	29	26	95	90	0	1.269	1.260	1.222	1.280	2.680	1.388	0.754	120	457	100	1917	2558	0.343	1072	845	1426	1132	178639	148358	71.100	38.897	0	0	0
4	12	7	"aroP"	"STM0150"	17180	43780	120	106	198	634	320	60	60	66	50	75	45	26	0	958	1231	1095	88	99	99	104	27	25	96	95	0	0.054	0.122	0.065	0.065	2.228	0.272	0.273	120	413	100	905	1270	-4.223	46	859	138	1132	23716	147683	2.640	41.741	0	0	0
4	13	7	""	"STM1549"	17350	43790	110	186	234	215	91	60	60	67	52	77	73	55	0	577	830	843	101	99	99	108	53	49	96	91	0	0.264	0.238	0.213	0.210	2.334	0.222	0.703	80	405	100	604	905	-1.924	126	478	174	731	18719	66430	3.212	13.623	0	0	0
4	14	7	""	"STM1554"	17540	43790	120	162	213	225	105	57	57	62	20	32	88	80	0	1909	1695	927	54	94	94	103	51	49	97	93	0	0.058	0.097	0.063	0.082	2.448	0.132	0.402	120	515	100	1920	1757	-4.112	105	1815	156	1601	25564	203388	7.550	31.216	0	0	0
4	15	7	""	"STM1558"	17720	43790	120	1285	1764	1479	83	57	57	61	18	29	100	100	0	6287	7918	6180	78	92	92	95	22	23	100	99	0	0.198	0.218	0.210	0.226	1.844	0.210	0.840	120	420	100	7423	9533	-2.335	1228	6195	1707	7826	211714	950125	94.611	355.591	0	0	0
4	16	7	"sfcA"	"STM1566"	17890	43790	120	2572	2867	1574	54	61	61	77	156	202	99	99	0	5150	5939	3376	56	93	93	97	33	34	99	99	0	0.497	0.480	0.503	0.490	1.487	0.450	0.857	120	465	100	7568	8652	-1.010	2511	5057	2806	5846	344070	712707	17.885	177.030	0	0	0
4	17	7	"fdnG"	"STM1570"	18070	43780	120	378	577	552	95	59	59	64	26	40	93	90	0	469	592	509	85	93	93	97	24	24	98	90	0	0.848	1.038	1.015	0.938	2.711	1.095	0.602	120	444	100	695	1017	-0.237	319	376	518	499	69204	71007	19.731	20.625	0	0	0
4	18	7	"narZ"	"STM1577"	18230	43790	110	74	87	51	58	57	57	60	20	33	47	20	0	335	376	259	68	89	89	97	38	39	96	88	0	0.069	0.105	0.100	0.101	2.984	0.124	0.480	80	433	100	263	317	-3.855	17	246	30	287	6960	30095	1.350	7.342	0	0	0
4	19	7	"yciO"	"STM1720"	18430	43790	120	218	266	203	76	56	56	60	22	36	85	75	0	555	675	512	75	93	93	112	81	72	80	75	0	0.351	0.361	0.373	0.351	2.588	0.328	0.672	120	497	100	624	792	-1.512	162	462	210	582	31866	80944	9.364	6.951	0	0	0
4	20	7	"yciC"	"STM1734"	18600	43780	120	364	389	218	56	58	58	68	66	97	90	81	0	1072	1065	560	52	111	111	181	377	208	78	63	0	0.318	0.347	0.330	0.334	2.128	0.284	0.651	120	508	100	1267	1285	-1.651	306	961	331	954	46692	127751	4.864	2.345	0	0	0
4	21	7	""	"STM1747"	18790	43770	130	86	157	282	179	54	54	56	16	28	62	49	0	169	404	552	136	106	106	128	102	79	44	31	0	0.508	0.346	0.377	0.351	3.525	0.419	0.647	120	521	100	95	401	-0.977	32	63	103	298	18880	48476	6.313	2.706	0	0	0
4	22	7	"narI"	"STM1761"	18950	43780	130	262	589	756	128	51	51	54	16	29	85	81	0	508	1063	1450	136	91	91	105	51	48	79	73	0	0.506	0.553	0.638	0.592	3.100	0.478	0.713	120	499	100	628	1510	-0.983	211	417	538	972	70720	127574	33.438	18.784	0	0	0
4	23	7	"chaB"	"STM1770"	19130	43790	140	60	96	123	128	51	51	54	17	31	35	23	0	113	314	588	187	87	87	99	70	70	35	26	0	0.346	0.198	0.372	0.376	4.725	0.176	0.665	156	563	100	35	272	-1.531	9	26	45	227	14939	48958	2.471	3.071	0	0	0
4	24	7	""	"STM1785"	19310	43780	120	187	215	126	58	52	52	57	27	47	92	85	0	3135	3541	2300	64	88	88	103	71	68	100	100	0	0.044	0.047	0.049	0.043	1.863	0.046	0.808	120	572	100	3182	3616	-4.496	135	3047	163	3453	25850	424873	5.852	48.423	0	0	0
4	1	8	"nuoN"	"STM2316"	15220	43970	110	5962	6264	2080	33	67	67	72	34	47	100	100	0	5490	5860	1451	24	110	110	126	91	72	100	100	0	1.096	1.078	1.065	1.035	1.331	1.141	0.927	80	534	100	11275	11947	0.132	5895	5380	6197	5750	501145	468817	182.118	63.011	0	0	0
4	2	8	"nuoC"	"STM2326"	15400	43970	110	6097	6204	1405	22	67	67	72	25	34	100	100	0	2685	2693	573	21	109	109	118	37	31	100	100	0	2.341	2.375	2.297	2.375	1.225	2.472	0.916	80	460	100	8606	8721	1.227	6030	2576	6137	2584	496314	215426	245.280	69.595	0	0	0
4	3	8	"yfbS"	"STM2333"	15580	43970	110	455	527	370	70	67	67	72	25	34	100	100	0	2345	2772	1865	67	111	111	120	49	40	100	100	0	0.174	0.173	0.167	0.167	1.439	0.157	0.694	80	447	100	2622	3121	-2.526	388	2234	460	2661	42163	221739	18.200	54.122	0	0	0
4	4	8	"yfcC"	"STM2339"	15750	43960	110	193	245	184	75	64	64	69	24	34	96	86	0	1437	1657	1060	63	110	110	120	49	40	100	100	0	0.097	0.117	0.102	0.099	1.679	0.120	0.529	80	441	100	1456	1728	-3.363	129	1327	181	1547	19601	132587	7.333	31.367	0	0	0
4	5	8	""	"STM2343"	15930	43970	110	416	456	183	40	67	67	69	21	30	100	100	0	867	914	356	38	111	111	120	43	35	100	100	0	0.462	0.484	0.486	0.472	1.468	0.480	0.813	80	442	100	1105	1192	-1.115	349	756	389	803	36460	73133	18.429	18.465	0	0	0
4	6	8	"yfcH"	"STM2350"	16120	43970	120	455	501	305	60	68	68	71	21	29	95	94	0	3949	4137	2129	51	117	117	125	43	34	100	99	0	0.101	0.108	0.102	0.097	1.692	0.109	0.830	120	479	100	4219	4453	-3.308	387	3832	433	4020	60118	496399	20.476	93.302	0	0	0
4	7	8	"fdx"	"STM2538"	16300	43970	120	680	640	291	45	68	68	72	21	29	94	94	0	1194	1151	531	46	119	119	127	46	36	97	95	0	0.569	0.554	0.553	0.537	1.947	0.529	0.806	120	483	100	1687	1604	-0.813	612	1075	572	1032	76770	138160	27.048	22.261	0	0	0
4	8	8	"cadB"	"STM2558"	16460	43970	110	226	230	91	39	69	69	74	23	31	97	90	0	6597	6847	2642	38	115	115	135	92	68	100	100	0	0.024	0.024	0.023	0.022	1.442	0.025	0.851	80	425	100	6639	6893	-5.368	157	6482	161	6732	18422	547729	6.783	72.957	0	0	0
4	9	8	"yfhG"	"STM2563"	16640	43980	100	658	744	381	51	72	72	77	27	35	100	100	0	2244	2366	1237	52	122	122	145	104	71	100	100	0	0.276	0.299	0.299	0.292	1.368	0.290	0.905	80	399	100	2708	2916	-1.856	586	2122	672	2244	59498	189300	24.704	21.356	0	0	0
4	10	8	""	"STM2570"	16830	43970	110	296	314	150	47	69	69	73	24	32	100	93	0	2175	2667	1755	65	116	116	128	62	48	100	100	0	0.110	0.096	0.094	0.096	1.416	0.089	0.863	80	460	100	2286	2796	-3.181	227	2059	245	2551	25085	213375	10.042	40.952	0	0	0
4	11	8	""	"STM2587"	17010	43970	110	139	147	56	38	63	63	69	22	31	87	76	0	2532	2896	1539	53	112	112	119	34	28	100	100	0	0.031	0.030	0.029	0.027	1.713	0.028	0.681	80	427	100	2496	2868	-4.993	76	2420	84	2784	11723	231656	3.545	81.676	0	0	0
4	12	8	""	"STM2593"	17180	43970	120	141	146	60	41	60	60	63	20	31	91	81	0	1487	1444	650	45	106	106	112	40	35	98	98	0	0.059	0.064	0.061	0.062	1.954	0.063	0.720	120	485	100	1462	1424	-4.092	81	1381	86	1338	17525	173255	4.150	33.300	0	0	0
4	13	8	"yhbP"	"STM3270"	17370	43970	110	509	482	111	23	60	60	62	17	27	100	100	0	3557	3399	750	22	99	99	105	31	29	100	100	0	0.130	0.128	0.129	0.126	1.187	0.127	0.945	80	449	100	3907	3722	-2.945	449	3458	422	3300	38552	271918	24.706	106.258	0	0	0
4	14	8	""	"STM3277"	17540	43960	110	93	93	18	19	60	60	62	16	25	80	52	0	6241	6085	1345	22	97	97	103	28	27	100	100	0	0.005	0.006	0.005	0.005	1.716	0.005	0.364	80	399	100	6177	6021	-7.541	33	6144	33	5988	7416	486789	1.938	213.643	0	0	0
4	15	8	"pnp"	"STM3282"	17710	43970	120	18004	17807	6124	34	65	65	71	25	35	100	100	0	10616	10443	3723	35	97	97	102	24	23	98	98	0	1.705	1.715	1.714	1.858	1.586	1.712	0.979	120	475	100	28458	28088	0.770	17939	10519	17742	10346	2136803	1253190	709.440	430.875	0	0	0
4	16	8	"secG"	"STM3293"	17890	43970	110	1698	1930	1081	56	67	67	73	25	34	100	100	0	1834	1968	900	45	98	98	103	25	24	100	100	0	0.940	0.996	0.946	0.976	1.322	1.045	0.926	80	398	100	3367	3733	-0.090	1631	1736	1863	1870	154437	157445	74.280	74.600	0	0	0
4	17	8	"yhbE"	"STM3302"	18060	43970	110	628	622	167	26	61	61	65	23	35	100	100	0	4644	4471	1091	24	100	100	111	70	63	100	100	0	0.125	0.128	0.127	0.126	1.227	0.128	0.958	80	447	100	5111	4932	-3.003	567	4544	561	4371	49799	357697	24.217	62.286	0	0	0
4	18	8	"yrbA"	"STM3308"	18240	43970	100	234	258	163	63	56	56	61	24	39	95	86	0	587	657	486	73	96	96	112	86	76	92	87	0	0.363	0.360	0.344	0.350	1.614	0.337	0.890	80	442	100	669	763	-1.464	178	491	202	561	20657	52542	8.208	6.337	0	0	0
4	19	8	""	"STM0718"	18430	43960	110	121	521	1302	249	55	55	57	17	29	97	78	0	3936	4830	2860	59	92	92	103	59	57	100	100	0	0.017	0.098	0.017	0.023	3.402	0.174	0.420	80	444	100	3910	5204	-5.864	66	3844	466	4738	41642	386365	27.294	80.119	0	0	0
4	20	8	""	"STM0724"	18600	43960	100	54	59	16	27	54	54	55	12	21	28	12	0	110	125	46	36	99	99	110	38	34	21	12	0	0.000	0.192	0.534	0.507	3.554	0.102	0.065	80	412	100	11	31	Error	0	11	5	26	4754	9995	0.333	0.395	-50	0	0
4	21	8	"sdhD"	"STM0733"	18780	43970	110	1513	1597	823	51	55	55	56	14	25	100	100	0	993	1018	444	43	100	100	113	40	35	100	100	0	1.633	1.680	1.687	1.651	1.283	1.762	0.926	80	461	100	2351	2460	0.707	1458	893	1542	918	127778	81465	110.071	22.625	0	0	0
4	22	8	"ybgC"	"STM0744"	18950	43970	110	225	239	116	48	50	50	52	13	25	96	96	0	926	1051	566	53	88	88	95	27	28	100	100	0	0.209	0.196	0.204	0.191	1.469	0.192	0.874	80	460	100	1013	1152	-2.260	175	838	189	963	19142	84091	14.385	35.407	0	0	0
4	23	8	"ybgF"	"STM0750"	19130	43960	110	3350	3738	1981	52	51	51	54	17	31	100	100	0	2310	2615	1276	48	86	86	89	27	30	100	100	0	1.483	1.458	1.451	1.435	1.259	1.522	0.930	80	428	100	5523	6216	0.569	3299	2224	3687	2529	299008	209211	216.706	93.556	0	0	0
4	24	8	"aroG"	"STM0760"	19310	43970	110	839	914	427	46	53	53	54	16	29	100	100	0	2899	3215	1513	47	85	85	87	17	19	100	100	0	0.279	0.275	0.275	0.273	1.273	0.268	0.935	80	505	100	3600	3991	-1.840	786	2814	861	3130	73128	257191	53.750	184.000	0	0	0
4	1	9	""	"STM0868"	15210	44140	110	494	549	162	29	66	66	72	34	47	100	100	0	11028	12109	3115	25	107	107	159	351	220	100	100	0	0.039	0.040	0.039	0.039	1.195	0.039	0.931	80	510	100	11349	12485	-4.673	428	10921	483	12002	43908	968740	14.029	34.046	0	0	0
4	2	9	"rimK"	"STM0875"	15400	44140	110	459	499	203	40	67	67	72	28	38	100	100	0	3573	3892	1923	49	110	110	165	367	222	100	98	0	0.113	0.114	0.117	0.117	1.353	0.107	0.840	80	465	100	3855	4214	-3.143	392	3463	432	3782	39907	311381	15.250	10.155	0	0	0
4	3	9	"ybjF"	"STM0882"	15580	44140	110	469	444	126	28	63	63	67	20	29	98	96	0	6412	6206	1521	24	105	105	111	34	30	100	100	0	0.064	0.062	0.063	0.059	1.305	0.064	0.950	80	439	100	6713	6482	-3.957	406	6307	381	6101	35502	496453	18.850	179.265	0	0	0
4	4	9	"artP"	"STM0891"	15750	44130	110	2486	2381	543	22	63	63	68	25	36	100	100	0	6492	6300	1319	20	107	107	116	43	37	100	100	0	0.379	0.374	0.371	0.372	1.141	0.373	0.961	80	477	100	8808	8511	-1.398	2423	6385	2318	6193	190476	504032	92.520	143.814	0	0	0
4	5	9	""	"STM0896"	15940	44130	110	78	79	21	26	66	66	70	23	32	22	8	0	3784	3895	978	25	114	114	127	50	39	100	100	0	0.003	0.003	0.005	0.004	2.556	0.003	0.061	80	451	100	3682	3794	-8.257	12	3670	13	3781	6295	311598	0.391	75.360	0	0	0
4	6	9	""	"STM0901"	16110	44130	110	68	81	53	65	66	66	69	20	28	21	11	0	5662	5590	1545	27	114	114	122	42	34	100	100	0	0.000	0.003	0.003	0.004	3.316	0.002	0.022	80	440	100	5550	5491	Error	2	5548	15	5476	6471	447228	0.600	130.190	0	0	0
4	7	9	""	"STM1035"	16300	44140	110	210	226	132	58	66	66	70	20	28	87	83	0	1697	1825	1205	66	115	115	124	41	33	100	98	0	0.091	0.094	0.095	0.084	1.969	0.092	0.845	80	445	100	1726	1870	-3.458	144	1582	160	1710	18093	145973	7.800	41.488	0	0	0
4	8	9	""	"STM1039"	16470	44140	100	271	293	105	35	67	67	71	25	35	100	100	0	2798	2923	1309	44	119	119	125	39	31	100	100	0	0.076	0.081	0.080	0.080	1.346	0.073	0.850	80	408	100	2883	3030	-3.715	204	2679	226	2804	23461	233837	8.880	71.744	0	0	0
4	9	9	"aceK"	"STM4185"	16650	44130	110	321	319	93	29	69	69	75	29	38	97	95	0	10137	9959	2061	20	122	122	129	43	33	100	100	0	0.025	0.025	0.024	0.024	1.438	0.025	0.849	80	448	100	10267	10087	-5.313	252	10015	250	9837	25501	796701	8.414	228.605	0	0	0
4	10	9	""	"STM4196"	16820	44140	100	126	149	80	53	67	67	73	26	35	71	52	0	2324	3089	2494	80	123	123	131	44	33	100	100	0	0.027	0.028	0.027	0.025	1.829	0.025	0.639	80	406	100	2260	3048	-5.221	59	2201	82	2966	11922	247137	2.923	67.227	0	0	0
4	11	9	""	"STM4200"	17010	44140	100	286	295	99	33	65	65	70	21	30	100	97	0	14026	13683	4808	35	116	116	124	44	35	100	100	0	0.016	0.017	0.016	0.016	1.458	0.016	0.862	80	418	100	14131	13797	-5.976	221	13910	230	13567	23588	1094627	10.714	308.159	0	0	0
4	12	9	""	"STM4204"	17180	44130	110	144	159	62	38	59	59	62	17	27	97	91	0	3541	3825	1872	48	108	108	115	41	35	100	100	0	0.025	0.027	0.026	0.025	1.506	0.026	0.756	80	429	100	3518	3817	-5.336	85	3433	100	3717	12751	306014	5.706	90.488	0	0	0
4	13	9	"pduE"	"STM2042"	17360	44140	110	586	559	129	23	59	59	62	18	29	100	100	0	5267	4814	1089	22	106	106	112	49	43	100	100	0	0.102	0.106	0.106	0.105	1.203	0.106	0.948	80	453	100	5688	5208	-3.292	527	5161	500	4708	44721	385097	27.611	95.959	0	0	0
4	14	9	"pduV"	"STM2056"	17530	44140	100	155	156	40	25	59	59	60	15	25	98	96	0	4317	3959	1076	27	103	103	107	32	29	100	100	0	0.023	0.025	0.025	0.024	1.610	0.023	0.757	80	418	100	4310	3953	-5.456	96	4214	97	3856	12452	316754	6.400	120.375	0	0	0
4	15	9	"stfF"	"STM0199"	17720	44150	100	114	122	41	33	63	63	67	23	34	85	53	0	4248	4652	1281	27	103	103	114	71	62	100	100	0	0.012	0.013	0.011	0.010	2.162	0.012	0.466	80	402	100	4196	4608	-6.345	51	4145	59	4549	9782	372150	2.391	63.915	0	0	0
4	16	9	"thiH"	"STM4159"	17890	44130	110	353	363	99	27	63	63	69	24	34	97	95	0	8979	8830	1440	16	108	108	118	69	58	100	100	0	0.033	0.034	0.034	0.030	1.887	0.034	0.911	80	439	100	9161	9022	-4.935	290	8871	300	8722	29036	706393	12.250	126.261	0	0	0
4	17	9	"yojN"	"STM2269"	18060	44140	110	2125	2160	289	13	60	60	65	36	55	100	100	0	12873	13070	1328	10	103	103	131	232	177	100	100	0	0.162	0.162	0.161	0.161	1.091	0.162	0.954	80	477	100	14835	15067	-2.629	2065	12770	2100	12967	172822	1045577	58.194	55.772	0	0	0
4	18	9	""	"STM4261"	18250	44150	100	249	396	386	97	56	56	61	35	57	98	88	0	574	968	858	88	97	97	126	242	192	78	48	0	0.405	0.390	0.371	0.381	1.717	0.393	0.790	80	419	100	670	1211	-1.305	193	477	340	871	31714	77401	9.571	3.479	0	0	0
4	19	9	"traP"	"PSLT082"	18420	44140	110	79	91	38	41	54	54	56	15	26	70	40	0	3267	4411	3242	73	94	94	101	48	47	100	100	0	0.008	0.009	0.008	0.007	2.286	0.008	0.559	80	479	100	3198	4354	-6.988	25	3173	37	4317	7298	352896	2.333	89.792	0	0	0
4	20	9	""	"STM1542"	18600	44150	100	375	399	202	50	52	52	53	12	22	100	100	0	2223	2569	1373	53	96	96	100	26	26	100	100	0	0.152	0.140	0.136	0.136	1.397	0.135	0.892	80	430	100	2450	2820	-2.719	323	2127	347	2473	31929	205496	28.833	94.962	0	0	0
4	21	9	""	"STM4309"	18770	44140	110	230	229	36	15	52	52	53	13	24	100	100	0	12150	12439	1303	10	96	96	107	79	73	100	100	0	0.015	0.014	0.014	0.014	1.191	0.014	0.909	80	478	100	12232	12520	-6.081	178	12054	177	12343	18334	995080	13.538	156.101	0	0	0
4	22	9	"adi"	"STM4296"	18960	44150	110	389	399	68	17	49	49	51	13	25	100	100	0	10308	10268	1702	16	93	93	103	80	77	100	100	0	0.033	0.034	0.034	0.034	1.148	0.034	0.938	80	463	100	10555	10525	-4.909	340	10215	350	10175	31891	821443	26.769	127.063	0	0	0
4	23	9	"lpxO"	"STM4286"	19130	44140	110	519	505	172	34	50	50	53	17	32	100	100	0	5141	5061	1604	31	88	88	95	58	61	100	100	0	0.093	0.091	0.091	0.088	1.299	0.091	0.947	80	434	100	5522	5428	-3.429	469	5053	455	4973	40379	404846	26.588	85.621	0	0	0
4	24	9	"nrfC"	"STM4279"	19300	44140	100	298	441	419	95	51	51	52	11	21	98	96	0	740	976	1064	109	85	85	91	56	61	97	90	0	0.377	0.438	0.429	0.442	1.682	0.384	0.862	80	440	100	902	1281	-1.407	247	655	390	891	35295	78080	35.364	15.804	0	0	0
4	1	10	"yafB"	"STM0255"	15220	44310	100	610	602	98	16	64	64	68	23	33	100	100	0	8698	8555	1109	12	115	115	144	271	188	100	100	0	0.064	0.064	0.063	0.063	1.154	0.063	0.953	80	428	100	9129	8978	-3.975	546	8583	538	8440	48144	684396	23.217	31.037	0	0	0
4	2	10	""	"STM0274"	15390	44310	110	494	478	99	20	66	66	72	35	48	98	98	0	15513	15468	1806	11	114	114	205	747	364	100	100	0	0.028	0.027	0.027	0.026	1.293	0.027	0.923	80	465	100	15827	15766	-5.169	428	15399	412	15354	38262	1237424	11.600	20.432	0	0	0
4	3	10	""	"STM0282"	15580	44310	100	139	140	33	23	66	66	72	33	45	91	57	0	5423	5276	1448	27	115	115	197	730	370	100	100	0	0.014	0.014	0.014	0.013	1.634	0.014	0.677	80	438	100	5381	5235	-6.184	73	5308	74	5161	11173	422106	2.061	6.958	0	0	0
4	4	10	""	"STM0288"	15750	44320	100	101	108	43	39	67	67	69	19	27	66	45	0	1830	1913	827	43	122	122	127	39	30	100	100	0	0.020	0.023	0.021	0.020	2.296	0.024	0.389	80	430	100	1742	1832	-5.651	34	1708	41	1791	8627	153048	2.053	45.795	0	0	0
4	5	10	""	"STM0297"	15930	44310	100	66	74	32	43	64	64	67	20	29	25	11	0	302	346	165	47	118	118	128	44	34	97	86	0	0.011	0.044	0.099	0.072	3.508	0.062	0.122	80	442	100	186	238	-6.524	2	184	10	228	5949	27649	0.350	4.955	0	0	0
4	6	10	"yafJ"	"STM0311"	16110	44320	100	744	734	231	31	63	63	66	19	28	100	100	0	3255	2940	941	32	113	113	117	34	29	100	100	0	0.217	0.237	0.231	0.239	1.280	0.233	0.959	80	430	100	3823	3498	-2.206	681	3142	671	2827	58691	235198	35.158	83.029	0	0	0
4	7	10	"ycfJ"	"STM1212"	16280	44320	100	228	269	156	57	65	65	68	19	27	100	96	0	842	954	543	56	113	113	119	33	27	100	98	0	0.224	0.243	0.240	0.234	1.742	0.200	0.685	80	430	100	892	1045	-2.161	163	729	204	841	21550	76296	10.579	25.303	0	0	0
4	8	10	"ycfX"	"STM1220"	16470	44320	110	2076	2002	474	23	68	68	71	22	30	100	100	0	6740	6460	1161	17	121	121	129	40	31	100	100	0	0.303	0.305	0.304	0.296	1.206	0.307	0.960	80	478	100	8627	8273	-1.721	2008	6619	1934	6339	160172	516833	87.773	158.275	0	0	0
4	9	10	""	"STM1236"	16640	44320	90	116	123	36	29	68	68	74	25	33	82	46	0	519	575	204	35	123	123	131	44	33	100	100	0	0.121	0.122	0.116	0.110	1.679	0.121	0.603	52	357	100	444	507	-3.044	48	396	55	452	6374	29903	1.960	10.091	0	0	0
4	10	10	""	"STM1253"	16820	44310	110	169	176	82	46	63	63	68	24	35	86	80	0	1028	1077	421	39	113	113	121	38	31	100	100	0	0.116	0.117	0.111	0.100	2.004	0.115	0.624	80	502	100	1021	1077	-3.110	106	915	113	964	14104	86135	4.500	25.158	0	0	0
4	11	10	"yoaG"	"STM1272"	17010	44320	100	91	106	59	55	62	62	64	18	28	65	33	0	561	641	364	56	107	107	112	28	25	100	100	0	0.064	0.082	0.070	0.064	2.282	0.097	0.547	80	430	100	483	578	-3.969	29	454	44	534	8486	51294	2.333	18.893	0	0	0
4	12	10	""	"STM1276"	17180	44320	110	156	161	46	28	61	61	63	17	26	97	92	0	776	805	224	27	107	107	112	29	25	100	100	0	0.142	0.143	0.143	0.131	1.512	0.138	0.759	80	478	100	764	798	-2.816	95	669	100	698	12897	64378	5.765	23.897	0	0	0
4	13	10	"rstB"	"STM1471"	17360	44320	100	523	502	105	20	60	60	63	17	26	100	100	0	8779	8536	1531	17	105	105	115	53	46	100	100	0	0.053	0.052	0.052	0.051	1.266	0.052	0.947	80	395	100	9137	8873	-4.228	463	8674	442	8431	40147	682858	25.824	158.887	0	0	0
4	14	10	"ydgH"	"STM1478"	17520	44310	110	7107	6989	1088	15	61	61	109	380	348	100	100	0	7768	7587	1096	14	106	106	164	419	255	100	100	0	0.920	0.926	0.933	0.923	1.184	0.911	0.954	80	464	100	14708	14409	-0.121	7046	7662	6928	7481	559131	606992	18.105	17.716	0	0	0
4	15	10	"ynfM"	"STM1486"	17710	44320	110	588	619	202	32	60	60	106	370	349	91	17	0	11829	11830	1882	15	103	103	160	407	254	100	100	0	0.045	0.048	0.046	0.044	1.436	0.048	0.865	80	491	100	12254	12286	-4.473	528	11726	559	11727	49558	946400	1.386	28.673	0	0	0
4	16	10	""	"STM1493"	17890	44320	110	798	764	189	24	55	55	59	19	32	100	100	0	8326	8328	968	11	102	102	116	69	59	100	100	0	0.090	0.086	0.088	0.080	1.549	0.089	0.944	80	479	100	8967	8935	-3.468	743	8224	709	8226	61125	666201	37.105	119.014	0	0	0
4	17	10	"ynfD"	"STM1500"	18060	44330	100	359	349	100	28	53	53	55	17	30	100	100	0	949	909	296	32	96	96	101	31	30	100	100	0	0.359	0.364	0.333	0.369	1.409	0.346	0.893	80	406	100	1159	1109	-1.479	306	853	296	813	27889	72748	17.294	26.065	0	0	0
4	18	10	"udg"	"STM2080"	18230	44320	100	1355	1380	161	11	54	54	55	14	25	100	100	0	9659	9721	1416	14	92	92	99	38	38	100	100	0	0.136	0.138	0.135	0.139	1.210	0.133	0.953	80	419	100	10868	10955	-2.878	1301	9567	1326	9629	110392	777667	94.643	253.211	0	0	0
4	19	10	""	"STM2787"	18420	44330	100	77	80	23	28	55	55	60	34	56	23	3	0	950	933	260	27	92	92	100	40	40	100	100	0	0.026	0.030	0.025	0.025	2.395	0.021	0.065	80	428	100	880	866	-5.285	22	858	25	841	6383	74609	0.588	20.825	0	0	0
4	20	10	"gabT"	"STM2792"	18590	44330	100	500	500	85	17	54	54	59	39	66	100	100	0	8683	8362	1240	14	93	93	99	29	29	100	100	0	0.052	0.054	0.054	0.054	1.149	0.053	0.934	80	408	100	9036	8715	-4.268	446	8590	446	8269	40015	668991	11.308	284.931	0	0	0
4	21	10	"mobA"	"STM3994"	18770	44330	100	611	607	102	16	51	51	52	10	19	100	100	0	3019	2998	532	17	92	92	96	23	23	100	100	0	0.191	0.191	0.190	0.191	1.201	0.185	0.921	80	410	100	3487	3462	-2.386	560	2927	556	2906	48555	239876	55.500	126.174	0	0	0
4	22	10	""	"STM4014"	18950	44320	110	71	72	18	25	49	49	50	11	22	70	48	0	3199	3179	997	31	92	92	96	28	29	100	100	0	0.007	0.007	0.007	0.006	2.357	0.007	0.286	80	433	100	3129	3110	-7.142	22	3107	23	3087	5760	254283	2.000	110.107	0	0	0
4	23	10	""	"STM4033"	19120	44320	130	63	64	20	31	49	49	50	11	22	53	26	0	158	184	97	52	88	88	95	54	56	65	31	0	0.200	0.156	0.205	0.204	2.526	0.110	0.263	120	551	100	84	111	-2.322	14	70	15	96	7709	22070	1.273	1.648	0	0	0
4	24	10	""	"STM4054"	19310	44320	110	71	78	25	32	50	50	50	10	20	86	52	0	2476	2596	1264	48	85	85	86	15	17	100	100	0	0.009	0.011	0.010	0.010	2.115	0.010	0.406	80	518	100	2412	2539	-6.831	21	2391	28	2511	6201	207657	2.800	167.333	0	0	0
4	1	11	""	"STM2943"	15220	44480	110	396	380	114	30	64	64	67	17	25	97	96	0	8584	8300	2037	24	116	116	126	43	34	100	100	0	0.039	0.039	0.038	0.036	1.506	0.039	0.916	80	532	100	8800	8500	-4.673	332	8468	316	8184	30437	664029	18.412	190.093	0	0	0
4	2	11	""	"STM2955"	15400	44490	100	184	192	87	45	65	65	70	30	42	90	77	0	640	737	481	65	110	110	160	600	375	37	6	0	0.225	0.203	0.204	0.197	1.792	0.154	0.640	80	468	100	649	754	-2.155	119	530	127	627	15360	58991	4.067	0.962	0	0	0
4	3	11	"yqcC"	"STM2965"	15600	44500	90	93	98	31	31	66	66	71	28	39	48	13	0	314	343	175	51	116	116	127	52	40	88	76	0	0.136	0.141	0.150	0.146	2.495	0.140	0.305	52	362	100	225	259	-2.874	27	198	32	227	5084	17857	0.964	4.154	0	0	0
4	4	11	"fucO"	"STM2973"	15760	44500	110	812	794	179	22	63	63	67	21	31	100	100	0	11562	11198	2493	22	112	112	120	39	32	100	100	0	0.065	0.066	0.066	0.065	1.269	0.065	0.932	80	440	100	12199	11817	-3.934	749	11450	731	11086	63515	895849	34.619	284.051	0	0	0
4	5	11	"fucK"	"STM2977"	15930	44500	100	522	520	94	18	63	63	65	18	27	100	100	0	4827	4741	894	18	103	103	110	33	30	100	100	0	0.097	0.099	0.099	0.098	1.248	0.095	0.917	80	430	100	5183	5095	-3.363	459	4724	457	4638	41572	379253	25.278	140.333	0	0	0
4	6	11	"csdA"	"STM2984"	16110	44500	110	413	426	104	24	61	61	64	17	26	100	100	0	3407	3534	899	25	106	106	113	33	29	100	100	0	0.107	0.106	0.109	0.105	1.248	0.104	0.890	80	452	100	3653	3793	-3.229	352	3301	365	3428	34054	282729	21.294	103.667	0	0	0
4	7	11	"yqhE"	"STM3165"	16280	44500	110	1835	1751	382	21	63	63	67	24	35	100	100	0	7124	6854	1448	21	107	107	121	84	69	100	100	0	0.253	0.250	0.252	0.250	1.235	0.243	0.941	80	479	100	8789	8435	-1.985	1772	7017	1688	6747	140113	548285	70.167	80.155	0	0	0
4	8	11	""	"STM3175"	16470	44490	110	201	247	162	65	65	65	70	25	35	96	91	0	1573	2247	1967	87	114	114	127	85	66	100	100	0	0.093	0.085	0.090	0.083	1.856	0.076	0.753	80	476	100	1595	2315	-3.423	136	1459	182	2133	19791	179720	7.080	24.941	0	0	0
4	9	11	"STMF1.5"	"Not LT2a91"	16640	44490	100	61	65	21	32	66	66	72	26	36	6	3	0	123	146	81	55	116	116	123	39	31	26	13	0	-0.714	-0.033	0.424	0.358	3.871	0.197	0.192	80	420	100	2	29	Error	-5	7	-1	30	5189	11661	-0.269	0.590	-50	0	0
4	10	11	"yfiO"	"STM2663"	16820	44500	100	1338	1324	335	25	64	64	68	25	36	100	100	0	1723	1717	416	24	107	107	115	34	29	100	100	0	0.788	0.783	0.780	0.780	1.296	0.768	0.908	80	452	100	2890	2870	-0.343	1274	1616	1260	1610	105901	137331	50.240	47.118	0	0	0
4	11	11	""	"STM2680"	17010	44500	100	219	215	74	34	59	59	61	16	26	96	91	0	1950	1962	779	39	103	103	110	30	27	100	100	0	0.087	0.084	0.080	0.079	1.549	0.082	0.845	80	404	100	2007	2015	-3.529	160	1847	156	1859	17220	156959	9.625	61.733	0	0	0
4	12	11	""	"STM2690"	17170	44500	110	163	189	98	51	59	59	61	18	29	100	93	0	2897	3274	1738	53	99	99	106	34	32	100	100	0	0.037	0.041	0.038	0.038	1.568	0.040	0.783	80	465	100	2902	3305	-4.750	104	2798	130	3175	15139	261913	7.111	93.176	0	0	0
4	13	11	"ybbN"	"STM0504"	17360	44490	110	1737	1673	409	24	57	57	60	18	30	100	100	0	5603	5576	901	16	97	97	104	30	28	100	100	0	0.305	0.295	0.303	0.278	1.453	0.299	0.953	80	490	100	7186	7095	-1.713	1680	5506	1616	5479	133868	446056	89.611	182.400	0	0	0
4	14	11	"allA"	"STM0515"	17540	44500	110	989	1040	307	29	59	59	77	236	306	100	97	0	4890	5268	1325	25	101	101	125	268	214	100	100	0	0.194	0.190	0.193	0.187	1.289	0.187	0.914	80	480	100	5719	6148	-2.364	930	4789	981	5167	83214	421445	4.081	19.190	0	0	0
4	15	11	""	"STM0520"	17700	44500	90	150	160	57	35	55	55	59	18	30	98	92	0	4770	5009	1831	36	99	99	150	315	210	100	100	0	0.020	0.021	0.019	0.019	1.550	0.023	0.772	52	356	100	4766	5015	-5.620	95	4671	105	4910	8311	260464	5.611	15.425	0	0	0
4	16	11	"ybbY"	"STM0524"	17890	44500	110	262	279	73	26	54	54	58	18	31	100	100	0	10809	10938	2121	19	98	98	137	270	197	100	100	0	0.019	0.021	0.020	0.020	1.373	0.020	0.842	80	489	100	10919	11065	-5.686	208	10711	225	10840	22357	875032	12.278	40.004	0	0	0
4	17	11	"ylbE"	"STM0530"	18070	44500	110	102	104	22	21	52	52	54	12	22	100	92	0	4919	4816	1067	22	92	92	95	19	20	100	100	0	0.010	0.011	0.011	0.010	1.510	0.010	0.669	80	426	100	4877	4776	-6.593	50	4827	52	4724	8334	385300	4.167	248.474	0	0	0
4	18	11	"cysS"	"STM0537"	18230	44500	110	4279	4386	778	17	54	54	59	35	59	100	100	0	10350	10299	2094	20	91	91	110	146	132	100	100	0	0.412	0.424	0.413	0.430	1.259	0.407	0.945	80	474	100	14484	14540	-1.280	4225	10259	4332	10208	350918	823931	123.629	69.788	0	0	0
4	19	11	"yohJ"	"STM2181"	18430	44500	100	75	77	18	23	56	56	61	35	57	17	0	0	793	799	350	43	90	90	108	148	137	97	85	0	0.027	0.030	0.030	0.026	2.817	0.023	0.196	80	431	100	722	730	-5.209	19	703	21	709	6122	63916	0.457	4.669	0	0	0
4	20	11	"galS"	"STM2191"	18590	44500	100	852	803	204	25	54	54	58	35	60	100	100	0	5186	4946	1024	20	91	91	95	28	29	100	100	0	0.157	0.154	0.157	0.149	1.352	0.152	0.940	80	364	100	5893	5604	-2.675	798	5095	749	4855	64221	395688	21.286	173.250	0	0	0
4	21	11	"lysP"	"STM2200"	18770	44500	120	1291	1185	473	39	51	51	52	11	21	100	100	0	9106	8122	3187	39	89	89	91	19	20	100	100	0	0.138	0.141	0.141	0.147	1.816	0.139	0.943	120	517	100	10257	9167	-2.862	1240	9017	1134	8033	142217	974590	103.000	422.684	0	0	0
4	22	11	"yejH"	"STM2223"	18950	44500	100	778	776	141	18	50	50	51	11	21	100	100	0	9875	10091	1795	17	90	90	96	32	33	100	100	0	0.074	0.073	0.073	0.072	1.183	0.070	0.951	80	396	100	10513	10727	-3.749	728	9785	726	10001	62096	807272	65.909	312.344	0	0	0
4	23	11	""	"STM2231"	19130	44490	100	53	52	11	21	50	50	52	33	63	1	0	0	105	121	53	43	88	88	92	25	27	40	25	0	0.176	0.061	0.333	0.333	4.730	0.016	0.002	80	401	100	20	35	-2.503	3	17	2	33	4198	9716	0.000	1.160	-50	0	0
4	24	11	""	"STM2240"	19310	44500	100	845	882	254	28	49	49	53	31	58	100	100	0	5816	6068	1369	22	85	85	87	19	21	100	100	0	0.139	0.139	0.141	0.136	1.231	0.139	0.932	80	464	100	6527	6816	-2.848	796	5731	833	5983	70534	485439	26.742	314.789	0	0	0
4	1	12	"phoP"	"STM1231"	15220	44680	110	7176	7067	1589	22	67	67	74	40	54	100	100	0	3131	3089	713	23	108	108	116	34	29	100	100	0	2.352	2.348	2.314	2.368	1.160	2.358	0.961	80	532	100	10132	9981	1.234	7109	3023	7000	2981	565384	247083	174.825	87.441	0	0	0
4	2	12	"phoP"	"STM1231"	15400	44680	110	8672	8325	2332	28	67	67	74	29	39	100	100	0	3688	3519	970	27	107	107	115	37	32	100	100	0	2.403	2.420	2.432	2.440	1.202	2.451	0.967	80	478	100	12186	11670	1.265	8605	3581	8258	3412	665979	281510	284.517	92.000	0	0	0
4	3	12	"phoQ"	"STM1230"	15580	44670	110	1262	1203	312	25	64	64	67	21	31	100	100	0	2538	2547	551	21	103	103	112	38	33	100	100	0	0.492	0.466	0.480	0.456	1.352	0.454	0.879	80	481	100	3633	3583	-1.023	1198	2435	1139	2444	96214	203765	54.095	64.079	0	0	0
4	4	12	"phoQ"	"STM1230"	15760	44670	110	4274	4099	1512	36	61	61	63	18	28	100	100	0	8248	8096	2224	27	98	98	106	33	31	100	100	0	0.517	0.505	0.506	0.466	1.395	0.521	0.970	80	466	100	12363	12036	-0.952	4213	8150	4038	7998	327898	647711	224.222	242.121	0	0	0
4	5	12	"phoQ"	"STM1230"	15940	44680	110	1256	1279	328	25	62	62	64	16	25	100	100	0	2515	2521	695	27	99	99	105	34	32	100	100	0	0.494	0.502	0.504	0.506	1.213	0.492	0.924	80	454	100	3610	3639	-1.017	1194	2416	1217	2422	102309	201648	75.938	71.059	0	0	0
4	6	12	"hupA"	"STM4170"	16110	44670	100	3793	3710	1035	27	64	64	68	26	38	100	100	0	722	733	208	28	102	102	111	36	32	100	100	0	6.015	5.778	6.025	5.798	1.308	5.955	0.900	80	418	100	4349	4277	2.588	3729	620	3646	631	296830	58613	140.077	17.278	0	0	0
4	7	12	"sopB"	"STM1091"	16300	44680	110	7750	7436	1327	17	65	65	70	30	42	100	100	0	11268	11291	1829	16	104	104	114	53	46	100	100	0	0.688	0.659	0.672	0.656	1.134	0.657	0.969	80	480	100	18849	18558	-0.539	7685	11164	7371	11187	594916	903291	245.533	210.887	0	0	0
4	8	12	"pipC"	"STM0375"	16480	44680	110	835	857	306	35	63	63	68	22	32	100	100	0	1513	1544	519	33	107	107	113	32	28	100	100	0	0.549	0.553	0.547	0.542	1.266	0.549	0.929	80	467	100	2178	2231	-0.865	772	1406	794	1437	68577	123514	35.864	44.719	0	0	0
4	9	12	"pipC"	"STM0375"	16650	44670	110	1211	1103	338	30	63	63	66	20	30	100	100	0	2143	2011	523	26	105	105	111	33	29	100	100	0	0.563	0.546	0.552	0.527	1.201	0.551	0.966	80	454	100	3186	2946	-0.828	1148	2038	1040	1906	88205	160906	51.850	57.576	0	0	0
4	10	12	"ssrB"	"STM1391"	16820	44680	110	170	175	62	35	62	62	64	17	26	97	93	0	1804	1824	768	42	107	107	116	52	44	100	100	0	0.064	0.066	0.064	0.063	1.616	0.062	0.762	80	453	100	1805	1830	-3.974	108	1697	113	1717	14017	145883	6.529	32.846	0	0	0
4	11	12	"ssrB"	"STM1391"	17000	44670	100	392	383	84	21	62	62	64	19	29	100	98	0	4279	4163	877	21	112	112	127	66	51	100	100	0	0.079	0.079	0.078	0.076	1.336	0.079	0.935	80	430	100	4497	4372	-3.658	330	4167	321	4051	30608	333061	16.789	61.152	0	0	0
4	12	12	"ssrB"	"STM1391"	17190	44680	110	554	558	102	18	58	58	61	18	29	100	100	0	4418	4496	592	13	103	103	115	50	43	100	100	0	0.115	0.114	0.111	0.112	1.220	0.110	0.935	80	453	100	4811	4893	-3.121	496	4315	500	4393	44601	359701	27.611	87.620	0	0	0
4	13	12	"lrp"	"STM0959"	17350	44680	110	5224	4976	1183	23	59	59	65	28	43	100	100	0	2938	2837	674	23	96	96	102	34	33	100	100	0	1.817	1.794	1.769	1.799	1.214	1.799	0.963	80	462	100	8007	7658	0.862	5165	2842	4917	2741	398079	226945	175.393	80.441	0	0	0
4	14	12	"lrp"	"STM0959"	17540	44680	110	4865	4585	1225	26	60	60	66	27	40	100	100	0	3657	3469	743	21	97	97	110	95	86	100	100	0	1.350	1.342	1.327	1.318	1.234	1.379	0.950	80	465	100	8365	7897	0.433	4805	3560	4525	3372	366799	277514	167.370	35.358	0	0	0
4	15	12	"gyrA"	"STM2272"	17710	44680	100	1584	1492	553	37	57	57	62	21	33	100	100	0	2053	2091	770	36	94	94	108	121	112	100	100	0	0.779	0.719	0.715	0.718	1.195	0.684	0.923	80	406	100	3486	3432	-0.359	1527	1959	1435	1997	119356	167297	68.095	16.388	0	0	0
4	16	12	"gyrA"	"STM2272"	17880	44670	110	5428	5445	1486	27	58	58	63	25	39	100	100	0	8246	8109	1899	23	97	97	103	35	33	100	100	0	0.659	0.672	0.662	0.663	1.191	0.677	0.967	80	454	100	13519	13399	-0.602	5370	8149	5387	8012	435635	648733	215.280	228.743	0	0	0
4	17	12	"csrA"	"STM2826"	18060	44670	100	609	690	347	50	55	55	60	25	41	100	98	0	324	363	224	61	93	93	98	33	33	100	98	0	2.398	2.352	2.537	2.358	1.508	2.244	0.665	80	420	100	785	905	1.262	554	231	635	270	55169	29055	25.200	8.030	0	0	0
4	18	12	"csrA"	"STM2826"	18240	44680	100	555	642	336	52	53	53	55	28	50	100	100	0	276	340	398	117	86	86	90	41	45	98	96	0	2.642	2.319	2.929	2.717	1.767	1.818	0.217	80	430	100	692	843	1.402	502	190	589	254	51386	27221	20.964	6.098	0	0	0
4	19	12	"yhhP"	"STM3578"	18420	44690	90	68	71	14	19	51	51	53	13	24	65	30	0	244	279	110	39	82	82	85	17	20	100	100	0	0.105	0.102	0.103	0.091	2.147	0.081	0.328	52	357	100	179	217	-3.252	17	162	20	197	3669	14500	1.385	11.412	0	0	0
4	20	12	"yhhP"	"STM3578"	18600	44670	100	87	90	26	28	50	50	52	11	21	90	72	0	366	389	163	41	85	85	88	19	21	100	98	0	0.132	0.132	0.131	0.129	1.841	0.112	0.546	80	431	100	318	344	-2.925	37	281	40	304	7190	31118	3.455	15.842	0	0	0
4	21	12	"yhhP"	"STM3578"	18780	44690	110	97	110	49	44	50	50	52	11	21	97	90	0	517	594	404	68	84	84	86	17	19	100	100	0	0.109	0.118	0.113	0.111	1.624	0.109	0.796	80	415	100	480	570	-3.204	47	433	60	510	8835	47545	5.273	29.882	0	0	0
4	22	12	"topA"	"STM1714"	18950	44680	120	4609	4168	1531	36	51	51	52	11	21	100	100	0	14802	13501	4955	36	89	89	90	18	20	100	100	0	0.310	0.307	0.300	0.295	1.856	0.302	0.964	120	495	100	19271	17529	-1.691	4558	14713	4117	13412	500185	1620124	374.182	745.056	0	0	0
4	23	12	"topA"	"STM1714"	19130	44670	100	157	179	85	47	51	51	101	815	806	0	0	0	453	526	261	49	87	87	90	33	36	100	100	0	0.290	0.292	0.267	0.269	1.601	0.273	0.807	80	403	100	472	567	-1.788	106	366	128	439	14306	42042	0.096	13.212	0	0	0
4	24	12	"fur"	"STM0693"	19300	44680	110	832	836	313	37	51	51	93	734	789	55	2	0	1530	1471	466	31	83	83	87	31	35	100	100	0	0.540	0.566	0.573	0.552	1.250	2.500	0.153	80	497	100	2228	2173	-0.890	781	1447	785	1388	66903	117676	1.012	44.645	0	0	0
4	1	13	"ctrl-buffer"	"ctrl-buffer"	15220	44850	100	58	63	19	30	69	69	78	45	57	2	0	0	111	126	48	38	108	108	113	33	29	22	12	0	-3.667	-0.333	0.646	0.675	3.355	0.465	0.176	80	452	100	-8	12	Error	-11	3	-6	18	5041	10043	-0.333	0.394	-50	0	0
4	2	13	"ctrl-buffer"	"ctrl-buffer"	15400	44850	100	66	70	23	32	65	65	72	28	38	8	6	0	114	128	53	41	105	105	110	32	29	27	13	0	0.111	0.217	0.444	0.529	3.808	0.440	0.138	80	420	100	10	28	-3.170	1	9	5	23	5599	10267	-0.071	0.563	-50	0	0
4	3	13	"ctrl-buffer"	"ctrl-buffer"	15580	44850	100	59	61	14	22	61	61	65	21	32	11	0	0	100	105	29	27	96	96	105	39	37	12	1	0	-0.500	0.000	0.895	0.787	3.312	0.226	0.172	80	430	100	2	9	Error	-2	4	0	9	4847	8411	-0.190	0.000	-50	0	0
4	4	13	"ctrl-buffer"	"ctrl-buffer"	15750	44850	100	69	71	23	32	60	60	63	16	25	31	13	0	109	123	48	39	99	99	107	32	29	28	11	0	0.900	0.458	0.818	0.766	4.459	0.231	0.178	80	420	100	19	35	-0.152	9	10	11	24	5698	9842	0.500	0.500	-50	0	0
4	5	13	"ctrl-buffer"	"ctrl-buffer"	15930	44850	100	59	59	15	25	61	61	63	16	25	10	0	0	99	101	25	24	100	100	107	33	30	7	2	0	2.000	-2.000	0.734	0.728	3.329	0.118	0.033	80	420	100	-3	-1	1.000	-2	-1	-2	1	4686	8084	-0.250	-0.182	-50	0	0
4	6	13	"ctrl-buffer"	"ctrl-buffer"	16110	44850	100	63	69	20	28	64	64	65	19	29	22	7	0	106	119	39	32	102	102	110	39	35	22	7	0	-0.250	0.294	0.667	0.680	4.016	0.342	0.143	80	432	100	3	22	Error	-1	4	5	17	5529	9484	0.211	0.231	-50	0	0
4	7	13	"ctrl-buffer"	"ctrl-buffer"	16290	44850	100	60	66	25	37	64	64	67	20	29	15	5	0	118	124	34	27	104	104	111	39	35	20	6	0	-0.286	0.100	0.750	0.745	2.973	0.392	0.287	80	408	100	10	22	Error	-4	14	2	20	5298	9925	-0.050	0.333	-50	0	0
4	8	13	"ctrl-buffer"	"ctrl-buffer"	16460	44850	100	62	64	19	29	63	63	67	20	29	10	6	0	106	114	36	31	105	105	110	33	30	15	6	0	-1.000	0.111	0.619	0.771	3.964	0.283	0.182	80	419	100	0	10	Error	-1	1	1	9	5141	9115	-0.150	0.121	-50	0	0
4	9	13	"ctrl-buffer"	"ctrl-buffer"	16640	44850	100	66	67	17	25	61	61	66	24	36	11	1	0	113	123	42	34	102	102	110	36	32	23	10	0	0.455	0.286	0.494	0.523	3.412	0.444	0.271	80	432	100	16	27	-1.138	5	11	6	21	5382	9848	0.042	0.361	-50	0	0
4	10	13	"ctrl-buffer"	"ctrl-buffer"	16820	44850	100	66	67	23	34	61	61	64	23	35	17	3	0	117	144	87	60	100	100	110	39	35	27	13	0	0.294	0.136	0.500	0.467	4.278	0.193	0.271	80	439	100	22	50	-1.766	5	17	6	44	5363	11542	0.130	0.872	-50	0	0
4	11	13	"ctrl-buffer"	"ctrl-buffer"	17010	44840	90	79	79	19	24	60	60	62	16	25	53	23	0	178	188	46	24	108	108	116	38	32	82	44	0	0.271	0.237	0.272	0.284	2.482	0.191	0.241	52	360	100	89	99	-1.881	19	70	19	80	4105	9797	1.063	1.895	0	0	0
4	12	13	"ctrl-buffer"	"ctrl-buffer"	17170	44850	100	58	61	16	26	57	57	59	14	23	18	7	0	107	111	29	26	99	99	105	31	29	23	3	0	0.125	0.333	0.477	0.508	2.855	0.234	0.092	80	420	100	9	16	-3.000	1	8	4	12	4849	8910	0.143	0.194	-50	0	0
4	13	13	"ctrl-buffer"	"ctrl-buffer"	17350	44850	100	64	66	18	27	58	58	64	26	40	15	1	0	113	116	39	33	97	97	100	25	25	33	12	0	0.375	0.421	0.677	0.789	3.179	0.795	0.125	80	416	100	22	27	-1.415	6	16	8	19	5309	9243	0.077	0.640	-50	0	0
4	14	13	"ctrl-buffer"	"ctrl-buffer"	17530	44850	100	56	63	29	46	61	61	64	21	32	12	7	0	96	115	58	50	96	96	102	32	31	18	11	0	100000.000	0.105	0.862	0.825	4.238	0.326	0.164	80	408	100	-5	21	16.610	-5	0	2	19	5038	9169	-0.048	0.406	-50	0	0
4	15	13	"ctrl-buffer"	"ctrl-buffer"	17710	44850	100	52	53	12	22	56	56	59	20	33	2	0	0	92	94	18	19	90	90	94	30	31	8	1	0	-2.000	-0.750	1.225	1.260	2.798	0.315	0.034	80	408	100	-2	1	Error	-4	2	-3	4	4216	7537	-0.300	0.000	-50	0	0
4	16	13	"ctrl-buffer"	"ctrl-buffer"	17880	44850	100	56	58	16	27	55	55	60	26	43	6	1	0	93	101	31	30	90	90	97	37	38	10	3	0	0.333	0.273	0.427	0.558	5.080	0.235	0.056	80	420	100	4	14	-1.585	1	3	3	11	4619	8051	-0.077	0.108	-50	0	0
4	17	13	"ctrl-buffer"	"ctrl-buffer"	18060	44850	100	56	59	22	37	53	53	61	38	62	7	2	0	98	106	27	25	89	89	94	27	28	28	12	0	0.333	0.353	0.833	0.892	3.822	1.535	0.043	80	442	100	12	23	-1.585	3	9	6	17	4757	8502	-0.053	0.444	-50	0	0
4	18	13	"ctrl-buffer"	"ctrl-buffer"	18240	44850	100	56	57	15	26	51	51	58	38	65	2	0	0	91	103	36	34	87	87	91	25	27	22	11	0	1.250	0.375	0.500	0.651	4.109	1.284	0.046	80	420	100	9	22	0.322	5	4	6	16	4583	8241	-0.026	0.480	-50	0	0
4	19	13	"ctrl-buffer"	"ctrl-buffer"	18420	44850	100	50	52	17	32	48	48	50	11	22	27	7	0	85	95	34	35	83	83	86	23	26	22	8	0	1.000	0.333	0.500	0.723	3.318	0.163	0.086	80	408	100	4	16	0.000	2	2	4	12	4187	7563	0.182	0.391	-50	0	0
4	20	13	"ctrl-buffer"	"ctrl-buffer"	18590	44850	100	47	48	12	25	48	48	50	11	22	16	2	0	86	88	20	22	81	81	83	20	24	22	5	0	-0.200	0.000	0.801	0.782	3.640	0.149	0.022	80	420	100	4	7	Error	-1	5	0	7	3801	7079	-0.182	0.250	-50	0	0
4	21	13	"ctrl-buffer"	"ctrl-buffer"	18770	44850	100	49	51	12	23	49	49	49	10	20	21	6	0	86	90	21	23	81	81	82	15	18	28	16	0	0.000	0.222	0.547	0.635	3.820	0.195	0.124	80	407	100	5	11	Error	0	5	2	9	4077	7214	0.200	0.533	-50	0	0
4	22	13	"ctrl-buffer"	"ctrl-buffer"	18950	44850	100	51	53	11	20	49	49	50	10	20	20	8	0	86	92	20	21	81	81	83	16	19	28	11	0	0.400	0.364	0.526	0.621	3.698	0.158	0.032	80	400	100	7	15	-1.322	2	5	4	11	4242	7334	0.300	0.563	-50	0	0
4	23	13	"ctrl-buffer"	"ctrl-buffer"	19130	44850	100	52	54	13	24	49	49	50	10	20	27	8	0	89	92	21	22	82	82	83	16	19	27	11	0	0.429	0.500	0.667	0.654	3.858	0.159	0.027	80	420	100	10	15	-1.222	3	7	5	10	4286	7329	0.400	0.563	-50	0	0
4	24	13	"ctrl-buffer"	"ctrl-buffer"	19300	44850	100	50	52	10	19	49	49	93	779	837	0	0	0	86	88	16	18	80	80	85	31	36	8	0	0	0.167	0.375	0.780	0.702	3.544	173.539	0.000	80	440	100	7	11	-2.585	1	6	3	8	4123	7028	-0.053	0.097	-50	0	0
4	1	14	""	"STM1553"	15220	45030	100	113	114	25	21	64	64	68	44	64	57	8	0	4550	4285	932	21	111	111	120	50	41	100	100	0	0.011	0.012	0.012	0.011	1.728	0.011	0.496	80	484	100	4488	4224	-6.501	49	4439	50	4174	9137	342826	1.045	83.300	0	0	0
4	2	14	""	"STM3783"	15390	45030	110	113	127	52	40	62	62	64	18	28	83	73	0	677	807	493	61	109	109	116	38	32	100	100	0	0.090	0.093	0.089	0.080	1.808	0.089	0.714	80	522	100	619	763	-3.477	51	568	65	698	10137	64588	3.500	18.184	0	0	0
4	3	14	""	"STM2242"	15580	45040	110	70	78	25	32	58	58	61	16	26	45	20	0	1319	1532	1022	66	98	98	107	36	33	100	100	0	0.010	0.014	0.016	0.012	2.978	0.015	0.303	80	535	100	1233	1454	-6.669	12	1221	20	1434	6234	122589	1.063	39.583	0	0	0
4	4	14	"yfiM"	"STM2653"	15750	45030	100	181	197	67	34	59	59	63	17	26	100	98	0	1563	1706	725	42	101	101	108	33	30	100	100	0	0.083	0.086	0.085	0.085	1.425	0.079	0.829	80	452	100	1584	1743	-3.583	122	1462	138	1605	15761	136458	7.882	48.424	0	0	0
4	5	14	"oxyS"	"STM4124"	15930	45030	100	65	65	18	27	59	59	62	17	27	23	5	0	149	185	109	58	100	100	108	36	33	67	31	0	0.122	0.071	0.179	0.187	3.107	0.085	0.114	80	474	100	55	91	-3.030	6	49	6	85	5223	14838	0.176	2.139	-50	0	0
4	6	14	""	"STM4302"	16120	45030	110	66	78	49	62	61	61	63	16	25	30	18	0	1086	1598	1320	82	104	104	111	37	33	100	100	0	0.005	0.011	0.013	0.012	3.187	0.013	0.168	80	522	100	987	1511	-7.618	5	982	17	1494	6278	127806	0.938	40.189	0	0	0
4	7	14	"ssaT"	"STM1421"	16290	45030	100	66	79	40	50	62	62	65	16	24	32	20	0	1448	2717	3548	130	107	107	113	37	32	93	88	0	0.003	0.007	0.010	0.011	4.173	0.009	0.521	80	462	100	1345	2627	-8.389	4	1341	17	2610	6285	217349	0.875	70.378	0	0	0
4	8	14	"nrdI"	"STM2806"	16470	45030	80	72	91	50	54	63	63	68	56	82	28	7	0	438	1923	2559	133	108	108	112	38	33	69	61	0	0.027	0.015	0.027	0.049	7.080	0.016	0.492	52	314	100	339	1843	-5.196	9	330	28	1815	4755	99999	0.411	47.658	0	0	0
4	9	14	"sipA"	"STM2882"	16640	45030	100	2779	5523	8794	159	63	63	69	49	71	100	100	1	2129	4689	7771	165	106	106	114	42	36	100	98	0	1.343	1.191	1.232	1.377	1.847	1.159	0.909	80	474	100	4739	10043	0.425	2716	2023	5460	4583	441853	375149	111.306	108.929	0	0	0
4	10	14	"dctA"	"STM3614"	16830	45030	110	6299	6387	1312	20	60	60	65	25	38	100	100	0	7978	8216	1553	18	99	99	106	33	31	100	100	0	0.792	0.779	0.778	0.775	1.158	0.782	0.948	80	558	100	14118	14444	-0.337	6239	7879	6327	8117	510924	657316	252.880	245.758	0	0	0
4	11	14	"aroB"	"STM3486"	17020	45040	90	255	629	760	120	56	56	60	22	36	98	90	0	308	865	1018	117	99	99	103	27	26	96	86	0	0.952	0.748	0.862	0.863	2.096	0.741	0.878	52	392	100	408	1339	-0.071	199	209	573	766	32713	44993	25.864	28.222	0	0	0
4	12	14	"purN"	"STM2500"	17190	45040	110	693	1159	1238	106	57	57	60	16	26	100	100	0	1196	1786	1821	101	95	95	100	27	27	100	100	0	0.578	0.652	0.626	0.639	1.898	0.650	0.812	80	502	100	1737	2793	-0.792	636	1101	1102	1691	92682	142862	68.688	62.444	0	0	0
4	13	14	"yjgG"	"STM4462"	17360	45040	120	65	77	42	54	56	56	58	16	27	35	15	0	249	395	540	136	91	91	97	25	25	92	90	0	0.057	0.069	0.092	0.092	3.649	0.061	0.502	120	587	100	167	325	-4.134	9	158	21	304	9183	47421	1.188	11.920	0	0	0
4	14	14	""	"STM0437"	17530	45020	110	261	264	63	23	55	55	57	19	33	100	100	0	10441	11015	1802	16	91	91	108	176	162	100	100	0	0.020	0.019	0.019	0.018	1.348	0.019	0.870	80	477	100	10556	11133	-5.651	206	10350	209	10924	21113	881193	10.895	61.972	0	0	0
4	15	14	""	"STM0565"	17710	45030	100	58	60	15	25	53	53	56	22	39	18	2	0	849	1035	653	63	95	95	116	180	155	100	91	0	0.007	0.007	0.016	0.012	3.002	0.007	0.023	80	464	100	759	947	-7.236	5	754	7	940	4798	82767	0.182	5.106	0	0	0
4	16	14	"res"	"STM0358"	17890	45030	110	2213	2028	751	37	56	56	62	32	51	97	97	0	13349	12028	4224	35	97	97	115	69	60	100	100	0	0.163	0.165	0.165	0.148	1.777	0.163	0.960	80	524	100	15409	13903	-2.619	2157	13252	1972	11931	162215	962260	61.438	172.652	0	0	0
4	17	14	""	"STM2003"	18070	45040	110	111	117	38	32	56	56	67	40	59	68	20	0	1988	2393	1236	51	94	94	101	45	44	100	100	0	0.029	0.027	0.026	0.024	1.941	0.024	0.510	80	523	100	1949	2360	-5.106	55	1894	61	2299	9342	191403	1.250	50.933	0	0	0
4	18	14	"nfo"	"STM2203"	18240	45030	100	1222	1182	335	28	54	54	58	19	32	100	100	0	8223	7832	2047	26	93	93	100	31	31	100	100	0	0.144	0.146	0.144	0.144	1.272	0.144	0.955	80	452	100	9298	8867	-2.799	1168	8130	1128	7739	94576	626570	59.158	249.419	0	0	0
4	19	14	"EMPTY"	"EMPTY"	18420	45030	100	50	51	15	29	50	50	52	14	26	11	5	0	86	92	32	34	87	87	92	29	31	8	6	0	0.000	0.200	0.909	0.700	3.544	0.072	0.012	80	452	100	-1	6	Error	0	-1	1	5	4053	7392	-0.071	0.000	-75	0	0
4	20	14	"EMPTY"	"EMPTY"	18590	45030	100	48	49	11	22	48	48	48	10	20	18	3	0	84	86	18	20	80	80	82	20	24	17	2	0	0.000	0.167	0.600	0.585	3.751	0.016	0.001	80	452	100	4	7	Error	0	4	1	6	3938	6895	0.100	0.200	-75	0	0
4	21	14	"EMPTY"	"EMPTY"	18770	45030	100	49	50	9	18	47	47	48	10	20	22	5	0	80	81	16	19	80	80	81	14	17	18	5	0	100000.000	3.000	0.583	0.626	3.855	0.087	0.003	80	464	100	2	4	16.610	2	0	3	1	4012	6513	0.200	0.000	-75	0	0
4	22	14	"EMPTY"	"EMPTY"	18950	45030	100	45	47	11	23	47	47	47	10	21	13	5	0	79	81	14	17	79	79	80	13	16	15	5	0	100000.000	0.000	0.800	1.004	3.377	0.190	0.009	80	464	100	-2	2	16.610	-2	0	0	2	3753	6504	0.000	0.077	-75	0	0
4	23	14	"EMPTY"	"EMPTY"	19130	45030	100	48	48	9	18	47	47	49	10	20	15	3	0	79	80	14	17	78	78	80	14	17	18	6	0	1.000	0.500	0.818	0.763	3.792	0.105	0.044	80	452	100	2	3	0.000	1	1	1	2	3817	6427	-0.100	0.000	-75	0	0
4	24	14	"EMPTY"	"EMPTY"	19300	45030	100	47	48	10	20	48	48	49	11	22	12	2	0	79	79	13	16	79	79	80	14	17	11	2	0	100000.000	0.000	0.900	0.911	3.053	0.133	0.003	80	484	100	-1	0	16.610	-1	0	0	0	3862	6348	-0.091	-0.071	-75	0	0
5	1	1	"yggG"	"STM3077"	1650	47170	120	348	566	724	127	63	63	64	14	21	93	93	0	1246	2521	4122	163	104	104	106	23	21	98	98	0	0.250	0.208	0.232	0.208	3.781	0.152	0.677	120	644	100	1427	2920	-2.003	285	1142	503	2417	67873	302493	35.857	105.000	0	0	0
5	2	1	""	"STM1249"	1830	47170	120	281	352	279	79	63	63	64	13	20	97	97	0	425	552	444	80	104	104	105	18	17	95	94	0	0.679	0.645	0.600	0.643	2.753	0.574	0.643	120	545	100	539	737	-0.558	218	321	289	448	42264	66287	22.154	24.833	0	0	0
5	3	1	"csgA"	"STM1144"	2010	47180	120	118	145	87	60	64	64	66	16	24	84	67	0	682	974	903	92	104	104	107	22	20	94	91	0	0.093	0.093	0.099	0.104	3.896	0.067	0.485	120	505	100	632	951	-3.420	54	578	81	870	17363	116921	4.938	39.409	0	0	0
5	4	1	"malT"	"STM3515"	2190	47170	120	15341	14887	2942	19	67	67	69	17	24	100	100	0	14123	13295	3593	27	103	103	108	24	22	100	100	0	1.089	1.123	1.109	1.216	1.763	1.103	0.922	120	524	100	29294	28012	0.124	15274	14020	14820	13192	1786494	1595436	871.647	549.458	0	0	0
5	5	1	""	"STM0212"	2370	47170	120	142	186	138	74	67	67	68	15	22	90	77	0	827	1116	1030	92	104	104	108	25	23	99	99	0	0.104	0.118	0.120	0.110	2.781	0.087	0.428	120	508	100	798	1131	-3.269	75	723	119	1012	22298	133929	7.867	40.320	0	0	0
5	6	1	"gltX"	"STM2415"	2540	47160	120	621	818	768	93	69	69	75	72	96	95	89	0	722	1021	813	79	109	109	132	354	268	78	45	0	0.900	0.821	0.785	0.723	2.355	0.875	0.774	120	526	100	1165	1661	-0.151	552	613	749	912	98160	122559	10.319	2.511	0	0	0
5	7	1	""	"STM0055"	2720	47170	120	142	184	145	78	73	73	82	74	90	47	21	0	1212	1666	1588	95	122	122	130	41	31	95	90	0	0.063	0.072	0.078	0.076	3.165	0.062	0.319	120	520	100	1159	1655	-3.982	69	1090	111	1544	22045	199948	1.378	37.463	0	0	0
5	8	1	"acnA"	"STM1712"	2900	47170	120	4557	4456	1046	23	78	78	82	26	31	100	100	0	13799	13251	3386	25	127	127	140	60	42	100	100	0	0.328	0.334	0.330	0.344	1.592	0.318	0.899	120	518	100	18151	17502	-1.610	4479	13672	4378	13124	534738	1590099	168.231	218.517	0	0	0
5	9	1	"rfbF"	"STM2092"	3080	47170	120	1135	1516	1308	86	77	77	82	29	35	100	100	0	956	1218	991	81	121	121	130	47	36	95	92	0	1.267	1.312	1.512	1.522	2.760	1.373	0.723	120	524	100	1893	2536	0.341	1058	835	1439	1097	181905	146172	49.448	23.149	0	0	0
5	10	1	"osmY"	"STM4561"	3260	47170	130	2314	5984	10466	174	78	78	83	31	37	100	99	0	980	1909	2608	136	112	112	117	29	24	100	98	0	2.576	3.287	2.952	2.732	2.453	4.456	0.711	120	564	100	3104	7703	1.365	2236	868	5906	1797	718076	229120	190.355	61.793	0	0	0
5	11	1	"hflB"	"STM3296"	3430	47170	120	28421	23259	11063	47	72	72	74	18	24	100	100	0	13779	11317	5342	47	108	108	112	31	27	100	100	0	2.074	2.069	2.070	2.008	1.700	2.125	0.932	120	504	100	42020	34396	1.052	28349	13671	23187	11209	2791094	1358060	1288.056	361.452	0	0	0
5	12	1	"yheM"	"STM3450"	3610	47180	130	160	242	337	139	70	70	71	15	21	93	90	0	584	644	372	57	109	109	114	34	29	97	95	0	0.189	0.321	0.192	0.237	2.786	0.389	0.175	120	560	100	565	707	-2.400	90	475	172	535	29060	77327	11.400	15.588	0	0	0
5	13	1	"yifL"	"STM3946"	3790	47180	130	978	999	337	33	70	70	72	19	26	99	99	0	1782	1795	463	25	114	114	121	36	29	100	100	0	0.544	0.553	0.534	0.532	1.554	0.549	0.790	120	551	100	2576	2610	-0.877	908	1668	929	1681	119910	215424	48.789	46.500	0	0	0
5	14	1	""	"STM3941"	3970	47180	130	506	617	448	72	73	73	79	26	32	96	93	0	1748	2380	1948	81	117	117	130	49	37	100	100	0	0.265	0.240	0.241	0.212	3.035	0.166	0.424	120	540	100	2064	2807	-1.913	433	1631	544	2263	74084	285572	20.692	45.918	0	0	0
5	15	1	"hemD"	"STM3937"	4140	47180	130	4615	4440	1321	29	70	70	76	36	47	100	100	0	8543	8146	2367	29	111	111	121	46	38	100	100	0	0.539	0.544	0.533	0.536	1.490	0.526	0.867	120	549	100	12977	12405	-0.892	4545	8432	4370	8035	532801	977483	121.222	174.457	0	0	0
5	16	1	"wecF"	"STM3928"	4320	47180	130	231	251	130	51	68	68	71	31	43	95	92	0	1832	1887	818	43	107	107	114	43	37	100	100	0	0.094	0.103	0.099	0.094	1.818	0.103	0.684	120	567	100	1888	1963	-3.404	163	1725	183	1780	30097	226466	5.806	41.233	0	0	0
5	17	1	"wecD"	"STM3924"	4500	47180	130	1962	2006	464	23	68	68	73	38	52	100	100	0	7450	7543	1098	14	105	105	111	40	36	100	100	0	0.258	0.261	0.262	0.253	1.344	0.262	0.886	120	543	100	9239	9376	-1.955	1894	7345	1938	7438	240725	905115	50.868	185.800	0	0	0
5	18	1	"wecB"	"STM3920"	4670	47170	130	6403	6498	1731	26	67	67	71	29	40	100	100	0	16343	15717	3690	23	102	102	105	25	23	100	100	0	0.390	0.412	0.421	0.407	1.266	0.408	0.899	120	579	100	22577	22046	-1.358	6336	16241	6431	15615	779763	1886003	221.621	624.480	0	0	0
5	19	1	""	"STM4431"	4860	47180	130	81	115	76	66	65	65	68	23	33	44	31	0	1149	3250	4127	126	101	101	109	43	39	72	67	0	0.015	0.016	0.022	0.032	5.653	0.014	0.512	120	544	100	1064	3199	-6.033	16	1048	50	3149	13789	390024	2.043	73.047	0	0	0
5	20	1	""	"STM4435"	5030	47180	130	115	164	119	72	66	66	67	19	28	72	55	0	2815	5101	5512	108	101	101	109	43	39	100	97	0	0.018	0.020	0.020	0.018	3.143	0.017	0.609	120	530	100	2763	5098	-5.791	49	2714	98	5000	19716	612127	5.105	116.093	0	0	0
5	21	1	""	"STM4442"	5210	47180	130	85	136	120	88	65	65	67	17	25	52	38	0	525	1419	2209	155	99	99	136	510	375	45	32	0	0.047	0.054	0.081	0.090	4.608	0.039	0.488	120	589	100	446	1391	-4.413	20	426	71	1320	16272	170259	4.059	2.516	0	0	0
5	22	1	"treC"	"STM4453"	5390	47180	130	254	359	313	87	65	65	67	18	26	90	85	0	724	1004	884	88	99	99	131	374	285	67	44	0	0.302	0.325	0.337	0.298	2.961	0.251	0.517	120	607	100	814	1199	-1.725	189	625	294	905	43058	120494	16.222	2.334	0	0	0
5	23	1	""	"STM4467"	5570	47180	130	74	77	22	28	64	64	66	18	27	36	14	0	286	363	266	73	97	97	114	244	214	45	19	0	0.053	0.049	0.078	0.086	4.171	0.037	0.140	120	595	100	199	279	-4.240	10	189	13	266	9252	43538	0.611	1.020	0	0	0
5	24	1	"idnK"	"STM4485"	5750	47170	130	118	181	182	100	64	64	67	18	26	78	65	0	1235	2335	3800	162	97	97	101	25	24	99	95	0	0.047	0.052	0.055	0.053	3.035	0.046	0.843	120	744	100	1192	2355	-4.397	54	1138	117	2238	21765	280232	6.333	89.360	0	0	0
5	1	2	"yjaH"	"STM4171"	1660	47360	120	348	454	430	94	66	66	70	29	41	95	90	0	789	1240	1053	84	106	106	111	26	23	97	96	0	0.413	0.342	0.371	0.357	3.270	0.294	0.540	120	499	100	965	1522	-1.276	282	683	388	1134	54501	148763	13.241	43.423	0	0	0
5	2	2	"purD"	"STM4175"	1840	47360	120	1009	1726	1937	112	65	65	71	32	45	99	97	0	793	1331	1825	137	105	105	110	29	26	92	90	0	1.372	1.355	1.286	1.517	4.349	1.197	0.378	120	377	100	1632	2887	0.456	944	688	1661	1226	207153	159723	51.719	42.103	0	0	0
5	3	2	"livJ"	"STM3567"	2020	47350	120	89	123	97	78	65	65	67	14	20	59	47	0	547	1128	1362	120	105	105	108	24	22	90	84	0	0.054	0.057	0.071	0.069	3.599	0.052	0.555	120	380	100	466	1081	-4.203	24	442	58	1023	14745	135301	4.000	42.500	0	0	0
5	4	2	"yihS"	"STM4021"	2200	47350	120	92	95	40	42	67	67	69	15	21	64	38	0	917	944	472	50	107	107	112	35	31	97	96	0	0.031	0.033	0.032	0.032	2.920	0.027	0.199	120	398	100	835	865	-5.018	25	810	28	837	11355	113274	1.733	23.771	0	0	0
5	5	2	"prlC"	"STM3594"	2380	47350	120	322	507	526	103	68	68	69	16	23	92	86	0	1122	1259	1106	87	108	108	115	40	34	94	89	0	0.250	0.381	0.313	0.336	4.062	0.365	0.589	120	421	100	1268	1590	-1.997	254	1014	439	1151	60783	151021	27.375	28.600	0	0	0
5	6	2	"atpB"	"STM3871"	2560	47350	120	1346	1959	2195	112	73	73	75	19	25	97	95	0	396	666	770	115	120	120	135	69	51	81	65	0	4.612	3.454	3.958	3.984	4.284	4.505	0.398	120	443	100	1549	2432	2.205	1273	276	1886	546	235034	79873	99.158	7.696	0	0	0
5	7	2	"xseA"	"STM2512"	2740	47350	120	133	184	134	72	78	78	81	25	30	64	51	0	666	896	860	95	130	130	142	76	53	88	79	0	0.103	0.138	0.137	0.130	3.149	0.094	0.370	120	390	100	591	872	-3.285	55	536	106	766	22078	107550	4.120	9.921	0	0	0
5	8	2	"sprB"	"STM2866"	2910	47350	130	743	1144	1081	94	76	76	79	24	30	99	96	0	1199	1833	1808	98	120	120	135	81	60	95	89	0	0.618	0.623	0.544	0.624	3.293	0.524	0.470	120	425	100	1746	2781	-0.694	667	1079	1068	1713	137302	220015	44.375	20.963	0	0	0
5	9	2	"sinR"	"STM0304"	3090	47350	120	180	274	220	80	78	78	81	23	28	73	65	0	1696	2281	2266	99	122	122	132	52	39	85	79	0	0.065	0.091	0.098	0.107	4.029	0.072	0.539	120	422	100	1676	2355	-3.948	102	1574	196	2159	32875	273775	8.391	41.327	0	0	0
5	10	2	"hilC"	"STM2867"	3270	47350	120	1380	1833	1774	96	78	78	82	26	31	81	76	0	815	2071	2283	110	121	121	127	34	26	79	71	0	1.876	0.900	0.808	0.923	4.072	0.789	0.704	120	419	100	1996	3705	0.908	1302	694	1755	1950	219958	248534	67.346	57.176	0	0	0
5	11	2	"bcfB"	"STM0022"	3450	47350	120	90	124	95	76	72	72	74	20	27	43	30	0	857	2395	3156	131	116	116	122	37	30	78	70	0	0.024	0.023	0.033	0.041	6.161	0.019	0.399	120	422	100	759	2331	-5.363	18	741	52	2279	14922	287438	2.500	61.432	0	0	0
5	12	2	"bcfH"	"STM0028"	3630	47360	130	113	173	134	77	69	69	71	16	22	59	56	0	1474	2615	3078	117	111	111	118	37	31	80	74	0	0.032	0.042	0.054	0.064	5.315	0.030	0.518	120	401	100	1407	2608	-4.953	44	1363	104	2504	20759	313854	6.375	67.486	0	0	0
5	13	2	"orf5"	"PSLT015"	3800	47350	120	182	279	332	118	67	67	69	15	21	83	75	0	2932	5234	7117	135	108	108	114	28	24	97	95	0	0.041	0.041	0.047	0.044	2.868	0.038	0.718	120	376	100	2939	5338	-4.618	115	2824	212	5126	33449	628135	14.000	182.857	0	0	0
5	14	2	"srgC"	"PSLT008"	3980	47350	130	135	277	362	130	69	69	71	18	25	76	60	0	2303	6248	10315	165	109	109	117	35	29	98	93	0	0.030	0.034	0.038	0.036	5.202	0.030	0.637	120	412	100	2260	6347	-5.055	66	2194	208	6139	33201	749808	11.444	175.171	0	0	0
5	15	2	"uvrA"	"STM4254"	4160	47360	120	323	732	1013	138	68	68	71	19	26	89	83	0	769	2106	3206	152	109	109	119	62	52	90	80	0	0.386	0.332	0.330	0.359	4.562	0.277	0.670	120	386	100	915	2661	-1.372	255	660	664	1997	87820	252682	34.789	32.048	0	0	0
5	16	2	""	"STM4260"	4330	47360	120	445	906	1141	125	68	68	73	44	60	94	82	0	1337	2826	3338	118	104	104	116	69	59	100	97	0	0.306	0.308	0.275	0.267	2.840	0.275	0.620	120	390	100	1610	3560	-1.710	377	1233	838	2722	108709	339158	18.932	39.275	0	0	0
5	17	2	""	"STM4261"	4510	47350	130	415	1651	2418	146	68	68	74	50	67	95	90	0	1159	4204	6137	145	101	101	109	45	41	100	100	0	0.328	0.386	0.364	0.374	3.531	0.337	0.653	120	413	100	1405	5686	-1.608	347	1058	1583	4103	198061	504439	31.540	91.000	0	0	0
5	18	2	""	"STM4261"	4690	47350	130	398	1000	1441	144	65	65	69	26	37	93	90	0	2035	4900	6766	138	98	98	103	25	24	100	100	0	0.172	0.195	0.214	0.189	2.992	0.163	0.599	120	429	100	2270	5737	-2.540	333	1937	935	4802	120002	587989	35.808	191.880	0	0	0
5	19	2	"livM"	"STM3562"	4870	47350	130	106	155	126	81	64	64	67	22	32	61	49	0	1721	3211	4017	125	97	97	103	38	36	91	90	0	0.026	0.029	0.030	0.032	3.282	0.023	0.530	120	394	100	1666	3205	-5.273	42	1624	91	3114	18651	385307	4.000	81.789	0	0	0
5	20	2	"mviN"	"STM1170"	5040	47350	130	250	324	292	90	64	64	67	23	34	74	65	0	795	2182	2633	120	97	97	104	40	38	87	83	0	0.266	0.125	0.161	0.161	4.832	0.085	0.546	120	412	100	884	2345	-1.908	186	698	260	2085	38902	261883	11.174	51.950	0	0	0
5	21	2	"citA"	"STM0689"	5200	47360	100	130	165	132	80	66	66	68	18	26	61	57	0	1030	2415	3312	137	101	101	163	659	404	55	42	0	0.069	0.043	0.058	0.075	4.223	0.025	0.396	80	353	100	993	2413	-3.860	64	929	99	2314	13234	193222	5.389	3.417	0	0	0
5	22	2	"ssaL"	"STM1412"	5380	47350	110	87	135	101	74	65	65	67	18	26	51	43	0	2750	5563	6648	119	106	106	205	733	357	58	58	0	0.008	0.013	0.018	0.029	8.399	0.011	0.441	80	450	100	2666	5527	-6.909	22	2644	70	5457	10811	445071	3.778	7.310	0	0	0
5	23	2	"ssaP"	"STM1417"	5580	47360	120	89	141	126	89	63	63	66	20	30	55	42	0	997	2709	4006	147	99	99	154	450	292	59	50	0	0.029	0.030	0.038	0.045	4.218	0.021	0.423	120	450	100	924	2688	-5.110	26	898	78	2610	16921	325104	3.750	5.678	0	0	0
5	24	2	"fusA"	"STM3446"	5740	47360	100	499	3829	6363	166	65	65	67	19	28	83	76	0	207	585	737	125	94	94	99	32	32	61	55	0	3.841	7.666	4.827	4.034	4.120	10.326	0.685	80	397	100	547	4255	1.941	434	113	3764	491	306315	46803	198.000	15.188	0	0	0
5	1	3	"moeB"	"STM0845"	1670	47520	120	247	449	436	97	71	71	81	48	59	70	58	0	747	1592	1703	106	113	113	120	34	28	87	78	0	0.278	0.256	0.283	0.286	3.647	0.196	0.548	120	476	100	810	1857	-1.849	176	634	378	1479	53884	191085	7.667	43.294	0	0	0
5	2	3	"carA"	"STM0066"	1840	47520	130	1473	3058	3449	112	70	70	80	52	65	91	79	0	686	1632	1856	113	109	109	117	35	29	80	70	0	2.432	1.962	1.844	2.347	4.393	2.121	0.642	120	407	100	1980	4511	1.282	1403	577	2988	1523	366958	195852	57.269	43.286	0	0	0
5	3	3	"prfA"	"STM1776"	2020	47520	120	440	1003	1276	127	66	66	68	14	20	77	67	0	1122	2763	3691	133	109	109	113	23	20	79	74	0	0.369	0.353	0.369	0.372	3.617	0.293	0.654	120	414	100	1387	3591	-1.438	374	1013	937	2654	120378	331543	66.786	115.217	0	0	0
5	4	3	"invC"	"STM2894"	2200	47520	120	979	2121	2629	123	66	66	68	15	22	98	96	0	1171	2260	2863	126	109	109	115	36	31	92	85	0	0.860	0.955	1.022	0.962	3.435	0.914	0.672	120	420	100	1975	4206	-0.218	913	1062	2055	2151	254578	271210	136.867	59.583	0	0	0
5	5	3	"envE"	"STM1242"	2380	47530	120	254	472	536	113	66	66	69	16	23	81	75	0	940	2358	2949	125	111	111	131	95	72	73	69	0	0.227	0.181	0.199	0.271	5.377	0.142	0.597	120	463	100	1017	2653	-2.141	188	829	406	2247	56602	282966	25.188	23.442	0	0	0
5	6	3	"eutE"	"STM2463"	2580	47520	110	109	130	75	57	74	74	75	18	24	60	47	0	534	989	990	100	126	126	150	103	68	67	58	0	0.086	0.065	0.076	0.094	3.394	0.058	0.340	80	386	100	443	919	-3.543	35	408	56	863	10416	79111	3.056	8.146	0	0	0
5	7	3	"rfaK"	"STM3714"	2740	47530	130	208	532	633	118	78	78	79	17	21	75	69	0	1938	2813	2861	101	128	128	139	73	52	81	70	0	0.072	0.169	0.178	0.148	3.699	0.170	0.681	120	426	100	1940	3139	-3.799	130	1810	454	2685	63851	337514	26.647	36.630	0	0	0
5	8	3	"ipk"	"STM1779"	2910	47530	120	402	845	994	117	77	77	81	50	61	75	65	0	564	1458	1735	118	120	120	136	100	73	70	65	0	0.732	0.574	0.618	0.625	4.410	0.466	0.470	120	410	100	769	2106	-0.450	325	444	768	1338	101408	174997	15.280	13.220	0	0	0
5	9	3	"nanH"	"STM0928"	3090	47530	130	90	117	77	65	78	78	82	53	64	25	15	0	1781	2518	2573	102	124	124	132	46	34	99	97	0	0.007	0.016	0.022	0.020	5.102	0.009	0.053	120	457	100	1669	2433	-7.109	12	1657	39	2394	14006	302209	0.660	51.870	0	0	0
5	10	3	"pagC"	"STM1246"	3270	47530	120	320	814	1045	128	74	74	77	25	32	77	72	0	676	1711	2135	124	118	118	123	33	26	75	70	0	0.441	0.465	0.521	0.487	4.471	0.394	0.560	120	419	100	804	2333	-1.182	246	558	740	1593	97723	205373	29.480	48.121	0	0	0
5	11	3	"leuC"	"STM0111"	3450	47540	120	169	185	89	48	70	70	73	20	27	93	86	0	1083	1167	640	54	113	113	117	29	24	100	100	0	0.102	0.109	0.102	0.100	2.128	0.092	0.550	120	395	100	1069	1169	-3.292	99	970	115	1054	22241	140074	5.600	36.207	0	0	0
5	12	3	"fliL"	"STM1975"	3620	47530	120	473	651	733	112	69	69	71	19	26	99	98	0	691	857	767	89	110	110	115	28	24	100	100	0	0.695	0.779	0.744	0.685	2.643	0.842	0.443	120	371	100	985	1329	-0.524	404	581	582	747	78174	102848	30.526	26.500	0	0	0
5	13	3	"yfeK"	"STM2438"	3800	47530	120	82	99	59	59	65	65	68	18	26	46	28	0	471	659	664	100	105	105	108	23	21	94	91	0	0.046	0.061	0.070	0.066	4.119	0.053	0.398	120	389	100	383	588	-4.428	17	366	34	554	11821	79132	1.722	23.957	0	0	0
5	14	3	""	"STM1012"	3970	47530	120	114	161	179	111	64	64	71	57	80	43	25	0	519	892	1128	126	105	105	109	25	22	93	90	0	0.121	0.123	0.137	0.130	3.438	0.113	0.444	120	430	100	464	884	-3.050	50	414	97	787	19367	107043	1.579	31.320	0	0	0
5	15	3	""	"STM1016"	4160	47530	120	125	158	115	72	66	66	72	52	72	55	25	0	1871	2256	1996	88	105	105	112	55	49	98	97	0	0.033	0.043	0.037	0.037	3.262	0.039	0.527	120	411	100	1825	2243	-4.904	59	1766	92	2151	18934	270665	1.654	38.982	0	0	0
5	16	3	"yfbG"	"STM2299"	4340	47540	130	1128	2121	2433	114	67	67	72	49	68	92	87	0	1886	3340	4083	122	100	100	108	58	53	89	85	0	0.594	0.634	0.672	0.755	5.985	0.526	0.484	120	405	100	2847	5294	-0.751	1061	1786	2054	3240	254560	400859	41.816	55.724	0	0	0
5	17	3	"orf32"	"STM1380"	4510	47530	130	134	255	348	136	66	66	71	44	61	58	45	0	1098	2026	2851	140	98	98	106	36	33	93	90	0	0.068	0.098	0.094	0.084	3.687	0.097	0.647	120	410	100	1068	2117	-3.878	68	1000	189	1928	30558	243128	4.182	53.333	0	0	0
5	18	3	"ybaK"	"STM0495"	4680	47530	120	163	493	818	165	65	65	68	20	29	68	58	0	411	1414	2609	184	98	98	106	35	33	76	70	0	0.313	0.325	0.333	0.315	5.392	0.254	0.547	120	396	100	411	1744	-1.675	98	313	428	1316	59195	169679	21.250	37.371	0	0	0
5	19	3	"finO"	"PSLT111"	4860	47530	130	492	729	732	100	65	65	67	16	23	97	94	0	2935	4638	4395	94	97	97	116	111	95	98	96	0	0.150	0.146	0.111	0.127	3.383	0.112	0.459	120	426	100	3265	5205	-2.733	427	2838	664	4541	87427	556509	41.375	40.739	0	0	0
5	20	3	"holE"	"STM1876"	5020	47520	110	89	169	185	109	64	64	68	23	33	51	40	0	188	362	447	123	97	97	122	135	110	43	26	0	0.275	0.396	0.569	0.534	5.858	0.158	0.201	80	408	100	116	370	-1.864	25	91	105	265	13484	28940	4.391	1.778	0	0	0
5	21	3	"yebE"	"STM1880"	5220	47540	120	202	780	1272	163	66	66	68	23	33	81	72	0	798	2349	3498	148	99	99	115	84	73	75	70	0	0.195	0.317	0.338	0.309	6.401	0.245	0.416	120	483	100	835	2964	-2.362	136	699	714	2250	93595	281856	30.957	26.595	0	0	0
5	22	3	""	"STM1533"	5400	47540	130	260	423	463	109	65	65	66	16	24	79	73	0	1511	3290	3787	115	102	102	124	142	114	80	76	0	0.138	0.112	0.113	0.119	4.510	0.087	0.539	120	469	100	1604	3546	-2.853	195	1409	358	3188	50717	394841	22.313	22.296	0	0	0
5	23	3	""	"STM1543"	5570	47530	120	242	331	357	107	62	62	63	14	22	90	84	0	1531	2557	2915	114	95	95	108	77	71	92	88	0	0.125	0.109	0.116	0.116	2.892	0.090	0.586	120	393	100	1616	2731	-2.996	180	1436	269	2462	39750	306823	19.143	31.805	0	0	0
5	24	3	"dpiA"	"STM0626"	5750	47540	130	194	276	216	78	63	63	67	56	83	68	53	0	1389	2255	2679	118	93	93	98	38	38	99	94	0	0.101	0.099	0.097	0.112	4.151	0.065	0.516	120	569	100	1427	2375	-3.306	131	1296	213	2162	33177	270606	3.732	56.763	0	0	0
5	1	4	"ycjF"	"STM1684"	1660	47710	130	259	332	265	79	67	67	73	38	52	90	80	0	2117	2884	3066	106	112	112	117	28	23	100	100	0	0.096	0.096	0.090	0.090	2.468	0.059	0.179	120	569	100	2197	3037	-3.384	192	2005	265	2772	39822	346089	6.816	98.821	0	0	0
5	2	4	"yhcQ"	"STM3365"	1840	47710	120	134	164	95	57	67	67	74	43	58	71	37	0	1762	2224	1953	87	110	110	115	28	24	100	99	0	0.041	0.046	0.044	0.046	2.483	0.037	0.607	120	429	100	1719	2211	-4.624	67	1652	97	2114	19702	266924	2.093	75.321	0	0	0
5	3	4	""	"STM3355"	2020	47710	120	132	180	196	108	67	67	68	14	20	82	70	0	1920	3475	4999	143	111	111	115	23	20	99	98	0	0.036	0.034	0.034	0.036	3.178	0.032	0.727	120	442	100	1874	3477	-4.799	65	1809	113	3364	21570	416983	8.000	146.087	0	0	0
5	4	4	""	"STM3378"	2200	47710	130	215	305	389	127	67	67	69	14	20	92	88	0	928	1659	2703	162	110	110	114	27	23	97	96	0	0.181	0.154	0.149	0.172	2.779	0.123	0.698	120	427	100	966	1787	-2.467	148	818	238	1549	36543	199051	16.857	57.222	0	0	0
5	5	4	"yhcN"	"STM3361"	2380	47710	120	73	79	28	35	67	67	69	14	20	31	18	0	259	358	364	101	110	110	113	25	22	86	70	0	0.040	0.048	0.102	0.102	4.925	0.025	0.083	120	382	100	155	260	-4.634	6	149	12	248	9500	42999	0.714	9.800	0	0	0
5	6	4	"smpB"	"STM2688"	2550	47700	120	532	845	1063	125	69	69	71	15	21	97	95	0	1159	1938	2790	143	115	115	126	76	60	97	91	0	0.443	0.426	0.441	0.413	3.067	0.349	0.748	120	463	100	1507	2599	-1.173	463	1044	776	1823	101373	232523	51.600	23.842	0	0	0
5	7	4	"yabF"	"STM0085"	2740	47700	110	128	188	149	79	71	71	72	16	22	78	66	0	1039	1615	1658	102	115	115	120	35	29	100	98	0	0.062	0.078	0.073	0.073	2.795	0.040	0.431	80	392	100	981	1617	-4.019	57	924	117	1500	15039	129203	7.250	42.714	0	0	0
5	8	4	"ftsA"	"STM0132"	2900	47700	110	1164	1418	1206	85	74	74	87	83	95	100	97	0	2135	2425	2047	84	117	117	146	191	130	97	92	0	0.540	0.582	0.593	0.593	1.801	0.548	0.870	80	392	100	3108	3652	-0.889	1090	2018	1344	2308	113460	193964	16.036	11.932	0	0	0
5	9	4	"aceF"	"STM0153"	3090	47710	120	1664	3556	7603	213	77	77	91	92	101	97	92	0	1071	2042	3563	174	119	119	146	180	123	85	75	0	1.667	1.809	1.692	1.728	2.637	2.373	0.671	120	450	100	2539	5402	0.737	1587	952	3479	1923	426771	245003	37.663	10.533	0	0	0
5	10	4	"yacE"	"STM0140"	3270	47710	120	588	965	930	96	72	72	78	56	71	100	100	0	1747	2699	2561	94	111	111	117	32	27	100	100	0	0.315	0.345	0.319	0.335	1.851	0.287	0.604	120	408	100	2152	3481	-1.665	516	1636	893	2588	115857	323823	15.839	80.688	0	0	0
5	11	4	"asnC"	"STM3876"	3440	47710	130	190	270	282	104	70	70	72	18	25	93	86	0	1159	1507	1284	85	107	107	110	25	22	100	100	0	0.114	0.143	0.110	0.108	2.568	0.110	0.334	120	434	100	1172	1600	-3.132	120	1052	200	1400	32376	180811	11.000	55.880	0	0	0
5	12	4	""	"STM3863"	3630	47700	120	152	306	498	162	70	70	72	19	26	80	69	0	1399	3009	5611	186	106	106	110	25	22	98	96	0	0.063	0.081	0.067	0.061	2.917	0.077	0.784	120	401	100	1375	3139	-3.979	82	1293	236	2903	36677	361089	12.316	115.960	0	0	0
5	13	4	"truA"	"STM2368"	3800	47710	120	341	454	401	88	67	67	71	20	28	87	82	0	1011	1697	1841	108	105	105	112	35	31	91	85	0	0.302	0.243	0.263	0.318	3.312	0.164	0.557	120	403	100	1180	1979	-1.725	274	906	387	1592	54444	203618	19.150	45.286	0	0	0
5	14	4	"yfcE"	"STM2347"	3980	47720	130	581	1244	1808	145	65	65	73	56	76	95	91	0	1053	2399	3832	159	105	105	112	35	31	98	96	0	0.544	0.514	0.521	0.525	2.247	0.448	0.799	120	457	100	1464	3473	-0.878	516	948	1179	2294	149231	287904	20.911	65.343	0	0	0
5	15	4	"nuoM"	"STM2317"	4150	47710	130	2492	3273	3063	93	67	67	73	59	80	100	100	0	1848	2176	1576	72	102	102	107	28	26	100	100	0	1.389	1.546	1.573	1.450	1.848	1.847	0.790	120	456	100	4171	5280	0.474	2425	1746	3206	2074	392718	261094	54.237	73.893	0	0	0
5	16	4	"menE"	"STM2305"	4330	47710	120	1167	1804	1946	107	66	66	68	27	39	100	100	0	4579	6168	5589	90	98	98	103	26	25	100	100	0	0.246	0.286	0.293	0.280	1.860	0.271	0.707	120	406	100	5582	7808	-2.025	1101	4481	1738	6070	216450	740137	64.296	233.269	0	0	0
5	17	4	""	"STM2289"	4510	47710	120	148	353	554	156	65	65	67	19	28	80	67	0	1072	2787	5831	209	101	101	107	31	28	92	89	0	0.085	0.107	0.100	0.105	3.407	0.084	0.749	120	408	100	1054	2974	-3.548	83	971	288	2686	42303	334406	15.053	86.452	0	0	0
5	18	4	"nupC"	"STM2409"	4690	47710	130	704	1127	1351	119	65	65	67	19	28	98	95	0	1708	2602	2790	107	101	101	109	35	32	100	96	0	0.398	0.425	0.404	0.389	2.621	0.395	0.614	120	420	100	2246	3563	-1.330	639	1607	1062	2501	135225	312244	55.789	71.229	0	0	0
5	19	4	"ybdN"	"STM0605"	4860	47700	130	135	180	118	65	65	65	67	16	23	89	73	0	1444	1878	1722	91	99	99	119	110	92	95	90	0	0.052	0.065	0.076	0.066	2.955	0.050	0.479	120	433	100	1415	1894	-4.264	70	1345	115	1779	21627	225403	7.063	15.991	0	0	0
5	20	4	"gabP"	"STM2793"	5050	47730	140	118	282	524	185	65	65	68	23	33	69	53	0	2604	6420	9547	148	99	99	121	127	104	97	93	0	0.021	0.034	0.026	0.027	3.515	0.037	0.521	156	472	100	2558	6538	-5.563	53	2505	217	6321	43930	1001558	9.304	49.598	0	0	0
5	21	4	"srlE"	"STM2833"	5220	47710	130	166	191	102	53	65	65	67	17	25	93	84	0	1338	1450	958	66	98	98	104	50	48	99	96	0	0.081	0.093	0.096	0.089	2.321	0.085	0.674	120	404	100	1341	1478	-3.618	101	1240	126	1352	22929	174001	7.294	26.920	0	0	0
5	22	4	"hypB"	"STM2855"	5400	47720	130	1152	1759	1920	109	63	63	66	17	25	100	100	0	769	1110	1180	106	96	96	104	42	40	96	94	0	1.618	1.673	1.574	1.735	2.463	1.782	0.783	120	436	100	1762	2710	0.694	1089	673	1696	1014	211068	133213	99.588	23.952	0	0	0
5	23	4	"yqaA"	"STM2819"	5580	47710	130	219	318	379	119	62	62	63	14	22	95	86	0	632	868	990	114	92	92	101	40	39	95	93	0	0.291	0.330	0.294	0.286	2.913	0.315	0.622	120	415	100	697	1032	-1.782	157	540	256	776	38162	104204	18.214	19.175	0	0	0
5	24	4	"ygaA"	"STM2839"	5750	47710	130	109	188	187	99	64	64	69	58	84	45	30	0	1083	1780	2296	128	97	97	106	41	38	96	94	0	0.046	0.074	0.075	0.072	2.785	0.067	0.560	120	548	100	1031	1807	-4.454	45	986	124	1683	22530	213645	2.052	40.829	0	0	0
5	1	5	""	"STM1791"	1660	47870	120	111	115	35	30	66	66	67	14	20	85	67	0	3037	3062	1356	44	110	110	113	22	19	100	100	0	0.015	0.017	0.015	0.014	2.566	0.015	0.526	120	505	100	2972	3001	-6.023	45	2927	49	2952	13788	367384	3.429	134.045	0	0	0
5	2	5	""	"STM1787"	1840	47870	110	138	137	27	19	68	68	69	14	20	97	96	0	5258	5013	1482	29	113	113	116	27	23	100	100	0	0.014	0.014	0.014	0.013	1.801	0.013	0.670	80	390	100	5215	4969	-6.200	70	5145	69	4900	10973	401010	4.857	181.370	0	0	0
5	3	5	"yciI"	"STM1738"	2020	47880	110	639	714	384	53	68	68	70	15	21	100	100	0	702	766	371	48	111	111	116	30	25	100	100	0	0.966	0.986	0.993	0.967	1.637	0.939	0.573	80	407	100	1162	1301	-0.050	571	591	646	655	57102	61315	42.933	21.667	0	0	0
5	4	5	"yciN"	"STM1715"	2200	47870	120	159	245	315	128	70	70	71	16	22	82	73	0	276	452	557	123	112	112	115	26	22	87	80	0	0.543	0.515	0.564	0.531	3.373	0.456	0.537	120	383	100	253	515	-0.882	89	164	175	340	29366	54283	10.875	12.962	0	0	0
5	5	5	"kduD"	"STM3017"	2370	47880	120	206	240	161	67	69	69	70	15	21	96	94	0	2344	2565	2141	83	110	110	113	23	20	98	97	0	0.061	0.070	0.063	0.072	1.963	0.062	0.722	120	389	100	2371	2626	-4.027	137	2234	171	2455	28820	307752	11.333	106.609	0	0	0
5	6	5	"ppdB"	"STM2999"	2560	47880	120	121	148	103	69	69	69	70	15	21	82	69	0	1605	2160	1880	87	112	112	115	23	20	99	99	0	0.035	0.039	0.035	0.035	2.364	0.036	0.520	120	441	100	1545	2127	-4.844	52	1493	79	2048	17752	259238	5.200	88.913	0	0	0
5	7	5	"rbn"	"STM4027"	2740	47880	120	227	321	462	143	69	69	71	17	23	97	88	0	1024	1406	2314	164	112	112	117	30	25	100	96	0	0.173	0.195	0.181	0.181	2.770	0.156	0.591	120	459	100	1070	1546	-2.529	158	912	252	1294	38524	168758	14.706	42.967	0	0	0
5	8	5	""	"STM0870"	2920	47880	120	104	141	99	70	71	71	80	65	81	37	16	0	1051	1633	1596	97	109	109	127	161	126	86	73	0	0.035	0.046	0.050	0.052	3.586	0.041	0.486	120	427	100	975	1594	-4.835	33	942	70	1524	16866	195943	0.938	9.354	0	0	0
5	9	5	"ybhP"	"STM0813"	3090	47890	120	124	170	124	72	70	70	74	21	28	69	54	0	867	1440	1696	117	107	107	111	26	23	93	88	0	0.071	0.075	0.086	0.092	3.353	0.053	0.501	120	390	100	814	1433	-3.815	54	760	100	1333	20448	172858	4.571	51.115	0	0	0
5	10	5	"ybgR"	"STM0758"	3260	47900	120	150	256	287	112	68	68	72	22	30	70	62	0	906	2231	2871	128	108	108	112	27	24	85	83	0	0.103	0.089	0.102	0.108	5.558	0.070	0.511	120	380	100	880	2311	-3.283	82	798	188	2123	30771	267733	8.364	78.481	0	0	0
5	11	5	"fldA"	"STM0694"	3430	47890	120	524	1045	1598	152	68	68	70	18	25	94	88	0	464	916	1404	153	105	105	109	26	23	84	75	0	1.270	1.205	1.237	1.349	4.432	1.196	0.566	120	394	100	815	1788	0.345	456	359	977	811	125362	109918	54.167	31.038	0	0	0
5	12	5	"gltJ"	"STM0664"	3620	47890	130	150	363	533	146	69	69	72	33	45	62	52	0	582	1871	3521	188	104	104	108	25	23	80	71	0	0.169	0.166	0.239	0.250	4.199	0.131	0.695	120	443	100	559	2061	-2.561	81	478	294	1767	43566	224566	8.818	70.520	0	0	0
5	13	5	"yljA"	"STM0944"	3790	47890	130	373	501	418	83	69	69	74	36	48	92	86	0	461	593	451	76	105	105	114	42	36	90	86	0	0.854	0.885	0.902	0.853	3.098	1.068	0.495	120	427	100	660	920	-0.228	304	356	432	488	60128	71182	11.861	11.405	0	0	0
5	14	5	"orfB"	"STM0930"	3970	47900	120	228	363	468	128	68	68	71	21	29	90	85	0	564	1058	1512	142	105	105	115	43	37	95	89	0	0.349	0.310	0.311	0.311	2.791	0.257	0.653	120	402	100	619	1248	-1.520	160	459	295	953	43557	126956	13.905	21.930	0	0	0
5	15	5	""	"STM4317"	4150	47900	120	110	161	131	81	66	66	68	16	23	83	65	0	284	439	401	91	103	103	107	26	24	95	85	0	0.243	0.283	0.268	0.277	2.813	0.246	0.498	120	384	100	225	431	-2.040	44	181	95	336	19273	52677	5.813	12.769	0	0	0
5	16	5	"amiB"	"STM4358"	4330	47890	130	707	924	869	94	66	66	69	23	33	100	98	0	2214	2661	2341	87	101	101	106	27	25	100	100	0	0.303	0.335	0.354	0.313	2.608	0.287	0.601	120	424	100	2754	3418	-1.721	641	2113	858	2560	110922	319362	37.174	94.630	0	0	0
5	17	5	"hflC"	"STM4364"	4510	47890	130	2053	3945	4731	119	65	65	77	168	218	85	77	0	1158	2247	3193	142	101	101	105	27	25	90	86	0	1.881	1.808	1.965	2.093	4.324	1.918	0.484	120	455	100	3045	6026	0.911	1988	1057	3880	2146	473383	269663	23.024	79.333	0	0	0
5	18	5	"yjfH"	"STM4369"	4690	47890	130	150	435	601	138	66	66	334	3053	914	0	0	0	499	1123	1535	136	100	100	118	180	152	56	52	0	0.211	0.361	0.376	0.349	4.013	0.313	0.531	120	450	100	483	1392	-2.248	84	399	369	1023	52189	134798	0.033	5.583	0	0	0
5	19	5	"kbl"	"STM3709"	4860	47890	130	971	1749	2018	115	66	66	218	2062	945	27	9	0	704	1078	1133	105	98	98	116	170	146	80	64	0	1.493	1.717	2.025	1.872	2.611	2.049	0.552	120	430	100	1511	2663	0.579	905	606	1683	980	209924	129406	0.742	5.659	0	0	0
5	20	5	"gpsA"	"STM3700"	5040	47900	130	1489	2431	2570	105	65	65	66	15	22	100	100	0	851	1330	1343	100	97	97	101	24	23	96	95	0	1.889	1.919	2.036	2.064	2.631	2.430	0.474	120	371	100	2178	3599	0.917	1424	754	2366	1233	291684	159599	157.667	51.208	0	0	0
5	21	5	""	"STM3657"	5210	47890	130	94	166	179	107	65	65	66	15	22	62	49	0	344	766	1025	133	98	98	101	23	22	93	90	0	0.118	0.151	0.158	0.144	3.662	0.126	0.576	120	381	100	275	769	-3.085	29	246	101	668	19877	91862	6.667	28.913	0	0	0
5	22	5	"dppA"	"STM3630"	5390	47900	130	361	1559	2408	154	64	64	67	17	25	86	81	0	466	1620	2647	163	99	99	107	41	38	78	70	0	0.809	0.983	0.955	0.987	4.242	0.838	0.643	120	429	100	664	3016	-0.305	297	367	1495	1521	187024	194396	87.765	36.902	0	0	0
5	23	5	"bcsC"	"STM3617"	5570	47890	130	177	505	752	148	66	66	67	17	25	75	66	0	1048	2361	3036	128	101	101	112	48	42	78	71	0	0.117	0.194	0.176	0.184	4.276	0.181	0.502	120	451	100	1058	2699	-3.093	111	947	439	2260	60549	283309	25.765	46.854	0	0	0
5	24	5	""	"STM3602"	5750	47890	120	139	300	340	113	70	70	77	32	41	70	51	0	1786	2553	2781	108	109	109	138	154	111	84	77	0	0.041	0.094	0.093	0.087	2.886	0.087	0.585	120	524	100	1746	2674	-4.603	69	1677	230	2444	35962	306339	6.969	15.682	0	0	0
5	1	6	"yraL"	"STM3263"	1670	48050	120	206	272	222	81	66	66	67	14	20	91	87	0	1317	1731	1878	108	111	111	114	22	19	98	98	0	0.116	0.127	0.135	0.130	2.728	0.090	0.525	120	538	100	1346	1826	-3.107	140	1206	206	1620	32687	207751	14.643	73.500	0	0	0
5	2	6	"tdcB"	"STM3244"	1840	48050	120	314	588	921	156	68	68	69	15	21	90	87	0	994	1815	2746	151	112	112	116	27	23	92	89	0	0.279	0.305	0.321	0.331	4.809	0.282	0.697	120	469	100	1128	2223	-1.842	246	882	520	1703	70589	217819	34.600	62.926	0	0	0
5	3	6	"yqjH"	"STM3214"	2020	48060	120	126	157	101	64	69	69	71	16	22	82	67	0	1383	2015	2119	105	113	113	116	24	20	99	97	0	0.045	0.046	0.049	0.050	3.013	0.040	0.701	120	458	100	1327	1990	-4.478	57	1270	88	1902	18892	241794	5.375	79.125	0	0	0
5	4	6	"icc"	"STM3183"	2200	48050	120	432	827	1091	131	71	71	73	18	24	90	85	0	823	1553	1970	126	113	113	117	27	23	97	89	0	0.508	0.525	0.440	0.485	3.840	0.454	0.522	120	452	100	1071	2196	-0.976	361	710	756	1440	99296	186322	41.889	53.185	0	0	0
5	5	6	"hybA"	"STM3149"	2380	48060	130	741	1582	2697	170	70	70	73	18	24	94	90	0	845	1557	2386	153	114	114	118	27	22	88	82	0	0.918	1.048	0.960	1.086	4.547	1.122	0.731	120	479	100	1402	2955	-0.124	671	731	1512	1443	189829	186816	83.833	53.296	0	0	0
5	6	6	""	"STM3141"	2560	48060	120	100	142	112	78	70	70	73	17	23	64	46	0	712	1213	1732	142	115	115	119	25	21	91	88	0	0.050	0.066	0.076	0.080	3.860	0.054	0.641	120	441	100	627	1170	-4.315	30	597	72	1098	16999	145576	4.059	43.760	0	0	0
5	7	6	"uup"	"STM1062"	2740	48070	120	491	868	1042	120	71	71	73	17	23	99	95	0	1740	3116	4609	147	114	114	117	26	22	99	99	0	0.258	0.265	0.309	0.285	3.222	0.175	0.527	120	406	100	2046	3799	-1.953	420	1626	797	3002	104148	373880	46.765	115.346	0	0	0
5	8	6	"helD"	"STM1075"	2910	48060	130	763	1130	1124	99	69	69	72	19	26	99	99	0	3436	5253	5197	98	110	110	114	27	23	100	100	0	0.209	0.206	0.185	0.201	2.318	0.174	0.591	120	427	100	4020	6204	-2.261	694	3326	1061	5143	135609	630398	55.684	190.333	0	0	0
5	9	6	"hpaD"	"STM1103"	3090	48070	120	135	227	263	115	68	68	74	26	35	68	55	0	1182	2475	3456	139	109	109	115	31	26	94	92	0	0.062	0.067	0.073	0.068	4.441	0.060	0.684	120	403	100	1140	2525	-4.001	67	1073	159	2366	27258	297006	5.885	76.129	0	0	0
5	10	6	"agp"	"STM1117"	3270	48070	130	1364	1838	1650	89	68	68	74	28	37	100	100	0	1026	1405	1337	95	109	109	114	31	27	97	96	0	1.413	1.366	1.317	1.473	2.879	1.432	0.449	120	389	100	2213	3066	0.499	1296	917	1770	1296	220585	168598	63.000	41.645	0	0	0
5	11	6	"ymdC"	"STM1148"	3450	48060	120	166	295	294	99	68	68	71	20	28	80	73	0	728	1577	1864	118	104	104	108	23	21	92	89	0	0.157	0.154	0.177	0.167	3.788	0.122	0.487	120	374	100	722	1700	-2.671	98	624	227	1473	35415	189224	11.200	63.870	0	0	0
5	12	6	"ycfN"	"STM1208"	3620	48070	120	182	306	359	117	67	67	71	35	49	74	59	0	526	974	1202	123	102	102	106	23	21	87	77	0	0.271	0.274	0.328	0.367	4.550	0.245	0.667	120	372	100	539	1111	-1.882	115	424	239	872	36700	116905	6.714	37.739	0	0	0
5	13	6	"mopA"	"STM4330"	3790	48070	120	12267	17464	15475	88	68	68	74	38	51	100	100	3	1672	2201	2158	98	105	105	116	68	58	98	98	0	7.785	8.300	7.945	9.070	2.609	9.792	0.514	120	428	100	13766	19492	2.961	12199	1567	17396	2096	2095638	264127	457.632	30.662	0	0	0
5	14	6	"rstA"	"STM1475"	3980	48070	120	1251	1462	832	56	68	68	72	24	33	100	99	0	2460	2841	1484	52	106	106	113	37	32	100	100	0	0.503	0.510	0.493	0.480	1.699	0.480	0.696	120	419	100	3537	4129	-0.993	1183	2354	1394	2735	175411	340876	57.917	73.730	0	0	0
5	15	6	"speG"	"STM1502"	4160	48060	130	608	957	1120	117	66	66	68	17	25	100	100	0	872	1417	1494	105	101	101	107	26	24	100	100	0	0.703	0.677	0.655	0.676	2.414	0.702	0.503	120	409	100	1313	2207	-0.508	542	771	891	1316	114812	170083	52.294	50.385	0	0	0
5	16	6	"smf"	"STM3405"	4330	48060	130	443	949	1370	144	67	67	70	24	34	99	95	0	1556	2588	3640	140	98	98	104	27	25	100	99	0	0.258	0.354	0.273	0.285	2.923	0.279	0.490	120	405	100	1834	3372	-1.955	376	1458	882	2490	113891	310575	36.625	92.000	0	0	0
5	17	6	"rplO"	"STM3421"	4510	48080	120	2738	6064	9775	161	67	67	311	2459	790	51	21	0	268	444	534	120	96	96	129	321	248	31	15	0	15.529	17.233	14.164	17.187	3.614	22.709	0.630	120	432	100	2843	6345	3.957	2671	172	5997	348	727665	53259	2.340	0.981	0	0	0
5	18	6	"yheL"	"STM3449"	4680	48060	100	131	5842	13688	234	68	68	843	5197	616	16	13	0	175	599	920	153	95	95	132	263	199	30	21	0	0.788	11.456	1.710	1.423	8.405	18.166	0.750	80	376	100	143	6278	-0.345	63	80	5774	504	467370	47931	0.962	1.776	-50	0	0
5	19	6	""	"STM3601"	4870	48070	130	754	3390	8665	255	67	67	521	4155	797	10	9	0	967	1600	1679	104	97	97	121	207	171	82	67	0	0.790	2.211	0.960	1.056	5.353	27.470	0.046	120	451	100	1557	4826	-0.341	687	870	3323	1503	406754	192047	0.690	7.145	0	0	0
5	20	6	"yhjK"	"STM3615"	5040	48070	130	362	534	481	90	65	65	66	15	22	99	98	0	3236	3971	3623	91	99	99	103	25	24	100	100	0	0.095	0.121	0.108	0.117	2.370	0.100	0.580	120	387	100	3434	4341	-3.401	297	3137	469	3872	64112	476544	31.200	154.720	0	0	0
5	21	6	"yhjS"	"STM3622"	5220	48070	120	1076	1273	915	71	64	64	66	18	27	100	100	0	8872	10268	7445	72	99	99	103	29	28	100	100	0	0.115	0.119	0.123	0.125	2.203	0.100	0.684	120	371	100	9785	11378	-3.116	1012	8773	1209	10169	152790	1232100	67.056	350.517	0	0	0
5	22	6	""	"STM3631"	5390	48070	120	806	779	302	38	66	66	69	20	28	98	97	0	19995	18779	6351	33	102	102	108	33	30	100	100	0	0.037	0.038	0.037	0.036	1.553	0.037	0.866	120	366	100	20633	19390	-4.749	740	19893	713	18677	93503	2253517	35.500	565.788	0	0	0
5	23	6	"yiaF"	"STM3647"	5570	48080	120	1085	1256	1336	106	68	68	96	258	268	89	72	0	1032	1240	1056	85	101	101	119	89	74	97	92	0	1.092	1.043	1.026	1.039	2.153	1.218	0.739	120	367	100	1948	2327	0.127	1017	931	1188	1139	150737	148798	4.496	12.596	0	0	0
5	24	6	"glyS"	"STM3655"	5750	48070	130	7506	7677	4583	59	72	72	128	548	428	99	97	0	8065	8415	5551	65	109	109	154	218	141	96	95	0	0.934	0.916	0.964	1.046	2.087	0.858	0.748	120	560	100	15390	15911	-0.098	7434	7956	7605	8306	921278	1009848	13.776	37.894	0	0	0
5	1	7	""	"STM3834"	1670	48230	110	756	709	220	31	67	67	68	14	20	100	100	0	4632	4529	1478	32	111	111	115	28	24	100	100	0	0.152	0.145	0.145	0.142	1.556	0.139	0.848	80	493	100	5210	5060	-2.714	689	4521	642	4418	56753	362312	45.786	157.643	0	0	0
5	2	7	"yidC"	"STM3842"	1840	48250	120	1379	1717	1390	80	69	69	71	15	21	100	99	0	1005	1312	1352	103	115	115	118	22	18	95	94	0	1.472	1.377	1.376	1.643	3.368	1.308	0.309	120	482	100	2200	2845	0.558	1310	890	1648	1197	206047	157386	109.733	54.273	0	0	0
5	3	7	""	"STM3845"	2020	48240	120	469	475	177	37	71	71	73	17	23	97	97	0	3638	3716	1236	33	117	117	118	22	18	100	100	0	0.113	0.112	0.111	0.103	2.112	0.101	0.738	120	452	100	3919	4003	-3.145	398	3521	404	3599	56990	445872	23.647	163.545	0	0	0
5	4	7	"phoU"	"STM3853"	2200	48250	120	290	468	603	128	72	72	74	21	28	94	90	0	1096	1473	1740	118	115	115	119	27	22	100	99	0	0.222	0.292	0.274	0.252	3.239	0.221	0.397	120	465	100	1199	1754	-2.170	218	981	396	1358	56179	176736	18.762	50.148	0	0	0
5	5	7	"pstS"	"STM3857"	2370	48250	120	1566	1590	526	33	73	73	80	39	48	100	100	0	8318	7980	3385	42	116	116	134	162	120	98	96	0	0.182	0.193	0.190	0.213	1.851	0.173	0.876	120	459	100	9695	9381	-2.458	1493	8202	1517	7864	190800	957655	38.718	48.432	0	0	0
5	6	7	"atpA"	"STM3867"	2550	48250	120	29906	28597	10320	36	74	74	80	36	45	100	100	0	3501	3419	1782	52	116	116	140	260	185	99	96	0	8.813	8.635	8.745	9.193	1.656	9.347	0.738	120	473	100	33217	31826	3.140	29832	3385	28523	3303	3431638	410227	792.139	12.612	0	0	0
5	7	7	"aceE"	"STM0152"	2730	48240	120	13619	17793	12761	71	71	71	74	19	25	100	100	0	5442	6399	4096	64	115	115	119	27	22	100	100	0	2.543	2.820	2.862	2.502	2.167	3.356	0.749	120	425	100	18875	24006	1.347	13548	5327	17722	6284	2135206	767834	932.579	232.593	0	0	0
5	8	7	""	"STM0159"	2910	48240	120	366	679	716	105	68	68	71	17	23	100	98	0	1435	2293	2342	102	110	110	114	29	25	99	97	0	0.225	0.280	0.216	0.249	3.050	0.215	0.494	120	427	100	1623	2794	-2.153	298	1325	611	2183	81503	275111	35.765	75.138	0	0	0
5	9	7	"cueO"	"STM0168"	3090	48250	120	419	681	760	111	69	69	73	24	32	96	94	0	1722	2235	2122	94	109	109	116	33	28	97	95	0	0.217	0.288	0.281	0.270	3.626	0.235	0.445	120	425	100	1963	2738	-2.204	350	1613	612	2126	81710	268154	25.333	64.212	0	0	0
5	10	7	"yadH"	"STM0173"	3270	48240	120	160	327	589	180	72	72	75	26	34	67	57	0	651	1624	2593	159	109	109	115	33	28	93	90	0	0.162	0.168	0.180	0.138	4.820	0.169	0.584	120	416	100	630	1770	-2.623	88	542	255	1515	39230	194851	9.692	45.727	0	0	0
5	11	7	"stiA"	"STM0177"	3440	48240	120	89	116	82	70	69	69	73	29	39	37	25	0	658	1586	1937	122	106	106	136	337	247	57	46	0	0.036	0.032	0.048	0.056	6.182	0.028	0.403	120	436	100	572	1527	-4.787	20	552	47	1480	13972	190378	1.483	4.303	0	0	0
5	12	7	"folK"	"STM0183"	3620	48240	120	129	263	450	171	68	68	70	17	24	70	57	0	426	955	1415	148	107	107	112	31	27	85	72	0	0.191	0.230	0.206	0.224	4.859	0.251	0.634	120	430	100	380	1043	-2.387	61	319	195	848	31520	114657	11.353	27.194	0	0	0
5	13	7	""	"STM1585"	3790	48250	110	76	94	75	79	67	67	70	18	25	36	20	0	662	929	906	97	105	105	116	67	57	83	77	0	0.016	0.033	0.048	0.044	5.281	0.021	0.105	80	406	100	566	851	-5.952	9	557	27	824	7507	74337	1.333	12.134	0	0	0
5	14	7	"srfA"	"STM1593"	3980	48250	120	376	592	654	110	68	68	70	18	25	97	95	0	868	1522	1739	114	107	107	117	64	54	97	94	0	0.405	0.370	0.339	0.365	3.198	0.237	0.334	120	467	100	1069	1939	-1.305	308	761	524	1415	71093	182662	29.000	21.953	0	0	0
5	15	7	"ydcR"	"STM1598"	4160	48250	120	274	802	1120	139	68	68	69	17	24	85	77	0	1545	4417	6253	141	101	101	108	30	27	93	90	0	0.143	0.170	0.155	0.161	4.219	0.127	0.520	120	416	100	1650	5050	-2.809	206	1444	734	4316	96236	530022	43.118	143.633	0	0	0
5	16	7	"ydcN"	"STM1605"	4340	48250	130	100	145	130	89	67	67	68	16	23	65	50	0	400	884	1148	129	96	96	103	43	41	84	70	0	0.109	0.099	0.138	0.127	3.767	0.083	0.504	120	427	100	337	866	-3.204	33	304	78	788	17443	106035	4.813	18.163	0	0	0
5	17	7	""	"STM1613"	4490	48230	110	78	103	84	81	67	67	115	602	523	0	0	0	250	386	435	112	94	94	127	320	251	25	10	0	0.071	0.123	0.157	0.162	6.473	20.542	0.002	80	381	100	167	328	-3.826	11	156	36	292	8258	30903	-0.020	0.809	0	0	0
5	18	7	""	"STM1620"	4700	48260	130	77	113	112	99	68	68	106	508	479	1	0	0	743	2465	5944	241	94	94	156	517	331	57	35	0	0.014	0.019	0.036	0.036	6.143	0.011	0.004	120	540	100	658	2416	-6.172	9	649	45	2371	13574	295826	0.014	4.466	0	0	0
5	19	7	""	"STM1786"	4870	48250	120	84	111	83	74	68	68	73	30	41	33	20	0	1413	2186	2553	116	98	98	106	51	48	100	98	0	0.012	0.021	0.020	0.018	3.238	0.019	0.375	120	372	100	1331	2131	-6.361	16	1315	43	2088	13300	262272	1.267	40.784	0	0	0
5	20	7	"treA"	"STM1796"	5040	48250	130	3281	4809	4951	102	68	68	72	24	33	100	100	0	4546	6215	6438	103	101	101	107	35	32	100	100	0	0.723	0.775	0.746	0.826	2.027	0.719	0.707	120	403	100	7658	10855	-0.468	3213	4445	4741	6114	577124	745757	197.375	174.514	0	0	0
5	21	7	"fadR"	"STM1805"	5210	48240	130	340	681	834	122	67	67	69	19	27	96	92	0	859	1429	1651	115	100	100	105	28	26	98	92	0	0.360	0.462	0.432	0.427	3.887	0.429	0.632	120	438	100	1032	1943	-1.475	273	759	614	1329	81694	171507	32.211	47.286	0	0	0
5	22	7	"ycgL"	"STM1813"	5400	48240	130	166	416	611	146	67	67	70	22	31	85	69	0	357	777	883	113	99	99	109	59	54	78	62	0	0.384	0.515	0.467	0.469	6.640	0.377	0.244	120	449	100	357	1027	-1.382	99	258	349	678	49898	93249	15.727	11.322	0	0	0
5	23	7	""	"STM1827"	5570	48240	130	161	1659	3892	234	67	67	148	640	432	23	19	0	3036	5978	8642	144	99	99	118	106	89	100	97	0	0.032	0.271	0.034	0.052	8.171	0.178	0.080	120	373	100	3031	7471	-4.966	94	2937	1592	5879	199076	717397	2.361	55.283	0	0	0
5	24	7	"manZ"	"STM1832"	5730	48240	120	3244	4207	3347	79	69	69	194	836	430	95	85	0	799	933	676	72	108	108	149	200	134	89	80	0	4.595	5.016	4.854	5.277	1.992	7.163	0.443	120	461	100	3866	4963	2.200	3175	691	4138	825	504796	111952	4.800	3.920	0	0	0
5	1	8	""	"STM2357"	1670	48430	110	599	624	211	33	70	70	73	26	35	98	98	0	5111	5264	1618	30	116	116	125	45	36	100	100	0	0.106	0.108	0.103	0.103	1.428	0.106	0.608	80	485	100	5524	5702	-3.239	529	4995	554	5148	49894	421150	21.192	114.200	0	0	0
5	2	8	""	"STM2361"	1830	48420	110	1261	1219	368	30	70	70	72	17	23	100	100	0	4514	4481	1170	26	117	117	121	26	21	100	100	0	0.271	0.263	0.261	0.253	1.387	0.264	0.838	80	414	100	5588	5513	-1.884	1191	4397	1149	4364	97514	358498	67.471	167.692	0	0	0
5	3	8	"dedA"	"STM2367"	2020	48430	130	564	589	227	38	71	71	72	17	23	100	99	0	3834	3725	1463	39	120	120	124	27	21	99	99	0	0.133	0.144	0.130	0.150	1.985	0.129	0.776	120	514	100	4207	4123	-2.913	493	3714	518	3605	70691	447004	30.412	133.370	0	0	0
5	4	8	""	"STM2376"	2200	48430	110	142	154	51	33	70	70	72	17	23	98	95	0	3194	3474	1415	40	116	116	121	28	23	100	100	0	0.023	0.025	0.023	0.024	1.486	0.024	0.654	80	385	100	3150	3442	-5.418	72	3078	84	3358	12300	277955	4.824	119.750	0	0	0
5	5	8	"yfcL"	"STM2380"	2360	48430	110	204	267	187	70	74	74	80	36	45	93	85	0	961	1084	800	73	121	121	166	329	198	88	60	0	0.155	0.200	0.179	0.192	2.135	0.157	0.519	80	436	100	970	1156	-2.692	130	840	193	963	21334	86695	5.194	2.790	0	0	0
5	6	8	"yfcY"	"STM2389"	2570	48430	110	254	338	264	78	73	73	86	69	80	93	65	0	3003	3628	2534	69	119	119	207	533	257	98	96	0	0.063	0.076	0.070	0.067	2.057	0.067	0.605	80	428	100	3065	3774	-3.994	181	2884	265	3509	27050	290201	3.652	6.418	0	0	0
5	7	8	""	"STM2594"	2740	48430	120	378	402	195	48	68	68	75	46	61	92	90	0	4378	4364	2107	48	112	112	153	389	254	96	95	0	0.073	0.079	0.077	0.072	2.288	0.068	0.685	120	391	100	4576	4586	-3.783	310	4266	334	4252	48196	523631	7.109	10.825	0	0	0
5	8	8	""	"STM2598"	2910	48430	120	265	301	184	61	67	67	69	17	24	98	93	0	1754	2211	1804	81	104	104	109	26	23	99	99	0	0.120	0.111	0.112	0.116	2.485	0.085	0.630	120	382	100	1848	2341	-3.059	198	1650	234	2107	36146	265282	13.647	80.846	0	0	0
5	9	8	""	"STM2603"	3090	48430	120	540	573	342	59	69	69	71	17	23	97	96	0	2734	3056	1806	59	108	108	111	27	24	99	98	0	0.179	0.171	0.173	0.167	2.617	0.148	0.688	120	401	100	3097	3452	-2.479	471	2626	504	2948	68766	366754	29.529	109.074	0	0	0
5	10	8	""	"STM2607"	3260	48420	110	175	201	129	64	72	72	74	22	29	91	81	0	1542	2074	1586	76	111	111	157	436	277	91	78	0	0.072	0.066	0.065	0.068	2.558	0.056	0.517	80	436	100	1534	2092	-3.796	103	1431	129	1963	16068	165927	5.773	4.397	0	0	0
5	11	8	""	"STM1028"	3460	48430	110	221	289	235	81	70	70	74	30	40	86	71	0	2775	3858	3436	89	110	110	160	440	275	95	83	0	0.057	0.058	0.052	0.051	2.251	0.042	0.498	80	431	100	2816	3967	-4.142	151	2665	219	3748	23132	308653	7.167	8.405	0	0	0
5	12	8	""	"STM2617"	3610	48420	110	321	346	106	30	69	69	73	23	31	100	100	0	8269	8840	2270	25	113	113	146	247	169	100	100	0	0.031	0.032	0.031	0.031	1.414	0.030	0.822	80	407	100	8408	9004	-5.016	252	8156	277	8727	27656	707220	11.870	35.198	0	0	0
5	13	8	"yrbD"	"STM3311"	3790	48420	110	1783	1922	943	49	71	71	92	128	139	100	100	0	3719	4127	2005	48	113	113	171	320	187	100	98	0	0.475	0.461	0.470	0.459	1.519	0.465	0.723	80	466	100	5318	5865	-1.075	1712	3606	1851	4014	153764	330129	14.297	12.363	0	0	0
5	14	8	"yhbN"	"STM3318"	3970	48420	110	1570	2098	1880	89	69	69	93	139	149	96	92	0	1767	2365	1943	82	108	108	145	238	164	95	91	0	0.905	0.899	0.829	0.899	1.882	1.028	0.705	80	426	100	3160	4286	-0.144	1501	1659	2029	2257	167803	189179	14.424	9.328	0	0	0
5	15	8	""	"STM3333"	4150	48420	120	2868	4073	3538	86	69	69	74	45	60	99	98	0	7455	9774	7834	80	105	105	112	36	32	100	100	0	0.381	0.414	0.390	0.375	1.838	0.403	0.821	120	444	100	10149	13673	-1.393	2799	7350	4004	9669	488774	1172846	88.867	268.389	0	0	0
5	16	8	"sspA"	"STM3342"	4330	48420	120	2500	3095	2249	72	68	68	70	21	30	100	100	0	2613	3170	2497	78	103	103	107	29	27	100	98	0	0.969	0.987	0.930	1.071	2.263	0.934	0.638	120	419	100	4942	6094	-0.046	2432	2510	3027	3067	371381	380449	144.048	105.621	0	0	0
5	17	8	"yhcM"	"STM3346"	4520	48430	120	1131	1416	1298	91	68	68	70	19	27	98	97	0	3410	4755	4382	92	103	103	113	65	57	98	95	0	0.321	0.290	0.289	0.297	2.905	0.260	0.759	120	445	100	4370	6000	-1.637	1063	3307	1348	4652	169898	570616	70.842	71.415	0	0	0
5	18	8	""	"STM3356"	4670	48430	110	1336	1419	640	45	70	70	81	70	86	100	100	0	9594	10556	4280	40	105	105	187	597	319	100	100	0	0.133	0.129	0.123	0.126	1.540	0.127	0.850	80	362	100	10755	11800	-2.906	1266	9489	1349	10451	113548	844462	19.114	17.369	0	0	0
5	19	8	""	"STM0761"	4860	48420	130	428	487	378	77	69	69	80	64	80	87	80	0	3060	3655	2953	80	105	105	169	519	307	92	83	0	0.121	0.118	0.117	0.109	2.414	0.103	0.676	120	479	100	3314	3968	-3.041	359	2955	418	3550	58483	438649	6.359	6.717	0	0	0
5	20	8	""	"STM0765"	5040	48430	130	410	1010	2529	250	68	68	72	23	31	100	98	0	11968	12287	5707	46	105	105	112	40	35	99	99	0	0.029	0.077	0.029	0.040	2.453	0.130	0.320	120	457	100	12205	13124	-5.116	342	11863	942	12182	121213	1474495	40.783	304.375	0	0	0
5	21	8	"galM"	"STM0773"	5220	48430	120	9208	9425	3417	36	68	68	71	23	32	100	100	0	9047	9122	3011	33	103	103	106	25	23	100	100	0	1.022	1.037	1.034	1.020	1.695	1.053	0.905	120	433	100	18084	18376	0.031	9140	8944	9357	9019	1131008	1094632	406.696	360.640	0	0	0
5	22	8	"modA"	"STM0781"	5390	48430	110	3712	4255	2736	64	68	68	115	430	373	100	97	0	6622	7691	5312	69	101	101	164	516	314	100	100	0	0.559	0.552	0.550	0.553	1.513	0.537	0.757	80	416	100	10165	11777	-0.840	3644	6521	4187	7590	340406	615258	9.628	14.587	0	0	0
5	23	8	"hutI"	"STM0787"	5580	48420	120	6158	6279	2416	38	68	68	154	675	438	99	96	0	11990	12149	4767	39	104	104	166	499	300	99	99	0	0.512	0.516	0.501	0.522	1.566	0.499	0.909	120	450	100	17976	18256	-0.965	6090	11886	6211	12045	753524	1457854	9.074	24.014	0	0	0
5	24	8	"hutU"	"STM0790"	5750	48420	110	1915	1976	361	18	67	67	83	231	278	100	100	0	5835	5801	671	11	108	108	117	51	43	100	100	0	0.323	0.335	0.324	0.332	1.172	0.343	0.888	80	452	100	7575	7602	-1.632	1848	5727	1909	5693	158089	464073	8.195	111.451	0	0	0
5	1	9	""	"STM0902"	1660	48600	120	97	119	162	136	68	68	70	25	35	55	20	0	9594	9396	4099	43	116	116	125	37	29	100	100	0	0.003	0.005	0.003	0.003	3.243	0.005	0.066	120	554	100	9507	9331	-8.352	29	9478	51	9280	14287	1127464	1.960	250.568	0	0	0
5	2	9	""	"STM0906"	1830	48600	110	290	401	320	79	68	68	70	18	25	97	93	0	693	940	770	81	115	115	119	27	22	97	93	0	0.384	0.404	0.416	0.404	2.107	0.340	0.688	80	421	100	800	1158	-1.381	222	578	333	825	32058	75165	18.389	30.407	0	0	0
5	3	9	""	"STM0912"	2020	48600	120	220	223	92	41	68	68	70	17	24	92	91	0	17481	15948	7607	47	120	120	123	29	23	99	99	0	0.009	0.010	0.010	0.011	2.285	0.009	0.818	120	470	100	17513	15983	-6.836	152	17361	155	15828	26718	1913754	9.000	545.690	0	0	0
5	4	9	""	"STM0917"	2190	48590	110	86	93	36	38	68	68	70	16	22	52	31	0	1530	1896	1235	65	122	122	130	74	56	96	95	0	0.013	0.014	0.017	0.014	2.861	0.011	0.256	80	428	100	1426	1799	-6.290	18	1408	25	1774	7478	151696	1.438	23.865	0	0	0
5	5	9	""	"STM0921"	2370	48590	110	88	102	60	58	69	69	72	18	25	50	31	0	3739	4298	2337	54	118	118	131	81	61	100	100	0	0.005	0.008	0.007	0.007	3.315	0.005	0.095	80	465	100	3640	4213	-7.574	19	3621	33	4180	8164	343877	1.667	51.444	0	0	0
5	6	9	""	"STM0925"	2560	48590	110	70	73	18	24	67	67	78	65	83	0	0	0	900	1057	533	50	113	113	164	391	238	88	50	0	0.004	0.006	0.014	0.013	3.047	0.042	0.273	80	445	100	790	950	-8.035	3	787	6	944	5841	84551	-0.077	2.284	0	0	0
5	7	9	""	"STM4205"	2740	48590	120	287	348	230	66	68	68	74	46	62	97	84	0	6025	7085	4845	68	109	109	150	387	258	98	98	0	0.037	0.040	0.036	0.039	1.979	0.038	0.771	120	395	100	6135	7256	-4.756	219	5916	280	6976	41793	850193	5.957	17.920	0	0	0
5	8	9	""	"STM4209"	2910	48600	120	93	95	35	36	67	67	70	18	25	60	27	0	1165	1209	705	58	108	108	111	26	23	97	97	0	0.025	0.025	0.031	0.028	2.312	0.025	0.335	120	401	100	1083	1129	-5.345	26	1057	28	1101	11382	145074	1.389	42.231	0	0	0
5	9	9	""	"STM4213"	3090	48590	120	344	345	98	28	69	69	71	18	25	99	98	0	15074	14523	3991	27	111	111	113	26	23	100	100	0	0.018	0.019	0.019	0.019	1.843	0.018	0.858	120	444	100	15238	14688	-5.766	275	14963	276	14412	41345	1742814	15.222	554.231	0	0	0
5	10	9	""	"STM4218"	3270	48590	110	79	87	33	37	72	72	74	20	27	30	16	0	1053	1693	1932	114	111	111	116	33	28	100	100	0	0.007	0.009	0.014	0.013	2.474	0.010	0.240	80	445	100	949	1597	-7.072	7	942	15	1582	6974	135470	0.650	47.788	0	0	0
5	11	9	"yjbF"	"STM4223"	3440	48590	110	233	280	151	53	71	71	158	1630	1031	0	0	0	6460	6889	2622	38	111	111	133	177	133	100	100	0	0.026	0.031	0.027	0.027	1.533	0.031	0.727	80	452	100	6511	6987	-5.292	162	6349	209	6778	22436	551156	0.075	38.169	0	0	0
5	12	9	"yjbN"	"STM4243"	3620	48590	110	741	740	236	31	71	71	288	2294	796	0	0	0	3485	3498	954	27	114	114	181	546	301	100	100	0	0.199	0.198	0.193	0.194	1.418	0.189	0.820	80	462	100	4041	4053	-2.331	670	3371	669	3384	59235	279846	0.197	6.075	0	0	0
5	13	9	""	"STM1009"	3790	48600	110	4988	5121	862	16	72	72	96	162	168	100	100	0	48978	49697	6032	12	119	119	161	318	197	100	100	1	0.101	0.102	0.101	0.101	1.132	0.101	0.959	80	465	100	53775	54627	-3.313	4916	48859	5049	49578	409667	3975790	31.019	155.774	0	0	0
5	14	9	""	"STM1866"	3980	48600	100	259	282	96	34	70	70	88	149	169	76	12	0	2148	2217	657	29	112	112	148	299	202	100	100	0	0.093	0.101	0.094	0.096	1.410	0.097	0.820	80	418	100	2225	2317	-3.429	189	2036	212	2105	22528	177353	1.302	6.920	0	0	0
5	15	9	"hisP"	"STM2351"	4150	48600	110	1369	1414	420	29	70	70	75	38	50	100	100	0	9279	9688	2687	27	107	107	118	72	61	100	100	0	0.142	0.140	0.140	0.137	1.331	0.137	0.920	80	406	100	10471	10925	-2.820	1299	9172	1344	9581	113089	775071	35.237	132.917	0	0	0
5	16	9	"flgL"	"STM1184"	4330	48600	120	12896	12104	3696	30	69	69	77	59	76	100	100	0	9265	8451	2939	34	109	109	119	69	57	96	96	0	1.401	1.443	1.435	1.662	2.044	1.428	0.955	120	472	100	21983	20377	0.486	12827	9156	12035	8342	1452426	1014170	203.847	120.754	0	0	0
5	17	9	"nrdA"	"STM2277"	4510	48600	120	18780	16976	5124	30	69	69	75	53	70	100	100	0	24313	22779	5839	25	108	108	116	53	45	100	100	0	0.773	0.746	0.747	0.691	1.723	0.751	0.943	120	430	100	42916	39578	-0.371	18711	24205	16907	22671	2037165	2733481	318.887	427.604	0	0	0
5	18	9	"envF"	"STM1240"	4680	48600	110	186	219	133	60	70	70	76	37	48	88	72	0	7233	7633	5000	65	108	108	133	243	182	100	100	0	0.016	0.020	0.018	0.017	1.880	0.020	0.781	80	410	100	7241	7674	-5.941	116	7125	149	7525	17504	610602	3.865	30.864	0	0	0
5	19	9	"nrfA"	"STM4277"	4860	48600	110	7317	8034	3027	37	69	69	76	48	63	100	100	0	10157	10885	3139	28	111	111	118	40	33	100	100	0	0.721	0.739	0.751	0.722	1.266	0.766	0.920	80	459	100	17294	18739	-0.471	7248	10046	7965	10774	642748	870793	165.792	269.175	0	0	0
5	20	9	"araH"	"STM1931"	5030	48610	110	133	233	214	91	68	68	74	50	67	55	46	0	1316	2797	3246	116	107	107	115	38	33	97	91	0	0.054	0.061	0.062	0.062	2.526	0.056	0.728	80	415	100	1274	2855	-4.217	65	1209	165	2690	18629	223768	3.180	70.579	0	0	0
5	21	9	"yecM"	"STM1908"	5210	48600	120	260	409	431	105	68	68	69	18	26	95	92	0	1676	2939	3369	114	106	106	111	32	28	99	98	0	0.122	0.120	0.130	0.125	2.715	0.107	0.725	120	452	100	1762	3174	-3.032	192	1570	341	2833	49053	352655	18.889	88.375	0	0	0
5	22	9	"yecO"	"STM1905"	5390	48610	120	942	1051	731	69	68	68	100	393	393	77	54	0	3520	3889	2549	65	108	108	139	267	192	96	96	0	0.256	0.260	0.253	0.247	1.767	0.251	0.842	120	446	100	4286	4764	-1.965	874	3412	983	3781	126073	466677	2.420	14.045	0	0	0
5	23	9	""	"STM1669"	5570	48600	120	319	310	101	32	68	68	102	399	391	4	0	0	25197	23226	7362	31	107	107	140	271	193	99	98	0	0.010	0.010	0.010	0.010	1.804	0.010	0.882	120	433	100	25341	23361	-6.643	251	25090	242	23119	37242	2787132	0.521	85.188	0	0	0
5	24	9	"yicM"	"STM3776"	5750	48600	120	511	493	111	22	69	69	73	25	34	100	100	0	20941	19619	4888	24	111	111	120	46	38	100	100	0	0.021	0.022	0.021	0.022	1.603	0.021	0.912	120	543	100	21272	19932	-5.558	442	20830	424	19508	59121	2354318	16.800	423.891	0	0	0
5	1	10	"yafK"	"STM0312"	1660	48770	100	839	843	197	23	67	67	68	14	20	100	100	0	3444	3333	805	24	115	115	119	27	22	100	100	0	0.232	0.241	0.247	0.241	1.330	0.226	0.870	80	415	100	4101	3994	-2.108	772	3329	776	3218	67479	266664	55.357	119.037	0	0	0
5	2	10	"proB"	"STM0321"	1840	48780	120	4587	4100	1687	41	67	67	68	16	23	98	98	0	12144	10533	4239	40	114	114	117	25	21	99	99	0	0.376	0.387	0.379	0.354	2.438	0.379	0.933	120	493	100	16550	14452	-1.412	4520	12030	4033	10419	491972	1263930	252.000	416.640	0	0	0
5	3	10	""	"STM0327"	2020	48770	110	853	956	544	56	66	66	68	15	22	100	100	0	654	712	322	45	122	122	124	29	23	100	100	0	1.479	1.508	1.674	1.470	1.806	1.705	0.685	80	414	100	1319	1480	0.565	787	532	890	590	76486	56964	59.200	20.276	0	0	0
5	4	10	""	"STM0332"	2190	48780	110	311	301	70	23	68	68	70	16	22	100	100	0	8002	7915	1637	20	125	125	134	60	44	100	100	0	0.031	0.030	0.029	0.029	1.317	0.032	0.526	80	465	100	8120	8023	-5.019	243	7877	233	7790	24070	633172	14.438	129.683	0	0	0
5	5	10	""	"STM1047"	2370	48770	110	659	703	268	38	68	68	71	21	29	100	100	0	7614	8537	2970	34	117	117	128	102	79	100	100	0	0.079	0.075	0.072	0.072	1.501	0.073	0.880	80	480	100	8088	9055	-3.665	591	7497	635	8420	56231	682926	30.095	82.441	0	0	0
5	6	10	"pepN"	"STM1057"	2550	48770	110	6044	5923	1646	27	66	66	69	23	33	100	100	0	12235	12021	1976	16	112	112	122	100	81	100	100	0	0.493	0.492	0.508	0.456	1.566	0.505	0.934	80	473	100	18101	17766	-1.020	5978	12123	5857	11909	473866	961715	254.522	118.990	0	0	0
5	7	10	"yeaO"	"STM1277"	2730	48780	120	272	335	282	84	70	70	75	34	45	93	86	0	934	1002	659	65	112	112	116	30	25	97	97	0	0.246	0.298	0.277	0.274	2.516	0.284	0.556	120	484	100	1024	1155	-2.025	202	822	265	890	40226	120216	7.647	29.533	0	0	0
5	8	10	"mipA"	"STM1286"	2910	48780	110	16229	16506	3191	19	72	72	82	54	65	100	100	0	4078	4071	776	19	113	113	120	28	23	100	100	0	4.075	4.152	3.989	4.164	1.177	4.268	0.930	80	399	100	20122	20392	2.027	16157	3965	16434	3958	1320453	325672	304.148	141.107	0	0	0
5	9	10	"gapA"	"STM1290"	3080	48780	110	25835	24647	6883	27	70	70	107	356	332	100	100	0	2468	2466	500	20	115	115	122	36	29	100	100	0	10.950	10.454	10.503	10.139	1.294	11.376	0.922	80	473	100	28118	26928	3.453	25765	2353	24577	2351	1971773	197289	68.933	65.111	0	0	0
5	10	10	"topB"	"STM1298"	3270	48780	110	2408	2783	1362	48	74	74	106	353	333	100	100	0	8180	9250	4633	50	113	113	121	39	32	100	100	0	0.289	0.296	0.307	0.297	1.475	0.257	0.733	80	476	100	10401	11846	-1.789	2334	8067	2709	9137	222627	739995	7.584	234.077	0	0	0
5	11	10	"astB"	"STM1306"	3430	48780	110	793	809	228	28	74	74	317	2338	737	0	0	0	18451	18034	3749	20	117	117	275	1031	374	100	100	0	0.039	0.041	0.041	0.040	1.301	0.039	0.754	80	446	100	19053	18652	-4.672	719	18334	735	17917	64710	1442720	0.210	17.225	0	0	0
5	12	10	"celF"	"STM1316"	3620	48790	130	1013	1060	369	34	71	71	265	2065	779	2	0	0	14303	14373	3248	22	116	116	237	912	384	99	99	0	0.066	0.069	0.068	0.066	1.335	0.076	0.032	120	573	100	15129	15246	-3.913	942	14187	989	14257	127218	1724713	0.385	15.500	0	0	0
5	13	10	"rfbX"	"STM2088"	3790	48770	110	1075	1099	318	28	71	71	90	141	156	100	98	0	8627	9043	2660	29	116	116	151	316	209	100	100	0	0.118	0.115	0.117	0.114	1.241	0.114	0.901	80	445	100	9515	9955	-3.084	1004	8511	1028	8927	87941	723426	7.156	28.139	0	0	0
5	14	10	"rfbB"	"STM2097"	3970	48770	110	8020	8119	792	9	72	72	81	69	85	100	100	0	13561	13582	1530	11	111	111	132	171	129	100	100	0	0.591	0.597	0.596	0.598	1.079	0.590	0.940	80	448	100	21398	21518	-0.759	7948	13450	8047	13471	649529	1086587	116.493	78.655	0	0	0
5	15	10	"wcaD"	"STM2112"	4150	48780	120	160	196	183	93	72	72	80	68	85	69	18	0	16276	14945	4462	29	112	112	122	79	64	100	100	0	0.005	0.008	0.006	0.007	2.056	0.008	0.242	120	503	100	16252	14957	-7.521	88	16164	124	14833	23500	1793375	1.706	187.633	0	0	0
5	16	10	"wza"	"STM2118"	4320	48780	110	150	152	29	19	68	68	71	17	23	98	95	0	11754	11560	2086	18	110	110	139	232	166	100	100	0	0.007	0.007	0.007	0.007	1.415	0.007	0.745	80	413	100	11726	11534	-7.150	82	11644	84	11450	12183	924800	4.765	49.228	0	0	0
5	17	10	"yegD"	"STM2125"	4500	48780	110	570	570	143	25	68	68	73	25	34	100	98	0	14037	13857	1663	12	107	107	140	231	165	100	100	0	0.036	0.037	0.036	0.035	1.406	0.037	0.922	80	427	100	14432	14252	-4.794	502	13930	502	13750	45577	1108527	19.880	59.381	0	0	0
5	18	10	""	"STM2135"	4680	48780	120	478	475	146	30	70	70	73	20	27	99	98	0	21034	20401	5912	28	109	109	120	53	44	100	100	0	0.019	0.020	0.020	0.020	1.871	0.020	0.895	120	489	100	21333	20697	-5.681	408	20925	405	20292	56987	2448078	20.100	382.660	0	0	0
5	19	10	""	"STM4057"	4850	48790	110	329	447	416	93	69	69	74	44	59	93	85	0	688	868	711	81	111	111	117	43	36	98	93	0	0.451	0.499	0.411	0.415	2.636	0.478	0.656	80	445	100	837	1135	-1.150	260	577	378	757	35722	69474	8.477	17.465	0	0	0
5	20	10	""	"STM4066"	5030	48780	110	765	772	202	26	67	67	74	67	90	100	100	0	9745	9877	2293	23	105	105	119	84	70	100	100	0	0.072	0.072	0.071	0.071	1.293	0.069	0.863	80	478	100	10338	10477	-3.788	698	9640	705	9772	61789	790136	10.418	116.167	0	0	0
5	21	10	"ydeZ"	"STM4076"	5220	48780	110	1457	1598	855	53	68	68	74	69	93	100	100	0	4619	4817	1977	41	105	105	120	87	72	100	100	0	0.308	0.325	0.302	0.304	1.918	0.282	0.607	80	445	100	5903	6242	-1.700	1389	4514	1530	4712	127879	385398	22.087	53.989	0	0	0
5	22	10	"glpX"	"STM4085"	5380	48780	110	7659	7633	1867	24	69	69	81	111	137	100	100	0	7692	7709	1347	17	107	107	122	97	79	100	100	0	1.001	0.995	0.981	0.979	1.251	1.020	0.908	80	399	100	15175	15166	0.001	7590	7585	7564	7602	610678	616726	68.036	78.216	0	0	0
5	23	10	"menA"	"STM4090"	5570	48780	120	356	465	382	82	69	69	81	103	127	88	65	0	2554	3257	2446	75	110	110	128	94	73	99	98	0	0.117	0.126	0.120	0.110	1.968	0.125	0.766	120	461	100	2731	3543	-3.090	287	2444	396	3147	55751	390839	3.728	33.287	0	0	0
5	24	10	"metB"	"STM4100"	5750	48780	120	2289	2210	727	32	68	68	72	19	26	100	100	0	15942	14786	4610	31	116	116	125	43	34	100	100	0	0.140	0.146	0.142	0.147	1.945	0.142	0.924	120	534	100	18047	16812	-2.833	2221	15826	2142	14670	265219	1774334	112.526	340.953	0	0	0
5	1	11	""	"STM2986"	1660	48950	110	255	296	128	43	66	66	68	16	23	100	98	0	4126	4628	2082	44	115	115	120	42	35	100	100	0	0.047	0.051	0.054	0.048	1.648	0.047	0.779	80	524	100	4200	4743	-4.408	189	4011	230	4513	23677	370274	14.250	107.333	0	0	0
5	2	11	"recD"	"STM2993"	1840	48940	110	1236	1210	349	28	67	67	70	19	27	100	100	0	10216	10027	2198	21	117	117	125	47	37	100	100	0	0.116	0.115	0.117	0.107	1.540	0.116	0.932	80	442	100	11268	11053	-3.111	1169	10099	1143	9910	96791	802124	60.000	210.681	0	0	0
5	3	11	"ygdQ"	"STM3006"	2020	48950	110	636	638	154	24	68	68	70	16	22	100	100	0	6119	6353	1289	20	121	121	127	35	27	100	100	0	0.095	0.091	0.092	0.089	1.318	0.091	0.922	80	466	100	6566	6802	-3.401	568	5998	570	6232	51077	508275	35.500	177.886	0	0	0
5	4	11	"araE"	"STM3016"	2190	48950	110	514	514	109	21	68	68	69	15	21	100	100	0	14374	14625	3056	20	120	120	128	46	35	100	100	0	0.031	0.031	0.031	0.030	1.343	0.030	0.899	80	452	100	14700	14951	-4.998	446	14254	446	14505	41130	1170026	29.667	315.152	0	0	0
5	5	11	"yohM"	"STM3024"	2370	48950	110	303	296	60	20	68	68	71	22	30	100	97	0	10263	9758	1631	16	117	117	129	100	77	100	100	0	0.023	0.024	0.023	0.023	1.333	0.023	0.912	80	480	100	10381	9869	-5.432	235	10146	228	9641	23644	780649	10.227	96.290	0	0	0
5	6	11	"stdA"	"STM3029"	2550	48960	110	180	183	50	27	67	67	73	53	72	92	52	0	7106	7607	2508	32	114	114	140	423	302	100	100	0	0.016	0.015	0.015	0.015	1.464	0.015	0.760	80	444	100	7105	7609	-5.951	113	6992	116	7493	14612	608548	2.075	17.652	0	0	0
5	7	11	""	"STM2691"	2730	48960	120	127	134	69	51	70	70	78	56	71	50	7	0	4031	4098	1712	41	114	114	137	404	294	98	94	0	0.015	0.016	0.015	0.014	2.548	0.015	0.346	120	487	100	3974	4048	-6.103	57	3917	64	3984	16110	491716	1.000	9.804	0	0	0
5	8	11	""	"STM2698"	2900	48940	100	65	66	13	19	73	73	81	46	56	0	0	0	179	195	93	47	118	118	122	29	23	71	52	0	-0.131	-0.091	0.205	0.207	3.771	0.016	0.004	80	398	100	53	70	Error	-8	61	-7	77	5269	15596	-0.326	2.517	0	0	0
5	9	11	""	"STM2705"	3080	48960	110	206	214	95	44	72	72	102	355	348	3	0	0	2130	2439	1457	59	118	118	125	37	29	100	100	0	0.067	0.061	0.057	0.060	1.829	0.047	0.610	80	450	100	2146	2463	-3.908	134	2012	142	2321	17155	195132	0.315	62.541	0	0	0
5	10	11	"yjfY"	"STM4389"	3260	48960	110	112	119	51	42	74	74	79	41	51	43	12	0	744	797	402	50	113	113	124	43	34	100	100	0	0.060	0.066	0.060	0.060	2.456	0.056	0.223	80	439	100	669	729	-4.054	38	631	45	684	9547	63738	0.976	15.651	0	0	0
5	11	11	"thrL"	"STM0001"	3440	48950	100	72	77	24	31	73	73	79	50	63	5	0	0	135	157	70	44	113	113	179	736	411	0	0	0	-0.045	0.091	0.543	0.467	4.067	0.198	0.160	80	391	100	21	48	Error	-1	22	4	44	6136	12525	-0.040	-0.030	-50	0	0
5	12	11	""	"STM0270"	3610	48950	110	332	367	214	58	69	69	72	18	25	100	100	0	5244	5492	1356	24	111	111	120	59	49	100	100	0	0.051	0.055	0.048	0.050	1.651	0.050	0.566	80	440	100	5396	5679	-4.287	263	5133	298	5381	29384	439324	16.389	91.051	0	0	0
5	13	11	""	"STM0538"	3800	48960	100	292	285	72	25	71	71	79	80	101	97	75	0	3105	3037	780	25	111	111	127	132	103	100	100	0	0.074	0.073	0.073	0.071	1.365	0.068	0.460	80	450	100	3215	3140	-3.760	221	2994	214	2926	22781	242999	2.575	22.045	0	0	0
5	14	11	""	"STM0554"	3970	48950	110	189	215	100	46	72	72	79	65	82	86	37	0	1508	1732	967	55	112	112	127	128	100	100	100	0	0.084	0.088	0.086	0.082	1.540	0.084	0.776	80	467	100	1513	1763	-3.577	117	1396	143	1620	17224	138586	2.092	12.539	0	0	0
5	15	11	""	"STM0567"	4150	48960	100	699	697	178	25	72	72	74	18	24	100	100	0	4402	4518	1257	27	111	111	115	31	26	100	100	0	0.146	0.142	0.144	0.141	1.265	0.137	0.924	80	384	100	4918	5032	-2.775	627	4291	625	4407	55773	361418	34.611	142.032	0	0	0
5	16	11	""	"STM0575"	4320	48950	110	181	183	44	24	70	70	72	17	23	100	98	0	7240	7432	1381	18	107	107	126	189	150	100	100	0	0.016	0.015	0.015	0.015	1.351	0.016	0.809	80	453	100	7244	7438	-6.006	111	7133	113	7325	14643	594571	6.529	38.656	0	0	0
5	17	11	""	"STM0580"	4500	48950	110	723	792	323	40	69	69	73	31	42	100	100	0	4508	4726	1848	39	105	105	124	147	118	100	100	0	0.149	0.156	0.159	0.152	1.384	0.152	0.892	80	466	100	5057	5344	-2.751	654	4403	723	4621	63357	378045	23.194	31.306	0	0	0
5	18	11	"ybdZ"	"STM0587"	4680	48950	110	89	96	44	45	68	68	72	31	43	33	11	0	656	860	741	86	108	108	128	150	117	100	95	0	0.038	0.037	0.044	0.035	2.686	0.043	0.481	80	458	100	569	780	-4.706	21	548	28	752	7689	68765	0.774	4.880	0	0	0
5	19	11	""	"STM2244"	4860	48960	110	88	95	32	33	68	68	70	18	25	51	22	0	1082	1111	341	30	111	111	121	80	66	100	100	0	0.021	0.027	0.026	0.023	2.393	0.027	0.234	80	447	100	991	1027	-5.601	20	971	27	1000	7589	88914	1.389	12.375	0	0	0
5	20	11	"yegT"	"STM2142"	5040	48960	110	519	511	157	30	65	65	68	20	29	100	100	0	4724	4474	1104	24	104	104	115	65	56	100	100	0	0.098	0.102	0.103	0.097	1.298	0.104	0.948	80	466	100	5074	4816	-3.347	454	4620	446	4370	40896	357958	22.150	67.062	0	0	0
5	21	11	"yehU"	"STM2159"	5210	48960	110	1552	1503	297	19	67	67	74	68	91	100	100	0	10859	10602	1661	15	102	102	111	66	59	100	100	0	0.138	0.137	0.135	0.135	1.214	0.136	0.961	80	466	100	12242	11936	-2.857	1485	10757	1436	10500	120209	848188	21.015	158.955	0	0	0
5	22	11	"yohC"	"STM2169"	5390	48950	110	358	393	154	39	69	69	78	97	124	93	90	0	6819	7017	1546	22	111	111	126	93	73	100	100	0	0.043	0.047	0.043	0.043	1.459	0.047	0.852	80	460	100	6997	7230	-4.537	289	6708	324	6906	31413	561349	3.247	74.097	0	0	0
5	23	11	"yohI"	"STM2174"	5570	48960	120	661	637	262	41	70	70	72	17	23	97	97	0	12331	11460	4289	37	114	114	125	46	36	98	97	0	0.048	0.050	0.050	0.052	2.061	0.049	0.900	120	463	100	12808	11913	-4.370	591	12217	567	11346	76394	1375247	33.235	246.413	0	0	0
5	24	11	"yfhD"	"STM2567"	5750	48950	110	1019	1047	239	22	71	71	74	19	25	100	100	0	14497	15061	2725	18	117	117	127	46	36	100	100	0	0.066	0.065	0.067	0.064	1.286	0.065	0.931	80	483	100	15328	15920	-3.923	948	14380	976	14944	83735	1204906	51.211	324.652	0	0	0
5	1	12	"hupA"	"STM4170"	1660	49130	110	3457	3903	2197	56	69	69	77	35	45	100	100	0	898	912	384	42	116	116	122	44	36	100	100	0	4.332	4.817	4.710	4.561	1.628	6.208	0.700	80	496	100	4170	4630	2.115	3388	782	3834	796	312254	72932	109.314	17.955	0	0	0
5	2	12	"hupA"	"STM4170"	1830	49130	110	2109	2894	2524	87	70	70	76	35	46	100	100	0	314	395	258	65	116	116	123	47	38	98	81	0	10.298	10.122	10.049	10.067	1.860	13.156	0.571	80	465	100	2237	3103	3.364	2039	198	2824	279	231493	31568	80.514	5.787	0	0	0
5	3	12	"hilA"	"STM2876"	2010	49130	110	4475	4958	2521	50	71	71	75	33	44	100	100	0	6374	6778	3140	46	115	115	118	23	19	100	100	0	0.704	0.733	0.714	0.728	1.397	0.731	0.846	80	479	100	10663	11550	-0.507	4404	6259	4887	6663	396641	542250	147.970	289.565	0	0	0
5	4	12	"hilA"	"STM2876"	2200	49130	110	2876	2734	928	33	70	70	72	22	30	100	100	0	4685	4422	1294	29	115	115	120	35	29	100	100	0	0.614	0.619	0.637	0.587	1.336	0.625	0.959	80	465	100	7376	6971	-0.704	2806	4570	2664	4307	218727	353722	121.000	122.914	0	0	0
5	5	12	"hilC"	"STM2867"	2370	49130	110	3130	3061	939	30	70	70	78	66	84	100	100	0	4766	4636	1319	28	116	116	127	73	57	100	100	0	0.658	0.662	0.662	0.656	1.257	0.663	0.913	80	452	100	7710	7511	-0.604	3060	4650	2991	4520	244846	370869	45.197	61.767	0	0	0
5	6	12	"hilC"	"STM2867"	2550	49120	110	4196	4125	1282	31	73	73	89	102	114	100	100	0	6044	6111	1455	23	116	116	148	415	280	100	100	0	0.696	0.676	0.705	0.638	1.510	0.677	0.904	80	476	100	10051	10047	-0.524	4123	5928	4052	5995	329986	488845	39.569	14.369	0	0	0
5	7	12	"hns"	"STM1751"	2740	49140	110	8215	8130	1976	24	73	73	85	80	94	100	100	0	1676	1720	397	23	115	115	126	59	46	100	100	0	5.216	5.020	4.961	5.002	1.269	5.418	0.877	80	460	100	9703	9662	2.383	8142	1561	8057	1605	650395	137616	100.563	27.017	0	0	0
5	8	12	"hns"	"STM1751"	2920	49140	110	2073	3200	3940	123	74	74	83	68	81	100	98	0	522	698	608	87	118	118	125	40	32	90	87	0	4.948	5.390	4.953	5.249	2.628	7.261	0.655	80	486	100	2403	3706	2.307	1999	404	3126	580	256017	55845	45.838	14.325	0	0	0
5	9	12	"hns"	"STM1751"	3110	49130	130	6573	7299	3152	43	74	74	83	63	75	100	100	0	1416	1558	697	44	115	115	123	39	31	98	98	0	4.995	5.007	4.844	5.346	1.658	5.212	0.861	120	510	100	7800	8668	2.321	6499	1301	7225	1443	875859	186921	114.540	36.795	0	0	0
5	10	12	"hilD"	"STM2875"	3280	49130	130	4462	4441	1113	25	69	69	76	41	53	100	100	0	3074	3047	645	21	111	111	119	38	31	100	100	0	1.483	1.489	1.504	1.465	1.244	1.528	0.940	120	470	100	7356	7308	0.568	4393	2963	4372	2936	532876	365629	106.463	77.053	0	0	0
5	11	12	"hilD"	"STM2875"	3450	49130	120	788	1050	746	71	69	69	73	23	31	100	98	0	627	822	577	70	110	110	120	42	35	96	95	0	1.391	1.378	1.397	1.468	1.998	1.405	0.733	120	481	100	1236	1693	0.476	719	517	981	712	125942	98687	42.478	16.714	0	0	0
5	12	12	"stpA"	"STM2799"	3630	49140	110	2598	2872	1247	43	71	71	75	23	30	100	100	0	1723	1830	775	42	113	113	125	65	52	100	100	0	1.570	1.631	1.585	1.643	1.456	1.819	0.790	80	434	100	4137	4518	0.650	2527	1610	2801	1717	229760	146379	121.609	26.231	0	0	0
5	13	12	"csrA"	"STM2826"	3790	49150	110	1047	1232	786	63	73	73	76	23	30	100	100	0	393	451	226	50	114	114	121	40	33	98	98	0	3.491	3.439	3.666	3.547	1.509	3.960	0.688	80	438	100	1253	1496	1.804	974	279	1159	337	98589	36100	50.261	8.250	0	0	0
5	14	12	"dps"	"STM0831"	3970	49130	110	3775	3803	1302	34	71	71	74	27	36	100	100	0	1308	1270	344	27	112	112	118	36	30	100	100	0	3.097	3.223	3.349	3.127	1.370	3.589	0.894	80	462	100	4900	4890	1.631	3704	1196	3732	1158	304235	101560	138.111	32.000	0	0	0
5	15	12	"dps"	"STM0831"	4150	49140	120	6228	5624	2896	51	69	69	72	25	34	100	99	0	1776	1696	806	47	108	108	114	30	26	93	93	0	3.692	3.498	3.415	3.657	2.050	3.905	0.789	120	493	100	7827	7143	1.885	6159	1668	5555	1588	674851	203507	222.080	52.733	0	0	0
5	16	12	"dps"	"STM0831"	4320	49130	110	12897	12166	3839	31	72	72	75	50	66	100	100	0	3875	3678	929	25	109	109	116	32	27	100	100	0	3.405	3.389	3.475	3.309	1.208	3.524	0.960	80	446	100	16591	15663	1.768	12825	3766	12094	3569	973258	294254	241.820	111.313	0	0	0
5	17	12	"oxyR"	"STM4125"	4500	49130	100	499	921	971	105	72	72	78	57	73	97	87	0	339	533	497	93	107	107	124	143	115	62	37	0	1.841	1.993	1.905	1.904	2.285	2.334	0.604	80	442	100	659	1275	0.880	427	232	849	426	73690	42637	14.789	2.860	0	0	0
5	18	12	"oxyR"	"STM4125"	4690	49140	100	3545	3706	1364	36	69	69	71	18	25	100	100	0	2489	2473	715	28	108	108	114	35	30	100	100	0	1.460	1.538	1.485	1.521	1.263	1.612	0.906	80	408	100	5857	6002	0.546	3476	2381	3637	2365	296450	197870	201.944	67.400	0	0	0
5	19	12	"fur"	"STM0693"	4860	49140	120	3395	2989	1302	43	69	69	72	20	27	100	100	0	4916	4266	1836	43	114	114	126	79	62	95	93	0	0.693	0.703	0.703	0.784	2.009	0.702	0.960	120	491	100	8128	7072	-0.530	3326	4802	2920	4152	358672	511959	145.850	52.405	0	0	0
5	20	12	"fur"	"STM0693"	5040	49140	110	888	1132	857	75	68	68	72	21	29	100	100	0	1207	1516	985	64	114	114	124	46	37	100	100	0	0.750	0.759	0.731	0.732	1.553	0.788	0.833	80	447	100	1913	2466	-0.415	820	1093	1064	1402	90542	121252	50.476	30.261	0	0	0
5	21	12	"envR"	"STM3389"	5220	49140	110	78	87	30	34	69	69	72	22	30	31	20	0	1968	2728	2280	83	115	115	129	53	41	100	97	0	0.005	0.007	0.009	0.008	3.051	0.006	0.176	80	467	100	1862	2631	-7.686	9	1853	18	2613	6963	218223	0.682	49.038	0	0	0
5	22	12	"envR"	"STM3389"	5400	49140	110	87	96	36	37	70	70	74	26	35	36	18	0	2760	4312	3560	82	121	121	135	58	42	100	100	0	0.006	0.006	0.008	0.007	3.555	0.004	0.005	80	429	100	2656	4217	-7.278	17	2639	26	4191	7666	344940	0.846	72.017	0	0	0
5	23	12	"envR"	"STM3389"	5560	49130	120	111	159	263	165	71	71	75	24	32	73	39	0	7074	6393	2742	42	116	116	129	50	38	98	98	0	0.006	0.014	0.007	0.007	2.663	0.016	0.119	120	461	100	6998	6365	-7.443	40	6958	88	6277	19095	767206	3.500	125.280	0	0	0
5	24	12	"arcB"	"STM3328"	5740	49140	110	491	555	250	45	72	72	77	23	29	100	100	0	1257	1400	767	54	115	115	127	49	38	100	100	0	0.367	0.376	0.382	0.386	1.878	0.305	0.632	80	503	100	1561	1768	-1.447	419	1142	483	1285	44390	111991	20.783	25.980	0	0	0
5	1	13	"ctrl-10-10ng/ul"	"ctrl-10-10ng/ul"	1660	49300	100	64	65	14	21	65	65	67	16	23	10	1	0	107	111	23	20	115	115	117	22	18	11	3	0	0.125	0.000	0.600	0.656	3.644	0.092	0.010	80	452	100	-9	-4	-3.000	-1	-8	0	-4	5164	8845	-0.125	-0.273	-50	0	0
5	2	13	"ctrl-108-10ng/ul"	"ctrl-108-10ng/ul"	1840	49300	100	70	74	26	35	68	68	70	29	41	12	3	0	120	127	34	26	114	114	116	21	18	28	15	0	0.333	0.462	0.523	0.556	3.908	0.156	0.014	80	430	100	8	19	-1.585	2	6	6	13	5914	10167	0.138	0.524	-50	0	0
5	3	13	"ctrl-Y1-10ng/ul"	"ctrl-Y1-10ng/ul"	2020	49300	100	65	65	16	24	68	68	70	23	32	6	1	0	103	108	22	20	113	113	117	22	18	13	5	0	0.300	0.600	0.727	0.579	3.173	0.186	0.010	80	426	100	-13	-8	-1.737	-3	-10	-3	-5	5163	8657	-0.217	-0.409	-50	0	0
5	4	13	"ctrl-Y3-10ng/ul"	"ctrl-Y3-10ng/ul"	2190	49300	100	63	65	14	21	68	68	70	16	22	12	3	0	112	118	36	30	117	117	120	25	20	17	6	0	1.000	-3.000	0.452	0.452	3.104	0.144	0.033	80	404	100	-10	-2	0.000	-5	-5	-3	1	5189	9452	-0.312	-0.080	-50	0	0
5	5	13	"ctrl-Y5-10ng/ul"	"ctrl-Y5-10ng/ul"	2370	49300	100	65	65	13	20	70	70	77	65	84	0	0	0	105	111	26	23	116	116	125	71	56	1	0	0	0.455	1.000	0.469	0.481	3.559	0.145	0.038	80	420	100	-16	-10	-1.138	-5	-11	-5	-5	5223	8858	-0.185	-0.197	-50	0	0
5	6	13	"EMPTY"	"EMPTY"	2550	49310	100	71	72	17	23	70	70	76	59	77	0	0	0	117	123	26	21	118	118	122	29	23	12	3	0	-1.000	0.400	0.583	0.794	4.461	0.166	0.031	80	411	100	0	7	Error	1	-1	2	5	5730	9835	-0.068	0.034	-75	0	0
5	7	13	"ctrl-10-50ng/ul"	"ctrl-10-50ng/ul"	2730	49310	100	68	69	15	21	71	71	75	21	28	5	1	0	114	116	32	27	117	117	123	31	25	13	5	0	1.000	2.000	0.563	0.478	3.008	0.088	0.011	80	390	100	-6	-3	0.000	-3	-3	-2	-1	5482	9302	-0.286	-0.226	-50	0	0
5	8	13	"ctrl-108-50ng/ul"	"ctrl-108-50ng/ul"	2900	49310	100	75	104	205	197	74	74	82	60	73	2	2	0	113	128	56	43	119	119	127	35	27	17	8	0	-0.167	3.333	0.393	0.382	4.008	4.436	0.317	80	409	100	-5	39	Error	1	-6	30	9	8322	10273	0.367	0.029	-50	0	0
5	9	13	"ctrl-Y1-50ng/ul"	"ctrl-Y1-50ng/ul"	3080	49310	100	71	73	21	28	74	74	80	59	73	1	0	0	108	111	25	22	116	116	123	35	28	7	0	0	0.375	0.200	0.600	0.584	3.360	0.494	0.101	80	418	100	-11	-6	-1.415	-3	-8	-1	-5	5837	8851	-0.119	-0.343	-50	0	0
5	10	13	"ctrl-Y3-50ng/ul"	"ctrl-Y3-50ng/ul"	3260	49310	100	68	72	20	27	70	70	73	19	26	13	5	0	110	118	49	41	111	111	115	29	25	18	7	0	2.000	0.286	0.600	0.594	3.474	0.236	0.057	80	404	100	-3	9	1.000	-2	-1	2	7	5790	9454	-0.053	0.103	-50	0	0
5	11	13	"ctrl-Y5-50ng/ul"	"ctrl-Y5-50ng/ul"	3440	49310	100	68	70	15	21	68	68	71	17	23	18	2	0	111	115	28	24	110	110	115	30	26	13	2	0	0.000	0.400	0.604	0.706	3.923	0.083	0.011	80	403	100	1	7	Error	0	1	2	5	5631	9234	-0.059	0.000	-50	0	0
5	12	13	"EMPTY"	"EMPTY"	3610	49310	100	71	74	20	27	68	68	73	28	38	12	2	0	113	125	58	46	114	114	120	37	30	15	5	0	-3.000	0.545	0.500	0.447	5.472	0.286	0.030	80	420	100	2	17	Error	3	-1	6	11	5941	10025	0.036	0.135	-75	0	0
5	13	13	"ctrl-10-100ng/ul"	"ctrl-10-100ng/ul"	3790	49310	100	65	67	16	23	71	71	75	29	38	6	0	0	104	108	27	25	115	115	122	38	31	8	0	0	0.545	0.571	0.571	0.798	3.909	0.185	0.067	80	389	100	-17	-11	-0.874	-6	-11	-4	-7	5348	8600	-0.276	-0.368	-50	0	0
5	14	13	"ctrl-108-100ng/ul"	"ctrl-108-100ng/ul"	3970	49310	100	64	66	18	27	71	71	74	27	36	3	1	0	103	105	28	26	115	115	118	35	29	7	0	0	0.583	0.500	0.596	0.538	2.865	0.202	0.072	80	420	100	-19	-15	-0.778	-7	-12	-5	-10	5278	8370	-0.296	-0.371	-50	0	0
5	15	13	"ctrl-Y1-100ng/ul"	"ctrl-Y1-100ng/ul"	4150	49310	100	60	67	28	41	68	68	71	18	25	13	5	0	99	102	28	27	115	115	120	35	29	3	1	0	0.500	0.077	0.485	0.591	3.321	0.220	0.040	80	370	100	-24	-14	-1.000	-8	-16	-1	-13	5385	8140	-0.222	-0.514	-50	0	0
5	16	13	"ctrl-Y3-100ng/ul"	"ctrl-Y3-100ng/ul"	4320	49310	100	64	69	21	30	68	68	75	60	80	2	0	0	105	112	40	35	113	113	120	34	28	15	5	0	0.500	-1.000	0.541	0.522	2.694	0.072	0.011	80	420	100	-12	0	-1.000	-4	-8	1	-1	5537	8980	-0.100	-0.235	-50	0	0
[truncated: 900,895 more chars]
