# Supplementary material for: BABAR: an R package to simplify the normalisation of common reference design microarray-based transcriptomic datasets
Source: BMC Bioinformatics. 2010 Feb 3;11:73. doi: 10.1186/1471-2105-11-73 (PMC2829013; doi:10.1186/1471-2105-11-73)
Supplement: Additional file 4 — Dataset 2. The unprocessed microarray data files and the associated .gal file for a non-heterogeneous 'good' dataset describing the transcriptomic changes of virulence genes for wild-type Salmonella and IHF mutants. [file 1471-2105-11-73-S4.ZIP › IHF_AB_44A.gpr]

ATF	1.0
29	56    
"Type=GenePix Results 3"
"DateTime=2004/04/23 18:28:29"
"Settings="
"GalFile=\\Fr-netapp1a\hintoncom\Array lists\STPLMar2003.gal"
"PixelSize=10"
"Wavelengths=635	532"
"ImageFiles=\\Fr-netapp1a\hintoncom\Collaborators\Michael Mangan\Double transcriptomes\2004 04 22 035744A.tif 2	\\Fr-netapp1a\hintoncom\Collaborators\Michael Mangan\Double transcriptomes\2004 04 22 035744A.tif 3"
"NormalizationMethod=None"
"NormalizationFactors=1	1"
"JpegImage=\\Fr-netapp1a\hintoncom\Collaborators\Michael Mangan\Double transcriptomes\gpr\2004 04 22 035744A.jpg"
"StdDev=Type 1"
"RatioFormulations=W1/W2 (635/532)"
"FeatureType=Circular"
"Barcode="
"BackgroundSubtraction=LocalFeature"
"ImageOrigin=1200, 15200"
"JpegOrigin=1630, 15450"
"Creator=GenePix Pro 5.0.1.24"
"Scanner=GenePix 4000A [48450]"
"FocusPosition=0"
"Temperature=41.38"
"LinesAveraged=2"
"Comment="
"PMTGain=600	570"
"ScanPower=100	100"
"LaserPower=1.82	1.54"
"Filters=<Empty>	<Empty>"
"ScanRegion=120,1520,1980,3252"
"Supplier="
"Block"	"Column"	"Row"	"Name"	"ID"	"X"	"Y"	"Dia."	"F635 Median"	"F635 Mean"	"F635 SD"	"F635 CV"	"B635"	"B635 Median"	"B635 Mean"	"B635 SD"	"B635 CV"	"% > B635+1SD"	"% > B635+2SD"	"F635 % Sat."	"F532 Median"	"F532 Mean"	"F532 SD"	"F532 CV"	"B532"	"B532 Median"	"B532 Mean"	"B532 SD"	"B532 CV"	"% > B532+1SD"	"% > B532+2SD"	"F532 % Sat."	"Ratio of Medians (635/532)"	"Ratio of Means (635/532)"	"Median of Ratios (635/532)"	"Mean of Ratios (635/532)"	"Ratios SD (635/532)"	"Rgn Ratio (635/532)"	"Rgn R2 (635/532)"	"F Pixels"	"B Pixels"	"Circularity"	"Sum of Medians (635/532)"	"Sum of Means (635/532)"	"Log Ratio (635/532)"	"F635 Median - B635"	"F532 Median - B532"	"F635 Mean - B635"	"F532 Mean - B532"	"F635 Total Intensity"	"F532 Total Intensity"	"SNR 635"	"SNR 532"	"Flags"	"Normalize"	"Autoflag"
1	1	1	"yiiD"	"STM4029"	1940	15680	120	533	595	297	49	85	85	104	122	117	95	84	0	1679	1744	873	50	90	90	106	82	77	97	97	0	0.282	0.308	0.289	0.306	1.938	0.267	0.609	120	641	100	2037	2164	-1.827	448	1589	510	1654	71358	209338	4.025	19.976	0	0	0
1	2	1	"yjiY"	"STM4532"	2120	15680	120	164	181	83	45	89	89	111	132	118	30	3	0	1093	1240	650	52	107	107	143	122	85	97	96	0	0.076	0.081	0.080	0.068	2.556	0.071	0.075	120	532	100	1061	1225	-3.717	75	986	92	1133	21746	148767	0.530	8.992	0	0	0
1	3	1	"glpG"	"STM3524"	2300	15680	120	953	1081	724	66	87	87	98	46	46	96	95	0	2630	3091	2135	69	107	107	132	83	62	98	98	0	0.343	0.333	0.327	0.332	2.260	0.288	0.619	120	526	100	3389	3978	-1.543	866	2523	994	2984	129723	370932	21.370	35.651	0	0	0
1	4	1	"yhjC"	"STM3607"	2480	15680	120	327	414	311	75	78	78	85	31	36	93	85	0	3445	4240	3763	88	86	86	112	95	84	100	100	0	0.074	0.081	0.081	0.077	2.595	0.070	0.728	120	524	100	3608	4490	-3.754	249	3359	336	4154	49730	508783	10.613	43.453	0	0	0
1	5	1	"dacB"	"STM3300"	2660	15680	130	852	1308	1657	126	82	82	92	42	45	97	95	0	3273	4326	3334	77	84	84	104	101	97	100	98	0	0.241	0.289	0.265	0.236	2.627	0.308	0.521	120	581	100	3959	5468	-2.050	770	3189	1226	4242	156927	519148	28.952	41.802	0	0	0
1	6	1	"yqjD"	"STM3229"	2840	15680	130	1073	1413	1142	80	84	84	98	48	48	100	97	0	477	655	488	74	89	89	105	85	80	95	90	0	2.549	2.348	2.191	2.322	2.155	3.235	0.497	120	557	100	1377	1895	1.350	989	388	1329	566	169504	78613	27.396	6.471	0	0	0
1	7	1	"yfhP"	"STM2544"	3010	15680	130	671	911	867	95	85	85	99	57	57	100	100	0	1036	1468	1533	104	98	98	110	47	42	98	98	0	0.625	0.603	0.567	0.644	2.244	0.503	0.604	120	558	100	1524	2196	-0.679	586	938	826	1370	109286	176208	14.246	28.894	0	0	0
1	8	1	""	"STM0660"	3190	15680	130	822	930	659	70	83	83	97	58	59	97	91	0	2634	3288	2450	74	106	106	122	62	50	100	99	0	0.292	0.266	0.236	0.262	2.436	0.215	0.674	120	573	100	3267	4029	-1.774	739	2528	847	3182	111557	394554	14.362	51.065	0	0	0
1	9	1	""	"STM0672"	3370	15680	130	291	302	75	24	82	82	91	41	45	100	99	0	3030	2947	598	20	110	110	129	68	52	100	99	0	0.072	0.078	0.075	0.077	1.539	0.070	0.651	120	564	100	3129	3057	-3.804	209	2920	220	2837	36222	353580	5.146	41.441	0	0	0
1	10	1	"nagB"	"STM0684"	3540	15680	130	2884	2853	413	14	79	79	88	42	47	100	100	0	6343	6270	891	14	108	108	133	107	80	100	100	0	0.450	0.450	0.451	0.444	1.314	0.441	0.934	120	580	100	9040	8936	-1.152	2805	6235	2774	6162	342325	752442	65.833	57.355	0	0	0
1	11	1	"ybfN"	"STM0688"	3730	15680	130	179	202	86	42	78	78	87	50	57	82	51	0	1168	1264	676	53	108	108	132	106	80	100	99	0	0.095	0.107	0.097	0.100	2.041	0.093	0.479	120	573	100	1161	1280	-3.392	101	1060	124	1156	24217	151696	2.300	10.679	0	0	0
1	12	1	"eutH"	"STM2460"	3900	15680	120	586	584	152	26	84	84	117	283	241	94	35	0	9139	9094	2019	22	116	116	148	168	113	100	100	0	0.056	0.056	0.056	0.054	1.465	0.050	0.308	120	524	100	9525	9478	-4.168	502	9023	500	8978	70129	1091289	1.650	53.250	0	0	0
1	13	1	"ubiE"	"STM3970"	4090	15690	130	4779	4681	1531	32	86	86	124	282	227	99	99	0	5931	5914	1719	29	115	115	168	268	159	100	100	0	0.807	0.792	0.781	0.772	1.536	0.813	0.798	120	593	100	10509	10394	-0.310	4693	5816	4595	5799	561667	709688	16.160	21.440	0	0	0
1	14	1	""	"STM3966"	4260	15690	130	2442	2421	803	33	80	80	96	109	113	99	99	0	11356	10983	2536	23	106	106	157	232	147	100	100	0	0.210	0.215	0.219	0.203	1.570	0.207	0.810	120	515	100	13612	13218	-2.252	2362	11250	2341	10877	290464	1317986	21.330	46.664	0	0	0
1	15	1	"yigL"	"STM3962"	4430	15680	130	1134	1359	918	67	81	81	90	43	47	100	100	0	2926	3873	2938	75	106	106	147	209	142	99	96	0	0.373	0.339	0.341	0.358	1.985	0.273	0.673	120	552	100	3873	5045	-1.421	1053	2820	1278	3767	163045	464768	29.512	17.828	0	0	0
1	16	1	"recQ"	"STM3958"	4610	15680	130	1498	1678	724	43	80	80	92	48	52	100	100	0	3812	4138	1594	38	104	104	134	176	131	100	100	0	0.382	0.396	0.388	0.389	1.695	0.339	0.709	120	574	100	5126	5632	-1.387	1418	3708	1598	4034	201319	496539	33.042	22.750	0	0	0
1	17	1	"yigG"	"STM3954"	4780	15680	130	964	1007	676	67	78	78	86	42	48	100	99	0	3605	3552	1696	47	106	106	145	242	166	99	95	0	0.253	0.270	0.269	0.274	1.822	0.234	0.585	120	564	100	4385	4375	-1.982	886	3499	929	3446	120881	426249	21.929	14.079	0	0	0
1	18	1	"yigB"	"STM3950"	4970	15680	150	1982	1744	851	48	80	80	89	54	60	100	99	0	5891	5155	2992	58	108	108	144	201	139	96	94	0	0.329	0.330	0.314	0.383	2.305	0.287	0.816	156	773	100	7685	6711	-1.604	1902	5783	1664	5047	272098	804166	30.648	24.930	0	0	0
1	19	1	"sgaB"	"STM4384"	5170	15690	130	99	117	89	76	81	81	102	146	143	4	1	0	517	787	775	98	104	104	140	217	155	60	47	0	0.044	0.053	0.051	0.061	3.913	0.038	0.070	120	554	100	431	719	-4.520	18	413	36	683	14004	94487	0.103	2.982	0	0	0
1	20	1	"cycA"	"STM4398"	5330	15690	140	1456	2128	1792	84	79	79	107	185	172	93	85	0	4711	6613	5771	87	102	102	131	240	183	96	92	0	0.299	0.315	0.334	0.349	3.787	0.260	0.597	156	625	100	5986	8560	-1.743	1377	4609	2049	6511	332028	1031593	10.924	27.008	0	0	0
1	21	1	"ytfM"	"STM4409"	5500	15690	130	1673	1828	1147	62	81	81	98	144	146	100	98	0	5757	6809	4090	60	104	104	134	200	149	100	99	0	0.282	0.261	0.250	0.255	1.868	0.229	0.693	120	533	100	7245	8452	-1.828	1592	5653	1747	6705	219380	817099	12.014	33.375	0	0	0
1	22	1	""	"STM4418"	5680	15690	130	176	226	138	61	80	80	85	54	63	78	44	0	3770	4443	3229	72	101	101	118	79	66	100	100	0	0.026	0.034	0.029	0.030	2.143	0.030	0.483	120	539	100	3765	4488	-5.256	96	3669	146	4342	27179	533141	2.611	54.747	0	0	0
1	23	1	""	"STM4422"	5860	15690	140	87	93	28	30	78	78	86	51	59	9	1	0	389	505	378	74	98	98	109	60	55	93	82	0	0.031	0.037	0.057	0.060	3.311	0.022	0.018	156	559	100	300	422	-5.015	9	291	15	407	14507	78799	0.137	6.600	0	0	0
1	24	1	"srfJ"	"STM4426"	6040	15690	140	140	171	99	57	80	80	90	60	66	48	25	0	3921	6039	6323	104	99	99	106	52	49	99	98	0	0.016	0.015	0.014	0.015	3.249	0.011	0.284	156	738	100	3882	6031	-5.993	60	3822	91	5940	26674	942053	1.350	114.096	0	0	0
1	1	2	"yaiC"	"STM0385"	1940	15870	120	255	260	110	42	84	84	101	105	103	70	38	0	3228	3060	1363	44	94	94	113	83	73	100	99	0	0.055	0.059	0.059	0.055	2.447	0.048	0.542	120	509	100	3305	3142	-4.196	171	3134	176	2966	31172	367205	1.514	35.506	0	0	0
1	2	2	"mopB"	"STM4329"	2120	15860	120	2637	5082	5720	112	88	88	111	117	105	100	97	0	224	310	263	84	91	91	114	94	82	57	35	0	19.165	22.804	22.873	22.291	3.656	34.336	0.407	120	416	100	2682	5213	4.260	2549	133	4994	219	609899	37215	42.487	2.085	0	0	0
1	3	2	"phoP"	"STM1231"	2310	15860	120	3423	3489	1991	57	92	92	114	102	89	99	98	0	1229	1273	708	55	99	99	125	83	66	95	94	0	2.948	2.894	3.147	3.180	2.337	3.336	0.669	120	407	100	4461	4571	1.560	3331	1130	3397	1174	418687	152727	33.088	13.831	0	0	0
1	4	2	"otsA"	"STM1928"	2480	15860	120	1996	2026	1459	72	84	84	108	124	114	98	96	0	4384	4607	2543	55	94	94	145	198	136	100	99	0	0.446	0.430	0.397	0.402	1.954	0.417	0.644	120	390	100	6202	6455	-1.166	1912	4290	1942	4513	243082	552836	15.468	22.535	0	0	0
1	5	2	"thiF"	"STM4162"	2670	15860	120	143	165	86	52	85	85	109	124	113	15	6	0	1872	2084	1669	80	86	86	130	195	150	93	92	0	0.032	0.040	0.034	0.035	2.985	0.028	0.079	120	390	100	1844	2078	-4.945	58	1786	80	1998	19790	250130	0.452	10.021	0	0	0
1	6	2	"hemE"	"STM4167"	2840	15860	120	958	1122	844	75	88	88	107	65	60	94	93	0	1991	2146	1518	70	88	88	116	104	89	94	93	0	0.457	0.502	0.511	0.497	2.343	0.464	0.645	120	371	100	2773	3092	-1.129	870	1903	1034	2058	134624	257547	15.615	19.519	0	0	0
1	7	2	"bfr"	"STM3443"	3020	15860	120	919	1834	1891	103	87	87	107	73	68	89	84	0	743	1395	1499	107	103	103	130	104	80	80	65	0	1.300	1.352	1.461	1.544	3.623	1.375	0.623	120	382	100	1472	3039	0.379	832	640	1747	1292	220109	167370	23.658	12.163	0	0	0
1	8	2	"stfA"	"STM0195"	3190	15860	120	106	128	71	55	80	80	94	54	57	32	15	0	1080	2073	2165	104	110	110	134	97	72	92	85	0	0.027	0.024	0.025	0.025	3.710	0.020	0.258	120	406	100	996	2011	-5.221	26	970	48	1963	15330	248721	0.630	19.990	0	0	0
1	9	2	"hemL"	"STM0202"	3370	15860	120	432	554	391	70	83	83	94	55	58	95	94	0	679	902	629	69	121	121	170	272	160	85	51	0	0.625	0.603	0.665	0.604	2.195	0.524	0.519	120	481	100	907	1252	-0.677	349	558	471	781	66518	108265	8.364	2.691	0	0	0
1	10	2	"eutD"	"STM2466"	3550	15860	120	94	107	49	45	81	81	90	38	42	29	12	0	899	1858	2272	122	115	115	151	122	80	70	61	0	0.017	0.015	0.026	0.040	4.955	0.013	0.262	120	411	100	797	1769	-5.914	13	784	26	1743	12815	222921	0.447	13.992	0	0	0
1	11	2	"crr"	"STM2433"	3730	15860	120	563	1553	2012	129	80	80	87	48	55	82	71	0	403	928	1042	112	111	111	137	101	73	65	57	0	1.654	1.803	1.789	1.719	4.057	2.373	0.531	120	390	100	775	2290	0.726	483	292	1473	817	186400	111324	30.542	7.832	0	0	0
1	12	2	"prpD"	"STM0370"	3900	15860	120	122	136	74	54	85	85	97	56	57	31	10	0	1582	1994	1639	82	117	117	162	227	140	89	74	0	0.025	0.027	0.031	0.033	3.798	0.014	0.064	120	422	100	1502	1928	-5.307	37	1465	51	1877	16271	239245	0.696	8.070	0	0	0
1	13	2	"spaQ"	"STM2889"	4090	15870	110	162	196	114	58	84	84	95	49	51	76	40	0	1122	1326	827	62	109	109	150	238	158	98	90	0	0.077	0.092	0.084	0.074	2.753	0.065	0.406	80	403	100	1091	1329	-3.699	78	1013	112	1217	15653	106061	2.061	4.941	0	0	0
1	14	2	"yfeJ"	"STM2437"	4270	15850	130	214	255	146	57	81	81	92	66	71	81	50	0	1635	2204	1907	86	106	106	156	223	142	95	92	0	0.087	0.083	0.088	0.090	3.064	0.045	0.326	120	465	100	1662	2272	-3.523	133	1529	174	2098	30647	264433	2.470	9.184	0	0	0
1	15	2	"fabH"	"STM1193"	4440	15860	130	2594	3439	3017	87	82	82	105	173	164	100	99	0	2730	3281	2772	84	107	107	162	235	145	99	95	0	0.958	1.058	1.010	1.072	2.170	1.109	0.697	120	430	100	5135	6531	-0.062	2512	2623	3357	3174	412656	393713	19.272	13.272	0	0	0
1	16	2	"flgN"	"STM1171"	4620	15870	130	807	1249	1373	109	84	84	102	170	166	88	77	0	848	1218	1191	97	107	107	149	208	139	88	79	0	0.976	1.049	0.971	0.903	3.097	1.313	0.410	120	440	100	1464	2276	-0.035	723	741	1165	1111	149877	146195	6.747	5.139	0	0	0
1	17	2	"phsC"	"STM2063"	4790	15860	130	322	392	269	68	83	83	88	36	40	91	90	0	3286	3917	2624	66	110	110	168	276	164	100	98	0	0.075	0.081	0.078	0.073	2.728	0.072	0.536	120	483	100	3415	4116	-3.732	239	3176	309	3807	47097	469988	8.444	13.583	0	0	0
1	18	2	"pefB"	"PSLT019"	4980	15870	120	100	114	60	52	82	82	88	34	38	32	10	0	2543	3099	2007	64	110	110	127	69	54	100	100	0	0.007	0.011	0.010	0.010	3.476	0.007	0.089	120	400	100	2451	3021	-7.079	18	2433	32	2989	13626	371864	0.765	43.072	0	0	0
1	19	2	""	"PSLT046"	5150	15870	130	949	2268	2846	125	83	83	113	173	153	76	67	0	1200	2434	2868	117	106	106	138	215	155	75	65	0	0.792	0.939	0.955	0.891	4.350	1.173	0.411	120	419	100	1960	4513	-0.337	866	1094	2185	2328	272157	292073	12.457	10.679	0	0	0
1	20	2	"rlgA"	"PSLT045"	5330	15880	100	1058	2103	2816	133	84	84	135	245	181	65	58	0	1490	2552	2707	106	105	105	154	322	209	67	61	0	0.703	0.825	0.714	0.629	5.579	0.847	0.589	80	322	100	2359	4466	-0.508	974	1385	2019	2447	168268	204146	8.033	7.447	0	0	0
1	21	2	"udp"	"STM3968"	5500	15860	130	456	1345	1751	130	84	84	110	167	151	61	52	0	621	2060	2948	143	108	108	148	230	155	65	51	0	0.725	0.646	0.692	0.669	8.434	0.484	0.447	120	408	100	885	3213	-0.464	372	513	1261	1952	161454	247169	7.395	8.313	0	0	0
1	22	2	"hns"	"STM1751"	5680	15870	130	413	2501	4248	169	82	82	96	71	73	93	80	0	169	726	976	134	106	106	121	75	61	42	37	0	5.254	3.902	4.219	4.705	3.730	5.473	0.595	120	429	100	394	3039	2.393	331	63	2419	620	300087	87141	33.873	8.067	0	0	0
1	23	2	"prgI"	"STM2873"	5860	15850	130	160	765	1114	145	81	81	90	50	55	60	44	0	158	584	753	128	102	102	113	59	52	47	40	0	1.411	1.419	1.360	1.331	2.967	1.533	0.792	120	367	100	135	1166	0.496	79	56	684	482	91779	70059	13.500	7.983	0	0	0
1	24	2	"prfC"	"STM4560"	6030	15860	140	100	621	1236	199	80	80	88	47	53	40	34	0	131	920	1764	191	100	100	109	58	53	40	32	0	0.645	0.660	0.785	0.795	6.194	0.604	0.390	156	574	100	51	1361	-0.632	20	31	541	820	96812	143491	11.340	13.983	0	0	0
1	1	3	"iclR"	"STM4187"	1950	16030	130	536	699	528	75	82	82	88	35	39	94	90	0	1546	2044	1758	86	93	93	103	48	46	95	92	0	0.312	0.316	0.363	0.360	2.888	0.236	0.551	120	559	100	1907	2568	-1.678	454	1453	617	1951	83930	245322	17.457	40.438	0	0	0
1	2	3	"hisQ"	"STM2353"	2130	16030	120	370	496	382	77	83	83	109	119	109	74	57	0	1724	2465	2019	81	88	88	104	62	59	100	99	0	0.175	0.174	0.155	0.147	2.991	0.136	0.491	120	479	100	1923	2790	-2.511	287	1636	413	2377	59554	295830	3.252	38.081	0	0	0
1	3	3	"rpsP"	"STM2676"	2320	16020	100	374	634	657	103	88	88	120	133	110	56	52	0	149	239	206	86	87	87	100	51	51	51	41	0	4.613	3.592	3.500	3.624	5.266	10.684	0.206	80	356	100	348	698	2.206	286	62	546	152	50703	19115	3.865	2.725	0	0	0
1	4	3	"ilvH"	"STM0117"	2490	16030	130	268	426	446	104	85	85	112	137	122	55	40	0	1090	2247	3034	135	89	89	128	179	139	76	68	0	0.183	0.158	0.172	0.182	3.440	0.128	0.627	120	415	100	1184	2499	-2.452	183	1001	341	2158	51061	269675	2.292	11.838	0	0	0
1	5	3	"putP"	"STM1125"	2660	16030	130	2278	2775	2099	75	84	84	109	114	104	97	92	0	1188	1617	1480	91	85	85	125	187	149	86	78	0	1.989	1.757	1.894	2.046	3.514	1.874	0.456	120	403	100	3297	4223	0.992	2194	1103	2691	1532	333043	194070	23.386	7.979	0	0	0
1	6	3	"hfq"	"STM4361"	2840	16030	120	524	1084	1248	115	79	79	91	49	53	89	82	0	222	387	346	89	86	86	105	91	86	57	45	0	3.272	3.339	3.378	3.232	3.778	4.410	0.604	120	376	100	581	1306	1.710	445	136	1005	301	130031	46456	20.265	3.099	0	0	0
1	7	3	"cbiK"	"STM2025"	3010	16030	130	207	315	265	84	77	77	92	75	81	64	46	0	899	1538	1653	107	97	97	116	96	82	97	89	0	0.162	0.165	0.173	0.167	2.997	0.125	0.562	120	406	100	932	1679	-2.625	130	802	238	1441	37851	184511	2.973	14.813	0	0	0
1	8	3	"cboQ"	"STM2021"	3200	16040	120	113	198	200	101	78	78	86	45	52	42	33	0	814	1690	2135	126	103	103	127	113	88	68	60	0	0.049	0.076	0.098	0.120	5.101	0.068	0.587	120	433	100	746	1707	-4.344	35	711	120	1587	23808	202785	2.489	13.832	0	0	0
1	9	3	"umuD"	"STM1998"	3370	16070	90	161	184	102	55	82	82	92	62	67	53	42	0	419	565	447	79	110	110	192	411	214	48	21	0	0.256	0.224	0.241	0.244	3.459	0.081	0.341	52	292	100	388	557	-1.968	79	309	102	455	9567	29361	1.484	0.908	0	0	0
1	10	3	"uhpB"	"STM3789"	3550	16030	130	121	184	166	90	79	79	89	54	60	42	28	0	810	1703	2279	133	114	114	174	330	189	62	51	0	0.060	0.066	0.085	0.072	4.710	0.056	0.602	120	468	100	738	1694	-4.051	42	696	105	1589	22026	204362	1.759	4.633	0	0	0
1	11	3	"trpC"	"STM1725"	3730	16040	120	146	256	222	86	79	79	88	38	43	68	48	0	1489	2670	3190	119	110	110	130	83	63	93	89	0	0.049	0.069	0.068	0.068	4.721	0.048	0.428	120	382	100	1446	2737	-4.363	67	1379	177	2560	30745	320413	4.421	30.602	0	0	0
1	12	3	"rpoN"	"STM3320"	3900	16030	120	400	758	891	117	77	77	84	31	36	86	78	0	483	869	924	106	105	105	118	61	51	86	72	0	0.854	0.891	0.769	0.779	4.828	0.903	0.349	120	414	100	701	1445	-0.227	323	378	681	764	90942	104237	21.742	12.311	0	0	0
1	13	3	"phnW"	"STM0431"	4090	16040	130	98	104	35	33	78	78	82	23	28	43	20	0	1596	1905	1605	84	103	103	117	56	47	99	98	0	0.013	0.014	0.016	0.016	3.258	0.010	0.153	120	596	100	1513	1828	-6.222	20	1493	26	1802	12493	228563	0.957	31.929	0	0	0
1	14	3	""	"STM4141"	4240	16010	50	101	114	63	55	87	87	88	21	23	33	16	0	222	216	83	38	121	121	149	84	56	58	16	0	0.139	0.284	0.220	0.180	4.445	0.086	0.056	12	104	100	115	122	-2.851	14	101	27	95	1362	2594	1.238	0.798	0	0	0
1	15	3	""	"STM0346"	4440	16040	120	92	116	133	114	79	79	88	64	72	13	4	0	1465	1536	869	56	104	104	124	80	64	100	99	0	0.010	0.026	0.014	0.016	4.714	0.017	0.029	120	485	100	1374	1469	-6.710	13	1361	37	1432	13977	184301	0.438	17.650	0	0	0
1	16	3	""	"STM1042"	4620	16040	120	104	147	120	81	80	80	89	66	74	27	18	0	667	1581	2282	144	105	105	134	140	104	75	65	0	0.043	0.045	0.069	0.065	5.438	0.037	0.420	120	453	100	586	1543	-4.549	24	562	67	1476	17626	189704	0.879	10.336	0	0	0
1	17	3	"sirC"	"STM1774"	4820	16050	110	119	148	141	95	79	79	83	24	28	63	38	0	417	604	644	106	104	104	130	139	106	72	53	0	0.128	0.138	0.162	0.152	4.035	0.064	0.110	80	373	100	353	569	-2.968	40	313	69	500	11828	48318	2.708	3.410	0	0	0
1	18	3	"orf70"	"STM1388"	4980	16040	120	130	191	196	102	78	78	84	29	34	64	43	0	316	569	679	119	104	104	118	101	85	79	54	0	0.245	0.243	0.208	0.220	3.982	0.103	0.118	120	366	100	264	578	-2.027	52	212	113	465	22979	68307	3.690	4.465	0	0	0
1	19	3	"traB"	"PSLT081"	5150	16040	130	147	166	77	46	80	80	93	70	75	48	15	0	8809	9269	4397	47	109	109	158	234	148	100	100	0	0.008	0.009	0.008	0.008	2.707	0.007	0.304	120	466	100	8767	9246	-7.021	67	8700	86	9160	19917	1112282	1.043	38.936	0	0	0
1	20	3	"trbI"	"PSLT089"	5340	16040	120	92	114	70	61	80	80	95	75	78	11	10	0	1118	2414	3626	150	106	106	134	143	106	85	81	0	0.012	0.015	0.024	0.022	5.117	0.008	0.100	120	406	100	1024	2342	-6.398	12	1012	34	2308	13628	289708	0.253	15.944	0	0	0
1	21	3	""	"PSLT093"	5510	16040	130	90	101	43	42	81	81	95	64	67	12	2	0	807	1206	1265	104	106	106	118	60	50	95	95	0	0.013	0.018	0.031	0.031	3.609	0.010	0.020	120	403	100	710	1120	-6.283	9	701	20	1100	12150	144692	0.094	18.133	0	0	0
1	22	3	"traF"	"PSLT097"	5690	16050	130	163	191	120	62	83	83	95	54	56	64	35	0	4043	5317	5030	94	110	110	129	82	63	98	96	0	0.020	0.021	0.019	0.021	2.768	0.016	0.360	120	427	100	4013	5315	-5.619	80	3933	108	5207	22977	638015	1.778	63.268	0	0	0
1	23	3	"traG"	"PSLT101"	5860	16050	130	207	313	310	99	82	82	93	52	55	85	62	0	2833	4276	4658	108	108	108	123	79	64	100	100	0	0.046	0.055	0.058	0.048	2.618	0.045	0.465	120	458	100	2850	4399	-4.446	125	2725	231	4168	37592	513076	4.231	52.570	0	0	0
1	24	3	""	"PSLT106"	6050	16050	130	336	447	415	92	80	80	89	45	50	88	79	0	1385	1930	1797	93	100	100	109	81	74	93	90	0	0.199	0.201	0.234	0.204	3.558	0.153	0.408	120	588	100	1541	2197	-2.328	256	1285	367	1830	53581	231605	7.956	22.481	0	0	0
1	1	4	""	"STM1656"	1950	16220	120	468	667	632	94	78	78	82	26	31	97	93	0	3016	4498	4881	108	92	92	113	163	144	97	95	0	0.133	0.134	0.137	0.136	2.366	0.113	0.742	120	542	100	3314	4995	-2.906	390	2924	589	4406	80038	539800	22.500	26.902	0	0	0
1	2	4	""	"STM2716"	2120	16220	110	77	79	19	24	78	78	86	64	74	0	0	0	250	437	681	155	90	90	118	110	93	60	37	0	-0.006	0.003	0.056	0.072	5.923	0.014	0.078	80	403	100	159	348	Error	-1	160	1	347	6300	34966	-0.109	2.900	0	0	0
1	3	4	""	"STM2722"	2310	16220	120	90	110	90	81	82	82	101	89	88	4	4	0	3679	4158	2924	70	93	93	126	113	89	100	97	0	0.002	0.007	0.005	0.005	4.181	0.006	0.071	120	449	100	3594	4093	-8.808	8	3586	28	4065	13184	498955	0.101	35.681	0	0	0
1	4	4	""	"STM1618"	2480	16210	120	185	199	92	46	81	81	99	108	109	48	10	0	2346	2385	1300	54	90	90	118	96	81	100	99	0	0.046	0.051	0.048	0.049	1.945	0.048	0.641	120	394	100	2360	2413	-4.439	104	2256	118	2295	23892	286199	0.926	23.615	0	0	0
1	5	4	""	"STM1675"	2660	16210	120	266	427	478	111	79	79	96	106	110	72	43	0	1501	2533	3417	134	84	84	104	89	85	99	95	0	0.132	0.142	0.128	0.142	2.739	0.106	0.562	120	414	100	1604	2797	-2.922	187	1417	348	2449	51186	303921	3.123	27.292	0	0	0
1	6	4	""	"STM1664"	2840	16210	120	230	281	224	79	77	77	87	42	48	92	80	0	2178	2671	2625	98	87	87	94	51	54	100	99	0	0.073	0.079	0.075	0.078	2.100	0.066	0.630	120	419	100	2244	2788	-3.773	153	2091	204	2584	33757	320535	4.619	50.529	0	0	0
1	7	4	"pyrH"	"STM0218"	3020	16210	120	1782	4049	5946	146	79	79	91	59	64	98	91	0	708	1614	2496	154	94	94	100	28	28	92	90	0	2.774	2.612	2.764	2.945	4.594	2.924	0.608	120	403	100	2317	5490	1.472	1703	614	3970	1520	485888	193718	67.085	54.071	0	0	0
1	8	4	"accA"	"STM0232"	3190	16210	120	2316	2483	1444	58	81	81	88	53	60	100	100	0	2383	2437	977	40	96	96	103	50	48	99	99	0	0.977	1.026	0.981	0.995	1.793	1.168	0.688	120	399	100	4522	4743	-0.033	2235	2287	2402	2341	297996	292484	45.189	46.680	0	0	0
1	9	4	"panC"	"STM0181"	3370	16210	120	1513	1703	1127	66	80	80	89	49	55	99	97	0	2618	3122	2447	78	101	101	118	79	66	100	99	0	0.569	0.537	0.510	0.521	2.766	0.443	0.694	120	406	100	3950	4644	-0.813	1433	2517	1623	3021	204340	374662	32.939	38.025	0	0	0
1	10	4	"sbmC"	"STM2061"	3550	16210	120	224	796	1667	209	78	78	88	65	73	68	53	0	279	580	923	159	106	106	125	74	59	71	54	0	0.844	1.515	0.837	0.943	5.026	2.228	0.463	120	426	100	319	1192	-0.245	146	173	718	474	95551	69648	10.892	6.149	0	0	0
1	11	4	"yeeO"	"STM2013"	3730	16210	130	242	258	102	39	77	77	85	54	63	96	78	0	4532	4662	2556	54	111	111	131	65	49	100	100	0	0.037	0.040	0.040	0.041	2.123	0.033	0.548	120	436	100	4586	4732	-4.744	165	4421	181	4551	30971	559434	3.204	69.708	0	0	0
1	12	4	"rcsA"	"STM1982"	3910	16220	120	157	222	196	88	79	79	84	28	33	80	63	0	1542	2203	2653	120	109	109	129	63	48	99	99	0	0.054	0.068	0.060	0.060	2.956	0.058	0.607	120	491	100	1511	2237	-4.199	78	1433	143	2094	26680	264393	4.929	32.921	0	0	0
1	13	4	"yjbB"	"STM4189"	4110	16220	90	122	140	64	45	80	80	84	28	33	63	36	0	810	976	600	61	108	108	126	55	43	100	100	0	0.060	0.069	0.069	0.063	2.832	0.051	0.233	52	310	100	744	928	-4.063	42	702	60	868	7266	50746	2.000	15.455	0	0	0
1	14	4	"ubiA"	"STM4234"	4270	16220	120	600	634	379	59	79	79	84	29	34	95	92	0	2818	3298	2094	63	102	102	114	45	39	100	100	0	0.192	0.174	0.172	0.156	1.999	0.155	0.778	120	484	100	3237	3751	-2.382	521	2716	555	3196	76031	395807	18.966	70.756	0	0	0
1	15	4	""	"STM4242"	4430	16210	130	1098	1245	933	74	80	80	92	83	90	100	95	0	5256	6346	5046	79	101	101	131	179	136	100	100	0	0.197	0.187	0.193	0.191	1.766	0.152	0.700	120	450	100	6173	7410	-2.340	1018	5155	1165	6245	149412	761537	13.892	34.721	0	0	0
1	16	4	""	"STM4272"	4620	16220	120	165	206	151	73	78	78	91	86	94	50	20	0	2480	4025	3946	98	104	104	136	185	136	100	99	0	0.037	0.033	0.033	0.027	2.654	0.029	0.599	120	419	100	2463	4049	-4.771	87	2376	128	3921	24691	482992	1.337	21.022	0	0	0
1	17	4	"yjcG"	"STM4273"	4800	16220	120	1218	1582	1262	79	79	79	87	55	63	100	100	0	4439	5724	4422	77	101	101	117	91	77	100	100	0	0.263	0.267	0.270	0.259	1.676	0.252	0.803	120	351	100	5477	7126	-1.929	1139	4338	1503	5623	189884	686900	27.182	61.615	0	0	0
1	18	4	"sixA"	"STM2387"	4950	16220	140	365	554	474	85	82	82	97	64	65	91	79	0	777	985	768	77	105	105	135	171	126	85	72	0	0.421	0.536	0.534	0.515	3.067	0.367	0.387	156	430	100	955	1352	-1.248	283	672	472	880	86498	153691	7.141	4.971	0	0	0
1	19	4	"fes"	"STM0586"	5150	16230	110	98	105	37	35	81	81	88	35	39	26	5	0	500	721	711	98	112	112	151	209	138	66	48	0	0.044	0.039	0.051	0.064	4.112	0.015	0.051	80	430	100	405	633	-4.512	17	388	24	609	8404	57663	0.486	2.727	0	0	0
1	20	4	"maa"	"STM0472"	5340	16220	120	249	305	246	80	79	79	91	57	62	77	60	0	955	1218	1012	83	107	107	131	129	98	94	85	0	0.200	0.203	0.190	0.186	3.000	0.169	0.548	120	443	100	1018	1337	-2.319	170	848	226	1111	36614	146211	3.754	8.426	0	0	0
1	21	4	"ybbJ"	"STM0500"	5510	16220	120	250	332	258	77	79	79	88	55	62	83	68	0	795	985	746	75	103	103	114	45	39	95	93	0	0.247	0.287	0.269	0.274	2.677	0.213	0.453	120	380	100	863	1135	-2.017	171	692	253	882	39862	118151	4.436	19.356	0	0	0
1	22	4	"allD"	"STM0528"	5680	16220	130	124	143	92	64	79	79	87	40	45	55	22	0	2517	2610	1364	52	108	108	130	85	65	100	97	0	0.019	0.026	0.020	0.020	2.418	0.020	0.199	120	413	100	2454	2566	-5.742	45	2409	64	2502	17178	313205	1.400	29.176	0	0	0
1	23	4	"yfdH"	"STM0558"	5870	16230	130	464	579	568	98	80	80	89	43	48	92	89	0	2617	3352	3055	91	108	108	128	85	66	100	99	0	0.153	0.154	0.157	0.126	2.438	0.159	0.732	120	419	100	2893	3743	-2.708	384	2509	499	3244	69442	402279	11.395	37.929	0	0	0
1	24	4	""	"STM0573"	6040	16220	130	92	115	82	71	78	78	85	33	38	30	12	0	1029	1846	2637	142	100	100	113	91	80	95	89	0	0.015	0.021	0.020	0.022	3.900	0.015	0.181	120	555	100	943	1783	-6.052	14	929	37	1746	13801	221565	0.909	19.044	0	0	0
1	1	5	""	"STM1836"	1930	16380	110	275	287	127	44	76	76	81	31	38	98	86	0	3784	3747	1971	52	93	93	144	263	182	100	100	0	0.054	0.058	0.055	0.054	1.600	0.056	0.863	80	470	100	3890	3865	-4.213	199	3691	211	3654	22952	299779	6.645	13.700	0	0	0
1	2	5	"ycgN"	"STM1811"	2120	16380	110	577	606	259	42	81	81	89	37	41	100	100	0	2133	2237	1062	47	93	93	167	292	174	98	97	0	0.243	0.245	0.250	0.249	1.492	0.225	0.807	80	411	100	2536	2669	-2.040	496	2040	525	2144	48489	178964	13.973	7.089	0	0	0
1	3	5	"kdsA"	"STM1772"	2290	16390	140	3810	4184	3072	73	87	87	105	60	57	100	99	0	2357	2614	1809	69	104	104	153	179	116	98	96	0	1.652	1.632	1.661	1.640	1.906	1.850	0.664	156	414	100	5976	6607	0.725	3723	2253	4097	2510	652740	407848	67.983	13.749	0	0	0
1	4	5	"galU"	"STM1752"	2480	16380	130	4883	4673	1887	40	86	86	111	77	69	100	100	0	4581	4300	1799	41	98	98	137	156	113	97	97	0	1.070	1.092	1.095	1.196	2.033	1.077	0.858	120	392	100	9280	8789	0.098	4797	4483	4587	4202	560726	515973	59.247	26.686	0	0	0
1	5	5	"yeaB"	"STM1825"	2660	16390	120	316	305	119	39	79	79	94	60	63	90	80	0	1499	1464	578	39	87	87	115	95	82	97	96	0	0.168	0.164	0.155	0.157	1.802	0.153	0.679	120	406	100	1649	1603	-2.575	237	1412	226	1377	36575	175703	3.517	14.200	0	0	0
1	6	5	""	"STM1808"	2840	16390	120	196	220	101	45	79	79	87	36	41	94	80	0	1107	1118	565	50	88	88	99	46	46	99	97	0	0.115	0.137	0.118	0.132	2.310	0.121	0.565	120	419	100	1136	1171	-3.123	117	1019	141	1030	26417	134153	3.694	22.152	0	0	0
1	7	5	""	"STM4011"	3020	16390	120	105	129	76	58	79	79	87	39	44	35	18	0	2357	3172	4306	135	90	90	98	33	33	99	99	0	0.011	0.016	0.015	0.015	3.276	0.011	0.284	120	398	100	2293	3132	-6.446	26	2267	50	3082	15511	380597	1.077	93.152	0	0	0
1	8	5	"yihG"	"STM3998"	3190	16400	120	149	185	113	61	79	79	84	30	35	75	54	0	1568	1744	1401	80	92	92	103	40	38	95	92	0	0.047	0.064	0.059	0.063	3.240	0.053	0.473	120	400	100	1546	1758	-4.398	70	1476	106	1652	22193	209281	3.367	41.025	0	0	0
1	9	5	"argC"	"STM4121"	3370	16390	120	161	222	197	88	78	78	85	36	42	71	55	0	1904	2885	3779	130	98	98	109	46	42	98	95	0	0.046	0.052	0.049	0.048	3.151	0.040	0.557	120	391	100	1889	2931	-4.444	83	1806	144	2787	26648	346153	3.806	60.348	0	0	0
1	10	5	"ego"	"STM4074"	3540	16400	120	154	253	285	112	78	78	85	61	71	54	38	0	1296	2366	3676	155	103	103	120	76	63	93	83	0	0.064	0.077	0.071	0.078	3.273	0.058	0.562	120	355	100	1269	2438	-3.972	76	1193	175	2263	30386	283872	2.754	29.553	0	0	0
1	11	5	"cpxP"	"STM4060"	3720	16390	120	288	670	877	130	78	78	87	61	70	74	61	0	546	1490	2085	139	107	107	132	111	84	72	61	0	0.478	0.428	0.602	0.576	3.484	0.340	0.531	120	386	100	649	1975	-1.064	210	439	592	1383	80454	178744	9.557	12.234	0	0	0
1	12	5	""	"Not LT2a86"	3900	16400	120	148	286	389	136	78	78	83	31	37	66	50	0	536	1325	2311	174	106	106	121	95	78	82	70	0	0.163	0.171	0.217	0.185	4.314	0.148	0.735	120	382	100	500	1427	-2.619	70	430	208	1219	34370	159049	6.548	12.674	0	0	0
1	13	5	"smg"	"STM3404"	4080	16390	120	960	1274	1126	88	81	81	89	56	62	99	96	0	1363	1725	1672	96	104	104	122	105	86	94	92	0	0.698	0.736	0.740	0.809	3.109	0.548	0.254	120	406	100	2138	2814	-0.518	879	1259	1193	1621	152934	207045	21.161	15.267	0	0	0
1	14	5	"rpsM"	"STM3418"	4250	16400	120	1385	2129	2378	111	84	84	100	80	80	100	97	0	191	294	308	104	102	102	115	105	91	41	22	0	14.618	10.651	13.135	13.996	2.684	14.559	0.324	120	375	100	1390	2237	3.870	1301	89	2045	192	255525	35232	25.363	1.705	0	0	0
1	15	5	"rpsH"	"STM3426"	4430	16400	120	3442	6117	10183	166	84	84	104	98	94	98	94	0	228	305	276	90	100	100	117	154	131	32	13	0	26.234	29.429	25.936	24.497	2.228	41.087	0.703	120	401	100	3486	6238	4.713	3358	128	6033	205	734052	36544	61.357	1.221	0	0	0
1	16	5	"rpsQ"	"STM3431"	4610	16390	130	642	927	1063	114	82	82	99	89	89	94	90	0	214	247	121	48	100	100	125	182	145	26	7	0	4.912	5.748	5.522	5.309	2.600	13.117	0.163	120	410	100	674	992	2.296	560	114	845	147	111241	29691	9.303	0.670	0	0	0
1	17	5	"rplV"	"STM3435"	4790	16390	130	3499	3739	2950	78	86	86	106	78	73	100	99	0	307	322	193	59	100	100	115	109	94	76	45	0	16.488	16.455	16.308	18.135	1.905	18.264	0.682	120	370	100	3620	3875	4.043	3413	207	3653	222	448660	38623	46.577	1.899	0	0	0
1	18	5	"rplC"	"STM3440"	4970	16400	120	4528	6202	6434	103	90	90	113	80	70	99	99	0	394	565	539	95	105	105	123	112	91	90	67	0	15.356	13.287	15.107	13.698	2.707	20.668	0.346	120	377	100	4727	6572	3.941	4438	289	6112	460	744297	67815	76.113	3.946	0	0	0
1	19	5	"yjgA"	"STM4437"	5150	16400	120	1600	1859	1725	92	84	84	95	48	50	100	99	0	1646	2138	1830	85	106	106	115	38	33	99	98	0	0.984	0.874	0.971	0.906	2.701	0.840	0.376	120	396	100	3056	3807	-0.023	1516	1540	1775	2032	223064	256503	36.750	53.237	0	0	0
1	20	5	"holC"	"STM4476"	5320	16400	120	464	979	1317	134	82	82	88	33	37	98	92	0	677	1028	1084	105	106	106	120	84	70	95	86	0	0.669	0.973	0.744	0.776	2.956	1.115	0.395	120	403	100	953	1819	-0.580	382	571	897	922	117423	123364	27.000	10.810	0	0	0
1	21	5	"yjiE"	"STM4511"	5510	16400	130	193	338	466	137	80	80	88	33	37	83	68	0	2156	2628	2375	90	105	105	142	192	135	97	92	0	0.055	0.102	0.072	0.072	2.959	0.098	0.371	120	397	100	2164	2781	-4.182	113	2051	258	2523	40543	315341	7.576	12.948	0	0	0
1	22	5	"fhuF"	"STM4550"	5680	16400	120	103	137	86	62	78	78	85	34	40	44	33	0	522	1626	2553	157	104	104	125	175	140	60	50	0	0.060	0.039	0.101	0.094	5.707	0.018	0.231	120	372	100	443	1581	-4.064	25	418	59	1522	16438	195117	1.529	8.577	0	0	0
1	23	5	"smp"	"STM4577"	5860	16400	130	218	324	294	90	77	77	89	78	87	65	46	0	891	1694	2281	134	102	102	119	155	130	80	70	0	0.179	0.155	0.181	0.182	3.888	0.086	0.354	120	439	100	930	1839	-2.484	141	789	247	1592	38831	203242	3.013	10.161	0	0	0
1	24	5	"arcA"	"STM4598"	6030	16390	100	73	76	19	25	75	75	80	24	30	12	1	0	97	102	22	21	96	96	99	23	23	12	3	0	-2.000	0.167	1.467	1.338	4.192	5.602	0.002	80	395	100	-1	7	Error	-2	1	1	6	6045	8181	-0.167	0.130	-50	0	0
1	1	6	""	"STM3548"	1950	16560	120	100	135	148	109	75	75	81	29	35	45	14	0	1849	1948	1107	56	93	93	128	193	150	98	95	0	0.014	0.032	0.019	0.020	4.003	0.031	0.133	120	603	100	1781	1915	-6.134	25	1756	60	1855	16227	233701	1.862	9.430	0	0	0
1	2	6	"yhgG"	"STM3507"	2150	16560	110	86	111	96	86	81	81	88	33	37	22	16	0	300	467	666	142	91	91	120	110	91	91	46	0	0.024	0.080	0.071	0.075	3.427	0.088	0.300	80	413	100	214	406	-5.385	5	209	30	376	8886	37368	0.697	3.155	0	0	0
1	3	6	"nanA"	"STM3339"	2310	16560	120	411	571	581	101	83	83	97	55	56	90	84	0	2283	3236	3075	95	98	98	124	134	108	97	95	0	0.150	0.156	0.145	0.138	2.372	0.144	0.651	120	406	100	2513	3626	-2.736	328	2185	488	3138	68460	388286	8.618	23.224	0	0	0
1	4	6	"mtgA"	"STM3326"	2480	16560	130	486	526	261	49	80	80	99	63	63	98	95	0	1647	1776	911	51	95	95	131	147	112	98	95	0	0.262	0.265	0.239	0.270	2.119	0.208	0.599	120	471	100	1958	2127	-1.935	406	1552	446	1681	63168	213161	6.778	11.190	0	0	0
1	5	6	"yhbZ"	"STM3301"	2660	16560	120	1010	1369	1629	118	79	79	90	46	51	100	98	0	2546	3334	3808	114	90	90	118	87	73	98	97	0	0.379	0.398	0.365	0.420	2.651	0.360	0.706	120	441	100	3387	4534	-1.399	931	2456	1290	3244	164233	400040	27.804	36.966	0	0	0
1	6	6	"truB"	"STM3284"	2850	16570	120	1418	1509	1198	79	77	77	82	29	35	96	94	0	2484	2471	1507	60	89	89	106	72	67	99	98	0	0.560	0.601	0.560	0.527	1.985	0.648	0.723	120	414	100	3736	3814	-0.837	1341	2395	1432	2382	181107	296467	49.207	32.847	0	0	0
1	7	6	"yqhD"	"STM3164"	3020	16570	120	339	454	467	102	74	74	80	31	38	94	87	0	1911	2596	2370	91	86	86	97	45	46	99	99	0	0.145	0.151	0.149	0.131	3.403	0.141	0.603	120	390	100	2090	2890	-2.784	265	1825	380	2510	54505	311468	12.065	55.533	0	0	0
1	8	6	"yghU"	"STM3140"	3200	16570	120	319	455	445	97	77	77	83	32	38	88	84	0	820	1211	1204	99	87	87	99	48	48	95	90	0	0.330	0.336	0.322	0.316	3.510	0.300	0.609	120	411	100	975	1502	-1.599	242	733	378	1124	54625	145372	11.625	23.167	0	0	0
1	9	6	"mltC"	"STM3112"	3380	16570	120	885	1209	1203	99	79	79	93	96	103	94	85	0	2013	2471	2292	92	93	93	106	51	48	99	96	0	0.420	0.475	0.452	0.434	2.809	0.418	0.544	120	376	100	2726	3508	-1.252	806	1920	1130	2378	145070	296494	11.625	46.373	0	0	0
1	10	6	"yggJ"	"STM3094"	3550	16560	140	492	740	935	126	80	80	96	100	104	78	65	0	851	1533	1906	124	100	100	124	92	74	85	80	0	0.549	0.461	0.528	0.497	3.487	0.380	0.496	156	416	100	1163	2093	-0.866	412	751	660	1433	115469	239075	6.440	15.315	0	0	0
1	11	6	""	"STM3073"	3730	16560	120	116	155	135	87	78	78	87	46	52	45	21	0	829	1390	1637	117	103	103	128	117	91	84	78	0	0.052	0.060	0.057	0.064	4.542	0.042	0.274	120	385	100	764	1364	-4.256	38	726	77	1287	18631	166818	1.478	10.786	0	0	0
1	12	6	"ygfA"	"STM3061"	3910	16570	130	177	204	152	74	77	77	85	37	43	75	56	0	927	1161	888	76	101	101	114	91	79	92	86	0	0.121	0.120	0.133	0.119	3.627	0.088	0.322	120	411	100	926	1187	-3.046	100	826	127	1060	24434	139295	3.216	11.505	0	0	0
1	13	6	"yeaH"	"STM1284"	4080	16560	120	919	1265	1215	96	77	77	86	55	63	97	92	0	2421	3880	4081	105	97	97	111	106	95	98	95	0	0.362	0.314	0.296	0.331	3.149	0.245	0.606	120	385	100	3166	4971	-1.465	842	2324	1188	3783	151830	465583	21.436	35.557	0	0	0
1	14	6	"ydiZ"	"STM1325"	4260	16570	120	122	148	94	63	80	80	93	65	69	33	13	0	329	382	263	68	98	98	112	105	93	74	52	0	0.182	0.239	0.221	0.254	2.835	0.189	0.305	120	395	100	273	352	-2.459	42	231	68	284	17802	45824	0.846	2.571	0	0	0
1	15	6	"aroH"	"STM1347"	4440	16570	120	451	645	659	102	80	80	92	59	64	90	85	0	1885	2846	2914	102	99	99	102	20	19	99	99	0	0.208	0.206	0.214	0.197	2.913	0.173	0.599	120	406	100	2157	3312	-2.267	371	1786	565	2747	77436	341489	9.373	137.200	0	0	0
1	16	6	"orf242"	"STM1390"	4620	16560	130	149	273	333	121	80	80	90	44	48	57	41	0	841	1832	3159	172	100	100	104	22	21	92	90	0	0.093	0.111	0.116	0.116	4.594	0.084	0.639	120	422	100	810	1925	-3.425	69	741	193	1732	32700	219858	4.159	78.545	0	0	0
1	17	6	"ydhO"	"STM1432"	4790	16580	140	548	710	630	88	87	87	103	63	61	91	85	0	1340	1904	1832	96	101	101	110	74	67	97	94	0	0.372	0.346	0.352	0.335	3.351	0.258	0.452	156	425	100	1700	2426	-1.426	461	1239	623	1803	110767	297033	9.635	24.243	0	0	0
1	18	6	"ydgR"	"STM1452"	4970	16570	120	2141	3000	3823	127	88	88	107	72	67	99	95	0	1458	2052	2106	102	101	101	114	95	83	96	94	0	1.513	1.493	1.476	1.452	2.376	1.831	0.755	120	390	100	3410	4863	0.597	2053	1357	2912	1951	359952	246280	40.181	20.400	0	0	0
1	19	6	"ugpC"	"STM3554"	5150	16570	120	1291	1526	1246	81	85	85	98	64	65	99	96	0	5617	6299	5072	80	102	102	117	72	61	100	100	0	0.219	0.233	0.221	0.225	1.715	0.214	0.785	120	411	100	6721	7638	-2.193	1206	5515	1441	6197	183105	755918	22.313	85.861	0	0	0
1	20	6	"ftsX"	"STM3569"	5330	16570	130	966	1019	495	48	84	84	92	40	43	100	100	0	4144	4015	1800	44	108	108	152	195	128	98	98	0	0.219	0.239	0.231	0.247	2.098	0.215	0.701	120	474	100	4918	4842	-2.194	882	4036	935	3907	122225	481840	23.175	19.810	0	0	0
1	21	6	"yhhM"	"STM3574"	5530	16560	120	210	241	151	62	81	81	90	40	44	90	71	0	1562	1980	1714	86	113	113	170	219	128	99	95	0	0.089	0.086	0.087	0.080	2.200	0.072	0.547	120	394	100	1578	2027	-3.490	129	1449	160	1867	28868	237651	3.775	8.265	0	0	0
1	22	6	"yhhS"	"STM3581"	5690	16580	120	396	512	385	75	79	79	88	37	42	97	93	0	4425	5369	4440	82	109	109	132	89	67	100	100	0	0.073	0.082	0.080	0.073	2.364	0.056	0.455	120	389	100	4633	5693	-3.767	317	4316	433	5260	61466	644325	11.459	58.843	0	0	0
1	23	6	"yhhJ"	"STM3585"	5870	16580	120	324	394	241	61	77	77	91	84	92	91	78	0	4651	4893	2530	51	99	99	121	89	73	100	100	0	0.054	0.066	0.063	0.061	2.007	0.058	0.508	120	412	100	4799	5111	-4.204	247	4552	317	4794	47305	587212	3.607	53.618	0	0	0
1	24	6	"gor"	"STM3597"	6040	16580	120	2277	2942	2730	92	77	77	86	51	59	97	96	0	3165	3844	3161	82	97	97	107	57	53	100	96	0	0.717	0.765	0.731	0.681	2.557	0.751	0.542	120	547	100	5268	6612	-0.480	2200	3068	2865	3747	353068	461303	56.000	65.561	0	0	0
1	1	7	"yicN"	"STM3786"	1950	16740	130	240	276	181	65	75	75	80	23	28	95	90	0	1626	1777	1296	72	90	90	96	35	36	99	98	0	0.107	0.119	0.115	0.120	2.128	0.107	0.680	120	635	100	1701	1888	-3.219	165	1536	201	1687	33060	213206	8.522	48.029	0	0	0
1	2	7	"yidH"	"STM3805"	2120	16750	120	213	272	173	63	82	82	95	102	107	63	32	0	735	945	742	78	90	90	112	116	103	90	84	0	0.203	0.222	0.208	0.246	3.100	0.128	0.279	120	509	100	776	1045	-2.300	131	645	190	855	32681	113378	1.735	7.181	0	0	0
1	3	7	"yidQ"	"STM3810"	2310	16750	110	476	693	695	100	79	79	121	237	195	73	41	0	1040	1528	1712	112	90	90	169	452	267	73	53	0	0.418	0.427	0.430	0.456	2.514	0.436	0.522	80	441	100	1347	2052	-1.259	397	950	614	1438	55410	122242	2.414	3.007	0	0	0
1	4	7	""	"STM3820"	2470	16750	110	169	215	170	79	78	78	129	239	185	12	3	0	2679	4240	4378	103	91	91	700	3247	463	33	16	0	0.035	0.033	0.030	0.031	2.061	0.030	0.308	80	453	100	2679	4286	-4.830	91	2588	137	4149	17206	339185	0.360	1.090	0	0	0
1	5	7	"torR"	"STM3824"	2660	16750	120	1300	1292	555	42	80	80	106	116	109	97	95	0	4731	4635	2076	44	98	98	612	3050	498	75	18	0	0.263	0.267	0.269	0.254	1.886	0.097	0.360	120	508	100	5853	5749	-1.925	1220	4633	1212	4537	154988	556172	10.224	1.319	0	0	0
1	6	7	"dgoR"	"STM3830"	2840	16750	120	473	563	381	67	80	80	89	38	42	99	99	0	3193	3970	2738	68	96	96	141	134	95	100	100	0	0.127	0.125	0.138	0.121	2.063	0.088	0.439	120	433	100	3490	4357	-2.978	393	3097	483	3874	67554	476340	12.474	28.575	0	0	0
1	7	7	"pdxA"	"STM0091"	3010	16750	120	2899	2680	1093	40	78	78	91	56	61	97	97	0	7743	7368	2926	39	92	92	143	160	111	99	98	0	0.369	0.358	0.366	0.343	1.959	0.344	0.886	120	437	100	10472	9878	-1.439	2821	7651	2602	7276	321647	884135	46.232	45.156	0	0	0
1	8	7	""	"STM0099"	3180	16740	110	165	175	52	29	78	78	90	54	60	85	28	0	1982	2145	1080	50	88	88	142	169	119	100	97	0	0.046	0.047	0.045	0.047	1.779	0.039	0.355	80	405	100	1981	2154	-4.444	87	1894	97	2057	13993	171570	1.574	11.852	0	0	0
1	9	7	"yabB"	"STM0119"	3370	16750	120	1211	1439	1145	79	79	79	94	89	94	94	93	0	1912	2320	2230	96	88	88	115	98	85	95	87	0	0.621	0.609	0.735	0.756	3.193	0.485	0.616	120	506	100	2956	3592	-0.688	1132	1824	1360	2232	172724	278452	15.112	22.500	0	0	0
1	10	7	"murE"	"STM0123"	3550	16750	110	1310	1862	1611	86	79	79	95	100	105	100	100	0	2066	2697	2481	91	90	90	104	60	57	100	100	0	0.623	0.684	0.613	0.723	2.143	0.543	0.681	80	406	100	3207	4390	-0.683	1231	1976	1783	2607	148937	215772	17.670	43.217	0	0	0
1	11	7	"lpxC"	"STM0134"	3720	16750	120	2605	2907	2455	84	80	80	93	72	77	95	92	0	1650	1690	950	56	93	93	110	67	60	95	93	0	1.622	1.770	1.780	1.532	2.691	2.776	0.556	120	451	100	4082	4424	0.698	2525	1557	2827	1597	348830	202840	39.083	23.582	0	0	0
1	12	7	"hofC"	"STM0142"	3900	16750	120	121	178	140	78	77	77	89	69	77	40	25	0	1403	2787	3885	139	94	94	110	71	64	90	84	0	0.034	0.038	0.047	0.047	4.130	0.029	0.421	120	428	100	1353	2794	-4.895	44	1309	101	2693	21380	334462	1.290	37.704	0	0	0
1	13	7	""	"STM1546"	4070	16750	120	144	180	208	115	75	75	80	28	35	78	61	0	2176	2439	1603	65	92	92	101	43	42	99	99	0	0.033	0.045	0.037	0.038	3.147	0.046	0.273	120	438	100	2153	2452	-4.917	69	2084	105	2347	21545	292623	3.571	54.372	0	0	0
1	14	7	""	"STM1550"	4260	16750	120	261	303	225	74	74	74	78	23	29	93	88	0	1457	1662	1252	75	91	91	97	37	38	98	97	0	0.137	0.146	0.147	0.143	2.391	0.104	0.394	120	446	100	1553	1800	-2.869	187	1366	229	1571	36308	199386	9.783	42.297	0	0	0
1	15	7	""	"STM1555"	4430	16750	120	164	187	121	64	74	74	76	17	22	92	88	0	2301	2555	1504	58	96	96	107	53	49	100	100	0	0.041	0.046	0.040	0.039	2.528	0.037	0.369	120	438	100	2295	2572	-4.615	90	2205	113	2459	22412	306595	6.529	46.189	0	0	0
1	16	7	""	"STM1561"	4620	16760	120	576	821	791	96	80	80	85	25	29	97	97	0	3244	4497	4549	101	103	103	126	95	75	100	100	0	0.158	0.169	0.155	0.150	2.546	0.126	0.518	120	423	100	3637	5135	-2.663	496	3141	741	4394	98553	539659	29.440	46.011	0	0	0
1	17	7	"adhP"	"STM1567"	4790	16760	120	1934	2579	2830	109	91	91	119	208	174	93	86	0	2462	2902	2289	78	107	107	138	186	134	100	92	0	0.783	0.890	0.814	0.769	2.310	1.097	0.507	120	392	100	4198	5283	-0.354	1843	2355	2488	2795	309533	348235	11.827	14.860	0	0	0
1	18	7	"yddG"	"STM1571"	4970	16750	130	260	521	867	166	88	88	123	200	162	40	20	0	2390	3357	3845	114	105	105	131	172	131	99	95	0	0.075	0.133	0.078	0.086	2.977	0.144	0.500	120	470	100	2457	3685	-3.732	172	2285	433	3252	62461	402799	1.990	18.756	0	0	0
1	19	7	"topA"	"STM1714"	5150	16760	130	1085	1225	882	72	84	84	103	82	79	96	93	0	2285	2813	2158	76	103	103	126	101	80	99	99	0	0.459	0.421	0.405	0.401	2.314	0.387	0.636	120	475	100	3183	3851	-1.124	1001	2182	1141	2710	146969	337508	13.683	26.604	0	0	0
1	20	7	"trpH"	"STM1721"	5330	16760	120	908	1239	1090	87	81	81	91	45	49	99	99	0	3437	4588	3363	73	102	102	129	107	82	100	100	0	0.248	0.258	0.247	0.231	1.891	0.240	0.632	120	425	100	4162	5644	-2.012	827	3335	1158	4486	148729	550574	25.511	41.673	0	0	0
1	21	7	"cls"	"STM1739"	5500	16760	130	711	869	624	71	81	81	91	46	50	96	94	0	3753	4264	3257	76	103	103	149	159	106	98	96	0	0.173	0.189	0.175	0.183	2.230	0.153	0.618	120	456	100	4280	4949	-2.534	630	3650	788	4161	104320	511713	16.913	25.881	0	0	0
1	22	7	"tdk"	"STM1750"	5670	16760	120	371	513	534	104	79	79	88	41	46	89	84	0	1282	1752	1757	100	103	103	131	106	80	95	92	0	0.248	0.263	0.259	0.235	2.742	0.195	0.423	120	422	100	1471	2083	-2.014	292	1179	434	1649	61504	210206	10.366	15.292	0	0	0
1	23	7	"narX"	"STM1766"	5860	16760	130	365	477	340	71	78	78	95	75	78	97	87	0	5223	7589	6653	87	102	102	149	181	121	100	100	0	0.056	0.053	0.051	0.053	1.983	0.041	0.591	120	463	100	5408	7886	-4.157	287	5121	399	7487	57235	910663	5.093	41.105	0	0	0
1	24	7	"ychM"	"STM1781"	6040	16760	130	642	764	519	67	76	76	88	54	61	100	96	0	3060	3534	2365	66	100	100	125	116	92	100	100	0	0.191	0.200	0.189	0.195	2.415	0.150	0.510	120	582	100	3526	4122	-2.387	566	2960	688	3434	91686	424070	12.519	29.388	0	0	0
1	1	8	""	"STM2303"	1930	16940	100	372	431	240	55	79	79	89	50	56	95	91	0	1951	2264	1673	73	93	93	110	60	54	100	100	0	0.158	0.162	0.171	0.157	1.577	0.139	0.778	80	437	100	2151	2523	-2.665	293	1858	352	2171	34493	181137	6.840	35.900	0	0	0
1	2	8	"nuoL"	"STM2318"	2120	16940	120	13752	12499	5688	45	86	86	115	116	100	100	99	0	9156	8421	4011	47	97	97	134	122	91	97	95	0	1.509	1.491	1.521	1.606	2.075	1.488	0.957	120	489	100	22725	20737	0.593	13666	9059	12413	8324	1499903	1010568	106.759	67.926	0	0	0
1	3	8	"nuoA"	"STM2328"	2290	16930	110	4662	5310	3403	64	84	84	156	231	148	100	100	0	2382	2503	1071	42	94	94	151	191	126	98	96	0	2.001	2.169	2.028	2.172	1.606	2.454	0.815	80	428	100	6866	7635	1.001	4578	2288	5226	2409	424837	200250	22.312	12.314	0	0	0
1	4	8	"yfbT"	"STM2334"	2470	16940	110	1468	1508	551	36	84	84	127	177	139	100	97	0	3645	3659	1157	31	90	90	149	233	156	100	100	0	0.389	0.399	0.395	0.393	1.445	0.410	0.779	80	465	100	4939	4993	-1.361	1384	3555	1424	3569	120639	292696	7.802	15.064	0	0	0
1	5	8	""	"STM2340"	2650	16930	110	1088	1252	703	56	80	80	90	45	50	100	100	0	3425	3681	1593	43	97	97	133	174	130	100	100	0	0.303	0.327	0.300	0.318	1.558	0.340	0.798	80	429	100	4336	4756	-1.723	1008	3328	1172	3584	100122	294459	25.822	20.391	0	0	0
1	6	8	""	"STM2344"	2830	16940	120	486	514	303	58	78	78	87	42	48	92	90	0	3282	3345	1680	50	91	91	141	191	135	99	96	0	0.128	0.134	0.124	0.119	1.988	0.131	0.763	120	475	100	3599	3690	-2.967	408	3191	436	3254	61697	401390	10.167	16.775	0	0	0
1	7	8	""	"STM2528"	3010	16930	110	217	230	56	24	77	77	85	41	48	100	91	0	6469	6778	1859	27	88	88	159	209	131	100	100	0	0.022	0.023	0.022	0.022	1.349	0.021	0.640	80	427	100	6521	6843	-5.510	140	6381	153	6690	18411	542238	3.537	31.670	0	0	0
1	8	8	"nifU"	"STM2542"	3190	16920	110	1844	2191	1641	74	78	78	89	54	60	100	100	0	2015	2312	1695	73	88	88	157	205	130	98	98	0	0.916	0.950	0.958	0.985	1.771	0.925	0.701	80	467	100	3693	4337	-0.126	1766	1927	2113	2224	175251	184993	38.926	10.512	0	0	0
1	9	8	"yjdL"	"STM2560"	3360	16930	110	391	490	275	56	77	77	91	55	60	100	100	0	8026	8750	2485	28	84	84	148	230	155	100	100	0	0.040	0.048	0.039	0.043	1.457	0.045	0.672	80	435	100	8256	9079	-4.661	314	7942	413	8666	39204	699987	7.255	37.400	0	0	0
1	10	8	"yfhK"	"STM2564"	3540	16930	110	730	834	435	52	76	76	83	27	32	100	100	0	5964	6866	3736	54	84	84	182	328	180	100	100	0	0.111	0.112	0.109	0.109	1.672	0.088	0.643	80	460	100	6534	7540	-3.168	654	5880	758	6782	66684	549255	27.815	20.378	0	0	0
1	11	8	""	"STM2575"	3730	16930	120	206	224	137	61	76	76	84	37	44	88	75	0	5200	5030	2510	49	85	85	155	270	174	99	97	0	0.025	0.030	0.027	0.027	2.040	0.027	0.483	120	466	100	5245	5093	-5.298	130	5115	148	4945	26825	603607	3.784	18.056	0	0	0
1	12	8	""	"STM2590"	3900	16930	110	275	299	111	37	76	76	82	35	42	100	96	0	6345	7116	2904	40	87	87	223	509	228	100	100	0	0.032	0.032	0.030	0.030	1.386	0.031	0.769	80	372	100	6457	7252	-4.975	199	6258	223	7029	23950	569304	6.200	13.542	0	0	0
1	13	8	"yraO"	"STM3266"	4080	16930	120	1481	1609	1090	67	75	75	84	42	50	99	97	0	3277	3355	2188	65	87	87	204	466	228	95	89	0	0.441	0.469	0.455	0.503	2.246	0.441	0.769	120	439	100	4596	4802	-1.182	1406	3190	1534	3268	193024	402551	36.310	6.762	0	0	0
1	14	8	"yhbU"	"STM3274"	4260	16940	120	588	563	187	33	73	73	80	34	42	94	93	0	9194	8830	2906	32	85	85	123	145	117	100	99	0	0.057	0.056	0.057	0.054	1.772	0.054	0.892	120	428	100	9624	9235	-4.145	515	9109	490	8745	67607	1059648	14.206	60.048	0	0	0
1	15	8	""	"STM3278"	4440	16940	120	101	104	24	23	71	71	80	83	103	2	0	0	4418	4130	1560	37	88	88	123	141	114	99	99	0	0.007	0.008	0.008	0.007	2.170	0.006	0.035	120	417	100	4360	4075	-7.173	30	4330	33	4042	12451	495582	0.289	28.418	0	0	0
1	16	8	"yhbC"	"STM3288"	4610	16930	120	2291	2167	1131	52	78	78	97	106	109	95	95	0	2885	2713	1307	48	92	92	129	116	89	95	94	0	0.792	0.797	0.773	0.818	2.451	0.805	0.866	120	408	100	5006	4710	-0.336	2213	2793	2089	2621	260035	325610	19.528	22.276	0	0	0
1	17	8	"mrsA"	"STM3294"	4790	16940	130	5175	5350	893	16	88	88	172	441	256	100	100	0	8356	8840	1729	19	100	100	249	831	333	100	100	0	0.616	0.602	0.608	0.605	1.180	0.589	0.896	120	502	100	13343	14002	-0.699	5087	8256	5262	8740	642013	1060853	11.741	10.338	0	0	0
1	18	8	"rplU"	"STM3304"	4980	16930	110	8424	11400	10129	88	88	88	197	483	245	100	98	0	741	989	752	76	102	102	234	880	376	25	12	0	13.045	12.753	13.133	13.415	1.840	16.602	0.210	80	422	100	8975	12199	3.705	8336	639	11312	887	912024	79090	23.195	0.858	0	0	0
1	19	8	"ybgJ"	"STM0712"	5150	16940	120	2022	2055	1361	66	81	81	119	137	115	98	95	0	5136	5049	2907	57	98	98	121	106	87	99	98	0	0.385	0.399	0.392	0.379	1.744	0.393	0.829	120	448	100	6979	6925	-1.376	1941	5038	1974	4951	246542	605911	14.131	46.491	0	0	0
1	20	8	""	"STM0719"	5330	16940	120	147	164	98	59	78	78	89	47	52	74	22	0	8788	8590	1877	21	95	95	160	251	156	99	99	0	0.008	0.010	0.008	0.008	1.933	0.008	0.166	120	399	100	8762	8581	-6.977	69	8693	86	8495	19680	1030789	1.596	33.586	0	0	0
1	21	8	""	"STM0725"	5500	16940	120	110	126	68	53	80	80	91	47	51	30	10	0	2706	2414	971	40	95	95	156	241	154	95	93	0	0.011	0.020	0.015	0.016	2.594	0.015	0.107	120	421	100	2641	2365	-6.443	30	2611	46	2319	15094	289692	0.745	9.369	0	0	0
1	22	8	"sdhA"	"STM0734"	5690	16940	120	26486	25899	12391	47	81	81	104	123	118	100	100	0	4522	4437	1937	43	96	96	116	95	81	99	98	0	5.966	5.947	6.030	5.881	1.690	6.388	0.906	120	438	100	30831	30159	2.577	26405	4426	25818	4341	3107931	532470	209.715	45.484	0	0	0
1	23	8	"tolQ"	"STM0745"	5850	16930	110	2119	2268	840	37	80	80	129	160	124	100	100	0	5393	5564	2022	36	99	99	213	405	190	100	100	0	0.385	0.400	0.379	0.398	1.419	0.376	0.858	80	387	100	7333	7653	-1.376	2039	5294	2188	5465	181432	445153	13.369	13.212	0	0	0
1	24	8	"nadA"	"STM0756"	6040	16940	120	553	598	270	45	77	77	102	91	89	95	92	0	8525	9452	5136	54	100	100	212	388	183	97	97	0	0.056	0.056	0.054	0.058	1.920	0.050	0.829	120	558	100	8901	9873	-4.146	476	8425	521	9352	71769	1134181	5.451	23.814	0	0	0
1	1	9	"yliJ"	"STM0862"	1940	17110	120	2308	2384	1546	64	76	76	89	48	53	99	97	0	4712	4982	3150	63	98	98	119	82	68	96	95	0	0.484	0.473	0.457	0.532	2.357	0.456	0.866	120	549	100	6846	7192	-1.048	2232	4614	2308	4884	286058	597828	47.813	59.305	0	0	0
1	2	9	""	"STM0869"	2120	17110	110	357	370	100	27	80	80	102	82	80	100	88	0	7359	7839	2194	27	105	105	167	184	110	100	100	0	0.038	0.037	0.038	0.037	1.238	0.036	0.831	80	392	100	7531	8024	-4.711	277	7254	290	7734	29600	627084	3.268	41.696	0	0	0
1	3	9	"potF"	"STM0877"	2300	17110	120	1150	1016	427	42	79	79	117	173	147	90	85	0	8301	7313	3413	46	97	97	162	193	119	96	94	0	0.131	0.130	0.127	0.134	1.935	0.125	0.937	120	499	100	9275	8153	-2.937	1071	8204	937	7216	121892	877517	5.197	37.052	0	0	0
1	4	9	""	"STM0884"	2480	17100	110	164	181	88	48	77	77	85	36	42	95	61	0	10558	11279	3142	27	94	94	170	283	166	100	100	0	0.008	0.009	0.008	0.008	1.630	0.009	0.480	80	446	100	10551	11289	-6.910	87	10464	104	11185	14484	902307	2.667	39.254	0	0	0
1	5	9	""	"STM0893"	2660	17100	110	327	331	50	15	77	77	88	54	61	100	100	0	14555	13861	3139	22	93	93	255	605	237	100	100	0	0.017	0.018	0.018	0.019	1.347	0.017	0.874	80	450	100	14712	14022	-5.854	250	14462	254	13768	26453	1108869	4.500	22.489	0	0	0
1	6	9	""	"STM0897"	2830	17100	110	81	90	36	40	73	73	84	52	61	10	1	0	3579	3602	1136	31	82	82	217	571	263	100	100	0	0.002	0.005	0.004	0.005	2.788	0.003	0.007	80	402	100	3505	3537	-8.772	8	3497	17	3520	7199	288153	0.115	5.928	0	0	0
1	7	9	""	"STM1032"	3010	17100	110	907	1084	490	45	74	74	81	30	37	100	100	0	7887	9520	4378	45	84	84	149	188	126	100	100	0	0.107	0.107	0.106	0.106	1.329	0.098	0.858	80	466	100	8636	10446	-3.228	833	7803	1010	9436	86737	761610	33.433	49.846	0	0	0
1	8	9	""	"STM1036"	3190	17100	110	521	613	268	43	74	74	81	32	39	100	100	0	4825	6070	3179	52	85	85	136	183	134	100	100	0	0.094	0.090	0.093	0.091	1.340	0.079	0.817	80	480	100	5187	6524	-3.407	447	4740	539	5985	49031	485589	16.625	32.426	0	0	0
1	9	9	""	"STM1041"	3370	17100	110	887	1052	597	56	72	72	77	21	27	100	100	0	13477	15469	7271	47	84	84	168	275	163	100	100	0	0.061	0.064	0.060	0.061	1.496	0.053	0.638	80	433	100	14208	16365	-4.039	815	13393	980	15385	84157	1237484	46.429	55.640	0	0	0
1	10	9	"metH"	"STM4188"	3540	17100	110	1363	1437	611	42	75	75	80	28	35	100	100	0	10207	9919	2764	27	83	83	158	287	181	100	100	0	0.127	0.138	0.127	0.136	1.422	0.134	0.817	80	451	100	11412	11198	-2.975	1288	10124	1362	9836	114978	793535	48.464	34.010	0	0	0
1	11	9	""	"STM4197"	3730	17100	110	86	102	62	60	72	72	77	26	33	33	18	0	1115	1570	1668	106	83	83	117	124	105	100	90	0	0.014	0.020	0.018	0.023	3.100	0.012	0.120	80	424	100	1046	1517	-6.204	14	1032	30	1487	8168	125634	0.962	11.718	0	0	0
1	12	9	""	"STM4201"	3900	17100	120	112	120	42	35	72	72	76	27	35	67	36	0	4382	4253	2478	58	82	82	190	431	226	95	91	0	0.009	0.012	0.011	0.012	2.746	0.010	0.269	120	450	100	4340	4219	-6.748	40	4300	48	4171	14438	510401	1.630	9.427	0	0	0
1	13	9	"mntH"	"STM2408"	4080	17110	130	1160	1132	258	22	73	73	80	35	43	99	99	0	13190	12372	2911	23	82	82	174	412	236	100	99	0	0.083	0.086	0.083	0.087	1.426	0.083	0.931	120	441	100	14195	13349	-3.592	1087	13108	1059	12290	135837	1484584	30.057	29.607	0	0	0
1	14	9	"pduN"	"STM2049"	4250	17100	110	126	133	36	27	72	72	76	23	30	92	62	0	1996	1989	543	27	81	81	103	91	88	100	100	0	0.028	0.032	0.029	0.029	1.730	0.028	0.530	80	371	100	1969	1969	-5.148	54	1915	61	1908	10618	159110	2.478	20.725	0	0	0
1	15	9	""	"STM2636"	4440	17110	120	1039	1014	204	20	75	75	88	84	95	98	97	0	13748	12962	2884	22	84	84	162	559	345	99	98	0	0.071	0.073	0.072	0.076	1.619	0.069	0.922	120	466	100	14628	13817	-3.825	964	13664	939	12878	121640	1555446	11.024	22.898	0	0	0
1	16	9	"rplI"	"STM4394"	4620	17110	110	10054	9796	2369	24	78	78	125	197	157	100	100	0	2199	2170	467	21	83	83	123	219	178	100	100	0	4.715	4.656	4.664	4.618	1.227	4.933	0.870	80	407	100	12092	11805	2.237	9976	2116	9718	2087	783699	173578	49.091	9.347	0	0	0
1	17	9	"sitC"	"STM2863"	4790	17110	110	340	358	67	18	79	79	131	297	226	28	0	0	9433	9677	1078	11	87	87	256	749	292	100	100	0	0.028	0.029	0.028	0.028	1.187	0.024	0.275	80	432	100	9607	9869	-5.162	261	9346	279	9590	28602	774128	0.764	12.578	0	0	0
1	18	9	"bcfD"	"STM0024"	4970	17110	110	374	408	188	46	81	81	99	82	82	100	86	0	9770	9585	1797	18	90	90	235	532	226	100	100	0	0.030	0.034	0.030	0.031	1.574	0.033	0.689	80	452	100	9973	9822	-5.046	293	9680	327	9495	32641	766827	3.768	17.575	0	0	0
1	19	9	""	"PSLT065"	5140	17110	110	87	92	23	25	75	75	85	53	62	7	0	0	1413	1448	490	33	88	88	127	135	106	100	100	0	0.009	0.013	0.014	0.012	2.991	0.011	0.050	80	407	100	1337	1377	-6.787	12	1325	17	1360	7384	115839	0.132	9.785	0	0	0
1	20	9	"trbD"	"PSLT083"	5330	17120	120	93	125	81	64	75	75	84	43	51	27	19	0	1167	2743	3936	143	89	89	123	166	134	97	90	0	0.017	0.019	0.022	0.020	3.839	0.015	0.468	120	430	100	1096	2704	-5.904	18	1078	50	2654	14944	329116	0.953	15.783	0	0	0
1	21	9	"yneG"	"STM1526"	5490	17110	110	211	238	158	66	78	78	87	39	44	91	78	0	1705	1889	1363	72	91	91	137	168	122	100	100	0	0.082	0.089	0.081	0.075	1.796	0.084	0.664	80	396	100	1747	1958	-3.601	133	1614	160	1798	19024	151135	3.872	10.429	0	0	0
1	22	9	"dcuS"	"STM4304"	5690	17120	120	876	897	290	32	81	81	96	105	109	96	94	0	15395	15632	3859	24	94	94	125	115	92	100	100	0	0.052	0.053	0.053	0.050	1.593	0.052	0.910	120	481	100	16096	16354	-4.267	795	15301	816	15538	107645	1875872	7.629	134.843	0	0	0
1	23	9	"yjdE"	"STM4294"	5870	17120	120	542	533	106	19	79	79	106	129	121	97	95	0	13773	13320	2572	19	97	97	208	489	235	99	99	0	0.034	0.034	0.034	0.034	1.497	0.033	0.886	120	417	100	14139	13677	-4.884	463	13676	454	13223	63934	1598386	3.310	26.814	0	0	0
1	24	9	""	"STM4307"	6040	17120	120	344	335	96	28	75	75	81	30	37	96	92	0	12961	11747	3873	32	97	97	189	409	216	98	98	0	0.021	0.022	0.023	0.022	1.913	0.021	0.890	120	492	100	13133	11910	-5.580	269	12864	260	11650	40191	1409614	8.467	28.259	0	0	0
1	1	10	""	"STM4597"	1940	17270	100	156	156	41	26	71	71	81	49	60	76	31	0	1154	1162	359	30	95	95	114	98	85	100	100	0	0.080	0.080	0.074	0.075	1.530	0.076	0.593	80	418	100	1144	1152	-3.639	85	1059	85	1067	12441	92934	1.531	10.694	0	0	0
1	2	10	""	"STM0257"	2120	17280	110	354	348	66	18	72	72	76	25	32	100	100	0	12126	11676	1947	16	99	99	151	186	123	100	100	0	0.023	0.024	0.024	0.023	1.210	0.024	0.925	80	446	100	12309	11853	-5.414	282	12027	276	11577	27817	934082	10.880	61.962	0	0	0
1	3	10	""	"STM0275"	2300	17280	110	87	104	82	78	73	73	78	31	39	22	10	0	1780	1802	432	23	96	96	139	155	111	100	100	0	0.008	0.018	0.011	0.012	3.276	0.017	0.083	80	446	100	1698	1737	-6.910	14	1684	31	1706	8323	144149	0.839	10.729	0	0	0
1	4	10	""	"STM0284"	2480	17290	100	81	83	22	26	75	75	80	33	41	15	1	0	968	1108	627	56	93	93	121	128	105	100	100	0	0.007	0.008	0.015	0.016	2.777	0.004	0.005	80	430	100	881	1023	-7.188	6	875	8	1015	6668	88614	0.091	7.711	0	0	0
1	5	10	""	"STM0292"	2660	17280	100	604	593	150	25	74	74	82	36	43	100	100	0	5635	5664	1327	23	91	91	153	498	325	100	100	0	0.096	0.093	0.093	0.091	1.253	0.091	0.915	80	403	100	6074	6092	-3.387	530	5544	519	5573	47468	453152	14.194	11.066	0	0	0
1	6	10	"safB"	"STM0300"	2830	17270	110	209	215	51	23	76	76	82	42	51	100	90	0	8461	7927	2065	26	85	85	143	193	134	100	100	0	0.016	0.018	0.017	0.018	1.413	0.016	0.408	80	465	100	8509	7981	-5.977	133	8376	139	7842	17224	634178	3.167	40.332	0	0	0
1	7	10	"ycfM"	"STM1207"	3010	17280	110	1721	1699	376	22	77	77	82	29	35	100	100	0	2435	2404	414	17	83	83	126	154	122	100	100	0	0.699	0.699	0.704	0.687	1.241	0.711	0.932	80	467	100	3996	3943	-0.517	1644	2352	1622	2321	135906	192318	55.759	14.792	0	0	0
1	8	10	"ycfS"	"STM1215"	3180	17280	110	542	577	276	47	74	74	79	55	69	100	100	0	2179	2502	1301	51	83	83	108	108	100	100	100	0	0.223	0.208	0.199	0.204	1.537	0.184	0.744	80	447	100	2564	2922	-2.163	468	2096	503	2419	46180	200146	9.055	22.167	0	0	0
1	9	10	"ycfD"	"STM1229"	3370	17280	120	2562	2572	869	33	74	74	78	23	29	98	98	0	8789	8705	2957	33	81	81	124	180	145	98	97	0	0.286	0.290	0.290	0.309	2.399	0.281	0.919	120	484	100	11196	11122	-1.807	2488	8708	2498	8624	308673	1044556	108.435	47.672	0	0	0
1	10	10	"icdA"	"STM1238"	3530	17270	110	5150	5653	2257	39	78	78	100	76	76	100	100	0	692	684	238	34	82	82	112	123	109	98	92	0	8.315	9.261	9.161	9.445	1.521	10.078	0.741	80	429	100	5682	6177	3.056	5072	610	5575	602	452278	54753	73.066	4.650	0	0	0
1	11	10	""	"STM1261"	3720	17280	100	369	373	102	27	76	76	95	73	76	98	92	0	685	694	184	26	84	84	98	67	68	100	100	0	0.488	0.487	0.494	0.480	1.482	0.470	0.757	80	412	100	894	907	-1.036	293	601	297	610	29846	55536	3.808	8.896	0	0	0
1	12	10	""	"STM1273"	3890	17280	110	217	221	57	25	73	73	77	22	28	100	100	0	5880	6082	1664	27	83	83	110	92	83	100	100	0	0.025	0.025	0.024	0.024	1.333	0.023	0.796	80	441	100	5941	6147	-5.331	144	5797	148	5999	17716	486542	6.545	64.913	0	0	0
1	13	10	"ydgA"	"STM1466"	4080	17280	120	11302	10568	3988	37	75	75	84	42	50	100	100	0	11933	11341	4148	36	80	80	112	117	104	98	96	0	0.947	0.932	0.937	1.003	2.192	0.937	0.931	120	460	100	23080	21754	-0.078	11227	11853	10493	11261	1268101	1360907	249.619	95.974	0	0	0
1	14	10	""	"STM1472"	4250	17280	120	305	304	66	21	74	74	84	41	48	97	95	0	16506	15506	4533	29	79	79	138	330	239	99	96	0	0.014	0.015	0.014	0.016	1.980	0.013	0.795	120	469	100	16658	15657	-6.152	231	16427	230	15427	36505	1860663	5.366	46.570	0	0	0
1	15	10	""	"STM1481"	4430	17280	110	644	643	84	13	77	77	93	62	66	100	100	0	11803	12054	1242	10	80	80	438	1535	350	100	100	0	0.048	0.047	0.047	0.047	1.147	0.046	0.903	80	421	100	12290	12540	-4.370	567	11723	566	11974	51477	964354	8.871	7.567	0	0	0
1	16	10	"ynfL"	"STM1487"	4620	17290	120	457	456	127	27	77	77	107	134	125	94	91	0	9217	8966	2037	22	80	80	378	1428	377	97	96	0	0.042	0.043	0.041	0.042	1.649	0.042	0.863	120	480	100	9517	9265	-4.588	380	9137	379	8886	54759	1075883	2.604	6.014	0	0	0
1	17	10	""	"STM1494"	4780	17290	110	902	913	149	16	77	77	86	40	46	100	100	0	7054	7421	1353	18	82	82	184	410	222	100	100	0	0.118	0.114	0.117	0.114	1.169	0.110	0.913	80	414	100	7797	8175	-3.079	825	6972	836	7339	73055	593700	20.675	17.651	0	0	0
1	18	10	"ynfC"	"STM1501"	4970	17280	110	1171	1126	258	22	80	80	93	56	60	100	100	0	5394	5164	1320	25	86	86	162	217	133	100	100	0	0.206	0.206	0.209	0.207	1.245	0.197	0.934	80	439	100	6399	6124	-2.283	1091	5308	1046	5078	90075	413133	18.446	23.051	0	0	0
1	19	10	""	"STM2780"	5140	17290	120	1391	1239	442	35	75	75	86	55	63	98	96	0	10822	9713	3422	35	81	81	124	143	115	98	98	0	0.123	0.121	0.120	0.120	1.761	0.118	0.929	120	469	100	12057	10796	-3.029	1316	10741	1164	9632	148711	1165618	20.964	67.056	0	0	0
1	20	10	""	"STM2788"	5320	17290	120	731	731	260	35	75	75	82	40	48	100	98	0	11738	11630	4303	36	83	83	129	211	163	99	98	0	0.056	0.057	0.056	0.059	1.827	0.055	0.906	120	420	100	12311	12203	-4.151	656	11655	656	11547	87691	1395628	16.225	54.507	0	0	0
1	21	10	"ygaU"	"STM2795"	5500	17300	120	1993	1923	1184	61	76	76	88	52	59	97	95	0	3249	3107	1510	48	85	85	131	200	152	97	96	0	0.606	0.611	0.590	0.543	2.079	0.624	0.726	120	474	100	5081	4869	-0.723	1917	3164	1847	3022	230735	372872	35.288	14.880	0	0	0
1	22	10	"yihD"	"STM3995"	5680	17290	110	1018	1039	280	26	78	78	87	48	55	100	100	0	1274	1379	534	38	87	87	103	80	77	100	100	0	0.792	0.744	0.761	0.772	1.285	0.681	0.895	80	387	100	2127	2253	-0.337	940	1187	961	1292	83145	110295	19.833	15.950	0	0	0
1	23	10	""	"STM4015"	5860	17290	120	235	270	147	54	77	77	85	36	42	95	87	0	7206	7739	3971	51	93	93	148	322	217	99	99	0	0.022	0.025	0.024	0.023	1.886	0.026	0.751	120	435	100	7271	7839	-5.492	158	7113	193	7646	32385	928725	5.139	23.575	0	0	0
1	24	10	"fdhE"	"STM4034"	6040	17290	120	4952	4858	2186	44	75	75	88	67	76	99	99	0	7490	7298	3128	42	95	95	173	366	211	95	93	0	0.659	0.664	0.658	0.711	2.095	0.661	0.909	120	511	100	12272	11986	-0.601	4877	7395	4783	7203	583005	875709	71.194	19.467	0	0	0
1	1	11	""	"STM2940"	1930	17450	110	412	403	80	19	74	74	91	85	93	98	95	0	8048	7727	1364	17	103	103	153	210	137	100	100	0	0.043	0.043	0.044	0.042	1.203	0.042	0.892	80	513	100	8283	7953	-4.555	338	7945	329	7624	32261	618131	3.671	36.067	0	0	0
1	2	11	"ygcB"	"STM2944"	2120	17460	120	298	286	85	29	72	72	78	37	47	91	90	0	23438	21508	7886	36	99	99	148	192	129	99	99	0	0.010	0.010	0.010	0.010	1.865	0.010	0.835	120	498	100	23565	21623	-6.690	226	23339	214	21409	34260	2580908	5.622	111.250	0	0	0
1	3	11	"relA"	"STM2956"	2290	17460	100	2220	2213	624	28	75	75	83	37	44	100	100	0	5606	5790	1060	18	96	96	118	84	71	100	100	0	0.389	0.375	0.370	0.361	1.368	0.379	0.916	80	388	100	7655	7832	-1.361	2145	5510	2138	5694	177000	463185	57.568	67.524	0	0	0
1	4	11	"yqcD"	"STM2968"	2470	17460	110	885	854	226	26	77	77	87	38	43	100	100	0	2837	2814	951	33	94	94	114	60	52	100	100	0	0.295	0.286	0.300	0.290	1.298	0.255	0.841	80	434	100	3551	3497	-1.763	808	2743	777	2720	68304	225156	20.184	45.000	0	0	0
1	5	11	"fucP"	"STM2975"	2650	17460	120	188	187	68	36	72	72	77	23	29	89	83	0	7749	7040	3073	43	92	92	107	52	48	99	98	0	0.015	0.017	0.016	0.016	2.136	0.016	0.734	120	493	100	7773	7063	-6.045	116	7657	115	6948	22474	844768	4.783	133.327	0	0	0
1	6	11	"fucU"	"STM2978"	2830	17460	110	334	336	83	24	76	76	83	33	39	100	100	0	3799	3827	945	24	90	90	118	113	95	100	100	0	0.070	0.070	0.069	0.069	1.267	0.068	0.873	80	431	100	3967	3997	-3.846	258	3709	260	3737	26917	306126	7.667	32.823	0	0	0
1	7	11	"exbB"	"STM3159"	2990	17460	110	1020	1009	226	22	78	78	90	49	54	98	98	0	7973	7815	1888	24	86	86	170	368	216	100	100	0	0.119	0.120	0.120	0.119	1.384	0.117	0.939	80	454	100	8829	8660	-3.066	942	7887	931	7729	80690	625189	18.755	20.774	0	0	0
1	8	11	"ygiR"	"STM3168"	3170	17450	110	1186	1359	627	46	76	76	91	71	78	100	100	0	7285	7634	2784	36	83	83	174	378	217	100	100	0	0.154	0.170	0.157	0.166	1.371	0.157	0.810	80	463	100	8312	8834	-2.698	1110	7202	1283	7551	108708	610693	17.859	19.735	0	0	0
1	9	11	"ygiW"	"STM3176"	3360	17460	120	1720	1803	1393	77	74	74	84	56	66	98	95	0	1842	1748	977	55	79	79	102	125	122	96	95	0	0.934	1.036	0.975	1.012	2.123	1.216	0.708	120	488	100	3409	3398	-0.099	1646	1763	1729	1669	216409	209714	30.696	13.168	0	0	0
1	10	11	"STMF1.41"	"Not LT2a92"	3540	17450	110	183	260	243	93	77	77	90	54	60	87	47	0	155	188	135	71	80	80	85	30	35	90	62	0	1.413	1.694	1.608	1.554	2.033	1.889	0.752	80	436	100	181	291	0.499	106	75	183	108	20774	15020	3.148	3.433	0	0	0
1	11	11	""	"STM2668"	3720	17460	120	1120	1081	366	33	76	76	81	32	39	98	98	0	9979	9580	3542	36	83	83	88	29	32	99	98	0	0.105	0.106	0.106	0.114	2.000	0.101	0.920	120	492	100	10940	10502	-3.245	1044	9896	1005	9497	129661	1149586	31.250	327.310	0	0	0
1	12	11	""	"STM2682"	3900	17460	110	201	264	253	95	74	74	78	27	34	90	81	0	573	749	933	124	81	81	91	57	62	92	87	0	0.258	0.284	0.275	0.263	2.150	0.234	0.678	80	427	100	619	858	-1.954	127	492	190	668	21109	59944	6.889	11.544	0	0	0
1	13	11	""	"STM0497"	4070	17460	110	299	304	84	27	75	75	81	34	41	97	97	0	6393	6484	1827	28	79	79	93	69	74	100	100	0	0.035	0.036	0.035	0.034	1.534	0.034	0.805	80	433	100	6538	6634	-4.817	224	6314	229	6405	24333	518744	6.559	92.623	0	0	0
1	14	11	"tesA"	"STM0506"	4250	17460	110	1389	1392	292	20	74	74	84	43	51	100	100	0	7103	6878	1318	19	79	79	123	210	170	100	100	0	0.187	0.194	0.194	0.193	1.201	0.185	0.923	80	446	100	8339	8117	-2.417	1315	7024	1318	6799	111338	550247	30.419	32.167	0	0	0
1	15	11	"allR"	"STM0516"	4420	17460	110	2658	2757	630	22	76	76	106	123	116	100	100	0	9221	9509	2006	21	80	80	292	1064	364	100	98	0	0.282	0.284	0.282	0.282	1.306	0.277	0.934	80	466	100	11723	12110	-1.824	2582	9141	2681	9429	220566	760694	21.553	8.663	0	0	0
1	16	11	"allP"	"STM0522"	4600	17460	110	138	148	38	25	76	76	210	667	317	0	0	0	12338	12850	2543	19	81	81	336	854	254	100	100	0	0.005	0.006	0.005	0.005	1.714	0.005	0.047	80	414	100	12319	12841	-7.627	62	12257	72	12769	11826	1028024	-0.093	14.653	0	0	0
1	17	11	"glxK"	"STM0525"	4780	17450	100	395	427	124	29	77	77	368	1116	303	0	0	0	11898	13914	6022	43	87	87	595	1389	233	100	100	0	0.027	0.025	0.025	0.026	1.306	0.031	0.028	80	313	100	12129	14177	-5.215	318	11811	350	13827	34124	1113114	0.053	9.589	0	0	0
1	18	11	"ylbF"	"STM0531"	4960	17470	120	179	169	47	27	78	78	238	810	340	0	0	0	7921	7256	2854	39	82	82	345	1042	302	95	92	0	0.013	0.013	0.013	0.013	1.610	0.012	0.209	120	422	100	7940	7265	-6.278	101	7839	91	7174	20238	870756	-0.085	6.632	0	0	0
1	19	11	"yhgN"	"STM3540"	5140	17460	110	194	241	223	92	75	75	85	56	65	97	57	0	2337	2498	1400	56	78	78	101	99	98	100	100	0	0.053	0.069	0.054	0.057	1.476	0.083	0.618	80	406	100	2378	2586	-4.247	119	2259	166	2420	19280	199842	2.786	24.212	0	0	0
1	20	11	""	"STM2186"	5330	17470	120	1059	988	288	29	75	75	81	40	49	96	94	0	12686	12342	2971	24	78	78	112	168	150	99	99	0	0.078	0.074	0.076	0.070	1.888	0.074	0.934	120	482	100	13592	13177	-3.680	984	12608	913	12264	118561	1481047	22.675	72.798	0	0	0
1	21	11	"folE"	"STM2193"	5500	17470	110	1095	1090	265	24	74	74	84	53	63	100	100	0	2854	2838	574	20	79	79	88	40	45	100	100	0	0.368	0.368	0.378	0.361	1.249	0.367	0.933	80	372	100	3796	3775	-1.443	1021	2775	1016	2759	87202	227074	18.981	68.750	0	0	0
1	22	11	"yeiH"	"STM2202"	5680	17470	120	380	375	162	43	73	73	84	51	60	90	84	0	5012	4604	2317	50	82	82	102	157	153	96	95	0	0.062	0.067	0.066	0.068	1.700	0.065	0.920	120	480	100	5237	4824	-4.005	307	4930	302	4522	44942	552497	5.706	28.675	0	0	0
1	23	11	""	"STM2225"	5850	17470	110	1425	1440	478	33	74	74	87	55	63	100	100	0	5988	6146	1953	31	88	88	128	209	163	100	100	0	0.229	0.225	0.232	0.223	1.314	0.221	0.917	80	408	100	7251	7424	-2.127	1351	5900	1366	6058	115239	491673	24.600	28.794	0	0	0
1	24	11	""	"STM2235"	6030	17460	110	990	1025	230	22	75	75	89	55	61	100	100	0	13468	13550	2859	21	95	95	151	201	133	100	100	0	0.068	0.071	0.070	0.070	1.210	0.067	0.924	80	486	100	14288	14405	-3.869	915	13373	950	13455	81995	1083991	17.018	66.662	0	0	0
1	1	12	"phoP"	"STM1231"	1930	17640	120	3694	3165	1418	44	77	77	86	48	55	100	99	0	1604	1394	612	43	100	100	122	112	91	95	90	0	2.405	2.386	2.403	2.434	1.783	2.437	0.932	120	592	100	5121	4382	1.266	3617	1504	3088	1294	379775	167241	64.146	11.357	0	0	0
1	2	12	"phoP"	"STM1231"	2120	17640	120	7789	6674	2904	43	76	76	84	42	50	100	99	0	3554	3027	1304	43	97	97	109	63	57	96	95	0	2.231	2.252	2.267	2.342	1.913	2.291	0.949	120	465	100	11170	9528	1.158	7713	3457	6598	2930	800847	363247	156.905	46.317	0	0	0
1	3	12	"phoP"	"STM1231"	2290	17630	110	9057	8724	1581	18	78	78	119	197	165	100	100	0	3897	3641	919	25	98	98	140	156	111	100	98	0	2.364	2.440	2.381	2.578	1.434	2.386	0.937	80	418	100	12778	12189	1.241	8979	3799	8646	3543	697901	291272	43.680	22.442	0	0	0
1	4	12	"phoQ"	"STM1230"	2460	17630	110	2065	2167	660	30	77	77	120	190	158	100	100	0	3580	3511	1134	32	99	99	158	203	128	100	100	0	0.571	0.613	0.598	0.624	1.298	0.577	0.898	80	461	100	5469	5502	-0.808	1988	3481	2090	3412	173383	280903	10.774	16.517	0	0	0
1	5	12	"phoQ"	"STM1230"	2660	17640	120	6575	6363	1758	27	77	77	94	69	73	99	98	0	11109	10783	2966	27	92	92	121	143	118	98	98	0	0.590	0.588	0.586	0.593	1.669	0.568	0.923	120	515	100	17515	16977	-0.762	6498	11017	6286	10691	763599	1293912	90.855	74.559	0	0	0
1	6	12	"hupA"	"STM4170"	2820	17630	110	6670	6641	1784	26	80	80	147	281	191	100	100	0	896	913	216	23	91	91	114	74	64	100	100	0	8.186	7.982	8.027	7.941	1.214	8.345	0.921	80	429	100	7395	7383	3.033	6590	805	6561	822	531270	73054	23.110	10.797	0	0	0
1	7	12	"sopB"	"STM1091"	3010	17640	110	3607	3531	776	21	78	78	134	265	197	100	100	0	9580	9313	1553	16	87	87	125	188	150	100	100	0	0.372	0.374	0.388	0.368	1.335	0.368	0.930	80	480	100	13022	12679	-1.428	3529	9493	3453	9226	282501	745004	12.819	48.872	0	0	0
1	8	12	"pipC"	"STM0375"	3190	17630	110	531	540	89	16	76	76	82	31	37	100	100	0	1581	1520	329	21	81	81	103	117	113	100	100	0	0.303	0.322	0.312	0.327	1.264	0.300	0.911	80	462	100	1955	1903	-1.721	455	1500	464	1439	43187	121630	14.774	12.111	0	0	0
1	9	12	"pipC"	"STM0375"	3370	17640	120	638	574	193	33	75	75	80	27	33	97	96	0	2052	1792	650	36	80	80	88	47	53	98	97	0	0.285	0.291	0.292	0.287	1.888	0.281	0.907	120	442	100	2535	2211	-1.808	563	1972	499	1712	68887	215065	18.296	36.255	0	0	0
1	10	12	"pipC"	"STM0375"	3540	17640	120	556	568	275	48	76	76	80	28	35	97	96	0	1628	1577	700	44	78	78	85	36	42	99	98	0	0.310	0.328	0.318	0.325	1.729	0.318	0.811	120	454	100	2030	1991	-1.691	480	1550	492	1499	68145	189187	17.429	41.444	0	0	0
1	11	12	"ssrB"	"STM1391"	3720	17640	120	279	271	85	31	76	76	80	29	36	92	92	0	3259	3112	1156	37	78	78	83	25	30	98	98	0	0.064	0.064	0.062	0.063	1.824	0.060	0.809	120	424	100	3384	3229	-3.970	203	3181	195	3034	32559	373393	6.586	121.160	0	0	0
1	12	12	"ssrB"	"STM1391"	3890	17640	120	341	320	103	32	77	77	84	30	35	92	90	0	4571	4037	1642	40	78	78	81	18	22	97	96	0	0.059	0.061	0.060	0.062	1.983	0.058	0.860	120	466	100	4757	4202	-4.089	264	4493	243	3959	38435	484419	7.867	219.778	0	0	0
1	13	12	"lrp"	"STM0959"	4070	17630	110	3496	3457	483	13	82	82	104	97	93	100	100	0	2114	2043	538	26	80	80	103	128	124	100	98	0	1.678	1.719	1.683	1.831	1.461	1.675	0.919	80	481	100	5448	5338	0.747	3414	2034	3375	1963	276545	163402	34.567	15.156	0	0	0
1	14	12	"lrp"	"STM0959"	4260	17640	110	7455	7168	1814	25	78	78	101	100	99	100	100	0	4481	4454	871	19	79	79	110	172	156	100	100	0	1.676	1.621	1.682	1.565	1.505	1.680	0.913	80	464	100	11779	11465	0.745	7377	4402	7090	4375	573422	356327	70.670	25.256	0	0	0
1	15	12	"gyrA"	"STM2272"	4420	17640	110	1997	1996	402	20	73	73	85	64	75	100	100	0	1954	1896	418	22	78	78	118	317	268	100	100	0	1.026	1.058	1.065	1.065	1.177	1.040	0.932	80	452	100	3800	3741	0.036	1924	1876	1923	1818	159681	151672	29.859	5.609	0	0	0
1	16	12	"gyrA"	"STM2272"	4600	17630	100	1626	1591	424	26	74	74	218	671	307	96	73	0	1726	1625	528	32	78	78	253	736	290	91	62	0	0.942	0.981	0.974	1.040	1.382	1.014	0.887	80	356	100	3200	3064	-0.087	1552	1648	1517	1547	127315	129991	2.046	1.864	0	0	0
1	17	12	"gyrA"	"STM2272"	4780	17630	190	4106	4300	958	22	75	75	245	771	314	100	100	0	3876	3989	750	18	81	81	364	1047	287	100	100	0	1.062	1.081	1.064	1.075	1.137	1.095	0.821	256	914	100	7826	8133	0.087	4031	3795	4225	3908	1100759	1021109	5.259	3.462	0	0	0
1	18	12	"csrA"	"STM2826"	4970	17640	130	2503	3297	3047	92	81	81	290	842	290	77	62	0	2132	2839	2522	88	82	82	328	946	288	76	52	0	1.181	1.166	1.209	1.097	3.633	1.234	0.546	120	374	100	4472	5973	0.241	2422	2050	3216	2757	395603	340624	3.571	2.654	0	0	0
1	19	12	"crp"	"STM3466"	5110	17640	130	4665	4579	809	17	81	81	114	109	95	100	100	0	2530	2428	538	22	82	82	108	85	78	99	99	0	1.873	1.917	1.910	1.990	1.386	1.837	0.876	120	502	100	7032	6844	0.905	4584	2448	4498	2346	549479	291354	40.963	27.294	0	0	0
1	20	12	"yhhP"	"STM3578"	5320	17650	110	181	243	179	73	78	78	94	67	71	73	35	0	852	1007	698	69	79	79	88	38	43	100	100	0	0.133	0.178	0.146	0.154	2.016	0.167	0.578	80	448	100	876	1093	-2.908	103	773	165	928	19412	80553	2.224	24.184	0	0	0
1	21	12	"yhhP"	"STM3578"	5500	17650	120	257	260	98	37	74	74	80	26	32	95	88	0	1390	1368	564	41	77	77	83	32	38	98	98	0	0.139	0.144	0.140	0.136	1.999	0.141	0.840	120	482	100	1496	1477	-2.843	183	1313	186	1291	31215	164174	6.923	40.156	0	0	0
1	22	12	"topA"	"STM1714"	5670	17640	110	279	325	152	46	74	74	82	46	56	100	98	0	689	805	434	53	80	80	95	165	173	100	96	0	0.337	0.346	0.345	0.341	1.495	0.260	0.628	80	407	100	814	976	-1.571	205	609	251	725	25992	64377	5.283	4.303	0	0	0
1	23	12	"topA"	"STM1714"	5860	17650	130	6728	7028	2159	30	75	75	88	60	68	100	100	0	17113	18018	6650	36	81	81	131	477	364	100	100	0	0.391	0.388	0.392	0.385	1.365	0.353	0.837	120	500	100	23685	24890	-1.356	6653	17032	6953	17937	843418	2162201	115.667	37.499	0	0	0
1	24	12	"topA"	"STM1714"	6010	17650	130	237	267	110	41	74	74	83	47	56	100	85	0	560	640	331	51	90	90	139	439	315	53	12	0	0.347	0.351	0.345	0.358	1.810	0.171	0.763	120	581	100	633	743	-1.528	163	470	193	550	32095	76753	3.915	1.141	0	0	0
1	1	13	"ctrl-buffer"	"ctrl-buffer"	1930	17810	100	73	78	22	28	80	80	91	48	52	5	0	0	108	113	27	23	100	100	111	49	44	7	2	0	-0.875	-0.154	1.121	1.075	3.938	5.081	0.010	80	442	100	1	11	Error	-7	8	-2	13	6239	9046	-0.271	0.041	-50	0	0
1	2	13	"ctrl-buffer"	"ctrl-buffer"	2110	17810	100	78	91	67	73	78	78	86	37	43	10	5	0	108	124	62	50	100	100	125	118	94	5	1	0	0.000	0.542	0.824	0.750	4.988	0.300	0.050	80	397	100	8	37	Error	0	8	13	24	7256	9901	0.135	-0.008	-50	0	0
1	3	13	"ctrl-buffer"	"ctrl-buffer"	2290	17810	100	66	71	28	39	72	72	92	145	157	1	0	0	113	140	105	75	96	96	121	126	104	10	3	0	-0.353	-0.023	0.474	0.498	5.012	0.046	0.012	80	428	100	11	43	Error	-6	17	-1	44	5672	11216	-0.145	0.151	-50	0	0
1	4	13	"ctrl-buffer"	"ctrl-buffer"	2470	17810	100	67	69	15	21	72	72	80	40	50	0	0	0	106	115	33	28	93	93	113	133	117	1	0	0	-0.385	-0.136	0.633	0.583	3.741	0.044	0.001	80	464	100	8	19	Error	-5	13	-3	22	5553	9186	-0.275	0.015	-50	0	0
1	5	13	"ctrl-buffer"	"ctrl-buffer"	2640	17780	40	111	144	77	53	78	78	85	27	31	50	33	0	123	131	39	29	97	97	104	32	30	41	16	0	1.269	1.941	0.618	1.140	7.326	0.040	0.003	12	68	100	59	100	0.344	33	26	66	34	1731	1570	2.185	0.844	0	0	0
1	6	13	"ctrl-buffer"	"ctrl-buffer"	2820	17810	100	73	73	19	26	76	76	108	165	152	0	0	0	115	119	28	23	89	89	101	54	53	17	1	0	-0.115	-0.100	0.534	0.460	4.084	0.818	0.001	80	457	100	23	27	Error	-3	26	-3	30	5866	9534	-0.212	0.333	-50	0	0
1	7	13	"ctrl-buffer"	"ctrl-buffer"	3000	17810	100	73	78	30	38	72	72	79	30	37	16	2	0	99	104	24	23	86	86	91	42	46	13	1	0	0.077	0.333	0.622	0.742	4.070	1.305	0.052	80	416	100	14	24	-3.700	1	13	6	18	6247	8305	-0.033	0.310	-50	0	0
1	8	13	"ctrl-buffer"	"ctrl-buffer"	3180	17810	100	71	78	27	34	73	73	81	34	41	12	3	0	94	98	27	27	82	82	87	34	39	18	5	0	-0.167	0.313	1.143	0.885	3.021	28.070	0.010	80	442	100	10	21	Error	-2	12	5	16	6243	7834	-0.088	0.324	-50	0	0
1	9	13	"ctrl-buffer"	"ctrl-buffer"	3360	17810	100	66	69	19	27	73	73	78	28	35	5	1	0	99	102	24	23	80	80	89	49	55	15	1	0	-0.368	-0.182	0.813	0.838	5.766	0.029	0.002	80	399	100	12	18	Error	-7	19	-4	22	5538	8138	-0.321	0.265	-50	0	0
1	10	13	"ctrl-buffer"	"ctrl-buffer"	3530	17810	100	66	73	26	35	74	74	80	31	38	7	3	0	91	97	29	29	79	79	86	39	45	18	2	0	-0.667	-0.056	1.067	0.913	6.134	27.766	0.001	80	399	100	4	17	Error	-8	12	-1	18	5826	7765	-0.226	0.282	-50	0	0
1	11	13	"ctrl-buffer"	"ctrl-buffer"	3710	17810	100	71	96	121	126	74	74	80	28	35	16	6	0	88	96	36	37	76	76	81	24	29	26	12	0	-0.250	1.100	1.571	1.034	3.962	7.800	0.069	80	397	100	9	42	Error	-3	12	22	20	7661	7690	0.571	0.625	-50	0	0
1	12	13	"ctrl-buffer"	"ctrl-buffer"	3890	17810	100	72	81	41	50	77	77	88	49	55	6	5	0	79	87	41	47	78	78	81	17	20	15	5	0	-5.000	0.444	1.909	1.895	5.242	7.380	0.006	80	407	100	-4	13	Error	-5	1	4	9	6454	6926	-0.143	0.353	-50	0	0
1	13	13	"ctrl-buffer"	"ctrl-buffer"	4080	17830	110	87	164	285	173	82	82	100	68	68	16	12	0	94	157	245	156	80	80	90	76	84	17	6	0	0.357	1.065	1.200	1.030	4.548	1.248	0.662	80	488	100	19	159	-1.485	5	14	82	77	13145	12537	0.941	0.882	0	0	0
1	14	13	"ctrl-buffer"	"ctrl-buffer"	4250	17820	100	72	77	25	32	81	81	93	49	52	5	1	0	90	100	36	36	78	78	83	22	26	37	15	0	-0.750	-0.182	1.071	1.020	4.033	2.098	0.153	80	390	100	3	18	Error	-9	12	-4	22	6193	8025	-0.327	0.773	-50	0	0
1	15	13	"ctrl-buffer"	"ctrl-buffer"	4420	17820	100	67	73	26	35	73	73	80	35	43	7	5	0	80	88	20	22	76	76	79	20	25	25	7	0	-1.500	0.000	1.171	1.175	4.909	0.027	0.002	80	420	100	-2	12	Error	-6	4	0	12	5868	7009	-0.200	0.450	-50	0	0
1	16	13	"ctrl-buffer"	"ctrl-buffer"	4600	17820	100	70	77	30	38	71	71	94	210	223	0	0	0	85	86	15	17	76	76	107	320	299	0	0	0	-0.111	0.600	1.192	1.721	3.816	18.356	0.006	80	442	100	8	16	Error	-1	9	6	10	6131	6858	-0.081	-0.066	-50	0	0
1	17	13	"ctrl-buffer"	"ctrl-buffer"	4780	17820	100	74	76	20	26	72	72	132	362	274	0	0	0	90	94	23	24	79	79	260	860	330	0	0	0	0.182	0.267	0.571	0.625	4.564	0.196	0.673	80	376	100	13	19	-2.459	2	11	4	15	6099	7544	-0.155	-0.193	-50	0	0
1	18	13	"ctrl-buffer"	"ctrl-buffer"	4960	17820	100	73	79	29	36	78	78	124	256	206	0	0	0	87	96	44	45	79	79	145	522	360	0	0	0	-0.625	0.059	1.211	1.003	3.237	1.324	0.095	80	415	100	3	18	Error	-5	8	1	17	6298	7675	-0.176	-0.094	-50	0	0
1	19	13	"ctrl-buffer"	"ctrl-buffer"	5140	17820	100	72	78	25	32	80	80	107	93	86	2	0	0	88	99	37	37	80	80	93	52	55	8	5	0	-1.000	-0.105	1.000	1.434	4.273	3.961	0.012	80	416	100	0	17	Error	-8	8	-2	19	6234	7888	-0.312	0.115	-50	0	0
1	20	13	"ctrl-buffer"	"ctrl-buffer"	5310	17820	100	72	75	21	28	75	75	80	31	38	5	1	0	85	88	18	20	78	78	81	18	22	23	6	0	-0.429	0.000	0.909	1.075	4.811	12.065	0.007	80	408	100	4	10	Error	-3	7	0	10	5980	7049	-0.161	0.389	-50	0	0
1	21	13	"ctrl-buffer"	"ctrl-buffer"	5490	17820	100	64	82	71	86	75	75	81	28	34	10	7	0	78	81	18	22	77	77	80	16	20	15	7	0	-11.000	1.750	1.833	1.868	3.281	20.532	0.012	80	401	100	-10	11	Error	-11	1	7	4	6539	6512	0.036	0.063	-50	0	0
1	22	13	"ctrl-buffer"	"ctrl-buffer"	5670	17820	100	68	73	23	31	70	70	75	21	28	17	6	0	83	91	36	39	78	78	81	22	27	18	6	0	-0.400	0.231	0.857	1.057	2.953	0.601	0.187	80	432	100	3	16	Error	-2	5	3	13	5837	7262	-0.095	0.455	-50	0	0
1	23	13	"ctrl-buffer"	"ctrl-buffer"	5850	17820	100	66	67	13	19	70	70	75	37	49	0	0	0	86	87	17	19	77	77	81	28	34	13	1	0	-0.444	-0.300	0.813	0.626	3.217	2.724	0.319	80	401	100	5	7	Error	-4	9	-3	10	5365	6999	-0.216	0.214	-50	0	0
1	24	13	"ctrl-buffer"	"ctrl-buffer"	6030	17820	100	70	79	61	77	74	74	79	26	32	10	1	0	101	102	19	18	87	87	95	34	35	18	1	0	-0.286	0.333	1.188	1.073	3.791	3.445	0.111	80	435	100	10	20	Error	-4	14	5	15	6329	8183	0.000	0.206	-50	0	0
1	1	14	"ydhI"	"STM1443"	1930	18000	110	238	260	105	40	77	77	88	57	64	98	82	0	1648	1909	1131	59	107	107	147	168	114	100	100	0	0.104	0.102	0.102	0.102	1.377	0.091	0.646	80	560	100	1702	1985	-3.259	161	1541	183	1802	20803	152693	3.018	10.488	0	0	0
1	2	14	"STMB2B.139A"	"Not LT2a93"	2110	18000	120	178	186	68	36	74	74	85	57	67	80	43	0	342	349	148	42	108	108	153	191	124	64	8	0	0.444	0.465	0.496	0.460	2.116	0.169	0.285	120	590	100	338	353	-1.170	104	234	112	241	22337	41916	1.772	1.026	0	0	0
1	3	14	""	"STM3806"	2290	18000	120	238	251	122	48	72	72	76	21	27	95	90	0	1748	1829	1007	55	105	105	121	94	77	99	98	0	0.101	0.104	0.102	0.095	1.724	0.095	0.738	120	584	100	1809	1903	-3.307	166	1643	179	1724	30117	219466	8.333	18.170	0	0	0
1	4	14	"pgtE"	"STM2395"	2480	18010	120	424	390	148	37	71	71	74	22	29	96	93	0	9788	8840	3776	42	96	96	101	28	27	100	99	0	0.036	0.036	0.036	0.036	1.625	0.035	0.910	120	598	100	10045	9063	-4.779	353	9692	319	8744	46824	1060856	14.364	312.107	0	0	0
1	5	14	""	"STM3911"	2660	18000	120	87	93	32	34	73	73	80	40	50	13	4	0	456	545	471	86	92	92	98	36	36	95	95	0	0.038	0.044	0.050	0.049	3.414	0.037	0.075	120	596	100	378	473	-4.700	14	364	20	453	11166	65384	0.325	12.417	0	0	0
1	6	14	"ygiY"	"STM3178"	2820	18000	120	522	461	186	40	76	76	85	44	51	91	89	0	8285	6915	3372	48	94	94	105	44	41	99	98	0	0.054	0.056	0.056	0.058	2.176	0.054	0.920	120	552	100	8637	7206	-4.199	446	8191	385	6821	55262	829748	8.545	154.773	0	0	0
1	7	14	""	"STM2880"	3010	18000	120	573	716	615	85	77	77	85	40	47	98	97	0	1267	1606	1499	93	90	90	98	35	35	98	97	0	0.421	0.422	0.421	0.450	1.952	0.352	0.640	120	593	100	1673	2155	-1.247	496	1177	639	1516	85865	192726	15.775	43.086	0	0	0
1	8	14	"ssaU"	"STM1422"	3180	18000	100	93	119	61	51	74	74	80	26	32	42	32	0	1286	3304	3778	114	85	85	87	27	31	100	100	0	0.016	0.014	0.016	0.017	3.559	0.013	0.538	80	430	100	1220	3264	-5.982	19	1201	45	3219	9480	264329	1.500	119.148	0	0	0
1	9	14	"nrdE"	"STM2807"	3350	18000	110	285	296	126	42	72	72	77	27	35	97	96	0	7153	8855	4904	55	82	82	97	66	68	100	100	0	0.030	0.026	0.025	0.024	1.790	0.024	0.814	80	534	100	7284	8997	-5.053	213	7071	224	8773	23714	708413	8.111	132.697	0	0	0
1	10	14	"cadA"	"STM2559"	3540	18000	100	156	190	98	51	75	75	84	38	45	81	53	0	2881	4430	3610	81	82	82	96	63	65	100	100	0	0.029	0.026	0.024	0.024	2.160	0.019	0.474	80	452	100	2880	4463	-5.111	81	2799	115	4348	15179	354375	2.789	68.794	0	0	0
1	11	14	"thiL"	"STM0419"	3710	18000	120	1610	1678	1198	71	78	78	90	70	77	95	91	0	4426	4829	3385	70	81	81	91	50	54	98	97	0	0.353	0.337	0.337	0.326	2.129	0.323	0.860	120	576	100	5877	6348	-1.504	1532	4345	1600	4748	201316	579519	22.686	94.760	0	0	0
1	12	14	"hin"	"STM2772"	3890	18000	120	179	249	209	83	76	76	89	66	74	61	40	0	877	1559	1910	122	80	80	83	23	27	100	97	0	0.129	0.117	0.107	0.115	3.453	0.084	0.553	120	590	100	900	1652	-2.952	103	797	173	1479	29933	187080	2.424	64.174	0	0	0
1	13	14	""	"STM3166"	4070	18000	110	211	213	47	22	76	76	87	55	63	95	73	0	9155	8908	1479	16	79	79	95	90	94	100	100	0	0.015	0.016	0.015	0.015	1.509	0.014	0.541	80	471	100	9211	8966	-6.071	135	9076	137	8829	17009	712607	2.291	97.922	0	0	0
1	14	14	"yjjY"	"STM4599"	4250	18000	120	778	842	489	58	75	75	81	30	37	98	98	0	505	514	225	43	80	80	102	91	89	97	87	0	1.654	1.767	1.737	1.727	1.909	2.038	0.682	120	579	100	1128	1201	0.726	703	425	767	434	100988	61730	25.367	4.527	0	0	0
1	15	14	"ybaN"	"STM0482"	4420	18000	110	337	355	96	27	74	74	80	33	41	100	100	0	4470	4451	1036	23	80	80	96	68	70	100	100	0	0.060	0.064	0.062	0.063	1.287	0.062	0.833	80	502	100	4653	4652	-4.061	263	4390	281	4371	28383	356082	8.333	64.044	0	0	0
1	16	14	""	"STM0571"	4610	18000	100	714	683	149	21	74	74	80	27	33	100	100	0	17352	16888	3018	17	82	82	101	81	80	100	100	0	0.037	0.036	0.038	0.035	1.230	0.036	0.943	80	462	100	17910	17415	-4.754	640	17270	609	16806	54670	1351035	22.333	207.247	0	0	0
1	17	14	"yaiU"	"STM0373"	4780	18000	110	797	831	141	16	74	74	80	36	45	100	100	0	20081	20577	2494	12	83	83	164	459	279	100	100	0	0.036	0.037	0.037	0.037	1.160	0.035	0.917	80	496	100	20721	21251	-4.790	723	19998	757	20494	66460	1646134	20.861	44.473	0	0	0
1	18	14	""	"STM3653"	4950	18000	110	253	255	52	20	76	76	86	49	56	100	96	0	5755	5745	1422	24	80	80	187	499	266	100	100	0	0.031	0.032	0.031	0.031	1.304	0.028	0.587	80	532	100	5852	5844	-5.003	177	5675	179	5665	20434	459607	3.449	11.138	0	0	0
1	19	14	""	"STM2195"	5140	18000	80	117	210	178	84	76	76	85	45	52	46	44	0	570	1521	1834	120	80	80	103	163	158	71	59	0	0.084	0.093	0.099	0.104	2.795	0.079	0.691	52	320	100	531	1575	-3.579	41	490	134	1441	10941	79077	2.778	8.699	0	0	0
1	20	14	"EMPTY"	"EMPTY"	5310	18000	100	76	81	22	27	76	76	81	29	35	11	3	0	81	87	20	22	82	82	96	62	64	1	0	0	0.000	1.000	1.100	1.278	3.695	1.538	0.009	80	464	100	-1	10	Error	0	-1	5	5	6510	6950	0.000	-0.145	-75	0	0
1	21	14	"EMPTY"	"EMPTY"	5490	18000	100	76	77	18	23	75	75	79	25	31	10	2	0	81	82	15	18	78	78	80	15	18	15	5	0	0.333	0.500	1.333	1.092	3.515	6.304	0.015	80	464	100	4	6	-1.585	1	3	2	4	6183	6563	-0.080	0.133	-75	0	0
1	22	14	"EMPTY"	"EMPTY"	5670	18000	100	67	71	22	30	72	72	76	23	30	12	2	0	72	75	15	20	76	76	78	14	17	12	5	0	1.250	1.000	1.457	1.530	2.953	31.547	0.158	80	464	100	-9	-2	0.322	-5	-4	-1	-1	5697	6010	-0.217	-0.214	-75	0	0
1	23	14	"EMPTY"	"EMPTY"	5850	18000	100	76	81	25	30	71	71	75	24	32	12	6	0	80	82	16	19	76	76	79	17	21	15	6	0	1.250	1.667	1.000	1.115	3.804	32.927	0.001	80	452	100	9	16	0.322	5	4	10	6	6466	6530	0.250	0.176	-75	0	0
1	24	14	"EMPTY"	"EMPTY"	6020	18000	100	74	77	18	23	74	74	80	26	32	7	1	0	84	88	21	23	83	83	88	30	34	8	2	0	0.000	0.600	1.000	0.968	3.632	2.829	0.034	80	484	100	1	8	Error	0	1	3	5	6186	7012	-0.115	0.000	-75	0	0
2	1	1	""	"STM0721"	6410	15660	120	160	171	71	41	77	77	84	44	52	75	45	0	8100	7210	3854	53	95	95	96	17	17	100	99	0	0.010	0.013	0.011	0.013	2.364	0.011	0.534	120	628	100	8088	7209	-6.592	83	8005	94	7115	20546	865159	1.977	418.471	0	0	0
2	2	1	"dnaC"	"STM4543"	6590	15650	120	460	985	1215	123	76	76	80	22	27	100	99	0	1896	3596	3853	107	93	93	95	19	20	100	99	0	0.213	0.259	0.269	0.242	2.876	0.243	0.637	120	567	100	2187	4412	-2.231	384	1803	909	3503	118225	431577	41.136	184.263	0	0	0
2	3	1	"gph"	"STM3482"	6770	15650	120	2909	3273	1697	51	78	78	81	21	25	100	100	0	2994	3323	1714	51	94	94	95	14	14	98	96	0	0.976	0.989	0.969	1.180	2.812	0.990	0.758	120	532	100	5731	6424	-0.035	2831	2900	3195	3229	392785	398819	152.000	230.571	0	0	0
2	4	1	""	"STM3547"	6950	15650	120	178	176	42	23	78	78	83	27	32	92	88	0	9881	9669	2591	26	93	93	95	18	18	100	100	0	0.010	0.010	0.010	0.010	2.250	0.009	0.625	120	547	100	9888	9674	-6.613	100	9788	98	9576	21169	1160257	3.444	531.889	0	0	0
2	5	1	""	"STM3259"	7130	15650	120	213	285	223	78	77	77	83	30	36	94	82	0	906	1120	828	73	91	91	93	14	15	100	100	0	0.167	0.202	0.165	0.180	2.573	0.172	0.471	120	569	100	951	1237	-2.583	136	815	208	1029	34224	134390	6.733	73.357	0	0	0
2	6	1	"yqjC"	"STM3228"	7310	15650	120	891	1266	1353	106	78	78	81	29	35	100	99	0	698	812	575	70	90	90	92	14	15	99	98	0	1.337	1.645	1.363	1.448	3.350	2.719	0.419	120	553	100	1421	1910	0.419	813	608	1188	722	151873	97492	40.862	51.429	0	0	0
2	7	1	""	"STM2545"	7480	15660	120	2146	2145	790	36	77	77	80	27	33	97	96	0	6081	6220	1645	26	89	89	91	14	15	100	100	0	0.345	0.337	0.338	0.284	2.325	0.331	0.846	120	511	100	8061	8199	-1.534	2069	5992	2068	6131	257347	746446	76.481	437.786	0	0	0
2	8	1	"gltL"	"STM0662"	7670	15660	130	4446	4354	1688	38	75	75	82	68	82	98	95	0	4445	4343	1221	28	89	89	90	14	15	100	100	0	1.003	1.006	1.003	0.848	2.292	1.085	0.799	120	558	100	8727	8533	0.005	4371	4356	4279	4254	522476	521184	62.824	303.786	0	0	0
2	9	1	"asnB"	"STM0680"	7840	15660	120	3290	3121	751	24	76	76	83	71	85	98	98	0	15654	15409	1974	12	89	89	117	225	192	100	100	0	0.206	0.199	0.205	0.186	1.665	0.195	0.900	120	517	100	18779	18365	-2.276	3214	15565	3045	15320	374550	1849058	42.789	67.964	0	0	0
2	10	1	"nagE"	"STM0685"	8020	15660	120	858	907	479	52	75	75	77	18	23	98	96	0	1863	1936	860	44	88	88	89	14	15	100	100	0	0.441	0.450	0.455	0.396	2.170	0.426	0.692	120	499	100	2558	2680	-1.181	783	1775	832	1848	108781	232268	46.111	131.929	0	0	0
2	11	1	"barA"	"STM2958"	8200	15660	120	761	713	269	37	74	74	78	21	26	95	94	0	7401	7060	2418	34	89	89	91	16	17	100	100	0	0.094	0.092	0.091	0.086	1.798	0.085	0.772	120	503	100	7999	7610	-3.412	687	7312	639	6971	85568	847149	30.238	435.563	0	0	0
2	12	1	"eutA"	"STM2459"	8370	15650	110	99	104	32	30	76	76	80	25	31	46	18	0	1439	1611	779	48	91	91	102	106	103	100	100	0	0.017	0.018	0.021	0.017	2.581	0.015	0.175	80	466	100	1371	1548	-5.873	23	1348	28	1520	8299	128892	0.960	14.236	0	0	0
2	13	1	"yigN"	"STM3969"	8560	15660	120	3385	3408	678	19	78	78	81	23	28	100	100	0	14297	14123	3049	21	92	92	105	101	96	100	100	0	0.233	0.237	0.233	0.241	1.623	0.222	0.870	120	533	100	17512	17361	-2.103	3307	14205	3330	14031	408960	1694739	144.652	138.792	0	0	0
2	14	1	"metE"	"STM3965"	8730	15660	120	2339	2252	542	24	77	77	83	49	59	99	99	0	20690	20431	2291	11	93	93	100	42	42	100	100	0	0.110	0.107	0.109	0.100	1.721	0.104	0.873	120	497	100	22859	22513	-3.187	2262	20597	2175	20338	270210	2451681	44.265	484.071	0	0	0
2	15	1	"pldB"	"STM3961"	8910	15660	120	3344	3050	1136	37	78	78	86	50	58	97	97	0	9622	9159	2897	31	94	94	99	38	38	100	100	0	0.343	0.328	0.328	0.285	2.300	0.315	0.818	120	494	100	12794	12037	-1.545	3266	9528	2972	9065	366053	1099126	59.280	238.421	0	0	0
2	16	1	"pldA"	"STM3957"	9090	15660	130	4033	3935	910	23	79	79	84	31	36	100	100	0	8124	7980	871	10	96	96	100	32	32	100	100	0	0.493	0.489	0.490	0.456	1.652	0.494	0.876	120	542	100	11982	11740	-1.022	3954	8028	3856	7884	472172	957655	124.226	246.250	0	0	0
2	17	1	"yigF"	"STM3953"	9260	15660	130	212	285	227	79	78	78	91	147	161	45	24	0	1231	1733	1548	89	95	95	108	125	115	96	91	0	0.118	0.126	0.117	0.106	4.212	0.059	0.142	120	575	100	1270	1845	-3.084	134	1136	207	1638	34238	207900	1.320	13.000	0	0	0
2	18	1	"xerC"	"STM3949"	9450	15660	120	2072	2178	585	26	80	80	86	34	39	100	100	0	6577	6648	1639	24	99	99	133	307	230	100	100	0	0.308	0.320	0.320	0.316	1.355	0.307	0.856	120	544	100	8470	8647	-1.701	1992	6478	2098	6549	261344	797766	61.529	21.221	0	0	0
2	19	1	"sgaH"	"STM4386"	9600	15640	90	192	244	180	73	81	81	104	81	77	65	30	0	2816	4979	4971	99	102	102	388	1190	306	80	57	0	0.041	0.033	0.040	0.038	3.638	0.028	0.445	52	360	100	2825	5040	-4.612	111	2714	163	4877	12706	258919	1.728	3.858	0	0	0
2	20	1	"ytfG"	"STM4401"	9810	15670	130	152	172	94	54	77	77	108	282	261	4	0	0	1479	2699	3317	122	100	100	264	901	341	60	40	0	0.054	0.037	0.044	0.062	6.789	0.032	0.042	120	608	100	1454	2694	-4.201	75	1379	95	2599	20690	323845	0.227	2.703	0	0	0
2	21	1	"ytfP"	"STM4411"	9990	15660	130	287	371	238	64	75	75	107	291	271	36	15	0	327	566	616	108	92	92	109	197	180	55	36	0	0.902	0.624	0.921	0.948	3.386	0.412	0.248	120	559	100	447	770	-0.149	212	235	296	474	44512	67961	0.907	2.320	0	0	0
2	22	1	""	"STM4419"	10170	15670	130	147	202	131	64	77	77	98	61	62	55	33	0	3349	5629	5434	96	90	90	92	23	25	99	99	0	0.021	0.023	0.021	0.022	2.900	0.015	0.310	120	555	100	3329	5664	-5.541	70	3259	125	5539	24217	675431	1.705	240.739	0	0	0
2	23	1	""	"STM4423"	10340	15670	130	85	88	23	26	75	75	86	47	54	9	0	0	1059	1311	1052	80	88	88	89	17	19	100	100	0	0.010	0.011	0.020	0.019	2.727	0.007	0.032	120	538	100	981	1236	-6.601	10	971	13	1223	10592	157287	0.043	71.882	0	0	0
2	24	1	""	"STM4427"	10520	15660	120	198	202	84	41	72	72	74	15	20	92	86	0	4153	3604	1991	55	86	86	87	15	17	100	100	0	0.031	0.037	0.038	0.036	2.210	0.031	0.661	120	612	100	4193	3648	-5.012	126	4067	130	3518	24240	432437	8.533	234.467	0	0	0
2	1	2	"clpP"	"STM0448"	6420	15840	120	2135	2766	2679	96	79	79	100	166	166	98	91	0	1120	1380	1184	85	96	96	108	105	97	93	88	0	2.008	2.093	1.994	2.174	2.395	2.462	0.702	120	553	100	3080	3971	1.006	2056	1024	2687	1284	331916	165613	16.060	12.114	0	0	0
2	2	2	"nrdG"	"STM4451"	6610	15840	110	125	174	159	91	78	78	100	187	187	7	6	0	962	1363	1244	91	95	95	111	125	112	98	95	0	0.054	0.076	0.063	0.057	3.115	0.065	0.339	80	383	100	914	1364	-4.205	47	867	96	1268	13920	109031	0.396	10.016	0	0	0
2	3	2	"phoQ"	"STM1230"	6780	15830	120	940	1651	2571	155	78	78	85	61	71	94	90	0	1152	2411	3582	148	94	94	95	14	14	94	93	0	0.815	0.679	0.640	0.820	4.645	0.646	0.603	120	401	100	1920	3890	-0.296	862	1058	1573	2317	198168	289348	25.672	165.429	0	0	0
2	4	2	"coaA"	"STM4139"	6940	15830	100	700	776	476	61	76	76	80	30	37	98	98	0	2549	2748	1692	61	93	93	100	52	52	100	100	0	0.254	0.264	0.254	0.249	2.851	0.204	0.499	80	388	100	3080	3355	-1.977	624	2456	700	2655	62110	219830	23.200	50.923	0	0	0
2	5	2	"thiE"	"STM4163"	7140	15840	110	158	188	96	51	74	74	79	27	34	97	75	0	2714	3536	2250	63	92	92	99	48	48	100	100	0	0.032	0.033	0.030	0.032	2.006	0.030	0.502	80	470	100	2706	3558	-4.964	84	2622	114	3444	15030	282859	4.037	71.604	0	0	0
2	6	2	"nfi"	"STM4168"	7320	15840	110	592	789	897	113	77	77	80	20	25	98	96	0	1954	2638	3048	115	91	91	94	28	29	100	100	0	0.276	0.280	0.295	0.264	2.358	0.281	0.578	80	429	100	2378	3259	-1.855	515	1863	712	2547	63092	211026	35.450	90.857	0	0	0
2	7	2	"hopD"	"STM3442"	7500	15830	130	157	298	285	95	77	77	80	22	27	84	70	0	685	1726	2054	119	90	90	92	18	19	98	95	0	0.134	0.135	0.162	0.144	5.006	0.087	0.390	120	426	100	675	1857	-2.895	80	595	221	1636	35762	207157	9.909	90.778	0	0	0
2	8	2	"stfD"	"STM0197"	7670	15830	120	92	102	42	41	76	76	79	20	25	43	29	0	891	2315	2969	128	94	94	191	503	263	55	47	0	0.020	0.012	0.018	0.025	5.851	0.008	0.271	120	438	100	813	2247	-5.638	16	797	26	2221	12236	277747	1.150	4.223	0	0	0
2	9	2	"eutP"	"STM2469"	7870	15820	90	84	98	54	55	76	76	79	19	24	32	23	0	1093	2085	2312	110	94	94	268	702	261	63	38	0	0.008	0.011	0.017	0.030	8.368	0.008	0.149	52	308	100	1007	2013	-6.964	8	999	22	1991	5085	108431	1.000	2.588	0	0	0
2	10	2	"eutM"	"STM2465"	8030	15830	120	87	94	34	36	76	76	80	28	35	25	12	0	263	408	391	95	89	89	99	124	125	60	34	0	0.063	0.056	0.090	0.088	3.949	0.041	0.175	120	406	100	185	337	-3.984	11	174	18	319	11302	48920	0.500	2.492	0	0	0
2	11	2	"prpR"	"STM0367"	8210	15830	120	115	174	130	74	75	75	81	40	49	50	38	0	959	2221	2675	120	91	91	93	21	22	82	80	0	0.046	0.046	0.055	0.065	5.172	0.032	0.434	120	387	100	908	2229	-4.440	40	868	99	2130	20898	266532	2.325	101.333	0	0	0
2	12	2	"prpE"	"STM0371"	8380	15830	120	105	135	79	58	77	77	85	48	56	35	20	0	1234	1771	1573	88	93	93	110	115	104	90	83	0	0.025	0.035	0.042	0.035	4.484	0.020	0.192	120	428	100	1169	1736	-5.349	28	1141	58	1678	16144	212526	1.042	14.443	0	0	0
2	13	2	"sodA"	"STM4055"	8540	15820	110	1514	1651	1294	78	79	79	86	49	56	100	100	0	735	756	483	63	93	93	103	45	43	98	97	0	2.235	2.371	2.257	2.445	1.993	3.876	0.349	80	413	100	2077	2235	1.160	1435	642	1572	663	132113	60471	31.939	14.511	0	0	0
2	14	2	"sicP"	"STM2879"	8740	15830	120	340	616	739	119	78	78	87	61	70	92	80	0	687	1301	1731	133	92	92	100	44	44	100	99	0	0.440	0.445	0.379	0.417	3.748	0.237	0.204	120	424	100	857	1747	-1.183	262	595	538	1209	73938	156168	8.672	27.295	0	0	0
2	15	2	"fabD"	"STM1194"	8920	15830	120	3698	5071	4859	95	79	79	89	58	65	100	99	0	1518	2067	2503	121	99	99	113	51	45	98	95	0	2.550	2.537	2.695	2.891	3.411	2.926	0.409	120	381	100	5038	6960	1.351	3619	1419	4992	1968	608544	248003	85.897	38.314	0	0	0
2	16	2	"nuoH"	"STM2322"	9090	15830	120	2570	3889	4041	103	82	82	89	37	41	100	100	0	1575	1992	1930	96	103	103	146	282	193	88	77	0	1.690	2.015	1.968	2.371	3.737	2.688	0.460	120	429	100	3960	5696	0.757	2488	1472	3807	1889	466624	239086	102.703	6.546	0	0	0
2	17	2	"dacD"	"STM2062"	9290	15820	100	94	126	81	64	78	78	84	35	41	30	23	0	335	875	1136	129	94	94	142	308	216	47	33	0	0.066	0.061	0.059	0.072	6.426	0.024	0.113	80	366	100	257	829	-3.913	16	241	48	781	10068	70026	1.200	2.380	0	0	0
2	18	2	"pefC"	"PSLT017"	9450	15830	110	115	129	65	50	77	77	82	25	30	60	37	0	2003	4046	5589	138	93	93	103	38	36	98	97	0	0.020	0.013	0.021	0.023	4.441	0.007	0.286	80	411	100	1948	4005	-5.651	38	1910	52	3953	10312	323665	1.880	103.763	0	0	0
2	19	2	"yjbA"	"STM4226"	9610	15830	70	174	221	130	58	77	77	80	28	35	90	65	0	1615	3115	2934	94	93	93	157	490	312	87	75	0	0.064	0.048	0.047	0.053	1.969	0.040	0.506	32	230	100	1619	3166	-3.972	97	1522	144	3022	7087	99666	5.036	6.037	0	0	0
2	20	2	"asd"	"STM3539"	9810	15830	120	287	1038	1465	141	76	76	100	329	329	46	33	0	551	1822	2365	129	90	90	132	367	278	51	45	0	0.458	0.555	0.569	0.651	6.531	0.463	0.312	120	429	100	672	2694	-1.128	211	461	962	1732	124505	218672	2.851	4.605	0	0	0
2	21	2	"stpA"	"STM2799"	9970	15830	120	283	2750	4198	152	73	73	99	349	352	46	40	0	162	1049	1514	144	89	89	112	238	212	39	35	0	2.877	2.789	2.957	2.927	7.366	3.618	0.502	120	381	100	283	3637	1.524	210	73	2677	960	329951	125828	7.596	3.937	0	0	0
2	22	2	"leuB"	"STM0112"	10160	15830	110	90	147	145	98	73	73	75	17	22	48	37	0	127	1334	2613	195	89	89	91	16	17	62	51	0	0.447	0.059	0.099	0.171	8.078	0.029	0.244	80	418	100	55	1319	-1.160	17	38	74	1245	11744	106700	4.235	77.688	0	0	0
2	23	2	"prgJ"	"STM2872"	10340	15830	110	118	1017	1430	140	74	74	76	16	21	66	50	0	126	1076	1488	138	89	89	91	18	19	63	50	0	1.189	0.955	1.056	1.084	5.690	0.948	0.586	80	373	100	81	1930	0.250	44	37	943	987	81395	86092	58.813	54.722	0	0	0
2	24	2	"smvA"	"STM1574"	10510	15830	120	91	184	218	118	73	73	74	14	18	51	39	0	130	1196	2360	197	87	87	89	16	17	68	55	0	0.419	0.100	0.172	0.182	8.022	0.066	0.488	120	511	100	61	1220	-1.256	18	43	111	1109	22061	143526	7.857	69.188	0	0	0
2	1	3	"hupB"	"STM0451"	6430	16000	110	171	169	49	28	78	78	100	176	176	6	0	0	321	332	124	37	95	95	107	115	107	82	48	0	0.412	0.384	0.383	0.365	2.450	0.451	0.389	80	436	100	319	328	-1.281	93	226	91	237	13545	26525	0.392	1.957	0	0	0
2	2	3	"hisM"	"STM2352"	6610	16000	120	184	387	418	108	80	80	110	180	163	45	28	0	1388	2336	2659	113	96	96	109	114	104	76	65	0	0.080	0.137	0.143	0.134	5.381	0.126	0.666	120	449	100	1396	2547	-3.635	104	1292	307	2240	46491	280313	1.539	19.535	0	0	0
2	3	3	"rimM"	"STM2675"	6780	16000	120	2957	5627	6702	119	77	77	100	90	90	84	77	0	362	663	648	97	93	93	95	17	17	78	75	0	10.706	9.737	8.906	8.891	5.176	12.515	0.656	120	415	100	3149	6120	3.420	2880	269	5550	570	675237	79563	61.411	33.412	0	0	0
2	4	3	"fruR"	"STM0118"	6960	16010	110	280	672	767	114	74	74	77	20	25	91	86	0	579	1247	1422	114	93	93	100	40	40	90	87	0	0.424	0.518	0.433	0.496	4.656	0.501	0.555	80	412	100	692	1752	-1.238	206	486	598	1154	53747	99738	29.750	28.675	0	0	0
2	5	3	"asrA"	"STM2548"	7130	16000	110	98	119	61	51	74	74	80	37	46	36	22	0	1401	2198	2633	119	95	95	117	160	136	82	72	0	0.018	0.021	0.028	0.030	4.077	0.013	0.353	80	443	100	1330	2148	-5.766	24	1306	45	2103	9544	175846	1.054	13.006	0	0	0
2	6	3	"entD"	"STM0584"	7330	16000	110	90	137	106	77	76	76	81	38	46	37	27	0	586	1890	2281	120	93	93	115	160	139	65	58	0	0.028	0.034	0.046	0.047	5.623	0.033	0.547	80	443	100	507	1858	-5.138	14	493	61	1797	10963	151216	1.474	11.094	0	0	0
2	7	3	"cbiL"	"STM2024"	7500	16010	120	183	304	300	98	74	74	78	25	32	77	68	0	902	1785	2122	118	90	90	95	26	27	99	96	0	0.134	0.136	0.141	0.126	6.057	0.080	0.304	120	403	100	921	1925	-2.897	109	812	230	1695	36494	214166	9.040	65.000	0	0	0
2	8	3	"cbiO"	"STM2020"	7670	16010	120	129	195	153	78	75	75	81	55	67	49	32	0	639	1151	1224	106	90	90	98	52	53	95	90	0	0.098	0.113	0.120	0.116	4.462	0.064	0.139	120	390	100	603	1181	-3.346	54	549	120	1061	23352	138061	2.073	20.250	0	0	0
2	9	3	"umuC"	"STM1997"	7850	16010	120	145	234	205	87	75	75	82	53	64	54	39	0	1175	1768	2066	116	93	93	186	542	291	61	49	0	0.065	0.095	0.095	0.114	4.069	0.068	0.425	120	442	100	1152	1834	-3.950	70	1082	159	1675	28021	212180	2.868	2.919	0	0	0
2	10	3	"uhpC"	"STM3788"	8020	16010	120	110	147	105	71	76	76	80	29	36	51	40	0	955	1658	1739	104	90	90	92	21	22	90	85	0	0.039	0.045	0.052	0.060	5.804	0.036	0.391	120	390	100	899	1639	-4.669	34	865	71	1568	17633	198991	2.310	74.571	0	0	0
2	11	3	"trpB"	"STM1726"	8200	16010	120	129	256	254	99	78	78	87	49	56	50	42	0	1141	2069	2402	116	90	90	98	44	44	88	80	0	0.049	0.090	0.103	0.090	5.724	0.076	0.559	120	425	100	1102	2157	-4.365	51	1051	178	1979	30758	248337	3.449	44.795	0	0	0
2	12	3	"rpsL"	"STM3448"	8370	16000	110	708	2494	3909	156	79	79	101	80	79	93	78	0	182	397	485	122	94	94	104	50	48	57	47	0	7.148	7.970	9.449	9.117	3.999	11.533	0.476	80	416	100	717	2718	2.837	629	88	2415	303	199546	31760	29.913	5.860	0	0	0
2	13	3	"phnR"	"STM0430"	8560	16020	110	165	318	535	168	79	79	97	80	82	53	30	0	956	1732	2269	131	96	96	108	51	47	96	95	0	0.100	0.146	0.106	0.109	5.467	0.040	0.038	80	432	100	946	1875	-3.322	86	860	239	1636	25416	138548	2.763	31.843	0	0	0
2	14	3	""	"STM4157"	8730	16000	120	195	266	292	109	79	79	84	39	46	79	60	0	2003	2842	4136	145	96	96	105	36	34	96	96	0	0.061	0.068	0.063	0.069	3.926	0.061	0.745	120	427	100	2023	2933	-4.039	116	1907	187	2746	31890	341089	4.667	76.028	0	0	0
2	15	3	""	"STM0345"	8910	16010	120	97	116	68	58	78	78	82	27	32	39	18	0	895	1156	1163	100	98	98	111	43	38	93	90	0	0.024	0.036	0.049	0.049	5.444	0.035	0.403	120	417	100	816	1096	-5.391	19	797	38	1058	13940	138674	1.259	24.302	0	0	0
2	16	3	""	"STM2453"	9100	16010	120	198	234	135	57	77	77	81	25	30	90	77	0	1502	1836	1463	79	97	97	109	40	36	99	98	0	0.086	0.090	0.092	0.099	2.885	0.061	0.427	120	465	100	1526	1896	-3.537	121	1405	157	1739	28033	220364	6.120	43.175	0	0	0
2	17	3	"ychA"	"STM1773"	9280	16010	120	632	740	629	85	77	77	82	28	34	90	90	0	1976	2204	1963	89	98	98	127	235	185	96	90	0	0.296	0.315	0.303	0.280	2.628	0.241	0.511	120	482	100	2433	2769	-1.759	555	1878	663	2106	88791	264508	23.500	8.838	0	0	0
2	18	3	"orf408"	"STM1382"	9450	16000	110	111	113	33	29	75	75	80	21	26	63	35	0	2580	2712	1342	49	94	94	101	37	36	100	100	0	0.014	0.015	0.014	0.013	2.634	0.011	0.287	80	425	100	2522	2656	-6.110	36	2486	38	2618	9049	216923	1.571	70.568	0	0	0
2	19	3	"traR"	"PSLT085"	9630	16010	120	80	87	36	41	75	75	77	22	28	20	7	0	502	671	593	88	91	91	120	326	271	60	29	0	0.012	0.021	0.024	0.032	4.664	0.008	0.017	120	523	100	416	592	-6.361	5	411	12	580	10461	80510	0.455	1.690	0	0	0
2	20	3	""	"Not LT2a85"	9810	16010	120	86	93	34	36	75	75	76	16	21	37	23	0	1201	1888	2041	108	88	88	90	17	18	100	100	0	0.010	0.010	0.014	0.014	3.957	0.008	0.199	120	428	100	1124	1818	-6.661	11	1113	18	1800	11189	226508	1.063	105.765	0	0	0
2	21	3	"trbC"	"PSLT094"	9980	16010	120	118	137	69	50	74	74	76	20	26	70	51	0	2992	4275	3679	86	89	89	92	19	20	100	99	0	0.015	0.015	0.014	0.015	3.968	0.010	0.276	120	431	100	2947	4249	-6.044	44	2903	63	4186	16490	512988	3.050	220.158	0	0	0
2	22	3	"traQ"	"PSLT098"	10160	16020	120	82	85	21	24	74	74	76	18	23	30	12	0	516	780	1055	135	90	90	92	16	17	97	95	0	0.019	0.016	0.046	0.039	3.699	0.003	0.014	120	451	100	434	701	-5.735	8	426	11	690	10193	93619	0.500	43.000	0	0	0
2	23	3	"traS"	"PSLT102"	10340	16010	120	717	1192	1490	125	73	73	75	17	22	100	100	0	1869	2840	3531	124	88	88	90	15	16	98	98	0	0.362	0.407	0.373	0.410	3.636	0.337	0.580	120	451	100	2425	3871	-1.468	644	1781	1119	2752	142999	340773	65.706	183.333	0	0	0
2	24	3	""	"PSLT107"	10510	16020	120	158	375	685	182	72	72	74	15	20	84	79	0	337	840	1912	227	87	87	88	14	15	96	96	0	0.344	0.402	0.333	0.325	3.307	0.287	0.546	120	532	100	336	1056	-1.540	86	250	303	753	45056	100799	20.067	53.714	0	0	0
2	1	4	""	"STM2736"	6410	16180	120	82	98	87	88	77	77	81	21	25	22	12	0	240	429	520	121	94	94	96	20	20	85	74	0	0.034	0.063	0.110	0.114	6.466	0.016	0.008	120	602	100	151	356	-4.868	5	146	21	335	11800	51520	0.810	16.650	0	0	0
2	2	4	""	"STM2712"	6600	16190	110	108	149	148	99	78	78	89	53	59	30	15	0	912	1697	2422	142	95	95	99	24	24	100	98	0	0.037	0.044	0.036	0.040	3.628	0.030	0.252	80	422	100	847	1673	-4.767	30	817	71	1602	11888	135734	1.132	66.583	0	0	0
2	3	4	""	"STM1612"	6780	16190	120	214	233	124	53	78	78	98	71	72	74	47	0	3590	4348	3254	74	94	94	97	23	23	99	98	0	0.039	0.036	0.041	0.035	2.632	0.026	0.367	120	421	100	3632	4409	-4.684	136	3496	155	4254	27907	521728	1.901	184.826	0	0	0
2	4	4	""	"STM1607"	6950	16180	120	1041	1125	741	65	75	75	80	24	30	96	95	0	1490	1688	1132	67	92	92	99	32	32	97	94	0	0.691	0.658	0.660	0.655	3.891	0.558	0.500	120	394	100	2364	2646	-0.533	966	1398	1050	1596	135029	202534	43.542	49.656	0	0	0
2	5	4	"ycjI"	"STM1680"	7120	16180	120	199	291	376	129	74	74	81	38	46	85	70	0	872	1461	1866	127	93	93	107	148	138	90	85	0	0.160	0.159	0.149	0.157	3.914	0.133	0.465	120	447	100	904	1585	-2.640	125	779	217	1368	34863	175262	5.526	9.149	0	0	0
2	6	4	""	"STM1676"	7300	16180	110	244	355	312	87	73	73	80	38	47	98	87	0	2560	3447	3125	90	95	95	106	59	55	100	100	0	0.069	0.084	0.080	0.075	2.051	0.069	0.542	80	462	100	2636	3634	-3.850	171	2465	282	3352	28374	275736	7.237	56.627	0	0	0
2	7	4	"frr"	"STM0219"	7480	16180	110	1966	2688	3090	114	75	75	82	39	47	100	100	0	808	1201	1559	129	93	93	102	51	50	100	100	0	2.645	2.358	2.403	2.378	2.046	2.348	0.793	80	413	100	2606	3721	1.403	1891	715	2613	1108	215048	96090	66.821	21.549	0	0	0
2	8	4	"mesJ"	"STM0236"	7650	16180	120	452	532	323	60	76	76	82	37	45	97	95	0	2340	2520	1396	55	88	88	95	46	48	96	95	0	0.167	0.188	0.169	0.194	2.929	0.142	0.476	120	448	100	2628	2888	-2.582	376	2252	456	2432	63872	302367	12.162	52.717	0	0	0
2	9	4	"pfs"	"STM0207"	7850	16180	120	267	461	705	152	75	75	79	24	30	87	80	0	472	659	792	120	87	87	91	23	25	93	87	0	0.499	0.675	0.610	0.648	3.801	0.755	0.423	120	448	100	577	958	-1.004	192	385	386	572	55295	79053	15.917	24.696	0	0	0
2	10	4	"yeeA"	"STM2060"	8030	16180	120	340	358	223	62	76	76	83	51	61	91	85	0	1241	1358	1018	74	92	92	104	51	49	98	95	0	0.230	0.223	0.214	0.230	2.650	0.187	0.699	120	418	100	1413	1548	-2.122	264	1149	282	1266	42968	162997	5.392	24.588	0	0	0
2	11	4	"vsr"	"STM1991"	8200	16180	110	115	135	78	57	78	78	88	60	68	23	13	0	555	867	966	111	95	95	109	58	53	92	88	0	0.080	0.074	0.083	0.074	3.196	0.057	0.328	80	393	100	497	829	-3.636	37	460	57	772	10795	69356	0.783	13.069	0	0	0
2	12	4	"fixB"	"STM0076"	8380	16190	120	87	97	52	53	75	75	82	39	47	14	6	0	1058	1454	1875	128	90	90	96	39	40	95	92	0	0.012	0.016	0.019	0.023	4.219	0.018	0.314	120	493	100	980	1386	-6.334	12	968	22	1364	11642	174444	0.385	34.821	0	0	0
2	13	4	""	"STM4192"	8560	16180	120	893	1363	1656	121	76	76	111	163	146	92	85	0	2077	2679	3028	113	91	91	99	29	29	93	93	0	0.411	0.497	0.454	0.492	2.726	0.469	0.633	120	457	100	2803	3875	-1.281	817	1986	1287	2588	163617	321439	7.681	88.966	0	0	0
2	14	4	"dgkA"	"STM4236"	8740	16190	120	291	295	133	45	80	80	120	169	140	64	10	0	1019	991	477	48	94	94	108	41	37	98	97	0	0.228	0.240	0.241	0.225	2.205	0.211	0.284	120	421	100	1136	1112	-2.132	211	925	215	897	35358	118883	1.036	21.537	0	0	0
2	15	4	"tyrB"	"STM4248"	8900	16180	120	651	816	776	95	79	79	82	25	30	98	96	0	3147	3470	3240	93	89	89	98	37	37	100	99	0	0.187	0.218	0.215	0.207	2.823	0.187	0.632	120	416	100	3630	4118	-2.419	572	3058	737	3381	97934	416427	29.360	91.135	0	0	0
2	16	4	"lysC"	"STM4220"	9080	16190	110	519	554	243	43	78	78	83	33	39	100	100	0	2970	2957	1300	43	89	89	93	24	25	100	100	0	0.153	0.166	0.162	0.160	1.448	0.153	0.814	80	403	100	3322	3344	-2.708	441	2881	476	2868	44325	236531	14.273	119.333	0	0	0
2	17	4	"glk"	"STM2403"	9270	16190	120	841	853	479	56	81	81	86	38	44	94	93	0	2227	2277	1231	54	91	91	96	27	28	99	98	0	0.356	0.353	0.337	0.326	2.653	0.323	0.732	120	519	100	2896	2958	-1.491	760	2136	772	2186	102356	273273	20.184	80.778	0	0	0
2	18	4	"yfcB"	"STM2385"	9460	16190	110	1050	1086	497	45	77	77	83	32	38	98	98	0	1828	1875	853	45	91	91	95	29	30	100	100	0	0.560	0.566	0.546	0.563	1.882	0.512	0.626	80	460	100	2710	2793	-0.836	973	1737	1009	1784	86886	149984	31.344	61.379	0	0	0
2	19	4	"ybdA"	"STM0593"	9620	16180	110	113	130	51	39	76	76	81	32	39	52	33	0	3453	4401	3365	76	91	91	113	192	169	100	97	0	0.011	0.013	0.011	0.010	3.390	0.009	0.322	80	425	100	3399	4364	-6.506	37	3362	54	4310	10374	352110	1.531	22.333	0	0	0
2	20	4	"ybaM"	"STM0480"	9810	16190	100	93	104	54	51	76	76	92	100	108	5	1	0	250	313	332	106	90	90	111	186	167	38	8	0	0.106	0.126	0.144	0.133	3.001	0.073	0.188	80	395	100	177	251	-3.234	17	160	28	223	8298	25034	0.120	1.086	0	0	0
2	21	4	"ybbO"	"STM0505"	9980	16190	110	904	1030	754	73	73	73	88	99	112	100	98	0	2795	3209	2158	67	90	90	97	42	43	100	100	0	0.307	0.307	0.305	0.294	1.586	0.280	0.706	80	426	100	3536	4076	-1.703	831	2705	957	3119	82429	256723	9.515	74.095	0	0	0
2	22	4	"purK"	"STM0533"	10160	16190	120	2115	2833	3718	131	74	74	77	28	36	98	98	0	1374	1718	1885	109	89	89	94	41	43	100	98	0	1.588	1.694	1.502	1.446	2.729	2.212	0.595	120	452	100	3326	4388	0.668	2041	1285	2759	1629	339910	206176	98.429	39.610	0	0	0
2	23	4	"rfbI"	"STM0559"	10330	16190	110	161	204	165	80	74	74	75	17	22	91	82	0	681	834	888	106	87	87	93	40	43	98	95	0	0.146	0.174	0.163	0.176	2.214	0.153	0.657	80	388	100	681	877	-2.771	87	594	130	747	16320	66680	7.588	18.525	0	0	0
2	24	4	"ybdK"	"STM0583"	10510	16200	120	454	502	244	48	73	73	75	14	18	99	95	0	4599	5216	2842	54	86	86	91	35	38	100	100	0	0.084	0.084	0.086	0.079	1.983	0.070	0.707	120	544	100	4894	5559	-3.566	381	4513	429	5130	60238	625949	30.500	146.429	0	0	0
2	1	5	"yoaH"	"STM1823"	6420	16350	110	129	188	177	94	77	77	83	38	45	56	35	0	226	354	395	111	92	92	95	25	26	96	87	0	0.388	0.424	0.439	0.369	3.027	0.327	0.438	80	471	100	186	373	-1.366	52	134	111	262	15041	28323	2.763	10.360	0	0	0
2	2	5	"emtA"	"STM1799"	6600	16350	110	385	478	417	87	78	78	81	24	29	100	100	0	1503	2197	2595	118	95	95	101	27	26	100	100	0	0.218	0.190	0.200	0.209	2.110	0.115	0.394	80	413	100	1715	2502	-2.197	307	1408	400	2102	38242	175759	16.542	77.630	0	0	0
2	3	5	"narH"	"STM1763"	6780	16360	120	223	263	164	62	75	75	78	20	25	93	92	0	2201	2643	1867	70	96	96	101	31	30	100	100	0	0.070	0.074	0.075	0.070	2.241	0.061	0.578	120	387	100	2253	2735	-3.830	148	2105	188	2547	31534	317128	9.250	82.000	0	0	0
2	4	5	"ychE"	"STM1748"	6950	16360	120	222	272	172	63	76	76	83	48	57	87	74	0	2140	2465	1696	68	92	92	96	26	27	100	100	0	0.071	0.083	0.083	0.075	2.434	0.065	0.512	120	365	100	2194	2569	-3.810	146	2048	196	2373	32684	295768	3.938	91.115	0	0	0
2	5	5	"yoaB"	"STM1822"	7130	16360	120	374	626	728	116	75	75	81	46	56	98	90	0	888	1176	991	84	91	91	94	19	20	99	98	0	0.375	0.508	0.383	0.422	3.409	0.518	0.424	120	422	100	1096	1636	-1.414	299	797	551	1085	75075	141132	11.848	56.947	0	0	0
2	6	5	"dsbB"	"STM1807"	7310	16360	110	197	239	112	46	72	72	77	21	27	100	96	0	908	964	382	39	92	92	95	24	25	100	100	0	0.153	0.192	0.161	0.175	1.578	0.160	0.608	80	412	100	941	1039	-2.707	125	816	167	872	19157	77149	7.714	36.208	0	0	0
2	7	5	""	"STM4010"	7480	16360	110	148	158	76	48	75	75	81	37	45	75	50	0	2751	3537	3635	102	90	90	95	44	46	100	100	0	0.027	0.024	0.026	0.026	2.411	0.017	0.455	80	431	100	2734	3530	-5.188	73	2661	83	3447	12671	282992	2.081	78.227	0	0	0
2	8	5	"mobB"	"STM3993"	7660	16370	120	159	332	450	135	77	77	80	26	32	68	57	0	639	1487	2227	149	89	89	112	202	180	63	55	0	0.149	0.182	0.183	0.169	4.194	0.163	0.665	120	491	100	632	1653	-2.746	82	550	255	1398	39800	178383	9.692	6.807	0	0	0
2	9	5	"yiiR"	"STM4083"	7860	16360	110	136	297	390	131	75	75	79	23	29	76	61	0	678	1675	2381	142	89	89	119	223	187	71	56	0	0.104	0.140	0.141	0.132	4.023	0.107	0.475	80	401	100	650	1808	-3.271	61	589	222	1586	23759	134017	9.478	6.978	0	0	0
2	10	5	""	"STM4067"	8020	16370	120	461	754	728	96	75	75	82	50	60	90	81	0	1593	2166	2195	101	94	94	103	36	34	95	93	0	0.258	0.328	0.374	0.339	5.114	0.242	0.479	120	450	100	1885	2751	-1.957	386	1499	679	2072	90438	259899	13.440	57.306	0	0	0
2	11	5	"yiiM"	"STM4056"	8190	16360	110	483	2725	7320	268	75	75	83	53	63	88	78	0	1488	2061	2190	106	96	96	110	59	53	98	93	0	0.293	1.349	0.455	0.430	3.812	3.767	0.382	80	428	100	1800	4615	-1.771	408	1392	2650	1965	217993	164912	49.849	33.068	0	0	0
2	12	5	"yiiG"	"STM4040"	8380	16370	120	87	96	42	43	74	74	84	66	78	10	3	0	1505	2495	4266	170	91	91	104	63	60	95	90	0	0.009	0.009	0.012	0.014	3.823	0.006	0.235	120	445	100	1427	2426	-6.765	13	1414	22	2404	11500	299441	0.182	37.952	0	0	0
2	13	5	"yhdN"	"STM3413"	8550	16370	100	146	249	402	161	77	77	125	164	131	16	6	0	532	1005	1971	196	89	89	101	57	56	93	82	0	0.156	0.188	0.166	0.158	2.876	0.167	0.610	80	353	100	512	1088	-2.683	69	443	172	916	19906	80373	0.756	15.860	0	0	0
2	14	5	"secY"	"STM3420"	8720	16380	130	10219	11160	8030	71	79	79	122	175	143	94	92	0	1020	1124	659	58	88	88	94	30	31	98	98	0	10.880	10.696	10.206	8.795	2.561	13.473	0.695	120	466	100	11072	12117	3.444	10140	932	11081	1036	1339241	134863	63.074	34.333	0	0	0
2	15	5	"rplE"	"STM3428"	8910	16370	120	1561	3576	6484	181	79	79	82	20	24	99	97	0	194	303	358	118	87	87	90	26	28	79	65	0	13.850	16.190	15.491	12.430	4.383	21.608	0.671	120	414	100	1589	3713	3.792	1482	107	3497	216	429103	36309	174.700	8.192	0	0	0
2	16	5	"rpmC"	"STM3432"	9080	16360	120	335	604	896	148	81	81	87	42	48	87	82	0	109	130	65	50	89	89	90	19	21	50	27	0	12.700	12.756	12.021	11.299	4.284	23.784	0.284	120	435	100	274	564	3.667	254	20	523	41	72432	15584	12.310	2.105	0	0	0
2	17	5	"rpsS"	"STM3436"	9270	16370	110	703	854	698	81	79	79	85	41	48	100	97	0	144	186	145	77	88	88	89	17	19	80	67	0	11.143	7.908	9.893	10.983	2.772	16.618	0.308	80	407	100	680	873	3.478	624	56	775	98	68325	14877	18.756	5.706	0	0	0
2	18	5	"rpsJ"	"STM3441"	9440	16370	110	298	1266	2176	171	77	77	82	25	30	100	97	0	147	302	433	143	88	88	91	23	25	81	61	0	3.746	5.556	4.576	5.210	4.857	24.121	0.079	80	413	100	280	1403	1.905	221	59	1189	214	101275	24163	47.360	9.174	0	0	0
2	19	5	""	"STM4463"	9620	16370	120	96	107	42	39	77	77	88	73	82	14	0	0	868	1091	860	78	89	89	110	179	162	89	82	0	0.024	0.030	0.033	0.030	3.701	0.024	0.041	120	466	100	798	1032	-5.358	19	779	30	1002	12883	130874	0.260	5.480	0	0	0
2	20	5	"pepA"	"STM4477"	9800	16370	120	1128	1395	1182	84	78	78	98	114	116	94	85	0	1006	1399	1189	84	89	89	97	53	54	95	91	0	1.145	1.005	0.998	1.044	2.842	1.016	0.526	120	456	100	1967	2627	0.195	1050	917	1317	1310	167458	167938	11.377	24.566	0	0	0
2	21	5	"iadA"	"STM4512"	9970	16370	110	380	606	676	111	74	74	90	98	108	77	60	0	2040	3181	3636	114	88	88	103	86	83	96	91	0	0.157	0.172	0.166	0.169	3.755	0.129	0.520	80	420	100	2258	3625	-2.673	306	1952	532	3093	48457	254447	5.265	35.791	0	0	0
2	22	5	""	"STM4551"	10170	16380	120	165	199	154	77	75	75	77	20	25	75	67	0	1985	2991	3476	116	88	88	99	79	79	95	92	0	0.047	0.043	0.049	0.047	4.297	0.031	0.494	120	433	100	1987	3027	-4.398	90	1897	124	2903	23903	358904	6.100	36.608	0	0	0
2	23	5	"yjjK"	"STM4581"	10330	16370	120	1519	2764	3335	120	75	75	76	16	21	100	100	0	854	1659	2038	122	87	87	92	38	41	96	90	0	1.883	1.711	1.510	1.761	3.809	2.224	0.348	120	418	100	2211	4261	0.913	1444	767	2689	1572	331729	199103	168.000	41.237	0	0	0
2	24	5	"gltS"	"STM3746"	10520	16380	120	1002	1851	2207	119	74	74	75	16	21	98	94	0	1957	3602	3852	106	87	87	90	15	16	99	99	0	0.496	0.506	0.469	0.535	4.681	0.385	0.335	120	549	100	2798	5292	-1.011	928	1870	1777	3515	222124	432299	111.000	234.133	0	0	0
2	1	6	"yhhY"	"STM3546"	6430	16530	120	151	170	109	64	77	77	88	57	64	57	23	0	849	931	637	68	93	93	97	24	24	97	94	0	0.098	0.111	0.098	0.116	3.350	0.083	0.263	120	555	100	830	931	-3.353	74	756	93	838	20453	111720	1.439	34.750	0	0	0
2	2	6	""	"STM0951"	6600	16530	120	170	206	242	117	75	75	79	32	40	86	65	0	1976	2233	1384	61	94	94	101	40	39	100	100	0	0.050	0.061	0.048	0.046	2.598	0.064	0.285	120	484	100	1977	2270	-4.308	95	1882	131	2139	24676	267999	3.969	53.300	0	0	0
2	3	6	"nanK"	"STM3336"	6780	16530	120	432	620	761	122	74	74	77	33	42	94	88	0	1692	2324	2566	110	93	93	97	27	27	95	94	0	0.224	0.245	0.234	0.259	3.437	0.229	0.633	120	436	100	1957	2777	-2.159	358	1599	546	2231	74430	278870	16.455	82.481	0	0	0
2	4	6	"yrbC"	"STM3310"	6960	16530	120	1411	1797	1678	93	75	75	84	53	63	99	97	0	1415	1644	1463	88	92	92	95	22	23	98	97	0	1.010	1.110	1.074	1.153	2.711	1.178	0.551	120	428	100	2659	3274	0.014	1336	1323	1722	1552	215582	197289	32.321	70.409	0	0	0
2	5	6	"greA"	"STM3299"	7140	16530	120	588	792	771	97	74	74	80	44	55	100	95	0	927	1302	1323	101	92	92	94	19	20	96	96	0	0.616	0.593	0.603	0.648	2.611	0.442	0.365	120	462	100	1349	1928	-0.700	514	835	718	1210	94990	156195	16.182	63.579	0	0	0
2	6	6	"rpsO"	"STM3283"	7320	16530	120	324	674	1031	152	73	73	77	21	27	95	94	0	234	385	451	117	89	89	92	18	19	90	86	0	1.731	2.030	1.788	1.905	3.791	3.658	0.270	120	467	100	396	897	0.792	251	145	601	296	80926	46177	28.429	16.278	0	0	0
2	7	6	"yghB"	"STM3162"	7490	16530	110	138	243	331	136	74	74	79	57	72	56	28	0	592	900	1196	132	88	88	95	73	76	91	90	0	0.127	0.208	0.174	0.161	2.840	0.186	0.419	80	405	100	568	981	-2.977	64	504	169	812	19418	71998	2.877	11.027	0	0	0
2	8	6	""	"STM3136"	7670	16540	120	390	464	317	68	75	75	80	54	67	93	85	0	2286	2780	2121	76	94	94	108	81	75	99	97	0	0.144	0.145	0.134	0.138	2.964	0.108	0.531	120	460	100	2507	3075	-2.799	315	2192	389	2686	55641	333599	7.111	32.988	0	0	0
2	9	6	"yggV"	"STM3103"	7840	16540	120	180	358	589	164	74	74	80	29	36	77	63	0	299	615	1016	165	98	98	119	185	155	53	35	0	0.527	0.549	0.499	0.509	4.005	0.495	0.594	120	478	100	307	801	-0.923	106	201	284	517	42969	73780	9.586	2.681	0	0	0
2	10	6	"sprT"	"STM3092"	8030	16540	110	135	177	125	70	72	72	79	35	44	73	47	0	582	732	624	85	92	92	98	27	27	97	96	0	0.129	0.164	0.145	0.140	2.981	0.097	0.269	80	409	100	553	745	-2.959	63	490	105	640	14170	58560	2.800	23.481	0	0	0
2	11	6	""	"STM3072"	8200	16530	110	114	165	170	103	72	72	79	32	40	62	36	0	861	1860	3235	173	95	95	105	49	46	95	88	0	0.055	0.053	0.068	0.062	2.640	0.040	0.540	80	429	100	808	1858	-4.189	42	766	93	1765	13164	148791	2.688	35.816	0	0	0
2	12	6	"ygfE"	"STM3060"	8380	16530	120	283	422	541	128	71	71	81	64	79	89	75	0	293	416	417	100	90	90	100	51	51	88	77	0	1.044	1.077	0.973	1.089	2.649	1.655	0.263	120	476	100	415	677	0.063	212	203	351	326	50589	49950	5.328	6.196	0	0	0
2	13	6	"ansA"	"STM1294"	8560	16540	110	500	582	397	68	70	70	81	68	83	98	95	0	1472	1765	1022	57	88	88	101	119	117	100	98	0	0.311	0.305	0.325	0.289	2.201	0.253	0.525	80	424	100	1814	2189	-1.686	430	1384	512	1677	46574	141200	7.368	13.983	0	0	0
2	14	6	"pfkB"	"STM1326"	8720	16530	110	275	534	753	141	72	72	76	31	40	92	85	0	378	611	821	134	87	87	94	82	87	87	68	0	0.698	0.882	0.726	0.767	3.201	0.860	0.676	80	376	100	494	986	-0.520	203	291	462	524	42701	48848	14.774	6.305	0	0	0
2	15	6	"ydiK"	"STM1364"	8910	16540	120	357	469	504	107	74	74	77	26	33	87	83	0	2280	3573	4370	122	89	89	96	76	79	95	93	0	0.129	0.113	0.105	0.104	3.530	0.095	0.672	120	464	100	2474	3879	-2.953	283	2191	395	3484	56293	428807	15.077	45.750	0	0	0
2	16	6	"cfa"	"STM1427"	9090	16530	120	671	882	949	107	75	75	78	21	26	94	92	0	975	1562	1765	112	89	89	91	22	24	96	94	0	0.673	0.548	0.563	0.534	3.840	0.427	0.466	120	439	100	1482	2280	-0.572	596	886	807	1473	105825	187481	38.286	66.864	0	0	0
2	17	6	"ydhM"	"STM1437"	9270	16540	120	152	189	159	84	75	75	82	32	39	75	56	0	1238	1606	1816	113	88	88	90	18	20	99	98	0	0.067	0.075	0.068	0.064	3.649	0.063	0.531	120	431	100	1227	1632	-3.901	77	1150	114	1518	22723	192731	3.344	84.222	0	0	0
2	18	6	"nth"	"STM1453"	9440	16540	120	416	551	459	83	78	78	85	33	38	98	90	0	1154	1496	1386	92	88	88	92	20	21	99	96	0	0.317	0.336	0.324	0.344	3.690	0.255	0.535	120	396	100	1404	1881	-1.657	338	1066	473	1408	66071	179488	14.121	70.200	0	0	0
2	19	6	"ugpA"	"STM3556"	9610	16540	120	232	333	315	94	82	82	93	89	95	66	38	0	1982	2577	2112	81	88	88	94	51	54	99	97	0	0.079	0.101	0.087	0.081	3.326	0.081	0.376	120	456	100	2044	2740	-3.658	150	1894	251	2489	40011	309187	2.697	48.686	0	0	0
2	20	6	"ftsY"	"STM3571"	9810	16550	120	1489	1773	1300	73	81	81	93	91	97	92	92	0	2935	3240	2055	63	87	87	93	52	55	99	99	0	0.494	0.537	0.514	0.452	2.994	0.495	0.582	120	433	100	4256	4845	-1.016	1408	2848	1692	3153	212777	388742	18.462	60.519	0	0	0
2	21	6	"zntA"	"STM3576"	9980	16540	120	792	982	696	70	77	77	80	19	23	99	95	0	6040	7372	4817	65	86	86	96	78	81	100	100	0	0.120	0.124	0.117	0.109	2.243	0.109	0.668	120	427	100	6669	8191	-3.058	715	5954	905	7286	117845	884636	47.474	93.282	0	0	0
2	22	6	"yhhT"	"STM3582"	10160	16550	120	251	265	165	62	75	75	77	18	23	90	86	0	3799	4358	2857	65	86	86	89	34	38	100	99	0	0.047	0.044	0.043	0.038	2.309	0.042	0.668	120	404	100	3889	4462	-4.399	176	3713	190	4272	31854	523009	10.444	125.559	0	0	0
2	23	6	"yhiN"	"STM3588"	10340	16550	120	463	518	388	74	72	72	74	17	22	94	90	0	2998	3625	2634	72	87	87	89	20	22	99	99	0	0.134	0.126	0.116	0.112	2.719	0.106	0.580	120	408	100	3302	3984	-2.896	391	2911	446	3538	62114	435009	26.118	176.800	0	0	0
2	24	6	""	"STM3598"	10510	16550	110	128	141	57	40	73	73	74	20	27	93	67	0	713	861	641	74	86	86	88	17	19	98	98	0	0.088	0.088	0.084	0.090	2.143	0.060	0.354	80	437	100	682	843	-3.511	55	627	68	775	11288	68876	3.350	45.471	0	0	0
2	1	7	""	"STM3799"	6420	16720	120	583	670	517	77	75	75	85	53	62	90	88	0	4300	4614	3434	74	96	96	106	50	47	98	98	0	0.121	0.132	0.113	0.119	2.759	0.109	0.603	120	635	100	4712	5113	-3.049	508	4204	595	4518	80369	553620	11.038	90.160	0	0	0
2	2	7	"yidE"	"STM3807"	6610	16730	110	231	268	208	77	72	72	90	256	284	17	6	0	3110	3678	2588	70	93	93	100	43	43	100	100	0	0.053	0.055	0.048	0.047	2.561	0.043	0.099	80	461	100	3176	3781	-4.246	159	3017	196	3585	21427	294260	0.695	83.209	0	0	0
2	3	7	"yidR"	"STM3811"	6780	16730	130	224	275	196	71	71	71	88	238	270	30	7	0	1067	1387	1120	80	89	89	92	19	20	100	100	0	0.156	0.157	0.150	0.158	3.498	0.116	0.137	120	541	100	1131	1502	-2.676	153	978	204	1298	33031	166453	0.786	68.158	0	0	0
2	4	7	"torD"	"STM3821"	6960	16730	120	98	108	40	37	73	73	78	33	42	41	10	0	2096	2321	1665	71	89	89	93	19	20	99	98	0	0.012	0.016	0.014	0.016	3.215	0.012	0.263	120	502	100	2032	2267	-6.327	25	2007	35	2232	12914	278471	0.909	117.263	0	0	0
2	5	7	"dgoT"	"STM3827"	7140	16730	110	109	112	33	29	74	74	80	47	58	31	3	0	3457	3487	1757	50	94	94	97	25	25	100	100	0	0.010	0.011	0.010	0.012	2.740	0.008	0.057	80	450	100	3398	3431	-6.586	35	3363	38	3393	8944	278924	0.681	135.600	0	0	0
2	6	7	"yidA"	"STM3831"	7320	16730	120	523	626	515	82	75	75	78	24	30	95	94	0	868	1109	913	82	90	90	93	18	19	99	99	0	0.576	0.541	0.465	0.536	2.845	0.398	0.327	120	495	100	1226	1570	-0.796	448	778	551	1019	75144	133063	22.833	56.444	0	0	0
2	7	7	"imp"	"STM0093"	7490	16720	120	6134	7054	5743	81	75	75	82	57	69	100	99	0	8277	8990	7240	80	92	92	99	72	72	93	93	0	0.740	0.784	0.784	0.955	3.741	0.765	0.783	120	506	100	14244	15877	-0.434	6059	8185	6979	8898	846536	1078742	122.316	123.486	0	0	0
2	8	7	"yabJ"	"STM0106"	7670	16730	110	236	276	172	62	74	74	78	26	33	86	83	0	2482	2846	2055	72	94	94	105	81	77	100	100	0	0.068	0.073	0.066	0.061	2.770	0.059	0.577	80	430	100	2550	2954	-3.882	162	2388	202	2752	22047	227705	7.615	33.840	0	0	0
2	9	7	"yabC"	"STM0120"	7840	16720	110	784	1273	1435	112	72	72	75	23	30	100	100	0	1288	2044	2188	107	92	92	98	26	26	100	100	0	0.595	0.615	0.577	0.627	2.193	0.572	0.614	80	425	100	1908	3153	-0.748	712	1196	1201	1952	101846	163495	52.087	74.846	0	0	0
2	10	7	"murD"	"STM0126"	8010	16720	130	470	658	590	89	71	71	78	34	43	98	95	0	1014	1342	1038	77	90	90	94	20	21	100	100	0	0.432	0.469	0.479	0.431	2.542	0.335	0.356	120	534	100	1323	1839	-1.212	399	924	587	1252	79004	160980	17.059	62.400	0	0	0
2	11	7	"yacA"	"STM0135"	8190	16720	120	441	651	758	116	71	71	75	29	38	94	92	0	601	922	1114	120	89	89	92	18	19	98	96	0	0.723	0.696	0.749	0.740	4.198	0.397	0.130	120	510	100	882	1413	-0.469	370	512	580	833	78068	110637	19.862	46.111	0	0	0
2	12	7	""	"STM0148"	8370	16720	110	143	178	204	114	69	69	72	23	31	91	71	0	2097	2394	1205	50	88	88	96	104	108	100	98	0	0.037	0.047	0.036	0.035	2.005	0.050	0.294	80	467	100	2083	2415	-4.763	74	2009	109	2306	14255	191514	4.609	22.096	0	0	0
2	13	7	""	"STM1547"	8560	16730	110	216	277	281	101	69	69	72	24	33	90	78	0	2290	2851	3124	109	88	88	96	107	111	100	100	0	0.067	0.075	0.075	0.070	2.680	0.053	0.420	80	441	100	2349	2971	-3.905	147	2202	208	2763	22195	228117	8.542	25.748	0	0	0
2	14	7	""	"STM1551"	8720	16720	120	107	141	120	85	70	70	73	21	28	68	43	0	281	416	521	125	88	88	94	69	73	78	60	0	0.192	0.216	0.211	0.208	3.181	0.198	0.697	120	528	100	230	399	-2.383	37	193	71	328	16869	49903	3.238	4.667	0	0	0
2	15	7	""	"STM1556"	8910	16720	110	159	178	95	53	71	71	73	15	20	98	95	0	4230	4417	1938	43	89	89	90	17	18	100	100	0	0.021	0.025	0.020	0.022	1.840	0.021	0.467	80	440	100	4229	4435	-5.556	88	4141	107	4328	14234	353338	7.000	254.529	0	0	0
2	16	7	""	"STM1562"	9080	16720	110	161	210	175	83	72	72	76	31	40	87	65	0	842	1408	1800	127	90	90	95	26	27	100	100	0	0.118	0.105	0.099	0.102	2.944	0.051	0.321	80	456	100	841	1456	-3.079	89	752	138	1318	16797	112636	4.323	50.500	0	0	0
2	17	7	"fdnI"	"STM1568"	9270	16730	120	208	314	329	104	77	77	83	39	46	78	58	0	1190	1526	1420	93	90	90	95	26	27	95	94	0	0.119	0.165	0.158	0.150	3.476	0.140	0.436	120	454	100	1231	1673	-3.070	131	1100	237	1436	37633	183073	5.923	55.038	0	0	0
2	18	7	"nmpC"	"STM1572"	9440	16720	120	5856	7201	6613	91	82	82	89	31	34	100	100	0	436	548	419	76	89	89	92	19	20	93	92	0	16.640	15.510	14.957	15.559	2.880	23.650	0.431	120	442	100	6121	7578	4.057	5774	347	7119	459	864084	65794	229.419	24.000	0	0	0
2	19	7	"sohB"	"STM1716"	9620	16730	110	1487	1665	1550	93	86	86	93	62	66	98	96	0	4281	4604	2947	64	90	90	92	20	21	100	100	0	0.334	0.350	0.324	0.339	1.993	0.337	0.615	80	436	100	5592	6093	-1.581	1401	4191	1579	4514	133190	368316	25.355	225.600	0	0	0
2	20	7	"ompW"	"STM1732"	9800	16730	120	2725	3049	2885	94	81	81	88	62	70	98	95	0	1199	1318	910	69	88	88	90	19	21	99	99	0	2.380	2.413	2.034	2.012	3.517	4.122	0.379	120	451	100	3755	4198	1.251	2644	1111	2968	1230	365875	158141	47.758	64.632	0	0	0
2	21	7	"yciU"	"STM1740"	9970	16730	120	170	390	711	182	75	75	77	21	27	84	65	0	299	662	1025	154	86	86	87	15	17	96	94	0	0.446	0.547	0.358	0.447	4.340	0.577	0.553	120	421	100	308	891	-1.165	95	213	315	576	46742	79432	14.905	38.333	0	0	0
2	22	7	"ychJ"	"STM1755"	10150	16730	120	370	504	472	93	73	73	75	17	22	99	96	0	667	933	927	99	85	85	87	15	17	97	97	0	0.510	0.508	0.565	0.526	3.751	0.368	0.386	120	452	100	879	1279	-0.971	297	582	431	848	60470	111966	25.235	56.400	0	0	0
2	23	7	"ychP"	"STM1768"	10330	16730	120	377	381	197	51	75	75	86	119	138	82	60	0	2848	2844	1293	45	86	86	90	40	44	100	99	0	0.109	0.111	0.102	0.106	2.217	0.097	0.622	120	416	100	3064	3064	-3.193	302	2762	306	2758	45662	341230	2.479	68.850	0	0	0
2	24	7	"ychH"	"STM1782"	10500	16730	130	147	311	499	160	76	76	96	249	259	17	10	0	198	410	703	171	86	86	94	90	95	61	30	0	0.634	0.725	0.716	0.734	4.082	0.481	0.188	120	603	100	183	559	-0.658	71	112	235	324	37326	49240	0.863	3.511	0	0	0
2	1	8	""	"STM2314"	6410	16920	110	3135	2968	854	28	74	74	79	24	30	100	100	0	7113	6863	1175	17	99	99	107	45	42	100	100	0	0.436	0.428	0.441	0.392	1.615	0.441	0.926	80	504	100	10075	9658	-1.196	3061	7014	2894	6764	237436	549020	120.375	150.133	0	0	0
2	2	8	"nuoK"	"STM2319"	6590	16920	110	1154	1546	1571	101	72	72	92	265	288	100	93	0	807	1084	1063	98	96	96	100	29	29	100	100	0	1.522	1.492	1.509	1.540	1.753	1.575	0.658	80	430	100	1793	2462	0.606	1082	711	1474	988	123706	86754	5.487	33.931	0	0	0
2	3	8	"yfbQ"	"STM2331"	6760	16920	120	1581	1362	665	48	70	70	89	251	282	88	80	0	6066	5024	2547	50	93	93	95	20	21	98	97	0	0.253	0.262	0.256	0.240	3.334	0.253	0.928	120	481	100	7484	6223	-1.983	1511	5973	1292	4931	163471	602867	5.072	246.450	0	0	0
2	4	8	"yfbU"	"STM2335"	6950	16910	110	1607	1630	551	33	71	71	75	19	25	100	100	0	2512	2426	915	37	92	92	95	21	22	100	100	0	0.635	0.668	0.650	0.680	1.404	0.624	0.830	80	401	100	3956	3893	-0.656	1536	2420	1559	2334	130398	194109	81.842	111.000	0	0	0
2	5	8	""	"STM2341"	7110	16910	110	1491	1542	798	51	75	75	85	52	61	100	100	0	5504	5630	2582	45	98	98	116	111	95	100	100	0	0.262	0.265	0.266	0.265	1.481	0.238	0.746	80	425	100	6822	6999	-1.933	1416	5406	1467	5532	123393	450416	28.019	49.676	0	0	0
2	6	8	""	"STM2346"	7290	16910	110	1587	1993	1846	92	77	77	82	29	35	100	100	0	2023	2523	2251	89	99	99	114	108	94	100	100	0	0.785	0.790	0.740	0.762	1.757	0.884	0.572	80	452	100	3434	4340	-0.350	1510	1924	1916	2424	159438	201801	65.897	22.306	0	0	0
2	7	8	""	"STM2530"	7480	16910	100	154	162	56	34	77	77	82	29	35	92	70	0	2985	3198	1263	39	94	94	98	25	25	100	100	0	0.027	0.027	0.025	0.025	1.824	0.023	0.409	80	414	100	2968	3189	-5.231	77	2891	85	3104	12931	255876	2.759	124.000	0	0	0
2	8	8	"nifS"	"STM2543"	7650	16900	110	4911	4875	1836	37	74	74	80	32	40	100	100	0	6381	6144	2515	40	94	94	100	48	48	100	100	0	0.769	0.794	0.782	0.857	1.584	0.739	0.899	80	443	100	11124	10851	-0.378	4837	6287	4801	6050	390012	491483	149.844	125.917	0	0	0
2	9	8	"glnB"	"STM2561"	7830	16910	110	860	1045	853	81	71	71	75	25	33	100	100	0	1268	1554	1150	74	92	92	97	43	44	100	100	0	0.671	0.666	0.683	0.647	1.819	0.662	0.755	80	490	100	1965	2436	-0.576	789	1176	974	1462	83608	124294	38.800	33.884	0	0	0
2	10	8	""	"STM2566"	8030	16900	110	108	123	52	42	69	69	70	18	25	76	53	0	291	398	299	75	90	90	91	14	15	100	95	0	0.194	0.175	0.158	0.184	2.828	0.130	0.449	80	450	100	240	362	-2.366	39	201	54	308	9801	31840	2.944	21.929	0	0	0
2	11	8	"gogB"	"STM2584"	8200	16900	110	727	690	179	25	69	69	70	16	22	100	100	0	8789	8547	2014	23	89	89	90	13	14	100	100	0	0.076	0.073	0.075	0.071	1.403	0.071	0.855	80	448	100	9358	9079	-3.725	658	8700	621	8458	55196	683732	38.750	650.538	0	0	0
2	12	8	""	"STM2591"	8380	16900	110	252	260	81	31	69	69	72	20	27	100	100	0	5269	5084	1812	35	88	88	90	18	20	100	100	0	0.035	0.038	0.037	0.038	1.390	0.035	0.805	80	478	100	5364	5187	-4.823	183	5181	191	4996	20811	406733	9.400	277.444	0	0	0
2	13	8	"yraR"	"STM3268"	8570	16900	110	270	292	130	44	71	71	76	24	31	98	98	0	2212	2340	1289	55	87	87	90	17	18	100	100	0	0.094	0.098	0.100	0.097	1.834	0.066	0.485	80	450	100	2324	2474	-3.417	199	2125	221	2253	23363	187205	9.000	132.353	0	0	0
2	14	8	"yhbV"	"STM3275"	8740	16910	110	398	383	113	29	70	70	73	22	30	97	93	0	7715	7547	1508	19	88	88	90	17	18	100	100	0	0.043	0.042	0.043	0.037	1.714	0.042	0.865	80	437	100	7955	7772	-4.539	328	7627	313	7459	30648	603788	14.091	438.647	0	0	0
2	15	8	"deaD"	"STM3280"	8910	16900	110	1354	1426	384	26	71	71	73	16	21	100	100	0	8445	8727	2372	27	89	89	94	36	38	100	100	0	0.154	0.157	0.150	0.158	1.354	0.144	0.870	80	448	100	9639	9993	-2.703	1283	8356	1355	8638	114119	698157	84.563	239.806	0	0	0
2	16	8	"argG"	"STM3290"	9090	16900	100	568	554	131	23	73	73	77	33	42	100	100	0	4835	4638	1083	23	91	91	97	40	41	100	100	0	0.104	0.106	0.105	0.105	1.304	0.101	0.892	80	397	100	5239	5028	-3.261	495	4744	481	4547	44315	371047	14.455	113.525	0	0	0
2	17	8	"ftsJ"	"STM3297"	9270	16900	120	2695	3298	2347	71	75	75	79	32	40	95	94	0	2803	3327	2352	70	93	93	98	23	23	97	96	0	0.967	0.997	0.977	0.986	3.368	0.998	0.773	120	471	100	5330	6457	-0.049	2620	2710	3223	3234	395792	399185	100.594	140.391	0	0	0
2	18	8	"ispB"	"STM3305"	9450	16900	110	4612	4467	911	20	76	76	79	18	22	100	100	0	7167	6707	1812	27	90	90	93	18	19	100	100	0	0.641	0.664	0.649	0.686	1.313	0.635	0.922	80	441	100	11613	11008	-0.642	4536	7077	4391	6617	357388	536569	243.778	367.444	0	0	0
2	19	8	"ybgL"	"STM0714"	9630	16910	110	611	697	384	55	76	76	79	17	21	100	100	0	4356	4628	2040	44	91	91	94	30	31	100	100	0	0.125	0.137	0.132	0.132	1.471	0.131	0.765	80	467	100	4800	5158	-2.995	535	4265	621	4537	55779	370278	36.353	151.133	0	0	0
2	20	8	""	"STM0720"	9810	16900	110	100	103	23	22	75	75	78	22	28	53	21	0	6878	6658	1437	21	91	91	92	18	19	100	100	0	0.004	0.004	0.004	0.003	2.548	0.004	0.235	80	441	100	6812	6595	-8.085	25	6787	28	6567	8224	532634	1.136	364.778	0	0	0
2	21	8	""	"STM0726"	9980	16900	110	255	263	60	22	74	74	76	22	28	100	100	0	10855	11400	2896	25	91	91	97	70	72	100	100	0	0.017	0.017	0.016	0.017	1.420	0.015	0.795	80	444	100	10945	11498	-5.894	181	10764	189	11309	21038	911982	8.500	161.471	0	0	0
2	22	8	"ybgT"	"STM0742"	10170	16910	110	175	213	160	75	75	75	77	20	25	83	73	0	199	235	189	80	89	89	97	72	74	63	35	0	0.909	0.945	1.000	0.953	3.250	0.785	0.499	80	433	100	210	284	-0.138	100	110	138	146	17068	18834	6.800	1.917	0	0	0
2	23	8	"tolB"	"STM0748"	10330	16900	110	13874	13562	2069	15	78	78	158	612	387	100	100	0	8986	8527	1916	22	89	89	177	672	379	97	97	0	1.551	1.598	1.550	1.689	1.596	1.573	0.921	80	453	100	22693	21922	0.633	13796	8897	13484	8438	1084997	682171	21.902	12.426	0	0	0
2	24	8	"pnuC"	"STM0757"	10530	16910	110	377	359	116	32	79	79	146	567	388	1	0	0	3792	3509	988	28	88	88	154	585	379	98	93	0	0.080	0.082	0.083	0.077	1.497	0.081	0.831	80	530	100	4002	3701	-3.636	298	3704	280	3421	28737	280692	0.376	5.735	0	0	0
2	1	9	"dacC"	"STM0863"	6410	17080	100	3629	3607	1078	29	74	74	79	28	35	100	100	0	9623	9102	2400	26	99	99	100	15	15	100	100	0	0.373	0.392	0.387	0.391	1.274	0.384	0.923	80	413	100	13079	12536	-1.422	3555	9524	3533	9003	288525	728152	126.000	600.133	0	0	0
2	2	9	"ybjM"	"STM0871"	6590	17080	100	425	412	112	27	73	73	77	22	28	100	100	0	3553	3459	980	28	100	100	101	17	16	100	100	0	0.102	0.101	0.102	0.099	1.500	0.093	0.827	80	405	100	3805	3698	-3.294	352	3453	339	3359	32980	276731	15.227	197.529	0	0	0
2	3	9	"potG"	"STM0878"	6780	17080	110	1086	1097	270	24	75	75	79	30	37	100	100	0	13251	13713	2137	15	100	100	101	20	19	100	100	0	0.077	0.075	0.075	0.073	1.267	0.074	0.749	80	430	100	14162	14635	-3.701	1011	13151	1022	13613	87779	1097016	33.933	680.600	0	0	0
2	4	9	"artQ"	"STM0889"	6960	17070	110	2392	2448	567	23	75	75	80	27	33	100	100	0	7972	8022	1605	20	98	98	101	21	20	100	100	0	0.294	0.299	0.298	0.299	1.173	0.288	0.908	80	472	100	10191	10297	-1.765	2317	7874	2373	7924	195824	641779	87.704	377.190	0	0	0
2	5	9	""	"STM0894"	7150	17070	110	102	108	29	26	76	76	82	33	40	41	7	0	2694	2832	836	29	103	103	120	112	93	100	100	0	0.010	0.012	0.010	0.010	2.393	0.008	0.112	80	406	100	2617	2761	-6.639	26	2591	32	2729	8637	226527	0.788	24.214	0	0	0
2	6	9	""	"STM0898"	7290	17080	110	129	139	36	25	75	75	80	28	35	88	47	0	9563	9306	2241	24	100	100	107	33	30	100	100	0	0.006	0.007	0.006	0.006	1.795	0.006	0.431	80	411	100	9517	9270	-7.453	54	9463	64	9206	11087	744477	2.107	278.758	0	0	0
2	7	9	""	"STM1033"	7480	17080	110	347	378	123	32	74	74	78	22	28	100	100	0	2285	2580	1108	42	99	99	104	30	28	100	100	0	0.125	0.123	0.123	0.122	1.431	0.104	0.780	80	456	100	2459	2785	-3.001	273	2186	304	2481	30201	206419	13.636	82.533	0	0	0
2	8	9	""	"STM1037"	7670	17070	110	522	517	97	18	74	74	79	29	36	100	100	0	4425	4312	902	20	101	101	108	50	46	100	100	0	0.104	0.105	0.103	0.105	1.236	0.100	0.886	80	492	100	4772	4654	-3.271	448	4324	443	4211	41366	344927	15.103	84.080	0	0	0
2	9	9	"yjaB"	"STM4181"	7860	17070	110	1488	1566	872	55	74	74	77	25	32	100	100	0	4220	4271	2109	49	99	99	103	28	27	100	100	0	0.343	0.358	0.341	0.357	1.484	0.326	0.755	80	435	100	5535	5664	-1.543	1414	4121	1492	4172	125291	341710	59.560	148.857	0	0	0
2	10	9	"yjbD"	"STM4194"	8030	17080	120	347	526	1207	229	72	72	76	27	35	88	86	0	1041	1245	1760	141	96	96	98	19	19	95	94	0	0.291	0.395	0.293	0.297	2.369	0.628	0.583	120	506	100	1220	1603	-1.781	275	945	454	1149	63071	149374	16.667	60.368	0	0	0
2	11	9	""	"STM4198"	8220	17080	110	172	173	39	22	70	70	71	20	28	97	93	0	4137	4088	983	24	93	93	95	15	15	100	100	0	0.025	0.026	0.024	0.024	1.490	0.025	0.767	80	436	100	4146	4098	-5.309	102	4044	103	3995	13852	327072	5.100	266.200	0	0	0
2	12	9	""	"STM4202"	8380	17070	110	90	96	40	41	68	68	71	21	29	50	15	0	2634	2693	669	24	91	91	93	15	16	100	100	0	0.009	0.011	0.009	0.008	2.807	0.009	0.131	80	439	100	2565	2630	-6.853	22	2543	28	2602	7712	215454	1.190	173.333	0	0	0
2	13	9	"pduF"	"STM2037"	8560	17070	110	402	406	62	15	71	71	76	25	32	100	100	0	11329	11075	1842	16	91	91	93	17	18	100	100	0	0.029	0.030	0.029	0.031	1.307	0.028	0.863	80	454	100	11569	11319	-5.085	331	11238	335	10984	32483	885995	13.200	646.000	0	0	0
2	14	9	"pduQ"	"STM2052"	8730	17080	100	178	181	47	25	72	72	76	24	31	95	93	0	9669	9577	1625	16	94	94	97	21	21	100	100	0	0.011	0.011	0.012	0.010	1.987	0.011	0.668	80	392	100	9681	9592	-6.497	106	9575	109	9483	14469	766125	4.375	451.429	0	0	0
2	15	9	"sspH2"	"STM2241"	8920	17080	120	708	664	215	32	72	72	75	23	30	95	93	0	14458	13185	4310	32	97	97	102	37	36	100	99	0	0.044	0.045	0.043	0.045	2.082	0.043	0.893	120	504	100	14997	13680	-4.497	636	14361	592	13088	79700	1582244	25.609	353.595	0	0	0
2	16	9	"btuF"	"STM0206"	9100	17080	120	784	727	211	29	73	73	77	25	32	94	94	0	5574	5136	1547	30	100	100	108	48	44	99	98	0	0.130	0.130	0.130	0.127	2.369	0.125	0.910	120	496	100	6185	5690	-2.945	711	5474	654	5036	87273	616371	26.000	104.750	0	0	0
2	17	9	"sitD"	"STM2864"	9280	17080	110	336	349	80	22	72	72	75	19	25	100	100	0	8022	8167	1199	14	100	100	116	110	94	100	100	0	0.033	0.034	0.033	0.034	1.305	0.031	0.793	80	427	100	8186	8344	-4.907	264	7922	277	8067	27955	653338	14.421	73.191	0	0	0
2	18	9	"yfjD"	"STM2679"	9450	17080	100	342	485	335	69	71	71	74	18	24	100	100	0	1920	2455	1876	76	95	95	110	111	100	100	100	0	0.148	0.175	0.156	0.167	1.933	0.148	0.692	80	408	100	2096	2774	-2.752	271	1825	414	2360	38773	196375	22.833	21.126	0	0	0
2	19	9	"psiB"	"PSLT069"	9620	17080	100	221	223	63	28	73	73	76	22	28	98	96	0	9501	8716	2456	28	92	92	104	82	78	100	100	0	0.016	0.017	0.017	0.017	1.466	0.016	0.795	80	418	100	9557	8774	-5.990	148	9409	150	8624	17812	697300	6.682	105.024	0	0	0
2	20	9	"traV"	"PSLT084"	9810	17090	100	110	120	48	40	73	73	76	22	28	63	41	0	2467	3600	3740	103	90	90	102	81	79	100	100	0	0.016	0.013	0.014	0.014	2.648	0.009	0.357	80	428	100	2414	3557	-6.005	37	2377	47	3510	9600	288020	2.000	43.185	0	0	0
2	21	9	"himD"	"STM0982"	9980	17080	110	1194	1525	1436	94	73	73	76	20	26	100	100	0	632	719	548	76	89	89	96	68	70	98	97	0	2.064	2.305	2.034	2.168	1.738	2.811	0.690	80	491	100	1664	2082	1.046	1121	543	1452	630	121987	57500	72.450	9.162	0	0	0
2	22	9	"dcuR"	"STM4303"	10170	17080	110	416	403	131	32	74	74	77	22	28	100	100	0	4906	4541	1720	37	88	88	91	20	21	100	100	0	0.071	0.074	0.073	0.074	1.645	0.066	0.804	80	477	100	5160	4782	-3.816	342	4818	329	4453	32243	363280	14.818	222.500	0	0	0
2	23	9	"phnA"	"STM4289"	10340	17090	110	596	616	300	48	76	76	85	143	168	96	80	0	1121	1087	437	40	87	87	123	451	366	88	61	0	0.503	0.540	0.557	0.509	1.674	0.526	0.703	80	466	100	1554	1540	-0.992	520	1034	540	1000	49282	86920	3.713	2.137	0	0	0
2	24	9	"melA"	"STM4298"	10520	17090	100	492	504	131	25	74	74	76	18	23	100	100	0	10745	11107	2602	23	87	87	91	28	30	100	100	0	0.039	0.039	0.038	0.038	1.374	0.037	0.872	80	464	100	11076	11450	-4.672	418	10658	430	11020	40287	888524	23.778	393.429	0	0	0
2	1	10	"lasT"	"STM4600"	6420	17240	100	478	463	123	26	75	75	78	22	28	100	98	0	3614	3533	981	27	98	98	101	21	20	100	100	0	0.115	0.113	0.114	0.110	1.340	0.111	0.941	80	459	100	3919	3823	-3.125	403	3516	388	3435	37047	282659	17.500	163.429	0	0	0
2	2	10	"dniR"	"STM0260"	6610	17250	110	10841	10018	2649	26	77	77	83	34	40	100	100	0	10837	10048	2062	20	100	100	104	36	34	100	100	0	1.003	0.999	1.026	0.960	1.433	1.020	0.952	80	466	100	21501	19889	0.004	10764	10737	9941	9948	801424	803857	292.206	276.222	0	0	0
2	3	10	""	"STM0277"	6780	17250	110	107	111	32	28	76	76	82	37	45	45	11	0	1363	1397	511	36	99	99	104	34	32	100	100	0	0.025	0.027	0.028	0.022	2.826	0.025	0.304	80	452	100	1295	1333	-5.350	31	1264	35	1298	8897	111749	0.784	38.029	0	0	0
2	4	10	""	"STM0286"	6960	17260	100	205	201	49	24	74	74	79	30	37	95	91	0	5216	5017	998	19	101	101	105	23	21	100	100	0	0.026	0.026	0.026	0.025	1.449	0.025	0.804	80	442	100	5246	5043	-5.287	131	5115	127	4916	16062	401373	4.067	213.565	0	0	0
2	5	10	""	"STM0294"	7140	17250	100	100	111	43	38	72	72	78	29	37	48	16	0	2234	2546	2055	80	104	104	108	23	21	100	100	0	0.013	0.016	0.017	0.014	2.650	0.012	0.215	80	420	100	2158	2481	-6.249	28	2130	39	2442	8880	203709	1.138	106.000	0	0	0
2	6	10	"yafH"	"STM0309"	7310	17250	100	938	920	284	30	74	74	84	70	83	98	95	0	4769	4722	1008	21	104	104	112	52	46	100	100	0	0.185	0.183	0.185	0.165	1.773	0.183	0.895	80	391	100	5529	5464	-2.433	864	4665	846	4618	73602	377725	11.943	88.654	0	0	0
2	7	10	"nagZ"	"STM1209"	7490	17250	120	3437	3271	1750	53	74	74	84	64	76	94	94	0	7610	7126	3603	50	103	103	114	58	50	98	97	0	0.448	0.455	0.444	0.411	2.465	0.447	0.898	120	512	100	10870	10220	-1.158	3363	7507	3197	7023	392546	855170	49.797	120.897	0	0	0
2	8	10	"ycfU"	"STM1217"	7670	17250	110	1023	1038	199	19	74	74	76	20	26	100	100	0	3899	3776	846	22	100	100	107	43	40	100	100	0	0.250	0.262	0.258	0.265	1.334	0.249	0.893	80	446	100	4748	4640	-2.001	949	3799	964	3676	83009	302094	48.100	85.326	0	0	0
2	9	10	"ycfC"	"STM1233"	7840	17250	100	161	177	80	45	74	74	77	23	29	96	80	0	364	411	203	49	97	97	100	27	27	100	98	0	0.326	0.328	0.318	0.297	1.972	0.292	0.571	80	441	100	354	417	-1.618	87	267	103	314	14134	32900	4.348	11.519	0	0	0
2	10	10	""	"STM1251"	8030	17250	110	1189	1169	244	20	74	74	80	31	38	100	100	0	4835	4653	1016	21	96	96	98	19	19	100	100	0	0.235	0.240	0.241	0.239	1.238	0.235	0.934	80	431	100	5854	5652	-2.088	1115	4739	1095	4557	93480	372213	35.129	239.737	0	0	0
2	11	10	"aadA"	"STM1264"	8200	17250	100	356	356	71	19	71	71	75	24	32	100	100	0	6907	6755	1143	16	94	94	96	18	18	100	100	0	0.042	0.043	0.044	0.042	1.218	0.042	0.891	80	409	100	7098	6946	-4.579	285	6813	285	6661	28499	540438	11.708	369.944	0	0	0
2	12	10	"yeaQ"	"STM1274"	8380	17250	110	495	554	320	57	71	71	75	22	29	100	100	0	1300	1356	668	49	94	94	97	17	17	100	100	0	0.352	0.383	0.375	0.375	1.488	0.366	0.749	80	480	100	1630	1745	-1.508	424	1206	483	1262	44353	108459	21.773	74.059	0	0	0
2	13	10	"fumA"	"STM1468"	8560	17250	110	10560	10227	2351	22	72	72	75	20	26	100	100	0	5073	4669	1193	25	94	94	96	16	16	100	100	0	2.106	2.220	2.181	2.293	1.305	2.227	0.931	80	480	100	15467	14730	1.075	10488	4979	10155	4575	818158	373533	507.600	285.813	0	0	0
2	14	10	"ompN"	"STM1473"	8740	17250	110	1352	1311	225	17	72	72	76	29	38	100	100	0	10159	9856	1765	17	96	96	99	24	24	100	100	0	0.127	0.127	0.130	0.127	1.223	0.122	0.938	80	465	100	11343	10999	-2.975	1280	10063	1239	9760	104876	788505	42.586	406.542	0	0	0
2	15	10	"ydgF"	"STM1482"	8910	17250	110	405	431	219	50	72	72	78	32	41	100	98	0	1707	1853	843	45	98	98	101	20	19	100	100	0	0.207	0.205	0.202	0.200	1.524	0.187	0.723	80	444	100	1942	2114	-2.273	333	1609	359	1755	34490	148200	11.031	87.600	0	0	0
2	16	10	"ynfK"	"STM1489"	9090	17260	100	792	815	150	18	71	71	76	27	35	100	100	0	8756	9030	1744	19	100	100	114	90	78	100	100	0	0.083	0.083	0.084	0.083	1.223	0.079	0.889	80	403	100	9377	9674	-3.586	721	8656	744	8930	65223	722383	27.370	99.067	0	0	0
2	17	10	""	"STM1498"	9270	17260	100	183	181	41	22	72	72	77	41	53	93	76	0	6275	6142	1294	21	100	100	117	104	88	100	100	0	0.018	0.018	0.018	0.017	1.549	0.017	0.747	80	430	100	6286	6151	-5.798	111	6175	109	6042	14466	491396	2.537	57.933	0	0	0
2	18	10	"ynfB"	"STM1503"	9460	17260	110	2818	2829	1322	46	72	72	78	35	44	100	100	0	2661	2786	1139	40	96	96	98	20	20	100	100	0	1.071	1.025	1.020	0.977	1.398	1.071	0.872	80	465	100	5311	5447	0.098	2746	2565	2757	2690	226329	222859	78.600	134.400	0	0	0
2	19	10	"virK"	"STM2781"	9620	17260	110	2963	2959	589	19	73	73	76	26	34	100	100	0	6226	6119	1242	20	92	92	95	25	26	100	100	0	0.471	0.479	0.485	0.479	1.170	0.470	0.954	80	439	100	9024	8913	-1.086	2890	6134	2886	6027	236708	489507	110.885	240.960	0	0	0
2	20	10	""	"STM2789"	9800	17260	110	1615	1649	218	13	73	73	77	33	42	100	100	0	9399	9511	1359	14	89	89	100	72	72	100	100	0	0.166	0.167	0.165	0.168	1.168	0.159	0.921	80	468	100	10852	10998	-2.594	1542	9310	1576	9422	131890	760847	47.636	130.708	0	0	0
2	21	10	"yqaE"	"STM2796"	9980	17270	110	123	144	86	59	71	71	73	16	21	90	75	0	286	348	230	66	87	87	95	61	64	98	87	0	0.261	0.280	0.268	0.237	2.324	0.252	0.533	80	478	100	251	334	-1.936	52	199	73	261	11527	27819	4.438	4.148	0	0	0
2	22	10	""	"STM4008"	10160	17270	110	1602	1598	470	29	72	72	74	17	22	100	100	0	3076	3159	749	23	86	86	88	17	19	100	100	0	0.512	0.497	0.508	0.482	1.293	0.499	0.926	80	465	100	4520	4599	-0.967	1530	2990	1526	3073	127807	252696	89.647	180.647	0	0	0
2	23	10	""	"STM4030"	10330	17260	110	300	414	386	93	74	74	76	18	23	100	98	0	1404	1932	1847	95	86	86	92	33	35	100	100	0	0.171	0.184	0.183	0.174	1.784	0.163	0.689	80	476	100	1544	2186	-2.544	226	1318	340	1846	33131	154563	18.778	55.758	0	0	0
2	24	10	""	"STM4044"	10530	17270	110	609	588	165	28	73	73	74	17	22	98	97	0	8866	8832	1475	16	88	88	93	31	33	100	100	0	0.061	0.059	0.060	0.052	2.020	0.059	0.877	80	533	100	9314	9259	-4.034	536	8778	515	8744	47029	706559	30.235	281.903	0	0	0
2	1	11	"yghJ"	"STM2941"	6420	17430	110	773	754	199	26	74	74	78	23	29	100	98	0	11523	11790	2005	17	98	98	103	29	28	100	100	0	0.061	0.058	0.059	0.053	1.660	0.059	0.925	80	536	100	12124	12372	-4.031	699	11425	680	11692	60324	943164	29.391	403.000	0	0	0
2	2	11	""	"STM2950"	6600	17430	110	738	761	132	17	77	77	82	33	40	100	100	0	12416	12626	2107	16	98	98	119	129	108	100	100	0	0.054	0.055	0.053	0.055	1.215	0.053	0.930	80	480	100	12979	13212	-4.220	661	12318	684	12528	60900	1010110	20.576	96.953	0	0	0
2	3	11	"ygcA"	"STM2957"	6780	17430	100	1807	1822	292	16	78	78	82	29	35	100	100	0	7980	7908	1192	15	96	96	113	131	115	100	100	0	0.219	0.223	0.219	0.223	1.179	0.216	0.927	80	432	100	9613	9556	-2.189	1729	7884	1744	7812	145720	632612	60.000	59.504	0	0	0
2	4	11	"sdaB"	"STM2971"	6960	17440	110	6161	5770	2057	35	76	76	84	33	39	100	100	0	4190	4044	991	24	100	100	105	27	25	100	100	0	1.488	1.444	1.511	1.308	1.828	1.562	0.867	80	453	100	10175	9638	0.573	6085	4090	5694	3944	461576	323551	172.303	145.889	0	0	0
2	5	11	"fucP"	"STM2975"	7130	17430	100	151	152	40	26	74	74	83	34	40	90	58	0	4455	4160	1259	30	106	106	109	26	23	100	100	0	0.018	0.019	0.018	0.017	1.813	0.017	0.455	80	420	100	4426	4132	-5.820	77	4349	78	4054	12174	332834	2.029	155.808	0	0	0
2	6	11	"fucR"	"STM2979"	7310	17430	110	1917	1928	291	15	77	77	90	71	78	100	100	0	9886	9692	2245	23	106	106	133	180	135	100	100	0	0.188	0.193	0.189	0.201	1.430	0.180	0.923	80	452	100	11620	11437	-2.410	1840	9780	1851	9586	154252	775339	25.887	53.106	0	0	0
2	7	11	""	"STM3160"	7480	17430	110	107	169	248	146	74	74	87	74	85	22	8	0	837	1047	945	90	101	101	129	182	141	100	87	0	0.045	0.100	0.053	0.054	3.138	0.124	0.078	80	447	100	769	1041	-4.479	33	736	95	946	13540	83760	1.108	5.044	0	0	0
2	8	11	""	"STM3169"	7660	17430	100	212	213	57	26	71	71	76	35	46	98	92	0	5910	5724	1541	26	96	96	106	59	55	100	100	0	0.024	0.025	0.025	0.024	1.391	0.024	0.668	80	439	100	5955	5770	-5.366	141	5814	142	5628	17001	457892	3.914	95.220	0	0	0
2	9	11	"ygiX"	"STM3177"	7860	17440	110	397	405	109	26	72	72	76	26	34	100	98	0	3750	3764	1128	29	94	94	101	46	45	100	100	0	0.089	0.091	0.091	0.089	1.312	0.085	0.811	80	469	100	3981	4003	-3.492	325	3656	333	3670	32383	301095	12.654	79.630	0	0	0
2	10	11	"clpB"	"STM2660"	8020	17420	110	16846	17429	2670	15	74	74	82	53	64	100	100	0	17161	16625	4521	27	94	94	109	136	124	100	100	0	0.983	1.050	0.983	1.161	1.802	0.989	0.913	80	441	100	33839	33886	-0.025	16772	17067	17355	16531	1394355	1329991	327.302	121.441	0	0	0
2	11	11	"yfiN"	"STM2672"	8200	17430	100	1071	1085	152	14	74	74	80	52	65	100	100	0	13609	13733	1464	10	92	92	107	139	129	100	100	0	0.074	0.074	0.073	0.074	1.124	0.073	0.936	80	420	100	14514	14652	-3.761	997	13517	1011	13641	86830	1098644	19.327	98.029	0	0	0
2	12	11	"recN"	"STM2684"	8370	17430	100	3642	3578	561	15	72	72	75	19	25	100	100	0	10635	10501	1608	15	92	92	94	15	15	100	100	0	0.339	0.337	0.336	0.337	1.189	0.323	0.923	80	418	100	14113	13915	-1.562	3570	10543	3506	10409	286233	840101	184.368	693.800	0	0	0
2	13	11	"cueR"	"STM0499"	8560	17430	100	1146	1239	551	44	71	71	74	21	28	100	100	0	2487	2517	946	37	93	93	101	53	52	100	100	0	0.449	0.482	0.492	0.499	1.491	0.474	0.847	80	452	100	3469	3592	-1.155	1075	2394	1168	2424	99146	201367	55.476	45.585	0	0	0
2	14	11	""	"STM0509"	8750	17440	110	783	819	292	35	71	71	74	23	31	100	98	0	11566	11251	2744	24	93	93	100	52	52	100	100	0	0.062	0.067	0.061	0.064	1.650	0.062	0.774	80	461	100	12185	11906	-4.010	712	11473	748	11158	65559	900051	32.391	214.442	0	0	0
2	15	11	"gcl"	"STM0517"	8910	17440	100	274	267	87	32	72	72	75	19	25	92	90	0	9021	7977	2560	32	94	94	98	31	31	100	100	0	0.023	0.025	0.024	0.022	1.746	0.025	0.833	80	384	100	9129	8078	-5.466	202	8927	195	7883	21390	638170	10.105	254.161	0	0	0
2	16	11	"ybbV"	"STM0521"	9090	17430	110	81	89	40	44	74	74	78	40	51	10	2	0	1609	1677	790	47	95	95	100	43	43	100	100	0	0.005	0.009	0.010	0.009	3.446	0.007	0.040	80	466	100	1521	1597	-7.757	7	1514	15	1582	7158	134172	0.275	36.674	0	0	0
2	17	11	"ylbA"	"STM0526"	9270	17430	110	1282	1306	314	24	71	71	76	43	56	100	100	0	7458	7539	1266	16	96	96	101	44	43	100	100	0	0.164	0.166	0.166	0.164	1.203	0.162	0.919	80	453	100	8573	8678	-2.604	1211	7362	1235	7443	104484	603124	28.605	169.045	0	0	0
2	18	11	"purE"	"STM0534"	9440	17440	100	4800	4752	1703	35	72	72	80	46	57	100	100	0	3199	3110	1052	33	97	97	104	51	49	100	100	0	1.524	1.553	1.484	1.547	1.385	1.579	0.927	80	418	100	7830	7693	0.608	4728	3102	4680	3013	380125	248807	101.565	58.941	0	0	0
2	19	11	"ygaM"	"STM2802"	9630	17430	110	2533	2692	1306	48	72	72	81	49	60	100	100	0	1624	1634	629	38	95	95	115	165	143	100	98	0	1.610	1.702	1.668	1.708	1.387	1.857	0.820	80	491	100	3990	4159	0.687	2461	1529	2620	1539	215369	130695	53.286	9.206	0	0	0
2	20	11	"yeiA"	"STM2187"	9820	17440	110	970	987	198	20	73	73	79	38	48	100	100	0	10638	10895	1405	12	92	92	116	174	150	100	100	0	0.085	0.085	0.084	0.082	1.345	0.083	0.890	80	454	100	11443	11717	-3.555	897	10546	914	10803	78970	871617	23.895	61.948	0	0	0
2	21	11	""	"STM2196"	9980	17440	110	485	518	125	24	72	72	74	17	22	100	100	0	11284	11892	2304	19	92	92	94	21	22	100	100	0	0.037	0.038	0.036	0.037	1.261	0.037	0.897	80	438	100	11605	12246	-4.760	413	11192	446	11800	41439	951332	26.118	561.810	0	0	0
2	22	11	"bcr"	"STM2221"	10160	17440	110	1252	1278	215	16	72	72	74	17	22	100	100	0	12819	12793	2830	22	90	90	102	88	86	100	100	0	0.093	0.095	0.094	0.097	1.298	0.089	0.916	80	452	100	13909	13909	-3.431	1180	12729	1206	12703	102261	1023435	70.824	144.216	0	0	0
2	23	11	"yejK"	"STM2226"	10340	17440	100	2426	2400	651	27	73	73	75	19	25	100	100	0	5752	5637	1431	25	87	87	99	89	89	100	100	0	0.415	0.419	0.409	0.417	1.275	0.410	0.930	80	432	100	8018	7877	-1.268	2353	5665	2327	5550	191976	450942	122.368	62.225	0	0	0
2	24	11	""	"STM2236"	10520	17440	100	281	306	178	58	72	72	75	22	29	96	92	0	4814	4830	1710	35	87	87	89	17	19	100	100	0	0.044	0.049	0.045	0.041	1.791	0.050	0.686	80	452	100	4936	4977	-4.499	209	4727	234	4743	24470	386392	10.500	278.882	0	0	0
2	1	12	"phoP"	"STM1231"	6410	17610	100	6195	6006	1678	27	79	79	87	36	41	100	100	0	2638	2617	607	23	95	95	105	40	38	100	100	0	2.405	2.350	2.306	2.336	1.270	2.465	0.914	80	462	100	8659	8449	1.266	6116	2543	5927	2522	480485	209370	164.417	62.800	0	0	0
2	2	12	"phoP"	"STM1231"	6600	17610	110	8934	8403	2394	28	76	76	85	86	101	100	100	0	4270	4048	883	21	90	90	100	61	61	100	100	0	2.119	2.104	2.147	2.016	1.435	2.188	0.940	80	465	100	13038	12285	1.083	8858	4180	8327	3958	672271	323801	96.721	64.721	0	0	0
2	3	12	"phoP"	"STM1231"	6770	17610	100	7394	7176	1191	16	76	76	80	27	33	100	100	0	3239	3055	535	17	90	90	91	17	18	100	100	0	2.324	2.395	2.398	2.409	1.215	2.473	0.923	80	418	100	10467	10065	1.217	7318	3149	7100	2965	574057	244382	262.815	174.353	0	0	0
2	4	12	"phoQ"	"STM1230"	6960	17610	100	2778	2698	1023	37	75	75	83	30	36	100	100	0	4651	4349	1398	32	93	93	97	26	26	100	100	0	0.593	0.616	0.628	0.579	1.613	0.622	0.938	80	418	100	7261	6879	-0.754	2703	4558	2623	4256	215869	347934	87.167	163.538	0	0	0
2	5	12	"phoQ"	"STM1230"	7140	17610	110	5030	4778	1197	25	76	76	86	44	51	100	100	0	8604	8581	1082	12	97	97	103	35	33	100	100	0	0.582	0.554	0.571	0.515	1.665	0.558	0.894	80	454	100	13461	13186	-0.780	4954	8507	4702	8484	382235	686518	106.636	242.229	0	0	0
2	6	12	"hupA"	"STM4170"	7310	17600	100	4858	5253	2246	42	74	74	79	25	31	100	100	0	678	720	317	44	97	97	112	163	145	98	87	0	8.234	8.313	8.494	8.741	1.508	8.981	0.780	80	410	100	5365	5802	3.042	4784	581	5179	623	420205	57582	206.960	3.730	0	0	0
2	7	12	"sopB"	"STM1091"	7480	17610	100	6604	6268	1568	25	72	72	76	29	38	100	100	0	16307	15831	3070	19	93	93	94	16	17	100	100	0	0.403	0.394	0.399	0.381	1.347	0.389	0.925	80	418	100	22746	21934	-1.312	6532	16214	6196	15738	501425	1266510	213.517	983.563	0	0	0
2	8	12	"pipC"	"STM0375"	7670	17600	100	659	662	162	24	72	72	80	46	57	100	100	0	1402	1330	426	32	93	93	96	28	29	100	100	0	0.448	0.477	0.478	0.500	1.526	0.436	0.858	80	414	100	1896	1827	-1.157	587	1309	590	1237	52975	106361	12.652	44.071	0	0	0
2	9	12	"pipC"	"STM0375"	7850	17620	130	669	645	157	24	73	73	79	30	37	100	100	0	2068	1944	431	22	92	92	99	43	43	100	100	0	0.302	0.309	0.313	0.304	1.317	0.300	0.914	120	532	100	2572	2424	-1.729	596	1976	572	1852	77402	233319	18.867	42.907	0	0	0
2	10	12	"pipC"	"STM0375"	8020	17600	110	681	675	173	25	75	75	83	44	53	100	100	0	2055	1978	571	28	92	92	103	118	114	100	98	0	0.309	0.318	0.304	0.332	1.522	0.299	0.877	80	459	100	2569	2486	-1.696	606	1963	600	1886	53994	158268	13.455	15.890	0	0	0
2	11	12	"ssrB"	"STM1391"	8200	17610	100	317	321	79	24	72	72	74	21	28	100	100	0	4150	4171	767	18	92	92	93	15	16	100	100	0	0.060	0.061	0.059	0.058	1.416	0.059	0.809	80	420	100	4303	4328	-4.050	245	4058	249	4079	25672	333684	11.762	271.867	0	0	0
2	12	12	"ssrB"	"STM1391"	8370	17600	100	375	376	85	22	70	70	72	18	25	100	100	0	4980	4799	1035	21	91	91	93	21	22	100	100	0	0.062	0.065	0.063	0.064	1.318	0.063	0.897	80	450	100	5194	5014	-4.003	305	4889	306	4708	30041	383937	16.889	224.095	0	0	0
2	13	12	"lrp"	"STM0959"	8560	17610	100	3079	2919	967	33	71	71	74	21	28	100	100	0	1930	1886	491	26	91	91	92	14	15	100	100	0	1.636	1.587	1.601	1.509	1.523	1.653	0.921	80	430	100	4847	4643	0.710	3008	1839	2848	1795	233548	150913	135.476	128.143	0	0	0
2	14	12	"lrp"	"STM0959"	8730	17610	100	7410	7181	1404	19	72	72	76	28	36	100	100	0	4430	4447	663	14	92	92	93	14	15	100	100	0	1.692	1.632	1.664	1.615	1.213	1.695	0.916	80	391	100	11676	11464	0.758	7338	4338	7109	4355	574511	355742	253.750	311.000	0	0	0
2	15	12	"gyrA"	"STM2272"	8910	17610	120	17911	15289	5703	37	74	74	77	23	29	100	99	0	15209	13018	4784	36	90	90	92	15	16	100	98	0	1.180	1.177	1.179	1.190	3.313	1.187	0.923	120	500	100	32956	28143	0.239	17837	15119	15215	12928	1834698	1562103	661.391	861.733	0	0	0
2	16	12	"gyrA"	"STM2272"	9090	17610	110	4637	4586	1476	32	76	76	79	20	25	100	100	0	4773	4613	1164	25	92	92	93	14	15	100	100	0	0.974	0.998	1.002	0.958	1.335	1.024	0.947	80	460	100	9242	9031	-0.037	4561	4681	4510	4521	366919	369031	225.350	322.857	0	0	0
2	17	12	"gyrA"	"STM2272"	9270	17610	100	2432	2328	609	26	74	74	77	19	24	100	100	0	2324	2280	408	17	93	93	95	19	20	100	100	0	1.057	1.031	1.049	0.968	1.656	1.055	0.904	80	432	100	4589	4441	0.080	2358	2231	2254	2187	186276	182378	118.474	115.000	0	0	0
2	18	12	"csrA"	"STM2826"	9450	17610	100	1540	1500	432	28	72	72	74	18	24	100	100	0	435	435	90	20	93	93	95	17	17	100	100	0	4.292	4.175	4.541	4.048	1.491	4.584	0.833	80	408	100	1810	1770	2.102	1468	342	1428	342	120036	34833	79.222	20.000	0	0	0
2	19	12	"crp"	"STM3466"	9620	17610	110	4324	4101	959	23	70	70	74	23	31	100	100	0	2242	2138	633	29	92	92	95	16	16	100	100	0	1.979	1.970	1.934	2.073	1.417	1.954	0.927	80	452	100	6404	6077	0.984	4254	2150	4031	2046	328044	171057	175.087	127.688	0	0	0
2	20	12	"yhhP"	"STM3578"	9790	17610	100	209	227	94	41	72	72	76	23	30	100	97	0	971	1033	534	51	93	93	97	39	40	100	100	0	0.156	0.165	0.155	0.167	1.755	0.132	0.572	80	420	100	1015	1095	-2.680	137	878	155	940	18155	82604	6.565	24.000	0	0	0
2	21	12	"yhhP"	"STM3578"	9980	17620	100	268	279	82	29	71	71	75	26	34	100	98	0	1424	1502	523	34	92	92	93	16	17	100	100	0	0.148	0.148	0.154	0.143	1.601	0.121	0.631	80	430	100	1529	1618	-2.757	197	1332	208	1410	22283	120196	7.846	88.063	0	0	0
2	22	12	"topA"	"STM1714"	10160	17610	110	2501	2462	545	22	72	72	75	38	50	100	100	0	7085	6452	1968	30	91	91	95	46	48	100	100	0	0.347	0.376	0.374	0.394	1.328	0.353	0.936	80	466	100	9423	8751	-1.526	2429	6994	2390	6361	196931	516145	62.816	138.196	0	0	0
2	23	12	"topA"	"STM1714"	10340	17620	110	727	814	395	48	71	71	79	70	88	97	97	0	1816	2115	1073	50	87	87	90	28	31	100	100	0	0.379	0.366	0.367	0.355	2.020	0.305	0.570	80	453	100	2385	2771	-1.398	656	1729	743	2028	65101	169205	10.500	72.321	0	0	0
2	24	12	"topA"	"STM1714"	10510	17620	110	435	540	448	82	72	72	76	57	75	93	92	0	1221	1462	921	62	84	84	87	19	21	100	100	0	0.319	0.340	0.351	0.291	2.139	0.348	0.593	80	496	100	1500	1846	-1.647	363	1137	468	1378	43233	116934	8.140	72.368	0	0	0
2	1	13	"ctrl-buffer"	"ctrl-buffer"	6410	17780	100	67	76	49	64	74	74	83	84	101	2	1	0	87	102	58	56	85	85	97	68	70	7	2	0	-3.500	0.118	1.450	1.224	3.995	0.371	0.026	80	471	100	-5	19	Error	-7	2	2	17	6087	8170	-0.083	0.074	-50	0	0
2	2	13	"ctrl-buffer"	"ctrl-buffer"	6590	17780	100	69	74	23	31	71	71	80	87	108	1	0	0	86	88	19	21	80	80	83	29	34	11	2	0	-0.333	0.375	1.100	1.213	3.648	3.350	0.718	80	430	100	4	11	Error	-2	6	3	8	5918	7061	-0.069	0.172	-50	0	0
2	3	13	"ctrl-buffer"	"ctrl-buffer"	6770	17780	100	70	72	18	25	73	73	75	25	33	5	2	0	88	91	18	19	84	84	84	14	16	30	12	0	-0.750	-0.143	1.167	1.458	3.924	10.018	0.007	80	420	100	1	6	Error	-3	4	-1	7	5773	7279	-0.120	0.500	-50	0	0
2	4	13	"ctrl-buffer"	"ctrl-buffer"	6950	17780	100	72	79	33	41	73	73	76	24	31	11	7	0	99	104	19	18	85	85	88	20	22	38	10	0	-0.071	0.316	1.000	0.958	4.520	7.368	0.004	80	438	100	13	25	Error	-1	14	6	19	6352	8310	0.125	0.800	-50	0	0
2	5	13	"ctrl-buffer"	"ctrl-buffer"	7130	17780	100	64	71	34	47	73	73	79	38	48	6	3	0	91	94	18	19	87	87	92	33	35	7	1	0	-2.250	-0.286	1.429	1.199	4.614	3.676	0.026	80	466	100	-5	5	Error	-9	4	-2	7	5699	7535	-0.211	0.061	-50	0	0
2	6	13	"ctrl-buffer"	"ctrl-buffer"	7310	17760	40	87	105	64	60	71	71	74	20	27	33	16	0	135	157	58	36	93	93	98	29	29	58	41	0	0.381	0.531	0.408	0.477	5.943	0.251	0.000	12	68	100	58	98	-1.392	16	42	34	64	1261	1888	1.550	2.034	0	0	0
2	7	13	"ctrl-buffer"	"ctrl-buffer"	7480	17780	100	69	71	15	21	71	71	74	21	28	11	2	0	101	107	29	27	89	89	91	15	16	42	20	0	-0.167	0.000	0.611	0.601	4.370	4.566	0.013	80	453	100	10	18	Error	-2	12	0	18	5711	8520	-0.143	1.067	-50	0	0
2	8	13	"ctrl-buffer"	"ctrl-buffer"	7660	17780	100	68	72	21	29	72	72	78	44	56	3	0	0	95	102	27	26	90	90	92	15	16	30	18	0	-0.800	0.000	0.875	0.969	4.789	36.762	0.000	80	432	100	1	12	Error	-4	5	0	12	5763	8133	-0.136	0.667	-50	0	0
2	9	13	"ctrl-buffer"	"ctrl-buffer"	7840	17780	100	72	76	22	28	72	72	76	25	32	12	5	0	107	110	26	23	89	89	94	31	32	26	3	0	0.000	0.190	0.867	0.721	3.662	0.128	0.002	80	396	100	18	25	Error	0	18	4	21	6051	8762	0.000	0.516	-50	0	0
2	10	13	"ctrl-buffer"	"ctrl-buffer"	8020	17790	100	71	77	23	29	71	71	77	32	41	8	3	0	99	109	47	43	90	90	92	17	18	33	15	0	0.000	0.316	0.857	1.025	4.725	0.419	0.037	80	430	100	9	25	Error	0	9	6	19	6131	8750	0.000	1.000	-50	0	0
2	11	13	"ctrl-buffer"	"ctrl-buffer"	8200	17790	100	70	74	26	35	70	70	76	39	51	5	3	0	101	104	22	21	90	90	92	15	16	38	16	0	0.000	0.286	1.081	0.990	3.805	9.224	0.005	80	456	100	11	18	Error	0	11	4	14	5949	8303	-0.051	0.800	-50	0	0
2	12	13	"ctrl-buffer"	"ctrl-buffer"	8370	17820	40	72	87	46	52	70	70	70	16	22	16	8	0	137	134	33	24	91	91	93	17	18	75	58	0	0.043	0.395	0.268	0.347	4.580	1.171	0.027	12	68	100	48	60	-4.524	2	46	17	43	1038	1612	1.063	2.412	0	0	0
2	13	13	"ctrl-buffer"	"ctrl-buffer"	8550	17790	100	70	72	21	29	70	70	74	23	31	15	5	0	99	103	23	22	91	91	92	15	16	28	15	0	0.000	0.167	1.273	0.914	4.898	5.457	0.009	80	461	100	8	14	Error	0	8	2	12	5752	8232	-0.087	0.733	-50	0	0
2	14	13	"ctrl-buffer"	"ctrl-buffer"	8730	17790	100	66	73	24	32	71	71	74	25	33	10	6	0	105	114	40	35	92	92	93	14	15	43	27	0	-0.385	0.091	1.000	0.951	4.056	3.457	0.002	80	432	100	8	24	Error	-5	13	2	22	5848	9094	-0.040	1.500	-50	0	0
2	15	13	"ctrl-buffer"	"ctrl-buffer"	8910	17790	100	67	69	21	30	71	71	72	17	23	7	3	0	100	103	18	17	88	88	90	14	15	40	18	0	-0.333	-0.133	0.543	0.604	5.593	19.886	0.000	80	414	100	8	13	Error	-4	12	-2	15	5547	8205	-0.176	0.929	-50	0	0
2	16	13	"ctrl-buffer"	"ctrl-buffer"	9090	17790	100	67	70	15	21	72	72	75	22	29	7	0	0	99	105	23	21	89	89	90	16	17	40	20	0	-0.500	-0.125	0.783	0.869	3.796	0.955	0.007	80	420	100	5	14	Error	-5	10	-2	16	5612	8370	-0.227	0.938	-50	0	0
2	17	13	"ctrl-buffer"	"ctrl-buffer"	9260	17790	100	73	76	22	28	72	72	76	22	28	12	5	0	107	112	24	21	91	91	94	17	18	47	27	0	0.063	0.190	1.125	0.856	4.360	5.501	0.015	80	452	100	17	25	-4.000	1	16	4	21	6114	8933	0.000	1.059	-50	0	0
2	18	13	"ctrl-buffer"	"ctrl-buffer"	9440	17790	100	71	73	18	24	71	71	73	22	30	16	3	0	103	105	18	17	90	90	92	15	16	43	23	0	0.000	0.133	0.806	0.914	4.162	1.715	0.021	80	432	100	13	17	Error	0	13	2	15	5855	8384	0.000	0.867	-50	0	0
2	19	13	"ctrl-buffer"	"ctrl-buffer"	9620	17790	100	75	84	36	42	71	71	73	22	30	20	10	0	103	104	23	22	89	89	91	15	16	46	16	0	0.286	0.867	0.714	0.736	4.392	8.639	0.004	80	460	100	18	28	-1.807	4	14	13	15	6692	8289	0.500	0.867	-50	0	0
2	20	13	"ctrl-buffer"	"ctrl-buffer"	9800	17790	100	66	70	19	27	72	72	74	17	22	11	3	0	102	107	27	25	90	90	90	15	16	43	17	0	-0.500	-0.118	0.649	0.816	4.133	0.181	0.007	80	432	100	6	15	Error	-6	12	-2	17	5638	8553	-0.235	1.133	-50	0	0
2	21	13	"ctrl-buffer"	"ctrl-buffer"	9980	17790	100	69	69	16	23	69	69	71	17	23	15	2	0	98	104	23	22	89	89	90	15	16	42	13	0	0.000	0.000	0.531	0.534	4.481	0.213	0.001	80	420	100	9	15	Error	0	9	0	15	5550	8303	-0.118	0.933	-50	0	0
2	22	13	"ctrl-buffer"	"ctrl-buffer"	10160	17790	100	69	69	16	23	69	69	72	25	34	5	0	0	94	98	27	27	89	89	90	16	17	22	10	0	0.000	0.000	0.861	0.780	3.012	0.788	0.012	80	420	100	5	9	Error	0	5	0	9	5557	7869	-0.120	0.500	-50	0	0
2	23	13	"ctrl-buffer"	"ctrl-buffer"	10330	17790	100	70	78	37	47	70	70	76	65	85	3	3	0	95	100	20	20	87	87	88	16	18	38	15	0	0.000	0.615	0.984	1.245	3.600	11.984	0.017	80	408	100	8	21	Error	0	8	8	13	6220	7978	0.031	0.750	-50	0	0
2	24	13	"ctrl-buffer"	"ctrl-buffer"	10510	17790	100	68	70	15	21	69	69	76	61	80	0	0	0	93	96	19	19	84	84	86	20	23	23	7	0	-0.111	0.083	1.125	0.920	4.225	0.320	0.009	80	452	100	8	13	Error	-1	9	1	12	5571	7714	-0.098	0.500	-50	0	0
2	1	14	"malY"	"STM1464"	6420	17980	110	92	93	19	20	70	70	75	28	37	33	6	0	411	425	135	31	78	78	82	51	62	100	97	0	0.066	0.066	0.069	0.061	2.663	0.052	0.138	80	590	100	355	370	-3.920	22	333	23	347	7428	34033	0.643	6.725	0	0	0
2	2	14	""	"STM1865"	6600	17970	110	130	140	50	35	71	71	74	24	32	83	61	0	578	631	308	48	78	78	79	15	18	100	100	0	0.118	0.125	0.126	0.107	2.378	0.109	0.509	80	509	100	559	622	-3.083	59	500	69	553	11237	50478	2.750	36.800	0	0	0
2	3	14	"yheU"	"STM3463"	6760	17960	110	315	345	137	39	71	71	74	23	31	100	100	0	994	978	241	24	81	81	83	17	20	100	100	0	0.267	0.305	0.279	0.288	1.497	0.288	0.724	80	509	100	1157	1171	-1.904	244	913	274	897	27563	78231	11.783	52.647	0	0	0
2	4	14	""	"STM2507"	6950	17980	110	129	146	81	55	70	70	73	20	27	83	71	0	1576	1841	1579	85	83	83	86	20	23	100	100	0	0.040	0.043	0.041	0.037	2.252	0.037	0.535	80	558	100	1552	1834	-4.661	59	1493	76	1758	11685	147304	3.650	87.750	0	0	0
2	5	14	"ilvY"	"STM3908"	7130	17980	110	775	697	229	32	69	69	73	21	28	96	93	0	10123	9454	2241	23	83	83	85	17	20	100	100	0	0.070	0.067	0.069	0.058	1.893	0.069	0.919	80	546	100	10746	9999	-3.830	706	10040	628	9371	55794	756341	29.714	551.118	0	0	0
2	6	14	""	"STM2906"	7310	17970	100	98	102	28	27	69	69	73	25	34	57	17	0	712	709	225	31	85	85	86	14	16	100	100	0	0.046	0.053	0.049	0.048	2.021	0.059	0.066	80	484	100	656	657	-4.434	29	627	33	624	8182	56702	1.160	44.500	0	0	0
2	7	14	"ssaR"	"STM1419"	7480	17970	100	134	142	52	36	72	72	76	32	42	77	46	0	4931	5242	2664	50	87	87	88	15	17	100	100	0	0.013	0.014	0.013	0.012	1.856	0.013	0.484	80	462	100	4906	5225	-6.288	62	4844	70	5155	11340	419386	2.063	343.600	0	0	0
2	8	14	"pykF"	"STM1378"	7660	17960	110	1469	3100	3783	122	71	71	74	25	33	100	100	0	1541	2888	3058	105	88	88	90	16	17	100	100	0	0.962	1.082	0.962	1.068	2.364	1.210	0.694	80	524	100	2851	5829	-0.056	1398	1453	3029	2800	247994	231016	121.040	174.875	0	0	0
2	9	14	"gyrB"	"STM3835"	7840	17970	110	5283	6496	3836	59	71	71	78	45	57	100	100	0	6868	8159	4022	49	88	88	91	21	23	100	100	0	0.769	0.796	0.761	0.759	1.534	0.827	0.849	80	536	100	11992	14496	-0.379	5212	6780	6425	8071	519641	652708	142.622	384.190	0	0	0
2	10	14	"serC"	"STM0977"	8020	17960	110	1958	2327	1456	62	72	72	77	34	44	100	100	0	2509	2784	1633	58	90	90	92	16	17	100	100	0	0.780	0.837	0.755	0.819	2.195	0.784	0.594	80	497	100	4305	4949	-0.359	1886	2419	2255	2694	186162	222731	66.176	168.250	0	0	0
2	11	14	"cbiA"	"STM2035"	8190	17970	100	157	236	189	80	70	70	75	32	42	90	71	0	1505	2669	2426	90	92	92	92	15	16	100	100	0	0.062	0.064	0.063	0.055	1.969	0.061	0.698	80	462	100	1500	2743	-4.022	87	1413	166	2577	18872	213496	5.031	171.800	0	0	0
2	12	14	"hin"	"STM2772"	8380	17970	110	243	306	247	80	69	69	73	28	38	96	82	0	1438	2247	2307	102	92	92	92	15	16	100	100	0	0.129	0.110	0.113	0.114	2.225	0.095	0.760	80	547	100	1520	2392	-2.952	174	1346	237	2155	24496	179766	8.321	143.667	0	0	0
2	13	14	"yfiA"	"STM2665"	8560	17970	100	3839	3972	1701	42	71	71	74	24	32	100	100	0	1359	1354	529	39	92	92	93	19	20	100	100	0	2.974	3.091	3.072	3.118	1.432	3.287	0.877	80	452	100	5035	5163	1.572	3768	1267	3901	1262	317738	108353	162.417	66.368	0	0	0
2	14	14	""	"STM0382"	8730	17970	100	475	470	80	17	71	71	77	32	41	100	100	0	13215	13454	1933	14	94	94	95	19	20	100	100	0	0.031	0.030	0.030	0.029	1.276	0.029	0.884	80	452	100	13525	13759	-5.021	404	13121	399	13360	37570	1076329	12.281	703.105	0	0	0
2	15	14	"ybbP"	"STM0508"	8910	17970	110	1110	1125	175	15	70	70	75	31	41	100	100	0	14364	14353	1974	13	92	92	93	15	16	100	100	0	0.073	0.074	0.075	0.074	1.172	0.072	0.923	80	524	100	15312	15316	-3.779	1040	14272	1055	14261	89989	1148235	33.871	950.667	0	0	0
2	16	14	"fepE"	"STM0589"	9090	17970	110	1026	1005	152	15	70	70	75	26	34	100	100	0	11149	11077	1374	12	92	92	95	19	20	100	100	0	0.086	0.085	0.083	0.084	1.192	0.081	0.900	80	564	100	12013	11920	-3.532	956	11057	935	10985	80387	886176	35.769	578.000	0	0	0
2	17	14	"trpL"	"STM1722"	9280	17990	40	104	127	76	59	74	74	74	15	20	75	50	0	441	460	248	53	109	109	122	49	40	75	75	0	0.090	0.151	0.132	0.148	3.448	0.870	0.585	12	68	100	362	404	-3.468	30	332	53	351	1527	5514	3.533	6.898	0	0	0
2	18	14	"ivbL"	"STM3797"	9440	17970	100	219	216	65	30	70	70	73	19	26	97	95	0	327	337	69	20	92	92	94	19	20	100	100	0	0.634	0.596	0.617	0.536	1.864	0.612	0.726	80	512	100	384	391	-0.657	149	235	146	245	17319	26997	7.526	12.789	0	0	0
2	19	14	"murI"	"STM4131"	9630	17970	50	285	318	221	69	72	72	79	49	62	83	83	0	506	770	525	68	94	94	143	241	168	83	41	0	0.517	0.364	0.369	0.347	1.766	0.350	0.460	12	104	100	625	922	-0.952	213	412	246	676	3821	9245	4.878	2.602	0	0	0
2	20	14	"EMPTY"	"EMPTY"	9800	17970	100	70	71	15	21	71	71	74	27	36	2	1	0	87	87	12	13	87	87	91	42	46	0	0	0	100000.000	0.000	0.957	0.992	4.164	7.399	0.003	80	486	100	-1	0	16.610	-1	0	0	0	5662	6993	-0.111	-0.095	-75	0	0
2	21	14	"EMPTY"	"EMPTY"	9980	17970	100	66	69	15	21	68	68	70	15	21	15	3	0	83	85	14	16	86	86	88	15	17	16	3	0	0.667	-1.000	0.750	0.813	2.971	3.077	0.009	80	464	100	-5	0	-0.585	-2	-3	1	-1	5526	6791	-0.067	-0.200	-75	0	0
2	22	14	"EMPTY"	"EMPTY"	10160	17970	100	74	76	27	35	68	68	69	15	21	28	7	0	90	91	15	16	85	85	85	15	17	20	7	0	1.200	1.333	1.000	1.171	3.534	7.441	0.007	80	452	100	11	14	0.263	6	5	8	6	6058	7282	0.467	0.400	-75	0	0
2	23	14	"EMPTY"	"EMPTY"	10330	17970	100	69	69	21	30	68	68	68	15	22	11	3	0	83	85	13	15	83	83	84	15	17	21	2	0	100000.000	0.500	1.155	1.060	5.407	7.527	0.002	80	452	100	1	3	16.610	1	0	1	2	5531	6768	0.067	0.067	-75	0	0
2	24	14	"EMPTY"	"EMPTY"	10510	17970	100	68	71	19	26	70	70	75	44	58	2	1	0	79	81	12	14	83	83	85	17	20	6	1	0	0.500	-0.500	0.917	0.931	4.080	3.425	0.006	80	496	100	-6	-1	-1.000	-2	-4	1	-2	5695	6463	-0.091	-0.235	-75	0	0
3	1	1	"yjiW"	"STM4523"	10900	15710	120	118	124	38	30	73	73	77	26	33	70	45	0	832	988	731	73	84	84	86	13	15	100	100	0	0.060	0.056	0.064	0.056	2.992	0.037	0.271	120	620	100	793	955	-4.055	45	748	51	904	14902	118523	1.808	69.385	0	0	0
3	2	1	"yjjW"	"STM4565"	11080	15710	130	306	297	80	26	73	73	76	17	22	98	96	0	5487	5571	1223	21	85	85	86	19	22	100	100	0	0.043	0.041	0.043	0.037	1.722	0.040	0.814	120	542	100	5635	5710	-4.535	233	5402	224	5486	35633	668557	13.000	288.684	0	0	0
3	3	1	"yibL"	"STM3689"	11260	15710	140	443	495	362	73	74	74	76	19	25	96	94	0	1651	2017	1383	68	84	84	86	19	22	99	98	0	0.235	0.218	0.215	0.213	2.676	0.181	0.548	156	607	100	1936	2354	-2.086	369	1567	421	1933	77208	314599	22.053	101.632	0	0	0
3	4	1	"fba"	"STM3068"	11430	15700	130	19535	19468	3255	16	76	76	91	138	151	100	100	0	6747	6560	1816	27	85	85	98	142	144	98	97	0	2.921	2.995	2.876	3.408	2.141	3.012	0.888	120	550	100	26121	25867	1.546	19459	6662	19392	6475	2336167	787157	140.413	45.507	0	0	0
3	5	1	"yhaH"	"STM3234"	11610	15700	130	368	492	344	69	76	76	91	135	148	80	55	0	926	1165	993	85	86	86	101	137	135	92	86	0	0.348	0.386	0.386	0.382	2.700	0.276	0.387	120	597	100	1132	1495	-1.524	292	840	416	1079	59094	139801	2.970	7.766	0	0	0
3	6	1	"rpoD"	"STM3211"	11790	15700	130	14655	14581	1450	9	77	77	89	70	78	100	100	0	9632	9581	1181	12	87	87	107	162	151	100	100	0	1.527	1.528	1.527	1.542	1.289	1.537	0.917	120	569	100	24123	23998	0.611	14578	9545	14504	9494	1749746	1149768	207.029	58.481	0	0	0
3	7	1	""	"STM2551"	11960	15710	130	548	575	237	41	77	77	88	66	75	100	99	0	10213	10748	2163	20	85	85	134	367	273	100	100	0	0.047	0.047	0.044	0.045	1.359	0.042	0.683	120	540	100	10599	11161	-4.426	471	10128	498	10663	69003	1289708	7.379	28.921	0	0	0
3	8	1	"gltI"	"STM0665"	12150	15710	140	18013	15944	5702	35	77	77	82	28	34	99	98	0	8441	7560	2587	34	86	86	116	308	265	94	94	0	2.147	2.123	2.132	2.171	2.844	2.192	0.912	156	617	100	26291	23341	1.102	17936	8355	15867	7474	2487338	1179288	566.500	24.169	0	0	0
3	9	1	"nagC"	"STM0682"	12330	15710	130	1044	1023	335	32	78	78	83	29	34	100	100	0	6093	5825	1893	32	88	88	94	25	26	100	100	0	0.161	0.165	0.155	0.163	1.386	0.146	0.779	120	500	100	6971	6682	-2.636	966	6005	945	5737	122757	699000	32.414	229.240	0	0	0
3	10	1	"glnS"	"STM0686"	12510	15710	140	10447	9214	3354	36	76	76	78	23	29	100	100	0	14272	13013	4273	32	88	88	92	24	26	98	97	0	0.731	0.707	0.734	0.779	2.676	0.715	0.911	156	584	100	24555	22063	-0.452	10371	14184	9138	12925	1437338	2029959	397.217	538.375	0	0	0
3	11	1	"sipD"	"STM2883"	12690	15710	140	3744	3654	1170	32	77	77	80	20	25	99	98	0	8148	7871	2370	30	89	89	93	20	21	98	98	0	0.455	0.460	0.460	0.471	2.608	0.450	0.906	156	537	100	11726	11359	-1.136	3667	8059	3577	7782	570095	1227842	178.700	388.900	0	0	0
3	12	1	"eutC"	"STM2457"	12860	15710	140	182	225	152	67	77	77	84	62	73	74	37	0	3515	5071	5178	102	90	90	94	20	21	98	98	0	0.031	0.030	0.031	0.031	3.264	0.022	0.475	156	547	100	3530	5129	-5.028	105	3425	148	4981	35044	791099	2.274	248.850	0	0	0
3	13	1	"udp"	"STM3968"	13050	15720	140	5379	4899	1625	33	76	76	84	64	76	95	95	0	9870	9276	2353	25	89	89	95	26	27	99	99	0	0.542	0.525	0.546	0.467	2.358	0.532	0.904	156	541	100	15084	14010	-0.883	5303	9781	4823	9187	764283	1447132	75.234	353.115	0	0	0
3	14	1	"metR"	"STM3964"	13220	15710	150	1428	1376	477	34	77	77	80	22	27	100	99	0	11244	9763	3675	37	86	86	93	34	36	99	99	0	0.121	0.134	0.133	0.142	2.028	0.121	0.819	156	594	100	12509	10976	-3.046	1351	11158	1299	9677	214644	1523067	58.909	284.412	0	0	0
3	15	1	"rthB"	"STM3960"	13390	15710	140	1034	1023	283	27	75	75	76	18	23	98	98	0	8475	7998	2134	26	85	85	98	74	75	100	100	0	0.114	0.120	0.117	0.117	1.654	0.112	0.851	156	536	100	9349	8861	-3.129	959	8390	948	7913	159541	1247622	52.611	106.757	0	0	0
3	16	1	"yigI"	"STM3956"	13580	15710	150	1997	1907	411	21	75	75	77	19	24	100	99	0	7273	7038	1489	21	90	90	103	75	72	99	99	0	0.268	0.264	0.268	0.266	1.665	0.252	0.910	156	588	100	9105	8780	-1.902	1922	7183	1832	6948	297553	1097931	96.316	92.467	0	0	0
3	17	1	"corA"	"STM3952"	13750	15710	140	1479	1416	397	28	76	76	77	19	24	100	98	0	8125	7744	2001	25	93	93	103	47	45	100	100	0	0.175	0.175	0.174	0.170	1.799	0.166	0.851	156	531	100	9435	8991	-2.517	1403	8032	1340	7651	220905	1208115	70.474	162.574	0	0	0
3	18	1	"yigA"	"STM3948"	13940	15710	150	2938	2896	734	25	76	76	78	19	24	100	100	0	8156	7741	2183	28	95	95	104	38	36	98	98	0	0.355	0.369	0.356	0.403	2.171	0.340	0.834	156	566	100	10923	10466	-1.494	2862	8061	2820	7646	451808	1207551	148.316	200.974	0	0	0
3	19	1	"priB"	"STM4392"	14100	15700	150	673	1233	1370	111	76	76	79	22	27	97	96	0	246	332	273	82	90	90	98	35	35	86	73	0	3.827	4.781	4.214	4.388	3.344	5.114	0.107	156	630	100	753	1399	1.936	597	156	1157	242	192408	51757	52.455	6.686	0	0	0
3	20	1	"ytfJ"	"STM4405"	14290	15710	150	559	870	884	101	74	74	80	72	90	99	90	0	1519	2255	2330	103	84	84	96	138	143	96	94	0	0.338	0.367	0.340	0.393	3.393	0.311	0.621	156	651	100	1920	2967	-1.565	485	1435	796	2171	135739	351768	10.972	15.645	0	0	0
3	21	1	"mpl"	"STM4416"	14470	15720	150	1631	2865	2801	97	73	73	79	76	96	97	95	0	5786	7873	6719	85	86	86	92	89	96	100	100	0	0.273	0.359	0.322	0.296	3.494	0.322	0.558	156	588	100	7258	10579	-1.871	1558	5700	2792	7787	446998	1228149	36.658	87.427	0	0	0
3	22	1	""	"STM4420"	14650	15720	140	332	322	102	31	74	74	98	377	384	7	0	0	6798	6278	1847	29	87	87	119	285	239	98	98	0	0.038	0.040	0.040	0.037	2.016	0.038	0.770	156	550	100	6969	6439	-4.701	258	6711	248	6191	50261	979290	0.594	21.611	0	0	0
3	23	1	""	"STM4424"	14820	15720	150	155	869	1394	160	76	76	102	356	349	35	26	0	5285	5604	2088	37	89	89	124	280	225	99	98	0	0.015	0.144	0.017	0.033	5.597	0.189	0.276	156	670	100	5275	6308	-6.039	79	5196	793	5515	135494	874257	2.154	19.571	0	0	0
3	24	1	""	"STM4428"	15000	15710	150	159	188	97	51	76	76	78	21	26	92	83	0	6711	7264	4189	57	89	89	105	137	130	98	98	0	0.013	0.016	0.015	0.015	3.425	0.012	0.382	156	880	100	6705	7287	-6.318	83	6622	112	7175	29301	1133258	5.238	52.255	0	0	0
3	1	2	"clpX"	"STM0449"	10900	15890	130	1897	2741	2746	100	76	76	83	57	68	100	97	0	1475	1902	1662	87	85	85	88	36	40	96	95	0	1.310	1.467	1.396	1.479	2.896	1.903	0.456	120	533	100	3211	4482	0.390	1821	1390	2665	1817	328926	228202	46.632	50.389	0	0	0
3	2	2	"ptrB"	"STM1879"	11080	15880	130	618	721	504	69	75	75	85	66	77	95	88	0	3092	3482	2665	76	85	85	94	46	48	99	99	0	0.181	0.190	0.187	0.187	2.884	0.137	0.530	120	341	100	3550	4043	-2.469	543	3007	646	3397	86531	417780	9.636	73.652	0	0	0
3	3	2	"yihV"	"STM4024"	11260	15890	120	177	196	106	54	77	77	80	24	30	89	80	0	3138	3821	3057	80	85	85	88	22	25	100	100	0	0.033	0.032	0.031	0.029	2.576	0.025	0.559	120	324	100	3153	3855	-4.932	100	3053	119	3736	23531	458572	4.833	169.682	0	0	0
3	4	2	"thiG"	"STM4160"	11440	15880	130	163	186	113	60	77	77	92	138	150	20	5	0	2275	2566	1941	75	86	86	105	163	155	95	90	0	0.039	0.044	0.041	0.046	3.479	0.030	0.319	120	411	100	2275	2589	-4.670	86	2189	109	2480	22345	307960	0.681	15.098	0	0	0
3	5	2	"thiC"	"STM4164"	11630	15890	120	122	129	45	34	75	75	79	34	43	67	25	0	1512	1593	817	51	86	86	90	22	24	100	100	0	0.033	0.036	0.037	0.035	2.457	0.027	0.332	120	402	100	1473	1561	-4.923	47	1426	54	1507	15502	191199	1.471	68.318	0	0	0
3	6	2	"yjaG"	"STM4169"	11800	15880	130	881	1298	1442	111	77	77	88	65	73	99	95	0	2020	2886	3010	104	88	88	115	189	164	97	94	0	0.416	0.436	0.415	0.424	3.224	0.321	0.375	120	403	100	2736	4019	-1.265	804	1932	1221	2798	155750	346291	18.615	14.661	0	0	0
3	7	2	""	"STM2701"	11980	15890	130	92	110	47	42	77	77	82	39	47	31	16	0	2258	4379	4570	104	89	89	144	400	277	76	65	0	0.007	0.008	0.012	0.013	4.703	0.007	0.387	120	370	100	2184	4323	-7.176	15	2169	33	4290	13166	525522	0.718	10.588	0	0	0
3	8	2	"stfE"	"STM0198"	12150	15880	130	93	107	43	40	77	77	83	29	34	37	20	0	1532	2692	2746	102	88	88	133	392	294	73	61	0	0.011	0.012	0.017	0.018	4.023	0.009	0.246	120	335	100	1460	2634	-6.496	16	1444	30	2604	12795	323015	0.828	6.528	0	0	0
3	9	2	"eutQ"	"STM2468"	12330	15890	140	80	96	42	43	76	76	82	30	36	26	18	0	923	2428	3116	128	89	89	98	39	39	87	77	0	0.005	0.009	0.014	0.024	6.872	0.009	0.382	156	331	100	838	2359	-7.704	4	834	20	2339	14940	378793	0.467	59.744	0	0	0
3	10	2	"eutN"	"STM2464"	12510	15880	120	81	91	30	32	71	71	74	16	21	43	27	0	768	1286	1397	108	85	85	92	28	30	95	90	0	0.015	0.017	0.024	0.024	5.162	0.011	0.199	120	323	100	693	1221	-6.094	10	683	20	1201	10876	154333	1.063	42.643	0	0	0
3	11	2	"prpB"	"STM0368"	12690	15890	130	93	126	130	103	72	72	74	15	20	56	41	0	786	2631	3360	127	84	84	89	24	26	74	70	0	0.030	0.021	0.028	0.045	10.064	0.013	0.129	120	283	100	723	2601	-5.063	21	702	54	2547	15165	315775	3.467	105.917	0	0	0
3	12	2	"tus"	"STM1470"	12860	15880	140	201	381	417	109	75	75	78	22	28	77	71	0	1381	2147	2461	114	89	89	233	1083	464	52	32	0	0.098	0.149	0.143	0.143	6.504	0.102	0.375	156	287	100	1418	2364	-3.358	126	1292	306	2058	59380	334985	13.773	1.767	0	0	0
3	13	2	"ogt"	"STM1659"	13040	15890	130	347	455	404	88	76	76	78	22	28	98	96	0	2060	2866	2864	99	87	87	203	972	478	85	52	0	0.137	0.136	0.140	0.129	2.749	0.102	0.432	120	357	100	2244	3158	-2.864	271	1973	379	2779	54543	343909	17.136	2.740	0	0	0
3	14	2	"rpmF"	"STM1191"	13230	15880	120	552	911	1318	144	75	75	76	16	21	99	99	0	192	291	389	133	84	84	89	36	40	90	65	0	4.417	4.039	4.718	4.396	2.830	5.607	0.353	120	338	100	585	1043	2.143	477	108	836	207	109367	34933	52.188	5.611	0	0	0
3	15	2	"fabG"	"STM1195"	13400	15880	130	3410	4567	4128	90	76	76	81	60	74	100	100	0	1874	2109	1426	67	84	84	99	93	93	100	99	0	1.863	2.218	1.914	2.013	2.266	3.554	0.445	120	308	100	5124	6516	0.897	3334	1790	4491	2025	548006	253047	74.767	21.613	0	0	0
3	16	2	"phsA"	"STM2065"	13570	15890	140	312	347	193	55	76	76	83	60	72	89	78	0	3560	3906	2363	60	87	87	105	99	94	96	96	0	0.068	0.071	0.071	0.073	3.332	0.047	0.367	156	310	100	3709	4090	-3.879	236	3473	271	3819	54149	609263	4.400	38.394	0	0	0
3	17	2	"dacD"	"STM2062"	13760	15880	140	413	431	175	40	74	74	76	17	22	99	99	0	6653	6447	3361	52	93	93	113	85	75	95	95	0	0.052	0.056	0.053	0.066	3.517	0.043	0.605	156	277	100	6899	6711	-4.274	339	6560	357	6354	67244	1005767	20.882	74.518	0	0	0
3	18	2	"pefD"	"PSLT016"	13930	15890	140	136	173	135	78	75	75	78	18	23	82	71	0	4685	6517	7607	116	107	107	137	157	114	96	94	0	0.013	0.015	0.016	0.014	3.595	0.010	0.326	156	291	100	4639	6508	-6.230	61	4578	98	6410	26916	1016620	5.278	40.637	0	0	0
3	19	2	"ybjG"	"STM0865"	14110	15890	140	103	277	345	124	77	77	80	25	31	50	41	0	310	1419	1965	138	98	98	122	151	123	57	47	0	0.123	0.151	0.207	0.223	6.613	0.108	0.390	156	372	100	238	1521	-3.027	26	212	200	1321	43228	221439	7.880	8.589	0	0	0
3	20	2	"thiM"	"STM2147"	14290	15870	100	81	94	40	42	74	74	82	57	69	21	2	0	198	582	749	128	90	90	132	228	172	43	32	0	0.065	0.041	0.098	0.160	7.483	0.014	0.084	80	315	100	115	512	-3.948	7	108	20	492	7507	46526	0.211	1.974	0	0	0
3	21	2	"thiI"	"STM0425"	14470	15880	120	197	1045	1487	142	73	73	79	52	65	56	50	0	695	4049	5880	145	97	97	136	231	169	56	52	0	0.207	0.246	0.249	0.400	9.721	0.195	0.571	120	349	100	722	4924	-2.270	124	598	972	3952	125439	485841	18.577	16.939	0	0	0
3	22	2	"hilD"	"STM2875"	14650	15890	140	196	574	794	138	76	76	116	444	382	29	17	0	342	987	1310	132	95	95	170	569	334	36	23	0	0.486	0.558	0.485	0.523	4.267	0.409	0.317	156	430	100	367	1390	-1.041	120	247	498	892	89600	153904	1.032	1.436	0	0	0
3	23	2	"prgK"	"STM2871"	14840	15880	60	238	1167	1814	155	85	85	186	715	384	31	28	0	282	1326	1762	132	102	102	303	932	307	37	25	0	0.850	0.884	0.692	0.661	10.523	1.017	0.217	32	164	100	333	2306	-0.234	153	180	1082	1224	37329	42417	1.372	1.098	0	0	0
3	24	2	"nhoA"	"STM1582"	15010	15880	120	103	251	299	119	77	77	82	45	54	43	38	0	366	1934	3181	164	89	89	124	433	349	46	39	0	0.094	0.094	0.150	0.214	10.446	0.040	0.175	120	542	100	303	2019	-3.413	26	277	174	1845	30164	232077	3.756	4.180	0	0	0
3	1	3	"hsdS"	"STM4524"	10910	16050	130	401	540	452	83	74	74	79	54	68	93	85	0	2028	2722	2293	84	85	85	90	41	45	100	100	0	0.168	0.177	0.165	0.171	2.750	0.146	0.600	120	535	100	2270	3103	-2.571	327	1943	466	2637	64767	326685	8.537	64.195	0	0	0
3	2	3	"hisF"	"STM2077"	11090	16050	140	815	1036	801	77	74	74	82	63	76	91	88	0	1214	1745	1518	86	89	89	97	45	46	95	92	0	0.659	0.581	0.542	0.573	3.720	0.466	0.563	156	386	100	1866	2618	-0.602	741	1125	962	1656	161627	272291	15.143	36.622	0	0	0
3	3	3	"trmD"	"STM2674"	11260	16050	140	5470	8727	9829	112	78	78	82	25	30	99	97	0	377	837	914	109	89	89	94	26	27	83	80	0	18.722	11.563	10.985	11.606	5.562	14.853	0.546	156	385	100	5680	9397	4.227	5392	288	8649	748	1361389	130611	345.800	28.577	0	0	0
3	4	3	"fruF"	"STM2206"	11450	16050	130	113	194	161	82	78	78	82	24	29	55	46	0	964	2205	2987	135	88	88	91	19	20	92	88	0	0.040	0.055	0.068	0.078	4.545	0.039	0.480	120	402	100	911	2233	-4.646	35	876	116	2117	23236	264583	4.667	111.263	0	0	0
3	5	3	"asrB"	"STM2549"	11620	16060	130	91	99	37	37	76	76	79	28	35	33	13	0	817	1696	1851	109	86	86	90	22	24	95	91	0	0.021	0.014	0.026	0.028	5.235	0.012	0.164	120	428	100	746	1633	-5.607	15	731	23	1610	11881	203521	0.714	73.000	0	0	0
3	6	3	"sifA"	"STM1224"	11810	16050	130	110	146	87	59	76	76	79	29	36	55	31	0	1317	2637	2882	109	87	87	95	32	33	100	98	0	0.028	0.027	0.031	0.029	3.145	0.022	0.452	120	417	100	1264	2620	-5.177	34	1230	70	2550	17574	316489	2.310	79.438	0	0	0
3	7	3	"cbiM"	"STM2023"	11980	16060	120	175	223	140	62	75	75	77	18	23	91	82	0	1279	1750	1460	83	93	93	106	61	57	100	100	0	0.084	0.089	0.082	0.082	2.988	0.058	0.359	120	340	100	1286	1805	-3.568	100	1186	148	1657	26734	209954	8.111	26.951	0	0	0
3	8	3	"cbiP"	"STM2019"	12160	16060	140	144	307	322	104	75	75	78	18	23	66	55	0	933	1972	2738	138	91	91	103	59	57	80	73	0	0.082	0.123	0.113	0.152	7.697	0.077	0.412	156	347	100	911	2113	-3.609	69	842	232	1881	47955	307658	12.722	31.678	0	0	0
3	9	3	"samB"	"PSLT054"	12330	16060	130	153	247	212	85	73	73	76	19	25	86	69	0	1774	3075	3360	109	89	89	96	35	36	100	100	0	0.047	0.058	0.057	0.056	3.305	0.042	0.450	120	335	100	1765	3160	-4.397	80	1685	174	2986	29686	368996	9.000	85.114	0	0	0
3	10	3	"uhpT"	"STM3787"	12510	16060	140	146	194	128	65	70	70	72	16	22	79	71	0	1831	2723	2686	98	87	87	93	34	36	98	96	0	0.044	0.047	0.049	0.056	5.078	0.027	0.317	156	327	100	1820	2760	-4.520	76	1744	124	2636	30199	424718	7.625	77.353	0	0	0
3	11	3	"trpA"	"STM1727"	12690	16060	140	152	274	287	104	72	72	75	43	57	57	48	0	1251	2226	2645	118	85	85	92	46	50	90	82	0	0.069	0.094	0.112	0.101	5.412	0.066	0.387	156	301	100	1246	2343	-3.865	80	1166	202	2141	42790	347280	4.628	46.391	0	0	0
3	12	3	"rhaT"	"STM4050"	12860	16050	130	87	102	46	45	74	74	78	32	41	30	17	0	1356	2901	3323	114	88	88	228	1028	450	55	40	0	0.010	0.010	0.015	0.019	5.665	0.007	0.268	120	327	100	1281	2841	-6.608	13	1268	28	2813	12182	348105	0.750	2.600	0	0	0
3	13	3	"glnQ"	"STM0828"	13040	16060	130	799	1117	1065	95	75	75	81	50	61	96	95	0	1124	1496	1544	103	87	87	200	902	451	57	21	0	0.698	0.740	0.713	0.755	3.119	0.342	0.246	120	427	100	1761	2451	-0.518	724	1037	1042	1409	134027	179522	20.720	1.437	0	0	0
3	14	3	""	"STM4158"	13230	16060	120	80	82	20	24	74	74	78	43	55	5	0	0	302	356	265	74	83	83	86	21	24	98	94	0	0.027	0.029	0.075	0.062	2.792	0.015	0.004	120	391	100	225	281	-5.190	6	219	8	273	9881	42720	0.093	12.857	0	0	0
3	15	3	""	"STM1260"	13400	16070	140	358	405	267	65	75	75	81	57	70	83	76	0	1875	2245	1787	79	84	84	112	402	358	87	78	0	0.158	0.153	0.152	0.141	3.247	0.101	0.432	156	343	100	2074	2491	-2.662	283	1791	330	2161	63165	350193	5.684	5.306	0	0	0
3	16	3	""	"PSLT026"	13580	16060	130	159	271	248	91	75	75	84	68	80	52	42	0	1282	2535	3314	130	88	88	94	28	29	95	92	0	0.070	0.080	0.089	0.095	4.227	0.049	0.407	120	317	100	1278	2643	-3.829	84	1194	196	2447	32524	304151	2.750	87.179	0	0	0
3	17	3	""	"STM4457"	13760	16060	140	198	220	136	61	78	78	83	41	49	76	66	0	745	847	660	77	95	95	111	68	61	91	85	0	0.185	0.189	0.160	0.188	3.879	0.139	0.435	156	322	100	770	894	-2.437	120	650	142	752	34369	132177	3.341	10.824	0	0	0
3	18	3	"metJ"	"STM4099"	13940	16060	130	282	339	234	69	77	77	80	24	30	95	89	0	457	558	505	90	99	99	123	142	115	80	67	0	0.573	0.571	0.553	0.602	3.060	0.339	0.228	120	351	100	563	721	-0.804	205	358	262	459	40676	66926	10.792	3.063	0	0	0
3	19	3	""	"Not LT2a84"	14130	16070	130	79	80	17	21	74	74	78	29	37	8	0	0	663	1175	1878	159	95	95	112	127	113	88	76	0	0.009	0.006	0.020	0.019	4.959	0.016	0.003	120	391	100	573	1086	-6.828	5	568	6	1080	9644	141050	0.069	8.370	0	0	0
3	20	3	"traW"	"PSLT091"	14290	16060	130	96	106	38	35	74	74	81	52	64	15	5	0	2564	3340	3211	96	98	98	141	200	141	99	95	0	0.009	0.010	0.010	0.010	3.242	0.005	0.039	120	439	100	2488	3274	-6.809	22	2466	32	3242	12660	400830	0.481	15.995	0	0	0
3	21	3	"traN"	"PSLT095"	14470	16060	130	200	228	128	56	73	73	79	48	60	79	59	0	5273	7163	5721	79	104	104	141	162	114	100	99	0	0.025	0.022	0.025	0.021	3.891	0.014	0.414	120	434	100	5296	7214	-5.347	127	5169	155	7059	27413	859607	3.104	43.346	0	0	0
3	22	3	"trbB"	"PSLT099"	14650	16080	130	119	128	45	35	73	73	77	24	31	71	50	0	2164	2425	1396	57	98	98	123	118	95	98	96	0	0.022	0.024	0.020	0.022	2.769	0.015	0.309	120	395	100	2112	2382	-5.489	46	2066	55	2327	15371	291048	2.125	19.508	0	0	0
3	23	3	"traD"	"PSLT104"	14820	16070	130	289	327	201	61	76	76	87	123	141	78	39	0	9980	11111	7215	64	93	93	131	444	338	100	100	0	0.022	0.023	0.022	0.020	2.270	0.020	0.662	120	495	100	10100	11269	-5.537	213	9887	251	11018	39208	1333286	1.951	24.730	0	0	0
3	24	3	""	"PSLT109"	15000	16070	130	140	145	47	32	74	74	79	51	64	66	24	0	2126	2071	961	46	88	88	97	56	57	98	97	0	0.032	0.036	0.033	0.031	2.951	0.028	0.315	120	588	100	2104	2054	-4.949	66	2038	71	1983	17397	248523	1.294	35.250	0	0	0
3	1	4	""	"STM2732"	10900	16240	130	77	77	15	19	73	73	74	17	22	13	5	0	312	432	420	97	87	87	89	24	26	90	88	0	0.018	0.012	0.039	0.044	3.586	0.005	0.006	120	603	100	229	349	-5.814	4	225	4	345	9192	51887	0.176	14.292	0	0	0
3	2	4	""	"STM2710"	11090	16240	130	83	90	39	43	74	74	76	17	22	30	10	0	2286	3154	3492	110	90	90	95	31	32	100	99	0	0.004	0.005	0.006	0.007	3.574	0.007	0.359	120	428	100	2205	3080	-7.931	9	2196	16	3064	10821	378471	0.824	98.677	0	0	0
3	3	4	""	"STM1614"	11270	16240	130	136	158	80	50	76	76	79	20	25	85	68	0	4095	5203	3785	72	91	91	100	41	41	100	100	0	0.015	0.016	0.015	0.013	2.265	0.015	0.642	120	388	100	4064	5194	-6.060	60	4004	82	5112	18996	624316	3.950	124.463	0	0	0
3	4	4	"tehB"	"STM1608"	11440	16230	130	839	944	682	72	80	80	91	49	53	99	97	0	1916	2072	1371	66	91	91	99	38	38	100	100	0	0.416	0.436	0.398	0.418	2.102	0.419	0.757	120	401	100	2584	2845	-1.266	759	1825	864	1981	113285	248623	17.408	51.921	0	0	0
3	5	4	"tpx"	"STM1682"	11620	16240	130	1449	1782	1466	82	82	82	94	50	53	100	99	0	1007	1125	762	67	87	87	94	29	30	100	100	0	1.486	1.638	1.626	1.528	1.947	1.949	0.754	120	422	100	2287	2738	0.571	1367	920	1700	1038	213882	134990	33.760	35.552	0	0	0
3	6	4	""	"STM1677"	11800	16240	120	251	259	115	44	78	78	83	24	28	95	89	0	4147	4321	2103	48	90	90	108	123	113	99	99	0	0.043	0.043	0.040	0.039	1.755	0.037	0.657	120	408	100	4230	4412	-4.552	173	4057	181	4231	31050	518517	7.333	34.252	0	0	0
3	7	4	"uppS"	"STM0221"	11980	16230	130	533	625	404	64	77	77	81	21	25	100	100	0	1537	1733	1016	58	96	96	118	128	108	96	95	0	0.316	0.335	0.327	0.346	2.727	0.240	0.378	120	398	100	1897	2185	-1.660	456	1441	548	1637	75046	207936	25.905	12.617	0	0	0
3	8	4	"yaeD"	"STM0248"	12150	16230	130	1575	1540	781	50	78	78	83	29	34	100	100	0	3371	3271	1635	49	94	94	105	43	40	100	99	0	0.457	0.460	0.454	0.463	1.696	0.435	0.786	120	415	100	4774	4639	-1.130	1497	3277	1462	3177	184819	392567	50.241	73.628	0	0	0
3	9	4	"rof"	"STM0237"	12330	16230	100	75	79	30	37	75	75	79	24	30	12	2	0	98	111	46	41	90	90	96	29	30	22	15	0	0.000	0.190	0.875	0.682	4.735	0.169	0.024	80	346	100	8	25	Error	0	8	4	21	6309	8885	0.000	0.517	0	0	0
3	10	4	"yeeX"	"STM2059"	12510	16230	140	218	368	533	144	72	72	74	18	24	86	82	0	279	442	524	118	89	89	91	30	32	86	82	0	0.768	0.839	0.750	0.763	4.047	0.968	0.517	156	347	100	336	649	-0.380	146	190	296	353	57393	68929	16.333	11.700	0	0	0
3	11	4	"sbcB"	"STM2067"	12690	16240	140	251	329	261	79	73	73	81	59	72	78	64	0	1126	1287	1065	82	89	89	112	140	125	85	80	0	0.172	0.214	0.206	0.213	3.271	0.157	0.429	156	332	100	1215	1454	-2.542	178	1037	256	1198	51267	200760	4.203	8.393	0	0	0
3	12	4	"fixC"	"STM0077"	12880	16240	140	750	753	572	75	74	74	82	62	75	83	71	0	7090	7143	4235	59	90	90	165	485	293	97	95	0	0.097	0.096	0.102	0.061	4.186	0.077	0.414	156	420	100	7676	7732	-3.372	676	7000	679	7053	117489	1114338	10.823	14.388	0	0	0
3	13	4	"yjbC"	"STM4193"	13040	16240	130	938	1277	1034	80	76	76	83	42	50	100	100	0	2986	3980	3048	76	90	90	143	237	165	100	100	0	0.298	0.309	0.292	0.301	1.622	0.279	0.699	120	426	100	3758	5091	-1.748	862	2896	1201	3890	153190	477602	28.429	16.190	0	0	0
3	14	4	"dinF"	"STM4238"	13230	16240	130	440	551	406	73	76	76	81	26	32	98	97	0	4993	6812	5321	78	86	86	129	365	282	100	100	0	0.074	0.071	0.071	0.065	1.855	0.061	0.694	120	432	100	5271	7201	-3.753	364	4907	475	6726	66158	817492	18.077	18.310	0	0	0
3	15	4	""	"STM4267"	13400	16230	130	296	557	956	171	74	74	76	16	21	100	98	0	1759	2733	3864	141	85	85	115	396	344	95	80	0	0.133	0.182	0.132	0.144	2.790	0.090	0.153	120	355	100	1896	3131	-2.915	222	1674	483	2648	66860	327936	30.063	6.611	0	0	0
3	16	4	"malE"	"STM4229"	13580	16240	140	5190	8241	8426	102	78	78	85	44	51	99	98	0	3451	4687	3869	82	88	88	100	68	68	96	96	0	1.520	1.775	1.579	1.737	2.817	2.346	0.609	156	339	100	8475	12762	0.604	5112	3363	8163	4599	1285570	731221	185.364	67.456	0	0	0
3	17	4	"yfdZ"	"STM2402"	13760	16240	140	2915	2899	1578	54	85	85	96	58	60	97	95	0	8143	8177	4007	49	94	94	110	70	63	99	98	0	0.352	0.348	0.353	0.321	2.213	0.343	0.866	156	365	100	10879	10897	-1.508	2830	8049	2814	8083	452261	1275566	48.328	115.243	0	0	0
3	18	4	"yfcA"	"STM2382"	13940	16240	120	208	247	211	85	80	80	85	29	34	87	79	0	1188	1288	960	74	93	93	102	38	37	99	95	0	0.117	0.140	0.132	0.130	2.893	0.141	0.556	120	377	100	1223	1362	-3.097	128	1095	167	1195	29697	154519	5.586	31.211	0	0	0
3	19	4	"ybdB"	"STM0599"	14110	16240	130	94	101	27	26	74	74	78	28	35	38	12	0	516	635	384	60	89	89	98	38	38	95	95	0	0.047	0.049	0.052	0.055	3.272	0.025	0.115	120	404	100	447	573	-4.416	20	427	27	546	12104	76174	0.821	14.132	0	0	0
3	20	4	"fsr"	"STM0493"	14290	16240	130	265	314	228	72	74	74	79	31	39	96	84	0	3286	4258	3617	84	96	96	116	64	55	100	100	0	0.060	0.058	0.057	0.055	2.223	0.048	0.609	120	425	100	3381	4402	-4.062	191	3190	240	4162	37721	510939	7.581	64.719	0	0	0
3	21	4	"ybbB"	"STM0513"	14470	16240	130	368	526	561	106	74	74	78	26	33	99	97	0	2223	2995	3001	100	100	100	129	119	92	100	100	0	0.138	0.156	0.142	0.145	2.005	0.136	0.582	120	424	100	2417	3347	-2.852	294	2123	452	2895	63100	359363	17.231	24.084	0	0	0
3	22	4	"lpxH"	"STM0535"	14640	16240	120	348	382	250	65	74	74	79	28	35	99	95	0	1640	1911	1339	70	94	94	121	133	109	100	99	0	0.177	0.170	0.185	0.168	2.134	0.120	0.454	120	402	100	1820	2125	-2.496	274	1546	308	1817	45801	229332	10.821	13.459	0	0	0
3	23	4	""	"STM0563"	14820	16240	110	78	79	20	25	74	74	80	43	53	2	1	0	101	126	70	55	94	94	106	82	77	15	8	0	0.571	0.156	0.507	0.554	3.608	0.038	0.018	80	382	100	11	37	-0.807	4	7	5	32	6347	10074	-0.023	0.244	0	0	0
3	24	4	"fepD"	"STM0592"	15000	16250	140	88	96	34	35	72	72	78	55	70	10	3	0	2264	3035	3136	103	88	88	97	54	55	96	94	0	0.007	0.008	0.009	0.010	3.731	0.006	0.064	156	645	100	2192	2971	-7.087	16	2176	24	2947	14936	473442	0.327	54.407	0	0	0
3	1	5	"yeaZ"	"STM1820"	10910	16410	120	1342	1532	906	59	73	73	76	27	35	100	99	0	3393	3520	1483	42	86	86	89	21	23	100	100	0	0.384	0.425	0.413	0.394	1.812	0.399	0.606	120	500	100	4576	4893	-1.382	1269	3307	1459	3434	183809	422396	53.926	163.381	0	0	0
3	2	5	"ymgE"	"STM1797"	11090	16410	130	204	232	154	66	76	76	80	26	32	90	80	0	658	780	532	68	89	89	94	30	31	100	99	0	0.225	0.226	0.237	0.207	2.603	0.209	0.373	120	402	100	697	847	-2.152	128	569	156	691	27896	93581	5.846	22.867	0	0	0
3	3	5	"narJ"	"STM1762"	11270	16410	130	200	216	85	39	75	75	80	26	32	94	87	0	2305	2520	1039	41	90	90	98	44	44	100	100	0	0.056	0.058	0.058	0.053	2.033	0.047	0.511	120	373	100	2340	2571	-4.147	125	2215	141	2430	25904	302446	5.231	55.045	0	0	0
3	4	5	"manY"	"STM1831"	11440	16400	130	4744	5546	3734	67	80	80	95	57	60	100	100	0	2123	2255	1443	63	92	92	103	48	46	100	100	0	2.296	2.527	2.425	2.611	2.481	3.230	0.498	120	397	100	6695	7629	1.199	4664	2031	5466	2163	665558	270601	95.632	44.833	0	0	0
3	5	5	"minD"	"STM1815"	11630	16410	130	3880	4439	2121	47	86	86	102	61	59	100	100	0	2784	2929	1386	47	93	93	103	41	39	99	99	0	1.410	1.535	1.560	1.612	1.950	1.650	0.716	120	402	100	6485	7189	0.496	3794	2691	4353	2836	532682	351455	71.098	68.927	0	0	0
3	6	5	"ycgB"	"STM1804"	11800	16410	130	788	849	424	49	82	82	88	35	39	100	99	0	4378	4601	2380	51	99	99	122	129	105	100	98	0	0.165	0.170	0.167	0.174	1.737	0.155	0.800	120	395	100	4985	5269	-2.600	706	4279	767	4502	101851	552135	21.743	34.721	0	0	0
3	7	5	"glnA"	"STM4007"	11980	16410	130	1671	1930	1176	60	81	81	84	24	28	100	98	0	2792	3109	1882	60	101	101	126	127	100	99	97	0	0.591	0.615	0.557	0.599	2.767	0.478	0.417	120	413	100	4281	4857	-0.759	1590	2691	1849	3008	231628	373051	76.917	23.488	0	0	0
3	8	5	"yijC"	"STM4127"	12160	16420	130	323	596	672	112	80	80	85	31	36	84	77	0	901	1722	2298	133	93	93	105	46	43	95	90	0	0.301	0.317	0.330	0.311	3.875	0.264	0.712	120	435	100	1051	2145	-1.733	243	808	516	1629	71463	206688	16.484	35.152	0	0	0
3	9	5	""	"STM4080"	12340	16420	130	197	389	492	126	75	75	79	27	34	70	59	0	785	1739	2473	142	90	90	97	38	39	87	80	0	0.176	0.190	0.209	0.206	5.435	0.154	0.600	120	413	100	817	1963	-2.510	122	695	314	1649	46732	208643	11.481	43.211	0	0	0
3	10	5	"sbp"	"STM4063"	12510	16420	140	410	574	781	136	73	73	76	22	28	89	84	0	2501	3387	4755	140	89	89	95	40	42	96	94	0	0.140	0.152	0.148	0.145	3.690	0.122	0.562	156	330	100	2749	3799	-2.839	337	2412	501	3298	89466	528352	22.636	82.300	0	0	0
3	11	5	""	"STM4051"	12690	16410	140	79	86	30	34	75	75	84	60	71	7	0	0	571	1746	2913	166	89	89	116	140	120	70	62	0	0.008	0.007	0.017	0.025	8.563	0.007	0.252	156	348	100	486	1668	-6.913	4	482	11	1657	13367	272409	0.033	11.643	0	0	0
3	12	5	"fdhD"	"STM4038"	12870	16420	80	97	102	32	31	74	74	77	22	28	51	28	0	278	520	676	130	89	89	100	41	41	96	80	0	0.122	0.065	0.111	0.086	3.732	0.054	0.194	52	232	100	212	459	-3.039	23	189	28	431	5292	27023	1.136	10.244	0	0	0
3	13	5	"rplQ"	"STM3414"	13040	16420	130	1057	1487	1796	120	77	77	88	51	57	99	96	0	381	492	434	88	89	89	127	183	144	70	36	0	3.356	3.499	3.173	3.390	2.491	5.164	0.535	120	395	100	1272	1813	1.747	980	292	1410	403	178419	59096	27.431	1.995	0	0	0
3	14	5	"rpmD"	"STM3422"	13210	16420	130	329	444	442	99	79	79	89	46	51	95	88	0	122	148	73	49	86	86	106	66	62	25	13	0	6.944	5.887	7.474	6.454	3.764	14.763	0.097	120	384	100	286	427	2.796	250	36	365	62	53228	17811	7.717	0.636	0	0	0
3	15	5	"rplX"	"STM3429"	13400	16420	120	947	986	588	59	74	74	77	19	24	95	93	0	181	185	73	39	84	84	91	39	42	76	56	0	9.000	9.030	10.199	8.547	2.925	13.358	0.423	120	361	100	970	1013	3.170	873	97	912	101	118364	22211	47.842	2.410	0	0	0
3	16	5	"rplP"	"STM3433"	13570	16410	130	2760	3218	2987	92	77	77	85	35	41	99	98	0	245	252	153	60	84	84	95	67	70	78	61	0	16.665	18.696	20.095	17.367	2.431	34.144	0.277	120	342	100	2844	3309	4.059	2683	161	3141	168	386167	30264	89.514	2.343	0	0	0
3	17	5	"rplB"	"STM3437"	13750	16410	130	5043	5271	3248	61	85	85	107	94	87	100	99	0	412	496	391	78	87	87	101	69	68	92	88	0	15.255	12.680	13.502	13.572	2.205	14.701	0.496	120	361	100	5283	5595	3.931	4958	325	5186	409	632533	59473	54.936	5.725	0	0	0
3	18	5	"yheN"	"STM3451"	13940	16420	120	156	184	121	65	79	79	99	90	90	35	8	0	383	442	351	79	87	87	95	32	33	100	96	0	0.260	0.296	0.259	0.253	2.634	0.256	0.255	120	373	100	373	460	-1.943	77	296	105	355	22026	53027	0.944	10.844	0	0	0
3	19	5	""	"STM4465"	14110	16420	130	88	97	37	38	72	72	76	24	31	34	11	0	1865	2331	2563	109	87	87	94	49	52	100	100	0	0.009	0.011	0.013	0.012	2.794	0.007	0.112	120	408	100	1794	2269	-6.796	16	1778	25	2244	11598	279734	0.875	45.653	0	0	0
3	20	5	"idnR"	"STM4481"	14290	16420	130	120	142	76	53	72	72	76	24	31	74	49	0	1679	2189	1808	82	91	91	107	66	61	100	98	0	0.030	0.033	0.032	0.029	2.838	0.027	0.457	120	435	100	1636	2168	-5.048	48	1588	70	2098	17001	262645	2.750	31.545	0	0	0
3	21	5	"yjiG"	"STM4513"	14470	16420	130	96	150	176	117	73	73	77	32	41	43	26	0	396	918	1533	166	90	90	106	59	55	81	74	0	0.075	0.093	0.092	0.101	4.262	0.063	0.296	120	419	100	329	905	-3.734	23	306	77	828	17973	110209	2.281	13.763	0	0	0
3	22	5	"yjjI"	"STM4566"	14650	16430	130	197	247	174	70	74	74	78	32	41	85	75	0	2776	3464	2718	78	90	90	106	88	83	98	97	0	0.046	0.051	0.052	0.045	3.190	0.041	0.457	120	436	100	2809	3547	-4.449	123	2686	173	3374	29693	415707	5.281	38.159	0	0	0
3	23	5	"sthA"	"STM4594"	14830	16430	130	86	94	34	36	74	74	79	45	56	14	5	0	1473	1943	1632	83	92	92	106	85	80	96	93	0	0.009	0.011	0.016	0.014	3.671	0.009	0.110	120	427	100	1393	1871	-6.847	12	1381	20	1851	11297	233154	0.333	21.612	0	0	0
3	24	5	""	"STM3736"	15000	16420	130	144	176	105	59	72	72	76	38	50	72	48	0	1857	2523	2198	87	89	89	98	44	44	100	100	0	0.041	0.043	0.045	0.041	3.321	0.027	0.303	120	534	100	1840	2538	-4.618	72	1768	104	2434	21110	302787	2.632	55.114	0	0	0
3	1	6	"gntT"	"STM3512"	10910	16590	130	272	292	164	56	73	73	78	29	37	89	86	0	2898	3200	2003	62	86	86	91	27	29	100	100	0	0.071	0.070	0.066	0.064	2.425	0.059	0.600	120	565	100	3011	3333	-3.821	199	2812	219	3114	35096	384038	7.379	115.148	0	0	0
3	2	6	"sspB"	"STM3341"	11090	16580	130	889	1051	683	64	74	74	79	26	32	99	98	0	958	1046	626	59	88	88	94	30	31	99	96	0	0.937	1.020	0.976	0.994	2.299	1.067	0.571	120	435	100	1685	1935	-0.094	815	870	977	958	126120	125476	37.385	31.733	0	0	0
3	3	6	"yhcH"	"STM3335"	11270	16580	130	739	889	542	60	75	75	80	26	32	100	99	0	2033	2485	1352	54	87	87	92	29	31	100	100	0	0.341	0.339	0.366	0.318	1.968	0.288	0.566	120	441	100	2610	3212	-1.551	664	1946	814	2398	106664	298172	31.115	82.517	0	0	0
3	4	6	"yrbB"	"STM3309"	11450	16580	130	480	573	392	68	75	75	82	35	42	98	96	0	557	638	504	78	87	87	95	37	38	98	95	0	0.862	0.904	0.837	0.901	2.143	0.773	0.593	120	467	100	875	1049	-0.215	405	470	498	551	68729	76573	14.029	14.676	0	0	0
3	5	6	"folP"	"STM3295"	11630	16580	130	1034	1131	638	56	77	77	85	40	47	100	100	0	3434	3719	2156	57	91	91	102	45	44	99	99	0	0.286	0.291	0.281	0.303	1.990	0.254	0.721	120	449	100	4300	4682	-1.805	957	3343	1054	3628	135697	446281	26.150	80.378	0	0	0
3	6	6	"mtr"	"STM3279"	11810	16590	120	191	209	99	47	79	79	84	33	39	90	79	0	4532	5367	3247	60	98	98	115	54	46	100	100	0	0.025	0.025	0.024	0.022	2.028	0.023	0.694	120	408	100	4546	5399	-5.307	112	4434	130	5269	25065	644089	3.788	97.259	0	0	0
3	7	6	"yghA"	"STM3157"	11990	16580	130	2491	2669	1937	72	78	78	84	31	36	100	100	0	2412	2657	1816	68	94	94	110	49	44	99	99	0	1.041	1.011	0.933	1.056	3.099	0.963	0.335	120	415	100	4731	5154	0.058	2413	2318	2591	2563	320233	318795	83.387	51.980	0	0	0
3	8	6	""	"STM3129"	12160	16590	130	171	180	72	40	77	77	85	49	57	78	46	0	3242	3241	1567	48	93	93	113	84	74	100	99	0	0.030	0.033	0.032	0.032	2.367	0.026	0.162	120	438	100	3243	3251	-5.066	94	3149	103	3148	21631	388903	1.939	37.238	0	0	0
3	9	6	"yqgF"	"STM3097"	12340	16590	130	146	177	114	64	75	75	82	47	57	65	36	0	533	737	699	94	92	92	110	84	76	83	77	0	0.161	0.158	0.153	0.168	3.618	0.091	0.288	120	427	100	512	747	-2.635	71	441	102	645	21259	88473	2.021	7.464	0	0	0
3	10	6	"galP"	"STM3091"	12520	16580	130	563	730	576	78	73	73	77	26	33	97	95	0	1635	2070	1677	81	90	90	98	43	43	97	97	0	0.317	0.332	0.315	0.319	3.785	0.259	0.533	120	354	100	2035	2637	-1.657	490	1545	657	1980	87654	248390	25.115	45.860	0	0	0
3	11	6	""	"STM3071"	12690	16580	130	102	127	77	60	72	72	76	24	31	58	35	0	481	657	670	101	87	87	96	42	43	93	87	0	0.076	0.096	0.094	0.104	4.113	0.058	0.321	120	383	100	424	625	-3.715	30	394	55	570	15258	78868	2.125	13.357	0	0	0
3	12	6	"bglA"	"STM3051"	12870	16590	140	428	517	509	98	71	71	74	20	27	93	89	0	2960	3779	3684	97	88	88	96	32	33	98	98	0	0.124	0.121	0.119	0.107	2.305	0.116	0.770	156	438	100	3229	4137	-3.008	357	2872	446	3691	80664	589592	22.150	115.094	0	0	0
3	13	6	""	"STM1301"	13050	16590	120	117	128	51	39	74	74	83	45	54	47	18	0	417	508	390	76	85	85	90	24	26	95	94	0	0.130	0.128	0.124	0.122	3.582	0.067	0.212	120	345	100	375	477	-2.949	43	332	54	423	15306	60989	1.000	17.417	0	0	0
3	14	6	""	"STM1328"	13230	16590	140	575	660	527	79	75	75	84	44	52	90	84	0	2680	3053	2645	86	85	85	95	52	54	98	95	0	0.193	0.197	0.182	0.205	3.151	0.162	0.653	156	362	100	3095	3553	-2.376	500	2595	585	2968	102913	476315	13.091	56.885	0	0	0
3	15	6	""	"STM1368"	13400	16590	140	343	555	766	138	73	73	77	33	42	92	88	0	2600	4197	6395	152	85	85	92	42	45	98	98	0	0.107	0.117	0.106	0.111	3.190	0.106	0.784	156	374	100	2785	4594	-3.220	270	2515	482	4112	86556	654715	14.485	97.738	0	0	0
3	16	6	"ydhC"	"STM1428"	13580	16580	130	123	178	193	108	74	74	82	42	51	54	30	0	1493	2720	3895	143	84	84	90	40	44	97	95	0	0.035	0.039	0.043	0.042	4.201	0.034	0.456	120	379	100	1458	2740	-4.846	49	1409	104	2636	21350	326341	2.286	65.750	0	0	0
3	17	6	"slyB"	"STM1445"	13760	16590	140	1107	1798	2175	120	76	76	99	93	93	88	83	0	289	384	297	77	85	85	90	38	42	83	75	0	5.054	5.759	4.533	4.983	4.993	14.010	0.224	156	408	100	1235	2021	2.337	1031	204	1722	299	280473	59838	18.269	7.737	0	0	0
3	18	6	"ydgQ"	"STM1454"	13930	16590	130	221	222	75	33	77	77	95	84	88	82	31	0	1025	976	298	30	87	87	94	40	42	100	100	0	0.154	0.163	0.155	0.148	2.225	0.138	0.514	120	393	100	1082	1034	-2.704	144	938	145	889	26688	117095	1.512	22.050	0	0	0
3	19	6	""	"STM3558"	14110	16590	120	126	143	78	54	73	73	78	27	34	77	47	0	879	977	713	72	88	88	98	57	58	96	96	0	0.067	0.079	0.074	0.072	2.481	0.065	0.403	120	411	100	844	959	-3.900	53	791	70	889	17143	117292	2.407	15.421	0	0	0
3	20	6	"yhhF"	"STM3572"	14300	16600	130	167	223	202	90	71	71	74	21	28	86	75	0	911	1454	1625	111	89	89	99	59	59	91	85	0	0.117	0.111	0.132	0.127	3.827	0.080	0.417	120	414	100	918	1517	-3.098	96	822	152	1365	26787	174435	7.095	22.966	0	0	0
3	21	6	"yhhP"	"STM3578"	14470	16590	120	97	121	85	70	72	72	76	31	40	41	20	0	249	481	688	143	86	86	95	49	51	88	76	0	0.153	0.124	0.159	0.138	4.106	0.048	0.126	120	374	100	188	444	-2.705	25	163	49	395	14533	57772	1.452	7.878	0	0	0
3	22	6	"acpT"	"STM3583"	14650	16600	120	272	280	175	62	72	72	76	30	39	90	83	0	990	1073	714	66	86	86	92	35	38	98	98	0	0.221	0.211	0.198	0.188	2.364	0.155	0.425	120	381	100	1104	1195	-2.176	200	904	208	987	33549	128816	6.800	28.029	0	0	0
3	23	6	"uspB"	"STM3590"	14820	16600	120	135	187	218	116	73	73	76	28	36	75	55	0	332	491	500	101	87	87	95	44	46	90	85	0	0.253	0.282	0.261	0.254	3.454	0.170	0.137	120	381	100	307	518	-1.982	62	245	114	404	22471	58971	3.964	9.000	0	0	0
3	24	6	""	"STM3599"	15000	16600	130	285	310	223	71	71	71	74	24	32	95	88	0	4879	5415	4056	74	88	88	100	48	48	100	100	0	0.045	0.045	0.043	0.041	2.064	0.042	0.716	120	565	100	5005	5566	-4.485	214	4791	239	5327	37230	649809	9.833	110.729	0	0	0
3	1	7	"dsdA"	"STM3802"	10910	16760	130	494	535	208	38	74	74	79	26	32	99	98	0	5239	5713	2714	47	84	84	96	63	65	100	99	0	0.081	0.082	0.077	0.085	2.013	0.071	0.767	120	625	100	5575	6090	-3.618	420	5155	461	5629	64144	685501	17.538	89.159	0	0	0
3	2	7	"ibpB"	"STM3808"	11090	16770	130	680	768	530	69	74	74	79	21	26	99	96	0	1094	1084	662	61	87	87	102	71	69	98	95	0	0.602	0.696	0.700	0.665	2.294	0.691	0.649	120	481	100	1613	1691	-0.733	606	1007	694	997	92163	130136	32.810	13.831	0	0	0
3	3	7	"ccmE"	"STM2250"	11260	16770	130	293	569	759	133	75	75	79	22	27	90	83	0	919	1762	2538	144	86	86	95	93	97	93	86	0	0.262	0.295	0.257	0.263	4.037	0.201	0.458	120	486	100	1051	2170	-1.934	218	833	494	1676	68330	211455	22.273	17.925	0	0	0
3	4	7	"torA"	"STM3822"	11440	16770	130	189	202	72	35	75	75	79	22	27	98	92	0	5728	5511	1653	29	87	87	99	94	94	100	100	0	0.020	0.023	0.022	0.021	1.756	0.022	0.649	120	518	100	5755	5551	-5.629	114	5641	127	5424	24212	661360	5.591	57.574	0	0	0
3	5	7	"dgoA"	"STM3828"	11630	16770	120	148	153	50	32	74	74	77	21	27	93	81	0	3732	3641	1137	31	88	88	102	46	45	100	100	0	0.020	0.022	0.020	0.020	1.854	0.021	0.537	120	458	100	3718	3632	-5.622	74	3644	79	3553	18307	436876	3.619	76.935	0	0	0
3	6	7	""	"STM3832"	11800	16770	130	141	150	57	38	75	75	77	21	27	90	78	0	4115	4220	1754	41	94	94	111	50	45	100	100	0	0.016	0.018	0.017	0.017	1.919	0.017	0.542	120	453	100	4087	4201	-5.929	66	4021	75	4126	17942	506446	3.476	82.180	0	0	0
3	7	7	"rluA"	"STM0095"	11970	16770	120	819	844	470	55	75	75	80	28	35	96	95	0	3704	3859	2276	58	92	92	114	76	66	99	99	0	0.206	0.204	0.199	0.193	1.816	0.185	0.796	120	451	100	4356	4536	-2.279	744	3612	769	3767	101323	463127	27.286	49.276	0	0	0
3	8	7	"yabK"	"STM0107"	12140	16760	110	82	91	34	37	75	75	82	48	58	12	5	0	418	491	291	59	90	90	111	81	72	97	92	0	0.021	0.040	0.035	0.047	3.497	0.041	0.006	80	417	100	335	417	-5.550	7	328	16	401	7283	39279	0.188	4.691	0	0	0
3	9	7	"ftsL"	"STM0121"	12330	16780	110	531	690	617	89	74	74	81	49	60	100	98	0	1208	1372	912	66	88	88	97	40	41	100	97	0	0.408	0.480	0.409	0.449	2.120	0.447	0.593	80	441	100	1577	1900	-1.293	457	1120	616	1284	55224	109756	12.429	31.875	0	0	0
3	10	7	"murG"	"STM0128"	12500	16760	120	554	874	913	104	73	73	79	30	37	97	95	0	1509	1988	2029	102	88	88	97	34	35	100	95	0	0.338	0.422	0.387	0.411	3.370	0.319	0.447	120	513	100	1902	2701	-1.563	481	1421	801	1900	104856	238533	26.500	55.618	0	0	0
3	11	7	"mutT"	"STM0137"	12690	16760	110	572	799	796	99	72	72	75	21	28	100	100	0	2142	2622	2527	96	88	88	98	43	43	100	100	0	0.243	0.287	0.259	0.292	2.570	0.228	0.533	80	414	100	2554	3261	-2.038	500	2054	727	2534	63884	209775	34.476	58.698	0	0	0
3	12	7	""	"STM0149"	12860	16770	120	96	101	32	31	70	70	73	18	24	65	31	0	2543	2401	936	38	87	87	96	39	40	100	100	0	0.011	0.013	0.012	0.011	2.634	0.011	0.191	120	434	100	2482	2345	-6.562	26	2456	31	2314	12138	288089	1.556	59.103	0	0	0
3	13	7	""	"STM1548"	13040	16770	120	162	189	110	58	71	71	74	18	24	94	88	0	2712	3266	2450	75	87	87	99	43	43	100	100	0	0.035	0.037	0.035	0.031	2.293	0.031	0.552	120	400	100	2716	3297	-4.850	91	2625	118	3179	22714	391868	6.389	73.651	0	0	0
3	14	7	""	"STM1552"	13210	16770	130	158	186	127	68	70	70	71	15	21	92	85	0	2963	3513	2920	83	86	86	106	71	66	100	100	0	0.031	0.034	0.029	0.029	2.145	0.029	0.543	120	432	100	2965	3543	-5.031	88	2877	116	3427	22269	421557	7.667	47.986	0	0	0
3	15	7	""	"STM1557"	13400	16770	130	184	202	105	51	71	71	77	57	74	80	49	0	3111	3327	2016	60	88	88	108	78	72	100	100	0	0.037	0.040	0.037	0.037	1.926	0.036	0.559	120	437	100	3136	3370	-4.742	113	3023	131	3239	24214	399220	2.193	41.269	0	0	0
3	16	7	"rpsV"	"STM1565"	13580	16780	140	139	204	231	113	73	73	77	35	45	64	48	0	113	137	75	54	87	87	109	123	112	8	4	0	2.538	2.620	2.000	2.062	4.420	6.517	0.070	156	432	100	92	181	1.344	66	26	131	50	31856	21389	3.629	0.228	0	0	0
3	17	7	"fdnH"	"STM1569"	13750	16780	140	223	266	194	72	71	71	78	29	37	75	67	0	1354	1525	1201	78	86	86	100	95	95	85	83	0	0.120	0.136	0.126	0.132	4.502	0.104	0.471	156	445	100	1420	1634	-3.060	152	1268	195	1439	41480	237920	6.483	15.000	0	0	0
3	18	7	""	"STM1573"	13930	16780	130	118	182	175	96	73	73	79	29	36	57	43	0	334	626	718	114	86	86	95	50	52	85	72	0	0.181	0.202	0.179	0.217	4.441	0.150	0.125	120	449	100	293	649	-2.462	45	248	109	540	21892	75134	3.552	10.620	0	0	0
3	19	7	"yciL"	"STM1719"	14100	16770	130	634	774	618	79	73	73	78	27	34	98	98	0	1669	1879	1445	76	86	86	96	59	61	99	97	0	0.354	0.391	0.385	0.394	2.631	0.343	0.665	120	502	100	2144	2494	-1.497	561	1583	701	1793	92929	225440	25.778	30.220	0	0	0
3	20	7	""	"STM1733"	14290	16770	120	128	145	92	63	71	71	75	22	29	80	58	0	409	498	325	65	84	84	90	29	32	97	94	0	0.175	0.179	0.149	0.169	3.434	0.115	0.197	120	406	100	382	488	-2.511	57	325	74	414	17439	59721	3.182	14.069	0	0	0
3	21	7	""	"STM1741"	14460	16780	140	234	265	191	72	74	74	78	29	37	87	76	0	1789	2057	1885	91	84	84	92	46	50	96	93	0	0.094	0.097	0.093	0.095	2.778	0.073	0.531	156	435	100	1865	2164	-3.414	160	1705	191	1973	41295	320818	6.448	42.717	0	0	0
3	22	7	"purU"	"STM1756"	14640	16780	130	1000	1199	840	70	76	76	80	25	31	100	100	0	1406	1653	977	59	86	86	94	47	50	100	100	0	0.700	0.717	0.683	0.675	2.202	0.675	0.410	120	473	100	2244	2690	-0.515	924	1320	1123	1567	143902	198406	44.760	33.170	0	0	0
3	23	7	"ychN"	"STM1769"	14820	16780	120	125	156	92	58	76	76	81	36	44	61	39	0	274	342	231	67	83	83	87	23	26	99	96	0	0.257	0.309	0.281	0.287	2.544	0.245	0.354	120	422	100	240	339	-1.963	49	191	80	259	18755	40983	2.083	11.087	0	0	0
3	24	7	"pth"	"STM1783"	15000	16780	130	300	452	483	106	73	73	79	46	58	93	88	0	887	1275	1399	109	85	85	90	30	33	100	99	0	0.283	0.318	0.289	0.300	2.646	0.270	0.587	120	573	100	1029	1569	-1.821	227	802	379	1190	54184	152976	8.109	39.500	0	0	0
3	1	8	"yfbK"	"STM2315"	10900	16960	110	508	510	70	13	74	74	78	20	25	100	100	0	14215	14444	2869	19	87	87	109	155	142	100	100	0	0.031	0.030	0.030	0.031	1.239	0.028	0.881	80	493	100	14562	14793	-5.025	434	14128	436	14357	40831	1155537	21.600	92.484	0	0	0
3	2	8	"nuoI"	"STM2321"	11080	16960	120	6627	6065	2650	43	75	75	80	31	38	100	99	0	3939	3688	1715	46	89	89	118	167	141	96	95	0	1.702	1.664	1.636	1.742	2.669	1.687	0.880	120	450	100	10402	9589	0.767	6552	3850	5990	3599	727845	442509	193.065	21.377	0	0	0
3	3	8	""	"STM2332"	11260	16960	120	877	817	315	38	75	75	81	32	39	98	94	0	5504	5212	2001	38	88	88	101	102	100	99	99	0	0.148	0.145	0.151	0.140	2.314	0.137	0.871	120	446	100	6218	5866	-2.756	802	5416	742	5124	98099	625393	23.000	50.108	0	0	0
3	4	8	""	"STM2336"	11440	16960	120	641	620	293	47	75	75	79	20	25	98	94	0	3372	3192	1363	42	88	88	101	103	101	99	99	0	0.172	0.176	0.174	0.155	1.977	0.171	0.847	120	436	100	3850	3649	-2.537	566	3284	545	3104	74401	383033	27.050	30.010	0	0	0
3	5	8	""	"STM2342"	11620	16960	120	1006	1071	527	49	74	74	76	18	23	99	99	0	5435	5421	2496	46	87	87	96	38	39	100	100	0	0.174	0.187	0.180	0.173	2.026	0.173	0.783	120	420	100	6280	6331	-2.521	932	5348	997	5334	128553	650505	55.278	140.132	0	0	0
3	6	8	"yfcF"	"STM2348"	11790	16960	120	1140	1050	412	39	73	73	76	20	26	100	99	0	4998	4752	1815	38	92	92	105	43	40	100	100	0	0.217	0.210	0.214	0.198	1.947	0.197	0.836	120	441	100	5973	5637	-2.201	1067	4906	977	4660	125963	570189	48.700	108.070	0	0	0
3	7	8	"sseB"	"STM2535"	11970	16950	110	2064	2107	860	40	75	75	83	34	40	100	100	0	5370	5378	2165	40	94	94	132	118	89	100	100	0	0.377	0.385	0.364	0.385	1.521	0.352	0.793	80	421	100	7265	7316	-1.407	1989	5276	2032	5284	168546	430236	59.529	44.458	0	0	0
3	8	8	""	"STM2552"	12150	16950	120	316	350	195	55	75	75	82	35	42	93	88	0	4218	4483	2497	55	88	88	120	120	100	99	98	0	0.058	0.063	0.060	0.058	2.188	0.061	0.793	120	506	100	4371	4670	-4.099	241	4130	275	4395	41948	537939	7.657	36.358	0	0	0
3	9	8	"yfhA"	"STM2562"	12320	16950	110	707	856	702	82	73	73	75	21	28	100	98	0	3065	3925	3668	93	87	87	91	26	28	100	100	0	0.213	0.204	0.203	0.209	1.948	0.169	0.727	80	414	100	3612	4621	-2.232	634	2978	783	3838	68453	314021	37.190	147.462	0	0	0
3	10	8	"yfhB"	"STM2569"	12500	16960	110	178	356	434	121	71	71	74	27	36	77	68	0	735	1414	1807	127	86	86	93	30	32	98	95	0	0.165	0.215	0.185	0.182	2.717	0.202	0.733	80	470	100	756	1613	-2.601	107	649	285	1328	28494	113099	10.444	44.033	0	0	0
3	11	8	""	"STM2586"	12690	16950	120	214	210	80	38	69	69	73	25	34	92	85	0	7984	7579	3687	48	84	84	91	29	31	99	99	0	0.018	0.019	0.019	0.019	2.200	0.017	0.754	120	509	100	8045	7636	-5.768	145	7900	141	7495	25157	909446	5.480	258.207	0	0	0
3	12	8	""	"STM2592"	12860	16950	110	289	306	85	27	70	70	73	19	26	100	100	0	5259	5296	1520	28	84	84	107	162	151	100	100	0	0.042	0.045	0.045	0.045	1.370	0.042	0.789	80	393	100	5394	5448	-4.563	219	5175	236	5212	24494	423719	12.263	32.031	0	0	0
3	13	8	"yhbO"	"STM3269"	13040	16950	120	1009	1053	728	69	71	71	74	26	35	96	96	0	2489	2346	1485	63	84	84	110	153	139	93	91	0	0.390	0.434	0.402	0.438	2.945	0.396	0.669	120	459	100	3343	3244	-1.358	938	2405	982	2262	126358	281513	37.654	14.614	0	0	0
3	14	8	"yhbW"	"STM3276"	13220	16960	120	719	747	370	49	70	70	78	60	76	94	90	0	8309	8228	3934	47	86	86	100	57	57	99	99	0	0.079	0.083	0.083	0.078	1.930	0.079	0.851	120	463	100	8872	8819	-3.663	649	8223	677	8142	89659	987392	11.150	142.596	0	0	0
3	15	8	"nlpI"	"STM3281"	13410	16960	130	6810	6712	1981	29	71	71	79	59	74	100	100	0	5999	5894	1515	25	87	87	104	99	95	99	99	0	1.140	1.144	1.133	1.146	1.600	1.185	0.895	120	470	100	12651	12448	0.189	6739	5912	6641	5807	805479	707308	112.424	58.485	0	0	0
3	16	8	""	"STM3291"	13570	16950	110	460	482	148	30	72	72	77	27	35	100	100	0	9480	9966	3385	33	86	86	137	226	164	100	100	0	0.041	0.041	0.041	0.041	1.384	0.036	0.761	80	378	100	9782	10290	-4.598	388	9394	410	9880	38591	797281	15.000	43.491	0	0	0
3	17	8	"yhbE"	"STM3302"	13750	16960	110	535	529	195	36	73	73	77	20	25	100	100	0	2291	2209	816	36	85	85	134	215	160	100	96	0	0.209	0.215	0.215	0.212	1.454	0.195	0.770	80	430	100	2668	2580	-2.255	462	2206	456	2124	42345	176707	22.600	9.651	0	0	0
3	18	8	"nlp"	"STM3306"	13930	16950	110	181	196	70	35	71	71	74	19	25	97	93	0	1523	1665	1135	68	83	83	97	52	53	100	100	0	0.076	0.079	0.085	0.081	2.064	0.051	0.489	80	433	100	1550	1707	-3.710	110	1440	125	1582	15714	133228	6.421	30.154	0	0	0
3	19	8	""	"STM0716"	14100	16960	110	364	378	120	31	72	72	76	23	30	100	98	0	5004	4903	1567	31	87	87	134	208	155	100	100	0	0.059	0.064	0.061	0.062	1.425	0.057	0.805	80	441	100	5209	5122	-4.074	292	4917	306	4816	30218	392258	13.130	22.928	0	0	0
3	20	8	""	"STM0722"	14290	16960	120	94	104	50	48	71	71	74	23	31	46	25	0	3237	3215	1527	47	90	90	147	315	214	97	95	0	0.007	0.011	0.010	0.008	3.178	0.011	0.248	120	472	100	3170	3158	-7.096	23	3147	33	3125	12455	385754	1.304	9.740	0	0	0
3	21	8	""	"STM0731"	14460	16960	120	5800	5685	3252	57	74	74	91	86	94	96	96	0	1248	1225	573	46	89	89	136	400	294	90	73	0	4.940	4.939	4.778	4.415	2.246	5.684	0.809	120	424	100	6885	6747	2.305	5726	1159	5611	1136	682173	146960	65.047	2.723	0	0	0
3	22	8	"ybgE"	"STM0743"	14640	16970	110	268	322	231	71	75	75	85	50	58	96	87	0	1077	1275	1023	80	87	87	93	27	29	100	100	0	0.195	0.208	0.201	0.194	1.882	0.157	0.496	80	416	100	1183	1435	-2.359	193	990	247	1188	25736	101965	4.740	43.778	0	0	0
3	23	8	"pal"	"STM0749"	14830	16960	120	9274	9269	6158	66	75	75	80	36	45	100	100	0	1597	1526	826	54	84	84	88	22	25	99	98	0	6.080	6.376	6.181	6.046	2.133	7.707	0.764	120	441	100	10712	10636	2.604	9199	1513	9194	1442	1112290	183112	255.250	65.364	0	0	0
3	24	8	"ybgS"	"STM0759"	15000	16960	120	833	1019	920	90	73	73	79	34	43	99	98	0	1895	2223	2033	91	84	84	87	22	25	98	97	0	0.420	0.442	0.404	0.463	2.887	0.370	0.594	120	505	100	2571	3085	-1.253	760	1811	946	2139	122230	266809	27.647	97.091	0	0	0
3	1	9	"mdfA"	"STM0866"	10910	17140	120	773	734	196	26	73	73	76	23	30	98	98	0	12177	11547	2452	21	89	89	106	149	140	100	100	0	0.058	0.058	0.058	0.054	1.676	0.057	0.909	120	516	100	12788	12119	-4.110	700	12088	661	11458	88078	1385616	28.609	76.785	0	0	0
3	2	9	"ybjC"	"STM0873"	11080	17130	120	515	498	200	40	74	74	78	31	39	96	94	0	1949	1774	747	42	89	89	113	164	145	95	92	0	0.237	0.252	0.246	0.260	2.119	0.233	0.814	120	426	100	2301	2109	-2.076	441	1860	424	1685	59746	212856	13.548	10.128	0	0	0
3	3	9	"ybjO"	"STM0881"	11260	17130	110	776	766	90	11	75	75	79	23	29	100	100	0	7230	7126	585	8	88	88	121	156	128	100	100	0	0.098	0.098	0.097	0.098	1.129	0.094	0.922	80	420	100	7843	7729	-3.349	701	7142	691	7038	61304	570093	29.870	44.904	0	0	0
3	4	9	"artI"	"STM0890"	11450	17130	120	5661	5045	2006	39	74	74	78	25	32	100	99	0	5473	4874	1661	34	85	85	114	148	129	100	99	0	1.037	1.038	1.050	0.941	1.748	1.071	0.933	120	465	100	10975	9760	0.052	5587	5388	4971	4789	605434	584872	198.680	32.162	0	0	0
3	5	9	""	"STM0895"	11620	17130	110	94	100	32	32	73	73	76	26	34	41	13	0	2979	2968	581	19	82	82	99	85	85	100	100	0	0.007	0.009	0.009	0.008	2.297	0.008	0.163	80	385	100	2918	2913	-7.108	21	2897	27	2886	7994	237448	0.923	33.753	0	0	0
3	6	9	""	"STM0900"	11790	17120	110	84	131	332	253	71	71	76	39	51	13	5	0	4196	4205	1161	27	87	87	109	87	79	100	100	0	0.003	0.015	0.005	0.006	3.625	0.007	0.005	80	426	100	4122	4178	-8.304	13	4109	60	4118	10475	336360	1.410	47.080	0	0	0
3	7	9	""	"STM1034"	11980	17130	110	133	179	129	72	73	73	84	60	71	48	33	0	652	1162	1340	115	89	89	125	220	176	65	52	0	0.107	0.099	0.119	0.122	3.508	0.072	0.415	80	465	100	623	1179	-3.230	60	563	106	1073	14298	92920	1.583	4.714	0	0	0
3	8	9	""	"STM1038"	12140	17120	110	828	919	244	26	75	75	82	47	57	100	100	0	7889	8551	2539	29	87	87	171	514	300	100	100	0	0.097	0.100	0.095	0.100	1.339	0.089	0.835	80	414	100	8555	9308	-3.373	753	7802	844	8464	73533	684093	17.809	16.304	0	0	0
3	9	9	"aceA"	"STM4184"	12330	17130	120	1766	1438	798	55	74	74	79	42	53	90	88	0	10415	8431	4387	52	88	88	152	462	303	91	89	0	0.164	0.163	0.162	0.151	2.087	0.162	0.916	120	510	100	12019	9707	-2.610	1692	10327	1364	8343	172561	1011753	32.357	17.920	0	0	0
3	10	9	""	"STM4195"	12510	17130	100	106	114	39	34	69	69	72	23	31	67	36	0	818	1032	962	93	86	86	87	17	19	100	98	0	0.051	0.048	0.052	0.046	1.946	0.025	0.317	80	352	100	769	991	-4.306	37	732	45	946	9146	82594	1.826	55.588	0	0	0
3	11	9	""	"STM4199"	12690	17130	120	263	315	427	135	68	68	72	24	33	93	88	0	5768	5326	2102	39	83	83	87	27	31	99	99	0	0.034	0.047	0.034	0.035	2.425	0.041	0.175	120	472	100	5880	5490	-4.866	195	5685	247	5243	37744	639139	10.125	194.037	0	0	0
3	12	9	""	"STM4203"	12870	17120	110	82	94	42	44	69	69	71	18	25	43	18	0	1529	1475	562	38	85	85	104	152	146	100	100	0	0.009	0.018	0.013	0.015	3.427	0.014	0.069	80	436	100	1457	1415	-6.795	13	1444	25	1390	7527	117992	1.278	9.020	0	0	0
3	13	9	"pduA"	"STM2038"	13040	17130	110	117	116	21	18	70	70	79	128	162	0	0	0	2276	2180	342	15	84	84	91	35	38	100	100	0	0.021	0.022	0.023	0.019	2.201	0.019	0.352	80	415	100	2239	2142	-5.543	47	2192	46	2096	9259	174404	0.289	59.686	0	0	0
3	14	9	"pduS"	"STM2053"	13210	17120	110	167	166	37	22	70	70	74	20	27	98	91	0	8141	7461	2134	28	86	86	98	91	92	100	100	0	0.012	0.013	0.012	0.013	1.761	0.012	0.621	80	426	100	8152	7471	-6.376	97	8055	96	7375	13317	596844	4.600	80.912	0	0	0
3	15	9	"stfC"	"STM0196"	13410	17140	120	132	132	27	20	70	70	72	17	23	94	90	0	6937	6817	1306	19	85	85	95	86	90	100	100	0	0.009	0.009	0.009	0.009	1.858	0.009	0.658	120	464	100	6914	6794	-6.788	62	6852	62	6732	15873	818071	3.529	78.163	0	0	0
3	16	9	"eutS"	"STM2470"	13570	17130	110	85	83	14	16	69	69	73	27	36	13	1	0	1887	1866	583	31	83	83	119	184	154	100	100	0	0.009	0.008	0.011	0.009	2.452	0.005	0.015	80	408	100	1820	1797	-6.817	16	1804	14	1783	6662	149289	0.370	9.495	0	0	0
3	17	9	"pagK"	"STM1867"	13750	17130	110	84	85	19	22	69	69	72	21	29	32	8	0	551	551	194	35	86	86	98	43	43	100	100	0	0.032	0.034	0.039	0.037	2.368	0.025	0.079	80	446	100	480	481	-4.954	15	465	16	465	6783	44075	0.619	10.535	0	0	0
3	18	9	"pefI"	"PSLT013"	13930	17130	110	200	195	54	27	71	71	75	28	37	100	83	0	2378	2355	861	36	85	85	104	67	64	100	100	0	0.056	0.055	0.053	0.053	1.530	0.051	0.714	80	447	100	2422	2394	-4.152	129	2293	124	2270	15596	188416	4.286	33.597	0	0	0
3	19	9	"traM"	"PSLT073"	14100	17130	110	148	152	33	21	72	72	75	20	26	97	91	0	6267	6334	1366	21	91	91	170	341	200	100	100	0	0.012	0.013	0.013	0.012	1.592	0.012	0.586	80	461	100	6252	6323	-6.345	76	6176	80	6243	12139	506704	3.850	18.076	0	0	0
3	20	9	"traC"	"PSLT088"	14300	17150	130	307	300	120	40	71	71	82	70	85	85	77	0	29706	29166	12412	42	94	94	186	481	258	100	100	0	0.008	0.008	0.008	0.007	1.932	0.008	0.754	120	479	100	29848	29301	-6.971	236	29612	229	29072	36052	3499900	3.114	60.249	0	0	0
3	21	9	""	"STM1623"	14480	17150	130	765	739	178	24	71	71	86	85	98	97	96	0	6887	6833	769	11	91	91	138	405	293	100	100	0	0.102	0.099	0.101	0.094	1.566	0.097	0.874	120	414	100	7490	7410	-3.292	694	6796	668	6742	88673	819982	7.682	16.531	0	0	0
3	22	9	"fumB"	"STM4300"	14640	17140	120	1796	1585	696	43	70	70	75	40	53	96	95	0	12735	11282	5162	45	86	86	97	60	61	99	98	0	0.136	0.135	0.133	0.133	2.011	0.128	0.898	120	417	100	14375	12711	-2.874	1726	12649	1515	11196	190212	1353794	37.750	186.417	0	0	0
3	23	9	"phnB"	"STM4288"	14830	17140	120	759	679	251	36	70	70	72	18	25	100	99	0	5726	4943	1885	38	85	85	95	59	62	99	98	0	0.122	0.125	0.125	0.127	2.104	0.122	0.906	120	435	100	6330	5467	-3.033	689	5641	609	4858	81442	593138	33.722	82.169	0	0	0
3	24	9	"nrfD"	"STM4280"	15000	17140	120	173	189	93	49	68	68	72	18	25	92	88	0	3345	3905	2704	69	85	85	90	33	36	100	99	0	0.032	0.032	0.033	0.033	2.441	0.028	0.727	120	517	100	3365	3941	-4.956	105	3260	121	3820	22736	468562	6.500	115.606	0	0	0
3	1	10	"mog"	"STM0008"	10900	17300	100	1979	1797	501	27	74	74	77	23	29	100	100	0	5862	5475	1121	20	86	86	90	31	34	100	100	0	0.330	0.320	0.331	0.306	1.331	0.317	0.912	80	406	100	7681	7112	-1.600	1905	5776	1723	5389	143770	437999	74.783	173.710	0	0	0
3	2	10	""	"STM0273"	11080	17300	110	133	137	34	24	74	74	77	20	25	93	75	0	2117	2075	596	28	88	88	98	44	44	100	100	0	0.029	0.032	0.029	0.029	1.830	0.030	0.578	80	436	100	2088	2050	-5.104	59	2029	63	1987	10978	166036	3.000	44.932	0	0	0
3	3	10	""	"STM0278"	11270	17310	110	89	90	21	23	74	74	78	23	29	32	10	0	3366	3253	847	26	88	88	110	121	110	100	100	0	0.005	0.005	0.007	0.005	2.786	0.005	0.087	80	466	100	3293	3181	-7.772	15	3278	16	3165	7205	260201	0.522	25.975	0	0	0
3	4	10	""	"STM0287"	11440	17310	110	128	132	28	21	73	73	76	25	32	90	60	0	2994	3005	927	30	83	83	92	42	45	100	100	0	0.019	0.020	0.019	0.018	1.650	0.017	0.237	80	413	100	2966	2981	-5.726	55	2911	59	2922	10524	240362	2.240	69.357	0	0	0
3	5	10	""	"STM0296"	11620	17300	110	73	79	20	25	72	72	75	25	33	16	6	0	961	997	339	34	83	83	95	61	64	100	100	0	0.001	0.008	0.022	0.018	3.387	0.002	0.001	80	433	100	879	921	-9.778	1	878	7	914	6300	79738	0.160	14.787	0	0	0
3	6	10	"ghmA"	"STM0310"	11790	17300	110	929	964	326	33	72	72	83	62	74	100	100	0	1222	1197	376	31	85	85	110	213	193	100	97	0	0.754	0.802	0.797	0.793	1.224	0.795	0.912	80	478	100	1994	2004	-0.408	857	1137	892	1112	77081	95767	14.210	5.103	0	0	0
3	7	10	"ndh"	"STM1211"	11980	17310	110	485	534	257	48	70	70	84	66	78	95	92	0	2918	3126	1355	43	84	84	107	223	208	100	98	0	0.146	0.153	0.148	0.141	1.778	0.142	0.648	80	431	100	3249	3506	-2.772	415	2834	464	3042	42715	250117	6.818	13.538	0	0	0
3	8	10	"ycfV"	"STM1218"	12140	17300	110	1546	1517	389	25	72	72	78	31	39	100	100	0	7210	6677	1514	22	83	83	150	434	289	100	100	0	0.207	0.219	0.211	0.220	1.288	0.210	0.912	80	451	100	8601	8039	-2.274	1474	7127	1445	6594	121347	534179	46.419	15.039	0	0	0
3	9	10	"ymfB"	"STM1235"	12330	17300	110	253	260	77	29	73	73	79	33	41	98	98	0	971	1039	478	46	83	83	107	112	104	100	100	0	0.203	0.196	0.206	0.195	1.534	0.152	0.640	80	426	100	1068	1143	-2.303	180	888	187	956	20800	83152	5.485	8.321	0	0	0
3	10	10	""	"STM1252"	12510	17300	120	259	235	85	36	72	72	76	28	36	90	83	0	7144	6003	2696	44	84	84	88	27	30	100	98	0	0.026	0.028	0.027	0.029	2.043	0.026	0.794	120	459	100	7247	6082	-5.239	187	7060	163	5919	28229	720303	5.679	219.074	0	0	0
3	11	10	""	"STM1265"	12680	17300	110	160	166	39	23	74	74	76	22	28	98	92	0	4288	4062	960	23	86	86	102	70	68	100	100	0	0.020	0.023	0.022	0.022	1.492	0.022	0.629	80	378	100	4288	4068	-5.611	86	4202	92	3976	13301	324921	4.091	56.571	0	0	0
3	12	10	"yaoF"	"STM1275"	12850	17300	110	210	227	80	35	73	73	83	124	149	60	8	0	699	872	544	62	87	87	104	65	62	100	100	0	0.224	0.196	0.226	0.206	1.761	0.143	0.557	80	452	100	749	939	-2.159	137	612	154	785	18188	69736	1.161	11.815	0	0	0
3	13	10	"fumC"	"STM1469"	13050	17310	130	9010	8718	1880	21	73	73	82	113	137	100	100	0	10835	10588	2139	20	86	86	95	49	51	100	100	0	0.831	0.823	0.828	0.829	1.435	0.829	0.920	120	551	100	19686	19147	-0.266	8937	10749	8645	10502	1046161	1270597	76.425	214.143	0	0	0
3	14	10	"ydgI"	"STM1477"	13210	17300	110	645	674	193	28	71	71	75	23	30	100	100	0	11621	11499	2528	21	89	89	183	451	246	100	100	0	0.050	0.053	0.051	0.052	1.242	0.048	0.869	80	425	100	12106	12013	-4.328	574	11532	603	11410	53942	919904	26.043	25.091	0	0	0
3	15	10	""	"STM1485"	13390	17300	110	192	188	45	23	69	69	73	23	31	98	96	0	1838	1828	590	32	86	86	189	455	240	100	92	0	0.070	0.068	0.067	0.066	1.390	0.060	0.772	80	422	100	1875	1861	-3.832	123	1752	119	1742	15048	146256	5.000	3.602	0	0	0
3	16	10	""	"STM1490"	13580	17310	120	387	374	87	23	69	69	71	17	23	99	97	0	11984	11378	2609	22	87	87	109	106	97	100	99	0	0.027	0.027	0.026	0.026	1.653	0.026	0.883	120	468	100	12215	11596	-5.225	318	11897	305	11291	44923	1365347	17.824	106.311	0	0	0
3	17	10	""	"STM1499"	13750	17310	130	416	409	79	19	71	71	74	25	33	99	97	0	13930	13541	2246	16	89	89	125	353	282	100	99	0	0.025	0.025	0.025	0.024	1.336	0.024	0.885	120	511	100	14186	13790	-5.326	345	13841	338	13452	49046	1624919	13.400	38.006	0	0	0
3	18	10	"wzzB"	"STM2079"	13940	17310	120	7050	6828	2438	35	73	73	79	36	45	100	100	0	9021	9027	2446	27	86	86	125	363	290	99	99	0	0.781	0.756	0.781	0.709	1.892	0.782	0.883	120	470	100	15912	15696	-0.357	6977	8935	6755	8941	819377	1083245	187.472	24.523	0	0	0
3	19	10	"nxiA"	"STM2783"	14100	17310	110	509	516	110	21	72	72	76	21	27	100	100	0	7099	7151	1264	17	89	89	119	119	100	100	100	0	0.062	0.063	0.060	0.062	1.221	0.060	0.882	80	397	100	7447	7506	-4.004	437	7010	444	7062	41279	572102	20.952	59.092	0	0	0
3	20	10	"ygaF"	"STM2790"	14280	17310	120	763	666	263	39	72	72	75	21	28	95	93	0	5329	4570	1867	40	91	91	117	90	76	100	95	0	0.132	0.133	0.133	0.126	1.831	0.127	0.890	120	426	100	5929	5073	-2.922	691	5238	594	4479	79918	548387	28.143	49.478	0	0	0
3	21	10	"ygaP"	"STM2798"	14460	17320	120	262	256	92	35	70	70	72	18	25	91	89	0	2170	2084	968	46	86	86	95	37	38	98	97	0	0.092	0.093	0.096	0.085	1.829	0.082	0.751	120	394	100	2276	2184	-3.440	192	2084	186	1998	30692	250097	10.222	53.757	0	0	0
3	22	10	""	"STM4012"	14650	17320	120	127	134	43	32	69	69	71	19	26	88	80	0	8065	8069	2293	28	87	87	95	54	56	100	100	0	0.007	0.008	0.008	0.007	2.142	0.008	0.618	120	431	100	8036	8047	-7.104	58	7978	65	7982	16087	968337	3.316	147.667	0	0	0
3	23	10	""	"STM4031"	14810	17310	110	163	196	129	65	69	69	71	18	25	97	91	0	695	868	737	84	87	87	95	40	42	100	97	0	0.155	0.163	0.163	0.156	1.952	0.128	0.622	80	419	100	702	908	-2.693	94	608	127	781	15716	69418	6.944	19.325	0	0	0
3	24	10	"rhaD"	"STM4045"	15010	17310	110	110	131	73	55	67	67	70	14	20	86	62	0	2299	2986	2947	98	85	85	92	33	35	100	100	0	0.019	0.022	0.019	0.019	2.873	0.018	0.523	80	512	100	2257	2965	-5.686	43	2214	64	2901	10516	238899	4.357	87.697	0	0	0
3	1	11	""	"STM2942"	10890	17470	110	301	306	92	30	74	74	78	22	28	98	98	0	5640	5315	1370	25	87	87	98	67	68	100	100	0	0.041	0.044	0.043	0.043	1.437	0.045	0.637	80	514	100	5780	5460	-4.613	227	5553	232	5228	24509	425212	10.364	77.866	0	0	0
3	2	11	"pyrG"	"STM2953"	11090	17480	120	16086	14952	3825	25	78	78	81	22	27	100	100	0	11310	10492	2693	25	87	87	99	68	68	99	99	0	1.426	1.430	1.431	1.486	1.883	1.459	0.915	120	499	100	27231	25279	0.512	16008	11223	14874	10405	1794246	1259039	675.955	152.838	0	0	0
3	3	11	"ygcY"	"STM2961"	11250	17480	110	391	408	120	29	77	77	81	25	30	100	100	0	6533	6656	1847	27	87	87	106	101	95	100	100	0	0.049	0.050	0.049	0.050	1.318	0.046	0.829	80	412	100	6760	6900	-4.360	314	6446	331	6569	32610	532503	13.080	64.851	0	0	0
3	4	11	"exo"	"STM2972"	11440	17480	120	1219	1072	384	35	75	75	79	25	31	100	99	0	7410	6405	2256	35	87	87	110	102	92	99	99	0	0.156	0.158	0.158	0.155	1.922	0.154	0.927	120	463	100	8467	7315	-2.678	1144	7323	997	6318	128592	768617	39.720	61.716	0	0	0
3	5	11	"fucI"	"STM2976"	11610	17480	120	774	707	235	33	74	74	77	22	28	100	100	0	12390	11121	3574	32	85	85	92	41	44	100	100	0	0.057	0.057	0.057	0.054	1.551	0.057	0.944	120	477	100	13005	11669	-4.136	700	12305	633	11036	84852	1334494	28.636	269.000	0	0	0
3	6	11	"ygdI"	"STM2983"	11800	17480	110	1036	1030	374	36	74	74	80	37	46	100	100	0	560	582	239	41	84	84	87	22	25	100	100	0	2.021	1.920	2.094	1.882	1.542	2.045	0.686	80	428	100	1438	1454	1.015	962	476	956	498	82425	46581	25.676	22.500	0	0	0
3	7	11	"metC"	"STM3161"	11970	17480	120	844	765	299	39	72	72	78	33	42	95	92	0	10425	9222	3539	38	84	84	86	22	25	99	99	0	0.075	0.076	0.075	0.071	1.671	0.074	0.923	120	457	100	11113	9831	-3.744	772	10341	693	9138	91851	1106646	20.818	415.273	0	0	0
3	8	11	""	"STM3170"	12140	17470	110	104	111	41	36	74	74	79	29	36	51	12	0	2614	2594	1157	44	87	87	106	92	86	100	100	0	0.012	0.015	0.013	0.012	2.522	0.012	0.226	80	418	100	2557	2544	-6.396	30	2527	37	2507	8887	207489	1.103	27.043	0	0	0
3	9	11	"STMF1.3"	"Not LT2a90"	12310	17470	100	162	175	71	40	73	73	77	24	31	92	76	0	113	128	43	33	84	84	94	43	45	33	13	0	3.069	2.318	2.549	2.501	2.810	3.292	0.090	80	419	100	118	146	1.618	89	29	102	44	14032	10210	4.083	0.791	0	0	0
3	10	11	"yfiO"	"STM2663"	12500	17470	110	3113	2984	738	24	74	74	83	43	51	100	100	0	2871	2653	653	24	84	84	95	51	53	100	100	0	1.090	1.133	1.081	1.141	1.260	1.122	0.915	80	433	100	5826	5479	0.125	3039	2787	2910	2569	238741	212265	67.465	50.157	0	0	0
3	11	11	"ffh"	"STM2677"	12680	17480	120	6964	6954	3847	55	73	73	80	38	47	100	100	0	9678	9115	4168	45	87	87	105	69	65	98	97	0	0.718	0.762	0.737	0.766	2.303	0.793	0.899	120	462	100	16482	15909	-0.477	6891	9591	6881	9028	834526	1093829	180.895	130.580	0	0	0
3	12	11	"yfjG"	"STM2687"	12850	17480	120	1891	1692	944	55	74	74	77	22	28	95	94	0	2275	2108	970	46	87	87	97	52	53	98	95	0	0.830	0.801	0.791	0.670	2.121	0.830	0.808	120	468	100	4005	3639	-0.268	1817	2188	1618	2021	202983	252953	73.409	38.673	0	0	0
3	13	11	"ybbK"	"STM0501"	13030	17480	110	1937	1807	473	26	77	77	82	31	37	100	100	0	7336	6997	1595	22	85	85	107	92	85	100	100	0	0.257	0.250	0.259	0.244	1.294	0.247	0.942	80	408	100	9111	8642	-1.963	1860	7251	1730	6912	144577	559739	55.645	74.891	0	0	0
3	14	11	"sfbB"	"STM0511"	13220	17490	120	367	382	136	35	73	73	78	29	37	97	95	0	8634	9109	3064	33	85	85	154	332	215	100	99	0	0.034	0.034	0.034	0.032	1.803	0.033	0.836	120	487	100	8843	9333	-4.862	294	8549	309	9024	45862	1093124	10.483	26.973	0	0	0
3	15	11	"gip"	"STM0518"	13400	17490	120	175	172	40	23	69	69	72	23	31	93	89	0	7372	7123	1632	22	84	84	98	72	73	100	99	0	0.015	0.015	0.015	0.013	1.739	0.015	0.788	120	459	100	7394	7142	-6.103	106	7288	103	7039	20602	854716	4.348	97.569	0	0	0
3	16	11	"allB"	"STM0523"	13560	17480	110	295	290	61	21	71	71	75	39	52	98	97	0	9827	9599	2247	23	88	88	115	152	132	100	100	0	0.023	0.023	0.023	0.023	1.370	0.022	0.896	80	395	100	9963	9730	-5.442	224	9739	219	9511	23224	767907	5.513	62.395	0	0	0
3	17	11	"allC"	"STM0527"	13750	17480	100	157	161	31	19	71	71	72	15	20	100	100	0	3954	3926	903	23	89	89	118	159	134	100	100	0	0.022	0.023	0.023	0.023	1.347	0.023	0.806	80	386	100	3951	3927	-5.490	86	3865	90	3837	12857	314072	5.933	23.950	0	0	0
3	18	11	"ppiB"	"STM0536"	13920	17480	110	6829	6819	1478	21	76	76	94	93	98	100	100	0	3178	3120	787	25	87	87	107	89	83	100	100	0	2.185	2.223	2.277	2.260	1.312	2.211	0.885	80	431	100	9844	9776	1.127	6753	3091	6743	3033	545493	249587	72.312	33.854	0	0	0
3	19	11	"slyX"	"STM3454"	14110	17480	110	202	215	62	28	76	76	93	88	94	85	25	0	395	408	91	22	88	88	107	77	71	100	97	0	0.410	0.434	0.430	0.412	1.527	0.407	0.625	80	465	100	433	459	-1.285	126	307	139	320	17222	32618	1.386	3.909	0	0	0
3	20	11	"mglB"	"STM2190"	14280	17480	110	5147	5147	1422	27	74	74	82	43	52	100	100	0	3854	3600	996	27	87	87	98	45	45	100	100	0	1.347	1.444	1.438	1.478	1.343	1.449	0.940	80	425	100	8840	8586	0.429	5073	3767	5073	3513	411723	288008	117.791	77.822	0	0	0
3	21	11	""	"STM2198"	14460	17490	120	243	237	66	27	70	70	77	41	53	93	91	0	9881	9561	2259	23	86	86	96	45	46	100	100	0	0.018	0.018	0.017	0.016	1.795	0.016	0.666	120	456	100	9968	9642	-5.823	173	9795	167	9475	28428	1147293	3.902	210.333	0	0	0
3	22	11	"rsuA"	"STM2222"	14640	17490	110	793	823	177	21	68	68	70	19	27	100	100	0	4888	5068	846	16	86	86	102	82	80	100	100	0	0.151	0.152	0.150	0.149	1.191	0.149	0.926	80	406	100	5527	5737	-2.728	725	4802	755	4982	65873	405474	39.632	60.561	0	0	0
3	23	11	"yejM"	"STM2228"	14820	17490	100	973	942	212	22	68	68	70	18	25	100	100	0	6558	6395	1032	16	86	86	107	86	80	100	100	0	0.140	0.139	0.140	0.134	1.242	0.138	0.937	80	420	100	7377	7183	-2.838	905	6472	874	6309	75361	511595	48.444	73.116	0	0	0
3	24	11	""	"STM2237"	15000	17490	110	102	101	18	17	68	68	69	15	21	81	53	0	2182	2144	525	24	86	86	94	38	40	100	100	0	0.016	0.016	0.016	0.014	1.945	0.015	0.458	80	506	100	2130	2091	-5.946	34	2096	33	2058	8076	171541	2.133	53.947	0	0	0
3	1	12	"phoP"	"STM1231"	10900	17660	120	5297	4831	1953	40	73	73	76	20	26	100	100	0	2375	2140	832	38	83	83	90	58	64	94	94	0	2.279	2.313	2.317	2.594	3.048	2.417	0.892	120	573	100	7516	6815	1.189	5224	2292	4758	2057	579692	256798	237.750	35.345	0	0	0
3	2	12	"phoP"	"STM1231"	11080	17660	120	8611	7648	3624	47	75	75	78	20	25	99	99	0	3916	3366	1475	43	84	84	84	13	15	98	97	0	2.228	2.307	2.371	2.341	2.543	2.416	0.918	120	448	100	12368	10855	1.155	8536	3832	7573	3282	917734	403923	378.500	252.462	0	0	0
3	3	12	"phoQ"	"STM1230"	11250	17660	110	737	734	195	26	76	76	79	23	29	100	100	0	1301	1347	329	24	85	85	97	82	84	100	100	0	0.544	0.521	0.518	0.515	1.270	0.484	0.807	80	432	100	1877	1920	-0.879	661	1216	658	1262	58751	107778	28.478	15.244	0	0	0
3	4	12	"phoQ"	"STM1230"	11430	17650	110	2280	2221	647	29	75	75	78	23	29	100	100	0	4286	4112	1348	32	85	85	95	51	53	100	100	0	0.525	0.533	0.527	0.557	1.386	0.506	0.924	80	446	100	6406	6173	-0.930	2205	4201	2146	4027	177670	328953	93.174	78.765	0	0	0
3	5	12	"phoQ"	"STM1230"	11610	17650	110	1496	1495	364	24	74	74	80	31	38	100	100	0	2753	2722	738	27	85	85	113	148	130	100	100	0	0.533	0.539	0.549	0.543	1.244	0.518	0.814	80	432	100	4090	4058	-0.908	1422	2668	1421	2637	119605	217754	45.645	17.628	0	0	0
3	6	12	"hupA"	"STM4170"	11780	17650	110	2969	2815	1286	45	76	76	85	44	51	100	100	0	457	458	178	38	86	86	106	133	125	92	68	0	7.798	7.363	7.631	7.406	1.454	8.020	0.684	80	493	100	3264	3111	2.963	2893	371	2739	372	225229	36676	62.045	2.647	0	0	0
3	7	12	"sopB"	"STM1091"	11970	17660	120	4145	4005	811	20	72	72	81	43	53	100	100	0	10667	10129	2675	26	85	85	87	19	21	99	99	0	0.385	0.392	0.384	0.427	2.117	0.364	0.875	120	486	100	14655	13977	-1.377	4073	10582	3933	10044	480605	1215520	91.256	528.526	0	0	0
3	8	12	"pipC"	"STM0375"	12140	17650	110	531	515	150	29	73	73	77	26	33	100	100	0	1561	1435	473	32	86	86	97	50	51	100	100	0	0.311	0.328	0.327	0.331	1.235	0.299	0.891	80	458	100	1933	1791	-1.687	458	1475	442	1349	41194	114776	16.846	26.760	0	0	0
3	9	12	"pipC"	"STM0375"	12330	17650	110	684	630	191	30	72	72	76	23	30	100	100	0	2005	1862	582	31	87	87	100	54	54	100	100	0	0.319	0.314	0.317	0.311	1.310	0.292	0.874	80	459	100	2530	2333	-1.648	612	1918	558	1775	50430	148926	24.087	32.630	0	0	0
3	10	12	"ssrB"	"STM1391"	12500	17660	120	200	194	56	28	70	70	76	33	43	91	82	0	2384	2287	949	41	82	82	93	51	54	99	98	0	0.056	0.056	0.052	0.059	2.026	0.053	0.813	120	505	100	2432	2329	-4.146	130	2302	124	2205	23228	274439	3.576	43.020	0	0	0
3	11	12	"ssrB"	"STM1391"	12680	17650	110	253	260	73	28	69	69	71	19	26	100	100	0	3485	3202	804	25	83	83	97	79	81	100	100	0	0.054	0.061	0.060	0.060	1.339	0.055	0.770	80	427	100	3586	3310	-4.209	184	3402	191	3119	20775	256197	9.947	39.304	0	0	0
3	12	12	"ssrB"	"STM1391"	12860	17650	100	268	261	62	23	70	70	71	17	23	100	100	0	3783	3505	834	23	89	89	102	80	78	100	100	0	0.054	0.056	0.054	0.055	1.262	0.053	0.846	80	399	100	3892	3607	-4.222	198	3694	191	3416	20884	280387	11.176	42.538	0	0	0
3	13	12	"lrp"	"STM0959"	13030	17650	110	4809	4637	985	21	73	73	78	28	35	100	100	0	2979	2826	770	27	87	87	105	91	86	100	100	0	1.638	1.666	1.647	1.721	1.309	1.622	0.906	80	464	100	7628	7303	0.712	4736	2892	4564	2739	370948	226110	162.821	29.901	0	0	0
3	14	12	"lrp"	"STM0959"	13210	17650	110	6523	6002	1383	23	73	73	77	29	37	100	100	0	3895	3458	1099	31	84	84	104	117	112	100	97	0	1.692	1.757	1.710	1.925	1.568	1.653	0.896	80	429	100	10261	9303	0.759	6450	3811	5929	3374	480124	276605	204.310	28.667	0	0	0
3	15	12	"gyrA"	"STM2272"	13380	17660	110	2845	3048	955	31	73	73	78	29	37	100	100	0	2855	2829	666	23	84	84	101	106	104	100	100	0	1.000	1.084	1.035	1.069	1.327	1.086	0.816	80	431	100	5543	5720	0.001	2772	2771	2975	2745	243861	226355	102.414	25.736	0	0	0
3	16	12	"gyrA"	"STM2272"	13560	17650	110	6471	6443	1010	15	76	76	106	170	160	100	100	0	5956	5609	1463	26	87	87	181	545	301	100	98	0	1.090	1.153	1.093	1.209	1.422	1.081	0.878	80	481	100	12264	11889	0.124	6395	5869	6367	5522	515403	448742	37.276	9.960	0	0	0
3	17	12	"csrA"	"STM2826"	13750	17650	110	577	640	298	46	75	75	104	170	163	97	72	0	209	221	90	40	87	87	167	538	322	0	0	0	4.115	4.216	4.266	4.541	1.857	4.887	0.493	80	476	100	624	699	2.041	502	122	565	134	51235	17654	3.153	0.100	0	0	0
3	18	12	"csrA"	"STM2826"	13920	17650	110	2095	2158	945	43	75	75	95	88	92	100	100	0	548	561	230	40	85	85	99	61	61	98	95	0	4.363	4.376	4.325	4.487	1.549	4.594	0.806	80	464	100	2483	2559	2.125	2020	463	2083	476	172666	44866	23.443	7.574	0	0	0
3	19	12	"yhhP"	"STM3578"	14100	17660	110	187	198	71	35	73	73	83	50	60	98	60	0	992	1031	405	39	84	84	91	30	32	100	100	0	0.126	0.132	0.135	0.128	1.427	0.117	0.486	80	480	100	1022	1072	-2.994	114	908	125	947	15866	82504	2.300	31.333	0	0	0
3	20	12	"yhhP"	"STM3578"	14280	17670	110	132	138	46	33	70	70	74	27	36	88	57	0	588	599	232	38	84	84	169	1546	914	1	0	0	0.123	0.132	0.127	0.120	1.882	0.002	0.009	80	459	100	566	583	-3.023	62	504	68	515	11014	47946	2.370	0.278	0	0	0
3	21	12	"yhhP"	"STM3578"	14460	17670	120	157	164	76	46	69	69	71	20	28	88	80	0	801	818	451	55	85	85	166	1541	928	5	0	0	0.123	0.130	0.123	0.127	2.996	0.006	0.012	120	462	100	804	828	-3.024	88	716	95	733	19678	98145	4.650	0.423	0	0	0
3	22	12	"topA"	"STM1714"	14640	17670	120	1442	1279	665	51	68	68	69	17	24	98	97	0	4222	3720	1835	49	85	85	96	65	67	98	96	0	0.332	0.333	0.310	0.298	2.373	0.321	0.845	120	468	100	5511	4846	-1.590	1374	4137	1211	3635	153457	446403	71.176	55.754	0	0	0
3	23	12	"topA"	"STM1714"	14810	17660	110	322	352	127	36	67	67	68	16	23	100	100	0	832	882	291	32	84	84	92	36	39	100	100	0	0.341	0.357	0.357	0.348	1.647	0.287	0.500	80	399	100	1003	1083	-1.553	255	748	285	798	28127	70594	17.750	21.944	0	0	0
3	24	12	"fur"	"STM0693"	14980	17670	120	1569	1461	737	50	67	67	69	15	21	100	99	0	2163	1845	875	47	84	84	90	33	36	98	97	0	0.722	0.792	0.773	0.828	2.678	0.784	0.792	120	565	100	3581	3155	-0.469	1502	2079	1394	1761	175377	221448	92.800	53.182	0	0	0
3	1	13	"ctrl-buffer"	"ctrl-buffer"	10890	17830	100	62	66	13	19	69	69	71	16	22	10	0	0	91	92	17	18	81	81	82	14	17	32	10	0	-0.700	-0.273	1.162	1.025	4.231	18.801	0.000	80	452	100	3	8	Error	-7	10	-3	11	5240	7364	-0.312	0.714	-50	0	0
3	2	13	"ctrl-buffer"	"ctrl-buffer"	11070	17830	100	68	70	17	24	70	70	74	20	27	11	2	0	91	98	24	24	83	83	84	14	16	32	18	0	-0.250	0.000	1.042	0.980	4.013	0.405	0.008	80	420	100	6	15	Error	-2	8	0	15	5596	7819	-0.200	1.000	-50	0	0
3	3	13	"ctrl-buffer"	"ctrl-buffer"	11250	17830	100	66	68	18	26	72	72	75	18	24	10	2	0	87	92	27	29	82	82	83	16	19	23	11	0	-1.200	-0.400	1.333	1.233	5.062	0.285	0.007	80	431	100	-1	6	Error	-6	5	-4	10	5413	7383	-0.389	0.563	-50	0	0
3	4	13	"ctrl-buffer"	"ctrl-buffer"	11430	17830	100	65	76	48	63	71	71	73	17	23	15	8	0	87	92	34	36	81	81	84	26	30	7	2	0	-1.000	0.455	1.933	1.757	4.179	3.371	0.021	80	439	100	0	16	Error	-6	6	5	11	6089	7389	0.176	0.308	-50	0	0
3	5	13	"ctrl-buffer"	"ctrl-buffer"	11600	17830	100	69	72	16	22	69	69	73	24	32	15	0	0	93	94	18	19	83	83	95	114	120	0	0	0	0.000	0.273	1.047	0.983	3.263	0.188	0.001	80	470	100	10	14	Error	0	10	3	11	5754	7546	-0.042	-0.009	-50	0	0
3	6	13	"ctrl-buffer"	"ctrl-buffer"	11800	17880	50	79	80	16	20	70	70	72	16	22	33	8	0	127	129	22	17	86	86	90	16	17	91	58	0	0.220	0.233	0.216	0.266	2.421	0.196	0.115	12	104	100	50	53	-2.188	9	41	10	43	957	1544	0.500	2.438	0	0	0
3	7	13	"ctrl-buffer"	"ctrl-buffer"	11960	17830	100	72	80	41	51	72	72	73	15	20	18	8	0	103	107	31	28	85	85	86	15	17	52	28	0	0.000	0.364	0.643	0.655	3.929	3.452	0.004	80	431	100	18	30	Error	0	18	8	22	6383	8555	0.467	1.400	-50	0	0
3	8	13	"ctrl-buffer"	"ctrl-buffer"	12140	17830	100	67	67	12	17	70	70	73	38	52	0	0	0	93	96	19	19	83	83	85	27	31	18	3	0	-0.300	-0.231	0.521	0.538	4.518	0.028	0.004	80	442	100	7	10	Error	-3	10	-3	13	5329	7640	-0.158	0.407	-50	0	0
3	9	13	"ctrl-buffer"	"ctrl-buffer"	12320	17830	100	67	69	20	28	70	70	72	16	22	11	3	0	91	94	20	21	82	82	85	27	31	20	2	0	-0.333	-0.083	0.815	0.859	3.103	1.003	0.013	80	430	100	6	11	Error	-3	9	-1	12	5546	7484	-0.187	0.333	-50	0	0
3	10	13	"ctrl-buffer"	"ctrl-buffer"	12490	17830	100	65	68	16	23	68	68	68	18	26	15	1	0	92	92	20	21	80	80	82	15	18	37	11	0	-0.250	0.000	0.857	0.760	3.334	1.658	0.010	80	399	100	9	12	Error	-3	12	0	12	5451	7386	0.000	0.667	-50	0	0
3	11	13	"ctrl-buffer"	"ctrl-buffer"	12670	17830	100	67	68	16	23	67	67	69	18	26	10	1	0	89	91	16	17	80	80	87	58	66	0	0	0	0.000	0.091	0.819	0.848	3.425	16.518	0.002	80	442	100	9	12	Error	0	9	1	11	5439	7292	-0.056	0.069	-50	0	0
3	12	13	"ctrl-buffer"	"ctrl-buffer"	12850	17840	100	64	66	25	37	68	68	69	15	21	3	1	0	86	89	18	20	85	85	86	18	20	15	3	0	-4.000	-0.500	1.250	0.933	3.527	0.446	0.021	80	442	100	-3	2	Error	-4	1	-2	4	5316	7096	-0.200	0.167	-50	0	0
3	13	13	"ctrl-buffer"	"ctrl-buffer"	13030	17840	100	64	66	14	21	67	67	69	15	21	10	1	0	89	93	19	20	83	83	88	35	39	7	1	0	-0.500	-0.100	0.522	0.753	5.269	24.016	0.000	80	442	100	3	9	Error	-3	6	-1	10	5250	7467	-0.200	0.143	-50	0	0
3	14	13	"ctrl-buffer"	"ctrl-buffer"	13210	17840	100	70	75	30	40	67	67	71	28	39	8	5	0	97	100	27	27	84	84	91	58	63	6	1	0	0.231	0.500	0.667	0.786	3.336	7.120	0.006	80	430	100	16	24	-2.115	3	13	8	16	5996	8036	0.143	0.155	-50	0	0
3	15	13	"ctrl-buffer"	"ctrl-buffer"	13380	17840	100	63	66	13	19	68	68	72	29	40	0	0	0	87	89	17	19	83	83	91	44	48	2	0	0	-1.250	-0.333	0.938	0.904	3.520	5.527	0.006	80	416	100	-1	4	Error	-5	4	-2	6	5247	7085	-0.207	-0.045	-50	0	0
3	16	13	"ctrl-buffer"	"ctrl-buffer"	13560	17840	100	65	66	15	22	69	69	73	41	56	0	0	0	89	91	19	20	82	82	103	220	213	0	0	0	-0.571	-0.333	1.375	1.089	3.657	1.075	0.015	80	442	100	3	6	Error	-4	7	-3	9	5254	7302	-0.171	-0.055	-50	0	0
3	17	13	"ctrl-buffer"	"ctrl-buffer"	13740	17840	100	72	74	19	25	71	71	74	21	28	17	1	0	98	110	47	42	84	84	88	22	25	37	16	0	0.071	0.115	0.654	0.648	3.484	0.088	0.012	80	452	100	15	29	-3.807	1	14	3	26	5945	8808	0.000	1.000	-50	0	0
3	18	13	"ctrl-buffer"	"ctrl-buffer"	13920	17840	100	64	67	17	25	70	70	74	39	52	1	0	0	87	93	40	43	86	86	89	24	26	13	3	0	-6.000	-0.429	0.770	0.947	3.828	10.066	0.007	80	438	100	-5	4	Error	-6	1	-3	7	5350	7471	-0.179	0.167	-50	0	0
3	19	13	"ctrl-buffer"	"ctrl-buffer"	14100	17840	100	63	65	15	23	68	68	70	18	25	8	0	0	91	97	30	30	82	82	87	32	36	16	3	0	-0.556	-0.200	1.250	1.240	4.287	0.059	0.003	80	441	100	4	12	Error	-5	9	-3	15	5235	7745	-0.278	0.313	-50	0	0
3	20	13	"ctrl-buffer"	"ctrl-buffer"	14270	17840	100	68	71	19	26	66	66	68	17	25	22	8	0	92	94	22	23	80	80	82	15	18	42	17	0	0.167	0.357	0.900	1.004	3.293	1.945	0.006	80	408	100	14	19	-2.585	2	12	5	14	5651	7533	0.176	0.800	-50	0	0
3	21	13	"ctrl-buffer"	"ctrl-buffer"	14450	17840	100	63	65	14	21	67	67	69	27	39	2	0	0	86	91	21	23	84	84	86	16	18	23	12	0	-2.000	-0.286	0.684	0.752	3.886	0.412	0.013	80	401	100	-2	5	Error	-4	2	-2	7	5200	7282	-0.148	0.313	-50	0	0
3	22	13	"ctrl-buffer"	"ctrl-buffer"	14630	17840	100	64	70	51	72	67	67	69	26	37	5	1	0	91	93	24	25	84	84	85	17	20	25	10	0	-0.429	0.333	1.000	0.780	3.520	0.026	0.003	80	401	100	4	12	Error	-3	7	3	9	5563	7456	0.038	0.471	-50	0	0
3	23	13	"ctrl-buffer"	"ctrl-buffer"	14810	17840	100	64	66	17	25	64	64	65	15	23	16	7	0	91	94	24	25	81	81	84	18	21	27	8	0	0.000	0.154	1.025	1.257	4.082	0.166	0.006	80	432	100	10	15	Error	0	10	2	13	5316	7506	0.067	0.556	-50	0	0
3	24	13	"ctrl-buffer"	"ctrl-buffer"	14990	17840	100	62	63	14	22	65	65	67	14	20	10	3	0	90	93	25	26	81	81	83	18	21	27	11	0	-0.333	-0.167	1.179	0.895	4.055	0.006	0.000	80	433	100	6	10	Error	-3	9	-2	12	5029	7462	-0.286	0.556	-50	0	0
3	1	14	"ynfA"	"STM1504"	10880	18030	110	241	238	37	15	68	68	69	16	23	100	100	0	5315	5297	848	16	81	81	84	30	35	100	100	0	0.033	0.033	0.032	0.032	1.273	0.032	0.845	80	590	100	5407	5386	-4.919	173	5234	170	5216	19053	423751	10.563	173.767	0	0	0
3	2	14	""	"STM3654"	11060	18030	110	108	117	38	32	68	68	71	18	25	90	55	0	1888	1953	717	36	80	80	85	35	41	100	100	0	0.022	0.026	0.022	0.022	1.833	0.026	0.502	80	533	100	1848	1922	-5.498	40	1808	49	1873	9399	156242	2.556	53.371	0	0	0
3	3	14	"yeiP"	"STM2211"	11230	18020	110	3579	3446	528	15	70	70	74	23	31	100	100	0	7598	7076	1411	19	82	82	92	100	108	100	100	0	0.467	0.483	0.471	0.491	1.231	0.459	0.934	80	535	100	11025	10370	-1.099	3509	7516	3376	6994	275714	566101	146.609	69.840	0	0	0
3	4	14	"yfaE"	"STM2279"	11420	18030	110	353	362	81	22	71	71	74	20	27	100	100	0	1088	1074	298	27	82	82	91	97	106	100	100	0	0.280	0.293	0.285	0.298	1.401	0.272	0.870	80	558	100	1288	1283	-1.835	282	1006	291	992	28936	85934	14.400	10.134	0	0	0
3	5	14	""	"STM4111"	11600	18030	110	96	95	25	26	69	69	72	19	26	60	33	0	165	164	50	30	82	82	83	13	15	91	83	0	0.325	0.317	0.366	0.377	2.526	0.302	0.226	80	533	100	110	108	-1.620	27	83	26	82	7625	13098	1.211	6.231	0	0	0
3	6	14	""	"STM4140"	11770	18020	110	105	120	73	60	68	68	72	25	34	62	31	0	340	493	489	99	81	81	83	16	19	100	100	0	0.143	0.126	0.157	0.128	2.593	0.099	0.359	80	516	100	296	464	-2.807	37	259	52	412	9597	39425	1.920	25.625	0	0	0
3	7	14	"ssaS"	"STM1420"	11950	18020	110	70	77	26	33	69	69	71	22	30	26	13	0	351	611	718	117	82	82	83	16	19	100	97	0	0.004	0.015	0.051	0.053	3.693	0.013	0.076	80	548	100	270	537	-8.071	1	269	8	529	6162	48858	0.273	33.000	0	0	0
3	8	14	"nrdH"	"STM2805"	12140	18020	110	71	86	48	55	67	67	71	37	52	18	10	0	232	795	1144	143	82	82	83	14	16	97	88	0	0.027	0.027	0.066	0.072	5.255	0.029	0.405	80	534	100	154	732	-5.229	4	150	19	713	6917	63593	0.405	50.857	0	0	0
3	9	14	"fimI"	"STM0544"	12310	18020	110	77	90	38	42	68	68	70	18	25	37	25	0	557	1158	1300	112	80	80	82	14	17	100	100	0	0.019	0.020	0.031	0.029	3.281	0.019	0.293	80	508	100	486	1100	-5.728	9	477	22	1078	7218	92661	1.111	76.857	0	0	0
3	10	14	"aroA"	"STM0978"	12480	18020	110	1698	1774	463	26	68	68	69	17	24	100	100	0	4996	5014	1158	23	82	82	90	79	87	100	100	0	0.332	0.346	0.335	0.344	1.278	0.319	0.835	80	522	100	6544	6638	-1.592	1630	4914	1706	4932	141954	401119	100.294	62.329	0	0	0
3	11	14	"dam"	"STM3484"	12660	18020	110	339	393	270	68	68	68	71	19	26	100	96	0	814	1017	777	76	82	82	91	78	85	100	93	0	0.370	0.348	0.384	0.345	2.024	0.288	0.637	80	536	100	1003	1260	-1.434	271	732	325	935	31445	81354	16.947	11.872	0	0	0
3	12	14	"pduW"	"STM2057"	12840	18020	110	110	143	129	90	67	67	69	15	21	71	57	0	2585	3925	3643	92	83	83	86	27	31	100	100	0	0.017	0.020	0.014	0.014	3.195	0.014	0.240	80	524	100	2545	3918	-5.863	43	2502	76	3842	11459	314029	4.933	142.185	0	0	0
3	13	14	""	"STM2695"	13020	18020	100	371	368	54	14	66	66	68	18	26	100	100	0	12228	11614	2394	20	82	82	88	42	47	100	100	0	0.025	0.026	0.026	0.027	1.323	0.024	0.888	80	464	100	12451	11834	-5.316	305	12146	302	11532	29449	929103	16.667	274.429	0	0	0
3	14	14	"yajR"	"STM0436"	13200	18020	110	1034	1064	244	22	67	67	69	15	21	100	100	0	7814	7590	1723	22	85	85	90	33	36	100	100	0	0.125	0.133	0.130	0.134	1.289	0.117	0.855	80	490	100	8696	8502	-2.999	967	7729	997	7505	85096	607165	66.333	227.273	0	0	0
3	15	14	""	"STM0564"	13370	18030	120	338	317	103	32	68	68	70	24	34	95	92	0	14345	12769	4246	33	85	85	92	37	40	100	100	0	0.019	0.020	0.019	0.018	1.918	0.019	0.888	120	615	100	14530	12933	-5.723	270	14260	249	12684	38096	1532270	10.292	342.622	0	0	0
3	16	14	""	"STM0351"	13560	18020	110	95	98	24	24	67	67	68	16	23	70	38	0	4886	4903	1295	26	84	84	91	37	40	100	100	0	0.006	0.006	0.006	0.006	2.477	0.006	0.355	80	506	100	4830	4850	-7.422	28	4802	31	4819	7807	392223	1.875	130.054	0	0	0
3	17	14	"dsrB"	"STM1983"	13730	18030	110	637	775	427	55	66	66	68	17	25	100	100	0	1714	1988	1170	58	82	82	85	18	21	100	100	0	0.350	0.372	0.383	0.369	1.449	0.321	0.697	80	503	100	2203	2615	-1.515	571	1632	709	1906	61961	159071	41.588	105.722	0	0	0
3	18	14	"yeiE"	"STM2201"	13910	18030	120	1267	1172	467	39	66	66	69	20	28	97	95	0	9268	8303	3243	39	81	81	84	17	20	100	100	0	0.131	0.135	0.131	0.127	2.413	0.130	0.909	120	648	100	10388	9328	-2.935	1201	9187	1106	8222	140586	996388	55.150	483.471	0	0	0
3	19	14	"recB"	"STM2994"	14090	18020	70	74	74	15	20	64	64	67	16	23	31	3	0	305	328	209	63	81	81	87	40	45	75	65	0	0.045	0.040	0.073	0.077	4.017	0.039	0.148	32	236	100	234	257	-4.485	10	224	10	247	2380	10480	0.438	6.025	0	0	0
3	20	14	"EMPTY"	"EMPTY"	14270	18020	100	64	64	11	17	63	63	65	16	24	8	0	0	77	79	13	16	80	80	82	20	24	5	0	0	-0.333	-1.000	0.875	0.857	3.064	0.109	0.009	80	484	100	-2	0	Error	1	-3	1	-1	5082	6312	-0.062	-0.150	-75	0	0
3	21	14	"EMPTY"	"EMPTY"	14450	18020	100	63	64	15	23	64	64	65	14	21	16	3	0	80	81	16	19	79	79	81	17	20	15	2	0	-1.000	0.000	0.833	0.928	3.607	0.467	0.013	80	464	100	0	2	Error	-1	1	0	2	5111	6475	-0.071	0.000	-75	0	0
3	22	14	"EMPTY"	"EMPTY"	14630	18020	100	66	67	19	28	65	65	67	25	37	7	2	0	84	84	14	16	79	79	83	25	30	8	1	0	0.200	0.400	1.000	1.092	3.681	11.222	0.000	80	464	100	6	7	-2.322	1	5	2	5	5344	6728	0.000	0.040	-75	0	0
3	23	14	"EMPTY"	"EMPTY"	14810	18020	100	66	66	14	21	63	63	65	17	26	11	2	0	77	78	11	14	79	79	84	26	30	1	0	0	-1.500	-3.000	1.400	1.229	3.352	11.338	0.006	80	452	100	1	2	Error	3	-2	3	-1	5319	6240	0.059	-0.231	-75	0	0
3	24	14	"EMPTY"	"EMPTY"	14980	18020	100	64	66	13	19	64	64	66	15	22	15	3	0	78	82	18	21	78	78	81	15	18	21	8	0	0.000	0.500	0.985	0.959	2.756	0.065	0.000	80	484	100	0	6	Error	0	0	2	4	5276	6588	0.000	0.067	-75	0	0
4	1	1	"yjiX"	"STM4531"	15420	15710	120	118	136	75	55	74	74	78	21	26	67	50	0	249	303	203	66	88	88	93	54	58	80	61	0	0.273	0.288	0.356	0.292	3.587	0.209	0.264	120	627	100	205	277	-1.871	44	161	62	215	16280	36370	2.762	3.889	0	0	0
4	2	1	"yhjG"	"STM3610"	15590	15700	120	638	711	427	60	74	74	79	31	39	96	94	0	1513	1591	1003	63	85	85	89	29	32	95	92	0	0.395	0.423	0.386	0.453	4.144	0.308	0.438	120	548	100	1992	2143	-1.340	564	1428	637	1506	85305	190869	20.387	51.793	0	0	0
4	3	1	"mtlD"	"STM3686"	15780	15710	130	1971	1854	664	35	74	74	82	41	50	95	95	0	9021	8821	2064	23	85	85	100	75	75	100	100	0	0.212	0.204	0.218	0.187	1.839	0.199	0.800	120	598	100	10833	10516	-2.236	1897	8936	1780	8736	222457	1058486	43.220	116.280	0	0	0
4	4	1	"ptsN"	"STM3322"	15950	15700	130	935	923	482	52	73	73	80	35	43	98	97	0	911	932	516	55	84	84	99	79	79	93	92	0	1.042	1.002	0.996	1.036	2.908	0.941	0.494	120	579	100	1689	1698	0.060	862	827	850	848	110716	111853	24.086	10.544	0	0	0
4	5	1	"yqjK"	"STM3231"	16120	15700	120	236	297	184	61	72	72	78	32	41	95	86	0	446	540	311	57	83	83	92	63	68	93	88	0	0.452	0.492	0.423	0.478	2.880	0.358	0.312	120	534	100	527	682	-1.146	164	363	225	457	35677	64828	6.844	7.111	0	0	0
4	6	1	"yggT"	"STM3101"	16310	15700	120	985	970	319	32	73	73	75	23	30	100	100	0	2524	2426	1022	42	84	84	90	41	45	98	97	0	0.374	0.383	0.376	0.438	2.623	0.314	0.682	120	546	100	3352	3239	-1.420	912	2440	897	2342	116413	291137	38.913	56.976	0	0	0
4	7	1	"hscC"	"STM0659"	16480	15710	120	539	512	111	21	71	71	77	32	41	97	96	0	11697	11328	1477	13	86	86	190	677	356	100	100	0	0.040	0.039	0.040	0.036	1.809	0.037	0.829	120	524	100	12079	11683	-4.633	468	11611	441	11242	61384	1359314	13.594	16.452	0	0	0
4	8	1	"ubiF"	"STM0671"	16670	15710	120	1323	1284	354	27	70	70	74	25	33	99	99	0	7699	7767	1556	20	86	86	199	689	346	100	99	0	0.165	0.158	0.162	0.148	1.857	0.145	0.745	120	505	100	8866	8895	-2.603	1253	7613	1214	7681	154112	932001	48.400	10.984	0	0	0
4	9	1	"nagA"	"STM0683"	16840	15710	120	2201	2056	498	24	70	70	84	87	103	98	95	0	8911	8702	989	11	86	86	159	390	245	100	100	0	0.241	0.231	0.237	0.212	1.843	0.225	0.846	120	472	100	10956	10602	-2.050	2131	8825	1986	8616	246758	1044218	22.667	21.905	0	0	0
4	10	1	"ybfM"	"STM0687"	17020	15710	120	265	260	80	30	71	71	84	85	101	90	61	0	2821	2911	884	30	90	90	158	379	239	100	99	0	0.071	0.067	0.067	0.058	2.203	0.062	0.427	120	499	100	2925	3010	-3.815	194	2731	189	2821	31192	349331	2.071	7.264	0	0	0
4	11	1	"apeE"	"STM0570"	17210	15710	120	339	328	110	33	69	69	72	28	38	95	94	0	2933	2859	802	28	88	88	94	36	38	100	100	0	0.095	0.093	0.096	0.087	1.935	0.086	0.675	120	495	100	3115	3030	-3.397	270	2845	259	2771	39374	343115	9.143	76.806	0	0	0
4	12	1	"ahpF"	"STM0609"	17380	15710	120	1526	1329	680	51	71	71	80	55	68	95	95	0	7059	6052	2751	45	88	88	98	73	74	100	100	0	0.209	0.211	0.215	0.187	2.257	0.192	0.703	120	462	100	8426	7222	-2.260	1455	6971	1258	5964	159487	726181	22.709	81.562	0	0	0
4	13	1	"dlhH"	"STM3967"	17550	15710	130	3168	3044	708	23	73	73	149	433	290	99	99	0	8213	7813	2190	28	91	91	329	1348	409	98	97	0	0.381	0.385	0.388	0.392	1.794	0.340	0.780	120	518	100	11217	10693	-1.392	3095	8122	2971	7722	365328	937502	6.686	5.552	0	0	0
4	14	1	"yigM"	"STM3963"	17720	15710	120	1490	1430	399	27	74	74	238	559	234	93	81	0	10850	10268	2172	21	94	94	1063	3033	285	99	96	0	0.132	0.133	0.137	0.124	2.033	0.125	0.619	120	497	100	12172	11530	-2.925	1416	10756	1356	10174	171627	1232111	2.132	3.035	0	0	0
4	15	1	"rhtC"	"STM3959"	17910	15710	120	701	694	360	51	72	72	165	361	218	75	38	0	4861	5011	2289	45	97	97	822	2722	331	79	45	0	0.132	0.127	0.129	0.116	2.227	0.112	0.674	120	515	100	5393	5536	-2.921	629	4764	622	4914	83271	601363	1.465	1.539	0	0	0
4	16	1	"rarD"	"STM3955"	18090	15710	120	1962	1897	393	20	71	71	137	362	264	97	95	0	11121	10977	1249	11	99	99	538	2239	416	100	99	0	0.172	0.168	0.170	0.159	1.689	0.155	0.808	120	515	100	12913	12704	-2.543	1891	11022	1826	10878	227594	1317205	4.862	4.662	0	0	0
4	17	1	"uvrD"	"STM3951"	18270	15710	120	398	458	274	59	72	72	136	362	266	44	11	0	1773	2032	1222	60	104	104	527	2245	425	35	3	0	0.195	0.200	0.184	0.185	2.693	0.147	0.697	120	510	100	1995	2314	-2.356	326	1669	386	1928	54939	243805	0.890	0.670	0	0	0
4	18	1	"dapF"	"STM3947"	18440	15710	130	2585	2555	781	30	77	77	94	84	89	99	99	0	6072	5942	1817	30	112	112	164	334	203	99	99	0	0.421	0.425	0.401	0.421	2.016	0.382	0.744	120	545	100	8468	8308	-1.249	2508	5960	2478	5830	306602	712994	29.298	17.299	0	0	0
4	19	1	"fklB"	"STM4397"	18620	15710	140	734	1002	941	93	78	78	103	200	194	75	66	0	949	1219	1013	83	113	113	155	302	194	77	64	0	0.785	0.835	0.811	0.723	5.753	0.690	0.153	156	669	100	1492	2030	-0.350	656	836	924	1106	156314	190154	4.495	3.523	0	0	0
4	20	1	"ytfK"	"STM4406"	18800	15710	130	174	261	238	91	73	73	79	38	48	90	60	0	242	304	182	59	108	108	110	19	17	92	86	0	0.754	0.959	0.802	0.934	3.486	2.042	0.121	120	551	100	235	384	-0.408	101	134	188	196	31301	36498	4.789	10.211	0	0	0
4	21	1	""	"STM4417"	18960	15710	110	273	284	121	42	73	73	84	53	63	90	81	0	1001	958	459	47	112	112	148	188	127	90	83	0	0.225	0.249	0.227	0.251	2.330	0.194	0.579	80	445	100	1089	1057	-2.152	200	889	211	846	22730	76646	3.774	4.309	0	0	0
4	22	1	""	"STM4421"	19160	15720	120	223	293	191	65	74	74	83	43	51	92	77	0	5317	7914	6229	78	123	123	167	209	125	100	99	0	0.029	0.028	0.031	0.028	2.564	0.018	0.355	120	535	100	5343	8010	-5.123	149	5194	219	7791	35124	949725	4.884	37.067	0	0	0
4	23	1	""	"STM4425"	19330	15720	120	135	274	671	244	76	76	84	45	53	62	35	0	3093	3522	2132	60	140	140	159	132	83	100	100	0	0.020	0.059	0.019	0.025	3.856	0.051	0.043	120	483	100	3012	3580	-5.645	59	2953	198	3382	32833	422688	4.222	25.477	0	0	0
4	24	1	""	"STM4430"	19500	15710	110	144	150	58	38	74	74	82	47	57	62	32	0	3258	3432	2178	63	152	152	294	1014	344	81	65	0	0.023	0.023	0.025	0.023	3.015	0.012	0.176	80	484	100	3176	3356	-5.472	70	3106	76	3280	11992	274570	1.447	3.095	0	0	0
4	1	2	"sopE2"	"STM1855"	15410	15890	110	231	259	144	55	74	74	77	19	24	93	87	0	2661	2839	1827	64	90	90	104	93	89	100	97	0	0.061	0.067	0.068	0.066	2.235	0.052	0.437	80	435	100	2728	2934	-4.033	157	2571	185	2749	20697	227136	9.579	29.409	0	0	0
4	2	2	""	"STM1731"	15590	15890	120	676	672	380	56	75	75	80	35	43	90	87	0	1435	1442	708	49	88	88	111	113	101	95	91	0	0.446	0.441	0.431	0.372	3.276	0.390	0.545	120	456	100	1948	1951	-1.164	601	1347	597	1354	80623	173048	16.914	11.779	0	0	0
4	3	2	"otsB"	"STM1929"	15790	15880	110	1055	1065	512	48	74	74	80	37	46	100	100	0	2784	3086	1890	61	87	87	102	83	81	100	100	0	0.364	0.330	0.338	0.337	1.799	0.258	0.647	80	392	100	3678	3990	-1.459	981	2697	991	2999	85203	246911	26.622	35.952	0	0	0
4	4	2	""	"STM4161"	15950	15880	110	80	89	39	43	73	73	80	36	45	13	7	0	302	394	333	84	84	84	95	65	68	95	83	0	0.032	0.052	0.063	0.065	2.748	0.040	0.090	80	392	100	225	326	-4.961	7	218	16	310	7114	31501	0.250	4.600	0	0	0
4	5	2	"rsd"	"STM4165"	16140	15880	120	353	386	250	64	72	72	77	32	41	95	91	0	956	1053	703	66	84	84	93	66	70	94	90	0	0.322	0.324	0.315	0.349	3.549	0.244	0.461	120	458	100	1153	1283	-1.634	281	872	314	969	46261	126413	9.656	14.545	0	0	0
4	6	2	"hupA"	"STM4170"	16310	15880	110	757	1192	988	82	72	72	74	21	28	100	100	0	197	253	151	59	83	83	86	18	20	97	95	0	6.009	6.588	6.518	6.426	2.503	11.266	0.375	80	373	100	799	1290	2.587	685	114	1120	170	95360	20249	53.238	9.278	0	0	0
4	7	2	""	"STM3121"	16490	15890	120	128	181	150	82	72	72	75	24	32	74	52	0	1172	1721	1822	105	84	84	132	420	318	70	57	0	0.051	0.067	0.083	0.071	4.207	0.038	0.230	120	421	100	1144	1746	-4.280	56	1088	109	1637	21674	206536	4.417	3.783	0	0	0
4	8	2	"stfG"	"STM0200"	16670	15880	120	78	94	57	60	70	70	72	19	26	34	23	0	774	1488	1559	104	86	86	143	432	302	65	47	0	0.012	0.017	0.018	0.021	5.540	0.009	0.073	120	400	100	696	1426	-6.426	8	688	24	1402	11227	178608	1.158	3.113	0	0	0
4	9	2	"eutT"	"STM2467"	16850	15880	120	86	99	46	46	71	71	76	30	39	31	19	0	568	1679	2217	132	88	88	141	360	255	53	48	0	0.031	0.018	0.028	0.045	7.313	0.010	0.193	120	371	100	495	1619	-5.000	15	480	28	1591	11821	201524	0.767	4.272	0	0	0
4	10	2	"lexA"	"STM4237"	17020	15870	130	825	1787	2118	118	72	72	83	87	104	71	67	0	471	1296	1583	122	88	88	150	398	265	49	41	0	1.966	1.420	1.672	1.717	7.207	1.741	0.367	120	420	100	1136	2923	0.975	753	383	1715	1208	214398	155490	19.586	2.879	0	0	0
4	11	2	"prpC"	"STM0369"	17210	15880	130	97	111	59	53	71	71	74	23	31	56	27	0	1533	1886	1261	66	88	88	99	74	74	99	99	0	0.018	0.022	0.017	0.019	3.675	0.011	0.044	120	410	100	1471	1838	-5.796	26	1445	40	1798	13291	226273	1.609	24.149	0	0	0
4	12	2	"ushB"	"STM4064"	17380	15880	120	1238	2211	2496	112	72	72	82	60	73	93	86	0	1979	2797	2808	100	91	91	107	86	80	95	88	0	0.618	0.790	0.624	0.630	5.151	0.770	0.388	120	354	100	3054	4845	-0.695	1166	1888	2139	2706	265281	335657	35.483	31.279	0	0	0
4	13	2	"ptsJ"	"STM2436"	17560	15880	120	266	292	151	51	76	76	133	358	269	20	0	0	3646	4079	2368	58	92	92	315	1302	413	88	70	0	0.053	0.054	0.047	0.051	2.608	0.039	0.450	120	375	100	3744	4203	-4.225	190	3554	216	3987	35028	489500	0.444	2.891	0	0	0
4	14	2	"plsX"	"STM1192"	17740	15880	120	1398	1510	1109	73	74	74	159	379	238	87	79	0	2865	3237	2351	72	94	94	746	2435	326	61	10	0	0.478	0.457	0.473	0.413	3.039	0.312	0.336	120	394	100	4095	4579	-1.066	1324	2771	1436	3143	181154	388438	3.565	1.023	0	0	0
4	15	2	"flgM"	"STM1172"	17920	15880	130	318	560	748	133	73	73	115	223	193	55	26	0	276	401	391	97	98	98	522	2057	394	0	0	0	1.376	1.607	1.312	1.445	4.706	5.126	0.075	120	425	100	423	790	0.461	245	178	487	303	67171	48165	1.996	-0.059	0	0	0
4	16	2	"phsB"	"STM2064"	18090	15890	120	146	173	98	56	73	73	79	76	96	47	21	0	1569	1822	1365	74	100	100	217	953	439	70	36	0	0.050	0.058	0.059	0.060	3.813	0.034	0.229	120	440	100	1542	1822	-4.331	73	1469	100	1722	20722	218640	1.237	1.684	0	0	0
4	17	2	"tnpA_1"	"STM0946"	18270	15890	120	384	456	374	82	75	75	81	52	64	87	80	0	4522	5598	4182	74	106	106	226	980	433	92	81	0	0.070	0.069	0.065	0.061	2.877	0.054	0.449	120	406	100	4725	5873	-3.837	309	4416	381	5492	54663	671736	7.212	5.482	0	0	0
4	18	2	"orf6"	"PSLT014"	18450	15890	120	1006	1359	1707	125	79	79	91	53	58	94	91	0	4025	5250	5433	103	120	120	163	342	209	96	93	0	0.237	0.250	0.247	0.213	3.094	0.169	0.298	120	392	100	4832	6410	-2.075	927	3905	1280	5130	163096	629977	23.925	14.874	0	0	0
4	19	2	"mig-14"	"STM2782"	18620	15890	100	772	2121	2722	128	77	77	83	31	37	85	75	0	824	2218	2635	118	118	118	128	63	49	78	68	0	0.984	0.973	1.000	0.967	8.917	1.030	0.346	80	347	100	1401	4144	-0.023	695	706	2044	2100	169702	177445	65.742	33.175	0	0	0
4	20	2	"thiD"	"STM2146"	18810	15890	130	92	132	94	71	74	74	77	21	27	45	37	0	712	2095	2734	130	117	117	122	67	54	75	69	0	0.030	0.029	0.035	0.062	8.835	0.017	0.228	120	436	100	613	2036	-5.047	18	595	58	1978	15793	251403	2.619	29.448	0	0	0
4	21	2	"rfaY"	"STM3716"	18970	15880	130	154	306	289	94	73	73	79	31	39	78	60	0	764	1460	1756	120	122	122	151	161	106	77	59	0	0.126	0.174	0.168	0.210	6.606	0.070	0.149	120	447	100	723	1571	-2.987	81	642	233	1338	36706	175193	7.323	8.130	0	0	0
4	22	2	"prgH"	"STM2874"	19160	15890	130	149	1338	2876	214	74	74	82	38	46	60	49	0	227	2432	5440	223	137	137	182	303	166	38	31	0	0.833	0.551	0.712	0.787	16.561	0.292	0.186	120	445	100	165	3559	-0.263	75	90	1264	2295	160523	291795	33.053	7.426	0	0	0
4	23	2	"orgA"	"STM2869"	19330	15900	120	132	1064	2404	225	77	77	88	54	61	50	39	0	216	1676	2944	175	151	151	185	205	110	43	39	0	0.846	0.647	0.547	0.545	9.478	0.613	0.155	120	381	100	120	2512	-0.241	55	65	987	1525	127704	201123	18.074	7.273	0	0	0
4	24	2	"livH"	"STM3563"	19500	15870	120	81	113	87	76	75	75	82	43	52	25	16	0	161	1680	3333	198	157	157	240	709	295	27	25	0	1.500	0.025	0.203	0.166	10.071	0.010	0.101	120	518	100	10	1561	0.585	6	4	38	1523	13543	201575	0.721	2.031	0	0	0
4	1	3	"hisJ"	"STM2354"	15420	16050	120	688	1162	1261	108	72	72	76	24	31	93	88	0	966	1950	2296	117	86	86	95	65	68	85	82	0	0.700	0.585	0.593	0.727	6.285	0.452	0.469	120	528	100	1496	2954	-0.515	616	880	1090	1864	139402	234041	45.250	28.538	0	0	0
4	2	3	"hisI"	"STM2078"	15600	16050	120	523	801	750	93	74	74	80	29	36	91	85	0	1049	1607	1439	89	92	92	103	72	69	90	83	0	0.469	0.480	0.477	0.499	4.404	0.386	0.467	120	420	100	1406	2242	-1.092	449	957	727	1515	96179	192891	24.862	20.889	0	0	0
4	3	3	"glyA"	"STM2555"	15780	16050	120	916	2065	2595	125	75	75	84	65	77	81	76	0	235	483	510	105	88	88	98	68	69	60	52	0	5.721	5.038	4.269	3.463	7.542	10.649	0.212	120	453	100	988	2385	2.516	841	147	1990	395	247826	57955	30.477	5.662	0	0	0
4	4	3	"fliD"	"STM1960"	15960	16050	120	1119	1478	1441	97	75	75	82	63	76	90	80	0	598	781	744	95	82	82	84	15	17	91	85	0	2.023	2.007	1.837	2.120	5.745	2.731	0.369	120	416	100	1560	2102	1.017	1044	516	1403	699	177403	93683	22.159	46.467	0	0	0
4	5	3	"asrC"	"STM2550"	16130	16060	120	91	138	185	134	72	72	74	24	32	45	35	0	793	1273	1324	104	83	83	87	23	26	97	90	0	0.027	0.055	0.048	0.065	4.780	0.019	0.032	120	440	100	729	1256	-5.224	19	710	66	1190	16500	152739	2.667	51.565	0	0	0
4	6	3	"moeA"	"STM0846"	16320	16050	120	216	533	597	112	71	71	75	34	45	80	64	0	754	1509	1804	119	84	84	103	138	133	80	62	0	0.216	0.324	0.292	0.301	4.848	0.195	0.314	120	456	100	815	1887	-2.208	145	670	462	1425	63953	181133	13.471	10.188	0	0	0
4	7	3	"cbiN"	"STM2022"	16490	16050	110	87	98	39	39	70	70	73	22	30	41	22	0	250	405	356	87	81	81	89	78	87	82	51	0	0.101	0.086	0.110	0.109	3.526	0.032	0.106	80	352	100	186	352	-3.313	17	169	28	324	7832	32437	1.136	4.051	0	0	0
4	8	3	"cobU"	"STM2018"	16670	16060	120	108	173	154	89	70	70	76	37	48	50	38	0	638	1335	1473	110	84	84	91	41	45	95	88	0	0.069	0.082	0.098	0.099	4.059	0.049	0.229	120	453	100	592	1354	-3.866	38	554	103	1251	20806	160230	2.622	30.341	0	0	0
4	9	3	"uhpA"	"STM3790"	16850	16060	120	108	159	126	79	70	70	74	27	36	56	41	0	417	957	1173	122	85	85	93	56	60	80	72	0	0.114	0.102	0.123	0.134	4.850	0.055	0.211	120	416	100	370	961	-3.127	38	332	89	872	19129	114866	3.148	15.429	0	0	0
4	10	3	"trpD"	"STM1724"	17020	16060	120	88	112	73	65	71	71	73	19	26	45	33	0	1100	1539	1593	103	84	84	89	26	29	91	81	0	0.017	0.028	0.028	0.034	5.935	0.020	0.181	120	388	100	1033	1496	-5.901	17	1016	41	1455	13463	184663	2.053	55.769	0	0	0
4	11	3	"sulA"	"STM1071"	17200	16060	120	199	300	286	95	70	70	72	21	29	80	71	0	520	781	743	95	87	87	100	80	80	84	74	0	0.298	0.331	0.310	0.325	6.831	0.204	0.244	120	403	100	562	924	-1.747	129	433	230	694	35961	93752	10.857	8.513	0	0	0
4	12	3	"rfaL"	"STM3713"	17380	16050	130	535	1084	1239	114	69	69	74	26	35	91	81	0	1256	2255	2664	118	88	88	104	89	85	73	69	0	0.399	0.468	0.410	0.559	10.707	0.300	0.281	120	472	100	1634	3182	-1.326	466	1168	1015	2167	130074	270552	38.846	24.169	0	0	0
4	13	3	"bglX"	"STM2166"	17560	16060	120	669	781	589	75	71	71	74	24	32	99	97	0	2265	2579	1713	66	88	88	94	28	29	96	95	0	0.275	0.285	0.265	0.296	4.286	0.193	0.340	120	411	100	2775	3201	-1.864	598	2177	710	2491	93733	309508	29.458	88.750	0	0	0
4	14	3	""	"STM0347"	17730	16060	120	79	82	19	23	69	69	73	24	32	20	6	0	917	1150	928	80	90	90	94	24	25	99	97	0	0.012	0.012	0.017	0.017	3.440	0.006	0.035	120	401	100	837	1073	-6.370	10	827	13	1060	9853	137951	0.375	44.000	0	0	0
4	15	3	""	"STM1043"	17910	16060	120	97	139	105	75	70	70	73	25	34	50	36	0	683	1288	1476	114	94	94	99	40	40	90	87	0	0.046	0.058	0.068	0.072	6.922	0.025	0.153	120	447	100	616	1263	-4.447	27	589	69	1194	16636	154610	2.640	29.725	0	0	0
4	16	3	""	"PSLT025"	18100	16080	110	81	83	21	25	69	69	72	20	27	35	8	0	385	520	398	76	98	98	105	46	43	87	81	0	0.042	0.033	0.067	0.059	3.443	0.015	0.049	80	403	100	299	436	-4.580	12	287	14	422	6632	41604	0.550	9.022	0	0	0
4	17	3	"orf319"	"STM1389"	18280	16060	120	872	947	633	66	71	71	75	36	48	95	90	0	1574	1545	926	59	102	102	108	32	29	98	96	0	0.544	0.607	0.613	0.559	4.405	0.513	0.402	120	436	100	2273	2319	-0.878	801	1472	876	1443	113668	185429	24.222	44.906	0	0	0
4	18	3	"yfeJ"	"STM2437"	18460	16060	120	117	129	45	34	75	75	82	42	51	49	22	0	693	832	536	64	108	108	116	39	33	97	94	0	0.072	0.075	0.093	0.084	3.809	0.044	0.230	120	420	100	627	778	-3.800	42	585	54	724	15453	99875	1.119	18.359	0	0	0
4	19	3	""	"PSLT087"	18630	16070	120	82	84	17	20	74	74	80	37	46	9	0	0	1916	2144	1475	68	112	112	123	79	64	98	95	0	0.004	0.005	0.007	0.007	4.147	0.002	0.003	120	413	100	1812	2042	-7.817	8	1804	10	2032	10036	257264	0.108	25.582	0	0	0
4	20	3	"traU"	"PSLT092"	18810	16060	120	112	139	154	110	71	71	77	35	45	55	22	0	5103	6119	5111	83	117	117	124	71	57	98	98	0	0.008	0.011	0.009	0.010	4.027	0.006	0.072	120	425	100	5027	6070	-6.926	41	4986	68	6002	16704	734308	1.771	84.437	0	0	0
4	21	3	"trbE"	"PSLT096"	18990	16060	100	79	83	24	28	72	72	75	25	33	20	5	0	430	596	591	99	121	121	123	25	20	95	93	0	0.023	0.023	0.052	0.044	3.133	0.014	0.050	80	373	100	316	486	-5.464	7	309	11	475	6622	47681	0.320	18.920	0	0	0
4	22	3	"traH"	"PSLT100"	19150	16070	110	283	322	202	62	74	74	78	29	37	96	88	0	8106	9293	6811	73	132	132	202	404	200	100	97	0	0.026	0.027	0.025	0.025	2.248	0.020	0.475	80	380	100	8183	9409	-5.254	209	7974	248	9161	25791	743459	8.414	22.502	0	0	0
4	23	3	"trbH"	"PSLT105"	19330	16070	120	726	792	537	67	76	76	84	41	48	90	89	0	3752	3602	2056	57	148	148	217	388	178	94	88	0	0.180	0.207	0.203	0.186	3.329	0.160	0.454	120	436	100	4254	4170	-2.471	650	3604	716	3454	95024	432182	17.268	8.724	0	0	0
4	24	3	"traX"	"PSLT110"	19520	16070	120	134	140	48	34	76	76	84	41	48	63	32	0	2248	2277	1205	52	156	156	168	94	55	95	93	0	0.028	0.030	0.033	0.032	2.893	0.022	0.297	120	597	100	2150	2185	-5.173	58	2092	64	2121	16835	273260	1.366	22.436	0	0	0
4	1	4	""	"STM2717"	15420	16230	100	73	73	16	21	72	72	77	32	41	3	0	0	141	165	91	55	87	87	92	23	25	73	55	0	0.019	0.013	0.238	0.235	4.136	0.002	0.000	80	411	100	55	79	-5.755	1	54	1	78	5867	13193	-0.125	3.174	0	0	0
4	2	4	""	"STM2739"	15600	16240	120	166	190	149	78	72	72	76	23	30	86	72	0	3742	4366	4605	105	90	90	102	47	46	99	99	0	0.026	0.028	0.025	0.024	2.188	0.016	0.257	120	480	100	3746	4394	-5.280	94	3652	118	4276	22769	523912	4.957	90.723	0	0	0
4	3	4	""	"STM1616"	15790	16230	110	107	114	35	30	72	72	75	21	28	73	35	0	738	793	488	61	89	89	101	49	48	98	98	0	0.054	0.060	0.054	0.053	2.793	0.040	0.239	80	403	100	684	746	-4.213	35	649	42	704	9113	63401	1.857	14.122	0	0	0
4	4	4	"rimL"	"STM1611"	15960	16230	120	222	230	95	41	75	75	79	61	77	86	60	0	1169	1144	535	46	83	83	86	19	22	99	99	0	0.135	0.146	0.147	0.142	2.346	0.119	0.512	120	400	100	1233	1216	-2.885	147	1086	155	1061	27636	137225	2.475	55.684	0	0	0
4	5	4	"osmB"	"STM1705"	16120	16240	110	127	143	74	51	74	74	78	32	41	66	42	0	166	192	83	43	83	83	87	31	35	95	70	0	0.639	0.633	0.735	0.552	2.981	0.762	0.215	80	369	100	136	178	-0.647	53	83	69	109	11402	15393	2.031	3.387	0	0	0
4	6	4	"mppA"	"STM1679"	16300	16230	110	1005	1063	553	52	72	72	82	49	59	98	98	0	4390	4367	1759	40	83	83	135	275	203	100	100	0	0.217	0.231	0.204	0.220	1.686	0.216	0.752	80	438	100	5240	5275	-2.207	933	4307	991	4284	85045	349341	20.020	15.389	0	0	0
4	7	4	"rnhB"	"STM0230"	16490	16230	130	653	680	295	43	71	71	78	42	53	100	100	0	1634	1750	783	44	84	84	138	280	202	94	94	0	0.375	0.366	0.354	0.413	2.558	0.321	0.568	120	444	100	2132	2275	-1.413	582	1550	609	1666	81636	209941	14.333	5.757	0	0	0
4	8	4	"speE"	"STM0166"	16620	16240	130	845	865	306	35	72	72	81	46	56	100	100	0	1133	1070	326	30	85	85	111	138	124	99	97	0	0.738	0.805	0.770	0.798	1.682	0.735	0.701	120	481	100	1821	1778	-0.439	773	1048	793	985	103832	128359	17.043	6.949	0	0	0
4	9	4	"yaeB"	"STM0243"	16870	16230	110	307	355	203	57	72	72	78	33	42	92	91	0	1322	1497	977	65	83	83	110	150	136	97	95	0	0.190	0.200	0.202	0.180	2.799	0.149	0.508	80	417	100	1474	1697	-2.398	235	1239	283	1414	28410	119779	8.394	9.247	0	0	0
4	10	4	"cobS"	"STM2017"	17030	16230	120	220	243	197	81	70	70	78	95	121	65	27	0	1497	1641	1083	65	82	82	134	636	474	85	55	0	0.106	0.111	0.101	0.087	3.404	0.095	0.443	120	399	100	1565	1732	-3.238	150	1415	173	1559	29137	196861	1.737	2.369	0	0	0
4	11	4	"yeeI"	"STM2001"	17200	16230	130	192	218	118	54	68	68	76	91	119	61	30	0	759	904	654	72	85	85	135	607	449	60	21	0	0.184	0.183	0.197	0.205	4.948	0.060	0.139	120	440	100	798	969	-2.442	124	674	150	819	26113	108458	1.560	1.267	0	0	0
4	12	4	"fixX"	"STM0078"	17370	16250	100	78	84	26	30	69	69	73	27	36	22	6	0	257	444	487	109	85	85	102	97	95	70	42	0	0.052	0.042	0.091	0.087	6.177	0.018	0.067	80	396	100	181	374	-4.256	9	172	15	359	6715	35536	0.407	3.526	0	0	0
4	13	4	"ubiC"	"STM4233"	17560	16240	120	320	326	173	53	69	69	76	31	40	91	87	0	1005	1099	600	54	87	87	95	57	60	100	98	0	0.273	0.254	0.247	0.223	2.762	0.207	0.533	120	435	100	1169	1269	-1.871	251	918	257	1012	39172	131877	8.065	17.614	0	0	0
4	14	4	"yjbJ"	"STM4240"	17740	16240	130	176	202	127	62	70	70	83	103	124	50	20	0	307	367	234	63	89	89	92	22	23	96	91	0	0.486	0.475	0.500	0.448	3.174	0.338	0.278	120	421	100	324	410	-1.040	106	218	132	278	24258	43993	1.155	12.500	0	0	0
4	15	4	"yjcE"	"STM4269"	17910	16240	120	366	407	281	69	70	70	74	25	33	91	89	0	3475	3795	2498	65	93	93	96	29	30	100	99	0	0.088	0.091	0.090	0.078	2.248	0.080	0.603	120	403	100	3678	4039	-3.514	296	3382	337	3702	48875	455348	13.320	127.552	0	0	0
4	16	4	"zur"	"STM4241"	18090	16240	120	366	399	229	57	72	72	80	51	63	93	89	0	1553	1708	1049	61	98	98	104	33	31	99	99	0	0.202	0.203	0.218	0.200	2.591	0.145	0.461	120	432	100	1749	1937	-2.307	294	1455	327	1610	47852	204962	6.255	48.606	0	0	0
4	17	4	"yfcZ"	"STM2390"	18270	16230	110	309	332	132	39	73	73	79	39	49	100	100	0	520	572	270	47	100	100	106	29	27	100	100	0	0.562	0.549	0.522	0.552	1.725	0.433	0.464	80	440	100	656	731	-0.832	236	420	259	472	26570	45798	6.487	16.069	0	0	0
4	18	4	""	"STM2372"	18450	16250	110	281	396	373	94	73	73	78	38	48	91	85	0	2344	3276	2524	77	104	104	112	47	41	100	100	0	0.093	0.102	0.093	0.081	2.784	0.080	0.444	80	423	100	2448	3495	-3.429	208	2240	323	3172	31717	262098	8.368	67.319	0	0	0
4	19	4	"ylaC"	"STM0471"	18630	16240	120	245	480	599	124	72	72	76	32	42	82	72	0	478	854	1040	121	106	106	113	47	41	89	84	0	0.465	0.545	0.595	0.490	4.629	0.397	0.318	120	429	100	545	1156	-1.105	173	372	408	748	57646	102506	12.625	15.766	0	0	0
4	20	4	"ybaP"	"STM0496"	18810	16240	120	357	391	324	82	71	71	76	32	42	89	84	0	2157	2358	1939	82	112	112	127	153	120	99	93	0	0.140	0.142	0.137	0.124	2.918	0.103	0.406	120	486	100	2331	2566	-2.838	286	2045	320	2246	46920	282912	9.844	14.582	0	0	0
4	21	4	"ybbS"	"STM0514"	18990	16240	110	180	178	52	29	72	72	76	33	43	93	78	0	3444	3539	1311	37	118	118	126	47	37	100	100	0	0.032	0.031	0.030	0.030	1.765	0.028	0.647	80	426	100	3434	3527	-4.945	108	3326	106	3421	14251	283146	3.091	72.617	0	0	0
4	22	4	"folD"	"STM0542"	19160	16240	120	798	917	932	101	73	73	77	38	49	95	95	0	1448	1641	1409	85	125	125	158	258	163	85	81	0	0.548	0.557	0.509	0.605	4.685	0.480	0.394	120	458	100	2048	2360	-0.868	725	1323	844	1516	109996	196886	22.105	5.748	0	0	0
4	23	4	"ybdG"	"STM0569"	19340	16250	120	886	923	499	54	74	74	85	43	50	95	95	0	5385	5696	2578	45	138	138	182	214	117	100	99	0	0.155	0.153	0.141	0.136	2.173	0.138	0.705	120	451	100	6059	6407	-2.692	812	5247	849	5558	110736	683545	19.488	25.766	0	0	0
4	24	4	"fepB"	"STM0594"	19510	16250	110	110	111	29	26	76	76	87	50	57	18	3	0	1624	1673	659	39	154	154	195	212	108	100	95	0	0.023	0.023	0.025	0.021	2.431	0.025	0.199	80	451	100	1504	1554	-5.434	34	1470	35	1519	8850	133835	0.480	6.972	0	0	0
4	1	5	"slp"	"STM1819"	15420	16410	120	441	470	287	61	73	73	74	20	27	94	92	0	2285	2519	1516	60	87	87	92	29	31	99	99	0	0.167	0.163	0.161	0.151	1.924	0.151	0.750	120	525	100	2566	2829	-2.578	368	2198	397	2432	56412	302310	19.800	83.690	0	0	0
4	2	5	"hemK"	"STM1775"	15600	16410	120	255	323	353	109	73	73	79	40	50	84	78	0	1238	1607	1825	113	89	89	105	95	90	95	93	0	0.158	0.165	0.171	0.167	3.274	0.095	0.249	120	416	100	1331	1768	-2.658	182	1149	250	1518	38784	192858	6.100	15.811	0	0	0
4	3	5	"ychK"	"STM1754"	15780	16410	120	897	903	494	54	73	73	75	17	22	99	96	0	3161	3215	1438	44	93	93	117	169	144	100	99	0	0.269	0.266	0.266	0.235	2.501	0.239	0.660	120	449	100	3892	3952	-1.897	824	3068	830	3122	108370	385801	48.706	18.331	0	0	0
4	4	5	"sdaA"	"STM1826"	15960	16400	130	2524	2826	2325	82	75	75	78	24	30	100	100	0	2943	3246	2344	72	90	90	98	33	33	99	95	0	0.858	0.872	0.931	0.981	2.420	0.900	0.616	120	433	100	5302	5907	-0.220	2449	2853	2751	3156	339103	389545	114.500	95.394	0	0	0
4	5	5	"minC"	"STM1814"	16140	16410	120	1266	1252	591	47	75	75	84	52	61	98	98	0	1632	1635	746	45	85	85	93	46	49	98	98	0	0.770	0.759	0.748	0.797	2.405	0.728	0.701	120	432	100	2738	2727	-0.377	1191	1547	1177	1550	150293	196210	22.462	33.522	0	0	0
4	6	5	"ycgR"	"STM1798"	16320	16410	120	460	466	210	45	73	73	77	28	36	98	94	0	2085	2208	1202	54	85	85	115	228	198	95	92	0	0.193	0.185	0.184	0.203	2.381	0.154	0.698	120	415	100	2387	2516	-2.370	387	2000	393	2123	55955	264919	13.893	9.180	0	0	0
4	7	5	"yihA"	"STM4001"	16490	16410	120	534	815	1065	130	71	71	73	20	27	94	93	0	1110	1603	2339	145	87	87	93	46	49	93	90	0	0.453	0.491	0.472	0.515	3.338	0.394	0.622	120	376	100	1486	2260	-1.144	463	1023	744	1516	97794	192324	37.100	32.826	0	0	0
4	8	5	"oxyR"	"STM4125"	16670	16420	120	665	1777	2984	167	72	72	76	29	38	98	95	0	775	1542	2462	159	86	86	94	52	55	90	84	0	0.861	1.171	1.125	1.204	4.946	1.280	0.590	120	397	100	1282	3161	-0.216	593	689	1705	1456	213209	184986	58.655	27.846	0	0	0
4	9	5	"yneB"	"STM4078"	16840	16410	120	637	714	561	78	73	73	87	123	141	85	74	0	2289	2526	2136	84	86	86	117	169	144	92	88	0	0.256	0.263	0.277	0.262	4.665	0.168	0.373	120	441	100	2767	3081	-1.966	564	2203	641	2440	85714	303077	5.098	14.254	0	0	0
4	10	5	"pfkA"	"STM4062"	17020	16430	130	1417	1646	1342	81	73	73	91	135	148	90	80	0	2091	2448	1722	70	88	88	105	111	105	95	90	0	0.671	0.667	0.658	0.608	3.696	0.607	0.344	120	429	100	3347	3933	-0.576	1344	2003	1573	2360	197528	293752	11.519	21.108	0	0	0
4	11	5	"rhaR"	"STM4049"	17200	16410	120	131	157	98	62	70	70	80	67	83	46	21	0	1264	1540	1660	107	88	88	109	120	110	90	85	0	0.052	0.060	0.062	0.071	5.367	0.030	0.136	120	455	100	1237	1539	-4.269	61	1176	87	1452	18817	184775	1.149	11.925	0	0	0
4	12	5	"yihZ"	"STM4028"	17390	16420	110	193	253	197	77	71	71	78	51	65	85	57	0	648	821	706	85	87	87	105	113	107	92	82	0	0.217	0.248	0.246	0.224	3.668	0.112	0.186	80	376	100	683	916	-2.201	122	561	182	734	20273	65718	3.431	6.336	0	0	0
4	13	5	"rpsK"	"STM3417"	17550	16410	120	2190	2596	2446	94	72	72	79	39	49	100	100	0	274	296	164	55	86	86	88	21	23	94	89	0	11.266	12.019	11.426	11.401	2.663	29.034	0.208	120	381	100	2306	2734	3.494	2118	188	2524	210	311545	35518	64.538	9.905	0	0	0
4	14	5	"rplF"	"STM3425"	17720	16420	120	3070	3538	2506	70	74	74	95	126	132	99	98	0	235	268	128	47	88	88	92	41	44	92	78	0	20.381	19.244	19.270	18.617	3.458	34.757	0.302	120	373	100	3143	3644	4.349	2996	147	3464	180	424581	32208	27.325	4.293	0	0	0
4	15	5	"rplN"	"STM3430"	17910	16420	120	855	960	1059	110	74	74	91	125	137	85	78	0	146	158	55	34	92	92	94	19	20	77	68	0	14.463	13.424	11.830	11.074	3.577	42.243	0.141	120	358	100	835	952	3.854	781	54	886	66	115192	18910	6.952	3.368	0	0	0
4	16	5	"rpsC"	"STM3434"	18080	16410	120	3313	3931	3131	79	76	76	86	56	65	99	96	0	350	429	329	76	96	96	99	23	23	88	87	0	12.744	11.577	12.206	12.074	3.368	15.293	0.455	120	383	100	3491	4188	3.672	3237	254	3855	333	471679	51443	68.661	14.348	0	0	0
4	17	5	"rplW"	"STM3438"	18260	16420	110	1384	1933	1745	90	78	78	88	58	65	100	100	0	182	242	255	105	97	97	100	23	23	92	77	0	15.365	12.793	13.617	15.736	3.255	33.868	0.089	80	430	100	1391	2000	3.942	1306	85	1855	145	154633	19353	31.810	6.174	0	0	0
4	18	5	"ppiA"	"STM3472"	18450	16420	120	803	935	661	70	75	75	80	37	46	95	93	0	1048	1093	560	51	103	103	105	23	21	100	99	0	0.770	0.869	0.762	0.757	3.278	1.012	0.453	120	423	100	1673	1850	-0.376	728	945	860	990	112140	131182	23.108	42.957	0	0	0
4	19	5	"argI"	"STM4469"	18620	16420	120	136	157	84	53	72	72	77	26	33	83	60	0	1898	2072	1119	54	107	107	146	284	194	97	94	0	0.036	0.043	0.035	0.037	3.174	0.024	0.180	120	425	100	1855	2050	-4.807	64	1791	85	1965	18805	248644	3.077	6.782	0	0	0
4	20	5	"trpS2"	"STM4508"	18810	16430	110	142	155	47	30	71	71	80	47	58	85	33	0	2967	2879	1290	44	112	112	176	361	205	98	93	0	0.025	0.030	0.031	0.030	2.387	0.020	0.358	80	447	100	2926	2851	-5.330	71	2855	84	2767	12435	230332	1.596	7.488	0	0	0
4	21	5	"dnaT"	"STM4544"	19000	16420	110	134	414	595	143	73	73	85	64	75	50	36	0	746	2129	3169	148	119	119	178	372	208	53	45	0	0.097	0.170	0.168	0.190	10.871	0.135	0.465	80	479	100	688	2351	-3.362	61	627	341	2010	33087	170350	5.141	5.245	0	0	0
4	22	5	"lplA"	"STM4576"	19170	16420	110	304	536	593	110	74	74	82	55	67	86	70	0	1804	2987	3342	111	120	120	161	322	200	86	77	0	0.137	0.161	0.173	0.149	4.910	0.116	0.435	80	420	100	1914	3329	-2.872	230	1684	462	2867	42897	238997	8.255	8.776	0	0	0
4	23	5	""	"STM4596"	19330	16430	110	171	206	119	57	74	74	79	30	37	91	73	0	1276	1892	1840	97	129	129	138	89	64	97	95	0	0.085	0.075	0.085	0.080	3.535	0.058	0.322	80	400	100	1244	1895	-3.564	97	1147	132	1763	16458	151387	4.233	19.708	0	0	0
4	24	5	"rph"	"STM3734"	19510	16430	120	408	865	1121	129	74	74	82	39	47	91	90	0	918	1772	2114	119	132	132	153	154	100	87	80	0	0.425	0.482	0.439	0.482	5.611	0.275	0.172	120	578	100	1120	2431	-1.235	334	786	791	1640	103831	212688	20.077	10.513	0	0	0
4	1	6	"yhgI"	"STM3511"	15420	16580	120	850	1078	948	87	72	72	77	58	75	97	93	0	1352	1524	1169	76	86	86	115	418	363	89	77	0	0.615	0.700	0.609	0.658	3.141	0.692	0.565	120	553	100	2044	2444	-0.702	778	1266	1006	1438	129397	182860	17.259	3.371	0	0	0
4	2	6	"yhcK"	"STM3340"	15590	16580	110	531	561	279	49	71	71	82	52	63	95	92	0	1714	1845	1116	60	86	86	115	155	134	96	93	0	0.283	0.279	0.262	0.277	2.523	0.199	0.512	80	435	100	2088	2249	-1.823	460	1628	490	1759	44883	147636	9.212	11.161	0	0	0
4	3	6	"yhcC"	"STM3329"	15770	16580	110	152	154	43	27	72	72	79	42	53	81	43	0	2931	2964	883	29	90	90	144	244	169	100	100	0	0.028	0.029	0.027	0.026	1.981	0.024	0.372	80	448	100	2921	2956	-5.150	80	2841	82	2874	12343	237136	1.786	11.557	0	0	0
4	4	6	"murA"	"STM3307"	15960	16580	130	1360	1382	671	48	74	74	82	49	59	99	99	0	2146	2072	1048	50	91	91	123	180	146	93	90	0	0.626	0.660	0.635	0.728	2.683	0.602	0.600	120	561	100	3341	3289	-0.676	1286	2055	1308	1981	165814	248650	26.531	10.828	0	0	0
4	5	6	"rbfA"	"STM3285"	16150	16580	110	749	915	1053	115	75	75	85	57	67	97	97	0	1215	1356	983	72	86	86	98	59	60	100	98	0	0.597	0.661	0.634	0.602	1.969	0.830	0.581	80	401	100	1803	2110	-0.744	674	1129	840	1270	73239	108496	14.561	21.322	0	0	0
4	6	6	"yhbT"	"STM3273"	16320	16580	120	717	912	856	93	71	71	73	21	28	100	100	0	1405	1608	1294	80	88	88	93	32	34	97	96	0	0.491	0.553	0.495	0.561	2.722	0.512	0.507	120	465	100	1963	2361	-1.028	646	1317	841	1520	109457	192947	39.952	47.344	0	0	0
4	7	6	""	"STM3155"	16500	16580	110	97	113	48	42	69	69	73	21	28	56	35	0	250	295	178	60	87	87	94	46	48	92	66	0	0.172	0.212	0.203	0.222	2.845	0.162	0.158	80	401	100	191	252	-2.541	28	163	44	208	9009	23596	1.905	4.370	0	0	0
4	8	6	"nupG"	"STM3113"	16670	16590	120	888	1006	689	68	69	69	75	31	41	95	95	0	3844	4212	2827	67	87	87	111	222	200	99	97	0	0.218	0.227	0.200	0.206	2.434	0.185	0.596	120	414	100	4576	5062	-2.198	819	3757	937	4125	120667	505465	30.032	18.473	0	0	0
4	9	6	"gshB"	"STM3095"	16850	16590	130	1115	1838	3113	169	74	74	94	141	150	88	82	0	1643	2330	3238	138	91	91	139	284	204	89	84	0	0.671	0.788	0.729	0.679	3.812	0.906	0.717	120	432	100	2593	4003	-0.576	1041	1552	1764	2239	220537	279582	12.369	7.715	0	0	0
4	10	6	""	"STM3075"	17030	16590	120	115	135	86	63	73	73	91	147	161	10	1	0	968	1184	923	77	88	88	100	64	64	94	89	0	0.048	0.057	0.057	0.055	3.714	0.038	0.027	120	379	100	922	1158	-4.389	42	880	62	1096	16238	142040	0.299	16.938	0	0	0
4	11	6	"iciA"	"STM3064"	17190	16580	110	182	179	68	37	70	70	74	21	28	91	86	0	964	1019	543	53	87	87	118	178	150	88	85	0	0.128	0.117	0.122	0.125	2.817	0.078	0.392	80	377	100	989	1041	-2.969	112	877	109	932	14318	81520	5.000	5.062	0	0	0
4	12	6	"fldB"	"STM3045"	17380	16590	120	225	276	212	76	70	70	77	50	64	81	65	0	686	872	794	91	86	86	125	214	171	79	65	0	0.258	0.262	0.211	0.246	3.494	0.173	0.342	120	482	100	755	992	-1.953	155	600	206	786	33174	104681	3.980	3.491	0	0	0
4	13	6	"nadE"	"STM1310"	17550	16590	130	1041	1458	1558	106	70	70	79	52	65	95	92	0	1733	2031	1956	96	85	85	90	50	55	99	96	0	0.589	0.713	0.627	0.607	4.300	0.692	0.521	120	469	100	2619	3334	-0.763	971	1648	1388	1946	174995	243667	26.519	38.820	0	0	0
4	14	6	"ydiE"	"STM1346"	17740	16580	120	76	95	141	148	71	71	82	69	84	1	1	0	149	177	127	71	86	86	90	39	43	61	39	0	0.079	0.264	0.211	0.224	4.387	4.037	0.000	120	416	100	68	115	-3.655	5	63	24	91	11426	21222	0.188	2.231	0	0	0
4	15	6	"lpp"	"STM1377"	17910	16580	120	237	285	242	84	73	73	90	88	97	65	45	0	118	134	63	47	89	89	106	197	185	3	0	0	5.655	4.711	5.633	4.605	3.866	16.579	0.059	120	383	100	193	257	2.500	164	29	212	45	34219	16093	2.216	0.142	0	0	0
4	16	6	"sodB"	"STM1431"	18090	16580	120	1311	1804	1499	83	75	75	88	79	89	95	93	0	467	507	366	72	93	93	98	54	55	85	80	0	3.305	4.176	3.980	4.449	3.473	6.737	0.345	120	427	100	1610	2143	1.725	1236	374	1729	414	216433	60823	21.722	7.574	0	0	0
4	17	6	"gst"	"STM1451"	18270	16590	120	489	688	620	90	77	77	83	49	59	89	80	0	603	666	506	75	94	94	96	38	39	90	84	0	0.809	1.068	0.956	0.985	5.176	1.239	0.429	120	434	100	921	1183	-0.305	412	509	611	572	82549	79927	12.347	15.000	0	0	0
4	18	6	"sodC"	"STM1044"	18440	16590	130	543	551	247	44	75	75	78	24	30	98	96	0	1180	1180	595	50	98	98	100	22	22	94	94	0	0.433	0.440	0.415	0.448	2.662	0.341	0.570	120	464	100	1550	1558	-1.209	468	1082	476	1082	66123	141628	19.708	49.091	0	0	0
4	19	6	"yhhV"	"STM3559"	18620	16590	130	152	362	1108	306	74	74	77	25	32	72	59	0	377	949	1462	154	104	104	112	65	58	79	62	0	0.286	0.341	0.303	0.296	5.998	0.403	0.098	120	463	100	351	1133	-1.807	78	273	288	845	43433	113854	11.400	12.877	0	0	0
4	20	6	"yhhL"	"STM3573"	18800	16600	120	97	148	148	100	71	71	75	21	28	53	36	0	287	628	1001	159	106	106	112	64	57	78	59	0	0.144	0.148	0.228	0.181	6.834	0.023	0.022	120	464	100	207	599	-2.799	26	181	77	522	17710	75383	3.476	8.063	0	0	0
4	21	6	"yhhQ"	"STM3579"	18980	16600	110	147	248	258	104	72	72	78	35	44	72	53	0	1405	2714	2896	106	110	110	130	215	165	97	91	0	0.058	0.068	0.058	0.055	4.717	0.032	0.153	80	473	100	1370	2780	-4.110	75	1295	176	2604	19828	217083	4.857	12.019	0	0	0
4	22	6	"nikR"	"STM3584"	19170	16600	110	118	195	339	173	72	72	76	25	32	63	46	0	305	546	730	133	113	113	129	165	127	53	26	0	0.240	0.284	0.303	0.249	4.076	0.097	0.027	80	446	100	238	556	-2.061	46	192	123	433	15576	43695	4.760	2.527	0	0	0
4	23	6	""	"STM3595"	19330	16600	110	393	509	337	66	74	74	83	39	46	96	92	0	3002	3820	2693	70	116	116	151	243	160	100	100	0	0.111	0.117	0.108	0.107	2.745	0.072	0.356	80	440	100	3205	4139	-3.177	319	2886	435	3704	40757	305626	10.923	15.099	0	0	0
4	24	6	""	"STM3600"	19530	16600	110	297	306	126	41	74	74	84	70	83	91	80	0	2732	2867	1248	43	122	122	152	229	150	97	96	0	0.085	0.085	0.076	0.083	2.278	0.059	0.471	80	495	100	2833	2977	-3.549	223	2610	232	2745	24465	229340	3.171	11.856	0	0	0
4	1	7	"yidF"	"STM3803"	15430	16770	110	314	324	119	36	72	72	80	48	60	98	92	0	1507	1523	711	46	83	83	99	102	103	100	95	0	0.170	0.175	0.175	0.186	2.301	0.131	0.508	80	515	100	1666	1692	-2.557	242	1424	252	1440	25956	121824	5.083	13.961	0	0	0
4	2	7	"ibpA"	"STM3809"	15610	16780	110	292	461	524	113	71	71	98	224	228	45	26	0	366	554	607	109	84	84	124	509	410	23	8	0	0.784	0.830	0.787	0.798	3.216	0.285	0.144	80	435	100	503	860	-0.352	221	282	390	470	36850	44288	1.621	0.845	0	0	0
4	3	7	"ccmC"	"STM2252"	15770	16780	120	220	279	246	88	71	71	90	203	225	31	12	0	829	1243	1195	96	83	83	132	499	378	71	38	0	0.200	0.179	0.204	0.173	3.327	0.281	0.142	120	517	100	895	1368	-2.324	149	746	208	1160	33484	149126	0.931	2.226	0	0	0
4	4	7	"torC"	"STM3823"	15960	16780	120	101	121	112	92	70	70	72	18	25	65	40	0	2255	2418	1593	65	83	83	90	40	44	99	99	0	0.014	0.022	0.019	0.017	2.843	0.022	0.208	120	506	100	2203	2386	-6.131	31	2172	51	2335	14571	290134	2.722	58.200	0	0	0
4	5	7	"dgoK"	"STM3829"	16140	16770	120	156	156	50	32	71	71	73	18	24	92	80	0	2969	3094	1529	49	86	86	95	43	45	100	100	0	0.029	0.028	0.029	0.027	2.251	0.023	0.582	120	528	100	2968	3093	-5.084	85	2883	85	3008	18698	371336	4.611	69.744	0	0	0
4	6	7	""	"STM3833"	16310	16770	110	128	131	50	38	68	68	70	16	22	87	76	0	1969	2073	1298	62	88	88	103	60	58	100	100	0	0.032	0.032	0.032	0.030	2.215	0.027	0.524	80	421	100	1941	2048	-4.970	60	1881	63	1985	10478	165876	3.813	32.833	0	0	0
4	7	7	""	"STM0098"	16480	16770	110	163	165	44	26	70	70	72	24	33	97	88	0	3460	3432	799	23	91	91	116	93	80	100	100	0	0.028	0.028	0.027	0.026	1.668	0.026	0.645	80	472	100	3462	3436	-5.179	93	3369	95	3341	13218	274564	3.875	35.656	0	0	0
4	8	7	"ilvI"	"STM0116"	16670	16770	120	751	896	559	62	71	71	78	43	55	95	95	0	8445	10723	5918	55	91	91	206	530	257	100	99	0	0.081	0.078	0.078	0.069	2.275	0.071	0.715	120	487	100	9034	11457	-3.619	680	8354	825	10632	107555	1286731	19.023	19.843	0	0	0
4	9	7	"ftsI"	"STM0122"	16830	16770	110	2596	2548	611	23	73	73	87	68	78	100	100	0	8680	8248	2129	25	91	91	237	624	263	100	98	0	0.294	0.303	0.300	0.309	1.459	0.282	0.842	80	404	100	11112	10632	-1.767	2523	8589	2475	8157	203808	659819	36.191	12.838	0	0	0
4	10	7	"murC"	"STM0129"	17010	16770	130	843	954	604	63	73	73	83	81	97	97	92	0	2032	2219	1113	50	89	89	129	257	199	97	93	0	0.396	0.414	0.384	0.380	2.514	0.367	0.515	120	501	100	2713	3011	-1.335	770	1943	881	2130	114452	266301	10.753	8.132	0	0	0
4	11	7	"guaC"	"STM0141"	17190	16770	120	1725	2024	1608	79	70	70	76	52	68	94	93	0	1673	1719	1117	64	85	85	113	186	164	91	87	0	1.042	1.196	1.050	1.051	3.598	1.514	0.377	120	472	100	3243	3588	0.060	1655	1588	1954	1634	242822	206268	37.462	8.634	0	0	0
4	12	7	"aroP"	"STM0150"	17350	16770	110	173	185	78	42	70	70	83	69	83	65	35	0	1691	1833	1049	57	85	85	152	376	247	92	86	0	0.064	0.066	0.057	0.058	2.797	0.038	0.113	80	428	100	1709	1863	-3.963	103	1606	115	1748	14801	146653	1.478	4.471	0	0	0
4	13	7	""	"STM1549"	17560	16770	100	281	296	145	48	68	68	74	30	40	96	95	0	1164	1258	797	63	86	86	140	363	259	87	80	0	0.198	0.195	0.174	0.196	2.401	0.135	0.455	80	429	100	1291	1400	-2.339	213	1078	228	1172	23701	100631	7.400	3.080	0	0	0
4	14	7	""	"STM1554"	17730	16770	110	210	220	82	37	68	68	71	29	40	96	95	0	2476	2443	854	34	88	88	92	45	48	100	100	0	0.059	0.065	0.065	0.063	1.660	0.054	0.554	80	453	100	2530	2507	-4.072	142	2388	152	2355	17616	195444	5.138	52.244	0	0	0
4	15	7	""	"STM1558"	17910	16770	120	1984	2353	1307	55	73	73	138	393	284	95	95	0	9432	10479	4720	45	91	91	220	512	232	99	97	0	0.205	0.219	0.202	0.207	2.546	0.189	0.624	120	510	100	11252	12668	-2.289	1911	9341	2280	10388	282309	1257468	5.636	20.037	0	0	0
4	16	7	"sfcA"	"STM1566"	18100	16780	120	2925	3458	2073	59	78	78	139	261	187	95	95	0	5648	6391	2940	46	94	94	266	580	218	100	100	0	0.513	0.537	0.520	0.446	2.876	0.500	0.554	120	441	100	8401	9677	-0.964	2847	5554	3380	6297	414992	766864	12.716	10.560	0	0	0
4	17	7	"fdnG"	"STM1570"	18260	16780	120	295	329	201	61	78	78	95	101	106	77	55	0	1074	1198	801	66	94	94	134	258	192	87	77	0	0.221	0.227	0.228	0.235	2.959	0.238	0.499	120	446	100	1197	1355	-2.175	217	980	251	1104	39493	143819	2.317	4.124	0	0	0
4	18	7	"narZ"	"STM1577"	18440	16780	110	95	103	40	38	75	75	78	27	34	35	16	0	404	425	179	42	94	94	95	17	17	100	98	0	0.065	0.085	0.089	0.092	2.718	0.065	0.108	80	441	100	330	359	-3.954	20	310	28	331	8277	34031	0.926	19.412	0	0	0
4	19	7	"yciO"	"STM1720"	18610	16770	110	340	345	166	48	75	75	81	55	67	92	83	0	819	894	474	53	97	97	113	103	91	97	93	0	0.367	0.339	0.304	0.334	2.862	0.217	0.408	80	455	100	987	1067	-1.446	265	722	270	797	27576	71502	4.800	7.583	0	0	0
4	20	7	"yciC"	"STM1734"	18800	16780	120	861	853	438	51	73	73	83	71	85	90	87	0	1972	2004	1023	51	101	101	120	100	83	97	94	0	0.421	0.410	0.395	0.364	3.125	0.364	0.702	120	513	100	2659	2683	-1.248	788	1871	780	1903	102323	240501	10.845	18.840	0	0	0
4	21	7	""	"STM1747"	18990	16780	110	129	240	281	117	71	71	81	60	74	48	30	0	317	596	675	113	104	104	115	74	64	82	57	0	0.272	0.343	0.393	0.281	6.459	0.166	0.132	80	412	100	271	661	-1.877	58	213	169	492	19212	47668	2.650	6.500	0	0	0
4	22	7	"narI"	"STM1761"	19150	16780	130	123	187	156	83	74	74	81	38	46	52	39	0	755	1884	2388	126	107	107	113	44	38	88	77	0	0.076	0.064	0.106	0.087	8.068	0.031	0.224	120	528	100	697	1890	-3.725	49	648	113	1777	22409	226126	2.789	40.250	0	0	0
4	23	7	"chaB"	"STM1770"	19330	16780	120	91	122	89	72	72	72	88	91	103	16	7	0	149	246	232	94	108	108	113	45	39	47	32	0	0.463	0.362	0.516	0.525	5.455	0.123	0.092	120	463	100	60	188	-1.110	19	41	50	138	14668	29560	0.374	2.956	0	0	0
4	24	7	""	"STM1785"	19510	16780	120	368	413	216	52	75	75	84	40	47	95	93	0	5360	5866	3693	62	120	120	140	189	135	95	94	0	0.056	0.059	0.053	0.063	3.087	0.043	0.554	120	578	100	5533	6084	-4.161	293	5240	338	5746	49549	703942	8.225	30.296	0	0	0
4	1	8	"nuoN"	"STM2316"	15410	16960	120	6158	5768	3109	53	73	73	82	43	52	99	99	0	5431	5124	2812	54	85	85	104	138	132	95	94	0	1.138	1.130	1.170	1.199	2.798	1.143	0.733	120	573	100	11431	10734	0.187	6085	5346	5695	5039	692121	614927	132.233	36.377	0	0	0
4	2	8	"nuoC"	"STM2326"	15590	16960	120	6306	5829	3187	54	77	77	93	57	61	99	99	0	2741	2473	1264	51	88	88	113	119	105	94	93	0	2.348	2.412	2.268	2.269	2.725	2.681	0.774	120	460	100	8882	8137	1.231	6229	2653	5752	2385	699504	296775	100.632	19.832	0	0	0
4	3	8	"yfbS"	"STM2333"	15750	16960	110	268	299	165	55	73	73	85	43	50	95	92	0	2911	3091	1330	43	86	86	150	354	236	98	97	0	0.069	0.075	0.071	0.070	2.135	0.054	0.369	80	412	100	3020	3231	-3.857	195	2825	226	3005	23919	247257	4.977	8.308	0	0	0
4	4	8	"yfcC"	"STM2339"	15940	16960	110	139	168	116	69	70	70	77	34	44	92	50	0	2172	2312	782	33	87	87	147	337	229	100	100	0	0.033	0.044	0.034	0.035	1.867	0.041	0.335	80	459	100	2154	2323	-4.917	69	2085	98	2225	13445	184977	2.676	6.424	0	0	0
4	5	8	""	"STM2343"	16130	16970	110	200	260	276	106	70	70	73	18	24	93	90	0	961	1231	1051	85	89	89	99	45	45	100	100	0	0.149	0.166	0.139	0.143	2.482	0.125	0.301	80	440	100	1002	1332	-2.746	130	872	190	1142	20837	98496	10.389	25.156	0	0	0
4	6	8	"yfcH"	"STM2350"	16310	16960	120	390	420	215	51	68	68	70	16	22	95	95	0	4259	4455	2091	46	89	89	115	107	93	100	100	0	0.077	0.081	0.080	0.074	1.847	0.077	0.776	120	496	100	4492	4718	-3.695	322	4170	352	4366	50424	534606	21.875	40.561	0	0	0
4	7	8	"fdx"	"STM2538"	16480	16950	110	1090	1160	553	47	72	72	75	23	30	100	100	0	1408	1359	573	42	90	90	118	111	94	100	98	0	0.772	0.857	0.835	0.834	1.583	0.887	0.601	80	419	100	2336	2357	-0.373	1018	1318	1088	1269	92774	108722	47.174	11.180	0	0	0
4	8	8	"cadB"	"STM2558"	16650	16950	110	190	198	63	31	71	71	75	23	30	97	96	0	7344	7485	2360	31	94	94	150	210	140	100	100	0	0.016	0.017	0.016	0.016	1.647	0.015	0.591	80	447	100	7369	7518	-5.929	119	7250	127	7391	15827	598812	5.348	34.929	0	0	0
4	9	8	"yfhG"	"STM2563"	16840	16960	110	754	746	288	38	72	72	76	32	42	100	100	0	3150	3073	916	29	94	94	169	297	175	100	98	0	0.223	0.226	0.216	0.218	1.713	0.214	0.777	80	456	100	3738	3653	-2.164	682	3056	674	2979	59715	245835	20.938	9.778	0	0	0
4	10	8	""	"STM2570"	17020	16960	120	257	257	135	52	71	71	75	32	42	86	84	0	3436	3285	1847	56	92	92	108	60	55	99	97	0	0.056	0.058	0.058	0.060	2.165	0.051	0.638	120	456	100	3530	3379	-4.168	186	3344	186	3193	30840	394146	5.688	52.950	0	0	0
4	11	8	""	"STM2587"	17180	16950	110	160	157	36	22	70	70	75	42	56	90	58	0	4095	3874	1132	29	89	89	121	195	161	100	100	0	0.022	0.023	0.023	0.022	1.807	0.020	0.576	80	421	100	4096	3872	-5.476	90	4006	87	3785	12566	309914	1.952	19.246	0	0	0
4	12	8	""	"STM2593"	17380	16950	120	152	148	41	27	69	69	74	38	51	79	53	0	1953	1772	741	41	89	89	154	352	228	96	85	0	0.045	0.047	0.045	0.046	2.355	0.040	0.377	120	530	100	1947	1762	-4.489	83	1864	79	1683	17701	212614	1.947	4.597	0	0	0
4	13	8	"yhbP"	"STM3270"	17550	16950	110	482	475	108	22	70	70	72	18	25	100	100	0	5000	4697	1320	28	88	88	120	107	89	100	100	0	0.084	0.088	0.085	0.089	1.387	0.080	0.836	80	433	100	5324	5014	-3.576	412	4912	405	4609	37977	375743	22.389	42.776	0	0	0
4	14	8	""	"STM3277"	17720	16960	110	132	129	25	19	72	72	166	832	501	0	0	0	8586	8093	2177	26	94	94	229	534	233	100	100	0	0.007	0.007	0.008	0.007	1.749	0.007	0.567	80	488	100	8552	8056	-7.145	60	8492	57	7999	10304	647453	-0.044	14.727	0	0	0
4	15	8	"pnp"	"STM3282"	17920	16950	110	21843	21379	2799	13	81	81	327	1054	322	100	100	0	13919	13368	2533	18	99	99	397	821	206	100	100	0	1.575	1.605	1.587	1.646	1.313	1.600	0.893	80	469	100	35582	34567	0.655	21762	13820	21298	13269	1710315	1069442	19.973	15.799	0	0	0
4	16	8	"secG"	"STM3293"	18090	16950	110	2860	2768	1120	40	86	86	272	697	256	96	85	0	2708	2554	1167	45	98	98	331	739	223	92	80	0	1.063	1.092	1.109	1.117	1.533	1.076	0.777	80	404	100	5384	5138	0.088	2774	2610	2682	2456	221428	204300	3.581	3.008	0	0	0
4	17	8	"yhbE"	"STM3302"	18250	16950	110	1502	1421	332	23	84	84	110	120	109	100	100	0	7136	6581	1772	26	100	100	193	352	182	100	100	0	0.202	0.206	0.203	0.211	1.460	0.186	0.862	80	423	100	8454	7818	-2.311	1418	7036	1337	6481	113706	526460	10.925	18.148	0	0	0
4	18	8	"yrbA"	"STM3308"	18440	16960	100	477	489	208	42	78	78	100	150	150	88	72	0	833	826	353	42	95	95	159	287	180	88	67	0	0.541	0.562	0.562	0.557	2.370	0.475	0.452	80	418	100	1137	1142	-0.887	399	738	411	731	39100	66089	2.593	2.324	0	0	0
4	19	8	""	"STM0718"	18610	16960	110	155	158	40	25	73	73	77	31	40	92	66	0	7101	7526	2476	32	97	97	265	684	258	100	100	0	0.012	0.011	0.011	0.011	1.660	0.010	0.550	80	465	100	7086	7514	-6.416	82	7004	85	7429	12678	602087	2.613	10.615	0	0	0
4	20	8	""	"STM0724"	18790	16950	100	72	74	21	28	71	71	77	36	46	6	1	0	114	126	38	30	101	101	286	723	252	0	0	0	0.077	0.120	0.588	0.746	4.984	0.001	0.000	80	411	100	14	28	-3.700	1	13	3	25	5893	10058	-0.083	-0.221	-50	0	0
4	21	8	"sdhD"	"STM0733"	18970	16950	110	5135	4849	1647	33	74	74	91	57	62	100	100	0	1509	1323	549	41	105	105	115	95	82	96	93	0	3.605	3.920	3.705	4.337	1.985	3.948	0.842	80	469	100	6465	5993	1.850	5061	1404	4775	1218	387915	105844	83.474	12.716	0	0	0
4	22	8	"ybgC"	"STM0744"	19150	16970	110	419	448	236	52	77	77	94	55	58	93	90	0	1898	1838	687	37	108	108	119	96	80	100	100	0	0.191	0.214	0.191	0.179	2.477	0.173	0.522	80	429	100	2132	2101	-2.388	342	1790	371	1730	35816	147046	6.436	17.906	0	0	0
4	23	8	"ybgF"	"STM0750"	19320	16950	110	8817	8392	2878	34	77	77	110	119	108	100	100	0	4686	4151	1806	43	108	108	135	112	82	96	95	0	1.909	2.057	1.986	2.461	2.211	2.008	0.827	80	458	100	13318	12358	0.933	8740	4578	8315	4043	671375	332111	69.597	35.857	0	0	0
4	24	8	"aroG"	"STM0760"	19510	16960	110	1648	1611	543	33	78	78	111	141	127	100	100	0	6106	6079	2071	34	127	127	151	110	72	100	100	0	0.263	0.258	0.247	0.259	1.601	0.227	0.736	80	516	100	7549	7485	-1.929	1570	5979	1533	5952	128904	486354	10.638	53.891	0	0	0
4	1	9	""	"STM0868"	15410	17130	110	431	490	292	59	71	71	79	42	53	100	100	0	10425	11297	3176	28	86	86	223	552	247	100	100	0	0.035	0.037	0.035	0.036	1.334	0.035	0.637	80	448	100	10699	11630	-4.844	360	10339	419	11211	39220	903725	9.786	20.062	0	0	0
4	2	9	"rimK"	"STM0875"	15580	17130	110	560	564	182	32	73	73	80	36	45	100	100	0	4758	4860	1611	33	96	96	255	577	226	100	98	0	0.104	0.103	0.105	0.102	1.541	0.092	0.664	80	411	100	5149	5255	-3.259	487	4662	491	4764	45151	388770	13.444	7.981	0	0	0
4	3	9	"ybjF"	"STM0882"	15770	17130	110	650	657	154	23	72	72	75	20	26	100	100	0	6353	6241	1283	20	94	94	142	248	174	100	100	0	0.092	0.095	0.095	0.093	1.253	0.093	0.903	80	466	100	6837	6732	-3.437	578	6259	585	6147	52526	499316	29.100	24.593	0	0	0
4	4	9	"artP"	"STM0891"	15950	17120	110	2965	2893	638	22	72	72	84	54	64	100	100	0	6325	5979	1601	26	89	89	142	208	146	100	100	0	0.464	0.479	0.473	0.499	1.404	0.449	0.913	80	477	100	9129	8711	-1.108	2893	6236	2821	5890	231422	478335	52.019	28.063	0	0	0
4	5	9	""	"STM0896"	16140	17120	110	83	86	17	19	70	70	82	55	67	2	0	0	4074	3970	1151	28	89	89	147	215	146	100	100	0	0.003	0.004	0.004	0.004	2.531	0.003	0.035	80	462	100	3998	3897	-8.260	13	3985	16	3881	6903	317610	0.073	17.781	0	0	0
4	6	9	""	"STM0901"	16320	17130	110	77	77	16	20	69	69	70	15	21	22	11	0	5814	5669	1768	31	88	88	119	99	83	100	100	0	0.001	0.001	0.002	0.002	2.514	0.002	0.075	80	420	100	5734	5589	-9.483	8	5726	8	5581	6164	453504	0.467	56.061	0	0	0
4	7	9	""	"STM1035"	16490	17120	110	207	218	84	38	68	68	70	16	22	97	95	0	1537	1754	950	54	90	90	105	57	54	100	100	0	0.096	0.090	0.092	0.086	2.000	0.074	0.652	80	440	100	1586	1814	-3.380	139	1447	150	1664	17465	140291	9.250	28.930	0	0	0
4	8	9	""	"STM1039"	16660	17120	110	251	253	65	25	69	69	72	18	25	100	100	0	2919	2831	950	33	92	92	120	111	92	100	100	0	0.064	0.067	0.065	0.067	1.453	0.061	0.803	80	453	100	3009	2923	-3.957	182	2827	184	2739	20274	226457	10.056	24.423	0	0	0
4	9	9	"aceK"	"STM4185"	16840	17120	110	476	614	882	143	70	70	74	34	45	100	100	0	10662	10374	2749	26	91	91	137	172	125	100	100	0	0.038	0.053	0.038	0.044	1.669	0.052	0.251	80	452	100	10977	10827	-4.702	406	10571	544	10283	49088	829955	15.882	59.517	0	0	0
4	10	9	""	"STM4196"	17020	17120	110	112	116	30	25	69	69	75	36	48	60	15	0	4161	4263	1611	37	93	93	143	179	125	100	100	0	0.011	0.011	0.012	0.011	1.935	0.009	0.297	80	443	100	4111	4217	-6.564	43	4068	47	4170	9264	341003	1.139	23.017	0	0	0
4	11	9	""	"STM4200"	17210	17130	110	348	337	103	30	70	70	72	20	27	96	95	0	17440	16875	4072	24	93	93	117	110	94	100	100	0	0.016	0.016	0.016	0.014	1.815	0.016	0.847	80	454	100	17625	17049	-5.963	278	17347	267	16782	26920	1350022	13.250	152.345	0	0	0
4	12	9	""	"STM4204"	17370	17120	110	234	255	80	31	69	69	70	15	21	100	100	0	4766	5179	1883	36	91	91	126	194	153	100	100	0	0.035	0.037	0.035	0.036	1.636	0.033	0.722	80	431	100	4840	5274	-4.824	165	4675	186	5088	20365	414301	12.333	26.046	0	0	0
4	13	9	"pduE"	"STM2042"	17560	17130	100	216	247	151	61	69	69	71	16	22	96	96	0	6001	5669	1107	19	91	91	128	202	157	100	100	0	0.025	0.032	0.028	0.028	1.714	0.032	0.507	80	418	100	6057	5756	-5.329	147	5910	178	5578	19797	453545	11.000	27.431	0	0	0
4	14	9	"pduV"	"STM2056"	17730	17130	100	134	141	49	34	70	70	71	15	21	87	78	0	5014	4942	1742	35	92	92	120	194	161	100	100	0	0.013	0.015	0.015	0.013	2.083	0.014	0.426	80	376	100	4986	4921	-6.265	64	4922	71	4850	11299	395335	4.667	24.856	0	0	0
4	15	9	"stfF"	"STM0199"	17910	17130	100	166	166	43	25	75	75	108	297	275	0	0	0	7023	6881	1778	25	97	97	181	493	272	100	100	0	0.013	0.013	0.014	0.012	1.670	0.013	0.720	80	408	100	7017	6875	-6.250	91	6926	91	6784	13252	550466	0.195	13.590	0	0	0
4	16	9	"thiH"	"STM4159"	18080	17130	110	510	513	88	17	83	83	106	178	167	100	75	0	12148	12253	1120	9	102	102	319	730	228	100	100	0	0.035	0.035	0.035	0.035	1.230	0.033	0.770	80	460	100	12473	12581	-4.818	427	12046	430	12151	41026	980229	2.287	16.348	0	0	0
4	17	9	"yojN"	"STM2269"	18270	17130	110	2429	2445	251	10	83	83	195	465	238	100	100	0	12718	12789	863	6	101	101	866	2556	295	100	100	0	0.186	0.186	0.187	0.185	1.092	0.173	0.840	80	479	100	14963	15050	-2.427	2346	12617	2362	12688	195568	1023099	4.839	4.665	0	0	0
4	18	9	""	"STM4261"	18440	17130	100	263	277	117	42	76	76	206	510	247	1	0	0	1199	1262	602	47	97	97	783	2736	349	0	0	0	0.170	0.173	0.174	0.166	1.725	0.178	0.780	80	396	100	1289	1366	-2.559	187	1102	201	1165	22183	100945	0.139	0.175	0	0	0
4	19	9	"traP"	"PSLT082"	18620	17130	100	119	122	33	27	69	69	74	28	37	76	37	0	6725	7326	2522	34	98	98	165	460	278	100	100	0	0.008	0.007	0.007	0.007	2.005	0.007	0.395	80	420	100	6677	7281	-7.050	50	6627	53	7228	9775	586085	1.714	15.567	0	0	0
4	20	9	""	"STM1542"	18800	17140	100	431	478	234	48	71	71	73	20	27	97	95	0	3644	4002	1851	46	102	102	120	55	45	100	100	0	0.102	0.104	0.105	0.092	2.139	0.093	0.696	80	399	100	3902	4307	-3.298	360	3542	407	3900	38278	320175	20.250	70.582	0	0	0
4	21	9	""	"STM4309"	18970	17130	110	287	293	59	20	75	75	81	35	43	100	100	0	20106	19689	3675	18	106	106	314	851	271	100	100	0	0.011	0.011	0.011	0.011	1.390	0.010	0.807	80	474	100	20212	19801	-6.560	212	20000	218	19583	23444	1575091	6.057	22.767	0	0	0
4	22	9	"adi"	"STM4296"	19160	17140	120	444	419	130	31	75	75	87	105	120	90	88	0	13889	13030	3841	29	108	108	409	1043	255	98	97	0	0.027	0.027	0.026	0.026	2.186	0.025	0.809	120	483	100	14150	13266	-5.223	369	13781	344	12922	50312	1563597	3.162	12.101	0	0	0
4	23	9	"lpxO"	"STM4286"	19340	17140	110	2334	2130	718	33	75	75	95	120	126	100	97	0	9602	9243	1930	20	113	113	246	675	274	100	100	0	0.238	0.225	0.239	0.206	1.674	0.220	0.790	80	445	100	11748	11185	-2.071	2259	9489	2055	9130	170430	739449	16.958	13.329	0	0	0
4	24	9	"nrfC"	"STM4279"	19510	17140	100	125	146	81	55	75	75	93	113	121	20	3	0	1352	1833	1373	74	125	125	145	80	55	100	100	0	0.041	0.042	0.036	0.038	2.929	0.028	0.115	80	452	100	1277	1779	-4.617	50	1227	71	1708	11645	146679	0.469	21.100	0	0	0
4	1	10	"yafB"	"STM0255"	15410	17290	110	667	636	131	20	70	70	74	25	33	100	100	0	7691	7300	1449	19	86	86	172	415	241	100	100	0	0.079	0.078	0.078	0.078	1.287	0.075	0.903	80	491	100	8202	7780	-3.671	597	7605	566	7214	50879	583964	22.480	17.176	0	0	0
4	2	10	""	"STM0274"	15600	17300	120	380	368	129	35	70	70	73	20	27	95	93	0	14353	13571	4702	34	94	94	168	244	145	100	99	0	0.022	0.022	0.021	0.020	2.391	0.022	0.870	120	509	100	14569	13775	-5.523	310	14259	298	13477	44160	1628495	14.750	54.930	0	0	0
4	3	10	""	"STM0282"	15770	17300	110	134	135	24	17	69	69	70	16	22	98	93	0	5396	5131	1456	28	95	95	123	112	91	100	100	0	0.012	0.013	0.012	0.013	1.625	0.012	0.633	80	456	100	5366	5102	-6.350	65	5301	66	5036	10803	410452	4.063	44.714	0	0	0
4	4	10	""	"STM0288"	15960	17310	110	102	104	22	21	70	70	73	28	38	56	11	0	1798	1720	519	30	89	89	120	168	140	100	98	0	0.019	0.021	0.019	0.018	2.433	0.018	0.383	80	468	100	1741	1665	-5.739	32	1709	34	1631	8286	137597	1.107	9.524	0	0	0
4	5	10	""	"STM0297"	16110	17300	90	69	68	13	19	68	68	69	15	21	7	3	0	326	322	93	28	86	86	91	26	28	100	100	0	0.004	0.000	0.043	0.033	2.708	436.927	0.000	52	344	100	241	236	-7.907	1	240	0	236	3551	16722	-0.067	8.885	0	0	0
4	6	10	"yafJ"	"STM0311"	16310	17300	100	557	569	251	44	69	69	71	14	19	100	97	0	2396	2341	811	34	83	83	91	31	34	100	100	0	0.211	0.221	0.220	0.192	1.773	0.226	0.888	80	434	100	2801	2758	-2.245	488	2313	500	2258	45501	187275	35.571	72.581	0	0	0
4	7	10	"ycfJ"	"STM1212"	16480	17300	110	463	456	177	38	69	69	75	50	66	100	95	0	740	760	290	38	86	86	99	86	86	98	97	0	0.602	0.574	0.566	0.558	1.971	0.463	0.521	80	453	100	1048	1061	-0.731	394	654	387	674	36485	60800	7.620	7.686	0	0	0
4	8	10	"ycfX"	"STM1220"	16650	17300	110	2197	2244	425	18	69	69	76	27	35	100	100	0	6905	6870	1614	23	89	89	120	117	97	100	100	0	0.312	0.321	0.310	0.328	1.369	0.301	0.909	80	478	100	8944	8956	-1.679	2128	6816	2175	6781	179536	549626	80.296	57.692	0	0	0
4	9	10	""	"STM1236"	16840	17300	100	140	139	37	26	71	71	78	33	42	78	51	0	485	489	131	26	88	88	132	186	140	96	56	0	0.174	0.170	0.164	0.145	2.102	0.165	0.617	80	416	100	466	469	-2.524	69	397	68	401	11089	39091	1.848	1.919	0	0	0
4	10	10	""	"STM1253"	17000	17300	100	190	182	48	26	68	68	71	22	30	97	91	0	946	913	292	31	87	87	94	44	46	100	100	0	0.142	0.138	0.127	0.133	1.695	0.095	0.543	80	412	100	981	940	-2.816	122	859	114	826	14561	73050	5.045	18.614	0	0	0
4	11	10	"yoaG"	"STM1272"	17200	17300	100	91	93	33	35	69	69	71	15	21	56	31	0	515	579	260	44	89	89	93	28	30	100	100	0	0.052	0.049	0.056	0.047	2.851	0.055	0.309	80	426	100	448	514	-4.275	22	426	24	490	7452	46340	1.467	17.357	0	0	0
4	12	10	""	"STM1276"	17370	17300	100	188	185	43	23	68	68	70	13	18	100	98	0	925	857	240	28	89	89	94	29	30	100	100	0	0.144	0.152	0.156	0.149	1.615	0.129	0.616	80	420	100	956	885	-2.800	120	836	117	768	14821	68560	8.846	26.310	0	0	0
4	13	10	"rstB"	"STM1471"	17550	17300	110	579	572	137	23	70	70	71	15	21	100	100	0	10818	10038	2502	24	92	92	111	85	76	100	100	0	0.047	0.050	0.051	0.050	1.301	0.048	0.911	80	427	100	11235	10448	-4.397	509	10726	502	9946	45790	803042	33.400	116.788	0	0	0
4	14	10	"ydgH"	"STM1478"	17730	17300	120	7506	6806	2094	30	73	73	78	42	53	99	99	0	8990	8465	2472	29	93	93	121	124	102	95	95	0	0.835	0.804	0.830	0.844	4.226	0.801	0.852	120	502	100	16330	15105	-0.259	7433	8897	6733	8372	816708	1015759	160.190	67.290	0	0	0
4	15	10	"ynfM"	"STM1486"	17900	17300	110	759	789	195	24	75	75	84	61	72	100	100	0	14972	14066	3067	21	97	97	157	206	131	100	100	0	0.046	0.051	0.050	0.051	1.370	0.047	0.848	80	441	100	15559	14683	-4.443	684	14875	714	13969	63088	1125241	11.557	67.519	0	0	0
4	16	10	""	"STM1493"	18100	17310	120	1764	1639	485	29	76	76	83	45	54	95	95	0	9971	9174	2298	25	99	99	213	440	206	98	97	0	0.171	0.172	0.171	0.170	2.688	0.164	0.839	120	504	100	11560	10638	-2.548	1688	9872	1563	9075	196685	1100888	34.578	20.366	0	0	0
4	17	10	"ynfD"	"STM1500"	18260	17310	100	454	447	174	38	77	77	86	127	147	91	77	0	1179	1193	340	28	96	96	217	1075	495	51	0	0	0.348	0.337	0.319	0.306	1.857	0.297	0.631	80	374	100	1460	1467	-1.522	377	1083	370	1097	35750	95429	2.843	0.908	0	0	0
4	18	10	"udg"	"STM2080"	18440	17300	110	2201	2199	178	8	77	77	87	53	60	100	100	0	14232	13779	2064	14	98	98	209	689	329	100	100	0	0.150	0.155	0.150	0.157	1.246	0.141	0.866	80	453	100	16258	15803	-2.734	2124	14134	2122	13681	175944	1102355	39.849	19.695	0	0	0
4	19	10	""	"STM2787"	18610	17310	100	120	118	29	24	74	74	85	49	57	41	2	0	1410	1456	551	37	99	99	159	193	121	100	100	0	0.035	0.032	0.034	0.031	2.108	0.030	0.143	80	402	100	1357	1401	-4.833	46	1311	44	1357	9458	116459	0.673	6.720	0	0	0
4	20	10	"gabT"	"STM2792"	18790	17310	120	4154	3477	1797	51	72	72	76	23	30	97	97	0	12814	10450	5147	49	101	101	116	61	52	95	95	0	0.321	0.329	0.337	0.315	3.902	0.322	0.913	120	493	100	16795	13754	-1.639	4082	12713	3405	10349	417196	1254043	147.870	169.410	0	0	0
4	21	10	"mobA"	"STM3994"	18970	17320	110	881	831	237	28	75	75	82	34	41	100	98	0	5270	4988	938	18	104	104	185	542	292	100	100	0	0.156	0.155	0.161	0.143	1.669	0.151	0.827	80	427	100	5972	5640	-2.680	806	5166	756	4884	66452	399028	22.029	8.862	0	0	0
4	22	10	""	"STM4014"	19150	17310	120	109	112	47	41	74	74	80	31	38	54	12	0	5576	5282	2018	38	112	112	212	459	216	100	98	0	0.006	0.007	0.006	0.006	2.653	0.006	0.121	120	487	100	5499	5208	-7.286	35	5464	38	5170	13476	633870	1.032	11.046	0	0	0
4	23	10	""	"STM4033"	19330	17310	100	89	238	743	312	70	70	84	120	142	8	7	0	205	229	92	40	110	110	126	61	48	76	31	0	0.200	1.412	0.236	0.300	5.549	26.400	0.030	80	390	100	114	287	-2.322	19	95	168	119	19024	18336	1.283	1.689	0	0	0
4	24	10	""	"STM4054"	19510	17320	110	88	101	52	51	71	71	78	44	56	20	8	0	4532	5185	2947	56	116	116	123	40	32	100	100	0	0.004	0.006	0.005	0.004	3.484	0.005	0.104	80	510	100	4433	5099	-8.021	17	4416	30	5069	8080	414805	0.523	126.550	0	0	0
4	1	11	""	"STM2943"	15410	17470	100	212	211	41	19	70	70	72	20	27	98	98	0	7404	7441	1189	15	86	86	96	51	53	100	100	0	0.019	0.019	0.018	0.018	1.620	0.018	0.783	80	474	100	7460	7496	-5.687	142	7318	141	7355	16850	595314	6.950	144.020	0	0	0
4	2	11	""	"STM2955"	15590	17480	100	169	212	160	75	72	72	75	22	29	97	86	0	556	685	553	80	88	88	98	42	42	100	100	0	0.207	0.235	0.213	0.204	2.095	0.180	0.461	80	403	100	565	737	-2.270	97	468	140	597	16941	54801	6.227	13.976	0	0	0
4	3	11	"yqcC"	"STM2965"	15760	17480	90	107	108	22	20	69	69	72	23	31	78	34	0	304	305	78	25	88	88	94	25	26	100	100	0	0.176	0.180	0.191	0.169	2.397	0.149	0.258	52	357	100	254	256	-2.507	38	216	39	217	5603	15860	1.565	8.440	0	0	0
4	4	11	"fucO"	"STM2973"	15940	17480	110	468	439	112	25	71	71	73	20	27	98	98	0	12247	11542	2999	25	90	90	122	122	100	100	100	0	0.033	0.032	0.033	0.031	1.429	0.032	0.916	80	461	100	12554	11820	-4.937	397	12157	368	11452	35136	923353	18.300	93.607	0	0	0
4	5	11	"fucK"	"STM2977"	16120	17470	110	285	283	56	19	69	69	73	32	43	100	100	0	4864	4644	1024	22	89	89	118	115	97	100	100	0	0.045	0.047	0.046	0.047	1.328	0.043	0.807	80	492	100	4991	4769	-4.466	216	4775	214	4555	22649	371511	6.563	39.357	0	0	0
4	6	11	"csdA"	"STM2984"	16300	17480	110	430	440	131	29	69	69	72	18	25	100	100	0	3186	3156	818	25	85	85	92	31	33	100	100	0	0.116	0.121	0.117	0.119	1.306	0.113	0.838	80	438	100	3462	3442	-3.103	361	3101	371	3071	35183	252501	20.444	98.839	0	0	0
4	7	11	"yqhE"	"STM3165"	16460	17480	110	1831	1708	653	38	72	72	91	94	103	100	98	0	6723	6277	2319	36	87	87	178	407	228	100	98	0	0.265	0.264	0.271	0.260	1.433	0.254	0.879	80	435	100	8395	7826	-1.916	1759	6636	1636	6190	136670	502165	17.202	14.985	0	0	0
4	8	11	""	"STM3175"	16640	17480	100	188	229	118	51	71	71	92	95	103	73	20	0	1989	2452	1549	63	87	87	184	415	225	100	97	0	0.062	0.067	0.064	0.062	2.195	0.054	0.543	80	431	100	2019	2523	-4.023	117	1902	158	2365	18285	196137	1.442	5.465	0	0	0
4	9	11	"STMF1.5"	"Not LT2a91"	16830	17480	100	66	68	18	26	70	70	72	24	33	12	0	0	109	118	39	33	84	84	87	25	28	50	18	0	-0.160	-0.059	0.541	0.478	4.755	0.176	0.001	80	442	100	21	32	Error	-4	25	-2	34	5414	9416	-0.167	1.240	0	0	0
4	10	11	"yfiO"	"STM2663"	17010	17470	110	1822	1862	738	39	70	70	72	19	26	100	100	0	1851	1765	640	36	85	85	88	19	21	100	100	0	0.992	1.067	0.951	1.113	1.657	1.073	0.788	80	467	100	3518	3472	-0.011	1752	1766	1792	1680	148984	141220	94.211	88.263	0	0	0
4	11	11	""	"STM2680"	17190	17480	100	283	295	101	34	68	68	73	19	26	98	97	0	2206	2229	758	34	86	86	89	20	22	100	100	0	0.101	0.106	0.102	0.099	1.676	0.095	0.713	80	394	100	2335	2370	-3.302	215	2120	227	2143	23596	178309	11.684	107.000	0	0	0
4	12	11	""	"STM2690"	17350	17480	110	192	214	85	39	68	68	69	16	23	96	96	0	3462	4021	1948	48	88	88	97	55	56	100	100	0	0.037	0.037	0.036	0.034	1.854	0.034	0.677	80	448	100	3498	4079	-4.766	124	3374	146	3933	17091	321649	9.063	71.345	0	0	0
4	13	11	"ybbN"	"STM0504"	17550	17480	120	3011	2622	1097	41	70	70	74	22	29	98	98	0	6487	5792	2485	42	89	89	108	80	74	96	95	0	0.460	0.447	0.461	0.439	3.272	0.433	0.916	120	533	100	9339	8255	-1.121	2941	6398	2552	5703	314658	695007	115.818	71.050	0	0	0
4	14	11	"allA"	"STM0515"	17730	17490	110	811	810	314	38	73	73	76	20	26	100	96	0	6205	6463	1670	25	90	90	97	35	36	100	100	0	0.121	0.116	0.120	0.100	1.923	0.116	0.877	80	408	100	6853	7110	-3.051	738	6115	737	6373	64839	517038	36.700	181.886	0	0	0
4	15	11	""	"STM0520"	17900	17480	110	178	184	49	26	75	75	78	24	30	96	92	0	6140	6283	1856	29	94	94	115	118	102	100	100	0	0.017	0.018	0.018	0.017	1.601	0.017	0.728	80	467	100	6149	6298	-5.875	103	6046	109	6189	14726	502651	4.417	52.271	0	0	0
4	16	11	"ybbY"	"STM0524"	18080	17480	110	338	339	79	23	76	76	81	42	51	100	100	0	15605	15779	3169	20	95	95	108	60	55	100	100	0	0.017	0.017	0.017	0.016	1.356	0.016	0.856	80	434	100	15772	15947	-5.887	262	15510	263	15684	27094	1262300	6.143	261.183	0	0	0
4	17	11	"ylbE"	"STM0530"	18260	17480	110	156	156	46	29	75	75	76	18	23	91	85	0	8124	7801	1893	24	95	95	109	106	97	100	100	0	0.010	0.011	0.010	0.010	1.726	0.011	0.622	80	435	100	8110	7787	-6.631	81	8029	81	7706	12450	624106	4.444	72.566	0	0	0
4	18	11	"cysS"	"STM0537"	18430	17480	110	8531	9088	1805	19	76	76	91	75	82	100	100	0	16141	16324	4443	27	96	96	153	228	149	100	100	0	0.527	0.555	0.529	0.587	1.609	0.496	0.833	80	466	100	24500	25240	-0.924	8455	16045	9012	16228	727022	1305950	119.960	70.925	0	0	0
4	19	11	"yohJ"	"STM2181"	18600	17480	90	123	127	30	23	73	73	93	84	90	13	0	0	1214	1255	423	33	98	98	165	244	147	100	98	0	0.045	0.047	0.044	0.044	1.587	0.044	0.331	52	365	100	1166	1211	-4.480	50	1116	54	1157	6602	65255	0.405	4.467	0	0	0
4	20	11	"galS"	"STM2191"	18790	17480	110	775	773	185	23	74	74	79	40	50	100	100	0	8957	8658	2649	30	99	99	131	123	93	100	100	0	0.079	0.082	0.078	0.087	1.574	0.075	0.879	80	454	100	9559	9258	-3.659	701	8858	699	8559	61855	692663	17.350	69.325	0	0	0
4	21	11	"lysP"	"STM2200"	18960	17480	110	2724	2781	638	22	76	76	87	62	71	100	100	0	16988	16664	3868	23	102	102	194	415	213	100	100	0	0.157	0.163	0.158	0.167	1.486	0.147	0.857	80	463	100	19534	19267	-2.673	2648	16886	2705	16562	222474	1333098	43.452	39.687	0	0	0
4	22	11	"yejH"	"STM2223"	19150	17490	100	1408	1361	380	27	75	75	443	3065	691	0	0	0	17429	17830	3716	20	110	110	650	3897	599	100	100	0	0.077	0.073	0.077	0.069	1.517	0.071	0.377	80	406	100	18652	19006	-3.700	1333	17319	1286	17720	108880	1426365	0.300	4.409	0	0	0
4	23	11	""	"STM2231"	19330	17480	100	72	85	46	54	73	73	421	3015	716	0	0	0	120	133	45	33	107	107	556	3821	687	0	0	0	-0.077	0.462	0.880	0.722	5.689	0.588	0.224	80	420	100	12	38	Error	-1	13	12	26	6801	10611	-0.111	-0.111	0	0	0
4	24	11	""	"STM2240"	19510	17490	110	1491	1384	588	42	73	73	85	77	90	98	93	0	11021	10686	3060	28	116	116	118	26	22	100	100	0	0.130	0.124	0.132	0.107	1.739	0.126	0.883	80	498	100	12323	11881	-2.943	1418	10905	1311	10570	110709	854910	16.870	406.462	0	0	0
4	1	12	"phoP"	"STM1231"	15420	17660	110	5097	4954	1607	32	71	71	85	98	115	100	100	0	2403	2345	615	26	83	83	88	24	27	100	100	0	2.166	2.159	2.171	2.102	1.509	2.307	0.899	80	496	100	7346	7145	1.115	5026	2320	4883	2262	396286	187581	49.684	94.042	0	0	0
4	2	12	"phoP"	"STM1231"	15580	17650	110	7593	7329	1551	21	78	78	92	63	68	100	100	0	3462	3187	974	30	88	88	102	73	71	100	100	0	2.227	2.340	2.308	2.519	1.526	2.269	0.888	80	440	100	10889	10350	1.155	7515	3374	7251	3099	586357	254937	114.873	42.260	0	0	0
4	3	12	"phoQ"	"STM1230"	15760	17660	100	1107	1086	322	29	77	77	92	74	80	100	100	0	2098	2068	461	22	86	86	101	75	74	100	100	0	0.512	0.509	0.516	0.492	1.441	0.488	0.779	80	426	100	3042	2991	-0.966	1030	2012	1009	1982	86919	165467	13.432	26.227	0	0	0
4	4	12	"phoQ"	"STM1230"	15950	17660	120	3382	3084	1723	55	71	71	78	45	57	95	94	0	7063	6285	3319	52	85	85	100	79	79	98	97	0	0.474	0.486	0.498	0.443	2.649	0.479	0.901	120	535	100	10289	9213	-1.076	3311	6978	3013	6200	370022	754149	66.800	78.291	0	0	0
4	5	12	"phoQ"	"STM1230"	16140	17660	110	1135	1068	335	31	70	70	77	47	61	100	98	0	2379	2316	541	23	84	84	89	33	37	100	100	0	0.464	0.447	0.467	0.417	1.561	0.455	0.836	80	447	100	3360	3230	-1.108	1065	2295	998	2232	85404	185286	21.085	67.485	0	0	0
4	6	12	"hupA"	"STM4170"	16300	17650	100	2701	2729	863	31	71	71	76	27	35	100	100	0	550	535	160	29	85	85	87	21	24	100	100	0	5.656	5.907	5.934	5.958	1.435	6.199	0.821	80	378	100	3095	3108	2.500	2630	465	2658	450	218304	42825	98.259	21.333	0	0	0
4	7	12	"sopB"	"STM1091"	16480	17660	120	3740	3214	1466	45	71	71	79	39	49	96	95	0	10835	9379	3887	41	85	85	123	253	205	98	97	0	0.341	0.338	0.337	0.300	2.506	0.328	0.880	120	506	100	14419	12437	-1.551	3669	10750	3143	9294	385686	1125530	80.385	36.585	0	0	0
4	8	12	"pipC"	"STM0375"	16660	17650	110	517	512	122	23	70	70	72	17	23	100	100	0	1545	1520	450	29	83	83	89	28	31	100	100	0	0.306	0.308	0.308	0.313	1.482	0.281	0.851	80	436	100	1909	1879	-1.710	447	1462	442	1437	40959	121614	25.882	51.107	0	0	0
4	9	12	"pipC"	"STM0375"	16830	17660	100	671	622	209	33	71	71	74	19	25	100	100	0	2047	1985	574	28	85	85	96	45	46	100	100	0	0.306	0.290	0.296	0.278	1.396	0.278	0.861	80	396	100	2562	2451	-1.709	600	1962	551	1900	49791	158816	28.842	41.978	0	0	0
4	10	12	"ssrB"	"STM1391"	17000	17650	110	157	158	37	23	70	70	73	19	26	100	95	0	1671	1579	548	34	86	86	104	76	73	100	100	0	0.055	0.059	0.057	0.058	1.813	0.045	0.518	80	479	100	1672	1581	-4.187	87	1585	88	1493	12611	126322	4.474	19.408	0	0	0
4	11	12	"ssrB"	"STM1391"	17190	17650	110	366	367	52	14	68	68	71	17	23	100	100	0	4286	4109	866	21	85	85	115	106	92	100	100	0	0.071	0.074	0.071	0.076	1.364	0.067	0.845	80	422	100	4499	4323	-3.817	298	4201	299	4024	29369	328708	17.412	37.679	0	0	0
4	12	12	"ssrB"	"STM1391"	17360	17650	110	489	508	75	14	68	68	74	27	36	100	100	0	5155	5225	604	11	88	88	172	425	247	100	100	0	0.083	0.086	0.083	0.085	1.173	0.080	0.839	80	465	100	5488	5577	-3.589	421	5067	440	5137	40602	418023	16.074	11.889	0	0	0
4	13	12	"lrp"	"STM0959"	17550	17650	110	5157	4969	1018	20	72	72	79	36	45	100	100	0	3419	3129	967	30	88	88	158	413	261	93	93	0	1.527	1.610	1.533	1.914	2.472	1.580	0.878	80	483	100	8416	7938	0.610	5085	3331	4897	3041	397488	250299	135.833	7.194	0	0	0
4	14	12	"lrp"	"STM0959"	17730	17660	120	5486	4682	2365	50	72	72	78	32	41	98	97	0	4494	3808	1828	48	86	86	95	44	46	95	94	0	1.228	1.239	1.265	1.171	2.975	1.267	0.902	120	476	100	9822	8332	0.297	5414	4408	4610	3722	561801	457017	143.875	84.386	0	0	0
4	15	12	"gyrA"	"STM2272"	17900	17660	110	2601	2699	778	28	75	75	80	27	33	100	100	0	2692	2651	779	29	90	90	97	33	34	100	100	0	0.971	1.025	1.001	1.036	1.313	0.940	0.771	80	419	100	5128	5185	-0.043	2526	2602	2624	2561	215930	212063	97.000	77.394	0	0	0
4	16	12	"gyrA"	"STM2272"	18070	17650	110	11455	11186	2869	25	78	78	97	85	87	100	100	0	11662	10661	3631	34	95	95	141	226	160	100	100	0	0.984	1.051	1.006	1.142	1.579	0.996	0.881	80	466	100	22944	21674	-0.024	11377	11567	11108	10566	894857	852867	130.459	46.549	0	0	0
4	17	12	"csrA"	"STM2826"	18260	17650	110	1072	1230	562	45	76	76	95	84	88	100	100	0	383	398	139	34	93	93	130	216	166	80	13	0	3.434	3.784	3.688	4.102	2.048	4.344	0.653	80	478	100	1286	1459	1.780	996	290	1154	305	98398	31816	13.512	1.241	0	0	0
4	18	12	"csrA"	"STM2826"	18440	17660	110	1026	1208	634	52	74	74	83	59	71	100	100	0	338	380	151	39	91	91	117	168	143	81	27	0	3.854	3.924	4.024	3.810	1.946	5.100	0.571	80	479	100	1199	1423	1.946	952	247	1134	289	96665	30360	19.068	1.565	0	0	0
4	19	12	"yhhP"	"STM3578"	18620	17660	90	110	128	63	49	70	70	75	42	56	48	17	0	386	456	321	70	89	89	93	27	29	100	100	0	0.135	0.158	0.164	0.147	2.447	0.080	0.121	52	347	100	337	425	-2.892	40	297	58	367	6640	23689	1.262	13.444	0	0	0
4	20	12	"yhhP"	"STM3578"	18780	17660	110	124	143	79	55	70	70	75	42	56	65	17	0	458	571	639	111	92	92	98	36	36	100	100	0	0.148	0.152	0.137	0.154	2.354	0.071	0.178	80	468	100	420	552	-2.761	54	366	73	479	11451	45669	1.619	13.139	0	0	0
4	21	12	"yhhP"	"STM3578"	18960	17670	100	156	177	83	46	72	72	76	34	44	93	66	0	703	794	415	52	98	98	120	191	159	97	88	0	0.139	0.151	0.135	0.142	1.972	0.118	0.483	80	426	100	689	801	-2.848	84	605	105	696	14163	63536	2.971	3.529	0	0	0
4	22	12	"topA"	"STM1714"	19150	17670	120	8513	7518	2797	37	74	74	357	2746	769	87	83	0	25832	23447	7233	30	104	104	479	3482	726	96	92	0	0.328	0.319	0.323	0.245	3.720	0.310	0.870	120	507	100	34167	30787	-1.608	8439	25728	7444	23343	902199	2813627	2.608	6.596	0	0	0
4	23	12	"topA"	"STM1714"	19320	17660	100	275	303	139	45	74	74	328	2739	835	0	0	0	675	776	405	52	106	106	538	3937	731	0	0	0	0.353	0.342	0.342	0.345	1.741	0.241	0.519	80	389	100	770	899	-1.501	201	569	229	670	24216	62058	-0.009	0.060	0	0	0
4	24	12	"fur"	"STM0693"	19490	17660	110	1967	1919	780	40	74	74	82	59	71	100	100	0	2390	2340	740	31	115	115	120	28	23	100	100	0	0.832	0.829	0.794	0.804	1.635	0.819	0.712	80	498	100	4168	4070	-0.265	1893	2275	1845	2225	153485	187164	31.136	79.286	0	0	0
4	1	13	"ctrl-buffer"	"ctrl-buffer"	15410	17830	100	64	68	20	29	68	68	71	20	28	11	2	0	93	109	75	68	81	81	84	20	23	33	16	0	-0.333	0.000	1.104	0.988	4.898	0.038	0.007	80	450	100	8	28	Error	-4	12	0	28	5420	8728	-0.150	1.250	-50	0	0
4	2	13	"ctrl-buffer"	"ctrl-buffer"	15580	17830	100	65	65	15	23	69	69	77	56	72	0	0	0	93	95	21	22	82	82	90	58	64	2	0	0	-0.364	-0.308	0.654	0.642	3.994	0.730	0.030	80	428	100	7	9	Error	-4	11	-4	13	5201	7598	-0.214	0.086	-50	0	0
4	3	13	"ctrl-buffer"	"ctrl-buffer"	15760	17830	100	63	70	29	41	69	69	72	44	61	3	2	0	84	89	23	25	81	81	84	18	21	21	7	0	-2.000	0.125	1.051	0.906	4.390	15.089	0.028	80	416	100	-3	9	Error	-6	3	1	8	5591	7139	-0.045	0.278	-50	0	0
4	4	13	"ctrl-buffer"	"ctrl-buffer"	15940	17830	100	67	67	13	19	67	67	70	16	22	12	0	0	93	98	27	27	82	82	83	16	19	42	16	0	0.000	0.000	0.480	0.505	3.786	0.100	0.018	80	420	100	11	16	Error	0	11	0	16	5377	7833	-0.187	0.938	-50	0	0
4	5	13	"ctrl-buffer"	"ctrl-buffer"	16120	17830	100	64	64	14	21	67	67	69	15	21	10	1	0	86	86	16	18	83	83	84	16	19	18	5	0	-1.000	-1.000	1.243	0.909	4.119	0.321	0.004	80	431	100	0	0	Error	-3	3	-3	3	5100	6917	-0.333	0.125	-50	0	0
4	6	13	"ctrl-buffer"	"ctrl-buffer"	16300	17830	100	64	67	20	29	66	66	68	19	27	12	2	0	91	95	30	31	81	81	83	19	22	25	3	0	-0.200	0.071	0.917	1.194	4.581	0.134	0.008	80	430	100	8	15	Error	-2	10	1	14	5367	7580	-0.053	0.632	-50	0	0
4	7	13	"ctrl-buffer"	"ctrl-buffer"	16470	17830	100	67	68	14	20	67	67	68	15	22	10	2	0	92	95	19	20	81	81	82	14	17	40	17	0	0.000	0.071	0.545	0.631	3.014	0.004	0.000	80	399	100	11	15	Error	0	11	1	14	5400	7580	0.000	0.929	-50	0	0
4	8	13	"ctrl-buffer"	"ctrl-buffer"	16650	17830	100	67	72	18	25	67	67	69	16	23	27	6	0	95	97	21	21	81	81	84	25	29	27	6	0	0.000	0.313	1.042	0.903	3.317	0.372	0.020	80	442	100	14	21	Error	0	14	5	16	5737	7792	0.188	0.520	-50	0	0
4	9	13	"ctrl-buffer"	"ctrl-buffer"	16830	17830	100	69	70	15	21	70	70	71	17	23	15	2	0	101	102	17	16	82	82	86	26	30	28	6	0	-0.053	0.000	0.571	0.499	2.833	1.664	0.002	80	430	100	18	20	Error	-1	19	0	20	5624	8123	-0.059	0.615	-50	0	0
4	10	13	"ctrl-buffer"	"ctrl-buffer"	17010	17830	100	72	77	37	48	69	69	73	34	46	5	1	0	101	100	20	20	82	82	88	44	50	8	0	0	0.158	0.444	0.464	0.508	3.332	12.860	0.002	80	434	100	22	26	-2.663	3	19	8	18	6159	7995	0.118	0.273	-50	0	0
4	11	13	"ctrl-buffer"	"ctrl-buffer"	17190	17800	110	81	83	20	24	69	69	72	27	37	25	1	0	153	156	54	34	82	82	98	70	71	50	11	0	0.169	0.189	0.292	0.264	3.266	0.139	0.038	80	467	100	83	88	-2.565	12	71	14	74	6616	12464	0.407	0.829	0	0	0
4	12	13	"ctrl-buffer"	"ctrl-buffer"	17360	17830	100	64	68	18	26	68	68	71	20	28	8	2	0	88	96	24	25	85	85	115	291	253	0	0	0	-1.333	0.000	0.833	1.151	3.139	290.859	0.000	80	454	100	-1	11	Error	-4	3	0	11	5459	7646	-0.150	-0.065	-50	0	0
4	13	13	"ctrl-buffer"	"ctrl-buffer"	17590	17870	40	4941	5326	4867	91	65	65	68	22	32	91	83	0	3190	2551	1597	62	85	85	94	49	52	100	100	0	1.570	2.133	1.652	1.281	12.549	3.536	0.402	12	68	100	7981	7727	0.651	4876	3105	5261	2466	63914	30613	239.000	50.143	0	0	0
4	14	13	"ctrl-buffer"	"ctrl-buffer"	17720	17830	100	68	69	15	21	68	68	70	18	25	12	0	0	93	99	27	27	84	84	85	16	18	33	13	0	0.000	0.067	1.045	0.912	4.279	0.036	0.020	80	392	100	9	16	Error	0	9	1	15	5558	7895	-0.056	0.875	-50	0	0
4	15	13	"ctrl-buffer"	"ctrl-buffer"	17900	17830	100	70	70	16	22	70	70	73	19	26	8	3	0	96	100	21	21	87	87	91	24	26	21	8	0	0.000	0.000	0.846	0.833	3.040	0.379	0.009	80	418	100	9	13	Error	0	9	0	13	5633	7968	-0.158	0.375	-50	0	0
4	16	13	"ctrl-buffer"	"ctrl-buffer"	18070	17830	100	72	76	27	35	71	71	78	48	61	5	2	0	97	101	21	20	91	91	114	182	159	0	0	0	0.167	0.500	0.750	0.764	3.234	0.561	0.001	80	431	100	7	15	-2.585	1	6	5	10	6051	8078	-0.042	-0.071	-50	0	0
4	17	13	"ctrl-buffer"	"ctrl-buffer"	18250	17830	100	75	75	18	24	70	70	74	25	33	7	2	0	111	112	24	21	88	88	90	18	20	60	21	0	0.217	0.208	0.597	0.642	2.851	0.478	0.028	80	442	100	28	29	-2.202	5	23	5	24	6018	8968	0.040	1.222	-50	0	0
4	18	13	"ctrl-buffer"	"ctrl-buffer"	18430	17830	100	63	65	17	26	69	69	74	32	43	3	0	0	98	100	22	22	89	89	91	21	23	21	5	0	-0.667	-0.364	0.976	1.306	5.558	17.438	0.007	80	430	100	3	7	Error	-6	9	-4	11	5197	8022	-0.281	0.429	-50	0	0
4	19	13	"ctrl-buffer"	"ctrl-buffer"	18610	17830	100	69	81	89	109	70	70	72	17	23	16	7	0	100	102	26	25	90	90	93	21	22	26	6	0	-0.100	0.917	0.444	0.567	4.152	20186.643	0.000	80	432	100	9	23	Error	-1	10	11	12	6501	8168	0.529	0.429	-50	0	0
4	20	13	"ctrl-buffer"	"ctrl-buffer"	18790	17840	100	71	73	17	23	70	70	74	33	44	6	0	0	107	110	22	20	95	95	98	19	19	36	11	0	0.083	0.200	0.923	0.855	2.951	0.063	0.000	80	408	100	13	18	-3.585	1	12	3	15	5839	8782	-0.030	0.632	-50	0	0
4	21	13	"ctrl-buffer"	"ctrl-buffer"	18960	17840	100	66	70	26	37	72	72	75	34	45	5	2	0	107	111	27	24	99	99	102	24	23	22	7	0	-0.750	-0.167	0.709	0.745	3.261	1.149	0.038	80	396	100	2	10	Error	-6	8	-2	12	5636	8886	-0.147	0.375	-50	0	0
4	22	13	"ctrl-buffer"	"ctrl-buffer"	19140	17840	100	75	79	19	24	73	73	75	16	21	21	8	0	118	121	24	19	102	102	105	24	22	33	7	0	0.125	0.316	0.933	0.874	4.337	0.185	0.007	80	389	100	18	25	-3.000	2	16	6	19	6303	9674	0.250	0.667	-50	0	0
4	23	13	"ctrl-buffer"	"ctrl-buffer"	19320	17840	100	64	69	22	31	73	73	76	22	28	2	2	0	114	115	21	18	109	109	112	29	25	8	2	0	-1.800	-0.667	0.923	0.923	3.458	0.257	0.002	80	420	100	-4	2	Error	-9	5	-4	6	5489	9194	-0.318	0.103	-50	0	0
4	24	13	"ctrl-buffer"	"ctrl-buffer"	19500	17840	100	76	75	17	22	75	75	81	45	55	1	0	0	121	125	21	16	123	123	125	25	20	18	2	0	-0.500	0.000	0.944	0.885	3.038	10.536	0.006	80	452	100	-1	2	Error	1	-2	0	2	6039	10027	-0.133	0.000	-50	0	0
4	1	14	""	"STM1553"	15410	18020	110	101	103	19	18	66	66	68	19	27	81	41	0	3982	3893	958	24	81	81	84	18	21	100	100	0	0.009	0.010	0.010	0.009	2.101	0.009	0.356	80	561	100	3936	3849	-6.800	35	3901	37	3812	8225	311400	1.842	211.611	0	0	0
4	2	14	""	"STM3783"	15590	18030	120	82	87	20	22	66	66	68	18	26	45	16	0	596	579	215	37	80	80	83	18	21	100	100	0	0.031	0.042	0.039	0.037	2.280	0.040	0.203	120	605	100	532	520	-5.011	16	516	21	499	10387	69470	1.056	27.556	0	0	0
4	3	14	""	"STM2242"	15770	18020	120	81	92	92	100	66	66	68	20	29	35	13	0	1346	1237	490	39	81	81	82	15	18	100	100	0	0.012	0.022	0.017	0.017	3.372	0.018	0.038	120	592	100	1280	1182	-6.398	15	1265	26	1156	11059	148426	1.200	77.000	0	0	0
4	4	14	"yfiM"	"STM2653"	15950	18030	100	206	210	53	25	68	68	71	40	56	96	85	0	1747	1700	409	24	81	81	82	15	18	100	100	0	0.083	0.088	0.093	0.083	1.543	0.084	0.750	80	454	100	1804	1761	-3.594	138	1666	142	1619	16789	135978	3.475	107.867	0	0	0
4	5	14	"oxyS"	"STM4124"	16120	18020	100	69	71	14	19	66	66	67	16	23	22	2	0	145	160	54	33	79	79	81	15	18	98	86	0	0.045	0.062	0.114	0.105	3.207	0.068	0.038	80	450	100	69	86	-4.459	3	66	5	81	5693	12785	0.250	5.267	0	0	0
4	6	14	""	"STM4302"	16290	18020	110	68	74	19	25	66	66	68	26	38	15	2	0	1346	1656	1402	84	81	81	87	36	41	100	100	0	0.002	0.005	0.009	0.008	3.063	0.006	0.092	80	522	100	1267	1583	-9.305	2	1265	8	1575	5916	132518	0.231	43.583	0	0	0
4	7	14	"ssaT"	"STM1421"	16470	18020	100	77	87	39	44	66	66	69	29	42	25	17	0	1546	2599	2672	102	84	84	92	41	44	100	100	0	0.008	0.008	0.010	0.011	2.647	0.008	0.273	80	462	100	1473	2536	-7.054	11	1462	21	2515	6966	207936	0.621	61.146	0	0	0
4	8	14	"nrdI"	"STM2806"	16640	18020	100	69	94	59	62	66	66	74	92	124	16	3	0	382	1406	2140	152	83	83	88	26	29	95	80	0	0.010	0.021	0.035	0.039	6.359	0.020	0.501	80	480	100	302	1351	-6.639	3	299	28	1323	7490	112469	0.217	50.692	0	0	0
4	9	14	"sipA"	"STM2882"	16840	18020	110	2110	3052	2652	86	71	71	87	274	314	97	95	0	3739	5346	4455	83	82	82	88	35	39	100	100	0	0.558	0.566	0.579	0.513	2.317	0.539	0.711	80	531	100	5696	8245	-0.843	2039	3657	2981	5264	244169	427688	10.821	150.229	0	0	0
4	10	14	"dctA"	"STM3614"	17000	18010	110	10844	10335	1944	18	74	74	137	400	291	100	100	0	8939	8320	2166	26	84	84	139	313	225	98	98	0	1.216	1.246	1.233	1.321	1.554	1.235	0.885	80	509	100	19625	18497	0.282	10770	8855	10261	8236	826822	665621	25.495	26.137	0	0	0
4	11	14	"aroB"	"STM3486"	17190	18020	100	279	621	760	122	74	74	124	292	235	35	25	0	439	876	978	111	85	85	133	302	227	60	32	0	0.579	0.692	0.617	0.557	2.474	0.702	0.654	80	494	100	559	1338	-0.788	205	354	547	791	49672	70040	1.702	2.460	0	0	0
4	12	14	"purN"	"STM2500"	17360	18010	110	1535	2101	2096	99	70	70	76	34	44	100	100	0	1490	1940	1966	101	84	84	89	29	32	100	98	0	1.042	1.094	1.148	1.260	2.385	1.073	0.668	80	523	100	2871	3887	0.059	1465	1406	2031	1856	168070	155202	59.559	63.828	0	0	0
4	13	14	"yjgG"	"STM4462"	17550	18020	110	86	89	25	28	68	68	75	35	46	23	3	0	361	482	353	73	84	84	90	34	37	100	100	0	0.065	0.053	0.075	0.063	2.830	0.031	0.092	80	517	100	295	419	-3.944	18	277	21	398	7093	38586	0.400	11.529	0	0	0
4	14	14	""	"STM0437"	17720	18020	120	389	384	150	39	68	68	70	17	24	95	92	0	13643	13129	4617	35	84	84	90	41	45	99	99	0	0.024	0.024	0.023	0.023	2.240	0.023	0.814	120	573	100	13880	13361	-5.401	321	13559	316	13045	46099	1575516	18.471	318.024	0	0	0
4	15	14	""	"STM0565"	17890	18020	100	82	84	20	23	68	68	71	23	32	33	3	0	1248	1536	1189	77	89	89	98	49	50	100	100	0	0.012	0.011	0.015	0.014	2.402	0.008	0.169	80	460	100	1173	1463	-6.371	14	1159	16	1447	6719	122873	0.565	29.347	0	0	0
4	16	14	"res"	"STM0358"	18090	18020	110	3253	2974	1105	37	68	68	71	22	30	100	98	0	18269	17315	4678	27	91	91	97	32	32	100	100	0	0.175	0.169	0.172	0.146	1.906	0.170	0.917	80	544	100	21363	20130	-2.513	3185	18178	2906	17224	237936	1385176	131.955	538.063	0	0	0
4	17	14	""	"STM2003"	18260	18020	110	162	165	44	26	68	68	72	27	37	92	83	0	3542	3941	1748	44	88	88	94	32	34	100	100	0	0.027	0.025	0.025	0.025	1.795	0.022	0.687	80	508	100	3548	3950	-5.199	94	3454	97	3853	13164	315252	3.444	120.219	0	0	0
4	18	14	"nfo"	"STM2203"	18430	18020	110	2109	1950	606	31	68	68	71	27	38	100	100	0	12944	12216	3566	29	90	90	95	30	31	100	100	0	0.159	0.155	0.153	0.154	1.496	0.149	0.906	80	522	100	14895	14008	-2.655	2041	12854	1882	12126	155998	977298	69.593	404.033	0	0	0
4	19	14	"EMPTY"	"EMPTY"	18610	18010	100	68	70	14	20	68	68	71	17	23	12	3	0	90	91	14	15	92	92	96	27	28	1	0	0	0.000	-2.000	0.935	0.933	3.272	16.402	0.009	80	464	100	-2	1	Error	0	-2	2	-1	5573	7264	-0.059	-0.185	-75	0	0
4	20	14	"EMPTY"	"EMPTY"	18790	18010	100	71	71	16	22	70	70	75	28	37	3	1	0	97	97	13	13	95	95	98	19	19	8	0	0	0.500	0.500	1.000	0.976	4.668	0.013	0.000	80	440	100	3	3	-1.000	1	2	1	2	5698	7724	-0.143	-0.053	-75	0	0
4	21	14	"EMPTY"	"EMPTY"	18960	18010	100	76	76	20	26	71	71	73	19	26	11	5	0	96	97	21	21	100	100	103	26	25	2	1	0	-1.250	-1.667	0.823	0.839	3.341	102.334	0.001	80	440	100	1	2	Error	5	-4	5	-3	6062	7746	0.158	-0.231	-75	0	0
4	22	14	"EMPTY"	"EMPTY"	19140	18010	100	76	75	15	20	71	71	73	18	24	10	2	0	104	105	17	16	100	100	103	24	23	7	1	0	1.250	0.800	0.900	0.899	3.208	0.151	0.000	80	452	100	9	9	0.322	5	4	4	5	5981	8391	0.111	0.083	-75	0	0
4	23	14	"EMPTY"	"EMPTY"	19320	18010	100	73	74	17	22	76	76	84	54	64	1	0	0	107	107	16	14	113	113	116	34	29	1	0	0	0.500	0.333	0.724	0.802	4.163	13.786	0.005	80	452	100	-9	-8	-1.000	-3	-6	-2	-6	5890	8581	-0.185	-0.265	-75	0	0
4	24	14	"EMPTY"	"EMPTY"	19500	18010	100	80	119	211	177	75	75	81	52	64	6	6	0	135	136	25	18	123	123	125	21	16	30	8	0	0.417	3.385	0.788	0.918	5.329	32.594	0.023	80	484	100	17	57	-1.263	5	12	44	13	9516	10883	0.731	0.524	-75	0	0
5	1	1	"yggG"	"STM3077"	1870	20150	110	453	714	771	107	66	66	70	32	45	100	100	0	1291	2114	2466	116	108	108	123	163	132	100	95	0	0.327	0.323	0.366	0.349	1.953	0.263	0.718	80	557	100	1570	2654	-1.612	387	1183	648	2006	57096	169118	20.125	12.215	0	0	0
5	2	1	""	"STM1249"	2060	20150	120	270	344	303	88	69	69	74	33	44	95	85	0	495	607	471	77	114	114	133	163	122	83	62	0	0.528	0.558	0.526	0.534	2.170	0.528	0.600	120	565	100	582	768	-0.923	201	381	275	493	41317	72879	8.182	2.908	0	0	0
5	3	1	"csgA"	"STM1144"	2240	20150	130	141	176	113	64	73	73	82	37	45	75	42	0	874	1044	576	55	123	123	140	60	42	99	98	0	0.091	0.112	0.086	0.090	2.177	0.093	0.360	120	571	100	819	1024	-3.465	68	751	103	921	21154	125251	2.541	15.067	0	0	0
5	4	1	"malT"	"STM3515"	2420	20150	120	6530	6165	1673	27	76	76	82	33	40	98	98	0	14039	13361	2968	22	120	120	142	79	55	100	99	0	0.464	0.460	0.464	0.416	1.784	0.463	0.949	120	536	100	20373	19330	-1.109	6454	13919	6089	13241	739832	1603322	184.333	167.329	0	0	0
5	5	1	""	"STM0212"	2600	20150	130	169	189	95	50	76	76	82	30	36	86	70	0	908	1003	513	51	115	115	123	49	39	99	97	0	0.117	0.127	0.116	0.112	1.901	0.122	0.610	120	558	100	886	1001	-3.092	93	793	113	888	22634	120349	3.567	17.959	0	0	0
5	6	1	"gltX"	"STM2415"	2770	20150	120	1043	1268	858	67	77	77	89	76	85	98	95	0	1115	1236	653	52	117	117	130	60	46	100	99	0	0.968	1.064	1.035	0.997	1.757	1.167	0.796	120	492	100	1964	2310	-0.047	966	998	1191	1119	152196	148270	15.513	18.433	0	0	0
5	7	1	""	"STM0055"	2950	20150	120	151	182	103	56	82	82	113	101	89	31	14	0	1153	1508	1095	72	125	125	162	103	63	97	93	0	0.067	0.072	0.068	0.065	2.538	0.055	0.145	120	529	100	1097	1483	-3.897	69	1028	100	1383	21816	180969	0.683	13.068	0	0	0
5	8	1	"acnA"	"STM1712"	3130	20150	120	9260	9341	1802	19	87	87	118	87	73	100	100	0	10981	10887	1424	13	124	124	156	90	57	100	100	0	0.845	0.860	0.853	0.842	1.364	0.870	0.928	120	492	100	20030	20017	-0.243	9173	10857	9254	10763	1120895	1306453	106.011	119.233	0	0	0
5	9	1	"rfbF"	"STM2092"	3310	20150	120	1386	1830	1276	69	81	81	106	85	80	100	100	0	909	1053	655	62	116	116	130	70	53	98	97	0	1.646	1.867	1.889	1.896	1.743	2.079	0.735	120	462	100	2098	2686	0.719	1305	793	1749	937	219638	126301	20.282	13.186	0	0	0
5	10	1	"osmY"	"STM4561"	3470	20140	130	3691	7959	11888	149	80	80	106	113	106	99	99	0	830	1566	2144	136	108	108	124	71	57	94	92	0	5.001	5.404	5.224	5.607	2.298	6.355	0.731	120	578	100	4333	9337	2.322	3611	722	7879	1458	955055	187965	69.496	20.310	0	0	0
5	11	1	"hflB"	"STM3296"	3670	20150	120	24709	24676	5453	22	77	77	91	101	110	100	100	0	10870	10838	2011	18	105	105	115	50	43	100	100	0	2.288	2.292	2.323	2.249	1.278	2.349	0.955	120	514	100	35397	35332	1.194	24632	10765	24599	10733	2961098	1300600	243.416	214.460	0	0	0
5	12	1	"yheM"	"STM3450"	3840	20150	120	195	311	615	197	73	73	77	25	32	95	82	0	546	718	561	78	101	101	112	41	36	99	98	0	0.274	0.386	0.248	0.262	2.376	0.623	0.134	120	465	100	567	855	-1.867	122	445	238	617	37308	86164	9.360	14.780	0	0	0
5	13	1	"yifL"	"STM3946"	4020	20160	130	929	953	260	27	73	73	77	28	36	99	99	0	1451	1467	267	18	103	103	122	62	50	100	100	0	0.635	0.645	0.614	0.618	1.395	0.647	0.817	120	507	100	2204	2244	-0.655	856	1348	880	1364	114334	175990	31.286	21.694	0	0	0
5	14	1	""	"STM3941"	4190	20160	130	944	1035	489	47	79	79	87	39	44	100	100	0	3481	3482	1333	38	116	116	141	81	57	100	100	0	0.257	0.284	0.268	0.270	1.854	0.264	0.586	120	518	100	4230	4322	-1.960	865	3365	956	3366	124157	417786	24.308	41.247	0	0	0
5	15	1	"hemD"	"STM3937"	4360	20150	130	3539	3580	692	19	75	75	85	46	54	100	100	0	7056	7180	1318	18	98	98	124	99	79	100	100	0	0.498	0.495	0.498	0.495	1.264	0.476	0.916	120	568	100	10422	10587	-1.006	3464	6958	3505	7082	429568	861578	75.978	71.273	0	0	0
5	16	1	"wecF"	"STM3928"	4550	20150	130	274	296	93	31	73	73	79	36	45	100	98	0	1662	1766	643	36	92	92	113	98	86	100	100	0	0.128	0.133	0.129	0.131	1.459	0.121	0.734	120	588	100	1771	1897	-2.965	201	1570	223	1674	35485	211904	6.028	16.867	0	0	0
5	17	1	"wecD"	"STM3924"	4730	20150	130	2092	2149	337	15	74	74	77	23	29	100	100	0	6113	6266	1098	17	88	88	107	73	68	100	100	0	0.335	0.336	0.335	0.337	1.211	0.317	0.909	120	581	100	8043	8253	-1.578	2018	6025	2075	6178	257833	751894	90.087	84.370	0	0	0
5	18	1	"wecB"	"STM3920"	4910	20150	130	6662	6722	894	13	73	73	82	91	110	100	100	0	13771	13782	1717	12	86	86	122	261	213	100	100	0	0.481	0.485	0.481	0.487	1.156	0.472	0.942	120	544	100	20274	20345	-1.054	6589	13685	6649	13696	806688	1653840	72.967	52.337	0	0	0
5	19	1	""	"STM4431"	5090	20150	140	103	179	546	305	68	68	78	85	108	25	8	0	2188	2839	2477	87	83	83	117	243	207	93	86	0	0.017	0.040	0.020	0.024	4.100	0.019	0.011	156	626	100	2140	2867	-5.910	35	2105	111	2756	27980	442897	1.188	11.202	0	0	0
5	20	1	""	"STM4435"	5260	20160	130	109	134	74	55	67	67	71	18	25	83	58	0	2698	4067	4003	98	81	81	97	122	125	100	100	0	0.016	0.017	0.017	0.016	2.284	0.014	0.620	120	507	100	2659	4053	-5.961	42	2617	67	3986	16090	488020	3.500	32.541	0	0	0
5	21	1	""	"STM4442"	5430	20160	130	98	109	44	40	68	68	72	23	31	57	32	0	690	912	747	81	78	78	135	402	297	65	38	0	0.049	0.049	0.051	0.051	3.511	0.033	0.382	120	590	100	642	875	-4.350	30	612	41	834	13021	109446	1.609	1.933	0	0	0
5	22	1	"treC"	"STM4453"	5620	20160	150	183	215	143	66	68	68	72	23	31	83	72	0	1015	1306	1017	77	75	75	114	342	300	77	61	0	0.122	0.119	0.106	0.105	2.782	0.093	0.502	156	762	100	1055	1378	-3.031	115	940	147	1231	33519	203768	6.217	3.485	0	0	0
5	23	1	""	"STM4467"	5800	20170	130	76	82	28	34	69	69	72	17	23	32	15	0	325	421	337	80	75	75	78	15	19	97	90	0	0.028	0.038	0.073	0.068	4.459	0.017	0.037	120	483	100	257	359	-5.158	7	250	13	346	9859	50501	0.588	22.867	0	0	0
5	24	1	"idnK"	"STM4485"	5980	20160	140	117	153	102	66	68	68	71	20	28	80	59	0	1054	1914	2446	127	76	76	77	14	18	100	100	0	0.050	0.046	0.046	0.052	2.915	0.036	0.664	156	794	100	1027	1923	-4.319	49	978	85	1838	23914	298644	4.100	131.214	0	0	0
5	1	2	"yjaH"	"STM4171"	1880	20340	120	467	483	245	50	71	71	79	39	49	97	95	0	1533	1577	854	54	114	114	135	160	118	96	92	0	0.279	0.282	0.282	0.294	2.030	0.236	0.661	120	496	100	1815	1875	-1.841	396	1419	412	1463	57959	189277	10.359	9.013	0	0	0
5	2	2	"purD"	"STM4175"	2060	20330	120	1775	2402	3009	125	75	75	81	32	39	100	97	0	944	1276	1129	88	123	123	134	45	33	98	94	0	2.071	2.018	1.943	1.831	2.177	2.704	0.735	120	358	100	2521	3480	1.050	1700	821	2327	1153	288296	153134	72.531	25.378	0	0	0
5	3	2	"livJ"	"STM3567"	2240	20330	120	104	157	162	103	77	77	86	38	44	42	25	0	608	1379	2135	154	127	127	147	62	42	85	78	0	0.056	0.064	0.062	0.078	3.860	0.057	0.554	120	364	100	508	1332	-4.155	27	481	80	1252	18806	165516	1.868	19.871	0	0	0
5	4	2	"yihS"	"STM4021"	2400	20320	110	88	93	28	30	76	76	87	40	45	10	5	0	1043	1090	455	41	124	124	148	89	60	98	98	0	0.013	0.018	0.019	0.019	2.666	0.011	0.032	80	381	100	931	983	-6.259	12	919	17	966	7453	87182	0.150	10.584	0	0	0
5	5	2	"prlC"	"STM3594"	2600	20330	120	570	654	449	68	76	76	86	56	65	92	87	0	1191	1352	862	63	123	123	140	78	55	96	92	0	0.463	0.470	0.418	0.427	2.483	0.439	0.722	120	431	100	1562	1807	-1.112	494	1068	578	1229	78424	162247	10.143	15.538	0	0	0
5	6	2	"atpB"	"STM3871"	2770	20320	120	1886	2100	1584	75	79	79	90	57	63	100	97	0	596	645	434	67	125	125	150	99	66	85	74	0	3.837	3.887	3.846	4.156	2.087	4.120	0.798	120	430	100	2278	2541	1.940	1807	471	2021	520	251952	77369	35.263	5.000	0	0	0
5	7	2	"xseA"	"STM2512"	2980	20320	110	131	219	202	92	84	84	104	69	66	45	31	0	474	635	474	74	136	136	187	170	90	67	48	0	0.139	0.271	0.177	0.185	2.922	0.297	0.475	80	375	100	385	634	-2.846	47	338	135	499	17512	50798	1.667	2.635	0	0	0
5	8	2	"sprB"	"STM2866"	3130	20320	130	461	546	316	57	84	84	106	73	68	97	90	0	1487	1889	1305	69	138	138	172	136	79	99	95	0	0.279	0.264	0.240	0.275	2.365	0.188	0.508	120	404	100	1726	2213	-1.839	377	1349	462	1751	65568	226667	6.027	12.625	0	0	0
5	9	2	"sinR"	"STM0304"	3310	20320	130	151	188	121	64	82	82	101	70	69	49	30	0	1074	1605	1524	94	125	125	162	135	83	87	79	0	0.073	0.072	0.080	0.082	3.818	0.052	0.332	120	395	100	1018	1586	-3.782	69	949	106	1480	22596	192593	1.243	10.689	0	0	0
5	10	2	"hilC"	"STM2867"	3480	20320	120	415	668	687	102	81	81	102	76	74	70	63	0	1179	1902	1864	98	127	127	173	143	82	74	66	0	0.317	0.331	0.339	0.375	3.696	0.306	0.741	120	411	100	1386	2362	-1.655	334	1052	587	1775	80163	228297	7.447	12.091	0	0	0
5	11	2	"bcfB"	"STM0022"	3670	20320	130	105	129	68	52	75	75	82	36	43	47	31	0	1189	1961	2166	110	120	120	161	120	74	90	80	0	0.028	0.029	0.030	0.033	3.904	0.018	0.012	120	435	100	1099	1895	-5.155	30	1069	54	1841	15469	235291	1.306	15.000	0	0	0
5	12	2	"bcfH"	"STM0028"	3840	20320	130	127	170	124	72	73	73	76	24	31	63	51	0	1580	2483	2587	104	109	109	147	115	78	84	78	0	0.037	0.041	0.045	0.045	3.512	0.033	0.454	120	364	100	1525	2471	-4.768	54	1471	97	2374	20441	297910	3.917	20.313	0	0	0
5	13	2	"orf5"	"PSLT015"	4000	20320	120	236	330	367	111	74	74	77	22	28	99	95	0	4622	7256	9142	125	108	108	131	77	58	100	100	0	0.036	0.036	0.034	0.035	2.023	0.032	0.678	120	381	100	4676	7404	-4.800	162	4514	256	7148	39626	870717	11.500	92.532	0	0	0
5	14	2	"srgC"	"PSLT008"	4200	20320	130	192	365	477	130	78	78	85	31	36	84	70	0	3358	7259	11728	161	111	111	138	96	69	100	100	0	0.035	0.040	0.038	0.036	2.661	0.034	0.674	120	423	100	3361	7435	-4.832	114	3247	287	7148	43744	871065	9.032	74.177	0	0	0
5	15	2	"uvrA"	"STM4254"	4390	20330	130	566	725	574	79	78	78	89	46	51	95	92	0	1324	1900	1462	76	107	107	138	121	87	98	94	0	0.401	0.361	0.342	0.337	2.574	0.322	0.647	120	406	100	1705	2440	-1.318	488	1217	647	1793	86950	227984	13.826	14.562	0	0	0
5	16	2	""	"STM4260"	4550	20330	120	441	648	647	99	76	76	82	32	39	99	95	0	2561	3863	4636	120	99	99	123	78	63	100	100	0	0.148	0.152	0.145	0.153	1.925	0.114	0.611	120	385	100	2827	4336	-2.754	365	2462	572	3764	77701	463593	17.688	47.949	0	0	0
5	17	2	""	"STM4261"	4740	20330	120	357	954	1309	137	78	78	83	29	34	100	100	0	1508	4246	6056	142	100	100	125	78	62	100	100	0	0.198	0.211	0.195	0.197	2.148	0.174	0.645	120	401	100	1687	5022	-2.335	279	1408	876	4146	114435	509514	30.034	52.833	0	0	0
5	18	2	""	"STM4261"	4910	20330	130	370	732	889	121	74	74	83	69	83	96	86	0	2927	5338	7189	134	91	91	132	264	200	100	99	0	0.104	0.125	0.128	0.115	2.192	0.106	0.712	120	406	100	3132	5905	-3.260	296	2836	658	5247	87877	640515	9.406	19.720	0	0	0
5	19	2	"livM"	"STM3562"	5080	20330	130	115	137	78	56	71	71	79	69	87	36	15	0	1518	2389	2762	115	88	88	131	268	204	86	74	0	0.031	0.029	0.036	0.033	2.660	0.024	0.653	120	409	100	1474	2367	-5.022	44	1430	66	2301	16488	286658	0.841	8.425	0	0	0
5	20	2	"mviN"	"STM1170"	5270	20330	130	161	232	188	81	72	72	86	74	86	56	32	0	1359	2366	3144	132	88	88	135	185	137	80	73	0	0.070	0.070	0.079	0.083	3.886	0.043	0.343	120	498	100	1360	2438	-3.836	89	1271	160	2278	27850	283911	1.973	12.059	0	0	0
5	21	2	"citA"	"STM0689"	5420	20340	90	178	197	104	52	69	69	73	19	26	80	76	0	1712	2651	2620	98	82	82	131	466	355	76	69	0	0.067	0.050	0.065	0.068	2.319	0.032	0.602	52	300	100	1739	2697	-3.902	109	1630	128	2569	10229	137858	6.526	5.408	0	0	0
5	22	2	"ssaL"	"STM1412"	5630	20340	130	89	124	80	64	69	69	73	19	26	50	38	0	765	3455	4310	124	79	79	111	365	328	55	50	0	0.029	0.016	0.029	0.034	5.076	0.013	0.451	120	486	100	706	3431	-5.100	20	686	55	3376	14913	414563	2.684	9.162	0	0	0
5	23	2	"ssaP"	"STM1417"	5810	20340	120	94	144	120	83	70	70	73	18	24	54	40	0	585	1961	3088	157	78	78	79	14	17	100	99	0	0.047	0.039	0.043	0.044	3.098	0.029	0.542	120	338	100	531	1957	-4.401	24	507	74	1883	17297	235315	3.944	134.429	0	0	0
5	24	2	"fusA"	"STM3446"	5970	20330	130	1059	4095	7890	192	67	67	70	17	24	92	86	0	118	445	682	153	77	77	79	19	24	63	50	0	24.195	10.946	9.912	9.515	5.145	14.280	0.641	120	480	100	1033	4396	4.597	992	41	4028	368	491360	53440	236.765	19.263	0	0	0
5	1	3	"moeB"	"STM0845"	1890	20490	140	197	350	339	96	72	72	85	48	56	66	55	0	682	1190	1256	105	119	119	146	80	54	77	68	0	0.222	0.260	0.286	0.278	3.334	0.218	0.606	156	596	100	688	1349	-2.171	125	563	278	1071	54676	185630	5.521	13.050	0	0	0
5	2	3	"carA"	"STM0066"	2070	20490	120	1096	2043	2345	114	74	74	89	53	59	83	75	0	723	1904	2214	116	126	126	150	69	46	75	67	0	1.712	1.107	1.174	1.271	2.919	1.080	0.760	120	349	100	1619	3747	0.776	1022	597	1969	1778	245103	228463	36.868	25.420	0	0	0
5	3	3	"prfA"	"STM1776"	2240	20490	120	348	747	853	114	75	75	84	40	47	69	62	0	701	1829	2110	115	129	129	152	82	53	71	66	0	0.477	0.395	0.372	0.430	3.320	0.358	0.710	120	380	100	845	2372	-1.067	273	572	672	1700	89691	219490	16.575	20.451	0	0	0
5	4	3	"invC"	"STM2894"	2420	20500	120	346	733	791	107	74	74	83	40	48	84	77	0	1109	2089	2333	111	128	128	151	82	54	86	80	0	0.277	0.336	0.350	0.340	2.833	0.297	0.730	120	425	100	1253	2620	-1.851	272	981	659	1961	87960	250627	16.250	23.634	0	0	0
5	5	3	"envE"	"STM1242"	2590	20500	130	194	512	582	113	74	74	81	52	64	61	51	0	748	1852	2397	129	125	125	144	82	56	74	68	0	0.193	0.254	0.274	0.307	3.738	0.231	0.806	120	459	100	743	2165	-2.376	120	623	438	1727	61381	222239	8.288	20.829	0	0	0
5	6	3	"eutE"	"STM2463"	2790	20510	150	76	114	94	82	77	77	89	59	66	21	12	0	291	693	909	131	127	127	178	216	121	46	35	0	-0.006	0.065	0.175	0.174	8.190	0.060	0.267	156	453	100	163	603	Error	-1	164	37	566	17719	108086	0.424	2.384	0	0	0
5	7	3	"rfaK"	"STM3714"	2940	20520	160	186	494	629	127	82	82	98	55	56	64	47	0	564	1665	2200	132	134	134	202	234	115	62	49	0	0.242	0.269	0.286	0.283	3.021	0.237	0.672	208	496	100	534	1943	-2.048	104	430	412	1531	102671	346279	7.200	6.252	0	0	0
5	8	3	"ipk"	"STM1779"	3130	20500	130	442	903	1035	114	80	80	102	69	67	72	67	0	654	1174	1329	113	136	136	177	145	81	67	57	0	0.699	0.793	0.818	0.793	3.578	0.708	0.592	120	391	100	880	1861	-0.517	362	518	823	1038	108392	140825	11.609	6.876	0	0	0
5	9	3	"nanH"	"STM0928"	3310	20500	130	81	95	58	61	78	78	91	55	60	13	3	0	1101	1647	1532	93	132	132	169	131	77	85	80	0	0.003	0.011	0.019	0.018	4.754	0.009	0.090	120	431	100	972	1532	-8.335	3	969	17	1515	11341	197685	0.073	11.282	0	0	0
5	10	3	"pagC"	"STM1246"	3490	20500	120	181	336	432	128	77	77	82	26	31	75	67	0	475	887	1072	120	129	129	163	127	77	70	59	0	0.301	0.342	0.296	0.318	3.238	0.239	0.395	120	422	100	450	1017	-1.734	104	346	259	758	40355	106443	9.769	5.701	0	0	0
5	11	3	"leuC"	"STM0111"	3670	20510	120	133	143	48	33	73	73	76	20	26	92	71	0	906	1044	495	47	123	123	153	103	67	99	99	0	0.077	0.076	0.066	0.067	1.974	0.065	0.513	120	401	100	843	991	-3.706	60	783	70	921	17219	125238	3.350	8.650	0	0	0
5	12	3	"fliL"	"STM1975"	3840	20500	130	498	633	737	116	73	73	76	22	28	100	100	0	760	1030	1213	117	120	120	150	103	68	96	93	0	0.664	0.615	0.674	0.649	2.064	0.583	0.821	120	416	100	1065	1470	-0.591	425	640	560	910	75900	123580	25.318	8.544	0	0	0
5	13	3	"yfeK"	"STM2438"	4030	20510	120	96	98	26	26	75	75	78	24	30	44	12	0	545	621	389	62	114	114	126	54	42	96	92	0	0.049	0.045	0.062	0.053	2.938	0.031	0.175	120	398	100	452	530	-4.359	21	431	23	507	11777	74486	0.833	9.167	0	0	0
5	14	3	""	"STM1012"	4190	20500	130	150	168	87	51	75	75	84	46	54	70	35	0	885	999	673	67	107	107	119	45	37	94	92	0	0.096	0.104	0.101	0.100	2.315	0.087	0.491	120	409	100	853	985	-3.375	75	778	93	892	20122	119862	1.826	19.556	0	0	0
5	15	3	""	"STM1016"	4370	20500	120	135	163	113	69	78	78	94	65	69	42	13	0	1672	2516	3134	124	107	107	136	104	76	100	99	0	0.036	0.035	0.035	0.033	2.441	0.028	0.522	120	398	100	1622	2494	-4.779	57	1565	85	2409	19613	301871	1.062	22.885	0	0	0
5	16	3	"yfbG"	"STM2299"	4560	20500	130	1150	1966	2077	105	76	76	88	54	61	94	92	0	2146	3234	3152	97	106	106	137	90	65	95	85	0	0.526	0.604	0.550	0.629	3.281	0.565	0.573	120	426	100	3114	5018	-0.926	1074	2040	1890	3128	235913	388028	34.778	34.411	0	0	0
5	17	3	"orf32"	"STM1380"	4730	20500	120	168	221	148	66	75	75	83	38	45	80	63	0	2083	2486	2129	85	100	100	124	74	59	97	96	0	0.047	0.061	0.056	0.054	2.276	0.059	0.700	120	398	100	2076	2532	-4.414	93	1983	146	2386	26489	298355	3.632	31.919	0	0	0
5	18	3	"ybaK"	"STM0495"	4920	20510	120	225	514	676	131	74	74	82	36	43	79	67	0	701	1275	1857	145	90	90	112	78	69	89	84	0	0.247	0.371	0.308	0.303	3.322	0.302	0.607	120	402	100	762	1625	-2.017	151	611	440	1185	61726	153015	12.000	14.910	0	0	0
5	19	3	"finO"	"PSLT111"	5100	20510	130	469	599	448	74	73	73	84	64	76	96	86	0	3072	5128	4877	95	85	85	114	116	101	99	99	0	0.133	0.104	0.114	0.111	2.252	0.072	0.501	120	459	100	3383	5569	-2.915	396	2987	526	5043	71937	615418	8.047	43.224	0	0	0
5	20	3	"holE"	"STM1876"	5240	20530	70	134	149	102	68	79	79	114	156	136	6	3	0	262	315	198	62	93	93	171	217	126	46	18	0	0.325	0.315	0.318	0.390	4.125	0.403	0.120	32	195	100	224	292	-1.620	55	169	70	222	4753	10065	0.224	0.664	0	0	0
5	21	3	"yebE"	"STM1880"	5440	20510	120	282	749	1023	136	73	73	84	84	100	62	52	0	976	2187	3518	160	88	88	121	126	104	75	67	0	0.235	0.322	0.364	0.329	4.855	0.219	0.496	120	518	100	1097	2775	-2.087	209	888	676	2099	89841	262433	7.917	16.397	0	0	0
5	22	3	""	"STM1533"	5620	20520	130	249	334	301	90	69	69	73	18	24	82	77	0	2286	2987	3161	105	84	84	95	44	46	92	89	0	0.082	0.091	0.096	0.099	4.012	0.068	0.451	120	421	100	2382	3168	-3.613	180	2202	265	2903	40044	358459	14.500	65.727	0	0	0
5	23	3	""	"STM1543"	5800	20510	130	224	285	210	73	68	68	71	16	22	97	95	0	2492	3103	2683	86	79	79	87	38	43	100	100	0	0.065	0.072	0.063	0.069	2.367	0.055	0.530	120	402	100	2569	3241	-3.951	156	2413	217	3024	34188	372345	13.375	79.368	0	0	0
5	24	3	"dpiA"	"STM0626"	5980	20510	130	136	198	153	77	67	67	69	16	23	85	70	0	1507	2179	2127	97	79	79	82	21	25	100	99	0	0.048	0.062	0.057	0.052	3.267	0.053	0.026	120	575	100	1497	2231	-4.371	69	1428	131	2100	23779	261512	8.063	99.857	0	0	0
5	1	4	"ycjF"	"STM1684"	1880	20680	120	260	325	266	81	69	69	77	36	46	99	92	0	1996	2765	2694	97	123	123	141	60	42	100	100	0	0.102	0.097	0.097	0.095	1.767	0.085	0.744	120	514	100	2064	2898	-3.294	191	1873	256	2642	39057	331779	6.889	43.733	0	0	0
5	2	4	"yhcQ"	"STM3365"	2060	20680	120	174	205	151	73	72	72	84	50	59	78	51	0	2848	3193	2880	90	123	123	146	72	49	99	99	0	0.037	0.043	0.038	0.037	1.995	0.040	0.626	120	446	100	2827	3203	-4.740	102	2725	133	3070	24560	383197	2.420	42.319	0	0	0
5	3	4	""	"STM3355"	2240	20680	120	156	213	162	76	74	74	82	39	47	80	54	0	3204	4719	5643	119	129	129	149	77	51	100	98	0	0.027	0.030	0.031	0.030	2.010	0.025	0.713	120	433	100	3157	4729	-5.229	82	3075	139	4590	25509	566262	3.359	59.351	0	0	0
5	4	4	""	"STM3378"	2420	20680	120	343	389	287	73	75	75	81	32	39	95	92	0	1554	1709	1397	81	137	137	170	117	68	97	95	0	0.189	0.200	0.182	0.186	1.910	0.163	0.621	120	445	100	1685	1886	-2.403	268	1417	314	1572	46636	205107	9.625	13.154	0	0	0
5	5	4	"yhcN"	"STM3361"	2610	20670	80	94	106	45	42	74	74	80	28	35	44	21	0	391	621	800	128	131	131	171	127	74	75	51	0	0.077	0.065	0.108	0.102	3.444	0.036	0.241	52	262	100	280	522	-3.700	20	260	32	490	5510	32287	0.929	3.543	0	0	0
5	6	4	"smpB"	"STM2688"	2770	20670	120	951	1201	1104	91	81	81	98	56	57	100	98	0	1981	2311	2066	89	132	132	182	207	113	99	95	0	0.471	0.514	0.478	0.507	1.846	0.422	0.537	120	414	100	2719	3299	-1.088	870	1849	1120	2179	144146	277270	19.696	10.285	0	0	0
5	7	4	"yabF"	"STM0085"	2970	20680	110	105	129	95	73	88	88	103	55	53	18	10	0	583	880	1144	130	134	134	183	199	108	78	56	0	0.038	0.055	0.062	0.056	3.048	0.065	0.131	80	307	100	466	787	-4.723	17	449	41	746	10309	70415	0.473	3.503	0	0	0
5	8	4	"ftsA"	"STM0132"	3110	20670	120	885	1153	1074	93	86	86	105	64	60	99	95	0	1534	1947	1730	88	137	137	184	217	117	97	88	0	0.572	0.590	0.594	0.601	1.965	0.559	0.687	120	416	100	2196	2877	-0.806	799	1397	1067	1810	138409	233678	16.375	8.124	0	0	0
5	9	4	"aceF"	"STM0153"	3310	20670	120	1279	3232	5377	166	84	84	101	60	59	100	100	0	1145	2627	4201	159	138	138	173	100	57	99	91	0	1.187	1.265	1.130	1.293	2.495	1.326	0.758	120	450	100	2202	5637	0.247	1195	1007	3148	2489	387866	315184	52.183	24.540	0	0	0
5	10	4	"yacE"	"STM0140"	3490	20680	120	659	931	777	83	80	80	90	37	41	98	98	0	1838	2657	2233	84	132	132	163	101	61	100	99	0	0.339	0.337	0.344	0.333	1.821	0.295	0.689	120	443	100	2285	3376	-1.559	579	1706	851	2525	111738	318888	22.730	24.693	0	0	0
5	11	4	"asnC"	"STM3876"	3680	20680	120	202	247	152	61	75	75	79	23	29	95	90	0	1180	1453	1416	97	121	121	135	65	48	98	97	0	0.120	0.129	0.136	0.131	2.285	0.092	0.592	120	384	100	1186	1504	-3.060	127	1059	172	1332	29684	174303	7.304	20.277	0	0	0
5	12	4	""	"STM3863"	3850	20680	120	273	332	278	83	74	74	79	24	30	97	95	0	2156	2907	3129	107	121	121	133	47	35	100	100	0	0.098	0.093	0.098	0.093	2.025	0.081	0.797	120	371	100	2234	3044	-3.354	199	2035	258	2786	39826	348817	10.542	59.021	0	0	0
5	13	4	"truA"	"STM2368"	4020	20680	130	341	490	502	102	76	76	84	56	66	88	80	0	1198	1661	1781	107	119	119	128	38	29	98	96	0	0.246	0.268	0.222	0.258	2.849	0.201	0.456	120	391	100	1344	1956	-2.026	265	1079	414	1542	58784	199264	7.250	40.342	0	0	0
5	14	4	"yfcE"	"STM2347"	4200	20680	130	910	1133	938	82	82	82	100	76	76	98	95	0	1663	1939	1561	80	117	117	125	37	29	100	100	0	0.536	0.577	0.493	0.526	2.073	0.521	0.619	120	401	100	2374	2873	-0.901	828	1546	1051	1822	135952	232676	13.592	49.027	0	0	0
5	15	4	"nuoM"	"STM2317"	4360	20670	130	3501	3917	2480	63	81	81	101	71	70	100	100	0	2314	2385	1343	56	107	107	128	78	60	98	96	0	1.550	1.684	1.574	1.790	1.838	1.812	0.778	120	456	100	5627	6114	0.632	3420	2207	3836	2278	470083	286237	53.746	28.936	0	0	0
5	16	4	"menE"	"STM2305"	4560	20690	130	650	945	1017	107	76	76	87	52	59	98	96	0	4723	7205	8695	120	105	105	130	80	61	100	100	0	0.124	0.122	0.125	0.116	1.686	0.112	0.882	120	474	100	5192	7969	-3.008	574	4618	869	7100	113410	864645	16.500	88.438	0	0	0
5	17	4	""	"STM2289"	4730	20680	120	233	278	187	67	74	74	84	41	48	83	72	0	1798	2283	1945	85	105	105	130	74	56	94	92	0	0.094	0.094	0.092	0.097	2.072	0.082	0.706	120	404	100	1852	2382	-3.412	159	1693	204	2178	33361	274006	4.732	29.095	0	0	0
5	18	4	"nupC"	"STM2409"	4910	20680	130	1302	1773	2104	118	74	74	84	44	52	100	97	0	1950	2749	3438	125	100	100	143	215	150	98	93	0	0.664	0.641	0.627	0.618	2.258	0.563	0.723	120	445	100	3078	4348	-0.591	1228	1850	1699	2649	212719	329911	38.386	12.121	0	0	0
5	19	4	"ybdN"	"STM0605"	5090	20680	130	174	200	121	60	71	71	77	31	40	89	76	0	1885	2280	1664	72	89	89	122	194	159	94	89	0	0.057	0.059	0.053	0.055	2.053	0.051	0.603	120	406	100	1899	2320	-4.124	103	1796	129	2191	23979	273650	3.968	11.124	0	0	0
5	20	4	"gabP"	"STM2793"	5270	20700	150	229	555	850	153	74	74	86	87	101	71	46	0	2572	5309	6097	114	89	89	121	121	100	99	98	0	0.062	0.092	0.062	0.067	2.488	0.098	0.604	156	478	100	2638	5701	-4.002	155	2483	481	5220	86530	828262	5.391	42.876	0	0	0
5	21	4	"srlE"	"STM2833"	5450	20690	120	157	175	93	53	72	72	77	28	36	87	69	0	1785	1834	1134	61	89	89	106	62	58	100	95	0	0.050	0.059	0.060	0.053	2.193	0.061	0.737	120	376	100	1781	1848	-4.319	85	1696	103	1745	21008	220073	3.500	27.871	0	0	0
5	22	4	"hypB"	"STM2855"	5620	20690	120	569	573	283	49	68	68	72	20	27	97	95	0	1539	1583	830	52	83	83	92	42	45	100	97	0	0.344	0.337	0.342	0.324	1.992	0.307	0.784	120	392	100	1957	2005	-1.539	501	1456	505	1500	68815	190017	25.050	35.500	0	0	0
5	23	4	"yqaA"	"STM2819"	5800	20680	130	329	348	183	52	66	66	68	15	22	100	98	0	915	1004	625	62	79	79	86	35	40	100	98	0	0.315	0.305	0.308	0.310	1.789	0.258	0.704	120	445	100	1099	1207	-1.668	263	836	282	925	41761	120454	18.667	26.229	0	0	0
5	24	4	"ygaA"	"STM2839"	5980	20700	130	159	210	277	131	67	67	69	19	27	89	75	0	1300	1704	1831	107	79	79	82	19	23	98	95	0	0.075	0.088	0.085	0.081	2.127	0.110	0.698	120	597	100	1313	1768	-3.730	92	1221	143	1625	25187	204506	7.421	85.368	0	0	0
5	1	5	""	"STM1791"	1870	20850	120	89	92	24	26	68	68	73	25	34	44	13	0	2212	2490	1536	61	128	128	142	52	36	100	100	0	0.010	0.010	0.011	0.009	2.789	0.009	0.129	120	565	100	2105	2386	-6.633	21	2084	24	2362	11086	298794	0.760	45.154	0	0	0
5	2	5	""	"STM1787"	2070	20850	110	110	112	29	25	70	70	79	38	48	53	6	0	4711	4660	1189	25	122	122	141	65	46	100	100	0	0.009	0.009	0.009	0.008	1.847	0.007	0.106	80	400	100	4629	4580	-6.842	40	4589	42	4538	8973	372829	0.868	69.523	0	0	0
5	3	5	"yciI"	"STM1738"	2240	20860	120	274	293	184	62	72	72	79	32	40	90	89	0	574	615	322	52	127	127	138	47	34	99	94	0	0.452	0.453	0.430	0.405	1.981	0.465	0.771	120	401	100	649	709	-1.146	202	447	221	488	35171	73801	6.688	10.149	0	0	0
5	4	5	"yciN"	"STM1715"	2420	20850	120	166	491	1912	389	74	74	78	21	26	93	87	0	317	966	4204	435	135	135	145	46	31	94	86	0	0.505	0.502	0.504	0.527	2.315	0.180	0.104	120	390	100	274	1248	-0.984	92	182	417	831	58967	115977	19.667	17.848	0	0	0
5	5	5	"kduD"	"STM3017"	2590	20850	120	187	198	89	44	73	73	81	33	40	93	83	0	2500	2551	1525	59	135	135	158	90	56	98	95	0	0.048	0.052	0.049	0.055	1.866	0.045	0.610	120	451	100	2479	2541	-4.375	114	2365	125	2416	23759	306131	3.545	26.589	0	0	0
5	6	5	"ppdB"	"STM2999"	2780	20860	120	155	172	81	47	74	74	90	50	55	78	32	0	2920	3104	2121	68	132	132	147	57	38	100	100	0	0.029	0.033	0.032	0.032	1.597	0.030	0.533	120	414	100	2869	3070	-5.105	81	2788	98	2972	20659	372454	1.640	51.877	0	0	0
5	7	5	"rbn"	"STM4027"	2950	20860	120	348	393	256	65	76	76	89	45	50	94	85	0	1350	1484	974	65	134	134	178	213	119	93	87	0	0.224	0.235	0.252	0.221	1.851	0.218	0.746	120	441	100	1488	1667	-2.160	272	1216	317	1350	47136	178103	6.756	6.131	0	0	0
5	8	5	""	"STM0870"	3140	20870	110	132	168	117	69	78	78	86	35	40	63	38	0	1346	1927	1715	88	135	135	177	222	125	97	91	0	0.045	0.050	0.052	0.038	2.901	0.052	0.674	80	398	100	1265	1882	-4.487	54	1211	90	1792	13475	154126	2.343	7.883	0	0	0
5	9	5	"ybhP"	"STM0813"	3300	20860	120	203	240	139	57	82	82	91	39	42	82	66	0	1130	1398	1088	77	138	138	168	97	57	97	89	0	0.122	0.125	0.124	0.125	2.399	0.098	0.602	120	420	100	1113	1418	-3.035	121	992	158	1260	28829	167787	3.821	12.680	0	0	0
5	10	5	"ybgR"	"STM0758"	3480	20870	130	186	277	325	117	82	82	96	47	48	62	51	0	1031	2149	3736	173	136	136	175	111	63	88	82	0	0.116	0.097	0.105	0.099	2.656	0.082	0.768	120	415	100	999	2208	-3.105	104	895	195	2013	33190	257929	3.851	17.784	0	0	0
5	11	5	"fldA"	"STM0694"	3660	20850	130	968	1268	1444	113	80	80	90	42	46	95	93	0	759	896	785	87	128	128	146	70	47	90	81	0	1.407	1.547	1.313	1.537	2.617	1.830	0.655	120	437	100	1519	1956	0.493	888	631	1188	768	152191	107465	28.048	10.714	0	0	0
5	12	5	"gltJ"	"STM0664"	3850	20860	130	299	836	1761	210	83	83	103	117	113	62	44	0	374	1478	2983	201	126	126	140	50	35	69	58	0	0.871	0.557	0.664	0.754	4.327	0.543	0.723	120	365	100	464	2105	-0.199	216	248	753	1352	100304	177337	6.265	26.760	0	0	0
5	13	5	"yljA"	"STM0944"	4010	20860	120	523	673	586	87	85	85	112	139	124	92	79	0	600	763	594	77	116	116	127	39	30	94	93	0	0.905	0.909	0.906	0.935	2.340	0.982	0.638	120	304	100	922	1235	-0.144	438	484	588	647	80755	91502	4.036	16.308	0	0	0
5	14	5	"orfB"	"STM0930"	4170	20870	120	211	283	223	78	86	86	104	77	74	69	38	0	495	748	833	111	116	116	135	83	61	95	82	0	0.330	0.312	0.295	0.290	3.173	0.186	0.374	120	398	100	504	829	-1.600	125	379	197	632	33981	89761	2.325	7.386	0	0	0
5	15	5	""	"STM4317"	4350	20830	90	130	235	297	126	88	88	109	68	62	38	23	0	281	351	305	86	118	118	172	155	90	53	25	0	0.258	0.631	0.371	0.412	4.336	0.420	0.106	52	327	100	205	380	-1.956	42	163	147	233	12203	18250	1.853	1.155	0	0	0
5	16	5	"amiB"	"STM4358"	4530	20860	120	657	949	1060	111	81	81	98	55	56	98	92	0	2201	2845	2677	94	110	110	153	132	86	99	96	0	0.275	0.317	0.301	0.287	1.879	0.335	0.796	120	458	100	2667	3603	-1.860	576	2091	868	2735	113909	341433	15.473	20.394	0	0	0
5	17	5	"hflC"	"STM4364"	4730	20860	120	2654	3878	3715	95	77	77	92	57	61	99	99	0	1368	2360	2258	95	102	102	142	277	195	82	72	0	2.036	1.683	1.876	1.752	2.750	1.933	0.590	120	418	100	3843	6059	1.025	2577	1266	3801	2258	465338	283255	66.421	8.007	0	0	0
5	18	5	"yjfH"	"STM4369"	4900	20850	100	181	402	557	138	79	79	117	127	108	46	33	0	553	1307	1980	151	104	104	218	466	213	47	30	0	0.227	0.268	0.292	0.339	4.522	0.221	0.599	80	354	100	551	1526	-2.138	102	449	323	1203	32175	104535	2.244	2.337	0	0	0
5	19	5	"kbl"	"STM3709"	5090	20860	130	2189	2572	2240	87	80	80	117	121	103	95	93	0	1174	1490	1469	98	98	98	178	315	176	86	74	0	1.960	1.790	1.838	1.953	1.971	1.722	0.703	120	465	100	3185	3884	0.971	2109	1076	2492	1392	308670	178821	20.289	4.165	0	0	0
5	20	5	"gpsA"	"STM3700"	5270	20870	130	2103	2508	1740	69	75	75	91	68	74	100	100	0	1477	1694	1326	78	90	90	112	77	68	98	96	0	1.462	1.517	1.570	1.576	2.101	1.531	0.614	120	361	100	3415	4037	0.548	2028	1387	2433	1604	300930	203272	35.544	20.545	0	0	0
5	21	5	""	"STM3657"	5440	20870	120	117	153	113	73	70	70	76	27	35	61	45	0	442	712	886	124	86	86	97	52	53	85	74	0	0.132	0.133	0.158	0.165	3.629	0.081	0.322	120	345	100	403	709	-2.921	47	356	83	626	18364	85498	2.852	11.827	0	0	0
5	22	5	"dppA"	"STM3630"	5620	20870	130	594	1113	1376	123	67	67	73	28	38	98	93	0	1139	1870	2295	122	82	82	94	79	84	93	85	0	0.499	0.585	0.608	0.581	2.853	0.547	0.632	120	417	100	1584	2834	-1.004	527	1057	1046	1788	133506	224342	37.143	22.481	0	0	0
5	23	5	"bcsC"	"STM3617"	5800	20870	130	363	553	605	109	67	67	72	29	40	90	80	0	1914	3006	3103	103	80	80	95	79	83	95	87	0	0.161	0.166	0.187	0.162	3.450	0.140	0.528	120	451	100	2130	3412	-2.631	296	1834	486	2926	66326	360673	16.586	36.848	0	0	0
5	24	5	""	"STM3602"	5980	20880	120	186	295	346	117	68	68	71	23	32	91	78	0	2131	3037	3819	125	79	79	87	42	48	100	97	0	0.058	0.077	0.071	0.071	2.937	0.065	0.543	120	508	100	2170	3185	-4.120	118	2052	227	2958	35387	364476	9.739	70.238	0	0	0
5	1	6	"yraL"	"STM3263"	1890	21030	120	289	322	204	63	70	70	74	25	33	95	90	0	1738	1900	1282	67	127	127	147	69	46	100	98	0	0.136	0.142	0.134	0.129	1.976	0.122	0.633	120	531	100	1830	2025	-2.879	219	1611	252	1773	38583	228054	9.920	25.406	0	0	0
5	2	6	"tdcB"	"STM3244"	2070	21030	120	156	167	84	50	73	73	79	29	36	82	67	0	1930	2039	1333	65	136	136	155	72	46	99	98	0	0.046	0.049	0.053	0.045	2.378	0.047	0.665	120	441	100	1877	1997	-4.434	83	1794	94	1903	20078	244628	3.034	26.167	0	0	0
5	3	6	"yqjH"	"STM3214"	2240	21030	120	182	198	113	57	76	76	84	32	38	88	74	0	2078	2322	1528	65	136	136	154	64	41	99	97	0	0.055	0.056	0.055	0.053	2.236	0.058	0.790	120	417	100	2048	2308	-4.195	106	1942	122	2186	23710	278665	3.563	33.875	0	0	0
5	4	6	"icc"	"STM3183"	2420	21030	120	680	792	548	69	78	78	87	38	43	97	95	0	1246	1627	1185	72	148	148	176	102	57	98	96	0	0.548	0.483	0.493	0.472	2.319	0.430	0.726	120	450	100	1700	2193	-0.867	602	1098	714	1479	95083	195277	18.553	14.225	0	0	0
5	5	6	"hybA"	"STM3149"	2600	21030	120	175	272	302	111	74	74	96	82	85	55	28	0	864	1532	2005	130	140	140	170	103	60	94	80	0	0.140	0.142	0.149	0.149	2.827	0.123	0.652	120	441	100	825	1590	-2.842	101	724	198	1392	32620	183866	2.146	13.223	0	0	0
5	6	6	""	"STM3141"	2780	21030	120	120	165	159	96	74	74	94	82	87	25	13	0	992	1496	1636	109	134	134	151	65	43	94	89	0	0.054	0.067	0.063	0.061	2.426	0.076	0.718	120	406	100	904	1453	-4.221	46	858	91	1362	19852	179566	0.866	20.692	0	0	0
5	7	6	"uup"	"STM1062"	2950	21030	130	993	1353	1464	108	75	75	112	484	432	80	45	0	2449	2894	2855	98	136	136	166	130	78	96	93	0	0.397	0.463	0.435	0.447	2.339	0.448	0.790	120	452	100	3231	4036	-1.333	918	2313	1278	2758	162359	347330	2.564	20.985	0	0	0
5	8	6	"helD"	"STM1075"	3130	21040	120	1072	1296	929	71	75	75	83	35	42	99	99	0	5047	6051	4334	71	133	133	156	87	55	100	100	0	0.203	0.206	0.209	0.198	1.744	0.173	0.663	120	431	100	5911	7139	-2.301	997	4914	1221	5918	155558	726146	34.657	67.759	0	0	0
5	9	6	"hpaD"	"STM1103"	3310	21030	130	169	232	227	97	77	77	82	28	34	85	67	0	1266	1865	2590	138	132	132	149	66	44	96	95	0	0.081	0.089	0.088	0.095	3.080	0.076	0.680	120	430	100	1226	1888	-3.624	92	1134	155	1733	27817	223847	5.357	26.000	0	0	0
5	10	6	"agp"	"STM1117"	3490	21030	120	1021	1101	634	57	80	80	89	41	46	97	94	0	1836	2105	1306	62	133	133	157	71	45	99	99	0	0.553	0.518	0.521	0.505	1.902	0.467	0.622	120	385	100	2644	2993	-0.856	941	1703	1021	1972	132065	252540	24.683	27.437	0	0	0
5	11	6	"ymdC"	"STM1148"	3660	21030	120	251	328	240	73	79	79	90	48	53	86	75	0	1452	1791	1269	70	126	126	141	51	36	100	97	0	0.130	0.150	0.156	0.137	2.561	0.129	0.588	120	412	100	1498	1914	-2.947	172	1326	249	1665	39329	214912	4.958	32.353	0	0	0
5	12	6	"ycfN"	"STM1208"	3850	21030	120	386	769	940	122	88	88	178	348	195	45	22	0	1024	2029	2648	130	124	124	146	88	60	93	85	0	0.331	0.357	0.361	0.359	2.884	0.278	0.490	120	354	100	1198	2586	-1.595	298	900	681	1905	92223	243495	1.698	21.398	0	0	0
5	13	6	"mopA"	"STM4330"	4000	21020	130	15317	20215	15999	79	118	118	212	356	167	100	99	4	1077	1406	1247	88	132	132	167	105	62	95	85	0	16.084	15.775	15.581	17.827	2.124	19.284	0.564	120	333	100	16144	21371	4.008	15199	945	20097	1274	2425821	168734	56.188	11.800	0	0	0
5	14	6	"rstA"	"STM1475"	4200	21030	120	1643	2099	1845	87	85	85	106	74	69	100	100	0	2175	2616	1497	57	119	119	144	84	58	100	100	0	0.758	0.807	0.694	0.726	1.492	0.971	0.792	120	403	100	3614	4511	-0.400	1558	2056	2014	2497	251820	313872	26.932	29.429	0	0	0
5	15	6	"speG"	"STM1502"	4370	21030	120	1169	1572	1702	108	82	82	93	53	56	100	100	0	1411	1701	1085	63	117	117	155	133	85	100	98	0	0.840	0.941	0.775	0.801	1.844	1.304	0.609	120	457	100	2381	3074	-0.251	1087	1294	1490	1584	188668	204151	27.906	11.624	0	0	0
5	16	6	"smf"	"STM3405"	4550	21030	120	585	778	708	91	81	81	95	54	56	99	95	0	2794	3438	3006	87	108	108	126	81	64	100	99	0	0.188	0.209	0.177	0.194	1.780	0.189	0.679	120	424	100	3190	4027	-2.414	504	2686	697	3330	93413	412576	12.648	40.889	0	0	0
5	17	6	"rplO"	"STM3421"	4730	21030	130	5106	6497	8060	124	77	77	91	56	61	100	100	0	416	488	374	76	96	96	139	377	271	38	6	0	15.716	16.378	15.809	15.252	1.918	26.535	0.179	120	463	100	5349	6812	3.974	5029	320	6420	392	779593	58578	114.393	0.926	0	0	0
5	18	6	"yheL"	"STM3449"	4890	21020	110	99	189	281	148	82	82	117	127	108	21	11	0	151	409	927	226	100	100	216	550	254	10	5	0	0.333	0.346	0.470	0.682	7.107	0.216	0.539	80	412	100	68	416	-1.585	17	51	107	309	15080	32730	0.567	0.351	0	0	0
5	19	6	""	"STM3601"	5080	21040	120	575	683	668	97	82	82	112	102	91	88	80	0	2189	2578	2146	83	108	108	159	169	106	95	90	0	0.237	0.243	0.242	0.217	2.180	0.232	0.635	120	484	100	2574	3071	-2.078	493	2081	601	2470	81924	309322	5.598	14.314	0	0	0
5	20	6	"yhjK"	"STM3615"	5260	21040	120	591	656	462	70	74	74	85	48	56	97	94	0	4565	5332	4181	78	89	89	113	78	69	100	100	0	0.116	0.111	0.110	0.111	1.798	0.096	0.750	120	402	100	4993	5825	-3.114	517	4476	582	5243	78708	639864	11.896	66.910	0	0	0
5	21	6	"yhjS"	"STM3622"	5440	21030	120	1370	1527	813	53	71	71	73	21	28	100	100	0	9412	10517	6693	63	85	85	112	80	71	100	98	0	0.139	0.140	0.143	0.154	1.871	0.118	0.777	120	397	100	10626	11888	-2.844	1299	9327	1456	10432	183192	1261989	69.238	130.063	0	0	0
5	22	6	""	"STM3631"	5620	21040	130	1509	1510	208	13	68	68	72	26	36	100	100	0	17762	17665	2882	16	87	87	116	102	87	100	100	0	0.082	0.082	0.080	0.083	1.310	0.078	0.922	120	429	100	19116	19020	-3.617	1441	17675	1442	17578	181201	2119822	55.308	172.049	0	0	0
5	23	6	"yiaF"	"STM3647"	5800	21050	120	1256	1334	874	65	68	68	151	620	410	79	43	0	1250	1355	881	65	83	83	133	288	216	91	83	0	1.018	0.995	0.991	0.998	1.819	0.992	0.745	120	398	100	2355	2538	0.026	1188	1167	1266	1272	160066	162591	1.908	4.243	0	0	0
5	24	6	"glyS"	"STM3655"	5980	21050	130	8697	9302	6030	64	68	68	166	652	392	98	96	0	8748	9178	5595	60	78	78	133	418	314	100	100	0	0.995	1.015	1.022	0.940	1.676	1.040	0.821	120	565	100	17299	18334	-0.007	8629	8670	9234	9100	1116233	1101359	14.012	21.639	0	0	0
5	1	7	""	"STM3834"	1880	21210	120	377	344	124	36	79	79	128	273	213	55	0	0	3810	3499	1415	40	149	149	185	143	77	98	96	0	0.081	0.079	0.080	0.078	1.541	0.067	0.112	120	569	100	3959	3615	-3.619	298	3661	265	3350	41268	419933	0.791	23.175	0	0	0
5	2	7	"yidC"	"STM3842"	2060	21220	120	2008	2146	1304	60	87	87	171	341	199	93	86	0	1147	1179	581	49	154	154	178	83	46	97	94	0	1.935	2.009	2.148	1.943	2.155	2.417	0.640	120	457	100	2914	3084	0.952	1921	993	2059	1025	257530	141470	5.792	12.060	0	0	0
5	3	7	""	"STM3845"	2240	21220	120	444	435	158	36	90	90	164	228	139	81	16	0	3501	3319	1242	37	158	158	187	93	49	97	96	0	0.106	0.109	0.107	0.111	1.709	0.094	0.308	120	441	100	3697	3506	-3.239	354	3343	345	3161	52252	398291	1.189	33.677	0	0	0
5	4	7	"phoU"	"STM3853"	2420	21230	120	363	417	355	85	91	91	151	211	139	60	20	0	1466	1591	1202	75	170	170	213	127	59	98	93	0	0.210	0.229	0.216	0.194	1.931	0.225	0.630	120	443	100	1568	1747	-2.252	272	1296	326	1421	50010	190930	1.261	10.850	0	0	0
5	5	7	"pstS"	"STM3857"	2600	21220	120	1209	1260	473	37	89	89	167	228	136	95	93	0	5899	6078	2111	34	146	146	191	122	63	100	100	0	0.195	0.197	0.198	0.190	1.429	0.179	0.721	120	490	100	6873	7103	-2.361	1120	5753	1171	5932	151228	729323	4.794	48.254	0	0	0
5	6	7	"atpA"	"STM3867"	2780	21220	120	23147	25736	10805	41	84	84	163	492	301	100	100	0	2683	2960	1088	36	134	134	163	202	123	100	100	0	9.048	9.077	8.986	8.968	1.276	9.997	0.875	120	487	100	25612	28478	3.178	23063	2549	25652	2826	3088278	355253	51.978	13.847	0	0	0
5	7	7	"aceE"	"STM0152"	2950	21220	110	12777	14793	6926	46	77	77	120	515	429	100	100	0	7760	8798	3548	40	130	130	153	128	83	100	100	0	1.664	1.698	1.682	1.681	1.274	1.825	0.876	80	400	100	20330	23384	0.735	12700	7630	14716	8668	1183434	703827	28.491	67.539	0	0	0
5	8	7	""	"STM0159"	3130	21220	120	769	1063	1099	103	74	74	83	39	46	97	95	0	1589	2149	1885	87	125	125	150	93	62	100	96	0	0.475	0.489	0.470	0.434	2.042	0.497	0.768	120	456	100	2159	3013	-1.075	695	1464	989	2024	127596	257919	25.128	21.495	0	0	0
5	9	7	"cueO"	"STM0168"	3310	21220	120	571	637	406	63	74	74	79	24	30	97	95	0	2320	2378	1273	53	122	122	144	86	59	97	96	0	0.226	0.250	0.231	0.240	1.874	0.233	0.681	120	436	100	2695	2819	-2.145	497	2198	563	2256	76425	285357	23.250	25.977	0	0	0
5	10	7	"yadH"	"STM0173"	3490	21220	120	250	420	562	133	75	75	81	27	33	87	80	0	1204	1821	2368	130	128	128	152	90	59	95	92	0	0.163	0.204	0.154	0.162	2.554	0.177	0.580	120	412	100	1251	2038	-2.620	175	1076	345	1693	50380	218546	12.556	18.544	0	0	0
5	11	7	"stiA"	"STM0177"	3660	21210	120	95	133	104	78	74	74	82	39	47	35	22	0	664	1269	1656	130	124	124	133	41	30	85	78	0	0.039	0.052	0.067	0.066	3.589	0.043	0.387	120	390	100	561	1204	-4.684	21	540	59	1145	15956	152265	1.308	27.707	0	0	0
5	12	7	"folK"	"STM0183"	3840	21220	150	168	373	727	194	79	79	143	297	207	14	8	0	482	893	1346	150	121	121	139	82	58	83	70	0	0.247	0.381	0.263	0.268	3.760	0.481	0.707	156	453	100	450	1066	-2.020	89	361	294	772	58172	139282	0.774	9.195	0	0	0
5	13	7	""	"STM1585"	4020	21210	150	97	149	202	135	86	86	159	299	188	6	3	0	614	793	800	100	124	124	155	97	62	90	80	0	0.022	0.094	0.053	0.058	4.888	0.191	0.058	156	451	100	501	732	-5.477	11	490	63	669	23189	123655	-0.033	6.577	0	0	0
5	14	7	"srfA"	"STM1593"	4190	21210	120	472	670	745	111	80	80	96	83	86	93	83	0	1779	2628	3106	118	117	117	131	52	39	99	99	0	0.236	0.235	0.230	0.229	2.034	0.211	0.761	120	408	100	2054	3101	-2.084	392	1662	590	2511	80447	315360	6.916	48.019	0	0	0
5	15	7	"ydcR"	"STM1598"	4370	21210	130	299	539	689	127	77	77	85	69	81	64	56	0	1205	2762	3822	138	108	108	114	48	42	90	86	0	0.202	0.174	0.179	0.186	3.635	0.156	0.744	120	473	100	1319	3116	-2.305	222	1097	462	2654	64694	331391	6.580	55.167	0	0	0
5	16	7	"ydcN"	"STM1605"	4550	21220	120	163	200	135	67	77	77	86	46	53	78	45	0	999	1170	777	66	102	102	110	43	39	100	99	0	0.096	0.115	0.094	0.100	2.386	0.115	0.589	120	447	100	983	1191	-3.383	86	897	123	1068	24036	140436	2.478	24.651	0	0	0
5	17	7	""	"STM1613"	4720	21220	130	83	102	50	49	73	73	80	37	46	22	14	0	379	480	358	74	99	99	132	358	271	39	13	0	0.036	0.076	0.074	0.074	3.870	0.058	0.316	120	468	100	290	410	-4.807	10	280	29	381	12183	57551	0.595	0.972	0	0	0
5	18	7	""	"STM1620"	4900	21220	120	114	140	93	66	73	73	85	64	75	35	9	0	2456	3446	4035	117	100	100	157	371	236	90	82	0	0.017	0.020	0.019	0.019	2.754	0.018	0.563	120	477	100	2397	3413	-5.845	41	2356	67	3346	16776	413506	0.859	8.865	0	0	0
5	19	7	""	"STM1786"	5080	21230	120	93	131	127	96	74	74	83	37	44	33	11	0	2560	3178	2600	81	97	97	128	85	66	99	99	0	0.008	0.019	0.011	0.011	2.648	0.027	0.496	120	428	100	2482	3138	-7.018	19	2463	57	3081	15743	381346	1.297	35.882	0	0	0
5	20	7	"treA"	"STM1796"	5270	21230	140	2733	3933	4540	115	72	72	80	40	50	98	97	0	4223	6417	6940	108	89	89	111	74	66	97	97	0	0.644	0.610	0.627	0.613	2.139	0.605	0.787	156	455	100	6795	10189	-0.636	2661	4134	3861	6328	613586	1001018	96.325	85.216	0	0	0
5	21	7	"fadR"	"STM1805"	5450	21230	130	491	707	890	125	70	70	74	34	45	97	95	0	1357	2148	3131	145	86	86	111	77	69	99	99	0	0.331	0.309	0.309	0.302	2.008	0.275	0.841	120	423	100	1692	2699	-1.594	421	1271	637	2062	84805	257764	18.618	26.455	0	0	0
5	22	7	"ycgL"	"STM1813"	5620	21230	130	239	439	588	133	67	67	69	16	23	95	90	0	479	884	1346	152	82	82	104	73	70	83	72	0	0.433	0.464	0.477	0.505	2.885	0.450	0.555	120	434	100	569	1174	-1.207	172	397	372	802	52628	106115	23.125	10.685	0	0	0
5	23	7	""	"STM1827"	5790	21220	120	213	564	1168	207	69	69	291	1098	377	9	7	0	4577	5890	6518	110	79	79	185	472	255	96	94	0	0.032	0.085	0.035	0.040	2.976	0.083	0.055	120	415	100	4642	6306	-4.965	144	4498	495	5811	67622	706744	0.249	12.087	0	0	0
5	24	7	"manZ"	"STM1832"	5970	21230	130	2495	3142	2195	69	70	70	267	996	373	95	70	0	1521	1900	1383	72	79	79	185	528	285	97	82	0	1.682	1.687	1.663	1.670	1.719	2.118	0.612	120	591	100	3867	4893	0.750	2425	1442	3072	1821	376981	227996	2.887	3.248	0	0	0
5	1	8	""	"STM2357"	1870	21400	110	491	519	158	30	77	77	127	292	229	91	11	0	4718	4688	1112	23	146	146	191	191	100	100	100	0	0.091	0.097	0.094	0.096	1.255	0.092	0.748	80	494	100	4986	4984	-3.465	414	4572	442	4542	41522	375073	1.342	23.545	0	0	0
5	2	8	""	"STM2361"	2060	21410	120	670	605	264	43	79	79	151	258	170	80	61	0	3642	3260	1329	40	158	158	193	154	79	98	96	0	0.170	0.170	0.162	0.161	1.897	0.165	0.852	120	470	100	4075	3628	-2.560	591	3484	526	3102	72618	391243	1.760	19.916	0	0	0
5	3	8	"dedA"	"STM2367"	2230	21400	120	638	616	250	40	90	90	172	249	144	86	62	0	3785	3439	1363	39	152	152	181	102	56	99	98	0	0.151	0.160	0.148	0.164	1.513	0.143	0.627	120	417	100	4181	3813	-2.729	548	3633	526	3287	73948	412648	1.783	31.941	0	0	0
5	4	8	""	"STM2376"	2410	21400	120	145	192	392	204	97	97	171	235	137	1	1	0	2946	2689	1284	47	153	153	232	209	90	95	92	0	0.017	0.037	0.020	0.021	3.007	0.008	0.002	120	429	100	2841	2631	-5.863	48	2793	95	2536	23083	322739	0.089	11.756	0	0	0
5	5	8	"yfcL"	"STM2380"	2580	21410	100	245	320	367	114	93	93	201	327	162	13	2	0	615	889	1087	122	149	149	297	543	182	41	7	0	0.326	0.307	0.317	0.292	2.113	0.355	0.840	80	374	100	618	967	-1.616	152	466	227	740	25628	71108	0.364	1.090	0	0	0
5	6	8	"yfcY"	"STM2389"	2760	21410	110	337	429	365	85	86	86	180	292	162	40	11	0	2839	3538	3247	91	133	133	156	186	119	100	100	0	0.093	0.101	0.100	0.094	1.507	0.097	0.471	80	429	100	2957	3748	-3.430	251	2706	343	3405	34353	283070	0.853	18.183	0	0	0
5	7	8	""	"STM2594"	2950	21400	120	319	366	275	75	80	80	114	160	140	79	21	0	4563	4251	1803	42	131	131	176	254	144	98	93	0	0.054	0.069	0.057	0.065	2.205	0.058	0.270	120	489	100	4671	4406	-4.213	239	4432	286	4120	43910	510124	1.575	16.043	0	0	0
5	8	8	""	"STM2598"	3140	21390	110	272	284	117	41	74	74	80	31	38	98	91	0	2604	2680	1355	50	125	125	174	220	126	100	97	0	0.080	0.082	0.087	0.080	1.489	0.080	0.836	80	380	100	2677	2765	-3.646	198	2479	210	2555	22751	214429	6.581	11.391	0	0	0
5	9	8	""	"STM2603"	3300	21400	120	391	412	216	52	72	72	75	20	26	97	96	0	2856	3048	1687	55	120	120	133	78	58	98	98	0	0.117	0.116	0.116	0.115	1.719	0.112	0.859	120	402	100	3055	3268	-3.100	319	2736	340	2928	49441	365804	16.850	37.372	0	0	0
5	10	8	""	"STM2607"	3480	21400	120	129	155	107	69	73	73	81	73	90	38	10	0	1124	1528	1635	107	124	124	157	321	204	90	78	0	0.056	0.058	0.057	0.054	2.215	0.063	0.444	120	407	100	1056	1486	-4.158	56	1000	82	1404	18636	183319	1.014	4.271	0	0	0
5	11	8	""	"STM1028"	3650	21390	120	218	235	109	46	73	73	80	34	42	92	83	0	3471	3471	1877	54	123	123	136	100	73	98	98	0	0.043	0.048	0.047	0.047	1.727	0.044	0.731	120	413	100	3493	3510	-4.529	145	3348	162	3348	28196	416506	4.559	33.350	0	0	0
5	12	8	""	"STM2617"	3830	21400	120	278	275	114	41	76	76	82	32	39	93	90	0	7613	6893	2770	40	120	120	127	41	32	99	98	0	0.027	0.029	0.028	0.030	1.634	0.029	0.778	120	420	100	7695	6972	-5.213	202	7493	199	6773	33027	827215	6.031	165.024	0	0	0
5	13	8	"yrbD"	"STM3311"	4020	21400	120	2095	1998	840	42	75	75	78	20	25	100	99	0	4502	4237	1752	41	117	117	121	38	31	100	100	0	0.461	0.467	0.464	0.463	1.521	0.446	0.878	120	398	100	6405	6043	-1.118	2020	4385	1923	4120	239725	508498	96.000	108.316	0	0	0
5	14	8	"yhbN"	"STM3318"	4190	21400	120	2236	2254	1427	63	74	74	81	68	83	100	99	0	2862	2825	1654	58	113	113	115	20	17	100	100	0	0.786	0.804	0.785	0.798	1.601	0.811	0.852	120	425	100	4911	4892	-0.347	2162	2749	2180	2712	270472	338952	31.956	135.500	0	0	0
5	15	8	""	"STM3333"	4370	21400	120	2426	3953	4307	108	78	78	87	74	85	100	100	0	6357	9699	11202	115	109	109	111	23	20	99	99	0	0.376	0.404	0.409	0.435	1.822	0.342	0.703	120	447	100	8596	13465	-1.412	2348	6248	3875	9590	474418	1163831	52.243	416.870	0	0	0
5	16	8	"sspA"	"STM3342"	4550	21400	110	4902	4862	2072	42	76	76	84	43	51	100	100	0	4550	4486	1955	43	101	101	107	39	36	100	100	0	1.085	1.091	1.100	1.128	1.342	1.084	0.902	80	372	100	9275	9171	0.117	4826	4449	4786	4385	388990	358868	111.116	112.282	0	0	0
5	17	8	"yhcM"	"STM3346"	4720	21400	120	1127	1217	737	60	71	71	76	23	30	100	96	0	4882	4930	2892	58	97	97	106	43	40	99	99	0	0.221	0.237	0.233	0.231	1.767	0.227	0.861	120	419	100	5841	5979	-2.180	1056	4785	1146	4833	146095	591634	49.609	112.186	0	0	0
5	18	8	""	"STM3356"	4910	21400	120	1463	1388	633	45	71	71	75	21	28	100	100	0	11932	11315	5054	44	93	93	115	150	130	100	100	0	0.118	0.117	0.117	0.117	1.507	0.114	0.920	120	442	100	13231	12539	-3.088	1392	11839	1317	11222	166544	1357755	62.524	74.667	0	0	0
5	19	8	""	"STM0761"	5090	21410	120	481	504	277	54	71	71	77	27	35	97	95	0	4395	4532	2666	58	91	91	114	117	102	100	99	0	0.095	0.098	0.105	0.091	1.834	0.094	0.850	120	397	100	4714	4874	-3.392	410	4304	433	4441	60447	543867	15.815	37.761	0	0	0
5	20	8	""	"STM0765"	5260	21400	120	382	404	177	43	70	70	74	25	33	99	97	0	12961	11864	3252	27	85	85	100	88	88	100	100	0	0.024	0.028	0.026	0.026	1.492	0.028	0.784	120	395	100	13188	12113	-5.367	312	12876	334	11779	48501	1423698	13.200	133.682	0	0	0
5	21	8	"galM"	"STM0773"	5440	21400	120	5799	5896	2106	35	67	67	72	27	37	100	100	0	8106	8300	3177	38	81	81	92	83	90	99	98	0	0.714	0.709	0.719	0.783	1.677	0.696	0.949	120	408	100	13757	14048	-0.485	5732	8025	5829	8219	707512	996018	215.704	98.892	0	0	0
5	22	8	"modA"	"STM0781"	5610	21410	120	1651	2265	2258	99	66	66	69	17	24	100	100	0	5074	6446	5499	85	78	78	81	18	22	100	100	0	0.317	0.345	0.327	0.310	1.665	0.339	0.746	120	429	100	6581	8567	-1.656	1585	4996	2199	6368	271769	773555	129.176	353.611	0	0	0
5	23	8	"hutI"	"STM0787"	5790	21400	110	3113	3599	1251	34	67	67	97	239	246	100	100	0	11392	13384	4676	34	78	78	166	549	330	100	100	0	0.269	0.265	0.269	0.265	1.181	0.256	0.931	80	421	100	14360	16838	-1.893	3046	11314	3532	13306	287953	1070720	14.653	24.077	0	0	0
5	24	8	"hutU"	"STM0790"	5970	21400	110	2562	2543	563	22	69	69	146	763	522	100	100	0	5139	5024	1071	21	82	82	190	582	306	100	100	0	0.493	0.501	0.483	0.503	1.261	0.488	0.901	80	470	100	7550	7416	-1.020	2493	5057	2474	4942	203418	401944	3.142	8.306	0	0	0
5	1	9	""	"STM0902"	1870	21580	120	96	105	47	44	69	69	74	30	40	44	15	0	8437	8260	3305	40	129	129	170	199	117	99	99	0	0.003	0.004	0.004	0.004	2.097	0.005	0.009	120	535	100	8335	8167	-8.265	27	8308	36	8131	12615	991155	1.033	40.653	0	0	0
5	2	9	""	"STM0906"	2040	21580	110	264	283	116	40	70	70	79	44	55	96	85	0	678	730	287	39	146	146	195	218	111	93	67	0	0.365	0.365	0.352	0.351	1.598	0.270	0.562	80	398	100	726	797	-1.455	194	532	213	584	22624	58409	4.636	2.454	0	0	0
5	3	9	""	"STM0912"	2230	21570	110	242	256	72	28	76	76	91	96	105	97	27	0	16931	17323	3645	21	144	144	165	100	60	100	100	0	0.010	0.010	0.010	0.010	1.292	0.010	0.750	80	455	100	16953	17359	-6.660	166	16787	180	17179	20497	1385806	1.719	171.580	0	0	0
5	4	9	""	"STM0917"	2410	21570	110	78	86	25	29	87	87	131	143	109	0	0	0	1529	1501	598	39	146	146	207	178	85	98	93	0	-0.007	-0.001	0.012	0.010	2.667	205.273	0.001	80	458	100	1374	1354	Error	-9	1383	-1	1355	6892	120092	-0.315	7.270	0	0	0
5	5	9	""	"STM0921"	2600	21570	100	85	92	30	32	97	97	200	303	151	0	0	0	4328	4552	1679	36	138	138	270	529	195	100	100	0	-0.003	-0.001	0.008	0.006	3.793	0.005	0.002	80	382	100	4178	4409	Error	-12	4190	-5	4414	7321	364175	-0.356	8.095	0	0	0
5	6	9	""	"STM0925"	2760	21560	110	76	79	21	26	82	82	161	271	168	0	0	0	783	913	520	56	125	125	145	82	56	97	92	0	-0.009	-0.004	0.016	0.013	4.174	16.938	0.006	80	392	100	652	785	Error	-6	658	-3	788	6287	73021	-0.303	9.366	0	0	0
5	7	9	""	"STM4205"	2940	21570	120	426	399	159	39	80	80	121	172	142	82	50	0	7138	6806	2584	37	135	135	150	68	45	100	98	0	0.049	0.048	0.049	0.047	1.426	0.045	0.533	120	451	100	7349	6990	-4.339	346	7003	319	6671	47843	816664	1.616	97.882	0	0	0
5	8	9	""	"STM4209"	3110	21560	110	112	115	24	20	75	75	83	61	73	18	0	0	1258	1267	400	31	132	132	167	185	110	100	100	0	0.033	0.035	0.032	0.029	2.097	0.031	0.267	80	434	100	1163	1175	-4.928	37	1126	40	1135	9214	101363	0.525	5.946	0	0	0
5	9	9	""	"STM4213"	3310	21570	120	290	295	107	36	73	73	83	119	143	90	35	0	12127	11770	2917	24	125	125	132	54	40	100	100	0	0.018	0.019	0.018	0.017	1.532	0.019	0.825	120	450	100	12219	11867	-5.789	217	12002	222	11645	35445	1412349	1.782	215.519	0	0	0
5	10	9	""	"STM4218"	3470	21570	110	94	100	28	28	74	74	82	75	91	3	1	0	1573	1677	855	50	126	126	154	322	209	100	88	0	0.014	0.017	0.017	0.016	2.707	0.042	0.202	80	394	100	1467	1577	-6.177	20	1447	26	1551	7984	134145	0.240	4.730	0	0	0
5	11	9	"yjbF"	"STM4223"	3660	21570	110	276	275	55	20	74	74	80	31	38	100	100	0	6016	5945	1571	26	124	124	135	54	40	100	100	0	0.034	0.035	0.033	0.034	1.295	0.031	0.827	80	461	100	6094	6022	-4.866	202	5892	201	5821	21961	475575	6.290	107.593	0	0	0
5	12	9	"yjbN"	"STM4243"	3840	21570	110	897	913	189	20	76	76	79	24	30	100	100	0	3387	3427	500	14	121	121	132	88	66	100	100	0	0.251	0.253	0.252	0.249	1.227	0.248	0.890	80	391	100	4087	4143	-1.992	821	3266	837	3306	73056	274151	34.750	37.443	0	0	0
5	13	9	""	"STM1009"	4000	21570	120	3280	4017	5986	149	75	75	77	21	27	99	99	0	37749	36055	8347	23	119	119	127	84	66	100	100	0	0.085	0.110	0.084	0.088	1.881	0.108	0.226	120	410	100	40835	39878	-3.553	3205	37630	3942	35936	482019	4326540	187.619	427.714	0	0	0
5	14	9	""	"STM1866"	4180	21570	100	266	270	58	21	74	74	78	25	32	100	100	0	1658	1655	264	15	116	116	117	17	14	100	100	0	0.125	0.127	0.124	0.124	1.263	0.126	0.846	80	347	100	1734	1735	-3.006	192	1542	196	1539	21583	132392	7.680	90.471	0	0	0
5	15	9	"hisP"	"STM2351"	4370	21570	120	1849	1691	539	31	81	81	91	42	46	98	96	0	8956	8536	2325	27	117	117	130	69	53	100	100	0	0.200	0.191	0.195	0.174	1.785	0.191	0.949	120	442	100	10607	10029	-2.322	1768	8839	1610	8419	202916	1024369	38.095	121.826	0	0	0
5	16	9	"flgL"	"STM1184"	4550	21570	120	9690	8927	2399	26	79	79	90	43	47	100	100	0	9205	8632	1923	22	105	105	120	64	53	100	100	0	1.056	1.038	1.059	0.988	1.638	1.057	0.941	120	414	100	18711	17375	0.079	9611	9100	8848	8527	1071212	1035785	205.512	133.000	0	0	0
5	17	9	"nrdA"	"STM2277"	4730	21570	120	14716	13596	3148	23	73	73	78	24	30	100	100	0	20792	19190	5531	28	97	97	177	593	335	96	95	0	0.708	0.708	0.705	0.821	1.929	0.690	0.967	120	424	100	35338	32616	-0.499	14643	20695	13523	19093	1631499	2302757	563.250	32.062	0	0	0
5	18	9	"envF"	"STM1240"	4910	21580	110	251	242	87	35	73	73	77	25	32	90	87	0	7488	6787	3010	44	92	92	181	626	345	96	91	0	0.024	0.025	0.025	0.023	1.722	0.025	0.863	80	380	100	7574	6864	-5.377	178	7396	169	6695	19347	542998	6.600	10.553	0	0	0
5	19	9	"nrfA"	"STM4277"	5070	21570	110	820	935	278	29	70	70	73	21	28	100	100	0	11604	13131	3772	28	89	89	116	158	136	100	100	0	0.065	0.066	0.065	0.066	1.195	0.064	0.935	80	402	100	12265	13907	-3.940	750	11515	865	13042	74800	1050489	41.048	82.373	0	0	0
5	20	9	"araH"	"STM1931"	5250	21580	110	105	179	235	131	69	69	72	27	37	55	40	0	1214	2427	3042	125	85	85	116	169	145	90	76	0	0.032	0.047	0.042	0.038	2.265	0.052	0.566	80	450	100	1165	2452	-4.971	36	1129	110	2342	14351	194168	3.963	13.675	0	0	0
5	21	9	"yecM"	"STM1908"	5440	21590	110	549	599	346	57	68	68	71	25	35	100	98	0	3591	3959	2169	54	82	82	94	82	87	100	100	0	0.137	0.137	0.141	0.129	1.526	0.133	0.866	80	461	100	3990	4408	-2.867	481	3509	531	3877	47955	316741	21.120	47.134	0	0	0
5	22	9	"yecO"	"STM1905"	5610	21580	110	1554	1549	450	29	67	67	70	20	28	100	100	0	5181	5000	1478	29	83	83	91	38	41	100	100	0	0.292	0.301	0.301	0.301	1.238	0.293	0.931	80	413	100	6585	6399	-1.778	1487	5098	1482	4917	123887	399963	73.950	129.184	0	0	0
5	23	9	""	"STM1669"	5790	21580	120	245	240	52	21	66	66	72	48	66	96	91	0	19193	17833	4995	28	82	82	119	395	331	99	97	0	0.009	0.010	0.009	0.010	1.962	0.009	0.873	120	481	100	19290	17925	-6.738	179	19111	174	17751	28740	2139968	3.500	44.846	0	0	0
5	24	9	"yicM"	"STM3776"	5970	21580	120	455	469	235	50	66	66	71	54	76	100	98	0	17983	17187	3159	18	82	82	99	162	163	100	100	0	0.022	0.024	0.021	0.022	1.474	0.023	0.661	120	576	100	18290	17508	-5.524	389	17901	403	17105	56231	2062433	7.370	105.481	0	0	0
5	1	10	"yafK"	"STM0312"	1870	21730	110	588	586	113	19	67	67	70	20	28	100	100	0	2657	2657	538	20	118	118	140	141	100	100	100	0	0.205	0.204	0.199	0.204	1.184	0.199	0.923	80	459	100	3060	3058	-2.285	521	2539	519	2539	46875	212579	25.800	17.851	0	0	0
5	2	10	"proB"	"STM0321"	2050	21740	110	3514	3662	461	12	71	71	76	37	48	100	100	0	10073	10058	1492	14	133	133	176	234	132	100	100	0	0.346	0.362	0.361	0.364	1.133	0.348	0.954	80	465	100	13383	13516	-1.530	3443	9940	3591	9925	292948	804656	96.919	42.231	0	0	0
5	3	10	""	"STM0327"	2240	21750	110	540	550	171	31	73	73	79	30	37	100	100	0	778	791	209	26	141	141	178	210	117	98	87	0	0.733	0.734	0.749	0.726	1.383	0.691	0.814	80	478	100	1104	1127	-0.448	467	637	477	650	44010	63263	15.700	2.919	0	0	0
5	4	10	""	"STM0332"	2410	21750	110	248	252	48	19	74	74	103	107	103	95	20	0	6154	6016	1072	17	123	123	153	105	68	100	100	0	0.029	0.030	0.030	0.030	1.252	0.027	0.538	80	440	100	6205	6071	-5.115	174	6031	178	5893	20198	481279	1.393	55.838	0	0	0
5	5	10	""	"STM1047"	2580	21740	110	576	593	153	25	77	77	132	158	119	100	93	0	8501	8315	2113	25	112	112	157	142	90	100	100	0	0.059	0.063	0.061	0.063	1.216	0.055	0.533	80	455	100	8888	8719	-4.071	499	8389	516	8203	47462	665215	2.918	57.451	0	0	0
5	6	10	"pepN"	"STM1057"	2760	21740	110	4570	4550	806	17	74	74	96	98	102	100	100	0	9853	9861	1339	13	118	118	146	126	86	100	100	0	0.462	0.459	0.457	0.456	1.112	0.459	0.955	80	480	100	14231	14219	-1.115	4496	9735	4476	9743	363961	788861	45.449	77.103	0	0	0
5	7	10	"yeaO"	"STM1277"	2940	21740	110	252	321	209	65	76	76	91	69	75	95	66	0	738	892	631	70	127	127	136	47	34	100	100	0	0.288	0.320	0.294	0.298	1.752	0.236	0.411	80	413	100	787	1010	-1.796	176	611	245	765	25640	71391	3.333	16.085	0	0	0
5	8	10	"mipA"	"STM1286"	3110	21740	110	15021	14805	3746	25	77	77	142	439	309	100	100	0	4094	3883	1061	27	131	131	165	232	140	100	98	0	3.771	3.925	3.797	4.041	1.355	3.942	0.954	80	466	100	18907	18480	1.915	14944	3963	14728	3752	1184405	310616	33.401	16.026	0	0	0
5	9	10	"gapA"	"STM1290"	3290	21740	110	25213	24884	5827	23	77	77	168	523	311	100	100	0	3061	2884	698	24	126	126	166	261	157	100	97	0	8.564	8.995	8.757	9.208	1.321	9.050	0.928	80	447	100	28071	27565	3.098	25136	2935	24807	2758	1990741	230735	47.258	10.414	0	0	0
5	10	10	"topB"	"STM1298"	3470	21740	110	1853	2116	903	42	77	77	113	283	250	100	100	0	6920	7721	2938	38	124	124	164	277	168	100	100	0	0.261	0.268	0.255	0.264	1.319	0.252	0.847	80	450	100	8572	9636	-1.936	1776	6796	2039	7597	169263	617676	7.078	27.282	0	0	0
5	11	10	"astB"	"STM1306"	3640	21740	110	2884	2966	656	22	76	76	92	96	104	100	100	0	13512	13760	2981	21	122	122	237	792	334	100	100	0	0.210	0.212	0.212	0.212	1.226	0.205	0.934	80	450	100	16198	16528	-2.254	2808	13390	2890	13638	237278	1100824	29.938	17.074	0	0	0
5	12	10	"celF"	"STM1316"	3830	21760	130	604	880	1706	193	74	74	85	85	100	95	94	0	11759	12022	4995	41	120	120	203	688	338	99	99	0	0.046	0.068	0.045	0.046	1.952	0.092	0.316	120	548	100	12169	12708	-4.457	530	11639	806	11902	105619	1442659	9.353	17.179	0	0	0
5	13	10	"rfbX"	"STM2088"	4010	21750	120	1352	1222	457	37	75	75	81	40	49	96	96	0	7459	6709	2516	37	119	119	131	83	63	99	99	0	0.174	0.174	0.174	0.169	1.795	0.170	0.940	120	442	100	8617	7737	-2.523	1277	7340	1147	6590	146624	805086	28.525	79.253	0	0	0
5	14	10	"rfbB"	"STM2097"	4180	21740	120	6677	6417	1673	26	75	75	84	50	59	99	99	0	10542	10241	2169	21	118	118	127	45	35	100	100	0	0.633	0.626	0.638	0.593	1.481	0.622	0.928	120	453	100	17026	16465	-0.659	6602	10424	6342	10123	770083	1228895	126.660	224.756	0	0	0
5	15	10	"wcaD"	"STM2112"	4360	21750	120	168	176	67	38	76	76	86	47	54	84	48	0	14127	13065	3790	29	113	113	127	70	55	100	99	0	0.007	0.008	0.007	0.007	1.782	0.007	0.515	120	460	100	14106	13052	-7.251	92	14014	100	12952	21145	1567809	1.915	184.829	0	0	0
5	16	10	"wza"	"STM2118"	4550	21750	120	157	161	49	30	76	76	84	39	46	80	52	0	10339	9425	3043	32	101	101	113	63	55	100	100	0	0.008	0.009	0.008	0.008	1.697	0.009	0.497	120	440	100	10319	9409	-6.982	81	10238	85	9324	19318	1130981	1.974	147.810	0	0	0
5	17	10	"yegD"	"STM2125"	4720	21750	120	746	669	255	38	72	72	75	21	28	98	93	0	11080	9432	3738	39	93	93	106	81	76	100	100	0	0.061	0.064	0.064	0.061	1.652	0.063	0.944	120	396	100	11661	9936	-4.027	674	10987	597	9339	80273	1131873	28.286	115.136	0	0	0
5	18	10	""	"STM2135"	4900	21750	120	395	395	105	26	71	71	75	23	30	98	98	0	16645	16744	4865	29	89	89	147	543	369	100	99	0	0.020	0.019	0.019	0.020	1.564	0.018	0.890	120	474	100	16880	16979	-5.675	324	16556	324	16655	47390	2009309	13.913	30.565	0	0	0
5	19	10	""	"STM4057"	5070	21750	110	173	241	260	107	70	70	72	18	25	92	81	0	516	736	843	114	87	87	97	89	91	86	72	0	0.240	0.263	0.248	0.260	1.985	0.270	0.811	80	427	100	532	820	-2.058	103	429	171	649	19292	58914	9.389	7.180	0	0	0
5	20	10	""	"STM4066"	5250	21760	120	645	626	231	36	68	68	70	17	24	97	95	0	8189	7633	2883	37	82	82	85	21	24	100	100	0	0.071	0.074	0.072	0.068	2.183	0.071	0.901	120	511	100	8684	8109	-3.813	577	8107	558	7551	75143	915940	32.706	359.429	0	0	0
5	21	10	"ydeZ"	"STM4076"	5420	21760	110	298	349	171	48	68	68	70	20	28	100	100	0	5336	5456	1742	31	81	81	132	439	332	100	100	0	0.044	0.052	0.050	0.049	1.558	0.048	0.698	80	434	100	5485	5656	-4.514	230	5255	281	5375	27920	436499	13.950	12.128	0	0	0
5	22	10	"glpX"	"STM4085"	5600	21760	110	5660	5718	1292	22	68	68	76	55	72	100	100	0	7272	7188	1569	21	83	83	149	457	306	100	100	0	0.778	0.795	0.788	0.799	1.159	0.780	0.930	80	480	100	12781	12755	-0.362	5592	7189	5650	7105	457462	575010	102.582	15.403	0	0	0
5	23	10	"menA"	"STM4090"	5780	21750	110	494	641	446	69	67	67	75	56	74	100	100	0	3172	4017	2498	62	82	82	108	207	191	100	100	0	0.138	0.146	0.139	0.142	1.426	0.126	0.702	80	458	100	3517	4509	-2.855	427	3090	574	3935	51303	321349	10.107	18.884	0	0	0
5	24	10	"metB"	"STM4100"	5970	21760	110	1953	2027	335	16	67	67	70	20	28	100	100	0	14218	14702	1760	11	84	84	115	267	232	100	100	0	0.133	0.134	0.133	0.133	1.104	0.128	0.929	80	504	100	16020	16578	-2.906	1886	14134	1960	14618	162142	1176190	97.850	54.633	0	0	0
5	1	11	""	"STM2986"	1850	21910	110	197	211	66	31	65	65	66	14	21	100	100	0	4394	4400	1363	30	112	112	127	70	55	100	100	0	0.031	0.034	0.033	0.033	1.365	0.032	0.811	80	549	100	4414	4434	-5.020	132	4282	146	4288	16848	351992	10.357	61.043	0	0	0
5	2	11	"recD"	"STM2993"	2040	21920	110	1083	1054	193	18	70	70	72	21	29	100	100	0	7974	7702	1406	18	122	122	160	197	123	100	100	0	0.129	0.130	0.130	0.129	1.190	0.126	0.938	80	504	100	8865	8564	-2.954	1013	7852	984	7580	84308	616186	46.762	38.284	0	0	0
5	3	11	"ygdQ"	"STM3006"	2230	21930	110	670	624	184	29	71	71	78	31	39	100	97	0	6118	5635	1386	24	125	125	150	90	60	100	100	0	0.100	0.100	0.100	0.095	1.373	0.100	0.911	80	467	100	6592	6063	-3.323	599	5993	553	5510	49907	450801	17.613	60.944	0	0	0
5	4	11	"araE"	"STM3016"	2400	21920	110	317	317	46	14	69	69	78	40	51	100	100	0	12728	12387	2089	16	106	106	140	293	209	100	100	0	0.020	0.020	0.020	0.020	1.223	0.019	0.879	80	440	100	12870	12529	-5.669	248	12622	248	12281	25341	990967	5.975	41.799	0	0	0
5	5	11	"yohM"	"STM3024"	2570	21920	110	281	280	45	16	69	69	76	37	48	100	100	0	8365	8182	1575	19	100	100	134	294	219	100	100	0	0.026	0.026	0.026	0.026	1.239	0.025	0.847	80	458	100	8477	8293	-5.285	212	8265	211	8082	22412	654577	5.514	27.374	0	0	0
5	6	11	"stdA"	"STM3029"	2760	21920	110	148	145	26	17	69	69	73	24	32	97	86	0	7016	6570	1703	25	103	103	116	54	46	100	100	0	0.011	0.012	0.011	0.011	1.486	0.010	0.467	80	446	100	6992	6543	-6.451	79	6913	76	6467	11601	525616	3.000	119.519	0	0	0
5	7	11	""	"STM2691"	2930	21920	120	142	146	55	37	71	71	74	21	28	91	78	0	3451	3468	1324	38	120	120	126	45	35	100	100	0	0.021	0.022	0.021	0.020	2.028	0.019	0.397	120	502	100	3402	3423	-5.552	71	3331	75	3348	17574	416187	3.429	74.267	0	0	0
5	8	11	""	"STM2698"	3110	21920	100	71	75	20	26	73	73	97	304	313	0	0	0	190	216	93	43	128	128	151	215	142	10	1	0	-0.032	0.023	0.227	0.169	3.088	0.061	0.047	80	391	100	60	90	Error	-2	62	2	88	6016	17261	-0.072	0.302	-50	0	0
5	9	11	""	"STM2705"	3280	21920	110	239	254	90	35	73	73	92	213	231	26	2	0	2462	2339	848	36	125	125	136	107	78	100	100	0	0.071	0.082	0.081	0.080	1.454	0.077	0.820	80	421	100	2503	2395	-3.815	166	2337	181	2214	20280	187153	0.761	20.589	0	0	0
5	10	11	"yjfY"	"STM4389"	3450	21920	110	117	120	31	25	75	75	79	29	36	68	30	0	617	641	222	34	122	122	144	243	168	91	53	0	0.085	0.087	0.087	0.079	2.205	0.073	0.274	80	447	100	537	564	-3.559	42	495	45	519	9619	51259	1.414	2.045	0	0	0
5	11	11	"thrL"	"STM0001"	3640	21920	100	74	88	53	60	76	76	87	91	104	5	1	0	136	212	220	103	118	118	176	627	356	6	0	0	-0.111	0.128	0.583	0.528	5.039	0.191	0.402	80	404	100	16	106	Error	-2	18	12	94	7067	16954	0.011	0.057	-50	0	0
5	12	11	""	"STM0270"	3800	21920	110	241	251	66	26	71	71	78	32	41	100	100	0	5083	5163	1213	23	115	115	134	124	92	100	100	0	0.034	0.036	0.033	0.035	1.346	0.031	0.768	80	417	100	5138	5228	-4.869	170	4968	180	5048	20117	413037	5.406	40.556	0	0	0
5	13	11	""	"STM0538"	4010	21930	100	290	442	849	192	72	72	81	45	55	100	95	0	2545	2789	1501	53	117	117	134	98	73	100	100	0	0.090	0.138	0.086	0.090	1.650	0.258	0.556	80	401	100	2646	3042	-3.477	218	2428	370	2672	35358	223143	8.022	27.092	0	0	0
5	14	11	""	"STM0554"	4180	21930	110	198	226	102	45	72	72	80	48	60	98	78	0	1569	1661	669	40	114	114	123	64	52	100	100	0	0.087	0.100	0.088	0.092	1.451	0.094	0.529	80	449	100	1581	1701	-3.530	126	1455	154	1547	18075	132898	3.042	24.031	0	0	0
5	15	11	""	"STM0567"	4360	21920	110	660	664	194	29	69	69	73	30	41	100	100	0	3967	4049	1199	29	104	104	107	27	25	100	100	0	0.153	0.151	0.146	0.151	1.277	0.146	0.919	80	445	100	4454	4540	-2.708	591	3863	595	3945	53143	323953	19.700	146.000	0	0	0
5	16	11	""	"STM0575"	4530	21930	110	176	175	33	18	69	69	72	29	40	100	91	0	7055	6859	1069	15	92	92	97	21	21	100	100	0	0.015	0.016	0.015	0.015	1.352	0.015	0.663	80	430	100	7070	6873	-6.024	107	6963	106	6767	13993	548684	3.552	322.000	0	0	0
5	17	11	""	"STM0580"	4720	21920	120	758	686	253	36	69	69	70	15	21	98	98	0	4814	4464	1726	38	87	87	89	16	17	100	100	0	0.146	0.141	0.140	0.135	2.037	0.138	0.930	120	478	100	5416	4994	-2.778	689	4727	617	4377	82340	535640	41.067	273.438	0	0	0
5	18	11	"ybdZ"	"STM0587"	4890	21940	110	91	96	28	29	70	70	72	20	27	51	26	0	714	661	146	22	85	85	87	16	18	100	100	0	0.033	0.045	0.046	0.040	2.709	0.036	0.135	80	415	100	650	602	-4.905	21	629	26	576	7648	52881	1.200	35.875	0	0	0
5	19	11	""	"STM2244"	5070	21930	110	80	85	24	28	68	68	70	17	24	36	16	0	1002	944	278	29	85	85	86	17	19	100	100	0	0.013	0.020	0.018	0.016	2.669	0.024	0.202	80	481	100	929	876	-6.256	12	917	17	859	6767	75514	0.882	50.471	0	0	0
5	20	11	"yegT"	"STM2142"	5250	21940	110	252	238	105	44	68	68	69	16	23	96	91	0	2553	2263	1335	58	80	80	81	16	19	100	100	0	0.074	0.078	0.077	0.079	2.032	0.073	0.866	80	412	100	2657	2353	-3.748	184	2473	170	2183	19002	181017	10.563	136.375	0	0	0
5	21	11	"yehU"	"STM2159"	5420	21940	110	972	936	247	26	69	69	71	18	25	100	100	0	9131	8759	1973	22	80	80	109	373	342	100	100	0	0.100	0.100	0.101	0.098	1.216	0.099	0.950	80	490	100	9954	9546	-3.325	903	9051	867	8679	74843	700684	48.056	23.190	0	0	0
5	22	11	"yohC"	"STM2169"	5610	21940	100	335	366	186	50	68	68	73	39	53	100	100	0	5870	5913	1392	23	82	82	90	101	112	100	100	0	0.046	0.051	0.045	0.047	1.345	0.055	0.796	80	430	100	6055	6129	-4.438	267	5788	298	5831	29302	473031	7.513	57.653	0	0	0
5	23	11	"yohI"	"STM2174"	5790	21930	110	783	780	134	17	67	67	70	19	27	100	100	0	11026	10743	1652	15	83	83	90	73	81	100	100	0	0.065	0.067	0.066	0.067	1.209	0.064	0.928	80	453	100	11659	11373	-3.934	716	10943	713	10660	62373	859451	37.368	145.932	0	0	0
5	24	11	"yfhD"	"STM2567"	5950	21930	110	1066	1112	151	13	67	67	69	20	28	100	100	0	12756	13031	1607	12	84	84	106	259	244	100	100	0	0.079	0.081	0.080	0.081	1.127	0.077	0.926	80	484	100	13671	13992	-3.665	999	12672	1045	12947	88987	1042475	52.150	49.903	0	0	0
5	1	12	"hupA"	"STM4170"	1860	22100	110	4034	4333	2383	54	67	67	72	29	40	100	100	0	931	929	301	32	113	113	117	51	43	100	100	0	4.850	5.228	4.732	5.057	1.459	6.144	0.826	80	509	100	4785	5082	2.278	3967	818	4266	816	346662	74336	146.931	15.922	0	0	0
5	2	12	"hupA"	"STM4170"	2030	22100	110	3086	3465	2371	68	67	67	69	20	28	100	100	0	434	487	286	58	109	109	114	51	44	100	100	0	9.289	8.989	8.783	9.033	1.406	9.308	0.866	80	452	100	3344	3776	3.216	3019	325	3398	378	277232	38931	169.800	7.314	0	0	0
5	3	12	"hilA"	"STM2876"	2210	22100	110	1446	1533	466	30	70	70	75	30	40	100	100	0	7299	7336	2220	30	107	107	116	52	44	100	100	0	0.191	0.202	0.202	0.202	1.211	0.195	0.919	80	454	100	8568	8692	-2.386	1376	7192	1463	7229	122614	586879	48.600	138.846	0	0	0
5	4	12	"hilA"	"STM2876"	2390	22100	110	752	776	256	32	71	71	86	53	61	100	100	0	3981	4044	1480	36	110	110	145	280	193	100	100	0	0.176	0.179	0.179	0.182	1.213	0.173	0.956	80	446	100	4552	4639	-2.507	681	3871	705	3934	62079	323557	13.019	13.925	0	0	0
5	5	12	"hilC"	"STM2867"	2570	22100	120	1146	1047	425	40	69	69	82	50	60	99	98	0	3484	3200	1362	42	103	103	135	279	206	97	94	0	0.319	0.316	0.317	0.319	1.563	0.308	0.955	120	497	100	4458	4075	-1.650	1077	3381	978	3097	125677	384003	19.300	10.986	0	0	0
5	6	12	"hilC"	"STM2867"	2740	22090	110	2055	2089	387	18	66	66	73	28	38	100	100	0	6473	6454	1382	21	98	98	117	148	126	100	100	0	0.312	0.318	0.316	0.321	1.152	0.305	0.953	80	446	100	8364	8379	-1.680	1989	6375	2023	6356	167080	516325	72.000	42.818	0	0	0
5	7	12	"hns"	"STM1751"	2920	22100	110	6092	5805	1342	23	72	72	80	39	48	100	100	0	1401	1360	293	21	114	114	134	147	109	100	100	0	4.678	4.601	4.570	4.587	1.189	4.712	0.948	80	448	100	7307	6979	2.226	6020	1287	5733	1246	464361	108782	146.795	8.340	0	0	0
5	8	12	"hns"	"STM1751"	3090	22090	110	2187	2785	2110	75	76	76	98	86	87	100	100	0	740	812	510	62	129	129	136	32	23	100	100	0	3.455	3.966	3.549	4.080	1.811	4.382	0.832	80	494	100	2722	3392	1.789	2111	611	2709	683	222789	64958	31.244	21.125	0	0	0
5	9	12	"hns"	"STM1751"	3310	22090	130	7007	6986	2328	33	75	75	90	75	83	100	100	0	1734	1740	542	31	126	126	131	30	22	100	100	0	4.311	4.282	4.486	4.250	1.404	5.835	0.742	120	616	100	8540	8525	2.108	6932	1608	6911	1614	838291	208836	91.947	53.633	0	0	0
5	10	12	"hilD"	"STM2875"	3470	22100	130	1839	1722	478	27	77	77	85	72	84	99	98	0	3231	3037	639	21	120	120	134	80	59	100	100	0	0.566	0.564	0.576	0.527	1.506	0.569	0.931	120	575	100	4873	4562	-0.820	1762	3111	1645	2917	206617	364414	22.736	36.288	0	0	0
5	11	12	"hilD"	"STM2875"	3640	22090	110	881	1118	965	86	77	77	90	83	92	100	100	0	1382	1771	1389	78	116	116	136	88	64	100	100	0	0.635	0.629	0.563	0.592	1.431	0.607	0.810	80	426	100	2070	2696	-0.655	804	1266	1041	1655	89456	141643	12.386	18.580	0	0	0
5	12	12	"stpA"	"STM2799"	3800	22100	120	4020	3611	1966	54	77	77	92	53	57	98	96	0	1744	1604	811	50	118	118	147	131	89	95	92	0	2.425	2.378	2.337	2.337	1.975	2.518	0.871	120	472	100	5569	5020	1.278	3943	1626	3534	1486	433352	192436	66.396	11.122	0	0	0
5	13	12	"csrA"	"STM2826"	3980	22100	120	909	978	700	71	76	76	90	50	55	97	94	0	315	321	146	45	117	117	135	74	54	84	65	0	4.207	4.422	4.556	4.399	1.809	5.283	0.569	120	480	100	1031	1106	2.073	833	198	902	204	117320	38520	17.760	2.514	0	0	0
5	14	12	"dps"	"STM0831"	4150	22100	110	2929	2937	959	32	74	74	82	37	45	100	100	0	1354	1388	440	31	108	108	122	138	113	100	100	0	2.291	2.237	2.123	2.225	1.285	2.328	0.905	80	494	100	4101	4143	1.196	2855	1246	2863	1280	234944	111049	77.162	9.174	0	0	0
5	15	12	"dps"	"STM0831"	4350	22110	110	5152	5079	1115	21	71	71	78	29	37	100	100	0	2531	2492	632	25	96	96	108	131	121	100	100	0	2.087	2.090	2.123	2.108	1.227	2.118	0.901	80	500	100	7516	7404	1.061	5081	2435	5008	2396	406288	199383	172.448	18.198	0	0	0
5	16	12	"dps"	"STM0831"	4530	22100	110	7440	7258	2043	28	69	69	72	19	26	100	100	0	3662	3516	851	24	89	89	91	17	18	100	100	0	2.063	2.098	2.144	2.078	1.220	2.145	0.961	80	466	100	10944	10616	1.045	7371	3573	7189	3427	580669	281316	378.211	201.471	0	0	0
5	17	12	"oxyR"	"STM4125"	4710	22110	110	404	680	676	99	70	70	75	26	34	97	97	0	351	556	518	93	88	88	91	19	20	100	100	0	1.270	1.303	1.205	1.165	2.307	1.376	0.753	80	449	100	597	1078	0.345	334	263	610	468	54378	44519	23.269	24.474	0	0	0
5	18	12	"oxyR"	"STM4125"	4880	22100	110	2884	2815	1059	37	71	71	81	42	51	100	100	0	2509	2326	797	34	87	87	97	61	62	100	100	0	1.161	1.226	1.195	1.224	1.270	1.219	0.903	80	427	100	5235	4983	0.216	2813	2422	2744	2239	225227	186102	65.095	36.541	0	0	0
5	19	12	"fur"	"STM0693"	5050	22110	110	3390	3301	559	16	69	69	77	39	50	100	100	0	4093	3866	812	21	85	85	96	64	66	100	100	0	0.829	0.855	0.857	0.867	1.207	0.828	0.950	80	449	100	7329	7013	-0.271	3321	4008	3232	3781	264104	309269	82.667	58.906	0	0	0
5	20	12	"fur"	"STM0693"	5240	22110	120	1130	1092	761	69	69	69	71	18	25	99	98	0	1340	1273	782	61	80	80	84	28	33	98	95	0	0.842	0.858	0.795	0.848	2.089	0.895	0.859	120	513	100	2321	2216	-0.248	1061	1260	1023	1193	131058	152739	56.722	42.464	0	0	0
5	21	12	"envR"	"STM3389"	5420	22130	110	83	86	24	27	71	71	73	22	30	23	10	0	1815	1847	941	50	80	80	84	24	28	100	98	0	0.007	0.008	0.011	0.010	2.810	0.008	0.145	80	433	100	1747	1782	-7.176	12	1735	15	1767	6865	147721	0.591	73.458	0	0	0
5	22	12	"envR"	"STM3389"	5600	22110	110	99	108	46	42	71	71	73	24	32	53	26	0	3366	3376	1930	57	81	81	88	29	32	100	100	0	0.009	0.011	0.010	0.010	3.077	0.010	0.219	80	441	100	3313	3332	-6.874	28	3285	37	3295	8638	270044	1.458	113.379	0	0	0
5	23	12	"envR"	"STM3389"	5770	22110	110	124	127	38	29	68	68	70	22	31	88	66	0	6679	6160	2039	33	86	86	95	42	44	100	100	0	0.008	0.010	0.009	0.009	1.851	0.009	0.481	80	439	100	6649	6133	-6.879	56	6593	59	6074	10158	492821	2.591	144.405	0	0	0
5	24	12	"arcB"	"STM3328"	5940	22110	110	318	366	181	49	66	66	69	18	26	100	100	0	915	1085	572	52	85	85	91	36	39	100	100	0	0.304	0.300	0.287	0.298	1.842	0.258	0.652	80	497	100	1082	1300	-1.720	252	830	300	1000	29301	86774	16.500	27.611	0	0	0
5	1	13	"ctrl-10-10ng/ul"	"ctrl-10-10ng/ul"	1850	22270	100	62	64	13	20	64	64	68	26	38	1	0	0	117	119	29	24	106	106	109	20	18	30	7	0	-0.182	0.000	0.714	0.646	3.862	0.132	0.012	80	470	100	9	13	Error	-2	11	0	13	5149	9486	-0.154	0.500	-50	0	0
5	2	13	"ctrl-108-10ng/ul"	"ctrl-108-10ng/ul"	2030	22270	100	62	66	22	33	64	64	66	18	27	11	6	0	100	103	22	21	102	102	105	19	18	15	5	0	1.000	2.000	0.941	0.925	3.143	1.829	0.039	80	439	100	-4	3	0.000	-2	-2	2	1	5318	8263	0.000	-0.105	-50	0	0
5	3	13	"ctrl-Y1-10ng/ul"	"ctrl-Y1-10ng/ul"	2210	22270	100	62	65	22	33	66	66	68	18	26	10	3	0	107	115	73	63	109	109	112	44	39	2	2	0	2.000	-0.167	1.201	1.009	3.879	0.175	0.122	80	430	100	-6	5	1.000	-4	-2	-1	6	5174	9222	-0.167	0.068	-50	0	0
5	4	13	"ctrl-Y3-10ng/ul"	"ctrl-Y3-10ng/ul"	2390	22270	100	63	65	16	24	73	73	90	57	63	1	0	0	109	117	33	28	109	109	116	34	29	13	7	0	100000.000	-1.000	1.077	1.125	4.018	6.895	0.009	80	438	100	-10	0	16.610	-10	0	-8	8	5218	9368	-0.439	0.029	-50	0	0
5	5	13	"ctrl-Y5-10ng/ul"	"ctrl-Y5-10ng/ul"	2570	22270	100	85	113	95	84	77	77	113	143	126	5	2	0	116	128	39	30	115	115	151	122	80	2	0	0	8.000	2.769	1.109	1.249	4.034	1.536	0.301	80	398	100	9	49	3.000	8	1	36	13	9017	10212	0.000	-0.189	-50	0	0
5	6	13	"EMPTY"	"EMPTY"	2740	22280	100	72	77	29	37	69	69	91	135	148	1	0	0	123	153	89	58	108	108	147	155	105	8	2	0	0.200	0.178	0.250	0.400	4.460	0.160	0.169	80	430	100	18	53	-2.322	3	15	8	45	6167	12274	-0.104	0.039	-75	0	0
5	7	13	"ctrl-10-50ng/ul"	"ctrl-10-50ng/ul"	2920	22280	100	66	69	21	30	71	71	83	61	73	1	0	0	108	117	31	26	119	119	138	64	46	6	0	0	0.455	1.000	0.600	0.572	2.735	0.138	0.011	80	442	100	-16	-4	-1.138	-5	-11	-2	-2	5487	9345	-0.230	-0.328	-50	0	0
5	8	13	"ctrl-108-50ng/ul"	"ctrl-108-50ng/ul"	3100	22280	100	67	71	23	32	74	74	89	58	65	3	0	0	137	141	24	17	135	135	154	81	52	0	0	0	-3.500	-0.500	1.300	0.997	3.117	0.056	0.010	80	420	100	-5	3	Error	-7	2	-3	6	5681	11255	-0.310	-0.160	-50	0	0
5	9	13	"ctrl-Y1-50ng/ul"	"ctrl-Y1-50ng/ul"	3250	22300	60	80	94	36	38	72	72	81	35	43	25	9	0	162	217	160	73	133	133	151	64	42	40	12	0	0.276	0.262	0.619	0.376	5.209	0.170	0.210	32	163	100	37	106	-1.858	8	29	22	84	3006	6946	0.371	1.031	0	0	0
5	10	13	"ctrl-Y3-50ng/ul"	"ctrl-Y3-50ng/ul"	3460	22290	40	98	217	273	125	77	77	84	35	41	41	41	0	325	423	326	77	130	130	180	171	95	50	33	0	0.108	0.478	0.538	0.413	5.498	0.088	0.046	12	68	100	216	433	-3.215	21	195	140	293	2601	5078	3.800	1.421	0	0	0
5	11	13	"ctrl-Y5-50ng/ul"	"ctrl-Y5-50ng/ul"	3660	22290	40	125	177	142	80	79	79	88	35	39	58	33	0	175	223	112	50	154	154	189	103	54	33	16	0	2.190	1.420	0.496	0.662	2.998	3.935	0.013	12	68	100	67	167	1.131	46	21	98	69	2126	2672	2.543	0.330	0	0	0
5	12	13	"EMPTY"	"EMPTY"	3810	22280	100	83	117	136	116	81	81	91	48	52	11	8	0	146	187	119	63	134	134	204	209	102	8	1	0	0.167	0.679	0.328	0.296	3.673	0.211	0.117	80	422	100	14	89	-2.585	2	12	36	53	9342	14992	0.542	-0.081	-75	0	0
5	13	13	"ctrl-10-100ng/ul"	"ctrl-10-100ng/ul"	3990	22280	100	78	83	32	38	80	80	91	46	50	7	2	0	126	150	76	50	147	147	222	201	90	2	1	0	0.095	1.000	0.413	0.393	3.316	0.087	0.182	80	443	100	-23	6	-3.392	-2	-21	3	3	6613	11989	-0.174	-0.358	-50	0	0
5	14	13	"ctrl-108-100ng/ul"	"ctrl-108-100ng/ul"	4180	22300	70	77	105	67	63	69	69	81	52	64	21	9	0	145	215	201	93	113	113	137	86	62	34	18	0	0.250	0.353	0.300	0.367	5.702	0.138	0.079	32	224	100	40	138	-2.000	8	32	36	102	3370	6890	0.462	0.907	0	0	0
5	15	13	"ctrl-Y1-100ng/ul"	"ctrl-Y1-100ng/ul"	4350	22280	100	65	65	13	20	68	68	77	36	46	0	0	0	96	116	101	87	94	94	112	146	130	3	2	0	-1.500	-0.136	1.000	0.799	5.182	0.006	0.000	80	436	100	-1	19	Error	-3	2	-3	22	5233	9291	-0.333	0.027	-50	0	0
5	16	13	"ctrl-Y3-100ng/ul"	"ctrl-Y3-100ng/ul"	4530	22280	100	64	66	19	28	68	68	72	21	29	7	5	0	82	85	17	20	87	87	89	19	21	10	3	0	0.800	1.000	1.333	1.166	3.961	1.905	0.040	80	430	100	-9	-4	-0.322	-4	-5	-2	-2	5244	6799	-0.286	-0.211	-50	0	0
5	17	13	"ctrl-Y5-100ng/ul"	"ctrl-Y5-100ng/ul"	4700	22280	100	69	78	28	35	70	70	76	28	36	15	8	0	87	91	22	24	89	89	91	19	20	16	5	0	0.500	4.000	0.846	0.868	3.373	1.182	0.365	80	418	100	-3	10	-1.000	-1	-2	8	2	6226	7306	0.071	0.000	-50	0	0
5	18	13	"EMPTY"	"EMPTY"	4880	22280	100	69	71	17	23	73	73	81	40	49	1	0	0	88	92	25	27	90	90	98	46	46	5	1	0	2.000	-1.000	0.984	1.039	3.396	0.738	0.079	80	442	100	-6	0	1.000	-4	-2	-2	2	5671	7384	-0.250	-0.130	-75	0	0
5	19	13	"ctrl-10-400ng/ul"	"ctrl-10-400ng/ul"	5060	22280	100	68	69	17	24	67	67	72	32	44	5	1	0	90	92	25	27	83	83	89	34	38	12	1	0	0.143	0.222	0.610	0.640	4.020	0.995	0.091	80	420	100	8	11	-2.807	1	7	2	9	5516	7332	-0.094	0.088	-50	0	0
5	20	13	"ctrl-108-400ng/ul"	"ctrl-108-400ng/ul"	5240	22280	100	63	64	13	20	67	67	69	20	28	5	0	0	81	81	15	18	82	82	86	28	32	3	0	0	4.000	3.000	1.052	0.891	3.352	0.091	0.009	80	400	100	-5	-4	2.000	-4	-1	-3	-1	5135	6498	-0.250	-0.179	-50	0	0
5	21	13	"ctrl-Y1-400ng/ul"	"ctrl-Y1-400ng/ul"	5420	22280	100	66	68	20	29	67	67	70	20	28	5	2	0	89	104	87	83	83	83	88	29	32	20	5	0	-0.167	0.048	0.834	0.871	3.849	0.005	0.000	80	380	100	5	22	Error	-1	6	1	21	5436	8309	-0.100	0.552	-50	0	0
5	22	13	"ctrl-Y3-400ng/ul"	"ctrl-Y3-400ng/ul"	5590	22280	100	63	64	14	21	68	68	71	20	28	2	1	0	79	85	23	27	82	82	89	29	32	11	6	0	1.667	-1.333	0.900	0.865	3.673	0.044	0.001	80	408	100	-8	-1	0.737	-5	-3	-4	3	5132	6827	-0.350	-0.138	-50	0	0
[truncated: 895,028 more chars]
