# Supplementary material for: BABAR: an R package to simplify the normalisation of common reference design microarray-based transcriptomic datasets
Source: BMC Bioinformatics. 2010 Feb 3;11:73. doi: 10.1186/1471-2105-11-73 (PMC2829013; doi:10.1186/1471-2105-11-73)
Supplement: Additional file 4 — Dataset 2. The unprocessed microarray data files and the associated .gal file for a non-heterogeneous 'good' dataset describing the transcriptomic changes of virulence genes for wild-type Salmonella and IHF mutants. [file 1471-2105-11-73-S4.ZIP › IHF_AB_62A.gpr]

ATF	1.0
29	56    
"Type=GenePix Results 3"
"DateTime=2004/04/23 17:13:41"
"Settings="
"GalFile=\\Fr-netapp1a\hintoncom\Array lists\STPLMar2003.gal"
"PixelSize=10"
"Wavelengths=635	532"
"ImageFiles=\\Fr-netapp1a\hintoncom\Collaborators\Michael Mangan\Double transcriptomes\2004 04 22 035762A.tif 2	\\Fr-netapp1a\hintoncom\Collaborators\Michael Mangan\Double transcriptomes\2004 04 22 035762A.tif 3"
"NormalizationMethod=None"
"NormalizationFactors=1	1"
"JpegImage=\\Fr-netapp1a\hintoncom\Collaborators\Michael Mangan\Double transcriptomes\gpr\2004 04 22 035762A.jpg"
"StdDev=Type 1"
"RatioFormulations=W1/W2 (635/532)"
"FeatureType=Circular"
"Barcode="
"BackgroundSubtraction=LocalFeature"
"ImageOrigin=1600, 14920"
"JpegOrigin=1610, 15150"
"Creator=GenePix Pro 5.0.1.24"
"Scanner=GenePix 4000A [48450]"
"FocusPosition=0"
"Temperature=40.65"
"LinesAveraged=2"
"Comment="
"PMTGain=600	570"
"ScanPower=100	100"
"LaserPower=1.79	1.56"
"Filters=<Empty>	<Empty>"
"ScanRegion=160,1492,1988,3172"
"Supplier="
"Block"	"Column"	"Row"	"Name"	"ID"	"X"	"Y"	"Dia."	"F635 Median"	"F635 Mean"	"F635 SD"	"F635 CV"	"B635"	"B635 Median"	"B635 Mean"	"B635 SD"	"B635 CV"	"% > B635+1SD"	"% > B635+2SD"	"F635 % Sat."	"F532 Median"	"F532 Mean"	"F532 SD"	"F532 CV"	"B532"	"B532 Median"	"B532 Mean"	"B532 SD"	"B532 CV"	"% > B532+1SD"	"% > B532+2SD"	"F532 % Sat."	"Ratio of Medians (635/532)"	"Ratio of Means (635/532)"	"Median of Ratios (635/532)"	"Mean of Ratios (635/532)"	"Ratios SD (635/532)"	"Rgn Ratio (635/532)"	"Rgn R2 (635/532)"	"F Pixels"	"B Pixels"	"Circularity"	"Sum of Medians (635/532)"	"Sum of Means (635/532)"	"Log Ratio (635/532)"	"F635 Median - B635"	"F532 Median - B532"	"F635 Mean - B635"	"F532 Mean - B532"	"F635 Total Intensity"	"F532 Total Intensity"	"SNR 635"	"SNR 532"	"Flags"	"Normalize"	"Autoflag"
1	1	1	"yiiD"	"STM4029"	2100	15340	110	557	693	448	64	56	56	60	42	70	98	96	0	3656	3719	1848	49	66	66	78	117	150	100	100	0	0.140	0.174	0.145	0.153	2.440	0.150	0.550	80	588	100	4091	4290	-2.841	501	3590	637	3653	55465	297496	15.071	31.120	0	0	0
1	2	1	"yjiY"	"STM4532"	2290	15340	110	350	482	364	75	58	58	65	48	73	92	87	0	1275	1759	1520	86	67	67	81	126	155	96	95	0	0.242	0.251	0.257	0.237	3.197	0.168	0.403	80	539	100	1500	2116	-2.049	292	1208	424	1692	38568	140717	8.688	13.317	0	0	0
1	3	1	"glpG"	"STM3524"	2470	15350	120	664	1348	1808	134	59	59	62	25	40	93	90	0	1974	3879	4610	118	68	68	71	32	45	98	95	0	0.317	0.338	0.309	0.309	4.968	0.264	0.419	120	592	100	2511	5100	-1.656	605	1906	1289	3811	161771	465423	51.440	119.000	0	0	0
1	4	1	"yhjC"	"STM3607"	2650	15350	120	237	441	443	100	59	59	62	21	33	95	86	0	3386	5843	6495	111	68	68	70	21	30	100	100	0	0.054	0.066	0.066	0.064	3.380	0.051	0.583	120	548	100	3496	6157	-4.220	178	3318	382	5775	52911	701122	18.048	274.905	0	0	0
1	5	1	"dacB"	"STM3300"	2830	15360	120	557	1026	1221	119	59	59	72	210	291	70	54	0	1923	4331	5650	130	68	68	75	60	80	92	91	0	0.268	0.227	0.234	0.285	5.342	0.183	0.630	120	553	100	2353	5230	-1.897	498	1855	967	4263	123177	519669	4.543	70.933	0	0	0
1	6	1	"yqjD"	"STM3229"	3010	15360	130	600	994	1112	111	60	60	72	203	281	77	60	0	798	1223	1361	111	68	68	72	40	55	92	90	0	0.740	0.809	0.855	0.907	3.855	0.745	0.380	120	589	100	1270	2089	-0.435	540	730	934	1155	119266	146773	4.542	28.775	0	0	0
1	7	1	"yfhP"	"STM2544"	3180	15360	120	3434	5317	4645	87	60	60	62	21	33	100	100	0	669	994	906	91	68	68	70	16	22	100	99	0	5.614	5.677	6.561	5.681	2.929	7.503	0.485	120	545	100	3975	6183	2.489	3374	601	5257	926	638095	119299	250.238	57.750	0	0	0
1	8	1	""	"STM0660"	3370	15370	120	138	189	130	68	61	61	63	21	33	79	65	0	2289	3949	3915	99	67	67	69	14	20	99	99	0	0.035	0.033	0.030	0.032	3.707	0.024	0.456	120	524	100	2299	4010	-4.851	77	2222	128	3882	22707	473937	6.000	277.143	0	0	0
1	9	1	""	"STM0672"	3540	15370	120	381	375	119	31	60	60	61	13	21	100	100	0	3186	3160	1164	36	67	67	69	13	18	100	100	0	0.103	0.102	0.099	0.103	1.760	0.089	0.773	120	494	100	3440	3408	-3.280	321	3119	315	3093	44940	379159	24.154	237.769	0	0	0
1	10	1	"nagB"	"STM0684"	3710	15370	130	1945	1793	863	48	61	61	62	15	24	99	99	0	5711	5103	2186	42	68	68	70	15	21	100	100	0	0.334	0.344	0.356	0.328	1.871	0.320	0.785	120	564	100	7527	6767	-1.583	1884	5643	1732	5035	215200	612325	115.400	335.533	0	0	0
1	11	1	"ybfN"	"STM0688"	3890	15370	120	113	122	43	35	61	61	62	14	22	90	75	0	1117	1520	1266	83	71	71	79	32	40	100	100	0	0.050	0.042	0.043	0.043	2.575	0.027	0.435	120	540	100	1098	1510	-4.330	52	1046	61	1449	14633	182380	4.286	45.031	0	0	0
1	12	1	"eutH"	"STM2460"	4070	15380	130	526	550	177	32	62	62	65	17	26	100	100	0	7049	7462	2708	36	72	72	81	34	41	100	100	0	0.067	0.066	0.065	0.067	1.817	0.056	0.734	120	574	100	7441	7878	-3.910	464	6977	488	7390	65949	895405	28.529	217.088	0	0	0
1	13	1	"ubiE"	"STM3970"	4250	15380	130	2928	3030	1235	40	61	61	64	16	25	100	100	0	4679	4614	2010	43	68	68	70	18	25	100	100	0	0.622	0.653	0.670	0.668	1.581	0.587	0.787	120	571	100	7478	7515	-0.686	2867	4611	2969	4546	363553	553693	185.375	252.444	0	0	0
1	14	1	""	"STM3966"	4420	15380	120	1621	2728	4260	156	59	59	61	12	19	100	100	0	8418	8760	4452	50	66	66	66	11	16	100	100	0	0.187	0.307	0.186	0.207	2.174	0.450	0.475	120	529	100	9914	11363	-2.419	1562	8352	2669	8694	327384	1051144	222.250	790.364	0	0	0
1	15	1	"yigL"	"STM3962"	4600	15390	130	394	590	536	90	62	62	63	21	33	94	89	0	1383	3267	4003	122	66	66	69	29	42	97	95	0	0.252	0.165	0.195	0.206	3.554	0.111	0.573	120	612	100	1649	3729	-1.988	332	1317	528	3201	70818	391995	25.095	110.276	0	0	0
1	16	1	"recQ"	"STM3958"	4790	15390	130	1874	2175	1169	53	61	61	64	21	32	100	100	0	4655	5127	2718	53	66	66	69	29	42	100	100	0	0.395	0.418	0.419	0.413	1.993	0.369	0.714	120	582	100	6402	7175	-1.340	1813	4589	2114	5061	261019	615286	100.524	174.414	0	0	0
1	17	1	"yigG"	"STM3954"	4960	15390	140	369	417	271	64	60	60	63	16	25	94	92	0	885	1875	2185	116	66	66	67	11	16	98	96	0	0.377	0.197	0.260	0.276	3.930	0.095	0.381	156	637	100	1128	2166	-1.406	309	819	357	1809	65087	292575	22.125	164.364	0	0	0
1	18	1	"yigB"	"STM3950"	5140	15390	140	663	767	533	69	62	62	65	18	27	99	99	0	2497	3690	3378	91	67	67	98	193	196	94	87	0	0.247	0.195	0.249	0.277	3.403	0.137	0.594	156	713	100	3031	4328	-2.016	601	2430	705	3623	119652	575684	39.000	18.611	0	0	0
1	19	1	"sgaB"	"STM4384"	5340	15400	100	74	97	64	65	63	63	66	17	25	42	27	0	291	1132	1875	165	69	69	122	252	206	47	37	0	0.050	0.032	0.065	0.080	6.454	0.024	0.479	80	410	100	233	1097	-4.335	11	222	34	1063	7797	90524	1.824	4.008	0	0	0
1	20	1	"cycA"	"STM4398"	5500	15400	130	464	898	859	95	64	64	75	124	165	80	65	0	1556	3410	3599	105	69	69	80	116	145	99	96	0	0.269	0.250	0.228	0.242	2.873	0.172	0.494	120	605	100	1887	4175	-1.894	400	1487	834	3341	107737	409229	6.637	28.707	0	0	0
1	21	1	"ytfM"	"STM4409"	5670	15400	130	1099	1605	1367	85	63	63	65	19	29	100	100	0	3067	4510	3674	81	69	69	73	18	24	100	100	0	0.346	0.347	0.357	0.334	2.769	0.223	0.318	120	595	100	4034	5983	-1.533	1036	2998	1542	4441	192633	541184	81.053	246.500	0	0	0
1	22	1	""	"STM4418"	5850	15400	130	164	218	165	75	62	62	64	19	29	92	85	0	2589	3512	3097	88	69	69	70	13	18	100	100	0	0.040	0.045	0.041	0.038	2.837	0.037	0.579	120	606	100	2622	3599	-4.627	102	2520	156	3443	26101	421401	8.105	264.769	0	0	0
1	23	1	""	"STM4422"	6030	15400	130	70	71	18	25	62	62	64	14	21	35	14	0	311	404	302	74	71	71	75	37	49	93	80	0	0.033	0.027	0.058	0.062	3.977	0.014	0.047	120	648	100	248	342	-4.907	8	240	9	333	8543	48462	0.500	8.892	0	0	0
1	24	1	"srfJ"	"STM4426"	6200	15400	120	104	143	112	78	62	62	64	20	31	79	50	0	2526	4032	4463	110	69	69	77	44	57	100	100	0	0.017	0.020	0.020	0.018	2.439	0.019	0.621	120	675	100	2499	4044	-5.870	42	2457	81	3963	17186	483825	3.950	89.886	0	0	0
1	1	2	"yaiC"	"STM0385"	2110	15540	120	219	285	222	77	57	57	62	40	64	87	78	0	3011	4475	4488	100	67	67	71	79	111	100	98	0	0.055	0.052	0.048	0.049	3.240	0.037	0.535	120	571	100	3106	4636	-4.184	162	2944	228	4408	34201	536983	5.575	55.747	0	0	0
1	2	2	"mopB"	"STM4329"	2280	15540	110	1240	3197	5015	156	60	60	66	48	72	98	93	0	212	412	516	125	67	67	69	16	23	86	82	0	8.138	9.093	8.135	9.298	3.826	14.131	0.369	80	432	100	1325	3482	3.025	1180	145	3137	345	255752	32987	65.229	21.438	0	0	0
1	3	2	"phoP"	"STM1231"	2460	15540	110	2958	4740	5087	107	62	62	90	216	240	98	97	0	1032	1752	1686	96	69	69	77	54	70	98	97	0	3.007	2.780	3.102	2.798	3.000	3.810	0.509	80	447	100	3859	6361	1.588	2896	963	4678	1683	379231	140139	21.528	31.019	0	0	0
1	4	2	"otsA"	"STM1928"	2650	15540	120	807	834	499	59	62	62	85	206	242	90	80	0	4634	5184	3599	69	70	70	79	54	68	100	100	0	0.163	0.151	0.155	0.137	2.868	0.103	0.476	120	473	100	5309	5886	-2.615	745	4564	772	5114	100061	622073	3.636	94.537	0	0	0
1	5	2	"thiF"	"STM4162"	2810	15540	110	112	126	76	60	61	61	64	19	29	76	55	0	2060	3042	3186	104	70	70	110	297	270	90	85	0	0.026	0.022	0.024	0.023	2.919	0.023	0.547	80	402	100	2041	3037	-5.286	51	1990	65	2972	10102	243342	3.263	9.872	0	0	0
1	6	2	"hemE"	"STM4167"	3010	15550	120	1026	1574	1996	126	62	62	66	20	30	98	93	0	2241	3742	4515	120	71	71	109	275	252	91	87	0	0.444	0.412	0.398	0.362	3.230	0.366	0.621	120	475	100	3134	5183	-1.171	964	2170	1512	3671	188822	449094	75.400	13.211	0	0	0
1	7	2	"bfr"	"STM3443"	3180	15550	120	584	1245	1357	108	63	63	65	15	23	99	96	0	846	1570	1648	104	71	71	80	39	48	93	87	0	0.672	0.789	0.708	0.756	3.602	0.755	0.514	120	425	100	1296	2681	-0.573	521	775	1182	1499	149393	188362	78.667	38.205	0	0	0
1	8	2	"stfA"	"STM0195"	3360	15550	120	115	195	184	94	61	61	63	14	22	75	63	0	1777	2866	3126	109	70	70	77	36	46	95	88	0	0.032	0.048	0.048	0.052	4.191	0.037	0.447	120	427	100	1761	2930	-4.982	54	1707	134	2796	23431	343881	9.429	77.472	0	0	0
1	9	2	"hemL"	"STM0202"	3540	15550	120	452	785	813	103	62	62	64	14	21	95	94	0	824	1284	1165	90	72	72	80	39	48	98	97	0	0.519	0.597	0.565	0.534	2.561	0.586	0.598	120	417	100	1142	1935	-0.947	390	752	723	1212	94153	154038	51.500	30.872	0	0	0
1	10	2	"eutD"	"STM2466"	3720	15550	130	84	117	78	66	65	65	66	15	22	52	40	0	1229	3325	4641	139	73	73	79	30	37	79	68	0	0.016	0.016	0.027	0.043	7.729	0.012	0.469	120	443	100	1175	3304	-5.927	19	1156	52	3252	14085	398947	3.400	108.200	0	0	0
1	11	2	"crr"	"STM2433"	3890	15560	120	318	1374	1842	134	66	66	67	15	22	78	72	0	419	1398	1741	124	77	77	84	31	36	63	59	0	0.737	0.990	1.000	0.976	5.149	1.091	0.544	120	422	100	594	2629	-0.441	252	342	1308	1321	164888	167802	87.133	42.387	0	0	0
1	12	2	"prpD"	"STM0370"	4070	15560	130	97	149	122	81	64	64	67	17	25	61	45	0	1924	3295	3662	111	77	77	84	33	39	100	100	0	0.018	0.026	0.025	0.025	3.671	0.024	0.575	120	444	100	1880	3303	-5.807	33	1847	85	3218	17891	395361	4.824	97.303	0	0	0
1	13	2	"spaQ"	"STM2889"	4240	15560	120	71	74	22	29	62	62	64	16	25	32	14	0	684	885	856	96	68	68	70	14	20	99	95	0	0.015	0.015	0.027	0.027	3.730	0.006	0.071	120	433	100	625	829	-6.097	9	616	12	817	8910	106212	0.625	58.214	0	0	0
1	14	2	"yfeJ"	"STM2437"	4430	15570	130	139	184	142	77	62	62	63	13	20	95	85	0	1244	1877	2125	113	67	67	67	11	16	100	99	0	0.065	0.067	0.062	0.065	2.691	0.044	0.447	120	460	100	1254	1932	-3.934	77	1177	122	1810	22127	225288	9.308	164.545	0	0	0
1	15	2	"fabH"	"STM1193"	4600	15580	130	4745	8456	9898	117	63	63	65	14	21	100	100	0	640	1006	1190	118	68	68	70	15	21	99	99	0	8.185	8.948	7.986	9.630	2.922	11.051	0.493	120	437	100	5254	9331	3.033	4682	572	8393	938	1014771	120741	599.357	62.400	0	0	0
1	16	2	"flgN"	"STM1171"	4780	15580	120	236	328	284	86	63	63	64	17	26	99	95	0	1252	1618	1663	102	69	69	72	17	23	100	100	0	0.146	0.171	0.143	0.157	2.397	0.114	0.413	120	416	100	1356	1814	-2.774	173	1183	265	1549	39307	194116	15.529	90.941	0	0	0
1	17	2	"phsC"	"STM2063"	4960	15580	120	133	168	119	70	65	65	66	18	27	90	75	0	1708	2740	2742	100	69	69	72	18	25	100	100	0	0.041	0.039	0.045	0.039	2.902	0.026	0.379	120	416	100	1707	2774	-4.591	68	1639	103	2671	20138	328816	5.667	148.222	0	0	0
1	18	2	"pefB"	"PSLT019"	5150	15580	120	112	128	67	52	66	66	70	22	31	78	50	0	2043	2175	1716	78	70	70	73	20	27	100	99	0	0.023	0.029	0.026	0.028	2.900	0.019	0.269	120	428	100	2019	2167	-5.423	46	1973	62	2105	15402	261002	2.636	105.100	0	0	0
1	19	2	""	"PSLT046"	5320	15590	130	3683	7441	8828	118	65	65	70	20	28	100	100	0	688	1482	1745	117	70	70	86	143	166	69	62	0	5.854	5.224	5.821	6.197	5.056	6.876	0.497	120	464	100	4236	8788	2.550	3618	618	7376	1412	892951	177780	368.550	9.762	0	0	0
1	20	2	"rlgA"	"PSLT045"	5460	15570	80	13473	12968	10832	83	67	67	100	211	211	84	82	0	2333	2235	1769	79	71	71	93	177	190	80	75	0	5.927	5.962	5.747	4.917	3.519	7.218	0.703	52	258	100	15668	15065	2.567	13406	2262	12901	2164	674341	116222	60.986	12.102	0	0	0
1	21	2	"udp"	"STM3968"	5670	15590	120	158	447	571	127	67	67	85	154	181	44	36	0	434	1984	3056	154	72	72	85	129	151	57	52	0	0.251	0.199	0.313	0.321	9.143	0.115	0.356	120	496	100	453	2292	-1.992	91	362	380	1912	53594	238024	2.351	14.721	0	0	0
1	22	2	"hns"	"STM1751"	5850	15590	130	335	1084	1420	130	66	66	69	23	33	94	89	0	212	850	1267	149	71	71	75	30	40	92	80	0	1.908	1.307	1.623	1.572	4.707	1.292	0.372	120	503	100	410	1797	0.932	269	141	1018	779	130132	101990	44.130	25.833	0	0	0
1	23	2	"prgI"	"STM2873"	5990	15580	70	347	454	445	98	70	70	73	20	27	90	90	0	1669	1979	1382	69	77	77	105	140	133	96	90	0	0.174	0.202	0.152	0.170	2.868	0.176	0.466	32	204	100	1869	2286	-2.523	277	1592	384	1902	14525	63314	19.050	13.386	0	0	0
1	24	2	"prfC"	"STM4560"	6180	15610	100	477	1689	2800	165	67	67	95	397	417	51	40	0	287	1442	2271	157	73	73	109	248	227	48	43	0	1.916	1.185	1.171	1.170	5.562	1.515	0.329	80	461	100	624	2991	0.938	410	214	1622	1369	135127	115372	4.015	5.375	0	0	0
1	1	3	"iclR"	"STM4187"	2120	15710	120	233	369	354	95	59	59	61	14	22	84	76	0	1765	3019	3281	108	69	69	72	21	29	98	97	0	0.103	0.105	0.093	0.097	4.565	0.082	0.590	120	523	100	1870	3260	-3.285	174	1696	310	2950	44259	362248	22.000	140.333	0	0	0
1	2	3	"hisQ"	"STM2353"	2300	15710	120	302	448	389	86	60	60	70	91	130	68	56	0	2651	3740	3720	99	69	69	73	33	45	100	98	0	0.094	0.106	0.112	0.106	3.614	0.085	0.594	120	452	100	2824	4059	-3.415	242	2582	388	3671	53808	448771	4.154	111.121	0	0	0
1	3	3	"rpsP"	"STM2676"	2470	15720	120	520	1756	2400	136	62	62	87	211	242	57	50	0	97	184	162	88	70	70	76	50	65	41	35	0	16.963	14.860	9.941	9.720	4.729	20.641	0.503	120	432	100	485	1808	4.084	458	27	1694	114	210662	22054	7.910	2.160	0	0	0
1	4	3	"ilvH"	"STM0117"	2650	15720	120	218	391	384	98	62	62	64	13	20	87	81	0	1200	2714	3116	114	70	70	72	16	22	97	93	0	0.138	0.124	0.130	0.143	4.717	0.106	0.729	120	421	100	1286	2973	-2.857	156	1130	329	2644	46884	325708	25.154	165.125	0	0	0
1	5	3	"putP"	"STM1125"	2830	15720	130	553	654	546	83	64	64	76	146	192	75	60	0	3101	3822	3373	88	69	69	97	251	258	90	85	0	0.161	0.157	0.164	0.156	3.805	0.111	0.366	120	501	100	3521	4343	-2.632	489	3032	590	3753	78480	458587	3.959	14.841	0	0	0
1	6	3	"hfq"	"STM4361"	3010	15720	110	959	2641	2951	111	64	64	79	166	210	78	63	0	266	696	773	111	71	71	77	35	45	76	63	0	4.590	4.123	3.440	4.309	3.716	5.107	0.488	80	387	100	1090	3202	2.198	895	195	2577	625	211243	55660	15.434	17.686	0	0	0
1	7	3	"cbiK"	"STM2025"	3180	15730	120	102	135	86	63	63	63	65	16	24	65	52	0	1439	2316	2421	104	74	74	83	39	46	100	98	0	0.029	0.032	0.033	0.034	3.530	0.022	0.374	120	428	100	1404	2314	-5.129	39	1365	72	2242	16213	277929	4.375	57.256	0	0	0
1	8	3	"cboQ"	"STM2021"	3360	15730	120	106	182	165	90	62	62	63	13	20	70	59	0	1515	2832	3386	119	72	72	80	36	45	85	82	0	0.030	0.043	0.043	0.057	5.225	0.033	0.486	120	435	100	1487	2880	-5.035	44	1443	120	2760	21876	339807	9.154	76.444	0	0	0
1	9	3	"umuD"	"STM1998"	3540	15730	120	85	132	101	76	63	63	65	15	23	60	42	0	406	1156	1482	128	72	72	79	37	46	94	87	0	0.066	0.064	0.074	0.075	3.650	0.049	0.521	120	422	100	356	1153	-3.924	22	334	69	1084	15882	138744	4.467	29.108	0	0	0
1	10	3	"uhpB"	"STM3789"	3720	15740	120	144	298	387	129	65	65	67	16	23	79	65	0	678	2063	3230	156	74	74	81	30	37	93	90	0	0.131	0.117	0.139	0.141	4.190	0.066	0.298	120	395	100	683	2222	-2.935	79	604	233	1989	35770	247550	14.438	66.067	0	0	0
1	11	3	"trpC"	"STM1725"	3890	15740	120	241	440	447	101	66	66	71	33	46	70	64	0	1922	3292	3489	105	76	76	83	34	40	90	86	0	0.095	0.116	0.140	0.127	4.616	0.093	0.505	120	403	100	2021	3590	-3.399	175	1846	374	3216	52809	395064	11.182	94.382	0	0	0
1	12	3	"rpoN"	"STM3320"	4070	15740	120	385	845	1083	128	63	63	68	32	47	85	76	0	529	1289	1906	147	73	73	79	33	41	90	80	0	0.706	0.643	0.681	0.659	4.306	0.446	0.387	120	417	100	778	1998	-0.502	322	456	782	1216	101363	154699	24.281	36.667	0	0	0
1	13	3	"phnW"	"STM0431"	4250	15750	130	108	124	68	54	61	61	62	13	20	86	72	0	1583	2213	2118	95	68	68	70	13	18	100	99	0	0.031	0.029	0.031	0.031	3.147	0.022	0.482	120	427	100	1562	2208	-5.011	47	1515	63	2145	14929	265611	4.769	164.846	0	0	0
1	14	3	""	"STM4141"	4420	15750	120	95	104	41	39	61	61	63	14	22	78	57	0	154	186	145	77	68	68	70	11	15	92	86	0	0.395	0.364	0.411	0.413	3.048	0.156	0.206	120	401	100	120	161	-1.339	34	86	43	118	12516	22304	2.929	10.545	0	0	0
1	15	3	""	"STM0346"	4600	15750	120	109	136	88	64	61	61	63	13	20	80	69	0	1411	1893	1641	86	71	71	74	17	22	100	100	0	0.036	0.041	0.038	0.035	3.184	0.025	0.275	120	393	100	1388	1897	-4.803	48	1340	75	1822	16336	227214	5.615	107.000	0	0	0
1	16	3	""	"STM1042"	4780	15750	120	89	140	157	112	63	63	63	13	20	67	48	0	763	1520	2285	150	72	72	75	19	25	98	93	0	0.038	0.053	0.058	0.060	4.899	0.043	0.394	120	401	100	717	1525	-4.732	26	691	77	1448	16776	182348	5.923	76.053	0	0	0
1	17	3	"sirC"	"STM1774"	4960	15750	120	148	243	240	98	63	63	63	13	20	85	74	0	495	637	561	88	72	72	75	21	28	88	80	0	0.201	0.319	0.290	0.288	3.986	0.266	0.424	120	410	100	508	745	-2.315	85	423	180	565	29170	76457	13.846	26.762	0	0	0
1	18	3	"orf70"	"STM1388"	5140	15760	120	113	180	214	118	64	64	67	19	28	80	60	0	271	614	814	132	74	74	83	39	46	92	88	0	0.249	0.215	0.223	0.217	3.595	0.126	0.178	120	390	100	246	656	-2.007	49	197	116	540	21587	73696	5.947	13.615	0	0	0
1	19	3	"traB"	"PSLT081"	5320	15770	130	295	419	343	81	66	66	69	19	27	99	98	0	5711	8642	9606	111	73	73	82	42	51	100	100	0	0.041	0.041	0.044	0.042	2.482	0.029	0.549	120	418	100	5867	8922	-4.622	229	5638	353	8569	50280	1036998	18.421	203.810	0	0	0
1	20	3	"trbI"	"PSLT089"	5490	15760	120	117	213	219	102	65	65	71	75	105	45	30	0	1332	2641	3736	141	71	71	77	33	42	90	85	0	0.041	0.058	0.063	0.072	4.643	0.041	0.443	120	452	100	1313	2718	-4.600	52	1261	148	2570	25613	316861	1.893	77.697	0	0	0
1	21	3	""	"PSLT093"	5670	15760	120	93	134	142	105	65	65	66	14	21	64	49	0	982	1694	2671	157	70	70	73	18	24	99	99	0	0.031	0.042	0.042	0.043	3.525	0.041	0.622	120	412	100	940	1693	-5.026	28	912	69	1624	16119	203258	4.857	90.056	0	0	0
1	22	3	"traF"	"PSLT097"	5850	15770	120	149	247	271	109	67	67	69	18	26	80	70	0	1301	2676	3420	127	71	71	75	23	30	98	98	0	0.067	0.069	0.064	0.065	4.458	0.049	0.401	120	406	100	1312	2785	-3.907	82	1230	180	2605	29670	321088	9.889	113.087	0	0	0
1	23	3	"traG"	"PSLT101"	6030	15770	130	468	795	1056	132	69	69	75	34	45	98	93	0	2248	3716	4681	125	73	73	96	152	158	98	96	0	0.183	0.199	0.187	0.169	2.834	0.164	0.503	120	456	100	2574	4369	-2.447	399	2175	726	3643	95414	445884	21.176	23.816	0	0	0
1	24	3	""	"PSLT106"	6200	15780	140	818	1664	1996	119	65	65	88	336	381	66	51	0	815	1371	1591	116	69	69	93	219	235	75	62	0	1.009	1.228	1.206	1.134	4.448	1.378	0.422	156	649	100	1499	2901	0.013	753	746	1599	1302	259639	213841	4.690	5.836	0	0	0
1	1	4	""	"STM1656"	2100	15900	120	344	529	492	93	59	59	60	13	21	99	97	0	2378	3428	3239	94	69	69	73	29	39	100	99	0	0.123	0.140	0.135	0.142	4.054	0.110	0.568	120	577	100	2594	3829	-3.018	285	2309	470	3359	63440	411338	36.077	115.690	0	0	0
1	2	4	""	"STM2716"	2280	15900	100	58	61	16	26	61	61	62	13	20	18	7	0	300	667	903	135	69	69	74	42	56	83	66	0	-0.013	0.000	0.020	0.027	4.733	0.005	0.045	80	376	100	228	598	Error	-3	231	0	598	4896	53326	-0.077	14.119	0	0	0
1	3	4	""	"STM2722"	2470	15900	120	88	110	69	62	64	64	71	82	115	15	5	0	2920	4618	5603	121	70	70	78	48	61	100	98	0	0.008	0.010	0.013	0.012	4.560	0.006	0.217	120	438	100	2874	4594	-6.892	24	2850	46	4548	13164	554126	0.476	94.583	0	0	0
1	4	4	""	"STM1618"	2640	15900	120	198	215	107	49	63	63	64	13	20	94	89	0	2597	3001	2002	66	70	70	73	18	24	100	99	0	0.053	0.052	0.052	0.051	2.814	0.036	0.455	120	409	100	2662	3083	-4.226	135	2527	152	2931	25811	360162	11.615	162.667	0	0	0
1	5	4	""	"STM1675"	2820	15900	120	317	675	862	127	64	64	66	17	25	88	80	0	949	2077	2491	119	69	69	72	19	26	98	95	0	0.287	0.304	0.265	0.275	4.895	0.247	0.471	120	422	100	1133	2619	-1.798	253	880	611	2008	80969	249187	35.824	105.526	0	0	0
1	6	4	""	"STM1664"	3000	15910	120	325	513	713	138	66	66	70	37	52	95	91	0	1955	3108	4526	145	70	70	72	15	20	100	100	0	0.137	0.147	0.127	0.127	3.057	0.131	0.709	120	433	100	2144	3485	-2.864	259	1885	447	3038	61571	372925	11.973	202.400	0	0	0
1	7	4	"pyrH"	"STM0218"	3180	15910	120	1426	4051	6915	170	64	64	67	18	26	100	98	0	622	1170	1537	131	72	72	98	293	298	61	48	0	2.476	3.631	2.566	3.501	4.856	6.271	0.448	120	416	100	1912	5085	1.308	1362	550	3987	1098	486108	140453	221.333	3.659	0	0	0
1	8	4	"accA"	"STM0232"	3350	15920	120	3646	4171	2190	52	63	63	70	51	72	100	100	0	1865	1917	910	47	72	72	122	347	284	95	93	0	1.998	2.227	2.254	2.547	2.712	2.535	0.684	120	454	100	5376	5953	0.999	3583	1793	4108	1845	500538	230018	80.412	5.173	0	0	0
1	9	4	"panC"	"STM0181"	3530	15910	120	661	926	978	105	62	62	64	14	21	99	98	0	1938	2539	2797	110	72	72	74	18	24	100	100	0	0.321	0.350	0.352	0.317	2.448	0.295	0.689	120	438	100	2465	3331	-1.639	599	1866	864	2467	111134	304661	61.571	136.944	0	0	0
1	10	4	"sbmC"	"STM2061"	3710	15910	130	99	208	292	140	63	63	65	15	23	61	52	0	512	1241	1978	159	74	74	78	21	26	84	80	0	0.082	0.124	0.131	0.143	6.069	0.117	0.699	120	427	100	474	1312	-3.605	36	438	145	1167	25004	148904	9.533	55.381	0	0	0
1	11	4	"yeeO"	"STM2013"	3880	15920	120	208	286	243	84	63	63	68	32	47	94	88	0	2662	4117	4340	105	76	76	83	34	40	100	100	0	0.056	0.055	0.060	0.058	2.428	0.045	0.650	120	419	100	2731	4264	-4.157	145	2586	223	4041	34260	494065	6.813	118.647	0	0	0
1	12	4	"rcsA"	"STM1982"	4070	15920	120	101	128	77	60	63	63	68	32	47	60	31	0	1414	2257	2125	94	73	73	79	32	40	99	99	0	0.028	0.030	0.029	0.027	2.793	0.024	0.472	120	427	100	1379	2249	-5.141	38	1341	65	2184	15379	270835	1.875	68.063	0	0	0
1	13	4	"yjbB"	"STM4189"	4240	15920	120	96	207	325	157	63	63	64	14	21	70	59	0	694	2430	4663	191	70	70	72	13	18	100	99	0	0.053	0.061	0.060	0.052	3.202	0.058	0.710	120	388	100	657	2504	-4.241	33	624	144	2360	24827	291592	10.214	181.385	0	0	0
1	14	4	"ubiA"	"STM4234"	4420	15930	120	337	529	585	110	66	66	68	19	27	96	95	0	1978	2998	3455	115	70	70	72	13	18	100	100	0	0.142	0.158	0.145	0.138	2.609	0.130	0.595	120	435	100	2179	3391	-2.816	271	1908	463	2928	63523	359758	24.263	225.077	0	0	0
1	15	4	""	"STM4242"	4600	15930	120	243	279	162	58	65	65	69	20	28	96	95	0	3049	4048	3317	81	71	71	73	14	19	100	100	0	0.060	0.054	0.055	0.053	1.980	0.039	0.549	120	427	100	3156	4191	-4.064	178	2978	214	3977	33504	485778	10.500	283.929	0	0	0
1	16	4	""	"STM4272"	4770	15930	120	137	165	103	62	66	66	69	20	28	88	74	0	2571	3297	2679	81	72	72	74	14	18	100	100	0	0.028	0.031	0.029	0.029	2.574	0.026	0.560	120	444	100	2570	3324	-5.137	71	2499	99	3225	19765	395669	4.800	230.214	0	0	0
1	17	4	"yjcG"	"STM4273"	4960	15940	120	165	194	126	64	69	69	73	23	31	96	82	0	4289	5521	5167	93	72	72	73	15	20	100	100	0	0.023	0.023	0.023	0.021	2.106	0.018	0.560	120	407	100	4313	5574	-5.457	96	4217	125	5449	23337	662557	5.261	363.200	0	0	0
1	18	4	"sixA"	"STM2387"	5120	15940	140	657	1232	1546	125	69	69	74	23	31	97	93	0	777	1045	1031	98	73	73	80	36	45	93	90	0	0.835	1.197	0.965	0.949	4.116	1.622	0.423	156	411	100	1292	2135	-0.260	588	704	1163	972	192198	163093	50.348	26.806	0	0	0
1	19	4	"fes"	"STM0586"	5300	15940	120	201	475	745	156	66	66	68	15	22	80	70	0	232	754	1102	146	74	74	81	30	37	80	66	0	0.854	0.601	0.565	0.596	6.890	0.474	0.343	120	410	100	293	1089	-0.227	135	158	409	680	56980	90431	27.133	22.433	0	0	0
1	20	4	"maa"	"STM0472"	5500	15940	120	157	276	346	125	63	63	65	15	23	85	74	0	760	1392	2000	143	73	73	78	27	34	95	94	0	0.137	0.161	0.139	0.141	4.268	0.159	0.645	120	444	100	781	1532	-2.870	94	687	213	1319	33085	167096	14.067	48.667	0	0	0
1	21	4	"ybbJ"	"STM0500"	5670	15950	130	209	335	492	146	64	64	66	16	24	91	88	0	789	1403	2747	195	71	71	76	26	34	99	95	0	0.202	0.203	0.219	0.223	3.490	0.096	0.250	120	440	100	863	1603	-2.308	145	718	271	1332	40256	168320	16.813	51.038	0	0	0
1	22	4	"allD"	"STM0528"	5840	15940	130	86	90	26	28	66	66	68	18	26	53	28	0	2050	2491	2061	82	72	72	75	20	26	100	100	0	0.010	0.010	0.012	0.012	2.845	0.006	0.125	120	440	100	1998	2443	-6.628	20	1978	24	2419	10789	298962	1.222	120.800	0	0	0
1	23	4	"yfdH"	"STM0558"	6020	15950	120	265	343	349	101	66	66	77	73	94	81	60	0	1537	2063	2023	98	72	72	83	125	150	99	95	0	0.136	0.139	0.133	0.123	2.691	0.113	0.484	120	409	100	1664	2268	-2.880	199	1465	277	1991	41147	247521	3.644	15.840	0	0	0
1	24	4	""	"STM0573"	6200	15950	120	82	100	66	66	63	63	72	66	91	15	4	0	1013	1801	2825	156	70	70	81	113	139	89	80	0	0.020	0.021	0.028	0.028	3.731	0.018	0.569	120	506	100	962	1768	-5.633	19	943	37	1731	12057	216157	0.424	15.221	0	0	0
1	1	5	""	"STM1836"	2110	16070	110	575	606	277	45	59	59	60	13	21	100	100	0	4213	5027	2533	50	68	68	71	28	39	100	100	0	0.124	0.110	0.118	0.111	1.730	0.095	0.740	80	457	100	4661	5506	-3.006	516	4145	547	4959	48448	402167	42.000	177.000	0	0	0
1	2	5	"ycgN"	"STM1811"	2290	16070	120	449	671	839	125	60	60	61	14	22	97	93	0	1114	1820	2371	130	67	67	70	26	37	100	98	0	0.372	0.349	0.332	0.324	3.300	0.297	0.664	120	409	100	1436	2364	-1.428	389	1047	611	1753	80574	218440	43.571	67.308	0	0	0
1	3	5	"kdsA"	"STM1772"	2440	16080	130	3141	3882	3546	91	64	64	109	320	293	97	95	0	2334	2848	2365	83	70	70	100	213	213	97	95	0	1.359	1.374	1.329	1.324	2.319	1.578	0.668	120	438	100	5341	6596	0.443	3077	2264	3818	2778	465831	341738	11.791	12.901	0	0	0
1	4	5	"galU"	"STM1752"	2640	16080	120	2674	2715	1189	43	64	64	106	315	297	98	97	0	3466	3628	1545	42	70	70	97	205	211	99	99	0	0.769	0.745	0.762	0.738	2.122	0.719	0.655	120	452	100	6006	6209	-0.380	2610	3396	2651	3558	325796	435339	8.283	17.224	0	0	0
1	5	5	"yeaB"	"STM1825"	2820	16080	120	521	498	198	39	66	66	67	14	20	96	92	0	2291	2210	893	40	70	70	72	15	20	100	100	0	0.205	0.202	0.212	0.187	2.293	0.186	0.782	120	422	100	2676	2572	-2.287	455	2221	432	2140	59806	265144	30.786	142.533	0	0	0
1	6	5	""	"STM1808"	3000	16080	130	446	515	313	60	68	68	69	14	20	96	95	0	1449	1618	833	51	70	70	73	24	32	99	99	0	0.274	0.289	0.273	0.260	2.281	0.241	0.515	120	439	100	1757	1995	-1.867	378	1379	447	1548	61778	194217	31.857	64.375	0	0	0
1	7	5	""	"STM4011"	3160	16080	110	114	140	100	71	71	71	75	31	41	67	32	0	1775	3378	5907	174	72	72	145	453	312	88	78	0	0.025	0.021	0.028	0.024	3.078	0.014	0.511	80	377	100	1746	3375	-5.308	43	1703	69	3306	11175	270264	2.097	7.137	0	0	0
1	8	5	"yihG"	"STM3998"	3330	16100	110	138	272	315	115	70	70	87	85	97	45	28	0	829	1901	2597	136	75	75	232	657	283	55	31	0	0.090	0.111	0.107	0.113	4.819	0.077	0.495	80	422	100	822	2028	-3.471	68	754	202	1826	21795	152066	2.176	2.540	0	0	0
1	9	5	"argC"	"STM4121"	3530	16100	120	224	367	410	111	64	64	78	80	102	70	50	0	1807	3375	4151	122	74	74	166	497	299	76	59	0	0.092	0.092	0.106	0.102	5.370	0.063	0.409	120	445	100	1893	3604	-3.437	160	1733	303	3301	44023	405040	3.613	6.457	0	0	0
1	10	5	"ego"	"STM4074"	3700	16100	120	80	100	58	58	65	65	66	13	19	52	39	0	1731	3535	4638	131	74	74	77	19	24	95	91	0	0.009	0.010	0.012	0.018	7.317	0.009	0.516	120	392	100	1672	3496	-6.787	15	1657	35	3461	11963	424204	2.615	182.000	0	0	0
1	11	5	"cpxP"	"STM4060"	3880	16100	120	233	845	1578	186	64	64	66	15	22	81	71	0	555	2185	4066	186	73	73	76	19	25	85	79	0	0.351	0.370	0.435	0.402	7.716	0.319	0.618	120	406	100	651	2893	-1.512	169	482	781	2112	101430	262163	51.933	111.000	0	0	0
1	12	5	""	"Not LT2a86"	4060	16110	130	318	679	1031	151	66	66	68	19	27	84	82	0	1116	2629	4510	171	72	72	75	18	24	96	89	0	0.241	0.240	0.284	0.273	3.640	0.192	0.670	120	418	100	1296	3170	-2.051	252	1044	613	2557	81536	315428	32.158	141.889	0	0	0
1	13	5	"smg"	"STM3404"	4230	16100	130	819	1049	887	84	70	70	83	63	75	92	89	0	1383	1781	1420	79	71	71	73	12	16	100	100	0	0.571	0.573	0.525	0.498	2.716	0.510	0.505	120	421	100	2061	2689	-0.809	749	1312	979	1710	125919	213713	15.333	142.333	0	0	0
1	14	5	"rpsM"	"STM3418"	4410	16120	120	2957	4158	3693	88	73	73	89	65	73	100	99	0	128	152	87	57	70	70	71	13	18	85	76	0	49.724	49.817	48.899	52.178	3.140	75.746	0.357	120	400	100	2942	4167	5.636	2884	58	4085	82	499010	18241	62.600	6.231	0	0	0
1	15	5	"rpsH"	"STM3426"	4590	16120	120	4991	8032	10578	131	72	72	78	30	38	100	100	0	112	150	115	76	70	70	71	13	18	80	63	0	117.119	99.500	112.056	106.161	3.347	129.453	0.475	120	398	100	4961	8040	6.872	4919	42	7960	80	963787	18017	265.133	6.077	0	0	0
1	16	5	"rpsQ"	"STM3431"	4770	16120	120	1127	2008	2324	115	73	73	80	38	47	100	99	0	152	217	198	91	71	71	73	13	17	86	76	0	13.012	13.253	12.732	15.099	4.146	22.428	0.298	120	400	100	1135	2081	3.702	1054	81	1935	146	240947	26085	50.737	11.077	0	0	0
1	17	5	"rplV"	"STM3435"	4950	16120	120	5018	6042	7421	122	78	78	85	39	45	100	100	0	211	228	157	68	72	72	73	14	19	91	89	0	35.540	38.231	39.866	39.638	2.485	59.958	0.521	120	373	100	5079	6120	5.151	4940	139	5964	156	725007	27407	152.744	11.071	0	0	0
1	18	5	"rplC"	"STM3440"	5130	16120	130	7293	9727	10811	111	78	78	82	25	30	100	100	1	260	348	324	93	72	72	74	16	21	94	91	0	38.378	34.960	38.177	38.017	3.002	49.829	0.461	120	387	100	7403	9925	5.262	7215	188	9649	276	1167195	41750	385.800	17.125	0	0	0
1	19	5	"yjgA"	"STM4437"	5310	16120	120	1303	1966	2358	119	71	71	73	19	26	100	100	0	1601	2281	2390	104	74	74	86	122	141	98	94	0	0.807	0.859	0.795	0.817	3.330	0.887	0.333	120	414	100	2759	4102	-0.310	1232	1527	1895	2207	235978	273711	99.632	17.992	0	0	0
1	20	5	"holC"	"STM4476"	5480	16130	120	879	1395	1683	120	66	66	67	15	22	100	100	0	753	1300	1779	136	73	73	84	77	91	91	84	0	1.196	1.083	1.258	1.251	4.486	0.928	0.273	120	410	100	1493	2556	0.258	813	680	1329	1227	167442	155943	88.533	15.792	0	0	0
1	21	5	"yjiE"	"STM4511"	5660	16130	120	148	228	240	105	65	65	67	16	23	79	65	0	1137	2156	3085	143	71	71	79	35	44	92	89	0	0.078	0.078	0.080	0.086	5.257	0.044	0.347	120	381	100	1149	2248	-3.683	83	1066	163	2085	27310	258742	10.063	59.343	0	0	0
1	22	5	"fhuF"	"STM4550"	5840	16130	120	145	910	1740	191	65	65	66	16	24	71	58	0	401	1775	3107	175	71	71	76	21	27	74	67	0	0.242	0.496	0.560	0.511	6.093	0.494	0.687	120	396	100	410	2549	-2.044	80	330	845	1704	109248	212974	52.750	80.905	0	0	0
1	23	5	"smp"	"STM4577"	6020	16130	120	115	300	466	155	62	62	69	65	94	46	34	0	738	1883	3141	166	71	71	74	17	22	93	82	0	0.079	0.131	0.149	0.142	6.552	0.086	0.323	120	425	100	720	2050	-3.654	53	667	238	1812	35965	225978	3.554	106.412	0	0	0
1	24	5	"arcA"	"STM4598"	6190	16130	100	63	63	14	22	63	63	69	67	97	0	0	0	75	96	58	60	71	71	82	47	57	18	12	0	0.000	0.000	0.625	0.551	3.850	0.029	0.008	80	397	100	4	25	Error	0	4	0	25	5055	7706	-0.090	0.298	-50	0	0
1	1	6	""	"STM3548"	2100	16240	110	70	75	29	38	58	58	60	13	21	45	21	0	1048	1667	1664	99	67	67	70	33	47	100	98	0	0.012	0.011	0.017	0.015	3.255	0.006	0.123	80	518	100	993	1617	-6.353	12	981	17	1600	6036	133379	1.154	48.394	0	0	0
1	2	6	"yhgG"	"STM3507"	2290	16250	120	104	129	93	72	61	61	63	19	30	74	54	0	359	561	592	105	68	68	85	240	282	62	30	0	0.148	0.138	0.150	0.142	3.901	0.054	0.122	120	473	100	334	561	-2.759	43	291	68	493	15496	67371	3.474	1.983	0	0	0
1	3	6	"nanA"	"STM3339"	2450	16250	110	82	128	144	112	64	64	95	226	237	5	5	0	654	3094	6226	201	70	70	131	404	308	53	45	0	0.031	0.021	0.029	0.043	5.999	0.020	0.582	80	386	100	602	3088	-5.020	18	584	64	3024	10276	247493	0.146	7.334	0	0	0
1	4	6	"mtgA"	"STM3326"	2640	16260	120	303	442	388	87	66	66	71	34	47	96	90	0	1885	2696	2458	91	70	70	115	365	317	87	84	0	0.131	0.143	0.136	0.150	3.692	0.105	0.472	120	459	100	2052	3002	-2.937	237	1815	376	2626	53064	323512	10.912	7.071	0	0	0
1	5	6	"yhbZ"	"STM3301"	2820	16260	120	2648	4261	4785	112	69	69	71	15	21	100	100	0	1803	2834	3049	107	71	71	72	13	18	100	100	0	1.489	1.517	1.178	1.455	4.177	1.899	0.429	120	422	100	4311	6955	0.574	2579	1732	4192	2763	511265	340117	279.333	212.462	0	0	0
1	6	6	"truB"	"STM3284"	3000	16270	130	4426	4869	3606	74	71	71	72	15	20	100	100	0	2019	2109	1596	75	72	72	77	62	80	93	91	0	2.237	2.355	2.304	2.852	2.660	2.606	0.690	120	430	100	6302	6835	1.161	4355	1947	4798	2037	584259	253120	319.800	32.774	0	0	0
1	7	6	"yqhD"	"STM3164"	3170	16270	120	525	713	582	81	73	73	75	19	25	100	98	0	2698	3621	3487	96	74	74	103	230	223	95	89	0	0.172	0.180	0.183	0.199	3.345	0.113	0.404	120	426	100	3076	4187	-2.537	452	2624	640	3547	85603	434577	33.579	15.296	0	0	0
1	8	6	"yghU"	"STM3140"	3350	16270	120	203	300	308	102	70	70	79	63	79	64	50	0	1071	2023	2642	130	74	74	116	339	292	75	60	0	0.133	0.118	0.135	0.154	5.766	0.077	0.415	120	440	100	1130	2179	-2.906	133	997	230	1949	36023	242760	3.508	5.625	0	0	0
1	9	6	"mltC"	"STM3112"	3530	16270	120	367	611	659	107	66	66	67	14	20	95	90	0	1781	2595	2739	105	72	72	74	15	20	100	99	0	0.176	0.216	0.177	0.202	3.847	0.159	0.429	120	382	100	2010	3068	-2.505	301	1709	545	2523	73287	311432	38.857	168.067	0	0	0
1	10	6	"yggJ"	"STM3094"	3700	16270	130	585	976	1170	119	66	66	67	14	20	95	94	0	1272	2119	2518	118	72	72	74	15	20	98	97	0	0.433	0.445	0.399	0.414	4.772	0.409	0.657	120	400	100	1719	2957	-1.209	519	1200	910	2047	117119	254334	64.929	136.333	0	0	0
1	11	6	""	"STM3073"	3880	16270	120	96	175	286	163	66	66	68	14	20	64	50	0	1297	2252	3029	134	72	72	74	15	20	97	95	0	0.024	0.050	0.039	0.040	4.367	0.047	0.298	120	408	100	1255	2289	-5.352	30	1225	109	2180	21005	270297	7.643	145.200	0	0	0
1	12	6	"ygfA"	"STM3061"	4060	16280	120	195	396	502	126	67	67	69	20	28	84	75	0	853	1826	2641	144	73	73	74	16	21	94	90	0	0.164	0.188	0.181	0.218	6.057	0.141	0.519	120	382	100	908	2082	-2.607	128	780	329	1753	47550	219096	16.350	109.500	0	0	0
1	13	6	"yeaH"	"STM1284"	4230	16280	120	392	640	814	127	67	67	80	65	81	82	70	0	2113	3693	4805	130	72	72	74	14	18	99	99	0	0.159	0.158	0.157	0.157	3.238	0.140	0.700	120	397	100	2366	4194	-2.651	325	2041	573	3621	76742	443210	8.615	258.500	0	0	0
1	14	6	"ydiZ"	"STM1325"	4420	16280	120	130	147	84	57	66	66	81	64	79	49	20	0	628	698	525	75	72	72	73	14	19	95	90	0	0.115	0.129	0.138	0.142	3.107	0.094	0.361	120	382	100	620	707	-3.119	64	556	81	626	17632	83720	1.031	44.643	0	0	0
1	15	6	"aroH"	"STM1347"	4590	16290	120	481	797	1075	134	65	65	69	24	34	96	93	0	1491	2709	3614	133	72	72	73	15	20	100	97	0	0.293	0.278	0.295	0.316	3.455	0.202	0.442	120	382	100	1835	3369	-1.770	416	1419	732	2637	95676	325070	30.333	175.733	0	0	0
1	16	6	"orf242"	"STM1390"	4770	16280	120	118	249	319	128	66	66	70	23	32	67	51	0	1275	2322	3679	158	72	72	74	14	18	96	95	0	0.043	0.081	0.082	0.076	4.816	0.073	0.724	120	371	100	1255	2433	-4.532	52	1203	183	2250	29856	278660	7.783	160.571	0	0	0
1	17	6	"ydhO"	"STM1432"	4950	16300	140	244	437	703	160	69	69	73	22	30	83	76	0	1285	2229	3457	155	73	73	76	26	34	98	92	0	0.144	0.171	0.135	0.156	4.254	0.143	0.509	156	386	100	1387	2524	-2.792	175	1212	368	2156	68195	347665	16.545	82.808	0	0	0
1	18	6	"ydgR"	"STM1452"	5120	16290	130	1238	2113	2916	138	70	70	72	19	26	98	98	0	1250	1841	2231	121	74	74	77	27	35	100	98	0	0.993	1.156	1.191	1.021	3.809	1.357	0.592	120	411	100	2344	3810	-0.010	1168	1176	2043	1767	253573	220894	107.421	65.333	0	0	0
1	19	6	"ugpC"	"STM3554"	5300	16290	110	302	407	383	94	68	68	73	33	45	97	93	0	4373	5383	6219	115	75	75	137	403	294	100	95	0	0.054	0.064	0.061	0.060	2.251	0.056	0.713	80	401	100	4532	5647	-4.199	234	4298	339	5308	32536	430636	10.121	13.017	0	0	0
1	20	6	"ftsX"	"STM3569"	5480	16300	120	1133	1108	575	51	66	66	70	31	44	95	95	0	4045	3988	2028	50	74	74	133	387	290	99	96	0	0.269	0.266	0.260	0.240	2.598	0.218	0.576	120	437	100	5038	4956	-1.896	1067	3971	1042	3914	132967	478534	33.484	9.961	0	0	0
1	21	6	"yhhM"	"STM3574"	5670	16290	130	173	244	277	113	65	65	65	13	20	93	85	0	1205	1807	2309	127	72	72	78	27	34	100	100	0	0.095	0.103	0.096	0.092	2.646	0.088	0.588	120	425	100	1241	1914	-3.391	108	1133	179	1735	29265	216891	13.769	64.037	0	0	0
1	22	6	"yhhS"	"STM3581"	5840	16300	120	355	492	413	83	63	63	64	14	21	95	90	0	3731	4786	3816	79	71	71	79	54	68	100	99	0	0.080	0.091	0.082	0.072	3.172	0.067	0.430	120	384	100	3952	5144	-3.648	292	3660	429	4715	59054	574359	30.571	87.167	0	0	0
1	23	6	"yhhJ"	"STM3585"	6010	16310	120	190	241	201	83	62	62	65	17	26	96	90	0	2755	3800	3873	101	71	71	73	14	19	100	100	0	0.048	0.048	0.047	0.045	2.846	0.032	0.410	120	372	100	2812	3908	-4.390	128	2684	179	3729	28957	456018	10.353	266.214	0	0	0
1	24	6	"gor"	"STM3597"	6190	16310	120	889	1517	2076	136	63	63	65	15	23	100	98	0	1881	3189	4306	135	70	70	76	33	43	100	100	0	0.456	0.466	0.477	0.415	3.221	0.429	0.650	120	522	100	2637	4573	-1.133	826	1811	1454	3119	182013	382703	96.800	94.333	0	0	0
1	1	7	"yicN"	"STM3786"	2110	16430	110	190	212	132	62	58	58	62	34	54	91	85	0	1931	2168	1243	57	67	67	98	301	307	97	88	0	0.071	0.073	0.064	0.068	2.875	0.039	0.181	80	532	100	1996	2255	-3.820	132	1864	154	2101	16994	173409	4.412	6.877	0	0	0
1	2	7	"yidH"	"STM3805"	2290	16440	110	181	237	218	91	63	63	67	39	58	81	60	0	1154	1618	1787	110	69	69	99	325	328	76	63	0	0.109	0.112	0.111	0.124	4.591	0.061	0.226	80	441	100	1203	1723	-3.201	118	1085	174	1549	18923	129447	4.359	4.674	0	0	0
1	3	7	"yidQ"	"STM3810"	2460	16440	120	281	420	434	103	64	64	66	19	28	87	85	0	1158	1945	2358	121	71	71	103	332	322	81	67	0	0.200	0.190	0.176	0.176	4.297	0.139	0.536	120	483	100	1304	2230	-2.325	217	1087	356	1874	50400	233368	18.632	5.548	0	0	0
1	4	7	""	"STM3820"	2630	16440	120	93	112	69	61	67	67	69	14	20	62	44	0	2651	4891	7044	144	72	72	74	21	28	100	98	0	0.010	0.009	0.011	0.011	4.198	0.007	0.420	120	457	100	2605	4864	-6.632	26	2579	45	4819	13398	586870	3.071	229.381	0	0	0
1	5	7	"torR"	"STM3824"	2810	16440	130	706	729	361	49	71	71	73	15	20	95	94	0	4632	4719	2100	44	73	73	75	18	24	99	99	0	0.139	0.142	0.149	0.125	2.779	0.120	0.578	120	476	100	5194	5304	-2.844	635	4559	658	4646	87447	566273	43.733	258.000	0	0	0
1	6	7	"dgoR"	"STM3830"	2990	16440	130	315	450	413	91	72	72	73	16	21	95	93	0	3232	4434	4342	97	73	73	78	59	75	100	98	0	0.077	0.087	0.080	0.079	2.995	0.053	0.304	120	459	100	3402	4739	-3.700	243	3159	378	4361	53984	532053	23.563	73.831	0	0	0
1	7	7	"pdxA"	"STM0091"	3160	16450	120	3430	3337	1357	40	72	72	74	17	22	100	100	0	7864	7494	3131	41	73	73	77	59	76	98	97	0	0.431	0.440	0.459	0.488	2.556	0.411	0.836	120	437	100	11149	10686	-1.214	3358	7791	3265	7421	400416	899321	191.941	125.712	0	0	0
1	8	7	""	"STM0099"	3330	16440	110	120	130	45	34	69	69	71	18	25	86	67	0	1979	2062	1244	60	72	72	98	196	200	100	96	0	0.027	0.031	0.031	0.029	2.616	0.021	0.308	80	413	100	1958	2051	-5.225	51	1907	61	1990	10417	164994	3.278	10.020	0	0	0
1	9	7	"yabB"	"STM0119"	3520	16450	120	813	1989	2952	148	66	66	68	18	26	95	94	0	796	1793	2540	141	73	73	96	181	188	83	68	0	1.033	1.118	1.010	1.000	5.657	1.263	0.353	120	484	100	1470	3643	0.047	747	723	1923	1720	238671	215172	106.722	9.376	0	0	0
1	10	7	"murE"	"STM0123"	3700	16450	120	1622	2262	2795	123	65	65	68	19	27	99	95	0	1959	2844	3262	114	73	73	75	15	20	100	100	0	0.826	0.793	0.759	0.671	3.064	0.799	0.616	120	441	100	3443	4968	-0.277	1557	1886	2197	2771	271438	341250	115.474	184.600	0	0	0
1	11	7	"lpxC"	"STM0134"	3880	16460	120	2028	4579	7098	155	66	66	68	17	25	100	99	0	1050	3550	8355	235	72	72	74	15	20	96	96	0	2.006	1.298	2.245	2.366	4.079	0.865	0.433	120	431	100	2940	7991	1.004	1962	978	4513	3478	549432	425994	265.353	231.733	0	0	0
1	12	7	"hofC"	"STM0142"	4050	16460	120	106	207	259	125	65	65	66	13	19	74	57	0	1015	2970	4778	160	72	72	75	17	22	95	93	0	0.043	0.049	0.055	0.067	5.006	0.042	0.635	120	414	100	984	3040	-4.524	41	943	142	2898	24785	356411	10.846	170.294	0	0	0
1	13	7	""	"STM1546"	4230	16460	120	199	255	217	85	63	63	64	13	20	95	90	0	2599	3181	2262	71	73	73	75	19	25	100	100	0	0.054	0.062	0.051	0.054	2.965	0.044	0.302	120	432	100	2662	3300	-4.215	136	2526	192	3108	30565	381718	14.692	163.474	0	0	0
1	14	7	""	"STM1550"	4400	16460	120	450	488	405	82	63	63	65	15	23	94	91	0	969	1105	1003	90	73	73	74	14	18	98	97	0	0.432	0.412	0.458	0.384	3.852	0.298	0.407	120	449	100	1283	1457	-1.211	387	896	425	1032	58566	132642	28.200	73.643	0	0	0
1	15	7	""	"STM1555"	4590	16470	120	146	191	156	81	65	65	67	17	25	93	83	0	2010	2635	2924	110	73	73	75	15	20	99	99	0	0.042	0.049	0.044	0.049	3.174	0.039	0.565	120	471	100	2018	2688	-4.580	81	1937	126	2562	22972	316254	7.294	170.667	0	0	0
1	16	7	""	"STM1561"	4770	16470	120	124	161	131	81	68	68	73	23	31	74	58	0	2313	3603	4420	122	76	76	81	21	25	100	100	0	0.025	0.026	0.025	0.024	2.897	0.021	0.489	120	437	100	2293	3620	-5.320	56	2237	93	3527	19365	432314	3.826	167.714	0	0	0
1	17	7	"adhP"	"STM1567"	4940	16470	130	383	505	532	105	73	73	78	25	32	91	88	0	2273	3310	3758	113	85	85	90	30	33	99	99	0	0.142	0.134	0.122	0.124	3.044	0.116	0.580	120	442	100	2498	3657	-2.819	310	2188	432	3225	60592	397158	17.080	107.333	0	0	0
1	18	7	"yddG"	"STM1571"	5130	16470	120	190	249	222	89	71	71	73	19	26	90	82	0	1946	2879	3623	125	78	78	82	27	32	100	99	0	0.064	0.064	0.053	0.061	2.681	0.052	0.661	120	454	100	1987	2979	-3.972	119	1868	178	2801	29918	345446	9.263	103.593	0	0	0
1	19	7	"topA"	"STM1714"	5300	16480	120	1886	3579	5478	153	66	66	71	32	45	99	99	0	1981	3111	3854	123	75	75	103	266	258	95	85	0	0.955	1.157	1.121	0.992	3.103	1.461	0.614	120	437	100	3726	6549	-0.067	1820	1906	3513	3036	429531	373292	109.625	11.308	0	0	0
1	20	7	"trpH"	"STM1721"	5470	16480	120	1009	1292	1217	94	64	64	66	21	31	99	99	0	3053	3525	2973	84	74	74	81	82	101	99	98	0	0.317	0.356	0.338	0.359	2.545	0.330	0.739	120	450	100	3924	4679	-1.656	945	2979	1228	3451	155006	423012	58.381	42.000	0	0	0
1	21	7	"cls"	"STM1739"	5660	16480	120	358	594	700	117	65	65	73	64	87	91	80	0	2200	4243	5363	126	73	73	102	193	189	100	95	0	0.138	0.127	0.147	0.127	3.250	0.103	0.619	120	517	100	2420	4699	-2.860	293	2127	529	4170	71263	509113	8.141	21.456	0	0	0
1	22	7	"tdk"	"STM1750"	5850	16480	110	311	637	847	132	66	66	77	72	93	85	72	0	1398	2527	3552	140	72	72	107	219	204	92	76	0	0.185	0.233	0.184	0.207	3.952	0.138	0.303	80	398	100	1571	3026	-2.436	245	1326	571	2455	50994	202158	7.778	11.050	0	0	0
1	23	7	"narX"	"STM1766"	6010	16480	130	636	865	798	92	63	63	66	17	25	95	94	0	3706	4914	4369	88	70	70	72	14	19	100	100	0	0.158	0.166	0.163	0.144	2.577	0.155	0.659	120	452	100	4209	5646	-2.666	573	3636	802	4844	103838	589717	47.000	345.857	0	0	0
1	24	7	"ychM"	"STM1781"	6180	16480	130	492	785	1183	150	62	62	64	18	28	95	90	0	1878	2794	3499	125	70	70	73	18	24	100	100	0	0.238	0.265	0.241	0.203	3.444	0.225	0.460	120	560	100	2238	3447	-2.072	430	1808	723	2724	94201	335287	40.056	151.167	0	0	0
1	1	8	""	"STM2303"	2090	16620	120	490	628	612	97	60	60	64	21	32	94	89	0	1191	1791	2245	125	68	68	70	19	27	97	94	0	0.383	0.330	0.335	0.370	3.779	0.238	0.632	120	592	100	1553	2291	-1.385	430	1123	568	1723	75354	214898	26.857	90.579	0	0	0
1	2	8	"nuoL"	"STM2318"	2270	16620	110	8272	8444	2258	26	64	64	67	19	28	100	100	0	9000	9332	1752	18	71	71	73	18	24	100	100	0	0.919	0.905	0.929	0.880	1.394	0.937	0.861	80	447	100	17137	17641	-0.121	8208	8929	8380	9261	675498	746539	440.895	514.389	0	0	0
1	3	8	"nuoA"	"STM2328"	2440	16620	110	2162	2619	2176	83	66	66	69	23	33	100	100	0	1455	1880	1639	87	75	75	78	26	33	100	100	0	1.519	1.414	1.540	1.449	1.895	1.590	0.516	80	470	100	3476	4358	0.603	2096	1380	2553	1805	209518	150417	110.870	69.308	0	0	0
1	4	8	"yfbT"	"STM2334"	2640	16630	110	1518	1651	910	55	66	66	68	19	27	100	100	0	3162	3488	1812	51	74	74	77	26	33	100	100	0	0.470	0.464	0.417	0.444	1.678	0.427	0.693	80	450	100	4540	4999	-1.089	1452	3088	1585	3414	132081	279010	83.316	131.192	0	0	0
1	5	8	""	"STM2340"	2810	16630	120	277	324	210	64	67	67	69	14	20	95	92	0	3725	4361	3395	77	73	73	76	20	26	100	100	0	0.058	0.060	0.059	0.062	2.808	0.040	0.423	120	499	100	3862	4545	-4.120	210	3652	257	4288	38873	523264	18.214	214.250	0	0	0
1	6	8	""	"STM2344"	2990	16630	110	174	192	90	46	70	70	71	16	22	100	97	0	3238	3712	2748	74	72	72	75	19	25	100	100	0	0.033	0.034	0.034	0.033	1.935	0.022	0.424	80	427	100	3270	3762	-4.928	104	3166	122	3640	15377	296963	7.563	191.421	0	0	0
1	7	8	""	"STM2528"	3160	16630	100	215	235	90	38	72	72	74	18	24	100	96	0	5701	6470	3687	56	71	71	72	12	16	100	100	0	0.025	0.025	0.026	0.025	1.903	0.019	0.558	80	385	100	5773	6562	-5.299	143	5630	163	6399	18780	517594	8.944	533.167	0	0	0
1	8	8	"nifU"	"STM2542"	3340	16640	120	5879	7159	7076	98	67	67	70	18	25	100	100	0	957	1121	1149	102	74	74	83	96	115	91	85	0	6.582	6.774	6.771	7.646	2.557	8.295	0.583	120	511	100	6695	8139	2.719	5812	883	7092	1047	859098	134542	393.833	10.813	0	0	0
1	9	8	"yjdL"	"STM2560"	3520	16630	110	475	516	298	57	65	65	66	16	24	93	93	0	6051	6967	3931	56	75	75	78	18	23	100	100	0	0.069	0.065	0.068	0.054	2.654	0.055	0.637	80	422	100	6386	7343	-3.865	410	5976	451	6892	41301	557380	28.125	382.722	0	0	0
1	10	8	"yfhK"	"STM2564"	3700	16640	120	895	1045	888	84	65	65	67	16	23	98	95	0	4104	5168	4672	90	75	75	77	19	24	100	100	0	0.206	0.192	0.191	0.175	2.643	0.144	0.549	120	500	100	4859	6073	-2.279	830	4029	980	5093	125345	620109	61.125	267.947	0	0	0
1	11	8	""	"STM2575"	3870	16630	110	234	318	235	73	64	64	65	15	23	100	98	0	3139	3923	2593	66	72	72	76	21	27	100	100	0	0.055	0.066	0.072	0.060	1.892	0.058	0.617	80	401	100	3237	4105	-4.173	170	3067	254	3851	25455	313862	16.867	183.190	0	0	0
1	12	8	""	"STM2590"	4050	16640	120	190	203	112	55	64	64	65	14	21	94	90	0	5183	5521	3934	71	72	72	78	49	62	100	100	0	0.025	0.026	0.025	0.025	2.055	0.022	0.687	120	479	100	5237	5588	-5.342	126	5111	139	5449	24342	662463	9.857	111.082	0	0	0
1	13	8	"yraO"	"STM3266"	4220	16640	110	836	1179	1080	91	64	64	71	69	97	100	100	0	2173	3216	3008	93	73	73	84	92	109	100	100	0	0.368	0.355	0.336	0.353	2.080	0.298	0.570	80	422	100	2872	4258	-1.444	772	2100	1115	3143	94308	257252	16.058	34.043	0	0	0
1	14	8	"yhbU"	"STM3274"	4400	16640	110	181	186	61	32	64	64	72	66	91	91	33	0	8844	9352	2219	23	74	74	92	128	139	100	100	0	0.013	0.013	0.013	0.013	1.461	0.013	0.707	80	472	100	8887	9400	-6.228	117	8770	122	9278	14881	748197	1.727	72.344	0	0	0
1	15	8	""	"STM3278"	4590	16650	110	128	134	41	30	67	67	70	20	28	92	81	0	3140	3204	982	30	75	75	85	100	117	100	100	0	0.020	0.021	0.019	0.018	2.055	0.018	0.501	80	439	100	3126	3196	-5.651	61	3065	67	3129	10699	256318	3.200	31.190	0	0	0
1	16	8	"yhbC"	"STM3288"	4760	16650	110	6237	6446	2232	34	78	78	88	88	100	100	100	0	1731	1749	636	36	78	78	87	56	64	100	100	0	3.726	3.811	3.713	3.861	1.436	4.194	0.760	80	428	100	7812	8039	1.898	6159	1653	6368	1671	515662	139948	72.250	29.679	0	0	0
1	17	8	"mrsA"	"STM3294"	4940	16660	130	4365	4679	1471	31	78	78	88	79	89	100	100	0	6990	7348	2129	28	84	84	91	38	41	100	100	0	0.621	0.633	0.635	0.626	1.301	0.638	0.851	120	559	100	11193	11865	-0.688	4287	6906	4601	7264	561441	881773	58.114	190.974	0	0	0
1	18	8	"rplU"	"STM3304"	5120	16660	110	6550	8148	6720	82	69	69	75	25	33	100	100	0	567	659	486	73	76	76	80	17	21	100	96	0	13.200	13.858	14.083	13.691	1.610	15.715	0.773	80	435	100	6972	8662	3.722	6481	491	8079	583	651848	52746	322.920	34.059	0	0	0
1	19	8	"ybgJ"	"STM0712"	5300	16660	120	1056	1075	712	66	65	65	67	18	26	95	94	0	3616	3724	2223	59	73	73	74	14	18	100	100	0	0.280	0.277	0.273	0.233	2.569	0.246	0.672	120	475	100	4534	4661	-1.838	991	3543	1010	3651	128980	446939	56.000	260.714	0	0	0
1	20	8	""	"STM0719"	5470	16660	110	126	126	24	19	64	64	65	14	21	98	91	0	5517	5725	824	14	73	73	85	112	131	100	100	0	0.011	0.011	0.011	0.010	1.582	0.011	0.688	80	432	100	5506	5714	-6.456	62	5444	62	5652	10047	457998	4.357	50.357	0	0	0
1	21	8	""	"STM0725"	5660	16660	110	88	94	25	26	64	64	64	13	20	76	47	0	2419	2512	858	34	73	73	86	112	130	100	100	0	0.010	0.012	0.011	0.011	2.021	0.013	0.474	80	438	100	2370	2469	-6.611	24	2346	30	2439	7538	200981	2.308	21.661	0	0	0
1	22	8	"sdhA"	"STM0734"	5830	16670	120	1881	1803	744	41	65	65	72	61	84	97	95	0	8679	8335	3721	44	71	71	81	91	112	98	98	0	0.211	0.210	0.214	0.219	2.621	0.192	0.841	120	502	100	10424	10002	-2.245	1816	8608	1738	8264	216415	1000195	28.377	90.703	0	0	0
1	23	8	"tolQ"	"STM0745"	6010	16670	110	1371	1569	763	48	61	61	63	14	22	100	100	0	2939	3359	1830	54	70	70	71	14	19	100	100	0	0.457	0.458	0.464	0.462	1.442	0.414	0.770	80	428	100	4179	4797	-1.131	1310	2869	1508	3289	125498	268711	107.571	234.857	0	0	0
1	24	8	"nadA"	"STM0756"	6190	16670	120	689	692	320	46	59	59	60	13	21	96	94	0	5731	5986	2798	46	70	70	72	15	20	100	100	0	0.111	0.107	0.110	0.098	1.908	0.102	0.890	120	593	100	6291	6549	-3.168	630	5661	633	5916	83028	718347	48.615	394.267	0	0	0
1	1	9	"yliJ"	"STM0862"	2090	16800	120	668	723	494	68	61	61	64	21	32	96	93	0	3346	3770	2609	69	69	69	71	17	23	100	100	0	0.185	0.179	0.178	0.163	2.884	0.145	0.610	120	562	100	3884	4363	-2.433	607	3277	662	3701	86707	452424	31.381	217.588	0	0	0
1	2	9	""	"STM0869"	2270	16800	110	260	288	132	45	63	63	65	16	24	100	100	0	4446	5283	2849	53	74	74	77	35	45	100	100	0	0.045	0.043	0.046	0.043	1.676	0.036	0.653	80	446	100	4569	5434	-4.472	197	4372	225	5209	23058	422635	13.938	148.743	0	0	0
1	3	9	"potF"	"STM0877"	2450	16800	100	584	640	240	37	65	65	67	20	29	100	100	0	8569	9676	3174	32	76	76	78	19	24	100	100	0	0.061	0.060	0.060	0.058	1.440	0.055	0.779	80	432	100	9012	10175	-4.032	519	8493	575	9600	51230	774084	28.650	505.158	0	0	0
1	4	9	""	"STM0884"	2630	16800	110	144	156	56	35	64	64	65	14	21	98	93	0	6780	7948	3915	49	76	76	78	18	23	100	100	0	0.012	0.012	0.012	0.011	1.682	0.011	0.724	80	467	100	6784	7964	-6.389	80	6704	92	7872	12455	635853	6.500	437.222	0	0	0
1	5	9	""	"STM0893"	2810	16810	110	281	297	69	23	64	64	65	18	27	100	100	0	13279	13277	1761	13	75	75	78	22	28	100	100	0	0.016	0.018	0.017	0.017	1.341	0.017	0.833	80	434	100	13421	13435	-5.927	217	13204	233	13202	23759	1062132	12.889	599.955	0	0	0
1	6	9	""	"STM0897"	2980	16800	110	82	141	320	226	64	64	67	19	28	45	18	0	2825	3382	1614	47	75	75	79	26	32	100	100	0	0.007	0.023	0.006	0.006	4.521	0.024	0.063	80	466	100	2768	3384	-7.255	18	2750	77	3307	11295	270576	3.895	127.038	0	0	0
1	7	9	""	"STM1032"	3170	16810	110	621	898	762	84	66	66	68	20	29	100	100	0	7071	10064	8453	83	73	73	77	29	37	100	100	0	0.079	0.083	0.077	0.079	1.677	0.077	0.796	80	458	100	7553	10823	-3.656	555	6998	832	9991	71853	805148	41.500	344.379	0	0	0
1	8	9	""	"STM1036"	3340	16810	120	238	281	189	67	67	67	70	19	27	94	90	0	2816	3549	3052	85	77	77	81	32	39	100	98	0	0.062	0.062	0.061	0.060	2.309	0.054	0.747	120	465	100	2910	3686	-4.002	171	2739	214	3472	33666	425865	11.105	108.375	0	0	0
1	9	9	""	"STM1041"	3520	16810	110	1081	1355	1249	92	68	68	69	15	21	100	100	0	14258	17179	11080	64	80	80	89	36	40	100	100	0	0.071	0.075	0.078	0.065	2.186	0.077	0.709	80	441	100	15191	18386	-3.807	1013	14178	1287	17099	108380	1374331	85.733	474.722	0	0	0
1	10	9	"metH"	"STM4188"	3700	16820	110	1247	1298	349	26	67	67	69	15	21	100	100	0	12533	12572	3915	31	77	77	83	31	37	100	100	0	0.095	0.099	0.094	0.102	1.388	0.093	0.926	80	426	100	13636	13726	-3.400	1180	12456	1231	12495	103810	1005794	81.933	402.871	0	0	0
1	11	9	""	"STM4197"	3870	16830	120	70	83	40	48	66	66	67	14	20	31	25	0	402	1254	2244	178	76	76	87	78	89	90	80	0	0.012	0.014	0.026	0.033	4.874	0.013	0.321	120	513	100	330	1195	-6.349	4	326	17	1178	9901	150446	1.143	14.962	0	0	0
1	12	9	""	"STM4201"	4060	16820	100	114	134	75	55	66	66	67	14	20	86	68	0	3408	4352	3636	83	76	76	89	89	100	100	100	0	0.014	0.016	0.015	0.014	2.073	0.016	0.720	80	380	100	3380	4344	-6.117	48	3332	68	4276	10750	348195	4.786	47.899	0	0	0
1	13	9	"mntH"	"STM2408"	4230	16830	120	1673	1603	424	26	67	67	73	64	87	99	98	0	12446	11677	3381	28	76	76	82	55	67	99	99	0	0.130	0.132	0.131	0.140	2.350	0.124	0.882	120	486	100	13976	13137	-2.945	1606	12370	1536	11601	192308	1401246	23.906	210.818	0	0	0
1	14	9	"pduN"	"STM2049"	4400	16820	110	128	140	49	35	65	65	67	14	20	93	87	0	1902	2069	782	37	74	74	84	101	120	100	100	0	0.034	0.038	0.035	0.033	1.931	0.033	0.570	80	407	100	1891	2070	-4.859	63	1828	75	1995	11177	165540	5.214	19.653	0	0	0
1	15	9	""	"STM2636"	4580	16830	120	1020	959	298	31	68	68	77	59	76	93	93	0	10643	10288	2385	23	74	74	78	40	51	100	100	0	0.090	0.087	0.091	0.075	2.076	0.086	0.913	120	493	100	11521	11105	-3.473	952	10569	891	10214	115045	1234591	14.949	255.250	0	0	0
1	16	9	"rplI"	"STM4394"	4760	16830	110	10547	11321	5995	52	74	74	85	64	75	100	100	0	1295	1362	449	32	74	74	79	43	54	100	100	0	8.577	8.732	8.506	8.255	1.458	10.574	0.798	80	440	100	11694	12535	3.101	10473	1221	11247	1288	905666	108989	175.563	29.837	0	0	0
1	17	9	"sitC"	"STM2863"	4940	16840	110	1148	1152	313	27	67	67	74	41	55	100	100	0	7473	7820	1675	21	76	76	83	45	54	100	100	0	0.146	0.140	0.147	0.136	1.420	0.137	0.879	80	446	100	8478	8829	-2.775	1081	7397	1085	7744	92130	625587	26.293	171.933	0	0	0
1	18	9	"bcfD"	"STM0024"	5110	16840	110	244	242	60	24	63	63	68	27	39	98	97	0	7133	7267	1936	26	74	74	86	69	80	100	100	0	0.026	0.025	0.025	0.024	1.476	0.024	0.850	80	466	100	7240	7372	-5.285	181	7059	179	7193	19347	581358	6.444	104.072	0	0	0
1	19	9	""	"PSLT065"	5290	16840	100	96	102	35	34	63	63	64	13	20	76	57	0	1160	1256	541	43	73	73	83	69	83	100	100	0	0.030	0.033	0.028	0.029	2.290	0.028	0.384	80	380	100	1120	1222	-5.042	33	1087	39	1183	8192	100477	2.923	17.000	0	0	0
1	20	9	"trbD"	"PSLT083"	5470	16850	120	85	128	140	109	63	63	64	13	20	66	42	0	621	1670	3057	183	73	73	85	120	141	91	83	0	0.040	0.041	0.048	0.049	3.181	0.036	0.618	120	513	100	570	1662	-4.639	22	548	65	1597	15412	200445	4.923	13.208	0	0	0
1	21	9	"yneG"	"STM1526"	5650	16840	110	301	317	175	55	62	62	62	13	20	96	96	0	1741	1846	989	53	72	72	74	14	18	100	100	0	0.143	0.144	0.147	0.130	1.957	0.139	0.798	80	436	100	1908	2029	-2.804	239	1669	255	1774	25321	147651	19.615	126.571	0	0	0
1	22	9	"dcuS"	"STM4304"	5830	16850	120	719	694	227	32	61	61	62	12	19	97	95	0	10769	10494	3376	32	71	71	73	20	27	100	100	0	0.062	0.061	0.060	0.057	2.421	0.058	0.885	120	470	100	11356	11056	-4.023	658	10698	633	10423	83319	1259257	52.667	521.050	0	0	0
1	23	9	"yjdE"	"STM4294"	6010	16860	120	439	427	92	21	61	61	62	13	20	100	100	0	10384	9785	2534	25	72	72	74	17	22	100	100	0	0.037	0.038	0.038	0.040	1.913	0.036	0.900	120	460	100	10690	10079	-4.770	378	10312	366	9713	51229	1174215	28.077	571.235	0	0	0
1	24	9	""	"STM4307"	6180	16850	110	319	351	133	37	61	61	62	14	22	100	98	0	9450	10196	2628	25	72	72	75	31	41	100	100	0	0.028	0.029	0.028	0.027	1.461	0.029	0.839	80	471	100	9636	10414	-5.184	258	9378	290	10124	28091	815702	20.643	326.484	0	0	0
1	1	10	""	"STM4597"	2090	16970	110	158	162	39	24	60	60	62	14	22	100	100	0	1352	1288	446	34	72	72	78	39	50	100	98	0	0.077	0.084	0.079	0.086	1.677	0.074	0.748	80	490	100	1378	1318	-3.707	98	1280	102	1216	12957	103005	7.143	31.026	0	0	0
1	2	10	""	"STM0257"	2270	16970	110	1455	1424	470	33	64	64	65	14	21	97	96	0	12212	12120	2944	24	79	79	84	35	41	100	100	0	0.115	0.113	0.118	0.092	2.361	0.113	0.889	80	466	100	13524	13401	-3.125	1391	12133	1360	12041	113921	969599	97.071	343.886	0	0	0
1	3	10	""	"STM0275"	2450	16980	110	85	86	20	23	63	63	65	13	20	62	38	0	1348	1631	984	60	78	78	82	20	24	100	100	0	0.017	0.015	0.018	0.016	2.415	0.009	0.199	80	466	100	1292	1576	-5.851	22	1270	23	1553	6874	130450	1.615	77.450	0	0	0
1	4	10	""	"STM0284"	2620	16980	110	69	71	13	18	63	63	65	14	21	26	6	0	1012	1123	580	51	77	77	78	16	20	100	100	0	0.006	0.008	0.011	0.009	3.065	0.006	0.039	80	466	100	941	1054	-7.284	6	935	8	1046	5652	89815	0.429	65.313	0	0	0
1	5	10	""	"STM0292"	2800	16980	100	776	772	198	25	65	65	67	19	28	100	100	0	5214	5275	1318	24	76	76	80	25	31	100	100	0	0.138	0.136	0.139	0.134	1.455	0.129	0.880	80	420	100	5849	5906	-2.853	711	5138	707	5199	61795	421998	37.105	207.800	0	0	0
1	6	10	"safB"	"STM0300"	2980	16980	110	394	408	135	33	67	67	69	21	30	97	97	0	7618	7765	1494	19	79	79	88	59	67	100	100	0	0.043	0.044	0.045	0.039	1.895	0.044	0.816	80	492	100	7866	8027	-4.527	327	7539	341	7686	32604	621238	16.143	130.119	0	0	0
1	7	10	"ycfM"	"STM1207"	3160	16990	110	1722	1850	559	30	67	67	71	24	33	100	100	0	2577	2726	943	34	77	77	82	40	48	100	100	0	0.662	0.673	0.683	0.691	1.393	0.638	0.855	80	473	100	4155	4432	-0.595	1655	2500	1783	2649	147983	218110	74.125	66.100	0	0	0
1	8	10	"ycfS"	"STM1215"	3350	16990	100	830	1018	709	69	68	68	72	25	34	100	100	0	2206	2694	1878	69	78	78	82	33	40	100	100	0	0.358	0.363	0.374	0.359	2.349	0.295	0.569	80	362	100	2890	3566	-1.482	762	2128	950	2616	81443	215532	37.840	79.152	0	0	0
1	9	10	"ycfD"	"STM1229"	3510	16990	120	3192	3070	1152	37	68	68	71	23	32	98	96	0	8248	8146	2677	32	77	77	81	28	34	100	100	0	0.382	0.372	0.369	0.317	2.217	0.366	0.904	120	496	100	11295	11071	-1.387	3124	8171	3002	8069	368438	977565	130.391	288.036	0	0	0
1	10	10	"icdA"	"STM1238"	3700	17000	100	2453	2725	1543	56	67	67	71	25	35	100	100	0	1594	1741	823	47	76	76	79	23	29	100	100	0	1.572	1.596	1.528	1.593	1.640	2.017	0.637	80	404	100	3904	4323	0.652	2386	1518	2658	1665	218008	139261	106.160	72.261	0	0	0
1	11	10	""	"STM1261"	3870	16990	110	159	174	96	55	65	65	66	14	21	93	90	0	1098	1219	814	66	76	76	78	17	21	100	100	0	0.092	0.095	0.084	0.087	1.954	0.078	0.546	80	398	100	1116	1252	-3.443	94	1022	109	1143	13948	97483	7.714	67.118	0	0	0
1	12	10	""	"STM1273"	4040	17000	110	392	398	126	31	67	67	69	16	23	100	100	0	6371	6269	1650	26	76	76	80	24	30	100	100	0	0.052	0.053	0.053	0.052	1.433	0.049	0.820	80	454	100	6620	6524	-4.276	325	6295	331	6193	31814	501512	20.563	257.875	0	0	0
1	13	10	"ydgA"	"STM1466"	4220	17000	110	6995	7053	1292	18	70	70	74	50	67	100	100	0	11228	11425	1917	16	77	77	84	55	65	100	100	0	0.621	0.615	0.624	0.612	1.204	0.609	0.891	80	426	100	18076	18331	-0.687	6925	11151	6983	11348	564225	914001	139.580	206.200	0	0	0
1	14	10	""	"STM1472"	4400	17000	120	660	629	207	32	65	65	70	47	67	95	95	0	16239	15283	4318	28	76	76	82	50	60	100	100	0	0.037	0.037	0.036	0.031	2.960	0.035	0.858	120	480	100	16758	15771	-4.764	595	16163	564	15207	75450	1833975	11.894	304.020	0	0	0
1	15	10	""	"STM1481"	4580	17010	120	925	896	284	31	65	65	67	16	23	99	98	0	9097	8943	2020	22	75	75	77	15	19	100	100	0	0.095	0.094	0.097	0.083	1.937	0.092	0.882	120	444	100	9882	9699	-3.391	860	9022	831	8868	107540	1073156	51.813	591.067	0	0	0
1	16	10	"ynfL"	"STM1487"	4760	17010	120	822	764	248	32	66	66	71	44	61	95	92	0	8428	8055	2212	27	75	75	80	32	40	100	100	0	0.091	0.087	0.090	0.084	1.565	0.086	0.912	120	481	100	9109	8678	-3.466	756	8353	698	7980	91711	966659	15.750	249.219	0	0	0
1	17	10	""	"STM1494"	4940	17020	110	198	209	47	22	64	64	67	24	35	100	100	0	6074	6251	1211	19	76	76	82	44	53	100	100	0	0.022	0.023	0.023	0.023	1.315	0.022	0.805	80	434	100	6132	6320	-5.484	134	5998	145	6175	16757	500057	5.917	140.205	0	0	0
1	18	10	"ynfC"	"STM1501"	5120	17020	110	1075	1061	162	15	64	64	65	14	21	100	100	0	5090	4947	932	18	75	75	80	56	70	100	100	0	0.202	0.205	0.206	0.205	1.186	0.194	0.912	80	432	100	6026	5869	-2.310	1011	5015	997	4872	84842	395743	71.143	86.911	0	0	0
1	19	10	""	"STM2780"	5290	17020	120	996	918	348	37	63	63	63	12	19	95	95	0	7216	6931	2590	37	75	75	76	14	18	100	100	0	0.131	0.125	0.125	0.125	2.031	0.119	0.881	120	470	100	8074	7711	-2.936	933	7141	855	6856	110101	831706	71.250	489.643	0	0	0
1	20	10	""	"STM2788"	5460	17020	110	510	561	302	53	63	63	68	39	57	97	97	0	10391	10877	3019	27	73	73	141	546	387	100	100	0	0.043	0.046	0.045	0.041	1.781	0.043	0.661	80	407	100	10765	11302	-4.529	447	10318	498	10804	44911	870157	12.641	19.663	0	0	0
1	21	10	"ygaU"	"STM2795"	5650	17030	120	237	248	101	40	62	62	66	35	53	91	90	0	2491	2689	1445	53	70	70	120	471	392	94	90	0	0.072	0.071	0.073	0.070	2.375	0.055	0.611	120	548	100	2596	2805	-3.790	175	2421	186	2619	29724	322700	5.200	5.454	0	0	0
1	22	10	"yihD"	"STM3995"	5830	17030	100	306	310	104	33	59	59	60	12	20	100	100	0	1296	1324	397	29	67	67	70	23	32	100	100	0	0.201	0.200	0.195	0.193	1.411	0.186	0.771	80	364	100	1476	1508	-2.315	247	1229	251	1257	24819	105957	20.833	54.522	0	0	0
1	23	10	""	"STM4015"	6000	17030	120	129	137	56	40	61	61	63	17	26	93	84	0	4773	5041	2877	57	69	69	73	24	32	100	100	0	0.014	0.015	0.015	0.015	2.193	0.013	0.623	120	466	100	4772	5048	-6.112	68	4704	76	4972	16381	604893	4.353	207.000	0	0	0
1	24	10	"fdhE"	"STM4034"	6180	17030	110	4779	4769	1202	25	62	62	66	35	53	100	100	0	5683	5733	1536	26	71	71	77	35	45	100	100	0	0.841	0.831	0.830	0.828	1.321	0.777	0.856	80	491	100	10329	10369	-0.251	4717	5612	4707	5662	381505	458669	134.371	161.600	0	0	0
1	1	11	""	"STM2940"	2100	17150	110	438	439	103	23	63	63	64	13	20	100	100	0	8273	8709	1960	22	74	74	79	30	37	100	100	0	0.046	0.044	0.044	0.043	1.299	0.042	0.881	80	496	100	8574	9011	-4.450	375	8199	376	8635	35149	696700	28.846	287.667	0	0	0
1	2	11	"ygcB"	"STM2944"	2260	17150	110	316	309	93	30	66	66	68	15	22	98	96	0	22831	22942	5552	24	79	79	111	274	246	100	100	0	0.011	0.011	0.011	0.010	1.711	0.010	0.824	80	476	100	23002	23106	-6.508	250	22752	243	22863	24727	1835386	16.067	83.325	0	0	0
1	3	11	"relA"	"STM2956"	2450	17160	110	4215	4238	926	21	65	65	67	15	22	100	100	0	6971	6797	1849	27	77	77	109	273	250	100	100	0	0.602	0.621	0.618	0.644	1.401	0.577	0.839	80	478	100	11044	10893	-0.732	4150	6894	4173	6720	339007	543755	278.067	24.498	0	0	0
1	4	11	"yqcD"	"STM2968"	2620	17160	110	724	788	427	54	64	64	66	15	22	100	100	0	3680	3831	1799	46	77	77	80	19	23	100	100	0	0.183	0.193	0.190	0.184	1.965	0.166	0.639	80	466	100	4263	4478	-2.449	660	3603	724	3754	63004	306485	48.133	197.421	0	0	0
1	5	11	"fucP"	"STM2975"	2800	17160	110	116	124	33	26	65	65	67	18	26	92	78	0	7172	7807	2007	25	76	76	79	33	41	100	100	0	0.007	0.008	0.007	0.007	2.012	0.007	0.579	80	480	100	7147	7790	-7.120	51	7096	59	7731	9891	624581	3.167	234.182	0	0	0
1	6	11	"fucU"	"STM2978"	2980	17170	100	236	243	54	22	66	66	69	21	30	100	100	0	3689	3900	1039	26	75	75	83	62	74	100	100	0	0.047	0.046	0.045	0.046	1.372	0.040	0.761	80	398	100	3784	4002	-4.410	170	3614	177	3825	19454	312011	8.286	61.565	0	0	0
1	7	11	"exbB"	"STM3159"	3150	17170	120	4943	4378	1818	41	67	67	69	18	26	99	97	0	6680	5899	2640	44	75	75	83	56	67	97	95	0	0.738	0.740	0.742	0.765	3.617	0.716	0.892	120	501	100	11481	10135	-0.438	4876	6605	4311	5824	525380	707832	239.389	103.857	0	0	0
1	8	11	"ygiR"	"STM3168"	3340	17170	120	2479	2816	1935	68	67	67	69	20	28	100	99	0	5151	5788	3948	68	74	74	76	17	22	98	98	0	0.475	0.481	0.499	0.488	3.519	0.432	0.703	120	497	100	7489	8463	-1.074	2412	5077	2749	5714	337906	694592	137.350	336.000	0	0	0
1	9	11	"ygiW"	"STM3176"	3510	17170	110	737	884	699	79	67	67	69	16	23	100	98	0	2181	2727	2320	85	73	73	75	15	20	100	100	0	0.318	0.308	0.303	0.309	1.820	0.265	0.644	80	426	100	2778	3471	-1.654	670	2108	817	2654	70736	218179	50.938	176.800	0	0	0
1	10	11	"STMF1.41"	"Not LT2a92"	3690	17170	110	638	657	366	55	66	66	69	18	26	100	98	0	149	161	65	40	72	72	75	14	18	95	88	0	7.429	6.640	6.526	6.549	2.303	9.367	0.495	80	448	100	649	680	2.893	572	77	591	89	52577	12871	32.667	6.143	0	0	0
1	11	11	""	"STM2668"	3870	17180	120	1188	1103	409	37	65	65	66	15	22	96	95	0	9098	8604	3490	40	74	74	76	18	23	100	100	0	0.124	0.122	0.121	0.118	3.009	0.111	0.842	120	507	100	10147	9568	-3.006	1123	9024	1038	8530	132304	1032423	69.133	473.778	0	0	0
1	12	11	""	"STM2682"	4040	17170	110	175	186	86	46	66	66	67	13	19	92	86	0	598	696	422	60	74	74	77	20	25	100	95	0	0.208	0.193	0.253	0.194	2.756	0.120	0.415	80	444	100	633	742	-2.265	109	524	120	622	14885	55693	9.154	30.950	0	0	0
1	13	11	""	"STM0497"	4230	17180	100	219	216	58	26	67	67	70	46	65	93	86	0	6119	6215	1566	25	74	74	77	32	41	100	100	0	0.025	0.024	0.024	0.023	1.517	0.024	0.809	80	430	100	6197	6290	-5.314	152	6045	149	6141	17311	497217	3.174	191.813	0	0	0
1	14	11	"tesA"	"STM0506"	4400	17180	110	1508	1531	638	41	66	66	71	45	63	98	95	0	5592	5901	2557	43	73	73	75	16	21	100	100	0	0.261	0.251	0.283	0.227	2.158	0.224	0.743	80	440	100	6961	7293	-1.936	1442	5519	1465	5828	122448	472107	32.444	364.125	0	0	0
1	15	11	"allR"	"STM0516"	4580	17180	110	1664	1650	530	32	68	68	74	49	66	98	96	0	8284	8319	1396	16	75	75	77	17	22	100	100	0	0.194	0.192	0.206	0.168	2.116	0.189	0.804	80	458	100	9805	9826	-2.363	1596	8209	1582	8244	131967	665481	32.163	484.824	0	0	0
1	16	11	"allP"	"STM0522"	4760	17180	110	110	113	30	26	68	68	97	334	344	0	0	0	8183	8967	2451	27	76	76	139	503	361	100	100	0	0.005	0.005	0.005	0.005	1.759	0.005	0.481	80	413	100	8149	8936	-7.593	42	8107	45	8891	9030	717354	0.048	17.551	0	0	0
1	17	11	"glxK"	"STM0525"	4930	17180	100	300	309	120	38	68	68	395	1863	471	0	0	0	10355	11125	4094	36	78	78	528	1784	337	96	95	0	0.023	0.022	0.022	0.020	1.920	0.090	0.074	80	325	100	10509	11288	-5.469	232	10277	241	11047	24725	889966	-0.046	5.940	0	0	0
1	18	11	"ylbF"	"STM0531"	5120	17190	110	186	199	79	39	66	66	424	1941	457	0	0	0	6959	7458	1832	24	76	76	459	1637	356	100	100	0	0.017	0.018	0.016	0.016	1.725	0.018	0.727	80	476	100	7003	7515	-5.842	120	6883	133	7382	15931	596612	-0.116	4.276	0	0	0
1	19	11	"yhgN"	"STM3540"	5300	17190	110	205	228	132	57	61	61	63	13	20	97	93	0	2140	2444	1504	61	70	70	73	22	30	100	100	0	0.070	0.070	0.068	0.063	1.914	0.056	0.515	80	419	100	2214	2541	-3.845	144	2070	167	2374	18204	195524	12.692	107.773	0	0	0
1	20	11	""	"STM2186"	5460	17200	110	251	251	55	21	62	62	70	42	60	98	95	0	9587	10014	2302	22	70	70	184	803	436	100	100	0	0.020	0.019	0.019	0.018	1.512	0.018	0.829	80	476	100	9706	10133	-5.654	189	9517	189	9944	20082	801099	4.310	12.242	0	0	0
1	21	11	"folE"	"STM2193"	5660	17210	110	1553	1462	334	22	62	62	67	23	34	100	100	0	2733	2578	647	25	67	67	145	668	460	97	93	0	0.559	0.558	0.566	0.564	1.464	0.540	0.899	80	442	100	4157	3911	-0.838	1491	2666	1400	2511	116931	206227	60.652	3.642	0	0	0
1	22	11	"yeiH"	"STM2202"	5820	17210	100	906	846	242	28	62	62	65	20	30	100	100	0	5868	5508	1499	27	67	67	73	46	63	100	100	0	0.145	0.144	0.147	0.142	1.314	0.140	0.911	80	412	100	6645	6225	-2.781	844	5801	784	5441	67704	440658	39.050	118.152	0	0	0
1	23	11	""	"STM2225"	6020	17210	110	1481	1516	602	39	62	62	65	23	35	100	100	0	3344	3216	1003	31	69	69	78	60	76	100	100	0	0.433	0.462	0.447	0.450	1.571	0.446	0.823	80	453	100	4694	4601	-1.207	1419	3275	1454	3147	121290	257318	63.087	52.300	0	0	0
1	24	11	""	"STM2235"	6190	17200	110	327	328	111	33	61	61	67	49	73	93	92	0	8442	8818	2379	26	69	69	75	42	56	100	100	0	0.032	0.031	0.032	0.027	1.980	0.029	0.826	80	520	100	8639	9016	-4.976	266	8373	267	8749	26271	705462	5.327	208.167	0	0	0
1	1	12	"phoP"	"STM1231"	2090	17330	110	3810	3679	1375	37	73	73	83	38	45	100	98	0	1717	1711	444	25	75	75	77	18	23	100	100	0	2.276	2.204	2.378	1.892	2.388	2.558	0.775	80	524	100	5379	5242	1.186	3737	1642	3606	1636	294321	136904	94.632	90.778	0	0	0
1	2	12	"phoP"	"STM1231"	2270	17340	110	6712	6979	1220	17	68	68	75	32	42	100	100	0	3011	3032	786	25	73	73	86	174	202	100	100	0	2.261	2.336	2.308	2.423	1.409	2.367	0.851	80	465	100	9582	9870	1.177	6644	2938	6911	2959	558336	242543	215.750	16.931	0	0	0
1	3	12	"phoP"	"STM1231"	2440	17340	110	6634	6648	1052	15	64	64	67	24	35	100	100	0	3131	3065	638	20	70	70	73	21	28	100	100	0	2.146	2.198	2.194	2.247	1.360	2.238	0.887	80	452	100	9631	9579	1.102	6570	3061	6584	2995	531839	245235	274.208	142.476	0	0	0
1	4	12	"phoQ"	"STM1230"	2620	17340	100	3992	4044	1179	29	64	64	68	26	38	100	100	0	4360	4325	1433	33	71	71	73	22	30	100	100	0	0.916	0.936	0.921	0.979	1.748	0.900	0.835	80	408	100	8217	8234	-0.127	3928	4289	3980	4254	323559	345978	152.923	193.273	0	0	0
1	5	12	"phoQ"	"STM1230"	2790	17340	110	9130	8987	1936	21	67	67	118	456	386	98	97	0	9756	9824	1773	18	73	73	134	517	385	100	100	0	0.936	0.915	0.947	0.878	1.691	0.913	0.876	80	478	100	18746	18671	-0.095	9063	9683	8920	9751	718929	785907	19.450	18.743	0	0	0
1	6	12	"hupA"	"STM4170"	2980	17340	110	2227	2975	2465	82	68	68	118	455	385	97	88	0	1157	1353	834	61	73	73	135	517	382	87	52	0	1.992	2.271	2.116	2.073	2.021	3.476	0.504	80	478	100	3243	4187	0.994	2159	1084	2907	1280	238019	108221	6.279	2.356	0	0	0
1	7	12	"sopB"	"STM1091"	3160	17350	110	745	737	145	19	65	65	67	14	20	100	100	0	13387	13157	2471	18	71	71	73	19	26	100	100	0	0.051	0.051	0.052	0.051	1.370	0.049	0.883	80	448	100	13996	13758	-4.291	680	13316	672	13086	58960	1052531	47.857	688.632	0	0	0
1	8	12	"pipC"	"STM0375"	3340	17350	110	145	151	40	26	66	66	68	17	25	98	93	0	1566	1616	435	26	73	73	78	21	26	100	100	0	0.053	0.055	0.054	0.051	1.613	0.052	0.673	80	433	100	1572	1628	-4.240	79	1493	85	1543	12074	129267	4.882	73.238	0	0	0
1	9	12	"pipC"	"STM0375"	3510	17350	110	147	149	31	20	68	68	72	22	30	95	92	0	1637	1746	543	31	75	75	80	24	30	100	100	0	0.051	0.048	0.052	0.048	1.624	0.043	0.622	80	466	100	1641	1752	-4.305	79	1562	81	1671	11932	139682	3.500	69.417	0	0	0
1	10	12	"pipC"	"STM0375"	3690	17350	110	133	134	39	29	68	68	70	18	25	91	83	0	1325	1415	528	37	73	73	79	26	32	100	100	0	0.052	0.049	0.048	0.045	2.139	0.048	0.637	80	480	100	1317	1408	-4.268	65	1252	66	1342	10758	113174	3.556	51.385	0	0	0
1	11	12	"ssrB"	"STM1391"	3870	17350	110	153	155	54	34	69	69	72	34	47	82	63	0	2507	2724	1034	37	74	74	79	34	43	100	100	0	0.035	0.032	0.033	0.030	1.785	0.030	0.611	80	432	100	2517	2736	-4.856	84	2433	86	2650	12426	217918	2.441	77.794	0	0	0
1	12	12	"ssrB"	"STM1391"	4040	17350	110	173	170	42	24	71	71	77	37	48	92	85	0	3128	3206	823	25	75	75	79	38	48	100	100	0	0.033	0.032	0.033	0.028	2.103	0.028	0.616	80	466	100	3155	3230	-4.904	102	3053	99	3131	13603	256517	2.514	82.289	0	0	0
1	13	12	"lrp"	"STM0959"	4220	17360	110	2117	1994	426	21	71	71	77	27	35	100	100	0	1489	1451	214	14	75	75	79	32	40	100	100	0	1.447	1.398	1.456	1.364	1.347	1.471	0.867	80	461	100	3460	3299	0.533	2046	1414	1923	1376	159494	116045	71.000	42.875	0	0	0
1	14	12	"lrp"	"STM0959"	4400	17370	120	4711	4406	1783	40	69	69	74	42	56	99	97	0	3396	3167	1226	38	71	71	73	17	23	97	97	0	1.396	1.401	1.407	1.474	3.624	1.454	0.839	120	507	100	7967	7433	0.481	4642	3325	4337	3096	528700	380067	103.143	182.000	0	0	0
1	15	12	"gyrA"	"STM2272"	4570	17370	110	8084	7712	1725	22	70	70	75	34	45	100	100	0	5174	4954	1185	23	70	70	72	14	19	100	100	0	1.570	1.565	1.580	1.582	1.349	1.576	0.910	80	431	100	13118	12526	0.651	8014	5104	7642	4884	616981	396289	224.618	348.714	0	0	0
1	16	12	"gyrA"	"STM2272"	4740	17360	100	4648	4323	1952	45	74	74	767	2269	295	81	50	0	3214	2913	1291	44	74	74	436	1270	291	82	77	0	1.457	1.497	1.469	1.446	2.477	1.655	0.848	80	387	100	7714	7088	0.543	4574	3140	4249	2839	345837	233077	1.567	1.950	0	0	0
1	17	12	"gyrA"	"STM2272"	4930	17340	170	8010	8505	2157	25	74	74	1740	3651	209	100	63	0	4749	4988	1222	24	78	78	1127	2329	206	100	50	0	1.699	1.717	1.712	1.714	1.094	1.620	0.822	208	797	100	12607	13341	0.765	7936	4671	8431	4910	1769039	1037406	1.853	1.658	0	0	0
1	18	12	"csrA"	"STM2826"	5110	17380	100	531	507	142	28	77	77	1887	4031	213	0	0	0	233	232	63	27	81	81	1222	2526	206	0	0	0	2.987	2.848	2.881	2.932	1.443	1.532	0.919	80	324	100	606	581	1.579	454	152	430	151	40526	18521	-0.342	-0.392	0	0	0
1	19	12	"crp"	"STM3466"	5260	17380	130	1287	1272	321	25	65	65	74	39	52	100	99	0	2911	2922	435	14	71	71	87	72	82	100	100	0	0.430	0.423	0.434	0.402	1.445	0.428	0.889	120	573	100	4062	4058	-1.217	1222	2840	1207	2851	152652	350668	30.718	39.375	0	0	0
1	20	12	"yhhP"	"STM3578"	5480	17380	110	167	245	244	99	61	61	67	34	50	86	67	0	629	935	999	106	69	69	101	337	333	71	37	0	0.189	0.212	0.203	0.188	2.744	0.189	0.619	80	485	100	666	1050	-2.401	106	560	184	866	19575	74821	5.235	2.475	0	0	0
1	21	12	"yhhP"	"STM3578"	5650	17380	110	284	276	87	31	61	61	63	14	22	93	93	0	1288	1278	276	21	65	65	67	13	19	100	100	0	0.182	0.177	0.179	0.153	2.034	0.175	0.801	80	439	100	1446	1428	-2.455	223	1223	215	1213	22047	102232	15.214	93.154	0	0	0
1	22	12	"topA"	"STM1714"	5820	17380	110	815	912	515	56	62	62	65	16	24	100	100	0	809	918	388	42	64	64	66	12	18	100	100	0	1.011	0.995	1.022	0.935	1.583	1.096	0.765	80	433	100	1498	1704	0.015	753	745	850	854	72959	73435	52.938	71.000	0	0	0
1	23	12	"topA"	"STM1714"	6000	17390	130	10247	10293	1705	16	61	61	66	40	60	100	100	0	8998	8603	2375	27	65	65	67	17	25	99	99	0	1.140	1.198	1.170	1.322	2.019	1.147	0.857	120	578	100	19119	18770	0.189	10186	8933	10232	8538	1235184	1032404	255.675	502.118	0	0	0
1	24	12	"topA"	"STM1714"	6190	17400	110	555	779	680	87	62	62	67	41	61	100	98	0	505	707	572	80	64	64	66	20	30	100	100	0	1.118	1.115	1.106	1.090	2.274	1.150	0.500	80	515	100	934	1360	0.161	493	441	717	643	62354	56583	17.366	32.050	0	0	0
1	1	13	"ctrl-buffer"	"ctrl-buffer"	2080	17510	100	64	66	17	25	67	67	78	38	48	1	1	0	77	77	14	18	72	72	76	24	31	3	2	0	-0.600	-0.200	1.174	1.185	4.234	4.927	0.043	80	446	100	2	4	Error	-3	5	-1	5	5274	6123	-0.316	0.042	-50	0	0
1	2	13	"ctrl-buffer"	"ctrl-buffer"	2260	17510	100	65	65	13	20	63	63	69	28	40	3	0	0	77	81	20	24	69	69	72	20	27	26	5	0	0.250	0.167	1.177	1.091	4.250	22.866	0.002	80	420	100	10	14	-2.000	2	8	2	12	5193	6477	-0.143	0.450	-50	0	0
1	3	13	"ctrl-buffer"	"ctrl-buffer"	2440	17510	100	59	60	13	21	60	60	62	23	37	6	1	0	71	73	16	21	67	67	69	17	24	18	5	0	-0.250	0.000	0.785	0.897	3.968	0.138	0.000	80	408	100	3	6	Error	-1	4	0	6	4819	5837	-0.087	0.235	-50	0	0
1	4	13	"ctrl-buffer"	"ctrl-buffer"	2610	17510	100	62	61	12	19	61	61	61	13	21	12	1	0	77	83	27	32	66	66	69	32	46	13	5	0	0.091	0.000	0.477	0.493	4.282	12.640	0.007	80	419	100	12	17	-3.459	1	11	0	17	4882	6600	0.000	0.438	-50	0	0
1	5	13	"ctrl-buffer"	"ctrl-buffer"	2790	17520	100	63	63	14	22	62	62	99	446	450	0	0	0	75	79	18	22	69	69	87	243	279	0	0	0	0.167	0.100	0.697	0.851	4.853	0.484	0.125	80	432	100	7	11	-2.585	1	6	1	10	5047	6327	-0.081	-0.033	-50	0	0
1	6	13	"ctrl-buffer"	"ctrl-buffer"	2970	17520	100	64	64	15	23	65	65	67	17	25	11	1	0	83	84	22	26	71	71	73	20	27	32	6	0	-0.083	-0.077	1.028	0.906	4.451	0.493	0.033	80	432	100	11	12	Error	-1	12	-1	13	5131	6703	-0.176	0.550	-50	0	0
1	7	13	"ctrl-buffer"	"ctrl-buffer"	3150	17520	100	63	66	18	27	64	64	65	15	23	15	5	0	72	76	15	19	67	67	69	16	23	22	6	0	-0.200	0.222	1.333	1.179	4.160	3.718	0.009	80	420	100	4	11	Error	-1	5	2	9	5255	6082	0.067	0.438	-50	0	0
1	8	13	"ctrl-buffer"	"ctrl-buffer"	3330	17520	100	62	66	21	31	66	66	68	18	26	11	6	0	73	76	18	23	68	68	72	17	23	18	6	0	-0.800	0.000	1.110	1.117	3.525	0.591	0.009	80	408	100	1	8	Error	-4	5	0	8	5284	6090	-0.111	0.235	-50	0	0
1	9	13	"ctrl-buffer"	"ctrl-buffer"	3500	17530	100	67	68	16	23	66	66	70	21	30	7	3	0	78	81	15	18	72	72	76	22	28	17	2	0	0.167	0.222	1.000	0.802	4.841	5.723	0.019	80	408	100	7	11	-2.585	1	6	2	9	5427	6454	-0.095	0.227	-50	0	0
1	10	13	"ctrl-buffer"	"ctrl-buffer"	3680	17530	100	67	67	15	22	66	66	69	19	27	11	1	0	75	82	38	46	70	70	74	20	27	18	6	0	0.200	0.083	0.824	0.718	3.472	0.298	0.018	80	432	100	6	13	-2.322	1	5	1	12	5341	6568	-0.105	0.400	-50	0	0
1	11	13	"ctrl-buffer"	"ctrl-buffer"	3860	17530	100	66	69	21	30	66	66	70	34	48	5	2	0	76	85	38	44	71	71	75	32	42	8	3	0	0.000	0.214	0.798	0.870	4.210	0.326	0.061	80	432	100	5	17	Error	0	5	3	14	5521	6788	-0.029	0.313	-50	0	0
1	12	13	"ctrl-buffer"	"ctrl-buffer"	4040	17530	100	67	67	17	25	67	67	75	42	56	1	0	0	79	84	27	32	70	70	75	40	53	7	5	0	0.000	0.000	0.842	0.870	4.390	0.341	0.007	80	420	100	9	14	Error	0	9	0	14	5341	6710	-0.190	0.225	-50	0	0
1	13	13	"ctrl-buffer"	"ctrl-buffer"	4210	17540	100	63	62	13	20	67	67	74	33	44	1	0	0	71	73	14	19	69	69	72	15	20	20	1	0	-2.000	-1.250	1.188	1.233	3.330	16.367	0.008	80	408	100	-2	-1	Error	-4	2	-5	4	4982	5875	-0.364	0.067	-50	0	0
1	14	13	"ctrl-buffer"	"ctrl-buffer"	4390	17540	100	62	62	14	22	65	65	67	15	22	6	1	0	76	79	17	21	66	66	68	12	17	40	21	0	-0.300	-0.231	0.500	0.703	5.448	34.404	0.000	80	389	100	7	10	Error	-3	10	-3	13	4939	6305	-0.333	0.917	-50	0	0
1	15	13	"ctrl-buffer"	"ctrl-buffer"	4570	17540	100	63	67	19	28	63	63	66	24	36	11	3	0	76	80	24	30	69	69	69	12	17	33	16	0	0.000	0.364	1.138	0.950	4.970	0.792	0.019	80	420	100	7	15	Error	0	7	4	11	5394	6431	0.042	0.917	-50	0	0
1	16	13	"ctrl-buffer"	"ctrl-buffer"	4750	17540	100	66	67	13	19	64	64	232	1041	448	0	0	0	81	82	16	19	69	69	127	477	375	0	0	0	0.167	0.231	0.618	0.499	3.075	0.328	0.007	80	432	100	14	16	-2.585	2	12	3	13	5378	6543	-0.159	-0.094	-50	0	0
1	17	13	"ctrl-buffer"	"ctrl-buffer"	4930	17550	100	63	66	19	28	68	68	1772	3559	200	0	0	0	80	78	11	14	73	73	988	2072	209	0	0	0	-0.714	-0.400	1.455	1.266	2.359	1.882	0.889	80	396	100	2	3	Error	-5	7	-2	5	5317	6220	-0.479	-0.439	-50	0	0
1	18	13	"ctrl-buffer"	"ctrl-buffer"	5100	17550	100	63	62	14	22	66	66	462	1843	398	0	0	0	72	73	15	20	71	71	254	959	377	0	0	0	-3.000	-2.000	1.444	1.172	3.247	1.671	0.007	80	408	100	-2	-2	Error	-3	1	-4	2	4925	5866	-0.217	-0.189	-50	0	0
1	19	13	"ctrl-buffer"	"ctrl-buffer"	5280	17550	100	63	62	13	20	63	63	70	35	50	0	0	0	71	73	15	20	70	70	81	53	65	2	0	0	0.000	-0.333	1.000	0.989	3.708	2.813	0.001	80	421	100	1	2	Error	0	1	-1	3	4987	5878	-0.229	-0.151	-50	0	0
1	20	13	"ctrl-buffer"	"ctrl-buffer"	5460	17550	100	58	62	14	22	60	60	61	13	21	22	2	0	72	74	15	20	68	68	71	25	35	7	1	0	-0.500	0.333	1.333	1.326	2.775	0.043	0.005	80	421	100	2	8	Error	-2	4	2	6	4929	5900	0.077	0.120	-50	0	0
1	21	13	"ctrl-buffer"	"ctrl-buffer"	5640	17560	100	60	60	12	20	57	57	58	12	20	18	3	0	70	72	16	22	63	63	64	12	18	32	13	0	0.429	0.333	0.500	0.649	3.605	0.095	0.007	80	420	100	10	12	-1.222	3	7	3	9	4812	5730	0.167	0.667	-50	0	0
1	22	13	"ctrl-buffer"	"ctrl-buffer"	5810	17560	100	60	60	13	21	57	57	58	12	20	18	7	0	74	75	12	16	61	61	61	10	16	58	27	0	0.231	0.214	0.600	0.643	3.939	1.062	0.004	80	420	100	16	17	-2.115	3	13	3	14	4826	5973	0.167	1.400	-50	0	0
1	23	13	"ctrl-buffer"	"ctrl-buffer"	5990	17560	100	60	62	16	25	56	56	57	11	19	23	12	0	70	71	14	19	60	60	61	9	14	50	27	0	0.400	0.545	0.667	0.848	3.825	1.000	0.010	80	401	100	14	17	-1.322	4	10	6	11	4975	5719	0.455	1.111	-50	0	0
1	24	13	"ctrl-buffer"	"ctrl-buffer"	6170	17560	100	58	58	13	22	57	57	58	11	18	16	7	0	68	71	15	21	60	60	60	10	16	40	26	0	0.125	0.091	0.875	0.784	4.906	0.344	0.006	80	440	100	9	12	-3.000	1	8	1	11	4678	5711	0.000	1.100	-50	0	0
1	1	14	"ydhI"	"STM1443"	2080	17690	120	347	345	190	55	64	64	67	17	25	95	91	0	963	1081	855	79	75	75	79	24	30	97	96	0	0.319	0.279	0.291	0.308	2.790	0.203	0.620	120	672	100	1171	1287	-1.650	283	888	281	1006	41385	129725	16.353	41.750	0	0	0
1	2	14	"STMB2B.139A"	"Not LT2a93"	2260	17690	110	131	135	55	40	62	62	64	17	26	86	70	0	303	335	151	45	72	72	77	25	32	100	97	0	0.299	0.278	0.327	0.230	2.707	0.250	0.512	80	490	100	300	336	-1.743	69	231	73	263	10831	26829	4.176	10.320	0	0	0
1	3	14	""	"STM3806"	2430	17690	110	203	238	149	62	63	63	65	16	24	100	95	0	2096	2067	1065	51	70	70	82	93	113	100	100	0	0.069	0.088	0.083	0.078	1.952	0.079	0.567	80	532	100	2166	2172	-3.855	140	2026	175	1997	19013	165347	10.813	21.344	0	0	0
1	4	14	"pgtE"	"STM2395"	2630	17700	110	372	393	149	37	61	61	63	15	23	100	98	0	7420	8117	3302	40	69	69	80	93	116	100	100	0	0.042	0.041	0.044	0.039	1.614	0.038	0.807	80	544	100	7662	8380	-4.563	311	7351	332	8048	31455	649365	22.000	86.419	0	0	0
1	5	14	""	"STM3911"	2800	17700	110	93	100	37	37	61	61	63	16	25	70	47	0	600	694	347	50	70	70	73	25	34	100	100	0	0.060	0.063	0.061	0.050	2.427	0.055	0.360	80	510	100	562	663	-4.050	32	530	39	624	7983	55521	2.313	24.840	0	0	0
1	6	14	"ygiY"	"STM3178"	2980	17700	110	635	657	205	31	62	62	64	15	23	100	100	0	8449	8681	2199	25	69	69	72	18	25	100	100	0	0.068	0.069	0.068	0.066	1.397	0.067	0.893	80	510	100	8953	9207	-3.870	573	8380	595	8612	52562	694517	39.533	478.278	0	0	0
1	7	14	""	"STM2880"	3150	17700	110	363	439	328	74	62	62	63	14	22	98	98	0	1335	1508	934	61	68	68	69	14	20	100	100	0	0.238	0.262	0.249	0.235	2.089	0.251	0.663	80	510	100	1568	1817	-2.074	301	1267	377	1440	35097	120612	26.857	102.786	0	0	0
1	8	14	"ssaU"	"STM1422"	3330	17700	110	83	205	260	126	62	62	63	14	22	61	46	0	627	3661	6441	175	69	69	73	49	67	96	85	0	0.038	0.040	0.045	0.051	3.782	0.036	0.786	80	524	100	579	3735	-4.732	21	558	143	3592	16372	292862	10.143	73.224	0	0	0
1	9	14	"nrdE"	"STM2807"	3510	17700	110	1001	1446	1217	84	62	62	64	15	23	98	98	0	5226	8618	7024	81	69	69	73	51	69	100	100	0	0.182	0.162	0.148	0.147	1.988	0.156	0.865	80	511	100	6096	9933	-2.457	939	5157	1384	8549	115685	689436	92.133	167.549	0	0	0
1	10	14	"cadA"	"STM2559"	3690	17710	100	157	198	113	57	63	63	65	16	24	97	88	0	4027	4817	3881	80	69	69	71	16	22	100	100	0	0.024	0.028	0.027	0.028	1.952	0.025	0.715	80	452	100	4052	4883	-5.396	94	3958	135	4748	15802	385397	8.313	296.625	0	0	0
1	11	14	"thiL"	"STM0419"	3860	17710	110	1475	2753	2879	104	63	63	67	19	28	100	100	0	2485	5040	5347	106	70	70	77	45	58	100	100	0	0.585	0.541	0.506	0.538	2.219	0.512	0.822	80	532	100	3827	7660	-0.774	1412	2415	2690	4970	220217	403215	141.368	110.289	0	0	0
1	12	14	"hin"	"STM2772"	4060	17710	110	123	190	163	85	65	65	69	27	39	78	51	0	1650	2540	2796	110	70	70	78	47	60	100	97	0	0.037	0.051	0.051	0.046	2.700	0.049	0.742	80	519	100	1638	2595	-4.768	58	1580	125	2470	15205	203221	4.481	52.383	0	0	0
1	13	14	""	"STM3166"	4220	17710	110	223	212	60	28	63	63	66	22	33	93	92	0	8329	7941	2240	28	69	69	69	12	17	100	100	0	0.019	0.019	0.020	0.017	1.606	0.019	0.863	80	469	100	8420	8021	-5.690	160	8260	149	7872	16937	635288	6.636	656.000	0	0	0
1	14	14	"yjjY"	"STM4599"	4390	17710	110	405	503	494	98	64	64	67	23	34	95	91	0	421	536	439	81	69	69	74	54	72	97	87	0	0.969	0.940	0.993	0.790	3.067	1.008	0.278	80	483	100	693	906	-0.046	341	352	439	467	40269	42905	18.957	8.556	0	0	0
1	15	14	"ybaN"	"STM0482"	4560	17720	110	537	588	290	49	64	64	68	27	39	98	97	0	2894	3180	1687	53	73	73	94	70	74	100	100	0	0.168	0.169	0.170	0.164	1.692	0.155	0.794	80	523	100	3294	3631	-2.576	473	2821	524	3107	47046	254401	19.259	44.086	0	0	0
1	16	14	""	"STM0571"	4750	17720	110	578	564	174	30	64	64	67	28	41	98	98	0	16894	16975	3462	20	74	74	99	75	75	100	100	0	0.031	0.030	0.030	0.026	1.852	0.030	0.901	80	517	100	17334	17401	-5.032	514	16820	500	16901	45087	1357980	17.750	225.013	0	0	0
1	17	14	"yaiU"	"STM0373"	4930	17730	120	1127	1073	444	41	62	62	63	21	33	95	93	0	12714	11709	4872	41	70	70	75	35	46	99	99	0	0.084	0.087	0.086	0.081	2.673	0.082	0.881	120	599	100	13709	12650	-3.570	1065	12644	1011	11639	128752	1405102	48.095	332.400	0	0	0
1	18	14	""	"STM3653"	5110	17730	110	254	312	422	135	62	62	62	14	22	100	100	0	3428	3825	1500	39	68	68	69	13	18	100	100	0	0.057	0.067	0.053	0.056	1.586	0.066	0.240	80	504	100	3552	4007	-4.129	192	3360	250	3757	24982	305981	17.857	288.923	0	0	0
1	19	14	""	"STM2195"	5280	17740	80	125	306	318	103	60	60	62	17	27	75	61	0	610	1949	2329	119	66	66	68	13	19	98	98	0	0.119	0.131	0.123	0.129	2.923	0.122	0.805	52	321	100	609	2129	-3.065	65	544	246	1883	15918	101325	14.353	144.692	0	0	0
1	20	14	"EMPTY"	"EMPTY"	5460	17730	100	60	59	12	20	59	59	60	13	21	13	2	0	61	61	9	14	65	65	67	24	35	0	0	0	-0.250	0.000	1.250	1.130	3.391	0.017	0.001	80	462	100	-3	-4	Error	1	-4	0	-4	4759	4903	-0.077	-0.250	-75	0	0
1	21	14	"EMPTY"	"EMPTY"	5630	17740	100	58	59	12	20	56	56	58	13	22	15	2	0	62	64	11	17	61	61	62	11	17	18	5	0	2.000	1.000	1.000	1.086	4.041	10.601	0.002	80	452	100	3	6	1.000	2	1	3	3	4711	5147	0.077	0.182	-75	0	0
1	22	14	"EMPTY"	"EMPTY"	5810	17740	100	57	58	9	15	56	56	58	12	20	13	1	0	61	62	11	17	61	61	61	10	16	20	2	0	100000.000	2.000	1.143	1.224	2.980	2.216	0.003	80	464	100	1	3	16.610	1	0	2	1	4613	4986	0.000	0.100	-75	0	0
1	23	14	"EMPTY"	"EMPTY"	5990	17740	100	55	56	11	19	55	55	56	12	21	15	3	0	61	61	10	16	60	60	60	9	15	18	6	0	0.000	1.000	0.785	0.755	3.688	0.159	0.004	80	464	100	1	2	Error	0	1	1	1	4476	4854	0.000	0.111	-75	0	0
1	24	14	"EMPTY"	"EMPTY"	6170	17740	100	57	58	10	17	58	58	58	13	22	11	0	0	61	62	9	14	60	60	61	9	14	20	3	0	-1.000	0.000	1.000	1.231	3.407	7.662	0.009	80	496	100	0	2	Error	-1	1	0	2	4661	4934	0.000	0.111	-75	0	0
2	1	1	""	"STM0721"	6560	15370	120	93	102	36	35	63	63	78	190	243	0	0	0	2214	2998	2491	83	68	68	88	224	254	98	94	0	0.014	0.013	0.014	0.015	3.013	0.010	0.493	120	666	100	2176	2969	-6.161	30	2146	39	2930	12228	359740	0.126	12.991	0	0	0
2	2	1	"dnaC"	"STM4543"	6740	15370	120	528	909	1091	120	63	63	65	13	20	98	97	0	1435	2762	3412	123	67	67	68	11	16	99	99	0	0.340	0.314	0.329	0.332	4.168	0.269	0.675	120	569	100	1833	3541	-1.557	465	1368	846	2695	109114	331481	64.923	244.909	0	0	0
2	3	1	"gph"	"STM3482"	6920	15380	120	1123	1294	951	73	63	63	65	20	30	98	98	0	2517	2424	1772	73	67	67	68	11	16	99	98	0	0.433	0.522	0.548	0.582	2.956	0.459	0.630	120	524	100	3510	3588	-1.209	1060	2450	1231	2357	155235	290919	61.450	214.182	0	0	0
2	4	1	""	"STM3547"	7100	15370	120	136	138	47	34	64	64	66	20	30	91	83	0	5185	5236	1653	31	67	67	68	12	17	100	100	0	0.014	0.014	0.014	0.013	1.717	0.013	0.532	120	548	100	5190	5243	-6.151	72	5118	74	5169	16516	628319	3.600	430.667	0	0	0
2	5	1	""	"STM3259"	7280	15380	120	106	123	69	56	65	65	67	16	23	80	60	0	860	1229	1244	101	67	67	70	15	21	100	99	0	0.052	0.050	0.049	0.054	3.730	0.033	0.357	120	556	100	834	1220	-4.274	41	793	58	1162	14763	147479	3.500	77.267	0	0	0
2	6	1	"yqjC"	"STM3228"	7460	15380	120	506	874	1158	132	65	65	68	16	23	95	90	0	602	976	1275	130	69	69	74	22	29	92	90	0	0.827	0.892	0.903	0.876	3.859	0.849	0.382	120	546	100	974	1716	-0.273	441	533	809	907	104930	117109	50.375	41.000	0	0	0
2	7	1	""	"STM2545"	7630	15390	120	3647	3788	1517	40	66	66	68	14	20	100	100	0	3989	4329	2026	46	72	72	78	26	33	98	97	0	0.914	0.874	0.870	1.029	2.249	0.830	0.840	120	508	100	7498	7979	-0.129	3581	3917	3722	4257	454544	519433	265.714	163.500	0	0	0
2	8	1	"gltL"	"STM0662"	7810	15390	120	423	459	293	63	67	67	68	13	19	97	97	0	4553	4856	2259	46	71	71	75	22	29	100	100	0	0.079	0.082	0.080	0.073	2.255	0.072	0.568	120	524	100	4838	5177	-3.654	356	4482	392	4785	55077	582710	30.077	217.318	0	0	0
2	9	1	"asnB"	"STM0680"	7990	15390	120	3170	3109	943	30	67	67	69	14	20	98	98	0	12747	13018	3166	24	69	69	72	19	26	100	100	0	0.245	0.235	0.242	0.212	1.899	0.228	0.886	120	529	100	15781	15991	-2.031	3103	12678	3042	12949	373020	1562168	217.143	681.368	0	0	0
2	10	1	"nagE"	"STM0685"	8170	15390	120	465	591	538	91	68	68	69	15	21	98	95	0	2215	2869	1933	67	70	70	75	28	37	100	99	0	0.185	0.187	0.160	0.156	2.309	0.156	0.436	120	529	100	2542	3322	-2.434	397	2145	523	2799	70910	344323	34.800	99.786	0	0	0
2	11	1	"barA"	"STM2958"	8340	15400	120	1059	1039	446	42	67	67	68	14	20	100	100	0	8337	8140	4259	52	69	69	73	26	35	98	97	0	0.120	0.120	0.111	0.137	2.580	0.100	0.743	120	492	100	9260	9043	-3.059	992	8268	972	8071	124723	976741	69.357	310.269	0	0	0
2	12	1	"eutA"	"STM2459"	8510	15400	120	149	171	96	56	68	68	69	14	20	91	85	0	2044	2314	1566	67	70	70	74	19	25	98	98	0	0.041	0.046	0.045	0.044	2.801	0.030	0.362	120	532	100	2055	2347	-4.607	81	1974	103	2244	20510	277693	7.286	117.895	0	0	0
2	13	1	"yigN"	"STM3969"	8700	15400	120	5008	5167	2023	39	69	69	70	14	20	100	100	0	13424	14248	4416	30	68	68	71	17	23	100	100	0	0.370	0.360	0.373	0.329	1.930	0.345	0.812	120	565	100	18295	19278	-1.435	4939	13356	5098	14180	620057	1709708	364.071	833.941	0	0	0
2	14	1	"metE"	"STM3965"	8870	15400	130	4939	4886	1866	38	68	68	70	14	20	100	100	0	20129	20419	4040	19	67	67	69	34	49	100	100	0	0.243	0.237	0.246	0.200	2.239	0.237	0.820	120	578	100	24933	25170	-2.042	4871	20062	4818	20352	586379	2450334	344.000	598.529	0	0	0
2	15	1	"pldB"	"STM3961"	9040	15410	130	1571	2237	2043	91	68	68	75	80	106	95	92	0	4035	6438	6673	103	67	67	73	68	93	100	99	0	0.379	0.340	0.408	0.383	3.135	0.266	0.641	120	609	100	5471	8540	-1.401	1503	3968	2169	6371	268418	772547	27.025	93.603	0	0	0
2	16	1	"pldA"	"STM3957"	9230	15410	120	5053	5256	1518	28	69	69	69	14	20	100	100	0	6655	7296	1837	25	67	67	68	12	17	100	100	0	0.757	0.718	0.705	0.706	1.431	0.702	0.825	120	548	100	11572	12416	-0.403	4984	6588	5187	7229	630678	875552	370.500	602.333	0	0	0
2	17	1	"yigF"	"STM3953"	9400	15410	120	472	637	561	88	67	67	71	37	52	95	89	0	942	1741	2212	127	66	66	66	11	16	100	100	0	0.462	0.340	0.351	0.386	3.482	0.128	0.190	120	545	100	1281	2245	-1.113	405	876	570	1675	76455	208941	15.297	152.273	0	0	0
2	18	1	"xerC"	"STM3949"	9590	15410	120	4108	4305	1345	31	67	67	70	37	52	100	100	0	7498	7907	2181	27	67	67	67	13	19	100	100	0	0.544	0.541	0.539	0.529	1.516	0.521	0.835	120	548	100	11472	12078	-0.879	4041	7431	4238	7840	516554	948858	114.459	603.077	0	0	0
2	19	1	"sgaH"	"STM4386"	9760	15410	120	218	274	186	67	66	66	67	13	19	95	94	0	2966	4431	3968	89	65	65	67	13	19	100	100	0	0.052	0.048	0.048	0.051	3.130	0.035	0.547	120	566	100	3053	4574	-4.254	152	2901	208	4366	32840	531735	15.923	335.692	0	0	0
2	20	1	"ytfG"	"STM4401"	9950	15420	120	170	243	189	77	66	66	66	14	21	95	93	0	2894	4660	4930	105	64	64	65	14	21	100	100	0	0.037	0.039	0.040	0.040	2.770	0.028	0.520	120	532	100	2934	4773	-4.766	104	2830	177	4596	29117	559157	12.643	328.214	0	0	0
2	21	1	"ytfP"	"STM4411"	10120	15420	130	537	715	615	86	66	66	72	37	51	93	90	0	1036	1319	1141	86	65	65	77	159	206	92	85	0	0.485	0.518	0.517	0.476	3.231	0.468	0.414	120	641	100	1442	1903	-1.044	471	971	649	1254	85855	158282	17.378	7.811	0	0	0
2	22	1	""	"STM4419"	10300	15420	130	168	284	246	86	65	65	68	24	35	90	73	0	4088	6695	6838	102	65	65	68	28	41	100	100	0	0.026	0.033	0.032	0.032	2.525	0.030	0.712	120	614	100	4126	6849	-5.288	103	4023	219	6630	34112	803375	9.000	236.679	0	0	0
2	23	1	""	"STM4423"	10480	15420	130	82	86	23	26	64	64	66	16	24	52	28	0	1786	2141	1592	74	64	64	71	99	139	100	99	0	0.010	0.011	0.013	0.011	2.757	0.007	0.164	120	590	100	1740	2099	-6.580	18	1722	22	2077	10301	256867	1.250	20.909	0	0	0
2	24	1	""	"STM4427"	10660	15420	130	122	219	218	99	64	64	65	16	24	74	70	0	1386	3190	4260	133	63	63	65	16	24	100	100	0	0.044	0.050	0.055	0.050	2.949	0.041	0.614	120	713	100	1381	3282	-4.512	58	1323	155	3127	26250	382841	9.625	195.313	0	0	0
2	1	2	"clpP"	"STM0448"	6540	15560	110	2116	3265	4374	133	65	65	92	227	246	98	96	0	869	1342	1865	138	69	69	99	260	262	90	76	0	2.564	2.514	2.675	2.645	2.241	2.855	0.732	80	499	100	2851	4473	1.358	2051	800	3200	1273	261165	107360	13.978	4.781	0	0	0
2	2	2	"nrdG"	"STM4451"	6730	15560	110	144	248	311	125	66	66	75	68	90	55	33	0	525	1410	2525	179	68	68	73	41	56	95	86	0	0.171	0.136	0.170	0.164	3.382	0.102	0.657	80	447	100	535	1524	-2.551	78	457	182	1342	19814	112783	2.544	32.610	0	0	0
2	3	2	"phoQ"	"STM1230"	6920	15560	130	827	2208	3460	156	66	66	67	17	25	95	90	0	742	2118	3729	176	69	69	70	12	17	96	96	0	1.131	1.045	1.135	0.971	3.888	0.940	0.688	120	487	100	1434	4191	0.177	761	673	2142	2049	264985	254192	125.941	170.667	0	0	0
2	4	2	"coaA"	"STM4139"	7090	15560	120	400	546	510	93	65	65	67	14	20	95	95	0	1592	1943	1915	98	70	70	73	27	36	100	98	0	0.220	0.257	0.235	0.242	3.323	0.208	0.593	120	454	100	1857	2354	-2.184	335	1522	481	1873	65531	233135	34.214	69.259	0	0	0
2	5	2	"thiE"	"STM4163"	7260	15560	110	127	160	115	71	64	64	68	17	25	86	72	0	1598	2312	2145	92	70	70	77	54	70	100	100	0	0.041	0.043	0.040	0.036	2.651	0.034	0.523	80	421	100	1591	2338	-4.600	63	1528	96	2242	12762	184984	5.412	41.389	0	0	0
2	6	2	"nfi"	"STM4168"	7450	15570	110	539	724	699	96	65	65	68	15	22	100	98	0	1895	2830	3069	108	71	71	82	56	68	98	97	0	0.260	0.239	0.256	0.236	2.172	0.195	0.610	80	440	100	2298	3418	-1.944	474	1824	659	2759	57939	226438	43.733	49.071	0	0	0
2	7	2	"hopD"	"STM3442"	7620	15570	120	234	544	609	111	67	67	68	14	20	89	73	0	782	1863	2175	116	73	73	82	31	37	93	85	0	0.236	0.266	0.253	0.263	3.847	0.231	0.684	120	437	100	876	2267	-2.086	167	709	477	1790	65259	223573	34.000	57.452	0	0	0
2	8	2	"stfD"	"STM0197"	7800	15570	120	82	124	92	74	66	66	68	27	39	42	30	0	1523	2974	3663	123	71	71	113	435	384	59	54	0	0.011	0.020	0.027	0.035	6.756	0.019	0.636	120	463	100	1468	2961	-6.504	16	1452	58	2903	14880	356937	2.074	6.577	0	0	0
2	9	2	"eutP"	"STM2469"	7980	15570	120	83	101	50	49	67	67	67	14	20	50	37	0	1031	2205	2706	122	69	69	72	21	29	87	77	0	0.017	0.016	0.024	0.031	5.432	0.013	0.463	120	444	100	978	2170	-5.910	16	962	34	2136	12122	264543	2.429	101.571	0	0	0
2	10	2	"eutM"	"STM2465"	8160	15580	120	77	89	34	38	68	68	69	15	21	39	30	0	335	730	1004	137	70	70	77	35	45	81	69	0	0.034	0.032	0.060	0.078	5.046	0.021	0.315	120	443	100	274	681	-4.880	9	265	21	660	10668	87615	1.333	18.657	0	0	0
2	11	2	"prpR"	"STM0367"	8340	15580	120	96	148	113	76	66	66	68	21	30	57	42	0	1795	4281	5164	120	72	72	89	213	239	69	64	0	0.017	0.019	0.028	0.037	7.158	0.015	0.509	120	445	100	1753	4291	-5.844	30	1723	82	4209	17721	513680	3.810	19.681	0	0	0
2	12	2	"prpE"	"STM0371"	8510	15570	110	107	156	125	80	68	68	72	40	55	47	32	0	1369	2743	3455	125	70	70	75	22	29	100	100	0	0.030	0.033	0.033	0.033	4.738	0.021	0.420	80	436	100	1338	2761	-5.058	39	1299	88	2673	12508	219406	2.100	121.273	0	0	0
2	13	2	"sodA"	"STM4055"	8700	15590	110	2315	2318	1142	49	69	69	73	39	53	100	100	0	1174	1128	428	37	66	66	69	18	26	100	100	0	2.027	2.118	2.178	1.975	1.589	2.326	0.806	80	433	100	3354	3311	1.019	2246	1108	2249	1062	185415	90221	57.564	58.833	0	0	0
2	14	2	"sicP"	"STM2879"	8870	15590	120	256	417	497	119	67	67	70	25	35	95	84	0	498	945	1110	117	64	64	65	11	16	100	100	0	0.435	0.397	0.463	0.409	2.889	0.364	0.629	120	437	100	623	1231	-1.199	189	434	350	881	49996	113377	13.880	80.000	0	0	0
2	15	2	"fabD"	"STM1194"	9030	15590	110	8775	13706	14667	107	68	68	295	2402	814	96	73	1	1061	1491	1464	98	65	65	83	146	175	97	96	0	8.742	9.564	8.880	8.546	1.943	12.356	0.722	80	401	100	9703	15064	3.128	8707	996	13638	1426	1096497	119241	5.583	9.644	0	0	0
2	16	2	"nuoH"	"STM2322"	9230	15600	120	2864	3462	2522	72	67	67	267	2258	845	60	20	0	2541	3228	2636	81	66	66	82	137	167	98	98	0	1.130	1.074	1.127	1.077	2.506	1.054	0.504	120	454	100	5272	6557	0.176	2797	2475	3395	3162	415415	387300	1.415	22.964	0	0	0
2	17	2	"dacD"	"STM2062"	9410	15600	120	142	281	324	115	66	66	67	13	19	80	71	0	546	1537	2266	147	64	64	66	16	24	100	99	0	0.158	0.146	0.134	0.138	4.173	0.093	0.400	120	427	100	558	1688	-2.665	76	482	215	1473	33721	184425	16.462	91.938	0	0	0
2	18	2	"pefC"	"PSLT017"	9590	15600	120	384	645	821	127	65	65	67	15	22	93	86	0	4311	7544	10391	137	65	65	68	18	26	100	100	0	0.075	0.078	0.061	0.060	3.735	0.061	0.573	120	471	100	4565	8059	-3.734	319	4246	580	7479	77424	905290	38.533	415.333	0	0	0
2	19	2	"yjbA"	"STM4226"	9770	15600	110	167	277	266	96	64	64	66	16	24	80	67	0	818	1977	2608	131	66	66	70	27	38	96	82	0	0.137	0.111	0.142	0.153	3.671	0.096	0.598	80	433	100	855	2124	-2.868	103	752	213	1911	22135	158163	13.188	70.630	0	0	0
2	20	2	"asd"	"STM3539"	9940	15600	120	131	1097	1759	160	65	65	74	61	82	50	44	0	359	3732	6323	169	64	64	80	184	230	51	48	0	0.224	0.281	0.390	0.462	5.964	0.234	0.658	120	478	100	361	4700	-2.160	66	295	1032	3668	131607	447872	16.770	19.848	0	0	0
2	21	2	"stpA"	"STM2799"	10130	15630	110	855	3417	4333	126	65	65	75	65	86	80	70	0	568	1709	2185	127	64	64	84	196	233	62	56	0	1.567	2.038	2.118	2.169	4.255	2.267	0.614	80	427	100	1294	4997	0.648	790	504	3352	1645	273337	136723	51.415	8.291	0	0	0
2	22	2	"leuB"	"STM0112"	10300	15620	110	146	591	1043	176	65	65	68	22	32	67	60	0	558	2534	4642	183	65	65	71	46	64	62	60	0	0.164	0.213	0.245	0.303	6.630	0.151	0.454	80	365	100	574	2995	-2.606	81	493	526	2469	47273	202749	23.773	53.543	0	0	0
2	23	2	"prgJ"	"STM2872"	10440	15600	120	72	135	149	110	66	66	70	23	32	30	24	0	73	657	1451	220	67	67	88	174	197	23	20	0	1.000	0.117	0.286	0.398	5.213	0.086	0.619	120	440	100	12	659	0.000	6	6	69	590	16151	78865	2.826	3.270	0	0	0
2	24	2	"smvA"	"STM1574"	10650	15600	120	95	954	1915	200	65	65	69	32	46	47	40	0	125	2443	4703	192	64	64	79	148	187	42	39	0	0.492	0.374	0.569	0.559	4.764	0.327	0.504	120	598	100	91	3268	-1.024	30	61	889	2379	114510	293152	27.656	15.973	0	0	0
2	1	3	"hupB"	"STM0451"	6560	15730	120	151	204	181	88	66	66	75	63	84	58	32	0	296	405	330	81	68	68	73	33	45	95	83	0	0.373	0.409	0.387	0.378	3.121	0.354	0.376	120	550	100	313	475	-1.423	85	228	138	337	24444	48622	2.048	10.061	0	0	0
2	2	3	"hisM"	"STM2352"	6740	15730	120	145	296	291	98	70	70	80	45	56	51	46	0	1218	2432	2884	118	69	69	72	17	23	78	74	0	0.065	0.096	0.117	0.159	5.994	0.069	0.469	120	442	100	1224	2589	-3.937	75	1149	226	2363	35551	291898	4.800	138.824	0	0	0
2	3	3	"rimM"	"STM2675"	6910	15740	120	3846	8931	11513	128	68	68	77	41	53	85	79	0	254	478	514	107	70	70	80	69	86	56	53	0	20.533	21.723	19.983	16.465	5.274	26.967	0.679	120	467	100	3962	9271	4.360	3778	184	8863	408	1071730	57353	215.951	5.768	0	0	0
2	4	3	"fruR"	"STM0118"	7110	15740	110	148	406	465	114	66	66	69	18	26	73	65	0	594	1516	1967	129	73	73	87	74	85	71	62	0	0.157	0.236	0.251	0.241	4.224	0.203	0.683	80	429	100	603	1783	-2.668	82	521	340	1443	32476	121284	18.722	19.311	0	0	0
2	5	3	"asrA"	"STM2548"	7270	15740	120	91	127	87	68	64	64	66	14	21	61	49	0	861	3266	4450	136	73	73	82	57	69	80	73	0	0.034	0.020	0.023	0.038	5.348	0.016	0.680	120	458	100	815	3256	-4.867	27	788	63	3193	15248	391905	4.357	55.860	0	0	0
2	6	3	"entD"	"STM0584"	7440	15740	110	151	324	349	107	64	64	65	13	20	70	63	0	915	2700	3325	123	70	70	77	33	42	86	78	0	0.103	0.099	0.100	0.119	5.592	0.073	0.594	80	414	100	932	2890	-3.280	87	845	260	2630	25918	216007	19.923	79.485	0	0	0
2	7	3	"cbiL"	"STM2024"	7620	15750	120	102	157	131	83	64	64	69	35	50	50	37	0	1088	2019	2815	139	68	68	127	498	392	62	50	0	0.037	0.048	0.064	0.064	3.419	0.036	0.569	120	538	100	1058	2044	-4.746	38	1020	93	1951	18897	242227	2.514	3.799	0	0	0
2	8	3	"cbiO"	"STM2020"	7820	15760	110	93	190	174	91	63	63	68	35	51	46	37	0	713	1351	1742	128	69	69	141	562	398	52	30	0	0.047	0.099	0.084	0.081	3.714	0.066	0.526	80	420	100	674	1409	-4.424	30	644	127	1282	15221	108041	3.486	2.153	0	0	0
2	9	3	"umuC"	"STM1997"	7980	15760	130	110	231	230	99	64	64	65	13	20	65	58	0	1010	3045	3945	129	69	69	74	23	31	94	85	0	0.049	0.056	0.062	0.075	3.964	0.047	0.661	120	454	100	987	3143	-4.354	46	941	167	2976	27768	365437	12.769	129.174	0	0	0
2	10	3	"uhpC"	"STM3788"	8160	15760	120	122	325	414	127	65	65	81	126	155	43	30	0	966	2501	3583	143	68	68	127	441	347	55	50	0	0.063	0.107	0.127	0.136	6.242	0.083	0.494	120	437	100	955	2693	-3.978	57	898	260	2433	38970	300082	1.937	5.383	0	0	0
2	11	3	"trpB"	"STM1726"	8350	15760	110	215	587	767	130	69	69	94	138	146	51	36	0	973	3729	4881	130	67	67	135	472	349	53	50	0	0.161	0.141	0.150	0.152	4.059	0.129	0.645	80	381	100	1052	4180	-2.634	146	906	518	3662	46951	298303	3.572	7.614	0	0	0
2	12	3	"rpsL"	"STM3448"	8490	15760	110	2735	6502	9392	144	69	69	194	1338	689	57	48	0	190	431	513	119	66	66	72	39	54	65	58	0	21.500	17.625	17.865	16.542	3.952	21.835	0.664	80	441	100	2790	6798	4.426	2666	124	6433	365	520185	34459	4.714	9.205	0	0	0
2	13	3	"phnR"	"STM0430"	8690	15770	120	156	355	453	127	66	66	176	1280	727	4	0	0	885	2410	3565	147	64	64	69	36	52	85	80	0	0.110	0.123	0.128	0.138	5.188	0.102	0.642	120	482	100	911	2635	-3.189	90	821	289	2346	42546	289216	0.140	65.028	0	0	0
2	14	3	""	"STM4157"	8870	15770	120	198	287	303	105	64	64	67	26	38	84	65	0	1789	2497	2808	112	63	63	67	32	47	99	97	0	0.078	0.092	0.081	0.076	3.103	0.079	0.599	120	415	100	1860	2657	-3.687	134	1726	223	2434	34463	299650	8.462	75.938	0	0	0
2	15	3	""	"STM0345"	9050	15770	120	85	116	82	70	66	66	265	2322	876	0	0	0	799	1433	1706	119	63	63	78	126	161	90	82	0	0.026	0.036	0.034	0.036	3.390	0.032	0.466	120	427	100	755	1420	-5.276	19	736	50	1370	13942	171995	-0.064	10.754	0	0	0
2	16	3	""	"STM2453"	9220	15770	120	211	263	181	68	65	65	66	14	21	94	90	0	3057	3628	2713	74	64	64	65	12	18	100	100	0	0.049	0.056	0.055	0.051	2.770	0.046	0.559	120	385	100	3139	3762	-4.358	146	2993	198	3564	31597	435376	14.071	296.917	0	0	0
2	17	3	"ychA"	"STM1773"	9390	15770	120	1298	1593	1262	79	63	63	64	13	20	99	98	0	1933	2377	1886	79	64	64	67	16	23	99	98	0	0.661	0.661	0.643	0.619	3.199	0.567	0.524	120	409	100	3104	3843	-0.598	1235	1869	1530	2313	191172	285212	117.615	144.375	0	0	0
2	18	3	"orf408"	"STM1382"	9580	15780	120	93	98	36	36	64	64	65	15	23	72	45	0	2991	3556	2452	68	64	64	70	58	82	100	100	0	0.010	0.010	0.010	0.010	2.666	0.007	0.307	120	456	100	2956	3526	-6.657	29	2927	34	3492	11796	426761	2.200	60.103	0	0	0
2	19	3	"traR"	"PSLT085"	9760	15790	110	86	91	31	34	64	64	66	16	24	60	35	0	663	755	490	64	66	66	72	62	86	98	95	0	0.037	0.039	0.044	0.043	2.740	0.026	0.372	80	420	100	619	716	-4.762	22	597	27	689	7317	60389	1.563	11.016	0	0	0
2	20	3	""	"Not LT2a85"	9940	15780	120	133	195	177	90	65	65	67	23	34	76	60	0	1710	3436	4672	135	64	64	68	21	30	100	99	0	0.041	0.039	0.044	0.046	2.965	0.030	0.630	120	437	100	1714	3502	-4.597	68	1646	130	3372	23354	412260	5.565	160.381	0	0	0
2	21	3	"trbC"	"PSLT094"	10110	15790	130	425	519	334	64	66	66	70	54	77	100	95	0	4806	6436	5413	84	64	64	74	65	87	100	98	0	0.076	0.071	0.074	0.077	2.347	0.047	0.510	120	432	100	5101	6825	-3.723	359	4742	453	6372	62308	772361	8.315	97.877	0	0	0
2	22	3	"traQ"	"PSLT098"	10290	15790	120	120	159	111	69	66	66	69	21	30	75	59	0	993	1400	1490	106	65	65	87	169	194	87	82	0	0.058	0.070	0.067	0.067	2.931	0.036	0.230	120	423	100	982	1428	-4.103	54	928	93	1335	19064	168018	4.286	7.769	0	0	0
2	23	3	"traS"	"PSLT102"	10470	15790	130	1651	2023	1865	92	66	66	69	21	30	99	98	0	1744	2505	2850	113	65	65	91	201	220	97	91	0	0.944	0.802	0.853	0.793	2.567	0.664	0.640	120	498	100	3264	4397	-0.083	1585	1679	1957	2440	242788	300643	93.048	12.010	0	0	0
2	24	3	""	"PSLT107"	10650	15800	130	601	1145	1742	152	65	65	68	29	42	98	95	0	390	763	1192	156	62	62	67	65	97	88	75	0	1.634	1.541	1.710	1.774	2.704	1.638	0.595	120	606	100	864	1781	0.709	536	328	1080	701	137438	91536	37.138	10.708	0	0	0
2	1	4	""	"STM2736"	6540	15920	120	67	72	29	40	65	65	69	27	39	10	3	0	324	684	937	136	69	69	74	24	32	79	71	0	0.008	0.011	0.030	0.052	6.478	0.003	0.006	120	549	100	257	622	-6.994	2	255	7	615	8664	82026	0.111	25.417	0	0	0
2	2	4	""	"STM2712"	6720	15910	110	105	171	161	94	67	67	78	46	58	46	32	0	850	1574	2106	133	73	73	87	79	90	96	92	0	0.049	0.069	0.068	0.061	3.296	0.061	0.586	80	419	100	815	1605	-4.354	38	777	104	1501	13669	125940	2.022	18.823	0	0	0
2	3	4	""	"STM1612"	6910	15920	120	255	312	223	71	66	66	74	40	54	95	80	0	2879	3546	2781	78	73	73	91	98	107	100	99	0	0.067	0.071	0.068	0.066	2.577	0.057	0.566	120	490	100	2995	3719	-3.892	189	2806	246	3473	37453	425569	5.950	35.255	0	0	0
2	4	4	""	"STM1607"	7090	15930	110	603	755	634	83	65	65	68	25	36	98	97	0	1679	1959	1329	67	73	73	82	31	37	100	100	0	0.335	0.366	0.356	0.338	2.005	0.348	0.594	80	412	100	2144	2576	-1.578	538	1606	690	1886	60426	156743	27.480	60.548	0	0	0
2	5	4	"ycjI"	"STM1680"	7260	15920	120	305	447	594	132	64	64	66	22	33	95	90	0	1071	1687	2178	129	73	73	80	30	37	97	95	0	0.241	0.237	0.232	0.253	3.305	0.210	0.602	120	494	100	1239	1997	-2.050	241	998	383	1614	53677	202463	17.318	53.567	0	0	0
2	6	4	""	"STM1676"	7450	15920	110	345	390	224	57	64	64	67	24	35	100	97	0	2262	2650	1717	64	72	72	81	49	60	100	100	0	0.128	0.126	0.113	0.119	1.743	0.121	0.798	80	476	100	2471	2904	-2.962	281	2190	326	2578	31174	212027	13.458	52.429	0	0	0
2	7	4	"frr"	"STM0219"	7630	15940	110	1937	3423	4918	143	63	63	66	24	36	100	100	0	659	1019	1427	140	66	66	74	45	60	100	95	0	3.160	3.526	3.104	3.343	2.698	3.659	0.700	80	437	100	2467	4313	1.660	1874	593	3360	953	273851	81530	139.875	21.000	0	0	0
2	8	4	"mesJ"	"STM0236"	7790	15930	110	609	653	264	40	63	63	65	16	24	100	100	0	3368	3468	1158	33	67	67	78	73	93	100	100	0	0.165	0.173	0.167	0.168	1.530	0.148	0.671	80	430	100	3847	3991	-2.596	546	3301	590	3401	52258	277459	36.750	46.438	0	0	0
2	9	4	"pfs"	"STM0207"	7980	15930	120	419	691	710	102	63	63	66	16	24	97	90	0	772	1192	1244	104	68	68	74	25	33	98	94	0	0.506	0.559	0.536	0.503	3.599	0.478	0.496	120	451	100	1060	1752	-0.984	356	704	628	1124	82948	142985	39.063	44.720	0	0	0
2	10	4	"yeeA"	"STM2060"	8160	15930	120	264	325	264	81	63	63	65	19	29	91	88	0	1768	2247	2419	107	64	64	70	23	32	97	97	0	0.118	0.120	0.127	0.118	2.769	0.085	0.561	120	405	100	1905	2445	-3.084	201	1704	262	2183	38969	269605	13.684	94.652	0	0	0
2	11	4	"vsr"	"STM1991"	8330	15940	120	137	233	229	98	67	67	84	122	145	34	22	0	986	1443	1465	101	64	64	97	281	289	79	60	0	0.076	0.120	0.107	0.106	3.397	0.106	0.537	120	434	100	992	1545	-3.719	70	922	166	1379	28011	173159	1.221	4.790	0	0	0
2	12	4	"fixB"	"STM0076"	8500	15940	110	74	94	70	74	64	64	176	1355	769	0	0	0	798	1815	3216	177	65	65	71	42	59	98	88	0	0.014	0.017	0.028	0.027	4.149	0.016	0.520	80	420	100	743	1780	-6.196	10	733	30	1750	7513	145205	-0.061	41.524	0	0	0
2	13	4	""	"STM4192"	8680	15940	120	436	594	671	112	63	63	65	28	43	92	85	0	1548	1984	2619	132	64	64	68	29	42	99	96	0	0.251	0.277	0.252	0.242	2.942	0.219	0.660	120	462	100	1857	2451	-1.992	373	1484	531	1920	71338	238064	18.893	66.069	0	0	0
2	14	4	"dgkA"	"STM4236"	8860	15950	120	225	269	225	83	64	64	67	22	32	91	84	0	1034	1270	1222	96	65	65	73	112	153	98	91	0	0.166	0.170	0.173	0.153	2.501	0.124	0.469	120	425	100	1130	1410	-2.589	161	969	205	1205	32278	152407	9.182	10.688	0	0	0
2	15	4	"tyrB"	"STM4248"	9030	15950	120	730	790	522	66	65	65	66	16	24	100	100	0	4298	5013	3554	70	65	65	74	114	154	99	99	0	0.157	0.147	0.159	0.148	2.421	0.117	0.626	120	437	100	4898	5673	-2.670	665	4233	725	4948	94750	601557	45.250	43.325	0	0	0
2	16	4	"lysC"	"STM4220"	9220	15950	120	582	594	311	52	63	63	67	31	46	95	92	0	3349	3488	1682	48	64	64	70	30	42	100	100	0	0.158	0.155	0.155	0.137	2.274	0.136	0.679	120	455	100	3804	3955	-2.662	519	3285	531	3424	71253	418606	17.000	113.933	0	0	0
2	17	4	"glk"	"STM2403"	9400	15960	120	333	376	212	56	62	62	66	31	46	100	97	0	2858	3250	1869	57	64	64	67	21	31	98	98	0	0.097	0.099	0.090	0.102	2.611	0.076	0.541	120	446	100	3065	3500	-3.366	271	2794	314	3186	45120	390049	10.000	151.571	0	0	0
2	18	4	"yfcB"	"STM2385"	9580	15960	120	1532	1804	1498	83	62	62	64	15	23	100	100	0	2113	2450	2184	89	64	64	65	13	20	98	97	0	0.717	0.730	0.754	0.831	2.671	0.599	0.440	120	420	100	3519	4128	-0.479	1470	2049	1742	2386	216486	293974	116.000	183.462	0	0	0
2	19	4	"ybdA"	"STM0593"	9750	15960	120	506	917	1142	124	64	64	65	15	23	99	98	0	2773	4224	4601	108	65	65	69	39	56	100	99	0	0.163	0.205	0.191	0.187	2.855	0.198	0.695	120	414	100	3150	5012	-2.615	442	2708	853	4159	110088	506928	56.800	106.538	0	0	0
2	20	4	"ybaM"	"STM0480"	9930	15960	120	94	109	65	59	65	65	65	13	20	69	53	0	266	329	240	72	65	65	67	17	25	95	89	0	0.144	0.167	0.149	0.162	3.262	0.113	0.207	120	418	100	230	308	-2.793	29	201	44	264	13121	39481	3.385	15.412	0	0	0
2	21	4	"ybbO"	"STM0505"	10110	15970	120	967	1189	931	78	66	66	67	16	23	100	100	0	2564	3148	2501	79	65	65	73	61	83	99	99	0	0.361	0.364	0.374	0.401	2.492	0.324	0.733	120	436	100	3400	4206	-1.472	901	2499	1123	3083	142676	377722	70.125	50.410	0	0	0
2	22	4	"purK"	"STM0533"	10280	15960	110	591	691	472	68	66	66	70	26	37	100	100	0	2954	3488	2192	62	66	66	90	180	200	100	100	0	0.182	0.183	0.187	0.171	2.030	0.155	0.609	80	430	100	3413	4047	-2.460	525	2888	625	3422	55271	279063	23.885	18.878	0	0	0
2	23	4	"rfbI"	"STM0559"	10470	15980	120	227	261	137	52	66	66	69	25	36	94	89	0	784	834	520	62	65	65	86	181	210	89	76	0	0.224	0.254	0.253	0.258	2.601	0.168	0.471	120	457	100	880	964	-2.159	161	719	195	769	31332	100057	7.680	4.133	0	0	0
2	24	4	"ybdK"	"STM0583"	10650	15970	120	600	707	446	63	65	65	67	15	22	98	97	0	5516	7137	4410	61	64	64	69	70	101	100	99	0	0.098	0.091	0.087	0.083	2.087	0.080	0.716	120	513	100	5987	7715	-3.349	535	5452	642	7073	84868	856474	42.667	100.971	0	0	0
2	1	5	"yoaH"	"STM1823"	6540	16100	140	108	151	139	92	63	63	64	15	23	72	62	0	192	296	362	122	71	71	87	75	86	67	42	0	0.372	0.391	0.421	0.444	4.591	0.177	0.181	156	644	100	166	313	-1.427	45	121	88	225	23579	46108	5.800	2.787	0	0	0
2	2	5	"emtA"	"STM1799"	6730	16090	120	478	557	408	73	63	63	65	19	29	94	91	0	1195	1490	1254	84	72	72	87	78	89	99	97	0	0.370	0.348	0.373	0.335	2.717	0.253	0.509	120	434	100	1538	1912	-1.436	415	1123	494	1418	66788	178777	25.895	17.987	0	0	0
2	3	5	"narH"	"STM1763"	6890	16090	110	127	146	75	51	63	63	65	18	27	90	75	0	2319	2985	2324	77	70	70	122	426	349	100	98	0	0.028	0.028	0.027	0.024	2.617	0.023	0.452	80	404	100	2313	2998	-5.135	64	2249	83	2915	11663	238781	4.500	6.721	0	0	0
2	4	5	"ychE"	"STM1748"	7080	16090	110	264	286	130	45	64	64	67	26	38	98	95	0	2340	2607	1494	57	67	67	116	407	350	98	96	0	0.088	0.087	0.088	0.088	1.849	0.068	0.563	80	445	100	2473	2762	-3.507	200	2273	222	2540	22846	208589	8.423	6.120	0	0	0
2	5	5	"yoaB"	"STM1822"	7260	16100	110	411	572	489	85	64	64	66	25	37	100	100	0	658	1053	1099	104	66	66	72	31	43	100	100	0	0.586	0.515	0.550	0.523	2.542	0.373	0.428	80	426	100	939	1495	-0.771	347	592	508	987	45788	84236	20.240	31.645	0	0	0
2	6	5	"dsbB"	"STM1807"	7430	16100	110	396	463	235	50	63	63	64	18	28	100	100	0	1135	1258	567	45	66	66	71	29	40	100	100	0	0.312	0.336	0.330	0.328	1.969	0.261	0.516	80	448	100	1402	1592	-1.683	333	1069	400	1192	37046	100605	22.167	40.931	0	0	0
2	7	5	""	"STM4010"	7610	16110	110	162	222	208	93	63	63	65	18	27	96	81	0	1449	2659	3643	137	67	67	77	66	85	100	100	0	0.072	0.061	0.062	0.062	2.566	0.042	0.520	80	449	100	1481	2751	-3.803	99	1382	159	2592	17740	212734	8.722	39.121	0	0	0
2	8	5	"mobB"	"STM3993"	7790	16120	120	213	440	548	124	63	63	65	17	26	75	68	0	653	1705	2467	144	66	66	71	26	36	85	74	0	0.256	0.230	0.242	0.272	7.245	0.156	0.456	120	462	100	737	2016	-1.968	150	587	377	1639	52809	204606	22.059	62.846	0	0	0
2	9	5	"yiiR"	"STM4083"	7970	16120	120	143	246	278	113	63	63	64	14	21	83	70	0	844	1899	2914	153	64	64	67	18	26	99	95	0	0.103	0.100	0.106	0.111	5.575	0.064	0.438	120	420	100	860	2018	-3.285	80	780	183	1835	29479	227939	13.000	101.778	0	0	0
2	10	5	""	"STM4067"	8150	16120	120	175	397	538	135	62	62	63	12	19	77	70	0	1036	3378	5474	162	63	63	65	14	21	95	94	0	0.116	0.101	0.101	0.118	5.262	0.074	0.558	120	392	100	1086	3650	-3.106	113	973	335	3315	47661	405335	27.833	236.643	0	0	0
2	11	5	"yiiM"	"STM4056"	8320	16120	120	145	271	315	116	63	63	63	12	19	80	72	0	1177	2498	3449	138	63	63	66	17	25	99	97	0	0.074	0.085	0.078	0.071	4.579	0.071	0.603	120	380	100	1196	2643	-3.764	82	1114	208	2435	32556	299729	17.333	143.059	0	0	0
2	12	5	"yiiG"	"STM4040"	8500	16130	120	99	135	109	80	63	63	64	14	21	71	56	0	1094	3270	5326	162	62	62	66	23	34	96	95	0	0.035	0.022	0.029	0.034	4.989	0.015	0.476	120	440	100	1068	3280	-4.841	36	1032	72	3208	16218	392404	5.071	139.304	0	0	0
2	13	5	"yhdN"	"STM3413"	8670	16120	110	288	410	461	112	64	64	73	45	61	95	78	0	986	1638	2692	164	61	61	65	24	36	100	100	0	0.242	0.219	0.313	0.253	3.045	0.168	0.523	80	404	100	1149	1923	-2.046	224	925	346	1577	32772	131078	7.489	65.542	0	0	0
2	14	5	"secY"	"STM3420"	8860	16140	120	15002	18672	14761	79	67	67	76	46	60	100	100	3	562	617	395	64	63	63	72	113	156	93	84	0	29.930	33.583	32.465	29.778	2.747	47.216	0.518	120	427	100	15434	19159	4.904	14935	499	18605	554	2240629	74082	404.261	4.823	0	0	0
2	15	5	"rplE"	"STM3428"	9030	16140	120	3169	8615	13551	157	65	65	76	93	122	98	95	2	115	241	347	143	63	63	70	111	158	33	24	0	59.692	48.034	51.778	54.120	4.616	49.679	0.664	120	426	100	3156	8728	5.899	3104	52	8550	178	1033764	28860	91.817	1.541	0	0	0
2	16	5	"rpmC"	"STM3432"	9220	16130	110	482	1544	3118	201	63	63	76	101	132	92	83	0	85	115	85	73	61	61	66	29	43	42	23	0	17.458	27.426	17.593	21.949	3.804	65.345	0.214	80	387	100	443	1535	4.126	419	24	1481	54	123543	9215	14.535	1.690	0	0	0
2	17	5	"rpsS"	"STM3436"	9390	16140	120	2034	3739	7881	210	62	62	66	32	48	100	100	0	129	176	182	103	62	62	66	23	34	79	64	0	29.433	32.254	29.642	27.852	3.671	52.538	0.609	120	420	100	2039	3791	4.879	1972	67	3677	114	448709	21151	114.781	4.783	0	0	0
2	18	5	"rpsJ"	"STM3441"	9580	16140	120	504	1629	3513	215	63	63	65	17	26	100	98	0	94	157	182	115	63	63	79	147	186	16	7	0	14.226	16.660	14.575	15.923	4.895	38.420	0.191	120	431	100	472	1660	3.830	441	31	1566	94	195462	18810	92.000	0.531	0	0	0
2	19	5	""	"STM4463"	9760	16130	110	109	321	1011	314	64	64	66	18	27	71	56	0	1413	2305	2881	124	64	64	84	161	191	96	95	0	0.033	0.115	0.034	0.037	3.735	0.093	0.106	80	358	100	1394	2498	-4.906	45	1349	257	2241	25688	184375	14.167	13.795	0	0	0
2	20	5	"pepA"	"STM4477"	9920	16140	120	1065	2449	3401	138	64	64	66	24	36	97	93	0	956	2210	3445	155	64	64	80	179	223	87	73	0	1.122	1.111	1.014	0.943	4.137	1.023	0.518	120	456	100	1893	4531	0.166	1001	892	2385	2146	293834	265184	99.292	11.899	0	0	0
2	21	5	"iadA"	"STM4512"	10110	16150	120	266	505	574	113	64	64	66	16	24	95	88	0	1789	3660	4921	134	63	63	66	17	25	99	99	0	0.117	0.123	0.103	0.126	4.380	0.081	0.463	120	440	100	1928	4038	-3.095	202	1726	441	3597	60588	439166	27.438	211.412	0	0	0
2	22	5	""	"STM4551"	10280	16160	110	175	385	558	144	65	65	68	18	26	85	72	0	1277	3894	5992	153	63	63	67	24	35	100	98	0	0.091	0.084	0.096	0.091	3.779	0.072	0.595	80	421	100	1324	4151	-3.464	110	1214	320	3831	30787	311531	17.611	159.458	0	0	0
2	23	5	"yjjK"	"STM4581"	10460	16150	120	1874	4413	5801	131	65	65	66	15	22	100	100	0	1320	2876	3456	120	66	66	69	25	36	100	98	0	1.443	1.547	1.341	1.437	3.760	1.980	0.483	120	443	100	3063	7158	0.529	1809	1254	4348	2810	529517	345108	289.800	112.280	0	0	0
2	24	5	"gltS"	"STM3746"	10640	16150	120	460	2068	3353	162	66	66	68	21	30	90	84	0	843	3571	5618	157	65	65	72	42	58	91	85	0	0.506	0.571	0.519	0.475	4.858	0.507	0.560	120	551	100	1172	5508	-0.982	394	778	2002	3506	248185	428501	95.238	83.310	0	0	0
2	1	6	"yhhY"	"STM3546"	6540	16260	120	107	115	56	48	62	62	63	15	23	77	61	0	1007	1192	927	77	70	70	85	79	92	97	90	0	0.048	0.047	0.056	0.049	2.956	0.031	0.299	120	502	100	982	1175	-4.380	45	937	53	1122	13799	143024	3.467	14.013	0	0	0
2	2	6	""	"STM0951"	6720	16270	120	143	165	95	57	60	60	63	16	25	93	88	0	2009	2141	1283	59	68	68	74	31	41	99	99	0	0.043	0.051	0.047	0.046	2.479	0.041	0.469	120	421	100	2024	2178	-4.548	83	1941	105	2073	19802	256919	6.375	66.677	0	0	0
2	3	6	"nanK"	"STM3336"	6900	16280	120	143	188	179	95	62	62	63	16	25	83	73	0	1864	2661	3169	119	66	66	97	363	374	88	77	0	0.045	0.049	0.046	0.044	3.315	0.046	0.714	120	462	100	1879	2721	-4.472	81	1798	126	2595	22539	319378	7.813	7.063	0	0	0
2	4	6	"yrbC"	"STM3310"	7080	16270	130	1124	1484	1379	92	63	63	64	16	25	97	95	0	1487	1808	1428	78	66	66	72	32	44	100	99	0	0.747	0.816	0.748	0.674	2.880	0.868	0.633	120	544	100	2482	3163	-0.421	1061	1421	1421	1742	178031	216940	88.750	54.250	0	0	0
2	5	6	"greA"	"STM3299"	7260	16280	120	1226	1591	1456	91	62	62	63	14	22	100	100	0	926	1282	1097	85	65	65	69	20	28	99	99	0	1.352	1.256	1.260	1.212	2.891	1.447	0.464	120	481	100	2025	2746	0.435	1164	861	1529	1217	190871	153835	109.143	60.650	0	0	0
2	6	6	"rpsO"	"STM3283"	7440	16280	120	705	1358	1904	140	60	60	62	16	25	97	97	0	258	362	362	100	64	64	71	61	85	87	64	0	3.325	4.356	3.659	3.621	3.522	7.093	0.462	120	493	100	839	1596	1.733	645	194	1298	298	163006	43384	81.000	4.770	0	0	0
2	7	6	"yghB"	"STM3162"	7620	16290	110	198	479	867	181	62	62	63	14	22	97	96	0	873	1948	3575	183	64	64	72	66	91	98	97	0	0.168	0.221	0.227	0.218	2.343	0.213	0.785	80	409	100	945	2301	-2.573	136	809	417	1884	38325	155879	29.714	28.424	0	0	0
2	8	6	""	"STM3136"	7790	16290	120	210	276	220	79	63	63	63	14	22	94	89	0	3030	3828	3092	80	63	63	65	14	21	100	100	0	0.050	0.057	0.056	0.053	2.908	0.042	0.431	120	426	100	3114	3978	-4.335	147	2967	213	3765	33147	459350	15.214	268.786	0	0	0
2	9	6	"yggV"	"STM3103"	7970	16290	120	277	585	950	162	61	61	62	13	20	93	87	0	432	1039	1748	168	62	62	64	11	17	98	93	0	0.584	0.536	0.554	0.554	5.302	0.415	0.415	120	413	100	586	1501	-0.776	216	370	524	977	70240	124739	40.231	88.636	0	0	0
2	10	6	"sprT"	"STM3092"	8150	16290	120	152	239	224	93	62	62	63	12	19	86	77	0	559	1039	1218	117	62	62	65	15	23	99	98	0	0.181	0.181	0.176	0.164	3.750	0.147	0.614	120	390	100	587	1154	-2.465	90	497	177	977	28721	124628	14.667	64.933	0	0	0
2	11	6	""	"STM3072"	8320	16290	120	88	119	94	78	62	62	63	12	19	68	52	0	1277	2359	3585	151	61	61	63	14	22	99	98	0	0.021	0.025	0.025	0.026	3.564	0.020	0.583	120	400	100	1242	2355	-5.547	26	1216	57	2298	14232	283128	4.667	164.000	0	0	0
2	12	6	"ygfE"	"STM3060"	8500	16300	120	521	901	1303	144	62	62	64	15	23	98	94	0	465	587	532	90	61	61	63	12	19	97	96	0	1.136	1.595	1.447	1.314	3.357	3.093	0.362	120	426	100	863	1365	0.184	459	404	839	526	108158	70382	55.800	43.667	0	0	0
2	13	6	"ansA"	"STM1294"	8680	16300	120	1039	1455	1364	93	63	63	71	35	49	96	92	0	1972	2606	2203	84	62	62	64	15	23	100	100	0	0.511	0.547	0.457	0.469	2.988	0.491	0.525	120	452	100	2886	3936	-0.969	976	1910	1392	2544	174599	312754	39.543	169.467	0	0	0
2	14	6	"pfkB"	"STM1326"	8860	16310	120	209	353	405	114	65	65	72	34	47	80	71	0	587	1308	1770	135	62	62	63	11	17	95	93	0	0.274	0.231	0.271	0.280	4.590	0.176	0.562	120	364	100	669	1534	-1.866	144	525	288	1246	42368	156916	8.265	113.182	0	0	0
2	15	6	"ydiK"	"STM1364"	9030	16310	120	314	774	1108	143	63	63	65	19	29	89	84	0	2161	3613	4974	137	63	63	64	12	18	99	99	0	0.120	0.200	0.175	0.169	5.190	0.183	0.692	120	388	100	2349	4261	-3.063	251	2098	711	3550	92859	433542	37.316	295.750	0	0	0
2	16	6	"cfa"	"STM1427"	9210	16300	120	521	797	896	112	63	63	71	92	129	74	65	0	1302	2070	2338	112	62	62	63	11	17	100	98	0	0.369	0.366	0.337	0.329	3.607	0.294	0.530	120	433	100	1698	2742	-1.437	458	1240	734	2008	95607	248412	7.891	182.455	0	0	0
2	17	6	"ydhM"	"STM1437"	9390	16310	120	263	438	497	113	63	63	67	45	67	82	72	0	1389	2023	2599	128	62	62	83	215	259	92	82	0	0.151	0.191	0.194	0.160	3.636	0.150	0.587	120	449	100	1527	2336	-2.730	200	1327	375	1961	52501	242796	8.244	9.023	0	0	0
2	18	6	"nth"	"STM1453"	9570	16310	120	817	1561	2472	158	63	63	64	14	21	100	99	0	1530	2259	2799	123	62	62	63	11	17	100	100	0	0.514	0.682	0.599	0.582	3.728	0.769	0.513	120	409	100	2222	3695	-0.961	754	1468	1498	2197	187377	271088	106.929	199.636	0	0	0
2	19	6	"ugpA"	"STM3556"	9750	16310	120	125	168	150	89	64	64	70	34	48	74	44	0	2190	3792	5431	143	64	64	89	222	249	94	90	0	0.029	0.028	0.028	0.031	2.767	0.022	0.569	120	460	100	2187	3832	-5.123	61	2126	104	3728	20179	454985	2.882	16.680	0	0	0
2	20	6	"ftsY"	"STM3571"	9930	16330	110	2603	3511	3127	89	65	65	70	36	51	100	100	0	3672	4763	3699	77	65	65	84	198	235	100	100	0	0.704	0.734	0.614	0.692	2.119	0.682	0.549	80	373	100	6145	8144	-0.507	2538	3607	3446	4698	280843	381058	95.583	23.631	0	0	0
2	21	6	"zntA"	"STM3576"	10100	16320	120	1247	1494	1071	71	64	64	66	15	22	99	97	0	9002	10778	7538	69	62	62	68	31	45	100	99	0	0.132	0.133	0.131	0.130	2.551	0.119	0.750	120	459	100	10123	12146	-2.918	1183	8940	1430	10716	179252	1293369	95.200	345.484	0	0	0
2	22	6	"yhhT"	"STM3582"	10280	16320	110	240	278	165	59	63	63	66	20	30	100	98	0	4930	6286	4567	72	64	64	67	22	32	100	100	0	0.036	0.035	0.034	0.034	1.834	0.029	0.631	80	407	100	5043	6437	-4.781	177	4866	215	6222	22244	502840	10.600	282.682	0	0	0
2	23	6	"yhiN"	"STM3588"	10460	16330	120	1422	1525	1147	75	64	64	66	19	28	100	97	0	4214	4844	3931	81	64	64	68	19	27	100	99	0	0.327	0.306	0.304	0.292	2.691	0.246	0.628	120	481	100	5508	6241	-1.612	1358	4150	1461	4780	183039	581253	76.789	251.368	0	0	0
2	24	6	""	"STM3598"	10640	16340	110	158	178	80	44	66	66	68	26	38	95	78	0	1268	1484	839	56	67	67	76	51	67	100	100	0	0.077	0.079	0.071	0.071	1.970	0.062	0.500	80	487	100	1293	1529	-3.706	92	1201	112	1417	14218	118741	4.231	27.608	0	0	0
2	1	7	""	"STM3799"	6530	16440	110	355	451	392	86	61	61	62	16	25	98	96	0	3867	4856	3923	80	70	70	85	130	152	100	100	0	0.077	0.081	0.076	0.074	1.891	0.069	0.576	80	522	100	4091	5176	-3.691	294	3797	390	4786	36067	388476	24.313	36.700	0	0	0
2	2	7	"yidE"	"STM3807"	6720	16450	120	202	260	242	93	60	60	61	15	24	87	80	0	2089	3352	3575	106	68	68	76	79	103	98	95	0	0.070	0.061	0.057	0.059	3.823	0.038	0.343	120	503	100	2163	3484	-3.831	142	2021	200	3284	31216	402266	13.267	41.468	0	0	0
2	3	7	"yidR"	"STM3811"	6900	16460	120	213	331	369	111	62	62	62	14	22	91	88	0	1586	2175	2476	113	67	67	71	23	32	97	97	0	0.099	0.128	0.118	0.124	3.997	0.094	0.430	120	484	100	1670	2377	-3.331	151	1519	269	2108	39770	261034	19.214	91.478	0	0	0
2	4	7	"torD"	"STM3821"	7070	16460	110	74	90	57	63	62	62	63	14	22	46	28	0	1252	2379	3451	145	67	67	77	43	55	100	100	0	0.010	0.012	0.015	0.014	3.238	0.012	0.519	80	463	100	1197	2340	-6.626	12	1185	28	2312	7218	190328	1.929	53.535	0	0	0
2	5	7	"dgoT"	"STM3827"	7250	16460	110	113	124	86	69	63	63	65	14	21	82	63	0	3247	3460	2294	66	67	67	77	45	58	100	100	0	0.016	0.018	0.017	0.014	3.472	0.014	0.310	80	473	100	3230	3454	-5.991	50	3180	61	3393	9935	276793	4.214	75.178	0	0	0
2	6	7	"yidA"	"STM3831"	7430	16460	110	405	626	670	107	61	61	63	17	26	100	100	0	1850	2628	3399	129	65	65	69	27	39	100	100	0	0.193	0.220	0.197	0.218	2.741	0.147	0.541	80	422	100	2129	3128	-2.375	344	1785	565	2563	50047	210250	33.118	94.778	0	0	0
2	7	7	"imp"	"STM0093"	7600	16470	120	5768	6435	4406	68	64	64	64	17	26	100	100	0	7447	8805	5876	66	64	64	65	12	18	96	95	0	0.773	0.729	0.755	0.955	3.524	0.716	0.826	120	504	100	13087	15112	-0.372	5704	7383	6371	8741	772251	1056591	374.765	728.333	0	0	0
2	8	7	"yabJ"	"STM0106"	7780	16460	110	397	532	519	97	64	64	65	14	21	100	100	0	3115	4160	4638	111	63	63	64	12	18	100	100	0	0.109	0.114	0.106	0.104	2.196	0.098	0.739	80	431	100	3385	4565	-3.196	333	3052	468	4097	42557	332787	33.357	341.333	0	0	0
2	9	7	"yabC"	"STM0120"	7960	16480	120	1046	1769	2178	123	62	62	64	15	23	98	97	0	1224	1889	2182	115	62	62	63	10	15	99	97	0	0.847	0.934	0.987	0.996	3.552	0.973	0.694	120	457	100	2146	3534	-0.240	984	1162	1707	1827	212307	226694	113.667	182.600	0	0	0
2	10	7	"murD"	"STM0126"	8130	16480	130	763	1599	1915	119	62	62	63	13	20	100	100	0	1351	2259	2573	113	61	61	63	13	20	100	100	0	0.543	0.699	0.615	0.655	2.606	0.682	0.574	120	495	100	1991	3735	-0.880	701	1290	1537	2198	191882	271038	118.154	168.923	0	0	0
2	11	7	"yacA"	"STM0135"	8300	16470	110	478	892	1388	155	63	63	66	32	48	100	96	0	832	1614	2637	163	61	61	66	36	54	100	97	0	0.538	0.534	0.644	0.515	2.876	0.493	0.634	80	437	100	1186	2382	-0.894	415	771	829	1553	71389	129140	25.813	43.000	0	0	0
2	12	7	""	"STM0148"	8490	16470	110	160	190	130	68	62	62	66	31	46	91	72	0	2363	3102	3558	114	63	63	66	34	51	100	100	0	0.043	0.042	0.044	0.043	2.537	0.027	0.467	80	470	100	2398	3167	-4.553	98	2300	128	3039	15205	248179	4.000	89.294	0	0	0
2	13	7	""	"STM1547"	8670	16480	110	256	402	464	115	62	62	64	13	20	98	93	0	1471	2065	2664	129	63	63	63	10	15	100	100	0	0.138	0.170	0.162	0.139	3.259	0.105	0.410	80	441	100	1602	2342	-2.860	194	1408	340	2002	32157	165231	26.000	200.200	0	0	0
2	14	7	""	"STM1551"	8850	16480	120	224	270	211	78	62	62	63	12	19	94	87	0	503	611	495	81	64	64	65	12	18	95	93	0	0.369	0.380	0.342	0.361	3.182	0.263	0.339	120	456	100	601	755	-1.438	162	439	208	547	32364	73323	17.250	45.500	0	0	0
2	15	7	""	"STM1556"	9020	16480	110	235	310	282	90	61	61	62	14	22	100	96	0	4692	7035	7388	105	65	65	69	38	55	100	100	0	0.038	0.036	0.038	0.032	2.448	0.029	0.593	80	404	100	4801	7219	-4.733	174	4627	249	6970	24835	562791	17.714	183.316	0	0	0
2	16	7	""	"STM1562"	9210	16490	120	106	123	72	58	62	62	63	13	20	80	67	0	967	1289	1614	125	62	62	65	31	47	99	94	0	0.049	0.050	0.050	0.057	3.614	0.028	0.349	120	487	100	949	1288	-4.362	44	905	61	1227	14742	154687	4.615	39.484	0	0	0
2	17	7	"fdnI"	"STM1568"	9370	16500	110	333	753	1008	133	64	64	74	80	108	73	58	0	701	2161	3341	154	62	62	114	484	424	62	41	0	0.421	0.328	0.312	0.326	4.774	0.216	0.504	80	430	100	908	2788	-1.248	269	639	689	2099	60237	172848	8.488	4.229	0	0	0
2	18	7	"nmpC"	"STM1572"	9570	16490	120	1321	3165	5495	173	64	64	72	75	104	95	89	0	1670	3000	4793	159	63	63	108	449	415	76	65	0	0.782	1.056	0.881	0.905	3.949	1.165	0.650	120	501	100	2864	6038	-0.354	1257	1607	3101	2937	379817	360055	41.240	6.441	0	0	0
2	19	7	"sohB"	"STM1716"	9740	16500	120	1239	1741	2174	124	64	64	66	15	22	99	96	0	2970	3996	4578	114	64	64	65	13	20	100	100	0	0.404	0.427	0.398	0.339	3.415	0.312	0.353	120	442	100	4081	5609	-1.306	1175	2906	1677	3932	208917	479554	111.667	302.385	0	0	0
2	20	7	"ompW"	"STM1732"	9920	16490	120	296	404	346	85	64	64	68	26	38	90	85	0	2527	2871	2680	93	63	63	65	13	20	99	99	0	0.094	0.121	0.109	0.105	2.840	0.089	0.494	120	461	100	2696	3148	-3.409	232	2464	340	2808	48499	344492	12.923	215.846	0	0	0
2	21	7	"yciU"	"STM1740"	10090	16500	110	284	610	1198	196	66	66	67	15	22	98	95	0	526	1268	2069	163	62	62	67	36	53	96	96	0	0.470	0.451	0.474	0.434	4.135	0.202	0.072	80	409	100	682	1750	-1.090	218	464	544	1206	48781	101428	36.200	33.361	0	0	0
2	22	7	"ychJ"	"STM1755"	10280	16510	120	561	915	1219	133	64	64	66	20	30	98	95	0	856	1254	1482	118	64	64	69	32	46	95	93	0	0.628	0.715	0.713	0.661	3.478	0.716	0.456	120	534	100	1289	2041	-0.672	497	792	851	1190	109798	150496	42.450	37.031	0	0	0
2	23	7	"ychP"	"STM1768"	10450	16500	110	675	1025	1085	105	65	65	68	23	33	100	100	0	3839	5797	5739	98	66	66	71	41	57	100	100	0	0.162	0.168	0.153	0.151	1.877	0.143	0.619	80	399	100	4383	6691	-2.629	610	3773	960	5731	81979	463738	41.609	139.659	0	0	0
2	24	7	"ychH"	"STM1782"	10620	16510	110	100	123	73	59	65	65	69	23	33	65	41	0	409	592	581	98	66	66	79	58	73	92	88	0	0.102	0.110	0.115	0.109	2.798	0.052	0.233	80	500	100	378	584	-3.293	35	343	58	526	9839	47387	2.348	8.845	0	0	0
2	1	8	""	"STM2314"	6530	16640	110	578	553	113	20	60	60	61	17	27	100	100	0	7236	6905	1504	21	69	69	73	21	28	100	100	0	0.072	0.072	0.073	0.072	1.331	0.070	0.906	80	532	100	7685	7329	-3.790	518	7167	493	6836	44264	552387	28.941	325.333	0	0	0
2	2	8	"nuoK"	"STM2319"	6700	16640	110	747	1020	1042	102	60	60	61	16	26	100	100	0	967	1243	1468	118	67	67	70	21	30	100	100	0	0.763	0.816	0.806	0.820	2.048	0.812	0.457	80	449	100	1587	2136	-0.390	687	900	960	1176	81628	99478	59.938	55.857	0	0	0
2	3	8	"yfbQ"	"STM2331"	6870	16650	110	1015	1006	243	24	62	62	63	14	22	100	100	0	5972	5832	1135	19	70	70	73	20	27	100	100	0	0.161	0.164	0.161	0.162	1.232	0.158	0.863	80	474	100	6855	6706	-2.631	953	5902	944	5762	80466	466561	67.357	287.950	0	0	0
2	4	8	"yfbU"	"STM2335"	7070	16660	110	1251	1634	1403	85	63	63	64	14	21	100	100	0	1711	2048	1657	80	68	68	73	27	36	100	100	0	0.723	0.793	0.742	0.750	1.608	0.712	0.524	80	483	100	2831	3551	-0.468	1188	1643	1571	1980	130700	163837	112.143	73.148	0	0	0
2	5	8	""	"STM2341"	7240	16650	110	328	323	107	33	62	62	63	13	20	100	100	0	7152	6994	2252	32	66	66	72	33	45	100	100	0	0.038	0.038	0.038	0.036	1.381	0.037	0.861	80	446	100	7352	7189	-4.735	266	7086	261	6928	25834	559531	20.000	209.758	0	0	0
2	6	8	""	"STM2346"	7420	16650	120	1107	1522	1770	116	62	62	64	14	21	99	95	0	1430	2142	2309	107	64	64	67	19	28	99	97	0	0.765	0.703	0.696	0.639	3.215	0.689	0.624	120	532	100	2411	3538	-0.386	1045	1366	1460	2078	182679	257015	104.143	109.211	0	0	0
2	7	8	""	"STM2530"	7600	16650	100	192	205	75	36	64	64	65	15	23	97	97	0	3913	4122	1900	46	63	63	63	10	15	100	100	0	0.033	0.035	0.034	0.032	2.040	0.031	0.670	80	394	100	3978	4200	-4.911	128	3850	141	4059	16379	329757	9.333	405.900	0	0	0
2	8	8	"nifS"	"STM2543"	7770	16660	110	20034	21801	11423	52	66	66	68	16	23	100	100	1	3089	3353	1273	37	62	62	63	10	15	100	100	0	6.597	6.604	6.611	6.201	1.451	7.460	0.877	80	457	100	22995	25026	2.722	19968	3027	21735	3291	1744068	268256	1358.313	329.000	0	0	0
2	9	8	"glnB"	"STM2561"	7950	16660	120	362	552	755	136	62	62	65	17	26	90	84	0	947	1526	2212	144	62	62	63	10	15	97	96	0	0.339	0.335	0.349	0.293	3.583	0.291	0.685	120	494	100	1185	1954	-1.561	300	885	490	1464	66277	183151	28.647	146.300	0	0	0
2	10	8	""	"STM2566"	8130	16660	100	85	129	123	95	62	62	64	14	21	63	48	0	401	769	1088	141	61	61	62	11	17	100	95	0	0.068	0.095	0.087	0.083	3.857	0.094	0.730	80	386	100	363	775	-3.886	23	340	67	708	10311	61510	4.643	64.273	0	0	0
2	11	8	"gogB"	"STM2584"	8310	16650	110	332	356	162	45	63	63	66	31	46	98	96	0	5304	5618	2505	44	62	62	65	20	30	100	100	0	0.051	0.053	0.053	0.050	1.648	0.052	0.857	80	504	100	5511	5849	-4.284	269	5242	293	5556	28444	449434	9.355	277.650	0	0	0
2	12	8	""	"STM2591"	8500	16660	110	279	288	90	31	63	63	65	21	32	100	98	0	6528	6453	2264	35	63	63	64	13	20	100	100	0	0.033	0.035	0.033	0.035	1.668	0.032	0.740	80	490	100	6681	6615	-4.904	216	6465	225	6390	23045	516248	10.619	491.462	0	0	0
2	13	8	"yraR"	"STM3268"	8670	16660	110	340	410	326	79	63	63	67	24	35	100	100	0	2589	3211	2501	77	63	63	64	11	17	100	100	0	0.110	0.110	0.098	0.108	1.881	0.088	0.572	80	466	100	2803	3495	-3.189	277	2526	347	3148	32821	256881	14.292	286.091	0	0	0
2	14	8	"yhbV"	"STM3275"	8850	16660	100	179	179	48	26	63	63	66	18	27	95	93	0	8875	8844	1944	21	65	65	66	12	18	100	100	0	0.013	0.013	0.013	0.013	1.558	0.013	0.784	80	414	100	8926	8895	-6.247	116	8810	116	8779	14318	707494	6.278	731.500	0	0	0
2	15	8	"deaD"	"STM3280"	9030	16660	110	27811	26184	7898	30	62	62	65	15	23	100	100	0	6501	6472	1115	17	63	63	66	33	50	100	100	0	4.310	4.076	4.243	3.561	1.937	4.487	0.911	80	504	100	34187	32531	2.108	27749	6438	26122	6409	2094689	517798	1741.267	194.121	0	0	0
2	16	8	"argG"	"STM3290"	9220	16660	110	914	894	319	35	63	63	65	16	24	100	98	0	6336	6103	1407	23	62	62	64	12	18	100	100	0	0.136	0.138	0.138	0.123	1.800	0.137	0.833	80	453	100	7125	6872	-2.882	851	6274	831	6041	71506	488261	51.813	503.250	0	0	0
2	17	8	"ftsJ"	"STM3297"	9390	16680	110	8604	8849	3347	37	64	64	66	19	28	100	100	0	3211	3048	1212	39	63	63	65	19	29	100	100	0	2.713	2.943	2.650	3.106	1.784	3.157	0.747	80	455	100	11688	11770	1.440	8540	3148	8785	2985	707885	243863	462.263	157.000	0	0	0
2	18	8	"ispB"	"STM3305"	9560	16680	110	3867	3872	665	17	64	64	66	20	30	100	100	0	7118	6911	1402	20	63	63	65	19	29	100	100	0	0.539	0.556	0.549	0.560	1.228	0.536	0.928	80	474	100	10858	10656	-0.892	3803	7055	3808	6848	309777	552872	190.300	360.316	0	0	0
2	19	8	"ybgL"	"STM0714"	9750	16670	110	624	671	351	52	63	63	64	13	20	100	100	0	4354	4654	1956	42	65	65	66	14	21	100	100	0	0.131	0.132	0.134	0.123	1.779	0.130	0.788	80	458	100	4850	5197	-2.935	561	4289	608	4589	53676	372344	46.692	327.714	0	0	0
2	20	8	""	"STM0720"	9930	16680	110	106	112	30	26	62	62	64	15	23	93	75	0	4698	4916	1831	37	64	64	65	12	18	100	100	0	0.009	0.010	0.010	0.009	1.873	0.010	0.638	80	462	100	4678	4902	-6.719	44	4634	50	4852	8949	393243	3.200	404.250	0	0	0
2	21	8	""	"STM0726"	10100	16670	110	239	242	72	29	64	64	67	22	32	95	92	0	9945	10186	2231	21	64	64	67	18	26	100	100	0	0.018	0.018	0.018	0.016	1.990	0.017	0.792	80	461	100	10056	10300	-5.819	175	9881	178	10122	19366	814847	7.955	562.167	0	0	0
2	22	8	"ybgT"	"STM0742"	10290	16690	110	195	216	105	48	65	65	69	22	31	93	87	0	290	320	161	50	65	65	68	15	22	98	97	0	0.578	0.592	0.556	0.569	2.261	0.519	0.470	80	446	100	355	406	-0.791	130	225	151	255	17271	25607	6.682	16.800	0	0	0
2	23	8	"tolB"	"STM0748"	10460	16680	110	11281	11338	1405	12	67	67	70	20	28	100	100	0	10998	10939	1207	11	67	67	72	37	51	100	100	0	1.026	1.037	1.042	1.035	1.109	1.052	0.921	80	479	100	22145	22143	0.037	11214	10931	11271	10872	907066	875128	563.400	293.703	0	0	0
2	24	8	"pnuC"	"STM0757"	10640	16690	110	351	381	199	52	65	65	68	16	23	100	100	0	3905	4126	2077	50	69	69	75	33	44	100	100	0	0.075	0.078	0.078	0.076	1.560	0.073	0.744	80	525	100	4122	4373	-3.746	286	3836	316	4057	30498	330067	19.563	122.758	0	0	0
2	1	9	"dacC"	"STM0863"	6520	16820	100	1913	1949	609	31	62	62	64	14	21	100	100	0	7178	7180	1889	26	68	68	69	15	21	100	100	0	0.260	0.265	0.266	0.260	1.410	0.258	0.897	80	442	100	8961	8999	-1.942	1851	7110	1887	7112	155946	574377	134.643	474.067	0	0	0
2	2	9	"ybjM"	"STM0871"	6700	16820	110	378	370	115	31	64	64	67	18	26	100	98	0	2161	2212	707	31	69	69	71	16	22	100	100	0	0.150	0.143	0.152	0.136	1.499	0.140	0.883	80	475	100	2406	2449	-2.736	314	2092	306	2143	29615	176969	16.833	133.813	0	0	0
2	3	9	"potG"	"STM0878"	6890	16820	110	536	549	121	22	63	63	64	14	21	100	100	0	9546	9824	1882	19	69	69	71	15	21	100	100	0	0.050	0.050	0.049	0.049	1.222	0.048	0.896	80	468	100	9950	10241	-4.325	473	9477	486	9755	43907	785889	34.643	650.200	0	0	0
2	4	9	"artQ"	"STM0889"	7070	16820	110	1049	1065	256	24	61	61	62	13	20	100	100	0	6457	6506	1124	17	67	67	71	24	33	100	100	0	0.155	0.156	0.157	0.152	1.317	0.153	0.910	80	453	100	7378	7443	-2.693	988	6390	1004	6439	85176	520446	77.154	268.125	0	0	0
2	5	9	""	"STM0894"	7250	16820	100	88	88	20	22	61	61	61	13	21	80	50	0	1979	1970	438	22	65	65	71	29	40	100	100	0	0.014	0.014	0.014	0.012	2.459	0.013	0.358	80	409	100	1941	1932	-6.147	27	1914	27	1905	7076	157616	2.077	65.483	0	0	0
2	6	9	""	"STM0898"	7430	16830	110	105	106	26	24	60	60	61	12	19	92	81	0	5076	5211	1270	24	64	64	66	21	31	100	100	0	0.009	0.009	0.009	0.008	1.985	0.008	0.512	80	422	100	5057	5193	-6.799	45	5012	46	5147	8495	416862	3.750	245.000	0	0	0
2	7	9	""	"STM1033"	7600	16840	100	273	376	264	70	61	61	62	12	19	100	100	0	2755	3852	3351	86	64	64	68	20	29	100	100	0	0.079	0.083	0.083	0.084	1.601	0.071	0.734	80	415	100	2903	4103	-3.666	212	2691	315	3788	30042	308129	26.167	189.200	0	0	0
2	8	9	""	"STM1037"	7790	16830	110	257	284	173	60	61	61	63	13	20	93	93	0	3150	3337	1368	40	63	63	66	18	27	100	100	0	0.063	0.068	0.067	0.053	2.699	0.068	0.691	80	489	100	3283	3497	-3.977	196	3087	223	3274	22736	266932	17.000	181.722	0	0	0
2	9	9	"yjaB"	"STM4181"	7980	16840	110	806	861	437	50	61	61	62	12	19	100	100	0	2435	2837	1827	64	62	62	63	11	17	100	100	0	0.314	0.288	0.298	0.297	1.729	0.236	0.679	80	449	100	3118	3575	-1.671	745	2373	800	2775	68910	226987	66.583	252.182	0	0	0
2	10	9	"yjbD"	"STM4194"	8160	16830	110	139	182	142	78	62	62	63	14	22	90	86	0	808	1115	1131	101	63	63	65	16	24	100	100	0	0.103	0.114	0.119	0.101	2.633	0.101	0.643	80	456	100	822	1172	-3.274	77	745	120	1052	14582	89221	8.500	65.625	0	0	0
2	11	9	""	"STM4198"	8330	16840	110	142	148	47	31	62	62	63	14	22	97	95	0	4125	4079	1163	28	64	64	67	20	29	100	100	0	0.020	0.021	0.020	0.019	1.764	0.021	0.701	80	465	100	4141	4101	-5.666	80	4061	86	4015	11826	326308	6.071	200.600	0	0	0
2	12	9	""	"STM4202"	8510	16840	100	122	139	68	48	61	61	63	22	34	96	72	0	3886	4477	2863	63	64	64	66	18	27	100	100	0	0.016	0.018	0.017	0.016	1.667	0.018	0.739	80	408	100	3883	4491	-5.969	61	3822	78	4413	11152	358144	3.455	245.056	0	0	0
2	13	9	"pduF"	"STM2037"	8680	16840	110	394	388	98	25	61	61	64	23	35	100	98	0	9802	9852	1712	17	65	65	69	21	30	100	100	0	0.034	0.033	0.034	0.032	1.544	0.032	0.812	80	466	100	10070	10114	-4.870	333	9737	327	9787	31007	788135	14.087	465.857	0	0	0
2	14	9	"pduQ"	"STM2052"	8860	16840	110	278	276	80	28	61	61	63	16	25	98	92	0	11972	11903	2093	17	66	66	69	21	30	100	100	0	0.018	0.018	0.018	0.016	1.695	0.018	0.882	80	466	100	12123	12052	-5.778	217	11906	215	11837	22059	952222	13.313	563.524	0	0	0
2	15	9	"sspH2"	"STM2241"	9040	16850	110	1778	1823	249	13	64	64	65	13	20	100	100	0	20697	20596	2389	11	63	63	65	29	44	100	100	0	0.083	0.086	0.087	0.085	1.094	0.083	0.922	80	504	100	22348	22292	-3.590	1714	20634	1759	20533	145844	1647640	135.231	707.966	0	0	0
2	16	9	"btuF"	"STM0206"	9230	16850	110	1358	1331	205	15	64	64	65	15	23	100	100	0	6962	6858	899	13	63	63	67	31	46	100	100	0	0.188	0.186	0.185	0.185	1.171	0.180	0.928	80	477	100	8193	8062	-2.415	1294	6899	1267	6795	106444	548636	84.400	219.065	0	0	0
2	17	9	"sitD"	"STM2864"	9390	16860	110	1230	1251	294	23	64	64	65	16	24	100	100	0	8179	8268	1427	17	64	64	66	15	22	100	100	0	0.144	0.145	0.148	0.141	1.340	0.142	0.902	80	452	100	9281	9391	-2.799	1166	8115	1187	8204	100082	661431	74.125	546.800	0	0	0
2	18	9	"yfjD"	"STM2679"	9580	16860	110	546	778	663	85	63	63	66	19	28	100	100	0	1884	2627	2384	90	67	67	86	85	98	100	100	0	0.266	0.279	0.305	0.291	1.986	0.245	0.746	80	466	100	2300	3275	-1.911	483	1817	715	2560	62227	210146	37.474	29.894	0	0	0
2	19	9	"psiB"	"PSLT069"	9750	16850	110	820	790	229	28	63	63	65	15	23	100	100	0	9996	10018	2696	26	67	67	85	85	100	100	100	0	0.076	0.073	0.076	0.070	1.499	0.071	0.898	80	467	100	10686	10678	-3.713	757	9929	727	9951	63220	801447	48.333	116.859	0	0	0
2	20	9	"traV"	"PSLT084"	9930	16860	100	158	236	222	94	63	63	66	17	25	97	92	0	2533	4427	5216	117	65	65	67	13	19	100	100	0	0.038	0.040	0.038	0.038	2.051	0.036	0.762	80	414	100	2563	4535	-4.699	95	2468	173	4362	18916	354155	10.000	335.385	0	0	0
2	21	9	"himD"	"STM0982"	10110	16860	120	2036	2000	1130	56	65	65	69	23	33	97	95	0	738	700	397	56	66	66	71	22	30	97	96	0	2.933	3.052	3.117	2.832	2.044	3.288	0.791	120	539	100	2643	2569	1.552	1971	672	1935	634	239993	84017	83.957	28.591	0	0	0
2	22	9	"dcuR"	"STM4303"	10290	16860	110	303	357	230	64	67	67	70	19	27	98	95	0	4487	4668	2780	59	68	68	75	25	33	100	100	0	0.053	0.063	0.055	0.053	2.058	0.061	0.746	80	446	100	4655	4890	-4.227	236	4419	290	4600	28593	373459	15.105	183.720	0	0	0
2	23	9	"phnA"	"STM4289"	10470	16870	110	738	801	497	62	69	69	73	25	34	100	100	0	1391	1550	1118	72	70	70	74	20	27	100	100	0	0.506	0.495	0.524	0.501	1.489	0.458	0.869	80	464	100	1990	2212	-0.982	669	1321	732	1480	64100	123967	29.120	73.800	0	0	0
2	24	9	"melA"	"STM4298"	10640	16870	110	251	247	69	27	69	69	86	254	295	12	0	0	11767	11247	2404	21	75	75	89	125	140	100	100	0	0.016	0.016	0.016	0.015	1.621	0.016	0.819	80	510	100	11874	11350	-6.005	182	11692	178	11172	19798	899746	0.634	89.264	0	0	0
2	1	10	"lasT"	"STM4600"	6550	16980	100	505	466	108	23	64	64	66	17	25	100	100	0	3751	3562	910	25	69	69	72	18	25	100	100	0	0.120	0.115	0.114	0.114	1.332	0.110	0.909	80	430	100	4123	3895	-3.062	441	3682	402	3493	37257	284988	23.529	193.889	0	0	0
2	2	10	"dniR"	"STM0260"	6720	16990	110	17169	16765	4095	24	66	66	68	19	27	100	100	0	5786	5653	1371	24	68	68	71	16	22	100	100	0	2.991	2.990	3.008	3.025	1.444	3.062	0.915	80	454	100	22821	22284	1.581	17103	5718	16699	5585	1341195	452269	878.789	348.875	0	0	0
2	3	10	""	"STM0277"	6910	16990	100	169	176	60	34	64	64	65	16	24	97	91	0	1340	1357	472	34	67	67	71	24	33	100	100	0	0.082	0.087	0.079	0.081	2.017	0.074	0.530	80	431	100	1378	1402	-3.600	105	1273	112	1290	14068	108524	6.938	53.583	0	0	0
2	4	10	""	"STM0286"	7090	17000	110	331	327	68	20	60	60	61	13	21	100	100	0	5144	4959	1179	23	66	66	69	19	27	100	100	0	0.053	0.055	0.054	0.055	1.378	0.051	0.862	80	467	100	5349	5160	-4.228	271	5078	267	4893	26167	396704	20.462	257.368	0	0	0
2	5	10	""	"STM0294"	7270	16990	100	157	174	101	58	60	60	61	12	19	90	87	0	1512	1633	1086	66	66	66	74	28	37	100	100	0	0.067	0.073	0.073	0.061	2.636	0.063	0.589	80	421	100	1543	1681	-3.898	97	1446	114	1567	13959	130618	9.417	55.679	0	0	0
2	6	10	"yafH"	"STM0309"	7450	16990	110	446	426	152	35	61	61	63	17	26	95	93	0	6265	6075	1582	26	64	64	71	28	39	100	100	0	0.062	0.061	0.064	0.053	1.964	0.062	0.866	80	455	100	6586	6376	-4.010	385	6201	365	6011	34091	486028	21.353	214.429	0	0	0
2	7	10	"nagZ"	"STM1209"	7630	17000	110	2755	2930	1397	47	62	62	64	17	26	100	100	0	7066	7856	3367	42	65	65	69	21	30	100	100	0	0.385	0.368	0.384	0.351	1.491	0.357	0.864	80	443	100	9694	10659	-1.378	2693	7001	2868	7791	234413	628453	168.588	370.810	0	0	0
2	8	10	"ycfU"	"STM1217"	7800	17010	110	1466	1489	361	24	62	62	62	12	19	100	100	0	4160	4220	1397	33	63	63	66	18	27	100	100	0	0.343	0.343	0.327	0.366	1.713	0.301	0.792	80	440	100	5501	5584	-1.545	1404	4097	1427	4157	119111	337613	118.917	230.778	0	0	0
2	9	10	"ycfC"	"STM1233"	7970	17000	110	305	359	249	69	62	62	62	12	19	96	95	0	607	656	329	50	62	62	63	11	17	100	100	0	0.446	0.500	0.461	0.416	2.409	0.555	0.542	80	452	100	788	891	-1.165	243	545	297	594	28755	52486	24.750	53.909	0	0	0
2	10	10	""	"STM1251"	8150	17010	100	1120	1135	380	33	63	63	63	12	19	100	100	0	3663	3740	1123	30	66	66	70	24	34	100	100	0	0.294	0.292	0.291	0.286	1.452	0.270	0.807	80	420	100	4654	4746	-1.767	1057	3597	1072	3674	90787	299200	89.333	152.917	0	0	0
2	11	10	"aadA"	"STM1264"	8330	17010	100	423	415	99	23	62	62	63	12	19	100	100	0	7404	7337	1382	18	66	66	73	29	39	100	100	0	0.049	0.049	0.050	0.047	1.420	0.047	0.890	80	420	100	7699	7624	-4.345	361	7338	353	7271	33217	586980	29.333	250.483	0	0	0
2	12	10	"yeaQ"	"STM1274"	8510	17010	110	285	265	95	35	61	61	63	14	22	95	92	0	1373	1325	401	30	66	66	70	23	32	100	100	0	0.171	0.162	0.159	0.146	1.889	0.162	0.813	80	453	100	1531	1463	-2.545	224	1307	204	1259	21207	106009	14.429	54.565	0	0	0
2	13	10	"fumA"	"STM1468"	8680	17020	110	2458	2600	873	33	62	62	64	13	20	100	100	0	9560	9217	2916	31	66	66	68	15	22	100	100	0	0.252	0.277	0.255	0.283	1.379	0.247	0.819	80	467	100	11890	11689	-1.986	2396	9494	2538	9151	208010	737359	195.077	609.933	0	0	0
2	14	10	"ompN"	"STM1473"	8860	17010	110	2152	2030	583	28	63	63	64	13	20	100	100	0	10191	9999	1666	16	67	67	72	23	31	100	100	0	0.206	0.198	0.207	0.178	1.885	0.193	0.885	80	479	100	12213	11899	-2.277	2089	10124	1967	9932	162419	799924	151.231	431.609	0	0	0
2	15	10	"ydgF"	"STM1482"	9040	17030	110	661	734	385	52	64	64	64	12	18	100	100	0	1899	1966	1154	58	65	65	66	15	22	100	100	0	0.326	0.352	0.337	0.367	1.730	0.291	0.680	80	467	100	2431	2571	-1.619	597	1834	670	1901	58735	157295	55.833	126.667	0	0	0
2	16	10	"ynfK"	"STM1489"	9220	17030	110	838	852	138	16	64	64	66	20	30	100	100	0	7421	7464	1280	17	67	67	72	28	38	100	100	0	0.105	0.107	0.103	0.107	1.173	0.099	0.896	80	466	100	8128	8185	-3.248	774	7354	788	7397	68162	597099	39.300	264.000	0	0	0
2	17	10	""	"STM1498"	9400	17030	100	261	257	71	27	66	66	69	24	34	97	93	0	8553	8444	2033	24	69	69	75	32	42	100	100	0	0.023	0.023	0.023	0.022	1.499	0.022	0.809	80	408	100	8679	8566	-5.443	195	8484	191	8375	20597	675509	7.833	261.531	0	0	0
2	18	10	"ynfB"	"STM1503"	9580	17030	100	2066	1988	696	35	65	65	68	17	25	100	100	0	2833	2789	786	28	68	68	80	47	58	100	100	0	0.724	0.707	0.743	0.674	1.513	0.717	0.873	80	408	100	4766	4644	-0.467	2001	2765	1923	2721	159050	223122	112.941	57.638	0	0	0
2	19	10	"virK"	"STM2781"	9750	17030	100	3046	2881	1179	40	64	64	66	16	24	100	100	0	5828	5522	1809	32	69	69	88	87	98	100	100	0	0.518	0.517	0.532	0.459	2.106	0.517	0.885	80	420	100	8741	8270	-0.950	2982	5759	2817	5453	230484	441785	175.938	62.460	0	0	0
2	20	10	""	"STM2789"	9930	17040	100	245	255	73	28	64	64	65	15	23	100	100	0	10052	10139	1679	16	69	69	72	19	26	100	100	0	0.018	0.019	0.018	0.018	1.472	0.017	0.743	80	420	100	10164	10261	-5.785	181	9983	191	10070	20436	811102	12.667	529.842	0	0	0
2	21	10	"yqaE"	"STM2796"	10110	17040	110	95	135	182	134	68	68	72	21	29	60	31	0	407	725	1492	205	72	72	77	22	28	100	100	0	0.081	0.103	0.082	0.072	2.901	0.291	0.113	80	460	100	362	720	-3.633	27	335	67	653	10785	57982	3.000	29.455	0	0	0
2	22	10	""	"STM4008"	10290	17040	100	3843	3611	991	27	67	67	71	21	29	100	100	0	2990	2925	712	24	70	70	77	27	35	100	100	0	1.293	1.241	1.259	1.191	1.415	1.271	0.938	80	432	100	6696	6399	0.371	3776	2920	3544	2855	288876	234039	168.571	105.481	0	0	0
2	23	10	""	"STM4030"	10470	17040	110	656	728	445	61	67	67	102	659	646	32	5	0	2182	2484	1632	65	70	70	75	24	32	100	100	0	0.279	0.274	0.279	0.276	1.505	0.222	0.671	80	466	100	2701	3075	-1.842	589	2112	661	2414	58269	198734	0.950	100.375	0	0	0
2	24	10	""	"STM4044"	10650	17050	110	479	506	145	28	68	68	71	19	26	100	100	0	9304	9723	2745	28	74	74	81	27	33	100	100	0	0.045	0.045	0.045	0.045	1.308	0.042	0.857	80	510	100	9641	10087	-4.489	411	9230	438	9649	40518	777812	22.895	357.111	0	0	0
2	1	11	"yghJ"	"STM2941"	6550	17160	100	424	430	77	17	60	60	61	13	21	100	100	0	8254	8292	1098	13	71	71	72	16	22	100	100	0	0.044	0.045	0.045	0.044	1.238	0.043	0.894	80	474	100	8547	8591	-4.491	364	8183	370	8221	34392	663355	28.385	513.750	0	0	0
2	2	11	""	"STM2950"	6730	17160	110	661	639	162	25	61	61	63	15	23	100	97	0	8395	8416	1219	14	68	68	71	17	23	100	100	0	0.072	0.069	0.073	0.063	1.816	0.068	0.875	80	479	100	8927	8926	-3.795	600	8327	578	8348	51084	673244	38.400	490.882	0	0	0
2	3	11	"ygcA"	"STM2957"	6910	17170	100	2540	2690	790	29	60	60	61	13	21	100	100	0	6228	6669	1666	24	66	66	70	21	30	100	100	0	0.402	0.398	0.414	0.394	1.286	0.388	0.879	80	432	100	8642	9233	-1.313	2480	6162	2630	6603	215238	533481	202.231	314.238	0	0	0
2	4	11	"sdaB"	"STM2971"	7090	17170	110	896	892	359	40	59	59	61	13	21	98	98	0	5620	5633	1372	24	66	66	69	18	26	100	100	0	0.151	0.150	0.153	0.127	2.179	0.144	0.792	80	452	100	6391	6400	-2.730	837	5554	833	5567	71353	450652	63.923	309.111	0	0	0
2	5	11	"fucP"	"STM2975"	7260	17170	110	115	118	33	27	60	60	62	13	20	91	90	0	3752	3694	988	26	66	66	70	19	27	100	100	0	0.015	0.016	0.015	0.015	1.735	0.016	0.638	80	466	100	3741	3686	-6.066	55	3686	58	3628	9455	295495	4.308	190.737	0	0	0
2	6	11	"fucR"	"STM2979"	7440	17180	100	1022	1052	184	17	62	62	63	13	20	100	100	0	8040	8099	1029	12	65	65	67	17	25	100	100	0	0.120	0.123	0.121	0.122	1.179	0.118	0.884	80	430	100	8935	9024	-3.054	960	7975	990	8034	84163	647880	76.077	472.471	0	0	0
2	7	11	""	"STM3160"	7620	17180	100	115	128	55	42	61	61	76	160	210	3	0	0	388	502	404	80	64	64	73	85	116	92	76	0	0.167	0.153	0.173	0.165	2.385	0.140	0.022	80	432	100	378	505	-2.585	54	324	67	438	10248	40151	0.325	5.047	0	0	0
2	8	11	""	"STM3169"	7800	17180	100	154	169	75	44	60	60	64	62	96	72	26	0	4415	5134	2845	55	63	63	67	30	44	100	100	0	0.022	0.021	0.021	0.020	1.708	0.020	0.695	80	420	100	4446	5180	-5.533	94	4352	109	5071	13543	410747	1.694	168.900	0	0	0
2	9	11	"ygiX"	"STM3177"	7980	17190	110	373	381	119	31	62	62	64	15	23	100	100	0	4011	4191	1482	35	64	64	66	14	21	100	100	0	0.079	0.077	0.076	0.076	1.410	0.067	0.790	80	474	100	4258	4446	-3.666	311	3947	319	4127	30484	335253	21.133	294.643	0	0	0
2	10	11	"clpB"	"STM2660"	8150	17180	110	18997	18716	6004	32	64	64	77	172	223	100	100	0	12113	12095	2397	19	67	67	71	21	29	100	100	0	1.572	1.551	1.610	1.426	1.720	1.700	0.854	80	453	100	30979	30680	0.652	18933	12046	18652	12028	1497276	967581	108.366	572.571	0	0	0
2	11	11	"yfiN"	"STM2672"	8330	17190	110	1336	1345	270	20	62	62	73	172	235	100	98	0	11123	11120	1199	10	66	66	69	19	27	100	100	0	0.115	0.116	0.118	0.113	1.294	0.114	0.862	80	452	100	12331	12337	-3.118	1274	11057	1283	11054	107584	889579	7.395	581.632	0	0	0
2	12	11	"recN"	"STM2684"	8500	17190	110	1908	1985	462	23	62	62	63	13	20	100	100	0	10428	10933	2298	21	65	65	67	18	26	100	100	0	0.178	0.177	0.177	0.176	1.237	0.167	0.878	80	478	100	12209	12791	-2.489	1846	10363	1923	10868	158789	874601	147.846	603.667	0	0	0
2	13	11	"cueR"	"STM0499"	8690	17200	110	690	788	366	46	63	63	64	14	21	100	100	0	2607	2804	1221	43	65	65	67	15	22	100	100	0	0.247	0.265	0.259	0.269	1.747	0.247	0.805	80	492	100	3169	3464	-2.019	627	2542	725	2739	63012	224353	51.714	182.467	0	0	0
2	14	11	""	"STM0509"	8870	17200	110	950	924	196	21	64	64	65	14	21	100	100	0	9333	9499	2072	21	67	67	70	17	24	100	100	0	0.096	0.091	0.093	0.090	1.418	0.086	0.859	80	478	100	10152	10292	-3.387	886	9266	860	9432	73914	759911	61.357	554.647	0	0	0
2	15	11	"gcl"	"STM0517"	9040	17200	100	321	315	84	26	65	65	65	14	21	100	100	0	11491	11164	3265	29	67	67	70	18	25	100	100	0	0.022	0.023	0.023	0.022	1.415	0.022	0.910	80	408	100	11680	11347	-5.480	256	11424	250	11097	25189	893147	17.857	616.333	0	0	0
2	16	11	"ybbV"	"STM0521"	9220	17200	100	74	75	15	20	65	65	67	19	28	26	3	0	1132	1267	680	53	69	69	74	27	36	100	100	0	0.008	0.008	0.012	0.011	2.566	0.006	0.062	80	420	100	1072	1208	-6.884	9	1063	10	1198	5990	101388	0.421	44.185	0	0	0
2	17	11	"ylbA"	"STM0526"	9400	17200	110	558	569	145	25	66	66	71	30	42	100	100	0	6779	7103	2019	28	69	69	75	29	38	100	100	0	0.073	0.072	0.071	0.071	1.313	0.066	0.841	80	466	100	7202	7537	-3.770	492	6710	503	7034	45514	568204	16.600	242.345	0	0	0
2	18	11	"purE"	"STM0534"	9580	17210	100	711	702	212	30	63	63	65	16	24	100	98	0	4682	4683	983	20	68	68	71	15	21	100	100	0	0.140	0.138	0.139	0.129	1.566	0.137	0.889	80	432	100	5262	5254	-2.832	648	4614	639	4615	56161	374630	39.813	307.467	0	0	0
2	19	11	"ygaM"	"STM2802"	9760	17210	100	307	327	201	61	62	62	63	13	20	98	98	0	2006	2170	1212	55	68	68	72	28	38	100	100	0	0.126	0.126	0.124	0.117	1.790	0.116	0.679	80	420	100	2183	2367	-2.984	245	1938	265	2102	26133	173591	20.308	74.929	0	0	0
2	20	11	"yeiA"	"STM2187"	9930	17210	110	307	307	91	29	65	65	66	16	24	100	97	0	10002	9939	2154	21	69	69	73	23	31	100	100	0	0.024	0.025	0.025	0.022	1.658	0.024	0.827	80	452	100	10175	10112	-5.359	242	9933	242	9870	24545	795107	15.063	428.957	0	0	0
2	21	11	""	"STM2196"	10110	17220	110	751	804	237	29	69	69	72	20	27	100	100	0	12324	12448	2355	18	73	73	79	28	35	100	100	0	0.056	0.059	0.057	0.058	1.285	0.057	0.879	80	480	100	12933	13110	-4.167	682	12251	735	12375	64331	995803	36.600	441.750	0	0	0
2	22	11	"bcr"	"STM2221"	10290	17220	100	2859	2783	616	22	68	68	71	23	32	100	100	0	11901	12112	1654	13	73	73	78	24	30	100	100	0	0.236	0.226	0.237	0.217	1.428	0.219	0.870	80	420	100	14619	14754	-2.083	2791	11828	2715	12039	222629	968943	117.913	501.417	0	0	0
2	23	11	"yejK"	"STM2226"	10470	17220	100	5587	5490	1827	33	66	66	107	695	649	100	97	0	6182	6525	2384	36	72	72	80	50	62	100	100	0	0.904	0.841	0.883	0.846	1.430	0.846	0.807	80	420	100	11631	11877	-0.146	5521	6110	5424	6453	439213	522023	7.745	128.900	0	0	0
2	24	11	""	"STM2236"	10650	17220	100	346	374	167	44	72	72	118	681	577	3	0	0	4756	4856	1757	36	79	79	92	79	85	100	100	0	0.059	0.063	0.058	0.058	1.618	0.063	0.078	80	452	100	4951	5079	-4.093	274	4677	302	4777	29920	388440	0.376	60.304	0	0	0
2	1	12	"phoP"	"STM1231"	6550	17350	110	3686	3641	713	19	62	62	64	15	23	100	100	0	1789	1716	458	26	64	64	66	11	16	100	100	0	2.101	2.166	2.058	2.272	1.485	2.161	0.864	80	524	100	5349	5231	1.071	3624	1725	3579	1652	291310	137272	238.467	150.000	0	0	0
2	2	12	"phoP"	"STM1231"	6730	17350	110	5021	4868	1026	21	62	62	64	17	26	100	100	0	2980	2843	983	34	63	63	66	14	21	100	100	0	1.700	1.729	1.703	1.940	1.735	1.678	0.877	80	480	100	7876	7586	0.766	4959	2917	4806	2780	389443	227459	282.588	198.357	0	0	0
2	3	12	"phoP"	"STM1231"	6910	17350	100	4395	4280	965	22	60	60	63	17	26	100	100	0	2173	2103	457	21	63	63	65	15	23	100	100	0	2.055	2.069	2.175	2.048	1.381	2.169	0.857	80	421	100	6445	6260	1.039	4335	2110	4220	2040	342439	168259	248.059	135.867	0	0	0
2	4	12	"phoQ"	"STM1230"	7090	17350	100	3164	3074	1129	36	60	60	62	20	32	100	100	0	3499	3412	1130	33	63	63	65	14	21	100	100	0	0.903	0.900	0.912	0.873	1.604	0.911	0.908	80	420	100	6540	6363	-0.147	3104	3436	3014	3349	245945	272967	150.600	239.071	0	0	0
2	5	12	"phoQ"	"STM1230"	7260	17350	110	5964	5615	1532	27	61	61	64	23	35	100	100	0	6731	6824	2099	30	63	63	65	15	23	100	100	0	0.885	0.821	0.882	0.788	1.613	0.797	0.806	80	466	100	12571	12315	-0.176	5903	6668	5554	6761	449175	545924	241.348	450.600	0	0	0
2	6	12	"hupA"	"STM4170"	7440	17350	110	2179	2537	1836	72	63	63	87	461	529	96	91	0	966	1144	744	65	64	64	69	27	39	100	100	0	2.346	2.291	2.462	2.163	1.835	2.915	0.577	80	478	100	3018	3554	1.230	2116	902	2474	1080	202997	91501	5.315	39.815	0	0	0
2	7	12	"sopB"	"STM1091"	7630	17360	110	772	718	244	33	61	61	77	155	201	90	87	0	13502	12694	3069	24	63	63	76	86	113	100	100	0	0.053	0.052	0.053	0.045	1.927	0.050	0.658	80	467	100	14150	13288	-4.240	711	13439	657	12631	57425	1015537	4.135	146.721	0	0	0
2	8	12	"pipC"	"STM0375"	7800	17360	100	314	316	104	32	60	60	66	66	100	95	87	0	1035	1034	373	36	63	63	69	37	53	100	100	0	0.261	0.264	0.279	0.253	1.829	0.225	0.688	80	391	100	1226	1227	-1.936	254	972	256	971	25251	82701	3.788	26.081	0	0	0
2	9	12	"pipC"	"STM0375"	7970	17380	130	133	140	39	27	61	61	64	23	35	97	85	0	1171	1185	297	25	63	63	67	23	34	100	100	0	0.065	0.070	0.067	0.066	1.571	0.063	0.329	120	539	100	1180	1201	-3.944	72	1108	79	1122	16763	142186	3.304	48.609	0	0	0
2	10	12	"pipC"	"STM0375"	8150	17360	110	142	144	38	26	64	64	76	171	225	1	0	0	1503	1487	417	28	67	67	75	34	45	100	100	0	0.054	0.056	0.059	0.054	1.821	0.051	0.523	80	462	100	1514	1500	-4.202	78	1436	80	1420	11508	118992	0.398	41.529	0	0	0
2	11	12	"ssrB"	"STM1391"	8330	17360	110	153	151	38	25	61	61	65	17	26	93	90	0	2588	2585	518	20	66	66	72	28	38	100	100	0	0.036	0.036	0.036	0.031	2.013	0.035	0.716	80	466	100	2614	2609	-4.777	92	2522	90	2519	12085	206818	5.059	89.750	0	0	0
2	12	12	"ssrB"	"STM1391"	8510	17370	110	194	221	142	64	64	64	68	23	33	100	98	0	3324	3211	914	28	65	65	67	16	23	100	100	0	0.040	0.050	0.043	0.045	1.637	0.047	0.458	80	480	100	3389	3303	-4.648	130	3259	157	3146	17707	256850	6.652	196.500	0	0	0
2	13	12	"lrp"	"STM0959"	8690	17380	110	2215	2054	594	28	64	64	71	28	39	100	100	0	1669	1513	503	33	66	66	69	17	24	100	100	0	1.342	1.375	1.358	1.453	1.712	1.362	0.885	80	454	100	3754	3437	0.424	2151	1603	1990	1447	164339	121043	70.821	84.941	0	0	0
2	14	12	"lrp"	"STM0959"	8860	17380	100	4105	4058	859	21	64	64	68	24	35	100	100	0	2995	3109	739	23	66	66	68	15	22	100	100	0	1.380	1.313	1.355	1.319	1.320	1.328	0.852	80	396	100	6970	7037	0.464	4041	2929	3994	3043	324679	248685	166.250	202.733	0	0	0
2	15	12	"gyrA"	"STM2272"	9030	17380	110	22166	22300	2313	10	65	65	70	58	82	100	100	0	13939	13980	1799	12	67	67	71	32	45	100	100	0	1.593	1.598	1.585	1.604	1.138	1.621	0.879	80	464	100	35973	36148	0.672	22101	13872	22235	13913	1783989	1118439	383.276	434.656	0	0	0
2	16	12	"gyrA"	"STM2272"	9220	17380	100	8233	7894	1985	25	66	66	73	60	82	100	100	0	5458	5176	1412	27	69	69	74	32	43	100	100	0	1.515	1.533	1.567	1.561	1.455	1.547	0.911	80	442	100	13556	12935	0.600	8167	5389	7828	5107	631491	414058	130.350	159.438	0	0	0
2	17	12	"gyrA"	"STM2272"	9400	17380	100	4017	4039	1052	26	66	66	69	25	36	100	100	0	2777	2650	792	29	67	67	71	18	25	100	100	0	1.458	1.538	1.522	1.629	1.815	1.597	0.811	80	432	100	6661	6556	0.544	3951	2710	3973	2583	323153	212003	158.800	143.278	0	0	0
2	18	12	"csrA"	"STM2826"	9580	17390	100	1231	1219	249	20	64	64	64	14	21	100	100	0	490	475	110	23	67	67	70	29	41	100	100	0	2.759	2.831	2.926	2.900	1.429	2.956	0.857	80	408	100	1590	1563	1.464	1167	423	1155	408	97552	38024	82.500	13.966	0	0	0
2	19	12	"crp"	"STM3466"	9750	17390	110	1809	1606	654	40	62	62	64	14	21	95	93	0	3713	3487	1181	33	66	66	69	27	39	100	100	0	0.479	0.451	0.454	0.363	2.682	0.455	0.895	80	453	100	5394	4965	-1.062	1747	3647	1544	3421	128466	278999	110.143	126.593	0	0	0
2	20	12	"yhhP"	"STM3578"	9930	17390	110	216	223	68	30	64	64	65	13	20	100	100	0	713	717	255	35	65	65	68	16	23	100	100	0	0.235	0.244	0.257	0.242	1.502	0.212	0.747	80	480	100	800	811	-2.092	152	648	159	652	17875	57356	12.154	40.563	0	0	0
2	21	12	"yhhP"	"STM3578"	10110	17400	110	283	297	83	27	67	67	69	16	23	100	100	0	1119	1119	397	35	67	67	72	20	27	100	100	0	0.205	0.219	0.223	0.221	1.493	0.202	0.640	80	454	100	1268	1282	-2.284	216	1052	230	1052	23725	89502	14.250	52.350	0	0	0
2	22	12	"topA"	"STM1714"	10280	17390	110	5792	5454	2380	43	68	68	72	23	31	100	100	0	5240	4980	2117	42	71	71	75	19	25	100	100	0	1.107	1.097	1.124	1.065	1.670	1.126	0.822	80	454	100	10893	10295	0.147	5724	5169	5386	4909	436298	398368	234.000	258.158	0	0	0
2	23	12	"topA"	"STM1714"	10460	17390	110	2113	2403	1500	62	70	70	80	58	72	98	98	0	1807	2059	1020	49	73	73	81	46	56	100	100	0	1.178	1.175	1.144	1.016	2.043	1.396	0.749	80	479	100	3777	4319	0.237	2043	1734	2333	1986	192275	164720	40.052	43.000	0	0	0
2	24	12	"topA"	"STM1714"	10650	17400	110	1452	1830	1377	75	70	70	79	51	64	100	100	0	1271	1447	771	53	75	75	87	67	77	100	100	0	1.156	1.283	1.255	1.204	1.759	1.559	0.594	80	537	100	2578	3132	0.209	1382	1196	1760	1372	146427	115794	34.333	20.299	0	0	0
2	1	13	"ctrl-buffer"	"ctrl-buffer"	6530	17520	100	61	66	35	53	58	58	59	12	20	26	8	0	63	67	18	26	61	61	62	9	14	25	16	0	1.500	1.333	0.714	0.737	3.823	14.888	0.006	80	453	100	5	14	0.585	3	2	8	6	5293	5392	0.583	0.556	-50	0	0
2	2	13	"ctrl-buffer"	"ctrl-buffer"	6710	17520	100	58	60	16	26	60	60	60	12	20	17	6	0	67	68	14	20	61	61	61	10	16	37	12	0	-0.333	0.000	1.133	1.000	3.131	0.478	0.012	80	431	100	4	7	Error	-2	6	0	7	4805	5420	0.000	0.700	-50	0	0
2	3	13	"ctrl-buffer"	"ctrl-buffer"	6890	17520	100	57	57	11	19	58	58	60	13	21	13	1	0	62	64	12	18	60	60	61	13	21	17	2	0	-0.500	-0.250	1.333	1.204	3.182	11.155	0.003	80	421	100	1	3	Error	-1	2	-1	4	4529	5116	-0.231	0.231	-50	0	0
2	4	13	"ctrl-buffer"	"ctrl-buffer"	7070	17530	100	58	64	22	34	58	58	60	13	21	27	8	0	68	72	22	30	59	59	61	12	19	41	12	0	0.000	0.462	1.200	1.253	3.037	0.000	0.000	80	432	100	9	19	Error	0	9	6	13	5083	5784	0.308	0.917	-50	0	0
2	5	13	"ctrl-buffer"	"ctrl-buffer"	7250	17530	100	54	56	11	19	59	59	60	16	26	2	0	0	64	65	12	18	60	60	61	13	21	21	5	0	-1.250	-0.600	1.000	1.027	3.209	11.230	0.001	80	432	100	-1	2	Error	-5	4	-3	5	4519	5179	-0.250	0.308	-50	0	0
2	6	13	"ctrl-buffer"	"ctrl-buffer"	7430	17530	100	58	70	84	120	59	59	85	492	578	1	0	0	66	69	19	27	60	60	62	14	22	26	5	0	-0.167	1.222	1.028	0.993	4.330	0.001	0.001	80	420	100	5	20	Error	-1	6	11	9	5613	5492	-0.030	0.500	-50	0	0
2	7	13	"ctrl-buffer"	"ctrl-buffer"	7600	17530	100	59	182	903	496	59	59	86	498	579	2	2	0	66	68	16	23	60	60	62	11	17	28	11	0	0.000	15.375	0.929	1.075	7.424	1834.980	0.000	80	410	100	6	131	Error	0	6	123	8	14539	5450	0.193	0.545	-50	0	0
2	8	13	"ctrl-buffer"	"ctrl-buffer"	7780	17540	100	59	61	13	21	59	59	62	21	33	7	0	0	63	65	12	18	60	60	62	11	17	22	6	0	0.000	0.400	1.500	1.155	4.068	0.031	0.001	80	432	100	3	7	Error	0	3	2	5	4856	5183	-0.048	0.273	-50	0	0
2	9	13	"ctrl-buffer"	"ctrl-buffer"	7960	17540	100	65	87	125	143	61	61	63	17	26	22	7	0	71	83	77	92	62	62	63	11	17	43	17	0	0.444	1.238	1.167	0.991	3.170	1.784	0.649	80	386	100	13	47	-1.170	4	9	26	21	6938	6641	1.412	1.818	-50	0	0
2	10	13	"ctrl-buffer"	"ctrl-buffer"	8140	17540	100	61	65	15	23	61	61	64	25	39	7	1	0	66	69	14	20	63	63	64	11	17	35	12	0	0.000	0.667	0.893	0.955	4.071	6.188	0.005	80	432	100	3	10	Error	0	3	4	6	5168	5513	0.040	0.455	-50	0	0
2	11	13	"ctrl-buffer"	"ctrl-buffer"	8320	17540	100	65	65	14	21	61	61	64	23	35	7	1	0	71	73	15	20	64	64	65	12	18	31	15	0	0.571	0.444	1.000	1.051	3.474	0.081	0.000	80	432	100	11	13	-0.807	4	7	4	9	5191	5826	0.043	0.667	-50	0	0
2	12	13	"ctrl-buffer"	"ctrl-buffer"	8500	17550	100	63	78	84	107	62	62	67	23	34	10	6	0	76	150	461	307	65	65	68	14	20	36	18	0	0.091	0.188	0.705	0.673	4.302	0.135	0.492	80	408	100	12	101	-3.459	1	11	16	85	6222	11971	0.478	5.857	-50	0	0
2	13	13	"ctrl-buffer"	"ctrl-buffer"	8670	17550	100	60	62	22	35	63	63	67	20	29	8	2	0	69	72	18	25	65	65	67	12	17	26	7	0	-0.750	-0.143	1.000	1.129	3.661	5.441	0.006	80	397	100	1	6	Error	-3	4	-1	7	4998	5771	-0.250	0.417	-50	0	0
2	14	13	"ctrl-buffer"	"ctrl-buffer"	8850	17550	100	66	68	18	26	63	63	64	15	23	17	6	0	73	79	40	50	64	64	65	10	15	43	21	0	0.333	0.333	0.967	0.915	4.149	0.274	0.073	80	420	100	12	20	-1.585	3	9	5	15	5416	6308	0.267	1.400	-50	0	0
2	15	13	"ctrl-buffer"	"ctrl-buffer"	9030	17550	100	63	64	12	18	64	64	70	62	88	0	0	0	72	74	16	21	65	65	66	12	18	37	13	0	-0.143	0.000	0.810	0.746	4.014	0.124	0.007	80	420	100	6	9	Error	-1	7	0	9	5102	5936	-0.097	0.667	-50	0	0
2	16	13	"ctrl-buffer"	"ctrl-buffer"	9210	17560	100	64	67	23	34	64	64	66	16	24	15	1	0	73	79	25	31	66	66	69	19	27	18	8	0	0.000	0.231	1.000	0.949	3.424	1.366	0.062	80	420	100	7	16	Error	0	7	3	13	5367	6302	0.063	0.526	-50	0	0
2	17	13	"ctrl-buffer"	"ctrl-buffer"	9390	17560	100	63	66	11	16	64	64	66	18	27	10	0	0	71	77	41	53	66	66	69	16	23	23	6	0	-0.200	0.182	0.889	0.668	3.180	0.066	0.006	80	442	100	4	13	Error	-1	5	2	11	5251	6129	0.000	0.500	-50	0	0
2	18	13	"ctrl-buffer"	"ctrl-buffer"	9570	17560	100	63	64	11	17	63	63	65	16	24	7	1	0	68	71	13	18	65	65	67	16	23	20	2	0	0.000	0.167	0.826	0.725	3.430	0.044	0.002	80	408	100	3	7	Error	0	3	1	6	5114	5641	-0.062	0.250	-50	0	0
2	19	13	"ctrl-buffer"	"ctrl-buffer"	9740	17560	100	61	90	183	203	62	62	64	16	25	8	3	0	72	76	23	30	66	66	67	12	17	31	15	0	-0.167	2.800	1.191	1.420	4.916	11.663	0.232	80	428	100	5	38	Error	-1	6	28	10	7179	6090	1.625	0.750	-50	0	0
2	20	13	"ctrl-buffer"	"ctrl-buffer"	9920	17570	100	64	63	14	22	63	63	64	13	20	18	5	0	71	74	17	22	67	67	70	18	25	17	6	0	0.250	0.000	1.400	0.915	3.733	199.699	0.000	80	432	100	5	7	-2.000	1	4	0	7	5066	5952	-0.077	0.222	-50	0	0
2	21	13	"ctrl-buffer"	"ctrl-buffer"	10100	17570	100	65	66	12	18	64	64	66	14	21	13	5	0	73	75	16	21	68	68	72	19	26	10	3	0	0.200	0.286	1.114	1.277	3.136	0.195	0.011	80	420	100	6	9	-2.322	1	5	2	7	5263	5984	0.000	0.158	-50	0	0
2	22	13	"ctrl-buffer"	"ctrl-buffer"	10280	17570	100	64	66	15	22	66	66	68	16	23	10	2	0	73	75	14	18	69	69	72	17	23	15	5	0	-0.500	0.000	1.042	1.167	3.968	7.140	0.001	80	432	100	2	6	Error	-2	4	0	6	5261	5964	-0.125	0.176	-50	0	0
2	23	13	"ctrl-buffer"	"ctrl-buffer"	10460	17570	100	62	64	13	20	66	66	71	30	42	1	0	0	75	78	26	33	71	71	73	16	21	17	5	0	-1.000	-0.286	1.000	1.032	4.019	0.223	0.033	80	420	100	0	5	Error	-4	4	-2	7	5107	6275	-0.233	0.313	-50	0	0
2	24	13	"ctrl-buffer"	"ctrl-buffer"	10630	17580	100	66	66	15	22	67	67	68	16	23	11	2	0	77	81	21	25	72	72	76	20	26	13	5	0	-0.200	-0.111	1.909	1.202	3.993	13.994	0.003	80	452	100	4	8	Error	-1	5	-1	9	5240	6481	-0.125	0.250	-50	0	0
2	1	14	"malY"	"STM1464"	6530	17700	110	89	95	31	32	58	58	59	11	18	81	70	0	297	335	151	45	61	61	61	10	16	100	100	0	0.131	0.135	0.117	0.113	2.221	0.127	0.524	80	580	100	267	311	-2.928	31	236	37	274	7612	26814	3.273	27.400	0	0	0
2	2	14	""	"STM1865"	6720	17710	100	80	85	25	29	59	59	61	20	32	51	20	0	483	529	262	49	61	61	62	12	19	100	100	0	0.050	0.056	0.049	0.048	2.471	0.043	0.144	80	484	100	443	494	-4.329	21	422	26	468	6768	42319	1.200	38.917	0	0	0
2	3	14	"yheU"	"STM3463"	6900	17700	110	168	184	78	42	57	57	59	19	32	97	93	0	817	901	462	51	60	60	62	13	20	100	100	0	0.147	0.151	0.156	0.143	1.913	0.134	0.669	80	524	100	868	968	-2.770	111	757	127	841	14685	72109	6.579	64.538	0	0	0
2	4	14	""	"STM2507"	7080	17710	110	121	148	123	83	57	57	59	13	22	92	85	0	910	1176	1280	108	61	61	63	14	22	100	100	0	0.075	0.082	0.072	0.070	2.029	0.080	0.753	80	510	100	913	1206	-3.730	64	849	91	1115	11867	94099	6.846	79.500	0	0	0
2	5	14	"ilvY"	"STM3908"	7250	17710	110	667	653	133	20	59	59	62	22	35	100	100	0	9057	8994	1561	17	61	61	63	13	20	100	100	0	0.068	0.066	0.066	0.065	1.307	0.065	0.908	80	510	100	9604	9527	-3.887	608	8996	594	8933	52237	719514	26.864	687.000	0	0	0
2	6	14	""	"STM2906"	7430	17710	100	138	140	44	31	60	60	63	24	38	91	75	0	797	770	253	32	62	62	65	13	20	100	100	0	0.106	0.113	0.107	0.100	1.820	0.104	0.648	80	464	100	813	788	-3.236	78	735	80	708	11196	61573	3.208	54.231	0	0	0
2	7	14	"ssaR"	"STM1419"	7610	17710	110	125	150	91	60	58	58	61	16	26	85	70	0	2659	3418	2879	84	61	61	63	14	22	100	100	0	0.026	0.027	0.027	0.026	1.969	0.026	0.770	80	524	100	2665	3449	-5.277	67	2598	92	3357	11982	273455	5.563	239.643	0	0	0
2	8	14	"pykF"	"STM1378"	7790	17720	100	2133	6849	10262	149	61	61	62	16	25	100	100	0	504	2086	3338	160	61	61	62	13	20	100	100	0	4.677	3.352	3.626	3.774	2.619	3.621	0.709	80	464	100	2515	8813	2.226	2072	443	6788	2025	547931	166853	424.188	155.692	0	0	0
2	9	14	"gyrB"	"STM3835"	7970	17720	100	5919	8201	6094	74	62	62	63	16	25	100	100	0	5429	7467	5342	71	62	62	63	11	17	100	100	0	1.091	1.099	1.092	1.105	1.564	1.130	0.813	80	464	100	11224	15544	0.126	5857	5367	8139	7405	656066	597332	508.625	673.091	0	0	0
2	10	14	"serC"	"STM0977"	8150	17720	110	1027	1828	2062	112	63	63	66	29	43	100	97	0	2304	3541	3566	100	65	65	67	15	22	100	100	0	0.431	0.508	0.526	0.435	2.687	0.501	0.727	80	510	100	3203	5241	-1.216	964	2239	1765	3476	146203	283303	60.759	231.600	0	0	0
2	11	14	"cbiA"	"STM2035"	8320	17720	100	93	145	139	95	63	63	65	22	33	58	33	0	1314	3169	4178	131	67	67	70	17	24	100	100	0	0.024	0.026	0.021	0.021	2.378	0.027	0.702	80	462	100	1277	3184	-5.377	30	1247	82	3102	11572	253513	3.636	182.294	0	0	0
2	12	14	"hin"	"STM2772"	8510	17720	100	137	199	193	96	60	60	62	14	22	82	72	0	1714	2794	3730	133	67	67	70	16	22	100	100	0	0.047	0.051	0.056	0.051	2.903	0.044	0.707	80	450	100	1724	2866	-4.419	77	1647	139	2727	15934	223534	9.786	170.250	0	0	0
2	13	14	"yfiA"	"STM2665"	8680	17720	110	422	456	256	56	61	61	64	20	31	95	93	0	1314	1473	718	48	67	67	70	15	21	100	100	0	0.289	0.281	0.284	0.244	2.352	0.256	0.662	80	509	100	1608	1801	-1.788	361	1247	395	1406	36517	117853	19.600	93.533	0	0	0
2	14	14	""	"STM0382"	8870	17730	110	530	537	129	24	64	64	68	30	44	100	100	0	12231	12737	2320	18	67	67	70	17	24	100	100	0	0.038	0.037	0.037	0.036	1.265	0.037	0.916	80	509	100	12630	13143	-4.706	466	12164	473	12670	42951	1018997	15.633	745.118	0	0	0
2	15	14	"ybbP"	"STM0508"	9030	17730	100	2266	2314	590	25	65	65	68	24	35	100	100	0	16083	16645	3394	20	67	67	75	33	44	100	100	0	0.137	0.136	0.138	0.133	1.305	0.131	0.904	80	438	100	18217	18827	-2.863	2201	16016	2249	16578	185101	1331566	93.583	502.121	0	0	0
2	16	14	"fepE"	"STM0589"	9210	17730	110	2083	2130	449	21	67	67	70	26	37	100	100	0	9924	9884	1948	19	68	68	77	33	42	100	100	0	0.205	0.210	0.215	0.208	1.285	0.202	0.904	80	498	100	11872	11879	-2.290	2016	9856	2063	9816	170417	790755	79.231	297.182	0	0	0
2	17	14	"trpL"	"STM1722"	9380	17750	110	70	82	51	62	63	63	66	22	33	17	11	0	114	146	103	70	70	70	74	20	27	78	52	0	0.159	0.250	0.255	0.279	3.254	0.208	0.116	80	536	100	51	95	-2.652	7	44	19	76	6534	11689	0.727	3.600	0	0	0
2	18	14	"ivbL"	"STM3797"	9570	17740	100	100	99	17	17	64	64	65	14	21	88	67	0	346	342	69	20	71	71	75	22	29	100	100	0	0.131	0.129	0.128	0.117	1.913	0.124	0.506	80	493	100	311	306	-2.933	36	275	35	271	7953	27394	2.429	12.136	0	0	0
2	19	14	"murI"	"STM4131"	9760	17750	80	97	401	635	158	63	63	65	16	24	57	51	0	250	925	1331	143	69	69	72	21	29	78	61	0	0.188	0.395	0.298	0.278	3.554	0.358	0.526	52	318	100	215	1194	-2.412	34	181	338	856	20850	48124	21.000	40.619	0	0	0
2	20	14	"EMPTY"	"EMPTY"	9920	17750	100	60	65	20	30	64	64	66	15	22	13	3	0	68	72	24	33	71	71	73	16	21	10	1	0	1.333	1.000	1.000	1.256	4.476	1.008	0.002	80	452	100	-7	2	0.415	-4	-3	1	1	5194	5730	-0.067	-0.062	-75	0	0
2	21	14	"EMPTY"	"EMPTY"	10100	17750	100	66	68	33	48	65	65	66	15	22	7	2	0	67	69	18	26	71	71	74	17	22	5	2	0	-0.250	-1.500	1.600	1.415	3.161	1.203	0.099	80	464	100	-3	1	Error	1	-4	3	-2	5410	5552	0.133	-0.294	-75	0	0
2	22	14	"EMPTY"	"EMPTY"	10280	17750	100	62	63	13	20	65	65	66	15	22	8	1	0	69	71	12	16	69	69	70	12	17	18	3	0	100000.000	-1.000	1.278	1.452	3.665	9.215	0.004	80	464	100	-3	0	16.610	-3	0	-2	2	5075	5707	-0.200	0.083	-75	0	0
2	23	14	"EMPTY"	"EMPTY"	10460	17750	100	65	65	14	21	64	64	70	45	64	1	0	0	69	71	11	15	71	71	73	12	16	11	2	0	-0.500	100000.000	1.045	1.183	3.104	3.719	0.014	80	452	100	-1	1	Error	1	-2	1	0	5228	5644	-0.111	-0.167	-75	0	0
2	24	14	"EMPTY"	"EMPTY"	10630	17760	100	63	65	12	18	65	65	71	44	61	0	0	0	70	72	11	15	73	73	77	27	35	1	0	0	0.667	0.000	1.000	0.935	2.693	0.886	0.009	80	484	100	-5	-1	-0.585	-2	-3	0	-1	5235	5743	-0.136	-0.185	-75	0	0
3	1	1	"yjiW"	"STM4523"	11060	15480	130	107	129	68	52	66	66	67	13	19	78	68	0	1195	1570	1198	76	64	64	65	11	16	100	100	0	0.036	0.042	0.043	0.037	3.041	0.032	0.405	120	720	100	1172	1569	-4.786	41	1131	63	1506	15490	188439	4.769	136.818	0	0	0
3	2	1	"yjjW"	"STM4565"	11240	15480	120	319	310	68	21	66	66	67	14	20	100	100	0	6776	6791	1701	25	65	65	67	16	23	100	100	0	0.038	0.036	0.036	0.036	1.363	0.035	0.886	120	529	100	6964	6970	-4.729	253	6711	244	6726	37204	814947	17.357	420.250	0	0	0
3	3	1	"yibL"	"STM3689"	11410	15480	130	250	439	468	106	67	67	68	15	22	97	90	0	1568	2731	2878	105	65	65	67	16	23	100	100	0	0.122	0.140	0.124	0.117	2.376	0.131	0.658	120	593	100	1686	3038	-3.038	183	1503	372	2666	52704	327675	24.733	166.500	0	0	0
3	4	1	"fba"	"STM3068"	11590	15490	130	11026	11289	2365	20	67	67	68	15	22	100	100	0	11497	12009	3200	26	65	65	66	12	18	100	100	0	0.959	0.940	0.895	0.985	1.481	0.900	0.895	120	587	100	22391	23166	-0.061	10959	11432	11222	11944	1354723	1441056	748.067	995.250	0	0	0
3	5	1	"yhaH"	"STM3234"	11770	15490	120	348	398	231	58	67	67	70	18	25	100	99	0	1477	1604	1032	64	65	65	66	10	15	100	100	0	0.199	0.215	0.212	0.205	2.010	0.179	0.574	120	545	100	1693	1870	-2.329	281	1412	331	1539	47707	192482	18.222	153.800	0	0	0
3	6	1	"rpoD"	"STM3211"	11950	15490	130	28941	28980	4933	17	67	67	69	16	23	100	100	0	8382	8543	1373	16	66	66	68	14	20	100	100	0	3.472	3.411	3.420	3.399	1.168	3.504	0.941	120	627	100	37190	37390	1.796	28874	8316	28913	8477	3477558	1025159	1806.938	605.357	0	0	0
3	7	1	""	"STM2551"	12130	15500	130	1336	1465	446	30	68	68	70	15	21	100	100	0	9756	10485	2950	28	67	67	72	24	33	100	100	0	0.131	0.134	0.131	0.133	1.184	0.127	0.903	120	591	100	10957	11815	-2.934	1268	9689	1397	10418	175811	1258158	93.000	433.875	0	0	0
3	8	1	"gltI"	"STM0665"	12310	15500	120	1799	1769	369	20	68	68	69	14	20	100	100	0	10870	10942	1876	17	66	66	71	23	32	100	100	0	0.160	0.156	0.162	0.151	1.483	0.153	0.921	120	508	100	12535	12577	-2.642	1731	10804	1701	10876	212327	1313020	121.429	472.652	0	0	0
3	9	1	"nagC"	"STM0682"	12480	15500	130	1631	1846	1123	60	70	70	82	69	84	99	99	0	4948	5917	3199	54	67	67	74	25	33	100	100	0	0.320	0.304	0.308	0.286	1.814	0.296	0.765	120	564	100	6442	7626	-1.645	1561	4881	1776	5850	221489	709983	25.565	233.720	0	0	0
3	10	1	"glnS"	"STM0686"	12660	15510	130	13514	13194	5150	39	71	71	84	69	82	100	100	0	11493	10861	4307	39	69	69	76	26	34	100	100	0	1.177	1.216	1.187	1.251	1.459	1.207	0.896	120	575	100	24867	23915	0.235	13443	11424	13123	10792	1583268	1303338	190.000	414.808	0	0	0
3	11	1	"sipD"	"STM2883"	12840	15500	130	616	559	198	35	67	67	69	14	20	99	98	0	7250	6773	2376	35	68	68	70	19	27	100	100	0	0.076	0.073	0.075	0.071	1.795	0.071	0.858	120	594	100	7731	7197	-3.710	549	7182	492	6705	67071	812753	35.000	352.789	0	0	0
3	12	1	"eutC"	"STM2457"	13010	15510	130	168	222	174	78	67	67	68	14	20	96	90	0	3612	5157	5678	110	69	69	72	21	29	100	100	0	0.029	0.030	0.028	0.029	1.923	0.026	0.730	120	565	100	3644	5243	-5.133	101	3543	155	5088	26637	618819	11.000	242.143	0	0	0
3	13	1	"udp"	"STM3968"	13190	15510	130	4695	4594	2437	53	68	68	70	19	27	100	100	0	8932	9114	4060	44	68	68	72	28	38	100	100	0	0.522	0.500	0.533	0.497	1.932	0.482	0.754	120	573	100	13491	13572	-0.938	4627	8864	4526	9046	551222	1093632	238.105	322.929	0	0	0
3	14	1	"metR"	"STM3964"	13360	15510	130	4825	4634	1569	33	68	68	70	20	28	100	99	0	11258	11378	2806	24	68	68	70	25	35	100	100	0	0.425	0.404	0.424	0.374	1.801	0.395	0.850	120	587	100	15947	15876	-1.234	4757	11190	4566	11310	556132	1365378	228.200	452.320	0	0	0
3	15	1	"rthB"	"STM3960"	13540	15520	130	2725	2864	744	25	69	69	71	15	21	100	100	0	7170	7424	1756	23	69	69	71	15	21	100	100	0	0.374	0.380	0.376	0.377	1.444	0.341	0.791	120	568	100	9757	10150	-1.419	2656	7101	2795	7355	343677	890838	186.200	490.200	0	0	0
3	16	1	"yigI"	"STM3956"	13720	15520	140	4380	4148	1687	40	68	68	80	193	241	93	92	0	8177	7863	2939	37	69	69	76	126	165	98	98	0	0.532	0.523	0.534	0.473	2.246	0.517	0.896	156	636	100	12420	11874	-0.911	4312	8108	4080	7794	647136	1226674	21.078	61.802	0	0	0
3	17	1	"corA"	"STM3952"	13900	15520	140	3438	4055	3090	76	69	69	82	195	237	94	89	0	4827	6144	4848	78	69	69	78	128	164	98	97	0	0.708	0.656	0.610	0.602	2.587	0.617	0.800	156	621	100	8127	10061	-0.498	3369	4758	3986	6075	632525	958445	20.374	47.391	0	0	0
3	18	1	"yigA"	"STM3948"	14080	15520	130	5278	5441	1355	24	72	72	75	21	28	100	100	0	8168	8602	1900	22	69	69	73	20	27	100	100	0	0.643	0.629	0.659	0.615	1.345	0.623	0.912	120	567	100	13305	13902	-0.638	5206	8099	5369	8533	652898	1032283	255.524	426.450	0	0	0
3	19	1	"priB"	"STM4392"	14260	15530	130	3868	5601	6275	112	69	69	71	17	23	100	100	0	250	330	281	85	69	69	70	15	21	95	95	0	20.989	21.195	20.468	19.322	2.475	28.530	0.594	120	562	100	3980	5793	4.392	3799	181	5532	261	672083	39654	325.294	17.333	0	0	0
3	20	1	"ytfJ"	"STM4405"	14440	15530	140	247	368	344	93	69	69	94	290	308	30	10	0	2050	3166	3426	108	69	69	104	474	455	96	83	0	0.090	0.097	0.091	0.089	2.427	0.084	0.456	156	697	100	2159	3396	-3.476	178	1981	299	3097	57406	493920	0.945	6.460	0	0	0
3	21	1	"mpl"	"STM4416"	14620	15530	130	1064	2597	3015	116	70	70	98	313	319	88	68	0	2394	5854	6732	114	69	69	89	267	300	99	89	0	0.428	0.437	0.460	0.439	2.230	0.411	0.799	120	597	100	3319	8312	-1.226	994	2325	2527	5785	311615	702464	7.984	21.592	0	0	0
3	22	1	""	"STM4420"	14800	15540	130	378	420	280	66	70	70	72	18	25	100	100	0	7724	7069	2670	37	70	70	71	18	25	100	100	0	0.040	0.050	0.044	0.045	1.619	0.052	0.419	120	529	100	7962	7349	-4.635	308	7654	350	6999	50438	848275	19.333	388.778	0	0	0
3	23	1	""	"STM4424"	14970	15540	150	190	209	152	72	70	70	72	16	22	95	93	0	5679	5562	1956	35	69	69	70	16	22	100	100	0	0.021	0.025	0.022	0.023	2.316	0.023	0.375	156	655	100	5730	5632	-5.547	120	5610	139	5493	32613	867727	8.563	343.250	0	0	0
3	24	1	""	"STM4428"	15150	15540	130	334	394	233	59	70	70	71	15	21	100	100	0	7427	8507	5159	60	68	68	70	12	17	100	100	0	0.036	0.038	0.036	0.037	1.699	0.035	0.779	120	664	100	7623	8763	-4.801	264	7359	324	8439	47221	1020789	21.533	703.083	0	0	0
3	1	2	"clpX"	"STM0449"	11050	15670	120	4338	7435	8002	107	66	66	70	42	60	99	99	0	1595	2452	2840	115	64	64	69	36	52	99	98	0	2.790	3.086	2.831	2.775	2.543	3.450	0.667	120	532	100	5803	9757	1.480	4272	1531	7369	2388	892166	294232	175.357	66.194	0	0	0
3	2	2	"ptrB"	"STM1879"	11230	15670	130	936	1391	1457	104	68	68	72	45	62	100	98	0	4531	5331	3942	73	67	67	72	33	45	100	100	0	0.194	0.251	0.227	0.211	2.157	0.256	0.619	120	427	100	5332	6587	-2.363	868	4464	1323	5264	166966	639713	29.311	159.364	0	0	0
3	3	2	"yihV"	"STM4024"	11410	15670	120	143	163	94	57	69	69	70	15	21	91	81	0	3914	4971	4361	87	66	66	69	18	26	100	100	0	0.019	0.019	0.018	0.018	2.041	0.017	0.685	120	389	100	3922	4999	-5.700	74	3848	94	4905	19510	596534	6.200	272.333	0	0	0
3	4	2	"thiG"	"STM4160"	11590	15670	120	164	204	151	74	68	68	70	16	22	90	84	0	3079	4129	4159	100	66	66	67	13	19	100	100	0	0.032	0.033	0.033	0.030	2.892	0.030	0.697	120	417	100	3109	4199	-4.972	96	3013	136	4063	24448	495423	8.375	312.462	0	0	0
3	5	2	"thiC"	"STM4164"	11770	15680	120	220	255	128	50	69	69	71	18	25	100	95	0	2871	3584	2574	71	67	67	69	16	23	99	99	0	0.054	0.053	0.050	0.058	2.986	0.040	0.601	120	436	100	2955	3703	-4.215	151	2804	186	3517	30625	430075	10.222	219.688	0	0	0
3	6	2	"yjaG"	"STM4169"	11950	15680	110	1372	1691	1304	77	68	68	71	25	35	100	100	0	3320	3997	3076	76	66	66	85	289	340	100	92	0	0.401	0.413	0.416	0.405	1.830	0.367	0.710	80	386	100	4558	5554	-1.319	1304	3254	1623	3931	135284	319754	64.800	13.536	0	0	0
3	7	2	""	"STM2701"	12120	15680	120	147	304	306	100	68	68	70	23	32	60	55	0	3541	7227	9013	124	71	71	93	272	292	74	68	0	0.023	0.033	0.036	0.045	4.372	0.030	0.801	120	440	100	3549	7392	-5.457	79	3470	236	7156	36497	867195	10.174	26.228	0	0	0
3	8	2	"stfE"	"STM0198"	12310	15680	120	99	152	113	74	70	70	71	14	19	60	50	0	2259	4080	4441	108	71	71	81	39	48	95	88	0	0.013	0.020	0.023	0.021	3.175	0.019	0.622	120	419	100	2217	4091	-6.237	29	2188	82	4009	18280	489598	5.786	102.538	0	0	0
3	9	2	"eutQ"	"STM2468"	12480	15680	130	91	137	98	71	73	73	87	76	87	30	19	0	935	3788	4684	123	73	73	80	27	33	75	72	0	0.021	0.017	0.025	0.034	5.918	0.016	0.277	120	444	100	880	3779	-5.582	18	862	64	3715	16492	454531	0.658	137.333	0	0	0
3	10	2	"eutN"	"STM2464"	12660	15690	130	86	117	67	57	74	74	88	75	85	25	10	0	915	2117	2506	118	73	73	81	28	34	91	82	0	0.014	0.021	0.028	0.032	5.229	0.018	0.119	120	462	100	854	2087	-6.133	12	842	43	2044	14019	254080	0.387	72.714	0	0	0
3	11	2	"prpB"	"STM0368"	12840	15690	130	100	162	129	79	71	71	73	18	24	56	47	0	1370	5014	6509	129	73	73	93	80	86	65	61	0	0.022	0.018	0.024	0.041	6.389	0.017	0.719	120	450	100	1326	5032	-5.483	29	1297	91	4941	19436	601655	4.944	61.513	0	0	0
3	12	2	"tus"	"STM1470"	13020	15690	130	329	664	723	108	71	71	73	17	23	80	76	0	1512	3962	4581	115	76	76	98	83	84	85	75	0	0.180	0.153	0.164	0.153	3.123	0.140	0.733	120	433	100	1694	4479	-2.477	258	1436	593	3886	79667	475397	34.765	46.554	0	0	0
3	13	2	"ogt"	"STM1659"	13190	15700	130	472	631	554	87	71	71	74	21	28	100	100	0	1562	2665	3066	115	73	73	78	34	43	100	100	0	0.269	0.216	0.228	0.247	1.976	0.167	0.733	120	424	100	1890	3152	-1.893	401	1489	560	2592	75727	319790	26.524	76.088	0	0	0
3	14	2	"rpmF"	"STM1191"	13360	15700	120	1327	1793	1746	97	73	73	76	26	34	100	100	0	185	220	140	63	71	71	74	28	37	93	74	0	11.000	11.544	12.009	11.590	1.832	14.636	0.723	120	422	100	1368	1869	3.459	1254	114	1720	149	215134	26422	66.038	5.214	0	0	0
3	15	2	"fabG"	"STM1195"	13540	15700	130	7111	10492	9920	94	74	74	78	25	32	100	100	0	859	1189	1136	95	72	72	75	17	22	100	100	0	8.942	9.327	9.438	9.296	1.786	10.811	0.726	120	464	100	7824	11535	3.161	7037	787	10418	1117	1259092	142720	416.560	65.529	0	0	0
3	16	2	"phsA"	"STM2065"	13730	15710	130	218	279	177	63	72	72	89	238	267	26	8	0	4790	5958	3869	64	74	74	84	155	184	100	100	0	0.031	0.035	0.033	0.032	1.938	0.031	0.164	120	417	100	4862	6091	-5.014	146	4716	207	5884	33453	715005	0.798	37.897	0	0	0
3	17	2	"dacD"	"STM2062"	13910	15710	140	701	764	465	60	74	74	91	238	261	83	69	0	4248	4527	2427	53	76	76	89	156	175	98	98	0	0.150	0.155	0.144	0.142	2.170	0.142	0.709	156	414	100	4799	5141	-2.734	627	4172	690	4451	119242	706209	2.828	28.449	0	0	0
3	18	2	"pefD"	"PSLT016"	14090	15710	130	492	674	692	102	76	76	77	18	23	99	98	0	4850	6181	6873	111	74	74	79	26	32	100	100	0	0.087	0.098	0.086	0.090	2.126	0.083	0.619	120	409	100	5192	6705	-3.521	416	4776	598	6107	80920	741769	33.167	234.692	0	0	0
3	19	2	"ybjG"	"STM0865"	14250	15710	130	102	699	1125	160	72	72	78	46	58	43	39	0	245	1971	3347	169	72	72	115	506	440	40	30	0	0.173	0.330	0.417	0.379	5.118	0.307	0.836	120	492	100	203	2526	-2.528	30	173	627	1899	83888	236553	13.500	3.668	0	0	0
3	20	2	"thiM"	"STM2147"	14460	15700	110	90	206	225	109	74	74	127	551	433	5	1	0	247	1855	2777	149	73	73	169	683	404	45	38	0	0.092	0.074	0.127	0.152	5.381	0.075	0.573	80	443	100	190	1914	-3.443	16	174	132	1782	16511	148428	0.143	2.469	0	0	0
3	21	2	"thiI"	"STM0425"	14640	15720	110	1250	3104	3818	123	75	75	130	583	448	56	50	0	1418	4871	6510	133	73	73	131	458	349	61	55	0	0.874	0.631	0.599	0.677	3.420	0.578	0.758	80	394	100	2520	7827	-0.195	1175	1345	3029	4798	248350	389664	5.101	10.349	0	0	0
3	22	2	"hilD"	"STM2875"	14800	15720	130	137	257	256	99	72	72	75	18	24	75	61	0	678	1905	2382	125	73	73	78	25	32	100	95	0	0.107	0.101	0.122	0.103	2.839	0.088	0.603	120	414	100	670	2017	-3.218	65	605	185	1832	30887	228604	10.111	73.080	0	0	0
3	23	2	"prgK"	"STM2871"	14980	15720	150	90	270	437	161	73	73	76	19	25	44	32	0	111	1622	3421	210	75	75	81	31	38	52	42	0	0.472	0.127	0.240	0.289	3.978	0.111	0.761	156	429	100	53	1744	-1.082	17	36	197	1547	42180	252956	10.211	49.710	0	0	0
3	24	2	"nhoA"	"STM1582"	15160	15720	130	110	696	1008	144	73	73	75	17	22	63	51	0	226	3188	5796	181	73	73	77	24	31	71	63	0	0.242	0.200	0.254	0.348	4.128	0.166	0.821	120	579	100	190	3738	-2.048	37	153	623	3115	83496	382503	36.529	129.625	0	0	0
3	1	3	"hsdS"	"STM4524"	11060	15840	120	543	785	703	89	68	68	75	52	69	95	85	0	2678	4410	4132	93	64	64	67	29	43	100	100	0	0.182	0.165	0.147	0.151	2.142	0.144	0.733	120	526	100	3089	5063	-2.460	475	2614	717	4346	94250	529198	13.654	149.759	0	0	0
3	2	3	"hisF"	"STM2077"	11250	15840	130	4639	7086	6542	92	71	71	83	63	75	100	100	0	1525	2107	1734	82	65	65	68	32	47	99	97	0	3.129	3.435	3.405	3.459	2.327	4.181	0.733	120	392	100	6028	9057	1.646	4568	1460	7015	2042	850269	252871	111.159	63.719	0	0	0
3	3	3	"trmD"	"STM2674"	11410	15840	140	5533	16844	21461	127	68	68	73	28	38	94	92	5	243	700	827	118	66	66	69	19	27	68	60	0	30.876	26.461	24.051	25.104	4.052	32.146	0.661	156	416	100	5642	17410	4.948	5465	177	16776	634	2627679	109193	598.964	33.211	0	0	0
3	4	3	"fruF"	"STM2206"	11600	15850	130	794	2321	2798	120	66	66	69	17	24	95	90	0	1165	3404	4131	121	69	69	74	28	37	92	82	0	0.664	0.676	0.754	0.792	3.250	0.665	0.683	120	437	100	1824	5590	-0.590	728	1096	2255	3335	278546	408499	132.471	118.929	0	0	0
3	5	3	"asrB"	"STM2549"	11780	15850	130	90	143	110	76	67	67	68	14	20	58	47	0	1145	3141	4073	129	68	68	74	28	37	85	79	0	0.021	0.025	0.026	0.040	4.640	0.022	0.648	120	444	100	1100	3149	-5.549	23	1077	76	3073	17141	376912	5.357	109.536	0	0	0
3	6	3	"sifA"	"STM1224"	11950	15850	130	185	384	396	103	67	67	68	14	20	85	74	0	1853	4153	4846	116	69	69	76	33	43	98	95	0	0.066	0.078	0.072	0.075	3.150	0.074	0.793	120	451	100	1902	4401	-3.918	118	1784	317	4084	46040	498354	22.571	123.545	0	0	0
3	7	3	"cbiM"	"STM2023"	12130	15860	130	140	202	151	74	66	66	68	14	20	88	79	0	1923	3633	3898	107	71	71	81	43	53	100	100	0	0.040	0.038	0.046	0.040	2.697	0.028	0.508	120	434	100	1926	3698	-4.645	74	1852	136	3562	24232	435920	9.571	82.605	0	0	0
3	8	3	"cbiP"	"STM2019"	12300	15860	130	155	542	716	132	68	68	72	20	27	60	55	0	694	4142	6133	148	73	73	89	60	67	72	63	0	0.140	0.116	0.152	0.151	4.528	0.100	0.677	120	427	100	708	4543	-2.836	87	621	474	4069	65068	497032	23.500	67.550	0	0	0
3	9	3	"samB"	"PSLT054"	12480	15870	130	543	1319	1609	121	70	70	73	20	27	99	98	0	2121	4827	5946	123	73	73	85	53	62	99	98	0	0.231	0.263	0.273	0.259	2.437	0.236	0.763	120	483	100	2521	6003	-2.114	473	2048	1249	4754	158296	579277	62.300	89.472	0	0	0
3	10	3	"uhpT"	"STM3787"	12670	15870	130	104	165	126	76	69	69	70	14	20	66	52	0	1698	4424	5240	118	70	70	76	29	38	100	98	0	0.021	0.022	0.025	0.025	3.649	0.017	0.565	120	447	100	1663	4450	-5.540	35	1628	96	4354	19828	530848	6.786	149.931	0	0	0
3	11	3	"trpA"	"STM1727"	12840	15870	130	188	500	555	111	71	71	74	17	22	73	63	0	1732	3775	4572	121	76	76	107	92	85	78	66	0	0.071	0.116	0.140	0.120	3.487	0.103	0.677	120	433	100	1773	4128	-3.823	117	1656	429	3699	59968	452953	25.059	39.870	0	0	0
3	12	3	"rhaT"	"STM4050"	13020	15870	130	92	134	90	67	73	73	78	33	42	40	33	0	738	4059	5737	141	82	82	122	217	177	60	54	0	0.029	0.015	0.020	0.041	5.964	0.014	0.694	120	418	100	675	4038	-5.110	19	656	61	3977	16108	487084	1.697	18.143	0	0	0
3	13	3	"glnQ"	"STM0828"	13190	15880	130	1964	2509	2398	95	74	74	77	34	44	100	98	0	1549	2100	1790	85	73	73	95	222	233	95	93	0	1.280	1.201	1.219	1.159	2.036	1.344	0.739	120	405	100	3366	4462	0.357	1890	1476	2435	2027	301041	252027	71.529	9.032	0	0	0
3	14	3	""	"STM4158"	13370	15880	120	98	110	45	40	73	73	75	22	29	52	27	0	393	481	318	66	72	72	74	19	25	97	97	0	0.078	0.090	0.098	0.082	3.044	0.084	0.441	120	422	100	346	446	-3.683	25	321	37	409	13220	57695	1.591	21.421	0	0	0
3	15	3	""	"STM1260"	13550	15880	130	315	467	422	90	75	75	80	28	35	97	93	0	2524	3972	4026	101	73	73	80	27	33	100	100	0	0.098	0.101	0.094	0.095	2.295	0.085	0.677	120	448	100	2691	4291	-3.352	240	2451	392	3899	56052	476654	13.821	144.148	0	0	0
3	16	3	""	"PSLT026"	13730	15890	130	639	1215	1569	129	73	73	76	21	27	93	90	0	1362	2795	3389	121	76	76	82	27	32	94	87	0	0.440	0.420	0.454	0.471	3.119	0.356	0.630	120	417	100	1852	3861	-1.184	566	1286	1142	2719	145755	335340	54.238	100.481	0	0	0
3	17	3	""	"STM4457"	13900	15880	130	610	651	414	63	72	72	73	16	21	99	96	0	1253	1369	837	61	74	74	77	21	27	100	98	0	0.456	0.447	0.458	0.420	2.055	0.425	0.594	120	419	100	1717	1874	-1.132	538	1179	579	1295	78062	164320	36.125	61.524	0	0	0
3	18	3	"metJ"	"STM4099"	14090	15890	120	293	426	356	83	74	74	75	17	22	95	90	0	697	1057	1138	107	74	74	77	22	28	96	95	0	0.352	0.358	0.327	0.391	2.511	0.290	0.686	120	397	100	842	1335	-1.508	219	623	352	983	51147	126842	20.647	44.545	0	0	0
3	19	3	""	"Not LT2a84"	14260	15900	130	97	120	76	63	73	73	75	25	33	45	24	0	727	1766	2853	161	76	76	83	34	40	99	99	0	0.037	0.028	0.032	0.029	2.787	0.021	0.515	120	430	100	675	1737	-4.762	24	651	47	1690	14355	211946	1.800	49.500	0	0	0
3	20	3	"traW"	"PSLT091"	14440	15890	130	330	455	386	84	74	74	83	50	60	93	80	0	4992	6785	6304	92	78	78	131	501	382	99	95	0	0.052	0.057	0.057	0.053	2.116	0.048	0.682	120	511	100	5170	7088	-4.263	256	4914	381	6707	54579	814141	7.440	13.281	0	0	0
3	21	3	"traN"	"PSLT095"	14620	15890	130	835	1220	1387	113	77	77	104	444	426	65	39	0	5398	9852	10899	110	78	78	116	301	259	98	96	0	0.142	0.117	0.106	0.101	2.745	0.103	0.648	120	469	100	6078	10917	-2.811	758	5320	1143	9774	146358	1182235	2.514	32.346	0	0	0
3	22	3	"trbB"	"PSLT099"	14800	15910	130	322	450	414	92	73	73	74	15	20	95	95	0	2863	3623	3972	109	75	75	80	25	31	100	100	0	0.089	0.106	0.111	0.105	2.193	0.090	0.746	120	406	100	3037	3925	-3.485	249	2788	377	3548	54030	434728	25.067	141.720	0	0	0
3	23	3	"traD"	"PSLT104"	14970	15900	130	2307	2698	2446	90	73	73	76	18	23	100	99	0	11335	12591	10868	86	74	74	79	24	30	100	100	0	0.198	0.210	0.208	0.192	2.086	0.194	0.746	120	441	100	13495	15142	-2.334	2234	11261	2625	12517	323785	1510919	145.667	521.333	0	0	0
3	24	3	""	"PSLT109"	15160	15910	130	721	817	628	76	72	72	75	17	22	99	96	0	1966	2239	1729	77	73	73	79	27	34	100	99	0	0.343	0.344	0.332	0.349	1.860	0.309	0.733	120	615	100	2542	2911	-1.544	649	1893	745	2166	98078	268659	43.647	80.000	0	0	0
3	1	4	""	"STM2732"	11060	16030	120	69	72	18	25	65	65	71	37	52	6	0	0	396	789	934	118	64	64	66	27	40	96	93	0	0.012	0.010	0.022	0.024	4.395	0.005	0.007	120	508	100	336	732	-6.375	4	332	7	725	8587	94648	0.027	26.778	0	0	0
3	2	4	""	"STM2710"	11230	16020	130	87	100	55	55	67	67	75	44	58	19	7	0	2322	3263	3314	101	65	65	68	31	45	99	98	0	0.009	0.010	0.010	0.010	4.086	0.008	0.129	120	440	100	2277	3231	-6.818	20	2257	33	3198	12009	391534	0.568	103.065	0	0	0
3	3	4	""	"STM1614"	11420	16030	120	181	225	130	57	68	68	71	23	32	97	90	0	4798	6015	4071	67	68	68	71	19	26	100	100	0	0.024	0.026	0.024	0.024	2.100	0.021	0.471	120	417	100	4843	6104	-5.387	113	4730	157	5947	27010	721791	6.696	312.842	0	0	0
3	4	4	"tehB"	"STM1608"	11590	16030	120	1042	1224	1088	88	69	69	71	17	23	99	99	0	1900	2074	1493	71	69	69	75	28	37	100	100	0	0.531	0.576	0.529	0.534	1.983	0.593	0.610	120	400	100	2804	3160	-0.912	973	1831	1155	2005	146932	248933	67.824	71.393	0	0	0
3	5	4	"tpx"	"STM1682"	11770	16040	130	3089	4101	3676	89	68	68	69	14	20	100	100	0	795	994	871	87	69	69	74	25	33	98	96	0	4.161	4.360	4.181	4.689	2.611	5.217	0.660	120	435	100	3747	4958	2.057	3021	726	4033	925	492154	119313	288.000	36.800	0	0	0
3	6	4	""	"STM1677"	11950	16040	120	284	336	204	60	67	67	70	15	21	99	99	0	3844	4683	3279	70	71	71	76	22	28	100	100	0	0.058	0.058	0.057	0.059	1.984	0.049	0.688	120	419	100	3990	4881	-4.120	217	3773	269	4612	40343	561950	17.733	209.409	0	0	0
3	7	4	"uppS"	"STM0221"	12130	16040	130	1746	2503	2375	94	71	71	74	20	27	100	100	0	1618	2193	1944	88	72	72	77	24	31	100	99	0	1.083	1.147	1.021	1.046	2.456	1.255	0.572	120	394	100	3221	4553	0.116	1675	1546	2432	2121	300386	263125	121.450	88.167	0	0	0
3	8	4	"yaeD"	"STM0248"	12300	16050	140	1651	1758	1347	76	73	73	77	23	29	93	88	0	2526	2624	2246	85	72	72	84	54	64	87	87	0	0.643	0.660	0.638	0.708	2.842	0.549	0.614	156	432	100	4032	4237	-0.637	1578	2454	1685	2552	274184	409278	73.087	47.037	0	0	0
3	9	4	"rof"	"STM0237"	12470	16040	100	74	75	22	29	73	73	76	22	28	8	2	0	75	86	43	50	73	73	88	59	67	6	3	0	0.500	0.154	1.024	0.814	3.732	0.249	0.164	80	347	100	3	15	-1.000	1	2	2	13	5984	6854	-0.045	-0.034	-50	0	0
3	10	4	"yeeX"	"STM2059"	12660	16050	130	506	1110	1967	177	73	73	75	19	25	98	97	0	393	830	1399	168	73	73	82	39	47	92	85	0	1.353	1.370	1.244	1.372	3.237	1.515	0.732	120	483	100	753	1794	0.436	433	320	1037	757	133201	99595	54.474	19.179	0	0	0
3	11	4	"sbcB"	"STM2067"	12830	16050	120	657	1099	1363	124	73	73	79	33	41	98	95	0	1824	2802	2691	96	76	76	104	90	86	96	95	0	0.334	0.376	0.339	0.349	2.868	0.353	0.564	120	422	100	2332	3752	-1.582	584	1748	1026	2726	131872	336271	30.909	29.978	0	0	0
3	12	4	"fixC"	"STM0077"	13020	16050	130	817	749	510	68	77	77	88	63	71	90	78	0	9776	10290	4771	46	85	85	147	354	240	99	98	0	0.076	0.066	0.071	0.046	3.180	0.057	0.483	120	453	100	10431	10877	-3.711	740	9691	672	10205	89824	1234839	10.492	28.653	0	0	0
3	13	4	"yjbC"	"STM4193"	13180	16060	130	846	964	818	84	81	81	99	70	70	98	97	0	3154	3663	3165	86	79	79	126	338	268	100	92	0	0.249	0.246	0.245	0.243	1.804	0.202	0.653	120	436	100	3840	4467	-2.007	765	3075	883	3584	115655	439502	12.357	10.464	0	0	0
3	14	4	"dinF"	"STM4238"	13360	16060	130	1571	1952	1469	75	74	74	86	42	48	99	99	0	5833	7369	5065	68	74	74	85	87	102	100	100	0	0.260	0.257	0.250	0.244	1.535	0.255	0.847	120	487	100	7256	9173	-1.944	1497	5759	1878	7295	234208	884279	44.429	83.724	0	0	0
3	15	4	""	"STM4267"	13550	16060	120	323	410	388	94	72	72	75	18	24	99	95	0	2906	3694	3627	98	74	74	79	26	32	100	100	0	0.089	0.093	0.087	0.091	2.168	0.078	0.547	120	441	100	3083	3958	-3.496	251	2832	338	3620	49227	443228	18.611	139.038	0	0	0
3	16	4	"malE"	"STM4229"	13720	16060	130	151	192	111	57	73	73	77	21	27	97	84	0	4599	7547	7148	94	75	75	83	50	60	100	100	0	0.017	0.016	0.015	0.015	1.890	0.012	0.652	120	475	100	4602	7591	-5.858	78	4524	119	7472	23064	905695	5.476	149.280	0	0	0
3	17	4	"yfdZ"	"STM2402"	13920	16070	130	2433	2722	1381	50	73	73	75	19	25	100	100	0	6806	7506	3435	45	74	74	80	48	60	100	100	0	0.351	0.356	0.364	0.350	1.505	0.331	0.820	120	459	100	9092	10081	-1.512	2360	6732	2649	7432	326589	900778	139.316	154.708	0	0	0
3	18	4	"yfcA"	"STM2382"	14080	16070	120	820	1032	913	88	76	76	78	18	23	100	99	0	2485	3151	2543	80	76	76	81	27	33	100	100	0	0.309	0.311	0.299	0.309	2.259	0.256	0.553	120	385	100	3153	4031	-1.695	744	2409	956	3075	123829	378168	53.000	113.704	0	0	0
3	19	4	"ybdB"	"STM0599"	14260	16070	130	323	526	501	95	75	75	77	18	23	95	90	0	1015	1666	1741	104	79	79	91	47	51	96	92	0	0.265	0.284	0.288	0.288	2.342	0.239	0.549	120	431	100	1184	2038	-1.916	248	936	451	1587	63170	199871	24.944	33.511	0	0	0
3	20	4	"fsr"	"STM0493"	14440	16070	130	490	715	747	104	74	74	79	28	35	99	98	0	3971	6324	7112	112	82	82	97	62	63	100	100	0	0.107	0.103	0.105	0.099	2.051	0.087	0.676	120	467	100	4305	6883	-3.225	416	3889	641	6242	85833	758827	22.714	100.435	0	0	0
3	21	4	"ybbB"	"STM0513"	14620	16080	120	972	1244	1191	95	77	77	80	26	32	100	100	0	4028	5144	4817	93	78	78	90	52	57	100	100	0	0.227	0.230	0.227	0.223	1.770	0.222	0.829	120	417	100	4845	6233	-2.142	895	3950	1167	5066	149240	617288	44.769	97.192	0	0	0
3	22	4	"lpxH"	"STM0535"	14790	16070	120	709	799	591	73	73	73	75	14	18	96	95	0	3015	3428	2644	77	75	75	79	23	29	100	98	0	0.216	0.217	0.204	0.190	2.232	0.175	0.527	120	403	100	3576	4079	-2.209	636	2940	726	3353	95820	411385	51.714	145.609	0	0	0
3	23	4	""	"STM0563"	14970	16070	100	78	77	15	19	72	72	74	16	21	17	3	0	77	78	13	16	73	73	74	16	21	23	1	0	1.500	1.000	1.091	1.281	3.193	0.448	0.183	80	375	100	10	10	0.585	6	4	5	5	6153	6219	0.188	0.250	-50	0	0
3	24	4	"fepD"	"STM0592"	15160	16090	130	742	916	649	70	72	72	74	16	21	100	100	0	3595	4797	3911	81	73	73	74	18	24	100	100	0	0.190	0.179	0.191	0.190	1.630	0.155	0.807	120	624	100	4192	5568	-2.394	670	3522	844	4724	109872	575653	52.625	262.389	0	0	0
3	1	5	"yeaZ"	"STM1820"	11060	16200	120	2767	3076	1602	52	64	64	70	62	88	100	100	0	3123	3807	2317	60	66	66	70	43	61	100	100	0	0.884	0.805	0.818	0.815	1.754	0.710	0.628	120	489	100	5760	6753	-0.178	2703	3057	3012	3741	369143	456879	48.484	86.907	0	0	0
3	2	5	"ymgE"	"STM1797"	11240	16200	120	104	144	120	83	64	64	65	14	21	81	61	0	855	1235	1548	125	67	67	71	32	45	99	97	0	0.051	0.068	0.063	0.062	3.407	0.035	0.207	120	404	100	828	1248	-4.300	40	788	80	1168	17252	148246	5.643	36.375	0	0	0
3	3	5	"narJ"	"STM1762"	11420	16210	130	165	187	106	56	68	68	69	14	20	97	91	0	3235	3454	1639	47	69	69	72	17	23	100	100	0	0.031	0.035	0.032	0.030	2.453	0.029	0.420	120	422	100	3263	3504	-5.029	97	3166	119	3385	22450	414436	8.429	198.941	0	0	0
3	4	5	"manY"	"STM1831"	11600	16210	130	841	1023	766	74	72	72	72	15	20	100	100	0	3400	4080	2624	64	70	70	72	16	22	100	100	0	0.231	0.237	0.221	0.222	2.128	0.193	0.565	120	396	100	4099	4961	-2.114	769	3330	951	4010	122773	489626	63.400	250.500	0	0	0
3	5	5	"minD"	"STM1815"	11760	16210	130	3383	3462	1461	42	71	71	71	15	21	100	99	0	3745	3864	1652	42	71	71	73	14	19	100	100	0	0.901	0.894	0.926	0.871	1.596	0.887	0.785	120	410	100	6986	7184	-0.150	3312	3674	3391	3793	415453	463641	226.067	270.786	0	0	0
3	6	5	"ycgB"	"STM1804"	11950	16210	130	321	405	460	113	70	70	73	20	27	95	94	0	4496	5388	3068	56	72	72	74	15	20	100	99	0	0.057	0.063	0.054	0.053	1.828	0.074	0.547	120	419	100	4675	5651	-4.140	251	4424	335	5316	48562	646615	16.600	354.267	0	0	0
3	7	5	"glnA"	"STM4007"	12120	16220	130	2858	4620	5172	111	73	73	77	23	29	100	100	0	2267	3554	4077	114	70	70	75	21	28	100	98	0	1.268	1.305	1.375	1.387	2.779	1.313	0.599	120	379	100	4982	8031	0.342	2785	2197	4547	3484	554344	426509	197.522	165.667	0	0	0
3	8	5	"yijC"	"STM4127"	12300	16220	130	291	763	1169	153	71	71	74	19	25	84	75	0	965	2409	3252	134	70	70	73	19	26	99	94	0	0.246	0.296	0.266	0.232	4.272	0.278	0.587	120	407	100	1115	3031	-2.024	220	895	692	2339	91515	289113	36.263	122.947	0	0	0
3	9	5	""	"STM4080"	12490	16230	120	142	363	446	122	70	70	72	15	20	75	63	0	857	3161	4782	151	71	71	74	20	27	93	86	0	0.092	0.095	0.104	0.109	4.560	0.079	0.700	120	413	100	858	3383	-3.448	72	786	293	3090	43550	379323	19.400	154.350	0	0	0
3	10	5	"sbp"	"STM4063"	12650	16240	130	419	609	612	100	72	72	75	20	26	95	92	0	3606	5378	6291	116	74	74	81	35	43	98	97	0	0.098	0.101	0.098	0.098	2.901	0.083	0.704	120	398	100	3879	5841	-3.347	347	3532	537	5304	73026	645353	26.700	151.343	0	0	0
3	11	5	""	"STM4051"	12840	16230	120	87	99	43	43	73	73	76	25	32	34	18	0	962	2933	4324	147	76	76	88	46	52	89	83	0	0.016	0.009	0.015	0.018	4.294	0.007	0.336	120	409	100	900	2883	-5.984	14	886	26	2857	11896	351985	0.920	61.848	0	0	0
3	12	5	"fdhD"	"STM4038"	13000	16240	100	115	353	555	157	73	73	79	36	45	53	40	0	236	2048	3853	188	82	82	135	351	260	36	31	0	0.273	0.142	0.187	0.201	3.227	0.131	0.842	80	334	100	196	2246	-1.874	42	154	280	1966	28202	163859	7.611	5.450	0	0	0
3	13	5	"rplQ"	"STM3414"	13180	16240	120	1824	4201	8763	208	83	83	103	69	66	100	95	0	253	442	674	152	77	77	122	334	273	26	12	0	9.892	11.282	11.467	11.569	2.848	14.040	0.645	120	434	100	1917	4483	3.306	1741	176	4118	365	504131	53060	59.391	0.958	0	0	0
3	14	5	"rpmD"	"STM3422"	13370	16250	130	722	1072	1077	100	83	83	101	66	65	96	93	0	98	137	181	132	73	73	76	19	25	63	30	0	25.560	15.453	25.976	25.467	3.611	34.741	0.043	120	436	100	664	1053	4.676	639	25	989	64	128580	16481	14.712	3.211	0	0	0
3	15	5	"rplX"	"STM3429"	13540	16250	120	2451	2909	2342	80	74	74	92	69	75	99	96	0	115	140	73	52	71	71	73	14	19	90	70	0	54.023	41.087	45.306	43.198	2.617	63.026	0.344	120	415	100	2421	2904	5.755	2377	44	2835	69	349070	16764	40.826	4.786	0	0	0
3	16	5	"rplP"	"STM3433"	13730	16250	120	5772	8962	12062	134	78	78	103	96	93	100	99	2	162	209	230	110	73	73	76	48	63	75	36	0	63.978	65.324	69.693	69.377	2.506	70.275	0.610	120	419	100	5783	9020	5.999	5694	89	8884	136	1075432	25048	92.281	2.771	0	0	0
3	17	5	"rplB"	"STM3437"	13910	16250	120	15400	20130	16049	79	79	79	102	95	93	100	100	3	350	453	361	79	76	76	79	18	22	96	95	0	55.916	53.186	58.432	59.716	2.500	62.849	0.583	120	368	100	15595	20428	5.805	15321	274	20051	377	2415623	54368	210.821	20.778	0	0	0
3	18	5	"yheN"	"STM3451"	14080	16250	120	368	599	827	138	75	75	76	17	22	99	95	0	868	1577	2761	175	77	77	86	31	36	100	98	0	0.370	0.349	0.367	0.367	2.092	0.229	0.499	120	379	100	1084	2024	-1.433	293	791	524	1500	71925	189234	30.765	48.097	0	0	0
3	19	5	""	"STM4465"	14260	16250	120	110	130	72	55	73	73	74	16	21	80	55	0	3767	4953	5185	104	78	78	88	46	52	100	100	0	0.010	0.012	0.011	0.011	2.600	0.010	0.593	120	444	100	3726	4932	-6.640	37	3689	57	4875	15548	594407	3.500	105.761	0	0	0
3	20	5	"idnR"	"STM4481"	14440	16260	120	223	299	245	81	73	73	75	14	18	98	95	0	2908	3840	3651	95	77	77	84	39	46	100	99	0	0.053	0.060	0.052	0.058	2.589	0.053	0.691	120	457	100	2981	3989	-4.238	150	2831	226	3763	35882	460805	16.000	96.308	0	0	0
3	21	5	"yjiG"	"STM4513"	14630	16260	130	103	159	135	84	75	75	76	14	18	63	50	0	492	1350	1847	136	76	76	79	20	25	90	87	0	0.067	0.066	0.079	0.081	3.456	0.055	0.591	120	413	100	444	1358	-3.893	28	416	84	1274	19021	161981	5.929	63.550	0	0	0
3	22	5	"yjjI"	"STM4566"	14790	16260	120	150	248	234	94	73	73	74	14	18	83	74	0	2403	5692	7429	130	75	75	78	19	24	100	100	0	0.033	0.031	0.034	0.031	2.781	0.027	0.737	120	414	100	2405	5792	-4.918	77	2328	175	5617	29732	683077	12.429	295.474	0	0	0
3	23	5	"sthA"	"STM4594"	14980	16260	120	105	129	77	59	72	72	74	15	20	77	53	0	1729	2669	3183	119	75	75	78	22	28	100	100	0	0.020	0.022	0.022	0.020	2.616	0.017	0.484	120	451	100	1687	2651	-5.647	33	1654	57	2594	15507	320313	3.667	117.773	0	0	0
3	24	5	""	"STM3736"	15150	16270	120	205	299	277	92	73	73	74	15	20	95	85	0	2161	3669	4647	126	74	74	76	15	19	100	100	0	0.063	0.063	0.066	0.068	2.674	0.051	0.739	120	486	100	2219	3821	-3.983	132	2087	226	3595	35901	440276	15.000	239.533	0	0	0
3	1	6	"gntT"	"STM3512"	11060	16370	120	256	281	164	58	67	67	72	60	83	84	69	0	4493	5138	3669	71	66	66	70	35	50	100	100	0	0.043	0.042	0.046	0.041	2.516	0.033	0.516	120	528	100	4616	5286	-4.550	189	4427	214	5072	33767	616541	3.483	144.800	0	0	0
3	2	6	"sspB"	"STM3341"	11240	16380	130	1282	2251	3220	143	66	66	68	15	22	100	100	0	1179	1670	1678	100	68	68	71	18	25	100	100	0	1.095	1.364	1.220	1.152	2.719	2.434	0.319	120	436	100	2327	3787	0.130	1216	1111	2185	1602	270061	200358	145.533	88.833	0	0	0
3	3	6	"yhcH"	"STM3335"	11410	16380	130	207	237	139	58	69	69	70	14	20	95	93	0	2456	2745	1668	60	68	68	71	15	21	100	100	0	0.058	0.063	0.061	0.061	1.944	0.050	0.480	120	433	100	2526	2845	-4.113	138	2388	168	2677	28421	329427	11.929	178.267	0	0	0
3	4	6	"yrbB"	"STM3309"	11590	16390	120	521	746	761	102	72	72	72	14	19	99	99	0	732	988	1001	101	70	70	73	16	21	97	96	0	0.678	0.734	0.688	0.712	2.600	0.669	0.482	120	414	100	1111	1592	-0.560	449	662	674	918	89549	118569	48.143	57.188	0	0	0
3	5	6	"folP"	"STM3295"	11770	16390	120	1895	2666	2655	99	71	71	72	15	20	100	100	0	2931	3497	2842	81	72	72	75	15	20	100	100	0	0.638	0.758	0.678	0.713	2.210	0.841	0.558	120	419	100	4683	6020	-0.648	1824	2859	2595	3425	319891	419666	172.933	228.133	0	0	0
3	6	6	"mtr"	"STM3279"	11950	16390	120	418	540	389	72	70	70	72	19	26	98	97	0	4708	6261	5166	82	73	73	77	21	27	100	100	0	0.075	0.076	0.072	0.074	1.889	0.061	0.627	120	432	100	4983	6658	-3.735	348	4635	470	6188	64804	751269	24.632	294.476	0	0	0
3	7	6	"yghA"	"STM3157"	12130	16390	130	334	446	370	82	70	70	72	19	26	95	95	0	4030	4589	3883	84	72	72	77	22	28	100	100	0	0.067	0.083	0.076	0.072	2.599	0.059	0.428	120	433	100	4222	4893	-3.906	264	3958	376	4517	53507	550659	19.684	205.091	0	0	0
3	8	6	""	"STM3129"	12300	16400	120	235	268	174	64	71	71	72	15	20	97	95	0	4881	5316	3763	70	75	75	79	20	25	100	100	0	0.034	0.038	0.035	0.037	2.204	0.032	0.600	120	419	100	4970	5438	-4.873	164	4806	197	5241	32199	637904	13.067	261.850	0	0	0
3	9	6	"yqgF"	"STM3097"	12480	16400	120	236	388	411	105	72	72	74	16	21	93	88	0	1014	1400	1595	113	76	76	83	29	34	98	97	0	0.175	0.239	0.221	0.220	2.596	0.147	0.310	120	424	100	1102	1640	-2.516	164	938	316	1324	46561	167970	19.625	45.414	0	0	0
3	10	6	"galP"	"STM3091"	12660	16400	130	226	396	428	108	70	70	71	15	21	91	87	0	2798	4833	6262	129	75	75	79	27	34	100	98	0	0.057	0.069	0.066	0.066	2.606	0.057	0.672	120	382	100	2879	5084	-4.126	156	2723	326	4758	47569	579965	21.667	176.074	0	0	0
3	11	6	""	"STM3071"	12830	16400	130	97	138	129	93	69	69	70	14	20	64	49	0	813	1485	2165	145	74	74	78	21	26	100	97	0	0.038	0.049	0.048	0.046	3.192	0.051	0.729	120	395	100	767	1480	-4.722	28	739	69	1411	16513	178222	4.857	67.000	0	0	0
3	12	6	"bglA"	"STM3051"	13010	16410	120	661	861	870	101	70	70	73	27	36	97	95	0	4632	5554	4906	88	74	74	84	112	133	100	100	0	0.130	0.144	0.134	0.124	2.147	0.136	0.694	120	407	100	5149	6271	-2.947	591	4558	791	5480	103348	666431	29.185	48.839	0	0	0
3	13	6	""	"STM1301"	13190	16410	120	210	255	161	63	77	77	80	25	31	96	88	0	1088	1263	831	65	73	73	74	12	16	100	99	0	0.131	0.150	0.149	0.140	2.067	0.114	0.484	120	398	100	1148	1368	-2.932	133	1015	178	1190	30590	151562	7.000	99.083	0	0	0
3	14	6	""	"STM1328"	13370	16420	130	254	308	229	74	78	78	91	63	69	74	57	0	3007	4442	4660	104	73	73	74	12	16	100	100	0	0.060	0.053	0.051	0.053	2.581	0.038	0.571	120	378	100	3110	4599	-4.059	176	2934	230	4369	36928	533049	3.444	364.000	0	0	0
3	15	6	""	"STM1368"	13540	16420	130	220	398	477	119	75	75	92	71	77	70	51	0	2860	6628	10460	157	72	72	74	12	16	100	100	0	0.052	0.049	0.050	0.050	2.885	0.040	0.729	120	404	100	2933	6879	-4.265	145	2788	323	6556	47804	795302	4.310	546.167	0	0	0
3	16	6	"ydhC"	"STM1428"	13730	16410	130	399	1285	2274	176	79	79	105	94	89	76	60	0	1028	2765	5185	187	73	73	75	17	22	99	98	0	0.335	0.448	0.380	0.443	4.612	0.358	0.546	120	450	100	1275	3898	-1.577	320	955	1206	2692	154167	331856	12.553	158.235	0	0	0
3	17	6	"slyB"	"STM1445"	13900	16420	130	2522	5879	8812	149	78	78	105	99	94	99	96	0	391	918	1487	161	75	75	78	18	23	97	95	0	7.734	6.881	6.951	7.524	2.889	7.964	0.588	120	410	100	2760	6644	2.951	2444	316	5801	843	705442	110108	58.323	46.667	0	0	0
3	18	6	"ydgQ"	"STM1454"	14080	16420	120	1216	1683	1913	113	73	73	75	23	30	99	99	0	1791	2610	2766	105	76	76	81	25	30	100	100	0	0.666	0.635	0.618	0.620	2.281	0.607	0.620	120	418	100	2858	4144	-0.585	1143	1715	1610	2534	201903	313180	69.913	101.160	0	0	0
3	19	6	""	"STM3558"	14260	16430	110	265	430	661	153	72	72	73	15	20	100	96	0	1789	2564	3691	143	77	77	85	40	47	100	100	0	0.113	0.144	0.131	0.120	2.059	0.142	0.677	80	403	100	1905	2845	-3.149	193	1712	358	2487	34413	205098	23.800	61.975	0	0	0
3	20	6	"yhhF"	"STM3572"	14440	16440	130	497	771	878	113	74	74	75	15	20	97	95	0	1823	3057	3736	122	78	78	85	36	42	99	99	0	0.242	0.234	0.225	0.245	3.860	0.160	0.433	120	457	100	2168	3676	-2.044	423	1745	697	2979	92504	366808	46.400	82.556	0	0	0
3	21	6	"yhhP"	"STM3578"	14620	16430	120	174	268	277	103	74	74	75	15	20	89	80	0	581	905	1116	123	77	77	79	20	25	97	95	0	0.198	0.234	0.209	0.208	3.288	0.132	0.254	120	379	100	604	1022	-2.333	100	504	194	828	32206	108609	12.867	41.300	0	0	0
3	22	6	"acpT"	"STM3583"	14790	16440	120	421	491	382	77	73	73	74	15	20	97	95	0	2034	2313	1724	74	75	75	77	16	20	99	99	0	0.178	0.187	0.184	0.184	2.557	0.160	0.619	120	400	100	2307	2656	-2.493	348	1959	418	2238	58902	277522	27.800	139.750	0	0	0
3	23	6	"uspB"	"STM3590"	14980	16440	120	159	345	660	191	72	72	74	14	18	93	88	0	465	1172	2108	179	76	76	78	21	26	99	94	0	0.224	0.249	0.221	0.223	3.223	0.216	0.452	120	378	100	476	1369	-2.161	87	389	273	1096	41446	140617	19.357	52.095	0	0	0
3	24	6	""	"STM3599"	15140	16440	120	182	215	161	74	73	73	74	14	18	95	90	0	6533	7767	6737	86	76	76	77	15	19	100	100	0	0.017	0.018	0.019	0.017	2.001	0.019	0.775	120	462	100	6566	7833	-5.888	109	6457	142	7691	25773	931986	10.071	512.667	0	0	0
3	1	7	"dsdA"	"STM3802"	11050	16550	110	486	546	349	63	68	68	71	24	33	100	100	0	7782	8895	6195	69	68	68	81	87	107	100	100	0	0.054	0.054	0.053	0.053	1.581	0.047	0.728	80	495	100	8132	9305	-4.206	418	7714	478	8827	43684	711563	19.792	101.310	0	0	0
3	2	7	"ibpB"	"STM3808"	11230	16560	130	1854	4325	8570	198	68	68	71	24	33	99	99	0	486	916	1560	170	70	70	84	78	92	83	72	0	4.293	5.032	5.358	4.579	3.769	6.832	0.609	120	502	100	2202	5103	2.102	1786	416	4257	846	518954	109912	177.250	10.667	0	0	0
3	3	7	"ccmE"	"STM2250"	11410	16570	120	209	473	834	176	69	69	72	21	29	88	75	0	1349	3234	6256	193	71	71	79	34	43	99	96	0	0.110	0.128	0.114	0.115	3.492	0.117	0.775	120	473	100	1418	3567	-3.190	140	1278	404	3163	56751	388106	19.095	92.794	0	0	0
3	4	7	"torA"	"STM3822"	11590	16570	120	496	587	453	77	70	70	72	18	25	94	90	0	8868	8896	4118	46	72	72	78	30	38	100	99	0	0.048	0.059	0.049	0.043	2.467	0.056	0.578	120	467	100	9222	9341	-4.368	426	8796	517	8824	70455	1067491	28.611	293.933	0	0	0
3	5	7	"dgoA"	"STM3828"	11770	16570	120	238	303	468	154	69	69	70	14	20	96	95	0	4983	5619	2897	51	73	73	77	18	23	100	100	0	0.034	0.042	0.032	0.031	2.031	0.056	0.369	120	423	100	5079	5780	-4.861	169	4910	234	5546	36317	674236	16.643	307.889	0	0	0
3	6	7	""	"STM3832"	11940	16580	130	141	158	66	41	69	69	88	202	229	5	0	0	4133	5224	4054	77	72	72	88	124	140	98	98	0	0.018	0.017	0.016	0.017	2.342	0.013	0.567	120	469	100	4133	5241	-5.818	72	4061	89	5152	18982	626838	0.347	41.419	0	0	0
3	7	7	"rluA"	"STM0095"	12120	16580	120	4025	3895	1920	49	71	71	88	194	220	98	98	0	5113	4667	2270	48	73	73	92	131	142	96	94	0	0.785	0.832	0.826	0.936	2.279	0.821	0.814	120	506	100	8994	8418	-0.350	3954	5040	3824	4594	467454	560045	19.624	34.924	0	0	0
3	8	7	"yabK"	"STM0107"	12300	16570	110	103	116	51	43	71	71	72	15	20	72	51	0	651	700	525	75	76	76	87	62	71	95	87	0	0.056	0.072	0.072	0.065	2.798	0.061	0.375	80	440	100	607	669	-4.167	32	575	45	624	9277	56033	2.933	9.887	0	0	0
3	9	7	"ftsL"	"STM0121"	12480	16590	110	972	1517	1962	129	71	71	78	88	112	100	97	0	1617	2230	2523	113	76	76	99	258	260	97	95	0	0.585	0.671	0.576	0.626	2.121	0.701	0.629	80	422	100	2442	3600	-0.774	901	1541	1446	2154	121399	178410	16.352	8.260	0	0	0
3	10	7	"murG"	"STM0128"	12650	16580	120	1150	2321	3209	138	70	70	77	85	110	93	90	0	1468	2942	3991	135	75	75	96	253	263	85	75	0	0.775	0.785	0.867	0.813	3.205	0.759	0.646	120	447	100	2473	5118	-0.367	1080	1393	2251	2867	278573	353017	26.400	11.249	0	0	0
3	11	7	"mutT"	"STM0137"	12830	16580	120	543	580	350	60	69	69	70	14	20	98	96	0	2271	2723	2139	78	75	75	78	17	21	100	100	0	0.216	0.193	0.214	0.191	2.043	0.137	0.566	120	417	100	2670	3159	-2.212	474	2196	511	2648	69638	326736	36.429	155.588	0	0	0
3	12	7	""	"STM0149"	13000	16590	120	172	173	66	38	69	69	71	15	21	90	88	0	4040	4020	2082	51	74	74	76	16	21	100	100	0	0.026	0.026	0.025	0.025	1.945	0.022	0.640	120	411	100	4069	4050	-5.267	103	3966	104	3946	20781	482420	6.800	246.500	0	0	0
3	13	7	""	"STM1548"	13180	16590	120	231	307	255	83	72	72	73	15	20	97	93	0	2627	3795	3710	97	73	73	74	13	17	100	100	0	0.062	0.063	0.069	0.061	2.213	0.053	0.577	120	422	100	2713	3957	-4.006	159	2554	235	3722	36787	455389	15.600	286.231	0	0	0
3	14	7	""	"STM1552"	13360	16590	120	143	196	169	86	71	71	72	21	29	85	70	0	1797	3862	5164	133	73	73	74	12	16	100	100	0	0.042	0.033	0.038	0.034	2.662	0.026	0.593	120	420	100	1796	3914	-4.582	72	1724	125	3789	23571	463449	5.905	315.667	0	0	0
3	15	7	""	"STM1557"	13540	16590	130	240	273	179	65	70	70	72	17	23	95	91	0	4407	5051	4123	81	74	74	79	53	67	99	98	0	0.039	0.041	0.038	0.039	1.966	0.035	0.664	120	503	100	4503	5180	-4.672	170	4333	203	4977	32780	606102	11.824	93.811	0	0	0
3	16	7	"rpsV"	"STM1565"	13740	16600	110	99	122	79	64	71	71	76	23	30	56	26	0	218	258	151	58	73	73	79	58	73	88	61	0	0.193	0.276	0.195	0.197	3.119	0.163	0.266	80	417	100	173	236	-2.373	28	145	51	185	9798	20636	2.000	3.086	0	0	0
3	17	7	"fdnH"	"STM1569"	13900	16610	130	906	1324	1506	113	73	73	80	45	56	96	92	0	1739	3048	4066	133	73	73	75	16	21	99	99	0	0.500	0.421	0.396	0.424	3.302	0.306	0.558	120	474	100	2499	4226	-1.000	833	1666	1251	2975	158838	365768	27.644	185.813	0	0	0
3	18	7	""	"STM1573"	14080	16600	130	250	601	926	154	72	72	78	43	55	75	61	0	541	1650	2633	159	73	73	76	17	22	98	93	0	0.380	0.335	0.419	0.357	3.751	0.303	0.639	120	477	100	646	2106	-1.395	178	468	529	1577	72102	198045	12.163	92.588	0	0	0
3	19	7	"yciL"	"STM1719"	14250	16610	120	2646	3957	4416	111	72	72	74	17	22	100	100	0	2296	3172	3503	110	74	74	78	28	35	100	99	0	1.158	1.254	1.136	1.248	2.315	1.333	0.615	120	460	100	4796	6983	0.212	2574	2222	3885	3098	474878	380680	228.412	110.500	0	0	0
3	20	7	""	"STM1733"	14430	16610	120	208	276	278	100	74	74	75	15	20	96	91	0	942	1268	1525	120	76	76	80	25	31	97	96	0	0.155	0.169	0.174	0.196	2.779	0.125	0.466	120	443	100	1000	1394	-2.692	134	866	202	1192	33086	152117	13.400	47.520	0	0	0
3	21	7	""	"STM1741"	14610	16610	120	427	567	600	105	73	73	74	16	21	100	100	0	2419	3679	4256	115	75	75	77	17	22	100	100	0	0.151	0.137	0.140	0.136	2.049	0.114	0.656	120	437	100	2698	4098	-2.727	354	2344	494	3604	68077	441441	30.813	211.882	0	0	0
3	22	7	"purU"	"STM1756"	14790	16620	130	1713	2283	2142	93	72	72	73	15	20	100	100	0	2051	2861	2759	96	73	73	75	15	20	100	100	0	0.830	0.793	0.786	0.854	2.006	0.752	0.729	120	461	100	3619	4999	-0.269	1641	1978	2211	2788	273912	343373	147.333	185.733	0	0	0
3	23	7	"ychN"	"STM1769"	14960	16610	130	243	351	367	104	72	72	73	14	19	95	92	0	607	843	903	107	73	73	74	13	17	99	98	0	0.320	0.362	0.345	0.325	2.262	0.304	0.562	120	425	100	705	1049	-1.643	171	534	279	770	42112	101115	19.857	59.154	0	0	0
3	24	7	"pth"	"STM1783"	15140	16620	120	740	1237	1729	139	72	72	74	16	21	100	99	0	1280	1883	2563	136	74	74	76	13	17	100	100	0	0.554	0.644	0.625	0.612	2.321	0.619	0.747	120	510	100	1874	2974	-0.852	668	1206	1165	1809	148428	225954	72.688	139.000	0	0	0
3	1	8	"yfbK"	"STM2315"	11030	16750	120	722	664	235	35	68	68	71	20	28	96	94	0	13933	12629	5096	40	70	70	83	84	101	99	99	0	0.047	0.047	0.048	0.050	2.133	0.045	0.921	120	583	100	14517	13155	-4.406	654	13863	596	12559	79702	1515506	29.650	149.357	0	0	0
3	2	8	"nuoI"	"STM2321"	11210	16750	120	4752	4455	1997	44	70	70	72	20	27	97	97	0	4697	4243	1843	43	73	73	86	62	72	100	98	0	1.013	1.052	1.017	0.957	2.484	1.063	0.909	120	453	100	9306	8555	0.018	4682	4624	4385	4170	534622	509104	219.150	67.048	0	0	0
3	3	8	""	"STM2332"	11380	16750	110	623	639	177	27	69	69	72	22	30	100	100	0	5453	5631	1380	24	75	75	83	32	38	100	100	0	0.103	0.103	0.101	0.101	1.304	0.098	0.873	80	434	100	5932	6126	-3.279	554	5378	570	5556	51131	450514	25.773	173.375	0	0	0
3	4	8	""	"STM2336"	11580	16760	110	1793	1826	577	31	70	70	73	25	34	100	100	0	4100	4132	1371	33	74	74	80	28	35	100	100	0	0.428	0.433	0.434	0.431	1.286	0.420	0.878	80	463	100	5749	5814	-1.224	1723	4026	1756	4058	146078	330571	70.120	144.714	0	0	0
3	5	8	""	"STM2342"	11760	16760	120	269	266	119	44	69	69	71	19	26	91	90	0	8824	8384	3868	46	74	74	79	26	32	100	100	0	0.023	0.024	0.023	0.022	2.105	0.022	0.749	120	456	100	8950	8507	-5.451	200	8750	197	8310	31869	1006021	10.263	319.423	0	0	0
3	6	8	"yfcF"	"STM2348"	11930	16760	120	1503	1405	474	33	73	73	99	216	218	99	95	0	5911	5307	1800	33	74	74	94	140	148	99	99	0	0.245	0.255	0.244	0.261	1.719	0.238	0.790	120	436	100	7267	6565	-2.029	1430	5837	1332	5233	168561	636842	6.046	37.236	0	0	0
3	7	8	"sseB"	"STM2535"	12110	16770	110	5838	6259	3000	47	74	74	101	223	220	100	100	0	4377	4612	2152	46	74	74	96	145	151	100	100	0	1.340	1.363	1.326	1.371	1.379	1.349	0.786	80	406	100	10067	10723	0.422	5764	4303	6185	4538	500693	368920	27.614	31.145	0	0	0
3	8	8	""	"STM2552"	12290	16760	110	819	862	462	53	70	70	72	16	22	100	100	0	5497	5737	3001	52	74	74	83	62	74	100	100	0	0.138	0.140	0.135	0.136	1.353	0.135	0.860	80	453	100	6172	6455	-2.856	749	5423	792	5663	68940	458971	49.375	91.194	0	0	0
3	9	8	"yfhA"	"STM2562"	12470	16770	120	1239	1930	2459	127	70	70	76	82	107	92	85	0	3999	5831	7197	123	73	73	91	243	267	90	86	0	0.298	0.323	0.336	0.313	3.496	0.297	0.730	120	483	100	5095	7618	-1.748	1169	3926	1860	5758	231586	699709	22.610	23.621	0	0	0
3	10	8	"yfhB"	"STM2569"	12650	16770	120	197	361	509	140	70	70	77	86	111	62	39	0	914	2432	3893	160	74	74	94	255	271	79	66	0	0.151	0.123	0.141	0.129	3.399	0.114	0.728	120	439	100	967	2649	-2.726	127	840	291	2358	43330	291898	3.302	9.169	0	0	0
3	11	8	""	"STM2586"	12820	16770	120	223	227	101	44	70	70	71	15	21	95	92	0	9016	8484	4623	54	76	76	79	16	20	100	100	0	0.017	0.019	0.017	0.020	2.126	0.017	0.736	120	433	100	9093	8565	-5.869	153	8940	157	8408	27238	1018093	10.400	525.313	0	0	0
3	12	8	""	"STM2592"	13000	16770	120	438	421	221	52	69	69	71	15	21	91	90	0	6084	5462	2810	51	77	77	78	16	20	99	99	0	0.061	0.065	0.064	0.061	2.091	0.063	0.831	120	438	100	6376	5737	-4.025	369	6007	352	5385	50533	655391	23.333	336.500	0	0	0
3	13	8	"yhbO"	"STM3269"	13180	16770	120	340	344	200	58	70	70	72	22	30	92	88	0	3464	3300	2202	66	73	73	75	14	18	100	98	0	0.080	0.085	0.085	0.080	1.945	0.080	0.833	120	475	100	3661	3501	-3.651	270	3391	274	3227	41304	395940	12.364	230.357	0	0	0
3	14	8	"yhbW"	"STM3276"	13360	16770	110	374	390	125	32	71	71	75	29	38	100	100	0	10764	11448	2928	25	74	74	75	17	22	100	100	0	0.028	0.028	0.028	0.027	1.378	0.028	0.846	80	406	100	10993	11693	-5.141	303	10690	319	11374	31182	915859	10.862	669.000	0	0	0
3	15	8	"nlpI"	"STM3281"	13530	16780	120	22539	22104	5833	26	71	71	75	25	33	100	100	0	4886	4744	1077	22	75	75	77	17	22	100	100	0	4.670	4.719	4.848	4.487	1.701	4.961	0.919	120	458	100	27279	26702	2.223	22468	4811	22033	4669	2652514	569319	881.160	274.529	0	0	0
3	16	8	""	"STM3291"	13710	16780	120	883	896	462	51	71	71	74	29	39	97	94	0	7690	7776	4148	53	75	75	79	44	55	99	98	0	0.107	0.107	0.112	0.111	2.054	0.100	0.861	120	476	100	8427	8526	-3.229	812	7615	825	7701	107489	933115	28.345	174.932	0	0	0
3	17	8	"yhbE"	"STM3302"	13890	16790	120	2629	2626	1850	70	74	74	76	29	38	98	98	0	2021	1976	1299	65	77	77	82	43	52	99	98	0	1.314	1.344	1.346	1.414	1.942	1.418	0.827	120	475	100	4499	4451	0.394	2555	1944	2552	1899	315152	237135	87.931	44.047	0	0	0
3	18	8	"nlp"	"STM3306"	14070	16780	110	412	459	252	54	72	72	73	15	20	100	98	0	1444	1676	1147	68	76	76	78	18	23	100	100	0	0.249	0.242	0.254	0.242	1.734	0.203	0.734	80	423	100	1708	1987	-2.008	340	1368	387	1600	36725	134051	25.733	88.778	0	0	0
3	19	8	""	"STM0716"	14240	16790	110	715	708	210	29	72	72	75	24	32	100	100	0	5766	5803	1926	33	76	76	96	119	123	100	100	0	0.113	0.111	0.116	0.110	1.288	0.105	0.873	80	456	100	6333	6363	-3.146	643	5690	636	5727	56614	464202	26.375	47.958	0	0	0
3	20	8	""	"STM0722"	14440	16790	110	102	111	44	39	73	73	77	24	31	55	28	0	2470	3759	3319	88	76	76	99	122	123	100	100	0	0.012	0.010	0.012	0.009	2.580	0.010	0.525	80	451	100	2423	3721	-6.367	29	2394	38	3683	8872	300707	1.417	30.000	0	0	0
3	21	8	""	"STM0731"	14600	16790	110	1443	1444	707	48	75	75	79	24	30	100	100	0	2960	3092	1620	52	78	78	87	37	42	100	100	0	0.475	0.454	0.461	0.454	1.351	0.430	0.885	80	439	100	4250	4383	-1.075	1368	2882	1369	3014	115532	247383	56.875	81.216	0	0	0
3	22	8	"ybgE"	"STM0743"	14790	16790	110	399	479	402	83	73	73	74	19	25	97	96	0	1498	1833	1443	78	77	77	83	69	83	100	100	0	0.229	0.231	0.240	0.222	1.784	0.223	0.752	80	451	100	1747	2162	-2.124	326	1421	406	1756	38289	146670	21.316	25.362	0	0	0
3	23	8	"pal"	"STM0749"	14970	16800	120	8948	8425	5141	61	73	73	74	17	22	100	100	0	2708	2530	1459	57	76	76	79	21	26	99	99	0	3.372	3.403	3.508	3.397	2.160	3.670	0.860	120	471	100	11507	10806	1.754	8875	2632	8352	2454	1010997	303589	491.235	116.714	0	0	0
3	24	8	"ybgS"	"STM0759"	15140	16800	120	291	309	158	51	73	73	75	18	24	95	92	0	2047	2288	1517	66	76	76	79	20	25	100	100	0	0.111	0.107	0.108	0.103	2.107	0.094	0.789	120	538	100	2189	2448	-3.177	218	1971	236	2212	37063	274546	13.000	110.450	0	0	0
3	1	9	"mdfA"	"STM0866"	11040	16930	120	2228	2126	621	29	69	69	71	18	25	99	98	0	13297	13329	2892	21	70	70	74	27	36	100	100	0	0.163	0.155	0.161	0.137	2.166	0.152	0.913	120	513	100	15386	15316	-2.615	2159	13227	2057	13259	255175	1599421	114.167	490.926	0	0	0
3	2	9	"ybjC"	"STM0873"	11220	16930	120	495	520	329	63	68	68	71	21	29	95	94	0	2006	2101	1456	69	73	73	77	23	29	100	100	0	0.221	0.223	0.221	0.210	1.969	0.187	0.682	120	437	100	2360	2480	-2.179	427	1933	452	2028	62433	252141	21.381	88.000	0	0	0
3	3	9	"ybjO"	"STM0881"	11400	16930	120	1088	1015	358	35	68	68	70	16	22	96	96	0	6454	6173	2121	34	72	72	75	19	25	100	100	0	0.160	0.155	0.154	0.138	2.095	0.151	0.923	120	490	100	7402	7048	-2.645	1020	6382	947	6101	121751	740711	59.063	320.947	0	0	0
3	4	9	"artI"	"STM0890"	11580	16930	110	2249	2268	411	18	70	70	72	18	25	100	100	0	7017	7265	1379	18	76	76	82	24	29	100	100	0	0.314	0.306	0.311	0.306	1.153	0.298	0.934	80	432	100	9120	9387	-1.671	2179	6941	2198	7189	181477	581226	122.000	299.292	0	0	0
3	5	9	""	"STM0895"	11750	16930	110	151	152	34	22	69	69	71	19	26	96	91	0	3588	3559	555	15	78	78	84	25	29	100	100	0	0.023	0.024	0.025	0.021	1.955	0.023	0.721	80	432	100	3592	3564	-5.420	82	3510	83	3481	12145	284695	4.263	139.000	0	0	0
3	6	9	""	"STM0900"	11930	16930	100	88	93	23	24	74	74	78	23	29	32	12	0	6169	6484	2106	32	78	78	82	25	30	100	100	0	0.002	0.003	0.003	0.003	2.578	0.003	0.086	80	382	100	6105	6425	-8.765	14	6091	19	6406	7424	518686	0.652	256.080	0	0	0
3	7	9	""	"STM1034"	12110	16930	120	104	160	151	94	74	74	83	56	67	39	21	0	490	1363	2206	161	77	77	85	58	68	76	71	0	0.073	0.067	0.090	0.086	3.920	0.058	0.706	120	466	100	443	1372	-3.783	30	413	86	1286	19177	163600	1.375	22.034	0	0	0
3	8	9	""	"STM1038"	12290	16940	120	707	703	289	41	70	70	71	14	19	99	98	0	7533	7343	2997	40	74	74	79	24	30	100	100	0	0.085	0.087	0.086	0.083	2.208	0.084	0.884	120	481	100	8096	7902	-3.550	637	7459	633	7269	84402	881218	45.143	302.667	0	0	0
3	9	9	"aceA"	"STM4184"	12460	16940	110	579	591	132	22	68	68	70	21	30	100	100	0	12777	12750	2098	16	72	72	84	120	142	100	100	0	0.040	0.041	0.041	0.041	1.228	0.040	0.895	80	424	100	13216	13201	-4.636	511	12705	523	12678	47292	1020024	24.810	105.550	0	0	0
3	10	9	""	"STM4195"	12650	16940	100	180	291	287	98	69	69	72	29	40	95	76	0	1345	2867	3253	113	76	76	92	115	125	100	100	0	0.087	0.080	0.077	0.072	1.947	0.073	0.730	80	398	100	1380	3013	-3.515	111	1269	222	2791	23302	229341	7.552	24.130	0	0	0
3	11	9	""	"STM4199"	12820	16940	110	254	248	83	33	71	71	71	15	21	98	97	0	5850	5549	1690	30	81	81	100	70	70	100	100	0	0.032	0.032	0.032	0.030	1.718	0.031	0.811	80	432	100	5952	5645	-4.978	183	5769	177	5468	19811	443927	11.800	77.843	0	0	0
3	12	9	""	"STM4203"	13000	16940	110	98	120	70	58	68	68	69	14	20	75	52	0	2096	1935	944	48	79	79	85	35	41	100	100	0	0.015	0.028	0.019	0.019	3.634	0.022	0.242	80	445	100	2047	1908	-6.071	30	2017	52	1856	9613	154763	3.643	52.857	0	0	0
3	13	9	"pduA"	"STM2038"	13170	16950	110	136	147	48	32	69	69	69	14	20	96	90	0	2951	2860	680	23	78	78	82	25	30	100	100	0	0.023	0.028	0.025	0.023	1.973	0.026	0.595	80	429	100	2940	2860	-5.422	67	2873	78	2782	11725	228829	5.571	111.120	0	0	0
3	14	9	"pduS"	"STM2053"	13350	16950	100	329	338	103	30	70	70	74	25	33	100	95	0	12587	12071	2212	18	76	76	80	21	26	100	100	0	0.021	0.022	0.021	0.021	1.494	0.022	0.863	80	397	100	12770	12263	-5.594	259	12511	268	11995	27056	965692	10.560	571.000	0	0	0
3	15	9	"stfC"	"STM0196"	13530	16960	120	265	260	68	26	72	72	76	25	32	95	93	0	8899	8683	1653	19	76	76	78	21	26	100	100	0	0.022	0.022	0.022	0.021	1.620	0.021	0.844	120	490	100	9016	8795	-5.515	193	8823	188	8607	31170	1041976	7.360	409.762	0	0	0
3	16	9	"eutS"	"STM2470"	13710	16960	100	106	113	31	27	74	74	79	34	43	45	17	0	2472	2516	998	39	79	79	87	52	59	100	100	0	0.013	0.016	0.015	0.014	2.126	0.015	0.386	80	378	100	2425	2476	-6.225	32	2393	39	2437	9013	201317	1.000	46.712	0	0	0
3	17	9	"pagK"	"STM1867"	13890	16970	110	90	97	36	37	78	78	83	34	40	21	6	0	529	666	505	75	84	84	94	49	52	100	100	0	0.027	0.033	0.034	0.033	2.796	0.040	0.130	80	420	100	457	601	-5.213	12	445	19	582	7796	53256	0.412	11.673	0	0	0
3	18	9	"pefI"	"PSLT013"	14070	16970	120	1769	1673	942	56	75	75	78	25	32	93	92	0	2027	1828	954	52	84	84	103	83	80	94	91	0	0.872	0.916	0.887	0.811	2.381	0.934	0.871	120	498	100	3637	3342	-0.198	1694	1943	1598	1744	200797	219322	63.800	20.783	0	0	0
3	19	9	"traM"	"PSLT073"	14240	16960	110	358	361	129	35	74	74	77	26	33	96	93	0	7063	7280	2510	34	84	84	141	253	179	100	100	0	0.041	0.040	0.039	0.035	1.993	0.039	0.823	80	408	100	7263	7483	-4.619	284	6979	287	7196	28896	582386	10.923	28.217	0	0	0
3	20	9	"traC"	"PSLT088"	14420	16980	120	2178	1983	702	35	73	73	77	22	28	100	100	0	48248	42712	14931	34	79	79	115	215	186	100	100	0	0.044	0.045	0.045	0.044	1.772	0.044	0.935	120	498	100	50274	44543	-4.516	2105	48169	1910	42633	237936	5125483	86.636	198.126	0	0	0
3	21	9	""	"STM1623"	14600	16980	120	1124	987	379	38	74	74	78	24	30	95	93	0	10507	9162	3776	41	81	81	95	86	90	99	97	0	0.101	0.101	0.100	0.105	2.353	0.096	0.908	120	516	100	11476	9994	-3.312	1050	10426	913	9081	118462	1099456	37.875	105.430	0	0	0
3	22	9	"fumB"	"STM4300"	14790	16980	110	1989	1962	537	27	74	74	75	16	21	100	100	0	22447	22158	4902	22	80	80	91	86	94	100	100	0	0.086	0.086	0.087	0.082	1.353	0.085	0.934	80	459	100	24282	23966	-3.546	1915	22367	1888	22078	156972	1772602	117.938	256.593	0	0	0
3	23	9	"phnB"	"STM4288"	14960	16980	110	956	964	182	18	73	73	74	16	21	100	100	0	8461	8588	1631	18	79	79	82	22	26	100	100	0	0.105	0.105	0.104	0.104	1.167	0.102	0.921	80	447	100	9265	9400	-3.247	883	8382	891	8509	77103	687036	55.625	386.636	0	0	0
3	24	9	"nrfD"	"STM4280"	15140	16980	110	174	221	148	66	71	71	74	16	21	98	95	0	6222	7371	5523	74	79	79	85	29	34	100	100	0	0.017	0.021	0.018	0.018	1.612	0.021	0.823	80	504	100	6246	7442	-5.898	103	6143	150	7292	17655	589713	9.188	251.241	0	0	0
3	1	10	"mog"	"STM0008"	11040	17090	110	2179	2091	428	20	67	67	69	17	24	100	100	0	6322	6295	937	14	74	74	77	19	24	100	100	0	0.338	0.325	0.334	0.319	1.234	0.329	0.933	80	461	100	8360	8245	-1.565	2112	6248	2024	6221	167315	503566	118.941	327.263	0	0	0
3	2	10	""	"STM0273"	11210	17100	110	235	224	62	27	67	67	68	15	22	97	96	0	3370	3119	918	29	77	77	82	25	30	100	100	0	0.051	0.052	0.052	0.049	1.456	0.051	0.871	80	426	100	3461	3199	-4.293	168	3293	157	3042	17892	249540	10.400	121.480	0	0	0
3	3	10	""	"STM0278"	11400	17100	110	141	159	64	40	67	67	69	14	20	96	90	0	2837	2883	854	29	78	78	83	27	32	100	100	0	0.027	0.033	0.028	0.029	1.914	0.032	0.585	80	458	100	2833	2897	-5.220	74	2759	92	2805	12755	230670	6.429	103.704	0	0	0
3	4	10	""	"STM0287"	11580	17110	100	196	194	39	20	69	69	70	14	20	100	100	0	2631	2669	672	25	81	81	87	27	31	100	100	0	0.050	0.048	0.048	0.047	1.420	0.043	0.143	80	420	100	2677	2713	-4.328	127	2550	125	2588	15543	213508	8.857	95.630	0	0	0
3	5	10	""	"STM0296"	11760	17110	100	94	97	24	24	68	68	70	15	21	72	40	0	1238	1246	401	32	78	78	83	20	24	100	100	0	0.022	0.025	0.023	0.019	3.035	0.023	0.321	80	420	100	1186	1197	-5.479	26	1160	29	1168	7797	99676	1.800	58.150	0	0	0
3	6	10	"ghmA"	"STM0310"	11940	17110	100	930	858	230	26	71	71	75	22	29	100	100	0	2198	2121	539	25	74	74	77	18	23	100	100	0	0.404	0.384	0.382	0.374	1.355	0.377	0.915	80	420	100	2983	2834	-1.306	859	2124	787	2047	68623	169713	35.591	113.556	0	0	0
3	7	10	"ndh"	"STM1211"	12110	17110	110	9934	11891	8013	67	71	71	74	25	33	100	100	0	1667	2137	1404	65	73	73	78	35	44	100	100	0	6.188	5.727	6.194	5.874	1.436	6.533	0.785	80	458	100	11457	13884	2.629	9863	1594	11820	2064	951241	170991	472.680	58.829	0	0	0
3	8	10	"ycfV"	"STM1218"	12300	17120	110	1797	1714	350	20	70	70	71	24	33	100	100	0	6779	6539	1432	21	73	73	76	25	32	100	100	0	0.258	0.254	0.260	0.255	1.201	0.246	0.936	80	432	100	8433	8110	-1.957	1727	6706	1644	6466	137093	523094	68.458	258.520	0	0	0
3	9	10	"ymfB"	"STM1235"	12460	17120	100	449	441	130	29	69	69	88	268	304	78	11	0	1516	1566	576	36	74	74	97	240	247	100	98	0	0.264	0.249	0.237	0.253	1.456	0.337	0.423	80	406	100	1822	1864	-1.924	380	1442	372	1492	35240	125286	1.317	6.121	0	0	0
3	10	10	""	"STM1252"	12640	17120	110	549	530	118	22	70	70	85	250	294	93	38	0	8177	7979	1375	17	81	81	103	198	192	100	100	0	0.059	0.058	0.060	0.055	1.467	0.059	0.357	80	466	100	8575	8358	-4.079	479	8096	460	7898	42361	638323	1.780	39.778	0	0	0
3	11	10	""	"STM1265"	12820	17120	110	173	171	48	28	69	69	70	15	21	95	93	0	4402	4404	1180	26	84	84	103	72	69	100	100	0	0.024	0.024	0.024	0.022	1.554	0.024	0.813	80	480	100	4422	4422	-5.376	104	4318	102	4320	13691	352305	6.733	59.736	0	0	0
3	12	10	"yaoF"	"STM1275"	13000	17130	100	375	456	356	78	68	68	69	14	20	100	100	0	1130	1434	1202	83	79	79	82	26	31	100	100	0	0.292	0.286	0.286	0.281	1.625	0.261	0.779	80	424	100	1358	1743	-1.775	307	1051	388	1355	36486	114716	27.643	52.000	0	0	0
3	13	10	"fumC"	"STM1469"	13180	17130	120	1988	1867	635	34	68	68	71	17	23	99	98	0	15406	14507	4489	30	78	78	79	14	17	100	100	0	0.125	0.125	0.127	0.115	2.024	0.121	0.904	120	488	100	17248	16228	-2.997	1920	15328	1799	14429	224093	1740885	105.647	1030.571	0	0	0
3	14	10	"ydgI"	"STM1477"	13350	17130	120	3004	2740	951	34	70	70	72	17	23	99	99	0	15203	13644	4838	35	76	76	78	20	25	100	100	0	0.194	0.197	0.196	0.201	2.216	0.188	0.905	120	493	100	18061	16238	-2.366	2934	15127	2670	13568	328851	1637279	156.941	678.300	0	0	0
3	15	10	""	"STM1485"	13540	17140	110	393	392	92	23	70	70	70	14	20	100	100	0	2465	2432	975	40	77	77	78	15	19	100	100	0	0.135	0.137	0.136	0.139	1.304	0.121	0.839	80	410	100	2711	2677	-2.886	323	2388	322	2355	31359	194529	23.000	156.933	0	0	0
3	16	10	""	"STM1490"	13710	17140	120	1057	974	319	32	73	73	76	20	26	95	95	0	15174	14360	4456	31	79	79	84	27	32	100	100	0	0.065	0.063	0.063	0.057	2.565	0.061	0.922	120	471	100	16079	15182	-3.939	984	15095	901	14281	116831	1723160	44.900	528.741	0	0	0
3	17	10	""	"STM1499"	13890	17150	120	768	744	142	19	76	76	78	21	26	100	100	0	21877	20870	5551	26	82	82	88	27	30	100	100	0	0.032	0.032	0.032	0.035	1.729	0.030	0.919	120	454	100	22487	21456	-4.977	692	21795	668	20788	89293	2504445	31.714	769.704	0	0	0
3	18	10	"wzzB"	"STM2079"	14060	17140	110	6098	6216	1454	23	76	76	107	262	244	100	100	0	11177	11207	2210	19	84	84	132	344	260	100	100	0	0.543	0.552	0.552	0.541	1.302	0.547	0.920	80	393	100	17115	17263	-0.881	6022	11093	6140	11123	497254	896545	23.317	32.195	0	0	0
3	19	10	"nxiA"	"STM2783"	14240	17150	120	547	492	183	37	77	77	102	238	233	80	47	0	8428	7153	3040	42	88	88	169	377	223	96	94	0	0.056	0.059	0.058	0.061	2.145	0.057	0.675	120	480	100	8810	7480	-4.149	470	8340	415	7065	59020	858321	1.639	18.525	0	0	0
3	20	10	"ygaF"	"STM2790"	14420	17150	110	254	256	73	28	72	72	75	19	25	98	97	0	11145	11105	2365	21	79	79	86	31	36	100	100	0	0.016	0.017	0.016	0.015	1.503	0.016	0.845	80	426	100	11248	11210	-5.926	182	11066	184	11026	20447	888402	9.526	355.452	0	0	0
3	21	10	"ygaP"	"STM2798"	14600	17150	110	605	654	284	43	72	72	74	18	24	100	100	0	3743	4138	1420	34	77	77	79	16	20	100	100	0	0.145	0.143	0.141	0.135	1.655	0.129	0.701	80	426	100	4199	4643	-2.782	533	3666	582	4061	52312	331036	32.222	253.688	0	0	0
3	22	10	""	"STM4012"	14780	17150	110	265	275	74	26	72	72	73	15	20	100	96	0	12493	12464	1818	14	77	77	82	29	35	100	100	0	0.016	0.016	0.017	0.015	1.628	0.016	0.820	80	467	100	12609	12590	-6.007	193	12416	203	12387	21973	997131	13.467	426.966	0	0	0
3	23	10	""	"STM4031"	14960	17160	110	464	577	423	73	70	70	70	14	20	100	100	0	1020	1411	1259	89	76	76	82	34	41	100	100	0	0.417	0.380	0.389	0.380	1.747	0.316	0.631	80	478	100	1338	1842	-1.261	394	944	507	1335	46184	112891	36.214	39.088	0	0	0
3	24	10	"rhaD"	"STM4045"	15150	17160	110	126	171	134	78	69	69	70	13	18	88	76	0	2565	4423	6123	138	75	75	79	25	31	100	98	0	0.023	0.023	0.021	0.022	2.107	0.018	0.694	80	523	100	2547	4450	-5.449	57	2490	102	4348	13710	353835	7.769	173.760	0	0	0
3	1	11	""	"STM2942"	11040	17270	110	253	264	88	33	68	68	75	49	65	96	91	0	5563	5724	1001	17	74	74	81	49	60	100	100	0	0.034	0.035	0.034	0.032	1.543	0.033	0.530	80	517	100	5674	5846	-4.891	185	5489	196	5650	21107	457897	3.857	115.163	0	0	0
3	2	11	"pyrG"	"STM2953"	11220	17280	120	20573	18668	6294	33	67	67	70	18	25	100	100	0	11082	10013	3197	31	79	79	88	37	42	98	98	0	1.864	1.872	1.890	1.883	3.287	1.969	0.868	120	512	100	31509	28535	0.898	20506	11003	18601	9934	2240218	1201606	1033.222	268.243	0	0	0
3	3	11	"ygcY"	"STM2961"	11390	17280	100	741	745	209	28	70	70	72	15	20	100	98	0	8453	8544	1792	20	83	83	93	36	38	100	100	0	0.080	0.080	0.080	0.076	1.667	0.076	0.850	80	420	100	9041	9136	-3.641	671	8370	675	8461	59565	683559	44.867	234.750	0	0	0
3	4	11	"exo"	"STM2972"	11580	17280	110	1044	1023	295	28	69	69	71	16	22	100	97	0	9107	9228	1634	17	77	77	84	31	36	100	100	0	0.108	0.104	0.108	0.089	2.074	0.106	0.882	80	464	100	10005	10105	-3.211	975	9030	954	9151	81841	738253	59.500	294.968	0	0	0
3	5	11	"fucI"	"STM2976"	11750	17280	110	446	441	143	32	68	68	70	17	24	93	93	0	16801	16464	3313	20	74	74	78	27	34	100	100	0	0.023	0.023	0.022	0.018	2.711	0.024	0.792	80	465	100	17105	16763	-5.468	378	16727	373	16390	35289	1317110	21.824	606.889	0	0	0
3	6	11	"ygdI"	"STM2983"	11930	17290	100	378	382	117	30	69	69	71	15	21	100	100	0	1013	1013	327	32	73	73	77	26	33	100	100	0	0.329	0.333	0.327	0.329	1.417	0.314	0.828	80	420	100	1249	1253	-1.605	309	940	313	940	30537	81061	20.733	36.000	0	0	0
3	7	11	"metC"	"STM3161"	12100	17290	100	897	878	150	17	70	70	72	25	34	100	100	0	13178	13013	1561	11	74	74	82	40	48	100	100	0	0.063	0.062	0.063	0.062	1.242	0.061	0.893	80	413	100	13931	13747	-3.986	827	13104	808	12939	70225	1041041	32.240	323.275	0	0	0
3	8	11	""	"STM3170"	12290	17290	110	170	191	108	56	69	69	70	14	20	97	93	0	3455	3852	2494	64	73	73	80	37	46	100	100	0	0.030	0.032	0.030	0.028	2.085	0.028	0.597	80	479	100	3483	3901	-5.065	101	3382	122	3779	15240	308198	8.643	101.946	0	0	0
3	9	11	"STMF1.3"	"Not LT2a90"	12470	17300	100	290	310	127	40	68	68	69	13	18	100	100	0	112	126	48	38	72	72	75	17	22	85	58	0	5.550	4.481	5.710	5.336	2.641	5.074	0.141	80	420	100	262	296	2.472	222	40	242	54	24760	10075	18.538	3.000	0	0	0
3	10	11	"yfiO"	"STM2663"	12640	17290	110	2944	2882	1087	37	70	70	74	51	68	100	98	0	3499	3533	1029	29	79	79	87	44	50	100	100	0	0.840	0.814	0.844	0.730	1.947	0.863	0.796	80	453	100	6294	6266	-0.251	2874	3420	2812	3454	230555	282679	55.059	78.318	0	0	0
3	11	11	"ffh"	"STM2677"	12820	17300	110	10446	10418	2829	27	70	70	74	52	70	100	100	0	10996	11320	1871	16	78	78	85	37	43	100	100	0	0.950	0.920	0.938	0.887	1.416	0.961	0.863	80	467	100	21294	21590	-0.073	10376	10918	10348	11242	833463	905606	198.923	303.649	0	0	0
3	12	11	"yfjG"	"STM2687"	12990	17310	110	2355	2316	840	36	70	70	76	37	48	100	100	0	2862	2903	1096	37	77	77	79	22	27	100	100	0	0.820	0.795	0.789	0.798	1.519	0.777	0.732	80	439	100	5070	5072	-0.285	2285	2785	2246	2826	185244	232263	60.541	128.364	0	0	0
3	13	11	"ybbK"	"STM0501"	13170	17310	100	1690	1616	309	19	71	71	79	40	50	100	100	0	9539	9107	2013	22	75	75	75	13	17	100	100	0	0.171	0.171	0.170	0.173	1.332	0.162	0.913	80	415	100	11083	10577	-2.547	1619	9464	1545	9032	129282	728545	38.425	694.769	0	0	0
3	14	11	"sfbB"	"STM0511"	13350	17310	110	548	566	134	23	72	72	76	25	32	100	100	0	11579	11937	2211	18	75	75	79	28	35	100	100	0	0.041	0.042	0.042	0.041	1.215	0.040	0.888	80	446	100	11980	12356	-4.595	476	11504	494	11862	45314	954936	19.600	423.500	0	0	0
3	15	11	"gip"	"STM0518"	13520	17310	110	202	474	1862	392	68	68	71	18	25	98	98	0	8912	9075	1764	19	75	75	88	88	100	100	100	0	0.015	0.045	0.015	0.016	2.493	0.041	0.034	80	466	100	8971	9406	-6.043	134	8837	406	9000	37892	726028	22.389	102.125	0	0	0
3	16	11	"allB"	"STM0523"	13710	17310	100	375	387	104	26	69	69	71	17	23	100	100	0	13456	13841	2658	19	74	74	86	91	105	100	100	0	0.023	0.023	0.023	0.022	1.385	0.022	0.836	80	392	100	13688	14085	-5.451	306	13382	318	13767	30943	1107248	18.588	151.154	0	0	0
3	17	11	"allC"	"STM0527"	13890	17310	110	169	168	37	22	71	71	73	16	21	98	95	0	7266	6893	1587	23	78	78	81	24	29	100	100	0	0.014	0.014	0.014	0.014	1.391	0.014	0.776	80	430	100	7286	6912	-6.197	98	7188	97	6815	13458	551401	5.938	283.833	0	0	0
3	18	11	"ppiB"	"STM0536"	14070	17320	110	4107	4264	1218	28	73	73	92	228	247	100	100	0	4886	5032	1222	24	79	79	103	201	195	100	100	0	0.839	0.846	0.852	0.838	1.271	0.847	0.876	80	460	100	8841	9144	-0.253	4034	4807	4191	4953	341134	402597	18.298	24.522	0	0	0
3	19	11	"slyX"	"STM3454"	14250	17320	130	269	259	105	40	72	72	74	19	25	91	85	0	699	663	309	46	79	79	90	39	43	97	94	0	0.318	0.320	0.340	0.287	2.537	0.290	0.727	120	525	100	817	771	-1.654	197	620	187	584	31025	79504	9.737	14.692	0	0	0
3	20	11	"mglB"	"STM2190"	14430	17330	110	582	587	213	36	69	69	71	15	21	100	100	0	8706	8617	2825	32	77	77	84	28	33	100	100	0	0.059	0.061	0.058	0.060	1.355	0.059	0.880	80	415	100	9142	9058	-4.072	513	8629	518	8540	46989	689375	34.400	304.750	0	0	0
3	21	11	""	"STM2198"	14600	17330	120	857	821	275	33	70	70	71	15	21	94	94	0	12950	12179	3631	29	76	76	78	17	21	100	100	0	0.061	0.062	0.062	0.058	2.088	0.060	0.879	120	497	100	13661	12854	-4.032	787	12874	751	12103	98535	1461460	50.000	711.824	0	0	0
3	22	11	"rsuA"	"STM2222"	14780	17330	110	2932	2876	719	25	69	69	71	15	21	100	100	0	6228	6395	920	14	74	74	78	32	41	100	100	0	0.465	0.444	0.454	0.420	1.561	0.441	0.895	80	460	100	9017	9128	-1.104	2863	6154	2807	6321	230090	511578	187.000	197.406	0	0	0
3	23	11	"yejM"	"STM2228"	14960	17330	110	3182	3012	989	32	69	69	72	18	25	100	100	0	12091	11458	2887	25	74	74	79	29	36	100	100	0	0.259	0.259	0.263	0.244	1.418	0.260	0.938	80	466	100	15130	14327	-1.949	3113	12017	2943	11384	240962	916632	163.333	392.379	0	0	0
3	24	11	""	"STM2237"	15140	17330	110	137	153	73	47	69	69	70	14	20	97	85	0	2985	3347	2213	66	74	74	76	17	22	100	100	0	0.023	0.026	0.022	0.022	1.881	0.024	0.659	80	511	100	2979	3357	-5.420	68	2911	84	3273	12222	267772	5.929	192.412	0	0	0
3	1	12	"phoP"	"STM1231"	11040	17460	100	4990	4986	1059	21	72	72	80	34	42	100	100	0	2332	2198	492	22	73	73	76	17	22	100	100	0	2.177	2.312	2.327	2.339	1.249	2.358	0.896	80	462	100	7177	7039	1.122	4918	2259	4914	2125	398876	175852	144.294	124.824	0	0	0
3	2	12	"phoP"	"STM1231"	11220	17460	110	8200	8393	1521	18	72	72	79	36	45	100	100	0	3933	3938	663	16	75	75	81	33	40	100	100	0	2.107	2.154	2.157	2.151	1.174	2.228	0.922	80	448	100	11986	12184	1.075	8128	3858	8321	3863	671434	315077	230.944	116.879	0	0	0
3	3	12	"phoQ"	"STM1230"	11400	17470	110	1570	1661	577	34	72	72	75	20	26	100	100	0	1576	1612	560	34	76	76	89	64	71	100	100	0	0.999	1.035	0.987	1.063	1.509	0.964	0.770	80	536	100	2998	3125	-0.002	1498	1500	1589	1536	132891	128931	79.300	23.797	0	0	0
3	4	12	"phoQ"	"STM1230"	11580	17460	110	4453	4264	1211	28	70	70	73	20	27	100	100	0	4766	4471	1414	31	75	75	79	29	36	100	100	0	0.934	0.954	0.954	0.983	1.278	0.934	0.933	80	468	100	9074	8590	-0.098	4383	4691	4194	4396	341127	357691	209.550	151.448	0	0	0
3	5	12	"phoQ"	"STM1230"	11750	17470	110	3693	3719	690	18	67	67	69	15	21	100	100	0	3828	3915	862	22	72	72	77	30	38	100	100	0	0.965	0.950	0.976	0.960	1.274	0.912	0.841	80	466	100	7382	7495	-0.051	3626	3756	3652	3843	297558	313183	243.333	127.933	0	0	0
3	6	12	"hupA"	"STM4170"	11930	17470	100	2528	2411	634	26	68	68	70	15	21	100	100	0	1030	963	271	28	72	72	75	20	26	100	100	0	2.568	2.630	2.613	2.672	1.218	2.643	0.925	80	446	100	3418	3234	1.361	2460	958	2343	891	192893	77040	156.067	44.400	0	0	0
3	7	12	"sopB"	"STM1091"	12110	17470	120	745	700	223	31	68	68	70	14	20	95	95	0	12258	11856	3938	33	73	73	79	30	37	100	99	0	0.056	0.054	0.054	0.052	2.082	0.051	0.909	120	576	100	12862	12415	-4.170	677	12185	632	11783	83962	1422670	45.000	392.567	0	0	0
3	8	12	"pipC"	"STM0375"	12290	17470	110	156	165	62	37	67	67	68	13	19	100	97	0	1463	1455	528	36	72	72	79	31	39	100	100	0	0.064	0.071	0.064	0.065	1.547	0.070	0.746	80	461	100	1480	1481	-3.966	89	1391	98	1383	13179	116414	7.462	44.387	0	0	0
3	9	12	"pipC"	"STM0375"	12470	17480	110	170	172	41	23	66	66	68	14	20	100	100	0	2020	1992	512	25	71	71	75	19	25	100	100	0	0.053	0.055	0.053	0.053	1.492	0.050	0.712	80	455	100	2053	2027	-4.228	104	1949	106	1921	13726	159368	7.429	100.895	0	0	0
3	10	12	"ssrB"	"STM1391"	12640	17470	110	153	144	37	25	68	68	73	54	73	77	16	0	2416	2353	566	24	73	73	79	22	27	100	100	0	0.036	0.033	0.036	0.033	1.733	0.033	0.663	80	467	100	2428	2356	-4.785	85	2343	76	2280	11551	188208	1.315	103.364	0	0	0
3	11	12	"ssrB"	"STM1391"	12820	17480	100	151	150	29	19	68	68	71	32	45	95	73	0	2313	2267	546	24	74	74	77	20	25	100	100	0	0.037	0.037	0.038	0.036	1.577	0.035	0.738	80	420	100	2322	2275	-4.754	83	2239	82	2193	12021	181347	2.469	109.500	0	0	0
3	12	12	"ssrB"	"STM1391"	12990	17470	110	159	161	38	23	69	69	74	34	45	91	73	0	2879	2911	970	33	73	73	75	20	26	100	100	0	0.032	0.032	0.033	0.032	1.533	0.031	0.598	80	452	100	2896	2930	-4.962	90	2806	92	2838	12853	232896	2.559	141.800	0	0	0
3	13	12	"lrp"	"STM0959"	13170	17490	110	4113	4211	699	16	71	71	79	40	50	100	100	0	2768	2804	505	18	71	71	73	15	20	100	100	0	1.499	1.515	1.515	1.524	1.185	1.513	0.939	80	468	100	6739	6873	0.584	4042	2697	4140	2733	336856	224285	103.300	182.067	0	0	0
3	14	12	"lrp"	"STM0959"	13350	17490	100	4421	4625	865	18	73	73	79	40	50	100	100	0	2871	3056	594	19	72	72	77	32	41	100	100	0	1.553	1.525	1.514	1.528	1.124	1.547	0.921	80	408	100	7147	7536	0.635	4348	2799	4552	2984	369973	244490	113.650	93.094	0	0	0
3	15	12	"gyrA"	"STM2272"	13520	17490	110	6936	6691	1888	28	70	70	78	39	50	100	100	0	4073	4107	835	20	73	73	84	79	94	100	100	0	1.717	1.641	1.684	1.563	1.520	1.707	0.891	80	460	100	10866	10655	0.779	6866	4000	6621	4034	535305	328565	169.564	50.924	0	0	0
3	16	12	"gyrA"	"STM2272"	13710	17490	120	11585	10555	5355	50	69	69	71	19	26	100	100	0	7541	6778	3209	47	71	71	74	20	27	99	99	0	1.542	1.563	1.582	1.585	2.501	1.621	0.913	120	525	100	18986	17193	0.624	11516	7470	10486	6707	1266636	813359	551.789	335.200	0	0	0
3	17	12	"csrA"	"STM2826"	13880	17490	110	450	759	1037	136	70	70	71	15	21	100	100	0	215	275	208	75	73	73	76	19	25	100	96	0	2.676	3.411	3.034	2.947	2.011	6.000	0.498	80	446	100	522	891	1.420	380	142	689	202	60738	21983	45.867	10.474	0	0	0
3	18	12	"csrA"	"STM2826"	14060	17500	110	1214	1275	511	40	68	68	69	16	23	100	100	0	425	435	142	32	72	72	75	21	28	100	100	0	3.246	3.325	3.271	3.268	1.507	3.705	0.808	80	467	100	1499	1570	1.699	1146	353	1207	363	102016	34771	75.375	17.143	0	0	0
3	19	12	"yhhP"	"STM3578"	14240	17500	110	255	260	87	33	67	67	68	14	20	93	92	0	1006	993	282	28	69	69	70	12	17	100	100	0	0.201	0.209	0.217	0.193	1.711	0.212	0.874	80	447	100	1125	1117	-2.317	188	937	193	924	20795	79427	13.714	76.917	0	0	0
3	20	12	"yhhP"	"STM3578"	14410	17500	100	171	187	99	52	66	66	67	13	19	98	98	0	560	599	321	53	70	70	72	13	18	100	100	0	0.214	0.229	0.213	0.216	1.638	0.216	0.669	80	409	100	595	650	-2.222	105	490	121	529	14961	47945	9.231	40.538	0	0	0
3	21	12	"yhhP"	"STM3578"	14590	17500	110	243	264	115	43	66	66	68	17	25	96	93	0	906	935	349	37	71	71	74	19	25	100	100	0	0.212	0.229	0.230	0.215	1.701	0.226	0.790	80	446	100	1012	1062	-2.238	177	835	198	864	21132	74771	11.529	45.316	0	0	0
3	22	12	"topA"	"STM1714"	14770	17510	110	7848	8180	1940	23	68	68	71	21	29	100	100	0	6841	6807	1624	23	71	71	74	26	35	100	100	0	1.149	1.204	1.196	1.215	1.301	1.193	0.902	80	478	100	14550	14848	0.201	7780	6770	8112	6736	654380	544522	386.143	258.962	0	0	0
3	23	12	"topA"	"STM1714"	14960	17510	110	1735	1937	809	41	69	69	97	456	470	100	95	0	1533	1630	612	37	73	73	77	24	31	100	100	0	1.141	1.200	1.197	1.180	1.346	1.427	0.606	80	492	100	3126	3425	0.190	1666	1460	1868	1557	154984	130429	4.035	64.708	0	0	0
3	24	12	"fur"	"STM0693"	15140	17510	110	3358	3398	1549	45	68	68	73	31	42	100	100	0	3040	3064	1143	37	73	73	76	20	26	100	100	0	1.109	1.113	1.118	1.058	1.445	1.188	0.876	80	525	100	6257	6321	0.149	3290	2967	3330	2991	271836	245125	107.258	149.400	0	0	0
3	1	13	"ctrl-buffer"	"ctrl-buffer"	11030	17630	100	66	69	25	36	72	72	78	29	37	2	2	0	82	98	82	83	76	76	105	102	97	2	2	0	-1.000	-0.136	0.713	0.657	3.788	0.093	0.206	80	423	100	0	19	Error	-6	6	-3	22	5502	7813	-0.310	-0.069	-50	0	0
3	2	13	"ctrl-buffer"	"ctrl-buffer"	11200	17630	100	72	71	19	26	73	73	80	37	46	2	0	0	83	91	36	39	76	76	99	97	97	2	1	0	-0.143	-0.133	0.667	0.736	3.839	0.161	0.008	80	360	100	6	13	Error	-1	7	-2	15	5670	7278	-0.243	-0.082	-50	0	0
3	3	13	"ctrl-buffer"	"ctrl-buffer"	11330	17690	110	78	83	33	39	72	72	75	22	29	18	5	0	171	198	101	51	83	83	100	69	69	61	30	0	0.068	0.096	0.101	0.119	3.494	0.072	0.060	80	385	100	94	126	-3.874	6	88	11	115	6626	15832	0.364	1.420	0	0	0
3	4	13	"ctrl-buffer"	"ctrl-buffer"	11560	17640	100	69	74	26	35	70	70	72	20	27	15	5	0	75	88	46	52	74	74	85	46	54	10	7	0	-1.000	0.286	1.042	0.938	5.236	0.106	0.019	80	464	100	0	18	Error	-1	1	4	14	5886	7019	0.100	0.065	-50	0	0
3	5	13	"ctrl-buffer"	"ctrl-buffer"	11740	17640	100	64	64	12	18	66	66	68	16	23	7	1	0	73	76	15	19	69	69	71	13	18	27	6	0	-0.500	-0.286	1.200	0.938	4.453	6.237	0.000	80	449	100	2	5	Error	-2	4	-2	7	5143	6095	-0.250	0.385	-50	0	0
3	6	13	"ctrl-buffer"	"ctrl-buffer"	11930	17670	70	82	84	18	21	67	67	69	14	20	53	25	0	147	175	81	46	72	72	73	19	26	93	78	0	0.200	0.165	0.208	0.181	2.728	0.131	0.207	32	216	100	90	120	-2.322	15	75	17	103	2692	5593	1.071	5.368	0	0	0
3	7	13	"ctrl-buffer"	"ctrl-buffer"	12090	17670	70	71	72	17	23	64	64	67	16	23	21	9	0	115	113	29	25	70	70	71	13	18	90	56	0	0.156	0.186	0.377	0.382	2.174	0.312	0.101	32	224	100	52	51	-2.684	7	45	8	43	2292	3620	0.313	3.231	0	0	0
3	8	13	"ctrl-buffer"	"ctrl-buffer"	12270	17650	100	62	61	15	24	65	65	66	13	19	6	2	0	76	79	18	22	68	68	70	14	20	35	12	0	-0.375	-0.364	1.000	1.190	4.372	0.369	0.003	80	454	100	5	7	Error	-3	8	-4	11	4889	6306	-0.385	0.643	-50	0	0
3	9	13	"ctrl-buffer"	"ctrl-buffer"	12450	17650	100	64	67	15	22	65	65	66	13	19	18	6	0	77	83	18	21	69	69	72	17	23	30	11	0	-0.125	0.143	0.919	0.994	3.326	0.065	0.002	80	409	100	7	16	Error	-1	8	2	14	5320	6601	0.077	0.647	-50	0	0
3	10	13	"ctrl-buffer"	"ctrl-buffer"	12630	17650	100	66	77	58	75	66	66	69	27	39	11	3	0	78	81	19	23	70	70	71	12	16	37	16	0	0.000	1.000	0.707	0.918	4.391	19.339	0.008	80	432	100	8	22	Error	0	8	11	11	6132	6467	0.296	0.833	-50	0	0
3	11	13	"ctrl-buffer"	"ctrl-buffer"	12810	17660	100	62	69	31	44	67	67	69	27	39	5	3	0	74	75	14	18	72	72	77	43	55	1	0	0	-2.500	0.667	1.556	1.465	4.480	0.034	0.004	80	420	100	-3	5	Error	-5	2	2	3	5480	6022	0.000	-0.047	-50	0	0
3	12	13	"ctrl-buffer"	"ctrl-buffer"	12990	17660	100	69	68	16	23	66	66	67	13	19	17	7	0	75	78	21	26	71	71	84	73	86	2	0	0	0.750	0.286	0.964	1.005	3.900	0.084	0.007	80	418	100	7	9	-0.415	3	4	2	7	5406	6273	0.077	-0.082	-50	0	0
3	13	13	"ctrl-buffer"	"ctrl-buffer"	13160	17660	100	66	67	16	23	67	67	69	23	33	7	1	0	75	76	16	21	71	71	81	63	77	1	0	0	-0.250	0.000	1.182	1.007	3.512	0.098	0.035	80	396	100	3	5	Error	-1	4	0	5	5361	6108	-0.087	-0.079	-50	0	0
3	14	13	"ctrl-buffer"	"ctrl-buffer"	13340	17660	100	71	73	18	24	67	67	74	40	54	1	1	0	91	97	26	26	74	74	78	27	34	37	16	0	0.235	0.261	0.711	0.699	3.830	0.369	0.042	80	420	100	21	29	-2.087	4	17	6	23	5843	7737	-0.025	0.704	-50	0	0
3	15	13	"ctrl-buffer"	"ctrl-buffer"	13520	17670	100	60	62	14	22	66	66	69	29	42	2	1	0	81	87	26	29	75	75	82	31	37	11	3	0	-1.000	-0.333	1.294	1.436	3.200	0.038	0.002	80	421	100	0	8	Error	-6	6	-4	12	4974	6930	-0.241	0.161	-50	0	0
3	16	13	"ctrl-buffer"	"ctrl-buffer"	13700	17670	100	59	61	14	22	66	66	67	13	19	7	2	0	86	85	16	18	71	71	75	26	34	20	1	0	-0.467	-0.357	0.603	0.704	3.566	33.143	0.002	80	403	100	8	9	Error	-7	15	-5	14	4848	6771	-0.462	0.385	-50	0	0
3	17	13	"ctrl-buffer"	"ctrl-buffer"	13880	17670	100	63	67	16	23	67	67	69	17	24	12	1	0	75	77	16	20	71	71	78	47	60	2	0	0	-1.000	0.000	1.667	1.524	2.862	0.095	0.056	80	420	100	0	6	Error	-4	4	0	6	5323	6178	-0.118	-0.021	-50	0	0
3	18	13	"ctrl-buffer"	"ctrl-buffer"	14050	17670	100	64	66	14	21	64	64	67	17	25	11	2	0	72	76	17	22	68	68	76	47	61	3	0	0	0.000	0.250	0.808	1.037	3.374	0.623	0.042	80	391	100	4	10	Error	0	4	2	8	5275	6055	-0.059	0.000	-50	0	0
3	19	13	"ctrl-buffer"	"ctrl-buffer"	14230	17680	100	62	63	13	20	62	62	64	13	20	15	2	0	72	79	30	37	64	64	65	10	15	41	20	0	0.000	0.067	1.000	0.953	4.381	0.020	0.000	80	447	100	8	16	Error	0	8	1	15	5053	6344	-0.077	1.400	-50	0	0
3	20	13	"ctrl-buffer"	"ctrl-buffer"	14410	17680	100	63	64	15	23	63	63	64	13	20	15	8	0	71	73	14	19	65	65	66	10	15	31	12	0	0.000	0.125	1.033	1.095	3.253	1.641	0.046	80	432	100	6	9	Error	0	6	1	8	5152	5827	0.000	0.700	-50	0	0
3	21	13	"ctrl-buffer"	"ctrl-buffer"	14590	17680	100	63	65	14	21	63	63	65	18	27	11	2	0	71	72	16	22	65	65	67	15	22	27	5	0	0.000	0.286	0.840	0.839	3.018	3.811	0.391	80	432	100	6	9	Error	0	6	2	7	5167	5742	0.000	0.333	-50	0	0
3	22	13	"ctrl-buffer"	"ctrl-buffer"	14770	17680	100	62	62	12	19	63	63	65	20	30	5	0	0	71	73	13	17	64	64	66	12	18	30	12	0	-0.143	-0.111	1.071	1.065	3.292	1.624	0.015	80	420	100	6	8	Error	-1	7	-1	9	4961	5815	-0.150	0.583	-50	0	0
3	23	13	"ctrl-buffer"	"ctrl-buffer"	14950	17690	100	65	106	276	260	64	64	174	854	490	2	1	0	73	119	333	279	67	67	132	660	500	2	1	0	0.167	0.808	0.889	0.986	4.802	1.050	0.754	80	408	100	7	94	-2.585	1	6	42	52	8483	9542	-0.080	-0.020	-50	0	0
3	24	13	"ctrl-buffer"	"ctrl-buffer"	15120	17690	100	65	66	14	21	64	64	142	661	465	0	0	0	74	76	15	19	66	66	125	627	501	0	0	0	0.125	0.200	0.800	0.779	3.948	0.626	0.729	80	452	100	9	12	-3.000	1	8	2	10	5255	6082	-0.115	-0.078	-50	0	0
3	1	14	"ynfA"	"STM1504"	11020	17810	120	230	220	78	35	67	67	70	21	30	90	89	0	4365	3927	1960	49	73	73	96	90	93	98	96	0	0.038	0.040	0.039	0.039	1.983	0.037	0.840	120	673	100	4455	4007	-4.719	163	4292	153	3854	26459	471255	7.143	42.567	0	0	0
3	2	14	""	"STM3654"	11200	17810	110	158	172	95	55	66	66	68	16	23	93	87	0	1581	1932	1758	90	71	71	78	34	43	100	100	0	0.061	0.057	0.060	0.055	1.627	0.047	0.656	80	424	100	1602	1967	-4.037	92	1510	106	1861	13791	154526	6.500	54.529	0	0	0
3	3	14	"yeiP"	"STM2211"	11370	17820	120	3314	2914	1335	45	65	65	68	20	29	99	95	0	6635	5831	2660	45	71	71	83	41	49	94	93	0	0.495	0.495	0.495	0.512	2.291	0.480	0.898	120	547	100	9813	8609	-1.015	3249	6564	2849	5760	349702	699739	142.300	140.195	0	0	0
3	4	14	"yfaE"	"STM2279"	11560	17820	100	403	453	339	74	65	65	67	19	28	100	100	0	1293	1580	1283	81	69	69	72	20	27	100	100	0	0.276	0.257	0.260	0.250	1.423	0.239	0.820	80	460	100	1562	1899	-1.857	338	1224	388	1511	36245	126384	20.316	75.400	0	0	0
3	5	14	""	"STM4111"	11740	17820	110	88	87	16	18	63	63	64	12	18	77	51	0	93	95	14	14	69	69	69	10	14	90	57	0	1.042	0.923	0.923	0.861	2.752	1.115	0.167	80	490	100	49	50	0.059	25	24	24	26	6961	7595	1.917	2.600	0	0	0
3	6	14	""	"STM4140"	11910	17820	120	108	123	60	48	65	65	65	13	20	75	65	0	312	358	218	60	70	70	70	11	15	99	98	0	0.178	0.201	0.198	0.185	2.281	0.189	0.574	120	605	100	285	346	-2.493	43	242	58	288	14753	42914	4.462	26.182	0	0	0
3	7	14	"ssaS"	"STM1420"	12100	17820	110	73	96	62	64	63	63	65	13	20	41	27	0	339	1095	1828	166	69	69	70	12	17	100	98	0	0.037	0.032	0.050	0.059	3.369	0.029	0.676	80	501	100	280	1059	-4.755	10	270	33	1026	7676	87588	2.385	85.417	0	0	0
3	8	14	"nrdH"	"STM2805"	12270	17830	110	105	450	754	167	64	64	67	46	68	45	31	0	206	1512	2669	176	69	69	87	223	256	40	30	0	0.299	0.267	0.268	0.286	2.812	0.252	0.802	80	511	100	178	1829	-1.740	41	137	386	1443	35964	120957	8.326	6.390	0	0	0
3	9	14	"fimI"	"STM0544"	12450	17820	110	79	103	68	66	64	64	65	13	20	52	35	0	697	2354	3757	159	68	68	68	10	14	100	100	0	0.024	0.017	0.021	0.025	3.209	0.016	0.766	80	497	100	644	2325	-5.390	15	629	39	2286	8241	188303	2.923	228.600	0	0	0
3	10	14	"aroA"	"STM0978"	12620	17830	110	2116	2373	901	37	64	64	66	15	22	100	100	0	5946	6498	2065	31	67	67	69	14	20	100	100	0	0.349	0.359	0.352	0.353	1.288	0.356	0.849	80	511	100	7931	8740	-1.519	2052	5879	2309	6431	189810	519864	153.800	459.214	0	0	0
3	11	14	"dam"	"STM3484"	12800	17830	110	503	810	910	112	64	64	66	15	22	100	100	0	1090	1833	2231	121	69	69	75	42	56	100	100	0	0.430	0.423	0.392	0.394	1.889	0.393	0.862	80	523	100	1460	2510	-1.218	439	1021	746	1764	64837	146659	49.600	41.857	0	0	0
3	12	14	"pduW"	"STM2057"	12990	17830	110	184	259	220	84	63	63	65	14	21	93	86	0	4517	6501	6128	94	70	70	82	68	82	100	100	0	0.027	0.030	0.032	0.028	2.076	0.029	0.741	80	508	100	4568	6627	-5.200	121	4447	196	6431	20712	520099	13.857	94.397	0	0	0
3	13	14	""	"STM2695"	13160	17830	110	481	464	111	23	64	64	65	14	21	98	98	0	11628	11508	1728	15	70	70	79	62	78	100	100	0	0.036	0.035	0.036	0.032	1.602	0.035	0.923	80	483	100	11975	11838	-4.793	417	11558	400	11438	37101	920604	28.500	184.339	0	0	0
3	14	14	"yajR"	"STM0436"	13330	17840	110	1787	1725	406	23	64	64	66	15	22	100	100	0	10736	10325	1978	19	70	70	76	32	42	100	100	0	0.162	0.162	0.164	0.160	1.220	0.161	0.939	80	497	100	12389	11916	-2.630	1723	10666	1661	10255	138014	825987	110.600	320.281	0	0	0
3	15	14	""	"STM0564"	13500	17840	110	537	528	121	22	63	63	65	15	23	98	98	0	14865	14830	2409	16	71	71	91	165	181	100	100	0	0.032	0.032	0.032	0.030	1.501	0.031	0.928	80	510	100	15268	15224	-4.964	474	14794	465	14759	42228	1186425	30.867	89.327	0	0	0
3	16	14	""	"STM0351"	13690	17840	100	173	175	53	30	63	63	65	15	23	97	91	0	8258	8474	2550	30	67	67	83	157	189	100	100	0	0.013	0.013	0.013	0.012	1.535	0.013	0.835	80	462	100	8301	8519	-6.218	110	8191	112	8407	14016	677946	7.333	53.446	0	0	0
3	17	14	"dsrB"	"STM1983"	13870	17850	100	422	492	304	61	63	63	64	16	25	100	100	0	2677	2905	1521	52	65	65	71	33	46	100	100	0	0.137	0.151	0.141	0.144	1.374	0.152	0.823	80	432	100	2971	3269	-2.863	359	2612	429	2840	39335	232406	26.750	85.879	0	0	0
3	18	14	"yeiE"	"STM2201"	14040	17850	120	2228	1973	803	40	61	61	64	17	26	99	98	0	10419	9076	3799	41	64	64	69	39	56	100	100	0	0.209	0.212	0.210	0.201	2.030	0.206	0.939	120	629	100	12522	10924	-2.257	2167	10355	1912	9012	236715	1089122	112.294	230.949	0	0	0
3	19	14	"recB"	"STM2994"	14220	17840	50	114	136	85	62	63	63	62	12	19	83	66	0	795	993	658	66	69	69	70	14	20	100	100	0	0.070	0.079	0.054	0.054	2.405	0.084	0.676	12	104	100	777	997	-3.831	51	726	73	924	1635	11918	6.167	65.929	0	0	0
3	20	14	"EMPTY"	"EMPTY"	14410	17860	100	60	60	12	20	59	59	61	12	19	17	3	0	64	63	9	14	63	63	64	10	15	10	0	0	1.000	100000.000	1.000	0.939	2.991	8.331	0.002	80	496	100	2	1	0.000	1	1	1	0	4800	5033	-0.083	-0.100	-75	0	0
3	21	14	"EMPTY"	"EMPTY"	14590	17860	100	59	59	13	22	61	61	61	13	21	13	3	0	65	63	9	14	63	63	64	10	15	8	1	0	-1.000	100000.000	1.400	1.201	3.590	5.581	0.006	80	452	100	0	-2	Error	-2	2	-2	0	4740	5040	-0.154	-0.100	-75	0	0
3	22	14	"EMPTY"	"EMPTY"	14760	17860	100	59	61	10	16	60	60	62	14	22	11	0	0	60	62	11	17	63	63	64	11	17	12	2	0	0.333	-1.000	1.056	1.033	3.613	6.877	0.002	80	452	100	-4	0	-1.585	-1	-3	1	-1	4841	4964	-0.071	-0.182	-75	0	0
3	23	14	"EMPTY"	"EMPTY"	14940	17860	100	62	63	12	19	60	60	62	13	20	18	3	0	64	63	10	15	64	64	64	12	18	11	0	0	100000.000	-3.000	1.375	1.527	3.984	0.088	0.027	80	452	100	2	2	16.610	2	0	3	-1	5024	5042	0.077	-0.083	-75	0	0
3	24	14	"EMPTY"	"EMPTY"	15120	17870	100	63	63	12	19	61	61	63	14	22	13	1	0	62	63	8	12	63	63	64	11	17	7	1	0	-2.000	100000.000	2.000	1.718	2.781	0.081	0.004	80	496	100	1	2	Error	2	-1	2	0	5000	5020	0.000	-0.091	-75	0	0
4	1	1	"yjiX"	"STM4531"	15590	15520	110	165	240	209	87	70	70	73	27	36	91	66	0	296	438	397	90	69	69	74	46	62	95	85	0	0.419	0.461	0.442	0.409	2.226	0.404	0.498	80	571	100	322	539	-1.257	95	227	170	369	19161	35000	6.185	7.913	0	0	0
4	2	1	"yhjG"	"STM3610"	15780	15530	120	454	534	390	73	72	72	75	28	37	98	92	0	2901	3303	2417	73	73	73	78	45	57	97	97	0	0.135	0.143	0.145	0.148	2.528	0.134	0.782	120	606	100	3210	3692	-2.888	382	2828	462	3230	64044	396417	16.393	71.667	0	0	0
4	3	1	"mtlD"	"STM3686"	15960	15530	120	2418	2345	952	40	73	73	75	17	22	99	98	0	11969	11789	4164	35	73	73	75	16	21	100	100	0	0.197	0.194	0.198	0.172	1.787	0.192	0.911	120	532	100	14241	13988	-2.343	2345	11896	2272	11716	281382	1414705	133.529	732.125	0	0	0
4	4	1	"ptsN"	"STM3322"	16130	15530	120	1269	1375	934	67	74	74	76	17	22	98	97	0	1761	1764	1094	62	75	75	77	15	19	98	98	0	0.709	0.770	0.746	0.710	2.712	0.775	0.733	120	566	100	2881	2990	-0.497	1195	1686	1301	1689	164992	211654	76.412	112.467	0	0	0
4	5	1	"yqjK"	"STM3231"	16320	15540	120	278	339	206	60	73	73	76	18	23	98	97	0	1288	1536	1048	68	74	74	81	73	90	99	98	0	0.169	0.182	0.175	0.176	2.113	0.149	0.600	120	570	100	1419	1728	-2.566	205	1214	266	1462	40665	184312	14.611	19.932	0	0	0
4	6	1	"yggT"	"STM3101"	16490	15540	120	1155	1480	1269	85	76	76	84	91	108	99	98	0	1996	2842	2617	92	76	76	83	56	67	99	98	0	0.562	0.508	0.520	0.535	1.949	0.458	0.780	120	550	100	2999	4170	-0.831	1079	1920	1404	2766	177582	340987	15.341	49.268	0	0	0
4	7	1	"hscC"	"STM0659"	16670	15550	120	429	434	87	20	78	78	86	94	109	98	97	0	16929	16459	4433	26	79	79	87	63	72	99	99	0	0.021	0.022	0.021	0.024	1.882	0.020	0.658	120	524	100	17201	16736	-5.585	351	16850	356	16380	52040	1975083	3.702	259.873	0	0	0
4	8	1	"ubiF"	"STM0671"	16850	15550	120	2159	2033	761	37	77	77	78	23	29	99	98	0	11191	10319	3309	32	80	80	83	32	38	100	100	0	0.187	0.191	0.190	0.180	1.738	0.186	0.891	120	508	100	13193	12195	-2.416	2082	11111	1956	10239	243972	1238313	85.000	319.875	0	0	0
4	9	1	"nagA"	"STM0683"	17020	15550	120	4438	4469	831	18	76	76	77	17	22	100	100	0	12518	12204	2573	21	78	78	80	14	17	100	100	0	0.351	0.362	0.359	0.366	1.507	0.350	0.951	120	517	100	16802	16519	-1.512	4362	12440	4393	12126	536315	1464505	258.353	866.000	0	0	0
4	10	1	"ybfM"	"STM0687"	17190	15550	110	242	247	71	28	76	76	83	41	49	100	91	0	4238	4774	1690	35	81	81	181	602	332	100	100	0	0.040	0.036	0.036	0.036	1.468	0.033	0.716	80	484	100	4323	4864	-4.646	166	4157	171	4693	19774	381894	4.000	7.630	0	0	0
4	11	1	"apeE"	"STM0570"	17380	15550	120	507	523	213	40	76	76	82	37	45	95	95	0	4592	4568	1713	37	82	82	167	558	334	98	96	0	0.096	0.100	0.096	0.093	1.637	0.096	0.853	120	565	100	4941	4933	-3.387	431	4510	447	4486	62729	548192	11.919	7.887	0	0	0
4	12	1	"ahpF"	"STM0609"	17550	15560	120	7739	11517	13071	113	77	77	80	21	26	100	100	1	2092	3182	3720	116	78	78	81	16	19	100	99	0	3.804	3.686	3.864	3.916	1.782	3.794	0.863	120	513	100	9676	14544	1.928	7662	2014	11440	3104	1382084	381811	544.619	193.813	0	0	0
4	13	1	"dlhH"	"STM3967"	17730	15560	120	4303	4007	1340	33	77	77	80	20	25	100	100	0	13518	12825	4074	31	81	81	84	22	26	100	100	0	0.315	0.308	0.307	0.293	1.693	0.294	0.894	120	536	100	17663	16674	-1.669	4226	13437	3930	12744	480821	1539032	196.350	579.136	0	0	0
4	14	1	"yigM"	"STM3963"	17900	15560	120	4898	4782	1957	40	77	77	79	20	25	99	99	0	15353	15906	5589	35	84	84	87	20	22	100	100	0	0.316	0.297	0.288	0.268	1.812	0.287	0.892	120	555	100	20090	20527	-1.663	4821	15269	4705	15822	573850	1908767	235.150	790.950	0	0	0
4	15	1	"rhtC"	"STM3959"	18090	15570	120	2684	2589	933	36	79	79	81	21	25	100	100	0	9568	9248	3035	32	86	86	92	29	31	100	100	0	0.275	0.274	0.275	0.265	1.550	0.264	0.883	120	557	100	12087	11672	-1.864	2605	9482	2510	9162	310622	1109760	119.429	315.724	0	0	0
4	16	1	"rarD"	"STM3955"	18270	15570	120	6828	6817	1473	21	81	81	82	21	25	100	100	0	21127	20654	3704	17	85	85	99	54	54	100	100	0	0.321	0.327	0.322	0.328	1.307	0.322	0.935	120	555	100	27789	27305	-1.641	6747	21042	6736	20569	818000	2478512	320.714	380.648	0	0	0
4	17	1	"uvrD"	"STM3951"	18450	15570	120	974	1406	1439	102	79	79	81	20	24	100	100	0	2273	3756	4268	113	83	83	95	52	54	100	99	0	0.409	0.361	0.384	0.372	2.087	0.326	0.792	120	552	100	3085	5000	-1.291	895	2190	1327	3673	168724	450720	66.250	70.404	0	0	0
4	18	1	"dapF"	"STM3947"	18630	15570	120	3754	4161	1814	43	79	79	81	20	24	100	100	0	6562	6831	2364	34	84	84	93	38	40	100	100	0	0.567	0.605	0.580	0.573	1.570	0.608	0.843	120	532	100	10153	10829	-0.818	3675	6478	4082	6747	499262	819747	204.000	177.316	0	0	0
4	19	1	"fklB"	"STM4397"	18800	15570	120	1036	1484	1378	92	78	78	80	19	23	100	96	0	1824	2765	2686	97	83	83	87	24	27	96	95	0	0.550	0.524	0.506	0.615	2.772	0.478	0.773	120	552	100	2699	4088	-0.862	958	1741	1406	2682	178094	331815	73.895	111.583	0	0	0
4	20	1	"ytfK"	"STM4406"	18980	15580	120	166	226	180	79	75	75	79	44	55	73	50	0	346	645	635	98	82	82	84	19	22	96	93	0	0.345	0.268	0.329	0.313	2.563	0.216	0.489	120	540	100	355	714	-1.537	91	264	151	563	27179	77374	3.341	29.526	0	0	0
4	21	1	""	"STM4417"	19160	15580	120	453	434	210	48	75	75	79	45	56	92	83	0	1633	1590	838	52	83	83	104	195	187	91	86	0	0.244	0.238	0.231	0.244	1.941	0.222	0.809	120	552	100	1928	1866	-2.036	378	1550	359	1507	52089	190751	7.889	7.621	0	0	0
4	22	1	""	"STM4421"	19340	15580	120	268	327	203	62	75	75	77	20	25	96	92	0	8270	12770	11481	89	85	85	114	201	176	98	96	0	0.024	0.020	0.021	0.022	1.841	0.017	0.803	120	532	100	8378	12937	-5.406	193	8185	252	12685	39290	1532376	12.500	62.965	0	0	0
4	23	1	""	"STM4425"	19520	15580	120	163	201	114	56	77	77	77	15	19	95	90	0	4209	5359	4130	77	91	91	102	41	40	100	100	0	0.021	0.024	0.022	0.021	2.075	0.022	0.756	120	553	100	4204	5392	-5.581	86	4118	124	5268	24111	643113	8.267	128.220	0	0	0
4	24	1	""	"STM4430"	19690	15580	110	125	155	86	55	77	77	78	16	20	81	66	0	3292	4942	4295	86	90	90	97	32	32	100	100	0	0.015	0.016	0.016	0.014	2.149	0.016	0.726	80	522	100	3250	4930	-6.060	48	3202	78	4852	12430	395360	4.813	151.406	0	0	0
4	1	2	"sopE2"	"STM1855"	15590	15720	120	149	172	107	62	72	72	75	26	34	84	67	0	3096	3630	3616	99	72	72	77	43	55	99	97	0	0.025	0.028	0.026	0.027	2.098	0.025	0.736	120	594	100	3101	3658	-5.295	77	3024	100	3558	20593	435544	3.731	82.628	0	0	0
4	2	2	""	"STM1731"	15770	15720	110	198	227	145	63	74	74	74	15	20	98	90	0	2419	2853	2413	84	76	76	79	22	27	100	100	0	0.053	0.055	0.055	0.050	2.175	0.054	0.826	80	421	100	2467	2930	-4.240	124	2343	153	2777	18136	228221	10.200	126.091	0	0	0
4	3	2	"otsB"	"STM1929"	15960	15720	120	892	878	565	64	73	73	81	73	90	93	88	0	4236	4223	2474	58	75	75	89	107	120	98	96	0	0.197	0.194	0.201	0.189	2.211	0.186	0.806	120	510	100	4980	4953	-2.345	819	4161	805	4148	105337	506760	10.918	38.636	0	0	0
4	4	2	""	"STM4161"	16140	15720	110	93	94	20	21	76	76	79	28	35	26	3	0	487	531	273	51	75	75	78	19	24	97	97	0	0.041	0.039	0.050	0.042	2.728	0.032	0.175	80	416	100	429	474	-4.599	17	412	18	456	7507	42447	0.536	23.842	0	0	0
4	5	2	"rsd"	"STM4165"	16300	15730	110	267	328	222	67	73	73	80	32	40	96	96	0	1551	1922	1721	89	74	74	84	84	100	97	97	0	0.131	0.138	0.137	0.142	1.995	0.111	0.797	80	437	100	1671	2103	-2.929	194	1477	255	1848	26231	153750	7.750	21.881	0	0	0
4	6	2	"hupA"	"STM4170"	16500	15730	110	1111	1406	1282	91	76	76	89	105	117	96	96	0	429	540	597	110	76	76	89	78	87	95	90	0	2.932	2.866	3.125	2.958	1.785	2.644	0.803	80	436	100	1388	1794	1.552	1035	353	1330	464	112489	43233	12.543	5.782	0	0	0
4	7	2	""	"STM3121"	16660	15730	120	167	260	231	88	78	78	89	101	113	44	29	0	1678	3097	3241	104	82	82	96	76	79	96	92	0	0.056	0.060	0.065	0.060	2.582	0.060	0.783	120	446	100	1685	3197	-4.165	89	1596	182	3015	31190	371667	1.693	39.487	0	0	0
4	8	2	"stfG"	"STM0200"	16840	15730	120	112	153	97	63	78	78	79	17	21	67	48	0	1231	2725	3233	118	89	89	115	83	72	95	86	0	0.030	0.028	0.034	0.033	2.998	0.025	0.693	120	425	100	1176	2711	-5.070	34	1142	75	2636	18387	327019	4.353	31.446	0	0	0
4	9	2	"eutT"	"STM2467"	17020	15730	120	110	184	169	91	79	79	81	21	25	55	46	0	1822	4412	6453	146	91	91	122	89	72	70	67	0	0.018	0.024	0.035	0.049	5.787	0.023	0.795	120	438	100	1762	4426	-5.803	31	1731	105	4321	22028	529440	4.905	48.202	0	0	0
4	10	2	"lexA"	"STM4237"	17180	15730	110	1306	2825	3083	109	82	82	131	278	212	73	62	0	733	1715	1855	108	95	95	167	402	240	60	47	0	1.918	1.693	1.596	1.774	2.533	1.795	0.791	80	425	100	1862	4363	0.940	1224	638	2743	1620	226001	137181	9.691	3.851	0	0	0
4	11	2	"prpC"	"STM0369"	17370	15740	120	142	162	69	42	82	82	123	255	207	0	0	0	3545	4254	2817	66	96	96	131	200	152	97	96	0	0.017	0.019	0.019	0.018	2.416	0.019	0.031	120	509	100	3509	4238	-5.845	60	3449	80	4158	19404	510514	0.153	20.615	0	0	0
4	12	2	"ushB"	"STM4064"	17550	15740	120	1702	3110	3757	120	86	86	98	46	46	95	91	0	2360	4602	5388	117	97	97	117	57	48	95	90	0	0.714	0.671	0.697	0.765	2.704	0.658	0.818	120	446	100	3879	7529	-0.486	1616	2263	3024	4505	373172	552269	65.478	78.684	0	0	0
4	13	2	"ptsJ"	"STM2436"	17720	15740	110	492	589	318	53	87	87	102	103	100	100	91	0	5842	6394	3258	50	97	97	128	141	110	100	100	0	0.070	0.080	0.078	0.076	1.465	0.079	0.822	80	451	100	6150	6799	-3.826	405	5745	502	6297	47121	511521	4.728	44.440	0	0	0
4	14	2	"plsX"	"STM1192"	17910	15740	110	11954	13486	7611	56	83	83	99	109	110	100	100	0	1645	1816	909	50	88	88	111	142	127	100	100	0	7.624	7.756	7.948	7.589	1.525	8.640	0.827	80	459	100	13428	15131	2.931	11871	1557	13403	1728	1078919	145249	122.817	12.007	0	0	0
4	15	2	"flgM"	"STM1172"	18080	15740	110	181	225	213	94	85	85	91	52	57	77	42	0	545	768	717	93	90	90	107	73	68	95	92	0	0.211	0.206	0.217	0.188	2.428	0.184	0.508	80	426	100	551	818	-2.245	96	455	140	678	17971	61456	2.577	9.055	0	0	0
4	16	2	"phsB"	"STM2064"	18260	15750	110	146	214	164	76	84	84	89	29	32	80	51	0	2049	3273	3416	104	99	99	137	124	90	97	97	0	0.032	0.041	0.034	0.037	2.176	0.038	0.659	80	461	100	2012	3304	-4.975	62	1950	130	3174	17128	261814	4.310	25.290	0	0	0
4	17	2	"tnpA_1"	"STM0946"	18440	15750	110	1414	1666	1239	74	83	83	88	39	44	100	98	0	7718	9442	6642	70	85	85	134	235	175	100	100	0	0.174	0.169	0.168	0.166	1.505	0.171	0.878	80	429	100	8964	10940	-2.520	1331	7633	1583	9357	133262	755347	40.462	39.609	0	0	0
4	18	2	"orf6"	"PSLT014"	18620	15760	120	6241	6901	4972	72	78	78	83	34	40	100	99	0	4073	4664	3320	71	82	82	104	199	191	95	94	0	1.544	1.489	1.525	1.560	1.904	1.530	0.885	120	499	100	10154	11405	0.627	6163	3991	6823	4582	828072	559731	200.529	22.915	0	0	0
4	19	2	"mig-14"	"STM2782"	18800	15760	100	271	1089	1634	150	77	77	80	20	25	78	67	0	467	3022	4376	144	82	82	87	44	50	82	72	0	0.504	0.344	0.354	0.357	2.468	0.354	0.840	80	392	100	579	3952	-0.989	194	385	1012	2940	87143	241738	50.450	66.705	0	0	0
4	20	2	"thiD"	"STM2146"	18980	15750	100	117	631	1002	158	78	78	82	51	62	46	43	0	531	5278	9359	177	83	83	85	21	24	77	68	0	0.087	0.106	0.125	0.168	4.017	0.102	0.904	80	388	100	487	5748	-3.522	39	448	553	5195	50513	422259	10.765	247.286	0	0	0
4	21	2	"rfaY"	"STM3716"	19150	15760	110	240	520	537	103	79	79	84	51	60	90	63	0	973	2395	2754	114	84	84	108	221	204	92	66	0	0.181	0.191	0.222	0.199	1.828	0.172	0.842	80	423	100	1050	2752	-2.465	161	889	441	2311	41625	191577	8.549	10.348	0	0	0
4	22	2	"prgH"	"STM2874"	19340	15760	130	99	437	734	167	78	78	80	20	25	50	36	0	245	4588	10367	225	84	84	103	198	192	45	39	0	0.130	0.080	0.129	0.148	3.709	0.065	0.807	120	524	100	182	4863	-2.939	21	161	359	4504	52496	550532	17.850	22.652	0	0	0
4	23	2	"orgA"	"STM2869"	19520	15770	130	115	1016	2215	218	81	81	83	20	24	58	47	0	134	2291	5288	230	85	85	89	28	31	63	47	0	0.694	0.424	0.522	0.593	3.653	0.396	0.852	120	571	100	83	3141	-0.527	34	49	935	2206	121922	274923	46.650	78.643	0	0	0
4	24	2	"livH"	"STM3563"	19700	15740	80	104	346	447	129	79	79	81	25	30	48	38	0	508	7025	11541	164	86	86	87	16	18	71	61	0	0.059	0.038	0.049	0.085	5.510	0.038	0.946	52	306	100	447	7206	-4.077	25	422	267	6939	18010	365277	10.600	433.625	0	0	0
4	1	3	"hisJ"	"STM2354"	15590	15880	110	356	904	1118	123	73	73	75	21	28	82	70	0	1348	3852	5156	133	75	75	80	57	71	81	70	0	0.222	0.220	0.247	0.280	3.053	0.206	0.835	80	468	100	1556	4608	-2.169	283	1273	831	3777	72358	308163	39.476	66.175	0	0	0
4	2	3	"hisI"	"STM2078"	15770	15880	110	2006	4536	4867	107	77	77	105	267	254	87	75	0	829	2177	2316	106	77	77	93	105	112	82	70	0	2.565	2.123	2.460	2.673	2.331	2.216	0.840	80	419	100	2681	6559	1.359	1929	752	4459	2100	362879	174155	16.596	19.848	0	0	0
4	3	3	"glyA"	"STM2555"	15930	15890	110	739	1560	1735	111	78	78	122	281	230	58	52	0	945	2170	2542	117	81	81	119	200	168	61	58	0	0.765	0.709	0.706	0.856	2.879	0.680	0.818	80	434	100	1525	3571	-0.386	661	864	1482	2089	124815	173572	5.117	10.255	0	0	0
4	4	3	"fliD"	"STM1960"	16120	15890	110	252	488	559	114	75	75	96	118	122	57	41	0	796	1977	2543	128	80	80	119	213	178	67	57	0	0.247	0.218	0.227	0.274	2.984	0.202	0.819	80	484	100	893	2310	-2.016	177	716	413	1897	39046	158135	3.322	8.723	0	0	0
4	5	3	"asrC"	"STM2550"	16310	15900	120	124	213	172	80	74	74	82	61	74	47	37	0	1230	2642	3279	124	79	79	95	129	135	85	72	0	0.043	0.054	0.063	0.062	3.381	0.047	0.722	120	486	100	1201	2702	-4.525	50	1151	139	2563	25591	316980	2.148	19.744	0	0	0
4	6	3	"moeA"	"STM0846"	16470	15900	110	395	1206	1667	138	76	76	86	58	67	76	71	0	1265	2961	4038	136	79	79	117	356	304	70	60	0	0.269	0.392	0.318	0.348	2.365	0.333	0.736	80	431	100	1505	4012	-1.894	319	1186	1130	2882	96479	236904	19.310	7.989	0	0	0
4	7	3	"cbiN"	"STM2022"	16660	15910	110	95	168	299	177	76	76	85	56	65	17	11	0	360	698	1302	186	83	83	132	362	274	35	12	0	0.069	0.150	0.085	0.080	2.627	0.182	0.779	80	426	100	296	707	-3.866	19	277	92	615	13404	55836	1.482	1.564	0	0	0
4	8	3	"cobU"	"STM2018"	16840	15910	120	179	333	345	103	76	76	79	19	24	72	64	0	966	2361	2788	118	97	97	131	94	71	85	75	0	0.119	0.114	0.125	0.114	3.176	0.112	0.843	120	464	100	972	2521	-3.077	103	869	257	2264	39994	283296	13.368	23.723	0	0	0
4	9	3	"uhpA"	"STM3790"	17010	15910	110	202	564	757	134	79	79	83	20	24	80	68	0	426	1676	2583	154	126	126	154	94	61	70	56	0	0.410	0.313	0.348	0.375	2.830	0.291	0.825	80	394	100	423	2035	-1.286	123	300	485	1550	45120	134062	24.050	16.191	0	0	0
4	10	3	"trpD"	"STM1724"	17180	15910	110	322	539	511	94	84	84	106	118	111	61	50	0	2025	4328	4585	105	103	103	159	270	169	81	72	0	0.124	0.108	0.112	0.103	2.093	0.096	0.852	80	466	100	2160	4680	-3.014	238	1922	455	4225	43126	346214	3.669	15.441	0	0	0
4	11	3	"sulA"	"STM1071"	17360	15920	110	365	530	526	99	81	81	94	51	54	81	70	0	1347	1908	1819	95	99	99	148	256	172	83	75	0	0.228	0.248	0.235	0.213	2.481	0.254	0.827	80	460	100	1532	2258	-2.136	284	1248	449	1809	42383	152605	8.549	6.875	0	0	0
4	12	3	"rfaL"	"STM3713"	17550	15910	110	402	703	706	100	88	88	103	52	50	78	68	0	2604	4157	4737	113	117	117	144	92	63	87	82	0	0.126	0.152	0.164	0.161	3.569	0.141	0.792	80	458	100	2801	4655	-2.986	314	2487	615	4040	56242	332562	11.538	43.620	0	0	0
4	13	3	"bglX"	"STM2166"	17720	15930	110	900	1540	1882	122	87	87	96	38	39	98	96	0	3010	4516	4446	98	106	106	136	95	69	100	98	0	0.280	0.329	0.288	0.288	1.729	0.306	0.729	80	479	100	3717	5863	-1.837	813	2904	1453	4410	123238	361279	38.000	46.105	0	0	0
4	14	3	""	"STM0347"	17910	15920	110	138	271	513	189	82	82	97	107	110	30	16	0	1679	2544	2286	89	88	88	103	60	58	97	97	0	0.035	0.077	0.040	0.039	2.948	0.083	0.245	80	480	100	1647	2645	-4.828	56	1591	189	2456	21646	203532	1.626	40.683	0	0	0
4	15	3	""	"STM1043"	18080	15930	120	190	300	279	93	83	83	99	77	77	58	41	0	1429	2718	3556	130	89	89	112	82	73	92	87	0	0.080	0.083	0.084	0.089	2.839	0.067	0.659	120	526	100	1447	2846	-3.647	107	1340	217	2629	36057	326201	2.610	31.780	0	0	0
4	16	3	""	"PSLT025"	18270	15930	100	168	220	162	73	79	79	88	44	50	73	51	0	648	788	606	76	91	91	114	109	95	92	83	0	0.160	0.202	0.192	0.165	2.160	0.139	0.552	80	403	100	646	838	-2.646	89	557	141	697	17603	63068	3.000	6.183	0	0	0
4	17	3	"orf319"	"STM1389"	18430	15920	110	871	1227	1283	104	78	78	83	36	43	98	93	0	2172	3163	3017	95	82	82	104	202	194	95	91	0	0.379	0.373	0.356	0.365	2.022	0.386	0.793	80	464	100	2883	4230	-1.398	793	2090	1149	3081	98133	253073	31.778	15.144	0	0	0
4	18	3	"yfeJ"	"STM2437"	18620	15930	110	164	223	226	101	79	79	83	24	28	80	72	0	1280	2048	2610	127	82	82	91	50	54	97	96	0	0.071	0.073	0.072	0.063	2.184	0.076	0.852	80	439	100	1283	2110	-3.817	85	1198	144	1966	17802	163872	5.833	39.140	0	0	0
4	19	3	""	"PSLT087"	18800	15940	120	167	210	138	65	78	78	81	19	23	91	79	0	3628	4378	4330	98	83	83	90	44	48	98	98	0	0.025	0.031	0.029	0.031	2.016	0.029	0.837	120	497	100	3634	4427	-5.316	89	3545	132	4295	25149	525300	6.789	97.455	0	0	0
4	20	3	"traU"	"PSLT092"	18970	15930	110	380	524	516	98	79	79	80	17	21	96	96	0	6334	9316	9986	107	81	81	88	40	45	100	100	0	0.048	0.048	0.045	0.045	1.490	0.049	0.929	80	453	100	6554	9680	-4.377	301	6253	445	9235	41899	745275	26.118	230.700	0	0	0
4	21	3	"trbE"	"PSLT096"	19160	15940	120	109	135	81	60	80	80	83	21	25	60	35	0	407	584	614	105	86	86	92	39	42	90	84	0	0.090	0.110	0.097	0.104	2.628	0.109	0.682	120	534	100	350	553	-3.468	29	321	55	498	16243	70079	2.476	12.615	0	0	0
4	22	3	"traH"	"PSLT100"	19330	15940	110	1677	2007	1751	87	81	81	83	21	25	100	100	0	12667	14327	10013	69	88	88	92	24	26	100	100	1	0.127	0.135	0.132	0.125	1.509	0.143	0.890	80	427	100	14175	16165	-2.978	1596	12579	1926	14239	160590	1146194	91.619	593.125	0	0	0
4	23	3	"trbH"	"PSLT105"	19510	15950	110	5582	6753	6135	90	81	81	83	20	24	100	100	0	5011	6318	5077	80	88	88	100	81	81	97	95	0	1.117	1.071	1.047	1.065	1.583	1.113	0.879	80	453	100	10424	12902	0.160	5501	4923	6672	6230	540273	505452	333.500	76.765	0	0	0
4	24	3	"traX"	"PSLT110"	19700	15950	100	1316	1391	818	58	81	81	84	20	23	100	100	0	5342	5755	4301	74	88	88	100	80	80	100	98	0	0.235	0.231	0.243	0.238	1.535	0.202	0.832	80	506	100	6489	6977	-2.089	1235	5254	1310	5667	111312	460416	65.350	70.688	0	0	0
4	1	4	""	"STM2717"	15590	16070	120	79	82	21	25	71	71	75	31	41	10	2	0	151	218	216	99	74	74	81	74	91	50	25	0	0.104	0.076	0.199	0.197	3.694	0.033	0.066	120	572	100	85	155	-3.267	8	77	11	144	9858	26144	0.226	1.851	0	0	0
4	2	4	""	"STM2739"	15770	16070	120	262	341	359	105	76	76	102	249	244	37	7	0	5290	6117	6155	100	79	79	91	84	92	98	97	0	0.036	0.044	0.040	0.042	2.298	0.047	0.777	120	481	100	5397	6303	-4.808	186	5211	265	6038	40971	733989	0.960	71.738	0	0	0
4	3	4	""	"STM1616"	15940	16070	110	155	176	99	56	79	79	95	81	85	43	12	0	1299	1402	802	57	84	84	127	406	319	97	77	0	0.063	0.074	0.067	0.058	2.384	0.072	0.531	80	468	100	1291	1415	-3.999	76	1215	97	1318	14049	112156	1.000	3.140	0	0	0
4	4	4	"rimL"	"STM1611"	16140	16080	110	505	560	318	56	76	76	83	54	65	100	98	0	2593	2832	1421	50	82	82	103	108	104	100	100	0	0.171	0.176	0.159	0.166	1.784	0.155	0.696	80	461	100	2940	3234	-2.549	429	2511	484	2750	44831	226554	8.833	25.269	0	0	0
4	5	4	"osmB"	"STM1705"	16290	16070	110	146	183	119	65	76	76	78	20	25	86	70	0	297	390	281	72	80	80	88	39	44	92	85	0	0.323	0.345	0.331	0.364	2.970	0.281	0.447	80	413	100	287	417	-1.632	70	217	107	310	14603	31226	5.250	7.744	0	0	0
4	6	4	"mppA"	"STM1679"	16480	16080	110	2078	2207	860	38	78	78	83	29	34	100	100	0	7038	7547	3055	40	84	84	95	45	47	100	100	0	0.288	0.285	0.283	0.282	1.336	0.275	0.873	80	444	100	8954	9592	-1.798	2000	6954	2129	7463	176555	603741	73.241	165.600	0	0	0
4	7	4	"rnhB"	"STM0230"	16650	16090	120	3338	3646	1967	53	81	81	104	204	196	95	95	0	1704	1781	922	51	85	85	113	183	161	90	89	0	2.012	2.102	2.074	2.334	2.869	2.418	0.687	120	423	100	4876	5261	1.008	3257	1619	3565	1696	437522	213777	17.363	9.115	0	0	0
4	8	4	"speE"	"STM0166"	16800	16090	120	3100	3192	2577	80	80	80	102	203	199	97	93	0	2054	2303	2452	106	83	83	110	138	125	98	95	0	1.532	1.402	1.528	1.323	1.925	1.238	0.833	120	420	100	4991	5332	0.616	3020	1971	3112	2220	383064	276380	15.222	15.891	0	0	0
4	9	4	"yaeB"	"STM0243"	17020	16090	120	691	797	558	70	79	79	83	23	27	99	95	0	2309	2358	1602	67	92	92	113	62	54	97	95	0	0.276	0.317	0.276	0.312	2.677	0.287	0.696	120	539	100	2829	2984	-1.857	612	2217	718	2266	95623	282938	31.043	36.210	0	0	0
4	10	4	"cobS"	"STM2017"	17190	16090	110	573	628	354	56	76	76	82	37	45	98	98	0	3613	3951	2323	58	93	93	120	129	107	100	100	0	0.141	0.143	0.140	0.135	1.687	0.131	0.746	80	440	100	4017	4410	-2.824	497	3520	552	3858	50272	316068	14.757	29.698	0	0	0
4	11	4	"yeeI"	"STM2001"	17370	16090	110	162	220	170	77	78	78	83	31	37	75	57	0	1683	2319	2502	107	89	89	106	71	66	98	93	0	0.053	0.064	0.064	0.062	2.570	0.062	0.398	80	466	100	1678	2372	-4.246	84	1594	142	2230	17566	185546	4.419	31.169	0	0	0
4	12	4	"fixX"	"STM0078"	17540	16100	110	87	102	46	45	80	80	84	30	35	26	12	0	438	848	1275	150	87	87	109	67	61	91	82	0	0.020	0.029	0.042	0.039	3.264	0.021	0.323	80	491	100	358	783	-5.648	7	351	22	761	8126	67815	0.600	11.030	0	0	0
4	13	4	"ubiC"	"STM4233"	17730	16100	110	556	629	344	54	81	81	87	28	32	100	100	0	1672	1954	1218	62	87	87	108	64	59	100	100	0	0.300	0.294	0.276	0.297	1.649	0.264	0.739	80	481	100	2060	2415	-1.738	475	1585	548	1867	50342	156351	19.357	28.844	0	0	0
4	14	4	"yjbJ"	"STM4240"	17910	16120	110	157	196	119	60	80	80	89	51	57	67	33	0	410	594	655	110	87	87	98	54	55	93	90	0	0.238	0.229	0.227	0.248	2.368	0.164	0.435	80	465	100	400	623	-2.069	77	323	116	507	15708	47512	2.098	9.185	0	0	0
4	15	4	"yjcE"	"STM4269"	18070	16100	110	498	546	298	54	83	83	93	57	61	100	98	0	6715	7245	3788	52	88	88	103	56	54	100	100	0	0.063	0.065	0.067	0.063	1.430	0.055	0.725	80	427	100	7042	7620	-3.997	415	6627	463	7157	43708	579598	7.947	127.536	0	0	0
4	16	4	"zur"	"STM4241"	18260	16110	110	772	767	319	41	79	79	89	50	56	100	100	0	3553	3388	1150	33	84	84	94	49	52	100	100	0	0.200	0.208	0.204	0.203	1.466	0.189	0.799	80	472	100	4162	3992	-2.324	693	3469	688	3304	61393	271070	13.560	67.224	0	0	0
4	17	4	"yfcZ"	"STM2390"	18440	16110	110	337	416	308	74	76	76	80	21	26	100	100	0	838	1030	707	68	79	79	82	23	28	100	100	0	0.344	0.358	0.363	0.344	1.483	0.299	0.638	80	478	100	1020	1291	-1.540	261	759	340	951	33248	82391	16.000	41.217	0	0	0
4	18	4	""	"STM2372"	18610	16110	110	1546	2970	4368	147	81	81	86	32	37	100	100	0	2922	5302	8115	153	82	82	102	143	140	100	92	0	0.516	0.553	0.539	0.561	2.022	0.502	0.796	80	464	100	4305	8109	-0.955	1465	2840	2889	5220	237619	424182	90.125	36.364	0	0	0
4	19	4	"ylaC"	"STM0471"	18780	16110	110	315	713	847	118	80	80	85	32	37	91	86	0	1094	2681	3668	136	87	87	109	124	113	91	83	0	0.233	0.244	0.261	0.282	2.433	0.207	0.768	80	467	100	1242	3227	-2.099	235	1007	633	2594	57042	214471	19.625	20.742	0	0	0
4	20	4	"ybaP"	"STM0496"	18980	16120	110	1030	1129	684	60	77	77	79	18	22	100	100	0	4090	4309	2228	51	83	83	93	58	62	100	100	0	0.238	0.249	0.234	0.248	1.448	0.234	0.757	80	501	100	4960	5278	-2.072	953	4007	1052	4226	90336	344691	58.333	72.690	0	0	0
4	21	4	"ybbS"	"STM0514"	19150	16130	110	406	400	116	29	78	78	79	19	24	100	100	0	6503	6343	2384	37	84	84	89	27	30	100	100	0	0.051	0.051	0.052	0.052	1.372	0.047	0.853	80	436	100	6747	6581	-4.291	328	6419	322	6259	31981	507437	16.895	231.630	0	0	0
4	22	4	"folD"	"STM0542"	19320	16120	100	1427	1562	996	63	79	79	81	20	24	100	100	0	3224	3643	2210	60	88	88	99	83	83	100	98	0	0.430	0.417	0.431	0.400	1.841	0.372	0.703	80	416	100	4484	5038	-1.218	1348	3136	1483	3555	124982	291474	74.050	42.699	0	0	0
4	23	4	"ybdG"	"STM0569"	19510	16130	120	1028	964	463	48	81	81	84	37	44	98	96	0	10303	9725	4840	49	90	90	122	344	281	97	97	0	0.093	0.092	0.092	0.089	1.892	0.088	0.904	120	526	100	11160	10518	-3.431	947	10213	883	9635	115628	1166940	23.784	27.916	0	0	0
4	24	4	"fepB"	"STM0594"	19680	16130	100	1164	1330	884	66	81	81	85	41	48	98	96	0	3565	4104	2944	71	88	88	125	378	302	96	93	0	0.311	0.311	0.296	0.307	1.664	0.268	0.752	80	432	100	4560	5265	-1.683	1083	3477	1249	4016	106381	328358	30.366	10.526	0	0	0
4	1	5	"slp"	"STM1819"	15580	16240	110	1731	1593	568	35	75	75	81	46	56	100	100	0	4394	4168	1841	44	77	77	99	152	153	100	100	0	0.384	0.371	0.389	0.376	1.334	0.354	0.868	80	490	100	5973	5609	-1.382	1656	4317	1518	4091	127426	333405	32.870	26.770	0	0	0
4	2	5	"hemK"	"STM1775"	15760	16240	110	889	1567	2082	132	78	78	94	71	75	98	95	0	1531	2723	3325	122	83	83	113	152	134	97	93	0	0.560	0.564	0.569	0.578	2.276	0.587	0.761	80	434	100	2259	4129	-0.836	811	1448	1489	2640	125378	217847	20.746	17.171	0	0	0
4	3	5	"ychK"	"STM1754"	15930	16250	110	2195	2213	715	32	79	79	109	180	165	100	100	0	4352	4500	1481	32	83	83	145	482	332	100	98	0	0.496	0.483	0.484	0.486	1.504	0.473	0.790	80	479	100	6385	6551	-1.013	2116	4269	2134	4417	177079	360015	11.689	9.035	0	0	0
4	4	5	"sdaA"	"STM1826"	16120	16250	110	8110	7742	3839	49	79	79	106	182	171	100	100	0	7231	6889	3492	50	81	81	141	496	351	98	93	0	1.123	1.126	1.128	1.120	1.481	1.139	0.920	80	441	100	15181	14471	0.168	8031	7150	7663	6808	619375	551156	41.956	13.605	0	0	0
4	5	5	"minC"	"STM1814"	16300	16260	120	2532	2335	1565	67	77	77	82	35	42	98	98	0	3015	2666	1676	62	78	78	84	31	36	99	99	0	0.836	0.872	0.878	0.872	2.125	0.890	0.896	120	529	100	5392	4846	-0.259	2455	2937	2258	2588	280234	319978	64.371	83.290	0	0	0
4	6	5	"ycgR"	"STM1798"	16480	16250	110	437	435	204	46	78	78	84	41	48	95	86	0	3210	3087	1491	48	80	80	95	129	135	100	98	0	0.115	0.119	0.125	0.113	1.893	0.113	0.778	80	456	100	3489	3364	-3.124	359	3130	357	3007	34816	246949	8.561	23.194	0	0	0
4	7	5	"yihA"	"STM4001"	16670	16260	100	512	818	992	121	80	80	109	227	208	67	48	0	1527	2137	2819	131	85	85	113	197	174	88	81	0	0.300	0.360	0.338	0.333	2.350	0.341	0.748	80	340	100	1874	2790	-1.739	432	1442	738	2052	65439	170938	3.123	10.274	0	0	0
4	8	5	"oxyR"	"STM4125"	16830	16270	120	972	2362	4015	169	80	80	100	198	198	76	65	0	1103	2705	4355	160	83	83	99	127	128	85	73	0	0.875	0.870	0.744	0.836	4.259	0.902	0.801	120	441	100	1912	4904	-0.193	892	1020	2282	2622	283491	324562	11.424	20.520	0	0	0
4	9	5	"yneB"	"STM4078"	17000	16270	110	209	301	337	111	78	78	81	26	32	90	77	0	3612	4634	4650	100	84	84	134	397	296	98	93	0	0.037	0.049	0.037	0.035	3.126	0.045	0.672	80	410	100	3659	4773	-4.751	131	3528	223	4550	24110	370755	8.462	11.335	0	0	0
4	10	5	"pfkA"	"STM4062"	17190	16280	120	1838	3380	4159	123	77	77	79	21	26	100	99	0	2491	3169	3222	101	88	88	133	369	277	91	80	0	0.733	1.072	1.035	0.936	2.578	1.249	0.722	120	480	100	4164	6384	-0.448	1761	2403	3303	3081	405613	380234	157.190	8.228	0	0	0
4	11	5	"rhaR"	"STM4049"	17360	16280	110	105	142	129	90	76	76	78	24	30	56	38	0	1895	3146	4601	146	82	82	90	43	47	96	93	0	0.016	0.022	0.020	0.021	3.021	0.022	0.547	80	424	100	1842	3130	-5.966	29	1813	66	3064	11371	251693	2.667	71.070	0	0	0
4	12	5	"yihZ"	"STM4028"	17540	16280	110	281	522	745	142	76	76	78	22	28	98	98	0	946	1758	2394	136	80	80	84	32	38	100	100	0	0.237	0.266	0.227	0.242	1.985	0.249	0.634	80	446	100	1071	2124	-2.079	205	866	446	1678	41727	140633	20.182	52.313	0	0	0
4	13	5	"rpsK"	"STM3417"	17710	16280	110	5737	7848	7332	93	78	78	85	41	48	100	100	0	190	225	140	62	84	84	91	37	40	91	70	0	53.387	55.106	56.552	57.063	1.806	72.334	0.520	80	447	100	5765	7911	5.738	5659	106	7770	141	627829	18001	189.341	3.622	0	0	0
4	14	5	"rplF"	"STM3425"	17890	16290	110	5429	10227	12861	125	83	83	109	185	169	100	100	2	165	257	235	91	86	86	96	55	57	68	38	0	67.671	59.322	62.662	69.508	2.333	79.062	0.467	80	450	100	5425	10315	6.080	5346	79	10144	171	818182	20531	54.692	2.927	0	0	0
4	15	5	"rplN"	"STM3430"	18080	16290	120	1860	3554	7642	215	82	82	100	174	174	91	85	0	116	143	136	95	83	83	92	43	46	35	15	0	53.879	57.867	49.163	44.222	2.813	63.739	0.705	120	494	100	1811	3532	5.752	1778	33	3472	60	426514	17211	19.851	1.186	0	0	0
4	16	5	"rpsC"	"STM3434"	18260	16290	120	3963	8760	13351	152	78	78	83	30	36	100	99	3	205	348	505	145	80	80	84	22	26	85	71	0	31.080	32.396	30.168	34.538	2.630	33.327	0.703	120	459	100	4010	8950	4.958	3885	125	8682	268	1051192	41740	289.233	12.000	0	0	0
4	17	5	"rplW"	"STM3438"	18440	16290	110	3039	4398	4743	107	78	78	82	27	32	100	100	0	123	144	71	49	78	78	84	88	104	17	7	0	65.800	65.455	69.250	67.580	2.180	77.772	0.639	80	446	100	3006	4386	6.040	2961	45	4320	66	351868	11487	159.852	0.682	0	0	0
4	18	5	"ppiA"	"STM3472"	18620	16300	110	773	1319	1615	122	77	77	82	31	37	100	100	0	1658	2402	2329	96	79	79	97	143	147	100	97	0	0.441	0.535	0.454	0.466	1.558	0.570	0.824	80	465	100	2275	3565	-1.182	696	1579	1242	2323	105540	192148	39.903	16.119	0	0	0
4	19	5	"argI"	"STM4469"	18790	16300	110	218	270	180	66	77	77	80	21	26	100	95	0	3163	4005	3206	80	83	83	95	63	66	100	100	0	0.046	0.049	0.049	0.046	1.764	0.042	0.764	80	451	100	3221	4115	-4.449	141	3080	193	3922	21618	320438	9.048	62.063	0	0	0
4	20	5	"trpS2"	"STM4508"	18970	16300	110	482	584	368	63	75	75	77	17	22	100	97	0	4225	5135	3570	69	82	82	88	45	51	100	100	0	0.098	0.101	0.093	0.096	1.649	0.086	0.736	80	479	100	4550	5562	-3.348	407	4143	509	5053	46753	410827	29.824	112.156	0	0	0
4	21	5	"dnaT"	"STM4544"	19160	16300	110	187	1200	2468	205	77	77	80	25	31	72	65	0	409	3417	7642	223	83	83	87	23	26	91	77	0	0.337	0.337	0.349	0.416	3.926	0.313	0.916	80	466	100	436	4457	-1.567	110	326	1123	3334	96026	273375	44.800	144.783	0	0	0
4	22	5	"lplA"	"STM4576"	19330	16300	110	524	924	1199	129	77	77	78	23	29	98	96	0	2996	5551	7427	133	82	82	91	76	83	100	100	0	0.153	0.155	0.163	0.146	2.041	0.142	0.765	80	453	100	3361	6316	-2.705	447	2914	847	5469	73905	444070	36.783	71.842	0	0	0
4	23	5	""	"STM4596"	19500	16310	100	219	306	321	104	80	80	82	40	48	78	70	0	2474	3627	3959	109	86	86	103	140	135	93	92	0	0.058	0.064	0.057	0.058	2.421	0.061	0.724	80	391	100	2527	3767	-4.103	139	2388	226	3541	24508	290199	5.600	25.171	0	0	0
4	24	5	"rph"	"STM3734"	19680	16310	110	731	1653	1974	119	79	79	82	38	46	97	93	0	1445	3638	4480	123	88	88	126	359	284	88	70	0	0.480	0.443	0.439	0.458	2.048	0.384	0.750	80	511	100	2009	5124	-1.057	652	1357	1574	3550	132210	291061	41.342	9.783	0	0	0
4	1	6	"yhgI"	"STM3511"	15570	16420	110	2364	2716	2022	74	75	75	103	200	194	97	93	0	1996	2612	1852	70	77	77	119	261	219	96	95	0	1.193	1.042	1.061	1.003	1.730	1.053	0.735	80	535	100	4208	5176	0.254	2289	1919	2641	2535	217297	208988	13.065	9.552	0	0	0
4	2	6	"yhcK"	"STM3340"	15780	16420	110	754	948	617	65	78	78	113	211	186	96	88	0	2931	3474	2121	61	80	80	136	297	218	98	97	0	0.237	0.256	0.263	0.250	1.980	0.240	0.761	80	482	100	3527	4264	-2.076	676	2851	870	3394	75871	277900	3.957	11.239	0	0	0
4	3	6	"yhcC"	"STM3329"	15930	16430	100	265	264	65	24	76	76	86	91	105	96	53	0	5139	5254	1347	25	82	82	116	237	204	100	100	0	0.037	0.036	0.036	0.036	1.476	0.032	0.743	80	389	100	5246	5360	-4.742	189	5057	188	5172	21134	420341	1.956	21.679	0	0	0
4	4	6	"murA"	"STM3307"	16120	16430	120	3702	4505	4239	94	79	79	88	40	45	98	97	0	2773	3326	3048	91	79	79	106	199	187	94	92	0	1.345	1.363	1.341	1.255	2.593	1.450	0.742	120	525	100	6317	7673	0.427	3623	2694	4426	3247	540566	399147	110.425	16.181	0	0	0
4	5	6	"rbfA"	"STM3285"	16300	16440	110	3397	3786	2255	59	83	83	303	1836	605	97	33	0	1234	1292	412	31	80	80	658	4968	755	0	0	0	2.872	3.055	2.960	2.931	1.467	3.945	0.641	80	421	100	4468	4915	1.522	3314	1154	3703	1212	302864	103365	1.897	0.128	0	0	0
4	6	6	"yhbT"	"STM3273"	16480	16430	110	874	1052	822	78	78	78	286	1796	627	6	3	0	3065	3537	2327	65	81	81	632	4856	768	12	3	0	0.267	0.282	0.278	0.267	1.742	0.260	0.658	80	441	100	3780	4430	-1.906	796	2984	974	3456	84145	282988	0.427	0.598	0	0	0
4	7	6	""	"STM3155"	16650	16440	120	104	122	68	55	77	77	79	20	25	58	35	0	348	567	616	108	83	83	87	23	26	94	90	0	0.102	0.093	0.134	0.111	3.652	0.061	0.303	120	458	100	292	529	-3.295	27	265	45	484	14678	68027	2.150	20.870	0	0	0
4	8	6	"nupG"	"STM3113"	16820	16440	110	402	419	254	60	78	78	84	38	45	98	96	0	7732	7906	3967	50	84	84	129	370	286	100	100	0	0.042	0.044	0.043	0.041	1.585	0.042	0.725	80	404	100	7972	8163	-4.561	324	7648	341	7822	33491	632440	8.816	21.019	0	0	0
4	9	6	"gshB"	"STM3095"	17010	16440	110	912	2436	4084	167	78	78	83	37	44	100	98	0	1559	3713	6501	175	81	81	150	493	328	83	61	0	0.564	0.649	0.649	0.687	2.063	0.586	0.680	80	472	100	2312	5990	-0.826	834	1478	2358	3632	194867	297064	63.595	7.227	0	0	0
4	10	6	""	"STM3075"	17190	16450	120	175	264	243	92	76	76	77	16	20	81	75	0	1550	2066	1898	91	81	81	86	22	25	99	96	0	0.067	0.095	0.080	0.081	3.475	0.085	0.537	120	418	100	1568	2173	-3.891	99	1469	188	1985	31721	247915	11.688	90.000	0	0	0
4	11	6	"iciA"	"STM3064"	17360	16450	120	222	271	184	67	76	76	78	17	21	90	87	0	1742	2147	1822	84	80	80	85	21	24	100	98	0	0.088	0.094	0.096	0.093	2.413	0.081	0.681	120	430	100	1808	2262	-3.509	146	1662	195	2067	32476	257689	11.353	98.190	0	0	0
4	12	6	"fldB"	"STM3045"	17540	16460	120	531	615	372	60	76	76	79	23	29	98	93	0	1234	1469	1126	76	79	79	84	34	40	99	95	0	0.394	0.388	0.403	0.398	2.272	0.279	0.526	120	452	100	1610	1929	-1.344	455	1155	539	1390	73764	176230	23.304	40.735	0	0	0
4	13	6	"nadE"	"STM1310"	17710	16460	120	686	1083	1363	125	75	75	82	40	48	98	94	0	2477	3352	3862	115	80	80	85	31	36	99	97	0	0.255	0.308	0.287	0.285	2.225	0.309	0.798	120	514	100	3008	4280	-1.972	611	2397	1008	3272	130009	402250	25.025	105.387	0	0	0
4	14	6	"ydiE"	"STM1346"	17910	16460	110	135	157	81	51	77	77	99	181	182	8	1	0	203	234	163	69	80	80	86	33	38	86	73	0	0.472	0.519	0.536	0.525	2.591	0.583	0.325	80	463	100	181	234	-1.085	58	123	80	154	12524	18740	0.320	4.485	0	0	0
4	15	6	"lpp"	"STM1377"	18090	16460	110	307	372	234	62	77	77	83	57	68	87	78	0	162	191	116	60	78	78	84	39	46	78	51	0	2.738	2.611	3.036	2.590	2.323	2.836	0.575	80	378	100	314	408	1.453	230	84	295	113	29779	15279	5.070	2.744	0	0	0
4	16	6	"sodB"	"STM1431"	18250	16460	120	1337	2696	5143	190	76	76	82	51	62	97	95	0	619	1255	2160	172	78	78	83	49	59	91	89	0	2.331	2.226	2.422	2.384	2.963	2.620	0.745	120	449	100	1802	3797	1.221	1261	541	2620	1177	323471	150655	51.255	23.918	0	0	0
4	17	6	"gst"	"STM1451"	18440	16460	110	628	952	751	78	76	76	83	52	62	96	88	0	1259	1580	1208	76	78	78	83	49	59	98	97	0	0.467	0.583	0.588	0.529	2.070	0.533	0.674	80	459	100	1733	2378	-1.097	552	1181	876	1502	76140	126411	16.712	30.551	0	0	0
4	18	6	"sodC"	"STM1044"	18610	16470	110	525	552	330	59	74	74	76	17	22	100	97	0	1638	1829	1187	64	77	77	79	14	17	100	100	0	0.289	0.273	0.254	0.263	1.386	0.251	0.820	80	466	100	2012	2230	-1.791	451	1561	478	1752	44145	146313	28.000	125.000	0	0	0
4	19	6	"yhhV"	"STM3559"	18800	16460	110	137	270	337	124	75	75	78	21	26	77	55	0	463	1217	1887	155	79	79	81	21	25	98	95	0	0.161	0.171	0.149	0.152	2.410	0.142	0.693	80	450	100	446	1333	-2.631	62	384	195	1138	21620	97381	9.143	54.095	0	0	0
4	20	6	"yhhL"	"STM3573"	18960	16470	110	132	191	168	87	76	76	77	16	20	81	71	0	344	689	954	138	80	80	84	24	28	97	93	0	0.212	0.189	0.190	0.192	2.648	0.140	0.665	80	440	100	320	724	-2.237	56	264	115	609	15307	55133	7.125	25.208	0	0	0
4	21	6	"yhhQ"	"STM3579"	19140	16480	110	381	555	595	107	77	77	78	18	23	95	90	0	1526	2398	2555	106	81	81	85	24	28	100	100	0	0.210	0.206	0.172	0.172	1.931	0.187	0.801	80	480	100	1749	2795	-2.249	304	1445	478	2317	44401	191856	26.500	96.375	0	0	0
4	22	6	"nikR"	"STM3584"	19330	16480	110	150	193	171	88	77	77	79	23	29	90	71	0	508	749	766	102	80	80	82	15	18	100	98	0	0.171	0.173	0.164	0.154	2.160	0.158	0.586	80	478	100	501	785	-2.552	73	428	116	669	15415	59925	4.957	44.467	0	0	0
4	23	6	""	"STM3595"	19500	16480	110	725	1191	1161	97	78	78	79	16	20	100	100	0	6934	10019	9414	93	82	82	86	24	27	100	100	0	0.094	0.112	0.117	0.105	1.749	0.108	0.829	80	418	100	7499	11050	-3.405	647	6852	1113	9937	95317	801518	69.500	413.875	0	0	0
4	24	6	""	"STM3600"	19670	16480	110	187	214	128	59	78	78	82	45	54	90	62	0	5247	6299	3909	62	90	90	128	287	224	97	96	0	0.021	0.022	0.021	0.020	1.806	0.023	0.606	80	509	100	5266	6345	-5.564	109	5157	136	6209	17141	503904	2.933	21.502	0	0	0
4	1	7	"yidF"	"STM3803"	15580	16600	120	296	302	172	56	73	73	97	166	171	64	15	0	2658	2750	1620	58	76	76	89	96	107	97	95	0	0.086	0.086	0.087	0.084	2.514	0.077	0.597	120	621	100	2805	2903	-3.533	223	2582	229	2674	36194	330035	1.235	27.719	0	0	0
4	2	7	"ibpA"	"STM3809"	15780	16610	110	1440	1943	1464	75	75	75	102	173	169	97	93	0	462	547	409	74	80	80	98	122	124	87	70	0	3.573	4.000	4.145	4.196	1.973	5.328	0.530	80	474	100	1747	2335	1.837	1365	382	1868	467	155422	43788	10.642	3.680	0	0	0
4	3	7	"ccmC"	"STM2252"	15940	16610	110	214	395	551	139	74	74	76	18	23	97	93	0	1833	3326	4688	140	83	83	105	177	168	97	96	0	0.080	0.099	0.076	0.079	2.056	0.088	0.658	80	445	100	1890	3564	-3.644	140	1750	321	3243	31571	266109	17.722	18.198	0	0	0
4	4	7	"torC"	"STM3823"	16120	16620	120	144	153	58	37	77	77	84	30	35	77	53	0	3638	3918	2541	64	83	83	92	32	34	99	99	0	0.019	0.020	0.021	0.021	2.973	0.013	0.246	120	498	100	3622	3911	-5.730	67	3555	76	3835	18399	470218	2.300	119.563	0	0	0
4	5	7	"dgoK"	"STM3829"	16300	16620	120	328	364	217	59	85	85	287	1763	614	0	0	0	6093	6183	3985	64	83	83	615	4770	775	60	9	0	0.040	0.046	0.044	0.044	1.815	0.045	0.833	120	457	100	6253	6379	-4.628	243	6010	279	6100	43690	741902	0.044	1.167	0	0	0
4	6	7	""	"STM3833"	16470	16620	120	263	294	188	63	79	79	279	1770	634	0	0	0	3756	3849	2454	63	82	82	615	4786	778	25	2	0	0.050	0.057	0.052	0.051	2.058	0.346	0.694	120	454	100	3858	3982	-4.320	184	3674	215	3767	35320	461823	0.008	0.676	0	0	0
4	7	7	""	"STM0098"	16650	16620	120	428	413	184	44	75	75	77	18	23	93	90	0	6543	5705	2656	46	78	78	80	16	20	100	99	0	0.055	0.060	0.057	0.057	2.356	0.056	0.803	120	453	100	6818	5965	-4.195	353	6465	338	5627	49574	684567	18.667	351.563	0	0	0
4	8	7	"ilvI"	"STM0116"	16820	16620	120	783	907	559	61	77	77	80	23	28	97	96	0	10840	13246	8365	63	80	80	110	318	289	100	99	0	0.066	0.063	0.063	0.059	2.040	0.059	0.859	120	508	100	11466	13996	-3.930	706	10760	830	13166	108841	1589501	35.957	41.308	0	0	0
4	9	7	"ftsI"	"STM0122"	17010	16630	110	4450	4408	780	17	76	76	79	31	39	100	100	0	13165	13005	2191	16	80	80	87	35	40	100	100	0	0.334	0.335	0.342	0.335	1.282	0.325	0.918	80	465	100	17459	17257	-1.581	4374	13085	4332	12925	352644	1040438	139.645	369.086	0	0	0
4	10	7	"murC"	"STM0129"	17180	16630	120	3502	5137	5982	116	75	75	77	18	23	100	99	0	2898	4049	4306	106	78	78	80	20	25	100	100	0	1.215	1.275	1.203	1.144	2.250	1.393	0.813	120	485	100	6247	9033	0.281	3427	2820	5062	3971	616400	485836	281.111	198.450	0	0	0
4	11	7	"guaC"	"STM0141"	17350	16630	100	1766	2342	2170	92	75	75	76	17	22	100	100	0	3837	4577	3610	78	77	77	80	21	26	100	100	0	0.450	0.504	0.474	0.476	1.486	0.517	0.820	80	371	100	5451	6767	-1.153	1691	3760	2267	4500	187373	366140	133.294	214.143	0	0	0
4	12	7	"aroP"	"STM0150"	17520	16630	110	436	567	439	77	76	76	79	19	24	98	95	0	2894	3779	3711	98	79	79	83	27	32	100	100	0	0.128	0.133	0.140	0.130	1.860	0.116	0.727	80	445	100	3175	4191	-2.967	360	2815	491	3700	45393	302329	25.684	136.889	0	0	0
4	13	7	""	"STM1549"	17710	16640	110	561	578	343	59	74	74	76	18	23	98	96	0	1663	1754	1052	59	79	79	85	41	48	100	97	0	0.307	0.301	0.300	0.292	1.668	0.289	0.833	80	470	100	2071	2179	-1.702	487	1584	504	1675	46214	140336	27.889	40.707	0	0	0
4	14	7	""	"STM1554"	17900	16630	110	246	311	226	72	75	75	82	43	52	97	86	0	3819	3907	1681	43	79	79	86	44	51	100	100	0	0.046	0.062	0.047	0.053	1.770	0.084	0.345	80	457	100	3911	4064	-4.451	171	3740	236	3828	24840	312556	5.326	86.841	0	0	0
4	15	7	""	"STM1558"	18070	16640	120	1036	1156	708	61	78	78	171	1340	783	20	5	0	13990	15228	8754	57	79	79	110	358	325	99	99	0	0.069	0.071	0.071	0.062	2.022	0.070	0.879	120	486	100	14869	16227	-3.860	958	13911	1078	15149	138686	1827381	0.735	42.229	0	0	0
4	16	7	"sfcA"	"STM1566"	18250	16650	120	3925	4948	3324	67	77	77	79	24	30	100	100	0	9725	12568	8802	70	79	79	81	16	19	100	100	0	0.399	0.390	0.417	0.409	1.856	0.367	0.884	120	482	100	13494	17360	-1.326	3848	9646	4871	12489	593723	1508205	202.875	780.438	0	0	0
4	17	7	"fdnG"	"STM1570"	18420	16650	110	1023	1495	1716	114	76	76	80	47	58	100	100	0	1609	2163	2463	113	80	80	80	15	18	100	100	0	0.619	0.681	0.636	0.644	1.747	0.641	0.816	80	470	100	2476	3502	-0.691	947	1529	1419	2083	119575	173019	30.106	138.867	0	0	0
4	18	7	"narZ"	"STM1577"	18610	16650	110	102	132	122	92	74	74	75	17	22	60	38	0	574	689	518	75	78	78	80	17	21	100	100	0	0.056	0.095	0.058	0.062	2.701	0.114	0.427	80	492	100	524	669	-4.147	28	496	58	611	10584	55143	3.353	35.824	0	0	0
4	19	7	"yciO"	"STM1720"	18790	16650	110	828	1166	974	83	75	75	77	20	25	100	100	0	1455	2060	1889	91	78	78	81	22	27	100	98	0	0.547	0.550	0.574	0.561	1.766	0.517	0.805	80	464	100	2130	3073	-0.871	753	1377	1091	1982	93254	164811	54.450	89.955	0	0	0
4	20	7	"yciC"	"STM1734"	18950	16650	100	1941	2012	1097	54	76	76	79	20	25	100	100	0	3494	3765	2377	63	78	78	83	26	31	100	100	0	0.546	0.525	0.513	0.527	1.367	0.491	0.900	80	424	100	5281	5623	-0.873	1865	3416	1936	3687	160986	301219	96.650	141.615	0	0	0
4	21	7	""	"STM1747"	19150	16650	100	141	214	210	98	76	76	78	19	24	76	63	0	438	960	1133	118	79	79	88	46	52	95	85	0	0.181	0.157	0.171	0.148	2.722	0.135	0.552	80	438	100	424	1019	-2.465	65	359	138	881	17124	76791	7.158	18.957	0	0	0
4	22	7	"narI"	"STM1761"	19330	16660	110	162	269	296	110	74	74	77	16	20	85	80	0	1646	3247	4159	128	77	77	83	41	49	96	92	0	0.056	0.062	0.061	0.057	2.729	0.051	0.517	80	447	100	1657	3365	-4.156	88	1569	195	3170	21492	259730	12.000	77.171	0	0	0
4	23	7	"chaB"	"STM1770"	19500	16660	130	104	144	113	78	76	76	77	16	20	63	44	0	183	453	636	140	79	79	81	21	25	81	65	0	0.269	0.182	0.265	0.243	3.915	0.150	0.464	120	545	100	132	442	-1.893	28	104	68	374	17278	54395	4.188	17.714	0	0	0
4	24	7	""	"STM1785"	19670	16670	110	933	941	392	41	77	77	81	46	56	100	100	0	10796	10607	4527	42	86	86	121	289	238	100	100	0	0.080	0.082	0.080	0.083	1.367	0.079	0.903	80	488	100	11566	11385	-3.645	856	10710	864	10521	75288	848592	18.696	36.284	0	0	0
4	1	8	"nuoN"	"STM2316"	15570	16790	120	6716	5894	3056	51	74	74	75	17	22	99	99	0	8500	7468	3818	51	78	78	85	93	109	98	98	0	0.789	0.788	0.788	0.749	2.471	0.783	0.919	120	593	100	15064	13210	-0.343	6642	8422	5820	7390	707290	896161	342.294	79.387	0	0	0
4	2	8	"nuoC"	"STM2326"	15750	16790	110	8515	8806	3209	36	76	76	84	102	121	100	100	0	4967	5160	1383	26	78	78	82	23	28	100	100	0	1.726	1.718	1.707	1.674	1.440	1.892	0.814	80	474	100	13328	13812	0.788	8439	4889	8730	5082	704464	412792	85.510	220.783	0	0	0
4	3	8	"yfbS"	"STM2333"	15930	16800	110	674	787	407	51	74	74	75	16	21	100	100	0	4293	4969	2871	57	84	84	92	35	38	100	100	0	0.143	0.146	0.148	0.145	1.536	0.126	0.751	80	492	100	4809	5598	-2.810	600	4209	713	4885	62968	397529	44.500	139.343	0	0	0
4	4	8	"yfcC"	"STM2339"	16110	16800	110	475	521	214	41	74	74	76	18	23	100	100	0	3446	3696	1411	38	84	84	91	35	38	100	100	0	0.119	0.124	0.119	0.121	1.439	0.118	0.816	80	461	100	3763	4059	-3.068	401	3362	447	3612	41654	295705	24.722	103.000	0	0	0
4	5	8	""	"STM2343"	16290	16800	110	102	111	45	40	73	73	76	18	23	66	36	0	1771	2035	1524	74	79	79	81	17	20	100	100	0	0.017	0.019	0.018	0.015	2.647	0.019	0.425	80	441	100	1721	1994	-5.867	29	1692	38	1956	8871	162772	1.944	114.941	0	0	0
4	6	8	"yfcH"	"STM2350"	16470	16800	120	690	688	381	55	73	73	75	17	22	99	96	0	6975	7490	4407	58	77	77	79	21	26	100	100	0	0.089	0.083	0.082	0.079	1.748	0.078	0.853	120	492	100	7515	8028	-3.483	617	6898	615	7413	82558	898760	36.059	352.905	0	0	0
4	7	8	"fdx"	"STM2538"	16650	16810	110	6560	6945	3248	46	74	74	76	19	25	100	100	0	1250	1263	598	47	77	77	79	20	25	100	100	0	5.529	5.793	5.632	5.846	1.414	6.423	0.819	80	441	100	7659	8057	2.467	6486	1173	6871	1186	555590	101024	361.526	59.200	0	0	0
4	8	8	"cadB"	"STM2558"	16830	16810	110	509	543	245	45	75	75	76	18	23	100	100	0	10675	10933	3431	31	78	78	83	26	31	100	100	0	0.041	0.043	0.041	0.041	1.332	0.044	0.884	80	449	100	11031	11323	-4.610	434	10597	468	10855	43419	874669	25.944	417.308	0	0	0
4	9	8	"yfhG"	"STM2563"	17000	16820	100	2318	2446	1309	53	73	73	75	15	20	100	100	0	4226	4327	2261	52	79	79	84	27	32	100	100	0	0.541	0.559	0.531	0.564	1.377	0.542	0.885	80	418	100	6392	6621	-0.885	2245	4147	2373	4248	195678	346133	158.067	157.148	0	0	0
4	10	8	""	"STM2570"	17180	16820	110	300	344	148	43	74	74	77	18	23	100	100	0	5989	6816	4317	63	80	80	86	31	36	100	100	0	0.038	0.040	0.038	0.041	1.565	0.034	0.775	80	460	100	6135	7006	-4.709	226	5909	270	6736	27482	545310	14.833	217.097	0	0	0
4	11	8	""	"STM2587"	17360	16810	100	212	217	62	28	74	74	77	19	24	98	97	0	6255	6440	2712	42	80	80	86	31	36	100	100	0	0.022	0.022	0.021	0.022	1.480	0.020	0.806	80	420	100	6313	6503	-5.484	138	6175	143	6360	17354	515237	7.368	204.968	0	0	0
4	12	8	""	"STM2593"	17530	16810	110	260	257	73	28	75	75	77	18	23	100	100	0	3281	3126	1051	33	78	78	83	24	28	100	100	0	0.058	0.060	0.057	0.059	1.331	0.059	0.885	80	466	100	3388	3230	-4.114	185	3203	182	3048	20554	250081	10.000	126.792	0	0	0
4	13	8	"yhbP"	"STM3270"	17710	16810	110	800	783	216	27	74	74	75	14	18	100	100	0	6929	6614	1241	18	79	79	82	18	21	100	100	0	0.106	0.108	0.108	0.102	1.448	0.108	0.933	80	465	100	7576	7244	-3.238	726	6850	709	6535	62603	529139	50.571	362.889	0	0	0
4	14	8	""	"STM3277"	17880	16820	100	241	246	53	21	75	75	81	41	50	100	97	0	9971	9724	2160	22	82	82	87	36	41	100	100	0	0.017	0.018	0.017	0.017	1.292	0.017	0.853	80	419	100	10055	9813	-5.897	166	9889	171	9642	19713	777942	4.024	267.694	0	0	0
4	15	8	"pnp"	"STM3282"	18050	16820	110	65535	61395	11881	19	81	81	969	6278	647	100	98	75	12964	12780	3127	24	83	83	234	1057	451	100	100	0	5.081	4.829	4.871	4.886	1.260	4.946	0.951	80	470	100	78335	74011	2.345	65454	12881	61314	12697	4911614	1022378	9.625	11.869	0	0	0
4	16	8	"secG"	"STM3293"	18250	16830	110	5448	5390	1954	36	78	78	909	6183	680	18	1	0	2368	2345	868	37	82	82	233	1060	454	90	65	0	2.349	2.347	2.297	2.385	1.265	2.380	0.931	80	468	100	7656	7575	1.232	5370	2286	5312	2263	431216	187591	0.725	1.992	0	0	0
4	17	8	"yhbE"	"STM3302"	18420	16830	110	8300	8268	1981	23	77	77	79	18	22	100	100	0	6449	6346	1181	18	80	80	84	20	23	100	100	0	1.291	1.307	1.285	1.295	1.188	1.338	0.951	80	466	100	14592	14457	0.369	8223	6369	8191	6266	661457	507675	454.944	313.100	0	0	0
4	18	8	"yrbA"	"STM3308"	18600	16830	100	1306	1215	615	50	76	76	76	17	22	100	100	0	1351	1261	603	47	78	78	80	18	22	100	100	0	0.966	0.963	1.011	0.941	1.479	0.971	0.880	80	432	100	2503	2322	-0.050	1230	1273	1139	1183	97204	100902	67.000	65.611	0	0	0
4	19	8	""	"STM0718"	18780	16830	110	362	357	82	22	75	75	76	16	21	100	100	0	10876	10786	1465	13	78	78	82	21	25	100	100	0	0.027	0.026	0.026	0.025	1.304	0.027	0.905	80	480	100	11085	10990	-5.234	287	10798	282	10708	28556	862919	17.563	509.714	0	0	0
4	20	8	""	"STM0724"	18960	16830	110	85	86	19	22	75	75	76	15	19	37	16	0	116	121	36	29	77	77	78	13	16	83	62	0	0.256	0.250	0.316	0.392	2.821	0.338	0.171	80	478	100	49	55	-1.963	10	39	11	44	6851	9649	0.667	3.308	0	0	0
4	21	8	"sdhD"	"STM0733"	19130	16830	110	550	522	211	40	73	73	74	14	18	100	96	0	3002	3032	1381	45	77	77	80	18	22	100	100	0	0.163	0.152	0.150	0.142	1.575	0.146	0.905	80	479	100	3402	3404	-2.616	477	2925	449	2955	41782	242567	32.000	164.000	0	0	0
4	22	8	"ybgC"	"STM0744"	19310	16840	100	844	899	540	60	73	73	74	14	18	100	100	0	2630	2812	1788	63	78	78	80	14	17	100	100	0	0.302	0.302	0.305	0.301	1.397	0.294	0.944	80	432	100	3323	3560	-1.727	771	2552	826	2734	71894	224964	58.929	195.143	0	0	0
4	23	8	"ybgF"	"STM0750"	19490	16840	100	10822	11325	5549	48	73	73	75	16	21	100	100	0	5758	5835	2881	49	79	79	80	13	16	100	100	0	1.893	1.955	1.941	1.961	1.268	1.974	0.939	80	425	100	16428	17008	0.920	10749	5679	11252	5756	906008	466767	703.125	442.692	0	0	0
4	24	8	"aroG"	"STM0760"	19670	16840	100	1960	1978	1092	55	75	75	76	17	22	100	100	0	8192	8194	4081	49	80	80	82	17	20	100	100	0	0.232	0.235	0.235	0.226	1.338	0.239	0.947	80	462	100	9997	10017	-2.105	1885	8112	1903	8114	158207	655485	111.882	477.176	0	0	0
4	1	9	""	"STM0868"	15560	16970	110	1279	1267	280	22	72	72	79	52	65	100	97	0	16255	15783	2632	16	78	78	165	754	456	100	100	0	0.075	0.076	0.077	0.073	1.475	0.074	0.929	80	504	100	17384	16900	-3.744	1207	16177	1195	15705	101370	1262616	22.846	20.714	0	0	0
4	2	9	"rimK"	"STM0875"	15750	16980	100	1178	1390	873	62	73	73	79	44	55	100	100	0	5853	6577	3567	54	78	78	168	796	473	100	98	0	0.191	0.203	0.202	0.195	1.524	0.190	0.800	80	427	100	6880	7816	-2.386	1105	5775	1317	6499	111185	526134	29.795	8.052	0	0	0
4	3	9	"ybjF"	"STM0882"	15930	16980	110	2613	2596	726	27	72	72	73	15	20	100	100	0	9683	9515	2821	29	80	80	85	24	28	100	100	0	0.265	0.268	0.262	0.272	1.297	0.255	0.924	80	466	100	12144	11959	-1.918	2541	9603	2524	9435	207652	761217	168.200	392.917	0	0	0
4	4	9	"artP"	"STM0891"	16110	16980	100	3111	3099	644	20	70	70	72	16	22	100	100	0	10386	10009	1698	16	80	80	85	31	36	100	100	0	0.295	0.305	0.301	0.303	1.202	0.299	0.935	80	408	100	13347	12958	-1.761	3041	10306	3029	9929	247885	800713	189.188	320.129	0	0	0
4	5	9	""	"STM0896"	16280	16980	100	131	138	43	31	71	71	73	19	26	91	65	0	5687	5684	1573	27	77	77	79	14	17	100	100	0	0.011	0.012	0.012	0.010	2.388	0.012	0.500	80	418	100	5670	5674	-6.547	60	5610	67	5607	11002	454720	3.421	400.357	0	0	0
4	6	9	""	"STM0901"	16470	16980	100	98	104	32	30	72	72	74	19	25	62	26	0	9532	9750	3771	38	78	78	81	23	28	100	100	0	0.003	0.003	0.003	0.003	2.198	0.004	0.464	80	412	100	9480	9704	-8.506	26	9454	32	9672	8297	779985	1.579	420.391	0	0	0
4	7	9	""	"STM1035"	16650	16980	110	237	324	324	100	73	73	75	19	25	92	90	0	2556	3715	4204	113	79	79	82	16	19	100	100	0	0.066	0.069	0.068	0.061	1.977	0.071	0.912	80	453	100	2641	3887	-3.917	164	2477	251	3636	25917	297170	13.105	227.063	0	0	0
4	8	9	""	"STM1039"	16820	16980	110	371	391	208	53	75	75	76	17	22	100	98	0	3930	4274	2296	53	80	80	89	56	62	100	100	0	0.077	0.075	0.072	0.068	1.626	0.074	0.850	80	465	100	4146	4510	-3.701	296	3850	316	4194	31243	341882	18.529	74.732	0	0	0
4	9	9	"aceK"	"STM4185"	17010	16990	110	634	600	164	27	73	73	75	16	21	100	98	0	17764	16383	4101	25	79	79	90	60	66	100	100	0	0.032	0.032	0.032	0.031	1.435	0.032	0.935	80	453	100	18246	16831	-4.978	561	17685	527	16304	47992	1310611	32.813	271.550	0	0	0
4	10	9	""	"STM4196"	17180	16990	100	146	167	77	46	75	75	76	16	21	91	83	0	4145	4227	2034	48	81	81	88	29	32	100	100	0	0.017	0.022	0.020	0.019	1.798	0.023	0.694	80	396	100	4135	4238	-5.839	71	4064	92	4146	13341	338123	5.688	142.724	0	0	0
4	11	9	""	"STM4200"	17350	16990	100	652	657	279	42	75	75	77	25	32	98	95	0	20815	20962	8444	40	82	82	99	65	65	100	100	0	0.028	0.028	0.027	0.026	1.621	0.027	0.910	80	420	100	21310	21462	-5.167	577	20733	582	20880	52548	1676974	23.200	320.969	0	0	0
4	12	9	""	"STM4204"	17530	16990	100	326	324	134	41	74	74	75	15	20	98	98	0	7029	7158	2855	39	80	80	95	63	66	100	100	0	0.036	0.035	0.036	0.032	1.622	0.036	0.892	80	432	100	7201	7328	-4.785	252	6949	250	7078	25946	572663	16.600	112.111	0	0	0
4	13	9	"pduE"	"STM2042"	17710	17000	100	569	577	173	29	76	76	76	15	19	100	100	0	8634	8046	1689	20	79	79	83	20	24	100	100	0	0.058	0.063	0.064	0.061	1.511	0.059	0.820	80	418	100	9048	8468	-4.117	493	8555	501	7967	46176	643683	33.400	398.150	0	0	0
4	14	9	"pduV"	"STM2056"	17880	17000	100	308	354	143	40	76	76	78	20	25	100	100	0	7725	6741	2156	31	80	80	84	29	34	100	100	0	0.030	0.042	0.036	0.039	1.857	0.038	0.697	80	408	100	7877	6939	-5.042	232	7645	278	6661	28281	539267	13.800	229.552	0	0	0
4	15	9	"stfF"	"STM0199"	18060	17000	100	293	310	111	35	80	80	296	3022	1020	0	0	0	7230	7660	3056	39	84	84	127	417	328	100	100	0	0.030	0.030	0.029	0.029	1.399	0.029	0.870	80	442	100	7359	7806	-5.068	213	7146	230	7576	24780	612820	0.005	18.065	0	0	0
4	16	9	"thiH"	"STM4159"	18250	17010	110	623	631	102	16	76	76	84	36	42	100	100	0	16363	16336	1932	11	85	85	107	129	120	100	100	0	0.034	0.034	0.034	0.034	1.180	0.034	0.931	80	452	100	16825	16806	-4.895	547	16278	555	16251	50474	1306918	15.194	125.806	0	0	0
4	17	9	"yojN"	"STM2269"	18410	17010	110	3589	3538	611	17	77	77	90	117	130	100	100	0	23209	23015	2553	11	82	82	188	959	510	100	100	0	0.152	0.151	0.153	0.147	1.262	0.149	0.945	80	451	100	26639	26394	-2.719	3512	23127	3461	22933	283074	1841170	29.470	23.803	0	0	0
4	18	9	""	"STM4261"	18600	17010	100	128	152	77	50	74	74	86	114	132	17	5	0	1602	1940	1376	70	80	80	188	992	527	73	31	0	0.035	0.042	0.037	0.034	2.161	0.040	0.629	80	418	100	1576	1938	-4.817	54	1522	78	1860	12142	155181	0.579	1.766	0	0	0
4	19	9	"traP"	"PSLT082"	18770	17010	100	402	436	176	40	75	75	76	16	21	100	100	0	8622	9020	3315	36	79	79	82	20	24	100	100	0	0.038	0.040	0.038	0.039	1.395	0.040	0.885	80	420	100	8870	9302	-4.707	327	8543	361	8941	34865	721620	22.500	446.900	0	0	0
4	20	9	""	"STM1542"	18950	17020	100	195	229	112	48	72	72	74	15	20	96	96	0	4308	5414	3882	71	78	78	79	14	17	100	100	0	0.029	0.029	0.029	0.027	1.997	0.027	0.834	80	430	100	4353	5493	-5.104	123	4230	157	5336	18321	433137	10.333	381.071	0	0	0
4	21	9	""	"STM4309"	19130	17020	100	474	488	77	15	74	74	75	15	20	100	100	0	23697	23502	2161	9	78	78	79	13	16	100	100	0	0.017	0.018	0.017	0.017	1.183	0.017	0.915	80	430	100	24019	23838	-5.884	400	23619	414	23424	39067	1880163	27.533	1801.769	0	0	0
4	22	9	"adi"	"STM4296"	19300	17020	110	631	648	113	17	74	74	76	18	23	100	100	0	19625	19528	3074	15	80	80	133	415	312	100	100	0	0.028	0.030	0.030	0.029	1.207	0.029	0.928	80	464	100	20102	20022	-5.133	557	19545	574	19448	51874	1562229	31.778	46.735	0	0	0
4	23	9	"lpxO"	"STM4286"	19490	17030	100	2340	2244	405	18	75	75	76	18	23	100	100	0	12734	12130	2570	21	80	80	135	430	318	100	100	0	0.179	0.180	0.178	0.181	1.220	0.173	0.938	80	426	100	14919	14219	-2.482	2265	12654	2169	12050	179510	970381	120.444	27.895	0	0	0
4	24	9	"nrfC"	"STM4279"	19670	17030	100	134	178	146	82	73	73	74	16	21	86	75	0	2585	3737	4232	113	78	78	80	14	17	100	100	0	0.024	0.029	0.026	0.024	2.404	0.030	0.851	80	462	100	2568	3764	-5.361	61	2507	105	3659	14216	298978	6.500	261.214	0	0	0
4	1	10	"yafB"	"STM0255"	15570	17140	100	9218	8591	1798	20	72	72	77	49	63	100	100	0	9006	8495	1571	18	76	76	137	734	535	100	100	0	1.024	1.012	1.029	1.005	1.240	1.016	0.951	80	440	100	18076	16938	0.034	9146	8930	8519	8419	687255	679569	173.755	11.387	0	0	0
4	2	10	""	"STM0274"	15740	17140	110	1386	1307	402	30	71	71	74	21	28	98	96	0	20896	20827	3963	19	78	78	107	256	239	100	100	0	0.063	0.060	0.060	0.052	1.864	0.060	0.930	80	451	100	22133	21985	-3.985	1315	20818	1236	20749	104554	1666151	58.714	80.938	0	0	0
4	3	10	""	"STM0282"	15930	17150	100	353	351	79	22	72	72	73	19	26	100	100	0	7793	7715	2760	35	80	80	109	257	235	100	100	0	0.036	0.037	0.038	0.038	1.365	0.034	0.898	80	430	100	7994	7914	-4.779	281	7713	279	7635	28115	617229	14.632	29.595	0	0	0
4	4	10	""	"STM0288"	16110	17150	100	192	224	152	67	70	70	72	15	20	96	92	0	2454	2837	1827	64	79	79	86	36	41	100	100	0	0.051	0.056	0.051	0.047	1.881	0.060	0.756	80	420	100	2497	2912	-4.283	122	2375	154	2758	17931	226997	10.133	76.417	0	0	0
4	5	10	""	"STM0297"	16290	17150	100	75	77	18	23	71	71	73	18	24	23	7	0	411	440	163	37	77	77	79	16	20	100	100	0	0.012	0.017	0.040	0.034	2.843	0.015	0.029	80	408	100	338	369	-6.384	4	334	6	363	6166	35176	0.222	22.563	0	0	0
4	6	10	"yafJ"	"STM0311"	16460	17150	100	1395	1383	639	46	71	71	71	14	19	100	100	0	4086	3961	1756	44	77	77	79	15	18	100	100	0	0.330	0.338	0.341	0.310	1.499	0.336	0.949	80	406	100	5333	5196	-1.598	1324	4009	1312	3884	110657	316904	93.714	258.800	0	0	0
4	7	10	"ycfJ"	"STM1212"	16630	17160	110	793	919	589	64	71	71	71	13	18	100	100	0	1262	1365	901	66	78	78	80	14	17	100	100	0	0.610	0.659	0.696	0.666	1.948	0.581	0.665	80	468	100	1906	2135	-0.714	722	1184	848	1287	73511	109176	65.231	91.786	0	0	0
4	8	10	"ycfX"	"STM1220"	16810	17160	110	2937	2871	1238	43	74	74	77	37	48	100	100	0	9448	9204	3763	40	81	81	91	47	51	100	100	0	0.306	0.307	0.310	0.295	1.494	0.302	0.945	80	466	100	12230	11920	-1.710	2863	9367	2797	9123	229678	736319	75.514	193.894	0	0	0
4	9	10	""	"STM1236"	16990	17160	110	254	257	90	35	74	74	77	36	46	95	90	0	833	820	306	37	81	81	94	51	54	100	100	0	0.239	0.248	0.247	0.235	1.565	0.239	0.704	80	491	100	932	922	-2.063	180	752	183	739	20539	65566	5.000	14.235	0	0	0
4	10	10	""	"STM1253"	17170	17170	100	278	273	97	35	74	74	76	17	22	97	96	0	1674	1748	751	42	82	82	94	39	41	100	100	0	0.128	0.119	0.115	0.115	1.643	0.099	0.697	80	420	100	1796	1865	-2.964	204	1592	199	1666	21863	139872	11.588	42.410	0	0	0
4	11	10	"yoaG"	"STM1272"	17350	17170	100	157	184	91	49	74	74	77	28	36	96	77	0	880	986	603	61	85	85	109	95	87	100	97	0	0.104	0.122	0.112	0.118	1.547	0.123	0.739	80	420	100	878	1011	-3.260	83	795	110	901	14717	78840	3.821	9.232	0	0	0
4	12	10	""	"STM1276"	17520	17170	100	494	515	314	60	74	74	76	18	23	97	96	0	1465	1487	743	49	81	81	90	45	50	100	100	0	0.303	0.314	0.310	0.275	1.815	0.327	0.843	80	430	100	1804	1847	-1.720	420	1384	441	1406	41190	118972	24.389	31.044	0	0	0
4	13	10	"rstB"	"STM1471"	17710	17170	100	1093	976	383	39	75	75	76	18	23	98	97	0	12914	12023	4636	38	84	84	86	19	22	100	100	0	0.079	0.075	0.075	0.068	1.768	0.075	0.944	80	404	100	13848	12840	-3.656	1018	12830	901	11939	78098	961841	50.000	628.263	0	0	0
4	14	10	"ydgH"	"STM1478"	17870	17170	110	9314	9029	1642	18	78	78	101	194	192	100	100	0	14398	13820	2901	20	83	83	121	320	264	100	100	0	0.645	0.652	0.640	0.657	1.379	0.623	0.927	80	451	100	23551	22688	-0.632	9236	14315	8951	13737	722315	1105631	46.021	42.809	0	0	0
4	15	10	"ynfM"	"STM1486"	18050	17180	110	2518	2602	672	25	82	82	115	197	171	100	100	0	21155	20874	5141	24	86	86	130	315	242	100	100	0	0.116	0.121	0.115	0.121	1.398	0.112	0.882	80	467	100	23505	23308	-3.113	2436	21069	2520	20788	208127	1669886	12.624	65.854	0	0	0
4	16	10	""	"STM1493"	18230	17180	110	774	748	126	16	80	80	102	134	131	100	98	0	14182	14309	1636	11	86	86	110	102	92	100	100	0	0.049	0.047	0.048	0.046	1.199	0.044	0.895	80	480	100	14790	14891	-4.344	694	14096	668	14223	59865	1144703	4.821	139.206	0	0	0
4	17	10	"ynfD"	"STM1500"	18420	17180	100	526	523	213	40	76	76	95	175	184	88	73	0	2291	2333	1002	42	83	83	157	826	526	92	71	0	0.204	0.199	0.205	0.175	2.125	0.432	0.570	80	418	100	2658	2697	-2.295	450	2208	447	2250	41814	186617	2.446	2.634	0	0	0
4	18	10	"udg"	"STM2080"	18590	17180	110	1630	1616	403	24	75	75	77	18	23	100	100	0	15000	15129	2867	18	78	78	80	16	20	100	100	0	0.104	0.102	0.103	0.099	1.320	0.103	0.943	80	477	100	16477	16592	-3.262	1555	14922	1541	15051	129304	1210298	85.500	940.563	0	0	0
4	19	10	""	"STM2787"	18770	17180	90	120	132	58	43	73	73	74	13	17	92	73	0	1974	2301	1108	48	77	77	80	19	23	100	100	0	0.025	0.027	0.023	0.021	1.839	0.028	0.627	52	365	100	1944	2283	-5.335	47	1897	59	2224	6849	119658	4.462	116.895	0	0	0
4	20	10	"gabT"	"STM2792"	18950	17190	110	831	765	242	31	73	73	75	15	20	98	98	0	17812	16520	4373	26	77	77	79	15	18	100	100	0	0.043	0.042	0.043	0.040	1.315	0.043	0.963	80	478	100	18493	17135	-4.548	758	17735	692	16443	61189	1321570	46.000	1096.067	0	0	0
4	21	10	"mobA"	"STM3994"	19130	17200	100	932	956	186	19	75	75	77	16	20	100	100	0	6132	5821	1216	20	78	78	78	13	16	100	100	0	0.142	0.153	0.152	0.154	1.266	0.147	0.928	80	408	100	6911	6624	-2.821	857	6054	881	5743	76482	465682	54.938	441.769	0	0	0
4	22	10	""	"STM4014"	19300	17190	110	153	156	39	25	75	75	77	17	22	93	87	0	6642	6581	2329	35	78	78	95	238	250	100	100	0	0.012	0.012	0.012	0.012	1.810	0.011	0.695	80	477	100	6642	6584	-6.395	78	6564	81	6503	12518	526445	4.647	27.252	0	0	0
4	23	10	""	"STM4033"	19490	17190	110	111	122	56	45	74	74	75	16	21	70	52	0	241	262	157	59	77	77	78	13	16	100	98	0	0.226	0.259	0.259	0.226	2.191	0.257	0.548	80	465	100	201	233	-2.148	37	164	48	185	9727	20979	2.938	14.154	0	0	0
4	24	10	""	"STM4054"	19670	17200	100	142	152	55	36	72	72	73	15	20	92	86	0	6983	7525	3101	41	78	78	80	14	17	100	100	0	0.010	0.011	0.010	0.009	2.110	0.011	0.678	80	452	100	6975	7527	-6.624	70	6905	80	7447	12151	601989	5.267	531.786	0	0	0
4	1	11	""	"STM2943"	15570	17320	100	365	368	71	19	72	72	73	15	20	100	100	0	11584	11176	2739	24	76	76	77	13	16	100	100	0	0.025	0.027	0.027	0.027	1.290	0.025	0.906	80	474	100	11801	11396	-5.296	293	11508	296	11100	29431	894075	19.667	853.769	0	0	0
4	2	11	""	"STM2955"	15750	17320	100	428	463	225	48	71	71	75	22	29	100	97	0	1180	1176	563	47	78	78	90	169	187	96	93	0	0.324	0.357	0.353	0.353	1.974	0.315	0.676	80	420	100	1459	1490	-1.626	357	1102	392	1098	37054	94110	17.636	6.426	0	0	0
4	3	11	"yqcC"	"STM2965"	15920	17330	100	211	278	236	84	71	71	73	16	21	98	97	0	506	719	754	104	78	78	80	16	20	100	100	0	0.327	0.323	0.322	0.327	2.211	0.256	0.618	80	420	100	568	848	-1.612	140	428	207	641	22235	57547	12.813	39.938	0	0	0
4	4	11	"fucO"	"STM2973"	16100	17330	100	483	471	105	22	72	72	74	16	21	100	100	0	16522	15809	3544	22	80	80	84	24	28	100	100	0	0.025	0.025	0.025	0.025	1.458	0.024	0.886	80	432	100	16853	16128	-5.322	411	16442	399	15729	37683	1264758	24.813	655.208	0	0	0
4	5	11	"fucK"	"STM2977"	16280	17330	100	318	355	181	50	73	73	75	18	24	100	100	0	7569	7789	3717	47	78	78	83	26	31	100	100	0	0.033	0.037	0.035	0.035	1.596	0.034	0.726	80	432	100	7736	7993	-4.934	245	7491	282	7711	28414	623124	15.556	296.385	0	0	0
4	6	11	"csdA"	"STM2984"	16460	17340	110	1321	1525	1061	69	71	71	72	14	19	100	100	0	4890	5639	3572	63	76	76	79	18	22	100	100	0	0.260	0.261	0.256	0.258	1.558	0.248	0.800	80	478	100	6064	7017	-1.945	1250	4814	1454	5563	122023	451108	103.786	308.889	0	0	0
4	7	11	"yqhE"	"STM3165"	16630	17340	100	1622	1733	510	29	71	71	71	14	19	100	100	0	10316	10447	3039	29	77	77	79	16	20	100	100	0	0.151	0.160	0.156	0.162	1.369	0.149	0.877	80	420	100	11790	12032	-2.723	1551	10239	1662	10370	138624	835740	118.714	648.000	0	0	0
4	8	11	""	"STM3175"	16810	17330	110	340	489	536	109	74	74	77	36	46	93	91	0	3455	4402	4563	103	80	80	86	40	46	100	100	0	0.079	0.096	0.089	0.077	3.060	0.087	0.666	80	510	100	3641	4737	-3.665	266	3375	415	4322	39086	352176	11.444	107.900	0	0	0
4	9	11	"STMF1.5"	"Not LT2a91"	17010	17350	80	116	126	52	41	72	72	75	19	25	73	59	0	119	162	105	64	79	79	82	21	25	75	48	0	1.100	0.651	1.006	1.053	5.250	0.413	0.209	52	303	100	84	137	0.138	44	40	54	83	6537	8425	2.684	3.810	0	0	0
4	10	11	"yfiO"	"STM2663"	17160	17340	110	2583	2435	957	39	72	72	74	17	22	100	100	0	2766	2775	1545	55	80	80	89	39	43	100	98	0	0.935	0.877	0.920	0.964	1.935	0.792	0.839	80	467	100	5197	5058	-0.097	2511	2686	2363	2695	194787	221961	138.882	68.872	0	0	0
4	11	11	""	"STM2680"	17350	17350	100	570	569	277	48	73	73	76	21	27	100	100	0	2830	3015	1667	55	81	81	96	82	85	100	100	0	0.181	0.169	0.162	0.165	1.720	0.145	0.727	80	418	100	3246	3430	-2.468	497	2749	496	2934	45541	241185	23.476	35.598	0	0	0
4	12	11	""	"STM2690"	17520	17350	100	344	396	203	51	73	73	75	19	25	100	100	0	5199	6142	3822	62	80	80	91	76	83	100	100	0	0.053	0.053	0.056	0.052	1.666	0.046	0.755	80	408	100	5390	6385	-4.239	271	5119	323	6062	31684	491392	16.895	79.618	0	0	0
4	13	11	"ybbN"	"STM0504"	17700	17350	110	6101	5920	1829	30	76	76	79	20	25	100	100	0	9390	9382	2076	22	82	82	86	25	29	100	100	0	0.647	0.628	0.638	0.562	1.756	0.641	0.911	80	480	100	15333	15144	-0.628	6025	9308	5844	9300	473623	750589	292.050	371.840	0	0	0
4	14	11	"allA"	"STM0515"	17880	17360	100	1107	1193	517	43	82	82	98	62	63	100	100	0	9027	9318	3889	41	86	86	95	34	35	100	100	0	0.115	0.120	0.120	0.123	1.469	0.115	0.879	80	442	100	9966	10343	-3.125	1025	8941	1111	9232	95449	745406	17.661	271.265	0	0	0
4	15	11	""	"STM0520"	18060	17350	100	227	234	90	38	79	79	98	66	67	85	61	0	7545	7739	3125	40	83	83	95	38	40	100	100	0	0.020	0.020	0.021	0.018	1.944	0.017	0.481	80	430	100	7610	7811	-5.656	148	7462	155	7656	18719	619140	2.061	201.158	0	0	0
4	16	11	"ybbY"	"STM0524"	18240	17360	110	609	614	216	35	79	79	86	29	33	100	97	0	18771	17637	4752	26	85	85	96	87	90	100	100	0	0.028	0.030	0.029	0.029	1.736	0.029	0.827	80	467	100	19216	18087	-5.140	530	18686	535	17552	49101	1410957	18.207	201.621	0	0	0
4	17	11	"ylbE"	"STM0530"	18420	17360	100	252	250	59	23	77	77	82	30	36	100	97	0	9619	9320	3023	32	84	84	91	53	58	100	100	0	0.018	0.019	0.018	0.019	1.425	0.018	0.837	80	420	100	9710	9409	-5.768	175	9535	173	9236	19995	745601	5.600	174.132	0	0	0
4	18	11	"cysS"	"STM0537"	18590	17370	110	13619	13604	1895	13	76	76	80	54	67	100	100	0	17760	18005	2410	13	78	78	81	18	22	100	100	0	0.766	0.755	0.754	0.755	1.153	0.741	0.923	80	491	100	31225	31455	-0.385	13543	17682	13528	17927	1088340	1440427	250.444	995.778	0	0	0
4	19	11	"yohJ"	"STM2181"	18780	17370	100	178	182	56	30	74	74	77	25	32	96	86	0	1299	1217	403	33	76	76	78	14	17	100	100	0	0.085	0.095	0.096	0.092	1.666	0.086	0.663	80	449	100	1327	1249	-3.556	104	1223	108	1141	14561	97337	4.200	81.357	0	0	0
4	20	11	"galS"	"STM2191"	18950	17370	100	753	720	257	35	74	74	76	20	26	100	98	0	10602	9905	3732	37	76	76	77	12	15	100	100	0	0.065	0.066	0.067	0.066	1.719	0.063	0.907	80	396	100	11205	10475	-3.954	679	10526	646	9829	57632	792418	32.200	819.000	0	0	0
4	21	11	"lysP"	"STM2200"	19120	17370	110	8284	8026	1273	15	74	74	77	22	28	100	100	0	18412	17755	2868	16	77	77	79	15	18	100	100	0	0.448	0.450	0.455	0.451	1.244	0.432	0.915	80	465	100	26545	25630	-1.159	8210	18335	7952	17678	642086	1420391	361.318	1178.400	0	0	0
4	22	11	"yejH"	"STM2223"	19310	17380	100	3888	3650	933	25	75	75	79	31	39	100	100	0	22428	21097	4782	22	79	79	82	30	36	100	100	0	0.171	0.170	0.172	0.167	1.402	0.168	0.942	80	416	100	26162	24593	-2.551	3813	22349	3575	21018	291967	1687784	115.194	700.500	0	0	0
4	23	11	""	"STM2231"	19470	17370	100	75	82	32	39	74	74	75	18	24	20	11	0	96	194	423	218	79	79	80	13	16	56	35	0	0.059	0.070	0.317	0.385	3.935	0.058	0.289	80	427	100	18	123	-4.087	1	17	8	115	6579	15484	0.389	8.769	-50	0	0
4	24	11	""	"STM2240"	19660	17380	100	1767	1714	438	25	71	71	73	17	23	100	100	0	12114	11280	2915	25	79	79	80	12	15	100	100	0	0.141	0.147	0.150	0.148	1.368	0.140	0.922	80	462	100	13731	12844	-2.827	1696	12035	1643	11201	137131	902412	96.529	933.333	0	0	0
4	1	12	"phoP"	"STM1231"	15560	17510	110	5940	5999	1788	29	70	70	72	17	23	100	100	0	2492	2401	762	31	75	75	80	20	25	100	100	0	2.429	2.549	2.485	2.690	1.517	2.571	0.942	80	522	100	8287	8255	1.280	5870	2417	5929	2326	479958	192048	348.647	116.050	0	0	0
4	2	12	"phoP"	"STM1231"	15740	17500	110	9474	9466	3689	38	69	69	73	20	27	100	100	0	4448	4379	1434	32	74	74	76	16	21	100	100	0	2.150	2.183	2.190	2.087	1.347	2.279	0.945	80	480	100	13779	13702	1.104	9405	4374	9397	4305	757266	350299	469.650	268.938	0	0	0
4	3	12	"phoQ"	"STM1230"	15920	17510	100	2607	2556	709	27	66	66	69	16	23	100	100	0	2625	2628	761	28	72	72	75	14	18	100	100	0	0.995	0.974	0.985	0.969	1.376	0.988	0.869	80	420	100	5094	5046	-0.007	2541	2553	2490	2556	204492	210236	155.438	182.357	0	0	0
4	4	12	"phoQ"	"STM1230"	16100	17510	100	9414	8807	2279	25	70	70	72	15	20	100	100	0	9936	9302	2262	24	74	74	75	12	16	100	100	0	0.947	0.947	0.941	0.945	1.345	0.949	0.962	80	420	100	19206	17965	-0.078	9344	9862	8737	9228	704576	744123	582.333	768.917	0	0	0
4	5	12	"phoQ"	"STM1230"	16280	17510	100	3507	3393	984	29	72	72	75	18	24	100	100	0	3649	3429	799	23	74	74	76	17	22	100	100	0	0.961	0.990	0.997	0.968	1.265	1.011	0.938	80	432	100	7010	6676	-0.058	3435	3575	3321	3355	271412	274296	184.333	197.235	0	0	0
4	6	12	"hupA"	"STM4170"	16450	17510	90	3218	3308	1140	34	71	71	78	49	62	100	100	0	1293	1348	389	28	74	74	77	24	31	100	100	0	2.582	2.541	2.452	2.512	1.193	2.588	0.928	52	349	100	4366	4511	1.368	3147	1219	3237	1274	171992	70089	65.918	52.958	0	0	0
4	7	12	"sopB"	"STM1091"	16630	17520	110	1141	1158	146	12	71	71	76	41	53	100	100	0	19258	18792	2732	14	76	76	79	22	27	100	100	0	0.056	0.058	0.058	0.058	1.139	0.056	0.944	80	536	100	20252	19803	-4.164	1070	19182	1087	18716	92606	1503390	26.390	850.591	0	0	0
4	8	12	"pipC"	"STM0375"	16810	17520	100	191	197	61	30	71	71	73	17	23	97	96	0	1841	1846	608	32	77	77	80	17	21	100	100	0	0.068	0.071	0.073	0.066	1.618	0.069	0.782	80	474	100	1884	1895	-3.878	120	1764	126	1769	15727	147712	7.294	103.882	0	0	0
4	9	12	"pipC"	"STM0375"	16990	17530	100	273	271	82	30	71	71	72	17	23	100	100	0	2733	2595	939	36	79	79	81	18	22	100	100	0	0.076	0.079	0.079	0.080	1.557	0.076	0.875	80	431	100	2856	2716	-3.716	202	2654	200	2516	21679	207593	11.706	139.667	0	0	0
4	10	12	"ssrB"	"STM1391"	17170	17530	110	161	168	63	37	71	71	72	15	20	95	88	0	2054	2165	1131	52	76	76	77	15	19	100	100	0	0.046	0.046	0.047	0.044	1.665	0.044	0.782	80	487	100	2068	2186	-4.458	90	1978	97	2089	13412	173221	6.400	139.200	0	0	0
4	11	12	"ssrB"	"STM1391"	17340	17520	100	385	382	111	29	69	69	71	17	23	97	96	0	4205	4084	786	19	77	77	80	22	27	100	100	0	0.077	0.078	0.080	0.068	1.990	0.078	0.894	80	384	100	4444	4320	-3.707	316	4128	313	4007	30568	326729	18.294	182.000	0	0	0
4	12	12	"ssrB"	"STM1391"	17520	17520	110	646	694	282	40	72	72	74	18	24	98	95	0	6456	6366	1057	16	77	77	83	30	36	100	100	0	0.090	0.099	0.095	0.083	2.058	0.102	0.872	80	466	100	6953	6911	-3.474	574	6379	622	6289	55515	509254	34.444	209.433	0	0	0
4	13	12	"lrp"	"STM0959"	17700	17530	110	5307	5081	1455	28	73	73	76	18	23	100	100	0	3368	3280	549	16	77	77	81	20	24	100	100	0	1.590	1.564	1.570	1.507	1.256	1.654	0.936	80	467	100	8525	8211	0.669	5234	3291	5008	3203	406462	262434	278.056	159.950	0	0	0
4	14	12	"lrp"	"STM0959"	17870	17540	100	7162	6772	1467	21	74	74	79	32	40	100	100	0	6698	6640	1904	28	80	80	85	25	29	100	100	0	1.071	1.021	1.079	1.044	1.349	0.999	0.909	80	408	100	13706	13258	0.099	7088	6618	6698	6560	541740	531222	209.156	262.200	0	0	0
4	15	12	"gyrA"	"STM2272"	18050	17540	100	5870	6242	2665	42	75	75	83	38	45	100	100	0	3418	3463	1022	29	79	79	87	31	35	100	100	0	1.736	1.822	1.772	1.726	1.378	1.985	0.910	80	430	100	9134	9551	0.795	5795	3339	6167	3384	499345	277012	162.079	108.903	0	0	0
4	16	12	"gyrA"	"STM2272"	18230	17530	110	19141	19626	6144	31	76	76	85	35	41	100	100	0	11283	11631	2557	21	80	80	84	19	22	100	100	0	1.702	1.692	1.701	1.637	1.247	1.784	0.948	80	467	100	30268	31101	0.767	19065	11203	19550	11551	1570067	930500	558.314	607.737	0	0	0
4	17	12	"csrA"	"STM2826"	18410	17540	100	1232	1311	558	42	76	76	83	36	43	100	100	0	492	506	205	40	78	78	86	52	60	97	93	0	2.792	2.886	2.734	3.056	1.513	2.977	0.823	80	432	100	1570	1663	1.481	1156	414	1235	428	104901	40489	34.111	8.077	0	0	0
4	18	12	"csrA"	"STM2826"	18590	17550	100	883	1300	1516	116	73	73	80	62	77	100	100	0	292	391	398	101	77	77	82	50	60	95	85	0	3.767	3.908	3.920	3.937	1.533	4.196	0.818	80	464	100	1025	1541	1.914	810	215	1227	314	104038	31263	19.677	6.180	0	0	0
4	19	12	"yhhP"	"STM3578"	18770	17550	100	137	194	200	103	73	73	80	66	82	47	16	0	321	587	789	134	76	76	78	15	19	100	100	0	0.261	0.237	0.219	0.209	2.153	0.234	0.743	80	420	100	309	632	-1.937	64	245	121	511	15549	46951	1.727	33.933	0	0	0
4	20	12	"yhhP"	"STM3578"	18950	17540	100	221	230	128	55	73	73	76	20	26	93	87	0	685	751	445	59	76	76	77	12	15	100	100	0	0.243	0.233	0.224	0.204	1.598	0.236	0.834	80	408	100	757	832	-2.041	148	609	157	675	18406	60077	7.700	56.167	0	0	0
4	21	12	"yhhP"	"STM3578"	19120	17550	100	241	303	255	84	74	74	76	19	25	96	92	0	824	955	517	54	76	76	77	13	16	100	100	0	0.223	0.261	0.224	0.217	1.765	0.279	0.560	80	408	100	915	1108	-2.163	167	748	229	879	24251	76409	11.947	67.538	0	0	0
4	22	12	"topA"	"STM1714"	19290	17550	110	28235	27310	5339	19	77	77	123	530	430	100	100	0	23759	23161	4946	21	78	78	123	393	319	100	100	0	1.189	1.180	1.183	1.180	1.247	1.187	0.961	80	466	100	51839	50316	0.250	28158	23681	27233	23083	2184812	1852878	51.296	58.621	0	0	0
4	23	12	"topA"	"STM1714"	19470	17550	90	743	915	705	77	73	73	111	345	310	80	46	0	641	752	415	55	80	80	123	339	275	71	42	0	1.194	1.253	1.179	1.209	1.479	1.449	0.780	52	372	100	1231	1514	0.256	670	561	842	672	47558	39083	2.330	1.855	0	0	0
4	24	12	"fur"	"STM0693"	19660	17550	110	2885	2881	1424	49	72	72	79	105	132	100	97	0	2296	2216	879	39	79	79	81	30	37	100	100	0	1.269	1.314	1.316	1.220	1.448	1.385	0.940	80	533	100	5030	4946	0.344	2813	2217	2809	2137	230455	177300	26.686	71.167	0	0	0
4	1	13	"ctrl-buffer"	"ctrl-buffer"	15560	17680	100	66	67	14	20	65	65	66	15	22	15	5	0	76	78	19	24	68	68	72	19	26	23	6	0	0.125	0.200	0.747	0.934	4.469	0.135	0.002	80	452	100	9	12	-3.000	1	8	2	10	5329	6224	0.067	0.316	-50	0	0
4	2	13	"ctrl-buffer"	"ctrl-buffer"	15740	17680	100	65	67	14	20	64	64	66	17	25	18	0	0	74	77	16	20	67	67	69	12	17	33	12	0	0.143	0.300	1.000	0.644	4.789	1.757	0.011	80	420	100	8	13	-2.807	1	7	3	10	5364	6170	0.059	0.667	-50	0	0
4	3	13	"ctrl-buffer"	"ctrl-buffer"	15910	17680	100	67	70	17	24	63	63	65	16	24	23	7	0	75	77	15	19	69	69	70	12	17	30	15	0	0.667	0.875	0.925	0.837	3.432	6.452	0.014	80	408	100	10	15	-0.585	4	6	7	8	5589	6162	0.313	0.583	-50	0	0
4	4	13	"ctrl-buffer"	"ctrl-buffer"	16090	17680	100	68	69	15	21	64	64	66	14	21	22	6	0	85	90	30	33	70	70	71	11	15	60	32	0	0.267	0.250	0.692	0.689	3.562	0.319	0.049	80	430	100	19	25	-1.907	4	15	5	20	5486	7176	0.214	1.727	-50	0	0
4	5	13	"ctrl-buffer"	"ctrl-buffer"	16270	17690	100	72	74	15	20	68	68	69	15	21	25	3	0	80	82	14	17	71	71	72	11	15	43	18	0	0.444	0.545	1.022	0.931	3.373	2.640	0.014	80	432	100	13	17	-1.170	4	9	6	11	5883	6530	0.333	0.909	-50	0	0
4	6	13	"ctrl-buffer"	"ctrl-buffer"	16450	17690	100	72	73	16	21	68	68	71	25	35	13	0	0	90	94	20	21	74	74	76	17	22	47	22	0	0.250	0.250	0.467	0.593	5.046	0.187	0.021	80	462	100	20	25	-2.000	4	16	5	20	5860	7558	0.080	1.059	-50	0	0
4	7	13	"ctrl-buffer"	"ctrl-buffer"	16650	17720	40	92	94	18	19	69	69	73	17	23	58	25	0	131	133	22	16	84	84	86	24	27	91	41	0	0.489	0.510	0.571	0.524	2.256	0.327	0.183	12	68	100	70	74	-1.031	23	47	25	49	1123	1600	1.235	1.958	0	0	0
4	8	13	"ctrl-buffer"	"ctrl-buffer"	16820	17730	60	101	98	19	19	68	68	68	13	19	78	53	0	130	129	34	26	76	76	77	14	18	87	78	0	0.611	0.566	0.600	0.551	2.099	0.579	0.386	32	170	100	87	83	-0.710	33	54	30	53	3140	4125	2.308	3.714	0	0	0
4	9	13	"ctrl-buffer"	"ctrl-buffer"	16980	17700	100	73	72	14	19	69	69	69	14	20	18	3	0	94	96	25	26	74	74	77	19	24	50	13	0	0.200	0.136	0.588	0.704	4.015	0.186	0.011	80	452	100	24	25	-2.322	4	20	3	22	5799	7650	0.214	1.000	-50	0	0
4	10	13	"ctrl-buffer"	"ctrl-buffer"	17180	17710	80	101	105	27	25	69	69	70	14	20	82	53	0	171	171	42	24	74	74	77	18	23	100	94	0	0.330	0.371	0.354	0.364	1.883	0.366	0.362	52	305	100	129	133	-1.600	32	97	36	97	5455	8902	2.500	5.222	0	0	0
4	11	13	"ctrl-buffer"	"ctrl-buffer"	17330	17670	80	74	112	195	174	70	70	71	16	22	28	13	0	132	159	118	74	75	75	76	15	19	94	88	0	0.070	0.500	0.316	0.213	3.418	1.549	0.661	52	287	100	61	126	-3.833	4	57	42	84	5823	8253	2.563	5.533	0	0	0
4	12	13	"ctrl-buffer"	"ctrl-buffer"	17510	17700	100	70	72	16	22	70	70	72	19	26	11	3	0	84	86	17	19	78	78	87	38	43	5	0	0	0.000	0.250	0.760	0.905	3.981	0.064	0.011	80	444	100	6	10	Error	0	6	2	8	5745	6915	0.000	-0.026	-50	0	0
4	13	13	"ctrl-buffer"	"ctrl-buffer"	17690	17710	100	70	75	22	29	71	71	73	18	24	10	2	0	84	102	74	72	78	78	85	31	36	22	7	0	-0.167	0.167	0.600	0.621	3.782	0.128	0.099	80	420	100	5	28	Error	-1	6	4	24	5969	8192	0.111	0.548	-50	0	0
4	14	13	"ctrl-buffer"	"ctrl-buffer"	17870	17710	100	73	73	16	21	70	70	71	16	22	20	5	0	86	102	62	60	80	80	87	34	39	23	7	0	0.500	0.136	0.722	0.786	4.100	0.052	0.024	80	408	100	9	25	-1.000	3	6	3	22	5813	8161	0.125	0.441	-50	0	0
4	15	13	"ctrl-buffer"	"ctrl-buffer"	18050	17710	100	70	71	16	22	71	71	72	14	19	16	5	0	85	87	20	22	81	81	94	46	48	5	1	0	-0.250	0.000	1.077	1.145	3.318	21.785	0.006	80	408	100	3	6	Error	-1	4	0	6	5688	6965	-0.071	-0.152	-50	0	0
4	16	13	"ctrl-buffer"	"ctrl-buffer"	18220	17710	100	73	74	20	27	72	72	75	24	32	12	2	0	88	88	20	22	78	78	86	35	40	7	1	0	0.100	0.200	0.750	0.890	4.341	0.189	0.052	80	420	100	11	12	-3.322	1	10	2	10	5947	7061	-0.042	0.057	-50	0	0
4	17	13	"ctrl-buffer"	"ctrl-buffer"	18400	17720	100	71	71	15	21	70	70	71	15	21	16	1	0	89	91	19	20	75	75	80	32	40	15	3	0	0.071	0.063	0.700	0.823	5.312	0.372	0.013	80	400	100	15	17	-3.807	1	14	1	16	5700	7310	0.000	0.344	-50	0	0
4	18	13	"ctrl-buffer"	"ctrl-buffer"	18530	17780	80	73	75	17	22	70	70	72	17	23	21	7	0	87	122	85	69	81	81	90	43	47	28	21	0	0.500	0.122	0.250	0.384	4.657	0.080	0.075	52	233	100	9	46	-1.000	3	6	5	41	3896	6343	0.176	0.744	0	0	0
4	19	13	"ctrl-buffer"	"ctrl-buffer"	18760	17720	100	69	71	13	18	70	70	72	17	23	10	0	0	84	90	32	35	76	76	79	19	24	22	10	0	-0.125	0.071	0.714	0.646	3.411	0.192	0.061	80	440	100	7	15	Error	-1	8	1	14	5657	7168	-0.059	0.579	-50	0	0
4	20	13	"ctrl-buffer"	"ctrl-buffer"	18930	17720	100	71	72	13	18	72	72	73	14	19	16	1	0	83	87	19	21	74	74	76	13	17	36	11	0	-0.111	0.000	0.889	0.896	4.345	0.613	0.009	80	420	100	8	13	Error	-1	9	0	13	5792	6930	-0.071	0.846	-50	0	0
4	21	13	"ctrl-buffer"	"ctrl-buffer"	19110	17730	100	73	74	16	21	71	71	72	15	20	15	5	0	80	82	15	18	75	75	76	13	17	30	10	0	0.400	0.429	0.938	0.872	3.033	3.377	0.016	80	420	100	7	10	-1.322	2	5	3	7	5906	6586	0.133	0.462	-50	0	0
4	22	13	"ctrl-buffer"	"ctrl-buffer"	19290	17730	100	82	376	976	259	71	71	109	488	447	12	8	0	90	298	790	265	76	76	131	663	506	7	6	0	0.786	1.374	1.002	1.056	3.393	1.268	0.842	80	432	100	25	527	-0.348	11	14	305	222	30115	23802	0.547	0.252	-50	0	0
4	23	13	"ctrl-buffer"	"ctrl-buffer"	19470	17730	100	74	76	15	19	70	70	83	158	190	0	0	0	91	94	29	30	77	77	119	611	513	0	0	0	0.286	0.353	0.944	0.770	2.876	0.231	0.787	80	430	100	18	23	-1.807	4	14	6	17	6067	7540	-0.044	-0.041	-50	0	0
4	24	13	"ctrl-buffer"	"ctrl-buffer"	19640	17730	100	72	73	14	19	70	70	72	16	22	15	1	0	83	85	14	16	78	78	78	12	15	22	8	0	0.400	0.429	1.333	1.191	3.834	4.376	0.007	80	452	100	7	10	-1.322	2	5	3	7	5822	6804	0.063	0.583	-50	0	0
4	1	14	""	"STM1553"	15560	17860	100	211	215	58	26	63	63	63	15	23	100	100	0	6077	5807	1755	30	65	65	67	14	20	100	100	0	0.025	0.026	0.027	0.026	1.360	0.026	0.868	80	496	100	6160	5894	-5.344	148	6012	152	5742	17221	464541	10.133	410.000	0	0	0
4	2	14	""	"STM3783"	15740	17860	110	85	101	82	81	61	61	63	17	26	63	33	0	1026	1057	437	41	65	65	66	13	19	100	100	0	0.025	0.040	0.024	0.027	2.643	0.028	0.084	80	510	100	985	1032	-5.323	24	961	40	992	8047	84555	2.235	76.231	0	0	0
4	3	14	""	"STM2242"	15910	17860	110	104	115	61	53	62	62	64	15	23	85	63	0	2172	2546	2329	91	65	65	66	12	18	100	100	0	0.020	0.021	0.020	0.018	2.008	0.022	0.714	80	522	100	2149	2534	-5.649	42	2107	53	2481	9162	203660	3.400	206.667	0	0	0
4	4	14	"yfiM"	"STM2653"	16100	17870	100	327	367	220	59	63	63	64	14	21	100	100	0	2284	2610	1837	70	65	65	67	12	17	100	100	0	0.119	0.119	0.114	0.115	1.393	0.105	0.762	80	484	100	2483	2849	-3.071	264	2219	304	2545	29381	208764	21.643	211.917	0	0	0
4	5	14	"oxyS"	"STM4124"	16270	17860	90	105	105	27	25	63	63	64	14	21	86	67	0	214	222	64	28	68	68	69	13	18	100	100	0	0.288	0.273	0.268	0.244	1.981	0.256	0.454	52	362	100	188	196	-1.798	42	146	42	154	5437	11552	2.929	11.769	0	0	0
4	6	14	""	"STM4302"	16450	17860	110	79	86	40	46	64	64	65	14	21	50	20	0	1235	1697	1668	98	70	70	72	18	25	100	100	0	0.013	0.014	0.014	0.012	2.593	0.016	0.428	80	522	100	1180	1649	-6.279	15	1165	22	1627	6901	135735	1.500	90.278	0	0	0
4	7	14	"ssaT"	"STM1421"	16630	17870	110	90	144	120	83	67	67	68	25	36	48	33	0	1718	4295	6072	141	72	72	76	22	28	100	100	0	0.014	0.018	0.017	0.015	2.910	0.017	0.549	80	558	100	1669	4300	-6.161	23	1646	77	4223	11519	343624	3.040	191.773	0	0	0
4	8	14	"nrdI"	"STM2806"	16820	17870	90	231	1090	1520	139	69	69	71	20	28	82	75	0	402	2724	4497	165	74	74	78	21	26	98	90	0	0.494	0.385	0.428	0.461	2.373	0.317	0.842	52	354	100	490	3671	-1.018	162	328	1021	2650	56697	141630	50.950	126.000	0	0	0
4	9	14	"sipA"	"STM2882"	16980	17880	110	782	1236	1219	98	68	68	70	16	22	100	100	0	5779	10055	11036	109	74	74	76	18	23	100	100	0	0.125	0.117	0.134	0.128	1.726	0.102	0.805	80	512	100	6419	11149	-2.998	714	5705	1168	9981	98840	804404	72.875	554.389	0	0	0
4	10	14	"dctA"	"STM3614"	17160	17880	100	769	765	127	16	68	68	70	14	20	100	100	0	14116	13998	1598	11	76	76	78	17	21	100	100	0	0.050	0.050	0.051	0.049	1.212	0.049	0.925	80	464	100	14741	14619	-4.324	701	14040	697	13922	61202	1119863	49.643	818.824	0	0	0
4	11	14	"aroB"	"STM3486"	17330	17880	90	906	2144	2437	113	69	69	72	23	31	100	100	0	565	1258	1293	102	75	75	78	16	20	100	100	0	1.708	1.754	1.639	1.601	1.648	1.922	0.845	52	384	100	1327	3258	0.772	837	490	2075	1183	111494	65417	90.087	73.750	0	0	0
4	12	14	"purN"	"STM2500"	17510	17880	110	475	687	722	105	70	70	73	22	30	100	97	0	2523	3639	4149	114	75	75	79	22	27	100	100	0	0.165	0.173	0.170	0.161	1.842	0.159	0.813	80	548	100	2853	4181	-2.596	405	2448	617	3564	54945	291110	27.909	161.818	0	0	0
4	13	14	"yjgG"	"STM4462"	17700	17880	110	79	90	45	50	71	71	72	17	23	30	15	0	419	559	520	93	78	78	83	25	30	100	100	0	0.023	0.040	0.048	0.039	2.834	0.059	0.466	80	509	100	349	500	-5.414	8	341	19	481	7212	44726	1.059	19.040	0	0	0
4	14	14	""	"STM0437"	17870	17880	110	1088	1099	322	29	72	72	73	17	23	100	100	0	15985	16544	3241	19	85	85	94	45	47	100	100	0	0.064	0.062	0.064	0.057	1.662	0.063	0.928	80	496	100	16916	17486	-3.968	1016	15900	1027	16459	87912	1323502	60.353	365.556	0	0	0
4	15	14	""	"STM0565"	18050	17890	100	94	103	40	38	73	73	74	15	20	62	30	0	1481	1910	1727	90	89	89	107	65	60	100	100	0	0.015	0.016	0.016	0.014	2.001	0.018	0.592	80	452	100	1413	1851	-6.051	21	1392	30	1821	8257	152797	1.933	27.738	0	0	0
4	16	14	"res"	"STM0358"	18220	17890	100	3772	3390	1290	38	72	72	73	16	21	100	98	0	23073	20779	8080	38	83	83	96	43	44	100	100	0	0.161	0.160	0.159	0.149	2.049	0.155	0.956	80	462	100	26690	24014	-2.635	3700	22990	3318	20696	271178	1662319	207.313	481.000	0	0	0
4	17	14	""	"STM2003"	18410	17900	100	272	307	129	42	71	71	73	16	21	100	100	0	3695	4270	2310	54	79	79	87	38	43	100	100	0	0.056	0.056	0.055	0.057	1.372	0.054	0.901	80	429	100	3817	4427	-4.169	201	3616	236	4191	24568	341578	14.625	110.079	0	0	0
4	18	14	"nfo"	"STM2203"	18580	17900	110	3324	3051	1115	36	70	70	72	18	25	100	100	0	15234	13564	5531	40	78	78	84	32	38	100	100	0	0.215	0.221	0.223	0.243	1.595	0.213	0.961	80	448	100	18410	16467	-2.220	3254	15156	2981	13486	244118	1085149	165.500	421.250	0	0	0
4	19	14	"EMPTY"	"EMPTY"	18750	17900	100	73	73	13	17	70	70	71	16	22	13	2	0	77	78	12	15	77	77	78	15	19	12	1	0	100000.000	3.000	0.775	0.818	3.821	6.888	0.002	80	452	100	3	4	16.610	3	0	3	1	5853	6224	0.125	0.000	-75	0	0
4	20	14	"EMPTY"	"EMPTY"	18930	17900	100	67	69	18	26	71	71	72	17	23	8	2	0	76	76	12	15	75	75	76	12	15	17	3	0	-4.000	-2.000	1.175	1.078	5.249	16.667	0.001	80	464	100	-3	-1	Error	-4	1	-2	1	5501	6105	-0.176	0.000	-75	0	0
4	21	14	"EMPTY"	"EMPTY"	19110	17900	100	69	70	13	18	69	69	71	17	23	10	1	0	75	76	12	15	75	75	76	11	14	21	3	0	0.000	1.000	0.563	0.604	3.337	0.405	0.002	80	452	100	0	2	Error	0	0	1	1	5628	6054	-0.059	0.000	-75	0	0
4	22	14	"EMPTY"	"EMPTY"	19290	17910	100	70	72	17	23	69	69	71	18	25	21	5	0	73	75	12	16	76	76	76	12	15	15	3	0	-0.333	-3.000	1.306	1.243	3.205	18.429	0.004	80	452	100	-2	2	Error	1	-3	3	-1	5765	5965	0.056	-0.083	-75	0	0
4	23	14	"EMPTY"	"EMPTY"	19460	17910	100	70	70	12	17	69	69	70	14	20	15	2	0	79	79	12	15	76	76	76	11	14	25	1	0	0.333	0.333	1.000	0.913	3.744	23.670	0.000	80	452	100	4	4	-1.585	1	3	1	3	5622	6291	0.000	0.273	-75	0	0
4	24	14	"EMPTY"	"EMPTY"	19640	17910	100	69	69	12	17	70	70	71	14	19	8	1	0	74	75	11	14	76	76	77	11	14	11	5	0	0.500	1.000	1.225	1.143	4.326	8.226	0.003	80	496	100	-3	-2	-1.000	-1	-2	-1	-1	5524	5971	-0.143	-0.182	-75	0	0
5	1	1	"yggG"	"STM3077"	1950	19810	110	521	807	820	101	62	62	80	246	307	72	43	0	1705	3019	3589	118	67	67	76	143	188	95	92	0	0.280	0.252	0.263	0.290	3.260	0.195	0.480	80	571	100	2097	3697	-1.835	459	1638	745	2952	64569	241528	2.955	20.580	0	0	0
5	2	1	""	"STM1249"	2140	19820	120	139	204	187	91	62	62	80	243	303	14	7	0	580	1004	1454	144	68	68	78	141	180	78	67	0	0.150	0.152	0.168	0.185	4.382	0.101	0.331	120	585	100	589	1078	-2.733	77	512	142	936	24434	120535	0.510	6.567	0	0	0
5	3	1	"csgA"	"STM1144"	2320	19820	120	143	188	138	73	63	63	66	19	28	82	74	0	1539	2254	2405	106	68	68	71	18	25	100	99	0	0.054	0.057	0.045	0.060	3.752	0.043	0.557	120	548	100	1551	2311	-4.201	80	1471	125	2186	22544	270427	6.421	121.278	0	0	0
5	4	1	"malT"	"STM3515"	2500	19820	120	1026	997	257	25	64	64	67	20	29	100	99	0	18428	17261	5136	29	69	69	71	15	21	100	100	0	0.052	0.054	0.053	0.057	2.107	0.050	0.863	120	555	100	19321	18125	-4.254	962	18359	933	17192	119628	2071301	46.500	1146.000	0	0	0
5	5	1	""	"STM0212"	2680	19820	120	213	323	315	97	66	66	69	21	30	94	85	0	1362	1829	1518	82	67	67	69	14	20	100	100	0	0.114	0.146	0.137	0.124	3.358	0.100	0.299	120	547	100	1442	2019	-3.139	147	1295	257	1762	38762	219519	12.095	125.714	0	0	0
5	6	1	"gltX"	"STM2415"	2850	19820	120	1513	1720	1263	73	65	65	70	37	52	97	96	0	1372	1486	914	61	67	67	69	26	37	100	100	0	1.110	1.166	1.060	1.010	3.076	1.353	0.550	120	546	100	2753	3074	0.150	1448	1305	1655	1419	206383	178327	44.595	54.500	0	0	0
5	7	1	""	"STM0055"	3030	19830	120	206	308	273	88	66	66	71	37	52	85	70	0	1719	2683	2466	91	70	70	76	37	48	99	98	0	0.085	0.093	0.089	0.089	3.546	0.065	0.370	120	548	100	1789	2855	-3.558	140	1649	242	2613	36918	321997	6.405	70.459	0	0	0
5	8	1	"acnA"	"STM1712"	3210	19830	130	2357	2229	740	33	68	68	70	17	24	96	95	0	15807	15731	3505	22	70	70	76	33	43	100	100	0	0.145	0.138	0.142	0.116	2.216	0.136	0.847	120	590	100	18026	17822	-2.781	2289	15737	2161	15661	267452	1887718	127.000	474.394	0	0	0
5	9	1	"rfbF"	"STM2092"	3380	19840	130	1928	2242	1637	73	68	68	72	22	30	100	100	0	1047	1277	956	74	68	68	73	41	56	98	98	0	1.900	1.798	1.860	1.886	2.839	2.127	0.490	120	558	100	2839	3383	0.926	1860	979	2174	1209	269059	153251	98.636	29.366	0	0	0
5	10	1	"osmY"	"STM4561"	3560	19840	120	738	1370	1662	121	70	70	77	49	63	96	90	0	1753	3665	4760	129	68	68	73	42	57	99	96	0	0.396	0.361	0.401	0.404	3.464	0.295	0.583	120	529	100	2353	4897	-1.335	668	1685	1300	3597	164396	439843	26.388	85.524	0	0	0
5	11	1	"hflB"	"STM3296"	3740	19840	130	32759	31131	10417	33	71	71	78	45	57	100	100	0	9641	9361	2528	27	68	68	71	23	32	100	100	0	3.415	3.342	3.455	3.160	1.595	3.521	0.934	120	587	100	42261	40353	1.772	32688	9573	31060	9293	3735758	1123340	690.067	403.913	0	0	0
5	12	1	"yheM"	"STM3450"	3910	19850	120	289	423	631	149	68	68	78	81	103	89	66	0	622	800	557	69	71	71	80	100	125	97	91	0	0.401	0.487	0.393	0.403	2.959	0.558	0.117	120	485	100	772	1084	-1.318	221	551	355	729	50773	95985	4.259	7.200	0	0	0
5	13	1	"yifL"	"STM3946"	4090	19850	150	904	1050	1274	121	65	65	72	68	94	93	90	0	1459	1809	3393	187	69	69	78	85	108	94	93	0	0.604	0.566	0.638	0.604	2.759	0.672	0.677	156	697	100	2229	2725	-0.728	839	1390	985	1740	163767	282214	14.382	20.365	0	0	0
5	14	1	""	"STM3941"	4270	19850	130	532	645	372	57	64	64	66	15	22	100	99	0	1486	2187	2018	92	69	69	73	23	31	100	100	0	0.330	0.274	0.355	0.314	2.892	0.133	0.312	120	574	100	1885	2699	-1.598	468	1417	581	2118	77409	262422	38.600	91.913	0	0	0
5	15	1	"hemD"	"STM3937"	4450	19850	130	1067	1494	1335	89	62	62	71	139	195	95	90	0	3274	4140	3037	73	73	73	75	17	22	100	100	0	0.314	0.352	0.361	0.324	3.043	0.289	0.450	120	609	100	4206	5499	-1.671	1005	3201	1432	4067	179291	496744	10.237	239.118	0	0	0
5	16	1	"wecF"	"STM3928"	4630	19850	130	276	338	211	62	64	64	66	18	27	97	95	0	2134	2754	1875	68	78	78	82	20	24	100	100	0	0.103	0.102	0.105	0.097	2.214	0.087	0.543	120	615	100	2268	2950	-3.278	212	2056	274	2676	40522	330533	15.111	133.600	0	0	0
5	17	1	"wecD"	"STM3924"	4810	19860	130	1914	2019	504	24	65	65	72	65	90	100	100	0	4817	5041	1220	24	80	80	83	23	27	100	100	0	0.390	0.394	0.391	0.393	1.316	0.368	0.857	120	582	100	6586	6915	-1.357	1849	4737	1954	4961	242309	604876	29.954	215.565	0	0	0
5	18	1	"wecB"	"STM3920"	4990	19860	140	4326	4015	1574	39	61	61	64	17	26	100	98	0	9469	8855	3292	37	74	74	78	47	60	99	98	0	0.454	0.450	0.443	0.431	2.683	0.431	0.858	156	648	100	13660	12735	-1.139	4265	9395	3954	8781	626276	1381312	232.412	186.745	0	0	0
5	19	1	""	"STM4431"	5160	19860	120	80	99	53	53	59	59	61	13	21	56	42	0	1189	2598	3255	125	69	69	72	13	18	90	82	0	0.019	0.016	0.025	0.040	5.676	0.013	0.577	120	507	100	1141	2569	-5.737	21	1120	40	2529	11867	311754	2.923	194.308	0	0	0
5	20	1	""	"STM4435"	5340	19860	130	87	119	78	65	57	57	60	15	25	75	49	0	1741	3217	4185	130	65	65	68	17	25	100	100	0	0.018	0.020	0.020	0.021	3.683	0.015	0.581	120	579	100	1706	3214	-5.804	30	1676	62	3152	14278	386003	3.933	185.235	0	0	0
5	21	1	""	"STM4442"	5520	19870	140	77	89	41	46	56	56	59	25	42	44	25	0	479	1110	1386	124	62	62	67	30	44	88	80	0	0.050	0.031	0.050	0.058	5.200	0.019	0.363	156	664	100	438	1081	-4.312	21	417	33	1048	13837	173235	1.200	34.767	0	0	0
5	22	1	"treC"	"STM4453"	5700	19870	140	84	103	56	54	56	56	57	13	22	66	51	0	1040	1474	1332	90	60	60	83	331	398	77	62	0	0.029	0.033	0.038	0.035	3.575	0.027	0.477	156	686	100	1008	1461	-5.129	28	980	47	1414	16124	229982	3.538	4.202	0	0	0
5	23	1	""	"STM4467"	5880	19870	130	66	68	17	25	56	56	58	16	27	32	10	0	243	387	352	90	60	60	61	10	16	99	97	0	0.055	0.037	0.048	0.056	3.005	0.026	0.164	120	562	100	193	339	-4.194	10	183	12	327	8140	46418	0.625	32.600	0	0	0
5	24	1	"idnK"	"STM4485"	6050	19870	120	117	119	33	27	55	55	58	16	27	95	82	0	1732	1973	1178	59	62	62	62	11	17	100	100	0	0.037	0.033	0.034	0.037	2.345	0.023	0.477	120	628	100	1732	1975	-4.751	62	1670	64	1911	14256	236802	3.813	173.727	0	0	0
5	1	2	"yjaH"	"STM4171"	1950	20010	120	798	932	827	88	63	63	78	233	298	84	68	0	1863	2416	2467	102	68	68	74	137	185	95	93	0	0.409	0.370	0.404	0.367	3.972	0.256	0.476	120	566	100	2530	3217	-1.288	735	1795	869	2348	111832	289873	3.665	17.095	0	0	0
5	2	2	"purD"	"STM4175"	2130	20010	120	210	320	387	120	65	65	69	27	39	85	80	0	1631	2780	4139	148	69	69	71	17	23	98	97	0	0.093	0.094	0.105	0.104	3.558	0.064	0.439	120	432	100	1707	2966	-3.429	145	1562	255	2711	38421	333557	9.296	159.353	0	0	0
5	3	2	"livJ"	"STM3567"	2320	20010	120	133	275	409	148	65	65	68	19	27	78	63	0	1318	3487	5904	169	69	69	71	17	23	96	90	0	0.054	0.061	0.061	0.070	4.908	0.054	0.615	120	439	100	1317	3628	-4.199	68	1249	210	3418	33008	418425	10.895	200.941	0	0	0
5	4	2	"yihS"	"STM4021"	2490	20000	110	93	96	29	30	64	64	66	16	24	66	45	0	1988	2305	1472	63	68	68	70	19	27	100	100	0	0.015	0.014	0.017	0.013	3.135	0.010	0.272	80	390	100	1949	2269	-6.049	29	1920	32	2237	7688	184424	1.875	117.632	0	0	0
5	5	2	"prlC"	"STM3594"	2670	20020	130	936	1177	939	79	66	66	67	16	23	99	98	0	1806	2293	1909	83	67	67	69	18	26	96	95	0	0.500	0.499	0.499	0.571	5.685	0.338	0.336	120	477	100	2609	3337	-0.999	870	1739	1111	2226	141218	275110	69.375	123.556	0	0	0
5	6	2	"atpB"	"STM3871"	2850	20020	120	1964	2331	1783	76	67	67	69	17	24	99	98	0	1340	1606	1114	69	68	68	70	16	22	100	97	0	1.491	1.472	1.554	1.367	3.201	1.835	0.514	120	412	100	3169	3802	0.577	1897	1272	2264	1538	279698	192741	133.059	96.000	0	0	0
5	7	2	"xseA"	"STM2512"	3020	20020	120	318	482	471	97	71	71	72	16	22	93	89	0	658	1179	1406	119	73	73	81	46	56	95	84	0	0.422	0.372	0.452	0.404	3.123	0.224	0.364	120	414	100	832	1517	-1.244	247	585	411	1106	57840	141506	25.625	23.870	0	0	0
5	8	2	"sprB"	"STM2866"	3210	20020	130	218	260	178	68	72	72	74	19	25	90	84	0	2257	2841	2168	76	74	74	88	94	106	99	97	0	0.067	0.068	0.056	0.063	3.164	0.056	0.454	120	458	100	2329	2955	-3.902	146	2183	188	2767	31216	340894	9.789	29.287	0	0	0
5	9	2	"sinR"	"STM0304"	3380	20020	120	156	187	139	74	69	69	70	18	25	77	72	0	2291	3016	2719	90	73	73	82	35	42	96	95	0	0.039	0.040	0.042	0.048	4.694	0.026	0.310	120	411	100	2305	3061	-4.672	87	2218	118	2943	22435	361860	6.500	83.829	0	0	0
5	10	2	"hilC"	"STM2867"	3560	20020	120	163	316	283	89	68	68	75	53	70	55	49	0	2020	2727	2769	101	73	73	82	35	42	77	74	0	0.049	0.093	0.120	0.158	6.977	0.075	0.539	120	427	100	2042	2902	-4.357	95	1947	248	2654	37925	327216	4.547	75.571	0	0	0
5	11	2	"bcfB"	"STM0022"	3740	20030	130	96	152	117	76	67	67	74	51	68	43	30	0	1491	2600	3019	116	73	73	79	29	36	90	80	0	0.020	0.034	0.038	0.052	6.201	0.025	0.435	120	450	100	1447	2612	-5.612	29	1418	85	2527	18297	311979	1.529	86.931	0	0	0
5	12	2	"bcfH"	"STM0028"	3920	20030	130	117	209	184	88	66	66	75	86	114	41	31	0	1282	3223	3842	119	75	75	87	107	122	74	67	0	0.042	0.045	0.050	0.055	4.326	0.039	0.659	120	422	100	1258	3291	-4.565	51	1207	143	3148	25111	386741	1.558	29.308	0	0	0
5	13	2	"orf5"	"PSLT015"	4090	20030	130	404	775	1014	130	65	65	74	85	114	90	80	0	3328	5268	6316	119	73	73	85	106	124	100	96	0	0.104	0.137	0.144	0.120	2.845	0.121	0.607	120	433	100	3594	5905	-3.263	339	3255	710	5195	92989	632184	8.247	48.896	0	0	0
5	14	2	"srgC"	"PSLT008"	4270	20040	130	831	1379	1665	120	65	65	67	15	22	100	99	0	2626	4339	5583	128	74	74	77	22	28	100	99	0	0.300	0.308	0.278	0.326	3.978	0.217	0.486	120	453	100	3318	5579	-1.736	766	2552	1314	4265	165422	520679	87.467	193.727	0	0	0
5	15	2	"uvrA"	"STM4254"	4440	20040	130	409	749	905	120	63	63	65	16	24	95	91	0	1385	2294	2558	111	78	78	80	16	20	98	96	0	0.265	0.310	0.314	0.291	5.117	0.256	0.476	120	468	100	1653	2902	-1.917	346	1307	686	2216	89850	275300	42.750	138.375	0	0	0
5	16	2	""	"STM4260"	4630	20040	130	83	109	74	67	64	64	66	17	25	51	35	0	1247	2573	3555	138	81	81	86	23	26	100	100	0	0.016	0.018	0.022	0.020	3.706	0.015	0.502	120	490	100	1185	2537	-5.939	19	1166	45	2492	13066	308768	2.529	108.130	0	0	0
5	17	2	""	"STM4261"	4820	20050	130	275	510	584	114	63	63	65	16	24	100	100	0	2465	6668	9897	148	78	78	83	24	28	100	99	0	0.089	0.068	0.076	0.083	3.217	0.045	0.517	120	453	100	2599	7037	-3.493	212	2387	447	6590	61203	800158	27.813	274.375	0	0	0
5	18	2	""	"STM4261"	4990	20050	130	127	254	289	113	60	60	62	14	22	83	77	0	1549	4159	6254	150	74	74	77	17	22	100	100	0	0.045	0.047	0.052	0.054	3.663	0.034	0.527	120	426	100	1542	4279	-4.460	67	1475	194	4085	30495	499134	13.714	240.118	0	0	0
5	19	2	"livM"	"STM3562"	5170	20050	120	104	174	169	97	59	59	61	14	22	68	59	0	1490	3421	4665	136	72	72	73	15	20	100	96	0	0.032	0.034	0.039	0.037	3.423	0.028	0.616	120	414	100	1463	3464	-4.978	45	1418	115	3349	20937	410555	8.071	223.200	0	0	0
5	20	2	"mviN"	"STM1170"	5340	20050	120	288	574	701	122	59	59	64	29	45	80	70	0	981	2248	3161	140	68	68	72	28	38	95	87	0	0.251	0.236	0.253	0.290	4.924	0.159	0.432	120	422	100	1142	2695	-1.995	229	913	515	2180	68847	269749	17.586	77.714	0	0	0
5	21	2	"citA"	"STM0689"	5500	20040	80	139	175	120	68	58	58	64	37	57	75	53	0	1864	2695	2653	98	66	66	79	69	87	86	82	0	0.045	0.045	0.051	0.073	5.303	0.035	0.497	52	261	100	1879	2746	-4.472	81	1798	117	2629	9090	140157	3.000	37.913	0	0	0
5	22	2	"ssaL"	"STM1412"	5680	20060	110	102	146	108	73	58	58	62	23	37	60	48	0	1127	3128	3756	120	65	65	112	429	383	60	55	0	0.041	0.029	0.041	0.062	6.191	0.020	0.465	80	431	100	1106	3151	-4.593	44	1062	88	3063	11651	250256	3.652	7.030	0	0	0
5	23	2	"ssaP"	"STM1417"	5870	20060	120	88	125	90	72	58	58	61	20	32	60	41	0	495	1628	2388	146	63	63	106	429	404	50	40	0	0.069	0.043	0.073	0.073	5.350	0.025	0.406	120	430	100	462	1632	-3.848	30	432	67	1565	15035	195410	3.200	3.548	0	0	0
5	24	2	"fusA"	"STM3446"	6040	20060	120	180	3899	7957	204	57	57	59	15	25	79	67	0	76	204	254	124	60	60	61	11	18	58	41	0	7.688	26.681	10.083	10.108	8.082	58.232	0.303	120	504	100	139	3986	2.943	123	16	3842	144	467884	24532	256.000	13.000	0	0	0
5	1	3	"moeB"	"STM0845"	1960	20180	120	331	703	766	108	62	62	65	17	26	80	71	0	1498	2385	2636	110	68	68	70	17	24	91	84	0	0.188	0.277	0.279	0.256	5.785	0.208	0.488	120	523	100	1699	2958	-2.410	269	1430	641	2317	84331	286246	37.529	136.176	0	0	0
5	2	3	"carA"	"STM0066"	2150	20180	120	256	386	357	92	64	64	66	17	25	89	80	0	2223	3830	4126	107	68	68	70	15	21	99	98	0	0.089	0.086	0.088	0.097	5.064	0.063	0.543	120	388	100	2347	4084	-3.489	192	2155	322	3762	46287	459624	18.824	250.667	0	0	0
5	3	3	"prfA"	"STM1776"	2310	20180	120	529	2478	3175	128	63	63	65	16	24	78	74	0	914	2814	3408	121	68	68	72	17	23	79	75	0	0.551	0.879	0.892	0.773	5.788	0.901	0.604	120	396	100	1312	5161	-0.860	466	846	2415	2746	297347	337627	150.813	161.294	0	0	0
5	4	3	"invC"	"STM2894"	2500	20180	120	122	181	132	72	62	62	65	19	29	73	61	0	2361	3960	4044	102	69	69	73	22	30	100	100	0	0.026	0.031	0.033	0.032	3.145	0.024	0.547	120	438	100	2352	4010	-5.256	60	2292	119	3891	21732	475175	6.105	176.682	0	0	0
5	5	3	"envE"	"STM1242"	2670	20190	120	369	703	720	102	63	63	66	19	28	78	75	0	1071	2486	2728	109	68	68	70	15	21	89	85	0	0.305	0.265	0.284	0.268	6.381	0.193	0.503	120	369	100	1309	3058	-1.713	306	1003	640	2418	84368	298328	33.526	161.067	0	0	0
5	6	3	"eutE"	"STM2463"	2850	20190	120	80	97	56	57	67	67	70	17	24	47	30	0	434	1239	1563	126	70	70	77	35	45	87	76	0	0.036	0.026	0.043	0.049	5.016	0.017	0.208	120	370	100	377	1199	-4.807	13	364	30	1169	11694	148639	1.588	33.200	0	0	0
5	7	3	"rfaK"	"STM3714"	3020	20190	130	284	415	359	86	73	73	76	21	27	83	77	0	2512	3817	3461	90	77	77	94	98	104	96	94	0	0.087	0.091	0.093	0.084	4.688	0.075	0.530	120	411	100	2646	4082	-3.529	211	2435	342	3740	49857	457988	16.143	37.990	0	0	0
5	8	3	"ipk"	"STM1779"	3190	20200	120	584	1040	1246	119	72	72	74	21	28	88	85	0	935	1865	2188	117	77	77	92	102	110	78	73	0	0.597	0.541	0.520	0.569	7.565	0.424	0.441	120	430	100	1370	2756	-0.745	512	858	968	1788	124806	223837	46.000	17.382	0	0	0
5	9	3	"nanH"	"STM0928"	3380	20200	120	89	95	40	42	68	68	70	22	31	45	25	0	1875	3166	3701	116	76	76	89	94	105	89	81	0	0.012	0.009	0.014	0.014	4.743	0.006	0.241	120	435	100	1820	3117	-6.421	21	1799	27	3090	11437	379954	1.136	32.734	0	0	0
5	10	3	"pagC"	"STM1246"	3560	20200	130	158	429	492	114	64	64	68	23	33	64	55	0	782	2037	2376	116	74	74	82	35	42	72	70	0	0.133	0.186	0.200	0.227	6.656	0.145	0.415	120	435	100	802	2328	-2.913	94	708	365	1963	51496	244477	15.696	55.857	0	0	0
5	11	3	"leuC"	"STM0111"	3740	20210	120	289	320	171	53	63	63	65	22	33	95	95	0	1375	1536	725	47	72	72	76	28	36	100	100	0	0.173	0.176	0.162	0.159	2.522	0.130	0.445	120	385	100	1529	1721	-2.527	226	1303	257	1464	38386	184273	11.591	52.143	0	0	0
5	12	3	"fliL"	"STM1975"	3910	20210	120	179	224	144	64	61	61	62	12	19	99	97	0	1014	1323	1143	86	70	70	74	20	27	100	100	0	0.125	0.130	0.124	0.119	2.558	0.083	0.402	120	398	100	1062	1416	-3.000	118	944	163	1253	26899	158769	13.500	62.450	0	0	0
5	13	3	"yfeK"	"STM2438"	4090	20220	120	94	106	51	48	62	62	63	13	20	70	56	0	728	897	769	85	69	69	71	15	21	99	96	0	0.049	0.053	0.062	0.058	4.503	0.033	0.280	120	419	100	691	872	-4.364	32	659	44	828	12701	107672	3.308	55.067	0	0	0
5	14	3	""	"STM1012"	4270	20220	130	144	178	103	57	64	64	65	14	21	89	82	0	871	1166	1161	99	70	70	73	16	21	97	95	0	0.100	0.104	0.102	0.114	4.474	0.050	0.257	120	433	100	881	1210	-3.324	80	801	114	1096	21381	139898	8.071	68.313	0	0	0
5	15	3	""	"STM1016"	4450	20220	130	92	116	85	73	64	64	66	17	25	69	44	0	1619	2841	3219	113	76	76	79	19	24	100	100	0	0.018	0.019	0.018	0.019	3.829	0.015	0.365	120	427	100	1571	2817	-5.784	28	1543	52	2765	13914	340861	2.941	145.368	0	0	0
5	16	3	"yfbG"	"STM2299"	4620	20220	120	140	300	390	130	66	66	98	304	310	25	11	0	886	3495	5565	159	84	84	118	285	241	65	60	0	0.092	0.069	0.101	0.112	11.021	0.048	0.189	120	398	100	876	3645	-3.438	74	802	234	3411	36051	419375	0.664	11.849	0	0	0
5	17	3	"orf32"	"STM1380"	4790	20220	120	153	223	195	87	66	66	97	296	305	13	6	0	1450	2194	2565	116	81	81	114	278	243	84	75	0	0.064	0.074	0.075	0.071	4.135	0.064	0.122	120	419	100	1456	2270	-3.976	87	1369	157	2113	26794	263265	0.426	7.482	0	0	0
5	18	3	"ybaK"	"STM0495"	4990	20230	130	186	448	716	159	62	62	64	18	28	82	70	0	680	1571	2924	186	73	73	75	18	24	90	85	0	0.204	0.258	0.193	0.253	7.482	0.182	0.594	120	397	100	731	1884	-2.291	124	607	386	1498	53700	188493	21.333	83.111	0	0	0
5	19	3	"finO"	"PSLT111"	5150	20230	130	575	1145	1241	108	61	61	63	14	22	99	97	0	2330	3482	3657	105	71	71	72	17	23	99	98	0	0.228	0.318	0.272	0.311	5.051	0.174	0.249	120	402	100	2773	4495	-2.136	514	2259	1084	3411	137364	417874	77.286	200.588	0	0	0
5	20	3	"holE"	"STM1876"	5340	20220	130	107	222	472	212	60	60	61	15	24	78	59	0	190	369	519	140	69	69	71	19	26	75	67	0	0.388	0.540	0.457	0.450	5.586	0.669	0.153	120	468	100	168	462	-1.364	47	121	162	300	26631	44231	10.733	15.684	0	0	0
5	21	3	"yebE"	"STM1880"	5520	20230	120	233	750	1012	134	59	59	62	20	32	89	80	0	837	2447	3304	135	66	66	73	45	61	89	80	0	0.226	0.290	0.275	0.296	5.715	0.202	0.398	120	464	100	945	3072	-2.148	174	771	691	2381	90001	293587	34.400	52.756	0	0	0
5	22	3	""	"STM1533"	5700	20230	130	100	159	122	76	58	58	62	22	35	59	47	0	1617	2614	2869	109	65	65	94	361	384	71	62	0	0.027	0.040	0.044	0.052	6.576	0.028	0.348	120	456	100	1594	2650	-5.208	42	1552	101	2549	19108	313730	4.409	6.981	0	0	0
5	23	3	""	"STM1543"	5880	20230	130	66	78	34	43	58	58	61	18	29	37	22	0	1088	2234	2664	119	64	64	68	20	29	98	97	0	0.008	0.009	0.014	0.014	5.447	0.007	0.279	120	420	100	1032	2190	-7.000	8	1024	20	2170	9405	268054	0.944	108.300	0	0	0
5	24	3	"dpiA"	"STM0626"	6050	20240	130	118	177	151	85	57	57	58	14	24	77	61	0	1169	1794	1978	110	60	60	63	15	23	97	97	0	0.055	0.069	0.068	0.076	4.965	0.044	0.286	120	550	100	1170	1854	-4.184	61	1109	120	1734	21242	215282	8.500	115.400	0	0	0
5	1	4	"ycjF"	"STM1684"	1940	20350	110	1124	1378	1326	96	62	62	75	95	126	95	92	0	4241	5043	3645	72	68	68	78	77	98	100	100	0	0.254	0.265	0.242	0.219	2.600	0.214	0.491	80	484	100	5235	6291	-1.974	1062	4173	1316	4975	110263	403456	13.716	64.481	0	0	0
5	2	4	"yhcQ"	"STM3365"	2130	20350	110	517	539	221	41	65	65	80	104	130	97	93	0	4203	4478	1970	43	69	69	83	86	103	100	100	0	0.109	0.108	0.108	0.105	1.900	0.080	0.565	80	440	100	4586	4883	-3.193	452	4134	474	4409	43118	358213	4.413	51.105	0	0	0
5	3	4	""	"STM3355"	2310	20360	120	104	138	106	76	65	65	68	39	57	50	24	0	1906	4128	5703	138	68	68	73	34	46	100	100	0	0.021	0.018	0.022	0.021	4.031	0.011	0.331	120	458	100	1877	4133	-5.559	39	1838	73	4060	16567	495386	1.795	119.265	0	0	0
5	4	4	""	"STM3378"	2500	20370	120	386	429	271	63	63	63	65	18	27	95	95	0	1944	2134	1820	85	68	68	71	19	26	97	96	0	0.172	0.177	0.203	0.210	3.924	0.115	0.489	120	421	100	2199	2432	-2.538	323	1876	366	2066	51503	256104	20.222	108.579	0	0	0
5	5	4	"yhcN"	"STM3361"	2670	20360	120	140	219	206	94	63	63	65	19	29	76	65	0	391	491	382	77	70	70	74	21	28	93	90	0	0.240	0.371	0.291	0.302	5.219	0.249	0.175	120	418	100	398	577	-2.060	77	321	156	421	26312	58886	8.105	19.857	0	0	0
5	6	4	"smpB"	"STM2688"	2850	20370	120	1326	1423	1145	80	64	64	67	17	25	100	99	0	2863	3025	2259	74	73	73	82	64	78	95	95	0	0.452	0.460	0.471	0.491	3.695	0.417	0.643	120	421	100	4052	4311	-1.145	1262	2790	1359	2952	170810	362990	79.765	45.984	0	0	0
5	7	4	"yabF"	"STM0085"	3010	20370	110	140	189	133	70	71	71	77	27	35	78	57	0	1545	2647	2821	106	78	78	107	174	162	97	88	0	0.047	0.046	0.042	0.049	2.862	0.032	0.435	80	387	100	1536	2687	-4.410	69	1467	118	2569	15119	211743	4.148	14.598	0	0	0
5	8	4	"ftsA"	"STM0132"	3200	20380	120	2187	2592	2243	86	72	72	81	37	45	100	100	0	1899	2312	2170	93	75	75	100	162	162	99	94	0	1.160	1.127	1.122	1.077	2.321	1.110	0.529	120	459	100	3939	4757	0.214	2115	1824	2520	2237	311073	277390	67.865	13.654	0	0	0
5	9	4	"aceF"	"STM0153"	3380	20380	120	8009	10837	11385	105	68	68	73	33	45	100	100	0	1237	1736	1885	108	72	72	77	36	46	99	99	0	6.816	6.472	6.731	6.845	2.338	8.006	0.583	120	427	100	9106	12433	2.769	7941	1165	10769	1664	1300435	208375	326.182	46.083	0	0	0
5	10	4	"yacE"	"STM0140"	3560	20380	120	745	950	691	72	64	64	66	16	24	100	100	0	1808	2495	1916	76	71	71	73	17	23	100	100	0	0.392	0.366	0.375	0.368	2.166	0.272	0.499	120	420	100	2418	3310	-1.351	681	1737	886	2424	114052	299419	55.250	142.471	0	0	0
5	11	4	"asnC"	"STM3876"	3730	20380	120	260	316	234	74	62	62	66	36	54	92	84	0	1497	1913	1796	93	70	70	71	14	19	100	100	0	0.139	0.138	0.155	0.131	3.115	0.079	0.325	120	416	100	1625	2097	-2.849	198	1427	254	1843	37929	229594	6.944	131.571	0	0	0
5	12	4	""	"STM3863"	3910	20390	120	205	310	347	111	63	63	66	37	56	87	68	0	1694	2863	4303	150	69	69	71	12	16	100	100	0	0.087	0.088	0.087	0.084	3.470	0.055	0.426	120	412	100	1767	3041	-3.516	142	1625	247	2794	37159	343560	6.595	232.667	0	0	0
5	13	4	"truA"	"STM2368"	4090	20390	130	922	1395	1512	108	63	63	64	14	21	99	97	0	1294	1800	1903	105	69	69	71	15	21	98	95	0	0.701	0.769	0.741	0.767	5.553	0.687	0.442	120	434	100	2084	3063	-0.512	859	1225	1332	1731	167459	216032	95.071	115.267	0	0	0
5	14	4	"yfcE"	"STM2347"	4270	20400	130	733	1266	1542	121	64	64	65	14	21	99	99	0	1106	1940	2496	128	70	70	73	22	30	98	95	0	0.646	0.643	0.663	0.746	4.160	0.479	0.410	120	437	100	1705	3072	-0.631	669	1036	1202	1870	151953	232804	85.786	84.864	0	0	0
5	15	4	"nuoM"	"STM2317"	4440	20400	130	2871	3110	1631	52	64	64	66	17	25	100	100	0	2807	2862	1619	56	75	75	79	25	31	98	98	0	1.027	1.093	1.049	1.244	2.834	1.068	0.622	120	436	100	5539	5833	0.039	2807	2732	3046	2787	373150	343490	179.059	111.320	0	0	0
5	16	4	"menE"	"STM2305"	4620	20400	130	684	928	787	84	66	66	94	282	300	94	57	0	4027	5474	5240	95	83	83	116	267	230	99	99	0	0.157	0.160	0.165	0.166	2.134	0.125	0.647	120	462	100	4562	6253	-2.674	618	3944	862	5391	111327	656839	2.957	20.067	0	0	0
5	17	4	""	"STM2289"	4810	20400	130	115	171	204	119	66	66	94	279	296	10	4	0	1320	2367	3842	162	79	79	112	264	235	85	71	0	0.039	0.046	0.041	0.044	4.953	0.039	0.545	120	472	100	1290	2393	-4.663	49	1241	105	2288	20552	283987	0.276	8.542	0	0	0
5	18	4	"nupC"	"STM2409"	4980	20400	120	231	318	319	100	63	63	64	15	23	92	89	0	1951	2723	2908	106	72	72	74	18	24	100	100	0	0.089	0.096	0.092	0.093	3.593	0.055	0.271	120	382	100	2047	2906	-3.483	168	1879	255	2651	38197	326740	16.933	147.167	0	0	0
5	19	4	"ybdN"	"STM0605"	5150	20400	130	114	152	124	81	62	62	63	14	22	75	67	0	1621	2236	2213	98	71	71	72	18	25	100	99	0	0.034	0.042	0.041	0.041	3.351	0.035	0.444	120	422	100	1602	2255	-4.898	52	1550	90	2165	18208	268317	6.357	120.222	0	0	0
5	20	4	"gabP"	"STM2793"	5340	20410	130	99	123	82	66	59	59	60	14	23	76	60	0	2170	4509	5548	123	69	69	73	40	54	100	100	0	0.019	0.014	0.017	0.014	3.012	0.010	0.431	120	497	100	2141	4504	-5.715	40	2101	64	4440	14811	541032	4.500	110.900	0	0	0
5	21	4	"srlE"	"STM2833"	5520	20410	120	94	107	51	47	58	58	61	30	49	56	26	0	1760	1919	1325	69	67	67	88	178	202	93	91	0	0.021	0.026	0.024	0.025	2.508	0.022	0.456	120	437	100	1729	1901	-5.555	36	1693	49	1852	12835	230313	1.533	10.287	0	0	0
5	22	4	"hypB"	"STM2855"	5690	20410	120	237	327	352	107	59	59	60	13	21	96	95	0	1365	1843	2045	110	65	65	69	19	27	100	98	0	0.137	0.151	0.140	0.164	3.270	0.119	0.501	120	416	100	1478	2046	-2.869	178	1300	268	1778	39214	221110	20.538	93.368	0	0	0
5	23	4	"yqaA"	"STM2819"	5870	20420	130	488	856	1246	145	57	57	59	13	22	100	100	0	498	1171	2128	181	65	65	68	16	23	97	95	0	0.995	0.722	0.939	1.009	4.035	0.524	0.555	120	452	100	864	1905	-0.007	431	433	799	1106	102720	140460	61.308	68.938	0	0	0
5	24	4	"ygaA"	"STM2839"	6050	20410	130	243	424	563	132	56	56	57	12	21	92	87	0	887	1868	2923	156	62	62	64	14	21	98	97	0	0.227	0.204	0.210	0.219	4.141	0.092	0.195	120	580	100	1012	2174	-2.141	187	825	368	1806	50885	224185	30.583	128.857	0	0	0
5	1	5	""	"STM1791"	1950	20530	120	166	166	62	37	62	62	73	87	119	61	11	0	4086	3911	1808	46	70	70	77	60	77	99	98	0	0.026	0.027	0.028	0.028	2.620	0.021	0.457	120	574	100	4120	3945	-5.271	104	4016	104	3841	19959	469363	1.069	63.900	0	0	0
5	2	5	""	"STM1787"	2130	20530	110	186	189	71	37	65	65	70	42	60	90	76	0	5978	5956	1704	28	70	70	75	24	32	100	100	0	0.020	0.021	0.022	0.019	1.778	0.020	0.675	80	421	100	6029	6010	-5.610	121	5908	124	5886	15103	476493	2.833	245.042	0	0	0
5	3	5	"yciI"	"STM1738"	2310	20540	120	372	416	294	70	64	64	66	16	24	94	93	0	948	988	475	48	68	68	70	14	20	99	99	0	0.350	0.383	0.378	0.313	2.806	0.330	0.399	120	445	100	1188	1272	-1.515	308	880	352	920	49957	118531	21.875	65.571	0	0	0
5	4	5	"yciN"	"STM1715"	2490	20540	120	155	209	154	73	64	64	66	15	22	90	83	0	432	521	411	78	67	67	70	16	22	97	94	0	0.249	0.319	0.278	0.297	3.457	0.204	0.281	120	415	100	456	599	-2.004	91	365	145	454	25071	62529	9.533	28.188	0	0	0
5	5	5	"kduD"	"STM3017"	2660	20550	110	171	189	100	52	65	65	66	15	22	96	93	0	3793	4139	2465	59	70	70	73	21	28	100	100	0	0.028	0.030	0.028	0.027	1.884	0.022	0.460	80	394	100	3829	4193	-5.134	106	3723	124	4069	15158	331109	8.200	193.619	0	0	0
5	6	5	"ppdB"	"STM2999"	2830	20540	110	233	261	154	59	65	65	68	23	33	92	90	0	3500	3812	2459	64	72	72	119	365	306	97	96	0	0.049	0.052	0.049	0.048	2.687	0.040	0.509	80	411	100	3596	3936	-4.351	168	3428	196	3740	20893	304921	8.391	10.118	0	0	0
5	7	5	"rbn"	"STM4027"	3020	20550	120	256	324	251	77	68	68	75	29	38	95	88	0	1660	2286	2599	113	75	75	123	348	282	91	78	0	0.119	0.116	0.114	0.122	3.783	0.054	0.267	120	463	100	1773	2467	-3.076	188	1585	256	2211	38880	274348	8.586	6.216	0	0	0
5	8	5	""	"STM0870"	3200	20560	120	271	429	443	103	68	68	75	35	46	91	83	0	1777	2625	2607	99	73	73	76	17	22	99	99	0	0.119	0.141	0.142	0.137	3.940	0.100	0.380	120	416	100	1907	2913	-3.069	203	1704	361	2552	51505	315040	10.114	149.941	0	0	0
5	9	5	"ybhP"	"STM0813"	3380	20560	120	101	136	112	82	65	65	70	33	47	52	34	0	1347	2412	3299	136	71	71	74	17	22	96	96	0	0.028	0.030	0.033	0.033	3.779	0.024	0.509	120	390	100	1312	2412	-5.147	36	1276	71	2341	16285	289406	2.000	137.529	0	0	0
5	10	5	"ybgR"	"STM0758"	3550	20570	120	129	207	191	92	65	65	68	18	26	70	55	0	1612	2842	3551	124	72	72	75	18	24	94	92	0	0.042	0.051	0.059	0.060	5.746	0.031	0.353	120	373	100	1604	2912	-4.589	64	1540	142	2770	24782	341090	7.722	153.722	0	0	0
5	11	5	"fldA"	"STM0694"	3720	20580	130	975	2002	2776	138	65	65	70	38	54	95	92	0	396	947	1374	145	72	72	74	16	21	89	83	0	2.809	2.214	2.454	3.040	6.686	2.716	0.441	120	415	100	1234	2812	1.490	910	324	1937	875	240193	113684	50.842	54.563	0	0	0
5	12	5	"gltJ"	"STM0664"	3900	20570	130	92	201	250	124	66	66	73	41	56	43	34	0	957	2405	3461	143	71	71	72	16	22	86	82	0	0.029	0.058	0.094	0.079	8.575	0.054	0.518	120	449	100	912	2469	-5.091	26	886	135	2334	24098	288624	3.122	145.813	0	0	0
5	13	5	"yljA"	"STM0944"	4080	20570	120	622	1288	2343	181	69	69	73	25	34	92	92	0	324	609	873	143	70	70	73	18	24	92	90	0	2.177	2.262	2.361	2.129	3.602	3.439	0.496	120	405	100	807	1758	1.122	553	254	1219	539	154520	73066	48.600	29.778	0	0	0
5	14	5	"orfB"	"STM0930"	4250	20590	120	255	465	563	121	65	65	69	18	26	98	98	0	809	1213	1416	116	72	72	74	22	29	98	96	0	0.258	0.351	0.371	0.331	3.813	0.221	0.273	120	376	100	927	1541	-1.956	190	737	400	1141	55802	145533	22.000	51.773	0	0	0
5	15	5	""	"STM4317"	4430	20580	120	159	216	198	91	63	63	66	16	24	87	75	0	410	617	571	92	74	74	78	25	32	97	92	0	0.286	0.282	0.262	0.249	4.170	0.184	0.282	120	421	100	432	696	-1.807	96	336	153	543	25978	74099	9.375	21.560	0	0	0
5	16	5	"amiB"	"STM4358"	4620	20580	130	801	1062	887	83	65	65	67	17	25	98	98	0	2618	3142	2271	72	77	77	83	43	51	100	100	0	0.290	0.325	0.344	0.297	3.361	0.219	0.274	120	454	100	3277	4062	-1.788	736	2541	997	3065	127479	376994	58.529	71.140	0	0	0
5	17	5	"hflC"	"STM4364"	4800	20590	130	1717	3160	3725	117	65	65	68	22	32	100	97	0	970	2008	2543	126	76	76	81	41	50	84	77	0	1.848	1.602	1.630	2.105	5.660	1.744	0.508	120	442	100	2546	5027	0.886	1652	894	3095	1932	379153	240926	140.545	47.000	0	0	0
5	18	5	"yjfH"	"STM4369"	4980	20590	130	457	975	1263	129	64	64	67	21	31	91	85	0	756	1483	1837	123	73	73	77	21	27	92	86	0	0.575	0.646	0.714	0.690	5.306	0.594	0.521	120	418	100	1076	2321	-0.797	393	683	911	1410	117024	177989	43.238	66.952	0	0	0
5	19	5	"kbl"	"STM3709"	5150	20580	130	507	844	968	114	63	63	65	14	21	97	94	0	1133	1980	2305	116	72	72	75	22	29	99	98	0	0.418	0.409	0.370	0.377	3.888	0.284	0.346	120	426	100	1505	2689	-1.257	444	1061	781	1908	101308	237544	55.643	86.591	0	0	0
5	20	5	"gpsA"	"STM3700"	5330	20590	130	1009	1666	1799	107	61	61	65	34	52	95	92	0	1170	2043	2382	116	72	72	100	197	197	92	87	0	0.863	0.814	0.747	0.762	3.718	0.723	0.510	120	502	100	2046	3576	-0.212	948	1098	1605	1971	199869	245111	47.088	9.863	0	0	0
5	21	5	""	"STM3657"	5530	20590	110	100	184	268	145	58	58	64	38	59	53	30	0	328	1157	2713	234	67	67	104	221	212	60	36	0	0.161	0.116	0.138	0.143	5.372	0.071	0.474	80	400	100	303	1216	-2.636	42	261	126	1090	14728	92533	3.158	4.765	0	0	0
5	22	5	"dppA"	"STM3630"	5690	20600	130	129	368	610	165	58	58	59	13	22	72	63	0	436	2556	4936	193	65	65	69	34	49	79	69	0	0.191	0.124	0.188	0.195	6.852	0.095	0.567	120	432	100	442	2801	-2.386	71	371	310	2491	44207	306700	23.769	73.147	0	0	0
5	23	5	"bcsC"	"STM3617"	5860	20590	130	142	339	497	146	56	56	58	13	22	75	65	0	849	2640	4077	154	65	65	69	33	47	89	83	0	0.110	0.110	0.104	0.121	7.369	0.077	0.416	120	457	100	870	2858	-3.188	86	784	283	2575	40726	316824	21.615	77.909	0	0	0
5	24	5	""	"STM3602"	6050	20600	120	94	130	97	74	55	55	58	28	48	60	40	0	881	1681	1974	117	64	64	66	13	19	100	100	0	0.048	0.046	0.063	0.053	4.441	0.029	0.336	120	558	100	856	1692	-4.389	39	817	75	1617	15550	201746	2.571	124.231	0	0	0
5	1	6	"yraL"	"STM3263"	1950	20710	120	379	496	421	84	63	63	68	31	45	94	88	0	2101	2809	2728	97	70	70	73	33	45	98	97	0	0.156	0.158	0.136	0.159	3.849	0.097	0.375	120	541	100	2347	3172	-2.684	316	2031	433	2739	59506	337022	13.806	82.909	0	0	0
5	2	6	"tdcB"	"STM3244"	2130	20710	120	91	98	40	40	65	65	68	22	32	51	26	0	2284	3055	2689	88	70	70	72	16	22	100	100	0	0.012	0.011	0.012	0.012	3.546	0.008	0.260	120	447	100	2240	3018	-6.412	26	2214	33	2985	11800	366620	1.364	186.438	0	0	0
5	3	6	"yqjH"	"STM3214"	2300	20720	130	813	975	763	78	65	65	67	16	23	95	94	0	3041	3509	2332	66	71	71	73	14	19	100	100	0	0.252	0.265	0.285	0.234	3.102	0.235	0.575	120	465	100	3718	4348	-1.989	748	2970	910	3438	116944	421047	56.750	245.429	0	0	0
5	4	6	"icc"	"STM3183"	2490	20720	120	1374	1855	1766	95	66	66	69	16	23	100	100	0	2165	2738	2244	81	72	72	73	15	20	99	98	0	0.625	0.671	0.595	0.669	3.742	0.594	0.351	120	438	100	3401	4455	-0.678	1308	2093	1789	2666	222656	328572	111.625	177.667	0	0	0
5	5	6	"hybA"	"STM3149"	2660	20720	130	154	303	412	135	68	68	71	17	23	73	61	0	1030	2223	3303	148	71	71	73	17	23	99	98	0	0.090	0.109	0.090	0.083	5.309	0.075	0.347	120	485	100	1045	2387	-3.479	86	959	235	2152	36311	266747	13.647	126.471	0	0	0
5	6	6	""	"STM3141"	2850	20720	120	153	221	245	110	72	72	78	28	35	76	64	0	1517	2682	3663	136	73	73	101	265	262	91	81	0	0.056	0.057	0.062	0.062	3.599	0.053	0.654	120	443	100	1525	2758	-4.156	81	1444	149	2609	26467	321812	5.107	9.740	0	0	0
5	7	6	"uup"	"STM1062"	3010	20730	120	1157	2824	4689	166	75	75	81	28	34	100	99	0	1921	3928	6428	163	75	75	78	19	24	99	99	0	0.586	0.713	0.657	0.721	4.237	0.660	0.585	120	393	100	2928	6602	-0.771	1082	1846	2749	3853	338892	471321	97.964	202.632	0	0	0
5	8	6	"helD"	"STM1075"	3190	20740	120	808	1171	1032	88	69	69	74	24	32	100	99	0	4220	6175	6203	100	73	73	77	20	25	100	100	0	0.178	0.181	0.168	0.178	2.340	0.143	0.686	120	400	100	4886	7204	-2.488	739	4147	1102	6102	140553	741009	45.708	304.900	0	0	0
5	9	6	"hpaD"	"STM1103"	3370	20730	120	102	144	128	88	64	64	65	13	20	70	60	0	1191	2737	3812	139	72	72	75	17	22	99	98	0	0.034	0.030	0.039	0.038	3.388	0.025	0.566	120	397	100	1157	2745	-4.880	38	1119	80	2665	17305	328470	6.077	156.588	0	0	0
5	10	6	"agp"	"STM1117"	3550	20740	120	196	255	154	60	66	66	67	15	22	97	93	0	2192	2732	2220	81	72	72	76	17	22	100	99	0	0.061	0.071	0.080	0.069	2.958	0.042	0.353	120	356	100	2250	2849	-4.027	130	2120	189	2660	30554	327832	12.533	156.235	0	0	0
5	11	6	"ymdC"	"STM1148"	3720	20740	120	202	323	299	92	67	67	69	19	27	85	79	0	1572	2342	2325	99	70	70	116	402	346	79	65	0	0.090	0.113	0.110	0.118	4.838	0.077	0.380	120	376	100	1637	2528	-3.476	135	1502	256	2272	38757	281081	13.368	5.537	0	0	0
5	12	6	"ycfN"	"STM1208"	3900	20750	120	371	601	719	119	71	71	77	34	44	92	85	0	772	1534	2031	132	69	69	72	16	22	98	95	0	0.427	0.362	0.380	0.398	4.103	0.269	0.500	120	412	100	1003	1995	-1.229	300	703	530	1465	72168	184075	15.412	91.375	0	0	0
5	13	6	"mopA"	"STM4330"	4080	20750	120	18140	19943	12598	63	73	73	81	32	39	100	100	1	2106	2341	1851	79	71	71	73	16	21	100	98	0	8.878	8.753	9.507	9.758	2.366	9.512	0.673	120	401	100	20102	22140	3.150	18067	2035	19870	2270	2393116	280925	620.688	141.750	0	0	0
5	14	6	"rstA"	"STM1475"	4260	20750	130	2268	2945	1880	63	67	67	72	22	30	100	100	0	1986	2258	1329	58	72	72	74	15	20	100	100	0	1.150	1.317	1.398	1.245	2.147	1.465	0.627	120	375	100	4115	5064	0.202	2201	1914	2878	2186	353406	270994	130.591	145.600	0	0	0
5	15	6	"speG"	"STM1502"	4430	20760	120	575	990	1175	118	63	63	66	18	27	100	100	0	1077	1588	1697	106	75	75	77	18	23	99	99	0	0.511	0.613	0.641	0.606	3.249	0.522	0.428	120	397	100	1514	2440	-0.969	512	1002	927	1513	118750	190501	51.333	83.944	0	0	0
5	16	6	"smf"	"STM3405"	4620	20750	120	384	541	671	124	65	65	68	21	30	96	93	0	1750	2732	3287	120	76	76	84	68	80	100	98	0	0.191	0.179	0.164	0.155	3.418	0.140	0.494	120	424	100	1993	3132	-2.392	319	1674	476	2656	64915	327895	22.524	38.941	0	0	0
5	17	6	"rplO"	"STM3421"	4790	20760	130	5622	8513	10630	124	65	65	70	25	35	100	100	1	182	221	184	83	76	76	81	49	60	81	53	0	52.425	58.262	54.162	52.776	2.590	92.097	0.389	120	436	100	5663	8593	5.712	5557	106	8448	145	1021527	26549	337.720	2.857	0	0	0
5	18	6	"yheL"	"STM3449"	4980	20760	130	157	413	619	149	64	64	67	22	32	82	67	0	187	473	703	148	75	75	78	23	29	82	64	0	0.830	0.877	0.899	0.968	5.848	0.812	0.448	120	418	100	205	747	-0.268	93	112	349	398	49603	56757	15.727	17.174	0	0	0
5	19	6	""	"STM3601"	5150	20760	120	121	143	95	66	62	62	64	15	23	80	70	0	2007	2751	2771	100	74	74	78	26	33	100	100	0	0.031	0.030	0.029	0.027	2.643	0.024	0.539	120	392	100	1992	2758	-5.034	59	1933	81	2677	17146	330169	5.267	102.808	0	0	0
5	20	6	"yhjK"	"STM3615"	5330	20770	130	263	362	340	93	61	61	62	17	27	93	92	0	3000	4370	4557	104	72	72	75	20	26	100	100	0	0.069	0.070	0.075	0.066	2.865	0.050	0.440	120	418	100	3130	4599	-3.857	202	2928	301	4298	43482	524457	17.647	214.750	0	0	0
5	21	6	"yhjS"	"STM3622"	5500	20770	120	523	584	385	65	58	58	61	21	34	95	95	0	5206	6038	4461	73	69	69	79	82	103	100	99	0	0.091	0.088	0.081	0.084	2.436	0.071	0.677	120	406	100	5602	6495	-3.466	465	5137	526	5969	70032	724607	24.905	72.671	0	0	0
5	22	6	""	"STM3631"	5680	20770	130	406	389	149	38	56	56	58	13	22	95	94	0	9653	9439	2436	25	65	65	69	34	49	100	100	0	0.037	0.036	0.036	0.033	1.684	0.035	0.808	120	428	100	9938	9707	-4.776	350	9588	333	9374	46685	1132701	25.462	275.588	0	0	0
5	23	6	"yiaF"	"STM3647"	5870	20780	120	896	935	580	62	58	58	70	76	108	98	95	0	1277	1311	715	54	65	65	116	299	257	90	79	0	0.691	0.704	0.669	0.696	2.554	0.670	0.613	120	408	100	2050	2123	-0.532	838	1212	877	1246	112245	157379	11.382	3.997	0	0	0
5	24	6	"glyS"	"STM3655"	6040	20780	120	7053	7386	4208	56	57	57	67	70	104	100	100	0	5429	5580	3127	56	63	63	104	271	260	99	97	0	1.304	1.328	1.335	1.325	2.384	1.419	0.671	120	492	100	12362	12846	0.383	6996	5366	7329	5517	886299	669619	104.557	20.207	0	0	0
5	1	7	""	"STM3834"	1940	20880	110	756	739	324	43	68	68	73	40	54	97	95	0	4211	4393	1850	42	70	70	73	30	41	100	100	0	0.166	0.155	0.162	0.134	2.586	0.126	0.623	80	508	100	4829	4994	-2.589	688	4141	671	4323	59112	351454	16.650	144.000	0	0	0
5	2	7	"yidC"	"STM3842"	2130	20900	120	2540	2902	2316	79	69	69	74	39	52	100	99	0	1728	1915	1446	75	71	71	75	30	40	94	92	0	1.491	1.536	1.651	1.790	4.932	1.815	0.504	120	498	100	4128	4677	0.577	2471	1657	2833	1844	348252	229759	72.513	61.333	0	0	0
5	3	7	""	"STM3845"	2310	20900	120	299	333	170	51	70	70	74	21	28	95	90	0	2753	3020	1460	48	73	73	74	13	17	100	100	0	0.085	0.089	0.090	0.079	2.555	0.063	0.422	120	431	100	2909	3210	-3.549	229	2680	263	2947	39973	362380	12.333	226.615	0	0	0
5	4	7	"phoU"	"STM3853"	2480	20910	120	859	1273	1618	127	73	73	75	20	26	99	95	0	1531	2339	2600	111	73	73	74	15	20	100	100	0	0.539	0.530	0.568	0.483	3.784	0.432	0.343	120	433	100	2244	3466	-0.891	786	1458	1200	2266	152717	280680	59.900	151.000	0	0	0
5	5	7	"pstS"	"STM3857"	2660	20910	130	6082	5571	2320	41	72	72	76	21	27	100	100	0	7393	6782	2382	35	73	73	75	19	25	100	100	0	0.821	0.820	0.851	0.698	2.435	0.834	0.866	120	483	100	13330	12208	-0.284	6010	7320	5499	6709	668494	813818	261.667	353.000	0	0	0
5	6	7	"atpA"	"STM3867"	2840	20910	130	10338	11489	5672	49	78	78	86	35	40	100	100	0	3774	4052	1950	48	73	73	76	19	25	100	100	0	2.772	2.868	3.149	2.807	1.874	3.662	0.564	120	478	100	13961	15390	1.471	10260	3701	11411	3979	1378711	486294	325.800	209.263	0	0	0
5	7	7	"aceE"	"STM0152"	3020	20910	120	25700	29025	16296	56	82	82	91	36	39	100	100	8	2753	3416	2672	78	74	74	78	21	26	100	100	0	9.563	8.660	9.229	9.189	2.691	9.441	0.632	120	439	100	28297	32285	3.257	25618	2679	28943	3342	3483059	409879	803.722	158.952	0	0	0
5	8	7	""	"STM0159"	3200	20910	120	280	640	1097	171	71	71	76	25	32	90	82	0	936	2347	3737	159	72	72	75	18	24	100	97	0	0.242	0.250	0.323	0.223	5.357	0.205	0.486	120	409	100	1073	2844	-2.048	209	864	569	2275	76798	281616	22.560	126.222	0	0	0
5	9	7	"cueO"	"STM0168"	3370	20920	120	313	395	347	87	63	63	65	13	20	99	95	0	2156	3131	3336	106	70	70	72	17	23	99	99	0	0.120	0.108	0.109	0.114	3.710	0.062	0.345	120	427	100	2336	3393	-3.061	250	2086	332	3061	47426	375704	25.385	179.941	0	0	0
5	10	7	"yadH"	"STM0173"	3550	20910	120	317	759	1203	158	64	64	66	19	28	95	87	0	935	2144	3600	167	71	71	141	467	331	63	46	0	0.293	0.335	0.353	0.337	4.684	0.235	0.445	120	487	100	1117	2768	-1.772	253	864	695	2073	91034	257299	36.474	4.289	0	0	0
5	11	7	"stiA"	"STM0177"	3740	20920	110	81	143	167	116	65	65	67	21	31	43	36	0	642	2053	3047	148	69	69	154	523	339	51	41	0	0.028	0.039	0.035	0.043	6.040	0.026	0.304	80	386	100	589	2062	-5.162	16	573	78	1984	11401	164226	3.619	3.631	0	0	0
5	12	7	"folK"	"STM0183"	3900	20930	130	283	666	1121	168	66	66	72	28	38	85	74	0	466	954	1445	151	69	69	73	26	35	91	82	0	0.547	0.678	0.419	0.612	6.759	0.565	0.314	120	455	100	614	1485	-0.871	217	397	600	885	79957	114443	21.214	33.885	0	0	0
5	13	7	""	"STM1585"	4080	20930	120	157	215	174	80	66	66	72	32	44	80	59	0	584	782	703	89	70	70	73	23	31	92	90	0	0.177	0.209	0.200	0.220	4.739	0.097	0.184	120	431	100	605	861	-2.498	91	514	149	712	25813	93798	4.469	30.826	0	0	0
5	14	7	"srfA"	"STM1593"	4260	20920	130	134	185	163	88	63	63	66	20	30	75	66	0	1186	1814	2029	111	73	73	74	14	18	100	99	0	0.064	0.070	0.060	0.061	3.857	0.037	0.205	120	459	100	1184	1863	-3.970	71	1113	122	1741	22221	217658	5.950	124.286	0	0	0
5	15	7	"ydcR"	"STM1598"	4440	20920	110	318	604	641	106	63	63	66	23	34	92	85	0	2304	4342	5518	127	75	75	78	19	24	100	98	0	0.114	0.127	0.135	0.126	4.357	0.132	0.669	80	395	100	2484	4808	-3.128	255	2229	541	4267	48357	347385	23.391	224.421	0	0	0
5	16	7	"ydcN"	"STM1605"	4600	20930	110	182	238	161	67	62	62	75	100	133	56	30	0	1018	1562	2052	131	76	76	97	124	127	97	87	0	0.127	0.118	0.122	0.125	2.913	0.082	0.350	80	430	100	1062	1662	-2.973	120	942	176	1486	19062	124965	1.630	11.815	0	0	0
5	17	7	""	"STM1613"	4790	20940	120	85	99	90	90	63	63	74	94	127	5	2	0	521	780	1038	133	78	78	97	117	120	83	69	0	0.050	0.051	0.068	0.060	3.347	0.035	0.106	120	486	100	465	738	-4.332	22	443	36	702	11843	93654	0.266	5.838	0	0	0
5	18	7	""	"STM1620"	4970	20940	130	114	144	109	75	61	61	63	15	23	75	67	0	1798	2796	3615	129	76	76	80	26	32	98	98	0	0.031	0.031	0.036	0.037	4.730	0.018	0.341	120	487	100	1775	2803	-5.022	53	1722	83	2720	17305	335575	5.400	104.462	0	0	0
5	19	7	""	"STM1786"	5150	20940	120	92	102	42	41	60	60	61	14	22	71	55	0	2393	2938	2177	74	72	72	75	21	28	100	100	0	0.014	0.015	0.014	0.012	3.050	0.012	0.394	120	436	100	2353	2908	-6.181	32	2321	42	2866	12181	352581	2.929	136.333	0	0	0
5	20	7	"treA"	"STM1796"	5330	20940	130	305	388	315	81	59	59	61	18	29	99	98	0	4380	5847	5403	92	72	72	74	18	24	100	100	0	0.057	0.057	0.057	0.056	2.019	0.047	0.617	120	445	100	4554	6104	-4.130	246	4308	329	5775	46578	701584	18.167	320.722	0	0	0
5	21	7	"fadR"	"STM1805"	5510	20940	130	227	566	927	163	59	59	59	13	22	86	80	0	615	1553	2542	163	70	70	71	17	23	98	93	0	0.308	0.342	0.330	0.335	5.489	0.287	0.570	120	434	100	713	1990	-1.698	168	545	507	1483	67963	186329	39.000	87.176	0	0	0
5	22	7	"ycgL"	"STM1813"	5690	20950	120	175	444	735	165	59	59	60	24	40	78	69	0	406	865	1088	125	65	65	67	15	22	88	81	0	0.340	0.481	0.464	0.456	6.708	0.341	0.196	120	406	100	457	1185	-1.556	116	341	385	800	53331	103851	16.000	53.200	0	0	0
5	23	7	""	"STM1827"	5860	20950	130	157	380	471	123	60	60	85	114	134	47	33	0	2316	5461	6826	124	66	66	162	417	257	85	75	0	0.043	0.059	0.059	0.050	3.083	0.050	0.414	120	415	100	2347	5715	-4.536	97	2250	320	5395	45603	655351	2.588	12.707	0	0	0
5	24	7	"manZ"	"STM1832"	6040	20950	130	299	379	293	77	56	56	75	97	129	87	60	0	1243	1533	1247	81	63	63	134	360	268	88	70	0	0.206	0.220	0.207	0.215	2.820	0.167	0.479	120	568	100	1423	1793	-2.280	243	1180	323	1470	45438	183914	3.134	3.886	0	0	0
5	1	8	""	"STM2357"	1930	21080	100	972	1007	368	36	66	66	71	22	30	100	100	0	5472	5840	2211	37	72	72	79	29	36	100	100	0	0.168	0.163	0.158	0.160	1.561	0.136	0.706	80	493	100	6306	6709	-2.575	906	5400	941	5768	80537	467204	42.545	198.655	0	0	0
5	2	8	""	"STM2361"	2120	21080	110	344	342	142	41	67	67	70	23	32	96	93	0	5479	5943	2190	36	71	71	73	15	20	100	100	0	0.051	0.047	0.051	0.039	2.847	0.039	0.594	80	451	100	5685	6147	-4.287	277	5408	275	5872	27352	475417	11.826	391.333	0	0	0
5	3	8	"dedA"	"STM2367"	2290	21090	120	1459	1408	686	48	70	70	74	24	32	99	99	0	3739	3607	1926	53	73	73	75	15	20	96	95	0	0.379	0.379	0.372	0.432	3.953	0.332	0.747	120	479	100	5055	4872	-1.400	1389	3666	1338	3534	168913	432828	55.583	235.467	0	0	0
5	4	8	""	"STM2376"	2480	21090	120	171	174	74	42	71	71	83	61	73	70	31	0	3295	3329	2063	61	74	74	110	194	176	97	95	0	0.031	0.032	0.031	0.031	2.434	0.025	0.341	120	427	100	3321	3358	-5.009	100	3221	103	3255	20894	399438	1.492	16.593	0	0	0
5	5	8	"yfcL"	"STM2380"	2650	21100	130	179	264	251	95	73	73	108	157	145	40	18	0	606	780	813	104	75	75	222	749	337	30	8	0	0.200	0.271	0.272	0.222	4.159	0.138	0.344	120	426	100	637	896	-2.325	106	531	191	705	31707	93541	0.994	0.745	0	0	0
5	6	8	"yfcY"	"STM2389"	2830	21090	120	201	260	190	73	69	69	85	94	110	65	37	0	4133	5012	4199	83	73	73	141	567	402	94	92	0	0.033	0.039	0.039	0.035	2.797	0.030	0.459	120	464	100	4192	5130	-4.943	132	4060	191	4939	31251	601460	1.862	8.591	0	0	0
5	7	8	""	"STM2594"	3010	21090	110	443	498	273	54	67	67	72	24	33	98	98	0	6093	7059	3741	52	72	72	76	20	26	100	100	0	0.062	0.062	0.059	0.057	2.191	0.043	0.379	80	422	100	6397	7418	-4.001	376	6021	431	6987	39839	564683	17.750	349.150	0	0	0
5	8	8	""	"STM2598"	3190	21100	120	189	217	137	63	64	64	67	18	26	90	81	0	2036	2412	1854	76	72	72	74	15	20	99	99	0	0.064	0.065	0.061	0.066	3.553	0.055	0.619	120	475	100	2089	2493	-3.974	125	1964	153	2340	26094	289400	8.333	155.867	0	0	0
5	9	8	""	"STM2603"	3370	21100	120	153	186	128	68	61	61	62	13	20	89	82	0	3027	3667	2893	78	71	71	75	25	33	100	100	0	0.031	0.035	0.031	0.033	2.608	0.028	0.489	120	456	100	3048	3721	-5.006	92	2956	125	3596	22353	440083	9.538	143.680	0	0	0
5	10	8	""	"STM2607"	3550	21110	110	84	100	58	58	62	62	63	14	22	70	40	0	1159	1391	1297	93	72	72	78	32	41	100	100	0	0.020	0.029	0.024	0.023	2.489	0.026	0.402	80	421	100	1109	1357	-5.627	22	1087	38	1319	8032	111242	2.643	41.031	0	0	0
5	11	8	""	"STM1028"	3720	21100	120	130	203	237	116	62	62	64	17	26	85	70	0	2541	3561	3285	92	72	72	89	151	169	95	90	0	0.028	0.040	0.034	0.033	3.486	0.040	0.443	120	489	100	2537	3630	-5.182	68	2469	141	3489	24352	427298	8.176	22.993	0	0	0
5	12	8	""	"STM2617"	3890	21100	110	213	202	61	30	62	62	65	18	27	98	95	0	6317	6397	1969	30	73	73	84	105	125	100	100	0	0.024	0.022	0.023	0.020	1.893	0.019	0.581	80	412	100	6395	6464	-5.370	151	6244	140	6324	16165	511784	7.611	60.124	0	0	0
5	13	8	"yrbD"	"STM3311"	4070	21100	110	1351	1477	849	57	63	63	78	106	135	98	97	0	2556	3064	1769	57	75	75	100	180	180	100	98	0	0.519	0.473	0.491	0.463	1.870	0.462	0.599	80	427	100	3769	4403	-0.946	1288	2481	1414	2989	118129	245105	13.198	16.467	0	0	0
5	14	8	"yhbN"	"STM3318"	4250	21110	120	1755	2256	2034	90	62	62	74	98	132	92	88	0	1616	1788	1419	79	75	75	90	139	154	93	89	0	1.099	1.281	1.236	1.148	3.761	1.476	0.597	120	493	100	3234	3907	0.136	1693	1541	2194	1713	270722	214607	22.265	12.216	0	0	0
5	15	8	""	"STM3333"	4420	21110	110	392	564	534	94	63	63	67	25	37	100	98	0	5521	8106	7835	96	75	75	89	128	143	100	100	0	0.060	0.062	0.068	0.059	2.111	0.056	0.565	80	470	100	5775	8532	-4.049	329	5446	501	8031	45146	648510	19.880	62.633	0	0	0
5	16	8	"sspA"	"STM3342"	4610	21110	110	2895	3578	2675	74	63	63	73	92	126	100	100	0	2250	2749	2094	76	77	77	96	134	139	100	97	0	1.303	1.315	1.400	1.354	1.991	1.393	0.662	80	468	100	5005	6187	0.382	2832	2173	3515	2672	286225	219951	38.098	19.799	0	0	0
5	17	8	"yhcM"	"STM3346"	4790	21130	120	691	864	728	84	62	62	70	90	128	92	85	0	3098	3849	3337	86	81	81	84	37	44	95	95	0	0.208	0.213	0.224	0.239	3.423	0.182	0.688	120	472	100	3646	4570	-2.262	629	3017	802	3768	103654	461831	8.822	101.757	0	0	0
5	18	8	""	"STM3356"	4960	21120	110	637	748	542	72	61	61	64	27	42	98	98	0	6530	7709	4767	61	78	78	90	135	150	100	100	0	0.089	0.090	0.086	0.082	1.561	0.091	0.854	80	422	100	7028	8318	-3.486	576	6452	687	7631	59802	616749	25.333	56.437	0	0	0
5	19	8	""	"STM0761"	5150	21130	120	200	252	208	82	59	59	62	26	41	97	89	0	1723	2294	2042	89	76	76	87	128	147	97	95	0	0.086	0.087	0.081	0.087	2.747	0.058	0.372	120	478	100	1788	2411	-3.546	141	1647	193	2218	30194	275260	7.308	17.242	0	0	0
5	20	8	""	"STM0765"	5330	21130	130	195	209	87	41	57	57	59	13	22	99	98	0	5184	5132	2048	39	73	73	74	16	21	98	98	0	0.027	0.030	0.029	0.031	2.215	0.026	0.641	120	454	100	5249	5211	-5.211	138	5111	152	5059	25137	615898	11.538	316.125	0	0	0
5	21	8	"galM"	"STM0773"	5510	21130	120	1569	1503	533	35	58	58	59	14	23	99	98	0	5909	5746	1750	30	70	70	72	18	25	100	100	0	0.259	0.255	0.259	0.229	2.188	0.241	0.846	120	439	100	7350	7121	-1.950	1511	5839	1445	5676	180405	689500	103.143	315.222	0	0	0
5	22	8	"modA"	"STM0781"	5680	21130	120	767	826	590	71	58	58	60	24	40	95	95	0	3999	4431	2988	67	66	66	69	18	26	100	100	0	0.180	0.176	0.180	0.155	2.590	0.153	0.651	120	443	100	4642	5133	-2.472	709	3933	768	4365	99065	531757	31.917	242.333	0	0	0
5	23	8	"hutI"	"STM0787"	5870	21130	120	1244	1199	445	37	57	57	69	81	117	93	93	0	6925	6621	2389	36	66	66	105	283	269	98	97	0	0.173	0.174	0.178	0.161	2.475	0.165	0.876	120	445	100	8046	7697	-2.531	1187	6859	1142	6555	143889	794560	13.951	23.025	0	0	0
5	24	8	"hutU"	"STM0790"	6030	21130	110	398	392	111	28	55	55	62	46	74	98	95	0	5751	5815	1031	17	64	64	87	201	231	100	100	0	0.060	0.059	0.061	0.054	1.591	0.056	0.823	80	449	100	6030	6088	-4.051	343	5687	337	5751	31356	465220	7.174	28.498	0	0	0
5	1	9	""	"STM0902"	1930	21260	110	89	93	26	27	64	64	67	19	28	62	22	0	7771	8220	2013	24	74	74	82	60	73	100	100	0	0.003	0.004	0.003	0.003	2.476	0.003	0.163	80	523	100	7722	8175	-8.266	25	7697	29	8146	7474	657593	1.368	135.633	0	0	0
5	2	9	""	"STM0906"	2120	21270	110	142	170	127	74	66	66	67	15	22	93	80	0	1261	1641	1447	88	74	74	82	62	75	100	97	0	0.064	0.066	0.056	0.061	2.938	0.044	0.303	80	464	100	1263	1671	-3.965	76	1187	104	1567	13638	131242	6.867	25.145	0	0	0
5	3	9	""	"STM0912"	2290	21260	110	204	224	107	47	65	65	67	17	25	95	95	0	16499	17570	5843	33	74	74	83	72	86	100	100	0	0.008	0.009	0.009	0.008	1.669	0.009	0.620	80	441	100	16564	17655	-6.885	139	16425	159	17496	17959	1405626	9.235	242.875	0	0	0
5	4	9	""	"STM0917"	2490	21270	120	84	95	41	43	67	67	87	99	113	4	1	0	1877	2130	1602	75	76	76	140	382	272	87	77	0	0.009	0.014	0.014	0.014	4.495	0.009	0.107	120	443	100	1818	2082	-6.727	17	1801	28	2054	11390	255554	0.081	5.209	0	0	0
5	5	9	""	"STM0921"	2660	21270	130	83	92	38	41	69	69	106	156	147	1	0	0	3350	3877	2869	74	78	78	222	735	331	92	81	0	0.004	0.006	0.008	0.007	4.078	0.006	0.005	120	442	100	3286	3822	-7.869	14	3272	23	3799	11077	465289	-0.090	4.973	0	0	0
5	6	9	""	"STM0925"	2830	21270	110	74	80	26	32	63	63	74	74	100	6	0	0	1711	1999	846	42	73	73	125	443	354	100	93	0	0.007	0.009	0.012	0.009	3.063	0.007	0.140	80	398	100	1649	1943	-7.218	11	1638	17	1926	6439	159892	0.081	4.230	0	0	0
5	7	9	""	"STM4205"	3000	21270	110	216	237	156	65	64	64	67	19	28	90	87	0	4349	4879	3305	67	74	74	86	90	104	100	100	0	0.036	0.036	0.036	0.031	2.364	0.034	0.650	80	466	100	4427	4978	-4.814	152	4275	173	4805	18991	390347	8.947	53.256	0	0	0
5	8	9	""	"STM4209"	3180	21270	110	92	94	22	23	64	64	67	19	28	63	35	0	1052	1156	666	57	74	74	85	92	108	100	100	0	0.029	0.028	0.030	0.029	2.161	0.024	0.275	80	441	100	1006	1112	-5.126	28	978	30	1082	7557	92516	1.421	11.641	0	0	0
5	9	9	""	"STM4213"	3370	21280	120	337	334	120	35	63	63	65	18	27	94	91	0	10568	10285	3559	34	75	75	78	23	29	100	100	0	0.026	0.027	0.026	0.025	1.842	0.026	0.863	120	508	100	10767	10481	-5.259	274	10493	271	10210	40039	1234142	14.944	443.783	0	0	0
5	10	9	""	"STM4218"	3550	21280	110	69	81	36	44	62	62	63	13	20	36	23	0	818	1505	1889	125	75	75	78	22	28	100	98	0	0.009	0.013	0.018	0.017	4.352	0.011	0.328	80	399	100	750	1449	-6.730	7	743	19	1430	6452	120423	1.385	64.864	0	0	0
5	11	9	"yjbF"	"STM4223"	3710	21280	110	197	250	200	80	62	62	64	17	26	97	91	0	4017	5140	4137	80	76	76	84	42	50	100	100	0	0.034	0.037	0.036	0.032	2.207	0.036	0.721	80	425	100	4076	5252	-4.868	135	3941	188	5064	20012	411237	10.941	120.381	0	0	0
5	12	9	"yjbN"	"STM4243"	3900	21280	110	1056	1037	459	44	61	61	64	17	26	100	100	0	3370	3534	1382	39	79	79	92	101	109	100	100	0	0.302	0.282	0.290	0.273	1.758	0.246	0.626	80	479	100	4286	4431	-1.726	995	3291	976	3455	82986	282706	57.235	34.079	0	0	0
5	13	9	""	"STM1009"	4070	21280	110	961	954	331	34	63	63	74	100	135	95	93	0	36367	36905	6262	16	79	79	120	381	317	100	100	0	0.025	0.024	0.025	0.022	1.817	0.024	0.846	80	466	100	37186	37717	-5.337	898	36288	891	36826	76352	2952427	8.800	96.549	0	0	0
5	14	9	""	"STM1866"	4250	21290	100	491	467	198	42	64	64	67	28	41	92	92	0	1697	1759	511	29	79	79	119	413	347	97	95	0	0.264	0.240	0.244	0.221	1.682	0.244	0.842	80	357	100	2045	2083	-1.922	427	1618	403	1680	37379	140721	14.286	3.971	0	0	0
5	15	9	"hisP"	"STM2351"	4410	21290	110	719	721	279	38	65	65	74	52	70	96	95	0	6134	6320	2037	32	79	79	124	292	235	100	100	0	0.108	0.105	0.108	0.098	1.753	0.102	0.847	80	460	100	6709	6897	-3.211	654	6055	656	6241	57656	505565	12.442	21.219	0	0	0
5	16	9	"flgL"	"STM1184"	4610	21300	120	1557	1454	529	36	65	65	73	53	72	95	94	0	7753	7131	2640	37	82	82	115	259	225	96	96	0	0.194	0.197	0.190	0.198	3.645	0.181	0.836	120	518	100	9163	8438	-2.362	1492	7671	1389	7049	174458	855705	26.057	27.089	0	0	0
5	17	9	"nrdA"	"STM2277"	4790	21310	120	10178	9419	2781	29	63	63	66	15	22	100	100	0	19509	17782	6231	35	83	83	85	17	20	97	96	0	0.521	0.529	0.526	0.668	4.082	0.497	0.881	120	437	100	29541	27055	-0.941	10115	19426	9356	17699	1130273	2133809	623.533	1041.000	0	0	0
5	18	9	"envF"	"STM1240"	4960	21300	110	344	403	315	78	61	61	66	31	46	95	91	0	3193	3680	2579	70	82	82	95	141	148	100	100	0	0.091	0.095	0.103	0.080	2.581	0.089	0.696	80	412	100	3394	3940	-3.459	283	3111	342	3598	32234	294409	10.871	25.426	0	0	0
5	19	9	"nrfA"	"STM4277"	5130	21300	110	143	163	62	38	60	60	62	19	30	98	95	0	6994	8402	4092	48	80	80	90	86	95	100	100	0	0.012	0.012	0.012	0.012	1.471	0.012	0.838	80	428	100	6997	8425	-6.380	83	6914	103	8322	13043	672137	5.316	96.651	0	0	0
5	20	9	"araH"	"STM1931"	5320	21290	130	68	106	103	97	59	59	60	19	31	34	21	0	164	1327	3002	226	74	74	83	71	85	55	32	0	0.100	0.038	0.119	0.130	5.190	0.024	0.462	120	487	100	99	1300	-3.322	9	90	47	1253	12685	159198	2.421	17.521	0	0	0
5	21	9	"yecM"	"STM1908"	5500	21320	130	206	404	521	128	58	58	61	22	36	95	90	0	1345	2930	4501	153	71	71	75	19	25	97	95	0	0.116	0.121	0.111	0.145	4.046	0.102	0.757	120	449	100	1422	3205	-3.106	148	1274	346	2859	48495	351575	15.591	150.263	0	0	0
5	22	9	"yecO"	"STM1905"	5680	21320	120	925	1364	1579	115	58	58	60	16	26	99	99	0	1805	2246	2369	105	67	67	70	18	25	97	96	0	0.499	0.599	0.566	0.676	3.294	0.556	0.539	120	404	100	2605	3485	-1.003	867	1738	1306	2179	163639	269463	81.500	120.889	0	0	0
5	23	9	""	"STM1669"	5850	21320	120	250	239	69	28	55	55	56	11	19	95	93	0	7805	7551	1844	24	65	65	67	14	20	100	100	0	0.025	0.025	0.025	0.023	2.433	0.024	0.824	120	430	100	7935	7670	-5.311	195	7740	184	7486	28629	906157	16.636	534.571	0	0	0
5	24	9	"yicM"	"STM3776"	6030	21320	120	885	846	349	41	54	54	56	17	30	95	93	0	8415	8349	2935	35	66	66	73	82	112	99	99	0	0.100	0.096	0.094	0.088	1.801	0.093	0.869	120	570	100	9180	9075	-3.329	831	8349	792	8283	101464	1001921	46.471	100.927	0	0	0
5	1	10	"yafK"	"STM0312"	1940	21430	100	1190	1246	460	36	64	64	65	15	23	100	100	0	2637	2897	1109	38	74	74	82	64	78	100	100	0	0.439	0.419	0.406	0.419	1.425	0.382	0.779	80	428	100	3689	4005	-1.187	1126	2563	1182	2823	99719	231786	78.733	43.984	0	0	0
5	2	10	"proB"	"STM0321"	2110	21430	110	4176	4092	1284	31	66	66	71	45	63	100	97	0	9484	9443	1534	16	75	75	79	20	25	100	100	0	0.437	0.430	0.465	0.368	2.263	0.432	0.842	80	439	100	13519	13394	-1.195	4110	9409	4026	9368	327360	755401	89.356	468.200	0	0	0
5	3	10	""	"STM0327"	2290	21440	100	116	133	78	58	66	66	72	46	63	57	16	0	1358	1729	1454	84	74	74	81	67	82	100	100	0	0.039	0.040	0.035	0.035	2.683	0.035	0.476	80	432	100	1334	1722	-4.683	50	1284	67	1655	10678	138300	1.326	24.597	0	0	0
5	4	10	""	"STM0332"	2470	21440	110	245	245	84	34	64	64	69	23	33	95	92	0	6488	6885	2108	30	74	74	78	19	24	100	100	0	0.028	0.027	0.026	0.024	1.836	0.026	0.771	80	433	100	6595	6992	-5.147	181	6414	181	6811	19606	550802	7.652	358.263	0	0	0
5	5	10	""	"STM1047"	2640	21440	110	264	316	193	61	67	67	72	27	37	97	93	0	6222	7581	4860	64	75	75	85	50	58	100	100	0	0.032	0.033	0.033	0.030	2.085	0.029	0.632	80	437	100	6344	7755	-4.964	197	6147	249	7506	25313	606452	9.037	149.920	0	0	0
5	6	10	"pepN"	"STM1057"	2830	21440	110	4620	4511	1499	33	66	66	70	23	32	100	100	0	11258	11549	2148	18	74	74	81	40	49	100	100	0	0.407	0.387	0.407	0.336	2.071	0.394	0.881	80	490	100	15738	15920	-1.296	4554	11184	4445	11475	360912	923953	193.087	286.700	0	0	0
5	7	10	"yeaO"	"STM1277"	3010	21450	110	386	528	486	92	69	69	75	29	38	98	98	0	1011	1212	849	70	77	77	86	89	103	100	98	0	0.339	0.404	0.334	0.355	2.391	0.248	0.280	80	432	100	1251	1594	-1.559	317	934	459	1135	42236	96953	15.621	12.652	0	0	0
5	8	10	"mipA"	"STM1286"	3180	21450	110	10384	10413	4118	39	71	71	78	32	41	100	100	0	4127	4327	1146	26	76	76	80	21	26	100	100	0	2.546	2.433	2.489	2.258	1.622	2.804	0.835	80	452	100	14364	14593	1.348	10313	4051	10342	4251	833016	346186	322.969	202.238	0	0	0
5	9	10	"gapA"	"STM1290"	3350	21460	110	15195	16735	5671	33	70	70	77	32	41	100	100	0	3083	3325	864	25	74	74	76	15	19	100	100	0	5.027	5.126	5.080	5.051	1.364	5.770	0.829	80	439	100	18134	19916	2.330	15125	3009	16665	3251	1338781	266006	520.563	216.600	0	0	0
5	10	10	"topB"	"STM1298"	3540	21460	120	2019	2659	2197	82	64	64	68	20	29	98	97	0	5095	6400	4894	76	74	74	75	16	21	100	100	0	0.389	0.410	0.367	0.366	3.330	0.380	0.718	120	450	100	6976	8921	-1.361	1955	5021	2595	6326	319021	767958	129.550	395.313	0	0	0
5	11	10	"astB"	"STM1306"	3710	21460	120	449	474	286	60	62	62	64	14	21	95	95	0	11946	11397	4081	35	74	74	79	39	49	100	99	0	0.033	0.036	0.032	0.033	2.654	0.036	0.688	120	440	100	12259	11735	-4.939	387	11872	412	11323	56934	1367693	29.286	290.205	0	0	0
5	12	10	"celF"	"STM1316"	3880	21460	110	596	628	214	34	61	61	67	35	52	97	97	0	10124	10627	2501	23	76	76	104	249	239	100	100	0	0.053	0.054	0.054	0.049	1.801	0.052	0.842	80	447	100	10583	11118	-4.231	535	10048	567	10551	50279	850160	16.029	42.261	0	0	0
5	13	10	"rfbX"	"STM2088"	4060	21460	110	1130	1145	360	31	63	63	70	47	67	100	100	0	4751	4797	1215	25	75	75	123	408	331	100	100	0	0.228	0.229	0.242	0.219	1.535	0.216	0.827	80	472	100	5743	5804	-2.132	1067	4676	1082	4722	91580	383743	22.872	11.456	0	0	0
5	14	10	"rfbB"	"STM2097"	4240	21460	120	5414	4880	1859	38	64	64	68	35	51	97	94	0	6693	6098	2229	36	75	75	104	346	332	96	94	0	0.808	0.800	0.794	0.722	3.281	0.795	0.856	120	507	100	11968	10839	-0.307	5350	6618	4816	6023	585593	731762	137.486	17.324	0	0	0
5	15	10	"wcaD"	"STM2112"	4420	21470	110	171	174	41	23	65	65	70	45	64	97	66	0	9243	9611	1828	19	80	80	107	252	235	100	100	0	0.012	0.011	0.011	0.011	1.460	0.011	0.758	80	473	100	9269	9640	-6.434	106	9163	109	9531	13949	768843	2.311	37.714	0	0	0
5	16	10	"wza"	"STM2118"	4610	21470	110	166	163	42	25	63	63	66	16	24	95	91	0	7795	8004	1433	17	81	81	87	37	42	100	100	0	0.013	0.013	0.013	0.011	1.664	0.013	0.735	80	418	100	7817	8023	-6.227	103	7714	100	7923	13006	640352	6.063	213.973	0	0	0
5	17	10	"yegD"	"STM2125"	4770	21480	110	6400	6373	1181	18	63	63	66	15	22	100	100	0	8043	8099	1152	14	82	82	84	16	19	100	100	0	0.796	0.787	0.815	0.780	1.286	0.797	0.881	80	401	100	14298	14327	-0.329	6337	7961	6310	8017	509841	647894	420.467	500.938	0	0	0
5	18	10	""	"STM2135"	4960	21480	120	489	467	168	35	61	61	64	19	29	93	93	0	11388	10925	3729	34	81	81	85	41	48	100	100	0	0.038	0.037	0.038	0.034	2.621	0.036	0.868	120	510	100	11735	11250	-4.723	428	11307	406	10844	55995	1310967	21.211	264.390	0	0	0
5	19	10	""	"STM4057"	5130	21480	110	121	149	93	62	59	59	61	11	18	92	85	0	698	977	991	101	77	77	87	82	94	93	88	0	0.100	0.100	0.107	0.099	2.646	0.061	0.441	80	447	100	683	990	-3.324	62	621	90	900	11916	78199	8.000	10.854	0	0	0
5	20	10	""	"STM4066"	5310	21480	110	469	485	191	39	59	59	62	20	32	97	95	0	6270	6554	1695	25	74	74	78	35	44	100	100	0	0.066	0.066	0.069	0.057	1.933	0.064	0.779	80	456	100	6606	6906	-3.918	410	6196	426	6480	38791	524304	21.150	185.029	0	0	0
5	21	10	"ydeZ"	"STM4076"	5490	21490	120	81	105	87	82	58	58	61	22	36	50	22	0	2803	3673	2964	80	74	74	78	36	46	100	98	0	0.008	0.013	0.010	0.009	3.295	0.017	0.552	120	443	100	2752	3646	-6.891	23	2729	47	3599	12569	440791	2.000	99.861	0	0	0
5	22	10	"glpX"	"STM4085"	5670	21490	120	1003	961	469	48	57	57	59	14	23	99	97	0	4945	4794	2251	46	68	68	71	17	23	100	97	0	0.194	0.191	0.194	0.207	3.090	0.173	0.774	120	426	100	5823	5630	-2.366	946	4877	904	4726	115342	575259	64.429	277.824	0	0	0
5	23	10	"menA"	"STM4090"	5840	21490	110	575	940	864	91	57	57	60	34	56	100	100	0	2126	3433	3624	105	65	65	70	35	50	100	100	0	0.251	0.262	0.248	0.267	2.087	0.186	0.486	80	390	100	2579	4251	-1.992	518	2061	883	3368	75172	274609	25.882	96.086	0	0	0
5	24	10	"metB"	"STM4100"	6020	21490	110	1321	1394	441	31	55	55	67	90	134	98	98	0	6455	6519	1503	23	66	66	98	238	242	100	100	0	0.198	0.208	0.210	0.199	1.484	0.204	0.869	80	490	100	7655	7792	-2.335	1266	6389	1339	6453	111529	521550	14.744	26.979	0	0	0
5	1	11	""	"STM2986"	1930	21600	110	345	422	337	79	65	65	70	29	41	93	90	0	3322	4289	3259	75	72	72	76	16	21	100	100	0	0.086	0.085	0.082	0.072	2.460	0.073	0.584	80	533	100	3530	4574	-3.537	280	3250	357	4217	33748	343092	12.138	263.313	0	0	0
5	2	11	"recD"	"STM2993"	2110	21610	110	1069	1055	326	30	67	67	74	45	60	98	96	0	9207	9528	1859	19	78	78	81	19	23	100	100	0	0.110	0.105	0.107	0.093	1.946	0.099	0.786	80	504	100	10131	10438	-3.188	1002	9129	988	9450	84383	762257	21.800	497.211	0	0	0
5	3	11	"ygdQ"	"STM3006"	2300	21620	110	798	820	350	42	65	65	68	20	29	100	100	0	5163	5423	2168	39	76	76	79	19	24	100	100	0	0.144	0.141	0.144	0.137	1.458	0.132	0.801	80	478	100	5820	6102	-2.795	733	5087	755	5347	65597	433821	37.600	281.263	0	0	0
5	4	11	"araE"	"STM3016"	2470	21620	110	278	288	92	31	64	64	67	17	25	98	97	0	10669	10745	2586	24	74	74	81	48	59	100	100	0	0.020	0.021	0.020	0.019	1.668	0.019	0.739	80	452	100	10809	10895	-5.630	214	10595	224	10671	23021	859574	13.000	222.167	0	0	0
5	5	11	"yohM"	"STM3024"	2640	21620	110	559	550	161	29	65	65	69	21	30	100	100	0	8072	8031	1473	18	75	75	86	62	72	100	100	0	0.062	0.061	0.063	0.057	1.593	0.059	0.834	80	478	100	8491	8441	-4.017	494	7997	485	7956	44024	642442	22.905	128.145	0	0	0
5	6	11	"stdA"	"STM3029"	2830	21630	110	108	114	37	32	66	66	69	23	33	78	42	0	4810	5346	2467	46	74	74	76	18	23	100	100	0	0.009	0.009	0.009	0.008	2.010	0.008	0.446	80	457	100	4778	5320	-6.817	42	4736	48	5272	9128	427660	1.957	292.778	0	0	0
5	7	11	""	"STM2691"	3000	21620	120	126	129	48	37	66	66	70	24	34	80	65	0	3891	4268	2192	51	75	75	81	28	34	99	99	0	0.016	0.015	0.014	0.015	2.274	0.014	0.507	120	589	100	3876	4256	-5.991	60	3816	63	4193	15524	512180	2.458	149.536	0	0	0
5	8	11	""	"STM2698"	3210	21600	60	66	71	25	35	66	66	68	15	22	18	6	0	162	205	148	72	84	84	101	55	54	56	43	0	0.000	0.041	0.315	0.261	4.420	0.063	0.150	32	173	100	78	126	Error	0	78	5	121	2274	6572	0.200	1.891	0	0	0
5	9	11	""	"STM2705"	3370	21640	110	116	148	127	85	62	62	65	16	24	83	66	0	2625	2987	1918	64	72	72	77	23	29	100	100	0	0.021	0.030	0.021	0.021	2.618	0.026	0.342	80	424	100	2607	3001	-5.563	54	2553	86	2915	11853	238975	5.188	126.522	0	0	0
5	10	11	"yjfY"	"STM4389"	3540	21630	120	135	153	78	50	60	60	62	15	24	85	75	0	737	849	540	63	69	69	71	14	19	99	99	0	0.112	0.119	0.116	0.107	2.780	0.091	0.463	120	428	100	743	873	-3.155	75	668	93	780	18342	101927	6.067	55.571	0	0	0
5	11	11	"thrL"	"STM0001"	3710	21630	100	62	63	16	25	60	60	62	16	25	16	5	0	83	90	33	36	70	70	71	14	19	45	25	0	0.154	0.150	0.728	0.633	4.858	0.198	0.010	80	368	100	15	23	-2.700	2	13	3	20	5031	7228	0.063	1.357	-50	0	0
5	12	11	""	"STM0270"	3890	21640	110	259	267	83	31	62	62	65	33	50	100	97	0	4791	5159	1582	30	71	71	91	234	257	100	100	0	0.042	0.040	0.041	0.039	1.478	0.037	0.749	80	467	100	4917	5293	-4.583	197	4720	205	5088	21356	412684	6.121	21.658	0	0	0
5	13	11	""	"STM0538"	4060	21650	100	344	337	100	29	61	61	63	18	28	100	100	0	3122	3047	777	25	70	70	72	16	22	100	100	0	0.093	0.093	0.085	0.089	1.399	0.089	0.851	80	430	100	3335	3253	-3.431	283	3052	276	2977	26979	243785	15.222	185.938	0	0	0
5	14	11	""	"STM0554"	4240	21640	110	123	137	64	46	62	62	63	12	19	93	83	0	1091	1365	775	56	70	70	72	13	18	100	100	0	0.060	0.058	0.060	0.052	2.035	0.058	0.538	80	454	100	1082	1370	-4.065	61	1021	75	1295	10945	109225	6.167	99.462	0	0	0
5	15	11	""	"STM0567"	4420	21650	110	600	610	181	29	61	61	63	13	20	100	100	0	4285	4238	1354	31	72	72	76	31	40	100	100	0	0.128	0.132	0.137	0.132	1.388	0.123	0.869	80	480	100	4752	4715	-2.966	539	4213	549	4166	48792	339015	42.077	134.258	0	0	0
5	16	11	""	"STM0575"	4600	21640	110	201	197	55	27	60	60	62	13	20	97	96	0	5655	5749	1188	20	76	76	78	15	19	100	100	0	0.025	0.024	0.026	0.022	1.843	0.024	0.811	80	479	100	5720	5810	-5.306	141	5579	137	5673	15792	459920	10.385	378.067	0	0	0
5	17	11	""	"STM0580"	4780	21650	110	756	865	583	67	61	61	63	13	20	100	100	0	3009	3583	2213	61	77	77	79	13	16	100	100	0	0.237	0.229	0.236	0.219	1.690	0.219	0.794	80	467	100	3627	4310	-2.077	695	2932	804	3506	69161	286652	61.692	269.538	0	0	0
5	18	11	"ybdZ"	"STM0587"	4960	21660	110	235	247	75	30	60	60	61	12	19	100	100	0	452	493	193	39	77	77	79	13	16	100	100	0	0.467	0.450	0.495	0.456	1.540	0.405	0.745	80	472	100	550	603	-1.100	175	375	187	416	19740	39437	15.500	31.846	0	0	0
5	19	11	""	"STM2244"	5150	21660	110	88	95	36	37	58	58	59	12	20	82	57	0	989	1079	494	45	78	78	81	47	58	100	100	0	0.033	0.037	0.032	0.029	2.388	0.037	0.511	80	475	100	941	1038	-4.924	30	911	37	1001	7636	86359	3.000	21.234	0	0	0
5	20	11	"yegT"	"STM2142"	5320	21660	110	228	225	66	29	59	59	61	14	22	97	95	0	3847	3698	977	26	78	78	83	38	45	100	100	0	0.045	0.046	0.044	0.041	1.808	0.046	0.886	80	453	100	3938	3786	-4.479	169	3769	166	3620	18028	295856	11.714	95.132	0	0	0
5	21	11	"yehU"	"STM2159"	5490	21660	110	935	884	298	33	59	59	60	14	23	100	98	0	7879	7637	1633	21	74	74	79	27	34	100	100	0	0.112	0.109	0.110	0.097	1.712	0.111	0.911	80	438	100	8681	8388	-3.155	876	7805	825	7563	70728	610991	58.857	279.926	0	0	0
5	22	11	"yohC"	"STM2169"	5680	21670	110	270	284	88	30	56	56	58	14	24	100	100	0	3470	3771	1052	27	67	67	70	21	30	100	100	0	0.063	0.062	0.060	0.059	1.437	0.058	0.817	80	439	100	3617	3932	-3.991	214	3403	228	3704	22718	301715	16.143	176.238	0	0	0
5	23	11	"yohI"	"STM2174"	5850	21670	120	928	879	382	43	54	54	58	32	55	92	92	0	6809	6276	2149	34	64	64	68	28	41	99	99	0	0.130	0.133	0.133	0.115	2.380	0.133	0.885	120	472	100	7619	7037	-2.948	874	6745	825	6212	105530	753112	25.656	221.714	0	0	0
5	24	11	"yfhD"	"STM2567"	6020	21670	110	675	660	138	20	55	55	66	87	131	100	97	0	7407	7309	1223	16	64	64	95	252	265	100	100	0	0.084	0.084	0.085	0.082	1.254	0.082	0.884	80	502	100	7963	7850	-3.566	620	7343	605	7245	52775	584680	6.828	28.627	0	0	0
5	1	12	"hupA"	"STM4170"	1940	21800	110	2390	2296	952	41	69	69	77	33	42	100	100	0	1255	1193	354	29	72	72	77	34	44	100	100	0	1.962	1.987	2.028	1.887	1.683	2.297	0.718	80	505	100	3504	3348	0.972	2321	1183	2227	1121	183677	95421	67.242	32.824	0	0	0
5	2	12	"hupA"	"STM4170"	2110	21800	110	943	1294	1035	79	67	67	71	25	35	100	100	0	352	609	637	104	73	73	75	23	30	100	100	0	3.140	2.289	2.407	2.588	2.233	2.701	0.349	80	465	100	1155	1763	1.651	876	279	1227	536	103483	48690	48.920	23.217	0	0	0
5	3	12	"hilA"	"STM2876"	2290	21800	110	243	258	98	37	64	64	67	19	28	100	95	0	5300	5440	2291	42	73	73	83	69	83	100	100	0	0.034	0.036	0.036	0.035	1.810	0.033	0.719	80	467	100	5406	5561	-4.868	179	5227	194	5367	20622	435230	10.053	77.638	0	0	0
5	4	12	"hilA"	"STM2876"	2470	21800	110	154	153	41	26	63	63	65	16	24	96	87	0	3839	3731	950	25	74	74	81	41	50	100	100	0	0.024	0.025	0.024	0.023	1.487	0.026	0.787	80	467	100	3856	3747	-5.371	91	3765	90	3657	12264	298471	5.500	89.024	0	0	0
5	5	12	"hilC"	"STM2867"	2650	21800	110	368	355	101	28	63	63	66	19	28	100	100	0	3462	3451	891	25	73	73	77	20	25	100	100	0	0.090	0.086	0.093	0.083	1.552	0.081	0.752	80	466	100	3694	3670	-3.474	305	3389	292	3378	28393	276107	15.211	168.700	0	0	0
5	6	12	"hilC"	"STM2867"	2820	21800	110	365	360	124	34	63	63	66	19	28	98	97	0	3299	3426	1001	29	73	73	75	18	24	100	100	0	0.094	0.089	0.088	0.081	1.872	0.084	0.709	80	441	100	3528	3650	-3.417	302	3226	297	3353	28825	274054	15.474	186.167	0	0	0
5	7	12	"hns"	"STM1751"	2990	21820	110	1684	1772	550	31	63	63	65	16	24	100	100	0	1230	1293	401	31	70	70	72	14	19	100	100	0	1.397	1.397	1.342	1.399	1.348	1.441	0.805	80	448	100	2781	2932	0.483	1621	1160	1709	1223	141724	103447	106.688	87.214	0	0	0
5	8	12	"hns"	"STM1751"	3170	21810	110	619	709	556	78	63	63	67	23	34	93	92	0	561	757	862	113	71	71	78	31	39	100	90	0	1.135	0.942	0.943	0.895	3.230	0.655	0.361	80	530	100	1046	1332	0.182	556	490	646	686	56747	60550	27.913	21.903	0	0	0
5	9	12	"hns"	"STM1751"	3380	21810	130	1277	1496	681	45	61	61	65	22	33	100	100	0	992	1134	494	43	71	71	75	22	29	100	100	0	1.320	1.350	1.340	1.372	1.520	1.398	0.756	120	537	100	2137	2498	0.401	1216	921	1435	1063	179530	136100	65.045	48.136	0	0	0
5	10	12	"hilD"	"STM2875"	3530	21810	110	280	281	67	23	59	59	61	14	22	100	100	0	2257	2334	565	24	69	69	74	24	32	100	100	0	0.101	0.098	0.099	0.096	1.339	0.090	0.807	80	381	100	2409	2487	-3.307	221	2188	222	2265	22442	186716	15.714	94.167	0	0	0
5	11	12	"hilD"	"STM2875"	3700	21810	110	90	158	178	112	61	61	64	28	43	50	27	0	419	1133	1896	167	69	69	74	33	44	100	100	0	0.083	0.091	0.096	0.088	3.013	0.073	0.562	80	466	100	379	1161	-3.593	29	350	97	1064	12645	90653	3.357	32.091	0	0	0
5	12	12	"stpA"	"STM2799"	3880	21820	110	2007	2788	2368	84	62	62	64	27	42	100	100	0	1367	1747	1377	78	67	67	71	30	42	100	100	0	1.496	1.623	1.474	1.562	1.879	1.857	0.633	80	466	100	3245	4406	0.581	1945	1300	2726	1680	223010	139790	100.889	55.867	0	0	0
5	13	12	"csrA"	"STM2826"	4060	21830	110	959	1029	527	51	60	60	61	13	21	100	100	0	409	431	219	50	66	66	68	11	16	100	100	0	2.621	2.655	2.821	2.772	1.616	2.880	0.741	80	446	100	1242	1334	1.390	899	343	969	365	82355	34503	74.462	33.000	0	0	0
5	14	12	"dps"	"STM0831"	4240	21830	120	516	575	340	59	60	60	61	13	21	97	93	0	949	1044	672	64	68	68	69	13	18	95	95	0	0.518	0.528	0.506	0.542	3.285	0.470	0.724	120	505	100	1337	1491	-0.950	456	881	515	976	69034	125291	39.538	75.000	0	0	0
5	15	12	"dps"	"STM0831"	4410	21830	110	1056	1056	379	35	60	60	62	13	20	100	100	0	1955	2067	664	32	69	69	70	12	17	100	100	0	0.528	0.498	0.510	0.483	1.454	0.481	0.801	80	444	100	2882	2994	-0.921	996	1886	996	1998	84440	165348	76.462	166.417	0	0	0
5	16	12	"dps"	"STM0831"	4600	21830	110	1440	1367	316	23	60	60	62	13	20	100	100	0	2735	2718	414	15	71	71	72	14	19	100	100	0	0.518	0.494	0.504	0.479	1.318	0.499	0.901	80	504	100	4044	3954	-0.949	1380	2664	1307	2647	109343	217454	100.385	189.000	0	0	0
5	17	12	"oxyR"	"STM4125"	4780	21830	100	209	507	782	154	60	60	61	13	21	97	93	0	347	667	919	137	74	74	76	13	17	100	96	0	0.546	0.754	0.600	0.592	3.709	0.785	0.563	80	420	100	422	1040	-0.874	149	273	447	593	40572	53325	34.308	45.462	0	0	0
5	18	12	"oxyR"	"STM4125"	4950	21840	110	1919	2089	887	42	59	59	60	11	18	100	100	0	2399	2609	1066	40	75	75	76	12	15	100	100	0	0.800	0.801	0.759	0.792	1.451	0.780	0.826	80	434	100	4184	4564	-0.321	1860	2324	2030	2534	167140	208698	184.455	211.083	0	0	0
5	19	12	"fur"	"STM0693"	5130	21850	120	2260	1938	853	44	58	58	60	14	23	99	98	0	2158	1872	817	43	79	79	80	14	17	99	97	0	1.059	1.049	1.025	1.046	2.992	1.050	0.916	120	491	100	4281	3673	0.083	2202	2079	1880	1793	232616	224685	134.143	128.000	0	0	0
5	20	12	"fur"	"STM0693"	5300	21840	110	644	883	859	97	59	59	62	22	35	100	100	0	657	882	834	94	84	84	86	22	25	100	100	0	1.021	1.033	0.959	0.987	1.754	1.071	0.641	80	442	100	1158	1622	0.030	585	573	824	798	70636	70584	37.318	36.182	0	0	0
5	21	12	"envR"	"STM3389"	5490	21850	120	85	98	52	53	58	58	60	21	35	55	29	0	867	1160	1237	106	76	76	80	24	30	97	95	0	0.034	0.037	0.041	0.042	3.531	0.034	0.643	120	535	100	818	1124	-4.873	27	791	40	1084	11776	139180	1.810	45.000	0	0	0
5	22	12	"envR"	"STM3389"	5670	21850	110	82	98	55	56	56	56	58	12	20	65	51	0	856	1216	1253	103	68	68	69	13	18	100	100	0	0.033	0.037	0.038	0.037	2.853	0.034	0.628	80	413	100	814	1190	-4.922	26	788	42	1148	7818	97246	3.333	88.231	0	0	0
5	23	12	"envR"	"STM3389"	5840	21850	120	113	115	36	31	54	54	56	13	23	90	85	0	1637	1594	657	41	63	63	65	13	20	99	98	0	0.037	0.040	0.041	0.040	2.262	0.036	0.676	120	485	100	1633	1592	-4.738	59	1574	61	1531	13807	191303	4.538	117.615	0	0	0
5	24	12	"arcB"	"STM3328"	6030	21860	110	220	280	161	57	53	53	56	32	57	98	93	0	1111	1303	744	57	61	61	71	146	205	100	96	0	0.159	0.183	0.159	0.172	1.956	0.141	0.519	80	519	100	1217	1469	-2.652	167	1050	227	1242	22378	104261	7.000	8.438	0	0	0
5	1	13	"ctrl-10-10ng/ul"	"ctrl-10-10ng/ul"	1930	21960	100	60	63	19	30	59	59	63	21	33	15	1	0	70	71	13	18	67	67	71	37	52	0	0	0	0.333	1.000	0.866	0.964	4.146	23.569	0.000	80	437	100	4	8	-1.585	1	3	4	4	5039	5658	0.000	0.000	-50	0	0
5	2	13	"ctrl-108-10ng/ul"	"ctrl-108-10ng/ul"	2100	21970	100	64	65	14	21	61	61	63	19	30	8	1	0	76	84	44	52	68	68	72	26	36	25	6	0	0.375	0.250	1.000	0.847	3.945	0.346	0.182	80	418	100	11	20	-1.415	3	8	4	16	5202	6731	0.105	0.462	-50	0	0
5	3	13	"ctrl-Y1-10ng/ul"	"ctrl-Y1-10ng/ul"	2280	21970	100	58	62	17	27	60	60	62	14	22	15	7	0	80	85	30	35	69	69	78	69	88	5	1	0	-0.182	0.125	0.727	0.837	3.016	0.026	0.005	80	420	100	9	18	Error	-2	11	2	16	4987	6767	0.000	0.101	-50	0	0
5	4	13	"ctrl-Y3-10ng/ul"	"ctrl-Y3-10ng/ul"	2460	21970	100	61	62	14	22	57	57	59	13	22	20	6	0	69	69	13	18	70	70	74	29	39	1	0	0	-4.000	-5.000	0.875	0.830	3.504	0.031	0.004	80	430	100	3	4	Error	4	-1	5	-1	4920	5498	0.231	-0.172	-50	0	0
5	5	13	"ctrl-Y5-10ng/ul"	"ctrl-Y5-10ng/ul"	2640	21980	100	59	62	13	20	59	59	61	15	24	13	3	0	71	71	19	26	69	69	74	31	41	3	2	0	0.000	1.500	0.817	0.897	3.815	0.249	0.030	80	420	100	2	5	Error	0	2	3	2	4924	5649	0.067	-0.097	-50	0	0
5	6	13	"EMPTY"	"EMPTY"	2810	21980	100	61	62	19	30	58	58	59	15	25	15	6	0	70	74	19	25	69	69	70	14	20	21	8	0	3.000	0.800	1.200	0.986	4.245	0.190	0.030	80	420	100	4	9	1.585	3	1	4	5	4980	5939	0.200	0.286	-75	0	0
5	7	13	"ctrl-10-50ng/ul"	"ctrl-10-50ng/ul"	2990	21980	100	57	59	20	33	57	57	59	13	22	15	3	0	65	70	23	32	69	69	69	11	15	15	8	0	0.000	2.000	0.917	0.976	3.406	4.638	0.006	80	416	100	-4	3	Error	0	-4	2	1	4738	5560	0.000	0.091	-50	0	0
5	8	13	"ctrl-108-50ng/ul"	"ctrl-108-50ng/ul"	3170	21980	100	58	60	13	21	58	58	60	19	31	8	2	0	66	68	19	27	68	68	69	11	15	8	3	0	0.000	100000.000	1.359	1.318	2.660	0.969	0.002	80	430	100	-2	2	Error	0	-2	2	0	4824	5411	0.000	-0.091	-50	0	0
5	9	13	"ctrl-Y1-50ng/ul"	"ctrl-Y1-50ng/ul"	3350	21990	100	58	59	12	20	58	58	60	13	21	13	2	0	65	65	11	16	68	68	69	12	17	13	1	0	0.000	-0.333	1.179	1.470	2.910	4.905	0.008	80	418	100	-3	-2	Error	0	-3	1	-3	4733	5215	-0.077	-0.333	-50	0	0
5	10	13	"ctrl-Y3-50ng/ul"	"ctrl-Y3-50ng/ul"	3530	21990	100	61	63	14	22	58	58	62	20	32	12	2	0	68	76	49	64	68	68	71	23	32	5	2	0	100000.000	0.625	1.050	1.139	4.377	0.101	0.029	80	420	100	3	13	16.610	3	0	5	8	5006	6041	0.050	0.217	-50	0	0
5	11	13	"ctrl-Y5-50ng/ul"	"ctrl-Y5-50ng/ul"	3700	21990	100	60	60	11	18	58	58	60	14	23	11	1	0	66	69	15	21	67	67	70	24	34	8	1	0	-2.000	1.000	0.765	0.832	3.768	0.899	0.000	80	430	100	1	4	Error	2	-1	2	2	4809	5504	0.000	-0.042	-50	0	0
5	12	13	"EMPTY"	"EMPTY"	3880	21990	100	63	65	15	23	59	59	61	14	22	17	8	0	74	79	22	27	66	66	68	25	36	13	10	0	0.500	0.462	0.475	0.602	4.394	0.244	0.008	80	420	100	12	19	-1.000	4	8	6	13	5167	6303	0.286	0.440	-75	0	0
5	13	13	"ctrl-10-100ng/ul"	"ctrl-10-100ng/ul"	4060	22000	100	59	61	13	21	59	59	61	15	24	13	1	0	64	65	10	15	69	69	72	18	25	2	0	0	0.000	-0.500	0.971	1.030	2.648	0.511	0.005	80	408	100	-5	-2	Error	0	-5	2	-4	4871	5221	0.000	-0.389	-50	0	0
5	14	13	"ctrl-108-100ng/ul"	"ctrl-108-100ng/ul"	4240	22000	100	62	62	12	19	62	62	62	12	19	12	3	0	67	67	11	16	72	72	75	21	28	2	0	0	0.000	0.000	1.200	1.115	2.534	0.094	0.004	80	388	100	-5	-5	Error	0	-5	0	-5	4950	5367	0.000	-0.381	-50	0	0
5	15	13	"ctrl-Y1-100ng/ul"	"ctrl-Y1-100ng/ul"	4410	22000	100	59	61	10	16	59	59	61	15	24	8	0	0	66	68	16	23	71	71	74	21	28	3	1	0	0.000	-0.667	0.571	0.703	3.501	0.050	0.002	80	408	100	-5	-1	Error	0	-5	2	-3	4844	5410	0.000	-0.286	-50	0	0
5	16	13	"ctrl-Y3-100ng/ul"	"ctrl-Y3-100ng/ul"	4590	22010	100	57	56	10	17	59	59	62	19	30	1	0	0	66	67	10	14	71	71	73	19	26	1	0	0	0.400	0.750	1.000	1.072	3.408	5.413	0.012	80	420	100	-7	-7	-1.322	-2	-5	-3	-4	4480	5321	-0.316	-0.316	-50	0	0
5	17	13	"ctrl-Y5-100ng/ul"	"ctrl-Y5-100ng/ul"	4770	22010	100	61	62	14	22	60	60	61	16	26	12	2	0	69	70	11	15	72	72	74	18	24	3	0	0	-0.333	-1.000	1.000	1.150	3.679	0.019	0.002	80	432	100	-2	0	Error	1	-3	2	-2	4962	5597	0.063	-0.222	-50	0	0
5	18	13	"EMPTY"	"EMPTY"	4950	22010	100	59	58	13	22	59	59	60	12	20	15	3	0	72	72	12	16	74	74	75	15	20	7	0	0	0.000	0.500	0.750	0.838	3.544	0.005	0.000	80	420	100	-2	-3	Error	0	-2	-1	-2	4651	5775	-0.167	-0.200	-75	0	0
5	19	13	"ctrl-10-400ng/ul"	"ctrl-10-400ng/ul"	5130	22010	100	55	57	13	22	57	57	59	12	20	16	3	0	77	77	11	14	80	80	81	15	18	6	0	0	0.667	0.000	1.000	1.003	3.075	0.330	0.008	80	374	100	-5	-3	-0.585	-2	-3	0	-3	4570	6141	-0.167	-0.267	-50	0	0
5	20	13	"ctrl-108-400ng/ul"	"ctrl-108-400ng/ul"	5300	22020	100	56	56	10	17	58	58	61	20	32	2	0	0	86	87	13	14	84	84	86	15	17	16	5	0	-1.000	-0.667	0.900	0.919	3.621	0.139	0.003	80	420	100	0	1	Error	-2	2	-2	3	4484	6999	-0.250	0.067	-50	0	0
[truncated: 888,785 more chars]
