# Supplementary material for: BABAR: an R package to simplify the normalisation of common reference design microarray-based transcriptomic datasets
Source: BMC Bioinformatics. 2010 Feb 3;11:73. doi: 10.1186/1471-2105-11-73 (PMC2829013; doi:10.1186/1471-2105-11-73)
Supplement: Additional file 4 — Dataset 2. The unprocessed microarray data files and the associated .gal file for a non-heterogeneous 'good' dataset describing the transcriptomic changes of virulence genes for wild-type Salmonella and IHF mutants. [file 1471-2105-11-73-S4.ZIP › IHF_AB_62B.gpr]

ATF	1.0
29	56    
"Type=GenePix Results 3"
"DateTime=2004/04/23 17:17:31"
"Settings="
"GalFile=\\Fr-netapp1a\hintoncom\Array lists\STPLMar2003.gal"
"PixelSize=10"
"Wavelengths=635	532"
"ImageFiles=\\Fr-netapp1a\hintoncom\Collaborators\Michael Mangan\Double transcriptomes\2004 04 22 035762B.tif 2	\\Fr-netapp1a\hintoncom\Collaborators\Michael Mangan\Double transcriptomes\2004 04 22 035762B.tif 3"
"NormalizationMethod=None"
"NormalizationFactors=1	1"
"JpegImage=\\Fr-netapp1a\hintoncom\Collaborators\Michael Mangan\Double transcriptomes\gpr\2004 04 22 035762B.jpg"
"StdDev=Type 1"
"RatioFormulations=W1/W2 (635/532)"
"FeatureType=Circular"
"Barcode="
"BackgroundSubtraction=LocalFeature"
"ImageOrigin=1040, 41920"
"JpegOrigin=1120, 42100"
"Creator=GenePix Pro 5.0.1.24"
"Scanner=GenePix 4000A [48450]"
"FocusPosition=0"
"Temperature=40.67"
"LinesAveraged=2"
"Comment="
"PMTGain=600	570"
"ScanPower=100	100"
"LaserPower=1.8	1.55"
"Filters=<Empty>	<Empty>"
"ScanRegion=104,4192,1932,5872"
"Supplier="
"Block"	"Column"	"Row"	"Name"	"ID"	"X"	"Y"	"Dia."	"F635 Median"	"F635 Mean"	"F635 SD"	"F635 CV"	"B635"	"B635 Median"	"B635 Mean"	"B635 SD"	"B635 CV"	"% > B635+1SD"	"% > B635+2SD"	"F635 % Sat."	"F532 Median"	"F532 Mean"	"F532 SD"	"F532 CV"	"B532"	"B532 Median"	"B532 Mean"	"B532 SD"	"B532 CV"	"% > B532+1SD"	"% > B532+2SD"	"F532 % Sat."	"Ratio of Medians (635/532)"	"Ratio of Means (635/532)"	"Median of Ratios (635/532)"	"Mean of Ratios (635/532)"	"Ratios SD (635/532)"	"Rgn Ratio (635/532)"	"Rgn R2 (635/532)"	"F Pixels"	"B Pixels"	"Circularity"	"Sum of Medians (635/532)"	"Sum of Means (635/532)"	"Log Ratio (635/532)"	"F635 Median - B635"	"F532 Median - B532"	"F635 Mean - B635"	"F532 Mean - B532"	"F635 Total Intensity"	"F532 Total Intensity"	"SNR 635"	"SNR 532"	"Flags"	"Normalize"	"Autoflag"
1	1	1	"yiiD"	"STM4029"	1600	42300	120	475	611	503	82	80	80	82	16	19	97	91	0	2508	2746	2031	73	87	87	88	14	15	97	95	0	0.163	0.200	0.187	0.189	4.462	0.165	0.529	120	650	100	2816	3190	-2.616	395	2421	531	2659	73355	329511	33.063	189.857	0	0	0
1	2	1	"yjiY"	"STM4532"	1780	42300	120	328	450	351	78	81	81	82	16	19	94	92	0	1031	1392	1051	75	87	87	90	21	23	99	97	0	0.262	0.283	0.271	0.240	3.345	0.220	0.456	120	569	100	1191	1674	-1.934	247	944	369	1305	54043	167017	23.000	62.000	0	0	0
1	3	1	"glpG"	"STM3524"	1960	42300	120	636	1238	1372	110	81	81	83	16	19	91	85	0	1959	4407	5342	121	89	89	96	38	39	92	86	0	0.297	0.268	0.265	0.296	5.049	0.195	0.539	120	555	100	2425	5475	-1.752	555	1870	1157	4318	148543	528806	72.188	113.447	0	0	0
1	4	1	"yhjC"	"STM3607"	2140	42300	120	369	547	525	95	83	83	85	18	21	90	85	0	4418	6672	7218	108	88	88	95	35	36	100	100	0	0.066	0.070	0.070	0.067	3.119	0.057	0.631	120	555	100	4616	7048	-3.920	286	4330	464	6584	65654	800594	25.667	187.914	0	0	0
1	5	1	"dacB"	"STM3300"	2320	42310	120	481	1220	1629	133	83	83	84	22	26	97	93	0	2556	5591	7533	134	87	87	88	23	26	99	96	0	0.161	0.207	0.196	0.197	4.980	0.186	0.749	120	529	100	2867	6641	-2.633	398	2469	1137	5504	146368	670940	51.636	239.261	0	0	0
1	6	1	"yqjD"	"STM3229"	2500	42310	120	556	1262	1817	143	83	83	85	25	29	100	95	0	491	1236	2002	161	88	88	90	25	27	96	95	0	1.174	1.027	1.126	1.168	4.541	0.922	0.553	120	509	100	876	2327	0.231	473	403	1179	1148	151400	148333	47.080	45.840	0	0	0
1	7	1	"yfhP"	"STM2544"	2670	42320	120	3682	6629	7886	118	84	84	86	26	30	100	100	0	846	1307	1582	121	88	88	92	55	59	96	95	0	4.747	5.369	5.509	5.510	2.845	6.301	0.616	120	508	100	4356	7764	2.247	3598	758	6545	1219	795528	156828	251.654	22.091	0	0	0
1	8	1	""	"STM0660"	2850	42320	120	166	222	171	77	84	84	87	26	29	67	56	0	2302	4526	5061	111	89	89	97	70	72	98	92	0	0.037	0.031	0.031	0.032	4.296	0.022	0.458	120	524	100	2295	4575	-4.754	82	2213	138	4437	26626	543135	5.192	63.271	0	0	0
1	9	1	""	"STM0672"	3030	42320	120	481	469	168	35	85	85	90	28	31	97	95	0	4675	4452	1552	34	90	90	102	76	74	100	100	0	0.086	0.088	0.086	0.081	2.178	0.079	0.747	120	494	100	4981	4746	-3.533	396	4585	384	4362	56251	534203	13.536	57.237	0	0	0
1	10	1	"nagB"	"STM0684"	3200	42320	120	4837	4523	1425	31	87	87	90	22	24	100	100	0	10806	10296	2967	28	90	90	102	83	81	100	100	0	0.443	0.435	0.433	0.419	2.026	0.415	0.817	120	502	100	15466	14642	-1.174	4750	10716	4436	10206	542710	1235520	201.500	122.819	0	0	0
1	11	1	"ybfN"	"STM0688"	3380	42320	120	122	141	57	40	88	88	93	50	53	36	14	0	1227	1836	1697	92	89	89	105	89	84	98	97	0	0.030	0.030	0.033	0.030	2.798	0.024	0.195	120	521	100	1172	1800	-5.065	34	1138	53	1747	16872	220264	0.960	19.449	0	0	0
1	12	1	"eutH"	"STM2460"	3550	42320	120	747	735	288	39	87	87	93	49	52	96	93	0	12382	12695	3978	31	92	92	109	73	66	100	100	0	0.054	0.051	0.050	0.044	2.208	0.049	0.761	120	513	100	12950	13251	-4.219	660	12290	648	12603	88196	1523393	13.102	172.411	0	0	0
1	13	1	"ubiE"	"STM3970"	3730	42330	120	5475	5249	2375	45	88	88	90	20	22	100	100	0	12967	12553	5887	46	90	90	102	54	52	100	100	0	0.418	0.414	0.434	0.411	1.841	0.377	0.759	120	502	100	18264	17624	-1.257	5387	12877	5161	12463	629894	1506317	257.950	230.574	0	0	0
1	14	1	""	"STM3966"	3910	42330	120	1673	1719	679	39	87	87	88	17	19	98	98	0	20555	19974	4321	21	89	89	93	23	24	100	100	0	0.077	0.082	0.081	0.072	1.919	0.080	0.797	120	518	100	22052	21517	-3.690	1586	20466	1632	19885	206326	2396856	95.941	864.391	0	0	0
1	15	1	"yigL"	"STM3962"	4090	42330	120	520	1104	1191	107	87	87	88	16	18	95	90	0	2387	7863	9624	122	87	87	94	57	60	94	88	0	0.188	0.131	0.158	0.171	4.784	0.101	0.601	120	540	100	2733	8793	-2.409	433	2300	1017	7776	132527	943609	63.500	136.298	0	0	0
1	16	1	"recQ"	"STM3958"	4270	42340	130	1725	2068	1587	76	87	87	88	16	18	99	98	0	4889	6240	4757	76	87	87	94	60	63	99	98	0	0.341	0.322	0.294	0.307	2.543	0.263	0.547	120	590	100	6440	8134	-1.552	1638	4802	1981	6153	248120	748754	123.750	102.433	0	0	0
1	17	1	"yigG"	"STM3954"	4450	42340	120	428	579	481	83	86	86	87	16	18	98	93	0	2388	5150	6230	120	86	86	90	32	35	100	99	0	0.149	0.097	0.119	0.124	4.279	0.056	0.409	120	525	100	2644	5557	-2.751	342	2302	493	5064	69448	617959	30.750	158.125	0	0	0
1	18	1	"yigB"	"STM3950"	4630	42340	140	832	1044	773	74	85	85	86	16	18	97	94	0	5600	7410	5924	79	87	87	88	18	20	100	99	0	0.135	0.131	0.122	0.132	3.299	0.106	0.654	156	638	100	6260	8282	-2.884	747	5513	959	7323	162903	1155985	59.875	406.778	0	0	0
1	19	1	"sgaB"	"STM4384"	4810	42330	130	102	121	64	52	85	85	85	16	18	50	32	0	376	1249	1969	157	88	88	93	76	81	67	57	0	0.059	0.031	0.070	0.075	6.040	0.022	0.381	120	566	100	305	1197	-4.082	17	288	36	1161	14557	149852	2.250	15.211	0	0	0
1	20	1	"cycA"	"STM4398"	4980	42340	130	1064	2004	2085	104	86	86	87	18	20	100	99	0	7669	12137	11705	96	88	88	94	74	78	100	100	0	0.129	0.159	0.157	0.138	3.356	0.135	0.594	120	608	100	8559	13967	-2.954	978	7581	1918	12049	240535	1456443	106.500	162.743	0	0	0
1	21	1	"ytfM"	"STM4409"	5160	42360	130	1645	2501	2319	92	86	86	87	18	20	100	100	0	5652	8236	7744	94	87	87	90	29	32	99	99	0	0.280	0.296	0.288	0.330	4.006	0.219	0.512	120	586	100	7124	10564	-1.836	1559	5565	2415	8149	300114	988262	134.111	280.897	0	0	0
1	22	1	""	"STM4418"	5340	42350	130	183	269	280	104	86	86	87	16	18	94	86	0	3148	5099	6253	122	84	84	86	15	17	100	100	0	0.032	0.036	0.035	0.032	2.642	0.035	0.499	120	601	100	3161	5198	-4.981	97	3064	183	5015	32293	611882	11.375	334.200	0	0	0
1	23	1	""	"STM4422"	5520	42350	120	92	94	17	18	85	85	86	15	17	29	8	0	408	492	312	63	84	84	89	34	38	97	87	0	0.022	0.022	0.043	0.042	3.663	0.015	0.050	120	529	100	331	417	-5.532	7	324	9	408	11222	59057	0.533	11.853	0	0	0
1	24	1	"srfJ"	"STM4426"	5700	42360	120	169	285	269	94	86	86	86	15	17	89	80	0	4654	9939	12499	125	85	85	96	64	66	100	100	0	0.018	0.020	0.020	0.017	3.546	0.016	0.549	120	620	100	4652	10053	-5.783	83	4569	199	9854	34201	1192675	13.267	153.797	0	0	0
1	1	2	"yaiC"	"STM0385"	1600	42480	110	258	358	380	106	83	83	103	243	235	25	11	0	3011	5213	6641	127	87	87	91	27	29	100	100	0	0.060	0.054	0.058	0.050	3.361	0.039	0.413	80	503	100	3099	5401	-4.063	175	2924	275	5126	28603	417000	1.049	189.704	0	0	0
1	2	2	"mopB"	"STM4329"	1790	42490	110	905	3027	4699	155	83	83	106	264	249	76	65	0	254	544	733	134	88	88	92	30	32	81	68	0	4.952	6.456	5.299	5.604	4.238	9.495	0.436	80	426	100	988	3400	2.308	822	166	2944	456	242127	43510	11.064	15.067	0	0	0
1	3	2	"phoP"	"STM1231"	1950	42480	110	3078	3703	2785	75	83	83	92	90	97	97	97	0	1406	1731	1487	85	91	91	100	49	49	96	96	0	2.278	2.207	2.412	2.310	2.435	2.584	0.511	80	415	100	4310	5260	1.187	2995	1315	3620	1640	296262	138490	40.122	33.286	0	0	0
1	4	2	"otsA"	"STM1928"	2130	42480	110	1108	1221	813	66	86	86	96	96	100	100	97	0	5541	6428	4882	75	90	90	103	63	61	100	100	0	0.187	0.179	0.179	0.182	1.755	0.125	0.579	80	456	100	6473	7473	-2.415	1022	5451	1135	6338	97649	514255	11.719	100.397	0	0	0
1	5	2	"thiF"	"STM4162"	2320	42490	120	117	157	130	82	85	85	90	47	52	38	19	0	1069	2815	4973	176	90	90	97	52	53	93	87	0	0.033	0.026	0.026	0.036	5.887	0.020	0.548	120	462	100	1011	2797	-4.935	32	979	72	2725	18845	337837	1.426	52.269	0	0	0
1	6	2	"hemE"	"STM4167"	2500	42490	120	872	1843	2753	149	86	86	90	32	35	95	92	0	2210	4956	7664	154	90	90	97	82	84	94	91	0	0.371	0.361	0.364	0.402	4.023	0.287	0.574	120	407	100	2906	6623	-1.431	786	2120	1757	4866	221114	594773	54.781	59.256	0	0	0
1	7	2	"bfr"	"STM3443"	2660	42490	110	1263	1759	1698	96	88	88	101	102	100	80	73	0	1842	2641	2623	99	92	92	112	121	108	82	78	0	0.671	0.656	0.708	0.651	3.480	0.593	0.564	80	386	100	2925	4220	-0.575	1175	1750	1671	2549	140745	211300	16.255	20.901	0	0	0
1	8	2	"stfA"	"STM0195"	2850	42500	120	139	225	172	76	87	87	99	95	95	43	31	0	2620	3821	4084	106	92	92	111	109	98	79	69	0	0.021	0.037	0.040	0.043	3.879	0.031	0.540	120	461	100	2580	3867	-5.603	52	2528	138	3729	26991	458576	1.326	34.037	0	0	0
1	9	2	"hemL"	"STM0202"	3030	42490	120	578	812	779	95	87	87	92	30	32	91	87	0	926	1384	1366	98	91	91	104	81	77	95	82	0	0.588	0.561	0.614	0.586	2.908	0.464	0.457	120	414	100	1326	2018	-0.766	491	835	725	1293	97385	166042	24.000	15.802	0	0	0
1	10	2	"eutD"	"STM2466"	3210	42500	120	116	158	162	102	87	87	91	21	23	51	41	0	1313	3877	5125	132	90	90	103	90	87	74	67	0	0.024	0.019	0.031	0.047	7.310	0.016	0.291	120	419	100	1252	3858	-5.398	29	1223	71	3787	18949	465265	3.190	41.933	0	0	0
1	11	2	"crr"	"STM2433"	3380	42510	120	762	1535	1678	109	89	89	92	21	22	80	76	0	796	1789	2031	113	90	90	105	93	88	61	58	0	0.953	0.851	0.873	1.042	6.458	0.769	0.445	120	425	100	1379	3145	-0.069	673	706	1446	1699	184206	214727	68.714	18.108	0	0	0
1	12	2	"prpD"	"STM0370"	3560	42500	120	121	145	71	48	91	91	102	169	165	9	0	0	1982	3398	3604	106	92	92	114	108	94	88	77	0	0.016	0.016	0.019	0.023	3.700	0.013	0.443	120	470	100	1920	3360	-5.977	30	1890	54	3306	17438	407714	0.254	30.407	0	0	0
1	13	2	"spaQ"	"STM2889"	3740	42500	120	103	115	65	56	88	88	90	22	24	35	15	0	1912	2156	1583	73	91	91	99	35	35	98	94	0	0.008	0.013	0.011	0.013	3.729	0.011	0.118	120	413	100	1836	2092	-6.924	15	1821	27	2065	13791	258671	1.136	58.771	0	0	0
1	14	2	"yfeJ"	"STM2437"	3920	42510	120	262	336	253	75	89	89	90	20	22	90	85	0	2821	4089	4184	102	89	89	93	19	20	100	100	0	0.063	0.062	0.057	0.058	3.273	0.046	0.550	120	387	100	2905	4247	-3.981	173	2732	247	4000	40321	490620	12.300	210.316	0	0	0
1	15	2	"fabH"	"STM1193"	4090	42520	120	6605	11108	12654	113	89	89	91	19	20	100	100	0	1527	2197	2492	113	90	90	98	65	66	95	92	0	4.534	5.230	5.090	5.732	4.111	6.557	0.564	120	414	100	7953	13126	2.181	6516	1437	11019	2107	1332955	263696	579.842	32.292	0	0	0
1	16	2	"flgN"	"STM1171"	4270	42520	120	318	420	417	99	87	87	89	17	19	97	95	0	1617	2411	2578	106	90	90	98	63	64	100	98	0	0.151	0.143	0.174	0.149	2.737	0.088	0.314	120	443	100	1758	2654	-2.725	231	1527	333	2321	50417	289329	19.471	36.714	0	0	0
1	17	2	"phsC"	"STM2063"	4460	42530	130	219	323	258	79	87	87	90	23	25	94	85	0	3737	5205	5090	97	89	89	92	19	20	100	99	0	0.036	0.046	0.041	0.040	3.442	0.036	0.609	120	461	100	3780	5352	-4.788	132	3648	236	5116	38788	624605	10.130	269.105	0	0	0
1	18	2	"pefB"	"PSLT019"	4640	42520	120	172	226	213	94	88	88	103	94	91	44	13	0	2859	5687	8905	156	88	88	92	24	26	100	100	0	0.030	0.025	0.024	0.026	3.050	0.018	0.407	120	393	100	2855	5737	-5.044	84	2771	138	5599	27125	682401	1.309	233.125	0	0	0
1	19	2	""	"PSLT046"	4810	42530	140	2326	7411	10545	142	89	89	159	613	385	64	55	0	603	1508	1962	130	89	89	100	95	95	66	59	0	4.352	5.160	5.179	5.218	5.588	7.156	0.535	156	496	100	2751	8741	2.122	2237	514	7322	1419	1156095	235260	11.830	14.821	0	0	0
1	20	2	"rlgA"	"PSLT045"	5000	42530	100	1628	9208	13162	142	88	88	166	691	416	56	51	0	560	1970	2537	128	88	88	102	108	105	57	55	0	3.263	4.846	3.704	3.989	5.084	6.546	0.595	80	383	100	2012	11002	1.706	1540	472	9120	1882	736641	157589	13.085	17.296	0	0	0
1	21	2	"udp"	"STM3968"	5170	42530	110	235	597	777	130	88	88	88	16	18	61	56	0	409	2941	5067	172	86	86	90	34	37	67	62	0	0.455	0.178	0.428	0.393	5.504	0.096	0.432	80	379	100	470	3364	-1.136	147	323	509	2855	47784	235298	31.813	83.853	0	0	0
1	22	2	"hns"	"STM1751"	5340	42540	120	346	1350	2370	175	87	87	88	15	17	93	90	0	263	987	1690	171	84	84	85	13	15	96	93	0	1.447	1.399	1.367	1.187	4.077	1.475	0.745	120	447	100	438	2166	0.533	259	179	1263	903	161952	118464	84.133	69.385	0	0	0
1	23	2	"prgI"	"STM2873"	5520	42530	120	99	162	155	95	85	85	89	38	42	29	24	0	188	956	1607	168	83	83	84	12	14	83	78	0	0.133	0.088	0.123	0.148	4.478	0.078	0.658	120	422	100	119	950	-2.907	14	105	77	873	19425	114739	1.921	72.667	0	0	0
1	24	2	"prfC"	"STM4560"	5690	42540	120	173	1308	2548	194	84	84	86	35	40	58	53	0	114	1180	2151	182	83	83	84	13	15	65	53	0	2.871	1.116	1.208	1.333	9.765	1.270	0.449	120	505	100	120	2321	1.522	89	31	1224	1097	156940	141609	34.914	84.308	0	0	0
1	1	3	"iclR"	"STM4187"	1610	42650	110	224	344	289	84	83	83	84	17	20	88	78	0	1243	2540	2702	106	88	88	92	30	32	98	97	0	0.122	0.106	0.101	0.109	3.898	0.079	0.574	80	487	100	1296	2713	-3.034	141	1155	261	2452	27491	203233	15.294	81.600	0	0	0
1	2	3	"hisQ"	"STM2353"	1790	42660	120	330	435	346	79	85	85	88	29	32	89	82	0	3176	4417	4249	96	88	88	98	62	63	95	94	0	0.079	0.081	0.086	0.094	4.829	0.055	0.462	120	471	100	3333	4679	-3.656	245	3088	350	4329	52143	530023	11.966	69.661	0	0	0
1	3	3	"rpsP"	"STM2676"	1960	42660	120	314	1050	1516	144	84	84	92	86	93	58	53	0	133	239	326	136	88	88	91	33	36	57	39	0	5.111	6.397	5.283	4.658	4.036	6.975	0.478	120	462	100	275	1117	2.354	230	45	966	151	125994	28703	11.140	4.485	0	0	0
1	4	3	"ilvH"	"STM0117"	2130	42660	110	176	396	401	101	83	83	92	66	71	57	43	0	1073	2651	2928	110	91	91	116	198	170	72	66	0	0.095	0.122	0.126	0.113	4.915	0.105	0.678	80	436	100	1075	2873	-3.400	93	982	313	2560	31643	212070	4.606	12.803	0	0	0
1	5	3	"putP"	"STM1125"	2320	42670	120	496	636	577	90	87	87	91	50	54	80	76	0	2449	3422	3390	99	91	91	114	194	170	88	83	0	0.173	0.165	0.160	0.169	4.610	0.115	0.453	120	443	100	2767	3880	-2.527	409	2358	549	3331	76274	410637	10.900	17.052	0	0	0
1	6	3	"hfq"	"STM4361"	2490	42670	120	541	2044	2970	145	87	87	89	24	26	97	91	0	232	678	898	132	90	90	99	94	94	58	45	0	3.197	3.328	3.562	3.583	4.093	3.840	0.704	120	409	100	596	2545	1.677	454	142	1957	588	245230	81374	81.458	6.160	0	0	0
1	7	3	"cbiK"	"STM2025"	2670	42680	120	124	160	97	60	87	87	103	135	131	20	5	0	1244	2394	2818	117	91	91	106	106	100	96	88	0	0.032	0.032	0.038	0.041	3.160	0.023	0.441	120	456	100	1190	2376	-4.962	37	1153	73	2303	19221	287238	0.422	21.585	0	0	0
1	8	3	"cboQ"	"STM2021"	2850	42680	120	139	215	189	87	86	86	87	16	18	69	58	0	1297	3465	4469	128	90	90	91	17	18	90	86	0	0.044	0.038	0.043	0.058	5.417	0.031	0.567	120	430	100	1260	3504	-4.509	53	1207	129	3375	25743	415760	8.000	198.471	0	0	0
1	9	3	"umuD"	"STM1998"	3030	42680	120	109	134	71	52	86	86	87	16	18	55	43	0	407	901	1236	137	88	88	90	18	20	95	90	0	0.072	0.059	0.069	0.077	3.468	0.042	0.456	120	440	100	342	861	-3.794	23	319	48	813	16079	108130	2.938	45.056	0	0	0
1	10	3	"uhpB"	"STM3789"	3210	42690	120	191	328	309	94	86	86	87	17	19	78	72	0	1291	2415	2958	122	86	86	89	17	19	96	95	0	0.087	0.104	0.126	0.127	4.980	0.068	0.426	120	396	100	1310	2571	-3.521	105	1205	242	2329	39402	289854	14.176	136.824	0	0	0
1	11	3	"trpC"	"STM1725"	3380	42690	120	292	528	517	97	86	86	87	16	18	87	80	0	1836	3523	4032	114	87	87	90	20	22	97	92	0	0.118	0.129	0.141	0.163	5.096	0.085	0.429	120	395	100	1955	3878	-3.086	206	1749	442	3436	63419	422719	27.563	171.650	0	0	0
1	12	3	"rpoN"	"STM3320"	3540	42700	110	559	1015	1096	107	87	87	108	213	197	61	53	0	649	1519	1923	126	89	89	116	153	131	70	63	0	0.843	0.649	0.635	0.752	4.101	0.473	0.458	80	411	100	1032	2358	-0.247	472	560	928	1430	81230	121554	4.258	9.170	0	0	0
1	13	3	"phnW"	"STM0431"	3740	42690	120	138	212	167	78	86	86	104	197	189	22	8	0	1997	4331	6129	141	89	89	115	145	126	90	85	0	0.027	0.030	0.037	0.037	4.293	0.021	0.540	120	481	100	1960	4368	-5.197	52	1908	126	4242	25485	519685	0.548	29.076	0	0	0
1	14	3	""	"STM4141"	3910	42690	140	106	117	46	39	86	86	88	22	25	44	27	0	139	186	169	90	88	88	91	22	24	75	57	0	0.392	0.316	0.545	0.485	3.941	0.084	0.057	156	430	100	71	129	-1.350	20	51	31	98	18277	29036	1.318	4.318	0	0	0
1	15	3	""	"STM0346"	4090	42700	120	134	164	102	62	87	87	92	40	43	56	31	0	2370	3102	3404	109	89	89	179	1347	752	68	36	0	0.021	0.026	0.023	0.029	4.052	0.018	0.386	120	409	100	2328	3090	-5.601	47	2281	77	3013	19643	372273	1.800	2.170	0	0	0
1	16	3	""	"STM1042"	4270	42700	120	139	208	224	107	85	85	87	17	19	77	62	0	1186	2283	3769	165	88	88	92	20	21	98	97	0	0.049	0.056	0.060	0.060	4.087	0.043	0.534	120	427	100	1152	2318	-4.346	54	1098	123	2195	25012	273961	7.118	109.550	0	0	0
1	17	3	"sirC"	"STM1774"	4450	42700	120	176	208	139	66	84	84	88	22	25	75	65	0	512	956	1535	160	88	88	91	20	21	92	85	0	0.217	0.143	0.202	0.214	4.791	0.069	0.370	120	399	100	516	992	-2.204	92	424	124	868	24928	114677	5.455	43.250	0	0	0
1	18	3	"orf70"	"STM1388"	4630	42710	120	128	195	182	93	87	87	102	93	91	31	15	0	289	716	1075	150	88	88	92	26	28	90	85	0	0.204	0.172	0.172	0.183	4.779	0.077	0.134	120	401	100	242	736	-2.293	41	201	108	628	23357	85967	1.000	24.000	0	0	0
1	19	3	"traB"	"PSLT081"	4810	42720	130	225	372	409	109	87	87	110	232	210	33	15	0	3773	6634	8555	128	87	87	92	36	39	100	100	0	0.037	0.044	0.035	0.038	4.154	0.028	0.399	120	414	100	3824	6832	-4.739	138	3686	285	6547	44631	796089	1.129	181.722	0	0	0
1	20	3	"trbI"	"PSLT089"	4980	42710	120	131	269	303	112	86	86	131	401	306	15	3	0	1423	4230	6149	145	87	87	99	91	91	80	74	0	0.034	0.044	0.053	0.058	6.697	0.034	0.494	120	422	100	1381	4326	-4.892	45	1336	183	4143	32319	507646	0.344	45.396	0	0	0
1	21	3	""	"PSLT093"	5160	42710	120	109	150	103	68	86	86	87	15	17	55	48	0	775	1715	2622	152	86	86	90	25	27	94	86	0	0.033	0.039	0.050	0.053	3.514	0.023	0.328	120	441	100	712	1693	-4.905	23	689	64	1629	17963	205833	4.200	65.000	0	0	0
1	22	3	"traF"	"PSLT097"	5340	42720	120	239	405	420	103	86	86	87	15	17	82	74	0	1921	4699	6870	146	84	84	85	15	17	97	95	0	0.083	0.069	0.072	0.081	5.518	0.047	0.554	120	404	100	1990	4934	-3.586	153	1837	319	4615	48619	563931	21.200	307.600	0	0	0
1	23	3	"traG"	"PSLT101"	5520	42720	120	429	672	718	106	85	85	89	39	43	96	95	0	2237	3763	4172	110	84	84	86	17	19	100	99	0	0.160	0.160	0.163	0.169	2.680	0.133	0.547	120	409	100	2497	4266	-2.646	344	2153	587	3679	80660	451504	14.949	216.294	0	0	0
1	24	3	""	"PSLT106"	5690	42720	120	984	2160	2953	136	85	85	88	36	40	95	86	0	780	2208	3281	148	83	83	84	15	17	94	85	0	1.290	0.976	1.044	1.449	4.869	0.880	0.498	120	510	100	1596	4200	0.367	899	697	2075	2125	259186	264943	57.556	141.600	0	0	0
1	1	4	""	"STM1656"	1600	42840	130	263	521	610	117	84	84	431	4366	1012	0	0	0	1635	3154	3910	123	90	90	337	3366	998	30	13	0	0.116	0.143	0.136	0.135	4.716	1.176	0.782	120	645	100	1724	3501	-3.110	179	1545	437	3064	62571	378504	0.021	0.837	0	0	0
1	2	4	""	"STM2716"	1760	42840	110	92	94	20	21	84	84	86	22	25	21	6	0	297	678	925	136	90	90	115	132	114	57	42	0	0.039	0.017	0.040	0.044	5.324	0.012	0.141	80	423	100	215	598	-4.693	8	207	10	588	7514	54219	0.364	4.265	0	0	0
1	3	4	""	"STM2722"	1960	42850	120	107	118	44	37	83	83	85	23	27	50	25	0	3490	4698	4539	96	90	90	112	123	109	98	95	0	0.007	0.008	0.009	0.010	4.424	0.005	0.186	120	473	100	3424	4643	-7.146	24	3400	35	4608	14125	563790	1.435	37.285	0	0	0
1	4	4	""	"STM1618"	2140	42850	120	196	251	193	76	85	85	90	51	56	70	51	0	1924	2593	2735	105	92	92	111	186	167	94	90	0	0.061	0.066	0.068	0.066	3.364	0.050	0.521	120	450	100	1943	2667	-4.045	111	1832	166	2501	30144	311168	3.157	13.344	0	0	0
1	5	4	""	"STM1675"	2310	42850	120	519	1071	1418	132	87	87	89	17	19	95	91	0	1147	2846	4073	143	91	91	96	30	31	92	88	0	0.409	0.357	0.424	0.418	4.773	0.272	0.539	120	437	100	1488	3739	-1.290	432	1056	984	2755	128532	341546	57.765	91.667	0	0	0
1	6	4	""	"STM1664"	2490	42850	120	431	849	1738	204	88	88	96	103	107	78	65	0	2514	5131	10167	198	91	91	98	59	60	96	95	0	0.142	0.151	0.130	0.134	3.379	0.145	0.721	120	440	100	2766	5801	-2.821	343	2423	761	5040	101843	615721	7.311	85.305	0	0	0
1	7	4	"pyrH"	"STM0218"	2670	42860	130	1820	5417	8163	150	88	88	95	100	105	92	83	0	728	1789	2490	139	90	90	97	58	59	80	76	0	2.715	3.137	3.066	3.446	5.185	3.562	0.765	120	471	100	2370	7028	1.441	1732	638	5329	1699	650092	214732	53.220	29.172	0	0	0
1	8	4	"accA"	"STM0232"	2850	42860	120	3964	4206	1831	43	87	87	88	16	18	100	100	0	3004	2956	1306	44	90	90	94	26	27	98	97	0	1.330	1.437	1.374	1.592	2.446	1.499	0.755	120	443	100	6791	6985	0.412	3877	2914	4119	2866	504673	354773	257.375	110.077	0	0	0
1	9	4	"panC"	"STM0181"	3030	42860	120	956	1286	1280	99	88	88	88	17	19	100	100	0	2798	3994	4267	106	90	90	97	41	42	100	100	0	0.321	0.307	0.305	0.312	2.471	0.261	0.711	120	438	100	3576	5102	-1.641	868	2708	1198	3904	154267	479317	70.471	95.049	0	0	0
1	10	4	"sbmC"	"STM2061"	3210	42860	120	121	250	356	142	87	87	88	17	19	66	50	0	505	1223	2226	182	90	90	104	84	80	71	60	0	0.082	0.144	0.186	0.168	6.824	0.123	0.612	120	400	100	449	1296	-3.610	34	415	163	1133	29997	146797	9.529	13.321	0	0	0
1	11	4	"yeeO"	"STM2013"	3380	42870	120	226	349	355	101	86	86	87	16	18	91	83	0	2007	4180	5993	143	89	89	96	32	33	99	99	0	0.073	0.064	0.071	0.072	3.150	0.046	0.548	120	399	100	2058	4354	-3.776	140	1918	263	4091	41836	501618	16.375	127.625	0	0	0
1	12	4	"rcsA"	"STM1982"	3560	42870	120	166	238	249	104	86	86	89	41	46	68	49	0	2799	4275	4370	102	90	90	101	74	73	100	100	0	0.030	0.036	0.034	0.030	3.427	0.029	0.341	120	486	100	2789	4337	-5.082	80	2709	152	4185	28523	513026	3.634	56.405	0	0	0
1	13	4	"yjbB"	"STM4189"	3750	42870	110	136	318	360	113	85	85	87	16	18	82	67	0	1120	3678	5844	158	89	89	96	46	47	97	97	0	0.049	0.065	0.056	0.060	2.512	0.055	0.772	80	413	100	1082	3822	-4.337	51	1031	233	3589	25454	294217	14.438	77.870	0	0	0
1	14	4	"ubiA"	"STM4234"	3920	42880	130	401	763	1072	140	87	87	89	21	23	97	91	0	2054	3926	5997	152	89	89	91	21	23	100	100	0	0.160	0.176	0.157	0.170	3.309	0.137	0.592	120	460	100	2279	4513	-2.646	314	1965	676	3837	91515	471142	32.095	182.619	0	0	0
1	15	4	""	"STM4242"	4080	42870	110	616	789	683	86	87	87	104	113	108	96	85	0	8670	11222	9306	82	90	90	387	2031	524	97	88	0	0.062	0.063	0.060	0.057	2.210	0.056	0.690	80	399	100	9109	11834	-4.020	529	8580	702	11132	63150	897762	6.062	5.335	0	0	0
1	16	4	""	"STM4272"	4270	42880	120	200	264	196	74	85	85	101	104	102	56	25	0	4430	5999	6176	102	89	89	346	1886	545	85	56	0	0.026	0.030	0.028	0.028	2.895	0.023	0.513	120	464	100	4456	6089	-5.238	115	4341	179	5910	31723	719842	1.567	2.997	0	0	0
1	17	4	"yjcG"	"STM4273"	4450	42880	120	197	283	256	90	86	86	88	17	19	95	90	0	5131	8377	10736	128	87	87	91	31	34	100	100	0	0.022	0.024	0.021	0.021	2.157	0.020	0.685	120	385	100	5155	8487	-5.506	111	5044	197	8290	33981	1005242	11.471	267.290	0	0	0
1	18	4	"sixA"	"STM2387"	4610	42890	140	580	1085	1206	111	89	89	90	18	20	96	92	0	701	1365	1611	118	88	88	89	18	20	95	92	0	0.801	0.780	0.822	0.872	4.716	0.675	0.492	156	426	100	1104	2273	-0.320	491	613	996	1277	169311	212946	55.278	70.889	0	0	0
1	19	4	"fes"	"STM0586"	4800	42890	120	207	641	959	149	86	86	88	17	19	75	69	0	216	736	1018	138	88	88	88	15	17	71	66	0	0.945	0.856	0.777	0.957	8.450	0.915	0.364	120	396	100	249	1203	-0.081	121	128	555	648	76899	88305	32.529	43.200	0	0	0
1	20	4	"maa"	"STM0472"	4980	42890	120	148	292	368	126	85	85	87	17	19	73	62	0	583	1543	3353	217	87	87	89	23	25	90	79	0	0.127	0.142	0.199	0.223	4.925	0.091	0.648	120	408	100	559	1663	-2.977	63	496	207	1456	35015	185121	12.059	63.217	0	0	0
1	21	4	"ybbJ"	"STM0500"	5160	42890	120	240	546	837	153	85	85	86	15	17	90	81	0	932	2504	4289	171	86	86	89	24	26	94	91	0	0.183	0.191	0.223	0.203	4.339	0.109	0.298	120	422	100	1001	2879	-2.448	155	846	461	2418	65525	300515	30.667	100.625	0	0	0
1	22	4	"allD"	"STM0528"	5340	42890	120	103	113	48	42	84	84	85	15	17	55	28	0	1378	2507	3621	144	85	85	87	17	19	97	95	0	0.015	0.012	0.014	0.017	3.757	0.009	0.437	120	406	100	1312	2451	-6.089	19	1293	29	2422	13510	300896	1.867	142.353	0	0	0
1	23	4	"yfdH"	"STM0558"	5510	42900	120	182	340	543	159	85	85	86	17	19	86	76	0	1242	3090	6383	206	84	84	86	18	20	100	100	0	0.084	0.085	0.076	0.084	3.867	0.071	0.655	120	401	100	1255	3261	-3.578	97	1158	255	3006	40798	370764	14.941	166.889	0	0	0
1	24	4	""	"STM0573"	5690	42900	120	102	214	614	286	86	86	86	16	18	49	34	0	971	2594	4211	162	83	83	84	15	17	96	94	0	0.018	0.051	0.028	0.032	5.613	0.074	0.327	120	530	100	904	2639	-5.794	16	888	128	2511	25691	311262	8.000	167.333	0	0	0
1	1	5	""	"STM1836"	1600	43010	110	407	453	253	55	85	85	563	5110	907	0	0	0	3689	4117	2175	52	93	93	430	3940	916	45	5	0	0.090	0.091	0.090	0.077	3.096	0.068	0.520	80	470	100	3918	4392	-3.481	322	3596	368	4024	36216	329334	-0.022	0.936	0	0	0
1	2	5	"ycgN"	"STM1811"	1780	43020	110	826	1044	832	79	84	84	88	25	28	100	98	0	2116	3080	3224	104	92	92	106	92	86	98	96	0	0.367	0.321	0.349	0.363	2.047	0.232	0.592	80	399	100	2766	3948	-1.448	742	2024	960	2988	83528	246422	38.240	32.326	0	0	0
1	3	5	"kdsA"	"STM1772"	1940	43030	140	2037	2952	4146	140	84	84	85	18	21	100	100	0	1904	2533	3410	134	90	90	106	111	104	97	94	0	1.077	1.174	1.043	1.137	3.128	1.245	0.756	156	454	100	3767	5311	0.107	1953	1814	2868	2443	460543	395154	159.278	21.865	0	0	0
1	4	5	"galU"	"STM1752"	2130	43030	120	4060	3849	1875	48	86	86	87	17	19	100	100	0	6399	6046	2850	47	91	91	95	40	42	96	96	0	0.630	0.632	0.633	0.697	2.996	0.594	0.733	120	415	100	10282	9718	-0.667	3974	6308	3763	5955	461879	725511	221.294	148.775	0	0	0
1	5	5	"yeaB"	"STM1825"	2300	43030	110	579	577	173	29	86	86	90	24	26	100	100	0	2614	2588	820	31	92	92	124	330	266	100	97	0	0.195	0.197	0.197	0.195	1.541	0.185	0.834	80	393	100	3015	2987	-2.355	493	2522	491	2496	46180	207076	20.292	7.467	0	0	0
1	6	5	""	"STM1808"	2480	43030	110	600	685	512	74	88	88	94	40	42	100	100	0	1680	2064	1652	80	93	93	129	324	251	97	93	0	0.323	0.303	0.303	0.293	2.106	0.205	0.398	80	423	100	2099	2568	-1.632	512	1587	597	1971	54825	165094	14.775	5.972	0	0	0
1	7	5	""	"STM4011"	2660	43040	120	123	162	139	85	87	87	92	36	39	47	30	0	2152	3587	5234	145	92	92	101	73	72	98	97	0	0.017	0.021	0.020	0.020	5.278	0.018	0.479	120	442	100	2096	3570	-5.839	36	2060	75	3495	19435	430423	1.944	47.753	0	0	0
1	8	5	"yihG"	"STM3998"	2850	43050	120	116	292	427	146	88	88	89	21	23	54	44	0	409	2436	4843	198	92	92	127	330	259	50	42	0	0.088	0.087	0.111	0.147	5.636	0.074	0.692	120	434	100	345	2548	-3.501	28	317	204	2344	35086	292263	9.667	6.997	0	0	0
1	9	5	"argC"	"STM4121"	3020	43050	120	174	397	633	159	88	88	88	17	19	69	58	0	722	3755	7442	198	92	92	99	35	35	88	77	0	0.137	0.084	0.084	0.121	6.197	0.071	0.692	120	409	100	716	3972	-2.873	86	630	309	3663	47658	450559	18.176	104.457	0	0	0
1	10	5	"ego"	"STM4074"	3200	43050	120	105	120	55	45	88	88	89	17	19	49	33	0	1617	3516	4592	130	93	93	106	83	78	86	75	0	0.011	0.009	0.014	0.018	5.055	0.008	0.447	120	408	100	1541	3455	-6.486	17	1524	32	3423	14433	421890	1.824	41.084	0	0	0
1	11	5	"cpxP"	"STM4060"	3380	43050	120	332	866	1581	182	86	86	88	17	19	82	73	0	782	2964	5074	171	90	90	96	31	32	90	83	0	0.355	0.271	0.270	0.284	5.179	0.242	0.583	120	398	100	938	3654	-1.492	246	692	780	2874	103945	355674	45.765	92.516	0	0	0
1	12	5	""	"Not LT2a86"	3560	43060	120	363	742	1092	147	86	86	87	16	18	95	90	0	1284	2553	4221	165	87	87	90	16	17	96	94	0	0.231	0.266	0.317	0.308	4.280	0.203	0.589	120	399	100	1474	3122	-2.111	277	1197	656	2466	89037	306348	40.938	153.938	0	0	0
1	13	5	"smg"	"STM3404"	3730	43060	120	720	1772	2707	152	86	86	87	16	18	99	99	0	1574	2864	4132	144	88	88	90	16	17	100	98	0	0.427	0.607	0.566	0.533	4.228	0.576	0.623	120	423	100	2120	4462	-1.229	634	1486	1686	2776	212615	343662	105.313	173.375	0	0	0
1	14	5	"rpsM"	"STM3418"	3910	43060	120	1728	2926	3355	114	88	88	89	19	21	100	100	0	169	215	210	97	89	89	90	16	17	83	73	0	20.500	22.524	20.995	21.657	3.781	51.852	0.114	120	398	100	1720	2964	4.358	1640	80	2838	126	351085	25848	149.316	7.813	0	0	0
1	15	5	"rpsH"	"STM3426"	4090	43070	120	4474	7106	9245	130	89	89	98	83	84	100	99	0	172	208	139	66	90	90	211	1229	582	0	0	0	53.476	59.466	52.166	56.312	3.089	106.378	0.346	120	432	100	4467	7135	5.741	4385	82	7017	118	852689	24912	84.434	-0.002	0	0	0
1	16	5	"rpsQ"	"STM3431"	4270	43060	120	630	2413	5589	231	87	87	88	17	19	97	95	0	200	470	854	181	89	89	95	43	45	66	55	0	4.892	6.105	5.810	5.836	4.514	8.076	0.641	120	428	100	654	2707	2.290	543	111	2326	381	289554	56416	136.765	8.721	0	0	0
1	17	5	"rplV"	"STM3435"	4440	43070	120	3548	6321	9651	152	90	90	91	19	20	100	100	0	191	273	327	119	87	87	90	33	36	83	67	0	33.250	33.500	33.838	32.247	3.305	41.477	0.536	120	389	100	3562	6417	5.055	3458	104	6231	186	758568	32811	327.895	5.545	0	0	0
1	18	5	"rplC"	"STM3440"	4620	43070	120	6796	10818	12621	116	91	91	100	105	105	100	99	0	376	515	572	111	86	86	88	16	18	95	91	0	23.121	25.005	20.561	24.207	3.498	34.055	0.447	120	383	100	6995	11156	4.531	6705	290	10727	429	1298195	61829	102.076	26.688	0	0	0
1	19	5	"yjgA"	"STM4437"	4800	43070	120	713	2477	5261	212	87	87	97	103	106	79	70	0	1216	2967	6200	208	87	87	89	20	22	92	90	0	0.554	0.830	0.715	0.709	5.458	0.790	0.555	120	397	100	1755	5270	-0.851	626	1129	2390	2880	297224	355984	23.107	143.900	0	0	0
1	20	5	"holC"	"STM4476"	4970	43070	120	484	1538	2729	177	86	86	88	17	19	91	85	0	491	1539	2686	174	87	87	88	17	19	84	80	0	0.985	1.000	1.115	1.192	5.952	0.969	0.513	120	396	100	802	2904	-0.022	398	404	1452	1452	184592	184649	85.294	85.353	0	0	0
1	21	5	"yjiE"	"STM4511"	5150	43070	120	149	284	410	144	85	85	94	91	96	44	29	0	746	2671	5089	190	88	88	197	802	407	48	35	0	0.097	0.077	0.111	0.117	5.694	0.058	0.513	120	406	100	722	2782	-3.362	64	658	199	2583	34046	320537	2.088	3.085	0	0	0
1	22	5	"fhuF"	"STM4550"	5330	43080	120	222	1680	2860	170	84	84	92	91	98	55	45	0	282	2494	4403	176	88	88	197	800	406	41	30	0	0.711	0.663	0.616	0.692	7.261	0.612	0.751	120	408	100	332	4002	-0.491	138	194	1596	2406	201562	299220	17.451	2.871	0	0	0
1	23	5	"smp"	"STM4577"	5510	43080	120	142	358	542	151	84	84	84	14	16	74	57	0	464	1597	3066	191	84	84	86	15	17	84	73	0	0.153	0.181	0.241	0.272	5.160	0.150	0.754	120	428	100	438	1787	-2.712	58	380	274	1513	42990	191696	19.571	100.733	0	0	0
1	24	5	"arcA"	"STM4598"	5680	43070	100	82	82	14	17	85	85	85	14	16	8	2	0	87	88	10	11	84	84	84	13	15	15	2	0	-1.000	-0.750	1.852	1.350	2.913	7.332	0.001	80	398	100	0	1	Error	-3	3	-3	4	6580	7001	-0.214	0.308	-50	0	0
1	1	6	""	"STM3548"	1600	43190	120	101	106	34	32	82	82	85	23	27	39	18	0	1817	2738	3228	117	92	92	100	60	60	97	91	0	0.011	0.009	0.012	0.014	3.536	0.006	0.280	120	609	100	1744	2670	-6.504	19	1725	24	2646	12739	328557	0.913	43.967	0	0	0
1	2	6	"yhgG"	"STM3507"	1790	43190	110	108	204	405	198	83	83	85	19	22	56	36	0	356	1001	1763	176	91	91	100	74	74	87	68	0	0.094	0.133	0.102	0.106	5.389	0.119	0.297	80	382	100	290	1031	-3.406	25	265	121	910	16358	80068	6.263	12.176	0	0	0
1	3	6	"nanA"	"STM3339"	1950	43200	120	103	142	97	68	84	84	85	15	17	55	39	0	1190	3424	5480	160	89	89	94	60	63	85	80	0	0.017	0.017	0.027	0.032	5.970	0.014	0.551	120	380	100	1120	3393	-5.857	19	1101	58	3335	16988	410825	3.800	55.500	0	0	0
1	4	6	"mtgA"	"STM3326"	2130	43210	120	274	418	390	93	86	86	89	30	33	85	73	0	1430	2679	3772	140	91	91	98	68	69	91	86	0	0.140	0.128	0.122	0.151	5.174	0.070	0.393	120	400	100	1527	2920	-2.832	188	1339	332	2588	50101	321447	10.967	37.956	0	0	0
1	5	6	"yhbZ"	"STM3301"	2310	43200	130	1304	3967	7483	188	86	86	90	33	36	98	93	0	1317	3340	5992	179	91	91	120	310	258	75	65	0	0.993	1.195	1.264	1.090	5.178	1.353	0.489	120	446	100	2444	7130	-0.009	1218	1226	3881	3249	475991	400773	117.485	10.387	0	0	0
1	6	6	"truB"	"STM3284"	2490	43210	120	2281	3388	3825	112	84	84	89	36	40	100	100	0	1535	2413	3465	143	91	91	121	327	270	89	80	0	1.521	1.423	1.464	1.699	3.500	1.246	0.578	120	407	100	3641	5626	0.605	2197	1444	3304	2322	406571	289519	91.639	7.009	0	0	0
1	7	6	"yqhD"	"STM3164"	2670	43210	120	293	550	545	99	83	83	85	16	18	93	89	0	1843	3375	4089	121	91	91	93	20	21	98	97	0	0.120	0.142	0.117	0.139	4.161	0.100	0.500	120	372	100	1962	3751	-3.061	210	1752	467	3284	65959	404970	29.063	164.100	0	0	0
1	8	6	"yghU"	"STM3140"	2830	43220	110	128	290	381	131	85	85	89	37	41	55	43	0	409	1674	3082	184	91	91	132	362	274	47	37	0	0.135	0.130	0.158	0.196	5.406	0.102	0.541	80	360	100	361	1788	-2.887	43	318	205	1583	23161	133930	5.432	4.260	0	0	0
1	9	6	"mltC"	"STM3112"	3020	43220	120	455	929	2461	264	86	86	89	34	38	87	78	0	1457	3344	4294	128	91	91	126	334	265	79	68	0	0.270	0.259	0.178	0.194	4.473	0.288	0.217	120	424	100	1735	4096	-1.888	369	1366	843	3253	111465	401310	24.706	9.635	0	0	0
1	10	6	"yggJ"	"STM3094"	3200	43220	120	486	1021	1541	150	86	86	104	286	275	54	42	0	1383	2752	4175	151	91	91	117	256	218	78	65	0	0.310	0.351	0.409	0.372	5.270	0.306	0.630	120	381	100	1692	3596	-1.692	400	1292	935	2661	122551	330207	3.206	10.293	0	0	0
1	11	6	""	"STM3073"	3370	43220	120	111	146	102	69	85	85	86	15	17	64	45	0	929	2554	3612	141	89	89	92	24	26	94	87	0	0.031	0.025	0.036	0.043	6.227	0.022	0.628	120	367	100	866	2526	-5.014	26	840	61	2465	17464	306526	4.000	102.583	0	0	0
1	12	6	"ygfA"	"STM3061"	3550	43230	120	217	485	601	123	85	85	88	25	28	78	65	0	932	2535	4287	169	89	89	125	352	281	65	55	0	0.157	0.164	0.194	0.196	4.765	0.121	0.683	120	392	100	975	2846	-2.675	132	843	400	2446	58176	304186	15.880	6.847	0	0	0
1	13	6	"yeaH"	"STM1284"	3730	43230	120	585	987	1216	123	87	87	88	16	18	95	93	0	3367	6071	7577	124	89	89	91	16	17	98	97	0	0.152	0.150	0.154	0.165	4.927	0.125	0.631	120	358	100	3776	6882	-2.719	498	3278	900	5982	118496	728488	56.188	373.750	0	0	0
1	14	6	"ydiZ"	"STM1325"	3910	43230	120	140	181	194	107	90	90	95	74	77	37	15	0	642	921	1198	130	90	90	93	25	26	91	85	0	0.091	0.110	0.121	0.131	3.636	0.089	0.327	120	350	100	602	922	-3.465	50	552	91	831	21766	110579	1.162	33.120	0	0	0
1	15	6	"aroH"	"STM1347"	4080	43230	120	278	916	1418	154	91	91	94	71	75	60	51	0	888	3252	5087	156	91	91	96	39	40	84	77	0	0.235	0.261	0.237	0.238	5.632	0.244	0.724	120	383	100	984	3986	-2.092	187	797	825	3161	109910	390275	11.577	80.923	0	0	0
1	16	6	"orf242"	"STM1390"	4260	43240	110	144	445	710	159	89	89	88	15	17	77	65	0	939	4742	8772	184	89	89	94	38	40	76	75	0	0.065	0.077	0.102	0.127	5.428	0.070	0.711	80	372	100	905	5009	-3.950	55	850	356	4653	35563	379336	23.800	122.316	0	0	0
1	17	6	"ydhO"	"STM1432"	4440	43250	140	219	478	807	168	88	88	90	27	30	76	64	0	1132	2892	5131	177	88	88	91	24	26	91	89	0	0.125	0.139	0.138	0.149	5.223	0.130	0.701	156	420	100	1175	3194	-2.994	131	1044	390	2804	74642	451139	14.370	116.708	0	0	0
1	18	6	"ydgR"	"STM1452"	4620	43240	120	1062	2774	5147	185	88	88	99	108	109	90	80	0	972	2351	3617	153	89	89	94	32	34	100	96	0	1.103	1.187	1.167	1.026	4.103	1.522	0.568	120	374	100	1857	4948	0.142	974	883	2686	2262	332821	282099	24.769	70.531	0	0	0
1	19	6	"ugpC"	"STM3554"	4800	43250	130	325	613	926	151	87	87	96	105	109	81	53	0	4521	8062	12797	158	90	90	97	57	58	99	98	1	0.054	0.066	0.052	0.061	2.930	0.055	0.589	120	381	100	4669	8498	-4.219	238	4431	526	7972	73518	967402	4.924	139.737	0	0	0
1	20	6	"ftsX"	"STM3569"	4970	43250	120	1080	1119	533	47	87	87	88	16	18	100	100	0	4887	4676	2031	43	89	89	92	51	55	98	98	0	0.207	0.225	0.213	0.235	2.442	0.196	0.683	120	369	100	5791	5619	-2.273	993	4798	1032	4587	134225	561178	64.438	89.882	0	0	0
1	21	6	"yhhM"	"STM3574"	5150	43240	130	280	471	624	132	86	86	96	90	93	75	53	0	1542	3632	6847	188	88	88	206	817	396	76	45	0	0.133	0.109	0.125	0.121	3.117	0.080	0.697	120	423	100	1648	3929	-2.906	194	1454	385	3544	56535	435802	4.167	4.193	0	0	0
1	22	6	"yhhS"	"STM3581"	5330	43250	120	499	881	952	108	84	84	96	98	102	93	81	0	5178	8797	10982	124	90	90	230	890	386	93	85	0	0.082	0.092	0.087	0.089	3.637	0.061	0.473	120	355	100	5503	9504	-3.616	415	5088	797	8707	105764	1055643	8.010	9.626	0	0	0
1	23	6	"yhhJ"	"STM3585"	5500	43260	120	210	346	375	108	82	82	84	15	17	93	83	0	2961	6242	9085	145	88	88	90	19	21	99	99	0	0.045	0.043	0.047	0.049	4.067	0.030	0.527	120	367	100	3001	6418	-4.488	128	2873	264	6154	41495	749049	17.467	323.789	0	0	0
1	24	6	"gor"	"STM3597"	5690	43260	120	1055	2314	3511	151	83	83	84	15	17	99	97	0	2086	4257	5997	140	86	86	89	39	43	96	95	0	0.486	0.535	0.556	0.522	4.051	0.499	0.627	120	559	100	2972	6402	-1.041	972	2000	2231	4171	277680	510854	148.667	106.872	0	0	0
1	1	7	"yicN"	"STM3786"	1600	43370	110	136	177	147	83	81	81	82	15	18	87	73	0	1595	2316	2181	94	89	89	90	18	20	100	98	0	0.037	0.043	0.039	0.038	3.549	0.029	0.204	80	482	100	1561	2323	-4.775	55	1506	96	2227	14140	185253	6.333	123.667	0	0	0
1	2	7	"yidH"	"STM3805"	1770	43380	120	175	317	370	116	81	81	83	17	20	85	73	0	1364	1961	2546	129	90	90	95	62	65	88	82	0	0.074	0.126	0.122	0.124	6.581	0.092	0.421	120	500	100	1368	2107	-3.761	94	1274	236	1871	38004	235284	13.765	30.097	0	0	0
1	3	7	"yidQ"	"STM3810"	1950	43380	120	402	638	762	119	82	82	83	15	18	92	91	0	1562	2712	3878	142	89	89	94	55	58	96	94	0	0.217	0.212	0.213	0.206	4.024	0.159	0.610	120	465	100	1793	3179	-2.203	320	1473	556	2623	76551	325490	37.000	47.600	0	0	0
1	4	7	""	"STM3820"	2130	43380	120	107	139	98	70	85	85	88	29	32	40	30	0	3487	6384	9290	145	91	91	97	57	58	98	98	0	0.006	0.009	0.010	0.010	4.841	0.006	0.306	120	451	100	3418	6347	-7.270	22	3396	54	6293	16716	766034	1.759	110.298	0	0	0
1	5	7	"torR"	"STM3824"	2310	43380	120	1306	1317	789	59	85	85	88	29	32	93	92	0	6747	6982	3782	54	91	91	95	27	28	100	99	0	0.183	0.179	0.170	0.150	2.604	0.162	0.718	120	442	100	7877	8123	-2.447	1221	6656	1232	6891	158015	837848	42.379	255.074	0	0	0
1	6	7	"dgoR"	"STM3830"	2480	43380	120	624	957	1039	108	84	84	85	16	18	98	95	0	6233	7641	6907	90	90	90	94	24	25	100	100	0	0.088	0.116	0.104	0.097	3.016	0.095	0.471	120	415	100	6683	8424	-3.508	540	6143	873	7551	114798	916964	54.500	314.458	0	0	0
1	7	7	"pdxA"	"STM0091"	2660	43380	120	4100	3900	1470	37	84	84	85	16	18	99	99	0	11933	11578	3904	33	89	89	92	22	23	100	100	0	0.339	0.332	0.328	0.284	2.326	0.322	0.885	120	420	100	15860	15305	-1.560	4016	11844	3816	11489	467997	1389315	238.438	522.091	0	0	0
1	8	7	""	"STM0099"	2830	43380	110	132	147	53	36	83	83	84	17	20	93	78	0	2660	3215	2496	77	90	90	108	210	194	100	100	0	0.019	0.020	0.020	0.019	2.083	0.017	0.581	80	423	100	2619	3189	-5.713	49	2570	64	3125	11741	257169	3.706	14.795	0	0	0
1	9	7	"yabB"	"STM0119"	3020	43400	120	746	2874	5293	184	84	84	90	68	75	89	74	0	618	2666	4995	187	90	90	107	199	185	64	53	0	1.254	1.083	1.187	1.222	6.014	1.068	0.655	120	474	100	1190	5366	0.326	662	528	2790	2576	344846	319926	40.941	12.859	0	0	0
1	10	7	"murE"	"STM0123"	3180	43390	110	1077	1786	2468	138	87	87	137	375	273	81	55	0	1553	2657	3063	115	89	89	156	470	301	85	71	0	0.676	0.662	0.588	0.631	2.740	0.750	0.537	80	400	100	2454	4267	-0.564	990	1464	1699	2568	142900	212568	4.397	5.321	0	0	0
1	11	7	"lpxC"	"STM0134"	3370	43390	120	936	3738	7394	197	88	88	135	339	251	60	55	0	494	2376	5583	234	89	89	222	789	355	40	28	0	2.094	1.596	1.570	1.879	5.992	1.459	0.730	120	501	100	1253	5937	1.066	848	405	3650	2287	448599	285097	10.628	2.730	0	0	0
1	12	7	"hofC"	"STM0142"	3570	43400	110	132	332	479	144	86	86	97	67	69	41	36	0	1051	4411	9543	216	90	90	194	768	395	57	41	0	0.048	0.057	0.056	0.075	4.189	0.046	0.806	80	384	100	1007	4567	-4.385	46	961	246	4321	26561	352894	3.507	5.491	0	0	0
1	13	7	""	"STM1546"	3730	43400	120	195	262	193	73	87	87	88	15	17	88	80	0	2479	3432	3236	94	89	89	93	34	36	99	96	0	0.045	0.052	0.054	0.049	2.968	0.045	0.611	120	415	100	2498	3518	-4.468	108	2390	175	3343	31492	411857	11.600	98.206	0	0	0
1	14	7	""	"STM1550"	3900	43400	120	378	723	873	120	88	88	92	69	75	85	75	0	1131	2034	2388	117	89	89	94	38	40	94	91	0	0.278	0.326	0.398	0.343	3.847	0.195	0.253	120	398	100	1332	2580	-1.845	290	1042	635	1945	86782	244022	9.145	51.053	0	0	0
1	15	7	""	"STM1555"	4080	43410	120	158	226	193	85	90	90	94	69	73	50	26	0	1623	2942	3880	131	90	90	95	31	32	98	98	0	0.044	0.048	0.049	0.050	3.384	0.032	0.319	120	442	100	1601	2988	-4.495	68	1533	136	2852	27162	353071	1.913	91.839	0	0	0
1	16	7	""	"STM1561"	4260	43410	130	198	425	1097	258	91	91	99	62	62	65	46	0	3740	5737	8319	145	93	93	105	55	52	99	99	0	0.029	0.059	0.031	0.035	3.781	0.070	0.351	120	467	100	3754	5978	-5.091	107	3647	334	5644	51018	688434	5.258	102.400	0	0	0
1	17	7	"adhP"	"STM1567"	4440	43420	120	388	857	1440	168	93	93	104	56	53	80	71	0	1773	5060	9342	184	100	100	113	49	43	94	88	0	0.176	0.154	0.161	0.199	5.258	0.126	0.659	120	375	100	1968	5724	-2.504	295	1673	764	4960	102807	607220	13.446	100.959	0	0	0
1	18	7	"yddG"	"STM1571"	4620	43420	120	138	267	385	144	91	91	96	35	36	54	44	0	891	3254	7235	222	95	95	104	34	32	95	85	0	0.059	0.056	0.060	0.074	4.828	0.039	0.531	120	410	100	843	3335	-4.082	47	796	176	3159	32035	390456	4.886	92.647	0	0	0
1	19	7	"topA"	"STM1714"	4790	43420	120	1178	3329	6969	209	87	87	88	16	18	100	100	0	1005	3453	7502	217	90	90	97	54	55	93	86	0	1.192	0.964	1.062	1.104	5.130	0.921	0.674	120	425	100	2006	6605	0.254	1091	915	3242	3363	399457	414344	202.563	62.148	0	0	0
1	20	7	"trpH"	"STM1721"	4970	43410	120	2221	2332	1926	82	87	87	88	16	18	98	96	0	6191	7072	4978	70	89	89	99	78	78	100	100	0	0.350	0.321	0.299	0.256	2.650	0.303	0.689	120	429	100	8236	9228	-1.516	2134	6102	2245	6983	279824	848692	140.250	89.397	0	0	0
1	21	7	"cls"	"STM1739"	5160	43430	130	361	706	982	139	84	84	86	17	19	96	88	0	1594	4488	7430	165	88	88	94	59	62	96	94	0	0.184	0.141	0.162	0.163	4.316	0.103	0.621	120	486	100	1783	5022	-2.443	277	1506	622	4400	84727	538596	36.471	74.475	0	0	0
1	22	7	"tdk"	"STM1750"	5330	43420	130	421	673	743	110	83	83	86	17	19	94	89	0	1681	2975	3552	119	88	88	91	19	20	100	95	0	0.212	0.204	0.187	0.183	2.727	0.172	0.644	120	422	100	1931	3477	-2.237	338	1593	590	2887	80746	357002	34.529	151.789	0	0	0
1	23	7	"narX"	"STM1766"	5500	43420	130	1037	1447	1541	106	83	83	85	16	18	96	96	0	6764	8648	8237	95	88	88	92	23	25	100	100	0	0.143	0.159	0.142	0.133	2.742	0.153	0.693	120	433	100	7630	9924	-2.807	954	6676	1364	8560	173657	1037768	85.125	372.000	0	0	0
1	24	7	"ychM"	"STM1781"	5680	43430	120	404	946	1621	171	82	82	84	15	17	96	85	0	1557	3932	6886	175	87	87	96	65	67	90	85	0	0.219	0.225	0.230	0.227	3.961	0.183	0.586	120	531	100	1792	4709	-2.191	322	1470	864	3845	113464	471809	57.467	59.015	0	0	0
1	1	8	""	"STM2303"	1580	43560	110	776	905	782	86	82	82	85	24	28	95	92	0	2409	2848	2621	92	88	88	93	64	68	96	96	0	0.299	0.298	0.315	0.291	2.355	0.261	0.716	80	536	100	3015	3583	-1.742	694	2321	823	2760	72362	227848	34.167	43.047	0	0	0
1	2	8	"nuoL"	"STM2318"	1760	43560	110	9677	9646	2490	25	83	83	85	19	22	100	100	0	13596	14161	2561	18	90	90	93	20	21	100	100	0	0.710	0.680	0.709	0.654	1.450	0.695	0.890	80	461	100	23100	23634	-0.493	9594	13506	9563	14071	771700	1132872	503.211	703.400	0	0	0
1	3	8	"nuoA"	"STM2328"	1940	43570	110	2953	3821	3091	80	83	83	85	19	22	100	100	0	2639	3086	2568	83	92	92	94	21	22	100	100	0	1.127	1.248	1.152	1.236	1.902	1.256	0.724	80	448	100	5417	6732	0.172	2870	2547	3738	2994	305692	246886	196.632	142.476	0	0	0
1	4	8	"yfbT"	"STM2334"	2120	43570	110	1385	1647	1521	92	84	84	85	17	20	100	100	0	2957	3556	2707	76	92	92	94	23	24	100	100	0	0.454	0.451	0.411	0.429	1.934	0.448	0.656	80	448	100	4166	5027	-1.139	1301	2865	1563	3464	131779	284448	91.882	150.522	0	0	0
1	5	8	""	"STM2340"	2290	43570	110	218	307	252	82	84	84	88	33	37	91	72	0	3748	4551	4367	95	91	91	154	544	353	96	71	0	0.037	0.050	0.052	0.047	2.563	0.041	0.633	80	461	100	3791	4683	-4.770	134	3657	223	4460	24539	364057	6.636	8.083	0	0	0
1	6	8	""	"STM2344"	2480	43560	110	309	307	106	34	84	84	89	41	46	93	91	0	6616	6787	2365	34	91	91	165	566	343	100	100	0	0.034	0.033	0.034	0.030	1.912	0.031	0.661	80	453	100	6750	6919	-4.858	225	6525	223	6696	24532	542922	5.317	11.700	0	0	0
1	7	8	""	"STM2528"	2660	43570	120	226	319	700	219	84	84	88	35	39	86	78	0	6774	7522	6229	82	90	90	108	159	147	97	95	0	0.021	0.032	0.020	0.024	3.066	0.038	0.207	120	505	100	6826	7667	-5.557	142	6684	235	7432	38296	902595	6.600	46.629	0	0	0
1	8	8	"nifU"	"STM2542"	2830	43570	110	5884	7388	5332	72	84	84	96	94	97	100	100	0	1368	1419	817	57	89	89	94	34	36	98	96	0	4.535	5.492	5.553	5.385	2.102	7.943	0.560	80	470	100	7079	8634	2.181	5800	1279	7304	1330	591052	113495	77.574	38.971	0	0	0
1	9	8	"yjdL"	"STM2560"	3020	43570	110	383	471	294	62	85	85	101	117	115	95	65	0	5505	6985	5633	80	90	90	95	30	31	100	100	0	0.055	0.056	0.057	0.053	2.230	0.048	0.570	80	445	100	5713	7281	-4.184	298	5415	386	6895	37692	558760	3.162	229.667	0	0	0
1	10	8	"yfhK"	"STM2564"	3190	43580	110	782	1083	1034	95	87	87	100	138	138	98	87	0	3946	5864	6109	104	88	88	114	291	255	100	98	0	0.180	0.172	0.189	0.177	2.376	0.144	0.617	80	466	100	4553	6772	-2.473	695	3858	996	5776	86659	469092	7.123	19.759	0	0	0
1	11	8	""	"STM2575"	3360	43570	110	289	330	258	78	87	87	89	21	23	92	85	0	3848	4916	4985	101	89	89	98	59	60	100	98	0	0.054	0.050	0.053	0.049	2.238	0.045	0.717	80	455	100	3961	5070	-4.218	202	3759	243	4827	26393	393311	11.476	81.661	0	0	0
1	12	8	""	"STM2590"	3550	43580	120	245	263	136	51	88	88	93	52	55	85	77	0	7781	8206	6258	76	91	91	134	512	382	95	94	0	0.020	0.022	0.022	0.023	2.397	0.017	0.604	120	537	100	7847	8290	-5.614	157	7690	175	8115	31612	984726	3.269	15.766	0	0	0
1	13	8	"yraO"	"STM3266"	3730	43590	110	1107	1483	1194	80	87	87	89	19	21	100	100	0	3136	3941	3571	90	90	90	94	35	37	100	100	0	0.335	0.363	0.323	0.367	1.925	0.295	0.573	80	401	100	4066	5247	-1.578	1020	3046	1396	3851	118645	315277	73.368	109.914	0	0	0
1	14	8	"yhbU"	"STM3274"	3910	43590	120	248	238	71	29	88	88	89	18	20	91	89	0	14381	13133	5075	38	90	90	94	33	35	99	99	0	0.011	0.012	0.012	0.011	1.969	0.011	0.854	120	467	100	14451	13193	-6.481	160	14291	150	13043	28599	1575981	8.278	395.121	0	0	0
1	15	8	""	"STM3278"	4080	43590	110	164	177	63	35	89	89	93	39	41	85	46	0	5784	6256	2816	45	91	91	97	50	51	100	100	0	0.013	0.014	0.013	0.013	1.847	0.012	0.492	80	392	100	5768	6253	-6.246	75	5693	88	6165	14144	500441	2.154	123.180	0	0	0
1	16	8	"yhbC"	"STM3288"	4250	43590	110	6323	6746	2450	36	94	94	134	365	272	100	100	0	2135	2276	1046	45	95	95	122	128	104	100	100	0	3.053	3.050	3.333	3.205	1.487	3.099	0.781	80	439	100	8269	8833	1.610	6229	2040	6652	2181	539655	182057	18.115	16.828	0	0	0
1	17	8	"mrsA"	"STM3294"	4440	43600	140	7644	7848	3297	42	95	95	129	329	255	99	97	0	14666	14599	5202	35	101	101	126	133	105	99	98	0	0.518	0.535	0.534	0.524	1.692	0.539	0.894	156	541	100	22114	22251	-0.948	7549	14565	7753	14498	1224297	2277515	23.462	108.820	0	0	0
1	18	8	"rplU"	"STM3304"	4610	43600	110	8042	9794	9156	93	91	91	111	208	187	100	100	0	858	1143	1027	89	92	92	102	83	81	97	90	0	10.380	9.232	9.736	9.908	1.883	12.806	0.546	80	407	100	8717	10754	3.376	7951	766	9703	1051	783529	91404	46.553	12.542	0	0	0
1	19	8	"ybgJ"	"STM0712"	4800	43610	110	1248	1686	1596	94	89	89	107	201	187	95	91	0	5099	6479	5562	85	87	87	90	23	25	100	100	0	0.231	0.250	0.252	0.231	2.096	0.230	0.714	80	433	100	6171	7989	-2.113	1159	5012	1597	6392	134850	518284	7.856	277.783	0	0	0
1	20	8	""	"STM0719"	4960	43600	110	183	182	26	14	86	86	88	17	19	98	98	0	11656	11683	1363	11	88	88	151	452	299	100	100	0	0.008	0.008	0.008	0.008	1.398	0.008	0.744	80	441	100	11665	11691	-6.898	97	11568	96	11595	14581	934666	5.529	25.513	0	0	0
1	21	8	""	"STM0725"	5150	43600	110	114	116	24	20	82	82	85	17	20	71	46	0	2712	2772	1064	38	89	89	148	446	301	100	96	0	0.012	0.013	0.013	0.011	2.117	0.011	0.368	80	452	100	2655	2717	-6.357	32	2623	34	2683	9305	221725	1.824	5.883	0	0	0
1	22	8	"sdhA"	"STM0734"	5330	43600	110	2303	2412	741	30	84	84	87	26	29	100	100	0	12153	13556	4454	32	89	89	94	44	46	100	100	0	0.184	0.173	0.185	0.171	1.362	0.163	0.825	80	441	100	14283	15795	-2.443	2219	12064	2328	13467	192999	1084495	89.423	305.955	0	0	0
1	23	8	"tolQ"	"STM0745"	5500	43610	110	2316	2844	1685	59	85	85	94	60	63	100	100	0	5726	6661	4395	65	88	88	102	90	88	100	100	0	0.396	0.420	0.417	0.432	1.618	0.378	0.766	80	459	100	7869	9332	-1.337	2231	5638	2759	6573	227492	532910	45.833	72.878	0	0	0
1	24	8	"nadA"	"STM0756"	5690	43610	110	1251	1434	872	60	84	84	91	55	60	97	96	0	11388	13640	7604	55	89	89	103	93	90	100	100	0	0.103	0.100	0.100	0.089	1.730	0.097	0.839	80	517	100	12466	14901	-3.275	1167	11299	1350	13551	114719	1091195	24.418	145.559	0	0	0
1	1	9	"yliJ"	"STM0862"	1590	43740	110	1278	1470	1149	78	82	82	85	24	28	100	97	0	7768	8432	6535	77	91	91	97	71	73	100	100	0	0.156	0.166	0.166	0.166	1.863	0.152	0.726	80	496	100	8873	9729	-2.682	1196	7677	1388	8341	117621	674564	57.708	117.394	0	0	0
1	2	9	""	"STM0869"	1770	43740	110	404	460	277	60	84	84	86	19	22	97	96	0	7587	9244	6288	68	90	90	93	30	32	100	100	0	0.043	0.041	0.043	0.037	2.104	0.037	0.725	80	467	100	7817	9530	-4.550	320	7497	376	9154	36834	739507	19.684	305.033	0	0	0
1	3	9	"potF"	"STM0877"	1950	43730	110	618	652	297	45	83	83	83	15	18	98	96	0	10281	11808	6022	50	90	90	92	16	17	100	100	0	0.052	0.049	0.050	0.044	1.836	0.045	0.834	80	465	100	10726	12287	-4.252	535	10191	569	11718	52161	944650	37.933	732.250	0	0	0
1	4	9	""	"STM0884"	2130	43740	110	159	180	76	42	85	85	85	16	18	97	88	0	9225	10369	5789	55	90	90	92	16	17	100	100	0	0.008	0.009	0.009	0.008	1.984	0.008	0.613	80	465	100	9209	10374	-6.948	74	9135	95	10279	14379	829534	5.938	642.313	0	0	0
1	5	9	""	"STM0893"	2300	43740	110	330	333	100	30	84	84	87	32	36	93	93	0	21744	20943	3828	18	91	91	131	481	367	100	100	0	0.011	0.012	0.012	0.011	1.548	0.012	0.843	80	453	100	21899	21101	-6.460	246	21653	249	20852	26668	1675465	7.688	43.268	0	0	0
1	6	9	""	"STM0897"	2480	43740	110	93	94	19	20	84	84	88	30	34	10	2	0	4930	5526	2339	42	95	95	113	160	141	100	100	0	0.002	0.002	0.003	0.002	3.008	0.001	0.011	80	480	100	4844	5441	-9.069	9	4835	10	5431	7527	442072	0.200	33.831	0	0	0
1	7	9	""	"STM1032"	2660	43750	110	723	1424	2024	142	84	84	88	37	42	100	98	0	8441	13107	14258	108	93	93	103	92	89	100	100	0	0.077	0.103	0.088	0.088	1.873	0.102	0.623	80	447	100	8987	14354	-3.708	639	8348	1340	13014	113922	1048549	36.108	141.348	0	0	0
1	8	9	""	"STM1036"	2840	43750	110	287	540	913	169	84	84	92	85	92	80	56	0	4001	6409	5986	93	90	90	97	50	51	100	100	0	0.052	0.072	0.057	0.060	2.522	0.053	0.185	80	492	100	4114	6775	-4.268	203	3911	456	6319	43216	512740	5.271	126.240	0	0	0
1	9	9	""	"STM1041"	3020	43750	110	851	1046	814	77	86	86	90	31	34	93	93	0	9810	13934	12305	88	92	92	101	50	49	100	100	0	0.079	0.069	0.070	0.056	3.222	0.057	0.632	80	461	100	10483	14802	-3.667	765	9718	960	13842	83650	1114741	30.839	276.660	0	0	0
1	10	9	"metH"	"STM4188"	3200	43760	100	1031	1080	351	32	87	87	96	73	76	100	100	0	11136	11177	3054	27	92	92	101	57	56	100	100	0	0.085	0.090	0.085	0.088	1.375	0.087	0.892	80	432	100	11988	12078	-3.548	944	11044	993	11085	86360	894184	13.479	194.316	0	0	0
1	11	9	""	"STM4197"	3380	43760	110	100	119	64	53	87	87	91	65	71	16	11	0	691	2375	3858	162	90	90	94	29	30	100	100	0	0.022	0.014	0.019	0.027	4.208	0.013	0.555	80	464	100	614	2317	-5.531	13	601	32	2285	9500	189979	0.431	78.655	0	0	0
1	12	9	""	"STM4201"	3540	43760	110	135	161	99	61	88	88	89	16	17	76	60	0	4054	5867	6594	112	93	93	99	34	34	100	98	0	0.012	0.013	0.013	0.013	2.639	0.011	0.558	80	427	100	4008	5847	-6.397	47	3961	73	5774	12857	469391	4.500	169.647	0	0	0
1	13	9	"mntH"	"STM2408"	3730	43760	120	3402	3054	1052	34	91	91	99	84	84	95	94	0	25582	22772	7686	33	95	95	137	250	182	99	99	0	0.130	0.131	0.130	0.121	2.137	0.128	0.942	120	493	100	28798	25640	-2.944	3311	25487	2963	22677	366434	2732665	35.179	90.540	0	0	0
1	14	9	"pduN"	"STM2049"	3900	43760	110	135	181	143	79	91	91	104	96	92	21	10	0	1465	2618	3445	131	94	94	147	286	194	100	100	0	0.032	0.036	0.031	0.025	2.652	0.035	0.611	80	393	100	1415	2614	-4.962	44	1371	90	2524	14461	209454	0.802	8.640	0	0	0
1	15	9	""	"STM2636"	4080	43770	120	2066	1905	610	32	91	91	99	45	45	97	95	0	25296	22919	7494	32	93	93	112	135	120	99	99	0	0.078	0.079	0.078	0.078	2.542	0.076	0.917	120	519	100	27178	24640	-3.674	1975	25203	1814	22826	228615	2750242	40.133	168.941	0	0	0
1	16	9	"rplI"	"STM4394"	4260	43780	110	14843	16633	9741	58	93	93	117	281	240	100	100	0	1989	2213	1048	47	93	93	107	87	81	100	100	0	7.780	7.802	7.577	7.639	1.375	8.739	0.847	80	445	100	16646	18660	2.960	14750	1896	16540	2120	1330600	177016	58.776	24.207	0	0	0
1	17	9	"sitC"	"STM2863"	4430	43780	110	2428	2563	691	26	88	88	91	29	31	100	100	0	15471	16271	3169	19	89	89	98	55	56	100	100	0	0.152	0.153	0.152	0.150	1.221	0.151	0.917	80	416	100	17722	18657	-2.717	2340	15382	2475	16182	205006	1301679	85.241	294.055	0	0	0
1	18	9	"bcfD"	"STM0024"	4610	43770	110	304	301	64	21	86	86	103	193	187	65	0	0	11622	11753	2688	22	89	89	100	90	90	100	100	0	0.019	0.018	0.018	0.018	1.468	0.018	0.846	80	474	100	11751	11879	-5.725	218	11533	215	11664	24047	940256	1.026	129.478	0	0	0
1	19	9	""	"PSLT065"	4790	43770	110	118	123	34	27	87	87	87	16	18	67	46	0	860	1224	1103	90	88	88	92	29	31	100	100	0	0.040	0.032	0.042	0.037	2.794	0.021	0.324	80	428	100	803	1172	-4.638	31	772	36	1136	9869	97900	2.250	39.034	0	0	0
1	20	9	"trbD"	"PSLT083"	4970	43780	120	92	176	274	155	85	85	87	17	19	33	19	0	276	2131	5851	274	89	89	127	382	300	29	20	0	0.037	0.045	0.062	0.056	4.182	0.041	0.753	120	497	100	194	2133	-4.740	7	187	91	2042	21108	255680	5.235	5.246	0	0	0
1	21	9	"yneG"	"STM1526"	5150	43790	120	314	346	235	67	83	83	85	16	18	96	90	0	1721	1899	1671	87	89	89	91	20	21	99	97	0	0.142	0.145	0.147	0.148	2.534	0.131	0.836	120	495	100	1863	2073	-2.821	231	1632	263	1810	41494	227847	16.313	90.400	0	0	0
1	22	9	"dcuS"	"STM4304"	5330	43790	120	1225	1162	413	35	84	84	87	24	27	95	93	0	24724	22995	8465	36	88	88	92	40	43	100	100	0	0.046	0.047	0.046	0.045	1.898	0.045	0.930	120	499	100	25777	23985	-4.432	1141	24636	1078	22907	139398	2759349	44.792	572.575	0	0	0
1	23	9	"yjdE"	"STM4294"	5500	43780	110	834	792	205	25	86	86	95	68	71	96	93	0	24438	24092	3775	15	89	89	177	932	526	100	100	0	0.031	0.029	0.030	0.027	1.779	0.029	0.897	80	432	100	25097	24709	-5.025	748	24349	706	24003	63379	1927391	10.250	25.660	0	0	0
1	24	9	""	"STM4307"	5680	43790	110	383	419	187	44	86	86	93	58	62	95	93	0	13879	14557	5795	39	90	90	164	837	510	100	100	0	0.022	0.023	0.023	0.021	1.575	0.023	0.859	80	536	100	14086	14800	-5.537	297	13789	333	14467	33499	1164557	5.621	17.196	0	0	0
1	1	10	""	"STM4597"	1590	43900	110	155	170	63	37	83	83	84	15	17	95	85	0	1199	1288	608	47	94	94	98	35	35	100	100	0	0.065	0.073	0.065	0.064	1.783	0.071	0.652	80	495	100	1177	1281	-3.940	72	1105	87	1194	13579	103035	5.733	34.000	0	0	0
1	2	10	""	"STM0257"	1760	43910	110	1050	988	279	28	84	84	85	16	18	100	97	0	14975	14773	3419	23	91	91	99	49	49	100	100	0	0.065	0.062	0.064	0.054	1.859	0.061	0.918	80	466	100	15850	15586	-3.946	966	14884	904	14682	79055	1181858	56.438	299.469	0	0	0
1	3	10	""	"STM0275"	1940	43920	100	100	101	24	23	84	84	86	28	32	31	8	0	1931	2081	1248	59	92	92	96	38	39	100	100	0	0.009	0.009	0.015	0.013	2.910	0.007	0.108	80	430	100	1855	2006	-6.845	16	1839	17	1989	8094	166511	0.536	52.237	0	0	0
1	4	10	""	"STM0284"	2110	43930	100	94	94	17	18	84	84	87	45	51	2	0	0	1213	1418	831	58	90	90	94	26	27	100	100	0	0.009	0.008	0.013	0.011	2.747	0.006	0.055	80	441	100	1133	1338	-6.811	10	1123	10	1328	7549	113479	0.156	50.923	0	0	0
1	5	10	""	"STM0292"	2300	43920	100	788	836	287	34	83	83	95	121	127	100	97	0	6617	6626	1788	26	92	92	124	402	324	100	100	0	0.108	0.115	0.115	0.112	1.405	0.109	0.816	80	430	100	7230	7287	-3.210	705	6525	753	6534	66919	530072	6.124	16.174	0	0	0
1	6	10	"safB"	"STM0300"	2470	43920	110	493	489	153	31	84	84	92	108	117	96	88	0	10254	10488	3175	30	94	94	125	382	305	100	100	0	0.040	0.039	0.038	0.037	1.417	0.038	0.915	80	478	100	10569	10799	-4.635	409	10160	405	10394	39098	839052	3.676	27.128	0	0	0
1	7	10	"ycfM"	"STM1207"	2650	43920	110	1568	1655	770	46	84	84	86	17	19	100	100	0	2712	2913	957	32	93	93	97	30	30	100	100	0	0.567	0.557	0.546	0.510	1.576	0.579	0.890	80	491	100	4103	4391	-0.820	1484	2619	1571	2820	132364	233032	92.294	93.867	0	0	0
1	8	10	"ycfS"	"STM1215"	2840	43940	110	701	1068	1301	121	83	83	90	88	97	90	81	0	1634	3034	3813	125	90	90	98	112	114	100	96	0	0.400	0.335	0.320	0.322	2.392	0.304	0.750	80	457	100	2162	3929	-1.321	618	1544	985	2944	85400	242683	11.114	26.214	0	0	0
1	9	10	"ycfD"	"STM1229"	3010	43930	120	4533	4071	1611	39	85	85	93	85	91	95	95	0	14786	12894	5282	40	91	91	100	108	108	98	97	0	0.303	0.311	0.311	0.303	2.494	0.300	0.926	120	513	100	19143	16789	-1.724	4448	14695	3986	12803	488520	1547263	46.800	118.463	0	0	0
1	10	10	"icdA"	"STM1238"	3190	43940	110	1887	2295	1661	72	87	87	95	68	71	100	98	0	1274	1664	1079	64	91	91	94	25	26	100	100	0	1.522	1.404	1.483	1.358	1.948	1.907	0.499	80	461	100	2983	3781	0.606	1800	1183	2208	1573	183638	133113	32.353	62.800	0	0	0
1	11	10	""	"STM1261"	3370	43940	110	192	198	64	32	87	87	92	65	70	70	37	0	983	1063	519	48	91	91	93	21	22	100	100	0	0.118	0.114	0.114	0.110	1.890	0.100	0.557	80	466	100	997	1083	-3.087	105	892	111	972	15823	85049	1.631	46.190	0	0	0
1	12	10	""	"STM1273"	3540	43940	110	488	508	216	42	86	86	88	17	19	97	97	0	8198	8590	2828	32	92	92	102	81	79	100	100	0	0.050	0.050	0.048	0.046	1.692	0.050	0.843	80	459	100	8508	8920	-4.334	402	8106	422	8498	40658	687170	24.706	104.790	0	0	0
1	13	10	"ydgA"	"STM1466"	3720	43950	120	11613	10142	4215	41	88	88	97	82	84	98	97	0	21083	17909	7267	40	95	95	129	204	158	96	96	0	0.549	0.564	0.563	0.565	2.948	0.558	0.940	120	520	100	32513	27868	-0.865	11525	20988	10054	17814	1217084	2149063	122.500	87.157	0	0	0
1	14	10	""	"STM1472"	3900	43940	110	1107	1076	189	17	92	92	103	90	87	100	98	0	33886	33619	2542	7	96	96	150	281	187	100	100	0	0.030	0.029	0.030	0.029	1.302	0.029	0.929	80	460	100	34805	34507	-5.057	1015	33790	984	33523	86101	2689552	10.811	119.107	0	0	0
1	15	10	""	"STM1481"	4070	43950	110	1878	1860	361	19	91	91	103	96	93	98	98	0	22053	21981	3559	16	94	94	191	729	381	100	100	0	0.081	0.081	0.081	0.078	1.391	0.080	0.930	80	460	100	23746	23656	-3.619	1787	21959	1769	21887	148814	1758450	18.302	29.890	0	0	0
1	16	10	"ynfL"	"STM1487"	4260	43950	110	1908	1865	447	23	91	91	101	94	93	100	98	0	18581	18636	1899	10	91	91	181	722	398	100	100	0	0.098	0.096	0.100	0.090	1.503	0.097	0.914	80	464	100	20307	20319	-3.347	1817	18490	1774	18545	149228	1490856	18.766	25.561	0	0	0
1	17	10	""	"STM1494"	4430	43950	110	335	341	107	31	87	87	91	32	35	95	93	0	10092	10631	2634	24	89	89	102	86	84	100	100	0	0.025	0.024	0.024	0.021	2.162	0.024	0.875	80	452	100	10251	10796	-5.334	248	10003	254	10542	27251	850467	7.813	122.430	0	0	0
1	18	10	"ynfC"	"STM1501"	4610	43960	110	1597	1613	485	30	85	85	88	17	19	100	100	0	7809	7662	1530	19	89	89	94	44	46	100	100	0	0.196	0.202	0.194	0.194	1.294	0.202	0.907	80	472	100	9232	9101	-2.352	1512	7720	1528	7573	129027	612970	89.706	172.000	0	0	0
1	19	10	""	"STM2780"	4790	43960	120	2014	1859	785	42	85	85	87	20	22	96	94	0	14017	12676	4711	37	88	88	89	14	15	100	100	0	0.138	0.141	0.140	0.129	2.171	0.139	0.915	120	507	100	15858	14362	-2.852	1929	13929	1774	12588	223126	1521178	88.600	899.071	0	0	0
1	20	10	""	"STM2788"	4960	43960	110	934	947	220	23	85	85	88	23	26	100	100	0	20092	20730	4279	20	90	90	103	107	103	100	100	0	0.042	0.042	0.042	0.041	1.206	0.041	0.925	80	427	100	20851	21502	-4.558	849	20002	862	20640	75732	1658407	37.348	192.776	0	0	0
1	21	10	"ygaU"	"STM2795"	5140	43970	100	519	582	291	50	84	84	86	19	22	100	100	0	5809	6218	2965	47	91	91	102	103	100	100	100	0	0.076	0.081	0.076	0.079	1.382	0.074	0.776	80	415	100	6153	6625	-3.716	435	5718	498	6127	46585	497471	26.105	59.379	0	0	0
1	22	10	"yihD"	"STM3995"	5320	43970	110	473	523	228	43	84	84	86	17	19	100	98	0	2127	2290	894	39	89	89	99	100	101	100	100	0	0.191	0.199	0.194	0.186	1.664	0.183	0.749	80	461	100	2427	2640	-2.389	389	2038	439	2201	41840	183195	25.706	21.910	0	0	0
1	23	10	""	"STM4015"	5500	43960	110	203	245	137	55	86	86	91	43	47	96	75	0	9289	11156	7258	65	88	88	166	862	519	100	100	0	0.013	0.014	0.013	0.013	1.594	0.014	0.753	80	504	100	9318	11227	-6.297	117	9201	159	11068	19586	892516	3.581	12.749	0	0	0
1	24	10	"fdhE"	"STM4034"	5690	43980	110	5383	5791	2112	36	86	86	89	29	32	100	100	0	8832	9359	3368	35	88	88	95	53	55	100	100	0	0.606	0.615	0.606	0.613	1.437	0.598	0.846	80	521	100	14041	14976	-0.723	5297	8744	5705	9271	463256	748755	196.621	174.792	0	0	0
1	1	11	""	"STM2940"	1600	44090	110	541	542	138	25	83	83	84	15	17	100	100	0	11333	11686	2804	23	92	92	95	26	27	100	100	0	0.041	0.040	0.038	0.039	1.490	0.038	0.851	80	535	100	11699	12053	-4.617	458	11241	459	11594	43336	934912	30.533	445.808	0	0	0
1	2	11	"ygcB"	"STM2944"	1770	44100	110	372	385	74	19	85	85	86	26	30	100	100	0	36688	36836	3088	8	93	93	99	43	43	100	100	0	0.008	0.008	0.008	0.008	1.293	0.008	0.880	80	465	100	36882	37043	-6.994	287	36595	300	36743	30823	2946863	11.500	854.349	0	0	0
1	3	11	"relA"	"STM2956"	1940	44100	100	2991	3211	1277	39	83	83	86	28	32	100	100	0	5486	5966	2603	43	94	94	98	36	36	100	100	0	0.539	0.533	0.531	0.534	1.631	0.480	0.764	80	440	100	8300	9000	-0.891	2908	5392	3128	5872	256891	477286	111.607	163.000	0	0	0
1	4	11	"yqcD"	"STM2968"	2130	44110	110	639	706	441	62	84	84	87	43	49	100	98	0	3057	3487	2383	68	93	93	98	38	38	100	100	0	0.187	0.183	0.180	0.191	2.015	0.147	0.628	80	493	100	3519	4016	-2.417	555	2964	622	3394	56452	278959	14.395	89.184	0	0	0
1	5	11	"fucP"	"STM2975"	2310	44100	110	137	147	40	27	82	82	94	117	124	8	0	0	10291	10327	3387	32	93	93	124	386	311	100	100	0	0.005	0.006	0.006	0.005	2.016	0.005	0.036	80	468	100	10253	10299	-7.535	55	10198	65	10234	11741	826152	0.453	26.433	0	0	0
1	6	11	"fucU"	"STM2978"	2480	44110	110	253	257	74	28	83	83	91	111	121	83	13	0	4260	4727	2380	50	92	92	121	392	323	100	100	0	0.041	0.038	0.038	0.038	1.447	0.034	0.818	80	451	100	4338	4809	-4.616	170	4168	174	4635	20571	378185	1.495	11.750	0	0	0
1	7	11	"exbB"	"STM3159"	2650	44110	110	7774	7684	1146	14	85	85	86	20	23	100	100	0	12204	12192	1467	12	91	91	92	14	15	100	100	0	0.635	0.628	0.632	0.624	1.147	0.620	0.914	80	478	100	19802	19700	-0.656	7689	12113	7599	12101	614750	975330	379.900	864.286	0	0	0
1	8	11	"ygiR"	"STM3168"	2830	44110	110	2701	3356	2406	71	85	85	86	20	23	100	100	0	7596	9605	6185	64	90	90	91	14	15	100	100	0	0.349	0.344	0.338	0.339	1.783	0.293	0.610	80	467	100	10122	12786	-1.521	2616	7506	3271	9515	268484	768384	163.500	679.571	0	0	0
1	9	11	"ygiW"	"STM3176"	3010	44110	110	885	1104	1113	100	84	84	85	15	17	100	100	0	2846	3508	3723	106	89	89	92	23	25	100	100	0	0.291	0.298	0.311	0.302	1.941	0.280	0.774	80	472	100	3558	4439	-1.783	801	2757	1020	3419	88356	280646	67.933	148.522	0	0	0
1	10	11	"STMF1.41"	"Not LT2a92"	3190	44120	110	341	405	286	70	85	85	87	16	18	97	95	0	163	182	108	59	90	90	93	25	26	78	61	0	3.507	3.478	3.952	3.772	2.588	3.769	0.487	80	480	100	329	412	1.810	256	73	320	92	32405	14544	19.875	3.560	0	0	0
1	11	11	""	"STM2668"	3370	44120	110	1777	1810	664	36	86	86	87	16	18	100	100	0	18535	19117	2857	14	91	91	93	21	22	100	100	0	0.092	0.091	0.093	0.083	1.623	0.093	0.883	80	480	100	20135	20750	-3.447	1691	18444	1724	19026	144802	1529371	107.688	905.905	0	0	0
1	12	11	""	"STM2682"	3550	44130	110	201	221	115	52	86	86	88	16	18	90	83	0	635	926	818	88	91	91	97	58	59	98	95	0	0.211	0.162	0.164	0.162	2.609	0.123	0.542	80	465	100	659	970	-2.242	115	544	135	835	17666	74053	8.313	14.293	0	0	0
1	13	11	""	"STM0497"	3720	44130	100	314	314	49	15	90	90	92	18	19	100	100	0	10054	10025	1678	16	94	94	108	120	111	100	100	0	0.022	0.023	0.023	0.022	1.257	0.022	0.905	80	402	100	10184	10155	-5.475	224	9960	224	9931	25113	801994	12.333	82.642	0	0	0
1	14	11	"tesA"	"STM0506"	3900	44130	110	2215	2372	1272	53	92	92	93	19	20	100	100	0	7962	9052	5138	56	94	94	109	136	124	100	100	0	0.270	0.255	0.266	0.254	1.321	0.232	0.826	80	478	100	9991	11238	-1.890	2123	7868	2280	8958	189786	724180	119.947	65.757	0	0	0
1	15	11	"allR"	"STM0516"	4070	44130	110	3199	3236	666	20	91	91	107	126	117	100	100	0	14631	14910	2777	18	94	94	146	531	363	100	100	0	0.214	0.212	0.209	0.212	1.165	0.203	0.926	80	478	100	17645	17961	-2.226	3108	14537	3145	14816	258864	1192821	24.833	27.804	0	0	0
1	16	11	"allP"	"STM0522"	4250	44130	110	170	173	35	20	91	91	101	96	95	25	0	0	18320	19060	4710	24	92	92	120	221	184	100	100	0	0.004	0.004	0.004	0.004	1.484	0.004	0.665	80	433	100	18307	19050	-7.850	79	18228	82	18968	13809	1524817	0.750	85.701	0	0	0
1	17	11	"glxK"	"STM0525"	4430	44130	110	487	520	145	27	89	89	90	17	18	100	100	0	19706	20641	3938	19	91	91	115	134	116	100	100	0	0.020	0.021	0.020	0.021	1.229	0.020	0.771	80	360	100	20013	20981	-5.623	398	19615	431	20550	41627	1651251	25.294	153.179	0	0	0
1	18	11	"ylbF"	"STM0531"	4610	44140	110	257	274	80	29	86	86	90	31	34	100	98	0	11179	12443	4288	34	89	89	99	77	77	100	100	0	0.015	0.015	0.015	0.015	1.393	0.014	0.727	80	436	100	11261	12542	-6.019	171	11090	188	12354	21933	995404	5.935	160.312	0	0	0
1	19	11	"yhgN"	"STM3540"	4790	44130	110	218	271	188	69	87	87	89	33	37	97	91	0	2613	3384	3236	95	88	88	90	15	16	100	100	0	0.052	0.056	0.053	0.052	1.736	0.050	0.736	80	443	100	2656	3480	-4.269	131	2525	184	3296	21690	270698	5.515	219.600	0	0	0
1	20	11	""	"STM2186"	4960	44140	110	409	417	59	14	87	87	89	24	26	100	100	0	21687	21609	2989	13	90	90	114	177	155	100	100	0	0.015	0.015	0.015	0.015	1.205	0.015	0.897	80	491	100	21919	21849	-6.068	322	21597	330	21519	33395	1728696	13.667	121.441	0	0	0
1	21	11	"folE"	"STM2193"	5150	44150	100	2005	2020	757	37	86	86	87	17	19	100	100	0	4075	4068	1185	29	91	91	116	186	160	100	100	0	0.482	0.486	0.481	0.468	1.391	0.491	0.910	80	430	100	5903	5911	-1.054	1919	3984	1934	3977	161630	325427	113.706	21.247	0	0	0
1	22	11	"yeiH"	"STM2202"	5320	44150	110	1277	1357	502	36	89	89	89	18	20	100	100	0	8587	8710	2141	24	87	87	98	99	101	100	100	0	0.140	0.147	0.145	0.141	1.303	0.149	0.902	80	466	100	9688	9891	-2.839	1188	8500	1268	8623	108548	696816	70.444	86.990	0	0	0
1	23	11	""	"STM2225"	5500	44150	110	2668	2770	1262	45	86	86	90	29	32	100	100	0	6863	6999	2846	40	88	88	97	75	77	100	100	0	0.381	0.388	0.380	0.380	1.377	0.382	0.842	80	472	100	9357	9595	-1.392	2582	6775	2684	6911	221601	559910	92.414	92.027	0	0	0
1	24	11	""	"STM2235"	5680	44140	110	461	486	180	37	87	87	92	39	42	98	95	0	15668	16562	4620	27	89	89	95	43	45	100	100	0	0.024	0.024	0.025	0.022	1.662	0.024	0.860	80	505	100	15953	16872	-5.380	374	15579	399	16473	38887	1324984	10.103	382.953	0	0	0
1	1	12	"phoP"	"STM1231"	1590	44280	100	4629	4861	1747	35	84	84	89	30	33	100	100	0	2210	2293	937	40	89	89	92	17	18	100	100	0	2.143	2.167	1.950	2.374	2.168	2.263	0.757	80	450	100	6666	6981	1.100	4545	2121	4777	2204	388843	183419	159.067	129.471	0	0	0
1	2	12	"phoP"	"STM1231"	1760	44280	100	15081	15151	1774	11	85	85	90	24	26	100	100	0	7876	7726	1452	18	91	91	95	29	30	100	100	0	1.926	1.973	1.948	2.012	1.220	1.970	0.913	80	418	100	22781	22701	0.946	14996	7785	15066	7635	1212052	618069	627.542	263.138	0	0	0
1	3	12	"phoP"	"STM1231"	1950	44290	110	13151	13014	2152	16	86	86	89	22	24	100	100	0	6796	6663	867	13	91	91	94	20	21	100	100	0	1.949	1.967	1.956	1.958	1.255	2.025	0.918	80	477	100	19770	19500	0.962	13065	6705	12928	6572	1041114	533022	587.500	328.450	0	0	0
1	4	12	"phoQ"	"STM1230"	2130	44290	100	4439	4349	1058	24	87	87	89	21	23	100	100	0	6113	6066	1383	22	91	91	97	33	34	100	100	0	0.723	0.713	0.707	0.714	1.477	0.699	0.881	80	396	100	10374	10237	-0.469	4352	6022	4262	5975	347905	485283	202.857	180.879	0	0	0
1	5	12	"phoQ"	"STM1230"	2290	44280	110	15090	14524	2943	20	87	87	159	663	416	98	98	0	22706	22172	3077	13	92	92	122	213	174	100	100	0	0.663	0.654	0.662	0.626	1.398	0.656	0.919	80	466	100	37617	36517	-0.592	15003	22614	14437	22080	1161913	1773733	21.667	103.521	0	0	0
1	6	12	"hupA"	"STM4170"	2480	44280	110	2866	4272	5307	124	85	85	155	655	422	95	81	0	1301	1857	2291	123	93	93	119	210	176	100	93	0	2.302	2.374	2.200	2.294	1.897	2.707	0.665	80	478	100	3989	5951	1.203	2781	1208	4187	1764	341732	148574	6.285	8.276	0	0	0
1	7	12	"sopB"	"STM1091"	2660	44290	100	719	705	181	25	86	86	87	20	22	100	100	0	17730	17473	2182	12	91	91	92	15	16	100	100	0	0.036	0.036	0.035	0.033	1.505	0.035	0.881	80	408	100	18272	18001	-4.800	633	17639	619	17382	56379	1397863	30.900	1158.733	0	0	0
1	8	12	"pipC"	"STM0375"	2830	44290	100	190	225	133	59	85	85	87	21	24	100	97	0	2834	3133	1361	43	91	91	94	23	24	100	100	0	0.038	0.046	0.041	0.040	1.645	0.044	0.511	80	430	100	2848	3182	-4.707	105	2743	140	3042	17960	250654	6.571	132.130	0	0	0
1	9	12	"pipC"	"STM0375"	3020	44300	110	243	245	57	23	86	86	88	21	23	100	97	0	4141	4160	874	21	90	90	94	22	23	100	100	0	0.039	0.039	0.038	0.037	1.403	0.038	0.835	80	492	100	4208	4229	-4.689	157	4051	159	4070	19627	332837	7.476	184.818	0	0	0
1	10	12	"pipC"	"STM0375"	3200	44300	110	216	225	72	32	87	87	93	28	30	97	93	0	3227	3300	994	30	90	90	93	18	19	100	100	0	0.041	0.043	0.039	0.039	1.733	0.039	0.655	80	440	100	3266	3348	-4.604	129	3137	138	3210	18039	263986	4.714	178.167	0	0	0
1	11	12	"ssrB"	"STM1391"	3360	44300	110	239	273	126	46	87	87	91	24	26	98	96	0	5256	5816	3057	52	91	91	95	25	26	100	100	0	0.029	0.032	0.031	0.030	1.659	0.031	0.773	80	438	100	5317	5911	-5.087	152	5165	186	5725	21878	465247	7.583	228.840	0	0	0
1	12	12	"ssrB"	"STM1391"	3540	44300	100	283	300	79	26	93	93	97	32	32	100	100	0	6502	7032	1910	27	92	92	97	28	28	100	100	0	0.030	0.030	0.029	0.029	1.429	0.028	0.774	80	430	100	6600	7147	-5.076	190	6410	207	6940	24018	562585	6.344	247.679	0	0	0
1	13	12	"lrp"	"STM0959"	3730	44310	110	3816	3637	675	18	96	96	101	34	33	100	100	0	2483	2421	598	24	96	96	106	100	94	100	100	0	1.558	1.523	1.486	1.570	1.425	1.529	0.890	80	452	100	6107	5866	0.640	3720	2387	3541	2325	290988	193707	104.000	23.150	0	0	0
1	14	12	"lrp"	"STM0959"	3890	44310	110	12129	11831	2328	19	93	93	122	253	207	100	100	0	8044	7997	1231	15	95	95	113	142	125	100	100	0	1.514	1.485	1.499	1.457	1.334	1.528	0.908	80	450	100	19985	19640	0.599	12036	7949	11738	7902	946497	639743	46.281	55.521	0	0	0
1	15	12	"gyrA"	"STM2272"	4080	44320	110	9575	9301	1659	17	94	94	126	259	205	100	100	0	8660	8205	1997	24	91	91	107	146	136	100	100	0	1.106	1.135	1.122	1.172	1.343	1.108	0.937	80	465	100	18050	17321	0.146	9481	8569	9207	8114	744071	656402	35.425	55.466	0	0	0
1	16	12	"gyrA"	"STM2272"	4250	44300	100	7111	6389	2523	39	94	94	102	89	87	93	93	0	7023	6547	2031	31	90	90	97	77	79	100	98	0	1.012	0.975	1.001	0.812	1.897	1.031	0.902	80	311	100	13950	12752	0.017	7017	6933	6295	6457	511124	523740	70.640	83.766	0	0	0
1	17	12	"gyrA"	"STM2272"	4430	44310	230	18626	19216	4119	21	90	90	97	70	72	100	100	0	17384	18139	3668	20	89	89	106	134	126	100	100	0	1.072	1.060	1.061	1.055	1.196	1.069	0.922	392	1585	100	35831	37176	0.100	18536	17295	19126	18050	7532668	7110539	273.129	134.575	0	0	0
1	18	12	"csrA"	"STM2826"	4610	44320	100	3530	5047	5132	101	93	93	108	67	62	100	97	0	2914	3715	3424	92	92	92	125	122	97	98	97	0	1.218	1.367	1.266	1.187	3.554	1.585	0.284	80	251	100	6259	8577	0.284	3437	2822	4954	3623	403742	297218	73.716	29.426	0	0	0
1	19	12	"crp"	"STM3466"	4760	44330	120	1558	2447	5539	226	90	90	99	51	51	98	98	0	4028	4867	6004	123	92	92	114	91	79	100	98	0	0.373	0.494	0.388	0.381	1.929	0.954	0.700	120	519	100	5404	7132	-1.423	1468	3936	2357	4775	293618	584068	46.039	52.231	0	0	0
1	20	12	"yhhP"	"STM3578"	4980	44330	110	252	480	677	141	88	88	89	21	23	95	81	0	1067	2068	3248	157	89	89	97	60	61	100	96	0	0.168	0.198	0.179	0.178	2.702	0.174	0.695	80	496	100	1142	2371	-2.576	164	978	392	1979	38418	165457	18.619	32.850	0	0	0
1	21	12	"yhhP"	"STM3578"	5150	44330	100	595	596	120	20	88	88	89	17	19	100	100	0	3335	3318	540	16	87	87	89	15	16	100	100	0	0.156	0.157	0.154	0.154	1.314	0.147	0.318	80	397	100	3755	3739	-2.679	507	3248	508	3231	47704	265445	29.824	215.267	0	0	0
1	22	12	"topA"	"STM1714"	5320	44330	100	1149	1263	751	59	91	91	92	18	19	100	100	0	1416	1582	713	45	88	88	90	15	16	100	100	0	0.797	0.784	0.771	0.751	1.683	0.830	0.618	80	390	100	2386	2666	-0.328	1058	1328	1172	1494	101015	126563	65.056	99.467	0	0	0
1	23	12	"topA"	"STM1714"	5500	44330	120	27638	25798	8174	31	90	90	92	26	28	100	100	0	31367	30020	8276	27	89	89	91	21	23	100	100	0	0.881	0.859	0.869	0.767	2.241	0.870	0.915	120	489	100	58826	55639	-0.183	27548	31278	25708	29931	3095773	3602448	988.692	1425.190	0	0	0
1	24	12	"topA"	"STM1714"	5680	44340	120	439	894	1380	154	85	85	88	31	35	94	89	0	494	955	1426	149	89	89	92	22	23	95	95	0	0.874	0.934	0.907	0.881	4.025	0.952	0.627	120	591	100	759	1675	-0.194	354	405	809	866	107235	114643	26.000	39.227	0	0	0
1	1	13	"ctrl-buffer"	"ctrl-buffer"	1580	44450	100	83	83	15	18	82	82	85	21	24	7	0	0	96	113	58	51	89	89	93	39	41	16	6	0	0.143	0.042	1.000	0.809	3.989	0.044	0.020	80	452	100	8	25	-2.807	1	7	1	24	6647	9077	-0.095	0.513	-50	0	0
1	2	13	"ctrl-buffer"	"ctrl-buffer"	1760	44450	100	83	84	19	22	84	84	87	23	26	5	3	0	98	107	30	28	88	88	91	21	23	31	16	0	-0.100	0.000	0.464	0.574	5.004	0.029	0.000	80	430	100	9	19	Error	-1	10	0	19	6735	8590	-0.130	0.762	-50	0	0
1	3	13	"ctrl-buffer"	"ctrl-buffer"	1940	44450	100	82	82	15	18	83	83	85	18	21	7	0	0	91	94	20	21	88	88	90	15	16	27	11	0	-0.333	-0.167	0.667	0.715	4.207	1.378	0.002	80	395	100	2	5	Error	-1	3	-1	6	6537	7542	-0.167	0.267	-50	0	0
1	4	13	"ctrl-buffer"	"ctrl-buffer"	2110	44460	100	84	86	18	20	82	82	85	20	23	15	2	0	100	104	23	22	89	89	91	17	18	35	16	0	0.182	0.267	0.750	0.698	4.104	0.703	0.029	80	409	100	13	19	-2.459	2	11	4	15	6913	8345	0.050	0.765	-50	0	0
1	5	13	"ctrl-buffer"	"ctrl-buffer"	2290	44460	100	82	87	32	36	83	83	128	625	488	0	0	0	91	98	26	26	89	89	98	141	143	1	0	0	-0.500	0.444	1.100	1.163	4.030	1.493	0.036	80	415	100	1	13	Error	-1	2	4	9	6982	7822	-0.066	0.000	-50	0	0
1	6	13	"ctrl-buffer"	"ctrl-buffer"	2470	44460	100	84	85	19	22	81	81	84	21	25	17	3	0	100	106	26	24	89	89	90	14	15	36	20	0	0.273	0.235	0.909	0.980	3.380	0.349	0.006	80	432	100	14	21	-1.874	3	11	4	17	6807	8449	0.048	1.143	-50	0	0
1	7	13	"ctrl-buffer"	"ctrl-buffer"	2650	44460	100	85	86	15	17	85	85	86	19	22	12	1	0	98	103	32	31	89	89	90	15	16	27	12	0	0.000	0.071	0.818	0.856	3.876	0.244	0.011	80	408	100	9	15	Error	0	9	1	14	6868	8253	0.000	0.867	-50	0	0
1	8	13	"ctrl-buffer"	"ctrl-buffer"	2820	44470	100	85	86	15	17	84	84	87	24	27	7	0	0	90	94	26	27	88	88	90	17	18	15	8	0	0.500	0.333	1.000	1.001	3.270	2.827	0.109	80	420	100	3	8	-1.000	1	2	2	6	6910	7533	-0.042	0.235	-50	0	0
1	9	13	"ctrl-buffer"	"ctrl-buffer"	3000	44470	100	93	93	19	20	85	85	88	24	27	16	2	0	101	102	19	18	87	87	91	20	21	32	8	0	0.571	0.533	0.845	0.903	3.387	3.099	0.010	80	421	100	22	23	-0.807	8	14	8	15	7431	8157	0.208	0.550	-50	0	0
1	10	13	"ctrl-buffer"	"ctrl-buffer"	3180	44470	100	83	83	16	19	87	87	92	27	29	3	0	0	96	97	18	18	91	91	94	22	23	12	2	0	-0.800	-0.667	1.161	0.844	3.325	3.681	0.047	80	431	100	1	2	Error	-4	5	-4	6	6670	7775	-0.333	0.136	-50	0	0
1	11	13	"ctrl-buffer"	"ctrl-buffer"	3360	44470	100	87	88	20	22	88	88	91	26	28	7	2	0	96	97	15	15	88	88	91	22	24	16	1	0	-0.125	0.000	0.929	1.014	3.068	12.852	0.008	80	420	100	7	9	Error	-1	8	0	9	7052	7723	-0.115	0.273	-50	0	0
1	12	13	"ctrl-buffer"	"ctrl-buffer"	3540	44480	100	84	88	22	25	89	89	90	19	21	11	2	0	94	100	33	33	89	89	90	16	17	21	8	0	-1.000	-0.091	1.179	1.333	3.983	0.463	0.046	80	420	100	0	10	Error	-5	5	-1	11	7013	8018	-0.105	0.625	-50	0	0
1	13	13	"ctrl-buffer"	"ctrl-buffer"	3710	44480	100	88	90	18	20	88	88	90	23	25	12	2	0	93	95	19	20	89	89	90	15	16	21	8	0	0.000	0.333	1.296	1.249	4.397	7.560	0.009	80	409	100	4	8	Error	0	4	2	6	7163	7578	0.000	0.333	-50	0	0
1	14	13	"ctrl-buffer"	"ctrl-buffer"	3890	44480	100	88	90	17	18	89	89	110	241	219	0	0	0	98	113	74	65	90	90	96	72	75	3	2	0	-0.125	0.043	0.739	0.819	3.761	0.017	0.001	80	420	100	7	24	Error	-1	8	1	23	7220	9047	-0.083	0.236	-50	0	0
1	15	13	"ctrl-buffer"	"ctrl-buffer"	4070	44480	100	89	89	17	19	90	90	90	17	18	11	3	0	93	97	25	25	89	89	90	14	15	27	8	0	-0.250	-0.125	0.923	1.061	4.520	0.277	0.004	80	417	100	3	7	Error	-1	4	-1	8	7131	7798	-0.059	0.500	-50	0	0
1	16	13	"ctrl-buffer"	"ctrl-buffer"	4250	44490	100	86	86	16	18	91	91	97	80	82	0	0	0	95	97	21	21	85	85	88	28	31	11	3	0	-0.500	-0.417	0.850	1.127	3.311	0.708	0.023	80	396	100	5	7	Error	-5	10	-5	12	6849	7783	-0.137	0.321	-50	0	0
1	17	13	"ctrl-buffer"	"ctrl-buffer"	4420	44490	100	90	90	18	20	89	89	89	18	20	17	1	0	95	96	17	17	86	86	87	14	16	35	6	0	0.111	0.100	0.889	0.826	3.764	3.398	0.887	80	312	100	10	11	-3.170	1	9	1	10	7197	7659	0.056	0.643	-50	0	0
1	18	13	"ctrl-buffer"	"ctrl-buffer"	4600	44490	100	88	90	17	18	88	88	97	47	48	1	0	0	95	101	33	32	87	87	109	97	88	2	1	0	0.000	0.143	0.850	0.931	2.949	0.335	0.178	80	386	100	8	16	Error	0	8	2	14	7160	8091	-0.149	-0.082	-50	0	0
1	19	13	"ctrl-buffer"	"ctrl-buffer"	4780	44490	100	87	91	43	47	88	88	96	42	43	3	2	0	91	97	33	34	88	88	110	94	85	1	1	0	-0.333	0.333	1.693	1.220	6.134	1.840	0.009	80	416	100	2	12	Error	-1	3	3	9	7312	7793	-0.119	-0.138	-50	0	0
1	20	13	"ctrl-buffer"	"ctrl-buffer"	4960	44500	100	83	85	16	18	87	87	405	3611	891	0	0	0	90	93	18	19	86	86	238	1412	593	0	0	0	-1.000	-0.286	1.167	1.211	2.748	2.990	0.379	80	397	100	0	5	Error	-4	4	-2	7	6819	7415	-0.089	-0.103	-50	0	0
1	21	13	"ctrl-buffer"	"ctrl-buffer"	5130	44500	100	83	87	18	20	85	85	394	3558	903	0	0	0	92	95	21	22	86	86	232	1391	599	0	0	0	-0.333	0.222	1.062	1.146	2.862	3.731	0.387	80	409	100	4	11	Error	-2	6	2	9	6978	7591	-0.086	-0.098	-50	0	0
1	22	13	"ctrl-buffer"	"ctrl-buffer"	5310	44500	100	84	88	16	18	87	87	88	18	20	16	2	0	97	99	16	16	87	87	88	16	18	35	15	0	-0.300	0.083	1.000	0.999	3.129	1.254	0.014	80	420	100	7	13	Error	-3	10	1	12	7003	7914	0.000	0.688	-50	0	0
1	23	13	"ctrl-buffer"	"ctrl-buffer"	5490	44500	100	91	92	17	18	86	86	88	17	19	22	5	0	102	103	20	19	87	87	89	18	20	42	11	0	0.333	0.375	0.677	0.706	4.774	0.077	0.009	80	401	100	20	22	-1.585	5	15	6	16	7321	8262	0.235	0.778	-50	0	0
1	24	13	"ctrl-buffer"	"ctrl-buffer"	5670	44510	100	85	84	18	21	83	83	84	16	19	15	5	0	95	97	19	19	86	86	89	17	19	23	6	0	0.222	0.091	1.000	0.920	3.369	0.004	0.000	80	421	100	11	12	-2.170	2	9	1	11	6741	7722	0.000	0.471	-50	0	0
1	1	14	"ydhI"	"STM1443"	1580	44630	110	375	430	262	60	81	81	82	16	19	100	95	0	1176	1483	983	66	88	88	91	16	17	100	100	0	0.270	0.250	0.243	0.229	2.059	0.223	0.688	80	568	100	1382	1744	-1.888	294	1088	349	1395	34373	118652	21.750	87.000	0	0	0
1	2	14	"STMB2B.139A"	"Not LT2a93"	1760	44640	100	129	135	50	37	81	81	84	52	61	43	15	0	252	305	214	70	87	87	90	17	18	96	91	0	0.291	0.248	0.260	0.253	2.961	0.165	0.371	80	462	100	213	272	-1.781	48	165	54	218	10837	24396	0.981	12.647	0	0	0
1	3	14	""	"STM3806"	1930	44630	110	222	254	150	59	81	81	84	32	38	88	81	0	2155	2393	1575	65	88	88	91	19	20	100	100	0	0.068	0.075	0.073	0.067	2.313	0.059	0.483	80	511	100	2208	2478	-3.874	141	2067	173	2305	20329	191405	5.313	121.158	0	0	0
1	4	14	"pgtE"	"STM2395"	2110	44640	110	314	402	279	69	82	82	85	33	38	98	97	0	6588	9104	8368	91	89	89	93	25	26	100	100	0	0.036	0.035	0.034	0.035	1.682	0.031	0.787	80	518	100	6731	9335	-4.808	232	6499	320	9015	32122	728305	9.606	360.440	0	0	0
1	5	14	""	"STM3911"	2300	44640	120	93	96	40	41	83	83	85	20	23	25	5	0	403	448	245	54	88	88	91	20	21	91	90	0	0.032	0.036	0.044	0.046	3.138	0.024	0.030	120	599	100	325	373	-4.977	10	315	13	360	11505	53723	0.550	17.850	0	0	0
1	6	14	"ygiY"	"STM3178"	2470	44640	110	457	538	312	57	81	81	82	15	18	96	95	0	5842	7357	4044	54	88	88	90	15	16	100	100	0	0.065	0.063	0.061	0.055	2.013	0.060	0.774	80	490	100	6130	7726	-3.936	376	5754	457	7269	43060	588581	30.400	484.467	0	0	0
1	7	14	""	"STM2880"	2650	44640	100	493	677	505	74	82	82	84	15	17	100	98	0	1921	2464	1879	76	88	88	89	15	16	100	100	0	0.224	0.250	0.211	0.216	1.896	0.211	0.623	80	464	100	2244	2971	-2.157	411	1833	595	2376	54159	197097	39.533	158.333	0	0	0
1	8	14	"ssaU"	"STM1422"	2830	44650	100	106	253	313	123	82	82	82	14	17	55	48	0	541	4904	9013	183	87	87	87	14	16	100	100	0	0.053	0.035	0.041	0.041	3.454	0.033	0.878	80	464	100	478	4988	-4.242	24	454	171	4817	20263	392308	12.214	344.071	0	0	0
1	9	14	"nrdE"	"STM2807"	3010	44650	100	546	1649	2356	142	82	82	83	15	18	100	98	0	3349	9242	12090	130	88	88	89	15	16	100	100	0	0.142	0.171	0.145	0.141	2.516	0.177	0.877	80	464	100	3725	10721	-2.813	464	3261	1567	9154	131953	739356	104.400	610.200	0	0	0
1	10	14	"cadA"	"STM2559"	3190	44660	100	156	319	751	235	83	83	84	16	19	81	68	0	3227	5360	6229	116	89	89	91	18	19	100	100	0	0.023	0.045	0.030	0.028	3.115	0.040	0.155	80	462	100	3211	5507	-5.426	73	3138	236	5271	25535	428799	14.688	292.722	0	0	0
1	11	14	"thiL"	"STM0419"	3360	44650	110	610	2814	4559	162	84	84	85	16	18	98	98	0	1545	6694	10767	160	88	88	91	22	24	100	100	0	0.361	0.413	0.419	0.387	2.832	0.393	0.825	80	511	100	1983	9336	-1.470	526	1457	2730	6606	225120	535489	170.563	300.136	0	0	0
1	12	14	"hin"	"STM2772"	3540	44660	110	127	185	155	83	84	84	85	16	18	78	57	0	1305	2633	3403	129	90	90	91	16	17	97	95	0	0.035	0.040	0.047	0.050	3.803	0.038	0.748	80	524	100	1258	2644	-4.820	43	1215	101	2543	14767	210665	6.250	158.875	0	0	0
1	13	14	""	"STM3166"	3720	44660	110	243	247	92	37	85	85	86	16	18	93	93	0	11150	11031	2858	25	91	91	93	16	17	100	100	0	0.014	0.015	0.014	0.014	1.610	0.015	0.745	80	510	100	11217	11102	-6.129	158	11059	162	10940	19779	882470	10.063	683.625	0	0	0
1	14	14	"yjjY"	"STM4599"	3890	44660	110	735	769	486	63	88	88	90	17	18	100	98	0	882	975	700	71	91	91	95	24	25	100	96	0	0.818	0.770	0.812	0.818	2.673	0.689	0.512	80	522	100	1438	1565	-0.290	647	791	681	884	61537	78029	39.941	36.667	0	0	0
1	15	14	"ybaN"	"STM0482"	4080	44670	110	624	819	683	83	88	88	90	18	20	100	100	0	3537	4601	3856	83	90	90	94	27	28	100	100	0	0.155	0.162	0.158	0.157	1.423	0.160	0.876	80	535	100	3983	5242	-2.685	536	3447	731	4511	65528	368097	40.500	166.926	0	0	0
1	16	14	""	"STM0571"	4250	44660	110	673	643	219	34	89	89	90	19	21	93	92	0	21575	20617	5460	26	91	91	100	46	46	100	100	0	0.027	0.027	0.027	0.024	1.951	0.027	0.935	80	497	100	22068	21080	-5.201	584	21484	554	20526	51427	1649338	29.105	446.022	0	0	0
1	17	14	"yaiU"	"STM0373"	4430	44670	110	1927	2023	432	21	88	88	89	19	21	100	100	0	27271	27819	4624	16	90	90	98	44	44	100	100	0	0.068	0.070	0.068	0.069	1.137	0.068	0.923	80	510	100	29020	29664	-3.886	1839	27181	1935	27729	161865	2225532	101.789	630.023	0	0	0
1	18	14	""	"STM3653"	4600	44670	110	281	302	129	42	86	86	87	18	20	93	93	0	5174	6339	3398	53	87	87	95	93	97	100	100	0	0.038	0.035	0.036	0.034	1.792	0.033	0.591	80	535	100	5282	6468	-4.705	195	5087	216	6252	24138	507113	11.944	67.140	0	0	0
1	19	14	""	"STM2195"	4780	44680	70	297	533	470	88	85	85	86	14	16	87	78	0	2526	3194	3122	97	88	88	90	16	17	100	100	0	0.087	0.144	0.133	0.116	3.539	0.124	0.693	32	236	100	2650	3554	-3.524	212	2438	448	3106	17057	102220	31.929	194.000	0	0	0
1	20	14	"EMPTY"	"EMPTY"	4960	44670	100	89	89	16	17	82	82	86	38	44	3	0	0	88	95	31	32	88	88	90	17	18	21	6	0	100000.000	1.000	1.000	0.958	4.596	0.044	0.001	80	461	100	7	14	16.610	7	0	7	7	7119	7579	0.079	0.294	-75	0	0
1	21	14	"EMPTY"	"EMPTY"	5130	44680	100	84	85	13	15	83	83	85	16	18	13	5	0	90	93	27	29	87	87	89	16	17	18	5	0	0.333	0.333	0.800	0.621	4.047	45.349	0.000	80	452	100	4	8	-1.585	1	3	2	6	6760	7444	0.000	0.250	-75	0	0
1	22	14	"EMPTY"	"EMPTY"	5310	44680	100	89	87	15	17	84	84	85	15	17	15	3	0	86	88	13	14	88	88	92	19	20	6	0	0	-2.500	100000.000	1.250	0.989	3.605	2.062	0.007	80	464	100	3	3	Error	5	-2	3	0	6998	7045	0.133	-0.211	-75	0	0
1	23	14	"EMPTY"	"EMPTY"	5490	44680	100	84	86	16	18	84	84	84	16	19	16	3	0	84	85	12	14	88	88	92	21	22	5	0	0	0.000	-0.667	0.933	0.886	3.563	0.136	0.011	80	464	100	-4	-1	Error	0	-4	2	-3	6855	6788	0.125	-0.333	-75	0	0
1	24	14	"EMPTY"	"EMPTY"	5670	44680	100	84	84	15	17	82	82	83	16	19	15	2	0	88	89	14	15	89	89	94	26	27	3	1	0	-2.000	100000.000	1.500	1.568	3.577	544.758	0.000	80	484	100	1	2	Error	2	-1	2	0	6709	7107	0.063	-0.192	-75	0	0
2	1	1	""	"STM0721"	6040	42320	120	124	153	76	49	86	86	87	18	20	70	50	0	5529	8112	8183	100	85	85	92	50	54	100	100	0	0.007	0.008	0.008	0.008	3.185	0.006	0.490	120	644	100	5482	8094	-7.163	38	5444	67	8027	18314	973396	3.667	160.400	0	0	0
2	2	1	"dnaC"	"STM4543"	6220	42320	120	913	1687	1994	118	85	85	86	16	18	98	98	0	2662	5165	6100	118	83	83	86	18	20	100	100	0	0.321	0.315	0.327	0.291	3.119	0.285	0.738	120	548	100	3407	6684	-1.639	828	2579	1602	5082	202444	619761	100.063	282.167	0	0	0
2	3	1	"gph"	"STM3482"	6400	42320	120	1095	1478	1422	96	84	84	86	17	19	100	100	0	2438	3595	3265	90	86	86	88	16	18	100	100	0	0.430	0.397	0.476	0.394	2.934	0.309	0.427	120	548	100	3363	4903	-1.218	1011	2352	1394	3509	177312	431427	81.882	219.188	0	0	0
2	4	1	""	"STM3547"	6580	42320	120	175	180	69	38	86	86	87	16	18	95	89	0	11169	10796	3315	30	86	86	88	16	18	100	100	0	0.008	0.009	0.008	0.008	1.960	0.008	0.556	120	548	100	11172	10804	-6.960	89	11083	94	10710	21545	1295497	5.813	669.250	0	0	0
2	5	1	""	"STM3259"	6760	42330	120	114	142	78	54	84	84	84	15	17	65	49	0	839	1536	2042	132	84	84	86	14	16	100	99	0	0.040	0.040	0.047	0.043	4.216	0.026	0.434	120	549	100	785	1510	-4.653	30	755	58	1452	17066	184265	3.867	103.571	0	0	0
2	6	1	"yqjC"	"STM3228"	6940	42330	120	579	1261	1798	142	84	84	85	19	22	97	94	0	780	1346	1635	121	88	88	90	24	26	97	90	0	0.715	0.936	0.974	0.881	3.901	1.072	0.597	120	529	100	1187	2435	-0.483	495	692	1177	1258	151351	161471	61.895	52.333	0	0	0
2	7	1	""	"STM2545"	7120	42340	120	4626	5071	2570	50	85	85	87	17	19	100	100	0	6381	6610	3033	45	92	92	99	37	37	100	100	0	0.722	0.765	0.718	0.759	1.991	0.753	0.749	120	505	100	10830	11504	-0.470	4541	6289	4986	6518	608482	793256	293.176	175.973	0	0	0
2	8	1	"gltL"	"STM0662"	7290	42340	120	463	469	202	43	84	84	85	15	17	100	98	0	7006	6906	2750	39	88	88	94	32	34	100	100	0	0.055	0.056	0.056	0.053	1.899	0.052	0.745	120	505	100	7297	7203	-4.190	379	6918	385	6818	56333	828726	25.600	212.875	0	0	0
2	9	1	"asnB"	"STM0680"	7470	42340	120	6550	6344	1226	19	82	82	84	18	21	100	100	0	26771	25782	5483	21	86	86	86	15	17	100	100	0	0.242	0.244	0.242	0.245	1.515	0.235	0.934	120	503	100	33153	31958	-2.045	6468	26685	6262	25696	761308	3093831	347.778	1713.067	0	0	0
2	10	1	"nagE"	"STM0685"	7650	42340	130	437	527	376	71	80	80	82	18	21	96	95	0	2107	2481	1708	68	83	83	86	19	22	100	100	0	0.176	0.186	0.172	0.155	2.509	0.154	0.578	120	576	100	2381	2845	-2.503	357	2024	447	2398	63223	297669	24.722	126.053	0	0	0
2	11	1	"barA"	"STM2958"	7820	42350	120	838	803	343	42	78	78	80	15	18	99	99	0	8582	8384	4212	50	79	79	84	29	34	99	98	0	0.089	0.087	0.086	0.098	2.338	0.075	0.759	120	512	100	9263	9030	-3.484	760	8503	725	8305	96387	1006131	48.200	286.207	0	0	0
2	12	1	"eutA"	"STM2459"	8000	42350	120	136	163	90	55	79	79	81	15	18	79	69	0	1681	2131	1738	81	81	81	87	33	37	99	99	0	0.036	0.041	0.045	0.037	3.081	0.034	0.274	120	521	100	1657	2134	-4.811	57	1600	84	2050	19511	255736	5.467	61.939	0	0	0
2	13	1	"yigN"	"STM3969"	8180	42350	130	3888	3774	1221	32	81	81	81	15	18	100	100	0	23327	22864	4871	21	81	81	85	26	30	100	100	0	0.164	0.162	0.162	0.151	1.693	0.157	0.826	120	557	100	27053	26476	-2.610	3807	23246	3693	22783	452879	2743724	246.200	876.115	0	0	0
2	14	1	"metE"	"STM3965"	8350	42350	130	2928	2823	1056	37	79	79	81	20	24	99	98	0	31183	30289	7652	25	79	79	82	23	28	100	100	0	0.092	0.091	0.090	0.076	2.270	0.091	0.865	120	567	100	33953	32954	-3.449	2849	31104	2744	30210	338801	3634672	137.100	1313.348	0	0	0
2	15	1	"pldB"	"STM3961"	8530	42350	130	1884	2541	2170	85	80	80	82	23	28	97	95	0	6190	8801	7776	88	80	80	87	38	43	100	100	0	0.295	0.282	0.277	0.262	3.266	0.232	0.605	120	613	100	7914	11182	-1.760	1804	6110	2461	8721	304882	1056165	106.913	229.316	0	0	0
2	16	1	"pldA"	"STM3957"	8720	42360	120	4614	4475	1314	29	79	79	81	20	24	100	100	0	12254	11591	3081	26	81	81	86	27	31	100	100	0	0.373	0.382	0.380	0.370	1.563	0.367	0.872	120	529	100	16708	15906	-1.425	4535	12173	4396	11510	536979	1390928	219.700	426.111	0	0	0
2	17	1	"yigF"	"STM3953"	8890	42360	120	369	555	433	78	80	80	81	16	19	97	90	0	1671	2999	3588	119	80	80	85	29	34	100	99	0	0.182	0.163	0.191	0.176	4.052	0.085	0.381	120	526	100	1880	3394	-2.461	289	1591	475	2919	66651	359899	29.625	100.483	0	0	0
2	18	1	"xerC"	"STM3949"	9070	42360	130	2919	2786	1129	40	79	79	80	16	20	100	100	0	9977	9427	3728	39	78	78	82	26	31	100	100	0	0.287	0.290	0.306	0.286	1.836	0.265	0.781	120	584	100	12739	12056	-1.801	2840	9899	2707	9349	334355	1131298	169.125	359.423	0	0	0
2	19	1	"sgaH"	"STM4386"	9250	42360	120	268	364	270	74	77	77	77	15	19	91	89	0	4519	6501	5568	85	78	78	80	16	20	100	100	0	0.043	0.045	0.042	0.042	3.240	0.031	0.476	120	549	100	4632	6710	-4.539	191	4441	287	6423	43658	780091	19.133	401.313	0	0	0
2	20	1	"ytfG"	"STM4401"	9430	42360	120	217	273	216	79	76	76	77	15	19	90	84	0	4177	6140	6362	103	78	78	80	18	22	100	100	0	0.034	0.032	0.031	0.031	2.883	0.028	0.687	120	532	100	4240	6259	-4.862	141	4099	197	6062	32768	736794	13.067	336.667	0	0	0
2	21	1	"ytfP"	"STM4411"	9600	42370	130	405	658	835	126	78	78	79	15	18	96	95	0	702	1183	1397	118	80	80	85	27	31	99	95	0	0.526	0.526	0.547	0.479	3.895	0.449	0.504	120	600	100	949	1683	-0.928	327	622	580	1103	78968	142018	38.600	40.667	0	0	0
2	22	1	""	"STM4419"	9780	42370	130	268	378	298	78	78	78	80	14	17	98	94	0	6779	10758	10042	93	82	82	86	25	29	100	100	0	0.028	0.028	0.029	0.026	2.677	0.024	0.661	120	636	100	6887	10976	-5.139	190	6697	300	10676	45354	1290940	21.286	426.880	0	0	0
2	23	1	""	"STM4423"	9960	42370	130	91	93	19	20	77	77	79	15	18	47	20	0	1361	1594	924	57	81	81	84	16	19	100	100	0	0.011	0.011	0.013	0.012	2.434	0.007	0.142	120	623	100	1294	1529	-6.515	14	1280	16	1513	11134	191225	0.933	94.375	0	0	0
2	24	1	""	"STM4427"	10140	42380	130	166	257	224	87	78	78	80	16	20	89	77	0	2653	4185	4795	114	81	81	84	44	52	100	97	0	0.034	0.044	0.047	0.043	3.488	0.036	0.616	120	713	100	2660	4283	-4.869	88	2572	179	4104	30864	502158	11.063	93.205	0	0	0
2	1	2	"clpP"	"STM0448"	6040	42510	120	2029	3587	5047	140	85	85	87	17	19	100	98	0	924	1659	2432	146	85	85	87	16	18	98	97	0	2.317	2.225	2.522	2.105	4.314	2.489	0.614	120	540	100	2783	5076	1.212	1944	839	3502	1574	430459	199075	205.882	98.250	0	0	0
2	2	2	"nrdG"	"STM4451"	6220	42510	120	170	309	387	125	85	85	87	19	21	80	69	0	753	1965	3512	178	84	84	86	15	17	95	93	0	0.127	0.119	0.133	0.153	4.971	0.084	0.561	120	423	100	754	2105	-2.976	85	669	224	1881	37108	235765	11.684	125.267	0	0	0
2	3	2	"phoQ"	"STM1230"	6400	42510	120	674	2508	4670	186	85	85	87	18	20	94	89	0	873	2845	5096	179	87	87	88	16	18	91	90	0	0.749	0.879	0.950	1.013	5.220	0.885	0.593	120	435	100	1375	5181	-0.416	589	786	2423	2758	300982	341459	134.500	172.313	0	0	0
2	4	2	"coaA"	"STM4139"	6580	42510	120	374	539	640	118	85	85	87	16	18	94	91	0	1494	2742	3903	142	88	88	90	25	27	100	97	0	0.206	0.171	0.156	0.196	3.654	0.127	0.569	120	451	100	1695	3108	-2.282	289	1406	454	2654	64711	328997	28.250	106.080	0	0	0
2	5	2	"thiE"	"STM4163"	6750	42510	110	186	219	135	61	85	85	87	20	22	90	87	0	3208	4539	4854	106	87	87	91	37	40	100	100	0	0.032	0.030	0.033	0.030	2.313	0.026	0.682	80	402	100	3222	4586	-4.950	101	3121	134	4452	17489	363130	6.600	120.216	0	0	0
2	6	2	"nfi"	"STM4168"	6940	42510	130	386	604	686	113	85	85	87	22	25	91	88	0	1580	2743	3391	123	89	89	93	32	34	100	99	0	0.202	0.196	0.228	0.183	3.587	0.147	0.514	120	466	100	1792	3173	-2.308	301	1491	519	2654	72426	329216	23.500	82.813	0	0	0
2	7	2	"hopD"	"STM3442"	7110	42520	120	375	696	751	107	84	84	85	18	21	84	75	0	991	2878	3418	118	89	89	92	21	22	95	84	0	0.323	0.219	0.259	0.280	4.595	0.175	0.613	120	413	100	1193	3401	-1.632	291	902	612	2789	83462	345333	33.944	132.667	0	0	0
2	8	2	"stfD"	"STM0197"	7300	42520	120	108	143	83	58	81	81	82	15	18	60	47	0	1548	3252	3731	114	86	86	89	27	30	89	86	0	0.018	0.020	0.031	0.037	6.209	0.014	0.393	120	411	100	1489	3228	-5.759	27	1462	62	3166	17113	390200	4.067	117.148	0	0	0
2	9	2	"eutP"	"STM2469"	7470	42510	130	101	112	46	41	80	80	86	74	86	15	4	0	887	2494	3384	135	81	81	84	25	29	81	80	0	0.026	0.013	0.019	0.038	7.842	0.009	0.055	120	444	100	827	2445	-5.262	21	806	32	2413	13496	299241	0.351	96.400	0	0	0
2	10	2	"eutM"	"STM2465"	7640	42510	110	89	93	24	25	79	79	81	19	23	33	13	0	233	650	810	124	79	79	92	97	105	55	47	0	0.065	0.025	0.046	0.077	7.919	0.017	0.196	80	416	100	164	585	-3.945	10	154	14	571	7418	51984	0.632	5.753	0	0	0
2	11	2	"prpR"	"STM0367"	7830	42530	130	109	147	90	61	78	78	79	15	18	58	50	0	2105	3666	4326	118	81	81	94	93	98	70	65	0	0.015	0.019	0.027	0.041	7.027	0.015	0.507	120	481	100	2055	3654	-6.029	31	2024	69	3585	17636	439930	4.533	38.409	0	0	0
2	12	2	"prpE"	"STM0371"	8010	42530	120	126	183	126	68	81	81	82	16	19	70	59	0	1526	3217	3964	123	82	82	88	35	39	97	95	0	0.031	0.033	0.036	0.038	3.559	0.024	0.532	120	397	100	1489	3237	-5.004	45	1444	102	3135	21952	385989	6.313	89.400	0	0	0
2	13	2	"sodA"	"STM4055"	8180	42530	120	1323	1538	1148	74	82	82	82	14	17	100	100	0	711	770	457	59	80	80	84	24	28	95	93	0	1.967	2.110	2.045	2.128	2.306	2.730	0.602	120	409	100	1872	2146	0.976	1241	631	1456	690	184605	92386	104.000	28.583	0	0	0
2	14	2	"sicP"	"STM2879"	8360	42530	120	440	769	960	124	80	80	83	20	24	96	92	0	1104	2003	2438	121	79	79	82	22	26	100	100	0	0.351	0.358	0.330	0.313	3.423	0.284	0.475	120	441	100	1385	2613	-1.510	360	1025	689	1924	92339	240395	34.300	87.318	0	0	0
2	15	2	"fabD"	"STM1194"	8540	42540	120	7097	11774	14097	119	79	79	84	24	28	100	100	2	1036	1754	1987	113	80	80	84	23	27	97	95	0	7.341	6.986	6.737	7.329	4.014	10.699	0.424	120	422	100	7974	13369	2.876	7018	956	11695	1674	1412921	210525	487.083	72.609	0	0	0
2	16	2	"nuoH"	"STM2322"	8710	42540	120	1619	2710	3203	118	79	79	83	26	31	100	99	0	2199	3118	3358	107	79	79	83	20	24	100	100	0	0.726	0.866	0.873	0.793	3.272	0.888	0.460	120	422	100	3660	5670	-0.461	1540	2120	2631	3039	325220	374163	101.038	151.750	0	0	0
2	17	2	"dacD"	"STM2062"	8900	42550	130	154	285	284	99	79	79	80	23	28	75	61	0	496	1284	1830	142	79	79	86	60	69	87	74	0	0.180	0.171	0.206	0.187	3.779	0.094	0.343	120	462	100	492	1411	-2.475	75	417	206	1205	34228	154042	8.913	19.967	0	0	0
2	18	2	"pefC"	"PSLT017"	9070	42540	130	258	582	737	126	78	78	79	16	20	90	82	0	3746	7049	9100	129	79	79	86	61	70	97	95	0	0.049	0.072	0.064	0.061	4.640	0.051	0.413	120	477	100	3847	7474	-4.349	180	3667	504	6970	69890	845869	31.438	114.148	0	0	0
2	19	2	"yjbA"	"STM4226"	9240	42540	100	175	311	320	102	78	78	79	15	18	72	65	0	587	2490	3157	126	79	79	81	15	18	96	90	0	0.191	0.097	0.097	0.110	3.233	0.083	0.633	80	362	100	605	2644	-2.389	97	508	233	2411	24859	199161	15.467	160.600	0	0	0
2	20	2	"asd"	"STM3539"	9420	42550	120	146	565	792	140	79	79	79	14	17	65	57	0	256	2379	3660	153	80	80	83	20	24	70	62	0	0.381	0.211	0.338	0.349	9.441	0.147	0.441	120	478	100	243	2785	-1.393	67	176	486	2299	67785	285472	34.714	114.800	0	0	0
2	21	2	"stpA"	"STM2799"	9610	42550	100	530	2600	3548	136	81	81	82	15	18	88	80	0	421	1742	2225	127	81	81	83	22	26	78	67	0	1.321	1.517	1.635	1.485	4.370	1.660	0.744	80	383	100	789	4180	0.401	449	340	2519	1661	208025	139395	167.867	75.409	0	0	0
2	22	2	"leuB"	"STM0112"	9780	42570	100	133	725	1185	163	80	80	81	14	17	70	60	0	383	2571	3821	148	83	83	86	20	23	62	56	0	0.177	0.259	0.277	0.331	7.515	0.205	0.463	80	373	100	353	3133	-2.501	53	300	645	2488	57969	205704	46.000	124.250	0	0	0
2	23	2	"prgJ"	"STM2872"	9940	42550	100	107	236	227	96	77	77	80	15	18	57	48	0	763	2432	3483	143	85	85	88	31	35	86	72	0	0.044	0.068	0.083	0.104	4.103	0.056	0.726	80	397	100	708	2506	-4.498	30	678	159	2347	18885	194567	10.400	75.613	0	0	0
2	24	2	"smvA"	"STM1574"	10140	42560	130	310	1185	2001	168	81	81	84	32	38	68	60	0	420	2399	4222	175	85	85	88	28	31	74	66	0	0.684	0.477	0.486	0.505	7.029	0.370	0.490	120	618	100	564	3418	-0.549	229	335	1104	2314	142142	287861	34.406	82.536	0	0	0
2	1	3	"hupB"	"STM0451"	6050	42670	110	122	159	200	125	84	84	87	18	20	70	51	0	198	286	336	117	87	87	89	17	19	95	86	0	0.342	0.377	0.339	0.335	3.149	0.410	0.599	80	448	100	149	274	-1.546	38	111	75	199	12690	22863	4.000	11.588	0	0	0
2	2	3	"hisM"	"STM2352"	6230	42680	120	194	388	395	101	88	88	90	22	24	65	60	0	1295	3880	5290	136	89	89	91	19	20	85	80	0	0.088	0.079	0.091	0.119	4.640	0.062	0.676	120	407	100	1312	4091	-3.508	106	1206	300	3791	46596	465638	13.545	199.421	0	0	0
2	3	3	"rimM"	"STM2675"	6400	42690	120	3413	8270	10323	124	88	88	90	21	23	92	86	0	358	680	721	106	88	88	90	18	20	70	66	0	12.315	13.821	12.947	12.475	4.612	17.245	0.661	120	403	100	3595	8774	3.622	3325	270	8182	592	992416	81600	389.524	32.778	0	0	0
2	4	3	"fruR"	"STM0118"	6580	42690	120	309	2360	9287	393	86	86	87	15	17	94	90	0	1253	2485	5264	211	89	89	94	32	34	95	91	0	0.192	0.949	0.295	0.326	5.318	2.038	0.495	120	422	100	1387	4670	-2.384	223	1164	2274	2396	283151	298178	151.533	74.719	0	0	0
2	5	3	"asrA"	"STM2548"	6760	42690	120	122	148	79	53	86	86	88	20	22	61	49	0	1666	3816	4486	117	91	91	100	46	46	84	80	0	0.023	0.017	0.026	0.036	5.761	0.014	0.622	120	450	100	1611	3787	-5.451	36	1575	62	3725	17780	457952	3.000	80.783	0	0	0
2	6	3	"entD"	"STM0584"	6940	42690	120	297	448	397	88	85	85	87	22	25	75	68	0	1664	2896	3177	109	90	90	98	55	56	85	80	0	0.135	0.129	0.143	0.144	4.196	0.102	0.630	120	440	100	1786	3169	-2.892	212	1574	363	2806	53769	347491	16.409	50.873	0	0	0
2	7	3	"cbiL"	"STM2024"	7110	42700	120	130	185	118	63	82	82	83	18	21	79	63	0	1758	2602	2643	101	84	84	88	22	25	99	97	0	0.029	0.041	0.044	0.047	3.654	0.029	0.448	120	409	100	1722	2621	-5.124	48	1674	103	2518	22146	312283	5.667	114.273	0	0	0
2	8	3	"cbiO"	"STM2020"	7290	42700	120	118	169	122	72	78	78	79	14	17	74	61	0	780	1168	1101	94	82	82	87	32	36	99	94	0	0.057	0.084	0.093	0.081	3.934	0.065	0.403	120	411	100	738	1177	-4.125	40	698	91	1086	20327	140174	6.429	33.781	0	0	0
2	9	3	"umuC"	"STM1997"	7460	42700	120	139	224	193	86	77	77	83	76	91	45	33	0	907	2693	3613	134	80	80	84	30	35	86	78	0	0.075	0.056	0.083	0.098	5.251	0.038	0.369	120	419	100	889	2760	-3.738	62	827	147	2613	26832	323168	1.855	86.967	0	0	0
2	10	3	"uhpC"	"STM3788"	7640	42710	130	168	288	277	96	78	78	83	69	83	52	41	0	822	2888	3996	138	79	79	90	90	100	73	68	0	0.121	0.075	0.088	0.125	6.239	0.051	0.514	120	501	100	833	3019	-3.045	90	743	210	2809	34553	346585	2.971	31.089	0	0	0
2	11	3	"trpB"	"STM1726"	7830	42710	120	295	553	592	107	79	79	82	21	25	77	66	0	1407	3505	4516	128	79	79	82	23	28	90	79	0	0.163	0.138	0.141	0.162	3.862	0.096	0.513	120	401	100	1544	3900	-2.620	216	1328	474	3426	66365	420598	22.429	148.826	0	0	0
2	12	3	"rpsL"	"STM3448"	7990	42710	130	1217	5213	8114	155	79	79	82	21	25	89	82	0	227	531	671	126	79	79	81	24	29	68	60	0	7.689	11.358	9.397	7.651	4.838	14.325	0.703	120	410	100	1286	5586	2.943	1138	148	5134	452	625571	63734	244.333	18.750	0	0	0
2	13	3	"phnR"	"STM0430"	8170	42710	120	171	332	449	135	78	78	80	24	30	61	55	0	502	2340	4351	185	78	78	82	31	37	78	70	0	0.219	0.112	0.153	0.177	5.709	0.086	0.603	120	430	100	517	2516	-2.189	93	424	254	2262	39856	280824	10.500	72.839	0	0	0
2	14	3	""	"STM4157"	8360	42720	130	171	295	334	113	77	77	79	24	30	79	63	0	1547	3596	5712	158	79	79	81	25	30	97	92	0	0.064	0.062	0.066	0.084	3.723	0.047	0.620	120	474	100	1562	3735	-3.965	94	1468	218	3517	35373	431560	9.000	140.600	0	0	0
2	15	3	""	"STM0345"	8540	42720	120	101	123	75	60	78	78	79	15	18	58	40	0	724	1253	1629	130	80	80	85	32	37	96	87	0	0.036	0.038	0.045	0.047	3.664	0.032	0.447	120	404	100	667	1218	-4.807	23	644	45	1173	14729	150403	2.933	36.500	0	0	0
2	16	3	""	"STM2453"	8710	42720	120	230	270	150	55	78	78	80	23	28	95	87	0	3343	3875	2845	73	79	79	85	34	40	100	100	0	0.047	0.051	0.048	0.051	2.884	0.038	0.541	120	403	100	3416	3988	-4.424	152	3264	192	3796	32453	464960	8.261	111.471	0	0	0
2	17	3	"ychA"	"STM1773"	8890	42720	120	917	1444	1891	130	77	77	79	23	29	98	98	0	1625	2641	3145	119	81	81	93	87	93	98	96	0	0.544	0.534	0.565	0.502	3.081	0.518	0.656	120	444	100	2384	3927	-0.878	840	1544	1367	2560	173262	316950	59.348	29.287	0	0	0
2	18	3	"orf408"	"STM1382"	9080	42720	110	102	109	32	29	78	78	78	15	19	63	40	0	2890	3764	3509	93	80	80	93	91	97	100	98	0	0.009	0.008	0.011	0.010	2.745	0.007	0.383	80	402	100	2834	3715	-6.871	24	2810	31	3684	8695	301112	2.067	40.341	0	0	0
2	19	3	"traR"	"PSLT085"	9250	42730	120	97	100	30	30	79	79	80	15	18	53	31	0	654	856	798	93	80	80	82	15	18	97	96	0	0.031	0.027	0.040	0.040	3.696	0.017	0.161	120	426	100	592	797	-4.995	18	574	21	776	12019	102675	1.333	51.600	0	0	0
2	20	3	""	"Not LT2a85"	9420	42720	130	119	200	207	103	80	80	81	15	18	66	57	0	1032	2917	4762	163	81	81	84	19	22	95	93	0	0.041	0.042	0.054	0.056	4.545	0.029	0.433	120	458	100	990	2956	-4.608	39	951	120	2836	23969	349986	7.933	149.105	0	0	0
2	21	3	"trbC"	"PSLT094"	9600	42730	120	332	484	522	107	82	82	83	16	19	96	90	0	4382	6312	6692	106	82	82	85	22	25	100	100	0	0.058	0.065	0.059	0.059	2.788	0.061	0.690	120	446	100	4550	6632	-4.104	250	4300	402	6230	58055	757496	25.063	283.045	0	0	0
2	22	3	"traQ"	"PSLT098"	9780	42740	120	124	165	105	63	82	82	83	16	19	75	61	0	883	1367	1456	106	84	84	87	25	28	96	95	0	0.053	0.065	0.060	0.066	4.004	0.039	0.314	120	417	100	841	1366	-4.250	42	799	83	1283	19821	164027	5.125	51.200	0	0	0
2	23	3	"traS"	"PSLT102"	9960	42740	120	2360	4300	6151	143	81	81	84	23	27	100	100	0	2504	4156	5179	124	85	85	89	34	38	100	100	0	0.942	1.036	0.933	0.931	2.572	1.180	0.693	120	417	100	4698	8290	-0.086	2279	2419	4219	4071	516024	498741	183.304	119.618	0	0	0
2	24	3	""	"PSLT107"	10130	42740	140	302	853	1643	192	81	81	85	34	40	80	71	0	229	450	649	144	85	85	88	27	30	76	64	0	1.535	2.115	1.704	1.634	4.440	3.930	0.312	156	642	100	365	1137	0.618	221	144	772	365	133083	70244	22.588	13.407	0	0	0
2	1	4	""	"STM2736"	6030	42860	120	91	99	43	43	84	84	86	16	18	30	15	0	387	851	1402	164	86	86	87	15	17	91	88	0	0.023	0.020	0.031	0.060	6.695	0.013	0.167	120	586	100	308	780	-5.426	7	301	15	765	11906	102079	0.813	50.933	0	0	0
2	2	4	""	"STM2712"	6220	42860	120	122	169	122	72	86	86	88	18	20	64	49	0	1282	2319	3094	133	89	89	91	19	20	96	95	0	0.030	0.037	0.037	0.036	4.097	0.030	0.572	120	456	100	1229	2313	-5.050	36	1193	83	2230	20316	278287	4.500	117.263	0	0	0
2	3	4	""	"STM1612"	6400	42870	120	502	574	342	59	87	87	88	18	20	98	97	0	5497	5944	4333	72	87	87	90	20	22	100	100	0	0.077	0.083	0.087	0.088	2.599	0.063	0.609	120	400	100	5825	6344	-3.704	415	5410	487	5857	68913	713298	27.000	292.700	0	0	0
2	4	4	""	"STM1607"	6580	42870	120	519	851	1074	126	85	85	86	15	17	97	95	0	1333	2055	2914	141	87	87	92	26	28	97	97	0	0.348	0.389	0.382	0.390	3.432	0.300	0.580	120	387	100	1680	2734	-1.522	434	1246	766	1968	102129	246587	51.000	75.500	0	0	0
2	5	4	"ycjI"	"STM1680"	6750	42870	130	464	705	829	117	84	84	86	16	18	96	91	0	1346	2308	3179	137	91	91	100	56	56	95	86	0	0.303	0.280	0.296	0.301	3.575	0.186	0.452	120	451	100	1635	2838	-1.724	380	1255	621	2217	84574	276901	38.688	39.429	0	0	0
2	6	4	""	"STM1676"	6930	42880	110	735	701	240	34	83	83	84	16	19	100	100	0	5440	5096	2104	41	89	89	95	51	53	100	100	0	0.122	0.123	0.122	0.126	1.690	0.100	0.720	80	402	100	6003	5625	-3.037	652	5351	618	5007	56069	407679	38.563	98.059	0	0	0
2	7	4	"frr"	"STM0219"	7110	42880	120	1077	2659	4706	176	81	81	81	15	18	97	95	0	470	1245	2609	209	84	84	85	15	17	93	85	0	2.580	2.220	3.066	2.811	4.341	2.134	0.629	120	425	100	1382	3739	1.368	996	386	2578	1161	319132	149387	171.867	77.333	0	0	0
2	8	4	"mesJ"	"STM0236"	7280	42880	120	592	595	272	45	78	78	78	14	17	100	99	0	4178	3955	2076	52	80	80	84	23	27	100	99	0	0.125	0.133	0.136	0.142	2.123	0.113	0.710	120	438	100	4612	4392	-2.995	514	4098	517	3875	71383	474630	36.929	168.304	0	0	0
2	9	4	"pfs"	"STM0207"	7470	42880	120	299	730	1198	164	77	77	78	15	19	95	90	0	563	1166	2060	176	80	80	83	21	25	90	86	0	0.460	0.601	0.620	0.598	4.786	0.504	0.578	120	456	100	705	1739	-1.121	222	483	653	1086	87570	139967	43.467	51.571	0	0	0
2	10	4	"yeeA"	"STM2060"	7650	42880	120	267	329	287	87	79	79	80	15	18	93	90	0	1760	2292	2336	101	79	79	85	63	74	96	95	0	0.112	0.113	0.114	0.115	3.309	0.075	0.387	120	405	100	1869	2463	-3.161	188	1681	250	2213	39523	275011	16.600	35.032	0	0	0
2	11	4	"vsr"	"STM1991"	7820	42890	120	148	277	293	105	79	79	82	21	25	72	59	0	937	1659	2286	137	79	79	86	65	75	90	80	0	0.080	0.125	0.113	0.118	4.221	0.084	0.426	120	406	100	927	1778	-3.636	69	858	198	1580	33229	199070	9.286	24.200	0	0	0
2	12	4	"fixB"	"STM0076"	8000	42890	120	91	102	39	38	78	78	80	19	23	40	17	0	1027	1873	2680	143	79	79	82	27	32	94	92	0	0.014	0.013	0.018	0.021	4.217	0.010	0.365	120	454	100	961	1818	-6.188	13	948	24	1794	12234	224749	1.158	66.333	0	0	0
2	13	4	""	"STM4192"	8180	42890	130	635	945	1232	130	78	78	83	38	45	93	90	0	2782	4047	4770	117	77	77	81	30	37	97	96	0	0.206	0.218	0.188	0.198	4.180	0.183	0.530	120	453	100	3262	4837	-2.280	557	2705	867	3970	113350	485640	22.684	132.200	0	0	0
2	14	4	"dgkA"	"STM4236"	8350	42900	130	188	274	227	82	78	78	82	39	47	86	65	0	743	1025	987	96	79	79	81	25	30	99	97	0	0.166	0.207	0.226	0.184	3.500	0.141	0.395	120	453	100	774	1142	-2.594	110	664	196	946	32880	122967	4.923	37.760	0	0	0
2	15	4	"tyrB"	"STM4248"	8530	42900	120	816	937	630	67	78	78	78	15	19	98	98	0	5050	5640	5054	89	80	80	83	29	34	99	99	0	0.148	0.154	0.143	0.158	2.664	0.113	0.654	120	433	100	5708	6419	-2.752	738	4970	859	5560	112496	676754	57.267	191.621	0	0	0
2	16	4	"lysC"	"STM4220"	8710	42900	120	595	614	323	52	78	78	79	16	20	99	97	0	3420	3343	1812	54	79	79	83	31	37	100	99	0	0.155	0.164	0.169	0.159	2.038	0.146	0.736	120	422	100	3858	3800	-2.692	517	3341	536	3264	73636	401161	33.438	105.161	0	0	0
2	17	4	"glk"	"STM2403"	8890	42900	120	396	406	195	48	77	77	79	20	25	93	90	0	3370	3550	1787	50	79	79	81	20	24	99	99	0	0.097	0.095	0.096	0.087	1.954	0.085	0.725	120	449	100	3610	3800	-3.367	319	3291	329	3471	48662	426000	16.350	173.450	0	0	0
2	18	4	"yfcB"	"STM2385"	9070	42900	120	920	1149	1073	93	79	79	80	19	23	95	93	0	1473	1810	1387	76	79	79	87	60	68	94	90	0	0.603	0.618	0.561	0.580	3.064	0.621	0.553	120	451	100	2235	2801	-0.729	841	1394	1070	1731	137885	217152	56.263	28.717	0	0	0
2	19	4	"ybdA"	"STM0593"	9240	42900	120	723	1460	1688	115	80	80	80	15	18	97	95	0	4599	6248	5834	93	81	81	82	14	17	99	99	0	0.142	0.224	0.173	0.167	3.703	0.181	0.440	120	410	100	5161	7547	-2.813	643	4518	1380	6167	175169	749805	92.000	440.429	0	0	0
2	20	4	"ybaM"	"STM0480"	9420	42910	130	99	109	39	35	81	81	82	16	19	51	30	0	217	329	326	99	82	82	88	72	81	76	47	0	0.133	0.113	0.161	0.157	3.883	0.057	0.154	120	452	100	153	275	-2.907	18	135	28	247	13136	39439	1.688	3.347	0	0	0
2	21	4	"ybbO"	"STM0505"	9600	42910	120	891	1374	1534	111	82	82	84	21	25	100	99	0	2620	4112	4189	101	82	82	90	75	83	100	100	0	0.319	0.321	0.304	0.291	2.171	0.310	0.726	120	425	100	3347	5322	-1.649	809	2538	1292	4030	164839	493490	61.429	53.627	0	0	0
2	22	4	"purK"	"STM0533"	9780	42910	120	382	506	432	85	81	81	84	23	27	95	93	0	2447	3093	2561	82	85	85	88	24	27	100	100	0	0.127	0.141	0.148	0.125	2.659	0.119	0.568	120	422	100	2663	3433	-2.972	301	2362	425	3008	60725	371148	18.348	125.208	0	0	0
2	23	4	"rfbI"	"STM0559"	9960	42920	120	193	330	569	172	81	81	85	26	30	85	76	0	694	1336	2536	189	87	87	89	23	25	99	97	0	0.185	0.199	0.224	0.190	2.891	0.205	0.846	120	398	100	719	1498	-2.438	112	607	249	1249	39544	160357	9.423	54.217	0	0	0
2	24	4	"ybdK"	"STM0583"	10130	42920	120	1116	1242	677	54	81	81	83	17	20	100	100	0	8869	10637	6229	58	87	87	88	14	15	100	100	0	0.118	0.110	0.111	0.110	1.726	0.097	0.780	120	501	100	9817	11711	-3.085	1035	8782	1161	10550	149033	1276418	68.176	753.500	0	0	0
2	1	5	"yoaH"	"STM1823"	6040	43040	120	128	193	224	116	83	83	84	16	19	82	63	0	213	353	371	105	85	85	95	119	125	51	30	0	0.352	0.410	0.383	0.413	3.744	0.346	0.364	120	507	100	173	378	-1.508	45	128	110	268	23140	42325	6.813	2.168	0	0	0
2	2	5	"emtA"	"STM1799"	6210	43040	110	601	906	1156	127	84	84	86	18	20	98	98	0	1915	2532	2513	99	89	89	100	139	139	97	95	0	0.283	0.336	0.283	0.295	2.412	0.308	0.498	80	373	100	2343	3265	-1.820	517	1826	822	2443	72441	202537	45.556	17.496	0	0	0
2	3	5	"narH"	"STM1763"	6390	43040	120	204	207	93	44	86	86	87	17	19	87	84	0	4011	4506	2964	65	87	87	90	19	21	100	99	0	0.030	0.027	0.026	0.026	2.965	0.022	0.552	120	442	100	4042	4540	-5.055	118	3924	121	4419	24819	540671	7.059	232.421	0	0	0
2	4	5	"ychE"	"STM1748"	6570	43040	120	348	389	227	58	86	86	86	16	18	95	92	0	3359	4278	3143	73	86	86	88	14	15	99	99	0	0.080	0.072	0.070	0.068	2.509	0.055	0.579	120	398	100	3535	4495	-3.643	262	3273	303	4192	46669	513363	18.938	299.286	0	0	0
2	5	5	"yoaB"	"STM1822"	6750	43050	120	718	759	444	58	85	85	86	16	18	99	97	0	1571	1860	1136	61	86	86	86	13	15	100	100	0	0.426	0.380	0.403	0.357	2.521	0.309	0.578	120	415	100	2118	2448	-1.230	633	1485	674	1774	91128	223199	42.063	136.462	0	0	0
2	6	5	"dsbB"	"STM1807"	6930	43050	120	501	525	250	47	84	84	84	16	19	92	92	0	1585	1606	823	51	86	86	87	15	17	99	99	0	0.278	0.290	0.295	0.288	2.081	0.259	0.736	120	397	100	1916	1961	-1.846	417	1499	441	1520	62996	192680	27.563	101.267	0	0	0
2	7	5	""	"STM4010"	7100	43060	120	155	195	172	88	81	81	81	16	19	82	70	0	1730	2866	4021	140	84	84	86	20	23	99	98	0	0.045	0.041	0.046	0.046	3.831	0.035	0.672	120	404	100	1720	2896	-4.475	74	1646	114	2782	23374	343955	7.125	139.000	0	0	0
2	8	5	"mobB"	"STM3993"	7280	43070	120	223	420	480	114	78	78	79	15	18	80	72	0	1063	2063	2471	119	81	81	82	15	18	90	85	0	0.148	0.173	0.197	0.227	4.982	0.151	0.631	120	418	100	1127	2324	-2.760	145	982	342	1982	50358	247561	22.733	132.067	0	0	0
2	9	5	"yiiR"	"STM4083"	7450	43060	110	114	249	333	133	78	78	82	39	47	48	35	0	1085	2329	3382	145	80	80	107	283	264	71	58	0	0.036	0.076	0.075	0.071	4.940	0.059	0.495	80	404	100	1041	2420	-4.803	36	1005	171	2249	19918	186315	4.282	7.852	0	0	0
2	10	5	""	"STM4067"	7640	43070	130	308	531	647	121	77	77	82	38	46	77	68	0	1592	3544	5041	142	80	80	107	273	255	70	61	0	0.153	0.131	0.157	0.175	5.111	0.111	0.729	120	451	100	1743	3918	-2.710	231	1512	454	3464	63708	425289	11.816	12.590	0	0	0
2	11	5	"yiiM"	"STM4056"	7810	43070	120	168	272	314	115	77	77	78	17	21	79	68	0	1399	2780	4648	167	80	80	87	64	73	90	85	0	0.069	0.072	0.069	0.083	4.890	0.052	0.573	120	403	100	1410	2895	-3.857	91	1319	195	2700	32620	333645	11.412	42.078	0	0	0
2	12	5	"yiiG"	"STM4040"	7990	43080	110	99	163	189	115	78	78	82	38	46	33	18	0	1575	5207	11381	218	79	79	82	21	25	96	92	1	0.014	0.017	0.019	0.022	4.431	0.014	0.712	80	402	100	1517	5213	-6.155	21	1496	85	5128	13040	416573	2.132	244.048	0	0	0
2	13	5	"yhdN"	"STM3413"	8170	43080	120	232	306	225	73	79	79	86	48	55	85	70	0	1061	1334	1123	84	78	78	80	15	18	97	97	0	0.156	0.181	0.179	0.187	3.511	0.125	0.391	120	414	100	1136	1483	-2.684	153	983	227	1256	36730	160132	4.583	83.600	0	0	0
2	14	5	"secY"	"STM3420"	8340	43080	120	12758	17228	15077	87	79	79	86	39	45	100	100	2	638	792	699	88	79	79	79	13	16	99	97	0	22.682	24.052	25.195	23.165	2.705	29.224	0.611	120	391	100	13238	17862	4.503	12679	559	17149	713	2067373	95021	439.538	54.846	0	0	0
2	15	5	"rplE"	"STM3428"	8530	43090	120	1630	5124	8059	157	79	79	83	28	33	96	94	0	133	238	255	107	79	79	80	17	21	63	57	0	28.722	31.730	26.353	28.071	4.551	46.777	0.458	120	392	100	1605	5204	4.844	1551	54	5045	159	614877	28548	180.036	9.294	0	0	0
2	16	5	"rpmC"	"STM3432"	8700	43080	130	424	1735	2879	165	77	77	80	24	30	97	92	0	107	163	130	79	79	79	80	17	21	62	47	0	12.393	19.738	14.487	13.403	4.614	30.712	0.489	120	411	100	375	1742	3.631	347	28	1658	84	208212	19509	68.958	4.882	0	0	0
2	17	5	"rpsS"	"STM3436"	8880	43090	120	1814	2738	3128	114	80	80	86	71	82	96	96	0	172	215	165	76	78	78	79	16	20	90	80	0	18.447	19.401	20.851	19.640	2.930	31.507	0.366	120	448	100	1828	2795	4.205	1734	94	2658	137	328607	25740	37.352	8.500	0	0	0
2	18	5	"rpsJ"	"STM3441"	9070	43080	110	563	1512	2407	159	79	79	86	75	87	90	78	0	116	206	193	93	79	79	81	17	20	67	52	0	13.081	11.283	12.415	11.433	3.482	31.977	0.303	80	402	100	521	1560	3.709	484	37	1433	127	120963	16484	19.013	7.353	0	0	0
2	19	5	""	"STM4463"	9240	43090	120	96	111	65	58	79	79	80	15	18	52	30	0	745	1367	1708	124	81	81	82	13	15	99	95	0	0.026	0.025	0.033	0.033	4.028	0.018	0.247	120	432	100	681	1318	-5.288	17	664	32	1286	13349	164051	2.067	98.846	0	0	0
2	20	5	"pepA"	"STM4477"	9410	43090	130	571	1548	2294	148	82	82	82	16	19	94	93	0	1289	2365	2911	123	82	82	87	72	82	85	80	0	0.405	0.642	0.457	0.570	4.543	0.651	0.426	120	443	100	1696	3749	-1.304	489	1207	1466	2283	185762	283771	91.625	31.639	0	0	0
2	21	5	"iadA"	"STM4512"	9590	43090	130	196	458	673	146	81	81	83	20	24	85	70	0	1580	3818	5967	156	82	82	88	72	81	88	83	0	0.077	0.101	0.111	0.109	3.320	0.092	0.677	120	449	100	1613	4113	-3.703	115	1498	377	3736	54982	458154	18.750	51.806	0	0	0
2	22	5	""	"STM4551"	9770	43100	120	161	459	645	140	81	81	83	22	26	75	60	0	1760	4498	7448	165	85	85	88	20	22	95	90	0	0.048	0.086	0.079	0.091	4.618	0.072	0.686	120	422	100	1755	4791	-4.388	80	1675	378	4413	55095	539812	17.091	220.500	0	0	0
2	23	5	"yjjK"	"STM4581"	9950	43100	120	1634	3303	4628	140	82	82	84	21	25	97	93	0	1373	2543	3097	121	88	88	96	109	113	85	75	0	1.208	1.312	1.238	1.245	4.350	1.640	0.523	120	422	100	2837	5676	0.272	1552	1285	3221	2455	396411	305102	153.286	22.450	0	0	0
2	24	5	"gltS"	"STM3746"	10130	43110	130	734	3028	5056	166	82	82	84	17	20	93	88	0	1111	4949	8059	162	88	88	96	95	98	82	76	0	0.637	0.606	0.548	0.577	5.561	0.514	0.496	120	602	100	1675	7807	-0.650	652	1023	2946	4861	363372	593839	173.176	51.084	0	0	0
2	1	6	"yhhY"	"STM3546"	6030	43210	120	145	163	107	65	85	85	88	52	59	54	20	0	1183	1669	1884	112	86	86	98	120	122	97	93	0	0.055	0.049	0.051	0.049	2.714	0.045	0.647	120	516	100	1157	1661	-4.192	60	1097	78	1583	19554	200267	1.442	13.092	0	0	0
2	2	6	""	"STM0951"	6210	43210	120	158	211	187	88	85	85	86	18	20	85	75	0	2209	2830	2583	91	89	89	101	127	125	97	96	0	0.034	0.046	0.037	0.036	3.545	0.036	0.295	120	458	100	2193	2867	-4.860	73	2120	126	2741	25291	339622	6.944	21.488	0	0	0
2	3	6	"nanK"	"STM3336"	6390	43220	110	174	262	315	120	85	85	86	16	18	78	70	0	1914	4532	6466	142	87	87	90	20	22	97	97	0	0.049	0.040	0.043	0.041	3.569	0.035	0.547	80	401	100	1916	4622	-4.360	89	1827	177	4445	20923	362589	11.000	222.100	0	0	0
2	4	6	"yrbC"	"STM3310"	6570	43220	120	970	1725	2333	135	85	85	86	17	19	96	95	0	1461	2246	2698	120	86	86	89	23	25	95	94	0	0.644	0.759	0.715	0.668	3.398	0.790	0.590	120	465	100	2260	3800	-0.636	885	1375	1640	2160	207005	269523	96.412	93.783	0	0	0
2	5	6	"greA"	"STM3299"	6740	43220	110	1585	1933	1053	54	85	85	91	86	94	100	98	0	1440	1692	1062	62	86	86	89	31	34	100	100	0	1.108	1.151	1.045	1.155	2.059	1.192	0.466	80	386	100	2854	3454	0.148	1500	1354	1848	1606	154613	135341	21.419	51.710	0	0	0
2	6	6	"rpsO"	"STM3283"	6920	43220	120	394	1150	2454	213	81	81	88	83	94	80	68	0	225	511	740	144	85	85	87	31	35	88	75	0	2.236	2.509	1.964	1.824	3.913	5.079	0.357	120	420	100	453	1495	1.161	313	140	1069	426	137976	61344	12.795	13.677	0	0	0
2	7	6	"yghB"	"STM3162"	7090	43230	110	251	497	659	132	79	79	85	42	49	78	66	0	751	2067	3410	164	83	83	99	138	139	87	72	0	0.257	0.211	0.241	0.235	2.905	0.161	0.645	80	372	100	840	2402	-1.957	172	668	418	1984	39722	165389	9.810	14.261	0	0	0
2	8	6	""	"STM3136"	7280	43230	120	214	312	247	79	79	79	85	43	50	78	62	0	1753	3083	3344	108	82	82	167	1224	732	59	42	0	0.081	0.078	0.088	0.084	3.158	0.048	0.504	120	400	100	1806	3234	-3.630	135	1671	233	3001	37446	369946	5.279	2.382	0	0	0
2	9	6	"yggV"	"STM3103"	7460	43240	120	228	497	760	152	78	78	83	42	50	65	54	0	398	1041	1864	179	81	81	175	1239	708	22	7	0	0.473	0.436	0.474	0.494	4.631	0.307	0.467	120	406	100	467	1379	-1.080	150	317	419	960	59688	124904	9.857	0.699	0	0	0
2	10	6	"sprT"	"STM3092"	7640	43240	120	151	274	330	120	78	78	80	16	20	83	68	0	609	1332	2057	154	80	80	85	51	60	88	79	0	0.138	0.157	0.192	0.191	4.319	0.132	0.675	120	362	100	602	1448	-2.857	73	529	196	1252	32918	159862	12.125	24.451	0	0	0
2	11	6	""	"STM3072"	7810	43240	120	98	128	94	73	78	78	79	17	21	55	31	0	866	2526	4560	180	81	81	83	19	22	97	94	0	0.025	0.020	0.032	0.037	4.310	0.015	0.513	120	388	100	805	2495	-5.295	20	785	50	2445	15317	303112	2.882	128.579	0	0	0
2	12	6	"ygfE"	"STM3060"	7990	43250	120	357	727	1026	141	81	81	87	40	45	91	77	0	350	622	762	122	80	80	83	20	24	93	90	0	1.022	1.192	1.069	1.067	4.087	1.631	0.285	120	409	100	546	1188	0.032	276	270	646	542	87285	74629	16.000	26.950	0	0	0
2	13	6	"ansA"	"STM1294"	8170	43250	130	478	1003	1389	138	81	81	87	40	45	90	83	0	1087	2350	3280	139	79	79	82	17	20	100	99	0	0.394	0.406	0.367	0.384	3.089	0.374	0.726	120	391	100	1405	3193	-1.344	397	1008	922	2271	120304	281975	22.900	133.412	0	0	0
2	14	6	"pfkB"	"STM1326"	8340	43250	120	192	420	595	141	78	78	81	23	28	84	74	0	611	1276	1946	152	78	78	81	26	32	90	87	0	0.214	0.285	0.301	0.289	4.656	0.222	0.496	120	376	100	647	1540	-2.225	114	533	342	1198	50345	153173	14.739	45.962	0	0	0
2	15	6	"ydiK"	"STM1364"	8520	43250	120	401	841	1106	131	79	79	82	27	32	86	77	0	2115	4653	7026	150	79	79	81	21	25	98	95	0	0.158	0.167	0.205	0.189	4.567	0.118	0.535	120	375	100	2358	5336	-2.661	322	2036	762	4574	100888	558400	28.111	217.714	0	0	0
2	16	6	"cfa"	"STM1427"	8700	43250	120	298	732	1150	157	79	79	81	23	28	84	77	0	1246	2037	2876	141	79	79	82	23	28	95	90	0	0.188	0.334	0.292	0.310	4.131	0.326	0.613	120	379	100	1386	2611	-2.414	219	1167	653	1958	87891	244499	28.304	85.000	0	0	0
2	17	6	"ydhM"	"STM1437"	8880	43260	120	243	438	549	125	79	79	80	15	18	92	88	0	1234	2067	2745	132	78	78	80	17	21	100	99	0	0.142	0.180	0.138	0.150	3.672	0.147	0.551	120	406	100	1320	2348	-2.817	164	1156	359	1989	52563	248085	23.867	116.882	0	0	0
2	18	6	"nth"	"STM1453"	9060	43260	120	495	1143	2145	187	78	78	84	70	83	79	71	0	800	2067	3766	182	80	80	81	15	18	100	97	0	0.579	0.536	0.455	0.494	4.407	0.518	0.740	120	443	100	1137	3052	-0.788	417	720	1065	1987	137171	248056	15.129	132.400	0	0	0
2	19	6	"ugpA"	"STM3556"	9230	43260	110	124	232	304	131	81	81	85	49	57	47	26	0	1590	5226	10253	196	82	82	89	73	82	97	96	0	0.029	0.029	0.030	0.031	3.570	0.025	0.680	80	373	100	1551	5295	-5.132	43	1508	151	5144	18528	418054	3.000	70.370	0	0	0
2	20	6	"ftsY"	"STM3571"	9410	43270	120	2068	2951	3077	104	83	83	86	46	53	100	99	0	2871	4155	4145	99	84	84	91	70	76	100	98	0	0.712	0.704	0.687	0.642	2.993	0.646	0.523	120	421	100	4772	6939	-0.490	1985	2787	2868	4071	354174	498546	62.283	58.057	0	0	0
2	21	6	"zntA"	"STM3576"	9590	43270	120	1468	1727	1192	69	82	82	84	22	26	100	100	0	9309	11652	8802	75	84	84	88	23	26	100	100	0	0.150	0.142	0.137	0.159	2.436	0.110	0.619	120	414	100	10611	13213	-2.735	1386	9225	1645	11568	207280	1398297	74.682	502.783	0	0	0
2	22	6	"yhhT"	"STM3582"	9770	43270	120	208	265	207	78	82	82	83	21	25	91	83	0	3806	5781	6311	109	88	88	89	20	22	100	100	0	0.034	0.032	0.030	0.029	3.073	0.027	0.669	120	398	100	3844	5876	-4.883	126	3718	183	5693	31753	693688	8.667	284.600	0	0	0
2	23	6	"yhiN"	"STM3588"	9950	43280	120	1190	1575	1573	99	83	83	85	18	21	99	99	0	3017	4723	5260	111	89	89	99	113	114	95	95	0	0.378	0.322	0.363	0.387	2.940	0.275	0.771	120	423	100	4035	6126	-1.403	1107	2928	1492	4634	188970	566807	82.778	40.920	0	0	0
2	24	6	""	"STM3598"	10140	43280	110	120	144	89	61	83	83	84	15	17	72	56	0	681	923	851	92	88	88	94	40	42	97	97	0	0.062	0.073	0.071	0.067	2.587	0.069	0.504	80	451	100	630	896	-4.002	37	593	61	835	11538	73873	4.000	20.725	0	0	0
2	1	7	""	"STM3799"	6030	43390	120	510	646	508	78	87	87	89	45	50	95	92	0	5980	7032	5196	73	88	88	101	140	138	100	99	0	0.072	0.081	0.078	0.072	2.560	0.069	0.600	120	566	100	6315	7503	-3.800	423	5892	559	6944	77548	843808	12.378	49.507	0	0	0
2	2	7	"yidE"	"STM3807"	6210	43400	120	193	282	214	75	86	86	86	17	19	90	77	0	3275	4604	4592	99	87	87	92	32	34	99	99	0	0.034	0.043	0.045	0.042	3.777	0.031	0.440	120	490	100	3295	4713	-4.897	107	3188	196	4517	33809	552514	11.529	141.000	0	0	0
2	3	7	"yidR"	"STM3811"	6390	43400	120	242	345	270	78	85	85	86	16	18	92	87	0	1612	2088	1836	87	87	87	89	21	23	99	99	0	0.103	0.130	0.113	0.109	3.281	0.094	0.445	120	477	100	1682	2261	-3.280	157	1525	260	2001	41362	250617	16.188	95.190	0	0	0
2	4	7	"torD"	"STM3821"	6560	43410	120	104	115	51	44	85	85	87	20	22	48	25	0	1848	3450	5004	145	86	86	91	27	29	99	98	0	0.011	0.009	0.013	0.012	3.055	0.008	0.491	120	459	100	1781	3394	-6.535	19	1762	30	3364	13814	414040	1.400	124.407	0	0	0
2	5	7	"dgoT"	"STM3827"	6740	43410	120	136	172	106	61	83	83	88	77	87	43	15	0	2337	3683	4245	115	86	86	92	36	39	100	97	0	0.024	0.025	0.024	0.026	2.890	0.018	0.518	120	492	100	2304	3686	-5.408	53	2251	89	3597	20638	441996	1.091	99.750	0	0	0
2	6	7	"yidA"	"STM3831"	6920	43400	120	322	514	601	116	80	80	82	15	18	90	89	0	1653	2617	2913	111	83	83	88	60	68	95	90	0	0.154	0.171	0.157	0.154	2.673	0.150	0.560	120	468	100	1812	2968	-2.698	242	1570	434	2534	61670	313994	28.800	42.150	0	0	0
2	7	7	"imp"	"STM0093"	7100	43400	120	8195	9157	5532	60	78	78	83	38	45	100	100	0	13205	14534	7663	52	82	82	96	133	138	100	100	0	0.619	0.628	0.651	0.567	1.710	0.629	0.806	120	484	100	21240	23531	-0.693	8117	13123	9079	14452	1098809	1744114	238.789	108.556	0	0	0
2	8	7	"yabJ"	"STM0106"	7280	43400	120	663	661	468	70	78	78	81	29	35	92	85	0	5715	6278	4867	77	83	83	157	1180	751	86	81	0	0.104	0.094	0.090	0.081	2.303	0.080	0.757	120	430	100	6217	6778	-3.267	585	5632	583	6195	79273	753407	20.000	5.187	0	0	0
2	9	7	"yabC"	"STM0120"	7450	43420	120	698	1647	2940	178	79	79	81	20	24	96	95	0	936	2218	3590	161	79	79	149	1192	800	39	23	0	0.722	0.733	0.828	0.849	3.600	0.779	0.762	120	417	100	1476	3707	-0.469	619	857	1568	2139	197624	266176	78.300	1.736	0	0	0
2	10	7	"murD"	"STM0126"	7620	43420	140	987	1597	1676	104	78	78	79	14	17	98	96	0	1777	2829	3058	108	78	78	80	20	25	98	96	0	0.535	0.552	0.575	0.562	3.788	0.450	0.488	156	502	100	2608	4270	-0.902	909	1699	1519	2751	249208	441395	108.429	137.450	0	0	0
2	11	7	"yacA"	"STM0135"	7800	43410	110	337	1043	1712	164	77	77	79	17	21	96	91	0	714	1798	3459	192	80	80	83	25	30	93	87	0	0.410	0.562	0.754	0.630	4.048	0.459	0.683	80	402	100	894	2684	-1.286	260	634	966	1718	83449	143814	56.706	68.600	0	0	0
2	12	7	""	"STM0148"	7990	43420	120	129	174	200	114	81	81	83	20	24	71	55	0	1919	2328	1973	84	79	79	83	20	24	98	97	0	0.026	0.041	0.032	0.035	3.338	0.035	0.193	120	469	100	1888	2342	-5.261	48	1840	93	2249	20859	279358	4.550	112.250	0	0	0
2	13	7	""	"STM1547"	8170	43420	120	316	595	888	149	81	81	85	30	35	85	74	0	2285	4326	6911	159	79	79	87	48	55	98	97	0	0.107	0.121	0.111	0.099	3.111	0.112	0.772	120	470	100	2441	4761	-3.231	235	2206	514	4247	71450	519144	17.000	88.313	0	0	0
2	14	7	""	"STM1551"	8360	43420	100	132	180	125	69	76	76	80	31	38	71	47	0	277	463	514	111	78	78	87	51	58	76	62	0	0.281	0.270	0.315	0.341	3.408	0.156	0.320	80	353	100	255	489	-1.829	56	199	104	385	14386	37034	3.226	7.373	0	0	0
2	15	7	""	"STM1556"	8520	43430	120	200	324	378	116	77	77	78	20	25	92	83	0	3340	6210	7457	120	79	79	83	21	25	100	99	0	0.038	0.040	0.039	0.036	2.729	0.040	0.710	120	425	100	3384	6378	-4.729	123	3261	247	6131	38832	745220	12.300	291.762	0	0	0
2	16	7	""	"STM1562"	8700	43430	120	115	161	130	80	78	78	79	20	25	70	46	0	903	1430	1716	120	79	79	82	21	25	99	95	0	0.045	0.061	0.060	0.059	3.872	0.055	0.579	120	415	100	861	1434	-4.477	37	824	83	1351	19324	171569	4.100	64.190	0	0	0
2	17	7	"fdnI"	"STM1568"	8870	43440	130	180	630	1052	166	79	79	80	18	22	74	65	0	656	2361	4341	183	79	79	81	19	23	85	79	0	0.175	0.241	0.260	0.299	5.150	0.217	0.784	120	434	100	678	2833	-2.514	101	577	551	2282	75543	283358	30.556	120.000	0	0	0
2	18	7	"nmpC"	"STM1572"	9060	43440	120	1866	3153	5904	187	80	80	85	23	27	100	98	0	1752	3178	5406	170	81	81	83	17	20	100	99	0	1.069	0.992	0.919	0.929	3.086	1.084	0.802	120	442	100	3457	6170	0.096	1786	1671	3073	3097	378380	381307	133.391	182.059	0	0	0
2	19	7	"sohB"	"STM1716"	9230	43440	120	1082	2300	4171	181	81	81	88	47	53	95	89	0	2691	5419	10247	189	84	84	90	67	74	100	98	0	0.384	0.416	0.379	0.349	3.481	0.381	0.824	120	449	100	3608	7554	-1.381	1001	2607	2219	5335	276001	650318	47.064	79.537	0	0	0
2	20	7	"ompW"	"STM1732"	9410	43440	120	362	485	477	98	80	80	83	45	54	93	88	0	2871	3505	3034	86	85	85	88	24	27	100	100	0	0.101	0.118	0.113	0.104	2.640	0.110	0.609	120	435	100	3068	3825	-3.304	282	2786	405	3420	58184	420635	8.933	142.375	0	0	0
2	21	7	"yciU"	"STM1740"	9590	43450	120	190	411	492	119	82	82	83	21	25	84	74	0	379	949	1396	147	86	86	89	22	24	90	82	0	0.369	0.381	0.379	0.441	4.714	0.216	0.302	120	434	100	401	1192	-1.440	108	293	329	863	49335	113934	15.619	39.091	0	0	0
2	22	7	"ychJ"	"STM1755"	9770	43450	120	463	814	1075	132	83	83	85	22	25	96	90	0	877	1571	2342	149	88	88	94	56	59	93	88	0	0.482	0.493	0.491	0.507	3.033	0.421	0.744	120	409	100	1169	2214	-1.054	380	789	731	1483	97691	188496	33.136	26.375	0	0	0
2	23	7	"ychP"	"STM1768"	9940	43450	120	506	680	684	100	83	83	85	15	17	97	95	0	2794	3653	4236	115	91	91	96	58	60	99	99	0	0.156	0.168	0.160	0.161	2.931	0.132	0.639	120	377	100	3126	4159	-2.676	423	2703	597	3562	81634	438334	39.667	61.328	0	0	0
2	24	7	"ychH"	"STM1782"	10120	43450	120	102	122	76	62	81	81	83	14	16	56	39	0	296	747	1045	139	89	89	92	21	22	90	81	0	0.101	0.062	0.093	0.098	4.793	0.047	0.413	120	530	100	228	699	-3.301	21	207	41	658	14685	89677	2.786	31.190	0	0	0
2	1	8	""	"STM2314"	6020	43580	110	918	902	261	28	85	85	86	15	17	100	100	0	11227	11186	2069	18	85	85	89	28	31	100	100	0	0.075	0.074	0.075	0.069	1.501	0.074	0.902	80	506	100	11975	11918	-3.742	833	11142	817	11101	72187	894851	54.400	396.321	0	0	0
2	2	8	"nuoK"	"STM2319"	6190	43590	110	718	1124	1478	131	85	85	86	16	18	100	98	0	992	1564	1952	124	87	87	90	27	30	100	100	0	0.699	0.703	0.744	0.715	1.979	0.663	0.533	80	450	100	1538	2516	-0.516	633	905	1039	1477	89891	125080	64.875	54.593	0	0	0
2	3	8	"yfbQ"	"STM2331"	6370	43590	110	1407	1467	416	28	84	84	85	21	24	100	100	0	8959	9215	2421	26	86	86	90	27	30	100	100	0	0.149	0.151	0.150	0.151	1.236	0.146	0.911	80	449	100	10196	10512	-2.746	1323	8873	1383	9129	117326	737215	65.810	337.963	0	0	0
2	4	8	"yfbU"	"STM2335"	6550	43590	110	1335	1971	2338	118	83	83	86	27	31	98	97	0	1678	2193	2395	109	87	87	90	25	27	100	100	0	0.787	0.896	0.956	0.751	2.690	0.925	0.816	80	462	100	2843	3994	-0.346	1252	1591	1888	2106	157661	175408	69.815	84.120	0	0	0
2	5	8	""	"STM2341"	6730	43590	110	535	541	230	42	81	81	84	21	25	96	96	0	11033	10831	3580	33	84	84	87	20	22	100	100	0	0.041	0.043	0.042	0.037	2.175	0.044	0.904	80	449	100	11403	11207	-4.592	454	10949	460	10747	43262	866518	21.762	537.200	0	0	0
2	6	8	""	"STM2346"	6910	43590	110	1346	2168	2802	129	81	81	81	15	18	100	100	0	2177	3259	3528	108	81	81	83	21	25	100	100	0	0.604	0.657	0.666	0.620	2.132	0.633	0.603	80	487	100	3361	5265	-0.729	1265	2096	2087	3178	173447	260716	139.133	151.238	0	0	0
2	7	8	""	"STM2530"	7100	43600	100	149	176	101	57	78	78	81	29	35	87	57	0	3262	3945	2979	75	81	81	87	65	74	100	100	0	0.022	0.025	0.022	0.023	1.801	0.025	0.723	80	413	100	3252	3962	-5.486	71	3181	98	3864	14055	315567	3.276	59.354	0	0	0
2	8	8	"nifS"	"STM2543"	7260	43590	110	18026	19179	10971	57	78	78	96	210	218	100	100	1	3553	3799	1845	48	81	81	92	119	129	100	98	0	5.169	5.137	5.093	5.149	1.525	5.710	0.805	80	463	100	21420	22819	2.370	17948	3472	19101	3718	1534338	303885	90.871	31.151	0	0	0
2	9	8	"glnB"	"STM2561"	7450	43610	110	799	1015	999	98	79	79	96	212	220	83	71	0	1449	2403	2590	107	80	80	85	34	40	97	92	0	0.526	0.403	0.445	0.441	2.124	0.325	0.707	80	448	100	2089	3259	-0.927	720	1369	936	2323	81224	192269	4.335	68.176	0	0	0
2	10	8	""	"STM2566"	7630	43610	110	92	107	60	56	78	78	79	16	20	43	20	0	269	698	1311	187	79	79	81	22	27	85	77	0	0.074	0.047	0.075	0.079	4.011	0.041	0.662	80	411	100	204	648	-3.763	14	190	29	619	8521	55806	1.750	28.045	0	0	0
2	11	8	"gogB"	"STM2584"	7800	43590	110	429	464	149	32	78	78	80	16	20	100	100	0	7658	9208	4219	45	80	80	83	25	30	100	100	0	0.046	0.042	0.044	0.043	1.483	0.038	0.853	80	482	100	7929	9514	-4.432	351	7578	386	9128	37132	736653	24.000	365.000	0	0	0
2	12	8	""	"STM2591"	7980	43600	110	264	287	86	29	78	78	80	16	20	100	97	0	6195	6525	2756	42	78	78	81	20	24	100	100	0	0.030	0.032	0.030	0.032	1.568	0.030	0.826	80	475	100	6303	6656	-5.039	186	6117	209	6447	22946	522038	12.938	322.200	0	0	0
2	13	8	"yraR"	"STM3268"	8170	43610	110	297	382	249	65	78	78	80	16	20	98	98	0	2782	3120	2177	69	78	78	81	23	28	100	100	0	0.081	0.100	0.098	0.097	1.990	0.075	0.596	80	446	100	2923	3346	-3.626	219	2704	304	3042	30535	249596	18.875	132.130	0	0	0
2	14	8	"yhbV"	"STM3275"	8340	43600	110	217	209	44	21	78	78	82	56	68	93	70	0	12047	12190	2510	20	80	80	85	40	47	100	100	0	0.012	0.011	0.011	0.010	1.520	0.010	0.416	80	450	100	12106	12241	-6.428	139	11967	131	12110	16696	975176	2.268	302.625	0	0	0
2	15	8	"deaD"	"STM3280"	8520	43610	120	22998	19700	10119	51	79	79	83	57	68	100	99	0	7508	6430	3267	50	82	82	83	17	20	96	95	0	3.086	3.091	3.022	3.515	2.862	3.187	0.930	120	469	100	30345	25969	1.626	22919	7426	19621	6348	2364031	771544	344.158	373.353	0	0	0
2	16	8	"argG"	"STM3290"	8710	43600	110	804	756	236	31	78	78	82	46	56	97	96	0	6571	6299	1648	26	82	82	84	27	32	100	100	0	0.112	0.109	0.111	0.101	1.500	0.110	0.890	80	425	100	7215	6895	-3.160	726	6489	678	6217	60481	503934	14.652	230.185	0	0	0
2	17	8	"ftsJ"	"STM3297"	8890	43610	120	7878	8775	6691	76	78	78	82	43	52	100	99	0	4219	4143	2532	61	81	81	83	25	30	100	100	0	1.885	2.141	1.982	1.845	2.054	2.492	0.825	120	448	100	11938	12759	0.915	7800	4138	8697	4062	1052983	497186	202.163	162.400	0	0	0
2	18	8	"ispB"	"STM3305"	9050	43620	110	4427	4205	1278	30	81	81	86	21	24	100	100	0	10099	10007	2039	20	82	82	84	14	16	100	100	0	0.434	0.416	0.427	0.389	1.475	0.422	0.910	80	424	100	14363	14049	-1.205	4346	10017	4124	9925	336369	800590	196.143	708.786	0	0	0
2	19	8	"ybgL"	"STM0714"	9240	43620	100	733	833	655	78	80	80	84	21	25	100	100	0	4993	5398	3339	61	82	82	84	12	14	100	100	0	0.133	0.142	0.135	0.129	1.881	0.136	0.695	80	413	100	5564	6069	-2.911	653	4911	753	5316	66653	431870	35.667	442.833	0	0	0
2	20	8	""	"STM0720"	9420	43620	100	109	119	53	44	78	78	79	15	18	63	50	0	4847	6358	6021	94	86	86	87	13	14	100	100	0	0.007	0.007	0.006	0.006	2.446	0.006	0.512	80	383	100	4792	6313	-7.263	31	4761	41	6272	9512	508603	2.667	482.385	0	0	0
2	21	8	""	"STM0726"	9600	43620	110	253	263	78	29	82	82	82	15	18	98	97	0	11672	12916	4865	37	88	88	90	13	14	100	100	0	0.015	0.014	0.014	0.014	1.419	0.013	0.842	80	444	100	11755	13009	-6.082	171	11584	181	12828	21035	1033293	12.067	986.615	0	0	0
2	22	8	"ybgT"	"STM0742"	9770	43620	110	156	176	119	67	84	84	85	16	18	81	70	0	245	278	185	66	88	88	93	53	56	81	71	0	0.459	0.484	0.481	0.460	2.219	0.479	0.531	80	426	100	229	282	-1.125	72	157	92	190	14079	22203	5.688	3.491	0	0	0
2	23	8	"tolB"	"STM0748"	9960	43620	120	16659	14875	5898	39	83	83	84	15	17	100	100	0	15397	13767	5052	36	90	90	94	51	54	100	100	0	1.083	1.082	1.073	0.958	1.956	1.097	0.953	120	465	100	31883	28469	0.115	16576	15307	14792	13677	1785026	1651985	986.067	268.098	0	0	0
2	24	8	"pnuC"	"STM0757"	10130	43630	110	424	510	376	73	83	83	84	14	16	100	100	0	4217	5271	4392	83	91	91	92	14	15	100	100	0	0.083	0.082	0.080	0.081	1.753	0.078	0.845	80	471	100	4467	5607	-3.597	341	4126	427	5180	40766	421681	30.429	369.929	0	0	0
2	1	9	"dacC"	"STM0863"	6020	43760	100	2731	2834	1106	39	86	86	88	20	22	100	100	0	10206	10897	3677	33	87	87	90	20	22	100	100	0	0.261	0.254	0.255	0.250	1.404	0.241	0.834	80	442	100	12764	13558	-1.936	2645	10119	2748	10810	226691	871794	137.300	540.350	0	0	0
2	2	9	"ybjM"	"STM0871"	6200	43760	110	473	598	529	88	85	85	85	14	16	100	100	0	3196	3826	3306	86	88	88	89	15	16	100	100	0	0.125	0.137	0.147	0.131	1.984	0.129	0.725	80	450	100	3496	4251	-3.002	388	3108	513	3738	47862	306100	36.643	249.133	0	0	0
2	3	9	"potG"	"STM0878"	6380	43750	110	705	740	241	32	83	83	86	24	27	100	98	0	16565	18426	5604	30	88	88	92	28	30	100	100	0	0.038	0.036	0.037	0.034	1.471	0.035	0.888	80	466	100	17099	18995	-4.727	622	16477	657	18338	59177	1474093	27.250	654.786	0	0	0
2	4	9	"artQ"	"STM0889"	6570	43770	110	1581	1637	495	30	82	82	85	25	29	100	100	0	10843	10533	3030	28	87	87	91	30	32	100	100	0	0.139	0.149	0.146	0.151	1.420	0.141	0.905	80	480	100	12255	12001	-2.843	1499	10756	1555	10446	130972	842652	62.080	348.067	0	0	0
2	5	9	""	"STM0894"	6750	43760	100	106	106	18	16	79	79	81	19	23	68	21	0	3376	3477	934	26	82	82	84	16	19	100	100	0	0.008	0.008	0.008	0.007	2.413	0.007	0.301	80	365	100	3321	3422	-6.931	27	3294	27	3395	8506	278172	1.316	212.063	0	0	0
2	6	9	""	"STM0898"	6910	43770	110	117	141	154	109	79	79	82	25	30	67	31	0	11597	12277	3197	26	82	82	85	24	28	100	100	0	0.003	0.005	0.003	0.003	2.305	0.005	0.099	80	426	100	11553	12257	-8.243	38	11515	62	12195	11319	982167	2.360	508.000	0	0	0
2	7	9	""	"STM1033"	7100	43770	100	220	298	266	89	78	78	82	35	42	83	68	0	2290	3115	3334	107	82	82	89	50	56	100	100	0	0.064	0.073	0.065	0.065	2.352	0.070	0.785	80	428	100	2350	3253	-3.959	142	2208	220	3033	23805	249236	6.171	60.520	0	0	0
2	8	9	""	"STM1037"	7290	43770	100	234	330	251	76	77	77	92	211	229	30	18	0	2804	4251	3905	91	82	82	90	52	57	100	100	0	0.058	0.061	0.056	0.056	1.641	0.055	0.774	80	454	100	2879	4422	-4.116	157	2722	253	4169	26407	340076	1.128	80.019	0	0	0
2	9	9	"yjaB"	"STM4181"	7480	43760	110	1104	1726	1662	96	78	78	78	16	20	96	96	0	3502	5128	4881	95	82	82	86	26	30	100	100	0	0.300	0.327	0.298	0.283	2.575	0.292	0.752	80	431	100	4446	6694	-1.737	1026	3420	1648	5046	138118	410273	103.000	193.923	0	0	0
2	10	9	"yjbD"	"STM4194"	7650	43770	110	114	307	504	164	78	78	79	16	20	68	53	0	605	1914	3945	206	84	84	85	16	18	100	96	0	0.069	0.125	0.108	0.096	4.098	0.111	0.757	80	441	100	557	2059	-3.855	36	521	229	1830	24561	153146	14.250	114.313	0	0	0
2	11	9	""	"STM4198"	7830	43780	100	127	153	87	56	78	78	79	16	20	81	68	0	2342	3172	2753	86	81	81	89	87	97	98	97	0	0.022	0.024	0.021	0.021	2.446	0.023	0.649	80	432	100	2310	3166	-5.528	49	2261	75	3091	12268	253725	4.625	35.437	0	0	0
2	12	9	""	"STM4202"	8010	43780	100	127	126	29	23	78	78	80	16	20	85	68	0	3411	3438	1423	41	79	79	80	13	16	100	100	0	0.015	0.014	0.015	0.014	1.804	0.013	0.569	80	410	100	3381	3407	-6.087	49	3332	48	3359	10106	275063	2.875	258.308	0	0	0
2	13	9	"pduF"	"STM2037"	8180	43770	110	522	516	114	22	78	78	80	17	21	100	100	0	17051	17343	2676	15	80	80	82	14	17	100	100	0	0.026	0.025	0.026	0.024	1.505	0.025	0.884	80	452	100	17415	17701	-5.256	444	16971	438	17263	41316	1387419	25.647	1232.929	0	0	0
2	14	9	"pduQ"	"STM2052"	8360	43780	110	344	359	78	21	79	79	83	57	68	100	100	0	16947	17071	2788	16	82	82	84	16	19	100	100	0	0.016	0.016	0.016	0.016	1.263	0.016	0.885	80	444	100	17130	17269	-5.992	265	16865	280	16989	28744	1365657	4.842	1061.688	0	0	0
2	15	9	"sspH2"	"STM2241"	8540	43780	120	2620	2259	958	42	81	81	85	56	65	94	91	0	33289	28099	12525	44	82	82	85	16	18	100	100	0	0.076	0.078	0.076	0.075	2.366	0.075	0.935	120	475	100	35746	30195	-3.709	2539	33207	2178	28017	271054	3371824	38.821	1750.875	0	0	0
2	16	9	"btuF"	"STM0206"	8710	43790	110	2015	2031	219	10	80	80	83	44	53	100	100	0	12036	11829	1311	11	83	83	86	27	31	100	100	0	0.162	0.166	0.165	0.166	1.161	0.160	0.932	80	445	100	13888	13697	-2.627	1935	11953	1951	11746	162444	946289	44.273	434.926	0	0	0
2	17	9	"sitD"	"STM2864"	8890	43790	110	2327	2339	600	25	79	79	81	17	20	100	100	0	14169	14542	2170	14	83	83	91	56	61	100	100	0	0.160	0.156	0.159	0.149	1.391	0.157	0.912	80	472	100	16334	16719	-2.648	2248	14086	2260	14459	187128	1163394	132.824	258.054	0	0	0
2	18	9	"yfjD"	"STM2679"	9070	43790	90	480	898	883	98	81	81	82	15	18	100	96	0	2311	4022	3582	89	83	83	94	65	69	100	100	0	0.179	0.207	0.179	0.174	2.659	0.180	0.594	52	357	100	2627	4756	-2.481	399	2228	817	3939	46681	209164	54.400	60.431	0	0	0
2	19	9	"psiB"	"PSLT069"	9250	43790	110	555	847	676	79	79	79	80	15	18	100	100	0	6533	9512	7467	78	84	84	91	38	41	100	100	0	0.074	0.081	0.076	0.077	1.445	0.080	0.850	80	445	100	6925	10196	-3.760	476	6449	768	9428	67784	760958	51.133	247.921	0	0	0
2	20	9	"traV"	"PSLT084"	9420	43790	120	89	176	281	159	80	80	81	18	22	40	28	0	205	2590	7318	282	87	87	90	32	35	65	59	0	0.076	0.038	0.094	0.134	7.817	0.035	0.809	120	512	100	127	2599	-3.713	9	118	96	2503	21071	310787	5.278	78.125	0	0	0
2	21	9	"himD"	"STM0982"	9600	43810	110	1836	2260	1503	66	82	82	84	20	23	100	100	0	706	828	744	89	89	89	92	20	21	97	96	0	2.843	2.947	3.140	3.349	2.180	2.795	0.722	80	460	100	2371	2917	1.507	1754	617	2178	739	180796	66230	108.800	36.800	0	0	0
2	22	9	"dcuR"	"STM4303"	9780	43800	110	222	257	156	60	83	83	86	18	20	90	83	0	3121	4104	3480	84	90	90	95	25	26	100	100	0	0.046	0.043	0.040	0.036	2.547	0.040	0.780	80	480	100	3170	4188	-4.447	139	3031	174	4014	20541	328355	9.500	160.360	0	0	0
2	23	9	"phnA"	"STM4289"	9960	43800	110	606	654	491	75	84	84	87	18	20	100	96	0	1120	1292	908	70	91	91	95	22	23	100	100	0	0.507	0.475	0.449	0.451	1.646	0.461	0.753	80	447	100	1551	1771	-0.979	522	1029	570	1201	52352	103324	31.500	54.409	0	0	0
2	24	9	"melA"	"STM4298"	10130	43810	110	246	260	83	31	83	83	84	15	17	100	97	0	10851	11612	3244	27	91	91	92	16	17	100	100	0	0.015	0.015	0.015	0.014	1.568	0.015	0.816	80	511	100	10923	11698	-6.045	163	10760	177	11521	20809	928979	11.733	720.000	0	0	0
2	1	10	"lasT"	"STM4600"	6050	43920	100	606	595	148	24	85	85	88	23	26	100	100	0	5169	4642	1561	33	89	89	92	18	19	100	100	0	0.103	0.112	0.112	0.118	1.441	0.105	0.923	80	430	100	5601	5063	-3.285	521	5080	510	4553	47618	371372	22.043	252.778	0	0	0
2	2	10	"dniR"	"STM0260"	6220	43930	100	23147	23796	5824	24	86	86	87	21	24	100	100	0	10298	10485	2201	20	88	88	89	16	17	100	100	0	2.259	2.280	2.257	2.268	1.231	2.355	0.938	80	397	100	33271	34107	1.175	23061	10210	23710	10397	1903663	838764	1129.000	649.750	0	0	0
2	3	10	""	"STM0277"	6400	43930	100	197	211	85	40	82	82	85	35	41	95	81	0	1686	1737	766	44	85	85	87	18	20	100	100	0	0.072	0.078	0.069	0.071	2.131	0.071	0.644	80	432	100	1716	1781	-3.799	115	1601	129	1652	16864	138929	3.600	91.667	0	0	0
2	4	10	""	"STM0286"	6580	43940	100	401	401	107	26	79	79	82	20	24	100	100	0	7540	7122	2243	31	83	83	87	21	24	100	100	0	0.043	0.046	0.044	0.047	1.477	0.043	0.896	80	403	100	7779	7361	-4.533	322	7457	322	7039	32074	569721	15.950	335.000	0	0	0
2	5	10	""	"STM0294"	6760	43930	120	141	223	268	120	78	78	79	17	21	78	66	0	1275	2203	3549	161	83	83	88	24	27	97	97	0	0.053	0.068	0.065	0.065	3.067	0.071	0.871	120	490	100	1255	2265	-4.242	63	1192	145	2120	26816	264333	8.471	88.125	0	0	0
2	6	10	"yafH"	"STM0309"	6940	43930	100	411	399	157	39	77	77	84	54	64	91	86	0	5878	5763	2263	39	85	85	90	25	27	100	100	0	0.058	0.057	0.055	0.049	1.799	0.056	0.797	80	390	100	6127	6000	-4.116	334	5793	322	5678	31910	461064	5.833	226.920	0	0	0
2	7	10	"nagZ"	"STM1209"	7110	43940	110	3376	3980	2052	51	77	77	82	50	60	100	100	0	8440	9881	5536	56	81	81	84	24	28	100	100	0	0.395	0.398	0.374	0.401	1.475	0.364	0.808	80	454	100	11658	13703	-1.341	3299	8359	3903	9800	318399	790505	77.960	408.208	0	0	0
2	8	10	"ycfU"	"STM1217"	7290	43950	100	1401	1554	749	48	77	77	78	16	20	100	100	0	4109	4265	1550	36	83	83	86	43	50	100	100	0	0.329	0.353	0.319	0.334	1.502	0.345	0.800	80	408	100	5350	5659	-1.604	1324	4026	1477	4182	124291	341179	92.250	97.186	0	0	0
2	9	10	"ycfC"	"STM1233"	7460	43940	110	186	256	245	95	76	76	78	15	19	91	88	0	413	580	515	88	83	83	86	44	51	95	91	0	0.333	0.362	0.333	0.304	2.702	0.360	0.625	80	480	100	440	677	-1.585	110	330	180	497	20474	46424	11.867	11.227	0	0	0
2	10	10	""	"STM1251"	7650	43950	110	1400	1315	436	33	77	77	79	16	20	100	100	0	4641	4731	1510	31	83	83	86	16	18	100	100	0	0.290	0.266	0.282	0.251	1.624	0.264	0.801	80	492	100	5881	5886	-1.785	1323	4558	1238	4648	105218	378451	77.250	290.313	0	0	0
2	11	10	"aadA"	"STM1264"	7830	43950	100	562	553	134	24	77	77	78	15	19	100	100	0	10296	10082	2007	19	83	83	92	90	97	100	100	0	0.047	0.048	0.048	0.047	1.282	0.047	0.928	80	408	100	10698	10475	-4.396	485	10213	476	9999	44268	806538	31.667	111.000	0	0	0
2	12	10	"yeaQ"	"STM1274"	8000	43950	110	393	421	195	46	78	78	79	17	21	97	95	0	1849	1906	735	38	83	83	85	17	20	100	100	0	0.178	0.188	0.180	0.160	2.083	0.178	0.771	80	453	100	2081	2166	-2.487	315	1766	343	1823	33666	152448	20.118	107.118	0	0	0
2	13	10	"fumA"	"STM1468"	8180	43960	100	2840	2772	502	18	79	79	80	17	21	100	100	0	10333	9964	1772	17	83	83	85	14	16	100	100	0	0.269	0.273	0.267	0.272	1.265	0.263	0.922	80	442	100	13011	12574	-1.892	2761	10250	2693	9881	221723	797142	158.353	705.643	0	0	0
2	14	10	"ompN"	"STM1473"	8360	43950	100	2235	2194	574	26	81	81	87	76	87	98	98	0	17268	16958	3451	20	85	85	91	28	30	100	100	0	0.125	0.125	0.126	0.119	1.441	0.123	0.933	80	430	100	19337	18986	-2.996	2154	17183	2113	16873	175511	1356617	27.724	602.393	0	0	0
2	15	10	"ydgF"	"STM1482"	8540	43960	100	689	885	860	97	82	82	89	78	87	100	98	0	2368	2702	1999	73	88	88	96	37	38	100	100	0	0.266	0.307	0.272	0.278	1.520	0.345	0.829	80	414	100	2887	3417	-1.909	607	2280	803	2614	70807	216131	10.205	70.432	0	0	0
2	16	10	"ynfK"	"STM1489"	8720	43960	110	1498	1484	326	21	81	81	82	16	19	100	100	0	15034	15281	2014	13	84	84	89	30	33	100	100	0	0.095	0.092	0.095	0.089	1.345	0.092	0.892	80	454	100	16367	16600	-3.399	1417	14950	1403	15197	118696	1222443	87.625	506.400	0	0	0
2	17	10	""	"STM1498"	8890	43970	100	260	256	53	20	81	81	82	15	18	100	100	0	9056	8768	2083	23	85	85	89	28	31	100	100	0	0.020	0.020	0.020	0.020	1.392	0.019	0.869	80	408	100	9150	8858	-5.647	179	8971	175	8683	20507	701428	11.600	309.964	0	0	0
2	18	10	"ynfB"	"STM1503"	9070	43970	100	2871	3037	1214	39	84	84	85	17	20	100	100	0	4096	4080	1478	36	87	87	95	60	63	100	100	0	0.695	0.740	0.717	0.732	1.305	0.739	0.900	80	442	100	6796	6946	-0.525	2787	4009	2953	3993	242994	326425	173.647	66.417	0	0	0
2	19	10	"virK"	"STM2781"	9250	43970	110	4617	4467	1581	35	82	82	84	18	21	100	100	0	7827	7992	2110	26	88	88	94	36	38	100	100	0	0.586	0.555	0.572	0.521	1.470	0.564	0.905	80	467	100	12274	12289	-0.771	4535	7739	4385	7904	357375	639393	243.500	219.389	0	0	0
2	20	10	""	"STM2789"	9420	43980	110	279	286	66	23	81	81	81	16	19	100	98	0	14521	14415	3112	21	88	88	91	34	37	100	100	0	0.014	0.014	0.014	0.014	1.340	0.014	0.857	80	448	100	14631	14532	-6.188	198	14433	205	14327	22892	1153197	12.813	421.294	0	0	0
2	21	10	"yqaE"	"STM2796"	9600	43980	100	111	122	48	39	82	82	87	24	27	58	21	0	401	503	344	68	90	90	94	24	25	100	100	0	0.093	0.097	0.098	0.086	2.104	0.074	0.283	80	420	100	340	453	-3.423	29	311	40	413	9766	40260	1.458	17.042	0	0	0
2	22	10	""	"STM4008"	9780	43980	110	3709	3506	1070	30	83	83	88	23	26	100	100	0	4457	4461	1038	23	92	92	96	25	26	100	100	0	0.831	0.783	0.810	0.748	1.342	0.801	0.939	80	480	100	7991	7792	-0.268	3626	4365	3423	4369	280516	356898	148.609	174.600	0	0	0
2	23	10	""	"STM4030"	9960	43980	110	685	880	663	75	83	83	85	18	21	100	100	0	2314	2854	1995	69	90	90	92	19	20	100	100	0	0.271	0.288	0.277	0.288	1.781	0.245	0.601	80	480	100	2826	3561	-1.885	602	2224	797	2764	70378	228305	44.167	145.368	0	0	0
2	24	10	""	"STM4044"	10140	43990	100	529	545	144	26	83	83	84	18	21	100	100	0	12764	12932	2224	17	91	91	92	19	20	100	100	0	0.035	0.036	0.035	0.035	1.370	0.036	0.896	80	452	100	13119	13303	-4.829	446	12673	462	12841	43613	1034548	25.611	675.789	0	0	0
2	1	11	"yghJ"	"STM2941"	6050	44100	100	732	729	172	23	85	85	87	19	21	100	100	0	16603	17102	3239	18	89	89	91	16	17	100	100	0	0.039	0.038	0.039	0.037	1.330	0.037	0.918	80	452	100	17161	17657	-4.674	647	16514	644	17013	58309	1368131	33.789	1063.188	0	0	0
2	2	11	""	"STM2950"	6220	44100	100	1074	1015	326	32	82	82	85	36	42	92	92	0	17421	16179	4615	28	85	85	87	14	16	100	100	0	0.057	0.058	0.058	0.053	1.618	0.057	0.924	80	418	100	18328	17027	-4.127	992	17336	933	16094	81222	1294355	25.833	1149.429	0	0	0
2	3	11	"ygcA"	"STM2957"	6400	44110	100	3097	3285	1693	51	78	78	82	37	45	100	100	0	8045	8680	4303	49	83	83	86	18	20	100	100	0	0.379	0.373	0.357	0.352	1.461	0.355	0.826	80	432	100	10981	11804	-1.399	3019	7962	3207	8597	262813	694439	86.568	477.444	0	0	0
2	4	11	"sdaB"	"STM2971"	6580	44120	110	911	954	350	36	76	76	79	18	22	100	100	0	6444	6879	3317	48	83	83	85	18	21	100	100	0	0.131	0.129	0.123	0.138	1.620	0.110	0.793	80	467	100	7196	7674	-2.929	835	6361	878	6796	76285	550317	48.611	377.444	0	0	0
2	5	11	"fucP"	"STM2975"	6750	44110	100	109	128	74	57	75	75	77	14	18	82	60	0	2596	4300	4731	110	85	85	89	22	24	100	100	0	0.014	0.013	0.012	0.012	2.431	0.012	0.617	80	423	100	2545	4268	-6.207	34	2511	53	4215	10263	344028	3.643	191.409	0	0	0
2	6	11	"fucR"	"STM2979"	6940	44120	100	468	741	821	110	76	76	78	16	20	92	90	0	2577	4740	5636	118	88	88	89	18	20	100	100	0	0.157	0.143	0.136	0.141	3.403	0.122	0.700	80	450	100	2881	5317	-2.667	392	2489	665	4652	59276	379169	41.438	258.389	0	0	0
2	7	11	""	"STM3160"	7110	44120	100	160	204	150	73	76	76	79	22	27	91	75	0	653	1158	1527	131	83	83	85	16	18	100	100	0	0.147	0.119	0.137	0.136	2.179	0.077	0.533	80	420	100	654	1203	-2.763	84	570	128	1075	16333	92640	5.682	67.063	0	0	0
2	8	11	""	"STM3169"	7290	44120	100	194	236	172	72	78	78	80	16	20	97	92	0	4942	6405	5953	92	84	84	85	17	20	100	100	0	0.024	0.025	0.022	0.023	1.943	0.020	0.548	80	420	100	4974	6479	-5.388	116	4858	158	6321	18898	512436	9.750	371.765	0	0	0
2	9	11	"ygiX"	"STM3177"	7470	44120	110	378	540	393	72	78	78	82	22	26	100	100	0	3965	5477	4479	81	85	85	90	49	54	100	100	0	0.077	0.086	0.078	0.081	1.639	0.075	0.751	80	475	100	4180	5854	-3.693	300	3880	462	5392	43172	438128	20.818	109.939	0	0	0
2	10	11	"clpB"	"STM2660"	7640	44130	110	25719	27103	7056	26	81	81	82	20	24	100	100	0	19258	19529	5165	26	84	84	86	18	20	100	100	0	1.337	1.390	1.355	1.422	1.302	1.384	0.911	80	466	100	44812	46467	0.419	25638	19174	27022	19445	2168277	1562307	1351.050	1080.167	0	0	0
2	11	11	"yfiN"	"STM2672"	7830	44130	110	2162	2084	481	23	80	80	80	15	18	100	100	0	19298	19385	2083	10	83	83	85	17	20	100	100	0	0.108	0.104	0.108	0.096	1.643	0.104	0.897	80	478	100	21297	21306	-3.206	2082	19215	2004	19302	166685	1550776	133.600	1135.294	0	0	0
2	12	11	"recN"	"STM2684"	8000	44130	100	2379	2477	928	37	77	77	78	14	17	100	100	0	11887	12273	3745	30	82	82	83	15	18	100	100	0	0.195	0.197	0.189	0.192	1.349	0.184	0.823	80	430	100	14107	14591	-2.358	2302	11805	2400	12191	198167	981870	171.357	812.667	0	0	0
2	13	11	"cueR"	"STM0499"	8190	44140	100	937	1222	986	80	79	79	78	14	17	100	100	0	3918	4709	3515	74	82	82	83	13	15	100	100	0	0.224	0.247	0.234	0.236	1.556	0.241	0.824	80	418	100	4694	5770	-2.161	858	3836	1143	4627	97765	376742	81.714	355.846	0	0	0
2	14	11	""	"STM0509"	8360	44140	110	1638	1682	292	17	80	80	81	15	18	100	100	0	19006	19381	2524	13	84	84	86	16	18	100	100	0	0.082	0.083	0.082	0.082	1.172	0.081	0.936	80	478	100	20480	20899	-3.602	1558	18922	1602	19297	134526	1550449	106.733	1205.938	0	0	0
2	15	11	"gcl"	"STM0517"	8540	44140	100	355	356	109	30	80	80	81	16	19	100	100	0	13588	13175	4286	32	85	85	89	22	24	100	100	0	0.020	0.021	0.021	0.021	1.401	0.021	0.923	80	432	100	13778	13366	-5.618	275	13503	276	13090	28450	1053976	17.188	594.818	0	0	0
2	16	11	"ybbV"	"STM0521"	8720	44140	100	88	92	21	22	78	78	80	16	20	36	16	0	1916	2573	2333	90	84	84	86	15	17	100	100	0	0.005	0.006	0.007	0.007	2.604	0.004	0.166	80	432	100	1842	2503	-7.517	10	1832	14	2489	7389	205864	0.750	165.800	0	0	0
2	17	11	"ylbA"	"STM0526"	8900	44140	110	786	876	405	46	80	80	81	15	18	100	100	0	9119	9728	3577	36	84	84	85	13	15	100	100	0	0.078	0.083	0.080	0.080	1.291	0.083	0.883	80	454	100	9741	10440	-3.678	706	9035	796	9644	70048	778221	53.000	741.769	0	0	0
2	18	11	"purE"	"STM0534"	9070	44150	100	723	776	298	38	82	82	82	15	18	100	100	0	5595	5937	2006	33	86	86	89	16	17	100	100	0	0.116	0.119	0.116	0.115	1.305	0.117	0.887	80	430	100	6150	6545	-3.103	641	5509	694	5851	62078	474957	46.267	365.500	0	0	0
2	19	11	"ygaM"	"STM2802"	9260	44150	110	478	655	622	94	82	82	83	15	18	100	100	0	2311	3036	2838	93	87	87	89	16	17	100	100	0	0.178	0.194	0.173	0.186	1.605	0.173	0.676	80	479	100	2620	3522	-2.490	396	2224	573	2949	52433	242894	38.133	184.188	0	0	0
2	20	11	"yeiA"	"STM2187"	9430	44150	110	491	490	74	15	83	83	83	15	18	100	100	0	18078	18287	2837	15	88	88	88	13	14	100	100	0	0.023	0.022	0.022	0.022	1.123	0.022	0.929	80	440	100	18398	18606	-5.462	408	17990	407	18199	39167	1462957	27.133	1399.923	0	0	0
2	21	11	""	"STM2196"	9600	44160	100	839	878	210	23	84	84	85	20	23	100	100	0	15221	15674	2858	18	90	90	94	21	22	100	100	0	0.050	0.051	0.051	0.050	1.200	0.050	0.928	80	420	100	15886	16378	-4.325	755	15131	794	15584	70278	1253900	39.650	741.905	0	0	0
2	22	11	"bcr"	"STM2221"	9780	44160	100	3356	3376	744	22	84	84	86	19	22	100	100	0	16833	17063	2792	16	93	93	97	25	25	100	100	0	0.195	0.194	0.193	0.191	1.195	0.192	0.946	80	442	100	20012	20262	-2.355	3272	16740	3292	16970	270119	1365046	173.158	678.640	0	0	0
2	23	11	"yejK"	"STM2226"	9970	44160	100	5694	5595	1714	30	84	84	85	16	18	100	100	0	7776	7821	2148	27	91	91	94	18	19	100	100	0	0.730	0.713	0.722	0.697	1.340	0.714	0.926	80	430	100	13295	13241	-0.454	5610	7685	5511	7730	447619	625662	344.375	429.278	0	0	0
2	24	11	""	"STM2236"	10140	44160	110	281	326	170	52	83	83	84	16	19	100	100	0	5704	6677	4695	70	91	91	92	18	19	100	100	0	0.035	0.037	0.036	0.037	1.572	0.033	0.805	80	508	100	5811	6829	-4.825	198	5613	243	6586	26111	534173	15.125	365.833	0	0	0
2	1	12	"phoP"	"STM1231"	6040	44280	110	8025	7854	2015	25	85	85	92	83	90	100	100	0	4170	4226	785	18	85	85	88	17	19	100	100	0	1.944	1.876	1.921	1.807	1.351	1.972	0.904	80	524	100	12025	11910	0.959	7940	4085	7769	4141	628352	338094	93.518	243.412	0	0	0
2	2	12	"phoP"	"STM1231"	6220	44290	110	13929	13093	2535	19	80	80	88	86	97	100	100	0	7557	6888	1992	28	82	82	84	13	15	100	100	0	1.853	1.912	1.873	2.047	1.487	1.869	0.941	80	479	100	21324	19819	0.890	13849	7475	13013	6806	1047448	551000	151.221	523.385	0	0	0
2	3	12	"phoP"	"STM1231"	6400	44290	110	9172	8845	2974	33	78	78	79	15	18	100	100	0	4679	4648	1096	23	82	82	82	12	14	100	100	0	1.978	1.920	1.963	1.772	1.629	2.112	0.874	80	479	100	13691	13333	0.984	9094	4597	8767	4566	707628	371832	584.400	380.500	0	0	0
2	4	12	"phoQ"	"STM1230"	6580	44290	90	5543	5483	1161	21	76	76	79	20	25	100	100	0	7178	7200	1043	14	83	83	85	16	18	100	100	0	0.771	0.760	0.775	0.747	1.169	0.766	0.949	52	349	100	12562	12524	-0.376	5467	7095	5407	7117	285090	374377	270.200	444.688	0	0	0
2	5	12	"phoQ"	"STM1230"	6750	44300	100	6684	6668	3009	45	76	76	80	21	26	100	100	0	8538	8402	4213	50	84	84	87	21	24	97	97	0	0.782	0.792	0.765	0.888	2.005	0.759	0.858	80	456	100	15062	14910	-0.355	6608	8454	6592	8318	533452	672188	313.714	395.952	0	0	0
2	6	12	"hupA"	"STM4170"	6950	44300	90	867	3026	6504	214	78	78	80	17	21	100	98	0	474	1044	1782	170	87	87	90	23	25	92	82	0	2.039	3.080	2.402	2.573	2.461	4.266	0.614	52	356	100	1176	3905	1.028	789	387	2948	957	157361	54302	173.294	41.478	0	0	0
2	7	12	"sopB"	"STM1091"	7110	44300	100	1020	965	307	31	78	78	81	22	27	100	98	0	22916	22036	5974	27	85	85	90	27	30	100	100	0	0.041	0.040	0.040	0.037	1.561	0.040	0.915	80	418	100	23773	22838	-4.599	942	22831	887	21951	77174	1762910	40.182	812.815	0	0	0
2	8	12	"pipC"	"STM0375"	7300	44300	110	243	250	98	39	81	81	85	26	30	96	85	0	1722	1767	713	40	87	87	95	43	45	100	100	0	0.099	0.101	0.093	0.089	1.778	0.098	0.670	80	460	100	1797	1849	-3.335	162	1635	169	1680	19996	141383	6.346	38.884	0	0	0
2	9	12	"pipC"	"STM0375"	7470	44320	130	182	196	70	35	80	80	85	33	38	95	84	0	2680	2799	877	31	84	84	92	45	48	100	100	0	0.039	0.043	0.040	0.036	2.059	0.042	0.646	120	553	100	2698	2831	-4.670	102	2596	116	2715	23550	335863	3.364	60.156	0	0	0
2	10	12	"pipC"	"STM0375"	7650	44300	100	201	204	59	28	79	79	84	44	52	90	80	0	3021	3015	947	31	84	84	91	40	43	100	100	0	0.042	0.043	0.042	0.039	1.550	0.042	0.781	80	392	100	3059	3056	-4.589	122	2937	125	2931	16323	241211	2.727	73.100	0	0	0
2	11	12	"ssrB"	"STM1391"	7820	44310	100	259	266	68	25	79	79	81	31	38	100	98	0	5640	5894	1680	28	82	82	86	25	29	100	100	0	0.032	0.032	0.032	0.032	1.389	0.031	0.835	80	408	100	5738	5999	-4.948	180	5558	187	5812	21298	471533	5.968	232.320	0	0	0
2	12	12	"ssrB"	"STM1391"	8000	44310	110	283	308	91	29	78	78	79	15	18	100	100	0	5814	6163	1936	31	81	81	82	15	18	100	100	0	0.036	0.038	0.035	0.037	1.358	0.036	0.841	80	480	100	5938	6312	-4.806	205	5733	230	6082	24608	493065	15.267	405.400	0	0	0
2	13	12	"lrp"	"STM0959"	8180	44310	110	4942	4557	1593	34	80	80	87	37	42	100	100	0	3745	3608	915	25	81	81	88	37	42	100	100	0	1.327	1.269	1.290	1.155	1.636	1.329	0.932	80	467	100	8526	8004	0.408	4862	3664	4477	3527	364536	288637	120.811	95.135	0	0	0
2	14	12	"lrp"	"STM0959"	8360	44320	110	9620	9645	3057	31	81	81	88	37	42	100	100	0	6538	6612	1236	18	83	83	88	27	30	100	100	0	1.478	1.465	1.517	1.384	1.495	1.561	0.897	80	453	100	15994	16093	0.563	9539	6455	9564	6529	771569	528961	258.297	241.630	0	0	0
2	15	12	"gyrA"	"STM2272"	8530	44320	110	34352	33883	3476	10	81	81	86	27	31	100	100	0	26452	26091	2256	8	83	83	86	16	18	100	100	0	1.300	1.300	1.307	1.295	1.137	1.323	0.929	80	452	100	60640	59810	0.378	34271	26369	33802	26008	2710620	2087259	1251.741	1625.313	0	0	0
2	16	12	"gyrA"	"STM2272"	8710	44320	100	9072	8421	2587	30	81	81	87	32	36	100	100	0	7957	7462	2314	31	84	84	87	18	20	100	100	0	1.142	1.130	1.157	1.147	1.425	1.133	0.952	80	432	100	16864	15718	0.192	8991	7873	8340	7378	673668	596970	260.438	409.722	0	0	0
2	17	12	"gyrA"	"STM2272"	8890	44320	100	4118	4015	1577	39	80	80	84	23	27	100	100	0	3701	3532	1003	28	85	85	87	16	18	100	100	0	1.117	1.142	1.136	0.991	1.893	1.218	0.877	80	432	100	7654	7382	0.159	4038	3616	3935	3447	321234	282524	170.913	215.313	0	0	0
2	18	12	"csrA"	"STM2826"	9070	44330	100	1587	1565	370	23	80	80	80	14	17	100	100	0	753	750	150	20	84	84	85	14	16	100	100	0	2.253	2.230	2.228	2.239	1.368	2.334	0.907	80	408	100	2176	2151	1.172	1507	669	1485	666	125234	59994	106.071	47.500	0	0	0
2	19	12	"crp"	"STM3466"	9240	44330	110	1998	1835	703	38	81	81	83	16	19	97	95	0	4964	4612	1477	32	86	86	88	15	17	100	100	0	0.393	0.388	0.393	0.337	1.821	0.392	0.935	80	453	100	6795	6280	-1.347	1917	4878	1754	4526	146809	368923	109.500	301.600	0	0	0
2	20	12	"yhhP"	"STM3578"	9420	44330	100	314	333	235	70	82	82	83	14	16	100	98	0	1471	1619	1051	64	87	87	89	13	14	100	100	0	0.168	0.164	0.159	0.151	1.744	0.156	0.720	80	432	100	1616	1783	-2.577	232	1384	251	1532	26636	129524	17.857	117.692	0	0	0
2	21	12	"yhhP"	"STM3578"	9600	44340	100	468	467	166	35	84	84	87	26	29	100	100	0	2407	2322	831	35	89	89	92	20	21	100	100	0	0.166	0.172	0.167	0.172	1.426	0.166	0.877	80	420	100	2702	2616	-2.594	384	2318	383	2233	37375	185786	14.615	111.500	0	0	0
2	22	12	"topA"	"STM1714"	9780	44340	100	7240	6950	1997	28	85	85	88	26	29	100	100	0	7843	7603	1614	21	89	89	95	25	26	100	100	0	0.923	0.914	0.953	0.865	1.563	0.935	0.913	80	430	100	14909	14379	-0.116	7155	7754	6865	7514	556033	608275	263.923	300.320	0	0	0
2	23	12	"topA"	"STM1714"	9970	44340	110	1834	2284	1471	64	85	85	87	30	34	100	98	0	2313	2641	1340	50	88	88	90	15	16	100	100	0	0.786	0.861	0.892	0.782	1.941	0.957	0.745	80	467	100	3974	4752	-0.347	1749	2225	2199	2553	182698	211252	73.233	170.067	0	0	0
2	24	12	"topA"	"STM1714"	10140	44350	100	1025	1272	819	64	86	86	89	32	35	100	100	0	1063	1305	871	66	89	89	89	12	13	98	98	0	0.964	0.975	0.935	1.073	2.316	0.947	0.782	80	450	100	1913	2402	-0.053	939	974	1186	1216	101791	104370	36.969	101.333	0	0	0
2	1	13	"ctrl-buffer"	"ctrl-buffer"	6030	44460	100	82	82	16	19	80	80	82	16	19	16	5	0	85	92	34	36	84	84	87	20	22	18	8	0	2.000	0.250	1.160	1.293	5.092	68.542	0.000	80	464	100	3	10	1.000	2	1	2	8	6530	7374	0.000	0.250	-50	0	0
2	2	13	"ctrl-buffer"	"ctrl-buffer"	6210	44460	100	79	79	15	18	78	78	79	15	18	20	2	0	83	86	26	30	81	81	83	16	19	13	5	0	0.500	0.200	1.333	1.047	3.415	0.090	0.001	80	420	100	3	6	-1.000	1	2	1	5	6307	6872	0.000	0.188	-50	0	0
2	3	13	"ctrl-buffer"	"ctrl-buffer"	6390	44460	100	76	76	14	18	76	76	78	15	19	10	1	0	80	79	12	15	80	80	85	57	67	0	0	0	0.000	0.000	1.111	1.078	3.037	67.435	0.000	80	403	100	0	-1	Error	0	0	0	-1	6096	6326	-0.133	-0.105	-50	0	0
2	4	13	"ctrl-buffer"	"ctrl-buffer"	6570	44470	100	75	88	91	103	77	77	78	18	23	13	3	0	90	93	26	27	79	79	87	68	78	5	1	0	-0.182	0.786	1.067	0.990	4.125	32.710	0.004	80	442	100	9	25	Error	-2	11	11	14	7067	7474	0.556	0.088	-50	0	0
2	5	13	"ctrl-buffer"	"ctrl-buffer"	6750	44470	100	73	75	18	24	76	76	76	15	19	10	3	0	80	84	19	22	80	80	83	32	38	3	2	0	100000.000	-0.250	0.721	0.774	3.109	0.161	0.002	80	408	100	-3	3	16.610	-3	0	-1	4	6037	6681	-0.067	0.031	-50	0	0
2	6	13	"ctrl-buffer"	"ctrl-buffer"	6920	44470	100	72	73	14	19	76	76	77	15	19	11	1	0	83	85	15	17	82	82	83	16	19	18	6	0	-4.000	-1.000	1.000	1.113	3.991	1.493	0.001	80	422	100	-3	0	Error	-4	1	-3	3	5860	6820	-0.267	0.125	-50	0	0
2	7	13	"ctrl-buffer"	"ctrl-buffer"	7100	44470	100	75	76	18	23	78	78	80	16	20	16	5	0	80	85	19	22	83	83	86	19	22	12	5	0	1.000	-1.000	1.333	1.271	3.449	1.403	0.033	80	403	100	-6	0	0.000	-3	-3	-2	2	6110	6792	-0.250	-0.053	-50	0	0
2	8	13	"ctrl-buffer"	"ctrl-buffer"	7280	44480	100	81	81	15	18	79	79	80	16	20	13	3	0	87	87	17	19	86	86	88	23	26	3	2	0	2.000	2.000	1.368	1.179	3.061	0.158	0.033	80	432	100	3	3	1.000	2	1	2	1	6446	6985	0.063	-0.043	-50	0	0
2	9	13	"ctrl-buffer"	"ctrl-buffer"	7460	44480	100	75	83	44	53	78	78	81	31	38	7	2	0	89	91	18	19	83	83	86	34	39	8	1	0	-0.500	0.625	1.357	1.138	4.907	7.412	0.018	80	386	100	3	13	Error	-3	6	5	8	6629	7293	0.065	0.147	-50	0	0
2	10	13	"ctrl-buffer"	"ctrl-buffer"	7640	44480	100	77	78	15	19	77	77	82	40	48	1	0	0	82	83	18	21	80	80	83	20	24	3	2	0	0.000	0.333	1.714	1.584	3.294	2.532	0.111	80	430	100	2	4	Error	0	2	1	3	6225	6657	-0.100	0.000	-50	0	0
2	11	13	"ctrl-buffer"	"ctrl-buffer"	7810	44480	100	82	82	17	20	78	78	81	32	39	8	0	0	84	85	13	15	81	81	82	16	19	15	2	0	1.333	1.000	1.750	1.631	3.527	4.146	0.006	80	408	100	7	8	0.415	4	3	4	4	6596	6824	0.031	0.188	-50	0	0
2	12	13	"ctrl-buffer"	"ctrl-buffer"	7990	44490	100	74	77	15	19	77	77	79	15	18	12	5	0	86	90	26	28	80	80	81	13	16	23	10	0	-0.500	0.000	1.254	1.222	3.538	68326.773	0.000	80	432	100	3	10	Error	-3	6	0	10	6144	7198	-0.133	0.692	-50	0	0
2	13	13	"ctrl-buffer"	"ctrl-buffer"	8170	44490	100	81	79	14	17	77	77	81	30	37	1	0	0	83	85	16	18	80	80	84	33	39	2	1	0	1.333	0.400	1.000	1.389	4.490	0.168	0.029	80	432	100	7	7	0.415	4	3	2	5	6342	6817	-0.067	0.030	-50	0	0
2	14	13	"ctrl-buffer"	"ctrl-buffer"	8350	44490	100	74	75	15	20	77	77	80	24	30	2	0	0	86	89	18	20	80	80	82	18	21	25	6	0	-0.500	-0.222	1.611	1.581	4.465	1.078	0.004	80	420	100	3	7	Error	-3	6	-2	9	5999	7093	-0.208	0.389	-50	0	0
2	15	13	"ctrl-buffer"	"ctrl-buffer"	8530	44490	100	75	78	15	19	80	80	82	18	21	7	1	0	87	88	14	15	82	82	87	55	63	0	0	0	-1.000	-0.333	0.962	0.886	3.589	12.775	0.000	80	420	100	0	4	Error	-5	5	-2	6	6272	7014	-0.222	0.018	-50	0	0
2	16	13	"ctrl-buffer"	"ctrl-buffer"	8710	44500	100	79	80	15	18	80	80	80	15	18	15	5	0	89	92	19	20	82	82	84	26	30	16	3	0	-0.143	0.000	0.968	0.996	3.296	0.799	0.013	80	408	100	6	10	Error	-1	7	0	10	6408	7382	0.000	0.308	-50	0	0
2	17	13	"ctrl-buffer"	"ctrl-buffer"	8880	44500	100	79	79	14	17	79	79	80	20	25	3	1	0	92	91	14	15	82	82	83	13	15	32	7	0	0.000	0.000	0.917	0.793	3.583	0.142	0.001	80	409	100	10	9	Error	0	10	0	9	6354	7286	-0.050	0.615	-50	0	0
2	18	13	"ctrl-buffer"	"ctrl-buffer"	9060	44500	100	83	82	17	20	79	79	79	14	17	25	3	0	87	89	17	19	84	84	83	15	18	15	3	0	1.333	0.600	1.086	1.305	4.442	0.004	0.000	80	420	100	7	8	0.415	4	3	3	5	6563	7084	0.214	0.400	-50	0	0
2	19	13	"ctrl-buffer"	"ctrl-buffer"	9240	44500	100	81	83	16	19	80	80	82	16	19	23	1	0	87	90	18	20	84	84	87	18	20	20	3	0	0.333	0.500	1.643	1.168	4.583	1.047	0.006	80	448	100	4	9	-1.585	1	3	3	6	6619	7200	0.063	0.167	-50	0	0
2	20	13	"ctrl-buffer"	"ctrl-buffer"	9420	44510	100	80	80	15	18	81	81	83	15	18	18	0	0	88	115	167	145	86	86	87	13	14	26	13	0	-0.500	-0.034	1.000	0.822	4.467	0.021	0.015	80	420	100	1	28	Error	-1	2	-1	29	6435	9213	-0.200	2.154	-50	0	0
2	21	13	"ctrl-buffer"	"ctrl-buffer"	9600	44510	100	82	713	3308	463	82	82	82	15	18	27	13	0	91	186	514	276	85	85	86	12	13	41	21	0	0.000	6.248	2.000	2.035	6.063	6.685	0.920	80	420	100	6	732	Error	0	6	631	101	57005	14857	42.067	8.333	-50	0	0
2	22	13	"ctrl-buffer"	"ctrl-buffer"	9780	44510	100	77	78	14	17	82	82	84	15	17	11	0	0	91	94	16	17	86	86	86	12	13	30	8	0	-1.000	-0.500	1.292	1.089	4.263	0.404	0.008	80	408	100	0	4	Error	-5	5	-4	8	6279	7481	-0.400	0.667	-50	0	0
2	23	13	"ctrl-buffer"	"ctrl-buffer"	9950	44510	100	81	85	17	20	85	85	86	32	37	3	1	0	91	93	18	19	87	87	88	14	15	23	6	0	-1.000	0.000	1.400	1.381	3.741	7.067	0.006	80	409	100	0	6	Error	-4	4	0	6	6836	7479	-0.031	0.357	-50	0	0
2	24	13	"ctrl-buffer"	"ctrl-buffer"	10130	44520	100	85	86	17	19	82	82	85	32	37	6	0	0	95	97	18	18	87	87	87	15	17	33	13	0	0.375	0.400	0.667	0.759	3.700	1.137	0.021	80	440	100	11	14	-1.415	3	8	4	10	6872	7749	0.031	0.667	-50	0	0
2	1	14	"malY"	"STM1464"	6040	44640	110	102	109	33	30	80	80	80	17	21	60	28	0	334	379	187	49	86	86	90	22	24	100	98	0	0.089	0.099	0.108	0.090	2.355	0.099	0.330	80	568	100	270	322	-3.495	22	248	29	293	8720	30354	1.706	13.136	0	0	0
2	2	14	""	"STM1865"	6220	44640	110	97	101	30	29	78	78	79	17	21	51	23	0	387	514	457	88	81	81	86	27	31	100	100	0	0.062	0.053	0.066	0.062	2.364	0.043	0.249	80	504	100	325	456	-4.009	19	306	23	433	8080	41098	1.294	15.852	0	0	0
2	3	14	"yheU"	"STM3463"	6400	44640	120	135	161	106	65	77	77	77	15	19	84	73	0	550	727	813	111	82	82	88	51	57	95	89	0	0.124	0.130	0.143	0.148	2.560	0.115	0.740	120	595	100	526	729	-3.012	58	468	84	645	19349	87297	5.600	12.529	0	0	0
2	4	14	""	"STM2507"	6580	44650	110	127	168	149	88	78	78	79	17	21	77	60	0	869	1601	2460	153	84	84	94	66	70	100	100	0	0.062	0.059	0.057	0.052	2.322	0.051	0.693	80	491	100	834	1607	-4.002	49	785	90	1517	13457	128115	5.235	22.833	0	0	0
2	5	14	"ilvY"	"STM3908"	6750	44650	100	857	850	282	33	79	79	80	18	22	100	98	0	12003	11893	3420	28	88	88	99	51	51	100	100	0	0.065	0.065	0.066	0.062	1.481	0.065	0.937	80	452	100	12693	12576	-3.937	778	11915	771	11805	68019	951472	42.778	231.255	0	0	0
2	6	14	""	"STM2906"	6930	44650	100	131	141	46	32	78	78	79	16	20	88	68	0	617	765	504	65	83	83	88	26	29	100	100	0	0.099	0.092	0.103	0.091	2.296	0.074	0.548	80	446	100	587	745	-3.333	53	534	63	682	11272	61182	3.875	26.038	0	0	0
2	7	14	"ssaR"	"STM1419"	7110	44650	120	106	151	121	80	77	77	78	14	17	68	50	0	1191	3394	5595	164	82	82	93	149	160	90	82	0	0.026	0.022	0.023	0.026	2.809	0.019	0.733	120	595	100	1138	3386	-5.257	29	1109	74	3312	18089	407293	5.214	22.154	0	0	0
2	8	14	"pykF"	"STM1378"	7290	44660	100	1344	6212	8750	140	77	77	78	13	16	100	100	0	566	2411	3212	133	83	83	85	17	20	100	98	0	2.623	2.635	2.508	2.482	2.473	2.874	0.850	80	447	100	1750	8463	1.391	1267	483	6135	2328	496979	192866	471.846	136.824	0	0	0
2	9	14	"gyrB"	"STM3835"	7470	44660	100	3096	8105	8956	110	77	77	78	14	17	100	100	0	3996	9513	10296	108	82	82	84	19	22	100	100	0	0.771	0.851	0.814	0.801	1.748	0.853	0.861	80	464	100	6933	17459	-0.375	3019	3914	8028	9431	648396	761049	573.357	496.263	0	0	0
2	10	14	"serC"	"STM0977"	7650	44670	110	1346	2595	2954	113	76	76	77	15	19	100	100	0	2365	3622	4129	113	81	81	82	17	20	100	100	0	0.556	0.711	0.643	0.708	2.348	0.680	0.772	80	523	100	3554	6060	-0.847	1270	2284	2519	3541	207572	289782	167.867	208.235	0	0	0
2	11	14	"cbiA"	"STM2035"	7820	44660	110	101	170	176	103	76	76	77	15	19	62	41	0	589	2995	4031	134	80	80	83	18	21	100	100	0	0.049	0.032	0.036	0.037	2.870	0.033	0.653	80	523	100	534	3009	-4.348	25	509	94	2915	13568	239609	6.200	161.778	0	0	0
2	12	14	"hin"	"STM2772"	8010	44670	110	118	209	226	108	76	76	77	14	18	71	56	0	1277	3081	4959	160	80	80	84	19	22	100	100	0	0.035	0.044	0.051	0.046	2.809	0.041	0.812	80	523	100	1239	3134	-4.833	42	1197	133	3001	16683	246504	9.429	157.737	0	0	0
2	13	14	"yfiA"	"STM2665"	8180	44670	110	512	583	351	60	75	75	77	15	19	100	100	0	1010	1352	991	73	80	80	82	17	20	100	100	0	0.470	0.399	0.423	0.403	1.753	0.336	0.719	80	510	100	1367	1780	-1.090	437	930	508	1272	46661	108151	33.733	74.706	0	0	0
2	14	14	""	"STM0382"	8360	44670	110	1003	1010	165	16	77	77	79	16	20	100	100	0	21953	22619	2677	11	80	80	84	36	42	100	100	0	0.042	0.041	0.042	0.041	1.158	0.041	0.943	80	510	100	22799	23472	-4.562	926	21873	933	22539	80794	1809492	58.188	625.972	0	0	0
2	15	14	"ybbP"	"STM0508"	8530	44670	110	2683	2601	1058	40	80	80	84	23	27	100	100	0	21095	20768	6949	33	83	83	104	112	107	100	100	0	0.124	0.122	0.121	0.108	1.721	0.123	0.946	80	510	100	23615	23206	-3.013	2603	21012	2521	20685	208106	1661420	109.435	184.500	0	0	0
2	16	14	"fepE"	"STM0589"	8710	44670	110	3575	3542	580	16	79	79	82	23	28	100	100	0	19193	19094	2643	13	84	84	102	107	104	100	100	0	0.183	0.182	0.184	0.180	1.248	0.178	0.933	80	522	100	22605	22473	-2.450	3496	19109	3463	19010	283373	1527533	150.435	177.495	0	0	0
2	17	14	"trpL"	"STM1722"	8900	44670	110	84	87	21	24	78	78	79	14	17	32	12	0	129	170	127	74	84	84	87	19	21	78	58	0	0.133	0.105	0.229	0.246	3.000	0.095	0.155	80	511	100	51	95	-2.907	6	45	9	86	6928	13638	0.571	4.368	0	0	0
2	18	14	"ivbL"	"STM3797"	9070	44680	100	104	105	22	20	78	78	79	14	17	72	42	0	384	382	78	20	82	82	83	15	18	100	100	0	0.086	0.090	0.095	0.082	2.426	0.087	0.343	80	473	100	328	327	-3.538	26	302	27	300	8426	30586	1.857	19.933	0	0	0
2	19	14	"murI"	"STM4131"	9250	44690	70	423	720	921	127	79	79	80	15	18	90	87	0	998	2180	3464	158	83	83	86	16	18	93	90	0	0.376	0.306	0.300	0.377	3.761	0.254	0.825	32	236	100	1259	2738	-1.411	344	915	641	2097	23034	69751	42.667	130.875	0	0	0
2	20	14	"EMPTY"	"EMPTY"	9420	44680	100	80	82	20	24	79	79	80	16	20	13	2	0	85	86	13	15	85	85	86	13	15	15	2	0	100000.000	3.000	1.292	1.228	3.979	3.483	0.038	80	465	100	1	4	16.610	1	0	3	1	6585	6860	0.125	0.000	-75	0	0
2	21	14	"EMPTY"	"EMPTY"	9600	44690	100	78	81	17	20	79	79	80	14	17	22	6	0	83	82	12	14	88	88	90	19	21	1	0	0	0.200	-0.333	1.091	1.017	4.168	0.037	0.000	80	464	100	-6	-4	-2.322	-1	-5	2	-6	6452	6574	0.071	-0.421	-75	0	0
2	22	14	"EMPTY"	"EMPTY"	9780	44690	100	80	82	16	19	81	81	82	15	18	16	3	0	87	90	20	22	94	94	109	43	39	2	0	0	0.143	-0.250	1.000	0.949	3.663	0.041	0.009	80	452	100	-8	-3	-2.807	-1	-7	1	-4	6540	7173	0.000	-0.442	-75	0	0
2	23	14	"EMPTY"	"EMPTY"	9950	44690	100	83	81	15	18	82	82	83	15	18	12	3	0	90	92	22	23	95	95	118	50	42	3	0	0	-0.200	0.333	0.571	0.852	3.721	0.043	0.016	80	452	100	-4	-4	Error	1	-5	-1	-3	6501	7392	-0.133	-0.520	-75	0	0
2	24	14	"EMPTY"	"EMPTY"	10130	44690	100	81	82	14	17	81	81	82	14	17	12	3	0	83	86	21	24	89	89	96	27	28	6	2	0	0.000	-0.333	1.194	1.228	4.626	0.118	0.024	80	484	100	-6	-2	Error	0	-6	1	-3	6523	6863	0.000	-0.370	-75	0	0
3	1	1	"yjiW"	"STM4523"	10540	42430	120	113	124	48	38	80	80	82	14	17	66	55	0	807	1315	1275	96	85	85	86	16	18	97	96	0	0.046	0.036	0.043	0.046	3.411	0.022	0.317	120	625	100	755	1274	-4.451	33	722	44	1230	14858	157742	3.000	76.813	0	0	0
3	2	1	"yjjW"	"STM4565"	10720	42430	120	282	272	70	25	82	82	84	16	19	98	96	0	7469	7172	2569	35	87	87	89	16	17	100	100	0	0.027	0.027	0.027	0.026	1.875	0.025	0.858	120	526	100	7582	7275	-5.206	200	7382	190	7085	32693	860644	11.750	442.688	0	0	0
3	3	1	"yibL"	"STM3689"	10900	42420	120	258	451	430	95	83	83	85	19	22	90	84	0	1754	3389	3818	112	89	89	91	18	19	100	100	0	0.105	0.112	0.112	0.099	3.548	0.085	0.541	120	548	100	1840	3668	-3.250	175	1665	368	3300	54118	406678	19.263	183.222	0	0	0
3	4	1	"fba"	"STM3068"	11080	42430	120	11118	11186	3332	29	85	85	90	58	64	100	100	0	11056	11354	2710	23	90	90	92	16	17	100	100	0	1.006	0.986	0.994	0.914	1.909	1.006	0.878	120	529	100	21999	22365	0.009	11033	10966	11101	11264	1342302	1362428	191.310	703.875	0	0	0
3	5	1	"yhaH"	"STM3234"	11260	42440	120	378	487	426	87	85	85	89	23	25	99	94	0	1122	1354	1092	80	92	92	100	118	118	90	85	0	0.284	0.319	0.280	0.325	3.101	0.218	0.339	120	528	100	1323	1664	-1.814	293	1030	402	1262	58497	162432	17.304	10.627	0	0	0
3	6	1	"rpoD"	"STM3211"	11440	42440	130	25268	24506	5674	23	85	85	89	46	51	100	100	0	10624	9890	2876	29	92	92	99	42	42	99	98	0	2.391	2.492	2.402	2.756	1.905	2.524	0.909	120	578	100	35715	34219	1.258	25183	10532	24421	9798	2940728	1186827	530.804	233.119	0	0	0
3	7	1	""	"STM2551"	11610	42440	120	1423	1441	515	35	84	84	87	47	54	94	94	0	13012	13103	3607	27	95	95	103	32	31	100	100	0	0.104	0.104	0.105	0.088	2.218	0.103	0.885	120	521	100	14256	14365	-3.270	1339	12917	1357	13008	172957	1572373	28.809	406.250	0	0	0
3	8	1	"gltI"	"STM0665"	11780	42440	110	1852	1782	376	21	85	85	114	186	163	98	97	0	14354	14563	2155	14	97	97	319	1532	480	100	100	0	0.124	0.117	0.118	0.113	1.434	0.113	0.882	80	466	100	16024	16163	-3.012	1767	14257	1697	14466	142535	1165067	8.968	9.298	0	0	0
3	9	1	"nagC"	"STM0682"	11970	42450	120	1725	1708	636	37	87	87	112	176	157	98	97	0	6497	6488	2448	37	90	90	286	1445	505	99	86	0	0.256	0.253	0.253	0.248	1.702	0.217	0.770	120	526	100	8045	8019	-1.968	1638	6407	1621	6398	204934	778544	9.068	4.292	0	0	0
3	10	1	"glnS"	"STM0686"	12140	42450	120	12945	12189	3079	25	86	86	88	20	22	100	100	0	14737	13985	4012	28	88	88	92	20	21	100	100	0	0.878	0.871	0.865	0.921	2.105	0.845	0.888	120	502	100	27508	26000	-0.188	12859	14649	12103	13897	1462699	1678156	605.050	694.650	0	0	0
3	11	1	"sipD"	"STM2883"	12320	42450	120	601	577	155	26	84	84	85	16	18	96	96	0	9590	9332	1911	20	89	89	92	20	21	100	100	0	0.054	0.053	0.054	0.050	1.984	0.052	0.876	120	526	100	10018	9736	-4.200	517	9501	493	9243	69182	1119803	30.750	462.000	0	0	0
3	12	1	"eutC"	"STM2457"	12500	42450	120	192	241	183	75	85	85	86	16	18	89	85	0	3638	5925	6614	111	89	89	95	30	31	100	100	0	0.030	0.027	0.027	0.027	2.190	0.023	0.708	120	518	100	3656	5992	-5.052	107	3549	156	5836	28886	711004	9.688	194.333	0	0	0
3	13	1	"udp"	"STM3968"	12680	42460	120	2684	3412	3008	88	85	85	86	17	19	100	100	0	10528	11465	4608	40	91	91	97	42	43	100	100	0	0.249	0.293	0.242	0.245	1.738	0.337	0.697	120	483	100	13036	14701	-2.006	2599	10437	3327	11374	409434	1375857	195.647	270.667	0	0	0
3	14	1	"metR"	"STM3964"	12850	42460	120	2254	2344	853	36	85	85	86	19	22	100	100	0	12332	11569	3251	28	92	92	98	38	38	100	100	0	0.177	0.197	0.194	0.190	1.523	0.190	0.847	120	511	100	14409	13736	-2.497	2169	12240	2259	11477	281276	1388294	118.842	301.868	0	0	0
3	15	1	"rthB"	"STM3960"	13040	42460	130	1561	1551	435	28	85	85	86	19	22	100	100	0	8214	8328	2354	28	95	95	100	28	28	100	100	0	0.182	0.178	0.180	0.179	1.429	0.165	0.870	120	606	100	9595	9699	-2.460	1476	8119	1466	8233	186067	999344	77.105	293.857	0	0	0
3	16	1	"yigI"	"STM3956"	13220	42470	130	2103	2095	761	36	85	85	88	21	23	100	100	0	8075	7705	2806	36	95	95	99	24	24	100	100	0	0.253	0.264	0.261	0.266	1.490	0.248	0.861	120	527	100	9998	9620	-1.983	2018	7980	2010	7610	251453	924571	95.571	316.917	0	0	0
3	17	1	"corA"	"STM3952"	13380	42470	130	1763	3384	3620	106	86	86	90	26	28	100	100	0	2079	5333	6494	121	95	95	104	37	35	100	99	0	0.845	0.630	0.625	0.717	2.992	0.533	0.761	120	559	100	3661	8536	-0.243	1677	1984	3298	5238	406118	640014	126.692	141.324	0	0	0
3	18	1	"yigA"	"STM3948"	13570	42470	130	3399	3540	1137	32	86	86	89	23	25	100	100	0	8303	8713	2397	27	93	93	100	36	36	100	100	0	0.404	0.401	0.408	0.392	1.428	0.395	0.869	120	591	100	11523	12074	-1.309	3313	8210	3454	8620	424758	1045573	150.043	239.250	0	0	0
3	19	1	"priB"	"STM4392"	13740	42460	130	4001	5169	4550	88	85	85	89	33	37	100	100	0	365	478	348	72	89	89	104	181	174	68	39	0	14.188	13.069	12.510	12.175	3.029	17.306	0.536	120	628	100	4192	5473	3.827	3916	276	5084	389	620239	57306	153.939	2.066	0	0	0
3	20	1	"ytfJ"	"STM4405"	13930	42470	130	298	367	290	79	84	84	86	19	22	97	95	0	2140	3020	2864	94	89	89	91	32	35	100	100	0	0.104	0.097	0.091	0.090	2.347	0.083	0.713	120	605	100	2265	3214	-3.261	214	2051	283	2931	44068	362426	14.789	91.531	0	0	0
3	21	1	"mpl"	"STM4416"	14110	42480	140	1237	3124	3780	120	83	83	84	15	17	98	98	0	3427	7581	8919	117	88	88	90	17	18	98	98	0	0.346	0.406	0.396	0.393	3.704	0.367	0.702	156	619	100	4493	10534	-1.533	1154	3339	3041	7493	487303	1182597	202.667	440.647	0	0	0
3	22	1	""	"STM4420"	14280	42480	120	232	265	132	49	83	83	84	15	17	98	92	0	4646	5245	3167	60	88	88	90	17	18	100	100	0	0.033	0.035	0.035	0.033	2.114	0.031	0.644	120	474	100	4707	5339	-4.935	149	4558	182	5157	31813	629441	12.067	303.235	0	0	0
3	23	1	""	"STM4424"	14460	42480	120	132	133	27	20	83	83	89	50	56	47	4	0	5463	4985	1972	39	88	88	139	385	276	100	95	0	0.009	0.010	0.011	0.010	1.914	0.010	0.268	120	533	100	5424	4947	-6.777	49	5375	50	4897	15975	598160	0.880	12.587	0	0	0
3	24	1	""	"STM4428"	14640	42480	130	295	335	161	48	82	82	87	36	41	96	86	0	6904	7930	4428	55	87	87	121	284	234	100	100	0	0.031	0.032	0.031	0.029	2.218	0.029	0.697	120	759	100	7030	8096	-5.000	213	6817	253	7843	40234	951642	6.889	27.496	0	0	0
3	1	2	"clpX"	"STM0449"	10540	42610	130	2030	6019	10606	176	81	81	83	15	18	99	99	0	1287	2788	4600	164	86	86	87	16	18	100	98	0	1.623	2.198	1.613	1.660	3.618	2.759	0.593	120	572	100	3150	8640	0.698	1949	1201	5938	2702	722294	334585	395.733	168.813	0	0	0
3	2	2	"ptrB"	"STM1879"	10720	42610	120	660	1115	1630	146	84	84	85	19	22	96	94	0	2474	4821	6813	141	88	88	89	16	17	99	99	0	0.241	0.218	0.232	0.238	3.923	0.191	0.640	120	412	100	2962	5764	-2.050	576	2386	1031	4733	133783	578479	54.211	295.750	0	0	0
3	3	2	"yihV"	"STM4024"	10900	42610	120	135	175	112	64	85	85	88	22	25	86	60	0	3232	4756	6004	126	88	88	90	17	18	100	100	0	0.016	0.019	0.017	0.019	2.473	0.013	0.453	120	438	100	3194	4758	-5.975	50	3144	90	4668	21046	570715	3.955	274.471	0	0	0
3	4	2	"thiG"	"STM4160"	11080	42610	120	149	274	419	152	84	84	91	62	68	53	26	0	2042	4035	5778	143	89	89	90	15	16	99	99	0	0.033	0.048	0.032	0.038	3.517	0.056	0.644	120	444	100	2018	4136	-4.909	65	1953	190	3946	32856	484241	2.952	263.000	0	0	0
3	5	2	"thiC"	"STM4164"	11250	42610	110	173	208	126	60	85	85	90	30	33	81	65	0	1919	2487	1992	80	90	90	112	178	158	100	100	0	0.048	0.051	0.052	0.040	3.009	0.046	0.620	80	394	100	1917	2520	-4.377	88	1829	123	2397	16675	198983	3.933	13.343	0	0	0
3	6	2	"yjaG"	"STM4169"	11430	42610	110	646	1341	1977	147	84	84	92	64	69	100	93	0	1890	3696	5534	149	90	90	116	179	154	100	97	0	0.312	0.349	0.385	0.330	2.583	0.295	0.613	80	408	100	2362	4863	-1.679	562	1800	1257	3606	107279	295709	19.516	20.000	0	0	0
3	7	2	""	"STM2701"	11610	42620	120	179	292	246	84	84	84	90	58	64	51	49	0	3381	6295	7368	117	94	94	105	47	44	84	80	0	0.029	0.034	0.043	0.054	6.160	0.026	0.544	120	437	100	3382	6409	-5.113	95	3287	208	6201	35056	755397	3.483	131.702	0	0	0
3	8	2	"stfE"	"STM0198"	11790	42620	120	101	159	176	110	86	86	108	176	162	13	2	0	1394	3341	4240	126	94	94	242	1231	508	50	41	0	0.012	0.022	0.023	0.039	6.395	0.021	0.303	120	458	100	1315	3320	-6.437	15	1300	73	3247	19111	400954	0.290	2.517	0	0	0
3	9	2	"eutQ"	"STM2468"	11970	42620	120	105	138	71	51	87	87	89	19	21	47	44	0	1097	3177	3911	123	90	90	95	24	25	85	77	0	0.018	0.017	0.021	0.032	4.723	0.014	0.621	120	406	100	1025	3138	-5.806	18	1007	51	3087	16619	381189	2.579	128.417	0	0	0
3	10	2	"eutN"	"STM2464"	12150	42630	120	100	118	53	44	86	86	89	29	32	33	24	0	539	1688	2143	126	89	89	91	17	18	75	65	0	0.031	0.020	0.037	0.066	7.899	0.019	0.532	120	430	100	464	1631	-5.006	14	450	32	1599	14149	202530	1.000	93.941	0	0	0
3	11	2	"prpB"	"STM0368"	12340	42630	120	107	154	93	60	86	86	86	15	17	55	45	0	1541	3752	4367	116	92	92	97	29	29	72	68	0	0.014	0.019	0.023	0.035	5.374	0.017	0.656	120	421	100	1470	3728	-6.109	21	1449	68	3660	18485	450224	4.533	126.034	0	0	0
3	12	2	"tus"	"STM1470"	12510	42630	120	261	608	651	107	85	85	86	16	18	74	65	0	1065	2991	3530	118	92	92	101	39	38	83	74	0	0.181	0.180	0.186	0.236	4.558	0.148	0.636	120	400	100	1149	3422	-2.467	176	973	523	2899	72973	358945	32.625	74.103	0	0	0
3	13	2	"ogt"	"STM1659"	12690	42630	120	292	597	719	120	86	86	87	16	18	96	94	0	1005	2534	3002	118	89	89	94	31	32	100	100	0	0.225	0.209	0.225	0.199	2.712	0.195	0.675	120	391	100	1122	2956	-2.153	206	916	511	2445	71596	304072	31.875	78.710	0	0	0
3	14	2	"rpmF"	"STM1191"	12860	42640	120	820	1308	1579	120	86	86	87	16	18	100	100	0	168	232	182	78	91	91	94	25	26	75	62	0	9.532	8.667	9.485	9.434	3.070	13.749	0.387	120	435	100	811	1363	3.253	734	77	1222	141	157015	27851	76.313	5.520	0	0	0
3	15	2	"fabG"	"STM1195"	13040	42650	130	6454	10031	9601	95	86	86	87	17	19	100	100	0	1197	1615	1570	97	94	94	99	25	25	98	97	0	5.773	6.538	6.319	6.927	2.330	7.720	0.680	120	450	100	7471	11466	2.529	6368	1103	9945	1521	1203742	193779	584.941	60.640	0	0	0
3	16	2	"phsA"	"STM2065"	13210	42640	130	193	238	166	69	86	86	87	15	17	90	88	0	3519	4364	3572	81	97	97	104	30	28	100	100	0	0.031	0.036	0.033	0.031	2.338	0.031	0.516	120	423	100	3529	4419	-4.999	107	3422	152	4267	28517	523624	10.067	142.000	0	0	0
3	17	2	"dacD"	"STM2062"	13390	42650	130	696	862	511	59	88	88	89	18	20	99	99	0	4687	5863	3574	60	98	98	108	39	36	100	100	0	0.132	0.134	0.138	0.132	1.696	0.116	0.675	120	459	100	5197	6539	-2.916	608	4589	774	5765	103411	703556	42.944	147.564	0	0	0
3	18	2	"pefD"	"PSLT016"	13580	42650	120	427	844	1159	137	86	86	92	51	55	93	86	0	4781	7675	11874	154	93	93	125	223	178	97	94	2	0.073	0.100	0.085	0.089	2.453	0.088	0.783	120	475	100	5029	8340	-3.781	341	4688	758	7582	101227	920940	14.745	33.857	0	0	0
3	19	2	"ybjG"	"STM0865"	13770	42650	110	135	729	1010	138	86	86	92	52	56	50	47	0	453	2435	3599	147	91	91	122	231	189	50	50	0	0.135	0.274	0.344	0.454	5.197	0.244	0.758	80	453	100	411	2987	-2.885	49	362	643	2344	58292	194769	12.250	10.013	0	0	0
3	20	2	"thiM"	"STM2147"	13940	42650	110	160	232	203	87	83	83	85	18	21	65	57	0	691	1997	2951	147	91	91	95	41	43	70	65	0	0.128	0.078	0.128	0.174	5.591	0.052	0.505	80	403	100	677	2055	-2.962	77	600	149	1906	18570	159771	8.167	46.390	0	0	0
3	21	2	"thiI"	"STM0425"	14110	42660	120	358	1823	2798	153	84	84	84	14	16	80	74	0	550	3332	5111	153	91	91	92	19	20	78	70	0	0.597	0.537	0.503	0.561	5.558	0.489	0.686	120	390	100	733	4980	-0.744	274	459	1739	3241	218735	399790	124.214	170.526	0	0	0
3	22	2	"hilD"	"STM2875"	14290	42670	140	116	227	220	96	83	83	88	40	45	48	37	0	423	1511	1967	130	91	91	110	155	140	60	50	0	0.099	0.101	0.129	0.166	4.393	0.093	0.673	156	438	100	365	1564	-3.331	33	332	144	1420	35401	235765	3.475	9.039	0	0	0
3	23	2	"prgK"	"STM2871"	14440	42650	110	145	274	250	91	85	85	95	65	68	47	38	0	1051	2478	3123	126	92	92	214	669	312	55	43	0	0.063	0.079	0.086	0.112	3.900	0.068	0.672	80	416	100	1019	2575	-3.998	60	959	189	2386	21896	198205	2.754	3.384	0	0	0
3	24	2	"nhoA"	"STM1582"	14660	42640	70	625	650	449	69	86	86	110	163	148	71	65	0	4752	4537	2585	56	90	90	243	681	280	96	87	0	0.116	0.127	0.128	0.096	2.996	0.122	0.584	32	224	100	5201	5011	-3.113	539	4662	564	4447	20804	145174	3.313	6.305	0	0	0
3	1	3	"hsdS"	"STM4524"	10560	42780	120	163	428	508	118	83	83	84	18	21	76	62	0	1351	3701	4941	133	86	86	88	15	17	96	92	0	0.063	0.095	0.092	0.095	4.200	0.085	0.691	120	502	100	1345	3960	-3.983	80	1265	345	3615	51316	444123	19.111	240.867	0	0	0
3	2	3	"hisF"	"STM2077"	10730	42790	120	2361	5491	7527	137	86	86	96	60	62	100	95	0	794	1819	2645	145	87	87	89	14	15	99	95	0	3.218	3.121	3.309	3.529	3.397	3.465	0.633	120	409	100	2982	7137	1.686	2275	707	5405	1732	658960	218241	89.917	123.571	0	0	0
3	3	3	"trmD"	"STM2674"	10910	42790	130	3579	15078	19129	126	85	85	93	52	55	85	77	0	474	1013	1110	109	88	88	91	19	20	69	65	0	9.052	16.209	15.683	13.058	3.966	19.655	0.736	120	447	100	3880	15918	3.178	3494	386	14993	925	1809381	121597	288.173	48.526	0	0	0
3	4	3	"fruF"	"STM2206"	11090	42800	120	740	1844	2211	119	84	84	87	40	45	69	63	0	877	2745	3327	121	89	89	97	72	74	65	59	0	0.832	0.663	0.693	0.692	4.316	0.608	0.638	120	433	100	1444	4416	-0.264	656	788	1760	2656	221333	329447	43.925	36.778	0	0	0
3	5	3	"asrB"	"STM2549"	11270	42790	120	110	145	84	57	83	83	86	23	26	51	38	0	1287	2713	3292	121	89	89	101	108	106	66	60	0	0.023	0.024	0.035	0.048	7.053	0.020	0.589	120	442	100	1225	2686	-5.472	27	1198	62	2624	17419	325593	2.565	24.185	0	0	0
3	6	3	"sifA"	"STM1224"	11440	42790	120	148	296	281	94	83	83	87	32	36	55	50	0	1699	3423	4268	124	90	90	93	24	25	95	86	0	0.040	0.064	0.067	0.080	3.539	0.055	0.685	120	435	100	1674	3546	-4.630	65	1609	213	3333	35549	410788	6.531	138.750	0	0	0
3	7	3	"cbiM"	"STM2023"	11610	42800	130	146	209	145	69	84	84	85	15	17	79	66	0	2274	3654	3635	99	89	89	95	42	44	99	99	0	0.028	0.035	0.038	0.036	3.073	0.030	0.575	120	448	100	2247	3690	-5.139	62	2185	125	3565	25052	438484	8.267	84.738	0	0	0
3	8	3	"cbiP"	"STM2019"	11790	42810	120	215	440	485	110	84	84	85	15	17	69	64	0	1139	3126	3968	126	90	90	96	34	35	75	71	0	0.125	0.117	0.159	0.175	6.288	0.085	0.548	120	422	100	1180	3392	-3.001	131	1049	356	3036	52794	375169	23.667	89.118	0	0	0
3	9	3	"samB"	"PSLT054"	11970	42800	120	420	890	1006	113	84	84	86	28	32	78	70	0	1339	3383	3904	115	89	89	93	24	25	87	84	0	0.269	0.245	0.229	0.243	3.123	0.212	0.650	120	439	100	1586	4100	-1.895	336	1250	806	3294	106760	405960	28.714	137.083	0	0	0
3	10	3	"uhpT"	"STM3787"	12150	42810	130	116	159	100	62	85	85	87	27	31	51	39	0	1900	3668	3964	108	89	89	93	24	25	89	85	0	0.017	0.021	0.030	0.040	5.250	0.019	0.543	120	466	100	1842	3653	-5.868	31	1811	74	3579	19032	440191	2.667	148.958	0	0	0
3	11	3	"trpA"	"STM1727"	12330	42810	120	210	486	481	98	85	85	86	15	17	74	64	0	1687	3353	3828	114	94	94	114	224	196	64	60	0	0.078	0.123	0.145	0.173	4.946	0.107	0.732	120	438	100	1718	3660	-3.672	125	1593	401	3259	58286	402366	26.667	14.460	0	0	0
3	12	3	"rhaT"	"STM4050"	12520	42810	130	104	142	81	57	85	85	87	19	21	49	37	0	1282	4105	5554	135	93	93	113	224	198	68	60	0	0.016	0.014	0.022	0.030	4.595	0.013	0.695	120	437	100	1208	4069	-5.968	19	1189	57	4012	17081	492603	2.895	17.821	0	0	0
3	13	3	"glnQ"	"STM0828"	12680	42820	120	743	1605	2735	170	86	86	88	20	22	99	97	0	938	1991	3241	162	91	91	103	85	82	95	90	0	0.776	0.799	0.704	0.687	2.821	0.821	0.825	120	453	100	1504	3419	-0.366	657	847	1519	1900	192548	238949	75.850	22.212	0	0	0
3	14	3	""	"STM4158"	12880	42820	110	96	102	28	27	85	85	86	17	19	37	18	0	240	317	276	87	92	92	100	52	52	75	63	0	0.074	0.076	0.134	0.103	3.806	0.048	0.163	80	399	100	159	242	-3.750	11	148	17	225	8183	25369	0.941	4.173	0	0	0
3	15	3	""	"STM1260"	13040	42830	120	181	375	442	117	85	85	85	15	17	82	70	0	1039	2738	4119	150	92	92	96	22	22	99	97	0	0.101	0.110	0.113	0.108	3.050	0.094	0.760	120	401	100	1043	2936	-3.302	96	947	290	2646	44951	328588	19.333	120.091	0	0	0
3	16	3	""	"PSLT026"	13220	42830	120	380	1096	1512	137	86	86	87	15	17	80	72	0	986	2909	4747	163	94	94	101	31	30	78	75	0	0.330	0.359	0.345	0.335	5.083	0.270	0.635	120	430	100	1186	3825	-1.601	294	892	1010	2815	131495	349111	67.267	90.581	0	0	0
3	17	3	""	"STM4457"	13400	42830	130	321	490	506	103	85	85	86	15	17	96	95	0	621	895	965	107	95	95	100	29	29	96	94	0	0.449	0.506	0.445	0.509	3.087	0.434	0.557	120	451	100	762	1205	-1.156	236	526	405	800	58839	107374	26.933	27.414	0	0	0
3	18	3	"metJ"	"STM4099"	13580	42830	120	179	351	443	126	83	83	85	16	18	84	74	0	418	846	1072	126	91	91	96	49	51	92	75	0	0.294	0.355	0.338	0.310	2.905	0.307	0.516	120	409	100	423	1023	-1.768	96	327	268	755	42169	101521	16.625	15.306	0	0	0
3	19	3	""	"Not LT2a84"	13750	42840	120	107	148	118	79	84	84	87	42	48	33	19	0	746	2048	3169	154	90	90	101	92	91	95	80	0	0.035	0.033	0.039	0.040	3.274	0.030	0.691	120	444	100	679	2022	-4.834	23	656	64	1958	17768	245745	1.452	21.163	0	0	0
3	20	3	"traW"	"PSLT091"	13940	42840	130	182	303	309	101	86	86	87	18	20	85	78	0	2078	4040	5607	138	91	91	97	29	29	99	98	0	0.048	0.055	0.055	0.052	3.071	0.040	0.498	120	444	100	2083	4166	-4.371	96	1987	217	3949	36307	484836	12.000	135.966	0	0	0
3	21	3	"traN"	"PSLT095"	14100	42840	120	517	1027	1152	112	86	86	87	17	19	97	97	0	5139	8607	9232	107	92	92	95	22	23	99	99	0	0.085	0.111	0.094	0.097	2.904	0.089	0.598	120	387	100	5478	9456	-3.550	431	5047	941	8515	123181	1032881	55.294	386.909	0	0	0
3	22	3	"trbB"	"PSLT099"	14290	42850	120	251	473	616	130	83	83	85	16	18	98	90	0	1849	3967	5563	140	91	91	93	18	19	100	97	0	0.096	0.101	0.107	0.102	2.877	0.096	0.789	120	376	100	1926	4266	-3.387	168	1758	390	3876	56758	476092	24.250	215.222	0	0	0
3	23	3	"traD"	"PSLT104"	14460	42850	130	1824	2690	2732	101	83	83	87	33	37	100	100	0	8905	11153	8991	80	90	90	128	442	345	99	99	0	0.198	0.236	0.197	0.212	2.227	0.226	0.667	120	489	100	10556	13670	-2.340	1741	8815	2607	11063	322859	1338330	78.879	24.943	0	0	0
3	24	3	""	"PSLT109"	14650	42850	120	715	876	638	72	85	85	93	97	104	89	84	0	2021	2299	1522	66	90	90	132	379	287	90	84	0	0.326	0.358	0.330	0.341	2.116	0.324	0.678	120	632	100	2561	3000	-1.616	630	1931	791	2209	105082	275886	8.072	5.718	0	0	0
3	1	4	""	"STM2732"	10540	42960	110	90	93	23	24	82	82	83	17	20	32	11	0	335	583	628	107	88	88	92	29	31	95	90	0	0.032	0.022	0.047	0.048	4.936	0.013	0.067	80	496	100	255	506	-4.948	8	247	11	495	7432	46610	0.588	16.931	0	0	0
3	2	4	""	"STM2710"	10730	42970	120	100	117	69	58	83	83	91	56	61	16	6	0	1782	3897	7790	199	89	89	95	36	37	97	96	0	0.010	0.009	0.014	0.017	4.879	0.006	0.234	120	461	100	1710	3842	-6.638	17	1693	34	3808	13999	467641	0.464	105.611	0	0	0
3	3	4	""	"STM1614"	10910	42970	130	204	259	189	72	84	84	92	51	55	79	55	0	4462	6095	4935	80	90	90	95	28	29	100	99	0	0.027	0.029	0.027	0.025	2.241	0.029	0.682	120	439	100	4492	6180	-5.187	120	4372	175	6005	31131	731396	3.275	214.286	0	0	0
3	4	4	"tehB"	"STM1608"	11070	42970	110	878	1163	1078	92	86	86	106	123	116	100	92	0	1565	2213	2591	117	90	90	121	228	188	97	88	0	0.537	0.507	0.570	0.533	2.035	0.482	0.546	80	359	100	2267	3200	-0.897	792	1475	1077	2123	93001	177012	8.593	9.175	0	0	0
3	5	4	"tpx"	"STM1682"	11250	42970	120	3654	3711	3009	81	85	85	100	107	107	98	96	0	987	1110	866	78	89	89	113	198	175	90	82	0	3.974	3.551	3.655	3.391	2.279	4.087	0.647	120	477	100	4467	4647	1.991	3569	898	3626	1021	445290	133152	33.748	5.035	0	0	0
3	6	4	""	"STM1677"	11440	42970	110	558	553	199	35	83	83	86	17	19	100	100	0	7934	7721	2818	36	90	90	95	40	42	100	100	0	0.061	0.062	0.062	0.061	1.447	0.059	0.805	80	429	100	8319	8101	-4.046	475	7844	470	7631	44251	617705	27.471	190.650	0	0	0
3	7	4	"uppS"	"STM0221"	11620	42980	120	973	1798	2135	118	84	84	86	17	19	100	98	0	1106	1654	1895	114	89	89	94	42	44	98	95	0	0.874	1.095	1.104	1.062	2.730	1.103	0.635	120	455	100	1906	3279	-0.194	889	1017	1714	1565	215776	198514	100.706	37.143	0	0	0
3	8	4	"yaeD"	"STM0248"	11800	42980	120	1886	2268	1538	67	84	84	85	15	17	100	100	0	3060	3478	2697	77	89	89	92	23	25	100	100	0	0.607	0.644	0.662	0.692	1.941	0.553	0.721	120	433	100	4773	5573	-0.721	1802	2971	2184	3389	272195	417321	145.533	147.217	0	0	0
3	9	4	"rof"	"STM0237"	11970	42980	100	88	91	19	20	84	84	85	15	17	26	7	0	96	104	39	37	89	89	91	19	20	22	11	0	0.571	0.467	0.750	0.732	3.897	0.296	0.105	80	374	100	11	22	-0.807	4	7	7	15	7242	8317	0.400	0.684	0	0	0
3	10	4	"yeeX"	"STM2059"	12160	42990	120	325	803	1685	209	85	85	86	15	17	94	90	0	258	705	1760	249	90	90	96	27	28	85	70	0	1.429	1.167	1.409	1.470	3.119	0.970	0.644	120	463	100	408	1333	0.515	240	168	718	615	96397	84654	47.800	22.556	0	0	0
3	11	4	"sbcB"	"STM2067"	12330	42990	120	331	572	560	97	84	84	85	16	18	95	92	0	1089	1797	1827	101	94	94	105	43	40	96	94	0	0.248	0.287	0.253	0.264	3.072	0.256	0.670	120	433	100	1242	2191	-2.010	247	995	488	1703	68663	215696	30.438	39.349	0	0	0
3	12	4	"fixC"	"STM0077"	12510	43000	130	725	703	509	72	85	85	90	43	47	86	75	0	8262	9217	6401	69	96	96	117	212	181	98	95	0	0.078	0.068	0.075	0.050	3.202	0.053	0.488	120	510	100	8806	9739	-3.673	640	8166	618	9121	84392	1106094	14.256	42.925	0	0	0
3	13	4	"yjbC"	"STM4193"	12670	43000	120	807	817	482	58	85	85	91	45	49	98	97	0	4579	4473	2468	55	98	98	114	90	78	99	98	0	0.161	0.167	0.161	0.172	1.596	0.161	0.837	120	445	100	5203	5107	-2.634	722	4481	732	4375	98092	536748	16.133	48.433	0	0	0
3	14	4	"dinF"	"STM4238"	12860	43000	120	1304	1580	1168	73	85	85	87	16	18	99	98	0	5021	6150	4622	75	100	100	113	80	70	99	98	0	0.248	0.247	0.245	0.248	2.373	0.223	0.778	120	502	100	6140	7545	-2.013	1219	4921	1495	6050	189623	737999	93.313	75.463	0	0	0
3	15	4	""	"STM4267"	13040	43000	120	261	380	358	94	84	84	85	15	17	94	91	0	2190	3007	3513	116	96	96	98	21	21	100	100	0	0.085	0.102	0.100	0.096	2.350	0.086	0.713	120	424	100	2271	3207	-3.564	177	2094	296	2911	45635	360894	19.667	138.524	0	0	0
3	16	4	"malE"	"STM4229"	13220	43010	120	178	224	201	89	85	85	88	19	21	94	87	0	5286	8855	9231	104	97	97	102	32	31	100	100	0	0.018	0.016	0.016	0.014	2.191	0.016	0.693	120	424	100	5282	8897	-5.802	93	5189	139	8758	26849	1062595	7.158	273.531	0	0	0
3	17	4	"yfdZ"	"STM2402"	13400	43010	120	2560	2911	1367	46	85	85	87	18	20	100	100	0	7360	8057	3545	43	95	95	98	29	29	100	100	0	0.341	0.355	0.357	0.349	1.509	0.324	0.762	120	403	100	9740	10788	-1.554	2475	7265	2826	7962	349348	966841	156.889	274.448	0	0	0
3	18	4	"yfcA"	"STM2382"	13570	43010	120	466	658	716	108	82	82	84	18	21	98	92	0	1741	2517	3248	129	90	90	96	56	58	96	95	0	0.233	0.237	0.251	0.239	2.545	0.179	0.603	120	393	100	2035	3003	-2.104	384	1651	576	2427	78961	302097	31.889	43.232	0	0	0
3	19	4	"ybdB"	"STM0599"	13750	43010	130	171	497	682	137	82	82	83	16	19	84	72	0	432	1081	1723	159	87	87	95	55	57	85	74	0	0.258	0.418	0.358	0.366	3.492	0.305	0.458	120	447	100	434	1409	-1.955	89	345	415	994	59588	129675	25.875	17.927	0	0	0
3	20	4	"fsr"	"STM0493"	13940	43010	130	562	695	650	93	83	83	83	15	18	96	95	0	5091	6184	5332	86	89	89	94	27	28	100	99	0	0.096	0.100	0.098	0.090	2.135	0.095	0.676	120	410	100	5481	6707	-3.384	479	5002	612	6095	83352	742084	40.800	225.556	0	0	0
3	21	4	"ybbB"	"STM0513"	14100	43020	120	596	886	1024	115	84	84	85	16	18	99	97	0	2488	3697	4597	124	91	91	96	31	32	99	99	0	0.214	0.222	0.235	0.220	2.031	0.205	0.822	120	376	100	2909	4408	-2.227	512	2397	802	3606	106282	443601	50.063	116.161	0	0	0
3	22	4	"lpxH"	"STM0535"	14290	43010	130	426	494	371	75	83	83	85	16	18	95	91	0	2245	2861	2494	87	92	92	96	26	27	100	98	0	0.159	0.148	0.155	0.141	2.029	0.131	0.732	120	445	100	2496	3180	-2.650	343	2153	411	2769	59261	343322	25.563	106.346	0	0	0
3	23	4	""	"STM0563"	14460	43020	100	86	87	14	16	82	82	84	16	19	18	2	0	100	109	36	33	89	89	92	20	21	26	11	0	0.364	0.250	0.438	0.491	3.315	0.169	0.020	80	361	100	15	25	-1.459	4	11	5	20	6995	8715	0.188	0.850	0	0	0
3	24	4	"fepD"	"STM0592"	14650	43030	130	478	668	655	98	83	83	84	15	17	100	100	0	2303	3637	3895	107	89	89	91	18	19	100	100	0	0.178	0.165	0.166	0.167	1.734	0.145	0.760	120	633	100	2609	4133	-2.487	395	2214	585	3548	80170	436403	38.933	197.000	0	0	0
3	1	5	"yeaZ"	"STM1820"	10550	43150	120	3638	3623	1542	42	82	82	82	15	18	100	100	0	4583	4657	2209	47	89	89	91	16	17	98	98	0	0.791	0.775	0.777	0.950	2.714	0.728	0.773	120	547	100	8050	8109	-0.338	3556	4494	3541	4568	434799	558806	236.067	285.375	0	0	0
3	2	5	"ymgE"	"STM1797"	10730	43150	120	109	173	153	88	82	82	83	15	18	63	46	0	650	1318	1797	136	89	89	93	25	26	98	95	0	0.048	0.074	0.076	0.074	3.688	0.067	0.640	120	422	100	588	1320	-4.377	27	561	91	1229	20735	158148	6.000	49.000	0	0	0
3	3	5	"narJ"	"STM1762"	10910	43150	120	158	164	50	30	84	84	86	17	19	95	83	0	2738	3284	2148	65	92	92	100	46	46	100	100	0	0.028	0.025	0.025	0.025	2.052	0.018	0.534	120	423	100	2720	3272	-5.160	74	2646	80	3192	19730	394030	4.588	69.217	0	0	0
3	4	5	"manY"	"STM1831"	11090	43150	120	648	987	908	91	86	86	101	102	100	87	81	0	2969	4111	3557	86	91	91	108	112	103	100	96	0	0.195	0.224	0.224	0.215	2.625	0.188	0.572	120	400	100	3440	4921	-2.356	562	2878	901	4020	118493	493326	8.686	35.741	0	0	0
3	5	5	"minD"	"STM1815"	11250	43160	120	3157	3450	1971	57	85	85	85	17	20	100	100	0	4267	4688	2434	51	89	89	92	17	18	99	99	0	0.735	0.732	0.718	0.738	2.220	0.725	0.784	120	396	100	7250	7964	-0.444	3072	4178	3365	4599	414011	562515	197.941	270.353	0	0	0
3	6	5	"ycgB"	"STM1804"	11440	43160	120	452	454	159	35	84	84	86	19	22	99	99	0	6781	6811	2936	43	88	88	93	32	34	99	99	0	0.055	0.055	0.055	0.056	2.180	0.051	0.855	120	458	100	7061	7093	-4.185	368	6693	370	6723	54440	817311	19.368	209.938	0	0	0
3	7	5	"glnA"	"STM4007"	11620	43170	130	922	2655	4522	170	83	83	85	15	17	100	99	0	920	3403	6302	185	88	88	91	31	34	98	93	0	1.008	0.776	0.921	0.930	4.105	0.695	0.775	120	425	100	1671	5887	0.012	839	832	2572	3315	318556	408347	171.333	106.839	0	0	0
3	8	5	"yijC"	"STM4127"	11790	43170	120	278	697	1162	166	81	81	83	14	16	75	65	0	605	2504	4696	187	88	88	91	24	26	83	77	0	0.381	0.255	0.308	0.355	4.647	0.225	0.801	120	410	100	714	3032	-1.392	197	517	616	2416	83646	300536	43.857	100.542	0	0	0
3	9	5	""	"STM4080"	11970	43170	120	107	318	466	146	83	83	84	15	17	56	46	0	648	3286	6193	188	89	89	91	19	20	77	67	0	0.043	0.074	0.110	0.108	6.179	0.068	0.812	120	446	100	583	3432	-4.542	24	559	235	3197	38177	394316	15.600	168.158	0	0	0
3	10	5	"sbp"	"STM4063"	12140	43180	120	223	426	647	151	83	83	85	15	17	83	79	0	1642	4176	7386	176	91	91	94	22	23	95	90	0	0.090	0.084	0.099	0.110	5.471	0.063	0.517	120	415	100	1691	4428	-3.470	140	1551	343	4085	51171	501145	22.733	185.545	0	0	0
3	11	5	""	"STM4051"	12330	43180	120	98	112	73	65	84	84	85	15	17	45	25	0	619	2364	3823	161	91	91	96	24	25	90	82	0	0.027	0.012	0.024	0.026	6.087	0.011	0.316	120	452	100	542	2301	-5.237	14	528	28	2273	13425	283622	1.800	94.500	0	0	0
3	12	5	"fdhD"	"STM4038"	12500	43200	90	108	264	344	130	86	86	89	19	21	53	38	0	162	1023	1826	178	94	94	104	44	42	57	46	0	0.324	0.192	0.342	0.321	3.767	0.138	0.619	52	305	100	90	1107	-1.628	22	68	178	929	13731	53176	9.211	20.886	0	0	0
3	13	5	"rplQ"	"STM3414"	12680	43190	110	1321	4249	7085	166	86	86	89	19	21	98	98	0	342	597	857	143	100	100	106	36	33	90	78	0	5.103	8.376	6.952	6.702	2.591	9.515	0.718	80	449	100	1477	4660	2.351	1235	242	4163	497	339915	47746	218.947	13.639	0	0	0
3	14	5	"rpmD"	"STM3422"	12870	43190	100	392	1266	2269	179	86	86	89	18	20	98	96	0	128	169	123	72	103	103	107	30	28	37	23	0	12.240	17.879	14.000	14.571	2.918	22.463	0.595	80	357	100	331	1246	3.614	306	25	1180	66	101240	13508	65.389	2.067	0	0	0
3	15	5	"rplX"	"STM3429"	13040	43190	130	770	1760	2131	121	86	86	89	23	25	98	95	0	147	193	118	61	96	96	98	18	18	74	56	0	13.412	17.258	14.667	13.831	3.072	24.300	0.521	120	430	100	735	1771	3.745	684	51	1674	97	211186	23103	72.652	5.278	0	0	0
3	16	5	"rplP"	"STM3433"	13220	43190	120	3195	5989	9318	155	88	88	92	27	29	100	100	0	177	238	219	92	96	96	100	28	28	73	58	0	38.358	41.556	41.278	45.355	2.703	51.187	0.655	120	402	100	3188	6043	5.261	3107	81	5901	142	718739	28588	218.407	4.929	0	0	0
3	17	5	"rplB"	"STM3437"	13400	43190	120	9322	12053	13057	108	85	85	89	22	24	100	100	2	345	568	708	124	94	94	96	26	27	93	87	0	36.801	25.249	26.261	27.500	3.215	29.445	0.473	120	398	100	9488	12442	5.202	9237	251	11968	474	1446306	68133	543.818	18.154	0	0	0
3	18	5	"yheN"	"STM3451"	13570	43190	120	247	383	348	90	82	82	83	18	21	97	92	0	678	1067	1106	103	88	88	92	34	36	100	97	0	0.280	0.307	0.321	0.290	2.481	0.256	0.543	120	403	100	755	1280	-1.838	165	590	301	979	45919	127999	16.667	28.676	0	0	0
3	19	5	""	"STM4465"	13750	43190	130	97	122	92	75	81	81	81	16	19	49	36	0	2066	3492	5398	154	84	84	88	33	37	100	98	0	0.008	0.012	0.012	0.010	3.527	0.013	0.628	120	454	100	1998	3449	-6.953	16	1982	41	3408	14641	419078	2.563	103.152	0	0	0
3	20	5	"idnR"	"STM4481"	13930	43200	120	189	258	238	92	80	80	81	15	18	91	85	0	1875	3111	4119	132	82	82	85	16	18	100	99	0	0.061	0.059	0.055	0.064	3.310	0.049	0.710	120	428	100	1902	3207	-4.040	109	1793	178	3029	30995	373316	11.800	189.125	0	0	0
3	21	5	"yjiG"	"STM4513"	14110	43190	120	99	142	117	82	81	81	82	14	17	55	39	0	320	1104	2448	221	86	86	88	25	28	84	73	0	0.077	0.060	0.125	0.137	4.516	0.038	0.586	120	390	100	252	1079	-3.700	18	234	61	1018	17082	132507	4.286	40.640	0	0	0
3	22	5	"yjjI"	"STM4566"	14280	43200	120	128	197	181	91	81	81	83	15	18	72	55	0	1806	4309	6384	148	89	89	93	25	26	97	97	0	0.027	0.027	0.036	0.037	3.977	0.023	0.592	120	419	100	1764	4336	-5.191	47	1717	116	4220	23671	517129	7.600	168.640	0	0	0
3	23	5	"sthA"	"STM4594"	14460	43210	130	108	138	86	62	82	82	84	15	17	60	44	0	744	2234	3718	166	89	89	93	22	23	94	85	0	0.040	0.026	0.041	0.046	4.565	0.019	0.616	120	504	100	681	2201	-4.655	26	655	56	2145	16558	268127	3.600	97.318	0	0	0
3	24	5	""	"STM3736"	14640	43210	130	128	201	177	88	82	82	84	15	17	76	55	0	1490	3114	4040	129	89	89	92	18	19	100	99	0	0.033	0.039	0.039	0.039	3.174	0.036	0.637	120	591	100	1447	3144	-4.929	46	1401	119	3025	24134	373652	7.800	167.889	0	0	0
3	1	6	"gntT"	"STM3512"	10550	43320	120	207	272	205	75	83	83	83	19	22	96	90	0	3223	4346	5138	118	89	89	92	17	18	100	100	0	0.040	0.044	0.044	0.047	2.565	0.033	0.645	120	484	100	3258	4446	-4.660	124	3134	189	4257	32674	521464	9.947	250.235	0	0	0
3	2	6	"sspB"	"STM3341"	10730	43330	120	548	1476	2424	164	84	84	86	20	23	95	91	0	435	1245	2067	166	90	90	92	17	18	94	85	0	1.345	1.205	1.120	1.257	4.650	1.265	0.412	120	386	100	809	2547	0.428	464	345	1392	1155	177121	149363	69.500	67.824	0	0	0
3	3	6	"yhcH"	"STM3335"	10910	43330	120	249	285	138	48	84	84	86	17	19	100	98	0	3268	3627	2141	59	91	91	97	42	43	100	100	0	0.052	0.057	0.058	0.055	2.088	0.046	0.589	120	403	100	3342	3737	-4.267	165	3177	201	3536	34212	435240	11.706	84.048	0	0	0
3	4	6	"yrbB"	"STM3309"	11090	43330	120	298	533	660	123	86	86	87	18	20	92	87	0	545	925	1215	131	90	90	97	43	44	91	86	0	0.466	0.535	0.520	0.497	3.912	0.410	0.457	120	385	100	667	1282	-1.102	212	455	447	835	63938	111012	24.778	19.256	0	0	0
3	5	6	"folP"	"STM3295"	11260	43330	120	1529	2282	2737	119	86	86	86	17	19	100	100	0	2735	3434	3680	107	88	88	91	19	20	99	99	0	0.545	0.656	0.617	0.673	2.373	0.582	0.420	120	382	100	4090	5542	-0.875	1443	2647	2196	3346	273867	412100	129.176	175.947	0	0	0
3	6	6	"mtr"	"STM3279"	11440	43330	120	421	484	310	64	84	84	85	18	21	95	94	0	5685	6411	4193	65	89	89	95	31	32	100	99	0	0.060	0.063	0.064	0.059	1.892	0.061	0.802	120	392	100	5933	6722	-4.054	337	5596	400	6322	58099	769269	22.167	203.742	0	0	0
3	7	6	"yghA"	"STM3157"	11620	43340	120	251	373	387	103	82	82	83	15	18	95	91	0	2383	4296	5213	121	89	89	94	37	39	98	97	0	0.074	0.069	0.075	0.079	3.618	0.051	0.449	120	383	100	2463	4498	-3.763	169	2294	291	4207	44769	515465	19.333	113.568	0	0	0
3	8	6	""	"STM3129"	11790	43330	110	174	205	125	60	82	82	84	16	19	95	90	0	2728	3723	3821	102	87	87	97	76	78	100	100	0	0.035	0.034	0.032	0.036	2.213	0.025	0.486	80	375	100	2733	3759	-4.843	92	2641	123	3636	16403	297850	7.563	47.711	0	0	0
3	9	6	"yqgF"	"STM3097"	11970	43350	120	152	270	265	98	82	82	84	17	20	77	61	0	322	874	1136	129	88	88	97	72	74	72	59	0	0.299	0.239	0.240	0.299	5.075	0.131	0.303	120	409	100	304	974	-1.741	70	234	188	786	32428	104915	10.941	10.792	0	0	0
3	10	6	"galP"	"STM3091"	12150	43350	120	194	373	452	121	83	83	84	15	17	80	71	0	1622	3645	5562	152	89	89	91	24	26	94	87	0	0.072	0.082	0.100	0.102	3.799	0.069	0.712	120	359	100	1644	3846	-3.788	111	1533	290	3556	44723	437405	19.267	148.083	0	0	0
3	11	6	""	"STM3071"	12320	43350	120	100	118	72	61	84	84	84	14	16	50	33	0	187	1203	2708	225	88	88	90	13	14	81	70	0	0.162	0.030	0.071	0.103	7.432	0.021	0.543	120	376	100	115	1149	-2.629	16	99	34	1115	14140	144384	2.429	85.615	0	0	0
3	12	6	"bglA"	"STM3051"	12500	43350	120	527	720	750	104	84	84	85	16	18	95	95	0	3493	4663	4990	107	90	90	93	28	30	100	100	0	0.130	0.139	0.132	0.131	2.426	0.124	0.701	120	413	100	3846	5209	-2.941	443	3403	636	4573	86344	559575	39.688	163.214	0	0	0
3	13	6	""	"STM1301"	12680	43350	120	130	231	331	143	84	84	85	17	20	71	57	0	390	980	2034	207	96	96	97	16	16	97	94	0	0.156	0.166	0.174	0.155	3.503	0.120	0.523	120	421	100	340	1031	-2.676	46	294	147	884	27680	117654	8.588	55.188	0	0	0
3	14	6	""	"STM1328"	12860	43350	120	157	225	197	87	84	84	86	18	20	75	60	0	1791	3427	4715	137	96	96	98	17	17	100	98	0	0.043	0.042	0.054	0.048	3.644	0.036	0.735	120	391	100	1768	3472	-4.537	73	1695	141	3331	26944	411276	7.722	195.824	0	0	0
3	15	6	""	"STM1368"	13030	43350	120	162	363	523	144	85	85	87	19	21	74	63	0	1855	6122	11392	186	94	94	95	13	13	100	100	0	0.044	0.046	0.044	0.044	3.202	0.039	0.739	120	373	100	1838	6306	-4.515	77	1761	278	6028	43609	734674	14.526	463.615	0	0	0
3	16	6	"ydhC"	"STM1428"	13220	43360	120	501	1586	2949	185	87	87	90	26	28	83	77	0	947	2925	5552	189	92	92	93	16	17	93	90	0	0.484	0.529	0.518	0.507	5.602	0.471	0.671	120	397	100	1269	4332	-1.046	414	855	1499	2833	190284	350948	57.538	177.000	0	0	0
3	17	6	"slyB"	"STM1445"	13390	43370	120	1579	5768	11507	199	84	84	86	20	23	98	97	0	301	825	1582	191	86	86	89	17	19	81	75	0	6.953	7.691	8.521	7.825	3.890	8.584	0.697	120	397	100	1710	6423	2.798	1495	215	5684	739	692186	99055	284.100	43.294	0	0	0
3	18	6	"ydgQ"	"STM1454"	13580	43370	120	452	1062	1887	177	82	82	83	17	20	100	95	0	1009	2171	3661	168	84	84	86	15	17	99	99	0	0.400	0.470	0.540	0.491	2.877	0.449	0.649	120	385	100	1295	3067	-1.322	370	925	980	2087	127430	260524	57.588	139.000	0	0	0
3	19	6	""	"STM3558"	13750	43370	120	212	292	356	121	80	80	82	19	23	85	80	0	1139	1640	2375	144	82	82	85	21	24	100	98	0	0.125	0.136	0.146	0.125	3.016	0.113	0.571	120	371	100	1189	1770	-3.001	132	1057	212	1558	35046	196780	11.053	74.048	0	0	0
3	20	6	"yhhF"	"STM3572"	13930	43380	120	340	634	826	130	79	79	80	18	22	97	92	0	1301	2596	3477	133	80	80	83	20	24	97	97	0	0.214	0.221	0.270	0.253	3.599	0.165	0.474	120	389	100	1482	3071	-2.226	261	1221	555	2516	76024	311495	30.778	125.650	0	0	0
3	21	6	"yhhP"	"STM3578"	14110	43370	120	128	253	618	244	80	80	81	15	18	78	70	0	371	841	1227	145	82	82	83	14	16	99	95	0	0.166	0.228	0.161	0.167	3.390	0.291	0.296	120	387	100	337	932	-2.590	48	289	173	759	30413	100868	11.467	54.143	0	0	0
3	22	6	"acpT"	"STM3583"	14280	43380	120	321	416	377	90	81	81	83	16	19	96	95	0	1567	1767	1577	89	86	86	88	19	21	98	98	0	0.162	0.199	0.169	0.188	2.799	0.164	0.524	120	388	100	1721	2016	-2.625	240	1481	335	1681	49919	212031	20.813	88.368	0	0	0
3	23	6	"uspB"	"STM3590"	14470	43400	130	115	235	558	237	81	81	81	16	19	63	50	0	207	492	1207	245	86	86	89	19	21	81	72	0	0.281	0.379	0.293	0.290	3.768	0.445	0.922	120	374	100	155	560	-1.831	34	121	154	406	28250	58985	9.625	21.211	0	0	0
3	24	6	""	"STM3599"	14630	43390	130	129	168	141	83	81	81	82	15	18	82	65	0	2948	5565	9886	177	87	87	88	14	15	99	99	0	0.017	0.016	0.020	0.019	2.466	0.014	0.836	120	507	100	2909	5565	-5.897	48	2861	87	5478	20198	667785	5.733	391.214	0	0	0
3	1	7	"dsdA"	"STM3802"	10550	43490	120	395	468	342	73	82	82	83	19	22	98	96	0	6805	7959	6891	86	89	89	90	15	16	100	100	0	0.047	0.049	0.050	0.047	2.383	0.042	0.729	120	524	100	7029	8256	-4.423	313	6716	386	7870	56110	955021	20.263	524.600	0	0	0
3	2	7	"ibpB"	"STM3808"	10720	43500	120	1463	3893	8155	209	83	83	85	21	24	100	99	0	417	829	1332	160	91	91	93	18	19	96	91	0	4.233	5.163	4.985	4.717	3.227	6.895	0.734	120	431	100	1706	4548	2.082	1380	326	3810	738	467215	99449	181.333	40.889	0	0	0
3	3	7	"ccmE"	"STM2250"	10900	43500	120	134	452	903	199	84	84	85	18	21	71	56	0	623	2918	6871	235	91	91	97	31	31	95	85	0	0.094	0.130	0.126	0.115	4.313	0.112	0.724	120	441	100	582	3195	-3.411	50	532	368	2827	54280	350140	20.389	91.000	0	0	0
3	4	7	"torA"	"STM3822"	11080	43510	120	380	497	487	97	84	84	85	16	18	96	94	0	7437	7786	3997	51	89	89	94	26	27	100	100	0	0.040	0.054	0.040	0.041	2.407	0.049	0.410	120	448	100	7644	8110	-4.634	296	7348	413	7697	59587	934268	25.750	295.846	0	0	0
3	5	7	"dgoA"	"STM3828"	11260	43510	120	233	259	124	47	83	83	86	16	18	97	95	0	3897	4088	2247	54	88	88	91	20	21	100	100	0	0.039	0.044	0.044	0.040	2.208	0.039	0.655	120	440	100	3959	4176	-4.666	150	3809	176	4000	31055	490526	10.813	199.850	0	0	0
3	6	7	""	"STM3832"	11440	43510	120	144	149	49	32	85	85	85	17	20	85	71	0	4335	4937	2641	53	88	88	92	24	26	100	100	0	0.014	0.013	0.013	0.012	2.339	0.011	0.454	120	409	100	4306	4913	-6.170	59	4247	64	4849	17850	592492	3.765	201.875	0	0	0
3	7	7	"rluA"	"STM0095"	11610	43510	120	3388	3420	1861	54	82	82	84	17	20	100	99	0	4774	4786	2644	55	87	87	90	24	26	97	97	0	0.705	0.710	0.700	0.788	2.454	0.680	0.795	120	451	100	7993	8037	-0.504	3306	4687	3338	4699	410391	574279	196.235	195.667	0	0	0
3	8	7	"yabK"	"STM0107"	11790	43510	110	95	112	60	53	83	83	84	17	20	41	23	0	251	518	681	131	87	87	93	65	69	62	55	0	0.073	0.067	0.073	0.075	3.621	0.068	0.462	80	441	100	176	460	-3.773	12	164	29	431	8926	41427	1.647	6.538	0	0	0
3	9	7	"ftsL"	"STM0121"	11970	43520	120	288	729	1233	169	84	84	84	16	19	95	87	0	608	1352	2375	175	87	87	89	15	16	97	95	0	0.392	0.510	0.593	0.495	4.132	0.416	0.514	120	443	100	725	1910	-1.353	204	521	645	1265	87458	162219	40.313	84.200	0	0	0
3	10	7	"murG"	"STM0128"	12140	43520	130	541	1989	3942	198	82	82	83	15	18	98	97	0	716	2919	5970	204	88	88	91	20	21	97	95	0	0.731	0.674	0.745	0.806	4.135	0.580	0.548	120	451	100	1087	4738	-0.452	459	628	1907	2831	238681	350270	127.067	141.400	0	0	0
3	11	7	"mutT"	"STM0137"	12320	43510	110	451	658	755	114	83	83	84	18	21	100	97	0	1942	2848	3824	134	89	89	93	29	31	100	100	0	0.199	0.208	0.200	0.203	2.393	0.163	0.674	80	390	100	2221	3334	-2.332	368	1853	575	2759	52637	227826	31.889	95.000	0	0	0
3	12	7	""	"STM0149"	12500	43530	120	143	151	55	36	84	84	85	18	21	86	75	0	2692	2844	2127	74	91	91	94	27	28	98	97	0	0.023	0.024	0.022	0.026	2.569	0.019	0.562	120	458	100	2660	2820	-5.462	59	2601	67	2753	18074	341285	3.667	101.852	0	0	0
3	13	7	""	"STM1548"	12680	43530	120	251	377	403	106	85	85	85	17	20	96	94	0	2296	3820	5222	136	93	93	95	16	16	99	99	0	0.075	0.078	0.077	0.077	2.672	0.069	0.792	120	453	100	2369	4019	-3.730	166	2203	292	3727	45253	458374	17.176	232.813	0	0	0
3	14	7	""	"STM1552"	12860	43530	120	155	219	211	96	84	84	84	16	19	83	71	0	1950	3641	5261	144	94	94	95	16	16	98	98	0	0.038	0.038	0.039	0.040	2.948	0.034	0.736	120	444	100	1927	3682	-4.708	71	1856	135	3547	26307	436934	8.438	221.625	0	0	0
3	15	7	""	"STM1557"	13040	43530	120	177	243	242	99	84	84	86	18	20	85	80	0	2622	4055	6000	147	94	94	95	13	13	99	99	0	0.037	0.040	0.038	0.036	3.010	0.036	0.792	120	457	100	2621	4120	-4.765	93	2528	159	3961	29181	486586	8.722	304.615	0	0	0
3	16	7	"rpsV"	"STM1565"	13210	43530	100	97	120	117	97	84	84	86	20	23	30	16	0	125	209	291	139	91	91	92	24	26	58	41	0	0.382	0.305	0.397	0.397	3.665	0.334	0.658	80	352	100	47	154	-1.387	13	34	36	118	9621	16750	1.700	4.875	0	0	0
3	17	7	"fdnH"	"STM1569"	13390	43540	120	347	875	1365	156	83	83	83	17	20	88	84	0	1121	2860	4697	164	85	85	87	22	25	100	95	0	0.255	0.285	0.277	0.275	2.929	0.258	0.760	120	455	100	1300	3567	-1.972	264	1036	792	2775	105024	343251	46.588	126.045	0	0	0
3	18	7	""	"STM1573"	13570	43540	120	168	729	1416	194	81	81	81	16	19	76	64	0	370	1390	2808	202	81	81	84	18	21	85	77	0	0.301	0.495	0.429	0.392	4.562	0.464	0.769	120	424	100	376	1957	-1.732	87	289	648	1309	87456	166828	40.500	72.556	0	0	0
3	19	7	"yciL"	"STM1719"	13740	43540	120	1501	2912	4738	162	79	79	80	19	23	99	99	0	1482	2951	4598	155	79	79	81	19	23	100	100	0	1.014	0.986	1.086	0.916	2.921	1.025	0.724	120	412	100	2825	5705	0.019	1422	1403	2833	2872	349483	354179	149.053	151.053	0	0	0
3	20	7	""	"STM1733"	13920	43540	120	152	310	681	219	79	79	80	18	22	85	75	0	578	1264	2540	200	79	79	81	18	22	97	95	0	0.146	0.195	0.172	0.161	3.214	0.205	0.590	120	439	100	572	1416	-2.773	73	499	231	1185	37201	151631	12.778	65.722	0	0	0
3	21	7	""	"STM1741"	14110	43550	120	221	511	803	157	80	80	82	17	20	96	87	0	1444	3103	5006	161	81	81	83	15	18	100	100	0	0.103	0.143	0.138	0.116	2.745	0.136	0.744	120	437	100	1504	3453	-3.273	141	1363	431	3022	61311	372307	25.235	201.333	0	0	0
3	22	7	"purU"	"STM1756"	14280	43550	120	1142	1913	2242	117	80	80	82	17	20	99	99	0	1658	2517	2497	99	84	84	85	17	20	100	100	0	0.675	0.753	0.736	0.716	2.529	0.802	0.613	120	403	100	2636	4266	-0.568	1062	1574	1833	2433	229569	302025	107.706	143.059	0	0	0
3	23	7	"ychN"	"STM1769"	14460	43550	120	158	232	355	153	79	79	81	16	19	89	79	0	405	578	790	136	82	82	84	16	19	99	94	0	0.245	0.308	0.293	0.266	3.171	0.371	0.685	120	348	100	402	649	-2.032	79	323	153	496	27881	69413	9.438	30.875	0	0	0
3	24	7	"pth"	"STM1783"	14630	43560	130	433	709	864	121	80	80	81	16	19	97	95	0	889	1501	2078	138	81	81	82	12	14	100	99	0	0.437	0.443	0.464	0.451	2.774	0.315	0.466	120	531	100	1161	2049	-1.195	353	808	629	1420	85075	180169	39.250	118.250	0	0	0
3	1	8	"yfbK"	"STM2315"	10530	43680	110	825	805	184	22	83	83	86	25	29	100	100	0	19120	19050	3016	15	93	93	101	61	60	100	100	0	0.039	0.038	0.038	0.037	1.278	0.038	0.944	80	507	100	19769	19679	-4.680	742	19027	722	18957	64438	1523991	28.760	310.639	0	0	0
3	2	8	"nuoI"	"STM2321"	10700	43690	100	5559	5644	1755	31	86	86	89	27	30	100	100	0	7141	7082	2118	29	95	95	104	68	65	100	100	0	0.777	0.795	0.765	0.808	1.386	0.798	0.919	80	417	100	12519	12545	-0.364	5473	7046	5558	6987	451503	566526	205.741	102.618	0	0	0
3	3	8	""	"STM2332"	10880	43690	110	749	750	256	34	84	84	86	19	22	100	100	0	7407	7375	2227	30	92	92	105	78	74	100	100	0	0.091	0.091	0.089	0.089	1.351	0.088	0.891	80	476	100	7980	7949	-3.459	665	7315	666	7283	59970	590018	34.947	93.205	0	0	0
3	4	8	""	"STM2336"	11070	43690	110	1967	1977	741	37	84	84	87	22	25	100	100	0	4303	4335	1624	37	90	90	102	78	76	100	100	0	0.447	0.446	0.458	0.435	1.397	0.428	0.893	80	454	100	6096	6138	-1.162	1883	4213	1893	4245	158165	346782	85.909	54.269	0	0	0
3	5	8	""	"STM2342"	11250	43690	110	310	320	119	37	83	83	87	22	25	96	93	0	9282	9855	3552	36	89	89	93	22	23	100	100	0	0.025	0.024	0.024	0.021	1.942	0.024	0.814	80	441	100	9420	10003	-5.340	227	9193	237	9766	25612	788411	10.591	443.727	0	0	0
3	6	8	"yfcF"	"STM2348"	11430	43690	120	1702	1568	620	39	84	84	86	18	20	98	96	0	7725	6898	2807	40	88	88	91	20	21	100	99	0	0.212	0.218	0.214	0.214	2.155	0.211	0.925	120	478	100	9255	8294	-2.239	1618	7637	1484	6810	188113	827724	82.333	340.350	0	0	0
3	7	8	"sseB"	"STM2535"	11610	43700	110	4578	5570	3994	71	82	82	84	16	19	100	100	0	4678	5583	4127	73	87	87	88	16	18	100	100	0	0.979	0.999	0.943	1.015	1.622	0.980	0.794	80	442	100	9087	10984	-0.030	4496	4591	5488	5496	445604	446637	342.875	343.438	0	0	0
3	8	8	""	"STM2552"	11790	43690	110	708	893	655	73	82	82	82	15	18	100	100	0	5181	6017	4040	67	88	88	88	12	13	100	100	0	0.123	0.137	0.132	0.129	1.546	0.132	0.770	80	453	100	5719	6740	-3.024	626	5093	811	5929	71470	481340	54.067	494.083	0	0	0
3	9	8	"yfhA"	"STM2562"	11950	43700	110	771	1932	3073	159	84	84	85	22	25	97	93	0	2461	5770	8766	151	89	89	93	39	41	98	98	0	0.290	0.325	0.304	0.280	2.433	0.301	0.739	80	425	100	3059	7529	-1.788	687	2372	1848	5681	154591	461570	83.955	145.564	0	0	0
3	10	8	"yfhB"	"STM2569"	12150	43710	120	169	377	557	147	84	84	86	20	23	77	64	0	697	2174	4188	192	91	91	95	36	37	92	80	0	0.140	0.141	0.176	0.181	3.868	0.127	0.893	120	525	100	691	2376	-2.834	85	606	293	2083	45270	260938	14.550	57.750	0	0	0
3	11	8	""	"STM2586"	12320	43690	110	189	201	83	41	83	83	84	18	21	95	87	0	7146	8312	5239	63	91	91	94	28	29	100	100	0	0.015	0.014	0.014	0.014	1.602	0.015	0.792	80	459	100	7161	8339	-6.057	106	7055	118	8221	16047	664959	6.500	293.500	0	0	0
3	12	8	""	"STM2592"	12500	43700	110	469	506	222	43	84	84	85	17	20	100	98	0	6114	6275	2226	35	92	92	93	14	15	100	100	0	0.064	0.068	0.068	0.064	1.465	0.069	0.870	80	445	100	6407	6605	-3.967	385	6022	422	6183	40489	502029	24.765	441.571	0	0	0
3	13	8	"yhbO"	"STM3269"	12670	43710	110	336	378	207	54	85	85	87	20	22	100	100	0	2821	3297	2387	72	93	93	96	21	21	100	100	0	0.092	0.091	0.093	0.093	1.530	0.081	0.798	80	434	100	2979	3497	-3.442	251	2728	293	3204	30260	263762	14.550	152.429	0	0	0
3	14	8	"yhbW"	"STM3276"	12850	43710	110	376	394	110	27	86	86	88	23	26	100	100	0	10255	10630	2536	23	95	95	98	25	25	100	100	0	0.029	0.029	0.029	0.028	1.261	0.029	0.900	80	433	100	10450	10843	-5.131	290	10160	308	10535	31506	850372	13.304	421.280	0	0	0
3	15	8	"nlpI"	"STM3281"	13020	43710	110	21401	20591	5740	27	85	85	181	952	525	97	95	0	6564	6580	1240	18	94	94	118	190	161	100	100	0	3.295	3.162	3.234	2.799	1.812	3.362	0.941	80	460	100	27786	26992	1.720	21316	6470	20506	6486	1647311	526380	21.439	34.011	0	0	0
3	16	8	""	"STM3291"	13210	43710	110	941	986	473	47	84	84	167	897	537	37	6	0	9730	10932	4663	42	90	90	111	180	162	100	100	0	0.089	0.083	0.084	0.071	2.008	0.084	0.910	80	516	100	10497	11744	-3.492	857	9640	902	10842	78903	874540	0.913	60.117	0	0	0
3	17	8	"yhbE"	"STM3302"	13400	43720	110	1900	2283	2152	94	84	84	85	17	20	100	100	0	2107	2535	2023	79	87	87	90	21	23	100	100	0	0.899	0.898	0.863	0.833	1.510	0.979	0.850	80	455	100	3836	4647	-0.154	1816	2020	2199	2448	182659	202810	129.294	116.429	0	0	0
3	18	8	"nlp"	"STM3306"	13570	43730	110	415	476	221	46	81	81	82	17	20	100	97	0	1761	2034	1217	59	83	83	87	24	27	100	100	0	0.199	0.202	0.214	0.206	1.566	0.167	0.725	80	434	100	2012	2346	-2.329	334	1678	395	1951	38065	162686	23.176	81.125	0	0	0
3	19	8	""	"STM0716"	13740	43730	110	773	764	216	28	79	79	82	22	26	100	100	0	6515	6299	1863	29	82	82	87	27	31	100	100	0	0.108	0.110	0.110	0.109	1.214	0.109	0.909	80	446	100	7127	6902	-3.212	694	6433	685	6217	61114	503887	31.000	230.074	0	0	0
3	20	8	""	"STM0722"	13920	43730	110	104	118	47	39	79	79	81	20	24	55	30	0	3075	4489	4333	96	80	80	83	22	26	100	100	0	0.008	0.009	0.009	0.008	2.323	0.008	0.531	80	474	100	3020	4448	-6.904	25	2995	39	4409	9401	359135	1.850	200.273	0	0	0
3	21	8	""	"STM0731"	14100	43730	110	1439	1530	795	51	82	82	82	15	18	100	100	0	2593	2809	1154	41	83	83	86	15	17	100	100	0	0.541	0.531	0.521	0.509	1.345	0.541	0.854	80	461	100	3867	4174	-0.887	1357	2510	1448	2726	122410	224727	96.533	181.533	0	0	0
3	22	8	"ybgE"	"STM0743"	14280	43730	110	345	403	265	65	81	81	83	19	22	100	98	0	1343	1554	1003	64	83	83	85	22	25	100	100	0	0.210	0.219	0.208	0.209	1.463	0.209	0.747	80	452	100	1524	1793	-2.255	264	1260	322	1471	32273	124355	16.842	66.773	0	0	0
3	23	8	"pal"	"STM0749"	14460	43730	120	6276	6494	6097	93	80	80	83	17	20	95	93	0	2077	2110	1611	76	84	84	88	22	25	93	93	0	3.109	3.166	2.931	2.628	1.841	3.670	0.876	120	486	100	8189	8440	1.636	6196	1993	6414	2026	779262	253193	377.118	91.909	0	0	0
3	24	8	"ybgS"	"STM0759"	14640	43740	110	339	392	219	55	79	79	81	16	19	98	95	0	2215	2599	1794	69	82	82	86	21	24	100	100	0	0.122	0.124	0.126	0.120	1.690	0.114	0.771	80	487	100	2393	2830	-3.036	260	2133	313	2517	31354	207952	19.438	119.667	0	0	0
3	1	9	"mdfA"	"STM0866"	10530	43860	110	3109	3125	730	23	87	87	93	53	56	100	100	0	22162	23002	4396	19	94	94	117	167	142	100	100	0	0.137	0.133	0.133	0.130	1.274	0.130	0.936	80	509	100	25090	25946	-2.868	3022	22068	3038	22908	249999	1840184	57.208	137.036	0	0	0
3	2	9	"ybjC"	"STM0873"	10720	43870	110	542	675	490	72	88	88	95	54	56	98	97	0	2200	2580	1835	71	97	97	122	172	140	100	100	0	0.216	0.236	0.222	0.228	1.424	0.226	0.830	80	480	100	2557	3070	-2.212	454	2103	587	2483	53995	206371	10.741	14.291	0	0	0
3	3	9	"ybjO"	"STM0881"	10900	43860	110	1496	1517	300	19	86	86	839	6492	773	0	0	0	10241	10294	1536	14	94	94	396	3747	946	100	95	0	0.139	0.140	0.137	0.139	1.192	0.135	0.909	80	449	100	11557	11631	-2.847	1410	10147	1431	10200	121330	823552	0.104	2.642	0	0	0
3	4	9	"artI"	"STM0890"	11080	43870	130	2524	2269	1165	51	84	84	691	5830	843	0	0	0	8517	7318	3542	48	93	93	336	3363	1000	80	65	0	0.290	0.302	0.297	0.280	2.124	1.435	0.428	120	558	100	10864	9410	-1.788	2440	8424	2185	7225	272244	878177	0.271	2.076	0	0	0
3	5	9	""	"STM0895"	11250	43870	110	156	165	62	37	83	83	84	15	17	100	96	0	4458	4563	1078	23	89	89	95	23	24	100	100	0	0.017	0.018	0.016	0.016	1.664	0.016	0.458	80	432	100	4442	4556	-5.903	73	4369	82	4474	13228	365035	5.400	194.261	0	0	0
3	6	9	""	"STM0900"	11430	43860	110	100	100	20	20	84	84	85	16	18	48	22	0	4498	4772	2152	45	88	88	90	16	17	100	100	0	0.004	0.003	0.005	0.004	2.295	0.003	0.151	80	470	100	4426	4700	-8.107	16	4410	16	4684	7995	381790	0.938	292.625	0	0	0
3	7	9	""	"STM1034"	11620	43870	110	118	250	266	106	83	83	84	15	17	68	55	0	447	2670	4205	157	88	88	89	14	15	95	91	0	0.097	0.065	0.080	0.094	3.401	0.060	0.873	80	447	100	394	2749	-3.359	35	359	167	2582	19983	213615	11.067	184.357	0	0	0
3	8	9	""	"STM1038"	11790	43870	110	698	745	278	37	82	82	83	17	20	100	100	0	8254	8704	2596	29	89	89	90	13	14	100	100	0	0.075	0.077	0.073	0.074	1.317	0.076	0.891	80	447	100	8781	9278	-3.728	616	8165	663	8615	59634	696359	38.941	662.615	0	0	0
3	9	9	"aceA"	"STM4184"	11970	43880	120	542	519	202	38	83	83	85	20	23	93	91	0	13551	12389	5284	42	91	91	93	18	19	100	99	0	0.034	0.035	0.035	0.035	2.524	0.035	0.923	120	523	100	13919	12734	-4.874	459	13460	436	12298	62328	1486733	21.700	683.111	0	0	0
3	10	9	""	"STM4195"	12150	43880	80	168	205	123	60	85	85	86	15	17	92	80	0	986	1705	1725	101	93	93	97	22	22	100	100	0	0.093	0.074	0.083	0.075	1.906	0.063	0.793	52	282	100	976	1732	-3.427	83	893	120	1612	10634	88663	7.933	73.091	0	0	0
3	11	9	""	"STM4199"	12320	43880	110	217	215	67	31	84	84	85	15	17	95	92	0	4761	4978	1942	39	94	94	96	17	17	100	100	0	0.028	0.027	0.028	0.025	1.700	0.026	0.824	80	479	100	4800	5015	-5.133	133	4667	131	4884	17181	398270	8.667	287.176	0	0	0
3	12	9	""	"STM4203"	12490	43890	110	99	105	37	35	84	84	87	17	19	45	25	0	1400	1856	1865	100	92	92	94	16	17	100	100	0	0.011	0.012	0.015	0.014	2.668	0.013	0.213	80	479	100	1323	1785	-6.446	15	1308	21	1764	8428	148464	1.059	110.125	0	0	0
3	13	9	"pduA"	"STM2038"	12670	43880	100	127	132	33	25	84	84	87	19	21	83	53	0	2570	2578	545	21	95	95	99	19	19	100	100	0	0.017	0.019	0.017	0.016	1.952	0.018	0.412	80	416	100	2518	2531	-5.847	43	2475	48	2483	10596	206237	2.368	130.474	0	0	0
3	14	9	"pduS"	"STM2053"	12850	43880	110	281	283	98	34	83	83	85	17	20	96	95	0	11231	10139	2622	25	95	95	98	18	18	100	100	0	0.018	0.020	0.019	0.019	1.591	0.020	0.794	80	465	100	11334	10244	-5.814	198	11136	200	10044	22669	811111	11.647	557.833	0	0	0
3	15	9	"stfC"	"STM0196"	13020	43890	110	439	433	51	11	83	83	160	913	570	0	0	0	17544	17829	2261	12	91	91	112	180	160	100	100	0	0.020	0.020	0.019	0.020	1.157	0.020	0.929	80	491	100	17809	18088	-5.615	356	17453	350	17738	34654	1426321	0.299	98.428	0	0	0
3	16	9	"eutS"	"STM2470"	13210	43900	100	103	107	27	25	81	81	82	15	18	62	38	0	1558	1940	1309	67	87	87	98	92	93	100	100	0	0.015	0.014	0.017	0.015	2.154	0.012	0.331	80	435	100	1493	1879	-6.063	22	1471	26	1853	8593	155211	1.667	20.022	0	0	0
3	17	9	"pagK"	"STM1867"	13390	43910	120	92	100	30	30	82	82	85	23	27	28	14	0	469	565	453	80	85	85	90	28	31	97	96	0	0.026	0.038	0.048	0.045	3.777	0.019	0.036	120	479	100	394	498	-5.263	10	384	18	480	12052	67805	0.652	16.964	0	0	0
3	18	9	"pefI"	"PSLT013"	13560	43900	110	1972	2172	797	36	84	84	87	24	27	100	100	0	2640	2685	925	34	86	86	112	109	97	100	100	0	0.739	0.803	0.765	0.795	1.316	0.797	0.866	80	433	100	4442	4687	-0.436	1888	2554	2088	2599	173789	214760	86.875	23.606	0	0	0
3	19	9	"traM"	"PSLT073"	13740	43900	110	365	388	103	26	82	82	85	23	27	100	100	0	8065	8200	1916	23	86	86	109	105	96	100	100	0	0.035	0.038	0.038	0.037	1.279	0.037	0.886	80	465	100	8262	8420	-4.817	283	7979	306	8114	31071	655986	13.174	77.057	0	0	0
3	20	9	"traC"	"PSLT088"	13910	43910	110	1986	2126	424	19	82	82	86	23	26	100	100	0	46230	48602	7327	15	83	83	86	35	40	100	100	1	0.041	0.042	0.043	0.042	1.152	0.042	0.956	80	467	100	48051	50563	-4.599	1904	46147	2044	48519	170069	3888151	88.696	1386.171	0	0	0
3	21	9	""	"STM1623"	14090	43910	110	1428	1394	247	17	82	82	85	21	24	100	100	0	15598	15285	1365	8	87	87	105	143	136	100	100	0	0.087	0.086	0.088	0.084	1.277	0.086	0.942	80	492	100	16857	16510	-3.527	1346	15511	1312	15198	111550	1222798	62.333	106.154	0	0	0
3	22	9	"fumB"	"STM4300"	14280	43920	110	1416	1481	390	26	80	80	82	19	23	100	100	0	19329	19806	3789	19	85	85	102	141	138	100	100	0	0.069	0.071	0.069	0.070	1.155	0.071	0.955	80	491	100	20580	21122	-3.848	1336	19244	1401	19721	118458	1584506	73.632	139.745	0	0	0
3	23	9	"phnB"	"STM4288"	14460	43910	110	817	810	153	18	79	79	81	16	19	100	100	0	8032	8015	1317	16	85	85	88	20	22	100	100	0	0.093	0.092	0.094	0.091	1.234	0.091	0.941	80	433	100	8685	8661	-3.429	738	7947	731	7930	64788	641229	45.563	396.350	0	0	0
3	24	9	"nrfD"	"STM4280"	14620	43920	100	154	202	143	70	77	77	78	14	17	95	87	0	4085	6405	6587	102	81	81	84	17	20	100	100	0	0.019	0.020	0.020	0.019	1.851	0.020	0.876	80	439	100	4081	6449	-5.700	77	4004	125	6324	16164	512363	8.857	371.824	0	0	0
3	1	10	"mog"	"STM0008"	10540	44020	110	2365	2234	546	24	85	85	92	51	55	100	98	0	8972	8766	1248	14	98	98	114	132	115	100	100	0	0.257	0.248	0.252	0.230	1.508	0.252	0.941	80	497	100	11154	10817	-1.961	2280	8874	2149	8668	178718	701249	42.000	65.545	0	0	0
3	2	10	""	"STM0273"	10710	44040	100	231	231	60	25	83	83	86	17	19	98	98	0	3312	3382	1002	29	100	100	111	44	39	100	100	0	0.046	0.045	0.043	0.043	1.557	0.042	0.805	80	391	100	3360	3430	-4.440	148	3212	148	3282	18489	270579	8.529	74.341	0	0	0
3	3	10	""	"STM0278"	10890	44040	110	148	155	46	29	84	84	285	3147	1104	0	0	0	3726	3974	1129	28	96	96	120	203	169	100	100	0	0.018	0.018	0.018	0.016	1.948	0.017	0.549	80	480	100	3694	3949	-5.826	64	3630	71	3878	12430	317909	-0.041	18.985	0	0	0
3	4	10	""	"STM0287"	11070	44050	100	170	180	53	29	85	85	895	6751	754	0	0	0	2694	2848	1195	41	92	92	413	3897	943	11	1	0	0.033	0.034	0.036	0.033	1.547	0.032	0.694	80	415	100	2687	2851	-4.936	85	2602	95	2756	14414	227864	-0.106	0.625	0	0	0
3	5	10	""	"STM0296"	11250	44040	100	101	103	23	22	83	83	86	44	51	15	1	0	1171	1293	574	44	91	91	93	17	18	100	100	0	0.017	0.017	0.021	0.018	2.269	0.015	0.213	80	420	100	1098	1222	-5.907	18	1080	20	1202	8241	103471	0.386	70.588	0	0	0
3	6	10	"ghmA"	"STM0310"	11430	44050	100	846	819	230	28	85	85	86	17	19	100	100	0	2086	2057	649	31	90	90	91	14	15	100	100	0	0.381	0.373	0.370	0.384	1.414	0.362	0.932	80	410	100	2757	2701	-1.391	761	1996	734	1967	65547	164556	43.118	140.429	0	0	0
3	7	10	"ndh"	"STM1211"	11600	44050	120	5429	7325	8567	116	85	85	87	29	33	99	98	0	1044	1428	1360	95	90	90	92	18	19	90	90	0	5.602	5.411	5.558	5.854	3.224	6.784	0.758	120	512	100	6298	8578	2.486	5344	954	7240	1338	879018	171331	249.586	74.222	0	0	0
3	8	10	"ycfV"	"STM1218"	11780	44050	110	1802	1650	521	31	85	85	88	31	35	98	98	0	8347	7900	2003	25	92	92	95	19	20	100	100	0	0.208	0.200	0.203	0.176	1.920	0.202	0.921	80	446	100	9972	9373	-2.265	1717	8255	1565	7808	131986	631960	50.387	410.789	0	0	0
3	9	10	"ymfB"	"STM1235"	11950	44050	110	367	367	140	38	83	83	85	15	17	98	98	0	1336	1410	662	46	94	94	96	17	17	100	100	0	0.229	0.216	0.233	0.210	1.817	0.189	0.677	80	457	100	1526	1600	-2.129	284	1242	284	1316	29388	112829	18.800	77.294	0	0	0
3	10	10	""	"STM1252"	12140	44060	110	572	564	151	26	84	84	85	15	17	100	98	0	8208	8305	2215	26	95	95	97	20	20	100	100	0	0.060	0.058	0.059	0.056	1.375	0.058	0.883	80	504	100	8601	8690	-4.055	488	8113	480	8210	45116	664417	31.933	410.400	0	0	0
3	11	10	""	"STM1265"	12320	44060	100	169	177	47	26	84	84	84	14	16	98	97	0	4427	4451	1605	36	96	96	97	17	17	100	100	0	0.020	0.021	0.021	0.021	1.416	0.021	0.782	80	442	100	4416	4448	-5.671	85	4331	93	4355	14131	356074	6.643	256.118	0	0	0
3	12	10	"yaoF"	"STM1275"	12500	44070	110	361	408	293	71	85	85	85	14	16	100	100	0	948	1170	1050	89	93	93	94	13	13	100	100	0	0.323	0.300	0.320	0.300	1.660	0.285	0.804	80	433	100	1131	1400	-1.631	276	855	323	1077	32608	93616	23.071	82.769	0	0	0
3	13	10	"fumC"	"STM1469"	12670	44070	120	2655	2418	849	35	84	84	88	65	73	95	95	0	20782	18783	6931	36	93	93	96	18	18	100	99	0	0.124	0.125	0.122	0.124	2.276	0.120	0.928	120	524	100	23260	21024	-3.008	2571	20689	2334	18690	290122	2253914	35.846	1038.167	0	0	0
3	14	10	"ydgI"	"STM1477"	12850	44070	100	2873	2848	279	9	82	82	88	72	81	100	100	0	18409	18138	1791	9	93	93	97	23	23	100	100	0	0.152	0.153	0.153	0.153	1.117	0.147	0.929	80	424	100	21107	20811	-2.714	2791	18316	2766	18045	227820	1451019	38.333	784.391	0	0	0
3	15	10	""	"STM1485"	13030	44080	100	345	383	196	51	83	83	87	37	42	100	97	0	2538	2676	1429	53	88	88	101	102	100	100	100	0	0.107	0.116	0.112	0.112	1.400	0.109	0.791	80	440	100	2712	2888	-3.225	262	2450	300	2588	30622	214071	8.000	25.245	0	0	0
3	16	10	""	"STM1490"	13220	44080	110	1152	1114	223	20	79	79	84	37	44	100	100	0	17301	17004	2001	11	83	83	95	104	109	100	100	0	0.062	0.061	0.062	0.059	1.295	0.061	0.926	80	442	100	18291	17956	-4.004	1073	17218	1035	16921	89151	1360308	27.838	162.587	0	0	0
3	17	10	""	"STM1499"	13380	44080	120	941	916	296	32	80	80	83	21	25	99	99	0	27203	25293	7674	30	83	83	89	36	40	100	100	0	0.032	0.033	0.032	0.034	1.959	0.031	0.871	120	444	100	27981	26046	-4.977	861	27120	836	25210	109932	3035166	39.667	700.111	0	0	0
3	18	10	"wzzB"	"STM2079"	13560	44080	110	6528	6468	1023	15	82	82	85	25	29	100	100	0	14434	14415	1613	11	86	86	107	81	75	100	100	0	0.449	0.446	0.459	0.441	1.186	0.444	0.926	80	484	100	20794	20715	-1.154	6446	14348	6386	14329	517473	1153190	255.320	176.642	0	0	0
3	19	10	"nxiA"	"STM2783"	13750	44090	110	677	665	220	33	80	80	83	24	28	100	97	0	9864	9664	1948	20	85	85	103	80	77	100	100	0	0.061	0.061	0.061	0.056	1.535	0.062	0.892	80	477	100	10376	10164	-4.034	597	9779	585	9579	53183	773091	24.250	119.513	0	0	0
3	20	10	"ygaF"	"STM2790"	13920	44090	110	220	225	42	18	79	79	81	16	19	100	100	0	9752	9883	1663	16	80	80	82	33	40	100	100	0	0.015	0.015	0.015	0.014	1.291	0.015	0.873	80	438	100	9813	9949	-6.100	141	9672	146	9803	18008	790617	9.000	297.000	0	0	0
3	21	10	"ygaP"	"STM2798"	14090	44090	110	408	445	187	42	79	79	81	17	20	100	100	0	2517	2649	1056	39	81	81	91	135	148	100	100	0	0.135	0.143	0.143	0.137	1.387	0.133	0.800	80	466	100	2765	2934	-2.888	329	2436	366	2568	35583	211899	21.412	18.948	0	0	0
3	22	10	""	"STM4012"	14270	44090	110	230	235	60	25	78	78	79	14	17	100	98	0	11536	12284	2037	16	82	82	87	31	35	100	100	0	0.013	0.013	0.013	0.012	1.423	0.014	0.645	80	479	100	11606	12359	-6.236	152	11454	157	12202	18816	982681	11.143	393.452	0	0	0
3	23	10	""	"STM4031"	14450	44090	100	377	472	373	79	77	77	78	14	17	100	100	0	785	1064	948	89	79	79	83	30	36	100	100	0	0.425	0.401	0.395	0.405	1.631	0.321	0.617	80	442	100	1006	1380	-1.235	300	706	395	985	37787	85154	28.143	32.700	0	0	0
3	24	10	"rhaD"	"STM4045"	14640	44100	110	123	175	144	82	77	77	78	15	19	78	66	0	2456	4496	5544	123	79	79	81	17	20	100	100	0	0.019	0.022	0.023	0.021	2.971	0.021	0.692	80	524	100	2423	4515	-5.691	46	2377	98	4417	14021	359709	6.467	259.706	0	0	0
3	1	11	""	"STM2942"	10540	44210	110	306	320	121	37	83	83	84	15	17	100	100	0	7934	7966	1511	18	90	90	95	25	26	100	100	0	0.028	0.030	0.028	0.029	1.379	0.029	0.692	80	514	100	8067	8113	-5.136	223	7844	237	7876	25560	637285	15.733	314.840	0	0	0
3	2	11	"pyrG"	"STM2953"	10710	44220	120	26796	22899	9378	40	85	85	85	15	17	100	100	0	17713	14849	6310	42	91	91	99	38	38	98	95	0	1.516	1.546	1.526	1.632	3.062	1.552	0.944	120	511	100	44333	37572	0.600	26711	17622	22814	14758	2747848	1781855	1520.933	388.158	0	0	0
3	3	11	"ygcY"	"STM2961"	10890	44220	110	659	692	219	31	86	86	85	15	17	100	100	0	7802	8214	1740	21	91	91	95	22	23	100	100	0	0.074	0.075	0.075	0.071	1.503	0.072	0.827	80	484	100	8284	8729	-3.750	573	7711	606	8123	55344	657082	40.467	369.045	0	0	0
3	4	11	"exo"	"STM2972"	11080	44230	110	1180	1230	247	20	85	85	86	14	16	100	100	0	11629	11949	1847	15	90	90	93	22	23	100	100	0	0.095	0.097	0.094	0.096	1.195	0.093	0.918	80	479	100	12634	13004	-3.398	1095	11539	1145	11859	98376	955951	81.714	538.909	0	0	0
3	5	11	"fucI"	"STM2976"	11250	44220	100	516	525	98	18	85	85	90	55	61	100	100	0	20292	20438	2481	12	91	91	93	20	21	100	100	0	0.021	0.022	0.021	0.021	1.251	0.021	0.841	80	420	100	20632	20787	-5.551	431	20201	440	20347	41980	1635051	7.909	1017.250	0	0	0
3	6	11	"ygdI"	"STM2983"	11430	44230	100	446	462	116	25	85	85	90	55	61	100	100	0	1129	1184	382	32	91	91	93	17	18	100	100	0	0.348	0.345	0.331	0.348	1.279	0.329	0.880	80	420	100	1399	1470	-1.524	361	1038	377	1093	36933	94736	6.764	64.176	0	0	0
3	7	11	"metC"	"STM3161"	11600	44230	110	963	933	275	29	85	85	87	30	34	97	97	0	15933	15333	2954	19	92	92	95	19	20	100	100	0	0.055	0.056	0.057	0.050	1.692	0.057	0.923	80	446	100	16719	16089	-4.173	878	15841	848	15241	74624	1226658	28.200	802.000	0	0	0
3	8	11	""	"STM3170"	11780	44230	110	145	169	87	51	85	85	87	29	33	77	50	0	2745	3339	2492	74	94	94	97	21	21	100	100	0	0.023	0.026	0.023	0.022	2.296	0.025	0.659	80	480	100	2711	3329	-5.465	60	2651	84	3245	13487	267148	2.828	154.381	0	0	0
3	9	11	"STMF1.3"	"Not LT2a90"	11950	44230	80	203	212	95	44	88	88	90	20	22	94	76	0	133	144	48	33	95	95	98	23	23	67	40	0	3.026	2.531	3.788	2.837	3.316	4.554	0.184	52	314	100	153	173	1.598	115	38	124	49	11022	7475	6.100	2.000	0	0	0
3	10	11	"yfiO"	"STM2663"	12130	44240	100	2635	2755	1284	46	85	85	89	21	23	100	100	0	3284	3114	1174	37	93	93	96	22	22	100	100	0	0.799	0.884	0.836	0.870	1.544	0.921	0.783	80	452	100	5741	5691	-0.324	2550	3191	2670	3021	220419	249100	126.952	137.182	0	0	0
3	11	11	"ffh"	"STM2677"	12320	44250	110	9372	9700	2140	22	85	85	87	17	19	100	100	0	11506	12014	2328	19	94	94	95	16	16	100	100	0	0.814	0.807	0.796	0.805	1.147	0.805	0.949	80	478	100	20699	21535	-0.297	9287	11412	9615	11920	775988	961107	565.471	744.938	0	0	0
3	12	11	"yfjG"	"STM2687"	12490	44240	110	1731	1935	1473	76	87	87	90	44	48	100	100	0	2787	3173	2016	63	94	94	111	208	187	100	100	0	0.610	0.600	0.600	0.531	1.847	0.600	0.711	80	454	100	4337	4927	-0.712	1644	2693	1848	3079	154767	253801	41.932	14.721	0	0	0
3	13	11	"ybbK"	"STM0501"	12670	44250	100	1691	1687	567	33	84	84	90	75	83	100	98	0	10039	9926	2382	23	91	91	95	32	33	100	100	0	0.162	0.163	0.163	0.153	1.404	0.163	0.927	80	384	100	11555	11438	-2.630	1607	9948	1603	9835	134952	794091	21.293	307.219	0	0	0
3	14	11	"sfbB"	"STM0511"	12840	44250	110	638	664	167	25	82	82	87	69	79	100	97	0	13686	14397	3999	27	87	87	104	165	158	100	100	0	0.041	0.041	0.042	0.040	1.309	0.039	0.840	80	466	100	14155	14892	-4.612	556	13599	582	14310	53080	1151743	8.362	86.624	0	0	0
3	15	11	"gip"	"STM0518"	13020	44250	110	236	924	2644	286	82	82	83	23	27	98	97	0	11236	11460	1439	12	85	85	107	169	157	100	100	0	0.014	0.074	0.014	0.020	3.244	0.099	0.090	80	491	100	11305	12217	-6.178	154	11151	842	11375	73953	916764	36.565	67.178	0	0	0
3	16	11	"allB"	"STM0523"	13210	44260	110	353	378	107	28	79	79	82	23	28	100	100	0	13626	13726	3144	22	84	84	93	64	68	100	100	0	0.020	0.022	0.021	0.021	1.242	0.022	0.912	80	462	100	13816	13941	-5.627	274	13542	299	13642	30205	1098076	12.870	213.016	0	0	0
3	17	11	"allC"	"STM0527"	13380	44250	100	165	164	33	20	81	81	85	22	25	95	90	0	6436	6359	1500	23	84	84	91	38	41	100	100	0	0.013	0.013	0.013	0.012	1.562	0.012	0.692	80	382	100	6436	6358	-6.241	84	6352	83	6275	13124	508721	3.591	164.947	0	0	0
3	18	11	"ppiB"	"STM0536"	13570	44270	110	4516	4582	1096	23	81	81	84	26	30	100	100	0	5584	5501	1358	24	85	85	92	31	33	100	100	0	0.807	0.831	0.813	0.833	1.205	0.818	0.922	80	479	100	9934	9917	-0.310	4435	5499	4501	5416	366535	440119	173.000	174.484	0	0	0
3	19	11	"slyX"	"STM3454"	13740	44260	110	246	255	83	32	80	80	80	15	18	100	98	0	644	660	247	37	82	82	84	17	20	100	100	0	0.295	0.303	0.301	0.298	1.485	0.293	0.860	80	466	100	728	753	-1.759	166	562	175	578	20401	52809	11.667	33.882	0	0	0
3	20	11	"mglB"	"STM2190"	13920	44260	100	463	464	170	36	80	80	80	14	17	100	100	0	7923	8064	2216	27	79	79	79	11	13	100	100	0	0.049	0.048	0.045	0.045	1.359	0.049	0.905	80	395	100	8227	8369	-4.356	383	7844	384	7985	37111	645135	27.429	725.909	0	0	0
3	21	11	""	"STM2198"	14080	44270	110	969	2388	5133	214	79	79	81	27	33	100	100	0	14777	14701	4704	31	79	79	124	401	323	100	100	0	0.061	0.158	0.060	0.080	2.288	0.209	0.250	80	462	100	15588	16931	-4.046	890	14698	2309	14622	191014	1176114	85.444	36.352	0	0	0
3	22	11	"rsuA"	"STM2222"	14280	44280	110	2895	2921	509	17	78	78	80	25	31	100	100	0	6683	6671	958	14	80	80	122	386	316	100	100	0	0.427	0.431	0.417	0.432	1.193	0.417	0.930	80	502	100	9420	9434	-1.229	2817	6603	2843	6591	233668	533682	113.640	16.966	0	0	0
3	23	11	"yejM"	"STM2228"	14460	44270	100	2227	2104	609	28	78	78	79	15	18	100	100	0	10070	9650	1997	20	78	78	79	13	16	100	100	0	0.215	0.212	0.214	0.201	1.319	0.214	0.952	80	430	100	12141	11598	-2.217	2149	9992	2026	9572	168355	772009	135.000	736.231	0	0	0
3	24	11	""	"STM2237"	14630	44270	100	129	138	44	31	79	79	80	14	17	91	75	0	2722	3013	1639	54	79	79	80	12	15	100	100	0	0.019	0.020	0.019	0.017	1.878	0.019	0.637	80	450	100	2693	2993	-5.724	50	2643	59	2934	11045	241054	4.143	244.417	0	0	0
3	1	12	"phoP"	"STM1231"	10540	44400	110	7882	7783	1567	20	87	87	91	32	35	100	100	0	3791	3560	880	24	85	85	86	14	16	100	100	0	2.103	2.215	2.093	2.288	1.497	2.266	0.866	80	509	100	11501	11171	1.073	7795	3706	7696	3475	622623	284785	240.375	248.143	0	0	0
3	2	12	"phoP"	"STM1231"	10710	44400	100	13825	13260	2419	18	87	87	88	17	19	100	100	0	6691	6251	1341	21	87	87	89	17	19	100	100	0	2.080	2.137	2.137	2.162	1.216	2.149	0.931	80	390	100	20342	19337	1.057	13738	6604	13173	6164	1060838	500099	774.824	362.471	0	0	0
3	3	12	"phoQ"	"STM1230"	10890	44410	100	1636	1765	623	35	86	86	88	17	19	100	100	0	2061	2163	578	26	88	88	90	16	17	100	100	0	0.786	0.809	0.768	0.796	1.353	0.751	0.808	80	417	100	3523	3754	-0.348	1550	1973	1679	2075	141233	173043	98.647	129.563	0	0	0
3	4	12	"phoQ"	"STM1230"	11070	44410	100	4916	4732	1406	29	88	88	89	16	17	100	100	0	6204	5866	1896	32	90	90	91	20	21	100	100	0	0.790	0.804	0.802	0.829	1.294	0.784	0.941	80	420	100	10942	10420	-0.341	4828	6114	4644	5776	378580	469288	290.188	288.750	0	0	0
3	5	12	"phoQ"	"STM1230"	11250	44400	110	3710	3653	1027	28	88	88	89	18	20	100	100	0	4767	4626	920	19	88	88	90	20	22	100	100	0	0.774	0.786	0.803	0.752	1.430	0.827	0.883	80	480	100	8301	8103	-0.369	3622	4679	3565	4538	292276	370050	198.000	226.800	0	0	0
3	6	12	"hupA"	"STM4170"	11430	44410	100	2548	2632	881	33	85	85	86	17	19	100	100	0	1087	1053	347	32	89	89	92	24	26	100	100	0	2.468	2.642	2.647	2.722	1.425	2.704	0.923	80	452	100	3461	3511	1.303	2463	998	2547	964	210559	84224	149.765	40.042	0	0	0
3	7	12	"sopB"	"STM1091"	11600	44410	110	994	991	197	19	84	84	85	15	17	100	100	0	22186	22584	2313	10	90	90	96	26	27	100	100	0	0.041	0.040	0.041	0.039	1.329	0.040	0.909	80	453	100	23006	23401	-4.602	910	22096	907	22494	79307	1806741	60.400	864.923	0	0	0
3	8	12	"pipC"	"STM0375"	11780	44410	100	179	186	68	36	84	84	85	14	16	96	90	0	2026	2085	771	36	94	94	99	26	26	100	100	0	0.049	0.051	0.053	0.046	1.820	0.051	0.689	80	420	100	2027	2093	-4.346	95	1932	102	1991	14901	166815	7.214	76.385	0	0	0
3	9	12	"pipC"	"STM0375"	11950	44420	100	190	187	40	21	85	85	87	18	20	97	95	0	2393	2322	473	20	96	96	107	49	45	100	100	0	0.046	0.046	0.045	0.044	1.422	0.043	0.756	80	436	100	2402	2328	-4.451	105	2297	102	2226	14937	185776	5.556	45.204	0	0	0
3	10	12	"ssrB"	"STM1391"	12140	44420	100	207	206	47	22	85	85	87	18	20	98	97	0	3825	3678	1057	28	94	94	107	43	40	100	100	0	0.033	0.034	0.034	0.032	1.462	0.033	0.819	80	418	100	3853	3705	-4.935	122	3731	121	3584	16484	294217	6.611	83.047	0	0	0
3	11	12	"ssrB"	"STM1391"	12310	44420	110	192	188	45	23	85	85	86	15	17	93	91	0	3457	3287	798	24	93	93	95	20	21	100	100	0	0.032	0.032	0.033	0.030	1.563	0.033	0.769	80	425	100	3471	3297	-4.974	107	3364	103	3194	15003	262942	6.800	159.600	0	0	0
3	12	12	"ssrB"	"STM1391"	12480	44420	100	209	220	59	26	84	84	108	283	262	3	0	0	3546	3650	1064	29	88	88	114	253	221	100	100	0	0.036	0.038	0.039	0.037	1.500	0.035	0.752	80	416	100	3583	3698	-4.790	125	3458	136	3562	17639	291964	0.396	13.976	0	0	0
3	13	12	"lrp"	"STM0959"	12670	44430	120	6273	5137	2699	52	85	85	103	81	78	95	90	0	4354	3538	1798	50	87	87	108	199	184	90	88	0	1.450	1.464	1.508	1.418	2.468	1.485	0.957	120	507	100	10455	8503	0.536	6188	4267	5052	3451	616484	424612	62.148	17.236	0	0	0
3	14	12	"lrp"	"STM0959"	12840	44430	110	6564	6272	1661	26	84	84	100	61	61	100	100	0	4435	4417	818	18	83	83	96	62	64	100	100	0	1.489	1.428	1.495	1.356	1.433	1.501	0.917	80	432	100	10832	10522	0.574	6480	4352	6188	4334	501755	353354	101.180	69.694	0	0	0
3	15	12	"gyrA"	"STM2272"	13020	44440	100	5366	5629	1299	23	83	83	94	69	73	100	100	0	4310	4377	1000	22	82	82	89	27	30	100	100	0	1.250	1.291	1.287	1.298	1.206	1.308	0.914	80	426	100	9511	9841	0.321	5283	4228	5546	4295	450299	350184	80.217	158.815	0	0	0
3	16	12	"gyrA"	"STM2272"	13210	44430	110	9154	9769	2223	22	86	86	103	79	76	100	100	0	7588	7836	1740	22	87	87	94	30	31	100	100	0	1.209	1.250	1.184	1.252	1.345	1.242	0.882	80	429	100	16569	17432	0.274	9068	7501	9683	7749	781556	626884	122.354	258.067	0	0	0
3	17	12	"csrA"	"STM2826"	13370	44430	120	361	849	1354	159	87	87	96	42	43	82	79	0	248	395	521	131	86	86	90	23	25	85	84	0	1.691	2.466	2.093	1.894	2.619	2.936	0.707	120	488	100	436	1071	0.758	274	162	762	309	101849	47341	17.929	13.261	0	0	0
3	18	12	"csrA"	"STM2826"	13550	44440	110	1434	1803	1382	76	81	81	84	24	28	100	100	0	780	872	594	68	82	82	85	19	22	100	100	0	1.938	2.180	2.144	2.189	1.806	2.727	0.610	80	435	100	2051	2512	0.955	1353	698	1722	790	144251	69720	71.625	41.421	0	0	0
3	19	12	"yhhP"	"STM3578"	13730	44450	100	341	358	131	36	78	78	79	15	18	100	100	0	1848	1826	491	26	79	79	80	13	16	100	100	0	0.149	0.160	0.152	0.153	1.319	0.161	0.852	80	430	100	2032	2027	-2.750	263	1769	280	1747	28650	146117	18.600	134.308	0	0	0
3	20	12	"yhhP"	"STM3578"	13910	44440	110	196	223	138	61	78	78	79	14	17	96	92	0	801	978	862	88	78	78	79	11	13	100	100	0	0.163	0.161	0.153	0.150	1.746	0.145	0.781	80	480	100	841	1045	-2.615	118	723	145	900	17811	78218	10.286	81.727	0	0	0
3	21	12	"yhhP"	"STM3578"	14090	44440	110	254	278	141	50	78	78	81	28	34	97	96	0	1209	1342	684	50	79	79	96	276	287	100	93	0	0.156	0.158	0.150	0.146	1.932	0.139	0.613	80	454	100	1306	1463	-2.683	176	1130	200	1263	22240	107338	7.036	4.514	0	0	0
3	22	12	"topA"	"STM1714"	14260	44450	110	5901	5859	2029	34	79	79	81	20	24	100	100	0	6581	6477	1836	28	77	77	78	15	19	100	100	0	0.895	0.903	0.937	0.855	1.534	0.933	0.911	80	453	100	12326	12180	-0.160	5822	6504	5780	6400	468758	518187	288.900	426.600	0	0	0
3	23	12	"topA"	"STM1714"	14450	44460	110	1158	1559	1364	87	79	79	81	16	19	100	100	0	1271	1591	1069	67	79	79	80	14	17	100	100	0	0.905	0.979	0.896	0.925	1.561	1.099	0.704	80	491	100	2271	2992	-0.144	1079	1192	1480	1512	124756	127318	92.375	107.929	0	0	0
3	24	12	"fur"	"STM0693"	14630	44460	100	3149	3099	1362	43	77	77	81	28	34	100	100	0	3211	3237	1344	41	79	79	80	17	21	100	100	0	0.981	0.957	0.925	0.943	1.334	0.970	0.869	80	462	100	6204	6180	-0.028	3072	3132	3022	3158	247885	258946	107.786	185.706	0	0	0
3	1	13	"ctrl-buffer"	"ctrl-buffer"	10530	44570	100	82	85	20	23	83	83	85	18	21	17	3	0	92	92	19	20	84	84	85	17	20	27	2	0	-0.125	0.250	1.500	1.140	2.788	4.501	0.010	80	440	100	7	10	Error	-1	8	2	8	6786	7369	0.000	0.412	-50	0	0
3	2	13	"ctrl-buffer"	"ctrl-buffer"	10700	44570	100	78	80	17	21	84	84	86	25	29	6	0	0	92	94	19	20	85	85	86	18	20	23	8	0	-0.857	-0.444	1.200	1.017	3.504	201.799	0.000	80	408	100	1	5	Error	-6	7	-4	9	6385	7555	-0.240	0.444	-50	0	0
3	3	13	"ctrl-buffer"	"ctrl-buffer"	10880	44570	100	85	87	18	20	83	83	86	25	29	12	1	0	88	95	27	28	86	86	87	14	16	23	13	0	1.000	0.444	0.829	0.925	3.650	0.612	0.058	80	390	100	4	13	0.000	2	2	4	9	6955	7580	0.040	0.571	-50	0	0
3	4	13	"ctrl-buffer"	"ctrl-buffer"	11060	44580	100	81	84	19	22	84	84	85	16	18	17	3	0	91	96	22	22	86	86	87	12	13	32	12	0	-0.600	0.000	1.428	1.270	3.918	1.939	0.011	80	420	100	2	10	Error	-3	5	0	10	6697	7700	-0.062	0.750	-50	0	0
3	5	13	"ctrl-buffer"	"ctrl-buffer"	11240	44580	100	76	78	15	19	82	82	84	17	20	6	1	0	87	91	16	17	85	85	88	19	21	11	5	0	-3.000	-0.667	1.688	1.426	4.751	10.399	0.001	80	483	100	-4	2	Error	-6	2	-4	6	6277	7256	-0.353	0.158	-50	0	0
3	6	13	"ctrl-buffer"	"ctrl-buffer"	11430	44610	50	120	119	26	21	86	86	87	15	17	66	50	0	267	265	64	24	92	92	95	21	22	100	100	0	0.194	0.191	0.179	0.172	2.404	0.172	0.299	12	104	100	209	206	-2.364	34	175	33	173	1426	3183	2.133	8.095	0	0	0
3	7	13	"ctrl-buffer"	"ctrl-buffer"	11590	44580	100	85	86	16	18	83	83	84	15	17	11	7	0	110	117	30	25	87	87	92	27	29	40	20	0	0.087	0.100	0.450	0.439	2.795	0.130	0.012	80	447	100	25	33	-3.524	2	23	3	30	6878	9334	0.133	0.926	-50	0	0
3	8	13	"ctrl-buffer"	"ctrl-buffer"	11770	44590	100	78	81	18	22	82	82	83	15	18	12	5	0	97	99	20	20	90	90	95	24	25	16	3	0	-0.571	-0.111	0.908	0.931	3.522	0.027	0.001	80	432	100	3	8	Error	-4	7	-1	9	6486	7927	-0.133	0.167	-50	0	0
3	9	13	"ctrl-buffer"	"ctrl-buffer"	11950	44590	100	85	87	19	21	83	83	84	15	17	30	10	0	105	107	19	17	92	92	108	57	52	1	0	0	0.154	0.267	1.634	1.432	3.648	0.022	0.005	80	420	100	15	19	-2.700	2	13	4	15	6977	8545	0.200	-0.018	-50	0	0
3	10	13	"ctrl-buffer"	"ctrl-buffer"	12130	44590	100	81	91	30	32	85	85	85	15	17	23	13	0	101	104	31	29	94	94	108	50	46	6	2	0	-0.571	0.600	1.667	1.573	3.451	0.111	0.046	80	420	100	3	16	Error	-4	7	6	10	7256	8343	0.400	-0.080	-50	0	0
3	11	13	"ctrl-buffer"	"ctrl-buffer"	12310	44590	100	82	84	16	19	82	82	104	283	272	0	0	0	94	95	15	15	87	87	96	132	137	0	0	0	0.000	0.250	1.250	1.424	3.303	0.075	0.000	80	408	100	7	10	Error	0	7	2	8	6752	7634	-0.071	-0.008	-50	0	0
3	12	13	"ctrl-buffer"	"ctrl-buffer"	12480	44600	100	83	594	2457	413	80	80	102	283	277	6	5	0	93	389	1588	408	82	82	92	133	144	7	7	0	0.273	1.674	0.833	1.027	4.408	1.062	0.783	80	408	100	14	821	-1.874	3	11	514	307	47537	31148	1.739	2.233	-50	0	0
3	13	13	"ctrl-buffer"	"ctrl-buffer"	12660	44600	100	80	83	19	22	80	80	92	67	72	0	0	0	87	91	24	26	82	82	88	30	34	10	3	0	0.000	0.333	1.633	1.346	4.067	2.959	0.554	80	401	100	5	12	Error	0	5	3	9	6610	7247	-0.134	0.100	-50	0	0
3	14	13	"ctrl-buffer"	"ctrl-buffer"	12840	44600	100	80	81	19	23	82	82	95	74	77	0	0	0	103	110	26	23	80	80	87	34	39	32	8	0	-0.087	-0.033	0.435	0.541	3.702	0.464	0.036	80	420	100	21	29	Error	-2	23	-1	30	6493	8771	-0.189	0.676	-50	0	0
3	15	13	"ctrl-buffer"	"ctrl-buffer"	13020	44600	100	79	81	17	20	79	79	81	18	22	15	5	0	87	89	19	21	79	79	83	29	34	10	2	0	0.000	0.200	0.947	1.056	3.623	0.968	0.098	80	404	100	8	12	Error	0	8	2	10	6488	7108	0.000	0.207	-50	0	0
3	16	13	"ctrl-buffer"	"ctrl-buffer"	13190	44610	100	80	84	20	23	81	81	91	47	51	5	0	0	87	88	18	20	81	81	86	35	40	8	1	0	-0.167	0.429	0.826	0.887	3.190	2.366	0.065	80	408	100	5	10	Error	-1	6	3	7	6708	7044	-0.149	0.057	-50	0	0
3	17	13	"ctrl-buffer"	"ctrl-buffer"	13370	44610	100	79	80	16	20	84	84	95	49	51	1	0	0	89	90	13	14	82	82	87	32	36	3	0	0	-0.714	-0.500	1.207	1.249	3.194	1.556	0.051	80	414	100	2	4	Error	-5	7	-4	8	6380	7198	-0.306	0.094	-50	0	0
3	18	13	"ctrl-buffer"	"ctrl-buffer"	13550	44610	100	78	78	15	19	80	80	82	19	23	7	0	0	85	85	13	15	80	80	81	14	17	25	3	0	-0.400	-0.400	1.300	1.189	3.676	3.961	0.002	80	420	100	3	3	Error	-2	5	-2	5	6201	6780	-0.211	0.286	-50	0	0
3	19	13	"ctrl-buffer"	"ctrl-buffer"	13730	44620	100	75	76	13	17	76	76	77	15	19	15	2	0	84	86	20	23	77	77	78	13	16	28	6	0	-0.143	0.000	1.000	0.918	3.454	0.217	0.001	80	442	100	6	9	Error	-1	7	0	9	6077	6876	-0.067	0.615	-50	0	0
3	20	13	"ctrl-buffer"	"ctrl-buffer"	13910	44620	100	78	77	16	20	75	75	76	15	19	21	6	0	91	91	15	16	77	77	78	11	14	53	30	0	0.214	0.143	0.597	0.734	4.099	4.060	0.002	80	420	100	17	16	-2.222	3	14	2	14	6177	7295	0.067	1.182	-50	0	0
3	21	13	"ctrl-buffer"	"ctrl-buffer"	14080	44620	100	73	74	16	21	75	75	77	14	18	12	3	0	84	86	16	18	78	78	78	11	14	32	13	0	-0.333	-0.125	0.864	0.933	3.889	0.135	0.001	80	420	100	4	7	Error	-2	6	-1	8	5956	6883	-0.214	0.727	-50	0	0
3	22	13	"ctrl-buffer"	"ctrl-buffer"	14260	44620	100	76	75	13	17	78	78	80	19	23	2	0	0	85	87	16	18	76	76	78	14	17	36	7	0	-0.222	-0.273	0.667	0.790	3.285	1.251	0.056	80	420	100	7	8	Error	-2	9	-3	11	5999	6944	-0.263	0.643	-50	0	0
3	23	13	"ctrl-buffer"	"ctrl-buffer"	14440	44630	100	72	74	14	18	78	78	79	19	24	10	1	0	84	86	12	13	77	77	78	12	15	41	10	0	-0.857	-0.444	0.800	0.898	3.486	5.343	0.010	80	408	100	1	5	Error	-6	7	-4	9	5958	6867	-0.263	0.667	-50	0	0
3	24	13	"ctrl-buffer"	"ctrl-buffer"	14620	44630	100	80	80	16	20	76	76	79	28	35	5	0	0	85	86	16	18	77	77	79	17	21	28	3	0	0.500	0.444	1.056	1.131	3.463	1.959	0.447	80	452	100	12	13	-1.000	4	8	4	9	6406	6883	0.036	0.412	-50	0	0
3	1	14	"ynfA"	"STM1504"	10520	44750	110	315	329	87	26	82	82	83	17	20	100	100	0	6823	6951	2524	36	86	86	90	25	27	100	100	0	0.035	0.036	0.036	0.036	1.251	0.034	0.895	80	568	100	6970	7112	-4.854	233	6737	247	6865	26298	556074	14.471	274.440	0	0	0
3	2	14	""	"STM3654"	10700	44750	110	151	178	95	53	84	84	221	1790	809	0	0	0	1493	2016	1484	73	88	88	97	86	88	100	100	0	0.048	0.049	0.049	0.043	1.808	24.404	0.003	80	490	100	1472	2022	-4.390	67	1405	94	1928	14227	161297	-0.024	22.314	0	0	0
3	3	14	"yeiP"	"STM2211"	10870	44750	120	4211	3871	1866	48	83	83	196	1618	825	83	70	0	8544	7582	3613	47	86	86	92	75	81	97	95	0	0.488	0.505	0.503	0.496	2.778	0.597	0.484	120	600	100	12586	11284	-1.035	4128	8458	3788	7496	464534	909872	2.271	99.867	0	0	0
3	4	14	"yfaE"	"STM2279"	11060	44760	110	257	362	347	95	83	83	84	15	17	100	100	0	1071	1507	1554	103	87	87	89	13	14	100	100	0	0.177	0.196	0.180	0.187	1.567	0.184	0.729	80	541	100	1158	1699	-2.500	174	984	279	1420	28990	120544	18.533	109.077	0	0	0
3	5	14	""	"STM4111"	11250	44770	80	94	95	16	16	83	83	83	15	18	36	17	0	127	125	19	15	86	86	90	26	28	69	17	0	0.268	0.308	0.385	0.406	3.520	0.319	0.066	52	318	100	52	51	-1.898	11	41	12	39	4948	6483	0.800	1.346	0	0	0
3	6	14	""	"STM4140"	11400	44760	90	105	134	80	59	80	80	81	14	17	69	46	0	306	434	391	90	88	88	92	27	29	100	96	0	0.115	0.156	0.158	0.149	2.363	0.142	0.518	52	380	100	243	400	-3.124	25	218	54	346	6964	22555	3.786	12.667	0	0	0
3	7	14	"ssaS"	"STM1420"	11590	44760	80	95	110	51	46	80	80	82	16	19	48	26	0	365	1358	1961	144	87	87	93	62	66	73	59	0	0.054	0.024	0.040	0.069	4.596	0.022	0.672	52	328	100	293	1301	-4.212	15	278	30	1271	5724	70594	1.750	20.403	0	0	0
3	8	14	"nrdH"	"STM2805"	11760	44760	80	150	630	822	130	81	81	82	16	19	63	55	0	257	1880	2612	138	88	88	90	18	20	88	71	0	0.408	0.306	0.334	0.386	3.219	0.299	0.900	52	315	100	238	2341	-1.292	69	169	549	1792	32755	97757	34.250	99.444	0	0	0
3	9	14	"fimI"	"STM0544"	11940	44770	100	91	114	59	51	83	83	83	16	19	40	22	0	361	1903	3241	170	89	89	91	17	18	100	97	0	0.029	0.017	0.036	0.035	3.177	0.016	0.679	80	474	100	280	1845	-5.087	8	272	31	1814	9100	152245	1.938	106.588	0	0	0
3	10	14	"aroA"	"STM0978"	12120	44770	110	1951	2118	1175	55	81	81	83	16	19	100	100	0	5578	6199	3369	54	88	88	90	22	24	100	100	0	0.341	0.333	0.343	0.313	1.594	0.320	0.805	80	524	100	7360	8148	-1.554	1870	5490	2037	6111	169435	495951	127.188	277.682	0	0	0
3	11	14	"dam"	"STM3484"	12300	44770	100	190	696	1063	152	80	80	81	15	18	93	87	0	531	2046	3293	160	84	84	86	23	26	100	100	0	0.246	0.314	0.287	0.253	2.015	0.310	0.920	80	452	100	557	2578	-2.023	110	447	616	1962	55670	163684	41.000	85.217	0	0	0
3	12	14	"pduW"	"STM2057"	12470	44770	110	169	263	255	96	79	79	80	15	18	86	77	0	3641	6115	7357	120	82	82	98	70	71	100	100	0	0.025	0.030	0.028	0.027	2.633	0.031	0.860	80	509	100	3649	6217	-5.305	90	3559	184	6033	21072	489201	12.200	85.957	0	0	0
3	13	14	""	"STM2695"	12660	44780	110	653	639	114	17	78	78	80	16	20	100	100	0	15265	15309	2028	13	83	83	100	71	71	100	100	0	0.038	0.037	0.037	0.036	1.247	0.037	0.943	80	522	100	15757	15787	-4.723	575	15182	561	15226	51096	1224717	34.938	214.211	0	0	0
3	14	14	"yajR"	"STM0436"	12830	44780	110	1841	1816	456	25	79	79	81	16	19	100	100	0	11085	10981	2277	20	84	84	94	49	52	100	100	0	0.160	0.159	0.161	0.157	1.194	0.159	0.957	80	522	100	12763	12634	-2.642	1762	11001	1737	10897	145296	878453	108.438	222.184	0	0	0
3	15	14	""	"STM0564"	13020	44790	110	665	666	94	14	80	80	82	17	20	100	100	0	18214	18687	2258	12	86	86	96	49	51	100	100	0	0.032	0.032	0.032	0.031	1.156	0.031	0.943	80	535	100	18713	19187	-4.954	585	18128	586	18601	53292	1494964	34.353	379.408	0	0	0
3	16	14	""	"STM0351"	13190	44780	100	171	179	53	29	78	78	80	19	23	97	90	0	7310	7537	2378	31	82	82	93	57	61	100	100	0	0.013	0.014	0.013	0.012	1.653	0.014	0.823	80	440	100	7321	7556	-6.280	93	7228	101	7455	14322	602946	5.211	130.596	0	0	0
3	17	14	"dsrB"	"STM1983"	13370	44790	110	433	536	384	71	78	78	79	17	21	100	100	0	2328	2773	1677	60	80	80	85	35	41	100	100	0	0.158	0.170	0.161	0.160	1.342	0.180	0.872	80	510	100	2603	3151	-2.663	355	2248	458	2693	42869	221845	26.882	76.800	0	0	0
3	18	14	"yeiE"	"STM2201"	13540	44790	110	2801	2701	587	21	78	78	78	19	24	100	100	0	12772	12681	1852	14	79	79	81	21	25	100	100	0	0.215	0.208	0.212	0.200	1.336	0.209	0.951	80	544	100	15416	15225	-2.221	2723	12693	2623	12602	216086	1014454	138.053	600.000	0	0	0
3	19	14	"recB"	"STM2994"	13720	44790	40	106	105	11	10	74	74	77	17	22	75	50	0	477	466	119	25	82	82	82	13	15	100	100	0	0.081	0.081	0.079	0.078	1.696	0.055	0.317	12	68	100	427	415	-3.626	32	395	31	384	1254	5591	1.647	29.538	0	0	0
3	20	14	"EMPTY"	"EMPTY"	13900	44800	100	78	78	15	19	76	76	78	26	33	10	0	0	78	78	9	11	78	78	79	12	15	10	1	0	100000.000	100000.000	1.933	1.995	2.694	0.014	0.000	80	492	100	2	2	16.610	2	0	2	0	6242	6242	0.000	-0.083	-75	0	0
3	21	14	"EMPTY"	"EMPTY"	14080	44800	100	76	77	14	18	75	75	77	14	18	22	1	0	78	79	11	13	78	78	78	11	14	16	7	0	100000.000	2.000	1.247	1.260	4.378	38.125	0.000	80	464	100	1	3	16.610	1	0	2	1	6152	6283	0.000	0.091	-75	0	0
3	22	14	"EMPTY"	"EMPTY"	14260	44800	100	73	76	14	18	76	76	78	17	21	11	0	0	78	79	10	12	77	77	78	11	14	11	2	0	-3.000	0.000	1.548	1.785	3.585	780.268	0.000	80	464	100	-2	2	Error	-3	1	0	2	6040	6303	-0.118	0.091	-75	0	0
3	23	14	"EMPTY"	"EMPTY"	14440	44800	100	73	74	12	16	76	76	78	23	29	3	0	0	81	80	11	13	76	76	78	11	14	23	5	0	-0.600	-0.500	1.236	1.144	3.395	13.768	0.003	80	452	100	2	2	Error	-3	5	-2	4	5943	6366	-0.174	0.182	-75	0	0
3	24	14	"EMPTY"	"EMPTY"	14620	44810	100	73	75	16	21	76	76	77	17	22	15	1	0	76	77	11	14	76	76	77	11	14	15	3	0	100000.000	-1.000	1.231	1.338	3.959	496.455	0.000	80	496	100	-3	0	16.610	-3	0	-1	1	5992	6153	-0.118	0.000	-75	0	0
4	1	1	"yjiX"	"STM4531"	15070	42470	110	146	164	87	53	83	83	85	17	20	86	67	0	243	330	235	71	85	85	87	21	24	98	96	0	0.399	0.331	0.375	0.323	2.896	0.274	0.335	80	563	100	221	326	-1.327	63	158	81	245	13118	26434	4.647	11.571	0	0	0
4	2	1	"yhjG"	"STM3610"	15250	42470	110	216	260	199	76	84	84	89	43	48	73	62	0	1241	1772	1667	94	88	88	118	228	193	92	78	0	0.114	0.105	0.107	0.098	2.576	0.113	0.732	80	518	100	1285	1860	-3.127	132	1153	176	1684	20811	141777	3.977	7.254	0	0	0
4	3	1	"mtlD"	"STM3686"	15440	42470	120	1763	1678	519	30	83	83	88	41	46	100	98	0	9239	8734	2524	28	88	88	113	212	187	99	99	0	0.184	0.184	0.183	0.179	1.819	0.177	0.895	120	598	100	10831	10241	-2.445	1680	9151	1595	8646	201327	1048135	38.780	40.665	0	0	0
4	4	1	"ptsN"	"STM3322"	15610	42470	110	556	633	412	65	83	83	91	72	79	95	83	0	966	1200	837	69	86	86	95	76	80	96	96	0	0.538	0.494	0.563	0.501	2.044	0.434	0.597	80	487	100	1353	1664	-0.896	473	880	550	1114	50669	95991	7.528	14.539	0	0	0
4	5	1	"yqjK"	"STM3231"	15800	42490	120	223	259	168	64	83	83	90	68	75	74	51	0	629	896	924	103	84	84	93	72	77	92	86	0	0.257	0.217	0.235	0.245	2.818	0.147	0.497	120	543	100	685	988	-1.961	140	545	176	812	31063	107502	2.485	11.153	0	0	0
4	6	1	"yggT"	"STM3101"	15970	42480	120	773	996	773	77	84	84	86	45	52	94	93	0	1655	2053	1491	72	86	86	87	15	17	100	99	0	0.439	0.464	0.398	0.414	2.096	0.434	0.689	120	555	100	2258	2879	-1.187	689	1569	912	1967	119528	246331	20.222	131.067	0	0	0
4	7	1	"hscC"	"STM0659"	16160	42490	120	344	333	84	25	83	83	85	19	22	96	95	0	14105	13734	3471	25	86	86	88	14	15	100	100	0	0.019	0.018	0.018	0.018	1.811	0.018	0.894	120	535	100	14280	13898	-5.747	261	14019	250	13648	39928	1648056	13.053	974.714	0	0	0
4	8	1	"ubiF"	"STM0671"	16320	42490	110	1041	1108	468	42	83	83	104	141	135	98	95	0	5189	5883	2577	43	89	89	193	710	367	100	100	0	0.188	0.177	0.177	0.170	1.623	0.165	0.797	80	456	100	6058	6819	-2.412	958	5100	1025	5794	88643	470671	7.121	8.014	0	0	0
4	9	1	"nagA"	"STM0683"	16510	42500	120	3434	3394	693	20	85	85	101	128	126	100	99	0	9782	9478	2561	27	88	88	181	660	364	96	95	0	0.345	0.352	0.342	0.390	1.849	0.335	0.924	120	556	100	13043	12699	-1.533	3349	9694	3309	9390	407327	1137360	25.727	14.086	0	0	0
4	10	1	"ybfM"	"STM0687"	16690	42500	120	147	149	34	22	83	83	84	18	21	93	78	0	2639	2731	845	30	85	85	87	21	24	100	100	0	0.025	0.025	0.024	0.025	2.062	0.022	0.512	120	498	100	2618	2712	-5.319	64	2554	66	2646	17895	327777	3.611	125.905	0	0	0
4	11	1	"apeE"	"STM0570"	16870	42500	120	245	336	618	183	84	84	85	18	21	96	94	0	2424	2558	1572	61	88	88	90	20	22	100	100	0	0.069	0.102	0.068	0.071	1.940	0.175	0.459	120	508	100	2497	2722	-3.859	161	2336	252	2470	40287	306924	13.944	123.400	0	0	0
4	12	1	"ahpF"	"STM0609"	17030	42500	110	7868	10760	9304	86	84	84	150	630	420	100	100	0	2377	3084	2728	88	90	90	108	144	133	100	100	0	3.404	3.566	3.331	3.465	1.689	4.041	0.720	80	455	100	10071	13670	1.767	7784	2287	10676	2994	860801	246736	16.841	20.667	0	0	0
4	13	1	"dlhH"	"STM3967"	17220	42510	120	2241	2152	700	32	84	84	139	569	409	96	89	0	10131	9677	2881	29	90	90	105	130	123	100	100	0	0.215	0.216	0.218	0.209	1.775	0.207	0.847	120	558	100	12198	11655	-2.219	2157	10041	2068	9587	258292	1161237	3.538	73.631	0	0	0
4	14	1	"yigM"	"STM3963"	17400	42510	120	2359	2279	996	43	84	84	87	26	29	98	98	0	11839	11525	3545	30	89	89	91	16	17	100	100	0	0.194	0.192	0.197	0.166	1.976	0.194	0.881	120	518	100	14025	13631	-2.369	2275	11750	2195	11436	273429	1382965	84.308	714.625	0	0	0
4	15	1	"rhtC"	"STM3959"	17570	42510	130	566	797	642	80	84	84	85	20	23	97	95	0	2557	4219	4264	101	89	89	91	17	18	99	99	0	0.195	0.173	0.184	0.204	2.774	0.138	0.745	120	579	100	2950	4843	-2.356	482	2468	713	4130	95591	506233	35.600	242.824	0	0	0
4	16	1	"rarD"	"STM3955"	17750	42520	120	3420	3327	797	23	83	83	84	17	20	100	100	0	13996	13429	3423	25	92	92	93	17	18	100	100	0	0.240	0.243	0.236	0.253	1.601	0.232	0.918	120	523	100	17241	16581	-2.059	3337	13904	3244	13337	399253	1611514	190.765	784.471	0	0	0
4	17	1	"uvrD"	"STM3951"	17930	42520	120	667	944	737	78	83	83	85	17	20	99	99	0	1923	2585	2131	82	90	90	93	20	21	100	98	0	0.319	0.345	0.315	0.350	2.449	0.280	0.601	120	532	100	2417	3356	-1.650	584	1833	861	2495	113253	310173	50.529	124.600	0	0	0
4	18	1	"dapF"	"STM3947"	18110	42520	120	2082	2221	1039	46	83	83	86	38	44	100	100	0	4420	4293	1898	44	90	90	94	24	25	100	100	0	0.462	0.509	0.512	0.507	1.831	0.485	0.795	120	538	100	6329	6341	-1.115	1999	4330	2138	4203	266548	515186	56.184	174.958	0	0	0
4	19	1	"fklB"	"STM4397"	18280	42510	110	474	867	954	110	81	81	85	41	48	96	90	0	1097	1646	1629	98	88	88	91	19	20	100	100	0	0.389	0.504	0.426	0.452	2.321	0.472	0.683	80	479	100	1402	2344	-1.360	393	1009	786	1558	69360	131703	19.073	81.842	0	0	0
4	20	1	"ytfK"	"STM4406"	18470	42520	120	117	144	76	52	81	81	83	19	22	70	46	0	230	294	208	70	87	87	89	16	17	95	88	0	0.252	0.304	0.286	0.305	2.785	0.260	0.426	120	545	100	179	270	-1.990	36	143	63	207	17327	35306	3.211	12.813	0	0	0
4	21	1	""	"STM4417"	18640	42530	120	238	260	122	46	81	81	82	16	19	93	91	0	796	879	560	63	87	87	88	14	15	98	95	0	0.221	0.226	0.238	0.239	2.076	0.191	0.684	120	492	100	866	971	-2.175	157	709	179	792	31212	105456	11.125	56.500	0	0	0
4	22	1	""	"STM4421"	18820	42530	120	206	259	158	61	82	82	83	19	22	98	93	0	5320	8518	7627	89	89	89	91	22	24	100	99	0	0.024	0.021	0.023	0.022	2.111	0.018	0.724	120	555	100	5355	8606	-5.399	124	5231	177	8429	31110	1022170	9.263	383.045	0	0	0
4	23	1	""	"STM4425"	18990	42520	110	131	150	70	46	83	83	85	18	21	77	61	0	2107	2941	2947	100	89	89	116	296	255	95	91	0	0.024	0.023	0.022	0.023	2.257	0.020	0.566	80	497	100	2066	2919	-5.394	48	2018	67	2852	11993	235305	3.611	9.544	0	0	0
4	24	1	""	"STM4430"	19180	42530	120	112	129	67	51	79	79	81	19	23	60	44	0	1494	2928	3598	122	89	89	121	389	321	82	66	0	0.023	0.018	0.019	0.019	2.879	0.016	0.682	120	638	100	1438	2889	-5.412	33	1405	50	2839	15521	351329	2.526	7.216	0	0	0
4	1	2	"sopE2"	"STM1855"	15080	42660	120	134	152	76	50	82	82	86	34	39	65	37	0	2088	2481	2203	88	87	87	103	173	167	94	92	0	0.026	0.029	0.028	0.027	2.502	0.027	0.671	120	565	100	2053	2464	-5.266	52	2001	70	2394	18268	297711	1.941	13.746	0	0	0
4	2	2	""	"STM1731"	15250	42650	110	143	175	100	57	84	84	90	42	46	62	33	0	1348	2242	2668	119	89	89	110	192	174	96	95	0	0.047	0.042	0.046	0.043	2.390	0.030	0.537	80	439	100	1318	2244	-4.415	59	1259	91	2153	14033	179364	2.024	11.104	0	0	0
4	3	2	"otsB"	"STM1929"	15440	42650	110	819	921	576	62	84	84	87	25	28	100	100	0	3032	3486	2699	77	88	88	106	145	136	98	97	0	0.250	0.246	0.244	0.255	1.690	0.208	0.759	80	485	100	3679	4235	-2.002	735	2944	837	3398	73692	278858	33.360	23.310	0	0	0
4	4	2	""	"STM4161"	15630	42650	110	101	107	45	42	84	84	90	65	72	5	2	0	334	401	223	55	88	88	101	114	112	86	53	0	0.069	0.073	0.078	0.087	3.299	0.046	0.128	80	463	100	263	336	-3.855	17	246	23	313	8525	32106	0.262	2.632	0	0	0
4	5	2	"rsd"	"STM4165"	15790	42660	110	216	300	259	86	82	82	84	15	17	92	88	0	1075	1597	1626	101	85	85	88	19	21	100	97	0	0.135	0.144	0.140	0.123	2.358	0.126	0.692	80	392	100	1124	1730	-2.885	134	990	218	1512	23999	127738	14.400	79.421	0	0	0
4	6	2	"hupA"	"STM4170"	15960	42660	110	664	896	923	103	84	84	100	152	152	91	77	0	298	338	207	61	88	88	91	28	30	96	88	0	2.762	3.248	2.936	2.880	2.646	5.672	0.424	80	437	100	790	1062	1.466	580	210	812	250	71677	27031	5.237	8.821	0	0	0
4	7	2	""	"STM3121"	16150	42660	110	135	210	142	67	83	83	99	151	152	36	12	0	1239	2457	2778	113	88	88	92	27	29	98	97	0	0.045	0.054	0.059	0.055	2.912	0.046	0.707	80	442	100	1203	2496	-4.468	52	1151	127	2369	16791	196584	0.735	87.593	0	0	0
4	8	2	"stfG"	"STM0200"	16310	42660	110	100	133	71	53	84	84	99	124	125	18	1	0	660	2181	2753	126	90	90	196	591	301	47	40	0	0.028	0.023	0.034	0.051	5.739	0.021	0.600	80	457	100	586	2140	-5.155	16	570	49	2091	10620	174478	0.274	3.359	0	0	0
4	9	2	"eutT"	"STM2467"	16520	42660	110	88	151	284	188	85	85	88	26	29	27	23	0	575	2055	3080	149	89	89	160	392	245	51	43	0	0.006	0.034	0.030	0.065	8.167	0.028	0.227	80	427	100	489	2032	-7.340	3	486	66	1966	12070	164435	2.423	4.834	0	0	0
4	10	2	"lexA"	"STM4237"	16690	42670	120	828	1966	2432	123	84	84	85	16	18	93	88	0	546	1340	1586	118	87	87	89	21	23	90	85	0	1.621	1.502	1.550	1.540	3.702	1.611	0.779	120	394	100	1203	3135	0.697	744	459	1882	1253	235962	160820	117.563	59.571	0	0	0
4	11	2	"prpC"	"STM0369"	16860	42680	120	122	135	51	37	84	84	86	19	22	71	48	0	1900	2901	2483	85	86	86	89	21	23	100	99	0	0.021	0.018	0.019	0.020	2.908	0.012	0.355	120	410	100	1852	2866	-5.577	38	1814	51	2815	16214	348122	2.579	133.905	0	0	0
4	12	2	"ushB"	"STM4064"	17030	42670	110	663	1990	3033	152	86	86	155	654	421	43	27	0	781	2194	2750	125	88	88	126	356	282	62	50	0	0.833	0.904	0.826	0.766	3.430	0.800	0.733	80	436	100	1270	4010	-0.264	577	693	1904	2106	159221	175555	2.806	5.809	0	0	0
4	13	2	"ptsJ"	"STM2436"	17220	42670	110	369	396	145	36	87	87	114	283	248	50	6	0	4549	4543	1593	35	91	91	125	346	276	100	98	0	0.063	0.069	0.072	0.068	1.613	0.059	0.703	80	441	100	4740	4761	-3.983	282	4458	309	4452	31650	363467	0.996	12.769	0	0	0
4	14	2	"plsX"	"STM1192"	17390	42680	110	5737	7999	7483	93	86	86	101	127	125	100	98	0	1307	1768	1377	77	90	90	95	36	37	100	100	0	4.643	4.716	4.455	4.323	1.931	5.382	0.760	80	428	100	6868	9591	2.215	5651	1217	7913	1678	639895	141436	62.189	46.472	0	0	0
4	15	2	"flgM"	"STM1172"	17580	42690	120	131	204	239	117	84	84	97	119	122	27	11	0	342	626	898	143	89	89	94	32	34	90	85	0	0.186	0.223	0.223	0.195	3.161	0.208	0.432	120	487	100	300	657	-2.428	47	253	120	537	24507	75126	0.899	16.625	0	0	0
4	16	2	"phsB"	"STM2064"	17750	42690	110	127	176	172	97	83	83	84	16	19	78	57	0	1108	1763	2415	136	91	91	93	15	16	100	98	0	0.043	0.056	0.054	0.044	2.709	0.056	0.781	80	393	100	1061	1765	-4.531	44	1017	93	1672	14110	141015	5.750	111.333	0	0	0
4	17	2	"tnpA_1"	"STM0946"	17930	42700	120	799	1051	986	93	83	83	88	60	68	95	95	0	5083	6830	5764	84	91	91	94	23	24	100	100	0	0.143	0.144	0.147	0.139	2.380	0.130	0.655	120	455	100	5708	7707	-2.802	716	4992	968	6739	126127	819569	16.050	292.870	0	0	0
4	18	2	"orf6"	"PSLT014"	18110	42690	110	3881	5630	5928	105	84	84	91	64	70	100	97	0	2707	3953	3747	94	94	94	100	35	35	100	98	0	1.453	1.437	1.374	1.361	1.749	1.574	0.823	80	405	100	6410	9405	0.539	3797	2613	5546	3859	450401	316214	86.547	110.086	0	0	0
4	19	2	"mig-14"	"STM2782"	18280	42700	130	160	732	1073	146	83	83	85	19	22	71	65	0	207	1767	2658	150	91	91	106	197	185	45	41	0	0.664	0.387	0.443	0.490	4.368	0.340	0.660	120	523	100	193	2325	-0.591	77	116	649	1676	87825	212000	34.053	8.431	0	0	0
4	20	2	"thiD"	"STM2146"	18460	42700	130	123	298	415	139	82	82	84	29	34	55	43	0	364	2039	3778	185	87	87	90	21	23	74	70	0	0.148	0.111	0.165	0.166	4.166	0.099	0.789	120	469	100	318	2168	-2.756	41	277	216	1952	35800	244631	7.379	92.810	0	0	0
4	21	2	"rfaY"	"STM3716"	18640	42700	130	135	246	248	100	81	81	84	30	35	65	47	0	835	1680	1929	114	89	89	91	23	25	98	95	0	0.072	0.104	0.099	0.097	2.771	0.090	0.472	120	476	100	800	1756	-3.788	54	746	165	1591	29506	201547	5.400	69.087	0	0	0
4	22	2	"prgH"	"STM2874"	18820	42710	100	93	281	338	120	83	83	84	17	20	46	43	0	227	4053	7221	178	88	88	91	26	28	72	61	0	0.072	0.050	0.076	0.084	4.890	0.037	0.667	80	367	100	149	4163	-3.797	10	139	198	3965	22510	324233	11.588	152.385	0	0	0
4	23	2	"orgA"	"STM2869"	18990	42710	110	186	870	1462	168	84	84	86	28	32	68	56	0	483	2180	4027	184	88	88	108	275	254	55	47	0	0.258	0.376	0.412	0.436	4.937	0.336	0.838	80	516	100	497	2878	-1.953	102	395	786	2092	69593	174366	28.000	7.535	0	0	0
4	24	2	"livH"	"STM3563"	19170	42690	70	237	249	175	70	80	80	83	23	27	71	62	0	4081	5475	5288	96	90	90	240	959	399	71	65	0	0.039	0.031	0.036	0.035	2.562	0.028	0.805	32	224	100	4148	5554	-4.668	157	3991	169	5385	7965	175204	7.217	5.459	0	0	0
4	1	3	"hisJ"	"STM2354"	15070	42820	110	250	673	754	112	86	86	100	94	94	55	48	0	946	3277	3934	120	90	90	153	400	261	57	52	0	0.192	0.184	0.182	0.198	3.688	0.168	0.757	80	481	100	1020	3774	-2.384	164	856	587	3187	53831	262193	6.096	7.810	0	0	0
4	2	3	"hisI"	"STM2078"	15260	42830	120	1014	2475	2971	120	86	86	102	96	94	85	76	0	668	1579	1890	119	91	91	160	410	256	55	45	0	1.608	1.606	1.617	1.630	3.764	1.624	0.832	120	482	100	1505	3877	0.686	928	577	2389	1488	297011	189434	24.719	3.461	0	0	0
4	3	3	"glyA"	"STM2555"	15420	42830	110	576	1201	1322	110	86	86	104	110	105	62	57	0	617	1444	1599	110	92	92	124	211	170	61	52	0	0.933	0.825	0.805	0.838	5.177	0.796	0.748	80	457	100	1015	2467	-0.100	490	525	1115	1352	96078	115555	9.973	6.256	0	0	0
4	4	3	"fliD"	"STM1960"	15630	42830	110	162	405	430	106	84	84	98	85	86	48	41	0	734	1469	1685	114	90	90	121	204	168	61	56	0	0.121	0.233	0.229	0.188	3.127	0.203	0.701	80	463	100	722	1700	-3.046	78	644	321	1379	32363	117550	3.612	6.608	0	0	0
4	5	3	"asrC"	"STM2550"	15780	42830	110	138	205	158	77	82	82	87	32	36	55	46	0	1146	2083	2353	112	88	88	138	394	285	56	52	0	0.053	0.062	0.074	0.081	3.570	0.051	0.639	80	420	100	1114	2118	-4.240	56	1058	123	1995	16423	166605	3.688	4.937	0	0	0
4	6	3	"moeA"	"STM0846"	15970	42840	120	330	849	1024	120	84	84	95	124	130	57	49	0	902	2376	2754	115	89	89	129	354	274	59	50	0	0.303	0.334	0.388	0.407	4.014	0.299	0.639	120	524	100	1059	3052	-1.725	246	813	765	2287	101839	285159	6.081	6.347	0	0	0
4	7	3	"cbiN"	"STM2022"	16140	42850	110	101	131	107	81	84	84	84	16	19	50	37	0	312	715	802	112	88	88	91	19	20	100	100	0	0.076	0.075	0.069	0.074	2.697	0.049	0.167	80	418	100	241	674	-3.720	17	224	47	627	10492	57223	2.938	32.842	0	0	0
4	8	3	"cobU"	"STM2018"	16330	42850	120	127	227	192	84	84	84	86	18	20	59	51	0	597	1516	1910	125	89	89	124	302	243	57	47	0	0.085	0.100	0.110	0.120	4.019	0.086	0.730	120	484	100	551	1570	-3.562	43	508	143	1427	27236	181962	7.833	4.609	0	0	0
4	9	3	"uhpA"	"STM3790"	16480	42840	110	139	366	445	121	86	86	104	93	89	37	31	0	335	1395	2225	159	89	89	162	370	228	41	30	0	0.215	0.214	0.250	0.261	3.112	0.167	0.682	80	423	100	299	1586	-2.215	53	246	280	1306	29247	111586	2.817	3.332	0	0	0
4	10	3	"trpD"	"STM1724"	16680	42850	120	133	251	218	86	85	85	99	86	86	40	33	0	907	2248	2851	126	88	88	144	334	231	60	52	0	0.059	0.077	0.091	0.106	3.477	0.066	0.671	120	492	100	867	2326	-4.093	48	819	166	2160	30103	269780	1.767	6.299	0	0	0
4	11	3	"sulA"	"STM1071"	16860	42860	120	313	419	328	78	83	83	83	17	20	91	86	0	898	1315	1201	91	87	87	89	18	20	95	95	0	0.284	0.274	0.302	0.273	2.706	0.242	0.755	120	433	100	1041	1564	-1.818	230	811	336	1228	50303	157824	19.765	68.111	0	0	0
4	12	3	"rfaL"	"STM3713"	17040	42860	120	241	484	551	113	83	83	100	246	246	41	29	0	1479	3007	3504	116	88	88	110	300	272	70	60	0	0.114	0.137	0.135	0.134	3.334	0.126	0.675	120	490	100	1549	3320	-3.138	158	1391	401	2919	58100	360866	1.561	9.657	0	0	0
4	13	3	"bglX"	"STM2166"	17210	42860	110	644	874	880	100	84	84	87	27	31	97	97	0	2227	3260	3320	101	88	88	102	120	117	97	97	0	0.262	0.249	0.245	0.243	2.247	0.184	0.487	80	438	100	2699	3962	-1.933	560	2139	790	3172	69931	260827	29.148	26.317	0	0	0
4	14	3	""	"STM0347"	17390	42860	110	111	226	599	265	85	85	92	90	97	16	13	0	854	1337	1900	142	90	90	101	109	107	95	92	0	0.034	0.113	0.039	0.045	3.417	0.228	0.697	80	492	100	790	1388	-4.877	26	764	141	1247	18080	106926	1.489	11.339	0	0	0
4	15	3	""	"STM1043"	17570	42870	110	110	189	214	113	82	82	84	16	19	68	45	0	589	1390	2087	150	90	90	98	52	53	85	75	0	0.056	0.082	0.076	0.097	4.540	0.067	0.558	80	459	100	527	1407	-4.156	28	499	107	1300	15101	111172	6.563	24.846	0	0	0
4	16	3	""	"PSLT025"	17760	42870	110	122	151	102	67	82	82	84	17	20	75	53	0	402	591	641	108	91	91	97	43	44	91	85	0	0.129	0.138	0.135	0.146	2.908	0.132	0.707	80	470	100	351	569	-2.959	40	311	69	500	12080	47288	3.941	11.488	0	0	0
4	17	3	"orf319"	"STM1389"	17930	42870	120	420	943	1105	117	81	81	83	18	21	95	90	0	1012	1790	2119	118	91	91	99	74	74	92	85	0	0.368	0.507	0.495	0.467	2.778	0.440	0.618	120	488	100	1260	2561	-1.442	339	921	862	1699	113124	214798	47.778	22.851	0	0	0
4	18	3	"yfeJ"	"STM2437"	18120	42880	110	145	156	70	44	84	84	89	63	70	45	16	0	869	1033	725	70	92	92	103	79	76	100	96	0	0.079	0.077	0.078	0.069	2.240	0.076	0.677	80	426	100	838	1013	-3.671	61	777	72	941	12495	82652	1.063	11.772	0	0	0
4	19	3	""	"PSLT087"	18270	42880	110	115	127	54	42	83	83	84	18	21	65	43	0	1663	2212	2229	100	91	91	174	558	320	82	56	0	0.020	0.021	0.021	0.019	3.064	0.017	0.460	80	399	100	1604	2165	-5.618	32	1572	44	2121	10191	176954	2.389	3.652	0	0	0
4	20	3	"traU"	"PSLT092"	18460	42880	120	322	378	271	71	82	82	85	29	34	95	90	0	4290	5806	4831	83	91	91	157	495	315	95	91	0	0.057	0.052	0.051	0.053	2.248	0.043	0.623	120	510	100	4439	6011	-4.129	240	4199	296	5715	45331	696681	10.103	11.412	0	0	0
4	21	3	"trbE"	"PSLT096"	18650	42880	110	108	117	45	38	82	82	83	20	24	56	30	0	341	417	265	63	90	90	96	31	32	95	92	0	0.104	0.107	0.114	0.099	2.735	0.091	0.317	80	422	100	277	362	-3.271	26	251	35	327	9321	33333	1.700	10.355	0	0	0
4	22	3	"traH"	"PSLT100"	18820	42890	120	721	1033	1119	108	85	85	88	25	28	95	95	0	5815	7144	6998	97	91	91	97	32	32	99	99	0	0.111	0.134	0.117	0.115	2.385	0.135	0.804	120	475	100	6360	8001	-3.170	636	5724	948	7053	123955	857298	37.800	220.219	0	0	0
4	23	3	"trbH"	"PSLT105"	18990	42900	110	2539	4402	5474	124	86	86	92	41	44	100	100	0	2305	3342	3585	107	91	91	110	155	140	98	98	0	1.108	1.328	1.169	1.209	1.917	1.535	0.802	80	431	100	4667	7567	0.148	2453	2214	4316	3251	352124	267337	105.122	20.852	0	0	0
4	24	3	"traX"	"PSLT110"	19170	42890	110	581	618	311	50	82	82	86	36	41	95	95	0	2361	2479	1338	53	90	90	136	522	383	88	86	0	0.220	0.224	0.226	0.226	2.106	0.208	0.775	80	556	100	2770	2925	-2.186	499	2271	536	2389	49422	198343	14.778	4.489	0	0	0
4	1	4	""	"STM2717"	15060	43010	100	88	90	18	20	85	85	89	35	39	7	0	0	197	295	276	93	91	91	105	172	163	33	18	0	0.028	0.025	0.087	0.089	3.586	0.029	0.076	80	471	100	109	209	-5.143	3	106	5	204	7217	23620	0.029	1.105	0	0	0
4	2	4	""	"STM2739"	15260	43010	120	189	211	129	61	84	84	87	29	33	90	76	0	4429	4717	3550	75	93	93	97	29	29	99	99	0	0.024	0.027	0.026	0.026	1.815	0.029	0.805	120	497	100	4441	4751	-5.368	105	4336	127	4624	25349	565985	4.276	159.310	0	0	0
4	3	4	""	"STM1616"	15440	43020	120	150	167	73	43	85	85	95	87	91	32	8	0	784	953	729	76	93	93	102	70	68	96	94	0	0.094	0.095	0.099	0.100	2.199	0.078	0.595	120	448	100	756	942	-3.410	65	691	82	860	19981	114413	0.828	12.157	0	0	0
4	4	4	"rimL"	"STM1611"	15620	43020	120	332	329	143	43	85	85	87	26	29	91	87	0	1612	1486	728	48	92	92	97	33	34	99	97	0	0.162	0.175	0.176	0.168	1.904	0.165	0.808	120	488	100	1767	1638	-2.621	247	1520	244	1394	39454	178264	9.308	42.091	0	0	0
4	5	4	"osmB"	"STM1705"	15790	43010	110	109	125	53	42	83	83	86	30	34	45	22	0	193	245	186	75	90	90	122	343	281	12	2	0	0.252	0.271	0.297	0.278	3.246	0.194	0.425	80	458	100	129	197	-1.986	26	103	42	155	9981	19620	1.300	0.359	0	0	0
4	6	4	"mppA"	"STM1679"	15970	43020	110	1649	1661	532	32	85	85	87	18	20	100	100	0	6331	6383	2093	32	92	92	98	27	27	100	100	0	0.251	0.251	0.247	0.248	1.228	0.244	0.904	80	452	100	7803	7867	-1.996	1564	6239	1576	6291	132905	510643	87.444	232.778	0	0	0
4	7	4	"rnhB"	"STM0230"	16150	43020	120	2376	2616	1405	53	86	86	103	171	166	95	95	0	1714	1881	806	42	93	93	103	91	88	98	96	0	1.413	1.415	1.377	1.276	1.905	1.562	0.816	120	429	100	3911	4318	0.498	2290	1621	2530	1788	313972	225763	14.696	19.538	0	0	0
4	8	4	"speE"	"STM0166"	16300	43030	120	1760	1741	732	42	86	86	101	165	163	95	94	0	1538	1491	559	37	93	93	103	88	85	98	98	0	1.158	1.184	1.180	1.131	1.651	1.228	0.841	120	463	100	3119	3053	0.212	1674	1445	1655	1398	208890	178974	9.939	15.773	0	0	0
4	9	4	"yaeB"	"STM0243"	16510	43030	120	378	470	431	91	86	86	96	72	75	85	72	0	1465	1722	1508	87	91	91	125	255	204	90	83	0	0.213	0.235	0.237	0.227	2.522	0.242	0.816	120	548	100	1666	2015	-2.234	292	1374	384	1631	56373	206607	5.194	6.263	0	0	0
4	10	4	"cobS"	"STM2017"	16680	43030	110	311	377	338	89	83	83	84	18	21	100	98	0	1951	2457	2399	97	87	87	88	16	18	100	100	0	0.122	0.124	0.112	0.120	1.669	0.128	0.788	80	402	100	2092	2664	-3.031	228	1864	294	2370	30148	196533	16.278	148.063	0	0	0
4	11	4	"yeeI"	"STM2001"	16860	43040	120	129	160	99	61	83	83	82	16	19	78	60	0	712	1162	1301	111	89	89	91	23	25	96	93	0	0.074	0.072	0.087	0.085	3.462	0.062	0.650	120	492	100	669	1150	-3.760	46	623	77	1073	19196	139402	4.875	46.565	0	0	0
4	12	4	"fixX"	"STM0078"	17050	43040	110	89	91	19	20	82	82	84	26	30	17	1	0	283	342	234	68	88	88	94	60	63	92	78	0	0.036	0.035	0.060	0.064	2.805	0.028	0.137	80	417	100	202	263	-4.800	7	195	9	254	7283	27390	0.269	4.133	0	0	0
4	13	4	"ubiC"	"STM4233"	17210	43040	120	333	388	250	64	82	82	86	26	30	94	90	0	957	1149	763	66	87	87	97	107	110	96	91	0	0.289	0.288	0.300	0.280	2.759	0.249	0.617	120	497	100	1121	1368	-1.793	251	870	306	1062	46560	137868	11.615	9.832	0	0	0
4	14	4	"yjbJ"	"STM4240"	17400	43050	110	133	149	77	51	83	83	85	16	18	75	62	0	352	460	339	73	89	89	92	44	47	92	90	0	0.190	0.178	0.155	0.151	2.445	0.129	0.445	80	474	100	313	437	-2.395	50	263	66	371	11957	36762	4.000	8.364	0	0	0
4	15	4	"yjcE"	"STM4269"	17570	43040	110	322	320	104	32	82	82	84	16	19	100	100	0	3726	3776	1788	47	91	91	97	40	41	100	100	0	0.066	0.065	0.069	0.066	1.468	0.059	0.850	80	462	100	3875	3923	-3.921	240	3635	238	3685	25622	302118	14.750	91.975	0	0	0
4	16	4	"zur"	"STM4241"	17750	43060	110	445	494	289	58	82	82	83	16	19	100	100	0	1989	2086	999	47	90	90	93	35	37	100	100	0	0.191	0.206	0.195	0.196	1.460	0.207	0.798	80	446	100	2262	2408	-2.387	363	1899	412	1996	39485	166868	25.688	56.943	0	0	0
4	17	4	"yfcZ"	"STM2390"	17920	43050	110	238	278	131	47	81	81	83	18	21	100	97	0	571	646	247	38	90	90	92	19	20	100	100	0	0.326	0.354	0.329	0.319	1.610	0.383	0.748	80	455	100	638	753	-1.615	157	481	197	556	22210	51705	10.833	29.158	0	0	0
4	18	4	""	"STM2372"	18110	43060	120	833	1373	1613	117	83	83	84	18	21	96	92	0	1915	3005	3800	126	90	90	93	21	22	92	91	0	0.411	0.443	0.412	0.483	2.868	0.402	0.826	120	488	100	2575	4205	-1.283	750	1825	1290	2915	164712	360583	71.611	138.667	0	0	0
4	19	4	"ylaC"	"STM0471"	18270	43050	110	157	364	458	125	82	82	84	18	21	81	61	0	451	1457	2202	151	92	92	131	394	300	48	33	0	0.209	0.207	0.252	0.258	3.075	0.183	0.771	80	423	100	434	1647	-2.259	75	359	282	1365	29118	116522	15.556	3.365	0	0	0
4	20	4	"ybaP"	"STM0496"	18460	43050	110	650	649	279	42	83	83	84	18	21	100	97	0	2304	2240	897	40	93	93	96	29	30	100	100	0	0.256	0.264	0.258	0.243	1.653	0.258	0.839	80	457	100	2778	2713	-1.963	567	2211	566	2147	51917	179186	31.389	73.931	0	0	0
4	21	4	"ybbS"	"STM0514"	18630	43060	110	236	242	102	42	82	82	83	17	20	97	93	0	2875	3001	1662	55	92	92	99	44	44	100	100	0	0.055	0.055	0.053	0.054	1.583	0.053	0.798	80	468	100	2937	3069	-4.176	154	2783	160	2909	19385	240111	9.353	65.955	0	0	0
4	22	4	"folD"	"STM0542"	18810	43060	110	519	601	476	79	82	82	86	23	26	100	100	0	1240	1439	1000	69	91	91	100	52	52	100	98	0	0.380	0.385	0.401	0.366	1.703	0.413	0.762	80	426	100	1586	1867	-1.395	437	1149	519	1348	48091	115154	22.391	25.750	0	0	0
4	23	4	"ybdG"	"STM0569"	18980	43060	110	641	651	278	42	84	84	94	62	65	100	96	0	5643	6096	2662	43	92	92	180	594	330	100	98	0	0.100	0.094	0.095	0.091	1.390	0.092	0.916	80	470	100	6108	6571	-3.317	557	5551	567	6004	52067	487647	8.984	9.960	0	0	0
4	24	4	"fepB"	"STM0594"	19180	43070	110	496	484	176	36	83	83	90	52	57	96	93	0	1276	1317	535	40	91	91	160	524	327	90	66	0	0.349	0.327	0.347	0.322	1.487	0.326	0.833	80	524	100	1598	1627	-1.521	413	1185	401	1226	38758	105362	7.577	2.208	0	0	0
4	1	5	"slp"	"STM1819"	15080	43180	110	962	955	430	45	84	84	98	105	107	95	93	0	2761	2752	907	32	91	91	115	185	160	100	100	0	0.329	0.327	0.318	0.287	1.997	0.323	0.818	80	505	100	3548	3532	-1.605	878	2670	871	2661	76393	220182	8.162	14.254	0	0	0
4	2	5	"hemK"	"STM1775"	15270	43190	110	528	813	1085	133	85	85	101	116	114	88	80	0	1334	1827	2585	141	91	91	118	205	173	95	90	0	0.356	0.419	0.423	0.395	2.579	0.391	0.774	80	410	100	1686	2464	-1.488	443	1243	728	1736	65013	146163	6.138	8.337	0	0	0
4	3	5	"ychK"	"STM1754"	15430	43190	120	1531	1484	713	48	86	86	87	17	19	95	95	0	3743	3537	1711	48	92	92	95	26	27	99	98	0	0.396	0.406	0.394	0.384	2.418	0.381	0.823	120	443	100	5096	4843	-1.337	1445	3651	1398	3445	178034	424386	82.176	132.385	0	0	0
4	4	5	"sdaA"	"STM1826"	15610	43190	110	5402	5825	2802	48	88	88	96	99	103	100	100	0	4900	5155	2572	49	93	93	100	33	33	100	100	0	1.105	1.133	1.127	1.151	1.621	1.182	0.706	80	426	100	10121	10799	0.145	5314	4807	5737	5062	466028	412399	57.869	153.182	0	0	0
4	5	5	"minC"	"STM1814"	15790	43200	110	1910	1993	728	36	86	86	95	93	97	100	100	0	3084	3035	936	30	94	94	101	36	35	100	100	0	0.610	0.648	0.621	0.632	1.301	0.653	0.883	80	480	100	4814	4848	-0.713	1824	2990	1907	2941	159415	242802	20.409	81.500	0	0	0
4	6	5	"ycgR"	"STM1798"	15970	43210	110	490	498	166	33	87	87	89	20	22	100	100	0	3985	3856	1168	30	95	95	104	33	31	100	100	0	0.104	0.109	0.105	0.106	1.329	0.108	0.880	80	430	100	4293	4172	-3.271	403	3890	411	3761	39809	308443	20.450	113.697	0	0	0
4	7	5	"yihA"	"STM4001"	16140	43210	120	215	605	1150	190	90	90	107	164	153	46	31	0	652	1922	3611	187	97	97	109	89	81	77	70	0	0.225	0.282	0.267	0.286	4.122	0.285	0.796	120	475	100	680	2340	-2.151	125	555	515	1825	72597	230589	3.037	20.371	0	0	0
4	8	5	"oxyR"	"STM4125"	16330	43220	110	1095	2305	3371	146	86	86	93	33	35	88	83	0	898	2257	3412	151	95	95	103	31	30	93	86	0	1.257	1.026	0.932	0.943	3.090	1.017	0.723	80	394	100	1812	4381	0.329	1009	803	2219	2162	184378	180590	67.030	69.484	0	0	0
4	9	5	"yneB"	"STM4078"	16490	43220	110	145	177	120	67	87	87	89	23	25	75	52	0	1843	2843	3472	122	94	94	111	143	128	95	88	0	0.033	0.033	0.038	0.036	2.724	0.027	0.683	80	398	100	1807	2839	-4.914	58	1749	90	2749	14198	227477	3.826	19.105	0	0	0
4	10	5	"pfkA"	"STM4062"	16670	43220	120	1189	2558	3116	121	85	85	88	22	25	96	95	0	1294	2389	3022	126	90	90	102	129	126	90	80	0	0.917	1.076	1.035	0.950	3.211	1.047	0.633	120	486	100	2308	4772	-0.125	1104	1204	2473	2299	306949	286630	112.273	17.729	0	0	0
4	11	5	"rhaR"	"STM4049"	16850	43220	120	100	126	71	56	83	83	84	17	20	49	32	0	1072	1738	2345	134	90	90	92	23	25	95	94	0	0.017	0.026	0.033	0.035	3.588	0.021	0.465	120	496	100	999	1691	-5.852	17	982	43	1648	15129	208619	2.471	71.565	0	0	0
4	12	5	"yihZ"	"STM4028"	17040	43230	110	207	294	311	105	83	83	84	18	21	96	96	0	806	1162	1375	118	89	89	90	18	20	98	97	0	0.173	0.197	0.197	0.203	1.867	0.184	0.755	80	423	100	841	1284	-2.532	124	717	211	1073	23536	92965	11.667	59.556	0	0	0
4	13	5	"rpsK"	"STM3417"	17210	43230	120	3607	5385	7253	134	84	84	88	31	35	100	99	0	188	225	149	66	88	88	88	12	13	90	86	0	35.230	38.693	34.412	34.299	2.524	53.145	0.712	120	450	100	3623	5438	5.139	3523	100	5301	137	646216	26952	170.871	11.417	0	0	0
4	14	5	"rplF"	"STM3425"	17390	43230	110	4259	7732	11653	150	84	84	90	32	35	100	100	1	209	288	297	103	89	89	89	13	14	91	85	0	34.792	38.432	39.704	39.597	2.187	51.212	0.698	80	441	100	4295	7847	5.121	4175	120	7648	199	618533	23041	238.813	15.308	0	0	0
4	15	5	"rplN"	"STM3430"	17570	43240	120	1386	2108	2410	114	84	84	87	19	21	98	95	0	142	157	61	38	90	90	91	14	15	83	76	0	25.038	30.209	28.676	22.769	3.260	48.838	0.528	120	462	100	1354	2091	4.646	1302	52	2024	67	252958	18892	106.368	4.714	0	0	0
4	16	5	"rpsC"	"STM3434"	17740	43230	120	2160	5925	10811	182	85	85	87	29	33	97	93	1	188	364	566	155	92	92	93	23	24	70	61	0	21.615	21.471	19.675	20.286	3.727	22.065	0.783	120	450	100	2171	6112	4.434	2075	96	5840	272	710965	43687	201.310	11.783	0	0	0
4	17	5	"rplW"	"STM3438"	17930	43240	110	1778	2745	3695	134	83	83	86	31	36	100	100	0	137	167	141	84	89	89	95	63	66	30	11	0	35.313	34.128	38.026	37.294	2.056	41.597	0.598	80	475	100	1743	2740	5.142	1695	48	2662	78	219571	13385	85.774	1.143	0	0	0
4	18	5	"ppiA"	"STM3472"	18100	43230	110	482	695	702	101	83	83	84	16	19	100	100	0	1081	1434	1148	80	88	88	91	15	16	100	100	0	0.402	0.455	0.384	0.400	1.568	0.456	0.673	80	394	100	1392	1958	-1.315	399	993	612	1346	55617	114709	38.188	89.533	0	0	0
4	19	5	"argI"	"STM4469"	18280	43240	120	145	170	98	57	83	83	85	21	24	83	67	0	1631	2016	1646	81	92	92	114	185	162	93	91	0	0.040	0.045	0.040	0.044	3.101	0.040	0.543	120	526	100	1601	2011	-4.634	62	1539	87	1924	20423	241883	4.048	10.281	0	0	0
4	20	5	"trpS2"	"STM4508"	18460	43240	110	261	339	272	80	84	84	85	17	20	97	96	0	1973	2579	2197	85	94	94	104	97	93	100	100	0	0.094	0.103	0.091	0.090	1.946	0.089	0.654	80	484	100	2056	2740	-3.408	177	1879	255	2485	27120	206355	14.941	25.515	0	0	0
4	21	5	"dnaT"	"STM4544"	18640	43240	110	157	711	1414	198	83	83	85	18	21	71	57	0	261	1887	4056	214	91	91	96	43	44	71	63	0	0.435	0.350	0.357	0.414	4.890	0.325	0.863	80	433	100	244	2424	-1.200	74	170	628	1796	56875	150941	34.778	41.651	0	0	0
4	22	5	"lplA"	"STM4576"	18810	43250	120	272	504	675	133	81	81	82	17	20	85	82	0	1421	3056	4074	133	89	89	102	104	101	90	82	0	0.143	0.143	0.126	0.152	3.235	0.140	0.757	120	522	100	1523	3390	-2.802	191	1332	423	2967	60518	366693	24.824	28.404	0	0	0
4	23	5	""	"STM4596"	19000	43250	110	144	161	78	48	82	82	87	48	55	58	21	0	1371	1752	1347	76	90	90	135	439	325	87	73	0	0.048	0.048	0.042	0.046	2.711	0.040	0.588	80	472	100	1343	1741	-4.369	62	1281	79	1662	12854	140179	1.542	3.683	0	0	0
4	24	5	"rph"	"STM3734"	19170	43250	110	439	878	1064	121	82	82	84	18	21	98	95	0	753	2038	3339	163	89	89	94	65	69	96	91	0	0.538	0.408	0.458	0.495	2.350	0.315	0.514	80	503	100	1021	2745	-0.895	357	664	796	1949	70206	163069	44.111	29.908	0	0	0
4	1	6	"yhgI"	"STM3511"	15070	43360	120	1285	1710	1653	96	85	85	88	24	27	99	99	0	1600	1950	1748	89	92	92	95	21	22	98	98	0	0.796	0.875	0.819	0.902	2.708	0.897	0.672	120	614	100	2708	3483	-0.330	1200	1508	1625	1858	205230	234043	67.583	88.333	0	0	0
4	2	6	"yhcK"	"STM3340"	15260	43360	110	514	626	427	68	86	86	97	98	101	93	82	0	1762	2046	1504	73	92	92	109	149	136	97	95	0	0.256	0.276	0.274	0.267	2.182	0.235	0.657	80	473	100	2098	2494	-1.964	428	1670	540	1954	50115	163648	5.398	13.000	0	0	0
4	3	6	"yhcC"	"STM3329"	15440	43370	110	213	217	66	30	87	87	89	18	20	98	95	0	3893	4180	1880	44	92	92	100	47	47	100	100	0	0.033	0.032	0.032	0.032	1.611	0.029	0.756	80	415	100	3927	4218	-4.915	126	3801	130	4088	17375	334376	7.111	86.809	0	0	0
4	4	6	"murA"	"STM3307"	15600	43370	110	1996	2726	2220	81	90	90	110	147	133	100	98	0	1952	2465	2335	94	93	93	102	48	47	100	100	0	1.025	1.111	1.047	1.134	1.982	1.046	0.581	80	438	100	3765	5008	0.036	1906	1859	2636	2372	218112	197200	17.796	49.229	0	0	0
4	5	6	"rbfA"	"STM3285"	15770	43370	110	1487	1882	1109	58	93	93	126	197	156	98	98	0	1015	1079	395	36	94	94	115	102	88	98	98	0	1.514	1.816	1.642	1.703	1.480	2.090	0.658	80	476	100	2315	2774	0.598	1394	921	1789	985	150573	86333	8.914	9.451	0	0	0
4	6	6	"yhbT"	"STM3273"	15970	43370	110	557	667	578	86	87	87	108	166	153	82	65	0	1827	2355	2124	90	92	92	109	93	85	100	98	0	0.271	0.256	0.262	0.253	1.961	0.240	0.697	80	484	100	2205	2843	-1.884	470	1735	580	2263	53393	188437	3.367	24.151	0	0	0
4	7	6	""	"STM3155"	16160	43380	100	98	112	54	48	85	85	89	30	33	26	11	0	219	388	467	120	89	89	95	26	27	75	58	0	0.100	0.090	0.121	0.145	3.727	0.080	0.395	80	355	100	143	326	-3.322	13	130	27	299	8956	31041	0.767	11.269	0	0	0
4	8	6	"nupG"	"STM3113"	16320	43380	120	276	308	186	60	85	85	93	43	46	90	82	0	4902	5609	4878	86	92	92	102	43	42	98	96	0	0.040	0.040	0.040	0.040	2.343	0.033	0.722	120	413	100	5001	5740	-4.654	191	4810	223	5517	36901	673050	5.000	128.070	0	0	0
4	9	6	"gshB"	"STM3095"	16500	43380	110	464	1061	1563	147	86	86	91	37	40	98	91	0	1174	2409	3270	135	94	94	102	42	41	97	93	0	0.350	0.421	0.443	0.416	2.932	0.480	0.761	80	417	100	1458	3290	-1.515	378	1080	975	2315	84882	192716	26.216	54.929	0	0	0
4	10	6	""	"STM3075"	16670	43390	110	112	169	157	92	87	87	89	20	22	53	37	0	605	1626	3005	184	93	93	100	33	33	93	83	0	0.049	0.053	0.052	0.063	4.401	0.044	0.722	80	425	100	537	1615	-4.356	25	512	82	1533	13522	130117	4.000	46.242	0	0	0
4	11	6	"iciA"	"STM3064"	16860	43400	110	169	196	107	54	86	86	95	81	85	50	18	0	1120	1285	905	70	91	91	119	215	180	95	85	0	0.081	0.092	0.091	0.085	1.913	0.086	0.662	80	435	100	1112	1304	-3.632	83	1029	110	1194	15687	102774	1.247	5.423	0	0	0
4	12	6	"fldB"	"STM3045"	17050	43390	110	313	549	564	102	84	84	95	88	92	77	62	0	773	1135	1158	102	90	90	117	231	197	85	65	0	0.335	0.445	0.374	0.348	2.412	0.383	0.646	80	372	100	912	1510	-1.577	229	683	465	1045	43931	90830	5.159	4.407	0	0	0
4	13	6	"nadE"	"STM1310"	17200	43400	120	453	766	1195	156	83	83	85	26	30	94	91	0	1336	2288	3193	139	89	89	91	30	32	97	96	0	0.297	0.311	0.319	0.318	2.717	0.306	0.684	120	437	100	1617	2882	-1.753	370	1247	683	2199	91966	274608	26.192	73.233	0	0	0
4	14	6	"ydiE"	"STM1346"	17400	43410	100	125	134	44	32	84	84	85	24	28	72	36	0	156	194	125	64	88	88	89	14	15	87	82	0	0.603	0.472	0.511	0.564	2.799	0.497	0.351	80	403	100	109	156	-0.730	41	68	50	106	10714	15510	2.042	7.500	0	0	0
4	15	6	"lpp"	"STM1377"	17560	43400	110	199	289	427	147	84	84	85	18	21	87	82	0	131	148	58	39	90	90	94	39	41	50	27	0	2.805	3.534	2.426	2.360	3.171	9.192	0.310	80	370	100	156	263	1.488	115	41	205	58	23126	11853	11.333	1.385	0	0	0
4	16	6	"sodB"	"STM1431"	17740	43400	120	713	1359	1883	138	84	84	86	28	32	96	93	0	493	703	902	128	91	91	92	22	23	91	86	0	1.565	2.083	1.955	1.926	2.982	2.289	0.752	120	431	100	1031	1887	0.646	629	402	1275	612	163054	84408	45.464	27.773	0	0	0
4	17	6	"gst"	"STM1451"	17910	43420	110	458	603	523	86	82	82	85	31	36	96	93	0	657	823	632	76	90	90	98	76	77	93	91	0	0.663	0.711	0.710	0.670	2.099	0.639	0.711	80	412	100	943	1254	-0.593	376	567	521	733	48265	65835	16.710	9.539	0	0	0
4	18	6	"sodC"	"STM1044"	18100	43410	120	303	353	230	65	81	81	84	23	27	95	90	0	1008	1058	646	61	90	90	98	69	70	95	94	0	0.242	0.281	0.262	0.268	1.827	0.269	0.680	120	478	100	1140	1240	-2.048	222	918	272	968	42410	127018	11.696	13.913	0	0	0
4	19	6	"yhhV"	"STM3559"	18260	43420	100	116	284	406	142	83	83	85	22	25	57	43	0	284	922	1528	165	91	91	111	196	176	50	33	0	0.171	0.242	0.199	0.170	2.936	0.214	0.685	80	358	100	226	1032	-2.548	33	193	201	831	22719	73773	9.045	4.138	0	0	0
4	20	6	"yhhL"	"STM3573"	18460	43430	110	131	175	140	80	84	84	87	31	35	62	35	0	296	555	626	112	91	91	102	131	128	67	41	0	0.229	0.196	0.180	0.174	3.914	0.125	0.330	80	452	100	252	555	-2.125	47	205	91	464	14021	44363	2.839	3.458	0	0	0
4	21	6	"yhhQ"	"STM3579"	18630	43410	110	259	502	639	127	82	82	85	28	32	90	82	0	1402	3334	4853	145	90	90	91	14	15	100	98	0	0.135	0.129	0.116	0.126	2.331	0.120	0.848	80	479	100	1489	3664	-2.890	177	1312	420	3244	40177	266728	14.893	231.643	0	0	0
4	22	6	"nikR"	"STM3584"	18820	43420	110	128	145	73	50	81	81	82	16	19	86	71	0	374	456	394	86	88	88	91	20	21	97	93	0	0.164	0.174	0.175	0.175	2.371	0.170	0.714	80	433	100	333	432	-2.605	47	286	64	368	11615	36473	3.938	18.250	0	0	0
4	23	6	""	"STM3595"	18990	43430	110	600	895	827	92	81	81	82	16	19	100	100	0	3767	6009	6233	103	89	89	93	32	34	100	100	0	0.141	0.138	0.136	0.139	1.563	0.129	0.918	80	451	100	4197	6734	-2.825	519	3678	814	5920	71569	480759	50.813	184.875	0	0	0
4	24	6	""	"STM3600"	19150	43430	110	114	124	40	32	82	82	84	19	22	67	43	0	2010	2515	1833	72	89	89	98	83	84	100	98	0	0.017	0.017	0.018	0.015	2.476	0.021	0.463	80	463	100	1953	2468	-5.908	32	1921	42	2426	9883	201189	2.105	29.120	0	0	0
4	1	7	"yidF"	"STM3803"	15060	43540	110	180	228	157	68	84	84	85	16	18	90	86	0	1207	1467	1117	76	90	90	93	22	23	100	100	0	0.086	0.105	0.079	0.088	2.447	0.079	0.569	80	527	100	1213	1521	-3.540	96	1117	144	1377	18210	117362	8.938	62.455	0	0	0
4	2	7	"ibpA"	"STM3809"	15240	43550	100	600	1673	2809	167	86	86	89	21	23	98	98	0	265	481	783	162	93	93	95	27	28	96	85	0	2.988	4.090	3.160	3.240	2.529	4.380	0.646	80	435	100	686	1975	1.579	514	172	1587	388	133840	38458	75.429	14.296	0	0	0
4	3	7	"ccmC"	"STM2252"	15420	43550	120	210	353	491	139	87	87	89	21	23	83	80	0	1399	2206	3343	151	93	93	99	41	41	97	95	0	0.094	0.126	0.116	0.109	2.701	0.114	0.631	120	555	100	1429	2379	-3.408	123	1306	266	2113	42412	264721	12.571	51.390	0	0	0
4	4	7	"torC"	"STM3823"	15610	43550	110	129	143	53	37	87	87	98	107	109	15	1	0	2198	2742	2086	76	93	93	99	40	40	100	100	0	0.020	0.021	0.020	0.018	2.568	0.017	0.430	80	472	100	2147	2705	-5.647	42	2105	56	2649	11453	219376	0.421	66.075	0	0	0
4	5	7	"dgoK"	"STM3829"	15780	43550	110	308	333	145	43	87	87	99	127	128	87	31	0	4769	5176	2533	48	95	95	104	59	56	100	100	0	0.047	0.048	0.047	0.047	1.452	0.048	0.812	80	474	100	4895	5327	-4.403	221	4674	246	5081	26673	414080	1.843	85.966	0	0	0
4	6	7	""	"STM3833"	15950	43550	110	158	201	140	69	85	85	88	19	21	88	76	0	1829	2533	2747	108	95	95	112	95	84	96	96	0	0.042	0.048	0.046	0.042	2.725	0.272	0.153	80	462	100	1807	2554	-4.570	73	1734	116	2438	16117	202668	5.947	25.484	0	0	0
4	7	7	""	"STM0098"	16130	43550	110	283	321	153	47	84	84	85	17	20	100	100	0	4862	4856	1398	28	90	90	103	87	84	100	100	0	0.042	0.050	0.043	0.045	1.434	0.054	0.779	80	461	100	4971	5003	-4.584	199	4772	237	4766	25686	388492	13.882	54.632	0	0	0
4	8	7	"ilvI"	"STM0116"	16310	43550	120	647	820	610	74	85	85	87	17	19	96	96	0	10378	11743	7829	66	88	88	94	27	28	99	99	0	0.055	0.063	0.057	0.057	1.606	0.065	0.894	120	485	100	10852	12390	-4.195	562	10290	735	11655	98457	1409195	43.118	431.444	0	0	0
4	9	7	"ftsI"	"STM0122"	16490	43560	110	2854	2835	886	31	87	87	92	41	44	100	100	0	9730	9726	1953	20	95	95	103	45	43	100	100	0	0.287	0.285	0.280	0.275	1.244	0.288	0.923	80	454	100	12402	12379	-1.800	2767	9635	2748	9631	226765	778060	66.902	213.844	0	0	0
4	10	7	"murC"	"STM0129"	16670	43570	120	1598	2306	2571	111	88	88	90	28	31	99	99	0	1870	2799	3171	113	91	91	97	32	32	99	98	0	0.849	0.819	0.800	0.849	2.111	0.783	0.717	120	517	100	3289	4926	-0.237	1510	1779	2218	2708	276691	335855	79.143	84.438	0	0	0
4	11	7	"guaC"	"STM0141"	16850	43560	120	967	1352	1591	117	87	87	88	17	19	98	96	0	2196	2774	2835	102	90	90	95	25	26	98	98	0	0.418	0.471	0.414	0.427	2.511	0.503	0.842	120	468	100	2986	3949	-1.259	880	2106	1265	2684	162238	332917	74.353	107.160	0	0	0
4	12	7	"aroP"	"STM0150"	17030	43570	120	284	341	272	79	83	83	93	81	87	78	58	0	1930	2514	2308	91	90	90	110	189	171	94	90	0	0.109	0.106	0.104	0.105	2.825	0.085	0.545	120	485	100	2041	2682	-3.194	201	1840	258	2424	40927	301710	3.062	12.720	0	0	0
4	13	7	""	"STM1549"	17220	43570	110	361	413	274	66	82	82	86	34	39	98	97	0	1024	1176	815	69	89	89	93	34	36	100	98	0	0.298	0.305	0.320	0.297	1.996	0.328	0.712	80	428	100	1214	1418	-1.745	279	935	331	1087	33047	94107	9.618	31.853	0	0	0
4	14	7	""	"STM1554"	17390	43580	110	199	318	426	133	81	81	83	16	19	98	96	0	2669	2702	1426	52	88	88	90	15	16	100	100	0	0.046	0.091	0.046	0.059	2.389	0.118	0.349	80	427	100	2699	2851	-4.451	118	2581	237	2614	25412	216144	14.688	174.133	0	0	0
4	15	7	""	"STM1558"	17550	43570	110	1058	2154	4982	231	83	83	96	87	90	100	100	0	13061	15155	9296	61	92	92	298	1287	431	100	100	0	0.075	0.137	0.074	0.084	1.608	0.230	0.472	80	442	100	13944	17134	-3.734	975	12969	2071	15063	172280	1212437	23.655	11.544	0	0	0
4	16	7	"sfcA"	"STM1566"	17740	43580	120	2516	3049	1708	56	84	84	95	82	86	100	100	0	7545	8588	5035	58	92	92	276	1220	442	96	94	0	0.326	0.349	0.349	0.367	1.762	0.326	0.869	120	493	100	9885	11461	-1.616	2432	7453	2965	8496	365909	1030501	36.024	6.813	0	0	0
4	17	7	"fdnG"	"STM1570"	17910	43580	110	589	748	588	78	83	83	84	15	17	100	100	0	1112	1404	1161	82	91	91	93	20	21	100	100	0	0.496	0.506	0.509	0.477	1.986	0.448	0.693	80	418	100	1527	1978	-1.013	506	1021	665	1313	59847	112336	44.267	65.550	0	0	0
4	18	7	"narZ"	"STM1577"	18090	43580	110	101	104	31	29	81	81	82	15	18	57	27	0	391	478	312	65	91	91	94	21	22	98	97	0	0.067	0.059	0.076	0.075	2.540	0.049	0.230	80	439	100	320	410	-3.907	20	300	23	387	8339	38265	1.467	18.286	0	0	0
4	19	7	"yciO"	"STM1720"	18270	43590	120	449	688	729	105	84	84	85	20	23	96	95	0	691	1042	1134	108	90	90	92	25	27	100	96	0	0.607	0.634	0.549	0.575	2.397	0.598	0.738	120	482	100	966	1556	-0.719	365	601	604	952	82552	125007	30.150	38.000	0	0	0
4	20	7	"yciC"	"STM1734"	18450	43590	120	1157	1128	584	51	84	84	86	28	32	98	97	0	2331	2140	1286	60	89	89	92	23	25	98	98	0	0.479	0.509	0.525	0.552	1.807	0.464	0.831	120	491	100	3315	3095	-1.063	1073	2242	1044	2051	135338	256833	37.214	89.043	0	0	0
4	21	7	""	"STM1747"	18640	43600	110	120	156	162	103	83	83	84	19	22	68	50	0	400	520	386	74	90	90	95	37	38	98	96	0	0.119	0.170	0.129	0.133	2.457	0.191	0.347	80	448	100	347	503	-3.067	37	310	73	430	12512	41593	3.789	11.486	0	0	0
4	22	7	"narI"	"STM1761"	18800	43590	110	119	241	340	141	83	83	85	18	21	67	46	0	679	2677	4623	172	90	90	98	46	46	95	91	0	0.061	0.061	0.047	0.055	3.490	0.039	0.383	80	474	100	625	2745	-4.032	36	589	158	2587	19240	214153	8.667	56.065	0	0	0
4	23	7	"chaB"	"STM1770"	19010	43620	110	96	115	71	61	82	82	84	18	21	40	22	0	136	280	375	133	89	89	96	47	48	50	33	0	0.298	0.173	0.310	0.340	5.049	0.167	0.660	80	437	100	61	224	-1.747	14	47	33	191	9169	22436	1.722	3.915	0	0	0
4	24	7	""	"STM1785"	19160	43600	120	322	366	233	63	82	82	82	16	19	95	93	0	4204	5268	4236	80	89	89	91	19	20	100	100	0	0.058	0.055	0.054	0.054	2.085	0.051	0.873	120	530	100	4355	5463	-4.100	240	4115	284	5179	43874	632186	17.750	272.474	0	0	0
4	1	8	"nuoN"	"STM2316"	15070	43740	110	4743	5132	1805	35	81	81	83	17	20	100	100	0	8005	8196	2516	30	83	83	87	37	42	100	100	0	0.588	0.623	0.595	0.624	1.335	0.628	0.918	80	519	100	12584	13164	-0.765	4662	7922	5051	8113	410572	655679	297.000	219.162	0	0	0
4	2	8	"nuoC"	"STM2326"	15240	43740	110	5577	6015	2300	38	83	83	85	19	22	100	100	0	4151	4133	1280	30	88	88	91	18	19	100	100	0	1.352	1.467	1.370	1.452	1.388	1.569	0.846	80	476	100	9557	9977	0.435	5494	4063	5932	4045	481174	330637	312.105	224.556	0	0	0
4	3	8	"yfbS"	"STM2333"	15430	43740	110	389	433	241	55	83	83	85	17	20	100	100	0	2759	3415	2551	74	93	93	97	25	25	100	100	0	0.115	0.105	0.106	0.105	1.477	0.094	0.861	80	459	100	2972	3672	-3.123	306	2666	350	3322	34661	273202	20.471	132.720	0	0	0
4	4	8	"yfcC"	"STM2339"	15600	43740	110	237	261	145	55	85	85	85	16	18	97	91	0	1652	2056	1319	64	92	92	95	22	23	100	100	0	0.097	0.090	0.083	0.083	1.662	0.084	0.765	80	464	100	1712	2140	-3.359	152	1560	176	1964	20906	164484	11.000	89.136	0	0	0
4	5	8	""	"STM2343"	15780	43750	110	107	113	30	26	84	84	85	16	18	62	35	0	1036	1186	650	54	92	92	97	23	23	100	100	0	0.024	0.027	0.025	0.022	2.430	0.026	0.369	80	455	100	967	1123	-5.359	23	944	29	1094	9007	94895	1.750	47.348	0	0	0
4	6	8	"yfcH"	"STM2350"	15960	43740	120	461	517	282	54	86	86	91	29	31	97	95	0	4584	5154	3169	61	94	94	103	77	74	100	99	0	0.084	0.085	0.085	0.084	1.824	0.081	0.878	120	512	100	4865	5491	-3.582	375	4490	431	5060	61995	618480	14.690	65.597	0	0	0
4	7	8	"fdx"	"STM2538"	16130	43740	110	4151	4929	3461	70	87	87	97	49	50	100	100	0	948	1090	564	51	92	92	98	31	31	100	100	0	4.748	4.852	4.774	4.683	1.444	5.438	0.867	80	458	100	4920	5840	2.247	4064	856	4842	998	394330	87234	98.612	32.000	0	0	0
4	8	8	"cadB"	"STM2558"	16310	43740	100	395	777	1879	241	85	85	92	43	46	100	100	0	8035	8705	4366	50	89	89	95	31	32	100	100	0	0.039	0.080	0.040	0.044	1.844	0.108	0.216	80	428	100	8256	9308	-4.680	310	7946	692	8616	62190	696393	15.930	277.742	0	0	0
4	9	8	"yfhG"	"STM2563"	16490	43750	100	1287	1527	1205	78	88	88	91	30	32	100	100	0	2675	2989	2107	70	93	93	100	31	31	100	100	0	0.464	0.497	0.474	0.464	1.396	0.504	0.886	80	430	100	3781	4335	-1.107	1199	2582	1439	2896	122123	239095	47.867	93.194	0	0	0
4	10	8	""	"STM2570"	16670	43760	110	223	267	163	61	86	86	89	35	39	91	86	0	3900	4775	3517	73	91	91	96	38	39	100	100	0	0.036	0.039	0.036	0.034	1.706	0.036	0.720	80	448	100	3946	4865	-4.797	137	3809	181	4684	21388	381971	5.086	123.132	0	0	0
4	11	8	""	"STM2587"	16840	43750	110	168	175	51	29	83	83	85	17	20	97	88	0	4167	4297	1864	43	92	92	97	27	27	100	100	0	0.021	0.022	0.022	0.021	1.551	0.020	0.764	80	474	100	4160	4297	-5.583	85	4075	92	4205	13979	343778	5.294	155.556	0	0	0
4	12	8	""	"STM2593"	17030	43740	110	205	217	102	47	81	81	82	16	19	98	92	0	2233	2172	696	32	93	93	98	28	28	100	100	0	0.058	0.065	0.058	0.057	1.657	0.065	0.676	80	470	100	2264	2215	-4.109	124	2140	136	2079	17385	173725	8.438	74.071	0	0	0
4	13	8	"yhbP"	"STM3270"	17210	43750	110	619	595	190	31	81	81	84	28	33	100	100	0	5067	4863	1527	31	91	91	94	25	26	100	100	0	0.108	0.108	0.106	0.104	1.397	0.106	0.916	80	467	100	5514	5286	-3.209	538	4976	514	4772	47577	389060	18.250	190.760	0	0	0
4	14	8	""	"STM3277"	17380	43760	110	181	187	35	18	82	82	85	17	20	100	100	0	7509	7453	1301	17	90	90	91	13	14	100	100	0	0.013	0.014	0.014	0.014	1.383	0.014	0.780	80	440	100	7518	7468	-6.228	99	7419	105	7363	14951	596230	6.000	566.308	0	0	0
4	15	8	"pnp"	"STM3282"	17550	43760	110	51858	50962	9764	19	86	86	346	2125	614	100	100	3	13622	13689	2462	17	92	92	215	919	427	100	100	0	3.826	3.742	3.724	3.714	1.141	3.814	0.971	80	490	100	65302	64473	1.936	51772	13530	50876	13597	4076973	1095112	23.819	14.662	0	0	0
4	16	8	"secG"	"STM3293"	17740	43760	110	3905	4064	1828	44	86	86	359	2197	611	88	27	0	2063	2140	784	36	92	92	144	435	302	100	95	0	1.938	1.942	1.901	1.892	1.295	2.048	0.925	80	458	100	5790	6026	0.954	3819	1971	3978	2048	325130	171190	1.686	4.589	0	0	0
4	17	8	"yhbE"	"STM3302"	17910	43760	110	4560	4514	1331	29	84	84	91	66	72	100	100	0	5846	5665	1396	24	92	92	99	49	49	100	100	0	0.778	0.795	0.795	0.780	1.303	0.806	0.945	80	478	100	10230	10003	-0.362	4476	5754	4430	5573	361121	453187	67.015	113.592	0	0	0
4	18	8	"yrbA"	"STM3308"	18100	43770	110	694	661	318	48	82	82	88	65	73	93	90	0	956	906	483	53	90	90	95	46	48	100	93	0	0.707	0.710	0.727	0.691	1.739	0.680	0.877	80	490	100	1478	1395	-0.501	612	866	579	816	52903	72496	8.815	17.630	0	0	0
4	19	8	""	"STM0718"	18270	43770	110	238	255	78	30	82	82	84	21	25	100	97	0	6510	7141	2310	32	90	90	94	25	26	100	100	0	0.024	0.025	0.023	0.023	1.409	0.024	0.824	80	432	100	6576	7224	-5.363	156	6420	173	7051	20390	571252	8.143	281.880	0	0	0
4	20	8	""	"STM0724"	18440	43770	100	85	88	20	22	84	84	84	17	20	26	7	0	107	117	43	36	89	89	93	32	34	22	7	0	0.056	0.143	0.708	0.744	3.683	0.256	0.126	80	413	100	19	32	-4.170	1	18	4	28	7003	9387	0.235	0.750	-50	0	0
4	21	8	"sdhD"	"STM0733"	18620	43770	100	324	372	241	64	85	85	85	15	17	100	96	0	1762	2026	1350	66	89	89	93	32	34	100	100	0	0.143	0.148	0.140	0.135	1.448	0.150	0.858	80	421	100	1912	2224	-2.807	239	1673	287	1937	29777	162079	19.133	60.406	0	0	0
4	22	8	"ybgC"	"STM0744"	18800	43770	110	463	478	214	44	83	83	84	17	20	98	96	0	1533	1596	842	52	91	91	95	35	36	100	100	0	0.264	0.262	0.267	0.253	1.444	0.242	0.840	80	480	100	1822	1900	-1.924	380	1442	395	1505	38273	127695	23.176	42.886	0	0	0
4	23	8	"ybgF"	"STM0750"	18980	43780	110	4869	6275	4751	75	82	82	85	19	22	100	100	0	2975	3675	2601	70	89	89	92	17	18	100	100	0	1.659	1.727	1.683	1.680	1.347	1.836	0.879	80	456	100	7673	9779	0.730	4787	2886	6193	3586	501971	293972	325.789	210.765	0	0	0
4	24	8	"aroG"	"STM0760"	19160	43790	110	1069	1292	779	60	82	82	84	17	20	100	100	0	4518	5548	3302	59	90	90	92	15	16	100	100	0	0.223	0.222	0.211	0.216	1.387	0.218	0.924	80	504	100	5415	6668	-2.166	987	4428	1210	5458	103386	443870	71.059	363.733	0	0	0
4	1	9	""	"STM0868"	15060	43910	110	1220	1284	306	23	81	81	84	29	34	100	100	0	13957	14024	2607	18	82	82	119	312	262	100	100	0	0.082	0.086	0.084	0.085	1.156	0.085	0.950	80	484	100	15014	15145	-3.607	1139	13875	1203	13942	102684	1121887	41.379	44.567	0	0	0
4	2	9	"rimK"	"STM0875"	15240	43910	110	701	870	586	67	82	82	87	31	35	100	100	0	3866	4555	3113	68	86	86	126	318	252	100	100	0	0.164	0.176	0.171	0.172	1.387	0.172	0.847	80	464	100	4399	5257	-2.610	619	3780	788	4469	69577	364399	25.258	13.928	0	0	0
4	3	9	"ybjF"	"STM0882"	15430	43910	110	1759	1774	686	38	83	83	84	17	20	100	100	0	7492	7470	2707	36	89	89	94	33	35	100	100	0	0.226	0.229	0.218	0.230	1.317	0.227	0.942	80	465	100	9079	9072	-2.143	1676	7403	1691	7381	141901	597622	99.412	223.515	0	0	0
4	4	9	"artP"	"STM0891"	15600	43910	110	2226	2169	631	29	86	86	86	16	18	100	100	0	7527	7487	1675	22	95	95	110	52	47	100	100	0	0.288	0.282	0.285	0.273	1.230	0.286	0.953	80	452	100	9572	9475	-1.796	2140	7432	2083	7392	173503	598984	130.188	141.865	0	0	0
4	5	9	""	"STM0896"	15780	43910	110	117	120	29	24	85	85	86	16	18	77	48	0	4051	4324	2004	46	99	99	118	62	52	100	100	0	0.008	0.008	0.008	0.008	2.057	0.007	0.369	80	452	100	3984	4260	-6.948	32	3952	35	4225	9621	345903	2.125	67.839	0	0	0
4	6	9	""	"STM0901"	15960	43910	110	110	113	26	23	86	86	90	25	27	43	12	0	7109	7310	2853	39	92	92	96	20	20	100	100	0	0.003	0.004	0.004	0.003	2.685	0.004	0.287	80	446	100	7041	7245	-8.192	24	7017	27	7218	9043	584772	0.920	360.700	0	0	0
4	7	9	""	"STM1035"	16140	43920	100	180	259	238	91	86	86	95	46	48	80	50	0	1934	2700	3044	112	92	92	100	32	32	100	100	0	0.051	0.066	0.057	0.056	1.729	0.070	0.863	80	420	100	1936	2781	-4.292	94	1842	173	2608	20737	216001	3.565	81.250	0	0	0
4	8	9	""	"STM1039"	16320	43920	110	295	314	121	38	85	85	86	16	18	100	100	0	2956	3385	1839	54	89	89	99	42	42	100	100	0	0.073	0.069	0.066	0.069	1.521	0.060	0.751	80	466	100	3077	3525	-3.771	210	2867	229	3296	25091	270802	14.250	78.238	0	0	0
4	9	9	"aceK"	"STM4185"	16490	43920	110	444	448	146	32	84	84	86	24	27	100	98	0	12578	12632	3066	24	89	89	93	37	39	100	100	0	0.029	0.029	0.029	0.027	1.409	0.030	0.928	80	464	100	12849	12907	-5.117	360	12489	364	12543	35820	1010554	15.083	338.892	0	0	0
4	10	9	""	"STM4196"	16680	43930	110	125	144	60	41	85	85	86	24	27	72	41	0	2281	3231	2745	84	92	92	96	38	39	100	100	0	0.018	0.019	0.018	0.017	1.732	0.019	0.600	80	452	100	2229	3198	-5.774	40	2189	59	3139	11489	258461	2.417	82.500	0	0	0
4	11	9	""	"STM4200"	16840	43930	110	491	482	184	38	84	84	85	14	16	96	95	0	17305	16458	6024	36	96	96	102	39	38	100	100	0	0.024	0.024	0.024	0.022	1.684	0.025	0.947	80	451	100	17616	16760	-5.402	407	17209	398	16362	38595	1316630	28.357	419.385	0	0	0
4	12	9	""	"STM4204"	17030	43930	100	201	228	132	57	81	81	82	14	17	98	96	0	4567	5134	3952	76	98	98	107	44	41	100	100	0	0.027	0.029	0.027	0.028	1.437	0.028	0.808	80	440	100	4589	5183	-5.219	120	4469	147	5036	18230	410751	10.429	114.250	0	0	0
4	13	9	"pduE"	"STM2042"	17200	43930	100	377	389	140	35	82	82	83	18	21	100	100	0	6841	6412	1245	19	97	97	106	38	35	100	100	0	0.044	0.049	0.044	0.044	1.542	0.050	0.803	80	408	100	7039	6622	-4.515	295	6744	307	6315	31111	512963	17.000	165.947	0	0	0
4	14	9	"pduV"	"STM2056"	17370	43930	100	259	279	107	38	82	82	83	18	21	100	100	0	5345	5260	1541	29	93	93	96	21	21	100	100	0	0.034	0.038	0.038	0.035	1.651	0.037	0.764	80	408	100	5429	5364	-4.891	177	5252	197	5167	22314	420782	10.889	245.905	0	0	0
4	15	9	"stfF"	"STM0199"	17550	43940	100	209	219	59	26	85	85	210	1783	849	0	0	0	5298	5734	2208	38	92	92	115	312	271	100	100	0	0.024	0.024	0.024	0.023	1.342	0.023	0.882	80	432	100	5330	5776	-5.392	124	5206	134	5642	17504	458701	0.005	18.010	0	0	0
4	16	9	"thiH"	"STM4159"	17730	43940	110	512	507	116	22	84	84	87	26	29	98	98	0	14154	13966	2302	16	94	94	102	63	61	100	100	0	0.030	0.030	0.031	0.029	1.455	0.031	0.948	80	480	100	14488	14295	-5.038	428	14060	423	13872	40555	1117253	16.154	220.063	0	0	0
4	17	9	"yojN"	"STM2269"	17910	43940	110	2863	2831	569	20	84	84	94	82	87	100	100	0	19529	19883	2323	11	94	94	120	195	162	100	100	0	0.143	0.139	0.140	0.135	1.273	0.141	0.963	80	480	100	22214	22536	-2.806	2779	19435	2747	19789	226466	1590623	33.378	101.349	0	0	0
4	18	9	""	"STM4261"	18090	43950	110	109	126	51	40	83	83	88	53	60	25	12	0	679	1120	1139	101	92	92	110	186	169	96	80	0	0.044	0.042	0.047	0.042	1.950	0.040	0.675	80	466	100	613	1071	-4.497	26	587	43	1028	10104	89600	0.717	5.430	0	0	0
4	19	9	"traP"	"PSLT082"	18270	43950	110	243	303	167	55	82	82	82	15	18	100	100	0	4208	5726	4238	74	92	92	95	24	25	100	100	0	0.039	0.039	0.038	0.038	1.471	0.037	0.857	80	480	100	4277	5855	-4.676	161	4116	221	5634	24234	458089	14.733	234.625	0	0	0
4	20	9	""	"STM1542"	18450	43960	100	171	190	80	42	84	84	84	15	17	96	86	0	3131	3914	2343	59	91	91	95	38	40	100	100	0	0.029	0.028	0.026	0.024	1.969	0.027	0.796	80	430	100	3127	3929	-5.127	87	3040	106	3823	15185	313081	7.067	100.500	0	0	0
4	21	9	""	"STM4309"	18630	43950	110	365	366	78	21	86	86	85	15	17	100	100	0	17395	17814	2656	14	93	93	99	39	39	100	100	0	0.016	0.016	0.016	0.015	1.315	0.015	0.910	80	466	100	17581	18001	-5.955	279	17302	280	17721	29280	1425105	18.733	454.231	0	0	0
4	22	9	"adi"	"STM4296"	18800	43950	110	616	596	145	24	82	82	85	20	23	100	100	0	17310	17476	3177	18	94	94	111	229	206	100	100	0	0.031	0.030	0.030	0.028	1.296	0.030	0.947	80	446	100	17750	17896	-5.011	534	17216	514	17382	47698	1398102	25.550	75.830	0	0	0
4	23	9	"lpxO"	"STM4286"	18980	43960	100	1421	1465	406	27	82	82	85	20	23	100	100	0	7779	7775	1928	24	92	92	111	235	211	100	100	0	0.174	0.180	0.176	0.178	1.161	0.180	0.960	80	420	100	9026	9066	-2.521	1339	7687	1383	7683	117174	622026	69.000	32.613	0	0	0
4	24	9	"nrfC"	"STM4279"	19160	43960	100	114	165	257	155	81	81	81	15	18	70	51	0	1010	1677	1897	113	91	91	93	18	19	100	100	0	0.036	0.053	0.031	0.033	2.502	0.054	0.221	80	452	100	952	1670	-4.800	33	919	84	1586	13222	134141	5.600	88.000	0	0	0
4	1	10	"yafB"	"STM0255"	15070	44070	110	5940	5697	1664	29	81	81	83	24	28	100	100	0	9178	8926	1540	17	86	86	107	232	216	100	100	0	0.644	0.635	0.648	0.601	1.338	0.654	0.940	80	484	100	14951	14456	-0.634	5859	9092	5616	8840	455771	714118	233.917	38.013	0	0	0
4	2	10	""	"STM0274"	15240	44080	110	899	911	167	18	80	80	83	17	20	100	100	0	19139	19432	1891	9	86	86	96	46	47	100	100	0	0.043	0.043	0.043	0.042	1.216	0.043	0.931	80	465	100	19872	20177	-4.540	819	19053	831	19346	72895	1554564	48.706	420.348	0	0	0
4	3	10	""	"STM0282"	15410	44080	90	290	298	78	26	81	81	84	20	23	100	100	0	6707	6755	2381	35	87	87	153	374	244	100	100	0	0.032	0.033	0.033	0.033	1.435	0.030	0.856	52	358	100	6829	6885	-4.985	209	6620	217	6668	15483	351266	10.700	17.652	0	0	0
4	4	10	""	"STM0288"	15590	44090	100	156	198	150	75	83	83	86	50	58	67	35	0	1642	2159	2292	106	94	94	183	546	298	91	72	0	0.047	0.056	0.046	0.049	1.890	0.059	0.721	80	452	100	1621	2180	-4.406	73	1548	115	2065	15817	172733	2.240	3.619	0	0	0
4	5	10	""	"STM0297"	15780	44090	100	88	90	20	22	83	83	86	51	59	2	0	0	332	374	196	52	97	97	150	457	304	7	2	0	0.021	0.025	0.053	0.048	2.506	0.008	0.037	80	418	100	240	284	-5.555	5	235	7	277	7168	29895	0.078	0.490	0	0	0
4	6	10	"yafJ"	"STM0311"	15950	44090	100	1089	1060	390	36	84	84	87	36	41	100	100	0	3668	3486	1228	35	92	92	93	15	16	100	100	0	0.281	0.288	0.292	0.285	1.276	0.287	0.958	80	440	100	4581	4370	-1.831	1005	3576	976	3394	84773	278842	27.028	226.200	0	0	0
4	7	10	"ycfJ"	"STM1212"	16140	44090	100	589	725	526	72	83	83	87	37	42	100	98	0	1129	1406	1124	79	92	92	97	25	25	100	100	0	0.488	0.489	0.518	0.483	1.886	0.409	0.607	80	428	100	1543	1956	-1.035	506	1037	642	1314	57990	112454	17.243	52.360	0	0	0
4	8	10	"ycfX"	"STM1220"	16310	44100	110	2008	1953	484	24	84	84	86	16	18	100	100	0	6963	6911	1216	17	93	93	103	42	40	100	100	0	0.280	0.274	0.279	0.266	1.277	0.277	0.949	80	453	100	8794	8687	-1.836	1924	6870	1869	6818	156279	552851	116.688	162.095	0	0	0
4	9	10	""	"STM1236"	16490	44100	100	186	193	48	24	82	82	83	15	18	100	97	0	619	655	259	39	89	89	90	15	16	100	100	0	0.196	0.196	0.202	0.193	1.487	0.174	0.739	80	435	100	634	677	-2.349	104	530	111	566	15445	52411	7.333	37.667	0	0	0
4	10	10	""	"STM1253"	16660	44110	100	212	215	81	37	83	83	84	15	17	97	92	0	1056	1121	467	41	89	89	90	16	17	100	100	0	0.133	0.128	0.122	0.116	1.746	0.107	0.690	80	418	100	1096	1164	-2.906	129	967	132	1032	17232	89671	8.733	64.438	0	0	0
4	11	10	"yoaG"	"STM1272"	16850	44100	100	160	184	100	54	83	83	85	16	18	93	83	0	736	910	724	79	94	94	97	23	23	100	100	0	0.120	0.124	0.128	0.113	1.716	0.115	0.735	80	428	100	719	917	-3.060	77	642	101	816	14750	72785	6.188	35.348	0	0	0
4	12	10	""	"STM1276"	17020	44110	100	349	375	176	46	81	81	82	15	18	100	97	0	1106	1128	563	49	95	95	101	30	29	100	100	0	0.265	0.285	0.270	0.264	1.566	0.273	0.842	80	420	100	1279	1327	-1.915	268	1011	294	1033	30012	90216	19.533	34.233	0	0	0
4	13	10	"rstB"	"STM1471"	17200	44110	110	790	755	228	30	83	83	85	16	18	100	98	0	10285	9760	2748	28	97	97	106	37	34	100	100	0	0.069	0.070	0.071	0.065	1.386	0.070	0.957	80	480	100	10895	10335	-3.849	707	10188	672	9663	60423	780764	41.875	260.919	0	0	0
4	14	10	"ydgH"	"STM1478"	17380	44110	110	7638	7547	680	9	83	83	85	20	23	100	100	0	12427	12339	983	7	94	94	99	28	28	100	100	0	0.613	0.610	0.595	0.609	1.090	0.607	0.933	80	479	100	19888	19709	-0.707	7555	12333	7464	12245	603791	987093	373.100	437.143	0	0	0
4	15	10	"ynfM"	"STM1486"	17550	44120	100	1682	1736	371	21	83	83	84	19	22	100	100	0	16806	16303	2639	16	93	93	99	33	33	100	100	0	0.096	0.102	0.095	0.101	1.282	0.096	0.895	80	420	100	18312	17863	-3.386	1599	16713	1653	16210	138873	1304229	86.947	491.030	0	0	0
4	16	10	""	"STM1493"	17730	44120	110	608	606	83	13	84	84	86	19	22	100	100	0	12067	12091	1177	9	91	91	112	162	144	100	100	0	0.044	0.043	0.043	0.043	1.125	0.042	0.939	80	480	100	12500	12522	-4.514	524	11976	522	12000	48510	967295	27.368	73.944	0	0	0
4	17	10	"ynfD"	"STM1500"	17910	44120	100	442	490	319	65	84	84	88	55	62	100	96	0	1718	1919	1029	53	91	91	120	241	200	100	98	0	0.220	0.222	0.214	0.208	1.490	0.228	0.798	80	420	100	1985	2234	-2.184	358	1627	406	1828	39211	153521	7.309	7.465	0	0	0
4	18	10	"udg"	"STM2080"	18090	44120	110	1156	1120	330	29	84	84	85	16	18	100	100	0	12316	12331	2582	20	92	92	93	17	18	100	100	0	0.088	0.085	0.086	0.079	1.393	0.087	0.953	80	465	100	13296	13275	-3.511	1072	12224	1036	12239	89580	986518	64.688	719.882	0	0	0
4	19	10	""	"STM2787"	18260	44130	100	117	119	27	22	82	82	84	15	17	81	55	0	1300	1437	776	54	92	92	94	20	21	100	100	0	0.029	0.028	0.026	0.027	2.081	0.024	0.466	80	408	100	1243	1382	-5.109	35	1208	37	1345	9487	114976	2.333	67.150	0	0	0
4	20	10	"gabT"	"STM2792"	18440	44130	100	572	583	148	25	83	83	83	14	16	100	100	0	12511	12372	2584	20	91	91	93	14	15	100	100	0	0.039	0.041	0.040	0.040	1.249	0.041	0.937	80	420	100	12909	12781	-4.667	489	12420	500	12281	46646	989778	35.714	877.071	0	0	0
4	21	10	"mobA"	"STM3994"	18620	44130	110	663	637	184	28	83	83	84	15	17	100	100	0	4331	4157	1002	24	93	93	98	37	37	100	100	0	0.137	0.136	0.138	0.127	1.482	0.137	0.922	80	460	100	4818	4618	-2.869	580	4238	554	4064	50944	332559	36.867	109.703	0	0	0
4	22	10	""	"STM4014"	18800	44130	120	113	117	33	28	83	83	85	19	22	70	35	0	3798	3666	1712	46	93	93	106	204	192	100	97	0	0.008	0.010	0.009	0.009	2.040	0.010	0.503	120	552	100	3735	3607	-6.948	30	3705	34	3573	14085	439943	1.684	17.451	0	0	0
4	23	10	""	"STM4033"	18990	44130	100	112	117	30	25	80	80	82	16	19	75	48	0	248	255	88	34	91	91	93	16	17	97	93	0	0.204	0.226	0.236	0.208	2.189	0.214	0.458	80	404	100	189	201	-2.295	32	157	37	164	9353	20360	2.188	10.125	0	0	0
4	24	10	""	"STM4054"	19160	44140	100	127	136	62	45	80	80	80	15	18	80	62	0	4364	4857	3631	74	91	91	93	20	21	100	100	0	0.011	0.012	0.011	0.009	2.276	0.013	0.766	80	440	100	4320	4822	-6.506	47	4273	56	4766	10918	388551	3.733	238.200	0	0	0
4	1	11	""	"STM2943"	15060	44250	100	315	310	85	27	80	80	83	38	45	97	95	0	9965	9488	2661	28	87	87	91	26	28	100	100	0	0.024	0.024	0.024	0.023	1.434	0.024	0.905	80	474	100	10113	9631	-5.393	235	9878	230	9401	24782	759013	5.974	361.423	0	0	0
4	2	11	""	"STM2955"	15240	44270	100	278	328	234	71	80	80	83	40	48	100	95	0	695	835	591	70	86	86	95	33	34	98	98	0	0.325	0.331	0.344	0.336	1.921	0.332	0.763	80	430	100	807	997	-1.621	198	609	248	749	26231	66835	6.125	22.424	0	0	0
4	3	11	"yqcC"	"STM2965"	15420	44270	100	147	187	130	69	79	79	80	17	21	91	70	0	376	522	503	96	86	86	99	140	141	82	53	0	0.234	0.248	0.216	0.217	2.128	0.210	0.633	80	451	100	358	544	-2.092	68	290	108	436	14930	41737	6.294	3.021	0	0	0
4	4	11	"fucO"	"STM2973"	15600	44270	100	400	411	112	27	80	80	81	16	19	100	100	0	13408	13201	3071	23	87	87	93	30	32	100	100	0	0.024	0.025	0.024	0.025	1.302	0.025	0.903	80	420	100	13641	13445	-5.379	320	13321	331	13114	32852	1056065	20.625	436.933	0	0	0
4	5	11	"fucK"	"STM2977"	15770	44260	110	249	270	120	44	81	81	83	16	19	95	92	0	5905	6067	2426	39	91	91	93	18	19	100	100	0	0.029	0.032	0.028	0.026	1.934	0.033	0.859	80	478	100	5982	6165	-5.113	168	5814	189	5976	21591	485397	11.688	331.889	0	0	0
4	6	11	"csdA"	"STM2984"	15960	44280	110	855	995	565	56	85	85	86	16	18	100	100	0	3781	4136	2105	50	93	93	95	18	18	100	100	0	0.209	0.225	0.218	0.222	1.452	0.226	0.901	80	477	100	4458	4953	-2.260	770	3688	910	4043	79631	330917	56.813	224.500	0	0	0
4	7	11	"yqhE"	"STM3165"	16130	44280	110	1154	1192	378	31	84	84	85	17	20	100	100	0	8396	8568	2191	25	94	94	96	20	20	100	100	0	0.129	0.131	0.126	0.129	1.167	0.131	0.937	80	464	100	9372	9582	-2.956	1070	8302	1108	8474	95377	685410	65.118	423.600	0	0	0
4	8	11	""	"STM3175"	16310	44270	110	251	288	146	50	84	84	85	17	20	98	96	0	2595	2926	1801	61	94	94	96	18	18	100	100	0	0.067	0.072	0.076	0.068	1.908	0.062	0.649	80	506	100	2668	3036	-3.905	167	2501	204	2832	23023	234113	11.941	157.222	0	0	0
4	9	11	"STMF1.5"	"Not LT2a91"	16500	44260	50	114	120	40	33	92	92	97	32	32	50	16	0	168	193	94	48	98	98	111	57	51	50	41	0	0.314	0.295	0.412	0.347	3.484	0.348	0.303	12	104	100	92	123	-1.670	22	70	28	95	1436	2314	0.719	1.439	0	0	0
4	10	11	"yfiO"	"STM2663"	16660	44280	100	1901	2027	923	45	83	83	85	19	22	100	100	0	2370	2419	1032	42	91	91	94	33	35	100	100	0	0.798	0.835	0.816	0.825	1.234	0.832	0.923	80	436	100	4097	4272	-0.326	1818	2279	1944	2328	162145	193480	102.211	70.455	0	0	0
4	11	11	""	"STM2680"	16840	44290	100	358	393	201	51	82	82	83	16	19	100	98	0	2385	2506	1162	46	93	93	95	20	21	100	100	0	0.120	0.129	0.125	0.119	1.540	0.131	0.848	80	430	100	2568	2724	-3.054	276	2292	311	2413	31433	200516	19.375	120.550	0	0	0
4	12	11	""	"STM2690"	17010	44290	110	278	352	303	86	81	81	82	16	19	98	98	0	3560	4450	4291	96	94	94	96	19	19	100	100	0	0.057	0.062	0.057	0.059	1.805	0.056	0.813	80	464	100	3663	4627	-4.137	197	3466	271	4356	28172	356026	16.875	229.158	0	0	0
4	13	11	"ybbN"	"STM0504"	17200	44290	110	4119	4215	1524	36	82	82	84	16	19	100	100	0	7508	7647	1810	23	95	95	97	22	22	100	100	0	0.545	0.547	0.544	0.515	1.378	0.565	0.940	80	492	100	11450	11685	-0.877	4037	7413	4133	7552	337176	611775	258.188	343.182	0	0	0
4	14	11	"allA"	"STM0515"	17380	44300	100	921	931	325	34	83	83	84	15	17	100	100	0	7194	7376	2545	34	92	92	95	23	24	100	100	0	0.118	0.116	0.114	0.115	1.279	0.113	0.915	80	430	100	7940	8132	-3.083	838	7102	848	7284	74449	590051	56.467	316.565	0	0	0
4	15	11	""	"STM0520"	17550	44300	100	194	195	67	34	82	82	83	16	19	95	91	0	5660	5696	2431	42	91	91	95	23	24	100	100	0	0.020	0.020	0.020	0.019	1.753	0.019	0.768	80	420	100	5681	5718	-5.636	112	5569	113	5605	15578	455660	7.000	243.522	0	0	0
4	16	11	"ybbY"	"STM0524"	17730	44300	100	420	445	145	32	83	83	86	24	27	100	100	0	13923	13825	3239	23	90	90	99	144	145	100	100	0	0.024	0.026	0.025	0.025	1.440	0.025	0.806	80	420	100	14170	14097	-5.359	337	13833	362	13735	35617	1105976	14.958	95.319	0	0	0
4	17	11	"ylbE"	"STM0530"	17910	44290	100	178	196	71	36	82	82	83	22	26	96	95	0	6293	6712	2780	41	88	88	89	13	14	100	100	0	0.015	0.017	0.017	0.016	1.527	0.018	0.728	80	419	100	6301	6738	-6.014	96	6205	114	6624	15686	536989	5.136	509.462	0	0	0
4	18	11	"cysS"	"STM0537"	18080	44310	100	10437	10717	2185	20	86	86	87	19	21	100	100	0	15041	15090	2675	17	91	91	94	32	34	100	100	0	0.692	0.709	0.697	0.710	1.180	0.702	0.955	80	431	100	25301	25630	-0.530	10351	14950	10631	14999	857381	1207171	559.474	468.625	0	0	0
4	19	11	"yohJ"	"STM2181"	18260	44300	100	174	177	44	24	82	82	85	18	21	98	92	0	1002	1027	365	35	91	91	96	34	35	100	100	0	0.101	0.101	0.098	0.098	1.449	0.098	0.793	80	430	100	1003	1031	-3.308	92	911	95	936	14150	82153	5.111	27.382	0	0	0
4	20	11	"galS"	"STM2191"	18440	44310	100	445	450	100	22	82	82	84	16	19	100	100	0	7272	7052	2025	28	92	92	95	27	28	100	100	0	0.051	0.053	0.053	0.054	1.337	0.051	0.944	80	420	100	7543	7328	-4.306	363	7180	368	6960	36033	564126	22.875	257.667	0	0	0
4	21	11	"lysP"	"STM2200"	18610	44310	110	5586	5774	1685	29	83	83	89	41	46	100	100	0	13604	13374	3139	23	94	94	107	111	103	100	100	0	0.407	0.429	0.415	0.424	1.207	0.424	0.941	80	478	100	19013	18971	-1.296	5503	13510	5691	13280	461900	1069946	138.659	119.523	0	0	0
4	22	11	"yejH"	"STM2223"	18800	44320	110	2223	2382	502	21	84	84	90	42	46	100	100	0	14207	14789	3937	26	95	95	108	111	102	100	100	0	0.152	0.156	0.154	0.160	1.216	0.151	0.964	80	460	100	16251	16992	-2.722	2139	14112	2298	14694	190529	1183103	54.571	132.261	0	0	0
4	23	11	""	"STM2231"	18970	44310	100	82	86	19	22	81	81	82	15	18	25	15	0	108	131	66	50	93	93	94	15	15	50	31	0	0.067	0.132	0.484	0.513	5.610	0.066	0.026	80	430	100	16	43	-3.907	1	15	5	38	6891	10466	0.267	2.467	-50	0	0
4	24	11	""	"STM2240"	19150	44310	100	1178	1301	553	42	80	80	82	15	18	100	100	0	8818	9306	2782	29	92	92	95	18	18	100	100	0	0.126	0.133	0.127	0.126	1.269	0.136	0.929	80	434	100	9824	10435	-2.990	1098	8726	1221	9214	104049	744462	81.267	511.722	0	0	0
4	1	12	"phoP"	"STM1231"	15060	44440	100	6527	6604	1816	27	80	80	81	15	18	100	100	0	3124	3146	833	26	83	83	84	15	17	100	100	0	2.120	2.130	2.142	2.129	1.210	2.188	0.947	80	462	100	9488	9587	1.084	6447	3041	6524	3063	528346	251688	434.867	204.133	0	0	0
4	2	12	"phoP"	"STM1231"	15230	44440	100	9215	9049	3237	35	80	80	82	41	50	100	100	0	4416	4290	1179	27	83	83	84	15	17	100	100	0	2.108	2.132	2.096	2.071	1.265	2.240	0.943	80	408	100	13468	13176	1.076	9135	4333	8969	4207	723933	343208	218.707	280.400	0	0	0
4	3	12	"phoQ"	"STM1230"	15410	44450	100	2022	2037	709	34	80	80	80	15	18	100	100	0	2595	2577	823	31	83	83	86	24	27	100	100	0	0.773	0.785	0.762	0.757	1.476	0.797	0.845	80	430	100	4454	4451	-0.371	1942	2512	1957	2494	162922	206164	130.467	103.792	0	0	0
4	4	12	"phoQ"	"STM1230"	15600	44450	110	7566	7171	2157	30	79	79	80	15	18	100	100	0	9685	9074	1942	21	83	83	87	28	32	100	100	0	0.780	0.789	0.804	0.741	1.402	0.809	0.961	80	479	100	17089	16083	-0.359	7487	9602	7092	8991	573718	725930	472.733	320.964	0	0	0
4	5	12	"phoQ"	"STM1230"	15780	44450	100	2617	2574	677	26	78	78	79	16	20	100	100	0	3060	3113	728	23	83	83	85	15	17	100	100	0	0.853	0.824	0.827	0.813	1.282	0.823	0.936	80	418	100	5516	5526	-0.230	2539	2977	2496	3030	205887	249001	155.938	201.867	0	0	0
4	6	12	"hupA"	"STM4170"	15950	44450	100	2822	3012	1562	51	83	83	86	24	27	100	100	0	1211	1271	467	36	89	89	92	19	20	100	100	0	2.441	2.478	2.370	2.430	1.258	2.737	0.914	80	440	100	3861	4111	1.288	2739	1122	2929	1182	240985	101675	121.917	62.053	0	0	0
4	7	12	"sopB"	"STM1091"	16130	44450	110	752	730	192	26	84	84	85	16	18	100	100	0	14465	14540	3092	21	93	93	97	23	23	100	100	0	0.046	0.045	0.046	0.042	1.389	0.045	0.943	80	466	100	15040	15093	-4.427	668	14372	646	14447	58369	1163195	40.313	627.957	0	0	0
4	8	12	"pipC"	"STM0375"	16310	44450	110	174	173	44	25	82	82	83	16	19	93	87	0	1766	1716	552	32	92	92	95	22	23	100	100	0	0.055	0.056	0.057	0.052	1.590	0.055	0.715	80	511	100	1766	1715	-4.186	92	1674	91	1624	13855	137309	5.625	73.682	0	0	0
4	9	12	"pipC"	"STM0375"	16480	44460	100	230	230	71	30	83	83	85	19	22	92	90	0	2458	2308	614	26	90	90	94	31	32	100	100	0	0.062	0.066	0.063	0.054	2.058	0.068	0.828	80	450	100	2515	2365	-4.010	147	2368	147	2218	18363	184673	7.632	71.419	0	0	0
4	10	12	"ssrB"	"STM1391"	16670	44460	110	160	177	67	37	85	85	86	16	18	93	90	0	2033	2106	1006	47	91	91	98	35	35	100	100	0	0.039	0.046	0.042	0.040	1.672	0.046	0.736	80	501	100	2017	2107	-4.695	75	1942	92	2015	14149	168455	5.688	57.371	0	0	0
4	11	12	"ssrB"	"STM1391"	16840	44470	100	327	333	76	22	84	84	85	17	20	100	100	0	4597	4414	934	21	95	95	105	39	37	100	100	0	0.054	0.058	0.057	0.057	1.374	0.056	0.868	80	396	100	4745	4568	-4.212	243	4502	249	4319	26625	353103	14.588	110.487	0	0	0
4	12	12	"ssrB"	"STM1391"	17010	44460	110	436	455	134	29	81	81	83	17	20	98	97	0	4883	4787	1015	21	94	94	96	16	16	100	100	0	0.074	0.080	0.078	0.070	1.941	0.079	0.860	80	453	100	5144	5067	-3.754	355	4789	374	4693	36403	382921	21.882	293.188	0	0	0
4	13	12	"lrp"	"STM0959"	17190	44470	100	4866	4733	1592	33	83	83	87	23	26	100	100	0	3241	3155	972	30	95	95	98	20	20	100	100	0	1.520	1.520	1.538	1.528	1.457	1.562	0.923	80	420	100	7929	7710	0.604	4783	3146	4650	3060	378662	252382	202.000	152.850	0	0	0
4	14	12	"lrp"	"STM0959"	17370	44480	100	5864	5823	1170	20	87	87	94	32	34	100	100	0	4958	5136	1360	26	93	93	100	27	27	100	100	0	1.187	1.137	1.192	1.170	1.412	1.128	0.897	80	420	100	10642	10779	0.248	5777	4865	5736	5043	465860	410874	179.031	186.519	0	0	0
4	15	12	"gyrA"	"STM2272"	17550	44480	100	3666	3902	1659	42	84	84	86	20	23	100	100	0	2899	2851	997	34	88	88	92	30	32	100	100	0	1.274	1.382	1.375	1.368	1.329	1.447	0.921	80	408	100	6393	6581	0.350	3582	2811	3818	2763	312190	228119	190.800	91.967	0	0	0
4	16	12	"gyrA"	"STM2272"	17720	44470	110	10843	10988	3535	32	83	83	87	29	33	100	100	0	8828	8858	2044	23	89	89	93	30	32	100	100	0	1.231	1.244	1.257	1.190	1.343	1.308	0.939	80	466	100	19499	19674	0.300	10760	8739	10905	8769	879027	708622	375.897	292.167	0	0	0
4	17	12	"csrA"	"STM2826"	17910	44480	100	934	1040	459	44	83	83	87	27	31	100	100	0	532	604	314	51	87	87	90	25	27	100	100	0	1.912	1.851	2.029	1.847	1.652	1.967	0.630	80	440	100	1296	1474	0.935	851	445	957	517	83229	48326	35.296	20.560	0	0	0
4	18	12	"csrA"	"STM2826"	18090	44490	100	678	868	569	65	83	83	84	16	19	100	100	0	354	399	199	49	90	90	91	14	15	100	100	0	2.254	2.540	2.325	2.473	1.519	2.887	0.814	80	395	100	859	1094	1.172	595	264	785	309	69410	31902	49.000	22.000	0	0	0
4	19	12	"yhhP"	"STM3578"	18260	44490	100	110	145	116	80	81	81	84	23	27	61	26	0	288	446	544	121	90	90	90	12	13	100	100	0	0.146	0.180	0.155	0.137	2.405	0.193	0.835	80	418	100	227	420	-2.771	29	198	64	356	11596	35660	2.652	29.667	0	0	0
4	20	12	"yhhP"	"STM3578"	18440	44490	100	131	152	75	49	80	80	82	14	17	95	83	0	392	486	290	59	89	89	89	13	14	100	100	0	0.168	0.181	0.176	0.153	2.132	0.181	0.642	80	396	100	354	469	-2.571	51	303	72	397	12198	38916	5.000	30.538	0	0	0
4	21	12	"yhhP"	"STM3578"	18620	44490	100	166	169	58	34	82	82	84	28	33	88	75	0	619	609	235	38	89	89	92	32	34	100	98	0	0.158	0.167	0.174	0.147	1.966	0.169	0.730	80	408	100	614	607	-2.658	84	530	87	520	13492	48706	3.036	16.156	0	0	0
4	22	12	"topA"	"STM1714"	18790	44490	110	20396	20088	3665	18	85	85	93	83	89	100	100	0	22036	22034	2289	10	94	94	103	72	69	100	100	0	0.926	0.912	0.929	0.891	1.237	0.934	0.952	80	439	100	42253	41943	-0.111	20311	21942	20003	21940	1607028	1762759	240.904	304.597	0	0	0
4	23	12	"topA"	"STM1714"	18970	44500	100	445	707	728	102	84	84	91	85	93	98	92	0	492	683	619	90	92	92	99	73	73	97	90	0	0.902	1.054	0.999	1.064	1.687	1.160	0.834	80	413	100	761	1214	-0.148	361	400	623	591	56546	54620	7.247	8.000	0	0	0
4	24	12	"fur"	"STM0693"	19150	44490	120	1438	1474	1019	69	81	81	82	15	18	97	95	0	1493	1474	868	58	90	90	92	15	16	98	97	0	0.967	1.007	0.941	0.880	1.879	1.073	0.859	120	590	100	2760	2777	-0.048	1357	1403	1393	1384	176831	176880	92.800	92.133	0	0	0
4	1	13	"ctrl-buffer"	"ctrl-buffer"	15060	44620	100	81	80	13	16	77	77	80	24	30	2	0	0	86	90	18	20	80	80	80	12	15	40	17	0	0.667	0.300	1.053	1.018	2.832	2.188	0.023	80	452	100	10	13	-0.585	4	6	3	10	6416	7194	0.000	0.833	-50	0	0
4	2	13	"ctrl-buffer"	"ctrl-buffer"	15230	44620	100	83	87	20	22	78	78	82	24	29	21	5	0	91	93	23	24	81	81	82	14	17	41	11	0	0.500	0.750	1.155	1.061	3.642	1.774	0.356	80	416	100	15	21	-1.000	5	10	9	12	6972	7467	0.208	0.786	-50	0	0
4	3	13	"ctrl-buffer"	"ctrl-buffer"	15410	44620	100	77	79	14	17	79	79	81	16	19	12	3	0	84	86	14	16	81	81	82	13	15	22	7	0	-0.667	0.000	2.042	1.589	3.752	0.813	0.009	80	403	100	1	5	Error	-2	3	0	5	6328	6847	-0.125	0.308	-50	0	0
4	4	13	"ctrl-buffer"	"ctrl-buffer"	15590	44620	100	76	76	13	17	78	78	79	14	17	10	0	0	92	93	17	18	80	80	81	12	14	47	17	0	-0.167	-0.154	0.525	0.660	3.315	1.400	0.006	80	430	100	10	11	Error	-2	12	-2	13	6091	7444	-0.214	1.000	-50	0	0
4	5	13	"ctrl-buffer"	"ctrl-buffer"	15770	44620	100	77	80	17	21	78	78	80	17	21	15	3	0	79	82	13	15	79	79	80	17	21	11	2	0	100000.000	0.667	1.429	1.480	3.354	9.495	0.005	80	462	100	-1	5	16.610	-1	0	2	3	6381	6569	0.000	0.118	-50	0	0
4	6	13	"ctrl-buffer"	"ctrl-buffer"	15970	44650	60	80	81	16	19	81	81	86	30	34	9	0	0	111	115	25	21	84	84	89	38	42	37	3	0	-0.037	0.000	0.389	0.347	3.388	0.219	0.014	32	172	100	26	31	Error	-1	27	0	31	2595	3680	-0.167	0.684	0	0	0
4	7	13	"ctrl-buffer"	"ctrl-buffer"	16120	44630	100	80	81	18	22	80	80	82	17	20	12	5	0	107	113	31	27	89	89	92	20	21	46	18	0	0.000	0.042	0.478	0.574	4.861	0.201	0.039	80	459	100	18	25	Error	0	18	1	24	6455	9016	-0.059	1.050	-50	0	0
4	8	13	"ctrl-buffer"	"ctrl-buffer"	16310	44670	50	116	110	18	16	81	81	84	17	20	75	58	0	146	142	18	12	95	95	99	18	18	91	75	0	0.686	0.617	0.710	0.605	2.457	0.541	0.220	12	104	100	86	76	-0.543	35	51	29	47	1322	1702	1.529	2.389	0	0	0
4	9	13	"ctrl-buffer"	"ctrl-buffer"	16480	44630	100	81	84	13	15	81	81	82	14	17	22	2	0	105	106	19	17	89	89	92	19	20	41	11	0	0.000	0.176	0.768	0.821	2.643	0.220	0.027	80	482	100	16	20	Error	0	16	3	17	6750	8479	0.143	0.737	-50	0	0
4	10	13	"ctrl-buffer"	"ctrl-buffer"	16680	44650	80	105	109	26	23	82	82	84	16	19	65	32	0	172	177	41	23	92	92	94	18	19	98	90	0	0.287	0.318	0.294	0.258	2.452	0.367	0.260	52	297	100	103	112	-1.798	23	80	27	85	5679	9208	1.563	4.611	0	0	0
4	11	13	"ctrl-buffer"	"ctrl-buffer"	16830	44640	100	87	88	20	22	82	82	84	16	19	22	6	0	126	140	50	35	93	93	103	39	37	42	20	0	0.152	0.128	0.409	0.294	5.250	0.103	0.063	80	396	100	38	53	-2.722	5	33	6	47	7017	11232	0.250	0.949	-50	0	0
4	12	13	"ctrl-buffer"	"ctrl-buffer"	17010	44640	100	83	85	17	20	81	81	82	16	19	15	6	0	98	100	16	16	90	90	91	14	15	35	13	0	0.250	0.400	1.143	0.991	2.692	1.942	0.026	80	432	100	10	14	-2.000	2	8	4	10	6762	8007	0.188	0.643	-50	0	0
4	13	13	"ctrl-buffer"	"ctrl-buffer"	17190	44640	100	88	89	26	29	86	86	91	26	28	8	3	0	100	102	21	20	91	91	96	21	21	25	7	0	0.222	0.273	0.757	0.777	4.703	1.470	0.172	80	430	100	11	14	-2.170	2	9	3	11	7104	8186	-0.077	0.286	-50	0	0
4	14	13	"ctrl-buffer"	"ctrl-buffer"	17370	44650	100	84	94	44	46	87	87	96	35	36	12	5	0	102	103	21	20	94	94	103	52	50	5	0	0	-0.375	0.778	1.143	1.178	3.421	1.656	0.456	80	408	100	5	16	Error	-3	8	7	9	7541	8244	-0.057	0.000	-50	0	0
4	15	13	"ctrl-buffer"	"ctrl-buffer"	17540	44650	100	80	85	18	21	79	79	82	18	21	22	8	0	95	97	16	16	89	89	92	30	32	10	0	0	0.167	0.750	1.099	1.096	3.908	1.378	0.048	80	408	100	7	14	-2.585	1	6	6	8	6816	7799	0.167	0.167	-50	0	0
4	16	13	"ctrl-buffer"	"ctrl-buffer"	17720	44650	100	80	82	16	19	79	79	81	20	24	16	1	0	93	96	19	19	88	88	90	24	26	15	2	0	0.200	0.375	0.842	1.053	4.261	2.908	0.027	80	432	100	6	11	-2.322	1	5	3	8	6599	7672	0.050	0.250	-50	0	0
4	17	13	"ctrl-buffer"	"ctrl-buffer"	17900	44650	100	77	79	16	20	80	80	82	16	19	16	2	0	102	104	17	16	87	87	87	12	13	55	26	0	-0.200	-0.059	1.077	0.956	2.670	0.912	0.004	80	420	100	12	16	Error	-3	15	-1	17	6300	8281	-0.187	1.417	-50	0	0
4	18	13	"ctrl-buffer"	"ctrl-buffer"	18080	44650	100	78	79	18	22	80	80	82	16	19	12	3	0	95	98	20	20	87	87	88	13	14	36	13	0	-0.250	-0.091	1.132	0.987	4.331	1.340	0.017	80	417	100	6	10	Error	-2	8	-1	11	6352	7824	-0.187	0.769	-50	0	0
4	19	13	"ctrl-buffer"	"ctrl-buffer"	18260	44660	100	84	85	17	20	82	82	84	24	28	12	1	0	94	97	21	21	89	89	90	14	15	27	7	0	0.400	0.375	1.390	1.153	3.250	6.388	0.021	80	420	100	7	11	-1.322	2	5	3	8	6806	7752	0.042	0.500	-50	0	0
4	20	13	"ctrl-buffer"	"ctrl-buffer"	18440	44630	90	113	143	86	60	80	80	82	17	20	63	50	0	103	122	55	45	90	90	90	13	14	48	30	0	2.538	1.969	1.844	2.360	3.743	1.049	0.170	52	334	100	46	95	1.344	33	13	63	32	7444	6321	3.588	2.462	0	0	0
4	21	13	"ctrl-buffer"	"ctrl-buffer"	18610	44660	100	77	79	17	21	80	80	80	14	17	13	5	0	94	98	18	18	88	88	89	13	14	36	15	0	-0.500	-0.100	0.700	0.832	3.557	0.467	0.003	80	422	100	3	9	Error	-3	6	-1	10	6292	7824	-0.071	0.692	-50	0	0
4	22	13	"ctrl-buffer"	"ctrl-buffer"	18790	44660	100	80	82	19	23	82	82	88	84	95	0	0	0	95	103	33	32	92	92	98	72	73	5	2	0	-0.667	0.000	0.832	0.874	4.427	0.530	0.056	80	420	100	1	11	Error	-2	3	0	11	6576	8244	-0.071	0.069	-50	0	0
4	23	13	"ctrl-buffer"	"ctrl-buffer"	18970	44670	100	79	83	23	27	80	80	82	19	23	13	8	0	94	98	20	20	89	89	91	16	17	25	8	0	-0.200	0.333	1.500	1.754	4.395	2.759	0.021	80	396	100	4	12	Error	-1	5	3	9	6652	7839	0.053	0.438	-50	0	0
4	24	13	"ctrl-buffer"	"ctrl-buffer"	19140	44670	100	83	86	16	18	80	80	81	17	20	22	3	0	97	98	17	17	89	89	90	12	13	37	11	0	0.375	0.667	0.876	0.864	3.589	2.571	0.013	80	435	100	11	15	-1.415	3	8	6	9	6882	7829	0.294	0.667	-50	0	0
4	1	14	""	"STM1553"	15060	44800	100	200	197	37	18	76	76	79	18	22	100	98	0	5183	4887	1193	24	79	79	81	14	17	100	100	0	0.024	0.025	0.025	0.025	1.320	0.025	0.871	80	479	100	5228	4929	-5.363	124	5104	121	4808	15774	390965	6.556	343.286	0	0	0
4	2	14	""	"STM3783"	15240	44810	120	94	161	217	134	77	77	80	25	31	37	20	0	837	864	457	52	79	79	81	14	17	100	100	0	0.022	0.107	0.030	0.041	3.685	0.175	0.341	120	592	100	775	869	-5.479	17	758	84	785	19359	103690	3.240	55.929	0	0	0
4	3	14	""	"STM2242"	15420	44800	120	102	110	41	37	77	77	79	18	22	66	30	0	1410	1679	1633	97	81	81	83	14	16	100	100	0	0.019	0.021	0.022	0.021	2.324	0.021	0.636	120	564	100	1354	1631	-5.732	25	1329	33	1598	13143	201435	1.722	114.000	0	0	0
4	4	14	"yfiM"	"STM2653"	15590	44810	100	233	268	149	55	78	78	78	15	19	100	100	0	1585	2069	1747	84	81	81	82	14	17	100	100	0	0.103	0.096	0.096	0.099	1.529	0.082	0.802	80	453	100	1659	2178	-3.278	155	1504	190	1988	21459	165485	12.667	141.929	0	0	0
4	5	14	"oxyS"	"STM4124"	15770	44800	90	97	99	21	21	76	76	77	17	22	55	21	0	174	182	66	36	80	80	81	14	17	100	90	0	0.223	0.225	0.250	0.205	2.953	0.190	0.224	52	371	100	115	125	-2.162	21	94	23	102	5148	9486	1.294	7.214	0	0	0
4	6	14	""	"STM4302"	15940	44810	100	82	87	22	25	79	79	79	16	20	28	10	0	933	1163	869	74	81	81	85	28	32	100	100	0	0.004	0.007	0.018	0.015	2.841	0.009	0.116	80	480	100	855	1090	-8.150	3	852	8	1082	6926	93031	0.500	38.500	0	0	0
4	7	14	"ssaT"	"STM1421"	16130	44810	100	96	136	97	71	79	79	79	14	17	52	38	0	842	3207	5110	159	82	82	83	14	16	100	100	0	0.022	0.018	0.023	0.027	3.169	0.018	0.857	80	462	100	777	3182	-5.482	17	760	57	3125	10903	256547	4.071	223.143	0	0	0
4	8	14	"nrdI"	"STM2806"	16300	44810	100	126	622	1142	183	81	81	81	14	17	68	57	0	196	1691	3175	187	86	86	88	17	19	95	85	0	0.409	0.337	0.301	0.325	3.672	0.324	0.784	80	461	100	155	2146	-1.290	45	110	541	1605	49781	135314	38.643	94.294	0	0	0
4	9	14	"sipA"	"STM2882"	16490	44820	110	486	874	1005	114	83	83	84	21	25	100	98	0	4528	8301	9986	120	91	91	93	17	18	100	100	0	0.091	0.096	0.082	0.087	1.763	0.090	0.820	80	520	100	4840	9001	-3.461	403	4437	791	8210	69906	664077	37.619	482.824	0	0	0
4	10	14	"dctA"	"STM3614"	16650	44820	100	572	588	136	23	82	82	84	16	19	100	100	0	10904	11232	2819	25	96	96	107	65	60	100	100	0	0.045	0.045	0.045	0.045	1.319	0.043	0.924	80	450	100	11298	11642	-4.463	490	10808	506	11136	47027	898559	31.500	171.154	0	0	0
4	11	14	"aroB"	"STM3486"	16840	44820	100	324	1182	1790	151	82	82	85	40	47	100	93	0	301	961	1313	136	94	94	106	62	58	90	73	0	1.169	1.269	1.347	1.257	1.932	1.388	0.799	80	484	100	449	1967	0.225	242	207	1100	867	94529	76915	27.425	13.790	0	0	0
4	12	14	"purN"	"STM2500"	17030	44820	110	354	490	516	105	82	82	83	16	19	93	91	0	1643	2786	3370	120	91	91	93	16	17	100	100	0	0.175	0.151	0.154	0.142	2.340	0.141	0.851	80	524	100	1824	3103	-2.512	272	1552	408	2695	39210	222889	25.438	168.313	0	0	0
4	13	14	"yjgG"	"STM4462"	17200	44830	100	89	98	32	32	81	81	84	22	26	27	13	0	355	564	661	117	92	92	102	101	99	92	62	0	0.030	0.036	0.047	0.043	2.666	0.033	0.347	80	462	100	271	489	-5.039	8	263	17	472	7867	45116	0.636	4.574	0	0	0
4	14	14	""	"STM0437"	17380	44830	110	1023	1026	204	19	82	82	85	39	45	100	100	0	14350	14947	2421	16	93	93	103	96	93	100	100	0	0.066	0.064	0.064	0.063	1.197	0.063	0.941	80	510	100	15198	15798	-3.921	941	14257	944	14854	82072	1195796	24.128	154.625	0	0	0
4	15	14	""	"STM0565"	17550	44830	110	95	101	31	30	81	81	82	24	29	30	16	0	1008	1220	853	69	94	94	103	36	34	100	100	0	0.015	0.018	0.020	0.018	2.372	0.021	0.371	80	510	100	928	1146	-6.029	14	914	20	1126	8106	97615	0.792	31.028	0	0	0
4	16	14	"res"	"STM0358"	17730	44830	100	2116	1962	616	31	81	81	82	16	19	100	100	0	17722	16741	3868	23	93	93	100	34	34	100	100	0	0.115	0.113	0.115	0.105	1.413	0.115	0.959	80	452	100	19664	18529	-3.115	2035	17629	1881	16648	156931	1339266	117.500	489.441	0	0	0
4	17	14	""	"STM2003"	17900	44830	110	232	252	99	39	82	82	83	17	20	97	96	0	3149	3448	1641	47	89	89	103	67	65	100	100	0	0.049	0.051	0.048	0.047	1.527	0.051	0.886	80	510	100	3210	3529	-4.350	150	3060	170	3359	20157	275817	9.941	49.925	0	0	0
4	18	14	"nfo"	"STM2203"	18080	44840	100	2177	2089	648	31	83	83	84	18	21	100	100	0	11700	11137	3046	27	89	89	96	32	33	100	100	0	0.180	0.182	0.187	0.178	1.240	0.181	0.959	80	462	100	13705	13054	-2.471	2094	11611	2006	11048	167133	890970	111.389	345.031	0	0	0
4	19	14	"EMPTY"	"EMPTY"	18250	44830	100	80	79	13	16	80	80	82	16	19	7	0	0	84	85	11	12	88	88	90	15	16	5	0	0	0.000	0.333	0.733	0.870	2.787	16.652	0.000	80	440	100	-4	-4	Error	0	-4	-1	-3	6314	6832	-0.187	-0.333	-75	0	0
4	20	14	"EMPTY"	"EMPTY"	18430	44840	100	83	85	16	18	81	81	83	16	19	22	3	0	88	90	16	17	89	89	90	16	17	12	5	0	-2.000	4.000	1.442	1.337	4.498	30.547	0.000	80	496	100	1	5	Error	2	-1	4	1	6771	7210	0.125	0.000	-75	0	0
4	21	14	"EMPTY"	"EMPTY"	18610	44840	100	80	83	24	28	79	79	80	15	18	21	10	0	90	93	23	24	88	88	88	12	13	23	8	0	0.500	0.800	0.875	0.998	3.355	1.441	0.111	80	464	100	3	9	-1.000	1	2	4	5	6663	7405	0.200	0.417	-75	0	0
4	22	14	"EMPTY"	"EMPTY"	18790	44840	100	83	82	15	18	81	81	81	15	18	20	1	0	86	86	13	15	88	88	89	14	15	10	3	0	-1.000	-0.500	0.969	0.956	3.030	11.077	0.002	80	452	100	0	-1	Error	2	-2	1	-2	6576	6881	0.067	-0.214	-75	0	0
4	23	14	"EMPTY"	"EMPTY"	18960	44840	100	78	79	18	22	80	80	82	18	21	15	2	0	88	87	11	12	89	89	90	15	16	3	1	0	2.000	0.500	1.283	1.159	3.217	2.409	0.076	80	440	100	-3	-3	1.000	-2	-1	-1	-2	6322	6973	-0.167	-0.200	-75	0	0
4	24	14	"EMPTY"	"EMPTY"	19140	44850	100	81	83	14	16	79	79	81	17	20	17	5	0	92	92	12	13	89	89	89	13	14	17	3	0	0.667	1.333	1.375	1.181	3.815	11.222	0.001	80	496	100	5	7	-0.585	2	3	4	3	6633	7375	0.118	0.231	-75	0	0
5	1	1	"yggG"	"STM3077"	1440	46770	110	709	1068	1234	115	81	81	82	15	18	100	100	0	3014	4863	6286	129	88	88	89	15	16	100	100	0	0.215	0.207	0.214	0.205	2.259	0.171	0.752	80	548	100	3554	5762	-2.220	628	2926	987	4775	85463	389006	65.733	318.267	0	0	0
5	2	1	""	"STM1249"	1610	46770	110	158	198	131	66	82	82	84	17	20	88	77	0	783	1004	871	86	90	90	91	21	23	97	97	0	0.110	0.127	0.131	0.116	3.407	0.120	0.541	80	504	100	769	1030	-3.189	76	693	116	914	15864	80295	6.706	43.476	0	0	0
5	3	1	"csgA"	"STM1144"	1800	46770	120	130	163	80	49	83	83	85	23	27	79	50	0	1150	1424	1185	83	91	91	92	19	20	98	96	0	0.044	0.060	0.064	0.062	3.039	0.047	0.462	120	604	100	1106	1413	-4.494	47	1059	80	1333	19588	170822	3.391	70.105	0	0	0
5	4	1	"malT"	"STM3515"	1980	46770	120	1127	1003	432	43	84	84	86	23	26	95	94	0	22187	19409	8638	44	91	91	92	14	15	100	100	0	0.047	0.048	0.045	0.044	2.134	0.045	0.873	120	554	100	23139	20237	-4.405	1043	22096	919	19318	120345	2329024	39.870	1379.786	0	0	0
5	5	1	""	"STM0212"	2160	46780	120	180	228	134	58	84	84	85	15	17	95	87	0	792	1087	831	76	91	91	92	16	17	98	98	0	0.137	0.145	0.127	0.145	3.011	0.102	0.429	120	538	100	797	1140	-2.868	96	701	144	996	27347	130479	9.533	62.188	0	0	0
5	6	1	"gltX"	"STM2415"	2330	46780	120	990	1284	1040	80	84	84	85	15	17	100	100	0	1020	1306	1190	91	91	91	93	20	21	95	91	0	0.975	0.988	1.066	1.102	2.945	0.905	0.663	120	532	100	1835	2415	-0.036	906	929	1200	1215	154084	156668	79.933	60.650	0	0	0
5	7	1	""	"STM0055"	2510	46790	120	147	224	208	92	85	85	86	16	18	74	62	0	1220	1799	1969	109	95	95	98	32	32	92	86	0	0.055	0.082	0.090	0.090	3.668	0.076	0.591	120	521	100	1187	1843	-4.182	62	1125	139	1704	26915	215911	8.625	53.156	0	0	0
5	8	1	"acnA"	"STM1712"	2690	46790	120	2227	2182	771	35	87	87	89	27	30	98	97	0	17618	17146	5022	29	95	95	100	39	39	100	100	0	0.122	0.123	0.125	0.112	1.927	0.119	0.886	120	524	100	19663	19146	-3.034	2140	17523	2095	17051	261822	2057564	77.519	437.077	0	0	0
5	9	1	"rfbF"	"STM2092"	2870	46790	120	876	1448	1721	118	88	88	91	30	32	96	92	0	1029	1563	2186	139	91	91	95	32	33	97	95	0	0.840	0.924	0.790	0.880	3.386	0.772	0.511	120	519	100	1726	2832	-0.251	788	938	1360	1472	173803	187519	45.233	45.875	0	0	0
5	10	1	"osmY"	"STM4561"	3040	46790	120	1118	2336	2910	124	90	90	99	56	56	98	92	0	2512	4704	5571	118	92	92	97	35	36	100	99	0	0.425	0.487	0.509	0.447	2.946	0.474	0.730	120	516	100	3448	6858	-1.235	1028	2420	2246	4612	280278	564459	39.946	131.629	0	0	0
5	11	1	"hflB"	"STM3296"	3220	46800	120	12612	18177	14999	82	90	90	98	53	54	100	100	2	4655	7023	6774	96	91	91	95	34	35	99	99	0	2.744	2.609	2.603	2.992	2.390	2.630	0.768	120	502	100	17086	25019	1.456	12522	4564	18087	6932	2181180	842716	341.113	203.765	0	0	0
5	12	1	"yheM"	"STM3450"	3390	46800	120	249	319	281	88	87	87	87	17	19	94	89	0	734	1026	1004	97	90	90	92	18	19	98	97	0	0.252	0.248	0.232	0.241	2.972	0.174	0.383	120	504	100	806	1168	-1.991	162	644	232	936	38338	123121	13.647	51.889	0	0	0
5	13	1	"yifL"	"STM3946"	3570	46810	130	520	716	570	79	85	85	86	17	19	100	97	0	993	1326	1285	96	89	89	91	16	17	97	97	0	0.481	0.510	0.502	0.543	2.601	0.374	0.578	120	549	100	1339	1868	-1.055	435	904	631	1237	85886	159117	37.059	77.188	0	0	0
5	14	1	""	"STM3941"	3750	46810	130	486	540	307	56	86	86	88	18	20	97	95	0	2471	4001	4215	105	91	91	98	55	56	97	95	0	0.168	0.116	0.135	0.147	3.787	0.059	0.418	120	573	100	2780	4364	-2.573	400	2380	454	3910	64853	480104	25.111	70.964	0	0	0
5	15	1	"hemD"	"STM3937"	3930	46800	130	2018	2349	1499	63	85	85	87	18	20	100	100	0	7633	8159	5522	67	91	91	98	54	55	100	100	0	0.256	0.281	0.276	0.292	1.909	0.255	0.813	120	605	100	9475	10332	-1.964	1933	7542	2264	8068	281890	979023	125.667	149.278	0	0	0
5	16	1	"wecF"	"STM3928"	4110	46810	120	231	270	132	48	85	85	87	17	19	95	93	0	1938	2624	1902	72	92	92	97	38	39	100	100	0	0.079	0.073	0.075	0.069	2.440	0.054	0.643	120	524	100	1992	2717	-3.660	146	1846	185	2532	32402	314924	10.765	66.500	0	0	0
5	17	1	"wecD"	"STM3924"	4290	46820	130	2066	2025	987	48	87	87	91	55	60	100	100	0	7776	8241	4454	54	90	90	98	87	88	100	100	0	0.257	0.238	0.239	0.242	1.780	0.209	0.779	120	568	100	9665	10089	-1.957	1979	7686	1938	8151	243042	988979	35.164	93.598	0	0	0
5	18	1	"wecB"	"STM3920"	4470	46820	130	5725	5458	1834	33	87	87	93	98	105	100	100	0	19262	18230	5400	29	88	88	96	117	121	100	100	0	0.294	0.296	0.303	0.291	1.360	0.286	0.878	120	542	100	24812	23513	-1.766	5638	19174	5371	18142	655017	2187640	54.745	154.991	0	0	0
5	19	1	""	"STM4431"	4640	46810	120	103	133	76	57	85	85	86	16	18	51	40	0	1250	3467	5436	156	87	87	87	13	14	82	75	0	0.015	0.014	0.023	0.036	6.384	0.011	0.582	120	524	100	1181	3428	-6.014	18	1163	48	3380	15917	416011	2.938	260.000	0	0	0
5	20	1	""	"STM4435"	4820	46820	130	124	183	154	84	85	85	86	16	18	66	52	0	1753	5233	8799	168	87	87	87	13	14	100	100	0	0.023	0.019	0.023	0.025	3.270	0.015	0.699	120	575	100	1705	5244	-5.417	39	1666	98	5146	21904	627948	6.063	395.846	0	0	0
5	21	1	""	"STM4442"	5000	46820	130	96	114	50	43	85	85	87	17	19	44	30	0	408	1299	1756	135	87	87	92	52	56	73	64	0	0.034	0.024	0.040	0.052	6.961	0.019	0.399	120	612	100	332	1241	-4.867	11	321	29	1212	13671	155859	1.588	23.212	0	0	0
5	22	1	"treC"	"STM4453"	5180	46820	130	107	122	53	43	83	83	85	16	18	53	40	0	736	1285	1603	124	87	87	90	32	35	86	79	0	0.037	0.033	0.047	0.048	5.207	0.023	0.377	120	611	100	673	1237	-4.757	24	649	39	1198	14661	154226	2.313	37.344	0	0	0
5	23	1	""	"STM4467"	5360	46820	130	84	85	16	18	80	80	82	15	18	22	7	0	218	363	369	101	84	84	86	25	29	75	65	0	0.030	0.018	0.075	0.090	6.763	0.008	0.013	120	619	100	138	284	-5.066	4	134	5	279	10232	43553	0.200	11.080	0	0	0
5	24	1	"idnK"	"STM4485"	5550	46830	130	99	132	85	64	79	79	82	28	34	37	27	0	1120	2639	3725	141	81	81	83	14	16	97	95	0	0.019	0.021	0.023	0.027	5.151	0.017	0.495	120	728	100	1059	2611	-5.699	20	1039	53	2558	15836	316676	1.786	182.571	0	0	0
5	1	2	"yjaH"	"STM4171"	1440	46960	120	611	842	850	100	84	84	85	16	18	96	94	0	1633	2389	2561	107	89	89	92	20	21	97	95	0	0.341	0.330	0.368	0.349	4.170	0.048	0.088	120	575	100	2071	3058	-1.551	527	1544	758	2300	101044	286642	47.313	114.850	0	0	0
5	2	2	"purD"	"STM4175"	1620	46950	110	179	314	319	101	85	85	87	19	21	82	67	0	1480	2639	3950	149	91	91	96	28	29	98	98	0	0.068	0.090	0.100	0.084	3.977	0.061	0.413	80	461	100	1483	2777	-3.885	94	1389	229	2548	25088	211152	11.947	90.821	0	0	0
5	3	2	"livJ"	"STM3567"	1800	46960	110	127	185	140	75	84	84	87	25	28	62	47	0	1208	2569	3998	155	92	92	95	22	23	98	95	0	0.039	0.041	0.051	0.057	4.726	0.026	0.412	80	440	100	1159	2578	-4.698	43	1116	101	2477	14766	205493	3.920	112.455	0	0	0
5	4	2	"yihS"	"STM4021"	1980	46950	110	103	106	23	21	85	85	88	25	28	35	11	0	1107	1311	770	58	90	90	92	24	26	100	100	0	0.018	0.017	0.022	0.019	2.973	0.013	0.183	80	460	100	1035	1242	-5.820	18	1017	21	1221	8475	104891	0.720	50.792	0	0	0
5	5	2	"prlC"	"STM3594"	2160	46960	110	339	677	759	112	85	85	87	16	18	92	83	0	1002	1824	2377	130	90	90	92	16	17	95	92	0	0.279	0.341	0.329	0.309	3.138	0.280	0.643	80	421	100	1166	2326	-1.844	254	912	592	1734	54187	145894	36.875	108.250	0	0	0
5	6	2	"atpB"	"STM3871"	2340	46970	120	461	1528	2686	175	86	86	87	16	18	95	90	0	360	1274	2281	179	91	91	120	268	223	50	37	0	1.394	1.219	1.281	1.341	4.272	1.208	0.723	120	445	100	644	2625	0.479	375	269	1442	1183	183401	152868	90.063	4.306	0	0	0
5	7	2	"xseA"	"STM2512"	2510	46970	120	288	439	391	89	87	87	88	17	19	90	84	0	534	954	1076	112	96	96	103	63	61	84	74	0	0.459	0.410	0.404	0.447	3.103	0.312	0.608	120	398	100	639	1210	-1.124	201	438	352	858	52709	114498	20.647	13.508	0	0	0
5	8	2	"sprB"	"STM2866"	2690	46970	120	189	261	184	70	87	87	88	17	19	90	80	0	1889	2891	2710	93	97	97	106	65	61	99	94	0	0.057	0.062	0.060	0.065	2.632	0.052	0.576	120	433	100	1894	2968	-4.135	102	1792	174	2794	31322	346904	10.176	42.846	0	0	0
5	9	2	"sinR"	"STM0304"	2860	46960	110	117	146	79	54	87	87	91	24	26	56	38	0	1211	1780	1941	109	94	94	128	295	230	72	61	0	0.027	0.035	0.036	0.048	4.175	0.029	0.526	80	402	100	1147	1745	-5.219	30	1117	59	1686	11676	142376	2.292	5.600	0	0	0
5	10	2	"hilC"	"STM2867"	3050	46970	120	144	294	285	96	89	89	99	61	61	50	40	0	732	2821	3484	123	93	93	126	280	222	55	50	0	0.086	0.075	0.094	0.127	4.994	0.063	0.599	120	450	100	694	2933	-3.538	55	639	205	2728	35246	338570	3.197	9.625	0	0	0
5	11	2	"bcfB"	"STM0022"	3230	46980	120	112	170	139	81	88	88	93	40	43	40	28	0	1178	2777	3429	123	93	93	97	23	23	85	79	0	0.022	0.031	0.036	0.039	4.977	0.027	0.485	120	411	100	1109	2766	-5.499	24	1085	82	2684	20445	333285	1.925	116.522	0	0	0
5	12	2	"bcfH"	"STM0028"	3410	46980	130	181	263	279	106	86	86	87	18	20	66	60	0	1386	3327	4135	124	93	93	96	22	22	88	80	0	0.073	0.055	0.071	0.086	5.707	0.041	0.418	120	434	100	1388	3411	-3.767	95	1293	177	3234	31510	399292	9.778	146.864	0	0	0
5	13	2	"orf5"	"PSLT015"	3580	46980	120	436	1236	2063	166	86	86	87	16	18	92	89	0	2895	6950	12074	173	92	92	94	15	15	100	98	1	0.125	0.168	0.171	0.181	4.624	0.143	0.695	120	406	100	3153	8008	-3.002	350	2803	1150	6858	148260	834030	71.813	457.067	0	0	0
5	14	2	"srgC"	"PSLT008"	3760	46990	120	602	2557	5576	218	86	86	88	18	20	93	90	0	2650	7594	13599	179	93	93	101	60	59	90	84	3	0.202	0.329	0.280	0.306	4.800	0.349	0.704	120	425	100	3073	9972	-2.309	516	2557	2471	7501	306833	911327	137.167	124.883	0	0	0
5	15	2	"uvrA"	"STM4254"	3940	46990	120	291	627	731	116	86	86	87	18	20	87	77	0	911	2009	2464	122	93	93	101	61	60	87	80	0	0.251	0.282	0.273	0.273	3.667	0.206	0.450	120	417	100	1023	2457	-1.996	205	818	541	1916	75261	241131	30.000	31.279	0	0	0
5	16	2	""	"STM4260"	4110	46990	120	112	152	107	70	87	87	88	18	20	58	39	0	1600	4050	5843	144	92	92	100	43	43	100	100	0	0.017	0.016	0.017	0.017	3.529	0.014	0.615	120	417	100	1533	4023	-5.915	25	1508	65	3958	18204	485981	3.556	91.860	0	0	0
5	17	2	""	"STM4261"	4300	47000	120	239	536	728	135	88	88	88	19	21	90	81	0	2141	7395	11737	158	90	90	97	43	44	100	98	0	0.074	0.061	0.065	0.067	3.491	0.047	0.553	120	403	100	2202	7753	-3.764	151	2051	448	7305	64296	887449	23.579	169.721	0	0	0
5	18	2	""	"STM4261"	4470	46990	130	148	343	442	128	87	87	87	16	18	70	60	0	2236	6939	11876	171	89	89	90	17	18	99	99	0	0.028	0.037	0.042	0.041	3.961	0.031	0.611	120	435	100	2208	7106	-5.137	61	2147	256	6850	41148	832699	16.000	402.882	0	0	0
5	19	2	"livM"	"STM3562"	4650	47000	120	137	210	175	83	87	87	87	17	19	68	54	0	1462	4230	6441	152	87	87	90	17	18	98	97	0	0.036	0.030	0.034	0.039	4.296	0.022	0.597	120	451	100	1425	4266	-4.781	50	1375	123	4143	25231	507631	7.235	243.529	0	0	0
5	20	2	"mviN"	"STM1170"	4830	47000	120	284	501	502	100	86	86	87	28	32	85	70	0	1228	2298	2634	114	89	89	95	93	97	82	75	0	0.174	0.188	0.214	0.228	4.836	0.136	0.494	120	427	100	1337	2624	-2.524	198	1139	415	2209	60160	275734	14.786	23.688	0	0	0
5	21	2	"citA"	"STM0689"	4980	46990	80	145	184	121	65	87	87	91	35	38	65	38	0	1000	2070	2566	123	91	91	172	573	333	67	40	0	0.064	0.049	0.063	0.066	2.607	0.033	0.203	52	269	100	967	2076	-3.970	58	909	97	1979	9588	107635	2.657	3.312	0	0	0
5	22	2	"ssaL"	"STM1412"	5180	47010	120	98	238	258	108	83	83	85	21	24	41	35	0	495	5625	8731	155	87	87	127	410	322	50	45	0	0.037	0.028	0.031	0.049	7.617	0.026	0.760	120	512	100	423	5693	-4.766	15	408	155	5538	28540	674986	7.286	13.410	0	0	0
5	23	2	"ssaP"	"STM1417"	5360	47010	120	115	168	158	94	81	81	83	25	30	55	36	0	917	2417	4397	181	83	83	85	23	27	96	94	0	0.041	0.037	0.038	0.048	3.356	0.021	0.324	120	425	100	868	2421	-4.616	34	834	87	2334	20141	290030	3.400	101.391	0	0	0
5	24	2	"fusA"	"STM3446"	5530	47010	120	204	4107	8837	215	80	80	84	36	42	65	54	0	100	280	394	140	81	81	83	23	27	47	40	0	6.526	20.236	6.921	6.431	6.706	30.273	0.539	120	501	100	143	4226	2.706	124	19	4027	199	492807	33628	111.750	8.565	0	0	0
5	1	3	"moeB"	"STM0845"	1450	47130	120	465	683	586	85	87	87	86	15	17	95	88	0	1490	2384	2343	98	92	92	95	20	21	97	95	0	0.270	0.260	0.251	0.243	4.849	0.195	0.557	120	524	100	1776	2888	-1.887	378	1398	596	2292	82014	286136	39.800	114.450	0	0	0
5	2	3	"carA"	"STM0066"	1620	47130	110	132	356	385	108	86	86	89	26	29	61	47	0	991	4322	5890	136	93	93	106	134	126	66	55	0	0.051	0.064	0.069	0.092	3.638	0.055	0.611	80	413	100	944	4499	-4.287	46	898	270	4229	28502	345770	10.269	31.463	0	0	0
5	3	3	"prfA"	"STM1776"	1800	47130	120	385	1651	2245	135	85	85	88	25	28	71	64	0	696	3031	4009	132	90	90	102	122	119	62	58	0	0.495	0.532	0.614	0.550	5.097	0.512	0.664	120	506	100	906	4507	-1.014	300	606	1566	2941	198135	363661	62.520	24.008	0	0	0
5	4	3	"invC"	"STM2894"	1980	47130	110	134	168	85	50	85	85	87	16	18	76	63	0	1278	3047	3252	106	90	90	94	28	29	98	98	0	0.041	0.028	0.029	0.036	4.298	0.019	0.579	80	441	100	1237	3040	-4.600	49	1188	83	2957	13431	243789	5.063	105.464	0	0	0
5	5	3	"envE"	"STM1242"	2160	47140	120	352	765	865	113	86	86	88	19	21	80	71	0	1403	2997	3714	123	91	91	120	250	208	75	66	0	0.203	0.234	0.198	0.217	5.299	0.194	0.663	120	520	100	1578	3585	-2.302	266	1312	679	2906	91786	359645	35.632	11.508	0	0	0
5	6	3	"eutE"	"STM2463"	2360	47140	110	111	113	35	30	86	86	88	19	21	56	31	0	538	949	983	103	92	92	130	299	230	53	46	0	0.056	0.032	0.046	0.060	5.216	0.022	0.046	80	360	100	471	884	-4.157	25	446	27	857	9019	75958	1.316	2.739	0	0	0
5	7	3	"rfaK"	"STM3714"	2510	47150	120	225	352	284	80	89	89	90	16	17	81	69	0	1898	3431	3504	102	93	93	99	60	60	95	89	0	0.075	0.079	0.086	0.083	4.463	0.062	0.587	120	373	100	1941	3601	-3.730	136	1805	263	3338	42293	411697	16.375	55.533	0	0	0
5	8	3	"ipk"	"STM1779"	2690	47150	120	346	1009	1384	137	88	88	91	26	28	71	65	0	556	1992	2867	143	93	93	99	57	57	70	65	0	0.557	0.485	0.512	0.503	5.424	0.428	0.680	120	422	100	721	2820	-0.844	258	463	921	1899	121104	239061	35.308	33.211	0	0	0
5	9	3	"nanH"	"STM0928"	2870	47150	120	97	103	26	25	87	87	91	29	31	26	9	0	2014	2783	2731	98	94	94	119	272	228	82	70	0	0.005	0.006	0.010	0.011	4.290	0.005	0.171	120	456	100	1930	2705	-7.585	10	1920	16	2689	12322	333955	0.414	9.794	0	0	0
5	10	3	"pagC"	"STM1246"	3050	47150	130	256	457	437	95	84	84	86	17	19	75	70	0	1253	2093	2176	103	93	93	95	18	18	92	86	0	0.148	0.186	0.212	0.179	4.287	0.182	0.669	120	429	100	1332	2373	-2.754	172	1160	373	2000	54835	251143	21.824	111.000	0	0	0
5	11	3	"leuC"	"STM0111"	3220	47160	120	296	340	183	53	84	84	86	17	19	96	94	0	1030	1301	969	74	93	93	95	18	18	100	100	0	0.226	0.212	0.226	0.208	2.274	0.147	0.507	120	390	100	1149	1464	-2.144	212	937	256	1208	40775	156145	14.941	67.000	0	0	0
5	12	3	"fliL"	"STM1975"	3400	47170	130	201	239	156	65	85	85	86	17	19	90	85	0	981	1232	1288	104	94	94	96	22	22	98	98	0	0.131	0.135	0.129	0.140	3.032	0.086	0.456	120	419	100	1003	1292	-2.935	116	887	154	1138	28739	147884	9.000	51.636	0	0	0
5	13	3	"yfeK"	"STM2438"	3570	47170	120	104	130	99	76	85	85	86	15	17	53	39	0	355	1136	2593	228	92	92	94	17	18	90	80	0	0.072	0.043	0.080	0.098	5.211	0.032	0.630	120	407	100	282	1089	-3.791	19	263	45	1044	15575	136375	2.933	61.294	0	0	0
5	14	3	""	"STM1012"	3760	47170	120	131	171	119	69	84	84	85	16	18	71	53	0	742	1216	1451	119	91	91	96	50	52	90	76	0	0.072	0.077	0.072	0.090	4.179	0.061	0.546	120	401	100	698	1212	-3.792	47	651	87	1125	20494	145965	5.375	22.400	0	0	0
5	15	3	""	"STM1016"	3930	47170	130	122	145	93	64	84	84	85	17	20	72	55	0	1873	3117	4050	129	92	92	96	50	52	98	98	0	0.021	0.020	0.024	0.021	3.235	0.017	0.504	120	419	100	1819	3086	-5.551	38	1781	61	3025	17444	374069	3.529	60.420	0	0	0
5	16	3	"yfbG"	"STM2299"	4110	47170	120	163	343	338	98	86	86	86	17	19	73	61	0	1944	4616	5571	120	90	90	94	20	21	95	91	0	0.042	0.057	0.052	0.056	4.033	0.049	0.639	120	403	100	1931	4783	-4.590	77	1854	257	4526	41192	553867	15.118	226.100	0	0	0
5	17	3	"orf32"	"STM1380"	4280	47170	120	203	313	260	83	86	86	93	102	109	54	35	0	1751	3041	3407	112	89	89	111	212	190	89	85	0	0.070	0.077	0.077	0.073	3.329	0.057	0.539	120	403	100	1779	3179	-3.828	117	1662	227	2952	37543	364908	2.157	13.821	0	0	0
5	18	3	"ybaK"	"STM0495"	4470	47180	130	194	637	1048	164	85	85	93	98	105	52	40	0	422	1928	3794	196	89	89	116	231	199	60	45	0	0.327	0.300	0.335	0.343	5.402	0.237	0.685	120	438	100	442	2391	-1.611	109	333	552	1839	76433	231383	5.551	7.844	0	0	0
5	19	3	"finO"	"PSLT111"	4650	47190	130	1261	2710	3130	115	86	86	87	18	20	99	98	0	2656	5854	7192	122	89	89	98	111	113	92	89	0	0.458	0.455	0.493	0.469	4.207	0.353	0.511	120	437	100	3742	8389	-1.127	1175	2567	2624	5765	325184	702498	145.722	51.856	0	0	0
5	20	3	"holE"	"STM1876"	4830	47180	120	133	246	352	143	85	85	88	28	31	56	40	0	155	326	397	121	91	91	93	18	19	73	60	0	0.750	0.685	0.781	0.689	5.083	0.678	0.221	120	405	100	112	396	-0.415	48	64	161	235	29476	39093	5.643	12.944	0	0	0
5	21	3	"yebE"	"STM1880"	5000	47190	130	634	1666	1995	119	84	84	87	29	33	88	80	0	1363	4198	6508	155	88	88	146	424	290	61	55	0	0.431	0.385	0.403	0.555	5.724	0.232	0.496	120	493	100	1825	5692	-1.213	550	1275	1582	4110	199933	503786	54.448	9.557	0	0	0
5	22	3	""	"STM1533"	5180	47190	120	164	228	165	72	80	80	81	18	22	73	67	0	2453	4333	4870	112	83	83	87	32	36	92	90	0	0.035	0.035	0.039	0.043	4.203	0.026	0.538	120	419	100	2454	4398	-4.818	84	2370	148	4250	27404	519980	8.167	132.688	0	0	0
5	23	3	""	"STM1543"	5370	47190	120	96	119	58	48	79	79	81	26	32	43	25	0	1509	3483	4842	139	83	83	85	26	30	95	92	0	0.012	0.012	0.017	0.017	4.744	0.009	0.385	120	381	100	1443	3440	-6.390	17	1426	40	3400	14290	417922	1.462	130.692	0	0	0
5	24	3	"dpiA"	"STM0626"	5530	47190	130	166	272	240	88	78	78	80	24	30	74	62	0	1201	2599	3057	117	79	79	81	23	28	98	95	0	0.078	0.077	0.086	0.077	4.264	0.054	0.466	120	535	100	1210	2714	-3.672	88	1122	194	2520	32656	311926	8.000	109.478	0	0	0
5	1	4	"ycjF"	"STM1684"	1440	47310	120	846	1168	969	82	87	87	89	33	37	96	92	0	4329	5589	5083	90	94	94	101	78	77	99	97	0	0.179	0.197	0.182	0.192	3.546	0.146	0.550	120	578	100	4994	6576	-2.480	759	4235	1081	5495	140130	670708	32.697	70.359	0	0	0
5	2	4	"yhcQ"	"STM3365"	1630	47300	110	304	452	563	124	88	88	196	506	258	17	6	0	2064	3529	6532	185	98	98	301	946	314	73	51	0	0.110	0.106	0.106	0.101	3.622	0.082	0.305	80	447	100	2182	3795	-3.186	216	1966	364	3431	36155	282320	0.506	3.412	0	0	0
5	3	4	""	"STM3355"	1790	47310	110	170	205	134	65	89	89	342	1213	354	0	0	0	4635	6485	7161	110	104	104	625	2008	321	72	58	0	0.018	0.018	0.020	0.019	2.951	0.015	0.551	80	446	100	4612	6497	-5.806	81	4531	116	6381	16417	518832	-0.113	2.918	0	0	0
5	4	4	""	"STM3378"	1980	47310	110	421	516	531	102	89	89	580	1998	344	1	1	0	2150	2812	2341	83	108	108	1107	3967	358	13	3	0	0.163	0.158	0.162	0.152	1.841	0.354	0.715	80	453	100	2374	3131	-2.621	332	2042	427	2704	41285	224964	-0.032	0.430	0	0	0
5	5	4	"yhcN"	"STM3361"	2150	47320	120	198	272	267	98	88	88	288	1152	400	1	0	0	313	502	526	104	96	96	474	1960	413	1	0	0	0.507	0.453	0.472	0.573	4.735	0.290	0.239	120	480	100	327	590	-0.980	110	217	184	406	32666	60275	-0.014	0.014	0	0	0
5	6	4	"smpB"	"STM2688"	2340	47320	120	1128	1524	1899	124	86	86	87	17	19	99	99	0	2523	3356	4748	141	92	92	96	36	37	100	99	0	0.429	0.441	0.450	0.446	3.015	0.354	0.676	120	460	100	3473	4702	-1.222	1042	2431	1438	3264	182842	402717	84.529	90.556	0	0	0
5	7	4	"yabF"	"STM0085"	2510	47320	120	118	143	86	60	87	87	103	231	224	4	0	0	575	1099	1293	117	93	93	96	19	19	95	92	0	0.064	0.056	0.080	0.069	3.831	0.039	0.344	120	403	100	513	1062	-3.959	31	482	56	1006	17192	131826	0.173	52.789	0	0	0
5	8	4	"ftsA"	"STM0132"	2690	47330	120	2400	2621	2024	77	89	89	107	220	205	97	94	0	2296	2554	2371	92	93	93	96	22	22	96	95	0	1.049	1.029	1.004	1.274	2.762	0.920	0.711	120	449	100	4514	4993	0.069	2311	2203	2532	2461	314544	306425	11.427	111.727	0	0	0
5	9	4	"aceF"	"STM0153"	2870	47330	120	6564	8070	6775	83	88	88	92	28	30	100	100	0	1703	1917	1316	68	94	94	97	23	23	99	97	0	4.025	4.378	4.279	4.367	2.503	6.056	0.580	120	435	100	8085	9805	2.009	6476	1609	7982	1823	968408	230056	284.929	79.130	0	0	0
5	10	4	"yacE"	"STM0140"	3040	47330	120	1852	1834	846	46	87	87	89	18	20	100	100	0	5018	5335	2852	53	94	94	96	18	18	100	99	0	0.358	0.333	0.335	0.354	2.042	0.289	0.770	120	420	100	6689	6988	-1.480	1765	4924	1747	5241	220049	640241	96.944	291.056	0	0	0
5	11	4	"asnC"	"STM3876"	3220	47330	130	304	386	305	79	86	86	87	17	19	95	92	0	1553	2273	2189	96	95	95	97	19	19	98	98	0	0.150	0.138	0.139	0.140	2.661	0.115	0.643	120	457	100	1676	2478	-2.742	218	1458	300	2178	46318	272781	17.588	114.526	0	0	0
5	12	4	""	"STM3863"	3400	47340	120	170	269	297	110	86	86	86	15	17	77	71	0	1676	3411	5317	155	96	96	99	22	22	98	95	0	0.053	0.055	0.053	0.065	4.038	0.041	0.548	120	416	100	1664	3498	-4.233	84	1580	183	3315	32248	409260	12.200	150.545	0	0	0
5	13	4	"truA"	"STM2368"	3580	47340	130	604	1034	1184	114	85	85	87	15	17	97	93	0	1179	2017	2164	107	93	93	95	19	20	96	92	0	0.478	0.493	0.443	0.589	4.226	0.419	0.474	120	428	100	1605	2873	-1.065	519	1086	949	1924	124135	242087	63.133	101.158	0	0	0
5	14	4	"yfcE"	"STM2347"	3750	47340	130	988	1384	1628	117	86	86	89	27	30	95	93	0	1738	2662	3434	129	91	91	98	64	65	98	95	0	0.548	0.505	0.600	0.511	2.591	0.508	0.639	120	455	100	2549	3869	-0.869	902	1647	1298	2571	166050	319449	47.963	40.063	0	0	0
5	15	4	"nuoM"	"STM2317"	3930	47350	120	2730	3230	3006	93	85	85	88	28	31	100	100	0	3133	3855	4372	113	92	92	98	52	53	97	96	0	0.870	0.836	0.870	0.995	2.841	0.713	0.776	120	441	100	5686	6908	-0.201	2645	3041	3145	3763	387566	462553	112.214	72.250	0	0	0
5	16	4	"menE"	"STM2305"	4110	47350	120	1284	1497	1366	91	86	86	86	17	19	98	97	0	8386	9347	6520	69	91	91	93	19	20	100	100	0	0.144	0.152	0.142	0.133	2.195	0.159	0.780	120	422	100	9493	10667	-2.792	1198	8295	1411	9256	179650	1121614	83.000	487.053	0	0	0
5	17	4	""	"STM2289"	4290	47350	120	138	269	414	153	85	85	93	100	107	35	15	0	1408	3208	5860	182	90	90	112	207	184	81	71	0	0.040	0.059	0.053	0.062	4.946	0.056	0.663	120	422	100	1371	3302	-4.636	53	1318	184	3118	32284	384982	1.760	14.957	0	0	0
5	18	4	"nupC"	"STM2409"	4460	47350	120	198	324	392	120	84	84	92	102	110	51	33	0	1411	2863	4138	144	93	93	121	238	196	79	66	0	0.086	0.087	0.111	0.108	4.542	0.068	0.438	120	410	100	1432	3010	-3.531	114	1318	240	2770	38825	343532	2.275	11.521	0	0	0
5	19	4	"ybdN"	"STM0605"	4640	47350	120	144	181	139	76	84	84	86	17	19	75	63	0	1416	2702	3615	133	93	93	102	114	111	94	85	0	0.045	0.037	0.049	0.046	3.152	0.031	0.215	120	416	100	1383	2706	-4.463	60	1323	97	2609	21723	324240	5.588	22.807	0	0	0
5	20	4	"gabP"	"STM2793"	4830	47360	130	138	185	118	63	83	83	85	17	20	81	68	0	3368	7063	8904	126	90	90	94	27	28	100	100	0	0.017	0.015	0.013	0.014	2.940	0.012	0.706	120	421	100	3333	7075	-5.897	55	3278	102	6973	22145	847590	5.882	258.111	0	0	0
5	21	4	"srlE"	"STM2833"	4980	47360	110	112	126	42	33	81	81	83	19	22	71	41	0	1580	2038	1467	71	86	86	157	402	256	93	81	0	0.021	0.023	0.023	0.023	2.447	0.019	0.422	80	367	100	1525	1997	-5.591	31	1494	45	1952	10066	163003	2.263	4.679	0	0	0
5	22	4	"hypB"	"STM2855"	5180	47360	120	261	442	547	123	79	79	80	17	21	95	92	0	1277	2227	2808	126	84	84	144	365	253	85	68	0	0.153	0.169	0.161	0.163	3.403	0.132	0.484	120	456	100	1375	2506	-2.713	182	1193	363	2143	52980	267292	21.294	5.707	0	0	0
5	23	4	"yqaA"	"STM2819"	5350	47360	130	489	749	916	122	77	77	79	21	26	95	90	0	775	1176	1494	127	83	83	89	70	78	95	85	0	0.595	0.615	0.592	0.581	3.422	0.380	0.211	120	444	100	1104	1765	-0.748	412	692	672	1093	89939	141106	31.905	15.529	0	0	0
5	24	4	"ygaA"	"STM2839"	5540	47370	130	243	583	995	170	77	77	82	31	37	91	82	0	1044	3018	6331	209	82	82	87	44	50	99	94	0	0.173	0.172	0.191	0.194	2.769	0.145	0.824	120	614	100	1128	3442	-2.535	166	962	506	2936	69926	362183	16.161	66.614	0	0	0
5	1	5	""	"STM1791"	1430	47480	110	203	219	88	40	86	86	89	35	39	90	77	0	5172	5244	2861	54	96	96	114	170	149	100	100	0	0.023	0.026	0.023	0.024	2.118	0.021	0.483	80	471	100	5193	5281	-5.439	117	5076	133	5148	17487	419486	3.714	30.176	0	0	0
5	2	5	""	"STM1787"	1610	47490	110	225	245	159	64	89	89	225	645	286	1	0	0	7085	6634	2886	43	101	101	346	1055	304	95	88	0	0.019	0.024	0.021	0.020	2.467	0.033	0.061	80	473	100	7120	6689	-5.682	136	6984	156	6533	19611	530694	0.031	5.960	0	0	0
5	3	5	"yciI"	"STM1738"	1790	47490	110	318	439	390	88	91	91	452	1550	342	3	0	0	850	995	792	79	110	110	850	3050	358	2	0	0	0.307	0.393	0.358	0.364	1.927	0.555	0.847	80	455	100	967	1233	-1.705	227	740	348	885	35126	79564	-0.008	0.048	0	0	0
5	4	5	"yciN"	"STM1715"	1970	47500	120	173	213	140	65	95	95	705	2077	294	0	0	0	318	444	351	79	128	128	1272	4052	318	0	0	0	0.411	0.373	0.305	0.369	4.552	0.478	0.832	120	504	100	268	434	-1.284	78	190	118	316	25617	53319	-0.237	-0.204	0	0	0
5	5	5	"kduD"	"STM3017"	2150	47500	100	185	464	915	197	90	90	389	1333	342	8	3	0	2784	3819	3067	80	111	111	591	2125	359	66	26	0	0.036	0.101	0.032	0.039	3.290	0.228	0.300	80	352	100	2768	4082	-4.814	95	2673	374	3708	37109	305533	0.056	1.519	0	0	0
5	6	5	"ppdB"	"STM2999"	2320	47500	110	309	383	254	66	86	86	87	16	18	100	100	0	5777	6421	3893	60	96	96	109	112	102	100	100	0	0.039	0.047	0.043	0.043	1.646	0.046	0.763	80	395	100	5904	6622	-4.671	223	5681	297	6325	30642	513674	18.500	56.357	0	0	0
5	7	5	"rbn"	"STM4027"	2500	47510	120	296	371	297	80	88	88	104	221	212	46	16	0	1508	1944	1709	87	98	98	110	105	95	95	90	0	0.148	0.153	0.144	0.164	3.214	0.123	0.242	120	450	100	1618	2129	-2.761	208	1410	283	1846	44469	233289	1.208	17.467	0	0	0
5	8	5	""	"STM0870"	2680	47510	110	219	319	251	78	89	89	121	272	224	33	8	0	1534	2577	2860	110	97	97	114	183	160	88	81	0	0.090	0.093	0.117	0.120	2.977	0.069	0.504	80	407	100	1567	2710	-3.466	130	1437	230	2480	25512	206199	0.728	13.459	0	0	0
5	9	5	"ybhP"	"STM0813"	2850	47510	110	127	186	254	136	91	91	104	142	136	15	7	0	1216	2203	2913	132	97	97	130	235	180	82	71	0	0.032	0.045	0.037	0.045	5.635	0.046	0.443	80	424	100	1155	2201	-4.958	36	1119	95	2106	14906	176240	0.577	8.821	0	0	0
5	10	5	"ybgR"	"STM0758"	3040	47520	120	140	221	223	100	90	90	92	21	22	60	51	0	1074	2562	3470	135	97	97	116	153	131	70	65	0	0.051	0.053	0.060	0.079	5.859	0.047	0.596	120	432	100	1027	2596	-4.288	50	977	131	2465	26574	307465	6.143	15.987	0	0	0
5	11	5	"fldA"	"STM0694"	3210	47530	130	1022	1810	2253	124	88	88	89	17	19	95	92	0	514	956	1057	110	97	97	99	20	20	86	80	0	2.240	2.005	2.063	2.156	4.219	2.849	0.370	120	419	100	1351	2581	1.163	934	417	1722	859	217240	114742	101.235	42.850	0	0	0
5	12	5	"gltJ"	"STM0664"	3390	47530	120	145	252	275	109	87	87	89	16	17	71	58	0	798	3264	5186	158	97	97	98	19	19	85	80	0	0.083	0.052	0.077	0.089	5.399	0.046	0.754	120	414	100	759	3332	-3.595	58	701	165	3167	30284	391643	10.188	166.632	0	0	0
5	13	5	"yljA"	"STM0944"	3570	47530	120	561	1350	1871	138	88	88	89	17	19	95	94	0	371	629	752	119	93	93	94	18	19	95	87	0	1.701	2.354	1.756	1.890	3.773	3.125	0.533	120	411	100	751	1798	0.767	473	278	1262	536	162039	75523	74.176	29.722	0	0	0
5	14	5	"orfB"	"STM0930"	3730	47530	110	196	443	805	181	87	87	93	52	55	73	51	0	472	1105	2119	191	90	90	114	205	179	68	48	0	0.285	0.351	0.316	0.299	2.770	0.359	0.761	80	390	100	491	1371	-1.809	109	382	356	1015	35472	88438	6.731	4.834	0	0	0
5	15	5	""	"STM4317"	3910	47530	110	126	211	222	105	88	88	97	59	60	37	25	0	353	468	385	82	93	93	122	204	167	57	35	0	0.146	0.328	0.242	0.200	3.108	0.264	0.369	80	419	100	298	498	-2.774	38	260	123	375	16873	37440	1.932	1.696	0	0	0
5	16	5	"amiB"	"STM4358"	4100	47530	120	599	1005	1054	104	87	87	89	27	30	94	90	0	1707	2361	2647	112	92	92	99	55	55	98	95	0	0.317	0.405	0.441	0.390	4.323	0.283	0.370	120	440	100	2127	3187	-1.657	512	1615	918	2269	120641	283346	33.926	41.127	0	0	0
5	17	5	"hflC"	"STM4364"	4280	47540	120	2607	5845	7557	129	85	85	86	16	18	98	94	0	1586	2791	3855	138	92	92	94	16	17	95	94	0	1.688	2.134	1.628	1.655	4.892	2.524	0.500	120	431	100	4016	8459	0.755	2522	1494	5760	2699	701455	334927	359.938	168.563	0	0	0
5	18	5	"yjfH"	"STM4369"	4460	47540	120	424	966	1123	116	85	85	88	24	27	90	80	0	842	2032	2667	131	92	92	102	122	119	80	70	0	0.452	0.454	0.344	0.458	4.295	0.333	0.505	120	457	100	1089	2821	-1.146	339	750	881	1940	115874	243821	36.583	15.820	0	0	0
5	19	5	"kbl"	"STM3709"	4640	47540	120	362	763	1197	156	84	84	85	16	18	98	90	0	925	2365	4240	179	91	91	94	21	22	98	94	0	0.333	0.299	0.383	0.352	3.993	0.234	0.632	120	433	100	1112	2953	-1.585	278	834	679	2274	91570	283760	42.375	108.143	0	0	0
5	20	5	"gpsA"	"STM3700"	4810	47540	120	980	1590	1711	107	81	81	82	15	18	99	97	0	1503	2153	2177	101	87	87	90	23	25	98	97	0	0.635	0.730	0.701	0.687	2.814	0.731	0.631	120	411	100	2315	3575	-0.655	899	1416	1509	2066	190780	258310	100.533	89.696	0	0	0
5	21	5	""	"STM3657"	4990	47540	120	109	163	168	103	78	78	80	18	22	60	41	0	439	957	1457	152	84	84	135	442	327	44	26	0	0.087	0.097	0.118	0.131	4.486	0.083	0.505	120	443	100	386	958	-3.517	31	355	85	873	19518	114858	4.611	1.860	0	0	0
5	22	5	"dppA"	"STM3630"	5170	47550	120	146	446	703	157	78	78	79	14	17	70	63	0	734	3529	5978	169	84	84	92	69	75	73	67	0	0.105	0.107	0.124	0.139	4.670	0.104	0.820	120	433	100	718	3813	-3.257	68	650	368	3445	53469	423440	26.214	49.812	0	0	0
5	23	5	"bcsC"	"STM3617"	5350	47550	120	209	509	653	128	77	77	80	22	27	73	65	0	1886	4044	6087	150	82	82	90	71	78	80	78	0	0.073	0.109	0.102	0.139	4.538	0.081	0.559	120	438	100	1936	4394	-3.773	132	1804	432	3962	61102	485269	19.500	55.690	0	0	0
5	24	5	""	"STM3602"	5530	47560	130	141	238	225	94	78	78	82	23	28	65	58	0	753	2943	5333	181	82	82	86	40	46	90	85	0	0.094	0.056	0.084	0.092	5.174	0.036	0.629	120	584	100	734	3021	-3.413	63	671	160	2861	28523	353146	6.783	71.425	0	0	0
5	1	6	"yraL"	"STM3263"	1440	47660	120	313	501	640	127	86	86	88	33	37	81	75	0	1453	3005	4431	147	95	95	106	140	132	90	84	0	0.167	0.143	0.146	0.140	4.059	0.118	0.669	120	569	100	1585	3325	-2.581	227	1358	415	2910	60074	360607	12.515	20.707	0	0	0
5	2	6	"tdcB"	"STM3244"	1620	47670	120	96	125	85	68	87	87	88	17	19	42	31	0	1189	3270	6086	186	96	96	99	19	19	93	87	0	0.008	0.012	0.019	0.023	4.885	0.008	0.301	120	435	100	1102	3212	-6.924	9	1093	38	3174	14979	392430	2.176	166.895	0	0	0
5	3	6	"yqjH"	"STM3214"	1790	47680	120	760	1082	953	88	89	89	91	22	24	98	98	0	1928	3245	3280	101	96	96	98	19	19	99	99	0	0.366	0.315	0.319	0.356	3.533	0.234	0.566	120	426	100	2503	4142	-1.449	671	1832	993	3149	129888	389367	45.045	165.632	0	0	0
5	4	6	"icc"	"STM3183"	1970	47680	120	907	1431	1596	111	90	90	156	493	316	65	43	0	1476	2487	2886	116	99	99	161	454	281	73	59	0	0.593	0.562	0.594	0.645	4.515	0.468	0.566	120	425	100	2194	3729	-0.753	817	1377	1341	2388	171772	298428	2.586	5.123	0	0	0
5	5	6	"hybA"	"STM3149"	2150	47670	130	158	286	321	112	91	91	160	491	306	10	3	0	1098	2292	3078	134	100	100	173	487	281	60	51	0	0.067	0.089	0.090	0.101	4.802	0.153	0.186	120	480	100	1065	2387	-3.897	67	998	195	2192	34268	274981	0.257	4.351	0	0	0
5	6	6	""	"STM3141"	2330	47670	130	126	211	226	107	92	92	95	21	22	57	45	0	1011	2164	4033	186	99	99	111	104	93	87	77	0	0.037	0.058	0.056	0.058	3.624	0.047	0.663	120	468	100	946	2184	-4.745	34	912	119	2065	25376	259629	5.524	19.740	0	0	0
5	7	6	"uup"	"STM1062"	2510	47680	130	1542	3064	5044	164	96	96	102	48	47	96	91	0	2695	5131	8462	164	101	101	104	39	37	100	97	0	0.557	0.590	0.585	0.559	2.811	0.572	0.842	120	436	100	4040	7998	-0.843	1446	2594	2968	5030	367656	615773	61.708	128.897	0	0	0
5	8	6	"helD"	"STM1075"	2680	47690	120	594	1172	1424	121	91	91	108	144	133	74	62	0	3373	5598	8171	145	100	100	115	179	155	94	90	0	0.154	0.197	0.159	0.167	4.026	0.144	0.623	120	426	100	3776	6579	-2.702	503	3273	1081	5498	140581	671819	7.389	30.631	0	0	0
5	9	6	"hpaD"	"STM1103"	2860	47690	120	153	211	173	81	88	88	101	139	137	28	11	0	1647	2880	3619	125	98	98	125	225	180	87	77	0	0.042	0.044	0.052	0.046	3.680	0.036	0.248	120	439	100	1614	2905	-4.575	65	1549	123	2782	25293	345594	0.791	12.244	0	0	0
5	10	6	"agp"	"STM1117"	3040	47690	120	180	245	209	85	87	87	89	33	37	75	59	0	1562	2438	3325	136	96	96	100	28	28	99	98	0	0.063	0.067	0.058	0.071	3.721	0.035	0.286	120	356	100	1559	2500	-3.979	93	1466	158	2342	29358	292599	4.727	83.500	0	0	0
5	11	6	"ymdC"	"STM1148"	3210	47690	120	157	270	245	90	88	88	90	34	37	58	50	0	789	1679	2080	123	96	96	97	19	19	91	86	0	0.100	0.115	0.139	0.144	6.135	0.081	0.469	120	330	100	762	1765	-3.328	69	693	182	1583	32422	201440	5.294	83.263	0	0	0
5	12	6	"ycfN"	"STM1208"	3390	47700	120	352	572	589	102	91	91	95	33	34	90	79	0	742	1496	2140	143	95	95	94	16	17	94	90	0	0.403	0.343	0.343	0.429	3.806	0.243	0.657	120	392	100	908	1882	-1.310	261	647	481	1401	68648	179498	14.455	87.625	0	0	0
5	13	6	"mopA"	"STM4330"	3570	47700	120	20968	24614	14323	58	90	90	95	30	31	100	100	3	3060	3769	2854	75	95	95	96	21	21	100	99	0	7.041	6.675	7.133	7.181	2.215	7.611	0.600	120	399	100	23843	28198	2.816	20878	2965	24524	3674	2953675	452308	817.300	174.905	0	0	0
5	14	6	"rstA"	"STM1475"	3750	47700	120	4324	4364	2165	49	87	87	92	40	43	100	100	0	3149	3592	1610	44	93	93	114	202	177	100	100	0	1.386	1.222	1.186	1.168	1.623	1.270	0.879	120	383	100	7293	7776	0.471	4237	3056	4277	3499	523695	431061	106.800	17.218	0	0	0
5	15	6	"speG"	"STM1502"	3920	47700	120	1215	1395	1184	84	87	87	92	31	33	100	96	0	2332	2779	2430	87	92	92	108	106	98	100	98	0	0.504	0.487	0.471	0.434	2.366	0.443	0.746	120	404	100	3368	3995	-0.990	1128	2240	1308	2687	167384	333473	42.032	25.198	0	0	0
5	16	6	"smf"	"STM3405"	4100	47700	120	365	648	684	105	88	88	90	24	26	90	86	0	2072	3528	4621	130	92	92	98	46	46	99	99	0	0.140	0.163	0.175	0.154	3.058	0.125	0.649	120	415	100	2257	3996	-2.838	277	1980	560	3436	77747	423303	23.250	74.565	0	0	0
5	17	6	"rplO"	"STM3421"	4290	47720	120	8153	8429	5198	61	88	88	89	23	25	100	100	0	290	330	272	82	92	92	125	553	442	7	1	0	40.732	35.046	37.793	38.768	2.243	49.584	0.027	120	398	100	8263	8579	5.348	8065	198	8341	238	1011482	39542	362.609	0.371	0	0	0
5	18	6	"yheL"	"STM3449"	4440	47720	110	134	289	457	158	86	86	94	59	62	42	31	0	185	442	723	163	92	92	145	605	417	16	7	0	0.516	0.580	0.599	0.606	5.500	0.092	0.067	80	352	100	141	553	-0.954	48	93	203	350	23158	35328	3.305	0.491	0	0	0
5	19	6	""	"STM3601"	4630	47720	120	120	168	147	87	82	82	89	52	58	41	21	0	976	2770	5264	190	90	90	106	132	124	83	73	0	0.043	0.032	0.044	0.051	3.935	0.024	0.649	120	440	100	924	2766	-4.543	38	886	86	2680	20103	332441	1.519	20.182	0	0	0
5	20	6	"yhjK"	"STM3615"	4820	47720	130	322	498	514	103	81	81	81	15	18	96	92	0	4404	6127	6764	110	88	88	92	24	26	99	99	0	0.056	0.069	0.075	0.068	2.582	0.062	0.648	120	415	100	4557	6456	-4.163	241	4316	417	6039	59706	735260	27.800	251.458	0	0	0
5	21	6	"yhjS"	"STM3622"	4980	47710	110	761	940	531	56	80	80	85	40	47	100	100	0	11290	13096	7368	56	89	89	171	584	341	100	100	0	0.061	0.066	0.062	0.065	1.615	0.061	0.824	80	388	100	11882	13867	-4.040	681	11201	860	13007	75223	1047659	21.375	22.132	0	0	0
5	22	6	""	"STM3631"	5170	47720	130	655	671	321	47	79	79	85	37	43	94	93	0	19594	19672	6975	35	86	86	156	529	339	99	99	0	0.030	0.030	0.029	0.026	1.776	0.031	0.856	120	476	100	20084	20178	-5.082	576	19508	592	19586	80501	2360660	15.838	36.892	0	0	0
5	23	6	"yiaF"	"STM3647"	5350	47730	120	619	871	814	93	78	78	83	24	28	99	97	0	1043	1374	1555	113	83	83	85	21	24	99	98	0	0.564	0.614	0.716	0.646	3.364	0.402	0.355	120	374	100	1501	2084	-0.827	541	960	793	1291	104520	164831	32.833	61.381	0	0	0
5	24	6	"glyS"	"STM3655"	5530	47730	120	11079	12141	8011	65	82	82	206	1555	754	90	86	0	10882	11892	7235	60	83	83	284	1820	640	92	86	0	1.018	1.021	0.967	0.913	2.237	1.086	0.725	120	495	100	21796	23868	0.026	10997	10799	12059	11809	1456862	1427074	7.675	6.378	0	0	0
5	1	7	""	"STM3834"	1440	47840	100	851	890	354	39	87	87	87	16	18	100	100	0	5691	6025	2637	43	95	95	96	16	16	100	100	0	0.137	0.135	0.136	0.136	1.511	0.120	0.758	80	425	100	6360	6733	-2.873	764	5596	803	5930	71184	482019	50.188	370.563	0	0	0
5	2	7	"yidC"	"STM3842"	1610	47850	120	1588	2613	2775	106	89	89	90	18	20	99	95	0	1251	2240	2997	133	95	95	98	21	21	95	93	0	1.297	1.177	1.279	1.237	3.852	1.011	0.316	120	471	100	2655	4669	0.375	1499	1156	2524	2145	313533	268776	140.167	102.000	0	0	0
5	3	7	""	"STM3845"	1790	47850	120	244	273	167	61	91	91	92	20	21	95	90	0	4273	4279	2501	58	96	96	99	21	21	99	98	0	0.037	0.044	0.038	0.042	2.886	0.039	0.551	120	440	100	4330	4365	-4.771	153	4177	182	4183	32816	513471	9.050	199.048	0	0	0
5	4	7	"phoU"	"STM3853"	1970	47860	120	800	1240	1273	102	92	92	94	20	21	95	93	0	1885	2649	2875	108	95	95	99	21	21	96	96	0	0.396	0.449	0.373	0.426	2.968	0.384	0.662	120	456	100	2498	3702	-1.338	708	1790	1148	2554	148776	317844	57.300	121.429	0	0	0
5	5	7	"pstS"	"STM3857"	2150	47860	120	6747	6830	2871	42	92	92	108	219	202	100	98	0	8332	8182	3386	41	96	96	101	29	28	99	99	0	0.808	0.833	0.825	0.879	2.036	0.825	0.869	120	464	100	14891	14824	-0.308	6655	8236	6738	8086	819598	981821	30.694	278.655	0	0	0
5	6	7	"atpA"	"STM3867"	2330	47860	120	17085	17509	6897	39	97	97	104	43	41	100	100	0	7322	7682	2971	38	98	98	101	27	26	100	99	0	2.352	2.296	2.174	2.409	1.789	2.487	0.780	120	458	100	24212	24996	1.234	16988	7224	17412	7584	2101040	921787	404.767	280.778	0	0	0
5	7	7	"aceE"	"STM0152"	2500	47850	110	28388	32224	20364	63	102	102	189	1108	586	100	100	15	2957	4819	4832	100	99	99	103	35	33	100	100	0	9.897	6.806	8.515	8.159	1.880	7.030	0.699	80	424	100	31144	36842	3.307	28286	2858	32122	4720	2577933	385555	28.912	134.743	0	0	0
5	8	7	""	"STM0159"	2680	47850	110	369	845	1480	175	93	93	179	1109	619	16	5	0	1027	3703	8262	223	98	98	103	34	33	98	98	0	0.297	0.209	0.245	0.243	2.588	0.188	0.747	80	424	100	1205	4357	-1.751	276	929	752	3605	67633	296240	0.601	105.882	0	0	0
5	9	7	"cueO"	"STM0168"	2860	47870	120	224	386	492	127	85	85	87	21	24	90	79	0	1396	2616	4138	158	96	96	103	78	75	93	89	0	0.107	0.119	0.121	0.139	3.501	0.097	0.653	120	472	100	1439	2821	-3.225	139	1300	301	2520	46359	313967	14.238	32.218	0	0	0
5	10	7	"yadH"	"STM0173"	3040	47860	120	373	1307	5057	386	85	85	87	30	34	93	81	0	875	1954	2659	136	94	94	108	142	131	87	77	0	0.369	0.657	0.352	0.353	3.981	4.892	0.052	120	445	100	1069	3082	-1.439	288	781	1222	1860	156852	234499	40.667	13.000	0	0	0
5	11	7	"stiA"	"STM0177"	3220	47860	120	108	194	370	190	84	84	89	43	48	35	23	0	729	2391	4017	168	94	94	96	30	31	90	81	0	0.038	0.048	0.034	0.046	4.869	0.046	0.290	120	430	100	659	2407	-4.726	24	635	110	2297	23318	286972	2.442	76.500	0	0	0
5	12	7	"folK"	"STM0183"	3400	47870	110	338	892	1693	189	85	85	94	46	48	85	77	0	651	1822	3877	212	94	94	107	112	104	82	71	0	0.454	0.467	0.526	0.544	3.042	0.417	0.837	80	440	100	810	2535	-1.139	253	557	807	1728	71341	145773	17.348	15.313	0	0	0
5	13	7	""	"STM1585"	3590	47870	110	117	205	218	106	86	86	91	30	32	51	36	0	384	645	915	141	95	95	111	120	108	61	51	0	0.107	0.216	0.201	0.234	4.794	0.139	0.271	80	418	100	320	669	-3.221	31	289	119	550	16434	51587	3.800	4.450	0	0	0
5	14	7	"srfA"	"STM1593"	3750	47870	120	169	227	173	76	86	86	88	21	23	76	63	0	1317	1858	1968	105	94	94	95	16	16	99	99	0	0.068	0.080	0.081	0.075	2.943	0.064	0.551	120	408	100	1306	1905	-3.881	83	1223	141	1764	27233	222913	6.619	110.188	0	0	0
5	15	7	"ydcR"	"STM1598"	3930	47880	120	533	976	1257	128	88	88	89	21	23	89	82	0	2324	5416	7376	136	94	94	99	45	45	96	91	0	0.200	0.167	0.170	0.166	3.433	0.146	0.726	120	429	100	2675	6210	-2.325	445	2230	888	5322	117064	649951	42.238	118.156	0	0	0
5	16	7	"ydcN"	"STM1605"	4100	47880	130	155	283	332	117	88	88	90	23	25	65	52	0	694	1395	1986	142	92	92	103	65	63	85	78	0	0.111	0.150	0.151	0.129	4.370	0.133	0.628	120	485	100	669	1498	-3.168	67	602	195	1303	33932	167414	8.391	19.877	0	0	0
5	17	7	""	"STM1613"	4290	47880	100	102	111	51	45	85	85	86	22	25	43	18	0	259	619	1140	184	91	91	136	592	435	25	10	0	0.101	0.049	0.085	0.102	4.233	0.038	0.505	80	351	100	185	554	-3.305	17	168	26	528	8876	49508	1.136	0.816	0	0	0
5	18	7	""	"STM1620"	4460	47890	120	127	179	172	96	82	82	86	43	50	51	30	0	1224	3864	6285	162	88	88	121	522	431	67	51	0	0.040	0.026	0.036	0.035	3.756	0.022	0.638	120	449	100	1181	3873	-4.658	45	1136	97	3776	21482	463622	2.163	7.170	0	0	0
5	19	7	""	"STM1786"	4640	47890	120	105	129	85	65	80	80	80	17	21	60	40	0	1879	3398	6553	192	86	86	90	24	26	99	98	0	0.014	0.015	0.016	0.017	3.620	0.011	0.626	120	427	100	1818	3361	-6.164	25	1793	49	3312	15529	407819	2.882	137.833	0	0	0
5	20	7	"treA"	"STM1796"	4820	47880	130	804	826	476	57	79	79	80	15	18	98	96	0	12555	13350	8098	60	86	86	90	25	27	100	100	0	0.058	0.056	0.055	0.050	1.941	0.052	0.801	120	449	100	13194	14011	-4.104	725	12469	747	13264	99086	1602057	49.733	530.400	0	0	0
5	21	7	"fadR"	"STM1805"	4990	47890	110	436	867	1338	154	80	80	101	136	134	60	55	0	797	1956	3292	168	86	86	169	523	309	57	33	0	0.501	0.421	0.455	0.452	3.957	0.334	0.596	80	427	100	1067	2657	-0.998	356	711	787	1870	69368	156475	5.632	3.417	0	0	0
5	22	7	"ycgL"	"STM1813"	5170	47900	130	272	599	837	139	78	78	94	120	127	61	44	0	380	1005	1422	141	85	85	125	342	273	47	35	0	0.658	0.566	0.654	0.647	3.871	0.464	0.506	120	526	100	489	1441	-0.605	194	295	521	920	71882	120597	4.208	2.573	0	0	0
5	23	7	""	"STM1827"	5360	47900	130	192	506	782	154	78	78	81	21	25	86	74	0	4236	7842	10598	135	82	82	85	20	23	99	99	0	0.027	0.055	0.045	0.046	3.030	0.054	0.602	120	411	100	4268	8188	-5.187	114	4154	428	7760	60732	941048	20.238	387.850	0	0	0
5	24	7	"manZ"	"STM1832"	5490	47900	130	513	919	1023	111	83	83	232	1565	674	12	5	0	2117	2793	2706	96	82	82	354	1881	531	53	19	0	0.211	0.308	0.224	0.263	2.566	0.184	0.538	120	496	100	2465	3547	-2.243	430	2035	836	2711	110229	335158	0.439	1.297	0	0	0
5	1	8	""	"STM2357"	1430	48030	100	773	827	383	46	86	86	87	17	19	100	100	0	4874	5359	2454	45	95	95	98	24	24	100	100	0	0.144	0.141	0.133	0.137	1.513	0.128	0.725	80	462	100	5466	6005	-2.798	687	4779	741	5264	66187	428702	43.529	219.208	0	0	0
5	2	8	""	"STM2361"	1600	48040	110	319	446	529	118	88	88	89	17	19	100	100	0	5646	6256	2916	46	94	94	98	25	25	100	100	0	0.042	0.058	0.042	0.045	1.817	0.056	0.333	80	462	100	5783	6520	-4.587	231	5552	358	6162	35646	500518	21.000	246.320	0	0	0
5	3	8	"dedA"	"STM2367"	1790	48040	110	1329	1490	828	55	89	89	90	19	21	100	100	0	4474	4703	2452	52	96	96	107	124	115	100	100	0	0.283	0.304	0.305	0.290	1.716	0.272	0.717	80	459	100	5618	6008	-1.820	1240	4378	1401	4607	119183	376251	73.684	37.065	0	0	0
5	4	8	""	"STM2376"	1960	48040	110	193	211	74	35	91	91	152	371	244	1	0	0	3820	4388	3106	70	97	97	341	1619	474	96	71	0	0.027	0.028	0.027	0.027	1.765	0.022	0.534	80	448	100	3825	4411	-5.190	102	3723	120	4291	16868	351071	0.159	2.500	0	0	0
5	5	8	"yfcL"	"STM2380"	2140	48040	100	143	339	578	170	94	94	201	484	240	11	8	0	335	999	2273	227	102	102	464	1799	387	10	5	0	0.210	0.273	0.287	0.274	4.540	0.198	0.549	80	366	100	282	1142	-2.249	49	233	245	897	27089	79906	0.285	0.297	0	0	0
5	6	8	"yfcY"	"STM2389"	2320	48040	120	170	254	226	88	91	91	119	240	201	21	8	0	2413	4195	5367	127	97	97	145	254	175	95	89	0	0.034	0.040	0.041	0.035	3.120	0.034	0.638	120	463	100	2395	4261	-4.874	79	2316	163	4098	30489	503409	0.563	15.945	0	0	0
5	7	8	""	"STM2594"	2500	48040	110	322	415	322	77	89	89	146	992	679	5	1	0	3648	4838	3277	67	97	97	100	29	29	100	100	0	0.066	0.069	0.066	0.059	2.058	0.062	0.555	80	464	100	3784	5067	-3.930	233	3551	326	4741	33164	387042	0.271	163.379	0	0	0
5	8	8	""	"STM2598"	2690	48040	110	233	267	152	56	88	88	88	19	21	90	85	0	2622	3335	3303	99	96	96	103	76	73	97	93	0	0.057	0.055	0.056	0.062	2.034	0.043	0.678	80	505	100	2671	3418	-4.123	145	2526	179	3239	21352	266761	9.421	42.526	0	0	0
5	9	8	""	"STM2603"	2870	48050	110	159	188	101	53	85	85	86	16	18	86	72	0	2116	3322	3321	99	95	95	118	166	140	93	90	0	0.037	0.032	0.032	0.032	2.377	0.024	0.506	80	427	100	2095	3330	-4.771	74	2021	103	3227	15052	265720	6.375	19.301	0	0	0
5	10	8	""	"STM2607"	3050	48060	110	135	150	52	34	84	84	85	16	18	88	67	0	1607	1867	1236	66	95	95	112	146	130	95	91	0	0.034	0.037	0.037	0.038	2.386	0.030	0.565	80	426	100	1563	1838	-4.890	51	1512	66	1772	11980	149381	4.063	12.021	0	0	0
5	11	8	""	"STM1028"	3210	48050	120	153	230	223	96	84	84	84	15	17	83	72	0	2548	4185	5111	122	95	95	96	14	14	100	99	0	0.028	0.036	0.029	0.030	3.009	0.035	0.714	120	474	100	2522	4236	-5.152	69	2453	146	4090	27609	502236	9.733	292.071	0	0	0
5	12	8	""	"STM2617"	3380	48050	110	216	238	83	34	84	84	87	30	34	100	95	0	6519	7024	2720	38	95	95	114	132	115	100	100	0	0.021	0.022	0.021	0.021	1.383	0.021	0.807	80	481	100	6556	7083	-5.605	132	6424	154	6929	19026	561935	5.033	52.348	0	0	0
5	13	8	"yrbD"	"STM3311"	3580	48060	110	2101	2406	2049	85	84	84	87	21	24	100	100	0	3211	3979	3095	77	96	96	116	151	130	100	98	0	0.648	0.598	0.610	0.585	1.667	0.579	0.795	80	430	100	5132	6205	-0.627	2017	3115	2322	3883	192479	318332	110.429	25.583	0	0	0
5	14	8	"yhbN"	"STM3318"	3740	48060	120	1661	2656	2989	112	84	84	86	16	18	98	97	0	1732	2420	2363	97	95	95	96	16	16	96	95	0	0.963	1.106	1.112	1.130	4.152	1.255	0.662	120	473	100	3214	4897	-0.054	1577	1637	2572	2325	318679	290432	160.625	145.250	0	0	0
5	15	8	""	"STM3333"	3920	48060	110	543	956	1094	114	86	86	86	15	17	100	100	0	8574	13257	15305	115	95	95	97	16	16	100	100	1	0.054	0.066	0.059	0.062	1.972	0.061	0.792	80	421	100	8936	14032	-4.214	457	8479	870	13162	76463	1060589	58.000	822.500	0	0	0
5	16	8	"sspA"	"STM3342"	4110	48060	120	2894	3870	4416	114	85	85	85	17	20	99	97	0	2536	3532	3888	110	95	95	97	18	18	99	99	0	1.151	1.101	1.029	1.014	2.826	1.136	0.826	120	501	100	5250	7222	0.203	2809	2441	3785	3437	464402	423850	222.647	190.833	0	0	0
5	17	8	"yhcM"	"STM3346"	4280	48060	110	833	1299	1284	98	81	81	84	23	27	100	100	0	5677	7144	6955	97	90	90	99	54	54	100	100	0	0.135	0.173	0.182	0.184	1.995	0.163	0.789	80	458	100	6339	8272	-2.893	752	5587	1218	7054	103894	571513	52.826	130.463	0	0	0
5	18	8	""	"STM3356"	4460	48070	110	754	986	864	87	80	80	83	24	28	100	100	0	7741	10438	8884	85	84	84	90	37	41	100	100	0	0.088	0.088	0.085	0.085	1.767	0.081	0.763	80	433	100	8331	11260	-3.506	674	7657	906	10354	78894	835068	37.625	279.676	0	0	0
5	19	8	""	"STM0761"	4630	48070	110	351	404	340	84	79	79	81	20	24	91	87	0	5080	5702	5204	91	85	85	95	102	107	96	93	0	0.054	0.058	0.062	0.059	2.434	0.062	0.676	80	393	100	5267	5942	-4.199	272	4995	325	5617	32305	456189	16.150	54.971	0	0	0
5	20	8	""	"STM0765"	4810	48070	120	249	268	120	44	79	79	81	19	23	96	94	0	8896	10206	5701	55	85	85	94	90	95	100	100	0	0.019	0.019	0.019	0.017	2.185	0.017	0.439	120	527	100	8981	10310	-5.696	170	8811	189	10121	32170	1224663	9.842	112.356	0	0	0
5	21	8	"galM"	"STM0773"	4990	48070	110	2557	2849	1027	36	80	80	89	79	88	100	100	0	10593	11990	4246	35	84	84	119	337	283	100	100	0	0.236	0.233	0.233	0.232	1.204	0.228	0.908	80	482	100	12986	14675	-2.085	2477	10509	2769	11906	227889	959194	34.937	35.226	0	0	0
5	22	8	"modA"	"STM0781"	5170	48080	110	1540	1775	991	55	78	78	81	24	29	100	100	0	8567	10082	5792	57	84	84	90	42	46	100	100	0	0.172	0.170	0.166	0.171	1.475	0.151	0.766	80	460	100	9945	11695	-2.537	1462	8483	1697	9998	141962	806534	70.583	237.905	0	0	0
5	23	8	"hutI"	"STM0787"	5350	48070	110	2641	2795	731	26	78	78	82	34	41	100	100	0	14561	15827	4778	30	83	83	92	65	70	100	100	0	0.177	0.173	0.173	0.173	1.217	0.170	0.896	80	423	100	17041	18461	-2.498	2563	14478	2717	15744	223612	1266194	79.794	242.077	0	0	0
5	24	8	"hutU"	"STM0790"	5520	48090	110	593	619	164	26	78	78	90	143	158	100	98	0	8599	8600	1300	15	82	82	104	230	221	100	100	0	0.060	0.064	0.060	0.062	1.269	0.062	0.862	80	489	100	9032	9059	-4.048	515	8517	541	8518	49494	688000	3.699	36.939	0	0	0
5	1	9	""	"STM0902"	1420	48210	110	118	286	1145	400	85	85	86	16	18	71	50	0	13418	13415	3960	29	93	93	102	64	62	100	100	0	0.002	0.015	0.003	0.003	4.089	0.011	0.017	80	519	100	13358	13523	-8.657	33	13325	201	13322	22890	1073234	12.500	208.016	0	0	0
5	2	9	""	"STM0906"	1620	48210	110	133	177	161	90	86	86	86	15	17	73	62	0	1238	1963	2927	149	95	95	113	138	122	92	85	0	0.041	0.049	0.049	0.047	2.676	0.046	0.713	80	478	100	1190	1959	-4.604	47	1143	91	1868	14156	157016	6.067	13.406	0	0	0
5	3	9	""	"STM0912"	1800	48210	110	192	210	80	38	86	86	87	15	17	97	97	0	19052	20388	7724	37	95	95	109	127	116	100	100	0	0.006	0.006	0.006	0.006	1.628	0.006	0.711	80	467	100	19063	20417	-7.483	106	18957	124	20293	16779	1631071	8.200	159.677	0	0	0
5	4	9	""	"STM0917"	1980	48220	110	98	100	25	25	87	87	126	283	224	0	0	0	1679	2273	1977	86	97	97	223	915	410	63	40	0	0.007	0.006	0.010	0.010	2.711	0.004	0.120	80	435	100	1593	2189	-7.168	11	1582	13	2176	8031	181844	-0.092	2.240	0	0	0
5	5	9	""	"STM0921"	2150	48210	120	97	137	197	143	90	90	188	442	235	4	3	0	3974	4353	3411	78	101	101	502	1922	382	75	50	0	0.002	0.011	0.004	0.005	7.169	0.013	0.027	120	470	100	3880	4299	-9.112	7	3873	47	4252	16448	522333	-0.115	2.004	0	0	0
5	6	9	""	"STM0925"	2320	48210	110	100	100	19	19	86	86	98	99	101	0	0	0	820	1199	974	81	96	96	140	259	185	92	65	0	0.019	0.013	0.018	0.019	3.141	0.010	0.151	80	393	100	738	1117	-5.692	14	724	14	1103	8025	95900	0.020	4.089	0	0	0
5	7	9	""	"STM4205"	2500	48220	120	230	251	160	63	85	85	86	17	19	86	80	0	4679	4931	3760	76	96	96	99	33	33	99	97	0	0.032	0.034	0.032	0.034	3.110	0.028	0.517	120	495	100	4728	5001	-4.982	145	4583	166	4835	30072	591692	9.706	146.424	0	0	0
5	8	9	""	"STM4209"	2670	48220	110	121	160	264	165	86	86	88	16	18	73	51	0	930	1134	887	78	95	95	96	16	16	100	100	0	0.042	0.071	0.046	0.044	2.833	0.044	0.043	80	441	100	870	1113	-4.576	35	835	74	1039	12838	90716	4.500	64.875	0	0	0
5	9	9	""	"STM4213"	2860	48220	120	501	531	319	60	87	87	88	16	18	93	93	0	16570	16150	7142	44	95	95	100	30	30	100	100	0	0.025	0.028	0.025	0.024	2.057	0.027	0.711	120	511	100	16889	16499	-5.315	414	16475	444	16055	63706	1937943	27.688	535.000	0	0	0
5	10	9	""	"STM4218"	3030	48230	110	93	100	32	32	85	85	86	18	20	36	17	0	459	1120	1882	168	94	94	100	31	31	98	95	0	0.022	0.015	0.029	0.032	3.481	0.011	0.016	80	414	100	373	1041	-5.512	8	365	15	1026	7992	89564	0.778	32.903	0	0	0
5	11	9	"yjbF"	"STM4223"	3210	48230	110	229	269	145	53	84	84	85	18	21	97	91	0	3771	4814	3308	68	96	96	101	36	35	100	100	0	0.039	0.039	0.038	0.037	1.941	0.033	0.671	80	459	100	3820	4903	-4.664	145	3675	185	4718	21505	385151	10.222	130.917	0	0	0
5	12	9	"yjbN"	"STM4243"	3400	48240	110	799	863	613	71	83	83	85	16	18	100	100	0	2672	2775	1539	55	97	97	108	83	76	100	100	0	0.278	0.291	0.264	0.276	1.708	0.249	0.608	80	458	100	3291	3458	-1.847	716	2575	780	2678	69047	222021	48.625	32.133	0	0	0
5	13	9	""	"STM1009"	3570	48230	120	937	900	364	40	86	86	90	34	37	91	91	0	49866	42144	17629	41	98	98	102	43	42	98	97	2	0.017	0.019	0.019	0.021	3.213	0.019	0.915	120	468	100	50619	42860	-5.870	851	49768	814	42046	107942	5057337	23.824	977.721	0	0	0
5	14	9	""	"STM1866"	3740	48240	110	370	390	125	32	87	87	91	36	39	100	98	0	1650	1692	603	35	98	98	103	37	35	100	100	0	0.182	0.190	0.189	0.190	1.414	0.177	0.839	80	413	100	1835	1897	-2.455	283	1552	303	1594	31191	135378	8.306	42.946	0	0	0
5	15	9	"hisP"	"STM2351"	3920	48230	110	723	957	691	72	87	87	89	20	22	97	97	0	6675	8912	6064	68	97	97	107	112	104	100	100	0	0.097	0.099	0.096	0.091	1.811	0.096	0.785	80	447	100	7214	9685	-3.371	636	6578	870	8815	76577	712926	43.400	78.616	0	0	0
5	16	9	"flgL"	"STM1184"	4090	48240	110	2618	2726	814	29	86	86	90	36	40	100	100	0	13525	14404	3673	25	97	97	106	89	83	100	100	0	0.189	0.185	0.185	0.181	1.295	0.185	0.903	80	449	100	15960	16947	-2.407	2532	13428	2640	14307	218090	1152304	73.222	160.652	0	0	0
5	17	9	"nrdA"	"STM2277"	4270	48250	110	14723	14486	1650	11	85	85	101	141	139	100	100	0	28118	27811	2799	10	92	92	116	194	167	100	100	0	0.522	0.520	0.519	0.518	1.207	0.514	0.930	80	478	100	42664	42120	-0.937	14638	28026	14401	27719	1158860	2224870	102.021	142.758	0	0	0
5	18	9	"envF"	"STM1240"	4450	48240	110	465	718	857	119	79	79	93	140	150	82	67	0	4353	6615	7330	110	88	88	105	178	169	100	100	0	0.091	0.098	0.096	0.090	1.848	0.095	0.746	80	459	100	4651	7166	-3.466	386	4265	639	6527	57451	529207	4.464	36.573	0	0	0
5	19	9	"nrfA"	"STM4277"	4630	48240	120	207	1172	6192	528	79	79	81	19	23	85	81	0	10878	10893	6128	56	87	87	97	91	93	98	95	0	0.012	0.101	0.012	0.014	2.848	0.306	0.168	120	535	100	10919	11899	-6.398	128	10791	1093	10806	140632	1307132	57.421	118.637	0	0	0
5	20	9	"araH"	"STM1931"	4800	48240	70	207	280	223	79	80	80	82	25	30	75	62	0	1950	5330	6395	119	91	91	117	138	117	81	75	0	0.068	0.038	0.038	0.053	3.856	0.030	0.703	32	225	100	1986	5439	-3.872	127	1859	200	5239	8951	170566	7.920	37.775	0	0	0
5	21	9	"yecM"	"STM1908"	4990	48270	110	305	589	755	128	79	79	80	17	21	96	93	0	2022	5064	7370	145	86	86	97	71	73	97	95	0	0.117	0.102	0.108	0.108	2.388	0.095	0.854	80	510	100	2162	5488	-3.099	226	1936	510	4978	47142	405125	29.941	69.958	0	0	0
5	22	9	"yecO"	"STM1905"	5170	48260	110	1020	2361	3160	133	79	79	80	15	18	100	100	0	1864	3645	4828	132	86	86	87	15	17	100	100	0	0.529	0.641	0.589	0.571	2.462	0.589	0.647	80	454	100	2719	5841	-0.918	941	1778	2282	3559	188859	291598	152.067	237.200	0	0	0
5	23	9	""	"STM1669"	5340	48250	110	620	587	147	25	79	79	84	41	48	93	93	0	25973	25779	3950	15	87	87	187	1110	593	100	100	0	0.021	0.020	0.021	0.018	1.691	0.020	0.915	80	449	100	26427	26200	-5.580	541	25886	508	25692	46969	2062290	12.268	23.056	0	0	0
5	24	9	"yicM"	"STM3776"	5520	48270	120	2270	2491	2389	95	78	78	90	165	183	94	93	0	22831	21591	7247	33	86	86	167	975	583	98	97	0	0.096	0.112	0.092	0.093	2.424	0.119	0.543	120	582	100	24937	23918	-3.375	2192	22745	2413	21505	298893	2590920	14.552	21.973	0	0	0
5	1	10	"yafK"	"STM0312"	1430	48370	100	863	935	435	46	85	85	86	15	17	100	100	0	2679	3075	1521	49	93	93	98	53	54	100	100	0	0.301	0.285	0.264	0.279	1.776	0.247	0.685	80	427	100	3364	3832	-1.733	778	2586	850	2982	74791	246032	56.600	56.170	0	0	0
5	2	10	"proB"	"STM0321"	1600	48380	110	5043	5146	1944	37	85	85	88	32	36	100	100	0	13976	14344	3363	23	96	96	101	41	40	100	100	0	0.357	0.355	0.362	0.322	1.739	0.361	0.880	80	467	100	18838	19309	-1.485	4958	13880	5061	14248	411718	1147495	158.063	347.390	0	0	0
5	3	10	""	"STM0327"	1790	48390	100	123	136	41	30	86	86	88	33	37	56	25	0	1077	1214	693	57	96	96	104	50	48	100	100	0	0.038	0.045	0.043	0.042	2.638	0.032	0.092	80	430	100	1018	1168	-4.729	37	981	50	1118	10845	97099	1.455	22.200	0	0	0
5	4	10	""	"STM0332"	1960	48390	110	278	305	153	50	87	87	121	255	210	22	3	0	6391	6664	2382	35	96	96	253	1151	454	100	100	0	0.030	0.033	0.029	0.029	1.769	0.040	0.468	80	467	100	6486	6786	-5.043	191	6295	218	6568	24400	533086	0.722	5.570	0	0	0
5	5	10	""	"STM1047"	2150	48390	110	321	516	651	126	89	89	124	257	207	43	17	0	6009	8416	8268	98	96	96	254	1163	457	100	90	0	0.039	0.051	0.043	0.042	1.838	0.064	0.516	80	458	100	6145	8747	-4.672	232	5913	427	8320	41289	673302	1.525	7.018	0	0	0
5	6	10	"pepN"	"STM1057"	2320	48390	110	3869	4049	1534	37	87	87	88	18	20	100	100	0	10316	10582	2515	23	95	95	95	14	14	100	100	0	0.370	0.378	0.378	0.365	1.309	0.382	0.881	80	452	100	14003	14449	-1.434	3782	10221	3962	10487	323902	846532	220.056	749.071	0	0	0
5	7	10	"yeaO"	"STM1277"	2490	48390	110	372	549	457	83	87	87	91	22	24	98	97	0	890	1124	862	76	95	95	97	19	19	100	100	0	0.358	0.449	0.377	0.394	2.504	0.323	0.362	80	412	100	1080	1491	-1.480	285	795	462	1029	43888	89940	20.818	54.053	0	0	0
5	8	10	"mipA"	"STM1286"	2670	48400	110	11813	13226	6957	52	90	90	93	19	20	100	100	0	4759	5038	1786	35	93	93	94	18	19	100	100	0	2.512	2.656	2.464	2.517	1.312	3.035	0.872	80	466	100	16389	18081	1.329	11723	4666	13136	4945	1058050	403005	691.211	274.667	0	0	0
5	9	10	"gapA"	"STM1290"	2840	48400	110	15040	17296	9467	54	89	89	92	31	33	100	100	0	2944	3312	1227	37	91	91	94	24	25	100	100	0	5.240	5.342	5.033	5.125	1.471	6.146	0.863	80	444	100	17804	20428	2.390	14951	2853	17207	3221	1383678	264952	554.968	134.083	0	0	0
5	10	10	"topB"	"STM1298"	3030	48410	120	1907	2860	2738	95	86	86	91	33	36	96	96	0	5684	8158	8208	100	91	91	94	24	25	99	99	0	0.326	0.344	0.336	0.341	3.291	0.298	0.738	120	500	100	7414	10841	-1.619	1821	5593	2774	8067	343144	978970	83.909	336.000	0	0	0
5	11	10	"astB"	"STM1306"	3200	48400	110	570	605	195	32	86	86	88	19	21	100	100	0	16902	17786	3921	22	93	93	105	119	113	100	100	0	0.029	0.029	0.029	0.028	1.479	0.028	0.840	80	433	100	17293	18212	-5.118	484	16809	519	17693	48366	1422862	27.211	148.580	0	0	0
5	12	10	"celF"	"STM1316"	3380	48410	110	889	988	408	41	87	87	88	17	19	100	100	0	15681	16938	3771	22	94	94	108	116	107	100	100	0	0.051	0.053	0.050	0.052	1.312	0.051	0.783	80	468	100	16389	17745	-4.281	802	15587	901	16844	79004	1355054	52.941	145.086	0	0	0
5	13	10	"rfbX"	"STM2088"	3560	48410	110	992	988	364	36	89	89	91	34	37	100	100	0	5881	6148	2141	34	95	95	100	35	35	100	100	0	0.156	0.149	0.158	0.144	1.421	0.145	0.836	80	459	100	6689	6952	-2.680	903	5786	899	6053	79050	491844	26.382	172.800	0	0	0
5	14	10	"rfbB"	"STM2097"	3730	48410	110	8321	8206	1468	17	89	89	106	135	127	100	100	0	14106	13942	2267	16	94	94	120	230	191	100	100	0	0.587	0.586	0.581	0.581	1.306	0.578	0.918	80	448	100	22244	21965	-0.767	8232	14012	8117	13848	656499	1115342	60.000	60.096	0	0	0
5	15	10	"wcaD"	"STM2112"	3920	48420	120	191	198	73	36	86	86	100	120	120	36	4	0	14293	13332	5561	41	93	93	119	230	193	98	97	0	0.007	0.008	0.007	0.008	2.076	0.008	0.270	120	548	100	14305	13351	-7.079	105	14200	112	13239	23714	1599842	0.817	57.448	0	0	0
5	16	10	"wza"	"STM2118"	4100	48420	110	201	208	59	28	85	85	87	36	41	91	83	0	10825	11291	3472	30	91	91	100	90	90	100	100	0	0.011	0.011	0.010	0.010	1.545	0.011	0.763	80	433	100	10850	11323	-6.532	116	10734	123	11200	16600	903241	3.361	124.344	0	0	0
5	17	10	"yegD"	"STM2125"	4270	48420	110	6986	6746	1794	26	81	81	94	141	150	100	100	0	12372	12316	1947	15	89	89	104	179	172	100	100	0	0.562	0.545	0.566	0.503	1.560	0.563	0.934	80	438	100	19188	18892	-0.831	6905	12283	6665	12227	539645	985302	47.177	68.223	0	0	0
5	18	10	""	"STM2135"	4450	48430	110	884	940	255	27	79	79	81	16	19	100	100	0	22292	23618	5865	24	86	86	95	63	66	100	100	0	0.036	0.037	0.036	0.036	1.195	0.036	0.918	80	492	100	23011	24393	-4.786	805	22206	861	23532	75170	1889441	53.688	373.381	0	0	0
5	19	10	""	"STM4057"	4630	48430	100	138	180	131	72	78	78	79	15	18	91	71	0	609	1170	1377	117	86	86	92	63	68	95	87	0	0.115	0.094	0.101	0.104	3.530	0.079	0.691	80	404	100	583	1186	-3.124	60	523	102	1084	14419	93571	6.733	17.111	0	0	0
5	20	10	""	"STM4066"	4800	48430	100	745	846	379	44	78	78	80	21	26	100	100	0	9492	10344	4169	40	86	86	96	94	97	100	100	0	0.071	0.075	0.071	0.072	1.538	0.066	0.757	80	436	100	10073	11026	-3.818	667	9406	768	10258	67677	827525	36.476	109.021	0	0	0
5	21	10	"ydeZ"	"STM4076"	4980	48430	110	114	133	58	43	77	77	78	14	17	83	66	0	4599	6123	5342	87	86	86	88	17	19	100	100	0	0.008	0.009	0.010	0.009	2.535	0.008	0.580	80	453	100	4550	6093	-6.930	37	4513	56	6037	10626	489822	3.929	355.000	0	0	0
5	22	10	"glpX"	"STM4085"	5160	48430	110	1425	1540	718	46	76	76	78	15	19	100	100	0	8774	9360	3737	39	85	85	88	20	22	100	100	0	0.155	0.158	0.160	0.145	1.626	0.156	0.869	80	479	100	10038	10739	-2.687	1349	8689	1464	9275	123170	748806	97.467	463.600	0	0	0
5	23	10	"menA"	"STM4090"	5340	48430	110	763	1197	1138	95	79	79	94	183	194	96	88	0	3791	5254	4821	91	86	86	178	1079	606	97	80	0	0.185	0.216	0.224	0.207	1.760	0.198	0.748	80	475	100	4389	6286	-2.437	684	3705	1118	5168	95795	420324	6.027	4.704	0	0	0
5	24	10	"metB"	"STM4100"	5520	48440	110	3246	3257	652	20	78	78	90	181	201	100	100	0	16649	16895	2911	17	84	84	89	38	42	100	100	0	0.191	0.189	0.186	0.188	1.194	0.184	0.876	80	476	100	19733	19990	-2.386	3168	16565	3179	16811	260523	1351626	17.497	442.263	0	0	0
5	1	11	""	"STM2986"	1430	48550	110	400	514	529	102	83	83	84	15	17	100	97	0	4854	6066	6178	101	93	93	96	20	20	100	100	0	0.067	0.072	0.065	0.066	1.965	0.073	0.848	80	523	100	5078	6404	-3.909	317	4761	431	5973	41157	485244	28.667	298.500	0	0	0
5	2	11	"recD"	"STM2993"	1600	48560	110	907	896	329	36	85	85	87	31	35	96	95	0	9280	9217	3221	34	96	96	102	41	40	100	100	0	0.090	0.089	0.093	0.079	1.996	0.087	0.870	80	491	100	10006	9932	-3.482	822	9184	811	9121	71688	737321	26.097	222.317	0	0	0
5	3	11	"ygdQ"	"STM3006"	1790	48570	100	783	876	430	49	84	84	163	849	520	28	2	0	5963	6558	3115	47	97	97	158	649	410	100	100	0	0.119	0.123	0.121	0.119	1.309	0.120	0.890	80	452	100	6565	7253	-3.069	699	5866	792	6461	70068	524628	0.840	9.861	0	0	0
5	4	11	"araE"	"STM3016"	1980	48570	110	296	348	202	58	86	86	160	827	516	3	0	0	10694	11799	4868	41	94	94	153	633	413	100	100	0	0.020	0.022	0.020	0.020	1.460	0.023	0.590	80	477	100	10810	11967	-5.658	210	10600	262	11705	27858	943910	0.227	18.398	0	0	0
5	5	11	"yohM"	"STM3024"	2140	48570	110	576	599	189	31	87	87	88	18	20	100	100	0	9226	9653	2665	27	93	93	104	71	68	100	100	0	0.054	0.054	0.052	0.053	1.268	0.052	0.892	80	438	100	9622	10072	-4.223	489	9133	512	9560	47909	772243	28.389	134.493	0	0	0
5	6	11	"stdA"	"STM3029"	2310	48570	110	139	153	50	32	85	85	87	17	19	92	72	0	6289	7129	4310	60	94	94	96	16	16	100	100	0	0.009	0.010	0.010	0.009	2.173	0.009	0.623	80	427	100	6249	7103	-6.842	54	6195	68	7035	12243	570283	3.882	439.563	0	0	0
5	7	11	""	"STM2691"	2490	48570	120	152	170	110	64	86	86	89	20	22	86	74	0	4425	5144	3282	63	91	91	93	17	18	100	100	0	0.015	0.017	0.014	0.014	2.071	0.019	0.582	120	546	100	4400	5137	-6.037	66	4334	84	5053	20401	617327	4.050	297.118	0	0	0
5	8	11	""	"STM2698"	2680	48580	100	86	88	19	21	86	86	87	17	19	13	3	0	165	184	82	44	90	90	91	21	23	87	72	0	0.000	0.021	0.110	0.104	3.406	0.052	0.030	80	428	100	75	96	Error	0	75	2	94	7022	14703	0.059	4.429	0	0	0
5	9	11	""	"STM2705"	2860	48580	110	112	135	66	48	87	87	88	22	25	53	35	0	2117	2599	1826	70	90	90	92	22	23	100	100	0	0.012	0.019	0.017	0.014	3.094	0.021	0.519	80	462	100	2052	2557	-6.341	25	2027	48	2509	10806	207945	2.136	113.955	0	0	0
5	10	11	"yjfY"	"STM4389"	3040	48580	100	146	149	43	28	86	86	87	20	22	80	61	0	624	745	522	70	88	88	90	16	17	100	97	0	0.112	0.096	0.106	0.094	2.774	0.076	0.499	80	358	100	596	720	-3.159	60	536	63	657	11953	59619	3.100	40.938	0	0	0
5	11	11	"thrL"	"STM0001"	3200	48580	100	93	97	23	23	85	85	89	27	30	16	7	0	109	121	60	49	91	91	104	103	99	7	1	0	0.444	0.400	0.694	0.774	3.477	0.092	0.063	80	416	100	26	42	-1.170	8	18	12	30	7782	9710	0.296	0.165	-50	0	0
5	12	11	""	"STM0270"	3390	48590	110	286	308	116	37	87	87	90	24	26	100	97	0	5511	5825	2119	36	91	91	101	76	75	100	100	0	0.037	0.039	0.038	0.036	1.604	0.036	0.742	80	467	100	5619	5955	-4.767	199	5420	221	5734	24649	466015	9.083	75.316	0	0	0
5	13	11	""	"STM0538"	3560	48600	100	321	316	80	25	85	85	87	22	25	100	98	0	2997	3071	846	27	90	90	92	23	25	100	100	0	0.081	0.077	0.073	0.075	1.420	0.075	0.880	80	406	100	3143	3212	-3.623	236	2907	231	2981	25250	245652	10.409	129.522	0	0	0
5	14	11	""	"STM0554"	3730	48590	110	147	172	92	53	85	85	93	104	111	21	10	0	1056	1460	1187	81	88	88	95	56	58	100	100	0	0.064	0.063	0.057	0.054	2.068	0.063	0.736	80	491	100	1030	1459	-3.965	62	968	87	1372	13748	116798	0.760	24.375	0	0	0
5	15	11	""	"STM0567"	3920	48600	110	482	544	258	47	82	82	83	15	18	100	100	0	3312	3708	1769	47	89	89	92	25	27	100	100	0	0.124	0.128	0.124	0.127	1.412	0.122	0.855	80	459	100	3623	4081	-3.010	400	3223	462	3619	43485	296673	30.733	144.640	0	0	0
5	16	11	""	"STM0575"	4090	48590	110	231	253	91	35	81	81	82	15	18	98	98	0	7646	8066	2438	30	87	87	88	15	17	100	100	0	0.020	0.022	0.020	0.019	1.561	0.022	0.827	80	466	100	7709	8151	-5.655	150	7559	172	7979	20218	645248	11.400	531.867	0	0	0
5	17	11	""	"STM0580"	4270	48590	110	961	983	571	58	78	78	81	16	19	100	100	0	4384	4415	2390	54	85	85	87	18	20	100	100	0	0.205	0.209	0.218	0.195	1.689	0.198	0.824	80	510	100	5182	5235	-2.284	883	4299	905	4330	78661	353238	56.375	240.444	0	0	0
5	18	11	"ybdZ"	"STM0587"	4460	48610	110	263	335	227	67	77	77	81	39	48	97	91	0	499	678	573	84	82	82	86	44	51	100	100	0	0.446	0.433	0.434	0.422	1.559	0.341	0.704	80	493	100	603	854	-1.165	186	417	258	596	26794	54206	6.513	13.455	0	0	0
5	19	11	""	"STM2244"	4640	48600	100	97	109	53	48	76	76	81	42	51	23	7	0	885	1113	668	60	82	82	83	20	24	100	100	0	0.026	0.032	0.026	0.026	2.347	0.030	0.262	80	419	100	824	1064	-5.257	21	803	33	1031	8737	89049	0.667	51.500	0	0	0
5	20	11	"yegT"	"STM2142"	4810	48600	110	334	328	107	32	76	76	78	13	16	97	95	0	5193	4859	1457	29	83	83	83	14	16	100	100	0	0.050	0.053	0.053	0.047	1.552	0.053	0.929	80	462	100	5368	5028	-4.308	258	5110	252	4776	26211	388702	19.231	341.143	0	0	0
5	21	11	"yehU"	"STM2159"	4980	48610	110	1205	1237	448	36	78	78	90	236	262	97	93	0	11636	11437	2838	24	85	85	88	24	27	100	100	0	0.098	0.102	0.100	0.095	1.461	0.101	0.719	80	479	100	12678	12511	-3.357	1127	11551	1159	11352	98985	914952	4.860	472.875	0	0	0
5	22	11	"yohC"	"STM2169"	5170	48620	110	309	339	104	30	78	78	90	238	264	46	6	0	6037	6600	1948	29	84	84	88	24	27	100	100	0	0.039	0.040	0.039	0.039	1.280	0.037	0.134	80	472	100	6184	6777	-4.688	231	5953	261	6516	27146	528004	1.046	271.333	0	0	0
5	23	11	"yohI"	"STM2174"	5350	48620	120	1520	1397	571	40	79	79	81	23	28	98	96	0	13224	11815	4812	40	83	83	85	18	21	100	99	0	0.110	0.112	0.112	0.112	2.163	0.110	0.944	120	528	100	14582	13050	-3.189	1441	13141	1318	11732	167657	1417858	57.217	651.667	0	0	0
5	24	11	"yfhD"	"STM2567"	5520	48610	110	1067	1110	253	22	78	78	80	15	18	100	100	0	13992	14608	2732	18	81	81	84	20	23	100	100	0	0.071	0.071	0.072	0.070	1.196	0.071	0.936	80	498	100	14900	15559	-3.814	989	13911	1032	14527	88821	1168664	68.667	726.200	0	0	0
5	1	12	"hupA"	"STM4170"	1420	48740	110	2411	3046	2722	89	85	85	91	32	35	100	100	0	1275	1379	935	67	90	90	93	17	18	100	100	0	1.963	2.297	2.071	2.263	1.900	2.991	0.629	80	534	100	3511	4250	0.973	2326	1185	2961	1289	243700	110319	92.344	75.647	0	0	0
5	2	12	"hupA"	"STM4170"	1610	48750	110	743	1643	2216	134	86	86	87	17	19	100	100	0	409	691	760	109	93	93	95	20	21	100	100	0	2.079	2.604	2.503	2.327	2.042	3.159	0.749	80	491	100	973	2155	1.056	657	316	1557	598	131468	55265	91.529	29.800	0	0	0
5	3	12	"hilA"	"STM2876"	1790	48750	110	281	340	237	69	86	86	165	847	513	3	0	0	6455	8674	7790	89	95	95	152	647	425	100	96	0	0.031	0.030	0.031	0.029	2.192	0.026	0.754	80	454	100	6555	8833	-5.027	195	6360	254	8579	27231	693934	0.207	13.172	0	0	0
5	4	12	"hilA"	"STM2876"	1960	48760	100	219	241	178	73	86	86	174	885	508	1	0	0	5934	5600	1462	26	96	96	166	679	409	100	98	0	0.023	0.028	0.024	0.025	1.597	0.026	0.340	80	416	100	5971	5659	-5.456	133	5838	155	5504	19251	447992	0.076	8.003	0	0	0
5	5	12	"hilC"	"STM2867"	2150	48750	110	498	494	165	33	86	86	89	25	28	100	100	0	5290	5173	2078	40	94	94	107	87	81	100	100	0	0.079	0.080	0.079	0.080	1.382	0.075	0.861	80	446	100	5608	5487	-3.657	412	5196	408	5079	39522	413861	16.200	58.230	0	0	0
5	6	12	"hilC"	"STM2867"	2320	48750	120	499	502	225	44	85	85	87	21	24	95	94	0	4860	5053	2715	53	91	91	95	28	29	99	98	0	0.087	0.084	0.082	0.092	2.206	0.077	0.847	120	477	100	5183	5379	-3.526	414	4769	417	4962	60243	606370	19.762	177.071	0	0	0
5	7	12	"hns"	"STM1751"	2480	48760	110	2977	3311	1872	56	88	88	90	22	24	100	100	0	2580	2778	1078	38	89	89	92	23	25	100	100	0	1.160	1.199	1.106	1.142	1.430	1.339	0.848	80	424	100	5380	5912	0.214	2889	2491	3223	2689	264902	222217	146.409	116.783	0	0	0
5	8	12	"hns"	"STM1751"	2670	48760	110	1121	1660	1805	108	88	88	92	33	35	96	93	0	1104	1570	1706	108	91	91	93	19	20	98	95	0	1.020	1.063	0.935	1.066	3.054	1.070	0.667	80	487	100	2046	3051	0.028	1033	1013	1572	1479	132816	125596	47.515	77.737	0	0	0
5	9	12	"hns"	"STM1751"	2870	48760	120	2335	2907	1619	55	86	86	89	31	34	100	100	0	2402	2831	1429	50	90	90	94	39	41	100	100	0	0.973	1.029	1.059	1.001	1.438	1.077	0.842	120	481	100	4561	5562	-0.040	2249	2312	2821	2741	348880	339705	90.903	70.179	0	0	0
5	10	12	"hilD"	"STM2875"	3030	48760	120	392	401	182	45	87	87	87	17	19	97	96	0	3141	3106	1521	48	87	87	89	21	23	100	100	0	0.100	0.104	0.100	0.106	1.741	0.099	0.827	120	458	100	3359	3333	-3.324	305	3054	314	3019	48116	372734	18.471	143.667	0	0	0
5	11	12	"hilD"	"STM2875"	3200	48760	110	124	335	567	169	85	85	88	26	29	61	42	0	542	2562	5479	213	89	89	92	24	26	100	98	0	0.086	0.101	0.088	0.090	2.657	0.095	0.845	80	432	100	492	2723	-3.538	39	453	250	2473	26789	204974	9.500	102.917	0	0	0
5	12	12	"stpA"	"STM2799"	3370	48760	110	1625	2200	2069	94	87	87	95	65	68	100	100	0	1153	1781	1505	84	90	90	100	109	109	100	100	0	1.447	1.250	1.229	1.214	1.854	1.484	0.633	80	454	100	2601	3804	0.533	1538	1063	2113	1691	175976	142468	32.385	15.422	0	0	0
5	13	12	"csrA"	"STM2826"	3550	48770	110	994	1205	820	68	87	87	94	63	67	100	100	0	433	515	345	66	90	90	101	110	108	100	91	0	2.644	2.631	2.670	2.666	1.603	2.841	0.550	80	453	100	1250	1543	1.403	907	343	1118	425	96434	41177	17.635	3.764	0	0	0
5	14	12	"dps"	"STM0831"	3730	48780	110	866	950	568	59	84	84	86	19	22	100	100	0	1306	1488	788	52	88	88	92	30	32	100	100	0	0.642	0.619	0.614	0.616	1.651	0.615	0.755	80	478	100	2000	2266	-0.639	782	1218	866	1400	75989	119014	45.474	46.533	0	0	0
5	15	12	"dps"	"STM0831"	3910	48780	100	1825	2162	1341	62	83	83	85	16	18	100	100	0	2732	3077	1357	44	89	89	91	20	21	100	100	0	0.659	0.696	0.644	0.659	1.587	0.721	0.721	80	430	100	4385	5067	-0.601	1742	2643	2079	2988	172984	246136	129.813	149.300	0	0	0
5	16	12	"dps"	"STM0831"	4100	48780	100	3205	3182	534	16	84	84	85	16	18	100	100	0	5643	5498	886	16	88	88	90	25	27	100	100	0	0.562	0.573	0.572	0.573	1.134	0.566	0.949	80	416	100	8676	8508	-0.832	3121	5555	3098	5410	254523	439818	193.563	216.320	0	0	0
5	17	12	"oxyR"	"STM4125"	4250	48790	80	286	882	1193	135	82	82	87	35	40	94	82	0	276	1032	1397	135	86	86	101	111	109	63	48	0	1.074	0.846	1.069	0.941	3.219	0.761	0.508	52	286	100	394	1746	0.103	204	190	800	946	45889	53685	22.714	8.387	0	0	0
5	18	12	"oxyR"	"STM4125"	4440	48790	100	2079	2330	1241	53	81	81	84	30	35	100	100	0	2843	3174	1549	48	82	82	92	91	98	100	100	0	0.724	0.727	0.711	0.707	1.369	0.726	0.865	80	438	100	4759	5341	-0.467	1998	2761	2249	3092	186423	253949	74.867	33.868	0	0	0
5	19	12	"fur"	"STM0693"	4620	48790	110	4353	3941	1339	33	79	79	83	40	48	100	100	0	4867	4560	1174	25	80	80	84	22	26	100	100	0	0.893	0.862	0.877	0.779	1.611	0.897	0.937	80	478	100	9061	8342	-0.164	4274	4787	3862	4480	315257	364836	96.450	203.455	0	0	0
5	20	12	"fur"	"STM0693"	4800	48800	110	1077	1491	1389	93	76	76	78	15	19	100	100	0	1013	1615	1957	121	81	81	84	24	28	100	100	0	1.074	0.922	0.937	0.960	1.882	0.762	0.793	80	474	100	1933	2949	0.103	1001	932	1415	1534	119317	129160	94.200	63.792	0	0	0
5	21	12	"envR"	"STM3389"	4980	48790	110	113	137	86	62	76	76	78	17	21	70	56	0	1708	2942	3970	134	82	82	86	27	31	98	97	0	0.023	0.021	0.023	0.024	2.801	0.017	0.606	80	453	100	1663	2921	-5.458	37	1626	61	2860	10928	235340	3.471	105.778	0	0	0
5	22	12	"envR"	"STM3389"	5150	48790	110	117	144	98	68	78	78	80	25	31	58	38	0	1959	3421	4733	138	80	80	86	26	30	100	100	0	0.021	0.020	0.024	0.020	3.135	0.017	0.646	80	454	100	1918	3407	-5.590	39	1879	66	3341	11536	273702	2.560	128.269	0	0	0
5	23	12	"envR"	"STM3389"	5330	48800	110	222	221	57	25	79	79	81	24	29	100	100	0	7082	7633	2769	36	79	79	87	49	56	100	100	0	0.020	0.019	0.019	0.018	1.441	0.017	0.740	80	460	100	7146	7696	-5.614	143	7003	142	7554	17640	610647	5.833	154.000	0	0	0
5	24	12	"arcB"	"STM3328"	5520	48810	110	224	268	149	55	79	79	80	15	18	100	97	0	959	1178	781	66	79	79	86	45	52	100	100	0	0.165	0.172	0.175	0.164	1.983	0.135	0.547	80	531	100	1025	1288	-2.601	145	880	189	1099	21437	94258	12.533	24.267	0	0	0
5	1	13	"ctrl-10-10ng/ul"	"ctrl-10-10ng/ul"	1420	48910	100	78	80	14	17	82	82	84	19	22	6	0	0	86	85	12	14	87	87	89	15	16	6	0	0	4.000	1.000	0.838	1.223	3.637	25.156	0.000	80	472	100	-5	-4	2.000	-4	-1	-2	-2	6398	6765	-0.211	-0.267	-50	0	0
5	2	13	"ctrl-108-10ng/ul"	"ctrl-108-10ng/ul"	1600	48920	100	84	85	19	22	83	83	85	22	25	12	5	0	88	94	29	30	92	92	94	21	22	17	3	0	-0.250	1.000	0.788	0.786	4.307	0.030	0.001	80	430	100	-3	4	Error	1	-4	2	2	6826	7538	0.000	0.000	-50	0	0
5	3	13	"ctrl-Y1-10ng/ul"	"ctrl-Y1-10ng/ul"	1780	48920	100	82	82	16	19	83	83	86	23	26	5	0	0	90	94	20	21	93	93	97	21	21	10	3	0	0.333	-1.000	1.000	0.880	3.112	2.067	0.032	80	408	100	-4	0	-1.585	-1	-3	-1	1	6551	7495	-0.174	-0.143	-50	0	0
5	4	13	"ctrl-Y3-10ng/ul"	"ctrl-Y3-10ng/ul"	1950	48920	100	78	80	14	17	83	83	86	20	23	7	1	0	87	90	23	25	93	93	98	45	45	2	2	0	0.833	1.000	0.960	1.088	3.386	0.132	0.024	80	405	100	-11	-6	-0.263	-5	-6	-3	-3	6399	7173	-0.300	-0.178	-50	0	0
5	5	13	"ctrl-Y5-10ng/ul"	"ctrl-Y5-10ng/ul"	2130	48920	100	81	85	24	28	84	84	87	20	22	12	1	0	93	97	19	19	92	92	97	44	45	3	0	0	-3.000	0.200	0.817	1.019	4.413	0.017	0.001	80	431	100	-2	6	Error	-3	1	1	5	6822	7739	-0.100	0.000	-50	0	0
5	6	13	"EMPTY"	"EMPTY"	2310	48930	100	87	90	31	34	83	83	85	21	24	17	2	0	93	100	35	35	91	91	92	16	17	25	13	0	2.000	0.778	1.139	1.033	5.859	0.065	0.014	80	415	100	6	16	1.000	4	2	7	9	7191	7995	0.238	0.500	-75	0	0
5	7	13	"ctrl-10-50ng/ul"	"ctrl-10-50ng/ul"	2490	48930	100	83	82	14	17	83	83	86	27	31	3	0	0	89	90	15	16	90	90	91	17	18	10	3	0	0.000	100000.000	1.071	1.120	3.923	7.257	0.037	80	408	100	-1	-1	Error	0	-1	-1	0	6590	7238	-0.148	-0.059	-50	0	0
5	8	13	"ctrl-108-50ng/ul"	"ctrl-108-50ng/ul"	2660	48930	100	79	82	22	26	85	85	86	24	27	2	1	0	87	88	21	23	90	90	92	19	20	8	3	0	2.000	1.500	1.000	0.899	3.190	7.889	0.013	80	408	100	-9	-5	1.000	-6	-3	-3	-2	6568	7078	-0.167	-0.211	-50	0	0
5	9	13	"ctrl-Y1-50ng/ul"	"ctrl-Y1-50ng/ul"	2840	48930	100	85	84	15	17	85	85	88	31	35	1	0	0	84	88	17	19	90	90	94	48	51	1	0	0	0.000	0.500	1.104	1.200	4.770	276.776	0.000	80	416	100	-6	-3	Error	0	-6	-1	-2	6751	7000	-0.129	-0.125	-50	0	0
5	10	13	"ctrl-Y3-50ng/ul"	"ctrl-Y3-50ng/ul"	3020	48940	100	82	84	16	19	83	83	86	16	18	15	2	0	88	88	13	14	86	86	89	38	42	0	0	0	-0.500	0.500	1.077	1.351	3.493	291.518	0.000	80	433	100	1	3	Error	-1	2	1	2	6689	7010	-0.125	-0.026	-50	0	0
5	11	13	"ctrl-Y5-50ng/ul"	"ctrl-Y5-50ng/ul"	3200	48940	100	82	87	21	24	83	83	85	19	22	12	2	0	89	94	21	22	86	86	89	25	28	13	5	0	-0.333	0.500	0.941	1.177	3.927	1.434	0.005	80	420	100	2	12	Error	-1	3	4	8	6935	7498	0.105	0.200	-50	0	0
5	12	13	"EMPTY"	"EMPTY"	3370	48940	100	88	87	20	22	83	83	85	22	25	12	5	0	95	100	25	25	88	88	90	21	23	25	8	0	0.714	0.333	0.667	0.783	3.704	0.509	0.006	80	430	100	12	16	-0.485	5	7	4	12	6953	7972	0.091	0.476	-75	0	0
5	13	13	"ctrl-10-100ng/ul"	"ctrl-10-100ng/ul"	3550	48940	100	84	83	14	16	84	84	89	59	66	0	0	0	88	89	18	20	89	89	93	46	49	1	0	0	0.000	100000.000	1.050	1.001	3.635	0.118	0.004	80	430	100	-1	-1	Error	0	-1	-1	0	6674	7086	-0.102	-0.087	-50	0	0
5	14	13	"ctrl-108-100ng/ul"	"ctrl-108-100ng/ul"	3730	48950	100	83	85	15	17	83	83	85	18	21	13	2	0	87	89	22	24	89	89	92	30	32	8	1	0	0.000	100000.000	0.889	0.852	3.521	0.167	0.007	80	420	100	-2	2	Error	0	-2	2	0	6760	7136	0.000	-0.100	-50	0	0
5	15	13	"ctrl-Y1-100ng/ul"	"ctrl-Y1-100ng/ul"	3910	48950	100	81	81	16	19	82	82	84	16	19	11	1	0	84	84	14	16	90	90	92	25	27	2	0	0	0.167	0.167	0.975	0.871	3.823	0.987	0.014	80	420	100	-7	-7	-2.585	-1	-6	-1	-6	6461	6736	-0.187	-0.320	-50	0	0
5	16	13	"ctrl-Y3-100ng/ul"	"ctrl-Y3-100ng/ul"	4090	48950	100	84	85	16	18	83	83	85	18	21	17	2	0	83	87	29	33	87	87	90	27	30	6	1	0	-0.250	100000.000	1.000	1.163	4.203	0.066	0.006	80	408	100	-3	2	Error	1	-4	2	0	6768	6995	0.000	-0.111	-50	0	0
5	17	13	"ctrl-Y5-100ng/ul"	"ctrl-Y5-100ng/ul"	4260	48950	100	80	82	14	17	79	79	80	17	21	15	2	0	77	79	11	13	85	85	87	19	21	2	0	0	-0.125	-0.500	0.667	0.835	3.534	10.619	0.004	80	418	100	-7	-3	Error	1	-8	3	-6	6539	6320	0.118	-0.421	-50	0	0
[truncated: 899,636 more chars]
