# Supplementary material for: BABAR: an R package to simplify the normalisation of common reference design microarray-based transcriptomic datasets
Source: BMC Bioinformatics. 2010 Feb 3;11:73. doi: 10.1186/1471-2105-11-73 (PMC2829013; doi:10.1186/1471-2105-11-73)
Supplement: Additional file 4 — Dataset 2. The unprocessed microarray data files and the associated .gal file for a non-heterogeneous 'good' dataset describing the transcriptomic changes of virulence genes for wild-type Salmonella and IHF mutants. [file 1471-2105-11-73-S4.ZIP › IHF_AB_65A.gpr]

ATF	1.0
29	56    
"Type=GenePix Results 3"
"DateTime=2004/04/23 17:23:57"
"Settings="
"GalFile=\\Fr-netapp1a\hintoncom\Array lists\STPLMar2003.gal"
"PixelSize=10"
"Wavelengths=635	532"
"ImageFiles=\\Fr-netapp1a\hintoncom\Collaborators\Michael Mangan\Double transcriptomes\2004 04 22 035665A.tif 2	\\Fr-netapp1a\hintoncom\Collaborators\Michael Mangan\Double transcriptomes\2004 04 22 035665A.tif 3"
"NormalizationMethod=None"
"NormalizationFactors=1	1"
"JpegImage=\\Fr-netapp1a\hintoncom\Collaborators\Michael Mangan\Double transcriptomes\gpr\2004 04 22 035665A.jpg"
"StdDev=Type 1"
"RatioFormulations=W1/W2 (635/532)"
"FeatureType=Circular"
"Barcode="
"BackgroundSubtraction=LocalFeature"
"ImageOrigin=1200, 15000"
"JpegOrigin=1390, 15210"
"Creator=GenePix Pro 5.0.1.24"
"Scanner=GenePix 4000A [48450]"
"FocusPosition=0"
"Temperature=40.74"
"LinesAveraged=2"
"Comment="
"PMTGain=600	570"
"ScanPower=100	100"
"LaserPower=1.81	1.56"
"Filters=<Empty>	<Empty>"
"ScanRegion=120,1500,1960,3180"
"Supplier="
"Block"	"Column"	"Row"	"Name"	"ID"	"X"	"Y"	"Dia."	"F635 Median"	"F635 Mean"	"F635 SD"	"F635 CV"	"B635"	"B635 Median"	"B635 Mean"	"B635 SD"	"B635 CV"	"% > B635+1SD"	"% > B635+2SD"	"F635 % Sat."	"F532 Median"	"F532 Mean"	"F532 SD"	"F532 CV"	"B532"	"B532 Median"	"B532 Mean"	"B532 SD"	"B532 CV"	"% > B532+1SD"	"% > B532+2SD"	"F532 % Sat."	"Ratio of Medians (635/532)"	"Ratio of Means (635/532)"	"Median of Ratios (635/532)"	"Mean of Ratios (635/532)"	"Ratios SD (635/532)"	"Rgn Ratio (635/532)"	"Rgn R2 (635/532)"	"F Pixels"	"B Pixels"	"Circularity"	"Sum of Medians (635/532)"	"Sum of Means (635/532)"	"Log Ratio (635/532)"	"F635 Median - B635"	"F532 Median - B532"	"F635 Mean - B635"	"F532 Mean - B532"	"F635 Total Intensity"	"F532 Total Intensity"	"SNR 635"	"SNR 532"	"Flags"	"Normalize"	"Autoflag"
1	1	1	"yiiD"	"STM4029"	1720	15440	120	220	253	128	50	72	72	74	21	28	95	93	0	668	841	530	63	98	98	100	25	25	97	96	0	0.260	0.244	0.246	0.259	2.966	0.184	0.542	120	701	100	718	924	-1.945	148	570	181	743	30339	100903	8.524	29.640	0	0	0
1	2	1	"yjiY"	"STM4532"	1900	15430	110	173	202	120	59	71	71	73	16	21	92	83	0	508	591	307	51	96	96	97	14	14	97	97	0	0.248	0.265	0.238	0.222	2.356	0.196	0.458	80	491	100	514	626	-2.014	102	412	131	495	16125	47314	8.063	35.286	0	0	0
1	3	1	"glpG"	"STM3524"	2070	15440	120	474	684	624	91	70	70	71	14	19	99	95	0	1015	1498	1494	99	93	93	95	14	14	100	99	0	0.438	0.437	0.412	0.450	3.293	0.326	0.494	120	557	100	1326	2019	-1.190	404	922	614	1405	82068	179780	43.786	100.214	0	0	0
1	4	1	"yhjC"	"STM3607"	2250	15430	120	171	237	178	75	70	70	73	17	23	95	85	0	1533	2171	2240	103	94	94	96	22	22	100	100	0	0.070	0.080	0.083	0.078	2.916	0.061	0.582	120	569	100	1540	2244	-3.833	101	1439	167	2077	28403	260487	9.647	94.318	0	0	0
1	5	1	"dacB"	"STM3300"	2430	15440	120	405	640	579	90	71	71	73	16	21	99	96	0	1422	2396	2561	106	92	92	93	15	16	100	100	0	0.251	0.247	0.255	0.259	2.984	0.197	0.676	120	549	100	1664	2873	-1.994	334	1330	569	2304	76748	287555	35.438	153.533	0	0	0
1	6	1	"yqjD"	"STM3229"	2610	15430	120	345	463	358	77	71	71	77	41	53	95	88	0	393	422	256	60	92	92	92	15	16	98	96	0	0.910	1.188	1.075	1.092	2.771	1.135	0.427	120	530	100	575	722	-0.136	274	301	392	330	55512	50684	9.415	22.000	0	0	0
1	7	1	"yfhP"	"STM2544"	2780	15440	130	2132	2551	1952	76	71	71	78	46	58	100	98	0	401	457	255	55	90	90	91	15	16	100	100	0	6.627	6.757	7.002	6.588	2.242	9.842	0.536	120	563	100	2372	2847	2.728	2061	311	2480	367	306074	54867	53.761	24.400	0	0	0
1	8	1	""	"STM0660"	2960	15430	120	111	123	53	43	70	70	73	31	42	55	35	0	1225	1553	1195	76	89	89	90	16	17	100	100	0	0.036	0.036	0.042	0.039	2.662	0.028	0.424	120	542	100	1177	1517	-4.792	41	1136	53	1464	14756	186342	1.613	91.438	0	0	0
1	9	1	""	"STM0672"	3140	15440	120	297	288	69	23	70	70	71	15	21	100	100	0	2206	2093	619	29	88	88	89	13	14	100	100	0	0.107	0.109	0.109	0.110	1.513	0.099	0.822	120	535	100	2345	2223	-3.222	227	2118	218	2005	34589	251109	14.467	154.154	0	0	0
1	10	1	"nagB"	"STM0684"	3320	15440	130	2060	2051	665	32	70	70	73	19	26	100	99	0	4956	5011	759	15	88	88	89	14	15	100	100	0	0.409	0.402	0.410	0.364	1.797	0.409	0.848	120	585	100	6858	6904	-1.291	1990	4868	1981	4923	246074	601344	104.105	351.571	0	0	0
1	11	1	"ybfN"	"STM0688"	3490	15440	120	92	105	42	40	70	70	72	17	23	61	38	0	529	749	697	93	92	92	94	19	20	100	100	0	0.050	0.053	0.062	0.053	3.305	0.038	0.347	120	537	100	459	692	-4.312	22	437	35	657	12602	89835	1.941	34.474	0	0	0
1	12	1	"eutH"	"STM2460"	3680	15450	130	412	412	95	23	72	72	76	26	34	99	99	0	5281	5038	1288	25	94	94	101	38	37	100	100	0	0.066	0.069	0.069	0.069	1.669	0.063	0.811	120	597	100	5527	5284	-3.931	340	5187	340	4944	49449	604563	12.923	129.921	0	0	0
1	13	1	"ubiE"	"STM3970"	3860	15450	130	2606	2568	909	35	74	74	79	29	36	100	100	0	4417	4472	1358	30	95	95	111	106	95	100	100	0	0.586	0.570	0.559	0.557	1.556	0.546	0.790	120	574	100	6854	6871	-0.771	2532	4322	2494	4377	308169	536623	85.828	41.142	0	0	0
1	14	1	""	"STM3966"	4040	15450	130	1201	1186	346	29	71	71	75	23	30	100	100	0	7925	7435	1948	26	94	94	104	104	100	100	100	0	0.144	0.152	0.143	0.147	1.591	0.144	0.827	120	541	100	8961	8456	-2.793	1130	7831	1115	7341	142315	892259	48.304	70.490	0	0	0
1	15	1	"yigL"	"STM3962"	4200	15450	130	458	573	465	81	70	70	72	19	26	95	94	0	1462	2363	2430	102	92	92	94	18	19	100	98	0	0.283	0.221	0.244	0.256	3.256	0.146	0.538	120	545	100	1758	2774	-1.820	388	1370	503	2271	68757	283527	26.368	126.056	0	0	0
1	16	1	"recQ"	"STM3958"	4380	15450	130	888	951	389	40	71	71	73	16	21	100	100	0	2104	2197	1042	47	92	92	93	17	18	100	100	0	0.406	0.418	0.408	0.423	1.649	0.374	0.615	120	593	100	2829	2985	-1.300	817	2012	880	2105	114118	263599	54.875	123.765	0	0	0
1	17	1	"yigG"	"STM3954"	4560	15450	120	497	521	212	40	72	72	73	14	19	100	100	0	2153	2345	1152	49	91	91	91	14	15	100	100	0	0.206	0.199	0.201	0.203	1.611	0.174	0.751	120	522	100	2487	2703	-2.279	425	2062	449	2254	62471	281357	32.000	161.000	0	0	0
1	18	1	"yigB"	"STM3950"	4740	15450	140	869	864	229	26	70	70	72	16	22	100	100	0	4156	4051	1204	29	91	91	92	15	16	99	99	0	0.197	0.201	0.199	0.217	1.993	0.189	0.895	156	658	100	4864	4754	-2.347	799	4065	794	3960	134760	631950	49.500	263.933	0	0	0
1	19	1	"sgaB"	"STM4384"	4920	15450	130	79	83	25	30	71	71	73	16	21	32	15	0	213	332	290	87	90	90	92	15	16	95	83	0	0.065	0.050	0.101	0.099	3.044	0.046	0.192	120	540	100	131	254	-3.943	8	123	12	242	9910	39869	0.625	16.000	0	0	0
1	20	1	"cycA"	"STM4398"	5100	15450	140	606	1216	1265	104	71	71	73	17	23	98	94	0	3120	4791	4763	99	89	89	91	13	14	100	100	0	0.177	0.244	0.237	0.225	3.505	0.201	0.580	156	640	100	3566	5847	-2.502	535	3031	1145	4702	189648	747398	67.235	361.538	0	0	0
1	21	1	"ytfM"	"STM4409"	5270	15450	130	957	1088	573	52	72	72	74	20	27	100	100	0	2214	2475	1395	56	91	91	94	25	26	100	100	0	0.417	0.426	0.449	0.427	2.173	0.347	0.537	120	577	100	3008	3400	-1.262	885	2123	1016	2384	130525	296995	50.700	95.240	0	0	0
1	22	1	""	"STM4418"	5460	15460	130	130	159	95	59	74	74	83	121	145	18	5	0	1402	1882	1676	89	94	94	108	195	180	100	97	0	0.043	0.048	0.043	0.042	2.201	0.045	0.663	120	687	100	1364	1873	-4.546	56	1308	85	1788	19098	225893	0.628	9.097	0	0	0
1	23	1	""	"STM4422"	5650	15440	100	78	84	30	35	71	71	74	17	22	26	15	0	226	277	169	61	92	92	101	68	67	71	50	0	0.052	0.070	0.107	0.118	4.464	0.042	0.048	80	432	100	141	198	-4.259	7	134	13	185	6759	22150	0.588	2.588	0	0	0
1	24	1	"srfJ"	"STM4426"	5800	15450	130	100	146	118	80	73	73	121	494	408	0	0	0	1597	3017	4451	147	92	92	130	298	229	95	85	0	0.018	0.025	0.024	0.021	3.390	0.021	0.594	120	764	100	1532	2998	-5.801	27	1505	73	2925	17501	362043	0.051	9.688	0	0	0
1	1	2	"yaiC"	"STM0385"	1720	15640	110	164	181	105	58	72	72	74	20	27	92	75	0	1337	1556	1212	77	101	101	105	33	31	100	100	0	0.074	0.075	0.063	0.068	2.432	0.049	0.353	80	448	100	1328	1564	-3.748	92	1236	109	1455	14458	124466	5.350	43.970	0	0	0
1	2	2	"mopB"	"STM4329"	1900	15640	120	376	862	1066	123	71	71	73	19	26	93	84	0	136	194	135	69	97	97	100	30	30	55	39	0	7.821	8.155	7.484	6.511	3.764	11.501	0.423	120	464	100	344	888	2.967	305	39	791	97	103400	23255	41.526	3.133	0	0	0
1	3	2	"phoP"	"STM1231"	2080	15630	120	1055	1262	925	73	70	70	78	51	65	99	95	0	451	475	257	54	96	96	98	16	16	94	93	0	2.775	3.145	3.578	3.180	3.065	4.188	0.603	120	475	100	1340	1571	1.472	985	355	1192	379	151487	56961	23.216	23.563	0	0	0
1	4	2	"otsA"	"STM1928"	2260	15620	110	387	404	189	46	70	70	72	19	26	100	98	0	1875	1937	826	42	97	97	99	18	18	100	100	0	0.178	0.182	0.190	0.174	1.788	0.161	0.659	80	432	100	2095	2174	-2.488	317	1778	334	1840	32315	154999	17.474	102.111	0	0	0
1	5	2	"thiF"	"STM4162"	2450	15630	120	90	96	37	38	69	69	72	17	23	55	31	0	437	653	655	100	94	94	95	17	17	94	86	0	0.061	0.048	0.061	0.077	3.719	0.030	0.286	120	445	100	364	586	-4.030	21	343	27	559	11476	78332	1.412	32.824	0	0	0
1	6	2	"hemE"	"STM4167"	2620	15620	120	343	584	848	145	74	74	92	112	121	70	54	0	645	1154	1508	130	92	92	97	29	29	99	98	0	0.486	0.480	0.453	0.436	3.138	0.441	0.501	120	463	100	822	1572	-1.040	269	553	510	1062	70096	138478	4.393	36.448	0	0	0
1	7	2	"bfr"	"STM3443"	2800	15620	130	247	633	658	103	72	72	78	41	52	72	58	0	270	612	666	108	92	92	95	19	20	85	77	0	0.983	1.079	0.892	1.017	4.808	1.020	0.576	120	455	100	353	1081	-0.025	175	178	561	520	75942	73399	13.537	27.211	0	0	0
1	8	2	"stfA"	"STM0195"	2980	15620	120	100	132	82	62	69	69	69	14	20	60	51	0	690	1135	1214	106	91	91	93	17	18	97	93	0	0.052	0.060	0.079	0.082	3.512	0.045	0.458	120	436	100	630	1107	-4.272	31	599	63	1044	15884	136219	4.500	61.294	0	0	0
1	9	2	"hemL"	"STM0202"	3160	15630	120	244	304	222	73	69	69	71	18	25	96	94	0	271	400	281	70	94	94	100	56	56	88	65	0	0.989	0.768	0.699	0.836	3.388	0.678	0.485	120	503	100	352	541	-0.016	175	177	235	306	36422	48006	12.944	5.357	0	0	0
1	10	2	"eutD"	"STM2466"	3340	15630	120	82	94	41	43	70	70	73	18	24	40	25	0	325	883	1111	125	94	94	96	20	20	69	62	0	0.052	0.030	0.062	0.084	6.236	0.022	0.331	120	395	100	243	813	-4.267	12	231	24	789	11237	105915	1.167	39.350	0	0	0
1	11	2	"crr"	"STM2433"	3510	15630	120	230	582	663	113	73	73	75	18	24	70	65	0	249	572	626	109	94	94	103	45	43	59	55	0	1.013	1.065	1.266	1.202	4.272	1.196	0.590	120	396	100	312	987	0.018	157	155	509	478	69857	68622	28.167	10.422	0	0	0
1	12	2	"prpD"	"STM0370"	3690	15630	120	93	106	45	42	76	76	80	22	27	45	27	0	772	1098	987	89	102	102	116	52	44	96	86	0	0.025	0.030	0.053	0.045	3.543	0.018	0.159	120	396	100	687	1026	-5.301	17	670	30	996	12687	131730	1.182	18.885	0	0	0
1	13	2	"spaQ"	"STM2889"	3870	15630	120	78	88	50	56	78	78	84	24	28	19	10	0	559	780	864	110	102	102	113	38	33	91	89	0	0.000	0.015	0.034	0.038	4.314	0.010	0.024	120	393	100	457	688	Error	0	457	10	678	10528	93584	0.167	17.553	0	0	0
1	14	2	"yfeJ"	"STM2437"	4040	15630	120	126	140	55	39	74	74	77	19	24	84	61	0	852	1076	801	74	95	95	99	24	24	99	98	0	0.069	0.067	0.073	0.066	3.122	0.040	0.263	120	405	100	809	1047	-3.864	52	757	66	981	16800	129141	3.316	40.708	0	0	0
1	15	2	"fabH"	"STM1193"	4220	15630	130	3895	6306	9224	146	74	74	76	20	26	100	100	0	582	865	1032	119	92	92	94	18	19	100	100	0	7.798	8.062	7.673	7.190	2.745	10.536	0.685	120	434	100	4311	7005	2.963	3821	490	6232	773	756668	103824	311.500	42.833	0	0	0
1	16	2	"flgN"	"STM1171"	4400	15640	130	138	165	82	49	75	75	77	21	27	86	71	0	524	673	501	74	92	92	94	17	18	99	99	0	0.146	0.155	0.147	0.140	2.589	0.115	0.470	120	441	100	495	671	-2.778	63	432	90	581	19802	80799	4.190	34.059	0	0	0
1	17	2	"phsC"	"STM2063"	4580	15640	130	129	153	80	52	73	73	75	22	29	81	63	0	1413	1730	1231	71	91	91	93	18	19	100	98	0	0.042	0.049	0.048	0.047	3.005	0.040	0.453	120	427	100	1378	1719	-4.561	56	1322	80	1639	18389	207574	3.545	90.944	0	0	0
1	18	2	"pefB"	"PSLT019"	4760	15640	120	105	113	37	32	72	72	75	29	38	53	23	0	1180	1605	1285	80	94	94	96	18	18	100	100	0	0.030	0.027	0.027	0.027	2.411	0.021	0.345	120	374	100	1119	1552	-5.040	33	1086	41	1511	13613	192657	1.310	83.833	0	0	0
1	19	2	""	"PSLT046"	4930	15630	130	1461	2810	3633	129	74	74	83	38	45	93	90	0	400	671	692	103	92	92	95	18	18	88	82	0	4.503	4.725	4.174	4.405	4.981	8.722	0.430	120	421	100	1695	3315	2.171	1387	308	2736	579	337142	80469	71.763	32.000	0	0	0
1	20	2	"rlgA"	"PSLT045"	5110	15640	120	1043	4436	6063	136	78	78	90	43	47	75	74	0	174	796	1006	126	93	93	97	58	59	54	49	0	11.914	6.199	5.371	5.463	6.478	7.461	0.634	120	387	100	1046	5061	3.575	965	81	4358	703	532356	95579	101.070	12.052	0	0	0
1	21	2	"udp"	"STM3968"	5280	15640	120	140	290	340	117	75	75	81	33	40	65	49	0	309	1399	1956	139	95	95	98	29	29	69	64	0	0.304	0.165	0.245	0.283	6.857	0.104	0.313	120	430	100	279	1519	-1.719	65	214	215	1304	34781	167935	6.333	44.862	0	0	0
1	22	2	"hns"	"STM1751"	5450	15650	110	287	784	927	118	74	74	96	180	187	51	43	0	491	823	1003	121	97	97	119	256	215	53	43	0	0.541	0.978	1.044	0.997	4.392	0.925	0.501	80	419	100	607	1436	-0.887	213	394	710	726	62754	65807	3.822	2.750	0	0	0
1	23	2	"prgI"	"STM2873"	5630	15660	80	163	165	85	51	71	71	87	118	135	32	11	0	833	910	699	76	96	96	117	118	100	75	67	0	0.125	0.115	0.132	0.169	3.789	0.104	0.715	52	280	100	829	908	-3.002	92	737	94	814	8554	47341	0.661	6.720	0	0	0
1	24	2	"prfC"	"STM4560"	5810	15660	110	201	1147	1591	138	72	72	154	627	407	38	33	0	228	741	927	125	94	94	138	344	249	40	32	0	0.963	1.662	1.383	1.402	3.575	2.060	0.565	80	482	100	263	1722	-0.055	129	134	1075	647	91743	59293	1.584	1.753	0	0	0
1	1	3	"iclR"	"STM4187"	1740	15790	120	119	194	158	81	70	70	72	16	22	70	57	0	650	1038	1109	106	100	100	104	25	24	91	87	0	0.089	0.132	0.152	0.144	3.931	0.098	0.480	120	497	100	599	1062	-3.489	49	550	124	938	23333	124502	7.625	37.360	0	0	0
1	2	3	"hisQ"	"STM2353"	1910	15790	110	132	197	155	78	71	71	82	66	80	46	33	0	725	1185	1222	103	98	98	101	21	20	97	92	0	0.097	0.116	0.142	0.133	3.187	0.087	0.562	80	399	100	688	1213	-3.362	61	627	126	1087	15774	94778	1.742	51.619	0	0	0
1	3	3	"rpsP"	"STM2676"	2110	15800	110	181	429	434	101	71	71	85	70	82	53	46	0	122	157	79	50	96	96	99	21	21	53	40	0	4.231	5.869	4.322	2.857	4.173	7.132	0.595	80	403	100	136	419	2.081	110	26	358	61	34304	12572	4.914	2.762	0	0	0
1	4	3	"ilvH"	"STM0117"	2270	15800	130	118	182	128	70	69	69	74	27	36	65	47	0	586	836	733	87	95	95	97	18	18	95	89	0	0.100	0.152	0.174	0.166	3.895	0.125	0.527	120	465	100	540	854	-3.325	49	491	113	741	21782	100376	4.000	41.056	0	0	0
1	5	3	"putP"	"STM1125"	2450	15800	120	218	284	201	70	69	69	73	28	38	85	74	0	859	1058	925	87	92	92	94	18	19	96	95	0	0.194	0.223	0.243	0.241	3.960	0.154	0.479	120	401	100	916	1181	-2.364	149	767	215	966	34095	126967	7.536	53.556	0	0	0
1	6	3	"hfq"	"STM4361"	2600	15810	80	393	533	422	79	74	74	133	293	220	53	40	0	247	247	125	50	95	95	109	67	61	63	51	0	2.099	3.020	2.767	2.369	3.149	5.130	0.426	52	265	100	471	611	1.069	319	152	459	152	27730	12853	1.365	2.060	0	0	0
1	7	3	"cbiK"	"STM2025"	2800	15800	120	99	110	52	47	72	72	104	216	207	1	0	0	757	883	737	83	93	93	101	51	50	94	84	0	0.041	0.048	0.048	0.054	3.010	0.044	0.008	120	476	100	691	828	-4.620	27	664	38	790	13181	105979	0.028	15.333	0	0	0
1	8	3	"cboQ"	"STM2021"	2970	15800	120	86	104	56	53	69	69	70	17	24	46	34	0	302	785	1133	144	92	92	100	94	94	60	52	0	0.081	0.051	0.096	0.112	4.797	0.035	0.394	120	502	100	227	728	-3.627	17	210	35	693	12457	94247	2.000	7.287	0	0	0
1	9	3	"umuD"	"STM1998"	3180	15820	60	129	129	33	25	68	68	71	20	28	87	78	0	659	688	392	56	99	99	132	181	137	84	75	0	0.109	0.104	0.093	0.119	2.864	0.066	0.405	32	168	100	621	650	-3.199	61	560	61	589	4115	22008	2.900	3.072	0	0	0
1	10	3	"uhpB"	"STM3789"	3340	15800	120	119	207	214	103	70	70	73	18	24	73	59	0	499	998	1255	125	95	95	100	35	35	85	77	0	0.121	0.152	0.166	0.163	5.140	0.113	0.445	120	409	100	453	1040	-3.044	49	404	137	903	24796	119755	7.444	25.657	0	0	0
1	11	3	"trpC"	"STM1725"	3510	15800	130	128	252	265	105	72	72	75	19	25	65	55	0	584	1267	1525	120	97	97	110	51	46	71	64	0	0.115	0.154	0.176	0.168	4.428	0.122	0.493	120	403	100	543	1350	-3.120	56	487	180	1170	30256	152068	9.316	22.686	0	0	0
1	12	3	"rpoN"	"STM3320"	3700	15800	130	149	485	680	140	74	74	77	21	27	68	61	0	256	640	824	128	100	100	113	53	46	65	53	0	0.481	0.761	0.667	0.639	3.916	0.763	0.558	120	419	100	231	951	-1.057	75	156	411	540	58148	76859	19.429	9.943	0	0	0
1	13	3	"phnW"	"STM0431"	3860	15810	130	89	100	45	45	73	73	76	22	28	38	17	0	407	651	609	93	97	97	101	27	26	98	92	0	0.052	0.049	0.058	0.062	4.285	0.035	0.223	120	484	100	326	581	-4.276	16	310	27	554	12041	78137	1.091	20.370	0	0	0
1	14	3	""	"STM4141"	4040	15800	100	79	83	23	27	73	73	75	20	26	22	5	0	119	140	74	52	90	90	93	18	19	77	33	0	0.207	0.200	0.310	0.331	2.495	0.227	0.126	80	362	100	35	60	-2.273	6	29	10	50	6633	11184	0.400	2.611	-50	0	0
1	15	3	""	"STM0346"	4220	15810	120	87	94	44	46	73	73	76	22	28	33	11	0	498	697	766	109	90	90	91	15	16	98	94	0	0.034	0.035	0.048	0.047	3.238	0.031	0.258	120	405	100	422	628	-4.865	14	408	21	607	11326	83594	0.818	40.400	0	0	0
1	16	3	""	"STM1042"	4390	15810	130	91	118	80	67	73	73	77	23	29	44	28	0	427	728	898	123	91	91	94	17	18	93	89	0	0.054	0.071	0.091	0.097	5.821	0.054	0.381	120	418	100	354	682	-4.222	18	336	45	637	14182	87351	1.783	37.294	0	0	0
1	17	3	"sirC"	"STM1774"	4580	15810	120	126	175	150	85	71	71	74	23	31	67	53	0	210	360	412	114	93	93	95	19	20	85	70	0	0.470	0.390	0.426	0.455	3.940	0.240	0.340	120	381	100	172	371	-1.089	55	117	104	267	21027	43189	4.391	13.947	0	0	0
1	18	3	"orf70"	"STM1388"	4750	15810	120	85	110	76	69	70	70	73	24	32	36	24	0	161	212	184	86	92	92	95	19	20	86	68	0	0.217	0.333	0.338	0.336	4.547	0.109	0.034	120	370	100	84	160	-2.202	15	69	40	120	13249	25416	1.542	6.158	0	0	0
1	19	3	"traB"	"PSLT081"	4930	15810	130	187	204	84	41	74	74	83	42	50	90	64	0	2772	3027	1535	50	93	93	102	73	71	100	100	0	0.042	0.044	0.045	0.042	2.144	0.035	0.367	120	458	100	2792	3064	-4.567	113	2679	130	2934	24513	363271	2.881	40.068	0	0	0
1	20	3	"trbI"	"PSLT089"	5120	15810	130	86	124	108	87	77	77	90	45	50	24	14	0	321	1051	1944	184	96	96	107	77	71	71	59	0	0.040	0.049	0.081	0.087	6.103	0.042	0.390	120	433	100	234	1002	-4.644	9	225	47	955	14871	126117	0.756	12.260	0	0	0
1	21	3	""	"PSLT093"	5290	15830	120	82	93	35	37	73	73	79	31	39	22	10	0	416	545	536	98	99	99	102	28	27	90	86	0	0.028	0.045	0.073	0.066	3.778	0.033	0.207	120	367	100	326	466	-5.138	9	317	20	446	11157	65378	0.452	15.821	0	0	0
1	22	3	"traF"	"PSLT097"	5460	15820	130	167	227	227	100	72	72	83	98	118	48	21	0	1255	1957	2841	145	96	96	105	68	64	95	94	0	0.082	0.083	0.085	0.082	3.680	0.064	0.631	120	417	100	1254	2016	-3.609	95	1159	155	1861	27216	234814	1.469	27.235	0	0	0
1	23	3	"traG"	"PSLT101"	5640	15810	130	376	423	259	61	70	70	75	24	32	96	94	0	1657	2191	1725	78	92	92	98	31	31	100	99	0	0.196	0.168	0.184	0.171	2.463	0.112	0.427	120	461	100	1871	2452	-2.355	306	1565	353	2099	50708	262876	14.500	67.516	0	0	0
1	24	3	""	"PSLT106"	5820	15810	130	514	944	1304	138	72	72	79	71	89	85	75	0	411	691	913	132	91	91	96	44	45	89	79	0	1.381	1.453	1.500	1.351	3.371	1.846	0.341	120	591	100	762	1472	0.466	442	320	872	600	113320	82961	12.183	13.523	0	0	0
1	1	4	""	"STM1656"	1730	15980	120	208	315	328	104	69	69	72	17	23	88	80	0	1172	1834	2118	115	101	101	102	19	18	97	96	0	0.130	0.142	0.151	0.159	3.502	0.108	0.504	120	562	100	1210	1979	-2.946	139	1071	246	1733	37751	220074	14.294	91.158	0	0	0
1	2	4	""	"STM2716"	1900	15970	100	78	79	23	29	69	69	70	14	20	28	10	0	152	199	143	71	100	100	102	22	21	73	55	0	0.173	0.101	0.238	0.245	3.660	0.043	0.045	80	393	100	61	109	-2.531	9	52	10	99	6341	15915	0.643	4.409	-50	0	0
1	3	4	""	"STM2722"	2090	15980	120	83	93	39	41	69	69	75	43	57	16	5	0	1140	1747	1829	104	100	100	104	25	24	100	98	0	0.013	0.015	0.015	0.017	3.830	0.009	0.179	120	490	100	1054	1671	-6.215	14	1040	24	1647	11130	209639	0.419	65.720	0	0	0
1	4	4	""	"STM1618"	2270	15980	120	115	117	36	30	69	69	74	28	37	67	28	0	902	1010	640	63	96	96	97	17	17	99	99	0	0.057	0.053	0.057	0.052	2.980	0.035	0.329	120	429	100	852	962	-4.131	46	806	48	914	13998	121217	1.536	53.706	0	0	0
1	5	4	""	"STM1675"	2450	15980	120	253	395	469	118	70	70	73	20	27	93	84	0	525	828	916	110	93	93	94	14	14	99	97	0	0.424	0.442	0.371	0.411	3.904	0.392	0.503	120	445	100	615	1060	-1.239	183	432	325	735	47380	99368	16.100	52.429	0	0	0
1	6	4	""	"STM1664"	2610	15970	110	279	312	159	50	71	71	82	66	80	93	70	0	1220	1440	1165	80	93	93	119	230	193	97	92	0	0.185	0.179	0.181	0.176	2.107	0.121	0.412	80	405	100	1335	1588	-2.438	208	1127	241	1347	24936	115202	3.485	5.743	0	0	0
1	7	4	"pyrH"	"STM0218"	2800	15980	130	796	2086	3956	189	71	71	76	33	43	95	85	0	236	528	728	137	91	91	111	208	187	40	30	0	5.000	4.611	3.810	4.018	4.430	7.245	0.413	120	497	100	870	2452	2.322	725	145	2015	437	250364	63315	60.909	2.005	0	0	0
1	8	4	"accA"	"STM0232"	2980	15990	130	1981	1980	754	38	70	70	73	19	26	100	100	0	932	960	403	41	91	91	91	14	15	97	97	0	2.272	2.198	2.109	2.608	2.328	2.297	0.708	120	460	100	2752	2779	1.184	1911	841	1910	869	237612	115245	100.368	62.071	0	0	0
1	9	4	"panC"	"STM0181"	3160	15980	120	460	588	449	76	69	69	70	15	21	100	98	0	1105	1300	1088	83	90	90	92	23	25	100	100	0	0.385	0.429	0.391	0.411	2.387	0.325	0.499	120	471	100	1406	1729	-1.376	391	1015	519	1210	70572	155994	34.533	52.522	0	0	0
1	10	4	"sbmC"	"STM2061"	3340	15980	120	83	96	41	42	69	69	70	13	18	50	31	0	208	300	233	77	92	92	95	18	18	87	76	0	0.121	0.130	0.186	0.158	3.933	0.102	0.298	120	427	100	130	235	-3.051	14	116	27	208	11497	35977	2.000	11.389	0	0	0
1	11	4	"yeeO"	"STM2013"	3510	15980	130	146	170	94	55	70	70	73	18	24	87	73	0	992	1500	1363	90	98	98	105	32	30	99	97	0	0.085	0.071	0.068	0.069	3.103	0.046	0.417	120	454	100	970	1502	-3.556	76	894	100	1402	20403	179970	5.389	43.594	0	0	0
1	12	4	"rcsA"	"STM1982"	3690	15980	130	92	111	53	47	72	72	75	20	26	48	29	0	863	1310	1500	114	99	99	105	32	30	96	95	0	0.026	0.032	0.032	0.031	3.518	0.026	0.448	120	492	100	784	1250	-5.256	20	764	39	1211	13338	157233	1.800	37.656	0	0	0
1	13	4	"yjbB"	"STM4189"	3860	16000	90	86	89	22	24	71	71	74	19	25	40	11	0	281	325	203	62	99	99	102	21	20	96	94	0	0.082	0.080	0.093	0.109	3.154	0.060	0.142	52	334	100	197	244	-3.601	15	182	18	226	4633	16883	0.789	10.619	0	0	0
1	14	4	"ubiA"	"STM4234"	4050	15990	130	252	377	385	102	72	72	75	24	32	96	91	0	935	1509	1888	125	93	93	99	70	70	100	100	0	0.214	0.215	0.197	0.196	2.507	0.141	0.440	120	550	100	1022	1721	-2.226	180	842	305	1416	45211	181035	12.583	20.143	0	0	0
1	15	4	""	"STM4242"	4220	15980	130	243	267	158	59	72	72	75	25	33	95	95	0	2838	3234	1852	57	91	91	96	75	78	100	100	0	0.062	0.062	0.061	0.056	2.119	0.047	0.371	120	450	100	2918	3338	-4.006	171	2747	195	3143	32013	388034	7.680	41.840	0	0	0
1	16	4	""	"STM4272"	4400	15990	130	94	107	42	39	72	72	74	20	27	50	26	0	924	1309	1389	106	93	93	95	17	17	100	100	0	0.026	0.029	0.031	0.030	3.086	0.014	0.173	120	457	100	853	1251	-5.239	22	831	35	1216	12835	157132	1.650	71.412	0	0	0
1	17	4	"yjcG"	"STM4273"	4580	15990	130	126	139	60	43	71	71	72	14	19	90	83	0	2175	2604	2210	84	94	94	95	17	17	100	100	0	0.026	0.027	0.025	0.025	2.043	0.021	0.434	120	406	100	2136	2578	-5.242	55	2081	68	2510	16679	312471	4.786	147.588	0	0	0
1	18	4	"sixA"	"STM2387"	4730	16000	150	302	366	265	72	70	70	72	18	25	99	98	0	274	332	192	57	93	93	96	20	20	97	93	0	1.282	1.238	1.265	1.271	2.517	1.148	0.295	156	463	100	413	535	0.358	232	181	296	239	57020	51805	16.333	11.800	0	0	0
1	19	4	"fes"	"STM0586"	4920	15990	130	153	296	349	117	71	71	73	19	26	81	69	0	152	285	282	98	93	93	96	21	21	79	55	0	1.390	1.172	1.195	1.183	3.280	1.135	0.329	120	505	100	141	417	0.475	82	59	225	192	35572	34165	11.737	9.000	0	0	0
1	20	4	"maa"	"STM0472"	5120	15990	130	115	150	115	76	71	71	74	23	31	68	46	0	323	491	530	107	94	94	101	52	51	84	74	0	0.192	0.199	0.182	0.198	3.797	0.164	0.553	120	476	100	273	476	-2.380	44	229	79	397	17969	58964	3.304	7.500	0	0	0
1	21	4	"ybbJ"	"STM0500"	5300	16000	130	102	118	61	51	70	70	72	17	23	66	47	0	298	354	261	73	93	93	98	28	28	92	82	0	0.156	0.184	0.187	0.181	3.617	0.112	0.188	120	389	100	237	309	-2.679	32	205	48	261	14199	42507	2.706	9.143	0	0	0
1	22	4	"allD"	"STM0528"	5470	15990	120	81	82	19	23	69	69	71	18	25	38	10	0	1227	1152	542	47	92	92	95	22	23	100	100	0	0.011	0.012	0.016	0.015	2.793	0.010	0.106	120	379	100	1147	1073	-6.564	12	1135	13	1060	9879	138245	0.611	48.045	0	0	0
1	23	4	"yfdH"	"STM0558"	5640	16000	120	248	283	159	56	68	68	70	17	24	100	98	0	1061	1280	957	74	91	91	94	21	22	100	100	0	0.186	0.181	0.182	0.184	1.778	0.146	0.687	120	430	100	1150	1404	-2.430	180	970	215	1189	33969	153621	12.529	56.476	0	0	0
1	24	4	""	"STM0573"	5820	16000	130	78	84	27	32	70	70	73	21	28	25	10	0	371	776	1036	133	92	92	96	27	28	92	86	0	0.029	0.020	0.034	0.040	4.733	0.016	0.222	120	614	100	287	698	-5.124	8	279	14	684	10041	93060	0.524	25.185	0	0	0
1	1	5	""	"STM1836"	1730	16150	110	343	354	185	52	70	70	74	21	28	100	95	0	2008	2114	1155	54	101	101	103	20	19	100	100	0	0.143	0.141	0.136	0.134	2.210	0.115	0.607	80	471	100	2180	2297	-2.804	273	1907	284	2013	28309	169093	13.333	100.550	0	0	0
1	2	5	"ycgN"	"STM1811"	1910	16160	120	336	412	328	79	70	70	72	17	23	98	97	0	794	867	621	71	100	100	103	24	23	95	93	0	0.383	0.446	0.435	0.492	2.961	0.398	0.555	120	468	100	960	1109	-1.384	266	694	342	767	49456	104065	20.000	31.833	0	0	0
1	3	5	"kdsA"	"STM1772"	2070	16160	130	1076	1438	1775	123	69	69	86	126	146	90	81	0	782	1005	1041	103	100	100	107	50	46	96	90	0	1.477	1.513	1.353	1.397	3.416	1.927	0.592	120	433	100	1689	2274	0.562	1007	682	1369	905	172616	120559	10.730	17.960	0	0	0
1	4	5	"galU"	"STM1752"	2270	16160	120	1455	1438	664	46	70	70	84	120	142	99	97	0	1876	1863	867	46	96	96	102	48	47	95	95	0	0.778	0.774	0.774	0.855	2.534	0.740	0.651	120	489	100	3165	3135	-0.362	1385	1780	1368	1767	172619	223584	11.283	36.688	0	0	0
1	5	5	"yeaB"	"STM1825"	2450	16170	110	230	224	54	24	70	70	73	19	26	100	98	0	724	709	163	22	92	92	93	13	13	100	100	0	0.253	0.250	0.241	0.244	1.471	0.227	0.726	80	387	100	792	771	-1.982	160	632	154	617	17947	56743	7.947	47.385	0	0	0
1	6	5	""	"STM1808"	2620	16160	120	193	201	79	39	70	70	75	27	36	90	86	0	461	476	183	38	91	91	101	84	83	96	93	0	0.332	0.340	0.344	0.299	2.695	0.277	0.486	120	463	100	493	516	-1.589	123	370	131	385	24145	57113	4.667	4.464	0	0	0
1	7	5	""	"STM4011"	2800	16160	120	91	100	37	37	69	69	71	19	26	53	30	0	963	1188	1097	92	90	90	92	17	18	100	98	0	0.025	0.028	0.026	0.030	3.218	0.024	0.438	120	433	100	895	1129	-5.310	22	873	31	1098	11990	142608	1.526	64.471	0	0	0
1	8	5	"yihG"	"STM3998"	2980	16170	130	106	172	185	107	70	70	71	15	21	65	54	0	352	934	1526	163	92	92	93	17	18	84	78	0	0.138	0.121	0.148	0.152	4.896	0.084	0.473	120	400	100	296	944	-2.852	36	260	102	842	20643	112122	6.733	49.471	0	0	0
1	9	5	"argC"	"STM4121"	3150	16160	120	104	177	170	96	68	68	70	15	21	69	56	0	552	953	1237	129	90	90	90	13	14	92	87	0	0.078	0.126	0.188	0.156	4.769	0.083	0.359	120	405	100	498	972	-3.682	36	462	109	863	21190	114368	7.133	66.385	0	0	0
1	10	5	"ego"	"STM4074"	3340	16170	120	77	89	45	50	70	70	72	16	22	32	17	0	395	1298	2207	170	93	93	96	19	19	84	70	0	0.023	0.016	0.036	0.046	8.169	0.009	0.184	120	427	100	309	1224	-5.431	7	302	19	1205	10676	155722	1.063	63.263	0	0	0
1	11	5	"cpxP"	"STM4060"	3520	16170	130	138	280	493	176	70	70	74	23	31	65	51	0	184	505	1145	226	97	97	101	22	21	72	60	0	0.782	0.515	0.586	0.669	5.920	0.444	0.531	120	433	100	155	618	-0.355	68	87	210	408	33646	60559	8.957	18.364	0	0	0
1	12	5	""	"Not LT2a86"	3690	16170	130	109	171	163	95	70	70	74	23	31	64	45	0	264	450	506	112	95	95	99	21	21	80	67	0	0.231	0.285	0.313	0.356	5.153	0.207	0.308	120	453	100	208	456	-2.115	39	169	101	355	20486	54023	4.217	16.714	0	0	0
1	13	5	"smg"	"STM3404"	3870	16180	130	419	625	940	150	72	72	75	19	25	95	92	0	575	893	1121	125	94	94	97	20	20	95	93	0	0.721	0.692	0.595	0.650	3.543	0.736	0.531	120	494	100	828	1352	-0.471	347	481	553	799	75013	107194	28.947	39.800	0	0	0
1	14	5	"rpsM"	"STM3418"	4050	16180	120	684	940	991	105	74	74	77	27	35	95	95	0	116	128	51	39	93	93	97	21	21	50	21	0	26.522	24.743	24.614	23.309	4.274	54.607	0.123	120	424	100	633	901	4.729	610	23	866	35	112850	15327	31.963	1.476	0	0	0
1	15	5	"rpsH"	"STM3426"	4220	16180	120	1319	1783	2009	112	73	73	77	29	37	99	98	0	117	133	54	40	91	91	97	81	83	10	6	0	47.923	40.714	39.000	44.390	3.721	121.328	0.086	120	385	100	1272	1752	5.583	1246	26	1710	42	213923	15978	58.828	0.444	0	0	0
1	16	5	"rpsQ"	"STM3431"	4390	16170	120	219	305	308	100	71	71	72	15	20	96	95	0	114	123	39	31	91	91	92	15	16	58	33	0	6.435	7.313	6.339	7.079	3.960	26.722	0.053	120	393	100	171	266	2.686	148	23	234	32	36545	14793	15.533	2.067	0	0	0
1	17	5	"rplV"	"STM3435"	4570	16180	120	1480	1488	714	47	70	70	72	17	23	100	99	0	132	139	37	26	93	93	94	18	19	77	55	0	36.154	30.826	31.318	32.395	2.266	38.351	0.352	120	384	100	1449	1464	5.176	1410	39	1418	46	178556	16674	83.294	2.500	0	0	0
1	18	5	"rplC"	"STM3440"	4750	16180	120	1451	2077	2838	136	70	70	75	27	36	99	99	0	143	171	104	60	92	92	94	18	19	77	65	0	27.078	25.405	26.488	24.148	3.435	59.182	0.167	120	377	100	1432	2086	4.759	1381	51	2007	79	249183	20543	74.148	4.278	0	0	0
1	19	5	"yjgA"	"STM4437"	4930	16180	130	653	1030	1239	120	72	72	76	27	35	99	97	0	451	692	833	120	93	93	95	19	20	98	98	0	1.623	1.599	1.633	1.670	3.219	1.781	0.419	120	442	100	939	1557	0.699	581	358	958	599	123637	83056	35.333	31.421	0	0	0
1	20	5	"holC"	"STM4476"	5110	16180	130	199	383	526	137	71	71	75	36	48	76	60	0	200	360	469	130	92	92	100	104	104	50	28	0	1.185	1.164	1.110	1.288	5.362	1.324	0.208	120	440	100	236	580	0.245	128	108	312	268	45918	43241	8.556	2.500	0	0	0
1	21	5	"yjiE"	"STM4511"	5280	16170	130	116	1044	3168	303	71	71	76	44	57	50	31	0	491	1660	3111	187	91	91	102	112	109	71	60	0	0.112	0.620	0.203	0.192	7.055	0.955	0.604	120	393	100	445	2542	-3.152	45	400	973	1569	125278	199246	22.000	13.911	0	0	0
1	22	5	"fhuF"	"STM4550"	5460	16180	130	98	680	1217	178	70	70	71	17	23	54	45	0	127	772	1396	180	90	90	93	19	20	65	50	0	0.757	0.894	1.051	0.950	8.892	0.814	0.485	120	383	100	65	1292	-0.402	28	37	610	682	81591	92634	35.824	35.737	0	0	0
1	23	5	"smp"	"STM4577"	5640	16180	130	110	210	278	132	68	68	71	18	25	73	55	0	316	836	1383	165	93	93	95	21	22	80	72	0	0.188	0.191	0.280	0.276	5.694	0.147	0.525	120	451	100	265	885	-2.409	42	223	142	743	25177	100319	7.722	35.286	0	0	0
1	24	5	"arcA"	"STM4598"	5820	16170	100	66	68	14	20	69	69	72	17	23	10	2	0	88	90	15	16	95	95	101	35	34	1	0	0	0.429	0.200	0.750	0.639	3.569	25.325	0.004	80	397	100	-10	-6	-1.222	-3	-7	-1	-5	5458	7225	-0.235	-0.314	-50	0	0
1	1	6	""	"STM3548"	1730	16330	110	80	82	23	28	69	69	73	27	36	20	6	0	511	699	608	86	100	100	101	22	21	100	98	0	0.027	0.022	0.034	0.035	3.079	0.009	0.019	80	540	100	422	612	-5.224	11	411	13	599	6592	55949	0.333	27.182	0	0	0
1	2	6	"yhgG"	"STM3507"	1940	16330	110	85	93	33	35	69	69	72	18	25	47	25	0	158	220	170	77	97	97	103	31	30	68	48	0	0.262	0.195	0.243	0.271	3.714	0.127	0.244	80	393	100	77	147	-1.931	16	61	24	123	7431	17633	1.167	3.774	0	0	0
1	3	6	"nanA"	"STM3339"	2100	16330	120	90	114	85	74	70	70	86	126	146	8	5	0	536	1393	2437	174	100	100	107	49	45	85	77	0	0.046	0.034	0.061	0.062	4.484	0.025	0.287	120	436	100	456	1337	-4.446	20	436	44	1293	13702	167160	0.222	26.245	0	0	0
1	4	6	"mtgA"	"STM3326"	2280	16340	110	109	151	116	76	70	70	71	15	21	77	58	0	350	508	544	107	96	96	99	24	24	93	88	0	0.154	0.197	0.210	0.183	4.474	0.108	0.322	80	396	100	293	493	-2.703	39	254	81	412	12079	40648	5.333	17.042	0	0	0
1	5	6	"yhbZ"	"STM3301"	2450	16340	120	693	2135	4654	217	69	69	70	14	20	99	98	0	453	1076	2041	189	92	92	92	14	15	91	90	0	1.729	2.100	1.774	1.878	4.668	2.531	0.715	120	422	100	985	3050	0.790	624	361	2066	984	256180	129115	147.500	70.286	0	0	0
1	6	6	"truB"	"STM3284"	2620	16340	120	1708	1901	1781	93	68	68	70	17	24	99	98	0	660	755	647	85	90	90	91	13	14	98	95	0	2.877	2.756	3.002	2.842	2.649	3.539	0.541	120	417	100	2210	2498	1.525	1640	570	1833	665	228085	90628	107.706	51.077	0	0	0
1	7	6	"yqhD"	"STM3164"	2810	16350	130	176	288	310	107	68	68	70	18	25	80	71	0	474	967	1328	137	91	91	96	44	45	85	79	0	0.282	0.251	0.243	0.288	4.658	0.161	0.508	120	430	100	491	1096	-1.826	108	383	220	876	34529	116066	12.111	19.795	0	0	0
1	8	6	"yghU"	"STM3140"	2980	16330	130	93	136	150	110	67	67	69	14	20	62	45	0	279	510	846	165	93	93	96	44	45	78	66	0	0.140	0.165	0.162	0.195	4.803	0.133	0.546	120	427	100	212	486	-2.839	26	186	69	417	16377	61152	4.786	9.409	0	0	0
1	9	6	"mltC"	"STM3112"	3160	16340	120	138	272	343	126	67	67	70	16	22	78	65	0	518	907	1233	135	91	91	92	15	16	93	87	0	0.166	0.251	0.269	0.222	4.458	0.214	0.507	120	412	100	498	1021	-2.588	71	427	205	816	32623	108855	12.625	54.333	0	0	0
1	10	6	"yggJ"	"STM3094"	3330	16340	120	244	462	699	151	70	70	72	16	22	89	84	0	403	826	1480	179	92	92	94	17	18	94	93	0	0.559	0.534	0.478	0.544	4.096	0.394	0.511	120	395	100	485	1126	-0.838	174	311	392	734	55462	99141	24.375	43.059	0	0	0
1	11	6	""	"STM3073"	3510	16340	120	78	92	58	63	71	71	75	23	30	23	10	0	263	533	910	170	93	93	96	19	19	88	76	0	0.041	0.048	0.076	0.084	6.067	0.021	0.094	120	387	100	177	461	-4.602	7	170	21	440	11034	63910	0.739	23.000	0	0	0
1	12	6	"ygfA"	"STM3061"	3690	16350	120	127	171	136	79	69	69	73	24	32	68	51	0	329	468	380	81	92	92	95	18	18	94	89	0	0.245	0.271	0.262	0.279	4.233	0.202	0.337	120	388	100	295	478	-2.031	58	237	102	376	20480	56201	4.083	20.722	0	0	0
1	13	6	"yeaH"	"STM1284"	3870	16350	130	270	670	1133	169	71	71	73	19	26	92	90	0	1004	2949	5891	199	92	92	96	36	37	95	91	0	0.218	0.210	0.201	0.224	4.405	0.158	0.636	120	448	100	1111	3456	-2.196	199	912	599	2857	80356	353849	31.421	79.250	0	0	0
1	14	6	"ydiZ"	"STM1325"	4070	16350	110	84	95	36	37	71	71	76	26	34	33	16	0	174	220	130	59	92	92	96	39	40	80	52	0	0.159	0.188	0.244	0.223	4.322	0.066	0.041	80	341	100	95	152	-2.657	13	82	24	128	7576	17622	0.731	3.179	0	0	0
1	15	6	"aroH"	"STM1347"	4220	16350	130	285	475	598	125	70	70	74	23	31	93	85	0	720	1238	1769	142	89	89	91	16	17	100	99	0	0.341	0.352	0.307	0.346	4.070	0.233	0.420	120	359	100	846	1554	-1.553	215	631	405	1149	56952	148570	17.435	71.688	0	0	0
1	16	6	"orf242"	"STM1390"	4400	16340	130	103	172	207	120	70	70	71	16	22	60	50	0	394	952	1563	164	90	90	91	15	16	94	87	0	0.109	0.118	0.158	0.136	4.276	0.108	0.665	120	375	100	337	964	-3.204	33	304	102	862	20676	114245	6.313	57.400	0	0	0
1	17	6	"ydhO"	"STM1432"	4580	16360	140	99	160	166	103	70	70	71	17	23	62	46	0	302	616	742	120	93	93	95	16	16	86	81	0	0.139	0.172	0.227	0.199	5.831	0.111	0.251	156	400	100	238	613	-2.849	29	209	90	523	24939	96053	5.235	32.563	0	0	0
1	18	6	"ydgR"	"STM1452"	4760	16350	130	514	881	959	108	71	71	75	26	34	100	99	0	523	783	971	124	94	94	95	16	16	98	97	0	1.033	1.176	1.126	1.217	2.912	1.067	0.666	120	395	100	872	1499	0.046	443	429	810	689	105758	93976	31.000	43.000	0	0	0
1	19	6	"ugpC"	"STM3554"	4940	16350	120	245	308	343	111	72	72	76	28	36	90	84	0	2383	3230	4885	151	92	92	97	40	41	100	96	0	0.076	0.075	0.074	0.078	2.685	0.057	0.627	120	376	100	2464	3374	-3.727	173	2291	236	3138	36912	387547	8.286	78.325	0	0	0
1	20	6	"ftsX"	"STM3569"	5110	16350	130	456	454	205	45	73	73	80	44	55	95	94	0	1411	1475	725	49	96	96	119	161	135	100	98	0	0.291	0.276	0.283	0.260	1.917	0.240	0.674	120	456	100	1698	1760	-1.780	383	1315	381	1379	54514	177030	8.500	8.422	0	0	0
1	21	6	"yhhM"	"STM3574"	5320	16340	130	138	174	150	86	73	73	80	46	57	63	35	0	732	889	827	93	96	96	122	172	140	90	80	0	0.102	0.127	0.109	0.108	2.817	0.084	0.232	120	384	100	701	894	-3.291	65	636	101	793	20828	106673	2.043	4.459	0	0	0
1	22	6	"yhhS"	"STM3581"	5460	16350	140	191	279	266	95	72	72	73	19	26	87	80	0	1193	1565	1454	92	91	91	99	42	42	93	91	0	0.108	0.140	0.114	0.122	3.461	0.076	0.195	156	397	100	1221	1681	-3.211	119	1102	207	1474	43460	244086	10.842	34.905	0	0	0
1	23	6	"yhhJ"	"STM3585"	5660	16360	130	130	150	86	57	70	70	73	19	26	82	67	0	1355	1670	1327	79	95	95	101	41	40	97	94	0	0.048	0.051	0.053	0.050	3.194	0.032	0.307	120	408	100	1320	1655	-4.392	60	1260	80	1575	18038	200403	4.053	38.268	0	0	0
1	24	6	"gor"	"STM3597"	5820	16350	130	524	834	873	104	72	72	78	47	60	98	96	0	811	1139	1184	103	96	96	102	38	37	100	99	0	0.632	0.731	0.655	0.662	3.104	0.673	0.319	120	561	100	1167	1805	-0.662	452	715	762	1043	100067	136674	16.085	27.289	0	0	0
1	1	7	"yicN"	"STM3786"	1730	16500	110	136	136	50	36	68	68	72	24	33	85	68	0	907	990	424	42	97	97	98	26	26	100	100	0	0.084	0.076	0.078	0.070	2.528	0.053	0.328	80	522	100	878	961	-3.574	68	810	68	893	10842	79198	2.667	34.308	0	0	0
1	2	7	"yidH"	"STM3805"	1910	16510	120	95	122	75	61	71	71	73	19	26	53	34	0	255	407	465	114	96	96	100	33	33	85	71	0	0.151	0.164	0.204	0.183	4.076	0.077	0.198	120	536	100	183	362	-2.728	24	159	51	311	14696	48826	2.579	9.303	0	0	0
1	3	7	"yidQ"	"STM3810"	2090	16520	120	129	161	95	59	69	69	71	15	21	80	70	0	408	503	396	78	98	98	101	21	20	95	90	0	0.194	0.227	0.193	0.207	3.710	0.136	0.293	120	481	100	370	497	-2.369	60	310	92	405	19306	60412	6.000	19.143	0	0	0
1	4	7	""	"STM3820"	2260	16510	110	79	87	35	40	70	70	71	16	22	33	16	0	1140	1613	1659	102	98	98	116	109	93	97	88	0	0.009	0.011	0.014	0.015	3.030	0.012	0.236	80	427	100	1051	1532	-6.855	9	1042	17	1515	6981	129077	1.000	13.734	0	0	0
1	5	7	"torR"	"STM3824"	2440	16520	120	511	481	177	36	69	69	71	16	22	98	95	0	2147	2045	753	36	93	93	108	102	94	99	98	0	0.215	0.211	0.205	0.201	2.250	0.184	0.730	120	490	100	2496	2364	-2.216	442	2054	412	1952	57766	245417	25.625	18.990	0	0	0
1	6	7	"dgoR"	"STM3830"	2630	16520	120	274	320	259	80	68	68	70	15	21	99	96	0	1786	2063	1584	76	90	90	91	13	14	100	100	0	0.121	0.128	0.126	0.118	2.408	0.090	0.383	120	448	100	1902	2225	-3.041	206	1696	252	1973	38403	247500	16.667	151.692	0	0	0
1	7	7	"pdxA"	"STM0091"	2800	16510	120	1904	1787	725	40	69	69	71	13	18	99	96	0	4056	3728	1390	37	90	90	94	42	44	100	99	0	0.463	0.472	0.468	0.415	2.216	0.464	0.888	120	450	100	5801	5356	-1.112	1835	3966	1718	3638	214480	447316	132.000	86.524	0	0	0
1	8	7	""	"STM0099"	2980	16520	110	90	103	43	41	68	68	70	15	21	58	40	0	818	898	579	64	92	92	100	47	47	100	100	0	0.030	0.043	0.035	0.038	3.150	0.030	0.241	80	415	100	748	841	-5.044	22	726	35	806	8211	71802	2.200	16.979	0	0	0
1	9	7	"yabB"	"STM0119"	3150	16530	130	809	1327	2023	152	71	71	259	1234	476	32	11	0	527	790	785	99	97	97	492	2270	461	4	0	0	1.716	1.812	1.575	1.613	4.285	3.592	0.285	120	501	100	1168	1949	0.779	738	430	1256	693	159217	94839	0.865	0.131	0	0	0
1	10	7	"murE"	"STM0123"	3330	16520	120	532	755	737	97	71	71	157	758	482	26	10	0	603	889	931	104	95	95	332	1563	470	10	3	0	0.907	0.861	0.863	0.843	3.175	0.770	0.648	120	441	100	969	1478	-0.140	461	508	684	794	90649	106629	0.789	0.356	0	0	0
1	11	7	"lpxC"	"STM0134"	3510	16520	120	655	1514	2559	169	69	69	72	18	25	99	95	0	294	539	784	145	92	92	93	16	17	85	79	0	2.901	3.233	3.170	3.262	4.579	4.002	0.624	120	428	100	788	1892	1.537	586	202	1445	447	181677	64685	80.111	27.875	0	0	0
1	12	7	"hofC"	"STM0142"	3680	16520	120	96	156	149	95	69	69	72	17	23	61	45	0	527	1555	2307	148	91	91	92	17	18	93	87	0	0.062	0.059	0.092	0.098	6.431	0.051	0.628	120	425	100	463	1551	-4.013	27	436	87	1464	18674	186629	4.941	86.059	0	0	0
1	13	7	""	"STM1546"	3870	16520	120	104	111	45	40	69	69	70	13	18	73	60	0	606	782	707	90	89	89	91	16	17	100	100	0	0.068	0.061	0.062	0.065	3.449	0.023	0.124	120	435	100	552	735	-3.885	35	517	42	693	13335	93898	3.154	43.188	0	0	0
1	14	7	""	"STM1550"	4040	16520	130	278	338	273	80	68	68	70	16	22	94	90	0	516	632	576	91	89	89	93	35	37	94	87	0	0.492	0.497	0.451	0.502	3.113	0.370	0.404	120	436	100	637	813	-1.024	210	427	270	543	40522	75791	16.750	15.400	0	0	0
1	15	7	""	"STM1555"	4220	16530	140	108	138	148	107	69	69	70	14	20	75	61	0	598	739	736	99	89	89	96	71	73	85	78	0	0.077	0.106	0.078	0.094	5.050	0.064	0.127	156	474	100	548	719	-3.706	39	509	69	650	21464	115331	4.857	9.056	0	0	0
1	16	7	""	"STM1561"	4400	16520	130	100	119	77	64	70	70	73	32	43	46	14	0	1306	1776	1711	96	92	92	94	18	19	100	100	0	0.025	0.029	0.030	0.025	3.343	0.025	0.370	120	432	100	1244	1733	-5.339	30	1214	49	1684	14263	213165	1.438	93.444	0	0	0
1	17	7	"adhP"	"STM1567"	4570	16530	120	206	282	262	92	72	72	72	14	19	95	87	0	943	1173	985	83	98	98	101	20	19	98	96	0	0.159	0.195	0.167	0.179	4.197	0.115	0.253	120	412	100	979	1285	-2.657	134	845	210	1075	33790	140719	15.000	53.600	0	0	0
1	18	7	"yddG"	"STM1571"	4760	16530	120	122	136	56	41	71	71	73	17	23	80	65	0	856	1005	659	65	97	97	99	23	23	99	98	0	0.067	0.072	0.070	0.072	3.035	0.049	0.331	120	430	100	810	973	-3.896	51	759	65	908	16311	120627	3.706	39.391	0	0	0
1	19	7	"topA"	"STM1714"	4930	16530	120	588	964	1034	107	71	71	74	20	27	99	98	0	602	772	619	80	94	94	100	42	42	95	90	0	1.018	1.317	1.158	1.162	4.082	1.925	0.357	120	422	100	1025	1571	0.025	517	508	893	678	115707	92642	44.500	16.000	0	0	0
1	20	7	"trpH"	"STM1721"	5110	16530	130	613	715	529	73	72	72	76	21	27	100	100	0	1265	1646	1269	77	99	99	105	49	46	100	100	0	0.464	0.416	0.383	0.406	2.008	0.350	0.562	120	482	100	1707	2190	-1.108	541	1166	643	1547	85837	197505	30.429	31.449	0	0	0
1	21	7	"cls"	"STM1739"	5300	16530	130	214	254	163	64	73	73	77	22	28	90	81	0	1052	1258	767	60	99	99	117	124	105	95	92	0	0.148	0.156	0.151	0.145	3.022	0.119	0.354	120	476	100	1094	1340	-2.757	141	953	181	1159	30491	151000	8.045	9.202	0	0	0
1	22	7	"tdk"	"STM1750"	5470	16530	120	115	198	245	123	72	72	74	22	29	67	47	0	340	589	662	112	97	97	112	60	53	82	68	0	0.177	0.256	0.207	0.225	4.541	0.215	0.318	120	411	100	286	618	-2.499	43	243	126	492	23727	70739	5.636	7.950	0	0	0
1	23	7	"narX"	"STM1766"	5650	16530	130	648	722	495	68	71	71	73	20	27	100	100	0	2462	2877	2226	77	96	96	109	53	48	100	100	0	0.244	0.234	0.232	0.231	2.007	0.173	0.539	120	439	100	2943	3432	-2.036	577	2366	651	2781	86593	345255	32.450	52.226	0	0	0
1	24	7	"ychM"	"STM1781"	5820	16530	130	242	352	287	81	72	72	83	98	118	71	45	0	916	1122	916	81	95	95	104	52	50	99	96	0	0.207	0.273	0.261	0.255	3.476	0.190	0.342	120	558	100	991	1307	-2.272	170	821	280	1027	42250	134655	2.745	19.577	0	0	0
1	1	8	""	"STM2303"	1720	16710	100	365	415	255	61	70	70	71	20	28	96	95	0	837	901	514	57	95	95	95	14	14	100	100	0	0.398	0.428	0.448	0.420	2.188	0.389	0.671	80	478	100	1037	1151	-1.331	295	742	345	806	33237	72097	17.200	57.571	0	0	0
1	2	8	"nuoL"	"STM2318"	1900	16710	110	5707	5249	1503	28	71	71	76	27	35	100	100	0	6004	5841	1463	25	96	96	98	30	30	100	100	0	0.954	0.901	0.925	0.861	1.561	0.915	0.920	80	475	100	11544	10923	-0.068	5636	5908	5178	5745	419930	467241	191.593	191.433	0	0	0
1	3	8	"nuoA"	"STM2328"	2080	16700	110	1495	1773	1177	66	71	71	76	29	38	100	100	0	1094	1245	647	51	93	93	96	21	21	100	100	0	1.423	1.477	1.508	1.387	2.015	1.823	0.594	80	474	100	2425	2854	0.509	1424	1001	1702	1152	141837	99597	58.517	54.714	0	0	0
1	4	8	"yfbT"	"STM2334"	2270	16700	110	764	733	285	38	69	69	72	20	27	93	93	0	1331	1308	423	32	94	94	102	39	38	100	100	0	0.562	0.547	0.597	0.504	2.084	0.546	0.802	80	476	100	1932	1878	-0.832	695	1237	664	1214	58623	104678	33.050	30.923	0	0	0
1	5	8	""	"STM2340"	2440	16700	110	137	155	85	54	68	68	71	19	26	87	72	0	1416	1645	1071	65	91	91	95	26	27	100	100	0	0.052	0.056	0.060	0.053	2.627	0.050	0.484	80	433	100	1394	1641	-4.263	69	1325	87	1554	12404	131571	4.421	59.615	0	0	0
1	6	8	""	"STM2344"	2620	16700	110	127	139	45	32	68	68	70	17	24	93	85	0	1693	1816	673	37	90	90	94	48	51	100	100	0	0.037	0.041	0.040	0.037	1.951	0.031	0.402	80	447	100	1662	1797	-4.764	59	1603	71	1726	11139	145263	4.059	35.875	0	0	0
1	7	8	""	"STM2528"	2800	16710	100	150	157	46	29	69	69	70	14	20	96	92	0	3166	3432	1068	31	89	89	93	50	53	100	100	0	0.026	0.026	0.026	0.023	1.721	0.024	0.649	80	396	100	3158	3431	-5.247	81	3077	88	3343	12522	274591	6.214	66.780	0	0	0
1	8	8	"nifU"	"STM2542"	2980	16710	120	3185	3277	1812	55	69	69	72	19	26	100	100	0	496	505	249	49	93	93	102	56	54	91	86	0	7.732	7.786	8.201	8.979	2.834	9.528	0.631	120	482	100	3519	3620	2.951	3116	403	3208	412	393185	60630	168.684	7.196	0	0	0
1	9	8	"yjdL"	"STM2560"	3150	16700	110	338	445	410	92	73	73	313	1387	443	3	0	0	3739	3878	1036	26	105	105	610	2549	417	90	10	0	0.073	0.099	0.077	0.080	1.828	0.458	0.663	80	394	100	3899	4145	-3.777	265	3634	372	3773	35568	310277	0.095	1.282	0	0	0
1	10	8	"yfhK"	"STM2564"	3340	16710	130	528	1757	3745	213	75	75	253	1198	473	17	14	0	1708	3182	4668	146	107	107	484	2205	455	32	13	0	0.283	0.547	0.274	0.308	2.372	0.661	0.870	120	531	100	2054	4757	-1.821	453	1601	1682	3075	210885	381837	1.255	1.224	0	0	0
1	11	8	""	"STM2575"	3510	16700	110	228	263	104	39	72	72	131	1091	832	0	0	0	2342	2754	1191	43	94	94	106	63	59	100	100	0	0.069	0.072	0.067	0.068	1.593	0.064	0.665	80	407	100	2404	2851	-3.849	156	2248	191	2660	21055	220359	0.121	42.032	0	0	0
1	12	8	""	"STM2590"	3690	16710	120	144	165	83	50	70	70	122	980	803	0	0	0	2742	3034	1679	55	92	92	103	69	66	100	100	0	0.028	0.032	0.027	0.029	2.056	59.187	0.000	120	506	100	2724	3037	-5.162	74	2650	95	2942	19833	364064	0.044	42.478	0	0	0
1	13	8	"yraO"	"STM3266"	3880	16700	110	673	684	210	30	71	71	78	53	67	100	100	0	1740	1726	523	30	90	90	97	49	50	100	100	0	0.365	0.375	0.367	0.373	1.495	0.350	0.784	80	422	100	2252	2249	-1.455	602	1650	613	1636	54751	138101	11.434	33.245	0	0	0
1	14	8	"yhbU"	"STM3274"	4040	16700	110	141	146	42	28	70	70	71	17	23	95	88	0	4966	5329	1139	21	89	89	102	121	118	100	100	0	0.015	0.015	0.015	0.013	1.723	0.014	0.650	80	413	100	4948	5316	-6.102	71	4877	76	5240	11669	426298	4.412	43.198	0	0	0
1	15	8	""	"STM3278"	4220	16710	110	109	114	28	24	70	70	72	16	22	88	63	0	2150	2296	707	30	92	92	116	160	137	100	100	0	0.019	0.020	0.019	0.017	2.262	0.019	0.481	80	411	100	2097	2248	-5.722	39	2058	44	2204	9085	183686	2.625	13.625	0	0	0
1	16	8	"yhbC"	"STM3288"	4390	16710	110	4206	4346	1571	36	72	72	79	54	68	100	100	0	1020	1024	244	23	93	93	109	106	97	100	100	0	4.460	4.591	4.513	4.449	1.465	5.339	0.772	80	423	100	5061	5205	2.157	4134	927	4274	931	347642	81916	79.019	8.632	0	0	0
1	17	8	"mrsA"	"STM3294"	4570	16720	130	3289	3505	714	20	76	76	82	50	60	100	100	0	4222	4356	1034	23	99	99	104	43	41	99	99	0	0.779	0.805	0.783	0.841	1.674	0.747	0.788	120	522	100	7336	7686	-0.360	3213	4123	3429	4257	420599	522693	68.460	98.884	0	0	0
1	18	8	"rplU"	"STM3304"	4760	16720	120	4082	4457	2955	66	74	74	77	22	28	100	100	0	396	414	204	49	99	99	101	23	22	99	95	0	13.495	13.914	13.957	13.525	1.930	17.765	0.631	120	448	100	4305	4698	3.754	4008	297	4383	315	534865	49683	199.091	13.609	0	0	0
1	19	8	"ybgJ"	"STM0712"	4930	16720	120	659	688	395	57	71	71	75	20	26	98	95	0	2297	2259	1322	58	97	97	101	27	26	97	96	0	0.267	0.285	0.275	0.301	3.227	0.256	0.754	120	438	100	2788	2779	-1.904	588	2200	617	2162	82511	271099	30.650	79.926	0	0	0
1	20	8	""	"STM0719"	5120	16710	120	142	248	421	169	73	73	76	19	25	90	78	0	4656	4447	1256	28	96	96	103	39	37	99	99	0	0.015	0.040	0.015	0.019	2.859	0.043	0.134	120	481	100	4629	4526	-6.046	69	4560	175	4351	29704	533685	9.053	111.385	0	0	0
1	21	8	""	"STM0725"	5290	16710	110	89	96	37	38	73	73	76	20	26	45	15	0	1278	1230	314	25	97	97	103	29	28	100	100	0	0.014	0.020	0.020	0.017	2.761	0.015	0.092	80	413	100	1197	1156	-6.206	16	1181	23	1133	7686	98403	1.000	38.862	0	0	0
1	22	8	"sdhA"	"STM0734"	5460	16710	110	1278	1293	413	31	74	74	90	98	108	97	95	0	5249	5447	1357	24	99	99	146	295	202	100	100	0	0.234	0.228	0.228	0.211	1.616	0.226	0.874	80	423	100	6354	6567	-2.097	1204	5150	1219	5348	103443	435750	12.276	17.969	0	0	0
1	23	8	"tolQ"	"STM0745"	5650	16720	120	1388	1385	570	41	72	72	87	95	109	99	98	0	2633	2602	1091	41	95	95	138	284	205	97	92	0	0.519	0.524	0.515	0.539	1.936	0.485	0.782	120	457	100	3854	3820	-0.948	1316	2538	1313	2507	166221	312248	13.663	8.676	0	0	0
1	24	8	"nadA"	"STM0756"	5830	16720	120	623	664	314	47	71	71	77	85	110	96	93	0	4584	4804	2130	44	91	91	95	23	24	100	100	0	0.123	0.126	0.128	0.117	1.914	0.120	0.781	120	549	100	5045	5306	-3.025	552	4493	593	4713	79661	576497	6.906	204.739	0	0	0
1	1	9	"yliJ"	"STM0862"	1730	16880	110	564	629	349	55	67	67	68	14	20	100	100	0	2466	2799	1439	51	93	93	95	23	24	100	100	0	0.209	0.208	0.203	0.207	1.592	0.181	0.703	80	498	100	2870	3268	-2.255	497	2373	562	2706	50336	223916	40.071	117.565	0	0	0
1	2	9	""	"STM0869"	1910	16880	110	277	288	95	32	68	68	73	26	35	100	100	0	3865	4145	1559	37	95	95	98	26	26	100	100	0	0.055	0.054	0.052	0.053	1.418	0.050	0.792	80	466	100	3979	4270	-4.173	209	3770	220	4050	23000	331574	8.269	155.654	0	0	0
1	3	9	"potF"	"STM0877"	2100	16880	110	369	371	85	22	68	68	73	24	32	100	98	0	4592	4465	1022	22	92	92	96	26	27	100	100	0	0.067	0.069	0.068	0.068	1.481	0.065	0.846	80	467	100	4801	4676	-3.902	301	4500	303	4373	29642	357238	12.417	168.038	0	0	0
1	4	9	""	"STM0884"	2270	16870	110	147	153	35	22	68	68	70	16	22	98	95	0	5766	6048	1532	25	91	91	92	14	15	100	100	0	0.014	0.014	0.014	0.014	1.474	0.013	0.691	80	465	100	5754	6042	-6.167	79	5675	85	5957	12216	483844	5.188	425.429	0	0	0
1	5	9	""	"STM0893"	2450	16870	110	175	172	40	23	68	68	70	17	24	93	92	0	8739	8304	1782	21	91	91	94	21	22	100	100	0	0.012	0.013	0.012	0.012	1.584	0.013	0.787	80	453	100	8755	8317	-6.337	107	8648	104	8213	13753	664332	6.000	390.952	0	0	0
1	6	9	""	"STM0897"	2620	16870	110	75	76	19	25	66	66	68	15	22	30	8	0	1903	1987	743	37	89	89	95	50	52	100	100	0	0.005	0.005	0.008	0.007	2.819	0.004	0.040	80	452	100	1823	1908	-7.655	9	1814	10	1898	6080	158931	0.533	37.840	0	0	0
1	7	9	""	"STM1032"	2800	16870	100	413	505	279	55	67	67	69	15	21	100	100	0	3407	4402	2469	56	90	90	92	23	25	100	100	0	0.104	0.102	0.100	0.099	1.495	0.094	0.790	80	394	100	3663	4750	-3.261	346	3317	438	4312	40413	352162	29.067	187.391	0	0	0
1	8	9	""	"STM1036"	2970	16870	110	223	242	92	38	68	68	71	21	29	98	97	0	2328	2597	1269	48	91	91	99	60	60	100	100	0	0.069	0.069	0.068	0.066	1.666	0.060	0.698	80	440	100	2392	2680	-3.851	155	2237	174	2506	19399	207750	8.143	41.633	0	0	0
1	9	9	""	"STM1041"	3160	16870	110	441	529	348	65	67	67	72	23	31	97	96	0	4250	5355	3179	59	92	92	104	66	63	100	100	0	0.090	0.088	0.086	0.074	2.608	0.079	0.653	80	479	100	4532	5725	-3.475	374	4158	462	5263	42327	428370	19.870	79.561	0	0	0
1	10	9	"metH"	"STM4188"	3340	16880	100	599	591	154	26	69	69	73	19	26	100	100	0	5425	5329	1166	21	93	93	102	30	29	100	100	0	0.099	0.100	0.098	0.096	1.391	0.097	0.905	80	376	100	5862	5758	-3.331	530	5332	522	5236	47305	426280	27.263	174.233	0	0	0
1	11	9	""	"STM4197"	3510	16880	110	82	85	24	28	72	72	75	26	34	30	7	0	598	872	633	72	93	93	105	60	57	100	98	0	0.020	0.017	0.024	0.025	2.866	0.016	0.113	80	467	100	515	792	-5.658	10	505	13	779	6797	69746	0.385	12.783	0	0	0
1	12	9	""	"STM4201"	3690	16870	110	105	116	51	43	73	73	130	1073	825	0	0	0	2382	2540	1058	41	96	96	112	58	51	100	100	0	0.014	0.018	0.017	0.014	2.577	0.017	0.296	80	421	100	2318	2487	-6.159	32	2286	43	2444	9254	203167	-0.013	41.862	0	0	0
1	13	9	"mntH"	"STM2408"	3880	16890	130	1372	1298	364	28	75	75	84	52	61	99	99	0	7745	7202	2278	31	95	95	112	59	52	99	99	0	0.170	0.172	0.170	0.178	1.923	0.161	0.894	120	495	100	8947	8330	-2.560	1297	7650	1223	7107	155709	864297	23.346	120.169	0	0	0
1	14	9	"pduN"	"STM2049"	4050	16880	120	106	110	31	28	71	71	74	20	27	75	38	0	893	895	351	39	89	89	101	119	117	96	93	0	0.044	0.048	0.045	0.047	2.116	0.046	0.387	120	432	100	839	845	-4.522	35	804	39	806	13215	107447	1.800	6.672	0	0	0
1	15	9	""	"STM2636"	4230	16890	120	923	851	215	25	70	70	73	21	28	99	98	0	9225	8381	2188	26	91	91	101	90	89	100	99	0	0.093	0.094	0.094	0.093	2.000	0.089	0.893	120	395	100	9987	9071	-3.421	853	9134	781	8290	102085	1005742	37.048	92.000	0	0	0
1	16	9	"rplI"	"STM4394"	4400	16890	120	7704	7148	3114	43	73	73	78	40	51	100	100	0	838	797	344	43	93	93	96	20	20	93	93	0	10.243	10.050	10.234	10.653	2.210	10.727	0.837	120	407	100	8376	7779	3.357	7631	745	7075	704	857724	95639	176.750	35.050	0	0	0
1	17	9	"sitC"	"STM2863"	4570	16890	110	965	1018	244	23	75	75	85	60	70	100	100	0	5269	5590	1099	19	98	98	120	176	146	100	100	0	0.172	0.172	0.173	0.169	1.252	0.165	0.883	80	399	100	6061	6435	-2.539	890	5171	943	5492	81458	447227	15.550	31.080	0	0	0
1	18	9	"bcfD"	"STM0024"	4750	16890	110	216	212	54	25	74	74	83	57	68	92	78	0	4733	4609	1112	24	99	99	121	168	138	100	100	0	0.031	0.031	0.030	0.029	1.721	0.028	0.714	80	446	100	4776	4648	-5.028	142	4634	138	4510	16971	368731	2.263	26.714	0	0	0
1	19	9	""	"PSLT065"	4930	16880	100	84	83	17	20	70	70	71	16	22	40	11	0	429	480	190	39	94	94	97	29	29	100	100	0	0.042	0.034	0.043	0.044	2.265	0.031	0.117	80	370	100	349	399	-4.581	14	335	13	386	6659	38363	0.750	13.207	0	0	0
1	20	9	"trbD"	"PSLT083"	5100	16890	110	102	127	85	66	72	72	73	16	21	66	48	0	754	1206	1385	114	93	93	99	49	49	96	83	0	0.045	0.049	0.056	0.056	3.127	0.044	0.590	80	453	100	691	1168	-4.462	30	661	55	1113	10132	96513	3.375	22.592	0	0	0
1	21	9	"yneG"	"STM1526"	5300	16890	110	171	196	118	60	72	72	73	16	21	96	95	0	573	732	563	76	92	92	98	48	48	100	98	0	0.206	0.194	0.199	0.204	1.861	0.155	0.565	80	448	100	580	764	-2.281	99	481	124	640	15648	58555	7.688	13.208	0	0	0
1	22	9	"dcuS"	"STM4304"	5470	16890	120	656	639	223	34	71	71	83	89	107	92	92	0	8575	8424	2479	29	92	92	118	247	209	99	98	0	0.069	0.068	0.069	0.065	1.656	0.068	0.877	120	448	100	9068	8900	-3.858	585	8483	568	8332	76723	1010821	6.247	33.628	0	0	0
1	23	9	"yjdE"	"STM4294"	5650	16890	120	419	388	127	32	70	70	71	21	29	93	92	0	9253	8405	2668	31	90	90	91	16	17	100	100	0	0.038	0.038	0.038	0.035	1.969	0.038	0.922	120	414	100	9512	8633	-4.715	349	9163	318	8315	46595	1008659	15.095	519.625	0	0	0
1	24	9	""	"STM4307"	5820	16890	110	263	281	64	22	69	69	71	15	21	100	100	0	6766	7188	1486	20	91	91	94	25	26	100	100	0	0.029	0.030	0.029	0.029	1.294	0.029	0.845	80	437	100	6869	7309	-5.105	194	6675	212	7097	22449	575008	14.000	283.760	0	0	0
1	1	10	""	"STM4597"	1740	17050	100	114	116	23	19	65	65	68	17	25	92	78	0	594	588	178	30	94	94	95	16	16	100	100	0	0.098	0.103	0.099	0.101	1.602	0.094	0.647	80	452	100	549	545	-3.351	49	500	51	494	9256	47058	2.824	30.813	0	0	0
1	2	10	""	"STM0257"	1920	17050	100	1176	1104	307	27	66	66	68	16	23	100	100	0	6184	5898	1112	18	95	95	96	16	16	100	100	0	0.182	0.179	0.187	0.167	1.535	0.179	0.930	80	408	100	7199	6841	-2.456	1110	6089	1038	5803	88317	471845	64.750	362.625	0	0	0
1	3	10	""	"STM0275"	2090	17050	100	75	77	21	27	67	67	69	16	23	33	7	0	714	864	496	57	93	93	93	14	15	100	100	0	0.013	0.013	0.021	0.019	2.364	0.017	0.166	80	418	100	629	781	-6.278	8	621	10	771	6182	69138	0.500	55.071	0	0	0
1	4	10	""	"STM0284"	2280	17060	100	73	72	15	20	67	67	68	15	22	20	7	0	368	388	174	44	89	89	90	13	14	100	100	0	0.022	0.017	0.040	0.038	3.067	0.010	0.012	80	415	100	285	304	-5.539	6	279	5	299	5780	31034	0.267	22.923	0	0	0
1	5	10	""	"STM0292"	2440	17050	100	411	417	128	30	67	67	69	17	24	100	100	0	2207	2233	658	29	89	89	90	14	15	100	100	0	0.162	0.163	0.162	0.159	1.470	0.156	0.860	80	417	100	2462	2494	-2.622	344	2118	350	2144	33330	178635	20.471	153.071	0	0	0
1	6	10	"safB"	"STM0300"	2630	17050	110	277	266	57	21	66	66	68	14	20	98	97	0	4022	4018	584	14	90	90	91	21	23	100	100	0	0.054	0.051	0.053	0.047	1.580	0.051	0.873	80	492	100	4143	4128	-4.220	211	3932	200	3928	21286	321414	14.143	187.000	0	0	0
1	7	10	"ycfM"	"STM1207"	2810	17050	100	651	660	178	26	67	67	69	16	23	100	100	0	948	940	287	30	89	89	90	17	18	100	100	0	0.680	0.697	0.699	0.698	1.384	0.665	0.850	80	416	100	1443	1444	-0.557	584	859	593	851	52804	75174	36.938	50.000	0	0	0
1	8	10	"ycfS"	"STM1215"	2980	17060	110	355	412	215	52	68	68	70	18	25	100	100	0	787	917	493	53	88	88	90	24	26	100	100	0	0.411	0.415	0.401	0.405	1.940	0.355	0.628	80	452	100	986	1173	-1.284	287	699	344	829	32955	73344	19.000	34.458	0	0	0
1	9	10	"ycfD"	"STM1229"	3150	17050	110	1731	1742	327	18	67	67	79	90	113	100	100	0	4253	4505	847	18	87	87	94	56	59	100	100	0	0.399	0.379	0.377	0.377	1.239	0.369	0.901	80	475	100	5830	6093	-1.324	1664	4166	1675	4418	139394	360437	18.478	78.768	0	0	0
1	10	10	"icdA"	"STM1238"	3340	17050	110	1033	1072	408	38	67	67	77	87	112	100	100	0	667	692	198	28	86	86	93	54	58	100	100	0	1.663	1.658	1.622	1.648	1.514	2.107	0.603	80	502	100	1547	1611	0.733	966	581	1005	606	85789	55333	11.437	11.093	0	0	0
1	11	10	""	"STM1261"	3530	17060	110	98	102	28	27	68	68	69	14	20	76	52	0	324	365	150	41	87	87	88	17	19	100	100	0	0.127	0.122	0.120	0.108	2.154	0.169	0.043	80	440	100	267	312	-2.982	30	237	34	278	8157	29186	2.357	16.294	0	0	0
1	12	10	""	"STM1273"	3700	17060	120	193	198	71	35	70	70	75	25	33	87	86	0	2185	2059	887	43	92	92	103	50	48	97	97	0	0.059	0.065	0.066	0.061	1.665	0.063	0.815	120	477	100	2216	2095	-4.089	123	2093	128	1967	23809	247054	4.920	39.120	0	0	0
1	13	10	"ydgA"	"STM1466"	3870	17060	120	4347	4208	1831	43	77	77	81	26	32	100	99	0	6841	6556	2303	35	93	93	104	36	34	100	100	0	0.633	0.639	0.620	0.599	2.184	0.630	0.765	120	436	100	11018	10594	-0.660	4270	6748	4131	6463	504928	786768	158.731	179.222	0	0	0
1	14	10	""	"STM1472"	4060	17060	120	442	418	129	30	71	71	74	20	27	95	93	0	10420	9911	3032	30	88	88	90	23	25	100	100	0	0.036	0.035	0.036	0.034	1.884	0.034	0.893	120	426	100	10703	10170	-4.800	371	10332	347	9823	50102	1189300	17.200	427.000	0	0	0
1	15	10	""	"STM1481"	4230	17060	120	762	704	231	32	69	69	71	18	25	95	94	0	7226	6976	1949	27	88	88	90	17	18	100	100	0	0.097	0.092	0.094	0.081	1.923	0.092	0.929	120	386	100	7831	7523	-3.365	693	7138	635	6888	84470	837079	35.167	405.059	0	0	0
1	16	10	"ynfL"	"STM1487"	4400	17060	120	713	673	211	31	71	71	75	20	26	97	95	0	5805	5631	1599	28	92	92	96	23	23	100	100	0	0.112	0.109	0.109	0.099	1.825	0.107	0.921	120	404	100	6355	6141	-3.154	642	5713	602	5539	80795	675716	29.900	240.652	0	0	0
1	17	10	""	"STM1494"	4580	17060	110	173	174	47	27	71	71	79	56	70	88	41	0	3840	3982	775	19	94	94	112	165	147	100	100	0	0.027	0.026	0.025	0.025	1.559	0.025	0.592	80	427	100	3848	3991	-5.199	102	3746	103	3888	13882	318523	1.696	23.455	0	0	0
1	18	10	"ynfC"	"STM1501"	4760	17070	110	584	591	99	16	71	71	72	18	25	100	100	0	2409	2350	427	18	92	92	98	39	39	100	100	0	0.221	0.230	0.224	0.231	1.248	0.221	0.917	80	446	100	2830	2778	-2.175	513	2317	520	2258	47256	187993	28.833	57.744	0	0	0
1	19	10	""	"STM2780"	4940	17070	120	857	797	240	30	69	69	71	17	23	99	99	0	5094	4718	1423	30	89	89	91	14	15	100	100	0	0.157	0.157	0.157	0.160	1.881	0.151	0.908	120	491	100	5793	5357	-2.667	788	5005	728	4629	95629	566199	42.706	330.500	0	0	0
1	20	10	""	"STM2788"	5120	17070	120	356	352	116	32	70	70	71	17	23	97	95	0	6087	5952	1918	32	89	89	93	41	44	100	100	0	0.048	0.048	0.048	0.045	2.143	0.047	0.890	120	460	100	6284	6145	-4.390	286	5998	282	5863	42219	714210	16.529	142.902	0	0	0
1	21	10	"ygaU"	"STM2795"	5300	17070	120	237	232	90	38	70	70	71	15	21	91	90	0	2512	2256	884	39	90	90	90	15	16	100	100	0	0.069	0.075	0.075	0.074	2.119	0.070	0.746	120	456	100	2589	2328	-3.858	167	2422	162	2166	27882	270747	10.733	144.400	0	0	0
1	22	10	"yihD"	"STM3995"	5470	17070	120	211	213	90	42	69	69	70	15	21	92	88	0	710	677	333	49	89	89	90	16	17	98	97	0	0.229	0.245	0.244	0.248	1.703	0.234	0.833	120	437	100	763	732	-2.129	142	621	144	588	25542	81213	9.533	36.688	0	0	0
1	23	10	""	"STM4015"	5650	17070	120	126	141	53	37	70	70	73	46	63	68	19	0	4178	4330	1985	45	91	91	342	3649	1066	60	7	0	0.014	0.017	0.015	0.015	2.179	0.015	0.431	120	425	100	4143	4310	-6.189	56	4087	71	4239	16914	519616	1.478	1.093	0	0	0
1	24	10	"fdhE"	"STM4034"	5830	17070	120	3419	3157	1206	38	71	71	75	43	57	100	99	0	3762	3433	1308	38	95	95	296	3259	1101	67	0	0	0.913	0.925	0.909	0.929	2.317	0.918	0.877	120	533	100	7015	6424	-0.131	3348	3667	3086	3338	378889	411980	71.674	0.963	0	0	0
1	1	11	""	"STM2940"	1750	17230	110	265	267	54	20	67	67	69	23	33	100	98	0	4062	3900	867	22	93	93	95	17	17	100	100	0	0.050	0.053	0.051	0.052	1.406	0.049	0.799	80	522	100	4167	4007	-4.325	198	3969	200	3807	21335	312035	8.609	223.824	0	0	0
1	2	11	"ygcB"	"STM2944"	1920	17230	110	257	258	47	18	67	67	67	14	20	100	100	0	15298	15623	1765	11	93	93	95	17	17	100	100	0	0.012	0.012	0.012	0.012	1.302	0.012	0.818	80	464	100	15395	15721	-6.322	190	15205	191	15530	20633	1249852	13.643	913.412	0	0	0
1	3	11	"relA"	"STM2956"	2090	17230	110	1787	1739	453	26	67	67	68	16	23	100	100	0	2693	2661	512	19	91	91	93	15	16	100	100	0	0.661	0.651	0.682	0.617	1.718	0.642	0.811	80	478	100	4322	4242	-0.597	1720	2602	1672	2570	139117	212873	104.438	171.200	0	0	0
1	4	11	"yqcD"	"STM2968"	2280	17230	110	349	348	123	35	66	66	68	16	23	100	100	0	1316	1286	415	32	88	88	90	16	17	100	100	0	0.230	0.235	0.251	0.226	1.703	0.211	0.701	80	464	100	1511	1480	-2.117	283	1228	282	1198	27858	102873	17.500	74.750	0	0	0
1	5	11	"fucP"	"STM2975"	2450	17230	110	98	103	27	26	66	66	68	16	23	83	48	0	4339	4417	719	16	86	86	88	15	17	100	100	0	0.008	0.009	0.007	0.007	2.144	0.008	0.378	80	446	100	4285	4368	-7.054	32	4253	37	4331	8243	353346	2.188	288.600	0	0	0
1	6	11	"fucU"	"STM2978"	2630	17230	110	162	156	37	23	66	66	68	14	20	95	92	0	1858	1790	462	25	88	88	89	14	15	100	100	0	0.054	0.053	0.056	0.051	1.658	0.050	0.712	80	446	100	1866	1792	-4.205	96	1770	90	1702	12509	143172	6.286	121.500	0	0	0
1	7	11	"exbB"	"STM3159"	2800	17240	120	3009	2533	1164	45	67	67	70	20	28	95	94	0	3402	2894	1374	47	88	88	90	17	18	98	98	0	0.888	0.879	0.868	0.841	3.480	0.864	0.890	120	509	100	6256	5272	-0.172	2942	3314	2466	2806	304003	347231	123.150	164.941	0	0	0
1	8	11	"ygiR"	"STM3168"	2980	17230	110	1737	1953	863	44	67	67	70	23	32	100	100	0	3158	3439	1173	34	87	87	88	13	14	100	100	0	0.544	0.563	0.559	0.543	1.510	0.554	0.752	80	442	100	4741	5238	-0.879	1670	3071	1886	3352	156202	275134	81.870	257.769	0	0	0
1	9	11	"ygiW"	"STM3176"	3170	17240	120	443	446	230	51	66	66	76	88	115	88	80	0	990	1050	661	62	86	86	92	53	57	95	93	0	0.417	0.394	0.412	0.412	2.650	0.323	0.680	120	499	100	1281	1344	-1.262	377	904	380	964	53532	126055	4.205	18.075	0	0	0
1	10	11	"STMF1.41"	"Not LT2a92"	3330	17240	110	258	300	249	83	67	67	74	78	105	87	65	0	114	131	56	42	84	84	88	40	45	31	10	0	6.367	4.957	5.630	5.024	4.113	6.479	0.462	80	402	100	221	280	2.671	191	30	233	47	23986	10484	2.897	1.075	0	0	0
1	11	11	""	"STM2668"	3520	17240	120	691	656	228	34	67	67	69	18	26	97	93	0	5290	4969	1845	37	83	83	84	13	15	100	100	0	0.120	0.121	0.118	0.120	2.322	0.111	0.837	120	496	100	5831	5475	-3.061	624	5207	589	4886	78715	596290	32.611	375.769	0	0	0
1	12	11	""	"STM2682"	3710	17240	110	95	101	41	40	69	69	73	21	28	55	23	0	262	317	319	100	87	87	89	15	16	95	90	0	0.149	0.139	0.169	0.150	3.312	0.078	0.240	80	407	100	201	262	-2.751	26	175	32	230	8094	25324	1.333	15.200	0	0	0
1	13	11	""	"STM0497"	3880	17240	110	155	154	32	20	74	74	76	20	26	96	91	0	3305	3166	759	23	89	89	93	33	35	100	100	0	0.025	0.026	0.026	0.025	1.522	0.025	0.670	80	399	100	3297	3157	-5.311	81	3216	80	3077	12352	253284	3.900	93.121	0	0	0
1	14	11	"tesA"	"STM0506"	4050	17250	120	936	916	379	41	71	71	74	20	27	99	98	0	2937	2847	1193	41	86	86	89	31	34	98	98	0	0.303	0.306	0.307	0.320	2.590	0.282	0.803	120	450	100	3716	3606	-1.721	865	2851	845	2761	109955	341681	42.100	88.968	0	0	0
1	15	11	"allR"	"STM0516"	4220	17240	110	1220	1198	312	26	68	68	83	91	109	97	97	0	5113	5064	997	19	88	88	115	179	155	100	100	0	0.229	0.227	0.238	0.206	1.886	0.215	0.843	80	407	100	6177	6106	-2.125	1152	5025	1130	4976	95826	405118	12.253	27.648	0	0	0
1	16	11	"allP"	"STM0522"	4400	17240	120	103	104	25	24	69	69	82	88	107	3	0	0	5784	5731	1808	31	90	90	114	173	151	99	99	0	0.006	0.006	0.006	0.006	2.188	0.006	0.171	120	434	100	5728	5676	-7.388	34	5694	35	5641	12492	687767	0.250	32.468	0	0	0
1	17	11	"glxK"	"STM0525"	4580	17240	120	216	211	64	30	69	69	70	15	21	93	92	0	6636	6643	2050	30	89	89	92	33	35	100	98	0	0.022	0.022	0.021	0.020	1.632	0.021	0.816	120	399	100	6694	6696	-5.477	147	6547	142	6554	25310	797203	9.400	198.515	0	0	0
1	18	11	"ylbF"	"STM0531"	4760	17240	110	151	151	34	22	68	68	70	15	21	96	93	0	4230	4268	776	18	90	90	92	15	16	100	100	0	0.020	0.020	0.020	0.019	1.561	0.019	0.720	80	385	100	4223	4261	-5.640	83	4140	83	4178	12049	341415	5.400	278.400	0	0	0
1	19	11	"yhgN"	"STM3540"	4940	17240	110	146	147	33	22	68	68	70	16	22	97	92	0	1163	1199	357	29	89	89	91	16	17	100	100	0	0.073	0.071	0.074	0.067	1.650	0.066	0.646	80	380	100	1152	1189	-3.783	78	1074	79	1110	11795	95949	4.813	69.250	0	0	0
1	20	11	""	"STM2186"	5110	17250	120	199	198	42	21	69	69	71	17	23	97	96	0	7101	6827	2031	29	87	87	89	15	16	100	100	0	0.019	0.019	0.019	0.021	2.136	0.017	0.738	120	478	100	7144	6869	-5.754	130	7014	129	6740	23711	819213	7.471	449.200	0	0	0
1	21	11	"folE"	"STM2193"	5300	17250	110	849	810	180	22	72	72	72	16	22	100	100	0	1327	1280	264	20	91	91	92	16	17	100	100	0	0.629	0.621	0.620	0.614	1.329	0.618	0.889	80	441	100	2013	1927	-0.670	777	1236	738	1189	64804	102381	46.125	74.250	0	0	0
1	22	11	"yeiH"	"STM2202"	5480	17250	110	566	552	129	23	70	70	71	15	21	100	100	0	3219	3182	608	19	91	91	93	16	17	100	100	0	0.159	0.156	0.153	0.152	1.281	0.153	0.902	80	414	100	3624	3573	-2.657	496	3128	482	3091	44173	254538	32.067	193.063	0	0	0
1	23	11	""	"STM2225"	5650	17250	120	1138	1055	378	35	70	70	74	46	62	98	95	0	2297	2069	771	37	96	96	353	3697	1047	0	0	0	0.485	0.499	0.499	0.485	2.017	0.028	0.046	120	414	100	3269	2958	-1.043	1068	2201	985	1973	126569	248273	21.326	0.464	0	0	0
1	24	11	""	"STM2235"	5830	17240	120	259	251	96	38	70	70	74	43	58	88	82	0	6985	6228	2663	42	100	100	304	3296	1084	81	59	0	0.027	0.030	0.028	0.030	2.334	0.013	0.239	120	521	100	7074	6309	-5.187	189	6885	181	6128	30130	747401	4.116	1.797	0	0	0
1	1	12	"phoP"	"STM1231"	1740	17420	100	2336	2425	590	24	68	68	72	30	41	100	100	0	1016	971	253	26	90	90	90	13	14	100	100	0	2.449	2.675	2.618	2.734	1.297	2.747	0.857	80	448	100	3194	3238	1.292	2268	926	2357	881	194032	77701	78.433	67.769	0	0	0
1	2	12	"phoP"	"STM1231"	1920	17420	110	5296	4978	944	18	68	68	70	17	24	100	100	0	2150	2004	514	25	91	91	92	14	15	100	100	0	2.539	2.567	2.530	2.668	1.333	2.573	0.897	80	452	100	7287	6823	1.344	5228	2059	4910	1913	398255	160301	288.706	136.571	0	0	0
1	3	12	"phoP"	"STM1231"	2090	17410	110	5393	5286	1042	19	68	68	71	20	28	100	100	0	2254	2274	283	12	90	90	91	14	15	100	100	0	2.461	2.389	2.493	2.344	1.249	2.571	0.891	80	453	100	7489	7402	1.299	5325	2164	5218	2184	422884	181952	260.750	155.929	0	0	0
1	4	12	"phoQ"	"STM1230"	2270	17410	100	1750	1741	369	21	67	67	69	18	26	100	100	0	1824	1822	416	22	89	89	91	16	17	100	100	0	0.970	0.966	0.978	0.974	1.284	0.956	0.888	80	414	100	3418	3407	-0.044	1683	1735	1674	1733	139255	145732	92.889	108.188	0	0	0
1	5	12	"phoQ"	"STM1230"	2450	17410	120	6193	5816	1812	31	67	67	70	20	28	100	99	0	6314	5883	1703	28	87	87	89	15	16	100	100	0	0.984	0.992	0.978	0.934	2.565	0.999	0.860	120	524	100	12353	11545	-0.024	6126	6227	5749	5796	697963	705907	287.300	386.267	0	0	0
1	6	12	"hupA"	"STM4170"	2630	17410	110	1568	1535	427	27	67	67	71	23	32	100	100	0	682	676	199	29	86	86	88	15	17	100	100	0	2.518	2.488	2.533	2.524	1.338	2.696	0.784	80	460	100	2097	2058	1.333	1501	596	1468	590	122833	54056	63.652	39.200	0	0	0
1	7	12	"sopB"	"STM1091"	2810	17410	110	222	227	38	16	66	66	68	19	27	100	100	0	4668	4642	700	15	86	86	87	14	16	100	100	0	0.034	0.035	0.035	0.035	1.279	0.033	0.826	80	446	100	4738	4717	-4.876	156	4582	161	4556	18154	371373	8.368	325.357	0	0	0
1	8	12	"pipC"	"STM0375"	2990	17410	110	105	105	20	19	65	65	68	22	32	78	35	0	928	902	171	18	86	86	87	14	16	100	100	0	0.048	0.049	0.051	0.043	1.926	0.045	0.504	80	480	100	882	856	-4.396	40	842	40	816	8379	72146	1.682	58.214	0	0	0
1	9	12	"pipC"	"STM0375"	3170	17410	110	116	116	20	17	66	66	68	15	22	93	86	0	1234	1242	218	17	86	86	88	15	17	100	100	0	0.044	0.043	0.044	0.040	1.640	0.042	0.595	80	412	100	1198	1206	-4.521	50	1148	50	1156	9306	99369	3.200	76.933	0	0	0
1	10	12	"pipC"	"STM0375"	3340	17410	120	102	107	27	25	67	67	68	15	22	85	59	0	1125	1003	421	41	84	84	86	15	17	99	98	0	0.034	0.044	0.042	0.042	2.038	0.040	0.544	120	453	100	1076	959	-4.894	35	1041	40	919	12841	120320	2.600	61.133	0	0	0
1	11	12	"ssrB"	"STM1391"	3520	17410	120	136	137	55	40	66	66	69	20	28	85	78	0	1859	1742	702	40	85	85	86	15	17	100	99	0	0.039	0.043	0.036	0.038	2.094	0.039	0.523	120	506	100	1844	1728	-4.664	70	1774	71	1657	16394	209056	3.400	110.400	0	0	0
1	12	12	"ssrB"	"STM1391"	3700	17410	120	152	151	49	32	68	68	72	27	37	89	73	0	2400	2147	866	40	86	86	88	15	17	100	100	0	0.036	0.040	0.039	0.042	2.435	0.035	0.569	120	482	100	2398	2144	-4.784	84	2314	83	2061	18062	257652	2.926	137.267	0	0	0
1	13	12	"lrp"	"STM0959"	3880	17410	110	2436	2280	575	25	68	68	73	27	36	100	100	0	1572	1543	192	12	85	85	88	31	35	100	100	0	1.592	1.517	1.574	1.426	1.499	1.655	0.903	80	443	100	3855	3670	0.671	2368	1487	2212	1458	182374	123433	81.741	46.935	0	0	0
1	14	12	"lrp"	"STM0959"	4060	17410	110	3899	3815	1016	26	66	66	69	21	30	100	100	0	2516	2582	381	14	83	83	88	38	43	100	100	0	1.575	1.500	1.576	1.407	1.564	1.645	0.859	80	403	100	6266	6248	0.656	3833	2433	3749	2499	305202	206533	178.381	65.632	0	0	0
1	15	12	"gyrA"	"STM2272"	4220	17420	110	1041	1010	197	19	67	67	81	87	107	100	100	0	728	711	140	19	85	85	99	98	98	100	98	0	1.515	1.506	1.484	1.518	1.315	1.543	0.895	80	452	100	1617	1569	0.599	974	643	943	626	80777	56852	10.678	6.245	0	0	0
1	16	12	"gyrA"	"STM2272"	4410	17410	100	1054	1052	259	24	67	67	74	65	87	100	100	0	796	788	176	22	85	85	87	17	19	100	100	0	1.388	1.401	1.395	1.400	1.307	1.436	0.902	80	337	100	1698	1688	0.473	987	711	985	703	84122	63023	15.046	41.235	0	0	0
1	17	12	"gyrA"	"STM2272"	4590	17420	180	2532	2818	1253	44	67	67	71	21	29	100	99	0	1826	1966	744	37	87	87	90	21	23	99	99	0	1.417	1.464	1.421	1.395	2.104	1.577	0.809	256	739	100	4204	4630	0.503	2465	1739	2751	1879	721381	503380	130.810	89.333	0	0	0
1	18	12	"csrA"	"STM2826"	4770	17420	140	930	1582	2424	153	67	67	71	19	26	89	87	0	482	881	1500	170	90	90	93	22	23	87	83	0	2.202	1.915	1.898	1.936	3.563	2.039	0.451	156	392	100	1255	2306	1.139	863	392	1515	791	246854	137501	79.526	35.818	0	0	0
1	19	12	"crp"	"STM3466"	4910	17420	140	595	553	166	30	69	69	71	16	22	97	96	0	1282	1185	349	29	89	89	91	20	21	99	99	0	0.441	0.442	0.426	0.409	1.895	0.426	0.872	156	511	100	1719	1580	-1.181	526	1193	484	1096	86202	184885	30.125	54.700	0	0	0
1	20	12	"yhhP"	"STM3578"	5110	17420	110	114	138	66	47	68	68	70	19	27	83	56	0	309	358	200	55	86	86	87	13	14	100	100	0	0.206	0.257	0.227	0.213	2.565	0.255	0.281	80	440	100	269	342	-2.277	46	223	70	272	11027	28653	3.579	20.846	0	0	0
1	21	12	"yhhP"	"STM3578"	5290	17420	110	216	226	69	30	69	69	71	20	28	100	100	0	828	802	234	29	89	89	90	18	20	100	100	0	0.199	0.220	0.215	0.213	1.499	0.212	0.716	80	467	100	886	870	-2.330	147	739	157	713	18065	64163	7.750	39.556	0	0	0
1	22	12	"topA"	"STM1714"	5470	17420	100	372	477	376	78	68	68	71	19	26	100	100	0	389	451	290	64	91	91	92	17	18	100	100	0	1.020	1.136	0.992	1.073	1.633	1.264	0.712	80	434	100	602	769	0.029	304	298	409	360	38185	36085	21.368	21.118	0	0	0
1	23	12	"topA"	"STM1714"	5650	17420	130	11354	11386	5205	45	69	69	70	16	22	100	100	0	9647	10067	4079	40	93	93	94	13	13	100	100	0	1.181	1.135	1.180	1.016	2.039	1.195	0.819	120	485	100	20839	21291	0.240	11285	9554	11317	9974	1366262	1208065	707.250	767.154	0	0	0
1	24	12	"topA"	"STM1714"	5820	17430	120	296	343	176	51	70	70	72	18	25	100	99	0	314	367	178	48	100	100	100	16	16	99	99	0	1.056	1.022	0.986	1.051	1.871	1.035	0.576	120	528	100	440	540	0.079	226	214	273	267	41172	44099	15.056	16.688	0	0	0
1	1	13	"ctrl-buffer"	"ctrl-buffer"	1740	17580	100	71	73	18	24	66	66	68	16	23	23	3	0	96	102	25	24	89	89	89	13	14	32	17	0	0.714	0.538	0.732	0.932	3.725	0.145	0.007	80	436	100	12	20	-0.485	5	7	7	13	5801	8120	0.313	1.000	-50	0	0
1	2	13	"ctrl-buffer"	"ctrl-buffer"	1910	17580	100	71	72	15	20	66	66	67	15	22	22	8	0	92	98	24	24	88	88	88	14	15	22	15	0	1.250	0.600	1.111	1.206	3.415	0.624	0.017	80	414	100	9	16	0.322	5	4	6	10	5741	7807	0.333	0.714	-50	0	0
1	3	13	"ctrl-buffer"	"ctrl-buffer"	2090	17580	100	71	74	21	28	67	67	68	17	25	23	8	0	95	101	32	31	87	87	87	14	16	40	20	0	0.500	0.500	0.882	1.032	3.494	0.446	0.037	80	420	100	12	21	-1.000	4	8	7	14	5930	8091	0.353	1.000	-50	0	0
1	4	13	"ctrl-buffer"	"ctrl-buffer"	2270	17590	100	62	65	14	21	67	67	68	13	19	16	1	0	103	105	27	25	87	87	88	13	14	55	27	0	-0.312	-0.111	0.542	0.611	3.404	0.089	0.006	80	414	100	11	16	Error	-5	16	-2	18	5166	8430	-0.231	1.308	-50	0	0
1	5	13	"ctrl-buffer"	"ctrl-buffer"	2450	17590	100	68	67	12	17	68	68	71	17	23	7	0	0	93	97	19	19	87	87	88	12	13	33	11	0	0.000	-0.100	1.336	1.076	3.591	12.301	0.000	80	414	100	6	9	Error	0	6	-1	10	5386	7751	-0.235	0.750	-50	0	0
1	6	13	"ctrl-buffer"	"ctrl-buffer"	2630	17590	100	67	67	13	19	65	65	69	22	31	6	0	0	91	95	21	22	85	85	86	13	15	30	15	0	0.333	0.200	1.000	0.902	3.914	2.092	0.020	80	420	100	8	12	-1.585	2	6	2	10	5399	7609	-0.091	0.692	-50	0	0
1	7	13	"ctrl-buffer"	"ctrl-buffer"	2800	17590	100	63	63	13	20	65	65	66	14	21	10	1	0	87	90	21	23	85	85	85	13	15	16	5	0	-1.000	-0.400	1.444	1.226	2.735	0.371	0.013	80	420	100	0	3	Error	-2	2	-2	5	5056	7176	-0.214	0.385	-50	0	0
1	8	13	"ctrl-buffer"	"ctrl-buffer"	2980	17590	100	65	67	16	23	65	65	66	13	19	18	12	0	92	96	21	21	84	84	86	19	22	28	10	0	0.000	0.167	1.000	0.865	4.360	0.378	0.025	80	445	100	8	14	Error	0	8	2	12	5399	7701	0.077	0.526	-50	0	0
1	9	13	"ctrl-buffer"	"ctrl-buffer"	3160	17590	100	64	65	16	24	65	65	66	13	19	15	2	0	92	93	17	18	84	84	86	14	16	31	10	0	-0.125	0.000	1.000	0.772	4.682	5.267	0.000	80	420	100	7	9	Error	-1	8	0	9	5226	7470	-0.077	0.500	-50	0	0
1	10	13	"ctrl-buffer"	"ctrl-buffer"	3340	17590	100	63	64	14	21	65	65	68	19	27	8	2	0	92	93	17	18	84	84	86	15	17	32	5	0	-0.250	-0.111	0.650	0.618	3.618	0.002	0.000	80	446	100	6	8	Error	-2	8	-1	9	5127	7449	-0.211	0.467	-50	0	0
1	11	13	"ctrl-buffer"	"ctrl-buffer"	3530	17610	40	67	96	71	73	67	67	67	13	19	33	25	0	105	161	126	78	91	91	91	21	23	41	41	0	0.000	0.414	0.500	0.605	4.433	0.216	0.074	12	68	100	14	99	Error	0	14	29	70	1147	1932	2.231	3.333	0	0	0
1	12	13	"ctrl-buffer"	"ctrl-buffer"	3690	17590	100	64	65	14	21	67	67	71	22	30	5	0	0	90	91	14	15	86	86	88	17	19	18	3	0	-0.750	-0.400	1.311	1.143	3.298	5.061	0.004	80	431	100	1	3	Error	-3	4	-2	5	5222	7275	-0.273	0.176	-50	0	0
1	13	13	"ctrl-buffer"	"ctrl-buffer"	3870	17590	100	62	65	17	26	66	66	71	26	36	6	1	0	91	95	17	17	83	83	85	13	15	41	12	0	-0.500	-0.083	0.975	1.178	4.626	9.756	0.006	80	432	100	4	11	Error	-4	8	-1	12	5177	7598	-0.231	0.769	-50	0	0
1	14	13	"ctrl-buffer"	"ctrl-buffer"	4050	17590	100	63	63	11	17	65	65	68	19	27	3	0	0	89	91	18	19	80	80	82	24	29	13	3	0	-0.222	-0.182	0.586	0.614	3.571	1.192	0.010	80	432	100	7	9	Error	-2	9	-2	11	5023	7284	-0.263	0.375	-50	0	0
1	15	13	"ctrl-buffer"	"ctrl-buffer"	4230	17590	100	66	68	14	20	65	65	67	20	29	12	1	0	95	97	22	22	82	82	84	25	29	20	5	0	0.077	0.200	0.623	0.677	4.610	1.088	0.015	80	408	100	14	18	-3.700	1	13	3	15	5405	7759	0.050	0.520	-50	0	0
1	16	13	"ctrl-buffer"	"ctrl-buffer"	4400	17590	100	65	69	24	34	67	67	70	24	34	7	5	0	88	91	18	19	84	84	86	17	19	25	10	0	-0.500	0.286	0.947	0.915	4.315	12.358	0.007	80	417	100	2	9	Error	-2	4	2	7	5547	7305	-0.042	0.294	-50	0	0
1	17	13	"ctrl-buffer"	"ctrl-buffer"	4580	17600	100	65	66	13	19	67	67	70	22	31	5	0	0	100	103	22	21	87	87	92	22	23	31	5	0	-0.154	-0.062	0.667	0.757	3.457	0.216	0.002	80	341	100	11	15	Error	-2	13	-1	16	5319	8252	-0.182	0.500	-50	0	0
1	18	13	"ctrl-buffer"	"ctrl-buffer"	4760	17600	100	71	85	64	75	67	67	71	20	28	21	8	0	91	95	19	20	86	86	90	20	22	17	5	0	0.800	2.000	1.071	1.097	4.276	27.003	0.002	80	378	100	9	27	-0.322	4	5	18	9	6834	7561	0.700	0.250	-50	0	0
1	19	13	"ctrl-buffer"	"ctrl-buffer"	4940	17600	100	68	68	14	20	69	69	71	21	29	6	1	0	90	95	21	22	85	85	88	19	21	16	6	0	-0.200	-0.100	1.000	0.997	4.429	0.308	0.017	80	424	100	4	9	Error	-1	5	-1	10	5461	7571	-0.143	0.368	-50	0	0
1	20	13	"ctrl-buffer"	"ctrl-buffer"	5110	17600	100	66	67	15	22	67	67	69	19	27	8	2	0	92	94	21	22	85	85	85	14	16	26	11	0	-0.143	0.000	0.868	1.053	4.414	0.278	0.027	80	420	100	6	9	Error	-1	7	0	9	5378	7535	-0.105	0.643	-50	0	0
1	21	13	"ctrl-buffer"	"ctrl-buffer"	5290	17600	100	70	76	22	28	68	68	69	18	26	25	10	0	92	98	27	27	86	86	87	16	18	26	15	0	0.333	0.667	1.043	1.098	3.454	0.668	0.028	80	461	100	8	20	-1.585	2	6	8	12	6055	7825	0.389	0.688	-50	0	0
1	22	13	"ctrl-buffer"	"ctrl-buffer"	5470	17630	40	77	80	22	27	66	66	70	19	27	41	16	0	116	123	22	17	93	93	95	16	16	66	41	0	0.478	0.467	0.594	0.699	1.977	4.482	0.368	12	68	100	34	44	-1.064	11	23	14	30	958	1481	0.526	1.750	0	0	0
1	23	13	"ctrl-buffer"	"ctrl-buffer"	5650	17600	100	72	73	13	17	67	67	69	22	31	12	0	0	103	105	18	17	92	92	94	14	14	42	15	0	0.455	0.462	0.550	0.754	5.058	0.007	0.000	80	443	100	16	19	-1.138	5	11	6	13	5839	8384	0.182	0.786	-50	0	0
1	24	13	"ctrl-buffer"	"ctrl-buffer"	5830	17600	100	65	68	17	25	69	69	70	17	24	13	3	0	109	110	17	15	98	98	99	14	14	40	12	0	-0.364	-0.083	0.900	0.978	2.689	1.006	0.006	80	433	100	7	11	Error	-4	11	-1	12	5438	8765	-0.118	0.786	-50	0	0
1	1	14	"ydhI"	"STM1443"	1740	17770	110	287	308	189	61	67	67	69	24	34	93	93	0	851	900	466	51	91	91	91	14	15	100	100	0	0.289	0.298	0.310	0.254	2.475	0.283	0.631	80	580	100	980	1050	-1.788	220	760	241	809	24648	72024	9.958	57.786	0	0	0
1	2	14	"STMB2B.139A"	"Not LT2a93"	1920	17780	110	99	109	40	36	65	65	66	14	21	77	52	0	191	209	84	40	89	89	90	13	14	100	97	0	0.333	0.367	0.321	0.326	2.246	0.323	0.254	80	534	100	136	164	-1.585	34	102	44	120	8718	16708	3.071	9.154	0	0	0
1	3	14	""	"STM3806"	2090	17760	110	145	163	88	53	65	65	66	23	34	88	78	0	996	1198	881	73	88	88	91	17	18	100	100	0	0.088	0.088	0.086	0.086	2.040	0.068	0.469	80	493	100	988	1208	-3.505	80	908	98	1110	13045	95801	4.217	65.118	0	0	0
1	4	14	"pgtE"	"STM2395"	2270	17770	120	297	285	117	41	67	67	69	23	33	91	88	0	4780	4415	2131	48	90	90	92	17	18	100	99	0	0.049	0.050	0.050	0.050	2.163	0.046	0.760	120	599	100	4920	4543	-4.350	230	4690	218	4325	34170	529819	9.391	254.294	0	0	0
1	5	14	""	"STM3911"	2450	17770	100	81	81	17	20	68	68	70	17	24	35	8	0	338	360	120	33	88	88	89	13	14	100	100	0	0.052	0.048	0.065	0.057	2.984	0.033	0.051	80	446	100	263	285	-4.265	13	250	13	272	6508	28779	0.647	20.846	0	0	0
1	6	14	"ygiY"	"STM3178"	2630	17770	100	384	379	81	21	66	66	68	15	22	98	98	0	4390	4248	807	18	88	88	90	22	24	100	100	0	0.074	0.075	0.076	0.072	1.431	0.072	0.858	80	474	100	4620	4473	-3.758	318	4302	313	4160	30347	339800	20.733	189.000	0	0	0
1	7	14	""	"STM2880"	2820	17770	110	235	325	262	80	65	65	66	14	21	98	98	0	743	1073	1052	98	87	87	92	29	31	100	100	0	0.259	0.264	0.248	0.265	2.012	0.201	0.575	80	553	100	826	1246	-1.948	170	656	260	986	25978	85846	18.500	33.828	0	0	0
1	8	14	"ssaU"	"STM1422"	2990	17760	70	130	181	137	75	65	65	66	15	22	62	59	0	2526	3268	3239	99	89	89	103	66	64	90	84	0	0.027	0.036	0.031	0.033	4.100	0.030	0.565	32	236	100	2502	3295	-5.229	65	2437	116	3179	5792	104577	7.667	47.955	0	0	0
1	9	14	"nrdE"	"STM2807"	3170	17760	110	519	689	513	74	66	66	67	14	20	93	93	0	2461	2986	2267	75	87	87	91	40	43	100	100	0	0.191	0.215	0.212	0.185	2.580	0.190	0.775	80	522	100	2827	3522	-2.390	453	2374	623	2899	55099	238865	44.429	72.375	0	0	0
1	10	14	"cadA"	"STM2559"	3340	17770	110	101	127	75	59	65	65	67	18	26	75	48	0	1124	1870	2130	113	85	85	86	15	17	100	100	0	0.035	0.035	0.035	0.032	2.564	0.029	0.560	80	511	100	1075	1847	-4.851	36	1039	62	1785	10149	149590	3.333	118.933	0	0	0
1	11	14	"thiL"	"STM0419"	3520	17770	110	898	1388	1282	92	66	66	69	19	27	97	96	0	1582	2308	2046	88	84	84	85	15	17	100	100	0	0.555	0.594	0.495	0.554	2.405	0.529	0.569	80	543	100	2330	3546	-0.848	832	1498	1322	2224	111021	184662	69.421	148.200	0	0	0
1	12	14	"hin"	"STM2772"	3700	17770	110	82	103	69	66	65	65	67	15	22	52	37	0	520	812	1045	128	83	83	85	15	17	97	97	0	0.039	0.052	0.064	0.065	3.406	0.047	0.498	80	524	100	454	767	-4.684	17	437	38	729	8228	64983	2.400	48.467	0	0	0
1	13	14	""	"STM3166"	3880	17770	110	142	148	45	30	64	64	66	15	22	95	92	0	4220	4240	457	10	82	82	83	12	14	100	100	0	0.019	0.020	0.018	0.017	1.779	0.020	0.641	80	510	100	4216	4242	-5.729	78	4138	84	4158	11834	339193	5.467	346.417	0	0	0
1	14	14	"yjjY"	"STM4599"	4050	17770	110	393	435	223	51	64	64	66	15	22	98	96	0	370	415	177	42	80	80	81	13	16	100	100	0	1.134	1.107	1.101	1.012	2.035	1.196	0.679	80	510	100	619	706	0.182	329	290	371	335	34829	33233	24.600	25.692	0	0	0
1	15	14	"ybaN"	"STM0482"	4230	17770	110	357	382	137	35	65	65	68	18	26	98	98	0	1713	1752	486	27	81	81	82	14	17	100	100	0	0.179	0.190	0.191	0.184	1.430	0.188	0.837	80	524	100	1924	1988	-2.483	292	1632	317	1671	30573	140145	17.444	119.286	0	0	0
1	16	14	""	"STM0571"	4410	17770	110	337	326	94	28	66	66	69	17	24	100	98	0	8426	8150	1806	22	85	85	88	21	23	100	100	0	0.032	0.032	0.032	0.030	1.417	0.032	0.899	80	505	100	8612	8325	-4.944	271	8341	260	8065	26072	652031	15.118	383.905	0	0	0
1	17	14	"yaiU"	"STM0373"	4590	17780	120	798	775	280	36	69	69	77	100	129	93	92	0	7651	7738	2498	32	88	88	91	22	24	100	100	0	0.096	0.092	0.090	0.080	2.618	0.088	0.778	120	587	100	8292	8356	-3.375	729	7563	706	7650	93027	928505	6.980	347.591	0	0	0
1	18	14	""	"STM3653"	4760	17770	110	197	197	52	26	68	68	76	107	140	76	3	0	2490	2657	777	29	86	86	88	16	18	100	100	0	0.054	0.050	0.053	0.046	1.815	0.042	0.134	80	511	100	2533	2700	-4.220	129	2404	129	2571	15784	212555	1.131	160.563	0	0	0
1	19	14	""	"STM2195"	4940	17790	50	447	401	200	49	68	68	70	18	25	100	91	0	2467	2363	1048	44	92	92	93	21	22	100	100	0	0.160	0.147	0.140	0.117	2.173	0.134	0.756	12	104	100	2754	2604	-2.648	379	2375	333	2271	4816	28357	18.389	108.095	0	0	0
1	20	14	"EMPTY"	"EMPTY"	5120	17780	100	67	68	13	19	67	67	68	19	27	7	1	0	83	86	13	15	85	85	86	14	16	15	2	0	0.000	1.000	1.063	1.034	3.043	0.018	0.000	80	480	100	-2	2	Error	0	-2	1	1	5455	6869	0.000	0.000	-75	0	0
1	21	14	"EMPTY"	"EMPTY"	5290	17780	100	65	68	15	22	66	66	68	17	25	12	2	0	89	93	29	31	84	84	86	13	15	25	11	0	-0.200	0.222	0.585	0.585	4.684	0.022	0.003	80	452	100	4	11	Error	-1	5	2	9	5423	7416	0.000	0.538	-75	0	0
1	22	14	"EMPTY"	"EMPTY"	5470	17780	100	68	68	13	19	66	66	69	18	26	11	1	0	86	88	13	14	89	89	90	14	15	12	0	0	-0.667	-2.000	0.778	0.832	2.926	9.187	0.005	80	470	100	-1	1	Error	2	-3	2	-1	5472	7021	-0.056	-0.143	-75	0	0
1	23	14	"EMPTY"	"EMPTY"	5650	17780	100	72	75	22	29	67	67	68	15	22	25	7	0	98	103	27	26	94	94	98	31	31	13	3	0	1.250	0.889	0.781	0.803	3.686	0.277	0.004	80	464	100	9	17	0.322	5	4	8	9	6017	8201	0.467	0.161	-75	0	0
1	24	14	"EMPTY"	"EMPTY"	5830	17780	100	68	72	32	44	68	68	70	18	25	10	2	0	98	99	15	15	97	97	98	14	14	17	6	0	0.000	2.000	1.189	1.320	3.600	11.277	0.005	80	496	100	1	6	Error	0	1	4	2	5725	7896	0.111	0.071	-75	0	0
2	1	1	""	"STM0721"	6170	15420	120	101	104	28	26	72	72	74	38	51	35	5	0	2193	2730	2037	74	93	93	95	18	18	98	98	0	0.014	0.012	0.013	0.014	3.492	0.010	0.374	120	644	100	2129	2669	-6.178	29	2100	32	2637	12526	327573	0.789	146.389	0	0	0
2	2	1	"dnaC"	"STM4543"	6350	15410	120	279	552	715	129	70	70	73	18	24	95	90	0	934	1501	1623	108	94	94	96	19	19	100	100	0	0.249	0.343	0.297	0.279	2.842	0.328	0.561	120	546	100	1049	1889	-2.007	209	840	482	1407	66216	180101	26.611	73.947	0	0	0
2	3	1	"gph"	"STM3482"	6520	15410	120	436	559	477	85	72	72	75	22	29	95	93	0	867	1062	846	79	91	91	92	16	17	100	98	0	0.469	0.502	0.511	0.479	3.382	0.430	0.487	120	548	100	1140	1458	-1.092	364	776	487	971	67089	127430	22.000	60.625	0	0	0
2	4	1	""	"STM3547"	6710	15410	120	114	114	21	18	71	71	73	18	24	85	61	0	4373	4166	857	20	90	90	91	15	16	100	100	0	0.010	0.011	0.010	0.010	1.975	0.010	0.446	120	548	100	4326	4119	-6.638	43	4283	43	4076	13671	499967	2.278	271.667	0	0	0
2	5	1	""	"STM3259"	6880	15410	130	89	94	34	36	71	71	74	35	47	22	8	0	501	553	322	58	91	91	92	15	16	99	99	0	0.044	0.050	0.061	0.054	3.088	0.040	0.058	120	590	100	428	485	-4.510	18	410	23	462	11291	66324	0.571	30.733	0	0	0
2	6	1	"yqjC"	"STM3228"	7060	15410	130	288	377	292	77	71	71	77	55	71	87	75	0	345	425	297	69	89	89	91	23	25	95	87	0	0.848	0.911	0.849	0.951	3.029	0.991	0.393	120	583	100	473	642	-0.238	217	256	306	336	45204	50980	5.455	14.522	0	0	0
2	7	1	""	"STM2545"	7230	15420	120	2470	2396	527	21	70	70	76	50	65	100	100	0	2630	2591	397	15	90	90	93	23	24	100	100	0	0.945	0.930	0.940	0.898	1.435	0.944	0.900	120	496	100	4940	4827	-0.082	2400	2540	2326	2501	287510	310881	46.400	108.609	0	0	0
2	8	1	"gltL"	"STM0662"	7420	15410	120	288	284	78	27	71	71	74	22	29	98	97	0	2886	2856	640	22	94	94	95	16	16	100	100	0	0.078	0.077	0.077	0.075	1.521	0.072	0.770	120	552	100	3009	2975	-3.686	217	2792	213	2762	34081	342707	9.545	172.563	0	0	0
2	9	1	"asnB"	"STM0680"	7590	15420	120	2862	2825	412	14	71	71	74	22	29	100	100	0	10000	9992	1462	14	94	94	95	17	17	100	100	0	0.282	0.278	0.278	0.278	1.269	0.268	0.922	120	516	100	12697	12652	-1.828	2791	9906	2754	9898	338960	1199038	125.045	582.176	0	0	0
2	10	1	"nagE"	"STM0685"	7770	15420	120	376	354	136	38	74	74	76	22	28	99	95	0	1543	1585	642	40	94	94	102	63	61	100	99	0	0.208	0.188	0.184	0.175	1.930	0.174	0.800	120	591	100	1751	1771	-2.262	302	1449	280	1491	42498	190203	12.636	23.540	0	0	0
2	11	1	"barA"	"STM2958"	7950	15420	120	474	449	147	32	74	74	76	20	26	99	99	0	3908	3607	1268	35	96	96	99	21	21	100	100	0	0.105	0.107	0.107	0.103	1.603	0.102	0.877	120	513	100	4212	3886	-3.252	400	3812	375	3511	53853	432873	18.650	167.048	0	0	0
2	12	1	"eutA"	"STM2459"	8120	15420	130	99	109	39	35	74	74	77	28	36	45	23	0	653	869	710	81	97	97	101	26	25	100	99	0	0.045	0.045	0.047	0.045	3.073	0.033	0.293	120	557	100	581	807	-4.475	25	556	35	772	13030	104335	1.143	29.538	0	0	0
2	13	1	"yigN"	"STM3969"	8300	15420	120	1906	1905	356	18	76	76	81	30	37	100	100	0	8755	8720	1566	17	96	96	100	29	29	100	100	0	0.211	0.212	0.209	0.211	1.283	0.201	0.887	120	524	100	10489	10453	-2.242	1830	8659	1829	8624	228585	1046451	60.800	297.241	0	0	0
2	14	1	"metE"	"STM3965"	8480	15420	130	1693	1652	306	18	78	78	80	24	30	100	100	0	14490	14321	1809	12	94	94	97	24	24	100	100	0	0.112	0.111	0.113	0.108	1.318	0.109	0.915	120	558	100	16011	15801	-3.156	1615	14396	1574	14227	198289	1718499	65.500	592.667	0	0	0
2	15	1	"pldB"	"STM3961"	8660	15420	140	704	890	785	88	76	76	79	36	45	91	85	0	1585	2293	2230	97	93	93	95	17	17	98	98	0	0.421	0.370	0.344	0.341	3.401	0.291	0.592	156	631	100	2120	3014	-1.248	628	1492	814	2200	138787	357647	22.528	129.294	0	0	0
2	16	1	"pldA"	"STM3957"	8830	15420	130	2112	2071	442	21	75	75	77	18	23	100	100	0	4898	4968	1056	21	95	95	99	21	21	100	100	0	0.424	0.410	0.402	0.405	1.298	0.403	0.904	120	554	100	6840	6869	-1.237	2037	4803	1996	4873	248533	596188	110.778	231.857	0	0	0
2	17	1	"yigF"	"STM3953"	9010	15430	130	195	267	188	70	74	74	80	43	53	80	63	0	643	949	910	95	97	97	100	18	18	100	98	0	0.222	0.227	0.199	0.219	3.699	0.110	0.242	120	575	100	667	1045	-2.174	121	546	193	852	32081	113820	4.349	47.167	0	0	0
2	18	1	"xerC"	"STM3949"	9190	15420	130	1412	1426	289	20	74	74	79	39	49	100	100	0	3788	3862	680	17	98	98	102	25	24	100	100	0	0.363	0.359	0.368	0.354	1.322	0.352	0.864	120	607	100	5028	5116	-1.464	1338	3690	1352	3764	171117	463425	34.538	150.400	0	0	0
2	19	1	"sgaH"	"STM4386"	9370	15420	120	162	193	98	50	74	74	77	22	28	89	79	0	1984	2407	1867	77	103	103	109	30	27	100	99	0	0.047	0.052	0.049	0.050	2.903	0.037	0.470	120	546	100	1969	2423	-4.418	88	1881	119	2304	23129	288847	5.273	76.600	0	0	0
2	20	1	"ytfG"	"STM4401"	9550	15420	130	140	174	113	64	73	73	75	22	29	83	65	0	1459	2258	2515	111	103	103	106	24	22	100	100	0	0.049	0.047	0.049	0.048	3.162	0.034	0.525	120	611	100	1423	2256	-4.339	67	1356	101	2155	20921	270977	4.500	89.667	0	0	0
2	21	1	"ytfP"	"STM4411"	9730	15430	130	229	298	201	67	74	74	92	214	232	36	16	0	362	433	310	71	103	103	113	125	110	72	50	0	0.598	0.679	0.636	0.676	2.947	0.590	0.570	120	636	100	414	554	-0.741	155	259	224	330	35793	51915	0.963	2.560	0	0	0
2	22	1	""	"STM4419"	9900	15420	130	138	204	191	93	72	72	75	24	32	80	60	0	2223	3610	3603	99	102	102	109	84	77	100	99	0	0.031	0.038	0.036	0.034	2.598	0.034	0.524	120	630	100	2187	3640	-5.006	66	2121	132	3508	24464	433253	5.375	41.679	0	0	0
2	23	1	""	"STM4423"	10080	15420	130	79	83	20	24	73	73	75	19	25	25	9	0	567	608	283	46	100	100	102	24	23	100	100	0	0.013	0.020	0.029	0.027	2.972	0.016	0.029	120	635	100	473	518	-6.282	6	467	10	508	9979	72915	0.421	21.083	0	0	0
2	24	1	""	"STM4427"	10260	15420	130	98	126	75	59	73	73	76	26	34	48	29	0	605	1139	1289	113	97	97	100	26	26	100	99	0	0.049	0.051	0.048	0.049	3.466	0.045	0.554	120	765	100	533	1095	-4.345	25	508	53	1042	15112	136630	1.923	39.962	0	0	0
2	1	2	"clpP"	"STM0448"	6170	15610	120	990	1252	1041	83	71	71	75	43	57	97	94	0	415	519	402	77	90	90	94	20	21	94	87	0	2.828	2.753	2.457	2.837	2.841	3.247	0.594	120	509	100	1244	1610	1.500	919	325	1181	429	150230	62317	27.372	21.250	0	0	0
2	2	2	"nrdG"	"STM4451"	6350	15610	120	110	137	71	51	70	70	73	19	26	70	50	0	282	420	411	97	92	92	94	17	18	86	81	0	0.211	0.204	0.279	0.280	4.616	0.107	0.315	120	380	100	230	395	-2.248	40	190	67	328	16465	50447	3.368	19.176	0	0	0
2	3	2	"phoQ"	"STM1230"	6530	15600	120	442	828	1275	153	71	71	72	16	22	90	85	0	473	816	1085	132	91	91	92	14	15	90	84	0	0.971	1.044	1.078	0.997	4.076	1.182	0.646	120	408	100	753	1482	-0.042	371	382	757	725	99330	97897	47.250	51.714	0	0	0
2	4	2	"coaA"	"STM4139"	6710	15600	120	191	219	120	54	70	70	72	28	38	83	76	0	676	815	609	74	92	92	93	15	16	94	93	0	0.207	0.206	0.218	0.240	3.474	0.141	0.444	120	417	100	705	872	-2.271	121	584	149	723	26339	97789	5.250	48.133	0	0	0
2	5	2	"thiE"	"STM4163"	6890	15600	120	107	135	107	79	71	71	74	29	39	58	27	0	796	1183	1393	117	94	94	95	19	20	98	97	0	0.051	0.059	0.058	0.052	3.551	0.057	0.525	120	433	100	738	1153	-4.285	36	702	64	1089	16189	141945	2.103	57.263	0	0	0
2	6	2	"nfi"	"STM4168"	7080	15600	120	236	280	204	72	71	71	76	51	67	83	71	0	737	966	934	96	90	90	95	28	29	94	91	0	0.255	0.239	0.248	0.267	2.793	0.159	0.430	120	377	100	812	1085	-1.971	165	647	209	876	33655	115922	4.000	31.107	0	0	0
2	7	2	"hopD"	"STM3442"	7240	15590	130	166	312	318	101	72	72	78	54	69	57	47	0	616	1153	1264	109	92	92	96	30	31	82	71	0	0.179	0.226	0.315	0.295	4.343	0.175	0.446	120	407	100	618	1301	-2.479	94	524	240	1061	37450	138358	4.333	35.233	0	0	0
2	8	2	"stfD"	"STM0197"	7410	15590	110	78	95	41	43	73	73	76	26	34	27	21	0	241	997	1291	129	98	98	117	147	125	50	46	0	0.035	0.024	0.050	0.081	6.796	0.017	0.291	80	416	100	148	921	-4.838	5	143	22	899	7578	79730	0.731	5.986	0	0	0
2	9	2	"eutP"	"STM2469"	7600	15600	120	81	90	34	37	72	72	75	18	24	39	23	0	368	980	1256	128	98	98	122	148	121	55	48	0	0.033	0.020	0.034	0.062	6.911	0.015	0.276	120	515	100	279	900	-4.907	9	270	18	882	10761	117558	0.833	5.797	0	0	0
2	10	2	"eutM"	"STM2465"	7810	15620	80	85	88	28	31	76	76	83	69	83	3	0	0	203	277	178	64	99	99	125	123	98	48	38	0	0.087	0.067	0.107	0.122	3.206	0.068	0.011	52	250	100	113	190	-3.531	9	104	12	178	4586	14393	0.072	1.236	0	0	0
2	11	2	"prpR"	"STM0367"	7960	15600	120	85	103	51	49	77	77	82	57	69	20	7	0	627	1649	1998	121	97	97	103	28	27	67	65	0	0.015	0.017	0.026	0.053	9.262	0.016	0.404	120	378	100	538	1578	-6.050	8	530	26	1552	12413	197932	0.368	55.214	0	0	0
2	12	2	"prpE"	"STM0371"	8130	15600	120	96	113	50	44	76	76	79	23	29	45	30	0	672	1069	1027	96	102	102	109	35	32	93	88	0	0.035	0.038	0.048	0.047	3.529	0.027	0.305	120	398	100	590	1004	-4.833	20	570	37	967	13598	128256	1.478	27.429	0	0	0
2	13	2	"sodA"	"STM4055"	8310	15600	120	535	564	250	44	78	78	84	42	50	97	95	0	353	350	129	36	101	101	108	37	34	96	94	0	1.813	1.952	2.076	1.895	2.086	2.280	0.583	120	417	100	709	735	0.859	457	252	486	249	67730	42028	11.429	6.541	0	0	0
2	14	2	"sicP"	"STM2879"	8490	15600	120	253	378	345	91	80	80	85	40	47	94	76	0	499	789	789	100	97	97	100	26	26	100	99	0	0.430	0.431	0.403	0.409	2.958	0.337	0.493	120	401	100	575	990	-1.216	173	402	298	692	45334	94653	7.325	26.500	0	0	0
2	15	2	"fabD"	"STM1194"	8670	15600	120	2706	4606	5299	115	80	80	82	19	23	100	100	0	388	523	525	100	99	99	101	21	20	97	95	0	9.087	10.675	10.042	9.489	3.318	13.828	0.551	120	424	100	2915	4950	3.184	2626	289	4526	424	552756	62756	238.105	20.095	0	0	0
2	16	2	"nuoH"	"STM2322"	8850	15610	120	931	1160	900	77	78	78	81	21	25	99	96	0	760	994	815	81	103	103	111	63	56	97	93	0	1.298	1.214	1.271	1.237	2.765	1.208	0.569	120	393	100	1510	1973	0.377	853	657	1082	891	139166	119305	51.381	14.016	0	0	0
2	17	2	"dacD"	"STM2062"	9020	15610	120	93	119	65	54	75	75	80	30	37	42	25	0	295	462	432	93	102	102	110	64	58	80	61	0	0.093	0.122	0.146	0.146	3.549	0.062	0.158	120	379	100	211	404	-3.423	18	193	44	360	14290	55477	1.300	5.500	0	0	0
2	18	2	"pefC"	"PSLT017"	9200	15610	120	229	318	267	83	74	74	80	44	55	80	68	0	1995	2585	2594	100	104	104	109	24	22	100	99	0	0.082	0.098	0.092	0.092	3.090	0.075	0.526	120	426	100	2046	2725	-3.609	155	1891	244	2481	38214	310220	5.409	103.167	0	0	0
2	19	2	"yjbA"	"STM4226"	9370	15600	110	167	286	248	86	76	76	82	36	43	60	51	0	1087	1637	1649	100	110	110	122	82	67	67	63	0	0.093	0.138	0.154	0.180	4.746	0.106	0.463	80	394	100	1068	1737	-3.424	91	977	210	1527	22857	130990	5.667	18.476	0	0	0
2	20	2	"asd"	"STM3539"	9540	15590	110	118	452	588	130	76	76	89	91	102	45	41	0	186	1493	2146	143	108	108	136	297	218	43	40	0	0.538	0.271	0.396	0.525	4.913	0.223	0.604	80	431	100	120	1761	-0.893	42	78	376	1385	36123	119462	3.989	4.569	0	0	0
2	21	2	"stpA"	"STM2799"	9710	15620	80	3450	3450	3015	87	76	76	115	311	270	75	71	0	1878	1864	1445	77	108	108	138	192	139	76	71	0	1.906	1.921	1.794	1.852	2.940	2.138	0.792	52	303	100	5144	5130	0.931	3374	1770	3374	1756	179398	96923	10.723	8.990	0	0	0
2	22	2	"leuB"	"STM0112"	9930	15600	80	207	392	438	111	76	76	102	246	241	36	25	0	654	1102	1162	105	104	104	165	502	304	51	40	0	0.238	0.317	0.223	0.229	4.905	0.278	0.398	52	319	100	681	1314	-2.070	131	550	316	998	20370	57289	1.179	1.867	0	0	0
2	23	2	"prgJ"	"STM2872"	10090	15580	60	339	337	135	40	78	78	82	25	30	93	93	0	2918	2861	1123	39	104	104	142	178	125	100	100	0	0.093	0.094	0.090	0.080	2.608	0.088	0.760	32	171	100	3075	3016	-3.431	261	2814	259	2757	10790	91552	10.200	15.275	0	0	0
2	24	2	"smvA"	"STM1574"	10270	15620	110	154	893	1478	165	76	76	80	26	32	62	55	0	242	1365	2225	163	99	99	112	101	90	51	48	0	0.545	0.645	0.663	0.712	4.415	0.566	0.493	80	511	100	221	2083	-0.874	78	143	817	1266	71409	109170	31.269	12.406	0	0	0
2	1	3	"hupB"	"STM0451"	6190	15750	100	100	128	99	77	71	71	74	20	27	63	43	0	159	217	130	59	90	90	94	32	34	71	51	0	0.420	0.449	0.390	0.443	2.416	0.275	0.236	80	358	100	98	184	-1.251	29	69	57	127	10226	17342	2.700	3.844	0	0	0
2	2	3	"hisM"	"STM2352"	6360	15760	120	111	207	181	87	73	73	75	19	25	61	49	0	686	1544	1696	109	93	93	98	26	26	77	72	0	0.064	0.092	0.112	0.129	5.055	0.085	0.668	120	366	100	631	1585	-3.964	38	593	134	1451	24831	185223	6.947	55.615	0	0	0
2	3	3	"rimM"	"STM2675"	6530	15770	130	2181	4239	4839	114	75	75	86	51	59	80	76	0	223	312	261	83	93	93	98	25	25	63	58	0	16.200	19.014	15.901	13.679	5.190	22.976	0.632	120	398	100	2236	4383	4.018	2106	130	4164	219	508660	37485	81.431	8.560	0	0	0
2	4	3	"fruR"	"STM0118"	6710	15770	120	180	312	301	96	74	74	85	55	64	60	49	0	399	734	791	107	91	91	92	17	18	78	73	0	0.344	0.370	0.356	0.494	5.498	0.276	0.462	120	398	100	414	881	-1.539	106	308	238	643	37396	88053	4.127	37.765	0	0	0
2	5	3	"asrA"	"STM2548"	6890	15770	130	90	173	534	308	72	72	75	30	40	37	25	0	755	1458	1611	110	95	95	100	27	27	82	75	0	0.027	0.074	0.044	0.068	5.938	0.059	0.168	120	425	100	678	1464	-5.196	18	660	101	1363	20705	174991	3.267	50.296	0	0	0
2	6	3	"entD"	"STM0584"	7070	15770	120	137	237	210	88	72	72	74	19	25	66	55	0	551	1356	1751	129	96	96	106	42	39	75	73	0	0.143	0.131	0.166	0.206	5.881	0.074	0.345	120	377	100	520	1425	-2.807	65	455	165	1260	28451	162738	8.579	29.762	0	0	0
2	7	3	"cbiL"	"STM2024"	7240	15770	130	91	113	54	47	72	72	75	25	33	43	33	0	613	968	999	103	94	94	103	42	40	88	78	0	0.037	0.047	0.057	0.057	4.067	0.032	0.246	120	391	100	538	915	-4.772	19	519	41	874	13523	116153	1.520	20.595	0	0	0
2	8	3	"cbiO"	"STM2020"	7410	15780	120	87	120	85	70	72	72	75	24	32	40	27	0	323	643	824	128	97	97	110	108	98	61	50	0	0.066	0.088	0.094	0.121	5.593	0.079	0.565	120	439	100	241	594	-3.913	15	226	48	546	14398	77215	1.875	4.935	0	0	0
2	9	3	"umuC"	"STM1997"	7600	15770	130	86	133	92	69	71	71	72	14	19	50	41	0	464	1361	1833	134	96	96	100	21	21	74	65	0	0.041	0.049	0.075	0.097	6.016	0.042	0.653	120	483	100	383	1327	-4.617	15	368	62	1265	16005	163360	4.357	60.048	0	0	0
2	10	3	"uhpC"	"STM3788"	7780	15770	130	96	158	143	90	73	73	137	800	583	0	0	0	424	860	1152	133	98	98	129	361	279	48	34	0	0.071	0.112	0.143	0.161	5.491	0.092	0.395	120	459	100	349	847	-3.825	23	326	85	762	18969	103144	0.026	2.025	0	0	0
2	11	3	"trpB"	"STM1726"	7950	15770	120	106	255	292	114	77	77	154	873	566	4	0	0	364	1263	1593	126	96	96	124	388	312	46	38	0	0.108	0.153	0.163	0.176	5.891	0.597	0.167	120	385	100	297	1345	-3.208	29	268	178	1167	30574	151582	0.116	2.936	0	0	0
2	12	3	"rpsL"	"STM3448"	8130	15780	130	994	2770	3442	124	77	77	83	29	34	92	88	0	166	261	210	80	100	100	104	26	25	65	52	0	13.894	16.727	15.326	11.287	5.216	22.778	0.515	120	439	100	983	2854	3.796	917	66	2693	161	332456	31333	92.655	6.038	0	0	0
2	13	3	"phnR"	"STM0430"	8310	15780	120	144	194	204	105	75	75	80	40	50	58	47	0	585	1087	1537	141	100	100	105	31	29	85	81	0	0.142	0.121	0.144	0.152	5.004	0.107	0.611	120	447	100	554	1106	-2.813	69	485	119	987	23328	130457	2.850	31.677	0	0	0
2	14	3	""	"STM4157"	8490	15770	120	137	184	201	109	77	77	89	99	111	25	7	0	1079	1577	2296	145	97	97	128	484	378	80	52	0	0.061	0.072	0.069	0.068	2.610	0.078	0.566	120	427	100	1042	1587	-4.033	60	982	107	1480	22070	189189	0.960	2.994	0	0	0
2	15	3	""	"STM0345"	8660	15790	110	76	93	64	68	78	78	81	24	29	13	10	0	302	419	359	85	102	102	108	68	62	81	65	0	-0.010	0.047	0.077	0.076	5.215	0.075	0.283	80	389	100	198	332	Error	-2	200	15	317	7446	33514	0.500	4.574	0	0	0
2	16	3	""	"STM2453"	8840	15780	120	141	150	66	44	74	74	78	27	34	75	56	0	1156	1301	748	57	104	104	112	61	54	98	98	0	0.064	0.063	0.067	0.059	2.660	0.049	0.148	120	421	100	1119	1273	-3.973	67	1052	76	1197	17943	156144	2.667	19.492	0	0	0
2	17	3	"ychA"	"STM1773"	9020	15780	120	531	775	832	107	73	73	76	25	32	99	94	0	736	1040	1254	120	103	103	111	64	57	96	91	0	0.724	0.749	0.791	0.723	2.741	0.643	0.702	120	371	100	1091	1639	-0.467	458	633	702	937	93050	124749	27.960	14.516	0	0	0
2	18	3	"orf408"	"STM1382"	9190	15780	120	85	91	29	31	73	73	76	21	27	33	13	0	1050	1140	639	56	103	103	105	17	16	100	99	0	0.013	0.017	0.022	0.021	3.135	0.007	0.001	120	398	100	959	1055	-6.302	12	947	18	1037	10901	136757	0.714	60.882	0	0	0
2	19	3	"traR"	"PSLT085"	9380	15780	120	73	77	19	24	74	74	79	32	40	8	1	0	273	312	182	58	106	106	111	73	65	83	60	0	-0.006	0.015	0.048	0.062	3.455	0.021	0.011	120	467	100	166	209	Error	-1	167	3	206	9280	37453	-0.062	2.753	0	0	0
2	20	3	""	"Not LT2a85"	9550	15780	120	105	139	117	84	75	75	86	83	96	18	12	0	629	1176	1631	138	106	106	124	272	219	76	46	0	0.057	0.060	0.062	0.053	3.572	0.056	0.399	120	486	100	553	1134	-4.124	30	523	64	1070	16702	141150	0.639	3.868	0	0	0
2	21	3	"trbC"	"PSLT094"	9740	15790	130	209	231	120	51	75	75	80	49	61	83	60	0	1709	2031	1303	64	106	106	111	53	47	100	98	0	0.084	0.081	0.079	0.079	2.287	0.067	0.603	120	505	100	1737	2081	-3.580	134	1603	156	1925	27680	243668	3.082	36.226	0	0	0
2	22	3	"traQ"	"PSLT098"	9910	15790	120	91	107	62	57	75	75	96	212	220	1	0	0	270	494	555	112	104	104	151	435	288	21	14	0	0.096	0.082	0.111	0.098	3.212	0.082	0.353	120	450	100	182	422	-3.375	16	166	32	390	12844	59242	0.052	0.789	0	0	0
2	23	3	"traS"	"PSLT102"	10080	15790	120	887	1716	2485	144	75	75	82	49	59	100	98	0	1103	1509	1923	127	101	101	120	165	137	88	78	0	0.810	1.165	0.982	1.052	2.473	1.362	0.540	120	496	100	1814	3049	-0.303	812	1002	1641	1408	205916	181093	33.347	8.418	0	0	0
2	24	3	""	"PSLT107"	10260	15780	120	181	485	701	144	75	75	77	17	22	94	90	0	170	328	430	131	97	97	98	17	17	93	80	0	1.452	1.775	1.599	1.600	3.485	2.343	0.310	120	540	100	179	641	0.538	106	73	410	231	58219	39377	24.000	13.529	0	0	0
2	1	4	""	"STM2736"	6180	15950	120	72	76	18	23	72	72	122	786	644	0	0	0	200	357	574	160	88	88	95	70	73	57	39	0	0.000	0.015	0.099	0.116	6.112	0.012	0.050	120	596	100	112	273	Error	0	112	4	269	9082	42798	-0.059	3.743	0	0	0
2	2	4	""	"STM2712"	6350	15950	120	87	105	78	74	73	73	141	924	655	0	0	0	402	731	1067	145	95	95	104	80	76	76	60	0	0.046	0.050	0.072	0.083	4.261	44.388	0.000	120	430	100	321	668	-4.455	14	307	32	636	12554	87754	-0.039	7.838	0	0	0
2	3	4	""	"STM1612"	6530	15950	120	225	238	105	44	75	75	85	49	57	90	70	0	2047	2078	1096	52	96	96	102	27	26	99	99	0	0.077	0.082	0.076	0.079	2.349	0.064	0.471	120	419	100	2101	2145	-3.701	150	1951	163	1982	28550	249370	3.122	73.185	0	0	0
2	4	4	""	"STM1607"	6710	15950	120	258	405	557	137	75	75	83	47	56	88	74	0	658	936	1090	116	94	94	97	22	22	100	97	0	0.324	0.392	0.346	0.340	2.918	0.423	0.678	120	408	100	747	1172	-1.624	183	564	330	842	48557	112264	6.851	38.136	0	0	0
2	5	4	"ycjI"	"STM1680"	6890	15950	130	148	247	358	144	72	72	74	19	25	75	64	0	455	617	750	121	95	95	99	27	27	95	89	0	0.211	0.335	0.350	0.290	3.535	0.347	0.498	120	451	100	436	697	-2.244	76	360	175	522	29581	74010	9.105	19.185	0	0	0
2	6	4	""	"STM1676"	7070	15950	120	189	224	128	57	70	70	73	20	27	95	89	0	926	1154	737	63	95	95	103	41	39	100	99	0	0.143	0.145	0.131	0.129	2.325	0.130	0.657	120	401	100	950	1213	-2.804	119	831	154	1059	26932	138443	7.550	25.634	0	0	0
2	7	4	"frr"	"STM0219"	7240	15950	120	695	1061	1485	139	71	71	72	17	23	96	92	0	268	352	330	93	94	94	101	38	37	91	77	0	3.586	3.837	3.868	3.012	3.726	5.343	0.623	120	395	100	798	1248	1.842	624	174	990	258	127289	42277	58.176	6.605	0	0	0
2	8	4	"mesJ"	"STM0236"	7420	15950	120	243	256	124	48	71	71	73	15	20	92	91	0	1031	1094	468	42	94	94	97	22	22	98	98	0	0.184	0.185	0.165	0.155	2.306	0.168	0.608	120	423	100	1109	1185	-2.446	172	937	185	1000	30728	131313	12.200	45.318	0	0	0
2	9	4	"pfs"	"STM0207"	7600	15960	120	162	214	181	84	72	72	73	14	19	84	78	0	269	346	279	80	95	95	102	57	55	75	59	0	0.517	0.566	0.624	0.565	4.004	0.504	0.497	120	440	100	264	393	-0.951	90	174	142	251	25655	41557	10.071	4.281	0	0	0
2	10	4	"yeeA"	"STM2060"	7770	15960	120	140	152	52	34	73	73	134	810	604	0	0	0	565	612	332	54	96	96	121	361	298	62	25	0	0.143	0.153	0.162	0.163	2.368	0.124	0.587	120	446	100	536	595	-2.807	67	469	79	516	18188	73471	0.022	1.360	0	0	0
2	11	4	"vsr"	"STM1991"	7960	15960	120	106	148	115	77	76	76	145	822	566	0	0	0	277	648	998	154	97	97	122	366	300	34	16	0	0.167	0.131	0.146	0.160	3.510	1.485	0.231	120	433	100	210	623	-2.585	30	180	72	551	17762	77714	0.004	1.437	0	0	0
2	12	4	"fixB"	"STM0076"	8130	15960	120	82	88	26	29	82	82	92	39	42	8	3	0	414	584	566	96	102	102	104	19	18	95	90	0	0.000	0.012	0.040	0.042	5.137	0.006	0.003	120	419	100	312	488	Error	0	312	6	482	10587	70108	-0.103	25.263	0	0	0
2	13	4	""	"STM4192"	8300	15960	110	510	654	714	109	82	82	90	41	45	96	92	0	1911	2456	2996	121	104	104	107	20	18	100	100	0	0.237	0.243	0.241	0.241	2.439	0.193	0.632	80	402	100	2235	2924	-2.078	428	1807	572	2352	52285	196457	13.756	117.450	0	0	0
2	14	4	"dgkA"	"STM4236"	8490	15960	120	159	179	102	56	80	80	98	96	97	40	6	0	494	565	370	65	100	100	127	458	360	37	6	0	0.201	0.213	0.207	0.193	2.303	0.154	0.209	120	477	100	473	564	-2.318	79	394	99	465	21507	67841	0.844	0.956	0	0	0
2	15	4	"tyrB"	"STM4248"	8660	15960	120	373	392	170	43	78	78	90	94	104	94	78	0	1974	2027	1139	56	104	104	132	479	362	93	82	0	0.158	0.163	0.166	0.180	2.328	0.135	0.707	120	435	100	2165	2237	-2.664	295	1870	314	1923	47074	243182	3.213	3.956	0	0	0
2	16	4	"lysC"	"STM4220"	8840	15960	120	291	295	117	39	72	72	75	25	33	93	92	0	1270	1277	482	37	106	106	108	19	17	100	100	0	0.188	0.190	0.188	0.170	2.063	0.179	0.771	120	439	100	1383	1394	-2.410	219	1164	223	1171	35357	153286	8.800	61.526	0	0	0
2	17	4	"glk"	"STM2403"	9020	15960	120	193	191	67	35	73	73	78	42	53	87	72	0	1265	1313	597	45	107	107	109	19	17	99	99	0	0.104	0.098	0.098	0.089	1.873	0.089	0.740	120	441	100	1278	1324	-3.271	120	1158	118	1206	22862	157516	2.690	63.368	0	0	0
2	18	4	"yfcB"	"STM2385"	9190	15960	120	587	715	860	120	74	74	78	22	28	94	94	0	775	927	974	105	103	103	107	22	20	100	99	0	0.763	0.778	0.769	0.686	2.841	0.797	0.500	120	435	100	1185	1465	-0.390	513	672	641	824	85839	111206	28.955	37.273	0	0	0
2	19	4	"ybdA"	"STM0593"	9370	15970	130	615	970	1061	109	73	73	76	21	27	98	97	0	1504	2480	2970	119	102	102	105	20	19	100	100	0	0.387	0.377	0.389	0.406	3.169	0.314	0.699	120	503	100	1944	3275	-1.371	542	1402	897	2378	116443	297647	42.571	118.750	0	0	0
2	20	4	"ybaM"	"STM0480"	9550	15960	100	79	88	28	31	73	73	75	19	25	26	13	0	140	158	65	41	103	103	104	15	14	80	61	0	0.162	0.273	0.443	0.404	3.528	0.300	0.058	80	376	100	43	70	-2.624	6	37	15	55	7030	12671	0.684	3.600	-50	0	0
2	21	4	"ybbO"	"STM0505"	9730	15970	120	715	815	594	72	73	73	76	21	27	99	97	0	1540	1754	1381	78	103	103	106	20	18	100	100	0	0.447	0.449	0.476	0.434	1.902	0.413	0.836	120	450	100	2079	2393	-1.162	642	1437	742	1651	97775	210537	35.190	82.400	0	0	0
2	22	4	"purK"	"STM0533"	9910	15970	120	231	256	146	57	73	73	79	51	64	84	71	0	923	958	582	60	103	103	114	142	124	93	81	0	0.193	0.214	0.198	0.208	2.086	0.197	0.657	120	412	100	978	1038	-2.376	158	820	183	855	30691	114929	3.471	5.944	0	0	0
2	23	4	"rfbI"	"STM0559"	10090	15970	120	125	135	51	37	73	73	80	50	62	54	20	0	293	299	116	38	97	97	109	142	130	68	20	0	0.265	0.307	0.302	0.275	2.468	0.270	0.463	120	419	100	248	264	-1.914	52	196	62	202	16227	35843	1.100	1.338	0	0	0
2	24	4	"ybdK"	"STM0583"	10270	15970	120	526	585	301	51	74	74	77	24	31	98	98	0	3873	4261	2578	60	94	94	97	25	25	100	100	0	0.120	0.123	0.121	0.121	1.740	0.111	0.850	120	548	100	4231	4678	-3.064	452	3779	511	4167	70207	511279	21.167	166.560	0	0	0
2	1	5	"yoaH"	"STM1823"	6190	16130	90	84	99	47	47	70	70	73	20	27	36	26	0	121	160	115	71	92	92	96	27	28	50	28	0	0.483	0.426	0.648	0.571	3.286	0.198	0.107	52	314	100	43	97	-1.051	14	29	29	68	5139	8307	1.300	2.370	0	0	0
2	2	5	"emtA"	"STM1799"	6350	16130	120	280	330	270	81	72	72	142	944	664	3	0	0	714	817	678	82	92	92	100	79	79	95	90	0	0.334	0.356	0.373	0.333	2.617	11.060	0.017	120	412	100	830	983	-1.580	208	622	258	725	39592	98089	0.199	9.076	0	0	0
2	3	5	"narH"	"STM1763"	6530	16130	120	96	104	41	39	72	72	73	17	23	62	34	0	780	1006	704	69	100	100	108	29	26	99	97	0	0.035	0.035	0.035	0.034	2.815	0.029	0.303	120	406	100	704	938	-4.824	24	680	32	906	12507	120696	1.824	30.966	0	0	0
2	4	5	"ychE"	"STM1748"	6710	16120	130	176	192	94	48	73	73	74	16	21	92	89	0	1154	1314	910	69	103	103	112	35	31	98	98	0	0.098	0.098	0.100	0.093	2.304	0.072	0.423	120	415	100	1154	1330	-3.351	103	1051	119	1211	23093	157629	7.375	34.343	0	0	0
2	5	5	"yoaB"	"STM1822"	6880	16140	120	328	421	317	75	71	71	72	15	20	99	99	0	478	605	439	72	93	93	98	29	29	95	94	0	0.668	0.684	0.648	0.718	3.304	0.574	0.482	120	390	100	642	862	-0.583	257	385	350	512	50558	72593	23.267	17.483	0	0	0
2	6	5	"dsbB"	"STM1807"	7060	16130	120	175	182	74	40	69	69	70	16	22	92	89	0	360	398	174	43	91	91	92	15	16	100	98	0	0.394	0.368	0.377	0.345	2.311	0.325	0.609	120	422	100	375	420	-1.344	106	269	113	307	21796	47747	7.000	20.400	0	0	0
2	7	5	""	"STM4010"	7240	16130	120	124	153	125	81	69	69	71	17	23	85	66	0	1175	1544	2091	135	93	93	97	34	35	97	96	0	0.051	0.058	0.058	0.061	2.346	0.049	0.662	120	457	100	1137	1535	-4.298	55	1082	84	1451	18384	185284	4.824	42.559	0	0	0
2	8	5	"mobB"	"STM3993"	7420	16140	120	101	230	396	172	71	71	72	15	20	60	49	0	311	911	1769	194	92	92	94	14	14	82	75	0	0.137	0.194	0.267	0.266	6.519	0.188	0.708	120	416	100	249	978	-2.868	30	219	159	819	27591	109270	10.533	58.357	0	0	0
2	9	5	"yiiR"	"STM4083"	7580	16130	110	91	124	102	82	73	73	74	18	24	48	32	0	203	612	962	157	94	94	113	150	132	46	35	0	0.165	0.098	0.231	0.239	5.174	0.087	0.485	80	387	100	127	569	-2.598	18	109	51	518	9946	48972	2.778	3.327	0	0	0
2	10	5	""	"STM4067"	7780	16140	120	146	223	213	95	72	72	76	25	32	68	56	0	766	1281	1459	113	95	95	111	142	127	79	70	0	0.110	0.127	0.162	0.154	4.617	0.104	0.515	120	432	100	745	1337	-3.181	74	671	151	1186	26736	153709	5.880	8.239	0	0	0
2	11	5	"yiiM"	"STM4056"	7950	16140	120	110	155	119	76	73	73	79	30	37	53	40	0	432	870	1100	126	96	96	98	16	16	86	79	0	0.110	0.106	0.109	0.150	5.889	0.064	0.332	120	381	100	373	856	-3.183	37	336	82	774	18605	104348	2.533	48.250	0	0	0
2	12	5	"yiiG"	"STM4040"	8130	16140	120	93	107	61	57	82	82	88	36	40	20	9	0	463	1265	3090	244	99	99	101	17	16	85	79	0	0.030	0.021	0.055	0.061	5.969	0.014	0.405	120	411	100	375	1191	-5.048	11	364	25	1166	12830	151821	0.528	68.471	0	0	0
2	13	5	"yhdN"	"STM3413"	8310	16140	120	139	169	124	73	86	86	97	49	50	50	29	0	317	447	460	102	103	103	105	18	17	96	85	0	0.248	0.241	0.315	0.314	3.803	0.167	0.342	120	450	100	267	427	-2.014	53	214	83	344	20299	53623	1.469	19.000	0	0	0
2	14	5	"secY"	"STM3420"	8490	16150	130	6615	6657	3522	52	82	82	96	49	51	99	99	0	311	319	136	42	104	104	112	68	60	86	70	0	31.560	30.581	32.611	31.338	2.581	41.592	0.452	120	478	100	6740	6790	4.980	6533	207	6575	215	798877	38250	133.898	3.044	0	0	0
2	15	5	"rplE"	"STM3428"	8670	16150	120	1402	2552	3397	133	76	76	101	174	172	91	81	0	133	169	100	59	105	105	105	18	17	65	45	0	47.357	38.688	31.559	31.848	4.464	47.795	0.516	120	441	100	1354	2540	5.566	1326	28	2476	64	306283	20325	14.086	3.556	0	0	0
2	16	5	"rpmC"	"STM3432"	8850	16130	100	166	333	440	132	73	73	110	205	186	25	18	0	111	124	44	35	106	106	108	20	18	23	11	0	18.600	14.444	8.563	7.151	4.642	25.881	0.189	80	385	100	98	278	4.217	93	5	260	18	26604	9915	1.088	0.800	0	0	0
2	17	5	"rpsS"	"STM3436"	9030	16150	110	540	831	852	102	73	73	103	221	214	73	56	0	130	142	52	36	107	107	109	21	19	51	26	0	20.304	21.657	15.707	17.136	4.078	43.879	0.137	80	429	100	490	793	4.344	467	23	758	35	66477	11350	3.294	1.571	0	0	0
2	18	5	"rpsJ"	"STM3441"	9200	16140	110	156	399	718	179	73	73	94	211	224	31	18	0	121	168	129	76	103	103	106	21	19	45	23	0	4.611	5.015	3.588	4.932	4.668	16.516	0.144	80	409	100	101	391	2.205	83	18	326	65	31902	13405	1.445	2.952	0	0	0
2	19	5	""	"STM4463"	9380	16150	130	83	90	35	38	73	73	77	31	40	18	8	0	419	571	482	84	101	101	103	19	18	95	91	0	0.031	0.036	0.043	0.051	4.774	0.021	0.058	120	461	100	328	487	-4.991	10	318	17	470	10847	68524	0.419	24.632	0	0	0
2	20	5	"pepA"	"STM4477"	9550	16150	120	378	702	748	106	72	72	75	20	26	95	87	0	387	712	750	105	101	101	105	26	24	88	78	0	1.070	1.031	0.963	1.077	4.532	1.006	0.416	120	427	100	592	1241	0.098	306	286	630	611	84296	85443	31.350	23.346	0	0	0
2	21	5	"iadA"	"STM4512"	9720	16150	120	172	237	181	76	72	72	75	21	28	78	70	0	769	1206	1250	103	102	102	105	22	20	99	95	0	0.150	0.149	0.152	0.165	3.899	0.095	0.481	120	420	100	767	1269	-2.738	100	667	165	1104	28488	144716	7.714	50.045	0	0	0
2	22	5	""	"STM4551"	9910	16150	120	142	236	230	97	72	72	75	21	28	79	60	0	846	1712	2289	133	102	102	105	22	20	95	94	0	0.094	0.102	0.089	0.112	5.878	0.065	0.407	120	414	100	814	1774	-3.410	70	744	164	1610	28366	205452	7.667	73.045	0	0	0
2	23	5	"yjjK"	"STM4581"	10080	16150	120	499	1130	1524	134	73	73	75	19	25	97	94	0	262	604	768	127	98	98	101	27	26	84	75	0	2.598	2.089	2.142	2.255	5.580	2.624	0.327	120	380	100	590	1563	1.377	426	164	1057	506	135620	72434	55.526	18.630	0	0	0
2	24	5	"gltS"	"STM3746"	10260	16150	120	423	1303	2080	159	75	75	77	24	31	88	77	0	430	1586	2697	170	95	95	97	23	23	90	82	0	1.039	0.824	0.772	0.869	6.421	0.646	0.308	120	494	100	683	2719	0.055	348	335	1228	1491	156358	190272	51.083	64.739	0	0	0
2	1	6	"yhhY"	"STM3546"	6170	16300	120	86	88	24	27	71	71	76	38	50	14	2	0	405	441	212	48	94	94	100	35	35	96	93	0	0.048	0.049	0.064	0.058	3.285	0.033	0.019	120	560	100	326	364	-4.374	15	311	17	347	10536	52884	0.316	9.743	0	0	0
2	2	6	""	"STM0951"	6350	16300	120	101	116	63	54	70	70	73	21	28	70	35	0	773	1045	1295	123	92	92	95	23	24	99	99	0	0.046	0.048	0.053	0.052	2.493	0.033	0.265	120	460	100	712	999	-4.457	31	681	46	953	13887	125446	2.048	41.304	0	0	0
2	3	6	"nanK"	"STM3336"	6540	16300	120	94	125	104	83	70	70	74	21	28	53	35	0	596	1129	1711	151	97	97	103	28	27	98	93	0	0.048	0.053	0.057	0.057	3.879	0.045	0.547	120	445	100	523	1087	-4.378	24	499	55	1032	14948	135505	2.429	36.643	0	0	0
2	4	6	"yrbC"	"STM3310"	6720	16310	120	477	595	554	93	70	70	72	17	23	99	97	0	540	639	462	72	98	98	107	35	32	91	86	0	0.921	0.970	1.007	1.056	4.260	1.122	0.389	120	395	100	849	1066	-0.119	407	442	525	541	71435	76719	30.765	15.200	0	0	0
2	5	6	"greA"	"STM3299"	6880	16310	120	634	868	786	90	69	69	71	15	21	100	99	0	506	574	419	72	91	91	95	27	28	97	95	0	1.361	1.654	1.576	1.629	3.143	2.134	0.517	120	379	100	980	1282	0.445	565	415	799	483	104128	68936	53.133	17.741	0	0	0
2	6	6	"rpsO"	"STM3283"	7060	16310	120	226	346	345	99	71	71	74	20	27	95	87	0	129	166	101	60	91	91	96	36	37	51	27	0	4.079	3.667	3.654	3.699	4.166	4.941	0.437	120	467	100	193	350	2.028	155	38	275	75	41489	19965	13.600	1.944	0	0	0
2	7	6	"yghB"	"STM3162"	7260	16320	110	124	139	62	44	73	73	77	25	32	75	50	0	327	343	190	55	93	93	99	38	38	92	86	0	0.218	0.264	0.245	0.263	2.608	0.212	0.411	80	407	100	285	316	-2.198	51	234	66	250	11110	27406	2.480	6.421	0	0	0
2	8	6	""	"STM3136"	7420	16310	120	134	154	74	48	72	72	73	17	23	90	70	0	721	1119	1026	91	93	93	95	14	14	99	99	0	0.099	0.080	0.087	0.096	2.823	0.059	0.574	120	408	100	690	1108	-3.340	62	628	82	1026	18431	134255	4.765	73.143	0	0	0
2	9	6	"yggV"	"STM3103"	7600	16310	130	101	259	558	215	72	72	75	18	24	56	42	0	177	381	596	156	95	95	106	127	119	40	24	0	0.354	0.654	0.547	0.506	4.810	0.879	0.575	120	468	100	111	473	-1.500	29	82	187	286	31051	45715	10.222	2.165	0	0	0
2	10	6	"sprT"	"STM3092"	7780	16310	120	106	128	63	49	72	72	76	25	32	59	35	0	245	293	170	58	97	97	99	22	22	92	81	0	0.230	0.286	0.331	0.275	3.344	0.218	0.341	120	396	100	182	252	-2.122	34	148	56	196	15404	35112	2.080	8.818	0	0	0
2	11	6	""	"STM3072"	7960	16310	120	85	100	66	66	73	73	78	26	33	27	11	0	414	877	1835	209	99	99	100	17	17	94	89	0	0.038	0.035	0.053	0.055	3.965	0.029	0.478	120	382	100	327	805	-4.714	12	315	27	778	12026	105204	0.846	45.706	0	0	0
2	12	6	"ygfE"	"STM3060"	8130	16320	120	208	335	347	103	77	77	81	25	30	88	78	0	226	256	129	50	102	102	104	18	17	92	80	0	1.056	1.675	1.149	1.352	4.367	4.761	0.161	120	406	100	255	412	0.079	131	124	258	154	40158	30704	10.160	8.444	0	0	0
2	13	6	"ansA"	"STM1294"	8310	16320	120	470	549	409	74	77	77	80	25	31	94	90	0	628	864	705	81	105	105	108	19	17	97	95	0	0.751	0.622	0.641	0.633	3.228	0.492	0.513	120	418	100	916	1231	-0.412	393	523	472	759	65881	103691	18.760	39.789	0	0	0
2	14	6	"pfkB"	"STM1326"	8480	16330	110	118	247	351	142	78	78	82	44	53	48	37	0	241	689	1182	171	107	107	118	75	63	77	43	0	0.299	0.290	0.278	0.264	5.301	0.236	0.564	80	391	100	174	751	-1.744	40	134	169	582	19723	55084	3.750	7.613	0	0	0
2	15	6	"ydiK"	"STM1364"	8660	16320	120	229	392	580	147	77	77	82	44	53	74	62	0	703	1632	2813	172	106	106	116	72	62	90	80	0	0.255	0.206	0.183	0.227	5.137	0.175	0.701	120	422	100	749	1841	-1.974	152	597	315	1526	47085	195867	7.045	21.056	0	0	0
2	16	6	"cfa"	"STM1427"	8830	16310	110	177	278	303	108	76	76	100	172	172	32	16	0	507	748	720	96	106	106	124	126	101	76	62	0	0.252	0.315	0.260	0.270	3.846	0.293	0.435	80	445	100	502	844	-1.989	101	401	202	642	22256	59823	1.035	4.952	0	0	0
2	17	6	"ydhM"	"STM1437"	9020	16320	120	139	197	210	106	74	74	88	86	97	37	13	0	563	748	893	119	105	105	120	119	99	90	71	0	0.142	0.191	0.159	0.166	2.836	0.208	0.831	120	479	100	523	766	-2.817	65	458	123	643	23595	89714	1.267	5.277	0	0	0
2	18	6	"nth"	"STM1453"	9200	16320	120	310	422	381	90	74	74	85	122	143	70	47	0	450	602	546	90	103	103	106	18	16	95	91	0	0.680	0.697	0.730	0.719	4.237	0.606	0.489	120	437	100	583	847	-0.556	236	347	348	499	50636	72268	2.762	27.556	0	0	0
2	19	6	"ugpA"	"STM3556"	9380	16330	120	98	127	101	79	74	74	78	33	42	39	21	0	805	1331	1667	125	103	103	105	16	15	98	94	0	0.034	0.043	0.040	0.043	5.560	0.034	0.360	120	385	100	726	1281	-4.870	24	702	53	1228	15200	159685	1.485	76.625	0	0	0
2	20	6	"ftsY"	"STM3571"	9540	16320	110	1061	1195	823	68	74	74	86	75	87	100	96	0	1377	1477	916	62	104	104	127	194	152	96	90	0	0.775	0.816	0.734	0.774	2.174	0.722	0.615	80	368	100	2260	2494	-0.367	987	1273	1121	1373	95565	118125	14.787	6.959	0	0	0
2	21	6	"zntA"	"STM3576"	9730	16320	120	435	579	416	71	73	73	83	67	80	96	88	0	2318	3025	2244	74	101	101	127	181	142	100	100	0	0.163	0.173	0.156	0.156	2.398	0.138	0.580	120	461	100	2579	3430	-2.615	362	2217	506	2924	69490	362940	7.403	16.011	0	0	0
2	22	6	"yhhT"	"STM3582"	9910	16330	120	141	152	55	36	72	72	76	25	32	84	72	0	1957	1988	979	49	99	99	102	24	23	100	100	0	0.037	0.042	0.041	0.042	2.344	0.036	0.532	120	413	100	1927	1969	-4.751	69	1858	80	1889	18246	238600	3.040	78.583	0	0	0
2	23	6	"yhiN"	"STM3588"	10090	16320	120	425	558	459	82	72	72	74	19	25	95	93	0	1124	1308	920	70	97	97	98	18	18	100	99	0	0.344	0.401	0.363	0.322	2.963	0.375	0.595	120	382	100	1380	1697	-1.541	353	1027	486	1211	66921	156979	25.474	67.222	0	0	0
2	24	6	""	"STM3598"	10260	16320	120	85	92	32	34	70	70	73	21	28	35	15	0	274	325	199	61	94	94	98	48	48	91	77	0	0.083	0.095	0.100	0.112	2.813	0.069	0.200	120	525	100	195	253	-3.585	15	180	22	231	11081	38963	0.905	4.729	0	0	0
2	1	7	""	"STM3799"	6170	16470	110	290	290	106	36	71	71	75	36	48	95	91	0	2583	2599	994	38	94	94	101	65	64	100	100	0	0.088	0.087	0.087	0.082	1.838	0.078	0.692	80	521	100	2708	2724	-3.507	219	2489	219	2505	23203	207898	5.972	38.431	0	0	0
2	2	7	"yidE"	"STM3807"	6350	16490	110	132	145	87	60	69	69	72	18	25	75	68	0	1216	1476	1025	69	92	92	100	66	66	100	98	0	0.056	0.055	0.044	0.047	3.231	0.039	0.335	80	456	100	1187	1460	-4.157	63	1124	76	1384	11603	118085	4.056	20.848	0	0	0
2	3	7	"yidR"	"STM3811"	6520	16480	110	114	137	81	59	70	70	74	23	31	68	45	0	476	582	417	71	93	93	96	28	29	96	96	0	0.115	0.137	0.111	0.130	4.649	0.096	0.310	80	457	100	427	556	-3.122	44	383	67	489	10939	46539	2.739	17.357	0	0	0
2	4	7	"torD"	"STM3821"	6700	16480	110	78	82	24	29	69	69	71	18	25	35	12	0	894	1007	585	58	92	92	100	63	63	100	97	0	0.011	0.014	0.017	0.015	3.230	0.015	0.141	80	436	100	811	928	-6.478	9	802	13	915	6526	80553	0.611	14.397	0	0	0
2	5	7	"dgoT"	"STM3827"	6880	16490	120	88	91	30	32	70	70	72	15	20	51	31	0	1139	1219	650	53	90	90	97	59	60	97	95	0	0.017	0.019	0.024	0.021	3.248	0.014	0.169	120	458	100	1067	1150	-5.865	18	1049	21	1129	10970	146253	1.267	19.017	0	0	0
2	6	7	"yidA"	"STM3831"	7060	16490	120	175	207	106	51	73	73	77	23	29	92	84	0	586	676	388	57	93	93	99	89	89	96	90	0	0.207	0.230	0.236	0.223	2.966	0.176	0.477	120	492	100	595	717	-2.273	102	493	134	583	24803	81104	5.652	6.483	0	0	0
2	7	7	"imp"	"STM0093"	7230	16480	110	4359	5111	3003	58	78	78	109	255	233	97	96	0	5715	6613	3277	49	95	95	133	318	239	100	98	0	0.762	0.772	0.746	0.704	1.922	0.792	0.872	80	429	100	9901	11551	-0.393	4281	5620	5033	6518	408858	529013	19.616	20.377	0	0	0
2	8	7	"yabJ"	"STM0106"	7420	16490	120	235	261	158	60	76	76	103	239	232	25	4	0	1296	1503	1113	74	98	98	132	297	225	90	83	0	0.133	0.132	0.126	0.124	3.037	0.117	0.415	120	491	100	1357	1590	-2.914	159	1198	185	1405	31318	180348	0.661	4.616	0	0	0
2	9	7	"yabC"	"STM0120"	7600	16500	120	249	411	440	107	72	72	77	25	32	90	78	0	315	493	452	91	100	100	103	25	24	82	72	0	0.823	0.863	0.918	0.900	5.423	0.876	0.314	120	423	100	392	732	-0.281	177	215	339	393	49291	59114	13.360	15.600	0	0	0
2	10	7	"murD"	"STM0126"	7770	16500	140	282	420	455	108	73	73	77	23	29	85	80	0	441	634	608	95	102	102	109	43	39	82	71	0	0.617	0.652	0.695	0.693	4.179	0.565	0.322	156	521	100	548	879	-0.698	209	339	347	532	65514	98879	14.913	12.209	0	0	0
2	11	7	"yacA"	"STM0135"	7950	16490	120	190	295	278	94	74	74	77	27	35	77	67	0	216	327	263	80	104	104	106	18	16	89	78	0	1.036	0.991	0.922	0.895	4.869	1.095	0.305	120	446	100	228	444	0.051	116	112	221	223	35391	39266	8.074	12.278	0	0	0
2	12	7	""	"STM0148"	8130	16490	110	103	108	27	25	74	74	77	24	31	57	22	0	725	808	435	53	108	108	109	18	16	100	100	0	0.047	0.049	0.053	0.053	2.697	0.033	0.249	80	418	100	646	734	-4.411	29	617	34	700	8602	64660	1.292	38.833	0	0	0
2	13	7	""	"STM1547"	8310	16490	120	208	289	315	108	74	74	77	17	22	90	86	0	1057	1387	1753	126	107	107	109	18	16	100	100	0	0.141	0.168	0.172	0.157	3.289	0.085	0.221	120	442	100	1084	1495	-2.826	134	950	215	1280	34627	166415	12.471	71.000	0	0	0
2	14	7	""	"STM1551"	8480	16500	110	101	114	48	42	76	76	80	39	48	37	15	0	184	219	130	59	105	105	131	456	348	5	0	0	0.316	0.333	0.401	0.384	4.500	0.016	0.033	80	400	100	104	152	-1.660	25	79	38	114	9126	17490	0.872	0.193	0	0	0
2	15	7	""	"STM1556"	8660	16490	120	151	154	65	42	78	78	81	37	45	67	48	0	2005	1947	1085	55	104	104	127	414	325	90	77	0	0.038	0.041	0.046	0.038	2.606	0.031	0.304	120	486	100	1974	1919	-4.703	73	1901	76	1843	18446	233580	1.973	4.396	0	0	0
2	16	7	""	"STM1562"	8830	16500	110	89	101	36	35	77	77	83	50	60	16	5	0	372	542	543	100	106	106	116	67	57	80	72	0	0.045	0.055	0.083	0.085	3.531	0.034	0.175	80	426	100	278	460	-4.470	12	266	24	436	8047	43349	0.360	6.358	0	0	0
2	17	7	"fdnI"	"STM1568"	9010	16500	120	144	276	297	107	75	75	78	18	23	67	58	0	332	729	797	109	105	105	110	50	45	69	60	0	0.304	0.322	0.312	0.349	4.639	0.253	0.442	120	464	100	296	825	-1.718	69	227	201	624	33068	87460	11.000	12.380	0	0	0
2	18	7	"nmpC"	"STM1572"	9200	16500	120	583	823	829	100	75	75	77	21	27	95	92	0	482	746	717	96	105	105	106	15	14	95	90	0	1.347	1.167	1.245	1.347	3.907	1.272	0.392	120	458	100	885	1389	0.430	508	377	748	641	98714	89523	35.524	42.667	0	0	0
2	19	7	"sohB"	"STM1716"	9370	16500	130	760	901	759	84	75	75	79	29	36	98	96	0	1510	1778	1340	75	105	105	106	16	15	99	98	0	0.488	0.494	0.447	0.501	3.129	0.453	0.601	120	472	100	2090	2499	-1.036	685	1405	826	1673	108152	213323	28.345	104.500	0	0	0
2	20	7	"ompW"	"STM1732"	9550	16500	120	198	207	106	51	75	75	84	63	75	65	48	0	1007	1082	677	62	102	102	117	148	126	98	85	0	0.136	0.135	0.114	0.124	3.364	0.095	0.423	120	516	100	1028	1112	-2.879	123	905	132	980	24805	129820	1.952	6.520	0	0	0
2	21	7	"yciU"	"STM1740"	9750	16500	100	101	155	167	107	75	75	81	30	37	40	22	0	143	260	255	98	98	98	110	63	57	37	28	0	0.578	0.494	0.553	0.475	4.546	0.230	0.255	80	412	100	71	242	-0.791	26	45	80	162	12420	20813	2.467	2.381	0	0	0
2	22	7	"ychJ"	"STM1755"	9920	16500	110	221	303	257	84	73	73	77	23	29	95	80	0	354	469	403	85	96	96	99	23	23	93	87	0	0.574	0.617	0.518	0.685	3.802	0.471	0.405	80	368	100	406	603	-0.802	148	258	230	373	24241	37491	9.826	16.087	0	0	0
2	23	7	"ychP"	"STM1768"	10080	16500	120	323	337	173	51	72	72	78	81	103	83	72	0	1326	1342	734	54	92	92	106	130	122	92	89	0	0.203	0.212	0.205	0.219	2.617	0.162	0.400	120	484	100	1485	1515	-2.298	251	1234	265	1250	40403	161052	3.198	9.508	0	0	0
2	24	7	"ychH"	"STM1782"	10260	16480	70	77	94	70	74	70	70	71	16	22	21	12	0	135	242	248	102	96	96	130	198	152	25	12	0	0.179	0.164	0.260	0.204	4.204	0.063	0.209	32	224	100	46	170	-2.478	7	39	24	146	3022	7745	1.438	0.566	0	0	0
2	1	8	""	"STM2314"	6170	16680	110	397	388	91	23	68	68	71	19	26	100	100	0	4354	4190	792	18	89	89	92	26	28	100	100	0	0.077	0.078	0.078	0.076	1.281	0.078	0.892	80	507	100	4594	4421	-3.696	329	4265	320	4101	31057	335226	16.684	157.615	0	0	0
2	2	8	"nuoK"	"STM2319"	6350	16680	120	325	384	251	65	69	69	72	19	26	97	96	0	446	463	234	50	89	89	90	15	16	97	95	0	0.717	0.842	0.773	0.775	2.632	0.906	0.454	120	461	100	613	689	-0.480	256	357	315	374	46086	55515	16.421	24.867	0	0	0
2	3	8	"yfbQ"	"STM2331"	6510	16680	120	686	599	257	42	70	70	73	17	23	94	93	0	3504	2978	1343	45	89	89	92	19	20	99	99	0	0.180	0.183	0.179	0.170	2.565	0.177	0.916	120	456	100	4031	3418	-2.471	616	3415	529	2889	71849	357343	30.941	151.895	0	0	0
2	4	8	"yfbU"	"STM2335"	6700	16680	120	763	696	342	49	70	70	71	15	21	97	97	0	920	862	424	49	92	92	96	55	57	94	92	0	0.837	0.813	0.861	0.801	2.843	0.788	0.787	120	474	100	1521	1396	-0.257	693	828	626	770	83514	103465	41.667	13.927	0	0	0
2	5	8	""	"STM2341"	6880	16680	120	162	178	81	45	72	72	74	23	31	90	82	0	2308	2534	1416	55	93	93	101	91	90	100	99	0	0.041	0.043	0.041	0.041	1.941	0.040	0.661	120	478	100	2305	2547	-4.621	90	2215	106	2441	21380	304073	4.522	26.736	0	0	0
2	6	8	""	"STM2346"	7070	16690	110	962	1027	624	60	74	74	78	26	33	100	100	0	1149	1191	663	55	96	96	104	95	91	100	98	0	0.843	0.870	0.889	0.869	1.823	0.815	0.634	80	437	100	1941	2048	-0.246	888	1053	953	1095	82131	95300	36.500	11.442	0	0	0
2	7	8	""	"STM2530"	7250	16670	110	111	115	33	28	78	78	90	164	182	1	0	0	1077	1135	421	37	97	97	109	156	143	100	100	0	0.034	0.036	0.036	0.034	2.447	0.030	0.294	80	433	100	1013	1075	-4.892	33	980	37	1038	9223	90801	0.152	6.577	0	0	0
2	8	8	"nifS"	"STM2543"	7410	16690	120	6884	6980	4608	66	78	78	80	24	30	99	99	0	1118	1052	559	53	105	105	108	22	20	94	92	0	6.719	7.288	7.469	7.026	2.454	8.888	0.727	120	447	100	7819	7849	2.748	6806	1013	6902	947	837603	126222	287.500	42.909	0	0	0
2	9	8	"glnB"	"STM2561"	7590	16670	110	357	405	243	60	75	75	79	28	35	98	92	0	616	703	398	56	109	109	112	26	23	100	100	0	0.556	0.556	0.600	0.519	2.480	0.487	0.511	80	430	100	789	924	-0.846	282	507	330	594	32400	56236	11.643	22.731	0	0	0
2	10	8	""	"STM2566"	7760	16680	90	77	90	67	74	72	72	76	22	28	13	9	0	163	208	105	50	108	108	117	51	43	51	38	0	0.091	0.180	0.127	0.153	4.813	0.127	0.080	52	346	100	60	118	-3.459	5	55	18	100	4658	10795	0.636	1.784	0	0	0
2	11	8	"gogB"	"STM2584"	7960	16670	100	343	328	89	27	72	72	76	27	35	97	95	0	4804	4775	1110	23	111	111	118	44	37	100	100	0	0.058	0.055	0.058	0.050	1.748	0.053	0.824	80	441	100	4964	4920	-4.114	271	4693	256	4664	26204	381992	9.333	105.841	0	0	0
2	12	8	""	"STM2591"	8140	16680	110	180	182	39	21	72	72	77	29	37	98	91	0	2848	2642	620	23	112	112	113	21	18	100	100	0	0.039	0.043	0.041	0.042	1.474	0.039	0.724	80	480	100	2844	2640	-4.663	108	2736	110	2530	14527	211362	3.621	120.429	0	0	0
2	13	8	"yraR"	"STM3268"	8320	16660	110	174	185	77	41	75	75	78	18	23	98	88	0	958	1145	783	68	107	107	109	19	17	100	100	0	0.116	0.106	0.113	0.105	2.186	0.077	0.522	80	446	100	950	1148	-3.104	99	851	110	1038	14801	91627	5.944	54.526	0	0	0
2	14	8	"yhbV"	"STM3275"	8490	16670	110	145	152	36	23	77	77	79	18	22	97	93	0	5450	5455	875	16	104	104	106	16	15	100	100	0	0.013	0.014	0.013	0.012	1.837	0.013	0.438	80	466	100	5414	5426	-6.297	68	5346	75	5351	12129	436406	4.056	334.313	0	0	0
2	15	8	"deaD"	"STM3280"	8680	16680	110	14566	14529	2405	16	76	76	79	20	25	100	100	0	2816	2803	384	13	103	103	106	24	22	100	100	0	5.341	5.353	5.335	5.336	1.152	5.613	0.930	80	461	100	17203	17153	2.417	14490	2713	14453	2700	1162351	224200	722.500	112.375	0	0	0
2	16	8	"argG"	"STM3290"	8850	16670	110	421	406	96	23	76	76	78	18	23	100	100	0	2273	2205	424	19	103	103	105	24	22	100	100	0	0.159	0.157	0.161	0.152	1.361	0.155	0.875	80	418	100	2515	2432	-2.653	345	2170	330	2102	32488	176420	18.222	87.500	0	0	0
2	17	8	"ftsJ"	"STM3297"	9020	16680	120	2774	4387	4686	106	76	76	78	18	23	100	100	0	965	1371	1360	99	103	103	106	23	21	95	95	0	3.130	3.400	3.013	3.284	2.807	3.853	0.763	120	478	100	3560	5579	1.646	2698	862	4311	1268	526435	164513	239.389	55.000	0	0	0
2	18	8	"ispB"	"STM3305"	9200	16690	110	2715	2632	520	19	74	74	76	19	25	100	100	0	4130	3947	828	20	103	103	105	16	15	100	100	0	0.656	0.665	0.656	0.668	1.140	0.656	0.952	80	442	100	6668	6402	-0.609	2641	4027	2558	3844	210564	315768	134.526	240.125	0	0	0
2	19	8	"ybgL"	"STM0714"	9380	16690	110	355	400	291	72	74	74	79	29	36	100	97	0	1890	1957	1028	52	103	103	105	17	16	100	100	0	0.157	0.176	0.164	0.162	1.522	0.173	0.671	80	474	100	2068	2180	-2.669	281	1787	326	1854	32027	156595	11.069	108.941	0	0	0
2	20	8	""	"STM0720"	9570	16680	110	101	103	21	20	74	74	76	18	23	68	28	0	3892	3854	742	19	97	97	100	19	19	100	100	0	0.007	0.008	0.008	0.007	2.280	0.007	0.320	80	486	100	3822	3786	-7.135	27	3795	29	3757	8213	308353	1.500	197.579	0	0	0
2	21	8	""	"STM0726"	9760	16680	110	200	212	61	28	71	71	74	18	24	100	100	0	6292	6822	1514	22	92	92	94	18	19	100	100	0	0.021	0.021	0.020	0.020	1.334	0.020	0.786	80	465	100	6329	6871	-5.587	129	6200	141	6730	16946	545752	7.667	373.778	0	0	0
2	22	8	"ybgT"	"STM0742"	9920	16670	100	86	94	32	34	72	72	73	17	23	43	27	0	120	140	60	42	89	89	91	16	17	76	46	0	0.452	0.431	0.464	0.514	4.075	0.353	0.333	80	394	100	45	73	-1.147	14	31	22	51	7530	11191	1.235	3.063	-50	0	0
2	23	8	"tolB"	"STM0748"	10090	16680	110	9503	9121	1828	20	71	71	87	128	147	100	100	0	7068	6940	964	13	86	86	91	41	45	100	100	0	1.351	1.320	1.321	1.292	1.251	1.395	0.919	80	474	100	16414	15904	0.434	9432	6982	9050	6854	729641	555238	70.578	167.049	0	0	0
2	24	8	"pnuC"	"STM0757"	10290	16680	110	210	212	84	39	70	70	83	113	136	62	8	0	1710	1697	634	37	86	86	93	51	54	100	100	0	0.086	0.088	0.077	0.079	1.727	0.078	0.608	80	573	100	1764	1753	-3.536	140	1624	142	1611	16959	135786	1.142	31.451	0	0	0
2	1	9	"dacC"	"STM0863"	6180	16840	110	1387	1356	526	38	68	68	70	18	25	100	100	0	4571	4364	1167	26	87	87	89	15	16	100	100	0	0.294	0.301	0.295	0.285	1.499	0.294	0.825	80	483	100	5803	5565	-1.765	1319	4484	1288	4277	108455	349143	71.444	285.000	0	0	0
2	2	9	"ybjM"	"STM0871"	6360	16850	110	405	400	108	27	70	70	74	20	27	100	100	0	1809	1766	527	29	88	88	89	14	15	100	100	0	0.195	0.197	0.192	0.195	1.345	0.180	0.837	80	433	100	2056	2008	-2.361	335	1721	330	1678	32003	141263	16.300	119.786	0	0	0
2	3	9	"potG"	"STM0878"	6550	16840	110	406	410	85	20	70	70	74	18	24	100	98	0	6993	7059	1331	18	92	92	91	14	15	100	100	0	0.049	0.049	0.049	0.048	1.283	0.046	0.864	80	406	100	7237	7307	-4.360	336	6901	340	6967	32773	564683	18.667	497.714	0	0	0
2	4	9	"artQ"	"STM0889"	6710	16840	100	866	854	164	19	70	70	73	18	24	100	100	0	5090	4897	824	16	92	92	93	15	16	100	100	0	0.159	0.163	0.163	0.162	1.194	0.156	0.892	80	380	100	5794	5589	-2.651	796	4998	784	4805	68332	391794	43.389	320.267	0	0	0
2	5	9	""	"STM0894"	6910	16840	110	92	94	24	25	71	71	72	16	22	52	31	0	1867	1972	484	24	95	95	99	21	21	100	100	0	0.012	0.012	0.012	0.011	2.641	0.010	0.183	80	423	100	1793	1900	-6.399	21	1772	23	1877	7542	157788	1.375	89.190	0	0	0
2	6	9	""	"STM0898"	7070	16840	110	92	100	30	30	73	73	75	21	28	46	20	0	4663	4669	1074	23	100	100	104	23	22	100	100	0	0.004	0.006	0.006	0.005	2.857	0.005	0.137	80	434	100	4582	4596	-7.908	19	4563	27	4569	7965	373541	1.190	198.478	0	0	0
2	7	9	""	"STM1033"	7270	16840	100	162	191	77	40	75	75	77	19	24	100	97	0	1176	1304	560	42	101	101	104	29	27	100	100	0	0.081	0.096	0.093	0.091	1.699	0.084	0.588	80	396	100	1162	1319	-3.627	87	1075	116	1203	15281	104331	6.000	41.379	0	0	0
2	8	9	""	"STM1037"	7440	16850	110	202	217	68	31	76	76	79	27	34	100	96	0	1862	1904	717	37	104	104	108	23	21	100	100	0	0.072	0.078	0.078	0.076	1.512	0.072	0.771	80	408	100	1884	1941	-3.802	126	1758	141	1800	17394	152300	5.111	78.087	0	0	0
2	9	9	"yjaB"	"STM4181"	7620	16850	100	729	814	469	57	73	73	77	28	36	98	98	0	1748	2041	1126	55	105	105	109	21	19	100	98	0	0.399	0.383	0.369	0.386	1.752	0.340	0.708	80	422	100	2299	2677	-1.325	656	1643	741	1936	65091	163314	26.321	92.000	0	0	0
2	10	9	"yjbD"	"STM4194"	7800	16850	110	137	152	59	38	71	71	74	21	28	92	72	0	487	541	306	56	105	105	110	34	30	100	100	0	0.173	0.186	0.185	0.182	1.865	0.156	0.569	80	471	100	448	517	-2.533	66	382	81	436	12122	43243	3.714	12.676	0	0	0
2	11	9	""	"STM4198"	7980	16850	100	123	122	26	21	75	75	77	27	35	77	38	0	2104	2080	673	32	109	109	110	18	16	100	100	0	0.024	0.024	0.023	0.022	1.834	0.021	0.307	80	408	100	2043	2018	-5.377	48	1995	47	1971	9799	166400	1.667	109.444	0	0	0
2	12	9	""	"STM4202"	8150	16850	100	91	97	28	28	75	75	79	30	37	32	11	0	1222	1221	283	23	109	109	111	18	16	100	100	0	0.014	0.020	0.021	0.016	3.037	0.018	0.061	80	408	100	1129	1134	-6.120	16	1113	22	1112	7740	97665	0.600	61.667	0	0	0
2	13	9	"pduF"	"STM2037"	8330	16850	100	324	324	71	21	75	75	78	25	32	98	98	0	7954	7777	1369	17	110	110	112	20	17	100	100	0	0.032	0.032	0.031	0.032	1.274	0.031	0.836	80	418	100	8093	7916	-4.977	249	7844	249	7667	25882	622151	9.840	383.250	0	0	0
2	14	9	"pduQ"	"STM2052"	8500	16850	110	196	200	41	20	75	75	76	17	22	100	100	0	6768	6754	1193	17	106	106	107	18	16	100	100	0	0.018	0.019	0.019	0.018	1.337	0.018	0.782	80	454	100	6783	6773	-5.783	121	6662	125	6648	15996	540307	7.294	369.278	0	0	0
2	15	9	"sspH2"	"STM2241"	8680	16850	110	1250	1239	217	17	74	74	78	31	39	100	100	0	12364	12294	1591	12	104	104	107	27	25	100	100	0	0.096	0.096	0.095	0.093	1.293	0.095	0.906	80	466	100	13436	13355	-3.382	1176	12260	1165	12190	99097	983481	37.452	451.370	0	0	0
2	16	9	"btuF"	"STM0206"	8860	16850	110	1157	1145	127	11	74	74	79	37	46	100	100	0	5480	5507	344	6	101	101	104	29	27	100	100	0	0.201	0.198	0.199	0.197	1.135	0.195	0.915	80	464	100	6462	6477	-2.312	1083	5379	1071	5406	91594	440552	28.811	186.310	0	0	0
2	17	9	"sitD"	"STM2864"	9030	16860	110	980	1015	209	20	73	73	75	19	25	100	100	0	5895	5890	811	13	99	99	103	28	27	100	100	0	0.156	0.163	0.165	0.157	1.344	0.159	0.896	80	435	100	6703	6733	-2.676	907	5796	942	5791	81162	471199	49.474	206.679	0	0	0
2	18	9	"yfjD"	"STM2679"	9210	16860	100	210	359	378	105	72	72	74	17	22	97	93	0	739	1155	1152	99	99	99	102	26	25	100	100	0	0.216	0.272	0.263	0.236	2.699	0.245	0.584	80	408	100	778	1343	-2.213	138	640	287	1056	28708	92409	16.765	40.500	0	0	0
2	19	9	"psiB"	"PSLT069"	9390	16860	110	630	595	102	17	70	70	74	25	33	100	100	0	5628	5249	1170	22	94	94	95	17	17	100	100	0	0.101	0.102	0.102	0.103	1.304	0.095	0.892	80	454	100	6094	5680	-3.305	560	5534	525	5155	47577	419932	20.840	303.176	0	0	0
2	20	9	"traV"	"PSLT084"	9570	16860	100	115	140	88	62	69	69	72	17	23	85	58	0	1130	1605	1765	109	90	90	91	16	17	100	100	0	0.044	0.047	0.045	0.043	2.267	0.035	0.495	80	430	100	1086	1586	-4.499	46	1040	71	1515	11238	128401	4.000	94.625	0	0	0
2	21	9	"himD"	"STM0982"	9760	16860	100	732	788	406	51	70	70	71	17	23	100	100	0	255	272	129	47	88	88	89	15	16	98	95	0	3.964	3.902	4.188	4.245	1.712	4.187	0.680	80	442	100	829	902	1.987	662	167	718	184	63057	21752	42.176	12.200	0	0	0
2	22	9	"dcuR"	"STM4303"	9940	16860	110	190	194	57	29	69	69	71	17	23	97	95	0	2324	2315	696	30	86	86	88	16	18	100	100	0	0.054	0.056	0.053	0.053	1.537	0.054	0.781	80	504	100	2359	2354	-4.209	121	2238	125	2229	15535	185198	7.235	139.188	0	0	0
2	23	9	"phnA"	"STM4289"	10130	16860	110	315	331	131	39	69	69	75	69	92	97	82	0	533	542	222	40	85	85	87	22	25	98	98	0	0.549	0.573	0.554	0.578	1.873	0.533	0.757	80	469	100	694	719	-0.865	246	448	262	457	26474	43338	3.710	20.682	0	0	0
2	24	9	"melA"	"STM4298"	10290	16850	110	172	166	40	24	69	69	71	18	25	95	91	0	6852	6442	1581	24	83	83	85	14	16	100	100	0	0.015	0.015	0.016	0.014	1.658	0.015	0.785	80	483	100	6872	6456	-6.038	103	6769	97	6359	13307	515327	5.278	454.071	0	0	0
2	1	10	"lasT"	"STM4600"	6210	17010	100	291	276	84	30	70	70	72	18	25	95	93	0	1579	1588	483	30	91	91	93	16	17	100	100	0	0.149	0.138	0.137	0.136	1.346	0.138	0.907	80	442	100	1709	1703	-2.751	221	1488	206	1497	22055	127009	11.333	93.438	0	0	0
2	2	10	"dniR"	"STM0260"	6380	17020	110	14525	14302	2745	19	71	71	74	19	25	100	100	0	4116	4056	661	16	91	91	93	15	16	100	100	0	3.591	3.589	3.605	3.568	1.195	3.698	0.938	80	441	100	18479	18196	1.844	14454	4025	14231	3965	1144194	324473	748.842	264.200	0	0	0
2	3	10	""	"STM0277"	6560	17020	100	108	107	25	23	72	72	74	16	21	78	55	0	644	647	124	19	92	92	93	14	15	100	100	0	0.065	0.063	0.061	0.056	2.256	0.059	0.387	80	432	100	588	590	-3.939	36	552	35	555	8592	51772	2.063	39.571	0	0	0
2	4	10	""	"STM0286"	6740	17020	100	218	209	46	22	72	72	75	27	36	97	92	0	2325	2398	444	18	92	92	92	13	14	100	100	0	0.065	0.059	0.064	0.055	1.552	0.057	0.788	80	422	100	2379	2443	-3.935	146	2233	137	2306	16718	191816	4.963	177.385	0	0	0
2	5	10	""	"STM0294"	6910	17020	110	159	184	104	56	71	71	73	27	36	85	68	0	916	1105	872	78	96	96	99	18	18	100	100	0	0.107	0.112	0.101	0.099	1.870	0.098	0.638	80	478	100	908	1122	-3.220	88	820	113	1009	14744	88399	4.111	55.889	0	0	0
2	6	10	"yafH"	"STM0309"	7100	17020	100	267	270	58	21	71	71	73	21	28	100	100	0	2528	2482	494	19	99	99	101	19	18	100	100	0	0.081	0.084	0.082	0.081	1.402	0.079	0.841	80	414	100	2625	2582	-3.631	196	2429	199	2383	21593	198577	9.381	125.316	0	0	0
2	7	10	"nagZ"	"STM1209"	7270	17010	110	1792	2004	1056	52	73	73	74	17	22	100	100	0	4278	4812	2087	43	99	99	102	25	24	100	100	0	0.411	0.410	0.418	0.385	1.555	0.408	0.865	80	465	100	5898	6644	-1.282	1719	4179	1931	4713	160343	384951	113.529	188.400	0	0	0
2	8	10	"ycfU"	"STM1217"	7450	17020	110	813	790	251	31	72	72	75	23	30	98	97	0	1902	1875	389	20	101	101	103	16	15	100	100	0	0.411	0.405	0.409	0.358	1.858	0.410	0.868	80	467	100	2542	2492	-1.281	741	1801	718	1774	63178	149966	31.087	110.750	0	0	0
2	9	10	"ycfC"	"STM1233"	7630	17020	100	117	125	46	36	75	75	78	26	33	68	36	0	224	271	187	69	101	101	104	16	15	100	96	0	0.341	0.294	0.363	0.299	2.841	0.170	0.288	80	408	100	165	220	-1.550	42	123	50	170	10004	21705	1.808	10.438	0	0	0
2	10	10	""	"STM1251"	7800	17020	100	891	878	178	20	75	75	75	15	20	100	100	0	2891	2771	646	23	103	103	105	15	14	100	100	0	0.293	0.301	0.302	0.304	1.276	0.289	0.916	80	418	100	3604	3471	-1.773	816	2788	803	2668	70277	221658	53.533	177.733	0	0	0
2	11	10	"aadA"	"STM1264"	7990	17020	110	279	267	76	28	75	75	77	20	25	92	92	0	3861	3716	663	17	105	105	107	16	14	100	100	0	0.054	0.053	0.053	0.047	1.908	0.054	0.847	80	479	100	3960	3803	-4.203	204	3756	192	3611	21353	297293	9.500	225.563	0	0	0
2	12	10	"yeaQ"	"STM1274"	8170	17030	100	192	219	107	48	76	76	77	17	22	100	96	0	807	865	383	44	108	108	108	18	16	100	100	0	0.166	0.189	0.167	0.173	2.026	0.163	0.511	80	395	100	815	900	-2.591	116	699	143	757	17521	69190	8.353	42.056	0	0	0
2	13	10	"fumA"	"STM1468"	8330	17020	110	1351	1273	332	26	76	76	77	22	28	100	100	0	4551	4304	799	18	104	104	105	18	17	100	100	0	0.287	0.285	0.290	0.268	1.463	0.285	0.920	80	463	100	5722	5397	-1.802	1275	4447	1197	4200	101807	344327	54.364	233.278	0	0	0
2	14	10	"ompN"	"STM1473"	8520	17020	110	1055	999	297	29	73	73	74	17	22	100	98	0	7287	7089	1239	17	99	99	101	18	17	100	100	0	0.137	0.132	0.136	0.116	1.812	0.136	0.918	80	479	100	8170	7916	-2.872	982	7188	926	6990	79894	567090	54.412	388.222	0	0	0
2	15	10	"ydgF"	"STM1482"	8690	17030	110	355	427	289	67	71	71	76	37	48	100	98	0	1024	1087	570	52	96	96	97	24	24	100	100	0	0.306	0.359	0.349	0.338	1.512	0.362	0.735	80	467	100	1212	1347	-1.708	284	928	356	991	34150	86979	9.486	41.250	0	0	0
2	16	10	"ynfK"	"STM1489"	8870	17030	110	866	864	119	13	70	70	73	27	36	100	100	0	6987	6849	1069	15	93	93	94	16	17	100	100	0	0.115	0.118	0.115	0.118	1.199	0.111	0.895	80	452	100	7690	7550	-3.115	796	6894	794	6756	69093	547905	29.296	422.188	0	0	0
2	17	10	""	"STM1498"	9040	17030	100	147	150	34	22	69	69	71	17	23	97	90	0	3813	3621	972	26	90	90	93	22	23	100	100	0	0.021	0.023	0.022	0.021	1.484	0.023	0.795	80	391	100	3801	3612	-5.577	78	3723	81	3531	11973	289692	4.647	160.364	0	0	0
2	18	10	"ynfB"	"STM1503"	9220	17030	110	1424	1401	443	31	68	68	70	17	24	100	100	0	1742	1683	511	30	86	86	88	15	17	100	100	0	0.819	0.835	0.828	0.822	1.357	0.836	0.895	80	467	100	3012	2930	-0.288	1356	1656	1333	1597	112115	134610	78.294	106.333	0	0	0
2	19	10	"virK"	"STM2781"	9400	17030	110	2163	2003	619	30	67	67	69	18	26	100	100	0	3310	3195	714	22	85	85	86	14	16	100	100	0	0.650	0.623	0.634	0.577	1.508	0.645	0.928	80	467	100	5321	5046	-0.622	2096	3225	1936	3110	160238	255562	107.444	222.071	0	0	0
2	20	10	""	"STM2789"	9580	17030	110	153	153	32	20	66	66	69	15	21	98	98	0	6144	5979	942	15	84	84	86	14	16	100	100	0	0.014	0.015	0.015	0.014	1.378	0.014	0.751	80	489	100	6147	5982	-6.122	87	6060	87	5895	12240	478322	5.600	420.929	0	0	0
2	21	10	"yqaE"	"STM2796"	9780	17040	100	77	83	25	30	67	67	70	18	25	30	13	0	188	208	104	50	85	85	86	14	16	98	97	0	0.097	0.130	0.140	0.143	2.278	0.129	0.243	80	414	100	113	139	-3.365	10	103	16	123	6667	16600	0.722	8.714	0	0	0
2	22	10	""	"STM4008"	9940	17040	110	1962	1923	517	26	66	66	69	16	23	100	100	0	1741	1670	444	26	84	84	86	15	17	100	100	0	1.144	1.171	1.153	1.178	1.295	1.172	0.932	80	450	100	3553	3443	0.194	1896	1657	1857	1586	153863	133619	115.875	105.600	0	0	0
2	23	10	""	"STM4030"	10130	17040	110	248	275	120	43	67	67	68	14	20	98	97	0	589	650	304	46	82	82	83	13	15	100	100	0	0.357	0.366	0.366	0.349	1.909	0.284	0.500	80	466	100	688	776	-1.486	181	507	208	568	22036	51978	14.786	43.615	0	0	0
2	24	10	""	"STM4044"	10300	17030	100	320	314	86	27	67	67	68	15	22	98	95	0	5787	5691	1000	17	82	82	84	14	16	100	100	0	0.044	0.044	0.044	0.040	1.667	0.044	0.852	80	440	100	5958	5856	-4.495	253	5705	247	5609	25089	455288	16.400	400.500	0	0	0
2	1	11	"yghJ"	"STM2941"	6210	17190	100	371	381	128	33	70	70	73	17	23	98	97	0	6320	6358	1039	16	103	103	103	15	14	100	100	0	0.048	0.050	0.048	0.045	1.675	0.049	0.804	80	462	100	6518	6566	-4.368	301	6217	311	6255	30464	508672	18.118	417.000	0	0	0
2	2	11	""	"STM2950"	6380	17190	110	691	663	170	25	70	70	72	16	22	100	98	0	7914	7876	972	12	101	101	102	16	15	100	100	0	0.079	0.076	0.078	0.069	1.721	0.076	0.856	80	464	100	8434	8368	-3.653	621	7813	593	7775	53009	630096	36.938	485.875	0	0	0
2	3	11	"ygcA"	"STM2957"	6560	17200	110	1959	1972	335	16	70	70	73	18	24	100	100	0	3840	3805	619	16	99	99	100	17	17	100	100	0	0.505	0.513	0.514	0.512	1.192	0.496	0.893	80	492	100	5630	5608	-0.986	1889	3741	1902	3706	157735	304402	105.500	217.941	0	0	0
2	4	11	"sdaB"	"STM2971"	6750	17200	100	469	466	116	24	71	71	74	26	35	100	98	0	2778	2807	655	23	95	95	97	15	15	100	100	0	0.148	0.146	0.151	0.141	1.580	0.131	0.729	80	430	100	3081	3107	-2.753	398	2683	395	2712	37302	224522	15.077	180.667	0	0	0
2	5	11	"fucP"	"STM2975"	6920	17200	100	109	110	22	20	71	71	72	26	36	72	22	0	2571	2483	566	22	95	95	95	14	14	100	100	0	0.015	0.016	0.016	0.014	2.225	0.015	0.374	80	390	100	2514	2427	-6.026	38	2476	39	2388	8786	198626	1.462	170.571	0	0	0
2	6	11	"fucR"	"STM2979"	7100	17200	120	958	840	332	39	70	70	71	14	19	94	91	0	5555	4828	2095	43	95	95	96	14	14	98	96	0	0.163	0.163	0.161	0.163	3.640	0.153	0.878	120	491	100	6348	5503	-2.620	888	5460	770	4733	100816	579329	54.929	338.000	0	0	0
2	7	11	""	"STM3160"	7270	17200	110	105	127	72	56	70	70	72	15	20	76	55	0	404	495	320	64	99	99	100	15	15	100	100	0	0.115	0.144	0.119	0.113	2.738	0.101	0.256	80	444	100	340	453	-3.123	35	305	57	396	10152	39615	3.667	26.333	0	0	0
2	8	11	""	"STM3169"	7450	17200	110	127	132	33	25	70	70	73	16	21	91	82	0	2641	2572	708	27	101	101	103	25	24	100	100	0	0.022	0.025	0.023	0.023	1.882	0.023	0.569	80	478	100	2597	2533	-5.478	57	2540	62	2471	10536	205779	3.688	98.760	0	0	0
2	9	11	"ygiX"	"STM3177"	7640	17200	110	222	231	68	29	75	75	78	25	32	98	97	0	1800	1850	582	31	102	102	103	15	14	100	100	0	0.087	0.089	0.088	0.088	1.412	0.082	0.649	80	474	100	1845	1904	-3.530	147	1698	156	1748	18503	147986	6.120	116.467	0	0	0
2	10	11	"clpB"	"STM2660"	7810	17200	110	13852	13709	3597	26	76	76	78	23	29	100	100	0	8570	8722	1195	13	102	102	104	16	15	100	100	0	1.627	1.582	1.664	1.481	1.607	1.737	0.870	80	452	100	22244	22253	0.702	13776	8468	13633	8620	1096724	697796	592.652	538.625	0	0	0
2	11	11	"yfiN"	"STM2672"	7990	17200	110	1048	987	287	29	74	74	76	18	23	98	97	0	7064	7009	933	13	101	101	103	18	17	100	100	0	0.140	0.132	0.136	0.111	2.171	0.137	0.888	80	466	100	7937	7821	-2.838	974	6963	913	6908	78929	560701	50.611	383.667	0	0	0
2	12	11	"recN"	"STM2684"	8170	17200	110	1333	1306	397	30	73	73	76	19	25	100	100	0	6307	6360	913	14	98	98	100	18	18	100	100	0	0.203	0.197	0.205	0.176	1.784	0.199	0.873	80	453	100	7469	7495	-2.301	1260	6209	1233	6262	104515	508805	64.737	347.778	0	0	0
2	13	11	"cueR"	"STM0499"	8350	17210	100	482	544	288	52	73	73	75	22	29	100	100	0	1626	1728	911	52	92	92	94	15	15	100	100	0	0.267	0.288	0.276	0.293	1.678	0.249	0.671	80	419	100	1943	2107	-1.907	409	1534	471	1636	43539	138260	21.318	108.933	0	0	0
2	14	11	""	"STM0509"	8520	17210	110	800	800	144	18	70	70	72	18	25	100	100	0	7250	7295	965	13	88	88	90	15	16	100	100	0	0.102	0.101	0.103	0.100	1.279	0.098	0.852	80	464	100	7892	7937	-3.294	730	7162	730	7207	64022	583560	40.444	480.333	0	0	0
2	15	11	"gcl"	"STM0517"	8700	17210	100	199	195	43	22	67	67	71	20	28	100	95	0	5773	5527	1274	23	87	87	88	15	17	100	100	0	0.023	0.024	0.023	0.023	1.475	0.022	0.788	80	402	100	5818	5568	-5.429	132	5686	128	5440	15638	442179	6.200	362.600	0	0	0
2	16	11	"ybbV"	"STM0521"	8870	17200	110	71	75	21	28	67	67	69	15	21	25	13	0	1147	1321	780	59	88	88	88	15	17	100	100	0	0.004	0.006	0.011	0.010	3.030	0.009	0.101	80	434	100	1063	1241	-8.048	4	1059	8	1233	6018	105714	0.400	82.200	0	0	0
2	17	11	"ylbA"	"STM0526"	9050	17210	120	452	407	152	37	67	67	68	15	22	93	90	0	5220	4337	1917	44	86	86	87	16	18	98	98	0	0.075	0.080	0.076	0.085	2.726	0.073	0.716	120	512	100	5519	4591	-3.737	385	5134	340	4251	48844	520476	22.600	265.625	0	0	0
2	18	11	"purE"	"STM0534"	9230	17210	100	435	414	136	32	67	67	68	17	25	100	95	0	2496	2455	574	23	83	83	84	14	16	100	100	0	0.153	0.146	0.147	0.130	1.778	0.144	0.825	80	402	100	2781	2719	-2.713	368	2413	347	2372	33154	196367	20.353	169.357	0	0	0
2	19	11	"ygaM"	"STM2802"	9400	17210	100	231	243	97	39	66	66	67	15	22	100	98	0	1231	1352	579	42	83	83	84	15	17	100	100	0	0.144	0.139	0.136	0.132	1.636	0.129	0.762	80	420	100	1313	1446	-2.799	165	1148	177	1269	19422	108144	11.733	84.533	0	0	0
2	20	11	"yeiA"	"STM2187"	9580	17210	110	258	267	68	25	67	67	68	15	22	97	97	0	7217	7163	962	13	83	83	86	19	22	100	100	0	0.027	0.028	0.027	0.027	1.591	0.028	0.816	80	466	100	7325	7280	-5.223	191	7134	200	7080	21384	573075	13.267	372.474	0	0	0
2	21	11	""	"STM2196"	9760	17210	100	484	483	88	18	66	66	69	19	27	100	100	0	7489	7458	856	11	84	84	87	18	20	100	100	0	0.056	0.057	0.056	0.055	1.301	0.054	0.881	80	421	100	7823	7791	-4.147	418	7405	417	7374	38668	596669	21.789	409.500	0	0	0
2	22	11	"bcr"	"STM2221"	9940	17210	110	2159	2095	614	29	66	66	69	19	27	100	100	0	8303	8469	1617	19	83	83	86	15	17	100	100	0	0.255	0.242	0.253	0.221	1.707	0.243	0.882	80	466	100	10313	10415	-1.974	2093	8220	2029	8386	167625	677524	106.632	558.867	0	0	0
2	23	11	"yejK"	"STM2226"	10120	17210	110	2296	2227	658	29	67	67	68	14	20	100	100	0	2193	2182	416	19	82	82	84	14	16	100	100	0	1.056	1.029	1.034	0.983	1.408	1.077	0.880	80	454	100	4340	4260	0.078	2229	2111	2160	2100	178161	174541	154.214	149.857	0	0	0
2	24	11	""	"STM2236"	10290	17200	100	147	157	61	38	68	68	69	16	23	91	87	0	3041	3046	1259	41	85	85	88	16	18	100	100	0	0.027	0.030	0.028	0.027	1.676	0.031	0.754	80	450	100	3035	3050	-5.226	79	2956	89	2961	12581	243697	5.500	184.875	0	0	0
2	1	12	"phoP"	"STM1231"	6200	17380	100	3743	3636	664	18	70	70	72	16	22	100	100	0	1641	1584	333	21	102	102	103	17	16	100	100	0	2.387	2.406	2.397	2.445	1.301	2.466	0.900	80	462	100	5212	5048	1.255	3673	1539	3566	1482	290914	126718	222.750	87.118	0	0	0
2	2	12	"phoP"	"STM1231"	6380	17380	100	5823	5668	1181	20	68	68	70	16	22	100	100	0	2714	2539	557	21	103	103	104	17	16	100	100	0	2.204	2.299	2.298	2.326	1.398	2.361	0.890	80	418	100	8366	8036	1.140	5755	2611	5600	2436	453476	203126	349.875	143.235	0	0	0
2	3	12	"phoP"	"STM1231"	6550	17380	110	4467	4330	825	19	70	70	73	19	26	100	100	0	1850	1854	272	14	103	103	104	15	14	100	100	0	2.517	2.433	2.499	2.404	1.235	2.589	0.893	80	464	100	6144	6011	1.332	4397	1747	4260	1751	346404	148283	224.053	116.667	0	0	0
2	4	12	"phoQ"	"STM1230"	6740	17380	100	2334	2310	727	31	71	71	74	21	28	100	100	0	2347	2255	798	35	102	102	103	15	14	100	100	0	1.008	1.040	1.023	1.132	1.680	1.018	0.908	80	430	100	4508	4392	0.012	2263	2245	2239	2153	184819	180387	106.476	143.467	0	0	0
2	5	12	"phoQ"	"STM1230"	6920	17370	110	4635	4386	1092	24	71	71	73	20	27	100	100	0	4585	4579	484	10	99	99	101	16	15	100	100	0	1.017	0.963	1.016	0.906	1.508	1.033	0.865	80	466	100	9050	8795	0.025	4564	4486	4315	4480	350851	366281	215.650	279.875	0	0	0
2	6	12	"hupA"	"STM4170"	7100	17370	110	1510	1673	909	54	70	70	72	16	22	100	100	0	701	809	386	47	98	98	99	14	14	100	100	0	2.388	2.255	2.242	2.214	1.419	2.507	0.794	80	432	100	2043	2314	1.256	1440	603	1603	711	133841	64708	100.063	50.714	0	0	0
2	7	12	"sopB"	"STM1091"	7270	17370	110	438	420	107	25	71	71	73	16	21	97	97	0	10862	10503	1984	18	98	98	99	16	16	100	100	0	0.034	0.034	0.034	0.030	1.908	0.033	0.870	80	452	100	11131	10754	-4.874	367	10764	349	10405	33627	840200	21.688	650.250	0	0	0
2	8	12	"pipC"	"STM0375"	7450	17370	100	196	195	47	24	71	71	74	22	29	98	93	0	1095	1062	260	24	98	98	100	33	33	100	100	0	0.125	0.129	0.132	0.123	1.418	0.126	0.780	80	391	100	1122	1088	-2.996	125	997	124	964	15635	84955	5.500	29.152	0	0	0
2	9	12	"pipC"	"STM0375"	7620	17390	130	113	116	24	20	70	70	73	21	28	86	50	0	1331	1329	343	25	94	94	99	43	43	100	100	0	0.035	0.037	0.036	0.034	1.771	0.034	0.511	120	555	100	1280	1281	-4.846	43	1237	46	1235	13924	159493	2.048	28.605	0	0	0
2	10	12	"pipC"	"STM0375"	7810	17370	110	120	126	36	28	70	70	72	20	27	91	65	0	1590	1555	314	20	91	91	98	39	39	100	100	0	0.033	0.038	0.036	0.033	1.755	0.037	0.345	80	462	100	1549	1520	-4.906	50	1499	56	1464	10054	124392	2.700	37.359	0	0	0
2	11	12	"ssrB"	"STM1391"	7990	17370	110	146	144	40	27	69	69	72	21	29	90	80	0	2537	2446	611	24	88	88	91	19	20	100	100	0	0.031	0.032	0.030	0.027	2.056	0.032	0.662	80	464	100	2526	2433	-4.991	77	2449	75	2358	11531	195719	3.429	123.947	0	0	0
2	12	12	"ssrB"	"STM1391"	8160	17370	100	160	155	34	21	69	69	72	19	26	96	93	0	2544	2503	591	23	84	84	86	16	18	100	100	0	0.037	0.036	0.035	0.033	1.507	0.033	0.658	80	418	100	2551	2505	-4.757	91	2460	86	2419	12365	200244	4.368	151.063	0	0	0
2	13	12	"lrp"	"STM0959"	8340	17380	100	1634	1582	581	36	69	69	72	15	20	100	100	0	1109	1081	322	29	83	83	84	14	16	100	100	0	1.525	1.516	1.482	1.467	1.508	1.591	0.889	80	420	100	2591	2511	0.609	1565	1026	1513	998	126549	86463	100.667	71.214	0	0	0
2	14	12	"lrp"	"STM0959"	8520	17380	110	4886	4717	1112	23	69	69	72	15	20	100	100	0	3103	3019	604	20	83	83	84	13	15	100	100	0	1.595	1.583	1.580	1.563	1.237	1.647	0.900	80	447	100	7837	7584	0.674	4817	3020	4648	2936	377377	241552	309.667	225.769	0	0	0
2	15	12	"gyrA"	"STM2272"	8700	17390	120	15952	13742	5382	39	69	69	71	16	22	100	100	0	9661	8573	3157	36	82	82	84	14	16	96	95	0	1.658	1.610	1.655	1.767	2.881	1.668	0.901	120	494	100	25462	22164	0.730	15883	9579	13673	8491	1648995	1028733	854.438	606.357	0	0	0
2	16	12	"gyrA"	"STM2272"	8870	17380	110	4956	4913	1439	29	67	67	70	19	27	100	100	0	3372	3211	1150	35	83	83	85	15	17	100	100	0	1.486	1.549	1.521	1.678	1.606	1.522	0.922	80	446	100	8178	7974	0.572	4889	3289	4846	3128	393014	256897	254.895	208.400	0	0	0
2	17	12	"gyrA"	"STM2272"	9050	17380	110	2073	1979	652	32	67	67	68	16	23	100	100	0	1420	1399	324	23	82	82	84	17	20	100	100	0	1.499	1.452	1.482	1.334	1.552	1.538	0.913	80	433	100	3344	3229	0.584	2006	1338	1912	1317	158338	111888	119.438	77.353	0	0	0
2	18	12	"csrA"	"STM2826"	9220	17390	110	866	828	217	26	65	65	68	20	29	100	100	0	368	355	107	30	81	81	83	16	19	98	97	0	2.791	2.785	2.800	2.970	1.835	2.909	0.760	80	495	100	1088	1037	1.481	801	287	763	274	66226	28411	38.000	17.000	0	0	0
2	19	12	"crp"	"STM3466"	9400	17390	100	793	776	181	23	65	65	67	21	31	100	100	0	1617	1554	416	26	81	81	82	14	17	100	100	0	0.474	0.483	0.481	0.494	1.355	0.462	0.913	80	420	100	2264	2184	-1.077	728	1536	711	1473	62047	124347	33.762	105.143	0	0	0
2	20	12	"yhhP"	"STM3578"	9580	17380	100	164	182	92	50	65	65	66	14	21	98	96	0	509	549	287	52	80	80	84	19	22	100	100	0	0.231	0.249	0.254	0.227	1.748	0.238	0.658	80	420	100	528	586	-2.115	99	429	117	469	14523	43903	8.286	24.474	0	0	0
2	21	12	"yhhP"	"STM3578"	9760	17390	110	285	291	86	29	66	66	67	17	25	100	100	0	1105	1092	383	35	83	83	85	17	20	100	100	0	0.214	0.223	0.225	0.221	1.396	0.206	0.843	80	452	100	1241	1234	-2.222	219	1022	225	1009	23277	87357	13.176	59.235	0	0	0
2	22	12	"topA"	"STM1714"	9930	17390	110	3766	3722	860	23	67	67	70	20	28	100	100	0	3166	2999	923	30	83	83	85	14	16	100	100	0	1.200	1.253	1.234	1.365	1.674	1.215	0.907	80	465	100	6782	6571	0.263	3699	3083	3655	2916	297746	239914	182.600	208.143	0	0	0
2	23	12	"topA"	"STM1714"	10120	17390	110	998	1046	426	40	68	68	70	19	27	100	100	0	737	768	277	36	83	83	85	14	16	100	100	0	1.422	1.428	1.362	1.435	1.878	1.411	0.581	80	478	100	1584	1663	0.508	930	654	978	685	83667	61479	51.368	48.786	0	0	0
2	24	12	"topA"	"STM1714"	10300	17390	100	543	668	399	59	68	68	71	18	25	100	100	0	456	514	247	48	88	88	90	17	18	100	100	0	1.291	1.408	1.223	1.324	1.839	1.581	0.694	80	474	100	843	1026	0.368	475	368	600	426	53434	41128	33.167	24.941	0	0	0
2	1	13	"ctrl-buffer"	"ctrl-buffer"	6200	17550	100	70	71	23	32	68	68	69	15	21	22	6	0	109	110	17	15	102	102	103	17	16	28	5	0	0.286	0.375	0.900	0.860	3.355	30.139	0.000	80	450	100	9	11	-1.807	2	7	3	8	5689	8784	0.133	0.412	-50	0	0
2	2	13	"ctrl-buffer"	"ctrl-buffer"	6370	17550	100	67	69	15	21	68	68	69	16	23	13	5	0	107	109	20	18	102	102	103	18	17	27	8	0	-0.200	0.143	0.688	0.768	4.403	0.055	0.002	80	418	100	4	8	Error	-1	5	1	7	5534	8721	0.000	0.333	-50	0	0
2	3	13	"ctrl-buffer"	"ctrl-buffer"	6550	17550	100	69	70	17	24	69	69	70	17	24	11	3	0	107	111	19	17	101	101	103	25	24	18	3	0	0.000	0.100	1.000	0.961	3.235	1.122	0.015	80	420	100	6	11	Error	0	6	1	10	5638	8881	0.000	0.320	-50	0	0
2	4	13	"ctrl-buffer"	"ctrl-buffer"	6730	17550	100	70	72	16	22	70	70	73	18	24	12	2	0	114	116	25	21	102	102	105	27	25	16	6	0	0.000	0.143	0.786	0.767	2.881	0.046	0.004	80	420	100	12	16	Error	0	12	2	14	5747	9248	-0.056	0.407	-50	0	0
2	5	13	"ctrl-buffer"	"ctrl-buffer"	6910	17550	100	68	71	22	30	70	70	73	19	26	10	3	0	106	112	27	24	102	102	103	18	17	21	6	0	-0.500	0.100	0.697	0.575	4.194	0.973	0.022	80	442	100	2	11	Error	-2	4	1	10	5690	8921	-0.105	0.500	-50	0	0
2	6	13	"ctrl-buffer"	"ctrl-buffer"	7090	17550	100	71	75	29	38	71	71	72	19	26	13	5	0	105	113	37	32	99	99	102	16	15	26	11	0	0.000	0.286	1.125	1.134	4.074	1.621	0.012	80	442	100	6	18	Error	0	6	4	14	5970	9054	0.158	0.688	-50	0	0
2	7	13	"ctrl-buffer"	"ctrl-buffer"	7270	17550	100	69	72	20	27	70	70	72	18	25	16	2	0	101	108	24	22	99	99	100	17	17	27	7	0	-0.500	0.222	0.914	0.843	5.272	0.148	0.005	80	420	100	1	11	Error	-1	2	2	9	5770	8610	0.000	0.471	-50	0	0
2	8	13	"ctrl-buffer"	"ctrl-buffer"	7440	17550	100	70	74	23	31	67	67	71	22	30	15	3	0	95	98	27	27	90	90	92	24	26	12	5	0	0.600	0.875	0.708	0.841	3.298	0.726	0.364	80	430	100	8	15	-0.737	3	5	7	8	5880	7835	0.136	0.250	-50	0	0
2	9	13	"ctrl-buffer"	"ctrl-buffer"	7620	17550	100	65	68	19	27	68	68	70	24	34	6	2	0	94	96	27	28	82	82	84	15	17	42	13	0	-0.250	0.000	0.900	0.982	3.011	0.343	0.032	80	386	100	9	14	Error	-3	12	0	14	5469	7701	-0.083	0.800	-50	0	0
2	10	13	"ctrl-buffer"	"ctrl-buffer"	7800	17550	100	69	72	19	26	66	66	68	17	25	18	5	0	89	96	34	35	81	81	83	15	18	31	16	0	0.375	0.400	0.734	0.816	4.536	0.452	0.010	80	432	100	11	21	-1.415	3	8	6	15	5724	7647	0.235	0.867	-50	0	0
2	11	13	"ctrl-buffer"	"ctrl-buffer"	7980	17560	100	65	65	13	20	68	68	70	22	31	2	0	0	96	97	17	17	82	82	83	13	15	50	20	0	-0.214	-0.200	0.600	0.544	3.926	0.059	0.002	80	442	100	11	12	Error	-3	14	-3	15	5220	7765	-0.227	1.077	-50	0	0
2	12	13	"ctrl-buffer"	"ctrl-buffer"	8160	17560	100	67	74	29	39	68	68	72	23	31	10	7	0	85	91	24	26	81	81	82	14	17	27	16	0	-0.250	0.600	1.571	1.248	4.404	3.575	0.009	80	430	100	3	16	Error	-1	4	6	10	5933	7263	0.087	0.643	-50	0	0
2	13	13	"ctrl-buffer"	"ctrl-buffer"	8330	17560	100	65	68	19	27	68	68	71	20	28	10	3	0	90	96	31	32	82	82	83	13	15	33	16	0	-0.375	0.000	0.636	0.794	4.455	0.845	0.015	80	420	100	5	14	Error	-3	8	0	14	5405	7668	-0.150	1.000	-50	0	0
2	14	13	"ctrl-buffer"	"ctrl-buffer"	8510	17560	100	65	72	24	33	67	67	70	21	30	11	5	0	93	105	48	45	81	81	83	15	18	46	18	0	-0.167	0.208	0.643	0.738	4.446	0.280	0.039	80	420	100	10	29	Error	-2	12	5	24	5756	8391	0.095	1.467	-50	0	0
2	15	13	"ctrl-buffer"	"ctrl-buffer"	8690	17560	100	65	66	14	21	67	67	68	16	23	12	1	0	89	93	19	20	79	79	81	15	18	40	15	0	-0.200	-0.071	1.045	1.070	3.896	0.424	0.002	80	389	100	8	13	Error	-2	10	-1	14	5282	7475	-0.125	0.800	-50	0	0
2	16	13	"ctrl-buffer"	"ctrl-buffer"	8870	17560	100	61	66	24	36	67	67	69	20	28	10	3	0	88	92	19	20	80	80	81	14	17	40	18	0	-0.750	-0.083	0.977	0.979	3.363	6.836	0.017	80	432	100	2	11	Error	-6	8	-1	12	5278	7392	-0.150	0.786	-50	0	0
2	17	13	"ctrl-buffer"	"ctrl-buffer"	9050	17560	100	63	66	15	22	67	67	71	22	30	7	1	0	99	101	24	23	84	84	90	32	35	16	1	0	-0.267	-0.059	0.716	0.796	3.501	0.043	0.002	80	496	100	11	16	Error	-4	15	-1	17	5242	8093	-0.227	0.344	-50	0	0
2	18	13	"ctrl-buffer"	"ctrl-buffer"	9240	17560	40	91	100	41	41	67	67	66	11	16	75	58	0	162	170	87	51	84	84	91	33	36	66	50	0	0.308	0.384	0.236	0.435	2.939	0.323	0.337	12	68	100	102	119	-1.700	24	78	33	86	1196	2041	3.091	2.394	0	0	0
2	19	13	"ctrl-buffer"	"ctrl-buffer"	9400	17560	100	70	74	32	43	64	64	67	19	28	18	6	0	94	96	25	26	80	80	81	14	17	43	18	0	0.429	0.625	0.534	0.582	4.552	20.991	0.001	80	462	100	20	26	-1.222	6	14	10	16	5895	7681	0.368	1.071	-50	0	0
2	20	13	"ctrl-buffer"	"ctrl-buffer"	9580	17560	100	61	66	23	34	65	65	66	14	21	10	5	0	93	94	18	19	80	80	81	14	17	45	20	0	-0.308	0.071	0.625	0.739	4.478	1.488	0.032	80	432	100	9	15	Error	-4	13	1	14	5291	7523	0.000	0.929	-50	0	0
2	21	13	"ctrl-buffer"	"ctrl-buffer"	9760	17560	100	69	71	26	36	63	63	65	14	21	22	10	0	95	101	52	51	81	81	83	15	18	46	15	0	0.429	0.400	0.699	0.697	3.317	0.403	0.256	80	420	100	20	28	-1.222	6	14	8	20	5677	8092	0.429	1.200	-50	0	0
2	22	13	"ctrl-buffer"	"ctrl-buffer"	9940	17560	100	64	68	17	25	67	67	69	22	31	7	2	0	92	96	24	25	82	82	83	14	16	40	13	0	-0.300	0.071	1.530	1.192	3.778	6.474	0.001	80	420	100	7	15	Error	-3	10	1	14	5414	7645	-0.045	0.929	-50	0	0
2	23	13	"ctrl-buffer"	"ctrl-buffer"	10120	17560	100	69	69	13	18	67	67	69	20	28	6	2	0	90	94	21	22	84	84	86	16	18	27	11	0	0.333	0.200	1.000	0.819	4.246	0.124	0.001	80	408	100	8	12	-1.585	2	6	2	10	5511	7507	0.000	0.500	-50	0	0
2	24	13	"ctrl-buffer"	"ctrl-buffer"	10290	17570	100	67	67	15	22	68	68	70	17	24	12	1	0	101	105	19	18	88	88	91	15	16	43	13	0	-0.077	-0.059	0.536	0.593	5.015	0.142	0.004	80	440	100	12	16	Error	-1	13	-1	17	5355	8411	-0.176	0.933	-50	0	0
2	1	14	"malY"	"STM1464"	6200	17740	100	84	89	28	31	67	67	69	16	23	50	26	0	238	256	96	37	101	101	102	16	15	100	97	0	0.124	0.142	0.149	0.139	2.488	0.130	0.272	80	506	100	154	177	-3.011	17	137	22	155	7103	20516	1.250	9.625	0	0	0
2	2	14	""	"STM1865"	6380	17740	100	80	84	24	28	68	68	71	35	49	17	2	0	315	355	179	50	99	99	103	33	32	98	92	0	0.056	0.063	0.094	0.075	2.901	0.095	0.092	80	462	100	228	272	-4.170	12	216	16	256	6737	28422	0.371	7.636	0	0	0
2	3	14	"yheU"	"STM3463"	6550	17730	110	137	147	72	48	68	68	70	17	24	88	81	0	543	584	327	55	100	100	102	16	15	100	100	0	0.156	0.163	0.152	0.143	2.058	0.152	0.582	80	523	100	512	563	-2.683	69	443	79	484	11754	46686	4.529	30.125	0	0	0
2	4	14	""	"STM2507"	6740	17730	100	124	134	49	36	68	68	71	20	28	91	75	0	816	849	377	44	101	101	104	26	25	100	100	0	0.078	0.088	0.098	0.084	1.788	0.076	0.486	80	462	100	771	814	-3.674	56	715	66	748	10693	67918	3.150	28.654	0	0	0
2	5	14	"ilvY"	"STM3908"	6910	17740	110	531	530	81	15	70	70	72	19	26	100	100	0	5353	5217	773	14	101	101	102	20	19	100	100	0	0.088	0.090	0.089	0.090	1.177	0.087	0.929	80	535	100	5713	5576	-3.510	461	5252	460	5116	42361	417373	24.105	255.750	0	0	0
2	6	14	""	"STM2906"	7100	17740	110	108	120	43	35	70	70	71	16	22	77	58	0	402	436	198	45	101	101	102	14	13	100	100	0	0.126	0.149	0.137	0.131	2.089	0.140	0.533	80	535	100	339	385	-2.986	38	301	50	335	9561	34864	3.063	23.857	0	0	0
2	7	14	"ssaR"	"STM1419"	7270	17730	110	113	117	42	35	68	68	71	14	19	81	65	0	1620	1893	1271	67	101	101	103	17	16	100	100	0	0.030	0.027	0.031	0.025	2.297	0.025	0.566	80	511	100	1564	1841	-5.077	45	1519	49	1792	9367	151426	3.286	105.294	0	0	0
2	8	14	"pykF"	"STM1378"	7450	17740	100	615	2220	3043	137	66	66	70	19	27	100	100	0	271	640	718	112	93	93	95	18	18	98	95	0	3.084	3.938	4.169	3.743	2.269	4.727	0.750	80	462	100	727	2701	1.625	549	178	2154	547	177633	51162	113.158	30.278	0	0	0
2	9	14	"gyrB"	"STM3835"	7620	17730	110	2614	4081	3722	91	66	66	68	22	32	100	100	0	2194	3027	2346	77	82	82	84	14	16	100	100	0	1.206	1.363	1.218	1.225	1.698	1.520	0.835	80	523	100	4660	6960	0.271	2548	2112	4015	2945	326462	242122	182.409	210.214	0	0	0
2	10	14	"serC"	"STM0977"	7810	17730	110	768	929	684	73	65	65	68	17	25	100	100	0	1226	1545	952	61	80	80	83	19	22	100	100	0	0.613	0.590	0.582	0.509	2.309	0.621	0.687	80	558	100	1849	2329	-0.705	703	1146	864	1465	74316	123617	50.647	76.947	0	0	0
2	11	14	"cbiA"	"STM2035"	8000	17730	90	101	124	67	54	65	65	67	14	20	67	51	0	1259	1971	1860	94	80	80	83	21	25	100	100	0	0.031	0.031	0.034	0.034	2.682	0.029	0.662	52	361	100	1215	1950	-5.033	36	1179	59	1891	6468	102467	4.071	89.905	0	0	0
2	12	14	"hin"	"STM2772"	8160	17740	110	94	114	64	56	65	65	68	19	27	62	42	0	617	1151	1231	106	79	79	82	26	31	100	100	0	0.054	0.046	0.047	0.048	2.927	0.043	0.656	80	512	100	567	1121	-4.213	29	538	49	1072	9139	92117	2.421	41.115	0	0	0
2	13	14	"yfiA"	"STM2665"	8340	17740	110	404	434	165	38	65	65	68	18	26	100	100	0	1310	1356	548	40	81	81	84	27	32	100	100	0	0.276	0.289	0.282	0.286	1.371	0.281	0.881	80	524	100	1568	1644	-1.858	339	1229	369	1275	34697	108453	20.333	47.111	0	0	0
2	14	14	""	"STM0382"	8520	17730	110	443	438	85	19	66	66	68	27	39	100	100	0	8289	8550	994	11	82	82	84	17	20	100	100	0	0.046	0.044	0.044	0.043	1.266	0.044	0.888	80	511	100	8584	8840	-4.444	377	8207	372	8468	35004	684024	13.704	498.000	0	0	0
2	15	14	"ybbP"	"STM0508"	8700	17730	110	1644	1611	545	33	66	66	69	20	28	100	98	0	9970	10025	2073	20	80	80	80	14	17	100	100	0	0.160	0.155	0.156	0.138	1.735	0.159	0.930	80	511	100	11468	11490	-2.648	1578	9890	1545	9945	128901	801994	77.100	710.357	0	0	0
2	16	14	"fepE"	"STM0589"	8880	17740	110	2124	2114	255	12	66	66	68	20	29	100	100	0	8351	8294	1098	13	81	81	86	65	75	100	100	0	0.249	0.249	0.244	0.250	1.179	0.241	0.920	80	552	100	10328	10261	-2.007	2058	8270	2048	8213	169105	663483	102.300	126.277	0	0	0
2	17	14	"trpL"	"STM1722"	9050	17760	50	94	99	27	27	67	67	71	27	38	50	25	0	332	344	167	48	91	91	93	18	19	100	91	0	0.112	0.126	0.152	0.142	2.612	0.122	0.331	12	104	100	268	285	-3.158	27	241	32	253	1192	4130	1.037	13.944	0	0	0
2	18	14	"ivbL"	"STM3797"	9230	17740	100	78	85	24	28	65	65	67	16	23	41	25	0	238	254	67	26	81	81	86	38	44	100	97	0	0.083	0.116	0.095	0.093	2.721	0.103	0.166	80	542	100	170	193	-3.594	13	157	20	173	6762	20297	1.125	4.421	0	0	0
2	19	14	"murI"	"STM4131"	9400	17740	40	249	258	100	38	64	64	65	19	29	100	91	0	593	664	342	51	82	82	87	25	28	100	100	0	0.362	0.333	0.326	0.337	1.794	0.309	0.404	12	68	100	696	776	-1.466	185	511	194	582	3092	7966	10.158	23.080	0	0	0
2	20	14	"EMPTY"	"EMPTY"	9590	17740	100	67	95	126	132	67	67	73	52	71	7	6	0	86	88	23	26	82	82	84	14	16	26	11	0	0.000	4.667	1.600	1.472	3.998	18.793	0.081	80	484	100	4	34	Error	0	4	28	6	7599	7059	0.423	0.286	-75	0	0
2	21	14	"EMPTY"	"EMPTY"	9760	17740	100	64	66	15	22	65	65	67	17	25	15	5	0	82	84	12	14	83	83	85	14	16	12	2	0	1.000	1.000	1.750	1.452	3.457	21.959	0.002	80	452	100	-2	2	0.000	-1	-1	1	1	5310	6708	-0.059	-0.071	-75	0	0
2	22	14	"EMPTY"	"EMPTY"	9940	17740	100	65	66	13	19	67	67	68	19	27	5	0	0	84	86	15	17	86	86	87	14	16	17	2	0	1.000	100000.000	0.608	0.645	3.142	100.379	0.000	80	464	100	-4	-1	0.000	-2	-2	-1	0	5271	6849	-0.105	-0.071	-75	0	0
2	23	14	"EMPTY"	"EMPTY"	10120	17740	100	67	68	15	22	68	68	70	14	20	21	2	0	89	93	27	29	88	88	89	16	17	17	6	0	-1.000	0.000	1.026	1.174	3.146	30.677	0.001	80	464	100	0	5	Error	-1	1	0	5	5429	7403	-0.143	0.250	-75	0	0
2	24	14	"EMPTY"	"EMPTY"	10300	17740	100	68	70	17	24	70	70	70	15	21	15	3	0	91	90	12	13	89	89	90	14	15	13	1	0	-1.000	0.000	1.275	1.204	3.303	0.327	0.008	80	484	100	0	1	Error	-2	2	0	1	5631	7190	0.000	0.000	-75	0	0
3	1	1	"yjiW"	"STM4523"	10670	15480	130	109	116	37	31	76	76	148	1373	927	0	0	0	609	628	297	47	99	99	121	299	247	72	38	0	0.065	0.076	0.073	0.067	2.414	76.429	0.003	120	741	100	543	569	-3.950	33	510	40	529	13872	75308	-0.023	1.696	0	0	0
3	2	1	"yjjW"	"STM4565"	10850	15480	120	282	276	49	17	75	75	81	39	48	99	99	0	4009	3953	533	13	99	99	100	19	19	100	100	0	0.053	0.052	0.051	0.051	1.352	0.050	0.829	120	507	100	4117	4055	-4.239	207	3910	201	3854	33141	474335	5.000	202.789	0	0	0
3	3	1	"yibL"	"STM3689"	11020	15480	140	188	259	191	73	73	73	75	16	21	96	87	0	725	1028	974	94	101	101	102	17	16	99	99	0	0.184	0.201	0.191	0.187	3.132	0.153	0.575	156	633	100	739	1113	-2.440	115	624	186	927	40372	160416	11.500	54.471	0	0	0
3	4	1	"fba"	"STM3068"	11200	15480	130	5237	5276	570	10	74	74	75	17	22	100	100	0	4995	4919	835	16	105	105	106	17	16	100	100	0	1.056	1.081	1.057	1.108	1.352	1.052	0.906	120	558	100	10053	10016	0.078	5163	4890	5202	4814	633168	590238	305.941	283.118	0	0	0
3	5	1	"yhaH"	"STM3234"	11380	15480	130	177	217	133	61	76	76	84	117	139	40	15	0	500	632	468	74	108	108	111	33	29	99	97	0	0.258	0.269	0.254	0.245	2.362	0.252	0.205	120	580	100	493	665	-1.956	101	392	141	524	26055	75803	1.137	15.788	0	0	0
3	6	1	"rpoD"	"STM3211"	11560	15480	130	18520	18231	2662	14	80	80	93	124	133	100	100	0	5424	5290	903	17	111	111	114	35	30	100	100	0	3.471	3.505	3.532	3.550	1.207	3.569	0.937	120	548	100	23753	23330	1.795	18440	5313	18151	5179	2187672	634784	146.274	147.886	0	0	0
3	7	1	""	"STM2551"	11730	15480	130	1075	1060	223	21	82	82	90	34	37	99	99	0	6825	6760	998	14	112	112	115	19	16	100	100	0	0.148	0.147	0.148	0.139	1.734	0.146	0.897	120	534	100	7706	7626	-2.757	993	6713	978	6648	127180	811208	28.529	349.737	0	0	0
3	8	1	"gltI"	"STM0665"	11910	15480	130	1385	1366	178	13	78	78	80	23	28	100	100	0	9153	9089	1202	13	120	120	126	33	26	100	100	0	0.145	0.144	0.142	0.144	1.140	0.140	0.945	120	561	100	10340	10257	-2.789	1307	9033	1288	8969	163887	1090724	55.913	271.606	0	0	0
3	9	1	"nagC"	"STM0682"	12090	15480	130	1114	1035	371	35	77	77	83	43	51	100	100	0	3050	2892	956	33	123	123	130	38	29	100	100	0	0.354	0.346	0.351	0.339	1.469	0.341	0.871	120	560	100	3964	3727	-1.497	1037	2927	958	2769	124218	347069	22.140	72.684	0	0	0
3	10	1	"glnS"	"STM0686"	12270	15480	130	13463	12849	2812	21	78	78	87	58	66	100	100	0	10931	10615	1434	13	115	115	135	188	139	100	100	0	1.238	1.216	1.232	1.168	1.335	1.264	0.958	120	578	100	24201	23271	0.307	13385	10816	12771	10500	1541877	1273740	220.034	55.745	0	0	0
3	11	1	"sipD"	"STM2883"	12440	15480	130	483	507	185	36	80	80	86	33	38	99	97	0	6613	6639	1054	15	115	115	118	26	22	100	100	0	0.062	0.065	0.061	0.059	1.762	0.064	0.751	120	551	100	6901	6951	-4.011	403	6498	427	6524	60785	796668	12.758	250.808	0	0	0
3	12	1	"eutC"	"STM2457"	12620	15490	140	143	183	149	81	79	79	83	32	38	72	49	0	1906	3120	4387	140	111	111	114	22	19	98	98	0	0.036	0.035	0.033	0.031	3.153	0.030	0.723	156	571	100	1859	3113	-4.810	64	1795	104	3009	28583	486759	3.125	136.636	0	0	0
3	13	1	"udp"	"STM3968"	12800	15490	140	2301	2185	721	32	77	77	82	32	39	98	96	0	7833	7353	1867	25	108	108	110	21	19	100	100	0	0.288	0.291	0.295	0.260	2.158	0.288	0.902	156	562	100	9949	9353	-1.796	2224	7725	2108	7245	340912	1147099	65.719	344.905	0	0	0
3	14	1	"metR"	"STM3964"	12980	15490	140	2305	2238	1032	46	78	78	82	32	39	98	97	0	8946	8562	2508	29	105	105	107	21	19	100	100	0	0.252	0.255	0.244	0.227	1.950	0.248	0.762	156	564	100	11068	10617	-1.989	2227	8841	2160	8457	349115	1335616	67.375	402.619	0	0	0
3	15	1	"rthB"	"STM3960"	13150	15490	140	1379	1411	476	33	76	76	79	18	22	99	99	0	5671	5584	1816	32	103	103	106	20	18	100	99	0	0.234	0.244	0.241	0.239	1.978	0.233	0.884	156	542	100	6871	6816	-2.095	1303	5568	1335	5481	220183	871141	74.000	273.900	0	0	0
3	16	1	"yigI"	"STM3956"	13330	15490	140	2088	2087	887	42	76	76	79	21	26	99	98	0	5933	5658	1281	22	105	105	107	20	18	100	100	0	0.345	0.362	0.358	0.330	1.637	0.371	0.840	156	550	100	7840	7564	-1.534	2012	5828	2011	5553	325505	882648	95.619	277.550	0	0	0
3	17	1	"corA"	"STM3952"	13510	15490	140	4556	4396	1572	35	77	77	79	19	24	100	100	0	6465	6245	1967	31	105	105	108	20	18	100	100	0	0.704	0.703	0.687	0.658	1.901	0.706	0.863	156	549	100	10839	10459	-0.506	4479	6360	4319	6140	685766	974238	227.211	306.850	0	0	0
3	18	1	"yigA"	"STM3948"	13680	15490	140	3617	3433	964	28	78	78	83	34	40	99	99	0	6645	6267	1548	24	107	107	110	28	25	100	100	0	0.541	0.545	0.535	0.517	2.058	0.535	0.904	156	563	100	10077	9515	-0.886	3539	6538	3355	6160	535576	977705	98.529	219.893	0	0	0
3	19	1	"priB"	"STM4392"	13860	15490	140	642	1042	1108	106	78	78	96	142	147	86	67	0	152	191	109	57	109	109	162	442	272	1	0	0	13.116	11.756	9.954	11.853	3.687	19.909	0.246	156	634	100	607	1046	3.713	564	43	964	82	162560	29722	6.662	0.066	0	0	0
3	20	1	"ytfJ"	"STM4405"	14040	15490	140	279	317	167	52	75	75	90	133	147	73	36	0	1805	2143	1377	64	109	109	165	439	266	98	79	0	0.120	0.119	0.125	0.113	2.092	0.097	0.658	156	667	100	1900	2276	-3.055	204	1696	242	2034	49497	334313	1.707	4.506	0	0	0
3	21	1	"mpl"	"STM4416"	14220	15490	140	2243	4160	4016	96	75	75	79	30	37	98	98	0	4389	7440	6777	91	108	108	125	190	152	97	92	0	0.506	0.557	0.564	0.485	2.975	0.545	0.816	156	667	100	6449	11417	-0.982	2168	4281	4085	7332	648928	1160647	136.033	38.500	0	0	0
3	22	1	""	"STM4420"	14400	15490	130	325	337	159	47	77	77	83	54	65	94	89	0	5203	5767	3683	63	107	107	113	43	38	100	100	0	0.049	0.046	0.047	0.044	1.540	0.041	0.825	120	583	100	5344	5920	-4.361	248	5096	260	5660	40380	692032	4.704	131.488	0	0	0
3	23	1	""	"STM4424"	14570	15490	130	138	148	46	31	76	76	86	75	87	34	4	0	3921	4097	885	21	107	107	157	531	338	100	100	0	0.016	0.018	0.015	0.016	1.778	0.016	0.192	120	620	100	3876	4062	-5.943	62	3814	72	3990	17704	491680	0.827	7.420	0	0	0
3	24	1	""	"STM4428"	14760	15490	140	198	253	169	66	77	77	83	53	63	81	57	0	4475	5556	4121	74	103	103	139	452	325	98	96	0	0.028	0.032	0.031	0.030	2.131	0.030	0.683	156	860	100	4493	5629	-5.175	121	4372	176	5453	39515	866757	3.208	11.985	0	0	0
3	1	2	"clpX"	"STM0449"	10670	15680	120	1892	2388	2147	89	79	79	182	1658	910	50	25	0	528	691	564	81	102	102	133	360	270	57	25	0	4.256	3.920	3.870	4.091	2.964	4.577	0.660	120	508	100	2239	2898	2.089	1813	426	2309	589	286519	82979	1.331	1.550	0	0	0
3	2	2	"ptrB"	"STM1879"	10850	15670	130	460	506	247	48	77	77	80	23	28	100	98	0	1672	1754	853	48	98	98	99	19	19	100	100	0	0.243	0.259	0.268	0.260	1.964	0.223	0.678	120	393	100	1957	2085	-2.039	383	1574	429	1656	60760	210475	18.522	87.105	0	0	0
3	3	2	"yihV"	"STM4024"	11030	15660	130	102	117	51	43	75	75	75	15	20	71	48	0	2026	2279	1700	74	101	101	102	16	15	100	100	0	0.014	0.019	0.017	0.016	2.622	0.018	0.425	120	358	100	1952	2220	-6.156	27	1925	42	2178	14052	273526	2.800	136.063	0	0	0
3	4	2	"thiG"	"STM4160"	11210	15660	120	102	121	77	63	73	73	74	17	22	68	42	0	1007	1417	1502	105	105	105	105	15	14	99	98	0	0.032	0.037	0.037	0.034	3.312	0.039	0.642	120	389	100	931	1360	-4.959	29	902	48	1312	14511	170051	2.765	87.467	0	0	0
3	5	2	"thiC"	"STM4164"	11390	15660	130	104	113	57	50	71	71	74	18	24	62	40	0	648	862	703	81	109	109	111	19	17	100	100	0	0.061	0.056	0.059	0.054	2.974	0.053	0.483	120	419	100	572	795	-4.030	33	539	42	753	13585	103457	2.167	39.526	0	0	0
3	6	2	"yjaG"	"STM4169"	11570	15660	120	690	788	551	69	74	74	76	19	25	100	96	0	1729	1850	941	50	112	112	115	21	18	100	100	0	0.381	0.411	0.375	0.359	1.995	0.418	0.700	120	351	100	2233	2452	-1.392	616	1617	714	1738	94581	222020	37.474	82.619	0	0	0
3	7	2	""	"STM2701"	11740	15660	140	110	179	138	77	76	76	78	18	23	59	48	0	860	2468	3284	133	113	113	115	21	18	85	78	0	0.046	0.044	0.059	0.070	4.233	0.036	0.718	156	390	100	781	2458	-4.458	34	747	103	2355	27917	384979	5.611	112.048	0	0	0
3	8	2	"stfE"	"STM0198"	11920	15660	130	89	110	53	48	75	75	77	20	25	41	30	0	506	1429	1738	121	110	110	115	28	24	84	78	0	0.035	0.027	0.034	0.046	4.772	0.024	0.508	120	404	100	410	1354	-4.822	14	396	35	1319	13173	171448	1.650	46.929	0	0	0
3	9	2	"eutQ"	"STM2468"	12100	15660	140	85	101	47	46	74	74	81	47	58	23	11	0	427	1292	1687	130	109	109	168	284	169	51	41	0	0.035	0.023	0.032	0.054	5.448	0.021	0.514	156	484	100	329	1210	-4.853	11	318	27	1183	15751	201577	0.426	3.958	0	0	0
3	10	2	"eutN"	"STM2464"	12300	15640	80	113	131	59	45	76	76	82	25	30	53	44	0	801	955	786	82	114	114	244	431	176	55	48	0	0.054	0.065	0.079	0.074	3.888	0.041	0.398	52	277	100	724	896	-4.215	37	687	55	841	6810	49676	1.960	1.650	0	0	0
3	11	2	"prpB"	"STM0368"	12470	15670	130	82	107	55	51	74	74	77	31	40	32	24	0	223	1316	1777	135	101	101	132	204	154	48	45	0	0.066	0.027	0.046	0.083	5.554	0.025	0.614	120	397	100	130	1248	-3.931	8	122	33	1215	12806	157917	0.968	5.804	0	0	0
3	12	2	"tus"	"STM1470"	12640	15670	140	160	303	329	108	70	70	74	32	43	69	59	0	616	1324	1742	131	95	95	99	25	25	89	83	0	0.173	0.190	0.202	0.209	4.400	0.158	0.684	156	309	100	611	1462	-2.533	90	521	233	1229	47233	206486	7.156	49.000	0	0	0
3	13	2	"ogt"	"STM1659"	12810	15670	130	358	518	584	112	70	70	73	17	23	100	100	0	1146	1633	1824	111	96	96	98	24	24	100	100	0	0.274	0.291	0.290	0.291	1.837	0.266	0.657	120	309	100	1338	1985	-1.866	288	1050	448	1537	62122	195975	26.176	63.958	0	0	0
3	14	2	"rpmF"	"STM1191"	12990	15670	130	1150	1620	1797	110	72	72	74	16	21	100	100	0	188	252	255	101	93	93	94	17	18	90	84	0	11.347	9.736	11.896	11.503	2.269	8.815	0.763	120	342	100	1173	1707	3.504	1078	95	1548	159	194416	30206	96.625	9.294	0	0	0
3	15	2	"fabG"	"STM1195"	13170	15670	140	4724	6478	7138	110	74	74	80	50	62	100	99	0	574	718	610	84	93	93	93	15	16	97	94	0	9.667	10.246	9.922	10.237	2.683	14.129	0.624	156	312	100	5131	7029	3.273	4650	481	6404	625	1010637	111963	127.960	41.667	0	0	0
3	16	2	"phsA"	"STM2065"	13340	15670	130	135	152	75	49	74	74	80	49	61	63	26	0	1848	2082	1236	59	93	93	94	15	15	100	100	0	0.035	0.039	0.036	0.033	2.309	0.035	0.288	120	326	100	1816	2067	-4.847	61	1755	78	1989	18261	249898	1.469	132.533	0	0	0
3	17	2	"dacD"	"STM2062"	13520	15670	140	803	920	693	75	74	74	77	19	24	96	95	0	3746	4254	2482	58	92	92	93	16	17	99	99	0	0.200	0.203	0.177	0.175	2.211	0.194	0.662	156	372	100	4383	5008	-2.325	729	3654	846	4162	143462	663651	44.368	260.063	0	0	0
3	18	2	"pefD"	"PSLT016"	13700	15670	130	527	712	910	127	77	77	80	20	25	100	99	0	4526	5871	6541	111	96	96	104	40	38	100	100	0	0.102	0.110	0.105	0.103	2.183	0.099	0.589	120	376	100	4880	6410	-3.299	450	4430	635	5775	85454	704504	31.600	144.175	0	0	0
3	19	2	"ybjG"	"STM0865"	13860	15680	110	122	615	783	127	75	75	101	181	179	42	38	0	220	1450	1980	136	100	100	190	574	302	40	36	0	0.392	0.400	0.409	0.462	5.790	0.315	0.691	80	374	100	167	1890	-1.352	47	120	540	1350	49177	116016	2.840	2.195	0	0	0
3	20	2	"thiM"	"STM2147"	14040	15680	110	97	137	93	67	73	73	99	176	177	17	1	0	219	702	835	118	101	101	206	601	291	37	20	0	0.203	0.106	0.162	0.255	6.780	0.159	0.506	80	401	100	142	665	-2.298	24	118	64	601	10975	56174	0.216	0.825	0	0	0
3	21	2	"thiI"	"STM0425"	14230	15680	120	131	1910	2800	146	73	73	80	45	56	52	47	0	207	2389	3675	153	100	100	126	238	188	45	41	0	0.542	0.803	0.752	0.826	4.106	0.755	0.796	120	413	100	165	4126	-0.883	58	107	1837	2289	229248	286636	40.667	9.508	0	0	0
3	22	2	"hilD"	"STM2875"	14400	15690	120	100	198	179	90	75	75	82	61	74	37	32	0	241	979	1233	125	101	101	109	51	46	62	53	0	0.179	0.140	0.198	0.229	3.828	0.133	0.790	120	405	100	165	1001	-2.485	25	140	123	878	23754	117502	1.902	17.059	0	0	0
3	23	2	"prgK"	"STM2871"	14580	15690	110	177	339	306	90	76	76	94	99	105	50	46	0	1288	2415	2673	110	101	101	206	739	358	57	47	0	0.085	0.114	0.116	0.120	3.201	0.101	0.764	80	382	100	1288	2577	-3.555	101	1187	263	2314	27100	193163	2.475	2.989	0	0	0
3	24	2	"nhoA"	"STM1582"	14750	15670	130	92	384	597	155	76	76	86	70	81	36	33	0	170	1436	2260	157	98	98	168	609	362	35	29	0	0.222	0.230	0.299	0.289	5.072	0.169	0.418	120	565	100	88	1646	-2.170	16	72	308	1338	46095	172359	4.257	2.082	0	0	0
3	1	3	"hsdS"	"STM4524"	10670	15830	130	244	315	212	67	75	75	80	32	40	97	89	0	1210	1666	1450	87	99	99	102	28	27	100	100	0	0.152	0.153	0.153	0.147	2.028	0.134	0.779	120	542	100	1280	1807	-2.717	169	1111	240	1567	37751	199948	7.344	55.857	0	0	0
3	2	3	"hisF"	"STM2077"	10860	15830	130	934	2167	2784	128	74	74	76	19	25	98	96	0	422	759	838	110	101	101	102	18	17	91	86	0	2.679	3.181	2.768	2.756	4.027	3.917	0.707	120	382	100	1181	2751	1.422	860	321	2093	658	260070	91130	110.053	36.500	0	0	0
3	3	3	"trmD"	"STM2674"	11030	15830	140	2746	7327	9099	124	73	73	74	16	21	98	95	0	199	365	357	97	107	107	109	19	17	73	62	0	29.054	28.116	22.858	21.437	4.496	33.250	0.617	156	405	100	2765	7512	4.861	2673	92	7254	258	1142983	56940	453.313	13.474	0	0	0
3	4	3	"fruF"	"STM2206"	11210	15830	130	190	760	1172	154	73	73	75	18	24	72	64	0	405	1075	1350	125	109	109	111	17	15	79	70	0	0.395	0.711	0.546	0.557	4.553	0.821	0.666	120	440	100	413	1653	-1.339	117	296	687	966	91195	128976	38.056	56.706	0	0	0
3	5	3	"asrB"	"STM2549"	11400	15830	130	86	100	43	43	74	74	109	526	482	0	0	0	375	1002	1177	117	111	111	127	293	230	48	42	0	0.045	0.029	0.059	0.082	4.598	0.024	0.480	120	438	100	276	917	-4.459	12	264	26	891	11963	120271	-0.017	2.986	0	0	0
3	6	3	"sifA"	"STM1224"	11570	15830	130	111	189	154	81	74	74	110	547	497	2	0	0	504	1565	2033	129	111	111	131	305	232	51	40	0	0.094	0.079	0.091	0.093	3.005	0.169	0.116	120	404	100	430	1569	-3.409	37	393	115	1454	22694	187847	0.144	4.702	0	0	0
3	7	3	"cbiM"	"STM2023"	11750	15840	130	93	136	169	124	72	72	74	15	20	60	40	0	624	1120	1062	94	109	109	113	28	24	98	94	0	0.041	0.063	0.058	0.055	3.273	0.066	0.267	120	357	100	536	1075	-4.616	21	515	64	1011	16315	134375	4.133	35.964	0	0	0
3	8	3	"cbiP"	"STM2019"	11910	15850	130	122	231	227	98	72	72	76	27	35	58	48	0	300	1029	1546	150	102	102	109	53	48	66	59	0	0.253	0.172	0.292	0.284	4.247	0.112	0.517	120	362	100	248	1086	-1.986	50	198	159	927	27766	123481	5.741	17.358	0	0	0
3	9	3	"samB"	"PSLT054"	12100	15840	140	183	439	569	129	71	71	75	28	37	82	69	0	592	1525	1982	129	96	96	130	203	156	75	57	0	0.226	0.258	0.251	0.235	3.111	0.229	0.633	156	452	100	608	1797	-2.147	112	496	368	1429	68443	237887	13.000	6.872	0	0	0
3	10	3	"uhpT"	"STM3787"	12280	15840	140	90	126	134	106	71	71	74	20	27	49	32	0	650	1611	2220	137	98	98	169	305	180	62	47	0	0.034	0.036	0.041	0.042	3.844	0.027	0.223	156	472	100	571	1568	-4.861	19	552	55	1513	19640	251314	2.600	4.728	0	0	0
3	11	3	"trpA"	"STM1727"	12450	15840	130	153	340	357	105	70	70	72	18	25	66	58	0	816	1595	1796	112	91	91	119	200	168	65	58	0	0.114	0.180	0.165	0.166	3.215	0.142	0.561	120	401	100	808	1774	-3.127	83	725	270	1504	40771	191424	14.889	7.380	0	0	0
3	12	3	"rhaT"	"STM4050"	12650	15840	140	84	100	46	46	69	69	73	28	38	37	23	0	381	2017	2774	137	91	91	111	146	131	55	50	0	0.052	0.016	0.037	0.053	6.816	0.013	0.552	156	331	100	305	1957	-4.273	15	290	31	1926	15665	314604	0.964	13.055	0	0	0
3	13	3	"glnQ"	"STM0828"	12810	15850	140	513	729	615	84	69	69	71	19	26	98	97	0	543	682	602	88	92	92	105	83	79	92	80	0	0.984	1.119	1.158	1.131	2.682	1.066	0.527	156	311	100	895	1250	-0.023	444	451	660	590	113732	106428	34.632	6.952	0	0	0
3	14	3	""	"STM4158"	12990	15840	120	83	85	22	25	70	70	72	18	25	36	15	0	231	232	81	34	89	89	92	18	19	95	90	0	0.092	0.105	0.138	0.125	2.612	0.095	0.154	120	349	100	155	158	-3.449	13	142	15	143	10229	27893	0.722	7.778	0	0	0
3	15	3	""	"STM1260"	13170	15850	140	172	231	207	89	72	72	78	50	64	72	49	0	1215	1602	1685	105	91	91	96	48	50	96	95	0	0.089	0.105	0.099	0.101	2.891	0.096	0.653	156	333	100	1224	1670	-3.491	100	1124	159	1511	35975	249950	3.060	31.375	0	0	0
3	16	3	""	"PSLT026"	13340	15850	130	540	1173	1484	126	69	69	76	48	63	85	75	0	1291	2134	2519	118	92	92	97	48	49	87	83	0	0.393	0.541	0.515	0.479	3.293	0.465	0.520	120	347	100	1670	3146	-1.348	471	1199	1104	2042	140755	256132	22.854	42.438	0	0	0
3	17	3	""	"STM4457"	13520	15850	130	260	310	199	64	71	71	74	21	28	95	91	0	530	602	398	66	92	92	96	22	22	99	95	0	0.432	0.469	0.448	0.442	2.134	0.411	0.606	120	397	100	627	749	-1.213	189	438	239	510	37211	72200	11.238	23.000	0	0	0
3	18	3	"metJ"	"STM4099"	13700	15850	130	164	219	146	66	73	73	76	22	28	88	74	0	308	389	252	64	95	95	100	31	31	93	90	0	0.427	0.497	0.459	0.481	2.553	0.368	0.346	120	396	100	304	440	-1.227	91	213	146	294	26241	46681	6.500	9.323	0	0	0
3	19	3	""	"Not LT2a84"	13880	15850	130	93	111	62	55	72	72	76	46	60	24	13	0	480	1294	2114	163	95	95	112	212	189	79	45	0	0.055	0.033	0.058	0.047	3.785	0.021	0.437	120	412	100	406	1238	-4.196	21	385	39	1199	13276	155276	0.761	5.575	0	0	0
3	20	3	"traW"	"PSLT091"	14050	15840	130	142	193	160	82	70	70	76	65	85	54	28	0	1675	2021	1643	81	95	95	101	29	28	98	98	0	0.046	0.064	0.056	0.058	2.638	0.053	0.335	120	427	100	1652	2049	-4.456	72	1580	123	1926	23124	242501	1.800	66.207	0	0	0
3	21	3	"traN"	"PSLT095"	14230	15850	130	421	674	693	102	70	70	77	67	87	94	81	0	3863	4548	4048	89	95	95	101	29	28	100	99	0	0.093	0.136	0.116	0.119	2.731	0.112	0.521	120	408	100	4119	5057	-3.424	351	3768	604	4453	80891	545772	8.910	153.345	0	0	0
3	22	3	"trbB"	"PSLT099"	14410	15850	130	213	236	115	48	73	73	75	17	22	95	89	0	1397	1597	1084	67	93	93	98	27	27	100	98	0	0.107	0.108	0.108	0.104	2.007	0.097	0.284	120	383	100	1444	1667	-3.219	140	1304	163	1504	28371	191655	9.471	55.519	0	0	0
3	23	3	"traD"	"PSLT104"	14580	15850	130	1298	1579	1356	85	74	74	79	35	44	100	100	0	5073	6145	4680	76	96	96	119	286	240	100	98	0	0.246	0.249	0.249	0.238	1.705	0.229	0.723	120	430	100	6201	7554	-2.024	1224	4977	1505	6049	189507	737366	42.857	21.070	0	0	0
3	24	3	""	"PSLT109"	14760	15850	130	466	486	201	41	76	76	77	21	27	97	95	0	1173	1194	525	43	98	98	105	94	89	100	95	0	0.363	0.374	0.379	0.361	1.541	0.340	0.818	120	605	100	1465	1506	-1.463	390	1075	410	1096	58366	143234	19.476	11.585	0	0	0
3	1	4	""	"STM2732"	10680	16020	140	76	79	18	22	75	75	77	18	23	17	6	0	194	224	124	55	97	97	99	16	16	91	86	0	0.010	0.031	0.118	0.128	4.704	0.016	0.007	156	624	100	98	131	-6.600	1	97	4	127	12265	34992	0.111	7.813	0	0	0
3	2	4	""	"STM2710"	10850	16020	130	83	91	35	38	74	74	75	17	22	36	16	0	1362	1757	2128	121	104	104	106	19	17	100	97	0	0.007	0.010	0.015	0.014	3.313	0.010	0.284	120	390	100	1267	1670	-7.127	9	1258	17	1653	10909	210867	0.941	86.895	0	0	0
3	3	4	""	"STM1614"	11030	16020	130	143	158	54	34	72	72	74	19	25	98	90	0	2505	2880	1642	57	108	108	112	23	20	100	100	0	0.030	0.031	0.029	0.030	1.697	0.027	0.693	120	388	100	2468	2858	-5.077	71	2397	86	2772	18975	345614	4.421	120.348	0	0	0
3	4	4	"tehB"	"STM1608"	11210	16020	130	691	743	424	57	72	72	75	21	28	100	99	0	944	1061	579	54	107	107	109	22	20	100	100	0	0.740	0.703	0.742	0.708	1.624	0.684	0.791	120	434	100	1456	1625	-0.435	619	837	671	954	89177	127375	31.810	43.273	0	0	0
3	5	4	"tpx"	"STM1682"	11390	16020	130	2103	2356	1691	71	73	73	107	511	477	94	85	0	521	576	352	61	104	104	119	285	239	68	28	0	4.868	4.837	4.815	4.816	1.786	5.355	0.794	120	463	100	2447	2755	2.283	2030	417	2283	472	282669	69099	4.401	1.604	0	0	0
3	6	4	""	"STM1677"	11560	16020	130	217	233	98	42	72	72	106	523	493	0	0	0	2265	2453	1220	49	100	100	118	292	247	100	97	0	0.067	0.068	0.065	0.065	1.630	0.165	0.109	120	443	100	2310	2514	-3.900	145	2165	161	2353	27913	294300	0.243	7.997	0	0	0
3	7	4	"uppS"	"STM0221"	11750	16020	140	569	769	649	84	72	72	73	17	23	98	95	0	556	689	532	77	97	97	101	28	27	94	93	0	1.083	1.177	1.104	1.163	3.109	1.317	0.442	156	371	100	956	1289	0.115	497	459	697	592	120020	107485	40.941	21.000	0	0	0
3	8	4	"yaeD"	"STM0248"	11920	16020	140	1206	1285	852	66	72	72	76	25	32	98	97	0	1613	1671	1181	70	93	93	100	53	53	96	93	0	0.746	0.769	0.756	0.805	2.397	0.708	0.707	156	363	100	2654	2791	-0.423	1134	1520	1213	1578	200481	260607	48.360	29.642	0	0	0
3	9	4	"rof"	"STM0237"	12100	16020	100	72	79	30	37	71	71	76	24	31	17	5	0	102	124	66	53	92	92	101	61	60	10	7	0	0.100	0.250	0.370	0.510	4.497	0.242	0.237	80	346	100	11	40	-3.322	1	10	8	32	6284	9895	0.125	0.377	-50	0	0
3	10	4	"yeeX"	"STM2059"	12290	16020	130	172	302	410	135	70	70	72	19	26	82	72	0	195	284	286	100	90	90	99	43	43	70	55	0	0.971	1.196	0.832	0.890	4.246	1.625	0.399	120	439	100	207	426	-0.042	102	105	232	194	36222	34077	12.105	4.302	0	0	0
3	11	4	"sbcB"	"STM2067"	12470	16030	150	266	366	345	94	71	71	79	65	82	82	63	0	588	822	864	105	96	96	168	305	181	73	36	0	0.396	0.406	0.374	0.408	2.487	0.319	0.630	156	543	100	687	1021	-1.335	195	492	295	726	57121	128250	4.415	2.144	0	0	0
3	12	4	"fixC"	"STM0077"	12650	16030	130	544	499	298	59	73	73	87	82	94	76	69	0	5528	5429	2886	53	102	102	157	284	180	100	96	0	0.087	0.080	0.084	0.060	3.014	0.065	0.456	120	431	100	5897	5753	-3.526	471	5426	426	5327	59909	651515	5.024	18.563	0	0	0
3	13	4	"yjbC"	"STM4193"	12810	16030	150	552	773	988	127	72	72	79	45	56	96	95	0	2265	2986	3446	115	100	100	126	155	123	99	98	0	0.222	0.243	0.221	0.217	1.665	0.243	0.763	156	412	100	2645	3587	-2.173	480	2165	701	2886	120630	465769	15.422	18.452	0	0	0
3	14	4	"dinF"	"STM4238"	12990	16030	140	1043	1235	1164	94	70	70	101	231	228	91	80	0	3466	3889	3617	93	95	95	99	24	24	98	98	0	0.289	0.307	0.289	0.315	2.050	0.293	0.837	156	411	100	4344	4959	-1.793	973	3371	1165	3794	192661	606660	4.909	157.917	0	0	0
3	15	4	""	"STM4267"	13170	16020	130	229	238	89	37	73	73	519	4432	853	0	0	0	1578	1533	588	38	97	97	1214	8176	673	0	0	0	0.105	0.115	0.109	0.106	1.803	0.107	0.722	120	388	100	1637	1601	-3.247	156	1481	165	1436	28531	183969	-0.063	0.039	0	0	0
3	16	4	"malE"	"STM4229"	13340	16020	130	152	189	122	64	71	71	390	3929	1007	0	0	0	4663	6967	6705	96	98	98	876	6726	767	20	9	0	0.018	0.017	0.017	0.016	1.604	0.016	0.774	120	389	100	4646	6987	-5.817	81	4565	118	6869	22660	835984	-0.051	0.906	0	0	0
3	17	4	"yfdZ"	"STM2402"	13530	16030	140	3236	2972	1141	38	72	72	76	22	28	100	99	0	7761	7176	2569	35	97	97	102	26	25	100	100	0	0.413	0.410	0.416	0.379	1.818	0.406	0.941	156	406	100	10828	9979	-1.276	3164	7664	2900	7079	463673	1119488	131.636	272.077	0	0	0
3	18	4	"yfcA"	"STM2382"	13700	16030	130	326	678	1538	226	75	75	79	22	27	95	92	0	993	1494	2080	139	102	102	107	27	25	100	97	0	0.282	0.433	0.295	0.324	1.970	0.629	0.691	120	361	100	1142	1995	-1.828	251	891	603	1392	81334	179235	27.227	51.370	0	0	0
3	19	4	"ybdB"	"STM0599"	13870	16020	130	189	203	109	53	75	75	77	18	23	90	85	0	380	407	228	56	104	104	110	44	40	91	89	0	0.413	0.422	0.433	0.407	1.940	0.354	0.525	120	391	100	390	431	-1.276	114	276	128	303	24351	48864	7.000	6.750	0	0	0
3	20	4	"fsr"	"STM0493"	14060	16030	140	421	520	452	86	73	73	79	60	75	91	84	0	2674	3333	3314	99	102	102	110	45	40	100	99	0	0.135	0.138	0.132	0.129	2.032	0.119	0.751	156	403	100	2920	3678	-2.886	348	2572	447	3231	81136	519995	7.350	71.622	0	0	0
3	21	4	"ybbB"	"STM0513"	14240	16030	130	600	766	807	105	72	72	75	18	24	100	99	0	1966	2452	2458	100	97	97	103	30	29	100	100	0	0.283	0.295	0.278	0.267	1.740	0.277	0.731	120	403	100	2397	3049	-1.824	528	1869	694	2355	91918	294281	38.389	78.300	0	0	0
3	22	4	"lpxH"	"STM0535"	14420	16030	130	376	421	269	63	74	74	76	16	21	98	95	0	1414	1523	968	63	96	96	101	27	26	100	100	0	0.229	0.243	0.234	0.214	1.901	0.199	0.621	120	438	100	1620	1774	-2.126	302	1318	347	1427	50483	182793	21.563	52.667	0	0	0
3	23	4	""	"STM0563"	14580	16030	100	76	83	32	38	73	73	76	16	21	23	12	0	113	139	87	62	98	98	101	21	20	35	22	0	0.200	0.244	0.500	0.498	3.225	0.225	0.254	80	347	100	18	51	-2.322	3	15	10	41	6677	11139	0.438	1.810	-50	0	0
3	24	4	"fepD"	"STM0592"	14770	16040	130	511	720	765	106	76	76	77	17	22	100	100	0	2014	2801	3136	111	100	100	102	22	21	99	99	0	0.227	0.238	0.235	0.250	1.667	0.224	0.841	120	655	100	2349	3345	-2.138	435	1914	644	2701	86409	336143	37.824	122.682	0	0	0
3	1	5	"yeaZ"	"STM1820"	10680	16190	130	1969	2051	1126	54	72	72	74	15	20	100	100	0	2019	2147	939	43	97	97	99	17	17	100	100	0	0.987	0.965	0.948	0.913	1.527	1.029	0.774	120	525	100	3819	4029	-0.019	1897	1922	1979	2050	246137	257587	131.800	120.471	0	0	0
3	2	5	"ymgE"	"STM1797"	10860	16190	130	98	108	46	42	72	72	74	17	22	60	41	0	449	551	385	69	96	96	99	19	19	99	98	0	0.074	0.079	0.083	0.071	3.442	0.063	0.349	120	378	100	379	491	-3.763	26	353	36	455	13000	66108	2.000	23.789	0	0	0
3	3	5	"narJ"	"STM1762"	11040	16190	140	104	110	37	33	71	71	73	18	24	74	46	0	1157	1192	543	45	92	92	96	23	23	99	98	0	0.031	0.035	0.031	0.035	2.911	0.033	0.413	156	382	100	1098	1139	-5.012	33	1065	39	1100	17232	185972	2.056	47.652	0	0	0
3	4	5	"manY"	"STM1831"	11210	16190	130	420	491	313	63	69	69	73	23	31	100	100	0	1390	1622	1074	66	91	91	94	22	23	100	100	0	0.270	0.276	0.243	0.259	2.103	0.184	0.410	120	383	100	1650	1953	-1.888	351	1299	422	1531	58874	194646	18.174	69.455	0	0	0
3	5	5	"minD"	"STM1815"	11390	16210	130	1826	2030	1223	60	69	69	72	22	30	100	100	0	1719	1924	949	49	89	89	92	20	21	99	99	0	1.078	1.069	1.067	1.054	1.555	1.133	0.713	120	413	100	3387	3796	0.108	1757	1630	1961	1835	243648	230899	89.000	91.600	0	0	0
3	6	5	"ycgB"	"STM1804"	11560	16200	130	223	233	87	37	69	69	69	15	21	100	99	0	2526	2764	1342	48	87	87	89	17	19	100	100	0	0.063	0.061	0.060	0.060	1.441	0.056	0.801	120	390	100	2593	2841	-3.985	154	2439	164	2677	27966	331640	10.933	157.353	0	0	0
3	7	5	"glnA"	"STM4007"	11750	16200	140	1102	1555	1548	99	69	69	70	17	24	98	96	0	1041	1378	1346	97	87	87	90	17	18	98	98	0	1.083	1.151	1.058	1.127	4.111	1.251	0.393	156	356	100	1987	2777	0.115	1033	954	1486	1291	242610	214929	87.353	75.765	0	0	0
3	8	5	"yijC"	"STM4127"	11930	16200	130	193	410	615	150	72	72	73	19	26	79	67	0	411	1095	1968	179	89	89	92	20	21	95	84	0	0.376	0.336	0.326	0.352	4.544	0.243	0.539	120	358	100	443	1344	-1.412	121	322	338	1006	49223	131451	17.737	50.150	0	0	0
3	9	5	""	"STM4080"	12100	16200	130	84	194	275	141	70	70	74	24	32	41	33	0	271	1431	2607	182	91	91	98	34	34	66	60	0	0.078	0.093	0.105	0.126	5.988	0.087	0.702	120	431	100	194	1464	-3.684	14	180	124	1340	23223	171779	5.000	39.206	0	0	0
3	10	5	"sbp"	"STM4063"	12280	16210	130	251	356	476	133	69	69	72	23	31	95	83	0	1760	2598	4200	161	93	93	121	168	138	93	85	0	0.109	0.115	0.111	0.116	3.332	0.096	0.707	120	428	100	1849	2792	-3.195	182	1667	287	2505	42736	311701	12.348	14.744	0	0	0
3	11	5	""	"STM4051"	12430	16190	90	78	89	36	40	70	70	73	22	30	30	19	0	476	1658	2201	132	102	102	219	360	164	51	38	0	0.021	0.012	0.037	0.047	8.094	0.010	0.323	52	294	100	382	1575	-5.547	8	374	19	1556	4612	86204	0.727	3.997	0	0	0
3	12	5	"fdhD"	"STM4038"	12630	16190	50	163	179	72	40	81	81	85	32	37	83	58	0	654	1216	1234	101	135	135	163	107	65	100	83	0	0.158	0.091	0.118	0.116	1.946	0.075	0.450	12	104	100	601	1179	-2.662	82	519	98	1081	2143	14597	2.938	9.841	0	0	0
3	13	5	"rplQ"	"STM3414"	12820	16220	130	917	1495	2430	162	72	72	82	84	102	96	85	0	193	229	164	71	102	102	121	131	108	30	9	0	9.286	11.205	9.913	9.948	3.109	15.963	0.676	120	472	100	936	1550	3.215	845	91	1423	127	179353	27514	16.821	0.824	0	0	0
3	14	5	"rpmD"	"STM3422"	12980	16200	100	190	526	784	149	74	74	129	289	224	31	23	0	113	135	71	52	97	97	101	25	24	37	17	0	7.250	11.895	6.289	8.135	5.588	26.211	0.206	80	309	100	132	490	2.858	116	16	452	38	42102	10778	1.374	1.360	0	0	0
3	15	5	"rplX"	"STM3429"	13160	16220	130	779	748	395	52	74	74	720	5037	699	0	0	0	121	123	24	19	100	100	1432	8997	628	0	0	0	33.571	29.304	28.600	25.108	3.885	0.614	0.705	120	423	100	726	697	5.069	705	21	674	23	89818	14740	0.006	-0.145	0	0	0
3	16	5	"rplP"	"STM3433"	13340	16210	140	1504	1819	1469	80	73	73	655	4928	752	2	0	0	133	258	863	334	99	99	1373	8806	641	0	0	0	42.088	10.981	44.260	33.500	4.472	0.419	0.603	156	442	100	1465	1905	5.395	1431	34	1746	159	283728	40186	0.236	-0.127	0	0	0
3	17	5	"rplB"	"STM3437"	13520	16210	130	5326	6806	5092	74	76	76	79	22	27	100	100	0	222	267	159	59	97	97	101	22	21	90	83	0	42.000	39.588	39.820	41.518	2.680	56.513	0.416	120	404	100	5375	6900	5.392	5250	125	6730	170	816707	32065	305.773	7.545	0	0	0
3	18	5	"yheN"	"STM3451"	13700	16210	140	153	200	183	91	79	79	83	37	44	62	50	0	279	382	292	76	101	101	106	29	27	92	80	0	0.416	0.431	0.444	0.375	4.480	0.407	0.292	156	391	100	252	402	-1.266	74	178	121	281	31261	59645	3.162	9.517	0	0	0
3	19	5	""	"STM4465"	13880	16210	140	94	101	37	36	78	78	86	53	61	11	3	0	1582	1793	1584	88	104	104	113	47	41	96	94	0	0.011	0.014	0.017	0.017	3.840	0.008	0.043	156	375	100	1494	1712	-6.529	16	1478	23	1689	15722	279758	0.283	35.745	0	0	0
3	20	5	"idnR"	"STM4481"	14060	16210	140	140	169	105	62	79	79	85	45	52	58	34	0	931	1445	1593	110	104	104	112	45	40	98	93	0	0.074	0.067	0.083	0.077	2.988	0.044	0.390	156	367	100	888	1431	-3.761	61	827	90	1341	26303	225449	1.867	29.622	0	0	0
3	21	5	"yjiG"	"STM4513"	14240	16210	140	93	134	110	82	78	78	79	21	26	42	27	0	304	641	1073	167	100	100	105	38	36	81	67	0	0.074	0.104	0.151	0.121	4.575	0.073	0.473	156	406	100	219	597	-3.766	15	204	56	541	20899	99937	2.619	14.105	0	0	0
3	22	5	"yjjI"	"STM4566"	14420	16220	130	122	169	144	85	76	76	78	19	24	73	58	0	1280	2061	2273	110	97	97	101	24	23	100	100	0	0.039	0.047	0.048	0.045	3.134	0.039	0.435	120	412	100	1229	2057	-4.685	46	1183	93	1964	20301	247267	4.789	81.667	0	0	0
3	23	5	"sthA"	"STM4594"	14590	16210	130	85	106	67	63	76	76	78	18	23	39	25	0	739	1336	1856	138	101	101	106	29	27	95	92	0	0.014	0.024	0.032	0.028	4.039	0.027	0.550	120	479	100	647	1265	-6.147	9	638	30	1235	12734	160333	1.556	42.414	0	0	0
3	24	5	""	"STM3736"	14770	16230	120	123	149	80	53	77	77	78	15	19	75	65	0	778	1149	1098	95	103	103	108	30	27	95	91	0	0.068	0.069	0.077	0.066	3.865	0.047	0.370	120	518	100	721	1118	-3.875	46	675	72	1046	17871	137873	4.733	34.700	0	0	0
3	1	6	"gntT"	"STM3512"	10680	16370	130	149	166	95	57	70	70	72	15	20	88	79	0	1558	1750	1213	69	91	91	93	16	17	100	100	0	0.054	0.058	0.053	0.051	2.510	0.049	0.506	120	565	100	1546	1755	-4.215	79	1467	96	1659	19962	209943	6.267	103.563	0	0	0
3	2	6	"sspB"	"STM3341"	10860	16370	130	691	875	784	89	70	70	71	15	21	100	100	0	515	593	443	74	87	87	89	15	16	100	100	0	1.451	1.591	1.592	1.526	2.226	1.819	0.693	120	416	100	1049	1311	0.537	621	428	805	506	105047	71102	53.600	33.600	0	0	0
3	3	6	"yhcH"	"STM3335"	11040	16370	130	146	169	99	58	69	69	71	18	25	91	79	0	1151	1466	1028	70	85	85	86	16	18	100	100	0	0.072	0.072	0.062	0.059	2.333	0.050	0.373	120	420	100	1143	1481	-3.791	77	1066	100	1381	20267	175905	5.444	86.250	0	0	0
3	4	6	"yrbB"	"STM3309"	11220	16370	130	259	299	243	81	69	69	72	22	30	97	93	0	325	418	361	86	86	86	89	20	22	99	95	0	0.795	0.693	0.696	0.702	2.392	0.655	0.546	120	429	100	429	562	-0.331	190	239	230	332	35876	50205	10.318	16.450	0	0	0
3	5	6	"folP"	"STM3295"	11400	16380	130	1370	1824	2220	121	69	69	71	20	28	100	100	0	1567	2098	2276	108	86	86	90	22	24	100	100	0	0.878	0.872	0.860	0.836	1.819	0.923	0.715	120	416	100	2782	3767	-0.187	1301	1481	1755	2012	218840	251812	87.650	91.273	0	0	0
3	6	6	"mtr"	"STM3279"	11580	16370	120	321	338	174	51	67	67	69	14	20	98	96	0	2507	2884	1525	52	86	86	89	18	20	100	100	0	0.105	0.097	0.097	0.088	1.779	0.095	0.867	120	346	100	2675	3069	-3.253	254	2421	271	2798	40601	346108	19.214	155.278	0	0	0
3	7	6	"yghA"	"STM3157"	11750	16380	140	202	224	157	70	68	68	73	64	87	71	51	0	1365	1683	1589	94	88	88	91	18	19	99	97	0	0.105	0.098	0.109	0.100	2.713	0.071	0.429	156	363	100	1411	1751	-3.252	134	1277	156	1595	34975	262541	2.359	88.444	0	0	0
3	8	6	""	"STM3129"	11930	16370	130	134	148	69	46	70	70	75	61	81	56	19	0	1452	1705	1183	69	90	90	93	18	19	100	99	0	0.047	0.048	0.045	0.047	2.567	0.037	0.412	120	404	100	1426	1693	-4.412	64	1362	78	1615	17807	204650	1.197	89.556	0	0	0
3	9	6	"yqgF"	"STM3097"	12110	16380	120	124	158	94	59	70	70	73	21	28	70	58	0	384	447	314	70	91	91	92	17	18	94	86	0	0.184	0.247	0.260	0.231	3.280	0.165	0.316	120	373	100	347	444	-2.440	54	293	88	356	18944	53643	4.048	20.882	0	0	0
3	10	6	"galP"	"STM3091"	12280	16380	140	163	201	137	68	70	70	73	22	30	78	67	0	1323	1559	1294	83	94	94	113	163	144	84	80	0	0.076	0.089	0.084	0.096	3.587	0.064	0.408	156	435	100	1322	1596	-3.724	93	1229	131	1465	31410	243172	5.818	8.871	0	0	0
3	11	6	""	"STM3071"	12470	16380	130	77	88	40	45	71	71	74	23	31	25	12	0	264	519	747	143	98	98	140	221	157	43	31	0	0.036	0.040	0.098	0.124	5.928	0.025	0.134	120	498	100	172	438	-4.790	6	166	17	421	10574	62233	0.609	1.715	0	0	0
3	12	6	"bglA"	"STM3051"	12640	16390	130	562	661	561	84	71	71	74	18	24	100	100	0	2870	3634	3320	91	99	99	107	39	36	100	100	0	0.177	0.167	0.160	0.162	1.843	0.142	0.699	120	494	100	3262	4125	-2.497	491	2771	590	3535	79282	436027	32.611	90.436	0	0	0
3	13	6	""	"STM1301"	12820	16380	120	101	110	37	33	72	72	73	16	21	71	45	0	226	269	145	53	93	93	96	16	16	96	95	0	0.218	0.216	0.233	0.206	2.628	0.143	0.323	120	394	100	162	214	-2.197	29	133	38	176	13160	32226	2.313	10.813	0	0	0
3	14	6	""	"STM1328"	13000	16380	130	164	218	170	77	73	73	101	168	166	26	8	0	2140	3034	3412	112	94	94	97	20	20	100	100	0	0.044	0.049	0.051	0.048	2.250	0.043	0.399	120	413	100	2137	3085	-4.491	91	2046	145	2940	26100	364108	0.696	146.850	0	0	0
3	15	6	""	"STM1368"	13170	16380	130	228	336	378	112	73	73	297	2880	969	0	0	0	2637	4283	5939	138	95	95	442	4729	1069	15	8	0	0.061	0.063	0.059	0.061	1.819	0.054	0.716	120	382	100	2697	4451	-4.036	155	2542	263	4188	40276	514015	0.014	0.812	0	0	0
3	16	6	"ydhC"	"STM1428"	13350	16390	130	390	990	1892	191	73	73	76	23	30	90	82	0	626	1201	1809	150	94	94	96	17	17	92	86	0	0.596	0.828	0.727	0.763	3.856	0.967	0.557	120	411	100	849	2024	-0.747	317	532	917	1107	118827	144084	39.739	65.000	0	0	0
3	17	6	"slyB"	"STM1445"	13530	16400	130	851	1685	1991	118	75	75	79	31	39	97	95	0	185	258	187	72	94	94	97	18	18	87	72	0	8.527	9.817	7.838	8.606	4.121	18.650	0.290	120	445	100	867	1774	3.092	776	91	1610	164	202248	30988	51.806	8.944	0	0	0
3	18	6	"ydgQ"	"STM1454"	13710	16390	130	784	1036	1188	114	75	75	81	41	50	100	100	0	1168	1347	1030	76	97	97	100	24	24	100	100	0	0.662	0.769	0.671	0.698	1.824	0.961	0.708	120	414	100	1780	2211	-0.595	709	1071	961	1250	124298	161648	23.293	51.958	0	0	0
3	19	6	""	"STM3558"	13890	16390	130	176	189	96	50	75	75	83	53	63	79	46	0	694	781	614	78	98	98	101	25	24	100	100	0	0.169	0.167	0.172	0.166	2.131	0.139	0.532	120	376	100	697	797	-2.561	101	596	114	683	22677	93705	2.000	27.200	0	0	0
3	20	6	"yhhF"	"STM3572"	14060	16390	130	190	321	363	113	76	76	85	55	64	67	50	0	564	961	1018	105	99	99	111	88	79	90	72	0	0.245	0.284	0.245	0.257	2.925	0.195	0.280	120	421	100	579	1107	-2.028	114	465	245	862	38490	115289	4.291	9.659	0	0	0
3	21	6	"yhhP"	"STM3578"	14250	16370	110	97	134	110	82	78	78	83	43	51	30	20	0	166	402	698	173	99	99	112	93	83	41	27	0	0.284	0.185	0.325	0.319	3.947	0.109	0.231	80	376	100	86	359	-1.818	19	67	56	303	10755	32127	1.186	3.118	0	0	0
3	22	6	"acpT"	"STM3583"	14420	16400	120	208	219	94	42	77	77	79	21	26	93	86	0	637	661	334	50	97	97	100	21	21	99	97	0	0.243	0.252	0.249	0.250	1.947	0.214	0.602	120	397	100	671	706	-2.043	131	540	142	564	26272	79291	6.667	26.714	0	0	0
3	23	6	"uspB"	"STM3590"	14580	16390	100	90	124	117	94	77	77	79	24	30	36	21	0	195	311	319	102	102	102	113	69	61	56	33	0	0.140	0.225	0.328	0.287	5.798	0.200	0.346	80	377	100	106	256	-2.839	13	93	47	209	9893	24845	1.875	2.870	0	0	0
3	24	6	""	"STM3599"	14780	16390	130	141	163	102	62	75	75	78	22	28	81	66	0	3234	3955	3097	78	104	104	111	54	48	100	100	0	0.021	0.023	0.021	0.019	2.031	0.024	0.677	120	635	100	3196	3939	-5.568	66	3130	88	3851	19613	474637	3.864	71.185	0	0	0
3	1	7	"dsdA"	"STM3802"	10690	16540	120	242	258	117	45	70	70	74	23	31	95	93	0	3146	3344	1199	35	87	87	89	21	23	100	100	0	0.056	0.058	0.051	0.051	1.786	0.056	0.722	120	537	100	3231	3445	-4.153	172	3059	188	3257	30903	401269	8.000	155.000	0	0	0
3	2	7	"ibpB"	"STM3808"	10860	16550	130	1179	1381	867	62	70	70	73	23	31	100	100	0	355	382	228	59	87	87	92	43	46	95	85	0	4.138	4.444	4.814	4.649	2.112	5.586	0.513	120	461	100	1377	1606	2.049	1109	268	1311	295	165672	45845	56.870	6.744	0	0	0
3	3	7	"ccmE"	"STM2250"	11030	16550	130	105	192	289	150	67	67	69	18	26	67	52	0	380	885	1393	157	85	85	87	19	21	95	83	0	0.129	0.156	0.164	0.180	4.397	0.136	0.483	120	483	100	333	925	-2.957	38	295	125	800	23083	106215	6.833	42.000	0	0	0
3	4	7	"torA"	"STM3822"	11220	16550	130	112	122	62	50	69	69	71	20	28	76	51	0	2650	2648	1036	39	87	87	92	27	29	100	100	0	0.017	0.021	0.017	0.016	2.712	0.018	0.285	120	508	100	2606	2614	-5.897	43	2563	53	2561	14669	317779	2.550	94.667	0	0	0
3	5	7	"dgoA"	"STM3828"	11400	16560	130	145	150	54	36	71	71	72	18	25	90	79	0	1723	1803	610	33	92	92	97	28	28	100	100	0	0.045	0.046	0.043	0.039	2.168	0.039	0.432	120	465	100	1705	1790	-4.462	74	1631	79	1711	17968	216338	4.333	60.929	0	0	0
3	6	7	""	"STM3832"	11580	16550	130	100	102	27	26	71	71	72	15	20	68	47	0	2408	2584	1152	44	94	94	99	26	26	100	100	0	0.013	0.012	0.012	0.012	2.139	0.013	0.477	120	431	100	2343	2521	-6.318	29	2314	31	2490	12210	310051	2.000	95.577	0	0	0
3	7	7	"rluA"	"STM0095"	11750	16550	120	1606	1904	1337	70	71	71	77	61	79	99	99	0	1900	2180	1183	54	93	93	98	22	22	100	100	0	0.849	0.878	0.870	0.807	1.773	0.977	0.744	120	406	100	3342	3920	-0.235	1535	1807	1833	2087	228454	261657	29.951	94.636	0	0	0
3	8	7	"yabK"	"STM0107"	11920	16550	100	81	91	38	41	72	72	78	64	82	11	2	0	155	205	154	75	94	94	99	26	26	81	56	0	0.148	0.171	0.239	0.211	2.728	0.127	0.261	80	362	100	70	130	-2.761	9	61	19	111	7274	16384	0.203	4.077	-50	0	0
3	9	7	"ftsL"	"STM0121"	12100	16560	120	398	526	748	142	74	74	77	25	32	95	85	0	599	731	624	85	96	96	100	24	24	95	94	0	0.644	0.712	0.630	0.591	2.911	1.023	0.584	120	444	100	827	1087	-0.635	324	503	452	635	63076	87755	17.960	26.292	0	0	0
3	10	7	"murG"	"STM0128"	12280	16560	120	493	1137	1925	169	75	75	79	26	32	96	94	0	325	848	1369	161	97	97	99	22	22	96	91	0	1.833	1.414	1.539	1.539	3.223	1.492	0.617	120	418	100	646	1813	0.874	418	228	1062	751	136447	101756	40.692	34.045	0	0	0
3	11	7	"mutT"	"STM0137"	12470	16560	130	272	337	336	99	72	72	74	17	22	93	87	0	845	1091	1232	112	95	95	97	20	20	100	100	0	0.267	0.266	0.256	0.241	2.628	0.194	0.474	120	441	100	950	1261	-1.907	200	750	265	996	40395	130946	15.471	49.700	0	0	0
3	12	7	""	"STM0149"	12640	16560	120	108	112	30	26	71	71	73	16	21	81	56	0	1489	1433	553	38	91	91	96	53	55	100	99	0	0.026	0.031	0.028	0.028	2.365	0.026	0.361	120	427	100	1435	1383	-5.240	37	1398	41	1342	13433	171956	2.438	25.226	0	0	0
3	13	7	""	"STM1548"	12820	16560	120	232	286	199	69	72	72	74	17	22	100	100	0	1971	2257	1393	61	91	91	94	24	25	100	100	0	0.085	0.099	0.090	0.092	1.819	0.100	0.715	120	461	100	2040	2380	-3.555	160	1880	214	2166	34318	270859	12.471	90.125	0	0	0
3	14	7	""	"STM1552"	13000	16560	130	152	189	135	71	73	73	75	20	26	89	79	0	1956	2322	2199	94	92	92	93	16	17	100	100	0	0.042	0.052	0.047	0.047	2.038	0.050	0.754	120	482	100	1943	2346	-4.560	79	1864	116	2230	22734	278617	5.700	139.313	0	0	0
3	15	7	""	"STM1557"	13180	16560	120	158	178	99	55	72	72	74	17	22	90	80	0	1839	2002	1136	56	91	91	93	16	17	100	100	0	0.049	0.055	0.050	0.045	2.546	0.054	0.594	120	425	100	1834	2017	-4.345	86	1748	106	1911	21403	240207	6.118	119.313	0	0	0
3	16	7	"rpsV"	"STM1565"	13340	16560	100	77	82	27	32	73	73	75	20	26	15	7	0	118	150	99	66	94	94	99	29	29	41	22	0	0.167	0.161	0.416	0.468	3.748	0.164	0.204	80	338	100	28	65	-2.585	4	24	9	56	6523	11963	0.350	1.759	-50	0	0
3	17	7	"fdnH"	"STM1569"	13520	16570	130	273	403	513	127	74	74	77	27	35	87	80	0	612	940	989	105	94	94	100	32	32	95	90	0	0.384	0.389	0.320	0.340	3.524	0.381	0.550	120	478	100	717	1175	-1.380	199	518	329	846	48397	112847	12.074	26.250	0	0	0
3	18	7	""	"STM1573"	13710	16570	130	111	298	443	148	73	73	77	28	36	57	43	0	164	433	652	150	95	95	97	17	17	71	61	0	0.551	0.666	0.660	0.714	5.438	0.598	0.560	120	452	100	107	563	-0.861	38	69	225	338	35723	52009	7.893	19.765	0	0	0
3	19	7	"yciL"	"STM1719"	13880	16570	130	1221	1604	1769	110	74	74	78	22	28	100	98	0	931	1066	934	87	96	96	97	16	16	100	99	0	1.374	1.577	1.384	1.345	2.697	2.033	0.591	120	453	100	1982	2500	0.458	1147	835	1530	970	192515	127941	69.364	60.563	0	0	0
3	20	7	""	"STM1733"	14060	16560	120	98	112	63	56	74	74	79	28	35	42	19	0	260	314	268	85	96	96	97	19	19	95	88	0	0.146	0.174	0.205	0.196	2.729	0.155	0.297	120	438	100	188	256	-2.773	24	164	38	218	13421	37642	1.179	11.421	0	0	0
3	21	7	""	"STM1741"	14250	16570	130	289	373	305	81	75	75	84	44	52	98	89	0	1646	1917	1600	83	98	98	108	81	75	100	100	0	0.138	0.164	0.154	0.153	1.854	0.145	0.637	120	494	100	1762	2117	-2.855	214	1548	298	1819	44707	230024	6.568	22.333	0	0	0
3	22	7	"purU"	"STM1756"	14410	16570	130	761	908	685	75	75	75	80	25	31	100	99	0	852	965	661	68	96	96	99	19	19	100	100	0	0.907	0.959	0.917	0.926	2.174	0.931	0.476	120	433	100	1442	1702	-0.140	686	756	833	869	108934	115740	33.120	45.579	0	0	0
3	23	7	"ychN"	"STM1769"	14580	16570	110	108	148	142	95	76	76	81	29	35	53	23	0	210	350	526	150	97	97	109	78	71	65	42	0	0.283	0.285	0.306	0.319	2.845	0.224	0.565	80	420	100	145	325	-1.820	32	113	72	253	11850	27990	2.310	3.090	0	0	0
3	24	7	"pth"	"STM1783"	14770	16580	130	289	389	354	91	76	76	81	32	39	91	81	0	378	507	518	102	98	98	113	98	86	82	60	0	0.761	0.765	0.740	0.760	2.462	0.620	0.550	120	658	100	493	722	-0.395	213	280	313	409	46661	60788	9.625	4.020	0	0	0
3	1	8	"yfbK"	"STM2315"	10670	16740	110	563	557	212	38	73	73	77	29	37	96	95	0	9812	9457	2231	23	89	89	104	150	144	100	100	0	0.050	0.052	0.050	0.049	1.383	0.051	0.866	80	505	100	10213	9852	-4.311	490	9723	484	9368	44562	756569	16.552	62.353	0	0	0
3	2	8	"nuoI"	"STM2321"	10840	16740	110	3878	3559	1017	28	73	73	93	132	141	100	98	0	3769	3524	800	22	91	91	119	188	157	100	100	0	1.035	1.015	1.040	0.973	1.393	1.060	0.937	80	430	100	7483	6919	0.049	3805	3678	3486	3433	284718	281899	26.258	18.112	0	0	0
3	3	8	""	"STM2332"	11020	16740	120	463	449	200	44	69	69	84	124	147	89	74	0	3464	3426	1643	47	87	87	102	102	100	99	99	0	0.117	0.114	0.112	0.105	2.341	0.109	0.818	120	488	100	3771	3719	-3.099	394	3377	380	3339	53830	411120	2.944	32.588	0	0	0
3	4	8	""	"STM2336"	11200	16740	110	1498	1426	452	31	71	71	75	28	37	100	100	0	2696	2586	629	24	89	89	95	40	42	100	100	0	0.547	0.543	0.537	0.522	1.411	0.548	0.919	80	437	100	4034	3852	-0.869	1427	2607	1355	2497	114050	206899	48.250	62.275	0	0	0
3	5	8	""	"STM2342"	11390	16740	120	160	163	58	35	72	72	75	22	29	88	83	0	3531	3384	1317	38	94	94	101	40	39	100	100	0	0.026	0.028	0.026	0.025	2.094	0.026	0.635	120	477	100	3525	3381	-5.288	88	3437	91	3290	19546	406121	4.000	82.075	0	0	0
3	6	8	"yfcF"	"STM2348"	11570	16740	120	881	920	471	51	71	71	73	17	23	99	96	0	2825	2968	1337	45	96	96	100	24	24	100	100	0	0.297	0.296	0.285	0.266	1.938	0.285	0.845	120	453	100	3539	3721	-1.752	810	2729	849	2872	110405	356132	49.824	119.500	0	0	0
3	7	8	"sseB"	"STM2535"	11750	16750	120	4483	4132	1820	44	71	71	74	18	24	100	100	0	2813	2582	1162	45	97	97	106	46	43	95	95	0	1.624	1.634	1.541	1.851	2.274	1.667	0.886	120	467	100	7128	6546	0.700	4412	2716	4061	2485	495839	309855	225.444	53.826	0	0	0
3	8	8	""	"STM2552"	11920	16740	120	592	642	364	56	73	73	75	17	22	97	96	0	2997	3231	1672	51	98	98	103	29	28	100	100	0	0.179	0.182	0.167	0.167	1.925	0.166	0.734	120	445	100	3418	3702	-2.482	519	2899	569	3133	77027	387660	33.353	107.862	0	0	0
3	9	8	"yfhA"	"STM2562"	12100	16740	120	1052	1239	934	75	75	75	77	24	31	98	95	0	2252	2708	2199	81	99	99	102	28	27	99	98	0	0.454	0.446	0.437	0.469	2.808	0.376	0.677	120	447	100	3130	3773	-1.140	977	2153	1164	2609	148665	324902	48.417	93.071	0	0	0
3	10	8	"yfhB"	"STM2569"	12290	16740	130	106	194	234	120	74	74	77	24	31	56	40	0	383	903	1317	145	96	96	100	29	29	90	80	0	0.111	0.149	0.138	0.133	3.086	0.153	0.768	120	476	100	319	927	-3.165	32	287	120	807	23268	108408	4.875	27.690	0	0	0
3	11	8	""	"STM2586"	12460	16740	120	184	191	65	34	72	72	73	14	19	99	95	0	6185	6129	2768	45	92	92	99	57	57	100	100	0	0.018	0.020	0.019	0.019	1.636	0.019	0.814	120	441	100	6205	6156	-5.766	112	6093	119	6037	22954	735447	8.429	105.789	0	0	0
3	12	8	""	"STM2592"	12650	16750	110	354	355	75	21	73	73	76	21	27	100	100	0	3919	3776	721	19	91	91	99	58	58	100	100	0	0.073	0.077	0.076	0.075	1.315	0.072	0.867	80	429	100	4109	3967	-3.768	281	3828	282	3685	28379	302085	13.286	63.397	0	0	0
3	13	8	"yhbO"	"STM3269"	12820	16750	110	277	284	72	25	75	75	77	21	27	100	100	0	1971	1999	559	27	92	92	95	24	25	100	100	0	0.108	0.110	0.105	0.106	1.430	0.098	0.802	80	434	100	2081	2116	-3.218	202	1879	209	1907	22692	159920	9.857	79.333	0	0	0
3	14	8	"yhbW"	"STM3276"	12990	16740	110	319	326	83	25	74	74	76	20	26	100	100	0	7119	7268	1702	23	92	92	94	21	22	100	100	0	0.035	0.035	0.034	0.034	1.321	0.034	0.878	80	443	100	7272	7428	-4.842	245	7027	252	7176	26107	581447	12.500	341.619	0	0	0
3	15	8	"nlpI"	"STM3281"	13180	16750	130	21907	21064	5851	27	73	73	77	35	45	100	100	0	3768	3714	714	19	92	92	93	19	20	100	100	0	5.940	5.795	5.849	5.370	1.626	6.181	0.929	120	491	100	25510	24613	2.570	21834	3676	20991	3622	2527651	445634	599.629	190.579	0	0	0
3	16	8	""	"STM3291"	13340	16740	110	977	972	265	27	73	73	80	42	52	100	100	0	7613	7585	1741	22	93	93	107	120	112	100	100	0	0.120	0.120	0.123	0.118	1.242	0.114	0.872	80	398	100	8424	8391	-3.056	904	7520	899	7492	77764	606774	21.238	62.317	0	0	0
3	17	8	"yhbE"	"STM3302"	13520	16750	120	1364	2026	2288	112	72	72	75	26	34	100	99	0	836	1165	1128	96	93	93	105	110	104	99	97	0	1.739	1.823	1.714	1.720	1.828	2.117	0.761	120	472	100	2035	3026	0.798	1292	743	1954	1072	243092	139831	75.038	9.636	0	0	0
3	18	8	"nlp"	"STM3306"	13700	16750	120	432	430	208	48	74	74	76	21	27	96	92	0	1343	1298	721	55	93	93	95	17	17	99	98	0	0.286	0.295	0.293	0.284	2.056	0.254	0.729	120	471	100	1608	1561	-1.804	358	1250	356	1205	51542	155769	16.857	70.765	0	0	0
3	19	8	""	"STM0716"	13880	16750	110	689	662	180	27	75	75	79	26	32	100	100	0	4705	4436	1230	27	95	95	103	67	65	100	100	0	0.133	0.135	0.130	0.134	1.245	0.131	0.904	80	386	100	5224	4928	-2.908	614	4610	587	4341	52994	354846	22.423	64.672	0	0	0
3	20	8	""	"STM0722"	14060	16750	120	107	110	32	29	75	75	83	55	66	17	2	0	3345	3460	1770	51	94	94	101	63	62	99	99	0	0.010	0.010	0.010	0.009	2.647	0.010	0.311	120	457	100	3283	3401	-6.667	32	3251	35	3366	13192	415144	0.491	53.317	0	0	0
3	21	8	""	"STM0731"	14240	16760	130	1319	1270	474	37	76	76	82	31	37	100	100	0	2324	2304	1037	45	93	93	97	21	21	100	98	0	0.557	0.540	0.534	0.582	1.597	0.501	0.907	120	463	100	3474	3405	-0.844	1243	2231	1194	2211	152351	276504	38.323	105.095	0	0	0
3	22	8	"ybgE"	"STM0743"	14420	16750	120	326	339	169	49	74	74	79	24	30	95	91	0	1045	1034	505	48	95	95	97	18	18	100	100	0	0.265	0.282	0.261	0.266	1.781	0.259	0.724	120	439	100	1202	1204	-1.915	252	950	265	939	40680	124029	10.833	52.056	0	0	0
3	23	8	"pal"	"STM0749"	14600	16750	120	7590	6917	3382	48	73	73	80	33	41	100	100	0	1882	1757	794	45	96	96	111	106	95	99	97	0	4.209	4.120	3.982	3.783	1.784	4.331	0.909	120	486	100	9303	8505	2.073	7517	1786	6844	1661	829993	210822	207.182	15.528	0	0	0
3	24	8	"ybgS"	"STM0759"	14790	16760	110	287	327	232	70	74	74	79	27	34	100	98	0	2000	2095	1037	49	98	98	111	102	91	100	100	0	0.112	0.127	0.121	0.118	1.773	0.115	0.548	80	475	100	2115	2250	-3.159	213	1902	253	1997	26167	167607	9.185	19.451	0	0	0
3	1	9	"mdfA"	"STM0866"	10670	16910	110	1874	1874	344	18	70	70	80	89	111	100	100	0	9540	9337	1199	12	88	88	140	396	282	100	100	0	0.191	0.195	0.194	0.192	1.183	0.191	0.930	80	510	100	11256	11053	-2.389	1804	9452	1804	9249	149896	746967	20.157	23.225	0	0	0
3	2	9	"ybjC"	"STM0873"	10860	16910	110	429	414	115	27	71	71	93	150	161	96	63	0	1761	1595	475	29	88	88	141	394	279	100	92	0	0.214	0.228	0.233	0.226	1.312	0.222	0.861	80	463	100	2031	1850	-2.224	358	1673	343	1507	33146	127586	2.140	3.690	0	0	0
3	3	9	"ybjO"	"STM0881"	11030	16910	110	967	944	159	16	70	70	74	36	48	100	100	0	5191	5073	790	15	89	89	100	88	88	100	100	0	0.176	0.175	0.180	0.174	1.206	0.174	0.927	80	432	100	5999	5858	-2.508	897	5102	874	4984	75537	405865	24.167	56.511	0	0	0
3	4	9	"artI"	"STM0890"	11210	16910	110	1705	1646	347	21	71	71	77	37	48	100	100	0	5369	5104	1074	21	94	94	107	88	82	100	100	0	0.310	0.314	0.317	0.314	1.203	0.310	0.920	80	467	100	6909	6585	-1.691	1634	5275	1575	5010	131700	408351	42.405	56.784	0	0	0
3	5	9	""	"STM0895"	11390	16910	110	93	95	20	21	71	71	74	22	29	48	13	0	2845	2796	536	19	99	99	104	35	33	100	100	0	0.008	0.009	0.008	0.008	2.295	0.008	0.205	80	458	100	2768	2721	-6.964	22	2746	24	2697	7576	223664	0.955	76.914	0	0	0
3	6	9	""	"STM0900"	11580	16910	100	77	81	19	23	72	72	75	25	33	20	3	0	2638	2619	553	21	97	97	101	26	25	100	100	0	0.002	0.004	0.006	0.004	3.308	0.003	0.047	80	423	100	2546	2531	-8.989	5	2541	9	2522	6473	209507	0.240	96.846	0	0	0
3	7	9	""	"STM1034"	11750	16910	70	208	240	145	60	70	70	73	27	36	78	71	0	1448	1938	1765	91	98	98	112	61	54	84	81	0	0.102	0.092	0.106	0.122	2.726	0.081	0.811	32	224	100	1488	2010	-3.290	138	1350	170	1840	7689	62012	6.185	29.934	0	0	0
3	8	9	""	"STM1038"	11930	16900	110	556	611	208	34	72	72	73	16	21	100	100	0	5599	6164	1706	27	98	98	104	43	41	100	100	0	0.088	0.089	0.086	0.085	1.387	0.089	0.877	80	448	100	5985	6605	-3.507	484	5501	539	6066	48875	493134	33.625	140.930	0	0	0
3	9	9	"aceA"	"STM4184"	12100	16910	110	454	472	108	22	72	72	74	27	36	100	100	0	8496	9038	1676	18	95	95	116	189	162	100	100	0	0.045	0.045	0.044	0.044	1.184	0.044	0.887	80	455	100	8783	9343	-4.459	382	8401	400	8943	37793	723035	14.741	47.206	0	0	0
3	10	9	""	"STM4195"	12300	16910	100	106	114	32	28	72	72	73	16	21	83	53	0	440	487	196	40	91	91	105	141	134	95	67	0	0.097	0.106	0.097	0.101	1.783	0.105	0.573	80	376	100	383	438	-3.360	34	349	42	396	9105	38931	2.563	2.709	0	0	0
3	11	9	""	"STM4199"	12470	16920	120	200	198	64	32	71	71	72	14	19	97	93	0	3908	3689	1383	37	89	89	91	15	16	99	99	0	0.034	0.035	0.034	0.034	1.853	0.034	0.828	120	455	100	3948	3727	-4.888	129	3819	127	3600	23728	442624	9.000	239.867	0	0	0
3	12	9	""	"STM4203"	12640	16910	110	94	99	24	24	72	72	75	19	25	57	23	0	1267	1223	398	32	91	91	93	19	20	100	100	0	0.019	0.024	0.021	0.022	2.255	0.020	0.208	80	443	100	1198	1159	-5.740	22	1176	27	1132	7894	97806	1.263	59.474	0	0	0
3	13	9	"pduA"	"STM2038"	12830	16920	110	109	113	27	23	74	74	75	17	22	77	50	0	2082	1983	453	22	92	92	95	25	26	100	100	0	0.018	0.021	0.020	0.018	2.243	0.018	0.301	80	453	100	2025	1930	-5.829	35	1990	39	1891	9041	158650	2.235	75.520	0	0	0
3	14	9	"pduS"	"STM2053"	13000	16920	110	194	199	45	22	72	72	73	15	20	100	100	0	6140	5756	1502	26	93	93	95	19	20	100	100	0	0.020	0.022	0.021	0.022	1.373	0.021	0.776	80	432	100	6169	5790	-5.631	122	6047	127	5663	15893	460510	8.400	297.947	0	0	0
3	15	9	"stfC"	"STM0196"	13180	16920	120	398	381	98	25	71	71	75	32	42	95	93	0	13943	13575	2977	21	94	94	95	15	15	100	100	0	0.024	0.023	0.023	0.021	1.735	0.023	0.913	120	464	100	14176	13791	-5.404	327	13849	310	13481	45687	1628998	9.563	898.667	0	0	0
3	16	9	"eutS"	"STM2470"	13350	16910	110	97	101	27	26	72	72	77	39	50	27	3	0	1693	1695	505	29	94	94	103	109	105	100	100	0	0.016	0.018	0.018	0.016	2.462	0.015	0.079	80	428	100	1624	1630	-5.999	25	1599	29	1601	8041	135620	0.615	14.606	0	0	0
3	17	9	"pagK"	"STM1867"	13530	16930	110	89	97	48	49	72	72	74	16	21	50	28	0	527	520	156	30	94	94	95	15	15	100	100	0	0.039	0.059	0.049	0.048	2.923	0.042	0.080	80	414	100	450	451	-4.671	17	433	25	426	7765	41615	1.438	28.333	0	0	0
3	18	9	"pefI"	"PSLT013"	13700	16930	110	2603	2415	857	35	73	73	74	14	18	100	100	0	2481	2317	730	31	94	94	96	15	15	100	100	0	1.060	1.054	1.024	1.032	1.237	1.071	0.954	80	407	100	4917	4565	0.084	2530	2387	2342	2223	193186	185338	167.214	148.067	0	0	0
3	19	9	"traM"	"PSLT073"	13890	16920	120	383	373	140	37	75	75	79	51	64	92	90	0	6404	6090	2646	43	96	96	105	64	60	99	99	0	0.049	0.050	0.049	0.047	1.925	0.048	0.823	120	469	100	6616	6292	-4.356	308	6308	298	5994	44736	730778	5.765	93.516	0	0	0
3	20	9	"traC"	"PSLT088"	14060	16930	120	1766	1783	653	36	76	76	80	52	65	98	98	0	32892	32660	10588	32	97	97	101	28	27	100	100	0	0.052	0.052	0.053	0.048	1.822	0.052	0.931	120	437	100	34485	34270	-4.278	1690	32795	1707	32563	213982	3919168	32.750	1162.821	0	0	0
3	21	9	""	"STM1623"	14250	16930	120	1370	1341	294	21	75	75	76	15	19	100	100	0	11103	10883	1916	17	96	96	99	21	21	100	100	0	0.118	0.117	0.117	0.114	1.462	0.115	0.921	120	453	100	12302	12053	-3.087	1295	11007	1266	10787	160971	1305922	84.333	513.524	0	0	0
3	22	9	"fumB"	"STM4300"	14430	16930	110	1231	1249	180	14	74	74	76	16	21	100	100	0	14041	14061	1549	11	96	96	98	17	17	100	100	0	0.083	0.084	0.083	0.084	1.157	0.082	0.936	80	415	100	15102	15140	-3.591	1157	13945	1175	13965	99884	1124862	73.313	821.353	0	0	0
3	23	9	"phnB"	"STM4288"	14600	16920	110	687	681	163	23	73	73	78	26	33	100	100	0	5331	5326	965	18	96	96	112	132	117	100	100	0	0.117	0.116	0.118	0.113	1.286	0.116	0.921	80	431	100	5849	5838	-3.092	614	5235	608	5230	54470	426058	23.192	39.500	0	0	0
3	24	9	"nrfD"	"STM4280"	14770	16920	110	138	165	78	47	73	73	77	25	32	88	65	0	2865	3989	2814	70	98	98	114	129	113	100	100	0	0.023	0.024	0.022	0.021	2.143	0.023	0.737	80	466	100	2832	3983	-5.412	65	2767	92	3891	13165	319083	3.520	30.039	0	0	0
3	1	10	"mog"	"STM0008"	10690	17080	110	1667	1584	367	23	67	67	76	84	110	100	100	0	4040	4004	613	15	85	85	113	322	284	100	100	0	0.405	0.387	0.398	0.376	1.242	0.393	0.946	80	498	100	5555	5436	-1.306	1600	3955	1517	3919	126692	320312	17.952	12.084	0	0	0
3	2	10	""	"STM0273"	10870	17090	100	141	147	35	23	71	71	76	31	40	93	60	0	1414	1387	408	29	89	89	93	23	24	100	100	0	0.053	0.059	0.060	0.056	1.557	0.050	0.400	80	389	100	1395	1374	-4.242	70	1325	76	1298	11752	110960	2.290	56.261	0	0	0
3	3	10	""	"STM0278"	11040	17090	100	154	160	40	25	73	73	83	61	73	77	16	0	2754	2571	620	24	96	96	102	54	52	100	100	0	0.030	0.035	0.033	0.033	1.645	0.031	0.504	80	408	100	2739	2562	-5.036	81	2658	87	2475	12826	205657	1.262	45.722	0	0	0
3	4	10	""	"STM0287"	11220	17090	100	162	167	47	28	73	73	75	21	28	98	91	0	1935	1989	538	27	98	98	101	20	19	100	100	0	0.048	0.050	0.045	0.047	1.510	0.046	0.695	80	408	100	1926	1985	-4.367	89	1837	94	1891	13352	159086	4.381	94.400	0	0	0
3	5	10	""	"STM0296"	11390	17090	110	78	82	23	28	70	70	72	18	25	25	7	0	623	650	270	41	98	98	100	20	20	100	100	0	0.015	0.022	0.024	0.023	3.002	0.018	0.060	80	465	100	533	564	-6.036	8	525	12	552	6581	52021	0.556	27.500	0	0	0
3	6	10	"ghmA"	"STM0310"	11580	17090	100	371	369	95	25	71	71	75	26	34	100	100	0	815	786	203	25	97	97	100	19	19	100	100	0	0.418	0.433	0.423	0.430	1.342	0.421	0.898	80	424	100	1018	987	-1.259	300	718	298	689	29535	62862	11.308	36.105	0	0	0
3	7	10	"ndh"	"STM1211"	11760	17090	120	3630	4000	2968	74	72	72	75	23	30	100	99	0	649	750	507	67	97	97	101	32	31	95	90	0	6.446	6.015	6.124	6.714	2.446	6.753	0.766	120	557	100	4110	4581	2.688	3558	552	3928	653	480015	89998	170.652	20.281	0	0	0
3	8	10	"ycfV"	"STM1218"	11940	17090	110	1616	1474	423	28	72	72	73	15	20	100	100	0	5431	5008	1177	23	98	98	100	27	27	100	100	0	0.290	0.286	0.290	0.274	1.336	0.292	0.945	80	424	100	6877	6312	-1.788	1544	5333	1402	4910	117936	400606	93.400	181.778	0	0	0
3	9	10	"ymfB"	"STM1235"	12100	17090	110	211	210	63	30	73	73	77	27	35	95	90	0	574	595	217	36	96	96	111	176	158	95	77	0	0.289	0.275	0.279	0.265	1.636	0.254	0.684	80	483	100	616	636	-1.792	138	478	137	499	16815	47591	4.926	2.750	0	0	0
3	10	10	""	"STM1252"	12290	17080	110	528	529	235	44	72	72	77	22	28	97	93	0	6431	6048	1409	23	94	94	97	25	25	100	100	0	0.072	0.077	0.072	0.066	1.709	0.077	0.809	80	491	100	6793	6411	-3.797	456	6337	457	5954	42334	483811	20.545	238.040	0	0	0
3	11	10	""	"STM1265"	12470	17090	110	136	142	32	22	74	74	76	18	23	93	85	0	3013	2888	710	24	95	95	96	20	20	100	100	0	0.021	0.024	0.023	0.022	1.635	0.024	0.618	80	446	100	2980	2861	-5.557	62	2918	68	2793	11325	231015	3.667	139.600	0	0	0
3	12	10	"yaoF"	"STM1275"	12650	17100	110	195	217	88	40	74	74	74	14	18	100	98	0	414	490	236	48	95	95	95	15	15	100	100	0	0.379	0.362	0.377	0.348	1.761	0.271	0.589	80	452	100	440	538	-1.399	121	319	143	395	17364	39187	10.214	26.333	0	0	0
3	13	10	"fumC"	"STM1469"	12810	17090	110	1897	1909	354	18	74	74	88	138	156	100	100	0	13658	13555	1866	13	96	96	160	511	319	100	100	0	0.134	0.136	0.137	0.134	1.217	0.136	0.928	80	453	100	15385	15294	-2.895	1823	13562	1835	13459	152754	1084375	13.196	26.213	0	0	0
3	14	10	"ydgI"	"STM1477"	13000	17090	110	2676	2630	551	20	74	74	95	151	158	100	98	0	11853	11886	1726	14	98	98	169	508	300	100	100	0	0.221	0.217	0.220	0.210	1.301	0.219	0.936	80	472	100	14357	14344	-2.176	2602	11755	2556	11788	210381	950911	16.788	23.065	0	0	0
3	15	10	""	"STM1485"	13180	17100	110	321	320	60	18	73	73	81	73	90	100	92	0	1593	1612	336	20	99	99	110	89	80	100	100	0	0.166	0.163	0.161	0.162	1.244	0.154	0.798	80	427	100	1742	1760	-2.591	248	1494	247	1513	25586	128935	3.274	16.876	0	0	0
3	16	10	""	"STM1490"	13350	17090	110	1056	1031	177	17	74	74	78	40	51	100	100	0	13032	13066	1205	9	98	98	112	136	121	100	100	0	0.076	0.074	0.075	0.072	1.225	0.074	0.924	80	448	100	13916	13925	-3.719	982	12934	957	12968	82482	1045254	23.825	95.250	0	0	0
3	17	10	""	"STM1499"	13530	17100	120	827	789	219	27	75	75	79	39	49	97	94	0	20016	19355	4364	22	96	96	110	134	121	100	100	0	0.038	0.037	0.038	0.033	1.770	0.037	0.925	120	465	100	20672	19973	-4.727	752	19920	714	19259	94625	2322549	18.205	143.619	0	0	0
3	18	10	"wzzB"	"STM2079"	13710	17100	120	5895	5741	1730	30	75	75	76	15	19	100	100	0	9532	9306	2473	26	94	94	96	15	15	100	100	0	0.617	0.615	0.609	0.570	1.793	0.614	0.935	120	473	100	15258	14878	-0.697	5820	9438	5666	9212	688923	1116719	377.667	614.000	0	0	0
3	19	10	"nxiA"	"STM2783"	13880	17100	100	520	533	100	18	75	75	76	19	25	100	100	0	6461	6346	914	14	95	95	99	22	22	100	100	0	0.070	0.073	0.074	0.072	1.197	0.070	0.903	80	393	100	6811	6709	-3.839	445	6366	458	6251	42671	507703	24.053	283.955	0	0	0
3	20	10	"ygaF"	"STM2790"	14070	17100	110	168	170	29	17	75	75	76	18	23	100	100	0	4732	4684	613	13	98	98	107	114	106	100	100	0	0.020	0.021	0.021	0.020	1.338	0.020	0.767	80	458	100	4727	4681	-5.639	93	4634	95	4586	13618	374684	5.222	40.149	0	0	0
3	21	10	"ygaP"	"STM2798"	14250	17100	110	519	498	112	22	73	73	75	18	24	100	100	0	2539	2385	411	17	97	97	99	19	19	100	100	0	0.183	0.186	0.190	0.180	1.267	0.186	0.921	80	412	100	2888	2713	-2.453	446	2442	425	2288	39840	190817	23.500	120.316	0	0	0
3	22	10	""	"STM4012"	14420	17100	110	231	239	57	23	74	74	76	20	26	100	100	0	9749	10166	1778	17	96	96	108	110	101	100	100	0	0.016	0.016	0.016	0.016	1.305	0.016	0.855	80	453	100	9810	10235	-5.942	157	9653	165	10070	19156	813254	8.150	91.436	0	0	0
3	23	10	""	"STM4031"	14600	17110	110	282	298	122	40	74	74	78	25	32	98	98	0	520	622	459	73	97	97	115	150	130	100	86	0	0.492	0.427	0.467	0.442	1.704	0.295	0.566	80	474	100	631	749	-1.024	208	423	224	525	23830	49763	8.800	3.380	0	0	0
3	24	10	"rhaD"	"STM4045"	14790	17100	120	107	126	71	56	74	74	76	17	22	70	47	0	1388	1933	1850	95	96	96	101	31	30	98	98	0	0.026	0.028	0.029	0.027	2.998	0.028	0.632	120	602	100	1325	1889	-5.291	33	1292	52	1837	15141	231981	2.941	59.097	0	0	0
3	1	11	""	"STM2942"	10690	17250	110	181	181	46	25	71	71	72	16	22	95	93	0	3588	3521	714	20	87	87	95	58	61	100	100	0	0.031	0.032	0.032	0.030	1.600	0.031	0.764	80	498	100	3611	3544	-4.992	110	3501	110	3434	14440	281667	6.813	59.069	0	0	0
3	2	11	"pyrG"	"STM2953"	10860	17260	120	17035	15485	5625	36	76	76	82	37	45	98	97	0	8506	7642	2647	34	95	95	103	58	56	100	99	0	2.016	2.042	2.005	1.694	2.960	2.109	0.910	120	513	100	25370	22956	1.012	16959	8411	15409	7547	1858152	917030	416.297	129.983	0	0	0
3	3	11	"ygcY"	"STM2961"	11040	17260	110	438	456	268	58	82	82	101	191	189	91	33	0	4091	4006	1017	25	104	104	107	27	25	100	100	0	0.089	0.096	0.089	0.085	1.967	0.085	0.247	80	446	100	4343	4276	-3.485	356	3987	374	3902	36485	320447	1.859	144.407	0	0	0
3	4	11	"exo"	"STM2972"	11220	17260	110	725	705	175	24	77	77	97	187	192	95	90	0	5896	5667	1081	19	98	98	108	69	63	100	100	0	0.112	0.113	0.115	0.107	1.512	0.105	0.492	80	466	100	6446	6197	-3.161	648	5798	628	5569	56372	453380	3.251	80.565	0	0	0
3	5	11	"fucI"	"STM2976"	11400	17260	110	320	313	70	22	70	70	74	23	31	100	97	0	10473	10363	1103	10	90	90	97	66	68	100	100	0	0.024	0.024	0.024	0.022	1.502	0.023	0.854	80	467	100	10633	10516	-5.376	250	10383	243	10273	25060	829036	10.391	155.545	0	0	0
3	6	11	"ygdI"	"STM2983"	11580	17270	100	287	285	82	28	69	69	71	16	22	100	100	0	644	637	213	33	90	90	90	18	20	100	100	0	0.394	0.395	0.380	0.395	1.376	0.351	0.794	80	408	100	772	763	-1.346	218	554	216	547	22817	50989	13.375	30.389	0	0	0
3	7	11	"metC"	"STM3161"	11750	17270	110	639	636	148	23	71	71	73	19	26	100	100	0	8550	8405	1261	15	93	93	98	39	39	100	100	0	0.067	0.068	0.067	0.066	1.350	0.066	0.892	80	407	100	9025	8877	-3.896	568	8457	565	8312	50889	672391	29.632	213.000	0	0	0
3	8	11	""	"STM3170"	11940	17270	120	130	126	37	29	73	73	75	19	25	76	65	0	1594	1527	744	48	98	98	102	35	34	98	96	0	0.038	0.037	0.039	0.038	2.963	0.034	0.538	120	531	100	1553	1482	-4.714	57	1496	53	1429	15101	183226	2.684	40.714	0	0	0
3	9	11	"STMF1.3"	"Not LT2a90"	12110	17250	50	114	124	40	32	91	91	99	36	36	33	25	0	196	202	84	41	107	107	108	18	16	83	75	0	0.258	0.347	0.320	0.582	4.685	1.651	0.018	12	104	100	112	128	-1.952	23	89	33	95	1482	2418	0.694	5.222	0	0	0
3	10	11	"yfiO"	"STM2663"	12290	17270	110	2474	2242	619	27	75	75	81	26	32	100	100	0	2461	2267	515	22	99	99	102	22	21	100	100	0	1.016	1.000	1.013	0.981	1.212	1.040	0.868	80	499	100	4761	4335	0.022	2399	2362	2167	2168	179363	181386	83.115	98.409	0	0	0
3	11	11	"ffh"	"STM2677"	12460	17270	110	7995	7885	2096	26	77	77	101	216	213	100	98	0	6751	6738	1765	26	99	99	113	114	100	100	100	0	1.190	1.176	1.179	1.159	1.656	1.201	0.861	80	475	100	14570	14447	0.251	7918	6652	7808	6639	630820	539036	36.037	58.114	0	0	0
3	12	11	"yfjG"	"STM2687"	12660	17270	110	2013	1866	631	33	75	75	92	158	171	100	100	0	2290	2174	659	30	97	97	111	117	105	100	100	0	0.884	0.862	0.893	0.845	1.461	0.894	0.773	80	449	100	4131	3868	-0.178	1938	2193	1791	2077	149296	173953	11.228	17.632	0	0	0
3	13	11	"ybbK"	"STM0501"	12820	17270	110	1293	1212	316	26	74	74	88	139	157	98	97	0	6031	5628	1391	24	98	98	134	413	308	100	100	0	0.205	0.206	0.210	0.201	1.440	0.198	0.924	80	433	100	7152	6668	-2.283	1219	5933	1138	5530	96937	450243	8.086	13.303	0	0	0
3	14	11	"sfbB"	"STM0511"	13000	17280	120	489	484	162	33	75	75	80	59	73	95	92	0	8165	8355	2714	32	98	98	106	74	69	100	100	0	0.051	0.050	0.051	0.048	1.865	0.048	0.873	120	504	100	8481	8666	-4.284	414	8067	409	8257	58118	1002638	6.847	111.473	0	0	0
3	15	11	"gip"	"STM0518"	13180	17280	120	183	183	34	18	75	75	76	16	21	98	97	0	7029	7117	1494	20	99	99	102	46	45	100	100	0	0.016	0.015	0.015	0.015	1.525	0.014	0.766	120	475	100	7038	7126	-6.004	108	6930	108	7018	21938	854083	6.688	152.500	0	0	0
3	16	11	"allB"	"STM0523"	13360	17270	110	308	298	72	24	74	74	79	41	51	97	95	0	9094	8998	1643	18	99	99	111	132	118	100	100	0	0.026	0.025	0.025	0.023	1.535	0.025	0.872	80	419	100	9229	9123	-5.265	234	8995	224	8899	23801	719849	5.341	67.326	0	0	0
3	17	11	"allC"	"STM0527"	13530	17270	100	128	127	29	22	75	75	77	17	22	87	72	0	3294	3117	955	30	98	98	100	16	16	100	100	0	0.017	0.017	0.016	0.016	1.749	0.016	0.531	80	398	100	3249	3071	-5.914	53	3196	52	3019	10130	249385	2.941	188.563	0	0	0
3	18	11	"ppiB"	"STM0536"	13720	17280	110	4072	3754	922	24	75	75	77	17	22	100	100	0	4144	3922	868	22	94	94	95	16	16	100	100	0	0.987	0.961	0.945	0.957	1.318	0.967	0.916	80	431	100	8047	7507	-0.019	3997	4050	3679	3828	300280	313720	216.294	239.188	0	0	0
3	19	11	"slyX"	"STM3454"	13890	17280	100	174	174	30	17	74	74	75	16	21	100	100	0	368	370	71	19	92	92	129	532	412	0	0	0	0.362	0.360	0.364	0.355	1.456	0.014	0.028	80	408	100	376	378	-1.465	100	276	100	278	13927	29568	6.188	0.453	0	0	0
3	20	11	"mglB"	"STM2190"	14070	17280	100	375	370	87	23	74	74	75	15	20	100	100	0	4451	4304	994	23	91	91	131	535	408	100	100	0	0.069	0.070	0.071	0.069	1.344	0.067	0.784	80	402	100	4661	4509	-3.856	301	4360	296	4213	29578	344322	19.667	7.800	0	0	0
3	21	11	""	"STM2198"	14250	17280	120	861	809	263	32	73	73	75	18	24	97	95	0	10060	9893	2484	25	93	93	95	16	16	100	100	0	0.079	0.075	0.076	0.065	2.287	0.074	0.896	120	505	100	10755	10536	-3.661	788	9967	736	9800	97116	1187196	40.778	612.375	0	0	0
3	22	11	"rsuA"	"STM2222"	14430	17280	110	2414	2520	677	26	74	74	79	43	54	100	100	0	4642	4739	872	18	96	96	105	105	100	100	100	0	0.515	0.527	0.523	0.514	1.230	0.534	0.929	80	447	100	6886	7089	-0.958	2340	4546	2446	4643	201583	379104	56.767	44.133	0	0	0
3	23	11	"yejM"	"STM2228"	14610	17280	110	1582	1592	362	22	74	74	78	43	55	100	100	0	5251	5193	1053	20	95	95	99	49	49	100	100	0	0.292	0.298	0.306	0.295	1.292	0.292	0.927	80	420	100	6664	6616	-1.774	1508	5156	1518	5098	127354	415404	35.209	103.959	0	0	0
3	24	11	""	"STM2237"	14780	17270	110	97	102	27	26	73	73	76	17	22	63	27	0	2030	2060	656	31	97	97	99	17	17	100	100	0	0.012	0.015	0.013	0.013	1.984	0.015	0.396	80	471	100	1957	1992	-6.332	24	1933	29	1963	8175	164837	1.529	115.353	0	0	0
3	1	12	"phoP"	"STM1231"	10690	17450	100	4753	4800	857	17	71	71	76	39	51	100	100	0	2031	1986	321	16	90	90	92	17	18	100	100	0	2.412	2.494	2.435	2.492	1.191	2.627	0.891	80	457	100	6623	6625	1.270	4682	1941	4729	1896	383996	158867	121.128	111.412	0	0	0
3	2	12	"phoP"	"STM1231"	10870	17450	110	8139	7879	1561	19	74	74	80	39	48	100	100	0	3286	3130	647	20	90	90	95	39	41	100	100	0	2.523	2.567	2.543	2.583	1.238	2.611	0.919	80	449	100	11261	10845	1.335	8065	3196	7805	3040	630349	250387	199.974	77.821	0	0	0
3	3	12	"phoQ"	"STM1230"	11040	17440	110	785	759	205	27	78	78	86	41	47	100	100	0	819	809	147	18	95	95	102	42	41	100	100	0	0.977	0.954	0.978	0.911	1.415	1.015	0.857	80	503	100	1431	1395	-0.034	707	724	681	714	60759	64701	16.415	16.833	0	0	0
3	4	12	"phoQ"	"STM1230"	11220	17440	100	2841	2991	2136	71	83	83	93	44	47	100	100	0	2502	2375	753	31	97	97	104	55	52	100	100	0	1.147	1.277	1.149	1.212	1.494	1.769	0.584	80	432	100	5163	5186	0.198	2758	2405	2908	2278	239241	189962	65.864	41.291	0	0	0
3	5	12	"phoQ"	"STM1230"	11400	17440	110	1969	1903	510	26	74	74	102	376	368	100	97	0	1793	1697	374	22	88	88	93	34	36	100	100	0	1.111	1.137	1.129	1.119	1.264	1.114	0.828	80	480	100	3600	3438	0.152	1895	1705	1829	1609	152262	135744	4.790	47.176	0	0	0
3	6	12	"hupA"	"STM4170"	11580	17440	100	1257	1142	476	41	68	68	96	395	411	92	63	0	517	512	161	31	83	83	85	31	36	100	100	0	2.740	2.503	2.477	2.408	1.329	2.659	0.925	80	434	100	1623	1503	1.454	1189	434	1074	429	91365	40988	2.648	13.774	0	0	0
3	7	12	"sopB"	"STM1091"	11760	17440	120	500	479	143	29	70	70	73	32	43	94	93	0	11743	11705	2868	24	87	87	91	26	28	100	100	0	0.037	0.035	0.036	0.034	1.504	0.035	0.878	120	533	100	12086	12027	-4.761	430	11656	409	11618	57531	1404582	12.688	446.692	0	0	0
3	8	12	"pipC"	"STM0375"	11940	17430	110	137	140	39	27	72	72	73	19	26	90	78	0	1602	1571	540	34	94	94	96	19	19	100	100	0	0.043	0.046	0.043	0.044	1.600	0.046	0.590	80	410	100	1573	1545	-4.536	65	1508	68	1477	11176	125670	3.526	77.632	0	0	0
3	9	12	"pipC"	"STM0375"	12110	17440	110	141	147	35	23	73	73	77	22	28	97	81	0	2035	2005	561	27	97	97	99	19	19	100	100	0	0.035	0.039	0.037	0.037	1.505	0.038	0.645	80	507	100	2006	1982	-4.833	68	1938	74	1908	11761	160399	3.182	100.316	0	0	0
3	10	12	"ssrB"	"STM1391"	12290	17440	110	176	174	26	14	72	72	75	22	29	100	100	0	2955	2811	643	22	96	96	98	19	19	100	100	0	0.036	0.038	0.036	0.038	1.346	0.035	0.684	80	466	100	2963	2817	-4.781	104	2859	102	2715	13949	224855	4.500	142.789	0	0	0
3	11	12	"ssrB"	"STM1391"	12470	17440	110	182	183	48	26	73	73	93	207	222	3	0	0	3269	3115	915	29	97	97	102	46	45	100	100	0	0.034	0.036	0.037	0.035	1.404	0.036	0.694	80	453	100	3281	3128	-4.863	109	3172	110	3018	14662	249216	0.435	65.500	0	0	0
3	12	12	"ssrB"	"STM1391"	12640	17440	110	199	197	51	25	73	73	74	15	20	98	98	0	3532	3392	845	24	96	96	97	15	15	100	100	0	0.037	0.038	0.036	0.036	1.426	0.035	0.734	80	454	100	3562	3420	-4.769	126	3436	124	3296	15752	271357	8.200	219.667	0	0	0
3	13	12	"lrp"	"STM0959"	12820	17450	100	4866	4689	1117	23	73	73	74	18	24	100	100	0	2796	2652	630	23	97	97	98	17	17	100	100	0	1.776	1.807	1.771	1.825	1.277	1.840	0.930	80	430	100	7492	7171	0.829	4793	2699	4616	2555	375138	212147	256.389	150.235	0	0	0
3	14	12	"lrp"	"STM0959"	13010	17450	110	6810	6584	1746	26	73	73	75	18	24	100	100	0	3898	3688	1083	29	97	97	98	16	16	100	100	0	1.772	1.813	1.733	1.858	1.421	1.824	0.918	80	431	100	10538	10102	0.826	6737	3801	6511	3591	526690	295000	361.611	224.375	0	0	0
3	15	12	"gyrA"	"STM2272"	13180	17450	110	2309	2360	547	23	74	74	76	18	23	100	100	0	1339	1326	269	20	96	96	97	15	15	100	100	0	1.798	1.859	1.829	1.867	1.310	1.924	0.780	80	420	100	3478	3516	0.846	2235	1243	2286	1230	188779	106077	126.889	81.933	0	0	0
3	16	12	"gyrA"	"STM2272"	13360	17430	110	7099	6814	1912	28	75	75	78	20	25	100	100	0	4264	4225	810	19	98	98	99	16	16	100	100	0	1.686	1.633	1.670	1.519	1.612	1.766	0.885	80	460	100	11190	10866	0.754	7024	4166	6739	4127	545086	337987	336.800	257.875	0	0	0
3	17	12	"csrA"	"STM2826"	13530	17450	110	615	699	466	66	76	76	81	31	38	100	100	0	262	286	119	41	98	98	100	17	17	100	98	0	3.287	3.314	3.141	3.226	1.862	4.485	0.570	80	480	100	703	811	1.717	539	164	623	188	55909	22904	19.935	10.941	0	0	0
3	18	12	"csrA"	"STM2826"	13720	17440	110	2602	2644	1261	47	75	75	78	30	38	100	100	0	836	843	285	33	94	94	95	16	16	100	100	0	3.406	3.430	3.613	3.164	1.515	3.818	0.890	80	463	100	3269	3318	1.768	2527	742	2569	749	211543	67434	85.533	46.750	0	0	0
3	19	12	"yhhP"	"STM3578"	13890	17450	110	328	335	101	30	74	74	75	17	22	100	100	0	1204	1162	330	28	89	89	89	15	16	100	100	0	0.228	0.243	0.236	0.237	1.434	0.237	0.851	80	439	100	1369	1334	-2.134	254	1115	261	1073	26762	92985	15.294	71.533	0	0	0
3	20	12	"yhhP"	"STM3578"	14060	17450	100	175	185	52	28	75	75	76	21	27	100	91	0	511	511	148	28	89	89	90	15	16	100	100	0	0.237	0.261	0.257	0.248	1.577	0.245	0.637	80	418	100	522	532	-2.077	100	422	110	422	14804	40846	5.190	28.067	0	0	0
3	21	12	"yhhP"	"STM3578"	14250	17450	100	302	319	163	51	75	75	77	18	23	96	96	0	977	1048	478	45	89	89	91	16	17	100	100	0	0.256	0.254	0.262	0.220	2.198	0.224	0.524	80	398	100	1115	1203	-1.968	227	888	244	959	25497	83859	13.444	59.813	0	0	0
3	22	12	"topA"	"STM1714"	14420	17450	110	3719	3576	972	27	75	75	79	41	51	100	100	0	2907	2732	667	24	92	92	96	49	51	100	100	0	1.294	1.326	1.351	1.301	1.274	1.373	0.915	80	433	100	6459	6141	0.372	3644	2815	3501	2640	286095	218535	85.293	53.796	0	0	0
3	23	12	"topA"	"STM1714"	14600	17450	120	500	595	449	75	74	74	78	39	50	93	93	0	430	493	264	53	92	92	95	46	48	95	94	0	1.260	1.299	1.266	1.164	2.579	1.642	0.531	120	484	100	764	922	0.334	426	338	521	401	71423	59108	13.256	8.652	0	0	0
3	24	12	"fur"	"STM0693"	14780	17460	120	2428	2225	1186	53	75	75	81	37	45	99	99	0	1788	1609	794	49	94	94	98	27	27	98	95	0	1.389	1.419	1.414	1.488	1.965	1.476	0.870	120	576	100	4047	3665	0.474	2353	1694	2150	1515	267027	193076	57.946	55.963	0	0	0
3	1	13	"ctrl-buffer"	"ctrl-buffer"	10680	17610	100	69	77	37	48	69	69	72	20	27	15	3	0	96	100	18	18	88	88	90	14	15	40	16	0	0.000	0.667	0.792	0.985	5.190	6.010	0.126	80	449	100	8	20	Error	0	8	8	12	6140	8036	0.250	0.714	-50	0	0
3	2	13	"ctrl-buffer"	"ctrl-buffer"	10860	17620	100	64	66	15	22	68	68	72	25	34	3	1	0	84	87	17	19	89	89	93	40	43	2	0	0	0.800	1.000	0.958	0.963	3.385	0.841	0.011	80	426	100	-9	-4	-0.322	-4	-5	-2	-2	5277	6972	-0.240	-0.150	-50	0	0
3	3	13	"ctrl-buffer"	"ctrl-buffer"	11010	17620	50	81	88	32	36	68	68	72	31	43	16	16	0	141	163	79	48	87	87	90	24	26	75	58	0	0.241	0.263	0.327	0.335	5.902	0.237	0.119	12	104	100	67	96	-2.054	13	54	20	76	1051	1958	0.516	3.042	0	0	0
3	4	13	"ctrl-buffer"	"ctrl-buffer"	11210	17620	100	85	95	47	49	76	76	144	1224	850	0	0	0	108	124	54	43	97	97	109	60	55	16	5	0	0.818	0.704	1.056	0.992	3.443	2.739	0.023	80	464	100	20	46	-0.290	9	11	19	27	7598	9956	-0.040	0.250	-50	0	0
3	5	13	"ctrl-buffer"	"ctrl-buffer"	11390	17620	100	80	95	47	49	80	80	269	1712	636	0	0	0	113	119	28	23	96	96	113	92	81	2	0	0	0.000	0.652	0.867	0.812	3.613	22.995	0.518	80	373	100	17	38	Error	0	17	15	23	7585	9482	-0.102	0.065	-50	0	0
3	6	13	"ctrl-buffer"	"ctrl-buffer"	11490	17680	80	164	443	932	210	77	77	244	1284	526	9	3	0	166	214	218	101	93	93	118	94	79	32	7	0	1.192	3.025	1.157	1.206	4.038	16.370	0.070	52	208	100	160	487	0.253	87	73	366	121	23052	11145	0.155	1.021	0	0	0
3	7	13	"ctrl-buffer"	"ctrl-buffer"	11800	17650	130	85	216	689	318	73	73	85	57	67	25	14	0	111	505	3831	758	89	89	99	54	54	26	7	0	0.545	0.344	1.333	1.190	3.449	0.070	0.140	120	530	100	34	559	-0.874	12	22	143	416	25977	60659	2.298	7.519	0	0	0
3	8	13	"ctrl-buffer"	"ctrl-buffer"	11930	17620	100	67	78	60	76	71	71	79	36	45	6	3	0	92	93	15	16	91	91	96	31	32	3	0	0	-4.000	3.500	1.408	1.391	4.213	2.219	0.202	80	340	100	-3	9	Error	-4	1	7	2	6224	7450	-0.028	-0.097	-50	0	0
3	9	13	"ctrl-buffer"	"ctrl-buffer"	12100	17620	100	71	75	22	29	70	70	72	18	25	15	6	0	102	109	34	31	91	91	92	15	16	38	15	0	0.091	0.278	0.513	0.692	4.782	0.130	0.002	80	420	100	12	23	-3.459	1	11	5	18	5989	8681	0.167	1.133	-50	0	0
3	10	13	"ctrl-buffer"	"ctrl-buffer"	12280	17620	100	71	75	26	34	70	70	74	22	29	11	3	0	104	106	23	21	93	93	94	15	15	37	18	0	0.091	0.385	0.717	0.748	3.262	6.468	0.008	80	414	100	12	18	-3.459	1	11	5	13	6038	8477	0.045	0.800	-50	0	0
3	11	13	"ctrl-buffer"	"ctrl-buffer"	12460	17620	100	66	70	20	28	71	71	74	18	24	10	3	0	105	110	28	25	95	95	95	15	15	43	12	0	-0.500	-0.067	1.438	1.164	4.057	0.309	0.009	80	432	100	5	14	Error	-5	10	-1	15	5565	8792	-0.222	1.000	-50	0	0
3	12	13	"ctrl-buffer"	"ctrl-buffer"	12640	17620	100	74	75	26	34	71	71	73	20	27	10	1	0	103	107	24	22	94	94	95	14	14	36	16	0	0.333	0.308	0.625	0.651	5.356	1.073	0.211	80	415	100	12	17	-1.585	3	9	4	13	6016	8565	0.100	0.857	-50	0	0
3	13	13	"ctrl-buffer"	"ctrl-buffer"	12820	17620	100	69	82	95	115	70	70	72	15	20	10	3	0	99	101	19	18	91	91	92	15	16	31	12	0	-0.125	1.200	0.667	0.669	3.552	26.279	0.010	80	402	100	7	22	Error	-1	8	12	10	6556	8088	0.667	0.600	-50	0	0
3	14	13	"ctrl-buffer"	"ctrl-buffer"	13000	17620	100	73	74	15	20	72	72	73	15	20	17	6	0	101	105	29	27	90	90	92	17	18	33	10	0	0.091	0.133	0.484	0.624	3.721	27.198	0.002	80	408	100	12	17	-3.459	1	11	2	15	5886	8381	0.067	0.765	-50	0	0
3	15	13	"ctrl-buffer"	"ctrl-buffer"	13170	17620	100	69	72	14	19	73	73	75	17	22	7	2	0	97	98	15	15	88	88	91	15	16	33	8	0	-0.444	-0.100	0.646	0.834	4.612	2.486	0.005	80	390	100	5	9	Error	-4	9	-1	10	5762	7879	-0.176	0.467	-50	0	0
3	16	13	"ctrl-buffer"	"ctrl-buffer"	13350	17630	100	71	72	16	22	74	74	76	16	21	12	3	0	96	100	25	25	90	90	92	15	16	27	10	0	-0.500	-0.200	1.375	1.201	4.121	30.617	0.000	80	439	100	3	8	Error	-3	6	-2	10	5757	8039	-0.250	0.533	-50	0	0
3	17	13	"ctrl-buffer"	"ctrl-buffer"	13530	17630	100	70	75	25	33	73	73	76	18	23	16	6	0	106	113	45	39	93	93	97	34	35	12	5	0	-0.231	0.100	1.226	1.008	4.998	0.454	0.048	80	432	100	10	22	Error	-3	13	2	20	5961	9022	-0.056	0.471	-50	0	0
3	18	13	"ctrl-buffer"	"ctrl-buffer"	13710	17630	100	76	78	25	32	71	71	74	18	24	18	2	0	105	106	21	19	94	94	98	26	26	20	5	0	0.455	0.583	0.667	0.876	4.394	19.676	0.002	80	431	100	16	19	-1.138	5	11	7	12	6231	8485	0.222	0.308	-50	0	0
3	19	13	"ctrl-buffer"	"ctrl-buffer"	13890	17630	100	72	71	14	19	74	74	79	65	82	0	0	0	96	102	28	27	91	91	94	27	28	17	6	0	-0.400	-0.273	0.690	0.691	4.745	0.118	0.006	80	460	100	3	8	Error	-2	5	-3	11	5705	8199	-0.123	0.296	-50	0	0
3	20	13	"ctrl-buffer"	"ctrl-buffer"	14070	17630	100	74	76	19	25	72	72	75	21	28	13	8	0	97	99	21	21	89	89	91	20	21	18	6	0	0.250	0.400	0.636	0.734	3.949	0.229	0.009	80	432	100	10	14	-2.000	2	8	4	10	6109	7946	0.048	0.400	-50	0	0
3	21	13	"ctrl-buffer"	"ctrl-buffer"	14250	17630	100	74	74	16	21	73	73	75	17	22	11	5	0	101	101	19	18	92	92	96	30	31	11	2	0	0.111	0.111	0.500	0.612	3.775	0.261	0.004	80	420	100	10	10	-3.170	1	9	1	9	5920	8119	-0.059	0.167	-50	0	0
3	22	13	"ctrl-buffer"	"ctrl-buffer"	14420	17630	100	72	73	14	19	77	77	83	39	46	0	0	0	102	103	17	16	94	94	110	63	57	0	0	0	-0.625	-0.444	0.615	0.622	4.618	0.315	0.271	80	420	100	3	5	Error	-5	8	-4	9	5820	8227	-0.256	-0.111	-50	0	0
3	23	13	"ctrl-buffer"	"ctrl-buffer"	14600	17630	100	74	76	15	19	75	75	79	25	31	7	0	0	106	108	21	19	93	93	105	54	51	6	0	0	-0.077	0.067	0.722	0.756	3.880	0.180	0.023	80	414	100	12	16	Error	-1	13	1	15	6059	8633	-0.120	0.056	-50	0	0
3	24	13	"ctrl-buffer"	"ctrl-buffer"	14780	17630	100	70	77	41	53	74	74	76	17	22	11	6	0	108	116	38	32	90	90	92	16	17	52	28	0	-0.222	0.115	0.462	0.547	3.831	2.140	0.058	80	432	100	14	29	Error	-4	18	3	26	6170	9314	0.059	1.500	-50	0	0
3	1	14	"ynfA"	"STM1504"	10670	17800	110	231	231	49	21	69	69	71	15	21	98	98	0	3925	3836	712	18	92	92	94	21	22	100	100	0	0.042	0.043	0.042	0.043	1.342	0.043	0.846	80	592	100	3995	3906	-4.564	162	3833	162	3744	18519	306884	10.667	178.190	0	0	0
3	2	14	""	"STM3654"	10860	17800	110	138	134	29	21	69	69	71	16	22	91	83	0	1154	1106	271	24	92	92	95	24	25	100	100	0	0.065	0.064	0.065	0.058	1.847	0.061	0.685	80	502	100	1131	1079	-3.944	69	1062	65	1014	10685	88442	3.938	42.125	0	0	0
3	3	14	"yeiP"	"STM2211"	11030	17790	120	3405	2957	1197	40	67	67	70	19	27	97	96	0	5562	4863	1743	35	90	90	99	32	32	100	100	0	0.610	0.605	0.610	0.525	2.073	0.613	0.938	120	622	100	8810	7663	-0.713	3338	5472	2890	4773	354855	583528	151.947	148.875	0	0	0
3	4	14	"yfaE"	"STM2279"	11210	17800	110	285	285	72	25	71	71	76	27	35	100	100	0	887	870	228	26	93	93	102	34	33	100	100	0	0.270	0.275	0.259	0.272	1.317	0.263	0.846	80	505	100	1008	991	-1.892	214	794	214	777	22804	69636	7.741	22.588	0	0	0
3	5	14	""	"STM4111"	11390	17800	100	79	82	17	20	72	72	148	904	610	0	0	0	142	150	51	34	89	89	100	65	65	41	11	0	0.132	0.164	0.322	0.269	2.885	15.643	0.687	80	417	100	60	71	-2.921	7	53	10	61	6534	12005	-0.073	0.769	0	0	0
3	6	14	""	"STM4140"	11570	17800	110	103	135	96	71	70	70	84	110	130	12	8	0	261	441	461	104	88	88	98	54	55	85	70	0	0.191	0.184	0.157	0.161	3.161	0.158	0.564	80	474	100	206	418	-2.390	33	173	65	353	10761	35254	0.464	6.352	0	0	0
3	7	14	"ssaS"	"STM1420"	11750	17790	120	69	75	29	38	69	69	77	43	55	5	0	0	193	315	328	104	90	90	96	47	48	75	55	0	0.000	0.027	0.086	0.106	5.863	869.525	0.000	120	561	100	103	231	Error	0	103	6	225	8987	37754	-0.047	4.660	0	0	0
3	8	14	"nrdH"	"STM2805"	11950	17790	100	109	232	260	112	69	69	78	38	48	50	41	0	198	442	603	136	86	86	92	31	33	83	62	0	0.357	0.458	0.464	0.399	3.933	0.399	0.722	80	403	100	152	519	-1.485	40	112	163	356	18594	35320	4.053	11.290	0	0	0
3	9	14	"fimI"	"STM0544"	12100	17800	110	130	499	1988	398	67	67	73	33	45	61	48	0	568	867	841	97	83	83	88	31	35	100	100	0	0.130	0.551	0.156	0.165	5.854	3.260	0.202	80	463	100	548	1216	-2.945	63	485	432	784	39956	69343	12.909	25.129	0	0	0
3	10	14	"aroA"	"STM0978"	12280	17800	120	1550	1446	531	36	69	69	73	34	46	99	99	0	3835	3571	1296	36	92	92	94	28	29	100	100	0	0.396	0.396	0.403	0.402	1.875	0.375	0.855	120	598	100	5224	4856	-1.338	1481	3743	1377	3479	173544	428560	40.382	124.179	0	0	0
3	11	14	"dam"	"STM3484"	12460	17800	100	264	323	241	74	70	70	73	19	26	97	92	0	490	645	505	78	95	95	96	16	16	100	100	0	0.491	0.460	0.464	0.439	1.919	0.438	0.785	80	414	100	589	803	-1.026	194	395	253	550	25851	51629	13.158	34.313	0	0	0
3	12	14	"pduW"	"STM2057"	12630	17800	120	141	159	73	45	71	71	74	20	27	87	74	0	1668	2257	1747	77	92	92	93	14	15	99	98	0	0.044	0.041	0.039	0.041	2.235	0.035	0.687	120	579	100	1646	2253	-4.493	70	1576	88	2165	19077	270889	4.250	154.571	0	0	0
3	13	14	""	"STM2695"	12820	17800	120	467	428	154	35	72	72	74	18	24	93	91	0	9710	8404	3327	39	89	89	91	19	20	100	100	0	0.041	0.043	0.042	0.041	2.043	0.041	0.906	120	592	100	10016	8671	-4.606	395	9621	356	8315	51404	1008471	19.667	437.526	0	0	0
3	14	14	"yajR"	"STM0436"	13000	17800	110	1068	1045	193	18	72	72	74	17	22	100	100	0	4948	4889	730	14	87	87	89	17	19	100	100	0	0.205	0.203	0.202	0.201	1.171	0.195	0.923	80	470	100	5857	5775	-2.287	996	4861	973	4802	83601	391104	57.118	282.353	0	0	0
3	15	14	""	"STM0564"	13170	17800	120	550	513	182	35	72	72	73	15	20	95	94	0	12723	11148	4156	37	87	87	89	19	21	100	100	0	0.038	0.040	0.039	0.037	1.924	0.039	0.919	120	570	100	13114	11502	-4.724	478	12636	441	11061	61537	1337732	29.333	582.053	0	0	0
3	16	14	""	"STM0351"	13340	17800	100	124	135	44	32	71	71	73	14	19	88	78	0	3633	3548	1151	32	87	87	90	21	23	100	100	0	0.015	0.018	0.017	0.014	2.105	0.019	0.652	80	420	100	3599	3525	-6.064	53	3546	64	3461	10772	283858	4.429	164.667	0	0	0
3	17	14	"dsrB"	"STM1983"	13520	17810	110	428	477	214	44	72	72	75	17	22	100	100	0	1978	2204	1067	48	89	89	94	36	38	100	100	0	0.188	0.191	0.195	0.191	1.322	0.184	0.905	80	511	100	2245	2520	-2.408	356	1889	405	2115	38133	176328	23.647	58.611	0	0	0
3	18	14	"yeiE"	"STM2201"	13690	17800	110	2298	2259	522	23	74	74	78	37	47	100	100	0	8557	8741	1585	18	93	93	102	48	47	100	100	0	0.263	0.253	0.255	0.246	1.276	0.254	0.931	80	533	100	10688	10833	-1.928	2224	8464	2185	8648	180700	699282	58.946	179.979	0	0	0
3	19	14	"recB"	"STM2994"	13870	17810	50	97	97	19	19	74	74	75	15	20	66	33	0	354	464	285	61	98	98	104	48	46	91	83	0	0.090	0.063	0.076	0.062	5.146	0.029	0.010	12	104	100	279	389	-3.476	23	256	23	366	1161	5571	1.467	7.500	0	0	0
3	20	14	"EMPTY"	"EMPTY"	14070	17810	100	75	79	24	30	75	75	80	63	78	2	1	0	93	94	18	19	90	90	94	26	27	10	1	0	0.000	1.000	1.222	1.087	3.765	0.332	0.069	80	496	100	3	8	Error	0	3	4	4	6326	7507	-0.016	0.000	-75	0	0
3	21	14	"EMPTY"	"EMPTY"	14250	17810	100	76	81	29	35	74	74	76	17	22	13	5	0	87	90	17	18	92	92	97	29	29	5	0	0	-0.400	-3.500	0.477	0.607	6.029	0.242	0.014	80	464	100	-3	5	Error	2	-5	7	-2	6500	7211	0.294	-0.241	-75	0	0
3	22	14	"EMPTY"	"EMPTY"	14430	17810	100	73	74	15	20	76	76	81	37	45	0	0	0	85	89	15	16	94	94	109	61	55	0	0	0	0.333	0.400	1.000	0.900	3.189	3.890	0.177	80	452	100	-12	-7	-1.585	-3	-9	-2	-5	5916	7103	-0.189	-0.328	-75	0	0
3	23	14	"EMPTY"	"EMPTY"	14600	17810	100	69	72	18	25	74	74	78	33	42	1	1	0	91	91	17	18	94	94	101	41	40	1	0	0	1.667	0.667	0.696	0.745	3.274	0.040	0.001	80	452	100	-8	-5	0.737	-5	-3	-2	-3	5798	7299	-0.182	-0.244	-75	0	0
3	24	14	"EMPTY"	"EMPTY"	14780	17810	100	77	76	14	18	73	73	77	33	42	2	0	0	89	94	17	18	92	92	94	17	18	17	5	0	-1.333	1.500	0.933	1.120	4.356	0.034	0.005	80	496	100	1	5	Error	4	-3	3	2	6065	7527	-0.030	0.000	-75	0	0
4	1	1	"yjiX"	"STM4531"	15210	15480	120	107	129	62	48	77	77	78	16	20	69	47	0	186	240	153	63	108	108	109	16	14	90	75	0	0.385	0.394	0.492	0.452	3.763	0.288	0.343	120	644	100	108	184	-1.379	30	78	52	132	15425	28844	3.188	8.188	0	0	0
4	2	1	"yhjG"	"STM3610"	15390	15480	120	218	253	158	62	76	76	78	16	20	96	90	0	972	1157	794	68	108	108	110	21	19	100	97	0	0.164	0.169	0.155	0.155	2.265	0.155	0.700	120	550	100	1006	1226	-2.605	142	864	177	1049	30411	138795	10.938	49.857	0	0	0
4	3	1	"mtlD"	"STM3686"	15560	15480	130	1090	1146	745	65	78	78	79	17	21	100	100	0	3834	4525	3199	70	109	109	112	21	18	100	99	0	0.272	0.242	0.237	0.261	1.903	0.219	0.839	120	599	100	4737	5484	-1.880	1012	3725	1068	4416	137508	542955	62.765	210.143	0	0	0
4	4	1	"ptsN"	"STM3322"	15750	15480	120	489	544	309	56	78	78	81	20	24	99	99	0	640	682	348	51	109	109	112	21	18	98	98	0	0.774	0.813	0.792	0.835	1.913	0.809	0.672	120	563	100	942	1039	-0.370	411	531	466	573	65329	81811	23.150	27.143	0	0	0
4	5	1	"yqjK"	"STM3231"	15920	15480	120	122	135	52	38	79	79	81	21	25	72	50	0	422	451	229	50	109	109	111	23	20	100	96	0	0.137	0.164	0.167	0.163	2.516	0.147	0.450	120	515	100	356	398	-2.864	43	313	56	342	16240	54136	2.571	14.783	0	0	0
4	6	1	"yggT"	"STM3101"	16100	15480	120	1213	1134	314	27	78	78	82	31	37	100	99	0	2167	2012	634	31	103	103	105	17	16	100	99	0	0.550	0.553	0.558	0.576	1.391	0.537	0.938	120	528	100	3199	2965	-0.863	1135	2064	1056	1909	136104	241439	33.935	112.176	0	0	0
4	7	1	"hscC"	"STM0659"	16270	15490	120	351	353	70	19	78	78	80	17	21	100	100	0	11585	11581	1844	15	103	103	104	17	16	100	100	0	0.024	0.024	0.023	0.024	1.367	0.023	0.849	120	503	100	11755	11753	-5.394	273	11482	275	11478	42397	1389706	16.059	675.118	0	0	0
4	8	1	"ubiF"	"STM0671"	16460	15480	120	1173	1144	290	25	79	79	82	24	29	100	100	0	4869	4786	1184	24	106	106	109	22	20	100	100	0	0.230	0.228	0.227	0.226	1.413	0.220	0.914	120	526	100	5857	5745	-2.122	1094	4763	1065	4680	137331	574305	44.250	212.591	0	0	0
4	9	1	"nagA"	"STM0683"	16630	15480	130	3046	2886	766	26	80	80	83	24	28	100	98	0	7394	7049	1343	19	108	108	113	24	21	100	100	0	0.407	0.404	0.407	0.363	1.693	0.408	0.951	120	568	100	10252	9747	-1.297	2966	7286	2806	6941	346274	845936	116.792	289.000	0	0	0
4	10	1	"ybfM"	"STM0687"	16810	15490	120	179	194	60	30	79	79	85	49	57	91	50	0	1755	1793	632	35	107	107	113	27	23	100	99	0	0.061	0.068	0.068	0.066	1.799	0.063	0.639	120	518	100	1748	1801	-4.043	100	1648	115	1686	23266	215161	2.224	62.222	0	0	0
4	11	1	"apeE"	"STM0570"	16990	15490	120	369	367	81	22	79	79	82	29	35	100	99	0	2266	2220	579	26	106	106	110	25	22	100	100	0	0.134	0.136	0.133	0.138	1.352	0.130	0.908	120	524	100	2450	2402	-2.897	290	2160	288	2114	44016	266366	9.828	84.400	0	0	0
4	12	1	"ahpF"	"STM0609"	17170	15490	120	11462	10372	2981	28	85	85	96	41	42	100	100	0	2760	2565	704	27	107	107	110	22	20	100	100	0	4.288	4.185	4.186	4.192	1.356	4.277	0.956	120	505	100	14030	12745	2.100	11377	2653	10287	2458	1244651	307750	250.634	111.591	0	0	0
4	13	1	"dlhH"	"STM3967"	17340	15490	120	2005	1992	567	28	91	91	103	46	44	100	100	0	7861	7280	1984	27	109	109	111	20	18	100	100	0	0.247	0.265	0.259	0.263	1.445	0.247	0.860	120	486	100	9666	9072	-2.018	1914	7752	1901	7171	239022	873618	41.065	358.450	0	0	0
4	14	1	"yigM"	"STM3963"	17510	15490	120	2238	2313	869	37	87	87	99	149	150	99	98	0	10007	9784	3565	36	115	115	158	101	63	100	100	0	0.217	0.230	0.228	0.226	1.504	0.222	0.889	120	504	100	12043	11895	-2.201	2151	9892	2226	9669	277570	1174113	14.859	95.307	0	0	0
4	15	1	"rhtC"	"STM3959"	17690	15490	120	660	807	595	73	91	91	102	137	134	81	72	0	1891	2406	2790	115	131	131	179	104	58	100	98	0	0.323	0.315	0.342	0.317	2.382	1.015	0.570	120	602	100	2329	2991	-1.629	569	1760	716	2275	96855	288737	5.146	21.413	0	0	0
4	16	1	"rarD"	"STM3955"	17870	15490	120	3517	3373	919	27	84	84	88	29	32	100	100	0	11896	11667	2251	19	108	108	116	50	43	100	100	0	0.291	0.285	0.287	0.274	1.323	0.282	0.935	120	554	100	15221	14848	-1.780	3433	11788	3289	11559	404816	1400072	113.276	231.020	0	0	0
4	17	1	"uvrD"	"STM3951"	18050	15490	130	386	487	340	69	82	82	86	27	31	99	95	0	793	943	596	63	104	104	110	48	43	100	100	0	0.441	0.483	0.447	0.437	2.191	0.448	0.634	120	599	100	993	1244	-1.180	304	689	405	839	58426	113217	14.852	17.354	0	0	0
4	18	1	"dapF"	"STM3947"	18230	15490	120	2409	2345	643	27	91	91	106	97	91	100	100	0	3536	3529	932	26	115	115	139	158	113	100	100	0	0.678	0.660	0.647	0.657	1.361	0.649	0.888	120	546	100	5739	5668	-0.562	2318	3421	2254	3414	281395	423529	23.082	21.456	0	0	0
4	19	1	"fklB"	"STM4397"	18400	15490	120	427	563	452	80	89	89	102	49	48	92	82	0	724	976	882	90	113	113	131	68	51	95	85	0	0.553	0.549	0.589	0.546	3.062	0.435	0.492	120	553	100	949	1337	-0.854	338	611	474	863	67533	117148	9.408	12.426	0	0	0
4	20	1	"ytfK"	"STM4406"	18550	15490	80	135	168	103	61	85	85	92	46	50	50	34	0	233	384	477	124	108	108	120	44	36	75	61	0	0.400	0.301	0.390	0.362	2.511	0.189	0.487	52	282	100	175	359	-1.322	50	125	83	276	8760	19985	1.652	6.000	0	0	0
4	21	1	""	"STM4417"	18760	15490	110	205	233	119	51	85	85	96	60	62	85	48	0	482	587	336	57	104	104	118	52	44	100	96	0	0.317	0.306	0.302	0.277	1.744	0.314	0.539	80	537	100	498	631	-1.655	120	378	148	483	18610	46938	2.283	9.019	0	0	0
4	22	1	""	"STM4421"	18940	15490	130	143	198	151	76	85	85	93	39	41	67	35	0	2523	4402	5252	119	103	103	115	68	59	100	100	0	0.024	0.026	0.024	0.023	2.220	0.023	0.582	120	632	100	2478	4412	-5.383	58	2420	113	4299	23716	528233	2.692	63.044	0	0	0
4	23	1	""	"STM4425"	19120	15490	120	147	167	108	64	85	85	111	242	218	2	1	0	2135	2248	1157	51	104	104	140	191	136	99	96	0	0.031	0.038	0.033	0.029	2.481	0.033	0.221	120	621	100	2093	2226	-5.034	62	2031	82	2144	20024	269732	0.231	11.037	0	0	0
4	24	1	""	"STM4430"	19300	15490	120	118	124	37	29	85	85	92	35	38	48	21	0	1808	2037	1264	62	102	102	144	482	334	89	79	0	0.019	0.020	0.023	0.020	2.559	0.015	0.037	120	700	100	1739	1974	-5.692	33	1706	39	1935	14910	244469	0.914	3.927	0	0	0
4	1	2	"sopE2"	"STM1855"	15210	15670	120	112	118	43	36	77	77	83	40	48	42	10	0	1275	1347	765	56	103	103	119	117	98	97	94	0	0.030	0.033	0.033	0.030	2.526	0.031	0.422	120	524	100	1207	1285	-5.065	35	1172	41	1244	14124	161689	0.875	10.496	0	0	0
4	2	2	""	"STM1731"	15380	15670	110	110	116	40	34	76	76	77	18	23	66	46	0	670	813	544	66	103	103	106	27	25	98	97	0	0.060	0.056	0.055	0.051	2.444	0.048	0.542	80	386	100	601	750	-4.060	34	567	40	710	9270	65028	2.167	26.185	0	0	0
4	3	2	"otsB"	"STM1929"	15570	15660	120	370	419	256	61	77	77	78	21	26	95	93	0	1619	1731	1014	58	104	104	113	37	32	99	99	0	0.193	0.210	0.204	0.192	1.788	0.206	0.803	120	503	100	1808	1969	-2.370	293	1515	342	1627	50276	207703	16.238	43.730	0	0	0
4	4	2	""	"STM4161"	15760	15640	60	89	89	21	23	77	77	80	30	37	18	0	0	236	345	335	97	110	110	128	52	40	78	59	0	0.095	0.051	0.114	0.128	3.353	0.026	0.028	32	171	100	138	247	-3.392	12	126	12	235	2853	11027	0.300	4.173	0	0	0
4	5	2	"rsd"	"STM4165"	15930	15660	120	157	166	55	33	78	78	82	22	26	92	80	0	671	685	284	41	102	102	123	187	152	92	78	0	0.139	0.151	0.144	0.147	1.904	0.131	0.607	120	489	100	648	671	-2.849	79	569	88	583	19891	82242	3.818	3.005	0	0	0
4	6	2	"hupA"	"STM4170"	16110	15660	110	270	318	199	62	79	79	81	18	22	98	95	0	178	212	111	52	100	100	101	16	15	93	91	0	2.449	2.134	2.328	2.256	1.872	2.259	0.582	80	370	100	269	351	1.292	191	78	239	112	25447	16974	13.167	6.938	0	0	0
4	7	2	""	"STM3121"	16280	15660	120	106	134	69	51	79	79	81	18	22	64	40	0	497	852	856	100	101	101	103	20	19	97	95	0	0.068	0.073	0.079	0.078	3.755	0.062	0.585	120	418	100	423	806	-3.874	27	396	55	751	16099	102195	2.944	37.450	0	0	0
4	8	2	"stfG"	"STM0200"	16460	15660	120	94	108	47	43	79	79	81	18	22	43	29	0	530	901	896	99	106	106	115	98	85	83	61	0	0.035	0.036	0.047	0.047	3.521	0.032	0.377	120	442	100	439	824	-4.821	15	424	29	795	12960	108158	1.500	8.020	0	0	0
4	9	2	"eutT"	"STM2467"	16640	15660	120	83	104	54	51	77	77	80	19	23	35	25	0	438	1075	1387	129	106	106	110	24	21	75	70	0	0.018	0.028	0.039	0.063	5.442	0.030	0.547	120	405	100	338	996	-5.790	6	332	27	969	12509	128990	1.263	40.208	0	0	0
4	10	2	"lexA"	"STM4237"	16820	15670	120	749	1566	1860	118	78	78	83	25	30	87	80	0	375	759	859	113	103	103	108	24	22	81	73	0	2.467	2.268	2.214	2.226	3.372	2.637	0.582	120	380	100	943	2144	1.303	671	272	1488	656	187975	91036	59.320	27.125	0	0	0
4	11	2	"prpC"	"STM0369"	17000	15670	120	95	101	28	27	81	81	84	22	26	41	19	0	898	1062	703	66	108	108	121	49	40	99	96	0	0.018	0.021	0.025	0.025	3.252	0.015	0.118	120	397	100	804	974	-5.818	14	790	20	954	12081	127433	0.773	19.204	0	0	0
4	12	2	"ushB"	"STM4064"	17180	15670	120	1054	1393	1107	79	86	86	95	35	36	98	95	0	1112	1504	1308	86	116	116	131	52	39	98	93	0	0.972	0.942	0.962	0.943	2.709	0.836	0.664	120	372	100	1964	2695	-0.041	968	996	1307	1388	167151	180520	37.086	26.404	0	0	0
4	13	2	"ptsJ"	"STM2436"	17350	15670	120	284	309	166	53	88	88	95	34	35	99	93	0	2051	2302	1360	59	113	113	122	35	28	100	100	0	0.101	0.101	0.092	0.095	1.712	0.098	0.795	120	390	100	2134	2410	-3.306	196	1938	221	2189	37084	276225	6.294	62.286	0	0	0
4	14	2	"plsX"	"STM1192"	17530	15670	120	6645	6851	3910	57	91	91	104	158	151	100	99	0	822	856	401	46	129	129	182	116	63	95	87	0	9.457	9.298	9.534	9.552	1.641	10.261	0.860	120	450	100	7247	7487	3.241	6554	693	6760	727	822106	102694	42.703	5.810	0	0	0
4	15	2	"flgM"	"STM1172"	17700	15700	70	106	152	98	64	92	92	103	49	47	28	21	0	268	406	295	72	142	142	190	133	70	46	37	0	0.111	0.227	0.164	0.182	2.962	0.233	0.356	32	211	100	140	324	-3.170	14	126	60	264	4849	13002	1.000	1.624	0	0	0
4	16	2	"phsB"	"STM2064"	17870	15670	110	118	144	88	61	87	87	96	44	45	47	18	0	899	1060	770	72	117	117	160	185	115	93	80	0	0.040	0.060	0.051	0.055	3.477	0.054	0.322	80	505	100	813	1000	-4.657	31	782	57	943	11484	84790	1.091	4.865	0	0	0
4	17	2	"tnpA_1"	"STM0946"	18060	15670	130	632	1040	1464	140	86	86	106	121	114	77	72	0	3281	4247	4816	113	109	109	156	238	152	94	90	0	0.172	0.231	0.188	0.180	2.327	0.249	0.757	120	553	100	3718	5092	-2.538	546	3172	954	4138	124852	509627	7.719	17.189	0	0	0
4	18	2	"orf6"	"PSLT014"	18250	15680	110	3164	3591	2013	56	90	90	112	129	115	100	100	0	2124	2282	1117	48	112	112	139	184	132	97	95	0	1.528	1.613	1.597	1.625	1.600	1.700	0.824	80	442	100	5086	5671	0.611	3074	2012	3501	2170	287282	182590	26.969	11.647	0	0	0
4	19	2	"mig-14"	"STM2782"	18420	15680	110	309	829	992	119	87	87	97	42	43	67	61	0	320	1622	2204	135	109	109	123	67	54	67	56	0	1.052	0.490	0.596	0.674	3.604	0.503	0.800	80	394	100	433	2255	0.073	222	211	742	1513	66289	129780	17.429	22.373	0	0	0
4	20	2	"thiD"	"STM2146"	18590	15670	120	114	251	293	116	83	83	89	26	29	50	45	0	365	1258	1773	140	105	105	114	58	50	68	58	0	0.119	0.146	0.194	0.169	4.564	0.095	0.334	120	487	100	291	1321	-3.068	31	260	168	1153	30110	150914	6.231	19.724	0	0	0
4	21	2	"rfaY"	"STM3716"	18770	15680	120	108	180	159	88	84	84	90	32	35	41	30	0	240	724	1077	148	105	105	115	43	37	77	55	0	0.178	0.155	0.196	0.193	3.028	0.129	0.696	120	514	100	159	715	-2.492	24	135	96	619	21602	86918	2.813	14.163	0	0	0
4	22	2	"prgH"	"STM2874"	18950	15680	120	107	204	275	134	86	86	111	163	146	15	10	0	182	1923	3684	191	112	112	163	303	185	35	30	0	0.300	0.065	0.211	0.211	7.368	0.060	0.663	120	536	100	91	1929	-1.737	21	70	118	1811	24466	230788	0.571	5.809	0	0	0
4	23	2	"orgA"	"STM2869"	19150	15710	60	1122	1668	1818	108	89	89	172	537	312	62	50	0	2065	3078	3123	101	119	119	212	538	253	68	59	0	0.531	0.534	0.615	0.582	2.325	0.538	0.828	32	157	100	2979	4538	-0.914	1033	1946	1579	2959	53385	98498	2.786	5.327	0	0	0
4	24	2	"livH"	"STM3563"	19300	15700	90	118	167	141	84	94	94	138	354	256	1	1	0	426	1434	1826	127	128	128	227	685	301	42	30	0	0.081	0.056	0.084	0.102	5.174	0.048	0.019	52	345	100	322	1379	-3.634	24	298	73	1306	8662	74565	0.082	1.762	0	0	0
4	1	3	"hisJ"	"STM2354"	15190	15820	110	142	412	469	113	77	77	90	71	78	47	41	0	626	1548	1725	111	100	100	137	195	142	62	53	0	0.124	0.231	0.223	0.196	3.652	0.245	0.816	80	480	100	591	1783	-3.017	65	526	335	1448	32947	123869	4.535	7.236	0	0	0
4	2	3	"hisI"	"STM2078"	15390	15830	120	651	2337	3276	140	79	79	90	69	76	83	68	0	426	1260	1763	139	102	102	144	198	137	60	45	0	1.765	1.950	2.090	1.691	3.617	2.093	0.714	120	496	100	896	3416	0.820	572	324	2258	1158	280448	151190	32.565	5.636	0	0	0
4	3	3	"glyA"	"STM2555"	15570	15830	120	250	467	502	107	78	78	81	25	30	70	61	0	411	681	705	103	101	101	105	23	21	75	65	0	0.555	0.671	0.730	0.712	3.516	0.630	0.626	120	442	100	482	969	-0.850	172	310	389	580	55987	81733	15.440	25.043	0	0	0
4	4	3	"fliD"	"STM1960"	15750	15830	120	116	240	259	107	78	78	83	31	37	55	45	0	295	799	1053	131	106	106	112	33	29	74	70	0	0.201	0.234	0.233	0.251	3.388	0.212	0.729	120	497	100	227	855	-2.314	38	189	162	693	28815	95899	5.065	20.818	0	0	0
4	5	3	"asrC"	"STM2550"	15910	15830	110	92	149	117	78	78	78	84	30	35	45	36	0	388	1021	1216	119	104	104	145	241	166	53	40	0	0.049	0.077	0.098	0.132	3.295	0.075	0.600	80	433	100	298	988	-4.342	14	284	71	917	11954	81718	2.167	3.635	0	0	0
4	6	3	"moeA"	"STM0846"	16110	15830	120	268	576	647	112	80	80	83	24	28	90	79	0	521	1221	1457	119	105	105	147	256	174	60	46	0	0.452	0.444	0.404	0.418	2.954	0.404	0.730	120	530	100	604	1612	-1.146	188	416	496	1116	69074	146567	20.542	4.195	0	0	0
4	7	3	"cbiN"	"STM2022"	16290	15820	80	102	123	58	47	80	80	83	29	34	40	23	0	356	427	289	67	105	105	125	196	156	57	36	0	0.088	0.134	0.118	0.115	2.724	0.088	0.446	52	260	100	273	365	-3.512	22	251	43	322	6379	22204	1.379	1.541	0	0	0
4	8	3	"cobU"	"STM2018"	16440	15840	110	89	117	83	70	78	78	96	95	98	12	3	0	241	601	811	134	107	107	166	370	222	36	22	0	0.082	0.079	0.120	0.142	4.721	0.105	0.632	80	447	100	145	533	-3.607	11	134	39	494	9398	48094	0.221	1.176	0	0	0
4	9	3	"uhpA"	"STM3790"	16640	15840	120	149	282	360	127	75	75	82	50	60	58	40	0	304	606	842	138	104	104	151	361	239	35	18	0	0.370	0.412	0.408	0.459	3.173	0.379	0.734	120	459	100	274	709	-1.434	74	200	207	502	33884	72683	4.000	1.260	0	0	0
4	10	3	"trpD"	"STM1724"	16810	15830	130	106	181	179	98	76	76	80	22	27	53	44	0	331	864	1120	129	104	104	108	26	24	73	65	0	0.132	0.138	0.175	0.191	3.819	0.124	0.639	120	447	100	257	865	-2.920	30	227	105	760	21660	103653	4.591	29.077	0	0	0
4	11	3	"sulA"	"STM1071"	17000	15840	120	131	176	140	79	80	80	83	21	25	73	59	0	389	530	488	92	108	108	125	85	68	74	62	0	0.181	0.227	0.239	0.228	3.691	0.198	0.484	120	458	100	332	518	-2.462	51	281	96	422	21173	63623	4.429	4.765	0	0	0
4	12	3	"rfaL"	"STM3713"	17180	15840	120	155	283	293	103	79	79	86	50	58	58	42	0	686	1405	1726	122	109	109	132	82	62	80	70	0	0.132	0.157	0.170	0.189	3.482	0.143	0.677	120	466	100	653	1500	-2.924	76	577	204	1296	34010	168540	3.940	15.524	0	0	0
4	13	3	"bglX"	"STM2166"	17340	15840	110	317	508	610	120	81	81	93	88	94	78	58	0	818	1211	1248	103	109	109	139	239	171	80	61	0	0.333	0.387	0.339	0.329	2.309	0.361	0.655	80	387	100	945	1529	-1.587	236	709	427	1102	40602	96890	4.716	4.485	0	0	0
4	14	3	""	"STM0347"	17530	15840	120	95	98	27	27	81	81	89	69	77	5	0	0	503	577	378	65	108	108	134	223	166	74	39	0	0.035	0.036	0.052	0.050	3.147	0.039	0.134	120	462	100	409	486	-4.818	14	395	17	469	11807	69282	0.130	1.987	0	0	0
4	15	3	""	"STM1043"	17700	15850	120	123	153	107	69	82	82	86	33	38	53	34	0	568	894	989	110	109	109	124	73	58	80	74	0	0.089	0.090	0.100	0.105	3.647	0.088	0.591	120	457	100	500	856	-3.485	41	459	71	785	18408	107310	2.030	10.548	0	0	0
4	16	3	""	"PSLT025"	17860	15860	60	108	114	39	34	82	82	104	201	193	0	0	0	192	274	177	64	122	122	152	95	62	40	31	0	0.371	0.211	0.280	0.252	4.078	0.127	0.246	32	171	100	96	184	-1.429	26	70	32	152	3647	8779	0.050	1.284	0	0	0
4	17	3	"orf319"	"STM1389"	18070	15840	110	466	546	464	84	84	84	109	156	143	71	55	0	819	1002	775	77	109	109	140	172	122	87	76	0	0.538	0.517	0.487	0.480	3.131	0.510	0.675	80	458	100	1092	1355	-0.894	382	710	462	893	43647	80180	2.801	5.012	0	0	0
4	18	3	"yfeJ"	"STM2437"	18230	15850	110	115	127	51	40	82	82	91	54	59	28	7	0	461	594	379	63	108	108	114	32	28	97	95	0	0.093	0.093	0.098	0.099	2.668	0.083	0.408	80	401	100	386	531	-3.419	33	353	45	486	10170	47506	0.667	15.000	0	0	0
4	19	3	""	"PSLT087"	18410	15850	120	118	131	71	54	81	81	86	31	36	51	28	0	1480	1548	900	58	108	108	114	34	29	97	95	0	0.027	0.035	0.030	0.031	2.620	0.032	0.265	120	451	100	1409	1490	-5.213	37	1372	50	1440	15670	185725	1.452	42.176	0	0	0
4	20	3	"traU"	"PSLT092"	18590	15850	120	172	245	192	78	82	82	87	26	29	85	73	0	1905	2795	3073	109	110	110	124	64	51	99	98	0	0.050	0.061	0.065	0.055	2.345	0.054	0.743	120	506	100	1885	2848	-4.318	90	1795	163	2685	29442	335404	6.077	41.734	0	0	0
4	21	3	"trbE"	"PSLT096"	18790	15870	90	106	116	46	39	86	86	98	62	63	19	5	0	228	382	353	92	114	114	165	279	169	26	13	0	0.175	0.112	0.175	0.193	3.445	0.108	0.367	52	349	100	134	298	-2.511	20	114	30	268	6048	19848	0.290	0.778	0	0	0
4	22	3	"traH"	"PSLT100"	18960	15860	110	723	843	619	73	89	89	102	60	58	97	93	0	4591	4945	3547	71	118	118	174	276	158	98	97	0	0.142	0.156	0.156	0.146	1.549	0.155	0.848	80	377	100	5107	5581	-2.819	634	4473	754	4827	67432	395609	12.350	17.286	0	0	0
4	23	3	"trbH"	"PSLT105"	19120	15850	120	2242	2567	1969	76	93	93	120	335	279	93	88	0	1600	1813	1204	66	133	133	184	304	165	90	80	0	1.465	1.473	1.388	1.428	1.908	1.620	0.834	120	460	100	3616	4154	0.551	2149	1467	2474	1680	308065	217547	7.304	5.359	0	0	0
4	24	3	"traX"	"PSLT110"	19290	15840	110	371	407	178	43	94	94	126	311	246	45	5	0	1065	1118	468	41	140	140	182	245	134	97	87	0	0.299	0.320	0.303	0.302	1.546	0.421	0.182	80	456	100	1202	1291	-1.740	277	925	313	978	32545	89436	0.904	3.820	0	0	0
4	1	4	""	"STM2717"	15210	16010	100	76	86	35	40	76	76	80	36	45	13	8	0	132	169	102	60	99	99	109	100	91	17	10	0	0.000	0.143	0.315	0.248	2.950	0.245	0.444	80	463	100	33	80	Error	0	33	10	70	6907	13559	0.167	0.600	-50	0	0
4	2	4	""	"STM2739"	15380	16020	110	168	202	120	59	78	78	79	15	18	98	96	0	2761	3512	3328	94	105	105	122	113	92	100	100	0	0.034	0.036	0.034	0.036	1.768	0.032	0.781	80	440	100	2746	3531	-4.883	90	2656	124	3407	16190	280939	8.200	30.000	0	0	0
4	3	4	""	"STM1616"	15570	16010	100	106	109	30	27	77	77	80	23	28	58	22	0	410	440	191	43	108	108	126	119	94	86	71	0	0.096	0.096	0.096	0.087	2.545	0.092	0.364	80	389	100	331	364	-3.380	29	302	32	332	8735	35177	1.261	2.639	0	0	0
4	4	4	"rimL"	"STM1611"	15750	16020	120	160	171	61	35	79	79	83	26	31	88	71	0	561	597	251	42	107	107	111	26	23	99	98	0	0.178	0.188	0.170	0.179	1.953	0.175	0.655	120	519	100	535	582	-2.487	81	454	92	490	20527	71667	3.385	18.692	0	0	0
4	5	4	"osmB"	"STM1705"	15930	16000	40	174	166	57	34	87	87	95	36	37	66	66	0	343	387	199	51	125	125	142	55	38	83	66	0	0.399	0.302	0.269	0.254	4.352	0.273	0.570	12	68	100	305	341	-1.325	87	218	79	262	1991	4645	1.972	4.455	0	0	0
4	6	4	"mppA"	"STM1679"	16100	16010	110	863	963	427	44	80	80	84	25	29	100	100	0	3035	3154	1218	38	103	103	112	37	33	100	100	0	0.267	0.289	0.290	0.281	1.268	0.290	0.896	80	469	100	3715	3934	-1.905	783	2932	883	3051	77042	252313	35.160	82.216	0	0	0
4	7	4	"rnhB"	"STM0230"	16280	16020	130	1992	2078	760	36	80	80	87	56	64	100	100	0	870	865	263	30	102	102	118	144	122	98	95	0	2.490	2.619	2.639	2.651	1.523	2.879	0.827	120	494	100	2680	2761	1.316	1912	768	1998	763	249404	103842	35.554	5.188	0	0	0
4	8	4	"speE"	"STM0166"	16400	16030	130	838	888	344	38	81	81	141	203	143	97	89	0	568	587	198	33	102	102	169	353	208	76	10	0	1.624	1.664	1.663	1.659	1.534	1.869	0.780	120	490	100	1223	1292	0.700	757	466	807	485	106544	70387	3.680	1.184	0	0	0
4	9	4	"yaeB"	"STM0243"	16640	16020	120	196	256	226	88	80	80	187	1024	547	2	0	0	471	625	599	95	101	101	134	123	91	86	73	0	0.314	0.336	0.329	0.328	2.306	26.270	0.009	120	519	100	486	700	-1.673	116	370	176	524	30676	75033	0.067	3.992	0	0	0
4	10	4	"cobS"	"STM2017"	16810	16020	110	190	222	109	49	77	77	143	1065	744	0	0	0	917	989	550	55	103	103	124	108	87	98	97	0	0.139	0.164	0.153	0.149	1.856	69.684	0.001	80	466	100	927	1031	-2.849	113	814	145	886	17723	79151	0.074	8.009	0	0	0
4	11	4	"yeeI"	"STM2001"	17020	16030	100	106	127	79	62	77	77	80	22	27	52	33	0	411	711	816	114	104	104	131	135	103	67	51	0	0.094	0.082	0.081	0.094	3.146	0.079	0.619	80	434	100	336	657	-3.404	29	307	50	607	10172	56845	2.136	4.296	0	0	0
4	12	4	"fixX"	"STM0078"	17170	16030	50	86	90	17	18	79	79	82	18	21	25	8	0	244	300	203	67	152	152	206	177	85	33	33	0	0.076	0.074	0.064	0.046	2.260	0.042	0.146	12	104	100	99	159	-3.716	7	92	11	148	1079	3604	0.444	0.531	0	0	0
4	13	4	"ubiC"	"STM4233"	17340	16020	110	284	326	203	62	77	77	87	88	101	87	63	0	750	892	661	74	101	101	132	220	166	95	78	0	0.319	0.315	0.329	0.310	1.674	0.292	0.810	80	523	100	856	1040	-1.649	207	649	249	791	26115	71335	2.716	3.455	0	0	0
4	14	4	"yjbJ"	"STM4240"	17540	16030	110	98	105	29	27	75	75	78	20	25	55	28	0	222	230	73	31	99	99	105	39	37	92	76	0	0.187	0.229	0.226	0.229	2.260	0.198	0.397	80	444	100	146	161	-2.419	23	123	30	131	8376	18361	1.350	3.205	0	0	0
4	15	4	"yjcE"	"STM4269"	17710	16020	120	198	226	158	69	75	75	78	25	32	93	83	0	1790	2102	1373	65	100	100	106	49	46	99	99	0	0.073	0.075	0.067	0.068	1.853	0.080	0.716	120	461	100	1813	2153	-3.780	123	1690	151	2002	27167	252221	5.920	40.735	0	0	0
4	16	4	"zur"	"STM4241"	17880	16030	110	309	332	141	42	78	78	81	25	30	100	100	0	1095	1100	584	53	102	102	108	29	26	100	100	0	0.233	0.255	0.254	0.256	1.503	0.214	0.728	80	424	100	1224	1252	-2.104	231	993	254	998	26581	88028	10.040	34.207	0	0	0
4	17	4	"yfcZ"	"STM2390"	18060	16030	120	180	186	69	37	80	80	93	81	87	61	15	0	353	352	117	33	101	101	114	129	113	83	47	0	0.397	0.422	0.401	0.362	2.243	0.445	0.419	120	471	100	352	357	-1.333	100	252	106	251	22317	42192	1.148	1.845	0	0	0
4	18	4	""	"STM2372"	18230	16030	120	827	1152	1099	95	79	79	88	49	55	100	97	0	1078	1515	1533	101	102	102	105	18	17	99	99	0	0.766	0.759	0.778	0.798	2.239	0.688	0.753	120	431	100	1724	2486	-0.384	748	976	1073	1413	138232	181783	21.714	78.333	0	0	0
4	19	4	"ylaC"	"STM0471"	18410	16030	120	140	223	220	98	80	80	85	28	32	65	50	0	321	601	767	127	103	103	107	22	20	89	80	0	0.275	0.287	0.286	0.296	3.213	0.252	0.734	120	435	100	278	641	-1.861	60	218	143	498	26766	72086	4.929	22.455	0	0	0
4	20	4	"ybaP"	"STM0496"	18580	16030	110	392	453	419	92	82	82	88	29	32	100	100	0	1086	1178	807	68	106	106	119	75	63	100	97	0	0.316	0.346	0.333	0.320	1.435	0.396	0.874	80	420	100	1290	1443	-1.661	310	980	371	1072	36230	94214	12.586	14.120	0	0	0
4	21	4	"ybbS"	"STM0514"	18770	16030	110	175	195	86	44	85	85	90	30	33	90	77	0	1672	1742	941	54	110	110	123	75	60	100	100	0	0.058	0.067	0.061	0.061	1.679	0.069	0.730	80	448	100	1652	1742	-4.117	90	1562	110	1632	15571	139381	3.500	21.587	0	0	0
4	22	4	"folD"	"STM0542"	18950	16030	120	385	457	294	64	87	87	96	46	47	95	91	0	728	832	648	77	115	115	133	116	87	95	90	0	0.486	0.516	0.501	0.496	1.817	0.449	0.742	120	441	100	911	1087	-1.041	298	613	370	717	54855	99830	7.848	6.026	0	0	0
4	23	4	"ybdG"	"STM0569"	19110	16030	110	424	475	198	41	91	91	110	90	81	100	92	0	3212	3640	1662	45	131	131	254	740	291	100	95	0	0.108	0.109	0.104	0.108	1.222	0.111	0.872	80	415	100	3414	3893	-3.210	333	3081	384	3509	37998	291221	4.056	4.576	0	0	0
4	24	4	"fepB"	"STM0594"	19310	16030	110	354	360	136	37	86	86	105	119	113	87	60	0	687	699	256	36	121	121	216	621	287	38	1	0	0.473	0.474	0.464	0.458	1.533	0.477	0.797	80	570	100	834	852	-1.079	268	566	274	578	28760	55928	2.143	0.778	0	0	0
4	1	5	"slp"	"STM1819"	15210	16190	110	740	883	651	73	78	78	81	29	35	100	100	0	1399	1543	951	61	106	106	115	51	44	100	100	0	0.512	0.560	0.513	0.524	1.552	0.581	0.830	80	484	100	1955	2242	-0.966	662	1293	805	1437	70615	123453	27.655	28.000	0	0	0
4	2	5	"hemK"	"STM1775"	15390	16190	120	392	477	503	105	78	78	83	30	36	91	85	0	581	781	876	112	107	107	124	104	83	90	82	0	0.662	0.592	0.639	0.589	2.694	0.486	0.514	120	459	100	788	1073	-0.594	314	474	399	674	57197	93666	13.133	6.317	0	0	0
4	3	5	"ychK"	"STM1754"	15570	16190	120	904	873	376	43	77	77	79	17	21	99	97	0	1570	1599	606	37	104	104	113	77	68	99	99	0	0.564	0.532	0.534	0.496	1.854	0.511	0.772	120	453	100	2293	2291	-0.826	827	1466	796	1495	104729	191835	46.706	19.299	0	0	0
4	4	5	"sdaA"	"STM1826"	15750	16190	120	2528	2840	2441	85	78	78	80	18	22	100	99	0	1754	1912	1272	66	101	101	105	23	21	100	100	0	1.482	1.525	1.507	1.331	2.113	1.837	0.738	120	420	100	4103	4573	0.568	2450	1653	2762	1811	340849	229402	153.333	78.565	0	0	0
4	5	5	"minC"	"STM1814"	15930	16200	120	958	1117	730	65	79	79	83	22	26	98	98	0	954	1047	569	54	102	102	109	30	27	100	99	0	1.032	1.098	1.092	1.025	1.891	1.179	0.883	120	501	100	1731	1983	0.045	879	852	1038	945	134099	125582	47.000	31.267	0	0	0
4	6	5	"ycgR"	"STM1798"	16090	16190	110	261	272	103	37	80	80	84	24	28	100	97	0	1796	1744	669	38	101	101	114	70	61	100	100	0	0.107	0.117	0.114	0.113	1.468	0.114	0.781	80	406	100	1876	1835	-3.227	181	1695	192	1643	21770	139556	7.833	23.286	0	0	0
4	7	5	"yihA"	"STM4001"	16280	16200	120	376	478	503	105	79	79	83	22	26	96	93	0	919	1130	1225	108	103	103	118	76	64	93	88	0	0.364	0.389	0.405	0.385	2.560	0.377	0.825	120	438	100	1113	1426	-1.458	297	816	399	1027	57398	135588	17.955	13.316	0	0	0
4	8	5	"oxyR"	"STM4125"	16460	16200	120	682	1242	2260	181	79	79	116	168	144	70	61	0	472	968	1478	152	102	102	122	97	79	78	61	0	1.630	1.343	1.396	1.206	3.114	1.591	0.754	120	397	100	973	2029	0.705	603	370	1163	866	149059	116168	6.702	8.722	0	0	0
4	9	5	"yneB"	"STM4078"	16630	16200	120	131	153	97	63	79	79	151	1119	741	0	0	0	1102	1679	1665	99	98	98	100	18	18	99	98	0	0.052	0.047	0.050	0.048	3.180	0.042	0.577	120	422	100	1056	1655	-4.271	52	1004	74	1581	18412	201471	0.002	87.722	0	0	0
4	10	5	"pfkA"	"STM4062"	16820	16210	120	899	1428	1869	130	75	75	144	1095	760	40	20	0	833	1110	1246	112	97	97	99	18	18	96	95	0	1.120	1.336	1.248	1.093	3.687	1.566	0.652	120	441	100	1560	2366	0.163	824	736	1353	1013	171384	133174	1.173	56.167	0	0	0
4	11	5	"rhaR"	"STM4049"	16990	16200	120	89	101	42	41	74	74	79	24	30	37	18	0	500	761	775	101	97	97	109	97	88	75	64	0	0.037	0.041	0.052	0.049	4.634	0.033	0.348	120	420	100	418	691	-4.748	15	403	27	664	12074	91292	0.917	6.722	0	0	0
4	12	5	"yihZ"	"STM4028"	17150	16210	110	112	185	172	92	76	76	85	63	74	38	26	0	285	442	430	97	97	97	118	113	95	66	42	0	0.191	0.316	0.255	0.242	3.459	0.245	0.410	80	436	100	224	454	-2.385	36	188	109	345	14783	35385	1.587	2.867	0	0	0
4	13	5	"rpsK"	"STM3417"	17340	16210	130	2208	5531	7754	140	79	79	89	60	67	100	99	0	184	4727	10928	231	97	97	108	86	79	50	32	0	24.471	1.178	18.574	11.056	5.172	0.784	0.800	120	554	100	2216	10082	4.613	2129	87	5452	4630	663721	567205	90.700	53.709	0	0	0
4	14	5	"rplF"	"STM3425"	17530	16210	120	1368	2891	4759	164	79	79	89	44	49	99	95	0	125	163	123	75	96	96	103	41	39	35	19	0	44.448	41.970	42.035	36.496	3.693	56.698	0.465	120	522	100	1318	2879	5.474	1289	29	2812	67	346972	19531	63.682	1.463	0	0	0
4	15	5	"rplN"	"STM3430"	17690	16210	110	379	570	721	126	79	79	110	322	292	46	18	0	126	146	72	49	97	97	99	17	17	63	38	0	10.345	10.020	13.260	10.476	4.570	81.948	0.047	80	393	100	329	540	3.371	300	29	491	49	45620	11691	1.429	2.765	0	0	0
4	16	5	"rpsC"	"STM3434"	17870	16210	120	1732	3180	4278	134	81	81	113	292	258	86	78	0	151	182	107	58	98	98	101	21	20	75	59	0	31.151	36.893	30.565	28.718	3.455	47.932	0.637	120	495	100	1704	3183	4.961	1651	53	3099	84	381571	21844	10.503	3.857	0	0	0
4	17	5	"rplW"	"STM3438"	18060	16210	120	723	1061	1259	118	81	81	94	56	59	95	95	0	121	135	56	41	98	98	100	19	19	55	25	0	27.913	26.486	28.571	24.879	3.919	37.275	0.330	120	423	100	665	1017	4.803	642	23	980	37	127302	16237	17.268	1.842	0	0	0
4	18	5	"ppiA"	"STM3472"	18230	16210	120	295	408	488	119	79	79	88	37	42	87	82	0	462	594	703	118	99	99	100	18	18	98	96	0	0.595	0.665	0.573	0.610	2.714	0.632	0.639	120	426	100	579	824	-0.749	216	363	329	495	48979	71235	8.649	27.444	0	0	0
4	19	5	"argI"	"STM4469"	18420	16210	120	131	207	302	145	80	80	85	28	32	74	46	0	1013	1229	910	74	101	101	104	25	24	97	96	0	0.056	0.113	0.059	0.063	3.528	0.158	0.392	120	432	100	963	1255	-4.160	51	912	127	1128	24782	147424	4.357	45.000	0	0	0
4	20	5	"trpS2"	"STM4508"	18590	16210	120	213	239	122	51	82	82	86	25	29	88	80	0	1284	1369	803	58	104	104	110	34	30	98	95	0	0.111	0.124	0.127	0.118	2.287	0.108	0.603	120	436	100	1311	1422	-3.171	131	1180	157	1265	28651	164335	6.120	37.029	0	0	0
4	21	5	"dnaT"	"STM4544"	18760	16200	110	128	514	977	190	81	81	90	50	55	47	42	0	246	1118	2427	217	106	106	119	110	92	55	36	0	0.336	0.428	0.594	0.553	4.564	0.384	0.877	80	395	100	187	1445	-1.575	47	140	433	1012	41099	89414	8.480	9.082	0	0	0
4	22	5	"lplA"	"STM4576"	18940	16210	120	255	417	576	138	84	84	93	50	53	83	70	0	1224	1991	2788	140	111	111	129	107	82	91	88	0	0.154	0.177	0.165	0.157	2.723	0.182	0.814	120	469	100	1284	2213	-2.702	171	1113	333	1880	49983	238912	6.480	17.402	0	0	0
4	23	5	""	"STM4596"	19130	16210	120	112	131	67	51	87	87	112	147	131	7	0	0	492	697	660	94	126	126	211	595	281	33	9	0	0.068	0.077	0.076	0.079	3.185	0.108	0.238	120	488	100	391	615	-3.872	25	366	44	571	15681	83699	0.129	0.817	0	0	0
4	24	5	"rph"	"STM3734"	19310	16220	110	296	792	898	113	84	84	101	133	131	68	48	0	582	1202	1520	126	124	124	156	303	194	60	40	0	0.463	0.657	0.544	0.685	2.851	0.543	0.555	80	483	100	670	1786	-1.111	212	458	708	1078	63396	96137	5.195	3.452	0	0	0
4	1	6	"yhgI"	"STM3511"	15210	16370	120	946	1055	756	71	76	76	82	28	34	99	98	0	736	801	463	57	103	103	108	37	34	99	98	0	1.374	1.403	1.315	1.357	2.043	1.594	0.737	120	532	100	1503	1677	0.459	870	633	979	698	126649	96145	34.750	18.730	0	0	0
4	2	6	"yhcK"	"STM3340"	15390	16370	120	354	386	245	63	76	76	80	20	25	95	92	0	882	909	537	59	102	102	104	22	21	100	98	0	0.356	0.384	0.372	0.365	2.259	0.355	0.685	120	420	100	1058	1117	-1.488	278	780	310	807	46378	109032	15.300	36.591	0	0	0
4	3	6	"yhcC"	"STM3329"	15560	16360	110	147	161	69	42	75	75	78	18	23	93	83	0	1887	2075	1207	58	102	102	124	139	112	100	100	0	0.040	0.044	0.038	0.039	1.886	0.035	0.505	80	401	100	1857	2059	-4.632	72	1785	86	1973	12904	165965	4.611	14.036	0	0	0
4	4	6	"murA"	"STM3307"	15750	16370	120	1426	1534	1100	71	77	77	79	19	24	98	98	0	946	1019	654	64	100	100	128	165	128	95	89	0	1.595	1.585	1.618	1.421	2.516	1.753	0.669	120	489	100	2195	2376	0.673	1349	846	1457	919	184077	122225	76.579	5.400	0	0	0
4	5	6	"rbfA"	"STM3285"	15920	16370	110	1866	2080	1233	59	79	79	83	24	28	100	100	0	605	653	296	45	99	99	106	70	66	98	95	0	3.532	3.612	3.463	3.591	1.604	4.227	0.773	80	392	100	2293	2555	1.820	1787	506	2001	554	166428	52268	83.208	7.814	0	0	0
4	6	6	"yhbT"	"STM3273"	16100	16370	120	479	623	751	120	80	80	83	24	28	95	91	0	1473	1605	1418	88	103	103	117	61	52	99	96	0	0.291	0.362	0.310	0.296	2.054	0.392	0.641	120	556	100	1769	2045	-1.780	399	1370	543	1502	74713	192619	22.500	24.393	0	0	0
4	7	6	""	"STM3155"	16280	16340	70	98	108	52	48	80	80	84	21	25	50	21	0	206	264	170	64	121	121	140	64	45	56	40	0	0.212	0.196	0.166	0.191	4.175	0.100	0.088	32	204	100	103	171	-2.239	18	85	28	143	3447	8444	1.143	1.938	0	0	0
4	8	6	"nupG"	"STM3113"	16460	16370	120	210	216	93	43	79	79	83	22	26	92	89	0	2824	2804	1221	43	105	105	117	52	44	100	100	0	0.048	0.051	0.047	0.046	1.747	0.050	0.734	120	458	100	2850	2836	-4.375	131	2719	137	2699	25917	336434	6.045	51.673	0	0	0
4	9	6	"gshB"	"STM3095"	16640	16380	130	784	998	809	81	79	79	83	21	25	98	98	0	1169	1473	1085	73	101	101	105	23	21	100	98	0	0.660	0.670	0.612	0.617	2.188	0.658	0.667	120	436	100	1773	2291	-0.599	705	1068	919	1372	119770	176798	43.571	59.478	0	0	0
4	10	6	""	"STM3075"	16820	16380	120	127	159	131	82	78	78	82	21	25	75	55	0	763	1029	1108	107	100	100	105	22	20	96	94	0	0.074	0.087	0.074	0.091	2.854	0.070	0.392	120	409	100	712	1010	-3.758	49	663	81	929	19130	123494	3.667	42.000	0	0	0
4	11	6	"iciA"	"STM3064"	17000	16380	120	127	142	65	45	77	77	84	81	96	28	6	0	521	626	412	65	98	98	104	46	44	97	92	0	0.118	0.123	0.110	0.127	2.803	0.088	0.357	120	417	100	473	593	-3.081	50	423	65	528	16990	75116	0.716	11.348	0	0	0
4	12	6	"fldB"	"STM3045"	17170	16380	110	177	227	150	66	77	77	84	48	57	78	51	0	306	442	320	72	98	98	113	86	76	83	62	0	0.481	0.436	0.390	0.427	2.766	0.432	0.579	80	394	100	308	494	-1.057	100	208	150	344	18192	35345	2.979	3.826	0	0	0
4	13	6	"nadE"	"STM1310"	17350	16380	130	308	464	612	131	81	81	92	54	58	83	72	0	897	1230	1692	137	99	99	115	91	79	94	89	0	0.284	0.339	0.299	0.292	2.454	0.315	0.717	120	562	100	1025	1514	-1.814	227	798	383	1131	55739	147632	6.889	12.253	0	0	0
4	14	6	"ydiE"	"STM1346"	17530	16400	60	98	104	31	29	81	81	90	38	42	21	6	0	155	204	106	51	104	104	121	69	57	37	28	0	0.333	0.230	0.252	0.295	2.397	0.240	0.232	32	176	100	68	123	-1.585	17	51	23	100	3327	6525	0.368	1.203	0	0	0
4	15	6	"lpp"	"STM1377"	17700	16380	100	105	124	52	41	78	78	98	152	155	5	0	0	116	141	74	52	98	98	105	52	49	21	11	0	1.500	1.070	2.064	1.472	4.296	0.725	0.155	80	432	100	45	89	0.585	27	18	46	43	9959	11281	0.171	0.692	-50	0	0
4	16	6	"sodB"	"STM1431"	17890	16380	110	740	1156	1314	113	79	79	103	161	156	80	61	0	282	395	388	98	97	97	99	21	21	90	80	0	3.573	3.614	3.219	3.370	2.584	4.041	0.702	80	405	100	846	1375	1.837	661	185	1077	298	92460	31561	6.540	14.095	0	0	0
4	17	6	"gst"	"STM1451"	18060	16390	120	230	395	601	152	80	80	90	50	55	68	56	0	284	458	614	134	97	97	97	16	16	90	84	0	0.802	0.873	0.750	0.736	3.310	0.951	0.731	120	454	100	337	676	-0.318	150	187	315	361	47413	54946	6.100	22.563	0	0	0
4	18	6	"sodC"	"STM1044"	18240	16380	110	250	255	92	36	79	79	85	36	42	98	90	0	606	632	276	43	97	97	101	42	41	100	100	0	0.336	0.329	0.343	0.325	1.634	0.305	0.586	80	427	100	680	711	-1.574	171	509	176	535	20418	50549	4.722	12.643	0	0	0
4	19	6	"yhhV"	"STM3559"	18420	16380	100	106	227	363	159	79	79	84	33	39	42	31	0	227	713	1155	161	97	97	106	54	50	62	53	0	0.208	0.240	0.299	0.269	4.774	0.227	0.554	80	379	100	157	764	-2.267	27	130	148	616	18123	57021	4.333	11.241	0	0	0
4	20	6	"yhhL"	"STM3573"	18590	16390	120	105	213	281	131	81	81	86	31	36	45	35	0	176	499	799	160	102	102	111	45	40	60	45	0	0.324	0.332	0.306	0.330	4.114	0.249	0.456	120	437	100	98	529	-1.624	24	74	132	397	25593	59891	4.097	8.622	0	0	0
4	21	6	"yhhQ"	"STM3579"	18770	16380	120	246	416	466	112	82	82	90	47	52	80	61	0	1288	1841	1891	102	106	106	124	108	87	91	87	0	0.139	0.193	0.163	0.167	3.174	0.183	0.617	120	469	100	1346	2069	-2.849	164	1182	334	1735	49904	220899	6.936	15.898	0	0	0
4	22	6	"nikR"	"STM3584"	18940	16380	100	94	177	348	196	82	82	85	22	25	35	21	0	161	292	521	178	105	105	115	38	33	63	38	0	0.214	0.508	0.321	0.322	4.428	0.628	0.821	80	364	100	68	282	-2.222	12	56	95	187	14198	23331	4.182	4.658	-50	0	0
4	23	6	""	"STM3595"	19130	16390	120	302	384	278	72	84	84	89	35	39	95	91	0	1449	1937	1409	72	121	121	142	82	57	100	99	0	0.164	0.165	0.158	0.156	1.949	0.146	0.626	120	505	100	1546	2116	-2.607	218	1328	300	1816	46137	232488	8.429	21.890	0	0	0
4	24	6	""	"STM3600"	19300	16390	120	108	111	34	30	84	84	89	30	33	40	15	0	1182	1340	879	65	119	119	141	82	58	95	92	0	0.023	0.022	0.026	0.024	3.418	0.019	0.230	120	520	100	1087	1248	-5.469	24	1063	27	1221	13359	160749	0.733	14.622	0	0	0
4	1	7	"yidF"	"STM3803"	15220	16540	120	155	170	102	60	75	75	78	17	21	88	77	0	774	900	827	91	99	99	101	22	21	97	95	0	0.119	0.119	0.117	0.116	2.868	0.097	0.605	120	537	100	755	896	-3.077	80	675	95	801	20454	108015	5.412	36.318	0	0	0
4	2	7	"ibpA"	"STM3809"	15390	16550	120	295	528	605	114	74	74	82	69	84	77	60	0	155	194	123	63	98	98	108	108	100	25	13	0	3.877	4.729	3.709	3.624	3.236	6.803	0.496	120	435	100	278	550	1.955	221	57	454	96	63403	23236	6.464	0.796	0	0	0
4	3	7	"ccmC"	"STM2252"	15560	16550	120	117	168	203	120	75	75	78	19	24	60	51	0	405	666	822	123	98	98	127	186	146	63	44	0	0.137	0.164	0.184	0.181	3.691	0.182	0.631	120	521	100	349	661	-2.870	42	307	93	568	20210	79916	4.737	2.898	0	0	0
4	4	7	"torC"	"STM3823"	15760	16550	110	111	118	37	31	77	77	79	19	24	75	40	0	1456	1658	906	54	98	98	125	187	149	100	98	0	0.025	0.026	0.026	0.025	2.001	0.024	0.396	80	439	100	1392	1601	-5.320	34	1358	41	1560	9433	132636	2.053	8.198	0	0	0
4	5	7	"dgoK"	"STM3829"	15910	16550	110	207	225	95	42	78	78	82	26	31	100	95	0	2190	2547	1291	50	101	101	143	203	141	100	100	0	0.062	0.060	0.056	0.057	1.542	0.058	0.718	80	460	100	2218	2593	-4.017	129	2089	147	2446	17988	203792	5.500	11.842	0	0	0
4	6	7	""	"STM3833"	16110	16560	110	151	153	36	23	76	76	81	27	33	91	70	0	1457	1492	540	36	103	103	145	200	137	100	98	0	0.055	0.055	0.051	0.052	1.679	0.051	0.613	80	472	100	1429	1466	-4.174	75	1354	77	1389	12213	119361	2.667	6.735	0	0	0
4	7	7	""	"STM0098"	16280	16540	110	193	193	41	21	77	77	80	19	23	98	96	0	3333	3173	754	23	103	103	120	70	58	100	100	0	0.036	0.038	0.036	0.037	1.317	0.037	0.816	80	511	100	3346	3186	-4.799	116	3230	116	3070	15474	253847	5.947	43.614	0	0	0
4	8	7	"ilvI"	"STM0116"	16460	16550	120	673	809	534	66	78	78	80	18	22	96	95	0	8024	9783	5783	59	102	102	111	61	54	100	100	0	0.075	0.076	0.072	0.067	1.931	0.075	0.833	120	488	100	8517	10412	-3.735	595	7922	731	9681	97056	1173979	40.500	158.557	0	0	0
4	9	7	"ftsI"	"STM0122"	16640	16560	120	2580	2295	830	36	78	78	80	19	23	99	99	0	6373	5748	1949	33	100	100	103	22	21	100	100	0	0.399	0.393	0.392	0.375	1.815	0.390	0.947	120	455	100	8775	7865	-1.326	2502	6273	2217	5648	275362	689729	116.579	256.591	0	0	0
4	10	7	"murC"	"STM0129"	16820	16560	120	1367	1564	946	60	80	80	92	91	98	99	98	0	1037	1094	533	48	100	100	110	70	63	98	97	0	1.374	1.493	1.357	1.460	1.822	1.811	0.631	120	484	100	2224	2478	0.458	1287	937	1484	994	187674	131321	16.176	14.057	0	0	0
4	11	7	"guaC"	"STM0141"	17000	16550	110	583	734	462	62	79	79	91	100	109	97	93	0	1205	1268	617	48	98	98	107	77	71	97	96	0	0.455	0.560	0.562	0.540	1.833	0.564	0.682	80	393	100	1611	1825	-1.135	504	1107	655	1170	58695	101474	6.430	15.078	0	0	0
4	12	7	"aroP"	"STM0150"	17170	16560	120	148	175	105	60	77	77	83	44	53	65	41	0	602	687	467	67	96	96	109	90	82	93	81	0	0.140	0.166	0.159	0.151	3.137	0.148	0.501	120	515	100	577	689	-2.833	71	506	98	591	20949	82495	2.091	6.422	0	0	0
4	13	7	""	"STM1549"	17360	16560	110	329	334	146	43	78	78	83	39	46	95	87	0	852	831	334	40	98	98	113	96	84	100	95	0	0.333	0.349	0.308	0.318	1.893	0.318	0.639	80	442	100	1005	989	-1.587	251	754	256	733	26705	66518	6.436	7.479	0	0	0
4	14	7	""	"STM1554"	17540	16560	110	122	128	49	38	77	77	80	21	26	82	51	0	1139	1137	446	39	98	98	105	48	45	100	100	0	0.043	0.049	0.044	0.043	2.347	0.054	0.118	80	426	100	1086	1090	-4.532	45	1041	51	1039	10238	90966	2.286	21.500	0	0	0
4	15	7	""	"STM1558"	17690	16550	110	727	914	586	64	79	79	92	80	86	100	100	0	8836	10158	4680	46	97	97	256	965	376	100	100	0	0.074	0.083	0.077	0.078	1.255	0.085	0.855	80	456	100	9387	10896	-3.753	648	8739	835	10061	73086	812670	10.275	10.261	0	0	0
4	16	7	"sfcA"	"STM1566"	17890	16560	120	2087	2511	1813	72	80	80	98	142	144	96	95	0	4569	6134	3977	64	97	97	238	908	381	98	97	0	0.449	0.403	0.423	0.366	2.029	0.385	0.760	120	516	100	6479	8468	-1.156	2007	4472	2431	6037	301335	736072	16.993	6.493	0	0	0
4	17	7	"fdnG"	"STM1570"	18060	16560	110	264	352	380	107	78	78	81	25	30	93	90	0	424	494	361	73	97	97	100	33	33	96	91	0	0.569	0.690	0.523	0.588	2.338	0.825	0.579	80	413	100	513	671	-0.814	186	327	274	397	28176	39507	10.840	11.939	0	0	0
4	18	7	"narZ"	"STM1577"	18240	16560	100	86	92	43	46	78	78	84	35	41	8	1	0	275	287	111	38	97	97	103	57	55	90	68	0	0.045	0.074	0.081	0.068	3.426	0.092	0.106	80	442	100	186	204	-4.476	8	178	14	190	7332	22991	0.229	3.228	0	0	0
4	19	7	"yciO"	"STM1720"	18420	16570	110	308	360	205	56	78	78	85	37	43	97	95	0	462	549	315	57	97	97	111	87	78	96	87	0	0.630	0.624	0.611	0.611	2.118	0.590	0.608	80	466	100	595	734	-0.666	230	365	282	452	28760	43959	7.432	5.034	0	0	0
4	20	7	"yciC"	"STM1734"	18580	16560	110	767	819	480	58	82	82	92	52	56	98	95	0	1322	1325	569	42	102	102	111	48	43	100	98	0	0.561	0.603	0.578	0.561	1.406	0.655	0.806	80	406	100	1905	1960	-0.833	685	1220	737	1223	65530	106038	13.981	25.292	0	0	0
4	21	7	""	"STM1747"	18750	16550	90	93	145	137	94	82	82	95	52	54	28	17	0	174	391	501	128	107	107	145	166	114	36	21	0	0.164	0.222	0.380	0.415	5.659	0.126	0.197	52	346	100	78	347	-2.607	11	67	63	284	7553	20314	0.962	1.482	0	0	0
4	22	7	"narI"	"STM1761"	18930	16560	110	105	139	98	70	83	83	88	33	37	38	25	0	509	981	1091	111	109	109	145	168	115	66	53	0	0.055	0.064	0.073	0.076	3.663	0.060	0.518	80	550	100	422	928	-4.184	22	400	56	872	11088	78465	1.545	4.976	0	0	0
4	23	7	"chaB"	"STM1770"	19170	16550	40	260	254	129	50	83	83	88	25	28	75	75	0	700	1269	1325	104	136	136	153	58	37	91	91	0	0.314	0.151	0.214	0.177	2.618	0.086	0.477	12	63	100	741	1304	-1.672	177	564	171	1133	3046	15227	6.640	19.241	0	0	0
4	24	7	""	"STM1785"	19290	16560	110	363	394	175	44	86	86	90	27	30	100	98	0	3314	3906	2187	55	120	120	172	212	123	100	100	0	0.087	0.081	0.082	0.081	1.439	0.075	0.828	80	491	100	3471	4094	-3.527	277	3194	308	3786	31493	312460	11.259	17.613	0	0	0
4	1	8	"nuoN"	"STM2316"	15200	16740	110	4028	3965	951	23	76	76	84	52	61	100	100	0	5245	5037	1022	20	99	99	119	182	152	100	100	0	0.768	0.788	0.772	0.775	1.236	0.798	0.928	80	505	100	9098	8827	-0.381	3952	5146	3889	4938	317210	402969	74.635	27.022	0	0	0
4	2	8	"nuoC"	"STM2326"	15370	16740	110	3655	3496	1096	31	78	78	122	246	201	100	97	0	2031	1988	548	27	99	99	136	199	146	100	100	0	1.851	1.809	1.737	1.767	1.546	1.926	0.877	80	450	100	5509	5307	0.889	3577	1932	3418	1889	279670	159049	13.715	9.307	0	0	0
4	3	8	"yfbS"	"STM2333"	15550	16730	110	333	343	129	37	78	78	116	233	200	58	7	0	1747	1729	636	36	99	99	134	192	143	100	98	0	0.155	0.163	0.158	0.158	1.698	0.158	0.373	80	484	100	1903	1895	-2.692	255	1648	265	1630	27403	138314	0.974	8.307	0	0	0
4	4	8	"yfcC"	"STM2339"	15750	16740	110	200	223	100	44	78	78	80	23	28	98	98	0	1228	1347	546	40	97	97	109	71	65	100	100	0	0.108	0.116	0.110	0.108	1.469	0.116	0.719	80	474	100	1253	1395	-3.213	122	1131	145	1250	17817	107727	6.217	17.437	0	0	0
4	5	8	""	"STM2343"	15910	16730	110	93	100	40	40	76	76	81	52	64	12	6	0	736	790	390	49	99	99	115	137	119	100	92	0	0.027	0.035	0.038	0.033	3.189	0.032	0.032	80	466	100	654	715	-5.228	17	637	24	691	8029	63169	0.365	4.927	0	0	0
4	6	8	"yfcH"	"STM2350"	16100	16730	110	475	519	231	44	78	78	83	53	63	100	98	0	4156	4585	2084	45	101	101	122	106	86	100	100	0	0.098	0.098	0.096	0.096	1.295	0.097	0.905	80	479	100	4452	4925	-3.352	397	4055	441	4484	41495	366825	8.226	42.104	0	0	0
4	7	8	"fdx"	"STM2538"	16280	16740	110	5326	5058	1806	35	80	80	84	23	27	100	100	0	914	854	274	32	99	99	126	124	98	100	96	0	6.437	6.593	6.521	6.564	1.255	6.891	0.905	80	501	100	6061	5733	2.686	5246	815	4978	755	404622	68325	216.261	5.871	0	0	0
4	8	8	"cadB"	"STM2558"	16470	16740	110	303	305	77	25	81	81	85	22	25	100	100	0	5777	5546	1100	19	100	100	110	79	71	100	100	0	0.039	0.041	0.039	0.040	1.342	0.040	0.869	80	446	100	5899	5670	-4.676	222	5677	224	5446	24370	443670	10.000	68.810	0	0	0
4	9	8	"yfhG"	"STM2563"	16640	16740	110	1366	1412	531	37	80	80	83	20	24	100	100	0	2263	2275	727	31	100	100	100	18	18	100	100	0	0.595	0.612	0.598	0.605	1.237	0.615	0.931	80	433	100	3449	3507	-0.750	1286	2163	1332	2175	112962	181970	66.450	120.833	0	0	0
4	10	8	""	"STM2570"	16820	16750	110	152	177	93	52	81	81	85	24	28	95	83	0	1922	2186	1403	64	100	100	101	18	17	100	100	0	0.039	0.046	0.042	0.041	1.737	0.043	0.674	80	434	100	1893	2182	-4.682	71	1822	96	2086	14165	174893	3.833	115.833	0	0	0
4	11	8	""	"STM2587"	16990	16730	110	142	143	39	27	79	79	84	33	39	76	46	0	2826	2724	791	29	99	99	101	21	20	100	100	0	0.023	0.024	0.024	0.021	1.897	0.024	0.611	80	480	100	2790	2689	-5.436	63	2727	64	2625	11474	217890	1.788	124.905	0	0	0
4	12	8	""	"STM2593"	17180	16740	110	177	177	42	23	78	78	81	18	22	100	97	0	1659	1602	426	26	97	97	101	20	19	100	100	0	0.063	0.066	0.064	0.063	1.436	0.063	0.715	80	447	100	1661	1604	-3.980	99	1562	99	1505	14195	128136	5.333	75.050	0	0	0
4	13	8	"yhbP"	"STM3270"	17350	16730	110	562	508	152	29	79	79	82	29	35	98	97	0	3687	3430	877	25	98	98	103	32	31	100	100	0	0.135	0.129	0.131	0.118	1.541	0.131	0.928	80	435	100	4072	3761	-2.893	483	3589	429	3332	40620	274426	14.690	103.969	0	0	0
4	14	8	""	"STM3277"	17530	16740	120	164	163	49	30	79	79	81	19	23	90	79	0	5376	4594	2000	43	98	98	103	30	29	100	100	0	0.016	0.019	0.019	0.018	1.794	0.018	0.738	120	499	100	5363	4580	-5.956	85	5278	84	4496	19576	551288	4.316	149.700	0	0	0
4	15	8	"pnp"	"STM3282"	17700	16750	110	57561	56971	5887	10	83	83	289	1781	616	100	100	1	7899	7856	606	7	99	99	150	378	252	100	100	0	7.369	7.334	7.411	7.312	1.089	7.589	0.959	80	455	100	65278	64645	2.881	57478	7800	56888	7757	4557651	628518	31.826	20.386	0	0	0
4	16	8	"secG"	"STM3293"	17880	16740	110	3812	3758	993	26	85	85	306	1855	606	95	52	0	1630	1614	392	24	98	98	131	235	179	100	100	0	2.433	2.423	2.412	2.406	1.233	2.968	0.782	80	419	100	5259	5189	1.283	3727	1532	3673	1516	300601	129107	1.861	6.311	0	0	0
4	17	8	"yhbE"	"STM3302"	18040	16740	110	5027	4681	1753	37	83	83	120	244	203	100	100	0	3339	3146	1109	35	98	98	129	191	148	100	98	0	1.525	1.509	1.471	1.506	1.317	1.549	0.944	80	458	100	8185	7646	0.609	4944	3241	4598	3048	374450	251709	18.693	15.796	0	0	0
4	18	8	"yrbA"	"STM3308"	18230	16750	100	325	385	199	51	80	80	113	211	186	63	21	0	329	371	161	43	96	96	125	191	152	68	18	0	1.052	1.109	1.073	1.077	1.554	1.178	0.747	80	440	100	478	580	0.072	245	233	305	275	30795	29670	1.289	1.288	0	0	0
4	19	8	""	"STM0718"	18400	16750	110	177	191	63	32	78	78	83	29	34	96	87	0	4415	4479	1709	38	98	98	159	413	259	100	100	0	0.023	0.026	0.023	0.023	1.644	0.026	0.684	80	467	100	4416	4494	-5.446	99	4317	113	4381	15302	358333	3.724	10.460	0	0	0
4	20	8	""	"STM0724"	18590	16730	100	83	89	39	43	81	81	90	56	62	5	2	0	117	130	62	47	99	99	164	420	256	0	0	0	0.111	0.258	0.567	0.690	4.152	0.424	0.083	80	450	100	20	39	-3.170	2	18	8	31	7135	10393	-0.018	-0.081	-50	0	0
4	21	8	"sdhD"	"STM0733"	18770	16740	110	379	376	124	32	82	82	90	46	51	93	93	0	1887	1823	648	35	102	102	114	106	92	100	100	0	0.166	0.171	0.169	0.156	1.717	0.167	0.900	80	515	100	2082	2015	-2.587	297	1785	294	1721	30041	145820	6.217	16.123	0	0	0
4	22	8	"ybgC"	"STM0744"	18960	16750	110	510	508	166	32	82	82	86	36	41	100	100	0	1237	1215	372	30	105	105	113	53	46	100	100	0	0.378	0.384	0.374	0.379	1.270	0.383	0.873	80	465	100	1560	1536	-1.403	428	1132	426	1110	40629	97199	11.722	20.792	0	0	0
4	23	8	"ybgF"	"STM0750"	19120	16750	100	6988	6705	2159	32	84	84	90	36	40	100	100	0	2899	2773	736	26	121	121	152	92	60	100	100	0	2.485	2.497	2.431	2.468	1.180	2.602	0.949	80	436	100	9682	9273	1.313	6904	2778	6621	2652	536398	221810	183.750	28.489	0	0	0
4	24	8	"aroG"	"STM0760"	19310	16750	100	954	914	299	32	87	87	93	37	39	100	100	0	3376	3117	1029	33	123	123	174	179	102	100	100	0	0.267	0.276	0.271	0.277	1.350	0.271	0.917	80	455	100	4120	3821	-1.908	867	3253	827	2994	73126	249361	22.189	16.441	0	0	0
4	1	9	""	"STM0868"	15200	16910	110	995	1007	244	24	75	75	89	80	89	100	100	0	9874	9819	2434	24	98	98	187	643	343	100	100	0	0.094	0.096	0.095	0.096	1.186	0.094	0.943	80	510	100	10696	10653	-3.410	920	9776	932	9721	80536	785513	11.475	14.980	0	0	0
4	2	9	"rimK"	"STM0875"	15390	16910	110	905	855	236	27	77	77	105	194	184	100	93	0	3669	3483	903	25	99	99	200	674	337	100	96	0	0.232	0.230	0.231	0.228	1.241	0.223	0.901	80	466	100	4398	4162	-2.108	828	3570	778	3384	68433	278600	3.866	4.871	0	0	0
4	3	9	"ybjF"	"STM0882"	15570	16910	100	1511	1471	254	17	78	78	82	25	30	100	100	0	4880	4678	831	17	101	101	112	72	64	100	100	0	0.300	0.304	0.298	0.305	1.150	0.300	0.960	80	442	100	6212	5970	-1.738	1433	4779	1393	4577	117713	374246	55.560	63.417	0	0	0
4	4	9	"artP"	"STM0891"	15760	16910	110	2101	2018	442	21	78	78	81	20	24	100	100	0	6134	5816	1181	20	101	101	108	49	45	100	100	0	0.335	0.339	0.339	0.336	1.198	0.337	0.964	80	465	100	8056	7655	-1.576	2023	6033	1940	5715	161465	465316	96.850	116.490	0	0	0
4	5	9	""	"STM0896"	15930	16910	110	95	94	17	18	77	77	81	51	62	1	0	0	4082	4112	822	19	104	104	107	26	24	100	100	0	0.005	0.004	0.005	0.004	2.401	0.003	0.118	80	468	100	3996	4025	-7.788	18	3978	17	4008	7553	328931	0.255	154.038	0	0	0
4	6	9	""	"STM0901"	16110	16910	110	81	86	21	24	78	78	80	19	23	27	10	0	4313	4141	1184	28	103	103	121	184	152	100	100	0	0.001	0.002	0.004	0.004	2.673	0.002	0.024	80	480	100	4213	4046	Error	3	4210	8	4038	6885	331265	0.316	21.848	0	0	0
4	7	9	""	"STM1035"	16290	16910	110	201	213	76	35	79	79	81	27	33	96	86	0	1792	1795	760	42	101	101	115	174	151	100	100	0	0.072	0.079	0.077	0.074	1.593	0.077	0.797	80	442	100	1813	1828	-3.793	122	1691	134	1694	17005	143630	4.889	9.655	0	0	0
4	8	9	""	"STM1039"	16460	16900	110	269	274	92	33	80	80	85	40	47	93	91	0	2427	2340	688	29	103	103	110	46	41	100	100	0	0.081	0.087	0.082	0.080	1.569	0.089	0.851	80	439	100	2513	2431	-3.620	189	2324	194	2237	21898	187162	4.725	48.478	0	0	0
4	9	9	"aceK"	"STM4185"	16630	16910	110	389	376	89	23	80	80	84	25	29	98	97	0	8572	8051	1775	22	104	104	115	77	66	100	100	0	0.036	0.037	0.037	0.036	1.312	0.037	0.921	80	453	100	8777	8243	-4.776	309	8468	296	7947	30115	644101	11.680	103.065	0	0	0
4	10	9	""	"STM4196"	16820	16910	110	167	171	55	32	80	80	84	23	27	96	76	0	3727	3571	933	26	102	102	112	75	66	100	100	0	0.024	0.026	0.022	0.023	1.795	0.024	0.548	80	450	100	3712	3560	-5.381	87	3625	91	3469	13676	285695	3.783	46.120	0	0	0
4	11	9	""	"STM4200"	17000	16910	110	405	389	111	28	79	79	81	19	23	97	97	0	10597	10209	2510	24	100	100	104	21	20	100	100	0	0.031	0.031	0.030	0.028	1.628	0.031	0.911	80	466	100	10823	10419	-5.009	326	10497	310	10109	31121	816681	16.211	481.190	0	0	0
4	12	9	""	"STM4204"	17170	16910	100	176	185	64	34	79	79	80	17	21	96	95	0	2858	2912	1156	39	101	101	104	21	20	100	100	0	0.035	0.038	0.036	0.035	1.612	0.037	0.770	80	408	100	2854	2917	-4.829	97	2757	106	2811	14805	232954	6.176	133.714	0	0	0
4	13	9	"pduE"	"STM2042"	17350	16910	110	182	192	57	29	79	79	81	25	30	95	85	0	4350	3920	1199	30	100	100	105	31	29	100	100	0	0.024	0.030	0.030	0.028	1.561	0.029	0.691	80	480	100	4353	3933	-5.367	103	4250	113	3820	15350	313565	4.440	123.065	0	0	0
4	14	9	"pduV"	"STM2056"	17530	16910	100	173	178	60	33	77	77	78	15	19	93	88	0	3177	3198	1153	36	100	100	103	28	27	100	100	0	0.031	0.033	0.030	0.029	1.817	0.033	0.763	80	400	100	3173	3199	-5.002	96	3077	101	3098	14231	255876	6.667	110.536	0	0	0
4	15	9	"stfF"	"STM0199"	17710	16920	100	208	492	2261	459	81	81	216	1677	776	2	1	0	4278	4157	1050	25	100	100	113	156	138	100	100	0	0.030	0.101	0.028	0.031	2.394	0.151	0.022	80	396	100	4305	4468	-5.040	127	4178	411	4057	39377	332559	0.165	25.923	0	0	0
4	16	9	"thiH"	"STM4159"	17880	16910	110	464	473	96	20	83	83	87	25	28	100	100	0	10047	10190	1378	13	103	103	122	182	149	100	100	0	0.038	0.039	0.038	0.038	1.224	0.038	0.906	80	415	100	10325	10477	-4.706	381	9944	390	10087	37825	815217	15.440	55.319	0	0	0
4	17	9	"yojN"	"STM2269"	18060	16930	120	3135	2923	883	30	83	83	110	215	195	95	94	0	15617	14697	4441	30	100	100	127	201	158	99	98	0	0.197	0.195	0.193	0.194	2.121	0.189	0.930	120	518	100	18569	17437	-2.346	3052	15517	2840	14597	350793	1763639	13.084	72.488	0	0	0
4	18	9	""	"STM4261"	18230	16920	90	91	100	31	31	80	80	90	91	101	5	0	0	438	619	410	66	97	97	99	17	17	100	100	0	0.032	0.038	0.045	0.037	2.534	0.025	0.004	52	344	100	352	542	-4.954	11	341	20	522	5206	32212	0.110	30.588	0	0	0
4	19	9	"traP"	"PSLT082"	18420	16920	100	226	248	88	35	80	80	85	32	37	100	93	0	3571	3791	1524	40	98	98	123	272	221	100	100	0	0.042	0.045	0.044	0.044	1.381	0.045	0.833	80	427	100	3619	3861	-4.572	146	3473	168	3693	19837	303240	5.094	13.485	0	0	0
4	20	9	""	"STM1542"	18580	16920	90	135	147	42	28	79	79	84	38	45	73	30	0	2200	2373	760	32	98	98	113	80	70	100	100	0	0.027	0.030	0.029	0.026	1.639	0.032	0.652	52	364	100	2158	2343	-5.230	56	2102	68	2275	7644	123374	1.658	28.250	0	0	0
4	21	9	""	"STM4309"	18770	16920	110	258	257	44	17	80	80	83	24	28	100	100	0	12369	12360	1470	11	102	102	119	109	91	100	100	0	0.015	0.014	0.014	0.014	1.270	0.014	0.806	80	502	100	12445	12435	-6.107	178	12267	177	12258	20523	988828	7.250	112.303	0	0	0
4	22	9	"adi"	"STM4296"	18950	16920	110	590	586	109	18	79	79	82	35	42	100	100	0	14401	14681	1892	12	103	103	128	217	169	100	100	0	0.036	0.035	0.035	0.034	1.259	0.034	0.926	80	433	100	14809	15085	-4.806	511	14298	507	14578	46860	1174501	14.400	67.065	0	0	0
4	23	9	"lpxO"	"STM4286"	19130	16920	110	1211	1153	285	24	83	83	101	74	73	100	100	0	5498	5383	971	18	111	111	169	243	143	100	100	0	0.209	0.203	0.210	0.196	1.321	0.204	0.942	80	385	100	6515	6342	-2.256	1128	5387	1070	5272	92225	430665	14.216	21.457	0	0	0
4	24	9	"nrfC"	"STM4279"	19290	16930	150	96	109	52	47	84	84	95	55	57	12	7	0	414	614	805	131	112	112	144	111	77	67	57	0	0.040	0.050	0.077	0.100	5.099	0.053	0.145	156	761	100	314	527	-4.653	12	302	25	502	17074	95744	0.255	4.234	0	0	0
4	1	10	"yafB"	"STM0255"	15220	17080	110	7877	7647	1435	18	76	76	83	52	62	100	100	0	5687	5562	745	13	100	100	135	398	294	100	100	0	1.396	1.386	1.401	1.368	1.160	1.413	0.967	80	498	100	13388	13033	0.482	7801	5587	7571	5462	611768	444962	145.462	13.636	0	0	0
4	2	10	""	"STM0274"	15390	17080	110	624	624	71	11	78	78	84	39	46	100	100	0	14198	14253	1229	8	101	101	121	156	128	100	100	0	0.039	0.039	0.039	0.038	1.150	0.038	0.934	80	438	100	14643	14698	-4.690	546	14097	546	14152	49880	1140249	13.846	90.590	0	0	0
4	3	10	""	"STM0282"	15570	17090	100	188	187	43	22	79	79	81	19	23	100	97	0	3983	3873	1096	28	102	102	122	155	127	100	100	0	0.028	0.029	0.028	0.028	1.470	0.027	0.776	80	442	100	3990	3879	-5.154	109	3881	108	3771	14975	309849	5.579	24.200	0	0	0
4	4	10	""	"STM0288"	15750	17090	100	134	141	54	38	79	79	81	18	22	81	71	0	1090	1138	466	40	104	104	105	17	16	100	100	0	0.056	0.060	0.056	0.048	2.143	0.064	0.564	80	408	100	1041	1096	-4.164	55	986	62	1034	11307	91054	3.333	60.765	0	0	0
4	5	10	""	"STM0297"	15910	17080	80	81	88	27	30	79	79	81	18	22	19	13	0	227	238	86	36	105	105	108	23	21	98	86	0	0.016	0.068	0.110	0.098	2.615	0.080	0.078	52	300	100	124	142	-5.931	2	122	9	133	4559	12384	0.389	5.652	0	0	0
4	6	10	"yafJ"	"STM0311"	16100	17080	90	753	730	172	23	79	79	83	30	36	100	100	0	1920	1844	434	23	102	102	115	73	63	100	100	0	0.371	0.374	0.376	0.371	1.179	0.370	0.954	52	362	100	2492	2393	-1.432	674	1818	651	1742	37934	95898	21.567	23.685	0	0	0
4	7	10	"ycfJ"	"STM1212"	16270	17080	100	270	301	139	46	79	79	85	35	41	100	95	0	402	461	246	53	103	103	124	186	150	88	30	0	0.639	0.620	0.629	0.624	1.702	0.520	0.623	80	431	100	490	580	-0.647	191	299	222	358	24064	36918	6.171	1.812	0	0	0
4	8	10	"ycfX"	"STM1220"	16460	17090	110	2189	2081	503	24	78	78	86	53	61	100	100	0	6031	5716	1207	21	104	104	110	31	28	100	100	0	0.356	0.357	0.355	0.346	1.304	0.355	0.953	80	490	100	8038	7615	-1.489	2111	5927	2003	5612	166488	457307	37.642	180.839	0	0	0
4	9	10	""	"STM1236"	16640	17080	100	143	146	44	30	79	79	84	45	53	65	21	0	362	381	102	26	105	105	114	65	57	100	96	0	0.249	0.243	0.243	0.210	1.771	0.261	0.238	80	420	100	321	343	-2.006	64	257	67	276	11656	30499	1.378	4.108	0	0	0
4	10	10	""	"STM1253"	16820	17080	110	128	141	56	39	79	79	81	20	24	85	61	0	507	578	280	48	101	101	104	19	18	100	100	0	0.121	0.130	0.119	0.107	1.891	0.137	0.614	80	478	100	455	539	-3.051	49	406	62	477	11287	46223	3.000	24.947	0	0	0
4	11	10	"yoaG"	"STM1272"	17000	17090	100	117	120	36	30	79	79	80	18	22	71	52	0	348	374	167	44	99	99	102	18	17	100	100	0	0.153	0.149	0.141	0.130	2.027	0.141	0.479	80	420	100	287	316	-2.712	38	249	41	275	9568	29913	2.222	15.111	0	0	0
4	12	10	""	"STM1276"	17170	17090	110	239	261	153	58	79	79	80	18	22	96	92	0	531	550	185	33	101	101	104	20	19	100	100	0	0.372	0.405	0.363	0.361	1.589	0.462	0.680	80	466	100	590	631	-1.426	160	430	182	449	20870	43996	10.056	22.300	0	0	0
4	13	10	"rstB"	"STM1471"	17350	17090	100	603	598	133	22	80	80	81	17	20	100	100	0	6824	6573	1639	24	101	101	104	19	18	100	100	0	0.078	0.080	0.078	0.080	1.243	0.078	0.952	80	432	100	7246	6990	-3.684	523	6723	518	6472	47848	525809	30.412	340.474	0	0	0
4	14	10	"ydgH"	"STM1478"	17530	17090	110	6034	5944	602	10	79	79	82	24	29	100	100	0	7424	7314	723	9	101	101	104	21	20	100	100	0	0.813	0.813	0.825	0.813	1.072	0.829	0.946	80	478	100	13278	13078	-0.298	5955	7323	5865	7213	475507	585096	244.250	343.333	0	0	0
4	15	10	"ynfM"	"STM1486"	17700	17090	100	1107	1108	275	24	81	81	85	28	32	100	100	0	9715	9426	1739	18	102	102	107	25	23	100	100	0	0.107	0.110	0.106	0.107	1.291	0.108	0.931	80	390	100	10639	10351	-3.228	1026	9613	1027	9324	88655	754042	36.536	372.760	0	0	0
4	16	10	""	"STM1493"	17880	17090	120	421	407	128	31	80	80	83	24	28	95	93	0	9135	8157	2466	30	103	103	118	164	138	98	98	0	0.038	0.041	0.039	0.038	2.131	0.040	0.904	120	506	100	9373	8381	-4.727	341	9032	327	8054	48834	978874	13.500	49.018	0	0	0
4	17	10	"ynfD"	"STM1500"	18060	17100	110	232	235	47	20	79	79	82	16	19	100	100	0	621	611	157	25	100	100	102	19	18	100	100	0	0.294	0.305	0.296	0.309	1.395	0.280	0.844	80	413	100	674	667	-1.768	153	521	156	511	18761	48865	9.563	26.789	0	0	0
4	18	10	"udg"	"STM2080"	18240	17100	110	1070	1087	145	13	81	81	86	49	56	100	100	0	9248	9133	1084	11	98	98	99	20	20	100	100	0	0.108	0.111	0.109	0.111	1.134	0.110	0.952	80	492	100	10139	10041	-3.210	989	9150	1006	9035	86924	730659	20.429	451.700	0	0	0
4	19	10	""	"STM2787"	18420	17100	100	98	100	25	25	82	82	87	39	44	12	3	0	744	761	188	24	95	95	99	20	20	100	100	0	0.025	0.027	0.032	0.029	2.537	0.016	0.011	80	432	100	665	684	-5.342	16	649	18	666	7985	60864	0.333	33.100	0	0	0
4	20	10	"gabT"	"STM2792"	18600	17100	110	510	504	105	20	82	82	88	39	44	100	100	0	8470	8131	1709	21	100	100	106	45	42	100	100	0	0.051	0.053	0.053	0.052	1.205	0.052	0.925	80	480	100	8798	8453	-4.290	428	8370	422	8031	40333	650459	10.667	178.333	0	0	0
4	21	10	"mobA"	"STM3994"	18780	17100	100	595	583	133	22	84	84	87	24	27	100	100	0	3210	3162	547	17	105	105	115	96	83	100	100	0	0.165	0.163	0.164	0.159	1.241	0.162	0.936	80	390	100	3616	3556	-2.603	511	3105	499	3057	46648	252937	20.667	31.740	0	0	0
4	22	10	""	"STM4014"	18950	17090	120	118	119	27	22	82	82	89	41	46	40	6	0	3552	3295	1154	35	106	106	136	233	171	99	97	0	0.010	0.012	0.011	0.010	2.354	0.010	0.108	120	497	100	3482	3226	-6.581	36	3446	37	3189	14287	395410	0.732	13.558	0	0	0
4	23	10	""	"STM4033"	19120	17090	100	103	114	38	33	84	84	105	87	82	6	0	0	163	179	61	34	105	105	147	177	120	8	0	0	0.328	0.405	0.439	0.401	2.601	0.444	0.657	80	417	100	77	104	-1.610	19	58	30	74	9096	14349	0.103	0.181	-50	0	0
4	24	10	""	"STM4054"	19310	17100	100	104	112	36	32	83	83	97	76	78	8	1	0	2350	2299	958	41	103	103	127	115	90	100	100	0	0.009	0.013	0.011	0.011	2.855	0.012	0.051	80	417	100	2268	2225	-6.741	21	2247	29	2196	8937	183909	0.197	18.887	0	0	0
4	1	11	""	"STM2943"	15230	17260	110	255	254	51	20	78	78	81	24	29	100	98	0	6411	5989	1271	21	101	101	105	34	32	100	100	0	0.028	0.030	0.030	0.029	1.424	0.028	0.806	80	509	100	6487	6064	-5.156	177	6310	176	5888	20298	479146	7.208	173.059	0	0	0
4	2	11	""	"STM2955"	15390	17250	110	192	211	108	51	77	77	81	36	44	85	75	0	373	418	182	43	101	101	110	98	89	95	77	0	0.423	0.423	0.355	0.372	2.134	0.389	0.431	80	474	100	387	451	-1.242	115	272	134	317	16917	33417	3.611	3.143	0	0	0
4	3	11	"yqcC"	"STM2965"	15580	17270	90	123	129	34	26	79	79	80	16	20	82	65	0	243	255	67	26	101	101	106	39	36	98	90	0	0.310	0.325	0.321	0.281	2.467	0.268	0.413	52	367	100	186	204	-1.690	44	142	50	154	6726	13242	3.063	3.821	0	0	0
4	4	11	"fucO"	"STM2973"	15750	17260	110	343	331	80	24	80	80	82	17	20	97	97	0	10255	9821	1975	20	101	101	104	22	21	100	100	0	0.026	0.026	0.026	0.024	1.562	0.026	0.885	80	452	100	10417	9971	-5.271	263	10154	251	9720	26444	785714	14.647	441.682	0	0	0
4	5	11	"fucK"	"STM2977"	15920	17260	100	240	233	48	20	79	79	82	20	24	97	97	0	4025	3805	762	20	102	102	106	32	30	100	100	0	0.041	0.042	0.041	0.040	1.540	0.040	0.806	80	430	100	4084	3857	-4.607	161	3923	154	3703	18674	304379	7.550	115.594	0	0	0
4	6	11	"csdA"	"STM2984"	16100	17260	100	914	911	164	18	80	80	83	24	28	100	100	0	2753	2746	505	18	100	100	105	36	34	100	100	0	0.314	0.314	0.310	0.314	1.239	0.303	0.874	80	442	100	3487	3477	-1.670	834	2653	831	2646	72897	219714	34.500	73.361	0	0	0
4	7	11	"yqhE"	"STM3165"	16280	17260	110	1027	965	292	30	80	80	81	17	20	98	97	0	6682	6362	1514	23	100	100	102	22	21	100	100	0	0.144	0.141	0.142	0.125	1.780	0.143	0.935	80	480	100	7529	7147	-2.797	947	6582	885	6262	77185	508995	52.000	284.545	0	0	0
4	8	11	""	"STM3175"	16460	17260	110	240	255	98	38	78	78	81	19	23	95	93	0	1625	1795	763	42	96	96	100	20	20	100	100	0	0.106	0.104	0.105	0.093	2.099	0.097	0.685	80	452	100	1691	1876	-3.239	162	1529	177	1699	20430	143561	9.158	84.750	0	0	0
4	9	11	"STMF1.5"	"Not LT2a91"	16630	17260	100	88	92	24	26	78	78	82	43	52	10	1	0	121	138	70	50	101	101	102	17	16	55	21	0	0.500	0.378	0.681	0.671	4.083	0.235	0.078	80	430	100	30	51	-1.000	10	20	14	37	7363	11069	0.233	2.118	-50	0	0
4	10	11	"yfiO"	"STM2663"	16820	17270	100	1331	1282	374	29	79	79	80	20	25	100	100	0	1397	1342	298	22	103	103	104	19	18	100	100	0	0.968	0.971	0.959	0.937	1.379	0.998	0.886	80	440	100	2546	2442	-0.048	1252	1294	1203	1239	102587	107325	60.100	65.158	0	0	0
4	11	11	""	"STM2680"	17000	17270	100	303	313	97	30	78	78	79	16	20	98	97	0	1462	1449	441	30	102	102	103	18	17	100	100	0	0.165	0.174	0.173	0.166	1.444	0.172	0.871	80	408	100	1585	1582	-2.596	225	1360	235	1347	25038	115887	14.625	74.778	0	0	0
4	12	11	""	"STM2690"	17170	17270	100	241	266	99	37	78	78	81	22	27	100	100	0	2561	2927	1207	41	101	101	104	24	23	100	100	0	0.066	0.067	0.064	0.065	1.380	0.063	0.803	80	408	100	2623	3014	-3.916	163	2460	188	2826	21264	234148	8.409	117.625	0	0	0
4	13	11	"ybbN"	"STM0504"	17350	17270	110	3516	3455	581	16	80	80	82	23	28	100	100	0	4936	4971	601	12	100	100	103	22	21	100	100	0	0.711	0.693	0.700	0.685	1.171	0.689	0.931	80	480	100	8272	8246	-0.493	3436	4836	3375	4871	276388	397692	146.652	221.273	0	0	0
4	14	11	"allA"	"STM0515"	17530	17280	100	479	477	131	27	79	79	80	16	20	100	100	0	3732	3603	1016	28	100	100	105	22	20	100	100	0	0.110	0.114	0.110	0.113	1.307	0.109	0.902	80	430	100	4032	3901	-3.183	400	3632	398	3503	38192	288211	24.813	159.000	0	0	0
4	15	11	""	"STM0520"	17710	17270	100	100	104	24	23	80	80	83	20	24	48	20	0	3268	3279	1167	35	101	101	104	21	20	100	100	0	0.006	0.008	0.007	0.007	2.296	0.007	0.238	80	420	100	3187	3202	-7.307	20	3167	24	3178	8310	262293	1.050	151.190	0	0	0
4	16	11	"ybbY"	"STM0524"	17880	17270	100	241	241	46	19	80	80	84	24	28	98	97	0	9147	8986	1524	16	100	100	103	20	19	100	100	0	0.018	0.018	0.018	0.017	1.390	0.018	0.855	80	390	100	9208	9047	-5.812	161	9047	161	8886	19282	718847	6.542	444.150	0	0	0
4	17	11	"ylbE"	"STM0530"	18060	17270	110	165	167	39	23	81	81	86	49	56	85	36	0	4976	4980	1300	26	101	101	103	21	20	100	100	0	0.017	0.018	0.018	0.016	1.770	0.017	0.658	80	466	100	4959	4965	-5.859	84	4875	86	4879	13392	398404	1.653	232.238	0	0	0
4	18	11	"cysS"	"STM0537"	18240	17280	110	8191	8209	1397	17	82	82	88	50	56	100	100	0	9553	9566	1758	18	100	100	104	26	25	100	100	0	0.858	0.859	0.857	0.864	1.205	0.853	0.926	80	478	100	17562	17593	-0.221	8109	9453	8127	9466	656694	765291	162.420	363.923	0	0	0
4	19	11	"yohJ"	"STM2181"	18420	17270	90	147	154	46	29	81	81	84	22	26	98	76	0	868	917	249	27	100	100	103	23	22	100	100	0	0.086	0.089	0.082	0.081	1.671	0.082	0.141	52	339	100	834	890	-3.541	66	768	73	817	7986	47679	3.182	35.391	0	0	0
4	20	11	"galS"	"STM2191"	18580	17270	100	472	451	124	27	82	82	85	24	28	100	97	0	5584	5169	1302	25	100	100	103	20	19	100	100	0	0.071	0.073	0.074	0.069	1.461	0.071	0.914	80	409	100	5874	5438	-3.814	390	5484	369	5069	36072	413490	15.250	253.300	0	0	0
4	21	11	"lysP"	"STM2200"	18760	17270	110	5182	4956	1034	20	86	86	97	72	74	100	100	0	9397	9210	1851	20	106	106	120	84	70	100	100	0	0.548	0.535	0.533	0.522	1.408	0.523	0.931	80	481	100	14387	13974	-0.866	5096	9291	4870	9104	396482	736770	67.486	108.214	0	0	0
4	22	11	"yejH"	"STM2223"	18950	17280	100	2001	1957	421	21	84	84	100	75	75	100	100	0	10561	9799	2142	21	107	107	132	148	112	100	100	0	0.183	0.193	0.196	0.193	1.219	0.188	0.950	80	434	100	12371	11565	-2.447	1917	10454	1873	9692	156562	783951	24.760	65.318	0	0	0
4	23	11	""	"STM2231"	19130	17260	40	113	127	50	39	81	81	86	24	27	50	41	0	357	361	160	44	119	119	131	64	48	83	75	0	0.134	0.190	0.187	0.124	5.709	0.208	0.627	12	68	100	270	288	-2.895	32	238	46	242	1529	4329	1.708	3.594	0	0	0
4	24	11	""	"STM2240"	19310	17270	100	1069	1031	225	21	84	84	90	52	57	100	100	0	6285	5917	1071	18	104	104	113	42	37	100	100	0	0.159	0.163	0.165	0.161	1.227	0.159	0.934	80	480	100	7166	6760	-2.650	985	6181	947	5813	82505	473387	18.096	138.190	0	0	0
4	1	12	"phoP"	"STM1231"	15220	17450	110	5494	5473	1602	29	79	79	83	25	30	100	100	0	2095	2021	645	31	98	98	101	20	19	100	100	0	2.712	2.805	2.768	2.938	1.336	2.790	0.955	80	496	100	7412	7317	1.439	5415	1997	5394	1923	437814	161705	215.600	96.000	0	0	0
4	2	12	"phoP"	"STM1231"	15390	17440	110	8819	8446	2427	28	80	80	85	37	43	100	100	0	3412	3285	794	24	97	97	99	18	18	100	100	0	2.636	2.624	2.645	2.573	1.235	2.760	0.942	80	465	100	12054	11554	1.398	8739	3315	8366	3188	675691	262801	225.973	177.000	0	0	0
4	3	12	"phoQ"	"STM1230"	15570	17450	110	1775	1733	419	24	80	80	85	36	42	100	100	0	1667	1532	411	26	97	97	99	18	18	100	100	0	1.080	1.152	1.137	1.190	1.402	1.136	0.905	80	478	100	3265	3088	0.111	1695	1570	1653	1435	138677	122582	45.778	79.611	0	0	0
4	4	12	"phoQ"	"STM1230"	15750	17440	100	6749	6396	1685	26	79	79	81	16	19	100	100	0	6400	6064	1315	21	95	95	98	18	18	100	100	0	1.058	1.058	1.069	1.044	1.181	1.076	0.957	80	432	100	12975	12286	0.081	6670	6305	6317	5969	511677	485101	394.688	331.444	0	0	0
4	5	12	"phoQ"	"STM1230"	15930	17440	100	1924	1907	525	27	79	79	81	17	20	100	100	0	1685	1725	466	27	96	96	98	20	20	100	100	0	1.161	1.122	1.114	1.126	1.236	1.122	0.935	80	432	100	3434	3457	0.216	1845	1589	1828	1629	152594	138032	107.412	81.350	0	0	0
4	6	12	"hupA"	"STM4170"	16110	17440	100	1749	1690	572	33	80	80	83	23	27	100	100	0	738	722	194	26	99	99	101	18	17	100	100	0	2.612	2.584	2.592	2.497	1.351	2.681	0.946	80	420	100	2308	2233	1.385	1669	639	1610	623	135196	57765	69.870	34.500	0	0	0
4	7	12	"sopB"	"STM1091"	16280	17440	110	488	481	88	18	79	79	81	17	20	100	100	0	10828	10556	1579	14	100	100	103	25	24	100	100	0	0.038	0.038	0.039	0.038	1.219	0.038	0.917	80	478	100	11137	10858	-4.713	409	10728	402	10456	38477	844446	23.529	418.120	0	0	0
4	8	12	"pipC"	"STM0375"	16470	17440	100	151	152	30	19	77	77	81	36	44	91	51	0	1692	1680	366	21	98	98	102	22	21	100	100	0	0.046	0.047	0.046	0.045	1.478	0.043	0.334	80	430	100	1668	1657	-4.429	74	1594	75	1582	12188	134369	1.972	71.727	0	0	0
4	9	12	"pipC"	"STM0375"	16640	17440	100	170	170	42	24	77	77	80	37	46	91	66	0	1941	1890	601	31	98	98	101	18	17	100	100	0	0.050	0.052	0.050	0.049	1.571	0.049	0.457	80	420	100	1936	1885	-4.309	93	1843	93	1792	13638	151195	2.432	99.389	0	0	0
4	10	12	"ssrB"	"STM1391"	16820	17440	100	141	140	33	23	79	79	79	16	20	91	80	0	1660	1589	409	25	100	100	103	21	20	100	100	0	0.040	0.041	0.039	0.037	1.849	0.038	0.566	80	420	100	1622	1550	-4.653	62	1560	61	1489	11217	127158	3.813	70.762	0	0	0
4	11	12	"ssrB"	"STM1391"	17000	17440	100	241	237	50	21	80	80	82	23	28	100	98	0	3316	3215	766	23	103	103	111	53	47	100	100	0	0.050	0.050	0.050	0.049	1.355	0.050	0.865	80	420	100	3374	3269	-4.319	161	3213	157	3112	18959	257163	6.739	58.566	0	0	0
4	12	12	"ssrB"	"STM1391"	17180	17440	110	267	263	42	15	79	79	82	22	26	100	100	0	4396	4450	743	16	101	101	108	51	47	100	100	0	0.044	0.042	0.043	0.042	1.250	0.041	0.809	80	454	100	4483	4533	-4.514	188	4295	184	4349	21062	356015	8.227	85.137	0	0	0
4	13	12	"lrp"	"STM0959"	17350	17450	100	4806	4574	1200	26	81	81	83	24	28	100	100	0	2619	2531	635	25	103	103	107	22	20	100	100	0	1.878	1.850	1.827	1.845	1.166	1.888	0.961	80	418	100	7241	6921	0.909	4725	2516	4493	2428	365945	202492	187.125	110.182	0	0	0
4	14	12	"lrp"	"STM0959"	17540	17450	110	5281	5099	1305	25	82	82	84	19	22	100	100	0	2872	2829	809	28	104	104	107	19	17	100	100	0	1.878	1.841	1.803	1.890	1.276	1.828	0.954	80	452	100	7967	7742	0.909	5199	2768	5017	2725	407942	226339	263.947	143.263	0	0	0
4	15	12	"gyrA"	"STM2272"	17710	17450	100	2973	2899	686	23	85	85	86	21	24	100	100	0	1782	1656	396	23	102	102	106	20	18	100	100	0	1.719	1.811	1.784	1.818	1.229	1.832	0.934	80	396	100	4568	4368	0.782	2888	1680	2814	1554	231949	132500	133.952	77.500	0	0	0
4	16	12	"gyrA"	"STM2272"	17880	17440	110	10758	10489	2617	24	84	84	90	31	34	100	100	0	6224	5872	1328	22	104	104	107	21	19	100	100	0	1.744	1.804	1.804	1.796	1.179	1.825	0.963	80	465	100	16794	16173	0.802	10674	6120	10405	5768	839116	469764	335.452	274.524	0	0	0
4	17	12	"csrA"	"STM2826"	18070	17450	100	1017	1181	548	46	86	86	96	35	36	100	100	0	381	413	153	37	106	106	110	26	23	100	98	0	3.385	3.567	3.633	3.627	1.498	3.858	0.818	80	418	100	1206	1402	1.759	931	275	1095	307	94494	33075	31.000	11.654	0	0	0
4	18	12	"csrA"	"STM2826"	18240	17450	100	1063	1187	678	57	86	86	93	32	34	100	100	0	368	377	142	37	104	104	108	27	25	100	98	0	3.701	4.033	3.866	3.903	1.597	4.774	0.742	80	396	100	1241	1374	1.888	977	264	1101	273	94973	30170	34.188	9.963	0	0	0
4	19	12	"yhhP"	"STM3578"	18420	17450	100	124	131	51	38	83	83	86	23	26	66	42	0	233	275	161	58	101	101	105	24	22	96	92	0	0.311	0.276	0.284	0.242	2.999	0.239	0.418	80	438	100	173	222	-1.687	41	132	48	174	10513	22021	1.957	7.083	0	0	0
4	20	12	"yhhP"	"STM3578"	18590	17450	100	147	166	67	40	82	82	86	23	26	90	73	0	365	382	125	32	104	104	107	23	21	100	98	0	0.249	0.302	0.245	0.264	1.808	0.300	0.506	80	418	100	326	362	-2.006	65	261	84	278	13278	30581	3.478	11.957	0	0	0
4	21	12	"yhhP"	"STM3578"	18780	17450	100	181	212	116	54	83	83	95	72	75	72	25	0	457	543	361	66	108	108	115	55	47	100	97	0	0.281	0.297	0.271	0.276	1.791	0.250	0.604	80	398	100	447	564	-1.832	98	349	129	435	16969	43433	1.625	7.782	0	0	0
4	22	12	"topA"	"STM1714"	18950	17450	120	19485	17865	5873	32	85	85	92	42	45	100	99	0	14832	13460	4312	32	107	107	112	28	25	100	100	0	1.317	1.332	1.303	1.243	1.964	1.344	0.953	120	455	100	34125	31133	0.398	19400	14725	17780	13353	2143741	1615203	423.167	476.714	0	0	0
4	23	12	"topA"	"STM1714"	19120	17450	100	444	485	183	37	87	87	94	41	43	100	98	0	357	398	131	32	109	109	119	42	35	100	98	0	1.440	1.377	1.345	1.368	1.485	1.531	0.695	80	388	100	605	687	0.526	357	248	398	289	38789	31802	9.537	6.643	0	0	0
4	24	12	"fur"	"STM0693"	19300	17450	100	1504	1534	547	35	86	86	92	46	50	100	100	0	1172	1188	352	29	109	109	133	151	113	100	100	0	1.334	1.342	1.347	1.298	1.317	1.407	0.920	80	452	100	2481	2527	0.416	1418	1063	1448	1079	122711	95059	31.348	6.987	0	0	0
4	1	13	"ctrl-buffer"	"ctrl-buffer"	15210	17610	100	81	85	18	21	76	76	80	22	27	23	2	0	112	116	31	26	95	95	97	18	18	46	18	0	0.294	0.429	0.607	0.587	3.796	1.028	0.078	80	449	100	22	30	-1.766	5	17	9	21	6769	9292	0.227	1.056	-50	0	0
4	2	13	"ctrl-buffer"	"ctrl-buffer"	15390	17610	100	71	74	23	31	78	78	83	37	44	2	1	0	105	112	47	41	96	96	99	20	20	22	7	0	-0.778	-0.250	0.500	0.866	4.422	15127.605	0.000	80	428	100	2	12	Error	-7	9	-4	16	5897	8974	-0.243	0.650	-50	0	0
4	3	13	"ctrl-buffer"	"ctrl-buffer"	15570	17620	100	71	73	23	31	77	77	78	16	20	10	6	0	103	109	34	31	98	98	100	18	18	25	10	0	-1.200	-0.364	0.879	1.073	3.942	0.327	0.077	80	402	100	-1	7	Error	-6	5	-4	11	5874	8722	-0.312	0.500	-50	0	0
4	4	13	"ctrl-buffer"	"ctrl-buffer"	15750	17620	100	76	81	33	40	77	77	79	15	18	20	5	0	114	117	26	22	98	98	100	19	19	36	17	0	-0.062	0.211	0.708	0.789	3.180	0.477	0.063	80	420	100	15	23	Error	-1	16	4	19	6472	9327	0.133	0.895	-50	0	0
4	5	13	"ctrl-buffer"	"ctrl-buffer"	15920	17620	100	77	80	21	26	78	78	80	21	26	10	5	0	102	106	22	20	97	97	99	18	18	26	7	0	-0.200	0.222	0.800	0.739	2.871	5.245	0.001	80	409	100	4	11	Error	-1	5	2	9	6405	8494	0.000	0.389	-50	0	0
4	6	13	"ctrl-buffer"	"ctrl-buffer"	16100	17620	100	77	80	19	23	81	81	84	23	27	11	1	0	108	114	32	28	99	99	100	17	17	33	13	0	-0.444	-0.067	1.000	0.688	4.184	1.168	0.017	80	432	100	5	14	Error	-4	9	-1	15	6423	9130	-0.174	0.824	-50	0	0
4	7	13	"ctrl-buffer"	"ctrl-buffer"	16280	17620	100	75	78	16	20	76	76	78	16	20	12	5	0	107	113	30	26	98	98	99	18	18	30	12	0	-0.111	0.133	0.818	0.796	3.813	0.115	0.008	80	432	100	8	17	Error	-1	9	2	15	6260	9011	0.000	0.778	-50	0	0
4	8	13	"ctrl-buffer"	"ctrl-buffer"	16460	17620	100	83	84	16	19	76	76	78	16	20	28	8	0	114	120	33	27	99	99	102	19	18	40	11	0	0.467	0.381	0.824	0.742	3.661	0.207	0.041	80	432	100	22	29	-1.100	7	15	8	21	6756	9605	0.375	0.947	-50	0	0
4	9	13	"ctrl-buffer"	"ctrl-buffer"	16640	17620	100	79	84	21	25	77	77	79	18	22	17	10	0	117	128	56	43	99	99	102	20	19	45	18	0	0.111	0.241	0.463	0.589	3.460	0.226	0.087	80	420	100	20	36	-3.170	2	18	7	29	6703	10203	0.278	1.300	-50	0	0
4	10	13	"ctrl-buffer"	"ctrl-buffer"	16810	17620	100	83	82	16	19	79	79	80	18	22	16	5	0	113	118	33	27	102	102	107	55	51	7	1	0	0.364	0.188	0.675	0.637	4.096	0.396	0.067	80	420	100	15	19	-1.459	4	11	3	16	6579	9472	0.111	0.200	-50	0	0
4	11	13	"ctrl-buffer"	"ctrl-buffer"	16990	17620	100	76	80	21	26	80	80	83	24	28	11	2	0	127	136	39	28	103	103	105	20	19	56	27	0	-0.167	0.000	0.568	0.434	3.974	0.281	0.014	80	442	100	20	33	Error	-4	24	0	33	6409	10840	-0.125	1.550	-50	0	0
4	12	13	"ctrl-buffer"	"ctrl-buffer"	17170	17620	100	77	140	380	271	77	77	80	17	21	20	11	0	114	145	217	149	103	103	105	19	18	32	16	0	0.000	1.500	0.857	0.858	3.940	1.964	0.624	80	432	100	11	105	Error	0	11	63	42	11222	11622	3.529	2.105	-50	0	0
4	13	13	"ctrl-buffer"	"ctrl-buffer"	17350	17620	100	80	81	22	27	79	79	81	16	19	18	6	0	115	123	46	37	102	102	107	20	18	41	17	0	0.077	0.095	0.679	0.704	4.019	0.235	0.051	80	420	100	14	23	-3.700	1	13	2	21	6486	9854	0.000	0.800	-50	0	0
4	14	13	"ctrl-buffer"	"ctrl-buffer"	17530	17620	100	79	83	28	33	80	80	83	18	21	20	7	0	127	141	61	43	103	103	106	20	18	55	31	0	-0.042	0.079	0.483	0.505	3.499	0.271	0.144	80	396	100	23	41	Error	-1	24	3	38	6641	11259	0.000	1.750	-50	0	0
4	15	13	"ctrl-buffer"	"ctrl-buffer"	17700	17620	100	82	82	21	25	85	85	86	19	22	18	2	0	112	115	23	20	106	106	108	20	18	26	8	0	-0.500	-0.333	1.254	1.404	4.175	2.616	0.005	80	408	100	3	6	Error	-3	6	-3	9	6597	9186	-0.211	0.350	-50	0	0
4	16	13	"ctrl-buffer"	"ctrl-buffer"	17880	17620	100	79	83	22	26	85	85	89	28	31	11	1	0	112	122	40	32	106	106	108	21	19	27	16	0	-1.000	-0.125	0.830	0.776	3.398	1.372	0.032	80	432	100	0	14	Error	-6	6	-2	16	6637	9780	-0.214	0.667	-50	0	0
4	17	13	"ctrl-buffer"	"ctrl-buffer"	18060	17620	100	80	91	44	48	86	86	95	37	38	6	3	0	125	127	26	20	109	109	117	37	31	17	3	0	-0.375	0.278	0.909	0.826	3.939	2.393	0.091	80	430	100	10	23	Error	-6	16	5	18	7263	10161	-0.108	0.270	-50	0	0
4	18	13	"ctrl-buffer"	"ctrl-buffer"	18240	17620	100	84	92	36	39	85	85	93	32	34	8	3	0	121	129	31	24	109	109	125	59	47	10	1	0	-0.083	0.350	1.074	1.147	4.848	0.839	0.114	80	436	100	11	27	Error	-1	12	7	20	7326	10328	-0.031	0.068	-50	0	0
4	19	13	"ctrl-buffer"	"ctrl-buffer"	18400	17600	40	103	122	46	37	78	78	79	17	21	58	33	0	135	165	90	54	103	103	107	26	24	58	25	0	0.781	0.710	0.876	0.676	3.454	0.439	0.283	12	68	100	57	106	-0.356	25	32	44	62	1462	1978	2.529	2.231	0	0	0
4	20	13	"ctrl-buffer"	"ctrl-buffer"	18590	17620	100	85	86	17	19	83	83	85	21	24	16	0	0	121	126	27	21	104	104	108	25	23	37	10	0	0.118	0.136	0.813	0.665	2.972	0.290	0.088	80	452	100	19	25	-3.087	2	17	3	22	6861	10096	0.048	0.720	-50	0	0
4	21	13	"ctrl-buffer"	"ctrl-buffer"	18770	17620	100	78	88	65	73	80	80	83	19	22	18	5	0	112	117	25	21	103	103	106	21	19	30	15	0	-0.222	0.571	0.977	0.953	5.072	4.488	0.052	80	452	100	7	22	Error	-2	9	8	14	7055	9335	0.263	0.524	-50	0	0
4	22	13	"ctrl-buffer"	"ctrl-buffer"	19010	17580	90	151	155	50	32	82	82	90	46	51	61	32	0	141	154	46	29	105	105	112	29	25	61	34	0	1.917	1.490	1.467	1.473	2.346	2.304	0.364	52	254	100	105	122	0.939	69	36	73	49	8072	7984	1.413	1.448	0	0	0
4	23	13	"ctrl-buffer"	"ctrl-buffer"	19130	17620	100	81	84	21	25	84	84	93	53	56	3	0	0	130	137	37	27	106	106	112	27	24	48	17	0	-0.125	0.000	0.427	0.601	5.169	2.457	0.130	80	357	100	21	31	Error	-3	24	0	31	6703	10943	-0.170	0.926	-50	0	0
4	24	13	"ctrl-buffer"	"ctrl-buffer"	19300	17620	100	81	89	34	38	83	83	91	47	51	6	3	0	117	125	43	34	108	108	120	63	52	8	2	0	-0.222	0.353	0.650	0.720	2.944	0.295	0.305	80	440	100	7	23	Error	-2	9	6	17	7134	10029	-0.043	0.079	-50	0	0
4	1	14	""	"STM1553"	15220	17800	100	161	164	43	26	75	75	77	16	20	92	91	0	2936	2945	929	31	95	95	97	17	17	100	100	0	0.030	0.031	0.031	0.029	1.630	0.031	0.754	80	489	100	2927	2939	-5.046	86	2841	89	2850	13112	235634	5.438	167.529	0	0	0
4	2	14	""	"STM3783"	15400	17810	120	79	82	21	25	74	74	77	17	22	26	5	0	416	448	194	43	96	96	98	17	17	100	99	0	0.016	0.023	0.047	0.048	3.209	0.010	0.010	120	589	100	325	360	-6.000	5	320	8	352	9845	53725	0.294	20.588	0	0	0
4	3	14	""	"STM2242"	15570	17800	120	104	104	23	22	78	78	79	18	22	59	31	0	1437	1318	599	45	98	98	100	18	18	99	99	0	0.019	0.021	0.023	0.023	2.550	0.021	0.334	120	560	100	1365	1246	-5.687	26	1339	26	1220	12502	158125	1.389	67.667	0	0	0
4	4	14	"yfiM"	"STM2653"	15750	17800	100	274	278	61	21	77	77	79	18	22	100	100	0	1578	1543	422	27	99	99	102	20	19	100	100	0	0.133	0.139	0.137	0.140	1.465	0.130	0.863	80	466	100	1676	1645	-2.908	197	1479	201	1444	22257	123455	11.056	72.050	0	0	0
4	5	14	"oxyS"	"STM4124"	15940	17780	90	100	127	108	85	76	76	81	31	38	40	21	0	162	265	292	110	101	101	103	20	19	98	69	0	0.393	0.311	0.352	0.320	2.997	0.264	0.428	52	372	100	85	215	-1.346	24	61	51	164	6578	13794	1.484	8.100	0	0	0
4	6	14	""	"STM4302"	16120	17800	100	85	90	24	26	76	76	79	22	27	26	11	0	1121	1176	383	32	99	99	101	19	18	100	100	0	0.009	0.013	0.015	0.014	2.739	0.011	0.080	80	463	100	1031	1091	-6.827	9	1022	14	1077	7176	94077	0.500	56.579	0	0	0
4	7	14	"ssaT"	"STM1421"	16290	17800	110	104	128	65	50	77	77	81	40	49	35	17	0	1580	2200	2240	101	99	99	101	19	18	100	100	0	0.018	0.024	0.022	0.025	3.019	0.021	0.257	80	498	100	1508	2152	-5.777	27	1481	51	2101	10247	176020	1.175	110.474	0	0	0
4	8	14	"nrdI"	"STM2806"	16450	17790	90	139	516	655	126	79	79	83	45	54	57	46	0	290	969	1203	124	101	101	106	25	23	92	78	0	0.317	0.503	0.474	0.434	2.696	0.510	0.813	52	366	100	249	1305	-1.655	60	189	437	868	26823	50383	9.622	34.520	0	0	0
4	9	14	"sipA"	"STM2882"	16650	17800	110	335	474	338	71	80	80	82	18	21	97	97	0	3000	3995	3222	80	103	103	111	63	56	100	100	0	0.088	0.101	0.097	0.094	1.880	0.093	0.820	80	555	100	3152	4286	-3.506	255	2897	394	3892	37910	319589	21.778	61.651	0	0	0
4	10	14	"dctA"	"STM3614"	16830	17800	110	640	628	95	15	81	81	87	79	90	100	97	0	10093	9824	1338	13	103	103	109	63	57	100	100	0	0.056	0.056	0.056	0.056	1.203	0.054	0.817	80	525	100	10549	10268	-4.160	559	9990	547	9721	50271	785902	6.848	154.206	0	0	0
4	11	14	"aroB"	"STM3486"	17000	17800	90	442	1147	1250	108	82	82	83	18	21	100	100	0	288	663	711	107	102	102	103	19	18	100	100	0	1.935	1.898	1.651	1.874	1.992	1.894	0.854	52	363	100	546	1626	0.953	360	186	1065	561	59649	34492	59.111	29.474	0	0	0
4	12	14	"purN"	"STM2500"	17170	17800	100	295	374	248	66	79	79	82	18	21	100	100	0	1292	1618	1077	66	103	103	103	17	16	100	100	0	0.182	0.195	0.192	0.182	1.574	0.190	0.818	80	474	100	1405	1810	-2.461	216	1189	295	1515	29910	129421	16.222	89.118	0	0	0
4	13	14	"yjgG"	"STM4462"	17360	17800	100	86	91	29	31	78	78	82	23	28	28	10	0	395	530	533	100	104	104	107	21	19	100	98	0	0.027	0.031	0.053	0.050	2.340	0.034	0.267	80	462	100	299	439	-5.185	8	291	13	426	7311	42434	0.391	20.143	0	0	0
4	14	14	""	"STM0437"	17530	17790	110	895	896	228	25	79	79	83	25	30	98	98	0	9954	10063	1588	15	104	104	116	152	131	100	100	0	0.083	0.082	0.084	0.076	1.575	0.082	0.930	80	497	100	10666	10776	-3.593	816	9850	817	9959	71674	805033	32.520	65.441	0	0	0
4	15	14	""	"STM0565"	17710	17800	110	90	95	24	25	82	82	84	21	25	32	6	0	1044	1004	363	36	107	107	119	150	126	100	100	0	0.009	0.014	0.019	0.016	3.041	0.017	0.094	80	510	100	945	910	-6.872	8	937	13	897	7631	80282	0.524	5.900	0	0	0
4	16	14	"res"	"STM0358"	17880	17800	100	2244	2283	1836	80	81	81	83	19	22	100	100	0	12822	11605	3385	29	108	108	110	21	19	100	100	0	0.170	0.192	0.169	0.169	1.558	0.199	0.601	80	452	100	14877	13699	-2.555	2163	12714	2202	11497	182628	928365	115.789	547.381	0	0	0
4	17	14	""	"STM2003"	18060	17810	100	244	246	61	24	81	81	84	21	25	100	98	0	2401	2448	735	30	107	107	120	108	90	100	100	0	0.071	0.070	0.067	0.069	1.307	0.067	0.855	80	474	100	2457	2506	-3.815	163	2294	165	2341	19684	195856	7.714	21.556	0	0	0
4	18	14	"nfo"	"STM2203"	18240	17800	110	1937	1750	634	36	81	81	85	23	27	98	97	0	7763	7231	2050	28	109	109	125	80	64	100	100	0	0.242	0.234	0.232	0.203	1.692	0.239	0.961	80	524	100	9510	8791	-2.044	1856	7654	1669	7122	139979	578519	72.391	88.825	0	0	0
4	19	14	"EMPTY"	"EMPTY"	18420	17800	100	75	77	15	19	82	82	85	25	29	2	0	0	99	107	30	28	107	107	117	50	42	3	1	0	0.875	100000.000	0.800	0.787	3.666	1.745	0.030	80	484	100	-15	-5	-0.193	-7	-8	-5	0	6126	8522	-0.320	-0.200	-75	0	0
4	20	14	"EMPTY"	"EMPTY"	18590	17800	100	83	85	16	18	81	81	83	18	21	16	3	0	110	113	20	17	102	102	106	21	19	20	5	0	0.250	0.364	0.857	0.686	3.756	0.361	0.029	80	452	100	10	15	-2.000	2	8	4	11	6776	9009	0.111	0.333	-75	0	0
4	21	14	"EMPTY"	"EMPTY"	18770	17800	100	77	80	26	32	81	81	83	17	20	16	6	0	106	131	174	132	102	102	106	20	18	20	8	0	-1.000	-0.034	1.450	1.159	3.455	0.007	0.001	80	464	100	0	28	Error	-4	4	-1	29	6411	10484	-0.176	1.250	-75	0	0
4	22	14	"EMPTY"	"EMPTY"	18950	17800	100	75	79	18	22	82	82	86	25	29	8	0	0	105	108	26	24	105	105	107	20	18	17	5	0	100000.000	-1.000	0.958	0.982	3.276	14.388	0.001	80	496	100	-7	0	16.610	-7	0	-3	3	6351	8675	-0.280	0.050	-75	0	0
4	23	14	"EMPTY"	"EMPTY"	19130	17800	100	77	98	76	77	83	83	89	39	43	12	6	0	104	108	21	19	103	103	106	19	17	16	5	0	-6.000	3.000	1.600	1.588	4.093	16.530	0.019	80	452	100	-5	20	Error	-6	1	15	5	7815	8665	0.231	0.105	-75	0	0
4	24	14	"EMPTY"	"EMPTY"	19300	17800	100	84	89	46	51	83	83	88	31	35	5	2	0	110	110	21	19	102	102	105	19	18	21	8	0	0.125	0.750	0.708	0.622	4.386	5.964	0.019	80	484	100	9	14	-3.000	1	8	6	8	7140	8768	0.032	0.263	-75	0	0
5	1	1	"yggG"	"STM3077"	1620	19910	110	244	288	236	81	63	63	64	13	20	96	91	0	578	844	987	116	90	90	91	15	16	98	96	0	0.371	0.298	0.324	0.333	2.430	0.226	0.737	80	556	100	669	979	-1.431	181	488	225	754	23050	67510	17.231	50.200	0	0	0
5	2	1	""	"STM1249"	1790	19910	120	95	102	38	37	63	63	64	13	20	75	57	0	261	310	201	64	87	87	90	26	28	92	83	0	0.184	0.175	0.183	0.188	3.168	0.123	0.370	120	598	100	206	262	-2.443	32	174	39	223	12221	37245	2.923	8.462	0	0	0
5	3	1	"csgA"	"STM1144"	1970	19910	110	80	86	29	33	62	62	64	14	21	56	30	0	286	355	247	69	89	89	91	24	26	95	88	0	0.091	0.090	0.114	0.126	2.866	0.087	0.290	80	470	100	215	290	-3.452	18	197	24	266	6854	28409	1.571	11.000	0	0	0
5	4	1	"malT"	"STM3515"	2140	19900	120	471	447	140	31	64	64	64	13	20	94	94	0	6859	6550	1672	25	86	86	87	15	17	100	100	0	0.060	0.059	0.059	0.051	2.096	0.058	0.883	120	579	100	7180	6847	-4.057	407	6773	383	6464	53662	785958	29.462	430.867	0	0	0
5	5	1	""	"STM0212"	2320	19910	130	106	114	42	36	63	63	65	19	29	74	55	0	351	377	198	52	84	84	85	16	18	98	95	0	0.161	0.174	0.167	0.182	3.020	0.140	0.396	120	606	100	310	344	-2.634	43	267	51	293	13693	45191	2.579	18.250	0	0	0
5	6	1	"gltX"	"STM2415"	2500	19910	120	475	568	410	72	64	64	68	35	51	99	96	0	450	472	273	57	83	83	84	13	15	97	94	0	1.120	1.296	1.266	1.375	2.539	1.510	0.624	120	511	100	778	893	0.163	411	367	504	389	68174	56621	14.286	29.846	0	0	0
5	7	1	""	"STM0055"	2670	19910	130	93	112	60	53	66	66	69	38	55	40	17	0	463	649	548	84	84	84	89	52	58	94	85	0	0.071	0.081	0.081	0.083	3.500	0.061	0.221	120	575	100	406	611	-3.811	27	379	46	565	13421	77843	1.132	10.769	0	0	0
5	8	1	"acnA"	"STM1712"	2850	19900	130	1078	1017	319	31	66	66	68	15	22	95	93	0	6706	6564	1386	21	85	85	87	18	20	100	100	0	0.153	0.147	0.149	0.124	2.291	0.148	0.860	120	617	100	7633	7430	-2.710	1012	6621	951	6479	122019	787671	63.267	359.833	0	0	0
5	9	1	"rfbF"	"STM2092"	3030	19910	130	504	682	696	102	65	65	68	29	42	92	85	0	400	482	389	80	86	86	87	16	18	95	94	0	1.398	1.558	1.613	1.292	4.230	2.059	0.538	120	585	100	753	1013	0.483	439	314	617	396	81894	57807	21.172	24.688	0	0	0
5	10	1	"osmY"	"STM4561"	3210	19910	130	355	572	770	134	67	67	71	33	46	95	92	0	866	1509	1990	131	85	85	87	16	18	100	100	0	0.369	0.355	0.352	0.316	2.306	0.327	0.687	120	594	100	1069	1929	-1.439	288	781	505	1424	68615	181084	15.182	88.875	0	0	0
5	11	1	"hflB"	"STM3296"	3390	19920	130	7188	10889	10672	98	68	68	70	15	21	100	100	0	1839	3090	3075	99	85	85	87	16	18	100	100	0	4.059	3.601	3.574	3.922	2.612	3.945	0.754	120	574	100	8874	13826	2.021	7120	1754	10821	3005	1306676	370756	721.267	187.688	0	0	0
5	12	1	"yheM"	"STM3450"	3570	19920	130	128	140	56	40	67	67	69	15	21	94	81	0	253	286	149	52	86	86	88	16	18	99	96	0	0.365	0.365	0.343	0.358	2.527	0.261	0.447	120	540	100	228	273	-1.453	61	167	73	200	16818	34275	4.733	12.375	0	0	0
5	13	1	"yifL"	"STM3946"	3750	19920	130	422	434	112	25	67	67	70	16	22	100	100	0	775	771	125	16	88	88	91	22	24	100	100	0	0.517	0.537	0.513	0.530	1.389	0.512	0.767	120	525	100	1042	1050	-0.952	355	687	367	683	52103	92477	22.750	30.909	0	0	0
5	14	1	""	"STM3941"	3920	19910	130	280	317	178	56	71	71	73	19	26	95	94	0	784	993	721	72	91	91	95	24	25	100	100	0	0.302	0.273	0.346	0.271	2.851	0.179	0.345	120	585	100	902	1148	-1.729	209	693	246	902	38014	119123	12.842	37.417	0	0	0
5	15	1	"hemD"	"STM3937"	4100	19920	130	1332	1308	296	22	71	71	73	18	24	100	100	0	3176	3040	773	25	90	90	94	29	30	100	100	0	0.409	0.419	0.388	0.424	1.418	0.393	0.859	120	566	100	4347	4187	-1.291	1261	3086	1237	2950	156934	364835	68.611	101.586	0	0	0
5	16	1	"wecF"	"STM3928"	4270	19910	130	132	138	47	34	70	70	72	16	22	84	75	0	647	685	292	42	90	90	94	25	26	100	100	0	0.111	0.114	0.114	0.101	2.701	0.096	0.384	120	603	100	619	663	-3.167	62	557	68	595	16503	82166	4.125	23.640	0	0	0
5	17	1	"wecD"	"STM3924"	4460	19920	130	836	845	128	15	70	70	73	16	21	100	100	0	2345	2334	314	13	91	91	93	21	22	100	100	0	0.340	0.346	0.348	0.344	1.209	0.328	0.855	120	549	100	3020	3018	-1.557	766	2254	775	2243	101456	280113	48.250	106.714	0	0	0
5	18	1	"wecB"	"STM3920"	4630	19920	140	2308	2108	783	37	70	70	73	26	35	98	96	0	5363	5089	1622	31	90	90	92	20	21	100	100	0	0.424	0.408	0.397	0.359	2.256	0.399	0.866	156	591	100	7511	7037	-1.236	2238	5273	2038	4999	328854	793817	78.269	249.850	0	0	0
5	19	1	""	"STM4431"	4810	19910	130	84	97	44	45	69	69	72	29	40	34	16	0	892	1284	1421	110	92	92	95	23	24	94	90	0	0.019	0.023	0.031	0.038	4.767	0.019	0.402	120	542	100	815	1220	-5.737	15	800	28	1192	11629	154032	0.862	51.696	0	0	0
5	20	1	""	"STM4435"	4990	19920	140	92	105	52	49	68	68	70	15	21	62	39	0	817	1543	2174	140	91	91	98	54	55	96	92	0	0.033	0.025	0.035	0.034	3.296	0.020	0.594	156	648	100	750	1489	-4.919	24	726	37	1452	16384	240750	2.333	26.759	0	0	0
5	21	1	""	"STM4442"	5160	19910	130	77	82	23	28	67	67	69	15	21	40	21	0	213	290	218	75	90	90	95	53	55	64	53	0	0.081	0.075	0.145	0.138	4.265	0.042	0.146	120	607	100	133	215	-3.621	10	123	15	200	9843	34816	0.867	3.679	0	0	0
5	22	1	"treC"	"STM4453"	5340	19920	130	82	90	32	35	67	67	70	18	25	46	19	0	392	543	407	74	90	90	92	16	17	100	99	0	0.050	0.051	0.048	0.048	3.197	0.039	0.253	120	623	100	317	476	-4.332	15	302	23	453	10819	65214	1.111	28.188	0	0	0
5	23	1	""	"STM4467"	5530	19920	120	74	80	24	30	69	69	70	17	24	29	10	0	217	275	178	64	94	94	96	18	18	89	80	0	0.041	0.061	0.104	0.102	4.438	0.033	0.049	120	539	100	128	192	-4.621	5	123	11	181	9651	33055	0.588	9.944	0	0	0
5	24	1	"idnK"	"STM4485"	5710	19920	140	77	88	37	42	72	72	74	22	29	27	12	0	438	804	1190	148	99	99	100	22	22	94	89	0	0.015	0.023	0.038	0.040	4.045	0.020	0.265	156	844	100	344	721	-6.083	5	339	16	705	13742	125368	0.636	32.000	0	0	0
5	1	2	"yjaH"	"STM4171"	1620	20110	110	242	283	157	55	64	64	66	15	22	98	97	0	497	573	326	56	89	89	93	27	29	98	96	0	0.436	0.452	0.379	0.451	2.720	0.244	0.309	80	467	100	586	703	-1.197	178	408	219	484	22603	45860	14.467	17.778	0	0	0
5	2	2	"purD"	"STM4175"	1790	20100	110	106	154	158	102	63	63	63	12	19	91	66	0	552	764	755	98	88	88	92	24	26	97	87	0	0.093	0.135	0.103	0.126	4.551	0.084	0.208	80	404	100	507	767	-3.432	43	464	91	676	12285	61145	7.583	28.000	0	0	0
5	3	2	"livJ"	"STM3567"	1970	20090	110	78	93	51	54	64	64	65	14	21	48	31	0	233	436	480	110	88	88	91	26	28	72	68	0	0.097	0.083	0.125	0.117	5.048	0.053	0.319	80	455	100	159	377	-3.373	14	145	29	348	7442	34896	2.000	13.269	0	0	0
5	4	2	"yihS"	"STM4021"	2160	20090	110	77	76	23	30	64	64	66	15	22	41	10	0	446	594	450	75	88	88	91	27	29	100	97	0	0.036	0.024	0.044	0.043	2.683	0.016	0.072	80	435	100	371	518	-4.783	13	358	12	506	6098	47551	0.667	18.630	0	0	0
5	5	2	"prlC"	"STM3594"	2340	20100	120	183	261	212	81	63	63	65	16	24	85	79	0	337	444	367	82	86	86	88	17	19	88	82	0	0.478	0.553	0.500	0.535	5.010	0.369	0.278	120	409	100	371	556	-1.065	120	251	198	358	31353	53292	12.250	20.941	0	0	0
5	6	2	"atpB"	"STM3871"	2520	20090	130	319	492	551	111	65	65	70	53	75	84	70	0	287	408	371	90	85	85	109	372	341	25	8	0	1.257	1.322	1.188	1.064	4.366	1.571	0.636	120	384	100	456	750	0.330	254	202	427	323	59011	48919	7.962	0.804	0	0	0
5	7	2	"xseA"	"STM2512"	2670	20090	100	121	164	115	70	67	67	75	66	88	47	23	0	178	288	265	92	86	86	120	412	343	15	5	0	0.587	0.480	0.561	0.641	4.720	0.296	0.396	80	317	100	146	299	-0.769	54	92	97	202	13112	23023	1.348	0.408	0	0	0
5	8	2	"sprB"	"STM2866"	2860	20090	120	99	131	84	64	66	66	70	31	44	54	32	0	526	899	977	108	88	88	93	46	49	87	76	0	0.075	0.080	0.101	0.098	5.109	0.042	0.178	120	482	100	471	876	-3.730	33	438	65	811	15680	107905	1.968	17.522	0	0	0
5	9	2	"sinR"	"STM0304"	3050	20090	120	77	94	44	46	68	68	71	37	52	25	11	0	366	782	943	120	89	89	91	19	20	77	72	0	0.032	0.038	0.064	0.073	6.950	0.025	0.096	120	432	100	286	719	-4.944	9	277	26	693	11235	93854	0.622	36.368	0	0	0
5	10	2	"hilC"	"STM2867"	3230	20100	130	104	181	151	83	69	69	72	37	51	48	40	0	424	960	1167	121	87	87	91	20	21	69	62	0	0.104	0.128	0.204	0.238	5.948	0.087	0.413	120	425	100	372	985	-3.267	35	337	112	873	21775	115183	2.946	43.450	0	0	0
5	11	2	"bcfB"	"STM0022"	3410	20100	120	85	102	50	49	69	69	69	13	18	53	38	0	421	811	967	119	85	85	89	22	24	85	79	0	0.048	0.045	0.075	0.088	6.244	0.024	0.208	120	377	100	352	759	-4.392	16	336	33	726	12215	97363	2.538	32.818	0	0	0
5	12	2	"bcfH"	"STM0028"	3590	20100	140	87	118	73	61	70	70	71	16	22	50	39	0	320	819	1028	125	90	90	102	69	67	68	58	0	0.074	0.066	0.097	0.125	5.846	0.044	0.384	156	397	100	247	777	-3.758	17	230	48	729	18395	127828	2.938	10.391	0	0	0
5	13	2	"orf5"	"PSLT015"	3750	20090	130	277	377	395	104	71	71	73	16	21	90	83	0	1558	2553	3252	127	95	95	107	68	63	95	94	0	0.141	0.124	0.133	0.130	3.886	0.090	0.328	120	385	100	1669	2764	-2.828	206	1463	306	2458	45201	306353	19.000	35.971	0	0	0
5	14	2	"srgC"	"PSLT008"	3930	20100	130	549	955	1252	131	70	70	72	16	22	100	99	0	1560	2621	3777	144	94	94	98	21	21	100	99	0	0.327	0.350	0.351	0.345	2.843	0.267	0.587	120	435	100	1945	3412	-1.614	479	1466	885	2527	114606	314556	55.188	120.143	0	0	0
5	15	2	"uvrA"	"STM4254"	4110	20100	130	222	362	367	101	70	70	72	16	22	94	88	0	448	724	714	98	92	92	97	24	24	96	90	0	0.427	0.462	0.451	0.429	4.207	0.272	0.245	120	415	100	508	924	-1.228	152	356	292	632	43416	86831	18.125	26.125	0	0	0
5	16	2	""	"STM4260"	4290	20100	130	84	91	36	39	71	71	73	21	28	36	15	0	710	1188	1273	107	94	94	100	27	27	99	98	0	0.021	0.018	0.037	0.032	3.173	0.012	0.125	120	436	100	629	1114	-5.566	13	616	20	1094	10950	142515	0.857	40.296	0	0	0
5	17	2	""	"STM4261"	4470	20100	130	105	154	135	87	71	71	73	21	28	64	39	0	588	1242	1434	115	94	94	99	27	27	100	99	0	0.069	0.072	0.070	0.061	4.430	0.051	0.301	120	385	100	528	1231	-3.861	34	494	83	1148	18524	149061	3.857	42.333	0	0	0
5	18	2	""	"STM4261"	4650	20100	140	110	153	138	90	70	70	72	15	20	75	58	0	952	1517	2001	131	94	94	98	26	26	98	97	0	0.047	0.058	0.055	0.060	3.095	0.046	0.456	156	353	100	898	1506	-4.423	40	858	83	1423	23862	236620	5.400	54.577	0	0	0
5	19	2	"livM"	"STM3562"	4820	20100	130	89	114	75	65	69	69	71	14	19	53	40	0	483	1246	1868	149	95	95	100	27	27	91	80	0	0.052	0.039	0.050	0.063	4.000	0.029	0.484	120	369	100	408	1196	-4.278	20	388	45	1151	13687	149566	3.071	42.444	0	0	0
5	20	2	"mviN"	"STM1170"	4990	20100	130	174	286	279	97	70	70	77	47	61	58	51	0	512	869	852	98	95	95	123	159	129	60	53	0	0.249	0.279	0.267	0.296	5.490	0.208	0.416	120	481	100	521	990	-2.003	104	417	216	774	34369	104265	4.447	4.692	0	0	0
5	21	2	"citA"	"STM0689"	5190	20110	110	143	146	77	52	69	69	72	18	25	65	57	0	986	1351	1346	99	96	96	114	137	120	70	63	0	0.083	0.061	0.086	0.102	4.919	0.037	0.358	80	446	100	964	1332	-3.588	74	890	77	1255	11709	108115	4.111	9.029	0	0	0
5	22	2	"ssaL"	"STM1412"	5360	20110	120	85	105	56	53	69	69	72	21	29	40	30	0	291	1370	2021	147	93	93	141	629	446	35	30	0	0.081	0.028	0.056	0.094	8.174	0.015	0.253	120	458	100	214	1313	-3.629	16	198	36	1277	12575	164393	1.571	1.954	0	0	0
5	23	2	"ssaP"	"STM1417"	5530	20080	90	123	146	83	56	70	70	77	38	49	53	44	0	717	1234	1478	119	94	94	205	857	418	42	21	0	0.085	0.067	0.114	0.142	5.770	0.015	0.102	52	321	100	676	1216	-3.555	53	623	76	1140	7610	64162	1.816	1.201	0	0	0
5	24	2	"fusA"	"STM3446"	5720	20110	120	599	3453	5905	171	73	73	78	33	42	81	70	0	123	222	188	84	93	93	122	322	263	15	3	0	17.533	26.202	12.333	10.518	6.605	54.744	0.261	120	549	100	556	3509	4.132	526	30	3380	129	414408	26614	102.273	0.311	0	0	0
5	1	3	"moeB"	"STM0845"	1630	20260	120	171	206	149	72	64	64	65	15	23	76	69	0	372	593	553	93	90	90	93	19	20	82	73	0	0.379	0.282	0.318	0.378	4.400	0.190	0.430	120	509	100	389	645	-1.398	107	282	142	503	24761	71143	9.400	26.316	0	0	0
5	2	3	"carA"	"STM0066"	1810	20260	120	100	149	109	73	64	64	64	13	20	63	55	0	608	1024	1119	109	90	90	92	17	18	93	82	0	0.069	0.091	0.111	0.109	5.174	0.062	0.407	120	427	100	554	1019	-3.847	36	518	85	934	17851	122916	6.538	54.824	0	0	0
5	3	3	"prfA"	"STM1776"	1980	20260	120	358	692	719	103	64	64	65	16	24	84	76	0	426	776	758	97	89	89	93	32	34	76	68	0	0.872	0.914	0.917	0.943	5.534	0.887	0.463	120	452	100	631	1315	-0.197	294	337	628	687	83031	93077	39.188	21.344	0	0	0
5	4	3	"invC"	"STM2894"	2160	20260	120	76	89	41	46	64	64	66	14	21	43	31	0	407	975	1054	108	88	88	89	14	15	88	85	0	0.038	0.028	0.050	0.071	5.370	0.023	0.351	120	442	100	331	912	-4.732	12	319	25	887	10648	116944	1.643	63.286	0	0	0
5	5	3	"envE"	"STM1242"	2340	20260	120	151	299	299	100	65	65	66	15	22	72	65	0	534	901	921	102	88	88	90	15	16	75	73	0	0.193	0.288	0.356	0.316	5.870	0.233	0.495	120	417	100	532	1047	-2.375	86	446	234	813	35905	108134	15.533	54.067	0	0	0
5	6	3	"eutE"	"STM2463"	2520	20260	120	72	92	77	83	66	66	71	53	74	12	5	0	275	423	442	104	88	88	111	373	336	33	9	0	0.032	0.078	0.095	0.116	5.946	0.031	0.037	120	382	100	193	361	-4.962	6	187	26	335	11047	50801	0.396	0.836	0	0	0
5	7	3	"rfaK"	"STM3714"	2690	20260	130	94	157	142	90	66	66	73	59	80	38	28	0	527	1185	1407	118	88	88	111	362	326	51	41	0	0.064	0.083	0.091	0.094	5.504	0.064	0.346	120	406	100	467	1188	-3.971	28	439	91	1097	18832	142191	1.424	2.967	0	0	0
5	8	3	"ipk"	"STM1779"	2860	20270	130	122	365	501	137	65	65	67	16	23	69	60	0	199	584	734	125	85	85	86	13	15	79	66	0	0.500	0.601	0.619	0.582	5.944	0.495	0.224	120	449	100	171	799	-1.000	57	114	300	499	43839	70090	18.625	38.308	0	0	0
5	9	3	"nanH"	"STM0928"	3050	20270	130	70	79	44	55	66	66	67	14	20	33	17	0	390	801	873	108	86	86	88	20	22	92	88	0	0.013	0.018	0.040	0.047	4.677	0.014	0.083	120	454	100	308	728	-6.248	4	304	13	715	9478	96143	0.857	35.650	0	0	0
5	10	3	"pagC"	"STM1246"	3220	20270	130	114	241	238	98	68	68	68	18	26	64	53	0	268	733	880	120	87	87	90	21	23	78	68	0	0.254	0.268	0.399	0.381	6.150	0.168	0.362	120	417	100	227	819	-1.976	46	181	173	646	28908	88007	9.611	30.619	0	0	0
5	11	3	"leuC"	"STM0111"	3400	20270	130	135	147	47	31	66	66	68	18	26	95	89	0	437	465	193	41	86	86	89	22	24	99	99	0	0.197	0.214	0.213	0.205	2.122	0.158	0.409	120	419	100	420	460	-2.347	69	351	81	379	17674	55763	4.389	17.091	0	0	0
5	12	3	"fliL"	"STM1975"	3590	20270	120	100	110	37	33	68	68	73	31	42	50	20	0	363	404	184	45	90	90	108	86	79	92	80	0	0.117	0.134	0.119	0.115	2.966	0.120	0.298	120	404	100	305	356	-3.093	32	273	42	314	13182	48472	1.194	3.442	0	0	0
5	13	3	"yfeK"	"STM2438"	3770	20270	110	77	80	18	22	69	69	73	31	42	13	1	0	187	221	109	49	94	94	112	86	76	52	26	0	0.086	0.087	0.121	0.125	3.992	0.133	0.186	80	386	100	101	138	-3.539	8	93	11	127	6437	17679	0.226	1.267	0	0	0
5	14	3	""	"STM1012"	3940	20270	120	89	96	32	33	67	67	69	16	23	56	33	0	254	315	199	63	93	93	99	45	45	85	66	0	0.137	0.131	0.168	0.159	3.340	0.065	0.151	120	419	100	183	251	-2.871	22	161	29	222	11534	37806	1.688	4.800	0	0	0
5	15	3	""	"STM1016"	4120	20270	130	83	92	57	61	70	70	71	16	22	43	17	0	759	1024	1131	110	98	98	112	61	54	99	95	0	0.020	0.024	0.031	0.029	3.713	0.015	0.110	120	394	100	674	948	-5.668	13	661	22	926	11045	122929	1.313	14.951	0	0	0
5	16	3	"yfbG"	"STM2299"	4280	20280	120	100	136	94	69	71	71	72	16	22	62	48	0	735	1230	1363	110	98	98	110	47	42	81	76	0	0.046	0.057	0.056	0.080	5.908	0.044	0.443	120	382	100	666	1197	-4.457	29	637	65	1132	16312	147580	4.000	23.830	0	0	0
5	17	3	"orf32"	"STM1380"	4460	20270	130	100	120	66	55	69	69	72	27	37	51	34	0	467	704	670	95	93	93	101	43	42	97	85	0	0.083	0.083	0.090	0.089	3.427	0.055	0.300	120	427	100	405	662	-3.593	31	374	51	611	14344	84495	1.778	14.023	0	0	0
5	18	3	"ybaK"	"STM0495"	4640	20270	130	103	156	182	116	71	71	73	24	32	52	40	0	247	470	634	134	93	93	99	43	43	65	59	0	0.208	0.225	0.283	0.301	4.623	0.177	0.415	120	370	100	186	462	-2.267	32	154	85	377	18726	56448	3.458	8.628	0	0	0
5	19	3	"finO"	"PSLT111"	4820	20280	140	271	506	578	114	73	73	85	65	76	75	62	0	656	1313	1815	138	94	94	111	102	91	83	70	0	0.352	0.355	0.342	0.341	5.533	0.207	0.346	156	473	100	760	1652	-1.505	198	562	433	1219	78953	204785	6.477	11.784	0	0	0
5	20	3	"holE"	"STM1876"	5020	20260	90	103	191	225	117	73	73	92	82	89	30	23	0	179	258	300	116	97	97	122	125	102	38	17	0	0.366	0.733	0.649	0.623	4.351	0.270	0.148	52	298	100	112	279	-1.451	30	82	118	161	9920	13423	1.207	1.088	0	0	0
5	21	3	"yebE"	"STM1880"	5170	20290	130	242	435	457	105	70	70	74	26	35	83	74	0	550	1266	1768	139	99	99	110	115	104	73	63	0	0.381	0.313	0.394	0.380	6.240	0.160	0.287	120	491	100	623	1532	-1.391	172	451	365	1167	52221	151913	13.885	10.052	0	0	0
5	22	3	""	"STM1533"	5360	20280	130	98	125	102	81	69	69	71	15	21	63	47	0	661	1208	1642	135	96	96	101	26	25	93	87	0	0.051	0.050	0.063	0.066	4.598	0.037	0.285	120	440	100	594	1168	-4.284	29	565	56	1112	15059	144927	3.600	42.577	0	0	0
5	23	3	""	"STM1543"	5530	20280	130	77	80	23	28	71	71	77	33	42	14	1	0	904	1160	1025	88	94	94	164	678	413	56	24	0	0.007	0.008	0.016	0.017	3.658	0.005	0.016	120	494	100	816	1075	-7.077	6	810	9	1066	9651	139213	0.091	1.469	0	0	0
5	24	3	"dpiA"	"STM0626"	5720	20270	130	112	133	71	53	72	72	77	28	36	62	35	0	654	937	776	82	90	90	96	34	35	96	93	0	0.071	0.072	0.079	0.076	3.892	0.032	0.134	120	576	100	604	908	-3.818	40	564	61	847	15956	112450	2.000	24.735	0	0	0
5	1	4	"ycjF"	"STM1684"	1620	20450	120	369	462	352	76	65	65	66	18	27	95	95	0	1162	1409	1233	87	92	92	95	26	27	96	96	0	0.284	0.301	0.295	0.295	3.918	0.227	0.556	120	538	100	1374	1714	-1.815	304	1070	397	1317	55462	169082	22.000	50.538	0	0	0
5	2	4	"yhcQ"	"STM3365"	1790	20440	110	174	179	53	29	63	63	65	16	24	97	96	0	943	1073	629	58	92	92	106	89	83	100	100	0	0.130	0.118	0.129	0.124	2.002	0.080	0.490	80	432	100	962	1097	-2.939	111	851	116	981	14340	85841	7.125	10.865	0	0	0
5	3	4	""	"STM3355"	1990	20440	110	90	110	57	51	64	64	66	15	22	65	45	0	1014	1734	2069	119	91	91	105	91	86	95	93	0	0.028	0.028	0.026	0.027	3.364	0.016	0.296	80	430	100	949	1689	-5.150	26	923	46	1643	8832	138716	2.933	17.901	0	0	0
5	4	4	""	"STM3378"	2160	20450	130	185	208	130	62	64	64	66	14	21	95	92	0	710	806	569	70	88	88	88	14	15	99	97	0	0.195	0.201	0.196	0.225	2.798	0.164	0.567	120	456	100	743	862	-2.362	121	622	144	718	24908	96732	10.143	51.286	0	0	0
5	5	4	"yhcN"	"STM3361"	2320	20440	110	76	92	42	45	65	65	68	21	30	35	25	0	128	177	125	70	88	88	92	25	27	62	45	0	0.275	0.303	0.447	0.443	3.834	0.186	0.148	80	389	100	51	116	-1.862	11	40	27	89	7390	14170	1.143	3.400	0	0	0
5	6	4	"smpB"	"STM2688"	2510	20450	120	329	404	351	86	64	64	67	21	31	96	93	0	514	694	795	114	88	88	91	24	26	98	97	0	0.622	0.561	0.603	0.583	2.809	0.371	0.476	120	453	100	691	946	-0.685	265	426	340	606	48422	83239	16.048	25.125	0	0	0
5	7	4	"yabF"	"STM0085"	2690	20440	120	78	91	41	45	63	63	66	16	24	45	33	0	351	540	529	97	87	87	88	14	15	95	92	0	0.057	0.062	0.073	0.079	4.869	0.038	0.219	120	395	100	279	481	-4.138	15	264	28	453	10932	64751	1.563	32.286	0	0	0
5	8	4	"ftsA"	"STM0132"	2860	20450	120	799	939	670	71	65	65	66	15	22	100	100	0	644	751	573	76	85	85	86	13	15	99	98	0	1.313	1.312	1.361	1.500	2.870	1.322	0.582	120	396	100	1293	1540	0.393	734	559	874	666	112674	90099	58.200	51.154	0	0	0
5	9	4	"aceF"	"STM0153"	3040	20450	120	1135	3385	6303	186	65	65	66	14	21	100	100	0	270	560	977	174	84	84	86	21	24	99	91	0	5.753	6.975	5.563	6.426	3.762	8.768	0.535	120	448	100	1256	3796	2.524	1070	186	3320	476	406145	67244	237.071	22.571	0	0	0
5	10	4	"yacE"	"STM0140"	3230	20450	120	298	369	252	68	65	65	66	18	27	100	99	0	628	884	690	78	85	85	86	18	20	100	100	0	0.429	0.380	0.415	0.381	2.283	0.261	0.388	120	433	100	776	1103	-1.221	233	543	304	799	44323	106024	16.833	44.333	0	0	0
5	11	4	"asnC"	"STM3876"	3410	20450	120	132	150	87	58	65	65	67	25	37	81	64	0	451	648	648	100	86	86	89	18	20	100	100	0	0.184	0.151	0.162	0.145	2.746	0.098	0.420	120	411	100	432	647	-2.446	67	365	85	562	18037	77739	3.320	31.056	0	0	0
5	12	4	""	"STM3863"	3580	20450	130	94	133	121	90	66	66	70	24	34	54	34	0	494	934	1402	150	90	90	94	30	31	98	93	0	0.069	0.079	0.085	0.093	2.874	0.061	0.428	120	457	100	432	911	-3.851	28	404	67	844	15938	112121	2.625	28.000	0	0	0
5	13	4	"truA"	"STM2368"	3760	20450	130	287	434	466	107	66	66	70	29	41	84	76	0	415	582	596	102	90	90	96	51	53	85	75	0	0.680	0.748	0.722	0.646	6.971	0.798	0.233	120	496	100	546	860	-0.556	221	325	368	492	52102	69872	12.552	9.529	0	0	0
5	14	4	"yfcE"	"STM2347"	3940	20460	120	381	487	408	83	65	65	68	15	22	99	97	0	562	771	650	84	90	90	95	45	47	97	94	0	0.669	0.620	0.654	0.637	2.338	0.570	0.511	120	417	100	788	1103	-0.579	316	472	422	681	58444	92577	27.933	15.022	0	0	0
5	15	4	"nuoM"	"STM2317"	4110	20450	130	972	1097	589	53	71	71	80	81	101	100	100	0	1086	1216	683	56	98	98	119	104	87	100	97	0	0.912	0.918	0.897	0.922	1.782	0.887	0.716	120	507	100	1889	2144	-0.133	901	988	1026	1118	131679	145961	12.556	10.548	0	0	0
5	16	4	"menE"	"STM2305"	4290	20460	130	341	434	326	75	69	69	75	61	81	99	94	0	1606	2158	1942	89	96	96	107	48	44	100	100	0	0.180	0.177	0.182	0.185	2.022	0.132	0.570	120	452	100	1782	2427	-2.473	272	1510	365	2062	52119	258903	5.885	42.729	0	0	0
5	17	4	""	"STM2289"	4470	20460	130	92	117	81	69	68	68	72	26	36	46	25	0	493	856	1041	121	95	95	103	45	43	95	90	0	0.060	0.064	0.076	0.075	3.332	0.054	0.508	120	433	100	422	810	-4.052	24	398	49	761	14079	102674	1.731	16.733	0	0	0
5	18	4	"nupC"	"STM2409"	4640	20450	130	123	152	100	65	71	71	74	25	33	68	50	0	620	988	1107	112	95	95	101	40	39	95	88	0	0.099	0.091	0.116	0.110	5.486	0.046	0.216	120	430	100	577	974	-3.336	52	525	81	893	18237	118543	3.120	22.175	0	0	0
5	19	4	"ybdN"	"STM0605"	4820	20460	120	100	111	47	42	71	71	73	15	20	65	46	0	680	886	764	86	95	95	109	157	144	89	76	0	0.050	0.051	0.054	0.054	2.984	0.036	0.350	120	392	100	614	831	-4.334	29	585	40	791	13290	106283	2.533	4.949	0	0	0
5	20	4	"gabP"	"STM2793"	5010	20470	140	86	103	54	52	72	72	82	60	73	15	6	0	1184	2090	2864	137	96	96	116	151	130	98	94	0	0.013	0.016	0.019	0.019	3.196	0.013	0.374	156	474	100	1102	2025	-6.280	14	1088	31	1994	16096	326084	0.350	13.073	0	0	0
5	21	4	"srlE"	"STM2833"	5190	20470	120	85	91	26	28	70	70	73	19	26	40	17	0	527	619	457	73	95	95	101	31	30	96	94	0	0.035	0.040	0.048	0.053	3.232	0.024	0.154	120	357	100	447	545	-4.848	15	432	21	524	10932	74243	0.947	16.710	0	0	0
5	22	4	"hypB"	"STM2855"	5360	20460	130	170	190	91	47	70	70	72	18	25	91	85	0	628	704	479	68	94	94	99	23	23	100	97	0	0.187	0.197	0.190	0.188	2.228	0.149	0.556	120	423	100	634	730	-2.417	100	534	120	610	22771	84517	6.556	26.304	0	0	0
5	23	4	"yqaA"	"STM2819"	5540	20460	130	250	281	178	63	71	71	72	16	22	95	95	0	303	335	246	73	94	94	99	24	24	95	90	0	0.856	0.871	0.805	0.833	2.489	0.692	0.331	120	427	100	388	451	-0.224	179	209	210	241	33759	40161	13.063	9.833	0	0	0
5	24	4	"ygaA"	"STM2839"	5720	20460	140	168	274	302	110	69	69	71	17	23	87	79	0	583	865	1053	121	90	90	94	24	25	96	94	0	0.201	0.265	0.226	0.239	4.088	0.208	0.503	156	656	100	592	980	-2.316	99	493	205	775	42806	134988	11.941	32.125	0	0	0
5	1	5	""	"STM1791"	1630	20620	120	102	101	25	24	64	64	66	14	21	80	63	0	1234	1109	515	46	92	92	94	15	15	100	97	0	0.033	0.036	0.037	0.040	2.578	0.031	0.506	120	509	100	1180	1054	-4.909	38	1142	37	1017	12129	133036	2.500	67.667	0	0	0
5	2	5	""	"STM1787"	1810	20620	120	107	105	25	23	65	65	67	16	23	79	65	0	1670	1538	748	48	93	93	96	27	28	98	98	0	0.027	0.028	0.028	0.030	2.316	0.025	0.593	120	435	100	1619	1485	-5.231	42	1577	40	1445	12583	184612	2.375	53.407	0	0	0
5	3	5	"yciI"	"STM1738"	1980	20620	120	159	164	64	39	66	66	67	14	20	90	86	0	301	319	155	48	90	90	98	74	75	86	73	0	0.441	0.428	0.468	0.443	3.488	0.339	0.534	120	427	100	304	327	-1.182	93	211	98	229	19702	38334	6.929	2.986	0	0	0
5	4	5	"yciN"	"STM1715"	2160	20620	120	93	105	46	43	66	66	66	12	18	71	55	0	156	192	125	65	88	88	88	13	14	86	80	0	0.397	0.375	0.480	0.480	3.992	0.201	0.232	120	408	100	95	143	-1.333	27	68	39	104	12571	23012	3.250	8.000	0	0	0
5	5	5	"kduD"	"STM3017"	2340	20620	120	92	97	28	28	64	64	65	14	21	75	49	0	884	960	729	75	87	87	89	21	23	98	97	0	0.035	0.038	0.040	0.038	2.986	0.027	0.382	120	411	100	825	906	-4.831	28	797	33	873	11677	115189	2.286	41.476	0	0	0
5	6	5	"ppdB"	"STM2999"	2510	20620	120	106	119	46	38	63	63	64	13	20	87	75	0	764	960	800	83	86	86	87	12	13	100	100	0	0.063	0.064	0.067	0.067	2.716	0.047	0.580	120	403	100	721	930	-3.979	43	678	56	874	14248	115211	4.231	72.750	0	0	0
5	7	5	"rbn"	"STM4027"	2700	20620	120	111	129	70	54	64	64	65	13	20	87	71	0	451	593	461	77	87	87	88	14	15	100	100	0	0.129	0.128	0.124	0.121	2.728	0.106	0.497	120	422	100	411	571	-2.953	47	364	65	506	15469	71186	4.923	36.071	0	0	0
5	8	5	""	"STM0870"	2870	20630	120	138	171	125	73	64	64	66	14	21	78	69	0	419	669	724	108	87	87	104	143	137	65	55	0	0.223	0.184	0.213	0.229	5.327	0.110	0.375	120	417	100	406	689	-2.166	74	332	107	582	20520	80327	7.500	3.951	0	0	0
5	9	5	"ybhP"	"STM0813"	3060	20620	110	73	77	22	28	64	64	66	14	21	36	17	0	206	405	544	134	85	85	103	148	143	46	28	0	0.074	0.041	0.132	0.125	5.783	0.021	0.210	80	389	100	130	333	-3.749	9	121	13	320	6131	32436	0.786	2.041	0	0	0
5	10	5	"ybgR"	"STM0758"	3230	20630	130	76	99	67	67	64	64	65	15	23	47	31	0	350	915	1282	140	85	85	86	14	16	85	79	0	0.045	0.042	0.071	0.079	4.792	0.039	0.445	120	436	100	277	865	-4.465	12	265	35	830	11859	109858	2.267	59.214	0	0	0
5	11	5	"fldA"	"STM0694"	3410	20630	130	185	384	469	122	64	64	67	23	34	78	68	0	167	304	307	100	87	87	91	20	21	77	65	0	1.513	1.475	1.056	1.185	5.436	3.193	0.161	120	396	100	201	537	0.597	121	80	320	217	46087	36534	13.783	10.650	0	0	0
5	12	5	"gltJ"	"STM0664"	3580	20640	130	84	134	148	110	66	66	68	23	33	41	29	0	265	790	1507	190	91	91	95	22	23	78	70	0	0.103	0.097	0.086	0.111	6.125	0.050	0.255	120	409	100	192	767	-3.273	18	174	68	699	16121	94777	2.870	31.591	0	0	0
5	13	5	"yljA"	"STM0944"	3760	20640	130	415	533	518	97	67	67	69	16	23	96	95	0	231	294	304	103	89	89	90	18	20	93	86	0	2.451	2.273	2.406	2.486	3.232	2.689	0.316	120	457	100	490	671	1.293	348	142	466	205	63987	35255	29.000	11.333	0	0	0
5	14	5	"orfB"	"STM0930"	3950	20630	130	104	169	186	110	68	68	74	60	81	35	20	0	223	354	390	110	89	89	102	91	89	61	37	0	0.269	0.381	0.337	0.332	3.776	0.331	0.299	120	508	100	170	366	-1.896	36	134	101	265	20267	42427	1.583	2.769	0	0	0
5	15	5	""	"STM4317"	4120	20670	70	95	140	98	70	74	74	88	94	106	25	12	0	177	296	250	84	96	96	131	143	109	40	25	0	0.259	0.330	0.454	0.380	5.159	0.203	0.067	32	209	100	102	266	-1.948	21	81	66	200	4469	9462	0.553	1.154	0	0	0
5	16	5	"amiB"	"STM4358"	4290	20640	130	363	461	358	77	70	70	81	84	103	88	70	0	613	832	787	94	94	94	110	101	91	96	82	0	0.565	0.530	0.610	0.547	2.908	0.261	0.254	120	490	100	812	1129	-0.825	293	519	391	738	55263	99787	4.524	7.149	0	0	0
5	17	5	"hflC"	"STM4364"	4470	20630	130	474	1107	1561	141	70	70	73	21	28	90	85	0	359	793	902	113	94	94	101	50	49	73	62	0	1.525	1.484	1.282	1.359	7.526	3.034	0.196	120	422	100	669	1736	0.608	404	265	1037	699	132845	95117	49.238	13.840	0	0	0
5	18	5	"yjfH"	"STM4369"	4640	20640	120	113	286	455	159	70	70	72	18	25	63	53	0	161	474	838	176	95	95	99	24	24	73	55	0	0.652	0.570	0.714	0.715	4.456	0.427	0.438	120	435	100	109	595	-0.618	43	66	216	379	34298	56858	11.889	15.625	0	0	0
5	19	5	"kbl"	"STM3709"	4830	20640	140	199	293	298	101	71	71	74	21	28	82	75	0	394	615	598	97	98	98	114	149	130	67	50	0	0.432	0.429	0.473	0.425	4.018	0.285	0.277	156	437	100	424	739	-1.209	128	296	222	517	45682	95924	10.429	3.362	0	0	0
5	20	5	"gpsA"	"STM3700"	5010	20640	130	492	585	428	73	73	73	76	24	31	96	95	0	480	582	386	66	98	98	131	196	149	77	47	0	1.097	1.058	1.087	1.019	2.856	1.001	0.368	120	390	100	801	996	0.133	419	382	512	484	70252	69863	21.208	2.301	0	0	0
5	21	5	""	"STM3657"	5190	20620	100	78	84	27	32	72	72	75	22	29	26	11	0	176	283	274	96	92	92	116	132	113	36	23	0	0.071	0.063	0.183	0.168	4.367	0.033	0.062	80	319	100	90	203	-3.807	6	84	12	191	6722	22676	0.409	1.265	0	0	0
5	22	5	"dppA"	"STM3630"	5360	20640	130	101	197	306	155	70	70	73	22	30	55	42	0	314	1123	2063	183	93	93	97	24	24	80	70	0	0.140	0.123	0.167	0.176	8.282	0.093	0.391	120	464	100	252	1157	-2.834	31	221	127	1030	23684	134764	5.636	42.750	0	0	0
5	23	5	"bcsC"	"STM3617"	5550	20640	130	129	214	236	110	70	70	71	18	25	70	62	0	401	1224	1923	157	94	94	97	25	25	83	79	0	0.192	0.127	0.105	0.183	5.793	0.089	0.495	120	446	100	366	1274	-2.379	59	307	144	1130	25646	146863	7.944	45.080	0	0	0
5	24	5	""	"STM3602"	5710	20640	130	92	115	80	69	70	70	72	16	22	54	35	0	365	1006	1442	143	92	92	93	19	20	93	85	0	0.081	0.049	0.071	0.078	4.211	0.037	0.436	120	518	100	295	959	-3.633	22	273	45	914	13799	120745	2.688	48.053	0	0	0
5	1	6	"yraL"	"STM3263"	1630	20800	120	135	178	169	94	64	64	66	17	25	82	68	0	574	756	877	116	94	94	96	19	19	95	93	0	0.148	0.172	0.175	0.175	3.839	0.111	0.328	120	535	100	551	776	-2.757	71	480	114	662	21412	90748	6.588	34.737	0	0	0
5	2	6	"tdcB"	"STM3244"	1810	20800	120	75	81	27	33	66	66	67	14	20	40	19	0	610	978	1070	109	93	93	96	20	20	100	98	0	0.017	0.017	0.018	0.022	4.424	0.010	0.142	120	417	100	526	900	-5.844	9	517	15	885	9688	117325	1.000	44.100	0	0	0
5	3	6	"yqjH"	"STM3214"	1990	20800	130	265	312	229	73	67	67	67	14	20	98	96	0	611	758	625	82	90	90	91	14	15	98	98	0	0.380	0.367	0.346	0.377	2.935	0.271	0.513	120	442	100	719	913	-1.396	198	521	245	668	37435	90923	17.500	47.643	0	0	0
5	4	6	"icc"	"STM3183"	2170	20800	130	346	511	538	105	66	66	66	12	18	95	91	0	506	728	647	88	88	88	89	13	14	99	99	0	0.670	0.695	0.686	0.589	3.893	0.718	0.534	120	454	100	698	1085	-0.578	280	418	445	640	61314	87382	37.083	49.154	0	0	0
5	5	6	"hybA"	"STM3149"	2350	20800	120	95	143	139	97	65	65	66	12	18	65	52	0	404	738	1090	147	88	88	89	13	14	92	89	0	0.095	0.120	0.122	0.138	3.595	0.096	0.557	120	419	100	346	728	-3.397	30	316	78	650	17101	88583	6.417	49.923	0	0	0
5	6	6	""	"STM3141"	2520	20800	120	89	109	74	67	65	65	67	13	19	63	45	0	299	513	673	131	86	86	88	14	15	91	86	0	0.113	0.103	0.154	0.132	4.821	0.065	0.344	120	427	100	237	471	-3.150	24	213	44	427	13128	61572	3.231	30.357	0	0	0
5	7	6	"uup"	"STM1062"	2700	20810	130	516	935	1364	145	66	66	67	14	20	100	98	0	594	984	1250	127	87	87	90	14	15	98	98	0	0.888	0.969	0.818	0.900	3.822	1.083	0.475	120	466	100	957	1766	-0.172	450	507	869	897	112197	118055	62.000	63.857	0	0	0
5	8	6	"helD"	"STM1075"	2880	20800	130	336	403	307	76	64	64	66	14	21	99	96	0	1209	1665	1415	84	87	87	98	121	123	98	92	0	0.242	0.215	0.224	0.200	3.072	0.152	0.467	120	429	100	1394	1917	-2.044	272	1122	339	1578	48318	199783	24.071	12.950	0	0	0
5	9	6	"hpaD"	"STM1103"	3050	20800	130	74	88	48	54	63	63	64	14	21	40	25	0	262	640	1110	173	85	85	101	139	137	57	43	0	0.062	0.045	0.086	0.099	5.245	0.033	0.414	120	437	100	188	580	-4.008	11	177	25	555	10556	76753	1.714	3.878	0	0	0
5	10	6	"agp"	"STM1117"	3230	20800	130	109	120	57	47	63	63	65	15	23	75	55	0	640	764	554	72	86	86	87	14	16	100	97	0	0.083	0.084	0.087	0.085	4.152	0.049	0.222	120	435	100	600	735	-3.590	46	554	57	678	14364	91730	3.667	48.357	0	0	0
5	11	6	"ymdC"	"STM1148"	3410	20800	130	95	137	104	75	63	63	65	16	24	65	50	0	410	609	606	99	86	86	89	17	19	85	80	0	0.099	0.141	0.160	0.157	4.843	0.106	0.384	120	409	100	356	597	-3.340	32	324	74	523	16409	73046	4.500	30.588	0	0	0
5	12	6	"ycfN"	"STM1208"	3580	20810	130	112	208	312	150	64	64	66	15	22	78	60	0	195	449	666	148	87	87	89	19	21	80	70	0	0.444	0.398	0.436	0.471	4.265	0.394	0.641	120	406	100	156	506	-1.170	48	108	144	362	24942	53839	9.467	18.947	0	0	0
5	13	6	"mopA"	"STM4330"	3760	20810	130	4188	7146	8919	124	69	69	76	36	47	100	100	0	744	1160	1169	100	89	89	98	75	76	100	98	0	6.289	6.608	6.888	6.368	2.761	14.233	0.259	120	446	100	4774	8148	2.653	4119	655	7077	1071	857506	139160	196.389	14.160	0	0	0
5	14	6	"rstA"	"STM1475"	3940	20810	130	1061	1310	814	62	70	70	75	24	32	100	100	0	769	931	520	55	90	90	96	71	73	100	100	0	1.459	1.474	1.411	1.415	1.733	1.723	0.574	120	423	100	1670	2081	0.545	991	679	1240	841	157226	111720	51.458	11.761	0	0	0
5	15	6	"speG"	"STM1502"	4120	20820	130	287	362	355	98	70	70	71	19	26	99	97	0	441	550	397	72	92	92	96	28	29	100	99	0	0.622	0.638	0.634	0.596	2.289	0.605	0.308	120	444	100	566	750	-0.686	217	349	292	458	43462	65963	15.316	16.214	0	0	0
5	16	6	"smf"	"STM3405"	4300	20810	130	201	235	149	63	72	72	74	19	25	91	88	0	831	930	683	73	91	91	95	44	46	98	95	0	0.174	0.194	0.176	0.184	3.309	0.114	0.295	120	414	100	869	1002	-2.520	129	740	163	839	28238	111558	8.474	18.977	0	0	0
5	17	6	"rplO"	"STM3421"	4470	20820	120	2558	3108	3169	101	71	71	74	18	24	100	100	0	142	159	68	42	90	90	94	44	46	59	26	0	47.827	44.014	41.185	46.943	3.248	103.841	0.109	120	419	100	2539	3106	5.580	2487	52	3037	69	373013	19115	168.556	1.477	0	0	0
5	18	6	"yheL"	"STM3449"	4650	20820	110	95	161	209	129	70	70	71	14	19	61	41	0	136	223	220	98	94	94	99	31	31	58	41	0	0.595	0.705	0.667	0.599	5.833	0.800	0.073	80	388	100	67	220	-0.748	25	42	91	129	12853	17817	6.429	4.000	0	0	0
5	19	6	""	"STM3601"	4830	20810	130	90	103	53	51	71	71	74	21	28	49	28	0	568	841	1019	121	98	98	107	37	34	95	88	0	0.040	0.043	0.062	0.058	3.620	0.035	0.228	120	437	100	489	775	-4.629	19	470	32	743	12380	100895	1.381	19.838	0	0	0
5	20	6	"yhjK"	"STM3615"	5010	20820	120	176	221	193	87	72	72	74	21	28	90	84	0	1215	1655	1596	96	95	95	104	43	41	100	100	0	0.093	0.096	0.078	0.082	2.725	0.079	0.507	120	400	100	1224	1709	-3.429	104	1120	149	1560	26508	198592	7.000	36.070	0	0	0
5	21	6	"yhjS"	"STM3622"	5180	20810	120	316	374	226	60	70	70	73	21	28	98	97	0	2635	3062	1851	60	97	97	119	115	96	98	97	0	0.097	0.103	0.091	0.098	2.648	0.081	0.536	120	444	100	2784	3269	-3.367	246	2538	304	2965	44845	367472	14.333	25.591	0	0	0
5	22	6	""	"STM3631"	5360	20820	130	310	312	76	24	70	70	72	21	29	99	99	0	6774	6607	1594	24	95	95	106	47	44	100	100	0	0.036	0.037	0.039	0.036	1.554	0.035	0.838	120	498	100	6919	6754	-4.799	240	6679	242	6512	37403	792781	11.429	138.319	0	0	0
5	23	6	"yiaF"	"STM3647"	5550	20820	110	403	459	308	67	71	71	77	37	48	100	91	0	519	581	476	81	94	94	117	173	147	82	62	0	0.781	0.797	0.828	0.865	2.669	0.550	0.387	80	386	100	757	875	-0.356	332	425	388	487	36721	46444	10.324	2.682	0	0	0
5	24	6	"glyS"	"STM3655"	5720	20820	130	4000	4079	2468	60	72	72	77	38	49	100	99	0	2726	2926	1567	53	93	93	116	164	141	100	100	0	1.492	1.414	1.430	1.319	2.416	1.656	0.550	120	555	100	6561	6840	0.577	3928	2633	4007	2833	489451	351082	105.316	17.134	0	0	0
5	1	7	""	"STM3834"	1640	20970	110	345	338	94	27	63	63	65	15	23	100	100	0	1653	1619	407	25	94	94	96	17	17	100	100	0	0.181	0.180	0.179	0.175	1.356	0.169	0.822	80	478	100	1841	1800	-2.467	282	1559	275	1525	27079	129499	18.200	89.588	0	0	0
5	2	7	"yidC"	"STM3842"	1810	20980	120	432	621	532	85	66	66	67	14	20	97	95	0	370	450	294	65	93	93	95	16	16	96	95	0	1.321	1.555	1.368	1.285	4.387	2.431	0.291	120	468	100	643	912	0.402	366	277	555	357	74523	54025	39.571	22.188	0	0	0
5	3	7	""	"STM3845"	1990	20980	120	115	115	28	24	66	66	67	14	20	90	80	0	1138	1125	356	31	90	90	91	14	15	100	100	0	0.047	0.047	0.049	0.044	1.988	0.043	0.558	120	430	100	1097	1084	-4.419	49	1048	49	1035	13765	134946	3.429	73.857	0	0	0
5	4	7	"phoU"	"STM3853"	2170	20980	130	306	367	315	85	65	65	67	14	20	95	92	0	586	670	515	76	88	88	90	20	22	98	96	0	0.484	0.519	0.580	0.438	3.378	0.466	0.404	120	479	100	739	884	-1.047	241	498	302	582	43989	80394	21.429	29.000	0	0	0
5	5	7	"pstS"	"STM3857"	2350	20990	120	1871	1769	645	36	65	65	67	13	19	100	100	0	2167	2100	803	38	88	88	92	31	33	99	99	0	0.869	0.847	0.842	0.842	1.545	0.827	0.876	120	441	100	3885	3716	-0.203	1806	2079	1704	2012	212306	251957	130.923	64.774	0	0	0
5	6	7	"atpA"	"STM3867"	2530	20990	130	4820	5046	1659	32	67	67	70	21	30	100	100	0	1880	1893	736	38	87	87	91	27	29	99	98	0	2.651	2.757	2.595	3.006	2.066	2.983	0.719	120	473	100	6546	6785	1.406	4753	1793	4979	1806	605467	227199	236.952	66.741	0	0	0
5	7	7	"aceE"	"STM0152"	2700	20980	110	8603	11368	10988	96	72	72	80	89	111	100	100	1	998	1320	1342	101	88	88	89	16	17	100	100	0	9.375	9.169	10.261	9.269	1.822	11.359	0.608	80	386	100	9441	12528	3.229	8531	910	11296	1232	909471	105611	126.831	76.938	0	0	0
5	8	7	""	"STM0159"	2880	20980	120	178	245	225	91	69	69	75	81	108	58	35	0	549	784	770	98	87	87	90	29	32	96	92	0	0.236	0.253	0.273	0.242	3.889	0.198	0.445	120	463	100	571	873	-2.084	109	462	176	697	29428	94080	2.099	23.931	0	0	0
5	9	7	"cueO"	"STM0168"	3050	20980	120	117	169	147	86	64	64	65	15	23	75	61	0	596	793	725	91	85	85	87	28	32	96	93	0	0.104	0.148	0.118	0.125	4.372	0.097	0.259	120	432	100	564	813	-3.269	53	511	105	708	20236	95106	6.933	25.214	0	0	0
5	10	7	"yadH"	"STM0173"	3230	20980	130	124	182	169	92	62	62	64	14	21	67	60	0	253	420	454	108	85	85	85	13	15	90	80	0	0.369	0.358	0.425	0.371	5.087	0.222	0.268	120	479	100	230	455	-1.438	62	168	120	335	21796	50388	8.429	25.769	0	0	0
5	11	7	"stiA"	"STM0177"	3410	20990	130	72	94	103	109	62	62	64	14	21	39	26	0	176	469	587	125	84	84	86	13	15	76	68	0	0.109	0.083	0.123	0.139	9.480	0.029	0.034	120	458	100	102	417	-3.202	10	92	32	385	11281	56250	2.143	29.462	0	0	0
5	12	7	"folK"	"STM0183"	3590	20990	120	128	201	194	96	65	65	69	23	33	72	57	0	200	335	357	106	86	86	91	32	35	70	58	0	0.553	0.546	0.716	0.641	4.892	0.373	0.243	120	467	100	177	385	-0.856	63	114	136	249	24164	40234	5.739	7.625	0	0	0
5	13	7	""	"STM1585"	3790	20990	110	92	110	78	70	70	70	77	38	49	30	13	0	207	247	189	76	89	89	99	80	80	67	30	0	0.186	0.253	0.243	0.264	3.797	0.181	0.132	80	385	100	140	198	-2.423	22	118	40	158	8830	19764	0.868	1.850	0	0	0
5	14	7	"srfA"	"STM1593"	3940	20980	130	91	108	70	64	71	71	76	29	38	37	17	0	420	518	419	80	92	92	98	71	72	81	75	0	0.061	0.087	0.079	0.091	5.136	0.021	0.031	120	422	100	348	463	-4.036	20	328	37	426	12985	62203	1.103	5.915	0	0	0
5	15	7	"ydcR"	"STM1598"	4120	20990	130	126	249	324	130	71	71	73	24	32	61	52	0	585	1125	1561	138	94	94	96	25	26	90	79	0	0.112	0.173	0.200	0.175	5.091	0.160	0.542	120	443	100	546	1209	-3.158	55	491	178	1031	29893	134992	7.333	41.160	0	0	0
5	16	7	"ydcN"	"STM1605"	4300	20990	120	123	136	59	43	72	72	74	20	27	76	54	0	405	459	271	59	91	91	93	21	22	97	95	0	0.162	0.174	0.166	0.163	2.741	0.114	0.294	120	417	100	365	432	-2.622	51	314	64	368	16322	55034	3.100	17.429	0	0	0
5	17	7	""	"STM1613"	4470	20980	100	77	82	31	37	71	71	73	21	28	17	10	0	166	202	141	69	90	90	93	19	20	82	77	0	0.079	0.098	0.152	0.155	4.141	0.064	0.012	80	334	100	82	123	-3.663	6	76	11	112	6593	16128	0.429	5.737	-50	0	0
5	18	7	""	"STM1620"	4650	20990	130	79	97	69	71	70	70	71	15	21	34	23	0	302	932	1528	163	97	97	104	34	32	88	73	0	0.044	0.032	0.109	0.082	7.275	0.020	0.190	120	497	100	214	862	-4.510	9	205	27	835	11663	111842	1.733	24.353	0	0	0
5	19	7	""	"STM1786"	4830	20990	120	81	110	194	176	71	71	72	14	19	40	23	0	896	994	689	69	99	99	109	46	42	98	96	0	0.013	0.044	0.022	0.020	4.562	0.018	0.008	120	457	100	807	934	-6.317	10	797	39	895	13160	119327	2.714	19.239	0	0	0
5	20	7	"treA"	"STM1796"	5020	21000	130	232	246	115	46	71	71	73	17	23	94	91	0	2567	2703	1572	58	97	97	106	44	41	100	100	0	0.065	0.067	0.066	0.063	1.874	0.057	0.714	120	423	100	2631	2781	-3.939	161	2470	175	2606	29505	324382	10.176	59.023	0	0	0
5	21	7	"fadR"	"STM1805"	5190	21000	120	146	224	195	87	69	69	72	20	27	79	70	0	341	481	409	85	98	98	106	36	33	86	76	0	0.317	0.405	0.372	0.414	3.950	0.249	0.368	120	398	100	320	538	-1.658	77	243	155	383	26907	57763	7.600	10.417	0	0	0
5	22	7	"ycgL"	"STM1813"	5370	21000	120	126	206	182	88	69	69	73	24	32	70	53	0	191	316	280	88	94	94	107	50	46	65	49	0	0.588	0.617	0.583	0.606	5.703	0.471	0.253	120	425	100	154	359	-0.767	57	97	137	222	24757	37890	5.542	4.180	0	0	0
5	23	7	""	"STM1827"	5550	20990	130	130	230	236	102	72	72	82	45	54	55	41	0	1117	2043	2523	123	93	93	124	179	144	89	75	0	0.057	0.081	0.078	0.068	5.397	0.038	0.147	120	456	100	1082	2108	-4.142	58	1024	158	1950	27644	245156	3.289	10.721	0	0	0
5	24	7	"manZ"	"STM1832"	5720	20990	130	237	300	213	71	72	72	80	41	51	97	92	0	946	1054	579	54	95	95	121	163	134	100	97	0	0.194	0.238	0.211	0.210	2.204	0.152	0.249	120	572	100	1016	1187	-2.367	165	851	228	959	35997	126484	5.366	5.724	0	0	0
5	1	8	""	"STM2357"	1630	21170	100	399	381	115	30	63	63	65	18	27	100	100	0	1953	1948	514	26	93	93	93	14	15	100	100	0	0.181	0.171	0.170	0.163	1.610	0.160	0.787	80	459	100	2196	2173	-2.469	336	1860	318	1855	30478	155830	17.556	132.500	0	0	0
5	2	8	""	"STM2361"	1800	21170	110	140	145	40	27	65	65	67	18	26	95	90	0	1730	1714	544	31	92	92	93	19	20	100	100	0	0.046	0.049	0.049	0.047	1.724	0.047	0.579	80	429	100	1713	1702	-4.449	75	1638	80	1622	11578	137153	4.333	85.316	0	0	0
5	3	8	"dedA"	"STM2367"	1980	21160	120	630	559	273	48	65	65	66	13	19	95	91	0	1380	1359	592	43	90	90	91	13	14	100	99	0	0.438	0.389	0.385	0.323	2.571	0.372	0.759	120	493	100	1855	1763	-1.191	565	1290	494	1269	67086	163103	37.923	97.538	0	0	0
5	4	8	""	"STM2376"	2170	21160	110	98	105	38	36	69	69	94	105	111	3	0	0	1027	1171	583	49	93	93	176	350	198	95	82	0	0.031	0.033	0.033	0.028	2.553	0.033	0.230	80	407	100	963	1114	-5.009	29	934	36	1078	8387	93711	0.105	2.843	0	0	0
5	5	8	"yfcL"	"STM2380"	2340	21150	100	74	86	42	48	71	71	102	115	112	2	0	0	122	199	195	97	97	97	209	388	185	8	1	0	0.120	0.147	0.333	0.359	5.260	0.225	0.636	80	354	100	28	117	-3.059	3	25	15	102	6866	15909	-0.139	-0.026	-50	0	0
5	6	8	"yfcY"	"STM2389"	2530	21170	130	116	126	46	36	67	67	73	36	49	63	30	0	949	1133	691	60	87	87	102	115	112	97	95	0	0.057	0.056	0.063	0.057	2.845	0.036	0.322	120	443	100	911	1105	-4.137	49	862	59	1046	15065	135950	1.472	8.965	0	0	0
5	7	8	""	"STM2594"	2700	21170	120	222	216	82	37	72	72	79	86	108	78	35	0	2045	2008	896	44	86	86	88	15	17	100	99	0	0.077	0.075	0.075	0.074	1.958	0.067	0.682	120	416	100	2109	2066	-3.707	150	1959	144	1922	25946	240926	1.593	128.000	0	0	0
5	8	8	""	"STM2598"	2870	21170	110	119	124	49	39	70	70	72	16	22	82	60	0	772	881	558	63	87	87	89	30	33	100	97	0	0.072	0.068	0.064	0.067	2.404	0.057	0.454	80	423	100	734	848	-3.805	49	685	54	794	9900	70503	3.250	26.400	0	0	0
5	9	8	""	"STM2603"	3060	21160	110	115	121	46	38	66	66	68	16	23	80	68	0	1295	1462	1236	84	85	85	88	30	34	100	100	0	0.040	0.040	0.044	0.040	2.456	0.025	0.353	80	434	100	1259	1432	-4.626	49	1210	55	1377	9704	116999	3.313	45.800	0	0	0
5	10	8	""	"STM2607"	3240	21170	120	79	88	32	36	64	64	65	14	21	50	30	0	517	593	375	63	84	84	85	13	15	99	98	0	0.035	0.047	0.049	0.044	3.021	0.036	0.218	120	445	100	448	533	-4.851	15	433	24	509	10618	71159	1.643	39.077	0	0	0
5	11	8	""	"STM1028"	3420	21170	120	104	111	38	34	64	64	65	14	21	78	65	0	1299	1423	1009	70	84	84	85	13	15	98	96	0	0.033	0.035	0.035	0.039	3.975	0.022	0.327	120	387	100	1255	1386	-4.925	40	1215	47	1339	13316	170760	3.286	102.923	0	0	0
5	12	8	""	"STM2617"	3590	21170	120	133	131	30	22	65	65	67	18	26	94	81	0	2564	2478	781	31	86	86	89	37	41	100	100	0	0.027	0.028	0.027	0.026	1.763	0.025	0.636	120	408	100	2546	2458	-5.187	68	2478	66	2392	15675	297325	3.556	64.568	0	0	0
5	13	8	"yrbD"	"STM3311"	3770	21170	120	702	713	315	44	66	66	69	19	27	99	99	0	1249	1326	656	49	87	87	90	36	40	99	99	0	0.547	0.522	0.543	0.521	2.328	0.439	0.634	120	438	100	1798	1886	-0.870	636	1162	647	1239	85546	159099	33.895	34.333	0	0	0
5	14	8	"yhbN"	"STM3318"	3950	21170	120	992	1033	607	58	67	67	70	24	34	98	97	0	848	872	522	59	90	90	91	21	23	98	97	0	1.220	1.235	1.216	1.227	2.809	1.277	0.584	120	426	100	1683	1748	0.287	925	758	966	782	123996	104634	40.125	37.190	0	0	0
5	15	8	""	"STM3333"	4130	21180	120	275	311	159	51	69	69	72	27	37	97	95	0	2922	3248	1718	52	90	90	92	23	25	100	100	0	0.073	0.077	0.075	0.072	2.084	0.064	0.597	120	381	100	3038	3400	-3.781	206	2832	242	3158	37270	389703	8.852	137.217	0	0	0
5	16	8	"sspA"	"STM3342"	4300	21170	120	1558	1575	890	56	70	70	72	21	29	98	98	0	1138	1178	563	47	90	90	94	27	28	100	100	0	1.420	1.383	1.348	1.165	2.591	1.552	0.701	120	412	100	2536	2593	0.506	1488	1048	1505	1088	188971	141305	71.571	40.148	0	0	0
5	17	8	"yhcM"	"STM3346"	4480	21170	120	299	394	334	84	70	70	71	19	26	95	89	0	1167	1500	1298	86	94	94	101	40	39	99	98	0	0.213	0.230	0.224	0.198	2.912	0.203	0.652	120	454	100	1302	1730	-2.228	229	1073	324	1406	47239	179946	17.000	34.975	0	0	0
5	18	8	""	"STM3356"	4650	21180	120	533	513	210	40	69	69	71	15	21	95	94	0	3991	3720	1641	44	98	98	105	42	40	99	99	0	0.119	0.123	0.120	0.122	2.302	0.110	0.781	120	424	100	4357	4066	-3.069	464	3893	444	3622	61502	446344	29.467	86.071	0	0	0
5	19	8	""	"STM0761"	4840	21180	120	110	130	69	53	70	70	71	14	19	80	61	0	767	1074	878	81	99	99	105	33	31	99	98	0	0.060	0.062	0.064	0.059	3.162	0.044	0.357	120	433	100	708	1035	-4.062	40	668	60	975	15542	128898	4.214	29.364	0	0	0
5	20	8	""	"STM0765"	5010	21170	130	153	149	45	30	72	72	73	16	21	88	84	0	3670	3747	1230	32	102	102	113	40	35	99	99	0	0.023	0.021	0.021	0.019	1.768	0.021	0.693	120	437	100	3649	3722	-5.461	81	3568	77	3645	17823	449660	4.750	90.850	0	0	0
5	21	8	"galM"	"STM0773"	5190	21170	120	942	938	414	44	69	69	73	20	27	95	93	0	3467	3531	1407	39	99	99	108	34	31	100	100	0	0.259	0.253	0.253	0.228	2.176	0.247	0.853	120	398	100	4241	4301	-1.948	873	3368	869	3432	112552	423738	43.250	100.676	0	0	0
5	22	8	"modA"	"STM0781"	5370	21180	120	589	594	264	44	69	69	73	22	30	100	98	0	2694	2765	1332	48	94	94	105	42	40	99	99	0	0.200	0.197	0.189	0.195	1.977	0.161	0.665	120	424	100	3120	3196	-2.322	520	2600	525	2671	71325	331830	23.682	63.333	0	0	0
5	23	8	"hutI"	"STM0787"	5550	21180	120	1065	1069	423	39	73	73	80	33	41	96	94	0	4861	4944	1571	31	96	96	107	47	43	100	100	0	0.208	0.205	0.206	0.185	2.201	0.199	0.843	120	431	100	5757	5844	-2.264	992	4765	996	4848	128310	593326	29.970	102.915	0	0	0
5	24	8	"hutU"	"STM0790"	5720	21170	110	215	218	53	24	74	74	81	34	41	97	95	0	2370	2408	494	20	96	96	106	61	57	100	100	0	0.062	0.062	0.063	0.060	1.414	0.062	0.733	80	451	100	2415	2456	-4.011	141	2274	144	2312	17449	192647	4.029	37.738	0	0	0
5	1	9	""	"STM0902"	1630	21340	100	79	85	22	25	63	63	64	18	28	45	21	0	3149	3046	1043	34	92	92	93	23	24	100	100	0	0.005	0.007	0.007	0.007	2.383	0.007	0.285	80	440	100	3073	2976	-7.578	16	3057	22	2954	6792	243701	1.167	128.391	0	0	0
5	2	9	""	"STM0906"	1810	21340	100	81	85	25	29	64	64	66	19	28	43	20	0	373	427	312	73	90	90	92	20	21	93	87	0	0.060	0.062	0.072	0.081	3.188	0.045	0.263	80	408	100	300	358	-4.057	17	283	21	337	6777	34179	1.000	16.750	0	0	0
5	3	9	""	"STM0912"	1990	21330	110	102	100	22	22	64	64	65	14	21	83	66	0	5060	5254	1247	23	88	88	90	19	21	100	100	0	0.008	0.007	0.007	0.006	2.079	0.007	0.493	80	426	100	5010	5202	-7.032	38	4972	36	5166	8011	420358	2.500	271.789	0	0	0
5	4	9	""	"STM0917"	2170	21330	120	70	71	15	21	66	66	87	97	111	0	0	0	718	710	460	64	91	91	166	326	196	67	46	0	0.006	0.008	0.022	0.029	5.267	0.010	0.025	120	485	100	631	624	-7.292	4	627	5	619	8549	85145	-0.165	1.669	0	0	0
5	5	9	""	"STM0921"	2350	21330	130	74	81	29	35	68	68	90	98	108	3	0	0	1170	1334	859	64	91	91	173	331	191	87	70	0	0.006	0.010	0.014	0.015	3.751	0.031	0.068	120	515	100	1085	1256	-7.491	6	1079	13	1243	9760	160058	-0.092	3.508	0	0	0
5	6	9	""	"STM0925"	2520	21330	100	68	70	16	22	64	64	66	13	19	26	10	0	363	422	226	53	87	87	88	13	14	100	97	0	0.014	0.018	0.043	0.040	2.732	0.019	0.073	80	336	100	280	341	-6.109	4	276	6	335	5598	33730	0.308	25.692	0	0	0
5	7	9	""	"STM4205"	2700	21330	120	142	145	52	35	66	66	67	13	19	88	85	0	1963	2084	1256	60	87	87	88	13	14	99	99	0	0.041	0.040	0.041	0.039	3.015	0.032	0.614	120	439	100	1952	2076	-4.626	76	1876	79	1997	17378	250131	6.000	153.538	0	0	0
5	8	9	""	"STM4209"	2880	21330	110	83	83	18	21	67	67	68	14	20	52	21	0	483	487	123	25	86	86	87	13	14	100	100	0	0.040	0.040	0.046	0.046	2.222	0.034	0.147	80	409	100	413	417	-4.633	16	397	16	401	6628	38955	1.071	30.769	0	0	0
5	9	9	""	"STM4213"	3060	21340	120	180	180	50	27	67	67	67	14	20	94	93	0	3923	3967	1184	29	86	86	87	14	16	100	100	0	0.029	0.029	0.029	0.027	2.002	0.028	0.772	120	474	100	3950	3994	-5.086	113	3837	113	3881	21615	476003	8.071	277.143	0	0	0
5	10	9	""	"STM4218"	3240	21330	110	75	77	18	23	65	65	65	13	20	38	20	0	575	687	428	62	84	84	86	13	15	100	100	0	0.020	0.020	0.035	0.024	3.518	0.015	0.102	80	373	100	501	615	-5.618	10	491	12	603	6182	54975	0.923	46.231	0	0	0
5	11	9	"yjbF"	"STM4223"	3420	21340	120	116	130	63	48	65	65	66	14	21	84	74	0	1401	1593	1129	70	85	85	87	22	25	99	99	0	0.039	0.043	0.040	0.037	2.610	0.038	0.578	120	435	100	1367	1573	-4.690	51	1316	65	1508	15569	191151	4.571	68.455	0	0	0
5	12	9	"yjbN"	"STM4243"	3590	21340	110	417	433	150	34	65	65	67	15	22	100	100	0	1125	1224	505	41	87	87	90	38	42	100	100	0	0.339	0.324	0.313	0.323	1.536	0.276	0.683	80	406	100	1390	1505	-1.560	352	1038	368	1137	34673	97884	24.400	29.842	0	0	0
5	13	9	""	"STM1009"	3780	21340	120	420	416	130	31	67	67	68	16	23	95	95	0	16894	16082	4812	29	89	89	92	36	39	100	100	0	0.021	0.022	0.021	0.022	2.409	0.020	0.796	120	448	100	17158	16342	-5.573	353	16805	349	15993	49898	1929898	21.750	444.167	0	0	0
5	14	9	""	"STM1866"	3950	21340	100	239	241	52	21	66	66	67	14	20	100	100	0	794	800	161	20	89	89	91	14	15	100	100	0	0.245	0.246	0.245	0.241	1.368	0.233	0.830	80	332	100	878	886	-2.027	173	705	175	711	19260	64021	12.429	50.643	0	0	0
5	15	9	"hisP"	"STM2351"	4130	21340	120	402	374	127	33	66	66	68	18	26	93	92	0	2963	2818	868	30	89	89	90	14	15	100	100	0	0.117	0.113	0.115	0.102	2.007	0.109	0.852	120	385	100	3210	3037	-3.097	336	2874	308	2729	44902	338191	17.000	194.857	0	0	0
5	16	9	"flgL"	"STM1184"	4290	21340	110	701	680	159	23	70	70	79	70	88	97	95	0	3855	3868	572	14	90	90	113	183	161	100	100	0	0.168	0.161	0.168	0.151	1.621	0.157	0.806	80	369	100	4396	4388	-2.577	631	3765	610	3778	54423	309473	8.586	20.519	0	0	0
5	17	9	"nrdA"	"STM2277"	4480	21360	120	4923	4607	1305	28	71	71	79	63	79	99	99	0	9296	8661	2793	32	92	92	114	169	148	96	96	0	0.527	0.529	0.521	0.565	2.744	0.498	0.858	120	448	100	14056	13105	-0.924	4852	9204	4536	8569	552800	1039326	71.873	50.574	0	0	0
5	18	9	"envF"	"STM1240"	4650	21350	120	274	268	107	39	70	70	72	25	34	93	90	0	1822	1837	837	45	95	95	100	37	37	100	99	0	0.118	0.114	0.113	0.110	2.077	0.102	0.733	120	424	100	1931	1940	-3.082	204	1727	198	1742	32139	220472	7.840	46.946	0	0	0
5	19	9	"nrfA"	"STM4277"	4830	21340	110	120	126	43	34	71	71	74	26	35	75	40	0	2947	3530	1662	47	98	98	104	32	30	100	100	0	0.017	0.016	0.017	0.013	2.325	0.014	0.366	80	405	100	2898	3487	-5.862	49	2849	55	3432	10104	282380	2.000	107.063	0	0	0
5	20	9	"araH"	"STM1931"	5010	21360	120	110	128	57	44	71	71	73	18	24	69	52	0	1194	1318	920	69	102	102	110	37	33	100	99	0	0.036	0.047	0.045	0.046	2.625	0.041	0.499	120	452	100	1131	1273	-4.807	39	1092	57	1216	15349	158128	3.056	32.649	0	0	0
5	21	9	"yecM"	"STM1908"	5200	21350	120	150	195	129	66	70	70	72	17	23	85	73	0	750	1094	902	82	105	105	120	59	49	95	90	0	0.124	0.126	0.130	0.123	2.965	0.107	0.569	120	441	100	725	1114	-3.011	80	645	125	989	23362	131308	7.235	16.508	0	0	0
5	22	9	"yecO"	"STM1905"	5370	21350	110	1117	1153	518	44	72	72	75	18	24	100	100	0	1591	1710	756	44	103	103	120	65	54	100	100	0	0.702	0.673	0.681	0.658	1.593	0.651	0.770	80	393	100	2533	2688	-0.510	1045	1488	1081	1607	92240	136836	59.889	24.462	0	0	0
5	23	9	""	"STM1669"	5560	21350	120	258	244	68	27	72	72	77	28	36	91	90	0	7046	6778	1542	22	96	96	104	40	38	100	100	0	0.027	0.026	0.026	0.025	1.634	0.025	0.780	120	403	100	7136	6854	-5.224	186	6950	172	6682	29260	813357	5.964	166.850	0	0	0
5	24	9	"yicM"	"STM3776"	5730	21350	120	871	812	276	33	72	72	76	28	36	93	92	0	7735	7233	1927	26	92	92	98	43	43	100	100	0	0.105	0.104	0.107	0.089	2.318	0.102	0.888	120	507	100	8442	7881	-3.258	799	7643	740	7141	97464	867984	26.286	165.930	0	0	0
5	1	10	"yafK"	"STM0312"	1640	21510	100	447	451	132	29	64	64	65	14	21	100	100	0	1019	1025	196	19	89	89	92	21	22	100	100	0	0.412	0.413	0.413	0.391	1.607	0.403	0.773	80	428	100	1313	1323	-1.280	383	930	387	936	36095	81994	27.571	44.429	0	0	0
5	2	10	"proB"	"STM0321"	1810	21510	110	1809	1761	385	21	65	65	68	33	48	100	100	0	3879	3861	708	18	89	89	93	25	26	100	100	0	0.460	0.450	0.459	0.440	1.367	0.444	0.877	80	464	100	5534	5468	-1.120	1744	3790	1696	3772	140877	308843	51.303	150.720	0	0	0
5	3	10	""	"STM0327"	2000	21510	100	75	75	18	24	64	64	66	33	50	7	1	0	389	420	187	44	88	88	91	27	29	100	100	0	0.037	0.033	0.051	0.047	2.557	0.030	0.120	80	430	100	312	343	-4.774	11	301	11	332	6015	33564	0.273	12.185	0	0	0
5	4	10	""	"STM0332"	2170	21510	110	136	134	29	21	63	63	65	24	36	95	80	0	2331	2230	527	23	87	87	312	3395	1088	0	0	0	0.033	0.033	0.032	0.031	1.686	0.033	0.712	80	446	100	2317	2214	-4.942	73	2244	71	2143	10727	178395	2.875	0.565	0	0	0
5	5	10	""	"STM1047"	2350	21510	110	158	166	51	30	63	63	65	13	20	100	100	0	2496	2615	985	37	86	86	87	14	16	100	100	0	0.039	0.041	0.039	0.039	1.521	0.038	0.745	80	446	100	2505	2632	-4.665	95	2410	103	2529	13264	209217	7.769	180.571	0	0	0
5	6	10	"pepN"	"STM1057"	2520	21510	110	1752	1727	453	26	66	66	67	20	29	100	100	0	4006	3869	669	17	86	86	87	15	17	100	100	0	0.430	0.439	0.441	0.419	1.478	0.434	0.880	80	447	100	5606	5444	-1.217	1686	3920	1661	3783	138166	309492	83.000	252.133	0	0	0
5	7	10	"yeaO"	"STM1277"	2700	21510	110	154	192	141	73	66	66	67	20	29	98	90	0	288	406	333	82	86	86	88	15	17	100	100	0	0.436	0.394	0.416	0.391	2.156	0.309	0.425	80	436	100	290	446	-1.199	88	202	126	320	15375	32479	6.250	21.200	0	0	0
5	8	10	"mipA"	"STM1286"	2890	21520	120	5079	4434	1953	44	67	67	68	12	17	100	100	0	1902	1659	717	43	86	86	87	13	14	95	94	0	2.760	2.776	2.857	3.101	2.721	2.888	0.893	120	482	100	6828	5940	1.465	5012	1816	4367	1573	532075	199040	363.833	120.923	0	0	0
5	9	10	"gapA"	"STM1290"	3060	21520	120	5281	4973	1955	39	66	66	67	13	19	100	100	0	1253	1164	456	39	86	86	87	14	16	95	94	0	4.469	4.552	4.528	4.757	2.269	4.804	0.866	120	383	100	6382	5985	2.160	5215	1167	4907	1078	596702	139727	377.385	76.929	0	0	0
5	10	10	"topB"	"STM1298"	3230	21510	120	1025	1058	660	62	65	65	66	14	21	97	95	0	2330	2511	1565	62	86	86	87	13	14	99	99	0	0.428	0.409	0.424	0.369	2.696	0.357	0.669	120	462	100	3204	3418	-1.225	960	2244	993	2425	126913	301319	70.857	186.462	0	0	0
5	11	10	"astB"	"STM1306"	3410	21510	110	249	248	62	25	65	65	67	18	26	98	97	0	5021	5280	1165	22	87	87	100	127	127	100	100	0	0.037	0.035	0.035	0.034	1.428	0.034	0.784	80	426	100	5118	5376	-4.745	184	4934	183	5193	19800	422401	10.056	40.787	0	0	0
5	12	10	"celF"	"STM1316"	3590	21520	110	285	312	115	36	64	64	67	20	29	100	98	0	3774	4029	973	24	89	89	106	134	126	100	100	0	0.060	0.063	0.058	0.059	1.469	0.062	0.737	80	467	100	3906	4188	-4.060	221	3685	248	3940	24937	322326	12.250	29.276	0	0	0
5	13	10	"rfbX"	"STM2088"	3770	21510	110	558	547	205	37	66	66	68	17	25	100	96	0	2262	2348	620	26	91	91	97	61	62	100	100	0	0.227	0.213	0.218	0.188	1.871	0.214	0.832	80	439	100	2663	2738	-2.142	492	2171	481	2257	43722	187807	28.176	36.902	0	0	0
5	14	10	"rfbB"	"STM2097"	3950	21520	120	2467	2420	652	26	66	66	66	13	19	100	100	0	3303	3169	1098	34	91	91	92	14	15	98	96	0	0.748	0.765	0.742	0.918	3.091	0.724	0.844	120	477	100	5613	5432	-0.420	2401	3212	2354	3078	290419	380328	181.077	219.786	0	0	0
5	15	10	"wcaD"	"STM2112"	4120	21520	120	109	116	48	41	66	66	68	14	20	88	67	0	4551	4401	1186	26	89	89	91	15	16	100	100	0	0.010	0.012	0.010	0.009	2.666	0.010	0.340	120	451	100	4505	4362	-6.697	43	4462	50	4312	13885	528142	3.429	287.333	0	0	0
5	16	10	"wza"	"STM2118"	4290	21510	110	116	116	24	20	70	70	78	63	80	22	0	0	3587	3458	668	19	90	90	111	174	156	100	100	0	0.013	0.014	0.013	0.012	2.032	0.012	0.256	80	441	100	3543	3414	-6.248	46	3497	46	3368	9291	276634	0.603	19.236	0	0	0
5	17	10	"yegD"	"STM2125"	4470	21520	110	3298	3123	788	25	72	72	77	39	50	100	100	0	3637	3597	478	13	91	91	100	82	82	100	100	0	0.910	0.870	0.895	0.814	1.509	0.925	0.905	80	411	100	6772	6557	-0.136	3226	3546	3051	3506	249811	287744	78.103	42.646	0	0	0
5	18	10	""	"STM2135"	4650	21520	110	302	318	69	21	70	70	74	36	48	100	100	0	5810	6087	1048	17	92	92	97	34	35	100	100	0	0.041	0.041	0.041	0.040	1.258	0.040	0.860	80	455	100	5950	6243	-4.623	232	5718	248	5995	25402	486951	6.778	176.176	0	0	0
5	19	10	""	"STM4057"	4830	21520	80	87	99	37	37	71	71	72	17	23	48	32	0	311	381	246	64	100	100	104	40	38	90	75	0	0.076	0.100	0.097	0.113	3.123	0.054	0.120	52	308	100	227	309	-3.721	16	211	28	281	5149	19792	1.588	6.925	0	0	0
5	20	10	""	"STM4066"	5010	21520	120	297	288	118	40	69	69	71	16	22	95	94	0	3081	2912	1101	37	99	99	103	33	32	100	100	0	0.076	0.078	0.074	0.072	1.925	0.075	0.796	120	497	100	3210	3032	-3.709	228	2982	219	2813	34571	349437	13.563	85.121	0	0	0
5	21	10	"ydeZ"	"STM4076"	5200	21520	110	87	96	33	34	70	70	73	23	31	36	18	0	2084	2216	860	38	101	101	113	57	50	100	100	0	0.009	0.012	0.008	0.009	3.221	0.008	0.139	80	412	100	2000	2141	-6.866	17	1983	26	2115	7719	177295	1.000	36.895	0	0	0
5	22	10	"glpX"	"STM4085"	5360	21520	110	706	672	172	25	74	74	80	27	33	100	97	0	3321	3329	642	19	107	107	121	60	49	100	100	0	0.197	0.186	0.192	0.170	1.624	0.190	0.806	80	442	100	3846	3820	-2.346	632	3214	598	3222	53722	266340	21.926	53.467	0	0	0
5	23	10	"menA"	"STM4090"	5550	21520	120	353	391	208	53	72	72	77	27	35	97	94	0	1087	1250	690	55	96	96	104	34	32	100	99	0	0.284	0.276	0.283	0.258	2.197	0.223	0.558	120	463	100	1272	1473	-1.818	281	991	319	1154	46933	149968	11.630	33.706	0	0	0
5	24	10	"metB"	"STM4100"	5730	21520	120	1391	1267	454	35	71	71	74	24	32	96	92	0	5616	5278	1427	27	96	96	100	23	23	100	100	0	0.239	0.231	0.232	0.193	2.215	0.230	0.889	120	502	100	6840	6378	-2.064	1320	5520	1196	5182	152073	633389	49.708	225.130	0	0	0
5	1	11	""	"STM2986"	1630	21680	110	159	171	59	34	64	64	65	14	21	97	95	0	1240	1346	605	44	91	91	94	18	19	100	100	0	0.083	0.085	0.093	0.082	2.037	0.073	0.622	80	533	100	1244	1362	-3.596	95	1149	107	1255	13656	107662	7.571	69.556	0	0	0
5	2	11	"recD"	"STM2993"	1810	21690	110	507	499	90	18	63	63	66	33	50	100	100	0	3842	3745	516	13	91	91	94	25	26	100	100	0	0.118	0.119	0.117	0.118	1.239	0.114	0.894	80	492	100	4195	4090	-3.079	444	3751	436	3654	39901	299617	13.121	146.040	0	0	0
5	3	11	"ygdQ"	"STM3006"	1990	21690	100	380	380	85	22	64	64	76	175	230	93	35	0	2166	2166	403	18	90	90	319	3410	1068	0	0	0	0.152	0.152	0.155	0.149	1.387	0.144	0.812	80	442	100	2392	2392	-2.716	316	2076	316	2076	30426	173306	1.737	0.542	0	0	0
5	4	11	"araE"	"STM3016"	2170	21690	110	165	168	34	20	63	63	74	167	225	2	0	0	4242	4318	707	16	90	90	301	3273	1087	96	0	0	0.025	0.025	0.024	0.023	1.505	0.008	0.028	80	480	100	4254	4333	-5.347	102	4152	105	4228	13415	345440	0.563	1.227	0	0	0
5	5	11	"yohM"	"STM3024"	2350	21690	110	247	239	46	19	64	64	65	12	18	100	100	0	2982	2960	402	13	87	87	87	13	14	100	100	0	0.063	0.061	0.063	0.058	1.436	0.059	0.837	80	441	100	3078	3048	-3.984	183	2895	175	2873	19102	236792	14.500	221.000	0	0	0
5	6	11	"stdA"	"STM3029"	2530	21690	120	90	93	26	27	65	65	67	20	29	56	21	0	2019	1954	749	38	85	85	86	15	17	100	100	0	0.013	0.015	0.014	0.014	2.323	0.014	0.350	120	445	100	1959	1897	-6.274	25	1934	28	1869	11206	234519	1.300	124.533	0	0	0
5	7	11	""	"STM2691"	2690	21690	120	89	93	25	26	65	65	67	19	28	55	32	0	1486	1557	626	40	84	84	86	17	19	100	100	0	0.017	0.019	0.019	0.017	2.784	0.017	0.321	120	457	100	1426	1501	-5.868	24	1402	28	1473	11165	186808	1.368	86.529	0	0	0
5	8	11	""	"STM2698"	2870	21690	100	64	68	14	20	64	64	66	12	18	25	8	0	101	112	49	43	84	84	85	14	16	55	23	0	0.000	0.143	0.519	0.488	2.883	0.054	0.011	80	381	100	17	32	Error	0	17	4	28	5447	8975	0.167	1.929	-50	0	0
5	9	11	""	"STM2705"	3060	21690	120	73	77	17	22	64	64	66	13	19	40	21	0	659	720	384	53	84	84	86	13	15	99	97	0	0.016	0.020	0.028	0.024	3.329	0.014	0.110	120	434	100	584	649	-5.997	9	575	13	636	9195	86354	0.846	48.769	0	0	0
5	10	11	"yjfY"	"STM4389"	3230	21690	110	82	85	21	24	65	65	66	12	18	60	41	0	279	307	127	41	86	86	87	14	16	100	100	0	0.088	0.090	0.101	0.093	2.409	0.088	0.293	80	392	100	210	241	-3.505	17	193	20	221	6828	24551	1.583	15.714	0	0	0
5	11	11	"thrL"	"STM0001"	3410	21690	100	66	66	14	21	66	66	66	16	24	13	1	0	96	104	30	28	87	87	94	92	97	5	0	0	0.000	0.000	0.600	0.613	3.414	0.094	0.009	80	442	100	9	17	Error	0	9	0	17	5257	8292	0.000	0.109	-50	0	0
5	12	11	""	"STM0270"	3600	21690	110	153	151	37	24	64	64	67	16	23	97	92	0	2006	1979	473	23	88	88	93	61	65	100	100	0	0.046	0.046	0.048	0.044	1.694	0.043	0.580	80	448	100	2007	1978	-4.430	89	1918	87	1891	12064	158296	5.250	30.918	0	0	0
5	13	11	""	"STM0538"	3770	21700	100	131	131	25	19	66	66	67	14	20	98	92	0	911	907	201	22	93	93	96	22	22	100	100	0	0.079	0.080	0.083	0.077	1.545	0.076	0.704	80	418	100	883	879	-3.654	65	818	65	814	10476	72578	4.571	36.864	0	0	0
5	14	11	""	"STM0554"	3940	21700	110	93	100	37	37	66	66	67	14	20	67	46	0	468	550	255	46	92	92	94	20	21	100	100	0	0.072	0.074	0.066	0.062	2.531	0.068	0.330	80	433	100	403	492	-3.800	27	376	34	458	7968	43973	2.357	22.800	0	0	0
5	15	11	""	"STM0567"	4120	21700	110	244	243	67	27	66	66	68	15	22	98	92	0	1454	1417	364	25	89	89	90	15	16	100	100	0	0.130	0.133	0.127	0.122	1.619	0.131	0.847	80	426	100	1543	1505	-2.939	178	1365	177	1328	19439	113340	11.667	88.467	0	0	0
5	16	11	""	"STM0575"	4290	21700	110	133	135	29	21	68	68	70	15	21	97	93	0	2514	2560	628	24	90	90	96	67	69	100	100	0	0.027	0.027	0.026	0.025	1.597	0.025	0.594	80	458	100	2489	2537	-5.221	65	2424	67	2470	10794	204773	4.333	36.776	0	0	0
5	17	11	""	"STM0580"	4480	21700	120	476	455	189	41	69	69	73	34	46	92	90	0	1514	1505	644	42	90	90	92	19	20	99	99	0	0.286	0.273	0.260	0.245	2.208	0.254	0.823	120	526	100	1831	1801	-1.807	407	1424	386	1415	54562	180607	11.235	74.368	0	0	0
5	18	11	"ybdZ"	"STM0587"	4650	21700	110	164	183	89	48	69	69	70	14	20	100	98	0	255	283	111	39	91	91	95	31	32	100	98	0	0.579	0.594	0.539	0.558	1.719	0.605	0.521	80	458	100	259	306	-0.788	95	164	114	192	14619	22661	8.071	6.065	0	0	0
5	19	11	""	"STM2244"	4840	21700	110	81	83	16	19	70	70	71	15	21	42	13	0	414	429	117	27	98	98	102	33	32	100	98	0	0.035	0.039	0.044	0.041	2.717	0.032	0.074	80	490	100	327	344	-4.844	11	316	13	331	6674	34293	0.800	9.909	0	0	0
5	20	11	"yegT"	"STM2142"	5010	21700	100	162	162	49	30	67	67	69	14	20	96	93	0	1713	1641	423	25	97	97	99	19	19	100	100	0	0.059	0.062	0.058	0.056	1.606	0.062	0.768	80	402	100	1711	1639	-4.088	95	1616	95	1544	12991	131263	6.643	81.158	0	0	0
5	21	11	"yehU"	"STM2159"	5190	21700	110	565	540	151	27	70	70	81	74	91	95	93	0	3848	3842	755	19	95	95	119	317	266	100	100	0	0.132	0.125	0.128	0.113	1.791	0.122	0.835	80	472	100	4248	4217	-2.923	495	3753	470	3747	43190	307387	6.203	11.744	0	0	0
5	22	11	"yohC"	"STM2169"	5380	21710	110	222	229	60	26	74	74	93	108	116	82	10	0	2650	2642	551	20	97	97	128	322	251	100	100	0	0.058	0.061	0.058	0.058	1.469	0.047	0.187	80	461	100	2701	2700	-4.109	148	2553	155	2545	18284	211323	1.259	7.807	0	0	0
5	23	11	"yohI"	"STM2174"	5540	21700	110	703	697	177	25	71	71	84	61	72	98	97	0	4455	4483	757	16	95	95	118	157	133	100	100	0	0.145	0.143	0.142	0.135	1.507	0.138	0.803	80	394	100	4992	5014	-2.786	632	4360	626	4388	55736	358632	10.049	27.803	0	0	0
5	24	11	"yfhD"	"STM2567"	5720	21700	120	605	582	197	33	72	72	79	49	62	94	92	0	5404	5265	1704	32	101	101	117	131	111	99	99	0	0.101	0.099	0.098	0.092	2.257	0.093	0.855	120	566	100	5836	5674	-3.315	533	5303	510	5164	69797	631844	10.265	39.298	0	0	0
5	1	12	"hupA"	"STM4170"	1620	21880	110	957	981	424	43	63	63	65	14	21	100	100	0	505	527	225	42	90	90	92	16	17	100	100	0	2.154	2.101	2.050	2.189	1.712	2.167	0.790	80	531	100	1309	1355	1.107	894	415	918	437	78474	42126	65.429	27.188	0	0	0
5	2	12	"hupA"	"STM4170"	1810	21880	110	447	571	394	69	63	63	65	14	21	100	100	0	264	326	275	84	90	90	93	26	27	100	92	0	2.207	2.153	2.340	2.407	1.940	1.966	0.623	80	462	100	558	744	1.142	384	174	508	236	45644	26100	36.143	8.962	0	0	0
5	3	12	"hilA"	"STM2876"	1980	21880	110	124	142	62	43	63	63	65	14	21	97	88	0	1782	2017	1020	50	90	90	93	29	31	100	100	0	0.036	0.041	0.037	0.037	1.827	0.036	0.558	80	451	100	1753	2006	-4.794	61	1692	79	1927	11399	161354	5.500	66.345	0	0	0
5	4	12	"hilA"	"STM2876"	2160	21870	100	108	107	20	18	63	63	64	15	23	92	73	0	1583	1574	494	31	89	89	91	20	21	100	100	0	0.030	0.030	0.032	0.028	1.856	0.026	0.492	80	402	100	1539	1529	-5.053	45	1494	44	1485	8578	125943	2.867	74.150	0	0	0
5	5	12	"hilC"	"STM2867"	2340	21870	120	168	164	55	33	63	63	65	16	24	90	85	0	1020	995	410	41	87	87	88	15	17	100	99	0	0.113	0.111	0.106	0.100	2.148	0.105	0.777	120	505	100	1038	1009	-3.151	105	933	101	908	19730	119401	6.188	60.467	0	0	0
5	6	12	"hilC"	"STM2867"	2530	21870	120	256	247	84	34	64	64	65	15	23	93	92	0	1736	1707	642	37	86	86	86	13	15	100	100	0	0.116	0.113	0.113	0.111	1.930	0.104	0.796	120	436	100	1842	1804	-3.103	192	1650	183	1621	29672	204783	12.133	124.692	0	0	0
5	7	12	"hns"	"STM1751"	2690	21870	110	597	623	210	33	65	65	66	15	22	100	100	0	546	553	150	27	85	85	87	18	20	100	100	0	1.154	1.192	1.218	1.176	1.407	1.352	0.694	80	419	100	993	1026	0.207	532	461	558	468	49836	44200	37.133	25.889	0	0	0
5	8	12	"hns"	"STM1751"	2890	21870	110	249	283	206	72	64	64	66	17	25	92	86	0	243	323	238	73	85	85	86	15	17	98	90	0	1.171	0.920	1.048	0.933	2.787	0.865	0.403	80	483	100	343	457	0.228	185	158	219	238	22661	25861	12.765	15.800	0	0	0
5	9	12	"hns"	"STM1751"	3070	21870	130	763	802	292	36	64	64	65	16	24	100	100	0	631	645	219	33	85	85	86	14	16	100	100	0	1.280	1.318	1.274	1.333	1.537	1.424	0.745	120	501	100	1245	1298	0.356	699	546	738	560	96262	77407	46.063	39.929	0	0	0
5	10	12	"hilD"	"STM2875"	3240	21860	120	163	162	40	24	64	64	66	13	19	95	95	0	1036	1024	260	25	86	86	88	14	15	100	99	0	0.104	0.104	0.103	0.098	1.665	0.099	0.753	120	448	100	1049	1036	-3.262	99	950	98	938	19468	122848	7.385	66.857	0	0	0
5	11	12	"hilD"	"STM2875"	3400	21870	110	91	98	29	29	64	64	67	19	28	63	32	0	410	493	336	68	86	86	88	16	18	100	100	0	0.083	0.084	0.096	0.091	2.352	0.067	0.297	80	410	100	351	441	-3.585	27	324	34	407	7815	39408	1.632	25.313	0	0	0
5	12	12	"stpA"	"STM2799"	3580	21870	120	793	819	431	52	64	64	66	18	27	98	97	0	533	553	277	50	89	89	91	18	19	95	94	0	1.642	1.627	1.531	1.643	2.524	1.736	0.696	120	528	100	1173	1219	0.715	729	444	755	464	98280	66332	41.833	25.667	0	0	0
5	13	12	"csrA"	"STM2826"	3760	21880	100	341	361	143	39	65	65	67	14	20	100	100	0	174	182	40	21	91	91	94	19	20	100	93	0	3.325	3.253	3.380	3.248	1.597	3.801	0.636	80	403	100	359	387	1.733	276	83	296	91	28856	14537	21.000	4.632	0	0	0
5	14	12	"dps"	"STM0831"	3940	21870	110	344	338	95	28	67	67	68	18	26	98	98	0	548	567	106	18	90	90	93	19	20	100	100	0	0.605	0.568	0.572	0.523	1.653	0.586	0.826	80	447	100	735	748	-0.725	277	458	271	477	27000	45353	15.000	24.947	0	0	0
5	15	12	"dps"	"STM0831"	4120	21880	120	449	435	172	39	66	66	68	17	25	98	96	0	795	720	280	38	89	89	90	14	15	98	97	0	0.542	0.585	0.612	0.601	2.253	0.559	0.792	120	498	100	1089	1000	-0.882	383	706	369	631	52248	86365	21.588	45.000	0	0	0
5	16	12	"dps"	"STM0831"	4290	21870	110	1011	983	268	27	67	67	68	14	20	100	100	0	1700	1725	438	25	90	90	92	21	22	100	100	0	0.586	0.560	0.568	0.554	1.170	0.556	0.934	80	432	100	2554	2551	-0.770	944	1610	916	1635	78618	137984	65.357	77.762	0	0	0
5	17	12	"oxyR"	"STM4125"	4470	21880	110	144	193	134	69	69	69	70	15	21	92	78	0	183	273	194	71	91	91	93	19	20	88	78	0	0.815	0.681	0.657	0.752	3.229	0.621	0.425	80	448	100	167	306	-0.295	75	92	124	182	15409	21879	8.200	9.474	0	0	0
5	18	12	"oxyR"	"STM4125"	4650	21880	110	807	813	255	31	70	70	71	17	23	100	100	0	949	938	288	30	93	93	94	16	17	100	100	0	0.861	0.879	0.902	0.880	1.391	0.866	0.851	80	467	100	1593	1588	-0.216	737	856	743	845	65003	75036	43.647	52.750	0	0	0
5	19	12	"fur"	"STM0693"	4830	21880	110	1705	1599	501	31	71	71	72	16	22	100	100	0	1644	1568	370	23	96	96	96	16	16	100	100	0	1.056	1.038	1.071	0.943	1.799	1.092	0.906	80	452	100	3182	3000	0.078	1634	1548	1528	1472	127894	125437	95.438	92.000	0	0	0
5	20	12	"fur"	"STM0693"	5000	21880	110	529	554	311	56	68	68	70	15	21	100	98	0	451	488	213	43	95	95	96	15	15	100	100	0	1.295	1.237	1.285	1.175	1.958	1.402	0.675	80	447	100	817	879	0.373	461	356	486	393	44355	39009	32.267	26.133	0	0	0
5	21	12	"envR"	"STM3389"	5190	21880	120	83	102	83	81	67	67	77	91	118	11	1	0	492	616	444	72	89	89	93	27	29	94	86	0	0.040	0.066	0.063	0.069	4.183	0.040	0.072	120	524	100	419	562	-4.655	16	403	35	527	12260	73895	0.275	19.370	0	0	0
5	22	12	"envR"	"STM3389"	5370	21880	110	99	109	40	36	68	68	83	105	126	6	0	0	878	1088	749	68	89	89	98	53	54	100	100	0	0.039	0.041	0.042	0.038	2.769	0.027	0.026	80	399	100	820	1040	-4.670	31	789	41	999	8713	87034	0.248	18.679	0	0	0
5	23	12	"envR"	"STM3389"	5540	21880	120	149	156	58	37	67	67	74	50	67	80	28	0	2120	2035	673	33	90	90	101	128	126	100	98	0	0.040	0.046	0.039	0.042	2.187	0.040	0.488	120	506	100	2112	2034	-4.630	82	2030	89	1945	18728	244145	1.640	15.109	0	0	0
5	24	12	"arcB"	"STM3328"	5730	21880	110	153	201	268	133	70	70	71	16	22	100	95	0	506	619	530	85	100	100	103	20	19	100	100	0	0.204	0.252	0.206	0.206	2.050	0.139	0.089	80	499	100	489	650	-2.290	83	406	131	519	16119	49546	8.125	25.800	0	0	0
5	1	13	"ctrl-10-10ng/ul"	"ctrl-10-10ng/ul"	1630	22040	100	59	65	16	24	63	63	65	15	23	16	6	0	91	91	16	17	89	89	91	17	18	15	3	0	-2.000	1.000	0.800	0.945	2.997	0.101	0.005	80	449	100	-2	4	Error	-4	2	2	2	5163	7319	0.000	0.000	-50	0	0
5	2	13	"ctrl-108-10ng/ul"	"ctrl-108-10ng/ul"	1810	22040	100	64	63	12	19	64	64	64	14	21	10	1	0	93	99	46	46	89	89	96	35	36	5	2	0	0.000	-0.100	0.933	0.741	3.405	0.827	0.066	80	416	100	4	9	Error	0	4	-1	10	5037	7894	-0.071	0.086	-50	0	0
5	3	13	"ctrl-Y1-10ng/ul"	"ctrl-Y1-10ng/ul"	1990	22040	100	60	63	14	22	63	63	64	13	20	12	5	0	87	90	18	20	88	88	91	27	29	8	3	0	3.000	0.000	1.000	0.889	3.674	0.116	0.045	80	414	100	-4	2	1.585	-3	-1	0	2	5041	7161	-0.077	-0.037	-50	0	0
5	4	13	"ctrl-Y3-10ng/ul"	"ctrl-Y3-10ng/ul"	2160	22040	100	61	64	13	20	63	63	64	14	21	16	2	0	88	88	13	14	87	87	89	15	16	15	1	0	-2.000	1.000	1.443	1.168	2.927	16.522	0.000	80	404	100	-1	2	Error	-2	1	1	1	5090	7024	0.000	-0.067	-50	0	0
5	5	13	"ctrl-Y5-10ng/ul"	"ctrl-Y5-10ng/ul"	2340	22040	100	61	62	11	17	62	62	65	15	23	10	1	0	84	86	17	19	86	86	87	15	17	8	3	0	0.500	0.000	0.857	0.896	3.669	0.005	0.000	80	400	100	-3	0	-1.000	-1	-2	0	0	4997	6913	-0.200	-0.067	-50	0	0
5	6	13	"EMPTY"	"EMPTY"	2520	22040	100	61	62	16	25	63	63	64	15	23	11	6	0	84	86	12	13	85	85	86	14	16	15	1	0	2.000	-1.000	1.111	1.018	3.214	18.366	0.000	80	401	100	-3	0	1.000	-2	-1	-1	1	4969	6894	-0.133	0.000	-75	0	0
5	7	13	"ctrl-10-50ng/ul"	"ctrl-10-50ng/ul"	2700	22040	100	63	64	11	17	62	62	64	13	20	12	3	0	83	84	11	13	84	84	86	17	19	5	0	0	-1.000	100000.000	0.655	0.894	3.869	0.114	0.001	80	416	100	0	2	Error	1	-1	2	0	5081	6686	0.000	-0.118	-50	0	0
5	8	13	"ctrl-108-50ng/ul"	"ctrl-108-50ng/ul"	2880	22050	100	62	63	13	20	63	63	64	13	20	18	2	0	80	80	11	13	85	85	85	13	15	6	1	0	0.200	0.000	1.417	1.305	3.464	45.520	0.001	80	408	100	-6	-5	-2.322	-1	-5	0	-5	5059	6384	-0.077	-0.385	-50	0	0
5	9	13	"ctrl-Y1-50ng/ul"	"ctrl-Y1-50ng/ul"	3050	22050	100	59	67	42	62	63	63	64	14	21	10	3	0	83	83	13	15	86	86	86	13	15	12	2	0	1.333	-1.333	0.714	1.029	4.842	0.021	0.001	80	392	100	-7	1	0.415	-4	-3	4	-3	5364	6661	0.214	-0.231	-50	0	0
5	10	13	"ctrl-Y3-50ng/ul"	"ctrl-Y3-50ng/ul"	3230	22050	100	60	62	11	17	64	64	65	14	21	8	1	0	83	83	14	16	86	86	87	13	14	8	3	0	1.333	0.667	0.964	1.016	3.250	8.033	0.000	80	428	100	-7	-5	0.415	-4	-3	-2	-3	4932	6643	-0.214	-0.308	-50	0	0
5	11	13	"ctrl-Y5-50ng/ul"	"ctrl-Y5-50ng/ul"	3410	22050	100	65	65	12	18	62	62	65	19	29	10	1	0	88	88	16	18	87	87	88	14	15	16	3	0	3.000	3.000	0.607	0.674	2.968	5.024	0.001	80	432	100	4	4	1.585	3	1	3	1	5237	7011	0.000	0.000	-50	0	0
5	12	13	"EMPTY"	"EMPTY"	3590	22050	100	64	65	14	21	64	64	65	14	21	12	2	0	91	93	16	17	90	90	90	13	14	17	10	0	0.000	0.333	1.333	1.286	3.096	4.001	0.001	80	397	100	1	4	Error	0	1	1	3	5185	7406	0.000	0.231	-75	0	0
5	13	13	"ctrl-10-100ng/ul"	"ctrl-10-100ng/ul"	3770	22050	100	65	66	16	24	65	65	66	15	22	12	6	0	88	89	13	14	92	92	93	18	19	5	0	0	0.000	-0.333	1.000	0.886	3.208	0.320	0.019	80	408	100	-4	-2	Error	0	-4	1	-3	5249	7125	0.000	-0.222	-50	0	0
5	14	13	"ctrl-108-100ng/ul"	"ctrl-108-100ng/ul"	3940	22050	100	72	73	16	21	65	65	66	17	25	26	6	0	96	101	19	18	89	89	90	14	15	41	20	0	1.000	0.667	0.701	0.713	3.614	0.739	0.088	80	403	100	14	20	0.000	7	7	8	12	5830	8063	0.412	0.786	-50	0	0
5	15	13	"ctrl-Y1-100ng/ul"	"ctrl-Y1-100ng/ul"	4120	22050	100	63	65	13	20	64	64	66	13	19	15	3	0	86	87	15	17	87	87	88	14	15	18	3	0	1.000	100000.000	1.063	1.023	3.948	9.893	0.001	80	400	100	-2	1	0.000	-1	-1	1	0	5162	6974	-0.077	-0.071	-50	0	0
5	16	13	"ctrl-Y3-100ng/ul"	"ctrl-Y3-100ng/ul"	4300	22050	100	66	67	14	20	67	67	68	19	27	6	1	0	85	86	16	18	90	90	91	18	19	7	2	0	0.200	0.000	1.000	0.939	3.942	7.056	0.010	80	432	100	-6	-4	-2.322	-1	-5	0	-4	5339	6847	-0.053	-0.278	-50	0	0
5	17	13	"ctrl-Y5-100ng/ul"	"ctrl-Y5-100ng/ul"	4480	22050	100	68	70	23	32	69	69	71	16	22	11	3	0	87	90	16	17	94	94	95	21	22	7	1	0	0.143	-0.250	1.286	0.972	4.532	0.145	0.000	80	430	100	-8	-3	-2.807	-1	-7	1	-4	5627	7206	-0.062	-0.238	-50	0	0
5	18	13	"EMPTY"	"EMPTY"	4660	22050	100	68	70	15	21	70	70	71	16	22	11	3	0	91	91	15	16	93	93	94	16	17	10	2	0	1.000	0.000	0.864	0.943	3.414	0.378	0.002	80	427	100	-4	-2	0.000	-2	-2	0	-2	5601	7318	-0.062	-0.187	-75	0	0
5	19	13	"ctrl-10-400ng/ul"	"ctrl-10-400ng/ul"	4830	22050	100	68	68	13	19	69	69	71	15	21	13	0	0	90	91	13	14	94	94	96	15	15	8	1	0	0.250	0.333	0.750	0.728	2.831	0.264	0.004	80	408	100	-5	-4	-2.000	-1	-4	-1	-3	5469	7315	-0.200	-0.333	-50	0	0
5	20	13	"ctrl-108-400ng/ul"	"ctrl-108-400ng/ul"	5010	22050	100	64	66	12	18	66	66	68	15	22	10	1	0	85	87	14	16	90	90	92	15	16	12	1	0	0.400	0.000	0.667	0.753	3.577	0.294	0.001	80	420	100	-7	-3	-1.322	-2	-5	0	-3	5297	6931	-0.133	-0.333	-50	0	0
5	21	13	"ctrl-Y1-400ng/ul"	"ctrl-Y1-400ng/ul"	5190	22050	100	64	64	14	21	66	66	66	12	18	10	7	0	85	86	11	12	86	86	88	15	17	11	0	0	2.000	100000.000	1.100	1.324	4.654	0.651	0.014	80	400	100	-3	-2	1.000	-2	-1	-2	0	5087	6843	-0.167	-0.133	-50	0	0
5	22	13	"ctrl-Y3-400ng/ul"	"ctrl-Y3-400ng/ul"	5370	22050	100	64	65	13	20	66	66	66	12	18	16	6	0	83	83	14	16	85	85	86	13	15	12	2	0	1.000	0.500	1.065	1.180	3.764	0.101	0.000	80	408	100	-4	-3	0.000	-2	-2	-1	-2	5225	6603	-0.083	-0.231	-50	0	0
5	23	13	"ctrl-Y5-400ng/ul"	"ctrl-Y5-400ng/ul"	5540	22060	100	65	64	12	18	65	65	67	12	17	11	2	0	86	86	15	17	86	86	87	13	14	17	6	0	0.000	100000.000	0.955	0.870	3.028	0.144	0.000	80	390	100	0	-1	Error	0	0	-1	0	5159	6847	-0.250	-0.077	-50	0	0
5	24	13	"EMPTY"	"EMPTY"	5720	22060	100	68	69	13	18	66	66	68	15	22	20	2	0	91	92	17	18	94	94	96	16	16	12	3	0	-0.667	-1.500	0.864	0.839	4.395	0.248	0.009	80	452	100	-1	1	Error	2	-3	3	-2	5512	7322	0.067	-0.250	-75	0	0
5	1	14	""	"STM4191"	1630	22230	100	68	70	18	25	63	63	65	16	24	25	8	0	178	228	180	78	90	90	97	49	50	70	42	0	0.057	0.051	0.129	0.124	4.382	0.039	0.045	80	506	100	93	145	-4.138	5	88	7	138	5625	18278	0.313	2.673	0	0	0
5	2	14	""	"STM4520"	1810	22230	110	65	65	15	23	62	62	63	13	20	20	6	0	190	234	138	58	90	90	94	29	30	96	88	0	0.030	0.021	0.097	0.075	3.473	0.031	0.031	80	536	100	103	147	-5.059	3	100	3	144	5218	18727	0.154	4.828	0	0	0
5	3	14	""	"STM4239"	1980	22230	90	69	74	25	33	63	63	64	14	21	44	9	0	123	145	84	57	90	90	90	13	14	76	57	0	0.182	0.200	0.437	0.402	3.143	0.127	0.089	52	378	100	39	66	-2.459	6	33	11	55	3849	7541	0.714	4.231	0	0	0
5	4	14	""	"STM0083"	2170	22230	120	78	95	77	81	63	63	63	13	20	53	35	0	583	706	596	84	86	86	87	13	14	99	98	0	0.030	0.052	0.042	0.038	3.191	0.052	0.236	120	628	100	512	652	-5.050	15	497	32	620	11376	84664	2.462	47.615	0	0	0
5	5	14	""	"STM0348"	2340	22220	110	76	78	20	25	63	63	64	13	20	48	18	0	436	440	184	41	86	86	87	15	17	100	98	0	0.037	0.042	0.046	0.049	2.884	0.034	0.148	80	490	100	363	369	-4.751	13	350	15	354	6247	35238	1.077	23.533	0	0	0
5	6	14	""	"STM1007"	2520	22220	110	80	87	31	35	62	62	63	14	22	58	28	0	792	925	685	74	86	86	89	19	21	100	100	0	0.025	0.030	0.033	0.030	2.630	0.026	0.310	80	505	100	724	864	-5.294	18	706	25	839	6956	73966	1.714	44.000	0	0	0
5	7	14	"purM"	"STM2499"	2700	22230	120	129	163	108	66	62	62	63	13	20	90	75	0	728	952	880	92	85	85	90	52	57	97	92	0	0.104	0.116	0.112	0.123	3.239	0.090	0.540	120	614	100	710	968	-3.263	67	643	101	867	19595	114206	7.692	16.577	0	0	0
5	8	14	"adhE"	"STM1749"	2880	22220	110	604	676	294	43	63	63	64	12	18	100	100	0	2831	3226	1156	35	84	84	84	13	15	100	100	0	0.197	0.195	0.194	0.171	2.254	0.179	0.692	80	477	100	3288	3755	-2.344	541	2747	613	3142	54093	258093	51.000	241.692	0	0	0
5	9	14	"envZ"	"STM3501"	3050	22220	110	71	76	27	35	63	63	63	12	19	42	20	0	163	203	129	63	84	84	84	13	15	93	85	0	0.101	0.109	0.170	0.165	3.401	0.061	0.065	80	496	100	87	132	-3.304	8	79	13	119	6106	16225	1.083	9.154	0	0	0
5	10	14	"katG"	"STM4106"	3230	22230	100	192	261	207	79	63	63	65	19	29	95	81	0	577	859	826	96	86	86	86	13	15	98	97	0	0.263	0.256	0.278	0.268	2.927	0.219	0.714	80	464	100	620	971	-1.928	129	491	198	773	20863	68683	10.316	59.462	0	0	0
5	11	14	"traT"	"PSLT103"	3410	22230	110	573	770	692	89	63	63	65	19	29	98	98	0	329	428	312	72	87	87	88	15	17	100	98	0	2.107	2.073	1.646	1.779	2.773	2.612	0.580	80	504	100	752	1048	1.075	510	242	707	341	61590	34271	37.105	22.667	0	0	0
5	12	14	"yjiS"	"STM4521"	3590	22230	120	68	72	19	26	63	63	65	19	29	20	5	0	345	442	513	116	89	89	91	18	19	94	85	0	0.020	0.025	0.048	0.050	4.191	0.015	0.078	120	584	100	261	362	-5.678	5	256	9	353	8599	53066	0.368	19.500	0	0	0
5	13	14	"yejG"	"STM2220"	3760	22230	110	953	951	286	30	64	64	67	27	40	100	100	0	1239	1278	364	28	91	91	93	25	26	100	100	0	0.774	0.747	0.735	0.728	1.476	0.745	0.845	80	484	100	2037	2074	-0.369	889	1148	887	1187	76091	102217	32.741	47.400	0	0	0
5	14	14	""	"STM2239"	3950	22230	120	111	114	38	33	63	63	65	24	36	73	47	0	1035	1108	584	52	88	88	89	21	23	98	97	0	0.051	0.050	0.050	0.051	2.703	0.041	0.506	120	585	100	995	1071	-4.302	48	947	51	1020	13641	133000	2.042	48.524	0	0	0
5	15	14	"dld"	"STM2167"	4110	22230	110	869	845	172	20	65	65	69	25	36	100	100	0	5733	5662	803	14	88	88	99	88	88	100	100	0	0.142	0.140	0.143	0.135	1.425	0.135	0.889	80	474	100	6449	6354	-2.812	804	5645	780	5574	67564	452977	31.040	63.216	0	0	0
5	16	14	"citT"	"STM0618"	4290	22230	110	276	280	76	27	65	65	70	27	38	97	97	0	2848	2827	706	24	89	89	100	85	85	100	100	0	0.076	0.079	0.078	0.076	1.525	0.074	0.796	80	546	100	2970	2953	-3.709	211	2759	215	2738	22404	226190	7.778	32.082	0	0	0
5	17	14	""	"STM2504"	4490	22240	110	71	75	25	33	65	65	67	15	22	23	11	0	166	370	587	158	91	91	95	34	35	73	53	0	0.080	0.036	0.089	0.103	4.135	0.031	0.264	80	546	100	81	289	-3.644	6	75	10	279	5964	29629	0.533	8.088	0	0	0
5	18	14	"spaO"	"STM2891"	4650	22240	80	75	81	27	33	66	66	67	14	20	38	26	0	461	527	423	80	93	93	94	15	15	96	94	0	0.024	0.035	0.034	0.041	3.672	0.026	0.083	52	312	100	377	449	-5.354	9	368	15	434	4223	27417	1.000	28.867	0	0	0
5	19	14	"EMPTY"	"EMPTY"	4830	22230	100	67	70	20	28	67	67	69	15	21	23	8	0	106	109	17	15	95	95	96	14	14	45	20	0	0.000	0.214	1.203	0.986	4.193	0.418	0.010	80	474	100	11	17	Error	0	11	3	14	5617	8742	0.067	0.929	-75	0	0
5	20	14	"EMPTY"	"EMPTY"	5010	22230	100	67	65	12	18	67	67	69	15	21	8	0	0	90	91	15	16	90	90	93	21	22	7	1	0	0.000	-2.000	0.733	0.908	3.293	0.110	0.020	80	464	100	0	-1	Error	0	0	-2	1	5221	7240	-0.267	-0.095	-75	0	0
5	21	14	"EMPTY"	"EMPTY"	5190	22230	100	65	68	16	23	65	65	66	14	21	12	2	0	86	87	14	16	87	87	89	21	23	7	0	0	0.000	100000.000	0.591	0.615	4.688	0.115	0.017	80	464	100	-1	3	Error	0	-1	3	0	5459	6929	0.143	-0.095	-75	0	0
5	22	14	"EMPTY"	"EMPTY"	5370	22230	100	65	66	11	16	66	66	66	12	18	12	3	0	85	87	13	14	85	85	86	14	16	16	7	0	100000.000	0.000	1.215	0.983	3.647	0.245	0.001	80	464	100	-1	2	16.610	-1	0	0	2	5248	6967	0.000	0.071	-75	0	0
5	23	14	"EMPTY"	"EMPTY"	5550	22230	100	64	67	18	26	66	66	67	13	19	16	6	0	93	91	15	16	88	88	89	14	15	21	3	0	-0.400	0.333	0.875	0.770	4.038	2.006	0.002	80	440	100	3	4	Error	-2	5	1	3	5363	7312	0.000	0.143	-75	0	0
5	24	14	"EMPTY"	"EMPTY"	5720	22230	100	63	65	21	32	65	65	66	12	18	18	6	0	91	91	13	14	93	93	95	14	14	7	2	0	1.000	0.000	1.000	1.027	2.888	0.022	0.000	80	472	100	-4	-2	0.000	-2	-2	0	-2	5219	7293	-0.083	-0.286	-75	0	0
6	1	1	"infC"	"STM1334"	6140	19960	150	6727	6322	3227	51	70	70	72	19	26	100	100	0	541	538	230	42	101	101	103	25	24	100	100	0	15.130	14.307	13.546	14.215	1.760	15.824	0.808	156	865	100	7097	6689	3.919	6657	440	6252	437	986277	83936	328.947	17.400	0	0	0
6	2	1	"katE"	"STM1318"	6320	19950	140	637	645	253	39	71	71	73	18	24	98	96	0	8700	8011	2872	35	101	101	104	25	24	100	100	0	0.066	0.073	0.075	0.064	1.847	0.072	0.888	156	592	100	9165	8484	-3.925	566	8599	574	7910	100618	1249777	31.778	316.280	0	0	0
[truncated: 879,810 more chars]
