# Supplementary material for: BABAR: an R package to simplify the normalisation of common reference design microarray-based transcriptomic datasets
Source: BMC Bioinformatics. 2010 Feb 3;11:73. doi: 10.1186/1471-2105-11-73 (PMC2829013; doi:10.1186/1471-2105-11-73)
Supplement: Additional file 4 — Dataset 2. The unprocessed microarray data files and the associated .gal file for a non-heterogeneous 'good' dataset describing the transcriptomic changes of virulence genes for wild-type Salmonella and IHF mutants. [file 1471-2105-11-73-S4.ZIP › IHF_AB_65B.gpr]

ATF	1.0
29	56    
"Type=GenePix Results 3"
"DateTime=2004/04/23 17:28:09"
"Settings="
"GalFile=\\Fr-netapp1a\hintoncom\Array lists\STPLMar2003.gal"
"PixelSize=10"
"Wavelengths=635	532"
"ImageFiles=\\Fr-netapp1a\hintoncom\Collaborators\Michael Mangan\Double transcriptomes\2004 04 22 035665B.tif 2	\\Fr-netapp1a\hintoncom\Collaborators\Michael Mangan\Double transcriptomes\2004 04 22 035665B.tif 3"
"NormalizationMethod=None"
"NormalizationFactors=1	1"
"JpegImage=\\Fr-netapp1a\hintoncom\Collaborators\Michael Mangan\Double transcriptomes\gpr\2004 04 22 035665B.jpg"
"StdDev=Type 1"
"RatioFormulations=W1/W2 (635/532)"
"FeatureType=Circular"
"Barcode="
"BackgroundSubtraction=LocalFeature"
"ImageOrigin=960, 41880"
"JpegOrigin=1170, 42200"
"Creator=GenePix Pro 5.0.1.24"
"Scanner=GenePix 4000A [48450]"
"FocusPosition=0"
"Temperature=40.77"
"LinesAveraged=2"
"Comment="
"PMTGain=600	570"
"ScanPower=100	100"
"LaserPower=1.82	1.54"
"Filters=<Empty>	<Empty>"
"ScanRegion=96,4188,1936,5868"
"Supplier="
"Block"	"Column"	"Row"	"Name"	"ID"	"X"	"Y"	"Dia."	"F635 Median"	"F635 Mean"	"F635 SD"	"F635 CV"	"B635"	"B635 Median"	"B635 Mean"	"B635 SD"	"B635 CV"	"% > B635+1SD"	"% > B635+2SD"	"F635 % Sat."	"F532 Median"	"F532 Mean"	"F532 SD"	"F532 CV"	"B532"	"B532 Median"	"B532 Mean"	"B532 SD"	"B532 CV"	"% > B532+1SD"	"% > B532+2SD"	"F532 % Sat."	"Ratio of Medians (635/532)"	"Ratio of Means (635/532)"	"Median of Ratios (635/532)"	"Mean of Ratios (635/532)"	"Ratios SD (635/532)"	"Rgn Ratio (635/532)"	"Rgn R2 (635/532)"	"F Pixels"	"B Pixels"	"Circularity"	"Sum of Medians (635/532)"	"Sum of Means (635/532)"	"Log Ratio (635/532)"	"F635 Median - B635"	"F532 Median - B532"	"F635 Mean - B635"	"F532 Mean - B532"	"F635 Total Intensity"	"F532 Total Intensity"	"SNR 635"	"SNR 532"	"Flags"	"Normalize"	"Autoflag"
1	1	1	"yiiD"	"STM4029"	1490	42420	110	225	269	222	82	70	70	72	15	20	97	91	0	1247	1605	1386	86	110	110	114	31	27	98	97	0	0.136	0.133	0.127	0.134	2.761	0.138	0.690	80	556	100	1292	1694	-2.875	155	1137	199	1495	21557	128423	13.133	48.097	0	0	0
1	2	1	"yjiY"	"STM4532"	1670	42420	120	148	175	90	51	70	70	72	15	20	91	84	0	590	771	619	80	106	106	108	23	21	97	95	0	0.161	0.158	0.156	0.164	3.235	0.100	0.416	120	589	100	562	770	-2.633	78	484	105	665	21006	92560	6.867	28.826	0	0	0
1	3	1	"glpG"	"STM3524"	1840	42420	130	318	567	657	115	72	72	74	15	20	89	77	0	1146	2100	2452	116	111	111	112	17	15	95	93	0	0.238	0.249	0.255	0.218	3.987	0.215	0.626	120	612	100	1281	2484	-2.073	246	1035	495	1989	68007	251978	32.867	116.941	0	0	0
1	4	1	"yhjC"	"STM3607"	2030	42420	120	182	284	260	91	71	71	72	13	18	94	87	0	1985	3544	4035	113	110	110	110	21	19	99	99	0	0.059	0.062	0.059	0.062	3.458	0.050	0.615	120	568	100	1986	3647	-4.078	111	1875	213	3434	34121	425230	16.308	163.524	0	0	0
1	5	1	"dacB"	"STM3300"	2210	42420	130	451	774	823	106	71	71	72	15	20	95	94	0	1735	3481	3895	111	106	106	107	21	19	100	97	0	0.233	0.208	0.223	0.221	2.917	0.165	0.625	120	595	100	2009	4078	-2.100	380	1629	703	3375	92928	417754	46.800	160.667	0	0	0
1	6	1	"yqjD"	"STM3229"	2380	42420	120	330	430	320	74	73	73	75	16	21	96	93	0	398	537	400	74	107	107	109	21	19	96	95	0	0.883	0.830	0.672	0.811	3.320	0.704	0.358	120	505	100	548	787	-0.179	257	291	357	430	51643	64494	22.188	20.381	0	0	0
1	7	1	"yfhP"	"STM2544"	2550	42430	120	1780	2264	1591	70	74	74	76	17	22	100	100	0	619	708	422	59	114	114	121	36	29	99	98	0	3.378	3.687	3.841	3.595	2.459	5.120	0.505	120	500	100	2211	2784	1.756	1706	505	2190	594	271679	84903	128.706	16.306	0	0	0
1	8	1	""	"STM0660"	2730	42420	120	130	147	68	46	74	74	76	15	19	75	63	0	2086	2483	1960	78	115	115	122	35	28	99	99	0	0.028	0.031	0.034	0.034	2.660	0.028	0.606	120	538	100	2027	2441	-5.137	56	1971	73	2368	17621	297969	4.733	67.457	0	0	0
1	9	1	""	"STM0672"	2920	42420	120	381	386	105	27	75	75	77	16	20	100	99	0	3178	3199	939	29	114	114	119	28	23	100	100	0	0.100	0.101	0.101	0.101	1.587	0.093	0.832	120	541	100	3370	3396	-3.324	306	3064	311	3085	46298	383850	19.313	110.000	0	0	0
1	10	1	"nagB"	"STM0684"	3090	42420	120	2593	2860	1623	56	79	79	83	26	31	99	99	0	6783	7206	3472	48	122	122	128	49	38	100	100	0	0.377	0.393	0.383	0.357	1.870	0.388	0.839	120	507	100	9175	9865	-1.406	2514	6661	2781	7084	343245	864661	106.808	144.449	0	0	0
1	11	1	"ybfN"	"STM0688"	3260	42430	130	117	132	49	37	84	84	87	27	31	56	34	0	927	1255	916	72	123	123	134	57	42	99	99	0	0.041	0.042	0.039	0.039	2.980	0.035	0.343	120	564	100	837	1180	-4.607	33	804	48	1132	15882	150602	1.667	19.667	0	0	0
1	12	1	"eutH"	"STM2460"	3440	42430	120	427	425	113	26	87	87	93	27	29	99	99	0	8053	8142	1862	22	136	136	160	73	45	100	100	0	0.043	0.042	0.042	0.040	1.560	0.038	0.747	120	506	100	8257	8344	-4.541	340	7917	338	8006	51047	977048	12.296	109.342	0	0	0
1	13	1	"ubiE"	"STM3970"	3610	42430	130	2777	2671	1166	43	86	86	91	27	29	100	98	0	8209	8052	2769	34	132	132	152	66	43	100	100	0	0.333	0.326	0.336	0.288	2.165	0.311	0.750	120	572	100	10768	10505	-1.586	2691	8077	2585	7920	320559	966191	95.556	119.697	0	0	0
1	14	1	""	"STM3966"	3800	42440	130	996	1010	180	17	82	82	84	20	23	100	100	0	12805	12782	2601	20	120	120	126	30	23	100	100	0	0.072	0.073	0.075	0.074	1.457	0.068	0.698	120	569	100	13599	13590	-3.795	914	12685	928	12662	121234	1533792	46.300	421.867	0	0	0
1	15	1	"yigL"	"STM3962"	3980	42440	130	373	595	520	87	83	83	85	19	22	91	90	0	2520	4028	4291	106	119	119	124	32	25	97	95	0	0.121	0.131	0.126	0.157	3.476	0.105	0.697	120	567	100	2691	4421	-3.050	290	2401	512	3909	71430	483303	26.842	122.000	0	0	0
1	16	1	"recQ"	"STM3958"	4160	42440	130	965	1028	402	39	83	83	85	18	21	100	100	0	2720	2854	1125	39	116	116	123	38	30	100	100	0	0.339	0.345	0.351	0.345	1.583	0.310	0.755	120	554	100	3486	3683	-1.562	882	2604	945	2738	123338	342475	52.389	71.868	0	0	0
1	17	1	"yigG"	"STM3954"	4340	42430	130	254	296	169	57	81	81	82	18	21	93	89	0	1358	2305	2506	108	116	116	125	42	33	100	97	0	0.139	0.098	0.118	0.118	2.883	0.057	0.488	120	542	100	1415	2404	-2.844	173	1242	215	2189	35494	276606	11.889	51.905	0	0	0
1	18	1	"yigB"	"STM3950"	4500	42430	140	1052	951	457	48	77	77	79	17	21	98	96	0	7030	6908	3378	48	114	114	120	35	29	100	100	0	0.141	0.129	0.134	0.116	2.086	0.124	0.887	156	659	100	7891	7668	-2.826	975	6916	874	6794	148332	1077684	51.294	193.943	0	0	0
1	19	1	"sgaB"	"STM4384"	4700	42440	130	89	109	61	55	79	79	82	22	26	33	21	0	311	514	538	104	115	115	117	21	17	83	74	0	0.051	0.075	0.105	0.136	4.247	0.071	0.436	120	566	100	206	429	-4.293	10	196	30	399	13063	61727	1.227	18.905	0	0	0
1	20	1	"cycA"	"STM4398"	4870	42430	130	585	1189	1232	103	82	82	87	36	41	99	95	0	4453	7898	7563	95	118	118	128	71	55	100	100	0	0.116	0.142	0.136	0.130	3.320	0.116	0.548	120	622	100	4838	8887	-3.107	503	4335	1107	7780	142644	947746	30.611	109.437	0	0	0
1	21	1	"ytfM"	"STM4409"	5050	42430	130	683	951	791	83	80	80	83	24	28	100	100	0	2835	3870	3287	84	119	119	129	53	41	100	100	0	0.222	0.232	0.243	0.226	2.546	0.193	0.620	120	609	100	3319	4622	-2.171	603	2716	871	3751	114061	464345	36.167	70.585	0	0	0
1	22	1	""	"STM4418"	5220	42440	130	143	214	196	91	81	81	87	60	68	51	29	0	1957	3173	3764	118	118	118	131	153	116	100	97	0	0.034	0.044	0.040	0.034	2.651	0.043	0.751	120	654	100	1901	3188	-4.891	62	1839	133	3055	25715	380814	2.117	19.882	0	0	0
1	23	1	""	"STM4422"	5410	42440	120	90	97	33	34	79	79	82	21	25	33	11	0	256	335	229	68	119	119	129	95	73	65	33	0	0.080	0.083	0.094	0.119	3.954	0.078	0.272	120	569	100	148	234	-3.639	11	137	18	216	11606	40233	0.714	2.168	0	0	0
1	24	1	"srfJ"	"STM4426"	5580	42430	130	122	171	137	80	74	74	81	129	159	18	11	0	2903	5609	6735	120	116	116	141	235	166	100	98	0	0.017	0.018	0.018	0.016	2.759	0.017	0.712	120	723	100	2835	5590	-5.860	48	2787	97	5493	20495	673093	0.698	23.268	0	0	0
1	1	2	"yaiC"	"STM0385"	1500	42620	120	115	151	109	72	73	73	75	24	32	67	40	0	1058	1624	1989	122	112	112	120	45	37	91	85	0	0.044	0.052	0.050	0.056	4.260	0.042	0.555	120	593	100	988	1590	-4.493	42	946	78	1512	18128	194846	3.167	33.422	0	0	0
1	2	2	"mopB"	"STM4329"	1690	42620	110	257	800	1211	151	72	72	76	28	36	85	75	0	152	249	233	93	111	111	115	30	26	61	43	0	4.512	5.275	2.827	3.539	3.944	9.556	0.262	80	383	100	226	866	2.174	185	41	728	138	63968	19917	25.857	4.467	0	0	0
1	3	2	"phoP"	"STM1231"	1860	42610	120	796	1352	1377	101	73	73	88	103	117	90	78	0	561	730	645	88	113	113	116	25	21	95	93	0	1.614	2.073	1.987	1.884	4.231	2.718	0.490	120	488	100	1171	1896	0.690	723	448	1279	617	162195	87616	12.272	24.560	0	0	0
1	4	2	"otsA"	"STM1928"	2040	42600	110	244	295	179	60	72	72	74	17	22	98	91	0	2126	2451	1988	81	108	108	110	18	16	100	100	0	0.085	0.095	0.102	0.100	2.722	0.064	0.467	80	418	100	2190	2566	-3.552	172	2018	223	2343	23585	196046	13.000	130.056	0	0	0
1	5	2	"thiF"	"STM4162"	2230	42610	120	105	115	47	40	75	75	75	15	20	64	50	0	831	1187	1050	88	110	110	111	17	15	99	98	0	0.042	0.037	0.043	0.044	4.117	0.019	0.199	120	438	100	751	1117	-4.587	30	721	40	1077	13816	142434	2.667	63.294	0	0	0
1	6	2	"hemE"	"STM4167"	2400	42610	120	392	605	756	124	78	78	93	124	133	75	60	0	1027	1573	1852	117	116	116	127	48	37	96	94	0	0.345	0.362	0.309	0.342	4.616	0.316	0.555	120	413	100	1225	1984	-1.537	314	911	527	1457	72627	188704	4.129	30.125	0	0	0
1	7	2	"bfr"	"STM3443"	2580	42610	120	268	623	752	120	78	78	82	33	40	80	71	0	418	1052	1124	106	124	124	133	42	31	75	67	0	0.646	0.587	0.724	0.631	4.604	0.464	0.297	120	368	100	484	1473	-0.630	190	294	545	928	74770	126280	16.394	21.881	0	0	0
1	8	2	"stfA"	"STM0195"	2750	42600	130	109	145	82	56	78	78	79	15	18	61	50	0	1144	1692	1692	100	118	118	123	28	22	87	83	0	0.030	0.043	0.048	0.062	4.216	0.032	0.503	120	446	100	1057	1641	-5.049	31	1026	67	1574	17347	203076	4.400	56.036	0	0	0
1	9	2	"hemL"	"STM0202"	2940	42610	120	229	336	298	88	79	79	81	15	18	96	91	0	413	726	731	100	121	121	133	81	60	91	67	0	0.514	0.425	0.446	0.439	2.940	0.324	0.515	120	491	100	442	862	-0.961	150	292	257	605	40361	87062	17.000	7.321	0	0	0
1	10	2	"eutD"	"STM2466"	3120	42610	120	101	113	39	34	79	79	82	25	30	48	28	0	979	1680	1784	106	125	125	129	38	29	85	81	0	0.026	0.022	0.032	0.042	4.552	0.014	0.334	120	382	100	876	1589	-5.279	22	854	34	1555	13536	201570	1.240	40.816	0	0	0
1	11	2	"crr"	"STM2433"	3290	42620	130	275	663	747	112	84	84	86	20	23	68	64	0	269	1061	1255	118	128	128	137	43	31	55	53	0	1.355	0.621	0.614	0.706	6.038	0.439	0.407	120	365	100	332	1512	0.438	191	141	579	933	79513	127300	28.850	21.488	0	0	0
1	12	2	"prpD"	"STM0370"	3460	42610	120	101	129	73	56	86	86	90	25	27	45	35	0	1279	1975	1889	95	136	136	152	55	36	85	80	0	0.013	0.023	0.028	0.030	5.392	0.022	0.351	120	369	100	1158	1882	-6.252	15	1143	43	1839	15469	236942	1.560	33.145	0	0	0
1	13	2	"spaQ"	"STM2889"	3640	42610	120	84	98	45	45	82	82	86	24	27	20	10	0	554	1059	1630	153	129	129	143	51	35	85	76	0	0.005	0.017	0.034	0.037	6.990	0.018	0.344	120	389	100	427	946	-7.731	2	425	16	930	11721	127052	0.500	17.961	0	0	0
1	14	2	"yfeJ"	"STM2437"	3820	42610	120	148	181	105	58	81	81	84	18	21	85	69	0	1183	1652	1346	81	122	122	129	36	27	99	99	0	0.063	0.065	0.067	0.062	3.228	0.047	0.401	120	423	100	1128	1630	-3.985	67	1061	100	1530	21740	198231	5.389	42.306	0	0	0
1	15	2	"fabH"	"STM1193"	4010	42620	130	1894	3934	5100	129	86	86	87	19	21	100	100	0	460	932	1123	120	123	123	127	39	30	90	80	0	5.365	4.756	4.877	5.673	4.053	5.624	0.607	120	428	100	2145	4657	2.424	1808	337	3848	809	472108	111855	202.474	20.641	0	0	0
1	16	2	"flgN"	"STM1171"	4180	42610	120	176	268	343	127	85	85	87	19	21	90	80	0	781	1116	1156	103	123	123	125	35	28	100	95	0	0.138	0.184	0.129	0.140	3.470	0.138	0.264	120	389	100	749	1176	-2.854	91	658	183	993	32218	133918	9.526	28.314	0	0	0
1	17	2	"phsC"	"STM2063"	4360	42620	120	141	165	81	49	82	82	84	24	28	76	58	0	2026	2636	2148	81	123	123	128	31	24	100	100	0	0.031	0.033	0.030	0.030	2.781	0.025	0.430	120	411	100	1962	2596	-5.011	59	1903	83	2513	19808	316333	3.375	80.903	0	0	0
1	18	2	"pefB"	"PSLT019"	4540	42610	120	127	139	48	34	83	83	87	33	37	63	32	0	1993	2441	1821	74	124	124	149	131	87	97	95	0	0.024	0.024	0.025	0.024	2.637	0.019	0.443	120	445	100	1913	2373	-5.409	44	1869	56	2317	16630	292890	1.576	17.496	0	0	0
1	19	2	""	"PSLT046"	4710	42620	120	2144	3578	4130	115	89	89	96	41	42	93	87	0	578	1032	1117	108	120	120	128	105	82	67	64	0	4.487	3.826	3.684	4.059	4.464	4.919	0.491	120	387	100	2513	4401	2.166	2055	458	3489	912	429309	123781	84.927	8.610	0	0	0
1	20	2	"rlgA"	"PSLT045"	4880	42630	110	1629	4774	5807	121	94	94	101	42	41	78	67	0	398	1251	1410	112	123	123	129	74	57	57	56	0	5.582	4.149	3.497	3.569	5.406	6.283	0.461	80	400	100	1810	5808	2.481	1535	275	4680	1128	381949	100055	111.262	15.162	0	0	0
1	21	2	"udp"	"STM3968"	5050	42610	110	238	446	530	118	90	90	96	52	54	56	52	0	840	2416	2923	120	124	124	160	501	313	53	43	0	0.207	0.155	0.224	0.222	4.689	0.103	0.417	80	426	100	864	2648	-2.274	148	716	356	2292	35692	193251	6.731	4.503	0	0	0
1	22	2	"hns"	"STM1751"	5200	42620	70	3008	3160	1505	47	93	93	137	202	147	96	96	0	2556	2693	1388	51	123	123	229	750	327	84	81	0	1.198	1.193	1.248	1.246	1.794	1.334	0.646	32	224	100	5348	5637	0.261	2915	2433	3067	2570	101110	86184	14.965	3.285	0	0	0
1	23	2	"prgI"	"STM2873"	5400	42610	70	302	306	100	32	86	86	91	30	32	90	90	0	2532	2524	968	38	123	123	156	170	108	100	96	0	0.090	0.092	0.090	0.085	1.734	0.082	0.708	32	231	100	2625	2621	-3.479	216	2409	220	2401	9793	80753	7.167	13.929	0	0	0
1	24	2	"prfC"	"STM4560"	5570	42610	110	475	1092	1712	156	81	81	102	207	202	53	50	0	472	1399	2044	146	124	124	167	326	195	50	46	0	1.132	0.793	0.643	0.712	5.114	0.741	0.535	80	499	100	742	2286	0.179	394	348	1011	1275	87345	111892	4.783	3.779	0	0	0
1	1	3	"iclR"	"STM4187"	1510	42770	110	143	204	156	76	72	72	73	14	19	82	72	0	769	1664	1899	114	112	112	116	26	22	95	92	0	0.108	0.085	0.091	0.091	4.241	0.053	0.346	80	446	100	728	1684	-3.210	71	657	132	1552	16339	133101	9.357	59.538	0	0	0
1	2	3	"hisQ"	"STM2353"	1700	42770	120	122	167	108	64	74	74	81	83	102	40	22	0	990	1618	1677	103	115	115	119	27	22	89	83	0	0.055	0.062	0.074	0.072	4.468	0.047	0.531	120	478	100	923	1596	-4.188	48	875	93	1503	20014	194191	1.036	55.519	0	0	0
1	3	3	"rpsP"	"STM2676"	1850	42790	80	519	725	731	100	78	78	110	150	136	59	57	0	185	261	154	59	121	121	127	31	24	59	50	0	6.891	4.621	3.755	3.506	3.442	6.662	0.521	52	261	100	505	787	2.785	441	64	647	140	37682	13548	4.100	4.323	0	0	0
1	4	3	"ilvH"	"STM0117"	2050	42780	120	136	196	138	70	75	75	87	79	90	43	30	0	994	1341	1231	91	113	113	117	26	22	90	84	0	0.069	0.099	0.106	0.098	4.496	0.081	0.485	120	511	100	942	1349	-3.852	61	881	121	1228	23514	160964	1.380	47.077	0	0	0
1	5	3	"putP"	"STM1125"	2230	42780	120	190	289	246	85	76	76	93	133	143	45	26	0	1443	1844	1714	92	110	110	118	37	31	95	94	0	0.086	0.123	0.112	0.120	3.706	0.083	0.226	120	435	100	1447	1947	-3.548	114	1333	213	1734	34623	221266	1.474	46.649	0	0	0
1	6	3	"hfq"	"STM4361"	2420	42790	110	262	409	408	99	76	76	99	145	146	52	36	0	147	256	221	86	117	117	131	50	38	43	38	0	6.200	2.396	2.215	2.743	5.100	3.853	0.315	80	373	100	216	472	2.632	186	30	333	139	32730	20506	2.138	2.500	0	0	0
1	7	3	"cbiK"	"STM2025"	2580	42770	130	93	108	46	42	78	78	82	30	36	37	21	0	1027	1472	1494	101	123	123	133	44	33	93	91	0	0.017	0.022	0.033	0.031	4.120	0.016	0.167	120	415	100	919	1379	-5.913	15	904	30	1349	12976	176681	0.867	30.432	0	0	0
1	8	3	"cboQ"	"STM2021"	2760	42780	120	98	116	56	48	80	80	82	16	19	50	35	0	547	1241	1507	121	120	120	128	57	44	70	64	0	0.042	0.032	0.072	0.108	6.213	0.023	0.375	120	442	100	445	1157	-4.568	18	427	36	1121	13888	148863	2.125	19.526	0	0	0
1	9	3	"umuD"	"STM1998"	2910	42780	60	150	157	55	35	80	80	83	18	21	84	75	0	999	1073	542	50	125	125	156	138	88	100	96	0	0.080	0.081	0.076	0.073	2.342	0.060	0.408	32	164	100	944	1025	-3.642	70	874	77	948	5034	34332	4.111	6.645	0	0	0
1	10	3	"uhpB"	"STM3789"	3120	42780	120	124	184	148	80	78	78	82	17	20	70	56	0	786	1228	1273	103	127	127	141	82	58	82	74	0	0.070	0.096	0.099	0.121	4.719	0.059	0.284	120	456	100	705	1207	-3.841	46	659	106	1101	22080	147325	6.000	13.256	0	0	0
1	11	3	"trpC"	"STM1725"	3290	42780	130	139	258	243	94	80	80	83	19	22	67	57	0	982	1879	2160	114	128	128	135	39	28	76	67	0	0.069	0.102	0.120	0.130	4.806	0.069	0.406	120	386	100	913	1929	-3.855	59	854	178	1751	31011	225454	9.211	44.718	0	0	0
1	12	3	"rpoN"	"STM3320"	3470	42780	120	261	473	490	103	80	80	83	28	33	84	70	0	617	948	1109	116	127	127	132	30	22	85	78	0	0.369	0.479	0.451	0.469	5.413	0.292	0.311	120	405	100	671	1214	-1.437	181	490	393	821	56779	113813	13.929	27.200	0	0	0
1	13	3	"phnW"	"STM0431"	3650	42780	120	97	109	44	40	79	79	82	26	31	37	15	0	853	1155	1208	104	124	124	131	34	25	95	90	0	0.025	0.029	0.040	0.044	3.990	0.025	0.286	120	448	100	747	1061	-5.340	18	729	30	1031	13046	138584	1.038	30.118	0	0	0
1	14	3	""	"STM4141"	3810	42790	100	90	94	29	30	79	79	81	17	20	36	15	0	161	184	105	57	125	125	131	35	26	51	17	0	0.306	0.254	0.419	0.527	4.088	0.173	0.245	80	351	100	47	74	-1.710	11	36	15	59	7553	14729	0.765	1.514	-50	0	0
1	15	3	""	"STM0346"	4000	42790	120	94	103	42	40	79	79	80	16	20	48	24	0	701	1131	1376	121	126	126	131	40	30	93	90	0	0.026	0.024	0.031	0.034	3.722	0.018	0.305	120	433	100	590	1029	-5.261	15	575	24	1005	12370	135702	1.438	25.000	0	0	0
1	16	3	""	"STM1042"	4190	42790	130	94	138	124	89	76	76	78	16	20	51	38	0	401	1272	2473	194	124	124	128	36	28	85	76	0	0.065	0.054	0.111	0.100	4.703	0.041	0.633	120	414	100	295	1210	-3.944	18	277	62	1148	16542	152687	3.750	31.778	0	0	0
1	17	3	"sirC"	"STM1774"	4360	42800	130	111	170	141	82	76	76	80	27	33	56	40	0	261	441	527	119	123	123	135	78	57	62	47	0	0.254	0.296	0.347	0.348	4.471	0.137	0.309	120	415	100	173	412	-1.979	35	138	94	318	20419	52885	3.333	3.923	0	0	0
1	18	3	"orf70"	"STM1388"	4530	42820	90	98	111	45	40	79	79	85	37	43	40	19	0	212	311	240	77	127	127	172	210	122	32	15	0	0.224	0.174	0.202	0.257	4.375	0.073	0.114	52	305	100	104	216	-2.161	19	85	32	184	5783	16191	0.703	0.662	0	0	0
1	19	3	"traB"	"PSLT081"	4710	42780	120	167	220	157	71	84	84	89	34	38	75	59	0	3181	4349	5056	116	126	126	155	169	109	100	95	0	0.027	0.032	0.032	0.031	2.993	0.023	0.527	120	437	100	3138	4359	-5.202	83	3055	136	4223	26449	521912	3.853	24.817	0	0	0
1	20	3	"trbI"	"PSLT089"	4890	42800	120	121	159	106	66	85	85	87	21	24	57	46	0	1007	2069	2365	114	125	125	131	53	40	89	84	0	0.041	0.038	0.046	0.053	5.216	0.025	0.322	120	420	100	918	2018	-4.615	36	882	74	1944	19104	248328	3.429	36.566	0	0	0
1	21	3	""	"PSLT093"	5070	42790	130	94	105	42	40	82	82	88	47	53	16	8	0	328	710	901	126	123	123	151	465	307	36	19	0	0.059	0.039	0.087	0.071	6.192	0.028	0.084	120	485	100	217	610	-4.095	12	205	23	587	12639	85241	0.362	1.202	0	0	0
1	22	3	"traF"	"PSLT097"	5250	42800	130	158	258	226	87	83	83	99	124	125	37	26	0	1242	2549	2915	114	123	123	138	139	100	85	75	0	0.067	0.072	0.069	0.084	4.598	0.050	0.380	120	494	100	1194	2601	-3.899	75	1119	175	2426	31013	305912	1.282	17.345	0	0	0
1	23	3	"traG"	"PSLT101"	5420	42790	120	275	445	403	90	82	82	85	24	28	91	85	0	1700	2533	2148	84	123	123	134	69	51	98	96	0	0.122	0.151	0.125	0.126	3.663	0.109	0.398	120	479	100	1770	2773	-3.031	193	1577	363	2410	53450	303999	15.000	34.768	0	0	0
1	24	3	""	"PSLT106"	5600	42790	120	418	689	772	112	79	79	91	133	146	69	56	0	591	814	741	91	119	119	128	129	100	68	58	0	0.718	0.878	0.823	0.895	3.908	1.121	0.319	120	559	100	811	1305	-0.478	339	472	610	695	82677	97690	4.496	5.318	0	0	0
1	1	4	""	"STM1656"	1510	42960	120	281	366	292	79	72	72	73	14	19	94	92	0	2185	2864	2452	85	117	117	122	30	24	98	96	0	0.101	0.107	0.093	0.112	3.881	0.080	0.491	120	578	100	2277	3041	-3.307	209	2068	294	2747	43934	343645	20.929	91.400	0	0	0
1	2	4	""	"STM2716"	1660	42960	90	76	78	17	21	74	74	75	15	20	19	9	0	177	274	284	103	115	115	124	35	28	59	44	0	0.032	0.025	0.120	0.135	3.392	0.004	0.002	52	329	100	64	163	-4.954	2	62	4	159	4049	14248	0.200	4.286	0	0	0
1	3	4	""	"STM2722"	1880	42950	110	86	98	44	44	77	77	79	23	29	26	11	0	1415	2973	4811	161	123	123	153	223	145	95	82	0	0.007	0.007	0.014	0.011	4.200	0.007	0.409	80	484	100	1301	2871	-7.165	9	1292	21	2850	7802	237832	0.826	12.646	0	0	0
1	4	4	""	"STM1618"	2040	42950	110	126	150	82	54	75	75	77	17	22	80	61	0	1104	1745	2038	116	115	115	127	115	90	96	82	0	0.052	0.046	0.047	0.053	3.342	0.038	0.688	80	394	100	1040	1705	-4.277	51	989	75	1630	11963	139581	4.294	14.070	0	0	0
1	5	4	""	"STM1675"	2230	42960	120	281	465	661	142	74	74	75	15	20	91	82	0	785	1413	2037	144	113	113	126	108	85	78	72	0	0.308	0.301	0.344	0.331	3.593	0.262	0.622	120	461	100	879	1691	-1.699	207	672	391	1300	55747	169575	26.000	11.917	0	0	0
1	6	4	""	"STM1664"	2400	42960	120	219	296	341	115	74	74	79	35	44	81	70	0	1370	2224	3909	175	114	114	117	21	17	99	97	0	0.115	0.105	0.127	0.116	3.555	0.056	0.379	120	422	100	1401	2332	-3.115	145	1256	222	2110	35561	266845	6.200	100.333	0	0	0
1	7	4	"pyrH"	"STM0218"	2580	42960	120	1457	2658	3482	131	78	78	81	21	25	98	96	0	568	1019	1094	107	117	117	141	186	131	68	51	0	3.058	2.860	2.847	2.786	4.454	3.727	0.642	120	470	100	1830	3482	1.612	1379	451	2580	902	318990	122283	122.714	4.720	0	0	0
1	8	4	"accA"	"STM0232"	2760	42960	120	1742	1858	1131	60	80	80	82	17	20	100	100	0	1753	1855	839	45	116	116	120	26	21	100	100	0	1.015	1.022	0.996	0.905	2.199	1.212	0.478	120	431	100	3299	3517	0.022	1662	1637	1778	1739	222957	222658	104.471	66.731	0	0	0
1	9	4	"panC"	"STM0181"	2940	42960	120	422	615	678	110	78	78	80	18	22	99	94	0	1295	2110	2879	136	122	122	131	67	51	97	96	0	0.293	0.270	0.286	0.286	3.021	0.180	0.510	120	483	100	1517	2525	-1.770	344	1173	537	1988	73835	253251	29.722	29.537	0	0	0
1	10	4	"sbmC"	"STM2061"	3120	42960	120	101	125	83	66	79	79	81	18	22	57	33	0	340	685	1043	152	132	132	142	52	36	80	70	0	0.106	0.083	0.100	0.127	5.569	0.047	0.324	120	433	100	230	599	-3.241	22	208	46	553	15023	82165	2.444	10.442	0	0	0
1	11	4	"yeeO"	"STM2013"	3300	42970	130	169	196	125	63	79	79	82	18	21	79	68	0	1495	2256	2279	101	130	130	138	41	29	98	96	0	0.066	0.055	0.060	0.057	4.085	0.040	0.507	120	440	100	1455	2243	-3.923	90	1365	117	2126	23462	270702	6.333	51.659	0	0	0
1	12	4	"rcsA"	"STM1982"	3470	42970	120	96	113	63	55	79	79	81	26	32	42	15	0	1017	2041	2960	145	128	128	135	42	31	99	96	0	0.019	0.018	0.024	0.022	4.311	0.012	0.312	120	463	100	906	1947	-5.709	17	889	34	1913	13582	244932	1.231	45.381	0	0	0
1	13	4	"yjbB"	"STM4189"	3650	42970	80	98	108	36	33	79	79	80	17	21	50	30	0	509	519	299	57	127	127	133	35	26	94	90	0	0.050	0.074	0.084	0.085	3.677	0.048	0.172	52	300	100	401	421	-4.330	19	382	29	392	5606	26987	1.647	11.029	0	0	0
1	14	4	"ubiA"	"STM4234"	3840	42970	120	215	391	492	125	81	81	83	18	21	94	89	0	1058	2594	4981	192	125	125	131	29	22	100	99	0	0.144	0.126	0.120	0.131	3.202	0.083	0.662	120	477	100	1067	2779	-2.800	134	933	310	2469	46967	311221	17.111	84.931	0	0	0
1	15	4	""	"STM4242"	4000	42960	130	235	266	146	54	80	80	82	18	21	93	91	0	3129	3743	2771	74	126	126	132	37	28	100	100	0	0.052	0.051	0.054	0.051	2.227	0.036	0.507	120	458	100	3158	3803	-4.276	155	3003	186	3617	31958	449173	10.222	97.595	0	0	0
1	16	4	""	"STM4272"	4180	42970	130	119	135	65	48	82	82	85	22	25	60	43	0	1361	2540	2964	116	127	127	135	41	30	99	98	0	0.030	0.022	0.024	0.026	3.765	0.016	0.433	120	450	100	1271	2466	-5.060	37	1234	53	2413	16190	304854	2.273	58.659	0	0	0
1	17	4	"yjcG"	"STM4273"	4360	42960	130	126	145	72	49	83	83	86	24	27	72	45	0	2894	3534	2708	76	125	125	132	34	25	100	100	0	0.016	0.018	0.018	0.016	2.170	0.019	0.634	120	366	100	2812	3471	-6.009	43	2769	62	3409	17431	424133	2.458	100.059	0	0	0
1	18	4	"sixA"	"STM2387"	4520	42980	140	248	357	408	114	88	88	90	27	30	86	75	0	406	622	826	132	120	120	127	48	37	87	76	0	0.559	0.536	0.510	0.530	3.207	0.380	0.450	156	432	100	446	771	-0.838	160	286	269	502	55727	97000	9.889	10.313	0	0	0
1	19	4	"fes"	"STM0586"	4710	42970	120	162	333	388	116	91	91	93	23	24	70	60	0	203	398	453	113	121	121	126	33	26	61	52	0	0.866	0.874	0.741	1.035	5.540	0.814	0.467	120	439	100	153	519	-0.208	71	82	242	277	39923	47733	10.435	8.242	0	0	0
1	20	4	"maa"	"STM0472"	4890	42970	120	118	194	199	102	91	91	94	21	22	57	42	0	360	730	1029	140	124	124	130	36	27	85	77	0	0.114	0.170	0.186	0.176	4.482	0.126	0.439	120	443	100	263	709	-3.128	27	236	103	606	23264	87585	4.762	16.667	0	0	0
1	21	4	"ybbJ"	"STM0500"	5080	42980	130	133	172	108	62	85	85	87	18	20	76	60	0	372	626	706	112	124	124	130	34	26	87	80	0	0.194	0.173	0.212	0.201	3.907	0.113	0.354	120	427	100	296	589	-2.369	48	248	87	502	20696	75134	4.722	14.588	0	0	0
1	22	4	"allD"	"STM0528"	5240	42970	120	91	95	25	26	84	84	86	18	20	23	10	0	931	1165	920	78	130	130	133	27	20	97	97	0	0.009	0.011	0.015	0.018	3.508	0.012	0.168	120	385	100	808	1046	-6.838	7	801	11	1035	11341	139762	0.500	38.222	0	0	0
1	23	4	"yfdH"	"STM0558"	5420	42980	120	236	287	210	73	83	83	85	17	20	90	85	0	1155	1807	2031	112	127	127	129	24	18	96	95	0	0.149	0.121	0.124	0.140	3.053	0.091	0.690	120	436	100	1181	1884	-2.748	153	1028	204	1680	34407	216831	11.882	69.917	0	0	0
1	24	4	""	"STM0573"	5600	42970	120	93	115	97	84	80	80	83	21	25	36	20	0	929	1747	2342	134	118	118	122	26	21	91	89	0	0.016	0.021	0.021	0.033	5.313	0.017	0.205	120	549	100	824	1664	-5.963	13	811	35	1629	13800	209624	1.524	62.500	0	0	0
1	1	5	""	"STM1836"	1510	43130	110	297	323	185	57	72	72	74	15	20	97	95	0	2739	3151	2257	71	118	118	128	99	77	98	96	0	0.086	0.083	0.086	0.084	2.500	0.067	0.649	80	471	100	2846	3284	-3.542	225	2621	251	3033	25852	252088	16.600	30.535	0	0	0
1	2	5	"ycgN"	"STM1811"	1690	43130	110	433	499	336	67	75	75	78	25	32	98	95	0	1612	1757	1157	65	118	118	137	121	88	95	93	0	0.240	0.259	0.250	0.251	2.738	0.184	0.459	80	456	100	1852	2063	-2.061	358	1494	424	1639	39899	140583	16.840	13.388	0	0	0
1	3	5	"kdsA"	"STM1772"	1850	43140	130	969	1861	3584	192	77	77	100	157	157	90	80	0	1053	1965	3150	160	123	123	171	260	152	82	70	0	0.959	0.969	1.060	0.952	3.812	1.128	0.418	120	521	100	1822	3626	-0.060	892	930	1784	1842	223355	235795	11.217	6.900	0	0	0
1	4	5	"galU"	"STM1752"	2050	43130	120	1489	1709	1134	66	75	75	99	161	162	98	95	0	2572	2913	1837	63	119	119	156	238	152	99	97	0	0.576	0.585	0.561	0.561	2.567	0.532	0.651	120	488	100	3867	4428	-0.795	1414	2453	1634	2794	205058	349572	10.000	11.584	0	0	0
1	5	5	"yeaB"	"STM1825"	2220	43140	110	275	274	66	24	74	74	78	31	39	98	97	0	1271	1312	339	25	116	116	124	65	52	100	100	0	0.174	0.167	0.167	0.161	1.517	0.150	0.626	80	388	100	1356	1396	-2.523	201	1155	200	1196	21926	104924	6.323	18.277	0	0	0
1	6	5	""	"STM1808"	2400	43140	120	413	463	232	50	76	76	82	33	40	95	94	0	715	777	375	48	117	117	157	233	148	90	69	0	0.564	0.586	0.626	0.560	2.323	0.483	0.465	120	481	100	935	1047	-0.827	337	598	387	660	55603	93297	11.545	2.661	0	0	0
1	7	5	""	"STM4011"	2600	43150	110	101	112	58	51	80	80	84	24	28	42	18	0	1291	2045	2534	123	117	117	164	262	159	91	77	0	0.018	0.017	0.021	0.019	3.514	0.017	0.525	80	358	100	1195	1960	-5.805	21	1174	32	1928	8991	163629	1.167	7.179	0	0	0
1	8	5	"yihG"	"STM3998"	2760	43150	140	107	166	138	83	78	78	80	17	21	60	46	0	489	1098	1593	145	117	117	123	29	23	85	72	0	0.078	0.090	0.142	0.143	4.819	0.062	0.494	156	427	100	401	1069	-3.681	29	372	88	981	25927	171359	5.059	33.621	0	0	0
1	9	5	"argC"	"STM4121"	2940	43140	120	137	180	145	80	76	76	78	17	21	67	58	0	663	1543	1965	127	123	123	130	38	29	84	77	0	0.113	0.073	0.085	0.103	4.800	0.061	0.668	120	392	100	601	1524	-3.146	61	540	104	1420	21617	185188	6.000	37.184	0	0	0
1	10	5	"ego"	"STM4074"	3110	43150	120	92	104	47	45	80	80	82	20	24	42	24	0	1018	1841	2185	118	134	134	142	40	28	85	79	0	0.014	0.014	0.031	0.035	6.399	0.009	0.164	120	403	100	896	1731	-6.203	12	884	24	1707	12507	220914	1.100	42.475	0	0	0
1	11	5	"cpxP"	"STM4060"	3290	43140	120	153	328	409	124	82	82	85	21	24	69	55	0	279	881	1067	121	137	137	190	383	201	43	31	0	0.500	0.331	0.362	0.393	6.546	0.308	0.565	120	420	100	213	990	-1.000	71	142	246	744	39374	105743	11.571	1.804	0	0	0
1	12	5	""	"Not LT2a86"	3470	43150	130	133	226	219	96	81	81	83	19	22	68	56	0	381	809	1214	150	128	128	135	42	31	74	64	0	0.206	0.213	0.245	0.247	5.510	0.128	0.453	120	435	100	305	826	-2.283	52	253	145	681	27076	97131	7.526	16.048	0	0	0
1	13	5	"smg"	"STM3404"	3650	43150	130	340	558	642	115	82	82	87	37	42	90	79	0	1202	1593	1755	110	127	127	134	43	32	94	91	0	0.240	0.325	0.306	0.305	3.743	0.247	0.390	120	476	100	1333	1942	-2.059	258	1075	476	1466	67006	191210	12.730	33.930	0	0	0
1	14	5	"rpsM"	"STM3418"	3820	43160	130	411	948	1181	124	84	84	92	43	46	90	80	0	144	213	260	122	127	127	138	47	34	26	14	0	19.235	10.047	10.157	11.192	4.473	10.323	0.234	120	455	100	344	950	4.266	327	17	864	86	113803	25510	19.907	1.596	0	0	0
1	15	5	"rpsH"	"STM3426"	4000	43160	120	1120	1780	2076	116	85	85	90	32	35	100	99	0	137	180	122	67	122	122	130	41	31	25	17	0	69.000	29.224	36.382	36.891	4.794	47.618	0.155	120	399	100	1050	1753	6.109	1035	15	1695	58	213577	21604	52.813	1.220	0	0	0
1	16	5	"rpsQ"	"STM3431"	4180	43150	130	269	415	516	124	85	85	89	24	26	90	82	0	156	211	154	72	124	124	133	46	34	38	25	0	5.750	3.793	5.283	4.023	4.910	8.837	0.120	120	448	100	216	417	2.524	184	32	330	87	49756	25314	13.583	1.696	0	0	0
1	17	5	"rplV"	"STM3435"	4360	43150	130	1406	1541	1182	76	88	88	91	27	29	100	99	0	176	193	83	43	121	121	133	90	67	23	8	0	23.964	20.181	20.516	20.517	3.536	31.312	0.221	120	414	100	1373	1525	4.583	1318	55	1453	72	184888	23105	53.704	0.667	0	0	0
1	18	5	"rplC"	"STM3440"	4530	43160	120	1004	2250	3117	138	94	94	98	28	28	100	99	0	174	227	142	62	117	117	124	34	27	64	43	0	15.965	19.600	17.219	17.796	3.754	34.575	0.375	120	374	100	967	2266	3.997	910	57	2156	110	270023	27230	76.857	3.029	0	0	0
1	19	5	"yjgA"	"STM4437"	4710	43150	120	432	947	1454	153	96	96	99	26	26	95	88	0	577	1124	1534	136	122	122	129	33	25	92	85	0	0.738	0.849	0.727	0.744	5.133	0.942	0.395	120	418	100	791	1853	-0.437	336	455	851	1002	113626	134883	32.615	30.152	0	0	0
1	20	5	"holC"	"STM4476"	4890	43160	120	205	497	637	128	93	93	96	22	22	72	61	0	235	569	828	145	132	132	144	48	33	60	50	0	1.087	0.924	0.730	1.024	5.325	0.653	0.264	120	418	100	215	841	0.121	112	103	404	437	59640	68315	18.227	8.854	0	0	0
1	21	5	"yjiE"	"STM4511"	5070	43150	120	141	226	379	167	89	89	92	22	23	70	55	0	1158	1566	1656	105	141	141	170	194	114	65	60	0	0.051	0.096	0.093	0.127	4.837	0.064	0.109	120	398	100	1069	1562	-4.290	52	1017	137	1425	27127	187898	6.091	7.196	0	0	0
1	22	5	"fhuF"	"STM4550"	5240	43160	120	316	1023	1608	157	86	86	89	21	23	81	70	0	259	1332	2173	163	140	140	160	183	114	46	40	0	1.933	0.786	1.226	1.193	8.532	0.653	0.458	120	433	100	349	2129	0.951	230	119	937	1192	122739	159799	44.476	6.404	0	0	0
1	23	5	"smp"	"STM4577"	5430	43160	120	151	251	288	114	85	85	88	21	23	63	57	0	573	1254	1723	137	133	133	136	26	19	83	76	0	0.150	0.148	0.150	0.167	4.325	0.119	0.511	120	430	100	506	1287	-2.737	66	440	166	1121	30099	150467	7.762	43.000	0	0	0
1	24	5	"arcA"	"STM4598"	5590	43150	100	77	79	16	20	86	86	90	27	30	2	0	0	123	124	26	20	125	125	130	30	23	13	0	0	4.500	7.000	0.782	0.803	3.128	0.236	0.012	80	384	100	-11	-8	2.170	-9	-2	-7	-1	6296	9958	-0.407	-0.200	-50	0	0
1	1	6	""	"STM3548"	1520	43310	120	79	83	22	26	72	72	75	17	22	25	11	0	916	1139	989	86	119	119	129	88	68	91	85	0	0.009	0.011	0.020	0.019	4.320	0.004	0.019	120	627	100	804	1031	-6.831	7	797	11	1020	9915	136663	0.471	11.477	0	0	0
1	2	6	"yhgG"	"STM3507"	1710	43320	80	86	96	35	36	74	74	76	18	23	42	26	0	220	305	242	79	118	118	128	47	36	82	50	0	0.118	0.118	0.214	0.189	4.194	0.042	0.102	52	285	100	114	209	-3.087	12	102	22	187	4977	15834	1.111	3.766	0	0	0
1	3	6	"nanA"	"STM3339"	1870	43310	120	96	118	76	64	75	75	99	166	167	5	1	0	676	2005	3567	177	125	125	151	203	134	62	54	0	0.038	0.023	0.052	0.055	6.907	0.016	0.198	120	451	100	572	1923	-4.714	21	551	43	1880	14110	240656	0.114	9.133	0	0	0
1	4	6	"mtgA"	"STM3326"	2040	43310	120	145	181	131	72	75	75	92	125	135	26	10	0	817	1168	1381	118	123	123	145	189	130	79	63	0	0.101	0.101	0.099	0.113	5.000	0.053	0.303	120	449	100	764	1151	-3.310	70	694	106	1045	21670	140195	0.712	5.413	0	0	0
1	5	6	"yhbZ"	"STM3301"	2230	43320	120	1012	1779	2729	153	75	75	79	30	37	92	89	0	770	1620	2099	129	120	120	126	57	45	85	78	0	1.442	1.136	1.304	1.220	4.567	1.322	0.700	120	456	100	1587	3204	0.528	937	650	1704	1500	213420	194359	56.667	26.211	0	0	0
1	6	6	"truB"	"STM3284"	2410	43320	120	1682	1911	1515	79	75	75	78	21	26	100	99	0	1204	1329	869	65	120	120	121	21	17	98	97	0	1.482	1.519	1.551	1.585	2.837	1.971	0.451	120	401	100	2691	3045	0.568	1607	1084	1836	1209	229371	159469	87.286	57.524	0	0	0
1	7	6	"yqhD"	"STM3164"	2580	43310	130	216	306	268	87	78	78	81	19	23	79	68	0	1021	1691	1774	104	121	121	139	150	107	78	71	0	0.153	0.145	0.157	0.153	5.253	0.103	0.417	120	399	100	1038	1798	-2.705	138	900	228	1570	36676	202895	11.842	10.347	0	0	0
1	8	6	"yghU"	"STM3140"	2750	43320	120	119	157	132	84	78	78	80	16	20	65	55	0	464	865	1220	141	127	127	132	30	22	85	72	0	0.122	0.107	0.151	0.156	5.190	0.081	0.557	120	369	100	378	817	-3.039	41	337	79	738	18835	103822	4.813	24.433	0	0	0
1	9	6	"mltC"	"STM3112"	2940	43320	120	181	319	329	103	79	79	81	18	22	80	68	0	803	1318	1385	105	129	129	134	31	23	86	80	0	0.151	0.202	0.201	0.218	4.937	0.150	0.378	120	416	100	776	1429	-2.724	102	674	240	1189	38233	158143	13.222	38.194	0	0	0
1	10	6	"yggJ"	"STM3094"	3120	43320	120	308	567	653	115	86	86	91	35	38	81	65	0	811	1283	1503	117	135	135	210	415	197	56	44	0	0.328	0.419	0.394	0.443	4.521	0.330	0.537	120	434	100	898	1629	-1.606	222	676	481	1148	67990	153952	13.600	2.586	0	0	0
1	11	6	""	"STM3073"	3310	43320	110	100	109	40	36	90	90	96	31	32	26	13	0	746	1125	1226	108	144	144	226	443	196	56	38	0	0.017	0.019	0.038	0.041	4.571	0.013	0.095	80	385	100	612	1000	-5.912	10	602	19	981	8747	90009	0.419	2.029	0	0	0
1	12	6	"ygfA"	"STM3061"	3470	43330	130	209	382	433	113	87	87	95	39	41	75	62	0	804	1702	3098	182	137	137	206	381	184	61	48	0	0.183	0.188	0.224	0.243	4.991	0.083	0.311	120	455	100	789	1860	-2.451	122	667	295	1565	45780	204193	7.359	3.927	0	0	0
1	13	6	"yeaH"	"STM1284"	3650	43320	120	205	468	695	148	83	83	93	40	43	74	64	0	1249	2873	4657	162	134	134	209	377	180	75	61	0	0.109	0.141	0.118	0.125	5.034	0.124	0.700	120	489	100	1237	3124	-3.192	122	1115	385	2739	56182	344719	9.375	7.066	0	0	0
1	14	6	"ydiZ"	"STM1325"	3850	43320	90	98	132	67	50	82	82	89	38	42	40	26	0	273	403	321	79	132	132	165	161	97	48	25	0	0.113	0.185	0.170	0.218	5.464	0.038	0.044	52	293	100	157	321	-3.140	16	141	50	271	6840	20953	1.132	1.478	0	0	0
1	15	6	"aroH"	"STM1347"	4000	43320	130	229	463	617	133	83	83	88	34	38	71	62	0	901	1598	2024	126	128	128	149	104	69	84	77	0	0.189	0.259	0.256	0.222	4.841	0.218	0.465	120	389	100	919	1850	-2.405	146	773	380	1470	55599	191776	11.029	13.933	0	0	0
1	16	6	"orf242"	"STM1390"	4170	43330	120	127	215	247	114	77	77	81	19	23	68	52	0	706	1826	3482	190	129	129	143	69	48	80	73	0	0.087	0.081	0.090	0.097	5.639	0.060	0.655	120	385	100	627	1835	-3.529	50	577	138	1697	25783	219094	7.053	24.391	0	0	0
1	17	6	"ydhO"	"STM1432"	4350	43330	130	119	220	272	123	79	79	86	31	36	53	42	0	463	1171	2119	180	127	127	144	128	88	61	53	0	0.119	0.135	0.173	0.179	5.246	0.110	0.646	120	443	100	376	1185	-3.070	40	336	141	1044	26412	140538	4.323	8.023	0	0	0
1	18	6	"ydgR"	"STM1452"	4530	43330	120	594	974	1019	104	86	86	94	35	37	94	90	0	720	950	877	92	131	131	188	240	127	71	57	0	0.862	1.084	0.890	0.945	4.355	1.207	0.381	120	400	100	1097	1707	-0.213	508	589	888	819	116915	114002	25.143	3.175	0	0	0
1	19	6	"ugpC"	"STM3554"	4720	43330	120	170	276	396	143	85	85	89	24	26	87	71	0	2063	4158	7363	177	145	145	195	206	105	95	92	0	0.044	0.048	0.053	0.045	3.298	0.036	0.460	120	402	100	2003	4204	-4.496	85	1918	191	4013	33080	498948	7.792	19.238	0	0	0
1	20	6	"ftsX"	"STM3569"	4890	43330	120	565	562	246	43	91	91	94	23	24	95	94	0	2330	2537	1192	46	172	172	188	69	36	99	98	0	0.220	0.199	0.203	0.194	2.501	0.165	0.631	120	418	100	2632	2836	-2.187	474	2158	471	2365	67381	304381	20.348	34.043	0	0	0
1	21	6	"yhhM"	"STM3574"	5070	43320	100	214	280	240	85	101	101	106	29	27	92	78	0	1167	1766	1953	110	210	210	236	200	84	95	77	0	0.118	0.115	0.137	0.121	2.341	0.080	0.455	80	381	100	1070	1735	-3.082	113	957	179	1556	22414	141271	6.000	7.650	0	0	0
1	22	6	"yhhS"	"STM3581"	5240	43330	110	211	297	264	88	90	90	99	59	59	72	50	0	2568	3178	2751	86	159	159	200	207	103	96	86	0	0.050	0.069	0.057	0.062	3.752	0.050	0.389	80	415	100	2530	3226	-4.315	121	2409	207	3019	23749	254229	3.356	14.386	0	0	0
1	23	6	"yhhJ"	"STM3585"	5430	43340	120	140	171	114	66	84	84	91	56	61	48	28	0	1941	2748	2646	96	143	143	160	89	55	95	93	0	0.031	0.033	0.032	0.032	4.627	0.021	0.240	120	445	100	1854	2692	-5.005	56	1798	87	2605	20566	329711	1.429	29.079	0	0	0
1	24	6	"gor"	"STM3597"	5600	43330	120	626	951	878	92	85	85	88	21	23	100	99	0	1183	1991	2055	103	144	144	152	44	28	100	99	0	0.521	0.469	0.494	0.490	3.034	0.288	0.338	120	538	100	1580	2713	-0.941	541	1039	866	1847	114063	238942	41.095	41.795	0	0	0
1	1	7	"yicN"	"STM3786"	1520	43490	110	132	132	40	30	74	74	75	16	21	92	67	0	1331	1452	721	49	120	120	124	23	18	100	100	0	0.048	0.044	0.040	0.040	2.243	0.034	0.330	80	516	100	1269	1390	-4.384	58	1211	58	1332	10584	116120	3.563	57.739	0	0	0
1	2	7	"yidH"	"STM3805"	1700	43500	120	100	122	64	52	76	76	78	17	21	55	39	0	431	658	651	98	122	122	128	35	27	85	79	0	0.078	0.086	0.099	0.109	5.398	0.044	0.192	120	522	100	333	582	-3.687	24	309	46	536	14580	78967	2.588	15.143	0	0	0
1	3	7	"yidQ"	"STM3810"	1860	43500	110	151	177	99	55	80	80	81	18	22	81	68	0	538	694	580	83	129	129	135	50	37	93	85	0	0.174	0.172	0.192	0.181	2.569	0.123	0.424	80	414	100	480	662	-2.526	71	409	97	565	14124	55529	5.333	11.180	0	0	0
1	4	7	""	"STM3820"	2050	43500	120	94	96	26	27	79	79	80	18	22	44	16	0	2215	2713	2952	108	129	129	135	45	33	99	97	0	0.007	0.007	0.010	0.010	3.336	0.005	0.230	120	506	100	2101	2601	-7.120	15	2086	17	2584	11517	325595	0.889	57.289	0	0	0
1	5	7	"torR"	"STM3824"	2220	43500	120	496	499	214	42	75	75	76	17	22	98	97	0	3049	3201	1484	46	125	125	127	24	18	100	100	0	0.144	0.138	0.144	0.134	2.234	0.115	0.656	120	452	100	3345	3500	-2.796	421	2924	424	3076	59925	384121	24.882	128.083	0	0	0
1	6	7	"dgoR"	"STM3830"	2410	43490	120	312	394	371	94	74	74	76	18	23	93	89	0	2866	3960	3621	91	125	125	131	54	41	98	98	0	0.087	0.083	0.079	0.079	2.486	0.063	0.434	120	471	100	2979	4155	-3.526	238	2741	320	3835	47247	475191	17.667	70.907	0	0	0
1	7	7	"pdxA"	"STM0091"	2590	43500	120	2092	2136	993	46	75	75	76	15	19	99	99	0	6567	6692	2887	43	126	126	134	45	33	100	100	0	0.313	0.314	0.310	0.286	2.238	0.300	0.854	120	466	100	8458	8627	-1.675	2017	6441	2061	6566	256352	803031	137.333	145.733	0	0	0
1	8	7	""	"STM0099"	2760	43500	120	100	105	30	28	79	79	80	17	21	55	29	0	1882	1912	1037	54	129	129	134	31	23	100	100	0	0.012	0.015	0.014	0.014	2.422	0.015	0.356	120	433	100	1774	1809	-6.383	21	1753	26	1783	12629	229457	1.471	57.355	0	0	0
1	9	7	"yabB"	"STM0119"	2940	43500	130	470	1308	2491	190	81	81	84	20	23	92	81	0	904	1769	2840	160	131	131	134	29	21	90	85	0	0.503	0.749	0.536	0.590	5.689	0.802	0.445	120	509	100	1162	2865	-0.991	389	773	1227	1638	156985	212249	61.200	56.379	0	0	0
1	10	7	"murE"	"STM0123"	3120	43500	120	541	725	654	90	83	83	90	39	43	93	86	0	1008	1511	1593	105	133	133	150	189	126	80	67	0	0.523	0.466	0.543	0.542	3.856	0.258	0.257	120	467	100	1333	2020	-0.934	458	875	642	1378	87056	181338	16.282	7.201	0	0	0
1	11	7	"lpxC"	"STM0134"	3290	43500	120	736	1310	1508	115	86	86	93	40	43	90	85	0	566	907	901	99	137	137	157	160	101	70	55	0	1.515	1.590	1.431	1.485	4.183	2.348	0.281	120	450	100	1079	1994	0.599	650	429	1224	770	157213	108830	30.425	4.688	0	0	0
1	12	7	"hofC"	"STM0142"	3470	43510	120	114	183	172	93	82	82	90	38	42	49	32	0	666	2094	3242	154	138	138	198	365	184	55	44	0	0.061	0.052	0.059	0.081	4.514	0.041	0.553	120	477	100	560	2057	-4.044	32	528	101	1956	22011	251326	2.447	5.195	0	0	0
1	13	7	""	"STM1546"	3650	43510	110	100	118	65	55	82	82	89	29	32	37	18	0	539	963	1233	128	138	138	220	401	182	50	28	0	0.045	0.044	0.063	0.071	5.473	0.023	0.133	80	414	100	419	861	-4.478	18	401	36	825	9425	77000	1.000	1.853	0	0	0
1	14	7	""	"STM1550"	3840	43510	120	349	494	542	109	79	79	83	24	28	89	82	0	1051	1455	1725	118	132	132	157	137	87	85	80	0	0.294	0.314	0.288	0.332	3.299	0.241	0.523	120	515	100	1189	1738	-1.767	270	919	415	1323	59306	174550	17.125	9.474	0	0	0
1	15	7	""	"STM1555"	4010	43500	120	116	136	70	51	78	78	80	18	22	66	52	0	1223	1676	1585	94	132	132	148	72	48	100	95	0	0.035	0.038	0.036	0.037	2.891	0.030	0.436	120	419	100	1129	1602	-4.844	38	1091	58	1544	16264	201124	3.111	21.222	0	0	0
1	16	7	""	"STM1561"	4180	43510	120	108	133	89	66	80	80	82	20	24	58	39	0	1483	2720	3668	134	140	140	163	96	58	99	92	0	0.021	0.021	0.030	0.025	3.992	0.018	0.553	120	435	100	1371	2633	-5.584	28	1343	53	2580	15914	326435	2.550	26.635	0	0	0
1	17	7	"adhP"	"STM1567"	4360	43520	120	196	290	255	87	84	84	90	36	40	74	63	0	990	1743	2250	129	141	141	164	122	74	85	78	0	0.132	0.129	0.136	0.147	4.126	0.069	0.315	120	425	100	961	1808	-2.922	112	849	206	1602	34813	209167	5.556	12.943	0	0	0
1	18	7	"yddG"	"STM1571"	4540	43510	150	118	142	80	56	89	89	96	38	39	44	24	0	1014	1503	1537	102	144	144	195	220	112	76	66	0	0.033	0.039	0.046	0.049	4.544	0.029	0.302	156	480	100	899	1412	-4.907	29	870	53	1359	22135	234454	1.211	5.945	0	0	0
1	19	7	"topA"	"STM1714"	4710	43510	120	538	1008	1242	123	89	89	93	24	25	98	91	0	784	1404	1596	113	149	149	200	205	102	72	58	0	0.707	0.732	0.921	0.850	5.379	0.688	0.237	120	401	100	1084	2174	-0.500	449	635	919	1255	120999	168453	38.125	5.873	0	0	0
1	20	7	"trpH"	"STM1721"	4890	43510	120	489	837	901	107	91	91	94	22	23	100	97	0	1841	2750	2918	106	156	156	177	72	40	95	93	0	0.236	0.288	0.249	0.296	3.651	0.235	0.561	120	470	100	2083	3340	-2.082	398	1685	746	2594	100465	329974	33.773	35.736	0	0	0
1	21	7	"cls"	"STM1739"	5070	43510	110	300	375	244	65	97	97	104	49	47	87	71	0	2245	2680	1987	74	179	179	200	99	49	100	98	0	0.098	0.111	0.111	0.107	2.719	0.086	0.478	80	472	100	2269	2779	-3.347	203	2066	278	2501	29989	214391	5.531	25.051	0	0	0
1	22	7	"tdk"	"STM1750"	5250	43500	110	180	263	206	78	91	91	100	71	71	53	36	0	711	1303	1392	106	159	159	185	117	63	93	72	0	0.161	0.150	0.154	0.152	3.869	0.112	0.484	80	461	100	641	1316	-2.633	89	552	172	1144	21056	104254	2.296	9.556	0	0	0
1	23	7	"narX"	"STM1766"	5430	43520	120	625	862	789	91	85	85	89	24	26	99	99	0	3509	4925	4007	81	151	151	170	90	52	98	97	0	0.161	0.163	0.165	0.169	2.566	0.141	0.579	120	431	100	3898	5551	-2.637	540	3358	777	4774	103425	590948	32.208	52.833	0	0	0
1	24	7	"ychM"	"STM1781"	5600	43520	130	285	413	461	111	84	84	89	33	37	75	71	0	929	2012	3114	154	153	153	203	558	274	57	40	0	0.259	0.177	0.230	0.222	3.465	0.130	0.663	120	578	100	977	2188	-1.949	201	776	329	1859	49607	241452	9.818	3.242	0	0	0
1	1	8	""	"STM2303"	1510	43700	110	450	532	344	64	73	73	74	20	27	96	93	0	1277	1503	1196	79	121	121	126	49	38	96	93	0	0.326	0.332	0.342	0.364	2.241	0.239	0.547	80	527	100	1533	1841	-1.617	377	1156	459	1382	42562	120236	22.900	28.102	0	0	0
1	2	8	"nuoL"	"STM2318"	1690	43690	110	4755	4894	1762	36	76	76	79	34	43	100	100	0	8501	9285	3218	34	128	128	135	34	25	100	100	0	0.559	0.526	0.549	0.504	1.471	0.522	0.875	80	442	100	13052	13975	-0.840	4679	8373	4818	9157	391511	742832	141.618	269.118	0	0	0
1	3	8	"nuoA"	"STM2328"	1870	43690	120	1276	1687	1576	93	78	78	81	29	35	97	96	0	1353	1743	1534	88	135	135	142	45	31	95	88	0	0.984	1.001	1.043	1.032	3.500	1.021	0.610	120	500	100	2416	3217	-0.024	1198	1218	1609	1608	202405	209152	55.379	35.578	0	0	0
1	4	8	"yfbT"	"STM2334"	2040	43690	110	610	771	581	75	79	79	80	16	20	100	97	0	1554	1955	1442	73	141	141	146	33	22	100	100	0	0.376	0.381	0.375	0.357	2.005	0.323	0.616	80	408	100	1944	2506	-1.412	531	1413	692	1814	61705	156427	43.188	54.818	0	0	0
1	5	8	""	"STM2340"	2230	43690	120	155	176	96	54	75	75	77	25	32	76	56	0	1672	2331	2023	86	134	134	141	36	25	100	98	0	0.052	0.046	0.047	0.043	3.089	0.035	0.517	120	486	100	1618	2298	-4.265	80	1538	101	2197	21113	279731	3.960	60.833	0	0	0
1	6	8	""	"STM2344"	2390	43690	110	187	195	70	35	74	74	76	25	32	96	85	0	3369	3479	1633	46	131	131	154	156	101	100	100	0	0.035	0.036	0.032	0.033	1.850	0.031	0.634	80	449	100	3351	3469	-4.841	113	3238	121	3348	15581	278344	4.760	21.314	0	0	0
1	7	8	""	"STM2528"	2590	43700	110	149	168	72	42	74	74	75	16	21	97	92	0	3698	5057	3813	75	132	132	161	161	100	100	100	0	0.021	0.019	0.018	0.018	1.960	0.015	0.612	80	449	100	3641	5019	-5.571	75	3566	94	4925	13476	404565	5.813	30.410	0	0	0
1	8	8	"nifU"	"STM2542"	2760	43690	120	3343	4270	3955	92	76	76	77	16	20	100	99	0	825	960	762	79	128	128	135	40	29	97	91	0	4.687	5.041	4.618	4.430	2.854	7.170	0.490	120	462	100	3964	5026	2.229	3267	697	4194	832	512382	115250	262.063	20.625	0	0	0
1	9	8	"yjdL"	"STM2560"	2930	43690	110	312	375	194	51	81	81	86	31	36	100	100	0	4069	4939	2860	57	128	128	152	213	140	100	100	0	0.059	0.061	0.057	0.059	1.625	0.050	0.635	80	436	100	4172	5105	-4.093	231	3941	294	4811	30030	395125	9.323	22.474	0	0	0
1	10	8	"yfhK"	"STM2564"	3130	43700	110	417	514	366	71	80	80	86	33	38	100	95	0	2095	3085	2377	77	137	137	164	218	132	100	97	0	0.172	0.147	0.122	0.139	2.113	0.121	0.635	80	456	100	2295	3382	-2.539	337	1958	434	2948	41088	246772	12.970	13.399	0	0	0
1	11	8	""	"STM2575"	3290	43680	110	177	249	178	71	80	80	84	57	67	77	40	0	2503	3571	2976	83	136	136	162	198	122	100	95	0	0.041	0.049	0.054	0.044	2.445	0.042	0.570	80	435	100	2464	3604	-4.609	97	2367	169	3435	19916	285701	2.895	17.217	0	0	0
1	12	8	""	"STM2590"	3470	43690	110	147	194	116	59	77	77	82	57	69	62	30	0	2856	5491	5583	101	131	131	178	272	152	100	98	0	0.026	0.022	0.021	0.021	2.041	0.018	0.690	80	421	100	2795	5477	-5.283	70	2725	117	5360	15507	439281	1.965	19.533	0	0	0
1	13	8	"yraO"	"STM3266"	3660	43680	120	527	635	467	73	79	79	81	18	22	97	95	0	1329	2040	1781	87	130	130	153	177	115	95	90	0	0.374	0.291	0.299	0.294	2.319	0.220	0.571	120	479	100	1647	2466	-1.420	448	1199	556	1910	76146	244847	30.778	10.661	0	0	0
1	14	8	"yhbU"	"STM3274"	3820	43690	110	160	165	43	26	77	77	79	18	22	95	92	0	7663	8349	2351	28	127	127	171	344	201	100	100	0	0.011	0.011	0.010	0.010	1.724	0.010	0.663	80	422	100	7619	8310	-6.505	83	7536	88	8222	13163	667939	4.778	23.773	0	0	0
1	15	8	""	"STM3278"	4010	43690	110	115	126	44	34	80	80	86	28	32	63	23	0	3501	4230	2565	60	137	137	204	365	178	98	97	0	0.010	0.011	0.011	0.010	2.285	0.010	0.400	80	467	100	3399	4139	-6.587	35	3364	46	4093	10087	338394	1.429	11.030	0	0	0
1	16	8	"yhbC"	"STM3288"	4190	43690	110	4422	5220	2638	50	92	92	105	81	77	100	100	0	1429	1922	1339	69	158	158	202	192	95	100	96	0	3.407	2.907	3.286	3.232	1.705	3.166	0.615	80	427	100	5601	6892	1.768	4330	1271	5128	1764	417578	153736	63.148	8.958	0	0	0
1	17	8	"mrsA"	"STM3294"	4360	43700	130	4048	4466	1144	25	95	95	107	77	71	100	100	0	7906	8554	2647	30	150	150	175	110	62	100	100	0	0.510	0.520	0.499	0.542	1.565	0.484	0.831	120	500	100	11709	12775	-0.972	3953	7756	4371	8404	535923	1026507	56.610	76.173	0	0	0
1	18	8	"rplU"	"STM3304"	4550	43700	120	6235	6824	5744	84	91	91	96	34	35	100	100	0	782	967	908	93	135	135	147	66	44	90	87	0	9.496	8.093	8.708	9.276	2.536	8.708	0.644	120	426	100	6791	7565	3.247	6144	647	6733	832	818907	116092	197.882	12.424	0	0	0
1	19	8	"ybgJ"	"STM0712"	4720	43700	120	742	862	766	88	87	87	90	21	23	96	90	0	3799	4224	3302	78	138	138	143	37	25	99	97	0	0.179	0.190	0.164	0.172	2.726	0.165	0.590	120	453	100	4316	4861	-2.483	655	3661	775	4086	103399	506920	36.762	110.297	0	0	0
1	20	8	""	"STM0719"	4900	43690	110	153	222	245	110	83	83	86	19	22	96	83	0	8354	8922	1897	21	143	143	178	317	178	100	100	0	0.009	0.016	0.008	0.010	2.483	0.013	0.175	80	409	100	8281	8918	-6.874	70	8211	139	8779	17788	713745	7.158	27.584	0	0	0
1	21	8	""	"STM0725"	5060	43690	110	99	100	26	26	85	85	90	47	52	11	1	0	1802	1848	651	35	150	150	200	315	157	100	96	0	0.008	0.009	0.012	0.010	3.115	0.008	0.085	80	456	100	1666	1713	-6.883	14	1652	15	1698	8031	147869	0.213	5.232	0	0	0
1	22	8	"sdhA"	"STM0734"	5260	43690	110	1319	1613	896	55	88	88	92	34	36	100	98	0	7114	9021	4126	45	152	152	182	127	69	100	100	0	0.177	0.172	0.174	0.156	1.786	0.162	0.763	80	460	100	8193	10394	-2.500	1231	6962	1525	8869	129072	721714	44.735	69.598	0	0	0
1	23	8	"tolQ"	"STM0745"	5430	43700	120	1254	1491	1073	71	85	85	90	30	33	100	99	0	3585	4396	3385	77	152	152	168	94	55	96	95	0	0.341	0.331	0.335	0.343	2.449	0.272	0.654	120	440	100	4602	5650	-1.554	1169	3433	1406	4244	178949	527475	46.700	44.979	0	0	0
1	24	8	"nadA"	"STM0756"	5600	43690	110	717	946	505	53	88	88	101	72	71	100	100	0	7080	8955	5195	58	151	151	278	816	293	100	100	0	0.091	0.097	0.093	0.097	1.382	0.091	0.843	80	456	100	7558	9662	-3.462	629	6929	858	8804	75719	716391	11.736	10.634	0	0	0
1	1	9	"yliJ"	"STM0862"	1510	43860	110	448	651	707	108	70	70	72	16	22	98	96	0	2739	4436	5200	117	118	118	123	51	41	100	100	0	0.144	0.135	0.144	0.137	2.860	0.102	0.551	80	494	100	2999	4899	-2.794	378	2621	581	4318	52099	354860	36.188	84.569	0	0	0
1	2	9	""	"STM0869"	1700	43860	110	263	324	173	53	75	75	79	34	43	98	96	0	5096	6809	4770	70	131	131	142	62	43	100	100	0	0.038	0.037	0.037	0.037	1.653	0.031	0.730	80	466	100	5153	6927	-4.723	188	4965	249	6678	25958	544721	7.206	107.532	0	0	0
1	3	9	"potF"	"STM0877"	1880	43860	110	348	363	137	37	79	79	80	16	20	96	95	0	5797	6546	2851	43	141	141	150	38	25	100	100	0	0.048	0.044	0.046	0.043	1.751	0.040	0.727	80	420	100	5925	6689	-4.394	269	5656	284	6405	29073	523701	17.688	168.316	0	0	0
1	4	9	""	"STM0884"	2050	43850	100	158	166	54	32	84	84	85	17	20	93	86	0	6345	7980	5144	64	159	159	165	37	22	100	100	0	0.012	0.010	0.011	0.010	1.791	0.009	0.642	80	405	100	6260	7903	-6.385	74	6186	82	7821	13298	638383	4.765	211.216	0	0	0
1	5	9	""	"STM0893"	2230	43860	100	240	235	46	19	81	81	84	27	32	97	96	0	14671	14901	2652	17	149	149	157	46	29	100	100	0	0.011	0.010	0.011	0.010	1.372	0.010	0.841	80	400	100	14681	14906	-6.513	159	14522	154	14752	18834	1192054	5.593	320.522	0	0	0
1	6	9	""	"STM0897"	2410	43860	100	78	78	15	19	78	78	81	29	35	3	0	0	2977	3748	2858	76	138	138	159	103	64	100	100	0	0.000	0.000	0.002	0.003	3.433	100000.000	0.000	80	419	100	2839	3610	Error	0	2839	0	3610	6236	299829	-0.103	34.845	0	0	0
1	7	9	""	"STM1032"	2600	43860	110	376	575	473	82	78	78	79	19	24	98	97	0	3866	6337	5846	92	137	137	157	85	54	100	100	0	0.080	0.080	0.077	0.074	2.115	0.070	0.753	80	449	100	4027	6697	-3.645	298	3729	497	6200	46003	506945	26.105	72.706	0	0	0
1	8	9	""	"STM1036"	2780	43860	110	225	319	240	75	77	77	78	16	20	98	96	0	2883	4711	4765	101	132	132	143	58	40	100	100	0	0.054	0.053	0.053	0.053	2.589	0.032	0.382	80	405	100	2899	4821	-4.216	148	2751	242	4579	25520	376912	15.063	78.759	0	0	0
1	9	9	""	"STM1041"	2940	43850	110	329	428	334	78	80	80	82	20	24	96	93	0	5358	6691	4854	72	132	132	141	57	40	100	100	0	0.048	0.053	0.055	0.050	2.165	0.055	0.557	80	433	100	5475	6907	-4.391	249	5226	348	6559	34262	535304	17.300	114.912	0	0	0
1	10	9	"metH"	"STM4188"	3130	43860	110	733	761	173	22	81	81	82	19	23	100	100	0	9180	9246	2226	24	138	138	144	55	38	100	100	0	0.072	0.075	0.075	0.075	1.245	0.072	0.920	80	465	100	9694	9788	-3.794	652	9042	680	9108	60898	739662	35.737	165.491	0	0	0
1	11	9	""	"STM4197"	3310	43860	110	89	126	144	114	80	80	85	55	64	18	7	0	851	1909	2499	130	134	134	152	180	118	73	67	0	0.013	0.026	0.041	0.035	6.252	0.024	0.130	80	447	100	726	1821	-6.316	9	717	46	1775	10069	152759	0.745	9.761	0	0	0
1	12	9	""	"STM4201"	3480	43860	120	103	114	46	40	80	80	86	56	65	19	7	0	2457	3165	2786	88	133	133	155	173	111	96	90	0	0.010	0.011	0.013	0.013	2.891	0.010	0.116	120	475	100	2347	3066	-6.659	23	2324	34	3032	13680	379818	0.500	17.399	0	0	0
1	13	9	"mntH"	"STM2408"	3670	43870	120	2162	2105	574	27	84	84	90	48	53	99	99	0	13493	13129	3154	24	135	135	157	139	88	100	99	0	0.156	0.156	0.155	0.149	1.967	0.151	0.914	120	456	100	15436	15015	-2.684	2078	13358	2021	12994	252603	1575505	41.979	93.324	0	0	0
1	14	9	"pduN"	"STM2049"	3840	43870	110	117	124	42	33	83	83	87	26	29	60	33	0	991	1639	1613	98	133	133	170	335	197	95	71	0	0.040	0.027	0.035	0.032	2.400	0.018	0.292	80	393	100	892	1547	-4.657	34	858	41	1506	9945	131117	1.423	4.385	0	0	0
1	15	9	""	"STM2636"	4020	43870	120	1029	976	237	24	86	86	96	45	46	97	95	0	13548	12898	3012	23	139	139	181	194	107	100	99	0	0.070	0.070	0.068	0.067	2.050	0.066	0.887	120	477	100	14352	13649	-3.830	943	13409	890	12759	117155	1547785	19.556	65.552	0	0	0
1	16	9	"rplI"	"STM4394"	4180	43870	110	8877	10236	5537	54	93	93	110	84	76	100	100	0	1419	1589	723	45	149	149	181	106	58	100	100	0	6.917	7.044	7.344	6.927	1.474	8.389	0.742	80	417	100	10054	11583	2.790	8784	1270	10143	1440	818904	127095	120.548	13.283	0	0	0
1	17	9	"sitC"	"STM2863"	4360	43870	110	1735	1948	801	41	88	88	107	127	118	100	98	0	10010	10965	3445	31	131	131	189	382	202	100	100	0	0.167	0.172	0.173	0.163	1.462	0.169	0.870	80	432	100	11526	12694	-2.585	1647	9879	1860	10834	155818	877239	14.496	28.209	0	0	0
1	18	9	"bcfD"	"STM0024"	4540	43870	110	293	332	153	46	82	82	97	125	128	81	38	0	9241	9975	3163	31	128	128	185	392	211	100	100	0	0.023	0.025	0.021	0.022	1.733	0.023	0.654	80	432	100	9324	10097	-5.433	211	9113	250	9847	26588	798039	1.880	24.974	0	0	0
1	19	9	""	"PSLT065"	4710	43870	110	98	107	35	32	82	82	85	19	22	43	26	0	762	880	560	63	133	133	158	130	82	96	82	0	0.025	0.033	0.045	0.041	3.175	0.027	0.204	80	396	100	645	772	-5.297	16	629	25	747	8596	70383	1.158	5.554	0	0	0
1	20	9	"trbD"	"PSLT083"	4890	43880	120	114	166	137	82	81	81	84	18	21	60	48	0	853	2280	3978	174	138	138	170	289	170	67	58	0	0.046	0.040	0.062	0.065	4.560	0.027	0.573	120	504	100	748	2227	-4.437	33	715	85	2142	19920	273628	4.556	7.301	0	0	0
1	21	9	"yneG"	"STM1526"	5080	43870	120	213	224	112	50	84	84	86	17	19	88	81	0	1023	1172	756	64	147	147	156	71	45	93	89	0	0.147	0.137	0.136	0.135	2.480	0.113	0.617	120	485	100	1005	1165	-2.764	129	876	140	1025	26820	140619	8.118	14.310	0	0	0
1	22	9	"dcuS"	"STM4304"	5260	43870	120	795	820	281	34	85	85	89	31	34	96	94	0	15921	15934	5140	32	142	142	153	82	53	100	100	0	0.045	0.047	0.046	0.044	2.151	0.045	0.896	120	466	100	16489	16527	-4.474	710	15779	735	15792	98402	1912031	23.581	192.451	0	0	0
1	23	9	"yjdE"	"STM4294"	5430	43870	110	528	525	147	28	85	85	89	30	33	98	96	0	16874	17044	3511	20	148	148	194	428	220	100	100	0	0.026	0.026	0.027	0.025	1.441	0.027	0.901	80	392	100	17169	17336	-5.239	443	16726	440	16896	41982	1363524	14.533	39.369	0	0	0
1	24	9	""	"STM4307"	5610	43870	110	285	335	144	42	89	89	98	58	59	98	87	0	9583	11028	4087	37	153	153	231	561	242	100	100	0	0.021	0.023	0.020	0.020	1.543	0.022	0.785	80	511	100	9626	11121	-5.588	196	9430	246	10875	26799	882249	4.086	19.246	0	0	0
1	1	10	""	"STM4597"	1510	44030	110	129	131	37	28	72	72	73	16	21	92	73	0	806	912	429	47	120	120	124	29	23	100	100	0	0.083	0.074	0.067	0.067	2.039	0.062	0.555	80	497	100	743	851	-3.589	57	686	59	792	10494	72950	3.625	27.172	0	0	0
1	2	10	""	"STM0257"	1690	44030	100	1037	1037	330	31	76	76	77	16	20	100	100	0	9436	9752	2387	24	135	135	138	25	18	100	100	0	0.103	0.100	0.102	0.092	1.596	0.098	0.898	80	420	100	10262	10578	-3.275	961	9301	961	9617	82944	780122	60.000	384.560	0	0	0
1	3	10	""	"STM0275"	1870	44030	100	99	99	19	19	82	82	83	17	20	47	12	0	1317	1650	964	58	145	145	147	23	15	100	100	0	0.015	0.011	0.015	0.012	3.276	0.009	0.150	80	430	100	1189	1522	-6.107	17	1172	17	1505	7886	132000	0.941	65.348	0	0	0
1	4	10	""	"STM0284"	2060	44040	100	98	98	23	23	88	88	89	17	19	36	11	0	406	574	383	66	144	144	147	28	19	100	97	0	0.038	0.023	0.060	0.049	3.087	0.020	0.071	80	428	100	272	440	-4.711	10	262	10	430	7866	45889	0.529	15.250	0	0	0
1	5	10	""	"STM0292"	2230	44040	100	463	507	195	38	86	86	87	17	19	100	100	0	4106	4339	1780	41	138	138	144	34	23	100	100	0	0.095	0.100	0.097	0.102	1.487	0.089	0.757	80	396	100	4345	4622	-3.396	377	3968	421	4201	40548	347096	24.706	123.382	0	0	0
1	6	10	"safB"	"STM0300"	2400	44030	110	309	313	94	30	85	85	86	21	24	95	92	0	7138	7541	2275	30	133	133	143	59	41	100	100	0	0.032	0.031	0.032	0.027	1.944	0.030	0.800	80	466	100	7229	7636	-4.967	224	7005	228	7408	25031	603269	10.810	125.390	0	0	0
1	7	10	"ycfM"	"STM1207"	2590	44030	100	688	705	245	34	84	84	86	20	23	100	100	0	1500	1578	489	30	134	134	145	65	44	100	100	0	0.442	0.430	0.422	0.420	1.421	0.411	0.815	80	418	100	1970	2065	-1.177	604	1366	621	1444	56432	126254	30.950	22.046	0	0	0
1	8	10	"ycfS"	"STM1215"	2760	44030	110	409	481	362	75	83	83	85	19	22	97	92	0	1181	1325	872	65	133	133	143	71	49	100	96	0	0.311	0.334	0.303	0.287	2.820	0.295	0.508	80	400	100	1374	1590	-1.685	326	1048	398	1192	38462	106021	20.842	16.648	0	0	0
1	9	10	"ycfD"	"STM1229"	2930	44040	120	2141	2273	1171	51	81	81	83	19	22	99	97	0	7161	7142	3088	43	131	131	141	76	53	99	99	0	0.293	0.313	0.298	0.282	2.249	0.308	0.860	120	489	100	9090	9203	-1.771	2060	7030	2192	7011	272734	857042	115.263	92.118	0	0	0
1	10	10	"icdA"	"STM1238"	3110	44040	110	1209	1347	634	47	81	81	83	17	20	100	100	0	985	1064	495	46	133	133	137	28	20	100	100	0	1.324	1.360	1.276	1.422	1.730	1.372	0.632	80	484	100	1980	2197	0.405	1128	852	1266	931	107728	85155	74.353	33.107	0	0	0
1	11	10	""	"STM1261"	3310	44040	110	105	116	43	37	80	80	81	17	20	63	37	0	560	643	338	52	128	128	143	110	76	96	85	0	0.058	0.070	0.071	0.070	2.482	0.060	0.299	80	463	100	457	551	-4.111	25	432	36	515	9300	51408	2.059	4.545	0	0	0
1	12	10	""	"STM1273"	3470	44030	110	279	281	85	30	79	79	83	27	32	97	95	0	4313	4433	1150	25	129	129	138	44	31	100	100	0	0.048	0.047	0.047	0.043	1.826	0.045	0.744	80	419	100	4384	4506	-4.387	200	4184	202	4304	22481	354651	7.333	97.614	0	0	0
1	13	10	"ydgA"	"STM1466"	3650	44040	110	6666	7429	1834	24	84	84	117	212	181	100	100	0	13353	14377	3353	23	133	133	196	368	187	100	100	0	0.498	0.516	0.497	0.513	1.188	0.502	0.917	80	427	100	19802	21589	-1.006	6582	13220	7345	14244	594317	1150185	34.491	38.535	0	0	0
1	14	10	""	"STM1472"	3830	44040	120	692	627	210	33	84	84	119	221	185	90	80	0	19007	17329	5787	33	127	127	186	351	188	99	97	0	0.032	0.032	0.032	0.029	2.258	0.030	0.739	120	474	100	19488	17745	-4.957	608	18880	543	17202	75228	2079525	2.299	48.840	0	0	0
1	15	10	""	"STM1481"	4000	44040	110	1144	1139	213	18	81	81	102	124	121	100	98	0	13370	13451	915	6	122	122	222	631	284	100	100	0	0.080	0.079	0.081	0.077	1.297	0.077	0.871	80	425	100	14311	14387	-3.640	1063	13248	1058	13329	91145	1076076	8.363	20.965	0	0	0
1	16	10	"ynfL"	"STM1487"	4190	44040	110	1073	1082	161	14	84	84	96	70	72	100	100	0	11816	11913	1682	14	120	120	212	605	285	100	100	0	0.085	0.085	0.085	0.084	1.128	0.082	0.905	80	465	100	12685	12791	-3.564	989	11696	998	11793	86543	953057	14.086	19.340	0	0	0
1	17	10	""	"STM1494"	4360	44040	110	209	212	53	25	81	81	95	122	128	55	3	0	6830	7816	2646	33	120	120	171	383	223	100	100	0	0.019	0.017	0.017	0.016	1.843	0.016	0.767	80	450	100	6838	7827	-5.712	128	6710	131	7696	16936	625283	0.959	19.961	0	0	0
1	18	10	"ynfC"	"STM1501"	4550	44050	110	755	814	295	36	81	81	83	19	22	100	100	0	4748	4965	1629	32	123	123	148	161	108	100	100	0	0.146	0.151	0.154	0.148	1.322	0.147	0.880	80	452	100	5299	5575	-2.779	674	4625	733	4842	65145	397237	38.474	29.919	0	0	0
1	19	10	""	"STM2780"	4710	44040	110	1500	1496	520	34	83	83	89	61	68	97	95	0	10875	11465	3086	26	128	128	167	314	188	100	100	0	0.132	0.125	0.131	0.110	1.870	0.125	0.894	80	439	100	12164	12750	-2.923	1417	10747	1413	11337	119703	917211	23.066	35.981	0	0	0
1	20	10	""	"STM2788"	4890	44050	110	529	595	187	31	85	85	93	61	65	100	100	0	11538	12895	3170	24	132	132	170	316	185	100	100	0	0.039	0.040	0.038	0.039	1.271	0.039	0.880	80	432	100	11850	13273	-4.683	444	11406	510	12763	47621	1031585	8.230	40.269	0	0	0
1	21	10	"ygaU"	"STM2795"	5070	44040	110	322	323	120	37	90	90	92	20	21	95	95	0	4693	5016	1963	39	139	139	148	57	38	100	100	0	0.051	0.048	0.049	0.048	1.435	0.044	0.733	80	458	100	4786	5110	-4.295	232	4554	233	4877	25857	401296	11.550	85.404	0	0	0
1	22	10	"yihD"	"STM3995"	5260	44050	110	315	367	185	50	91	91	92	20	21	100	100	0	1347	1547	764	49	136	136	148	59	39	100	100	0	0.185	0.196	0.189	0.191	1.576	0.168	0.598	80	424	100	1435	1687	-2.435	224	1211	276	1411	29358	123744	13.750	23.712	0	0	0
1	23	10	""	"STM4015"	5430	44050	120	147	166	71	42	88	88	93	33	35	77	44	0	5146	6695	4681	69	130	130	168	392	233	97	96	0	0.012	0.012	0.011	0.011	2.283	0.010	0.488	120	462	100	5075	6643	-6.410	59	5016	78	6565	19925	803424	2.212	16.651	0	0	0
1	24	10	"fdhE"	"STM4034"	5600	44040	110	3954	4120	1690	41	91	91	105	123	117	100	98	0	6320	6861	2305	33	136	136	153	101	66	100	100	0	0.625	0.599	0.614	0.554	1.682	0.601	0.849	80	458	100	10047	10754	-0.679	3863	6184	4029	6725	329591	548871	32.642	66.416	0	0	0
1	1	11	""	"STM2940"	1520	44200	110	293	298	87	29	74	74	76	15	19	98	96	0	5961	6387	1772	27	119	119	125	33	26	100	100	0	0.037	0.036	0.036	0.032	1.678	0.034	0.817	80	523	100	6061	6492	-4.737	219	5842	224	6268	23807	510966	14.800	189.758	0	0	0
1	2	11	"ygcB"	"STM2944"	1700	44210	110	263	270	49	18	82	82	83	19	22	100	100	0	22700	23824	3732	15	131	131	134	26	19	100	100	0	0.008	0.008	0.008	0.008	1.236	0.008	0.860	80	466	100	22750	23881	-6.962	181	22569	188	23693	21601	1905920	9.842	911.154	0	0	0
1	3	11	"relA"	"STM2956"	1870	44210	100	1902	1896	387	20	92	92	94	21	22	100	100	0	4028	4152	1079	25	136	136	138	29	21	100	100	0	0.465	0.449	0.456	0.457	1.300	0.420	0.872	80	430	100	5702	5820	-1.105	1810	3892	1804	4016	151709	332165	85.810	138.414	0	0	0
1	4	11	"yqcD"	"STM2968"	2050	44210	110	384	383	187	48	94	94	96	20	20	95	90	0	1847	1918	1159	60	129	129	132	26	19	100	100	0	0.169	0.162	0.165	0.154	2.940	0.124	0.615	80	467	100	2008	2078	-2.567	290	1718	289	1789	30648	153469	14.350	68.692	0	0	0
1	5	11	"fucP"	"STM2975"	2230	44210	110	122	125	31	24	89	89	92	20	21	66	35	0	6195	7206	3154	43	129	129	131	26	19	100	100	0	0.005	0.005	0.005	0.004	2.587	0.005	0.348	80	432	100	6099	7113	-7.522	33	6066	36	7077	9973	576489	1.650	272.115	0	0	0
1	6	11	"fucU"	"STM2978"	2400	44210	110	190	194	44	22	91	91	94	21	22	97	92	0	2717	2966	1375	46	129	129	137	54	39	100	100	0	0.038	0.036	0.040	0.037	1.820	0.029	0.567	80	452	100	2687	2940	-4.708	99	2588	103	2837	15559	237308	4.762	52.389	0	0	0
1	7	11	"exbB"	"STM3159"	2570	44210	110	3982	4494	1784	39	90	90	101	76	75	100	100	0	5937	6564	2561	39	131	131	155	115	74	100	100	0	0.670	0.685	0.693	0.679	1.302	0.655	0.872	80	462	100	9698	10837	-0.577	3892	5806	4404	6433	359544	525134	57.803	55.730	0	0	0
1	8	11	"ygiR"	"STM3168"	2760	44210	120	1542	1693	1057	62	82	82	94	74	78	95	94	0	3825	4074	2250	55	136	136	159	119	74	94	93	0	0.396	0.409	0.382	0.393	2.761	0.397	0.803	120	508	100	5149	5549	-1.337	1460	3689	1611	3938	203179	488839	21.608	32.899	0	0	0
1	9	11	"ygiW"	"STM3176"	2930	44210	110	424	512	416	81	78	78	83	39	46	95	90	0	1399	1785	1271	71	132	132	153	129	84	97	96	0	0.273	0.263	0.233	0.236	2.256	0.186	0.450	80	415	100	1613	2087	-1.873	346	1267	434	1653	40982	142838	11.000	12.651	0	0	0
1	10	11	"STMF1.41"	"Not LT2a92"	3130	44220	100	308	470	529	112	77	77	82	32	39	91	88	0	188	214	124	57	132	132	148	118	79	10	6	0	4.125	4.793	4.264	4.429	2.632	5.155	0.631	80	401	100	287	475	2.044	231	56	393	82	37622	17088	12.125	0.559	0	0	0
1	11	11	""	"STM2668"	3290	44210	110	855	985	367	37	78	78	85	48	56	100	100	0	8497	9590	3031	31	132	132	201	366	182	100	100	0	0.093	0.096	0.093	0.092	1.403	0.090	0.824	80	428	100	9142	10365	-3.428	777	8365	907	9458	78828	767190	18.750	25.653	0	0	0
1	12	11	""	"STM2682"	3470	44210	100	129	144	89	61	77	77	85	48	56	51	13	0	443	494	350	70	127	127	200	368	184	40	7	0	0.165	0.183	0.162	0.167	2.697	0.125	0.351	80	425	100	368	434	-2.603	52	316	67	367	11501	39495	1.229	0.799	0	0	0
1	13	11	""	"STM0497"	3660	44220	100	214	206	42	20	79	79	93	169	181	10	0	0	6335	6373	1375	21	124	124	139	207	148	100	100	0	0.022	0.020	0.020	0.019	1.520	0.020	0.817	80	404	100	6346	6376	-5.524	135	6211	127	6249	16475	509801	0.669	30.116	0	0	0
1	14	11	"tesA"	"STM0506"	3820	44220	110	1057	1413	890	62	80	80	93	94	101	100	100	0	4260	5527	3338	60	123	123	157	257	163	100	100	0	0.236	0.247	0.235	0.235	1.608	0.220	0.723	80	433	100	5114	6737	-2.082	977	4137	1333	5404	113041	442151	14.043	20.895	0	0	0
1	15	11	"allR"	"STM0516"	4010	44220	110	1627	1685	621	36	83	83	108	152	140	95	95	0	10687	11408	2679	23	127	127	207	565	272	100	100	0	0.146	0.142	0.146	0.126	1.925	0.142	0.855	80	478	100	12104	12883	-2.774	1544	10560	1602	11281	134762	912674	10.375	19.825	0	0	0
1	16	11	"allP"	"STM0522"	4180	44220	110	126	129	30	23	85	85	91	69	75	18	0	0	11753	12150	3322	27	125	125	151	133	88	100	100	0	0.004	0.004	0.004	0.003	2.053	0.003	0.232	80	444	100	11669	12069	-8.148	41	11628	44	12025	10318	971976	0.551	90.218	0	0	0
1	17	11	"glxK"	"STM0525"	4360	44210	110	320	332	105	31	81	81	84	23	27	95	93	0	14461	15700	4549	28	116	116	239	881	368	100	100	0	0.017	0.016	0.016	0.015	1.815	0.016	0.810	80	426	100	14584	15835	-5.907	239	14345	251	15584	26579	1256030	10.783	17.549	0	0	0
1	18	11	"ylbF"	"STM0531"	4540	44220	110	179	192	55	28	79	79	83	24	28	98	96	0	6917	8234	3314	40	116	116	239	866	362	100	100	0	0.015	0.014	0.014	0.013	1.518	0.013	0.685	80	443	100	6901	8231	-6.088	100	6801	113	8118	15385	658692	4.542	9.232	0	0	0
1	19	11	"yhgN"	"STM3540"	4720	44220	110	163	181	71	39	84	84	90	60	66	63	25	0	1717	2082	1400	67	122	122	168	333	198	100	90	0	0.050	0.049	0.047	0.046	1.851	0.039	0.534	80	450	100	1674	2057	-4.336	79	1595	97	1960	14502	166520	1.517	5.748	0	0	0
1	20	11	""	"STM2186"	4890	44220	110	267	268	53	19	87	87	90	23	25	100	100	0	15024	15238	2060	13	127	127	172	406	236	100	100	0	0.012	0.012	0.012	0.012	1.348	0.012	0.831	80	464	100	15077	15292	-6.371	180	14897	181	15111	21478	1219017	7.739	37.108	0	0	0
1	21	11	"folE"	"STM2193"	5080	44220	100	961	980	266	27	90	90	94	24	25	100	100	0	2126	2054	523	25	129	129	175	412	235	100	93	0	0.436	0.462	0.443	0.464	1.434	0.444	0.850	80	442	100	2868	2815	-1.197	871	1997	890	1925	78432	164299	36.917	4.561	0	0	0
1	22	11	"yeiH"	"STM2202"	5260	44220	110	820	817	186	22	90	90	93	21	22	100	100	0	5547	5721	1037	18	127	127	134	34	25	100	100	0	0.135	0.130	0.133	0.127	1.260	0.128	0.928	80	452	100	6150	6321	-2.892	730	5420	727	5594	65328	457693	34.476	164.324	0	0	0
1	23	11	""	"STM2225"	5430	44220	100	1207	1633	1507	92	88	88	95	35	36	100	100	0	3635	4391	2168	49	122	122	136	61	44	100	100	0	0.319	0.362	0.327	0.335	1.595	0.366	0.532	80	352	100	4632	5814	-1.650	1119	3513	1545	4269	130633	351285	43.943	69.754	0	0	0
1	24	11	""	"STM2235"	5610	44220	120	314	340	179	52	95	95	108	112	103	87	45	0	11431	11589	5620	48	126	126	141	83	58	99	99	0	0.019	0.021	0.020	0.022	1.831	0.020	0.634	120	582	100	11524	11708	-5.690	219	11305	245	11463	40779	1390739	2.071	137.928	0	0	0
1	1	12	"phoP"	"STM1231"	1510	44390	100	3100	3103	894	28	74	74	80	35	43	100	100	0	2026	2046	555	27	107	107	111	27	24	100	100	0	1.577	1.562	1.539	1.559	1.414	1.621	0.846	80	462	100	4945	4968	0.657	3026	1919	3029	1939	248205	163659	86.371	71.667	0	0	0
1	2	12	"phoP"	"STM1231"	1690	44390	110	7168	7260	1830	25	82	82	90	46	51	100	100	0	4394	4501	834	18	110	110	115	28	24	100	100	0	1.654	1.635	1.668	1.599	1.339	1.691	0.902	80	478	100	11370	11569	0.726	7086	4284	7178	4391	580769	360096	155.870	156.643	0	0	0
1	3	12	"phoP"	"STM1231"	1880	44400	110	6472	6598	792	12	86	86	91	37	40	100	100	0	3883	3878	634	16	114	114	117	24	20	100	100	0	1.694	1.730	1.696	1.747	1.205	1.731	0.907	80	478	100	10155	10276	0.761	6386	3769	6512	3764	527849	310252	175.865	156.708	0	0	0
1	4	12	"phoQ"	"STM1230"	2050	44390	100	2462	2691	1007	37	83	83	86	23	26	100	100	0	3608	3979	1270	31	117	117	118	20	16	100	100	0	0.681	0.675	0.685	0.676	1.424	0.665	0.833	80	402	100	5870	6470	-0.553	2379	3491	2608	3862	215286	318291	113.261	193.050	0	0	0
1	5	12	"phoQ"	"STM1230"	2230	44390	120	7825	7510	2705	36	82	82	85	24	28	99	99	0	10645	10056	3604	35	120	120	122	22	18	99	99	0	0.736	0.748	0.739	0.733	2.929	0.738	0.922	120	524	100	18268	17364	-0.443	7743	10525	7428	9936	901251	1206688	309.375	451.545	0	0	0
1	6	12	"hupA"	"STM4170"	2410	44390	110	1669	1999	1465	73	84	84	90	33	36	100	100	0	1086	1190	641	53	124	124	133	62	46	100	100	0	1.648	1.796	1.690	1.744	1.926	2.253	0.597	80	460	100	2547	2981	0.720	1585	962	1915	1066	159901	95217	57.848	17.048	0	0	0
1	7	12	"sopB"	"STM1091"	2590	44390	110	275	281	55	19	79	79	86	63	73	97	95	0	8055	7760	1304	16	127	127	137	60	43	100	100	0	0.025	0.026	0.026	0.026	1.268	0.027	0.880	80	481	100	8124	7835	-5.338	196	7928	202	7633	22471	620775	3.095	127.050	0	0	0
1	8	12	"pipC"	"STM0375"	2770	44390	110	125	134	36	26	73	73	75	19	25	95	72	0	1970	2066	446	21	129	129	133	31	23	100	100	0	0.028	0.031	0.029	0.027	1.719	0.030	0.551	80	427	100	1893	1998	-5.146	52	1841	61	1937	10681	165296	3.105	62.355	0	0	0
1	9	12	"pipC"	"STM0375"	2940	44390	120	140	141	41	29	73	73	77	33	42	78	50	0	2358	2405	1108	46	126	126	140	92	65	97	96	0	0.030	0.030	0.029	0.030	1.885	0.029	0.698	120	508	100	2299	2347	-5.058	67	2232	68	2279	16880	288559	1.939	24.620	0	0	0
1	10	12	"pipC"	"STM0375"	3120	44380	110	119	126	36	28	75	75	76	18	23	85	62	0	1544	1863	867	46	129	129	144	73	50	100	100	0	0.031	0.029	0.032	0.027	2.051	0.025	0.440	80	440	100	1459	1785	-5.007	44	1415	51	1734	10110	149011	2.778	23.548	0	0	0
1	11	12	"ssrB"	"STM1391"	3300	44380	110	139	150	55	36	77	77	81	42	51	66	33	0	2731	3468	1797	51	131	131	177	263	148	100	100	0	0.024	0.022	0.022	0.021	1.792	0.021	0.556	80	492	100	2662	3410	-5.390	62	2600	73	3337	12007	277421	1.643	12.513	0	0	0
1	12	12	"ssrB"	"STM1391"	3480	44390	120	158	157	45	28	79	79	94	65	69	62	12	0	3553	3481	1538	44	131	131	149	97	65	98	97	0	0.023	0.023	0.023	0.025	2.147	0.021	0.438	120	513	100	3501	3428	-5.437	79	3422	78	3350	18881	417736	0.969	34.351	0	0	0
1	13	12	"lrp"	"STM0959"	3650	44390	110	4643	4626	1581	34	81	81	101	74	73	100	98	0	3850	3813	958	25	128	128	139	45	32	100	100	0	1.226	1.233	1.320	1.115	1.742	1.318	0.907	80	445	100	8284	8230	0.294	4562	3722	4545	3685	370052	305000	61.149	81.644	0	0	0
1	14	12	"lrp"	"STM0959"	3840	44390	110	7282	7685	2352	30	81	81	107	157	146	100	100	0	5392	5793	1367	23	125	125	148	192	129	100	100	0	1.367	1.342	1.370	1.280	1.507	1.411	0.882	80	467	100	12468	13272	0.451	7201	5267	7604	5668	614828	463464	48.268	29.401	0	0	0
1	15	12	"gyrA"	"STM2272"	4010	44400	100	3131	3086	559	18	86	86	110	160	145	100	100	0	2804	2720	546	20	129	129	157	142	90	100	100	0	1.138	1.158	1.152	1.164	1.224	1.157	0.918	80	376	100	5720	5591	0.187	3045	2675	3000	2591	246873	217602	18.600	18.049	0	0	0
1	16	12	"gyrA"	"STM2272"	4180	44400	120	3229	2725	1452	53	83	83	91	72	79	95	90	0	2882	2490	1274	51	123	123	151	135	89	90	89	0	1.140	1.116	1.139	1.177	2.278	1.136	0.913	120	425	100	5905	5009	0.189	3146	2759	2642	2367	326971	298848	36.583	17.326	0	0	0
1	17	12	"gyrA"	"STM2272"	4360	44400	160	5844	6379	2272	35	78	78	81	24	29	100	100	0	4992	5488	1721	31	110	110	196	735	375	100	99	0	1.181	1.172	1.137	1.161	1.276	1.193	0.853	208	606	100	10648	11679	0.240	5766	4882	6301	5378	1326790	1141550	262.417	7.200	0	0	0
1	18	12	"csrA"	"STM2826"	4550	44400	120	1836	3079	3970	128	79	79	85	28	32	100	100	0	1204	2068	2575	124	107	107	136	156	114	92	85	0	1.602	1.530	1.481	1.632	2.847	1.680	0.613	120	390	100	2854	4961	0.680	1757	1097	3000	1961	369467	248209	106.929	12.385	0	0	0
1	19	12	"crp"	"STM3466"	4690	44400	130	914	896	154	17	84	84	88	26	29	100	100	0	2986	2901	547	18	116	116	144	141	97	100	100	0	0.289	0.292	0.286	0.295	1.327	0.296	0.888	120	518	100	3700	3597	-1.790	830	2870	812	2785	107576	348067	31.077	19.553	0	0	0
1	20	12	"yhhP"	"STM3578"	4900	44400	110	157	171	80	46	85	85	87	22	25	75	61	0	459	689	676	98	120	120	154	363	235	48	22	0	0.212	0.151	0.143	0.153	3.511	0.063	0.197	80	486	100	411	655	-2.235	72	339	86	569	13688	55158	3.818	1.474	0	0	0
1	21	12	"yhhP"	"STM3578"	5070	44400	110	342	343	124	36	88	88	90	26	28	97	95	0	1945	2001	688	34	123	123	127	31	24	100	100	0	0.139	0.136	0.144	0.124	1.949	0.132	0.798	80	466	100	2076	2133	-2.843	254	1822	255	1878	27441	160103	9.731	60.452	0	0	0
1	22	12	"topA"	"STM1714"	5250	44400	100	542	654	358	54	88	88	92	25	27	100	100	0	732	965	605	62	124	124	129	36	27	100	100	0	0.747	0.673	0.713	0.702	1.620	0.606	0.764	80	414	100	1062	1407	-0.421	454	608	566	841	52332	77163	22.480	23.222	0	0	0
1	23	12	"topA"	"STM1714"	5430	44400	120	16456	15773	4125	26	87	87	93	33	35	100	100	0	20067	19710	3225	16	116	116	122	37	30	100	100	0	0.820	0.801	0.830	0.718	1.886	0.819	0.918	120	483	100	36320	35280	-0.285	16369	19951	15686	19594	1892819	2365200	475.152	529.405	0	0	0
1	24	12	"topA"	"STM1714"	5600	44410	120	383	432	255	59	94	94	98	33	33	98	96	0	409	514	306	59	117	117	119	27	22	98	96	0	0.990	0.851	0.806	0.863	2.268	0.807	0.637	120	536	100	581	735	-0.015	289	292	338	397	51809	61722	10.121	14.630	0	0	0
1	1	13	"ctrl-buffer"	"ctrl-buffer"	1510	44560	100	68	75	24	32	65	65	69	25	36	15	6	0	116	123	40	32	101	101	102	19	18	45	20	0	0.200	0.455	0.619	0.585	3.815	0.269	0.051	80	462	100	18	32	-2.322	3	15	10	22	5978	9864	0.240	1.105	-50	0	0
1	2	13	"ctrl-buffer"	"ctrl-buffer"	1690	44560	100	66	67	16	23	65	65	70	35	50	5	0	0	110	117	31	26	99	99	101	18	17	37	15	0	0.091	0.111	0.763	0.624	4.626	0.010	0.000	80	439	100	12	20	-3.459	1	11	2	18	5367	9325	-0.086	0.889	-50	0	0
1	3	13	"ctrl-buffer"	"ctrl-buffer"	1870	44570	100	71	73	18	24	67	67	69	27	39	11	2	0	114	126	63	50	105	105	107	18	16	28	15	0	0.444	0.286	0.633	0.685	4.714	0.392	0.038	80	420	100	13	27	-1.170	4	9	6	21	5802	10097	0.148	1.056	-50	0	0
1	4	13	"ctrl-buffer"	"ctrl-buffer"	2050	44570	100	67	66	13	19	68	68	70	25	35	1	0	0	122	129	36	27	113	113	115	19	16	32	11	0	-0.111	-0.125	0.556	0.613	2.901	0.068	0.009	80	432	100	8	14	Error	-1	9	-2	16	5306	10337	-0.160	0.737	-50	0	0
1	5	13	"ctrl-buffer"	"ctrl-buffer"	2230	44570	100	73	81	39	48	69	69	69	14	20	28	15	0	115	132	77	58	115	115	115	18	15	23	12	0	100000.000	0.706	0.765	0.888	3.544	0.297	0.179	80	402	100	4	29	16.610	4	0	12	17	6442	10594	0.857	0.944	-50	0	0
1	6	13	"ctrl-buffer"	"ctrl-buffer"	2400	44570	100	75	75	16	21	69	69	71	26	36	6	0	0	135	149	58	38	115	115	121	56	46	23	10	0	0.300	0.176	0.483	0.464	3.872	0.040	0.032	80	420	100	26	40	-1.737	6	20	6	34	5969	11933	0.154	0.500	-50	0	0
1	7	13	"ctrl-buffer"	"ctrl-buffer"	2580	44570	100	69	70	15	21	68	68	70	14	20	21	6	0	125	130	30	23	117	117	119	22	18	30	10	0	0.125	0.154	0.631	0.560	3.420	0.028	0.002	80	432	100	9	15	-3.000	1	8	2	13	5595	10375	0.000	0.500	-50	0	0
1	8	13	"ctrl-buffer"	"ctrl-buffer"	2760	44570	100	72	72	15	20	70	70	72	29	40	6	0	0	136	145	46	31	120	120	124	28	22	37	20	0	0.125	0.080	0.476	0.413	3.450	0.020	0.001	80	460	100	18	27	-3.000	2	16	2	25	5746	11574	0.000	0.750	-50	0	0
1	9	13	"ctrl-buffer"	"ctrl-buffer"	2940	44570	100	74	76	17	22	70	70	74	29	39	12	0	0	138	144	36	25	124	124	128	26	20	37	20	0	0.286	0.300	0.445	0.356	3.408	0.097	0.025	80	429	100	18	26	-1.807	4	14	6	20	6094	11487	0.069	0.615	-50	0	0
1	10	13	"ctrl-buffer"	"ctrl-buffer"	3110	44540	60	77	80	19	23	74	74	75	16	21	25	9	0	159	172	58	33	127	127	138	47	34	37	25	0	0.094	0.133	0.397	0.449	3.706	0.049	0.022	32	176	100	35	51	-3.415	3	32	6	45	2546	5512	0.313	0.723	0	0	0
1	11	13	"ctrl-buffer"	"ctrl-buffer"	3260	44600	50	99	95	31	32	70	70	75	21	28	58	25	0	162	178	52	29	126	126	136	52	38	41	16	0	0.806	0.481	0.355	0.776	6.325	0.104	0.028	12	104	100	65	77	-0.312	29	36	25	52	1140	2137	0.952	0.808	0	0	0
1	12	13	"ctrl-buffer"	"ctrl-buffer"	3470	44570	100	70	76	26	34	78	78	85	47	55	3	1	0	125	142	71	50	128	128	134	33	24	22	10	0	2.667	-0.143	0.643	0.697	3.753	0.127	0.056	80	447	100	-11	12	1.415	-8	-3	-2	14	6073	11393	-0.191	0.242	-50	0	0
1	13	13	"ctrl-buffer"	"ctrl-buffer"	3650	44570	100	79	80	18	22	81	81	97	70	72	0	0	0	147	153	46	30	129	129	140	44	31	28	7	0	-0.111	-0.042	0.400	0.430	4.402	2.798	0.073	80	442	100	16	23	Error	-2	18	-1	24	6419	12251	-0.243	0.295	-50	0	0
1	14	13	"ctrl-buffer"	"ctrl-buffer"	3830	44570	100	78	82	23	28	77	77	88	117	132	0	0	0	133	142	39	27	119	119	124	44	35	27	7	0	0.071	0.217	0.419	0.487	3.804	0.690	0.148	80	442	100	15	28	-3.807	1	14	5	23	6585	11385	-0.051	0.409	-50	0	0
1	15	13	"ctrl-buffer"	"ctrl-buffer"	4010	44570	100	79	82	23	28	79	79	82	20	24	21	6	0	123	137	43	31	118	118	120	25	20	32	18	0	0.000	0.158	0.671	0.624	4.285	0.186	0.040	80	404	100	5	22	Error	0	5	3	19	6586	10924	0.000	0.680	-50	0	0
1	16	13	"ctrl-buffer"	"ctrl-buffer"	4180	44570	100	82	171	493	288	80	80	82	18	21	26	15	0	130	150	96	64	113	113	118	24	20	41	28	0	0.118	2.459	0.813	0.692	5.035	7.829	0.391	80	386	100	19	128	-3.087	2	17	91	37	13658	12031	4.944	1.333	-50	0	0
1	17	13	"ctrl-buffer"	"ctrl-buffer"	4360	44570	100	75	78	17	21	76	76	78	18	23	15	3	0	124	127	24	18	106	106	108	23	21	40	13	0	-0.056	0.095	0.712	0.706	3.726	0.178	0.049	80	374	100	17	23	Error	-1	18	2	21	6214	10150	0.000	0.826	-50	0	0
1	18	13	"ctrl-buffer"	"ctrl-buffer"	4540	44570	100	86	114	104	91	79	79	92	85	92	10	7	0	107	144	118	81	108	108	128	116	90	10	5	0	-7.000	0.972	1.180	0.982	4.185	0.443	0.121	80	407	100	6	71	Error	7	-1	35	36	9135	11497	0.259	0.138	-50	0	0
1	19	13	"ctrl-buffer"	"ctrl-buffer"	4720	44580	100	78	86	41	47	79	79	82	21	25	15	6	0	115	130	67	51	111	111	121	43	35	17	8	0	-0.250	0.368	0.800	0.718	4.485	0.275	0.068	80	446	100	3	26	Error	-1	4	7	19	6850	10395	0.190	0.209	-50	0	0
1	20	13	"ctrl-buffer"	"ctrl-buffer"	4900	44580	100	77	78	20	25	80	80	82	18	21	12	6	0	121	124	32	25	116	116	120	26	21	18	10	0	-0.600	-0.250	0.600	0.554	3.958	0.249	0.066	80	408	100	2	6	Error	-3	5	-2	8	6201	9927	-0.222	0.154	-50	0	0
1	21	13	"ctrl-buffer"	"ctrl-buffer"	5070	44580	100	73	77	22	28	82	82	84	24	28	8	3	0	110	120	42	35	119	119	123	29	23	16	7	0	1.000	-5.000	0.714	0.669	3.199	0.265	0.030	80	420	100	-18	-4	0.000	-9	-9	-5	1	6161	9628	-0.292	-0.103	-50	0	0
1	22	13	"ctrl-buffer"	"ctrl-buffer"	5250	44580	100	86	87	23	26	83	83	85	20	23	22	6	0	122	134	47	35	119	119	121	28	23	30	13	0	1.000	0.267	0.596	0.620	4.693	0.197	0.052	80	432	100	6	19	0.000	3	3	4	15	6956	10694	0.100	0.464	-50	0	0
1	23	13	"ctrl-buffer"	"ctrl-buffer"	5430	44580	100	80	83	21	25	80	80	82	19	23	16	2	0	113	117	33	28	110	110	114	27	23	18	2	0	0.000	0.429	0.702	0.778	4.322	0.336	0.104	80	414	100	3	10	Error	0	3	3	7	6627	9327	0.053	0.111	-50	0	0
1	24	13	"ctrl-buffer"	"ctrl-buffer"	5610	44580	100	82	82	16	19	81	81	83	21	25	8	2	0	109	111	22	19	108	108	112	24	21	18	1	0	1.000	0.333	0.771	0.789	3.439	0.388	0.017	80	433	100	2	4	0.000	1	1	1	3	6573	8899	-0.048	-0.042	-50	0	0
1	1	14	"ydhI"	"STM1443"	1510	44750	110	273	387	331	85	64	64	65	14	21	98	95	0	1142	1630	1616	99	100	100	102	21	20	100	100	0	0.201	0.211	0.212	0.200	2.282	0.152	0.506	80	592	100	1251	1853	-2.318	209	1042	323	1530	30957	130397	23.000	72.762	0	0	0
1	2	14	"STMB2B.139A"	"Not LT2a93"	1700	44760	100	98	104	30	28	64	64	65	14	21	86	62	0	195	284	236	83	99	99	100	15	15	96	91	0	0.354	0.216	0.327	0.337	2.896	0.111	0.376	80	481	100	130	225	-1.497	34	96	40	185	8317	22750	2.786	12.267	0	0	0
1	3	14	""	"STM3806"	1870	44750	110	131	166	108	65	64	64	67	23	34	85	68	0	1443	1715	1620	94	105	105	108	23	21	100	100	0	0.050	0.063	0.057	0.059	2.535	0.044	0.435	80	523	100	1405	1712	-4.320	67	1338	102	1610	13296	137207	4.304	69.870	0	0	0
1	4	14	"pgtE"	"STM2395"	2060	44750	110	308	351	217	61	66	66	67	13	19	100	100	0	7351	8800	6975	79	111	111	114	24	21	100	100	0	0.033	0.033	0.032	0.034	1.887	0.026	0.639	80	508	100	7482	8974	-4.903	242	7240	285	8689	28110	704013	21.846	361.917	0	0	0
1	5	14	""	"STM3911"	2220	44750	100	76	81	24	29	65	65	66	13	19	37	18	0	524	621	410	66	109	109	110	19	17	100	100	0	0.027	0.031	0.037	0.033	2.808	0.029	0.237	80	438	100	426	528	-5.238	11	415	16	512	6479	49685	1.154	26.895	0	0	0
1	6	14	"ygiY"	"STM3178"	2400	44750	100	374	412	174	42	68	68	68	13	19	100	100	0	5347	5855	2398	40	111	111	114	20	17	100	100	0	0.058	0.060	0.057	0.058	1.504	0.053	0.723	80	464	100	5542	6088	-4.097	306	5236	344	5744	32928	468427	26.462	287.050	0	0	0
1	7	14	""	"STM2880"	2580	44750	110	262	413	419	101	67	67	69	14	20	97	95	0	1330	1959	1962	100	111	111	116	36	31	98	97	0	0.160	0.187	0.158	0.170	2.293	0.166	0.648	80	557	100	1414	2194	-2.644	195	1219	346	1848	33046	156681	24.571	51.194	0	0	0
1	8	14	"ssaU"	"STM1422"	2770	44760	60	145	219	150	68	68	68	67	13	19	65	65	0	4441	4578	4102	89	120	120	130	54	41	96	87	0	0.018	0.034	0.038	0.034	4.567	0.029	0.668	32	176	100	4398	4609	-5.810	77	4321	151	4458	7000	146489	11.692	82.370	0	0	0
1	9	14	"nrdE"	"STM2807"	2930	44750	110	549	891	851	95	69	69	71	26	36	100	98	0	2794	4066	3613	88	121	121	133	60	45	100	100	0	0.180	0.208	0.206	0.192	2.133	0.199	0.775	80	542	100	3153	4767	-2.477	480	2673	822	3945	71289	325302	31.538	65.550	0	0	0
1	10	14	"cadA"	"STM2559"	3120	44750	110	97	112	53	47	69	69	72	19	26	60	40	0	1352	2014	2030	100	122	122	131	49	37	100	100	0	0.023	0.023	0.026	0.024	2.983	0.018	0.389	80	580	100	1258	1935	-5.457	28	1230	43	1892	8984	161121	2.105	38.429	0	0	0
1	11	14	"thiL"	"STM0419"	3300	44760	110	536	1647	2172	131	72	72	74	16	21	100	100	0	1631	3922	4914	125	121	121	125	31	24	100	100	0	0.307	0.414	0.424	0.393	2.817	0.386	0.727	80	534	100	1974	5376	-1.702	464	1510	1575	3801	131765	313769	98.313	122.484	0	0	0
1	12	14	"hin"	"STM2772"	3470	44750	100	112	133	67	50	74	74	76	16	21	68	55	0	806	1392	1486	106	126	126	130	31	23	92	87	0	0.056	0.047	0.054	0.061	4.006	0.032	0.454	80	462	100	718	1325	-4.161	38	680	59	1266	10671	111367	3.563	40.710	0	0	0
1	13	14	""	"STM3166"	3660	44760	110	179	191	47	24	76	76	77	15	19	100	100	0	7442	7878	1932	24	122	122	127	31	24	100	100	0	0.014	0.015	0.014	0.014	1.361	0.015	0.796	80	520	100	7423	7871	-6.151	103	7320	115	7756	15300	630227	7.600	250.032	0	0	0
1	14	14	"yjjY"	"STM4599"	3820	44760	110	584	621	347	55	75	75	122	326	267	73	26	0	789	897	653	72	114	114	180	454	252	70	33	0	0.754	0.697	0.760	0.741	2.015	0.742	0.615	80	502	100	1184	1329	-0.407	509	675	546	783	49647	71761	1.531	1.579	0	0	0
1	15	14	"ybaN"	"STM0482"	4010	44760	120	335	396	253	63	78	78	116	292	251	44	9	0	1914	2322	1655	71	118	118	171	407	238	91	85	0	0.143	0.144	0.146	0.145	2.384	0.177	0.355	120	627	100	2053	2522	-2.805	257	1796	318	2204	47539	278644	0.959	5.285	0	0	0
1	16	14	""	"STM0571"	4190	44750	100	464	464	128	27	81	81	83	19	22	100	100	0	15672	15453	2822	18	120	120	126	42	33	100	100	0	0.025	0.025	0.025	0.024	1.297	0.025	0.896	80	435	100	15935	15716	-5.344	383	15552	383	15333	37104	1236258	20.053	364.929	0	0	0
1	17	14	"yaiU"	"STM0373"	4360	44760	110	1288	1371	363	26	81	81	85	34	40	100	100	0	19894	20644	3749	18	118	118	140	177	126	100	100	0	0.061	0.063	0.062	0.061	1.271	0.062	0.899	80	535	100	20983	21816	-4.034	1207	19776	1290	20526	109641	1651530	37.824	115.842	0	0	0
1	18	14	""	"STM3653"	4550	44760	110	226	257	108	42	78	78	96	148	154	46	15	0	4125	5107	2791	54	115	115	139	196	141	100	100	0	0.037	0.036	0.036	0.035	1.512	0.031	0.394	80	554	100	4158	5171	-4.760	148	4010	179	4992	20590	408564	1.088	25.347	0	0	0
1	19	14	""	"STM2195"	4710	44770	70	317	346	266	76	78	78	98	198	202	53	31	0	1891	2574	2355	91	113	113	124	74	59	90	87	0	0.134	0.109	0.142	0.120	3.300	0.075	0.135	32	231	100	2017	2729	-2.895	239	1778	268	2461	11063	82357	1.253	33.108	0	0	0
1	20	14	"EMPTY"	"EMPTY"	4900	44750	100	82	83	16	19	78	78	81	19	23	13	2	0	122	118	23	19	117	117	120	30	25	10	1	0	0.800	5.000	0.765	0.781	3.971	0.411	0.061	80	480	100	9	6	-0.322	4	5	5	1	6603	9456	0.105	-0.067	-75	0	0
1	21	14	"EMPTY"	"EMPTY"	5080	44760	100	86	84	16	19	79	79	81	18	22	20	1	0	115	118	25	21	116	116	120	30	25	12	1	0	-7.000	2.500	0.556	0.758	4.060	0.153	0.016	80	452	100	6	7	Error	7	-1	5	2	6745	9450	0.167	-0.067	-75	0	0
1	22	14	"EMPTY"	"EMPTY"	5250	44760	100	77	79	18	22	81	81	82	19	23	13	2	0	117	121	29	23	115	115	119	26	21	22	7	0	-2.000	-0.333	0.604	0.818	3.759	0.082	0.003	80	452	100	-2	4	Error	-4	2	-2	6	6306	9653	-0.158	0.077	-75	0	0
1	23	14	"EMPTY"	"EMPTY"	5430	44760	100	75	76	16	21	78	78	82	26	31	5	0	0	113	119	24	20	111	111	114	24	21	17	7	0	-1.500	-0.250	0.824	0.937	3.641	0.180	0.017	80	464	100	-1	6	Error	-3	2	-2	8	6086	9499	-0.231	0.208	-75	0	0
1	24	14	"EMPTY"	"EMPTY"	5610	44760	100	75	76	14	18	76	76	79	19	24	6	1	0	109	111	21	18	109	109	111	22	19	13	3	0	100000.000	0.000	0.625	0.836	3.897	0.158	0.015	80	496	100	-1	2	16.610	-1	0	0	2	6056	8851	-0.158	0.000	-75	0	0
2	1	1	""	"STM0721"	5930	42400	120	101	110	41	37	73	73	75	16	21	63	42	0	3304	5132	5559	108	115	115	129	54	41	100	100	0	0.009	0.007	0.010	0.009	2.984	0.005	0.416	120	644	100	3217	5054	-6.832	28	3189	37	5017	13217	615838	2.188	92.648	0	0	0
2	2	1	"dnaC"	"STM4543"	6110	42400	130	505	816	851	104	73	73	75	17	22	100	98	0	1491	3020	4674	154	109	109	113	25	22	100	100	0	0.313	0.255	0.282	0.288	2.228	0.150	0.543	120	603	100	1814	3654	-1.678	432	1382	743	2911	97870	362348	43.588	116.280	0	0	0
2	3	1	"gph"	"STM3482"	6290	42400	130	557	750	639	85	71	71	74	15	20	95	92	0	1096	1628	1530	93	112	112	120	35	29	94	89	0	0.494	0.448	0.489	0.506	2.782	0.366	0.645	120	588	100	1470	2195	-1.018	486	984	679	1516	89962	195380	45.067	43.086	0	0	0
2	4	1	""	"STM3547"	6470	42390	120	143	146	26	17	70	70	72	15	20	99	96	0	8369	8025	1607	20	111	111	120	37	30	100	100	0	0.009	0.010	0.010	0.009	1.628	0.009	0.725	120	561	100	8331	7990	-6.822	73	8258	76	7914	17479	962955	4.933	213.649	0	0	0
2	5	1	""	"STM3259"	6660	42390	120	96	104	38	36	73	73	75	16	21	58	37	0	579	895	817	91	104	104	107	20	18	100	100	0	0.048	0.039	0.045	0.046	2.794	0.034	0.453	120	554	100	498	822	-4.368	23	475	31	791	12455	107365	1.813	39.400	0	0	0
2	6	1	"yqjC"	"STM3228"	6820	42390	130	321	467	415	88	75	75	77	16	20	93	86	0	497	602	481	79	104	104	105	17	16	91	87	0	0.626	0.787	0.824	0.761	3.290	0.802	0.576	120	569	100	639	890	-0.676	246	393	392	498	56050	72242	24.375	29.235	0	0	0
2	7	1	""	"STM2545"	7000	42400	120	3869	3575	1106	30	77	77	79	16	20	100	100	0	5006	4861	961	19	110	110	113	23	20	100	100	0	0.775	0.736	0.758	0.662	1.762	0.763	0.886	120	506	100	8688	8249	-0.369	3792	4896	3498	4751	429041	583279	218.500	206.435	0	0	0
2	8	1	"gltL"	"STM0662"	7170	42390	130	367	344	117	34	77	77	79	17	21	96	92	0	4826	4738	1704	35	115	115	117	23	19	100	100	0	0.062	0.058	0.059	0.053	1.816	0.056	0.825	120	590	100	5001	4890	-4.022	290	4711	267	4623	41310	568551	15.588	200.913	0	0	0
2	9	1	"asnB"	"STM0680"	7360	42390	130	4370	4279	773	18	76	76	78	16	20	100	100	0	18185	17979	2141	11	115	115	116	20	17	100	100	0	0.238	0.235	0.242	0.229	1.354	0.235	0.926	120	616	100	22364	22067	-2.073	4294	18070	4203	17864	513426	2157430	262.563	893.150	0	0	0
2	10	1	"nagE"	"STM0685"	7540	42390	130	425	409	133	32	74	74	75	14	18	99	98	0	2634	2454	816	33	110	110	120	88	73	100	100	0	0.139	0.143	0.145	0.134	1.679	0.137	0.836	120	620	100	2875	2679	-2.846	351	2524	335	2344	49023	294432	23.857	26.523	0	0	0
2	11	1	"barA"	"STM2958"	7700	42400	130	467	452	198	43	75	75	76	15	19	100	98	0	4849	4861	2271	46	110	110	118	81	68	100	100	0	0.083	0.079	0.081	0.075	1.832	0.073	0.793	120	560	100	5131	5128	-3.596	392	4739	377	4751	54259	583374	25.067	58.556	0	0	0
2	12	1	"eutA"	"STM2459"	7880	42410	120	118	124	39	31	81	81	84	32	38	52	25	0	802	989	620	62	118	118	121	24	19	99	99	0	0.054	0.049	0.053	0.047	2.604	0.038	0.396	120	490	100	721	914	-4.208	37	684	43	871	14887	118620	1.250	36.167	0	0	0
2	13	1	"yigN"	"STM3969"	8060	42410	130	2230	2240	435	19	83	83	87	32	36	100	100	0	14868	14734	3217	21	125	125	129	34	26	100	100	0	0.146	0.148	0.147	0.149	1.320	0.139	0.899	120	606	100	16890	16766	-2.780	2147	14743	2157	14609	268793	1768085	67.281	429.559	0	0	0
2	14	1	"metE"	"STM3965"	8240	42410	130	1829	1806	255	14	83	83	85	22	25	100	100	0	24122	24242	2998	12	120	120	124	29	23	100	100	0	0.073	0.071	0.070	0.071	1.184	0.068	0.910	120	586	100	25748	25845	-3.781	1746	24002	1723	24122	216711	2909084	78.227	831.655	0	0	0
2	15	1	"pldB"	"STM3961"	8420	42410	130	939	1168	881	75	84	84	86	22	25	98	96	0	3243	4211	3615	85	111	111	113	22	19	100	99	0	0.273	0.264	0.294	0.294	2.031	0.227	0.719	120	561	100	3987	5184	-1.873	855	3132	1084	4100	140186	505330	49.182	186.273	0	0	0
2	16	1	"pldA"	"STM3957"	8600	42410	130	2946	2968	720	24	79	79	81	18	22	100	100	0	8958	9018	2713	30	107	107	108	20	18	100	100	0	0.324	0.324	0.332	0.332	1.354	0.306	0.905	120	572	100	11718	11800	-1.626	2867	8851	2889	8911	356148	1082193	160.389	445.500	0	0	0
2	17	1	"yigF"	"STM3953"	8780	42400	130	185	278	190	68	73	73	74	18	24	95	87	0	926	1649	1998	121	102	102	104	21	20	100	100	0	0.136	0.133	0.125	0.147	2.627	0.085	0.575	120	580	100	936	1752	-2.879	112	824	205	1547	33311	197939	11.333	73.571	0	0	0
2	18	1	"xerC"	"STM3949"	8950	42410	130	1879	1862	371	19	69	69	70	18	25	100	100	0	6264	6432	1263	19	97	97	100	20	20	100	100	0	0.293	0.283	0.275	0.282	1.263	0.265	0.865	120	556	100	7977	8128	-1.769	1810	6167	1793	6335	223413	771895	99.556	316.600	0	0	0
2	19	1	"sgaH"	"STM4386"	9140	42410	130	181	193	92	47	65	65	66	17	25	89	81	0	3276	3442	2217	64	93	93	97	47	48	100	100	0	0.036	0.038	0.034	0.033	3.129	0.029	0.509	120	611	100	3299	3477	-4.778	116	3183	128	3349	23148	412982	7.471	71.170	0	0	0
2	20	1	"ytfG"	"STM4401"	9320	42400	130	115	168	149	88	63	63	64	13	20	80	71	0	1608	3631	4929	135	92	92	94	26	27	100	100	0	0.034	0.030	0.033	0.034	2.950	0.026	0.729	120	583	100	1568	3644	-4.866	52	1516	105	3539	20190	435667	8.000	136.038	0	0	0
2	21	1	"ytfP"	"STM4411"	9490	42400	130	183	252	194	76	63	63	65	14	21	95	88	0	397	613	565	92	93	93	95	18	18	96	95	0	0.395	0.363	0.377	0.368	2.739	0.283	0.520	120	581	100	424	709	-1.341	120	304	189	520	30245	73597	13.357	28.778	0	0	0
2	22	1	""	"STM4419"	9660	42410	140	143	220	182	82	64	64	65	14	21	87	78	0	3306	5421	6145	113	95	95	97	16	16	99	99	0	0.025	0.029	0.031	0.030	2.879	0.024	0.658	156	650	100	3290	5482	-5.345	79	3211	156	5326	34381	845673	11.071	332.750	0	0	0
2	23	1	""	"STM4423"	9840	42400	130	77	85	28	32	65	65	66	13	19	46	26	0	736	991	977	98	94	94	96	18	18	100	99	0	0.019	0.022	0.025	0.026	2.684	0.020	0.384	120	606	100	654	917	-5.741	12	642	20	897	10164	118968	1.462	49.722	0	0	0
2	24	1	""	"STM4427"	10020	42410	130	97	126	66	52	66	66	71	39	54	44	30	0	630	1615	1849	114	96	96	112	202	180	75	57	0	0.058	0.039	0.054	0.051	3.003	0.028	0.557	120	777	100	565	1579	-4.106	31	534	60	1519	15063	193790	1.410	7.441	0	0	0
2	1	2	"clpP"	"STM0448"	5940	42590	120	799	1226	1262	102	78	78	80	27	33	100	97	0	452	737	770	104	117	117	128	68	53	88	75	0	2.152	1.852	1.835	2.057	3.330	1.889	0.681	120	599	100	1056	1768	1.106	721	335	1148	620	147158	88488	42.444	8.956	0	0	0
2	2	2	"nrdG"	"STM4451"	6120	42590	120	100	125	75	60	77	77	78	16	20	57	41	0	306	539	579	107	109	109	113	22	19	83	71	0	0.117	0.112	0.189	0.181	5.180	0.083	0.412	120	405	100	220	478	-3.098	23	197	48	430	15056	64731	2.938	19.364	0	0	0
2	3	2	"phoQ"	"STM1230"	6300	42580	120	298	985	1611	163	77	77	80	19	23	79	74	0	458	1138	1856	163	111	111	117	29	24	76	70	0	0.637	0.884	0.783	0.841	4.772	0.853	0.746	120	391	100	568	1935	-0.651	221	347	908	1027	118173	136518	47.632	35.207	0	0	0
2	4	2	"coaA"	"STM4139"	6480	42580	120	186	237	165	69	78	78	82	30	36	79	65	0	798	974	807	82	118	118	122	30	24	90	85	0	0.159	0.186	0.188	0.200	4.350	0.136	0.460	120	474	100	788	1015	-2.655	108	680	159	856	28435	116824	5.167	28.400	0	0	0
2	5	2	"thiE"	"STM4163"	6680	42580	110	101	124	74	59	77	77	80	28	35	42	25	0	1087	1426	1332	93	114	114	117	26	22	100	100	0	0.025	0.036	0.032	0.030	3.253	0.031	0.291	80	395	100	997	1359	-5.341	24	973	47	1312	9906	114109	1.571	50.346	0	0	0
2	6	2	"nfi"	"STM4168"	6840	42580	120	163	247	269	108	77	77	78	16	20	81	72	0	607	1060	1414	133	110	110	112	19	16	97	95	0	0.173	0.179	0.191	0.174	2.992	0.158	0.696	120	416	100	583	1120	-2.531	86	497	170	950	29640	127226	10.563	49.895	0	0	0
2	7	2	"hopD"	"STM3442"	7030	42580	120	297	429	406	94	76	76	78	16	20	75	73	0	650	1365	1516	111	110	110	113	19	16	81	78	0	0.409	0.281	0.342	0.359	4.917	0.206	0.529	120	400	100	761	1608	-1.289	221	540	353	1255	51420	163750	21.938	65.895	0	0	0
2	8	2	"stfD"	"STM0197"	7200	42580	130	90	115	57	49	75	75	77	16	20	48	38	0	930	1668	1827	109	112	112	114	18	15	80	74	0	0.018	0.026	0.032	0.042	5.490	0.021	0.442	120	418	100	833	1596	-5.769	15	818	40	1556	13744	200104	2.375	86.333	0	0	0
2	9	2	"eutP"	"STM2469"	7370	42580	120	87	100	40	40	75	75	77	18	23	45	30	0	741	1542	1814	117	112	112	124	74	59	67	64	0	0.019	0.017	0.035	0.046	8.178	0.014	0.309	120	485	100	641	1455	-5.712	12	629	25	1430	11942	185026	1.278	19.162	0	0	0
2	10	2	"eutM"	"STM2465"	7550	42540	40	137	137	23	16	74	74	74	15	20	100	91	0	610	667	146	21	128	128	194	240	123	100	50	0	0.131	0.117	0.117	0.113	1.755	0.066	0.377	12	68	100	545	602	-2.936	63	482	63	539	1641	8002	4.200	1.971	0	0	0
2	11	2	"prpR"	"STM0367"	7730	42580	120	94	115	58	50	77	77	80	17	21	49	40	0	1361	2461	2824	114	115	115	149	205	137	60	56	0	0.014	0.016	0.033	0.061	7.478	0.015	0.489	120	443	100	1263	2384	-6.196	17	1246	38	2346	13806	295334	2.059	11.278	0	0	0
2	12	2	"prpE"	"STM0371"	7900	42580	130	107	125	58	46	84	84	86	21	24	52	35	0	1133	1571	1615	102	115	115	119	32	26	97	95	0	0.023	0.028	0.034	0.036	4.223	0.022	0.291	120	386	100	1041	1497	-5.468	23	1018	41	1456	15018	188471	1.857	45.375	0	0	0
2	13	2	"sodA"	"STM4055"	8070	42600	110	601	653	305	46	86	86	89	22	24	100	100	0	422	445	182	40	119	119	124	38	30	96	95	0	1.700	1.739	1.785	1.814	1.915	1.917	0.660	80	368	100	818	893	0.765	515	303	567	326	52237	35564	25.636	8.447	0	0	0
2	14	2	"sicP"	"STM2879"	8270	42580	130	293	527	590	111	92	92	97	25	25	98	88	0	814	1466	1988	135	120	120	125	30	24	100	98	0	0.290	0.323	0.363	0.359	2.978	0.236	0.555	120	448	100	895	1781	-1.788	201	694	435	1346	63214	175928	17.200	44.700	0	0	0
2	15	2	"fabD"	"STM1194"	8450	42590	130	2656	4990	6021	120	97	97	102	25	24	100	100	0	522	758	752	99	115	115	119	23	19	93	90	0	6.287	7.610	7.030	8.133	4.160	11.490	0.432	120	418	100	2966	5536	2.652	2559	407	4893	643	598762	90918	195.520	27.783	0	0	0
2	16	2	"nuoH"	"STM2322"	8630	42590	130	691	1089	987	90	86	86	90	21	23	99	98	0	840	1272	1134	89	111	111	114	21	18	98	96	0	0.830	0.864	0.776	0.845	3.136	0.743	0.500	120	409	100	1334	2164	-0.269	605	729	1003	1161	130655	152651	47.571	55.143	0	0	0
2	17	2	"dacD"	"STM2062"	8800	42590	120	112	148	85	57	75	75	77	16	20	68	53	0	365	662	631	95	105	105	108	20	18	97	93	0	0.142	0.131	0.140	0.140	3.021	0.096	0.477	120	400	100	297	630	-2.813	37	260	73	557	17739	79431	4.438	27.700	0	0	0
2	18	2	"pefC"	"PSLT017"	8980	42580	130	155	252	288	114	68	68	69	16	23	81	66	0	1711	3570	4683	131	99	99	102	20	19	100	99	0	0.054	0.053	0.051	0.053	3.915	0.043	0.411	120	468	100	1699	3655	-4.212	87	1612	184	3471	30269	428401	11.438	173.400	0	0	0
2	19	2	"yjbA"	"STM4226"	9150	42590	80	201	236	134	56	65	65	68	33	48	82	69	0	2199	2579	2395	92	93	93	99	62	62	86	84	0	0.065	0.069	0.085	0.092	3.339	0.040	0.472	52	255	100	2242	2657	-3.953	136	2106	171	2486	12293	134085	5.091	40.000	0	0	0
2	20	2	"asd"	"STM3539"	9320	42580	120	113	379	461	121	70	70	72	29	40	55	47	0	445	1648	2666	161	97	97	104	65	62	62	56	0	0.124	0.199	0.255	0.252	6.766	0.134	0.537	120	465	100	391	1860	-3.017	43	348	309	1551	45505	197747	10.586	23.754	0	0	0
2	21	2	"stpA"	"STM2799"	9510	42600	110	1031	2142	2961	138	74	74	75	20	26	82	75	0	610	1548	2000	129	100	100	105	51	48	67	58	0	1.876	1.428	1.741	1.638	5.199	1.792	0.396	80	398	100	1467	3516	0.908	957	510	2068	1448	171367	123867	103.350	28.294	0	0	0
2	22	2	"leuB"	"STM0112"	9680	42590	120	95	294	454	154	72	72	73	16	21	56	46	0	208	1363	2237	164	103	103	104	19	18	72	60	0	0.219	0.176	0.266	0.257	5.755	0.134	0.453	120	432	100	128	1482	-2.191	23	105	222	1260	35322	163584	13.813	66.263	0	0	0
2	23	2	"prgJ"	"STM2872"	9850	42580	80	237	220	128	58	70	70	70	13	18	76	73	0	2065	2335	1987	85	99	99	103	20	19	98	96	0	0.085	0.067	0.070	0.068	2.353	0.058	0.772	52	297	100	2133	2386	-3.557	167	1966	150	2236	11454	121416	11.538	111.600	0	0	0
2	24	2	"smvA"	"STM1574"	10040	42620	100	132	667	952	142	71	71	84	129	153	42	35	0	163	1896	3061	161	104	104	135	272	201	43	40	0	1.034	0.333	0.404	0.486	4.086	0.277	0.750	80	450	100	120	2388	0.048	61	59	596	1792	53350	151646	4.519	6.474	0	0	0
2	1	3	"hupB"	"STM0451"	5970	42770	70	164	175	63	36	79	79	84	39	46	84	56	0	448	423	142	33	115	115	137	102	74	87	75	0	0.255	0.312	0.271	0.246	2.191	0.285	0.614	32	224	100	418	404	-1.970	85	333	96	308	5591	13525	2.333	2.804	0	0	0
2	2	3	"hisM"	"STM2352"	6140	42740	130	136	209	179	85	77	77	80	19	23	58	51	0	935	2386	2772	116	107	107	110	23	20	77	74	0	0.071	0.058	0.068	0.086	5.130	0.050	0.581	120	459	100	887	2411	-3.811	59	828	132	2279	25062	286329	6.789	98.957	0	0	0
2	3	3	"rimM"	"STM2675"	6320	42750	130	1183	4012	5419	135	81	81	87	28	32	80	72	0	223	393	379	96	107	107	110	23	20	61	56	0	9.500	13.745	10.552	9.364	5.628	20.831	0.441	120	438	100	1218	4217	3.248	1102	116	3931	286	481495	47219	140.179	12.304	0	0	0
2	4	3	"fruR"	"STM0118"	6500	42740	110	175	304	265	87	80	80	85	27	31	65	58	0	859	1242	1374	110	111	111	116	28	24	76	72	0	0.127	0.198	0.246	0.245	3.151	0.145	0.634	80	374	100	843	1355	-2.977	95	748	224	1131	24298	99372	8.111	40.214	0	0	0
2	5	3	"asrA"	"STM2548"	6670	42750	120	100	117	58	49	76	76	77	15	19	62	47	0	1008	2124	2442	114	112	112	116	25	21	87	83	0	0.027	0.020	0.027	0.034	4.451	0.013	0.305	120	415	100	920	2053	-5.222	24	896	41	2012	14075	254917	2.667	80.320	0	0	0
2	6	3	"entD"	"STM0584"	6840	42750	130	143	334	364	108	75	75	76	15	19	68	58	0	928	1623	1880	115	112	112	115	19	16	80	72	0	0.083	0.171	0.182	0.176	5.582	0.153	0.648	120	410	100	884	1770	-3.585	68	816	259	1511	40117	194729	17.200	79.368	0	0	0
2	7	3	"cbiL"	"STM2024"	7030	42750	120	99	126	66	52	76	76	76	15	19	54	41	0	1195	1613	1608	99	110	110	113	19	16	97	90	0	0.021	0.033	0.043	0.042	5.159	0.024	0.356	120	410	100	1108	1553	-5.560	23	1085	50	1503	15111	193507	3.333	78.947	0	0	0
2	8	3	"cbiO"	"STM2020"	7210	42760	130	101	126	77	61	73	73	74	14	18	65	49	0	408	834	1037	124	109	109	113	30	26	90	84	0	0.094	0.073	0.110	0.110	3.804	0.042	0.308	120	380	100	327	778	-3.417	28	299	53	725	15133	100098	3.714	24.033	0	0	0
2	9	3	"umuC"	"STM1997"	7370	42760	130	112	163	120	73	74	74	75	18	24	63	51	0	730	2063	2597	125	109	109	115	40	34	74	69	0	0.061	0.046	0.064	0.070	5.650	0.031	0.431	120	389	100	659	2043	-4.031	38	621	89	1954	19548	247579	4.889	48.700	0	0	0
2	10	3	"uhpC"	"STM3788"	7550	42750	130	96	148	109	73	74	74	77	19	24	53	39	0	713	1233	1413	114	111	111	139	175	125	70	59	0	0.037	0.066	0.093	0.083	6.016	0.056	0.474	120	553	100	624	1196	-4.774	22	602	74	1122	17816	147984	3.737	6.251	0	0	0
2	11	3	"trpB"	"STM1726"	7740	42750	130	194	352	338	96	81	81	85	25	29	68	60	0	778	1910	2167	113	111	111	115	39	33	84	77	0	0.169	0.151	0.201	0.178	5.248	0.113	0.502	120	468	100	780	2070	-2.561	113	667	271	1799	42209	229246	10.680	46.026	0	0	0
2	12	3	"rpsL"	"STM3448"	7920	42750	120	617	3641	5609	154	88	88	92	24	26	84	75	0	197	388	404	104	111	111	112	20	17	58	57	0	6.151	12.827	10.596	8.076	4.133	16.208	0.682	120	401	100	615	3830	2.621	529	86	3553	277	436886	46582	147.875	13.800	0	0	0
2	13	3	"phnR"	"STM0430"	8100	42750	130	126	208	178	85	85	85	87	19	21	63	51	0	533	1061	1176	110	114	114	133	245	184	62	48	0	0.098	0.130	0.152	0.168	5.200	0.091	0.388	120	419	100	460	1070	-3.353	41	419	123	947	24986	127295	6.368	3.788	0	0	0
2	14	3	""	"STM4157"	8260	42760	130	118	174	156	89	85	85	90	23	25	58	45	0	845	1940	3157	162	115	115	125	44	35	94	89	0	0.045	0.049	0.055	0.059	3.645	0.042	0.709	120	409	100	763	1914	-4.467	33	730	89	1825	20829	232843	3.652	41.250	0	0	0
2	15	3	""	"STM0345"	8440	42760	120	92	105	52	49	84	84	89	25	28	27	13	0	430	778	1225	157	111	111	117	25	21	86	76	0	0.025	0.031	0.065	0.072	5.288	0.020	0.199	120	401	100	327	688	-5.317	8	319	21	667	12561	93373	0.640	26.440	0	0	0
2	16	3	""	"STM2453"	8630	42760	130	139	159	72	45	78	78	81	21	25	81	63	0	1635	1923	1323	68	107	107	113	24	21	100	100	0	0.040	0.045	0.044	0.044	2.757	0.033	0.415	120	404	100	1589	1897	-4.647	61	1528	81	1816	19089	230729	3.714	75.417	0	0	0
2	17	3	"ychA"	"STM1773"	8800	42770	130	349	620	772	124	71	71	72	16	22	95	89	0	619	1051	1358	129	105	105	108	20	18	90	89	0	0.541	0.580	0.565	0.592	3.620	0.482	0.543	120	418	100	792	1495	-0.887	278	514	549	946	74355	126127	34.250	47.150	0	0	0
2	18	3	"orf408"	"STM1382"	8990	42760	120	75	82	29	35	67	67	68	15	22	30	16	0	1074	1438	1450	100	102	102	105	36	34	97	96	0	0.008	0.011	0.014	0.014	3.844	0.012	0.292	120	447	100	980	1351	-6.925	8	972	15	1336	9876	172508	0.933	37.028	0	0	0
2	19	3	"traR"	"PSLT085"	9170	42760	130	75	78	20	25	68	68	70	28	40	10	3	0	263	288	169	58	100	100	103	38	36	90	82	0	0.043	0.053	0.092	0.085	3.295	0.024	0.014	120	432	100	170	198	-4.541	7	163	10	188	9305	34538	0.286	4.868	0	0	0
2	20	3	""	"Not LT2a85"	9320	42760	130	91	131	109	83	72	72	75	29	38	43	26	0	857	1695	2414	142	105	105	115	90	78	82	76	0	0.025	0.037	0.047	0.042	5.399	0.030	0.453	120	459	100	771	1649	-5.307	19	752	59	1590	15748	203435	1.931	17.556	0	0	0
2	21	3	"trbC"	"PSLT094"	9510	42760	130	227	282	213	75	76	76	78	19	24	90	85	0	2312	2805	1853	66	109	109	122	94	77	100	99	0	0.069	0.076	0.066	0.063	2.931	0.059	0.363	120	467	100	2354	2902	-3.867	151	2203	206	2696	33830	336650	10.737	28.543	0	0	0
2	22	3	"traQ"	"PSLT098"	9690	42770	120	119	147	89	60	79	79	82	19	23	75	52	0	427	596	570	95	110	110	115	37	32	92	89	0	0.126	0.140	0.156	0.150	3.277	0.078	0.250	120	406	100	357	554	-2.986	40	317	68	486	17652	71515	3.421	13.000	0	0	0
2	23	3	"traS"	"PSLT102"	9870	42770	130	1084	1833	2078	113	79	79	81	19	23	100	100	0	1324	2390	3218	134	111	111	115	34	29	100	99	0	0.829	0.770	0.886	0.904	2.634	0.604	0.662	120	493	100	2218	4033	-0.271	1005	1213	1754	2279	220016	286760	92.211	66.912	0	0	0
2	24	3	""	"PSLT107"	10030	42760	100	163	679	1257	185	81	81	109	200	183	38	25	0	168	466	751	161	111	111	132	166	125	26	20	0	1.439	1.685	1.267	1.362	4.934	3.204	0.288	80	349	100	139	953	0.525	82	57	598	355	54304	37316	2.850	2.012	0	0	0
2	1	4	""	"STM2736"	5940	42920	100	75	80	21	26	77	77	78	15	19	20	11	0	202	622	1267	203	111	111	120	92	76	50	38	0	-0.022	0.006	0.053	0.076	7.175	0.010	0.152	80	459	100	89	514	Error	-2	91	3	511	6379	49732	0.133	5.457	0	0	0
2	2	4	""	"STM2712"	6130	42930	130	91	111	68	61	75	75	78	18	23	46	25	0	479	1094	2034	185	111	111	119	84	70	72	64	0	0.043	0.037	0.054	0.062	4.185	0.028	0.610	120	534	100	384	1019	-4.524	16	368	36	983	13321	131324	1.833	11.607	0	0	0
2	3	4	""	"STM1612"	6320	42930	120	212	253	157	62	77	77	79	19	24	92	87	0	2012	2617	2319	88	112	112	115	25	21	99	99	0	0.071	0.070	0.071	0.069	3.163	0.052	0.564	120	428	100	2035	2681	-3.815	135	1900	176	2505	30328	314054	9.158	100.080	0	0	0
2	4	4	""	"STM1607"	6490	42930	120	219	336	337	100	78	78	80	23	28	78	67	0	506	704	735	104	112	112	118	28	23	90	82	0	0.358	0.436	0.475	0.450	3.511	0.346	0.473	120	424	100	535	850	-1.483	141	394	258	592	40348	84475	11.130	20.929	0	0	0
2	5	4	"ycjI"	"STM1680"	6670	42930	120	148	254	318	125	76	76	77	15	19	81	71	0	488	849	1160	136	113	113	117	25	21	88	82	0	0.192	0.242	0.212	0.234	3.465	0.227	0.684	120	406	100	447	914	-2.381	72	375	178	736	30537	101890	11.800	29.280	0	0	0
2	6	4	""	"STM1676"	6850	42930	120	289	320	207	64	77	77	77	15	19	95	91	0	1933	2339	1735	74	113	113	115	18	15	100	100	0	0.116	0.109	0.103	0.102	2.218	0.093	0.605	120	392	100	2032	2469	-3.102	212	1820	243	2226	38448	280666	16.200	123.556	0	0	0
2	7	4	"frr"	"STM0219"	7010	42930	130	370	1282	2998	233	76	76	76	15	19	97	93	0	300	764	1335	174	113	113	115	19	16	91	86	0	1.572	1.853	1.709	1.493	3.534	2.498	0.683	120	452	100	481	1857	0.653	294	187	1206	651	153890	91706	80.400	34.158	0	0	0
2	8	4	"mesJ"	"STM0236"	7200	42930	120	220	236	118	50	74	74	75	14	18	94	90	0	1320	1504	960	63	114	114	117	31	26	98	98	0	0.121	0.117	0.118	0.110	2.449	0.092	0.558	120	434	100	1352	1552	-3.046	146	1206	162	1390	28286	180470	11.500	44.742	0	0	0
2	9	4	"pfs"	"STM0207"	7380	42930	120	138	227	261	114	74	74	76	15	19	80	68	0	268	474	575	121	110	110	114	31	27	81	71	0	0.405	0.420	0.433	0.414	4.046	0.381	0.641	120	395	100	222	517	-1.304	64	158	153	364	27277	56920	10.067	11.613	0	0	0
2	10	4	"yeeA"	"STM2060"	7560	42930	120	135	150	63	42	75	75	78	18	23	87	74	0	656	768	498	64	110	110	112	20	17	100	100	0	0.110	0.114	0.119	0.114	2.210	0.095	0.580	120	434	100	606	733	-3.186	60	546	75	658	18009	92178	4.000	32.800	0	0	0
2	11	4	"vsr"	"STM1991"	7720	42930	110	107	163	140	85	80	80	87	35	40	42	28	0	400	885	1307	147	111	111	128	112	87	71	57	0	0.093	0.107	0.108	0.119	4.357	0.091	0.640	80	415	100	316	857	-3.420	27	289	83	774	13068	70830	2.171	6.759	0	0	0
2	12	4	"fixB"	"STM0076"	7920	42940	130	91	98	29	29	88	88	94	34	36	14	3	0	594	957	1123	117	112	112	135	241	178	73	50	0	0.006	0.012	0.033	0.036	6.549	0.011	0.091	120	506	100	485	855	-7.328	3	482	10	845	11749	114793	0.118	3.411	0	0	0
2	13	4	""	"STM4192"	8090	42940	120	345	667	989	148	92	92	98	29	29	92	86	0	1350	2890	4672	161	115	115	136	247	181	86	76	0	0.205	0.207	0.179	0.196	3.303	0.185	0.753	120	414	100	1488	3350	-2.287	253	1235	575	2775	80024	346802	19.621	11.150	0	0	0
2	14	4	"dgkA"	"STM4236"	8270	42940	120	148	176	126	71	86	86	92	28	30	75	56	0	497	589	432	73	114	114	125	50	40	96	95	0	0.162	0.189	0.185	0.157	2.579	0.208	0.631	120	422	100	445	565	-2.627	62	383	90	475	21165	70679	3.000	9.280	0	0	0
2	15	4	"tyrB"	"STM4248"	8440	42930	130	325	372	211	56	77	77	79	19	24	93	92	0	2027	2529	1720	68	112	112	118	34	28	100	100	0	0.130	0.122	0.125	0.111	2.327	0.105	0.715	120	462	100	2163	2712	-2.949	248	1915	295	2417	44589	303479	15.421	70.912	0	0	0
2	16	4	"lysC"	"STM4220"	8630	42940	120	237	253	116	45	74	74	76	20	26	97	94	0	1164	1363	732	53	110	110	116	28	24	100	100	0	0.155	0.143	0.147	0.133	1.950	0.135	0.801	120	425	100	1217	1432	-2.693	163	1054	179	1253	30368	163528	8.850	44.536	0	0	0
2	17	4	"glk"	"STM2403"	8800	42940	120	160	170	53	31	72	72	72	16	22	98	94	0	1365	1555	979	62	110	110	113	24	21	100	99	0	0.070	0.068	0.067	0.071	2.142	0.049	0.567	120	412	100	1343	1543	-3.834	88	1255	98	1445	20401	186596	6.125	60.083	0	0	0
2	18	4	"yfcB"	"STM2385"	8980	42950	120	449	514	403	78	71	71	73	20	27	100	98	0	623	731	510	69	111	111	116	43	37	99	93	0	0.738	0.715	0.669	0.709	2.413	0.698	0.682	120	446	100	890	1063	-0.438	378	512	443	620	61673	87686	22.050	14.302	0	0	0
2	19	4	"ybdA"	"STM0593"	9150	42940	130	485	921	1184	128	71	71	71	16	22	93	92	0	2350	3642	4583	125	108	108	114	42	36	95	93	0	0.185	0.241	0.212	0.217	3.552	0.199	0.575	120	458	100	2656	4384	-2.437	414	2242	850	3534	110539	437069	53.125	84.000	0	0	0
2	20	4	"ybaM"	"STM0480"	9330	42940	100	77	83	27	32	72	72	74	24	32	20	6	0	158	180	109	60	110	110	118	37	31	53	27	0	0.104	0.157	0.244	0.240	3.599	0.134	0.170	80	389	100	53	81	-3.263	5	48	11	70	6646	14398	0.375	1.676	-50	0	0
2	21	4	"ybbO"	"STM0505"	9520	42950	130	557	793	746	94	76	76	80	25	31	100	100	0	1351	2118	2380	112	121	121	136	87	63	100	98	0	0.391	0.359	0.387	0.384	2.040	0.253	0.533	120	457	100	1711	2714	-1.355	481	1230	717	1997	95158	254161	28.520	22.782	0	0	0
2	22	4	"purK"	"STM0533"	9670	42940	130	192	222	166	74	81	81	84	20	23	87	81	0	878	1046	899	85	125	125	133	41	30	97	96	0	0.147	0.153	0.170	0.141	2.121	0.150	0.686	120	406	100	864	1062	-2.762	111	753	141	921	26646	125525	6.900	22.268	0	0	0
2	23	4	"rfbI"	"STM0559"	9860	42950	130	141	176	163	92	80	80	82	19	23	75	61	0	317	384	359	93	121	121	124	34	27	88	79	0	0.311	0.365	0.345	0.331	3.413	0.323	0.465	120	480	100	257	359	-1.684	61	196	96	263	21155	46093	4.947	7.647	0	0	0
2	24	4	"ybdK"	"STM0583"	10050	42940	130	504	689	525	76	81	81	92	110	119	96	84	0	3920	5486	4604	83	115	115	125	113	90	100	100	0	0.111	0.113	0.114	0.111	1.902	0.101	0.776	120	655	100	4228	5979	-3.169	423	3805	608	5371	82639	658335	5.427	47.442	0	0	0
2	1	5	"yoaH"	"STM1823"	5970	43100	110	99	119	63	52	76	76	78	20	25	53	28	0	162	214	127	59	113	113	119	87	73	35	21	0	0.469	0.426	0.547	0.492	4.661	0.251	0.224	80	490	100	72	144	-1.091	23	49	43	101	9551	17154	2.050	1.092	0	0	0
2	2	5	"emtA"	"STM1799"	6140	43100	110	364	395	202	51	74	74	76	15	19	100	100	0	1218	1352	774	57	116	116	120	28	23	100	100	0	0.263	0.260	0.258	0.259	1.858	0.224	0.706	80	379	100	1392	1557	-1.926	290	1102	321	1236	31560	108125	21.267	44.000	0	0	0
2	3	5	"narH"	"STM1763"	6310	43110	120	107	115	38	33	75	75	77	15	19	75	54	0	1387	1561	992	63	118	118	122	27	22	99	98	0	0.025	0.028	0.028	0.031	2.680	0.020	0.305	120	428	100	1301	1483	-5.309	32	1269	40	1443	13825	187314	2.533	53.296	0	0	0
2	4	5	"ychE"	"STM1748"	6500	43100	130	196	201	83	41	77	77	78	16	20	95	90	0	1661	1844	1040	56	116	116	119	26	21	100	100	0	0.077	0.072	0.069	0.069	2.628	0.045	0.331	120	430	100	1664	1852	-3.699	119	1545	124	1728	24150	221266	7.688	66.346	0	0	0
2	5	5	"yoaB"	"STM1822"	6670	43110	130	263	390	370	94	79	79	80	16	20	94	92	0	721	1046	1070	102	114	114	117	24	20	99	99	0	0.303	0.334	0.337	0.320	2.474	0.277	0.543	120	410	100	791	1243	-1.722	184	607	311	932	46780	125522	19.375	38.708	0	0	0
2	6	5	"dsbB"	"STM1807"	6840	43110	120	219	236	114	48	80	80	81	16	19	94	89	0	729	775	335	43	112	112	115	23	20	100	100	0	0.225	0.235	0.233	0.216	2.268	0.227	0.675	120	396	100	756	819	-2.150	139	617	156	663	28296	92956	9.688	28.696	0	0	0
2	7	5	""	"STM4010"	7020	43120	120	104	142	131	92	77	77	78	17	21	62	43	0	707	1528	2741	179	117	117	120	27	22	95	84	0	0.046	0.046	0.071	0.068	3.618	0.042	0.739	120	426	100	617	1476	-4.450	27	590	65	1411	17021	183318	3.765	52.148	0	0	0
2	8	5	"mobB"	"STM3993"	7190	43110	110	91	236	315	133	77	77	79	26	32	43	41	0	153	1068	1834	171	118	118	130	97	74	45	40	0	0.400	0.167	0.226	0.338	6.885	0.139	0.620	80	402	100	49	1109	-1.322	14	35	159	950	18888	85428	6.038	9.670	0	0	0
2	9	5	"yiiR"	"STM4083"	7380	43110	130	88	128	95	74	77	77	79	25	31	40	32	0	473	1077	1393	129	112	112	123	89	72	64	55	0	0.030	0.053	0.111	0.127	6.360	0.048	0.467	120	482	100	372	1016	-5.036	11	361	51	965	15321	129268	1.960	10.719	0	0	0
2	10	5	""	"STM4067"	7550	43120	120	142	213	197	92	77	77	79	19	24	64	57	0	892	1954	2682	137	111	111	114	24	21	89	85	0	0.083	0.074	0.090	0.107	5.201	0.045	0.374	120	412	100	846	1979	-3.587	65	781	136	1843	25609	234488	7.053	76.667	0	0	0
2	11	5	"yiiM"	"STM4056"	7730	43120	130	113	174	159	91	81	81	86	30	34	51	35	0	607	1463	2512	171	114	114	137	116	84	72	65	0	0.065	0.069	0.088	0.112	5.120	0.048	0.526	120	478	100	525	1442	-3.945	32	493	93	1349	20854	175543	2.933	11.431	0	0	0
2	12	5	"yiiG"	"STM4040"	7920	43120	120	109	130	80	61	90	90	93	27	29	38	19	0	927	2565	5500	214	115	115	129	70	54	83	74	0	0.023	0.016	0.031	0.038	5.883	0.011	0.450	120	396	100	831	2490	-5.417	19	812	40	2450	15547	307820	1.370	34.800	0	0	0
2	13	5	"yhdN"	"STM3413"	8080	43120	130	197	291	234	80	110	110	122	47	38	79	46	0	404	756	868	114	109	109	114	33	28	83	76	0	0.295	0.280	0.321	0.396	4.127	0.181	0.386	120	402	100	382	828	-1.762	87	295	181	647	34870	90756	3.596	19.455	0	0	0
2	14	5	"secY"	"STM3420"	8260	43130	130	5787	6845	4949	72	114	114	125	48	38	100	100	0	380	442	269	60	107	107	114	38	33	92	86	0	20.780	20.093	20.125	21.755	2.645	25.663	0.515	120	438	100	5946	7066	4.377	5673	273	6731	335	821372	53076	140.000	8.632	0	0	0
2	15	5	"rplE"	"STM3428"	8440	43130	120	940	2428	3657	150	91	91	111	127	114	72	65	0	137	209	188	89	107	107	112	33	29	45	30	0	28.300	22.912	19.813	18.390	6.758	25.843	0.570	120	435	100	879	2439	4.823	849	30	2337	102	291312	25091	18.244	2.939	0	0	0
2	16	5	"rpmC"	"STM3432"	8600	43090	90	147	421	829	196	80	80	111	158	142	19	15	0	124	141	64	45	109	109	117	47	40	25	5	0	4.467	10.656	3.188	3.588	5.077	19.623	0.136	52	317	100	82	373	2.159	67	15	341	32	21883	7314	1.962	0.511	0	0	0
2	17	5	"rpsS"	"STM3436"	8800	43130	120	522	790	795	100	74	74	82	45	54	96	95	0	138	169	113	66	108	108	116	41	35	38	16	0	14.933	11.738	11.734	12.087	3.654	14.050	0.277	120	475	100	478	777	3.900	448	30	716	61	94858	20287	15.733	1.293	0	0	0
2	18	5	"rpsJ"	"STM3441"	8960	43130	110	166	525	1148	218	73	73	90	148	164	45	26	0	118	176	163	92	110	110	118	40	33	27	20	0	11.625	6.848	5.231	5.018	5.348	12.996	0.175	80	379	100	101	518	3.539	93	8	452	66	41966	14070	2.939	1.450	0	0	0
2	19	5	""	"STM4463"	9160	43120	120	78	83	26	31	74	74	88	130	147	0	0	0	454	654	693	105	111	111	121	44	36	77	69	0	0.012	0.017	0.058	0.053	5.031	0.015	0.100	120	492	100	347	552	-6.422	4	343	9	543	10001	78537	-0.038	12.114	0	0	0
2	20	5	"pepA"	"STM4477"	9330	43130	130	305	555	668	120	75	75	81	43	53	71	62	0	386	846	1090	128	113	113	129	140	108	66	49	0	0.842	0.655	0.680	0.743	4.847	0.514	0.537	120	474	100	503	1213	-0.247	230	273	480	733	66622	101579	11.023	5.121	0	0	0
2	21	5	"iadA"	"STM4512"	9510	43130	120	149	234	223	95	82	82	87	46	52	55	45	0	934	1883	2374	126	133	133	153	158	103	80	68	0	0.084	0.087	0.086	0.089	4.407	0.074	0.578	120	391	100	868	1902	-3.580	67	801	152	1750	28137	225994	3.196	10.949	0	0	0
2	22	5	""	"STM4551"	9690	43120	130	174	293	337	115	86	86	89	25	28	80	60	0	1020	2422	4078	168	137	137	146	56	38	93	84	0	0.100	0.091	0.105	0.120	3.717	0.068	0.635	120	423	100	971	2492	-3.327	88	883	207	2285	35170	290661	8.160	40.643	0	0	0
2	23	5	"yjjK"	"STM4581"	9870	43130	130	532	1440	1860	129	83	83	86	25	29	95	87	0	386	1199	1633	136	122	122	126	31	24	82	78	0	1.701	1.260	1.152	1.516	5.249	1.253	0.456	120	468	100	713	2434	0.766	449	264	1357	1077	172756	143870	54.160	34.613	0	0	0
2	24	5	"gltS"	"STM3746"	10050	43140	130	217	1109	1927	173	82	82	86	23	26	75	66	0	189	2136	4191	196	117	117	125	62	49	54	46	0	1.875	0.509	1.000	0.927	6.160	0.294	0.301	120	613	100	207	3046	0.907	135	72	1027	2019	133078	256347	44.478	32.435	0	0	0
2	1	6	"yhhY"	"STM3546"	5960	43280	120	96	105	44	41	79	79	80	16	20	50	25	0	449	636	662	104	122	122	127	30	23	92	85	0	0.052	0.051	0.063	0.075	4.495	0.051	0.522	120	539	100	344	540	-4.266	17	327	26	514	12624	76320	1.563	16.967	0	0	0
2	2	6	""	"STM0951"	6130	43280	120	111	117	47	40	76	76	78	16	20	70	52	0	972	1140	1007	88	121	121	130	56	43	97	94	0	0.041	0.040	0.043	0.043	3.414	0.034	0.157	120	449	100	886	1060	-4.604	35	851	41	1019	14026	136825	2.438	18.036	0	0	0
2	3	6	"nanK"	"STM3336"	6320	43280	120	92	124	97	78	78	78	79	18	22	45	35	0	653	1300	2261	173	122	122	129	44	34	85	79	0	0.026	0.039	0.051	0.068	4.877	0.032	0.531	120	455	100	545	1224	-5.245	14	531	46	1178	14850	156028	2.500	26.614	0	0	0
2	4	6	"yrbC"	"STM3310"	6490	43290	120	559	782	991	126	82	82	83	19	22	97	95	0	621	974	1323	135	118	118	121	27	22	94	91	0	0.948	0.818	0.868	0.910	3.344	0.695	0.544	120	427	100	980	1556	-0.077	477	503	700	856	93853	116860	36.789	31.593	0	0	0
2	5	6	"greA"	"STM3299"	6670	43290	130	778	910	597	65	83	83	85	19	22	98	98	0	969	1119	690	61	115	115	117	25	21	100	98	0	0.814	0.824	0.807	0.815	2.840	0.764	0.422	120	424	100	1549	1831	-0.297	695	854	827	1004	109150	134295	43.421	40.080	0	0	0
2	6	6	"rpsO"	"STM3283"	6840	43290	120	251	362	320	88	86	86	88	20	22	95	90	0	199	258	153	59	117	117	119	24	20	89	79	0	2.012	1.957	1.854	1.806	3.020	3.126	0.299	120	411	100	247	417	1.009	165	82	276	141	43399	30965	13.700	5.792	0	0	0
2	7	6	"yghB"	"STM3162"	7030	43290	120	124	162	138	85	85	85	87	20	22	65	48	0	295	517	554	107	123	123	126	27	21	82	73	0	0.227	0.195	0.255	0.264	4.006	0.148	0.352	120	400	100	211	471	-2.141	39	172	77	394	19441	62033	3.750	14.481	0	0	0
2	8	6	""	"STM3136"	7200	43290	120	133	157	90	57	80	80	84	30	35	61	46	0	1225	1374	1063	77	117	117	128	94	73	95	85	0	0.048	0.061	0.064	0.060	3.056	0.054	0.491	120	429	100	1161	1334	-4.386	53	1108	77	1257	18793	164931	2.433	13.255	0	0	0
2	9	6	"yggV"	"STM3103"	7380	43290	120	100	218	295	135	79	79	81	24	29	47	38	0	223	393	494	125	113	113	128	135	105	44	30	0	0.191	0.496	0.526	0.559	6.534	0.466	0.523	120	462	100	131	419	-2.389	21	110	139	280	26198	47159	5.708	1.963	0	0	0
2	10	6	"sprT"	"STM3092"	7570	43280	110	115	249	350	140	79	79	80	20	25	66	48	0	299	804	1147	142	112	112	132	147	111	57	40	0	0.193	0.246	0.229	0.228	4.029	0.178	0.356	80	393	100	223	862	-2.377	36	187	170	692	19889	64320	8.450	4.571	0	0	0
2	11	6	""	"STM3072"	7740	43290	120	89	108	76	70	81	81	83	17	20	30	17	0	386	1150	2574	223	118	118	134	75	55	72	62	0	0.030	0.026	0.045	0.066	7.324	0.021	0.487	120	402	100	276	1059	-5.066	8	268	27	1032	12979	137985	1.471	13.547	0	0	0
2	12	6	"ygfE"	"STM3060"	7910	43300	120	226	317	282	88	86	86	89	21	23	80	74	0	199	286	235	82	115	115	131	72	54	50	33	0	1.667	1.351	1.267	1.286	3.809	1.264	0.200	120	392	100	224	402	0.737	140	84	231	171	38090	34336	10.857	2.153	0	0	0
2	13	6	"ansA"	"STM1294"	8090	43300	130	392	532	479	90	95	95	109	48	44	80	73	0	657	977	948	97	109	109	117	50	42	90	82	0	0.542	0.503	0.420	0.456	3.347	0.394	0.500	120	456	100	845	1305	-0.884	297	548	437	868	63813	117265	8.813	17.200	0	0	0
2	14	6	"pfkB"	"STM1326"	8260	43280	110	145	238	225	94	106	106	123	65	52	38	26	0	254	672	796	118	109	109	126	99	78	57	46	0	0.269	0.234	0.350	0.350	7.855	0.141	0.221	80	382	100	184	695	-1.895	39	145	132	563	19008	53759	1.769	5.515	0	0	0
2	15	6	"ydiK"	"STM1364"	8450	43290	130	145	345	517	149	86	86	109	127	116	39	25	0	862	2124	3540	166	109	109	127	91	71	70	65	0	0.078	0.129	0.143	0.143	4.388	0.121	0.696	120	480	100	812	2274	-3.674	59	753	259	2015	41425	254879	1.858	21.945	0	0	0
2	16	6	"cfa"	"STM1427"	8620	43300	120	138	291	388	133	78	78	98	126	128	37	26	0	407	873	1223	140	107	107	117	47	40	70	63	0	0.200	0.278	0.343	0.308	4.304	0.245	0.486	120	509	100	360	979	-2.322	60	300	213	766	34893	104804	1.532	16.085	0	0	0
2	17	6	"ydhM"	"STM1437"	8810	43300	120	140	199	189	94	76	76	79	22	27	77	65	0	578	933	1148	123	108	108	112	26	23	93	88	0	0.136	0.149	0.130	0.154	4.286	0.122	0.527	120	401	100	534	948	-2.877	64	470	123	825	23879	111949	5.455	31.577	0	0	0
2	18	6	"nth"	"STM1453"	8980	43300	130	266	413	366	88	76	76	89	132	148	60	40	0	550	789	749	94	112	112	121	42	34	82	79	0	0.434	0.498	0.557	0.587	3.524	0.358	0.430	120	471	100	628	1014	-1.205	190	438	337	677	49519	94659	2.455	15.905	0	0	0
2	19	6	"ugpA"	"STM3556"	9160	43310	110	84	104	61	58	75	75	78	18	23	35	22	0	563	1350	2105	155	113	113	123	45	36	96	88	0	0.020	0.023	0.038	0.037	3.826	0.020	0.316	80	402	100	459	1266	-5.644	9	450	29	1237	8301	107979	1.444	27.267	0	0	0
2	20	6	"ftsY"	"STM3571"	9340	43300	120	975	1126	856	76	78	78	83	42	50	100	96	0	1454	1847	1563	84	117	117	132	148	112	95	90	0	0.671	0.606	0.544	0.619	3.000	0.455	0.448	120	418	100	2234	2778	-0.576	897	1337	1048	1730	135085	221611	24.833	11.588	0	0	0
2	21	6	"zntA"	"STM3576"	9520	43300	130	437	647	577	89	83	83	86	40	46	98	97	0	3212	4420	4232	95	129	129	150	152	101	99	97	0	0.115	0.131	0.122	0.132	2.372	0.113	0.707	120	429	100	3437	4855	-3.123	354	3083	564	4291	77599	530365	14.025	28.092	0	0	0
2	22	6	"yhhT"	"STM3582"	9690	43300	120	130	150	84	56	84	84	88	25	28	68	47	0	2243	2634	2051	77	131	131	142	59	41	100	98	0	0.022	0.026	0.021	0.023	2.993	0.026	0.527	120	400	100	2158	2569	-5.521	46	2112	66	2503	17958	316043	2.480	42.237	0	0	0
2	23	6	"yhiN"	"STM3588"	9870	43310	120	297	488	461	94	82	82	88	25	28	93	80	0	1050	1666	1779	106	120	120	127	38	29	96	90	0	0.231	0.263	0.275	0.275	4.509	0.184	0.470	120	435	100	1145	1952	-2.113	215	930	406	1546	58582	199949	16.000	40.500	0	0	0
2	24	6	""	"STM3598"	10060	43300	100	93	110	51	46	85	85	89	26	29	38	18	0	211	377	370	98	117	117	131	78	59	56	40	0	0.085	0.096	0.160	0.148	5.032	0.051	0.089	80	446	100	102	285	-3.555	8	94	25	260	8795	30128	0.808	3.154	0	0	0
2	1	7	""	"STM3799"	5970	43460	120	239	274	160	58	83	83	84	18	21	87	85	0	2415	2849	2235	78	141	141	153	52	33	99	99	0	0.069	0.071	0.063	0.067	3.050	0.048	0.440	120	553	100	2430	2899	-3.866	156	2274	191	2708	32832	341876	10.556	51.846	0	0	0
2	2	7	"yidE"	"STM3807"	6140	43470	120	114	134	73	54	79	79	81	23	28	57	43	0	1044	1525	1912	125	132	132	145	63	43	90	83	0	0.038	0.039	0.052	0.054	4.631	0.022	0.280	120	480	100	947	1448	-4.704	35	912	55	1393	16084	182992	2.304	21.905	0	0	0
2	3	7	"yidR"	"STM3811"	6300	43470	110	137	166	102	61	80	80	83	25	30	68	51	0	639	809	669	82	129	129	139	45	32	90	81	0	0.112	0.126	0.126	0.133	3.787	0.084	0.342	80	448	100	567	766	-3.161	57	510	86	680	13319	64749	3.320	14.889	0	0	0
2	4	7	"torD"	"STM3821"	6500	43470	120	86	91	28	30	82	82	84	20	23	25	6	0	1008	1507	1898	125	123	123	133	44	33	95	90	0	0.005	0.007	0.020	0.021	3.889	0.006	0.104	120	509	100	889	1393	-7.790	4	885	9	1384	10900	180835	0.350	31.227	0	0	0
2	5	7	"dgoT"	"STM3827"	6670	43470	120	94	102	33	32	82	82	85	20	23	38	22	0	1023	1254	1066	85	121	121	131	45	34	95	89	0	0.013	0.018	0.023	0.022	3.364	0.016	0.248	120	448	100	914	1153	-6.232	12	902	20	1133	12230	150492	0.850	24.956	0	0	0
2	6	7	"yidA"	"STM3831"	6860	43470	120	158	230	238	103	88	88	91	21	23	79	65	0	564	971	1419	146	121	121	128	34	26	93	89	0	0.158	0.167	0.184	0.184	3.861	0.134	0.618	120	465	100	513	992	-2.662	70	443	142	850	27590	116472	6.619	24.794	0	0	0
2	7	7	"imp"	"STM0093"	7020	43470	120	4304	4596	2719	59	94	94	95	20	21	100	100	0	7030	7393	4565	61	120	120	123	24	19	100	99	0	0.609	0.619	0.652	0.706	2.271	0.586	0.839	120	434	100	11120	11775	-0.715	4210	6910	4502	7273	551460	887208	225.050	302.917	0	0	0
2	8	7	"yabJ"	"STM0106"	7200	43470	120	274	309	171	55	93	93	102	64	62	85	70	0	2222	2478	1569	63	119	119	131	110	83	99	97	0	0.086	0.092	0.092	0.086	2.561	0.073	0.535	120	512	100	2284	2575	-3.538	181	2103	216	2359	37062	297387	3.234	21.336	0	0	0
2	9	7	"yabC"	"STM0120"	7390	43460	100	185	399	481	120	83	83	96	84	87	53	40	0	386	698	730	104	116	116	145	194	133	53	42	0	0.378	0.543	0.432	0.557	4.547	0.558	0.500	80	374	100	372	898	-1.404	102	270	316	582	31936	55828	3.607	2.851	0	0	0
2	10	7	"murD"	"STM0126"	7550	43480	130	310	404	317	78	80	80	83	40	48	82	72	0	612	856	782	91	116	116	132	123	93	78	65	0	0.464	0.438	0.403	0.445	3.169	0.271	0.384	120	588	100	726	1064	-1.109	230	496	324	740	48445	102727	8.025	5.886	0	0	0
2	11	7	"yacA"	"STM0135"	7750	43470	120	194	263	218	82	80	80	81	17	20	85	71	0	307	421	377	89	119	119	126	38	30	78	70	0	0.606	0.606	0.595	0.578	4.171	0.390	0.264	120	477	100	302	485	-0.722	114	188	183	302	31519	50550	10.706	7.763	0	0	0
2	12	7	""	"STM0148"	7920	43470	110	94	102	38	37	80	80	82	18	21	41	26	0	591	866	704	81	114	114	119	26	21	98	96	0	0.029	0.029	0.050	0.046	3.365	0.025	0.175	80	396	100	491	774	-5.090	14	477	22	752	8136	69285	1.111	28.731	0	0	0
2	13	7	""	"STM1547"	8080	43470	110	297	402	408	101	82	82	85	23	27	92	87	0	1989	2570	2365	92	116	116	124	56	45	100	98	0	0.115	0.130	0.124	0.118	3.266	0.110	0.496	80	415	100	2088	2774	-3.123	215	1873	320	2454	32186	205561	13.783	43.679	0	0	0
2	14	7	""	"STM1551"	8280	43480	120	124	141	61	43	87	87	94	46	48	40	16	0	285	303	140	46	119	119	137	98	71	70	36	0	0.223	0.293	0.264	0.279	2.634	0.254	0.354	120	556	100	203	238	-2.166	37	166	54	184	16927	36328	1.022	1.694	0	0	0
2	15	7	""	"STM1556"	8450	43470	110	148	159	50	31	81	81	83	20	24	88	75	0	2455	2651	1407	53	115	115	130	65	50	100	100	0	0.029	0.031	0.031	0.027	2.676	0.025	0.493	80	422	100	2407	2614	-5.126	67	2340	78	2536	12704	212052	3.800	38.785	0	0	0
2	16	7	""	"STM1562"	8630	43480	100	95	107	45	42	79	79	81	20	24	41	21	0	447	816	859	105	112	112	125	56	44	97	90	0	0.048	0.040	0.051	0.049	3.646	0.025	0.293	80	383	100	351	732	-4.388	16	335	28	704	8547	65240	1.300	12.339	0	0	0
2	17	7	"fdnI"	"STM1568"	8800	43480	130	113	262	301	114	81	81	86	24	27	55	42	0	396	874	1111	127	111	111	120	39	32	69	62	0	0.112	0.237	0.211	0.221	4.953	0.206	0.549	120	486	100	317	944	-3.155	32	285	181	763	31474	104821	7.333	19.333	0	0	0
2	18	7	"nmpC"	"STM1572"	8990	43480	130	341	730	926	126	81	81	85	26	30	87	79	0	533	973	1029	105	117	117	127	42	33	85	75	0	0.625	0.758	0.701	0.662	4.505	0.789	0.395	120	505	100	676	1505	-0.678	260	416	649	856	87546	116762	24.808	20.143	0	0	0
2	19	7	"sohB"	"STM1716"	9170	43480	120	461	650	769	118	79	79	81	21	25	94	89	0	1338	2205	2663	120	120	120	133	49	36	98	95	0	0.314	0.274	0.243	0.258	3.314	0.214	0.526	120	456	100	1600	2656	-1.673	382	1218	571	2085	77999	264596	27.095	42.286	0	0	0
2	20	7	"ompW"	"STM1732"	9350	43480	120	172	195	94	48	80	80	83	22	26	92	83	0	1255	1461	1017	69	123	123	136	49	36	98	96	0	0.081	0.086	0.094	0.091	2.619	0.070	0.588	120	450	100	1224	1453	-3.621	92	1132	115	1338	23382	175277	5.091	27.041	0	0	0
2	21	7	"yciU"	"STM1740"	9530	43480	100	102	180	179	99	79	79	84	23	27	50	32	0	165	425	546	128	125	125	133	41	30	47	41	0	0.575	0.337	0.445	0.477	5.218	0.248	0.378	80	353	100	63	401	-0.798	23	40	101	300	14388	33965	4.174	7.122	0	0	0
2	22	7	"ychJ"	"STM1755"	9700	43480	120	151	289	356	123	82	82	85	20	23	76	65	0	344	558	719	128	124	124	132	38	28	81	71	0	0.314	0.477	0.380	0.429	4.367	0.330	0.327	120	430	100	289	641	-1.673	69	220	207	434	34627	67005	10.200	11.211	0	0	0
2	23	7	"ychP"	"STM1768"	9880	43480	120	305	324	187	57	82	82	87	23	26	90	85	0	1748	1981	1575	79	125	125	138	77	55	98	96	0	0.137	0.130	0.147	0.118	2.693	0.095	0.574	120	460	100	1846	2098	-2.864	223	1623	242	1856	38820	237746	10.304	23.935	0	0	0
2	24	7	"ychH"	"STM1782"	10040	43510	60	89	134	97	72	80	80	87	32	36	34	28	0	172	715	868	121	126	126	175	191	109	37	34	0	0.196	0.092	0.147	0.154	5.725	0.085	0.573	32	166	100	55	643	-2.354	9	46	54	589	4283	22877	1.469	2.827	0	0	0
2	1	8	""	"STM2314"	5950	43660	110	562	532	150	28	87	87	88	18	20	98	98	0	7680	7214	1523	21	146	146	155	44	28	100	100	0	0.063	0.063	0.063	0.056	1.765	0.064	0.932	80	521	100	8009	7513	-3.987	475	7534	445	7068	42569	577101	24.667	160.432	0	0	0
2	2	8	"nuoK"	"STM2319"	6130	43670	110	422	463	219	47	87	87	89	24	26	100	98	0	883	975	507	52	146	146	158	47	29	98	96	0	0.455	0.454	0.487	0.474	1.821	0.353	0.595	80	489	100	1072	1205	-1.138	335	737	376	829	37055	77983	15.583	17.383	0	0	0
2	3	8	"yfbQ"	"STM2331"	6330	43660	110	905	856	238	27	84	84	85	18	21	100	100	0	6071	5728	1729	30	136	136	143	42	29	100	100	0	0.138	0.138	0.138	0.137	1.421	0.134	0.941	80	448	100	6756	6364	-2.854	821	5935	772	5592	68455	458259	42.833	132.976	0	0	0
2	4	8	"yfbU"	"STM2335"	6480	43670	110	611	765	496	64	82	82	85	26	30	100	100	0	855	1012	620	61	131	131	147	115	78	98	91	0	0.731	0.775	0.704	0.786	2.453	0.754	0.518	80	380	100	1253	1564	-0.453	529	724	683	881	61207	80982	26.154	7.522	0	0	0
2	5	8	""	"STM2341"	6660	43650	110	283	277	70	25	82	82	86	26	30	97	97	0	5997	5711	1414	24	132	132	152	122	80	100	100	0	0.034	0.035	0.035	0.033	1.540	0.034	0.810	80	447	100	6066	5774	-4.867	201	5865	195	5579	22128	456874	7.346	45.566	0	0	0
2	6	8	""	"STM2346"	6840	43670	110	683	854	603	70	84	84	87	21	24	100	100	0	1316	1594	1146	71	128	128	139	74	53	100	93	0	0.504	0.525	0.480	0.554	2.486	0.401	0.542	80	439	100	1787	2236	-0.988	599	1188	770	1466	68349	127518	36.524	19.662	0	0	0
2	7	8	""	"STM2530"	7020	43660	110	122	126	29	23	90	90	96	46	47	32	5	0	1647	1796	889	49	120	120	124	28	22	100	100	0	0.021	0.021	0.022	0.019	2.442	0.018	0.268	80	463	100	1559	1712	-5.576	32	1527	36	1676	10109	143662	0.652	59.714	0	0	0
2	8	8	"nifS"	"STM2543"	7200	43670	110	6625	7434	2915	39	99	99	105	48	45	100	100	0	1387	1595	644	40	117	117	122	27	22	100	100	0	5.139	4.963	5.021	4.962	1.604	5.361	0.752	80	435	100	7796	8813	2.361	6526	1270	7335	1478	594730	127625	152.688	54.556	0	0	0
2	9	8	"glnB"	"STM2561"	7360	43660	110	360	420	285	67	87	87	100	76	76	85	78	0	1046	1193	924	77	115	115	129	115	89	88	86	0	0.293	0.309	0.292	0.318	1.979	0.274	0.702	80	456	100	1204	1411	-1.770	273	931	333	1078	33563	95430	4.211	9.252	0	0	0
2	10	8	""	"STM2566"	7550	43660	100	87	88	21	23	79	79	81	19	23	26	6	0	227	256	127	49	116	116	119	23	19	83	68	0	0.072	0.064	0.115	0.110	3.256	0.057	0.067	80	404	100	119	149	-3.794	8	111	9	140	7054	20508	0.368	5.957	0	0	0
2	11	8	"gogB"	"STM2584"	7740	43650	110	346	337	107	31	78	78	80	16	20	98	95	0	5878	5994	1712	28	120	120	122	22	18	100	100	0	0.047	0.044	0.046	0.039	1.870	0.042	0.831	80	477	100	6026	6133	-4.425	268	5758	259	5874	26921	479515	16.063	266.909	0	0	0
2	12	8	""	"STM2591"	7920	43660	110	196	198	59	29	79	79	79	16	20	97	93	0	3568	3443	1184	34	118	118	120	22	18	100	100	0	0.034	0.036	0.034	0.034	1.488	0.033	0.711	80	489	100	3567	3444	-4.882	117	3450	119	3325	15800	275413	7.438	151.045	0	0	0
2	13	8	"yraR"	"STM3268"	8110	43640	110	190	215	107	49	83	83	126	623	494	0	0	0	1450	1642	932	56	123	123	156	362	232	96	78	0	0.081	0.087	0.076	0.071	2.477	0.485	0.205	80	448	100	1434	1651	-3.632	107	1327	132	1519	17196	131383	0.143	4.105	0	0	0
2	14	8	"yhbV"	"STM3275"	8270	43660	100	173	177	37	20	89	89	97	31	31	95	80	0	7990	8243	1759	21	130	130	137	33	24	100	100	0	0.011	0.011	0.011	0.010	1.523	0.010	0.526	80	383	100	7944	8201	-6.548	84	7860	88	8113	14167	659477	2.581	245.636	0	0	0
2	15	8	"deaD"	"STM3280"	8470	43660	120	12940	11253	5546	49	89	89	95	29	30	100	100	0	4151	3624	1689	46	126	126	133	45	33	97	96	0	3.193	3.192	3.180	3.192	2.575	3.315	0.926	120	527	100	16876	14662	1.675	12851	4025	11164	3498	1350320	434880	384.759	77.578	0	0	0
2	16	8	"argG"	"STM3290"	8640	43660	110	503	518	121	23	90	90	94	28	29	100	100	0	3383	3308	648	19	120	120	129	44	34	100	100	0	0.127	0.134	0.134	0.132	1.265	0.129	0.876	80	412	100	3676	3616	-2.982	413	3263	428	3188	41444	264634	15.143	72.250	0	0	0
2	17	8	"ftsJ"	"STM3297"	8820	43660	120	4272	5585	5680	101	90	90	96	30	31	100	100	0	2316	2757	2320	84	118	118	129	43	33	96	95	0	1.903	2.082	2.110	1.975	2.497	2.516	0.758	120	461	100	6380	8134	0.928	4182	2198	5495	2639	670246	330811	182.967	61.116	0	0	0
2	18	8	"ispB"	"STM3305"	8990	43670	110	2968	2978	639	21	86	86	90	28	31	100	100	0	6633	6400	1394	21	122	122	133	46	34	100	100	0	0.443	0.461	0.446	0.469	1.266	0.447	0.942	80	426	100	9393	9170	-1.176	2882	6511	2892	6278	238245	511963	103.143	136.239	0	0	0
2	19	8	"ybgL"	"STM0714"	9170	43660	110	331	376	159	42	84	84	87	21	24	100	100	0	2266	2527	1272	50	130	130	144	52	36	100	100	0	0.116	0.122	0.131	0.124	1.804	0.108	0.694	80	426	100	2383	2689	-3.112	247	2136	292	2397	30115	202155	13.762	45.827	0	0	0
2	20	8	""	"STM0720"	9350	43660	120	99	105	35	33	84	84	86	21	24	35	23	0	4401	4370	2589	59	133	133	142	46	32	98	97	0	0.004	0.005	0.006	0.007	3.323	0.006	0.243	120	502	100	4283	4258	-8.152	15	4268	21	4237	12630	524418	0.905	91.913	0	0	0
2	21	8	""	"STM0726"	9530	43650	110	217	233	73	31	86	86	88	22	25	98	95	0	9756	10882	2783	25	129	129	138	53	38	100	100	0	0.014	0.014	0.014	0.013	1.514	0.014	0.787	80	445	100	9758	10900	-6.199	131	9627	147	10753	18611	870551	6.591	202.717	0	0	0
2	22	8	"ybgT"	"STM0742"	9700	43650	100	112	120	41	34	90	90	94	25	26	46	21	0	170	190	100	52	134	134	140	42	30	47	20	0	0.611	0.536	0.603	0.568	3.654	0.279	0.201	80	395	100	58	86	-0.710	22	36	30	56	9588	15174	1.040	1.190	-50	0	0
2	23	8	"tolB"	"STM0748"	9890	43660	120	10420	9917	4435	44	90	90	94	23	24	100	99	0	10289	9448	3851	40	128	128	137	46	33	99	98	0	1.017	1.054	1.024	0.986	2.284	1.077	0.923	120	523	100	20491	19147	0.024	10330	10161	9827	9320	1190051	1133707	427.087	202.413	0	0	0
2	24	8	"pnuC"	"STM0757"	10080	43650	110	217	220	95	43	84	84	86	22	25	88	81	0	2067	2184	1121	51	122	122	129	46	35	100	100	0	0.068	0.066	0.065	0.058	1.849	0.066	0.728	80	522	100	2078	2198	-3.870	133	1945	136	2062	17579	174700	6.091	44.674	0	0	0
2	1	9	"dacC"	"STM0863"	5970	43830	100	1492	1561	508	32	92	92	94	20	21	100	100	0	6501	6735	2335	34	149	149	158	40	25	100	100	0	0.220	0.223	0.219	0.222	1.276	0.214	0.907	80	459	100	7752	8055	-2.182	1400	6352	1469	6586	124852	538790	73.350	164.425	0	0	0
2	2	9	"ybjM"	"STM0871"	6170	43830	110	487	524	286	54	95	95	99	23	23	98	96	0	2467	2655	1505	56	146	146	154	39	25	100	100	0	0.169	0.171	0.163	0.162	1.649	0.158	0.789	80	441	100	2713	2938	-2.566	392	2321	429	2509	41900	212435	18.478	64.128	0	0	0
2	3	9	"potG"	"STM0878"	6340	43820	110	436	471	195	41	89	89	94	33	35	96	92	0	10105	11318	3820	33	136	136	141	32	22	100	100	0	0.035	0.034	0.034	0.031	1.606	0.035	0.890	80	410	100	10316	11564	-4.844	347	9969	382	11182	37692	905465	11.424	349.281	0	0	0
2	4	9	"artQ"	"STM0889"	6510	43810	110	1019	947	311	32	83	83	85	18	21	100	100	0	8257	7868	1857	23	138	138	153	110	71	100	100	0	0.115	0.112	0.113	0.101	1.524	0.114	0.947	80	422	100	9055	8594	-3.117	936	8119	864	7730	75787	629400	47.889	70.136	0	0	0
2	5	9	""	"STM0894"	6690	43820	110	91	92	20	21	81	81	84	20	23	31	8	0	2983	3098	820	26	136	136	158	129	81	100	100	0	0.004	0.004	0.006	0.005	2.308	0.004	0.074	80	444	100	2857	2973	-8.153	10	2847	11	2962	7352	247877	0.400	22.791	0	0	0
2	6	9	""	"STM0898"	6860	43820	110	97	111	112	100	80	80	83	19	22	43	20	0	7543	8235	2519	30	125	125	133	55	41	100	100	0	0.002	0.004	0.003	0.003	2.769	0.003	0.037	80	438	100	7435	8141	-8.769	17	7418	31	8110	8873	658779	1.474	147.309	0	0	0
2	7	9	""	"STM1033"	7050	43830	110	180	196	98	50	85	85	89	46	51	66	53	0	1601	1868	1243	66	122	122	126	27	21	100	100	0	0.064	0.064	0.060	0.058	2.276	0.057	0.445	80	454	100	1574	1857	-3.961	95	1479	111	1746	15701	149430	2.326	64.519	0	0	0
2	8	9	""	"STM1037"	7240	43830	110	240	268	152	56	86	86	89	20	22	96	86	0	2231	2854	1821	63	119	119	123	28	22	100	100	0	0.073	0.067	0.058	0.059	1.828	0.064	0.775	80	437	100	2266	2917	-3.778	154	2112	182	2735	21434	228329	8.950	97.536	0	0	0
2	9	9	"yjaB"	"STM4181"	7420	43830	120	792	981	820	83	84	84	85	18	21	98	94	0	2901	3318	2641	79	116	116	120	24	20	98	98	0	0.254	0.280	0.261	0.272	2.481	0.265	0.768	120	462	100	3493	4099	-1.976	708	2785	897	3202	117691	398181	49.778	133.250	0	0	0
2	10	9	"yjbD"	"STM4194"	7590	43820	110	118	149	101	67	80	80	81	16	19	68	52	0	421	767	930	121	117	117	119	22	18	100	97	0	0.125	0.106	0.113	0.102	3.026	0.080	0.500	80	437	100	342	719	-3.000	38	304	69	650	11887	61369	4.250	29.455	0	0	0
2	11	9	""	"STM4198"	7780	43830	110	116	126	42	33	79	79	81	16	19	80	53	0	2296	2356	1288	54	120	120	123	23	18	100	100	0	0.017	0.021	0.020	0.018	1.940	0.020	0.556	80	478	100	2213	2283	-5.878	37	2176	47	2236	10068	188507	2.813	97.087	0	0	0
2	12	9	""	"STM4202"	7950	43830	100	104	110	30	27	81	81	82	18	21	58	25	0	1538	1744	784	44	126	126	132	50	37	100	100	0	0.016	0.018	0.015	0.015	2.442	0.017	0.282	80	392	100	1435	1647	-5.940	23	1412	29	1618	8793	139500	1.556	32.240	0	0	0
2	13	9	"pduF"	"STM2037"	8130	43830	120	357	420	477	113	80	80	120	593	494	4	2	0	12383	11335	4979	43	131	131	158	342	216	95	95	0	0.023	0.030	0.023	0.026	2.159	0.032	0.059	120	495	100	12529	11544	-5.467	277	12252	340	11204	50399	1360162	0.506	32.681	0	0	0
2	14	9	"pduQ"	"STM2052"	8300	43830	110	227	226	43	19	81	81	84	22	26	100	98	0	10623	10354	1032	9	137	137	141	32	22	100	100	0	0.014	0.014	0.014	0.014	1.361	0.014	0.807	80	422	100	10632	10362	-6.166	146	10486	145	10217	18042	828301	6.455	319.156	0	0	0
2	15	9	"sspH2"	"STM2241"	8480	43830	110	1763	1731	335	19	81	81	85	25	29	100	100	0	22191	21951	2277	10	139	139	142	34	23	100	100	0	0.076	0.076	0.078	0.073	1.402	0.075	0.940	80	418	100	23734	23462	-3.713	1682	22052	1650	21812	138482	1756074	65.840	641.441	0	0	0
2	16	9	"btuF"	"STM0206"	8640	43830	110	1481	1489	162	10	84	84	88	26	29	100	100	0	8455	8454	600	7	138	138	142	37	26	100	100	0	0.168	0.169	0.169	0.168	1.124	0.167	0.943	80	433	100	9714	9721	-2.574	1397	8317	1405	8316	119124	676292	53.885	224.649	0	0	0
2	17	9	"sitD"	"STM2864"	8830	43840	120	1726	1648	756	45	82	82	87	25	28	96	95	0	8790	8230	3541	43	131	131	139	41	29	99	98	0	0.190	0.193	0.189	0.183	2.401	0.190	0.922	120	507	100	10303	9665	-2.397	1644	8659	1566	8099	197769	987581	62.440	197.341	0	0	0
2	18	9	"yfjD"	"STM2679"	9020	43840	100	260	489	516	105	84	84	87	24	27	92	81	0	1660	2426	2640	108	128	128	146	74	50	98	91	0	0.115	0.176	0.166	0.147	2.483	0.176	0.861	80	367	100	1708	2703	-3.122	176	1532	405	2298	39087	194050	16.750	30.811	0	0	0
2	19	9	"psiB"	"PSLT069"	9170	43830	110	695	672	232	34	86	86	89	23	25	98	97	0	6732	6786	1851	27	133	133	154	91	59	100	100	0	0.092	0.088	0.088	0.082	1.556	0.088	0.894	80	447	100	7208	7239	-3.438	609	6599	586	6653	53796	542849	25.348	72.879	0	0	0
2	20	9	"traV"	"PSLT084"	9370	43840	100	123	165	116	70	85	85	87	20	22	63	48	0	1143	2087	2333	111	131	131	136	33	24	100	93	0	0.038	0.041	0.035	0.041	3.599	0.039	0.646	80	423	100	1050	2036	-4.735	38	1012	80	1956	13174	166969	3.900	59.121	0	0	0
2	21	9	"himD"	"STM0982"	9540	43840	110	728	817	473	57	86	86	88	20	22	100	98	0	393	393	167	42	130	130	137	49	35	86	82	0	2.441	2.779	2.712	3.114	2.587	3.300	0.654	80	478	100	905	994	1.288	642	263	731	263	65333	31435	36.450	5.224	0	0	0
2	22	9	"dcuR"	"STM4303"	9720	43840	110	177	203	91	44	87	87	91	24	26	86	80	0	2817	3346	2171	64	132	132	136	32	23	100	100	0	0.034	0.036	0.037	0.033	2.031	0.032	0.656	80	478	100	2775	3330	-4.899	90	2685	116	3214	16231	267697	4.667	100.313	0	0	0
2	23	9	"phnA"	"STM4289"	9900	43840	110	287	309	147	47	86	86	89	22	24	92	87	0	699	728	415	57	132	132	137	39	28	95	90	0	0.354	0.374	0.364	0.406	1.915	0.333	0.746	80	447	100	768	819	-1.496	201	567	223	596	24754	58274	10.000	15.154	0	0	0
2	24	9	"melA"	"STM4298"	10070	43840	100	203	207	53	25	86	86	88	21	23	100	97	0	8890	9359	2916	31	137	137	144	39	27	100	100	0	0.013	0.013	0.013	0.013	1.378	0.013	0.836	80	450	100	8870	9343	-6.225	117	8753	121	9222	16543	748718	5.667	236.282	0	0	0
2	1	10	"lasT"	"STM4600"	5980	44000	100	402	402	77	19	98	98	103	47	45	100	100	0	2807	2759	821	29	145	145	152	33	21	100	100	0	0.114	0.116	0.113	0.120	1.355	0.108	0.913	80	440	100	2966	2918	-3.130	304	2662	304	2614	32136	220743	6.362	79.000	0	0	0
2	2	10	"dniR"	"STM0260"	6160	43990	110	17169	16154	5335	33	107	107	113	49	43	100	100	0	7496	7280	1520	20	140	140	142	30	21	100	100	0	2.319	2.247	2.358	2.025	1.595	2.419	0.943	80	453	100	24418	23187	1.214	17062	7356	16047	7140	1292320	582362	327.367	237.933	0	0	0
2	3	10	""	"STM0277"	6340	44000	100	148	156	43	27	97	97	105	36	34	63	31	0	867	935	288	30	131	131	137	31	22	100	100	0	0.069	0.073	0.065	0.060	2.383	0.051	0.165	80	442	100	787	863	-3.851	51	736	59	804	12510	74780	1.417	25.742	0	0	0
2	4	10	""	"STM0286"	6530	44000	100	256	248	56	22	90	90	94	32	34	96	96	0	4021	3996	896	22	131	131	140	39	27	100	100	0	0.043	0.041	0.042	0.039	1.792	0.040	0.826	80	427	100	4056	4023	-4.551	166	3890	158	3865	19846	319667	4.813	98.872	0	0	0
2	5	10	""	"STM0294"	6690	44000	110	146	181	118	65	83	83	94	164	174	11	5	0	1589	2272	2195	96	131	131	140	45	32	100	100	0	0.043	0.046	0.041	0.042	2.106	0.040	0.078	80	452	100	1521	2239	-4.532	63	1458	98	2141	14517	181798	0.530	47.378	0	0	0
2	6	10	"yafH"	"STM0309"	6870	44000	110	313	312	70	22	83	83	83	17	20	98	97	0	3950	3960	968	24	125	125	129	40	31	100	100	0	0.060	0.060	0.062	0.058	1.384	0.058	0.842	80	474	100	4055	4064	-4.056	230	3825	229	3835	24962	316821	13.471	95.775	0	0	0
2	7	10	"nagZ"	"STM1209"	7060	44000	120	2004	2106	1262	59	84	84	85	18	21	99	98	0	6046	6603	3834	58	124	124	130	32	24	99	99	0	0.324	0.312	0.297	0.280	1.894	0.297	0.851	120	527	100	7842	8501	-1.625	1920	5922	2022	6479	252703	792338	112.278	202.281	0	0	0
2	8	10	"ycfU"	"STM1217"	7230	44010	110	881	915	248	27	85	85	86	18	20	100	100	0	2883	3004	837	27	122	122	125	27	21	100	100	0	0.288	0.288	0.277	0.287	1.341	0.274	0.852	80	420	100	3557	3712	-1.794	796	2761	830	2882	73169	240305	46.056	106.630	0	0	0
2	9	10	"ycfC"	"STM1233"	7400	44000	100	116	138	62	44	88	88	89	19	21	58	41	0	217	327	267	81	122	122	125	27	21	81	63	0	0.295	0.244	0.307	0.315	3.142	0.191	0.461	80	391	100	123	255	-1.763	28	95	50	205	11010	26136	2.579	7.481	0	0	0
2	10	10	""	"STM1251"	7580	44000	100	1064	1048	291	27	84	84	87	20	22	100	100	0	4194	4342	1098	25	122	122	125	26	20	100	100	0	0.241	0.228	0.235	0.222	1.351	0.225	0.923	80	442	100	5052	5184	-2.055	980	4072	964	4220	83820	347320	48.050	162.192	0	0	0
2	11	10	"aadA"	"STM1264"	7770	44010	100	318	324	75	23	83	83	84	18	21	100	100	0	6141	5978	1697	28	124	124	129	28	21	100	100	0	0.039	0.041	0.042	0.041	1.353	0.040	0.904	80	418	100	6252	6095	-4.678	235	6017	241	5854	25890	478265	13.333	208.893	0	0	0
2	12	10	"yeaQ"	"STM1274"	7940	44010	110	218	236	105	44	85	85	86	19	22	96	92	0	1280	1404	969	69	130	130	137	49	35	100	100	0	0.116	0.119	0.117	0.123	1.968	0.086	0.545	80	452	100	1283	1425	-3.112	133	1150	151	1274	18887	112348	7.895	25.857	0	0	0
2	13	10	"fumA"	"STM1468"	8120	44010	100	1648	1597	366	22	81	81	84	19	22	100	100	0	6919	6707	1343	20	126	126	133	51	38	100	100	0	0.231	0.230	0.229	0.227	1.323	0.221	0.920	80	403	100	8360	8097	-2.116	1567	6793	1516	6581	127784	536558	79.632	128.902	0	0	0
2	14	10	"ompN"	"STM1473"	8290	44000	110	1444	1326	377	28	78	78	81	17	20	100	100	0	12892	12547	2269	18	130	130	137	44	32	100	100	0	0.107	0.101	0.105	0.091	1.578	0.103	0.940	80	446	100	14128	13665	-3.224	1366	12762	1248	12417	106104	1003727	73.235	282.045	0	0	0
2	15	10	"ydgF"	"STM1482"	8470	44010	100	328	367	162	44	78	78	81	22	27	100	100	0	1515	1682	942	56	127	127	134	34	25	100	100	0	0.180	0.186	0.191	0.184	1.517	0.165	0.825	80	432	100	1638	1844	-2.473	250	1388	289	1555	29359	134566	13.000	45.529	0	0	0
2	16	10	"ynfK"	"STM1489"	8650	44010	110	1054	1081	214	19	77	77	79	17	21	100	100	0	11528	11962	2297	19	134	134	140	38	27	100	100	0	0.086	0.085	0.084	0.084	1.204	0.082	0.934	80	480	100	12371	12832	-3.544	977	11394	1004	11828	86473	956940	58.941	311.105	0	0	0
2	17	10	""	"STM1498"	8830	44010	100	161	163	28	17	79	79	81	18	22	100	96	0	6038	5797	1039	17	134	134	142	42	29	100	100	0	0.014	0.015	0.015	0.014	1.328	0.015	0.782	80	388	100	5986	5747	-6.170	82	5904	84	5663	13057	463768	4.556	134.643	0	0	0
2	18	10	"ynfB"	"STM1503"	9010	44010	110	1763	1734	580	33	83	83	86	22	25	100	100	0	2812	2942	892	30	131	131	142	45	31	100	100	0	0.627	0.587	0.603	0.570	1.384	0.585	0.883	80	453	100	4361	4462	-0.674	1680	2681	1651	2811	138692	235365	74.909	62.222	0	0	0
2	19	10	"virK"	"STM2781"	9180	44010	110	2488	2414	829	34	86	86	91	24	26	100	100	0	5032	4968	1214	24	137	137	157	89	56	100	100	0	0.491	0.482	0.489	0.435	1.599	0.495	0.945	80	466	100	7297	7159	-1.027	2402	4895	2328	4831	193150	397416	96.792	54.056	0	0	0
2	20	10	""	"STM2789"	9360	44020	110	192	200	42	21	83	83	85	19	22	100	100	0	9511	9810	1677	17	135	135	140	33	23	100	100	0	0.012	0.012	0.012	0.012	1.374	0.012	0.765	80	466	100	9485	9792	-6.427	109	9376	117	9675	16011	784834	6.053	293.030	0	0	0
2	21	10	"yqaE"	"STM2796"	9540	44020	100	115	121	45	37	87	87	91	28	30	46	22	0	304	331	161	48	143	143	157	65	41	87	61	0	0.174	0.181	0.196	0.175	2.729	0.178	0.382	80	420	100	189	222	-2.524	28	161	34	188	9656	26462	1.071	2.677	0	0	0
2	22	10	""	"STM4008"	9720	44010	100	2487	2418	989	40	88	88	92	26	28	100	97	0	3014	2921	1015	34	139	139	153	60	39	100	100	0	0.834	0.838	0.850	0.747	1.740	0.861	0.947	80	420	100	5274	5112	-0.261	2399	2875	2330	2782	193479	233660	89.462	46.133	0	0	0
2	23	10	""	"STM4030"	9900	44020	110	336	340	122	35	83	83	86	20	23	100	97	0	1154	1166	508	43	133	133	141	35	24	100	100	0	0.248	0.249	0.254	0.251	1.706	0.183	0.569	80	466	100	1274	1290	-2.013	253	1021	257	1033	27233	93312	12.700	29.286	0	0	0
2	24	10	""	"STM4044"	10080	44010	110	373	366	93	25	86	86	88	23	26	98	96	0	8388	8510	1881	22	140	140	147	36	24	100	100	0	0.035	0.033	0.034	0.032	1.396	0.034	0.871	80	511	100	8535	8650	-4.845	287	8248	280	8370	29245	680785	12.087	232.306	0	0	0
2	1	11	"yghJ"	"STM2941"	5990	44170	110	520	554	136	24	93	93	99	29	29	100	100	0	10966	11507	2296	19	135	135	139	31	22	100	100	0	0.039	0.041	0.039	0.040	1.227	0.040	0.904	80	495	100	11258	11833	-4.665	427	10831	461	11372	44333	920528	15.690	366.710	0	0	0
2	2	11	""	"STM2950"	6150	44170	110	1012	1024	247	24	95	95	101	45	44	100	98	0	14005	13913	2859	20	130	130	134	32	23	100	100	0	0.066	0.067	0.067	0.065	1.335	0.066	0.909	80	486	100	14792	14712	-3.919	917	13875	929	13783	81951	1113032	20.511	430.594	0	0	0
2	3	11	"ygcA"	"STM2957"	6350	44180	110	1801	2029	933	45	91	91	93	21	22	100	100	0	4774	5108	1818	35	121	121	125	30	24	100	100	0	0.368	0.389	0.359	0.378	1.402	0.376	0.810	80	488	100	6363	6925	-1.444	1710	4653	1938	4987	162341	408600	92.190	166.100	0	0	0
2	4	11	"sdaB"	"STM2971"	6520	44180	110	499	523	151	28	92	92	92	19	20	100	100	0	4238	4319	1043	24	122	122	124	23	18	100	100	0	0.099	0.103	0.103	0.098	1.536	0.097	0.809	80	452	100	4523	4628	-3.338	407	4116	431	4197	41847	345497	22.684	182.391	0	0	0
2	5	11	"fucP"	"STM2975"	6690	44180	100	125	129	28	21	87	87	98	170	173	0	0	0	4048	4029	1034	25	128	128	135	42	31	100	100	0	0.010	0.011	0.011	0.009	2.003	0.006	0.003	80	420	100	3958	3943	-6.689	38	3920	42	3901	10332	322324	0.182	92.714	0	0	0
2	6	11	"fucR"	"STM2979"	6870	44180	110	1342	1320	283	21	87	87	95	63	66	98	97	0	8811	8868	1461	16	130	130	189	415	219	100	100	0	0.145	0.141	0.141	0.133	1.515	0.140	0.936	80	467	100	9936	9971	-2.790	1255	8681	1233	8738	105561	709413	19.444	20.913	0	0	0
2	7	11	""	"STM3160"	7050	44190	110	163	192	157	81	84	84	93	64	68	56	16	0	676	929	846	91	128	128	188	418	222	67	28	0	0.144	0.135	0.126	0.129	2.153	0.114	0.544	80	459	100	627	909	-2.794	79	548	108	801	15373	74298	1.547	1.773	0	0	0
2	8	11	""	"STM3169"	7240	44180	110	148	153	48	31	84	84	85	18	21	87	65	0	3231	3670	1656	45	122	122	124	25	20	100	100	0	0.021	0.019	0.017	0.016	1.968	0.018	0.572	80	466	100	3173	3617	-5.602	64	3109	69	3548	12221	293596	3.778	141.840	0	0	0
2	9	11	"ygiX"	"STM3177"	7420	44180	110	256	306	149	48	88	88	91	22	24	100	100	0	2456	2789	1696	60	121	121	127	51	40	100	100	0	0.072	0.082	0.082	0.083	1.740	0.065	0.590	80	433	100	2503	2886	-3.797	168	2335	218	2668	24457	223133	9.773	52.196	0	0	0
2	10	11	"clpB"	"STM2660"	7580	44180	110	14560	15370	4570	29	94	94	97	25	25	100	100	0	13132	13498	2923	21	122	122	129	50	38	100	100	0	1.112	1.142	1.140	1.107	1.337	1.182	0.920	80	462	100	27476	28652	0.153	14466	13010	15276	13376	1229632	1079817	610.920	267.380	0	0	0
2	11	11	"yfiN"	"STM2672"	7780	44180	110	1534	1553	329	21	89	89	92	23	25	100	100	0	12321	12780	1803	14	127	127	131	30	22	100	100	0	0.119	0.116	0.118	0.113	1.258	0.116	0.934	80	448	100	13639	14117	-3.077	1445	12194	1464	12653	124270	1022395	63.522	421.633	0	0	0
2	12	11	"recN"	"STM2684"	7940	44180	110	1392	1585	498	31	85	85	86	19	22	100	100	0	7904	8855	2591	29	124	124	132	33	25	100	100	0	0.168	0.172	0.166	0.170	1.302	0.163	0.867	80	436	100	9087	10231	-2.574	1307	7780	1500	8731	126774	708366	78.895	264.333	0	0	0
2	13	11	"cueR"	"STM0499"	8130	44190	110	483	670	495	73	82	82	85	20	23	100	100	0	2342	3118	2157	69	121	121	125	29	23	100	100	0	0.181	0.196	0.208	0.195	1.569	0.176	0.680	80	446	100	2622	3585	-2.470	401	2221	588	2997	53613	249451	29.250	103.207	0	0	0
2	14	11	""	"STM0509"	8300	44190	120	1001	929	386	41	85	85	89	25	28	95	94	0	11702	10657	4288	40	121	121	130	42	32	100	98	0	0.079	0.080	0.078	0.076	2.219	0.078	0.893	120	512	100	12497	11380	-3.660	916	11581	844	10536	111479	1278873	33.600	250.643	0	0	0
2	15	11	"gcl"	"STM0517"	8480	44190	100	242	238	65	27	85	85	88	24	27	93	92	0	9389	9005	2001	22	124	124	132	38	28	100	100	0	0.017	0.017	0.017	0.016	1.419	0.017	0.805	80	390	100	9422	9034	-5.883	157	9265	153	8881	19030	720365	6.250	233.500	0	0	0
2	16	11	"ybbV"	"STM0521"	8650	44190	100	83	85	21	24	83	83	85	25	29	13	5	0	1449	2170	1897	87	123	123	131	55	41	100	100	0	0.000	0.001	0.005	0.005	3.175	0.003	0.057	80	418	100	1326	2049	Error	0	1326	2	2047	6835	173581	0.000	37.073	0	0	0
2	17	11	"ylbA"	"STM0526"	8840	44180	110	546	564	182	32	81	81	84	27	32	100	97	0	7729	8200	2365	28	125	125	137	59	43	100	100	0	0.061	0.060	0.061	0.055	1.573	0.059	0.902	80	491	100	8069	8558	-4.031	465	7604	483	8075	45099	656006	17.778	136.661	0	0	0
2	18	11	"purE"	"STM0534"	9020	44190	100	439	462	150	32	82	82	86	27	31	100	100	0	2924	3191	1122	35	131	131	140	51	36	100	100	0	0.128	0.124	0.124	0.122	1.311	0.119	0.870	80	408	100	3150	3440	-2.968	357	2793	380	3060	36965	255279	13.926	59.824	0	0	0
2	19	11	"ygaM"	"STM2802"	9190	44190	100	243	259	101	38	82	82	86	26	30	100	98	0	1535	1779	852	47	136	136	140	33	23	100	100	0	0.115	0.108	0.115	0.103	1.649	0.095	0.711	80	408	100	1560	1820	-3.119	161	1399	177	1643	20715	142294	6.654	49.667	0	0	0
2	20	11	"yeiA"	"STM2187"	9360	44190	110	324	333	87	26	81	81	100	308	308	17	0	0	12556	12794	2921	22	135	135	180	773	429	100	100	0	0.020	0.020	0.021	0.019	1.427	0.026	0.172	80	452	100	12664	12911	-5.676	243	12421	252	12659	26609	1023488	0.756	16.318	0	0	0
2	21	11	""	"STM2196"	9540	44190	100	591	597	215	36	89	89	92	25	27	100	97	0	11268	11448	4301	37	151	151	160	48	30	100	100	0	0.045	0.045	0.044	0.043	1.509	0.043	0.903	80	430	100	11619	11805	-4.469	502	11117	508	11297	47739	915811	20.200	235.167	0	0	0
2	22	11	"bcr"	"STM2221"	9730	44190	100	2313	2349	861	36	92	92	96	26	27	100	100	0	12995	13277	4385	33	147	147	158	49	31	100	100	0	0.173	0.172	0.173	0.160	1.476	0.169	0.922	80	430	100	15069	15387	-2.532	2221	12848	2257	13130	187897	1062125	86.654	267.735	0	0	0
2	23	11	"yejK"	"STM2226"	9900	44190	100	2614	2573	622	24	89	89	92	22	23	100	100	0	3195	3215	937	29	137	137	147	41	27	100	100	0	0.826	0.807	0.812	0.816	1.304	0.781	0.922	80	408	100	5583	5562	-0.276	2525	3058	2484	3078	205827	257211	112.773	74.829	0	0	0
2	24	11	""	"STM2236"	10080	44190	100	184	199	68	34	89	89	92	24	26	98	83	0	4665	5025	2508	49	139	139	147	40	27	100	100	0	0.021	0.023	0.022	0.021	1.744	0.021	0.762	80	464	100	4621	4996	-5.574	95	4526	110	4886	15880	401966	4.458	121.950	0	0	0
2	1	12	"phoP"	"STM1231"	5980	44360	110	5624	5434	1118	20	99	99	104	32	30	100	100	0	3385	3317	483	14	126	126	131	31	23	100	100	0	1.695	1.672	1.685	1.648	1.177	1.733	0.935	80	522	100	8784	8526	0.762	5525	3259	5335	3191	434734	265398	166.563	102.774	0	0	0
2	2	12	"phoP"	"STM1231"	6160	44360	110	8936	8668	1900	21	96	96	100	30	30	100	100	0	5087	5009	699	13	120	120	125	29	23	100	100	0	1.780	1.753	1.836	1.712	1.276	1.814	0.943	80	478	100	13807	13461	0.832	8840	4967	8572	4889	693409	400716	285.600	168.414	0	0	0
2	3	12	"phoP"	"STM1231"	6340	44360	110	5343	5179	1170	22	92	92	96	27	28	100	100	0	2957	2962	429	14	111	111	115	24	20	100	100	0	1.845	1.784	1.820	1.730	1.272	1.873	0.939	80	466	100	8097	7938	0.884	5251	2846	5087	2851	414293	236985	188.259	118.625	0	0	0
2	4	12	"phoQ"	"STM1230"	6520	44360	100	2904	3087	1033	33	94	94	96	23	23	100	100	0	3902	3899	1313	33	120	120	126	38	30	100	100	0	0.743	0.792	0.789	0.827	1.392	0.783	0.943	80	407	100	6592	6772	-0.429	2810	3782	2993	3779	246959	311948	130.043	99.289	0	0	0
2	5	12	"phoQ"	"STM1230"	6700	44360	110	5548	5588	634	11	92	92	95	22	23	100	100	0	6991	7093	796	11	125	125	132	42	31	100	100	0	0.795	0.789	0.799	0.788	1.106	0.787	0.941	80	466	100	12322	12464	-0.332	5456	6866	5496	6968	447060	567477	249.682	165.738	0	0	0
2	6	12	"hupA"	"STM4170"	6880	44350	110	1526	2269	2126	93	89	89	98	61	62	100	100	0	868	1182	964	81	124	124	156	310	198	97	70	0	1.931	2.060	2.055	1.998	1.687	2.451	0.666	80	453	100	2181	3238	0.950	1437	744	2180	1058	181499	94537	35.590	3.310	0	0	0
2	7	12	"sopB"	"STM1091"	7050	44350	110	642	625	192	30	84	84	86	18	20	98	95	0	18175	17898	4342	24	123	123	127	33	25	100	100	0	0.031	0.030	0.031	0.028	1.641	0.031	0.929	80	438	100	18610	18316	-5.016	558	18052	541	17775	49986	1431818	29.944	538.515	0	0	0
2	8	12	"pipC"	"STM0375"	7230	44350	110	200	196	44	22	81	81	82	17	20	97	95	0	1500	1538	372	24	119	119	125	38	30	100	100	0	0.086	0.081	0.082	0.077	1.557	0.078	0.761	80	433	100	1500	1534	-3.537	119	1381	115	1419	15658	123051	6.706	37.184	0	0	0
2	9	12	"pipC"	"STM0375"	7410	44370	140	124	126	30	23	81	81	84	22	26	79	48	0	1748	1663	450	27	116	116	129	113	87	99	97	0	0.026	0.029	0.028	0.027	2.304	0.029	0.503	156	580	100	1675	1592	-5.246	43	1632	45	1547	19605	259499	1.909	13.575	0	0	0
2	10	12	"pipC"	"STM0375"	7600	44350	110	124	131	32	24	82	82	85	23	27	76	45	0	1898	1920	447	23	119	119	135	129	95	100	100	0	0.024	0.027	0.025	0.023	1.970	0.026	0.434	80	435	100	1821	1850	-5.405	42	1779	49	1801	10456	153605	2.000	13.837	0	0	0
2	11	12	"ssrB"	"STM1391"	7770	44350	110	173	178	52	29	80	80	83	22	26	96	91	0	3895	4240	1581	37	120	120	128	40	31	100	100	0	0.025	0.024	0.024	0.022	1.711	0.023	0.694	80	451	100	3868	4218	-5.343	93	3775	98	4120	14274	339162	4.318	102.800	0	0	0
2	12	12	"ssrB"	"STM1391"	7940	44350	110	181	186	43	23	81	81	82	17	20	96	95	0	3823	3885	951	24	111	111	117	27	23	100	100	0	0.027	0.028	0.027	0.027	1.517	0.027	0.770	80	451	100	3812	3879	-5.214	100	3712	105	3774	14893	310769	6.118	139.556	0	0	0
2	13	12	"lrp"	"STM0959"	8110	44360	110	2312	2257	960	42	84	84	89	25	28	100	100	0	1823	1846	634	34	114	114	117	25	21	100	100	0	1.304	1.255	1.255	1.190	1.432	1.302	0.939	80	477	100	3937	3905	0.383	2228	1709	2173	1732	180525	147646	86.720	69.160	0	0	0
2	14	12	"lrp"	"STM0959"	8310	44360	100	7019	6983	1281	18	96	96	106	38	35	100	100	0	5086	5228	729	13	118	118	122	26	21	100	100	0	1.394	1.348	1.381	1.335	1.202	1.377	0.940	80	407	100	11891	11997	0.479	6923	4968	6887	5110	558675	418231	180.974	196.385	0	0	0
2	15	12	"gyrA"	"STM2272"	8480	44360	110	17863	17021	3512	20	96	96	119	139	116	100	100	0	13191	13083	1583	12	117	117	130	98	75	100	100	0	1.359	1.305	1.346	1.219	1.622	1.355	0.958	80	438	100	30841	29891	0.442	17767	13074	16925	12966	1361709	1046674	121.597	132.173	0	0	0
2	16	12	"gyrA"	"STM2272"	8650	44360	100	4631	4661	1704	36	92	92	112	143	127	100	100	0	4051	4075	1215	29	118	118	133	112	84	100	100	0	1.154	1.155	1.160	1.117	1.243	1.189	0.962	80	408	100	8472	8526	0.207	4539	3933	4569	3957	372857	325987	31.811	35.196	0	0	0
2	17	12	"gyrA"	"STM2272"	8830	44370	100	1734	1716	382	22	85	85	89	29	32	100	100	0	1551	1435	427	29	117	117	125	53	42	100	97	0	1.150	1.237	1.233	1.336	1.669	1.197	0.906	80	440	100	3083	2949	0.202	1649	1434	1631	1318	137240	114839	56.103	24.717	0	0	0
2	18	12	"csrA"	"STM2826"	9020	44360	110	994	1000	365	36	81	81	84	27	32	100	100	0	590	585	124	21	119	119	124	36	29	100	100	0	1.938	1.972	2.058	1.877	1.389	2.191	0.853	80	465	100	1384	1385	0.955	913	471	919	466	80034	46760	33.926	12.806	0	0	0
2	19	12	"crp"	"STM3466"	9190	44370	100	753	750	175	23	80	80	82	20	24	100	100	0	2487	2407	526	21	122	122	127	37	29	100	100	0	0.285	0.293	0.296	0.289	1.264	0.287	0.928	80	408	100	3038	2955	-1.813	673	2365	670	2285	59998	192548	33.400	61.622	0	0	0
2	20	12	"yhhP"	"STM3578"	9370	44370	100	182	208	99	47	82	82	103	325	315	6	0	0	707	790	444	56	127	127	179	814	454	20	3	0	0.172	0.190	0.180	0.169	1.887	0.371	0.931	80	408	100	680	789	-2.536	100	580	126	663	16617	63216	0.323	0.751	0	0	0
2	21	12	"yhhP"	"STM3578"	9540	44370	100	312	313	106	33	87	87	91	25	27	97	97	0	1610	1623	526	32	133	133	140	45	32	100	100	0	0.152	0.152	0.149	0.141	1.687	0.141	0.770	80	452	100	1702	1716	-2.715	225	1477	226	1490	25071	129871	8.880	32.956	0	0	0
2	22	12	"topA"	"STM1714"	9720	44370	100	3337	3320	971	29	88	88	92	22	23	100	100	0	3964	3836	1049	27	132	132	143	78	54	100	100	0	0.848	0.873	0.872	0.859	1.371	0.871	0.929	80	420	100	7081	6936	-0.238	3249	3832	3232	3704	265598	306899	146.727	47.346	0	0	0
2	23	12	"topA"	"STM1714"	9890	44370	110	850	896	387	43	88	88	92	24	26	100	100	0	1001	1087	506	46	131	131	143	77	53	100	100	0	0.876	0.845	0.898	0.882	1.732	0.791	0.693	80	466	100	1632	1764	-0.191	762	870	808	956	71679	86945	33.500	12.260	0	0	0
2	24	12	"topA"	"STM1714"	10070	44370	110	445	544	305	56	90	90	93	23	24	98	97	0	600	674	325	48	134	134	141	41	29	100	100	0	0.762	0.841	0.775	0.788	1.848	0.884	0.725	80	524	100	821	994	-0.393	355	466	454	540	43559	53893	19.609	13.000	0	0	0
2	1	13	"ctrl-buffer"	"ctrl-buffer"	5980	44530	100	76	79	22	27	86	86	88	23	26	3	1	0	125	137	66	48	115	115	121	25	20	28	15	0	-1.000	-0.318	1.000	0.898	5.604	0.164	0.062	80	452	100	0	15	Error	-10	10	-7	22	6292	10972	-0.391	0.640	-50	0	0
2	2	13	"ctrl-buffer"	"ctrl-buffer"	6160	44530	100	75	77	18	23	81	81	84	19	22	10	2	0	114	122	38	31	115	115	118	23	19	20	11	0	6.000	-0.571	0.702	0.675	3.990	0.136	0.016	80	430	100	-7	3	2.585	-6	-1	-4	7	6179	9738	-0.368	0.174	-50	0	0
2	3	13	"ctrl-buffer"	"ctrl-buffer"	6340	44530	100	76	77	19	24	81	81	84	22	26	6	1	0	114	119	28	23	114	114	118	27	22	13	6	0	100000.000	-0.800	0.845	0.773	3.424	0.237	0.012	80	452	100	-5	1	16.610	-5	0	-4	5	6188	9556	-0.318	0.037	-50	0	0
2	4	13	"ctrl-buffer"	"ctrl-buffer"	6540	44490	60	88	92	23	25	81	81	84	25	29	12	9	0	155	222	155	69	120	120	130	39	30	46	37	0	0.200	0.108	0.189	0.218	7.108	0.014	0.004	32	155	100	42	113	-2.322	7	35	11	102	2948	7089	0.320	2.359	0	0	0
2	5	13	"ctrl-buffer"	"ctrl-buffer"	6690	44530	100	73	75	16	21	78	78	80	19	23	10	2	0	107	110	23	20	113	113	121	39	32	3	1	0	0.833	1.000	0.552	0.861	4.013	0.118	0.010	80	419	100	-11	-6	-0.263	-5	-6	-3	-3	5987	8819	-0.263	-0.282	-50	0	0
2	6	13	"ctrl-buffer"	"ctrl-buffer"	6870	44530	100	71	76	26	34	79	79	82	19	23	10	2	0	114	122	36	29	111	111	114	24	21	17	6	0	-2.667	-0.273	1.322	1.406	4.647	0.357	0.041	80	432	100	-5	8	Error	-8	3	-3	11	6089	9762	-0.316	0.333	-50	0	0
2	7	13	"ctrl-buffer"	"ctrl-buffer"	7050	44530	100	77	79	21	26	78	78	79	16	20	13	7	0	118	126	41	32	111	111	114	22	19	33	15	0	-0.143	0.067	0.647	0.592	4.211	0.210	0.042	80	442	100	6	16	Error	-1	7	1	15	6296	10061	0.000	0.545	-50	0	0
2	8	13	"ctrl-buffer"	"ctrl-buffer"	7230	44530	100	76	81	29	35	78	78	80	17	21	15	5	0	113	124	43	34	110	110	117	35	29	11	8	0	-0.667	0.214	0.833	0.768	4.052	0.374	0.079	80	451	100	1	17	Error	-2	3	3	14	6472	9947	0.059	0.200	-50	0	0
2	9	13	"ctrl-buffer"	"ctrl-buffer"	7410	44530	100	76	80	23	28	82	82	83	20	24	10	2	0	117	123	40	32	114	114	118	26	22	17	6	0	-2.000	-0.222	1.150	1.011	3.755	0.413	0.123	80	378	100	-3	7	Error	-6	3	-2	9	6391	9853	-0.150	0.192	-50	0	0
2	10	13	"ctrl-buffer"	"ctrl-buffer"	7590	44530	100	76	77	17	22	79	79	80	19	23	8	1	0	116	132	71	53	113	113	127	122	96	3	1	0	-1.000	-0.105	0.630	0.625	3.984	0.041	0.119	80	430	100	0	17	Error	-3	3	-2	19	6151	10537	-0.158	0.041	-50	0	0
2	11	13	"ctrl-buffer"	"ctrl-buffer"	7760	44540	100	73	74	14	18	76	76	77	16	20	8	1	0	112	116	25	21	107	107	115	36	31	12	2	0	-0.600	-0.222	0.438	0.496	3.799	0.060	0.010	80	440	100	2	7	Error	-3	5	-2	9	5885	9263	-0.187	0.028	-50	0	0
2	12	13	"ctrl-buffer"	"ctrl-buffer"	7940	44540	100	69	71	16	22	72	72	74	17	22	15	1	0	109	114	29	25	104	104	108	21	19	23	13	0	-0.600	-0.100	0.742	0.813	3.404	0.066	0.003	80	442	100	2	9	Error	-3	5	-1	10	5652	9107	-0.176	0.286	-50	0	0
2	13	13	"ctrl-buffer"	"ctrl-buffer"	8120	44540	100	67	69	18	26	72	72	73	17	23	10	6	0	108	128	78	60	105	105	109	21	19	26	10	0	-1.667	-0.130	0.640	0.650	3.549	0.137	0.110	80	432	100	-2	20	Error	-5	3	-3	23	5527	10235	-0.235	0.905	-50	0	0
2	14	13	"ctrl-buffer"	"ctrl-buffer"	8300	44540	100	69	74	18	24	72	72	77	27	35	7	1	0	124	131	39	29	113	113	118	27	22	28	8	0	-0.273	0.111	0.711	0.658	3.367	0.208	0.050	80	432	100	8	20	Error	-3	11	2	18	5935	10490	-0.111	0.481	-50	0	0
2	15	13	"ctrl-buffer"	"ctrl-buffer"	8480	44540	100	70	70	16	22	73	73	83	76	91	0	0	0	110	119	28	23	112	112	114	25	21	22	7	0	1.500	-0.429	0.829	0.712	3.974	0.137	0.019	80	420	100	-5	4	0.585	-3	-2	-3	7	5578	9520	-0.171	0.200	-50	0	0
2	16	13	"ctrl-buffer"	"ctrl-buffer"	8650	44540	100	66	74	28	37	75	75	76	18	23	16	8	0	115	132	64	48	113	113	116	26	22	26	13	0	-4.500	-0.053	0.635	0.791	3.162	0.241	0.122	80	420	100	-7	18	Error	-9	2	-1	19	5957	10578	-0.111	0.615	-50	0	0
2	17	13	"ctrl-buffer"	"ctrl-buffer"	8830	44540	100	76	78	19	24	75	75	77	17	22	22	7	0	126	131	32	24	113	113	118	31	26	32	10	0	0.077	0.167	0.667	0.511	4.977	0.025	0.001	80	466	100	14	21	-3.700	1	13	3	18	6214	10489	0.059	0.419	-50	0	0
2	18	13	"ctrl-buffer"	"ctrl-buffer"	9030	44530	90	84	91	37	40	75	75	76	17	22	34	25	0	151	187	131	70	115	115	122	35	28	50	30	0	0.250	0.222	0.464	0.424	4.107	0.134	0.125	52	361	100	45	88	-2.000	9	36	16	72	4752	9708	0.882	1.857	0	0	0
2	19	13	"ctrl-buffer"	"ctrl-buffer"	9190	44540	100	72	74	20	27	75	75	78	19	24	15	2	0	131	133	32	24	119	119	125	45	36	16	1	0	-0.250	-0.071	0.667	0.679	3.160	0.125	0.019	80	431	100	9	13	Error	-3	12	-1	14	5929	10674	-0.211	0.178	-50	0	0
2	20	13	"ctrl-buffer"	"ctrl-buffer"	9370	44540	100	74	78	25	32	78	78	82	21	25	12	5	0	123	137	64	46	128	128	138	57	41	10	5	0	0.800	0.000	0.553	0.527	3.845	0.190	0.133	80	437	100	-9	9	-0.322	-4	-5	0	9	6268	10920	-0.190	-0.018	-50	0	0
2	21	13	"ctrl-buffer"	"ctrl-buffer"	9530	44610	70	304	301	74	24	88	88	95	41	43	100	100	0	151	160	46	28	138	138	147	46	31	28	9	0	16.615	9.682	5.013	5.724	2.912	52.723	0.001	32	188	100	229	235	4.054	216	13	213	22	9618	5131	5.024	0.283	0	0	0
2	22	13	"ctrl-buffer"	"ctrl-buffer"	9720	44550	100	78	80	26	32	82	82	86	23	26	11	5	0	127	133	39	29	128	128	135	41	30	13	7	0	4.000	-0.400	0.833	0.674	3.300	0.307	0.074	80	452	100	-5	3	2.000	-4	-1	-2	5	6435	10653	-0.261	-0.049	-50	0	0
2	23	13	"ctrl-buffer"	"ctrl-buffer"	9900	44550	100	73	76	20	26	82	82	84	21	25	12	1	0	122	126	32	25	129	129	138	77	55	1	0	0	1.286	2.000	0.520	0.541	3.098	0.302	0.069	80	420	100	-16	-9	0.363	-9	-7	-6	-3	6046	10109	-0.381	-0.156	-50	0	0
2	24	13	"ctrl-buffer"	"ctrl-buffer"	10080	44550	100	75	80	22	27	82	82	86	22	25	12	5	0	128	135	44	32	126	126	131	34	25	15	7	0	-3.500	-0.222	0.972	0.820	5.329	0.117	0.034	80	464	100	-5	7	Error	-7	2	-2	9	6412	10799	-0.273	0.118	-50	0	0
2	1	14	"malY"	"STM1464"	5980	44710	100	105	211	482	228	79	79	81	18	22	63	36	0	313	353	203	57	109	109	112	23	20	98	95	0	0.127	0.541	0.148	0.173	4.680	7.549	0.021	80	506	100	230	376	-2.972	26	204	132	244	16887	28237	7.222	10.478	0	0	0
2	2	14	""	"STM1865"	6170	44720	110	92	102	44	43	78	78	78	16	20	40	23	0	310	600	758	126	109	109	111	22	19	97	93	0	0.070	0.049	0.071	0.073	3.107	0.045	0.438	80	521	100	215	515	-3.844	14	201	24	491	8174	47967	1.500	22.227	0	0	0
2	3	14	"yheU"	"STM3463"	6330	44710	110	128	167	108	64	75	75	97	448	461	2	0	0	585	790	691	87	107	107	115	101	87	100	93	0	0.111	0.135	0.107	0.105	2.773	3.859	0.798	80	519	100	531	775	-3.173	53	478	92	683	13360	63211	0.156	6.683	0	0	0
2	4	14	""	"STM2507"	6530	44710	110	117	142	78	54	75	75	96	430	447	1	0	0	947	1278	1067	83	111	111	119	97	81	100	96	0	0.050	0.057	0.055	0.047	2.707	0.049	0.493	80	562	100	878	1234	-4.315	42	836	67	1167	11395	102251	0.107	11.948	0	0	0
2	5	14	"ilvY"	"STM3908"	6690	44710	100	588	591	154	26	76	76	77	16	20	100	100	0	7308	7409	1395	18	112	112	116	35	30	100	100	0	0.071	0.071	0.072	0.068	1.370	0.070	0.905	80	438	100	7708	7812	-3.813	512	7196	515	7297	47245	592744	32.125	208.371	0	0	0
2	6	14	""	"STM2906"	6870	44710	100	114	137	68	49	76	76	78	16	20	73	53	0	473	654	552	84	110	110	113	21	18	100	100	0	0.105	0.112	0.117	0.102	2.349	0.095	0.592	80	464	100	401	605	-3.256	38	363	61	544	10996	52349	3.688	25.762	0	0	0
2	7	14	"ssaR"	"STM1419"	7050	44720	110	114	122	42	34	76	76	77	15	19	77	57	0	1956	2220	1535	69	110	110	112	21	18	100	100	0	0.021	0.022	0.021	0.023	2.176	0.020	0.577	80	536	100	1884	2156	-5.602	38	1846	46	2110	9781	177569	3.000	100.381	0	0	0
2	8	14	"pykF"	"STM1378"	7220	44720	90	2146	3457	3290	95	80	80	82	20	24	100	100	0	1023	1274	1089	85	111	111	113	21	18	96	92	0	2.265	2.904	2.852	3.027	2.219	3.258	0.796	52	378	100	2978	4540	1.180	2066	912	3377	1163	179761	66224	168.750	55.286	0	0	0
2	9	14	"gyrB"	"STM3835"	7400	44720	110	2523	3546	3026	85	79	79	82	20	24	100	100	0	3014	3948	3133	79	111	111	113	21	18	100	100	0	0.842	0.904	0.903	0.946	2.236	0.924	0.822	80	560	100	5347	7304	-0.248	2444	2903	3467	3837	283652	315822	173.200	182.619	0	0	0
2	10	14	"serC"	"STM0977"	7590	44720	100	923	1040	619	59	77	77	79	17	21	100	100	0	1964	2076	1162	55	109	109	111	26	23	100	100	0	0.456	0.490	0.465	0.485	2.058	0.421	0.609	80	494	100	2701	2930	-1.133	846	1855	963	1967	83233	166101	56.529	75.577	0	0	0
2	11	14	"cbiA"	"STM2035"	7770	44720	80	109	143	86	60	71	71	73	17	23	67	53	0	1430	2447	2419	98	105	105	108	28	25	100	100	0	0.029	0.031	0.030	0.030	2.933	0.028	0.713	52	314	100	1363	2414	-5.124	38	1325	72	2342	7455	127227	4.118	83.536	0	0	0
2	12	14	"hin"	"STM2772"	7940	44720	100	103	129	71	55	67	67	69	15	21	71	56	0	901	1559	1632	104	102	102	106	22	20	100	98	0	0.045	0.043	0.049	0.047	2.424	0.035	0.641	80	464	100	835	1519	-4.472	36	799	62	1457	10285	124684	4.000	66.045	0	0	0
2	13	14	"yfiA"	"STM2665"	8120	44720	110	445	482	183	37	67	67	68	14	20	100	100	0	1668	1713	686	40	106	106	111	38	34	100	100	0	0.242	0.258	0.256	0.252	1.404	0.240	0.802	80	510	100	1940	2022	-2.047	378	1562	415	1607	38573	137051	29.571	42.158	0	0	0
2	14	14	""	"STM0382"	8290	44720	110	503	533	127	23	69	69	70	15	21	100	100	0	11219	12036	3009	25	113	113	118	29	24	100	100	0	0.039	0.039	0.039	0.039	1.211	0.037	0.901	80	510	100	11540	12387	-4.678	434	11106	464	11923	42675	962877	30.867	410.966	0	0	0
2	15	14	"ybbP"	"STM0508"	8470	44720	110	1558	1729	592	34	73	73	76	22	28	100	100	0	12692	14538	4664	32	115	115	131	77	58	100	100	0	0.118	0.115	0.113	0.113	1.274	0.112	0.922	80	536	100	14062	16079	-3.082	1485	12577	1656	14423	138347	1163051	75.136	187.104	0	0	0
2	16	14	"fepE"	"STM0589"	8660	44720	110	2931	2936	483	16	75	75	78	25	32	100	100	0	13648	13699	2284	16	118	118	135	77	57	100	100	0	0.211	0.211	0.208	0.211	1.120	0.202	0.924	80	552	100	16386	16442	-2.244	2856	13530	2861	13581	234903	1095932	114.320	176.156	0	0	0
2	17	14	"trpL"	"STM1722"	8830	44720	60	75	96	45	46	75	75	76	15	19	34	31	0	177	296	250	84	121	121	127	43	33	50	46	0	0.000	0.120	0.363	0.292	3.801	0.129	0.434	32	176	100	56	196	Error	0	56	21	175	3070	9460	1.333	3.930	0	0	0
2	18	14	"ivbL"	"STM3797"	9010	44720	100	91	92	23	25	73	73	74	16	21	55	21	0	310	332	98	29	110	110	114	28	24	100	100	0	0.090	0.086	0.106	0.088	2.384	0.089	0.261	80	519	100	218	241	-3.474	18	200	19	222	7366	26576	1.125	7.786	0	0	0
2	19	14	"murI"	"STM4131"	9170	44710	50	1216	1196	817	68	69	69	82	54	65	100	83	0	2977	4195	3015	71	117	117	149	145	97	100	100	0	0.401	0.276	0.276	0.233	2.534	0.246	0.620	12	104	100	4007	5205	-1.318	1147	2860	1127	4078	14355	50334	20.630	27.903	0	0	0
2	20	14	"EMPTY"	"EMPTY"	9370	44720	100	75	76	20	26	76	76	79	21	26	11	3	0	122	129	43	33	118	118	129	69	53	5	2	0	-0.250	0.000	0.357	0.493	5.108	0.153	0.045	80	494	100	3	11	Error	-1	4	0	11	6110	10304	-0.143	0.000	-75	0	0
2	21	14	"EMPTY"	"EMPTY"	9550	44720	100	80	82	18	21	79	79	83	31	37	6	0	0	120	127	29	22	117	117	121	31	25	15	7	0	0.333	0.300	0.750	0.858	4.530	1.571	0.100	80	425	100	4	13	-1.585	1	3	3	10	6554	10169	-0.032	0.194	-75	0	0
2	22	14	"EMPTY"	"EMPTY"	9730	44720	100	77	79	17	21	77	77	79	29	36	5	0	0	121	127	33	25	118	118	123	30	24	17	7	0	0.000	0.222	0.625	0.538	2.880	0.204	0.047	80	452	100	3	11	Error	0	3	2	9	6290	10124	0.000	0.133	-75	0	0
2	23	14	"EMPTY"	"EMPTY"	9910	44720	100	83	83	16	19	77	77	78	18	23	21	6	0	122	129	33	25	118	118	125	33	26	18	7	0	1.500	0.545	0.692	0.731	4.055	0.113	0.033	80	452	100	10	17	0.585	6	4	6	11	6668	10283	0.278	0.121	-75	0	0
2	24	14	"EMPTY"	"EMPTY"	10090	44730	100	84	85	27	31	77	77	78	22	28	18	3	0	117	121	24	19	118	118	128	75	58	1	0	0	-7.000	2.667	1.000	1.106	3.848	0.129	0.018	80	496	100	6	11	Error	7	-1	8	3	6773	9691	0.318	-0.093	-75	0	0
3	1	1	"yjiW"	"STM4523"	10430	42460	130	101	114	47	41	71	71	72	16	22	66	45	0	625	704	448	63	98	98	100	17	17	100	96	0	0.057	0.071	0.090	0.076	3.007	0.056	0.356	120	747	100	557	649	-4.135	30	527	43	606	13711	84515	2.625	35.529	0	0	0
3	2	1	"yjjW"	"STM4565"	10620	42450	120	323	315	78	24	71	71	74	17	22	96	95	0	5606	5305	1145	21	101	101	103	20	19	100	100	0	0.046	0.047	0.046	0.042	1.822	0.046	0.871	120	528	100	5757	5448	-4.449	252	5505	244	5204	37757	636625	14.176	260.100	0	0	0
3	3	1	"yibL"	"STM3689"	10780	42460	140	187	300	278	92	73	73	75	15	20	86	77	0	955	1624	1633	100	101	101	104	26	25	97	94	0	0.133	0.149	0.123	0.116	3.353	0.128	0.600	156	658	100	968	1750	-2.905	114	854	227	1523	46843	253405	15.000	58.462	0	0	0
3	4	1	"fba"	"STM3068"	10980	42450	120	6985	6811	1688	24	77	77	78	16	20	100	100	0	7776	7548	1342	17	101	101	104	25	24	100	100	0	0.900	0.904	0.919	0.855	1.650	0.919	0.923	120	562	100	14583	14181	-0.152	6908	7675	6734	7447	817366	905719	420.813	297.760	0	0	0
3	5	1	"yhaH"	"STM3234"	11160	42450	130	225	241	135	56	79	79	80	17	21	95	85	0	658	785	525	66	102	102	109	119	109	96	78	0	0.263	0.237	0.228	0.225	2.587	0.185	0.519	120	594	100	702	845	-1.929	146	556	162	683	28904	94224	9.471	5.681	0	0	0
3	6	1	"rpoD"	"STM3211"	11330	42450	130	23698	23487	4567	19	76	76	78	17	21	100	100	0	9078	9273	1359	14	100	100	102	17	16	100	100	0	2.631	2.552	2.582	2.491	1.313	2.633	0.953	120	563	100	32600	32584	1.396	23622	8978	23411	9173	2818469	1112716	1377.000	539.471	0	0	0
3	7	1	""	"STM2551"	11500	42470	130	1263	1266	192	15	74	74	76	15	19	100	100	0	10574	10692	1581	14	102	102	108	25	23	100	100	0	0.114	0.113	0.113	0.113	1.245	0.108	0.931	120	522	100	11661	11782	-3.139	1189	10472	1192	10590	151923	1283031	79.333	423.360	0	0	0
3	8	1	"gltI"	"STM0665"	11670	42460	130	2003	1898	465	24	73	73	75	17	22	99	99	0	14306	14030	1927	13	104	104	109	26	23	100	100	0	0.136	0.131	0.134	0.120	1.687	0.132	0.931	120	569	100	16132	15751	-2.879	1930	14202	1825	13926	227705	1683541	107.235	535.423	0	0	0
3	9	1	"nagC"	"STM0682"	11870	42450	130	1406	1267	567	44	74	74	77	22	28	98	98	0	4987	4701	1648	35	102	102	106	22	20	100	100	0	0.273	0.259	0.274	0.226	2.169	0.261	0.800	120	622	100	6217	5792	-1.875	1332	4885	1193	4599	152070	564151	54.091	208.864	0	0	0
3	10	1	"glnS"	"STM0686"	12050	42460	130	17512	16653	4065	24	75	75	79	22	27	100	100	0	17450	15972	4862	30	106	106	132	237	179	98	97	0	1.005	1.045	1.031	1.180	1.768	1.020	0.955	120	568	100	34781	32444	0.008	17437	17344	16578	15866	1998374	1916623	753.364	66.835	0	0	0
3	11	1	"sipD"	"STM2883"	12210	42460	130	629	600	155	25	73	73	75	18	24	97	97	0	10938	10519	1831	17	106	106	129	231	179	100	100	0	0.051	0.051	0.052	0.047	1.634	0.052	0.924	120	543	100	11388	10940	-4.284	556	10832	527	10413	71986	1262339	29.167	44.978	0	0	0
3	12	1	"eutC"	"STM2457"	12380	42470	130	144	217	192	88	73	73	74	17	22	83	75	0	2359	4808	6557	136	107	107	116	38	32	100	100	0	0.032	0.031	0.027	0.027	2.491	0.026	0.585	120	535	100	2323	4845	-4.987	71	2252	144	4701	26060	576964	8.412	123.474	0	0	0
3	13	1	"udp"	"STM3968"	12570	42470	130	2451	2456	477	19	75	75	77	24	31	100	100	0	12575	12547	1784	14	112	112	119	34	28	100	100	0	0.191	0.191	0.194	0.189	1.279	0.186	0.906	120	591	100	14839	14816	-2.391	2376	12463	2381	12435	294660	1505614	99.125	365.529	0	0	0
3	14	1	"metR"	"STM3964"	12750	42470	130	1587	1674	542	32	72	72	87	216	248	100	100	0	12964	12511	3010	24	109	109	127	190	149	100	100	0	0.118	0.129	0.132	0.126	1.350	0.126	0.796	120	570	100	14370	14004	-3.085	1515	12855	1602	12402	200834	1501332	7.347	65.179	0	0	0
3	15	1	"rthB"	"STM3960"	12930	42470	130	1129	1163	275	23	71	71	87	225	258	99	99	0	7365	7751	1977	25	109	109	130	199	153	100	100	0	0.146	0.143	0.145	0.142	1.309	0.139	0.906	120	523	100	8314	8734	-2.778	1058	7256	1092	7642	139580	930119	4.782	38.296	0	0	0
3	16	1	"yigI"	"STM3956"	13110	42470	140	1513	1413	443	31	72	72	75	17	22	98	98	0	7241	6735	2032	30	113	113	129	75	58	100	99	0	0.202	0.203	0.203	0.193	2.012	0.194	0.894	156	598	100	8569	7963	-2.306	1441	7128	1341	6622	220466	1050644	78.706	88.080	0	0	0
3	17	1	"corA"	"STM3952"	13280	42460	130	2594	2878	2015	70	76	76	80	20	25	100	100	0	4610	5054	3264	64	123	123	164	125	76	100	98	0	0.561	0.568	0.558	0.515	2.037	0.557	0.770	120	507	100	7005	7733	-0.833	2518	4487	2802	4931	345400	606475	139.900	39.120	0	0	0
3	18	1	"yigA"	"STM3948"	13450	42470	140	2987	2758	884	32	79	79	84	27	32	96	96	0	7402	6857	2083	30	125	125	165	156	94	98	98	0	0.400	0.398	0.393	0.364	1.962	0.394	0.939	156	612	100	10185	9411	-1.323	2908	7277	2679	6732	430191	1069736	99.037	42.897	0	0	0
3	19	1	"priB"	"STM4392"	13640	42470	140	646	1177	1375	116	73	73	82	81	98	89	77	0	178	229	151	65	113	113	165	365	221	7	1	0	8.815	9.517	8.308	8.023	4.143	13.634	0.097	156	729	100	638	1220	3.140	573	65	1104	116	183581	35711	13.519	0.175	0	0	0
3	20	1	"ytfJ"	"STM4405"	13830	42460	130	301	322	162	50	72	72	73	14	19	99	97	0	2578	2590	1206	46	113	113	129	163	126	100	100	0	0.093	0.101	0.092	0.090	1.965	0.095	0.733	120	608	100	2694	2727	-3.428	229	2465	250	2477	38643	310851	17.786	15.098	0	0	0
3	21	1	"mpl"	"STM4416"	14000	42460	140	1258	2802	3224	115	72	72	91	267	293	84	67	0	3294	7213	8297	115	114	114	143	271	189	96	88	0	0.373	0.385	0.388	0.392	3.266	0.347	0.752	156	691	100	4366	9829	-1.423	1186	3180	2730	7099	437069	1125155	10.154	26.089	0	0	0
3	22	1	""	"STM4420"	14160	42470	140	255	250	116	46	72	72	91	275	302	26	0	0	4538	4859	2950	60	112	112	134	240	179	98	96	0	0.041	0.037	0.039	0.038	2.167	0.036	0.884	156	648	100	4609	4925	-4.596	183	4426	178	4747	39022	758015	0.578	19.688	0	0	0
3	23	1	""	"STM4424"	14340	42470	130	129	133	29	21	70	70	74	36	48	82	35	0	4395	4540	631	13	108	108	157	455	289	100	100	0	0.014	0.014	0.014	0.013	1.538	0.014	0.615	120	610	100	4346	4495	-6.183	59	4287	63	4432	15928	544776	1.639	9.633	0	0	0
3	24	1	""	"STM4428"	14520	42470	140	162	205	113	55	70	70	78	86	110	53	30	0	3928	5036	3484	69	106	106	189	709	375	97	94	0	0.024	0.027	0.023	0.024	2.246	0.025	0.692	156	890	100	3914	5065	-5.377	92	3822	135	4930	31914	785619	1.477	6.836	0	0	0
3	1	2	"clpX"	"STM0449"	10450	42650	130	1056	1935	2267	117	77	77	80	20	25	97	96	0	594	968	1050	108	103	103	107	26	24	92	90	0	1.994	2.148	2.006	2.089	2.646	2.562	0.693	120	547	100	1470	2723	0.996	979	491	1858	865	232234	116186	92.750	33.115	0	0	0
3	2	2	"ptrB"	"STM1879"	10620	42650	120	269	346	250	72	78	78	81	19	23	90	86	0	1395	1834	1448	78	106	106	111	29	26	99	98	0	0.148	0.155	0.135	0.137	2.774	0.112	0.447	120	379	100	1480	1996	-2.755	191	1289	268	1728	41485	220092	13.947	59.414	0	0	0
3	3	2	"yihV"	"STM4024"	10800	42640	120	92	111	59	53	80	80	81	16	19	41	29	0	1477	2109	2485	117	108	108	113	32	28	99	98	0	0.009	0.015	0.020	0.019	4.460	0.015	0.360	120	376	100	1381	2032	-6.834	12	1369	31	2001	13271	253088	1.875	62.375	0	0	0
3	4	2	"thiG"	"STM4160"	10980	42640	120	98	113	50	44	79	79	80	17	21	50	32	0	747	1220	1335	109	106	106	112	35	31	97	90	0	0.030	0.031	0.032	0.035	4.202	0.024	0.376	120	463	100	660	1148	-5.076	19	641	34	1114	13522	146432	1.941	31.657	0	0	0
3	5	2	"thiC"	"STM4164"	11180	42640	120	101	111	46	41	79	79	80	17	21	53	34	0	457	693	651	93	105	105	107	20	18	94	88	0	0.063	0.054	0.100	0.085	4.904	0.035	0.256	120	406	100	374	620	-4.000	22	352	32	588	13372	83217	1.824	29.300	0	0	0
3	6	2	"yjaG"	"STM4169"	11340	42640	120	516	784	1053	134	77	77	80	17	21	94	92	0	1322	2246	2787	124	105	105	107	19	17	100	100	0	0.361	0.330	0.307	0.286	3.624	0.280	0.522	120	378	100	1656	2848	-1.471	439	1217	707	2141	94032	269473	41.412	112.579	0	0	0
3	7	2	""	"STM2701"	11530	42640	120	149	194	138	71	75	75	77	16	20	68	60	0	1922	3878	4369	112	112	112	120	34	28	76	72	0	0.041	0.032	0.046	0.077	5.883	0.026	0.637	120	389	100	1884	3885	-4.612	74	1810	119	3766	23295	465312	7.313	110.529	0	0	0
3	8	2	"stfE"	"STM0198"	11710	42630	120	89	121	71	58	74	74	75	17	22	46	36	0	1126	2146	2439	113	115	115	125	39	31	70	64	0	0.015	0.023	0.034	0.039	6.142	0.021	0.539	120	403	100	1026	2078	-6.075	15	1011	47	2031	14548	257558	2.706	51.821	0	0	0
3	9	2	"eutQ"	"STM2468"	11880	42640	130	83	124	88	70	76	76	79	22	27	39	32	0	792	2048	2500	122	109	109	146	300	205	56	52	0	0.010	0.025	0.032	0.047	5.860	0.023	0.490	120	459	100	690	1987	-6.608	7	683	48	1939	14833	245737	2.045	6.340	0	0	0
3	10	2	"eutN"	"STM2464"	12040	42620	80	135	168	99	58	80	80	86	30	34	57	48	0	1057	1391	1239	89	124	124	298	677	227	53	48	0	0.059	0.069	0.091	0.101	2.953	0.042	0.386	52	271	100	988	1355	-4.084	55	933	88	1267	8754	72331	2.733	1.614	0	0	0
3	11	2	"prpB"	"STM0368"	12240	42640	130	85	127	88	69	74	74	77	22	28	41	35	0	949	2579	3576	138	115	115	202	458	226	55	49	0	0.013	0.022	0.038	0.057	7.323	0.017	0.405	120	445	100	845	2517	-6.244	11	834	53	2464	15281	309497	2.273	5.190	0	0	0
3	12	2	"tus"	"STM1470"	12400	42640	120	178	403	461	114	74	74	78	17	21	66	60	0	829	1849	2186	118	117	117	130	48	36	67	64	0	0.146	0.190	0.241	0.240	4.645	0.156	0.557	120	340	100	816	2061	-2.775	104	712	329	1732	48306	221861	19.118	35.813	0	0	0
3	13	2	"ogt"	"STM1659"	12580	42650	120	319	516	535	103	77	77	82	37	45	97	85	0	1346	2092	2260	108	122	122	130	38	29	100	100	0	0.198	0.223	0.217	0.216	2.602	0.186	0.620	120	415	100	1466	2409	-2.339	242	1224	439	1970	61930	251038	11.730	51.632	0	0	0
3	14	2	"rpmF"	"STM1191"	12780	42640	120	892	1820	2586	142	77	77	79	17	21	99	97	0	232	300	234	78	115	115	124	47	37	75	57	0	6.966	9.422	8.232	8.492	3.283	19.507	0.293	120	464	100	932	1928	2.800	815	117	1743	185	218406	35958	102.412	3.745	0	0	0
3	15	2	"fabG"	"STM1195"	12960	42640	130	3610	5658	5378	95	82	82	104	112	107	99	98	0	989	1384	1052	76	117	117	123	35	28	100	100	0	4.046	4.401	4.410	4.017	2.272	5.953	0.647	120	426	100	4400	6843	2.016	3528	872	5576	1267	678959	166121	49.589	36.029	0	0	0
3	16	2	"phsA"	"STM2065"	13140	42650	130	126	147	74	50	83	83	108	118	109	16	5	0	1603	2148	2011	93	129	129	149	92	61	100	99	0	0.029	0.032	0.031	0.027	3.155	0.025	0.247	120	375	100	1517	2083	-5.099	43	1474	64	2019	17629	257807	0.331	21.728	0	0	0
3	17	2	"dacD"	"STM2062"	13300	42650	120	638	718	357	49	83	83	88	31	35	99	99	0	5155	5572	2573	46	133	133	187	201	107	100	100	0	0.111	0.117	0.112	0.111	1.884	0.102	0.655	120	378	100	5577	6074	-3.178	555	5022	635	5439	86148	668583	20.323	26.791	0	0	0
3	18	2	"pefD"	"PSLT016"	13490	42640	130	372	621	816	131	84	84	101	102	100	82	67	0	3266	5260	7663	145	123	123	194	285	146	99	94	0	0.092	0.105	0.101	0.095	2.605	0.089	0.660	120	427	100	3431	5674	-3.448	288	3143	537	5137	74474	631227	5.098	17.775	0	0	0
3	19	2	"ybjG"	"STM0865"	13650	42680	90	938	927	799	86	75	75	101	146	144	69	65	0	2689	2988	2506	83	118	118	231	545	235	67	61	0	0.336	0.297	0.292	0.304	4.146	0.258	0.669	52	292	100	3434	3722	-1.575	863	2571	852	2870	48224	155353	5.658	5.059	0	0	0
3	20	2	"thiM"	"STM2147"	13840	42660	110	93	135	79	58	73	73	84	78	92	37	13	0	230	787	869	110	121	121	181	438	241	45	36	0	0.183	0.093	0.118	0.180	6.115	0.065	0.442	80	432	100	129	728	-2.446	20	109	62	666	10772	62984	0.654	1.384	0	0	0
3	21	2	"thiI"	"STM0425"	14000	42680	100	602	1657	1927	116	74	74	114	384	336	51	47	0	1441	3358	3748	111	117	117	172	387	225	56	53	0	0.399	0.488	0.493	0.564	4.868	0.471	0.592	80	353	100	1852	4824	-1.326	528	1324	1583	3241	132523	268656	4.018	8.233	0	0	0
3	22	2	"hilD"	"STM2875"	14190	42650	120	103	212	188	88	72	72	101	326	322	19	0	0	444	1359	1593	117	114	114	155	349	225	49	41	0	0.094	0.112	0.127	0.139	4.669	0.102	0.481	120	489	100	361	1385	-3.412	31	330	140	1245	25432	163133	0.340	3.450	0	0	0
3	23	2	"prgK"	"STM2871"	14370	42670	70	526	504	256	50	75	75	93	88	94	81	81	0	5239	5421	2583	47	125	125	353	979	277	96	87	0	0.088	0.081	0.088	0.068	2.194	0.073	0.745	32	215	100	5565	5725	-3.503	451	5114	429	5296	16139	173485	4.670	5.177	0	0	0
3	24	2	"nhoA"	"STM1582"	14560	42640	90	464	499	364	72	73	73	110	197	179	67	50	0	2836	3239	2641	81	117	117	339	1053	310	67	57	0	0.144	0.136	0.122	0.119	2.723	0.133	0.620	52	353	100	3110	3548	-2.798	391	2719	426	3122	25965	168413	1.975	2.754	0	0	0
3	1	3	"hsdS"	"STM4524"	10450	42800	130	144	285	301	105	85	85	88	20	22	74	60	0	868	2051	2562	124	109	109	116	71	61	85	77	0	0.078	0.103	0.112	0.108	4.147	0.100	0.741	120	565	100	818	2142	-3.685	59	759	200	1942	34241	246100	9.850	27.254	0	0	0
3	2	3	"hisF"	"STM2077"	10650	42810	130	524	2004	2996	149	91	91	94	23	24	88	78	0	226	876	1314	150	110	110	115	28	24	62	53	0	3.733	2.497	2.414	2.570	4.609	2.677	0.728	120	422	100	549	2679	1.900	433	116	1913	766	240523	105171	83.043	27.179	0	0	0
3	3	3	"trmD"	"STM2674"	10820	42810	130	4117	8517	10439	122	93	93	110	85	77	86	80	0	386	613	576	93	111	111	115	25	21	70	65	0	14.633	16.781	13.271	12.866	4.234	21.735	0.595	120	388	100	4299	8926	3.871	4024	275	8424	502	1022080	73595	98.906	19.920	0	0	0
3	4	3	"fruF"	"STM2206"	11000	42820	120	205	715	835	116	86	86	103	86	83	50	47	0	279	1674	1989	118	111	111	116	30	25	62	57	0	0.708	0.402	0.415	0.495	4.251	0.354	0.670	120	390	100	287	2192	-0.497	119	168	629	1563	85837	200892	7.116	51.933	0	0	0
3	5	3	"asrB"	"STM2549"	11180	42810	120	94	121	62	51	78	78	80	18	22	48	41	0	415	1529	1775	116	110	110	112	21	18	65	59	0	0.052	0.030	0.046	0.074	5.722	0.025	0.482	120	377	100	321	1462	-4.253	16	305	43	1419	14506	183514	2.278	67.476	0	0	0
3	6	3	"sifA"	"STM1224"	11350	42810	130	103	218	210	96	77	77	78	17	21	56	46	0	859	2297	2882	125	112	112	119	33	27	85	75	0	0.035	0.065	0.071	0.074	4.658	0.065	0.802	120	411	100	773	2326	-4.845	26	747	141	2185	26152	275691	8.235	66.000	0	0	0
3	7	3	"cbiM"	"STM2023"	11540	42810	120	97	133	81	60	75	75	76	17	22	55	40	0	690	1391	1542	110	117	117	125	39	31	96	85	0	0.038	0.046	0.057	0.053	3.435	0.036	0.506	120	425	100	595	1332	-4.703	22	573	58	1274	15919	166863	3.353	32.462	0	0	0
3	8	3	"cbiP"	"STM2019"	11720	42820	120	139	295	327	110	74	74	75	15	20	70	64	0	962	2388	3034	127	118	118	127	42	33	70	62	0	0.077	0.097	0.118	0.153	5.261	0.076	0.523	120	388	100	909	2491	-3.699	65	844	221	2270	35408	286597	14.667	53.833	0	0	0
3	9	3	"samB"	"PSLT054"	11880	42820	130	289	507	544	107	74	74	75	16	21	80	70	0	800	2300	3777	164	114	114	124	40	32	86	80	0	0.313	0.198	0.228	0.256	3.435	0.103	0.424	120	423	100	901	2619	-1.674	215	686	433	2186	60792	276018	27.000	54.400	0	0	0
3	10	3	"uhpT"	"STM3787"	12060	42820	130	95	127	83	65	74	74	76	21	27	48	36	0	710	2183	2830	129	112	112	185	432	233	54	45	0	0.035	0.026	0.039	0.048	4.953	0.020	0.498	120	529	100	619	2124	-4.832	21	598	53	2071	15245	261946	2.429	4.625	0	0	0
3	11	3	"trpA"	"STM1727"	12250	42810	130	144	334	356	106	74	74	75	16	21	63	59	0	1004	2184	2569	117	111	111	119	31	26	77	70	0	0.078	0.125	0.141	0.150	4.025	0.115	0.647	120	468	100	963	2333	-3.673	70	893	260	2073	40038	262040	16.188	66.613	0	0	0
3	12	3	"rhaT"	"STM4050"	12440	42810	130	85	122	76	62	74	74	84	90	107	23	10	0	783	2832	3500	123	115	115	137	187	136	61	56	0	0.016	0.018	0.024	0.032	5.880	0.015	0.377	120	462	100	679	2765	-5.924	11	668	48	2717	14589	339854	0.422	14.412	0	0	0
3	13	3	"glnQ"	"STM0828"	12620	42810	110	456	753	1033	137	77	77	89	100	112	68	62	0	453	793	1035	130	119	119	135	70	51	82	75	0	1.135	1.003	0.876	0.909	3.611	0.764	0.580	80	376	100	713	1350	0.182	379	334	676	674	60223	63429	6.640	9.400	0	0	0
3	14	3	""	"STM4158"	12750	42830	80	94	103	33	32	78	78	81	20	24	42	19	0	264	291	125	42	116	116	140	86	61	73	42	0	0.108	0.143	0.133	0.142	2.579	0.160	0.400	52	255	100	164	200	-3.209	16	148	25	175	5347	15140	1.100	1.756	0	0	0
3	15	3	""	"STM1260"	12940	42830	120	145	217	228	105	81	81	98	98	100	38	17	0	925	1586	2609	164	121	121	135	60	44	86	81	0	0.080	0.093	0.095	0.119	3.697	0.069	0.416	120	492	100	868	1601	-3.651	64	804	136	1465	26016	190264	1.214	24.183	0	0	0
3	16	3	""	"PSLT026"	13140	42820	120	480	868	1112	128	90	90	116	116	100	70	60	0	1664	2850	3717	130	139	139	165	156	94	83	79	0	0.256	0.287	0.304	0.257	5.532	0.233	0.575	120	405	100	1915	3489	-1.967	390	1525	778	2711	104195	342054	6.483	17.212	0	0	0
3	17	3	""	"STM4457"	13310	42830	130	217	260	174	66	88	88	98	44	44	77	63	0	490	594	384	64	122	122	158	160	101	79	56	0	0.351	0.364	0.352	0.331	3.552	0.267	0.459	120	410	100	497	644	-1.512	129	368	172	472	31212	71322	3.682	2.725	0	0	0
3	18	3	"metJ"	"STM4099"	13490	42820	130	249	333	228	68	81	81	90	39	43	90	73	0	445	531	365	68	117	117	123	34	27	92	88	0	0.512	0.609	0.513	0.610	3.448	0.489	0.420	120	432	100	496	666	-0.965	168	328	252	414	39905	63669	6.231	12.000	0	0	0
3	19	3	""	"Not LT2a84"	13670	42820	120	83	106	74	69	72	72	80	67	83	10	6	0	425	862	1135	131	116	116	135	120	88	86	61	0	0.036	0.046	0.056	0.054	3.859	0.037	0.359	120	389	100	320	780	-4.812	11	309	34	746	12694	103450	0.388	6.058	0	0	0
3	20	3	"traW"	"PSLT091"	13840	42820	130	121	153	102	66	72	72	80	69	86	37	16	0	1166	2045	2257	110	121	121	159	170	106	95	89	0	0.047	0.042	0.048	0.044	4.087	0.037	0.554	120	407	100	1094	2005	-4.415	49	1045	81	1924	18339	245400	1.058	11.094	0	0	0
3	21	3	"traN"	"PSLT095"	14020	42830	120	471	559	428	76	73	73	81	90	111	84	73	0	3679	4468	3422	76	119	119	144	131	90	98	96	0	0.112	0.112	0.104	0.101	3.319	0.085	0.507	120	404	100	3958	4835	-3.161	398	3560	486	4349	67088	536196	5.311	33.008	0	0	0
3	22	3	"trbB"	"PSLT099"	14210	42830	130	153	197	169	85	72	72	74	16	21	86	77	0	930	1337	1499	112	119	119	129	53	41	94	92	0	0.100	0.103	0.110	0.103	2.884	0.091	0.651	120	441	100	892	1343	-3.324	81	811	125	1218	23698	160486	7.688	22.792	0	0	0
3	23	3	"traD"	"PSLT104"	14380	42820	130	880	1125	820	72	73	73	94	159	169	97	90	0	4816	5769	4322	74	124	124	227	756	333	98	95	0	0.172	0.186	0.173	0.178	2.059	0.153	0.618	120	512	100	5499	6697	-2.540	807	4692	1052	5645	135038	692230	6.484	7.331	0	0	0
3	24	3	""	"PSLT109"	14560	42820	120	347	429	267	62	72	72	89	147	165	87	45	0	1121	1191	676	56	111	111	182	657	360	70	27	0	0.272	0.331	0.306	0.311	1.768	0.302	0.691	120	570	100	1285	1437	-1.877	275	1010	357	1080	51444	142978	2.313	1.536	0	0	0
3	1	4	""	"STM2732"	10460	42990	120	86	96	41	42	81	81	95	266	280	0	0	0	244	353	348	98	111	111	122	167	136	41	22	0	0.038	0.062	0.112	0.128	3.978	1.073	0.887	120	550	100	138	257	-4.733	5	133	15	242	11567	42408	0.004	1.383	0	0	0
3	2	4	""	"STM2710"	10640	43000	130	88	101	52	51	87	87	103	291	282	0	0	0	697	2071	4759	229	113	113	128	183	142	74	65	0	0.002	0.007	0.020	0.018	3.594	0.015	0.018	120	461	100	585	1972	-9.190	1	584	14	1958	12124	248573	-0.007	10.617	0	0	0
3	3	4	""	"STM1614"	10830	42980	130	159	196	118	60	90	90	106	82	77	39	16	0	2508	3541	3199	90	116	116	125	39	31	100	100	0	0.029	0.031	0.028	0.028	2.406	0.020	0.172	120	428	100	2461	3531	-5.115	69	2392	106	3425	23480	424936	1.098	87.590	0	0	0
3	4	4	"tehB"	"STM1608"	11000	42990	130	744	1058	1224	115	88	88	106	85	80	97	92	0	948	1201	1210	100	116	116	126	39	30	99	96	0	0.788	0.894	0.797	0.877	2.353	0.960	0.805	120	404	100	1488	2055	-0.343	656	832	970	1085	126918	144144	11.200	27.564	0	0	0
3	5	4	"tpx"	"STM1682"	11180	42990	120	1184	1495	1732	115	82	82	86	23	26	100	100	0	465	608	562	92	113	113	117	27	23	100	97	0	3.131	2.855	2.893	2.918	2.012	3.428	0.722	120	414	100	1454	1908	1.646	1102	352	1413	495	179353	73003	61.261	18.185	0	0	0
3	6	4	""	"STM1677"	11360	42990	120	180	218	127	58	78	78	81	20	24	95	90	0	2117	2717	1782	65	117	117	127	44	34	99	99	0	0.051	0.054	0.049	0.049	1.993	0.052	0.688	120	427	100	2102	2740	-4.293	102	2000	140	2600	26213	325997	6.850	58.864	0	0	0
3	7	4	"uppS"	"STM0221"	11540	42990	130	482	705	725	102	77	77	80	22	27	95	91	0	612	974	1093	112	119	119	129	44	34	95	87	0	0.822	0.735	0.736	0.822	2.991	0.629	0.600	120	476	100	898	1483	-0.284	405	493	628	855	84580	116885	28.409	19.205	0	0	0
3	8	4	"yaeD"	"STM0248"	11720	43000	130	1308	1552	972	62	76	76	78	17	21	100	100	0	1696	2133	1504	70	114	114	121	34	28	100	99	0	0.779	0.731	0.718	0.761	1.930	0.570	0.596	120	432	100	2814	3495	-0.361	1232	1582	1476	2019	186275	255901	86.706	59.176	0	0	0
3	9	4	"rof"	"STM0237"	11880	42990	100	76	84	38	45	74	74	76	18	23	17	8	0	126	166	158	95	113	113	120	35	29	28	15	0	0.154	0.189	0.593	0.541	3.603	0.189	0.414	80	334	100	15	63	-2.700	2	13	10	53	6739	13257	0.444	1.314	-50	0	0
3	10	4	"yeeX"	"STM2059"	12070	42990	130	173	324	380	117	75	75	77	18	23	85	76	0	253	374	393	105	113	113	121	31	25	81	71	0	0.700	0.954	0.822	0.838	5.080	0.940	0.588	120	483	100	238	510	-0.515	98	140	249	261	38886	44934	13.722	8.161	0	0	0
3	11	4	"sbcB"	"STM2067"	12250	43000	120	230	389	495	127	77	77	85	44	51	82	68	0	596	1111	1366	122	116	116	153	178	116	80	58	0	0.319	0.314	0.315	0.293	2.982	0.290	0.662	120	449	100	633	1307	-1.650	153	480	312	995	46624	133343	6.909	5.382	0	0	0
3	12	4	"fixC"	"STM0077"	12440	43000	130	630	627	406	64	76	76	88	56	63	89	75	0	6528	7018	3591	51	126	126	196	298	152	100	100	0	0.087	0.080	0.084	0.056	3.004	0.068	0.520	120	498	100	6956	7443	-3.531	554	6402	551	6892	75247	842163	9.625	22.893	0	0	0
3	13	4	"yjbC"	"STM4193"	12600	43010	130	678	952	1111	116	76	76	88	93	105	98	90	0	3191	4294	4734	110	126	126	173	260	150	99	98	0	0.196	0.210	0.190	0.201	1.905	0.210	0.852	120	468	100	3667	5044	-2.348	602	3065	876	4168	114224	515304	9.290	15.850	0	0	0
3	14	4	"dinF"	"STM4238"	12780	43000	120	720	930	783	84	79	79	86	89	103	94	93	0	3111	4159	3493	83	123	123	154	120	77	100	99	0	0.215	0.211	0.204	0.186	2.076	0.197	0.803	120	497	100	3629	4887	-2.221	641	2988	851	4036	111604	499024	9.483	33.375	0	0	0
3	15	4	""	"STM4267"	12960	43000	130	228	245	96	39	83	83	89	30	33	96	89	0	1629	1699	903	53	134	134	156	110	70	99	98	0	0.097	0.104	0.103	0.101	2.002	0.090	0.646	120	468	100	1640	1727	-3.366	145	1495	162	1565	29407	203836	5.200	14.027	0	0	0
3	16	4	"malE"	"STM4229"	13140	43000	120	145	169	87	51	100	100	111	46	41	48	20	0	4178	6604	5542	83	152	152	194	170	87	100	100	0	0.011	0.011	0.009	0.008	2.429	0.010	0.423	120	435	100	4071	6521	-6.483	45	4026	69	6452	20314	792441	1.261	37.706	0	0	0
3	17	4	"yfdZ"	"STM2402"	13320	43000	130	2201	2482	1100	44	92	92	106	48	45	100	100	0	6092	6910	2676	38	130	130	182	170	93	100	100	0	0.354	0.353	0.329	0.341	1.385	0.334	0.817	120	459	100	8071	9170	-1.499	2109	5962	2390	6780	297845	829207	49.500	39.576	0	0	0
3	18	4	"yfcA"	"STM2382"	13500	43010	130	177	316	451	142	76	76	79	17	21	87	76	0	662	1134	1843	162	119	119	124	35	28	96	91	0	0.186	0.236	0.207	0.221	2.726	0.220	0.799	120	432	100	644	1255	-2.427	101	543	240	1015	37871	136108	13.941	28.857	0	0	0
3	19	4	"ybdB"	"STM0599"	13660	43000	120	147	186	116	62	72	72	75	15	20	88	79	0	290	364	282	77	123	123	133	50	37	84	66	0	0.449	0.473	0.473	0.521	3.374	0.337	0.546	120	386	100	242	355	-1.155	75	167	114	241	22348	43656	7.400	4.620	0	0	0
3	20	4	"fsr"	"STM0493"	13840	43000	130	277	386	368	95	72	72	75	18	24	99	95	0	2311	3136	3040	96	126	126	150	101	67	100	100	0	0.094	0.104	0.098	0.093	1.934	0.102	0.724	120	454	100	2390	3324	-3.414	205	2185	314	3010	46304	376350	17.278	29.564	0	0	0
3	21	4	"ybbB"	"STM0513"	14030	43010	130	372	482	411	85	73	73	76	19	25	99	97	0	1459	1739	1467	84	123	123	142	97	68	99	95	0	0.224	0.253	0.237	0.243	1.853	0.233	0.715	120	423	100	1635	2025	-2.160	299	1336	409	1616	57839	208670	21.368	16.464	0	0	0
3	22	4	"lpxH"	"STM0535"	14190	43000	130	281	327	198	60	73	73	74	16	21	98	94	0	1092	1418	973	68	118	118	130	54	41	100	99	0	0.214	0.195	0.204	0.185	1.920	0.157	0.574	120	417	100	1182	1554	-2.227	208	974	254	1300	39280	170184	15.813	23.852	0	0	0
3	23	4	""	"STM0563"	14370	43000	100	70	77	33	42	70	70	73	15	20	20	8	0	120	135	64	47	113	113	125	53	42	7	5	0	0.000	0.318	0.768	0.723	3.943	0.344	0.413	80	389	100	7	29	Error	0	7	7	22	6161	10768	0.267	0.189	-50	0	0
3	24	4	"fepD"	"STM0592"	14560	43000	120	388	538	486	90	70	70	72	14	19	100	99	0	1774	2360	1770	75	110	110	113	22	19	100	100	0	0.191	0.208	0.188	0.185	1.585	0.215	0.775	120	581	100	1982	2718	-2.388	318	1664	468	2250	64601	283221	33.286	102.136	0	0	0
3	1	5	"yeaZ"	"STM1820"	10480	43170	120	1686	1946	1049	53	82	82	96	287	298	99	98	0	2416	2607	1316	50	112	112	125	180	144	100	98	0	0.696	0.747	0.733	0.738	1.749	0.733	0.737	120	473	100	3908	4359	-0.522	1604	2304	1864	2495	233564	312806	6.446	13.789	0	0	0
3	2	5	"ymgE"	"STM1797"	10650	43170	120	99	119	57	47	83	83	84	19	22	45	30	0	399	618	634	102	116	116	129	107	82	80	60	0	0.057	0.072	0.086	0.079	3.449	0.060	0.370	120	376	100	299	538	-4.145	16	283	36	502	14289	74141	1.842	4.570	0	0	0
3	3	5	"narJ"	"STM1762"	10830	43170	120	112	120	36	30	79	79	81	18	22	71	47	0	1609	1830	783	42	120	120	139	107	76	100	100	0	0.022	0.024	0.025	0.020	2.492	0.021	0.361	120	406	100	1522	1751	-5.496	33	1489	41	1710	14396	219646	2.167	15.804	0	0	0
3	4	5	"manY"	"STM1831"	11010	43160	120	318	422	379	89	82	82	86	25	29	93	90	0	1475	1956	1759	89	129	129	143	58	40	99	95	0	0.175	0.186	0.181	0.170	2.848	0.154	0.573	120	385	100	1582	2167	-2.512	236	1346	340	1827	50607	234710	13.440	31.259	0	0	0
3	5	5	"minD"	"STM1815"	11190	43180	120	1049	1437	1007	70	86	86	91	27	29	100	100	0	1836	2308	1349	58	126	126	140	58	41	100	100	0	0.563	0.619	0.557	0.589	1.682	0.625	0.646	120	366	100	2673	3533	-0.828	963	1710	1351	2182	172419	277009	49.852	37.379	0	0	0
3	6	5	"ycgB"	"STM1804"	11350	43170	130	201	220	91	41	79	79	85	26	30	95	87	0	2828	3149	1578	50	119	119	130	46	35	100	100	0	0.045	0.047	0.045	0.042	1.670	0.044	0.740	120	430	100	2831	3171	-4.473	122	2709	141	3030	26430	377859	5.192	65.630	0	0	0
3	7	5	"glnA"	"STM4007"	11540	43180	130	479	1212	1718	141	77	77	82	24	29	95	90	0	513	1301	1897	145	119	119	131	45	34	85	80	0	1.020	0.960	1.089	1.138	4.135	0.853	0.527	120	450	100	796	2317	0.029	402	394	1135	1182	145440	156131	47.083	26.000	0	0	0
3	8	5	"yijC"	"STM4127"	11720	43180	130	156	377	558	148	75	75	78	19	24	68	57	0	308	1436	2603	181	117	117	125	34	27	70	62	0	0.424	0.229	0.252	0.321	4.236	0.172	0.589	120	414	100	272	1621	-1.238	81	191	302	1319	45197	172351	15.737	38.559	0	0	0
3	9	5	""	"STM4080"	11900	43170	130	100	186	188	101	75	75	77	19	24	54	41	0	536	1480	2193	148	114	114	121	34	28	70	67	0	0.059	0.081	0.094	0.122	4.796	0.065	0.541	120	454	100	447	1477	-4.077	25	422	111	1366	22260	177542	5.737	39.971	0	0	0
3	10	5	"sbp"	"STM4063"	12070	43180	130	131	269	418	155	76	76	78	22	28	68	55	0	855	2465	4341	176	115	115	122	34	27	89	84	0	0.074	0.082	0.089	0.099	4.495	0.079	0.701	120	430	100	795	2543	-3.750	55	740	193	2350	32263	295744	8.682	68.912	0	0	0
3	11	5	""	"STM4051"	12250	43170	120	74	86	45	52	77	77	83	34	40	12	9	0	293	1212	1865	153	124	124	152	115	75	54	46	0	-0.018	0.008	0.048	0.073	10.090	0.015	0.298	120	456	100	166	1097	Error	-3	169	9	1088	10316	145489	0.088	9.217	0	0	0
3	12	5	"fdhD"	"STM4038"	12440	43180	80	84	184	232	126	78	78	81	23	28	38	26	0	166	796	1368	171	148	148	192	122	63	38	32	0	0.333	0.164	0.270	0.227	3.941	0.150	0.781	52	258	100	24	754	-1.585	6	18	106	648	9547	41396	4.478	4.951	0	0	0
3	13	5	"rplQ"	"STM3414"	12590	43190	130	652	1298	2448	188	78	78	94	135	143	80	70	0	191	357	419	117	135	135	175	190	108	30	17	0	10.250	5.495	7.410	7.341	3.573	7.283	0.562	120	468	100	630	1442	3.358	574	56	1220	222	155738	42871	8.919	0.958	0	0	0
3	14	5	"rpmD"	"STM3422"	12740	43170	70	145	400	672	168	90	90	175	341	194	21	9	0	176	223	133	59	135	135	155	72	46	34	21	0	1.341	3.523	2.122	1.678	6.474	14.773	0.114	32	214	100	96	398	0.424	55	41	310	88	12791	7142	0.660	0.944	0	0	0
3	15	5	"rplX"	"STM3429"	12960	43190	120	382	464	369	79	84	84	120	261	217	55	25	0	142	200	185	92	125	125	146	108	73	12	8	0	17.529	5.067	9.983	7.867	4.993	7.476	0.038	120	490	100	315	455	4.132	298	17	380	75	55652	24026	1.318	0.500	0	0	0
3	16	5	"rplP"	"STM3433"	13130	43190	120	1345	2323	2903	124	96	96	111	87	78	96	94	0	148	180	121	67	123	123	146	84	57	20	7	0	49.960	39.070	35.206	42.634	2.988	35.519	0.413	120	400	100	1274	2284	5.643	1249	25	2227	57	278773	21589	25.425	0.405	0	0	0
3	17	5	"rplB"	"STM3437"	13310	43190	130	3659	5414	4940	91	88	88	107	85	79	100	98	0	230	271	163	60	122	122	149	89	59	57	31	0	33.065	35.745	34.848	39.501	3.421	48.096	0.310	120	465	100	3679	5475	5.047	3571	108	5326	149	649698	32495	62.435	1.371	0	0	0
3	18	5	"yheN"	"STM3451"	13500	43190	130	128	172	146	84	76	76	78	16	20	76	62	0	308	427	383	89	119	119	125	32	25	89	73	0	0.275	0.312	0.281	0.306	3.859	0.248	0.376	120	419	100	241	404	-1.862	52	189	96	308	20649	51243	5.875	9.438	0	0	0
3	19	5	""	"STM4465"	13670	43180	130	81	86	37	43	74	74	78	18	23	23	10	0	943	1509	1741	115	129	129	152	76	50	95	90	0	0.009	0.009	0.015	0.016	2.996	0.010	0.191	120	421	100	821	1392	-6.862	7	814	12	1380	10358	181137	0.444	17.855	0	0	0
3	20	5	"idnR"	"STM4481"	13850	43180	130	99	128	89	69	74	74	77	18	23	56	40	0	669	1176	1365	116	130	130	150	73	48	85	76	0	0.046	0.052	0.060	0.055	3.731	0.048	0.516	120	462	100	564	1100	-4.430	25	539	54	1046	15373	141062	2.833	14.055	0	0	0
3	21	5	"yjiG"	"STM4513"	14040	43190	120	89	130	105	80	73	73	76	20	26	41	29	0	301	981	1631	166	124	124	136	99	72	60	49	0	0.090	0.067	0.099	0.112	5.019	0.050	0.596	120	390	100	193	914	-3.468	16	177	57	857	15634	117706	2.700	8.535	0	0	0
3	22	5	"yjjI"	"STM4566"	14200	43180	120	92	125	95	76	72	72	74	15	20	54	43	0	954	1827	2323	127	117	117	122	36	29	96	87	0	0.024	0.031	0.034	0.033	3.668	0.027	0.556	120	406	100	857	1763	-5.387	20	837	53	1710	14942	219263	3.400	47.361	0	0	0
3	23	5	"sthA"	"STM4594"	14380	43190	120	89	99	46	46	72	72	76	32	42	30	10	0	602	1183	1740	147	113	113	122	61	50	83	72	0	0.035	0.025	0.040	0.048	3.992	0.020	0.473	120	495	100	506	1097	-4.846	17	489	27	1070	11863	141975	0.719	17.393	0	0	0
3	24	5	""	"STM3736"	14560	43190	120	99	123	69	56	71	71	75	32	42	42	29	0	619	1124	1299	115	112	112	115	26	22	90	85	0	0.055	0.051	0.090	0.077	3.686	0.038	0.431	120	532	100	535	1064	-4.178	28	507	52	1012	14779	134863	1.500	38.808	0	0	0
3	1	6	"gntT"	"STM3512"	10480	43340	120	141	156	72	46	80	80	82	19	23	81	69	0	1732	2104	1727	82	118	118	123	31	25	100	99	0	0.038	0.038	0.041	0.039	2.495	0.031	0.551	120	483	100	1675	2062	-4.726	61	1614	76	1986	18747	252467	3.895	63.903	0	0	0
3	2	6	"sspB"	"STM3341"	10650	43350	120	315	526	747	142	82	82	84	21	25	93	88	0	470	660	807	122	120	120	133	108	81	82	69	0	0.666	0.822	0.756	0.739	2.939	0.798	0.275	120	379	100	583	984	-0.587	233	350	444	540	63171	79148	21.048	4.880	0	0	0
3	3	6	"yhcH"	"STM3335"	10820	43340	130	146	167	91	54	78	78	81	19	23	87	75	0	1849	2025	1325	65	121	121	135	101	74	100	99	0	0.039	0.047	0.043	0.041	2.517	0.037	0.401	120	447	100	1796	1993	-4.667	68	1728	89	1904	20026	242971	4.526	18.713	0	0	0
3	4	6	"yrbB"	"STM3309"	11010	43340	140	213	256	231	90	79	79	83	21	25	82	73	0	351	462	489	105	128	128	141	54	38	81	69	0	0.601	0.530	0.536	0.520	3.476	0.427	0.662	156	454	100	357	511	-0.735	134	223	177	334	40001	71998	8.238	5.944	0	0	0
3	5	6	"folP"	"STM3295"	11190	43350	120	963	1480	1879	126	84	84	88	26	29	100	99	0	1769	2514	2929	116	126	126	139	57	41	100	100	0	0.535	0.585	0.537	0.536	2.150	0.552	0.589	120	360	100	2522	3784	-0.902	879	1643	1396	2388	177557	301718	53.538	41.667	0	0	0
3	6	6	"mtr"	"STM3279"	11360	43350	120	195	243	159	65	80	80	83	25	30	98	92	0	2166	2667	1988	74	120	120	130	41	31	99	99	0	0.056	0.064	0.058	0.060	1.956	0.054	0.563	120	392	100	2161	2710	-4.153	115	2046	163	2547	29191	320026	6.400	61.878	0	0	0
3	7	6	"yghA"	"STM3157"	11550	43350	120	143	206	184	89	77	77	79	20	25	74	65	0	1174	2072	3017	145	122	122	135	49	36	98	94	0	0.063	0.066	0.061	0.068	3.562	0.046	0.558	120	368	100	1118	2079	-3.995	66	1052	129	1950	24707	248610	6.350	39.531	0	0	0
3	8	6	""	"STM3129"	11710	43350	120	113	129	62	48	75	75	77	17	22	70	55	0	1497	1877	1454	77	126	126	138	49	35	96	95	0	0.028	0.031	0.035	0.035	2.861	0.025	0.419	120	368	100	1409	1805	-5.173	38	1371	54	1751	15431	225278	3.059	35.490	0	0	0
3	9	6	"yqgF"	"STM3097"	11890	43350	120	95	142	126	88	74	74	76	16	21	55	40	0	247	457	589	128	123	123	134	43	32	61	55	0	0.169	0.204	0.289	0.304	5.834	0.143	0.431	120	427	100	145	402	-2.562	21	124	68	334	17016	54824	4.125	7.512	0	0	0
3	10	6	"galP"	"STM3091"	12080	43350	120	114	185	179	96	74	74	76	17	22	62	51	0	1068	1816	2124	116	129	129	149	72	48	78	70	0	0.043	0.066	0.071	0.079	5.009	0.056	0.463	120	403	100	979	1798	-4.553	40	939	111	1687	22248	217883	6.412	23.153	0	0	0
3	11	6	""	"STM3071"	12250	43350	120	76	92	60	65	73	73	76	21	27	20	10	0	193	597	1087	182	132	132	154	80	51	47	37	0	0.049	0.041	0.143	0.160	5.638	0.041	0.459	120	404	100	64	484	-4.346	3	61	19	465	11046	71601	0.762	5.538	0	0	0
3	12	6	"bglA"	"STM3051"	12430	43360	130	355	481	473	98	74	74	76	18	23	94	91	0	2284	3131	3497	111	130	130	150	73	48	99	98	0	0.130	0.136	0.131	0.124	2.412	0.115	0.712	120	473	100	2435	3408	-2.938	281	2154	407	3001	57668	375705	22.500	40.836	0	0	0
3	13	6	""	"STM1301"	12600	43350	100	88	115	85	73	77	77	78	16	20	43	26	0	233	323	322	99	133	133	153	69	45	63	37	0	0.110	0.200	0.188	0.191	3.065	0.156	0.415	80	334	100	111	228	-3.184	11	100	38	190	9175	25830	2.313	2.464	-50	0	0
3	14	6	""	"STM1328"	12780	43360	130	114	158	147	93	77	77	123	285	231	8	3	0	1274	2281	3123	136	122	122	135	47	34	95	92	0	0.032	0.038	0.041	0.040	3.286	0.036	0.146	120	541	100	1189	2240	-4.960	37	1152	81	2159	19008	273666	0.123	45.660	0	0	0
3	15	6	""	"STM1368"	12960	43360	130	158	267	353	132	76	76	80	30	37	75	56	0	1379	3859	7753	200	119	119	124	29	23	100	100	0	0.065	0.051	0.050	0.053	2.551	0.040	0.732	120	379	100	1342	3931	-3.942	82	1260	191	3740	31995	463072	6.233	128.793	0	0	0
3	16	6	"ydhC"	"STM1428"	13130	43360	120	167	815	1777	218	83	83	92	58	63	54	48	0	462	1697	3591	211	117	117	121	28	23	80	71	0	0.243	0.463	0.434	0.471	5.619	0.368	0.434	120	385	100	429	2312	-2.038	84	345	732	1580	97814	203696	12.466	56.286	0	0	0
3	17	6	"slyB"	"STM1445"	13320	43360	130	349	1467	2517	171	81	81	95	83	87	70	60	0	191	342	360	105	117	117	118	23	19	66	55	0	3.622	6.160	3.871	4.335	5.161	10.192	0.436	120	447	100	342	1611	1.857	268	74	1386	225	176012	40998	16.530	9.739	0	0	0
3	18	6	"ydgQ"	"STM1454"	13500	43360	130	232	467	754	161	76	76	82	38	46	84	66	0	546	929	1360	146	119	119	132	90	68	82	70	0	0.365	0.483	0.483	0.439	2.829	0.481	0.694	120	417	100	583	1201	-1.453	156	427	391	810	56027	111441	10.132	8.856	0	0	0
3	19	6	""	"STM3558"	13670	43370	120	136	158	108	68	77	77	80	20	25	76	58	0	559	789	731	92	128	128	149	79	53	94	80	0	0.137	0.123	0.122	0.118	2.562	0.112	0.618	120	400	100	490	742	-2.869	59	431	81	661	18985	94637	3.900	8.101	0	0	0
3	20	6	"yhhF"	"STM3572"	13850	43360	130	133	273	318	116	75	75	81	35	43	67	45	0	554	1210	1413	116	130	130	152	77	50	85	70	0	0.137	0.183	0.184	0.167	4.349	0.155	0.489	120	457	100	482	1278	-2.870	58	424	198	1080	32754	145232	5.486	13.740	0	0	0
3	21	6	"yhhP"	"STM3578"	14010	43350	100	89	141	131	92	72	72	79	54	68	22	21	0	184	433	562	129	122	122	145	130	89	42	32	0	0.274	0.222	0.286	0.250	4.830	0.154	0.328	80	351	100	79	380	-1.867	17	62	69	311	11251	34672	1.148	2.215	0	0	0
3	22	6	"acpT"	"STM3583"	14200	43370	120	157	174	71	40	80	80	86	53	61	70	32	0	574	633	390	61	130	130	149	116	77	90	78	0	0.173	0.187	0.185	0.180	2.410	0.135	0.481	120	493	100	521	597	-2.528	77	444	94	503	20831	75964	1.660	4.172	0	0	0
3	23	6	"uspB"	"STM3590"	14370	43340	70	93	106	51	48	81	81	92	50	54	21	9	0	210	312	300	96	133	133	178	176	98	28	15	0	0.156	0.140	0.280	0.424	6.637	0.052	0.087	32	212	100	89	204	-2.682	12	77	25	179	3407	9990	0.280	0.761	0	0	0
3	24	6	""	"STM3599"	14570	43360	120	104	115	50	43	75	75	79	32	40	45	16	0	2458	2968	2279	76	116	116	132	104	78	100	99	0	0.012	0.014	0.014	0.013	2.686	0.013	0.413	120	590	100	2371	2892	-6.336	29	2342	40	2852	13819	356119	1.125	27.269	0	0	0
3	1	7	"dsdA"	"STM3802"	10480	43520	120	220	240	102	42	77	77	80	18	22	96	92	0	3224	3650	1989	54	118	118	127	36	28	100	100	0	0.046	0.046	0.045	0.044	1.643	0.042	0.747	120	553	100	3249	3695	-4.441	143	3106	163	3532	28803	437967	8.889	97.861	0	0	0
3	2	7	"ibpB"	"STM3808"	10650	43530	130	782	1087	949	87	80	80	83	21	25	99	99	0	325	394	264	67	122	122	131	40	30	91	74	0	3.458	3.702	3.702	3.929	3.179	4.705	0.551	120	487	100	905	1279	1.790	702	203	1007	272	130387	47280	47.810	6.575	0	0	0
3	3	7	"ccmE"	"STM2250"	10830	43540	120	115	177	215	121	78	78	81	19	23	64	49	0	394	1244	2003	161	123	123	134	70	52	68	59	0	0.137	0.088	0.113	0.116	4.802	0.081	0.600	120	468	100	308	1220	-2.873	37	271	99	1121	21251	149265	5.053	15.857	0	0	0
3	4	7	"torA"	"STM3822"	11010	43530	120	130	132	35	26	78	78	81	20	24	85	65	0	4114	3994	1372	34	127	127	143	62	43	100	100	0	0.013	0.014	0.014	0.013	2.025	0.013	0.475	120	428	100	4039	3921	-6.261	52	3987	54	3867	15864	479230	2.550	62.113	0	0	0
3	5	7	"dgoA"	"STM3828"	11180	43530	120	128	133	33	24	77	77	80	21	26	84	58	0	2099	2161	702	32	124	124	139	60	43	100	100	0	0.026	0.027	0.027	0.025	2.042	0.023	0.372	120	440	100	2026	2093	-5.275	51	1975	56	2037	15936	259319	2.524	33.700	0	0	0
3	6	7	""	"STM3832"	11370	43520	120	116	122	32	26	78	78	79	18	22	81	51	0	3327	3513	1606	45	127	127	140	50	35	100	99	0	0.012	0.013	0.012	0.012	2.045	0.013	0.533	120	455	100	3238	3430	-6.396	38	3200	44	3386	14617	421594	2.389	67.460	0	0	0
3	7	7	"rluA"	"STM0095"	11540	43530	120	1805	2023	1305	64	81	81	84	26	30	98	95	0	2615	2838	1640	57	137	137	152	60	39	100	99	0	0.696	0.719	0.745	0.641	2.266	0.721	0.804	120	489	100	4202	4643	-0.523	1724	2478	1942	2701	242745	340568	74.577	44.767	0	0	0
3	8	7	"yabK"	"STM0107"	11710	43500	80	77	87	37	42	78	78	81	17	20	23	13	0	189	258	184	71	139	139	163	78	47	34	23	0	-0.020	0.076	0.307	0.275	4.212	0.096	0.241	52	267	100	49	128	Error	-1	50	9	119	4542	13392	0.353	1.218	0	0	0
3	9	7	"ftsL"	"STM0121"	11900	43530	120	388	553	625	113	77	77	79	15	18	90	85	0	745	1040	1419	136	139	139	159	91	57	81	79	0	0.513	0.528	0.567	0.545	3.107	0.403	0.660	120	523	100	917	1377	-0.962	311	606	476	901	66396	124765	31.600	9.681	0	0	0
3	10	7	"murG"	"STM0128"	12080	43530	120	264	627	866	138	76	76	77	16	20	90	85	0	592	1063	1266	119	145	145	165	73	44	70	65	0	0.421	0.600	0.576	0.579	3.786	0.514	0.342	120	462	100	635	1469	-1.250	188	447	551	918	75299	127588	34.375	12.301	0	0	0
3	11	7	"mutT"	"STM0137"	12260	43530	130	281	422	543	128	75	75	77	19	24	94	90	0	1385	1899	2180	114	147	147	179	116	64	92	85	0	0.166	0.198	0.177	0.190	2.765	0.205	0.746	120	454	100	1444	2099	-2.587	206	1238	347	1752	50667	227858	18.158	14.828	0	0	0
3	12	7	""	"STM0149"	12430	43540	120	100	106	32	30	76	76	77	16	20	67	40	0	1413	1388	627	45	134	134	159	99	62	97	94	0	0.019	0.024	0.024	0.024	3.269	0.021	0.293	120	439	100	1303	1284	-5.736	24	1279	30	1254	12716	166591	1.813	12.414	0	0	0
3	13	7	""	"STM1548"	12610	43540	130	247	270	164	60	76	76	77	15	19	96	92	0	2939	2947	1618	54	124	124	139	56	40	98	98	0	0.061	0.069	0.066	0.067	1.886	0.070	0.762	120	536	100	2986	3017	-4.041	171	2815	194	2823	32379	353658	12.867	50.143	0	0	0
3	14	7	""	"STM1552"	12800	43540	120	108	130	71	54	75	75	78	17	21	65	46	0	1390	2063	2283	110	122	122	137	55	40	99	95	0	0.026	0.028	0.031	0.029	2.588	0.026	0.653	120	448	100	1301	1996	-5.264	33	1268	55	1941	15644	247509	3.059	35.018	0	0	0
3	15	7	""	"STM1557"	12970	43530	120	121	140	77	55	79	79	80	19	23	69	52	0	1535	1838	1465	79	125	125	133	40	30	100	100	0	0.030	0.036	0.034	0.034	2.299	0.037	0.606	120	405	100	1452	1774	-5.069	42	1410	61	1713	16828	220589	3.158	42.625	0	0	0
3	16	7	"rpsV"	"STM1565"	13130	43530	100	84	94	43	45	81	81	82	19	23	23	15	0	154	200	136	68	123	123	129	28	21	52	31	0	0.097	0.169	0.388	0.422	5.506	0.181	0.221	80	361	100	34	90	-3.369	3	31	13	77	7512	15994	0.632	2.536	-50	0	0
3	17	7	"fdnH"	"STM1569"	13320	43550	120	136	274	377	137	78	78	84	34	40	55	47	0	284	794	1312	165	121	121	134	108	80	55	46	0	0.356	0.291	0.440	0.415	4.551	0.227	0.568	120	514	100	221	869	-1.491	58	163	196	673	32874	95324	5.588	6.111	0	0	0
3	18	7	""	"STM1573"	13480	43500	90	104	301	359	119	82	82	105	87	82	34	30	0	230	685	821	119	124	124	186	228	122	46	34	0	0.208	0.390	0.428	0.341	3.251	0.339	0.638	52	304	100	128	780	-2.268	22	106	219	561	15671	35614	2.253	2.189	0	0	0
3	19	7	"yciL"	"STM1719"	13680	43540	120	675	1098	1196	108	79	79	91	64	70	96	90	0	895	1345	1376	102	131	131	161	149	92	93	85	0	0.780	0.839	0.873	0.785	2.699	0.852	0.603	120	543	100	1360	2233	-0.358	596	764	1019	1214	131772	161446	15.734	7.946	0	0	0
3	20	7	""	"STM1733"	13850	43510	80	91	115	73	63	82	82	94	78	82	15	7	0	242	408	364	89	144	144	179	145	81	42	30	0	0.092	0.125	0.268	0.249	2.456	0.182	0.118	52	268	100	107	297	-3.445	9	98	33	264	5961	21211	0.269	1.579	0	0	0
3	21	7	""	"STM1741"	14040	43550	130	307	374	382	102	79	79	89	70	78	90	79	0	1656	1932	1319	68	134	134	158	116	73	98	94	0	0.150	0.164	0.147	0.152	1.980	0.173	0.315	120	554	100	1750	2093	-2.739	228	1522	295	1798	44926	231878	4.071	15.293	0	0	0
3	22	7	"purU"	"STM1756"	14210	43540	120	609	866	758	87	80	80	83	21	25	99	99	0	903	1106	850	76	127	127	137	45	32	99	96	0	0.682	0.803	0.712	0.733	2.616	0.801	0.581	120	449	100	1305	1765	-0.553	529	776	786	979	103956	132664	37.286	21.533	0	0	0
3	23	7	"ychN"	"STM1769"	14390	43550	100	119	217	265	122	78	78	83	27	32	65	38	0	246	586	792	135	119	119	136	80	58	66	42	0	0.323	0.298	0.333	0.301	3.681	0.221	0.385	80	412	100	168	606	-1.631	41	127	139	467	17324	46876	4.963	5.625	0	0	0
3	24	7	"pth"	"STM1783"	14570	43540	130	183	254	225	88	76	76	81	81	100	60	40	0	365	524	471	89	115	115	119	32	26	95	86	0	0.428	0.435	0.425	0.417	3.149	0.381	0.492	120	622	100	357	587	-1.224	107	250	178	409	30468	62926	2.136	12.656	0	0	0
3	1	8	"yfbK"	"STM2315"	10460	43720	110	644	623	164	26	82	82	216	2084	964	0	0	0	14367	14483	2947	20	125	125	144	148	102	100	100	0	0.039	0.038	0.038	0.035	1.489	0.037	0.862	80	520	100	14804	14899	-4.663	562	14242	541	14358	49856	1158623	0.195	96.885	0	0	0
3	2	8	"nuoI"	"STM2321"	10640	43720	110	3785	3683	1023	27	82	82	94	79	84	100	100	0	4832	4956	1328	26	126	126	141	79	56	100	100	0	0.787	0.746	0.771	0.724	1.400	0.740	0.915	80	449	100	8409	8431	-0.346	3703	4706	3601	4830	294645	396456	45.430	60.949	0	0	0
3	3	8	""	"STM2332"	10820	43710	110	450	522	228	43	81	81	90	55	61	100	97	0	4895	5581	2187	39	128	128	174	273	156	100	100	0	0.077	0.081	0.078	0.077	1.370	0.079	0.860	80	427	100	5136	5894	-3.691	369	4767	441	5453	41761	446441	7.855	19.806	0	0	0
3	4	8	""	"STM2336"	11000	43720	120	1115	1030	427	41	82	82	88	42	47	95	94	0	2653	2383	915	38	136	136	183	268	146	96	94	0	0.410	0.422	0.430	0.409	1.851	0.417	0.907	120	432	100	3550	3195	-1.285	1033	2517	948	2247	123610	286001	22.429	8.209	0	0	0
3	5	8	""	"STM2342"	11180	43720	120	158	160	48	30	79	79	82	21	25	92	82	0	3853	3843	1448	37	137	137	152	61	40	100	99	0	0.021	0.022	0.021	0.020	1.926	0.021	0.634	120	437	100	3795	3787	-5.556	79	3716	81	3706	19248	461150	3.714	60.508	0	0	0
3	6	8	"yfcF"	"STM2348"	11350	43720	110	1108	1049	350	33	80	80	87	56	64	100	100	0	4835	4616	1549	33	140	140	178	229	128	100	100	0	0.219	0.216	0.212	0.213	1.282	0.210	0.919	80	465	100	5723	5445	-2.191	1028	4695	969	4476	83947	369268	17.179	19.380	0	0	0
3	7	8	"sseB"	"STM2535"	11550	43730	110	3181	3394	1372	40	86	86	92	56	60	100	100	0	2722	3040	1124	36	143	143	182	227	124	100	100	0	1.200	1.142	1.171	1.119	1.411	1.199	0.835	80	482	100	5674	6205	0.263	3095	2579	3308	2897	271540	243173	58.964	12.590	0	0	0
3	8	8	""	"STM2552"	11720	43720	120	472	507	286	56	81	81	89	60	67	94	90	0	3538	3785	2282	60	129	129	169	225	133	97	92	0	0.115	0.117	0.110	0.125	2.238	0.111	0.818	120	555	100	3800	4082	-3.124	391	3409	426	3656	60818	454233	6.967	16.071	0	0	0
3	9	8	"yfhA"	"STM2562"	11900	43720	110	611	795	766	96	79	79	89	69	77	95	90	0	1795	2525	2198	87	139	139	192	284	147	95	87	0	0.321	0.300	0.295	0.275	1.995	0.316	0.793	80	438	100	2188	3102	-1.638	532	1656	716	2386	63570	202010	10.232	8.215	0	0	0
3	10	8	"yfhB"	"STM2569"	12090	43720	110	104	163	162	99	76	76	79	26	32	51	36	0	486	899	1238	137	140	140	165	150	90	58	51	0	0.081	0.115	0.118	0.131	2.970	0.110	0.722	80	437	100	374	846	-3.627	28	346	87	759	13078	71910	3.231	4.893	0	0	0
3	11	8	""	"STM2586"	12250	43720	120	133	148	65	43	78	78	80	21	26	78	60	0	4488	5453	4149	76	147	147	173	105	60	97	94	0	0.013	0.013	0.012	0.014	2.697	0.012	0.655	120	471	100	4396	5376	-6.302	55	4341	70	5306	17789	654378	3.238	50.286	0	0	0
3	12	8	""	"STM2592"	12430	43720	110	300	314	118	37	78	78	80	18	22	98	97	0	3522	3658	1262	34	142	142	163	96	58	100	100	0	0.066	0.067	0.064	0.063	1.481	0.064	0.814	80	452	100	3602	3752	-3.928	222	3380	236	3516	25097	292626	13.000	36.406	0	0	0
3	13	8	"yhbO"	"STM3269"	12620	43720	110	214	225	78	34	77	77	78	15	19	97	97	0	2166	2271	945	41	126	126	139	56	40	100	100	0	0.067	0.069	0.064	0.063	1.614	0.068	0.804	80	445	100	2177	2293	-3.896	137	2040	148	2145	17969	181693	9.800	38.071	0	0	0
3	14	8	"yhbW"	"STM3276"	12780	43720	110	291	298	103	34	77	77	81	39	48	96	92	0	8049	8072	1949	24	123	123	141	77	54	100	100	0	0.027	0.028	0.027	0.025	1.520	0.028	0.472	80	442	100	8140	8170	-5.211	214	7926	221	7949	23808	645775	5.564	103.000	0	0	0
3	15	8	"nlpI"	"STM3281"	12980	43730	120	18475	17567	5178	29	79	79	82	38	46	100	100	0	5141	4845	1351	27	125	125	137	67	48	100	98	0	3.667	3.705	3.711	3.711	1.726	3.827	0.938	120	486	100	23412	22208	1.875	18396	5016	17488	4720	2108012	581358	460.132	70.269	0	0	0
3	16	8	""	"STM3291"	13140	43720	110	760	789	281	35	79	79	81	23	28	100	100	0	8333	8823	2707	30	128	128	150	169	112	100	100	0	0.083	0.082	0.084	0.078	1.417	0.082	0.891	80	423	100	8886	9405	-3.591	681	8205	710	8695	63156	705868	30.783	51.320	0	0	0
3	17	8	"yhbE"	"STM3302"	13320	43730	120	1773	1820	1185	65	79	79	82	21	25	99	99	0	1697	1716	1055	61	129	129	147	154	104	92	86	0	1.080	1.097	1.091	1.197	2.349	1.110	0.880	120	505	100	3262	3328	0.112	1694	1568	1741	1587	218447	205900	82.762	10.188	0	0	0
3	18	8	"nlp"	"STM3306"	13500	43720	110	431	466	310	66	80	80	88	46	52	86	85	0	1678	1876	1268	67	133	133	159	153	96	93	83	0	0.227	0.221	0.198	0.215	1.612	0.189	0.670	80	504	100	1896	2129	-2.138	351	1545	386	1743	37282	150104	8.217	11.222	0	0	0
3	19	8	""	"STM0716"	13670	43730	110	729	699	278	39	78	78	82	24	29	100	100	0	5249	4931	1409	28	138	138	150	78	52	100	100	0	0.127	0.130	0.128	0.125	1.336	0.126	0.839	80	449	100	5762	5414	-2.973	651	5111	621	4793	55895	394454	25.708	61.295	0	0	0
3	20	8	""	"STM0722"	13850	43730	110	85	97	37	38	77	77	81	26	32	31	12	0	2788	3493	2288	65	140	140	165	117	70	100	100	0	0.003	0.006	0.007	0.006	2.662	0.008	0.328	80	490	100	2656	3373	-8.371	8	2648	20	3353	7795	279455	0.615	28.444	0	0	0
3	21	8	""	"STM0731"	14030	43730	120	1297	1344	648	48	75	75	80	23	28	99	99	0	2576	2623	1045	39	134	134	152	97	63	100	99	0	0.500	0.510	0.512	0.466	1.606	0.518	0.903	120	465	100	3664	3758	-0.999	1222	2442	1269	2489	161266	314725	54.957	25.474	0	0	0
3	22	8	"ybgE"	"STM0743"	14210	43720	110	248	277	129	46	75	75	80	21	26	96	93	0	1318	1361	523	38	125	125	134	47	35	100	100	0	0.145	0.163	0.145	0.141	1.900	0.163	0.770	80	422	100	1366	1438	-2.786	173	1193	202	1236	22149	108860	9.381	26.106	0	0	0
3	23	8	"pal"	"STM0749"	14390	43730	120	5377	4883	2751	56	75	75	77	19	24	100	99	0	1920	1789	902	50	116	116	124	44	35	97	95	0	2.939	2.874	2.777	2.842	2.076	3.032	0.919	120	506	100	7106	6481	1.555	5302	1804	4808	1673	585920	214630	252.947	37.841	0	0	0
3	24	8	"ybgS"	"STM0759"	14580	43720	120	228	244	142	58	77	77	84	85	101	71	38	0	1812	1923	1170	60	118	118	121	32	26	99	98	0	0.089	0.093	0.087	0.086	1.609	0.092	0.754	120	585	100	1845	1972	-3.488	151	1694	167	1805	29326	230749	1.882	56.313	0	0	0
3	1	9	"mdfA"	"STM0866"	10470	43890	110	2170	2155	394	18	84	84	96	97	101	100	100	0	15666	15511	2213	14	129	129	157	221	140	100	100	0	0.134	0.135	0.135	0.133	1.155	0.134	0.955	80	509	100	17623	17453	-2.897	2086	15537	2071	15382	172374	1240917	21.227	69.475	0	0	0
3	2	9	"ybjC"	"STM0873"	10660	43880	110	447	463	179	38	86	86	101	93	92	97	90	0	1878	1976	650	32	134	134	169	237	140	100	98	0	0.207	0.205	0.197	0.198	1.358	0.202	0.795	80	453	100	2105	2219	-2.272	361	1744	377	1842	37051	158054	3.892	7.624	0	0	0
3	3	9	"ybjO"	"STM0881"	10830	43890	110	1135	1094	259	23	86	86	96	49	51	100	100	0	7710	7517	1381	18	136	136	175	237	135	100	100	0	0.139	0.137	0.138	0.133	1.253	0.136	0.940	80	448	100	8623	8389	-2.852	1049	7574	1008	7381	87531	601334	20.367	30.979	0	0	0
3	4	9	"artI"	"STM0890"	11020	43880	120	1881	1770	698	39	84	84	90	40	44	96	95	0	6479	6076	2258	37	139	139	152	66	43	99	98	0	0.283	0.284	0.281	0.265	2.411	0.282	0.951	120	456	100	8137	7623	-1.819	1797	6340	1686	5937	212368	729141	42.000	89.758	0	0	0
3	5	9	""	"STM0895"	11190	43890	110	98	98	19	19	83	83	84	19	22	40	11	0	3806	3778	552	14	147	147	164	74	45	100	100	0	0.004	0.004	0.005	0.004	2.609	0.004	0.090	80	413	100	3674	3646	-7.930	15	3659	15	3631	7875	302265	0.737	48.838	0	0	0
3	6	9	""	"STM0900"	11370	43890	100	81	86	23	26	88	88	99	55	55	2	0	0	2625	2757	931	33	156	156	185	144	77	100	100	0	-0.003	-0.001	0.007	0.006	2.898	0.001	0.005	80	433	100	2462	2599	Error	-7	2469	-2	2601	6857	220592	-0.236	17.861	0	0	0
3	7	9	""	"STM1034"	11540	43890	60	254	250	153	61	87	87	96	42	43	68	65	0	1989	2295	1908	83	161	161	181	79	43	81	71	0	0.091	0.076	0.083	0.097	2.290	0.077	0.774	32	176	100	1995	2297	-3.452	167	1828	163	2134	7996	73449	3.667	26.759	0	0	0
3	8	9	""	"STM1038"	11740	43890	110	497	551	237	43	80	80	83	20	24	100	100	0	6191	6937	2713	39	124	124	131	42	32	100	100	0	0.069	0.069	0.069	0.068	1.274	0.068	0.869	80	447	100	6484	7284	-3.863	417	6067	471	6813	44106	554931	23.400	162.048	0	0	0
3	9	9	"aceA"	"STM4184"	11900	43880	110	374	403	125	31	77	77	83	35	42	98	96	0	9019	9634	2151	22	123	123	192	509	265	100	100	0	0.033	0.034	0.035	0.032	1.393	0.035	0.896	80	459	100	9193	9837	-4.905	297	8896	326	9511	32241	770735	9.143	18.550	0	0	0
3	10	9	""	"STM4195"	12090	43890	80	118	132	47	35	76	76	78	17	21	71	53	0	566	693	367	52	126	126	167	291	174	63	36	0	0.095	0.099	0.082	0.082	2.116	0.092	0.572	52	320	100	482	623	-3.389	42	440	56	567	6847	36054	3.176	1.808	0	0	0
3	11	9	""	"STM4199"	12280	43890	110	120	164	123	75	78	78	79	17	21	75	56	0	1851	3417	3520	103	138	138	146	43	29	100	100	0	0.025	0.026	0.024	0.021	2.093	0.028	0.743	80	444	100	1755	3365	-5.350	42	1713	86	3279	13112	273379	5.000	76.070	0	0	0
3	12	9	""	"STM4203"	12440	43900	100	99	100	28	28	77	77	79	17	21	52	28	0	790	892	553	61	140	140	142	30	21	98	90	0	0.034	0.031	0.041	0.038	3.098	0.023	0.188	80	395	100	672	775	-4.885	22	650	23	752	8036	71385	1.235	25.000	0	0	0
3	13	9	"pduA"	"STM2038"	12620	43900	100	103	115	56	48	77	77	78	17	21	67	33	0	2485	2533	489	19	132	132	136	36	26	100	100	0	0.011	0.016	0.012	0.012	2.179	0.015	0.221	80	408	100	2379	2439	-6.500	26	2353	38	2401	9218	202620	2.176	66.583	0	0	0
3	14	9	"pduS"	"STM2053"	12790	43900	100	177	177	40	22	75	75	78	39	50	91	72	0	7797	7126	1932	27	127	127	133	41	30	100	100	0	0.013	0.015	0.014	0.014	1.470	0.014	0.816	80	405	100	7772	7101	-6.233	102	7670	102	6999	14190	570082	2.538	170.561	0	0	0
3	15	9	"stfC"	"STM0196"	12980	43900	120	293	279	77	27	76	76	79	24	30	93	92	0	11851	10561	3424	32	134	134	168	382	227	98	98	0	0.019	0.019	0.019	0.020	1.791	0.019	0.911	120	459	100	11934	10630	-5.755	217	11717	203	10427	33472	1267336	8.333	27.207	0	0	0
3	16	9	"eutS"	"STM2470"	13140	43900	100	86	95	30	31	77	77	83	36	43	17	3	0	1590	1860	1029	55	141	141	200	570	285	100	68	0	0.006	0.010	0.009	0.010	2.932	0.019	0.308	80	385	100	1458	1737	-7.331	9	1449	18	1719	7613	148826	0.333	2.912	0	0	0
3	17	9	"pagK"	"STM1867"	13330	43910	100	89	97	29	29	82	82	86	31	36	26	6	0	577	693	409	59	138	138	164	399	243	53	21	0	0.016	0.027	0.045	0.035	2.685	0.030	0.146	80	400	100	446	570	-5.971	7	439	15	555	7738	55475	0.355	1.326	0	0	0
3	18	9	"pefI"	"PSLT013"	13510	43910	110	2128	2192	759	34	82	82	85	21	24	100	100	0	2893	2853	767	26	135	135	142	47	33	100	100	0	0.742	0.776	0.742	0.769	1.240	0.784	0.904	80	424	100	4804	4828	-0.431	2046	2758	2110	2718	175327	228214	100.333	57.681	0	0	0
3	19	9	"traM"	"PSLT073"	13660	43900	110	329	338	90	26	77	77	82	27	32	97	96	0	7478	7709	2209	28	137	137	164	161	98	100	100	0	0.034	0.034	0.034	0.033	1.466	0.034	0.890	80	439	100	7593	7833	-4.864	252	7341	261	7572	27016	616747	9.481	46.863	0	0	0
3	20	9	"traC"	"PSLT088"	13850	43900	110	1317	1459	440	30	77	77	92	93	101	100	100	0	29938	32004	8431	26	141	141	417	1897	454	100	100	0	0.042	0.043	0.044	0.043	1.193	0.043	0.952	80	472	100	31037	33245	-4.587	1240	29797	1382	31863	116708	2560333	14.699	16.651	0	0	0
3	21	9	""	"STM1623"	14040	43900	120	818	775	209	26	77	77	90	93	103	95	93	0	9528	8965	2038	22	133	133	394	1903	482	98	94	0	0.079	0.079	0.080	0.072	1.858	0.075	0.913	120	468	100	10136	9530	-3.664	741	9395	698	8832	92989	1075777	7.366	4.504	0	0	0
3	22	9	"fumB"	"STM4300"	14210	43900	110	1002	1000	310	31	75	75	78	17	21	100	98	0	15400	15316	3159	20	125	125	130	36	27	100	100	0	0.061	0.061	0.063	0.055	1.631	0.062	0.943	80	418	100	16202	16116	-4.042	927	15275	925	15191	79997	1225300	54.235	421.833	0	0	0
3	23	9	"phnB"	"STM4288"	14380	43900	110	726	684	162	23	77	77	80	25	31	100	98	0	6975	6666	1195	17	119	119	138	139	100	100	100	0	0.095	0.093	0.095	0.088	1.478	0.093	0.933	80	456	100	7505	7154	-3.401	649	6856	607	6547	54721	533267	24.160	46.964	0	0	0
3	24	9	"nrfD"	"STM4280"	14570	43910	110	120	140	73	52	77	77	82	30	36	62	32	0	2619	4034	3958	98	119	119	134	129	96	100	100	0	0.017	0.016	0.017	0.016	2.059	0.015	0.595	80	504	100	2543	3978	-5.861	43	2500	63	3915	11220	322742	1.933	30.233	0	0	0
3	1	10	"mog"	"STM0008"	10470	44060	100	2090	2009	429	21	91	91	100	85	85	100	100	0	6803	6460	1165	18	130	130	152	218	143	100	100	0	0.300	0.303	0.306	0.299	1.217	0.295	0.936	80	440	100	8672	8248	-1.739	1999	6673	1918	6330	160722	516810	22.459	28.936	0	0	0
3	2	10	""	"STM0273"	10650	44060	100	156	174	61	35	94	94	98	29	29	92	56	0	2059	1978	465	23	133	133	144	76	52	100	100	0	0.032	0.043	0.034	0.037	1.853	0.043	0.496	80	432	100	1988	1925	-4.957	62	1926	80	1845	13918	158267	2.621	24.132	0	0	0
3	3	10	""	"STM0278"	10830	44060	100	148	148	33	22	93	93	96	30	31	81	42	0	3589	3723	1158	31	134	134	146	61	41	100	100	0	0.016	0.015	0.016	0.015	2.064	0.013	0.383	80	430	100	3510	3644	-5.973	55	3455	55	3589	11863	297857	1.733	58.639	0	0	0
3	4	10	""	"STM0287"	11020	44070	100	172	186	78	41	88	88	90	21	23	93	87	0	2765	2843	1004	35	141	141	147	41	27	100	100	0	0.032	0.036	0.030	0.032	1.895	0.034	0.500	80	402	100	2708	2800	-4.965	84	2624	98	2702	14869	227454	4.571	65.756	0	0	0
3	5	10	""	"STM0296"	11170	44060	90	87	99	34	34	86	86	96	54	56	13	0	0	826	885	365	41	154	154	189	127	67	100	96	0	0.001	0.018	0.051	0.029	3.918	0.013	0.048	52	345	100	673	744	-9.392	1	672	13	731	5132	45999	0.056	5.480	0	0	0
3	6	10	"ghmA"	"STM0310"	11370	44060	90	433	420	91	21	98	98	116	68	58	98	96	0	1312	1257	226	17	166	166	190	87	45	100	100	0	0.292	0.295	0.301	0.287	1.285	0.303	0.783	52	360	100	1481	1413	-1.774	335	1146	322	1091	21847	65383	4.471	12.264	0	0	0
3	7	10	"ndh"	"STM1211"	11550	44060	120	2820	3740	4399	117	91	91	107	58	54	98	95	0	696	1002	955	95	146	146	169	124	73	81	76	0	4.962	4.263	5.110	4.651	3.030	5.303	0.694	120	566	100	3279	4505	2.311	2729	550	3649	856	448831	120204	62.638	6.718	0	0	0
3	8	10	"ycfV"	"STM1218"	11730	44060	110	1463	1402	402	28	82	82	85	21	24	100	98	0	7134	7074	1444	20	127	127	133	32	24	100	100	0	0.197	0.190	0.191	0.173	1.578	0.192	0.949	80	406	100	8388	8267	-2.343	1381	7007	1320	6947	112165	565895	62.714	216.906	0	0	0
3	9	10	"ymfB"	"STM1235"	11880	44070	100	204	214	79	36	79	79	82	22	26	96	90	0	727	750	343	45	125	125	146	267	182	92	57	0	0.208	0.216	0.211	0.206	1.668	0.181	0.650	80	410	100	727	760	-2.268	125	602	135	625	17124	60012	6.000	2.262	0	0	0
3	10	10	""	"STM1252"	12080	44070	110	498	516	146	28	81	81	84	19	22	100	100	0	8001	7805	1176	15	126	126	133	31	23	100	100	0	0.053	0.057	0.053	0.055	1.313	0.056	0.859	80	526	100	8292	8114	-4.239	417	7875	435	7679	41255	624399	22.737	247.484	0	0	0
3	11	10	""	"STM1265"	12270	44070	100	137	142	37	26	85	85	87	19	21	86	67	0	3636	3563	961	26	127	127	135	35	25	100	100	0	0.015	0.017	0.015	0.014	2.081	0.016	0.522	80	418	100	3561	3493	-6.076	52	3509	57	3436	11363	285054	2.895	97.943	0	0	0
3	12	10	"yaoF"	"STM1275"	12440	44070	110	188	214	93	43	82	82	84	20	23	98	98	0	471	588	397	67	129	129	135	32	23	100	100	0	0.310	0.288	0.305	0.293	1.963	0.214	0.581	80	425	100	448	591	-1.690	106	342	132	459	17090	47065	6.500	14.156	0	0	0
3	13	10	"fumC"	"STM1469"	12610	44070	110	1793	1830	274	14	78	78	86	66	76	100	100	0	15520	15813	2075	13	126	126	162	245	151	100	100	0	0.111	0.112	0.113	0.111	1.144	0.110	0.935	80	425	100	17109	17439	-3.166	1715	15394	1752	15687	146412	1265032	26.424	63.882	0	0	0
3	14	10	"ydgI"	"STM1477"	12770	44070	110	2554	2524	465	18	76	76	86	69	80	100	100	0	14616	14321	2192	15	131	131	178	271	152	100	100	0	0.171	0.173	0.172	0.171	1.169	0.170	0.939	80	440	100	16963	16638	-2.547	2478	14485	2448	14190	201910	1145683	35.333	52.188	0	0	0
3	15	10	""	"STM1485"	12950	44070	100	308	320	85	26	78	78	85	40	47	100	98	0	2105	1984	647	32	139	139	197	413	209	100	95	0	0.117	0.131	0.132	0.131	1.307	0.123	0.860	80	428	100	2196	2087	-3.096	230	1966	242	1845	25624	158706	5.875	4.327	0	0	0
3	16	10	""	"STM1490"	13160	44070	110	970	955	137	14	81	81	87	34	39	100	100	0	15548	15293	1586	10	146	146	193	409	211	100	100	0	0.058	0.058	0.058	0.057	1.163	0.057	0.933	80	471	100	16291	16021	-4.115	889	15402	874	15147	76390	1223454	25.529	36.919	0	0	0
3	17	10	""	"STM1499"	13320	44070	110	692	690	90	13	85	85	90	25	27	100	100	0	20918	20858	1749	8	145	145	165	152	92	100	100	0	0.029	0.029	0.029	0.029	1.177	0.029	0.927	80	425	100	21380	21318	-5.097	607	20773	605	20713	55214	1668648	24.000	136.138	0	0	0
3	18	10	"wzzB"	"STM2079"	13500	44070	110	6140	5947	1234	20	84	84	89	31	34	100	100	0	12178	12360	1186	9	134	134	158	152	96	100	100	0	0.503	0.480	0.503	0.460	1.424	0.488	0.932	80	453	100	18100	18089	-0.992	6056	12044	5863	12226	475721	988775	188.968	80.276	0	0	0
3	19	10	"nxiA"	"STM2783"	13680	44080	100	531	523	98	18	80	80	83	29	34	100	100	0	7975	7936	1173	14	131	131	141	60	42	100	100	0	0.057	0.057	0.058	0.056	1.251	0.056	0.913	80	420	100	8295	8248	-4.120	451	7844	443	7805	41825	634901	15.172	129.917	0	0	0
3	20	10	"ygaF"	"STM2790"	13850	44080	110	158	159	26	16	80	80	89	65	73	67	2	0	5225	5123	865	16	140	140	244	1203	493	100	100	0	0.015	0.016	0.016	0.015	1.427	0.014	0.647	80	466	100	5163	5062	-6.027	78	5085	79	4983	12687	409816	1.077	4.056	0	0	0
3	21	10	"ygaP"	"STM2798"	14030	44070	110	491	485	140	28	81	81	83	17	20	100	97	0	2887	2781	702	25	133	133	138	33	23	100	100	0	0.149	0.153	0.153	0.142	1.464	0.152	0.930	80	446	100	3164	3052	-2.748	410	2754	404	2648	38802	222491	23.647	80.091	0	0	0
3	22	10	""	"STM4012"	14210	44070	110	175	189	56	29	78	78	79	17	21	96	96	0	9324	9990	2022	20	121	121	135	102	75	100	100	0	0.011	0.011	0.011	0.010	1.598	0.012	0.778	80	467	100	9300	9980	-6.568	97	9203	111	9869	15157	799181	6.471	96.618	0	0	0
3	23	10	""	"STM4031"	14390	44090	110	252	271	104	38	78	78	80	21	26	97	97	0	564	594	246	41	117	117	133	132	99	97	83	0	0.389	0.405	0.404	0.383	1.776	0.236	0.555	80	454	100	621	670	-1.361	174	447	193	477	21686	47557	9.095	3.492	0	0	0
3	24	10	"rhaD"	"STM4045"	14560	44070	110	93	118	69	58	77	77	78	16	20	48	33	0	1432	1910	1709	89	113	113	115	22	19	100	100	0	0.012	0.023	0.023	0.018	2.631	0.028	0.630	80	485	100	1335	1838	-6.365	16	1319	41	1797	9475	152769	2.500	81.591	0	0	0
3	1	11	""	"STM2942"	10480	44230	110	267	271	69	25	101	101	106	29	27	100	96	0	5443	5593	1665	29	132	132	141	39	27	100	100	0	0.031	0.031	0.029	0.030	1.417	0.028	0.709	80	496	100	5477	5631	-5.000	166	5311	170	5461	21688	447456	5.690	139.795	0	0	0
3	2	11	"pyrG"	"STM2953"	10640	44240	110	21880	21208	2844	13	105	105	143	324	226	100	100	0	14825	14435	1938	13	130	130	163	301	184	100	100	0	1.482	1.475	1.466	1.475	1.161	1.500	0.922	80	487	100	36470	35408	0.567	21775	14695	21103	14305	1696619	1154774	65.015	47.415	0	0	0
3	3	11	"ygcY"	"STM2961"	10840	44240	110	413	438	118	26	98	98	134	320	238	48	3	0	4509	4905	1147	23	136	136	175	301	172	100	100	0	0.072	0.071	0.068	0.069	1.364	0.067	0.776	80	500	100	4688	5109	-3.795	315	4373	340	4769	35035	392380	0.950	15.714	0	0	0
3	4	11	"exo"	"STM2972"	11010	44240	110	870	852	231	27	93	93	96	24	25	98	97	0	8357	8331	1414	16	147	147	160	70	43	100	100	0	0.095	0.093	0.096	0.083	1.732	0.093	0.926	80	465	100	8987	8943	-3.401	777	8210	759	8184	68140	666443	31.500	116.729	0	0	0
3	5	11	"fucI"	"STM2976"	11200	44240	110	365	368	72	19	93	93	107	55	51	100	96	0	14518	14925	2290	15	147	147	158	67	42	100	100	0	0.019	0.019	0.019	0.018	1.289	0.018	0.539	80	492	100	14643	15053	-5.723	272	14371	275	14778	29420	1193972	4.745	220.403	0	0	0
3	6	11	"ygdI"	"STM2983"	11370	44240	110	337	356	154	43	93	93	110	62	56	97	93	0	1006	1059	402	37	153	153	175	139	79	100	100	0	0.286	0.290	0.281	0.277	1.539	0.259	0.626	80	490	100	1097	1169	-1.806	244	853	263	906	28463	84712	3.968	6.360	0	0	0
3	7	11	"metC"	"STM3161"	11560	44240	110	722	705	167	23	86	86	95	43	45	100	100	0	11016	11118	2250	20	151	151	176	145	82	100	100	0	0.059	0.056	0.056	0.055	1.258	0.056	0.922	80	440	100	11501	11586	-4.095	636	10865	619	10967	56386	889466	14.186	75.462	0	0	0
3	8	11	""	"STM3170"	11730	44240	110	129	136	45	33	80	80	83	20	24	78	61	0	1905	2052	1110	54	135	135	141	33	23	100	100	0	0.028	0.029	0.028	0.027	2.212	0.023	0.402	80	438	100	1819	1973	-5.175	49	1770	56	1917	10874	164161	2.650	57.909	0	0	0
3	9	11	"STMF1.3"	"Not LT2a90"	11890	44240	100	122	132	57	43	83	83	86	21	24	66	43	0	156	196	122	62	132	132	137	32	23	40	28	0	1.625	0.766	1.176	1.137	4.210	0.380	0.314	80	394	100	63	113	0.700	39	24	49	64	10557	15710	2.190	1.844	-50	0	0
3	10	11	"yfiO"	"STM2663"	12070	44250	110	2453	2255	593	26	87	87	90	23	25	100	100	0	2761	2619	743	28	129	129	136	34	25	100	100	0	0.899	0.871	0.846	0.878	1.309	0.852	0.915	80	466	100	4998	4658	-0.154	2366	2632	2168	2490	180414	209499	94.130	73.029	0	0	0
3	11	11	"ffh"	"STM2677"	12260	44240	110	6427	6994	2787	39	89	89	97	56	57	100	100	0	8132	8577	2570	29	130	130	142	71	50	100	100	0	0.792	0.817	0.804	0.796	1.250	0.838	0.888	80	465	100	14340	15352	-0.336	6338	8002	6905	8447	559497	686185	123.161	118.803	0	0	0
3	12	11	"yfjG"	"STM2687"	12430	44240	110	1540	1461	643	44	85	85	92	56	60	100	100	0	2426	2430	1111	45	130	130	140	69	49	100	100	0	0.634	0.598	0.605	0.607	1.489	0.574	0.786	80	465	100	3751	3676	-0.658	1455	2296	1376	2300	116883	194435	24.446	33.188	0	0	0
3	13	11	"ybbK"	"STM0501"	12620	44250	100	1337	1251	316	25	83	83	91	63	69	100	100	0	7703	7520	1361	18	126	126	143	128	89	100	100	0	0.166	0.158	0.161	0.150	1.397	0.158	0.934	80	416	100	8831	8562	-2.595	1254	7577	1168	7394	100042	601588	18.413	57.633	0	0	0
3	14	11	"sfbB"	"STM0511"	12780	44250	110	424	449	134	29	86	86	89	32	35	98	97	0	9691	10869	3019	27	123	123	151	219	145	100	100	0	0.035	0.034	0.035	0.032	1.540	0.033	0.895	80	435	100	9906	11109	-4.823	338	9568	363	10746	35934	869506	11.250	48.941	0	0	0
3	15	11	"gip"	"STM0518"	12970	44260	120	153	155	42	27	87	87	88	22	25	91	74	0	8724	8100	2547	31	131	131	150	186	124	97	97	0	0.008	0.009	0.008	0.010	2.434	0.009	0.652	120	508	100	8659	8037	-7.025	66	8593	68	7969	18653	971962	3.045	42.742	0	0	0
3	16	11	"allB"	"STM0523"	13140	44250	110	286	284	67	23	85	85	89	29	32	97	95	0	10841	10542	2271	21	135	135	149	112	75	100	100	0	0.019	0.019	0.019	0.017	1.786	0.018	0.415	80	459	100	10907	10606	-5.735	201	10706	199	10407	22694	843397	6.724	92.795	0	0	0
3	17	11	"allC"	"STM0527"	13330	44250	100	128	138	35	25	86	86	90	29	32	75	30	0	4205	4025	1157	28	137	137	161	181	112	100	100	0	0.010	0.013	0.012	0.012	2.077	0.012	0.413	80	430	100	4110	3940	-6.598	42	4068	52	3888	11068	322001	1.655	21.348	0	0	0
3	18	11	"ppiB"	"STM0536"	13500	44250	110	3238	3146	975	30	85	85	92	46	50	100	100	0	4529	4578	1052	22	133	133	146	68	46	100	100	0	0.717	0.689	0.714	0.652	1.471	0.703	0.921	80	465	100	7549	7506	-0.479	3153	4396	3061	4445	251660	366269	66.391	65.176	0	0	0
3	19	11	"slyX"	"STM3454"	13690	44260	100	178	179	51	28	82	82	86	39	45	85	60	0	450	472	145	30	133	133	142	61	42	100	96	0	0.303	0.286	0.273	0.263	1.613	0.283	0.784	80	404	100	413	436	-1.723	96	317	97	339	14317	37735	2.385	5.410	0	0	0
3	20	11	"mglB"	"STM2190"	13850	44260	100	304	299	75	25	82	82	84	19	22	100	100	0	5445	5281	1385	26	134	134	140	33	23	100	100	0	0.042	0.042	0.042	0.042	1.414	0.041	0.876	80	395	100	5533	5364	-4.580	222	5311	217	5147	23947	422470	11.316	155.788	0	0	0
3	21	11	""	"STM2198"	14030	44250	100	1000	959	274	28	81	81	84	19	22	100	98	0	10720	10501	2538	24	130	130	136	30	22	100	100	0	0.087	0.085	0.085	0.080	1.418	0.083	0.907	80	452	100	11509	11249	-3.526	919	10590	878	10371	76731	840099	46.053	345.500	0	0	0
3	22	11	"rsuA"	"STM2222"	14220	44250	110	2552	2580	679	26	79	79	83	26	31	100	100	0	6025	6133	1247	20	121	121	132	94	71	100	100	0	0.419	0.416	0.406	0.410	1.229	0.409	0.914	80	504	100	8377	8513	-1.255	2473	5904	2501	6012	206433	490652	96.038	63.840	0	0	0
3	23	11	"yejM"	"STM2228"	14400	44250	100	1530	1511	308	20	75	75	77	17	22	100	100	0	6272	6103	1254	20	114	114	116	22	18	100	100	0	0.236	0.240	0.238	0.240	1.209	0.235	0.948	80	378	100	7613	7425	-2.081	1455	6158	1436	5989	120905	488219	84.353	272.136	0	0	0
3	24	11	""	"STM2237"	14570	44250	100	98	102	26	25	75	75	76	16	21	61	33	0	2199	2192	506	23	113	113	116	24	20	100	100	0	0.011	0.013	0.011	0.010	2.638	0.012	0.245	80	452	100	2109	2106	-6.503	23	2086	27	2079	8170	175397	1.625	86.500	0	0	0
3	1	12	"phoP"	"STM1231"	10480	44420	110	5582	5568	920	16	95	95	99	27	27	100	100	0	3078	3071	461	15	125	125	128	28	21	100	100	0	1.858	1.858	1.878	1.852	1.152	1.932	0.932	80	510	100	8440	8419	0.894	5487	2953	5473	2946	445469	245716	202.556	105.107	0	0	0
3	2	12	"phoP"	"STM1231"	10650	44430	110	9589	9057	1886	20	94	94	104	106	101	100	100	0	4845	4529	1067	23	123	123	128	29	22	100	100	0	2.011	2.034	2.041	2.078	1.271	2.013	0.943	80	463	100	14217	13369	1.008	9495	4722	8963	4406	724559	362351	84.462	151.759	0	0	0
3	3	12	"phoQ"	"STM1230"	10840	44430	110	883	882	198	22	93	93	97	27	27	100	100	0	1212	1188	260	21	130	130	140	49	35	100	100	0	0.730	0.746	0.776	0.736	1.375	0.747	0.888	80	506	100	1872	1847	-0.454	790	1082	789	1058	70575	95061	29.074	21.388	0	0	0
3	4	12	"phoQ"	"STM1230"	11010	44420	100	3457	3217	1102	34	88	88	91	24	26	100	100	0	4252	4073	1076	26	135	135	143	40	27	100	100	0	0.818	0.795	0.788	0.757	1.298	0.819	0.951	80	452	100	7486	7067	-0.289	3369	4117	3129	3938	257344	325869	130.250	98.250	0	0	0
3	5	12	"phoQ"	"STM1230"	11190	44420	110	1837	1867	452	24	88	88	91	25	27	100	100	0	2293	2277	497	21	135	135	144	38	26	100	100	0	0.810	0.831	0.867	0.827	1.245	0.847	0.862	80	467	100	3907	3921	-0.303	1749	2158	1779	2142	149391	182125	71.040	56.132	0	0	0
3	6	12	"hupA"	"STM4170"	11370	44420	100	1576	1526	653	42	85	85	88	25	28	100	100	0	853	856	226	26	139	139	151	49	32	100	100	0	2.088	2.010	2.154	1.857	1.507	2.247	0.881	80	402	100	2205	2158	1.062	1491	714	1441	717	122068	68441	57.520	14.388	0	0	0
3	7	12	"sopB"	"STM1091"	11550	44420	120	614	562	170	30	82	82	85	21	24	95	92	0	16816	15318	4970	32	145	145	155	51	32	100	99	0	0.032	0.032	0.031	0.030	2.351	0.031	0.911	120	512	100	17203	15653	-4.970	532	16671	480	15173	67414	1838139	22.714	297.314	0	0	0
3	8	12	"pipC"	"STM0375"	11720	44420	100	138	147	56	38	81	81	83	20	24	83	68	0	1923	1949	673	34	139	139	148	42	28	100	100	0	0.032	0.036	0.033	0.029	2.101	0.039	0.602	80	400	100	1841	1876	-4.968	57	1784	66	1810	11757	155916	3.200	42.881	0	0	0
3	9	12	"pipC"	"STM0375"	11900	44420	110	134	136	29	21	81	81	84	21	25	91	65	0	2014	1945	459	23	135	135	143	39	27	100	100	0	0.028	0.030	0.030	0.028	1.731	0.029	0.484	80	492	100	1932	1865	-5.148	53	1879	55	1810	10861	155566	2.476	46.205	0	0	0
3	10	12	"ssrB"	"STM1391"	12090	44410	110	161	162	33	20	81	81	84	22	26	96	85	0	3171	3166	728	22	130	130	135	31	22	100	100	0	0.026	0.027	0.026	0.024	1.705	0.026	0.674	80	451	100	3121	3117	-5.248	80	3041	81	3036	12935	253312	3.545	97.774	0	0	0
3	11	12	"ssrB"	"STM1391"	12250	44420	110	164	164	34	20	83	83	87	34	39	91	66	0	3125	3093	738	23	130	130	135	37	27	100	100	0	0.027	0.027	0.027	0.026	1.600	0.026	0.690	80	453	100	3076	3044	-5.208	81	2995	81	2963	13108	247425	2.265	79.946	0	0	0
3	12	12	"ssrB"	"STM1391"	12430	44420	100	168	168	38	22	84	84	86	20	23	96	90	0	2979	2953	559	18	132	132	138	40	28	100	100	0	0.030	0.030	0.029	0.028	1.471	0.028	0.669	80	420	100	2931	2905	-5.083	84	2847	84	2821	13411	236268	4.100	70.375	0	0	0
3	13	12	"lrp"	"STM0959"	12600	44430	110	5447	5276	1060	20	89	89	94	29	30	100	100	0	3804	3783	588	15	130	130	152	229	150	100	100	0	1.458	1.420	1.430	1.404	1.178	1.439	0.935	80	477	100	9032	8840	0.544	5358	3674	5187	3653	422105	302659	178.690	15.856	0	0	0
3	14	12	"lrp"	"STM0959"	12800	44420	110	6082	5806	1442	24	91	91	94	25	26	100	100	0	4217	4219	643	15	130	130	150	190	126	100	100	0	1.466	1.398	1.433	1.351	1.285	1.477	0.936	80	474	100	10078	9804	0.552	5991	4087	5715	4089	464506	337501	228.480	21.416	0	0	0
3	15	12	"gyrA"	"STM2272"	12970	44430	100	1727	1923	727	37	88	88	90	26	28	100	100	0	1300	1416	471	33	130	130	136	35	25	100	100	0	1.401	1.427	1.414	1.416	1.354	1.514	0.798	80	350	100	2809	3121	0.486	1639	1170	1835	1286	153850	113276	70.500	36.571	0	0	0
3	16	12	"gyrA"	"STM2272"	13130	44430	110	5235	5183	1082	20	87	87	90	29	32	100	100	0	4553	4477	939	20	132	132	137	33	24	100	100	0	1.164	1.173	1.200	1.177	1.227	1.175	0.909	80	448	100	9569	9441	0.220	5148	4421	5096	4345	414622	358188	175.621	131.515	0	0	0
3	17	12	"csrA"	"STM2826"	13320	44430	110	464	593	499	84	83	83	87	24	27	100	100	0	302	365	189	51	133	133	139	32	23	95	88	0	2.254	2.198	2.357	2.333	2.552	3.505	0.364	80	490	100	550	742	1.173	381	169	510	232	47453	29232	21.083	7.063	0	0	0
3	18	12	"csrA"	"STM2826"	13510	44420	110	1513	1874	1307	69	81	81	84	38	45	100	100	0	807	879	388	44	132	132	141	59	41	100	100	0	2.121	2.400	2.060	2.132	1.723	3.207	0.649	80	479	100	2107	2540	1.085	1432	675	1793	747	149957	70300	47.105	12.508	0	0	0
3	19	12	"yhhP"	"STM3578"	13690	44430	100	262	266	60	22	80	80	82	18	21	100	100	0	1314	1318	378	28	129	129	134	31	23	100	100	0	0.154	0.156	0.150	0.156	1.361	0.149	0.855	80	408	100	1367	1375	-2.703	182	1185	186	1189	21274	105454	10.222	38.194	0	0	0
3	20	12	"yhhP"	"STM3578"	13870	44430	100	150	158	50	31	80	80	83	19	22	91	77	0	637	656	221	33	131	131	137	34	24	100	100	0	0.138	0.149	0.133	0.134	1.823	0.135	0.604	80	384	100	576	603	-2.854	70	506	78	525	12650	52514	3.947	15.265	0	0	0
3	21	12	"yhhP"	"STM3578"	14030	44440	100	218	239	102	42	80	80	85	28	32	97	96	0	991	1081	504	46	128	128	137	37	27	100	100	0	0.160	0.167	0.160	0.159	1.822	0.146	0.670	80	415	100	1001	1112	-2.645	138	863	159	953	19092	86440	5.500	25.514	0	0	0
3	22	12	"topA"	"STM1714"	14220	44440	110	3131	2944	737	25	79	79	84	28	33	100	100	0	3349	3145	856	27	124	124	129	34	26	100	100	0	0.946	0.948	0.949	0.966	1.204	0.955	0.944	80	457	100	6277	5886	-0.080	3052	3225	2865	3021	235551	251607	102.143	88.706	0	0	0
3	23	12	"topA"	"STM1714"	14390	44430	120	387	487	371	76	76	76	78	18	23	95	92	0	481	563	389	69	114	114	118	23	19	97	94	0	0.847	0.915	0.912	0.886	2.417	0.928	0.787	120	498	100	678	860	-0.239	311	367	411	449	58405	67614	22.722	19.348	0	0	0
3	24	12	"fur"	"STM0693"	14560	44430	110	2437	2375	546	22	77	77	83	37	44	100	100	0	2509	2341	637	27	118	118	124	44	35	100	100	0	0.987	1.034	1.011	1.053	1.272	1.005	0.918	80	490	100	4751	4521	-0.019	2360	2391	2298	2223	189996	187316	61.946	50.386	0	0	0
3	1	13	"ctrl-buffer"	"ctrl-buffer"	10470	44590	100	84	98	50	51	79	79	87	71	81	12	5	0	116	126	38	30	112	112	120	37	30	17	5	0	1.250	1.357	1.130	1.328	4.870	1.388	0.174	80	463	100	9	33	0.322	5	4	19	14	7865	10058	0.155	0.162	-50	0	0
3	2	13	"ctrl-buffer"	"ctrl-buffer"	10650	44590	100	81	87	31	35	83	83	91	72	79	2	0	0	121	125	32	25	128	128	134	39	29	6	1	0	0.286	-1.333	0.986	0.783	4.242	3.131	0.332	80	423	100	-9	1	-1.807	-2	-7	4	-3	6956	10033	-0.056	-0.231	-50	0	0
3	3	13	"ctrl-buffer"	"ctrl-buffer"	10800	44580	40	145	155	88	56	88	88	90	23	25	66	58	0	248	317	169	53	137	137	147	39	26	66	66	0	0.514	0.372	0.256	0.452	3.690	0.145	0.210	12	68	100	168	247	-0.962	57	111	67	180	1864	3809	2.826	4.359	0	0	0
3	4	13	"ctrl-buffer"	"ctrl-buffer"	11040	44610	50	6581	6178	4186	67	75	75	79	17	21	100	100	0	5488	6421	3676	57	118	118	124	28	22	100	100	0	1.212	0.968	0.980	0.697	3.120	1.021	0.864	12	104	100	11876	12406	0.277	6506	5370	6103	6303	74139	77057	358.765	224.893	0	0	0
3	5	13	"ctrl-buffer"	"ctrl-buffer"	11180	44590	100	81	80	20	25	81	81	84	21	25	10	3	0	127	130	29	22	128	128	134	34	25	10	3	0	0.000	-0.500	0.828	0.706	3.806	0.148	0.034	80	430	100	-1	1	Error	0	-1	-1	2	6382	10379	-0.190	-0.118	-50	0	0
3	6	13	"ctrl-buffer"	"ctrl-buffer"	11360	44590	100	84	88	26	29	81	81	83	18	21	26	8	0	140	149	52	34	132	132	137	33	24	26	8	0	0.375	0.412	0.714	0.683	4.265	0.208	0.053	80	420	100	11	24	-1.415	3	8	7	17	7014	11950	0.278	0.364	-50	0	0
3	7	13	"ctrl-buffer"	"ctrl-buffer"	11540	44600	100	81	82	25	30	81	81	82	19	23	17	7	0	139	149	58	38	132	132	138	34	24	20	10	0	0.000	0.059	0.655	0.631	3.351	0.223	0.117	80	415	100	7	18	Error	0	7	1	17	6583	11887	0.000	0.324	-50	0	0
3	8	13	"ctrl-buffer"	"ctrl-buffer"	11720	44600	100	76	77	16	20	81	81	82	21	25	8	1	0	114	120	28	23	135	135	143	41	28	5	1	0	0.238	0.267	0.422	0.472	3.265	0.041	0.005	80	453	100	-26	-19	-2.070	-5	-21	-4	-15	6181	9584	-0.238	-0.561	-50	0	0
3	9	13	"ctrl-buffer"	"ctrl-buffer"	11900	44600	100	74	78	26	33	80	80	83	23	27	8	2	0	123	129	39	30	132	132	140	38	27	13	2	0	0.667	0.667	0.625	0.660	3.974	0.327	0.093	80	421	100	-15	-5	-0.585	-6	-9	-2	-3	6241	10333	-0.217	-0.289	-50	0	0
3	10	13	"ctrl-buffer"	"ctrl-buffer"	12080	44600	100	70	75	19	25	82	82	84	21	25	10	0	0	133	145	58	40	132	132	140	53	37	12	3	0	-12.000	-0.538	0.658	0.717	3.413	0.061	0.030	80	418	100	-11	6	Error	-12	1	-7	13	5987	11606	-0.429	0.094	-50	0	0
3	11	13	"ctrl-buffer"	"ctrl-buffer"	12250	44600	100	82	87	29	33	80	80	83	23	27	15	5	0	129	151	99	65	128	128	137	53	38	15	3	0	2.000	0.304	0.793	0.643	4.235	0.135	0.193	80	420	100	3	30	1.000	2	1	7	23	6930	12070	0.174	0.264	-50	0	0
3	12	13	"ctrl-buffer"	"ctrl-buffer"	12430	44600	100	73	76	17	22	80	80	83	22	26	8	0	0	124	137	43	31	136	136	150	62	41	12	1	0	0.583	-4.000	0.455	0.410	3.745	0.130	0.041	80	432	100	-19	-3	-0.778	-7	-12	-4	1	6097	10999	-0.318	-0.210	-50	0	0
3	13	13	"ctrl-buffer"	"ctrl-buffer"	12610	44600	100	74	79	24	30	81	81	85	26	30	16	2	0	130	135	30	22	147	147	176	250	142	0	0	0	0.412	0.167	0.600	0.565	3.348	0.072	0.361	80	420	100	-24	-14	-1.280	-7	-17	-2	-12	6281	10816	-0.231	-0.164	-50	0	0
3	14	13	"ctrl-buffer"	"ctrl-buffer"	12790	44600	100	79	82	22	26	82	82	84	20	23	18	5	0	164	185	96	51	143	143	154	55	35	27	12	0	-0.143	0.000	0.419	0.376	3.741	0.070	0.057	80	432	100	18	42	Error	-3	21	0	42	6576	14778	-0.100	0.564	-50	0	0
3	15	13	"ctrl-buffer"	"ctrl-buffer"	12970	44600	100	70	72	17	23	82	82	84	20	23	7	1	0	116	115	23	20	145	145	154	48	31	0	0	0	0.414	0.333	0.421	0.443	3.011	0.148	0.074	80	410	100	-41	-40	-1.273	-12	-29	-10	-30	5783	9193	-0.600	-0.812	-50	0	0
3	16	13	"ctrl-buffer"	"ctrl-buffer"	13140	44600	100	76	76	16	21	81	81	84	23	27	5	0	0	126	127	26	20	144	144	157	58	36	1	0	0	0.278	0.294	0.500	0.463	2.883	0.192	0.053	80	408	100	-23	-22	-1.848	-5	-18	-5	-17	6057	10145	-0.348	-0.517	-50	0	0
3	17	13	"ctrl-buffer"	"ctrl-buffer"	13320	44600	100	75	79	19	24	83	83	84	19	22	11	2	0	132	137	38	27	142	142	149	36	24	15	2	0	0.800	0.800	0.496	0.508	3.451	0.160	0.046	80	430	100	-18	-9	-0.322	-8	-10	-4	-5	6341	10967	-0.263	-0.333	-50	0	0
3	18	13	"ctrl-buffer"	"ctrl-buffer"	13500	44600	100	76	79	19	24	80	80	82	19	23	13	5	0	128	139	46	33	134	134	142	36	25	20	8	0	0.667	-0.200	0.433	0.437	3.081	0.144	0.058	80	432	100	-10	4	-0.585	-4	-6	-1	5	6302	11113	-0.158	-0.083	-50	0	0
3	19	13	"ctrl-buffer"	"ctrl-buffer"	13680	44600	100	78	79	21	26	79	79	82	23	28	13	3	0	130	141	51	36	130	130	135	30	22	27	15	0	100000.000	0.000	0.556	0.535	3.888	0.212	0.034	80	449	100	-1	11	16.610	-1	0	0	11	6317	11290	-0.130	0.200	-50	0	0
3	20	13	"ctrl-buffer"	"ctrl-buffer"	13860	44600	100	75	79	21	26	80	80	83	23	27	11	6	0	130	139	40	28	135	135	140	35	25	16	5	0	1.000	-0.250	0.538	0.674	5.302	0.204	0.034	80	420	100	-10	3	0.000	-5	-5	-1	4	6302	11094	-0.174	-0.029	-50	0	0
3	21	13	"ctrl-buffer"	"ctrl-buffer"	14040	44610	100	75	78	19	24	80	80	83	18	21	12	5	0	133	148	65	43	136	136	141	33	23	18	10	0	1.667	-0.167	0.462	0.472	3.629	0.096	0.038	80	396	100	-8	10	0.737	-5	-3	-2	12	6248	11864	-0.278	0.212	-50	0	0
3	22	13	"ctrl-buffer"	"ctrl-buffer"	14210	44610	100	73	74	18	24	80	80	81	18	22	11	2	0	117	121	31	25	129	129	134	31	23	10	2	0	0.583	0.750	0.584	0.605	3.248	0.173	0.057	80	396	100	-19	-14	-0.778	-7	-12	-6	-8	5948	9689	-0.389	-0.419	-50	0	0
3	23	13	"ctrl-buffer"	"ctrl-buffer"	14390	44610	100	77	80	22	27	77	77	78	16	20	16	8	0	125	135	38	28	119	119	124	29	23	27	8	0	0.000	0.188	0.836	0.612	4.426	0.248	0.120	80	414	100	6	19	Error	0	6	3	16	6379	10817	0.125	0.379	-50	0	0
3	24	13	"ctrl-buffer"	"ctrl-buffer"	14570	44610	100	75	77	19	24	75	75	77	20	25	15	3	0	129	130	25	19	119	119	122	26	21	27	3	0	0.000	0.182	0.700	0.690	2.863	0.154	0.026	80	464	100	10	13	Error	0	10	2	11	6155	10391	0.000	0.308	-50	0	0
3	1	14	"ynfA"	"STM1504"	10450	44780	110	249	251	54	21	76	76	80	24	30	100	98	0	5459	5485	1288	23	115	115	126	63	50	100	100	0	0.032	0.033	0.032	0.032	1.384	0.030	0.793	80	602	100	5517	5545	-4.949	173	5344	175	5370	20104	438764	7.125	85.063	0	0	0
3	2	14	""	"STM3654"	10650	44780	110	161	160	46	28	79	79	86	69	80	58	7	0	1383	1400	481	34	121	121	136	77	56	100	100	0	0.065	0.063	0.061	0.058	1.711	0.054	0.531	80	517	100	1344	1360	-3.944	82	1262	81	1279	12765	111980	1.072	16.416	0	0	0
3	3	14	"yeiP"	"STM2211"	10800	44770	110	4242	4251	578	13	80	80	85	26	30	100	100	0	7492	7448	967	12	119	119	126	32	25	100	100	0	0.564	0.569	0.569	0.569	1.116	0.561	0.934	80	553	100	11535	11500	-0.825	4162	7373	4171	7329	340079	595806	160.231	228.813	0	0	0
3	4	14	"yfaE"	"STM2279"	11010	44770	110	231	233	70	30	78	78	81	20	24	100	96	0	1129	1134	371	32	118	118	123	30	24	100	100	0	0.151	0.153	0.154	0.145	1.589	0.143	0.770	80	548	100	1164	1171	-2.724	153	1011	155	1016	18660	90712	7.600	33.700	0	0	0
3	5	14	""	"STM4111"	11170	44780	110	145	151	48	31	79	79	81	21	25	87	71	0	329	345	143	41	119	119	124	30	24	93	90	0	0.314	0.319	0.308	0.334	2.384	0.254	0.479	80	496	100	276	298	-1.670	66	210	72	226	12050	27633	3.333	7.367	0	0	0
3	6	14	""	"STM4140"	11340	44770	110	110	160	163	101	79	79	80	17	21	62	46	0	347	603	680	112	125	125	134	39	29	86	75	0	0.140	0.169	0.201	0.193	3.815	0.164	0.489	80	542	100	253	559	-2.840	31	222	81	478	12823	48217	4.706	12.026	0	0	0
3	7	14	"ssaS"	"STM1420"	11540	44770	90	76	92	46	50	77	77	79	18	22	25	23	0	422	660	675	102	127	127	136	52	38	75	69	0	-0.003	0.028	0.098	0.127	4.640	0.040	0.338	52	394	100	294	548	Error	-1	295	15	533	4801	34327	0.722	10.077	0	0	0
3	8	14	"nrdH"	"STM2805"	11710	44780	70	238	507	481	94	79	79	80	17	21	87	71	0	717	1103	1048	95	130	130	135	31	22	81	78	0	0.271	0.440	0.421	0.477	2.641	0.471	0.837	32	236	100	746	1401	-1.884	159	587	428	973	16229	35295	25.118	31.226	0	0	0
3	9	14	"fimI"	"STM0544"	11880	44770	110	83	165	513	310	81	81	84	21	25	35	22	0	504	1137	1349	118	128	128	136	37	27	90	83	0	0.005	0.083	0.033	0.057	7.212	0.042	0.014	80	540	100	378	1093	-7.555	2	376	84	1009	13170	90947	3.857	27.054	0	0	0
3	10	14	"aroA"	"STM0978"	12070	44770	110	1310	1372	478	34	83	83	86	20	23	100	100	0	4081	4206	1203	28	132	132	139	33	23	100	100	0	0.311	0.316	0.327	0.298	1.496	0.329	0.845	80	510	100	5176	5363	-1.686	1227	3949	1289	4074	109755	336501	64.300	123.242	0	0	0
3	11	14	"dam"	"STM3484"	12240	44780	100	207	318	297	93	80	80	83	22	26	81	71	0	530	846	874	103	134	134	143	50	34	81	77	0	0.321	0.334	0.375	0.341	3.305	0.292	0.692	80	462	100	523	950	-1.641	127	396	238	712	25450	67682	10.682	14.060	0	0	0
3	12	14	"pduW"	"STM2057"	12430	44780	110	139	151	71	47	80	80	82	21	25	66	58	0	2360	2752	1642	59	137	137	151	66	43	100	100	0	0.027	0.027	0.026	0.023	2.246	0.026	0.562	80	508	100	2282	2686	-5.236	59	2223	71	2615	12089	220142	3.286	39.409	0	0	0
3	13	14	""	"STM2695"	12590	44780	110	496	501	75	14	81	81	82	19	23	100	100	0	11824	11931	1433	12	141	141	159	84	52	100	100	0	0.036	0.036	0.036	0.035	1.195	0.035	0.918	80	497	100	12098	12210	-4.815	415	11683	420	11790	40062	954455	22.053	140.143	0	0	0
3	14	14	"yajR"	"STM0436"	12770	44780	100	857	875	166	18	81	81	84	69	82	100	100	0	5490	5506	1027	18	146	146	162	81	50	100	100	0	0.145	0.148	0.149	0.148	1.182	0.145	0.926	80	452	100	6120	6154	-2.784	776	5344	794	5360	69976	440448	11.464	65.975	0	0	0
3	15	14	""	"STM0564"	12940	44780	110	494	511	98	19	79	79	84	64	76	100	100	0	14650	14945	1962	13	147	147	161	87	54	100	100	0	0.029	0.029	0.029	0.029	1.165	0.029	0.803	80	534	100	14918	15230	-5.127	415	14503	432	14798	40850	1195639	6.672	169.931	0	0	0
3	16	14	""	"STM0351"	13140	44780	110	122	131	40	30	82	82	84	20	23	78	50	0	4110	4088	1260	30	145	145	159	90	56	100	100	0	0.010	0.012	0.012	0.010	2.002	0.013	0.454	80	533	100	4005	3992	-6.631	40	3965	49	3943	10441	327057	2.350	43.656	0	0	0
3	17	14	"dsrB"	"STM1983"	13310	44790	100	335	426	248	58	82	82	84	19	22	100	100	0	2075	2547	1546	60	141	141	146	37	25	100	100	0	0.131	0.143	0.137	0.137	1.304	0.143	0.897	80	450	100	2187	2750	-2.934	253	1934	344	2406	34111	203798	18.000	64.892	0	0	0
3	18	14	"yeiE"	"STM2201"	13480	44780	110	2091	2156	316	14	79	79	81	18	22	100	100	0	10014	10126	1295	12	136	136	143	37	25	100	100	0	0.204	0.208	0.208	0.207	1.118	0.203	0.938	80	538	100	11890	12067	-2.296	2012	9878	2077	9990	172446	810086	115.278	269.811	0	0	0
3	19	14	"recB"	"STM2994"	13650	44780	50	96	97	35	36	72	72	73	18	24	58	25	0	532	662	309	46	121	121	123	24	19	100	100	0	0.058	0.046	0.067	0.078	1.734	0.058	0.360	12	104	100	435	566	-4.098	24	411	25	541	1166	7946	1.333	22.458	0	0	0
3	20	14	"EMPTY"	"EMPTY"	13860	44780	100	80	80	19	23	80	80	83	21	25	11	2	0	129	132	26	19	134	134	140	32	22	10	1	0	0.000	0.000	0.714	0.792	2.947	0.135	0.008	80	496	100	-5	-2	Error	0	-5	0	-2	6399	10578	-0.143	-0.250	-75	0	0
3	21	14	"EMPTY"	"EMPTY"	14040	44780	100	79	81	18	22	81	81	83	18	21	15	3	0	134	135	26	19	136	136	139	30	21	11	2	0	1.000	0.000	0.724	0.816	4.150	0.185	0.028	80	452	100	-4	-1	0.000	-2	-2	0	-1	6443	10810	-0.111	-0.133	-75	0	0
3	22	14	"EMPTY"	"EMPTY"	14220	44780	100	82	86	23	26	82	82	84	19	22	15	3	0	140	143	29	20	137	137	141	30	21	12	3	0	0.000	0.667	0.660	0.547	3.066	0.100	0.004	80	440	100	3	10	Error	0	3	4	6	6876	11432	0.105	0.067	-75	0	0
3	23	14	"EMPTY"	"EMPTY"	14390	44790	100	83	84	17	20	83	83	84	19	22	13	2	0	154	160	34	21	145	145	148	35	23	23	3	0	0.000	0.067	0.600	0.663	3.799	0.137	0.044	80	452	100	9	16	Error	0	9	1	15	6699	12794	0.000	0.343	-75	0	0
3	24	14	"EMPTY"	"EMPTY"	14570	44790	100	75	76	18	23	77	77	78	16	20	13	3	0	131	133	24	18	132	132	136	31	22	12	0	0	2.000	-1.000	0.676	0.797	4.304	0.267	0.071	80	496	100	-3	0	1.000	-2	-1	-1	1	6078	10604	-0.125	-0.097	-75	0	0
4	1	1	"yjiX"	"STM4531"	14970	42460	120	103	115	51	44	69	69	71	19	26	65	45	0	193	229	118	51	98	98	104	87	83	53	25	0	0.358	0.351	0.342	0.325	2.906	0.304	0.452	120	644	100	129	177	-1.482	34	95	46	131	13785	27520	2.316	1.437	0	0	0
4	2	1	"yhjG"	"STM3610"	15150	42460	120	160	198	134	67	69	69	71	17	23	90	80	0	901	1136	949	83	102	102	105	35	33	98	93	0	0.114	0.125	0.123	0.124	2.715	0.108	0.640	120	567	100	890	1163	-3.134	91	799	129	1034	23814	136296	7.471	29.457	0	0	0
4	3	1	"mtlD"	"STM3686"	15330	42460	120	920	856	455	53	69	69	71	15	21	99	99	0	5622	5039	2595	51	103	103	105	20	19	100	100	0	0.154	0.159	0.167	0.150	1.933	0.154	0.866	120	516	100	6370	5723	-2.697	851	5519	787	4936	102726	604693	52.333	246.700	0	0	0
4	4	1	"ptsN"	"STM3322"	15500	42450	120	298	421	395	93	70	70	72	27	37	95	89	0	632	845	781	92	101	101	105	31	29	100	99	0	0.429	0.472	0.446	0.426	2.265	0.442	0.718	120	526	100	759	1095	-1.220	228	531	351	744	50465	101437	12.926	23.871	0	0	0
4	5	1	"yqjK"	"STM3231"	15680	42450	120	107	125	58	46	72	72	74	27	36	55	34	0	399	430	248	57	101	101	104	30	28	97	93	0	0.117	0.161	0.166	0.144	2.476	0.155	0.440	120	544	100	333	382	-3.090	35	298	53	329	14978	51566	1.889	10.867	0	0	0
4	6	1	"yggT"	"STM3101"	15860	42450	120	949	845	303	35	73	73	74	15	20	98	97	0	2251	2127	663	31	105	105	106	20	18	100	100	0	0.408	0.382	0.392	0.347	1.860	0.380	0.921	120	546	100	3022	2794	-1.293	876	2146	772	2022	101419	255187	51.400	101.050	0	0	0
4	7	1	"hscC"	"STM0659"	16030	42460	110	330	332	44	13	73	73	77	28	36	100	100	0	14220	14134	969	6	109	109	241	973	403	100	100	0	0.018	0.018	0.018	0.018	1.161	0.018	0.920	80	435	100	14368	14284	-5.779	257	14111	259	14025	26535	1130734	9.107	14.279	0	0	0
4	8	1	"ubiF"	"STM0671"	16210	42460	120	1049	1027	247	24	75	75	80	29	36	99	98	0	5896	5782	1033	17	120	120	285	931	326	100	98	0	0.169	0.168	0.167	0.162	1.481	0.162	0.885	120	553	100	6750	6614	-2.568	974	5776	952	5662	123280	693783	32.655	5.904	0	0	0
4	9	1	"nagA"	"STM0683"	16390	42460	120	2599	2557	438	17	77	77	81	19	23	100	100	0	7797	7388	1795	24	129	129	160	194	121	98	97	0	0.329	0.342	0.333	0.373	1.720	0.329	0.959	120	535	100	10190	9739	-1.604	2522	7668	2480	7259	306813	886618	130.316	37.258	0	0	0
4	10	1	"ybfM"	"STM0687"	16560	42450	110	262	274	105	38	75	75	82	37	45	97	90	0	2388	2529	800	31	124	124	179	262	146	100	100	0	0.083	0.083	0.077	0.075	1.704	0.083	0.751	80	487	100	2451	2604	-3.598	187	2264	199	2405	21914	202285	5.189	8.969	0	0	0
4	11	1	"apeE"	"STM0570"	16740	42460	110	477	459	131	28	75	75	83	44	53	100	97	0	2874	2768	548	19	122	122	183	274	149	100	100	0	0.146	0.145	0.138	0.138	1.334	0.145	0.878	80	500	100	3154	3030	-2.775	402	2752	384	2646	36715	221461	8.545	9.434	0	0	0
4	12	1	"ahpF"	"STM0609"	16930	42470	120	7731	6723	2617	38	81	81	104	59	56	100	100	0	2744	2391	937	39	124	124	141	107	75	98	98	0	2.920	2.930	3.042	2.990	1.604	2.995	0.921	120	516	100	10270	8909	1.546	7650	2620	6642	2267	806734	286906	112.186	21.028	0	0	0
4	13	1	"dlhH"	"STM3967"	17100	42470	120	1011	969	262	27	92	92	115	58	50	98	98	0	7494	7142	1602	22	127	127	135	51	37	100	100	0	0.125	0.125	0.127	0.119	1.600	0.121	0.908	120	504	100	8286	7892	-3.003	919	7367	877	7015	116301	857054	14.724	137.392	0	0	0
4	14	1	"yigM"	"STM3963"	17280	42470	120	894	902	235	26	80	80	90	37	41	100	99	0	9814	9344	2094	22	119	119	123	28	22	100	100	0	0.084	0.089	0.090	0.086	1.404	0.088	0.902	120	513	100	10509	10047	-3.574	814	9695	822	9225	108220	1121318	21.946	329.321	0	0	0
4	15	1	"rhtC"	"STM3959"	17460	42470	120	889	843	234	27	79	79	85	31	36	96	96	0	3723	4041	1307	32	119	119	131	45	34	100	100	0	0.225	0.195	0.203	0.190	1.484	0.187	0.913	120	542	100	4414	4686	-2.154	810	3604	764	3922	101163	484865	24.452	86.889	0	0	0
4	16	1	"rarD"	"STM3955"	17630	42470	120	1509	1435	348	24	77	77	82	34	41	99	99	0	9583	9351	1432	15	124	124	142	91	64	100	100	0	0.151	0.147	0.151	0.141	1.417	0.147	0.931	120	502	100	10891	10585	-2.724	1432	9459	1358	9227	172149	1122108	39.794	101.198	0	0	0
4	17	1	"uvrD"	"STM3951"	17810	42460	120	230	279	170	60	75	75	78	21	26	97	92	0	787	860	567	65	117	117	132	89	67	96	88	0	0.231	0.275	0.274	0.260	2.388	0.251	0.685	120	537	100	825	947	-2.112	155	670	204	743	33504	103245	9.571	8.180	0	0	0
4	18	1	"dapF"	"STM3947"	17990	42470	130	1457	1393	510	36	80	80	91	39	42	96	95	0	3403	3267	916	28	124	124	160	100	62	99	99	0	0.420	0.418	0.415	0.375	1.695	0.426	0.907	120	553	100	4656	4456	-1.252	1377	3279	1313	3143	167200	392022	33.385	31.070	0	0	0
4	19	1	"fklB"	"STM4397"	18170	42470	130	231	343	296	86	80	80	102	93	91	61	44	0	600	847	719	84	126	126	184	241	130	70	50	0	0.319	0.365	0.370	0.338	2.852	0.339	0.632	120	621	100	625	984	-1.650	151	474	263	721	41213	101580	2.591	2.751	0	0	0
4	20	1	"ytfK"	"STM4406"	18320	42460	80	109	127	62	48	78	78	85	34	40	44	23	0	269	348	208	59	125	125	156	91	58	57	46	0	0.215	0.220	0.211	0.205	2.979	0.185	0.488	52	292	100	175	272	-2.216	31	144	49	223	6617	18092	1.235	2.110	0	0	0
4	21	1	""	"STM4417"	18520	42460	120	151	163	70	42	74	74	78	22	28	86	80	0	488	530	244	46	116	116	139	132	94	95	75	0	0.207	0.215	0.210	0.197	1.718	0.227	0.771	120	648	100	449	503	-2.272	77	372	89	414	19584	63569	3.864	2.962	0	0	0
4	22	1	""	"STM4421"	18710	42470	120	121	150	95	63	72	72	79	30	37	71	38	0	2330	3868	3880	100	118	118	151	132	87	99	99	0	0.022	0.021	0.023	0.018	2.418	0.020	0.706	120	556	100	2261	3828	-5.496	49	2212	78	3750	18027	464171	2.367	28.159	0	0	0
4	23	1	""	"STM4425"	18880	42470	120	108	118	44	37	70	70	76	29	38	58	37	0	1208	1531	1052	68	132	132	162	135	83	98	94	0	0.035	0.034	0.033	0.033	2.078	0.030	0.492	120	516	100	1114	1447	-4.824	38	1076	48	1399	14132	183745	1.448	10.141	0	0	0
4	24	1	""	"STM4430"	19060	42470	120	103	108	38	35	68	68	73	87	119	10	0	0	1546	1533	862	56	120	120	134	94	70	96	95	0	0.025	0.028	0.028	0.028	2.270	0.040	0.080	120	650	100	1461	1453	-5.348	35	1426	40	1413	13016	183959	0.402	14.883	0	0	0
4	1	2	"sopE2"	"STM1855"	14980	42650	120	99	108	40	37	71	71	72	17	23	69	40	0	1302	1440	1048	72	101	101	106	43	40	98	97	0	0.023	0.028	0.026	0.025	3.314	0.025	0.476	120	526	100	1229	1376	-5.423	28	1201	37	1339	12918	172750	2.118	31.023	0	0	0
4	2	2	""	"STM1731"	15170	42650	110	97	107	37	34	71	71	72	15	20	66	46	0	725	798	439	55	105	105	112	52	46	98	96	0	0.042	0.052	0.051	0.047	3.141	0.048	0.426	80	359	100	646	729	-4.576	26	620	36	693	8530	63836	2.333	13.192	0	0	0
4	3	2	"otsB"	"STM1929"	15340	42640	120	261	303	193	63	70	70	72	14	19	95	94	0	1302	1567	1174	74	104	104	106	20	18	100	98	0	0.159	0.159	0.167	0.150	1.789	0.130	0.642	120	380	100	1389	1696	-2.649	191	1198	233	1463	36310	188047	16.500	73.050	0	0	0
4	4	2	""	"STM4161"	15520	42640	120	79	83	20	24	71	71	73	20	27	26	5	0	222	233	109	46	103	103	125	184	147	18	4	0	0.067	0.092	0.125	0.115	3.009	0.077	0.135	120	447	100	127	142	-3.895	8	119	12	130	9906	27940	0.500	0.587	0	0	0
4	5	2	"rsd"	"STM4165"	15710	42640	120	136	149	52	34	73	73	76	23	30	85	61	0	587	664	361	54	107	107	139	236	169	84	51	0	0.131	0.136	0.134	0.142	2.412	0.131	0.881	120	435	100	543	633	-2.930	63	480	76	557	17860	79690	3.174	2.225	0	0	0
4	6	2	"hupA"	"STM4170"	15880	42640	120	265	331	241	72	75	75	77	15	19	94	90	0	199	225	116	51	108	108	109	23	21	90	81	0	2.088	2.188	2.043	2.005	2.442	2.442	0.612	120	366	100	281	373	1.062	190	91	256	117	39714	27050	16.933	5.043	0	0	0
4	7	2	""	"STM3121"	16060	42640	140	103	136	83	61	76	76	82	33	40	44	32	0	487	1017	1236	121	109	109	301	968	321	30	16	0	0.071	0.066	0.087	0.105	4.086	0.036	0.169	156	553	100	405	968	-3.807	27	378	60	908	21239	158710	1.636	0.740	0	0	0
4	8	2	"stfG"	"STM0200"	16250	42640	110	84	93	37	39	75	75	80	27	33	33	13	0	441	936	1189	127	109	109	225	520	231	40	22	0	0.027	0.022	0.042	0.042	4.411	0.022	0.422	80	371	100	341	845	-5.205	9	332	18	827	7469	74866	0.481	1.367	0	0	0
4	9	2	"eutT"	"STM2467"	16390	42630	110	84	102	52	50	74	74	79	39	49	27	20	0	428	1138	1363	119	113	113	215	460	213	42	33	0	0.032	0.027	0.049	0.072	6.233	0.024	0.279	80	396	100	325	1053	-4.977	10	315	28	1025	8142	91037	0.590	2.007	0	0	0
4	10	2	"lexA"	"STM4237"	16590	42640	120	481	1258	1498	119	73	73	81	45	55	73	66	0	681	1200	1220	101	114	114	216	451	208	52	44	0	0.720	1.091	1.034	0.984	3.028	1.168	0.666	120	493	100	975	2271	-0.475	408	567	1185	1086	150998	143950	26.156	2.182	0	0	0
4	11	2	"prpC"	"STM0369"	16770	42640	120	90	97	31	31	72	72	77	33	42	30	13	0	922	1367	1092	79	113	113	133	114	85	97	90	0	0.022	0.020	0.024	0.023	2.880	0.014	0.182	120	394	100	827	1279	-5.490	18	809	25	1254	11679	164044	0.606	10.825	0	0	0
4	12	2	"ushB"	"STM4064"	16940	42640	120	744	1123	1140	101	82	82	98	48	48	93	85	0	1205	1590	1500	94	126	126	140	65	46	91	85	0	0.614	0.711	0.654	0.704	3.478	0.728	0.649	120	361	100	1741	2505	-0.705	662	1079	1041	1464	134721	190838	21.354	22.308	0	0	0
4	13	2	"ptsJ"	"STM2436"	17110	42640	110	180	223	145	65	89	89	103	51	49	83	42	0	1620	2114	1564	73	131	131	164	197	120	100	100	0	0.061	0.068	0.065	0.057	2.099	0.064	0.569	80	405	100	1580	2117	-4.032	91	1489	134	1983	17803	169154	2.353	9.898	0	0	0
4	14	2	"plsX"	"STM1192"	17300	42640	120	3602	4523	3617	79	87	87	99	45	45	100	100	0	1002	1110	715	64	124	124	138	64	46	100	96	0	4.003	4.499	4.391	4.210	2.013	5.567	0.733	120	449	100	4393	5422	2.001	3515	878	4436	986	542790	133229	98.311	15.188	0	0	0
4	15	2	"flgM"	"STM1172"	17460	42660	80	112	136	70	51	92	92	108	59	54	21	17	0	270	367	246	67	132	132	165	169	102	42	23	0	0.145	0.187	0.232	0.161	3.968	0.132	0.080	52	286	100	158	279	-2.787	20	138	44	235	7065	19077	0.475	1.195	0	0	0
4	16	2	"phsB"	"STM2064"	17650	42640	120	106	122	73	59	81	81	92	71	77	13	5	0	823	1142	1382	121	127	127	159	135	84	90	78	0	0.036	0.040	0.042	0.043	3.335	0.037	0.484	120	517	100	721	1056	-4.799	25	696	41	1015	14692	137038	0.423	7.281	0	0	0
4	17	2	"tnpA_1"	"STM0946"	17840	42650	120	501	703	709	100	78	78	83	33	39	92	89	0	2786	3805	3354	88	120	120	139	112	80	97	92	0	0.159	0.170	0.152	0.156	2.274	0.169	0.789	120	444	100	3089	4310	-2.656	423	2666	625	3685	84322	456568	18.788	32.732	0	0	0
4	18	2	"orf6"	"PSLT014"	18010	42640	120	2040	2417	2073	85	82	82	92	45	48	98	96	0	2068	2221	1524	68	125	125	148	86	58	99	96	0	1.008	1.114	1.018	0.922	2.240	1.262	0.769	120	411	100	3901	4431	0.011	1958	1943	2335	2096	290012	266522	51.667	24.105	0	0	0
4	19	2	"mig-14"	"STM2782"	18160	42630	70	737	942	727	77	85	85	142	197	138	78	65	0	2269	2586	1852	71	137	137	283	601	212	84	65	0	0.306	0.350	0.296	0.264	2.280	0.355	0.833	32	203	100	2784	3306	-1.709	652	2132	857	2449	30155	82738	4.061	3.832	0	0	0
4	20	2	"thiD"	"STM2146"	18360	42650	110	101	203	273	134	77	77	103	126	122	27	18	0	507	1058	1199	113	127	127	204	396	194	50	40	0	0.063	0.135	0.152	0.158	5.235	0.109	0.399	80	531	100	404	1057	-3.985	24	380	126	931	16236	84664	0.794	2.157	0	0	0
4	21	2	"rfaY"	"STM3716"	18520	42640	90	150	189	146	77	73	73	81	36	44	57	51	0	669	1092	1096	100	118	118	224	475	212	57	34	0	0.140	0.119	0.132	0.130	3.313	0.081	0.477	52	364	100	628	1090	-2.839	77	551	116	974	9832	56759	3.000	1.827	0	0	0
4	22	2	"prgH"	"STM2874"	18730	42650	110	119	228	233	102	70	70	76	31	40	56	46	0	558	3109	5229	168	116	116	185	373	201	52	46	0	0.111	0.053	0.094	0.126	5.162	0.038	0.565	80	450	100	491	3151	-3.173	49	442	158	2993	18238	248698	4.903	7.839	0	0	0
4	23	2	"orgA"	"STM2869"	18890	42640	100	166	575	741	128	69	69	81	81	100	51	46	0	205	1447	2078	143	114	114	135	87	64	50	47	0	1.066	0.380	0.494	0.583	3.166	0.342	0.708	80	395	100	188	1839	0.092	97	91	506	1333	45992	115782	6.099	15.080	0	0	0
4	24	2	"livH"	"STM3563"	19090	42650	110	90	132	95	71	69	69	74	55	74	35	26	0	252	1716	2872	167	109	109	121	56	46	55	51	0	0.147	0.039	0.067	0.106	5.174	0.027	0.541	80	496	100	164	1670	-2.768	21	143	63	1607	10577	137305	1.055	28.482	0	0	0
4	1	3	"hisJ"	"STM2354"	14990	42800	120	146	309	306	99	73	73	74	17	22	70	60	0	533	1618	1894	117	107	107	112	26	23	78	74	0	0.171	0.156	0.189	0.205	3.951	0.132	0.665	120	503	100	499	1747	-2.545	73	426	236	1511	37099	194181	13.824	57.923	0	0	0
4	2	3	"hisI"	"STM2078"	15170	42800	120	627	2072	2763	133	77	77	84	32	38	74	70	0	529	1916	4350	227	112	112	119	33	27	72	65	0	1.319	1.106	1.403	1.342	3.549	0.634	0.568	120	404	100	967	3799	0.399	550	417	1995	1804	248642	229934	62.125	54.455	0	0	0
4	3	3	"glyA"	"STM2555"	15340	42800	120	162	448	621	138	75	75	81	29	35	60	53	0	207	693	936	135	107	107	113	33	29	59	55	0	0.870	0.637	0.618	0.679	4.685	0.592	0.729	120	404	100	187	959	-0.201	87	100	373	586	53798	83174	12.655	17.576	0	0	0
4	4	3	"fliD"	"STM1960"	15510	42810	110	92	169	159	94	73	73	80	57	71	36	26	0	196	750	947	126	104	104	148	312	210	42	33	0	0.207	0.149	0.208	0.217	6.463	0.148	0.652	80	385	100	111	742	-2.276	19	92	96	646	13557	60026	1.561	1.929	0	0	0
4	5	3	"asrC"	"STM2550"	15680	42810	110	108	143	81	56	74	74	82	57	69	42	28	0	598	1348	1397	103	107	107	200	418	209	52	45	0	0.069	0.056	0.075	0.082	3.103	0.056	0.487	80	427	100	525	1310	-3.852	34	491	69	1241	11452	107826	1.070	2.746	0	0	0
4	6	3	"moeA"	"STM0846"	15870	42810	120	184	500	584	116	75	75	78	23	29	65	55	0	453	1188	1531	128	111	111	170	307	180	50	41	0	0.319	0.395	0.337	0.307	3.638	0.318	0.713	120	466	100	451	1502	-1.650	109	342	425	1077	59999	142595	18.348	3.316	0	0	0
4	7	3	"cbiN"	"STM2022"	16030	42780	90	85	99	40	40	74	74	77	18	23	38	30	0	182	373	400	107	110	110	148	190	128	36	21	0	0.153	0.095	0.121	0.126	3.573	0.049	0.302	52	286	100	83	288	-2.710	11	72	25	263	5149	19404	1.222	1.184	0	0	0
4	8	3	"cobU"	"STM2018"	16260	42810	110	98	129	87	67	75	75	80	30	37	41	27	0	365	822	1078	131	108	108	160	279	174	48	37	0	0.089	0.076	0.092	0.103	4.726	0.072	0.602	80	459	100	280	768	-3.482	23	257	54	714	10292	65762	1.633	2.373	0	0	0
4	9	3	"uhpA"	"STM3790"	16400	42810	110	147	227	205	90	73	73	84	69	82	52	33	0	523	846	1034	122	113	113	176	315	178	51	33	0	0.180	0.210	0.261	0.281	3.189	0.176	0.623	80	400	100	484	887	-2.470	74	410	154	733	18181	67715	2.072	2.127	0	0	0
4	10	3	"trpD"	"STM1724"	16590	42810	120	96	164	151	92	73	73	79	57	72	38	27	0	347	1077	1430	132	113	113	135	121	89	55	50	0	0.098	0.094	0.127	0.171	4.105	0.088	0.600	120	449	100	257	1055	-3.347	23	234	91	964	19700	129190	1.491	7.785	0	0	0
4	11	3	"sulA"	"STM1071"	16770	42810	120	166	240	196	81	72	72	74	15	20	83	70	0	578	753	635	84	110	110	117	32	27	88	80	0	0.201	0.261	0.297	0.266	3.222	0.228	0.618	120	414	100	562	811	-2.316	94	468	168	643	28787	90413	11.067	19.875	0	0	0
4	12	3	"rfaL"	"STM3713"	16950	42810	130	141	227	197	86	79	79	92	69	75	48	35	0	970	1873	2019	107	118	118	166	252	151	64	60	0	0.073	0.084	0.103	0.124	3.927	0.083	0.650	120	502	100	914	1903	-3.781	62	852	148	1755	27181	224814	1.957	6.774	0	0	0
4	13	3	"bglX"	"STM2166"	17140	42820	110	199	244	164	67	80	80	95	73	76	72	38	0	762	990	727	73	118	118	171	274	160	86	53	0	0.185	0.188	0.162	0.183	2.323	0.180	0.582	80	406	100	763	1036	-2.436	119	644	164	872	19549	79209	2.041	2.989	0	0	0
4	14	3	""	"STM0347"	17300	42820	120	101	109	39	35	83	83	94	54	57	15	4	0	512	612	427	69	119	119	196	451	230	43	10	0	0.046	0.053	0.072	0.053	3.133	0.051	0.184	120	463	100	411	519	-4.448	18	393	26	493	13041	73421	0.278	0.922	0	0	0
4	15	3	""	"STM1043"	17500	42830	110	103	132	75	56	84	84	100	89	89	18	7	0	740	1035	1011	97	129	129	213	455	213	56	33	0	0.031	0.053	0.070	0.075	5.093	0.054	0.185	80	453	100	630	954	-5.007	19	611	48	906	10571	82828	0.360	1.807	0	0	0
4	16	3	""	"PSLT025"	17640	42810	70	104	127	62	48	86	86	96	45	46	34	18	0	268	289	164	56	142	142	197	195	98	37	9	0	0.143	0.279	0.413	0.371	3.581	0.156	0.299	32	212	100	144	188	-2.807	18	126	41	147	4078	9237	0.689	0.472	0	0	0
4	17	3	"orf319"	"STM1389"	17850	42820	110	317	443	435	98	77	77	89	57	64	80	73	0	768	1070	1027	95	120	120	164	189	115	76	63	0	0.370	0.385	0.395	0.369	2.749	0.344	0.682	80	478	100	888	1316	-1.433	240	648	366	950	35451	85604	6.211	4.794	0	0	0
4	18	3	"yfeJ"	"STM2437"	18030	42810	110	97	109	44	40	76	76	81	36	44	33	13	0	389	464	326	70	117	117	130	63	48	90	78	0	0.077	0.095	0.116	0.113	2.905	0.098	0.389	80	392	100	293	380	-3.695	21	272	33	347	8740	37125	0.778	5.302	0	0	0
4	19	3	""	"PSLT087"	18190	42810	120	104	111	38	34	78	78	98	105	107	5	0	0	1479	1561	1011	64	120	120	172	334	194	84	74	0	0.019	0.023	0.028	0.025	2.979	0.027	0.209	120	481	100	1385	1474	-5.708	26	1359	33	1441	13283	187276	0.124	4.159	0	0	0
4	20	3	"traU"	"PSLT092"	18350	42830	110	126	163	152	93	75	75	83	39	46	57	30	0	1633	2284	2771	121	124	124	172	235	136	95	93	0	0.034	0.041	0.031	0.028	3.388	0.042	0.800	80	441	100	1560	2248	-4.887	51	1509	88	2160	13053	182747	2.051	8.987	0	0	0
4	21	3	"trbE"	"PSLT096"	18520	42860	50	106	108	28	25	77	77	86	41	47	41	0	0	425	465	265	56	159	159	207	195	94	66	33	0	0.109	0.101	0.110	0.087	3.345	0.112	0.485	12	104	100	295	337	-3.197	29	266	31	306	1298	5578	0.537	1.323	0	0	0
4	22	3	"traH"	"PSLT100"	18730	42830	120	474	594	529	89	73	73	78	29	37	96	91	0	3077	3933	3902	99	118	118	139	74	53	100	97	0	0.136	0.137	0.136	0.141	1.976	0.124	0.832	120	541	100	3360	4336	-2.883	401	2959	521	3815	71289	472013	17.793	51.270	0	0	0
4	23	3	"trbH"	"PSLT105"	18880	42820	110	1742	2563	3182	124	77	77	153	357	233	87	80	0	1659	2137	2049	95	124	124	187	282	150	90	85	0	1.085	1.235	0.975	1.091	1.992	1.464	0.800	80	418	100	3200	4499	0.117	1665	1535	2486	2013	205024	170965	6.751	6.915	0	0	0
4	24	3	"traX"	"PSLT110"	19080	42820	120	213	292	244	83	75	75	127	294	231	22	6	0	922	1229	1072	87	113	113	160	236	147	89	69	0	0.171	0.194	0.179	0.172	2.479	0.177	0.477	120	614	100	947	1333	-2.551	138	809	217	1116	35045	147535	0.561	4.530	0	0	0
4	1	4	""	"STM2717"	14980	42980	100	76	79	20	25	75	75	77	32	41	12	0	0	128	147	58	39	110	110	283	2916	1030	0	0	0	0.056	0.108	0.365	0.552	3.429	0.054	0.059	80	430	100	19	41	-4.170	1	18	4	37	6323	11743	0.063	-0.047	-50	0	0
4	2	4	""	"STM2739"	15160	42990	110	137	152	67	44	77	77	84	30	35	78	48	0	4114	4520	2636	58	116	116	130	69	53	100	100	0	0.015	0.017	0.014	0.014	2.205	0.016	0.435	80	447	100	4058	4479	-6.058	60	3998	75	4404	12178	361620	2.267	63.623	0	0	0
4	3	4	""	"STM1616"	15330	42990	110	109	113	26	23	75	75	82	31	37	55	20	0	445	464	193	41	114	114	127	70	55	100	92	0	0.103	0.109	0.117	0.098	2.569	0.070	0.186	80	455	100	365	388	-3.283	34	331	38	350	9026	37150	1.000	4.814	0	0	0
4	4	4	"rimL"	"STM1611"	15520	42980	110	196	211	86	40	73	73	77	28	36	95	88	0	867	904	417	46	107	107	118	82	69	98	95	0	0.162	0.173	0.163	0.167	1.699	0.158	0.696	80	460	100	883	935	-2.627	123	760	138	797	16871	72332	4.786	9.585	0	0	0
4	5	4	"osmB"	"STM1705"	15700	42990	100	89	94	27	28	72	72	74	15	20	51	23	0	166	188	90	47	106	106	113	70	61	37	15	0	0.283	0.268	0.283	0.309	3.407	0.189	0.334	80	420	100	77	104	-1.819	17	60	22	82	7554	15012	1.333	1.071	0	0	0
4	6	4	"mppA"	"STM1679"	15870	42990	110	1086	1032	359	34	74	74	80	46	57	100	100	0	4140	4022	1455	36	111	111	138	164	118	100	100	0	0.251	0.245	0.242	0.247	1.316	0.237	0.938	80	421	100	5041	4869	-1.993	1012	4029	958	3911	82596	321792	20.696	23.683	0	0	0
4	7	4	"rnhB"	"STM0230"	16060	42990	130	1568	1684	681	40	79	79	90	88	97	100	99	0	1054	1131	373	32	114	114	152	196	128	98	97	0	1.584	1.578	1.572	1.545	1.573	1.762	0.732	120	551	100	2429	2622	0.664	1489	940	1605	1017	202057	135699	18.114	4.995	0	0	0
4	8	4	"speE"	"STM0166"	16200	43000	120	1005	1016	385	37	77	77	89	87	97	99	98	0	799	787	297	37	111	111	134	152	113	97	90	0	1.349	1.389	1.374	1.402	1.523	1.450	0.794	120	468	100	1616	1615	0.432	928	688	939	676	121874	94426	10.655	4.296	0	0	0
4	9	4	"yaeB"	"STM0243"	16420	42990	120	143	173	97	56	74	74	81	53	65	63	30	0	436	489	326	66	113	113	133	125	93	82	59	0	0.214	0.263	0.258	0.263	2.389	0.239	0.591	120	537	100	392	475	-2.227	69	323	99	376	20787	58646	1.736	2.848	0	0	0
4	10	4	"cobS"	"STM2017"	16580	42980	110	154	167	71	42	73	73	75	17	22	93	88	0	851	916	622	67	111	111	123	88	71	98	95	0	0.109	0.117	0.124	0.111	2.284	0.118	0.618	80	425	100	821	899	-3.192	81	740	94	805	13320	73288	5.412	9.011	0	0	0
4	11	4	"yeeI"	"STM2001"	16780	43000	120	100	112	55	49	74	74	76	17	22	55	40	0	389	660	800	121	112	112	141	152	107	62	45	0	0.094	0.069	0.101	0.107	3.608	0.057	0.560	120	549	100	303	586	-3.413	26	277	38	548	13455	79167	2.118	3.414	0	0	0
4	12	4	"fixX"	"STM0078"	16970	42990	80	85	91	26	28	76	76	79	25	31	26	9	0	202	327	254	77	115	115	136	101	74	46	36	0	0.103	0.071	0.138	0.150	2.598	0.043	0.142	52	269	100	96	227	-3.273	9	87	15	212	4727	17021	0.480	1.891	0	0	0
4	13	4	"ubiC"	"STM4233"	17120	43000	120	226	242	112	46	79	79	86	43	50	90	78	0	689	751	459	61	112	112	132	160	121	90	83	0	0.255	0.255	0.245	0.248	1.955	0.222	0.738	120	459	100	724	802	-1.973	147	577	163	639	29060	90154	3.628	3.869	0	0	0
4	14	4	"yjbJ"	"STM4240"	17290	43000	120	102	116	49	42	80	80	83	20	24	54	29	0	227	259	146	56	113	113	115	24	20	85	78	0	0.193	0.247	0.267	0.243	3.120	0.238	0.491	120	450	100	136	182	-2.373	22	114	36	146	13904	31121	1.650	6.000	0	0	0
4	15	4	"yjcE"	"STM4269"	17470	42990	110	182	195	54	27	80	80	84	24	28	100	96	0	2262	2364	981	41	119	119	152	262	172	100	100	0	0.048	0.051	0.051	0.051	1.570	0.046	0.644	80	440	100	2245	2360	-4.393	102	2143	115	2245	15610	189106	4.625	8.443	0	0	0
4	16	4	"zur"	"STM4241"	17660	43000	120	238	252	113	44	79	79	84	45	53	93	84	0	824	896	485	54	123	123	141	90	63	95	95	0	0.227	0.224	0.219	0.220	1.719	0.212	0.794	120	556	100	860	946	-2.140	159	701	173	773	30249	107574	3.733	8.389	0	0	0
4	17	4	"yfcZ"	"STM2390"	17830	42990	110	141	154	46	29	74	74	80	49	61	77	25	0	391	412	139	33	115	115	129	89	68	100	87	0	0.243	0.269	0.246	0.249	1.737	0.250	0.559	80	441	100	343	377	-2.042	67	276	80	297	12333	32974	1.510	3.180	0	0	0
4	18	4	""	"STM2372"	18020	43000	120	275	581	834	143	73	73	79	45	56	84	74	0	743	1223	1476	120	115	115	126	57	45	91	87	0	0.322	0.458	0.436	0.384	2.839	0.493	0.789	120	514	100	830	1616	-1.636	202	628	508	1108	69720	146802	11.156	19.246	0	0	0
4	19	4	"ylaC"	"STM0471"	18200	43000	120	123	181	165	91	74	74	80	47	58	50	31	0	352	641	819	127	119	119	130	50	38	80	66	0	0.210	0.205	0.218	0.233	3.153	0.183	0.663	120	471	100	282	629	-2.249	49	233	107	522	21759	76945	2.149	10.220	0	0	0
4	20	4	"ybaP"	"STM0496"	18370	43000	110	291	295	82	27	73	73	77	23	29	98	98	0	960	923	247	26	119	119	132	76	57	100	100	0	0.259	0.276	0.273	0.262	1.711	0.267	0.863	80	458	100	1059	1026	-1.948	218	841	222	804	23596	73864	9.478	10.408	0	0	0
4	21	4	"ybbS"	"STM0514"	18560	43000	110	131	143	53	37	73	73	76	22	28	88	67	0	1272	1336	611	45	118	118	136	86	63	100	100	0	0.050	0.057	0.056	0.049	2.074	0.066	0.575	80	453	100	1212	1288	-4.314	58	1154	70	1218	11409	106916	3.045	13.953	0	0	0
4	22	4	"folD"	"STM0542"	18720	43010	110	251	384	431	112	71	71	76	31	40	95	91	0	537	772	753	97	116	116	126	59	46	95	90	0	0.428	0.477	0.481	0.459	2.036	0.499	0.772	80	395	100	601	969	-1.226	180	421	313	656	30731	61742	9.935	10.949	0	0	0
4	23	4	"ybdG"	"STM0569"	18900	43010	120	339	380	224	58	73	73	106	231	217	58	16	0	2965	3349	2082	62	117	117	141	132	93	100	99	0	0.093	0.095	0.090	0.089	1.602	0.095	0.896	120	486	100	3114	3539	-3.420	266	2848	307	3232	45638	401905	1.186	24.303	0	0	0
4	24	4	"fepB"	"STM0594"	19070	43000	110	278	284	86	30	71	71	78	32	41	98	95	0	620	613	193	31	109	109	121	42	34	100	98	0	0.405	0.423	0.445	0.422	1.560	0.414	0.778	80	466	100	718	717	-1.304	207	511	213	504	22715	49014	6.438	11.714	0	0	0
4	1	5	"slp"	"STM1819"	14990	43160	120	639	646	286	44	76	76	79	24	30	96	95	0	2038	2069	936	45	115	115	122	36	29	100	100	0	0.293	0.292	0.290	0.290	1.450	0.284	0.901	120	558	100	2486	2524	-1.772	563	1923	570	1954	77522	248297	23.625	54.083	0	0	0
4	2	5	"hemK"	"STM1775"	15160	43160	110	267	411	472	114	78	78	86	54	62	78	70	0	449	854	1253	146	117	117	141	125	88	73	58	0	0.569	0.452	0.568	0.549	3.347	0.355	0.662	80	428	100	521	1070	-0.813	189	332	333	737	32899	68283	6.019	5.704	0	0	0
4	3	5	"ychK"	"STM1754"	15350	43170	120	910	882	329	37	80	80	93	58	62	99	98	0	2270	2256	923	40	120	120	152	119	78	100	100	0	0.386	0.375	0.377	0.377	1.849	0.341	0.795	120	471	100	2980	2938	-1.373	830	2150	802	2136	105828	270725	13.603	17.681	0	0	0
4	4	5	"sdaA"	"STM1826"	15530	43160	120	1698	1859	1361	73	80	80	90	36	40	99	97	0	1591	1805	1237	68	115	115	134	63	47	99	99	0	1.096	1.053	1.052	0.950	2.221	1.094	0.665	120	483	100	3094	3469	0.133	1618	1476	1779	1690	223116	216615	49.139	26.524	0	0	0
4	5	5	"minC"	"STM1814"	15700	43170	110	1649	1712	772	45	78	78	85	40	47	100	100	0	2219	2184	653	29	113	113	121	52	42	100	100	0	0.746	0.789	0.740	0.769	1.307	0.815	0.858	80	406	100	3677	3705	-0.423	1571	2106	1634	2071	136984	174699	40.675	39.673	0	0	0
4	6	5	"ycgR"	"STM1798"	15880	43170	120	280	275	97	35	76	76	84	46	54	89	85	0	2549	2255	977	43	115	115	132	121	91	99	97	0	0.084	0.093	0.090	0.092	1.493	0.091	0.889	120	475	100	2638	2339	-3.577	204	2434	199	2140	32945	270567	4.152	17.545	0	0	0
4	7	5	"yihA"	"STM4001"	16060	43180	120	281	441	597	135	76	76	88	91	103	70	53	0	666	1222	1942	158	115	115	127	62	48	85	81	0	0.372	0.330	0.382	0.367	2.997	0.272	0.732	120	417	100	756	1472	-1.426	205	551	365	1107	52964	146683	3.879	17.661	0	0	0
4	8	5	"oxyR"	"STM4125"	16230	43180	120	422	776	1056	136	78	78	89	89	100	74	65	0	580	1097	1586	144	115	115	159	259	162	61	47	0	0.740	0.711	0.839	0.780	3.416	0.610	0.709	120	438	100	809	1680	-0.435	344	465	698	982	93178	131679	7.719	3.622	0	0	0
4	9	5	"yneB"	"STM4078"	16420	43180	110	115	132	87	65	75	75	78	22	28	61	45	0	1134	1416	1084	76	116	116	158	264	167	85	68	0	0.039	0.044	0.037	0.042	3.565	0.030	0.270	80	415	100	1058	1357	-4.670	40	1018	57	1300	10575	113282	2.455	4.765	0	0	0
4	10	5	"pfkA"	"STM4062"	16590	43190	120	795	1287	1723	133	73	73	77	23	29	96	90	0	867	1457	2189	150	114	114	123	81	65	90	83	0	0.959	0.904	0.882	0.877	2.769	0.782	0.682	120	442	100	1475	2557	-0.061	722	753	1214	1343	154398	174875	52.609	16.469	0	0	0
4	11	5	"rhaR"	"STM4049"	16750	43170	110	89	105	61	58	75	75	78	21	26	41	22	0	410	1260	2146	170	112	112	147	185	125	60	48	0	0.047	0.026	0.040	0.059	5.575	0.023	0.480	80	377	100	312	1178	-4.412	14	298	30	1148	8417	100796	1.286	6.016	0	0	0
4	12	5	"yihZ"	"STM4028"	16940	43180	120	110	157	131	83	76	76	79	20	25	62	45	0	281	519	616	118	114	114	145	168	115	49	30	0	0.204	0.200	0.212	0.208	3.295	0.153	0.542	120	525	100	201	486	-2.296	34	167	81	405	18788	62328	3.900	2.226	0	0	0
4	13	5	"rpsK"	"STM3417"	17120	43180	110	2056	2188	1476	67	82	82	86	24	27	100	100	0	177	200	98	49	110	110	114	27	23	81	57	0	29.463	23.400	27.478	26.321	2.528	27.053	0.496	80	402	100	2041	2196	4.881	1974	67	2106	90	175030	16031	87.583	3.185	0	0	0
4	14	5	"rplF"	"STM3425"	17300	43190	130	1235	1892	2015	106	85	85	90	28	31	100	98	0	150	178	100	56	112	112	115	24	20	65	42	0	30.263	27.379	23.007	26.106	3.093	32.740	0.491	120	495	100	1188	1873	4.919	1150	38	1807	66	227064	21411	64.357	2.625	0	0	0
4	15	5	"rplN"	"STM3430"	17480	43190	120	474	617	550	89	83	83	92	59	64	90	85	0	149	184	113	61	114	114	121	59	48	27	12	0	11.171	7.629	13.615	9.525	3.820	18.428	0.095	120	467	100	426	604	3.482	391	35	534	70	74001	22079	8.898	1.068	0	0	0
4	16	5	"rpsC"	"STM3434"	17660	43190	130	1308	2402	2927	121	82	82	97	102	105	90	80	0	174	208	110	52	117	117	121	27	22	66	50	0	21.509	25.495	18.304	16.458	3.398	33.246	0.595	120	482	100	1283	2411	4.427	1226	57	2320	91	288248	24991	22.598	3.222	0	0	0
4	17	5	"rplW"	"STM3438"	17840	43180	110	555	1078	1269	117	79	79	91	96	105	97	96	0	138	157	62	39	117	117	122	29	23	31	18	0	22.667	24.975	21.364	26.290	3.009	34.304	0.267	80	420	100	497	1039	4.503	476	21	999	40	86270	12541	10.281	1.207	0	0	0
4	18	5	"ppiA"	"STM3472"	18010	43190	120	307	347	223	64	74	74	78	39	50	90	80	0	618	759	496	65	117	117	121	26	21	96	93	0	0.465	0.425	0.392	0.440	2.396	0.389	0.607	120	432	100	734	915	-1.104	233	501	273	642	41683	91046	6.897	24.538	0	0	0
4	19	5	"argI"	"STM4469"	18170	43180	110	111	116	33	28	77	77	80	34	42	48	11	0	1015	1154	628	54	123	123	153	159	103	95	91	0	0.038	0.038	0.035	0.035	2.584	0.035	0.341	80	424	100	926	1070	-4.713	34	892	39	1031	9254	92303	1.059	6.296	0	0	0
4	20	5	"trpS2"	"STM4508"	18360	43190	110	143	191	162	84	75	75	78	19	24	77	62	0	888	1307	1481	113	126	126	154	153	99	91	76	0	0.089	0.098	0.089	0.091	2.519	0.083	0.624	80	465	100	830	1297	-3.486	68	762	116	1181	15292	104536	5.947	7.536	0	0	0
4	21	5	"dnaT"	"STM4544"	18550	43180	120	114	353	640	181	72	72	76	32	42	55	45	0	342	1045	1757	168	120	120	154	251	162	48	34	0	0.189	0.304	0.248	0.268	4.588	0.317	0.756	120	498	100	264	1206	-2.402	42	222	281	925	42357	125367	8.656	3.550	0	0	0
4	22	5	"lplA"	"STM4576"	18730	43190	120	186	307	347	113	72	72	79	58	73	63	49	0	845	1651	2206	133	116	116	143	138	96	77	70	0	0.156	0.153	0.142	0.147	3.206	0.136	0.735	120	443	100	843	1770	-2.677	114	729	235	1535	36864	198130	3.931	10.928	0	0	0
4	23	5	""	"STM4596"	18900	43190	120	94	122	99	81	70	70	72	16	22	59	39	0	482	761	824	108	112	112	118	29	24	92	89	0	0.065	0.080	0.071	0.069	3.472	0.092	0.682	120	415	100	394	701	-3.946	24	370	52	649	14683	91347	3.125	22.172	0	0	0
4	24	5	"rph"	"STM3734"	19080	43190	120	183	634	947	149	70	70	73	20	27	90	79	0	327	1007	1455	144	110	110	118	34	28	85	81	0	0.521	0.629	0.544	0.588	3.007	0.556	0.527	120	572	100	330	1461	-0.941	113	217	564	897	76081	120843	28.050	26.147	0	0	0
4	1	6	"yhgI"	"STM3511"	14990	43340	120	811	973	847	87	81	81	87	39	44	95	94	0	781	927	616	66	122	122	139	97	69	97	95	0	1.108	1.108	1.102	0.967	2.374	1.309	0.642	120	604	100	1389	1697	0.148	730	659	892	805	116749	111261	22.718	8.124	0	0	0
4	2	6	"yhcK"	"STM3340"	15180	43340	110	302	355	228	64	86	86	99	67	67	92	76	0	971	1259	1115	88	126	126	159	145	91	100	96	0	0.256	0.237	0.264	0.235	2.077	0.159	0.469	80	439	100	1061	1402	-1.968	216	845	269	1133	28376	100733	3.821	7.586	0	0	0
4	3	6	"yhcC"	"STM3329"	15340	43340	120	145	151	46	30	85	85	94	39	41	70	25	0	2198	2151	789	36	127	127	149	71	47	99	99	0	0.029	0.033	0.031	0.030	1.863	0.031	0.435	120	486	100	2131	2090	-5.109	60	2071	66	2024	18107	258126	1.462	28.197	0	0	0
4	4	6	"murA"	"STM3307"	15520	43340	110	1320	1440	828	57	87	87	99	45	45	100	100	0	1292	1459	1045	71	123	123	143	66	46	98	98	0	1.055	1.013	1.015	1.038	1.924	0.918	0.588	80	434	100	2402	2689	0.077	1233	1169	1353	1336	115226	116749	29.800	19.939	0	0	0
4	5	6	"rbfA"	"STM3285"	15700	43350	120	1279	1265	602	47	82	82	93	51	54	98	97	0	803	811	368	45	119	119	140	119	85	92	90	0	1.750	1.710	1.755	1.688	2.020	8.638	0.165	120	472	100	1881	1875	0.807	1197	684	1183	692	151768	97350	22.980	5.639	0	0	0
4	6	6	"yhbT"	"STM3273"	15880	43350	120	395	517	543	105	76	76	82	30	36	100	97	0	1521	1816	1814	99	116	116	133	117	87	96	93	0	0.227	0.259	0.250	0.276	2.216	0.246	0.721	120	434	100	1724	2141	-2.139	319	1405	441	1700	62030	217956	14.500	14.385	0	0	0
4	7	6	""	"STM3155"	16040	43350	90	86	92	35	38	75	75	76	19	25	34	19	0	185	273	217	79	113	113	128	66	51	63	34	0	0.153	0.106	0.172	0.170	2.843	0.084	0.183	52	300	100	83	177	-2.710	11	72	17	160	4773	14217	0.842	2.197	0	0	0
4	8	6	"nupG"	"STM3113"	16230	43350	120	171	182	81	44	73	73	75	18	24	95	92	0	2486	2728	1606	58	118	118	129	55	42	98	98	0	0.041	0.042	0.039	0.042	1.928	0.039	0.725	120	453	100	2466	2719	-4.595	98	2368	109	2610	21827	327418	5.944	47.255	0	0	0
4	9	6	"gshB"	"STM3095"	16410	43360	130	423	684	730	106	76	76	79	23	29	98	95	0	770	1260	1521	120	122	122	154	225	146	84	70	0	0.535	0.534	0.474	0.524	2.759	0.428	0.654	120	474	100	995	1746	-0.901	347	648	608	1138	82125	151159	26.304	4.916	0	0	0
4	10	6	""	"STM3075"	16590	43350	120	95	123	85	69	74	74	78	21	26	49	32	0	531	927	1542	166	117	117	130	134	103	75	57	0	0.051	0.060	0.087	0.079	3.696	0.042	0.539	120	392	100	435	859	-4.301	21	414	49	810	14755	111254	2.143	5.948	0	0	0
4	11	6	"iciA"	"STM3064"	16760	43350	120	112	122	54	44	74	74	77	18	23	75	50	0	533	623	397	63	113	113	128	118	92	90	71	0	0.090	0.094	0.098	0.097	3.410	0.080	0.453	120	419	100	458	558	-3.466	38	420	48	510	14595	74728	2.500	4.195	0	0	0
4	12	6	"fldB"	"STM3045"	16930	43350	110	167	229	226	98	78	78	83	30	36	77	65	0	409	568	517	91	116	116	126	68	53	93	81	0	0.304	0.334	0.263	0.277	2.339	0.349	0.611	80	389	100	382	603	-1.719	89	293	151	452	18320	45430	4.867	6.500	0	0	0
4	13	6	"nadE"	"STM1310"	17110	43360	120	164	440	813	184	84	84	91	34	37	75	55	0	547	1243	2301	185	116	116	131	81	61	85	74	0	0.186	0.316	0.242	0.254	3.722	0.307	0.733	120	504	100	511	1483	-2.430	80	431	356	1127	52786	149135	10.265	13.728	0	0	0
4	14	6	"ydiE"	"STM1346"	17290	43350	100	109	130	71	54	92	92	101	46	45	20	13	0	150	207	147	71	120	120	154	111	72	17	11	0	0.567	0.437	0.530	0.574	3.530	0.406	0.423	80	365	100	47	125	-0.819	17	30	38	87	10402	16576	0.630	0.477	-50	0	0
4	15	6	"lpp"	"STM1377"	17470	43350	100	122	144	97	67	89	89	98	43	43	36	15	0	153	214	173	80	123	123	156	110	70	16	10	0	1.100	0.604	0.841	0.733	3.616	0.465	0.467	80	352	100	63	146	0.138	33	30	55	91	11487	17159	1.070	0.527	-50	0	0
4	16	6	"sodB"	"STM1431"	17650	43360	120	282	649	987	152	80	80	84	27	32	89	80	0	264	489	626	128	119	119	126	45	35	76	62	0	1.393	1.538	1.452	1.433	3.567	1.653	0.724	120	415	100	347	939	0.478	202	145	569	370	77824	58686	20.926	8.067	0	0	0
4	17	6	"gst"	"STM1451"	17830	43360	120	173	270	317	117	81	81	91	63	69	53	40	0	300	470	534	113	118	118	132	100	75	61	48	0	0.505	0.537	0.533	0.451	3.661	0.536	0.735	120	472	100	274	541	-0.984	92	182	189	352	32453	56363	2.841	3.380	0	0	0
4	18	6	"sodC"	"STM1044"	18010	43360	120	190	199	77	38	80	80	82	22	26	90	84	0	649	656	302	46	120	120	123	24	19	98	96	0	0.208	0.222	0.195	0.199	2.216	0.198	0.677	120	475	100	639	655	-2.266	110	529	119	536	23895	78672	5.318	22.208	0	0	0
4	19	6	"yhhV"	"STM3559"	18190	43360	110	93	213	282	132	80	80	82	22	26	38	33	0	188	624	1048	167	124	124	146	156	106	35	27	0	0.203	0.266	0.322	0.330	3.790	0.203	0.643	80	421	100	77	633	-2.300	13	64	133	500	17020	49933	5.955	3.064	0	0	0
4	20	6	"yhhL"	"STM3573"	18370	43360	120	108	161	127	78	76	76	83	53	63	35	25	0	312	687	860	125	124	124	182	342	187	40	29	0	0.170	0.151	0.291	0.234	4.898	0.091	0.346	120	480	100	220	648	-2.555	32	188	85	563	19362	82416	1.472	1.477	0	0	0
4	21	6	"yhhQ"	"STM3579"	18560	43360	100	166	347	450	129	74	74	83	60	72	55	45	0	833	1552	2060	132	121	121	194	391	201	66	47	0	0.129	0.191	0.159	0.130	3.361	0.170	0.718	80	373	100	804	1704	-2.952	92	712	273	1431	27796	124179	4.400	3.473	0	0	0
4	22	6	"nikR"	"STM3584"	18690	43350	90	87	107	55	51	76	76	84	66	78	17	5	0	262	304	178	58	127	127	167	177	105	42	15	0	0.081	0.175	0.226	0.229	4.404	0.122	0.243	52	296	100	146	208	-3.617	11	135	31	177	5571	15801	0.348	0.774	0	0	0
4	23	6	""	"STM3595"	18900	43370	120	196	269	232	86	73	73	78	50	64	75	57	0	1047	1534	1886	122	116	116	139	128	92	92	82	0	0.132	0.138	0.140	0.134	3.035	0.108	0.628	120	544	100	1054	1614	-2.920	123	931	196	1418	32223	184131	3.820	10.898	0	0	0
4	24	6	""	"STM3600"	19070	43360	110	96	96	27	28	72	72	77	44	57	22	1	0	1144	1298	769	59	113	113	121	36	29	100	100	0	0.023	0.020	0.024	0.021	3.279	0.014	0.042	80	456	100	1055	1209	-5.425	24	1031	24	1185	7667	103846	0.432	32.694	0	0	0
4	1	7	"yidF"	"STM3803"	14990	43530	110	129	144	60	41	80	80	83	22	26	80	52	0	853	950	546	57	118	118	130	52	40	96	93	0	0.067	0.077	0.068	0.069	2.958	0.063	0.499	80	502	100	784	896	-3.907	49	735	64	832	11498	76005	2.773	15.769	0	0	0
4	2	7	"ibpA"	"STM3809"	15150	43530	110	401	560	542	96	84	84	105	143	136	68	53	0	217	248	132	53	121	121	138	71	51	56	38	0	3.302	3.748	3.224	2.700	2.941	5.302	0.500	80	490	100	413	603	1.723	317	96	476	127	44822	19879	3.182	1.549	0	0	0
4	3	7	"ccmC"	"STM2252"	15340	43540	110	116	132	61	46	77	77	95	139	146	10	1	0	709	988	882	89	118	118	128	51	39	92	86	0	0.066	0.063	0.074	0.078	2.915	0.055	0.445	80	500	100	630	925	-3.922	39	591	55	870	10593	79047	0.266	16.863	0	0	0
4	4	7	"torC"	"STM3823"	15520	43530	110	94	102	38	37	77	77	81	33	40	32	7	0	1243	1455	814	55	114	114	120	37	30	100	100	0	0.015	0.019	0.023	0.022	2.213	0.017	0.303	80	452	100	1146	1366	-6.053	17	1129	25	1341	8157	116408	0.636	36.081	0	0	0
4	5	7	"dgoK"	"STM3829"	15690	43530	120	169	184	101	54	76	76	80	30	37	89	67	0	2299	2516	1166	46	115	115	136	120	88	99	98	0	0.043	0.045	0.039	0.037	2.172	0.041	0.455	120	473	100	2277	2509	-4.554	93	2184	108	2401	22069	301899	3.467	19.833	0	0	0
4	6	7	""	"STM3833"	15880	43530	120	112	125	50	40	74	74	78	27	34	61	39	0	1156	1287	824	64	115	115	136	122	89	90	85	0	0.037	0.044	0.040	0.043	2.604	0.038	0.458	120	449	100	1079	1223	-4.776	38	1041	51	1172	14942	154466	1.741	9.434	0	0	0
4	7	7	""	"STM0098"	16050	43530	120	163	164	46	28	73	73	79	47	59	85	45	0	3396	3197	1167	36	115	115	120	38	31	99	99	0	0.027	0.030	0.027	0.028	1.725	0.029	0.784	120	480	100	3371	3173	-5.188	90	3281	91	3082	19657	383616	1.809	80.974	0	0	0
4	8	7	"ilvI"	"STM0116"	16230	43530	120	502	594	345	58	72	72	75	16	21	98	95	0	7832	9505	5339	56	116	116	121	36	29	100	100	0	0.056	0.056	0.055	0.049	1.933	0.055	0.869	120	452	100	8146	9911	-4.165	430	7716	522	9389	71335	1140609	32.438	260.667	0	0	0
4	9	7	"ftsI"	"STM0122"	16400	43530	110	1984	1984	371	18	77	77	83	55	66	100	100	0	7218	7083	1022	14	118	118	144	141	97	100	100	0	0.269	0.274	0.271	0.271	1.148	0.274	0.956	80	419	100	9007	8872	-1.897	1907	7100	1907	6965	158715	566674	34.564	49.213	0	0	0
4	10	7	"murC"	"STM0129"	16590	43540	130	885	1045	770	73	75	75	82	49	59	97	93	0	1029	1127	720	63	114	114	148	188	127	88	80	0	0.885	0.958	0.929	0.907	1.919	1.001	0.706	120	553	100	1725	1983	-0.176	810	915	970	1013	125360	135231	19.653	5.207	0	0	0
4	11	7	"guaC"	"STM0141"	16770	43530	120	327	421	322	76	74	74	76	15	19	95	93	0	947	1145	868	75	113	113	119	43	36	97	94	0	0.303	0.336	0.331	0.338	2.412	0.298	0.624	120	466	100	1087	1379	-1.721	253	834	347	1032	50564	137370	23.000	23.860	0	0	0
4	12	7	"aroP"	"STM0150"	16950	43540	120	121	142	68	47	79	79	87	53	60	39	19	0	565	657	391	59	118	118	132	85	64	91	83	0	0.094	0.117	0.103	0.098	3.284	0.117	0.311	120	477	100	489	602	-3.412	42	447	63	539	17087	78799	1.038	6.176	0	0	0
4	13	7	""	"STM1549"	17130	43540	110	318	334	141	42	84	84	92	54	58	92	85	0	955	921	346	37	120	120	144	164	113	97	90	0	0.280	0.312	0.296	0.285	1.842	0.291	0.710	80	395	100	1069	1051	-1.835	234	835	250	801	26723	73681	4.481	4.738	0	0	0
4	14	7	""	"STM1554"	17300	43540	120	119	139	83	59	89	89	99	45	45	35	10	0	1072	1056	535	50	125	125	169	178	105	87	82	0	0.032	0.054	0.041	0.043	3.621	0.041	0.130	120	504	100	977	981	-4.980	30	947	50	931	16724	126714	0.889	4.983	0	0	0
4	15	7	""	"STM1558"	17480	43530	120	436	542	356	65	86	86	94	37	39	95	95	0	6154	7476	4636	62	127	127	163	121	74	99	98	0	0.058	0.062	0.059	0.057	1.423	0.065	0.873	120	460	100	6377	7805	-4.106	350	6027	456	7349	65050	897126	12.108	60.438	0	0	0
4	16	7	"sfcA"	"STM1566"	17650	43540	120	1170	1404	930	66	80	80	92	70	76	95	95	0	3438	4069	2382	58	129	129	156	133	85	99	99	0	0.329	0.336	0.326	0.303	1.692	0.335	0.883	120	483	100	4399	5264	-1.602	1090	3309	1324	3940	168435	488323	18.743	29.421	0	0	0
4	17	7	"fdnG"	"STM1570"	17850	43550	110	228	258	145	56	80	80	95	77	81	76	42	0	492	546	265	48	129	129	153	129	84	92	70	0	0.408	0.427	0.442	0.401	2.288	0.460	0.658	80	485	100	511	595	-1.294	148	363	178	417	20671	43678	2.117	3.047	0	0	0
4	18	7	"narZ"	"STM1577"	18030	43540	90	82	84	19	22	75	75	79	20	25	19	3	0	298	304	65	21	122	122	128	35	27	98	98	0	0.040	0.049	0.082	0.075	2.704	0.089	0.196	52	331	100	183	191	-4.652	7	176	9	182	4346	15809	0.250	5.029	0	0	0
4	19	7	"yciO"	"STM1720"	18190	43540	120	231	265	167	63	77	77	81	23	28	91	81	0	438	550	346	62	124	124	129	41	31	95	90	0	0.490	0.441	0.447	0.426	2.239	0.427	0.709	120	483	100	468	614	-1.028	154	314	188	426	31743	66033	8.000	10.268	0	0	0
4	20	7	"yciC"	"STM1734"	18370	43540	120	539	497	223	44	77	77	79	17	21	98	97	0	1099	1042	442	42	124	124	128	30	23	100	99	0	0.474	0.458	0.447	0.437	1.839	0.441	0.822	120	432	100	1437	1338	-1.078	462	975	420	918	59695	125085	24.588	30.467	0	0	0
4	21	7	""	"STM1747"	18500	43530	90	85	120	91	75	76	76	80	28	35	23	17	0	156	444	594	133	127	127	151	123	81	30	25	0	0.310	0.139	0.184	0.245	3.746	0.126	0.678	52	319	100	38	361	-1.688	9	29	44	317	6258	23113	1.429	2.382	0	0	0
4	22	7	"narI"	"STM1761"	18720	43540	120	92	127	94	74	75	75	78	20	25	48	32	0	488	964	1213	125	123	123	145	119	82	66	56	0	0.047	0.062	0.068	0.078	4.086	0.055	0.510	120	676	100	382	893	-4.424	17	365	52	841	15221	115721	2.450	6.882	0	0	0
4	23	7	"chaB"	"STM1770"	18910	43510	40	220	217	110	50	74	74	75	18	24	83	66	0	832	862	470	54	117	117	144	144	100	100	75	0	0.204	0.192	0.174	0.162	2.127	0.168	0.662	12	68	100	861	888	-2.292	146	715	143	745	2599	10338	7.889	4.986	0	0	0
4	24	7	""	"STM1785"	19080	43540	110	255	288	143	49	72	72	78	42	53	95	86	0	3139	3749	2375	63	119	119	137	123	89	100	100	0	0.061	0.060	0.056	0.059	1.620	0.054	0.722	80	553	100	3203	3846	-4.045	183	3020	216	3630	23065	299881	5.000	29.366	0	0	0
4	1	8	"nuoN"	"STM2316"	14990	43720	110	3160	3295	1098	33	79	79	83	24	28	100	100	0	5748	5779	1537	26	118	118	133	147	110	100	100	0	0.547	0.568	0.552	0.557	1.202	0.579	0.923	80	509	100	8711	8877	-0.870	3081	5630	3216	5661	263598	462351	133.833	38.408	0	0	0
4	2	8	"nuoC"	"STM2326"	15160	43720	110	3275	3256	739	22	80	80	91	119	130	100	100	0	2465	2531	552	21	116	116	122	42	34	100	100	0	1.360	1.315	1.343	1.309	1.232	1.359	0.914	80	464	100	5544	5591	0.444	3195	2349	3176	2415	260519	202497	26.597	57.357	0	0	0
4	3	8	"yfbS"	"STM2333"	15340	43720	110	250	262	89	33	74	74	79	28	35	96	95	0	1985	1956	662	33	113	113	117	28	23	100	100	0	0.094	0.102	0.101	0.094	1.751	0.092	0.700	80	447	100	2048	2031	-3.411	176	1872	188	1843	20998	156461	6.536	65.679	0	0	0
4	4	8	"yfcC"	"STM2339"	15520	43720	120	150	157	56	35	76	76	79	25	31	86	66	0	1028	1129	659	58	111	111	128	119	92	96	90	0	0.081	0.080	0.082	0.083	2.068	0.071	0.687	120	480	100	991	1099	-3.631	74	917	81	1018	18887	135482	3.120	8.412	0	0	0
4	5	8	""	"STM2343"	15700	43720	120	90	92	23	25	77	77	78	23	29	29	8	0	868	884	426	48	114	114	137	123	89	96	87	0	0.017	0.019	0.026	0.025	3.274	0.018	0.124	120	456	100	767	785	-5.858	13	754	15	770	11065	106020	0.609	6.073	0	0	0
4	6	8	"yfcH"	"STM2350"	15880	43720	120	404	397	162	40	73	73	74	15	20	96	95	0	4788	4612	2011	43	116	116	125	55	44	100	100	0	0.071	0.072	0.072	0.069	1.472	0.070	0.899	120	465	100	5003	4820	-3.819	331	4672	324	4496	47682	553458	21.533	81.582	0	0	0
4	7	8	"fdx"	"STM2538"	16050	43720	110	4790	4855	1943	40	75	75	105	161	153	100	100	0	1072	1026	335	32	118	118	126	49	38	100	100	0	4.942	5.264	5.108	5.187	1.287	5.594	0.893	80	407	100	5669	5688	2.305	4715	954	4780	908	388393	82095	29.503	18.367	0	0	0
4	8	8	"cadB"	"STM2558"	16230	43720	120	246	252	89	35	76	76	100	144	144	66	8	0	4891	4793	2012	41	117	117	125	48	38	99	99	0	0.036	0.038	0.036	0.037	2.014	0.032	0.216	120	515	100	4944	4852	-4.812	170	4774	176	4676	30277	575149	1.056	97.250	0	0	0
4	9	8	"yfhG"	"STM2563"	16420	43720	110	1066	1100	415	37	74	74	78	39	50	100	100	0	2109	2144	792	36	112	112	134	144	107	100	100	0	0.497	0.505	0.496	0.506	1.206	0.501	0.937	80	473	100	2989	3058	-1.009	992	1997	1026	2032	88002	171551	26.205	13.958	0	0	0
4	10	8	""	"STM2570"	16600	43730	110	116	127	55	43	73	73	74	16	21	81	61	0	1624	1965	1435	73	109	109	119	105	88	100	100	0	0.028	0.029	0.028	0.026	1.888	0.030	0.697	80	406	100	1558	1910	-5.139	43	1515	54	1856	10125	157193	3.313	17.581	0	0	0
4	11	8	""	"STM2587"	16760	43720	100	128	133	35	26	75	75	75	14	18	91	82	0	3024	2953	945	32	112	112	121	62	51	100	100	0	0.018	0.020	0.020	0.019	1.555	0.020	0.670	80	387	100	2965	2899	-5.780	53	2912	58	2841	10642	236213	4.143	45.677	0	0	0
4	12	8	""	"STM2593"	16950	43720	120	150	155	44	28	77	77	77	16	20	95	88	0	1556	1482	637	42	115	115	125	65	52	99	99	0	0.051	0.057	0.056	0.054	1.666	0.055	0.733	120	489	100	1514	1445	-4.303	73	1441	78	1367	18550	177880	4.875	20.877	0	0	0
4	13	8	"yhbP"	"STM3270"	17120	43710	110	440	421	86	20	80	80	83	24	28	100	100	0	3684	3609	555	15	119	119	145	156	107	100	100	0	0.101	0.098	0.099	0.095	1.267	0.098	0.942	80	432	100	3925	3831	-3.308	360	3565	341	3490	33715	288716	14.083	22.205	0	0	0
4	14	8	""	"STM3277"	17290	43720	110	153	151	36	23	83	83	86	24	27	90	67	0	5808	5531	1451	26	120	120	190	352	185	100	100	0	0.012	0.013	0.012	0.010	2.173	0.013	0.649	80	457	100	5758	5479	-6.344	70	5688	68	5411	12044	442519	2.708	15.173	0	0	0
4	15	8	"pnp"	"STM3282"	17490	43730	120	29821	30144	8693	28	82	82	88	46	52	100	100	0	6097	6098	1844	30	121	121	170	307	180	98	96	0	4.976	5.030	4.985	5.372	1.549	5.050	0.969	120	512	100	35715	36039	2.315	29739	5976	30062	5977	3617280	731791	653.391	19.309	0	0	0
4	16	8	"secG"	"STM3293"	17660	43720	110	3122	3220	1174	36	83	83	94	57	60	100	100	0	1855	1925	569	29	124	124	132	34	25	100	100	0	1.756	1.742	1.699	1.725	1.192	1.800	0.948	80	386	100	4770	4938	0.812	3039	1731	3137	1801	257639	153998	54.842	52.735	0	0	0
4	17	8	"yhbE"	"STM3302"	17820	43720	110	3342	3289	1002	30	85	85	132	230	174	100	100	0	3481	3387	1017	30	133	133	181	239	132	100	100	0	0.973	0.985	0.984	0.988	1.200	0.980	0.957	80	453	100	6605	6458	-0.040	3257	3348	3204	3254	263153	270926	13.726	13.414	0	0	0
4	18	8	"yrbA"	"STM3308"	18010	43730	100	236	311	297	95	83	83	124	222	179	26	11	0	382	490	397	81	127	127	172	234	136	52	16	0	0.600	0.628	0.599	0.593	1.464	0.682	0.788	80	472	100	408	591	-0.737	153	255	228	363	24895	39224	0.842	1.359	0	0	0
4	19	8	""	"STM0718"	18190	43720	110	143	147	35	23	79	79	82	22	26	96	73	0	3628	3804	793	20	125	125	139	106	76	100	100	0	0.018	0.018	0.018	0.017	1.490	0.019	0.631	80	447	100	3567	3747	-5.774	64	3503	68	3679	11760	304352	2.955	34.575	0	0	0
4	20	8	""	"STM0724"	18360	43710	100	81	85	18	21	81	81	82	18	21	16	7	0	144	155	50	32	128	128	143	112	78	8	0	0	0.000	0.148	0.455	0.491	3.298	0.088	0.041	80	399	100	16	31	Error	0	16	4	27	6777	12418	0.167	0.107	-50	0	0
4	21	8	"sdhD"	"STM0733"	18540	43720	110	265	301	163	54	79	79	82	18	21	98	97	0	1620	1725	828	48	130	130	170	361	212	95	90	0	0.125	0.139	0.123	0.126	1.404	0.148	0.888	80	506	100	1676	1817	-3.002	186	1490	222	1595	24112	137982	12.167	4.307	0	0	0
4	22	8	"ybgC"	"STM0744"	18720	43730	110	278	288	140	48	77	77	81	24	29	96	93	0	1063	1081	409	37	122	122	192	613	319	85	18	0	0.214	0.220	0.210	0.207	1.473	0.225	0.810	80	461	100	1142	1170	-2.227	201	941	211	959	23065	86455	8.625	1.450	0	0	0
4	23	8	"ybgF"	"STM0750"	18900	43720	110	3982	3982	1733	43	76	76	81	30	37	100	100	0	2422	2483	903	36	118	118	135	124	91	100	100	0	1.695	1.652	1.637	1.578	1.332	1.733	0.951	80	548	100	6210	6271	0.762	3906	2304	3906	2365	318581	198647	130.033	18.935	0	0	0
4	24	8	"aroG"	"STM0760"	19090	43720	110	617	626	210	33	73	73	77	27	35	100	100	0	3024	3038	1119	36	115	115	123	39	31	100	100	0	0.187	0.189	0.192	0.191	1.267	0.183	0.938	80	536	100	3453	3476	-2.419	544	2909	553	2923	50076	243051	20.333	74.744	0	0	0
4	1	9	""	"STM0868"	14980	43890	110	751	808	194	24	81	81	92	49	53	100	100	0	9912	10683	2250	21	121	121	210	485	230	100	100	0	0.068	0.069	0.069	0.068	1.134	0.069	0.962	80	497	100	10461	11289	-3.869	670	9791	727	10562	64659	854611	14.612	21.594	0	0	0
4	2	9	"rimK"	"STM0875"	15160	43890	110	618	658	204	31	78	78	86	48	55	100	100	0	3401	3550	1241	34	116	116	220	514	233	100	98	0	0.164	0.169	0.168	0.168	1.270	0.156	0.853	80	444	100	3825	4014	-2.605	540	3285	580	3434	52672	284011	11.917	6.479	0	0	0
4	3	9	"ybjF"	"STM0882"	15350	43890	110	1473	1421	287	20	75	75	78	19	24	100	100	0	5487	5475	815	14	111	111	126	75	59	100	100	0	0.260	0.251	0.255	0.246	1.178	0.252	0.960	80	453	100	6774	6710	-1.943	1398	5376	1346	5364	113719	437980	70.684	71.320	0	0	0
4	4	9	"artP"	"STM0891"	15520	43880	110	1839	1871	416	22	77	77	86	42	48	100	100	0	6725	6845	1422	20	114	114	150	167	111	100	100	0	0.267	0.267	0.268	0.266	1.125	0.263	0.959	80	417	100	8373	8525	-1.908	1762	6611	1794	6731	149713	547580	42.500	40.090	0	0	0
4	5	9	""	"STM0896"	15700	43890	110	88	89	22	24	77	77	84	41	48	8	0	0	4265	4462	1140	25	116	116	174	222	127	100	100	0	0.003	0.003	0.005	0.004	2.298	0.003	0.021	80	447	100	4160	4358	-8.559	11	4149	12	4346	7145	356941	0.122	19.315	0	0	0
4	6	9	""	"STM0901"	15880	43890	100	84	85	19	22	73	73	75	17	22	32	15	0	4819	4806	1657	34	120	120	158	176	111	100	100	0	0.002	0.003	0.004	0.003	2.322	0.003	0.129	80	388	100	4710	4698	-8.739	11	4699	12	4686	6832	384485	0.588	26.409	0	0	0
4	7	9	""	"STM1035"	16060	43890	100	197	202	80	39	73	73	83	96	115	63	18	0	2054	2024	1150	56	118	118	132	62	46	100	100	0	0.064	0.068	0.066	0.064	1.690	0.060	0.742	80	419	100	2060	2035	-3.965	124	1936	129	1906	16146	161931	1.240	30.516	0	0	0
4	8	9	""	"STM1039"	16250	43890	110	263	301	144	47	73	73	74	16	21	100	100	0	2621	3074	1558	50	115	115	120	31	25	100	100	0	0.076	0.077	0.072	0.075	1.369	0.077	0.874	80	419	100	2696	3187	-3.721	190	2506	228	2959	24115	245926	14.188	95.290	0	0	0
4	9	9	"aceK"	"STM4185"	16410	43890	110	323	317	69	21	71	71	74	21	28	100	100	0	8487	8272	1651	19	109	109	131	107	81	100	100	0	0.030	0.030	0.029	0.029	1.329	0.028	0.875	80	451	100	8630	8409	-5.055	252	8378	246	8163	25334	661769	11.571	76.084	0	0	0
4	10	9	""	"STM4196"	16600	43880	110	110	128	48	37	73	73	75	19	25	72	46	0	2845	3505	2083	59	111	111	134	109	81	100	100	0	0.014	0.016	0.016	0.014	2.017	0.016	0.583	80	438	100	2771	3449	-6.207	37	2734	55	3394	10224	280436	2.789	30.927	0	0	0
4	11	9	""	"STM4200"	16770	43890	100	318	316	80	25	72	72	74	15	20	100	98	0	11048	10288	3042	29	113	113	136	108	79	100	100	0	0.022	0.024	0.023	0.024	1.321	0.023	0.924	80	408	100	11181	10419	-5.474	246	10935	244	10175	25292	823010	16.133	94.000	0	0	0
4	12	9	""	"STM4204"	16950	43890	110	146	157	51	32	74	74	77	17	22	98	87	0	2691	2807	984	35	114	114	135	103	76	100	100	0	0.028	0.031	0.030	0.027	1.653	0.031	0.743	80	446	100	2649	2776	-5.162	72	2577	83	2693	12562	224536	4.706	25.942	0	0	0
4	13	9	"pduE"	"STM2042"	17130	43900	110	162	164	38	23	76	76	79	19	24	98	91	0	4143	3905	815	20	116	116	125	59	47	100	100	0	0.021	0.023	0.022	0.022	1.774	0.021	0.611	80	479	100	4113	3877	-5.549	86	4027	88	3789	13121	312398	4.474	64.068	0	0	0
4	14	9	"pduV"	"STM2056"	17310	43900	110	151	157	41	26	76	76	78	18	23	96	90	0	3505	3354	877	26	116	116	142	246	173	100	100	0	0.022	0.025	0.024	0.023	1.666	0.024	0.682	80	433	100	3464	3319	-5.498	75	3389	81	3238	12549	268322	4.389	13.057	0	0	0
4	15	9	"stfF"	"STM0199"	17480	43900	100	175	177	41	23	79	79	84	32	38	95	83	0	4425	4428	931	21	124	124	184	181	98	100	100	0	0.022	0.023	0.021	0.021	1.752	0.022	0.712	80	365	100	4397	4402	-5.485	96	4301	98	4304	14181	354251	2.906	23.448	0	0	0
4	16	9	"thiH"	"STM4159"	17650	43890	110	319	330	90	27	81	81	88	37	42	100	98	0	8392	8445	1079	12	134	134	259	567	218	100	100	0	0.029	0.030	0.028	0.028	1.349	0.029	0.835	80	431	100	8496	8560	-5.117	238	8258	249	8311	26414	675597	6.541	14.437	0	0	0
4	17	9	"yojN"	"STM2269"	17830	43900	110	1295	1253	171	13	82	82	117	175	149	100	98	0	9346	9141	791	8	136	136	357	1087	304	100	100	0	0.132	0.130	0.132	0.129	1.151	0.131	0.959	80	466	100	10423	10176	-2.925	1213	9210	1171	9005	100211	731275	6.491	8.081	0	0	0
4	18	9	""	"STM4261"	18000	43910	90	90	96	34	35	82	82	110	164	149	1	0	0	384	526	346	65	133	133	323	1097	339	5	0	0	0.032	0.036	0.060	0.049	2.424	0.074	0.450	52	347	100	259	407	-4.972	8	251	14	393	4980	27358	-0.085	0.185	0	0	0
4	19	9	"traP"	"PSLT082"	18190	43900	100	183	201	69	34	79	79	80	17	21	100	98	0	2999	3460	1590	45	124	124	135	96	71	100	100	0	0.036	0.037	0.036	0.035	1.422	0.035	0.820	80	439	100	2979	3458	-4.789	104	2875	122	3336	16088	276793	7.118	34.635	0	0	0
4	20	9	""	"STM1542"	18360	43900	110	120	133	52	39	82	82	84	20	23	72	48	0	1730	1952	1298	66	127	127	136	96	70	100	100	0	0.024	0.028	0.029	0.025	1.920	0.029	0.591	80	464	100	1641	1876	-5.399	38	1603	51	1825	10610	156136	2.450	18.917	0	0	0
4	21	9	""	"STM4309"	18530	43900	110	195	192	35	18	84	84	87	22	25	100	96	0	9989	9893	2036	20	129	129	336	1031	306	100	100	0	0.011	0.011	0.011	0.011	1.333	0.011	0.803	80	466	100	9971	9872	-6.473	111	9860	108	9764	15379	791475	4.773	9.270	0	0	0
4	22	9	"adi"	"STM4296"	18710	43900	100	371	375	73	19	80	80	91	45	49	100	100	0	9094	9247	1767	19	127	127	686	1686	245	100	100	0	0.032	0.032	0.032	0.032	1.170	0.032	0.939	80	408	100	9258	9415	-4.946	291	8967	295	9120	30032	739760	6.311	5.078	0	0	0
4	23	9	"lpxO"	"STM4286"	18910	43910	110	796	841	278	33	75	75	86	50	58	100	100	0	4335	4448	1433	32	113	113	392	1244	317	100	88	0	0.171	0.177	0.174	0.174	1.166	0.174	0.943	80	475	100	4943	5101	-2.550	721	4222	766	4335	67306	355845	15.100	3.260	0	0	0
4	24	9	"nrfC"	"STM4279"	19080	43900	100	88	95	32	33	72	72	75	26	34	32	15	0	519	721	606	84	111	111	116	24	20	100	95	0	0.039	0.038	0.043	0.044	2.551	0.037	0.209	80	440	100	424	633	-4.672	16	408	23	610	7569	57663	0.769	25.208	0	0	0
4	1	10	"yafB"	"STM0255"	14980	44060	100	7366	7170	1192	16	84	84	102	98	96	100	100	0	6660	6470	1307	20	119	119	163	338	207	100	100	0	1.113	1.116	1.125	1.134	1.210	1.094	0.962	80	436	100	13823	13437	0.155	7282	6541	7086	6351	573611	517573	72.122	18.660	0	0	0
4	2	10	""	"STM0274"	15170	44060	130	533	638	960	150	79	79	94	89	94	98	95	0	13137	11993	3393	28	113	113	165	334	202	99	97	0	0.035	0.047	0.035	0.041	2.133	0.035	0.114	120	545	100	13478	12439	-4.842	454	13024	559	11880	76515	1439114	6.112	35.413	0	0	0
4	3	10	""	"STM0282"	15340	44060	100	165	165	31	18	76	76	79	18	22	98	96	0	4926	4764	1213	25	112	112	116	30	25	100	100	0	0.018	0.019	0.019	0.019	1.462	0.018	0.765	80	398	100	4903	4741	-5.757	89	4814	89	4652	13234	381081	4.778	154.933	0	0	0
4	4	10	""	"STM0288"	15530	44060	110	122	125	38	30	75	75	79	29	36	72	31	0	1238	1317	620	47	113	113	121	62	51	100	100	0	0.042	0.042	0.041	0.039	1.845	0.037	0.549	80	468	100	1172	1254	-4.581	47	1125	50	1204	10011	105385	1.586	19.290	0	0	0
4	5	10	""	"STM0297"	15680	44060	90	82	87	27	31	75	75	77	15	19	32	19	0	234	252	103	40	113	113	118	27	22	98	86	0	0.058	0.086	0.141	0.117	3.215	0.066	0.070	52	342	100	128	151	-4.112	7	121	12	139	4516	13123	0.667	4.963	0	0	0
4	6	10	"yafJ"	"STM0311"	15880	44060	110	677	631	219	34	74	74	77	21	27	100	98	0	2381	2240	719	32	113	113	119	31	26	100	100	0	0.266	0.262	0.260	0.245	1.345	0.262	0.954	80	468	100	2871	2684	-1.911	603	2268	557	2127	50443	179192	26.381	68.419	0	0	0
4	7	10	"ycfJ"	"STM1212"	16040	44060	110	245	278	153	55	72	72	75	19	25	100	98	0	488	537	261	48	114	114	117	23	19	100	100	0	0.463	0.487	0.449	0.466	1.895	0.431	0.607	80	433	100	547	629	-1.112	173	374	206	423	22210	42933	10.684	18.261	0	0	0
4	8	10	"ycfX"	"STM1220"	16230	44060	110	1680	1563	458	29	74	74	78	23	29	100	100	0	6906	6511	1525	23	111	111	127	68	53	100	100	0	0.236	0.233	0.230	0.217	1.380	0.235	0.960	80	467	100	8401	7889	-2.081	1606	6795	1489	6400	125002	520848	64.565	93.882	0	0	0
4	9	10	""	"STM1236"	16400	44070	100	142	142	40	28	73	73	77	23	29	83	72	0	402	410	159	38	108	108	126	75	59	98	87	0	0.235	0.228	0.234	0.210	1.937	0.212	0.570	80	408	100	363	371	-2.091	69	294	69	302	11367	32764	2.826	3.787	0	0	0
4	10	10	""	"STM1253"	16580	44060	110	119	125	36	28	73	73	74	16	21	92	71	0	577	611	230	37	109	109	112	24	21	100	100	0	0.098	0.104	0.096	0.095	1.875	0.099	0.534	80	515	100	514	554	-3.347	46	468	52	502	9986	48866	3.188	20.792	0	0	0
4	11	10	"yoaG"	"STM1272"	16780	44070	100	109	112	34	30	73	73	74	15	20	78	56	0	393	436	165	37	107	107	111	27	24	100	100	0	0.126	0.119	0.114	0.107	2.042	0.117	0.491	80	413	100	322	368	-2.990	36	286	39	329	8972	34859	2.533	12.037	0	0	0
4	12	10	""	"STM1276"	16940	44070	110	211	210	66	31	73	73	76	17	22	100	96	0	547	555	194	34	109	109	113	25	22	100	100	0	0.315	0.307	0.300	0.300	1.542	0.283	0.784	80	439	100	576	583	-1.666	138	438	137	446	16814	44421	7.882	17.680	0	0	0
4	13	10	"rstB"	"STM1471"	17120	44070	100	563	540	127	23	75	75	77	21	27	100	100	0	7401	7047	1846	26	115	115	128	68	53	100	100	0	0.067	0.067	0.066	0.067	1.201	0.065	0.957	80	402	100	7774	7397	-3.900	488	7286	465	6932	43221	563787	22.048	101.750	0	0	0
4	14	10	"ydgH"	"STM1478"	17300	44070	120	4578	4157	1316	31	75	75	81	68	83	99	97	0	6336	5709	1713	30	116	116	126	52	41	98	98	0	0.724	0.730	0.735	0.712	1.936	0.730	0.949	120	492	100	10723	9675	-0.466	4503	6220	4082	5593	498818	685135	59.941	107.365	0	0	0
4	15	10	"ynfM"	"STM1486"	17470	44070	110	851	846	174	20	77	77	80	25	31	100	100	0	10035	9888	1685	17	118	118	155	144	92	100	100	0	0.078	0.079	0.078	0.077	1.230	0.076	0.938	80	433	100	10691	10539	-3.679	774	9917	769	9770	67675	791057	30.640	67.590	0	0	0
4	16	10	""	"STM1493"	17650	44060	110	297	301	51	16	78	78	85	36	42	100	98	0	7255	7218	834	11	128	128	300	714	238	100	100	0	0.031	0.031	0.031	0.031	1.273	0.031	0.911	80	478	100	7346	7313	-5.024	219	7127	223	7090	24104	577455	6.000	9.689	0	0	0
4	17	10	"ynfD"	"STM1500"	17830	44070	100	233	250	118	47	78	78	92	110	119	75	18	0	715	804	386	48	129	129	294	879	298	15	3	0	0.265	0.255	0.244	0.236	1.531	0.229	0.720	80	408	100	741	847	-1.919	155	586	172	675	19987	64282	1.436	0.580	0	0	0
4	18	10	"udg"	"STM2080"	18000	44070	110	743	732	146	19	78	78	81	21	25	100	100	0	8147	8066	1135	14	126	126	159	174	109	100	100	0	0.083	0.082	0.083	0.080	1.282	0.082	0.936	80	466	100	8686	8594	-3.592	665	8021	654	7940	58597	645305	31.000	45.443	0	0	0
4	19	10	""	"STM2787"	18190	44080	100	97	100	26	26	78	78	82	22	26	41	20	0	770	791	210	26	121	121	164	207	126	100	88	0	0.029	0.033	0.041	0.034	2.336	0.031	0.197	80	430	100	668	692	-5.094	19	649	22	670	7977	63312	0.818	3.029	0	0	0
4	20	10	"gabT"	"STM2792"	18370	44080	110	362	345	80	23	81	81	83	18	21	100	100	0	7240	6914	1413	20	122	122	136	115	84	100	100	0	0.039	0.039	0.039	0.037	1.283	0.038	0.919	80	453	100	7399	7056	-4.663	281	7118	264	6792	27600	553158	14.556	58.939	0	0	0
4	21	10	"mobA"	"STM3994"	18540	44080	100	517	532	92	17	88	88	90	20	22	100	100	0	3391	3322	528	15	126	126	157	322	205	100	100	0	0.131	0.139	0.135	0.138	1.165	0.134	0.940	80	377	100	3694	3640	-2.928	429	3265	444	3196	42560	265772	22.100	9.829	0	0	0
4	22	10	""	"STM4014"	18720	44070	120	109	241	564	234	82	82	88	34	38	37	13	0	2970	3249	1906	58	122	122	271	856	315	97	83	0	0.009	0.051	0.010	0.011	4.334	0.143	0.523	120	499	100	2875	3286	-6.721	27	2848	159	3127	28952	389920	4.500	3.479	0	0	0
4	23	10	""	"STM4033"	18890	44070	100	88	91	30	32	72	72	74	14	18	53	26	0	160	188	88	46	111	111	118	50	42	46	21	0	0.327	0.247	0.348	0.300	2.559	0.189	0.275	80	386	100	65	96	-1.615	16	49	19	77	7312	15010	1.214	1.400	-50	0	0
4	24	10	""	"STM4054"	19080	44070	110	93	98	25	25	73	73	75	24	32	47	13	0	2088	2063	968	46	114	114	119	26	21	100	100	0	0.010	0.013	0.013	0.012	2.332	0.012	0.314	80	522	100	1994	1974	-6.625	20	1974	25	1949	7836	165008	0.958	74.769	0	0	0
4	1	11	""	"STM2943"	14990	44230	100	238	240	43	17	78	78	83	43	51	100	96	0	7080	6948	922	13	117	117	124	47	37	100	100	0	0.023	0.024	0.023	0.023	1.237	0.023	0.861	80	450	100	7123	6993	-5.444	160	6963	162	6831	19232	555867	3.651	145.191	0	0	0
4	2	11	""	"STM2955"	15160	44230	100	170	184	86	46	77	77	80	21	26	88	81	0	429	499	245	49	112	112	121	54	44	96	92	0	0.293	0.276	0.274	0.237	2.077	0.250	0.592	80	399	100	410	494	-1.769	93	317	107	387	14746	39940	4.952	7.000	0	0	0
4	3	11	"yqcC"	"STM2965"	15340	44240	100	126	127	40	31	78	78	80	21	26	76	55	0	278	299	127	42	114	114	116	20	17	96	91	0	0.293	0.265	0.271	0.275	1.999	0.244	0.466	80	442	100	212	234	-1.773	48	164	49	185	10135	23933	2.238	9.150	0	0	0
4	4	11	"fucO"	"STM2973"	15520	44240	110	314	304	67	22	77	77	79	16	20	100	98	0	10729	10466	1913	18	119	119	133	110	82	100	100	0	0.022	0.022	0.022	0.021	1.367	0.022	0.912	80	452	100	10847	10574	-5.484	237	10610	227	10347	24280	837315	14.063	93.936	0	0	0
4	5	11	"fucK"	"STM2977"	15690	44240	100	208	207	38	18	76	76	78	17	21	100	100	0	4118	4066	635	15	117	117	138	117	84	100	100	0	0.033	0.033	0.033	0.032	1.389	0.031	0.822	80	430	100	4133	4080	-4.922	132	4001	131	3949	16572	325305	7.588	33.573	0	0	0
4	6	11	"csdA"	"STM2984"	15870	44240	110	661	667	145	21	75	75	77	19	24	100	100	0	2885	2939	514	17	114	114	121	37	30	100	100	0	0.211	0.210	0.204	0.206	1.243	0.208	0.915	80	460	100	3357	3417	-2.241	586	2771	592	2825	53361	235123	31.053	76.162	0	0	0
4	7	11	"yqhE"	"STM3165"	16050	44240	120	853	794	293	36	73	73	76	20	26	95	95	0	6426	5808	2335	40	113	113	134	171	127	98	97	0	0.124	0.127	0.128	0.126	1.705	0.121	0.919	120	527	100	7093	6416	-3.017	780	6313	721	5695	95222	697002	35.900	33.181	0	0	0
4	8	11	""	"STM3175"	16230	44240	110	167	179	64	35	72	72	76	32	42	93	76	0	1321	1446	618	42	111	111	120	56	46	100	100	0	0.079	0.080	0.079	0.075	1.644	0.073	0.709	80	460	100	1305	1442	-3.671	95	1210	107	1335	14327	115647	3.219	23.679	0	0	0
4	9	11	"STMF1.5"	"Not LT2a91"	16410	44240	100	82	91	36	39	72	72	73	14	19	41	22	0	135	153	59	38	109	109	112	19	16	61	36	0	0.385	0.432	0.656	0.556	3.715	0.482	0.454	80	408	100	36	63	-1.379	10	26	19	44	7250	12211	1.286	2.158	-50	0	0
4	10	11	"yfiO"	"STM2663"	16580	44250	110	1163	1166	271	23	72	72	74	16	21	100	100	0	1412	1372	399	29	109	109	112	23	20	100	100	0	0.837	0.866	0.862	0.896	1.322	0.836	0.930	80	478	100	2394	2357	-0.256	1091	1303	1094	1263	93242	109776	68.250	54.783	0	0	0
4	11	11	""	"STM2680"	16770	44240	110	254	256	87	33	73	73	74	16	21	100	97	0	1660	1722	635	36	109	109	113	25	22	100	100	0	0.117	0.113	0.114	0.108	1.418	0.114	0.872	80	479	100	1732	1796	-3.099	181	1551	183	1613	20488	137775	11.375	64.360	0	0	0
4	12	11	""	"STM2690"	16950	44240	110	162	196	101	51	74	74	75	15	20	100	93	0	1858	2305	1404	60	112	112	121	80	66	100	100	0	0.050	0.056	0.052	0.050	1.545	0.057	0.844	80	454	100	1834	2315	-4.310	88	1746	122	2193	15685	184422	8.067	27.300	0	0	0
4	13	11	"ybbN"	"STM0504"	17120	44250	110	2751	2853	601	21	73	73	80	40	50	100	100	0	4695	4897	957	19	113	113	130	93	71	100	100	0	0.584	0.581	0.578	0.580	1.187	0.565	0.938	80	467	100	7260	7564	-0.775	2678	4582	2780	4784	228219	391725	69.325	51.258	0	0	0
4	14	11	"allA"	"STM0515"	17300	44250	110	398	395	79	20	77	77	88	79	89	98	96	0	3875	3822	555	14	114	114	129	92	71	100	100	0	0.085	0.086	0.086	0.083	1.242	0.084	0.695	80	447	100	4082	4026	-3.550	321	3761	318	3708	31577	305720	3.886	40.141	0	0	0
4	15	11	""	"STM0520"	17480	44250	100	96	100	22	22	76	76	78	19	24	50	21	0	3777	3655	1034	28	115	115	121	72	59	100	100	0	0.005	0.007	0.007	0.006	2.314	0.007	0.303	80	420	100	3682	3564	-7.516	20	3662	24	3540	7968	292367	1.158	49.083	0	0	0
4	16	11	"ybbY"	"STM0524"	17650	44250	100	213	215	40	18	76	76	78	18	23	100	100	0	9518	9594	1358	14	114	114	134	237	176	100	100	0	0.015	0.015	0.014	0.014	1.287	0.014	0.866	80	418	100	9541	9619	-6.101	137	9404	139	9480	17199	767490	7.611	39.916	0	0	0
4	17	11	"ylbE"	"STM0530"	17830	44250	100	133	137	29	21	76	76	77	16	20	95	85	0	4800	4788	1155	24	120	120	126	35	27	100	100	0	0.012	0.013	0.012	0.012	1.645	0.012	0.571	80	432	100	4737	4729	-6.359	57	4680	61	4668	10925	383032	3.750	133.200	0	0	0
4	18	11	"cysS"	"STM0537"	18010	44250	110	5629	6085	1501	24	75	75	82	40	48	100	100	0	8130	8592	1758	20	123	123	150	155	103	100	100	0	0.694	0.710	0.697	0.700	1.200	0.708	0.937	80	467	100	13561	14479	-0.528	5554	8007	6010	8469	486770	687370	150.075	54.465	0	0	0
4	19	11	"yohJ"	"STM2181"	18190	44250	100	107	113	50	44	78	78	83	40	48	30	3	0	750	785	235	29	121	121	133	76	57	100	98	0	0.046	0.053	0.049	0.043	2.085	0.057	0.297	80	418	100	658	699	-4.439	29	629	35	664	9053	62834	0.750	8.579	0	0	0
4	20	11	"galS"	"STM2191"	18360	44250	110	316	317	81	25	79	79	80	15	18	100	98	0	4854	4732	768	16	120	120	123	29	23	100	100	0	0.050	0.052	0.050	0.049	1.390	0.052	0.889	80	453	100	4971	4850	-4.320	237	4734	238	4612	25326	378520	15.800	158.931	0	0	0
4	21	11	"lysP"	"STM2200"	18540	44240	110	3216	3455	1042	30	86	86	95	61	64	100	100	0	8145	8765	2172	24	126	126	154	146	94	100	100	0	0.390	0.390	0.390	0.376	1.281	0.392	0.953	80	486	100	11149	12008	-1.357	3130	8019	3369	8639	276429	701225	55.082	58.979	0	0	0
4	22	11	"yejH"	"STM2223"	18730	44250	100	1398	1422	222	15	85	85	99	114	115	100	100	0	8383	8536	1505	17	127	127	179	412	230	100	100	0	0.159	0.159	0.159	0.159	1.139	0.155	0.964	80	413	100	9569	9746	-2.653	1313	8256	1337	8409	113749	682850	11.605	20.284	0	0	0
4	23	11	""	"STM2231"	18900	44250	100	75	76	15	19	73	73	76	16	21	15	5	0	128	149	57	38	113	113	122	49	40	27	11	0	0.133	0.083	0.433	0.444	4.222	0.128	0.174	80	420	100	17	39	-2.907	2	15	3	36	6082	11929	0.000	0.551	-50	0	0
4	24	11	""	"STM2240"	19080	44250	100	770	784	146	18	71	71	73	15	20	100	100	0	5956	6052	970	16	114	114	120	34	28	100	100	0	0.120	0.120	0.120	0.119	1.192	0.117	0.942	80	464	100	6541	6651	-3.063	699	5842	713	5938	62717	484184	47.400	174.471	0	0	0
4	1	12	"phoP"	"STM1231"	14980	44420	100	5676	5373	1400	26	79	79	90	49	54	100	100	0	3033	2861	598	20	118	118	125	40	32	100	100	0	1.920	1.930	1.956	1.902	1.191	1.981	0.951	80	450	100	8512	8037	0.941	5597	2915	5294	2743	429804	228864	107.816	68.400	0	0	0
4	2	12	"phoP"	"STM1231"	15150	44420	110	7477	7126	1555	21	78	78	111	167	150	100	100	0	3573	3381	704	20	118	118	138	105	76	100	100	0	2.142	2.160	2.178	2.157	1.185	2.173	0.964	80	477	100	10854	10311	1.099	7399	3455	7048	3263	570089	270454	42.006	30.886	0	0	0
4	3	12	"phoQ"	"STM1230"	15340	44430	110	1673	1604	416	25	80	80	106	164	154	100	100	0	1967	1857	509	27	118	118	140	109	77	100	100	0	0.862	0.876	0.870	0.889	1.238	0.862	0.948	80	477	100	3442	3263	-0.215	1593	1849	1524	1739	128317	148520	9.134	15.752	0	0	0
4	4	12	"phoQ"	"STM1230"	15520	44410	110	6239	6260	2143	34	78	78	84	47	55	100	100	0	7044	7112	1774	24	122	122	134	82	61	100	100	0	0.890	0.884	0.891	0.854	1.246	0.910	0.952	80	454	100	13083	13172	-0.168	6161	6922	6182	6990	500780	568993	131.404	85.098	0	0	0
4	5	12	"phoQ"	"STM1230"	15690	44420	110	1488	1439	375	26	75	75	83	51	61	100	100	0	1694	1644	413	25	121	121	129	42	32	100	100	0	0.898	0.896	0.893	0.887	1.268	0.891	0.933	80	466	100	2986	2887	-0.155	1413	1573	1364	1523	115092	131522	26.588	36.071	0	0	0
4	6	12	"hupA"	"STM4170"	15880	44420	100	2051	1976	598	30	76	76	83	34	40	100	100	0	941	917	223	24	121	121	168	297	176	100	80	0	2.409	2.387	2.399	2.346	1.234	2.441	0.956	80	440	100	2795	2696	1.268	1975	820	1900	796	158063	73396	55.676	2.522	0	0	0
4	7	12	"sopB"	"STM1091"	16070	44420	110	428	409	79	19	76	76	80	24	30	100	100	0	9767	9653	2089	21	121	121	163	294	180	100	100	0	0.036	0.035	0.035	0.035	1.241	0.034	0.942	80	447	100	9998	9865	-4.776	352	9646	333	9532	32714	772212	13.708	32.279	0	0	0
4	8	12	"pipC"	"STM0375"	16230	44420	100	125	130	31	23	74	74	77	32	41	86	21	0	1593	1578	252	15	119	119	123	28	22	100	100	0	0.035	0.038	0.034	0.034	1.688	0.035	0.268	80	406	100	1525	1515	-4.853	51	1474	56	1459	10398	126260	1.656	51.964	0	0	0
4	9	12	"pipC"	"STM0375"	16410	44420	100	140	139	26	18	73	73	76	31	40	92	53	0	1769	1749	305	17	116	116	120	29	24	100	100	0	0.041	0.040	0.040	0.038	1.455	0.038	0.610	80	432	100	1720	1699	-4.625	67	1653	66	1633	11133	139947	2.032	56.172	0	0	0
4	10	12	"ssrB"	"STM1391"	16590	44420	110	108	118	44	37	71	71	74	16	21	77	57	0	1546	1616	694	42	112	112	115	23	20	100	100	0	0.026	0.031	0.026	0.025	2.141	0.034	0.586	80	479	100	1471	1551	-5.276	37	1434	47	1504	9436	129299	2.750	65.261	0	0	0
4	11	12	"ssrB"	"STM1391"	16780	44420	110	191	190	33	17	72	72	74	16	21	100	100	0	3161	3120	602	19	112	112	136	161	118	100	100	0	0.039	0.039	0.039	0.038	1.330	0.038	0.848	80	493	100	3168	3126	-4.679	119	3049	118	3008	15201	249630	7.250	18.534	0	0	0
4	12	12	"ssrB"	"STM1391"	16960	44420	110	184	188	31	16	72	72	74	16	21	100	100	0	3244	3237	395	12	112	112	138	169	122	100	100	0	0.036	0.037	0.037	0.036	1.298	0.035	0.832	80	454	100	3244	3241	-4.806	112	3132	116	3125	15063	258960	7.125	18.337	0	0	0
4	13	12	"lrp"	"STM0959"	17120	44430	110	4029	3935	668	16	71	71	74	23	31	100	100	0	2677	2645	590	22	109	109	113	32	28	100	100	0	1.541	1.524	1.507	1.556	1.186	1.494	0.964	80	451	100	6526	6400	0.624	3958	2568	3864	2536	314811	211581	167.870	79.125	0	0	0
4	14	12	"lrp"	"STM0959"	17310	44420	110	4003	3894	946	24	74	74	82	37	45	100	100	0	2767	2773	480	17	112	112	115	27	23	100	100	0	1.480	1.436	1.472	1.398	1.248	1.469	0.953	80	452	100	6584	6481	0.565	3929	2655	3820	2661	311498	221831	103.027	98.444	0	0	0
4	15	12	"gyrA"	"STM2272"	17470	44430	100	1903	1894	402	21	77	77	85	38	44	100	100	0	1399	1430	328	22	114	114	120	32	26	100	100	0	1.421	1.381	1.343	1.395	1.259	1.349	0.913	80	405	100	3111	3133	0.507	1826	1285	1817	1316	151483	114361	47.605	40.938	0	0	0
4	16	12	"gyrA"	"STM2272"	17660	44420	110	7754	7279	2219	30	75	75	79	23	29	100	100	0	6176	5918	1292	21	113	113	122	61	50	100	100	0	1.267	1.241	1.247	1.178	1.307	1.296	0.965	80	479	100	13742	13009	0.341	7679	6063	7204	5805	582280	473459	313.043	95.016	0	0	0
4	17	12	"csrA"	"STM2826"	17840	44430	100	695	858	514	59	75	75	77	18	23	100	100	0	369	447	261	58	119	119	122	25	20	100	100	0	2.480	2.387	2.344	2.465	1.502	2.398	0.774	80	420	100	870	1111	1.310	620	250	783	328	68631	35771	43.389	13.000	0	0	0
4	18	12	"csrA"	"STM2826"	18020	44420	110	662	800	694	86	76	76	80	32	40	100	100	0	369	431	214	49	119	119	126	59	46	100	95	0	2.344	2.321	2.137	2.179	1.512	3.004	0.716	80	455	100	836	1036	1.229	586	250	724	312	63994	34486	22.500	5.169	0	0	0
4	19	12	"yhhP"	"STM3578"	18180	44430	90	95	108	45	41	75	75	77	19	24	50	28	0	208	262	150	57	118	118	123	46	37	67	48	0	0.222	0.229	0.300	0.260	2.761	0.182	0.391	52	351	100	110	177	-2.170	20	90	33	144	5600	13647	1.632	3.022	0	0	0
4	20	12	"yhhP"	"STM3578"	18360	44430	100	114	122	44	36	76	76	77	16	20	77	56	0	332	355	128	36	118	118	121	24	19	100	98	0	0.178	0.194	0.186	0.160	2.387	0.187	0.432	80	437	100	252	283	-2.494	38	214	46	237	9769	28416	2.813	9.750	0	0	0
4	21	12	"yhhP"	"STM3578"	18540	44440	110	127	140	61	43	78	78	80	34	42	65	28	0	428	475	284	59	123	123	128	80	62	97	88	0	0.161	0.176	0.153	0.149	1.978	0.180	0.713	80	461	100	354	414	-2.638	49	305	62	352	11175	37995	1.765	4.338	0	0	0
4	22	12	"topA"	"STM1714"	18710	44430	110	11031	10504	1874	17	81	81	290	1190	410	100	100	0	11857	11319	2021	17	126	126	370	1326	358	100	100	0	0.933	0.931	0.929	0.932	1.152	0.937	0.960	80	455	100	22681	21616	-0.099	10950	11731	10423	11193	840329	905544	8.583	8.257	0	0	0
4	23	12	"topA"	"STM1714"	18890	44430	100	287	325	163	50	75	75	309	1256	406	0	0	0	341	375	167	44	120	120	394	1399	355	0	0	0	0.959	0.980	0.994	0.971	1.569	0.672	0.856	80	408	100	433	505	-0.060	212	221	250	255	25972	29999	0.013	-0.014	0	0	0
4	24	12	"fur"	"STM0693"	19060	44430	100	1188	1191	327	27	76	76	81	24	29	100	100	0	1326	1301	364	27	124	124	130	35	26	100	100	0	0.925	0.947	0.953	0.958	1.267	0.938	0.939	80	440	100	2314	2292	-0.112	1112	1202	1115	1177	95292	104077	46.250	33.457	0	0	0
4	1	13	"ctrl-buffer"	"ctrl-buffer"	14980	44590	100	74	79	26	32	75	75	78	24	30	11	1	0	136	147	48	32	120	120	121	21	17	45	21	0	-0.062	0.148	0.464	0.528	4.322	0.257	0.106	80	462	100	15	31	Error	-1	16	4	27	6301	11765	0.042	1.238	-50	0	0
4	2	13	"ctrl-buffer"	"ctrl-buffer"	15160	44590	100	73	74	17	22	74	74	85	112	131	0	0	0	120	126	29	23	115	115	119	31	26	18	6	0	-0.200	0.000	0.550	0.537	3.729	0.384	0.151	80	430	100	4	11	Error	-1	5	0	11	5929	10109	-0.098	0.226	-50	0	0
4	3	13	"ctrl-buffer"	"ctrl-buffer"	15340	44590	100	71	73	19	26	73	73	74	18	24	15	6	0	114	122	37	30	114	114	118	47	39	7	2	0	100000.000	0.000	0.790	0.943	3.470	0.140	0.091	80	402	100	-2	8	16.610	-2	0	0	8	5869	9748	-0.056	0.085	-50	0	0
4	4	13	"ctrl-buffer"	"ctrl-buffer"	15520	44590	100	74	75	23	30	74	74	79	49	62	2	1	0	125	128	32	25	115	115	118	34	28	8	2	0	0.000	0.077	0.569	0.505	3.356	3.488	0.008	80	432	100	10	14	Error	0	10	1	13	6025	10267	-0.082	0.294	-50	0	0
4	5	13	"ctrl-buffer"	"ctrl-buffer"	15700	44590	100	73	76	16	21	74	74	76	25	32	8	0	0	129	132	32	24	119	119	122	21	17	32	6	0	-0.100	0.154	0.714	0.813	3.898	0.108	0.016	80	408	100	9	15	Error	-1	10	2	13	6116	10567	0.000	0.476	-50	0	0
4	6	13	"ctrl-buffer"	"ctrl-buffer"	15870	44590	100	78	81	23	28	73	73	75	15	20	31	11	0	129	141	48	34	125	125	126	20	15	26	17	0	1.250	0.500	1.523	1.323	3.783	0.172	0.026	80	408	100	9	24	0.322	5	4	8	16	6510	11260	0.400	0.750	-50	0	0
4	7	13	"ctrl-buffer"	"ctrl-buffer"	16050	44600	100	76	80	22	27	76	76	77	18	23	20	3	0	134	154	101	65	124	124	129	66	51	6	3	0	0.000	0.133	0.833	0.681	4.936	0.157	0.142	80	432	100	10	34	Error	0	10	4	30	6413	12333	0.167	0.379	-50	0	0
4	8	13	"ctrl-buffer"	"ctrl-buffer"	16230	44600	100	79	84	30	35	77	77	80	23	28	11	5	0	146	159	76	47	132	132	137	30	21	28	10	0	0.143	0.259	0.605	0.685	4.539	0.234	0.161	80	444	100	16	34	-2.807	2	14	7	27	6735	12737	0.174	0.733	-50	0	0
4	9	13	"ctrl-buffer"	"ctrl-buffer"	16410	44600	100	75	74	18	24	77	77	80	28	35	3	1	0	134	143	40	27	126	126	130	28	21	28	12	0	-0.250	-0.176	0.457	0.493	3.877	0.259	0.070	80	420	100	6	14	Error	-2	8	-3	17	5905	11469	-0.214	0.464	-50	0	0
4	10	13	"ctrl-buffer"	"ctrl-buffer"	16590	44600	100	73	75	20	26	71	71	73	16	21	20	8	0	121	125	34	27	114	114	116	21	18	31	8	0	0.286	0.364	0.600	0.707	3.281	315.268	0.001	80	408	100	9	15	-1.807	2	7	4	11	5984	10007	0.125	0.429	-50	0	0
4	11	13	"ctrl-buffer"	"ctrl-buffer"	16760	44600	100	73	76	20	26	70	70	71	15	21	31	11	0	129	138	40	28	112	112	114	20	17	45	22	0	0.176	0.231	0.526	0.603	4.112	0.199	0.063	80	420	100	20	32	-2.503	3	17	6	26	6112	11029	0.333	1.200	-50	0	0
4	12	13	"ctrl-buffer"	"ctrl-buffer"	16940	44600	100	72	78	30	38	71	71	71	15	21	23	8	0	125	129	34	26	113	113	115	29	25	27	11	0	0.083	0.438	0.692	0.647	3.761	0.363	0.064	80	432	100	13	23	-3.585	1	12	7	16	6249	10321	0.467	0.483	-50	0	0
4	13	13	"ctrl-buffer"	"ctrl-buffer"	17120	44600	100	77	82	23	28	71	71	72	16	22	30	12	0	134	146	50	34	112	112	114	22	19	50	25	0	0.273	0.324	0.390	0.430	3.326	0.229	0.129	80	420	100	28	45	-1.874	6	22	11	34	6560	11688	0.625	1.455	-50	0	0
4	14	13	"ctrl-buffer"	"ctrl-buffer"	17300	44600	100	76	76	18	23	71	71	75	26	34	15	0	0	118	124	35	28	111	111	115	22	19	28	5	0	0.714	0.385	0.881	0.878	3.133	0.481	0.027	80	408	100	12	18	-0.485	5	7	5	13	6108	9930	0.038	0.409	-50	0	0
4	15	13	"ctrl-buffer"	"ctrl-buffer"	17470	44600	100	72	78	32	41	73	73	74	17	22	18	8	0	118	129	45	34	112	112	114	20	17	31	13	0	-0.167	0.294	0.786	0.697	3.472	0.480	0.188	80	408	100	5	22	Error	-1	6	5	17	6238	10352	0.235	0.750	-50	0	0
4	16	13	"ctrl-buffer"	"ctrl-buffer"	17650	44600	100	77	83	30	36	74	74	76	20	26	15	6	0	148	169	123	72	115	115	119	25	21	56	26	0	0.091	0.167	0.358	0.311	4.359	0.196	0.368	80	432	100	36	63	-3.459	3	33	9	54	6605	13527	0.350	2.000	-50	0	0
4	17	13	"ctrl-buffer"	"ctrl-buffer"	17830	44600	100	78	80	18	22	75	75	77	18	23	25	3	0	138	141	29	20	123	123	126	26	20	33	12	0	0.200	0.278	0.632	0.680	3.679	0.187	0.085	80	430	100	18	23	-2.322	3	15	5	18	6413	11300	0.167	0.577	-50	0	0
4	18	13	"ctrl-buffer"	"ctrl-buffer"	18010	44600	100	76	80	22	27	75	75	78	18	23	18	8	0	130	139	41	29	120	120	124	26	20	32	16	0	0.100	0.263	0.574	0.514	3.116	0.238	0.076	80	455	100	11	24	-3.322	1	10	5	19	6419	11117	0.111	0.577	-50	0	0
4	19	13	"ctrl-buffer"	"ctrl-buffer"	18180	44580	50	94	109	65	59	74	74	76	21	27	41	16	0	190	238	153	64	124	124	129	25	19	66	50	0	0.303	0.307	0.485	0.484	1.825	0.328	0.494	12	104	100	86	149	-1.722	20	66	35	114	1303	2860	1.571	4.360	0	0	0
4	20	13	"ctrl-buffer"	"ctrl-buffer"	18340	44580	70	80	79	13	16	76	76	79	19	24	12	0	0	120	140	52	37	121	121	130	43	33	18	6	0	-4.000	0.158	0.463	0.474	2.318	0.128	0.043	32	225	100	3	22	Error	4	-1	3	19	2527	4483	0.000	0.233	0	0	0
4	21	13	"ctrl-buffer"	"ctrl-buffer"	18540	44600	100	74	77	19	24	75	75	77	19	24	16	3	0	123	135	35	25	120	120	124	27	21	26	10	0	-0.333	0.133	1.278	1.138	3.767	0.354	0.129	80	438	100	2	17	Error	-1	3	2	15	6166	10811	0.000	0.407	-50	0	0
4	22	13	"ctrl-buffer"	"ctrl-buffer"	18720	44600	100	73	75	20	26	76	76	154	741	481	0	0	0	121	139	60	43	123	123	191	684	358	0	0	0	1.500	-0.062	0.813	0.621	3.164	0.144	0.040	80	420	100	-5	15	0.585	-3	-2	-1	16	6008	11115	-0.107	-0.076	-50	0	0
4	23	13	"ctrl-buffer"	"ctrl-buffer"	18900	44600	100	73	74	17	22	75	75	77	17	22	11	2	0	123	130	31	23	124	124	128	28	21	20	7	0	2.000	-0.167	0.897	0.825	3.699	0.271	0.072	80	408	100	-3	5	1.000	-2	-1	-1	6	5947	10413	-0.176	0.071	-50	0	0
4	24	13	"ctrl-buffer"	"ctrl-buffer"	19070	44600	100	72	75	15	20	75	75	78	19	24	11	1	0	129	132	28	21	125	125	129	28	21	18	5	0	-0.750	0.000	0.634	0.692	3.865	0.137	0.019	80	440	100	1	7	Error	-3	4	0	7	5961	10546	-0.158	0.107	-50	0	0
4	1	14	""	"STM1553"	14980	44780	100	146	151	35	23	74	74	76	16	21	97	91	0	3206	3256	934	28	117	117	120	26	21	100	100	0	0.023	0.025	0.021	0.023	1.666	0.024	0.706	80	506	100	3161	3216	-5.423	72	3089	77	3139	12099	260449	4.688	120.615	0	0	0
4	2	14	""	"STM3783"	15160	44780	110	74	79	22	27	73	73	74	14	18	23	13	0	484	587	400	68	114	114	118	27	22	100	100	0	0.003	0.013	0.027	0.022	2.846	0.023	0.141	80	530	100	371	479	-8.531	1	370	6	473	6355	46993	0.357	17.370	0	0	0
4	3	14	""	"STM2242"	15350	44780	120	90	176	669	380	71	71	73	15	20	55	38	0	1292	1361	810	59	114	114	117	22	18	100	100	0	0.016	0.084	0.023	0.023	3.038	0.283	0.207	120	628	100	1197	1352	-5.954	19	1178	105	1247	21167	163377	6.867	56.545	0	0	0
4	4	14	"yfiM"	"STM2653"	15530	44770	110	266	252	74	29	74	74	76	26	34	95	92	0	1671	1610	353	21	116	116	118	20	16	100	100	0	0.123	0.119	0.122	0.108	1.653	0.121	0.805	80	491	100	1747	1672	-3.018	192	1555	178	1494	20168	128777	6.769	74.600	0	0	0
4	5	14	"oxyS"	"STM4124"	15700	44770	100	83	86	23	26	75	75	78	21	26	21	6	0	156	192	121	63	123	123	125	24	19	60	32	0	0.242	0.159	0.289	0.387	4.666	0.140	0.141	80	452	100	41	80	-2.044	8	33	11	69	6888	15373	0.381	2.792	-50	0	0
4	6	14	""	"STM4302"	15880	44770	110	79	83	23	27	74	74	77	28	36	11	6	0	1012	1067	498	46	122	122	124	25	20	100	100	0	0.006	0.010	0.014	0.013	2.959	0.011	0.086	80	524	100	895	954	-7.476	5	890	9	945	6631	85384	0.214	37.720	0	0	0
4	7	14	"ssaT"	"STM1421"	16060	44780	110	92	111	59	53	73	73	75	25	33	48	21	0	1289	2008	2321	115	117	117	121	27	22	97	93	0	0.016	0.020	0.022	0.026	2.796	0.021	0.645	80	540	100	1191	1929	-5.947	19	1172	38	1891	8867	160677	1.440	69.889	0	0	0
4	8	14	"nrdI"	"STM2806"	16230	44770	70	478	599	545	90	74	74	78	34	43	68	62	0	1248	1108	939	84	128	128	131	33	25	65	59	0	0.361	0.536	0.643	0.725	2.797	0.549	0.782	32	236	100	1524	1505	-1.471	404	1120	525	980	19180	35468	15.324	29.606	0	0	0
4	9	14	"sipA"	"STM2882"	16410	44770	110	209	304	242	79	75	75	78	27	34	90	76	0	1891	2904	2658	91	126	126	130	29	22	100	100	0	0.076	0.082	0.077	0.072	1.991	0.080	0.813	80	534	100	1899	3007	-3.719	134	1765	229	2778	24324	232310	8.370	95.655	0	0	0
4	10	14	"dctA"	"STM3614"	16590	44770	110	430	423	101	23	74	74	75	23	30	97	96	0	7619	7577	1222	16	119	119	132	82	62	100	100	0	0.047	0.047	0.048	0.043	1.598	0.046	0.918	80	522	100	7856	7807	-4.397	356	7500	349	7458	33808	606170	15.130	90.793	0	0	0
4	11	14	"aroB"	"STM3486"	16780	44780	100	236	562	675	120	73	73	73	15	20	100	96	0	282	590	638	108	115	115	125	76	60	75	51	0	0.976	1.029	1.054	1.031	2.236	1.062	0.667	80	448	100	330	964	-0.035	163	167	489	475	44947	47210	32.600	6.118	0	0	0
4	12	14	"purN"	"STM2500"	16940	44780	100	271	302	175	57	73	73	77	78	101	82	62	0	1411	1505	885	58	114	114	123	108	87	100	97	0	0.153	0.165	0.148	0.150	1.609	0.167	0.671	80	448	100	1495	1620	-2.712	198	1297	229	1391	24153	120437	2.885	12.796	0	0	0
4	13	14	"yjgG"	"STM4462"	17130	44780	110	76	85	30	35	74	74	74	16	21	27	15	0	309	524	549	104	116	116	121	30	24	100	100	0	0.010	0.027	0.060	0.053	3.405	0.036	0.256	80	523	100	195	419	-6.592	2	193	11	408	6771	41917	0.688	13.433	0	0	0
4	14	14	""	"STM0437"	17300	44770	110	530	550	151	27	73	73	75	21	28	100	100	0	7483	7935	1644	20	116	116	125	69	55	100	100	0	0.062	0.061	0.063	0.058	1.411	0.060	0.913	80	497	100	7824	8296	-4.011	457	7367	477	7819	44011	634838	22.619	113.188	0	0	0
4	15	14	""	"STM0565"	17480	44780	110	80	83	21	25	73	73	74	16	21	31	11	0	909	929	389	41	118	118	125	65	52	100	100	0	0.009	0.012	0.017	0.016	2.452	0.018	0.186	80	524	100	798	821	-6.820	7	791	10	811	6672	74339	0.563	12.369	0	0	0
4	16	14	"res"	"STM0358"	17660	44780	100	1574	1519	250	16	74	74	76	16	21	100	100	0	11852	11365	1917	16	121	121	126	29	23	100	100	0	0.128	0.129	0.128	0.129	1.161	0.125	0.958	80	464	100	13231	12689	-2.967	1500	11731	1445	11244	121491	909168	90.188	387.552	0	0	0
4	17	14	""	"STM2003"	17840	44790	100	188	204	79	38	74	74	77	18	23	100	100	0	2161	2391	890	37	126	126	131	28	21	100	100	0	0.056	0.057	0.056	0.053	1.470	0.057	0.780	80	474	100	2149	2395	-4.158	114	2035	130	2265	16287	191317	7.056	80.714	0	0	0
4	18	14	"nfo"	"STM2203"	18020	44780	100	1484	1406	426	30	76	76	78	18	23	100	100	0	7632	7287	1510	20	126	126	130	26	20	100	100	0	0.188	0.186	0.189	0.171	1.477	0.188	0.955	80	452	100	8914	8491	-2.414	1408	7506	1330	7161	112477	582997	73.778	275.269	0	0	0
4	19	14	"EMPTY"	"EMPTY"	18190	44780	100	76	82	36	43	76	76	79	23	29	15	3	0	122	126	29	23	125	125	128	26	20	18	3	0	0.000	6.000	0.591	0.511	3.555	2.042	0.023	80	472	100	-3	7	Error	0	-3	6	1	6566	10117	0.130	-0.077	-75	0	0
4	20	14	"EMPTY"	"EMPTY"	18360	44780	100	76	77	13	16	75	75	77	17	22	13	1	0	119	123	20	16	122	122	129	36	27	5	0	0	-0.333	2.000	0.500	0.512	3.528	0.157	0.017	80	484	100	-2	3	Error	1	-3	2	1	6158	9850	0.000	-0.167	-75	0	0
4	21	14	"EMPTY"	"EMPTY"	18540	44780	100	76	80	16	20	72	72	75	17	22	27	5	0	119	126	21	16	120	120	124	24	19	18	3	0	-4.000	1.333	0.727	0.559	4.005	0.844	0.019	80	464	100	3	14	Error	4	-1	8	6	6395	10048	0.294	0.083	-75	0	0
4	22	14	"EMPTY"	"EMPTY"	18720	44780	100	70	73	15	20	72	72	74	16	21	16	5	0	128	133	33	24	123	123	126	27	21	18	3	0	-0.400	0.100	0.691	0.702	4.828	0.223	0.043	80	464	100	3	11	Error	-2	5	1	10	5828	10600	-0.062	0.259	-75	0	0
4	23	14	"EMPTY"	"EMPTY"	18900	44780	100	71	71	15	21	73	73	75	16	21	8	3	0	117	123	28	22	120	120	123	23	18	22	10	0	0.667	-0.667	0.700	0.609	3.122	0.218	0.046	80	464	100	-5	1	-0.585	-2	-3	-2	3	5707	9816	-0.250	0.000	-75	0	0
4	24	14	"EMPTY"	"EMPTY"	19080	44780	100	72	72	12	16	74	74	75	16	21	5	0	0	122	122	21	17	121	121	124	22	17	11	1	0	-2.000	-2.000	0.716	0.820	2.837	0.102	0.006	80	496	100	-1	-1	Error	-2	1	-2	1	5779	9769	-0.187	-0.091	-75	0	0
5	1	1	"yggG"	"STM3077"	1370	46900	110	266	510	698	136	70	70	71	15	21	98	95	0	1164	2011	2714	134	111	111	115	29	25	100	98	0	0.186	0.232	0.180	0.201	2.320	0.198	0.635	80	563	100	1249	2340	-2.426	196	1053	440	1900	40780	160903	29.267	65.379	0	0	0
5	2	1	""	"STM1249"	1550	46890	120	101	112	49	43	72	72	74	18	24	61	40	0	308	410	346	84	124	124	133	43	32	78	65	0	0.158	0.140	0.166	0.177	3.915	0.111	0.511	120	643	100	213	326	-2.666	29	184	40	286	13468	49233	2.111	6.442	0	0	0
5	3	1	"csgA"	"STM1144"	1740	46900	110	92	103	40	38	72	72	74	19	25	50	33	0	411	661	599	90	129	129	137	38	27	92	82	0	0.071	0.058	0.078	0.081	3.590	0.048	0.418	80	481	100	302	563	-3.818	20	282	31	532	8222	52863	1.526	13.789	0	0	0
5	4	1	"malT"	"STM3515"	1920	46880	120	628	594	207	34	69	69	71	16	22	95	95	0	12680	12373	4342	35	124	124	127	27	21	100	100	0	0.045	0.043	0.042	0.038	1.967	0.042	0.926	120	606	100	13115	12774	-4.489	559	12556	525	12249	71229	1484762	32.688	453.556	0	0	0
5	5	1	""	"STM0212"	2100	46880	130	103	120	57	47	72	72	74	16	21	60	47	0	401	519	402	77	121	121	123	23	18	89	84	0	0.111	0.121	0.151	0.152	3.058	0.107	0.495	120	584	100	311	446	-3.175	31	280	48	398	14458	62241	2.875	17.217	0	0	0
5	6	1	"gltX"	"STM2415"	2260	46880	120	468	661	726	109	72	72	74	17	22	99	98	0	650	901	909	100	120	120	125	30	24	98	96	0	0.747	0.754	0.768	0.734	2.608	0.761	0.795	120	516	100	926	1370	-0.420	396	530	589	781	79302	108146	34.529	25.867	0	0	0
5	7	1	""	"STM0055"	2440	46900	120	110	135	73	54	76	76	77	17	22	62	49	0	699	976	885	90	131	131	148	65	43	79	75	0	0.060	0.070	0.082	0.088	3.926	0.059	0.549	120	508	100	602	904	-4.062	34	568	59	845	16164	117122	3.412	12.738	0	0	0
5	8	1	"acnA"	"STM1712"	2610	46900	130	1326	1310	265	20	79	79	82	20	24	100	100	0	10916	10309	2850	27	143	143	162	82	50	99	99	0	0.116	0.121	0.120	0.133	1.826	0.114	0.916	120	552	100	12020	11397	-3.111	1247	10773	1231	10166	157193	1237064	61.400	123.744	0	0	0
5	9	1	"rfbF"	"STM2092"	2800	46890	120	374	555	501	90	79	79	82	20	24	95	94	0	472	677	636	93	135	135	145	74	51	89	79	0	0.875	0.878	0.855	0.892	3.303	0.792	0.621	120	548	100	632	1018	-0.192	295	337	476	542	66659	81202	23.650	7.189	0	0	0
5	10	1	"osmY"	"STM4561"	2990	46890	130	377	797	1078	135	85	85	90	31	34	88	83	0	1228	2574	3571	138	128	128	137	51	37	95	90	0	0.265	0.291	0.300	0.288	2.534	0.257	0.701	120	567	100	1392	3158	-1.913	292	1100	712	2446	95642	308894	22.806	47.784	0	0	0
5	11	1	"hflB"	"STM3296"	3140	46900	130	18520	17560	11622	66	100	100	108	36	33	100	100	0	8051	7550	4691	62	133	133	144	64	44	100	100	0	2.326	2.354	2.410	2.283	1.964	2.514	0.891	120	557	100	26338	24877	1.218	18420	7918	17460	7417	2107183	906042	484.778	115.719	0	0	0
5	12	1	"yheM"	"STM3450"	3330	46890	110	190	219	99	45	107	107	119	54	45	65	35	0	439	503	276	54	132	132	144	67	46	93	81	0	0.270	0.302	0.345	0.279	2.248	0.246	0.379	80	480	100	390	483	-1.887	83	307	112	371	17489	40203	1.852	5.358	0	0	0
5	13	1	"yifL"	"STM3946"	3500	46900	130	692	721	216	29	97	97	101	43	42	97	97	0	1621	1670	355	21	135	135	149	69	46	100	100	0	0.400	0.407	0.402	0.371	1.816	0.411	0.834	120	605	100	2081	2159	-1.320	595	1486	624	1535	86525	200387	14.419	22.043	0	0	0
5	14	1	""	"STM3941"	3690	46900	130	316	358	235	65	94	94	97	32	32	84	75	0	1288	2241	2698	120	146	146	169	84	49	100	95	0	0.194	0.126	0.165	0.138	3.098	0.062	0.303	120	603	100	1364	2359	-2.363	222	1142	264	2095	42948	268915	8.156	24.667	0	0	0
5	15	1	"hemD"	"STM3937"	3870	46910	130	2137	2126	579	27	89	89	93	30	32	100	100	0	7174	7196	2227	30	145	145	171	81	47	100	100	0	0.291	0.289	0.279	0.292	1.333	0.272	0.900	120	546	100	9077	9088	-1.779	2048	7029	2037	7051	255168	863577	67.767	86.728	0	0	0
5	16	1	"wecF"	"STM3928"	4050	46910	130	164	180	75	41	85	85	88	23	26	91	69	0	1027	1114	575	51	151	151	176	86	48	98	97	0	0.090	0.099	0.086	0.088	2.295	0.075	0.467	120	543	100	955	1058	-3.471	79	876	95	963	21579	133665	4.000	10.907	0	0	0
5	17	1	"wecD"	"STM3924"	4230	46900	130	1248	1245	183	14	81	81	84	20	23	100	100	0	5427	5632	927	16	149	149	171	85	49	100	100	0	0.221	0.212	0.219	0.213	1.178	0.203	0.907	120	517	100	6445	6647	-2.177	1167	5278	1164	5483	149421	675898	58.050	64.247	0	0	0
5	18	1	"wecB"	"STM3920"	4390	46910	140	3709	3431	1327	38	79	79	81	17	20	98	97	0	12834	11256	4339	38	140	140	160	82	51	99	98	0	0.286	0.302	0.300	0.287	2.343	0.288	0.891	156	596	100	16324	14468	-1.806	3630	12694	3352	11116	535249	1755885	197.059	135.317	0	0	0
5	19	1	""	"STM4431"	4580	46900	130	95	125	67	53	78	78	81	18	22	46	37	0	1426	2318	2815	121	138	138	156	126	80	66	63	0	0.013	0.022	0.032	0.043	5.717	0.017	0.518	120	582	100	1305	2227	-6.243	17	1288	47	2180	14970	278159	2.444	17.159	0	0	0
5	20	1	""	"STM4435"	4770	46900	140	99	122	71	58	76	76	78	17	21	58	42	0	1629	2384	2603	109	141	141	181	203	112	90	82	0	0.015	0.021	0.022	0.024	3.776	0.021	0.663	156	730	100	1511	2289	-6.016	23	1488	46	2243	19094	371962	2.588	10.852	0	0	0
5	21	1	""	"STM4442"	4950	46910	110	82	107	64	59	76	76	78	19	24	40	21	0	280	540	517	95	136	136	177	180	101	48	32	0	0.042	0.077	0.113	0.141	4.297	0.067	0.423	80	434	100	150	435	-4.585	6	144	31	404	8548	43183	1.526	2.017	0	0	0
5	22	1	"treC"	"STM4453"	5100	46910	130	102	116	60	51	76	76	79	19	24	57	35	0	555	1085	2052	189	135	135	164	190	115	76	56	0	0.062	0.042	0.056	0.056	3.249	0.016	0.215	120	667	100	446	990	-4.014	26	420	40	950	13941	130178	1.947	4.847	0	0	0
5	23	1	""	"STM4467"	5320	46910	90	87	98	33	33	82	82	85	27	31	26	17	0	266	453	397	87	136	136	173	130	75	50	34	0	0.038	0.050	0.084	0.111	4.709	0.041	0.105	52	299	100	135	333	-4.700	5	130	16	317	5104	23580	0.481	2.154	0	0	0
5	24	1	"idnK"	"STM4485"	5450	46900	130	100	114	48	42	88	88	119	280	235	0	0	0	629	1319	1951	147	122	122	135	87	64	87	80	0	0.024	0.022	0.037	0.039	4.133	0.017	0.123	120	718	100	519	1223	-5.401	12	507	26	1197	13670	158335	-0.018	13.609	0	0	0
5	1	2	"yjaH"	"STM4171"	1400	47090	110	259	299	165	55	71	71	73	15	20	98	93	0	979	1118	771	68	115	115	121	35	28	98	97	0	0.218	0.227	0.243	0.243	2.554	0.148	0.405	80	455	100	1052	1231	-2.200	188	864	228	1003	23895	89461	15.067	28.486	0	0	0
5	2	2	"purD"	"STM4175"	1570	47090	110	117	147	85	57	74	74	77	20	25	75	50	0	690	1028	1042	101	128	128	136	37	27	92	87	0	0.077	0.081	0.091	0.100	3.471	0.054	0.378	80	372	100	605	973	-3.708	43	562	73	900	11747	82221	3.500	24.108	0	0	0
5	3	2	"livJ"	"STM3567"	1740	47080	120	98	124	96	77	73	73	75	20	26	55	34	0	432	923	1248	135	127	127	135	35	25	70	65	0	0.082	0.064	0.088	0.133	5.488	0.056	0.563	120	446	100	330	847	-3.609	25	305	51	796	14893	110804	2.450	22.514	0	0	0
5	4	2	"yihS"	"STM4021"	1930	47080	110	79	80	17	21	73	73	75	18	24	27	3	0	638	672	268	39	121	121	124	27	21	100	100	0	0.012	0.013	0.029	0.025	3.190	0.007	0.012	80	440	100	523	558	-6.429	6	517	7	551	6377	53734	0.278	20.296	0	0	0
5	5	2	"prlC"	"STM3594"	2120	47070	120	178	293	294	100	73	73	75	17	22	78	69	0	446	736	753	102	118	118	119	21	17	85	80	0	0.320	0.356	0.403	0.370	3.824	0.314	0.603	120	424	100	433	838	-1.643	105	328	220	618	35207	88361	12.824	29.381	0	0	0
5	6	2	"atpB"	"STM3871"	2280	47080	120	348	789	1489	188	73	73	75	16	21	92	83	0	283	803	1513	188	122	122	146	131	89	51	36	0	1.708	1.051	1.282	1.288	3.702	0.988	0.706	120	423	100	436	1397	0.772	275	161	716	681	94707	96395	44.625	5.015	0	0	0
5	7	2	"xseA"	"STM2512"	2470	47080	120	179	257	218	84	75	75	77	17	22	72	61	0	287	541	573	105	129	129	142	80	56	61	50	0	0.658	0.442	0.459	0.544	3.958	0.281	0.443	120	381	100	262	594	-0.603	104	158	182	412	30853	64930	10.588	4.988	0	0	0
5	8	2	"sprB"	"STM2866"	2650	47070	120	122	153	88	57	76	76	78	17	21	70	55	0	924	1483	1493	100	137	137	160	107	66	77	70	0	0.058	0.057	0.081	0.082	4.713	0.036	0.344	120	402	100	833	1423	-4.097	46	787	77	1346	18394	177911	4.412	12.364	0	0	0
5	9	2	"sinR"	"STM0304"	2830	47070	130	98	128	71	55	76	76	79	17	21	54	42	0	1203	1762	1730	98	132	132	153	92	60	81	77	0	0.021	0.032	0.038	0.036	4.556	0.025	0.388	120	442	100	1093	1682	-5.605	22	1071	52	1630	15311	211420	2.882	17.489	0	0	0
5	10	2	"hilC"	"STM2867"	3010	47080	120	116	229	194	84	80	80	82	18	21	60	50	0	918	1750	1918	109	132	132	143	54	37	65	62	0	0.046	0.092	0.131	0.141	4.568	0.076	0.590	120	377	100	822	1767	-4.448	36	786	149	1618	27458	210047	8.167	29.759	0	0	0
5	11	2	"bcfB"	"STM0022"	3180	47080	120	109	150	95	63	89	89	95	33	34	42	31	0	960	1725	1824	105	139	139	157	84	53	71	65	0	0.024	0.038	0.062	0.084	6.529	0.034	0.447	120	368	100	841	1647	-5.359	20	821	61	1586	18042	206970	1.667	18.667	0	0	0
5	12	2	"bcfH"	"STM0028"	3340	47080	120	124	189	145	76	88	88	97	53	54	40	33	0	1200	2014	2057	102	136	136	154	92	59	79	72	0	0.034	0.054	0.064	0.070	4.675	0.041	0.331	120	391	100	1100	1979	-4.885	36	1064	101	1878	22718	241649	1.736	20.217	0	0	0
5	13	2	"orf5"	"PSLT015"	3520	47080	120	392	755	1015	134	85	85	87	20	22	90	85	0	2392	4478	6064	135	131	131	140	37	26	97	95	0	0.136	0.154	0.163	0.146	3.773	0.136	0.678	120	410	100	2568	5017	-2.881	307	2261	670	4347	90559	537315	33.400	117.243	0	0	0
5	14	2	"srgC"	"PSLT008"	3720	47080	130	468	1447	2805	193	89	89	89	22	24	85	84	0	1604	5371	11343	211	136	136	147	48	32	90	86	0	0.258	0.259	0.226	0.272	3.742	0.231	0.841	120	448	100	1847	6593	-1.954	379	1468	1358	5235	173697	644468	61.727	108.833	0	0	0
5	15	2	"uvrA"	"STM4254"	3900	47080	120	220	336	306	91	83	83	86	21	24	75	66	0	621	1037	1101	106	142	142	165	73	44	66	63	0	0.286	0.283	0.308	0.301	3.942	0.204	0.500	120	388	100	616	1148	-1.806	137	479	253	895	40318	124491	11.905	11.945	0	0	0
5	16	2	""	"STM4260"	4080	47080	130	90	102	43	42	79	79	81	20	24	38	25	0	1285	2211	2429	109	146	146	172	78	45	96	94	0	0.010	0.011	0.016	0.017	3.527	0.010	0.264	120	407	100	1150	2088	-6.694	11	1139	23	2065	12275	265277	1.050	26.141	0	0	0
5	17	2	""	"STM4261"	4250	47080	120	106	201	234	116	77	77	78	20	25	57	40	0	533	2614	4244	162	141	141	165	82	49	87	77	0	0.074	0.050	0.061	0.062	3.673	0.042	0.567	120	368	100	421	2597	-3.757	29	392	124	2473	24116	313719	6.150	29.866	0	0	0
5	18	2	""	"STM4261"	4430	47080	130	116	176	154	87	75	75	84	83	98	33	18	0	1257	2980	4206	141	139	139	176	153	86	83	76	0	0.037	0.036	0.035	0.039	3.617	0.028	0.369	120	393	100	1159	2942	-4.769	41	1118	101	2841	21070	357647	1.108	18.327	0	0	0
5	19	2	"livM"	"STM3562"	4590	47080	110	124	171	119	69	75	75	85	88	103	40	21	0	1515	3025	3771	124	136	136	240	366	152	68	60	0	0.036	0.033	0.044	0.045	3.215	0.025	0.519	80	343	100	1428	2985	-4.815	49	1379	96	2889	13718	242018	0.977	7.609	0	0	0
5	20	2	"mviN"	"STM1170"	4770	47080	120	173	313	289	92	78	78	80	22	27	64	59	0	745	1440	1961	136	141	141	252	600	238	50	39	0	0.157	0.181	0.199	0.187	5.030	0.092	0.346	120	470	100	699	1534	-2.669	95	604	235	1299	37610	172798	10.591	1.980	0	0	0
5	21	2	"citA"	"STM0689"	4970	47090	80	225	245	134	54	78	78	81	24	29	88	75	0	3624	3997	2973	74	145	145	270	793	293	78	75	0	0.042	0.043	0.050	0.054	3.840	0.033	0.582	52	299	100	3626	4019	-4.565	147	3479	167	3852	12739	207824	6.833	4.700	0	0	0
5	22	2	"ssaL"	"STM1412"	5130	47080	110	98	135	76	56	76	76	77	17	22	52	46	0	1456	2933	3253	110	141	141	177	379	214	57	56	0	0.017	0.021	0.033	0.047	5.622	0.018	0.536	80	412	100	1337	2851	-5.901	22	1315	59	2792	10772	234605	3.412	7.272	0	0	0
5	23	2	"ssaP"	"STM1417"	5310	47080	120	89	148	126	85	81	81	176	1027	583	0	0	0	324	1699	3189	187	136	136	158	99	62	61	48	0	0.043	0.043	0.059	0.097	5.165	0.029	0.001	120	476	100	196	1630	-4.555	8	188	67	1563	17762	203926	-0.027	15.566	0	0	0
5	24	2	"fusA"	"STM3446"	5490	47090	110	818	4112	6366	154	91	91	188	1049	557	46	35	0	301	450	449	99	125	125	135	74	54	52	50	0	4.131	12.372	7.444	7.982	4.262	20.114	0.491	80	455	100	903	4346	2.046	727	176	4021	325	328950	35966	3.741	4.257	0	0	0
5	1	3	"moeB"	"STM0845"	1390	47240	120	228	274	199	72	70	70	72	14	19	85	76	0	719	1068	1081	101	114	114	117	24	20	92	87	0	0.261	0.214	0.224	0.236	3.744	0.129	0.417	120	543	100	763	1158	-1.937	158	605	204	954	32822	128211	14.429	39.625	0	0	0
5	2	3	"carA"	"STM0066"	1580	47240	120	125	197	151	76	75	75	76	15	19	70	60	0	795	1672	1797	107	126	126	135	70	51	89	75	0	0.075	0.079	0.094	0.090	3.964	0.065	0.607	120	427	100	719	1668	-3.742	50	669	122	1546	23659	200688	8.067	21.957	0	0	0
5	3	3	"prfA"	"STM1776"	1770	47240	120	291	738	883	119	74	74	75	15	20	78	73	0	736	1218	1326	108	124	124	133	70	52	65	60	0	0.355	0.607	0.598	0.567	4.686	0.584	0.645	120	394	100	829	1758	-1.496	217	612	664	1094	88531	146163	44.200	15.500	0	0	0
5	4	3	"invC"	"STM2894"	1930	47240	110	92	111	53	47	75	75	76	15	19	52	37	0	961	1743	1895	108	124	124	125	22	17	91	82	0	0.020	0.022	0.032	0.039	5.892	0.017	0.332	80	377	100	854	1655	-5.622	17	837	36	1619	8857	139407	2.333	73.545	0	0	0
5	5	3	"envE"	"STM1242"	2120	47240	130	196	431	511	118	76	76	78	21	26	64	60	0	610	1496	1796	120	126	126	150	136	90	59	55	0	0.248	0.259	0.282	0.271	4.952	0.216	0.567	120	498	100	604	1725	-2.012	120	484	355	1370	51733	179557	16.810	9.897	0	0	0
5	6	3	"eutE"	"STM2463"	2320	47250	110	86	94	34	36	77	77	78	19	24	33	27	0	348	656	641	97	128	128	163	156	95	52	45	0	0.041	0.032	0.059	0.083	5.578	0.036	0.332	80	378	100	229	545	-4.611	9	220	17	528	7493	52476	0.842	3.160	0	0	0
5	7	3	"rfaK"	"STM3714"	2480	47240	120	144	208	146	70	78	78	80	17	21	73	65	0	1417	2027	1829	90	131	131	136	34	25	98	93	0	0.051	0.069	0.066	0.067	3.839	0.055	0.522	120	382	100	1352	2026	-4.284	66	1286	130	1896	24919	243214	7.529	55.618	0	0	0
5	8	3	"ipk"	"STM1779"	2660	47260	130	262	495	560	113	81	81	84	26	30	71	61	0	376	837	969	115	134	134	149	81	54	60	55	0	0.748	0.589	0.468	0.565	5.118	0.485	0.587	120	414	100	423	1117	-0.419	181	242	414	703	59414	100474	15.808	8.494	0	0	0
5	9	3	"nanH"	"STM0928"	2820	47250	130	89	101	45	44	84	84	87	26	29	22	13	0	1155	1595	1541	96	132	132	152	88	57	84	71	0	0.005	0.012	0.023	0.025	7.078	0.008	0.066	120	406	100	1028	1480	-7.677	5	1023	17	1463	12118	191423	0.538	16.398	0	0	0
5	10	3	"pagC"	"STM1246"	3000	47250	120	138	284	325	114	85	85	88	43	48	51	40	0	392	1607	2115	131	135	135	144	55	38	60	53	0	0.206	0.135	0.197	0.216	5.836	0.097	0.386	120	387	100	310	1671	-2.278	53	257	199	1472	34125	192858	4.558	26.600	0	0	0
5	11	3	"leuC"	"STM0111"	3190	47250	120	197	205	69	33	84	84	88	42	47	90	66	0	843	860	341	39	141	141	151	72	47	98	96	0	0.161	0.168	0.165	0.160	1.968	0.134	0.321	120	408	100	815	840	-2.635	113	702	121	719	24625	103193	2.786	9.847	0	0	0
5	12	3	"fliL"	"STM1975"	3380	47250	130	120	138	70	50	84	84	86	19	22	69	49	0	470	609	472	77	137	137	146	66	45	90	83	0	0.108	0.114	0.120	0.116	3.869	0.073	0.261	120	415	100	369	526	-3.209	36	333	54	472	16566	73032	2.737	7.015	0	0	0
5	13	3	"yfeK"	"STM2438"	3540	47250	120	90	100	47	47	84	84	87	28	32	19	7	0	280	376	279	74	127	127	131	29	22	81	70	0	0.039	0.064	0.148	0.124	4.534	0.069	0.138	120	379	100	159	265	-4.672	6	153	16	249	12022	45067	0.464	8.448	0	0	0
5	14	3	""	"STM1012"	3710	47260	120	96	112	46	41	86	86	89	32	35	30	17	0	331	453	351	77	124	124	129	27	20	82	73	0	0.048	0.079	0.162	0.130	5.139	0.057	0.128	120	400	100	217	355	-4.372	10	207	26	329	13441	54359	0.719	12.000	0	0	0
5	15	3	""	"STM1016"	3890	47260	120	98	104	34	32	84	84	86	23	26	40	15	0	1166	1665	1613	96	134	134	150	62	41	96	94	0	0.014	0.013	0.020	0.023	4.133	0.008	0.108	120	398	100	1046	1551	-6.204	14	1032	20	1531	12528	199749	0.783	24.435	0	0	0
5	16	3	"yfbG"	"STM2299"	4070	47260	120	109	185	163	88	81	81	82	18	21	55	45	0	932	2732	3368	123	142	142	162	68	41	80	72	0	0.035	0.040	0.052	0.052	5.108	0.036	0.545	120	414	100	818	2694	-4.818	28	790	104	2590	22215	327868	5.722	37.794	0	0	0
5	17	3	"orf32"	"STM1380"	4250	47260	130	121	163	116	71	77	77	79	17	21	75	55	0	715	1252	1554	124	133	133	141	42	29	89	83	0	0.076	0.077	0.083	0.092	3.255	0.062	0.546	120	419	100	626	1205	-3.725	44	582	86	1119	19501	150267	4.941	26.452	0	0	0
5	18	3	"ybaK"	"STM0495"	4430	47260	130	111	213	250	117	77	77	86	82	95	39	25	0	340	839	1153	137	132	132	149	67	44	61	55	0	0.163	0.192	0.234	0.249	4.828	0.162	0.480	120	412	100	242	843	-2.613	34	208	136	707	25530	100624	1.549	10.299	0	0	0
5	19	3	"finO"	"PSLT111"	4620	47250	140	563	1046	1222	116	78	78	97	143	147	76	62	0	1645	2961	3802	128	144	144	232	332	143	79	73	0	0.323	0.344	0.353	0.367	5.636	0.224	0.412	156	446	100	1986	3785	-1.630	485	1501	968	2817	163238	461980	6.636	8.220	0	0	0
5	20	3	"holE"	"STM1876"	4770	47250	100	101	173	202	116	78	78	95	143	150	21	7	0	184	319	464	145	141	141	164	118	71	31	20	0	0.535	0.534	0.477	0.510	5.234	0.298	0.100	80	320	100	66	273	-0.903	23	43	95	178	13804	25550	0.545	1.314	0	0	0
5	21	3	"yebE"	"STM1880"	4960	47270	130	353	783	1009	128	77	77	84	101	120	67	55	0	939	2423	3552	146	143	143	184	376	204	64	51	0	0.347	0.310	0.340	0.372	6.628	0.180	0.334	120	504	100	1072	2986	-1.528	276	796	706	2280	93974	290729	6.921	5.955	0	0	0
5	22	3	""	"STM1533"	5140	47270	130	117	171	121	70	77	77	79	24	30	59	46	0	1242	2160	2425	112	141	141	167	305	182	70	56	0	0.036	0.047	0.051	0.051	3.079	0.040	0.611	120	456	100	1141	2113	-4.783	40	1101	94	2019	20555	259200	3.833	6.534	0	0	0
5	23	3	""	"STM1543"	5320	47260	130	85	94	38	40	78	78	130	990	761	0	0	0	1140	1482	1367	92	137	137	152	104	68	90	81	0	0.007	0.012	0.017	0.021	4.633	0.011	0.120	120	457	100	1010	1361	-7.163	7	1003	16	1345	11251	177807	-0.036	12.788	0	0	0
5	24	3	"dpiA"	"STM0626"	5500	47250	130	122	175	136	77	78	78	125	879	703	0	0	0	748	1336	1430	107	128	128	136	85	62	87	77	0	0.071	0.080	0.088	0.094	4.492	0.057	0.295	120	602	100	664	1305	-3.817	44	620	97	1208	20961	160277	0.057	14.118	0	0	0
5	1	4	"ycjF"	"STM1684"	1400	47420	110	538	730	605	82	72	72	73	16	21	100	98	0	2245	3778	3698	97	121	121	136	104	76	100	100	0	0.219	0.180	0.184	0.176	2.371	0.135	0.612	80	468	100	2590	4315	-2.188	466	2124	658	3657	58428	302263	41.063	35.019	0	0	0
5	2	4	"yhcQ"	"STM3365"	1580	47430	120	230	263	149	56	76	76	78	19	24	93	91	0	1754	2080	1753	84	134	134	151	117	77	95	94	0	0.095	0.096	0.101	0.104	3.261	0.060	0.435	120	480	100	1774	2133	-3.395	154	1620	187	1946	31569	249643	9.737	16.487	0	0	0
5	3	4	""	"STM3355"	1770	47420	120	98	121	84	69	74	74	76	16	21	60	44	0	1698	2977	4383	147	124	124	135	69	51	100	99	0	0.015	0.016	0.017	0.015	3.654	0.015	0.608	120	452	100	1598	2900	-6.035	24	1574	47	2853	14465	357253	2.813	41.188	0	0	0
5	4	4	""	"STM3378"	1940	47420	120	220	307	367	119	77	77	78	17	21	89	85	0	1032	1615	2314	143	118	118	122	24	19	95	95	0	0.156	0.154	0.151	0.155	2.740	0.127	0.639	120	432	100	1057	1727	-2.676	143	914	230	1497	36868	193824	13.471	62.208	0	0	0
5	5	4	"yhcN"	"STM3361"	2120	47420	120	121	192	201	104	81	81	82	20	24	68	49	0	244	458	605	132	125	125	127	30	23	85	74	0	0.336	0.333	0.429	0.413	3.629	0.274	0.621	120	428	100	159	444	-1.573	40	119	111	333	23070	54927	5.500	11.033	0	0	0
5	6	4	"smpB"	"STM2688"	2290	47430	120	411	750	1197	159	79	79	82	20	24	99	96	0	1103	1552	2100	135	128	128	144	97	67	95	88	0	0.341	0.471	0.431	0.443	3.028	0.395	0.369	120	430	100	1307	2095	-1.554	332	975	671	1424	89969	186218	33.400	14.515	0	0	0
5	7	4	"yabF"	"STM0085"	2470	47420	120	101	121	67	55	80	80	84	21	25	50	28	0	618	1062	1207	113	132	132	137	31	22	96	90	0	0.043	0.044	0.050	0.055	4.037	0.040	0.503	120	426	100	507	971	-4.532	21	486	41	930	14512	127453	1.762	29.839	0	0	0
5	8	4	"ftsA"	"STM0132"	2650	47430	120	771	907	868	95	83	83	88	27	30	99	97	0	739	928	770	82	133	133	137	32	23	97	92	0	1.135	1.036	0.963	1.095	2.849	1.133	0.416	120	417	100	1294	1619	0.183	688	606	824	795	108787	111331	30.333	24.719	0	0	0
5	9	4	"aceF"	"STM0153"	2840	47430	120	1127	1958	2156	110	88	88	92	35	38	100	98	0	528	655	518	79	132	132	143	61	42	93	85	0	2.624	3.576	3.058	2.992	2.671	5.978	0.403	120	422	100	1435	2393	1.392	1039	396	1870	523	234941	78631	53.314	8.393	0	0	0
5	10	4	"yacE"	"STM0140"	3010	47420	130	454	615	555	90	89	89	94	49	52	95	89	0	1200	1736	1531	88	137	137	146	59	40	99	99	0	0.343	0.329	0.326	0.312	2.441	0.248	0.366	120	432	100	1428	2125	-1.542	365	1063	526	1599	73778	208345	10.633	26.949	0	0	0
5	11	4	"asnC"	"STM3876"	3180	47430	120	175	205	118	57	87	87	89	21	23	90	78	0	901	1110	820	73	146	146	157	66	42	95	90	0	0.117	0.122	0.122	0.128	2.941	0.091	0.437	120	430	100	843	1082	-3.101	88	755	118	964	24572	133229	5.524	14.439	0	0	0
5	12	4	""	"STM3863"	3370	47440	130	130	176	150	85	88	88	90	23	25	61	48	0	673	1720	2814	163	142	142	153	66	43	80	70	0	0.079	0.056	0.080	0.103	5.223	0.043	0.596	120	464	100	573	1666	-3.660	42	531	88	1578	21098	206375	3.739	23.742	0	0	0
5	13	4	"truA"	"STM2368"	3550	47440	130	254	535	614	114	90	90	95	33	34	78	62	0	416	945	1227	129	126	126	133	34	25	82	70	0	0.566	0.543	0.501	0.602	5.078	0.429	0.563	120	463	100	454	1264	-0.822	164	290	445	819	64171	113445	13.333	23.882	0	0	0
5	14	4	"yfcE"	"STM2347"	3730	47440	120	359	652	849	130	92	92	97	34	35	96	90	0	785	1349	1673	124	123	123	127	26	20	100	99	0	0.403	0.457	0.438	0.418	2.615	0.414	0.577	120	358	100	929	1786	-1.310	267	662	560	1226	78185	161840	16.324	47.000	0	0	0
5	15	4	"nuoM"	"STM2317"	3890	47430	130	754	996	922	92	88	88	91	26	28	100	99	0	1129	1546	1391	89	127	127	138	48	34	100	98	0	0.665	0.640	0.619	0.608	2.200	0.591	0.629	120	404	100	1668	2327	-0.589	666	1002	908	1419	119530	185468	34.808	29.333	0	0	0
5	16	4	"menE"	"STM2305"	4080	47440	120	436	591	529	89	83	83	89	48	53	97	90	0	2488	3946	4940	125	132	132	140	40	28	100	100	0	0.150	0.133	0.146	0.142	2.025	0.093	0.650	120	440	100	2709	4322	-2.739	353	2356	508	3814	70900	473544	10.458	95.150	0	0	0
5	17	4	""	"STM2289"	4260	47430	120	97	137	121	88	84	84	87	24	27	36	24	0	815	1724	2672	154	131	131	136	32	23	94	92	0	0.019	0.033	0.027	0.027	3.770	0.036	0.621	120	403	100	697	1646	-5.717	13	684	53	1593	16451	206913	2.083	49.625	0	0	0
5	18	4	"nupC"	"STM2409"	4430	47440	120	124	173	133	76	84	84	85	18	21	64	53	0	770	1331	1451	109	130	130	136	31	22	91	82	0	0.063	0.074	0.103	0.093	4.870	0.056	0.369	120	409	100	680	1290	-4.000	40	640	89	1201	20701	159669	4.889	38.548	0	0	0
5	19	4	"ybdN"	"STM0605"	4600	47430	130	96	119	70	58	80	80	88	62	70	20	12	0	724	1175	1343	114	133	133	152	95	62	80	64	0	0.027	0.037	0.058	0.064	5.649	0.030	0.345	120	430	100	607	1081	-5.207	16	591	39	1042	14233	141028	0.500	10.768	0	0	0
5	20	4	"gabP"	"STM2793"	4790	47450	140	85	115	79	68	76	76	90	125	138	11	5	0	1431	3464	5485	158	138	138	160	109	68	93	85	0	0.007	0.012	0.019	0.018	3.681	0.011	0.111	156	421	100	1302	3365	-7.167	9	1293	39	3326	17865	540447	0.200	30.312	0	0	0
5	21	4	"srlE"	"STM2833"	4970	47450	130	85	98	47	47	74	74	77	21	27	35	14	0	678	903	767	84	143	143	157	92	58	90	83	0	0.021	0.032	0.033	0.034	3.550	0.036	0.331	120	363	100	546	784	-5.604	11	535	24	760	11761	108348	1.000	8.109	0	0	0
5	22	4	"hypB"	"STM2855"	5120	47430	130	161	218	182	83	77	77	80	27	33	82	67	0	597	1045	1357	129	144	144	152	58	38	95	86	0	0.185	0.156	0.177	0.180	2.996	0.117	0.546	120	416	100	537	1042	-2.431	84	453	141	901	26140	125445	5.111	15.397	0	0	0
5	23	4	"yqaA"	"STM2819"	5320	47440	130	172	290	457	157	78	78	80	24	30	90	78	0	369	586	838	143	142	142	158	114	72	73	50	0	0.414	0.477	0.447	0.473	3.206	0.483	0.737	120	451	100	321	656	-1.272	94	227	212	444	34787	70315	8.750	3.754	0	0	0
5	24	4	"ygaA"	"STM2839"	5490	47440	130	189	654	1658	253	80	80	81	17	20	90	76	0	784	3174	8135	256	130	130	143	101	70	88	74	0	0.167	0.189	0.157	0.183	3.061	0.173	0.711	120	560	100	763	3618	-2.585	109	654	574	3044	78454	380831	33.706	30.010	0	0	0
5	1	5	""	"STM1791"	1420	47600	120	124	125	38	30	71	71	73	19	26	81	60	0	2470	2263	1130	49	124	124	141	101	71	98	97	0	0.023	0.025	0.024	0.025	2.373	0.024	0.611	120	576	100	2399	2193	-5.468	53	2346	54	2139	14941	271550	2.737	21.010	0	0	0
5	2	5	""	"STM1787"	1600	47600	110	141	143	39	27	75	75	78	21	26	92	77	0	3730	3636	920	25	138	138	150	66	44	100	100	0	0.018	0.019	0.019	0.017	1.784	0.017	0.506	80	394	100	3658	3566	-5.766	66	3592	68	3498	11464	290904	3.095	52.818	0	0	0
5	3	5	"yciI"	"STM1738"	1760	47600	110	185	204	90	44	77	77	79	22	27	92	87	0	518	570	247	43	125	125	133	49	36	98	98	0	0.275	0.285	0.275	0.252	2.334	0.257	0.558	80	408	100	501	572	-1.863	108	393	127	445	16303	45625	5.682	8.918	0	0	0
5	4	5	"yciN"	"STM1715"	1950	47600	120	112	143	159	111	78	78	81	21	25	62	43	0	274	457	890	194	118	118	127	50	39	82	65	0	0.218	0.192	0.218	0.225	3.284	0.163	0.795	120	458	100	190	404	-2.198	34	156	65	339	17128	54805	2.952	6.600	0	0	0
5	5	5	"kduD"	"STM3017"	2130	47610	120	112	116	28	24	81	81	82	17	20	72	44	0	1330	1484	819	55	122	122	129	39	30	98	96	0	0.026	0.026	0.028	0.028	2.925	0.018	0.277	120	400	100	1239	1397	-5.284	31	1208	35	1362	13952	178122	2.000	34.744	0	0	0
5	6	5	"ppdB"	"STM2999"	2300	47610	120	176	187	100	53	84	84	87	22	25	91	83	0	2750	2860	2331	81	129	129	138	43	31	100	98	0	0.035	0.038	0.037	0.039	2.008	0.037	0.799	120	393	100	2713	2834	-4.832	92	2621	103	2731	22468	343256	4.545	63.302	0	0	0
5	7	5	"rbn"	"STM4027"	2480	47610	120	174	207	140	67	90	90	94	25	26	83	70	0	923	1199	1268	105	136	136	143	39	27	95	93	0	0.107	0.110	0.118	0.122	2.875	0.094	0.719	120	392	100	871	1180	-3.228	84	787	117	1063	24824	143883	4.520	27.077	0	0	0
5	8	5	""	"STM0870"	2650	47610	120	160	210	169	80	87	87	91	22	24	75	60	0	505	1171	1487	126	135	135	147	92	62	76	65	0	0.197	0.119	0.147	0.166	4.332	0.084	0.522	120	426	100	443	1159	-2.342	73	370	123	1036	25207	140477	5.409	11.130	0	0	0
5	9	5	"ybhP"	"STM0813"	2850	47600	110	95	106	42	39	88	88	94	48	51	13	7	0	571	997	1027	103	141	141	166	117	70	72	65	0	0.016	0.021	0.036	0.058	9.402	0.020	0.101	80	401	100	437	874	-5.941	7	430	18	856	8498	79779	0.250	7.103	0	0	0
5	10	5	"ybgR"	"STM0758"	3010	47620	120	114	168	134	79	90	90	96	48	50	40	26	0	533	1680	2155	128	146	146	163	77	47	69	63	0	0.062	0.051	0.094	0.093	5.031	0.043	0.410	120	407	100	411	1612	-4.011	24	387	78	1534	20124	201639	1.500	19.701	0	0	0
5	11	5	"fldA"	"STM0694"	3190	47610	120	429	765	829	108	88	88	91	23	25	88	75	0	388	627	627	100	145	145	153	39	25	75	64	0	1.403	1.405	1.212	1.243	4.748	1.640	0.440	120	430	100	584	1159	0.489	341	243	677	482	91850	75296	29.304	12.154	0	0	0
5	12	5	"gltJ"	"STM0664"	3380	47610	120	117	171	163	95	93	93	101	43	42	37	26	0	645	1847	2942	159	140	140	150	40	26	79	72	0	0.048	0.046	0.079	0.083	7.383	0.046	0.683	120	413	100	529	1785	-4.395	24	505	78	1707	20491	221685	1.628	42.425	0	0	0
5	13	5	"yljA"	"STM0944"	3530	47620	110	392	523	399	76	113	113	131	81	61	87	73	0	266	392	370	94	136	136	152	108	71	57	35	0	2.146	1.602	1.883	1.875	2.292	1.575	0.642	80	383	100	409	666	1.102	279	130	410	256	41818	31391	4.840	2.222	0	0	0
5	14	5	"orfB"	"STM0930"	3730	47620	120	167	218	179	82	114	114	133	79	59	37	17	0	350	609	627	102	135	135	158	154	97	60	40	0	0.247	0.219	0.241	0.239	3.900	0.187	0.412	120	477	100	268	578	-2.020	53	215	104	474	26205	73070	1.076	2.929	0	0	0
5	15	5	""	"STM4317"	3880	47570	80	107	290	625	215	96	96	112	66	58	26	15	0	194	408	600	147	128	128	182	205	112	26	17	0	0.167	0.693	0.527	0.538	4.317	0.984	0.611	52	239	100	77	474	-2.585	11	66	194	280	15103	21216	2.697	1.102	0	0	0
5	16	5	"amiB"	"STM4358"	4070	47620	120	284	465	569	122	86	86	98	62	63	80	63	0	694	1439	2067	143	125	125	154	145	94	82	69	0	0.348	0.288	0.335	0.354	3.620	0.213	0.522	120	487	100	767	1693	-1.523	198	569	379	1314	55761	172697	5.919	8.862	0	0	0
5	17	5	"hflC"	"STM4364"	4260	47620	130	990	1842	2057	111	88	88	94	50	53	87	77	0	816	1410	1610	114	124	124	130	30	23	81	77	0	1.303	1.364	1.469	1.469	4.122	1.439	0.503	120	456	100	1594	3040	0.382	902	692	1754	1286	221062	169182	34.960	42.667	0	0	0
5	18	5	"yjfH"	"STM4369"	4430	47630	130	193	363	517	142	86	86	88	22	25	69	59	0	311	818	1175	143	130	130	133	30	22	78	64	0	0.591	0.403	0.379	0.463	3.416	0.314	0.496	120	451	100	288	965	-0.758	107	181	277	688	43598	98130	12.500	22.833	0	0	0
5	19	5	"kbl"	"STM3709"	4620	47620	130	191	307	309	100	79	79	83	20	24	84	73	0	645	1161	1500	129	134	134	145	80	55	86	72	0	0.219	0.222	0.234	0.233	3.334	0.168	0.534	120	434	100	623	1255	-2.190	112	511	228	1027	36821	139341	11.200	12.700	0	0	0
5	20	5	"gpsA"	"STM3700"	4790	47620	140	234	429	470	109	77	77	79	21	26	87	73	0	434	843	992	117	138	138	151	84	55	70	60	0	0.530	0.499	0.500	0.569	4.896	0.325	0.343	156	395	100	453	1057	-0.915	157	296	352	705	66854	131538	16.667	8.238	0	0	0
5	21	5	""	"STM3657"	4950	47610	110	99	130	113	86	77	77	80	25	31	45	27	0	257	496	481	96	147	147	187	303	162	35	20	0	0.200	0.152	0.179	0.166	4.332	0.118	0.365	80	339	100	132	402	-2.322	22	110	53	349	10367	39642	2.000	1.020	0	0	0
5	22	5	"dppA"	"STM3630"	5150	47620	120	101	206	237	115	77	77	80	21	26	50	42	0	454	1518	2515	165	155	155	189	261	138	52	46	0	0.080	0.095	0.153	0.147	5.501	0.077	0.609	120	475	100	323	1492	-3.639	24	299	129	1363	24707	182150	6.000	5.092	0	0	0
5	23	5	"bcsC"	"STM3617"	5330	47620	120	135	240	286	119	78	78	84	52	61	50	39	0	1170	2082	2723	130	148	148	161	70	43	79	73	0	0.056	0.084	0.100	0.098	5.648	0.069	0.487	120	403	100	1079	2096	-4.164	57	1022	162	1934	28779	249861	3.000	27.443	0	0	0
5	24	5	""	"STM3602"	5490	47620	130	108	159	122	76	85	85	90	49	54	34	25	0	1046	1867	2330	124	136	136	147	63	42	80	73	0	0.025	0.043	0.050	0.059	4.560	0.037	0.481	120	537	100	933	1805	-5.306	23	910	74	1731	19052	224042	1.408	27.302	0	0	0
5	1	6	"yraL"	"STM3263"	1420	47780	110	131	180	172	95	69	69	70	15	21	81	71	0	597	1124	1516	134	119	119	127	43	33	92	82	0	0.130	0.110	0.135	0.143	3.175	0.105	0.724	80	470	100	540	1116	-2.947	62	478	111	1005	14389	89936	7.333	23.186	0	0	0
5	2	6	"tdcB"	"STM3244"	1590	47790	120	91	99	36	36	74	74	77	19	24	45	24	0	1408	2005	2090	104	134	134	142	43	30	95	92	0	0.013	0.013	0.015	0.016	4.198	0.012	0.357	120	497	100	1291	1896	-6.228	17	1274	25	1871	11853	240568	1.158	43.326	0	0	0
5	3	6	"yqjH"	"STM3214"	1770	47780	120	240	413	453	109	75	75	78	20	25	87	84	0	771	1427	1574	110	129	129	135	45	33	95	91	0	0.257	0.260	0.275	0.257	4.000	0.224	0.604	120	508	100	807	1636	-1.960	165	642	338	1298	49528	171181	16.750	28.711	0	0	0
5	4	6	"icc"	"STM3183"	1960	47780	130	380	534	474	88	76	76	78	18	23	95	86	0	812	1200	1095	91	123	123	130	33	25	99	95	0	0.441	0.425	0.446	0.391	3.299	0.342	0.542	120	486	100	993	1535	-1.180	304	689	458	1077	64090	143951	25.333	32.424	0	0	0
5	5	6	"hybA"	"STM3149"	2130	47790	120	132	199	187	93	82	82	83	19	22	64	55	0	667	1340	2260	168	123	123	132	42	31	82	75	0	0.092	0.096	0.096	0.122	3.812	0.070	0.650	120	405	100	594	1334	-3.444	50	544	117	1217	23899	160834	6.105	28.762	0	0	0
5	6	6	""	"STM3141"	2310	47780	120	122	145	102	70	96	96	100	28	28	48	23	0	613	997	1383	138	127	127	135	39	28	88	82	0	0.053	0.056	0.072	0.075	4.286	0.058	0.604	120	431	100	512	919	-4.224	26	486	49	870	17378	119684	1.607	22.103	0	0	0
5	7	6	"uup"	"STM1062"	2500	47780	120	473	1076	1880	174	118	118	126	43	34	91	79	0	748	1813	3169	174	130	130	136	33	24	93	90	0	0.574	0.569	0.468	0.604	3.352	0.551	0.799	120	384	100	973	2641	-0.800	355	618	958	1683	129123	217565	22.093	50.818	0	0	0
5	8	6	"helD"	"STM1075"	2660	47780	130	259	407	426	104	115	115	122	43	35	75	63	0	1255	2495	3438	137	131	131	134	30	22	99	97	0	0.128	0.124	0.126	0.116	3.532	0.089	0.497	120	429	100	1268	2656	-2.965	144	1124	292	2364	48787	299393	6.628	78.700	0	0	0
5	9	6	"hpaD"	"STM1103"	2840	47790	120	120	136	68	50	104	104	108	41	37	26	10	0	568	1352	2096	155	142	142	160	96	60	84	70	0	0.038	0.026	0.044	0.060	4.996	0.026	0.527	120	465	100	442	1242	-4.735	16	426	32	1210	16359	162288	0.683	12.417	0	0	0
5	10	6	"agp"	"STM1117"	3020	47780	120	140	166	102	61	93	93	104	93	89	30	8	0	1018	1488	1731	116	152	152	193	249	129	80	69	0	0.054	0.055	0.075	0.063	4.263	0.042	0.459	120	430	100	913	1409	-4.204	47	866	73	1336	19901	178531	0.667	5.201	0	0	0
5	11	6	"ymdC"	"STM1148"	3200	47790	120	118	165	130	78	87	87	89	22	24	53	44	0	543	942	1064	112	146	146	154	77	50	68	60	0	0.078	0.098	0.149	0.130	4.068	0.086	0.505	120	430	100	428	874	-3.679	31	397	78	796	19837	113041	3.455	10.234	0	0	0
5	12	6	"ycfN"	"STM1208"	3380	47800	120	221	314	294	93	94	94	109	157	144	40	19	0	466	805	1017	126	146	146	151	44	29	90	85	0	0.397	0.334	0.387	0.396	3.343	0.227	0.293	120	407	100	447	879	-1.333	127	320	220	659	37625	96625	1.306	14.864	0	0	0
5	13	6	"mopA"	"STM4330"	3550	47800	130	8838	13050	13524	103	116	116	146	168	115	100	100	1	1596	2156	2109	97	145	145	165	111	67	95	91	0	6.011	6.432	6.236	6.884	2.808	7.975	0.614	120	436	100	10173	14945	2.588	8722	1451	12934	2011	1565995	258691	76.810	17.937	0	0	0
5	14	6	"rstA"	"STM1475"	3720	47800	120	2664	2836	1500	52	110	110	126	63	50	100	100	0	1970	2281	1276	55	139	139	149	48	32	100	100	0	1.395	1.273	1.274	1.282	1.541	1.257	0.839	120	399	100	4385	4868	0.480	2554	1831	2726	2142	340333	273674	43.016	44.417	0	0	0
5	15	6	"speG"	"STM1502"	3900	47800	130	394	469	488	104	93	93	104	52	50	85	72	0	747	1052	984	93	133	133	160	146	91	81	65	0	0.490	0.409	0.430	0.424	2.505	0.385	0.625	120	485	100	915	1295	-1.028	301	614	376	919	56228	126290	7.019	6.110	0	0	0
5	16	6	"smf"	"STM3405"	4080	47790	130	181	267	272	101	85	85	87	24	27	80	69	0	767	1474	1752	118	123	123	131	41	31	92	88	0	0.149	0.135	0.142	0.161	3.844	0.102	0.461	120	452	100	740	1533	-2.746	96	644	182	1351	31989	176824	7.500	32.756	0	0	0
5	17	6	"rplO"	"STM3421"	4270	47800	120	3408	3772	3297	87	86	86	89	27	30	100	100	0	218	310	474	152	123	123	129	34	26	86	64	0	34.968	19.711	29.618	29.260	2.405	13.799	0.422	120	422	100	3417	3873	5.128	3322	95	3686	187	452592	37250	136.407	5.324	0	0	0
5	18	6	"yheL"	"STM3449"	4440	47790	100	111	214	260	121	83	83	87	27	31	50	37	0	164	319	405	126	134	134	145	82	56	36	22	0	0.933	0.708	0.688	0.619	4.433	0.447	0.442	80	325	100	58	316	-0.100	28	30	131	185	17090	25503	4.704	2.122	0	0	0
5	19	6	""	"STM3601"	4610	47790	110	83	108	61	56	78	78	82	24	29	26	22	0	477	906	1104	121	140	140	187	234	125	57	43	0	0.015	0.039	0.052	0.055	4.753	0.036	0.416	80	409	100	342	796	-6.075	5	337	30	766	8603	72496	1.083	3.073	0	0	0
5	20	6	"yhjK"	"STM3615"	4790	47800	120	148	211	176	83	76	76	78	19	24	88	68	0	1271	2161	2582	119	144	144	179	179	100	94	85	0	0.064	0.067	0.075	0.070	2.871	0.052	0.546	120	437	100	1199	2152	-3.968	72	1127	135	2017	25281	259344	7.000	11.073	0	0	0
5	21	6	"yhjS"	"STM3622"	4980	47790	120	338	446	374	83	77	77	79	20	25	99	98	0	3623	5121	4947	96	147	147	182	267	146	99	99	0	0.075	0.074	0.067	0.072	2.113	0.066	0.769	120	445	100	3737	5343	-3.735	261	3476	369	4974	53555	614465	18.350	18.498	0	0	0
5	22	6	""	"STM3631"	5140	47800	130	352	371	163	43	78	78	79	18	22	96	95	0	10910	11593	4658	40	149	149	176	257	146	100	100	0	0.025	0.026	0.025	0.023	1.770	0.025	0.778	120	432	100	11035	11737	-5.295	274	10761	293	11444	44559	1391146	16.222	44.424	0	0	0
5	23	6	"yiaF"	"STM3647"	5330	47810	130	288	325	202	62	79	79	88	77	87	78	59	0	537	591	357	60	141	141	155	114	73	84	68	0	0.528	0.547	0.509	0.541	3.121	0.480	0.488	120	419	100	605	696	-0.922	209	396	246	450	38994	70863	3.078	3.825	0	0	0
5	24	6	"glyS"	"STM3655"	5510	47800	120	4019	4442	2564	57	84	84	95	77	81	100	100	0	4027	4317	2642	61	140	140	176	267	151	100	98	0	1.012	1.043	0.992	1.054	1.921	1.021	0.647	120	527	100	7822	8535	0.018	3935	3887	4358	4177	533031	518061	56.455	15.509	0	0	0
5	1	7	""	"STM3834"	1420	47960	110	378	410	165	40	68	68	70	17	24	100	97	0	2831	2832	1134	40	120	120	126	36	28	100	100	0	0.114	0.126	0.118	0.120	1.838	0.112	0.757	80	546	100	3021	3054	-3.128	310	2711	342	2712	32784	226559	20.000	75.167	0	0	0
5	2	7	"yidC"	"STM3842"	1600	47970	110	805	1064	890	83	74	74	76	19	25	97	95	0	745	890	659	74	132	132	137	35	25	92	87	0	1.192	1.306	1.227	1.336	2.982	1.246	0.538	80	459	100	1344	1748	0.254	731	613	990	758	85110	71172	52.000	21.514	0	0	0
5	3	7	""	"STM3845"	1770	47970	110	149	157	46	29	73	73	75	17	22	97	90	0	2257	2641	1501	56	128	128	138	69	50	100	100	0	0.036	0.033	0.036	0.033	1.758	0.027	0.635	80	449	100	2205	2597	-4.808	76	2129	84	2513	12530	211292	4.824	36.275	0	0	0
5	4	7	"phoU"	"STM3853"	1970	47980	120	289	372	329	88	74	74	77	19	24	90	85	0	464	840	799	95	127	127	138	78	56	84	66	0	0.638	0.418	0.463	0.503	4.270	0.294	0.427	120	462	100	552	1011	-0.648	215	337	298	713	44643	100784	15.526	9.000	0	0	0
5	5	7	"pstS"	"STM3857"	2130	47970	120	2855	2807	1182	42	81	81	85	25	29	100	100	0	4900	4826	1913	39	124	124	128	29	22	100	100	0	0.581	0.580	0.587	0.574	1.865	0.559	0.832	120	440	100	7550	7428	-0.784	2774	4776	2726	4702	336780	579160	108.880	162.000	0	0	0
5	6	7	"atpA"	"STM3867"	2330	47970	120	6269	6903	3127	45	89	89	95	31	32	100	100	0	3518	3672	1686	45	126	126	130	34	26	98	98	0	1.822	1.922	1.791	2.072	1.959	2.042	0.784	120	471	100	9572	10360	0.865	6180	3392	6814	3546	828302	440686	219.613	104.176	0	0	0
5	7	7	"aceE"	"STM0152"	2490	47970	120	9678	14345	14824	103	104	104	117	51	43	100	100	1	1341	1891	1773	93	127	127	130	25	19	100	99	0	7.886	8.073	7.983	7.815	2.513	9.212	0.798	120	437	100	10788	16005	2.979	9574	1214	14241	1764	1721363	226923	278.980	70.440	0	0	0
5	8	7	""	"STM0159"	2660	47970	120	257	351	228	64	107	107	118	51	43	88	70	0	837	1357	1201	88	129	129	133	33	24	99	96	0	0.212	0.199	0.216	0.229	2.692	0.142	0.534	120	485	100	858	1472	-2.239	150	708	244	1228	42171	162893	4.569	37.091	0	0	0
5	9	7	"cueO"	"STM0168"	2850	47960	110	172	259	301	116	96	96	111	101	90	40	20	0	1213	1883	2382	126	141	141	172	179	104	81	72	0	0.071	0.094	0.092	0.095	3.027	0.082	0.461	80	475	100	1148	1905	-3.818	76	1072	163	1742	20730	150618	1.465	9.559	0	0	0
5	10	7	"yadH"	"STM0173"	3050	47970	110	127	210	223	106	86	86	100	104	104	30	18	0	223	589	717	121	143	143	185	256	138	32	27	0	0.512	0.278	0.283	0.347	5.918	0.207	0.371	80	438	100	121	570	-0.964	41	80	124	446	16784	47125	1.058	1.578	0	0	0
5	11	7	"stiA"	"STM0177"	3190	47960	110	80	92	35	38	80	80	83	19	22	30	16	0	224	693	900	129	145	145	178	223	125	38	31	0	0.000	0.022	0.056	0.111	5.881	0.019	0.181	80	399	100	79	560	Error	0	79	12	548	7337	55444	0.474	2.309	0	0	0
5	12	7	"folK"	"STM0183"	3380	47980	120	144	481	1130	234	86	86	91	53	58	52	36	0	312	711	1157	162	151	151	184	212	115	44	31	0	0.360	0.705	0.423	0.420	4.469	0.924	0.708	120	484	100	219	955	-1.473	58	161	395	560	57709	85299	7.358	2.486	0	0	0
5	13	7	""	"STM1585"	3540	47940	90	101	185	290	156	88	88	104	75	72	15	11	0	263	540	855	158	152	152	196	176	89	42	21	0	0.117	0.250	0.298	0.237	4.447	0.265	0.515	52	298	100	124	485	-3.094	13	111	97	388	9617	28065	1.080	1.955	0	0	0
5	14	7	"srfA"	"STM1593"	3740	47970	120	112	129	64	49	85	85	92	39	42	37	21	0	632	1168	1288	110	145	145	169	128	75	78	69	0	0.055	0.043	0.067	0.065	4.388	0.033	0.384	120	472	100	514	1067	-4.173	27	487	44	1023	15506	140154	0.949	7.805	0	0	0
5	15	7	"ydcR"	"STM1598"	3920	47970	120	192	417	556	133	80	80	85	30	35	65	60	0	1200	2410	3144	130	139	139	148	73	49	78	72	0	0.106	0.148	0.162	0.155	3.392	0.152	0.784	120	413	100	1173	2608	-3.244	112	1061	337	2271	50074	289168	11.067	30.986	0	0	0
5	16	7	"ydcN"	"STM1605"	4060	47960	100	113	131	62	47	82	82	88	34	38	46	32	0	274	484	469	96	134	134	163	135	82	51	37	0	0.221	0.140	0.243	0.230	3.653	0.093	0.382	80	348	100	171	399	-2.175	31	140	49	350	10476	38707	1.265	2.378	0	0	0
5	17	7	""	"STM1613"	4250	47960	100	78	82	22	26	82	82	83	20	24	10	5	0	164	242	179	73	131	131	147	82	55	32	20	0	-0.121	0.000	0.245	0.265	6.918	0.040	0.049	80	402	100	29	111	Error	-4	33	0	111	6580	19326	-0.050	1.159	0	0	0
5	18	7	""	"STM1620"	4440	47970	130	87	107	62	57	78	78	82	24	29	35	20	0	728	1562	2583	165	133	133	150	85	56	80	73	0	0.015	0.020	0.042	0.053	6.547	0.016	0.364	120	546	100	604	1458	-6.047	9	595	29	1429	12873	187409	1.042	16.612	0	0	0
5	19	7	""	"STM1786"	4630	47980	130	80	84	23	27	76	76	78	21	26	18	5	0	1029	1451	1716	118	142	142	185	207	111	87	75	0	0.005	0.006	0.014	0.013	3.880	0.004	0.042	120	510	100	891	1317	-7.793	4	887	8	1309	10034	174149	0.286	6.116	0	0	0
5	20	7	"treA"	"STM1796"	4820	47980	130	201	271	225	83	75	75	76	16	21	96	94	0	2581	3736	3372	90	142	142	159	78	49	100	100	0	0.052	0.055	0.049	0.050	2.291	0.044	0.502	120	450	100	2565	3790	-4.275	126	2439	196	3594	32487	448260	12.188	45.859	0	0	0
5	21	7	"fadR"	"STM1805"	4990	47990	130	161	364	756	207	75	75	77	17	22	70	61	0	403	1268	3230	254	136	136	146	45	30	75	66	0	0.322	0.255	0.250	0.326	5.000	0.217	0.811	120	426	100	353	1421	-1.634	86	267	289	1132	43690	152215	16.882	24.933	0	0	0
5	22	7	"ycgL"	"STM1813"	5160	47970	120	162	285	318	111	78	78	79	18	22	78	66	0	341	655	729	111	136	136	145	41	28	78	64	0	0.410	0.399	0.496	0.459	6.083	0.294	0.369	120	400	100	289	726	-1.287	84	205	207	519	34168	78544	11.444	12.439	0	0	0
5	23	7	""	"STM1827"	5340	47980	120	153	263	304	115	78	78	83	63	75	53	39	0	1981	3872	5914	152	136	136	150	120	80	95	90	0	0.041	0.050	0.052	0.046	2.665	0.028	0.243	120	368	100	1920	3921	-4.621	75	1845	185	3736	31587	464621	2.857	31.017	0	0	0
5	24	7	"manZ"	"STM1832"	5480	47980	120	235	288	170	59	78	78	93	89	95	76	45	0	1227	1462	1020	69	141	141	222	450	202	86	60	0	0.145	0.159	0.162	0.144	2.549	0.102	0.351	120	454	100	1243	1531	-2.790	157	1086	210	1321	34507	175419	2.191	2.756	0	0	0
5	1	8	""	"STM2357"	1410	48160	110	437	440	159	36	64	64	65	14	21	100	100	0	3025	3045	1302	42	114	114	116	22	18	100	100	0	0.128	0.128	0.127	0.135	1.651	0.116	0.844	80	533	100	3284	3307	-2.964	373	2911	376	2931	35164	243588	26.786	133.136	0	0	0
5	2	8	""	"STM2361"	1590	48160	110	167	171	52	30	67	67	69	15	21	96	93	0	2588	2614	1142	43	127	127	130	27	20	100	100	0	0.041	0.042	0.043	0.041	1.807	0.035	0.664	80	461	100	2561	2591	-4.621	100	2461	104	2487	13665	209080	6.800	92.000	0	0	0
5	3	8	"dedA"	"STM2367"	1780	48150	120	681	674	350	51	69	69	71	16	22	100	98	0	2624	2564	1626	63	127	127	135	63	46	98	96	0	0.245	0.248	0.242	0.264	1.991	0.206	0.739	120	500	100	3109	3042	-2.029	612	2497	605	2437	80906	307632	37.688	38.556	0	0	0
5	4	8	""	"STM2376"	1950	48150	110	112	119	40	33	74	74	89	49	55	28	12	0	1895	2419	1621	67	132	132	219	274	125	97	95	0	0.022	0.020	0.020	0.017	2.132	0.018	0.213	80	373	100	1801	2332	-5.536	38	1763	45	2287	9512	193557	0.612	8.029	0	0	0
5	5	8	"yfcL"	"STM2380"	2120	48140	100	137	195	213	109	78	78	97	59	60	50	25	0	519	847	1291	152	132	132	264	357	135	52	27	0	0.152	0.164	0.186	0.182	4.200	0.139	0.641	80	390	100	446	832	-2.714	59	387	117	715	15564	67762	1.661	1.633	-50	0	0
5	6	8	"yfcY"	"STM2389"	2320	48150	110	122	138	66	47	73	73	77	22	28	70	52	0	1397	1820	1465	80	122	122	150	215	143	93	80	0	0.038	0.038	0.042	0.040	2.572	0.031	0.593	80	456	100	1324	1763	-4.702	49	1275	65	1698	11060	145570	2.773	7.767	0	0	0
5	7	8	""	"STM2594"	2490	48160	110	225	230	76	33	77	77	82	38	46	93	87	0	2851	2982	1039	34	127	127	245	2305	940	67	5	0	0.054	0.054	0.053	0.050	1.571	0.053	0.742	80	398	100	2872	3008	-4.202	148	2724	153	2855	18427	238565	3.895	1.187	0	0	0
5	8	8	""	"STM2598"	2660	48150	110	162	170	68	40	77	77	81	27	33	81	71	0	2098	2006	1096	54	126	126	129	32	24	96	93	0	0.043	0.049	0.051	0.051	2.997	0.047	0.673	80	421	100	2057	1973	-4.536	85	1972	93	1880	13564	160450	3.296	58.656	0	0	0
5	9	8	""	"STM2603"	2830	48150	110	130	142	57	40	77	77	81	24	29	70	55	0	2112	2532	1979	78	129	129	135	36	26	100	100	0	0.027	0.027	0.029	0.025	2.557	0.019	0.461	80	442	100	2036	2468	-5.226	53	1983	65	2403	11365	202532	2.542	66.583	0	0	0
5	10	8	""	"STM2607"	3020	48160	120	99	106	42	39	78	78	86	59	68	10	4	0	1044	1331	1658	124	138	138	148	76	51	91	85	0	0.023	0.023	0.034	0.032	4.181	0.012	0.153	120	488	100	927	1221	-5.431	21	906	28	1193	12763	159735	0.339	15.566	0	0	0
5	11	8	""	"STM1028"	3190	48150	110	124	153	134	87	78	78	81	20	24	77	51	0	2764	3016	2090	69	139	139	177	263	148	92	88	0	0.018	0.026	0.024	0.024	3.363	0.018	0.191	80	442	100	2671	2952	-5.835	46	2625	75	2877	12208	241256	3.600	10.795	0	0	0
5	12	8	""	"STM2617"	3380	48160	120	159	166	57	34	80	80	82	20	24	90	80	0	5027	4809	2181	45	148	148	174	203	116	97	95	0	0.016	0.018	0.018	0.017	2.454	0.017	0.634	120	483	100	4958	4747	-5.949	79	4879	86	4661	19908	577043	4.200	22.833	0	0	0
5	13	8	"yrbD"	"STM3311"	3570	48150	120	1032	1210	833	68	81	81	88	54	61	98	95	0	2249	2619	1767	67	159	159	184	138	75	98	95	0	0.455	0.459	0.475	0.444	2.521	0.403	0.661	120	476	100	3041	3589	-1.136	951	2090	1129	2460	145164	314309	20.778	17.645	0	0	0
5	14	8	"yhbN"	"STM3318"	3720	48160	120	1362	1533	1171	76	82	82	85	19	22	100	100	0	1510	1593	1107	69	159	159	163	38	23	96	93	0	0.947	1.012	0.934	1.021	2.641	1.044	0.626	120	433	100	2631	2885	-0.078	1280	1351	1451	1434	183943	191214	76.211	37.632	0	0	0
5	15	8	""	"STM3333"	3920	48160	110	310	554	561	101	84	84	87	25	28	100	97	0	5222	7885	7682	97	148	148	162	100	61	100	100	0	0.045	0.061	0.054	0.051	1.752	0.060	0.791	80	434	100	5300	8207	-4.489	226	5074	470	7737	44352	630805	18.680	77.230	0	0	0
5	16	8	"sspA"	"STM3342"	4090	48160	120	1516	1923	1503	78	85	85	90	35	38	100	98	0	1627	2031	1615	79	139	139	174	168	96	95	90	0	0.962	0.971	0.899	1.016	2.555	0.948	0.758	120	496	100	2919	3730	-0.056	1431	1488	1838	1892	230769	243706	52.371	11.054	0	0	0
5	17	8	"yhcM"	"STM3346"	4270	48160	120	535	688	676	98	86	86	87	20	22	92	85	0	2961	3572	3584	100	135	135	143	44	30	97	95	0	0.159	0.175	0.177	0.173	2.618	0.165	0.792	120	479	100	3275	4039	-2.654	449	2826	602	3437	82544	428652	30.050	77.932	0	0	0
5	18	8	""	"STM3356"	4450	48160	120	526	585	349	59	83	83	85	21	24	96	94	0	4482	5046	3351	66	139	139	149	75	50	99	98	0	0.102	0.102	0.100	0.098	2.063	0.093	0.793	120	445	100	4786	5409	-3.293	443	4343	502	4907	70142	605573	23.810	65.293	0	0	0
5	19	8	""	"STM0761"	4630	48160	130	140	154	79	51	77	77	78	17	21	75	65	0	1614	2162	1703	78	145	145	154	50	32	96	94	0	0.043	0.038	0.037	0.036	2.747	0.031	0.406	120	478	100	1532	2094	-4.543	63	1469	77	2017	18450	259442	4.471	40.160	0	0	0
5	20	8	""	"STM0765"	4800	48160	120	136	143	43	30	75	75	76	15	19	94	82	0	6135	6632	2510	37	145	145	154	50	32	100	100	0	0.010	0.010	0.011	0.009	2.040	0.010	0.611	120	448	100	6051	6555	-6.618	61	5990	68	6487	17194	795833	4.467	129.560	0	0	0
5	21	8	"galM"	"STM0773"	4980	48160	120	1203	1350	667	49	78	78	83	33	39	100	99	0	5134	5619	2446	43	139	139	152	55	36	99	98	0	0.225	0.232	0.228	0.236	1.871	0.221	0.822	120	422	100	6120	6752	-2.151	1125	4995	1272	5480	161995	674334	38.394	99.400	0	0	0
5	22	8	"modA"	"STM0781"	5170	48160	120	595	669	450	67	79	79	84	34	40	91	91	0	3954	4381	2541	58	137	137	152	58	38	99	99	0	0.135	0.139	0.136	0.123	2.021	0.130	0.696	120	434	100	4333	4834	-2.887	516	3817	590	4244	80226	525767	17.206	72.914	0	0	0
5	23	8	"hutI"	"STM0787"	5340	48170	120	1318	1408	644	45	76	76	77	17	22	99	99	0	7980	8210	3409	41	140	140	145	37	25	100	99	0	0.158	0.165	0.159	0.171	2.033	0.159	0.864	120	409	100	9082	9402	-2.658	1242	7840	1332	8070	168967	985209	78.294	217.973	0	0	0
5	24	8	"hutU"	"STM0790"	5520	48150	110	242	244	67	27	77	77	84	57	67	98	78	0	3589	3878	988	25	136	136	168	307	182	100	100	0	0.048	0.045	0.043	0.043	1.398	0.046	0.756	80	473	100	3618	3909	-4.387	165	3453	167	3742	19480	310255	2.807	12.085	0	0	0
5	1	9	""	"STM0902"	1420	48330	100	73	79	31	39	64	64	66	16	24	30	12	0	5181	5732	3431	59	119	119	121	28	23	100	100	0	0.002	0.003	0.003	0.003	2.632	0.003	0.175	80	436	100	5071	5628	-9.136	9	5062	15	5613	6341	458527	0.813	200.393	0	0	0
5	2	9	""	"STM0906"	1610	48320	100	84	93	36	38	67	67	68	14	20	52	36	0	584	756	548	72	125	125	130	31	23	98	93	0	0.037	0.041	0.048	0.040	3.388	0.042	0.425	80	395	100	476	657	-4.755	17	459	26	631	7458	60443	1.786	20.194	0	0	0
5	3	9	""	"STM0912"	1780	48320	110	95	98	30	30	66	66	68	17	25	68	37	0	7872	9674	4764	49	125	125	128	23	17	100	100	0	0.004	0.003	0.004	0.003	2.411	0.003	0.367	80	418	100	7776	9581	-8.061	29	7747	32	9549	7810	773916	1.765	415.043	0	0	0
5	4	9	""	"STM0917"	1960	48310	110	78	82	30	36	68	68	80	43	53	6	2	0	1371	1403	745	53	131	131	194	235	121	90	86	0	0.008	0.011	0.012	0.014	3.434	0.015	0.161	80	437	100	1250	1286	-6.954	10	1240	14	1272	6595	112226	0.047	5.145	0	0	0
5	5	9	""	"STM0921"	2120	48310	100	85	103	50	48	72	72	89	55	61	27	11	0	1186	1623	1393	85	133	133	239	293	122	75	66	0	0.012	0.021	0.031	0.026	4.799	0.012	0.062	80	413	100	1066	1521	-6.340	13	1053	31	1490	8259	129806	0.255	4.724	-50	0	0
5	6	9	""	"STM0925"	2320	48320	100	74	76	16	21	70	70	73	35	47	5	0	0	464	627	419	66	122	122	262	2285	872	0	0	0	0.012	0.012	0.035	0.035	3.220	0.013	0.850	80	407	100	346	511	-6.418	4	342	6	505	6075	50133	0.086	0.160	0	0	0
5	7	9	""	"STM4205"	2490	48320	120	151	199	164	82	75	75	80	49	61	67	33	0	2792	3817	3987	104	126	126	228	2115	927	63	20	0	0.029	0.034	0.030	0.030	2.295	0.025	0.652	120	473	100	2742	3815	-5.133	76	2666	124	3691	23909	457985	2.429	1.697	0	0	0
5	8	9	""	"STM4209"	2680	48320	110	97	101	23	22	81	81	87	45	51	15	0	0	805	914	437	47	125	125	129	33	25	100	100	0	0.024	0.025	0.029	0.026	2.867	0.021	0.161	80	429	100	696	809	-5.409	16	680	20	789	8063	73093	0.311	23.788	0	0	0
5	9	9	""	"STM4213"	2860	48320	120	231	239	95	39	88	88	94	31	32	90	88	0	7053	7195	3193	44	128	128	134	32	23	100	100	0	0.021	0.021	0.021	0.020	2.233	0.021	0.796	120	464	100	7068	7218	-5.598	143	6925	151	7067	28729	863452	4.677	220.656	0	0	0
5	10	9	""	"STM4218"	3030	48320	100	96	99	28	28	85	85	87	21	24	28	12	0	968	1455	1125	77	139	139	142	28	19	100	100	0	0.013	0.011	0.018	0.017	3.052	0.009	0.096	80	353	100	840	1330	-6.236	11	829	14	1316	7957	116392	0.571	46.893	0	0	0
5	11	9	"yjbF"	"STM4223"	3220	48320	110	152	198	127	64	82	82	83	20	24	82	63	0	2674	3398	2720	80	141	141	153	117	76	100	96	0	0.028	0.036	0.030	0.029	2.822	0.035	0.698	80	459	100	2603	3373	-5.177	70	2533	116	3257	15832	271804	5.750	27.735	0	0	0
5	12	9	"yjbN"	"STM4243"	3400	48330	110	418	474	286	60	79	79	81	17	20	98	97	0	1527	1797	1158	64	148	148	155	40	25	100	100	0	0.246	0.240	0.240	0.240	1.655	0.189	0.568	80	401	100	1718	2044	-2.024	339	1379	395	1649	37955	143786	23.118	41.050	0	0	0
5	13	9	""	"STM1009"	3570	48320	110	767	763	198	25	78	78	82	23	28	98	98	0	37603	37788	5253	13	155	155	194	426	219	100	100	0	0.018	0.018	0.018	0.016	1.829	0.018	0.883	80	401	100	38137	38318	-5.764	689	37448	685	37633	61001	3023053	29.609	88.249	0	0	0
5	14	9	""	"STM1866"	3740	48320	110	327	312	90	28	83	83	86	23	26	95	92	0	1385	1437	363	25	145	145	187	427	228	100	93	0	0.197	0.177	0.184	0.164	1.749	0.173	0.840	80	400	100	1484	1521	-2.345	244	1240	229	1292	24933	114957	9.826	2.927	0	0	0
5	15	9	"hisP"	"STM2351"	3920	48330	110	539	623	258	41	84	84	87	25	28	100	100	0	5488	5926	2208	37	145	145	162	113	69	100	100	0	0.085	0.093	0.089	0.090	1.458	0.088	0.806	80	391	100	5798	6320	-3.554	455	5343	539	5781	49808	474079	21.440	51.009	0	0	0
5	16	9	"flgL"	"STM1184"	4070	48330	110	1291	1321	268	20	83	83	93	62	66	100	100	0	8682	9108	1848	20	142	142	197	364	184	100	100	0	0.141	0.138	0.139	0.137	1.234	0.136	0.916	80	400	100	9748	10204	-2.822	1208	8540	1238	8966	105714	728663	19.806	24.481	0	0	0
5	17	9	"nrdA"	"STM2277"	4270	48340	120	9049	8183	2990	36	87	87	94	56	59	98	96	0	18597	16988	5814	34	138	138	176	320	181	99	99	0	0.486	0.480	0.478	0.433	1.998	0.475	0.934	120	482	100	27421	24946	-1.042	8962	18459	8096	16850	981949	2038561	144.446	52.538	0	0	0
5	18	9	"envF"	"STM1240"	4440	48330	110	261	404	440	108	86	86	91	37	40	96	82	0	2607	4220	4567	108	141	141	191	342	179	100	98	0	0.071	0.078	0.075	0.069	1.964	0.082	0.809	80	385	100	2641	4397	-3.817	175	2466	318	4079	32330	337609	8.459	11.781	0	0	0
5	19	9	"nrfA"	"STM4277"	4610	48330	110	128	143	42	29	81	81	87	35	40	67	33	0	5150	6094	3119	51	145	145	187	311	166	100	100	0	0.009	0.010	0.011	0.010	2.074	0.010	0.417	80	465	100	5052	6011	-6.735	47	5005	62	5949	11413	487495	1.600	18.994	0	0	0
5	20	9	"araH"	"STM1931"	4810	48350	110	131	159	84	52	74	74	76	16	21	73	63	0	1934	2602	2193	84	143	143	151	49	32	97	96	0	0.032	0.035	0.038	0.035	2.697	0.028	0.597	80	439	100	1848	2544	-4.974	57	1791	85	2459	12701	208196	5.188	50.020	0	0	0
5	21	9	"yecM"	"STM1908"	4990	48340	120	171	215	168	78	78	78	83	33	39	67	56	0	1020	1675	1657	98	139	139	150	48	32	92	90	0	0.106	0.089	0.082	0.094	4.614	0.079	0.647	120	433	100	974	1673	-3.244	93	881	137	1536	25742	200986	4.000	31.771	0	0	0
5	22	9	"yecO"	"STM1905"	5160	48330	110	819	1344	1154	85	80	80	84	35	41	100	100	0	1849	2447	1907	77	137	137	148	52	35	100	100	0	0.432	0.547	0.548	0.501	2.026	0.552	0.804	80	380	100	2451	3574	-1.212	739	1712	1264	2310	107495	195727	36.000	44.212	0	0	0
5	23	9	""	"STM1669"	5340	48340	120	359	336	86	25	77	77	79	18	22	97	97	0	17153	15995	4515	28	140	140	145	36	24	100	99	0	0.017	0.016	0.016	0.017	1.866	0.016	0.876	120	401	100	17295	16114	-5.915	282	17013	259	15855	40335	1919351	14.278	440.278	0	0	0
5	24	9	"yicM"	"STM3776"	5510	48340	120	1262	1190	275	23	77	77	80	24	30	100	99	0	14887	13416	3890	28	138	138	147	59	40	99	98	0	0.080	0.084	0.083	0.092	2.395	0.078	0.898	120	523	100	15934	14391	-3.638	1185	14749	1113	13278	142840	1609874	46.250	224.898	0	0	0
5	1	10	"yafK"	"STM0312"	1420	48490	100	503	501	209	41	65	65	66	14	21	100	98	0	1573	1662	688	41	117	117	120	24	20	100	100	0	0.301	0.282	0.282	0.267	1.736	0.257	0.749	80	426	100	1894	1981	-1.733	438	1456	436	1545	40102	132975	31.071	64.250	0	0	0
5	2	10	"proB"	"STM0321"	1590	48490	110	2409	2275	833	36	67	67	70	17	24	100	100	0	7695	7460	2076	27	125	125	129	34	26	100	100	0	0.309	0.301	0.315	0.274	1.784	0.302	0.873	80	466	100	9912	9543	-1.693	2342	7570	2208	7335	182007	596798	129.706	215.618	0	0	0
5	3	10	""	"STM0327"	1780	48490	100	77	80	17	21	67	67	69	25	36	27	1	0	514	545	289	53	122	122	126	32	25	98	95	0	0.026	0.031	0.044	0.039	3.104	0.013	0.012	80	440	100	402	436	-5.293	10	392	13	423	6405	43565	0.440	13.094	0	0	0
5	4	10	""	"STM0332"	1970	48500	100	168	171	47	27	65	65	67	24	35	100	90	0	4141	4320	1482	34	123	123	127	28	22	100	100	0	0.026	0.025	0.024	0.024	1.572	0.023	0.628	80	402	100	4121	4303	-5.286	103	4018	106	4197	13700	345599	4.333	149.750	0	0	0
5	5	10	""	"STM1047"	2120	48490	110	196	217	102	47	67	67	69	15	21	93	87	0	5295	5204	2607	50	130	130	147	116	78	100	100	0	0.025	0.030	0.031	0.027	1.910	0.028	0.735	80	461	100	5294	5224	-5.323	129	5165	150	5074	17388	416347	9.867	43.595	0	0	0
5	6	10	"pepN"	"STM1057"	2320	48500	110	1886	1963	562	28	68	68	70	16	22	100	100	0	5943	6171	1689	27	128	128	134	34	25	100	100	0	0.313	0.314	0.314	0.310	1.324	0.299	0.888	80	486	100	7633	7938	-1.677	1818	5815	1895	6043	157063	493668	118.313	177.559	0	0	0
5	7	10	"yeaO"	"STM1277"	2500	48490	110	166	214	194	90	73	73	77	45	58	86	52	0	480	636	466	73	124	124	127	26	20	97	96	0	0.261	0.275	0.271	0.263	2.243	0.287	0.525	80	414	100	449	653	-1.937	93	356	141	512	17102	50886	3.044	19.577	0	0	0
5	8	10	"mipA"	"STM1286"	2670	48490	110	6627	7085	2742	38	81	81	104	167	160	100	98	0	3099	3307	979	29	119	119	129	61	47	100	100	0	2.197	2.197	2.147	2.095	1.523	2.423	0.854	80	412	100	9526	10192	1.135	6546	2980	7004	3188	566818	264552	41.802	52.098	0	0	0
5	9	10	"gapA"	"STM1290"	2820	48500	110	6973	7755	2993	38	92	92	128	221	172	100	100	0	2013	2183	776	35	123	123	136	68	50	100	100	0	3.641	3.720	3.797	3.683	1.575	4.202	0.803	80	425	100	8771	9723	1.864	6881	1890	7663	2060	620371	174606	34.511	30.103	0	0	0
5	10	10	"topB"	"STM1298"	3010	48490	110	1374	1770	1536	86	86	86	104	146	140	95	93	0	4261	5282	3611	68	131	131	138	52	37	100	100	0	0.312	0.327	0.298	0.276	2.159	0.332	0.797	80	506	100	5418	6835	-1.681	1288	4130	1684	5151	141613	422597	11.411	98.923	0	0	0
5	11	10	"astB"	"STM1306"	3210	48490	110	308	330	121	36	80	80	81	18	22	96	93	0	9968	10883	2953	27	132	132	146	150	102	100	100	0	0.023	0.023	0.023	0.021	1.725	0.023	0.786	80	467	100	10064	11001	-5.431	228	9836	250	10751	26389	870612	13.833	71.580	0	0	0
5	12	10	"celF"	"STM1316"	3380	48500	120	401	432	221	51	75	75	77	17	22	94	94	0	8123	7879	3175	40	130	130	146	145	99	100	97	0	0.041	0.046	0.044	0.042	2.029	0.046	0.800	120	482	100	8319	8106	-4.616	326	7993	357	7749	51831	945482	20.882	53.331	0	0	0
5	13	10	"rfbX"	"STM2088"	3560	48500	110	676	761	331	43	75	75	78	21	26	100	100	0	4446	5010	2020	40	126	126	162	417	257	100	100	0	0.139	0.140	0.140	0.136	1.371	0.134	0.833	80	410	100	4921	5570	-2.846	601	4320	686	4884	60887	400773	32.524	11.626	0	0	0
5	14	10	"rfbB"	"STM2097"	3720	48500	120	5384	4945	1874	37	78	78	81	21	25	99	98	0	8437	7702	2739	35	120	120	169	455	269	96	96	0	0.638	0.642	0.625	0.603	2.419	0.633	0.892	120	457	100	13623	12449	-0.648	5306	8317	4867	7582	593408	924274	231.619	16.556	0	0	0
5	15	10	"wcaD"	"STM2112"	3900	48500	120	131	139	49	35	79	79	81	17	20	86	71	0	10821	10080	3440	34	124	124	132	50	37	100	100	0	0.005	0.006	0.005	0.005	2.261	0.006	0.524	120	496	100	10749	10016	-7.684	52	10697	60	9956	16650	1209635	3.412	198.960	0	0	0
5	16	10	"wza"	"STM2118"	4080	48500	110	144	150	34	22	78	78	84	55	65	63	18	0	6718	7043	1908	27	132	132	161	300	186	100	100	0	0.010	0.010	0.010	0.010	1.683	0.010	0.624	80	447	100	6652	6983	-6.641	66	6586	72	6911	12020	563410	1.200	22.940	0	0	0
5	17	10	"yegD"	"STM2125"	4260	48510	110	5079	5178	837	16	79	79	81	21	25	100	100	0	7680	7703	976	12	128	128	138	49	35	100	100	0	0.662	0.673	0.657	0.671	1.146	0.665	0.936	80	399	100	12552	12674	-0.595	5000	7552	5099	7575	414266	616228	242.714	154.388	0	0	0
5	18	10	""	"STM2135"	4430	48500	110	466	511	147	28	79	79	87	46	52	100	100	0	11674	12563	3194	25	130	130	251	749	298	100	100	0	0.034	0.035	0.034	0.034	1.267	0.034	0.901	80	453	100	11931	12865	-4.899	387	11544	432	12433	40861	1005037	9.217	16.438	0	0	0
5	19	10	""	"STM4057"	4610	48510	80	97	103	38	36	79	79	85	29	34	30	15	0	537	580	381	65	134	134	228	688	301	25	1	0	0.045	0.054	0.066	0.078	4.277	0.049	0.231	52	316	100	421	470	-4.485	18	403	24	446	5344	30171	0.621	0.512	0	0	0
5	20	10	""	"STM4066"	4790	48500	110	327	380	167	43	74	74	77	18	23	96	96	0	5211	5459	1950	35	133	133	139	42	30	100	100	0	0.050	0.057	0.056	0.050	2.257	0.056	0.786	80	472	100	5331	5632	-4.327	253	5078	306	5326	30406	436690	16.833	126.667	0	0	0
5	21	10	"ydeZ"	"STM4076"	4990	48510	120	94	121	79	65	78	78	79	19	24	47	31	0	2922	3184	1854	58	135	135	142	37	26	100	100	0	0.006	0.014	0.009	0.010	4.293	0.012	0.165	120	466	100	2803	3092	-7.444	16	2787	43	3049	14573	382074	2.211	82.216	0	0	0
5	22	10	"glpX"	"STM4085"	5150	48500	110	881	921	323	35	78	78	80	19	23	100	100	0	5265	5506	1713	31	134	134	137	27	19	100	100	0	0.156	0.157	0.162	0.152	1.416	0.153	0.818	80	394	100	5934	6215	-2.676	803	5131	843	5372	73694	440495	44.263	198.852	0	0	0
5	23	10	"menA"	"STM4090"	5320	48500	110	382	478	318	66	78	78	82	27	32	100	96	0	2065	2267	1642	72	134	134	142	63	44	98	98	0	0.157	0.188	0.202	0.185	2.449	0.152	0.650	80	413	100	2235	2533	-2.667	304	1931	400	2133	38272	181372	14.667	33.730	0	0	0
5	24	10	"metB"	"STM4100"	5510	48510	120	1865	1786	616	34	77	77	81	28	34	99	99	0	10139	9424	3016	32	128	128	138	63	45	100	98	0	0.179	0.184	0.182	0.182	2.105	0.176	0.888	120	548	100	11799	11005	-2.485	1788	10011	1709	9296	214328	1130903	60.893	147.397	0	0	0
5	1	11	""	"STM2986"	1420	48670	110	213	225	96	42	64	64	66	15	22	97	92	0	2562	2708	1697	62	112	112	115	26	22	100	100	0	0.061	0.062	0.064	0.063	2.056	0.048	0.650	80	496	100	2599	2757	-4.039	149	2450	161	2596	18039	216672	10.600	99.731	0	0	0
5	2	11	"recD"	"STM2993"	1580	48670	110	509	520	178	34	67	67	68	14	20	100	100	0	5610	5798	1511	26	118	118	122	34	27	100	100	0	0.080	0.080	0.079	0.074	1.527	0.079	0.886	80	494	100	5934	6133	-3.635	442	5492	453	5680	41614	463844	32.286	166.941	0	0	0
5	3	11	"ygdQ"	"STM3006"	1790	48670	110	405	424	194	45	66	66	70	24	34	100	97	0	3490	3745	1637	43	121	121	126	30	23	100	100	0	0.101	0.099	0.093	0.093	1.588	0.093	0.816	80	494	100	3708	3982	-3.313	339	3369	358	3624	33928	299603	14.750	120.633	0	0	0
5	4	11	"araE"	"STM3016"	1950	48670	110	170	180	62	34	64	64	68	25	36	96	90	0	6589	7380	2885	39	121	121	126	30	23	100	100	0	0.016	0.016	0.015	0.015	1.584	0.015	0.654	80	452	100	6574	7375	-5.931	106	6468	116	7259	14378	590363	4.480	241.800	0	0	0
5	5	11	"yohM"	"STM3024"	2130	48670	110	336	334	82	24	64	64	66	14	21	100	100	0	5395	5767	1383	23	123	123	130	37	28	100	100	0	0.052	0.048	0.048	0.047	1.293	0.047	0.878	80	492	100	5544	5914	-4.277	272	5272	270	5644	26721	461380	19.143	152.351	0	0	0
5	6	11	"stdA"	"STM3029"	2310	48670	110	93	98	26	26	65	65	66	15	22	71	45	0	4084	4312	2220	51	126	126	133	40	30	100	100	0	0.007	0.008	0.008	0.008	2.221	0.007	0.413	80	433	100	3986	4219	-7.143	28	3958	33	4186	7819	344947	2.133	104.475	0	0	0
5	7	11	""	"STM2691"	2480	48670	120	104	107	34	31	67	67	69	17	24	74	52	0	2390	2680	1301	48	122	122	125	28	22	100	100	0	0.016	0.016	0.014	0.013	3.129	0.013	0.380	120	502	100	2305	2598	-5.938	37	2268	40	2558	12832	321585	2.235	91.250	0	0	0
5	8	11	""	"STM2698"	2660	48670	100	74	75	17	22	69	69	80	135	168	0	0	0	146	152	51	33	116	116	121	51	42	23	6	0	0.167	0.167	0.490	0.470	3.133	0.080	0.023	80	414	100	35	42	-2.585	5	30	6	36	6020	12175	-0.037	0.608	-50	0	0
5	9	11	""	"STM2705"	2840	48670	110	79	84	22	26	72	72	87	148	170	0	0	0	1257	1383	744	53	117	117	122	34	27	98	97	0	0.006	0.009	0.012	0.012	3.622	0.007	0.026	80	449	100	1147	1278	-7.347	7	1140	12	1266	6724	110669	-0.020	37.088	0	0	0
5	10	11	"yjfY"	"STM4389"	3020	48680	110	113	114	37	32	73	73	77	31	40	55	25	0	485	513	276	53	122	122	126	43	34	98	91	0	0.110	0.105	0.097	0.096	3.169	0.078	0.198	80	430	100	403	432	-3.182	40	363	41	391	9151	41028	1.194	9.000	0	0	0
5	11	11	"thrL"	"STM0001"	3190	48680	100	77	80	29	36	74	74	74	16	21	18	5	0	131	143	69	48	121	121	125	42	33	11	5	0	0.300	0.273	0.509	0.534	3.653	0.151	0.241	80	413	100	13	28	-1.737	3	10	6	22	6433	11442	0.375	0.429	-50	0	0
5	12	11	""	"STM0270"	3370	48670	110	184	193	60	31	72	72	74	16	21	100	93	0	3344	3439	1216	35	122	122	126	39	30	100	100	0	0.035	0.036	0.035	0.034	1.518	0.035	0.574	80	458	100	3334	3438	-4.846	112	3222	121	3317	15422	275099	7.438	84.949	0	0	0
5	13	11	""	"STM0538"	3560	48680	100	149	147	33	22	73	73	76	17	22	95	87	0	1568	1463	409	27	119	119	125	41	32	100	100	0	0.052	0.055	0.053	0.050	1.594	0.054	0.752	80	407	100	1525	1418	-4.253	76	1449	74	1344	11747	117070	4.176	32.634	0	0	0
5	14	11	""	"STM0554"	3720	48690	120	106	121	52	42	73	73	75	16	21	69	50	0	815	1544	4785	309	116	116	133	214	160	90	76	0	0.047	0.034	0.051	0.048	2.735	0.012	0.006	120	478	100	732	1476	-4.405	33	699	48	1428	14495	185266	2.875	6.593	0	0	0
5	15	11	""	"STM0567"	3910	48690	100	294	299	87	29	73	73	74	16	21	100	98	0	2316	2322	586	25	118	118	121	24	19	100	100	0	0.101	0.103	0.101	0.096	1.501	0.100	0.857	80	368	100	2419	2430	-3.314	221	2198	226	2204	23884	185784	14.063	91.708	0	0	0
5	16	11	""	"STM0575"	4070	48680	110	153	163	50	30	75	75	76	16	21	96	93	0	4369	4755	1713	36	121	121	126	27	21	100	100	0	0.018	0.019	0.018	0.017	1.646	0.020	0.609	80	458	100	4326	4722	-5.767	78	4248	88	4634	13024	380375	5.438	171.444	0	0	0
5	17	11	""	"STM0580"	4270	48680	120	493	534	282	52	76	76	77	17	22	99	95	0	2289	2571	1492	58	119	119	123	26	21	100	99	0	0.192	0.187	0.187	0.176	2.300	0.166	0.780	120	515	100	2587	2910	-2.380	417	2170	458	2452	64048	308563	26.882	94.154	0	0	0
5	18	11	"ybdZ"	"STM0587"	4450	48690	120	209	250	200	80	77	77	81	34	41	95	88	0	280	340	254	74	118	118	173	564	326	5	0	0	0.815	0.779	0.772	0.751	2.048	0.693	0.418	120	485	100	294	395	-0.295	132	162	173	222	30049	40822	4.971	0.296	0	0	0
5	19	11	""	"STM2244"	4620	48690	110	91	97	31	31	77	77	78	17	21	41	20	0	622	655	230	35	120	120	123	26	21	100	100	0	0.028	0.037	0.032	0.033	2.832	0.039	0.172	80	430	100	516	555	-5.164	14	502	20	535	7774	52360	1.118	20.462	0	0	0
5	20	11	"yegT"	"STM2142"	4790	48690	110	200	229	148	64	77	77	78	17	21	100	100	0	2780	2724	808	29	123	123	128	39	30	100	100	0	0.046	0.058	0.048	0.050	1.533	0.063	0.588	80	465	100	2780	2753	-4.433	123	2657	152	2601	18335	217903	8.882	66.564	0	0	0
5	21	11	"yehU"	"STM2159"	4970	48680	110	629	651	175	26	77	77	78	17	21	100	100	0	5972	6081	1837	30	129	129	133	30	22	100	100	0	0.094	0.096	0.096	0.096	1.281	0.094	0.932	80	454	100	6395	6526	-3.404	552	5843	574	5952	52074	486452	33.706	198.267	0	0	0
5	22	11	"yohC"	"STM2169"	5160	48680	110	209	225	75	33	76	76	77	17	22	98	98	0	4436	4791	1392	29	131	131	137	33	24	100	100	0	0.031	0.032	0.031	0.029	1.630	0.032	0.818	80	490	100	4438	4809	-5.017	133	4305	149	4660	17970	383293	8.706	141.030	0	0	0
5	23	11	"yohI"	"STM2174"	5330	48680	110	937	968	235	24	76	76	80	30	37	100	100	0	8520	8775	1799	20	128	128	142	94	66	100	100	0	0.103	0.103	0.103	0.101	1.204	0.102	0.933	80	452	100	9253	9539	-3.285	861	8392	892	8647	77461	701990	29.600	91.840	0	0	0
5	24	11	"yfhD"	"STM2567"	5500	48680	110	841	834	200	23	74	74	99	289	291	97	91	0	9658	9900	1696	17	126	126	199	750	376	100	100	0	0.080	0.078	0.080	0.074	1.506	0.076	0.903	80	477	100	10299	10534	-3.635	767	9532	760	9774	66686	792026	2.543	12.935	0	0	0
5	1	12	"hupA"	"STM4170"	1420	48850	110	1455	1667	1152	69	63	63	65	15	23	100	100	0	948	1055	635	60	104	104	106	24	22	100	100	0	1.649	1.687	1.536	1.593	1.816	2.021	0.606	80	511	100	2236	2555	0.722	1392	844	1604	951	133344	84377	106.800	39.542	0	0	0
5	2	12	"hupA"	"STM4170"	1590	48860	100	586	822	702	85	64	64	65	13	20	100	100	0	381	500	410	82	106	106	109	26	23	98	92	0	1.898	1.924	1.824	1.852	2.340	2.284	0.444	80	418	100	797	1152	0.925	522	275	758	394	65737	39998	58.231	15.038	0	0	0
5	3	12	"hilA"	"STM2876"	1770	48860	110	144	160	74	46	64	64	65	14	21	91	83	0	3785	4164	2315	55	114	114	117	26	22	100	100	0	0.022	0.024	0.025	0.020	2.615	0.023	0.683	80	478	100	3751	4146	-5.520	80	3671	96	4050	12812	333143	6.786	155.654	0	0	0
5	4	12	"hilA"	"STM2876"	1950	48860	100	138	139	40	28	63	63	67	21	31	96	78	0	3150	2915	953	32	114	114	120	30	25	100	100	0	0.025	0.027	0.025	0.026	1.606	0.026	0.718	80	430	100	3111	2877	-5.339	75	3036	76	2801	11156	233224	3.429	93.167	0	0	0
5	5	12	"hilC"	"STM2867"	2130	48860	110	254	276	98	35	63	63	64	13	20	100	100	0	2584	2908	1320	45	113	113	117	23	19	100	100	0	0.077	0.076	0.077	0.077	1.463	0.070	0.819	80	478	100	2662	3008	-3.693	191	2471	213	2795	22098	232676	16.308	121.348	0	0	0
5	6	12	"hilC"	"STM2867"	2310	48850	110	353	370	111	30	65	65	66	15	22	98	98	0	3792	4016	1538	38	120	120	128	52	40	100	100	0	0.078	0.078	0.081	0.075	1.700	0.072	0.831	80	466	100	3960	4201	-3.672	288	3672	305	3896	29631	321316	20.267	74.769	0	0	0
5	7	12	"hns"	"STM1751"	2480	48850	110	1302	1413	692	48	68	68	71	21	29	100	100	0	1275	1371	470	34	116	116	121	46	38	100	100	0	1.065	1.072	1.082	1.028	1.527	1.198	0.787	80	432	100	2393	2600	0.090	1234	1159	1345	1255	113040	109658	63.905	27.174	0	0	0
5	8	12	"hns"	"STM1751"	2650	48850	110	404	576	559	97	67	67	70	20	28	98	93	0	586	695	537	77	115	115	117	20	17	92	86	0	0.715	0.878	0.836	0.991	2.847	0.997	0.479	80	474	100	808	1089	-0.483	337	471	509	580	46068	55624	25.300	28.900	0	0	0
5	9	12	"hns"	"STM1751"	2850	48850	130	1380	1618	930	57	68	68	70	24	34	100	100	0	1300	1489	699	46	115	115	117	21	17	100	100	0	1.107	1.128	1.106	1.093	1.547	1.211	0.760	120	591	100	2497	2924	0.147	1312	1185	1550	1374	194170	178695	64.500	65.333	0	0	0
5	10	12	"hilD"	"STM2875"	3040	48840	130	266	272	92	33	70	70	72	18	25	96	95	0	2403	2455	712	29	117	117	120	24	20	99	99	0	0.086	0.086	0.086	0.082	1.628	0.084	0.812	120	500	100	2482	2540	-3.544	196	2286	202	2338	32664	294609	11.111	97.292	0	0	0
5	11	12	"hilD"	"STM2875"	3200	48850	110	104	130	75	57	69	69	71	16	22	71	53	0	689	942	880	93	115	115	118	24	20	100	96	0	0.061	0.074	0.082	0.070	2.709	0.059	0.449	80	389	100	609	888	-4.036	35	574	61	827	10395	75352	3.688	34.333	0	0	0
5	12	12	"stpA"	"STM2799"	3360	48850	110	1331	1559	945	60	70	70	72	17	23	100	100	0	1039	1238	763	61	112	112	116	29	25	100	100	0	1.360	1.322	1.309	1.345	1.784	1.410	0.667	80	454	100	2188	2615	0.444	1261	927	1489	1126	124749	99011	87.471	38.690	0	0	0
5	13	12	"csrA"	"STM2826"	3540	48870	100	454	464	120	25	73	73	75	19	25	100	100	0	321	334	107	32	115	115	117	22	18	100	100	0	1.850	1.785	1.874	1.891	1.572	1.763	0.703	80	429	100	587	610	0.887	381	206	391	219	37105	26733	20.474	9.864	0	0	0
5	14	12	"dps"	"STM0831"	3730	48850	110	565	593	252	42	73	73	74	17	22	100	100	0	933	1054	446	42	118	118	120	23	19	100	100	0	0.604	0.556	0.573	0.535	1.636	0.530	0.834	80	437	100	1307	1456	-0.728	492	815	520	936	47410	84344	30.529	40.609	0	0	0
5	15	12	"dps"	"STM0831"	3920	48860	120	806	821	455	55	71	71	78	103	132	90	86	0	1436	1444	762	52	119	119	122	23	18	98	98	0	0.558	0.566	0.522	0.547	1.934	0.549	0.747	120	457	100	2052	2075	-0.841	735	1317	750	1325	98486	173264	7.214	57.478	0	0	0
5	16	12	"dps"	"STM0831"	4070	48860	110	2317	2197	577	26	72	72	74	19	25	100	100	0	4335	4198	885	21	118	118	120	24	20	100	100	0	0.532	0.521	0.534	0.513	1.182	0.522	0.954	80	402	100	6462	6205	-0.910	2245	4217	2125	4080	175782	335853	111.737	169.917	0	0	0
5	17	12	"oxyR"	"STM4125"	4250	48860	110	135	236	202	85	72	72	73	15	20	87	76	0	271	427	354	82	114	114	117	23	19	87	80	0	0.401	0.524	0.612	0.541	3.216	0.484	0.621	80	472	100	220	477	-1.317	63	157	164	313	18840	34127	10.867	13.478	0	0	0
5	18	12	"oxyR"	"STM4125"	4450	48860	110	780	792	287	36	72	72	74	15	20	100	100	0	1338	1411	538	38	113	113	115	23	20	100	100	0	0.578	0.555	0.539	0.558	1.555	0.514	0.790	80	454	100	1933	2018	-0.791	708	1225	720	1298	63371	112903	47.867	56.348	0	0	0
5	19	12	"fur"	"STM0693"	4620	48860	110	2960	2838	855	30	75	75	79	26	32	100	100	0	3517	3456	694	20	118	118	122	29	23	100	100	0	0.849	0.828	0.857	0.769	1.569	0.858	0.932	80	452	100	6284	6101	-0.237	2885	3399	2763	3338	227006	276449	106.115	114.966	0	0	0
5	20	12	"fur"	"STM0693"	4800	48860	110	552	655	410	62	75	75	78	27	34	100	100	0	617	769	504	65	122	122	126	31	24	100	100	0	0.964	0.896	0.908	0.903	1.822	0.867	0.764	80	417	100	972	1227	-0.053	477	495	580	647	52387	61557	21.370	20.742	0	0	0
5	21	12	"envR"	"STM3389"	4960	48870	120	93	107	48	44	74	74	76	17	22	51	37	0	832	1143	1013	88	123	123	130	44	33	91	87	0	0.027	0.032	0.038	0.037	3.455	0.029	0.396	120	518	100	728	1053	-5.222	19	709	33	1020	12883	137128	1.824	23.023	0	0	0
5	22	12	"envR"	"STM3389"	5160	48870	110	101	118	49	41	73	73	76	17	22	68	45	0	1947	2305	1928	83	123	123	130	44	33	100	98	0	0.015	0.021	0.021	0.021	2.481	0.018	0.518	80	459	100	1852	2227	-6.026	28	1824	45	2182	9430	184362	2.471	49.432	0	0	0
5	23	12	"envR"	"STM3389"	5320	48860	110	165	168	45	26	72	72	78	45	57	90	55	0	4194	4334	1464	33	122	122	130	71	54	100	100	0	0.023	0.023	0.022	0.022	1.558	0.021	0.462	80	475	100	4165	4308	-5.452	93	4072	96	4212	13412	346745	2.000	59.211	0	0	0
5	24	12	"arcB"	"STM3328"	5520	48860	110	142	190	147	77	71	71	85	151	177	22	8	0	517	785	619	78	122	122	143	219	153	86	46	0	0.180	0.179	0.151	0.155	1.983	0.183	0.698	80	547	100	466	782	-2.476	71	395	119	663	15235	62773	0.695	2.932	0	0	0
5	1	13	"ctrl-10-10ng/ul"	"ctrl-10-10ng/ul"	1420	49030	100	59	60	12	20	60	60	61	13	21	16	2	0	96	95	18	18	100	100	100	17	17	10	3	0	0.250	0.000	0.632	0.516	4.599	0.120	0.003	80	483	100	-5	-5	-2.000	-1	-4	0	-5	4826	7625	-0.077	-0.294	-50	0	0
5	2	13	"ctrl-108-10ng/ul"	"ctrl-108-10ng/ul"	1600	49030	100	60	63	17	26	60	60	61	13	21	21	3	0	108	109	20	18	101	101	102	17	16	27	8	0	0.000	0.375	0.806	0.761	3.300	0.306	0.030	80	418	100	7	11	Error	0	7	3	8	5041	8755	0.154	0.412	-50	0	0
5	3	13	"ctrl-Y1-10ng/ul"	"ctrl-Y1-10ng/ul"	1770	49030	100	61	61	13	21	61	61	62	14	22	12	2	0	103	103	17	16	105	105	109	26	23	5	0	0	0.000	0.000	0.769	0.738	3.690	0.144	0.009	80	408	100	-2	-2	Error	0	-2	0	-2	4876	8230	-0.071	-0.231	-50	0	0
5	4	13	"ctrl-Y3-10ng/ul"	"ctrl-Y3-10ng/ul"	1950	49030	100	61	60	11	18	61	61	63	14	22	11	0	0	102	103	17	16	106	106	110	25	22	8	0	0	0.000	0.333	0.703	0.572	3.966	0.098	0.011	80	403	100	-4	-4	Error	0	-4	-1	-3	4795	8253	-0.214	-0.280	-50	0	0
5	5	13	"ctrl-Y5-10ng/ul"	"ctrl-Y5-10ng/ul"	2130	49030	100	59	59	13	22	63	63	64	13	20	7	2	0	102	104	15	14	106	106	109	21	19	7	1	0	1.000	2.000	0.864	0.875	3.106	0.182	0.013	80	420	100	-8	-6	0.000	-4	-4	-4	-2	4705	8320	-0.385	-0.238	-50	0	0
5	6	13	"EMPTY"	"EMPTY"	2310	49030	100	60	60	12	20	63	63	65	14	21	6	1	0	103	107	19	17	112	112	124	57	45	0	0	0	0.333	0.600	0.519	0.539	3.285	0.122	0.070	80	416	100	-12	-8	-1.585	-3	-9	-3	-5	4781	8564	-0.357	-0.298	-75	0	0
5	7	13	"ctrl-10-50ng/ul"	"ctrl-10-50ng/ul"	2490	49030	100	60	63	14	22	66	66	67	17	25	3	2	0	114	115	22	19	115	115	126	48	38	3	0	0	6.000	100000.000	0.727	0.837	3.976	0.049	0.037	80	417	100	-7	-3	2.585	-6	-1	-3	0	5069	9202	-0.235	-0.229	-50	0	0
5	8	13	"ctrl-108-50ng/ul"	"ctrl-108-50ng/ul"	2660	49030	100	62	64	16	25	64	64	65	13	20	20	6	0	105	108	22	20	112	112	116	43	37	3	0	0	0.286	0.000	0.563	0.514	3.347	0.029	0.009	80	420	100	-9	-4	-1.807	-2	-7	0	-4	5100	8613	-0.077	-0.186	-50	0	0
5	9	13	"ctrl-Y1-50ng/ul"	"ctrl-Y1-50ng/ul"	2840	49030	100	63	63	12	19	63	63	64	13	20	11	1	0	104	106	20	18	110	110	112	19	16	12	3	0	0.000	0.000	0.914	0.764	2.748	0.032	0.001	80	426	100	-6	-4	Error	0	-6	0	-4	5011	8513	-0.077	-0.316	-50	0	0
5	10	13	"ctrl-Y3-50ng/ul"	"ctrl-Y3-50ng/ul"	3020	49030	100	61	64	15	23	65	65	67	14	20	13	3	0	106	106	21	19	113	113	115	22	19	6	3	0	0.571	0.143	0.694	0.706	3.766	0.076	0.004	80	439	100	-11	-8	-0.807	-4	-7	-1	-7	5083	8471	-0.214	-0.409	-50	0	0
5	11	13	"ctrl-Y5-50ng/ul"	"ctrl-Y5-50ng/ul"	3200	49030	100	68	69	11	15	67	67	69	23	33	3	0	0	110	113	22	19	108	108	110	21	19	21	2	0	0.500	0.400	0.684	0.616	3.399	0.111	0.011	80	442	100	3	7	-1.000	1	2	2	5	5493	9016	0.000	0.143	-50	0	0
5	12	13	"EMPTY"	"EMPTY"	3380	49030	100	67	69	15	21	66	66	68	24	35	7	1	0	116	117	25	21	107	107	108	20	18	31	13	0	0.111	0.300	0.667	0.657	4.208	13.601	0.001	80	420	100	10	13	-3.170	1	9	3	10	5511	9387	0.042	0.450	-75	0	0
5	13	13	"ctrl-10-100ng/ul"	"ctrl-10-100ng/ul"	3550	49030	100	63	67	18	26	67	67	69	17	24	11	2	0	103	104	20	19	109	109	112	22	19	6	2	0	0.667	0.000	0.667	0.721	2.439	0.272	0.048	80	391	100	-10	-5	-0.585	-4	-6	0	-5	5332	8331	-0.118	-0.364	-50	0	0
5	14	13	"ctrl-108-100ng/ul"	"ctrl-108-100ng/ul"	3730	49030	100	69	68	14	20	69	69	70	16	22	7	3	0	101	107	25	23	114	114	117	29	24	8	1	0	0.000	0.143	0.368	0.387	4.074	0.105	0.015	80	443	100	-13	-8	Error	0	-13	-1	-7	5440	8536	-0.125	-0.345	-50	0	0
5	15	13	"ctrl-Y1-100ng/ul"	"ctrl-Y1-100ng/ul"	3910	49030	100	64	65	15	23	68	68	75	110	146	0	0	0	102	108	26	24	116	116	119	22	18	11	3	0	0.286	0.375	0.508	0.465	3.229	56.646	0.007	80	398	100	-18	-11	-1.807	-4	-14	-3	-8	5169	8617	-0.091	-0.500	-50	0	0
5	16	13	"ctrl-Y3-100ng/ul"	"ctrl-Y3-100ng/ul"	4090	49030	100	65	66	13	19	67	67	74	107	144	0	0	0	106	111	24	21	115	115	119	25	21	12	2	0	0.222	0.250	0.586	0.566	3.245	0.079	0.008	80	421	100	-11	-5	-2.170	-2	-9	-1	-4	5278	8885	-0.075	-0.320	-50	0	0
5	17	13	"ctrl-Y5-100ng/ul"	"ctrl-Y5-100ng/ul"	4270	49030	100	68	66	13	19	67	67	69	14	20	10	2	0	103	106	24	22	112	112	116	24	20	10	3	0	-0.111	0.167	0.575	0.466	4.503	0.189	0.034	80	419	100	-8	-7	Error	1	-9	-1	-6	5319	8482	-0.214	-0.417	-50	0	0
5	18	13	"EMPTY"	"EMPTY"	4440	49040	100	63	65	15	23	67	67	69	14	20	11	3	0	101	103	22	21	111	111	113	21	18	11	3	0	0.400	0.250	0.558	0.634	3.302	0.097	0.010	80	434	100	-14	-10	-1.322	-4	-10	-2	-8	5226	8257	-0.286	-0.476	-75	0	0
5	19	13	"ctrl-10-400ng/ul"	"ctrl-10-400ng/ul"	4620	49040	100	65	67	14	20	70	70	74	26	35	3	0	0	105	105	24	22	115	115	118	27	22	7	2	0	0.500	0.300	0.542	0.640	3.487	0.182	0.053	80	420	100	-15	-13	-1.000	-5	-10	-3	-10	5323	8414	-0.269	-0.481	-50	0	0
5	20	13	"ctrl-108-400ng/ul"	"ctrl-108-400ng/ul"	4800	49040	100	66	70	15	21	70	70	71	15	21	17	1	0	106	112	33	29	119	119	122	26	21	12	5	0	0.308	0.000	0.577	0.576	2.728	0.094	0.022	80	420	100	-17	-7	-1.700	-4	-13	0	-7	5572	8986	-0.067	-0.385	-50	0	0
5	21	13	"ctrl-Y1-400ng/ul"	"ctrl-Y1-400ng/ul"	4980	49040	100	66	69	15	21	70	70	72	16	22	12	3	0	113	116	25	21	118	118	120	25	20	11	2	0	0.800	0.500	0.519	0.430	2.969	0.142	0.016	80	403	100	-9	-3	-0.322	-4	-5	-1	-2	5530	9319	-0.187	-0.160	-50	0	0
5	22	13	"ctrl-Y3-400ng/ul"	"ctrl-Y3-400ng/ul"	5160	49040	100	68	70	14	20	73	73	73	16	21	6	0	0	110	109	23	21	119	119	120	22	18	8	1	0	0.556	0.300	0.660	0.744	4.349	0.088	0.010	80	408	100	-14	-13	-0.848	-5	-9	-3	-10	5572	8753	-0.187	-0.500	-50	0	0
5	23	13	"ctrl-Y5-400ng/ul"	"ctrl-Y5-400ng/ul"	5330	49040	100	71	70	15	21	70	70	75	45	60	0	0	0	114	117	26	22	116	116	122	41	33	7	0	0	-0.500	0.000	0.655	0.657	3.307	1.679	0.322	80	420	100	-1	1	Error	1	-2	0	1	5613	9346	-0.111	-0.122	-50	0	0
5	24	13	"EMPTY"	"EMPTY"	5510	49040	100	72	75	19	25	71	71	77	52	67	2	0	0	105	111	22	19	117	117	123	41	33	2	0	0	-0.083	-0.667	0.705	0.805	2.972	0.138	0.033	80	464	100	-11	-2	Error	1	-12	4	-6	5973	8844	-0.038	-0.293	-75	0	0
5	1	14	""	"STM4191"	1410	49220	90	72	78	28	35	62	62	64	21	32	34	13	0	200	432	482	111	102	102	103	18	17	84	71	0	0.102	0.048	0.103	0.098	3.431	0.039	0.283	52	408	100	108	346	-3.293	10	98	16	330	4080	22461	0.667	18.278	0	0	0
5	2	14	""	"STM4520"	1600	49220	100	65	68	16	23	63	63	64	21	32	10	2	0	283	453	625	137	105	105	106	17	16	100	100	0	0.011	0.014	0.063	0.049	3.966	0.005	0.005	80	467	100	180	353	-6.476	2	178	5	348	5444	36225	0.190	20.412	0	0	0
[truncated: 880,929 more chars]
