# Supplementary material for: BABAR: an R package to simplify the normalisation of common reference design microarray-based transcriptomic datasets
Source: BMC Bioinformatics. 2010 Feb 3;11:73. doi: 10.1186/1471-2105-11-73 (PMC2829013; doi:10.1186/1471-2105-11-73)
Supplement: Additional file 4 — Dataset 2. The unprocessed microarray data files and the associated .gal file for a non-heterogeneous 'good' dataset describing the transcriptomic changes of virulence genes for wild-type Salmonella and IHF mutants. [file 1471-2105-11-73-S4.ZIP › IHF_B_16B.gpr]

ATF	1.0
29	56    
"Type=GenePix Results 3"
"DateTime=2004/05/27 15:17:04"
"Settings="
"GalFile=\\Fr-netapp1a\hintoncom\Array lists\STPLMar2003.gal"
"PixelSize=10"
"Wavelengths=635	532"
"ImageFiles=\\Fr-netapp1a\hintoncom\Collaborators\Michael Mangan\New Him single transcriptomes\2004 05 27 035216B.tif 2	\\Fr-netapp1a\hintoncom\Collaborators\Michael Mangan\New Him single transcriptomes\2004 05 27 035216B.tif 3"
"NormalizationMethod=None"
"NormalizationFactors=1	1"
"JpegImage=\\Fr-netapp1a\hintoncom\Collaborators\Michael Mangan\New Him single transcriptomes\gpr\2004 05 27 035216B.jpg"
"StdDev=Type 1"
"RatioFormulations=W1/W2 (635/532)"
"FeatureType=Circular"
"Barcode="
"BackgroundSubtraction=LocalFeature"
"ImageOrigin=800, 41680"
"JpegOrigin=1030, 41870"
"Creator=GenePix Pro 5.0.1.24"
"Scanner=GenePix 4000A [48450]"
"FocusPosition=0"
"Temperature=31.11"
"LinesAveraged=2"
"Comment="
"PMTGain=610	540"
"ScanPower=100	100"
"LaserPower=2.15	1.73"
"Filters=<Empty>	<Empty>"
"ScanRegion=80,4168,1932,5840"
"Supplier="
"Block"	"Column"	"Row"	"Name"	"ID"	"X"	"Y"	"Dia."	"F635 Median"	"F635 Mean"	"F635 SD"	"F635 CV"	"B635"	"B635 Median"	"B635 Mean"	"B635 SD"	"B635 CV"	"% > B635+1SD"	"% > B635+2SD"	"F635 % Sat."	"F532 Median"	"F532 Mean"	"F532 SD"	"F532 CV"	"B532"	"B532 Median"	"B532 Mean"	"B532 SD"	"B532 CV"	"% > B532+1SD"	"% > B532+2SD"	"F532 % Sat."	"Ratio of Medians (635/532)"	"Ratio of Means (635/532)"	"Median of Ratios (635/532)"	"Mean of Ratios (635/532)"	"Ratios SD (635/532)"	"Rgn Ratio (635/532)"	"Rgn R2 (635/532)"	"F Pixels"	"B Pixels"	"Circularity"	"Sum of Medians (635/532)"	"Sum of Means (635/532)"	"Log Ratio (635/532)"	"F635 Median - B635"	"F532 Median - B532"	"F635 Mean - B635"	"F532 Mean - B532"	"F635 Total Intensity"	"F532 Total Intensity"	"SNR 635"	"SNR 532"	"Flags"	"Normalize"	"Autoflag"
1	1	1	"yiiD"	"STM4029"	1570	42070	110	1125	1506	1320	87	60	60	64	23	35	100	100	0	3267	4427	3737	84	74	74	76	15	19	100	100	0	0.334	0.332	0.321	0.324	1.446	0.322	0.913	80	470	100	4258	5799	-1.584	1065	3193	1446	4353	120484	354189	62.696	290.067	0	0	0
1	2	1	"yjiY"	"STM4532"	1740	42070	110	1118	1373	867	63	63	63	68	35	51	100	100	0	1925	2454	1573	64	75	75	80	22	27	100	100	0	0.570	0.551	0.547	0.549	1.398	0.531	0.903	80	396	100	2905	3689	-0.810	1055	1850	1310	2379	109853	196308	37.286	107.909	0	0	0
1	3	1	"glpG"	"STM3524"	1910	42070	110	2349	3576	3413	95	65	65	127	506	398	87	77	0	3220	5232	5052	96	80	80	244	1424	583	77	53	0	0.727	0.681	0.622	0.661	1.455	0.593	0.894	80	464	100	5424	8663	-0.459	2284	3140	3511	5152	286042	418570	6.816	3.503	0	0	0
1	4	1	"yhjC"	"STM3607"	2100	42070	120	1390	1406	707	50	64	64	112	455	406	89	68	0	9302	9521	5274	55	74	74	205	1280	624	95	91	0	0.144	0.142	0.150	0.149	1.403	0.139	0.895	120	576	100	10554	10789	-2.799	1326	9228	1342	9447	168771	1142531	2.844	7.278	0	0	0
1	5	1	"dacB"	"STM3300"	2270	42070	110	485	1340	2171	162	60	60	65	31	47	98	96	0	1731	4018	5975	148	71	71	100	316	316	90	77	0	0.256	0.324	0.271	0.303	1.749	0.314	0.924	80	488	100	2085	5227	-1.966	425	1660	1280	3947	107188	321405	41.129	12.399	0	0	0
1	6	1	"yqjD"	"STM3229"	2440	42070	110	1058	1784	1587	88	61	61	105	385	366	90	62	0	1092	1694	1467	86	69	69	141	480	340	81	53	0	0.975	1.060	1.086	1.047	1.514	1.110	0.871	80	500	100	2020	3348	-0.037	997	1023	1723	1625	142689	135548	4.361	3.235	0	0	0
1	7	1	"yfhP"	"STM2544"	2630	42080	120	4346	5882	4427	75	61	61	99	364	367	97	97	0	1448	2031	1559	76	69	69	110	349	317	96	82	0	3.107	2.967	3.038	3.132	1.460	2.997	0.921	120	558	100	5664	7783	1.636	4285	1379	5821	1962	705849	243677	15.887	5.504	0	0	0
1	8	1	""	"STM0660"	2810	42090	120	478	481	260	54	61	61	64	18	28	99	97	0	7552	8162	5019	61	68	68	70	14	20	100	100	0	0.056	0.052	0.051	0.053	1.347	0.050	0.921	120	489	100	7901	8514	-4.166	417	7484	420	8094	57686	979427	23.167	578.000	0	0	0
1	9	1	""	"STM0672"	2970	42080	110	311	341	113	33	62	62	69	45	65	100	100	0	4374	4474	1653	36	70	70	180	820	455	100	100	0	0.058	0.063	0.063	0.063	1.254	0.062	0.889	80	450	100	4553	4683	-4.111	249	4304	279	4404	27311	357951	6.044	5.237	0	0	0
1	10	1	"nagB"	"STM0684"	3160	42090	120	2720	2664	474	17	62	62	68	41	60	100	100	0	7758	7852	1658	21	68	68	208	864	415	100	98	0	0.346	0.334	0.338	0.338	1.149	0.323	0.959	120	574	100	10348	10386	-1.533	2658	7690	2602	7784	319674	942195	63.317	8.847	0	0	0
1	11	1	"ybfN"	"STM0688"	3330	42090	110	144	154	54	35	62	62	66	24	36	95	71	0	1796	1973	873	44	67	67	118	423	358	100	93	0	0.047	0.048	0.045	0.043	1.743	0.046	0.762	80	465	100	1811	1998	-4.398	82	1729	92	1906	12293	157841	3.667	4.385	0	0	0
1	12	1	"eutH"	"STM2460"	3520	42100	120	770	760	250	32	63	63	67	24	35	99	97	0	8583	8289	2328	28	68	68	111	389	350	97	97	0	0.083	0.085	0.086	0.083	1.454	0.085	0.944	120	552	100	9222	8918	-3.590	707	8515	697	8221	91223	994636	28.875	21.023	0	0	0
1	13	1	"ubiE"	"STM3970"	3700	42100	120	9144	9103	3255	35	63	63	67	25	37	100	100	0	7096	7000	2343	33	67	67	78	143	183	100	100	0	1.292	1.304	1.312	1.282	1.297	1.319	0.935	120	500	100	16110	15973	0.370	9081	7029	9040	6933	1092365	839998	361.440	48.406	0	0	0
1	14	1	""	"STM3966"	3870	42100	120	4128	4033	1564	38	61	61	65	28	43	100	100	0	10295	10058	3581	35	67	67	88	228	259	100	100	0	0.398	0.398	0.396	0.392	1.241	0.392	0.942	120	509	100	14295	13963	-1.330	4067	10228	3972	9991	484002	1207008	141.714	43.728	0	0	0
1	15	1	"yigL"	"STM3962"	4050	42110	130	2269	3287	2621	79	61	61	67	51	76	99	98	0	4239	5500	4404	80	68	68	71	17	23	100	100	0	0.529	0.594	0.639	0.619	1.463	0.583	0.910	120	542	100	6379	8658	-0.918	2208	4171	3226	5432	394382	660052	63.137	319.353	0	0	0
1	16	1	"recQ"	"STM3958"	4230	42110	130	5143	5720	2415	42	62	62	67	50	74	100	100	0	7558	8156	3198	39	68	68	71	18	25	100	100	0	0.678	0.700	0.694	0.689	1.200	0.694	0.930	120	550	100	12571	13746	-0.560	5081	7490	5658	8088	686429	978772	113.060	449.167	0	0	0
1	17	1	"yigG"	"STM3954"	4400	42100	120	2906	3139	1700	54	63	63	65	17	26	100	100	0	3156	3342	2015	60	68	68	71	16	22	100	100	0	0.921	0.940	0.958	1.018	1.548	0.891	0.851	120	510	100	5931	6350	-0.119	2843	3088	3076	3274	376733	401036	180.824	204.438	0	0	0
1	18	1	"yigB"	"STM3950"	4580	42110	140	3602	3817	2260	59	64	64	66	18	27	99	99	0	4829	5270	3401	64	68	68	70	14	20	100	98	0	0.743	0.721	0.736	0.757	1.472	0.693	0.936	156	633	100	8299	8955	-0.428	3538	4761	3753	5202	595509	822144	208.389	371.429	0	0	0
1	19	1	"sgaB"	"STM4384"	4760	42120	120	95	131	89	67	64	64	67	17	25	65	47	0	802	1431	1630	113	68	68	70	14	20	99	97	0	0.042	0.049	0.055	0.053	3.007	0.045	0.722	120	473	100	765	1430	-4.565	31	734	67	1363	15767	171703	3.765	97.214	0	0	0
1	20	1	"cycA"	"STM4398"	4930	42120	120	3437	3298	536	16	67	67	91	206	226	100	100	0	8922	8794	1265	14	69	69	117	412	352	100	100	0	0.381	0.370	0.375	0.368	1.153	0.363	0.970	120	571	100	12223	11956	-1.393	3370	8853	3231	8725	395807	1055262	15.568	21.061	0	0	0
1	21	1	"ytfM"	"STM4409"	5120	42120	130	1835	2777	2481	89	66	66	71	34	47	100	100	0	4654	6776	5597	82	68	68	73	27	36	100	100	0	0.386	0.404	0.399	0.378	1.414	0.413	0.896	120	621	100	6355	9419	-1.374	1769	4586	2711	6708	333185	813101	79.588	248.259	0	0	0
1	22	1	""	"STM4418"	5300	42120	130	211	268	159	59	65	65	69	32	46	94	85	0	6210	7718	5642	73	68	68	71	34	47	100	100	0	0.024	0.027	0.025	0.025	1.645	0.025	0.807	120	584	100	6288	7853	-5.395	146	6142	203	7650	32146	926199	6.219	224.912	0	0	0
1	23	1	""	"STM4422"	5480	42130	120	88	106	51	48	62	62	65	18	27	59	40	0	676	979	844	86	67	67	69	13	18	100	98	0	0.043	0.048	0.051	0.049	2.978	0.044	0.588	120	503	100	635	956	-4.550	26	609	44	912	12674	117480	2.278	70.000	0	0	0
1	24	1	"srfJ"	"STM4426"	5660	42120	130	279	285	50	17	64	64	67	24	35	100	100	0	11304	11412	2154	18	69	69	72	44	61	100	100	0	0.019	0.019	0.019	0.019	1.273	0.018	0.893	120	737	100	11450	11564	-5.708	215	11235	221	11343	34169	1369479	9.083	257.727	0	0	0
1	1	2	"yaiC"	"STM0385"	1560	42240	150	174	245	247	100	62	62	66	26	39	80	67	0	2353	3812	4676	122	74	74	90	195	216	87	83	0	0.049	0.049	0.050	0.054	3.040	0.046	0.016	156	665	100	2391	3921	-4.347	112	2279	183	3738	38283	594713	6.885	19.087	0	0	0
1	2	2	"mopB"	"STM4329"	1730	42250	200	2573	7274	11631	159	65	65	87	291	334	91	82	0	227	485	628	129	76	76	159	971	610	13	5	0	16.609	17.626	16.214	15.794	2.006	20.500	0.348	316	1046	100	2659	7618	4.054	2508	151	7209	409	2298717	153404	24.698	0.336	0	0	0
1	3	2	"phoP"	"STM1231"	1910	42250	120	1986	3610	3871	107	66	66	112	481	429	91	84	0	1445	2425	2415	99	80	80	205	1366	666	50	27	0	1.407	1.511	1.501	1.487	1.717	1.611	0.912	120	362	100	3285	5889	0.492	1920	1365	3544	2345	433225	290963	7.272	1.625	0	0	0
1	4	2	"otsA"	"STM1928"	2090	42250	120	688	946	903	95	64	64	67	19	28	98	98	0	3999	5424	5066	93	74	74	81	93	114	98	97	0	0.159	0.165	0.159	0.165	1.756	0.161	0.870	120	467	100	4549	6232	-2.653	624	3925	882	5350	113513	650851	46.263	57.452	0	0	0
1	5	2	"thiF"	"STM4162"	2270	42260	110	138	182	164	90	62	62	65	28	43	83	63	0	1682	2413	2587	107	71	71	93	313	336	87	75	0	0.047	0.051	0.046	0.051	2.120	0.052	0.793	80	433	100	1687	2462	-4.406	76	1611	120	2342	14537	193054	4.179	7.412	0	0	0
1	6	2	"hemE"	"STM4167"	2450	42260	120	1230	2043	2864	140	63	63	97	375	386	84	69	0	2588	3900	5000	128	70	70	108	350	324	95	87	0	0.463	0.517	0.513	0.475	1.669	0.535	0.862	120	485	100	3685	5810	-1.109	1167	2518	1980	3830	245123	468006	5.189	10.834	0	0	0
1	7	2	"bfr"	"STM3443"	2630	42260	120	557	1480	1889	127	60	60	65	19	29	94	87	0	1176	2466	2879	116	70	70	75	48	64	90	84	0	0.449	0.593	0.560	0.547	2.131	0.606	0.810	120	422	100	1603	3816	-1.154	497	1106	1420	2396	177543	295937	74.474	49.813	0	0	0
1	8	2	"stfA"	"STM0195"	2800	42260	120	98	171	146	85	63	63	66	18	27	63	48	0	1114	3317	4111	123	69	69	72	14	19	83	80	0	0.033	0.033	0.038	0.057	4.929	0.032	0.835	120	396	100	1080	3356	-4.900	35	1045	108	3248	20506	397992	5.833	231.786	0	0	0
1	9	2	"hemL"	"STM0202"	2980	42260	120	826	1694	1935	114	64	64	70	46	65	98	95	0	1063	1759	1722	97	72	72	168	783	466	57	36	0	0.769	0.966	0.801	0.813	1.746	1.066	0.868	120	426	100	1753	3317	-0.379	762	991	1630	1687	203285	211056	35.304	2.032	0	0	0
1	10	2	"eutD"	"STM2466"	3130	42260	110	82	110	74	67	65	65	71	30	42	41	25	0	658	2238	2964	132	71	71	289	1005	347	41	31	0	0.029	0.021	0.027	0.033	3.747	0.015	0.504	80	386	100	604	2212	-5.110	17	587	45	2167	8830	179024	1.300	1.939	0	0	0
1	11	2	"crr"	"STM2433"	3330	42270	120	1962	5422	6755	124	64	64	72	33	45	90	85	0	493	1574	1802	114	68	68	268	952	355	42	32	0	4.466	3.558	3.303	3.230	2.621	3.832	0.791	120	510	100	2323	6864	2.159	1898	425	5358	1506	650678	188866	162.121	1.372	0	0	0
1	12	2	"prpD"	"STM0370"	3510	42280	120	87	122	88	72	63	63	65	17	26	55	41	0	816	2654	3487	131	68	68	69	13	18	96	91	0	0.032	0.023	0.026	0.032	4.377	0.022	0.781	120	430	100	772	2645	-4.962	24	748	59	2586	14695	318456	3.353	198.846	0	0	0
1	13	2	"spaQ"	"STM2889"	3690	42270	120	147	212	192	90	63	63	71	50	70	61	43	0	695	1350	1589	117	68	68	128	416	325	63	41	0	0.134	0.116	0.114	0.125	2.382	0.112	0.816	120	450	100	711	1431	-2.900	84	627	149	1282	25417	161988	2.820	2.938	0	0	0
1	14	2	"yfeJ"	"STM2437"	3880	42270	110	219	263	168	63	62	62	71	53	74	87	67	0	1484	1965	1668	84	68	68	135	443	328	91	66	0	0.111	0.106	0.105	0.103	1.732	0.085	0.718	80	395	100	1573	2098	-3.173	157	1416	201	1897	21076	157205	3.623	4.131	0	0	0
1	15	2	"fabH"	"STM1193"	4040	42280	120	3228	8224	10690	129	63	63	66	20	30	100	99	0	1043	2609	3291	126	69	69	71	15	21	100	99	0	3.249	3.213	3.061	3.154	1.653	3.389	0.855	120	408	100	4139	10701	1.700	3165	974	8161	2540	986843	313077	407.900	169.200	0	0	0
1	16	2	"flgN"	"STM1171"	4220	42280	120	689	996	975	97	64	64	67	21	31	100	100	0	1306	1804	1627	90	68	68	71	18	25	100	100	0	0.505	0.537	0.527	0.508	1.445	0.552	0.921	120	399	100	1863	2668	-0.986	625	1238	932	1736	119543	216498	44.238	96.278	0	0	0
1	17	2	"phsC"	"STM2063"	4410	42290	120	162	216	154	71	67	67	68	17	25	90	82	0	2600	4115	4148	100	69	69	71	18	25	100	100	0	0.038	0.037	0.033	0.033	1.994	0.032	0.776	120	410	100	2626	4195	-4.736	95	2531	149	4046	25878	493785	8.706	224.667	0	0	0
1	18	2	"pefB"	"PSLT019"	4580	42290	120	79	101	67	66	67	67	69	18	26	45	28	0	1090	2382	3332	139	70	70	72	16	22	100	100	0	0.012	0.015	0.016	0.017	2.900	0.014	0.517	120	381	100	1032	2346	-6.409	12	1020	34	2312	12127	285811	1.778	144.375	0	0	0
1	19	2	""	"PSLT046"	4760	42290	120	1617	4036	4873	120	68	68	95	222	233	89	74	0	2460	5877	6921	117	71	71	116	407	350	83	72	0	0.648	0.683	0.651	0.690	1.919	0.695	0.850	120	413	100	3938	9774	-0.625	1549	2389	3968	5806	484281	705234	17.752	14.155	0	0	0
1	20	2	"rlgA"	"PSLT045"	4930	42320	90	611	1041	1036	99	70	70	120	304	253	59	46	0	1139	1719	1693	98	71	71	174	595	341	67	48	0	0.507	0.589	0.582	0.556	1.851	0.559	0.781	52	302	100	1609	2619	-0.981	541	1068	971	1648	54133	89408	3.030	2.597	0	0	0
1	21	2	"udp"	"STM3968"	5090	42280	80	298	432	432	100	68	68	99	210	212	55	34	0	497	669	655	97	70	70	153	498	325	48	21	0	0.539	0.608	0.623	0.611	2.471	0.547	0.967	52	299	100	657	963	-0.893	230	427	364	599	22475	34771	1.586	1.036	0	0	0
1	22	2	"hns"	"STM1751"	5290	42300	120	2605	5474	6858	125	66	66	79	92	116	96	95	0	473	759	767	101	69	69	92	232	252	70	44	0	6.285	7.838	7.461	7.294	1.654	9.115	0.876	120	485	100	2943	6098	2.652	2539	404	5408	690	656929	91091	58.641	2.875	0	0	0
1	23	2	"prgI"	"STM2873"	5470	42300	120	383	714	834	116	63	63	67	18	26	94	89	0	352	648	743	114	68	68	69	14	20	95	92	0	1.127	1.122	1.106	1.083	1.934	1.119	0.922	120	381	100	604	1231	0.172	320	284	651	580	85658	77752	35.944	41.357	0	0	0
1	24	2	"prfC"	"STM4560"	5640	42300	100	214	902	1444	160	64	64	74	91	122	56	47	0	235	835	1188	142	67	67	81	107	132	52	46	0	0.893	1.091	0.979	1.087	3.008	1.174	0.657	80	391	100	318	1606	-0.163	150	168	838	768	72141	66839	9.099	7.047	0	0	0
1	1	3	"iclR"	"STM4187"	1560	42420	110	606	1053	1126	106	61	61	73	95	130	85	67	0	2349	3698	3696	99	73	73	159	807	507	71	55	0	0.239	0.274	0.267	0.250	1.809	0.273	0.905	80	477	100	2821	4617	-2.062	545	2276	992	3625	84273	295814	10.316	4.385	0	0	0
1	2	3	"hisQ"	"STM2353"	1750	42420	110	168	603	803	133	64	64	80	114	142	47	38	0	1124	4058	5759	141	72	72	194	957	493	50	41	0	0.099	0.135	0.141	0.136	2.916	0.128	0.881	80	338	100	1156	4525	-3.338	104	1052	539	3986	48269	324652	4.588	4.038	0	0	0
1	3	3	"rpsP"	"STM2676"	1920	42430	120	1368	2862	3829	133	65	65	68	31	45	95	91	0	202	513	1053	205	71	71	74	15	20	90	74	0	9.947	6.328	8.430	8.468	2.829	5.179	0.571	120	386	100	1434	3239	3.314	1303	131	2797	442	343498	61508	90.129	29.267	0	0	0
1	4	3	"ilvH"	"STM0117"	2090	42440	120	147	416	477	114	64	64	67	27	40	65	55	0	544	2268	2827	124	71	71	72	14	19	90	82	0	0.175	0.160	0.166	0.169	2.559	0.160	0.910	120	420	100	556	2549	-2.511	83	473	352	2197	49971	272142	12.926	156.857	0	0	0
1	5	3	"putP"	"STM1125"	2270	42440	120	329	728	934	128	65	65	70	44	62	81	73	0	1186	2117	2575	121	70	70	73	19	26	97	95	0	0.237	0.324	0.326	0.307	2.400	0.318	0.803	120	436	100	1380	2710	-2.080	264	1116	663	2047	87307	254072	14.955	107.579	0	0	0
1	6	3	"hfq"	"STM4361"	2440	42440	120	1188	3851	5084	132	67	67	72	42	58	91	80	0	339	873	1053	120	70	70	75	24	32	83	70	0	4.167	4.712	4.418	4.017	2.535	5.070	0.885	120	444	100	1390	4587	2.059	1121	269	3784	803	462060	104726	89.976	33.250	0	0	0
1	7	3	"cbiK"	"STM2025"	2610	42440	110	88	124	98	79	64	64	69	24	34	50	32	0	1233	1887	2160	114	71	71	142	580	408	75	50	0	0.021	0.033	0.028	0.027	2.916	0.033	0.778	80	389	100	1186	1876	-5.597	24	1162	60	1816	9886	150952	2.292	3.009	0	0	0
1	8	3	"cboQ"	"STM2021"	2790	42440	130	94	149	124	83	63	63	66	22	33	55	43	0	730	2557	3446	134	70	70	127	521	410	55	44	0	0.047	0.035	0.041	0.046	2.682	0.029	0.749	120	483	100	691	2573	-4.412	31	660	86	2487	17843	306830	3.773	4.664	0	0	0
1	9	3	"umuD"	"STM1998"	2980	42450	120	123	182	146	80	64	64	66	20	30	74	60	0	867	1668	1680	100	71	71	78	73	93	97	90	0	0.074	0.074	0.069	0.064	2.246	0.076	0.828	120	422	100	855	1715	-3.754	59	796	118	1597	21818	200206	5.800	21.781	0	0	0
1	10	3	"uhpB"	"STM3789"	3140	42450	130	317	565	532	94	65	65	71	30	42	84	75	0	1731	2874	3208	111	72	72	185	755	408	62	50	0	0.152	0.178	0.199	0.229	2.588	0.159	0.848	120	467	100	1911	3302	-2.719	252	1659	500	2802	67847	344892	16.467	3.562	0	0	0
1	11	3	"trpC"	"STM1725"	3330	42460	120	105	344	511	148	63	63	69	29	42	55	43	0	610	2578	3997	155	68	68	74	30	40	86	75	0	0.077	0.112	0.112	0.122	2.926	0.114	0.860	120	422	100	584	2791	-3.690	42	542	281	2510	41316	309398	9.483	83.467	0	0	0
1	12	3	"rpoN"	"STM3320"	3500	42460	120	425	947	1150	121	62	62	64	17	26	91	87	0	760	1600	1987	124	68	68	71	16	22	97	95	0	0.525	0.578	0.565	0.531	2.454	0.552	0.850	120	425	100	1055	2417	-0.931	363	692	885	1532	113593	192058	51.941	95.563	0	0	0
1	13	3	"phnW"	"STM0431"	3690	42460	120	119	441	1399	317	61	61	62	16	25	85	72	0	3338	6150	8164	132	67	67	70	16	22	100	100	0	0.018	0.062	0.019	0.022	2.813	0.117	0.535	120	454	100	3329	6463	-5.818	58	3271	380	6083	52953	738009	23.688	380.000	0	0	0
1	14	3	""	"STM4141"	3870	42470	130	92	120	81	67	61	61	64	32	50	48	33	0	244	356	312	87	66	66	90	281	312	35	15	0	0.174	0.203	0.210	0.224	3.409	0.205	0.723	120	467	100	209	349	-2.522	31	178	59	290	14358	42681	1.750	0.947	0	0	0
1	15	3	""	"STM0346"	4040	42470	120	91	111	70	63	62	62	65	20	30	56	37	0	1891	2484	2403	96	67	67	79	148	187	98	95	0	0.016	0.020	0.017	0.018	2.591	0.019	0.504	120	406	100	1853	2466	-5.975	29	1824	49	2417	13324	298136	2.300	16.250	0	0	0
1	16	3	""	"STM1042"	4220	42460	140	88	121	91	75	64	64	67	21	31	51	33	0	657	1604	2301	143	69	69	80	140	175	78	66	0	0.041	0.037	0.045	0.042	2.616	0.034	0.714	156	458	100	612	1592	-4.615	24	588	57	1535	18843	250257	2.571	10.886	0	0	0
1	17	3	"sirC"	"STM1774"	4400	42470	130	185	433	579	133	66	66	68	18	26	80	70	0	513	1404	2015	143	71	71	73	19	26	92	83	0	0.269	0.275	0.268	0.276	2.357	0.260	0.811	120	401	100	561	1700	-1.893	119	442	367	1333	51999	168484	20.278	70.053	0	0	0
1	18	3	"orf70"	"STM1388"	4570	42470	120	137	259	405	156	67	67	69	21	30	76	61	0	385	663	842	126	72	72	74	18	24	93	87	0	0.224	0.325	0.260	0.271	2.323	0.324	0.455	120	393	100	383	783	-2.161	70	313	192	591	31024	79561	9.048	32.722	0	0	0
1	19	3	"traB"	"PSLT081"	4750	42470	130	122	161	116	72	66	66	69	22	31	75	56	0	5456	8499	9929	116	72	72	76	24	31	100	99	0	0.010	0.011	0.011	0.011	1.932	0.011	0.800	120	438	100	5440	8522	-6.587	56	5384	95	8427	19346	1019915	4.182	350.958	0	0	0
1	20	3	"trbI"	"PSLT089"	4920	42470	130	87	102	50	49	64	64	71	97	136	12	1	0	1608	2730	2854	104	69	69	86	169	196	88	84	0	0.015	0.014	0.018	0.018	3.428	0.015	0.541	120	477	100	1562	2699	-6.064	23	1539	38	2661	12199	327562	0.320	15.645	0	0	0
1	21	3	""	"PSLT093"	5110	42490	130	84	99	62	62	65	65	77	102	132	8	3	0	1308	2193	2969	135	69	69	99	265	267	91	83	0	0.015	0.016	0.018	0.017	2.714	0.018	0.676	120	534	100	1258	2158	-6.027	19	1239	34	2124	11841	263218	0.216	7.902	0	0	0
1	22	3	"traF"	"PSLT097"	5290	42480	130	104	136	93	68	63	63	67	19	28	72	52	0	3077	4616	5293	114	68	68	70	15	21	100	100	0	0.014	0.016	0.017	0.015	2.856	0.015	0.792	120	481	100	3050	4621	-6.198	41	3009	73	4548	16286	553963	3.632	303.067	0	0	0
1	23	3	"traG"	"PSLT101"	5470	42480	130	244	409	439	107	63	63	68	33	48	95	86	0	5098	8167	8732	106	69	69	81	156	192	100	100	0	0.036	0.043	0.041	0.038	1.761	0.043	0.836	120	423	100	5210	8444	-4.796	181	5029	346	8098	49078	980082	10.333	51.833	0	0	0
1	24	3	""	"PSLT106"	5600	42470	130	207	426	531	124	64	64	72	82	113	69	45	0	1114	2037	2573	126	70	70	89	160	179	87	80	0	0.137	0.184	0.163	0.165	2.090	0.123	0.655	120	521	100	1187	2329	-2.868	143	1044	362	1967	51104	244405	4.317	12.175	0	0	0
1	1	4	""	"STM1656"	1540	42610	110	571	841	737	87	62	62	67	24	35	100	98	0	5069	7340	6778	92	75	75	102	507	497	97	95	0	0.102	0.107	0.108	0.107	1.550	0.103	0.876	80	516	100	5503	8044	-3.294	509	4994	779	7265	67314	587166	32.250	14.276	0	0	0
1	2	4	""	"STM2716"	1730	42610	120	71	82	37	45	65	65	82	117	142	2	0	0	685	1482	1928	130	74	74	164	914	557	37	24	0	0.010	0.012	0.018	0.022	3.904	0.014	0.328	120	499	100	617	1425	-6.670	6	611	17	1408	9809	177833	0.000	1.442	0	0	0
1	3	4	""	"STM2722"	1910	42610	120	98	107	42	39	65	65	76	85	111	12	1	0	4536	6327	5650	89	73	73	78	27	34	100	100	0	0.007	0.007	0.007	0.007	2.567	0.005	0.066	120	422	100	4496	6296	-7.079	33	4463	42	6254	12872	759264	0.365	231.444	0	0	0
1	4	4	""	"STM1618"	2090	42620	120	126	180	127	70	66	66	81	159	196	26	7	0	2795	4321	4357	100	73	73	89	155	174	98	97	0	0.022	0.027	0.026	0.024	1.847	0.027	0.875	120	400	100	2782	4362	-5.504	60	2722	114	4248	21656	518574	0.623	27.303	0	0	0
1	5	4	""	"STM1675"	2260	42620	120	240	430	548	127	65	65	70	39	55	74	67	0	1535	2916	3842	131	72	72	76	23	30	93	90	0	0.120	0.128	0.117	0.124	1.980	0.133	0.913	120	430	100	1638	3209	-3.064	175	1463	365	2844	51545	349868	9.231	123.478	0	0	0
1	6	4	""	"STM1664"	2440	42620	110	209	332	370	111	65	65	68	20	29	91	85	0	1853	2670	3076	115	73	73	91	164	180	92	87	0	0.081	0.103	0.094	0.089	1.879	0.105	0.909	80	408	100	1924	2864	-3.628	144	1780	267	2597	26583	213594	13.200	15.726	0	0	0
1	7	4	"pyrH"	"STM0218"	2620	42620	120	2909	5500	6434	116	66	66	74	53	71	98	95	0	1401	2232	2498	111	74	74	136	535	393	71	56	0	2.142	2.518	2.476	2.542	1.847	2.681	0.867	120	473	100	4170	7592	1.099	2843	1327	5434	2158	659992	267813	102.377	3.918	0	0	0
1	8	4	"accA"	"STM0232"	2790	42620	120	5143	5587	2921	52	64	64	70	53	75	99	99	0	2807	2909	1379	47	70	70	75	31	41	99	98	0	1.856	1.945	1.955	1.979	1.408	2.022	0.905	120	437	100	7816	8362	0.892	5079	2737	5523	2839	670484	349073	104.094	91.419	0	0	0
1	9	4	"panC"	"STM0181"	2970	42630	120	1239	1774	1651	93	66	66	67	18	26	100	99	0	2512	3421	3121	91	71	71	75	21	28	100	100	0	0.481	0.510	0.500	0.483	1.423	0.503	0.923	120	409	100	3614	5058	-1.057	1173	2441	1708	3350	212880	410553	94.833	159.333	0	0	0
1	10	4	"sbmC"	"STM2061"	3150	42630	120	257	446	563	126	65	65	67	18	26	91	85	0	1000	1629	1826	112	71	71	75	25	33	100	94	0	0.207	0.245	0.237	0.223	2.040	0.257	0.778	120	404	100	1121	1939	-2.275	192	929	381	1558	53574	195527	21.056	62.160	0	0	0
1	11	4	"yeeO"	"STM2013"	3320	42630	120	207	295	287	97	62	62	65	17	26	95	93	0	4012	5873	6679	113	70	70	72	21	29	100	100	0	0.037	0.040	0.041	0.038	1.754	0.040	0.917	120	406	100	4087	6036	-4.765	145	3942	233	5803	35341	704799	13.529	276.238	0	0	0
1	12	4	"rcsA"	"STM1982"	3510	42640	120	123	175	128	73	64	64	77	108	140	33	16	0	1889	3072	3226	105	70	70	120	418	348	93	79	0	0.032	0.037	0.036	0.033	2.077	0.036	0.828	120	465	100	1878	3113	-4.946	59	1819	111	3002	21035	368684	0.907	7.062	0	0	0
1	13	4	"yjbB"	"STM4189"	3690	42640	120	141	279	361	129	62	62	63	16	25	86	72	0	767	1884	2612	138	68	68	72	18	25	100	100	0	0.113	0.119	0.104	0.099	1.733	0.127	0.899	120	412	100	778	2033	-3.145	79	699	217	1816	33534	226048	13.500	100.667	0	0	0
1	14	4	"ubiA"	"STM4234"	3860	42640	120	752	1232	1418	115	62	62	77	254	329	80	60	0	2320	3846	4342	112	67	67	70	28	40	100	100	0	0.306	0.310	0.293	0.285	1.493	0.311	0.927	120	418	100	2943	4949	-1.707	690	2253	1170	3779	147828	461517	4.547	134.857	0	0	0
1	15	4	""	"STM4242"	4040	42650	120	217	396	597	150	64	64	66	19	28	98	97	0	3452	5493	5644	102	68	68	81	146	180	99	99	0	0.045	0.061	0.051	0.050	1.605	0.059	0.438	120	416	100	3537	5757	-4.467	153	3384	332	5425	47541	659129	17.368	37.068	0	0	0
1	16	4	""	"STM4272"	4220	42650	120	170	203	104	51	65	65	67	19	28	96	90	0	2638	3531	2536	71	69	69	82	149	181	100	100	0	0.041	0.040	0.039	0.037	1.669	0.038	0.864	120	398	100	2674	3600	-4.613	105	2569	138	3462	24335	423666	7.158	23.148	0	0	0
1	17	4	"yjcG"	"STM4273"	4390	42650	120	255	333	238	71	66	66	86	161	187	59	23	0	5595	8044	6509	80	70	70	73	18	24	100	100	0	0.034	0.033	0.032	0.031	1.453	0.032	0.907	120	344	100	5714	8241	-4.870	189	5525	267	7974	39913	965265	1.534	442.833	0	0	0
1	18	4	"sixA"	"STM2387"	4560	42660	140	1395	2121	2690	126	67	67	91	167	183	93	85	0	778	1096	1119	102	71	71	74	19	25	99	96	0	1.878	2.004	1.750	1.841	1.577	2.355	0.903	156	388	100	2035	3079	0.909	1328	707	2054	1025	330882	170970	12.156	53.789	0	0	0
1	19	4	"fes"	"STM0586"	4740	42650	120	108	220	267	121	67	67	77	77	100	38	28	0	356	802	1065	132	72	72	79	42	53	73	66	0	0.144	0.210	0.207	0.216	3.142	0.228	0.877	120	419	100	325	883	-2.792	41	284	153	730	26451	96242	1.857	17.214	0	0	0
1	20	4	"maa"	"STM0472"	4930	42660	120	347	535	585	109	65	65	75	75	100	79	66	0	1154	1867	2052	109	71	71	80	66	82	94	90	0	0.260	0.262	0.250	0.229	1.820	0.266	0.875	120	433	100	1365	2266	-1.941	282	1083	470	1796	64208	223985	6.133	27.076	0	0	0
1	21	4	"ybbJ"	"STM0500"	5100	42660	120	226	352	383	108	63	63	67	18	26	90	85	0	863	1342	1556	115	68	68	69	13	18	98	96	0	0.205	0.227	0.225	0.231	1.770	0.224	0.906	120	397	100	958	1563	-2.286	163	795	289	1274	42283	161024	15.833	97.923	0	0	0
1	22	4	"allD"	"STM0528"	5280	42670	120	87	105	55	52	64	64	69	32	46	40	20	0	1994	3111	3685	118	68	68	75	89	118	99	99	0	0.012	0.013	0.014	0.013	2.437	0.013	0.688	120	432	100	1949	3084	-6.388	23	1926	41	3043	12619	373315	1.125	34.112	0	0	0
1	23	4	"yfdH"	"STM0558"	5460	42670	120	113	170	139	81	66	66	69	19	27	74	58	0	1689	3086	3576	115	69	69	70	14	20	100	100	0	0.029	0.034	0.032	0.027	2.222	0.034	0.869	120	414	100	1667	3121	-5.107	47	1620	104	3017	20396	370301	5.316	215.429	0	0	0
1	24	4	""	"STM0573"	5640	42670	120	82	107	66	61	63	63	68	35	51	35	19	0	881	1581	1987	125	67	67	77	134	174	90	84	0	0.023	0.029	0.029	0.028	2.838	0.030	0.631	120	573	100	833	1558	-5.421	19	814	44	1514	12811	189747	1.114	11.224	0	0	0
1	1	5	""	"STM1836"	1540	42780	110	365	464	411	88	66	66	71	43	60	95	90	0	4674	5800	4722	81	76	76	109	520	477	96	92	0	0.065	0.070	0.063	0.062	1.483	0.072	0.905	80	497	100	4897	6122	-3.943	299	4598	398	5724	37158	464026	9.140	10.944	0	0	0
1	2	5	"ycgN"	"STM1811"	1720	42780	110	879	1116	828	74	65	65	72	47	65	100	97	0	2490	3178	2182	68	74	74	85	78	91	100	100	0	0.337	0.339	0.317	0.325	1.391	0.356	0.927	80	396	100	3230	4155	-1.570	814	2416	1051	3104	89292	254210	22.213	39.654	0	0	0
1	3	5	"kdsA"	"STM1772"	1880	42790	130	2680	4385	5271	120	64	64	98	307	313	99	95	0	1969	2877	3614	125	74	74	94	147	156	99	96	0	1.380	1.542	1.438	1.500	1.473	1.523	0.862	120	465	100	4511	7124	0.465	2616	1895	4321	2803	526202	345293	13.964	18.932	0	0	0
1	4	5	"galU"	"STM1752"	2070	42780	110	4846	5587	2549	45	66	66	139	536	385	100	100	0	4535	5135	2195	42	75	75	162	682	420	100	100	0	1.072	1.091	1.084	1.080	1.231	1.027	0.925	80	424	100	9240	10581	0.100	4780	4460	5521	5060	446977	410776	10.164	7.292	0	0	0
1	5	5	"yeaB"	"STM1825"	2250	42790	110	583	602	208	34	65	65	118	447	378	62	3	0	3128	3177	959	30	73	73	177	723	408	100	98	0	0.170	0.173	0.165	0.170	1.246	0.173	0.706	80	409	100	3573	3641	-2.560	518	3055	537	3104	48136	254144	1.083	4.149	0	0	0
1	6	5	""	"STM1808"	2420	42790	110	351	376	176	46	65	65	74	54	72	100	96	0	2700	3005	1566	52	73	73	173	532	307	100	91	0	0.109	0.106	0.105	0.105	1.399	0.099	0.860	80	444	100	2913	3243	-3.199	286	2627	311	2932	30059	240400	5.593	5.323	0	0	0
1	7	5	""	"STM4011"	2610	42800	110	101	132	99	75	66	66	77	68	88	27	13	0	2646	3717	4307	115	76	76	146	464	317	92	80	0	0.014	0.018	0.017	0.016	2.013	0.018	0.783	80	439	100	2605	3707	-6.198	35	2570	66	3641	10538	297383	0.809	7.696	0	0	0
1	8	5	"yihG"	"STM3998"	2780	42800	110	172	406	575	141	65	65	74	61	82	62	46	0	964	2509	3757	149	72	72	96	209	217	70	61	0	0.120	0.140	0.139	0.141	2.578	0.143	0.919	80	421	100	999	2778	-3.059	107	892	341	2437	32448	200752	5.443	11.545	0	0	0
1	9	5	"argC"	"STM4121"	2970	42800	120	236	646	1295	200	66	66	69	31	44	85	74	0	1488	4092	7582	185	70	70	89	200	224	82	75	0	0.120	0.144	0.150	0.136	2.295	0.160	0.918	120	417	100	1588	4602	-3.060	170	1418	580	4022	77558	491062	18.613	20.015	0	0	0
1	10	5	"ego"	"STM4074"	3140	42820	120	100	135	105	77	66	66	67	18	26	59	48	0	2078	4045	5620	138	70	70	72	15	20	98	98	0	0.017	0.017	0.019	0.019	2.213	0.017	0.840	120	375	100	2042	4044	-5.884	34	2008	69	3975	16179	485393	3.778	264.867	0	0	0
1	11	5	"cpxP"	"STM4060"	3320	42810	120	239	433	636	146	63	63	65	17	26	90	83	0	1319	2240	3291	146	69	69	71	14	19	97	96	0	0.141	0.170	0.160	0.163	1.859	0.181	0.917	120	395	100	1426	2541	-2.828	176	1250	370	2171	52002	268787	21.647	154.929	0	0	0
1	12	5	""	"Not LT2a86"	3470	42820	110	137	397	769	193	66	66	95	182	191	26	16	0	360	1272	2493	195	70	70	181	662	365	30	20	0	0.245	0.275	0.266	0.219	3.070	0.281	0.891	80	384	100	361	1533	-2.030	71	290	331	1202	31763	101727	1.659	1.648	0	0	0
1	13	5	"smg"	"STM3404"	3680	42820	120	706	1223	1577	128	66	66	101	286	283	74	53	0	1307	2158	2656	123	69	69	160	593	370	71	51	0	0.517	0.554	0.535	0.527	1.591	0.574	0.950	120	483	100	1878	3246	-0.952	640	1238	1157	2089	146774	258921	3.923	3.369	0	0	0
1	14	5	"rpsM"	"STM3418"	3860	42830	110	4017	7498	10712	142	63	63	81	266	328	97	92	1	241	439	546	124	67	67	73	50	68	85	67	0	22.724	19.987	22.200	22.686	1.838	22.614	0.760	80	384	100	4128	7807	4.506	3954	174	7435	372	599838	35145	27.883	7.320	0	0	0
1	15	5	"rpsH"	"STM3426"	4030	42830	120	7128	12288	15603	126	66	66	68	19	27	100	100	2	235	329	302	91	69	69	72	17	23	92	86	0	42.542	47.008	42.608	41.722	1.555	53.772	0.869	120	403	100	7228	12482	5.411	7062	166	12222	260	1474516	39533	643.158	15.118	0	0	0
1	16	5	"rpsQ"	"STM3431"	4210	42830	120	2594	4764	7701	161	67	67	73	46	63	100	99	0	256	373	402	107	69	69	71	16	22	97	92	0	13.513	15.451	14.743	13.899	1.608	19.597	0.845	120	390	100	2714	5001	3.756	2527	187	4697	304	571713	44812	101.978	18.875	0	0	0
1	17	5	"rplV"	"STM3435"	4390	42820	120	5628	8996	11682	129	69	69	100	180	180	100	100	1	264	406	414	101	70	70	73	17	23	99	97	0	28.655	26.568	27.264	26.980	1.469	29.297	0.890	120	353	100	5753	9263	4.841	5559	194	8927	336	1079511	48759	49.422	19.588	0	0	0
1	18	5	"rplC"	"STM3440"	4560	42830	120	8534	13824	13898	100	69	69	104	178	171	100	100	0	344	502	410	81	71	71	73	18	24	99	97	0	31.007	31.914	33.239	32.378	1.745	33.893	0.926	120	359	100	8738	14186	4.955	8465	273	13755	431	1658924	60277	77.079	23.833	0	0	0
1	19	5	"yjgA"	"STM4437"	4740	42830	120	987	2797	5588	199	69	69	88	88	100	95	86	0	990	2047	3236	158	72	72	79	42	53	98	94	0	1.000	1.381	1.123	1.132	1.731	1.693	0.917	120	406	100	1836	4703	0.000	918	918	2728	1975	335658	245595	30.784	46.857	0	0	0
1	20	5	"holC"	"STM4476"	4920	42840	120	942	1898	2837	149	67	67	77	78	101	93	90	0	868	1389	1446	104	71	71	78	42	53	96	91	0	1.098	1.389	1.085	1.109	1.698	1.809	0.788	120	400	100	1672	3149	0.135	875	797	1831	1318	227799	166678	23.346	31.214	0	0	0
1	21	5	"yjiE"	"STM4511"	5100	42840	120	230	334	310	92	66	66	69	19	27	85	80	0	1993	2965	3104	104	68	68	70	15	21	100	100	0	0.085	0.093	0.085	0.084	1.906	0.091	0.885	120	361	100	2089	3165	-3.553	164	1925	268	2897	40067	355753	13.947	193.000	0	0	0
1	22	5	"fhuF"	"STM4550"	5260	42840	110	144	696	1441	207	65	65	71	44	61	58	45	0	332	1565	3166	202	68	68	77	101	131	58	52	0	0.299	0.422	0.438	0.419	2.530	0.454	0.966	80	341	100	343	2128	-1.741	79	264	631	1497	55711	125171	14.205	14.733	0	0	0
1	23	5	"smp"	"STM4577"	5450	42840	130	84	357	679	190	65	65	70	39	55	42	36	0	227	1881	4120	219	68	68	75	87	116	54	48	0	0.119	0.161	0.157	0.205	3.330	0.159	0.928	120	463	100	178	2105	-3.065	19	159	292	1813	42781	225708	7.359	20.759	0	0	0
1	24	5	"arcA"	"STM4598"	5620	42840	100	63	63	17	26	64	64	67	26	38	7	0	0	61	64	13	20	66	66	68	13	19	10	2	0	0.200	0.500	1.273	1.211	3.618	6.678	0.142	80	386	100	-6	-3	-2.322	-1	-5	-1	-2	5054	5091	-0.154	-0.308	-50	0	0
1	1	6	""	"STM3548"	1530	42950	110	96	129	84	65	63	63	69	40	57	45	27	0	2773	5407	5321	98	77	77	119	326	273	97	93	0	0.012	0.012	0.011	0.011	2.499	0.011	0.354	80	511	100	2729	5396	-6.352	33	2696	66	5330	10289	432558	1.500	16.221	0	0	0
1	2	6	"yhgG"	"STM3507"	1710	42960	110	211	306	279	91	65	65	69	23	33	98	96	0	666	965	879	91	75	75	119	334	280	81	38	0	0.247	0.271	0.250	0.250	1.651	0.224	0.655	80	474	100	737	1131	-2.017	146	591	241	890	24519	77200	10.304	2.533	0	0	0
1	3	6	"nanA"	"STM3339"	1900	42960	120	103	135	93	68	64	64	91	295	324	4	0	0	2969	4537	5326	117	75	75	92	144	156	97	92	0	0.013	0.016	0.016	0.017	2.447	0.015	0.704	120	474	100	2933	4533	-6.213	39	2894	71	4462	16249	544448	0.149	30.868	0	0	0
1	4	6	"mtgA"	"STM3326"	2060	42960	110	763	849	486	57	65	65	106	377	355	81	45	0	2578	3217	1944	60	75	75	212	863	407	98	78	0	0.279	0.250	0.248	0.249	1.444	0.243	0.860	80	449	100	3201	3926	-1.842	698	2503	784	3142	67912	257391	1.971	3.482	0	0	0
1	5	6	"yhbZ"	"STM3301"	2250	42970	120	2227	3108	3202	103	66	66	86	130	151	98	96	0	2711	3537	3210	90	75	75	151	562	372	94	85	0	0.820	0.879	0.843	0.797	1.600	0.927	0.858	120	510	100	4797	6504	-0.287	2161	2636	3042	3462	372995	424457	23.246	6.025	0	0	0
1	6	6	"truB"	"STM3284"	2430	42970	120	2609	3451	2870	83	65	65	71	33	46	100	100	0	2220	2953	2334	79	74	74	112	351	313	96	94	0	1.185	1.176	1.109	1.130	1.379	1.225	0.898	120	449	100	4690	6265	0.245	2544	2146	3386	2879	414125	354360	102.424	8.094	0	0	0
1	7	6	"yqhD"	"STM3164"	2610	42980	120	2168	3849	5105	132	67	67	73	55	75	99	96	0	1861	3295	3966	120	75	75	87	94	108	95	93	0	1.176	1.175	1.092	1.132	1.913	1.298	0.912	120	425	100	3887	7002	0.234	2101	1786	3782	3220	461844	395376	68.655	34.128	0	0	0
1	8	6	"yghU"	"STM3140"	2780	42980	120	238	453	558	123	65	65	72	50	69	79	67	0	1591	2746	3259	118	72	72	94	203	215	95	86	0	0.114	0.145	0.124	0.120	2.182	0.153	0.865	120	441	100	1692	3062	-3.134	173	1519	388	2674	54320	329461	7.620	13.064	0	0	0
1	9	6	"mltC"	"STM3112"	2960	42980	120	904	1689	2086	123	65	65	68	22	32	99	96	0	2248	3958	4846	122	70	70	78	87	111	100	95	0	0.385	0.418	0.410	0.388	1.772	0.409	0.889	120	408	100	3017	5512	-1.376	839	2178	1624	3888	202730	474915	73.682	44.598	0	0	0
1	10	6	"yggJ"	"STM3094"	3130	42980	120	831	1894	2432	128	68	68	69	18	26	98	95	0	1776	3068	3785	123	70	70	73	18	24	100	98	0	0.447	0.609	0.593	0.577	2.219	0.619	0.911	120	357	100	2469	4824	-1.161	763	1706	1826	2998	227314	368184	101.389	166.389	0	0	0
1	11	6	""	"STM3073"	3310	42990	120	83	163	257	157	67	67	68	20	29	43	28	0	1020	2719	5354	196	70	70	72	16	22	97	95	0	0.017	0.036	0.026	0.030	3.739	0.043	0.842	120	358	100	966	2745	-5.892	16	950	96	2649	19543	326233	4.750	165.438	0	0	0
1	12	6	"ygfA"	"STM3061"	3490	42990	120	230	434	608	140	67	67	81	137	169	50	33	0	1053	2345	3637	155	70	70	121	471	389	71	50	0	0.166	0.161	0.148	0.147	2.259	0.158	0.897	120	404	100	1146	2642	-2.592	163	983	367	2275	52058	281390	2.577	4.722	0	0	0
1	13	6	"yeaH"	"STM1284"	3670	42990	120	404	845	1218	144	61	61	64	25	39	90	84	0	2302	4165	5176	124	67	67	73	42	57	99	98	0	0.153	0.191	0.166	0.159	1.898	0.205	0.841	120	414	100	2578	4882	-2.704	343	2235	784	4098	101434	499793	31.240	97.429	0	0	0
1	14	6	"ydiZ"	"STM1325"	3850	43000	120	96	175	231	132	61	61	64	26	40	57	37	0	419	1045	1602	153	67	67	73	43	58	88	75	0	0.099	0.117	0.126	0.105	2.824	0.130	0.873	120	390	100	387	1092	-3.330	35	352	114	978	20985	125395	4.269	22.605	0	0	0
1	15	6	"aroH"	"STM1347"	4020	43000	120	520	1125	1678	149	67	67	69	25	36	95	90	0	1784	3686	5208	141	70	70	104	334	321	85	66	0	0.264	0.293	0.268	0.257	1.805	0.298	0.881	120	397	100	2167	4674	-1.920	453	1714	1058	3616	134988	442314	42.240	10.725	0	0	0
1	16	6	"orf242"	"STM1390"	4200	43000	120	212	485	687	141	66	66	69	34	49	71	62	0	1214	2430	3682	151	70	70	77	31	40	95	89	0	0.128	0.178	0.125	0.152	3.203	0.152	0.654	120	379	100	1290	2779	-2.970	146	1144	419	2360	58238	291631	12.235	75.903	0	0	0
1	17	6	"ydhO"	"STM1432"	4380	43010	140	501	903	1146	126	68	68	79	59	74	88	80	0	1590	2532	3019	119	72	72	80	34	42	100	99	0	0.285	0.339	0.317	0.305	1.823	0.345	0.852	156	398	100	1951	3295	-1.810	433	1518	835	2460	140937	395036	13.966	72.118	0	0	0
1	18	6	"ydgR"	"STM1452"	4560	43010	120	2048	4651	6958	149	70	70	83	50	60	99	96	0	1807	3334	4254	127	71	71	77	24	31	99	98	0	1.139	1.404	1.284	1.225	1.825	1.601	0.903	120	377	100	3714	7844	0.188	1978	1736	4581	3263	558087	400091	91.360	135.708	0	0	0
1	19	6	"ugpC"	"STM3554"	4740	43010	120	204	359	425	118	68	68	80	49	61	81	57	0	1840	3569	4703	131	71	71	75	22	29	100	100	0	0.077	0.083	0.073	0.072	1.742	0.080	0.846	120	376	100	1905	3789	-3.701	136	1769	291	3498	43069	428279	5.694	158.818	0	0	0
1	20	6	"ftsX"	"STM3569"	4910	43010	120	2480	2347	1035	44	66	66	68	19	27	100	99	0	4935	4771	1742	36	70	70	73	19	26	100	100	0	0.496	0.485	0.505	0.463	1.300	0.493	0.932	120	380	100	7279	6982	-1.011	2414	4865	2281	4701	281688	572575	119.947	247.263	0	0	0
1	21	6	"yhhM"	"STM3574"	5110	43010	140	102	174	202	116	66	66	71	33	46	51	35	0	448	984	1614	164	69	69	71	15	21	98	95	0	0.095	0.118	0.123	0.108	2.202	0.115	0.858	156	388	100	415	1023	-3.396	36	379	108	915	27136	153547	3.121	60.867	0	0	0
1	22	6	"yhhS"	"STM3581"	5270	43010	130	364	566	588	103	65	65	71	33	46	95	89	0	2694	4218	4330	102	69	69	73	21	28	100	98	0	0.114	0.121	0.112	0.109	1.691	0.121	0.863	120	381	100	2924	4650	-3.134	299	2625	501	4149	67867	506136	15.000	197.381	0	0	0
1	23	6	"yhhJ"	"STM3585"	5450	43020	120	145	231	254	109	67	67	68	21	30	85	71	0	2344	4026	5387	133	68	68	72	20	27	100	100	0	0.034	0.041	0.039	0.036	1.925	0.044	0.913	120	414	100	2354	4122	-4.867	78	2276	164	3958	27663	483129	7.762	197.700	0	0	0
1	24	6	"gor"	"STM3597"	5630	43020	130	2186	3098	3441	111	63	63	66	21	31	100	100	0	2690	3453	3615	104	67	67	69	17	24	100	100	0	0.809	0.896	0.888	0.868	1.456	0.927	0.880	120	606	100	4746	6421	-0.305	2123	2623	3035	3386	371754	414320	144.381	199.059	0	0	0
1	1	7	"yicN"	"STM3786"	1540	43130	110	330	431	319	74	65	65	67	18	26	100	100	0	1908	2432	2038	83	78	78	93	151	162	100	98	0	0.145	0.155	0.145	0.159	1.654	0.145	0.874	80	536	100	2095	2720	-2.788	265	1830	366	2354	34508	194578	20.222	15.490	0	0	0
1	2	7	"yidH"	"STM3805"	1720	43140	110	233	446	626	140	66	66	70	24	34	87	78	0	1171	2189	2785	127	78	78	90	65	72	97	90	0	0.153	0.180	0.148	0.150	2.167	0.189	0.775	80	481	100	1260	2491	-2.710	167	1093	380	2111	35671	175159	15.667	32.292	0	0	0
1	3	7	"yidQ"	"STM3810"	1900	43140	110	246	409	539	131	64	64	69	26	37	90	78	0	1000	1608	2055	127	76	76	234	930	397	50	21	0	0.197	0.225	0.184	0.198	2.037	0.231	0.773	80	484	100	1106	1877	-2.344	182	924	345	1532	32722	128678	13.077	1.477	0	0	0
1	4	7	""	"STM3820"	2090	43160	110	99	124	81	65	64	64	73	74	101	23	10	0	2976	5641	7140	126	75	75	248	969	390	81	66	0	0.012	0.011	0.011	0.011	3.173	0.010	0.655	80	451	100	2936	5626	-6.373	35	2901	60	5566	9918	451245	0.689	5.566	0	0	0
1	5	7	"torR"	"STM3824"	2240	43150	110	1220	1243	594	47	66	66	74	53	71	100	100	0	5209	5493	2462	44	75	75	106	314	296	100	100	0	0.225	0.217	0.219	0.210	1.300	0.199	0.903	80	400	100	6288	6595	-2.153	1154	5134	1177	5418	99460	439411	22.057	17.156	0	0	0
1	6	7	"dgoR"	"STM3830"	2420	43150	120	433	551	419	76	66	66	72	43	59	99	96	0	3688	4813	3879	80	76	76	100	287	287	100	98	0	0.102	0.102	0.101	0.097	1.541	0.100	0.877	120	479	100	3979	5222	-3.299	367	3612	485	4737	66161	577563	11.140	16.422	0	0	0
1	7	7	"pdxA"	"STM0091"	2590	43140	110	6772	7884	4031	51	65	65	98	326	332	100	100	0	7709	10206	7929	77	74	74	108	309	286	100	100	0	0.878	0.772	0.841	0.828	1.246	0.681	0.891	80	407	100	14342	17951	-0.187	6707	7635	7819	10132	630696	816441	23.883	32.680	0	0	0
1	8	7	""	"STM0099"	2770	43150	110	142	169	102	60	67	67	99	315	318	3	0	0	1621	2203	1600	72	74	74	106	297	280	100	98	0	0.048	0.048	0.044	0.041	1.918	0.043	0.215	80	441	100	1622	2231	-4.366	75	1547	102	2129	13525	176211	0.222	7.061	0	0	0
1	9	7	"yabB"	"STM0119"	2940	43150	110	1602	2394	2453	102	66	66	100	435	435	92	80	0	1562	2201	2096	95	72	72	97	232	239	98	98	0	1.031	1.093	1.054	1.021	1.473	1.141	0.862	80	425	100	3026	4457	0.044	1536	1490	2328	2129	191537	176108	5.274	9.069	0	0	0
1	10	7	"murE"	"STM0123"	3130	43160	120	2740	4143	4037	97	68	68	99	427	431	92	86	0	2266	3066	2710	88	72	72	94	226	240	97	90	0	1.218	1.361	1.275	1.268	1.500	1.471	0.877	120	438	100	4866	7069	0.284	2672	2194	4075	2994	497133	367959	9.471	13.150	0	0	0
1	11	7	"lpxC"	"STM0134"	3300	43150	120	3452	5401	5645	104	66	66	69	22	31	100	100	0	1167	1701	1586	93	71	71	74	17	22	99	98	0	3.089	3.273	2.949	3.258	1.731	3.662	0.888	120	380	100	4482	6965	1.627	3386	1096	5335	1630	648063	204177	242.364	95.706	0	0	0
1	12	7	"hofC"	"STM0142"	3480	43160	120	90	164	166	101	63	63	69	46	66	39	28	0	1421	3296	4298	130	70	70	73	26	35	98	92	0	0.020	0.031	0.032	0.027	3.244	0.034	0.719	120	417	100	1378	3327	-5.645	27	1351	101	3226	19714	395559	2.065	123.962	0	0	0
1	13	7	""	"STM1546"	3660	43170	120	221	251	162	64	59	59	63	38	60	91	80	0	3346	3690	2586	70	66	66	70	27	38	100	99	0	0.049	0.053	0.050	0.051	1.541	0.053	0.871	120	449	100	3442	3816	-4.340	162	3280	192	3624	30174	442767	4.947	134.074	0	0	0
1	14	7	""	"STM1550"	3850	43170	120	160	302	314	103	61	61	63	18	28	87	77	0	911	1621	1801	111	67	67	71	23	32	100	97	0	0.117	0.155	0.145	0.139	1.836	0.161	0.911	120	438	100	943	1795	-3.092	99	844	241	1554	36271	194477	13.278	67.391	0	0	0
1	15	7	""	"STM1555"	4010	43180	110	147	225	251	111	66	66	69	29	42	83	58	0	1978	3184	3940	123	71	71	114	358	314	98	87	0	0.042	0.051	0.045	0.041	1.720	0.057	0.906	80	392	100	1988	3272	-4.557	81	1907	159	3113	18039	254755	5.379	8.575	0	0	0
1	16	7	""	"STM1561"	4200	43180	130	115	154	118	76	66	66	69	30	43	68	41	0	2047	3633	3889	107	72	72	116	345	297	100	96	0	0.025	0.025	0.024	0.022	1.712	0.027	0.847	120	425	100	2024	3649	-5.333	49	1975	88	3561	18496	435990	2.833	10.194	0	0	0
1	17	7	"adhP"	"STM1567"	4370	43180	120	549	851	1105	129	66	66	70	30	42	95	90	0	2037	3020	3625	120	75	75	86	40	46	100	100	0	0.246	0.267	0.253	0.244	1.527	0.299	0.914	120	339	100	2445	3730	-2.022	483	1962	785	2945	102106	362415	26.033	73.350	0	0	0
1	18	7	"yddG"	"STM1571"	4550	43180	130	148	267	336	125	66	66	80	111	138	41	21	0	2011	3460	4840	139	72	72	79	28	35	99	99	0	0.042	0.059	0.047	0.048	1.869	0.062	0.874	120	406	100	2021	3589	-4.564	82	1939	201	3388	32059	415201	1.685	120.750	0	0	0
1	19	7	"topA"	"STM1714"	4730	43180	120	1245	2466	3659	148	65	65	70	29	41	99	98	0	1480	2429	3226	132	72	72	76	22	28	99	99	0	0.838	1.019	0.996	0.941	1.614	1.102	0.971	120	407	100	2588	4758	-0.255	1180	1408	2401	2357	295904	291461	82.621	106.955	0	0	0
1	20	7	"trpH"	"STM1721"	4910	43180	120	738	1068	1029	96	64	64	70	29	41	100	100	0	2934	3868	3390	87	71	71	75	20	26	100	100	0	0.235	0.264	0.246	0.247	1.317	0.271	0.877	120	426	100	3537	4801	-2.087	674	2863	1004	3797	128179	464125	34.414	189.650	0	0	0
1	21	7	"cls"	"STM1739"	5090	43190	120	489	682	748	109	64	64	68	22	32	98	94	0	3102	4377	4905	112	69	69	75	50	66	99	99	0	0.140	0.143	0.138	0.134	1.519	0.141	0.888	120	419	100	3458	4926	-2.835	425	3033	618	4308	81845	525187	27.909	86.040	0	0	0
1	22	7	"tdk"	"STM1750"	5260	43190	120	228	506	727	143	65	65	68	19	27	90	82	0	652	1489	2292	153	69	69	74	21	28	99	97	0	0.280	0.311	0.313	0.302	1.784	0.324	0.910	120	410	100	746	1861	-1.839	163	583	441	1420	60673	178633	23.053	67.381	0	0	0
1	23	7	"narX"	"STM1766"	5440	43190	130	257	473	520	109	65	65	68	26	38	100	95	0	3580	5994	6809	113	70	70	76	36	47	100	100	0	0.055	0.069	0.063	0.059	1.405	0.070	0.934	120	487	100	3702	6332	-4.192	192	3510	408	5924	56811	719251	15.577	164.389	0	0	0
1	24	7	"ychM"	"STM1781"	5630	43200	120	441	688	703	102	62	62	65	24	36	100	99	0	3238	4625	4537	98	68	68	71	19	26	100	100	0	0.120	0.137	0.134	0.128	1.628	0.134	0.859	120	554	100	3549	5183	-3.064	379	3170	626	4557	82539	555014	25.958	239.684	0	0	0
1	1	8	""	"STM2303"	1520	43320	110	317	408	272	66	67	67	71	26	36	98	98	0	1550	2058	1616	78	80	80	84	29	34	100	100	0	0.170	0.172	0.169	0.170	1.404	0.164	0.905	80	536	100	1720	2319	-2.556	250	1470	341	1978	32602	164656	12.962	68.069	0	0	0
1	2	8	"nuoL"	"STM2318"	1700	43320	110	19286	19970	3698	18	65	65	68	17	25	100	100	0	9982	10375	1729	16	77	77	83	38	45	100	100	0	1.941	1.933	1.933	1.925	1.096	1.910	0.973	80	461	100	29126	30203	0.956	19221	9905	19905	10298	1597598	830017	1170.706	270.842	0	0	0
1	3	8	"nuoA"	"STM2328"	1880	43330	110	3845	4552	2858	62	65	65	69	23	33	100	100	0	2002	2483	1351	54	77	77	82	33	40	100	100	0	1.964	1.865	1.836	1.814	1.276	1.877	0.873	80	478	100	5705	6893	0.974	3780	1925	4487	2406	364148	198677	194.913	72.758	0	0	0
1	4	8	"yfbT"	"STM2334"	2060	43320	110	2753	3037	1304	42	68	68	70	23	32	100	100	0	3517	3867	1602	41	76	76	113	469	415	100	100	0	0.780	0.783	0.773	0.772	1.240	0.774	0.926	80	456	100	6126	6760	-0.358	2685	3441	2969	3791	242928	309398	129.000	8.004	0	0	0
1	5	8	""	"STM2340"	2240	43330	110	167	190	98	51	66	66	71	43	60	90	66	0	3970	4418	2269	51	74	74	99	293	295	100	97	0	0.026	0.029	0.028	0.026	1.541	0.030	0.792	80	453	100	3997	4468	-5.270	101	3896	124	4344	15192	353415	2.767	14.741	0	0	0
1	6	8	""	"STM2344"	2410	43330	110	95	112	54	48	63	63	65	17	26	73	47	0	2577	3341	2151	64	72	72	75	20	26	100	100	0	0.013	0.015	0.012	0.010	2.828	0.015	0.590	80	433	100	2537	3318	-6.291	32	2505	49	3269	8934	267313	2.765	163.300	0	0	0
1	7	8	""	"STM2528"	2590	43330	110	192	208	85	40	63	63	83	284	342	7	0	0	5314	5867	2608	44	72	72	92	268	291	100	100	0	0.025	0.025	0.024	0.024	1.365	0.024	0.846	80	472	100	5371	5940	-5.345	129	5242	145	5795	16601	469384	0.440	21.549	0	0	0
1	8	8	"nifU"	"STM2542"	2770	43340	110	3731	4958	3878	78	65	65	70	30	42	100	100	0	1432	1806	1228	67	73	73	77	24	31	100	100	0	2.698	2.823	2.802	2.780	1.227	3.025	0.930	80	465	100	5025	6626	1.432	3666	1359	4893	1733	396658	144461	162.933	72.042	0	0	0
1	9	8	"yjdL"	"STM2560"	2940	43330	110	586	671	381	56	65	65	93	409	439	63	18	0	7777	8440	3962	46	72	72	98	229	233	100	100	0	0.068	0.072	0.070	0.068	1.313	0.072	0.898	80	474	100	8226	8974	-3.886	521	7705	606	8368	53673	675208	1.413	36.428	0	0	0
1	10	8	"yfhK"	"STM2564"	3130	43340	120	599	773	648	83	64	64	66	20	30	98	96	0	4150	5254	4407	83	72	72	81	64	79	99	96	0	0.131	0.137	0.136	0.131	1.448	0.136	0.918	120	488	100	4613	5891	-2.930	535	4078	709	5182	92819	630474	35.350	80.828	0	0	0
1	11	8	""	"STM2575"	3310	43340	120	127	237	884	372	63	63	65	19	29	86	70	0	3828	4930	3922	79	70	70	79	56	70	99	99	0	0.017	0.036	0.018	0.017	2.307	0.025	0.024	120	469	100	3822	5034	-5.876	64	3758	174	4860	28497	591613	9.053	86.625	0	0	0
1	12	8	""	"STM2590"	3480	43340	110	180	228	157	68	62	62	68	46	67	90	67	0	4228	5642	4113	72	71	71	78	58	74	100	100	0	0.028	0.030	0.027	0.026	1.539	0.030	0.714	80	426	100	4275	5737	-5.139	118	4157	166	5571	18238	451379	3.478	95.931	0	0	0
1	13	8	"yraO"	"STM3266"	3660	43340	110	1934	2152	1158	53	59	59	62	20	32	100	100	0	3523	3821	1803	47	67	67	76	61	80	100	100	0	0.543	0.558	0.575	0.542	1.300	0.557	0.931	80	427	100	5331	5847	-0.882	1875	3456	2093	3754	172126	305707	104.500	61.393	0	0	0
1	14	8	"yhbU"	"STM3274"	3830	43350	110	255	264	89	33	61	61	64	21	32	100	98	0	8624	8881	2133	24	68	68	94	204	217	100	100	0	0.023	0.023	0.022	0.022	1.346	0.023	0.888	80	447	100	8750	9016	-5.463	194	8556	203	8813	21116	710471	9.524	43.074	0	0	0
1	15	8	""	"STM3278"	4020	43350	110	99	104	29	27	65	65	68	19	27	75	43	0	4808	5165	1704	32	73	73	98	203	207	100	100	0	0.007	0.008	0.008	0.007	2.144	0.007	0.453	80	446	100	4769	5131	-7.122	34	4735	39	5092	8353	413194	1.895	24.961	0	0	0
1	16	8	"yhbC"	"STM3288"	4190	43350	120	2918	3230	2153	66	67	67	70	23	32	98	98	0	1701	1840	1099	59	75	75	84	36	42	98	96	0	1.753	1.792	1.761	1.798	1.388	1.885	0.933	120	424	100	4477	4928	0.810	2851	1626	3163	1765	387571	220771	137.391	48.778	0	0	0
1	17	8	"mrsA"	"STM3294"	4370	43360	140	5712	5579	1286	23	70	70	77	43	55	100	100	0	7461	7270	1436	19	83	83	95	59	62	100	100	0	0.765	0.767	0.804	0.759	1.203	0.766	0.958	156	445	100	13020	12696	-0.387	5642	7378	5509	7187	870360	1134147	127.953	121.610	0	0	0
1	18	8	"rplU"	"STM3304"	4540	43350	110	5209	9822	12280	125	67	67	115	377	327	100	100	1	282	414	382	92	77	77	85	34	40	98	93	0	25.083	28.947	26.171	27.049	1.390	30.738	0.915	80	388	100	5347	10092	4.649	5142	205	9755	337	785738	33139	25.748	9.676	0	0	0
1	19	8	"ybgJ"	"STM0712"	4720	43350	110	1694	1830	1047	57	66	66	111	349	314	100	91	0	3402	3579	1686	47	74	74	85	84	98	100	100	0	0.489	0.503	0.487	0.484	1.301	0.501	0.908	80	458	100	4956	5269	-1.032	1628	3328	1764	3505	146376	286308	4.926	41.595	0	0	0
1	20	8	""	"STM0719"	4900	43360	110	233	238	66	27	66	66	73	43	58	100	97	0	10266	10438	1060	10	75	75	101	177	175	100	100	0	0.016	0.017	0.016	0.016	1.440	0.015	0.627	80	461	100	10358	10535	-5.931	167	10191	172	10363	19052	835046	3.837	58.401	0	0	0
1	21	8	""	"STM0725"	5080	43370	110	112	118	38	32	65	65	68	20	29	77	58	0	3870	4144	1343	32	71	71	89	162	182	100	100	0	0.012	0.013	0.012	0.011	2.041	0.012	0.407	80	441	100	3846	4126	-6.337	47	3799	53	4073	9443	331519	2.500	25.031	0	0	0
1	22	8	"sdhA"	"STM0734"	5260	43370	110	6232	7107	2501	35	65	65	71	31	43	100	100	0	9178	10679	3302	30	70	70	82	91	110	100	100	0	0.677	0.664	0.664	0.656	1.150	0.651	0.959	80	426	100	15275	17651	-0.563	6167	9108	7042	10609	568586	854355	226.968	116.451	0	0	0
1	23	8	"tolQ"	"STM0745"	5430	43370	110	2361	2521	1246	49	64	64	76	66	86	100	100	0	3731	4121	1868	45	71	71	100	210	210	100	100	0	0.628	0.607	0.612	0.588	1.258	0.592	0.924	80	459	100	5957	6507	-0.672	2297	3660	2457	4050	201705	329660	37.045	19.148	0	0	0
1	24	8	"nadA"	"STM0756"	5620	43370	110	391	454	182	40	67	67	78	74	94	100	100	0	7510	8093	2227	27	71	71	90	182	202	100	100	0	0.044	0.048	0.046	0.046	1.259	0.048	0.894	80	514	100	7763	8409	-4.521	324	7439	387	8022	36336	647410	5.081	43.973	0	0	0
1	1	9	"yliJ"	"STM0862"	1530	43500	110	2182	2381	1262	53	69	69	74	31	41	100	100	0	6164	6485	2923	45	79	79	87	41	47	100	100	0	0.347	0.361	0.356	0.352	1.199	0.374	0.940	80	477	100	8198	8718	-1.526	2113	6085	2312	6406	190501	518837	74.419	156.049	0	0	0
1	2	9	""	"STM0869"	1700	43500	120	203	272	192	70	65	65	67	16	23	96	95	0	4033	5381	4400	81	76	76	79	19	24	99	99	0	0.035	0.039	0.037	0.039	1.711	0.039	0.903	120	488	100	4095	5512	-4.842	138	3957	207	5305	32646	645682	12.813	279.053	0	0	0
1	3	9	"potF"	"STM0877"	1880	43500	110	685	766	265	34	64	64	67	18	26	100	100	0	10209	11033	3524	31	76	76	81	22	27	100	100	0	0.061	0.064	0.064	0.063	1.227	0.062	0.936	80	427	100	10754	11659	-4.028	621	10133	702	10957	61309	882634	38.833	497.818	0	0	0
1	4	9	""	"STM0884"	2060	43500	110	158	181	74	40	66	66	68	18	26	100	96	0	9982	12123	6169	50	77	77	82	24	29	100	100	0	0.009	0.010	0.009	0.009	1.407	0.010	0.842	80	478	100	9997	12161	-6.750	92	9905	115	12046	14467	969820	6.278	501.708	0	0	0
1	5	9	""	"STM0893"	2230	43500	110	394	568	436	76	65	65	68	17	25	100	100	0	20312	20692	2663	12	76	76	87	87	100	100	100	0	0.016	0.024	0.017	0.020	1.700	0.024	0.537	80	453	100	20565	21119	-5.943	329	20236	503	20616	45435	1655347	29.412	236.839	0	0	0
1	6	9	""	"STM0897"	2410	43500	110	227	309	208	67	65	65	66	16	24	100	93	0	5070	5562	1688	30	74	74	84	88	104	100	100	0	0.032	0.044	0.033	0.032	2.244	0.042	0.581	80	459	100	5158	5732	-4.947	162	4996	244	5488	24682	444989	15.188	62.250	0	0	0
1	7	9	""	"STM1032"	2590	43510	120	374	419	244	58	65	65	67	17	25	96	95	0	8603	9662	5919	61	73	73	76	23	30	100	100	0	0.036	0.037	0.037	0.035	1.472	0.037	0.940	120	526	100	8839	9943	-4.787	309	8530	354	9589	50334	1159400	20.706	416.783	0	0	0
1	8	9	""	"STM1036"	2770	43510	110	191	314	296	94	67	67	68	19	27	95	85	0	4793	6851	5759	84	74	74	100	240	240	100	100	0	0.026	0.036	0.024	0.025	1.969	0.040	0.800	80	446	100	4843	7024	-5.250	124	4719	247	6777	25122	548041	12.947	28.129	0	0	0
1	9	9	""	"STM1041"	2950	43520	110	771	945	495	52	66	66	71	39	54	100	100	0	15323	17532	7178	40	76	76	106	238	224	100	100	0	0.046	0.050	0.047	0.048	1.399	0.049	0.836	80	479	100	15952	18335	-4.435	705	15247	879	17456	75562	1402593	22.410	73.218	0	0	0
1	10	9	"metH"	"STM4188"	3130	43520	110	1999	2053	716	34	63	63	69	43	62	100	100	0	12424	12245	2963	24	75	75	83	57	68	100	100	0	0.157	0.164	0.169	0.155	1.388	0.161	0.939	80	432	100	14285	14160	-2.673	1936	12349	1990	12170	164204	979578	46.140	213.368	0	0	0
1	11	9	""	"STM4197"	3290	43520	110	77	114	87	76	65	65	69	21	30	42	28	0	688	2014	2473	122	75	75	95	87	91	100	93	0	0.020	0.025	0.023	0.026	2.343	0.030	0.730	80	434	100	625	1988	-5.675	12	613	49	1939	9136	161151	2.143	22.057	0	0	0
1	12	9	""	"STM4201"	3470	43520	110	140	187	130	69	65	65	70	25	35	87	72	0	4167	4892	2843	58	77	77	114	186	163	100	100	0	0.018	0.025	0.020	0.019	2.030	0.027	0.682	80	462	100	4165	4937	-5.769	75	4090	122	4815	14994	391387	4.680	25.688	0	0	0
1	13	9	"mntH"	"STM2408"	3660	43530	120	1271	1167	429	36	61	61	65	26	40	99	97	0	14049	12657	3964	31	69	69	91	158	173	100	98	0	0.087	0.088	0.090	0.082	1.634	0.086	0.645	120	493	100	15190	13694	-3.530	1210	13980	1106	12588	140025	1518884	42.385	79.532	0	0	0
1	14	9	"pduN"	"STM2049"	3830	43520	110	171	263	314	119	62	62	65	19	29	100	96	0	2160	2314	854	36	71	71	87	170	195	100	100	0	0.052	0.090	0.051	0.058	2.080	0.092	0.325	80	419	100	2198	2444	-4.260	109	2089	201	2243	21048	185102	10.421	13.100	0	0	0
1	15	9	""	"STM2636"	4000	43530	110	1824	1868	251	13	68	68	82	99	120	100	100	0	13719	13606	1289	9	76	76	257	1300	505	100	100	0	0.129	0.133	0.131	0.132	1.134	0.125	0.954	80	468	100	15399	15330	-2.958	1756	13643	1800	13530	149405	1088464	18.040	10.268	0	0	0
1	16	9	"rplI"	"STM4394"	4180	43530	110	23430	23813	5473	22	70	70	101	179	177	100	100	0	1641	1669	400	23	76	76	275	1344	488	73	1	0	14.927	14.905	15.200	14.961	1.152	15.811	0.463	80	437	100	24925	25336	3.900	23360	1565	23743	1593	1905034	133541	132.469	1.037	0	0	0
1	17	9	"sitC"	"STM2863"	4370	43540	120	1408	1406	580	41	70	70	89	149	167	94	91	0	9252	9099	3135	34	80	80	96	72	75	98	97	0	0.146	0.148	0.148	0.133	2.013	0.149	0.938	120	451	100	10510	10355	-2.777	1338	9172	1336	9019	168699	1091835	8.839	125.042	0	0	0
1	18	9	"bcfD"	"STM0024"	4540	43540	130	338	345	76	22	69	69	98	313	319	25	0	0	8128	7993	1614	20	81	81	91	39	42	100	100	0	0.033	0.035	0.034	0.034	1.311	0.032	0.857	120	519	100	8316	8188	-4.903	269	8047	276	7912	41342	959171	0.789	202.615	0	0	0
1	19	9	""	"PSLT065"	4720	43540	110	89	100	39	39	67	67	71	34	47	37	20	0	1470	1511	661	43	78	78	91	79	86	100	100	0	0.016	0.023	0.020	0.018	2.889	0.023	0.266	80	452	100	1414	1466	-5.984	22	1392	33	1433	8004	120846	0.853	17.975	0	0	0
1	20	9	"trbD"	"PSLT083"	4900	43540	110	77	106	70	66	67	67	72	44	61	28	18	0	819	2026	2551	125	78	78	102	156	152	90	68	0	0.013	0.020	0.020	0.019	2.454	0.022	0.391	80	461	100	751	1987	-6.211	10	741	39	1948	8469	162062	0.773	12.333	0	0	0
1	21	9	"yneG"	"STM1526"	5080	43550	120	178	216	126	58	67	67	71	36	50	90	72	0	1316	1505	941	62	72	72	79	29	36	99	98	0	0.089	0.104	0.093	0.092	1.684	0.102	0.693	120	485	100	1355	1582	-3.486	111	1244	149	1433	25897	180644	4.028	49.172	0	0	0
1	22	9	"dcuS"	"STM4304"	5260	43550	120	881	836	293	35	64	64	69	29	42	99	99	0	11635	11116	3050	27	71	71	79	86	108	100	98	0	0.071	0.070	0.070	0.068	1.482	0.070	0.936	120	467	100	12381	11817	-3.823	817	11564	772	11045	100299	1333900	26.448	128.337	0	0	0
1	23	9	"yjdE"	"STM4294"	5430	43550	110	572	1523	3600	236	66	66	74	58	78	100	100	0	11785	13159	8220	62	72	72	155	601	387	100	100	1	0.043	0.111	0.045	0.054	2.039	0.165	0.382	80	438	100	12219	14544	-4.533	506	11713	1457	13087	121858	1052758	24.983	21.637	0	0	0
1	24	9	""	"STM4307"	5620	43560	110	325	353	115	32	68	68	71	29	40	98	98	0	9602	10107	2572	25	73	73	133	531	399	100	100	0	0.027	0.028	0.028	0.027	1.436	0.028	0.884	80	512	100	9786	10319	-5.212	257	9529	285	10034	28278	808530	9.724	18.783	0	0	0
1	1	10	""	"STM4597"	1520	43670	100	239	243	72	29	63	63	65	17	26	100	100	0	2834	3082	1270	41	77	77	84	42	50	100	100	0	0.064	0.060	0.060	0.059	1.405	0.056	0.872	80	452	100	2933	3185	-3.969	176	2757	180	3005	19433	246573	10.471	71.381	0	0	0
1	2	10	""	"STM0257"	1700	43670	110	386	403	70	17	63	63	64	15	23	100	100	0	14422	14256	2147	15	77	77	84	52	61	100	100	0	0.023	0.024	0.024	0.024	1.161	0.023	0.940	80	412	100	14668	14519	-5.473	323	14345	340	14179	32270	1140517	22.600	272.538	0	0	0
1	3	10	""	"STM0275"	1870	43680	120	105	119	63	52	63	63	65	17	26	77	57	0	3126	3298	1740	52	77	77	84	43	51	99	99	0	0.014	0.017	0.016	0.015	2.071	0.018	0.491	120	505	100	3091	3277	-6.182	42	3049	56	3221	14276	395762	3.176	74.744	0	0	0
1	4	10	""	"STM0284"	2060	43690	110	82	100	78	78	63	63	66	18	27	50	23	0	1545	2501	3015	120	77	77	81	24	29	100	100	0	0.013	0.015	0.013	0.014	2.703	0.011	0.218	80	461	100	1487	2461	-6.272	19	1468	37	2424	7986	200043	1.889	100.833	0	0	0
1	5	10	""	"STM0292"	2230	43680	110	492	534	184	34	67	67	69	18	26	100	100	0	6012	6324	1887	29	77	77	86	77	89	100	100	0	0.072	0.075	0.074	0.073	1.240	0.076	0.936	80	453	100	6360	6714	-3.804	425	5935	467	6247	42735	505927	25.833	81.013	0	0	0
1	6	10	"safB"	"STM0300"	2410	43690	110	357	351	59	16	66	66	68	18	26	100	100	0	11963	11801	1546	13	74	74	77	21	27	100	100	0	0.024	0.024	0.024	0.024	1.237	0.024	0.920	80	458	100	12180	12012	-5.352	291	11889	285	11727	28097	944116	15.722	558.286	0	0	0
1	7	10	"ycfM"	"STM1207"	2580	43690	100	2654	2930	1240	42	66	66	68	17	25	100	100	0	4423	4894	1561	31	75	75	78	18	23	100	100	0	0.595	0.594	0.578	0.574	1.210	0.611	0.957	80	391	100	6936	7683	-0.749	2588	4348	2864	4819	234422	391496	168.353	267.556	0	0	0
1	8	10	"ycfS"	"STM1215"	2760	43690	110	269	379	326	86	65	65	68	18	26	96	90	0	2907	3603	3316	92	75	75	79	21	26	100	100	0	0.072	0.089	0.073	0.076	1.677	0.084	0.814	80	446	100	3036	3842	-3.795	204	2832	314	3528	30359	288264	17.278	167.810	0	0	0
1	9	10	"ycfD"	"STM1229"	2940	43690	110	3572	3691	477	12	67	67	69	21	30	100	100	0	9345	9754	1294	13	74	74	80	63	78	100	100	0	0.378	0.374	0.378	0.374	1.085	0.357	0.966	80	448	100	12776	13304	-1.403	3505	9271	3624	9680	295242	780352	172.476	153.556	0	0	0
1	10	10	"icdA"	"STM1238"	3120	43700	110	2312	4371	5384	123	67	67	75	62	82	100	100	0	1602	2418	2341	96	77	77	84	63	75	100	100	0	1.472	1.839	1.624	1.693	1.387	2.181	0.882	80	480	100	3770	6645	0.558	2245	1525	4304	2341	349672	193475	69.290	37.048	0	0	0
1	11	10	""	"STM1261"	3300	43700	110	246	272	122	44	68	68	75	62	82	92	71	0	1565	1786	885	49	81	81	89	56	62	100	100	0	0.120	0.120	0.117	0.113	1.455	0.115	0.850	80	446	100	1662	1909	-3.060	178	1484	204	1705	21727	142911	3.177	30.304	0	0	0
1	12	10	""	"STM1273"	3480	43690	110	305	385	279	72	67	67	71	26	36	100	98	0	10530	10211	2064	20	80	80	99	158	159	100	100	0	0.023	0.031	0.023	0.026	1.631	0.031	0.552	80	434	100	10688	10449	-5.456	238	10450	318	10131	30767	816873	12.077	64.000	0	0	0
1	13	10	"ydgA"	"STM1466"	3650	43700	120	11911	9765	4437	45	64	64	69	24	34	100	100	0	13551	11574	4560	39	74	74	85	66	77	100	98	0	0.879	0.844	0.880	0.800	1.573	0.866	0.963	120	474	100	25324	21201	-0.186	11847	13477	9701	11500	1171793	1388855	404.000	174.076	0	0	0
1	14	10	""	"STM1472"	3830	43700	110	361	392	125	31	66	66	68	19	27	100	100	0	16131	15896	2317	14	71	71	79	51	64	100	100	0	0.018	0.021	0.019	0.020	1.356	0.019	0.824	80	447	100	16355	16151	-5.767	295	16060	326	15825	31398	1271683	17.053	310.137	0	0	0
1	15	10	""	"STM1481"	4000	43710	110	1020	1448	1530	105	67	67	75	78	104	100	100	0	14763	15361	4635	30	74	74	192	1160	604	100	100	0	0.065	0.090	0.064	0.072	1.515	0.099	0.589	80	441	100	15642	16668	-3.946	953	14689	1381	15287	115853	1228893	17.603	13.077	0	0	0
1	16	10	"ynfL"	"STM1487"	4190	43710	120	612	590	200	33	65	65	80	140	175	92	90	0	10403	10123	2853	28	73	73	88	98	111	99	99	0	0.053	0.052	0.052	0.051	1.650	0.052	0.940	120	484	100	10877	10575	-4.239	547	10330	525	10050	70764	1214747	3.643	102.398	0	0	0
1	17	10	""	"STM1494"	4370	43720	110	299	305	55	18	63	63	65	18	27	100	100	0	8020	8189	1084	13	73	73	83	82	98	100	100	0	0.030	0.030	0.030	0.029	1.216	0.029	0.915	80	401	100	8183	8358	-5.074	236	7947	242	8116	24422	655147	13.333	98.854	0	0	0
1	18	10	"ynfC"	"STM1501"	4540	43720	110	1278	1248	333	26	66	66	68	19	27	100	100	0	7533	7432	1445	19	74	74	80	24	30	100	100	0	0.162	0.161	0.166	0.156	1.220	0.159	0.954	80	406	100	8671	8540	-2.622	1212	7459	1182	7358	99852	594583	62.105	306.333	0	0	0
1	19	10	""	"STM2780"	4720	43720	120	1553	1492	371	24	67	67	70	20	28	99	99	0	13019	12242	3094	25	76	76	83	29	34	100	100	0	0.115	0.117	0.119	0.117	1.211	0.113	0.955	120	474	100	14429	13591	-3.123	1486	12943	1425	12166	178984	1469031	71.100	419.276	0	0	0
1	20	10	""	"STM2788"	4890	43720	110	485	519	118	22	65	65	68	19	27	100	100	0	13336	13492	1508	11	76	76	84	35	41	100	100	0	0.032	0.034	0.032	0.033	1.185	0.032	0.922	80	426	100	13680	13870	-4.981	420	13260	454	13416	41515	1079328	23.737	383.086	0	0	0
1	21	10	"ygaU"	"STM2795"	5070	43720	110	679	1017	858	84	65	65	72	45	62	100	100	0	3974	5414	3878	71	77	77	82	27	32	100	100	0	0.158	0.178	0.169	0.164	1.294	0.187	0.923	80	446	100	4511	6289	-2.666	614	3897	952	5337	81326	433092	21.000	197.481	0	0	0
1	22	10	"yihD"	"STM3995"	5250	43720	110	592	653	236	36	66	66	72	41	56	100	100	0	2481	2787	937	33	76	76	83	28	33	100	100	0	0.219	0.217	0.207	0.211	1.261	0.211	0.901	80	427	100	2931	3298	-2.193	526	2405	587	2711	52248	222934	14.171	96.571	0	0	0
1	23	10	""	"STM4015"	5430	43730	120	221	295	214	72	65	65	71	28	39	99	93	0	6775	8476	5183	61	75	75	128	518	404	100	98	0	0.023	0.027	0.023	0.023	1.676	0.029	0.789	120	460	100	6856	8631	-5.425	156	6700	230	8401	35444	1017139	8.000	16.116	0	0	0
1	24	10	"fdhE"	"STM4034"	5610	43740	140	5372	5410	1902	35	67	67	74	43	58	99	99	0	4903	5067	1585	31	75	75	121	451	372	99	98	0	1.099	1.070	1.129	1.010	1.559	1.089	0.906	156	682	100	10133	10335	0.136	5305	4828	5343	4992	844014	790416	124.093	10.967	0	0	0
1	1	11	""	"STM2940"	1520	43850	100	547	559	86	15	64	64	66	17	25	100	100	0	8726	8994	1226	13	78	78	81	19	23	100	100	0	0.056	0.056	0.056	0.055	1.134	0.054	0.948	80	452	100	9131	9411	-4.162	483	8648	495	8916	44685	719552	29.000	469.105	0	0	0
1	2	11	"ygcB"	"STM2944"	1690	43850	110	256	258	47	18	65	65	67	17	25	100	100	0	29071	28905	2493	8	80	80	88	49	55	100	100	0	0.007	0.007	0.007	0.007	1.262	0.006	0.881	80	452	100	29182	29018	-7.246	191	28991	193	28825	20663	2312394	11.235	588.102	0	0	0
1	3	11	"relA"	"STM2956"	1870	43850	110	4054	4028	786	19	64	64	71	67	94	100	100	0	8178	8326	1664	19	81	81	85	21	24	100	100	0	0.493	0.481	0.485	0.481	1.196	0.465	0.943	80	432	100	12087	12209	-1.021	3990	8097	3964	8245	322279	666093	59.060	392.429	0	0	0
1	4	11	"yqcD"	"STM2968"	2050	43860	110	1075	1243	510	41	65	65	72	65	90	100	100	0	3912	4412	1770	40	77	77	80	19	23	100	100	0	0.263	0.272	0.269	0.270	1.261	0.264	0.908	80	454	100	4845	5513	-1.925	1010	3835	1178	4335	99425	352981	18.015	228.000	0	0	0
1	5	11	"fucP"	"STM2975"	2230	43850	110	115	124	47	37	66	66	68	19	27	93	68	0	11375	10989	2151	19	74	74	78	29	37	100	100	0	0.004	0.005	0.004	0.004	2.038	0.005	0.421	80	448	100	11350	10973	-7.849	49	11301	58	10915	9899	879092	2.947	376.241	0	0	0
1	6	11	"fucU"	"STM2978"	2410	43870	130	140	144	61	42	64	64	68	22	32	89	71	0	3554	3492	1525	43	72	72	78	35	44	99	97	0	0.022	0.023	0.022	0.023	2.512	0.020	0.263	120	492	100	3558	3500	-5.518	76	3482	80	3420	17282	418993	3.455	97.543	0	0	0
1	7	11	"exbB"	"STM3159"	2570	43860	110	8634	8920	1422	15	65	65	71	45	63	100	100	0	7972	8099	1006	12	73	73	91	196	215	100	100	0	1.085	1.103	1.102	1.099	1.103	1.083	0.961	80	397	100	16468	16881	0.117	8569	7899	8855	8026	713616	647955	196.644	40.857	0	0	0
1	8	11	"ygiR"	"STM3168"	2750	43860	120	3475	3486	1765	50	67	67	74	43	58	99	98	0	8267	8403	4516	53	76	76	93	178	191	99	97	0	0.416	0.411	0.429	0.398	1.520	0.390	0.900	120	485	100	11599	11746	-1.265	3408	8191	3419	8327	418285	1008312	79.349	46.685	0	0	0
1	9	11	"ygiW"	"STM3176"	2930	43870	120	929	1236	1016	82	67	67	73	30	41	100	98	0	1611	1984	1263	63	75	75	84	62	73	99	99	0	0.561	0.612	0.530	0.548	1.571	0.662	0.802	120	496	100	2398	3078	-0.833	862	1536	1169	1909	148346	238036	38.767	30.645	0	0	0
1	10	11	"STMF1.41"	"Not LT2a92"	3120	43880	110	549	1192	1623	136	66	66	79	70	88	98	90	0	279	431	465	107	77	77	82	24	29	96	88	0	2.391	3.181	2.731	2.809	1.792	3.628	0.841	80	391	100	685	1480	1.258	483	202	1126	354	95362	34488	15.900	14.542	0	0	0
1	11	11	""	"STM2668"	3290	43870	120	745	686	284	41	66	66	75	63	84	94	91	0	11268	10112	3492	34	81	81	87	36	41	100	100	0	0.061	0.062	0.061	0.061	1.722	0.062	0.901	120	444	100	11866	10651	-4.042	679	11187	620	10031	82364	1213465	9.698	278.472	0	0	0
1	12	11	""	"STM2682"	3460	43870	110	326	448	420	93	66	66	69	21	30	96	90	0	886	1319	1254	95	81	81	96	153	159	93	83	0	0.323	0.309	0.279	0.276	1.834	0.272	0.784	80	455	100	1065	1620	-1.630	260	805	382	1238	35861	105554	18.048	7.993	0	0	0
1	13	11	""	"STM0497"	3660	43880	110	273	268	71	26	68	68	71	19	26	100	98	0	10296	10009	2042	20	77	77	94	160	170	100	100	0	0.020	0.020	0.020	0.019	1.395	0.020	0.875	80	443	100	10424	10132	-5.639	205	10219	200	9932	21418	800746	10.368	61.969	0	0	0
1	14	11	"tesA"	"STM0506"	3820	43880	110	1491	1575	478	30	67	67	71	31	43	100	100	0	6183	6390	1611	25	72	72	97	207	213	100	100	0	0.233	0.239	0.236	0.235	1.205	0.232	0.947	80	413	100	7535	7826	-2.101	1424	6111	1508	6318	125973	511236	48.516	30.401	0	0	0
1	15	11	"allR"	"STM0516"	4000	43890	120	2483	2420	552	22	67	67	70	29	41	100	99	0	8250	7937	1353	17	72	72	94	197	209	99	99	0	0.295	0.299	0.310	0.290	1.309	0.295	0.948	120	462	100	10594	10218	-1.759	2416	8178	2353	7865	290394	952393	81.034	39.812	0	0	0
1	16	11	"allP"	"STM0522"	4180	43880	120	106	134	97	72	65	65	68	18	26	84	58	0	13375	13105	2970	22	73	73	79	56	70	100	100	0	0.003	0.005	0.004	0.003	2.730	0.006	0.289	120	391	100	13343	13101	-8.342	41	13302	69	13032	16133	1572566	3.667	232.607	0	0	0
1	17	11	"glxK"	"STM0525"	4350	43880	110	317	355	120	33	64	64	67	17	25	100	100	0	10546	11622	3075	26	73	73	91	119	130	100	100	0	0.024	0.025	0.024	0.024	1.216	0.024	0.886	80	293	100	10726	11840	-5.371	253	10473	291	11549	28362	929778	16.941	96.899	0	0	0
1	18	11	"ylbF"	"STM0531"	4540	43900	120	142	149	46	30	67	67	74	44	59	83	34	0	6940	7064	1483	20	75	75	92	106	115	100	100	0	0.011	0.012	0.011	0.011	1.577	0.011	0.612	120	376	100	6940	7071	-6.516	75	6865	82	6989	17842	847703	1.705	65.774	0	0	0
1	19	11	"yhgN"	"STM3540"	4720	43900	120	148	170	88	51	68	68	80	70	87	58	20	0	2515	2651	1530	57	76	76	87	61	70	99	99	0	0.033	0.040	0.039	0.036	1.739	0.042	0.775	120	412	100	2519	2677	-4.930	80	2439	102	2575	20391	318136	1.286	42.033	0	0	0
1	20	11	""	"STM2186"	4890	43900	120	330	321	84	26	66	66	72	33	45	97	96	0	11696	11337	3217	28	75	75	86	58	67	100	98	0	0.023	0.023	0.023	0.023	1.659	0.022	0.886	120	493	100	11885	11517	-5.460	264	11621	255	11262	38519	1360397	7.545	193.983	0	0	0
1	21	11	"folE"	"STM2193"	5080	43900	110	2144	2238	686	30	67	67	74	38	51	100	100	0	3498	3543	1023	28	74	74	80	28	35	100	100	0	0.607	0.626	0.615	0.618	1.183	0.618	0.945	80	447	100	5501	5640	-0.721	2077	3424	2171	3469	179031	283443	56.947	123.679	0	0	0
1	22	11	"yeiH"	"STM2202"	5240	43900	110	661	635	151	23	69	69	75	41	54	100	100	0	8721	8510	1475	17	76	76	117	316	270	100	100	0	0.068	0.067	0.069	0.066	1.282	0.064	0.915	80	433	100	9237	9000	-3.868	592	8645	566	8434	50829	680775	13.659	26.560	0	0	0
1	23	11	""	"STM2225"	5420	43900	110	2701	2663	729	27	65	65	74	36	48	100	100	0	6508	6491	1554	23	75	75	144	398	276	100	100	0	0.410	0.405	0.417	0.401	1.175	0.383	0.942	80	405	100	9069	9014	-1.287	2636	6433	2598	6416	213050	519245	71.917	15.947	0	0	0
1	24	11	""	"STM2235"	5610	43910	130	271	287	70	24	65	65	71	32	45	100	100	0	11279	11310	1783	15	76	76	98	199	203	100	100	0	0.018	0.020	0.019	0.019	1.292	0.018	0.812	120	557	100	11409	11456	-5.765	206	11203	222	11234	34454	1357210	6.750	56.342	0	0	0
1	1	12	"phoP"	"STM1231"	1510	44030	110	4027	4165	1338	32	68	68	72	27	37	100	100	0	2518	2615	655	25	76	76	80	18	22	100	100	0	1.621	1.614	1.558	1.588	1.163	1.643	0.964	80	511	100	6401	6636	0.697	3959	2442	4097	2539	333182	209199	151.593	140.833	0	0	0
1	2	12	"phoP"	"STM1231"	1690	44020	110	8895	8675	1376	15	68	68	71	23	32	100	100	0	5273	5082	887	17	79	79	82	18	21	100	100	0	1.699	1.720	1.703	1.728	1.070	1.675	0.984	80	466	100	14021	13610	0.765	8827	5194	8607	5003	693967	406579	374.087	277.778	0	0	0
1	3	12	"phoP"	"STM1231"	1870	44020	110	10680	10354	1967	18	68	68	76	67	88	100	100	0	5987	5820	1133	19	79	79	83	21	25	100	100	0	1.796	1.792	1.785	1.802	1.077	1.753	0.984	80	453	100	16520	16027	0.845	10612	5908	10286	5741	828301	465633	153.403	273.190	0	0	0
1	4	12	"phoQ"	"STM1230"	2040	44030	110	3612	3598	943	26	68	68	77	68	88	100	100	0	5498	5559	1185	21	77	77	82	21	25	100	100	0	0.654	0.644	0.629	0.638	1.209	0.642	0.956	80	441	100	8965	9012	-0.613	3544	5421	3530	5482	287819	444697	51.779	260.810	0	0	0
1	5	12	"phoQ"	"STM1230"	2220	44030	110	9820	9879	1041	10	67	67	77	108	140	100	100	0	13429	13783	1748	12	76	76	87	102	117	100	100	0	0.730	0.716	0.721	0.718	1.061	0.690	0.983	80	461	100	23106	23519	-0.453	9753	13353	9812	13707	790350	1102654	90.759	134.275	0	0	0
1	6	12	"hupA"	"STM4170"	2400	44040	120	8052	9576	7003	73	67	67	84	125	148	99	97	0	926	986	594	60	75	75	88	102	115	94	92	0	9.383	10.438	9.933	10.063	1.383	11.323	0.940	120	455	100	8836	10420	3.230	7985	851	9509	911	1149154	118306	75.936	8.804	0	0	0
1	7	12	"sopB"	"STM1091"	2570	44040	110	11956	11233	1905	16	68	68	78	74	94	100	100	0	16770	16519	1870	11	75	75	93	192	206	100	100	0	0.712	0.679	0.693	0.672	1.117	0.674	0.982	80	415	100	28583	27609	-0.490	11888	16695	11165	16444	898665	1321481	150.743	85.552	0	0	0
1	8	12	"pipC"	"STM0375"	2740	44040	110	1243	1260	311	24	70	70	80	53	66	100	100	0	2111	2098	519	24	79	79	98	111	113	100	100	0	0.577	0.589	0.594	0.590	1.156	0.563	0.953	80	445	100	3205	3209	-0.793	1173	2032	1190	2019	100775	167818	22.264	18.018	0	0	0
1	9	12	"pipC"	"STM0375"	2930	44040	110	1901	1889	296	15	73	73	84	55	65	100	100	0	3006	2955	428	14	84	84	106	118	111	100	100	0	0.626	0.633	0.635	0.632	1.088	0.616	0.977	80	438	100	4750	4687	-0.677	1828	2922	1816	2871	151139	236373	32.818	24.144	0	0	0
1	10	12	"pipC"	"STM0375"	3110	44040	120	1208	1311	830	63	69	69	75	29	38	98	98	0	1990	2075	1011	48	79	79	88	45	51	97	97	0	0.596	0.622	0.592	0.584	1.489	0.670	0.921	120	460	100	3050	3238	-0.747	1139	1911	1242	1996	157351	249055	42.621	44.156	0	0	0
1	11	12	"ssrB"	"STM1391"	3290	44050	120	314	333	157	47	69	69	71	22	30	96	95	0	3731	3980	1884	47	79	79	85	34	40	99	99	0	0.067	0.068	0.063	0.064	1.388	0.069	0.900	120	439	100	3897	4165	-3.898	245	3652	264	3901	39979	477591	11.909	114.559	0	0	0
1	12	12	"ssrB"	"STM1391"	3460	44040	110	425	432	89	20	66	66	70	22	31	100	100	0	5867	5884	1014	17	79	79	102	203	199	100	100	0	0.062	0.063	0.063	0.062	1.217	0.060	0.927	80	432	100	6147	6171	-4.011	359	5788	366	5805	34579	470748	16.455	28.483	0	0	0
1	13	12	"lrp"	"STM0959"	3640	44050	110	7363	7065	1647	23	68	68	74	32	43	100	100	0	3770	4632	4850	104	78	78	101	198	196	100	100	0	1.976	1.536	1.962	1.770	1.450	1.034	0.496	80	449	100	10987	11551	0.983	7295	3692	6997	4554	565163	370522	218.469	22.884	0	0	0
1	14	12	"lrp"	"STM0959"	3820	44060	120	9982	8920	3393	38	69	69	74	36	48	100	99	0	4699	4400	1505	34	74	74	94	184	195	97	96	0	2.143	2.046	2.125	1.976	1.354	2.092	0.980	120	496	100	14538	13177	1.100	9913	4625	8851	4326	1070346	528031	245.722	23.402	0	0	0
1	15	12	"gyrA"	"STM2272"	4000	44050	110	12556	12042	2461	20	71	71	73	24	32	100	100	0	6561	6402	1042	16	75	75	80	23	28	100	100	0	1.925	1.892	1.926	1.874	1.111	1.896	0.981	80	398	100	18971	18298	0.945	12485	6486	11971	6327	963394	512197	498.708	274.870	0	0	0
1	16	12	"gyrA"	"STM2272"	4170	44060	110	6648	6519	1139	17	70	70	75	29	38	100	100	0	4085	4031	469	11	74	74	79	25	31	100	100	0	1.640	1.630	1.676	1.613	1.141	1.631	0.970	80	342	100	10589	10406	0.714	6578	4011	6449	3957	521504	322481	222.207	158.080	0	0	0
1	17	12	"gyrA"	"STM2272"	4360	44060	220	13415	13434	2707	20	70	70	86	111	129	100	100	0	6840	6756	1391	20	76	76	93	98	105	99	99	0	1.973	2.001	2.021	2.016	1.146	2.017	0.909	392	1264	100	20109	20044	0.980	13345	6764	13364	6680	5266178	2648532	120.252	67.990	0	0	0
1	18	12	"csrA"	"STM2826"	4530	44060	110	1068	1150	615	53	77	77	153	245	160	100	93	0	434	492	254	51	80	80	133	177	133	95	50	0	2.799	2.604	2.655	2.656	1.185	1.799	0.954	80	230	100	1345	1485	1.485	991	354	1073	412	91984	39331	4.069	2.028	0	0	0
1	19	12	"crp"	"STM3466"	4680	44070	130	5936	5728	1034	18	75	75	120	182	151	100	100	0	5066	5037	555	11	79	79	119	144	121	100	100	0	1.175	1.140	1.190	1.123	1.172	1.133	0.964	120	485	100	10848	10611	0.233	5861	4987	5653	4958	687320	604491	30.813	34.153	0	0	0
1	20	12	"yhhP"	"STM3578"	4900	44080	110	247	340	302	88	69	69	80	66	82	88	61	0	724	924	779	84	74	74	91	81	89	100	96	0	0.274	0.319	0.301	0.283	1.460	0.349	0.932	80	451	100	828	1121	-1.869	178	650	271	850	27204	73917	3.939	10.284	0	0	0
1	21	12	"yhhP"	"STM3578"	5060	44080	110	788	742	160	21	65	65	70	35	50	100	100	0	2072	2051	293	14	70	70	74	29	39	100	100	0	0.361	0.342	0.347	0.335	1.185	0.330	0.940	80	434	100	2725	2658	-1.469	723	2002	677	1981	59371	164095	19.200	68.172	0	0	0
1	22	12	"topA"	"STM1714"	5250	44080	120	628	941	932	99	66	66	72	40	55	98	95	0	794	1096	981	89	68	68	97	267	275	91	75	0	0.774	0.851	0.835	0.827	1.490	0.906	0.940	120	457	100	1288	1903	-0.369	562	726	875	1028	112919	131565	21.725	3.742	0	0	0
1	23	12	"topA"	"STM1714"	5420	44080	140	11527	11436	2640	23	67	67	75	37	49	100	100	0	10687	10821	2491	23	72	72	125	361	288	99	99	0	1.080	1.058	1.077	1.042	1.229	1.056	0.972	156	479	100	22075	22118	0.111	11460	10615	11369	10749	1784048	1688149	307.054	29.629	0	0	0
1	24	12	"topA"	"STM1714"	5590	44080	120	523	919	1274	138	66	66	71	27	38	99	98	0	685	985	1071	108	72	72	85	149	175	95	88	0	0.746	0.934	0.808	0.840	1.447	1.108	0.940	120	502	100	1070	1766	-0.424	457	613	853	913	110240	118149	31.407	6.040	0	0	0
1	1	13	"ctrl-buffer"	"ctrl-buffer"	1500	44200	100	73	81	34	41	66	66	72	31	43	13	7	0	89	103	56	54	78	78	83	22	26	37	17	0	0.636	0.600	0.797	0.683	3.656	0.752	0.244	80	452	100	18	40	-0.652	7	11	15	25	6460	8226	0.290	0.909	-50	0	0
1	2	13	"ctrl-buffer"	"ctrl-buffer"	1680	44200	100	81	83	32	38	70	70	75	29	38	21	6	0	96	107	36	33	83	83	89	26	29	38	12	0	0.846	0.542	1.233	1.167	3.091	0.732	0.337	80	420	100	24	37	-0.241	11	13	13	24	6648	8539	0.276	0.692	-50	0	0
1	3	13	"ctrl-buffer"	"ctrl-buffer"	1860	44200	100	75	81	38	46	70	70	75	25	33	26	6	0	93	105	42	40	88	88	95	30	31	26	15	0	1.000	0.647	0.778	0.821	3.080	0.764	0.269	80	408	100	10	28	0.000	5	5	11	17	6481	8426	0.240	0.333	-50	0	0
1	4	13	"ctrl-buffer"	"ctrl-buffer"	2030	44200	100	78	84	29	34	67	67	73	24	32	33	11	0	97	102	30	29	81	81	86	25	29	35	15	0	0.688	0.810	1.037	1.041	3.581	0.816	0.329	80	408	100	27	38	-0.541	11	16	17	21	6735	8128	0.458	0.640	-50	0	0
1	5	13	"ctrl-buffer"	"ctrl-buffer"	2210	44210	100	65	72	36	50	68	68	76	87	114	3	1	0	80	89	36	40	78	78	87	95	109	5	0	0	-1.500	0.364	1.138	1.071	3.026	0.891	0.329	80	415	100	-1	15	Error	-3	2	4	11	5777	7109	-0.046	0.021	-50	0	0
1	6	13	"ctrl-buffer"	"ctrl-buffer"	2390	44210	100	92	134	103	76	68	68	91	112	123	22	10	0	92	105	45	42	77	77	82	22	26	37	23	0	1.600	2.357	2.151	2.000	3.914	7.798	0.255	80	369	100	39	94	0.678	24	15	66	28	10736	8403	0.384	1.045	-50	0	0
1	7	13	"ctrl-buffer"	"ctrl-buffer"	2570	44210	100	76	80	28	35	68	68	71	22	30	27	13	0	93	103	41	39	76	76	82	24	29	43	21	0	0.471	0.444	0.927	0.953	2.453	0.577	0.493	80	396	100	25	39	-1.087	8	17	12	27	6413	8259	0.409	0.875	-50	0	0
1	8	13	"ctrl-buffer"	"ctrl-buffer"	2740	44210	100	66	79	66	83	67	67	74	41	55	7	2	0	86	106	85	80	77	77	91	100	109	7	2	0	-0.111	0.414	0.970	0.822	3.524	0.697	0.591	80	408	100	8	41	Error	-1	9	12	29	6321	8494	0.122	0.150	-50	0	0
1	9	13	"ctrl-buffer"	"ctrl-buffer"	2920	44220	100	62	66	24	36	70	70	76	29	38	11	2	0	94	104	34	32	82	82	89	43	48	16	6	0	-0.667	-0.182	0.932	0.771	3.755	0.801	0.286	80	420	100	4	18	Error	-8	12	-4	22	5318	8312	-0.345	0.349	-50	0	0
1	10	13	"ctrl-buffer"	"ctrl-buffer"	3100	44220	100	71	76	26	34	71	71	75	25	33	21	8	0	91	98	39	39	79	79	82	22	26	35	16	0	0.000	0.263	0.901	0.904	3.327	0.501	0.269	80	403	100	12	24	Error	0	12	5	19	6084	7823	0.040	0.727	-50	0	0
1	11	13	"ctrl-buffer"	"ctrl-buffer"	3280	44220	100	58	67	43	64	72	72	75	22	29	7	6	0	84	105	110	104	79	79	84	22	26	23	13	0	-2.800	-0.192	1.000	1.105	3.550	0.358	0.436	80	389	100	-9	21	Error	-14	5	-5	26	5334	8428	-0.364	0.955	-50	0	0
1	12	13	"ctrl-buffer"	"ctrl-buffer"	3450	44220	100	63	69	44	63	68	68	71	22	30	11	3	0	80	100	101	101	78	78	96	190	197	2	2	0	-2.500	0.045	1.400	1.223	3.908	0.379	0.322	80	408	100	-3	23	Error	-5	2	1	22	5492	8017	-0.091	0.021	-50	0	0
1	13	13	"ctrl-buffer"	"ctrl-buffer"	3630	44230	100	73	75	28	37	68	68	72	30	41	15	2	0	94	102	38	37	80	80	87	30	34	32	7	0	0.357	0.318	0.911	0.840	3.502	0.598	0.212	80	420	100	19	29	-1.485	5	14	7	22	6031	8168	0.100	0.500	-50	0	0
1	14	13	"ctrl-buffer"	"ctrl-buffer"	3810	44230	100	85	93	40	43	68	68	72	23	31	40	20	0	113	128	53	41	88	88	96	37	38	42	16	0	0.680	0.625	0.694	0.732	2.701	0.243	0.208	80	369	100	42	65	-0.556	17	25	25	40	7406	10266	0.913	0.865	-50	0	0
1	15	13	"ctrl-buffer"	"ctrl-buffer"	3990	44230	100	67	76	36	47	69	69	72	23	31	23	11	0	95	117	62	52	88	88	102	48	47	18	13	0	-0.286	0.241	0.815	0.863	3.589	0.400	0.287	80	432	100	5	36	Error	-2	7	7	29	6093	9321	0.174	0.313	-50	0	0
1	16	13	"ctrl-buffer"	"ctrl-buffer"	4170	44240	100	66	68	28	41	70	70	74	29	39	11	2	0	87	103	105	101	80	80	98	52	53	12	2	0	-0.571	-0.087	0.632	0.793	3.814	0.587	0.451	80	381	100	3	21	Error	-4	7	-2	23	5445	8270	-0.207	0.096	-50	0	0
1	17	13	"ctrl-buffer"	"ctrl-buffer"	4340	44240	100	76	83	31	37	69	69	72	22	30	35	13	0	87	91	28	30	77	77	82	24	29	21	7	0	0.700	1.000	1.174	1.189	3.320	1.178	0.963	80	297	100	17	28	-0.515	7	10	14	14	6675	7284	0.500	0.375	-50	0	0
1	18	13	"ctrl-buffer"	"ctrl-buffer"	4520	44240	100	71	77	32	41	72	72	104	144	138	0	0	0	84	94	36	38	78	78	102	90	88	3	1	0	-0.167	0.313	1.083	1.021	3.053	0.745	0.253	80	380	100	5	21	Error	-1	6	5	16	6160	7511	-0.187	-0.089	-50	0	0
1	19	13	"ctrl-buffer"	"ctrl-buffer"	4700	44240	100	67	74	28	37	72	72	85	62	72	2	1	0	80	88	25	28	75	75	90	64	71	5	0	0	-1.000	0.154	0.955	1.055	3.757	0.785	0.320	80	424	100	0	15	Error	-5	5	2	13	5914	7077	-0.177	-0.031	-50	0	0
1	20	13	"ctrl-buffer"	"ctrl-buffer"	4880	44250	100	67	71	26	36	69	69	72	21	29	23	6	0	79	89	35	39	73	73	76	18	23	30	13	0	-0.333	0.125	1.471	1.745	3.410	0.752	0.214	80	397	100	4	18	Error	-2	6	2	16	5714	7145	-0.048	0.722	-50	0	0
1	21	13	"ctrl-buffer"	"ctrl-buffer"	5050	44250	100	65	78	54	69	68	68	71	22	30	12	10	0	80	99	89	89	72	72	75	19	25	26	13	0	-0.375	0.370	0.998	0.908	3.015	0.553	0.453	80	408	100	5	37	Error	-3	8	10	27	6214	7913	0.318	1.263	-50	0	0
1	22	13	"ctrl-buffer"	"ctrl-buffer"	5230	44250	100	66	73	31	42	64	64	68	20	29	27	11	0	79	91	34	37	69	69	72	16	22	40	22	0	0.200	0.409	0.773	1.052	4.848	1.077	0.233	80	403	100	12	31	-2.322	2	10	9	22	5837	7304	0.250	1.188	-50	0	0
1	23	13	"ctrl-buffer"	"ctrl-buffer"	5410	44250	100	75	82	39	47	67	67	71	26	36	25	13	0	79	91	34	37	72	72	75	19	25	30	21	0	1.143	0.789	1.571	1.289	2.934	1.256	0.258	80	385	100	15	34	0.193	8	7	15	19	6560	7290	0.423	0.842	-50	0	0
1	24	13	"ctrl-buffer"	"ctrl-buffer"	5590	44260	100	68	74	25	33	69	69	73	29	39	16	2	0	81	87	24	27	73	73	77	21	27	23	8	0	-0.125	0.357	1.045	1.018	2.933	2.125	0.106	80	434	100	7	19	Error	-1	8	5	14	5886	6965	0.034	0.476	-50	0	0
1	1	14	"ydhI"	"STM1443"	1510	44380	110	327	398	245	61	64	64	73	52	71	97	85	0	2509	2950	1954	66	80	80	86	26	30	100	100	0	0.108	0.116	0.118	0.115	1.314	0.117	0.936	80	555	100	2692	3204	-3.207	263	2429	334	2870	31863	236019	6.250	110.154	0	0	0
1	2	14	"STMB2B.139A"	"Not LT2a93"	1680	44370	110	277	306	166	54	65	65	68	20	29	97	92	0	568	659	432	65	84	84	92	33	35	100	97	0	0.438	0.419	0.419	0.420	1.454	0.395	0.899	80	497	100	696	816	-1.191	212	484	241	575	24504	52693	11.900	17.182	0	0	0
1	3	14	""	"STM3806"	1860	44370	110	208	236	130	55	66	66	70	23	32	97	88	0	2052	2363	1333	56	86	86	102	109	106	100	100	0	0.072	0.075	0.071	0.067	1.471	0.077	0.846	80	522	100	2108	2447	-3.791	142	1966	170	2277	18885	189039	7.217	20.743	0	0	0
1	4	14	"pgtE"	"STM2395"	2050	44380	110	341	380	155	40	64	64	69	22	31	100	100	0	9095	9811	3995	40	77	77	91	110	120	100	100	0	0.031	0.032	0.031	0.032	1.265	0.032	0.919	80	503	100	9295	10050	-5.025	277	9018	316	9734	30363	784875	14.136	88.364	0	0	0
1	5	14	""	"STM3911"	2220	44390	120	124	144	94	65	68	68	86	85	98	30	7	0	978	1235	1137	92	79	79	82	21	25	99	96	0	0.062	0.066	0.064	0.061	2.139	0.065	0.571	120	548	100	955	1232	-4.005	56	899	76	1156	17225	148203	0.682	54.905	0	0	0
1	6	14	"ygiY"	"STM3178"	2390	44380	130	540	572	269	47	71	71	96	107	111	91	83	0	7300	7126	3644	51	81	81	88	35	39	97	95	0	0.065	0.071	0.066	0.087	3.311	0.057	0.498	120	611	100	7688	7546	-3.944	469	7219	501	7045	68622	855118	4.449	201.086	0	0	0
1	7	14	""	"STM2880"	2570	44380	110	1475	1714	977	57	67	67	73	32	43	100	100	0	2133	2355	1289	54	80	80	95	57	60	100	100	0	0.686	0.724	0.702	0.706	1.323	0.714	0.935	80	490	100	3461	3922	-0.544	1408	2053	1647	2275	137138	188433	51.281	39.649	0	0	0
1	8	14	"ssaU"	"STM1422"	2750	44390	100	103	197	226	114	67	67	72	32	44	51	28	0	2490	5492	7916	144	79	79	93	58	62	97	91	0	0.015	0.024	0.018	0.019	2.216	0.025	0.822	80	452	100	2447	5543	-6.065	36	2411	130	5413	15731	439365	3.906	93.086	0	0	0
1	9	14	"nrdE"	"STM2807"	2920	44390	110	1609	3341	2917	87	69	69	75	36	48	100	100	0	5092	8469	6940	81	80	80	104	151	145	100	100	0	0.307	0.390	0.375	0.359	1.394	0.396	0.953	80	496	100	6552	11661	-1.702	1540	5012	3272	8389	267306	677534	90.722	55.397	0	0	0
1	10	14	"cadA"	"STM2559"	3100	44390	110	171	238	199	83	69	69	75	34	45	77	60	0	4884	6710	6894	102	79	79	99	147	148	97	96	0	0.021	0.025	0.023	0.022	1.854	0.025	0.832	80	510	100	4907	6800	-5.558	102	4805	169	6631	19079	536807	4.794	44.973	0	0	0
1	11	14	"thiL"	"STM0419"	3280	44400	100	1421	2243	1903	84	68	68	71	20	28	100	100	0	3242	4319	3424	79	76	76	79	19	24	100	100	0	0.427	0.513	0.466	0.464	1.427	0.516	0.888	80	452	100	4519	6418	-1.226	1353	3166	2175	4243	179462	345549	108.600	223.158	0	0	0
1	12	14	"hin"	"STM2772"	3450	44390	110	118	203	218	107	68	68	71	21	29	61	56	0	2101	3892	4939	126	79	79	88	62	70	97	92	0	0.025	0.035	0.028	0.025	2.448	0.040	0.896	80	497	100	2072	3948	-5.338	50	2022	135	3813	16251	311326	6.286	61.355	0	0	0
1	13	14	""	"STM3166"	3630	44400	100	214	224	61	27	67	67	71	23	32	100	100	0	7932	8086	1485	18	79	79	91	72	79	100	100	0	0.019	0.020	0.019	0.018	1.394	0.018	0.801	80	434	100	8000	8164	-5.739	147	7853	157	8007	17900	646916	6.652	111.042	0	0	0
1	14	14	"yjjY"	"STM4599"	3810	44400	120	553	743	618	83	70	70	74	26	35	100	99	0	600	774	583	75	86	86	99	55	55	97	94	0	0.940	0.978	0.949	1.000	1.484	1.014	0.874	120	585	100	997	1361	-0.090	483	514	673	688	89140	92913	25.731	12.273	0	0	0
1	15	14	"ybaN"	"STM0482"	3990	44410	110	633	659	273	41	71	71	75	26	34	100	100	0	4152	3898	1354	34	88	88	111	89	80	100	100	0	0.138	0.154	0.148	0.147	1.259	0.150	0.923	80	492	100	4626	4398	-2.854	562	4064	588	3810	52698	311822	22.462	42.551	0	0	0
1	16	14	""	"STM0571"	4160	44400	110	666	672	166	24	70	70	74	25	33	100	100	0	20065	19710	3684	18	82	82	196	839	428	100	100	0	0.030	0.031	0.030	0.030	1.195	0.029	0.937	80	493	100	20579	20230	-5.067	596	19983	602	19628	53740	1576789	23.920	23.259	0	0	0
1	17	14	"yaiU"	"STM0373"	4360	44420	120	984	940	258	27	69	69	72	22	30	100	100	0	24497	23453	4933	21	78	78	161	770	478	99	99	0	0.037	0.037	0.038	0.036	1.345	0.037	0.957	120	584	100	25334	24246	-4.738	915	24419	871	23375	112821	2814339	39.455	30.249	0	0	0
1	18	14	""	"STM3653"	4510	44410	110	330	457	796	174	69	69	72	21	29	98	98	0	6782	6888	1946	28	79	79	121	324	267	100	100	0	0.039	0.057	0.040	0.041	1.710	0.058	0.212	80	485	100	6964	7197	-4.683	261	6703	388	6809	36596	551056	18.333	20.886	0	0	0
1	19	14	""	"STM2195"	4710	44420	60	509	492	332	67	69	69	72	24	33	90	84	0	3391	4126	2989	72	84	84	97	50	51	96	93	0	0.133	0.105	0.111	0.102	2.270	0.101	0.859	32	176	100	3747	4465	-2.910	440	3307	423	4042	15742	132029	17.500	80.580	0	0	0
1	20	14	"EMPTY"	"EMPTY"	4870	44420	100	72	75	20	26	68	68	72	22	30	15	2	0	79	80	19	23	76	76	81	26	32	11	2	0	1.333	1.750	1.321	1.044	3.628	1.354	0.231	80	456	100	7	11	0.415	4	3	7	4	5969	6384	0.136	-0.038	-75	0	0
1	21	14	"EMPTY"	"EMPTY"	5050	44430	100	70	72	18	25	68	68	72	21	29	13	3	0	78	84	22	26	75	75	78	18	23	31	12	0	0.667	0.444	0.875	0.978	3.600	0.707	0.140	80	464	100	5	13	-0.585	2	3	4	9	5751	6707	0.000	0.333	-75	0	0
1	22	14	"EMPTY"	"EMPTY"	5230	44430	100	67	69	19	27	69	69	72	19	26	11	3	0	74	81	20	24	75	75	79	20	25	18	8	0	2.000	0.000	1.500	1.097	3.241	0.955	0.168	80	452	100	-3	6	1.000	-2	-1	0	6	5525	6461	-0.158	0.100	-75	0	0
1	23	14	"EMPTY"	"EMPTY"	5400	44430	100	71	74	19	25	68	68	72	23	31	16	2	0	79	84	26	30	74	74	78	20	25	22	12	0	0.600	0.600	0.807	0.621	3.477	0.519	0.234	80	452	100	8	16	-0.737	3	5	6	10	5911	6746	0.087	0.300	-75	0	0
1	24	14	"EMPTY"	"EMPTY"	5580	44430	100	69	78	44	56	69	69	73	28	38	12	3	0	74	78	20	25	75	75	80	23	28	16	5	0	0.000	3.000	0.848	1.018	4.420	6.104	0.047	80	484	100	-1	12	Error	0	-1	9	3	6261	6244	0.179	-0.087	-75	0	0
2	1	1	""	"STM0721"	6000	42090	120	176	171	50	29	64	64	68	20	29	94	90	0	9229	8410	3375	40	68	68	70	14	20	100	100	0	0.012	0.013	0.013	0.013	1.628	0.012	0.798	120	577	100	9273	8449	-6.354	112	9161	107	8342	20469	1009211	5.150	595.714	0	0	0
2	2	1	"dnaC"	"STM4543"	6190	42090	120	2121	2080	679	32	65	65	68	27	39	100	100	0	6757	6586	2287	34	68	68	70	17	24	100	100	0	0.307	0.309	0.318	0.309	1.307	0.304	0.971	120	500	100	8745	8533	-1.702	2056	6689	2015	6518	249643	790320	74.519	383.294	0	0	0
2	3	1	"gph"	"STM3482"	6370	42090	120	3901	3954	1990	50	65	65	67	22	32	100	100	0	3829	3781	1914	50	66	66	71	25	35	99	99	0	1.019	1.047	1.075	1.063	1.439	1.046	0.949	120	512	100	7599	7604	0.028	3836	3763	3889	3715	474459	453752	176.682	148.400	0	0	0
2	4	1	""	"STM3547"	6540	42090	120	201	260	508	195	65	65	73	44	60	95	78	0	10867	10580	3432	32	67	67	70	21	30	100	100	0	0.013	0.019	0.012	0.014	1.769	0.021	0.141	120	520	100	10936	10708	-6.311	136	10800	195	10513	31153	1269605	4.250	500.476	0	0	0
2	5	1	""	"STM3259"	6720	42090	120	158	198	129	65	66	66	73	37	50	78	56	0	1224	1936	1719	88	66	66	68	14	20	100	100	0	0.079	0.071	0.067	0.061	2.182	0.066	0.787	120	541	100	1250	2002	-3.654	92	1158	132	1870	23727	232357	3.378	133.429	0	0	0
2	6	1	"yqjC"	"STM3228"	6900	42090	130	762	1455	1702	116	67	67	72	31	43	100	99	0	843	1507	1681	111	67	67	71	48	67	99	99	0	0.896	0.964	0.924	0.906	1.566	0.993	0.925	120	614	100	1471	2828	-0.159	695	776	1388	1440	174649	180870	44.613	29.917	0	0	0
2	7	1	""	"STM2545"	7070	42100	120	3605	3560	1155	32	66	66	69	22	31	100	100	0	5324	5378	1906	35	67	67	69	13	18	100	100	0	0.673	0.658	0.669	0.680	1.474	0.644	0.961	120	513	100	8796	8805	-0.571	3539	5257	3494	5311	427218	645344	158.682	408.385	0	0	0
2	8	1	"gltL"	"STM0662"	7250	42100	130	549	589	340	57	66	66	70	20	28	100	100	0	5762	5378	2050	38	68	68	70	14	20	100	100	0	0.085	0.098	0.095	0.101	1.600	0.095	0.718	120	574	100	6177	5833	-3.559	483	5694	523	5310	70705	645382	25.950	379.143	0	0	0
2	9	1	"asnB"	"STM0680"	7430	42110	130	3101	2988	552	18	67	67	71	26	36	100	100	0	11968	11683	1999	17	68	68	73	32	43	100	100	0	0.255	0.251	0.255	0.248	1.218	0.249	0.973	120	542	100	14934	14536	-1.972	3034	11900	2921	11615	358553	1401921	112.192	362.813	0	0	0
2	10	1	"nagE"	"STM0685"	7610	42110	120	889	998	489	48	69	69	72	22	30	100	99	0	4159	4435	2048	46	68	68	74	39	52	100	100	0	0.200	0.213	0.207	0.206	1.375	0.211	0.901	120	501	100	4911	5296	-2.319	820	4091	929	4367	119733	532255	42.091	111.821	0	0	0
2	11	1	"barA"	"STM2958"	7780	42110	120	1546	1500	430	28	67	67	69	18	26	100	100	0	13753	13026	4058	31	67	67	69	15	21	100	100	0	0.108	0.111	0.112	0.112	1.298	0.108	0.964	120	530	100	15165	14392	-3.210	1479	13686	1433	12959	179957	1563091	79.500	863.800	0	0	0
2	12	1	"eutA"	"STM2459"	7960	42110	110	124	145	79	54	68	68	69	19	27	78	61	0	2299	2631	1618	61	67	67	68	14	20	100	100	0	0.025	0.030	0.029	0.023	2.590	0.034	0.731	80	466	100	2288	2641	-5.317	56	2232	77	2564	11631	210502	4.000	183.071	0	0	0
2	13	1	"yigN"	"STM3969"	8140	42120	120	7121	7145	1819	25	70	70	73	20	27	100	100	0	12035	11662	2307	19	67	67	69	13	18	100	100	0	0.589	0.610	0.614	0.600	1.184	0.617	0.963	120	522	100	19019	18670	-0.763	7051	11968	7075	11595	857352	1399498	353.600	891.769	0	0	0
2	14	1	"metE"	"STM3965"	8320	42120	120	6804	6869	1489	21	69	69	70	17	24	100	100	0	15905	15761	1912	12	66	66	68	13	19	100	100	0	0.425	0.433	0.441	0.426	1.188	0.438	0.954	120	505	100	22574	22495	-1.234	6735	15839	6800	15695	824270	1891323	399.941	1207.154	0	0	0
2	15	1	"pldB"	"STM3961"	8500	42120	120	7229	7060	2031	28	69	69	70	16	22	100	100	0	8973	8666	2398	27	67	67	68	15	22	100	100	0	0.804	0.813	0.803	0.810	1.226	0.812	0.967	120	499	100	16066	15590	-0.315	7160	8906	6991	8599	847158	1039933	436.875	573.200	0	0	0
2	16	1	"pldA"	"STM3957"	8670	42120	130	7861	8118	1846	22	69	69	71	17	23	100	100	0	7984	8134	1713	21	67	67	68	12	17	100	100	0	0.984	0.998	0.973	0.992	1.168	0.995	0.957	120	549	100	15709	16116	-0.023	7792	7917	8049	8067	974146	976121	473.353	672.167	0	0	0
2	17	1	"yigF"	"STM3953"	8840	42120	130	956	1006	631	62	68	68	70	17	24	100	98	0	1288	1868	1774	94	65	65	66	12	18	100	100	0	0.726	0.520	0.570	0.545	2.337	0.347	0.479	120	591	100	2111	2741	-0.462	888	1223	938	1803	120660	224173	55.059	150.167	0	0	0
2	18	1	"xerC"	"STM3949"	9030	42130	120	5877	5945	1532	25	68	68	70	16	22	100	100	0	7191	7213	1791	24	65	65	66	13	19	100	100	0	0.815	0.822	0.816	0.824	1.209	0.829	0.950	120	510	100	12935	13025	-0.295	5809	7126	5877	7148	713359	865590	367.188	549.769	0	0	0
2	19	1	"sgaH"	"STM4386"	9200	42130	120	348	351	143	40	69	69	70	17	24	99	99	0	4161	4630	2383	51	65	65	67	14	20	100	100	0	0.068	0.062	0.062	0.060	1.507	0.057	0.889	120	489	100	4375	4847	-3.876	279	4096	282	4565	42158	555638	16.529	325.929	0	0	0
2	20	1	"ytfG"	"STM4401"	9380	42130	130	327	323	119	36	71	71	73	20	27	100	98	0	5068	5152	2283	44	66	66	68	14	20	100	100	0	0.051	0.050	0.048	0.049	1.407	0.047	0.897	120	578	100	5258	5338	-4.288	256	5002	252	5086	38792	618278	12.500	363.143	0	0	0
2	21	1	"ytfP"	"STM4411"	9560	42130	130	698	1080	1038	96	70	70	74	29	39	99	98	0	824	1216	1147	94	67	67	69	14	20	100	100	0	0.830	0.879	0.871	0.831	1.708	0.892	0.897	120	634	100	1385	2159	-0.270	628	757	1010	1149	129657	145888	34.690	81.929	0	0	0
2	22	1	""	"STM4419"	9740	42130	130	409	410	129	31	69	69	73	31	42	100	100	0	12500	12260	4767	38	67	67	69	14	20	100	100	0	0.027	0.028	0.027	0.028	1.340	0.026	0.902	120	636	100	12773	12534	-5.192	340	12433	341	12193	49209	1471222	10.871	870.786	0	0	0
2	23	1	""	"STM4423"	9920	42140	130	104	121	52	42	70	70	73	28	38	55	38	0	2092	2562	1798	70	67	67	70	15	21	100	100	0	0.017	0.020	0.022	0.020	2.383	0.020	0.516	120	577	100	2059	2546	-5.896	34	2025	51	2495	14542	307395	1.714	166.133	0	0	0
2	24	1	""	"STM4427"	10100	42140	120	305	314	111	35	70	70	74	33	44	97	95	0	5332	5396	2504	46	68	68	75	62	82	100	100	0	0.045	0.046	0.044	0.046	1.412	0.043	0.868	120	643	100	5499	5572	-4.485	235	5264	244	5328	37668	647541	7.273	85.823	0	0	0
2	1	2	"clpP"	"STM0448"	6000	42260	170	1965	4470	5602	125	65	65	69	31	44	100	100	0	839	1809	2139	118	68	68	70	21	30	100	100	0	2.464	2.530	2.371	2.445	1.594	2.667	0.889	208	843	100	2671	6146	1.301	1900	771	4405	1741	929853	376264	141.968	82.810	0	0	0
2	2	2	"nrdG"	"STM4451"	6180	42270	140	103	154	135	87	66	66	68	17	25	70	55	0	667	1481	2023	136	70	70	71	15	21	99	99	0	0.062	0.062	0.062	0.061	2.413	0.060	0.822	156	374	100	634	1499	-4.012	37	597	88	1411	24006	231110	5.059	94.000	0	0	0
2	3	2	"phoQ"	"STM1230"	6350	42260	110	963	2273	3533	155	66	66	69	22	31	100	98	0	1675	3406	4686	137	68	68	79	72	91	98	95	0	0.558	0.661	0.565	0.589	1.890	0.667	0.834	80	386	100	2504	5545	-0.841	897	1607	2207	3338	181832	272491	100.182	46.208	0	0	0
2	4	2	"coaA"	"STM4139"	6530	42260	110	612	931	963	103	68	68	74	35	47	98	98	0	2084	3048	3030	99	67	67	77	68	88	100	100	0	0.270	0.290	0.267	0.270	1.557	0.295	0.909	80	438	100	2561	3844	-1.891	544	2017	863	2981	74504	243861	24.486	43.691	0	0	0
2	5	2	"thiE"	"STM4163"	6710	42260	110	156	195	137	70	68	68	75	39	52	75	53	0	1682	2574	2442	94	66	66	77	73	94	100	100	0	0.054	0.051	0.047	0.046	1.758	0.047	0.738	80	452	100	1704	2635	-4.199	88	1616	127	2508	15576	205902	3.077	34.205	0	0	0
2	6	2	"nfi"	"STM4168"	6900	42280	110	531	828	888	107	67	67	72	28	38	98	96	0	1568	2267	2432	107	66	66	75	74	98	100	96	0	0.309	0.346	0.372	0.339	1.653	0.340	0.916	80	433	100	1966	2962	-1.695	464	1502	761	2201	66265	181361	27.000	29.622	0	0	0
2	7	2	"hopD"	"STM3442"	7070	42280	120	171	289	258	89	66	66	69	19	27	76	70	0	1445	2396	2426	101	66	66	69	15	21	98	95	0	0.076	0.096	0.099	0.097	2.504	0.097	0.888	120	427	100	1484	2553	-3.715	105	1379	223	2330	34623	287500	11.579	155.133	0	0	0
2	8	2	"stfD"	"STM0197"	7250	42280	130	94	115	62	53	66	66	68	18	26	55	44	0	805	2816	3620	128	68	68	69	15	21	85	80	0	0.038	0.018	0.025	0.044	6.162	0.015	0.685	120	425	100	765	2797	-4.718	28	737	49	2748	13768	337976	2.611	183.133	0	0	0
2	9	2	"eutP"	"STM2469"	7420	42280	120	84	94	41	43	66	66	69	18	26	47	32	0	1193	2115	2320	109	67	67	70	31	44	87	80	0	0.016	0.014	0.019	0.027	3.872	0.014	0.500	120	391	100	1144	2076	-5.967	18	1126	28	2048	11323	253774	1.389	65.968	0	0	0
2	10	2	"eutM"	"STM2465"	7590	42270	110	77	120	191	159	65	65	69	20	28	45	28	0	299	659	803	121	66	66	85	132	155	57	47	0	0.052	0.093	0.071	0.124	6.516	0.042	0.055	80	379	100	245	648	-4.279	12	233	55	593	9618	52699	2.550	4.348	0	0	0
2	11	2	"prpR"	"STM0367"	7780	42290	120	112	152	92	60	66	66	68	19	27	66	55	0	1351	3828	4433	115	67	67	81	121	149	70	65	0	0.036	0.023	0.030	0.052	4.609	0.019	0.745	120	439	100	1330	3847	-4.803	46	1284	86	3761	18238	459381	4.421	30.967	0	0	0
2	12	2	"prpE"	"STM0371"	7950	42290	120	115	161	118	73	67	67	69	19	27	68	58	0	1874	3358	3539	105	66	66	68	14	20	100	100	0	0.027	0.029	0.029	0.029	2.359	0.028	0.752	120	421	100	1856	3386	-5.235	48	1808	94	3292	19294	403013	4.842	235.000	0	0	0
2	13	2	"sodA"	"STM4055"	8130	42290	120	5488	6997	5784	82	68	68	70	18	25	100	100	0	793	993	765	77	65	65	67	13	19	97	97	0	7.445	7.467	7.094	7.631	1.606	7.827	0.913	120	414	100	6148	7857	2.896	5420	728	6929	928	839688	119107	384.833	71.231	0	0	0
2	14	2	"sicP"	"STM2879"	8310	42290	130	887	1329	1075	80	68	68	70	17	24	100	100	0	993	1413	1179	83	65	65	66	13	19	100	100	0	0.883	0.935	0.952	0.932	1.406	0.918	0.900	120	441	100	1747	2609	-0.180	819	928	1261	1348	159475	169534	74.059	103.615	0	0	0
2	15	2	"fabD"	"STM1194"	8490	42300	130	6078	9228	9186	99	69	69	70	15	21	100	100	0	1463	2121	2008	94	65	65	66	12	18	100	100	0	4.298	4.455	4.477	4.450	1.466	4.792	0.893	120	421	100	7407	11215	2.104	6009	1398	9159	2056	1107406	254536	610.533	171.250	0	0	0
2	16	2	"nuoH"	"STM2322"	8660	42300	120	3201	5406	5089	94	70	70	72	17	23	100	100	0	2106	3338	3157	94	66	66	67	12	17	100	100	0	1.535	1.631	1.493	1.670	1.648	1.678	0.845	120	413	100	5171	8608	0.618	3131	2040	5336	3272	648723	400516	313.765	272.583	0	0	0
2	17	2	"dacD"	"STM2062"	8850	42300	130	551	669	560	83	69	69	72	17	23	100	100	0	1823	1917	1054	54	65	65	67	12	17	100	100	0	0.274	0.324	0.281	0.293	1.525	0.345	0.703	120	459	100	2240	2452	-1.867	482	1758	600	1852	80253	230004	35.118	154.167	0	0	0
2	18	2	"pefC"	"PSLT017"	9030	42310	120	112	161	129	80	68	68	70	17	24	77	60	0	3742	6624	8188	123	65	65	66	12	18	100	100	0	0.012	0.014	0.014	0.013	2.905	0.014	0.824	120	385	100	3721	6652	-6.385	44	3677	93	6559	19342	794937	5.353	546.500	0	0	0
2	19	2	"yjbA"	"STM4226"	9200	42300	120	111	202	182	90	69	69	72	21	29	67	49	0	466	1711	2384	139	66	66	68	13	19	100	99	0	0.105	0.081	0.088	0.082	2.543	0.072	0.841	120	395	100	442	1778	-3.252	42	400	133	1645	24190	205321	6.190	126.385	0	0	0
2	20	2	"asd"	"STM3539"	9380	42310	120	146	643	1017	158	70	70	73	20	27	69	60	0	253	1149	1898	165	67	67	68	12	17	70	66	0	0.409	0.530	0.668	0.716	2.907	0.503	0.809	120	432	100	262	1655	-1.291	76	186	573	1082	77183	137856	28.500	90.083	0	0	0
2	21	2	"stpA"	"STM2799"	9540	42310	80	4084	5351	5246	98	70	70	76	34	44	94	92	0	913	1220	1141	93	70	70	72	15	20	90	86	0	4.762	4.592	4.125	4.867	2.439	5.118	0.794	52	277	100	4857	6431	2.251	4014	843	5281	1150	278272	63458	155.147	76.533	0	0	0
2	22	2	"leuB"	"STM0112"	9730	42320	100	144	275	315	114	68	68	75	34	45	57	51	0	356	1528	2616	171	69	69	72	18	25	71	61	0	0.265	0.142	0.229	0.327	3.734	0.110	0.752	80	425	100	363	1666	-1.917	76	287	207	1459	22025	122234	5.882	80.889	0	0	0
2	23	2	"prgJ"	"STM2872"	9920	42320	120	194	1217	1637	134	70	70	79	48	60	68	53	0	194	1244	1613	129	68	68	95	253	266	43	39	0	0.984	0.975	1.023	1.046	2.444	1.019	0.951	120	438	100	250	2323	-0.023	124	126	1147	1176	146069	149318	23.708	4.542	0	0	0
2	24	2	"smvA"	"STM1574"	10070	42300	90	516	704	679	96	74	74	95	117	123	75	65	0	3143	4318	5092	117	72	72	222	834	375	73	63	0	0.144	0.148	0.141	0.162	2.441	0.122	0.761	52	302	100	3513	4876	-2.797	442	3071	630	4246	36620	224536	5.205	4.911	0	0	0
2	1	3	"hupB"	"STM0451"	6000	42440	120	780	2393	3746	156	65	65	68	22	32	96	95	0	358	1060	1455	137	68	68	70	25	35	86	80	0	2.466	2.347	2.276	2.377	2.150	2.672	0.855	120	507	100	1005	3320	1.302	715	290	2328	992	287158	127219	105.682	39.600	0	0	0
2	2	3	"hisM"	"STM2352"	6180	42440	120	197	531	609	114	66	66	67	18	26	69	61	0	1291	3618	4623	127	67	67	69	14	20	77	68	0	0.107	0.131	0.152	0.198	3.335	0.125	0.903	120	376	100	1355	4016	-3.224	131	1224	465	3551	63737	434218	25.778	253.500	0	0	0
2	3	3	"rimM"	"STM2675"	6350	42450	120	1730	9871	12988	131	66	66	69	19	27	88	84	0	163	667	745	111	67	67	74	64	86	52	48	0	17.333	16.342	13.785	11.543	3.593	19.313	0.845	120	450	100	1760	10405	4.115	1664	96	9805	600	1184487	80083	515.895	9.266	0	0	0
2	4	3	"fruR"	"STM0118"	6540	42450	120	256	675	792	117	67	67	68	17	25	75	66	0	848	1742	2047	117	66	66	69	20	28	82	79	0	0.242	0.363	0.387	0.383	3.030	0.360	0.869	120	470	100	971	2284	-2.049	189	782	608	1676	80971	209022	35.706	83.650	0	0	0
2	5	3	"asrA"	"STM2548"	6710	42450	130	103	129	87	67	65	65	66	18	27	64	50	0	1383	3406	4023	118	65	65	71	49	69	88	78	0	0.029	0.019	0.022	0.032	3.906	0.017	0.632	120	513	100	1356	3405	-5.116	38	1318	64	3341	15517	408690	3.500	68.061	0	0	0
2	6	3	"entD"	"STM0584"	6890	42460	120	123	256	224	87	65	65	67	19	28	63	54	0	906	3021	3458	114	65	65	67	13	19	86	80	0	0.069	0.065	0.075	0.119	4.679	0.059	0.844	120	429	100	899	3147	-3.858	58	841	191	2956	30694	362576	9.947	227.231	0	0	0
2	7	3	"cbiL"	"STM2024"	7060	42460	130	161	183	113	61	66	66	70	37	52	67	52	0	1534	2243	2156	96	66	66	68	14	20	100	99	0	0.065	0.054	0.057	0.061	2.386	0.046	0.752	120	430	100	1563	2294	-3.950	95	1468	117	2177	21968	269200	3.054	155.357	0	0	0
2	8	3	"cbiO"	"STM2020"	7240	42460	130	136	179	120	67	67	67	71	37	52	67	48	0	1190	1913	1951	101	66	66	68	15	22	100	100	0	0.061	0.061	0.062	0.064	2.193	0.054	0.685	120	435	100	1193	1959	-4.026	69	1124	112	1847	21516	229520	2.919	123.000	0	0	0
2	9	3	"umuC"	"STM1997"	7420	42460	120	154	294	314	106	66	66	72	51	70	61	46	0	1534	3151	3995	126	66	66	71	44	61	75	70	0	0.060	0.074	0.078	0.104	3.265	0.069	0.793	120	401	100	1556	3313	-4.060	88	1468	228	3085	35330	378063	4.353	70.000	0	0	0
2	10	3	"uhpC"	"STM3788"	7590	42460	130	171	395	467	118	66	66	72	50	69	63	50	0	701	2346	3027	129	66	66	84	128	152	75	64	0	0.165	0.144	0.148	0.152	2.551	0.134	0.805	120	472	100	740	2609	-2.596	105	635	329	2280	47371	281467	6.460	17.672	0	0	0
2	11	3	"trpB"	"STM1726"	7770	42470	120	310	542	561	103	67	67	70	24	34	71	65	0	1345	3643	4348	119	65	65	70	48	68	83	77	0	0.190	0.133	0.133	0.144	2.256	0.120	0.846	120	425	100	1523	4053	-2.397	243	1280	475	3578	65024	437135	19.667	74.438	0	0	0
2	12	3	"rpsL"	"STM3448"	7950	42470	120	6795	12087	13161	108	67	67	69	20	28	100	100	0	450	1306	3597	275	65	65	67	14	20	94	87	0	17.475	9.686	16.748	16.952	2.373	7.127	0.362	120	419	100	7113	13261	4.127	6728	385	12020	1241	1450418	156754	600.900	88.500	0	0	0
2	13	3	"phnR"	"STM0430"	8120	42470	130	127	225	222	98	66	66	69	17	24	71	62	0	808	1809	2580	142	65	65	67	13	19	97	91	0	0.082	0.091	0.109	0.113	3.258	0.079	0.862	120	456	100	804	1903	-3.606	61	743	159	1744	27027	217084	9.176	134.000	0	0	0
2	14	3	""	"STM4157"	8310	42480	120	145	288	356	123	66	66	69	17	24	84	72	0	1273	3186	4800	150	64	64	67	13	19	100	100	0	0.065	0.071	0.075	0.069	2.110	0.068	0.848	120	433	100	1288	3344	-3.936	79	1209	222	3122	34521	382272	12.882	239.923	0	0	0
2	15	3	""	"STM0345"	8480	42480	120	128	217	240	110	68	68	69	16	23	80	69	0	926	1462	1866	127	65	65	66	13	19	100	99	0	0.070	0.107	0.089	0.085	2.551	0.110	0.801	120	408	100	921	1546	-3.843	60	861	149	1397	25985	175411	9.250	107.385	0	0	0
2	16	3	""	"STM2453"	8660	42480	120	230	322	219	68	68	68	70	16	22	99	98	0	2866	3794	2994	78	64	64	66	12	18	100	100	0	0.058	0.068	0.064	0.063	1.524	0.064	0.851	120	417	100	2964	3984	-4.112	162	2802	254	3730	38596	455295	15.750	310.667	0	0	0
2	17	3	"ychA"	"STM1773"	8840	42480	120	920	1424	1632	114	68	68	72	26	36	100	96	0	1478	2308	2767	119	64	64	66	12	18	100	100	0	0.603	0.604	0.601	0.635	1.704	0.578	0.900	120	424	100	2266	3600	-0.731	852	1414	1356	2244	170826	276960	52.000	186.833	0	0	0
2	18	3	"orf408"	"STM1382"	9020	42480	130	94	102	40	39	68	68	71	26	36	49	24	0	3121	3769	3336	88	65	65	67	13	19	100	100	0	0.009	0.009	0.011	0.009	2.495	0.009	0.367	120	450	100	3082	3738	-6.877	26	3056	34	3704	12265	452333	1.192	284.769	0	0	0
2	19	3	"traR"	"PSLT085"	9200	42490	120	87	97	57	58	68	68	71	22	30	44	22	0	1164	1385	1207	87	65	65	68	13	19	100	100	0	0.017	0.022	0.023	0.023	2.890	0.019	0.212	120	438	100	1118	1349	-5.854	19	1099	29	1320	11658	166154	1.182	101.308	0	0	0
2	20	3	""	"Not LT2a85"	9380	42490	130	92	115	64	55	69	69	71	21	29	51	40	0	1608	2479	2953	119	66	66	68	13	19	100	100	0	0.015	0.019	0.021	0.019	2.839	0.019	0.692	120	442	100	1565	2459	-6.067	23	1542	46	2413	13764	297522	2.095	185.462	0	0	0
2	21	3	"trbC"	"PSLT094"	9550	42500	140	144	190	123	64	69	69	72	21	29	83	69	0	3954	5800	5623	96	69	69	72	16	22	98	98	0	0.019	0.021	0.021	0.022	2.250	0.019	0.776	156	494	100	3960	5852	-5.695	75	3885	121	5731	29568	904839	5.619	358.000	0	0	0
2	22	3	"traQ"	"PSLT098"	9730	42500	130	87	107	59	55	68	68	72	21	29	46	27	0	941	1838	2566	139	69	69	71	16	22	100	100	0	0.022	0.022	0.025	0.029	3.788	0.020	0.638	120	445	100	891	1808	-5.520	19	872	39	1769	12837	220525	1.667	110.438	0	0	0
2	23	3	"traS"	"PSLT102"	9910	42500	140	466	740	696	94	69	69	76	44	57	99	95	0	1810	3124	3041	97	69	69	94	252	268	99	92	0	0.228	0.220	0.216	0.213	1.651	0.202	0.815	156	434	100	2138	3726	-2.133	397	1741	671	3055	115371	487307	15.091	12.024	0	0	0
2	24	3	""	"PSLT107"	10090	42500	140	324	421	318	75	72	72	83	80	96	85	71	0	868	1372	1278	93	70	70	140	566	404	69	38	0	0.316	0.268	0.282	0.268	1.850	0.226	0.847	156	683	100	1050	1651	-1.663	252	798	349	1302	65738	214016	4.225	2.177	0	0	0
2	1	4	""	"STM2736"	5980	42630	100	71	82	46	56	65	65	67	18	26	25	16	0	697	1001	1175	117	69	69	74	36	48	93	86	0	0.010	0.018	0.024	0.030	3.848	0.020	0.095	80	425	100	634	949	-6.710	6	628	17	932	6542	80071	0.833	25.750	0	0	0
2	2	4	""	"STM2712"	6170	42630	120	181	346	348	100	65	65	67	19	28	85	74	0	1014	2210	2631	119	67	67	72	35	48	97	95	0	0.122	0.131	0.127	0.136	2.157	0.120	0.821	120	455	100	1063	2424	-3.029	116	947	281	2143	41478	265171	14.684	61.086	0	0	0
2	3	4	""	"STM1612"	6350	42630	130	160	215	157	73	65	65	67	18	26	95	90	0	3361	4909	4622	94	66	66	68	13	19	100	100	0	0.029	0.031	0.029	0.027	1.881	0.031	0.887	120	440	100	3390	4993	-5.116	95	3295	150	4843	25778	589053	8.222	372.385	0	0	0
2	4	4	""	"STM1607"	6530	42630	120	546	904	1057	116	66	66	67	17	25	100	100	0	1726	2508	2804	111	66	66	68	18	26	100	100	0	0.289	0.343	0.335	0.321	1.573	0.352	0.909	120	406	100	2140	3280	-1.790	480	1660	838	2442	108459	301005	49.235	135.556	0	0	0
2	5	4	"ycjI"	"STM1680"	6710	42640	130	248	375	414	110	66	66	67	18	26	89	81	0	1424	2238	2716	121	65	65	67	18	26	99	99	0	0.134	0.142	0.132	0.120	2.024	0.140	0.887	120	429	100	1541	2482	-2.901	182	1359	309	2173	44984	268544	17.111	120.611	0	0	0
2	6	4	""	"STM1676"	6890	42640	120	290	386	278	72	65	65	68	35	51	98	94	0	2692	3782	3240	85	66	66	74	136	183	99	99	0	0.086	0.086	0.084	0.083	1.507	0.082	0.892	120	379	100	2851	4037	-3.545	225	2626	321	3716	46374	453839	9.086	27.265	0	0	0
2	7	4	"frr"	"STM0219"	7060	42640	120	2122	3667	5288	144	67	67	71	46	64	100	100	0	728	1184	1562	131	66	66	75	133	177	86	79	0	3.104	3.220	3.006	3.119	1.601	3.461	0.924	120	393	100	2717	4718	1.634	2055	662	3600	1118	440062	142085	78.174	8.338	0	0	0
2	8	4	"mesJ"	"STM0236"	7240	42640	120	726	881	497	56	66	66	70	37	52	100	100	0	2823	3557	1876	52	65	65	67	13	19	100	100	0	0.239	0.233	0.226	0.228	1.304	0.237	0.895	120	411	100	3418	4307	-2.063	660	2758	815	3492	105685	426884	21.919	268.462	0	0	0
2	9	4	"pfs"	"STM0207"	7410	42640	120	781	1067	996	93	66	66	72	51	70	98	92	0	1105	1437	1315	91	66	66	71	44	61	97	97	0	0.688	0.730	0.724	0.743	1.667	0.734	0.898	120	419	100	1754	2372	-0.539	715	1039	1001	1371	128095	172406	19.510	31.045	0	0	0
2	10	4	"yeeA"	"STM2060"	7590	42640	130	258	343	276	80	67	67	73	50	68	90	79	0	1945	2545	2078	81	66	66	74	61	82	100	100	0	0.102	0.111	0.105	0.104	1.577	0.112	0.866	120	458	100	2070	2755	-3.298	191	1879	276	2479	41180	305365	5.400	40.508	0	0	0
2	11	4	"vsr"	"STM1991"	7770	42650	120	139	286	388	135	67	67	70	22	31	72	60	0	808	1816	2963	163	66	66	71	47	66	82	79	0	0.097	0.125	0.138	0.161	3.006	0.125	0.940	120	425	100	814	1969	-3.365	72	742	219	1750	34333	217971	9.818	37.128	0	0	0
2	12	4	"fixB"	"STM0076"	7950	42660	130	87	100	56	56	68	68	69	17	24	52	32	0	1404	1984	1813	91	66	66	68	13	19	100	99	0	0.014	0.017	0.018	0.016	3.466	0.017	0.434	120	443	100	1357	1950	-6.138	19	1338	32	1918	12027	238089	1.824	147.385	0	0	0
2	13	4	""	"STM4192"	8130	42650	120	443	1172	2036	173	68	68	71	29	40	100	98	0	844	2012	3330	165	66	66	68	14	20	100	100	0	0.482	0.567	0.531	0.537	1.521	0.594	0.940	120	419	100	1153	3050	-1.053	375	778	1104	1946	140627	241499	37.966	138.857	0	0	0
2	14	4	"dgkA"	"STM4236"	8300	42660	120	386	558	492	88	68	68	73	39	53	99	97	0	986	1463	1290	88	66	66	68	15	22	100	100	0	0.346	0.351	0.324	0.334	1.402	0.349	0.891	120	409	100	1238	1887	-1.533	318	920	490	1397	66911	175523	12.436	93.000	0	0	0
2	15	4	"tyrB"	"STM4248"	8480	42660	120	882	1342	1219	90	68	68	70	19	27	100	100	0	3280	4772	4326	90	65	65	67	12	17	100	100	0	0.253	0.271	0.262	0.261	1.327	0.267	0.944	120	417	100	4029	5981	-1.982	814	3215	1274	4707	161026	572580	66.947	392.083	0	0	0
2	16	4	"lysC"	"STM4220"	8660	42660	130	830	1077	813	75	68	68	70	17	24	100	100	0	3167	3983	2807	70	64	64	66	12	18	100	100	0	0.246	0.257	0.247	0.250	1.312	0.261	0.912	120	416	100	3865	4928	-2.026	762	3103	1009	3919	129289	477976	59.235	326.417	0	0	0
2	17	4	"glk"	"STM2403"	8830	42660	130	426	563	419	74	69	69	74	37	50	100	99	0	2633	3314	2278	68	65	65	67	13	19	100	100	0	0.139	0.152	0.138	0.142	1.369	0.157	0.910	120	411	100	2925	3743	-2.847	357	2568	494	3249	67610	397691	13.216	249.769	0	0	0
2	18	4	"yfcB"	"STM2385"	9010	42670	120	1365	2047	2166	105	69	69	75	38	50	100	99	0	1808	2422	2435	100	65	65	67	14	20	100	100	0	0.744	0.839	0.819	0.811	1.490	0.865	0.937	120	418	100	3039	4335	-0.428	1296	1743	1978	2357	245666	290684	51.895	168.214	0	0	0
2	19	4	"ybdA"	"STM0593"	9190	42670	120	375	612	788	128	68	68	71	20	28	94	86	0	2052	3525	4863	137	66	66	68	14	20	100	100	0	0.155	0.157	0.149	0.148	1.758	0.156	0.933	120	422	100	2293	4003	-2.694	307	1986	544	3459	73446	423001	27.050	246.929	0	0	0
2	20	4	"ybaM"	"STM0480"	9370	42680	130	123	158	116	73	70	70	73	29	39	68	44	0	513	711	730	102	67	67	69	14	20	100	100	0	0.119	0.137	0.135	0.123	1.896	0.142	0.790	120	426	100	499	732	-3.073	53	446	88	644	18929	85279	2.931	45.857	0	0	0
2	21	4	"ybbO"	"STM0505"	9550	42680	120	593	937	852	90	71	71	79	62	78	100	99	0	1781	2967	2816	94	68	68	70	14	20	100	100	0	0.305	0.299	0.303	0.300	1.429	0.289	0.887	120	377	100	2235	3765	-1.714	522	1713	866	2899	112445	356073	13.839	206.929	0	0	0
2	22	4	"purK"	"STM0533"	9730	42680	120	512	819	960	117	70	70	79	63	79	99	95	0	1734	2631	3008	114	68	68	70	15	21	100	100	0	0.265	0.292	0.269	0.263	1.480	0.301	0.930	120	391	100	2108	3312	-1.914	442	1666	749	2563	98277	315722	11.746	170.733	0	0	0
2	23	4	"rfbI"	"STM0559"	9910	42680	130	124	158	126	79	69	69	75	35	46	65	35	0	1195	1736	1987	114	68	68	70	19	27	100	100	0	0.049	0.053	0.050	0.046	2.361	0.049	0.577	120	401	100	1182	1757	-4.357	55	1127	89	1668	18982	208313	2.371	87.684	0	0	0
2	24	4	"ybdK"	"STM0583"	10080	42680	130	217	237	99	41	72	72	76	30	39	100	92	0	2775	3241	1809	55	68	68	74	43	58	100	100	0	0.054	0.052	0.050	0.050	1.406	0.050	0.808	120	540	100	2852	3338	-4.223	145	2707	165	3173	28394	388922	5.367	73.651	0	0	0
2	1	5	"yoaH"	"STM1823"	5980	42800	120	182	394	1448	367	64	64	67	20	29	96	90	0	476	700	673	96	68	68	72	25	34	99	99	0	0.289	0.522	0.310	0.307	1.890	2.191	0.431	120	513	100	526	962	-1.790	118	408	330	632	47286	83960	16.350	25.120	0	0	0
2	2	5	"emtA"	"STM1799"	6160	42800	130	477	659	574	87	64	64	67	18	26	100	100	0	1322	1956	1793	91	67	67	73	29	39	100	100	0	0.329	0.315	0.306	0.310	1.423	0.302	0.912	120	408	100	1668	2484	-1.603	413	1255	595	1889	79120	234700	32.889	64.931	0	0	0
2	3	5	"narH"	"STM1763"	6340	42810	120	184	299	590	197	64	64	66	18	27	94	88	0	4467	5782	3968	68	67	67	68	14	20	100	100	0	0.027	0.041	0.025	0.026	2.107	0.032	0.098	120	384	100	4520	5950	-5.196	120	4400	235	5715	35897	693785	12.944	408.143	0	0	0
2	4	5	"ychE"	"STM1748"	6520	42800	130	283	337	181	53	68	68	70	19	27	100	99	0	3051	3689	2150	58	67	67	70	16	22	100	100	0	0.072	0.074	0.070	0.072	1.491	0.069	0.787	120	414	100	3199	3891	-3.795	215	2984	269	3622	40488	442723	14.053	226.188	0	0	0
2	5	5	"yoaB"	"STM1822"	6700	42810	120	570	711	513	72	68	68	70	19	27	100	100	0	892	1098	702	63	66	66	69	16	23	100	100	0	0.608	0.623	0.617	0.592	1.442	0.662	0.792	120	376	100	1328	1675	-0.718	502	826	643	1032	85283	131721	33.737	64.313	0	0	0
2	6	5	"dsbB"	"STM1807"	6880	42810	130	999	1094	527	48	66	66	69	35	50	99	98	0	2140	2310	1104	47	68	68	78	137	175	98	97	0	0.450	0.459	0.470	0.455	1.349	0.452	0.933	120	374	100	3005	3270	-1.151	933	2072	1028	2242	131220	277152	29.286	16.292	0	0	0
2	7	5	""	"STM4010"	7050	42820	120	120	182	153	84	66	66	68	35	51	63	43	0	1427	3070	3988	129	67	67	78	139	178	99	98	0	0.040	0.039	0.038	0.037	1.832	0.035	0.779	120	362	100	1414	3119	-4.655	54	1360	116	3003	21838	368434	3.257	21.525	0	0	0
2	8	5	"mobB"	"STM3993"	7230	42820	130	122	261	334	127	66	66	69	23	33	65	52	0	435	1557	2617	168	65	65	67	13	19	86	80	0	0.151	0.131	0.141	0.179	3.474	0.123	0.913	120	406	100	426	1687	-2.724	56	370	195	1492	31281	186849	8.348	114.615	0	0	0
2	9	5	"yiiR"	"STM4083"	7410	42830	130	163	224	229	102	67	67	70	24	34	80	69	0	977	1497	1826	121	66	66	68	15	22	100	98	0	0.105	0.110	0.107	0.095	1.966	0.115	0.895	120	403	100	1007	1588	-3.246	96	911	157	1431	26939	179632	6.417	95.267	0	0	0
2	10	5	""	"STM4067"	7580	42830	130	240	524	780	148	69	69	71	20	28	83	74	0	1106	2716	4213	155	66	66	69	16	23	98	96	0	0.164	0.172	0.150	0.164	2.263	0.176	0.927	120	410	100	1211	3105	-2.605	171	1040	455	2650	62863	325878	22.650	165.438	0	0	0
2	11	5	"yiiM"	"STM4056"	7760	42830	120	310	623	951	152	67	67	69	19	27	94	90	0	1335	2587	4115	159	66	66	68	14	20	100	100	0	0.191	0.221	0.210	0.220	1.865	0.221	0.926	120	398	100	1512	3077	-2.385	243	1269	556	2521	74727	310406	29.158	179.929	0	0	0
2	12	5	"yiiG"	"STM4040"	7940	42830	120	81	98	55	56	68	68	69	18	26	43	28	0	1312	2921	4972	170	68	68	70	16	22	96	95	0	0.010	0.011	0.016	0.018	3.737	0.010	0.687	120	379	100	1257	2883	-6.580	13	1244	30	2853	11793	350565	1.611	178.188	0	0	0
2	13	5	"yhdN"	"STM3413"	8110	42840	120	208	348	410	117	68	68	73	38	52	88	68	0	1010	1752	2253	128	67	67	69	15	21	99	99	0	0.148	0.166	0.153	0.144	1.686	0.170	0.880	120	375	100	1083	1965	-2.752	140	943	280	1685	41792	210291	7.237	112.200	0	0	0
2	14	5	"secY"	"STM3420"	8290	42840	120	21228	28392	17776	62	68	68	76	51	67	100	100	10	795	1189	952	80	66	66	68	14	20	100	100	0	29.026	25.222	27.057	27.405	1.326	23.585	0.880	120	391	100	21889	29447	4.859	21160	729	28324	1123	3407028	142667	555.216	80.071	0	0	0
2	15	5	"rplE"	"STM3428"	8470	42840	130	5576	11410	15127	132	67	67	71	21	29	100	100	1	220	401	457	113	65	65	67	12	17	92	86	0	35.542	33.759	32.600	33.988	1.720	34.369	0.929	120	435	100	5664	11679	5.151	5509	155	11343	336	1369212	48080	539.952	27.833	0	0	0
2	16	5	"rpmC"	"STM3432"	8650	42840	130	3612	5999	6675	111	68	68	73	27	36	100	100	0	153	194	140	72	65	65	67	12	17	84	76	0	40.273	45.977	44.457	50.473	2.059	49.749	0.872	120	410	100	3632	6060	5.332	3544	88	5931	129	719859	23233	219.481	10.583	0	0	0
2	17	5	"rpsS"	"STM3436"	8820	42830	130	4578	7298	7068	96	69	69	79	51	64	100	100	0	218	304	232	76	65	65	68	14	20	100	100	0	29.471	30.247	29.840	30.279	1.445	32.440	0.874	120	405	100	4662	7468	4.881	4509	153	7229	239	875787	36491	141.549	16.857	0	0	0
2	18	5	"rpsJ"	"STM3441"	9000	42840	130	1970	6154	10514	170	69	69	80	63	78	100	100	0	164	406	593	146	65	65	68	14	20	95	80	0	19.202	17.845	17.957	18.009	1.667	19.832	0.862	120	434	100	2000	6426	4.263	1901	99	6085	341	738506	48706	96.413	24.143	0	0	0
2	19	5	""	"STM4463"	9180	42850	120	119	165	126	76	68	68	75	49	65	50	32	0	1173	1736	1622	93	67	67	69	14	20	100	99	0	0.046	0.058	0.052	0.046	2.644	0.062	0.759	120	409	100	1157	1766	-4.439	51	1106	97	1669	19831	208285	1.837	119.071	0	0	0
2	20	5	"pepA"	"STM4477"	9360	42850	120	1684	3331	4391	131	70	70	74	30	40	100	100	0	1323	2372	3124	131	68	68	70	14	20	100	100	0	1.286	1.415	1.388	1.415	1.567	1.440	0.910	120	403	100	2869	5565	0.363	1614	1255	3261	2304	399664	284675	108.567	164.429	0	0	0
2	21	5	"iadA"	"STM4512"	9540	42850	130	371	673	917	136	72	72	79	58	73	81	71	0	1315	2638	4135	156	67	67	70	16	22	99	97	0	0.240	0.234	0.235	0.257	1.908	0.214	0.903	120	417	100	1547	3172	-2.061	299	1248	601	2571	80727	316605	10.241	160.500	0	0	0
2	22	5	""	"STM4551"	9720	42850	130	173	314	343	109	72	72	78	61	78	57	46	0	1584	3596	5010	139	67	67	70	18	25	99	95	0	0.067	0.069	0.073	0.072	2.506	0.065	0.901	120	413	100	1618	3771	-3.909	101	1517	242	3529	37650	431476	3.869	195.889	0	0	0
2	23	5	"yjjK"	"STM4581"	9900	42860	130	1202	4374	7526	172	71	71	75	34	45	100	99	0	775	2578	4524	175	67	67	70	20	28	99	95	0	1.597	1.714	1.753	1.799	1.838	1.732	0.892	120	422	100	1839	6814	0.676	1131	708	4303	2511	524855	309356	126.441	125.400	0	0	0
2	24	5	"gltS"	"STM3746"	10080	42870	130	867	2342	3412	145	71	71	75	30	40	95	87	0	1025	3289	4912	149	66	66	69	21	30	97	92	0	0.830	0.705	0.710	0.736	2.022	0.673	0.884	120	576	100	1755	5494	-0.269	796	959	2271	3223	281095	394669	75.567	153.333	0	0	0
2	1	6	"yhhY"	"STM3546"	5980	42970	130	154	187	121	64	64	64	68	20	29	86	75	0	1467	1944	1690	86	67	67	70	19	27	100	100	0	0.064	0.066	0.058	0.054	2.134	0.063	0.832	120	563	100	1490	2000	-3.959	90	1400	123	1877	22429	233295	5.950	98.632	0	0	0
2	2	6	""	"STM0951"	6160	42970	130	143	213	174	81	64	64	67	17	25	83	70	0	1949	3997	4660	116	67	67	71	21	29	100	100	0	0.042	0.038	0.034	0.034	2.312	0.033	0.781	120	412	100	1961	4079	-4.574	79	1882	149	3930	25551	479684	8.588	186.952	0	0	0
2	3	6	"nanK"	"STM3336"	6330	42980	130	132	211	281	133	65	65	68	21	30	80	64	0	1343	2509	4023	160	69	69	73	25	34	100	98	0	0.053	0.060	0.055	0.054	2.346	0.064	0.884	120	410	100	1341	2586	-4.249	67	1274	146	2440	25375	301061	6.810	97.440	0	0	0
2	4	6	"yrbC"	"STM3310"	6510	42980	130	1532	2392	2243	93	67	67	70	22	31	100	100	0	1493	2247	1892	84	69	69	74	26	35	100	100	0	1.029	1.067	1.003	1.027	1.476	1.136	0.891	120	440	100	2889	4503	0.041	1465	1424	2325	2178	287067	269668	105.545	83.577	0	0	0
2	5	6	"greA"	"STM3299"	6690	42980	130	1633	1965	1291	65	67	67	69	20	28	100	100	0	1381	1639	1069	65	67	67	71	18	25	100	100	0	1.192	1.207	1.203	1.205	1.442	1.221	0.852	120	442	100	2880	3470	0.253	1566	1314	1898	1572	235742	196659	94.800	87.111	0	0	0
2	6	6	"rpsO"	"STM3283"	6870	42980	120	2744	3933	3653	92	65	65	67	18	26	100	100	0	434	608	467	76	68	68	70	19	27	99	99	0	7.320	7.163	6.973	7.089	1.534	7.972	0.885	120	400	100	3045	4408	2.872	2679	366	3868	540	471985	72919	214.778	28.316	0	0	0
2	7	6	"yghB"	"STM3162"	7050	42990	120	234	507	908	179	67	67	68	18	26	96	88	0	880	1965	3731	189	68	68	72	21	29	100	99	0	0.206	0.232	0.214	0.223	1.893	0.229	0.885	120	364	100	979	2337	-2.282	167	812	440	1897	60869	235749	24.389	90.143	0	0	0
2	8	6	""	"STM3136"	7220	42990	130	180	244	228	93	66	66	70	24	34	87	77	0	2434	3801	4537	119	66	66	70	17	24	100	100	0	0.048	0.048	0.047	0.046	2.014	0.046	0.849	120	389	100	2482	3913	-4.377	114	2368	178	3735	29286	456094	7.250	219.471	0	0	0
2	9	6	"yggV"	"STM3103"	7400	42990	120	471	996	1609	161	66	66	70	24	34	95	92	0	707	1317	1928	146	66	66	68	13	19	97	96	0	0.632	0.743	0.705	0.720	2.000	0.805	0.888	120	377	100	1046	2181	-0.662	405	641	930	1251	119509	157982	38.583	96.077	0	0	0
2	10	6	"sprT"	"STM3092"	7580	43000	120	147	254	344	135	68	68	70	20	28	80	68	0	676	1426	2402	168	66	66	69	16	23	100	98	0	0.130	0.137	0.136	0.122	2.250	0.134	0.887	120	372	100	689	1546	-2.949	79	610	186	1360	30508	171166	9.200	84.813	0	0	0
2	11	6	""	"STM3072"	7750	43000	120	96	140	114	81	68	68	70	21	30	56	37	0	1177	2673	4257	159	67	67	69	15	21	100	100	0	0.025	0.028	0.027	0.030	3.153	0.023	0.720	120	363	100	1138	2678	-5.309	28	1110	72	2606	16818	320759	3.333	173.600	0	0	0
2	12	6	"ygfE"	"STM3060"	7930	43010	120	790	2268	4736	208	65	65	68	19	27	100	98	0	516	1214	1980	163	66	66	70	17	24	99	98	0	1.611	1.919	1.666	1.569	1.904	2.542	0.756	120	387	100	1175	3351	0.688	725	450	2203	1148	272185	145731	115.789	67.294	0	0	0
2	13	6	"ansA"	"STM1294"	8110	43000	130	639	1373	1847	134	66	66	68	17	25	100	100	0	1218	2450	3230	131	64	64	68	17	25	100	100	0	0.497	0.548	0.509	0.519	1.789	0.551	0.911	120	411	100	1727	3693	-1.010	573	1154	1307	2386	164728	293971	76.765	140.118	0	0	0
2	14	6	"pfkB"	"STM1326"	8290	43010	130	350	797	1344	168	69	69	70	19	27	93	89	0	739	1485	2212	148	64	64	66	13	19	100	97	0	0.416	0.512	0.442	0.458	1.946	0.568	0.879	120	398	100	956	2149	-1.264	281	675	728	1421	95697	178164	38.263	109.154	0	0	0
2	15	6	"ydiK"	"STM1364"	8460	43020	130	329	944	1370	145	67	67	71	21	29	94	91	0	1830	4521	6376	141	65	65	68	16	23	100	99	0	0.148	0.197	0.179	0.173	2.131	0.203	0.926	120	412	100	2027	5333	-2.752	262	1765	877	4456	113261	542533	41.571	278.313	0	0	0
2	16	6	"cfa"	"STM1427"	8650	43010	130	649	1578	2454	155	67	67	75	51	68	96	88	0	1222	2484	3590	144	66	66	69	17	24	100	100	0	0.503	0.625	0.608	0.564	1.917	0.652	0.880	120	422	100	1738	3929	-0.990	582	1156	1511	2418	189354	298126	29.471	142.059	0	0	0
2	17	6	"ydhM"	"STM1437"	8820	43020	120	189	463	610	131	68	68	75	52	69	79	55	0	794	2163	3185	147	66	66	68	14	20	100	100	0	0.166	0.188	0.191	0.180	1.707	0.182	0.895	120	414	100	849	2492	-2.589	121	728	395	2097	55603	259555	7.462	149.643	0	0	0
2	18	6	"nth"	"STM1453"	9000	43020	130	484	999	1470	147	69	69	78	57	73	93	85	0	989	1973	2923	148	65	65	68	17	25	100	100	0	0.449	0.487	0.457	0.446	1.650	0.488	0.931	120	448	100	1339	2838	-1.155	415	924	930	1908	119850	236800	16.158	112.059	0	0	0
2	19	6	"ugpA"	"STM3556"	9180	43030	120	106	293	975	332	70	70	77	51	66	42	26	0	1245	2694	3860	143	66	66	69	18	26	100	100	0	0.031	0.085	0.038	0.040	3.411	0.082	0.122	120	374	100	1215	2851	-5.033	36	1179	223	2628	35177	323329	4.235	145.833	0	0	0
2	20	6	"ftsY"	"STM3571"	9350	43030	130	2432	3610	3709	102	68	68	73	25	34	100	100	0	3033	4270	4159	97	66	66	69	20	28	100	100	0	0.797	0.843	0.817	0.804	1.745	0.865	0.821	120	401	100	5331	7746	-0.328	2364	2967	3542	4204	433195	512363	141.480	210.050	0	0	0
2	21	6	"zntA"	"STM3576"	9540	43030	130	1729	2247	1478	65	69	69	73	24	32	100	100	0	5456	6772	4625	68	65	65	68	21	30	100	100	0	0.308	0.325	0.330	0.334	1.419	0.307	0.890	120	433	100	7051	8885	-1.699	1660	5391	2178	6707	269586	812643	90.583	319.238	0	0	0
2	22	6	"yhhT"	"STM3582"	9710	43030	130	185	266	216	81	70	70	72	19	26	99	93	0	3301	5736	6060	105	64	64	67	15	22	100	100	0	0.036	0.035	0.034	0.032	1.647	0.032	0.806	120	426	100	3352	5868	-4.815	115	3237	196	5672	31960	688306	10.211	377.933	0	0	0
2	23	6	"yhiN"	"STM3588"	9890	43030	130	966	1368	1413	103	70	70	71	20	28	100	100	0	2331	3676	3706	100	65	65	68	19	27	100	100	0	0.395	0.359	0.344	0.354	1.601	0.344	0.842	120	427	100	3162	4909	-1.339	896	2266	1298	3611	164193	441067	64.850	189.895	0	0	0
2	24	6	""	"STM3598"	10070	43040	120	169	202	143	70	71	71	73	24	32	90	75	0	895	1104	950	86	65	65	68	18	26	100	100	0	0.118	0.126	0.116	0.108	2.092	0.129	0.821	120	500	100	928	1170	-3.082	98	830	131	1039	24260	132464	5.375	57.556	0	0	0
2	1	7	""	"STM3799"	5980	43150	120	519	693	565	81	63	63	66	18	27	98	97	0	3977	5313	4109	77	66	66	68	12	17	100	100	0	0.117	0.120	0.110	0.113	1.483	0.122	0.899	120	562	100	4367	5877	-3.100	456	3911	630	5247	83173	637597	34.833	437.083	0	0	0
2	2	7	"yidE"	"STM3807"	6160	43160	120	213	315	354	112	66	66	69	18	26	95	90	0	3177	4163	4460	107	67	67	69	13	18	100	100	0	0.047	0.061	0.054	0.055	1.859	0.066	0.805	120	444	100	3257	4345	-4.403	147	3110	249	4096	37838	499585	13.667	314.923	0	0	0
2	3	7	"yidR"	"STM3811"	6330	43160	120	377	460	344	74	67	67	71	35	49	94	90	0	1633	1927	1324	68	69	69	74	25	33	100	100	0	0.198	0.212	0.193	0.187	1.860	0.206	0.764	120	433	100	1874	2251	-2.335	310	1564	393	1858	55167	231184	11.114	74.120	0	0	0
2	4	7	"torD"	"STM3821"	6510	43160	120	97	112	58	51	66	66	70	36	51	39	19	0	1527	2335	2321	99	69	69	75	28	37	99	99	0	0.021	0.020	0.020	0.020	2.787	0.019	0.606	120	423	100	1489	2312	-5.556	31	1458	46	2266	13470	280221	1.167	80.714	0	0	0
2	5	7	"dgoT"	"STM3827"	6690	43170	120	129	147	87	59	66	66	68	20	29	83	68	0	3977	4372	3177	72	67	67	71	19	26	100	100	0	0.016	0.019	0.018	0.017	1.826	0.020	0.732	120	431	100	3973	4386	-5.956	63	3910	81	4305	17670	524651	3.950	226.368	0	0	0
2	6	7	"yidA"	"STM3831"	6860	43170	120	1028	1678	1658	98	65	65	68	19	27	100	100	0	1710	2789	2503	89	66	66	68	14	20	100	100	0	0.586	0.592	0.578	0.565	1.428	0.623	0.938	120	456	100	2607	4336	-0.772	963	1644	1613	2723	201319	334725	84.737	194.357	0	0	0
2	7	7	"imp"	"STM0093"	7040	43160	120	6766	10082	8130	80	68	68	69	18	26	100	100	0	6580	9906	7382	74	65	65	69	17	24	100	100	0	1.028	1.018	1.033	0.981	1.309	1.057	0.938	120	429	100	13213	19855	0.040	6698	6515	10014	9841	1209850	1188750	556.278	578.647	0	0	0
2	8	7	"yabJ"	"STM0106"	7220	43170	130	425	720	814	113	65	65	69	20	28	99	99	0	2364	3588	3547	98	66	66	69	17	24	100	100	0	0.157	0.186	0.164	0.157	1.535	0.205	0.922	120	427	100	2658	4177	-2.674	360	2298	655	3522	86434	430617	32.550	207.000	0	0	0
2	9	7	"yabC"	"STM0120"	7390	43180	130	1303	2011	2201	109	65	65	68	19	27	100	100	0	1310	1820	1832	100	66	66	70	18	25	100	100	0	0.995	1.109	1.026	1.065	1.502	1.172	0.913	120	441	100	2482	3700	-0.007	1238	1244	1946	1754	241344	218394	102.263	97.222	0	0	0
2	10	7	"murD"	"STM0126"	7550	43180	130	1148	1786	1834	102	67	67	72	39	54	100	99	0	1541	2054	1831	89	67	67	106	243	229	96	84	0	0.733	0.865	0.796	0.804	1.433	0.918	0.905	120	515	100	2555	3706	-0.447	1081	1474	1719	1987	214301	246431	43.949	8.016	0	0	0
2	11	7	"yacA"	"STM0135"	7750	43170	120	601	1077	1203	111	68	68	70	20	28	100	100	0	839	1370	1528	111	67	67	70	16	22	100	99	0	0.690	0.774	0.735	0.752	1.494	0.779	0.937	120	427	100	1305	2312	-0.534	533	772	1009	1303	129257	164376	50.350	81.250	0	0	0
2	12	7	""	"STM0148"	7920	43180	130	126	153	95	62	66	66	68	18	26	89	72	0	1711	2324	1949	83	67	67	70	17	24	100	100	0	0.036	0.039	0.039	0.033	2.098	0.041	0.837	120	436	100	1704	2344	-4.776	60	1644	87	2257	18410	278882	4.722	132.588	0	0	0
2	13	7	""	"STM1547"	8110	43190	130	154	262	287	109	66	66	68	17	25	96	85	0	843	1661	2077	125	65	65	68	16	23	100	100	0	0.113	0.123	0.111	0.103	1.700	0.129	0.905	120	455	100	866	1792	-3.144	88	778	196	1596	31396	199276	11.412	99.563	0	0	0
2	14	7	""	"STM1551"	8280	43190	130	142	249	312	125	70	70	72	19	26	76	66	0	574	976	1287	131	66	66	68	14	20	100	99	0	0.142	0.197	0.162	0.153	2.076	0.225	0.935	120	446	100	580	1089	-2.819	72	508	179	910	29897	117126	9.316	64.857	0	0	0
2	15	7	""	"STM1556"	8460	43190	120	157	230	201	87	69	69	71	19	26	95	84	0	4266	7223	8057	111	66	66	69	17	24	100	100	0	0.021	0.022	0.020	0.019	1.622	0.024	0.949	120	399	100	4288	7318	-5.577	88	4200	161	7157	27615	866737	8.368	420.824	0	0	0
2	16	7	""	"STM1562"	8630	43190	130	115	191	203	106	68	68	73	48	65	48	31	0	535	1273	1753	137	67	67	70	18	25	100	100	0	0.100	0.102	0.099	0.088	2.030	0.109	0.922	120	436	100	515	1329	-3.316	47	468	123	1206	22949	152802	2.458	66.833	0	0	0
2	17	7	"fdnI"	"STM1568"	8810	43200	130	274	530	757	142	69	69	74	49	66	75	60	0	1057	2368	3511	148	66	66	69	15	21	100	98	0	0.207	0.200	0.202	0.212	1.950	0.204	0.913	120	421	100	1196	2763	-2.273	205	991	461	2302	63612	284136	9.306	153.267	0	0	0
2	18	7	"nmpC"	"STM1572"	8990	43200	130	5839	9399	11537	122	70	70	73	22	30	100	100	0	1439	2138	2371	110	66	66	69	15	21	100	100	0	4.202	4.502	4.217	4.233	1.434	4.841	0.963	120	424	100	7142	11401	2.071	5769	1373	9329	2072	1127889	256509	423.909	137.933	0	0	0
2	19	7	"sohB"	"STM1716"	9170	43200	130	637	1133	1473	130	70	70	74	27	36	98	97	0	1957	3232	4161	128	68	68	70	18	25	100	100	0	0.300	0.336	0.321	0.316	1.521	0.343	0.954	120	388	100	2456	4227	-1.736	567	1889	1063	3164	135922	387881	39.222	175.667	0	0	0
2	20	7	"ompW"	"STM1732"	9350	43200	140	210	277	249	89	69	69	73	27	36	90	80	0	1889	2481	2395	96	66	66	69	22	31	99	99	0	0.077	0.086	0.082	0.082	1.830	0.092	0.799	156	403	100	1964	2623	-3.693	141	1823	208	2415	43176	387058	7.556	109.636	0	0	0
2	21	7	"yciU"	"STM1740"	9530	43210	120	317	658	966	146	69	69	73	22	30	96	89	0	441	911	1199	131	64	64	69	31	44	98	90	0	0.658	0.695	0.651	0.621	1.727	0.766	0.862	120	411	100	625	1436	-0.604	248	377	589	847	78988	109359	26.591	27.161	0	0	0
2	22	7	"ychJ"	"STM1755"	9710	43210	130	578	853	856	100	70	70	71	17	23	100	100	0	1135	1490	1422	95	65	65	67	12	17	100	100	0	0.475	0.549	0.509	0.518	1.548	0.549	0.787	120	454	100	1578	2208	-1.075	508	1070	783	1425	102326	178756	46.000	118.583	0	0	0
2	23	7	"ychP"	"STM1768"	9890	43210	130	423	545	430	78	69	69	86	192	223	85	42	0	2843	3616	2835	78	66	66	75	105	140	100	100	0	0.127	0.134	0.130	0.128	1.450	0.129	0.825	120	468	100	3131	4026	-2.972	354	2777	476	3550	65432	433938	2.391	33.724	0	0	0
2	24	7	"ychH"	"STM1782"	10070	43220	120	95	153	174	113	68	68	70	17	24	57	43	0	375	848	1332	157	66	66	68	16	23	95	90	0	0.087	0.109	0.122	0.111	2.513	0.127	0.716	120	541	100	336	867	-3.517	27	309	85	782	18384	101767	4.882	48.750	0	0	0
2	1	8	""	"STM2314"	5950	43340	100	2226	2158	528	24	63	63	67	21	31	100	100	0	9622	9692	1826	18	69	69	71	14	19	100	100	0	0.226	0.218	0.220	0.214	1.193	0.215	0.955	80	438	100	11716	11718	-2.143	2163	9553	2095	9623	172617	775359	99.571	687.214	0	0	0
2	2	8	"nuoK"	"STM2319"	6120	43340	110	1363	1950	1751	89	65	65	70	30	42	100	100	0	906	1239	991	79	69	69	71	15	21	100	100	0	1.551	1.611	1.550	1.535	1.336	1.707	0.947	80	417	100	2135	3055	0.633	1298	837	1885	1170	156011	99132	62.667	77.867	0	0	0
2	3	8	"yfbQ"	"STM2331"	6300	43340	110	3546	3499	984	28	66	66	72	41	56	100	100	0	8765	8943	1733	19	68	68	71	16	22	100	100	0	0.400	0.387	0.398	0.377	1.203	0.379	0.953	80	463	100	12177	12308	-1.321	3480	8697	3433	8875	279934	715420	83.585	554.500	0	0	0
2	4	8	"yfbU"	"STM2335"	6500	43340	120	1051	1268	822	64	67	67	71	35	49	99	98	0	1713	1934	1073	55	70	70	73	19	26	100	99	0	0.599	0.644	0.617	0.617	1.305	0.673	0.910	120	465	100	2627	3065	-0.740	984	1643	1201	1864	152213	232103	34.200	97.947	0	0	0
2	5	8	""	"STM2341"	6670	43350	120	176	175	64	36	67	67	70	22	31	91	81	0	7154	6422	3039	47	70	70	73	20	27	98	98	0	0.015	0.017	0.017	0.018	2.041	0.017	0.789	120	399	100	7193	6460	-6.022	109	7084	108	6352	20974	770675	4.773	317.450	0	0	0
2	6	8	""	"STM2346"	6850	43350	110	1355	2105	2140	101	65	65	69	21	30	100	100	0	1662	2412	2207	91	67	67	69	16	23	100	100	0	0.809	0.870	0.840	0.849	1.309	0.901	0.938	80	404	100	2885	4385	-0.306	1290	1595	2040	2345	168365	192954	96.952	146.438	0	0	0
2	7	8	""	"STM2530"	7030	43350	110	119	136	61	44	66	66	69	19	27	90	63	0	3913	4455	2514	56	65	65	72	50	69	100	100	0	0.014	0.016	0.016	0.014	1.909	0.016	0.688	80	425	100	3901	4460	-6.182	53	3848	70	4390	10911	356378	3.526	87.660	0	0	0
2	8	8	"nifS"	"STM2543"	7190	43350	120	11973	10910	6267	57	66	66	69	20	28	100	100	0	3999	3906	2005	51	67	67	74	50	67	98	96	0	3.028	2.825	2.988	2.779	1.506	2.968	0.953	120	435	100	15839	14683	1.598	11907	3932	10844	3839	1309249	468689	542.050	76.640	0	0	0
2	9	8	"glnB"	"STM2561"	7370	43360	130	371	906	1380	152	67	67	73	45	61	95	89	0	504	1115	1661	148	69	69	104	206	198	76	51	0	0.699	0.802	0.721	0.770	1.805	0.812	0.864	120	489	100	739	1885	-0.517	304	435	839	1046	108757	133851	18.511	4.908	0	0	0
2	10	8	""	"STM2566"	7570	43370	90	90	131	100	76	68	68	73	47	64	32	25	0	310	1104	1480	134	71	71	136	315	231	48	40	0	0.092	0.061	0.063	0.075	3.416	0.060	0.494	52	337	100	261	1096	-3.441	22	239	63	1033	6827	57415	1.234	3.073	0	0	0
2	11	8	"gogB"	"STM2584"	7740	43350	110	546	552	189	34	67	67	69	19	27	100	100	0	8503	8598	2520	29	69	69	72	17	23	100	100	0	0.057	0.057	0.056	0.055	1.238	0.056	0.943	80	444	100	8913	9014	-4.138	479	8434	485	8529	44178	687803	25.421	501.529	0	0	0
2	12	8	""	"STM2591"	7920	43360	120	186	198	88	44	67	67	69	20	28	96	90	0	5279	5269	2665	50	69	69	71	17	23	100	99	0	0.023	0.025	0.024	0.024	1.943	0.025	0.834	120	459	100	5329	5331	-5.452	119	5210	131	5200	23702	632232	6.450	305.765	0	0	0
2	13	8	"yraR"	"STM3268"	8090	43350	110	276	357	223	62	67	67	69	18	26	100	100	0	2694	3315	1844	55	69	69	77	84	109	100	100	0	0.080	0.089	0.083	0.083	1.309	0.094	0.920	80	380	100	2834	3536	-3.651	209	2625	290	3246	28555	265223	16.000	38.548	0	0	0
2	14	8	"yhbV"	"STM3275"	8270	43360	110	171	175	39	22	69	69	70	19	27	98	97	0	8031	8414	1526	18	69	69	76	78	102	100	100	0	0.013	0.013	0.012	0.012	1.460	0.012	0.787	80	440	100	8064	8451	-6.286	102	7962	106	8345	13981	673135	5.526	106.897	0	0	0
2	15	8	"deaD"	"STM3280"	8460	43360	110	12358	13012	2183	16	68	68	75	83	110	100	100	0	8194	8621	1388	16	69	69	71	18	25	100	100	0	1.513	1.514	1.524	1.513	1.104	1.500	0.973	80	444	100	20415	21496	0.597	12290	8125	12944	8552	1040921	689653	155.867	475.000	0	0	0
2	16	8	"argG"	"STM3290"	8630	43360	110	992	965	182	18	67	67	74	84	113	100	100	0	7755	7550	1089	14	68	68	71	19	26	100	100	0	0.120	0.120	0.119	0.119	1.162	0.118	0.960	80	427	100	8612	8380	-3.055	925	7687	898	7482	77170	603983	10.607	393.632	0	0	0
2	17	8	"ftsJ"	"STM3297"	8820	43370	120	5216	5250	2846	54	71	71	76	65	85	99	99	0	2713	2668	1332	49	69	69	72	18	25	100	99	0	1.946	1.993	2.027	1.961	1.533	2.064	0.953	120	400	100	7789	7778	0.960	5145	2644	5179	2599	629954	320174	79.600	144.222	0	0	0
2	18	8	"ispB"	"STM3305"	8970	43380	120	4996	4520	1471	32	71	71	76	32	42	100	99	0	6326	5808	1791	30	70	70	73	19	26	100	99	0	0.787	0.775	0.784	0.772	1.303	0.779	0.976	120	397	100	11181	10187	-0.345	4925	6256	4449	5738	542372	696998	138.875	301.842	0	0	0
2	19	8	"ybgL"	"STM0714"	9170	43370	120	579	629	354	56	70	70	74	29	39	98	96	0	3074	3308	1925	58	70	70	80	44	55	99	98	0	0.169	0.173	0.173	0.175	1.460	0.170	0.929	120	457	100	3513	3797	-2.561	509	3004	559	3238	75427	396974	19.138	73.364	0	0	0
2	20	8	""	"STM0720"	9340	43370	110	98	111	44	39	70	70	71	23	32	56	32	0	4210	5880	4536	77	68	68	73	28	38	100	100	0	0.007	0.007	0.007	0.006	1.955	0.007	0.630	80	381	100	4170	5853	-7.209	28	4142	41	5812	8871	470438	1.739	207.393	0	0	0
2	21	8	""	"STM0726"	9510	43380	110	232	242	57	23	71	71	72	18	25	100	100	0	12763	13317	2562	19	67	67	90	202	224	100	100	0	0.013	0.013	0.013	0.012	1.263	0.013	0.901	80	414	100	12857	13421	-6.301	161	12696	171	13250	19328	1065366	9.444	65.480	0	0	0
2	22	8	"ybgT"	"STM0742"	9690	43380	110	210	363	437	120	71	71	73	18	24	93	90	0	279	691	1124	162	69	69	92	200	217	52	31	0	0.662	0.469	0.589	0.542	1.966	0.398	0.846	80	423	100	349	914	-0.595	139	210	292	622	29072	55245	16.111	2.995	0	0	0
2	23	8	"tolB"	"STM0748"	9870	43380	110	16153	16087	2488	15	70	70	108	287	265	100	100	0	8007	8121	1103	13	69	69	111	369	332	100	100	0	2.026	1.989	2.008	1.980	1.114	1.997	0.977	80	457	100	24021	24069	1.019	16083	7938	16017	8052	1286999	649689	55.676	21.707	0	0	0
2	24	8	"pnuC"	"STM0757"	10060	43390	110	243	292	179	61	69	69	106	280	264	20	7	0	3348	4226	2841	67	69	69	107	357	333	100	100	0	0.053	0.054	0.049	0.048	1.460	0.055	0.930	80	489	100	3453	4380	-4.236	174	3279	223	4157	23339	338046	0.664	11.538	0	0	0
2	1	9	"dacC"	"STM0863"	5960	43510	110	2296	2424	751	30	65	65	68	23	33	100	100	0	10262	10880	2650	24	71	71	74	15	20	100	100	0	0.219	0.218	0.223	0.214	1.199	0.214	0.945	80	479	100	12422	13168	-2.192	2231	10191	2359	10809	193912	870367	102.435	720.400	0	0	0
2	2	9	"ybjM"	"STM0871"	6140	43510	120	320	419	294	70	66	66	69	22	31	100	99	0	2015	2693	1956	72	71	71	74	17	22	100	100	0	0.131	0.135	0.133	0.130	1.593	0.134	0.882	120	481	100	2198	2975	-2.936	254	1944	353	2622	50270	323142	15.909	154.059	0	0	0
2	3	9	"potG"	"STM0878"	6320	43520	110	595	624	235	37	65	65	68	21	30	100	100	0	9117	9144	2338	25	69	69	72	16	22	100	100	0	0.059	0.062	0.060	0.057	1.434	0.061	0.909	80	436	100	9578	9634	-4.094	530	9048	559	9075	49946	731480	26.476	567.000	0	0	0
2	4	9	"artQ"	"STM0889"	6490	43510	110	4090	3859	1020	26	65	65	68	19	27	100	100	0	9082	8883	1872	21	70	70	74	17	22	100	100	0	0.447	0.431	0.445	0.422	1.216	0.425	0.960	80	442	100	13037	12607	-1.163	4025	9012	3794	8813	308700	710678	199.526	518.176	0	0	0
2	5	9	""	"STM0894"	6690	43510	120	318	316	170	53	68	68	71	20	28	94	89	0	3810	3430	1368	39	71	71	75	17	22	99	99	0	0.067	0.074	0.071	0.063	2.249	0.077	0.807	120	431	100	3989	3607	-3.903	250	3739	248	3359	37876	411655	12.250	197.353	0	0	0
2	6	9	""	"STM0898"	6850	43510	110	306	465	506	108	70	70	71	19	26	95	91	0	8935	9072	2167	23	68	68	77	69	89	100	100	0	0.027	0.044	0.027	0.025	2.771	0.052	0.462	80	402	100	9103	9399	-5.232	236	8867	395	9004	37178	725779	20.737	130.362	0	0	0
2	7	9	""	"STM1033"	7020	43530	110	178	314	436	138	68	68	69	20	28	92	82	0	2930	3950	3680	93	67	67	80	76	95	100	100	0	0.038	0.063	0.046	0.040	2.306	0.059	0.292	80	457	100	2973	4129	-4.702	110	2863	246	3883	25119	316017	12.250	50.921	0	0	0
2	8	9	""	"STM1037"	7220	43520	110	161	208	113	54	70	70	71	18	25	98	92	0	3277	4147	2324	56	71	71	80	46	57	100	100	0	0.028	0.034	0.032	0.029	1.629	0.035	0.815	80	442	100	3297	4214	-5.139	91	3206	138	4076	16607	331733	7.611	88.413	0	0	0
2	9	9	"yjaB"	"STM4181"	7390	43520	110	687	892	546	61	69	69	73	29	39	100	100	0	2887	3470	1867	53	68	68	91	147	161	100	100	0	0.219	0.242	0.232	0.230	1.335	0.247	0.923	80	430	100	3437	4225	-2.190	618	2819	823	3402	71385	277580	28.241	22.986	0	0	0
2	10	9	"yjbD"	"STM4194"	7580	43520	110	231	323	278	86	67	67	72	28	38	86	80	0	998	1231	1128	91	70	70	88	137	155	92	80	0	0.177	0.220	0.205	0.205	1.603	0.222	0.876	80	468	100	1092	1417	-2.500	164	928	256	1161	25827	98471	8.964	8.343	0	0	0
2	11	9	""	"STM4198"	7760	43530	110	220	256	129	50	66	66	70	20	28	100	100	0	3571	3472	800	23	70	70	74	24	32	100	100	0	0.044	0.056	0.048	0.049	1.552	0.053	0.670	80	465	100	3655	3592	-4.507	154	3501	190	3402	20449	277724	9.300	141.583	0	0	0
2	12	9	""	"STM4202"	7940	43530	110	170	188	88	46	67	67	71	21	29	100	90	0	4437	4412	1202	27	70	70	74	18	24	100	100	0	0.024	0.028	0.022	0.024	1.676	0.026	0.557	80	400	100	4470	4463	-5.406	103	4367	121	4342	15043	352956	5.571	241.000	0	0	0
2	13	9	"pduF"	"STM2037"	8110	43530	120	633	695	403	57	68	68	70	18	25	99	97	0	10568	10037	2760	27	70	70	78	74	94	98	98	0	0.054	0.063	0.057	0.058	1.537	0.064	0.718	120	499	100	11063	10594	-4.216	565	10498	627	9967	83360	1204391	34.722	134.581	0	0	0
2	14	9	"pduQ"	"STM2052"	8290	43530	110	200	231	128	55	70	70	72	18	25	100	100	0	7316	7270	906	12	72	72	75	18	24	100	100	0	0.018	0.022	0.019	0.020	1.487	0.021	0.559	80	435	100	7374	7359	-5.800	130	7244	161	7198	18474	581595	8.833	399.722	0	0	0
2	15	9	"sspH2"	"STM2241"	8460	43540	110	1301	1288	167	12	69	69	75	82	109	100	100	0	19315	19181	1866	9	70	70	80	94	117	100	100	0	0.064	0.064	0.065	0.063	1.117	0.062	0.965	80	453	100	20477	20330	-3.965	1232	19245	1219	19111	103024	1534466	14.793	203.202	0	0	0
2	16	9	"btuF"	"STM0206"	8630	43540	110	1010	1028	185	17	71	71	79	66	83	100	100	0	4158	4257	664	15	70	70	103	231	224	100	100	0	0.230	0.229	0.230	0.226	1.160	0.220	0.938	80	443	100	5027	5144	-2.122	939	4088	957	4187	82236	340536	14.379	17.983	0	0	0
2	17	9	"sitD"	"STM2864"	8820	43550	120	1092	1037	326	31	72	72	81	67	82	98	96	0	9185	8750	2596	29	71	71	96	208	216	99	99	0	0.112	0.111	0.113	0.111	1.409	0.110	0.941	120	462	100	10134	9644	-3.160	1020	9114	965	8679	124428	1049988	14.269	41.606	0	0	0
2	18	9	"yfjD"	"STM2679"	9000	43550	110	878	1485	1495	100	72	72	77	32	41	100	100	0	2949	4862	4816	99	71	71	74	19	25	100	100	0	0.280	0.295	0.282	0.294	1.428	0.293	0.918	80	381	100	3684	6204	-1.836	806	2878	1413	4791	118824	388954	44.000	252.000	0	0	0
2	19	9	"psiB"	"PSLT069"	9170	43550	110	276	338	190	56	72	72	75	26	34	100	100	0	8766	9036	2610	28	72	72	92	100	108	100	100	0	0.023	0.030	0.024	0.026	1.482	0.030	0.742	80	446	100	8898	9230	-5.413	204	8694	266	8964	27022	722878	10.115	89.440	0	0	0
2	20	9	"traV"	"PSLT084"	9350	43550	110	153	171	77	45	70	70	71	18	25	95	81	0	5574	5884	2798	47	70	70	84	94	111	100	100	0	0.015	0.017	0.016	0.014	1.861	0.018	0.773	80	475	100	5587	5915	-6.051	83	5504	101	5814	13707	470753	5.556	61.702	0	0	0
2	21	9	"himD"	"STM0982"	9540	43560	120	2370	2591	1635	63	70	70	72	19	26	100	99	0	1140	1277	861	67	69	69	88	187	212	96	94	0	2.148	2.087	2.243	2.109	1.428	2.053	0.931	120	479	100	3371	3729	1.103	2300	1071	2521	1208	310871	153214	132.579	6.358	0	0	0
2	22	9	"dcuR"	"STM4303"	9710	43560	120	354	387	249	64	71	71	74	20	27	95	93	0	3628	3602	2542	70	71	71	76	25	32	99	99	0	0.080	0.089	0.088	0.085	1.696	0.090	0.928	120	470	100	3840	3847	-3.652	283	3557	316	3531	46407	432285	15.650	141.040	0	0	0
2	23	9	"phnA"	"STM4289"	9890	43560	110	967	1198	797	66	70	70	85	168	197	100	92	0	1638	1998	1448	72	70	70	100	342	342	100	85	0	0.572	0.585	0.608	0.598	1.329	0.559	0.929	80	461	100	2465	3056	-0.806	897	1568	1128	1928	95848	159821	6.625	5.550	0	0	0
2	24	9	"melA"	"STM4298"	10070	43560	110	214	320	475	148	70	70	71	18	25	100	100	0	9404	10247	3887	37	69	69	70	13	18	100	100	0	0.015	0.025	0.015	0.017	1.693	0.031	0.360	80	523	100	9479	10428	-6.019	144	9335	250	10178	25569	819762	13.833	782.846	0	0	0
2	1	10	"lasT"	"STM4600"	5980	43680	100	927	913	250	27	67	67	72	35	48	100	100	0	7282	7026	1279	18	71	71	75	17	22	100	100	0	0.119	0.122	0.124	0.119	1.255	0.120	0.927	80	453	100	8071	7801	-3.068	860	7211	846	6955	73064	562083	24.029	408.882	0	0	0
2	2	10	"dniR"	"STM0260"	6160	43680	110	17967	18489	2870	15	67	67	71	24	33	100	100	0	9563	9800	1616	16	72	72	74	17	22	100	100	0	1.886	1.894	1.906	1.896	1.091	1.859	0.965	80	434	100	27391	28150	0.915	17900	9491	18422	9728	1479133	784026	767.417	572.118	0	0	0
2	3	10	""	"STM0277"	6330	43690	110	304	307	132	42	68	68	70	22	31	100	97	0	4260	4304	1159	26	70	70	73	16	21	100	100	0	0.056	0.056	0.049	0.050	1.643	0.054	0.732	80	440	100	4426	4473	-4.150	236	4190	239	4234	24580	344338	10.773	264.438	0	0	0
2	4	10	""	"STM0286"	6510	43690	100	400	401	96	23	65	65	68	19	27	100	100	0	5576	5516	867	15	69	69	72	16	22	100	100	0	0.061	0.062	0.062	0.060	1.281	0.059	0.900	80	414	100	5842	5783	-4.039	335	5507	336	5447	32078	441311	17.526	340.250	0	0	0
2	5	10	""	"STM0294"	6690	43690	120	150	270	662	245	67	67	70	19	27	81	70	0	2413	2800	2133	76	70	70	74	28	37	97	96	0	0.035	0.074	0.041	0.039	2.745	0.134	0.357	120	499	100	2426	2933	-4.819	83	2343	203	2730	32394	335940	10.526	97.357	0	0	0
2	6	10	"yafH"	"STM0309"	6870	43700	100	370	377	117	31	71	71	73	19	26	100	98	0	8797	8416	1747	20	69	69	76	59	77	100	100	0	0.034	0.037	0.036	0.034	1.432	0.036	0.868	80	382	100	9027	8653	-4.867	299	8728	306	8347	30140	673262	16.000	141.356	0	0	0
2	7	10	"nagZ"	"STM1209"	7040	43700	120	2835	3020	1676	55	68	68	71	22	30	98	97	0	7084	7530	3800	50	69	69	74	28	37	100	99	0	0.394	0.396	0.392	0.365	1.581	0.402	0.956	120	471	100	9782	10413	-1.342	2767	7015	2952	7461	362452	903570	134.045	266.286	0	0	0
2	8	10	"ycfU"	"STM1217"	7220	43700	100	1973	2039	562	27	69	69	70	18	25	100	100	0	5040	5348	1255	23	69	69	74	33	44	100	100	0	0.383	0.373	0.364	0.370	1.215	0.365	0.932	80	383	100	6875	7249	-1.385	1904	4971	1970	5279	163134	427861	109.389	159.818	0	0	0
2	9	10	"ycfC"	"STM1233"	7400	43700	110	389	433	180	41	68	68	71	20	28	100	100	0	891	955	402	42	68	68	82	130	158	100	98	0	0.390	0.411	0.416	0.406	1.415	0.390	0.871	80	467	100	1144	1252	-1.358	321	823	365	887	34632	76421	18.100	6.715	0	0	0
2	10	10	""	"STM1251"	7580	43700	110	1106	1168	400	34	68	68	69	18	26	100	100	0	4233	4059	1299	32	68	68	72	22	30	100	100	0	0.249	0.276	0.269	0.271	1.228	0.262	0.931	80	467	100	5203	5091	-2.005	1038	4165	1100	3991	93400	324688	61.056	181.227	0	0	0
2	11	10	"aadA"	"STM1264"	7750	43700	110	409	397	148	37	66	66	68	17	25	100	100	0	7687	6825	2306	33	67	67	70	16	22	100	100	0	0.045	0.049	0.048	0.047	1.354	0.047	0.899	80	433	100	7963	7089	-4.474	343	7620	331	6758	31742	546032	19.353	422.188	0	0	0
2	12	10	"yeaQ"	"STM1274"	7930	43700	110	676	743	249	33	67	67	70	19	27	100	100	0	2384	2470	727	29	69	69	72	18	25	100	100	0	0.263	0.282	0.270	0.278	1.251	0.280	0.936	80	448	100	2924	3077	-1.926	609	2315	676	2401	59421	197637	35.421	133.222	0	0	0
2	13	10	"fumA"	"STM1468"	8110	43710	110	4283	4135	907	21	68	68	72	19	26	100	100	0	9877	9756	1771	18	71	71	75	21	28	100	100	0	0.430	0.420	0.424	0.417	1.114	0.413	0.972	80	452	100	14021	13752	-1.218	4215	9806	4067	9685	330788	780518	213.842	461.000	0	0	0
2	14	10	"ompN"	"STM1473"	8300	43710	110	4475	4434	753	16	71	71	75	25	33	100	100	0	13572	13668	1543	11	71	71	76	21	27	100	100	0	0.326	0.321	0.321	0.318	1.164	0.308	0.950	80	480	100	17905	17960	-1.616	4404	13501	4363	13597	354740	1093408	174.360	647.238	0	0	0
2	15	10	"ydgF"	"STM1482"	8470	43720	110	663	680	204	30	71	71	75	27	36	100	100	0	3425	3371	870	25	70	70	80	95	118	100	100	0	0.176	0.184	0.178	0.182	1.236	0.179	0.915	80	434	100	3947	3910	-2.503	592	3355	609	3301	54378	269692	22.407	34.642	0	0	0
2	16	10	"ynfK"	"STM1489"	8650	43720	120	641	608	170	27	71	71	76	30	39	97	96	0	9733	9416	2254	23	69	69	90	201	223	99	99	0	0.059	0.057	0.058	0.054	1.512	0.057	0.940	120	447	100	10234	9884	-4.084	570	9664	537	9347	72980	1129965	17.733	46.398	0	0	0
2	17	10	""	"STM1498"	8820	43730	110	229	232	52	22	71	71	75	23	30	100	100	0	11991	11840	1919	16	69	69	72	16	22	100	100	0	0.013	0.014	0.013	0.013	1.341	0.013	0.774	80	342	100	12080	11932	-6.238	158	11922	161	11771	18597	947176	6.826	735.500	0	0	0
2	18	10	"ynfB"	"STM1503"	8990	43720	130	2245	2120	755	35	73	73	78	33	42	99	99	0	3393	3240	1261	38	71	71	78	35	44	98	96	0	0.654	0.646	0.667	0.688	1.490	0.634	0.952	120	498	100	5494	5216	-0.613	2172	3322	2047	3169	254434	388855	61.879	90.343	0	0	0
2	19	10	"virK"	"STM2781"	9170	43730	110	6867	6817	968	14	72	72	75	26	34	100	100	0	8718	8569	1147	13	72	72	84	91	108	100	100	0	0.786	0.794	0.810	0.793	1.112	0.788	0.972	80	461	100	15441	15242	-0.348	6795	8646	6745	8497	545362	685522	259.308	93.242	0	0	0
2	20	10	""	"STM2789"	9350	43730	110	320	334	72	21	68	68	70	16	22	100	100	0	10596	10695	1094	10	68	68	71	27	38	100	100	0	0.024	0.025	0.024	0.024	1.298	0.024	0.860	80	480	100	10780	10893	-5.385	252	10528	266	10627	26726	855570	16.500	393.481	0	0	0
2	21	10	"yqaE"	"STM2796"	9530	43730	110	191	218	130	59	68	68	70	18	25	100	98	0	1095	1302	821	63	68	68	72	25	34	100	100	0	0.120	0.122	0.115	0.112	1.553	0.123	0.766	80	446	100	1150	1384	-3.062	123	1027	150	1234	17435	104129	8.222	49.200	0	0	0
2	22	10	""	"STM4008"	9710	43730	110	4075	4031	508	12	72	72	75	20	26	100	100	0	4670	4676	690	14	74	74	78	20	25	100	100	0	0.871	0.860	0.871	0.862	1.104	0.833	0.958	80	446	100	8599	8561	-0.199	4003	4596	3959	4602	322444	374099	197.800	229.900	0	0	0
2	23	10	""	"STM4030"	9890	43740	100	795	896	458	51	72	72	79	29	36	100	100	0	2590	2905	1357	46	75	75	82	30	36	100	100	0	0.287	0.291	0.283	0.287	1.292	0.298	0.876	80	432	100	3238	3654	-1.798	723	2515	824	2830	71666	232368	28.172	94.100	0	0	0
2	24	10	""	"STM4044"	10070	43750	110	444	462	130	28	70	70	72	19	26	100	100	0	8150	8342	1412	16	71	71	74	16	21	100	100	0	0.046	0.047	0.048	0.045	1.397	0.046	0.845	80	523	100	8453	8663	-4.433	374	8079	392	8271	36965	667394	20.526	516.750	0	0	0
2	1	11	"yghJ"	"STM2941"	5970	43860	100	603	630	147	23	65	65	69	24	34	100	100	0	12192	12172	1992	16	73	73	75	16	21	100	100	0	0.044	0.047	0.046	0.046	1.189	0.045	0.932	80	464	100	12657	12664	-4.494	538	12119	565	12099	50399	973762	23.375	756.063	0	0	0
2	2	11	""	"STM2950"	6150	43860	110	658	685	125	18	66	66	71	25	35	100	100	0	11592	11865	1542	12	71	71	75	24	32	100	100	0	0.051	0.052	0.052	0.052	1.139	0.051	0.938	80	480	100	12113	12413	-4.283	592	11521	619	11794	54837	949204	24.560	491.250	0	0	0
2	3	11	"ygcA"	"STM2957"	6330	43860	100	3012	3062	669	21	68	68	71	22	30	100	100	0	8023	8131	1200	14	72	72	75	17	22	100	100	0	0.370	0.372	0.378	0.367	1.211	0.362	0.927	80	420	100	10895	11053	-1.433	2944	7951	2994	8059	244949	650503	135.955	473.882	0	0	0
2	4	11	"sdaB"	"STM2971"	6510	43870	110	2433	2568	675	26	67	67	70	21	30	100	100	0	8389	8636	1675	19	71	71	74	15	20	100	100	0	0.284	0.292	0.295	0.287	1.245	0.279	0.925	80	467	100	10684	11066	-1.814	2366	8318	2501	8565	205447	690890	118.952	570.800	0	0	0
2	5	11	"fucP"	"STM2975"	6690	43870	110	120	136	64	47	69	69	73	33	45	73	38	0	4747	4549	1597	35	68	68	73	17	23	100	100	0	0.011	0.015	0.013	0.012	2.348	0.014	0.321	80	433	100	4730	4548	-6.520	51	4679	67	4481	10840	363958	1.909	263.294	0	0	0
2	6	11	"fucR"	"STM2979"	6860	43870	110	806	807	100	12	68	68	74	39	52	100	100	0	9867	9760	1336	13	68	68	75	36	48	100	100	0	0.075	0.076	0.076	0.077	1.169	0.073	0.941	80	439	100	10537	10431	-3.731	738	9799	739	9692	64595	780827	18.795	269.028	0	0	0
2	7	11	""	"STM3160"	7030	43870	110	140	186	147	79	67	67	71	30	42	83	62	0	499	635	480	75	72	72	79	38	48	100	97	0	0.171	0.211	0.182	0.175	1.800	0.220	0.681	80	392	100	500	682	-2.548	73	427	119	563	14895	50811	3.833	14.632	0	0	0
2	8	11	""	"STM3169"	7210	43870	120	89	99	37	37	69	69	77	76	98	5	2	0	4120	4310	2519	58	71	71	75	20	26	100	100	0	0.005	0.007	0.007	0.007	2.544	0.006	0.034	120	494	100	4069	4269	-7.661	20	4049	30	4239	11823	517195	0.289	211.750	0	0	0
2	9	11	"ygiX"	"STM3177"	7390	43870	110	552	581	207	35	68	68	71	21	29	100	100	0	4959	5004	1521	30	71	71	75	20	26	100	100	0	0.099	0.104	0.101	0.101	1.247	0.103	0.918	80	428	100	5372	5446	-3.336	484	4888	513	4933	46505	400357	24.286	246.450	0	0	0
2	10	11	"clpB"	"STM2660"	7560	43880	110	21537	21493	5579	25	70	70	87	148	170	100	100	0	11396	11439	3092	27	70	70	94	199	211	100	100	0	1.895	1.884	1.925	1.916	1.346	1.817	0.955	80	449	100	32793	32792	0.922	21467	11326	21423	11369	1719457	915085	144.635	57.010	0	0	0
2	11	11	"yfiN"	"STM2672"	7750	43880	120	1455	1386	502	36	70	70	86	142	165	97	95	0	13107	11975	3477	29	68	68	91	192	210	99	99	0	0.106	0.111	0.114	0.108	1.576	0.110	0.903	120	486	100	14424	13223	-3.235	1385	13039	1316	11907	166270	1436948	9.155	61.896	0	0	0
2	12	11	"recN"	"STM2684"	7920	43880	120	3315	3154	1341	42	69	69	74	40	54	99	98	0	8824	8532	3379	39	67	67	72	20	27	100	100	0	0.371	0.364	0.371	0.354	1.455	0.363	0.947	120	463	100	12003	11550	-1.432	3246	8757	3085	8465	378524	1023815	77.000	423.000	0	0	0
2	13	11	"cueR"	"STM0499"	8110	43890	120	815	749	302	40	70	70	75	38	50	95	95	0	2558	2292	892	38	68	68	72	17	23	100	99	0	0.299	0.305	0.299	0.296	1.488	0.304	0.939	120	487	100	3235	2903	-1.741	745	2490	679	2224	89831	275076	17.737	130.588	0	0	0
2	14	11	""	"STM0509"	8280	43890	110	1045	1062	153	14	71	71	77	27	35	100	100	0	11690	12155	1749	14	70	70	73	17	23	100	100	0	0.084	0.082	0.083	0.082	1.100	0.078	0.955	80	447	100	12594	13076	-3.577	974	11620	991	12085	84946	972401	36.481	710.706	0	0	0
2	15	11	"gcl"	"STM0517"	8460	43890	110	359	362	72	19	72	72	77	30	38	100	100	0	13464	13004	1828	14	72	72	76	18	23	100	100	0	0.021	0.022	0.022	0.022	1.265	0.022	0.903	80	434	100	13679	13222	-5.544	287	13392	290	12932	28971	1040348	9.500	718.222	0	0	0
2	16	11	"ybbV"	"STM0521"	8640	43890	120	81	91	53	58	71	71	74	22	29	28	13	0	1671	1693	716	42	71	71	74	17	22	100	99	0	0.006	0.012	0.017	0.016	2.992	0.010	0.053	120	455	100	1610	1642	-7.322	10	1600	20	1622	10902	203117	0.773	95.235	0	0	0
2	17	11	"ylbA"	"STM0526"	8820	43890	120	1059	1059	379	35	71	71	75	22	29	100	99	0	6653	6552	1925	29	69	69	71	15	21	100	100	0	0.150	0.152	0.154	0.148	1.418	0.154	0.950	120	427	100	7572	7471	-2.736	988	6584	988	6483	127107	786180	44.727	432.067	0	0	0
2	18	11	"purE"	"STM0534"	9000	43910	120	925	917	256	27	74	74	79	33	41	100	100	0	3206	3162	719	22	71	71	74	16	21	100	100	0	0.271	0.273	0.274	0.265	1.367	0.274	0.956	120	475	100	3986	3934	-1.881	851	3135	843	3091	110045	379477	25.394	193.000	0	0	0
2	19	11	"ygaM"	"STM2802"	9180	43910	110	872	1044	674	64	73	73	77	29	37	100	100	0	2509	2775	1381	49	72	72	77	30	38	100	100	0	0.328	0.359	0.336	0.347	1.322	0.378	0.903	80	448	100	3236	3674	-1.609	799	2437	971	2703	83483	221984	33.345	89.933	0	0	0
2	20	11	"yeiA"	"STM2187"	9360	43910	110	287	296	56	18	69	69	72	19	26	100	100	0	9252	9437	1200	12	69	69	74	24	32	100	100	0	0.024	0.024	0.024	0.024	1.251	0.023	0.905	80	440	100	9401	9595	-5.397	218	9183	227	9368	23717	754947	11.789	390.125	0	0	0
2	21	11	""	"STM2196"	9520	43910	100	534	610	261	42	69	69	72	18	25	100	100	0	11681	12125	2742	22	71	71	74	24	32	100	100	0	0.040	0.045	0.039	0.042	1.344	0.045	0.850	80	406	100	12075	12595	-4.642	465	11610	541	12054	48767	970035	29.889	502.125	0	0	0
2	22	11	"bcr"	"STM2221"	9700	43910	110	2651	2599	703	27	73	73	78	26	33	100	100	0	11778	11505	3533	30	76	76	80	27	33	100	100	0	0.220	0.221	0.220	0.228	1.271	0.214	0.971	80	492	100	14280	13955	-2.182	2578	11702	2526	11429	207885	920383	96.962	423.148	0	0	0
2	23	11	"yejK"	"STM2226"	9890	43920	100	7210	6665	2698	40	74	74	83	35	42	98	97	0	9157	8777	3714	42	79	79	87	35	40	100	100	0	0.786	0.758	0.770	0.708	1.723	0.745	0.964	80	418	100	16214	15289	-0.347	7136	9078	6591	8698	533202	702163	188.057	248.286	0	0	0
2	24	11	""	"STM2236"	10060	43920	110	1379	1400	570	40	70	70	75	25	33	100	100	0	6531	6291	1589	25	73	73	84	102	121	100	100	0	0.203	0.214	0.215	0.201	1.430	0.218	0.881	80	484	100	7767	7548	-2.303	1309	6458	1330	6218	111969	503279	53.000	60.853	0	0	0
2	1	12	"phoP"	"STM1231"	5970	44040	100	7116	6958	1418	20	67	67	73	34	46	100	100	0	4106	4098	550	13	73	73	76	18	23	100	100	0	1.748	1.712	1.760	1.687	1.148	1.736	0.969	80	440	100	11082	10916	0.806	7049	4033	6891	4025	556657	327847	202.500	223.444	0	0	0
2	2	12	"phoP"	"STM1231"	6150	44040	110	7884	7563	1264	16	68	68	73	26	35	100	100	0	5925	5977	1310	21	72	72	76	25	32	100	100	0	1.335	1.269	1.265	1.281	1.190	1.256	0.959	80	454	100	13669	13400	0.417	7816	5853	7495	5905	605047	478131	288.077	236.040	0	0	0
2	3	12	"phoP"	"STM1231"	6320	44040	110	7055	7095	1540	21	69	69	74	39	52	100	100	0	4025	4142	800	19	72	72	76	25	32	100	100	0	1.767	1.726	1.760	1.713	1.102	1.721	0.980	80	453	100	10939	11096	0.822	6986	3953	7026	4070	567609	331399	180.026	162.640	0	0	0
2	4	12	"phoQ"	"STM1230"	6500	44040	100	4497	4656	1567	33	68	68	74	30	40	100	100	0	6964	6603	1639	24	73	73	76	18	23	100	100	0	0.643	0.703	0.715	0.689	1.211	0.717	0.954	80	408	100	11320	11118	-0.638	4429	6891	4588	6530	372460	528268	152.733	362.611	0	0	0
2	5	12	"phoQ"	"STM1230"	6680	44040	110	7737	7896	1435	18	70	70	76	37	48	100	100	0	10741	10856	1761	16	71	71	75	19	25	100	100	0	0.719	0.726	0.725	0.723	1.075	0.710	0.979	80	454	100	18337	18611	-0.477	7667	10670	7826	10785	631700	868456	211.351	567.421	0	0	0
2	6	12	"hupA"	"STM4170"	6850	44050	110	4439	6380	5745	90	69	69	75	32	42	100	100	0	626	803	545	67	70	70	75	26	34	97	96	0	7.860	8.610	8.070	8.241	1.316	9.826	0.928	80	434	100	4926	7044	2.974	4370	556	6311	733	510410	64237	197.031	28.000	0	0	0
2	7	12	"sopB"	"STM1091"	7030	44050	120	12504	9778	5463	55	68	68	73	31	42	96	95	0	18007	14023	7387	52	69	69	76	30	39	98	97	0	0.693	0.696	0.710	0.669	1.571	0.706	0.982	120	503	100	30374	23664	-0.528	12436	17938	9710	13954	1173338	1682761	313.065	464.900	0	0	0
2	8	12	"pipC"	"STM0375"	7210	44050	100	1354	1456	724	49	70	70	80	88	110	100	100	0	1703	1831	662	36	70	70	75	22	29	100	100	0	0.786	0.787	0.745	0.750	1.254	0.829	0.904	80	354	100	2917	3147	-0.347	1284	1633	1386	1761	116517	146468	15.636	79.818	0	0	0
2	9	12	"pipC"	"STM0375"	7390	44070	140	1110	1078	306	28	71	71	79	70	88	99	99	0	1836	1825	515	28	72	72	78	29	37	100	100	0	0.589	0.574	0.577	0.568	1.225	0.566	0.959	156	576	100	2803	2760	-0.764	1039	1764	1007	1753	168225	284635	14.271	60.241	0	0	0
2	10	12	"pipC"	"STM0375"	7570	44050	110	1185	1211	298	24	70	70	83	108	130	100	100	0	2001	1961	440	22	71	71	91	184	202	100	100	0	0.578	0.604	0.605	0.600	1.135	0.593	0.972	80	433	100	3045	3031	-0.792	1115	1930	1141	1890	96872	156863	10.444	10.163	0	0	0
2	11	12	"ssrB"	"STM1391"	7750	44050	110	314	313	57	18	70	70	74	20	27	100	100	0	3930	4005	788	19	71	71	75	19	25	100	100	0	0.063	0.062	0.060	0.061	1.210	0.058	0.919	80	447	100	4103	4177	-3.983	244	3859	243	3934	25008	320419	11.950	206.842	0	0	0
2	12	12	"ssrB"	"STM1391"	7930	44050	110	408	401	78	19	70	70	75	24	32	100	100	0	4763	4782	782	16	69	69	74	21	28	100	100	0	0.072	0.070	0.071	0.069	1.185	0.067	0.938	80	434	100	5032	5044	-3.796	338	4694	331	4713	32108	382584	13.583	224.190	0	0	0
2	13	12	"lrp"	"STM0959"	8100	44060	110	4383	4434	983	22	71	71	74	22	29	100	100	0	2458	2400	420	17	69	69	73	20	27	100	100	0	1.805	1.872	1.876	1.857	1.139	1.894	0.977	80	433	100	6701	6694	0.852	4312	2389	4363	2331	354701	191969	198.182	116.350	0	0	0
2	14	12	"lrp"	"STM0959"	8280	44070	110	8284	8128	1197	14	72	72	76	21	27	100	100	0	4048	3985	666	16	69	69	73	16	21	100	100	0	2.064	2.057	2.084	2.068	1.090	2.024	0.982	80	454	100	12191	11972	1.045	8212	3979	8056	3916	650222	318796	383.429	244.500	0	0	0
2	15	12	"gyrA"	"STM2272"	8450	44060	110	26947	26040	4091	15	73	73	87	100	114	100	100	0	13577	13384	2110	15	72	72	85	93	109	100	100	0	1.990	1.951	1.971	1.956	1.129	1.947	0.987	80	466	100	40379	39279	0.993	26874	13505	25967	13312	2083177	1070752	259.530	143.000	0	0	0
2	16	12	"gyrA"	"STM2272"	8640	44070	100	11830	11470	2367	20	71	71	86	106	123	100	100	0	6169	6068	924	15	73	73	85	98	115	100	100	0	1.929	1.901	1.918	1.882	1.129	1.926	0.982	80	412	100	17855	17394	0.948	11759	6096	11399	5995	917609	485420	107.396	61.051	0	0	0
2	17	12	"gyrA"	"STM2272"	8810	44070	110	5568	5314	1655	31	72	72	75	24	32	100	100	0	3200	3009	872	28	70	70	74	20	27	100	100	0	1.756	1.784	1.783	1.789	1.197	1.798	0.968	80	487	100	8626	8181	0.812	5496	3130	5242	2939	425148	240718	218.292	146.750	0	0	0
2	18	12	"csrA"	"STM2826"	8990	44080	110	2548	2517	609	24	76	76	78	23	29	100	100	0	867	885	208	23	70	70	75	23	30	100	100	0	3.102	2.995	3.036	2.998	1.148	3.039	0.970	80	419	100	3269	3256	1.633	2472	797	2441	815	201398	70772	106.043	35.217	0	0	0
2	19	12	"crp"	"STM3466"	9160	44080	110	6792	6305	1725	27	72	72	75	20	26	100	100	0	5825	5327	1333	25	70	70	76	30	39	100	100	0	1.168	1.186	1.191	1.176	1.101	1.187	0.985	80	437	100	12475	11490	0.224	6720	5755	6233	5257	504412	426167	311.500	175.033	0	0	0
2	20	12	"yhhP"	"STM3578"	9340	44080	110	519	527	168	31	68	68	79	115	145	100	95	0	1341	1336	362	27	69	69	74	22	29	100	100	0	0.355	0.362	0.349	0.355	1.217	0.376	0.685	80	468	100	1723	1726	-1.496	451	1272	459	1267	42176	106871	3.896	57.364	0	0	0
2	21	12	"yhhP"	"STM3578"	9520	44090	110	693	698	162	23	70	70	73	18	24	100	100	0	1801	1768	342	19	69	69	73	17	23	100	100	0	0.360	0.370	0.371	0.365	1.164	0.367	0.956	80	467	100	2355	2327	-1.475	623	1732	628	1699	55848	141408	34.722	99.706	0	0	0
2	22	12	"topA"	"STM1714"	9700	44090	100	9310	9122	1782	19	72	72	75	20	26	100	100	0	8733	8491	1373	16	70	70	74	18	24	100	100	0	1.066	1.075	1.083	1.068	1.129	1.081	0.977	80	420	100	17901	17471	0.093	9238	8663	9050	8421	729742	679276	452.350	467.611	0	0	0
2	23	12	"topA"	"STM1714"	9880	44090	100	3041	3207	997	31	70	70	74	25	33	100	100	0	2951	3117	912	29	71	71	74	22	29	100	100	0	1.032	1.030	1.052	1.029	1.167	1.048	0.944	80	408	100	5851	6183	0.045	2971	2880	3137	3046	256548	249395	125.320	138.318	0	0	0
2	24	12	"topA"	"STM1714"	10050	44090	110	1913	1979	724	36	70	70	75	28	37	100	100	0	1788	1853	734	39	71	71	80	97	121	100	98	0	1.073	1.071	1.072	1.091	1.216	1.042	0.907	80	537	100	3560	3691	0.102	1843	1717	1909	1782	158327	148246	68.000	18.278	0	0	0
2	1	13	"ctrl-buffer"	"ctrl-buffer"	5950	44200	100	66	71	24	33	69	69	104	428	411	0	0	0	76	79	21	26	75	75	85	90	105	0	0	0	-3.000	0.500	1.250	1.195	2.854	0.781	0.226	80	440	100	-2	6	Error	-3	1	2	4	5692	6317	-0.077	-0.067	-50	0	0
2	2	13	"ctrl-buffer"	"ctrl-buffer"	6130	44210	100	81	85	36	42	70	70	77	36	46	22	6	0	85	96	39	40	74	74	80	24	30	33	21	0	1.000	0.682	1.071	1.028	3.881	2.285	0.141	80	409	100	22	37	0.000	11	11	15	22	6808	7641	0.222	0.667	-50	0	0
2	3	13	"ctrl-buffer"	"ctrl-buffer"	6310	44210	100	63	71	37	52	73	73	79	47	59	7	2	0	84	102	55	53	76	76	89	92	103	8	2	0	-1.250	-0.077	1.238	1.083	4.284	0.076	0.011	80	389	100	-2	24	Error	-10	8	-2	26	5666	8125	-0.170	0.141	-50	0	0
2	4	13	"ctrl-buffer"	"ctrl-buffer"	6490	44210	100	79	89	41	46	70	70	75	31	41	20	10	0	85	98	43	43	75	75	88	91	103	6	1	0	0.900	0.826	1.100	1.217	3.955	0.329	0.120	80	403	100	19	42	-0.152	9	10	19	23	7147	7860	0.452	0.110	-50	0	0
2	5	13	"ctrl-buffer"	"ctrl-buffer"	6670	44220	100	59	65	27	41	68	68	71	22	30	13	6	0	83	94	58	61	74	74	78	19	24	33	11	0	-1.000	-0.150	1.667	1.989	3.707	0.438	0.187	80	408	100	0	17	Error	-9	9	-3	20	5210	7493	-0.273	0.842	-50	0	0
2	6	13	"ctrl-buffer"	"ctrl-buffer"	6840	44220	100	62	77	76	98	69	69	72	20	27	13	7	0	72	90	92	102	73	73	77	18	23	20	10	0	7.000	0.471	1.468	1.395	3.797	0.835	0.677	80	396	100	-8	25	2.807	-7	-1	8	17	6198	7236	0.250	0.722	-50	0	0
2	7	13	"ctrl-buffer"	"ctrl-buffer"	7020	44220	100	73	80	29	36	67	67	70	19	27	33	17	0	83	90	36	40	70	70	74	20	27	32	16	0	0.462	0.650	1.198	1.403	3.703	0.948	0.335	80	389	100	19	33	-1.115	6	13	13	20	6380	7192	0.526	0.800	-50	0	0
2	8	13	"ctrl-buffer"	"ctrl-buffer"	7200	44220	100	75	91	88	96	68	68	72	26	36	26	13	0	83	115	118	102	70	70	76	35	46	23	10	0	0.538	0.511	0.679	0.894	3.751	0.609	0.479	80	420	100	20	68	-0.893	7	13	23	45	7309	9163	0.731	1.114	-50	0	0
2	9	13	"ctrl-buffer"	"ctrl-buffer"	7380	44230	100	71	79	45	56	69	69	73	23	31	20	7	0	82	101	61	60	70	70	75	21	28	36	17	0	0.167	0.323	0.814	0.829	4.006	0.622	0.336	80	357	100	14	41	-2.585	2	12	10	31	6327	8070	0.261	1.238	-50	0	0
2	10	13	"ctrl-buffer"	"ctrl-buffer"	7560	44230	100	69	82	71	86	68	68	72	20	27	21	10	0	80	112	199	177	70	70	74	21	28	23	11	0	0.100	0.333	1.118	0.973	4.455	0.355	0.753	80	405	100	11	56	-3.322	1	10	14	42	6555	8985	0.500	1.810	-50	0	0
2	11	13	"ctrl-buffer"	"ctrl-buffer"	7730	44230	100	60	69	33	47	68	68	72	21	29	16	7	0	72	83	44	53	72	72	75	17	22	23	10	0	100000.000	0.091	1.000	1.184	2.932	0.941	0.304	80	403	100	-8	12	16.610	-8	0	1	11	5533	6600	-0.143	0.471	-50	0	0
2	12	13	"ctrl-buffer"	"ctrl-buffer"	7910	44230	100	77	85	36	42	67	67	71	22	30	33	17	0	92	108	60	55	71	71	76	21	27	50	27	0	0.476	0.486	0.955	0.895	2.992	0.611	0.419	80	420	100	31	55	-1.070	10	21	18	37	6824	8608	0.636	1.524	-50	0	0
2	13	13	"ctrl-buffer"	"ctrl-buffer"	8090	44240	100	71	133	246	184	70	70	72	22	30	26	17	0	89	183	404	220	71	71	76	26	34	40	23	0	0.056	0.563	0.725	0.737	2.841	0.543	0.638	80	401	100	19	175	-4.170	1	18	63	112	10605	14647	2.773	4.115	-50	0	0
2	14	13	"ctrl-buffer"	"ctrl-buffer"	8270	44240	100	77	105	134	127	70	70	72	20	27	27	15	0	81	144	267	185	70	70	73	20	27	35	22	0	0.636	0.473	0.698	0.759	2.784	0.485	0.805	80	377	100	18	109	-0.652	7	11	35	74	8434	11528	1.650	3.550	-50	0	0
2	15	13	"ctrl-buffer"	"ctrl-buffer"	8440	44240	100	66	79	42	53	72	72	80	58	72	6	5	0	76	99	86	86	72	72	83	67	80	7	6	0	-1.500	0.259	1.500	1.231	4.324	3.620	0.031	80	420	100	-2	34	Error	-6	4	7	27	6287	7892	-0.017	0.239	-50	0	0
2	16	13	"ctrl-buffer"	"ctrl-buffer"	8620	44250	100	66	81	90	111	71	71	76	38	50	5	1	0	77	80	21	26	73	73	78	27	34	16	2	0	-1.250	1.429	0.971	1.323	4.143	6.552	0.046	80	433	100	-1	17	Error	-5	4	10	7	6441	6436	0.132	0.074	-50	0	0
2	17	13	"ctrl-buffer"	"ctrl-buffer"	8820	44270	60	97	114	54	47	73	73	83	47	56	31	9	0	108	124	41	33	74	74	82	28	34	59	37	0	0.706	0.820	0.705	0.707	2.135	2.053	0.195	32	176	100	58	91	-0.503	24	34	41	50	3650	3980	0.660	1.500	0	0	0
2	18	13	"ctrl-buffer"	"ctrl-buffer"	8980	44250	100	76	80	26	32	73	73	80	37	46	8	2	0	76	86	32	37	73	73	81	32	39	20	3	0	1.000	0.538	1.310	1.046	3.739	1.715	0.213	80	413	100	6	20	0.000	3	3	7	13	6426	6856	0.000	0.156	-50	0	0
2	19	13	"ctrl-buffer"	"ctrl-buffer"	9160	44250	100	73	76	24	31	70	70	74	22	29	18	8	0	78	86	28	32	70	70	76	27	35	27	7	0	0.375	0.375	1.063	1.114	3.670	0.795	0.189	80	418	100	11	22	-1.415	3	8	6	16	6098	6859	0.091	0.370	-50	0	0
2	20	13	"ctrl-buffer"	"ctrl-buffer"	9330	44260	100	70	75	23	30	67	67	77	123	159	1	0	0	75	79	20	25	68	68	73	21	28	17	10	0	0.429	0.727	1.333	1.136	3.973	16.075	0.147	80	408	100	10	19	-1.222	3	7	8	11	5984	6337	-0.016	0.286	-50	0	0
2	21	13	"ctrl-buffer"	"ctrl-buffer"	9510	44260	100	72	75	23	30	67	67	72	20	27	31	10	0	77	83	27	32	68	68	74	21	28	25	12	0	0.556	0.533	1.235	1.224	4.010	0.764	0.113	80	420	100	14	23	-0.848	5	9	8	15	5977	6673	0.150	0.429	-50	0	0
2	22	13	"ctrl-buffer"	"ctrl-buffer"	9690	44260	100	76	79	23	29	71	71	74	20	27	18	6	0	80	85	26	30	68	68	73	19	26	35	11	0	0.417	0.471	1.000	1.014	2.979	0.961	0.158	80	420	100	17	25	-1.263	5	12	8	17	6337	6768	0.250	0.632	-50	0	0
2	23	13	"ctrl-buffer"	"ctrl-buffer"	9870	44270	100	68	81	60	74	69	69	72	19	26	25	8	0	79	95	85	89	67	67	71	19	26	36	17	0	-0.083	0.429	0.897	1.054	3.530	0.667	0.604	80	425	100	11	40	Error	-1	12	12	28	6490	7623	0.474	1.263	-50	0	0
2	24	13	"ctrl-buffer"	"ctrl-buffer"	10030	44290	70	94	168	376	223	68	68	73	23	31	50	34	0	101	172	315	183	70	70	73	17	23	65	37	0	0.839	0.980	1.052	0.895	2.342	1.192	0.890	32	227	100	57	202	-0.254	26	31	100	102	5376	5495	4.130	5.824	0	0	0
2	1	14	"malY"	"STM1464"	5960	44380	110	102	116	57	49	71	71	74	30	40	50	28	0	730	844	573	67	77	77	84	26	30	100	100	0	0.047	0.059	0.052	0.048	2.050	0.069	0.457	80	568	100	684	812	-4.397	31	653	45	767	9260	67515	1.400	29.231	0	0	0
2	2	14	""	"STM1865"	6140	44380	110	107	140	120	85	71	71	77	27	35	53	38	0	907	1177	1086	92	80	80	88	33	37	100	100	0	0.044	0.063	0.047	0.042	3.048	0.056	0.337	80	491	100	863	1166	-4.522	36	827	69	1097	11168	94142	2.333	33.000	0	0	0
2	3	14	"yheU"	"STM3463"	6320	44380	120	267	298	156	52	72	72	78	37	47	96	89	0	960	1029	563	54	78	78	88	38	43	100	100	0	0.221	0.238	0.222	0.220	1.538	0.235	0.812	120	558	100	1077	1177	-2.177	195	882	226	951	35819	123497	5.946	24.763	0	0	0
2	4	14	""	"STM2507"	6500	44390	120	138	175	122	69	68	68	74	32	43	75	54	0	1560	1914	1490	77	75	75	85	40	47	97	96	0	0.047	0.058	0.050	0.049	2.186	0.064	0.759	120	558	100	1555	1946	-4.407	70	1485	107	1839	20950	229628	3.156	45.725	0	0	0
2	5	14	"ilvY"	"STM3908"	6670	44390	110	999	1021	235	23	68	68	72	26	36	100	100	0	8373	8457	1698	20	75	75	82	32	39	100	100	0	0.112	0.114	0.113	0.112	1.165	0.111	0.966	80	476	100	9229	9335	-3.156	931	8298	953	8382	81643	676573	36.500	261.719	0	0	0
2	6	14	""	"STM2906"	6850	44390	100	104	119	54	45	68	68	70	20	28	68	45	0	902	975	493	50	75	75	81	28	34	100	100	0	0.044	0.057	0.051	0.047	1.949	0.063	0.573	80	440	100	863	951	-4.522	36	827	51	900	9520	78030	2.450	31.929	0	0	0
2	7	14	"ssaR"	"STM1419"	7020	44390	110	151	278	249	89	71	71	74	27	36	88	78	0	3951	6721	6325	94	76	76	110	178	161	100	100	0	0.021	0.031	0.025	0.025	1.689	0.034	0.907	80	508	100	3955	6852	-5.598	80	3875	207	6645	22223	537676	7.556	37.140	0	0	0
2	8	14	"pykF"	"STM1378"	7210	44400	100	5039	9985	10613	106	72	72	76	25	32	100	100	0	1582	2420	2210	91	75	75	102	171	167	97	90	0	3.296	4.227	4.398	3.971	1.735	4.768	0.902	80	462	100	6474	12258	1.721	4967	1507	9913	2345	798773	193611	396.360	13.556	0	0	0
2	9	14	"gyrB"	"STM3835"	7380	44400	110	6020	8962	6415	71	70	70	76	34	44	100	100	0	5186	6772	4176	61	71	71	78	45	57	100	100	0	1.163	1.327	1.289	1.252	1.305	1.398	0.945	80	496	100	11065	15593	0.218	5950	5115	8892	6701	716962	541723	261.353	148.756	0	0	0
2	10	14	"serC"	"STM0977"	7560	44400	100	3097	3909	2537	64	68	68	75	36	48	100	100	0	3959	4631	2470	53	70	70	79	49	62	100	100	0	0.779	0.842	0.835	0.806	1.342	0.850	0.871	80	435	100	6918	8402	-0.361	3029	3889	3841	4561	312726	370441	106.500	92.898	0	0	0
2	11	14	"cbiA"	"STM2035"	7740	44410	120	89	135	108	80	67	67	71	21	29	50	29	0	912	2685	3532	131	72	72	77	26	33	99	99	0	0.026	0.026	0.029	0.024	2.249	0.027	0.831	120	601	100	862	2681	-5.255	22	840	68	2613	16223	322230	3.048	100.308	0	0	0
2	12	14	"hin"	"STM2772"	7920	44400	110	167	223	168	75	68	68	71	20	28	85	76	0	3162	4172	3525	84	73	73	80	37	46	100	100	0	0.032	0.038	0.035	0.031	1.781	0.040	0.891	80	473	100	3188	4254	-4.964	99	3089	155	4099	17866	333747	7.600	110.595	0	0	0
2	13	14	"yfiA"	"STM2665"	8100	44410	120	599	871	854	98	71	71	73	22	30	99	99	0	1904	2460	2309	93	72	72	80	38	47	100	100	0	0.288	0.335	0.329	0.320	1.412	0.346	0.936	120	559	100	2360	3188	-1.795	528	1832	800	2388	104549	295153	36.273	62.632	0	0	0
2	14	14	""	"STM0382"	8280	44410	120	696	660	184	27	70	70	74	26	35	99	98	0	14152	13174	3363	25	71	71	76	22	28	100	100	0	0.044	0.045	0.046	0.044	1.373	0.045	0.957	120	540	100	14707	13693	-4.491	626	14081	590	13103	79198	1580919	22.538	595.364	0	0	0
2	15	14	"ybbP"	"STM0508"	8450	44420	100	1636	1668	356	21	73	73	79	46	58	100	100	0	15384	15864	2781	17	73	73	79	25	31	100	100	0	0.102	0.101	0.101	0.100	1.139	0.099	0.962	80	415	100	16874	17386	-3.292	1563	15311	1595	15791	133459	1269121	34.543	631.400	0	0	0
2	16	14	"fepE"	"STM0589"	8630	44420	120	3085	2778	845	30	75	75	83	60	72	98	98	0	11841	10948	2805	25	77	77	92	49	53	100	100	0	0.256	0.249	0.257	0.236	1.386	0.250	0.969	120	625	100	14774	13574	-1.967	3010	11764	2703	10871	333399	1313723	44.917	221.551	0	0	0
2	17	14	"trpL"	"STM1722"	8830	44430	80	102	193	236	122	73	73	79	34	43	44	30	0	289	867	1545	178	74	74	93	54	58	100	78	0	0.135	0.151	0.144	0.132	2.296	0.130	0.702	52	304	100	244	913	-2.890	29	215	120	793	10016	45065	3.353	14.333	0	0	0
2	18	14	"ivbL"	"STM3797"	8980	44420	110	128	137	39	28	73	73	79	39	49	63	31	0	463	470	102	21	73	73	82	42	51	100	100	0	0.141	0.161	0.140	0.138	1.820	0.162	0.447	80	498	100	445	461	-2.826	55	390	64	397	10976	37570	1.487	9.238	0	0	0
2	19	14	"murI"	"STM4131"	9160	44430	80	768	1341	1491	111	71	71	74	20	27	88	84	0	1924	3381	4219	124	73	73	77	20	25	88	86	0	0.377	0.384	0.457	0.458	2.190	0.347	0.885	52	314	100	2548	4578	-1.409	697	1851	1270	3308	69713	175833	63.350	165.200	0	0	0
2	20	14	"EMPTY"	"EMPTY"	9330	44430	100	70	70	18	25	71	71	72	19	26	15	1	0	70	72	15	20	70	70	74	18	24	11	1	0	100000.000	-0.500	1.155	1.335	3.086	1.803	0.103	80	452	100	-1	1	16.610	-1	0	-1	2	5637	5730	-0.105	-0.111	-75	0	0
2	21	14	"EMPTY"	"EMPTY"	9510	44440	100	73	75	19	25	70	70	74	21	28	13	3	0	72	77	20	25	69	69	73	20	27	20	5	0	1.000	0.625	1.125	1.071	3.346	1.170	0.237	80	464	100	6	13	0.000	3	3	5	8	5994	6128	0.048	0.200	-75	0	0
2	22	14	"EMPTY"	"EMPTY"	9690	44440	100	74	76	21	27	71	71	74	21	28	22	5	0	69	71	15	21	67	67	73	20	27	12	2	0	1.500	1.250	1.615	1.434	3.774	1.372	0.175	80	452	100	5	9	0.585	3	2	5	4	6074	5701	0.095	-0.100	-75	0	0
2	23	14	"EMPTY"	"EMPTY"	9860	44440	100	71	72	18	25	71	71	73	21	28	15	1	0	72	79	22	27	70	70	74	20	27	23	12	0	0.000	0.111	0.961	0.872	4.357	0.973	0.184	80	440	100	2	10	Error	0	2	1	9	5778	6316	-0.048	0.250	-75	0	0
2	24	14	"EMPTY"	"EMPTY"	10040	44450	100	74	74	16	21	68	68	71	18	25	18	5	0	71	72	16	22	70	70	73	17	23	12	1	0	6.000	3.000	1.000	1.096	3.734	1.100	0.136	80	500	100	7	8	2.585	6	1	6	2	5927	5773	0.167	-0.059	-75	0	0
3	1	1	"yjiW"	"STM4523"	10500	42190	110	131	174	107	61	71	71	77	38	49	62	42	0	753	1336	1479	110	69	69	79	77	97	100	95	0	0.088	0.081	0.087	0.089	2.059	0.076	0.791	80	513	100	744	1370	-3.511	60	684	103	1267	13905	106871	2.553	16.325	0	0	0
3	2	1	"yjjW"	"STM4565"	10680	42200	120	247	243	61	25	70	70	72	22	30	98	96	0	5215	4929	1667	33	67	67	75	74	98	99	99	0	0.034	0.036	0.035	0.037	1.507	0.034	0.865	120	513	100	5325	5035	-4.862	177	5148	173	4862	29198	591431	7.773	65.595	0	0	0
3	3	1	"yibL"	"STM3689"	10860	42200	120	1237	1424	782	54	71	71	73	22	30	100	100	0	2739	3097	1780	57	67	67	71	23	32	100	100	0	0.436	0.447	0.455	0.455	1.368	0.434	0.896	120	524	100	3838	4383	-1.196	1166	2672	1353	3030	170880	371695	61.409	131.565	0	0	0
3	4	1	"fba"	"STM3068"	11040	42190	120	26955	26359	7279	27	73	73	76	20	26	100	100	0	10446	10532	3104	29	68	68	70	18	25	100	100	0	2.590	2.512	2.533	2.584	1.198	2.522	0.966	120	552	100	37260	36750	1.373	26882	10378	26286	10464	3163133	1263798	1314.150	581.222	0	0	0
3	5	1	"yhaH"	"STM3234"	11220	42200	120	1126	1161	625	53	74	74	77	21	27	100	99	0	2198	2255	1249	55	70	70	78	150	192	99	98	0	0.494	0.497	0.499	0.502	1.310	0.487	0.925	120	534	100	3180	3272	-1.016	1052	2128	1087	2185	139355	270554	51.619	14.513	0	0	0
3	6	1	"rpoD"	"STM3211"	11400	42200	120	24031	24388	5049	20	76	76	80	25	31	100	100	0	10226	10635	2353	22	71	71	74	17	22	100	100	0	2.359	2.301	2.303	2.325	1.165	2.296	0.968	120	508	100	34110	34876	1.238	23955	10155	24312	10564	2926538	1276179	972.320	621.235	0	0	0
3	7	1	""	"STM2551"	11570	42210	120	992	1031	258	25	73	73	78	42	53	99	99	0	7871	8375	2292	27	70	70	75	20	26	100	100	0	0.118	0.115	0.113	0.114	1.236	0.111	0.930	120	478	100	8720	9263	-3.086	919	7801	958	8305	123666	1005039	22.690	415.000	0	0	0
3	8	1	"gltI"	"STM0665"	11750	42210	120	1192	1163	285	24	73	73	82	77	93	99	97	0	8764	8311	2189	26	70	70	73	25	34	100	100	0	0.129	0.132	0.133	0.134	1.287	0.129	0.954	120	484	100	9813	9331	-2.958	1119	8694	1090	8241	139604	997329	14.039	329.520	0	0	0
3	9	1	"nagC"	"STM0682"	11920	42210	120	1805	1910	458	23	74	74	79	30	37	100	100	0	7489	7874	2007	25	69	69	73	26	35	100	100	0	0.233	0.235	0.235	0.234	1.200	0.232	0.958	120	505	100	9151	9641	-2.100	1731	7420	1836	7805	229147	944877	61.033	300.038	0	0	0
3	10	1	"glnS"	"STM0686"	12100	42220	120	12602	12215	2579	21	73	73	77	23	29	100	100	0	10483	10255	2018	19	69	69	73	31	42	100	100	0	1.203	1.192	1.213	1.186	1.269	1.201	0.972	120	508	100	22943	22328	0.267	12529	10414	12142	10186	1465833	1230640	527.739	328.452	0	0	0
3	11	1	"sipD"	"STM2883"	12280	42220	120	5150	5056	991	19	71	71	77	57	74	100	100	0	7913	7750	1461	18	69	69	74	31	41	100	100	0	0.648	0.649	0.652	0.652	1.202	0.647	0.971	120	521	100	12923	12666	-0.627	5079	7844	4985	7681	606708	930006	87.351	247.613	0	0	0
3	12	1	"eutC"	"STM2457"	12460	42220	120	193	228	123	53	73	73	83	62	74	73	45	0	3558	5018	4206	83	70	70	77	27	35	99	99	0	0.034	0.031	0.032	0.032	1.779	0.028	0.809	120	521	100	3608	5103	-4.861	120	3488	155	4948	27320	602204	2.339	183.000	0	0	0
3	13	1	"udp"	"STM3968"	12640	42230	120	8982	9339	2446	26	76	76	82	34	41	100	100	0	6612	6931	1505	21	69	69	75	30	40	100	100	0	1.361	1.350	1.350	1.317	1.355	1.377	0.957	120	478	100	15449	16125	0.445	8906	6543	9263	6862	1120677	831683	272.265	228.533	0	0	0
3	14	1	"metR"	"STM3964"	12810	42230	120	5684	5832	1718	29	78	78	87	39	44	100	100	0	7815	7792	1182	15	73	73	80	28	35	100	100	0	0.724	0.745	0.726	0.722	1.266	0.774	0.921	120	483	100	13348	13473	-0.466	5606	7742	5754	7719	699831	935080	147.308	275.429	0	0	0
3	15	1	"rthB"	"STM3960"	12990	42230	120	3771	3784	684	18	81	81	89	40	44	100	100	0	6847	7313	1446	19	75	75	82	32	39	100	100	0	0.545	0.512	0.513	0.513	1.195	0.493	0.925	120	500	100	10462	10941	-0.876	3690	6772	3703	7238	454114	877614	92.375	225.969	0	0	0
3	16	1	"yigI"	"STM3956"	13170	42230	130	5341	5533	1219	22	74	74	76	21	27	100	100	0	6258	6636	1303	19	69	69	74	25	33	100	100	0	0.851	0.831	0.814	0.827	1.147	0.828	0.952	120	566	100	11456	12026	-0.233	5267	6189	5459	6567	663946	796377	259.857	262.480	0	0	0
3	17	1	"corA"	"STM3952"	13350	42230	130	6722	6906	1705	24	70	70	73	19	26	100	100	0	7741	7936	1878	23	66	66	69	15	21	100	100	0	0.867	0.869	0.874	0.851	1.361	0.866	0.965	120	593	100	14327	14706	-0.206	6652	7675	6836	7870	828749	952361	359.632	524.467	0	0	0
3	18	1	"yigA"	"STM3948"	13530	42240	130	6330	6541	1501	22	72	72	75	21	28	100	100	0	6010	6288	1135	18	68	68	72	25	34	100	100	0	1.053	1.040	1.036	1.025	1.227	1.058	0.947	120	567	100	12200	12689	0.075	6258	5942	6469	6220	784899	754522	307.905	248.640	0	0	0
3	19	1	"priB"	"STM4392"	13700	42240	120	4892	7629	6826	89	72	72	87	130	149	100	100	0	269	363	266	73	67	67	100	352	352	29	11	0	23.861	25.530	25.835	26.034	1.595	28.140	0.800	120	577	100	5022	7853	4.577	4820	202	7557	296	915494	43591	58.015	0.747	0	0	0
3	20	1	"ytfJ"	"STM4405"	13880	42240	130	382	426	179	42	72	72	73	18	24	100	100	0	3300	3595	1708	47	66	66	70	35	50	100	100	0	0.096	0.100	0.100	0.099	1.385	0.096	0.890	120	619	100	3544	3883	-3.383	310	3234	354	3529	51161	431422	19.611	100.714	0	0	0
3	21	1	"mpl"	"STM4416"	14060	42240	130	6662	6974	1231	17	71	71	88	196	222	100	100	0	8368	8903	1699	19	67	67	89	267	300	100	100	0	0.794	0.781	0.783	0.783	1.107	0.769	0.953	120	622	100	14892	15739	-0.333	6591	8301	6903	8836	836824	1068304	35.133	33.011	0	0	0
3	22	1	""	"STM4420"	14240	42240	120	470	454	84	18	67	67	70	19	27	100	100	0	7816	7539	1529	20	65	65	68	17	25	100	100	0	0.052	0.052	0.052	0.052	1.205	0.050	0.920	120	532	100	8154	7861	-4.266	403	7751	387	7474	54462	904705	20.211	439.471	0	0	0
3	23	1	""	"STM4424"	14420	42250	120	185	191	48	25	68	68	86	140	162	37	0	0	7637	7647	2291	29	63	63	79	103	130	100	100	0	0.015	0.016	0.016	0.016	1.667	0.013	0.342	120	589	100	7691	7707	-6.016	117	7574	123	7584	22910	917605	0.750	73.476	0	0	0
3	24	1	""	"STM4428"	14600	42250	120	173	205	101	49	67	67	69	19	27	97	85	0	3982	5221	3706	70	60	60	66	54	81	100	100	0	0.027	0.027	0.025	0.026	1.603	0.024	0.795	120	652	100	4028	5299	-5.209	106	3922	138	5161	24579	626521	7.158	95.463	0	0	0
3	1	2	"clpX"	"STM0449"	10500	42370	150	3425	6827	10820	158	72	72	77	37	48	100	100	0	1148	2004	2940	146	69	69	78	67	85	100	95	0	3.108	3.491	3.385	3.380	1.417	3.742	0.928	156	720	100	4432	8690	1.636	3353	1079	6755	1935	1064963	312581	182.432	28.746	0	0	0
3	2	2	"ptrB"	"STM1879"	10680	42370	130	417	712	744	104	71	71	75	30	40	100	97	0	2783	4570	5002	109	68	68	76	71	93	100	100	0	0.127	0.142	0.139	0.132	1.532	0.142	0.940	120	410	100	3061	5143	-2.972	346	2715	641	4502	85465	548386	21.233	63.296	0	0	0
3	3	2	"yihV"	"STM4024"	10840	42370	110	105	608	2088	343	70	70	75	34	45	50	40	0	920	3226	6627	205	67	67	94	239	254	65	57	0	0.041	0.170	0.066	0.064	3.640	0.281	0.775	80	376	100	888	3697	-4.607	35	853	538	3159	48625	258073	15.676	13.105	0	0	0
3	4	2	"thiG"	"STM4160"	11020	42370	110	125	170	128	75	71	71	76	29	38	73	46	0	1447	2177	2528	116	68	68	100	242	242	91	83	0	0.039	0.047	0.044	0.045	1.893	0.048	0.826	80	455	100	1433	2208	-4.675	54	1379	99	2109	13617	174152	3.241	8.583	0	0	0
3	5	2	"thiC"	"STM4164"	11200	42370	110	231	282	143	50	73	73	77	26	33	98	96	0	2845	3280	1877	57	68	68	119	361	303	100	100	0	0.057	0.065	0.064	0.062	1.440	0.065	0.887	80	466	100	2935	3421	-4.136	158	2777	209	3212	22578	262408	7.885	8.756	0	0	0
3	6	2	"yjaG"	"STM4169"	11390	42380	120	735	1106	1120	101	73	73	76	23	30	99	98	0	1476	2130	2174	102	66	66	88	196	222	96	92	0	0.470	0.500	0.498	0.509	1.505	0.494	0.918	120	473	100	2072	3097	-1.091	662	1410	1033	2064	132714	255543	44.783	10.418	0	0	0
3	7	2	""	"STM2701"	11570	42380	120	116	201	295	146	73	73	79	38	48	53	40	0	1529	5489	6785	123	68	68	71	20	28	82	73	0	0.029	0.024	0.019	0.038	5.677	0.025	0.438	120	401	100	1504	5549	-5.086	43	1461	128	5421	24084	658684	3.211	270.900	0	0	0
3	8	2	"stfE"	"STM0198"	11740	42380	120	92	119	68	57	73	73	80	43	53	37	25	0	1643	2938	3358	114	69	69	73	29	39	83	80	0	0.012	0.016	0.019	0.029	7.056	0.015	0.415	120	395	100	1593	2915	-6.372	19	1574	46	2869	14261	352524	0.907	98.793	0	0	0
3	9	2	"eutQ"	"STM2468"	11920	42390	120	125	131	61	46	73	73	77	29	37	60	45	0	2701	3305	2877	87	68	68	76	67	88	91	87	0	0.020	0.018	0.019	0.021	2.457	0.016	0.523	120	423	100	2685	3295	-5.662	52	2633	58	3237	15668	396651	1.862	48.194	0	0	0
3	10	2	"eutN"	"STM2464"	12100	42390	120	95	122	71	58	72	72	75	19	25	53	39	0	860	1658	1807	108	66	66	70	27	38	90	84	0	0.029	0.031	0.035	0.046	3.246	0.031	0.644	120	425	100	817	1642	-5.109	23	794	50	1592	14623	198985	2.474	58.815	0	0	0
3	11	2	"prpB"	"STM0368"	12290	42400	120	132	177	115	64	72	72	79	64	81	48	40	0	1895	3297	3652	110	69	69	74	24	32	67	64	0	0.033	0.033	0.040	0.087	6.614	0.027	0.735	120	411	100	1886	3333	-4.928	60	1826	105	3228	21295	395693	1.531	134.292	0	0	0
3	12	2	"tus"	"STM1470"	12460	42400	120	378	640	685	107	73	73	83	68	81	62	54	0	1259	3502	4177	119	70	70	78	33	42	87	76	0	0.257	0.165	0.189	0.184	2.601	0.148	0.835	120	382	100	1494	3999	-1.963	305	1189	567	3432	76820	420247	8.191	103.758	0	0	0
3	13	2	"ogt"	"STM1659"	12640	42400	130	342	521	496	95	72	72	79	31	39	98	98	0	1475	2387	2377	99	66	66	70	25	35	99	99	0	0.192	0.193	0.184	0.187	1.518	0.188	0.855	120	388	100	1679	2770	-2.384	270	1409	449	2321	62522	286394	14.258	92.680	0	0	0
3	14	2	"rpmF"	"STM1191"	12810	42400	120	2157	3426	3537	103	75	75	86	42	48	100	100	0	159	218	171	78	67	67	70	15	21	98	91	0	22.630	22.192	23.744	23.507	1.572	23.659	0.804	120	395	100	2174	3502	4.500	2082	92	3351	151	411172	26172	79.524	9.867	0	0	0
3	15	2	"fabG"	"STM1195"	13000	42400	130	6914	11219	10860	96	74	74	83	42	50	100	100	0	914	1405	1326	94	69	69	72	17	23	100	100	0	8.095	8.342	8.003	8.331	1.479	8.454	0.899	120	426	100	7685	12481	3.017	6840	845	11145	1336	1346303	168655	265.143	78.412	0	0	0
3	16	2	"phsA"	"STM2065"	13160	42410	120	157	204	138	67	70	70	72	17	23	88	83	0	4450	5623	4431	78	66	66	69	17	24	100	100	0	0.020	0.024	0.023	0.020	2.264	0.024	0.763	120	401	100	4471	5691	-5.655	87	4384	134	5557	24430	674707	7.765	326.706	0	0	0
3	17	2	"dacD"	"STM2062"	13350	42410	130	1224	1320	555	42	72	72	73	18	24	100	100	0	3970	4355	1792	41	66	66	68	15	22	100	100	0	0.295	0.291	0.289	0.288	1.231	0.286	0.929	120	459	100	5056	5537	-1.761	1152	3904	1248	4289	158453	522648	69.278	285.800	0	0	0
3	18	2	"pefD"	"PSLT016"	13530	42420	120	101	148	142	95	72	72	83	100	120	19	10	0	1863	4137	7177	173	68	68	88	220	250	100	90	0	0.016	0.019	0.018	0.017	2.656	0.018	0.767	120	477	100	1824	4145	-5.952	29	1795	76	4069	17778	496431	0.650	18.405	0	0	0
3	19	2	"ybjG"	"STM0865"	13730	42430	70	1477	1668	1040	62	76	76	111	205	184	90	90	0	4016	4657	3050	65	74	74	163	558	342	90	84	0	0.355	0.347	0.363	0.339	1.613	0.361	0.927	32	228	100	5343	6175	-1.492	1401	3942	1592	4583	53389	149039	7.595	8.054	0	0	0
3	20	2	"thiM"	"STM2147"	13890	42420	110	102	146	103	70	72	72	114	451	395	1	0	0	397	808	1119	138	69	69	127	559	440	37	22	0	0.091	0.100	0.145	0.148	2.837	0.078	0.674	80	457	100	358	813	-3.451	30	328	74	739	11642	64674	0.071	1.218	0	0	0
3	21	2	"thiI"	"STM0425"	14050	42390	70	3997	4297	2602	60	79	79	310	1121	361	90	68	0	4990	5799	3315	57	73	73	346	1247	360	96	87	0	0.797	0.737	0.716	0.703	1.508	0.767	0.842	32	212	100	8835	9944	-0.328	3918	4917	4218	5726	137512	185558	3.557	4.373	0	0	0
3	22	2	"hilD"	"STM2875"	14240	42420	130	577	945	858	90	73	73	137	544	397	48	27	0	1242	2142	2104	98	68	68	134	545	406	76	55	0	0.429	0.420	0.402	0.426	1.516	0.396	0.891	120	629	100	1678	2946	-1.220	504	1174	872	2074	113448	257070	1.485	3.684	0	0	0
3	23	2	"prgK"	"STM2871"	14450	42450	80	1493	1750	1738	99	75	75	129	229	177	73	69	0	1200	1414	1430	101	69	69	131	213	162	71	61	0	1.254	1.245	1.160	1.130	2.556	1.249	0.877	52	296	100	2549	3020	0.326	1418	1131	1675	1345	91010	73547	7.079	6.023	0	0	0
3	24	2	"nhoA"	"STM1582"	14620	42430	100	114	264	269	101	64	64	69	29	42	63	47	0	535	1688	2278	134	59	59	84	186	221	58	51	0	0.105	0.123	0.154	0.203	3.073	0.114	0.901	80	432	100	526	1829	-3.251	50	476	200	1629	21145	135072	6.724	8.624	0	0	0
3	1	3	"hsdS"	"STM4524"	10500	42550	120	675	1270	1334	105	72	72	79	50	63	97	87	0	2114	4374	4857	111	68	68	75	50	66	100	100	0	0.295	0.278	0.290	0.276	1.623	0.265	0.922	120	525	100	2649	5504	-1.763	603	2046	1198	4306	152372	524880	23.820	85.980	0	0	0
3	2	3	"hisF"	"STM2077"	10680	42550	120	881	1393	1400	100	71	71	77	36	46	98	97	0	1807	3128	3465	110	67	67	71	22	30	100	100	0	0.466	0.432	0.432	0.441	1.561	0.405	0.944	120	431	100	2550	4383	-1.103	810	1740	1322	3061	167129	375328	36.556	138.955	0	0	0
3	3	3	"trmD"	"STM2674"	10860	42550	120	5730	16193	19907	122	70	70	76	32	42	88	80	1	307	850	996	117	67	67	88	213	242	50	45	0	23.583	20.591	20.376	17.061	2.994	21.255	0.882	120	450	100	5900	16906	4.560	5660	240	16123	783	1943166	102043	503.656	3.577	0	0	0
3	4	3	"fruF"	"STM2206"	11040	42560	120	931	2153	2857	132	72	72	77	26	33	78	69	0	678	2069	2895	139	68	68	121	450	371	51	45	0	1.408	1.040	1.111	1.278	2.378	0.992	0.914	120	494	100	1469	4082	0.494	859	610	2081	2001	258398	248275	79.846	4.329	0	0	0
3	5	3	"asrB"	"STM2549"	11230	42570	110	122	1015	3331	328	73	73	76	27	35	60	46	0	1508	3296	4832	146	67	67	129	491	380	63	58	0	0.034	0.292	0.049	0.089	5.905	0.436	0.511	80	418	100	1490	4171	-4.878	49	1441	942	3229	81231	263704	34.778	6.450	0	0	0
3	6	3	"sifA"	"STM1224"	11390	42570	120	167	283	252	89	72	72	82	84	102	54	40	0	2299	4063	4506	110	68	68	81	130	160	84	75	0	0.043	0.053	0.052	0.054	2.833	0.050	0.779	120	444	100	2326	4206	-4.554	95	2231	211	3995	34014	487505	2.393	30.631	0	0	0
3	7	3	"cbiM"	"STM2023"	11570	42570	120	159	183	108	59	71	71	77	41	53	67	50	0	2000	3269	3150	96	69	69	71	17	23	100	100	0	0.046	0.035	0.035	0.037	2.290	0.032	0.803	120	430	100	2019	3312	-4.456	88	1931	112	3200	21933	392237	2.585	188.118	0	0	0
3	8	3	"cbiP"	"STM2019"	11740	42570	120	216	327	301	92	70	70	75	34	45	68	60	0	1277	3075	3694	120	69	69	71	21	29	89	80	0	0.121	0.085	0.089	0.125	3.160	0.078	0.866	120	431	100	1354	3263	-3.049	146	1208	257	3006	39269	369054	7.412	143.048	0	0	0
3	9	3	"samB"	"PSLT054"	11910	42560	100	186	519	646	124	71	71	83	68	81	53	50	0	1258	4980	7099	142	68	68	181	801	442	53	43	0	0.097	0.091	0.099	0.139	3.684	0.089	0.950	80	366	100	1305	5360	-3.371	115	1190	448	4912	41489	398401	6.412	5.991	0	0	0
3	10	3	"uhpT"	"STM3787"	12100	42570	130	110	182	160	87	73	73	84	63	75	41	29	0	1397	3785	4976	131	68	68	153	692	452	55	49	0	0.028	0.029	0.027	0.040	3.750	0.027	0.618	120	491	100	1366	3826	-5.167	37	1329	109	3717	21780	454181	1.556	5.249	0	0	0
3	11	3	"trpA"	"STM1727"	12280	42580	120	243	530	578	109	74	74	77	22	28	70	65	0	1089	2972	3623	121	73	73	92	85	92	66	64	0	0.166	0.157	0.174	0.244	3.310	0.150	0.892	120	401	100	1185	3355	-2.588	169	1016	456	2899	63600	356694	20.591	33.882	0	0	0
3	12	3	"rhaT"	"STM4050"	12460	42570	130	118	244	757	310	73	73	87	83	95	35	24	0	2115	3598	3732	103	74	74	110	185	168	87	79	0	0.022	0.049	0.025	0.029	3.347	0.037	0.131	120	425	100	2086	3695	-5.503	45	2041	171	3524	29278	431765	1.892	18.854	0	0	0
3	13	3	"glnQ"	"STM0828"	12630	42580	120	950	1412	1658	117	70	70	80	70	87	100	94	0	1311	2021	2664	131	67	67	83	132	159	99	92	0	0.707	0.687	0.673	0.689	1.537	0.631	0.925	120	398	100	2124	3296	-0.499	880	1244	1342	1954	169496	242499	19.029	14.682	0	0	0
3	14	3	""	"STM4158"	12810	42580	120	100	127	79	62	69	69	71	17	23	65	46	0	443	597	484	81	68	68	72	20	27	99	97	0	0.083	0.110	0.091	0.099	2.776	0.099	0.453	120	420	100	406	587	-3.597	31	375	58	529	15186	71688	3.294	26.250	0	0	0
3	15	3	""	"STM1260"	12990	42590	120	246	351	386	109	70	70	71	17	23	95	91	0	2529	4094	4876	119	68	68	71	19	26	100	100	0	0.072	0.070	0.065	0.064	1.630	0.072	0.885	120	438	100	2637	4307	-3.806	176	2461	281	4026	42179	491332	16.471	211.737	0	0	0
3	16	3	""	"PSLT026"	13170	42590	120	178	231	175	75	71	71	73	22	30	85	76	0	2590	3440	3498	101	64	64	67	15	22	100	100	0	0.042	0.047	0.047	0.046	1.932	0.046	0.885	120	403	100	2633	3536	-4.561	107	2526	160	3376	27683	412853	7.182	224.867	0	0	0
3	17	3	""	"STM4457"	13340	42590	120	501	704	843	119	74	74	76	23	30	100	97	0	1375	2009	2482	123	65	65	69	15	21	100	100	0	0.326	0.324	0.295	0.316	1.546	0.325	0.927	120	422	100	1737	2574	-1.617	427	1310	630	1944	84423	241039	27.304	129.333	0	0	0
3	18	3	"metJ"	"STM4099"	13530	42590	120	669	1162	1571	135	73	73	74	18	24	100	98	0	677	1140	1457	127	66	66	69	14	20	100	98	0	0.975	1.014	1.044	0.985	1.574	1.074	0.909	120	430	100	1207	2163	-0.036	596	611	1089	1074	139453	136745	60.444	76.500	0	0	0
3	19	3	""	"Not LT2a84"	13700	42600	120	87	104	62	59	71	71	74	21	28	42	22	0	1534	2452	2588	105	69	69	80	59	73	98	95	0	0.011	0.014	0.013	0.013	2.386	0.015	0.476	120	456	100	1481	2416	-6.517	16	1465	33	2383	12514	294265	1.429	40.203	0	0	0
3	20	3	"traW"	"PSLT091"	13880	42600	120	124	143	80	55	70	70	73	17	23	77	62	0	3980	4814	4400	91	70	70	79	57	72	99	94	0	0.014	0.015	0.016	0.015	2.598	0.016	0.782	120	455	100	3964	4817	-6.178	54	3910	73	4744	17208	577641	4.118	83.070	0	0	0
3	21	3	"traN"	"PSLT095"	14060	42610	120	264	349	262	75	72	72	149	697	467	8	0	0	6570	9233	8231	89	69	69	158	759	480	93	85	0	0.030	0.030	0.033	0.032	1.701	0.029	0.877	120	501	100	6693	9441	-5.081	192	6501	277	9164	41835	1107944	0.287	11.957	0	0	0
3	22	3	"trbB"	"PSLT099"	14230	42610	120	124	160	121	75	70	70	73	17	23	82	65	0	2402	3799	4867	128	65	65	70	22	31	100	100	0	0.023	0.024	0.024	0.022	2.107	0.023	0.838	120	439	100	2391	3824	-5.436	54	2337	90	3734	19169	455928	5.118	169.500	0	0	0
3	23	3	"traD"	"PSLT104"	14420	42610	130	266	410	447	109	71	71	82	97	118	77	50	0	7432	11913	13747	115	63	63	76	71	93	100	100	1	0.026	0.029	0.027	0.026	1.517	0.030	0.926	120	515	100	7564	12189	-5.240	195	7369	339	11850	49224	1429562	3.381	166.718	0	0	0
3	24	3	""	"PSLT109"	14600	42610	120	192	228	130	57	68	68	71	23	32	90	82	0	2149	2842	2141	75	61	61	74	134	181	100	98	0	0.059	0.058	0.059	0.052	2.110	0.057	0.870	120	542	100	2212	2941	-4.074	124	2088	160	2781	27414	341001	6.826	20.657	0	0	0
3	1	4	""	"STM2732"	10500	42740	120	83	99	75	75	72	72	79	50	63	15	5	0	498	985	1421	144	67	67	75	53	70	88	78	0	0.026	0.029	0.040	0.040	3.903	0.032	0.319	120	518	100	442	945	-5.292	11	431	27	918	11914	118245	0.400	17.170	0	0	0
3	2	4	""	"STM2710"	10680	42740	120	91	109	57	52	70	70	74	26	35	42	26	0	2008	2909	2981	102	67	67	71	19	26	99	99	0	0.011	0.014	0.013	0.014	3.291	0.012	0.370	120	409	100	1962	2881	-6.530	21	1941	39	2842	13096	349090	1.346	149.368	0	0	0
3	3	4	""	"STM1614"	10850	42730	120	141	290	406	140	70	70	73	22	30	87	66	0	3556	5052	4203	83	68	68	71	20	28	100	100	0	0.020	0.044	0.019	0.023	3.273	0.023	0.094	120	419	100	3559	5204	-5.618	71	3488	220	4984	34791	606225	9.864	249.050	0	0	0
3	4	4	"tehB"	"STM1608"	11030	42740	120	642	833	699	83	73	73	77	29	37	100	100	0	1535	2060	1711	83	69	69	73	20	27	100	100	0	0.388	0.382	0.376	0.382	1.548	0.383	0.897	120	390	100	2035	2751	-1.365	569	1466	760	1991	99925	247225	26.069	99.350	0	0	0
3	5	4	"tpx"	"STM1682"	11200	42740	120	2635	4222	5756	136	72	72	77	31	40	100	100	0	576	915	1138	124	67	67	82	163	198	90	72	0	5.035	4.894	5.076	4.932	1.597	5.245	0.909	120	424	100	3072	4998	2.332	2563	509	4150	848	506667	109743	133.710	5.110	0	0	0
3	6	4	""	"STM1677"	11380	42740	110	227	632	2194	347	71	71	86	97	112	85	38	0	3350	4809	3924	81	69	69	117	281	240	100	100	0	0.048	0.118	0.045	0.051	2.014	0.240	0.396	80	388	100	3437	5301	-4.395	156	3281	561	4740	50531	384724	5.629	16.698	0	0	0
3	7	4	"uppS"	"STM0221"	11560	42750	120	1448	1843	1668	90	70	70	83	91	109	99	97	0	1548	1842	1531	83	69	69	106	255	240	92	80	0	0.932	1.000	1.013	1.005	1.579	1.048	0.864	120	431	100	2857	3546	-0.102	1378	1479	1773	1773	221200	221052	19.341	6.808	0	0	0
3	8	4	"yaeD"	"STM0248"	11750	42750	120	1168	1526	1037	67	69	69	73	32	43	100	100	0	2356	3197	2275	71	69	69	72	17	23	100	100	0	0.481	0.466	0.468	0.468	1.325	0.441	0.877	120	427	100	3386	4585	-1.057	1099	2287	1457	3128	183094	383672	45.406	183.824	0	0	0
3	9	4	"rof"	"STM0237"	11910	42740	100	74	83	32	38	71	71	83	59	71	7	2	0	76	87	44	50	69	69	127	438	344	0	0	0	0.429	0.667	1.143	1.120	3.487	2.106	0.289	80	378	100	10	30	-1.222	3	7	12	18	6635	6967	0.000	-0.091	-50	0	0
3	10	4	"yeeX"	"STM2059"	12100	42750	120	1231	2169	3054	140	73	73	80	46	57	100	100	0	586	956	1244	130	69	69	73	23	31	99	99	0	2.240	2.363	2.370	2.357	1.489	2.543	0.882	120	457	100	1675	2983	1.163	1158	517	2096	887	260300	114708	45.413	38.391	0	0	0
3	11	4	"sbcB"	"STM2067"	12270	42750	130	592	866	911	105	74	74	86	62	72	93	90	0	1601	2790	3070	110	73	73	100	122	122	96	91	0	0.339	0.291	0.300	0.303	1.794	0.276	0.878	120	429	100	2046	3509	-1.561	518	1528	792	2717	103914	334859	12.581	22.049	0	0	0
3	12	4	"fixC"	"STM0077"	12450	42760	130	1099	1489	1250	83	76	76	124	174	140	80	70	0	7294	7996	4684	58	74	74	169	339	200	100	99	0	0.142	0.178	0.187	0.105	3.415	0.160	0.600	120	472	100	8243	9335	-2.819	1023	7220	1413	7922	178629	959555	7.845	23.088	0	0	0
3	13	4	"yjbC"	"STM4193"	12640	42760	130	1152	1583	1336	84	77	77	121	170	140	98	98	0	2224	3031	2522	83	74	74	150	326	217	99	99	0	0.500	0.509	0.507	0.507	1.336	0.499	0.868	120	465	100	3225	4463	-1.000	1075	2150	1506	2957	189999	363708	8.600	8.837	0	0	0
3	14	4	"dinF"	"STM4238"	12800	42760	130	1104	1519	1238	81	73	73	76	23	30	100	100	0	4026	5630	5031	89	70	70	75	21	28	100	100	0	0.261	0.260	0.265	0.271	1.403	0.240	0.903	120	459	100	4987	7006	-1.940	1031	3956	1446	5560	182308	675621	62.739	264.524	0	0	0
3	15	4	""	"STM4267"	12990	42770	130	224	254	112	44	72	72	76	46	60	98	80	0	2447	2931	1636	55	68	68	70	16	22	100	100	0	0.064	0.064	0.060	0.061	1.510	0.059	0.448	120	472	100	2531	3045	-3.968	152	2379	182	2863	30516	351779	3.870	178.813	0	0	0
3	16	4	"malE"	"STM4229"	13170	42770	120	257	245	82	33	73	73	81	60	74	92	63	0	12002	10549	5060	47	66	66	68	13	19	100	100	0	0.015	0.016	0.017	0.017	1.466	0.015	0.635	120	388	100	12120	10655	-6.019	184	11936	172	10483	29458	1265837	2.733	806.231	0	0	0
3	17	4	"yfdZ"	"STM2402"	13340	42770	120	5881	6893	2472	35	76	76	86	50	58	100	100	0	5614	6814	2639	38	67	67	70	15	21	100	100	0	1.047	1.010	1.021	1.019	1.156	0.989	0.956	120	385	100	11352	13564	0.066	5805	5547	6817	6747	827190	817672	136.140	449.600	0	0	0
3	18	4	"yfcA"	"STM2382"	13520	42780	120	653	886	839	94	75	75	81	35	43	100	100	0	1609	2242	2285	101	67	67	70	15	21	100	100	0	0.375	0.373	0.376	0.372	1.515	0.336	0.843	120	418	100	2120	2986	-1.416	578	1542	811	2175	106282	269053	23.000	144.800	0	0	0
3	19	4	"ybdB"	"STM0599"	13700	42780	130	213	324	359	110	70	70	71	16	22	90	81	0	743	1199	1663	138	67	67	70	15	21	99	95	0	0.212	0.224	0.235	0.251	2.111	0.215	0.916	120	435	100	819	1386	-2.241	143	676	254	1132	38883	143934	15.813	75.267	0	0	0
3	20	4	"fsr"	"STM0493"	13880	42780	130	644	1021	932	91	71	71	72	16	22	99	99	0	3625	6125	6552	106	67	67	71	19	26	100	99	0	0.161	0.157	0.163	0.167	1.521	0.138	0.856	120	442	100	4131	7008	-2.634	573	3558	950	6058	122530	735020	59.313	318.632	0	0	0
3	21	4	"ybbB"	"STM0513"	14060	42790	130	523	754	748	99	71	71	72	17	23	100	100	0	2161	3524	3841	108	68	68	70	18	25	100	100	0	0.216	0.198	0.200	0.197	1.389	0.191	0.923	120	418	100	2545	4139	-2.211	452	2093	683	3456	90451	422904	40.118	191.889	0	0	0
3	22	4	"lpxH"	"STM0535"	14240	42790	120	931	1198	1000	83	69	69	71	17	23	100	100	0	2252	2964	2535	85	66	66	69	17	24	100	100	0	0.394	0.390	0.398	0.383	1.503	0.379	0.859	120	392	100	3048	4027	-1.343	862	2186	1129	2898	143802	355722	66.294	170.294	0	0	0
3	23	4	""	"STM0563"	14400	42780	100	74	79	24	30	70	70	72	17	23	31	12	0	75	87	34	39	64	64	68	23	33	27	16	0	0.364	0.391	0.889	0.863	3.612	0.371	0.313	80	348	100	15	32	-1.459	4	11	9	23	6358	6966	0.412	0.826	-50	0	0
3	24	4	"fepD"	"STM0592"	14600	42790	120	354	497	413	83	69	69	71	18	25	99	99	0	1732	2738	2860	104	63	63	68	29	42	100	100	0	0.171	0.160	0.168	0.161	1.608	0.143	0.885	120	576	100	1954	3103	-2.550	285	1669	428	2675	59672	328594	23.667	92.069	0	0	0
3	1	5	"yeaZ"	"STM1820"	10490	42910	120	2790	3001	1102	36	70	70	75	26	34	100	100	0	3216	3395	1329	39	67	67	75	45	60	100	100	0	0.864	0.881	0.909	0.872	1.265	0.869	0.953	120	489	100	5869	6259	-0.211	2720	3149	2931	3328	360177	407436	112.538	73.778	0	0	0
3	2	5	"ymgE"	"STM1797"	10670	42910	120	179	281	287	102	70	70	78	56	71	81	49	0	806	1363	1755	128	67	67	76	47	61	99	98	0	0.147	0.163	0.156	0.156	1.652	0.156	0.854	120	365	100	848	1507	-2.761	109	739	211	1296	33763	163565	3.625	27.383	0	0	0
3	3	5	"narJ"	"STM1762"	10850	42920	120	129	159	90	56	70	70	78	55	70	52	28	0	1934	2649	1797	67	68	68	70	20	28	99	99	0	0.032	0.034	0.031	0.030	2.361	0.028	0.297	120	374	100	1925	2670	-4.983	59	1866	89	2581	19068	317908	1.473	128.950	0	0	0
3	4	5	"manY"	"STM1831"	11030	42910	120	787	1124	975	86	72	72	77	29	37	100	100	0	2120	3276	3013	91	68	68	72	22	30	100	100	0	0.348	0.328	0.316	0.325	1.440	0.317	0.927	120	355	100	2767	4260	-1.521	715	2052	1052	3208	134921	393063	36.103	145.636	0	0	0
3	5	5	"minD"	"STM1815"	11200	42920	120	4138	4475	2218	49	71	71	77	33	42	100	100	0	2495	2815	1490	52	69	69	77	87	112	99	98	0	1.676	1.604	1.622	1.672	1.349	1.587	0.931	120	388	100	6493	7150	0.745	4067	2426	4404	2746	536990	337851	133.273	31.471	0	0	0
3	6	5	"ycgB"	"STM1804"	11390	42920	120	534	656	457	69	73	73	103	128	124	98	86	0	6315	6528	2379	36	71	71	158	647	409	99	99	0	0.074	0.090	0.066	0.080	1.729	0.077	0.344	120	447	100	6705	7040	-3.760	461	6244	583	6457	78666	783349	4.320	9.845	0	0	0
3	7	5	"glnA"	"STM4007"	11560	42920	130	1301	1988	2171	109	74	74	123	169	137	95	85	0	2137	3200	3608	112	74	74	118	187	158	98	86	0	0.595	0.612	0.623	0.645	1.629	0.586	0.887	120	428	100	3290	5040	-0.750	1227	2063	1914	3126	238551	383969	11.036	16.481	0	0	0
3	8	5	"yijC"	"STM4127"	11740	42930	130	324	759	1054	138	76	76	138	219	158	51	42	0	634	1871	2947	157	77	77	98	63	64	76	69	0	0.445	0.381	0.444	0.511	2.589	0.352	0.906	120	406	100	805	2477	-1.167	248	557	683	1794	91094	224487	2.836	28.143	0	0	0
3	9	5	""	"STM4080"	11910	42930	120	128	293	396	135	75	75	114	186	163	27	19	0	666	2426	4306	177	73	73	86	43	50	88	80	0	0.089	0.093	0.099	0.111	2.613	0.088	0.852	120	415	100	646	2571	-3.484	53	593	218	2353	35112	291160	0.962	54.419	0	0	0
3	10	5	"sbp"	"STM4063"	12090	42940	120	163	247	295	119	71	71	76	40	52	71	55	0	2466	3633	4182	115	70	70	73	21	28	100	100	0	0.038	0.049	0.043	0.045	2.142	0.057	0.767	120	408	100	2488	3739	-4.703	92	2396	176	3563	29602	436003	4.275	169.524	0	0	0
3	11	5	""	"STM4051"	12270	42930	120	85	106	63	59	71	71	77	45	58	19	11	0	1215	2514	3918	155	68	68	72	27	37	97	90	0	0.012	0.014	0.017	0.022	4.305	0.011	0.239	120	414	100	1161	2481	-6.356	14	1147	35	2446	12713	301686	0.644	90.444	0	0	0
3	12	5	"fdhD"	"STM4038"	12450	42940	120	180	382	596	156	72	72	94	119	126	46	30	0	794	1883	3555	188	69	69	94	194	206	85	71	0	0.149	0.171	0.172	0.162	1.737	0.162	0.919	120	420	100	833	2124	-2.747	108	725	310	1814	45845	225939	2.420	9.222	0	0	0
3	13	5	"rplQ"	"STM3414"	12620	42940	110	5109	7060	7916	112	77	77	94	88	93	100	100	0	327	445	467	104	75	75	88	115	130	85	58	0	19.968	18.873	19.448	19.568	1.496	18.681	0.883	80	389	100	5284	7353	4.320	5032	252	6983	370	564796	35614	79.159	3.104	0	0	0
3	14	5	"rpmD"	"STM3422"	12810	42950	120	4052	5446	5700	104	75	75	80	36	45	100	100	0	165	206	142	68	71	71	75	19	25	94	81	0	42.309	39.785	39.166	40.618	1.646	42.382	0.885	120	428	100	4071	5506	5.403	3977	94	5371	135	653503	24747	149.056	6.895	0	0	0
3	15	5	"rplX"	"STM3429"	12980	42950	120	5540	7601	8623	113	72	72	77	51	66	100	100	0	203	256	202	78	67	67	68	12	17	95	94	0	40.206	39.836	40.290	41.627	1.800	45.753	0.820	120	404	100	5604	7718	5.329	5468	136	7529	189	912086	30675	147.529	15.667	0	0	0
3	16	5	"rplP"	"STM3433"	13170	42950	120	10164	15249	14060	92	75	75	81	60	74	100	100	1	254	345	269	77	68	68	70	19	27	98	94	0	54.242	54.780	58.789	57.874	1.646	59.780	0.796	120	372	100	10275	15451	5.761	10089	186	15174	277	1829866	41405	252.800	14.474	0	0	0
3	17	5	"rplB"	"STM3437"	13330	42940	130	11228	16068	15049	93	75	75	83	48	57	100	100	3	362	478	429	89	67	67	70	19	27	97	97	0	37.807	38.912	39.401	42.267	1.628	38.449	0.881	120	389	100	11448	16404	5.241	11153	295	15993	411	1928106	57313	333.021	21.474	0	0	0
3	18	5	"yheN"	"STM3451"	13520	42950	120	727	857	470	54	72	72	81	40	49	100	100	0	1094	1332	807	60	67	67	70	17	24	100	100	0	0.638	0.621	0.647	0.632	1.315	0.591	0.887	120	398	100	1682	2050	-0.649	655	1027	785	1265	102837	159862	19.400	74.235	0	0	0
3	19	5	""	"STM4465"	13690	42960	130	110	126	66	52	71	71	73	24	32	60	41	0	2442	3402	3631	106	67	67	70	18	25	100	100	0	0.016	0.016	0.018	0.015	2.519	0.016	0.621	120	410	100	2414	3390	-5.928	39	2375	55	3335	15112	408278	2.208	185.111	0	0	0
3	20	5	"idnR"	"STM4481"	13870	42960	120	137	200	222	111	69	69	70	16	22	90	70	0	2034	3226	3486	108	68	68	72	18	25	100	100	0	0.035	0.041	0.036	0.035	1.927	0.039	0.470	120	408	100	2034	3289	-4.854	68	1966	131	3158	23947	387085	8.125	175.222	0	0	0
3	21	5	"yjiG"	"STM4513"	14050	42960	130	141	218	209	95	69	69	71	17	23	82	71	0	930	1599	2093	130	68	68	71	18	25	99	95	0	0.084	0.097	0.101	0.104	2.079	0.092	0.869	120	404	100	934	1680	-3.582	72	862	149	1531	26146	191896	8.647	84.889	0	0	0
3	22	5	"yjjI"	"STM4566"	14230	42960	120	116	148	92	62	69	69	71	17	23	75	61	0	3132	4436	4634	104	66	66	68	17	25	100	100	0	0.015	0.018	0.017	0.017	2.315	0.017	0.772	120	389	100	3113	4449	-6.028	47	3066	79	4370	17762	532373	4.529	256.941	0	0	0
3	23	5	"sthA"	"STM4594"	14410	42960	130	112	145	102	70	70	70	71	17	23	65	55	0	1551	2934	3679	125	65	65	68	21	30	100	100	0	0.028	0.026	0.028	0.027	2.195	0.026	0.843	120	454	100	1528	2944	-5.145	42	1486	75	2869	17385	352024	4.353	136.476	0	0	0
3	24	5	""	"STM3736"	14590	42970	120	195	252	183	72	69	69	71	18	25	90	84	0	2041	3035	3035	100	65	65	68	22	32	100	100	0	0.064	0.062	0.059	0.062	1.737	0.056	0.808	120	513	100	2102	3153	-3.971	126	1976	183	2970	30195	364165	10.056	134.864	0	0	0
3	1	6	"gntT"	"STM3512"	10500	43080	120	345	420	333	79	70	70	75	31	41	98	91	0	3667	4365	4061	93	68	68	78	61	78	100	100	0	0.076	0.081	0.076	0.078	1.668	0.069	0.710	120	485	100	3874	4647	-3.710	275	3599	350	4297	50382	523763	11.129	70.279	0	0	0
3	2	6	"sspB"	"STM3341"	10670	43080	120	1730	2391	2638	110	72	72	81	61	75	98	98	0	580	816	823	100	68	68	80	67	83	95	80	0	3.238	3.100	3.153	3.221	1.784	3.468	0.796	120	390	100	2170	3067	1.695	1658	512	2319	748	286923	97920	37.869	10.985	0	0	0
3	3	6	"yhcH"	"STM3335"	10850	43080	130	377	478	356	74	70	70	77	54	70	96	94	0	1967	2550	1808	70	68	68	73	23	31	99	99	0	0.162	0.164	0.155	0.157	1.630	0.169	0.815	120	393	100	2206	2890	-2.629	307	1899	408	2482	57340	306044	7.426	107.696	0	0	0
3	4	6	"yrbB"	"STM3309"	11020	43080	120	698	977	868	88	69	69	73	21	28	100	100	0	598	829	875	105	68	68	74	24	32	98	98	0	1.187	1.193	1.186	1.287	1.800	1.069	0.721	120	382	100	1159	1669	0.247	629	530	908	761	117241	99473	43.048	31.458	0	0	0
3	5	6	"folP"	"STM3295"	11200	43090	120	1210	1540	1096	71	70	70	77	44	57	100	98	0	2628	3271	2375	72	70	70	78	84	107	98	98	0	0.446	0.459	0.434	0.472	1.698	0.423	0.819	120	412	100	3698	4671	-1.166	1140	2558	1470	3201	184813	392491	33.250	38.012	0	0	0
3	6	6	"mtr"	"STM3279"	11360	43090	110	294	395	273	69	72	72	92	104	113	97	58	0	3521	5261	4267	81	73	73	181	752	415	100	95	0	0.064	0.062	0.062	0.062	1.627	0.067	0.466	80	404	100	3670	5511	-3.957	222	3448	323	5188	31636	420852	2.913	6.755	0	0	0
3	7	6	"yghA"	"STM3157"	11560	43100	120	417	620	761	122	74	74	121	161	133	75	52	0	1560	2596	3275	126	74	74	184	719	390	76	52	0	0.231	0.216	0.208	0.208	1.776	0.219	0.912	120	438	100	1829	3068	-2.115	343	1486	546	2522	74388	311556	3.099	3.355	0	0	0
3	8	6	""	"STM3129"	11730	43100	130	174	190	106	55	76	76	139	217	156	10	2	0	3270	3858	3053	79	75	75	97	68	70	99	99	0	0.031	0.030	0.028	0.028	1.957	0.023	0.083	120	415	100	3293	3897	-5.027	98	3195	114	3783	22816	462920	0.235	55.309	0	0	0
3	9	6	"yqgF"	"STM3097"	11910	43100	120	320	490	648	132	75	75	119	196	164	59	27	0	840	1371	2042	148	72	72	85	43	50	98	92	0	0.319	0.319	0.344	0.332	2.191	0.280	0.622	120	378	100	1013	1714	-1.648	245	768	415	1299	58845	164488	1.893	29.907	0	0	0
3	10	6	"galP"	"STM3091"	12090	43110	120	420	847	1119	132	70	70	71	17	23	91	89	0	2492	4814	6920	143	68	68	70	18	25	100	100	0	0.144	0.164	0.148	0.149	2.159	0.142	0.740	120	365	100	2774	5523	-2.792	350	2424	777	4746	101653	577638	45.647	263.556	0	0	0
3	11	6	""	"STM3071"	12260	43110	120	83	100	68	68	71	71	72	17	23	39	18	0	683	1148	1542	134	67	67	70	18	25	100	97	0	0.019	0.027	0.032	0.033	3.035	0.036	0.729	120	385	100	628	1110	-5.682	12	616	29	1081	11954	137780	1.647	59.889	0	0	0
3	12	6	"bglA"	"STM3051"	12440	43120	120	463	795	839	105	71	71	76	39	51	99	99	0	2453	4757	5647	118	69	69	78	75	96	99	99	0	0.164	0.154	0.153	0.155	1.572	0.139	0.844	120	405	100	2776	5412	-2.604	392	2384	724	4688	95364	570847	18.436	62.387	0	0	0
3	13	6	""	"STM1301"	12610	43110	120	189	269	276	102	71	71	76	41	53	84	65	0	489	777	986	126	70	70	74	26	35	98	96	0	0.282	0.280	0.299	0.289	2.242	0.230	0.655	120	441	100	537	905	-1.828	118	419	198	707	32228	93281	4.707	27.038	0	0	0
3	14	6	""	"STM1328"	12800	43120	120	572	1122	1495	133	70	70	72	18	25	99	99	0	1557	3518	4886	138	69	69	72	20	27	100	100	0	0.337	0.305	0.320	0.315	1.753	0.288	0.851	120	382	100	1990	4501	-1.568	502	1488	1052	3449	134607	422152	58.333	172.300	0	0	0
3	15	6	""	"STM1368"	12970	43120	130	198	389	572	147	70	70	73	23	31	92	83	0	2527	5562	8463	152	67	67	70	14	20	100	100	0	0.052	0.058	0.052	0.052	2.023	0.057	0.750	120	391	100	2588	5814	-4.264	128	2460	319	5495	46640	667483	13.739	392.286	0	0	0
3	16	6	"ydhC"	"STM1428"	13160	43120	120	606	932	1015	108	73	73	95	215	226	75	59	0	2046	3687	4562	123	69	69	116	570	491	80	70	0	0.270	0.237	0.254	0.243	2.198	0.192	0.690	120	397	100	2510	4477	-1.891	533	1977	859	3618	111829	442408	3.893	6.265	0	0	0
3	17	6	"slyB"	"STM1445"	13330	43120	120	2886	6711	11390	169	71	71	93	216	232	98	90	0	417	991	1881	189	68	68	115	573	498	32	16	0	8.066	7.194	9.068	9.328	2.406	7.403	0.701	120	393	100	3164	7563	3.012	2815	349	6640	923	805313	118901	30.639	1.529	0	0	0
3	18	6	"ydgQ"	"STM1454"	13510	43130	120	625	1268	1735	136	70	70	74	25	33	100	100	0	1000	2124	2660	125	66	66	69	17	24	100	100	0	0.594	0.582	0.551	0.564	1.780	0.587	0.745	120	404	100	1489	3256	-0.751	555	934	1198	2058	152203	254839	47.760	120.882	0	0	0
3	19	6	""	"STM3558"	13690	43130	120	223	1691	6513	385	72	72	75	26	34	94	83	0	1192	3177	7861	247	67	67	70	19	27	100	100	0	0.134	0.521	0.137	0.147	2.463	0.790	0.859	120	376	100	1276	4729	-2.897	151	1125	1619	3110	202964	381247	62.154	163.526	0	0	0
3	20	6	"yhhF"	"STM3572"	13870	43140	120	461	693	708	102	69	69	72	19	26	99	96	0	1388	2077	2427	116	67	67	70	17	24	100	100	0	0.297	0.310	0.332	0.321	1.778	0.276	0.833	120	368	100	1713	2634	-1.753	392	1321	624	2010	83218	249182	32.684	118.059	0	0	0
3	21	6	"yhhP"	"STM3578"	14050	43140	140	173	253	244	96	68	68	71	18	25	86	78	0	316	524	560	106	67	67	70	19	27	95	90	0	0.422	0.405	0.411	0.405	2.118	0.372	0.678	156	406	100	354	642	-1.246	105	249	185	457	39476	81673	10.111	23.895	0	0	0
3	22	6	"acpT"	"STM3583"	14230	43140	120	458	463	237	51	72	72	78	55	70	94	89	0	1738	1717	1007	58	67	67	81	92	113	100	97	0	0.231	0.237	0.237	0.230	1.588	0.229	0.896	120	364	100	2057	2041	-2.114	386	1671	391	1650	55518	206051	7.000	17.783	0	0	0
3	23	6	"uspB"	"STM3590"	14400	43140	130	185	374	615	164	70	70	76	52	68	74	55	0	373	869	1552	178	64	64	75	87	116	83	68	0	0.372	0.378	0.347	0.369	2.477	0.316	0.613	120	403	100	424	1109	-1.426	115	309	304	805	44820	104254	5.731	9.126	0	0	0
3	24	6	""	"STM3599"	14580	43140	130	149	223	209	93	70	70	72	18	25	91	86	0	3379	5611	5815	103	64	64	67	18	26	100	100	0	0.024	0.028	0.024	0.023	1.895	0.029	0.730	120	551	100	3394	5700	-5.391	79	3315	153	5547	26798	673356	8.389	308.000	0	0	0
3	1	7	"dsdA"	"STM3802"	10480	43260	120	826	1035	851	82	72	72	75	29	38	99	99	0	3959	5032	4103	81	67	67	74	46	62	99	99	0	0.194	0.194	0.189	0.190	1.302	0.190	0.897	120	569	100	4646	5928	-2.368	754	3892	963	4965	124198	603783	33.103	107.783	0	0	0
3	2	7	"ibpB"	"STM3808"	10670	43270	120	1136	1976	2570	130	73	73	79	34	43	100	99	0	550	1030	1396	135	69	69	77	54	70	96	84	0	2.210	1.980	2.134	2.115	1.684	1.966	0.868	120	440	100	1544	2864	1.144	1063	481	1903	961	237065	123623	55.794	17.648	0	0	0
3	3	7	"ccmE"	"STM2250"	10840	43260	130	162	376	564	150	72	72	77	27	35	76	64	0	657	1727	3079	178	71	71	90	148	164	81	69	0	0.154	0.184	0.183	0.178	1.955	0.176	0.914	120	475	100	676	1960	-2.703	90	586	304	1656	45111	207299	11.074	11.061	0	0	0
3	4	7	"torA"	"STM3822"	11020	43270	120	801	1228	1726	140	71	71	75	44	58	99	96	0	6666	7758	6270	80	70	70	78	34	43	99	99	0	0.111	0.150	0.117	0.118	1.615	0.203	0.839	120	460	100	7326	8845	-3.176	730	6596	1157	7688	147353	931015	26.205	225.882	0	0	0
3	5	7	"dgoA"	"STM3828"	11200	43280	120	184	201	94	46	73	73	91	131	143	37	7	0	4200	4522	2229	49	71	71	86	138	160	99	97	0	0.027	0.029	0.026	0.027	1.779	0.026	0.482	120	444	100	4240	4579	-5.217	111	4129	128	4451	24066	542638	0.840	32.145	0	0	0
3	6	7	""	"STM3832"	11360	43270	110	302	439	379	86	74	74	96	187	194	66	26	0	5240	6371	3342	52	74	74	124	358	288	100	100	0	0.044	0.058	0.044	0.043	1.948	0.052	0.348	80	424	100	5394	6662	-4.502	228	5166	365	6297	35159	509669	1.834	17.450	0	0	0
3	7	7	"rluA"	"STM0095"	11550	43270	120	1194	1562	1262	80	70	70	74	23	31	99	99	0	2163	2960	2423	81	69	69	91	181	198	97	97	0	0.537	0.516	0.536	0.527	1.465	0.506	0.912	120	518	100	3218	4383	-0.898	1124	2094	1492	2891	187405	355165	64.696	15.851	0	0	0
3	8	7	"yabK"	"STM0107"	11740	43280	110	115	179	227	126	70	70	74	31	41	61	35	0	411	654	743	113	69	69	74	34	45	97	92	0	0.132	0.186	0.130	0.132	2.371	0.249	0.828	80	388	100	387	694	-2.926	45	342	109	585	14359	52282	3.387	17.059	0	0	0
3	9	7	"ftsL"	"STM0121"	11900	43280	120	738	1170	1230	105	69	69	72	29	40	100	98	0	816	1370	1483	108	68	68	69	13	18	99	98	0	0.894	0.846	0.871	0.886	1.667	0.830	0.860	120	397	100	1417	2403	-0.161	669	748	1101	1302	140427	164390	37.862	100.077	0	0	0
3	10	7	"murG"	"STM0128"	12070	43280	120	709	1690	2600	153	70	70	71	17	23	99	97	0	593	1392	2111	151	67	67	70	17	24	98	97	0	1.215	1.223	1.259	1.245	1.856	1.258	0.747	120	412	100	1165	2945	0.281	639	526	1620	1325	202803	166986	95.235	77.765	0	0	0
3	11	7	"mutT"	"STM0137"	12250	43270	110	362	615	823	133	71	71	72	19	26	100	100	0	1064	1824	2527	138	68	68	77	67	87	100	100	0	0.292	0.310	0.290	0.288	1.485	0.300	0.840	80	401	100	1287	2300	-1.775	291	996	544	1756	49173	145931	28.579	26.075	0	0	0
3	12	7	""	"STM0149"	12420	43280	110	115	129	52	40	72	72	77	30	38	70	35	0	3667	4125	2021	48	70	70	103	203	197	100	100	0	0.012	0.014	0.013	0.011	2.644	0.015	0.457	80	440	100	3640	4112	-6.386	43	3597	57	4055	10347	330033	1.733	19.813	0	0	0
3	13	7	""	"STM1548"	12610	43290	110	167	266	265	99	71	71	75	29	38	97	72	0	2326	4522	4984	110	70	70	101	198	196	100	100	0	0.043	0.044	0.035	0.036	1.726	0.043	0.712	80	438	100	2352	4647	-4.555	96	2256	195	4452	21302	361754	6.586	22.328	0	0	0
3	14	7	""	"STM1552"	12790	43290	120	176	229	165	72	71	71	72	18	25	93	85	0	2145	3673	3796	103	68	68	73	38	52	100	100	0	0.051	0.044	0.042	0.041	1.831	0.040	0.849	120	450	100	2182	3763	-4.306	105	2077	158	3605	27504	440741	8.722	94.737	0	0	0
3	15	7	""	"STM1557"	12970	43290	130	191	246	173	70	71	71	73	20	27	99	93	0	3454	4450	3875	87	68	68	71	14	19	100	100	0	0.035	0.040	0.036	0.038	1.575	0.038	0.779	120	453	100	3506	4557	-4.818	120	3386	175	4382	29542	533965	8.650	312.786	0	0	0
3	16	7	"rpsV"	"STM1565"	13140	43290	110	299	403	384	95	71	71	96	217	226	53	12	0	488	608	595	97	71	71	119	571	479	30	6	0	0.547	0.618	0.590	0.596	1.679	0.445	0.869	80	394	100	645	869	-0.871	228	417	332	537	32214	48652	1.415	0.856	0	0	0
3	17	7	"fdnH"	"STM1569"	13320	43300	120	513	831	961	115	69	69	90	199	221	75	53	0	1481	2625	3287	125	67	67	108	523	484	80	65	0	0.314	0.298	0.306	0.310	1.745	0.280	0.895	120	471	100	1858	3320	-1.671	444	1414	762	2558	99744	315018	3.724	4.813	0	0	0
3	18	7	""	"STM1573"	13500	43310	120	129	357	684	191	66	66	70	20	28	77	65	0	486	1653	2852	172	62	62	66	15	22	99	97	0	0.149	0.183	0.145	0.154	2.372	0.177	0.586	120	396	100	487	1882	-2.751	63	424	291	1591	42799	198305	14.350	105.800	0	0	0
3	19	7	"yciL"	"STM1719"	13670	43300	120	2671	3916	4197	107	66	66	70	22	31	100	100	0	1378	2159	2416	111	62	62	66	16	24	100	100	0	1.979	1.836	1.963	1.970	1.538	1.825	0.898	120	418	100	3921	5947	0.985	2605	1316	3850	2097	469874	259027	174.818	130.813	0	0	0
3	20	7	""	"STM1733"	13860	43300	120	182	248	229	92	63	63	66	19	28	91	84	0	707	1200	1435	119	62	62	65	21	32	100	98	0	0.184	0.163	0.163	0.177	1.864	0.153	0.893	120	417	100	764	1323	-2.438	119	645	185	1138	29768	143950	9.579	54.048	0	0	0
3	21	7	""	"STM1741"	14040	43320	120	251	422	527	124	61	61	65	21	32	91	81	0	1590	2614	3684	140	60	60	67	26	38	99	97	0	0.124	0.141	0.138	0.150	1.805	0.137	0.925	120	421	100	1720	2915	-3.009	190	1530	361	2554	50593	313715	17.000	97.962	0	0	0
3	22	7	"purU"	"STM1756"	14220	43310	120	1148	1479	1286	86	61	61	69	53	76	98	96	0	1419	1953	2028	103	62	62	76	87	114	96	95	0	0.801	0.750	0.820	0.814	1.592	0.659	0.846	120	421	100	2444	3309	-0.320	1087	1357	1418	1891	177444	234325	26.604	21.575	0	0	0
3	23	7	"ychN"	"STM1769"	14400	43310	130	428	512	406	79	64	64	71	53	74	94	83	0	836	975	836	85	61	61	71	83	116	95	90	0	0.470	0.490	0.498	0.492	1.576	0.475	0.912	120	445	100	1139	1362	-1.090	364	775	448	914	61497	116993	8.321	10.892	0	0	0
3	24	7	"pth"	"STM1783"	14580	43320	120	622	877	827	94	67	67	69	18	26	100	99	0	1267	1795	1816	101	62	62	64	13	20	100	100	0	0.461	0.467	0.463	0.466	1.468	0.448	0.917	120	539	100	1760	2543	-1.118	555	1205	810	1733	105209	215372	44.889	133.154	0	0	0
3	1	8	"yfbK"	"STM2315"	10470	43440	110	396	407	63	15	70	70	73	21	28	100	100	0	13367	13936	2253	16	67	67	70	16	22	100	100	0	0.025	0.024	0.024	0.024	1.161	0.023	0.944	80	491	100	13626	14206	-5.350	326	13300	337	13869	32587	1114894	15.905	866.625	0	0	0
3	2	8	"nuoI"	"STM2321"	10640	43440	110	7357	7338	1541	21	71	71	74	21	28	100	100	0	4052	4072	758	18	68	68	71	24	33	100	100	0	1.829	1.815	1.824	1.807	1.097	1.830	0.975	80	402	100	11270	11271	0.871	7286	3984	7267	4004	587055	325752	345.905	166.708	0	0	0
3	3	8	""	"STM2332"	10810	43440	110	706	756	220	29	71	71	77	28	36	100	100	0	4440	4702	1380	29	72	72	97	173	178	100	100	0	0.145	0.148	0.146	0.147	1.172	0.146	0.957	80	458	100	5003	5315	-2.782	635	4368	685	4630	60517	376162	24.250	26.618	0	0	0
3	4	8	""	"STM2336"	11010	43450	110	1133	1126	291	25	72	72	79	48	60	100	100	0	3132	3097	808	26	73	73	98	175	178	100	100	0	0.347	0.349	0.353	0.348	1.109	0.343	0.959	80	442	100	4120	4078	-1.528	1061	3059	1054	3024	90097	247731	21.813	17.137	0	0	0
3	5	8	""	"STM2342"	11170	43450	110	149	160	60	37	73	73	82	50	60	72	26	0	8827	8918	2220	24	73	73	102	253	248	100	100	0	0.009	0.010	0.008	0.008	1.781	0.009	0.311	80	405	100	8830	8932	-6.848	76	8754	87	8845	12839	713425	1.560	34.846	0	0	0
3	6	8	"yfcF"	"STM2348"	11350	43450	110	778	775	153	19	75	75	95	177	186	100	100	0	4775	4875	896	18	72	72	114	285	250	100	100	0	0.149	0.146	0.145	0.145	1.129	0.141	0.674	80	471	100	5406	5503	-2.742	703	4703	700	4803	62001	389962	3.842	16.705	0	0	0
3	7	8	"sseB"	"STM2535"	11540	43460	110	2467	2635	1080	40	71	71	77	40	51	100	100	0	3434	3799	1676	44	70	70	81	85	104	100	100	0	0.712	0.688	0.697	0.693	1.228	0.672	0.935	80	461	100	5760	6293	-0.490	2396	3364	2564	3729	210795	303941	63.950	43.741	0	0	0
3	8	8	""	"STM2552"	11710	43450	110	490	574	345	60	69	69	71	21	29	100	100	0	4404	4881	2574	52	69	69	71	18	25	100	100	0	0.097	0.105	0.099	0.101	1.252	0.108	0.905	80	403	100	4756	5317	-3.364	421	4335	505	4812	45914	390502	23.952	267.222	0	0	0
3	9	8	"yfhA"	"STM2562"	11880	43460	120	779	1345	1706	126	68	68	69	16	23	99	98	0	2676	4275	5461	127	68	68	70	17	24	99	98	0	0.273	0.304	0.287	0.295	1.606	0.287	0.852	120	428	100	3319	5484	-1.875	711	2608	1277	4207	161428	512976	79.750	247.353	0	0	0
3	10	8	"yfhB"	"STM2569"	12070	43460	120	183	394	494	125	69	69	71	16	22	86	82	0	697	1850	2693	145	70	70	76	24	31	99	95	0	0.182	0.183	0.195	0.181	1.999	0.175	0.910	120	472	100	741	2105	-2.459	114	627	325	1780	47312	222005	20.188	73.917	0	0	0
3	11	8	""	"STM2586"	12240	43460	110	120	137	62	45	68	68	70	18	25	92	73	0	6006	6568	3850	58	71	71	84	93	110	100	100	0	0.009	0.011	0.009	0.009	1.872	0.011	0.731	80	470	100	5987	6566	-6.835	52	5935	69	6497	10935	525415	3.722	69.720	0	0	0
3	12	8	""	"STM2592"	12430	43470	110	345	351	74	21	70	70	72	18	25	100	100	0	6842	6935	1489	21	72	72	89	134	150	100	100	0	0.041	0.041	0.041	0.040	1.211	0.041	0.935	80	491	100	7045	7144	-4.622	275	6770	281	6863	28084	554768	15.500	51.090	0	0	0
3	13	8	"yhbO"	"STM3269"	12610	43460	110	398	431	181	41	67	67	71	22	30	100	98	0	2612	2764	1211	43	67	67	72	38	52	100	100	0	0.130	0.135	0.137	0.131	1.367	0.133	0.933	80	478	100	2876	3061	-2.943	331	2545	364	2697	34492	221117	16.364	70.842	0	0	0
3	14	8	"yhbW"	"STM3276"	12790	43470	110	671	698	216	30	67	67	69	22	31	100	100	0	6556	6905	2034	29	63	63	66	17	25	100	100	0	0.093	0.092	0.093	0.091	1.183	0.090	0.952	80	427	100	7097	7473	-3.426	604	6493	631	6842	55801	552390	28.591	402.294	0	0	0
3	15	8	"nlpI"	"STM3281"	12960	43480	120	10055	8326	4514	54	65	65	68	19	27	100	100	0	5901	4654	2549	54	63	63	66	14	21	100	100	0	1.711	1.799	1.777	1.793	1.683	1.804	0.968	120	475	100	15828	12852	0.775	9990	5838	8261	4591	999069	558457	434.632	327.714	0	0	0
3	16	8	""	"STM3291"	13130	43470	110	249	276	151	54	66	66	71	35	49	90	80	0	4706	4954	3314	66	66	66	83	208	250	96	93	0	0.039	0.043	0.043	0.042	1.623	0.041	0.878	80	481	100	4823	5098	-4.664	183	4640	210	4888	22084	396327	5.857	23.418	0	0	0
3	17	8	"yhbE"	"STM3302"	13330	43490	110	741	919	724	78	64	64	66	20	30	97	96	0	958	1162	930	80	63	63	83	216	260	85	70	0	0.756	0.778	0.770	0.759	1.604	0.759	0.901	80	448	100	1572	1954	-0.403	677	895	855	1099	73488	92990	42.650	4.995	0	0	0
3	18	8	"nlp"	"STM3306"	13490	43480	120	210	252	187	74	63	63	64	19	29	93	89	0	1062	1277	1014	79	61	61	65	15	23	100	99	0	0.147	0.155	0.149	0.137	1.983	0.160	0.880	120	462	100	1148	1405	-2.768	147	1001	189	1216	30223	153285	9.895	80.800	0	0	0
3	19	8	""	"STM0716"	13670	43480	110	531	488	222	45	64	64	65	20	30	97	95	0	4556	4068	2124	52	63	63	72	37	51	100	100	0	0.104	0.106	0.105	0.105	1.308	0.103	0.941	80	426	100	4960	4429	-3.266	467	4493	424	4005	39055	325461	21.150	108.000	0	0	0
3	20	8	""	"STM0722"	13840	43480	110	70	84	43	51	61	61	64	17	26	40	27	0	874	2084	2880	138	63	63	90	342	380	68	58	0	0.011	0.011	0.016	0.017	2.882	0.011	0.445	80	448	100	820	2044	-6.494	9	811	23	2021	6732	166686	1.176	5.830	0	0	0
3	21	8	""	"STM0731"	14020	43490	110	1417	1576	914	57	59	59	63	27	42	100	100	0	2319	2403	1460	60	60	60	86	338	393	98	87	0	0.601	0.647	0.624	0.660	1.314	0.628	0.946	80	459	100	3617	3860	-0.734	1358	2259	1517	2343	126089	192215	56.037	6.855	0	0	0
3	22	8	"ybgE"	"STM0743"	14210	43500	100	317	343	244	71	57	57	61	26	42	91	86	0	858	1030	819	79	58	58	65	41	63	100	98	0	0.325	0.294	0.290	0.288	1.554	0.286	0.906	80	414	100	1060	1258	-1.621	260	800	286	972	27447	82427	10.846	23.537	0	0	0
3	23	8	"pal"	"STM0749"	14380	43490	110	2139	4698	4990	106	57	57	63	51	80	100	98	0	394	799	816	102	57	57	58	11	18	100	97	0	6.178	6.255	6.694	6.693	1.487	6.504	0.939	80	449	100	2419	5383	2.627	2082	337	4641	742	375861	63935	90.882	67.364	0	0	0
3	24	8	"ybgS"	"STM0759"	14560	43490	110	200	234	152	64	61	61	67	49	73	76	62	0	1202	1340	1000	74	58	58	61	18	29	100	100	0	0.122	0.135	0.129	0.128	1.707	0.133	0.699	80	503	100	1283	1455	-3.041	139	1144	173	1282	18725	107217	3.408	71.056	0	0	0
3	1	9	"mdfA"	"STM0866"	10460	43620	110	1657	1644	189	11	70	70	74	21	28	100	100	0	12610	12355	1591	12	69	69	90	171	190	100	100	0	0.127	0.128	0.129	0.128	1.102	0.122	0.969	80	505	100	14128	13860	-2.982	1587	12541	1574	12286	131496	988370	74.762	71.725	0	0	0
3	2	9	"ybjC"	"STM0873"	10650	43620	120	379	445	260	58	72	72	74	21	28	98	97	0	1408	1686	1142	67	70	70	91	168	184	96	95	0	0.229	0.231	0.233	0.232	1.502	0.216	0.873	120	522	100	1645	1989	-2.124	307	1338	373	1616	53365	202378	17.667	9.494	0	0	0
3	3	9	"ybjO"	"STM0881"	10820	43620	110	1118	1194	314	26	70	70	72	21	29	100	100	0	7763	8013	1496	18	70	70	86	123	143	100	100	0	0.136	0.142	0.137	0.139	1.148	0.139	0.954	80	446	100	8741	9067	-2.876	1048	7693	1124	7943	95500	641021	53.429	64.447	0	0	0
3	4	9	"artI"	"STM0890"	11000	43620	110	4892	4911	590	12	71	71	74	21	28	100	100	0	6314	6507	1035	15	75	75	88	67	76	100	100	0	0.773	0.752	0.762	0.756	1.091	0.735	0.974	80	467	100	11060	11272	-0.372	4821	6239	4840	6432	392913	520541	230.333	95.806	0	0	0
3	5	9	""	"STM0895"	11180	43620	110	853	835	208	24	73	73	78	25	32	100	100	0	4579	4569	793	17	79	79	93	83	89	100	100	0	0.173	0.170	0.167	0.166	1.225	0.161	0.892	80	467	100	5280	5252	-2.528	780	4500	762	4490	66772	365496	30.280	53.928	0	0	0
3	6	9	""	"STM0900"	11360	43620	110	417	539	414	76	75	75	79	30	37	100	98	0	8244	8254	1773	21	72	72	85	85	100	100	100	0	0.042	0.057	0.041	0.041	2.014	0.063	0.589	80	491	100	8514	8646	-4.579	342	8172	464	8182	43132	660353	15.333	96.106	0	0	0
3	7	9	""	"STM1034"	11550	43630	110	108	143	98	68	72	72	76	22	28	60	42	0	874	2168	2930	135	71	71	77	52	67	92	82	0	0.045	0.034	0.044	0.052	2.887	0.031	0.755	80	445	100	839	2168	-4.479	36	803	71	2097	11411	173433	3.045	40.212	0	0	0
3	8	9	""	"STM1038"	11720	43630	120	433	478	237	49	73	73	76	27	35	98	96	0	7617	8022	3110	38	70	70	72	14	19	100	100	0	0.048	0.051	0.048	0.047	1.436	0.053	0.884	120	454	100	7907	8357	-4.390	360	7547	405	7952	57419	962649	14.889	567.857	0	0	0
3	9	9	"aceA"	"STM4184"	11890	43640	120	417	430	154	35	71	71	72	18	25	97	97	0	10620	10169	3084	30	71	71	76	22	28	100	100	0	0.033	0.036	0.034	0.034	1.433	0.036	0.907	120	475	100	10895	10457	-4.930	346	10549	359	10098	51651	1220288	19.889	458.773	0	0	0
3	10	9	""	"STM4195"	12080	43640	110	183	226	153	67	69	69	71	17	23	95	88	0	1897	2306	1642	71	74	74	83	30	36	100	100	0	0.063	0.070	0.067	0.060	1.947	0.070	0.768	80	428	100	1937	2389	-3.999	114	1823	157	2232	18098	184452	9.118	74.100	0	0	0
3	11	9	""	"STM4199"	12240	43640	110	362	361	94	26	70	70	76	42	55	100	100	0	5939	5938	1795	30	76	76	132	389	294	100	100	0	0.050	0.050	0.049	0.049	1.227	0.047	0.869	80	452	100	6155	6153	-4.328	292	5863	291	5862	28848	475035	6.786	14.925	0	0	0
3	12	9	""	"STM4203"	12420	43640	110	122	130	50	38	72	72	78	58	74	42	7	0	1486	1493	742	49	73	73	125	380	304	90	83	0	0.035	0.041	0.042	0.033	2.691	0.034	0.127	80	479	100	1463	1478	-4.821	50	1413	58	1420	10436	119426	0.897	3.600	0	0	0
3	13	9	"pduA"	"STM2038"	12610	43650	110	210	247	127	51	67	67	71	47	66	92	73	0	3120	2915	821	28	65	65	75	66	88	100	100	0	0.047	0.063	0.063	0.054	2.014	0.061	0.515	80	464	100	3198	3030	-4.417	143	3055	180	2850	19741	233180	3.745	43.030	0	0	0
3	14	9	"pduS"	"STM2053"	12770	43650	110	234	283	162	57	63	63	65	17	26	96	96	0	7896	7086	2504	35	61	61	89	217	243	100	100	0	0.022	0.031	0.023	0.027	1.902	0.028	0.569	80	431	100	8006	7245	-5.518	171	7835	220	7025	22671	566869	12.824	32.244	0	0	0
3	15	9	"stfC"	"STM0196"	12960	43650	110	131	140	48	34	61	61	64	22	34	87	73	0	3622	3073	1586	51	62	62	94	220	234	97	93	0	0.020	0.026	0.026	0.026	2.135	0.023	0.624	80	445	100	3630	3090	-5.668	70	3560	79	3011	11191	245846	3.455	13.541	0	0	0
3	16	9	"eutS"	"STM2470"	13130	43660	110	92	103	52	50	64	64	67	23	34	51	36	0	1317	1531	1147	74	65	65	82	211	257	88	73	0	0.022	0.027	0.030	0.025	2.641	0.025	0.448	80	477	100	1280	1505	-5.483	28	1252	39	1466	8215	122518	1.565	6.867	0	0	0
3	17	9	"pagK"	"STM1867"	13320	43670	100	105	117	45	38	66	66	67	17	25	75	62	0	901	1068	618	57	66	66	71	19	26	100	100	0	0.047	0.051	0.048	0.046	2.240	0.047	0.558	80	399	100	874	1053	-4.420	39	835	51	1002	9394	85408	2.941	52.474	0	0	0
3	18	9	"pefI"	"PSLT013"	13490	43670	100	510	502	208	41	66	66	68	19	27	100	98	0	2992	2802	1161	41	65	65	69	18	26	100	100	0	0.152	0.159	0.159	0.160	1.295	0.157	0.895	80	373	100	3371	3173	-2.721	444	2927	436	2737	40179	224176	22.842	151.833	0	0	0
3	19	9	"traM"	"PSLT073"	13660	43660	110	276	284	74	26	67	67	70	20	28	100	100	0	6596	6262	1658	26	70	70	87	111	127	100	100	0	0.032	0.035	0.034	0.035	1.340	0.033	0.860	80	467	100	6735	6409	-4.965	209	6526	217	6192	22724	500943	10.700	55.631	0	0	0
3	20	9	"traC"	"PSLT088"	13840	43660	110	409	442	109	24	68	68	70	19	27	100	100	0	31345	33613	8139	24	74	74	114	348	305	100	100	0	0.011	0.011	0.011	0.011	1.188	0.011	0.934	80	492	100	31612	33913	-6.519	341	31271	374	33539	35385	2689012	19.579	96.261	0	0	0
3	21	9	""	"STM1623"	14020	43670	110	743	750	87	11	66	66	70	40	57	100	100	0	5810	5785	720	12	68	68	84	98	116	100	100	0	0.118	0.120	0.120	0.120	1.127	0.116	0.952	80	480	100	6419	6401	-3.084	677	5742	684	5717	60010	462833	17.000	58.173	0	0	0
3	22	9	"fumB"	"STM4300"	14200	43670	110	1501	1512	392	25	64	64	68	33	48	100	100	0	15170	14944	3426	22	65	65	75	60	80	100	100	0	0.095	0.097	0.095	0.096	1.196	0.095	0.956	80	453	100	16542	16327	-3.394	1437	15105	1448	14879	120996	1195535	43.758	247.817	0	0	0
3	23	9	"phnB"	"STM4288"	14380	43670	110	539	511	138	27	60	60	63	18	28	100	100	0	6075	5611	1696	30	61	61	65	22	33	100	100	0	0.080	0.081	0.080	0.081	1.211	0.079	0.941	80	480	100	6493	6001	-3.650	479	6014	451	5550	40888	448849	24.889	252.091	0	0	0
3	24	9	"nrfD"	"STM4280"	14560	43680	110	147	158	67	42	59	59	62	17	27	87	83	0	4282	4545	2641	58	59	59	62	16	25	100	100	0	0.021	0.022	0.022	0.022	1.615	0.021	0.795	80	536	100	4311	4585	-5.585	88	4223	99	4486	12602	363598	5.647	280.188	0	0	0
3	1	10	"mog"	"STM0008"	10470	43790	100	2021	1966	285	14	72	72	74	19	25	100	100	0	5646	5455	834	15	70	70	80	111	138	100	100	0	0.350	0.352	0.353	0.352	1.103	0.344	0.963	80	440	100	7525	7279	-1.516	1949	5576	1894	5385	157297	436437	99.579	48.423	0	0	0
3	2	10	""	"STM0273"	10640	43800	110	256	262	61	23	72	72	84	153	182	76	5	0	4006	3813	967	25	71	71	85	106	124	100	100	0	0.047	0.051	0.048	0.050	1.540	0.044	0.762	80	447	100	4119	3932	-4.419	184	3935	190	3742	20957	305016	1.163	35.170	0	0	0
3	3	10	""	"STM0278"	10830	43800	110	201	209	94	44	68	68	70	17	24	93	87	0	4455	4348	1058	24	70	70	86	109	126	100	100	0	0.030	0.033	0.032	0.027	2.272	0.032	0.682	80	465	100	4518	4419	-5.043	133	4385	141	4278	16742	347843	8.176	39.101	0	0	0
3	4	10	""	"STM0287"	11000	43800	110	142	148	41	27	67	67	69	16	23	92	90	0	3079	3013	918	30	74	74	87	57	65	100	100	0	0.025	0.028	0.026	0.026	1.699	0.025	0.640	80	452	100	3080	3020	-5.324	75	3005	81	2939	11845	241023	4.938	51.333	0	0	0
3	5	10	""	"STM0296"	11170	43800	110	99	118	67	56	72	72	75	25	33	52	30	0	1761	1834	705	38	75	75	90	58	64	100	100	0	0.016	0.026	0.021	0.020	3.597	0.021	0.177	80	466	100	1713	1805	-5.965	27	1686	46	1759	9464	146711	1.720	30.069	0	0	0
3	6	10	"ghmA"	"STM0310"	11350	43810	100	3255	3140	805	25	76	76	81	34	41	100	100	0	3979	3744	907	24	75	75	86	49	56	100	100	0	0.814	0.835	0.842	0.833	1.159	0.838	0.967	80	452	100	7083	6733	-0.296	3179	3904	3064	3669	251227	299480	89.971	74.653	0	0	0
3	7	10	"ndh"	"STM1211"	11540	43810	110	2952	3572	2121	59	75	75	80	32	40	100	100	0	3772	4437	2638	59	71	71	79	43	54	100	100	0	0.777	0.801	0.812	0.814	1.256	0.791	0.921	80	464	100	6578	7863	-0.363	2877	3701	3497	4366	285752	354958	109.125	101.349	0	0	0
3	8	10	"ycfV"	"STM1218"	11700	43810	110	2255	2216	346	15	75	75	79	25	31	100	100	0	6020	5834	882	15	71	71	77	42	54	100	100	0	0.366	0.372	0.371	0.371	1.091	0.365	0.971	80	446	100	8129	7904	-1.448	2180	5949	2141	5763	177301	466748	85.480	137.071	0	0	0
3	9	10	"ymfB"	"STM1235"	11890	43820	110	573	557	134	24	75	75	77	20	25	100	100	0	2646	2608	618	23	71	71	74	17	22	100	100	0	0.193	0.190	0.194	0.188	1.228	0.191	0.920	80	458	100	3073	3019	-2.370	498	2575	482	2537	44562	208615	24.000	149.059	0	0	0
3	10	10	""	"STM1252"	12060	43820	110	343	350	77	22	72	72	75	26	34	100	100	0	8302	8332	1668	20	74	74	79	27	34	100	100	0	0.033	0.034	0.033	0.033	1.230	0.033	0.898	80	467	100	8499	8536	-4.924	271	8228	278	8258	28001	666586	10.577	305.667	0	0	0
3	11	10	""	"STM1265"	12240	43820	100	207	269	133	49	73	73	76	21	27	100	100	0	6433	6235	994	15	80	80	101	234	231	100	100	0	0.021	0.032	0.024	0.025	2.118	0.030	0.524	80	430	100	6487	6351	-5.567	134	6353	196	6155	21524	498801	9.190	26.214	0	0	0
3	12	10	"yaoF"	"STM1275"	12430	43820	110	340	385	194	50	72	72	74	19	25	100	100	0	1987	2061	614	29	72	72	80	63	78	100	100	0	0.140	0.157	0.143	0.146	1.411	0.156	0.748	80	452	100	2183	2302	-2.837	268	1915	313	1989	30827	164905	16.368	31.444	0	0	0
3	13	10	"fumC"	"STM1469"	12590	43820	110	2412	2469	251	10	70	70	72	21	29	100	100	0	12419	12649	1506	11	69	69	81	95	117	100	100	0	0.190	0.191	0.191	0.191	1.070	0.184	0.966	80	434	100	14692	14979	-2.399	2342	12350	2399	12580	197490	1011954	114.143	132.295	0	0	0
3	14	10	"ydgI"	"STM1477"	12780	43820	120	2760	2712	653	24	68	68	71	23	32	100	100	0	15120	14352	4096	28	69	69	93	184	197	99	98	0	0.179	0.185	0.184	0.195	1.590	0.179	0.963	120	508	100	17743	16927	-2.483	2692	15051	2644	14283	325382	1722285	114.826	77.495	0	0	0
3	15	10	""	"STM1485"	12950	43830	110	330	358	109	30	65	65	67	23	34	100	100	0	2949	2982	916	30	66	66	69	29	42	100	100	0	0.092	0.100	0.098	0.099	1.266	0.099	0.927	80	446	100	3148	3209	-3.444	265	2883	293	2916	28645	238583	12.652	100.448	0	0	0
3	16	10	""	"STM1490"	13130	43830	110	528	541	118	21	67	67	69	18	26	100	100	0	12562	12517	1665	13	67	67	69	16	23	100	100	0	0.037	0.038	0.037	0.037	1.199	0.037	0.897	80	434	100	12956	12924	-4.760	461	12495	474	12450	43245	1001330	26.222	778.000	0	0	0
3	17	10	""	"STM1499"	13310	43840	120	309	301	58	19	70	70	75	37	49	100	99	0	16955	16175	2906	17	68	68	72	21	29	100	100	0	0.014	0.014	0.014	0.014	1.217	0.014	0.931	120	447	100	17126	16338	-6.143	239	16887	231	16107	36121	1940992	6.108	766.810	0	0	0
3	18	10	"wzzB"	"STM2079"	13480	43840	120	9716	8797	3233	36	78	78	114	99	86	99	98	0	10401	9312	3759	40	71	71	80	32	40	98	98	0	0.933	0.944	0.953	0.998	1.832	0.921	0.942	120	459	100	19968	17960	-0.100	9638	10330	8719	9241	1055586	1117390	87.707	288.500	0	0	0
3	19	10	"nxiA"	"STM2783"	13660	43840	110	851	835	228	27	79	79	104	84	80	100	100	0	12177	10976	2877	26	77	77	90	89	98	100	100	0	0.064	0.069	0.067	0.069	1.266	0.067	0.907	80	447	100	12872	11655	-3.970	772	12100	756	10899	66803	878083	8.702	122.315	0	0	0
3	20	10	"ygaF"	"STM2790"	13830	43850	100	306	314	73	23	72	72	78	37	47	98	98	0	11809	10860	2798	25	75	75	79	25	31	100	100	0	0.020	0.022	0.021	0.022	1.433	0.021	0.837	80	428	100	11968	11027	-5.648	234	11734	242	10785	25098	868809	6.378	431.240	0	0	0
3	21	10	"ygaP"	"STM2798"	14020	43850	110	427	437	136	31	72	72	77	46	59	100	100	0	3431	3520	1057	30	70	70	76	36	47	100	100	0	0.106	0.106	0.105	0.104	1.287	0.103	0.863	80	478	100	3716	3815	-3.243	355	3361	365	3450	34999	281577	7.826	95.667	0	0	0
3	22	10	""	"STM4012"	14200	43840	110	264	273	61	22	67	67	70	32	45	98	98	0	11164	11221	1892	16	65	65	69	24	34	100	100	0	0.018	0.018	0.018	0.018	1.281	0.018	0.799	80	466	100	11296	11362	-5.816	197	11099	206	11156	21813	897664	6.344	464.667	0	0	0
3	23	10	""	"STM4031"	14380	43850	110	255	287	163	56	64	64	66	18	27	100	97	0	1142	1214	763	62	64	64	67	18	26	100	100	0	0.177	0.194	0.187	0.190	1.575	0.193	0.744	80	478	100	1269	1373	-2.497	191	1078	223	1150	22980	97121	12.278	63.722	0	0	0
3	24	10	"rhaD"	"STM4045"	14570	43860	110	113	161	120	74	64	64	67	23	34	82	56	0	2302	2998	2434	81	65	65	71	26	36	100	100	0	0.022	0.033	0.030	0.029	1.965	0.034	0.692	80	525	100	2286	3030	-5.513	49	2237	97	2933	12872	239867	4.087	112.577	0	0	0
3	1	11	""	"STM2942"	10470	43970	110	516	886	950	107	71	71	73	18	24	100	100	0	8398	9388	3023	32	68	68	71	15	21	100	100	0	0.053	0.087	0.057	0.066	1.655	0.109	0.656	80	496	100	8775	10135	-4.226	445	8330	815	9320	70900	751040	45.167	621.133	0	0	0
3	2	11	"pyrG"	"STM2953"	10630	43970	110	36777	35747	5488	15	76	76	259	1459	563	100	100	0	12606	12123	2251	18	72	72	167	738	441	100	100	0	2.928	2.960	2.983	2.984	1.104	2.918	0.982	80	438	100	49235	47722	1.550	36701	12534	35671	12051	2859758	969864	24.324	16.201	0	0	0
3	3	11	"ygcY"	"STM2961"	10820	43970	110	517	680	678	99	76	76	249	1415	568	6	2	0	7318	7442	1415	19	71	71	163	715	438	100	100	0	0.061	0.082	0.062	0.068	1.604	0.080	0.416	80	466	100	7688	7975	-4.039	441	7247	604	7371	54381	595374	0.305	10.180	0	0	0
3	4	11	"exo"	"STM2972"	10990	43980	110	1888	1905	428	22	74	74	78	26	33	100	100	0	8865	8631	1769	20	75	75	98	178	181	100	100	0	0.206	0.214	0.211	0.214	1.158	0.207	0.961	80	453	100	10604	10387	-2.277	1814	8790	1831	8556	152394	690488	70.269	47.938	0	0	0
3	5	11	"fucI"	"STM2976"	11170	43980	110	524	652	365	55	75	75	81	33	40	100	100	0	13931	14123	1603	11	75	75	101	177	175	100	100	0	0.032	0.041	0.032	0.036	1.602	0.040	0.673	80	478	100	14305	14625	-4.948	449	13856	577	14048	52141	1129802	17.303	79.220	0	0	0
3	6	11	"ygdI"	"STM2983"	11360	43990	110	942	936	300	32	78	78	97	86	88	100	100	0	2262	2278	722	31	76	76	84	43	51	100	100	0	0.395	0.390	0.392	0.386	1.144	0.380	0.910	80	462	100	3050	3060	-1.339	864	2186	858	2202	74891	182239	9.756	51.023	0	0	0
3	7	11	"metC"	"STM3161"	11530	43990	110	1272	1254	153	12	75	75	78	22	28	100	100	0	13327	13209	1407	10	74	74	88	78	88	100	100	0	0.090	0.090	0.089	0.090	1.097	0.089	0.977	80	432	100	14450	14314	-3.469	1197	13253	1179	13135	100348	1056723	53.455	168.218	0	0	0
3	8	11	""	"STM3170"	11710	43990	110	105	122	50	40	77	77	80	23	28	62	28	0	2342	2891	1960	67	74	74	83	69	83	100	100	0	0.012	0.016	0.014	0.012	2.219	0.018	0.516	80	454	100	2296	2862	-6.340	28	2268	45	2817	9725	231241	1.826	40.696	0	0	0
3	9	11	"STMF1.3"	"Not LT2a90"	11880	44000	110	1299	1381	658	47	79	79	81	22	27	100	100	0	203	215	72	33	72	72	76	18	23	100	96	0	9.313	9.105	9.443	9.208	1.521	10.544	0.789	80	425	100	1351	1445	3.219	1220	131	1302	143	110503	17172	59.091	7.722	0	0	0
3	10	11	"yfiO"	"STM2663"	12050	44000	110	5292	4929	1403	28	76	76	90	104	115	100	100	0	3697	3475	1052	30	73	73	88	107	121	100	100	0	1.439	1.427	1.409	1.440	1.210	1.423	0.970	80	438	100	8840	8255	0.525	5216	3624	4853	3402	394358	277972	46.529	31.654	0	0	0
3	11	11	"ffh"	"STM2677"	12230	43990	110	9963	10150	1630	16	74	74	108	211	195	100	100	0	9077	9139	1942	21	76	76	121	244	201	100	100	0	1.099	1.112	1.095	1.135	1.205	1.093	0.982	80	455	100	18890	19139	0.136	9889	9001	10076	9063	812023	731091	47.592	36.959	0	0	0
3	12	11	"yfjG"	"STM2687"	12410	43990	110	2313	2473	1055	42	73	73	96	187	194	100	100	0	2949	3196	1449	45	73	73	101	222	219	100	100	0	0.779	0.768	0.783	0.775	1.207	0.772	0.948	80	454	100	5116	5523	-0.361	2240	2876	2400	3123	197863	255686	12.711	13.941	0	0	0
3	13	11	"ybbK"	"STM0501"	12590	44000	110	1517	1496	190	12	71	71	74	20	27	100	100	0	8621	8483	1177	13	70	70	82	86	104	100	100	0	0.169	0.169	0.168	0.170	1.110	0.165	0.980	80	467	100	9997	9838	-2.564	1446	8551	1425	8413	119657	678658	71.100	97.686	0	0	0
3	14	11	"sfbB"	"STM0511"	12770	44000	110	752	764	133	17	74	74	78	25	32	100	100	0	9443	9830	1507	15	70	70	85	94	110	100	100	0	0.072	0.071	0.071	0.070	1.139	0.069	0.969	80	448	100	10051	10450	-3.789	678	9373	690	9760	61091	786421	27.440	103.670	0	0	0
3	15	11	"gip"	"STM0518"	12940	44010	110	308	311	57	18	71	71	75	25	33	100	100	0	7659	7680	969	12	68	68	102	238	233	100	100	0	0.031	0.032	0.031	0.031	1.275	0.029	0.875	80	426	100	7828	7852	-5.001	237	7591	240	7612	24876	614394	9.440	31.840	0	0	0
3	16	11	"allB"	"STM0523"	13120	44000	110	251	253	64	25	71	71	74	23	31	100	98	0	13097	13023	2293	17	69	69	98	225	229	100	100	0	0.014	0.014	0.014	0.013	1.351	0.013	0.848	80	453	100	13208	13136	-6.177	180	13028	182	12954	20231	1041877	7.783	57.444	0	0	0
3	17	11	"allC"	"STM0527"	13300	44000	110	248	283	177	62	74	74	78	34	43	100	100	0	9202	9424	2645	28	69	69	77	67	87	100	100	0	0.019	0.022	0.020	0.020	1.463	0.022	0.549	80	431	100	9307	9564	-5.714	174	9133	209	9355	22629	753894	6.029	139.507	0	0	0
3	18	11	"ppiB"	"STM0536"	13480	44020	110	14219	14083	2060	14	83	83	121	101	83	100	100	0	4412	4769	1483	31	74	74	84	35	41	100	100	0	3.259	2.982	3.301	3.081	1.268	2.944	0.905	80	434	100	18474	18695	1.704	14136	4338	14000	4695	1126633	381514	138.238	133.857	0	0	0
3	19	11	"slyX"	"STM3454"	13660	44020	110	1108	1268	719	56	81	81	113	97	85	100	100	0	1859	2118	1190	56	75	75	83	31	37	100	100	0	0.576	0.581	0.564	0.576	1.234	0.570	0.949	80	467	100	2811	3230	-0.797	1027	1784	1187	2043	101408	169409	11.907	65.645	0	0	0
3	20	11	"mglB"	"STM2190"	13840	44020	110	688	736	271	36	71	71	78	42	53	100	100	0	9840	9629	2040	21	71	71	75	20	26	100	100	0	0.063	0.070	0.064	0.067	1.327	0.069	0.876	80	454	100	10386	10223	-3.985	617	9769	665	9558	58863	770352	15.667	477.700	0	0	0
3	21	11	""	"STM2198"	14020	44020	110	652	705	201	28	71	71	73	28	38	100	100	0	14351	14591	1781	12	68	68	70	20	28	100	100	0	0.041	0.044	0.041	0.042	1.272	0.042	0.893	80	452	100	14864	15157	-4.620	581	14283	634	14523	56425	1167269	22.571	726.050	0	0	0
3	22	11	"rsuA"	"STM2222"	14190	44020	110	1760	1767	515	29	70	70	74	27	36	100	100	0	4763	4785	1569	32	67	67	75	37	49	100	100	0	0.360	0.360	0.363	0.364	1.185	0.351	0.968	80	478	100	6386	6415	-1.474	1690	4696	1697	4718	141340	382817	62.704	127.297	0	0	0
3	23	11	"yejM"	"STM2228"	14380	44020	110	4286	4090	810	19	68	68	74	33	44	100	100	0	12634	12016	2783	23	67	67	74	34	45	100	100	0	0.336	0.337	0.331	0.341	1.111	0.330	0.986	80	451	100	16785	15971	-1.575	4218	12567	4022	11949	327170	961255	121.697	351.235	0	0	0
3	24	11	""	"STM2237"	14540	44030	110	261	272	108	39	73	73	80	36	45	98	86	0	3332	3350	938	28	71	71	81	47	58	100	100	0	0.058	0.061	0.058	0.054	1.744	0.053	0.602	80	473	100	3449	3478	-4.117	188	3261	199	3279	21726	267975	5.333	69.553	0	0	0
3	1	12	"phoP"	"STM1231"	10460	44150	110	7074	6830	1178	17	72	72	74	30	40	100	100	0	3842	3824	548	14	68	68	72	41	56	100	100	0	1.855	1.799	1.818	1.789	1.077	1.801	0.981	80	497	100	10776	10514	0.892	7002	3774	6758	3756	546362	305925	225.200	91.512	0	0	0
3	2	12	"phoP"	"STM1231"	10640	44140	110	9114	8854	1441	16	76	76	129	595	461	100	100	0	5305	5090	879	17	71	71	114	471	413	100	100	0	1.727	1.749	1.764	1.754	1.084	1.721	0.982	80	455	100	14272	13797	0.788	9038	5234	8778	5019	708290	407230	14.664	10.565	0	0	0
3	3	12	"phoQ"	"STM1230"	10820	44150	100	2039	2284	910	39	77	77	85	40	47	100	100	0	2860	3306	1542	46	73	73	79	33	41	100	100	0	0.704	0.683	0.707	0.690	1.164	0.641	0.946	80	409	100	4749	5440	-0.506	1962	2787	2207	3233	182737	264513	54.975	97.788	0	0	0
3	4	12	"phoQ"	"STM1230"	10990	44150	110	4827	4531	1081	23	74	74	78	25	32	100	100	0	6607	6241	1464	23	72	72	101	369	365	100	100	0	0.727	0.722	0.726	0.724	1.119	0.709	0.962	80	439	100	11288	10626	-0.459	4753	6535	4457	6169	362446	499270	178.120	16.640	0	0	0
3	5	12	"phoQ"	"STM1230"	11170	44150	110	3865	3817	771	20	74	74	77	23	29	100	100	0	5250	5242	1006	19	72	72	93	339	364	100	100	0	0.732	0.724	0.718	0.723	1.116	0.714	0.979	80	453	100	8969	8913	-0.450	3791	5178	3743	5170	305338	419387	162.609	15.189	0	0	0
3	6	12	"hupA"	"STM4170"	11350	44160	110	12449	12086	3190	26	76	76	95	87	91	100	100	0	1064	1099	309	28	73	73	79	24	30	100	100	0	12.485	11.706	11.950	11.785	1.212	12.109	0.943	80	433	100	13364	13036	3.642	12373	991	12010	1026	966915	87926	137.828	42.500	0	0	0
3	7	12	"sopB"	"STM1091"	11520	44160	120	10060	9275	2822	30	75	75	84	60	71	100	98	0	14158	13625	4023	29	78	78	96	68	70	99	99	0	0.709	0.679	0.685	0.679	1.341	0.679	0.981	120	485	100	24065	22747	-0.496	9985	14080	9200	13547	1113044	1634976	153.183	198.956	0	0	0
3	8	12	"pipC"	"STM0375"	11700	44160	110	1437	1501	368	24	73	73	78	23	29	100	100	0	2160	2252	635	28	77	77	93	71	76	100	100	0	0.655	0.657	0.648	0.660	1.125	0.654	0.960	80	457	100	3447	3603	-0.611	1364	2083	1428	2175	120075	180139	61.870	30.408	0	0	0
3	9	12	"pipC"	"STM0375"	11880	44160	110	1577	1494	307	20	75	75	78	23	29	100	100	0	2395	2227	528	23	73	73	80	34	42	100	100	0	0.647	0.659	0.663	0.665	1.122	0.645	0.977	80	425	100	3824	3573	-0.628	1502	2322	1419	2154	119518	178170	61.565	63.147	0	0	0
3	10	12	"ssrB"	"STM1391"	12050	44160	110	342	348	90	25	74	74	77	28	36	100	100	0	3757	3820	704	18	72	72	84	47	55	100	100	0	0.073	0.073	0.072	0.071	1.234	0.075	0.902	80	462	100	3953	4022	-3.781	268	3685	274	3748	27877	305600	9.679	79.489	0	0	0
3	11	12	"ssrB"	"STM1391"	12250	44160	110	264	259	50	19	72	72	82	105	128	91	41	0	3258	3116	631	20	71	71	91	124	136	100	100	0	0.060	0.061	0.061	0.060	1.286	0.062	0.900	80	483	100	3379	3232	-4.053	192	3187	187	3045	20744	249282	1.686	24.395	0	0	0
3	12	12	"ssrB"	"STM1391"	12410	44160	110	313	317	45	14	73	73	76	21	27	100	100	0	3974	3957	568	14	70	70	73	21	28	100	100	0	0.061	0.063	0.061	0.063	1.185	0.061	0.928	80	454	100	4144	4131	-4.024	240	3904	244	3887	25390	316525	11.476	184.952	0	0	0
3	13	12	"lrp"	"STM0959"	12580	44170	110	7755	7547	1423	18	73	73	82	84	102	100	100	0	3626	3485	714	20	68	68	76	49	64	100	100	0	2.159	2.187	2.162	2.202	1.127	2.178	0.984	80	454	100	11240	10891	1.110	7682	3558	7474	3417	603731	278772	88.869	69.571	0	0	0
3	14	12	"lrp"	"STM0959"	12760	44180	110	7579	7408	1353	18	74	74	87	104	119	100	100	0	3536	3449	622	18	68	68	78	75	96	100	100	0	2.164	2.169	2.182	2.170	1.075	2.185	0.983	80	492	100	10973	10715	1.114	7505	3468	7334	3381	592601	275949	70.394	44.947	0	0	0
3	15	12	"gyrA"	"STM2272"	12950	44160	110	10534	10392	2246	21	73	73	76	25	32	100	100	0	5157	5031	1131	22	67	67	85	193	227	100	100	0	2.055	2.079	2.063	2.092	1.117	2.077	0.980	80	450	100	15551	15283	1.039	10461	5090	10319	4964	831340	402489	412.640	25.627	0	0	0
3	16	12	"gyrA"	"STM2272"	13120	44170	110	13776	13492	2165	16	74	74	91	178	195	100	100	0	6858	6722	1336	19	68	68	80	88	110	100	100	0	2.018	2.017	2.008	2.039	1.131	1.995	0.980	80	453	100	20492	20072	1.013	13702	6790	13418	6654	1079388	537794	75.287	75.477	0	0	0
3	17	12	"csrA"	"STM2826"	13300	44180	110	1346	1579	834	52	74	74	92	176	191	100	100	0	442	499	251	50	70	70	81	86	106	100	97	0	3.419	3.508	3.561	3.541	1.243	3.565	0.921	80	466	100	1644	1934	1.774	1272	372	1505	429	126352	39959	8.449	4.860	0	0	0
3	18	12	"csrA"	"STM2826"	13470	44180	110	2139	2303	830	36	74	74	84	55	65	100	100	0	660	695	248	35	69	69	73	22	30	100	100	0	3.494	3.561	3.554	3.588	1.213	3.595	0.952	80	439	100	2656	2855	1.805	2065	591	2229	626	184254	55593	40.345	28.273	0	0	0
3	19	12	"yhhP"	"STM3578"	13650	44190	100	622	614	110	17	70	70	80	50	62	100	100	0	1419	1394	277	19	66	66	72	25	34	100	100	0	0.408	0.410	0.402	0.410	1.201	0.403	0.916	80	434	100	1905	1872	-1.293	552	1353	544	1328	49080	111549	10.680	52.880	0	0	0
3	20	12	"yhhP"	"STM3578"	13830	44190	110	368	368	92	25	69	69	71	20	28	100	100	0	836	805	182	22	64	64	66	12	18	100	100	0	0.387	0.404	0.385	0.396	1.300	0.398	0.904	80	454	100	1071	1040	-1.368	299	772	299	741	29404	64438	14.850	61.583	0	0	0
3	21	12	"yhhP"	"STM3578"	14010	44200	100	341	359	149	41	66	66	68	17	25	100	100	0	712	744	350	47	61	61	63	12	19	100	100	0	0.422	0.429	0.421	0.420	1.331	0.411	0.896	80	464	100	926	976	-1.243	275	651	293	683	28746	59530	17.118	56.750	0	0	0
3	22	12	"topA"	"STM1714"	14190	44200	100	8559	8222	2141	26	65	65	70	24	34	100	100	0	6775	6334	1678	26	61	61	65	27	41	100	100	0	1.265	1.300	1.267	1.303	1.172	1.306	0.952	80	421	100	15208	14430	0.339	8494	6714	8157	6273	657765	506757	339.667	232.185	0	0	0
3	23	12	"topA"	"STM1714"	14370	44200	100	2245	2333	838	35	68	68	73	25	34	100	100	0	1850	1958	740	37	64	64	67	17	25	100	100	0	1.219	1.196	1.226	1.204	1.183	1.184	0.946	80	421	100	3963	4159	0.286	2177	1786	2265	1894	186626	156623	90.400	111.235	0	0	0
3	24	12	"fur"	"STM0693"	14550	44200	110	6172	5764	1395	24	72	72	76	31	40	100	100	0	3377	3247	985	30	65	65	70	30	42	100	100	0	1.842	1.789	1.853	1.802	1.145	1.782	0.966	80	512	100	9412	8874	0.881	6100	3312	5692	3182	461108	259789	183.484	105.900	0	0	0
3	1	13	"ctrl-buffer"	"ctrl-buffer"	10450	44310	100	70	85	58	68	71	71	72	18	25	21	12	0	69	86	67	77	68	68	72	19	26	20	10	0	-1.000	0.778	1.571	1.795	3.386	0.872	0.577	80	427	100	0	32	Error	-1	1	14	18	6780	6851	0.722	0.737	-50	0	0
3	2	13	"ctrl-buffer"	"ctrl-buffer"	10620	44310	100	96	104	36	34	71	71	74	20	27	56	23	0	106	120	57	47	72	72	82	36	43	45	25	0	0.735	0.688	0.751	0.814	2.607	0.493	0.313	80	409	100	59	81	-0.444	25	34	33	48	8294	9625	1.500	1.056	-50	0	0
3	3	13	"ctrl-buffer"	"ctrl-buffer"	10800	44320	100	68	93	131	140	67	67	70	20	28	22	10	0	74	118	191	161	71	71	74	17	22	26	12	0	0.333	0.553	1.147	1.241	5.565	0.667	0.819	80	389	100	4	73	-1.585	1	3	26	47	7440	9408	1.150	2.588	-50	0	0
3	4	13	"ctrl-buffer"	"ctrl-buffer"	10980	44320	100	67	85	102	120	70	70	73	20	27	13	7	0	79	117	173	147	71	71	73	16	21	30	16	0	-0.375	0.326	0.826	1.000	2.926	0.573	0.808	80	408	100	5	61	Error	-3	8	15	46	6781	9324	0.600	2.750	-50	0	0
3	5	13	"ctrl-buffer"	"ctrl-buffer"	11160	44320	100	68	75	31	41	71	71	73	18	24	20	10	0	75	93	68	73	69	69	71	13	18	43	28	0	-0.500	0.167	1.200	1.180	2.629	0.337	0.236	80	420	100	3	28	Error	-3	6	4	24	6023	7414	0.111	1.692	-50	0	0
3	6	13	"ctrl-buffer"	"ctrl-buffer"	11340	44340	100	143	231	289	125	75	75	76	19	25	77	66	0	211	345	478	138	72	72	77	21	27	86	77	0	0.489	0.571	0.535	0.511	1.919	0.568	0.777	80	412	100	207	429	-1.031	68	139	156	273	18491	27577	8.158	12.762	0	0	0
3	7	13	"ctrl-buffer"	"ctrl-buffer"	11510	44300	70	280	372	289	77	79	79	87	33	37	81	75	0	363	505	419	82	91	91	113	54	47	78	78	0	0.739	0.708	0.744	0.735	1.631	0.676	0.825	32	204	100	473	707	-0.436	201	272	293	414	11893	16154	8.636	7.259	0	0	0
3	8	13	"ctrl-buffer"	"ctrl-buffer"	11700	44310	40	90	111	55	49	73	73	76	27	35	25	25	0	102	120	57	47	86	86	101	68	67	8	8	0	1.063	1.118	0.759	0.783	1.884	0.707	0.553	12	68	100	33	72	0.087	17	16	38	34	1326	1445	1.296	0.279	0	0	0
3	9	13	"ctrl-buffer"	"ctrl-buffer"	11870	44330	100	73	80	33	41	74	74	78	46	58	8	2	0	81	108	74	68	72	72	85	58	68	17	10	0	-0.111	0.167	0.733	0.662	3.804	0.286	0.291	80	454	100	8	42	Error	-1	9	6	36	6418	8646	0.043	0.397	-50	0	0
3	10	13	"ctrl-buffer"	"ctrl-buffer"	12050	44300	50	151	142	45	31	78	78	91	108	118	16	0	0	135	146	58	39	76	76	82	25	30	75	58	0	1.237	0.914	1.274	0.909	2.116	1.009	0.422	12	104	100	132	134	0.307	73	59	64	70	1705	1750	0.472	2.560	0	0	0
3	11	13	"ctrl-buffer"	"ctrl-buffer"	12190	44340	90	109	112	35	31	70	70	77	59	76	30	3	0	114	114	31	27	69	69	76	35	46	63	15	0	0.867	0.933	1.056	0.829	2.705	3.841	0.077	52	391	100	84	87	-0.206	39	45	42	45	5816	5938	0.593	1.086	0	0	0
3	12	13	"ctrl-buffer"	"ctrl-buffer"	12370	44340	70	125	123	28	22	73	73	77	25	32	81	50	0	132	137	28	20	70	70	79	36	45	87	37	0	0.839	0.746	0.813	0.736	1.790	0.792	0.495	32	233	100	114	117	-0.254	52	62	50	67	3944	4397	1.840	1.611	0	0	0
3	13	13	"ctrl-buffer"	"ctrl-buffer"	12580	44350	100	72	73	25	34	72	72	74	18	24	16	6	0	82	85	23	27	69	69	71	18	25	37	16	0	0.000	0.063	0.857	0.939	3.548	1.273	0.174	80	439	100	13	17	Error	0	13	1	16	5868	6806	-0.056	0.778	-50	0	0
3	14	13	"ctrl-buffer"	"ctrl-buffer"	12760	44360	110	305	315	161	51	71	71	77	70	90	88	61	0	215	257	106	41	68	68	71	17	23	100	98	0	1.592	1.291	1.244	1.179	1.594	1.732	0.615	80	440	100	381	433	0.671	234	147	244	189	25218	20525	3.400	10.941	0	0	0
3	15	13	"ctrl-buffer"	"ctrl-buffer"	12930	44350	100	58	68	28	41	68	68	71	19	26	16	10	0	80	86	21	24	67	67	71	19	26	38	16	0	-0.769	0.000	1.000	0.906	3.682	1.166	0.116	80	413	100	3	19	Error	-10	13	0	19	5417	6870	-0.158	0.789	-50	0	0
3	16	13	"ctrl-buffer"	"ctrl-buffer"	13110	44350	100	59	66	48	72	70	70	84	179	213	2	0	0	72	79	27	34	68	68	77	85	110	2	0	0	-2.750	-0.364	2.000	1.633	4.219	1.731	0.358	80	420	100	-7	7	Error	-11	4	-4	11	5258	6332	-0.101	0.024	-50	0	0
3	17	13	"ctrl-buffer"	"ctrl-buffer"	13290	44360	100	82	90	35	38	68	68	71	18	25	41	21	0	82	91	39	42	66	66	69	16	23	46	30	0	0.875	0.880	1.064	1.155	2.930	0.776	0.172	80	408	100	30	47	-0.193	14	16	22	25	7203	7313	1.056	1.375	-50	0	0
3	18	13	"ctrl-buffer"	"ctrl-buffer"	13460	44360	100	72	76	28	36	68	68	73	25	34	17	6	0	73	77	23	29	67	67	73	26	35	15	7	0	0.667	0.800	1.286	1.205	3.069	1.253	0.156	80	420	100	10	18	-0.585	4	6	8	10	6083	6176	0.120	0.154	-50	0	0
3	19	13	"ctrl-buffer"	"ctrl-buffer"	13650	44350	50	98	144	94	65	82	82	85	26	30	41	41	0	125	117	36	30	81	81	90	34	37	58	8	0	0.364	1.722	1.569	1.266	3.409	2.703	0.167	12	104	100	60	98	-1.459	16	44	62	36	1722	1404	2.269	0.794	0	0	0
3	20	13	"ctrl-buffer"	"ctrl-buffer"	13820	44360	100	67	75	45	60	65	65	68	19	27	25	7	0	67	77	56	72	63	63	66	17	25	16	11	0	0.500	0.714	1.111	1.155	3.195	0.667	0.458	80	450	100	6	24	-1.000	2	4	10	14	5990	6193	0.368	0.647	-50	0	0
3	21	13	"ctrl-buffer"	"ctrl-buffer"	13980	44400	70	153	148	53	35	68	68	70	19	27	90	81	0	127	131	38	29	63	63	64	13	20	96	78	0	1.328	1.176	1.103	1.212	1.881	1.357	0.560	32	214	100	149	148	0.409	85	64	80	68	4749	4204	4.105	5.154	0	0	0
3	22	13	"ctrl-buffer"	"ctrl-buffer"	14170	44370	100	68	67	18	26	65	65	68	23	33	11	2	0	72	88	100	113	62	62	64	13	20	45	20	0	0.300	0.077	1.021	1.118	4.027	0.101	0.087	80	450	100	13	28	-1.737	3	10	2	26	5388	7000	-0.043	1.846	-50	0	0
3	23	13	"ctrl-buffer"	"ctrl-buffer"	14350	44370	100	83	85	25	29	63	63	65	16	24	55	30	0	85	87	21	24	59	59	61	15	24	72	42	0	0.769	0.786	0.923	0.876	2.569	1.005	0.309	80	421	100	46	50	-0.379	20	26	22	28	6824	6993	1.250	1.733	-50	0	0
3	24	13	"ctrl-buffer"	"ctrl-buffer"	14530	44380	100	70	73	26	35	66	66	66	17	25	26	7	0	71	78	26	33	62	62	65	26	40	21	8	0	0.444	0.438	0.897	0.932	3.286	0.239	0.059	80	452	100	13	23	-1.170	4	9	7	16	5859	6218	0.412	0.500	-50	0	0
3	1	14	"ynfA"	"STM1504"	10440	44490	110	262	261	42	16	70	70	73	19	26	100	100	0	4769	4676	749	16	72	72	81	38	46	100	100	0	0.041	0.041	0.041	0.041	1.215	0.040	0.913	80	580	100	4889	4795	-4.613	192	4697	191	4604	20840	374070	9.895	120.921	0	0	0
3	2	14	""	"STM3654"	10630	44490	110	245	260	99	38	70	70	76	55	72	100	77	0	2871	2936	1137	38	73	73	97	126	129	100	100	0	0.063	0.066	0.065	0.063	1.292	0.067	0.684	80	502	100	2973	3053	-3.999	175	2798	190	2863	20813	234908	3.345	22.532	0	0	0
3	3	14	"yeiP"	"STM2211"	10800	44490	120	4462	3840	1579	41	68	68	172	2307	1341	80	38	0	7363	6359	2479	38	69	69	87	162	186	96	95	0	0.602	0.600	0.603	0.600	1.422	1.049	0.355	120	556	100	11688	10062	-0.731	4394	7294	3772	6290	460757	763084	1.590	38.716	0	0	0
3	4	14	"yfaE"	"STM2279"	10970	44490	110	1117	1212	637	52	71	71	189	2490	1317	3	0	0	1377	1648	973	59	68	68	77	125	162	100	100	0	0.799	0.722	0.735	0.755	1.226	9.662	0.112	80	477	100	2355	2721	-0.324	1046	1309	1141	1580	96982	131811	0.411	12.568	0	0	0
3	5	14	""	"STM4111"	11150	44500	110	297	343	150	43	71	71	74	18	24	100	100	0	704	772	364	47	67	67	70	14	20	100	100	0	0.355	0.386	0.395	0.384	1.251	0.388	0.943	80	511	100	863	977	-1.495	226	637	272	705	27430	61764	14.944	50.143	0	0	0
3	6	14	""	"STM4140"	11320	44490	110	141	176	104	59	71	71	73	18	24	95	85	0	614	740	562	75	70	70	79	38	48	100	100	0	0.129	0.157	0.150	0.142	1.620	0.159	0.848	80	515	100	614	775	-2.958	70	544	105	670	14060	59230	5.722	17.395	0	0	0
3	7	14	"ssaS"	"STM1420"	11540	44510	90	88	150	112	74	73	73	76	20	26	46	40	0	409	3095	4349	140	74	74	96	154	160	84	53	0	0.045	0.025	0.031	0.034	2.094	0.025	0.848	52	377	100	350	3098	-4.481	15	335	77	3021	7797	160963	3.700	19.474	0	0	0
3	8	14	"nrdH"	"STM2805"	11690	44500	110	376	1147	1729	150	73	73	77	43	55	85	76	0	481	1451	2237	154	75	75	83	33	39	86	82	0	0.746	0.781	0.780	0.782	1.669	0.771	0.974	80	521	100	709	2450	-0.422	303	406	1074	1376	91732	116061	24.884	41.455	0	0	0
3	9	14	"fimI"	"STM0544"	11870	44510	120	602	1529	2579	168	73	73	77	43	55	97	95	0	537	1345	2295	170	75	75	82	34	41	98	95	0	1.145	1.146	1.191	1.193	1.391	1.129	0.987	120	572	100	991	2726	0.195	529	462	1456	1270	183507	161396	33.767	37.147	0	0	0
3	10	14	"aroA"	"STM0978"	12030	44500	110	4215	4143	1127	27	73	73	77	24	31	100	100	0	6360	6284	1936	30	73	73	80	44	55	100	100	0	0.659	0.655	0.654	0.665	1.157	0.628	0.974	80	530	100	10429	10281	-0.602	4142	6287	4070	6211	331470	502703	169.417	141.000	0	0	0
3	11	14	"dam"	"STM3484"	12220	44520	110	577	1438	1703	118	69	69	72	22	30	100	98	0	830	1961	2365	120	68	68	74	42	56	100	98	0	0.667	0.723	0.715	0.737	1.429	0.718	0.976	80	531	100	1270	3262	-0.585	508	762	1369	1893	115034	156896	62.091	44.929	0	0	0
3	12	14	"pduW"	"STM2057"	12400	44510	120	140	226	280	123	72	72	73	20	27	75	65	0	4120	5557	5202	93	69	69	72	20	27	100	99	0	0.017	0.028	0.017	0.018	2.346	0.036	0.676	120	609	100	4119	5642	-5.897	68	4051	154	5488	27106	666832	7.650	274.250	0	0	0
3	13	14	""	"STM2695"	12570	44510	110	270	275	41	14	73	73	74	17	22	100	100	0	12152	11917	1189	9	69	69	79	72	91	100	100	0	0.016	0.017	0.017	0.017	1.237	0.016	0.912	80	463	100	12280	12050	-5.939	197	12083	202	11848	21965	953366	11.824	164.417	0	0	0
3	14	14	"yajR"	"STM0436"	12750	44520	110	3050	2974	406	13	75	75	77	21	27	100	100	0	12900	12515	1711	13	71	71	81	72	88	100	100	0	0.232	0.233	0.234	0.233	1.067	0.232	0.987	80	478	100	15804	15343	-2.108	2975	12829	2899	12444	237883	1001239	137.952	172.694	0	0	0
3	15	14	""	"STM0564"	12930	44530	120	321	305	74	24	70	70	74	25	33	99	98	0	15519	13976	4036	28	69	69	74	23	31	100	100	0	0.016	0.017	0.017	0.017	1.386	0.016	0.931	120	595	100	15701	14142	-5.944	251	15450	235	13907	36591	1677104	9.240	604.435	0	0	0
3	16	14	""	"STM0351"	13110	44520	100	153	156	50	32	68	68	70	16	22	95	91	0	7967	7651	1912	24	68	68	71	18	25	100	100	0	0.011	0.012	0.011	0.010	1.633	0.011	0.679	80	423	100	7984	7671	-6.538	85	7899	88	7583	12466	612067	5.375	421.111	0	0	0
3	17	14	"dsrB"	"STM1983"	13280	44530	110	783	868	404	46	69	69	71	18	25	100	100	0	2751	3125	1611	51	67	67	70	18	25	100	100	0	0.266	0.261	0.271	0.261	1.224	0.253	0.968	80	478	100	3398	3857	-1.910	714	2684	799	3058	69426	249979	44.278	169.722	0	0	0
3	18	14	"yeiE"	"STM2201"	13460	44530	120	1298	1221	475	38	67	67	70	21	30	98	98	0	9069	8140	2867	35	66	66	71	26	36	99	99	0	0.137	0.143	0.141	0.145	1.348	0.142	0.946	120	614	100	10234	9228	-2.871	1231	9003	1154	8074	146518	976845	54.810	310.346	0	0	0
3	19	14	"recB"	"STM2994"	13640	44540	60	128	123	45	36	65	65	72	64	88	46	6	0	1440	1223	693	56	64	64	71	34	47	100	100	0	0.046	0.050	0.048	0.043	1.845	0.052	0.776	32	176	100	1439	1217	-4.449	63	1376	58	1159	3921	39123	0.797	33.882	0	0	0
3	20	14	"EMPTY"	"EMPTY"	13810	44540	100	72	74	19	25	69	69	70	17	24	22	6	0	68	73	18	24	66	66	69	17	24	21	7	0	1.500	0.714	1.333	1.465	3.645	0.769	0.151	80	476	100	5	12	0.585	3	2	5	7	5885	5869	0.235	0.235	-75	0	0
3	21	14	"EMPTY"	"EMPTY"	13990	44540	100	70	73	17	23	69	69	70	19	27	20	3	0	68	70	15	21	65	65	69	16	23	15	5	0	0.333	0.800	1.000	1.151	3.110	0.068	0.046	80	448	100	4	9	-1.585	1	3	4	5	5855	5618	0.158	0.063	-75	0	0
3	22	14	"EMPTY"	"EMPTY"	14170	44550	100	72	99	115	116	68	68	71	23	32	25	15	0	65	82	60	73	66	66	68	17	25	22	13	0	-4.000	1.938	1.091	0.976	3.354	2.244	0.475	80	464	100	3	47	Error	4	-1	31	16	7930	6522	1.217	0.824	-75	0	0
3	23	14	"EMPTY"	"EMPTY"	14350	44550	100	68	71	21	29	66	66	68	18	26	20	5	0	66	70	15	21	64	64	66	19	28	16	2	0	1.000	0.833	1.133	1.453	2.902	0.768	0.086	80	452	100	4	11	0.000	2	2	5	6	5696	5579	0.167	0.211	-75	0	0
3	24	14	"EMPTY"	"EMPTY"	14520	44550	100	66	65	17	26	64	64	65	16	24	18	3	0	62	64	12	18	62	62	63	14	22	13	3	0	100000.000	0.500	2.000	1.976	3.235	2.199	0.041	80	472	100	2	3	16.610	2	0	1	2	5165	5110	0.000	0.071	-75	0	0
4	1	1	"yjiX"	"STM4531"	15050	42240	120	346	434	337	77	73	73	75	18	24	95	94	0	547	738	637	86	66	66	68	12	17	98	98	0	0.568	0.537	0.544	0.529	1.862	0.517	0.903	120	559	100	754	1033	-0.817	273	481	361	672	52021	88519	19.944	55.833	0	0	0
4	2	1	"yhjG"	"STM3610"	15220	42240	120	508	618	478	77	72	72	74	17	22	99	97	0	2184	2534	2083	82	66	66	68	12	17	100	99	0	0.206	0.221	0.217	0.222	1.560	0.215	0.878	120	482	100	2554	3014	-2.280	436	2118	546	2468	74173	304040	32.000	205.500	0	0	0
4	3	1	"mtlD"	"STM3686"	15410	42240	120	5619	5713	1183	20	73	73	75	19	25	100	100	0	9993	10281	2125	20	68	68	71	15	21	100	100	0	0.559	0.552	0.557	0.550	1.176	0.544	0.958	120	504	100	15471	15853	-0.840	5546	9925	5640	10213	685605	1233712	296.737	680.667	0	0	0
4	4	1	"ptsN"	"STM3322"	15570	42230	110	876	1253	1328	105	70	70	85	93	109	100	96	0	858	1337	1509	112	67	67	80	102	127	98	95	0	1.019	0.931	0.930	0.969	1.366	0.893	0.932	80	449	100	1597	2453	0.027	806	791	1183	1270	100250	106948	12.559	12.324	0	0	0
4	5	1	"yqjK"	"STM3231"	15760	42240	120	424	560	414	73	70	70	81	86	106	97	82	0	1069	1409	1178	83	64	64	75	94	125	100	96	0	0.352	0.364	0.365	0.361	1.553	0.342	0.863	120	526	100	1359	1835	-1.505	354	1005	490	1345	67145	169131	5.570	14.191	0	0	0
4	6	1	"yggT"	"STM3101"	15930	42240	120	4117	3931	1336	33	70	70	76	79	103	99	99	0	4652	4452	1483	33	63	63	64	11	17	100	99	0	0.882	0.880	0.886	0.894	1.366	0.875	0.962	120	500	100	8636	8250	-0.181	4047	4589	3861	4389	471719	534290	48.797	398.909	0	0	0
4	7	1	"hscC"	"STM0659"	16110	42250	120	291	289	56	19	69	69	75	79	105	97	91	0	15882	15310	3077	20	63	63	65	12	18	100	100	0	0.014	0.014	0.014	0.015	1.399	0.014	0.527	120	502	100	16041	15467	-6.155	222	15819	220	15247	34733	1837241	2.709	1270.417	0	0	0
4	8	1	"ubiF"	"STM0671"	16280	42250	110	1601	1657	384	23	71	71	103	196	190	100	100	0	6894	7102	1761	24	63	63	227	961	423	100	100	0	0.224	0.225	0.232	0.226	1.174	0.220	0.951	80	436	100	8361	8625	-2.159	1530	6831	1586	7039	132541	568180	7.929	7.154	0	0	0
4	9	1	"nagA"	"STM0683"	16460	42250	120	2877	2812	513	18	67	67	94	175	186	99	99	0	10677	10427	2097	20	60	60	189	857	453	99	99	0	0.265	0.265	0.262	0.266	1.186	0.258	0.964	120	552	100	13427	13112	-1.918	2810	10617	2745	10367	337416	1251223	15.531	11.946	0	0	0
4	10	1	"ybfM"	"STM0687"	16630	42260	110	167	170	36	21	64	64	68	23	33	100	98	0	4617	5009	1469	29	61	61	147	602	409	100	100	0	0.023	0.021	0.021	0.021	1.419	0.020	0.792	80	450	100	4659	5054	-5.467	103	4556	106	4948	13590	400693	4.435	8.076	0	0	0
4	11	1	"apeE"	"STM0570"	16820	42260	120	461	458	145	31	64	64	67	22	32	99	99	0	6364	6122	2090	34	61	61	132	543	411	98	97	0	0.063	0.065	0.064	0.065	1.461	0.062	0.913	120	554	100	6700	6455	-3.989	397	6303	394	6061	54994	734696	17.773	11.031	0	0	0
4	12	1	"ahpF"	"STM0609"	16980	42260	110	5774	6037	1475	24	69	69	243	932	383	100	100	0	11138	11504	3088	26	64	64	481	2101	436	100	98	0	0.515	0.522	0.518	0.526	1.172	0.504	0.955	80	463	100	16779	17408	-0.957	5705	11074	5968	11440	482943	920281	6.217	5.247	0	0	0
4	13	1	"dlhH"	"STM3967"	17180	42270	120	4919	4842	1314	27	68	68	221	870	393	96	95	0	10145	9855	2327	23	65	65	429	1963	457	98	95	0	0.481	0.488	0.482	0.469	1.305	0.487	0.949	120	533	100	14931	14564	-1.055	4851	10080	4774	9790	580998	1182567	5.311	4.802	0	0	0
4	14	1	"yigM"	"STM3963"	17350	42270	120	6674	6874	1513	22	69	69	72	41	56	100	100	0	9288	9313	1179	12	65	65	69	29	42	100	100	0	0.716	0.736	0.716	0.724	1.166	0.748	0.940	120	472	100	15828	16053	-0.482	6605	9223	6805	9248	824903	1117609	165.902	318.759	0	0	0
4	15	1	"rhtC"	"STM3959"	17530	42280	120	3096	3014	765	25	68	68	71	41	57	99	99	0	6662	6571	1505	22	64	64	69	31	44	100	100	0	0.459	0.453	0.444	0.445	1.197	0.442	0.945	120	472	100	9626	9453	-1.124	3028	6598	2946	6507	361711	788487	71.780	209.742	0	0	0
4	16	1	"rarD"	"STM3955"	17710	42270	130	6523	6589	1304	19	66	66	68	18	26	100	100	0	13024	12909	2011	15	64	64	67	16	23	100	100	0	0.498	0.508	0.505	0.506	1.133	0.505	0.960	120	559	100	19417	19368	-1.005	6457	12960	6523	12845	790669	1549135	362.278	802.625	0	0	0
4	17	1	"uvrD"	"STM3951"	17880	42270	120	1330	1778	1420	79	65	65	67	17	25	100	100	0	2272	3320	3322	100	62	62	66	23	34	100	100	0	0.572	0.526	0.534	0.562	1.464	0.441	0.884	120	513	100	3475	4971	-0.805	1265	2210	1713	3258	213342	398362	100.647	141.478	0	0	0
4	18	1	"dapF"	"STM3947"	18060	42280	120	4428	4623	1563	33	68	68	70	19	27	100	100	0	4806	5016	1644	32	64	64	71	35	49	100	100	0	0.919	0.920	0.900	0.920	1.259	0.905	0.927	120	495	100	9102	9507	-0.121	4360	4742	4555	4952	554791	601935	239.632	141.286	0	0	0
4	19	1	"fklB"	"STM4397"	18240	42280	130	1309	2270	2471	108	67	67	84	139	165	97	88	0	964	1615	1717	106	63	63	78	127	162	93	84	0	1.378	1.419	1.460	1.438	1.670	1.483	0.869	120	573	100	2143	3755	0.463	1242	901	2203	1552	272341	193805	15.727	12.102	0	0	0
4	20	1	"ytfK"	"STM4406"	18420	42280	120	542	805	716	88	65	65	68	20	29	99	99	0	579	804	709	88	60	60	74	143	193	89	79	0	0.919	0.995	1.002	1.016	1.840	1.001	0.838	120	551	100	996	1484	-0.122	477	519	740	744	96648	96495	36.850	5.105	0	0	0
4	21	1	""	"STM4417"	18590	42280	120	579	646	341	52	63	63	65	15	23	100	100	0	1610	1764	1034	58	60	60	63	16	25	100	100	0	0.333	0.342	0.348	0.346	1.550	0.309	0.826	120	532	100	2066	2287	-1.587	516	1550	583	1704	77553	211649	38.733	106.313	0	0	0
4	22	1	""	"STM4421"	18780	42280	130	610	614	92	14	64	64	68	37	54	100	100	0	14247	14333	2245	15	61	61	65	28	43	100	100	0	0.038	0.039	0.039	0.038	1.117	0.037	0.953	120	621	100	14732	14822	-4.699	546	14186	550	14272	73626	1719901	14.757	509.571	0	0	0
4	23	1	""	"STM4425"	18960	42290	140	114	162	114	70	62	62	70	80	114	37	23	0	1906	4062	4523	111	60	60	71	115	161	96	96	0	0.028	0.025	0.026	0.025	2.142	0.023	0.802	156	666	100	1898	4102	-5.150	52	1846	100	4002	25197	633708	1.150	34.704	0	0	0
4	24	1	""	"STM4430"	19140	42290	120	118	147	89	60	58	58	60	17	28	89	76	0	1667	2555	2331	91	58	58	61	19	31	100	100	0	0.037	0.036	0.036	0.038	2.063	0.033	0.772	120	603	100	1669	2586	-4.745	60	1609	89	2497	17589	306659	5.118	131.263	0	0	0
4	1	2	"sopE2"	"STM1855"	15040	42410	150	166	329	375	113	73	73	75	19	25	98	94	0	829	2424	3196	131	66	66	75	142	189	100	100	0	0.122	0.109	0.106	0.100	1.571	0.111	0.903	156	636	100	856	2614	-3.036	93	763	256	2358	51353	378132	13.368	16.542	0	0	0
4	2	2	""	"STM1731"	15220	42420	150	125	183	175	95	75	75	164	424	258	5	0	0	1284	2452	3575	145	70	70	379	2026	534	30	14	0	0.041	0.045	0.042	0.039	2.051	0.049	0.521	156	398	100	1264	2490	-4.602	50	1214	108	2382	28535	382476	0.045	1.023	0	0	0
4	3	2	"otsB"	"STM1929"	15390	42410	120	404	530	437	82	72	72	75	19	25	100	99	0	2299	3398	3429	100	66	66	68	12	17	100	100	0	0.149	0.137	0.143	0.142	1.524	0.123	0.846	120	371	100	2565	3790	-2.750	332	2233	458	3332	63641	407762	23.947	277.500	0	0	0
4	4	2	""	"STM4161"	15570	42410	120	101	131	85	64	71	71	94	237	252	5	0	0	402	733	914	124	66	66	80	133	166	89	61	0	0.089	0.090	0.083	0.083	2.291	0.087	0.769	120	452	100	366	727	-3.485	30	336	60	667	15690	87961	0.156	4.910	0	0	0
4	5	2	"rsd"	"STM4165"	15750	42410	120	282	297	161	54	69	69	70	17	24	98	95	0	1604	1700	1034	60	63	63	64	14	21	100	100	0	0.138	0.139	0.137	0.136	1.595	0.138	0.890	120	424	100	1754	1865	-2.855	213	1541	228	1637	35653	204039	13.353	116.857	0	0	0
4	6	2	"hupA"	"STM4170"	15930	42420	120	3653	5322	5958	111	71	71	71	17	23	100	100	0	424	576	546	94	61	61	62	14	22	100	99	0	9.868	10.196	9.673	10.080	1.614	11.129	0.903	120	420	100	3945	5766	3.303	3582	363	5251	515	638581	69169	308.882	36.714	0	0	0
4	7	2	""	"STM3121"	16100	42420	120	175	310	279	90	67	67	69	16	23	86	75	0	1342	2873	3118	108	59	59	60	14	23	98	93	0	0.084	0.086	0.098	0.104	2.519	0.081	0.850	120	412	100	1391	3057	-3.570	108	1283	243	2814	37163	344731	15.063	200.929	0	0	0
4	8	2	"stfG"	"STM0200"	16280	42420	120	94	116	59	50	67	67	81	125	154	15	0	0	1397	2225	2277	102	56	56	148	736	497	60	47	0	0.020	0.023	0.024	0.028	2.785	0.022	0.722	120	438	100	1368	2218	-5.634	27	1341	49	2169	13955	267004	0.280	2.822	0	0	0
4	9	2	"eutT"	"STM2467"	16460	42430	120	97	141	225	159	69	69	72	25	34	51	40	0	878	1993	2247	112	58	58	76	241	317	59	55	0	0.034	0.037	0.032	0.045	4.518	0.022	0.072	120	420	100	848	2007	-4.872	28	820	72	1935	16887	239126	2.760	7.954	0	0	0
4	10	2	"lexA"	"STM4237"	16640	42430	120	1380	2493	2928	117	69	69	71	21	29	87	85	0	586	1508	1763	116	61	61	109	417	382	52	44	0	2.497	1.675	1.924	1.838	2.534	1.781	0.878	120	441	100	1836	3871	1.320	1311	525	2424	1447	299157	180904	115.333	3.355	0	0	0
4	11	2	"prpC"	"STM0369"	16820	42430	110	113	123	52	42	64	64	67	18	26	82	63	0	2606	3175	2036	64	61	61	63	13	20	100	100	0	0.019	0.019	0.019	0.016	2.314	0.018	0.560	80	388	100	2594	3173	-5.699	49	2545	59	3114	9860	253990	3.111	239.385	0	0	0
4	12	2	"ushB"	"STM4064"	16990	42440	120	1606	2845	2995	105	64	64	136	585	430	75	57	0	1866	3229	3431	106	60	60	270	1517	561	51	31	0	0.854	0.878	0.828	0.903	1.808	0.835	0.806	120	473	100	3348	5950	-0.228	1542	1806	2781	3169	341370	387501	4.631	1.951	0	0	0
4	13	2	"ptsJ"	"STM2436"	17180	42440	130	407	591	562	95	66	66	68	17	25	98	98	0	3310	5147	4880	94	61	61	67	61	91	99	99	0	0.105	0.103	0.097	0.097	1.539	0.101	0.798	120	440	100	3590	5611	-3.252	341	3249	525	5086	70978	617600	30.765	83.279	0	0	0
4	14	2	"plsX"	"STM1192"	17350	42440	120	4589	5795	4211	72	68	68	69	17	24	100	100	0	2855	3457	2466	71	59	59	61	14	22	100	100	0	1.617	1.685	1.694	1.677	1.413	1.748	0.869	120	358	100	7317	9125	0.693	4521	2796	5727	3398	695432	414864	336.824	242.571	0	0	0
4	15	2	"flgM"	"STM1172"	17520	42440	120	690	953	776	81	67	67	68	17	25	100	100	0	804	1083	874	80	61	61	64	17	26	100	100	0	0.838	0.867	0.854	0.869	1.468	0.878	0.892	120	378	100	1366	1908	-0.254	623	743	886	1022	114353	129949	52.059	59.941	0	0	0
4	16	2	"phsB"	"STM2064"	17700	42450	120	146	181	122	67	66	66	68	18	26	95	83	0	2314	3101	3016	97	63	63	65	15	23	100	100	0	0.036	0.038	0.035	0.034	1.860	0.036	0.771	120	392	100	2331	3153	-4.814	80	2251	115	3038	21669	372118	6.278	202.400	0	0	0
4	17	2	"tnpA_1"	"STM0946"	17880	42450	130	320	670	1028	153	67	67	74	74	100	82	61	0	2843	6773	10453	154	62	62	92	364	395	95	82	0	0.091	0.090	0.089	0.084	1.739	0.094	0.905	120	435	100	3034	7314	-3.458	253	2781	603	6711	80390	812788	8.054	18.354	0	0	0
4	18	2	"orf6"	"PSLT014"	18070	42450	130	1290	1935	2205	113	67	67	75	78	104	100	97	0	4134	6320	7264	114	61	61	96	386	402	98	92	0	0.300	0.298	0.299	0.302	1.514	0.291	0.940	120	388	100	5296	8127	-1.736	1223	4073	1868	6259	232250	758375	23.846	16.124	0	0	0
4	19	2	"mig-14"	"STM2782"	18220	42460	120	1458	3461	4433	128	66	66	103	287	278	62	57	0	1488	3517	4178	118	60	60	87	182	209	68	57	0	0.975	0.982	0.962	1.028	2.243	1.005	0.819	120	364	100	2820	6852	-0.037	1392	1428	3395	3457	415260	422088	11.700	18.846	0	0	0
4	20	2	"thiD"	"STM2146"	18400	42470	100	206	269	221	82	65	65	99	276	278	23	11	0	1678	2434	2568	105	61	61	104	250	240	72	70	0	0.087	0.086	0.100	0.113	2.722	0.071	0.643	80	391	100	1758	2577	-3.520	141	1617	204	2373	21525	194709	0.616	9.320	0	0	0
4	21	2	"rfaY"	"STM3716"	18600	42460	130	592	755	561	74	64	64	67	20	29	98	96	0	2368	2770	2267	81	61	61	71	131	184	95	92	0	0.229	0.255	0.263	0.268	1.715	0.245	0.851	120	517	100	2835	3400	-2.127	528	2307	691	2709	90581	332405	34.400	20.603	0	0	0
4	22	2	"prgH"	"STM2874"	18760	42470	110	276	2197	3680	167	65	65	85	201	236	51	47	0	354	3384	5533	163	61	61	93	382	410	43	41	0	0.720	0.642	0.694	0.696	2.309	0.671	0.759	80	427	100	504	5455	-0.474	211	293	2132	3323	175798	270683	10.507	8.615	0	0	0
4	23	2	"orgA"	"STM2869"	18970	42460	130	790	3131	4011	128	67	67	88	197	223	57	52	0	726	3794	5183	136	63	63	194	1130	582	46	40	0	1.090	0.821	0.865	1.091	3.250	0.721	0.743	120	521	100	1386	6795	0.125	723	663	3064	3731	375762	455338	15.447	3.186	0	0	0
4	24	2	"livH"	"STM3563"	19150	42460	110	157	242	216	89	60	60	70	81	115	52	36	0	903	3121	4560	146	60	60	175	1124	642	43	32	0	0.115	0.059	0.102	0.136	3.122	0.050	0.818	80	479	100	940	3243	-3.119	97	843	182	3061	19370	249669	2.123	2.621	0	0	0
4	1	3	"hisJ"	"STM2354"	15040	42590	120	517	950	990	104	74	74	76	20	26	89	81	0	1371	2935	3222	109	65	65	75	161	214	78	74	0	0.339	0.305	0.302	0.324	2.048	0.298	0.927	120	484	100	1749	3746	-1.560	443	1306	876	2870	113967	352199	43.700	17.764	0	0	0
4	2	3	"hisI"	"STM2078"	15190	42590	100	597	1209	1306	108	76	76	187	473	252	50	42	0	1765	3147	3705	117	71	71	467	2265	485	41	30	0	0.308	0.368	0.408	0.444	2.293	0.349	0.921	80	317	100	2215	4209	-1.701	521	1694	1133	3076	96691	251731	2.161	1.183	0	0	0
4	3	3	"glyA"	"STM2555"	15390	42590	120	439	1637	2024	123	75	75	214	599	279	48	40	0	292	1049	1358	129	68	68	355	1819	512	26	6	0	1.625	1.592	1.522	1.645	2.531	0.154	0.092	120	506	100	588	2543	0.700	364	224	1562	981	196432	125863	2.376	0.382	0	0	0
4	4	3	"fliD"	"STM1960"	15590	42590	110	364	956	1429	149	71	71	159	534	335	40	23	0	358	824	1232	149	65	65	115	313	272	47	30	0	1.000	1.166	1.228	1.208	1.995	1.412	0.912	80	400	100	586	1644	0.000	293	293	885	759	76480	65880	1.493	2.265	0	0	0
4	5	3	"asrC"	"STM2550"	15740	42600	120	102	182	182	100	69	69	70	17	24	62	49	0	454	1975	2646	133	62	62	64	14	21	86	78	0	0.084	0.059	0.071	0.095	3.767	0.057	0.763	120	444	100	425	2026	-3.570	33	392	113	1913	21794	237033	6.588	136.500	0	0	0
4	6	3	"moeA"	"STM0846"	15920	42600	110	265	1139	1328	116	71	71	75	54	72	75	58	0	745	2264	2697	119	59	59	87	375	431	52	47	0	0.283	0.484	0.481	0.456	1.805	0.473	0.865	80	407	100	880	3273	-1.822	194	686	1068	2205	91108	181143	19.704	5.805	0	0	0
4	7	3	"cbiN"	"STM2022"	16090	42610	120	87	111	59	53	69	69	156	701	449	0	0	0	458	800	868	108	59	59	128	527	411	42	25	0	0.045	0.057	0.065	0.067	2.393	0.064	0.631	120	441	100	417	783	-4.470	18	399	42	741	13347	95962	-0.064	1.275	0	0	0
4	8	3	"cobU"	"STM2018"	16280	42610	130	226	241	86	35	70	70	141	607	430	0	0	0	1274	1412	748	52	60	60	129	379	293	95	81	0	0.129	0.126	0.130	0.128	1.455	0.121	0.735	120	503	100	1370	1523	-2.960	156	1214	171	1352	28922	169392	0.165	3.385	0	0	0
4	9	3	"uhpA"	"STM3790"	16470	42610	130	621	863	725	84	71	71	82	64	78	94	86	0	1467	1977	1831	92	61	61	108	289	267	85	70	0	0.391	0.413	0.415	0.423	1.811	0.388	0.863	120	432	100	1956	2708	-1.354	550	1406	792	1916	103556	237242	12.203	6.467	0	0	0
4	10	3	"trpD"	"STM1724"	16630	42610	120	157	251	242	96	69	69	71	20	28	67	57	0	1875	2908	3298	113	61	61	63	13	20	89	80	0	0.049	0.064	0.069	0.089	3.152	0.061	0.779	120	374	100	1902	3029	-4.366	88	1814	182	2847	30165	348947	9.000	218.846	0	0	0
4	11	3	"sulA"	"STM1071"	16800	42620	120	354	491	433	88	66	66	70	20	28	96	92	0	1481	2135	2058	96	61	61	70	136	194	98	88	0	0.203	0.205	0.194	0.193	1.679	0.193	0.878	120	450	100	1708	2499	-2.302	288	1420	425	2074	58885	256254	21.050	15.184	0	0	0
4	12	3	"rfaL"	"STM3713"	16990	42620	120	1821	3335	3602	108	63	63	66	20	30	100	100	0	1984	4072	4637	113	59	59	69	137	198	85	80	0	0.913	0.815	0.859	0.903	1.886	0.783	0.904	120	444	100	3683	7285	-0.131	1758	1925	3272	4013	400163	488680	163.450	29.219	0	0	0
4	13	3	"bglX"	"STM2166"	17170	42630	130	1363	1903	1954	102	65	65	66	17	25	98	98	0	3776	5127	5424	105	59	59	61	12	19	100	100	0	0.349	0.363	0.362	0.354	1.653	0.346	0.899	120	434	100	5015	6906	-1.518	1298	3717	1838	5068	228365	615246	108.059	422.167	0	0	0
4	14	3	""	"STM0347"	17350	42630	140	123	193	215	111	67	67	67	16	23	82	71	0	1593	2253	2280	101	60	60	62	16	25	100	99	0	0.037	0.057	0.044	0.043	2.755	0.058	0.495	156	440	100	1589	2319	-4.775	56	1533	126	2193	30167	351464	7.875	136.938	0	0	0
4	15	3	""	"STM1043"	17530	42630	130	94	164	172	104	66	66	68	17	25	63	45	0	578	2154	3427	159	62	62	68	38	55	100	98	0	0.054	0.047	0.047	0.050	2.352	0.047	0.864	120	436	100	544	2190	-4.204	28	516	98	2092	19707	258528	5.647	54.895	0	0	0
4	16	3	""	"PSLT025"	17710	42620	130	109	124	65	52	67	67	69	17	24	75	57	0	1631	1980	1498	75	63	63	68	37	54	100	99	0	0.027	0.030	0.030	0.028	2.109	0.029	0.611	120	431	100	1610	1974	-5.222	42	1568	57	1917	14929	237550	3.235	51.676	0	0	0
4	17	3	"orf319"	"STM1389"	17880	42630	120	1047	1282	1025	79	66	66	68	17	25	100	100	0	2662	3519	3008	85	62	62	83	364	438	94	89	0	0.377	0.352	0.359	0.362	1.618	0.328	0.880	120	414	100	3581	4673	-1.406	981	2600	1216	3457	153803	422238	71.412	9.440	0	0	0
4	18	3	"yfeJ"	"STM2437"	18060	42630	120	259	299	183	61	66	66	73	77	105	87	64	0	1848	2191	1620	73	62	62	88	383	435	94	88	0	0.108	0.109	0.113	0.107	1.507	0.105	0.886	120	385	100	1979	2362	-3.210	193	1786	233	2129	35885	262963	2.935	5.491	0	0	0
4	19	3	""	"PSLT087"	18230	42640	140	103	121	67	55	66	66	82	217	264	3	0	0	2912	3910	3315	84	61	61	87	214	245	96	94	0	0.013	0.014	0.013	0.013	2.887	0.014	0.533	156	419	100	2888	3904	-6.268	37	2851	55	3849	18821	609973	0.180	17.864	0	0	0
4	20	3	"traU"	"PSLT092"	18420	42640	130	135	161	84	52	65	65	67	18	26	95	80	0	5633	8616	7292	84	62	62	79	184	232	100	100	0	0.013	0.011	0.012	0.011	1.658	0.011	0.814	120	478	100	5641	8650	-6.314	70	5571	96	8554	19300	1033923	5.222	46.397	0	0	0
4	21	3	"trbE"	"PSLT096"	18600	42650	120	93	96	30	31	62	62	65	18	27	72	45	0	1460	1420	702	49	61	61	64	15	23	99	99	0	0.022	0.025	0.026	0.026	2.503	0.020	0.386	120	424	100	1430	1393	-5.496	31	1399	34	1359	11543	170458	1.722	90.400	0	0	0
4	22	3	"traH"	"PSLT100"	18770	42650	120	298	388	300	77	64	64	66	16	24	100	97	0	7637	11273	10575	93	61	61	62	12	19	100	100	0	0.031	0.029	0.029	0.029	1.420	0.027	0.914	120	429	100	7810	11536	-5.017	234	7576	324	11212	46601	1352703	20.125	934.250	0	0	0
4	23	3	"trbH"	"PSLT105"	18950	42650	120	1018	1383	1436	103	65	65	66	16	24	100	100	0	4473	5926	6140	103	63	63	64	12	18	100	100	0	0.216	0.225	0.216	0.215	1.455	0.224	0.941	120	447	100	5363	7181	-2.210	953	4410	1318	5863	165968	711102	82.313	488.500	0	0	0
4	24	3	"traX"	"PSLT110"	19130	42660	130	277	288	155	53	64	64	69	46	66	92	81	0	4266	4684	3068	65	62	62	105	585	557	95	92	0	0.051	0.048	0.049	0.049	1.464	0.047	0.907	120	621	100	4417	4846	-4.303	213	4204	224	4622	34528	562114	4.761	7.827	0	0	0
4	1	4	""	"STM2717"	15030	42780	120	82	87	29	33	74	74	76	19	25	30	14	0	377	587	668	113	66	66	68	13	19	97	94	0	0.026	0.025	0.054	0.051	3.988	0.029	0.299	120	518	100	319	534	-5.281	8	311	13	521	10489	70492	0.579	39.923	0	0	0
4	2	4	""	"STM2739"	15210	42770	130	254	405	489	120	74	74	120	322	268	25	9	0	3654	5226	5712	109	68	68	261	1801	690	80	50	0	0.050	0.064	0.057	0.057	1.631	0.073	0.873	120	453	100	3766	5489	-4.316	180	3586	331	5158	48649	627068	0.885	2.757	0	0	0
4	3	4	""	"STM1616"	15380	42770	120	149	171	88	51	74	74	78	46	58	77	37	0	1378	1862	1633	87	67	67	152	1658	1090	33	10	0	0.057	0.054	0.055	0.050	1.839	0.049	0.797	120	425	100	1386	1892	-4.128	75	1311	97	1795	20565	223443	2.022	1.031	0	0	0
4	4	4	"rimL"	"STM1611"	15570	42780	120	266	329	204	62	72	72	101	309	305	24	7	0	2166	2737	2100	76	66	66	85	168	197	100	100	0	0.092	0.096	0.094	0.096	1.366	0.094	0.909	120	441	100	2294	2928	-3.436	194	2100	257	2671	39516	328466	0.738	15.786	0	0	0
4	5	4	"osmB"	"STM1705"	15740	42780	120	256	327	275	84	68	68	70	18	25	98	95	0	413	548	529	96	60	60	62	14	22	100	99	0	0.533	0.531	0.537	0.522	1.865	0.505	0.847	120	428	100	541	747	-0.909	188	353	259	488	39224	65719	14.278	34.714	0	0	0
4	6	4	"mppA"	"STM1679"	15920	42780	110	1089	1287	746	57	69	69	76	59	77	100	100	0	5852	6386	3609	56	61	61	104	409	393	100	100	0	0.176	0.193	0.185	0.190	1.205	0.192	0.936	80	391	100	6811	7543	-2.505	1020	5791	1218	6325	102981	510895	20.525	15.359	0	0	0
4	7	4	"rnhB"	"STM0230"	16080	42780	120	2107	2057	1405	68	76	76	505	1501	297	74	9	0	2527	2288	1166	50	68	68	332	887	267	82	75	0	0.826	0.892	0.830	0.941	1.825	1.468	0.817	120	425	100	4490	4201	-0.276	2031	2459	1981	2220	246896	274514	1.034	2.205	0	0	0
4	8	4	"speE"	"STM0166"	16260	42790	130	3588	3968	1788	45	77	77	466	1436	308	99	73	0	1758	1980	943	47	65	65	285	784	275	95	59	0	2.074	2.032	2.011	2.043	1.276	2.025	0.899	120	467	100	5204	5806	1.052	3511	1693	3891	1915	476124	237645	2.439	2.162	0	0	0
4	9	4	"yaeB"	"STM0243"	16450	42790	120	966	1185	1035	87	72	72	77	29	37	100	100	0	2092	2531	2382	94	63	63	83	174	209	100	98	0	0.441	0.451	0.450	0.456	1.398	0.418	0.895	120	440	100	2923	3581	-1.182	894	2029	1113	2468	142247	303705	38.207	14.069	0	0	0
4	10	4	"cobS"	"STM2017"	16630	42790	120	357	416	255	61	70	70	72	19	26	100	100	0	2541	3336	2548	76	63	63	64	14	21	100	100	0	0.116	0.106	0.108	0.109	1.399	0.098	0.908	120	408	100	2765	3619	-3.110	287	2478	346	3273	49880	400348	18.105	233.714	0	0	0
4	11	4	"yeeI"	"STM2001"	16800	42800	120	177	215	151	70	69	69	72	20	27	90	80	0	2020	2408	2115	87	63	63	89	207	232	93	90	0	0.055	0.062	0.062	0.059	1.928	0.063	0.826	120	429	100	2065	2491	-4.180	108	1957	146	2345	25827	288968	7.150	11.203	0	0	0
4	12	4	"fixX"	"STM0078"	16980	42800	120	98	118	67	56	67	67	70	19	27	59	43	0	1034	1306	1054	80	62	62	71	139	195	95	86	0	0.032	0.041	0.042	0.035	2.832	0.041	0.573	120	430	100	1003	1295	-4.971	31	972	51	1244	14141	156677	2.526	8.885	0	0	0
4	13	4	"ubiC"	"STM4233"	17160	42800	120	882	999	616	61	70	70	83	93	112	99	98	0	2271	2637	1962	74	62	62	64	14	21	100	100	0	0.368	0.361	0.357	0.372	1.352	0.326	0.914	120	426	100	3021	3504	-1.444	812	2209	929	2575	119922	316459	9.849	183.786	0	0	0
4	14	4	"yjbJ"	"STM4240"	17340	42810	120	301	368	296	80	71	71	82	45	54	89	80	0	702	978	940	96	61	61	63	12	19	100	99	0	0.359	0.324	0.309	0.326	1.767	0.305	0.921	120	401	100	871	1214	-1.479	230	641	297	917	44156	117311	6.356	76.250	0	0	0
4	15	4	"yjcE"	"STM4269"	17520	42810	120	707	925	541	58	69	69	76	37	48	100	100	0	4529	5903	3530	59	61	61	63	12	19	100	100	0	0.143	0.147	0.143	0.145	1.284	0.140	0.899	120	393	100	5106	6698	-2.808	638	4468	856	5842	111056	708312	22.946	486.667	0	0	0
4	16	4	"zur"	"STM4241"	17690	42810	130	480	668	510	76	69	69	76	29	38	100	100	0	1658	2364	1983	83	62	62	68	40	58	100	100	0	0.258	0.260	0.256	0.261	1.289	0.242	0.895	120	427	100	2007	2901	-1.957	411	1596	599	2302	80180	283653	20.414	57.400	0	0	0
4	17	4	"yfcZ"	"STM2390"	17870	42810	120	536	579	255	44	70	70	76	31	40	100	99	0	1205	1323	673	50	62	62	66	38	57	100	100	0	0.408	0.404	0.413	0.408	1.282	0.383	0.895	120	402	100	1609	1770	-1.294	466	1143	509	1261	69457	158743	16.226	33.079	0	0	0
4	18	4	""	"STM2372"	18050	42820	120	404	985	1445	146	72	72	75	23	30	99	95	0	1422	3154	5052	160	64	64	67	16	23	100	100	0	0.244	0.295	0.297	0.297	1.832	0.279	0.925	120	393	100	1690	4003	-2.032	332	1358	913	3090	118180	378506	39.565	192.938	0	0	0
4	19	4	"ylaC"	"STM0471"	18220	42820	120	747	1735	2657	153	69	69	70	18	25	95	94	0	513	1285	2108	164	65	65	67	18	26	89	84	0	1.513	1.366	1.510	1.659	1.863	1.301	0.909	120	362	100	1126	2886	0.598	678	448	1666	1220	208158	154191	92.500	67.667	0	0	0
4	20	4	"ybaP"	"STM0496"	18400	42820	130	623	727	523	71	66	66	69	17	24	100	100	0	2518	3150	2770	87	62	62	67	50	74	99	99	0	0.227	0.214	0.218	0.224	1.414	0.194	0.930	120	447	100	3013	3749	-2.141	557	2456	661	3088	87260	377973	38.706	61.660	0	0	0
4	21	4	"ybbS"	"STM0514"	18590	42830	130	171	206	115	55	65	65	67	18	26	98	93	0	4393	5522	3978	72	62	62	64	13	20	100	100	0	0.024	0.026	0.025	0.025	1.499	0.025	0.865	120	441	100	4437	5601	-5.353	106	4331	141	5460	24698	662660	7.722	419.846	0	0	0
4	22	4	"folD"	"STM0542"	18770	42830	120	1120	1341	892	66	65	65	67	17	25	100	100	0	2516	2984	2009	67	61	61	63	12	19	100	100	0	0.430	0.437	0.438	0.431	1.318	0.427	0.945	120	377	100	3510	4199	-1.218	1055	2455	1276	2923	160891	358037	74.941	243.417	0	0	0
4	23	4	"ybdG"	"STM0569"	18940	42830	120	1210	1556	936	60	65	65	66	16	24	100	100	0	4282	5711	3852	67	62	62	63	13	20	100	100	0	0.271	0.264	0.270	0.271	1.182	0.249	0.969	120	398	100	5365	7140	-1.882	1145	4220	1491	5649	186664	685265	93.125	434.462	0	0	0
4	24	4	"fepB"	"STM0594"	19130	42830	120	358	416	243	58	64	64	67	32	47	99	97	0	1753	2164	1677	77	60	60	62	12	19	100	100	0	0.174	0.167	0.171	0.176	1.403	0.149	0.880	120	521	100	1987	2456	-2.526	294	1693	352	2104	49972	259737	10.906	175.167	0	0	0
4	1	5	"slp"	"STM1819"	15020	42950	120	1000	1191	663	55	74	74	76	20	26	98	98	0	2228	2630	1525	57	67	67	69	13	18	99	99	0	0.429	0.436	0.441	0.430	1.282	0.421	0.938	120	490	100	3087	3680	-1.223	926	2161	1117	2563	142864	315621	55.750	197.000	0	0	0
4	2	5	"hemK"	"STM1775"	15200	42950	120	986	1049	625	59	76	76	82	66	80	98	94	0	1662	1855	1252	67	67	67	94	242	257	95	86	0	0.571	0.544	0.551	0.548	1.401	0.507	0.902	120	411	100	2505	2761	-0.810	910	1595	973	1788	125878	222558	14.652	7.277	0	0	0
4	3	5	"ychK"	"STM1754"	15380	42950	120	1993	2103	819	38	75	75	76	20	26	100	100	0	3963	4328	1834	42	66	66	93	242	260	100	99	0	0.492	0.476	0.478	0.482	1.265	0.457	0.932	120	409	100	5815	6290	-1.023	1918	3897	2028	4262	252376	519318	101.350	17.500	0	0	0
4	4	5	"sdaA"	"STM1826"	15550	42950	120	2737	4538	4521	99	71	71	78	54	69	100	100	0	2964	5014	5060	100	64	64	78	164	210	100	100	0	0.919	0.902	0.894	0.903	1.332	0.889	0.922	120	417	100	5566	9417	-0.121	2666	2900	4467	4950	544500	601676	82.593	30.098	0	0	0
4	5	5	"minC"	"STM1814"	15740	42960	120	2247	2233	1119	50	68	68	71	19	26	99	99	0	2327	2401	1162	48	60	60	62	16	25	100	100	0	0.961	0.925	0.943	0.896	1.360	0.936	0.942	120	398	100	4446	4506	-0.057	2179	2267	2165	2341	267979	288171	113.789	146.188	0	0	0
4	6	5	"ycgR"	"STM1798"	15910	42960	120	1165	1178	492	41	70	70	72	26	36	100	98	0	3612	3580	1411	39	64	64	76	132	173	100	99	0	0.309	0.315	0.314	0.305	1.360	0.310	0.929	120	422	100	4643	4624	-1.696	1095	3548	1108	3516	141348	429551	42.538	26.545	0	0	0
4	7	5	"yihA"	"STM4001"	16090	42960	110	859	1272	2029	159	75	75	324	1203	371	22	7	0	1450	2498	3633	145	66	66	203	641	315	77	53	0	0.566	0.492	0.502	0.510	1.740	0.517	0.864	80	387	100	2168	3629	-0.820	784	1384	1197	2432	101780	199841	0.788	3.580	0	0	0
4	8	5	"oxyR"	"STM4125"	16260	42970	120	2161	3974	5995	150	73	73	310	1152	371	65	49	0	1371	2495	3827	153	65	65	191	593	310	66	52	0	1.599	1.605	1.648	1.778	1.773	1.610	0.900	120	407	100	3394	6331	0.677	2088	1306	3901	2430	476832	299385	3.181	3.885	0	0	0
4	9	5	"yneB"	"STM4078"	16440	42970	120	267	300	211	70	71	71	72	18	25	94	89	0	3871	4243	3273	77	63	63	65	14	21	100	100	0	0.051	0.055	0.051	0.049	1.809	0.053	0.832	120	401	100	4004	4409	-4.280	196	3808	229	4180	35971	509213	12.667	298.429	0	0	0
4	10	5	"pfkA"	"STM4062"	16620	42980	120	3412	4256	3963	93	70	70	72	19	26	100	100	0	1886	2456	2512	102	63	63	100	264	264	95	88	0	1.833	1.749	1.728	1.775	1.627	1.723	0.835	120	422	100	5165	6579	0.874	3342	1823	4186	2393	510772	294760	220.211	8.924	0	0	0
4	11	5	"rhaR"	"STM4049"	16810	42980	110	129	139	53	38	67	67	71	19	26	81	67	0	3739	3791	1945	51	62	62	105	281	267	100	100	0	0.017	0.019	0.019	0.017	2.084	0.017	0.585	80	372	100	3739	3801	-5.890	62	3677	72	3729	11098	303317	3.579	13.117	0	0	0
4	12	5	"yihZ"	"STM4028"	16970	42980	120	716	863	651	75	66	66	125	689	551	43	10	0	1276	1611	1509	93	61	61	79	211	267	97	90	0	0.535	0.514	0.566	0.548	1.566	0.443	0.845	120	428	100	1865	2347	-0.902	650	1215	797	1550	103549	193357	1.071	7.261	0	0	0
4	13	5	"rpsK"	"STM3417"	17150	42980	110	11694	13080	10237	78	74	74	177	829	468	100	97	0	342	414	293	70	63	63	68	42	61	97	92	0	41.649	37.054	38.261	37.587	1.563	38.582	0.863	80	402	100	11899	13357	5.380	11620	279	13006	351	1046418	33158	15.565	8.238	0	0	0
4	14	5	"rplF"	"STM3425"	17340	42990	120	16851	19235	13016	67	78	78	157	619	394	99	98	0	400	474	320	67	63	63	68	26	38	97	95	0	49.772	46.611	49.970	47.742	1.503	43.547	0.717	120	401	100	17110	19568	5.637	16773	337	19157	411	2308143	56903	30.821	15.615	0	0	0
4	15	5	"rplN"	"STM3430"	17510	42990	120	7785	10327	10544	102	73	73	80	38	47	100	100	0	204	246	212	86	62	62	65	13	20	97	93	0	54.310	55.728	55.204	58.247	1.862	56.354	0.840	120	355	100	7854	10438	5.763	7712	142	10254	184	1239293	29494	269.658	13.923	0	0	0
4	16	5	"rpsC"	"STM3434"	17690	42990	120	10426	14011	14195	101	73	73	80	32	40	100	100	2	313	461	516	111	61	61	64	18	28	97	91	0	41.083	34.845	40.093	41.012	1.744	32.417	0.851	120	370	100	10605	14338	5.360	10353	252	13938	400	1681285	55294	435.344	22.056	0	0	0
4	17	5	"rplW"	"STM3438"	17860	42980	120	9501	10721	9136	85	73	73	83	51	61	100	100	0	227	287	230	80	62	62	65	30	46	95	90	0	57.139	47.324	52.483	49.651	1.665	45.450	0.898	120	377	100	9593	10873	5.836	9428	165	10648	225	1286539	34404	208.588	7.400	0	0	0
4	18	5	"ppiA"	"STM3472"	18040	42990	120	1354	1747	1576	90	73	73	78	43	55	100	100	0	1966	2288	1693	73	64	64	67	17	25	100	100	0	0.674	0.753	0.696	0.726	1.377	0.791	0.787	120	404	100	3183	3898	-0.570	1281	1902	1674	2224	209628	274609	38.814	130.647	0	0	0
4	19	5	"argI"	"STM4469"	18230	42990	120	306	412	426	103	71	71	72	17	23	98	95	0	3351	3622	2152	59	65	65	68	19	27	100	99	0	0.072	0.096	0.068	0.075	1.863	0.091	0.427	120	372	100	3521	3898	-3.806	235	3286	341	3557	49443	434609	20.000	187.053	0	0	0
4	20	5	"trpS2"	"STM4508"	18390	43000	120	241	284	177	62	68	68	70	19	27	96	94	0	3369	4106	2870	69	64	64	69	44	63	100	100	0	0.052	0.053	0.051	0.052	1.630	0.052	0.770	120	418	100	3478	4258	-4.256	173	3305	216	4042	34045	492771	11.263	91.750	0	0	0
4	21	5	"dnaT"	"STM4544"	18590	43000	120	412	913	1327	145	67	67	68	17	25	94	90	0	1279	2760	4050	146	62	62	65	16	24	96	95	0	0.283	0.314	0.350	0.350	2.266	0.309	0.906	120	406	100	1562	3544	-1.819	345	1217	846	2698	109501	331241	49.706	168.438	0	0	0
4	22	5	"lplA"	"STM4576"	18760	43000	120	430	729	952	130	67	67	69	27	39	92	90	0	2194	3762	4802	127	62	62	88	214	243	91	84	0	0.170	0.179	0.184	0.174	1.979	0.179	0.847	120	389	100	2495	4362	-2.554	363	2132	662	3700	87469	451440	24.444	17.168	0	0	0
4	23	5	""	"STM4596"	18950	43000	130	264	350	272	77	65	65	68	26	38	96	92	0	2358	3313	3173	95	63	63	87	205	235	96	95	0	0.087	0.088	0.087	0.088	1.615	0.083	0.873	120	424	100	2494	3535	-3.528	199	2295	285	3250	42034	397506	10.846	15.737	0	0	0
4	24	5	"rph"	"STM3734"	19120	43010	130	2375	3449	3445	99	61	61	65	17	26	100	100	0	1904	3024	3092	102	60	60	64	42	65	100	100	0	1.255	1.143	1.143	1.144	1.517	1.108	0.880	120	550	100	4158	6352	0.328	2314	1844	3388	2964	413873	362841	199.059	70.476	0	0	0
4	1	6	"yhgI"	"STM3511"	15020	43120	120	2585	3034	2609	85	72	72	73	18	24	100	99	0	1702	2052	1814	88	67	67	68	12	17	99	99	0	1.537	1.492	1.511	1.546	1.412	1.478	0.929	120	502	100	4148	4947	0.620	2513	1635	2962	1985	364111	246296	164.500	165.333	0	0	0
4	2	6	"yhcK"	"STM3340"	15180	43120	110	1034	1453	1500	103	72	72	110	205	186	98	91	0	2467	3644	4156	114	66	66	152	511	336	97	87	0	0.401	0.386	0.382	0.408	1.601	0.343	0.823	80	408	100	3363	4959	-1.320	962	2401	1381	3578	116258	291509	6.551	6.834	0	0	0
4	3	6	"yhcC"	"STM3329"	15360	43120	110	191	204	84	41	70	70	96	176	183	20	2	0	3728	4160	2196	52	65	65	211	687	325	100	97	0	0.033	0.033	0.034	0.031	1.562	0.033	0.287	80	445	100	3784	4229	-4.920	121	3663	134	4095	16317	332800	0.614	5.748	0	0	0
4	4	6	"murA"	"STM3307"	15540	43120	110	4638	5023	2970	59	72	72	136	506	372	100	100	0	2154	2358	1425	60	66	66	179	579	323	96	90	0	2.187	2.160	2.075	2.219	1.559	2.294	0.754	80	432	100	6654	7243	1.129	4566	2088	4951	2292	401847	188679	9.658	3.763	0	0	0
4	5	6	"rbfA"	"STM3285"	15730	43130	120	1943	2161	1558	72	71	71	132	501	379	99	83	0	1290	1469	1152	78	64	64	106	297	280	98	88	0	1.527	1.488	1.514	1.525	1.447	1.443	0.834	120	442	100	3098	3495	0.611	1872	1226	2090	1405	259379	176228	4.050	4.589	0	0	0
4	6	6	"yhbT"	"STM3273"	15910	43130	120	825	1028	824	80	69	69	70	18	25	100	100	0	1585	2006	1773	88	65	65	71	44	61	100	100	0	0.497	0.494	0.505	0.502	1.520	0.447	0.784	120	416	100	2276	2900	-1.008	756	1520	959	1941	123357	240667	53.222	43.977	0	0	0
4	7	6	""	"STM3155"	16090	43140	120	172	221	176	79	70	70	72	19	26	86	82	0	680	975	958	98	66	66	76	37	48	97	94	0	0.166	0.166	0.170	0.165	2.086	0.162	0.804	120	397	100	716	1060	-2.590	102	614	151	909	26470	116988	7.842	24.297	0	0	0
4	8	6	"nupG"	"STM3113"	16260	43140	120	384	441	258	58	70	70	72	17	23	100	100	0	5784	6896	4732	68	67	67	74	31	41	100	100	0	0.055	0.054	0.053	0.056	1.568	0.051	0.871	120	363	100	6031	7200	-4.186	314	5717	371	6829	52954	827470	21.706	220.065	0	0	0
4	9	6	"gshB"	"STM3095"	16440	43140	120	1704	2820	3502	124	70	70	72	18	25	100	100	0	2048	3154	3839	121	65	65	68	19	27	100	100	0	0.824	0.890	0.869	0.885	1.523	0.897	0.854	120	389	100	3617	5839	-0.279	1634	1983	2750	3089	338379	378465	152.667	162.421	0	0	0
4	10	6	""	"STM3075"	16620	43140	120	129	243	697	286	69	69	71	18	25	82	68	0	1524	2313	2632	113	63	63	68	54	79	98	95	0	0.041	0.077	0.038	0.041	2.859	0.109	0.231	120	366	100	1521	2424	-4.606	60	1461	174	2250	29117	277516	9.556	41.574	0	0	0
4	11	6	"iciA"	"STM3064"	16790	43150	120	356	532	536	100	67	67	69	17	24	99	99	0	2366	2887	2077	71	61	61	75	133	177	100	100	0	0.125	0.165	0.112	0.133	1.896	0.149	0.521	120	352	100	2594	3291	-2.996	289	2305	465	2826	63787	346475	27.235	21.143	0	0	0
4	12	6	"fldB"	"STM3045"	16970	43160	120	803	1433	2474	172	67	67	101	449	444	74	34	0	1695	2308	2540	110	62	62	82	218	265	95	90	0	0.451	0.608	0.467	0.471	1.742	0.850	0.766	120	394	100	2369	3612	-1.150	736	1633	1366	2246	171971	276947	2.967	10.211	0	0	0
4	13	6	"nadE"	"STM1310"	17150	43150	120	1054	2029	3458	170	70	70	172	882	512	54	21	0	1789	3228	5409	167	63	63	85	218	256	93	87	0	0.570	0.619	0.603	0.609	1.642	0.609	0.771	120	405	100	2710	5124	-0.811	984	1726	1959	3165	243425	387416	2.105	14.417	0	0	0
4	14	6	"ydiE"	"STM1346"	17320	43160	120	203	272	229	84	74	74	117	560	478	8	0	0	435	576	540	93	64	64	72	39	54	88	82	0	0.348	0.387	0.393	0.356	2.188	0.403	0.877	120	356	100	500	710	-1.524	129	371	198	512	32684	69124	0.277	12.923	0	0	0
4	15	6	"lpp"	"STM1377"	17500	43160	140	1573	2325	2514	108	74	74	80	65	81	97	91	0	177	235	206	87	66	66	82	157	191	35	12	0	13.505	13.320	14.214	14.305	2.126	14.033	0.827	156	379	100	1610	2420	3.755	1499	111	2251	169	362738	36587	34.538	0.975	0	0	0
4	16	6	"sodB"	"STM1431"	17680	43160	120	1772	2911	3429	117	72	72	75	28	37	100	99	0	1175	1618	1526	94	63	63	66	18	27	100	99	0	1.529	1.826	1.712	1.700	1.624	2.118	0.898	120	372	100	2812	4394	0.612	1700	1112	2839	1555	349262	194155	101.286	86.222	0	0	0
4	17	6	"gst"	"STM1451"	17860	43160	120	778	1012	940	92	69	69	73	26	35	99	99	0	1506	2018	2028	100	62	62	63	13	20	100	100	0	0.491	0.482	0.466	0.506	1.582	0.462	0.943	120	395	100	2153	2899	-1.026	709	1444	943	1956	121407	242157	36.115	150.385	0	0	0
4	18	6	"sodC"	"STM1044"	18030	43170	120	632	711	427	60	68	68	70	19	27	100	100	0	2198	2442	1524	62	63	63	66	22	33	100	100	0	0.264	0.270	0.266	0.271	1.305	0.260	0.924	120	417	100	2699	3022	-1.920	564	2135	643	2379	85353	292982	33.737	108.000	0	0	0
4	19	6	"yhhV"	"STM3559"	18210	43170	130	165	299	391	130	68	68	71	22	30	75	65	0	739	1501	1794	119	64	64	72	80	111	79	75	0	0.144	0.161	0.144	0.153	2.298	0.155	0.681	120	400	100	772	1668	-2.799	97	675	231	1437	35914	180068	10.364	17.863	0	0	0
4	20	6	"yhhL"	"STM3573"	18380	43180	120	235	446	662	148	68	68	76	65	85	78	54	0	751	1349	1579	117	65	65	90	164	182	84	74	0	0.243	0.294	0.254	0.248	1.705	0.338	0.710	120	392	100	853	1662	-2.038	167	686	378	1284	53536	161857	5.692	7.677	0	0	0
4	21	6	"yhhQ"	"STM3579"	18580	43180	130	279	651	892	137	67	67	73	61	83	80	62	0	1077	3020	4268	141	63	63	82	139	169	91	83	0	0.209	0.197	0.198	0.186	1.808	0.185	0.898	120	430	100	1226	3541	-2.258	212	1014	584	2957	78153	362390	9.475	21.137	0	0	0
4	22	6	"nikR"	"STM3584"	18740	43180	130	325	415	371	89	66	66	70	33	47	88	80	0	895	1188	1209	101	62	62	70	54	77	98	85	0	0.311	0.310	0.304	0.303	1.517	0.295	0.912	120	365	100	1092	1475	-1.685	259	833	349	1126	49831	142581	10.455	20.704	0	0	0
4	23	6	""	"STM3595"	18930	43180	120	598	786	596	75	64	64	70	34	48	100	100	0	5606	6816	4201	61	63	63	93	189	203	100	100	0	0.096	0.107	0.096	0.101	1.324	0.114	0.900	120	431	100	6077	7475	-3.376	534	5543	722	6753	94375	817863	21.059	35.571	0	0	0
4	24	6	""	"STM3600"	19120	43180	130	173	187	94	50	62	62	65	16	24	93	87	0	2686	3162	2234	70	61	61	71	123	173	95	95	0	0.042	0.040	0.040	0.040	1.634	0.038	0.860	120	584	100	2736	3226	-4.564	111	2625	125	3101	22426	379427	7.625	25.130	0	0	0
4	1	7	"yidF"	"STM3803"	15010	43300	120	247	301	220	73	69	69	89	116	130	70	32	0	1542	1884	1609	85	64	64	73	50	68	98	98	0	0.120	0.127	0.122	0.121	1.635	0.119	0.775	120	597	100	1656	2052	-3.054	178	1478	232	1820	36078	226094	1.828	36.220	0	0	0
4	2	7	"ibpA"	"STM3809"	15210	43310	110	1405	1542	971	62	68	68	106	190	179	96	90	0	595	700	500	71	64	64	117	371	317	66	32	0	2.518	2.318	2.347	2.482	1.417	2.320	0.867	80	454	100	1868	2110	1.332	1337	531	1474	636	123367	56006	7.558	1.571	0	0	0
4	3	7	"ccmC"	"STM2252"	15380	43300	110	243	272	137	50	71	71	76	32	42	97	92	0	1568	1715	1194	69	65	65	117	403	344	96	83	0	0.114	0.122	0.122	0.122	1.490	0.112	0.833	80	420	100	1675	1851	-3.127	172	1503	201	1650	21748	137212	6.125	3.965	0	0	0
4	4	7	"torC"	"STM3823"	15540	43310	130	164	282	271	96	71	71	117	452	386	14	5	0	2904	3720	3745	100	67	67	97	229	236	99	98	0	0.033	0.058	0.039	0.039	2.737	0.058	0.647	120	510	100	2930	3864	-4.931	93	2837	211	3653	33838	446438	0.365	15.821	0	0	0
4	5	7	"dgoK"	"STM3829"	15720	43310	120	305	386	272	70	70	70	73	21	28	100	99	0	3673	4581	3404	74	67	67	73	27	36	99	99	0	0.065	0.070	0.066	0.069	1.693	0.069	0.863	120	454	100	3841	4830	-3.940	235	3606	316	4514	46323	549719	14.905	166.963	0	0	0
4	6	7	""	"STM3833"	15890	43310	110	168	192	118	61	71	71	72	18	25	90	81	0	2915	3654	3163	86	69	69	88	110	125	100	100	0	0.034	0.034	0.031	0.029	1.870	0.032	0.786	80	402	100	2943	3706	-4.875	97	2846	121	3585	15360	292343	6.667	32.418	0	0	0
4	7	7	""	"STM0098"	16070	43310	120	406	483	239	49	72	72	79	67	84	99	96	0	4319	4721	1792	37	71	71	92	105	114	100	100	0	0.079	0.088	0.078	0.081	1.549	0.082	0.737	120	466	100	4582	5061	-3.669	334	4248	411	4650	57913	566552	6.030	44.086	0	0	0
4	8	7	"ilvI"	"STM0116"	16260	43310	120	884	1102	633	57	70	70	74	23	31	100	100	0	10198	12803	6685	52	67	67	75	33	44	100	100	0	0.080	0.081	0.077	0.079	1.260	0.081	0.903	120	395	100	10945	13768	-3.638	814	10131	1032	12736	132210	1536302	44.696	385.697	0	0	0
4	9	7	"ftsI"	"STM0122"	16420	43320	120	5010	5367	1520	28	70	70	74	37	50	100	100	0	10340	10900	2769	25	65	65	68	21	30	100	100	0	0.481	0.489	0.487	0.484	1.174	0.486	0.969	120	414	100	15215	16132	-1.057	4940	10275	5297	10835	644040	1308026	143.054	515.810	0	0	0
4	10	7	"murC"	"STM0129"	16620	43320	120	3677	3661	2377	64	69	69	77	59	76	99	98	0	2747	3033	1971	64	64	64	71	49	69	98	97	0	1.345	1.210	1.221	1.266	1.446	1.215	0.930	120	430	100	6291	6561	0.427	3608	2683	3592	2969	439309	363956	60.746	60.449	0	0	0
4	11	7	"guaC"	"STM0141"	16790	43310	130	3840	4732	3940	83	68	68	73	52	71	100	100	0	3250	3975	3361	84	61	61	67	49	73	100	100	0	1.183	1.192	1.197	1.226	1.355	1.167	0.920	120	401	100	6961	8578	0.242	3772	3189	4664	3914	567826	476952	89.596	79.755	0	0	0
4	12	7	"aroP"	"STM0150"	16950	43320	110	635	650	268	41	70	70	73	34	46	100	100	0	4763	4584	2119	46	63	63	93	359	386	100	100	0	0.120	0.128	0.124	0.129	1.296	0.126	0.858	80	368	100	5265	5101	-3.056	565	4700	580	4521	51990	366687	16.971	12.510	0	0	0
4	13	7	""	"STM1549"	17140	43330	130	334	688	818	118	71	71	75	32	42	100	96	0	1210	2322	2529	108	66	66	92	317	344	100	78	0	0.230	0.273	0.223	0.227	1.525	0.292	0.899	120	473	100	1407	2873	-2.121	263	1144	617	2256	82551	278635	19.156	7.035	0	0	0
4	14	7	""	"STM1554"	17320	43330	120	835	1269	2482	195	74	74	76	21	27	100	100	0	5715	5907	3408	57	66	66	72	31	43	100	100	0	0.135	0.205	0.130	0.151	1.641	0.349	0.507	120	389	100	6410	7036	-2.892	761	5649	1195	5841	152322	708854	56.810	188.226	0	0	0
4	15	7	""	"STM1558"	17500	43340	130	473	717	749	104	74	74	80	64	80	100	100	0	6940	9599	6565	68	65	65	81	155	191	100	100	0	0.058	0.067	0.057	0.058	1.322	0.076	0.744	120	383	100	7274	10177	-4.107	399	6875	643	9534	86021	1151889	9.953	61.406	0	0	0
4	16	7	"sfcA"	"STM1566"	17680	43340	130	3161	4395	2678	60	72	72	79	64	81	100	100	0	5819	8313	5680	68	64	64	77	152	197	100	100	0	0.537	0.524	0.542	0.539	1.163	0.497	0.953	120	390	100	8844	12572	-0.898	3089	5755	4323	8249	527445	997614	67.438	54.184	0	0	0
4	17	7	"fdnG"	"STM1570"	17850	43340	120	1361	1344	767	57	72	72	75	25	33	100	100	0	3162	3287	1894	57	64	64	67	19	28	100	100	0	0.416	0.395	0.398	0.390	1.283	0.391	0.927	120	403	100	4387	4495	-1.265	1289	3098	1272	3223	161274	394467	50.760	169.474	0	0	0
4	18	7	"narZ"	"STM1577"	18030	43350	110	103	111	37	33	69	69	72	23	31	62	32	0	625	639	300	46	64	64	68	22	32	100	100	0	0.061	0.073	0.061	0.060	2.652	0.074	0.400	80	355	100	595	617	-4.044	34	561	42	575	8877	51120	1.696	25.955	0	0	0
4	19	7	"yciO"	"STM1720"	18200	43340	130	727	1006	961	95	66	66	70	22	31	99	99	0	1251	2028	2210	108	64	64	67	24	35	99	99	0	0.557	0.479	0.509	0.509	1.475	0.437	0.919	120	415	100	1848	2904	-0.845	661	1187	940	1964	120776	243329	42.545	81.708	0	0	0
4	20	7	"yciC"	"STM1734"	18380	43340	130	1507	1752	1288	73	68	68	72	32	44	100	100	0	2387	2919	2053	70	64	64	76	92	121	100	99	0	0.619	0.590	0.582	0.592	1.231	0.562	0.911	120	452	100	3762	4539	-0.691	1439	2323	1684	2855	210287	350302	52.500	30.902	0	0	0
4	21	7	""	"STM1747"	18570	43360	120	255	452	541	119	67	67	69	19	27	86	84	0	1080	1949	2683	137	63	63	66	14	21	100	100	0	0.185	0.204	0.200	0.194	2.081	0.191	0.900	120	402	100	1205	2271	-2.436	188	1017	385	1886	54269	233841	20.158	134.500	0	0	0
4	22	7	"narI"	"STM1761"	18750	43350	140	121	147	88	59	67	67	76	50	65	52	25	0	1809	2635	2546	96	65	65	105	254	241	90	82	0	0.031	0.031	0.033	0.032	2.368	0.030	0.738	156	420	100	1798	2650	-5.013	54	1744	80	2570	22867	411071	1.420	9.961	0	0	0
4	23	7	"chaB"	"STM1770"	18910	43340	100	101	226	305	134	67	67	89	75	84	31	23	0	183	1007	1753	174	68	68	204	512	250	31	22	0	0.296	0.169	0.201	0.254	4.237	0.159	0.878	80	330	100	149	1098	-1.758	34	115	159	939	18065	80557	1.827	1.568	0	0	0
4	24	7	""	"STM1785"	19100	43360	120	358	462	395	85	67	67	77	50	64	100	98	0	6046	7005	4226	60	64	64	126	341	270	100	100	0	0.049	0.057	0.054	0.053	1.309	0.063	0.769	120	561	100	6273	7336	-4.362	291	5982	395	6941	55402	840574	7.700	20.173	0	0	0
4	1	8	"nuoN"	"STM2316"	15000	43480	110	9141	9725	3512	36	69	69	76	61	80	100	100	0	4807	5058	1803	35	64	64	68	32	47	100	100	0	1.913	1.934	1.946	1.940	1.094	1.959	0.974	80	480	100	13815	14650	0.936	9072	4743	9656	4994	778022	404665	158.180	155.938	0	0	0
4	2	8	"nuoC"	"STM2326"	15180	43480	120	7819	8634	4530	52	70	70	89	110	123	100	99	0	3201	3493	1781	50	65	65	74	53	71	100	99	0	2.471	2.498	2.501	2.523	1.286	2.549	0.940	120	465	100	10885	11992	1.305	7749	3136	8564	3428	1036046	419198	77.682	64.509	0	0	0
4	3	8	"yfbS"	"STM2333"	15350	43480	110	699	689	195	28	70	70	76	28	36	100	100	0	3821	3741	1038	27	67	67	94	175	186	100	100	0	0.168	0.168	0.169	0.167	1.198	0.169	0.891	80	420	100	4383	4293	-2.577	629	3754	619	3674	55155	299306	21.893	20.840	0	0	0
4	4	8	"yfcC"	"STM2339"	15540	43490	120	353	405	208	51	72	72	76	27	35	99	97	0	3351	3645	1807	49	66	66	83	123	148	100	100	0	0.086	0.093	0.089	0.089	1.336	0.092	0.887	120	422	100	3566	3912	-3.547	281	3285	333	3579	48560	437455	12.185	28.959	0	0	0
4	5	8	""	"STM2343"	15710	43500	120	80	87	25	28	70	70	72	19	26	38	14	0	1428	1609	699	43	67	67	70	16	22	100	100	0	0.007	0.011	0.013	0.010	3.022	0.015	0.277	120	372	100	1371	1559	-7.089	10	1361	17	1542	10437	193076	0.789	96.188	0	0	0
4	6	8	"yfcH"	"STM2350"	15890	43500	120	415	500	286	57	71	71	73	20	27	100	100	0	4683	5719	3811	66	68	68	77	59	76	100	100	0	0.075	0.076	0.076	0.076	1.267	0.074	0.905	120	433	100	4959	6080	-3.746	344	4615	429	5651	60013	686228	21.350	95.627	0	0	0
4	7	8	"fdx"	"STM2538"	16060	43490	110	4736	4698	1655	35	74	74	122	321	263	100	100	0	1454	1480	556	37	68	68	86	100	116	100	100	0	3.364	3.275	3.300	3.276	1.144	3.218	0.940	80	403	100	6048	6036	1.750	4662	1386	4624	1412	375831	118418	14.255	13.940	0	0	0
4	8	8	"cadB"	"STM2558"	16250	43500	120	318	412	283	68	72	72	116	303	261	29	10	0	8723	9960	5089	51	69	69	90	101	112	100	100	0	0.028	0.034	0.030	0.031	1.354	0.037	0.510	120	454	100	8900	10231	-5.137	246	8654	340	9891	49433	1195146	0.977	97.723	0	0	0
4	9	8	"yfhG"	"STM2563"	16430	43500	120	1125	1219	565	46	70	70	72	18	25	100	100	0	3149	3252	1504	46	66	66	76	47	61	100	100	0	0.342	0.361	0.355	0.360	1.230	0.357	0.943	120	422	100	4138	4335	-1.547	1055	3083	1149	3186	146225	390197	63.722	67.574	0	0	0
4	10	8	""	"STM2570"	16610	43500	120	469	576	377	65	69	69	71	20	28	100	100	0	4627	5834	4211	72	64	64	73	60	82	100	100	0	0.088	0.088	0.087	0.089	1.309	0.084	0.913	120	425	100	4963	6277	-3.512	400	4563	507	5770	69091	700037	25.250	96.017	0	0	0
4	11	8	""	"STM2587"	16790	43510	130	129	143	61	42	67	67	70	23	32	85	67	0	4446	5515	3104	56	62	62	71	66	92	100	100	0	0.014	0.014	0.013	0.013	1.752	0.014	0.686	120	424	100	4446	5529	-6.144	62	4384	76	5453	17141	661857	3.174	82.485	0	0	0
4	12	8	""	"STM2593"	16950	43510	120	145	157	51	32	69	69	73	32	43	92	60	0	2435	2727	1197	43	63	63	99	352	355	100	100	0	0.032	0.033	0.031	0.031	1.449	0.033	0.799	120	436	100	2448	2752	-4.964	76	2372	88	2664	18856	327252	2.625	7.466	0	0	0
4	13	8	"yhbP"	"STM3270"	17140	43510	120	458	454	123	27	70	70	73	21	28	98	97	0	4407	4363	1247	28	66	66	81	132	162	100	99	0	0.089	0.089	0.091	0.089	1.225	0.087	0.925	120	423	100	4729	4681	-3.484	388	4341	384	4297	54485	523579	18.143	32.439	0	0	0
4	14	8	""	"STM3277"	17320	43510	130	151	162	46	28	75	75	78	24	30	95	85	0	8931	8874	1269	14	67	67	73	38	52	100	100	0	0.009	0.010	0.009	0.009	1.765	0.009	0.614	120	400	100	8940	8894	-6.866	76	8864	87	8807	19473	1064842	3.500	231.605	0	0	0
4	15	8	"pnp"	"STM3282"	17500	43520	140	26135	25641	6423	25	77	77	81	25	30	100	100	0	8738	8509	2072	24	68	68	109	239	219	100	98	0	3.006	3.029	3.065	2.975	1.260	3.070	0.972	156	382	100	34728	34005	1.588	26058	8670	25564	8441	4000036	1327475	1022.400	35.146	0	0	0
4	16	8	"secG"	"STM3293"	17670	43510	130	13184	12995	3467	26	74	74	84	71	84	100	100	0	1482	1472	410	27	67	67	95	169	177	100	100	0	9.265	9.196	9.125	9.239	1.135	9.212	0.933	120	386	100	14525	14326	3.212	13110	1415	12921	1405	1559381	176679	181.845	8.148	0	0	0
4	17	8	"yhbE"	"STM3302"	17850	43520	130	3423	3643	750	20	73	73	83	73	87	100	100	0	5090	5403	1151	21	66	66	77	111	144	100	100	0	0.667	0.669	0.667	0.669	1.098	0.655	0.965	120	400	100	8374	8907	-0.585	3350	5024	3570	5337	437107	648392	48.767	47.982	0	0	0
4	18	8	"yrbA"	"STM3308"	18020	43520	140	1266	1441	1012	70	70	70	75	30	40	99	98	0	961	1080	664	61	67	67	80	108	135	98	96	0	1.338	1.353	1.312	1.301	1.352	1.425	0.871	156	423	100	2090	2384	0.420	1196	894	1371	1013	224833	168499	45.533	9.259	0	0	0
4	19	8	""	"STM0718"	18200	43520	130	217	252	124	49	68	68	72	24	33	100	99	0	5057	5913	2282	38	68	68	76	39	51	100	100	0	0.030	0.031	0.029	0.029	1.400	0.034	0.847	120	450	100	5138	6029	-5.065	149	4989	184	5845	30288	709609	7.500	149.667	0	0	0
4	20	8	""	"STM0724"	18380	43520	100	83	100	62	62	69	69	71	21	29	36	16	0	121	156	107	68	65	65	74	43	58	62	32	0	0.250	0.341	0.352	0.283	2.716	0.413	0.632	80	375	100	70	122	-2.000	14	56	31	91	7997	12493	1.381	1.907	-50	0	0
4	21	8	"sdhD"	"STM0733"	18560	43530	130	1278	1343	508	37	68	68	69	18	26	100	100	0	2234	2387	905	37	65	65	70	27	38	100	100	0	0.558	0.549	0.544	0.549	1.153	0.520	0.912	120	452	100	3379	3597	-0.842	1210	2169	1275	2322	161187	286464	70.778	85.815	0	0	0
4	22	8	"ybgC"	"STM0744"	18740	43540	130	903	908	394	43	67	67	69	18	26	100	100	0	1934	2023	885	43	63	63	66	16	24	100	100	0	0.447	0.429	0.437	0.424	1.215	0.435	0.904	120	393	100	2707	2801	-1.162	836	1871	841	1960	108909	242803	46.611	122.313	0	0	0
4	23	8	"ybgF"	"STM0750"	18920	43540	130	8239	8988	3969	44	71	71	83	62	74	100	100	0	3656	3974	1654	41	67	67	155	422	272	100	100	0	2.276	2.282	2.330	2.267	1.214	2.379	0.928	120	485	100	11757	12824	1.186	8168	3589	8917	3907	1078542	476937	143.629	9.050	0	0	0
4	24	8	"aroG"	"STM0760"	19100	43540	120	3507	3231	1048	32	67	67	74	42	56	98	98	0	6853	6403	1933	30	64	64	102	274	268	98	98	0	0.507	0.499	0.509	0.479	1.341	0.497	0.956	120	532	100	10229	9503	-0.981	3440	6789	3164	6339	387703	768305	75.167	22.996	0	0	0
4	1	9	""	"STM0868"	15010	43670	120	975	949	250	26	70	70	75	56	74	96	95	0	11190	10773	2446	22	67	67	73	39	53	100	99	0	0.081	0.082	0.082	0.079	1.364	0.082	0.971	120	504	100	12028	11585	-3.619	905	11123	879	10706	113857	1292724	15.607	274.359	0	0	0
4	2	9	"rimK"	"STM0875"	15180	43660	120	1206	1357	717	52	72	72	75	18	24	100	100	0	4582	5090	2784	54	68	68	73	29	39	100	100	0	0.251	0.256	0.253	0.255	1.263	0.247	0.930	120	404	100	5648	6307	-1.993	1134	4514	1285	5022	162885	610789	71.222	173.000	0	0	0
4	3	9	"ybjF"	"STM0882"	15360	43660	120	2074	1996	452	22	72	72	74	19	25	100	100	0	7040	6815	1692	24	68	68	79	85	107	100	100	0	0.287	0.285	0.283	0.289	1.197	0.280	0.974	120	442	100	8974	8671	-1.800	2002	6972	1924	6747	239565	817769	101.158	79.247	0	0	0
4	4	9	"artP"	"STM0891"	15540	43660	130	4184	4070	678	16	73	73	74	18	24	100	100	0	6549	6277	1283	20	71	71	82	58	70	100	99	0	0.635	0.644	0.643	0.663	1.260	0.631	0.975	120	434	100	10589	10203	-0.656	4111	6478	3997	6206	488369	753204	222.000	106.810	0	0	0
4	5	9	""	"STM0896"	15720	43660	120	187	246	220	89	71	71	73	19	26	98	95	0	4609	4561	1153	25	73	73	85	60	70	100	100	0	0.026	0.039	0.028	0.029	1.922	0.044	0.412	120	359	100	4652	4663	-5.289	116	4536	175	4488	29531	547350	9.105	74.600	0	0	0
4	6	9	""	"STM0901"	15890	43670	120	165	187	128	68	71	71	73	19	26	90	80	0	8044	8083	2277	28	69	69	75	24	32	100	100	0	0.012	0.014	0.013	0.011	1.981	0.015	0.434	120	403	100	8069	8130	-6.407	94	7975	116	8014	22384	969966	6.000	333.667	0	0	0
4	7	9	""	"STM1035"	16070	43670	120	154	199	122	61	72	72	103	275	266	10	0	0	1682	2611	2585	99	64	64	78	91	116	100	100	0	0.051	0.050	0.052	0.047	1.872	0.045	0.827	120	435	100	1700	2674	-4.302	82	1618	127	2547	23902	313357	0.349	27.835	0	0	0
4	8	9	""	"STM1039"	16250	43670	130	265	273	95	34	72	72	76	39	51	100	97	0	4210	4345	1368	31	68	68	81	58	71	100	100	0	0.047	0.047	0.044	0.045	1.447	0.044	0.780	120	442	100	4335	4478	-4.424	193	4142	201	4277	32760	521445	5.051	73.517	0	0	0
4	9	9	"aceK"	"STM4185"	16430	43680	130	512	636	307	48	72	72	73	19	26	100	100	0	12404	13331	3149	23	69	69	81	59	72	100	100	0	0.036	0.043	0.036	0.039	1.366	0.044	0.845	120	436	100	12775	13826	-4.809	440	12335	564	13262	76350	1599729	29.632	224.576	0	0	0
4	10	9	""	"STM4196"	16610	43680	130	124	139	55	39	72	72	73	19	26	82	62	0	3816	4833	3021	62	66	66	72	37	51	100	100	0	0.014	0.014	0.014	0.012	2.016	0.014	0.718	120	419	100	3802	4834	-6.172	52	3750	67	4767	16645	580015	3.474	128.676	0	0	0
4	11	9	""	"STM4200"	16780	43680	130	564	619	285	46	72	72	73	17	23	100	100	0	13551	13859	2362	17	68	68	75	50	66	100	100	0	0.036	0.040	0.036	0.038	1.272	0.040	0.794	120	396	100	13975	14338	-4.776	492	13483	547	13791	74257	1663064	32.118	275.680	0	0	0
4	12	9	""	"STM4204"	16960	43690	130	921	1027	397	38	71	71	73	17	23	100	100	0	7138	8336	3563	42	68	68	80	131	163	100	100	0	0.120	0.116	0.118	0.117	1.221	0.110	0.928	120	374	100	7920	9224	-3.056	850	7070	956	8268	123231	1000340	56.118	63.023	0	0	0
4	13	9	"pduE"	"STM2042"	17140	43690	140	707	767	347	45	72	72	84	78	92	96	95	0	5109	4945	1360	27	67	67	223	1035	464	97	94	0	0.126	0.142	0.135	0.132	1.879	0.140	0.772	156	394	100	5677	5573	-2.989	635	5042	695	4878	119681	771401	8.756	4.562	0	0	0
4	14	9	"pduV"	"STM2056"	17320	43690	130	294	371	242	65	74	74	78	28	35	100	96	0	4354	4346	1109	25	67	67	75	53	70	100	100	0	0.051	0.069	0.056	0.053	2.226	0.078	0.603	120	323	100	4507	4576	-4.284	220	4287	297	4279	44515	521578	10.464	80.585	0	0	0
4	15	9	"stfF"	"STM0199"	17490	43700	140	374	392	193	49	76	76	82	27	32	98	94	0	6025	5936	1652	27	70	70	135	332	245	100	98	0	0.050	0.054	0.055	0.044	1.948	0.057	0.780	156	340	100	6253	6182	-4.321	298	5955	316	5866	61203	925982	11.481	17.473	0	0	0
4	16	9	"thiH"	"STM4159"	17670	43700	130	524	523	64	12	72	72	81	68	83	100	100	0	10568	10661	874	8	70	70	117	265	226	100	100	0	0.043	0.043	0.043	0.042	1.125	0.042	0.955	120	385	100	10950	11042	-4.538	452	10498	451	10591	62779	1279342	6.500	39.789	0	0	0
4	17	9	"yojN"	"STM2269"	17840	43700	120	2504	2508	269	10	70	70	75	32	42	100	100	0	9213	9223	887	9	67	67	81	124	153	100	100	0	0.266	0.266	0.267	0.266	1.096	0.263	0.973	120	386	100	11580	11594	-1.910	2434	9146	2438	9156	300999	1106759	76.031	73.726	0	0	0
4	18	9	""	"STM4261"	18020	43700	120	371	422	219	51	70	70	76	34	44	100	100	0	2431	3073	1899	61	69	69	85	123	144	100	100	0	0.127	0.117	0.119	0.118	1.348	0.111	0.900	120	399	100	2663	3356	-2.972	301	2362	352	3004	50625	368704	10.176	24.293	0	0	0
4	19	9	"traP"	"PSLT082"	18200	43700	130	171	188	68	36	69	69	73	24	32	100	97	0	8743	9123	3136	34	70	70	81	44	54	100	100	0	0.012	0.013	0.012	0.013	1.472	0.012	0.582	120	455	100	8775	9172	-6.410	102	8673	119	9053	22526	1094728	4.792	205.500	0	0	0
4	20	9	""	"STM1542"	18370	43710	120	296	286	89	31	68	68	70	19	27	98	96	0	8980	8384	2519	30	68	68	79	47	59	100	100	0	0.026	0.026	0.026	0.025	1.367	0.026	0.915	120	464	100	9140	8534	-5.289	228	8912	218	8316	34288	1006062	11.368	176.702	0	0	0
4	21	9	""	"STM4309"	18560	43710	120	341	352	78	22	66	66	68	17	25	100	99	0	20060	19467	3148	16	65	65	67	15	22	100	100	0	0.014	0.015	0.014	0.015	1.293	0.014	0.903	120	392	100	20270	19688	-6.184	275	19995	286	19402	42222	2336060	16.706	1293.333	0	0	0
4	22	9	"adi"	"STM4296"	18730	43710	140	237	242	59	24	65	65	67	17	25	100	99	0	5385	5525	1648	29	64	64	66	14	21	100	100	0	0.032	0.032	0.032	0.033	1.455	0.031	0.902	156	385	100	5493	5638	-4.951	172	5321	177	5461	37752	861921	10.294	389.929	0	0	0
4	23	9	"lpxO"	"STM4286"	18910	43720	130	2137	2097	391	18	66	66	68	19	27	100	100	0	7662	7604	1197	15	64	64	68	16	23	100	100	0	0.273	0.269	0.273	0.264	1.204	0.271	0.970	120	428	100	9669	9571	-1.875	2071	7598	2031	7540	251662	912429	106.789	471.000	0	0	0
4	24	9	"nrfC"	"STM4279"	19100	43720	120	146	161	75	46	65	65	68	20	29	92	80	0	3558	4072	2273	55	65	65	67	15	22	100	100	0	0.023	0.024	0.022	0.021	1.754	0.023	0.676	120	545	100	3574	4103	-5.430	81	3493	96	4007	19319	488631	4.650	267.000	0	0	0
4	1	10	"yafB"	"STM0255"	15000	43830	120	1330	1284	338	26	66	66	69	18	26	100	100	0	9038	8203	2041	24	65	65	71	26	36	100	100	0	0.141	0.150	0.150	0.148	1.196	0.148	0.959	120	484	100	10237	9356	-2.828	1264	8973	1218	8138	154129	984352	67.500	312.769	0	0	0
4	2	10	""	"STM0274"	15180	43840	130	644	667	178	26	71	71	74	19	25	100	100	0	14701	14973	2228	14	69	69	75	29	38	100	100	0	0.039	0.040	0.040	0.039	1.251	0.040	0.907	120	381	100	15205	15500	-4.674	573	14632	596	14904	80030	1796718	31.211	513.724	0	0	0
4	3	10	""	"STM0282"	15350	43840	120	504	530	152	28	72	72	74	18	24	100	99	0	7219	7235	1383	19	71	71	77	26	33	100	100	0	0.060	0.064	0.060	0.061	1.381	0.062	0.843	120	385	100	7580	7622	-4.048	432	7148	458	7164	63619	868155	25.333	275.308	0	0	0
4	4	10	""	"STM0288"	15530	43850	130	235	257	113	43	73	73	75	19	25	96	96	0	3624	3791	1715	45	73	73	85	58	68	99	99	0	0.046	0.049	0.048	0.046	1.880	0.049	0.790	120	431	100	3713	3902	-4.454	162	3551	184	3718	30861	454894	9.579	63.897	0	0	0
4	5	10	""	"STM0297"	15710	43840	130	136	145	57	39	72	72	74	19	25	84	69	0	1078	1151	480	41	71	71	81	56	69	100	100	0	0.064	0.068	0.063	0.053	2.231	0.070	0.677	120	453	100	1071	1153	-3.976	64	1007	73	1080	17405	138112	3.737	19.107	0	0	0
4	6	10	"yafJ"	"STM0311"	15880	43850	100	2033	2049	862	42	73	73	76	20	26	100	100	0	4931	5016	2134	42	70	70	78	32	41	100	100	0	0.403	0.400	0.400	0.398	1.131	0.392	0.974	80	366	100	6821	6922	-1.310	1960	4861	1976	4946	163899	401286	98.650	154.313	0	0	0
4	7	10	"ycfJ"	"STM1212"	16060	43850	120	407	529	398	75	73	73	76	20	26	100	100	0	1569	1906	1435	75	66	66	71	24	33	100	100	0	0.222	0.248	0.230	0.232	1.554	0.254	0.727	120	413	100	1837	2296	-2.170	334	1503	456	1840	63520	228706	22.650	76.458	0	0	0
4	8	10	"ycfX"	"STM1220"	16240	43850	130	3087	3006	481	16	72	72	75	28	37	100	100	0	6780	6541	1200	18	66	66	72	49	68	100	100	0	0.449	0.453	0.454	0.457	1.136	0.440	0.966	120	408	100	9729	9409	-1.155	3015	6714	2934	6475	360710	784957	104.679	132.020	0	0	0
4	9	10	""	"STM1236"	16420	43860	120	499	507	167	32	72	72	76	29	38	100	100	0	2162	2115	699	33	67	67	73	46	63	100	100	0	0.204	0.212	0.212	0.208	1.212	0.215	0.911	120	387	100	2522	2483	-2.295	427	2095	435	2048	60799	253837	14.862	44.391	0	0	0
4	10	10	""	"STM1253"	16590	43860	120	328	446	292	65	73	73	79	49	62	100	100	0	2363	3019	2397	79	66	66	73	38	52	100	100	0	0.111	0.126	0.125	0.125	1.347	0.110	0.777	120	386	100	2552	3326	-3.171	255	2297	373	2953	53465	362290	7.490	77.526	0	0	0
4	11	10	"yoaG"	"STM1272"	16770	43860	120	246	367	447	121	74	74	79	49	62	99	85	0	1685	2540	3112	122	71	71	77	24	31	100	100	0	0.107	0.119	0.103	0.101	1.535	0.129	0.884	120	397	100	1786	2762	-3.230	172	1614	293	2469	44067	304752	5.878	102.625	0	0	0
4	12	10	""	"STM1276"	16950	43860	120	649	647	145	22	72	72	74	18	24	100	100	0	2015	2003	545	27	71	71	75	21	28	100	100	0	0.297	0.298	0.303	0.299	1.189	0.274	0.850	120	343	100	2521	2507	-1.752	577	1944	575	1932	77626	240303	31.833	91.810	0	0	0
4	13	10	"rstB"	"STM1471"	17110	43860	130	1031	1039	205	19	75	75	87	82	94	100	100	0	11418	11247	1427	12	67	67	260	1150	442	100	100	0	0.084	0.086	0.083	0.085	1.193	0.083	0.924	120	346	100	12307	12144	-3.570	956	11351	964	11180	124650	1349650	11.610	9.554	0	0	0
4	14	10	"ydgH"	"STM1478"	17310	43860	140	8206	7774	1801	23	75	75	87	80	91	100	99	0	8074	7792	2014	25	69	69	268	1120	417	97	96	0	1.016	0.997	1.004	1.030	1.456	0.978	0.893	156	374	100	16136	15422	0.023	8131	8005	7699	7723	1212695	1215556	96.088	6.718	0	0	0
4	15	10	"ynfM"	"STM1486"	17480	43870	130	1047	1062	141	13	72	72	77	27	35	100	100	0	14421	14593	1741	11	70	70	129	352	272	100	100	0	0.068	0.068	0.068	0.068	1.149	0.066	0.950	120	349	100	15326	15513	-3.880	975	14351	990	14523	127467	1751181	36.481	41.091	0	0	0
4	16	10	""	"STM1493"	17670	43870	130	671	676	130	19	70	70	74	23	31	100	100	0	10776	11007	1829	16	68	68	115	327	284	100	100	0	0.056	0.055	0.054	0.055	1.177	0.055	0.946	120	363	100	11309	11545	-4.155	601	10708	606	10939	81077	1320818	26.174	33.309	0	0	0
4	17	10	"ynfD"	"STM1500"	17840	43880	120	1316	1302	381	29	70	70	74	26	35	100	100	0	4750	4745	1291	27	65	65	72	59	81	100	100	0	0.266	0.263	0.263	0.259	1.216	0.260	0.937	120	346	100	5931	5912	-1.911	1246	4685	1232	4680	156185	569383	47.231	79.203	0	0	0
4	18	10	"udg"	"STM2080"	18010	43880	120	2667	2585	423	16	71	71	75	29	38	100	100	0	14897	14492	2018	13	66	66	73	56	76	100	100	0	0.175	0.174	0.175	0.172	1.172	0.172	0.970	120	395	100	17427	16940	-2.514	2596	14831	2514	14426	310241	1739069	86.552	257.482	0	0	0
4	19	10	""	"STM2787"	18190	43890	120	194	209	90	43	69	69	72	23	31	94	86	0	4067	3953	717	18	67	67	72	23	31	100	100	0	0.031	0.036	0.031	0.029	2.045	0.036	0.630	120	408	100	4125	4026	-5.000	125	4000	140	3886	25067	474306	5.957	168.739	0	0	0
4	20	10	"gabT"	"STM2792"	18370	43890	120	504	495	116	23	69	69	74	78	105	97	95	0	12853	12490	2485	19	68	68	71	19	26	100	100	0	0.034	0.034	0.034	0.033	1.352	0.034	0.950	120	401	100	13220	12848	-4.877	435	12785	426	12422	59438	1498850	5.397	653.632	0	0	0
4	21	10	"mobA"	"STM3994"	18550	43890	120	837	839	261	31	68	68	74	79	106	98	98	0	5548	5610	1470	26	65	65	69	27	39	100	100	0	0.140	0.139	0.142	0.132	1.374	0.140	0.951	120	391	100	6252	6316	-2.834	769	5483	771	5545	100637	673233	9.684	205.222	0	0	0
4	22	10	""	"STM4014"	18730	43880	130	134	137	36	26	65	65	67	18	26	93	82	0	5496	5237	1301	24	64	64	67	19	28	100	100	0	0.013	0.014	0.013	0.012	1.845	0.014	0.711	120	392	100	5501	5245	-6.299	69	5432	72	5173	16440	628460	3.889	272.105	0	0	0
4	23	10	""	"STM4033"	18910	43900	120	240	257	131	50	66	66	68	20	29	97	95	0	1036	1142	707	61	66	66	81	62	76	100	99	0	0.179	0.178	0.180	0.168	2.032	0.158	0.717	120	483	100	1144	1267	-2.479	174	970	191	1076	30784	137065	9.450	17.113	0	0	0
4	24	10	""	"STM4054"	19090	43900	120	133	144	58	40	67	67	70	21	30	91	75	0	6594	6812	2704	39	67	67	70	16	22	100	100	0	0.010	0.011	0.011	0.010	1.898	0.011	0.611	120	513	100	6593	6822	-6.628	66	6527	77	6745	17320	817476	3.524	421.375	0	0	0
4	1	11	""	"STM2943"	15000	44010	120	248	254	98	38	67	67	69	19	27	97	95	0	8247	8159	4066	49	65	65	67	14	20	100	100	0	0.022	0.023	0.023	0.023	1.676	0.022	0.916	120	500	100	8363	8281	-5.498	181	8182	187	8094	30443	979077	9.737	578.000	0	0	0
4	2	11	""	"STM2955"	15170	44010	120	323	412	271	65	69	69	73	37	50	99	95	0	1373	1700	1219	71	67	67	70	24	34	100	100	0	0.194	0.210	0.207	0.204	1.401	0.207	0.837	120	377	100	1560	1976	-2.362	254	1306	343	1633	49452	204010	9.162	67.917	0	0	0
4	3	11	"yqcC"	"STM2965"	15350	44010	120	308	366	210	57	72	72	75	22	29	100	98	0	718	830	510	61	69	69	73	24	32	100	100	0	0.364	0.386	0.381	0.379	1.346	0.387	0.939	120	381	100	885	1055	-1.459	236	649	294	761	43954	99623	13.227	31.542	0	0	0
4	4	11	"fucO"	"STM2973"	15530	44020	120	346	364	89	24	73	73	77	22	28	100	100	0	10954	11067	1522	13	67	67	72	25	34	100	100	0	0.025	0.026	0.025	0.026	1.263	0.026	0.901	120	371	100	11160	11291	-5.318	273	10887	291	11000	43671	1328000	13.045	439.800	0	0	0
4	5	11	"fucK"	"STM2977"	15700	44020	120	197	205	64	31	73	73	75	20	26	97	96	0	6505	6543	1801	27	65	65	68	20	29	100	100	0	0.019	0.020	0.019	0.019	1.494	0.020	0.790	120	399	100	6564	6610	-5.699	124	6440	132	6478	24543	785131	6.500	323.750	0	0	0
4	6	11	"csdA"	"STM2984"	15870	44030	110	1078	1152	336	29	81	81	118	150	127	100	98	0	3766	3885	1087	27	68	68	89	97	108	100	100	0	0.270	0.281	0.277	0.278	1.248	0.269	0.881	80	391	100	4695	4888	-1.891	997	3698	1071	3817	92120	310797	6.893	39.134	0	0	0
4	7	11	"yqhE"	"STM3165"	16060	44020	130	7857	7800	1654	21	80	80	117	155	132	100	100	0	7812	7736	2073	26	69	69	88	94	106	100	99	0	1.004	1.007	1.003	1.059	1.344	0.990	0.979	120	424	100	15520	15387	0.006	7777	7743	7720	7667	935952	928372	49.568	81.362	0	0	0
4	8	11	""	"STM3175"	16220	44020	120	430	505	250	49	72	72	76	31	40	100	100	0	3181	3740	2002	53	66	66	71	36	50	100	100	0	0.115	0.118	0.114	0.115	1.299	0.111	0.891	120	359	100	3473	4107	-3.121	358	3115	433	3674	60554	448741	13.839	101.917	0	0	0
4	9	11	"STMF1.5"	"Not LT2a91"	16400	44030	120	246	309	196	63	73	73	79	33	41	95	91	0	229	299	223	74	67	67	76	42	55	95	82	0	1.068	1.017	1.069	1.036	1.736	0.861	0.792	120	399	100	335	468	0.095	173	162	236	232	37065	35825	6.970	5.310	0	0	0
4	10	11	"yfiO"	"STM2663"	16590	44030	130	4631	4749	1442	30	72	72	80	51	63	100	100	0	3410	3482	1201	34	67	67	75	33	44	100	99	0	1.364	1.370	1.378	1.443	1.386	1.354	0.952	120	405	100	7902	8092	0.448	4559	3343	4677	3415	569849	417874	91.549	103.242	0	0	0
4	11	11	""	"STM2680"	16770	44040	130	749	767	228	29	70	70	77	50	64	100	99	0	4898	4919	1356	27	68	68	79	55	69	100	100	0	0.141	0.144	0.139	0.142	1.188	0.143	0.937	120	406	100	5509	5548	-2.831	679	4830	697	4851	92077	590287	13.800	88.000	0	0	0
4	12	11	""	"STM2690"	16940	44030	120	334	390	183	46	70	70	73	23	31	100	100	0	6023	6969	3442	49	66	66	73	35	47	100	100	0	0.044	0.046	0.045	0.045	1.293	0.046	0.904	120	368	100	6221	7223	-4.496	264	5957	320	6903	46831	836339	13.783	197.029	0	0	0
4	13	11	"ybbN"	"STM0504"	17130	44040	140	5775	5588	1105	19	74	74	84	66	78	100	100	0	5908	5632	1297	23	66	66	217	1045	481	98	96	0	0.976	0.991	0.986	1.027	1.367	0.980	0.977	156	390	100	11543	11080	-0.035	5701	5842	5514	5566	871714	878630	83.394	5.182	0	0	0
4	14	11	"allA"	"STM0515"	17310	44050	120	828	855	221	25	75	75	82	35	42	100	99	0	6624	6666	1226	18	67	67	99	212	214	100	100	0	0.115	0.118	0.113	0.115	1.269	0.119	0.927	120	349	100	7310	7379	-3.122	753	6557	780	6599	102617	799868	22.086	30.976	0	0	0
4	15	11	""	"STM0520"	17490	44050	130	467	489	159	32	77	77	85	40	47	100	100	0	10369	10218	1828	17	72	72	111	247	222	100	100	0	0.038	0.041	0.040	0.038	1.462	0.041	0.825	120	355	100	10687	10558	-4.723	390	10297	412	10146	58650	1226142	10.100	40.919	0	0	0
4	16	11	"ybbY"	"STM0524"	17650	44040	120	405	434	130	29	73	73	79	30	37	100	100	0	14646	15139	2238	14	67	67	89	224	251	100	100	0	0.023	0.024	0.023	0.023	1.311	0.025	0.877	120	341	100	14911	15433	-5.457	332	14579	361	15072	52128	1816685	11.833	67.188	0	0	0
4	17	11	"ylbE"	"STM0530"	17830	44040	130	202	214	60	28	74	74	80	26	32	99	97	0	8417	8543	1376	16	67	67	69	17	24	100	100	0	0.015	0.017	0.015	0.015	1.452	0.017	0.785	120	394	100	8478	8616	-6.028	128	8350	140	8476	25670	1025209	5.154	498.471	0	0	0
4	18	11	"cysS"	"STM0537"	18010	44060	130	10554	10806	1017	9	77	77	87	39	44	100	100	0	12211	12428	1485	11	68	68	74	40	54	100	100	0	0.863	0.868	0.863	0.871	1.086	0.861	0.983	120	404	100	22620	23089	-0.213	10477	12143	10729	12360	1296750	1491409	274.846	308.850	0	0	0
4	19	11	"yohJ"	"STM2181"	18190	44060	120	321	318	74	23	76	76	84	37	44	99	98	0	3008	2823	748	26	71	71	78	44	56	100	100	0	0.083	0.088	0.087	0.087	1.284	0.084	0.874	120	387	100	3182	2994	-3.583	245	2937	242	2752	38197	338792	6.324	62.386	0	0	0
4	20	11	"galS"	"STM2191"	18360	44060	130	399	441	139	31	73	73	78	77	98	100	99	0	8986	8926	1617	18	70	70	79	72	91	100	100	0	0.037	0.042	0.040	0.039	1.305	0.040	0.753	120	427	100	9242	9224	-4.773	326	8916	368	8856	52891	1071120	4.714	122.875	0	0	0
4	21	11	"lysP"	"STM2200"	18550	44060	130	6544	6962	1403	20	71	71	77	77	100	100	100	0	12433	13536	2844	21	66	66	74	71	95	100	100	0	0.523	0.512	0.516	0.512	1.074	0.503	0.980	120	418	100	18840	20361	-0.934	6473	12367	6891	13470	835426	1624299	89.416	189.606	0	0	0
4	22	11	"yejH"	"STM2223"	18720	44060	130	1493	1487	248	16	69	69	109	439	402	100	96	0	12509	12233	1967	16	67	67	128	579	452	100	100	0	0.114	0.117	0.115	0.116	1.098	0.114	0.976	120	502	100	13866	13584	-3.127	1424	12442	1418	12166	178497	1467944	3.139	20.907	0	0	0
4	23	11	""	"STM2231"	18910	44080	40	108	120	37	30	74	74	80	27	33	75	25	0	587	600	177	29	124	124	182	156	85	100	83	0	0.073	0.097	0.092	0.089	1.714	0.112	0.242	12	68	100	497	522	-3.767	34	463	46	476	1434	7199	1.481	2.679	-100	0	0
4	24	11	""	"STM2240"	19080	44070	120	639	653	109	16	70	70	74	43	58	100	100	0	9298	9468	1667	17	70	70	79	49	62	100	100	0	0.062	0.062	0.061	0.062	1.112	0.060	0.944	120	540	100	9797	9981	-4.020	569	9228	583	9398	78319	1136160	13.465	191.612	0	0	0
4	1	12	"phoP"	"STM1231"	14990	44190	120	4944	4767	1594	33	67	67	70	19	27	100	100	0	2689	2596	883	34	65	65	67	15	22	100	100	0	1.859	1.857	1.874	1.897	1.280	1.862	0.974	120	533	100	7501	7231	0.894	4877	2624	4700	2531	572036	311508	247.211	168.600	0	0	0
4	2	12	"phoP"	"STM1231"	15170	44190	130	7583	7211	1960	27	68	68	71	35	49	100	100	0	4259	4054	1117	27	64	64	66	23	34	100	100	0	1.791	1.790	1.802	1.801	1.166	1.792	0.983	120	437	100	11710	11133	0.841	7515	4195	7143	3990	865316	486431	204.000	173.391	0	0	0
4	3	12	"phoQ"	"STM1230"	15340	44190	120	1983	1937	754	38	68	68	72	37	51	100	99	0	2609	2582	1071	41	64	64	68	28	41	100	100	0	0.752	0.742	0.755	0.745	1.294	0.728	0.954	120	413	100	4460	4387	-0.410	1915	2545	1869	2518	232462	309848	50.405	89.786	0	0	0
4	4	12	"phoQ"	"STM1230"	15520	44190	120	5297	5165	1236	23	69	69	72	21	29	100	100	0	7294	7066	1829	25	63	63	66	21	31	100	100	0	0.723	0.728	0.726	0.736	1.161	0.720	0.984	120	413	100	12459	12099	-0.468	5228	7231	5096	7003	619771	847897	242.524	333.333	0	0	0
4	5	12	"phoQ"	"STM1230"	15700	44200	130	3362	3394	782	23	72	72	73	18	24	100	100	0	4595	4618	997	21	63	63	66	15	22	100	100	0	0.726	0.729	0.745	0.724	1.220	0.722	0.952	120	466	100	7822	7877	-0.462	3290	4532	3322	4555	407313	554167	184.500	303.467	0	0	0
4	6	12	"hupA"	"STM4170"	15880	44190	130	12168	11765	4926	41	79	79	112	147	131	99	99	0	1272	1254	541	43	68	68	83	84	101	95	95	0	10.041	9.853	10.202	10.217	1.362	9.950	0.940	120	476	100	13293	12872	3.328	12089	1204	11686	1186	1411797	150523	79.272	13.940	0	0	0
4	7	12	"sopB"	"STM1091"	16050	44200	120	11239	10839	2155	19	78	78	110	144	130	100	100	0	15561	14789	3151	21	69	69	79	45	56	100	100	0	0.720	0.731	0.731	0.738	1.212	0.724	0.978	120	496	100	26653	25481	-0.473	11161	15492	10761	14720	1300711	1774729	74.507	326.889	0	0	0
4	8	12	"pipC"	"STM0375"	16230	44200	130	1298	1240	275	22	72	72	75	23	30	100	100	0	1894	1832	464	25	64	64	69	24	34	100	100	0	0.670	0.661	0.665	0.666	1.172	0.637	0.959	120	479	100	3056	2936	-0.578	1226	1830	1168	1768	148858	219863	50.652	73.458	0	0	0
4	9	12	"pipC"	"STM0375"	16410	44210	120	1954	1884	594	31	72	72	77	27	35	99	98	0	3150	3088	1024	33	65	65	75	38	50	100	100	0	0.610	0.599	0.602	0.584	1.311	0.591	0.967	120	448	100	4967	4835	-0.713	1882	3085	1812	3023	226055	370601	66.926	79.289	0	0	0
4	10	12	"ssrB"	"STM1391"	16580	44200	130	346	356	143	40	68	68	73	25	34	100	100	0	3235	3095	1064	34	65	65	73	37	50	100	100	0	0.088	0.095	0.088	0.090	1.358	0.093	0.837	120	460	100	3448	3318	-3.511	278	3170	288	3030	42714	371365	11.320	81.676	0	0	0
4	11	12	"ssrB"	"STM1391"	16760	44210	130	384	386	64	16	67	67	71	20	28	100	100	0	3652	3656	555	15	65	65	82	85	103	100	100	0	0.088	0.089	0.089	0.088	1.216	0.086	0.916	120	488	100	3904	3910	-3.500	317	3587	319	3591	46310	438736	15.750	42.047	0	0	0
4	12	12	"ssrB"	"STM1391"	16950	44210	130	647	707	204	28	67	67	71	20	28	100	100	0	5405	5457	1174	21	63	63	79	84	106	100	100	0	0.109	0.119	0.115	0.116	1.178	0.118	0.943	120	458	100	5922	6034	-3.203	580	5342	640	5394	84804	654883	31.800	64.024	0	0	0
4	13	12	"lrp"	"STM0959"	17120	44210	130	6539	6552	765	11	71	71	75	27	36	100	100	0	3489	3531	459	12	63	63	66	16	24	100	100	0	1.888	1.869	1.864	1.874	1.106	1.861	0.966	120	403	100	9894	9949	0.917	6468	3426	6481	3468	786194	423764	239.889	216.563	0	0	0
4	14	12	"lrp"	"STM0959"	17300	44220	140	7236	6929	1875	27	74	74	84	44	52	100	100	0	4700	4286	1235	28	65	65	84	158	188	98	97	0	1.545	1.624	1.623	1.673	1.366	1.624	0.953	156	413	100	11797	11076	0.628	7162	4635	6855	4221	1080961	668600	155.568	26.595	0	0	0
4	15	12	"gyrA"	"STM2272"	17480	44220	130	10614	10610	2546	23	74	74	85	47	55	100	100	0	5343	5233	1207	23	65	65	87	167	191	100	100	0	1.997	2.039	2.049	2.025	1.165	2.057	0.971	120	369	100	15818	15704	0.998	10540	5278	10536	5168	1273220	627927	223.936	30.814	0	0	0
4	16	12	"gyrA"	"STM2272"	17650	44220	140	16229	16401	3659	22	73	73	79	29	36	100	100	0	8701	8678	2067	23	65	65	68	17	25	100	100	0	1.871	1.896	1.896	1.916	1.210	1.904	0.968	156	438	100	24792	24941	0.904	16156	8636	16328	8613	2558495	1353726	562.828	506.471	0	0	0
4	17	12	"csrA"	"STM2826"	17830	44230	120	2142	2281	755	33	74	74	82	31	37	100	100	0	800	841	259	30	66	66	68	17	25	100	100	0	2.817	2.848	2.914	2.830	1.238	2.943	0.935	120	429	100	2802	2982	1.494	2068	734	2207	775	273712	100922	70.935	45.471	0	0	0
4	18	12	"csrA"	"STM2826"	18010	44230	120	1872	2227	1350	60	77	77	87	40	45	100	100	0	619	740	478	64	67	67	72	39	54	100	100	0	3.252	3.195	3.228	3.276	1.248	3.170	0.914	120	411	100	2347	2823	1.701	1795	552	2150	673	267296	88768	53.500	17.128	0	0	0
4	19	12	"yhhP"	"STM3578"	18170	44230	110	404	469	267	56	76	76	84	37	44	100	100	0	681	893	632	70	69	69	81	52	64	100	100	0	0.536	0.477	0.476	0.479	1.341	0.439	0.904	80	389	100	940	1217	-0.900	328	612	393	824	37554	71457	10.405	15.615	0	0	0
4	20	12	"yhhP"	"STM3578"	18360	44240	120	341	343	128	37	73	73	75	22	29	98	97	0	783	809	342	42	68	68	78	68	87	98	96	0	0.375	0.364	0.361	0.358	1.312	0.361	0.934	120	469	100	983	1011	-1.416	268	715	270	741	41206	97085	12.182	10.750	0	0	0
4	21	12	"yhhP"	"STM3578"	18540	44240	120	404	457	192	42	70	70	73	19	26	100	100	0	1056	1146	508	44	63	63	68	63	92	99	99	0	0.336	0.357	0.349	0.358	1.318	0.346	0.894	120	418	100	1327	1470	-1.572	334	993	387	1083	54829	137519	20.211	17.111	0	0	0
4	22	12	"topA"	"STM1714"	18710	44240	130	16676	16788	2353	14	76	76	179	847	473	100	100	0	15867	15934	2400	15	66	66	153	741	484	100	100	0	1.051	1.053	1.060	1.055	1.123	1.052	0.972	120	464	100	32401	32580	0.071	16600	15801	16712	15868	2014562	1912034	19.609	21.297	0	0	0
4	23	12	"topA"	"STM1714"	18900	44240	120	1604	1733	705	40	74	74	171	817	477	98	43	0	1464	1578	632	40	69	69	155	716	461	96	46	0	1.097	1.099	1.101	1.105	1.216	1.156	0.758	120	499	100	2925	3168	0.133	1530	1395	1659	1509	207952	189417	1.912	1.987	0	0	0
4	24	12	"fur"	"STM0693"	19070	44240	120	5656	5397	1316	24	70	70	74	26	35	100	100	0	3406	3260	783	24	68	68	70	16	22	100	100	0	1.673	1.669	1.715	1.669	1.174	1.693	0.962	120	523	100	8924	8519	0.743	5586	3338	5327	3192	647607	391146	204.731	199.375	0	0	0
4	1	13	"ctrl-buffer"	"ctrl-buffer"	14980	44360	100	80	83	27	32	65	65	68	18	26	43	16	0	78	83	26	31	65	65	68	19	27	33	11	0	1.154	1.000	1.475	1.447	2.531	0.550	0.095	80	416	100	28	36	0.206	15	13	18	18	6675	6657	0.833	0.789	-50	0	0
4	2	13	"ctrl-buffer"	"ctrl-buffer"	15160	44360	100	73	76	23	30	65	65	66	16	24	32	17	0	80	86	29	33	67	67	71	23	32	31	12	0	0.615	0.579	1.138	1.073	3.425	0.581	0.122	80	357	100	21	30	-0.700	8	13	11	19	6102	6916	0.625	0.652	-50	0	0
4	3	13	"ctrl-buffer"	"ctrl-buffer"	15330	44360	100	74	80	23	28	66	66	67	18	26	31	11	0	84	93	29	31	65	65	70	22	31	46	20	0	0.421	0.500	0.739	0.699	2.788	0.800	0.269	80	357	100	27	42	-1.248	8	19	14	28	6392	7461	0.722	1.045	-50	0	0
4	4	13	"ctrl-buffer"	"ctrl-buffer"	15510	44360	100	82	84	24	28	67	67	69	18	26	43	20	0	84	92	36	39	67	67	75	30	40	30	7	0	0.882	0.680	0.850	0.789	3.186	0.575	0.444	80	384	100	32	42	-0.181	15	17	17	25	6708	7353	0.833	0.567	-50	0	0
4	5	13	"ctrl-buffer"	"ctrl-buffer"	15690	44370	100	89	93	37	39	69	69	71	18	25	50	22	0	101	106	40	37	65	65	73	28	38	58	20	0	0.556	0.585	0.659	0.678	2.738	0.601	0.257	80	411	100	56	65	-0.848	20	36	24	41	7465	8468	1.222	1.179	-50	0	0
4	6	13	"ctrl-buffer"	"ctrl-buffer"	15880	44380	110	225	242	107	44	73	73	75	20	26	97	95	0	275	341	197	57	69	69	78	36	46	98	92	0	0.738	0.621	0.649	0.623	1.741	0.583	0.826	80	463	100	358	441	-0.439	152	206	169	272	19350	27284	8.350	7.306	0	0	0
4	7	13	"ctrl-buffer"	"ctrl-buffer"	16060	44410	60	99	110	37	33	79	79	84	31	36	46	25	0	147	156	63	40	75	75	87	45	51	75	31	0	0.278	0.383	0.479	0.386	2.627	0.463	0.370	32	155	100	92	112	-1.848	20	72	31	81	3530	4996	0.839	1.533	0	0	0
4	8	13	"ctrl-buffer"	"ctrl-buffer"	16250	44370	90	664	723	342	47	75	75	81	33	40	100	100	0	1105	1233	603	48	68	68	85	49	57	100	100	0	0.568	0.556	0.554	0.545	1.241	0.543	0.957	52	366	100	1626	1813	-0.816	589	1037	648	1165	37595	64110	19.455	23.429	0	0	0
4	9	13	"ctrl-buffer"	"ctrl-buffer"	16430	44390	80	171	239	198	82	73	73	79	29	36	94	78	0	324	438	353	80	66	66	82	44	53	100	92	0	0.380	0.446	0.426	0.396	1.661	0.521	0.852	52	263	100	356	538	-1.397	98	258	166	372	12405	22754	5.517	8.091	0	0	0
4	10	13	"ctrl-buffer"	"ctrl-buffer"	16580	44390	110	120	168	161	95	68	68	71	21	29	70	55	0	183	298	346	116	63	63	69	26	37	90	78	0	0.433	0.426	0.464	0.402	2.256	0.453	0.808	80	422	100	172	335	-1.206	52	120	100	235	13405	23834	4.619	8.808	0	0	0
4	11	13	"ctrl-buffer"	"ctrl-buffer"	16770	44380	90	126	150	96	64	69	69	73	24	32	76	61	0	225	255	158	61	64	64	73	29	39	100	92	0	0.354	0.424	0.389	0.349	1.946	0.546	0.775	52	323	100	218	272	-1.498	57	161	81	191	7823	13236	3.208	6.276	0	0	0
4	12	13	"ctrl-buffer"	"ctrl-buffer"	16930	44390	100	77	86	28	32	65	65	68	18	26	41	22	0	83	96	40	41	63	63	65	14	21	61	40	0	0.600	0.636	0.845	0.699	2.611	0.701	0.271	80	358	100	32	54	-0.737	12	20	21	33	6852	7641	1.000	2.214	-50	0	0
4	13	13	"ctrl-buffer"	"ctrl-buffer"	17110	44390	100	79	82	20	24	68	68	70	19	27	36	12	0	91	95	27	28	63	63	65	14	21	71	47	0	0.393	0.438	0.561	0.499	3.474	0.699	0.184	80	368	100	39	46	-1.348	11	28	14	32	6558	7629	0.632	2.143	-50	0	0
4	14	13	"ctrl-buffer"	"ctrl-buffer"	17290	44390	100	87	89	23	25	69	69	71	21	29	41	13	0	81	85	21	24	63	63	82	346	421	0	0	0	1.000	0.909	1.082	1.009	3.032	0.945	0.258	80	342	100	36	42	0.000	18	18	20	22	7085	6794	0.857	0.009	-50	0	0
4	15	13	"ctrl-buffer"	"ctrl-buffer"	17460	44390	100	76	87	57	65	67	67	72	28	38	18	10	0	75	83	30	36	63	63	66	19	28	30	11	0	0.750	1.000	1.167	1.163	3.002	2.023	0.437	80	370	100	21	40	-0.415	9	12	20	20	6996	6640	0.536	0.895	-50	0	0
4	16	13	"ctrl-buffer"	"ctrl-buffer"	17640	44400	100	78	83	24	28	68	68	72	23	31	30	7	0	78	84	27	32	65	65	69	27	39	16	7	0	0.769	0.789	1.141	1.167	3.267	0.862	0.110	80	369	100	23	34	-0.379	10	13	15	19	6617	6723	0.478	0.556	-50	0	0
4	17	13	"ctrl-buffer"	"ctrl-buffer"	17820	44400	100	81	89	30	33	68	68	71	18	25	46	30	0	77	90	47	52	65	65	68	18	26	41	21	0	1.083	0.840	1.241	1.235	3.743	0.310	0.211	80	384	100	25	46	0.115	13	12	21	25	7097	7199	1.000	1.222	-50	0	0
4	18	13	"ctrl-buffer"	"ctrl-buffer"	18000	44400	100	82	86	33	38	70	70	72	18	25	36	15	0	74	82	31	37	64	64	66	18	27	32	17	0	1.200	0.889	1.496	1.558	4.336	1.258	0.261	80	371	100	22	34	0.263	12	10	16	18	6919	6525	0.778	0.889	-50	0	0
4	19	13	"ctrl-buffer"	"ctrl-buffer"	18170	44410	100	82	91	37	40	69	69	71	19	26	40	22	0	76	87	41	47	64	64	68	25	36	35	10	0	1.083	0.957	1.150	1.094	3.561	1.005	0.314	80	408	100	25	45	0.115	13	12	22	23	7247	6957	1.053	0.760	-50	0	0
4	20	13	"ctrl-buffer"	"ctrl-buffer"	18350	44410	100	69	71	20	28	72	72	75	22	29	10	3	0	74	78	23	29	68	68	73	22	30	17	7	0	-0.500	-0.100	1.225	0.988	3.182	1.271	0.166	80	401	100	3	9	Error	-3	6	-1	10	5694	6269	-0.182	0.227	-50	0	0
4	21	13	"ctrl-buffer"	"ctrl-buffer"	18530	44410	100	65	68	16	23	70	70	72	20	27	8	1	0	75	77	21	27	65	65	70	21	30	20	5	0	-0.500	-0.167	0.750	0.997	3.574	0.617	0.245	80	401	100	5	10	Error	-5	10	-2	12	5416	6187	-0.200	0.333	-50	0	0
4	22	13	"ctrl-buffer"	"ctrl-buffer"	18710	44410	100	110	126	58	46	81	81	94	42	44	45	26	0	74	91	87	95	68	68	71	22	30	21	10	0	4.833	1.957	3.000	3.269	3.899	1.080	0.098	80	388	100	35	68	2.273	29	6	45	23	10051	7289	0.762	0.909	-50	0	0
4	23	13	"ctrl-buffer"	"ctrl-buffer"	18880	44420	100	80	84	26	30	80	80	92	43	46	7	0	0	80	89	37	41	69	69	71	14	19	35	21	0	0.000	0.200	0.860	1.099	3.646	2.254	0.091	80	392	100	11	24	Error	0	11	4	20	6692	7083	-0.186	1.286	-50	0	0
4	24	13	"ctrl-buffer"	"ctrl-buffer"	19060	44420	100	74	74	18	24	70	70	76	38	50	2	0	0	76	84	27	32	68	68	71	20	28	28	11	0	0.500	0.250	0.875	1.084	4.114	8.581	0.010	80	447	100	12	20	-1.000	4	8	4	16	5932	6688	-0.053	0.650	-50	0	0
4	1	14	""	"STM1553"	14990	44540	130	176	180	44	24	70	70	74	23	31	99	93	0	6272	6293	1175	18	69	69	74	29	39	100	100	0	0.017	0.018	0.016	0.016	1.534	0.017	0.721	120	718	100	6309	6334	-5.871	106	6203	110	6224	21565	755166	4.609	214.448	0	0	0
4	2	14	""	"STM3783"	15160	44530	120	116	124	42	33	68	68	70	20	28	86	60	0	1997	2113	926	43	70	70	77	26	33	100	100	0	0.025	0.027	0.027	0.023	2.063	0.027	0.569	120	503	100	1975	2099	-5.327	48	1927	56	2043	14935	253511	2.700	78.308	0	0	0
4	3	14	""	"STM2242"	15330	44530	120	89	100	38	38	68	68	69	18	26	53	31	0	2083	2062	945	45	67	67	73	29	39	100	100	0	0.010	0.016	0.015	0.013	2.758	0.019	0.438	120	535	100	2037	2027	-6.585	21	2016	32	1995	12022	247391	1.722	68.586	0	0	0
4	4	14	"yfiM"	"STM2653"	15520	44540	130	267	287	123	42	65	65	67	18	26	100	96	0	2148	2180	1182	54	62	62	70	31	44	100	100	0	0.097	0.105	0.104	0.105	1.388	0.102	0.904	120	642	100	2288	2340	-3.368	202	2086	222	2118	34452	261586	12.222	68.065	0	0	0
4	5	14	"oxyS"	"STM4124"	15690	44550	110	114	130	61	46	65	65	67	17	25	85	71	0	609	643	332	51	61	61	69	29	42	100	100	0	0.089	0.112	0.102	0.093	2.085	0.112	0.616	80	471	100	597	647	-3.483	49	548	65	582	10362	51441	3.706	19.793	0	0	0
4	6	14	""	"STM4302"	15870	44540	120	87	94	38	40	68	68	69	17	24	54	30	0	1923	2055	1046	50	63	63	73	34	46	100	100	0	0.010	0.013	0.015	0.012	2.744	0.015	0.355	120	550	100	1879	2018	-6.613	19	1860	26	1992	11324	246624	1.471	58.294	0	0	0
4	7	14	"ssaT"	"STM1421"	16050	44550	120	107	155	118	76	69	69	70	18	25	66	50	0	1491	5152	6799	131	64	64	73	32	43	100	100	0	0.027	0.017	0.018	0.017	2.315	0.016	0.880	120	528	100	1465	5174	-5.231	38	1427	86	5088	18645	618259	4.722	158.719	0	0	0
4	8	14	"nrdI"	"STM2806"	16200	44540	110	739	1575	1621	102	73	73	92	85	92	86	78	0	1008	2533	2663	105	67	67	97	111	114	90	77	0	0.708	0.609	0.637	0.637	1.775	0.604	0.960	80	464	100	1607	3968	-0.499	666	941	1502	2466	126025	202664	17.447	21.946	0	0	0
4	9	14	"sipA"	"STM2882"	16400	44550	130	6043	7031	3328	47	74	74	88	74	84	100	100	0	8551	9734	4838	49	64	64	91	102	112	100	100	0	0.703	0.719	0.732	0.727	1.204	0.701	0.950	120	655	100	14456	16627	-0.508	5969	8487	6957	9670	843696	1168040	93.824	94.539	0	0	0
4	10	14	"dctA"	"STM3614"	16580	44550	120	987	957	206	21	68	68	72	28	38	100	100	0	11128	10843	2096	19	62	62	70	51	72	100	100	0	0.083	0.082	0.083	0.081	1.248	0.084	0.915	120	512	100	11985	11670	-3.590	919	11066	889	10781	114866	1301107	31.607	211.235	0	0	0
4	11	14	"aroB"	"STM3486"	16760	44560	130	1684	2647	2504	94	66	66	69	20	28	100	100	0	744	1238	1261	101	61	61	64	17	26	100	100	0	2.369	2.193	2.360	2.311	1.301	2.100	0.959	120	612	100	2301	3758	1.244	1618	683	2581	1177	317671	148503	128.900	69.059	0	0	0
4	12	14	"purN"	"STM2500"	16930	44550	130	800	990	671	67	66	66	68	17	25	100	100	0	3231	3942	2911	73	62	62	65	18	27	100	100	0	0.232	0.238	0.242	0.242	1.278	0.227	0.936	120	557	100	3903	4804	-2.110	734	3169	924	3880	118827	473009	54.235	215.389	0	0	0
4	13	14	"yjgG"	"STM4462"	17120	44560	140	77	91	49	53	68	68	70	17	24	30	16	0	526	731	725	99	62	62	65	18	27	99	98	0	0.019	0.034	0.033	0.030	2.548	0.049	0.604	156	661	100	473	692	-5.688	9	464	23	669	14128	114056	1.235	37.000	0	0	0
4	14	14	""	"STM0437"	17280	44560	130	583	595	81	13	68	68	73	36	49	100	100	0	15473	15491	2186	14	65	65	227	1237	544	100	100	0	0.033	0.034	0.034	0.034	1.140	0.033	0.960	120	543	100	15923	15953	-4.903	515	15408	527	15426	71351	1858926	14.500	12.340	0	0	0
4	15	14	""	"STM0565"	17460	44570	130	95	100	26	26	68	68	74	37	50	37	7	0	1894	1917	590	30	68	68	216	1149	531	86	20	0	0.015	0.017	0.016	0.015	2.402	0.021	0.528	120	631	100	1853	1881	-6.080	27	1826	32	1849	12018	230099	0.703	1.480	0	0	0
4	16	14	"res"	"STM0358"	17650	44570	130	6836	6743	717	10	70	70	73	24	32	100	100	0	24307	24019	2429	10	66	66	77	66	85	100	100	0	0.279	0.279	0.279	0.278	1.066	0.278	0.983	120	616	100	31007	30626	-1.841	6766	24241	6673	23953	809115	2882285	277.917	362.758	0	0	0
4	17	14	""	"STM2003"	17830	44580	130	146	155	40	25	71	71	73	21	28	98	85	0	3866	3926	909	23	65	65	74	109	147	100	100	0	0.020	0.022	0.020	0.020	1.546	0.021	0.663	120	604	100	3876	3945	-5.663	75	3801	84	3861	18582	471091	3.905	35.339	0	0	0
4	18	14	"nfo"	"STM2203"	18000	44580	130	5175	5177	655	12	70	70	72	20	27	100	100	0	12757	12763	1441	11	65	65	73	108	147	100	100	0	0.402	0.402	0.405	0.401	1.077	0.401	0.984	120	609	100	17797	17805	-1.314	5105	12692	5107	12698	621225	1531514	255.250	117.500	0	0	0
4	19	14	"EMPTY"	"EMPTY"	18170	44580	100	68	70	20	28	70	70	74	22	29	10	1	0	63	65	13	20	65	65	70	20	28	6	1	0	1.000	0.000	1.564	1.672	4.288	1.412	0.233	80	420	100	-4	0	0.000	-2	-2	0	0	5562	5171	-0.182	-0.250	-75	0	0
4	20	14	"EMPTY"	"EMPTY"	18350	44590	100	77	81	34	41	73	73	80	44	55	6	1	0	73	82	30	36	70	70	80	35	43	12	5	0	1.333	0.667	1.132	1.065	3.680	0.527	0.177	80	452	100	7	20	0.415	4	3	8	12	6478	6527	0.023	0.057	-75	0	0
4	21	14	"EMPTY"	"EMPTY"	18520	44590	100	73	78	28	35	71	71	77	40	51	8	2	0	68	73	17	23	70	70	79	35	44	6	0	0	-1.000	2.333	1.371	1.398	2.896	3.240	0.180	80	452	100	0	10	Error	2	-2	7	3	6269	5829	0.025	-0.171	-75	0	0
4	22	14	"EMPTY"	"EMPTY"	18700	44590	100	77	78	19	24	75	75	83	34	40	6	0	0	76	80	19	23	69	69	73	19	26	25	10	0	0.286	0.273	0.851	1.058	3.047	3.187	0.160	80	464	100	9	14	-1.807	2	7	3	11	6246	6364	-0.147	0.368	-75	0	0
4	23	14	"EMPTY"	"EMPTY"	18880	44590	100	76	77	22	28	75	75	80	26	32	12	2	0	74	80	29	36	71	71	74	18	24	22	11	0	0.333	0.222	1.469	0.912	3.749	1.497	0.079	80	452	100	4	11	-1.585	1	3	2	9	6149	6390	-0.115	0.333	-75	0	0
4	24	14	"EMPTY"	"EMPTY"	19060	44600	100	68	72	28	38	69	69	74	33	44	5	1	0	65	68	13	19	70	70	73	22	30	3	1	0	0.200	-1.500	1.231	0.986	3.534	2.143	0.035	80	496	100	-6	1	-2.322	-1	-5	3	-2	5775	5405	-0.061	-0.227	-75	0	0
5	1	1	"yggG"	"STM3077"	1390	46540	110	542	859	786	91	67	67	69	18	26	100	100	0	2473	3518	3009	85	77	77	79	19	24	100	100	0	0.198	0.230	0.221	0.218	1.456	0.239	0.867	80	518	100	2871	4233	-2.335	475	2396	792	3441	68739	281420	43.889	181.000	0	0	0
5	2	1	""	"STM1249"	1580	46550	110	325	579	597	103	66	66	68	20	29	100	98	0	1355	2120	2272	107	75	75	79	21	26	100	100	0	0.202	0.251	0.227	0.235	1.623	0.245	0.883	80	412	100	1539	2558	-2.305	259	1280	513	2045	46319	169591	25.550	97.190	0	0	0
5	3	1	"csgA"	"STM1144"	1760	46550	120	197	271	206	76	64	64	66	19	28	92	82	0	2229	3099	2686	86	75	75	79	20	25	100	97	0	0.062	0.068	0.066	0.064	2.190	0.066	0.820	120	533	100	2287	3231	-4.018	133	2154	207	3024	32516	371931	10.789	151.000	0	0	0
5	4	1	"malT"	"STM3515"	1940	46530	110	3229	3248	386	11	64	64	68	25	36	100	100	0	22403	22809	3466	15	72	72	87	134	154	100	100	0	0.142	0.140	0.141	0.141	1.127	0.135	0.966	80	493	100	25496	25921	-2.819	3165	22331	3184	22737	259878	1824727	127.200	169.567	0	0	0
5	5	1	""	"STM0212"	2110	46540	110	257	325	215	66	65	65	69	25	36	98	95	0	2336	2815	1879	66	72	72	94	156	165	100	97	0	0.085	0.095	0.094	0.087	1.777	0.096	0.837	80	511	100	2456	3003	-3.560	192	2264	260	2743	26006	225187	10.240	17.442	0	0	0
5	6	1	"gltX"	"STM2415"	2290	46540	110	2425	3321	2536	76	64	64	69	39	56	100	100	0	1897	2249	1488	66	71	71	82	86	104	100	100	0	1.293	1.495	1.412	1.422	1.447	1.683	0.880	80	511	100	4187	5435	0.371	2361	1826	3257	2178	265682	179929	83.385	25.198	0	0	0
5	7	1	""	"STM0055"	2460	46550	110	366	467	359	76	64	64	68	42	61	97	91	0	2222	2763	2078	75	71	71	91	165	181	100	98	0	0.140	0.150	0.137	0.140	1.710	0.149	0.857	80	477	100	2453	3095	-2.832	302	2151	403	2692	37386	221023	9.500	16.194	0	0	0
5	8	1	"acnA"	"STM1712"	2640	46550	110	2004	1970	364	18	64	64	72	66	91	100	100	0	19719	19741	3782	19	72	72	211	1177	557	100	100	0	0.099	0.097	0.097	0.097	1.133	0.092	0.958	80	470	100	21587	21575	-3.340	1940	19647	1906	19669	157581	1579292	28.758	16.593	0	0	0
5	9	1	"rfbF"	"STM2092"	2820	46550	120	2694	3399	2885	84	63	63	72	62	86	100	99	0	1400	1843	1323	71	71	71	178	1087	610	66	27	0	1.980	1.883	1.859	1.852	1.627	1.822	0.451	120	542	100	3960	5108	0.985	2631	1329	3336	1772	407849	221104	53.661	1.532	0	0	0
5	10	1	"osmY"	"STM4561"	3000	46570	120	1862	2374	2062	86	64	64	82	154	187	97	88	0	3994	5038	4172	82	71	71	124	690	556	85	73	0	0.458	0.465	0.482	0.455	1.593	0.468	0.924	120	505	100	5721	7277	-1.126	1798	3923	2310	4967	284864	604590	14.883	7.122	0	0	0
5	11	1	"hflB"	"STM3296"	3180	46570	120	46656	44722	10807	24	63	63	68	29	42	100	100	0	8676	8527	2255	26	73	73	76	21	27	100	100	0	5.416	5.283	5.387	5.289	1.263	5.287	0.958	120	511	100	55196	53113	2.437	46593	8603	44659	8454	5366599	1023258	1539.793	402.429	0	0	0
5	12	1	"yheM"	"STM3450"	3340	46550	80	457	491	304	61	62	62	84	88	104	86	73	0	1286	1312	782	59	76	76	135	255	188	84	75	0	0.326	0.347	0.344	0.331	1.555	0.336	0.863	52	301	100	1605	1665	-1.615	395	1210	429	1236	25509	68216	4.625	4.616	0	0	0
5	13	1	"yifL"	"STM3946"	3540	46570	120	1606	1915	1222	63	62	62	72	61	84	100	98	0	1153	1377	842	61	79	79	108	179	165	91	90	0	1.438	1.428	1.408	1.461	1.561	1.478	0.873	120	531	100	2618	3151	0.524	1544	1074	1853	1298	229795	165185	30.213	7.089	0	0	0
5	14	1	""	"STM3941"	3700	46570	120	1992	2243	1359	60	63	63	65	18	27	100	99	0	2767	3356	1976	58	80	80	82	17	20	100	99	0	0.718	0.665	0.674	0.671	1.551	0.638	0.816	120	476	100	4616	5456	-0.478	1929	2687	2180	3276	269186	402671	121.000	192.588	0	0	0
5	15	1	"hemD"	"STM3937"	3880	46580	120	8077	7748	2615	33	65	65	66	17	25	100	100	0	7064	6782	2173	32	83	83	86	21	24	100	100	0	1.148	1.147	1.148	1.131	1.395	1.149	0.945	120	494	100	14993	14382	0.199	8012	6981	7683	6699	929792	813839	451.882	318.857	0	0	0
5	16	1	"wecF"	"STM3928"	4070	46580	120	842	930	439	47	68	68	71	23	32	100	100	0	2627	3046	1557	51	82	82	86	25	29	100	100	0	0.304	0.291	0.292	0.288	1.447	0.273	0.860	120	502	100	3319	3826	-1.717	774	2545	862	2964	111651	365461	37.348	118.400	0	0	0
5	17	1	"wecD"	"STM3924"	4240	46570	130	4301	4286	1318	30	70	70	73	23	31	100	100	0	4858	4797	1521	31	80	80	86	25	29	100	100	0	0.886	0.894	0.881	0.898	1.185	0.881	0.949	120	593	100	9009	8933	-0.175	4231	4778	4216	4717	514365	575670	183.174	188.440	0	0	0
5	18	1	"wecB"	"STM3920"	4420	46580	130	10828	10467	2662	25	75	75	80	45	56	100	100	0	11097	10751	2597	24	84	84	88	25	28	100	100	0	0.976	0.974	0.968	0.970	1.199	0.967	0.957	120	553	100	21766	21059	-0.034	10753	11013	10392	10667	1256076	1290166	230.822	426.520	0	0	0
5	19	1	""	"STM4431"	4590	46590	120	86	123	88	71	70	70	75	31	41	37	32	0	654	3725	5325	142	77	77	82	23	28	75	69	0	0.028	0.015	0.020	0.039	8.954	0.013	0.608	120	488	100	593	3701	-5.172	16	577	53	3648	14815	446940	1.548	158.391	0	0	0
5	20	1	""	"STM4435"	4780	46590	130	135	157	85	54	65	65	67	19	28	77	65	0	3965	5692	5078	89	73	73	76	20	26	100	100	0	0.018	0.016	0.017	0.017	2.263	0.015	0.638	120	583	100	3962	5711	-5.797	70	3892	92	5619	18893	683098	4.737	280.800	0	0	0
5	21	1	""	"STM4442"	4970	46580	130	95	111	75	67	66	66	70	26	37	54	27	0	536	1090	1468	134	71	71	76	27	35	92	83	0	0.062	0.044	0.051	0.063	4.805	0.025	0.227	120	630	100	494	1064	-4.003	29	465	45	1019	13262	130761	1.577	37.556	0	0	0
5	22	1	"treC"	"STM4453"	5140	46590	130	89	137	119	86	64	64	69	23	33	51	34	0	581	1517	2143	141	70	70	75	24	32	93	87	0	0.049	0.050	0.051	0.055	4.356	0.046	0.707	120	589	100	536	1520	-4.353	25	511	73	1447	16406	181989	2.957	60.083	0	0	0
5	23	1	""	"STM4467"	5320	46590	130	82	113	110	97	64	64	75	71	94	15	10	0	490	659	632	95	70	70	75	22	29	100	96	0	0.043	0.083	0.076	0.076	3.365	0.043	0.053	120	582	100	438	638	-4.544	18	420	49	589	13598	79091	0.535	26.545	0	0	0
5	24	1	"idnK"	"STM4485"	5500	46590	130	106	137	88	64	66	66	89	322	361	1	0	0	1225	2403	3003	124	69	69	73	22	30	100	100	0	0.035	0.030	0.029	0.030	2.454	0.025	0.380	120	736	100	1196	2405	-4.853	40	1156	71	2334	16387	288365	0.149	105.909	0	0	0
5	1	2	"yjaH"	"STM4171"	1400	46720	160	798	1904	2454	128	68	68	70	18	25	100	100	0	1282	3551	4774	134	77	77	80	19	23	99	99	0	0.606	0.528	0.533	0.543	1.481	0.488	0.914	208	745	100	1935	5310	-0.723	730	1205	1836	3474	396046	738504	101.889	182.684	0	0	0
5	2	2	"purD"	"STM4175"	1580	46720	180	277	603	879	145	67	67	74	54	72	82	70	0	1493	3794	6140	161	75	75	110	311	282	94	75	0	0.148	0.144	0.136	0.132	1.766	0.138	0.879	256	698	100	1628	4255	-2.755	210	1418	536	3719	154325	971323	9.796	11.846	0	0	0
5	3	2	"livJ"	"STM3567"	1760	46720	110	183	280	261	93	65	65	67	17	25	95	88	0	1570	2141	2024	94	72	72	76	18	23	100	100	0	0.079	0.104	0.107	0.100	2.243	0.100	0.818	80	330	100	1616	2284	-3.666	118	1498	215	2069	22394	171311	12.529	114.722	0	0	0
5	4	2	"yihS"	"STM4021"	1930	46710	110	90	101	52	51	67	67	71	28	39	45	18	0	1705	1815	904	49	72	72	83	104	125	100	100	0	0.014	0.020	0.019	0.016	2.736	0.021	0.274	80	470	100	1656	1777	-6.150	23	1633	34	1743	8112	145212	1.071	16.654	0	0	0
5	5	2	"prlC"	"STM3594"	2120	46720	110	1995	2179	1205	55	66	66	69	21	30	100	100	0	2778	2890	1711	59	71	71	78	55	70	100	100	0	0.713	0.750	0.724	0.764	1.577	0.736	0.866	80	459	100	4636	4932	-0.489	1929	2707	2113	2819	174303	231201	100.476	51.127	0	0	0
5	6	2	"atpB"	"STM3871"	2280	46720	110	2576	4621	6097	131	65	65	79	131	165	100	100	0	796	1383	1742	125	71	71	82	89	108	97	91	0	3.463	3.473	3.521	3.460	1.471	3.705	0.914	80	432	100	3236	5868	1.792	2511	725	4556	1312	369651	110673	34.672	14.618	0	0	0
5	7	2	"xseA"	"STM2512"	2460	46720	120	391	761	1010	132	64	64	77	125	162	65	51	0	607	1333	1853	139	71	71	91	143	157	73	63	0	0.610	0.552	0.603	0.553	2.485	0.509	0.859	120	482	100	863	1959	-0.713	327	536	697	1262	91311	159988	5.472	8.685	0	0	0
5	8	2	"sprB"	"STM2866"	2640	46720	120	671	975	955	97	63	63	114	454	398	55	36	0	2393	3689	3564	96	70	70	196	1004	512	73	56	0	0.262	0.252	0.257	0.260	1.780	0.240	0.868	120	486	100	2931	4531	-1.934	608	2323	912	3619	117014	442683	1.896	3.479	0	0	0
5	9	2	"sinR"	"STM0304"	2820	46730	120	233	435	486	111	60	60	87	200	229	46	33	0	2368	4099	4441	108	67	67	162	882	544	66	53	0	0.075	0.093	0.078	0.083	2.236	0.087	0.607	120	460	100	2474	4407	-3.733	173	2301	375	4032	52248	491885	1.740	4.464	0	0	0
5	10	2	"hilC"	"STM2867"	3000	46690	90	1679	2441	2408	98	67	67	190	496	261	57	51	0	4253	5543	5486	98	73	73	482	1807	374	55	50	0	0.386	0.434	0.450	0.596	3.057	0.411	0.914	52	297	100	5792	7844	-1.375	1612	4180	2374	5470	126947	288254	4.538	2.801	0	0	0
5	11	2	"bcfB"	"STM0022"	3190	46740	120	127	191	148	77	63	63	102	259	253	20	2	0	1968	3014	3122	103	74	74	193	861	446	63	50	0	0.034	0.044	0.046	0.048	3.001	0.042	0.805	120	453	100	1958	3068	-4.887	64	1894	128	2940	22893	361663	0.344	3.276	0	0	0
5	12	2	"bcfH"	"STM0028"	3360	46740	120	135	221	190	85	64	64	75	54	72	52	40	0	1483	3257	3599	110	79	79	110	168	152	69	62	0	0.051	0.049	0.053	0.063	3.261	0.048	0.827	120	455	100	1475	3335	-4.306	71	1404	157	3178	26500	390810	2.704	18.732	0	0	0
5	13	2	"orf5"	"PSLT015"	3540	46740	130	108	171	173	101	65	65	68	16	23	73	57	0	2011	4203	5455	129	83	83	86	19	22	100	100	0	0.022	0.026	0.023	0.024	2.282	0.027	0.670	120	415	100	1971	4226	-5.487	43	1928	106	4120	20517	504385	6.438	216.684	0	0	0
5	14	2	"srgC"	"PSLT008"	3710	46750	120	128	228	266	116	65	65	69	18	26	77	66	0	1890	5005	7147	142	83	83	85	18	21	100	100	0	0.035	0.033	0.035	0.034	2.249	0.035	0.850	120	403	100	1870	5085	-4.842	63	1807	163	4922	27367	600595	8.833	273.333	0	0	0
5	15	2	"uvrA"	"STM4254"	3890	46740	120	481	1004	1317	131	64	64	67	17	25	96	96	0	951	2024	2702	133	80	80	82	20	24	99	95	0	0.479	0.484	0.447	0.489	2.217	0.432	0.746	120	380	100	1288	2884	-1.063	417	871	940	1944	120507	242935	55.118	97.100	0	0	0
5	16	2	""	"STM4260"	4060	46750	120	177	345	375	108	67	67	70	26	37	90	73	0	1938	3801	4823	126	80	80	87	39	44	100	100	0	0.059	0.075	0.069	0.061	2.141	0.073	0.902	120	413	100	1968	3999	-4.078	110	1858	278	3721	41390	456107	10.577	95.231	0	0	0
5	17	2	""	"STM4261"	4260	46760	120	176	733	1127	153	67	67	69	25	36	86	73	0	1421	6375	9881	154	76	76	80	21	26	100	100	0	0.081	0.106	0.095	0.089	1.979	0.106	0.897	120	414	100	1454	6965	-3.625	109	1345	666	6299	87940	764983	26.560	299.762	0	0	0
5	18	2	""	"STM4261"	4430	46760	130	210	373	367	98	65	65	67	18	26	85	80	0	3069	5629	6830	121	71	71	73	16	21	100	100	0	0.048	0.055	0.051	0.051	2.014	0.050	0.838	120	381	100	3143	5866	-4.370	145	2998	308	5558	44741	675441	17.000	347.250	0	0	0
5	19	2	"livM"	"STM3562"	4600	46760	120	126	545	2758	506	63	63	65	18	27	74	59	0	1533	3088	4088	132	69	69	73	17	23	100	100	0	0.043	0.160	0.053	0.050	2.315	0.424	0.347	120	382	100	1527	3501	-4.538	63	1464	482	3019	65397	370563	26.667	177.353	0	0	0
5	20	2	"mviN"	"STM1170"	4780	46750	120	205	439	521	118	66	66	68	20	29	77	65	0	563	1329	1595	120	72	72	77	42	54	86	76	0	0.283	0.297	0.301	0.290	3.051	0.296	0.843	120	458	100	630	1630	-1.821	139	491	373	1257	52635	159438	18.550	29.810	0	0	0
5	21	2	"citA"	"STM0689"	4970	46760	90	160	168	85	50	66	66	70	22	31	82	69	0	1356	1923	1938	100	71	71	78	49	62	88	86	0	0.073	0.055	0.065	0.078	2.919	0.035	0.611	52	338	100	1379	1954	-3.773	94	1285	102	1852	8746	100021	4.455	37.653	0	0	0
5	22	2	"ssaL"	"STM1412"	5130	46770	110	97	176	160	90	66	66	71	23	32	55	41	0	611	3399	5066	149	70	70	75	24	32	95	92	0	0.057	0.033	0.046	0.047	2.655	0.031	0.782	80	439	100	572	3439	-4.125	31	541	110	3329	14057	271900	4.565	138.500	0	0	0
5	23	2	"ssaP"	"STM1417"	5320	46760	130	106	144	108	75	67	67	100	386	386	0	0	0	933	1574	1588	100	72	72	76	25	32	98	94	0	0.045	0.051	0.058	0.046	2.901	0.050	0.134	120	511	100	900	1579	-4.464	39	861	77	1502	17298	188829	0.114	59.920	0	0	0
5	24	2	"fusA"	"STM3446"	5500	46780	110	430	3450	8612	249	67	67	103	405	393	48	45	1	95	226	335	148	70	70	73	24	32	50	41	0	14.520	21.686	12.205	11.057	4.360	26.882	0.856	80	466	100	388	3539	3.860	363	25	3383	156	276038	18060	8.264	6.375	0	0	0
5	1	3	"moeB"	"STM0845"	1390	46890	120	323	1023	1272	124	69	69	71	18	25	86	76	0	1028	2967	3867	130	76	76	79	17	21	85	82	0	0.267	0.330	0.358	0.394	2.922	0.304	0.841	120	470	100	1206	3845	-1.906	254	952	954	2891	122741	356033	52.889	169.882	0	0	0
5	2	3	"carA"	"STM0066"	1560	46900	110	440	966	1114	115	67	67	78	74	94	72	62	0	2325	5334	6371	119	78	78	145	439	302	67	62	0	0.166	0.171	0.166	0.169	3.079	0.167	0.889	80	347	100	2620	6155	-2.591	373	2247	899	5256	77298	426695	12.000	11.820	0	0	0
5	3	3	"prfA"	"STM1776"	1750	46900	120	630	1875	2416	128	65	65	74	66	89	74	65	0	1181	2990	3742	125	74	74	128	388	303	63	56	0	0.510	0.621	0.609	0.665	2.946	0.619	0.896	120	447	100	1672	4726	-0.970	565	1107	1810	2916	224957	358768	27.288	7.376	0	0	0
5	4	3	"invC"	"STM2894"	1930	46900	120	950	1550	1698	109	64	64	67	20	29	97	95	0	1584	2953	3209	108	71	71	74	15	20	99	97	0	0.586	0.516	0.521	0.542	2.258	0.489	0.813	120	482	100	2399	4368	-0.772	886	1513	1486	2882	185955	354321	74.150	191.933	0	0	0
5	5	3	"envE"	"STM1242"	2110	46910	120	449	1151	1525	132	65	65	67	18	26	82	75	0	1553	3730	4770	127	71	71	73	14	19	91	85	0	0.259	0.297	0.329	0.324	3.120	0.298	0.851	120	460	100	1866	4745	-1.948	384	1482	1086	3659	138086	447623	60.222	261.214	0	0	0
5	6	3	"eutE"	"STM2463"	2270	46900	100	76	153	242	158	65	65	75	129	172	21	8	0	478	1197	1558	130	72	72	109	284	260	55	43	0	0.027	0.078	0.052	0.060	4.322	0.089	0.436	80	378	100	417	1213	-5.206	11	406	88	1125	12261	95739	0.605	3.831	0	0	0
5	7	3	"rfaK"	"STM3714"	2460	46910	120	577	1331	1467	110	62	62	115	447	388	53	40	0	2216	4950	5445	110	72	72	144	538	373	70	60	0	0.240	0.260	0.263	0.265	2.060	0.254	0.892	120	520	100	2659	6147	-2.058	515	2144	1269	4878	159700	594018	2.720	8.933	0	0	0
5	8	3	"ipk"	"STM1779"	2650	46920	110	211	755	1118	148	62	62	126	499	396	33	23	0	281	1033	1573	152	69	69	133	546	410	36	25	0	0.703	0.719	0.892	0.969	2.973	0.801	0.891	80	415	100	361	1657	-0.509	149	212	693	964	60396	82638	1.261	1.648	0	0	0
5	9	3	"nanH"	"STM0928"	2820	46910	120	74	109	137	125	60	60	62	18	29	46	34	0	1979	3439	3725	108	67	67	70	16	22	100	100	0	0.007	0.015	0.014	0.014	3.921	0.014	0.194	120	423	100	1926	3421	-7.094	14	1912	49	3372	13130	412636	2.611	210.563	0	0	0
5	10	3	"pagC"	"STM1246"	2990	46910	130	176	537	694	129	64	64	126	357	283	35	26	0	464	2157	3019	139	72	72	292	1345	460	37	27	0	0.286	0.227	0.249	0.291	3.760	0.227	0.892	120	548	100	504	2558	-1.807	112	392	473	2085	64476	258864	1.151	1.387	0	0	0
5	11	3	"leuC"	"STM0111"	3180	46920	120	301	329	143	43	63	63	65	18	27	99	97	0	2189	2316	977	42	74	74	76	14	18	100	100	0	0.113	0.119	0.112	0.115	1.757	0.112	0.773	120	409	100	2353	2508	-3.152	238	2115	266	2242	39491	277892	14.667	160.000	0	0	0
5	12	3	"fliL"	"STM1975"	3350	46930	120	831	1138	1024	89	63	63	66	17	25	100	100	0	1055	1432	1210	84	78	78	80	15	18	100	100	0	0.786	0.794	0.703	0.744	1.635	0.813	0.834	120	369	100	1745	2429	-0.347	768	977	1075	1354	136545	171817	63.059	90.133	0	0	0
5	13	3	"yfeK"	"STM2438"	3520	46920	130	91	130	124	95	66	66	81	128	158	13	5	0	641	1241	1979	159	84	84	91	75	82	86	79	0	0.045	0.055	0.067	0.063	2.800	0.056	0.192	120	416	100	582	1221	-4.478	25	557	64	1157	15650	148961	0.383	15.333	0	0	0
5	14	3	""	"STM1012"	3700	46940	130	209	927	5954	642	67	67	304	3410	1121	1	0	0	1209	1932	2437	126	83	83	135	930	688	57	35	0	0.126	0.465	0.099	0.137	3.194	5.990	0.158	120	425	100	1268	2709	-2.987	142	1126	860	1849	111185	231802	0.183	1.932	0	0	0
5	15	3	""	"STM1016"	3880	46930	120	89	96	38	39	66	66	298	3475	1166	0	0	0	2401	2759	1995	72	77	77	129	945	732	90	61	0	0.010	0.011	0.012	0.012	2.258	0.011	0.395	120	409	100	2347	2712	-6.659	23	2324	30	2682	11484	331131	-0.058	2.783	0	0	0
5	16	3	"yfbG"	"STM2299"	4050	46930	120	713	2128	3189	149	67	67	69	20	28	90	87	0	1118	3712	5405	145	79	79	84	37	44	90	82	0	0.622	0.567	0.588	0.609	2.579	0.514	0.808	120	405	100	1685	5694	-0.686	646	1039	2061	3633	255375	445406	102.950	98.054	0	0	0
5	17	3	"orf32"	"STM1380"	4230	46930	130	182	279	286	102	65	65	67	19	28	89	80	0	1697	3064	3624	118	76	76	80	35	43	100	99	0	0.072	0.072	0.064	0.065	2.394	0.065	0.763	120	457	100	1738	3202	-3.792	117	1621	214	2988	33510	367716	11.158	85.257	0	0	0
5	18	3	"ybaK"	"STM0495"	4410	46930	130	163	537	973	181	64	64	67	20	29	79	65	0	424	1324	2374	179	72	72	75	20	26	88	77	0	0.281	0.378	0.368	0.359	3.256	0.370	0.854	120	425	100	451	1725	-1.830	99	352	473	1252	64435	158910	23.500	62.450	0	0	0
5	19	3	"finO"	"PSLT111"	4590	46940	120	392	720	811	112	63	63	67	21	31	100	100	0	3485	5314	5705	107	70	70	73	19	26	100	100	0	0.096	0.125	0.113	0.117	1.994	0.124	0.794	120	419	100	3744	5901	-3.376	329	3415	657	5244	86427	637703	31.095	275.842	0	0	0
5	20	3	"holE"	"STM1876"	4770	46940	130	143	294	356	121	66	66	69	20	28	80	67	0	348	781	995	127	71	71	76	25	32	88	85	0	0.278	0.321	0.313	0.314	3.073	0.302	0.748	120	474	100	354	938	-1.847	77	277	228	710	35225	93734	11.250	28.200	0	0	0
5	21	3	"yebE"	"STM1880"	4940	46950	130	390	750	974	129	69	69	73	37	50	76	67	0	1345	3482	4743	136	73	73	79	43	54	90	85	0	0.252	0.200	0.215	0.210	2.637	0.176	0.737	120	496	100	1593	4090	-1.986	321	1272	681	3409	90024	417848	18.297	79.140	0	0	0
5	22	3	""	"STM1533"	5120	46960	120	215	383	421	109	68	68	72	39	54	70	58	0	2547	4056	4489	110	70	70	73	16	21	97	93	0	0.059	0.079	0.080	0.069	2.903	0.079	0.782	120	462	100	2624	4301	-4.075	147	2477	315	3986	45939	486760	7.974	248.938	0	0	0
5	23	3	""	"STM1543"	5310	46950	120	86	101	57	56	66	66	72	38	52	30	16	0	1727	3179	3854	121	68	68	71	15	21	100	100	0	0.012	0.011	0.013	0.015	3.945	0.010	0.426	120	481	100	1679	3146	-6.374	20	1659	35	3111	12161	381479	0.763	207.200	0	0	0
5	24	3	"dpiA"	"STM0626"	5490	46950	130	137	193	155	80	67	67	72	38	52	64	48	0	1539	2516	2684	106	69	69	72	16	22	100	98	0	0.048	0.051	0.052	0.054	2.652	0.046	0.600	120	618	100	1540	2573	-4.392	70	1470	126	2447	23199	301861	3.184	152.750	0	0	0
5	1	4	"ycjF"	"STM1684"	1390	47080	120	676	882	734	83	67	67	70	18	25	99	98	0	3231	4668	4131	88	76	76	80	19	23	100	99	0	0.193	0.177	0.185	0.177	1.884	0.161	0.822	120	558	100	3764	5407	-2.373	609	3155	815	4592	105826	560127	45.111	241.474	0	0	0
5	2	4	"yhcQ"	"STM3365"	1560	47080	110	198	330	288	87	66	66	69	22	31	96	85	0	3478	5672	5901	104	77	77	89	113	126	100	100	0	0.039	0.047	0.045	0.044	1.725	0.048	0.878	80	420	100	3533	5859	-4.687	132	3401	264	5595	26379	453799	11.864	49.407	0	0	0
5	3	4	""	"STM3355"	1750	47080	120	117	155	119	76	64	64	68	20	29	71	60	0	3274	5685	7529	132	75	75	80	32	40	99	99	0	0.017	0.016	0.017	0.016	2.476	0.015	0.839	120	455	100	3252	5701	-5.915	53	3199	91	5610	18552	682187	4.350	175.156	0	0	0
5	4	4	""	"STM3378"	1920	47090	120	517	752	684	90	65	65	68	19	27	96	96	0	3224	4736	4595	97	73	73	74	15	20	99	98	0	0.143	0.147	0.148	0.150	1.866	0.135	0.829	120	403	100	3603	5350	-2.801	452	3151	687	4663	90282	568364	36.000	310.800	0	0	0
5	5	4	"yhcN"	"STM3361"	2100	47090	120	215	504	710	140	65	65	68	20	29	87	79	0	546	1284	1871	145	71	71	74	16	21	97	96	0	0.316	0.362	0.365	0.310	2.740	0.342	0.782	120	395	100	625	1652	-1.663	150	475	439	1213	60515	154047	21.800	75.625	0	0	0
5	6	4	"smpB"	"STM2688"	2280	47090	120	689	1251	1694	135	65	65	67	20	29	100	96	0	1357	2177	2661	122	72	72	96	250	260	90	77	0	0.486	0.563	0.538	0.523	2.025	0.589	0.829	120	419	100	1909	3291	-1.042	624	1285	1186	2105	150125	261181	59.200	8.324	0	0	0
5	7	4	"yabF"	"STM0085"	2450	47090	120	146	198	160	80	65	65	67	18	26	79	68	0	1542	2240	2306	102	72	72	75	18	24	99	98	0	0.055	0.061	0.053	0.055	2.792	0.058	0.774	120	420	100	1551	2301	-4.182	81	1470	133	2168	23717	268835	7.278	120.278	0	0	0
5	8	4	"ftsA"	"STM0132"	2640	47090	120	1906	2780	2763	99	64	64	68	27	39	100	100	0	2712	3464	3073	88	72	72	77	48	62	100	100	0	0.698	0.801	0.777	0.776	1.742	0.838	0.778	120	457	100	4482	6108	-0.519	1842	2640	2716	3392	333607	415726	100.444	70.563	0	0	0
5	9	4	"aceF"	"STM0153"	2820	47090	120	5759	10857	14498	133	65	65	66	18	27	100	100	3	1284	2112	2841	134	72	72	79	56	70	100	100	0	4.698	5.290	4.878	5.032	1.539	5.429	0.894	120	432	100	6906	12832	2.232	5694	1212	10792	2040	1302848	253474	599.500	36.304	0	0	0
5	10	4	"yacE"	"STM0140"	2990	47100	130	1041	1390	966	69	64	64	73	143	195	98	97	0	2258	3143	2121	67	75	75	78	17	21	100	100	0	0.448	0.432	0.451	0.418	1.623	0.394	0.777	120	467	100	3160	4394	-1.160	977	2183	1326	3068	166825	377196	9.210	180.294	0	0	0
5	11	4	"asnC"	"STM3876"	3170	47090	130	342	477	374	78	63	63	73	145	198	79	46	0	1952	2884	2273	78	77	77	80	17	21	100	100	0	0.149	0.147	0.132	0.140	1.790	0.134	0.579	120	457	100	2154	3221	-2.749	279	1875	414	2807	57289	346090	2.786	164.941	0	0	0
5	12	4	""	"STM3863"	3350	47100	120	154	312	740	237	64	64	66	17	25	80	70	0	1778	3487	4718	135	80	80	82	17	20	100	100	0	0.053	0.073	0.049	0.046	2.698	0.079	0.313	120	383	100	1788	3655	-4.238	90	1698	248	3407	37412	418433	14.471	200.294	0	0	0
5	13	4	"truA"	"STM2368"	3520	47100	130	802	1255	1471	117	65	65	80	127	158	89	77	0	1348	1813	2029	111	82	82	89	74	83	97	90	0	0.582	0.687	0.645	0.662	2.374	0.668	0.770	120	430	100	2003	2921	-0.781	737	1266	1190	1731	150564	217571	9.252	23.297	0	0	0
5	14	4	"yfcE"	"STM2347"	3700	47100	130	785	1276	1558	122	71	71	323	3366	1042	6	2	0	1197	1956	2284	116	88	88	152	911	599	62	31	0	0.644	0.645	0.618	0.628	1.644	2.842	0.470	120	445	100	1823	3073	-0.635	714	1109	1205	1868	153158	234730	0.283	1.980	0	0	0
5	15	4	"nuoM"	"STM2317"	3880	47110	120	3504	5338	5558	104	69	69	313	3531	1128	48	15	0	2390	3630	3625	99	83	83	149	962	645	93	62	0	1.489	1.485	1.506	1.493	1.417	1.548	0.903	120	396	100	5742	8816	0.574	3435	2307	5269	3547	640537	435574	1.423	3.619	0	0	0
5	16	4	"menE"	"STM2305"	4050	47110	130	640	945	941	99	65	65	66	18	27	99	99	0	2598	3639	3683	101	74	74	78	19	24	100	100	0	0.228	0.247	0.233	0.233	1.546	0.236	0.876	120	419	100	3099	4445	-2.134	575	2524	880	3565	113356	436631	48.833	187.421	0	0	0
5	17	4	""	"STM2289"	4230	47120	120	100	211	346	163	64	64	66	17	25	59	50	0	960	2177	3663	168	74	74	77	20	25	99	94	0	0.041	0.070	0.055	0.059	3.213	0.077	0.726	120	418	100	922	2250	-4.621	36	886	147	2103	25379	261229	8.529	105.000	0	0	0
5	18	4	"nupC"	"STM2409"	4410	47120	130	501	981	1369	139	64	64	68	36	52	100	99	0	2041	3484	4806	137	73	73	83	80	96	100	100	0	0.222	0.269	0.255	0.255	1.765	0.257	0.816	120	452	100	2405	4328	-2.171	437	1968	917	3411	117693	418138	25.361	42.513	0	0	0
5	19	4	"ybdN"	"STM0605"	4580	47120	120	133	232	251	108	66	66	68	21	30	77	62	0	1872	3031	3940	129	72	72	78	30	38	100	97	0	0.037	0.056	0.049	0.045	2.715	0.052	0.738	120	409	100	1867	3125	-4.748	67	1800	166	2959	27866	363666	7.810	98.433	0	0	0
5	20	4	"gabP"	"STM2793"	4770	47130	130	110	147	101	68	66	66	69	18	26	78	59	0	3279	6331	7593	119	71	71	77	29	37	100	100	0	0.014	0.013	0.013	0.013	1.957	0.012	0.823	120	421	100	3252	6341	-6.188	44	3208	81	6260	17623	759682	4.333	215.655	0	0	0
5	21	4	"srlE"	"STM2833"	4940	47130	120	92	116	69	59	67	67	71	23	32	54	33	0	2038	2672	2448	91	71	71	76	25	32	100	99	0	0.013	0.019	0.016	0.017	2.500	0.021	0.641	120	376	100	1992	2650	-6.298	25	1967	49	2601	13952	320599	1.957	103.840	0	0	0
5	22	4	"hypB"	"STM2855"	5120	47130	120	284	385	329	85	67	67	70	24	34	97	94	0	1819	2287	1949	85	69	69	74	20	27	100	100	0	0.124	0.143	0.137	0.131	1.639	0.150	0.889	120	390	100	1967	2536	-3.012	217	1750	318	2218	46157	274496	13.125	110.650	0	0	0
5	23	4	"yqaA"	"STM2819"	5300	47140	130	460	792	1168	147	66	66	73	40	54	91	87	0	735	1228	1691	137	68	68	72	17	23	99	97	0	0.591	0.626	0.567	0.577	2.137	0.663	0.924	120	439	100	1061	1886	-0.759	394	667	726	1160	95048	147409	17.975	68.000	0	0	0
5	24	4	"ygaA"	"STM2839"	5480	47140	130	218	394	488	123	65	65	71	36	50	89	72	0	1394	2763	3783	136	68	68	72	18	25	100	99	0	0.115	0.122	0.117	0.118	1.888	0.119	0.868	120	582	100	1479	3024	-3.115	153	1326	329	2695	47300	331571	8.972	149.500	0	0	0
5	1	5	""	"STM1791"	1370	47250	110	106	113	36	31	67	67	69	16	23	77	56	0	4055	5369	3575	66	77	77	86	88	102	100	100	0	0.010	0.009	0.009	0.008	1.997	0.007	0.525	80	472	100	4017	5338	-6.672	39	3978	46	5292	9069	429533	2.750	60.034	0	0	0
5	2	5	""	"STM1787"	1560	47260	120	129	140	59	42	68	68	69	19	27	90	76	0	7005	7361	3402	46	76	76	88	89	101	98	97	0	0.009	0.010	0.009	0.009	2.341	0.009	0.520	120	483	100	6990	7357	-6.828	61	6929	72	7285	16762	883264	3.737	81.719	0	0	0
5	3	5	"yciI"	"STM1738"	1730	47250	110	399	578	398	68	66	66	72	43	59	100	100	0	1185	1604	1307	81	75	75	89	109	122	100	100	0	0.300	0.335	0.341	0.346	1.463	0.305	0.855	80	389	100	1443	2041	-1.737	333	1110	512	1529	46207	128348	11.767	13.899	0	0	0
5	4	5	"yciN"	"STM1715"	1920	47260	120	209	294	308	104	65	65	73	50	68	85	65	0	1044	1415	1605	113	77	77	90	109	121	92	89	0	0.149	0.171	0.152	0.162	2.040	0.171	0.826	120	387	100	1111	1567	-2.747	144	967	229	1338	35227	169776	4.420	12.156	0	0	0
5	5	5	"kduD"	"STM3017"	2090	47260	120	158	192	135	70	65	65	69	35	50	89	69	0	3434	3724	2309	62	74	74	77	17	22	100	100	0	0.028	0.035	0.033	0.030	1.965	0.035	0.569	120	355	100	3453	3777	-5.175	93	3360	127	3650	23084	446866	3.514	214.529	0	0	0
5	6	5	"ppdB"	"STM2999"	2270	47260	120	138	193	186	96	64	64	66	17	25	95	86	0	3101	3877	3125	80	74	74	78	20	25	100	100	0	0.024	0.034	0.028	0.027	1.875	0.036	0.561	120	371	100	3101	3932	-5.354	74	3027	129	3803	23142	465276	7.471	189.950	0	0	0
5	7	5	"rbn"	"STM4027"	2450	47270	120	491	739	882	119	66	66	68	18	26	99	96	0	2506	3306	4014	121	74	74	78	20	25	99	99	0	0.175	0.208	0.210	0.210	1.876	0.201	0.861	120	374	100	2857	3905	-2.517	425	2432	673	3232	88726	396698	37.278	161.400	0	0	0
5	8	5	""	"STM0870"	2620	47270	120	435	537	450	83	65	65	68	25	36	95	90	0	2210	2982	2694	90	73	73	82	71	86	96	92	0	0.173	0.162	0.164	0.166	2.113	0.152	0.843	120	434	100	2507	3381	-2.530	370	2137	472	2909	64451	357858	18.760	40.845	0	0	0
5	9	5	"ybhP"	"STM0813"	2810	47280	110	134	160	101	63	64	64	67	24	35	78	62	0	2182	2810	2689	95	77	77	87	76	87	97	93	0	0.033	0.035	0.032	0.032	2.166	0.032	0.806	80	381	100	2175	2829	-4.910	70	2105	96	2733	12827	224780	3.875	35.829	0	0	0
5	10	5	"ybgR"	"STM0758"	2970	47280	120	128	247	312	126	64	64	68	26	38	64	51	0	1168	2898	4066	140	79	79	135	637	471	60	47	0	0.059	0.065	0.064	0.067	3.816	0.054	0.549	120	409	100	1153	3002	-4.089	64	1089	183	2819	29597	347766	6.885	4.338	0	0	0
5	11	5	"fldA"	"STM0694"	3160	47290	120	701	2729	5505	201	64	64	75	151	201	70	64	0	497	1477	2651	179	82	82	87	54	62	75	65	0	1.535	1.910	1.680	1.832	3.138	2.225	0.782	120	418	100	1052	4060	0.618	637	415	2665	1395	327477	177287	17.576	25.741	0	0	0
5	12	5	"gltJ"	"STM0664"	3330	47280	120	111	215	273	126	65	65	66	18	27	66	56	0	1057	2584	4149	160	84	84	85	17	20	96	90	0	0.047	0.060	0.083	0.077	3.387	0.059	0.806	120	393	100	1019	2650	-4.403	46	973	150	2500	25807	310116	8.278	147.000	0	0	0
5	13	5	"yljA"	"STM0944"	3510	47290	120	390	887	1416	159	65	65	66	17	25	100	95	0	603	1060	1500	141	84	84	87	23	26	97	94	0	0.626	0.842	0.711	0.708	2.141	0.900	0.721	120	414	100	844	1798	-0.675	325	519	822	976	106438	127202	48.294	42.304	0	0	0
5	14	5	"orfB"	"STM0930"	3690	47280	110	321	646	1166	180	67	67	101	512	506	27	7	0	1241	2186	4551	208	88	88	106	76	71	98	98	0	0.220	0.276	0.228	0.252	1.849	0.249	0.441	80	404	100	1407	2677	-2.182	254	1153	579	2098	51697	174904	1.064	27.368	0	0	0
5	15	5	""	"STM4317"	3870	47290	120	205	290	287	98	68	68	99	489	493	8	4	0	730	1011	1075	106	87	87	103	74	71	90	85	0	0.213	0.240	0.210	0.226	2.076	0.230	0.729	120	442	100	780	1146	-2.231	137	643	222	924	34759	121298	0.391	12.270	0	0	0
5	16	5	"amiB"	"STM4358"	4050	47290	120	850	1084	834	76	65	65	68	23	33	100	100	0	2343	2750	1702	61	76	76	81	25	30	100	100	0	0.346	0.381	0.348	0.349	1.676	0.388	0.781	120	390	100	3052	3693	-1.530	785	2267	1019	2674	130047	329961	44.174	106.760	0	0	0
5	17	5	"hflC"	"STM4364"	4220	47290	130	1817	5250	7543	143	66	66	68	23	33	94	92	0	1182	2631	3550	134	71	71	76	20	26	91	85	0	1.576	2.025	1.952	2.098	2.510	2.142	0.837	120	415	100	2862	7744	0.656	1751	1111	5184	2560	629962	315718	225.304	127.750	0	0	0
5	18	5	"yjfH"	"STM4369"	4390	47290	110	302	989	2046	206	64	64	74	63	85	71	60	0	543	1486	2655	178	75	75	97	154	158	66	57	0	0.509	0.656	0.571	0.594	2.506	0.664	0.838	80	400	100	706	2336	-0.976	238	468	925	1411	79148	118918	14.524	9.019	0	0	0
5	19	5	"kbl"	"STM3709"	4580	47290	120	945	1620	2231	137	65	65	76	62	81	95	86	0	1092	1809	2251	124	76	76	97	149	153	89	80	0	0.866	0.897	0.860	0.827	2.344	0.951	0.654	120	429	100	1896	3288	-0.207	880	1016	1555	1733	194450	217074	24.903	11.490	0	0	0
5	20	5	"gpsA"	"STM3700"	4750	47300	120	2019	3326	4290	128	63	63	67	22	32	100	100	0	1154	2217	2721	122	71	71	78	33	42	100	97	0	1.806	1.521	1.569	1.585	2.212	1.743	0.619	120	389	100	3039	5409	0.853	1956	1083	3263	2146	399129	265988	148.136	64.818	0	0	0
5	21	5	""	"STM3657"	4930	47300	120	110	214	301	140	65	65	69	23	33	62	48	0	514	1250	1963	157	72	72	79	34	43	90	83	0	0.102	0.126	0.111	0.129	3.275	0.128	0.665	120	390	100	487	1327	-3.296	45	442	149	1178	25704	150048	6.304	34.441	0	0	0
5	22	5	"dppA"	"STM3630"	5110	47300	130	139	655	1322	201	67	67	72	25	34	65	53	0	496	3364	6642	197	74	74	82	33	40	85	71	0	0.171	0.179	0.199	0.191	3.602	0.187	0.899	120	419	100	494	3878	-2.551	72	422	588	3290	78595	403682	23.320	99.455	0	0	0
5	23	5	"bcsC"	"STM3617"	5290	47310	120	375	998	1587	159	68	68	73	32	43	79	70	0	1094	3009	4611	153	76	76	85	32	37	93	86	0	0.302	0.317	0.282	0.292	3.643	0.294	0.697	120	398	100	1325	3863	-1.729	307	1018	930	2933	119801	361053	28.906	91.375	0	0	0
5	24	5	""	"STM3602"	5470	47310	130	165	401	563	140	64	64	70	34	48	76	61	0	1271	2979	3603	120	72	72	77	22	28	98	94	0	0.084	0.116	0.097	0.101	3.241	0.105	0.531	120	550	100	1300	3244	-3.569	101	1199	337	2907	48092	357447	9.735	131.909	0	0	0
5	1	6	"yraL"	"STM3263"	1370	47420	110	546	745	548	73	66	66	72	51	70	100	100	0	3187	4000	3147	78	76	76	113	342	302	100	96	0	0.154	0.173	0.175	0.174	1.565	0.158	0.845	80	510	100	3591	4603	-2.696	480	3111	679	3924	59615	320039	13.196	11.365	0	0	0
5	2	6	"tdcB"	"STM3244"	1550	47420	110	87	119	90	75	69	69	74	56	75	23	12	0	2094	3924	5417	138	75	75	128	416	325	93	81	0	0.009	0.013	0.013	0.011	2.515	0.015	0.762	80	425	100	2037	3899	-6.810	18	2019	50	3849	9516	313922	0.804	9.125	0	0	0
5	3	6	"yqjH"	"STM3214"	1740	47430	120	488	751	691	92	67	67	71	34	47	98	95	0	1905	3061	3312	108	74	74	100	219	219	95	90	0	0.230	0.229	0.234	0.238	1.795	0.213	0.795	120	462	100	2252	3671	-2.121	421	1831	684	2987	90169	367312	20.000	13.521	0	0	0
5	4	6	"icc"	"STM3183"	1910	47430	120	1620	2083	1669	80	66	66	69	31	44	99	99	0	2229	2882	2508	87	76	76	81	54	66	100	99	0	0.722	0.719	0.743	0.729	1.757	0.653	0.809	120	421	100	3707	4823	-0.470	1554	2153	2017	2806	249913	345851	64.968	51.870	0	0	0
5	5	6	"hybA"	"STM3149"	2090	47430	120	165	277	356	128	66	66	70	32	45	72	58	0	1866	3492	5286	151	76	76	78	18	23	96	94	0	0.055	0.062	0.063	0.067	2.870	0.063	0.881	120	407	100	1889	3627	-4.176	99	1790	211	3416	33228	419077	6.469	189.667	0	0	0
5	6	6	""	"STM3141"	2270	47430	120	119	201	258	128	66	66	69	18	26	79	60	0	1461	3004	5180	172	75	75	79	19	24	100	98	0	0.038	0.046	0.042	0.045	2.522	0.047	0.904	120	401	100	1439	3064	-4.709	53	1386	135	2929	24106	360437	7.333	153.947	0	0	0
5	7	6	"uup"	"STM1062"	2450	47440	120	1082	2048	2932	143	64	64	67	18	26	100	100	0	2163	3584	4765	132	74	74	78	19	24	99	99	0	0.487	0.565	0.532	0.562	2.220	0.574	0.809	120	365	100	3107	5494	-1.037	1018	2089	1984	3510	245715	430119	110.056	184.526	0	0	0
5	8	6	"helD"	"STM1075"	2620	47450	120	691	1223	1536	125	65	65	67	17	25	100	100	0	4345	6599	8087	122	74	74	76	17	22	100	100	0	0.147	0.177	0.172	0.171	1.960	0.160	0.724	120	373	100	4897	7683	-2.770	626	4271	1158	6525	146784	791928	68.000	383.706	0	0	0
5	9	6	"hpaD"	"STM1103"	2800	47450	120	72	92	73	79	64	64	67	19	28	37	20	0	820	2123	4085	192	79	79	98	187	190	73	62	0	0.011	0.014	0.019	0.022	4.769	0.016	0.697	120	414	100	749	2072	-6.533	8	741	28	2044	11059	254816	1.316	10.829	0	0	0
5	10	6	"agp"	"STM1117"	2960	47440	110	239	360	493	136	64	64	70	38	54	95	85	0	3115	3918	3162	80	84	84	227	951	418	91	72	0	0.058	0.077	0.057	0.060	2.106	0.077	0.494	80	364	100	3206	4130	-4.114	175	3031	296	3834	28789	313478	7.632	3.881	0	0	0
5	11	6	"ymdC"	"STM1148"	3150	47450	120	164	290	342	117	64	64	70	36	51	70	60	0	1196	2241	3032	135	83	83	207	890	429	54	36	0	0.090	0.105	0.107	0.118	3.005	0.089	0.671	120	417	100	1213	2384	-3.476	100	1113	226	2158	34740	268866	6.111	2.285	0	0	0
5	12	6	"ycfN"	"STM1208"	3330	47460	120	398	827	1322	159	67	67	83	123	148	73	57	0	1149	2641	4151	157	84	84	87	22	25	100	99	0	0.311	0.297	0.254	0.259	2.605	0.291	0.834	120	379	100	1396	3317	-1.686	331	1065	760	2557	99223	316879	6.049	116.091	0	0	0
5	13	6	"mopA"	"STM4330"	3500	47450	120	18709	25308	19750	78	69	69	83	73	87	100	100	5	798	1195	1312	109	83	83	99	115	116	95	86	0	26.070	22.697	25.659	25.884	1.667	21.131	0.742	120	409	100	19355	26351	4.704	18640	715	25239	1112	3037019	143362	345.548	9.530	0	0	0
5	14	6	"rstA"	"STM1475"	3680	47460	120	3983	4423	2202	49	68	68	72	24	33	100	100	0	3602	3942	1606	40	84	84	90	42	46	100	100	0	1.113	1.129	1.094	1.091	1.339	1.183	0.894	120	435	100	7433	8213	0.154	3915	3518	4355	3858	530791	473012	181.292	91.714	0	0	0
5	15	6	"speG"	"STM1502"	3860	47470	130	801	1196	1361	113	65	65	69	22	31	100	100	0	1689	2072	1777	85	82	82	89	43	48	100	100	0	0.458	0.568	0.463	0.508	1.572	0.623	0.656	120	419	100	2343	3121	-1.127	736	1607	1131	1990	143501	248674	51.227	46.116	0	0	0
5	16	6	"smf"	"STM3405"	4040	47470	130	278	548	859	156	67	67	72	31	43	94	86	0	1698	3677	5028	136	76	76	82	30	36	99	99	0	0.130	0.134	0.104	0.113	2.011	0.129	0.643	120	408	100	1833	4082	-2.942	211	1622	481	3601	65814	441200	15.355	119.833	0	0	0
5	17	6	"rplO"	"STM3421"	4220	47460	130	10513	14554	12189	83	68	68	75	62	82	100	100	0	358	471	318	67	73	73	78	29	37	100	99	0	36.649	36.397	35.976	35.869	1.427	40.997	0.785	120	455	100	10730	14884	5.196	10445	285	14486	398	1746457	56568	233.532	13.552	0	0	0
5	18	6	"yheL"	"STM3449"	4410	47480	120	283	828	1665	201	67	67	77	77	100	66	56	0	358	827	1267	153	76	76	96	159	165	60	45	0	0.766	1.013	0.762	0.830	2.877	1.220	0.744	120	416	100	498	1512	-0.385	216	282	761	751	99384	99245	9.753	4.597	0	0	0
5	19	6	""	"STM3601"	4570	47480	120	179	376	686	182	64	64	71	27	38	77	66	0	1708	2952	3767	127	76	76	90	108	120	92	85	0	0.070	0.108	0.073	0.078	2.664	0.111	0.448	120	392	100	1747	3188	-3.827	115	1632	312	2876	45103	354206	11.296	26.500	0	0	0
5	20	6	"yhjK"	"STM3615"	4750	47480	120	474	929	1310	141	63	63	70	28	40	100	98	0	3504	6174	8274	134	75	75	83	41	49	100	100	0	0.120	0.142	0.120	0.126	1.790	0.145	0.883	120	411	100	3840	6965	-3.061	411	3429	866	6099	111510	740861	30.679	148.561	0	0	0
5	21	6	"yhjS"	"STM3622"	4930	47480	120	1113	1384	1148	82	65	65	69	24	34	100	100	0	4721	5805	4775	82	74	74	80	33	41	100	100	0	0.226	0.230	0.238	0.227	1.522	0.224	0.897	120	416	100	5695	7050	-2.149	1048	4647	1319	5731	166106	696542	54.792	173.485	0	0	0
5	22	6	""	"STM3631"	5110	47480	120	607	584	168	28	66	66	69	21	30	100	100	0	14949	14030	3877	27	73	73	81	30	37	100	100	0	0.036	0.037	0.037	0.036	1.277	0.037	0.948	120	417	100	15417	14475	-4.781	541	14876	518	13957	70046	1683609	24.524	464.967	0	0	0
5	23	6	"yiaF"	"STM3647"	5290	47490	120	1102	1945	3008	154	68	68	73	33	45	100	100	0	1154	1949	2932	150	76	76	88	35	39	100	99	0	0.959	1.002	0.962	0.987	1.484	1.018	0.910	120	385	100	2112	3750	-0.060	1034	1078	1877	1873	233357	233918	56.727	53.171	0	0	0
5	24	6	"glyS"	"STM3655"	5470	47490	120	11718	14595	10087	69	70	70	104	184	176	100	100	0	5726	7170	5226	72	78	78	205	670	326	100	98	0	2.062	2.048	2.018	2.042	1.397	2.054	0.884	120	537	100	17296	21617	1.044	11648	5648	14525	7092	1751343	860430	78.755	10.396	0	0	0
5	1	7	""	"STM3834"	1370	47600	110	509	595	342	57	66	66	71	51	71	100	100	0	5113	6213	3996	64	74	74	100	313	313	100	100	0	0.088	0.086	0.089	0.087	1.390	0.084	0.830	80	548	100	5482	6668	-3.508	443	5039	529	6139	47588	497072	10.275	19.530	0	0	0
5	2	7	"yidC"	"STM3842"	1560	47600	110	3727	5601	5357	95	66	66	82	221	269	100	98	0	1233	1543	1306	84	74	74	104	285	274	87	73	0	3.159	3.768	3.490	3.754	1.810	4.460	0.736	80	481	100	4820	7004	1.659	3661	1159	5535	1469	448107	123450	24.973	5.049	0	0	0
5	3	7	""	"STM3845"	1730	47610	120	987	1076	527	48	66	66	84	237	282	95	89	0	5673	6351	3002	47	74	74	92	227	246	99	99	0	0.164	0.161	0.165	0.156	1.450	0.159	0.783	120	420	100	6520	7287	-2.604	921	5599	1010	6277	129121	762146	4.186	27.573	0	0	0
5	4	7	"phoU"	"STM3853"	1900	47630	120	293	459	484	105	68	68	70	20	28	97	91	0	2063	2907	2632	90	74	74	82	56	68	98	96	0	0.113	0.138	0.122	0.121	2.157	0.140	0.714	120	402	100	2214	3224	-3.144	225	1989	391	2833	55031	348851	19.450	50.446	0	0	0
5	5	7	"pstS"	"STM3857"	2080	47620	120	604	728	527	72	69	69	72	20	27	99	99	0	7993	8470	3741	44	74	74	81	55	67	100	99	0	0.068	0.078	0.068	0.072	1.709	0.079	0.695	120	447	100	8454	9055	-3.888	535	7919	659	8396	87396	1016358	32.800	152.527	0	0	0
5	6	7	"atpA"	"STM3867"	2250	47620	120	33215	34612	12852	37	70	70	74	25	33	100	100	2	4361	4782	2102	43	75	75	84	91	108	99	99	0	7.733	7.338	7.526	7.659	1.518	7.198	0.869	120	430	100	37431	39249	2.951	33145	4286	34542	4707	4153422	573819	1381.520	51.626	0	0	0
5	7	7	"aceE"	"STM0152"	2430	47610	120	23070	28125	17133	60	68	68	73	31	42	100	100	5	4301	5201	3791	72	75	75	83	89	107	99	97	0	5.443	5.473	5.866	6.134	1.675	5.396	0.859	120	450	100	27228	33183	2.444	23002	4226	28057	5126	3374960	624079	904.903	57.506	0	0	0
5	8	7	""	"STM0159"	2620	47620	120	530	1181	2831	239	64	64	67	18	26	99	99	0	3186	4777	4535	94	74	74	77	21	27	100	100	0	0.150	0.238	0.157	0.160	2.065	0.231	0.138	120	393	100	3578	5820	-2.739	466	3112	1117	4703	141710	573296	61.889	223.810	0	0	0
5	9	7	"cueO"	"STM0168"	2770	47620	110	348	450	372	82	63	63	70	42	60	93	82	0	2958	3628	2919	80	80	80	141	440	312	95	86	0	0.099	0.109	0.100	0.101	1.725	0.101	0.796	80	370	100	3163	3935	-3.336	285	2878	387	3548	35972	290273	9.048	7.925	0	0	0
5	10	7	"yadH"	"STM0173"	2960	47630	120	369	684	861	125	65	65	72	43	59	86	79	0	1527	2628	3412	129	84	84	171	631	369	70	56	0	0.211	0.243	0.252	0.244	2.024	0.226	0.813	120	492	100	1747	3163	-2.247	304	1443	619	2544	82040	315357	14.233	3.894	0	0	0
5	11	7	"stiA"	"STM0177"	3140	47630	120	79	205	405	197	65	65	66	17	25	47	31	0	616	1962	3452	175	83	83	86	17	19	94	92	0	0.026	0.075	0.048	0.053	3.537	0.088	0.606	120	430	100	547	2019	-5.251	14	533	140	1879	24610	235408	8.176	110.353	0	0	0
5	12	7	"folK"	"STM0183"	3320	47630	120	202	611	874	143	69	69	100	246	246	43	30	0	521	1648	2416	146	86	86	115	174	151	70	55	0	0.306	0.347	0.351	0.345	2.545	0.345	0.726	120	476	100	568	2104	-1.710	133	435	542	1562	73372	197731	2.077	8.810	0	0	0
5	13	7	""	"STM1585"	3520	47640	110	93	177	211	119	74	74	109	269	246	13	7	0	566	1438	2193	152	86	86	126	191	151	73	53	0	0.040	0.076	0.068	0.068	2.755	0.080	0.092	80	398	100	499	1455	-4.659	19	480	103	1352	14173	115034	0.253	6.869	0	0	0
5	14	7	"srfA"	"STM1593"	3680	47640	120	956	1336	1301	97	70	70	73	22	30	99	99	0	2601	3124	2063	66	90	90	98	33	33	100	100	0	0.353	0.417	0.362	0.352	1.783	0.469	0.751	120	406	100	3397	4300	-1.503	886	2511	1266	3034	160287	374917	57.409	91.697	0	0	0
5	15	7	"ydcR"	"STM1598"	3860	47640	120	588	875	891	101	66	66	68	17	25	95	92	0	2884	4694	5031	107	84	84	87	21	24	99	98	0	0.186	0.175	0.169	0.166	1.885	0.166	0.876	120	377	100	3322	5419	-2.423	522	2800	809	4610	105006	563258	47.471	219.381	0	0	0
5	16	7	"ydcN"	"STM1605"	4020	47640	120	164	271	306	112	66	66	75	78	104	55	36	0	885	1807	2394	132	74	74	77	21	27	100	100	0	0.121	0.118	0.109	0.106	2.237	0.113	0.820	120	398	100	909	1938	-3.049	98	811	205	1733	32557	216782	2.513	82.381	0	0	0
5	17	7	""	"STM1613"	4200	47650	130	110	182	251	137	66	66	70	27	38	57	44	0	670	1118	1465	131	73	73	79	56	70	86	79	0	0.074	0.111	0.096	0.098	2.676	0.125	0.592	120	467	100	641	1161	-3.762	44	597	116	1045	21808	134131	4.148	18.554	0	0	0
5	18	7	""	"STM1620"	4380	47650	120	103	189	232	122	63	63	66	21	31	60	48	0	1337	3056	5042	164	76	76	87	103	118	92	77	0	0.032	0.042	0.042	0.040	2.795	0.041	0.851	120	403	100	1301	3106	-4.978	40	1261	126	2980	22638	366666	5.857	28.825	0	0	0
5	19	7	""	"STM1786"	4560	47650	120	93	204	595	291	64	64	69	24	34	57	38	0	2547	3162	2260	71	81	81	96	112	116	100	97	0	0.012	0.045	0.015	0.017	3.442	0.075	0.173	120	364	100	2495	3221	-6.410	29	2466	140	3081	24467	379412	5.625	27.375	0	0	0
5	20	7	"treA"	"STM1796"	4750	47680	160	308	484	500	103	66	66	88	102	115	84	57	0	3494	5132	5319	103	81	81	358	1390	388	87	61	0	0.071	0.083	0.078	0.078	1.691	0.083	0.871	208	516	100	3655	5469	-3.818	242	3413	418	5051	100693	1067424	3.882	3.435	0	0	0
5	21	7	"fadR"	"STM1805"	4920	47660	120	369	745	1079	144	67	67	88	107	121	71	57	0	1365	2425	3318	136	75	75	378	1530	404	43	23	0	0.234	0.289	0.286	0.268	2.150	0.255	0.747	120	362	100	1592	3028	-2.095	302	1290	678	2350	89353	291053	6.140	1.338	0	0	0
5	22	7	"ycgL"	"STM1813"	5100	47660	120	354	802	1137	141	64	64	71	45	63	85	82	0	668	1372	1765	128	73	73	77	21	27	93	90	0	0.487	0.568	0.542	0.578	2.530	0.591	0.799	120	414	100	885	2037	-1.037	290	595	738	1299	96207	164648	16.244	61.667	0	0	0
5	23	7	""	"STM1827"	5280	47660	130	127	319	537	168	66	66	73	47	64	53	38	0	2439	6184	8584	138	73	73	79	23	29	100	100	0	0.026	0.041	0.025	0.026	3.146	0.046	0.367	120	387	100	2427	6364	-5.277	61	2366	253	6111	38338	742112	5.234	265.435	0	0	0
5	24	7	"manZ"	"STM1832"	5420	47670	130	550	674	643	95	76	76	127	222	174	78	51	0	1865	2472	2252	91	81	81	270	758	280	89	65	0	0.266	0.250	0.236	0.228	1.888	0.252	0.776	120	487	100	2258	2989	-1.912	474	1784	598	2391	80917	296593	2.464	2.905	0	0	0
5	1	8	""	"STM2357"	1360	47790	100	948	1056	381	36	66	66	69	24	34	100	100	0	7457	8448	3020	35	76	76	85	86	101	100	100	0	0.119	0.118	0.116	0.118	1.223	0.116	0.925	80	474	100	8263	9362	-3.065	882	7381	990	8372	84505	675840	41.125	97.244	0	0	0
5	2	8	""	"STM2361"	1540	47800	110	417	435	103	23	67	67	68	20	29	100	100	0	10607	10604	2599	24	74	74	83	88	106	100	100	0	0.033	0.035	0.035	0.035	1.252	0.034	0.913	80	450	100	10883	10898	-4.911	350	10533	368	10530	34772	848296	18.350	119.557	0	0	0
5	3	8	"dedA"	"STM2367"	1720	47790	120	1949	1829	833	45	66	66	82	225	274	93	90	0	3713	3600	1761	48	75	75	91	216	237	95	95	0	0.518	0.500	0.510	0.500	1.745	0.485	0.884	120	465	100	5521	5288	-0.950	1883	3638	1763	3525	219519	432010	7.764	16.245	0	0	0
5	4	8	""	"STM2376"	1900	47790	120	124	135	47	34	67	67	70	20	28	88	70	0	3441	3770	2127	56	76	76	82	44	53	100	99	0	0.017	0.018	0.018	0.018	2.007	0.017	0.661	120	392	100	3422	3762	-5.884	57	3365	68	3694	16232	452401	3.250	83.818	0	0	0
5	5	8	"yfcL"	"STM2380"	2070	47830	140	320	473	562	118	69	69	72	21	29	93	91	0	678	1026	1265	123	75	75	80	25	31	96	93	0	0.416	0.425	0.424	0.425	2.236	0.415	0.848	156	447	100	854	1355	-1.264	251	603	404	951	73789	160058	19.095	37.840	0	0	0
5	6	8	"yfcY"	"STM2389"	2250	47800	120	141	174	108	62	68	68	71	24	33	92	70	0	4685	6249	5611	89	75	75	83	91	109	99	99	0	0.016	0.017	0.016	0.017	2.031	0.016	0.738	120	429	100	4683	6280	-5.981	73	4610	106	6174	20901	749909	4.292	67.758	0	0	0
5	7	8	""	"STM2594"	2430	47800	110	214	257	140	54	67	67	72	31	43	98	98	0	5655	6146	2934	47	75	75	85	96	112	100	100	0	0.026	0.031	0.028	0.029	1.491	0.029	0.694	80	400	100	5727	6261	-5.246	147	5580	190	6071	20547	491641	5.968	63.135	0	0	0
5	8	8	""	"STM2598"	2600	47800	120	118	138	77	55	64	64	67	18	26	83	71	0	2094	2685	2096	78	75	75	79	27	34	100	100	0	0.027	0.028	0.028	0.024	2.315	0.028	0.691	120	443	100	2073	2684	-5.225	54	2019	74	2610	16528	322196	3.944	96.519	0	0	0
5	9	8	""	"STM2603"	2770	47800	110	138	169	99	58	65	65	69	24	34	95	75	0	3358	4246	2805	66	81	81	127	381	300	100	98	0	0.022	0.025	0.022	0.022	1.686	0.022	0.685	80	433	100	3350	4269	-5.488	73	3277	104	4165	13533	339654	4.167	10.811	0	0	0
5	10	8	""	"STM2607"	2960	47810	120	83	98	52	53	67	67	69	21	30	40	20	0	872	1395	1398	100	88	88	110	150	136	98	91	0	0.020	0.024	0.027	0.023	2.886	0.025	0.478	120	473	100	800	1338	-5.615	16	784	31	1307	11798	167344	1.381	8.567	0	0	0
5	11	8	""	"STM1028"	3140	47810	120	100	135	111	82	66	66	69	20	28	70	42	0	2232	3747	4536	121	93	93	107	82	76	100	99	0	0.016	0.019	0.016	0.015	2.779	0.018	0.525	120	430	100	2173	3723	-5.975	34	2139	69	3654	16235	449620	3.300	44.390	0	0	0
5	12	8	""	"STM2617"	3310	47810	110	152	159	49	30	70	70	81	55	67	72	26	0	8548	9009	2483	27	97	97	161	384	238	100	100	0	0.010	0.010	0.009	0.009	1.580	0.008	0.365	80	402	100	8533	9001	-6.687	82	8451	89	8912	12731	720752	1.418	23.042	0	0	0
5	13	8	"yrbD"	"STM3311"	3500	47810	120	2164	2537	1663	65	71	71	83	57	68	99	97	0	3007	3394	2094	61	92	92	159	374	235	97	95	0	0.718	0.747	0.721	0.721	1.558	0.763	0.881	120	452	100	5008	5768	-0.478	2093	2915	2466	3302	304483	407320	43.053	8.650	0	0	0
5	14	8	"yhbN"	"STM3318"	3670	47820	120	1959	2687	2614	97	68	68	74	50	67	100	99	0	1784	2495	2224	89	95	95	105	43	40	100	100	0	1.120	1.091	1.116	1.092	1.582	1.145	0.853	120	408	100	3580	5019	0.163	1891	1689	2619	2400	322441	299344	52.260	55.581	0	0	0
5	15	8	""	"STM3333"	3850	47820	120	1317	1512	970	64	68	68	80	84	105	99	98	0	7465	8599	5955	69	93	93	100	44	44	100	100	0	0.169	0.170	0.168	0.162	1.666	0.152	0.848	120	435	100	8621	9950	-2.561	1249	7372	1444	8506	181490	1031879	17.048	193.159	0	0	0
5	16	8	"sspA"	"STM3342"	4030	47830	110	4284	7172	6318	88	66	66	78	78	100	100	100	0	1925	2898	2146	74	79	79	85	34	40	100	100	0	2.285	2.521	2.258	2.403	1.328	2.775	0.902	80	402	100	6064	9925	1.192	4218	1846	7106	2819	573761	231878	90.949	82.735	0	0	0
5	17	8	"yhcM"	"STM3346"	4210	47830	120	1036	1027	467	45	63	63	67	19	28	99	99	0	4132	4246	2043	48	75	75	81	57	70	100	100	0	0.240	0.231	0.234	0.224	1.465	0.222	0.931	120	407	100	5030	5135	-2.060	973	4057	964	4171	123221	509548	50.526	73.070	0	0	0
5	18	8	""	"STM3356"	4380	47830	120	456	539	399	74	63	63	65	17	26	98	98	0	6848	7398	3866	52	76	76	80	22	27	100	100	0	0.058	0.065	0.055	0.055	1.722	0.066	0.713	120	397	100	7165	7798	-4.107	393	6772	476	7322	64720	887773	27.882	332.636	0	0	0
5	19	8	""	"STM0761"	4560	47830	120	222	272	187	68	65	65	68	20	29	96	90	0	2898	3496	2848	81	82	82	91	34	37	99	99	0	0.056	0.061	0.058	0.059	1.586	0.058	0.833	120	402	100	2973	3621	-4.165	157	2816	207	3414	32626	419528	10.200	100.147	0	0	0
5	20	8	""	"STM0765"	4730	47840	100	160	193	148	76	69	69	103	133	129	21	6	0	10910	11364	3113	27	87	87	578	1839	318	100	100	0	0.008	0.011	0.008	0.008	1.942	0.017	0.384	80	286	100	10914	11401	-6.894	91	10823	124	11277	15412	909146	0.677	5.865	0	0	0
5	21	8	"galM"	"STM0773"	4920	47840	120	3926	3948	1336	33	67	67	94	118	125	100	100	0	8593	8897	2239	25	77	77	451	1619	358	100	99	0	0.453	0.440	0.451	0.421	1.326	0.446	0.939	120	376	100	12375	12701	-1.142	3859	8516	3881	8820	473700	1067629	32.661	5.217	0	0	0
5	22	8	"modA"	"STM0781"	5090	47840	130	1745	2182	1742	79	67	67	87	163	187	100	99	0	4918	5990	4091	68	77	77	100	165	165	99	99	0	0.347	0.358	0.342	0.349	1.404	0.368	0.887	120	415	100	6519	8028	-1.529	1678	4841	2115	5913	261869	718824	12.853	35.697	0	0	0
5	23	8	"hutI"	"STM0787"	5270	47840	120	1921	2032	842	41	66	66	87	163	187	100	99	0	9489	9867	3348	33	77	77	97	162	167	100	100	0	0.197	0.201	0.206	0.199	1.377	0.203	0.947	120	419	100	11267	11756	-2.343	1855	9412	1966	9790	243866	1184006	11.933	60.309	0	0	0
5	24	8	"hutU"	"STM0790"	5450	47840	110	630	665	192	28	69	69	76	54	71	100	100	0	10199	10223	1590	15	78	78	100	159	159	100	100	0	0.055	0.059	0.054	0.057	1.272	0.057	0.859	80	453	100	10682	10741	-4.173	561	10121	596	10145	53188	817856	10.907	63.667	0	0	0
5	1	9	""	"STM0902"	1350	47970	110	130	172	189	109	66	66	68	21	30	92	67	0	14611	15845	4202	26	76	76	90	163	181	100	100	0	0.004	0.007	0.004	0.004	2.293	0.008	0.311	80	490	100	14599	15875	-7.827	64	14535	106	15769	13755	1267596	4.952	96.656	0	0	0
5	2	9	""	"STM0906"	1540	47970	120	79	93	50	53	67	67	68	17	25	40	25	0	1188	2147	2652	123	75	75	91	164	180	97	91	0	0.011	0.013	0.013	0.013	3.238	0.014	0.570	120	484	100	1125	2098	-6.535	12	1113	26	2072	11173	257619	1.471	12.537	0	0	0
5	3	9	""	"STM0912"	1710	47970	110	130	144	52	36	65	65	67	17	25	95	85	0	15579	17424	6219	35	76	76	83	43	51	100	100	0	0.004	0.005	0.004	0.004	1.686	0.005	0.720	80	426	100	15568	17427	-7.898	65	15503	79	17348	11496	1393956	4.529	403.279	0	0	0
5	4	9	""	"STM0917"	1900	47980	110	82	93	37	39	66	66	67	17	25	47	32	0	1612	2078	1821	87	79	79	86	45	52	100	100	0	0.010	0.014	0.015	0.013	2.603	0.013	0.413	80	438	100	1549	2026	-6.582	16	1533	27	1999	7436	166235	1.529	44.267	0	0	0
5	5	9	""	"STM0921"	2080	47970	120	85	95	43	45	67	67	68	17	25	50	26	0	5241	5503	3476	63	76	76	81	24	29	99	99	0	0.003	0.005	0.005	0.005	3.639	0.006	0.336	120	414	100	5183	5455	-8.165	18	5165	28	5427	11439	660369	1.588	225.917	0	0	0
5	6	9	""	"STM0925"	2260	47970	110	97	139	91	65	69	69	69	17	24	55	45	0	1617	1783	720	40	75	75	78	18	23	100	100	0	0.018	0.041	0.040	0.029	3.223	0.050	0.547	80	386	100	1570	1778	-5.783	28	1542	70	1708	11135	142634	4.118	94.722	0	0	0
5	7	9	""	"STM4205"	2430	47980	120	452	576	487	84	66	66	68	17	25	98	97	0	5100	6632	5626	84	76	76	79	18	22	100	99	0	0.077	0.078	0.075	0.073	1.596	0.078	0.902	120	468	100	5410	7066	-3.702	386	5024	510	6556	69091	795834	29.882	364.056	0	0	0
5	8	9	""	"STM4209"	2610	47980	120	130	207	288	139	64	64	68	19	27	83	72	0	1505	1851	1481	80	78	78	82	27	32	98	97	0	0.046	0.081	0.057	0.055	2.248	0.121	0.653	120	418	100	1493	1916	-4.434	66	1427	143	1773	24882	222106	7.316	65.519	0	0	0
5	9	9	""	"STM4213"	2780	47990	120	410	415	120	28	67	67	71	24	33	99	98	0	14008	13668	3732	27	83	83	104	119	114	100	100	0	0.025	0.026	0.026	0.025	1.312	0.025	0.921	120	461	100	14268	13933	-5.343	343	13925	348	13585	49826	1640147	14.333	113.983	0	0	0
5	10	9	""	"STM4218"	2970	47980	110	77	102	65	63	68	68	71	25	35	35	21	0	1350	2438	3161	129	94	94	109	73	66	100	92	0	0.007	0.015	0.017	0.014	3.162	0.016	0.511	80	389	100	1265	2378	-7.125	9	1256	34	2344	8167	195012	1.240	31.904	0	0	0
5	11	9	"yjbF"	"STM4223"	3140	47990	120	256	294	167	56	68	68	70	18	25	98	95	0	5533	6053	3284	54	104	104	118	83	70	99	98	0	0.035	0.038	0.035	0.037	1.757	0.036	0.728	120	413	100	5617	6175	-4.852	188	5429	226	5949	35309	726391	12.444	71.506	0	0	0
5	12	9	"yjbN"	"STM4243"	3320	47990	120	1695	1922	1142	59	72	72	83	54	65	99	98	0	5138	5226	2788	53	124	124	188	367	195	96	94	0	0.324	0.363	0.355	0.371	1.650	0.368	0.780	120	435	100	6637	6952	-1.627	1623	5014	1850	5102	230592	627122	34.056	13.728	0	0	0
5	13	9	""	"STM1009"	3490	47990	120	1086	1235	676	54	71	71	76	33	43	99	98	0	43302	40899	11929	29	106	106	130	79	60	100	100	0	0.023	0.029	0.025	0.027	1.673	0.029	0.794	120	458	100	44211	41957	-5.411	1015	43196	1164	40793	148157	4907896	35.121	516.063	0	0	0
5	14	9	""	"STM1866"	3670	47990	110	552	607	198	32	70	70	75	50	66	100	100	0	3586	3756	1197	31	98	98	106	41	38	100	100	0	0.138	0.147	0.140	0.144	1.284	0.140	0.850	80	388	100	3970	4195	-2.855	482	3488	537	3658	48557	300517	10.640	89.024	0	0	0
5	15	9	"hisP"	"STM2351"	3850	48000	120	1274	1302	485	37	69	69	75	44	58	99	99	0	9224	8979	2793	31	94	94	107	93	86	100	100	0	0.132	0.139	0.139	0.138	1.480	0.137	0.921	120	431	100	10335	10118	-2.922	1205	9130	1233	8885	156265	1077464	27.886	95.398	0	0	0
5	16	9	"flgL"	"STM1184"	4020	48000	120	8960	8541	2270	26	69	69	73	25	34	100	100	0	8815	8614	2081	24	83	83	89	35	39	100	100	0	1.018	0.993	1.011	0.983	1.315	0.998	0.965	120	442	100	17623	17003	0.026	8891	8732	8472	8531	1024911	1033649	338.720	243.571	0	0	0
5	17	9	"nrdA"	"STM2277"	4210	48000	120	32791	30725	6710	21	67	67	70	21	30	100	100	0	23193	22296	4699	21	80	80	84	26	30	100	100	0	1.416	1.380	1.405	1.374	1.307	1.386	0.971	120	416	100	55837	52874	0.502	32724	23113	30658	22216	3686995	2675513	1459.762	854.308	0	0	0
5	18	9	"envF"	"STM1240"	4380	48010	120	327	371	185	49	67	67	68	17	25	100	99	0	7831	7572	2778	36	79	79	82	21	25	100	100	0	0.034	0.041	0.038	0.038	1.609	0.041	0.783	120	385	100	8012	7797	-4.898	260	7752	304	7493	44545	908606	17.824	356.667	0	0	0
5	19	9	"nrfA"	"STM4277"	4560	48010	120	186	222	156	70	68	68	70	19	27	98	97	0	10743	10701	2584	24	83	83	94	41	43	100	100	0	0.011	0.015	0.012	0.012	1.665	0.015	0.444	120	417	100	10778	10772	-6.497	118	10660	154	10618	26667	1284067	8.000	258.707	0	0	0
5	20	9	"araH"	"STM1931"	4740	48010	120	86	133	116	87	68	68	73	39	53	34	27	0	977	2710	3568	131	85	85	108	77	71	99	94	0	0.020	0.025	0.027	0.021	2.894	0.027	0.741	120	447	100	910	2690	-5.631	18	892	65	2625	15925	325220	1.538	33.792	0	0	0
5	21	9	"yecM"	"STM1908"	4930	48010	120	710	922	832	90	67	67	74	42	56	98	98	0	4137	4676	3761	80	79	79	101	77	76	99	99	0	0.158	0.186	0.176	0.181	1.537	0.198	0.931	120	391	100	4701	5452	-2.658	643	4058	855	4597	110689	561063	20.190	59.416	0	0	0
5	22	9	"yecO"	"STM1905"	5090	48020	120	1900	2117	1635	77	67	67	146	1039	711	70	39	0	4004	4376	3144	71	78	78	112	223	199	98	95	0	0.467	0.477	0.478	0.464	1.475	0.487	0.930	120	407	100	5759	6348	-1.099	1833	3926	2050	4298	254047	525109	1.897	19.121	0	0	0
5	23	9	""	"STM1669"	5280	48020	130	294	300	119	39	66	66	136	975	716	0	0	0	12309	12207	1825	14	76	76	105	208	198	100	100	0	0.019	0.019	0.019	0.017	1.522	0.018	0.258	120	463	100	12461	12365	-5.746	228	12233	234	12131	35949	1464899	0.168	58.183	0	0	0
5	24	9	"yicM"	"STM3776"	5450	48020	120	3188	3078	646	20	68	68	74	34	45	100	100	0	16187	15890	2776	17	80	80	90	64	71	100	100	0	0.194	0.190	0.195	0.189	1.205	0.188	0.966	120	535	100	19227	18820	-2.368	3120	16107	3010	15810	369363	1906757	88.353	246.875	0	0	0
5	1	10	"yafK"	"STM0312"	1350	48130	110	3094	3196	870	27	68	68	70	18	25	100	100	0	6683	7017	2048	29	78	78	92	157	170	100	100	0	0.458	0.451	0.448	0.455	1.198	0.439	0.945	80	508	100	9631	10067	-1.126	3026	6605	3128	6939	255650	561341	173.667	44.108	0	0	0
5	2	10	"proB"	"STM0321"	1530	48140	110	8373	8519	1289	15	70	70	73	33	45	100	100	0	11523	12158	2484	20	77	77	87	82	94	100	100	0	0.725	0.699	0.719	0.703	1.140	0.680	0.952	80	432	100	19749	20530	-0.463	8303	11446	8449	12081	681549	972674	255.939	147.207	0	0	0
5	3	10	""	"STM0327"	1700	48140	110	295	370	223	60	67	67	69	17	24	100	97	0	2762	3417	2864	83	78	78	89	83	93	100	100	0	0.085	0.091	0.091	0.091	1.538	0.077	0.825	80	472	100	2912	3642	-3.557	228	2684	303	3339	29610	273351	17.706	40.096	0	0	0
5	4	10	""	"STM0332"	1900	48150	110	376	390	91	23	67	67	68	16	23	100	100	0	11041	11400	2292	20	79	79	83	31	37	100	100	0	0.028	0.029	0.028	0.028	1.305	0.027	0.889	80	461	100	11271	11644	-5.149	309	10962	323	11321	31218	911985	20.125	365.065	0	0	0
5	5	10	""	"STM1047"	2060	48150	110	404	432	142	32	68	68	69	17	24	100	100	0	8919	9651	3239	33	77	77	84	47	55	100	100	0	0.038	0.038	0.037	0.037	1.228	0.037	0.912	80	434	100	9178	9938	-4.718	336	8842	364	9574	34555	772109	21.353	203.553	0	0	0
5	6	10	"pepN"	"STM1057"	2240	48150	110	6568	6468	1274	19	68	68	69	19	27	100	100	0	15237	15175	2625	17	76	76	84	53	63	100	100	0	0.429	0.424	0.430	0.421	1.213	0.418	0.962	80	493	100	21661	21499	-1.222	6500	15161	6400	15099	517406	1213985	336.789	284.736	0	0	0
5	7	10	"yeaO"	"STM1277"	2430	48160	110	674	732	328	44	68	68	70	19	27	100	100	0	2212	2491	972	39	78	78	85	52	61	100	100	0	0.284	0.275	0.276	0.269	1.328	0.271	0.845	80	412	100	2740	3077	-1.816	606	2134	664	2413	58550	199307	34.842	46.269	0	0	0
5	8	10	"mipA"	"STM1286"	2590	48150	110	18194	18030	3667	20	70	70	78	58	74	100	100	0	6124	6291	1203	19	85	85	100	120	120	100	100	0	3.001	2.894	2.952	2.880	1.126	2.885	0.959	80	412	100	24163	24166	1.586	18124	6039	17960	6206	1442424	503307	309.517	51.592	0	0	0
5	9	10	"gapA"	"STM1290"	2780	48160	120	37679	34749	15371	44	70	70	78	56	71	100	99	0	3148	2843	1124	39	96	96	121	177	146	97	95	0	12.323	12.624	13.134	11.838	1.730	13.290	0.936	120	434	100	40661	37426	3.623	37609	3052	34679	2747	4169856	341109	619.125	15.379	0	0	0
5	10	10	"topB"	"STM1298"	2950	48160	120	4003	4218	1864	44	68	68	72	22	30	99	99	0	9444	9916	3729	37	106	106	124	145	116	99	99	0	0.421	0.423	0.414	0.405	1.497	0.424	0.911	120	422	100	13273	13960	-1.247	3935	9338	4150	9810	506142	1189873	188.455	67.531	0	0	0
5	11	10	"astB"	"STM1306"	3130	48160	120	380	396	163	41	71	71	77	45	58	95	91	0	13216	12453	3900	31	108	108	111	27	24	99	99	0	0.024	0.026	0.025	0.025	1.556	0.026	0.783	120	422	100	13417	12670	-5.407	309	13108	325	12345	47513	1494344	7.089	457.111	0	0	0
5	12	10	"celF"	"STM1316"	3300	48160	110	649	867	1603	184	73	73	87	74	85	100	100	0	16359	16544	2121	12	116	116	266	1033	388	100	100	0	0.035	0.048	0.035	0.037	1.490	0.052	0.211	80	383	100	16819	17222	-4.818	576	16243	794	16428	69361	1323492	10.541	15.758	0	0	0
5	13	10	"rfbX"	"STM2088"	3470	48170	110	2340	2423	691	28	74	74	83	57	68	100	100	0	7578	8107	2229	27	114	114	257	953	370	100	100	0	0.304	0.294	0.294	0.294	1.243	0.272	0.902	80	466	100	9730	10342	-1.720	2266	7464	2349	7993	193839	648568	41.053	8.237	0	0	0
5	14	10	"rfbB"	"STM2097"	3680	48170	120	15026	13576	4622	34	72	72	77	43	55	97	97	0	12845	12136	3367	27	101	101	125	182	145	98	98	0	1.173	1.122	1.161	0.983	1.752	1.149	0.966	120	480	100	27698	25539	0.231	14954	12744	13504	12035	1629134	1456377	313.930	65.995	0	0	0
5	15	10	"wcaD"	"STM2112"	3830	48170	110	456	517	208	40	71	71	74	27	36	100	100	0	17497	17658	1878	10	94	94	231	1088	470	100	100	0	0.022	0.025	0.023	0.024	1.435	0.026	0.801	80	393	100	17788	18010	-5.498	385	17403	446	17564	41342	1412646	16.407	16.017	0	0	0
5	16	10	"wza"	"STM2118"	4020	48170	110	185	227	148	65	70	70	74	28	37	100	93	0	12107	11784	1680	14	88	88	215	1040	483	100	100	0	0.010	0.013	0.009	0.011	1.868	0.012	0.401	80	432	100	12134	11853	-6.708	115	12019	157	11696	18187	942689	5.464	11.124	0	0	0
5	17	10	"yegD"	"STM2125"	4190	48180	110	2542	2522	405	16	69	69	72	22	30	100	100	0	10015	9958	1224	12	81	81	97	110	113	100	100	0	0.249	0.248	0.247	0.246	1.120	0.239	0.965	80	395	100	12407	12330	-2.006	2473	9934	2453	9877	201734	796669	111.364	89.645	0	0	0
5	18	10	""	"STM2135"	4370	48180	120	562	547	137	25	70	70	71	19	26	100	100	0	17332	16703	4333	25	82	82	92	91	98	99	99	0	0.029	0.029	0.029	0.030	1.500	0.028	0.948	120	454	100	17742	17098	-5.132	492	17250	477	16621	65684	2004343	25.053	182.538	0	0	0
5	19	10	""	"STM4057"	4550	48190	120	343	415	337	81	66	66	70	20	28	96	90	0	1533	1808	1467	81	83	83	92	38	41	100	100	0	0.191	0.202	0.197	0.185	1.954	0.194	0.779	120	436	100	1727	2074	-2.388	277	1450	349	1725	49808	216916	17.250	45.158	0	0	0
5	20	10	""	"STM4066"	4730	48190	120	470	473	208	43	68	68	74	40	54	97	94	0	10350	9774	3538	36	86	86	102	60	58	100	100	0	0.039	0.042	0.040	0.039	1.414	0.043	0.904	120	436	100	10666	10093	-4.674	402	10264	405	9688	56726	1172895	9.975	161.200	0	0	0
5	21	10	"ydeZ"	"STM4076"	4910	48200	120	116	142	119	83	70	70	76	40	52	55	25	0	6247	7010	5303	75	87	87	106	73	68	99	99	0	0.007	0.010	0.008	0.008	2.113	0.014	0.565	120	438	100	6206	6995	-7.065	46	6160	72	6923	17016	841229	1.650	94.575	0	0	0
5	22	10	"glpX"	"STM4085"	5080	48190	110	3072	3076	663	21	67	67	139	1076	774	100	90	0	8376	8551	1214	14	79	79	100	165	165	100	100	0	0.362	0.355	0.363	0.350	1.172	0.362	0.565	80	371	100	11302	11481	-1.465	3005	8297	3009	8472	246074	684107	2.730	51.218	0	0	0
5	23	10	"menA"	"STM4090"	5260	48200	120	1459	1950	1910	97	67	67	127	995	783	75	22	0	4578	5524	4561	82	76	76	92	153	166	96	96	0	0.309	0.346	0.315	0.310	1.674	0.400	0.593	120	434	100	5894	7331	-1.693	1392	4502	1883	5448	233945	662926	1.832	35.503	0	0	0
5	24	10	"metB"	"STM4100"	5450	48200	120	3693	3380	1263	37	70	70	78	42	53	99	99	0	11761	10972	3330	30	81	81	92	79	85	100	100	0	0.310	0.304	0.311	0.290	1.633	0.307	0.952	120	542	100	15303	14201	-1.689	3623	11680	3310	10891	405659	1316641	78.619	137.722	0	0	0
5	1	11	""	"STM2986"	1360	48320	110	575	712	423	59	67	67	70	19	27	100	100	0	6767	8951	6243	69	77	77	81	26	32	100	100	0	0.076	0.073	0.074	0.073	1.455	0.065	0.828	80	510	100	7198	9519	-3.719	508	6690	645	8874	56970	716097	33.789	341.154	0	0	0
5	2	11	"recD"	"STM2993"	1530	48320	100	2350	2364	372	15	70	70	76	43	56	100	100	0	10348	10516	1608	15	77	77	84	75	89	100	100	0	0.222	0.220	0.221	0.219	1.142	0.216	0.948	80	408	100	12551	12733	-2.171	2280	10271	2294	10439	189108	841278	53.209	139.093	0	0	0
5	3	11	"ygdQ"	"STM3006"	1710	48320	100	1631	1673	418	24	68	68	70	19	27	100	100	0	9016	9111	2236	24	77	77	81	32	39	100	100	0	0.175	0.178	0.175	0.177	1.181	0.174	0.949	80	388	100	10502	10639	-2.516	1563	8939	1605	9034	133803	728911	84.368	282.188	0	0	0
5	4	11	"araE"	"STM3016"	1880	48330	110	330	342	72	21	68	68	70	18	25	100	100	0	15924	16485	3313	20	77	77	82	23	28	100	100	0	0.017	0.017	0.017	0.016	1.230	0.016	0.902	80	452	100	16109	16682	-5.918	262	15847	274	16408	27357	1318824	15.111	713.174	0	0	0
5	5	11	"yohM"	"STM3024"	2060	48330	110	903	903	364	40	70	70	74	30	40	100	100	0	12700	11937	3881	32	79	79	85	47	55	100	100	0	0.066	0.070	0.067	0.068	1.458	0.070	0.901	80	439	100	13454	12691	-3.921	833	12621	833	11858	72275	954922	27.633	252.170	0	0	0
5	6	11	"stdA"	"STM3029"	2230	48330	110	224	230	59	25	68	68	75	31	41	100	96	0	8821	9115	2768	30	78	78	85	48	56	100	100	0	0.018	0.018	0.018	0.018	1.368	0.016	0.769	80	412	100	8899	9199	-5.809	156	8743	162	9037	18436	729178	5.000	188.125	0	0	0
5	7	11	""	"STM2691"	2410	48330	120	137	200	254	127	71	71	80	43	53	69	33	0	4842	5402	3022	55	81	81	93	65	69	99	99	0	0.014	0.024	0.014	0.015	2.353	0.031	0.364	120	491	100	4827	5450	-6.173	66	4761	129	5321	23945	648259	2.791	81.677	0	0	0
5	8	11	""	"STM2698"	2600	48330	110	126	159	108	67	75	75	91	78	85	36	15	0	555	733	612	83	93	93	109	116	106	96	80	0	0.110	0.131	0.122	0.122	2.566	0.127	0.487	80	427	100	513	724	-3.179	51	462	84	640	12716	58668	0.872	5.379	0	0	0
5	9	11	""	"STM2705"	2770	48330	110	108	145	107	73	74	74	87	70	80	31	15	0	3680	4259	2517	59	108	108	126	150	119	100	100	0	0.010	0.017	0.013	0.011	2.989	0.016	0.202	80	380	100	3606	4222	-6.715	34	3572	71	4151	11584	340707	0.829	27.553	0	0	0
5	10	11	"yjfY"	"STM4389"	2950	48340	120	109	126	57	45	73	73	79	53	67	32	13	0	971	1161	810	69	118	118	133	148	111	95	90	0	0.042	0.051	0.044	0.042	2.203	0.051	0.606	120	385	100	889	1096	-4.566	36	853	53	1043	15133	139328	0.887	6.946	0	0	0
5	11	11	"thrL"	"STM0001"	3120	48330	100	90	108	63	58	75	75	79	25	31	37	20	0	209	313	331	105	113	113	116	26	22	88	77	0	0.156	0.165	0.233	0.217	3.150	0.163	0.529	80	352	100	111	233	-2.678	15	96	33	200	8612	25014	1.160	7.577	-50	0	0
5	12	11	""	"STM0270"	3300	48330	110	234	256	87	33	79	79	91	65	71	100	70	0	4803	5314	1645	30	106	106	189	866	458	100	100	0	0.033	0.034	0.032	0.032	1.302	0.034	0.743	80	447	100	4852	5385	-4.921	155	4697	177	5208	20502	425159	2.538	5.918	0	0	0
5	13	11	""	"STM0538"	3480	48350	110	620	659	254	38	78	78	89	62	69	100	100	0	6026	5926	1026	17	102	102	128	210	164	100	100	0	0.091	0.100	0.088	0.092	1.490	0.100	0.816	80	434	100	6466	6405	-3.450	542	5924	581	5824	52690	474095	9.194	27.610	0	0	0
5	14	11	""	"STM0554"	3660	48350	120	206	227	109	48	69	69	74	29	39	97	93	0	2713	2904	1561	53	92	92	101	36	35	100	100	0	0.052	0.056	0.054	0.054	1.527	0.055	0.800	120	463	100	2758	2970	-4.258	137	2621	158	2812	27255	348425	5.276	77.861	0	0	0
5	15	11	""	"STM0567"	3830	48350	110	718	732	205	28	68	68	72	28	38	100	100	0	5570	5508	1366	24	90	90	188	994	528	100	97	0	0.119	0.123	0.117	0.121	1.191	0.120	0.928	80	409	100	6130	6082	-3.076	650	5480	664	5418	58579	440601	23.571	5.352	0	0	0
5	16	11	""	"STM0575"	4010	48340	110	197	200	50	25	70	70	72	19	26	100	100	0	8042	8151	1154	14	91	91	111	114	102	100	100	0	0.016	0.016	0.016	0.015	1.376	0.015	0.789	80	460	100	8078	8190	-5.968	127	7951	130	8060	15995	652059	6.737	70.526	0	0	0
5	17	11	""	"STM0580"	4190	48350	130	863	925	455	49	69	69	71	20	28	99	99	0	4093	4456	1865	41	80	80	100	132	132	99	99	0	0.198	0.196	0.190	0.187	1.275	0.202	0.929	120	512	100	4807	5232	-2.337	794	4013	856	4376	110989	534740	42.700	33.000	0	0	0
5	18	11	"ybdZ"	"STM0587"	4360	48370	110	307	345	189	54	74	74	78	29	37	100	100	0	933	1087	577	53	83	83	96	53	55	100	100	0	0.274	0.270	0.256	0.253	1.373	0.264	0.834	80	404	100	1083	1275	-1.867	233	850	271	1004	27636	86991	9.207	18.698	0	0	0
5	19	11	""	"STM2244"	4550	48360	110	162	175	69	39	71	71	79	36	45	90	66	0	3133	3206	934	29	87	87	105	65	61	100	100	0	0.030	0.033	0.029	0.029	1.739	0.033	0.592	80	446	100	3137	3223	-5.065	91	3046	104	3119	14024	256447	2.667	47.708	0	0	0
5	20	11	"yegT"	"STM2142"	4730	48360	110	297	333	184	55	67	67	71	25	35	100	100	0	7899	7465	1998	26	77	77	89	55	61	100	100	0	0.029	0.036	0.028	0.033	1.793	0.030	0.494	80	428	100	8052	7654	-5.088	230	7822	266	7388	26664	597213	10.480	134.109	0	0	0
5	21	11	"yehU"	"STM2159"	4910	48360	110	1041	1014	214	21	69	69	74	23	31	100	100	0	14978	14520	2571	17	80	80	91	57	62	100	100	0	0.065	0.065	0.067	0.065	1.185	0.063	0.952	80	406	100	15870	15385	-3.938	972	14898	945	14440	81120	1161600	40.870	253.140	0	0	0
5	22	11	"yohC"	"STM2169"	5090	48370	120	401	406	164	40	69	69	74	22	29	97	96	0	6381	5990	1571	26	81	81	99	98	98	100	100	0	0.053	0.057	0.055	0.052	1.548	0.058	0.842	120	468	100	6632	6246	-4.246	332	6300	337	5909	48759	718821	15.091	60.112	0	0	0
5	23	11	"yohI"	"STM2174"	5270	48370	120	1850	1723	672	39	68	68	72	25	34	98	97	0	10619	10077	2907	28	78	78	84	42	50	99	98	0	0.169	0.166	0.167	0.153	1.867	0.169	0.947	120	376	100	12323	11654	-2.564	1782	10541	1655	9999	206797	1209234	66.040	237.929	0	0	0
5	24	11	"yfhD"	"STM2567"	5430	48370	110	1580	1567	301	19	72	72	81	39	48	100	100	0	13356	13610	1891	13	86	86	131	328	250	100	100	0	0.114	0.111	0.112	0.109	1.152	0.104	0.936	80	421	100	14778	15019	-3.137	1508	13270	1495	13524	125369	1088814	38.103	41.095	0	0	0
5	1	12	"hupA"	"STM4170"	1340	48490	110	8012	9879	5369	54	71	71	80	44	55	100	100	0	1347	1520	760	50	77	77	83	28	33	100	100	0	6.253	6.797	6.619	6.841	1.344	7.469	0.891	80	521	100	9211	11251	2.644	7941	1270	9808	1443	790329	121623	222.705	51.321	0	0	0
5	2	12	"hupA"	"STM4170"	1540	48490	110	6892	9195	8613	93	71	71	80	44	55	100	100	0	602	786	663	84	77	77	81	20	24	100	100	0	12.992	12.869	12.681	12.669	1.278	13.306	0.955	80	456	100	7346	9833	3.700	6821	525	9124	709	735625	62855	207.159	35.250	0	0	0
5	3	12	"hilA"	"STM2876"	1710	48490	120	1458	1576	875	55	70	70	73	20	27	100	100	0	9721	10122	5532	54	76	76	79	18	22	100	100	0	0.144	0.150	0.149	0.147	1.272	0.151	0.975	120	457	100	11033	11552	-2.797	1388	9645	1506	10046	189099	1214629	75.150	557.944	0	0	0
5	4	12	"hilA"	"STM2876"	1870	48500	100	909	865	259	29	70	70	76	42	55	100	100	0	6797	6403	2090	32	77	77	81	18	22	100	100	0	0.125	0.126	0.126	0.127	1.234	0.123	0.964	80	362	100	7559	7121	-3.002	839	6720	795	6326	69177	512266	18.786	351.222	0	0	0
5	5	12	"hilC"	"STM2867"	2050	48490	110	3010	2987	605	20	74	74	81	43	53	100	100	0	7392	7372	1564	21	80	80	92	106	115	100	100	0	0.402	0.399	0.395	0.401	1.136	0.390	0.978	80	434	100	10248	10205	-1.316	2936	7312	2913	7292	238936	589745	67.581	68.679	0	0	0
5	6	12	"hilC"	"STM2867"	2230	48500	120	3108	2997	760	25	74	74	87	51	58	99	99	0	7769	7576	2040	26	81	81	94	109	115	100	100	0	0.395	0.390	0.394	0.389	1.166	0.384	0.984	120	471	100	10722	10418	-1.341	3034	7688	2923	7495	359655	909117	57.059	68.642	0	0	0
5	7	12	"hns"	"STM1751"	2400	48500	110	15686	15491	2839	18	76	76	102	147	144	100	100	0	1906	1953	338	17	83	83	88	36	40	100	100	0	8.563	8.243	8.429	8.232	1.113	8.213	0.980	80	392	100	17433	17285	3.098	15610	1823	15415	1870	1239280	156212	104.687	51.806	0	0	0
5	8	12	"hns"	"STM1751"	2580	48500	120	3303	4104	3372	82	78	78	120	163	135	97	95	0	770	896	650	72	95	95	103	40	38	95	90	0	4.778	5.026	4.982	5.273	1.535	5.272	0.922	120	520	100	3900	4827	2.256	3225	675	4026	801	492424	107498	24.442	19.825	0	0	0
5	9	12	"hns"	"STM1751"	2790	48500	130	11949	12364	4230	34	74	74	104	121	116	100	100	0	1638	1717	499	29	106	106	111	34	30	100	100	0	7.751	7.629	7.547	7.555	1.169	7.896	0.972	120	467	100	13407	13901	2.954	11875	1532	12290	1611	1483673	205981	101.322	47.235	0	0	0
5	10	12	"hilD"	"STM2875"	2940	48500	130	2137	2141	615	28	71	71	77	53	68	100	100	0	4120	4036	930	23	100	100	106	28	26	100	100	0	0.514	0.526	0.525	0.516	1.220	0.524	0.939	120	422	100	6086	6006	-0.960	2066	4020	2070	3936	256928	484349	38.943	140.357	0	0	0
5	11	12	"hilD"	"STM2875"	3120	48510	120	496	938	1129	120	73	73	78	31	39	100	100	0	1417	2534	2887	113	98	98	102	25	24	100	100	0	0.321	0.355	0.334	0.328	1.374	0.369	0.942	120	501	100	1742	3301	-1.641	423	1319	865	2436	112553	304127	27.742	97.280	0	0	0
5	12	12	"stpA"	"STM2799"	3300	48510	120	6606	7882	5502	69	76	76	86	47	54	100	99	0	1749	2015	1241	61	95	95	101	36	35	99	99	0	3.948	4.066	4.097	4.057	1.317	4.343	0.929	120	485	100	8184	9726	1.981	6530	1654	7806	1920	945825	241805	165.872	53.167	0	0	0
5	13	12	"csrA"	"STM2826"	3470	48510	110	3860	4078	1455	35	75	75	90	74	82	100	100	0	1396	1437	493	34	93	93	107	62	57	100	100	0	2.905	2.978	2.950	2.989	1.156	3.002	0.959	80	419	100	5088	5347	1.538	3785	1303	4003	1344	326277	114979	53.892	21.452	0	0	0
5	14	12	"dps"	"STM0831"	3650	48520	110	1026	1248	567	45	68	68	81	80	98	100	100	0	2606	3121	1242	39	82	82	96	57	59	100	100	0	0.380	0.388	0.383	0.380	1.168	0.387	0.956	80	426	100	3482	4219	-1.398	958	2524	1180	3039	99870	249671	14.588	53.070	0	0	0
5	15	12	"dps"	"STM0831"	3830	48520	120	1567	1575	598	37	66	66	69	21	30	98	98	0	4309	3934	1451	36	81	81	87	32	36	99	98	0	0.355	0.392	0.397	0.384	1.306	0.390	0.973	120	512	100	5729	5362	-1.494	1501	4228	1509	3853	189025	472075	71.714	120.219	0	0	0
5	16	12	"dps"	"STM0831"	4020	48530	110	2768	2624	560	21	67	67	70	18	25	100	100	0	6498	6353	1032	16	81	81	93	99	106	100	100	0	0.421	0.408	0.414	0.402	1.134	0.406	0.982	80	462	100	9118	8829	-1.248	2701	6417	2557	6272	209936	508238	141.889	63.232	0	0	0
5	17	12	"oxyR"	"STM4125"	4190	48520	100	647	911	657	72	67	67	70	19	27	100	100	0	632	836	579	69	77	77	82	22	26	100	100	0	1.045	1.112	1.172	1.104	1.404	1.130	0.902	80	371	100	1135	1603	0.064	580	555	844	759	72867	66895	44.263	34.273	0	0	0
5	18	12	"oxyR"	"STM4125"	4370	48530	120	4419	4124	2019	48	74	74	80	33	41	99	99	0	3648	3478	1666	47	88	88	105	71	67	99	98	0	1.221	1.195	1.200	1.196	1.282	1.206	0.969	120	468	100	7905	7440	0.287	4345	3560	4050	3390	494820	417307	122.545	47.507	0	0	0
5	19	12	"fur"	"STM0693"	4530	48530	110	8007	7450	1824	24	79	79	126	291	230	100	100	0	4866	4631	1048	22	96	96	162	308	190	100	100	0	1.662	1.625	1.644	1.612	1.112	1.612	0.976	80	401	100	12698	11906	0.733	7928	4770	7371	4535	596023	370494	25.168	14.510	0	0	0
5	20	12	"fur"	"STM0693"	4710	48540	120	2189	2494	1567	62	70	70	114	286	250	96	94	0	1663	1766	970	54	81	81	138	301	218	95	90	0	1.339	1.439	1.434	1.416	1.268	1.503	0.949	120	417	100	3701	4109	0.422	2119	1582	2424	1685	299304	211893	8.322	5.409	0	0	0
5	21	12	"envR"	"STM3389"	4900	48550	120	85	114	86	75	67	67	69	20	28	47	28	0	1874	2439	1964	80	76	76	92	91	98	97	97	0	0.010	0.020	0.016	0.017	4.181	0.025	0.498	120	495	100	1816	2410	-6.642	18	1798	47	2363	13637	292656	2.250	25.791	0	0	0
5	22	12	"envR"	"STM3389"	5090	48550	110	82	92	41	44	68	68	73	46	63	20	6	0	2011	2390	1550	64	74	74	93	100	107	100	100	0	0.007	0.010	0.013	0.010	2.330	0.015	0.366	80	408	100	1951	2340	-7.112	14	1937	24	2316	7336	191202	0.413	22.970	0	0	0
5	23	12	"envR"	"STM3389"	5260	48540	120	134	142	44	30	68	68	69	23	33	90	68	0	5287	5017	1531	30	73	73	78	27	34	100	100	0	0.013	0.015	0.013	0.014	2.033	0.080	0.007	120	414	100	5280	5018	-6.304	66	5214	74	4944	17003	602002	3.174	182.926	0	0	0
5	24	12	"arcB"	"STM3328"	5430	48550	120	510	652	489	75	69	69	75	34	45	95	92	0	1849	2164	1675	77	84	84	109	258	236	92	84	0	0.250	0.280	0.261	0.269	1.484	0.276	0.924	120	533	100	2206	2663	-2.001	441	1765	583	2080	78259	259630	16.971	7.965	0	0	0
5	1	13	"ctrl-10-10ng/ul"	"ctrl-10-10ng/ul"	1330	48660	100	65	70	20	28	69	69	73	31	42	6	1	0	77	80	16	20	77	77	82	21	25	12	2	0	100000.000	0.333	0.940	0.898	3.603	1.263	0.072	80	470	100	-4	4	16.610	-4	0	1	3	5573	6390	-0.097	-0.095	-50	0	0
5	2	13	"ctrl-108-10ng/ul"	"ctrl-108-10ng/ul"	1520	48660	80	77	128	122	95	67	67	68	17	25	46	34	0	97	183	224	122	76	76	79	18	22	51	38	0	0.476	0.570	0.778	0.901	3.738	0.491	0.609	52	309	100	31	168	-1.070	10	21	61	107	6637	9522	3.529	5.778	0	0	0
5	3	13	"ctrl-Y1-10ng/ul"	"ctrl-Y1-10ng/ul"	1690	48670	100	67	83	67	80	70	70	71	18	25	22	15	0	75	119	207	173	76	76	79	19	24	20	12	0	3.000	0.302	1.454	1.340	3.536	0.301	0.703	80	404	100	-4	56	1.585	-3	-1	13	43	6646	9553	0.667	2.105	-50	0	0
5	4	13	"ctrl-Y3-10ng/ul"	"ctrl-Y3-10ng/ul"	1870	48670	100	64	68	20	29	71	71	77	41	53	2	1	0	77	79	16	20	78	78	82	19	23	12	3	0	7.000	-3.000	1.333	1.529	3.090	6.869	0.117	80	408	100	-8	-2	2.807	-7	-1	-3	1	5478	6342	-0.220	-0.158	-50	0	0
5	5	13	"ctrl-Y5-10ng/ul"	"ctrl-Y5-10ng/ul"	2050	48670	100	69	68	16	23	71	71	77	44	57	0	0	0	81	83	21	25	77	77	87	101	116	0	0	0	-0.500	-0.500	0.767	0.673	3.851	3.631	0.038	80	402	100	2	3	Error	-2	4	-3	6	5461	6602	-0.205	-0.040	-50	0	0
5	6	13	"EMPTY"	"EMPTY"	2220	48670	100	78	100	92	92	71	71	76	33	43	26	12	0	93	120	73	60	78	78	82	23	28	38	28	0	0.467	0.690	0.722	0.815	3.540	8.878	0.359	80	377	100	22	71	-1.100	7	15	29	42	7998	9578	0.727	1.652	-75	0	0
[truncated: 910,695 more chars]
