# Supplementary material for: BABAR: an R package to simplify the normalisation of common reference design microarray-based transcriptomic datasets
Source: BMC Bioinformatics. 2010 Feb 3;11:73. doi: 10.1186/1471-2105-11-73 (PMC2829013; doi:10.1186/1471-2105-11-73)
Supplement: Additional file 4 — Dataset 2. The unprocessed microarray data files and the associated .gal file for a non-heterogeneous 'good' dataset describing the transcriptomic changes of virulence genes for wild-type Salmonella and IHF mutants. [file 1471-2105-11-73-S4.ZIP › IHF_B_63A.gpr]

ATF	1.0
29	56    
"Type=GenePix Results 3"
"DateTime=2004/05/27 15:56:16"
"Settings="
"GalFile=\\Fr-netapp1a\hintoncom\Array lists\STPLMar2003.gal"
"PixelSize=10"
"Wavelengths=635	532"
"ImageFiles=\\Fr-netapp1a\hintoncom\Collaborators\Michael Mangan\New Him single transcriptomes\2004 05 27 035663A.tif 2	\\Fr-netapp1a\hintoncom\Collaborators\Michael Mangan\New Him single transcriptomes\2004 05 27 035663A.tif 3"
"NormalizationMethod=None"
"NormalizationFactors=1	1"
"JpegImage=\\Fr-netapp1a\hintoncom\Collaborators\Michael Mangan\New Him single transcriptomes\gpr\2004 05 27 035663A.jpg"
"StdDev=Type 1"
"RatioFormulations=W1/W2 (635/532)"
"FeatureType=Circular"
"Barcode="
"BackgroundSubtraction=LocalFeature"
"ImageOrigin=1440, 14720"
"JpegOrigin=1440, 15010"
"Creator=GenePix Pro 5.0.1.24"
"Scanner=GenePix 4000A [48450]"
"FocusPosition=0"
"Temperature=33.8"
"LinesAveraged=2"
"Comment="
"PMTGain=610	500"
"ScanPower=100	100"
"LaserPower=1.96	1.71"
"Filters=<Empty>	<Empty>"
"ScanRegion=144,1472,1956,3152"
"Supplier="
"Block"	"Column"	"Row"	"Name"	"ID"	"X"	"Y"	"Dia."	"F635 Median"	"F635 Mean"	"F635 SD"	"F635 CV"	"B635"	"B635 Median"	"B635 Mean"	"B635 SD"	"B635 CV"	"% > B635+1SD"	"% > B635+2SD"	"F635 % Sat."	"F532 Median"	"F532 Mean"	"F532 SD"	"F532 CV"	"B532"	"B532 Median"	"B532 Mean"	"B532 SD"	"B532 CV"	"% > B532+1SD"	"% > B532+2SD"	"F532 % Sat."	"Ratio of Medians (635/532)"	"Ratio of Means (635/532)"	"Median of Ratios (635/532)"	"Mean of Ratios (635/532)"	"Ratios SD (635/532)"	"Rgn Ratio (635/532)"	"Rgn R2 (635/532)"	"F Pixels"	"B Pixels"	"Circularity"	"Sum of Medians (635/532)"	"Sum of Means (635/532)"	"Log Ratio (635/532)"	"F635 Median - B635"	"F532 Median - B532"	"F635 Mean - B635"	"F532 Mean - B532"	"F635 Total Intensity"	"F532 Total Intensity"	"SNR 635"	"SNR 532"	"Flags"	"Normalize"	"Autoflag"
1	1	1	"yiiD"	"STM4029"	1790	15220	100	196	252	182	72	44	44	47	13	27	95	92	0	763	904	699	77	42	42	46	36	78	97	95	0	0.211	0.241	0.229	0.226	1.660	0.224	0.841	80	473	100	873	1070	-2.246	152	721	208	862	20194	72288	15.769	23.833	0	0	0
1	2	1	"yjiY"	"STM4532"	1960	15230	120	208	210	97	46	46	46	49	20	40	95	91	0	780	863	517	59	44	44	46	15	32	100	99	0	0.220	0.200	0.202	0.196	1.875	0.154	0.635	120	565	100	898	983	-2.184	162	736	164	819	25218	103535	8.050	54.467	0	0	0
1	3	1	"glpG"	"STM3524"	2140	15230	120	741	861	631	73	48	48	50	19	38	100	98	0	1445	1645	1134	68	46	46	49	28	57	99	99	0	0.495	0.508	0.473	0.486	1.831	0.479	0.773	120	550	100	2092	2412	-1.013	693	1399	813	1599	103274	197438	42.684	57.000	0	0	0
1	4	1	"yhjC"	"STM3607"	2320	15230	120	194	259	203	78	48	48	49	13	26	98	97	0	1400	2276	2338	102	46	46	49	28	57	100	100	0	0.108	0.095	0.106	0.099	1.903	0.080	0.787	120	538	100	1500	2441	-3.213	146	1354	211	2230	31026	273133	16.154	79.536	0	0	0
1	5	1	"dacB"	"STM3300"	2490	15230	120	410	668	650	97	47	47	49	15	30	99	98	0	1303	2365	2535	107	44	44	46	13	28	100	100	0	0.288	0.268	0.281	0.279	1.958	0.240	0.868	120	549	100	1622	2942	-1.794	363	1259	621	2321	80118	283791	41.267	178.385	0	0	0
1	6	1	"yqjD"	"STM3229"	2680	15240	130	277	386	327	84	48	48	50	15	30	98	96	0	361	466	389	83	44	44	46	11	23	97	97	0	0.722	0.801	0.772	0.840	2.244	0.781	0.689	120	584	100	546	760	-0.469	229	317	338	422	46306	55960	22.400	38.182	0	0	0
1	7	1	"yfhP"	"STM2544"	2850	15240	120	1498	2174	1922	88	48	48	58	84	144	99	98	0	556	816	715	87	45	45	63	153	242	91	76	0	2.838	2.757	2.952	2.734	1.757	3.071	0.768	120	552	100	1961	2897	1.505	1450	511	2126	771	260880	97879	25.190	4.922	0	0	0
1	8	1	""	"STM0660"	3030	15240	120	129	136	50	36	48	48	51	14	27	99	93	0	3155	3538	1827	51	46	46	50	25	50	99	99	0	0.026	0.025	0.024	0.025	1.619	0.021	0.689	120	532	100	3190	3580	-5.262	81	3109	88	3492	16264	424569	6.071	139.520	0	0	0
1	9	1	""	"STM0672"	3210	15230	130	227	231	63	27	48	48	50	14	28	99	99	0	2509	2465	684	27	45	45	47	12	25	100	100	0	0.073	0.076	0.076	0.074	1.339	0.074	0.889	120	606	100	2643	2603	-3.783	179	2464	183	2420	27686	295751	12.929	201.500	0	0	0
1	10	1	"nagB"	"STM0684"	3390	15240	120	1023	1001	180	17	48	48	50	13	26	100	100	0	4123	4060	679	16	44	44	46	9	19	100	100	0	0.239	0.237	0.241	0.235	1.179	0.235	0.957	120	515	100	5054	4969	-2.065	975	4079	953	4016	120177	487161	73.154	446.000	0	0	0
1	11	1	"ybfN"	"STM0688"	3570	15240	120	96	102	36	35	50	50	54	26	48	70	41	0	806	917	467	50	46	46	52	28	53	100	100	0	0.061	0.060	0.055	0.055	1.961	0.054	0.622	120	510	100	806	923	-4.046	46	760	52	871	12208	110058	1.846	30.893	0	0	0
1	12	1	"eutH"	"STM2460"	3740	15240	120	369	353	82	23	56	56	64	33	51	99	99	0	6913	6590	1458	22	53	53	64	37	57	100	100	0	0.046	0.045	0.045	0.044	1.284	0.043	0.890	120	521	100	7173	6834	-4.454	313	6860	297	6537	42334	790740	8.758	176.378	0	0	0
1	13	1	"ubiE"	"STM3970"	3920	15250	130	3500	3614	1353	37	57	57	62	26	41	100	100	0	4696	4582	1511	32	50	50	59	43	72	100	100	0	0.741	0.785	0.778	0.771	1.272	0.789	0.919	120	542	100	8089	8089	-0.432	3443	4646	3557	4532	433695	549872	136.615	105.186	0	0	0
1	14	1	""	"STM3966"	4090	15250	130	1874	1841	382	20	52	52	54	18	33	100	100	0	6977	6906	1151	16	46	46	53	47	88	100	100	0	0.263	0.261	0.264	0.258	1.228	0.251	0.937	120	534	100	8753	8649	-1.928	1822	6931	1789	6860	220866	828740	99.278	145.809	0	0	0
1	15	1	"yigL"	"STM3962"	4270	15250	130	1550	1624	683	42	51	51	53	19	35	100	100	0	4151	4275	1534	35	45	45	50	30	60	100	100	0	0.365	0.372	0.367	0.363	1.317	0.360	0.880	120	556	100	5605	5803	-1.454	1499	4106	1573	4230	194849	513014	82.684	140.833	0	0	0
1	16	1	"recQ"	"STM3958"	4450	15250	130	1317	1427	816	57	51	51	53	18	33	100	100	0	2370	2703	1553	57	44	44	46	9	19	100	100	0	0.544	0.517	0.512	0.509	1.440	0.501	0.867	120	572	100	3592	4035	-0.878	1266	2326	1376	2659	171255	324373	76.333	295.222	0	0	0
1	17	1	"yigG"	"STM3954"	4630	15250	120	779	790	226	28	51	51	52	14	26	100	100	0	2290	2333	533	22	44	44	46	15	32	100	100	0	0.324	0.323	0.321	0.316	1.323	0.302	0.861	120	504	100	2974	3028	-1.625	728	2246	739	2289	94791	279901	52.714	152.467	0	0	0
1	18	1	"yigB"	"STM3950"	4810	15250	140	1653	1650	374	22	51	51	55	26	47	100	100	0	4560	4546	1152	25	43	43	51	44	86	99	99	0	0.355	0.355	0.361	0.365	1.538	0.342	0.936	156	668	100	6119	6102	-1.495	1602	4517	1599	4503	257455	709240	61.346	102.159	0	0	0
1	19	1	"sgaB"	"STM4384"	5000	15250	130	63	74	31	41	52	52	63	96	152	3	0	0	160	254	261	102	44	44	63	166	263	36	20	0	0.095	0.105	0.140	0.134	3.415	0.071	0.341	120	525	100	127	232	-3.399	11	116	22	210	8890	30521	0.115	1.151	0	0	0
1	20	1	"cycA"	"STM4398"	5150	15250	130	1264	1425	933	65	52	52	80	258	322	85	76	0	4022	4323	2897	67	44	44	96	358	372	95	91	0	0.305	0.321	0.312	0.322	1.829	0.304	0.904	120	588	100	5190	5652	-1.715	1212	3978	1373	4279	170989	518717	5.213	11.807	0	0	0
1	21	1	"ytfM"	"STM4409"	5350	15250	120	884	1126	782	69	51	51	59	48	81	100	100	0	1970	2625	2084	79	44	44	75	251	334	100	95	0	0.433	0.417	0.451	0.427	1.692	0.380	0.757	120	566	100	2759	3656	-1.209	833	1926	1075	2581	135078	314993	22.229	10.159	0	0	0
1	22	1	""	"STM4418"	5520	15250	130	93	136	110	80	51	51	86	506	588	1	0	0	1562	2573	2895	112	42	42	47	30	63	100	100	0	0.028	0.034	0.032	0.029	2.213	0.032	0.757	120	602	100	1562	2616	-5.178	42	1520	85	2531	16328	308780	0.099	84.200	0	0	0
1	23	1	""	"STM4422"	5710	15260	130	64	74	37	50	54	54	64	93	145	6	0	0	197	342	402	117	43	43	57	150	263	50	24	0	0.065	0.067	0.148	0.134	3.648	0.048	0.225	120	569	100	164	319	-3.945	10	154	20	299	8933	41086	0.108	1.900	0	0	0
1	24	1	"srfJ"	"STM4426"	5870	15250	130	81	97	58	59	53	53	79	297	375	0	0	0	1172	2774	3894	140	43	43	69	213	308	90	72	0	0.025	0.016	0.018	0.022	2.563	0.015	0.095	120	708	100	1157	2775	-5.333	28	1129	44	2731	11604	332906	0.061	12.700	0	0	0
1	1	2	"yaiC"	"STM0385"	1780	15420	120	74	82	35	42	46	46	59	87	147	8	0	0	824	991	775	78	43	43	71	260	366	89	70	0	0.036	0.038	0.040	0.035	2.497	0.033	0.558	120	620	100	809	984	-4.802	28	781	36	948	9787	118874	0.264	3.538	0	0	0
1	2	2	"mopB"	"STM4329"	1980	15410	110	63	290	526	181	44	44	57	84	147	26	23	0	45	60	36	60	42	42	44	14	31	22	20	0	6.333	13.667	5.333	5.087	3.464	16.530	0.673	80	408	100	22	264	2.663	19	3	246	18	23217	4814	2.774	1.143	0	0	0
1	3	2	"phoP"	"STM1231"	2140	15410	110	916	1198	974	81	47	47	53	34	64	100	98	0	744	875	616	70	45	45	48	28	58	100	98	0	1.243	1.387	1.413	1.336	1.468	1.559	0.826	80	455	100	1568	1981	0.314	869	699	1151	830	95858	69961	33.676	29.536	0	0	0
1	4	2	"otsA"	"STM1928"	2320	15410	110	224	304	424	139	49	49	53	27	50	96	90	0	2359	2375	1242	52	46	46	63	133	211	100	97	0	0.076	0.109	0.080	0.082	1.944	0.128	0.400	80	436	100	2488	2584	-3.724	175	2313	255	2329	24336	189994	9.296	17.383	0	0	0
1	5	2	"thiF"	"STM4162"	2510	15420	120	72	89	51	57	49	49	51	15	29	64	38	0	465	852	1006	118	45	45	59	128	216	83	68	0	0.055	0.050	0.049	0.052	2.465	0.041	0.623	120	458	100	443	847	-4.191	23	420	40	807	10690	102290	2.533	6.195	0	0	0
1	6	2	"hemE"	"STM4167"	2690	15420	120	433	581	562	96	49	49	54	29	53	96	93	0	896	1242	1304	104	44	44	49	22	44	99	97	0	0.451	0.444	0.445	0.417	1.719	0.406	0.834	120	405	100	1236	1730	-1.150	384	852	532	1198	69773	149050	18.172	54.227	0	0	0
1	7	2	"bfr"	"STM3443"	2850	15440	110	352	662	735	111	49	49	64	105	164	55	51	0	291	1316	1564	118	46	46	73	190	260	55	47	0	1.237	0.483	0.498	0.600	2.728	0.464	0.816	80	359	100	548	1883	0.307	303	245	613	1270	52972	105288	5.695	6.542	0	0	0
1	8	2	"stfA"	"STM0195"	3040	15420	120	68	89	52	58	49	49	61	95	155	16	1	0	452	1231	1507	122	46	46	66	171	259	68	54	0	0.047	0.034	0.048	0.053	3.105	0.029	0.413	120	442	100	425	1225	-4.417	19	406	40	1185	10643	147697	0.295	6.813	0	0	0
1	9	2	"hemL"	"STM0202"	3230	15420	120	306	447	403	90	49	49	50	14	28	98	97	0	273	413	376	91	45	45	46	8	17	100	99	0	1.127	1.082	1.093	1.033	1.656	1.077	0.863	120	384	100	485	766	0.173	257	228	398	368	53678	49611	28.357	45.875	0	0	0
1	10	2	"eutD"	"STM2466"	3390	15420	120	56	67	34	50	50	50	52	14	26	40	25	0	245	1131	1627	143	45	45	46	8	17	81	75	0	0.030	0.016	0.026	0.049	8.170	0.016	0.494	120	353	100	206	1103	-5.059	6	200	17	1086	8076	135751	1.071	135.625	0	0	0
1	11	2	"crr"	"STM2433"	3570	15420	120	404	2379	3185	133	50	50	52	14	26	85	80	0	163	723	914	126	45	45	50	29	58	62	53	0	3.000	3.435	3.040	3.230	2.565	3.613	0.882	120	369	100	472	3007	1.585	354	118	2329	678	285530	86775	166.214	23.207	0	0	0
1	12	2	"prpD"	"STM0370"	3740	15430	120	76	103	79	76	52	52	55	18	32	53	43	0	658	1303	1571	120	47	47	54	32	59	97	90	0	0.039	0.041	0.044	0.046	3.099	0.027	0.374	120	387	100	635	1307	-4.670	24	611	51	1256	12353	156419	2.667	39.031	0	0	0
1	13	2	"spaQ"	"STM2889"	3920	15420	120	106	117	51	43	53	53	57	20	35	81	66	0	521	615	367	59	46	46	50	19	38	100	100	0	0.112	0.112	0.107	0.102	1.740	0.114	0.775	120	389	100	528	633	-3.164	53	475	64	569	14023	73844	3.000	29.737	0	0	0
1	14	2	"yfeJ"	"STM2437"	4100	15420	130	148	187	131	70	51	51	54	15	27	95	90	0	989	1427	1329	93	45	45	50	23	46	100	99	0	0.103	0.098	0.099	0.095	1.778	0.091	0.848	120	467	100	1041	1518	-3.283	97	944	136	1382	22395	171257	8.867	59.870	0	0	0
1	15	2	"fabH"	"STM1193"	4280	15420	130	3541	5308	5702	107	52	52	54	14	25	100	100	0	1041	1571	1677	106	45	45	47	19	40	100	100	0	3.503	3.444	3.620	3.500	1.584	3.661	0.875	120	434	100	4485	6782	1.809	3489	996	5256	1526	636942	188556	375.286	80.211	0	0	0
1	16	2	"flgN"	"STM1171"	4460	15430	130	257	478	670	140	52	52	53	13	24	100	100	0	466	853	1166	136	44	44	48	24	50	100	100	0	0.486	0.527	0.476	0.489	1.884	0.512	0.726	120	427	100	627	1235	-1.042	205	422	426	809	57378	102360	32.692	33.542	0	0	0
1	17	2	"phsC"	"STM2063"	4640	15430	130	82	102	61	59	52	52	52	12	23	73	59	0	1370	2206	2134	96	43	43	47	23	48	100	100	0	0.023	0.023	0.021	0.019	2.211	0.021	0.674	120	433	100	1357	2213	-5.467	30	1327	50	2163	12231	264709	4.167	93.870	0	0	0
1	18	2	"pefB"	"PSLT019"	4820	15430	110	69	78	33	42	53	53	59	34	57	27	8	0	1416	1795	1767	98	44	44	59	68	115	98	96	0	0.012	0.014	0.018	0.015	2.780	0.013	0.125	80	340	100	1388	1776	-6.422	16	1372	25	1751	6244	143591	0.559	25.529	0	0	0
1	19	2	""	"PSLT046"	4980	15430	130	361	1281	1836	143	54	54	73	123	168	65	55	0	736	1958	2859	146	46	46	79	196	248	65	58	0	0.445	0.642	0.703	0.785	3.035	0.633	0.875	120	425	100	997	3139	-1.168	307	690	1227	1912	153774	234950	9.821	9.587	0	0	0
1	20	2	"rlgA"	"PSLT045"	5140	15410	90	1539	2170	2224	102	60	60	167	500	299	67	61	0	1975	3431	3618	105	47	47	190	583	306	67	65	0	0.767	0.624	0.716	0.639	2.236	0.602	0.867	52	316	100	3407	5494	-0.382	1479	1928	2110	3384	112821	178416	4.006	5.559	0	0	0
1	21	2	"udp"	"STM3968"	5320	15420	90	581	836	899	107	56	56	145	464	320	51	30	0	1178	2774	3270	117	45	45	209	714	341	53	44	0	0.463	0.286	0.316	0.368	2.998	0.259	0.851	52	354	100	1658	3509	-1.110	525	1133	780	2729	43457	144247	1.489	3.592	0	0	0
1	22	2	"hns"	"STM1751"	5510	15420	110	790	4128	5778	139	56	56	116	589	507	53	46	0	116	591	863	146	44	44	100	446	446	36	23	0	10.194	7.444	8.832	8.911	2.199	7.484	0.627	80	455	100	806	4619	3.350	734	72	4072	547	330224	47281	6.812	1.101	0	0	0
1	23	2	"prgI"	"STM2873"	5700	15430	120	153	603	867	143	59	59	138	660	478	30	15	0	117	574	784	136	45	45	83	255	307	38	31	0	1.306	1.028	1.113	1.079	2.585	2.165	0.369	120	493	100	166	1073	0.385	94	72	544	529	72381	68878	0.705	1.925	0	0	0
1	24	2	"prfC"	"STM4560"	5900	15440	100	408	1891	3200	169	56	56	99	377	380	50	42	0	218	1359	2266	166	43	43	82	269	328	47	42	0	2.011	1.394	1.430	1.421	2.610	1.391	0.876	80	439	100	527	3151	1.008	352	175	1835	1316	151308	108698	4.753	4.747	0	0	0
1	1	3	"iclR"	"STM4187"	1770	15580	110	130	372	456	122	47	47	62	86	138	50	41	0	359	1319	1729	131	45	45	107	395	369	46	42	0	0.264	0.255	0.268	0.262	2.581	0.243	0.869	80	478	100	397	1599	-1.920	83	314	325	1274	29783	105520	3.605	3.068	0	0	0
1	2	3	"hisQ"	"STM2353"	1970	15580	120	99	174	175	100	45	45	65	102	156	35	22	0	666	1420	1755	123	44	44	94	353	375	66	46	0	0.087	0.094	0.096	0.093	2.204	0.093	0.616	120	603	100	676	1505	-3.526	54	622	129	1376	20820	170352	1.069	3.756	0	0	0
1	3	3	"rpsP"	"STM2676"	2180	15570	50	1003	812	444	54	53	53	69	63	91	100	83	0	109	107	24	22	45	45	46	8	17	100	91	0	14.844	12.242	12.972	10.039	1.958	15.230	0.395	12	104	100	1014	821	3.892	950	64	759	62	9738	1282	11.794	7.625	0	0	0
1	4	3	"ilvH"	"STM0117"	2330	15590	120	86	135	108	80	48	48	51	25	49	59	44	0	359	954	1116	116	45	45	57	120	210	71	57	0	0.121	0.096	0.108	0.111	2.442	0.088	0.821	120	504	100	352	996	-3.047	38	314	87	909	16225	114519	3.360	7.475	0	0	0
1	5	3	"putP"	"STM1125"	2510	15590	130	130	307	371	120	50	50	54	27	50	69	56	0	574	1169	1657	141	45	45	49	18	36	86	80	0	0.151	0.229	0.275	0.279	3.041	0.180	0.761	120	471	100	609	1381	-2.725	80	529	257	1124	36818	140314	9.370	62.222	0	0	0
1	6	3	"hfq"	"STM4361"	2700	15590	100	345	920	1337	145	49	49	54	31	57	88	78	0	106	223	288	129	46	46	47	13	27	73	60	0	4.933	4.921	4.598	4.905	2.162	6.315	0.565	80	332	100	356	1048	2.303	296	60	871	177	73623	17834	27.935	13.538	0	0	0
1	7	3	"cbiK"	"STM2025"	2860	15590	120	67	82	45	54	47	47	50	14	28	54	40	0	609	1137	1299	114	44	44	46	8	17	100	100	0	0.035	0.032	0.037	0.038	3.130	0.028	0.675	120	386	100	585	1128	-4.820	20	565	35	1093	9786	136416	2.286	136.375	0	0	0
1	8	3	"cboQ"	"STM2021"	3040	15590	120	63	77	50	64	49	49	51	15	29	46	25	0	262	1036	1617	156	44	44	46	8	17	90	83	0	0.064	0.028	0.040	0.070	5.871	0.028	0.760	120	392	100	232	1020	-3.961	14	218	28	992	9224	124354	1.733	123.750	0	0	0
1	9	3	"umuD"	"STM1998"	3200	15590	120	58	73	45	61	50	50	52	14	26	35	24	0	99	375	589	157	46	46	49	28	57	70	47	0	0.151	0.070	0.133	0.137	3.655	0.065	0.630	120	377	100	61	352	-2.728	8	53	23	329	8707	44981	1.500	11.643	0	0	0
1	10	3	"uhpB"	"STM3789"	3400	15590	150	112	250	368	147	50	50	51	14	27	82	68	0	389	962	1467	152	46	46	50	29	58	91	78	0	0.181	0.218	0.240	0.221	2.450	0.221	0.803	156	401	100	405	1116	-2.468	62	343	200	916	38961	150078	14.214	31.448	0	0	0
1	11	3	"trpC"	"STM1725"	3570	15590	130	91	180	193	107	50	50	52	14	26	70	55	0	403	1543	2058	133	45	45	50	22	44	87	78	0	0.115	0.087	0.096	0.117	3.504	0.085	0.820	120	371	100	399	1628	-3.126	41	358	130	1498	21585	185153	9.143	67.864	0	0	0
1	12	3	"rpoN"	"STM3320"	3760	15600	120	172	443	556	125	48	48	51	13	25	79	67	0	210	630	880	139	45	45	48	21	43	80	67	0	0.752	0.675	0.741	0.716	2.645	0.609	0.769	120	389	100	289	980	-0.412	124	165	395	585	53153	75562	30.154	27.714	0	0	0
1	13	3	"phnW"	"STM0431"	3920	15600	130	59	63	24	38	49	49	51	13	25	40	19	0	746	1104	1357	122	43	43	45	9	20	99	99	0	0.014	0.013	0.019	0.018	2.683	0.011	0.305	120	484	100	713	1075	-6.135	10	703	14	1061	7539	132501	0.923	117.667	0	0	0
1	14	3	""	"STM4141"	4110	15610	80	68	71	22	30	49	49	51	14	27	63	26	0	88	89	25	28	45	45	48	12	25	86	75	0	0.442	0.500	0.588	0.480	2.524	0.733	0.471	52	280	100	62	66	-1.178	19	43	22	44	3681	4611	1.429	3.417	0	0	0
1	15	3	""	"STM0346"	4280	15600	120	62	81	109	134	51	51	52	13	25	45	29	0	697	860	738	85	44	44	46	21	45	100	98	0	0.017	0.037	0.032	0.029	3.703	0.024	0.045	120	461	100	664	846	-5.892	11	653	30	816	9677	103161	2.231	38.762	0	0	0
1	16	3	""	"STM1042"	4470	15600	130	57	69	39	56	51	51	52	12	23	35	25	0	264	671	1267	188	44	44	49	30	61	80	70	0	0.027	0.029	0.052	0.061	4.824	0.024	0.577	120	425	100	226	645	-5.196	6	220	18	627	8337	80565	1.417	20.733	0	0	0
1	17	3	"sirC"	"STM1774"	4640	15610	130	95	134	110	82	50	50	51	13	25	77	68	0	171	271	264	97	44	44	49	25	51	78	66	0	0.354	0.370	0.403	0.453	3.210	0.250	0.535	120	380	100	172	311	-1.497	45	127	84	227	16138	32465	6.385	8.880	0	0	0
1	18	3	"orf70"	"STM1388"	4810	15600	120	72	85	61	71	51	51	52	14	26	59	36	0	100	190	287	151	44	44	52	45	86	55	37	0	0.375	0.233	0.270	0.291	3.043	0.180	0.588	120	391	100	77	180	-1.415	21	56	34	146	10172	22781	2.357	3.067	0	0	0
1	19	3	"traB"	"PSLT081"	4990	15600	120	96	105	50	47	54	54	60	35	58	54	22	0	3464	4608	4154	90	47	47	73	119	163	100	100	0	0.012	0.011	0.010	0.009	2.445	0.010	0.662	120	502	100	3459	4612	-6.346	42	3417	51	4561	12560	552957	1.286	38.109	0	0	0
1	20	3	"trbI"	"PSLT089"	5180	15610	130	59	74	62	83	54	54	107	378	353	0	0	0	322	1066	1941	182	45	45	104	406	390	37	29	0	0.018	0.020	0.034	0.033	4.146	0.021	0.428	120	517	100	282	1041	-5.792	5	277	20	1021	8892	127887	-0.087	2.369	0	0	0
1	21	3	""	"PSLT093"	5350	15610	140	56	60	20	33	53	53	90	276	306	0	0	0	247	452	746	165	44	44	114	491	430	22	7	0	0.015	0.017	0.040	0.050	4.415	0.076	0.388	156	497	100	206	415	-6.080	3	203	7	408	9394	70538	-0.109	0.688	0	0	0
1	22	3	"traF"	"PSLT097"	5520	15610	130	75	93	64	68	56	56	62	37	59	30	12	0	1425	2263	3256	143	46	46	55	57	103	90	86	0	0.014	0.017	0.018	0.020	4.236	0.016	0.479	120	453	100	1398	2254	-6.181	19	1379	37	2217	11128	271507	0.838	38.737	0	0	0
1	23	3	"traG"	"PSLT101"	5700	15610	130	131	191	196	102	56	56	58	19	32	86	74	0	1716	3429	4511	131	46	46	58	79	136	98	97	0	0.045	0.040	0.044	0.038	1.889	0.039	0.798	120	498	100	1745	3518	-4.477	75	1670	135	3383	22903	411506	7.000	42.671	0	0	0
1	24	3	""	"PSLT106"	5890	15610	120	136	232	254	109	54	54	57	29	50	65	55	0	410	935	1353	144	43	43	50	60	120	73	65	0	0.223	0.200	0.233	0.245	2.818	0.177	0.739	120	557	100	449	1070	-2.162	82	367	178	892	27855	112144	6.034	14.750	0	0	0
1	1	4	""	"STM1656"	1790	15770	120	156	206	164	79	47	47	53	48	90	81	55	0	1418	1985	2059	103	46	46	66	142	215	96	91	0	0.079	0.082	0.083	0.079	1.831	0.075	0.865	120	573	100	1481	2098	-3.654	109	1372	159	1939	24725	238213	3.188	13.514	0	0	0
1	2	4	""	"STM2716"	1950	15750	90	51	69	93	134	47	47	48	13	27	28	15	0	138	169	139	82	48	48	65	58	89	59	34	0	0.044	0.182	0.144	0.151	3.456	0.103	0.032	52	315	100	94	143	-4.492	4	90	22	121	3569	8796	1.615	1.793	0	0	0
1	3	4	""	"STM2722"	2130	15780	110	48	52	15	28	43	43	46	18	39	21	8	0	471	1211	1707	140	45	45	57	44	77	90	85	0	0.012	0.008	0.013	0.019	5.774	0.004	0.103	80	500	100	431	1175	-6.413	5	426	9	1166	4132	96883	0.333	26.227	0	0	0
1	4	4	""	"STM1618"	2330	15760	110	65	70	28	40	47	47	49	15	30	52	26	0	898	1094	922	84	45	45	49	19	38	100	100	0	0.021	0.022	0.022	0.020	2.535	0.020	0.424	80	438	100	871	1072	-5.566	18	853	23	1049	5603	87550	1.400	55.000	0	0	0
1	5	4	""	"STM1675"	2510	15770	120	94	136	148	108	50	50	52	13	25	72	63	0	460	964	1529	158	46	46	49	18	36	96	93	0	0.106	0.094	0.094	0.102	2.482	0.090	0.867	120	424	100	458	1004	-3.234	44	414	86	918	16362	115678	6.462	50.833	0	0	0
1	6	4	""	"STM1664"	2680	15770	120	141	168	133	79	48	48	51	15	29	99	94	0	1068	1420	1297	91	45	45	46	10	21	100	100	0	0.091	0.087	0.092	0.087	1.740	0.089	0.852	120	425	100	1116	1495	-3.459	93	1023	120	1375	20141	170446	7.800	137.400	0	0	0
1	7	4	"pyrH"	"STM0218"	2860	15770	120	871	2629	4688	178	49	49	52	17	32	96	93	0	293	900	1587	176	44	44	46	11	23	94	88	0	3.301	3.014	3.653	3.409	1.965	3.094	0.888	120	426	100	1071	3436	1.723	822	249	2580	856	315525	107988	151.588	77.636	0	0	0
1	8	4	"accA"	"STM0232"	3040	15780	130	2215	2374	1075	45	50	50	53	17	32	100	100	0	917	1011	448	44	45	45	48	13	27	100	99	0	2.483	2.406	2.464	2.456	1.347	2.349	0.915	120	452	100	3037	3290	1.312	2165	872	2324	966	284931	121279	136.529	74.077	0	0	0
1	9	4	"panC"	"STM0181"	3220	15770	120	748	1044	1093	104	51	51	53	15	28	100	100	0	1256	1726	1730	100	47	47	51	28	54	100	99	0	0.577	0.591	0.584	0.599	1.376	0.603	0.937	120	442	100	1906	2672	-0.795	697	1209	993	1679	125248	207163	66.067	59.821	0	0	0
1	10	4	"sbmC"	"STM2061"	3410	15770	120	67	115	155	134	50	50	51	13	25	55	38	0	111	413	869	210	48	48	54	27	50	63	52	0	0.270	0.178	0.240	0.280	3.605	0.172	0.811	120	400	100	80	430	-1.890	17	63	65	365	13759	49532	4.923	13.296	0	0	0
1	11	4	"yeeO"	"STM2013"	3570	15770	130	102	126	92	73	49	49	50	12	24	87	76	0	1577	2532	3063	120	45	45	51	26	50	100	100	0	0.035	0.031	0.034	0.030	1.984	0.028	0.822	120	416	100	1585	2564	-4.853	53	1532	77	2487	15166	303832	6.333	95.423	0	0	0
1	12	4	"rcsA"	"STM1982"	3750	15780	120	81	93	45	48	49	49	54	36	66	42	15	0	887	1324	1343	101	44	44	64	191	298	90	85	0	0.038	0.034	0.038	0.038	2.282	0.031	0.740	120	466	100	875	1324	-4.719	32	843	44	1280	11102	158820	1.083	6.597	0	0	0
1	13	4	"yjbB"	"STM4189"	3930	15780	100	68	72	24	33	49	49	50	12	24	60	37	0	169	196	107	54	44	44	45	9	20	100	98	0	0.152	0.151	0.179	0.143	2.497	0.146	0.397	80	347	100	144	175	-2.718	19	125	23	152	5744	15641	1.833	16.778	0	0	0
1	14	4	"ubiA"	"STM4234"	4100	15780	130	474	603	550	91	50	50	52	13	25	100	100	0	1837	2434	2539	104	44	44	49	29	59	100	100	0	0.236	0.231	0.239	0.237	1.372	0.218	0.940	120	507	100	2217	2943	-2.080	424	1793	553	2390	72323	292023	42.385	82.241	0	0	0
1	15	4	""	"STM4242"	4280	15780	120	198	226	205	90	50	50	51	12	23	99	95	0	3835	4197	2578	61	44	44	48	26	54	100	100	0	0.039	0.042	0.038	0.039	1.556	0.037	0.406	120	452	100	3939	4329	-4.679	148	3791	176	4153	27148	503656	14.583	159.577	0	0	0
1	16	4	""	"STM4272"	4460	15780	130	93	109	61	55	51	51	53	12	22	87	76	0	1190	1786	1785	99	44	44	47	20	42	100	100	0	0.037	0.033	0.036	0.031	2.058	0.031	0.785	120	470	100	1188	1800	-4.770	42	1146	58	1742	13053	214376	4.667	86.950	0	0	0
1	17	4	"yjcG"	"STM4273"	4640	15780	130	117	140	88	62	51	51	59	117	198	14	5	0	3888	4552	3917	86	44	44	48	25	52	100	100	0	0.017	0.020	0.019	0.018	1.606	0.020	0.852	120	387	100	3910	4597	-5.864	66	3844	89	4508	16801	546260	0.692	180.160	0	0	0
1	18	4	"sixA"	"STM2387"	4800	15790	150	505	715	748	104	53	53	66	117	177	89	74	0	243	331	298	90	46	46	90	312	346	32	10	0	2.294	2.323	2.365	2.349	1.707	2.672	0.826	156	506	100	649	947	1.198	452	197	662	285	111586	51579	5.547	0.772	0	0	0
1	19	4	"fes"	"STM0586"	4950	15790	70	115	147	91	61	60	60	80	96	120	43	12	0	384	521	544	104	51	51	177	500	282	34	12	0	0.165	0.185	0.255	0.257	3.178	0.159	0.770	32	204	100	388	557	-2.598	55	333	87	470	4698	16660	0.698	0.688	0	0	0
1	20	4	"maa"	"STM0472"	5180	15790	130	147	209	213	101	53	53	64	65	101	58	35	0	322	535	648	121	46	46	108	372	344	36	19	0	0.341	0.319	0.338	0.329	2.055	0.259	0.767	120	542	100	370	645	-1.554	94	276	156	489	25035	64166	2.231	1.148	0	0	0
1	21	4	"ybbJ"	"STM0500"	5360	15790	130	116	129	74	57	51	51	54	15	27	85	78	0	343	372	245	65	45	45	47	12	25	96	94	0	0.218	0.239	0.235	0.223	2.070	0.232	0.683	120	391	100	363	405	-2.197	65	298	78	327	15439	44676	5.000	27.083	0	0	0
1	22	4	"allD"	"STM0528"	5530	15790	130	75	80	20	25	54	54	65	111	170	0	0	0	1914	2005	1197	59	46	46	79	268	339	97	95	0	0.011	0.013	0.012	0.012	2.786	0.010	0.288	120	443	100	1889	1985	-6.475	21	1868	26	1959	9575	240645	0.135	7.187	0	0	0
1	23	4	"yfdH"	"STM0558"	5710	15800	130	116	134	73	54	54	54	57	23	40	87	65	0	2041	2418	2181	90	44	44	53	73	137	100	98	0	0.031	0.034	0.032	0.034	1.899	0.031	0.803	120	467	100	2059	2454	-5.009	62	1997	80	2374	16067	290127	3.348	32.397	0	0	0
1	24	4	""	"STM0573"	5890	15790	130	62	66	22	33	54	54	56	15	26	37	15	0	378	553	605	109	44	44	48	16	33	99	92	0	0.024	0.024	0.044	0.046	3.696	0.020	0.272	120	605	100	342	521	-5.384	8	334	12	509	7863	66356	0.667	31.563	0	0	0
1	1	5	""	"STM1836"	1780	15930	110	198	197	59	29	48	48	53	23	43	95	95	0	2661	2532	769	30	49	49	70	123	175	100	98	0	0.057	0.060	0.059	0.057	1.418	0.059	0.839	80	464	100	2762	2632	-4.122	150	2612	149	2483	15781	202556	6.261	20.016	0	0	0
1	2	5	"ycgN"	"STM1811"	1970	15940	120	299	457	489	107	51	51	55	27	49	100	95	0	893	1474	1826	123	49	49	74	124	167	98	96	0	0.294	0.285	0.298	0.296	1.670	0.249	0.814	120	495	100	1092	1831	-1.767	248	844	406	1425	54823	176859	14.889	11.290	0	0	0
1	3	5	"kdsA"	"STM1772"	2140	15950	140	1705	1780	904	50	48	48	56	33	58	100	99	0	1318	1339	630	47	47	47	61	49	80	99	98	0	1.304	1.341	1.288	1.333	1.455	1.410	0.841	156	567	100	2928	3024	0.383	1657	1271	1732	1292	277653	208848	52.242	26.082	0	0	0
1	4	5	"galU"	"STM1752"	2350	15930	100	367	1253	4044	322	48	48	56	32	57	93	88	0	367	633	612	96	46	46	56	38	67	90	86	0	0.994	2.053	1.052	1.083	1.957	10.232	0.253	80	423	100	640	1792	-0.009	319	321	1205	587	100226	50661	37.406	15.184	0	0	0
1	5	5	"yeaB"	"STM1825"	2510	15940	110	170	175	55	31	49	49	51	15	29	100	100	0	810	803	246	30	45	45	49	24	48	100	100	0	0.158	0.166	0.168	0.159	1.401	0.149	0.807	80	380	100	886	884	-2.660	121	765	126	758	14000	64221	8.267	31.417	0	0	0
1	6	5	""	"STM1808"	2680	15950	120	102	155	205	132	48	48	50	17	34	93	80	0	544	736	654	88	44	44	46	9	19	100	100	0	0.108	0.155	0.105	0.111	2.343	0.103	0.152	120	417	100	554	799	-3.211	54	500	107	692	18574	88366	6.176	76.667	0	0	0
1	7	5	""	"STM4011"	2860	15950	120	84	101	87	86	49	49	51	20	39	71	43	0	1738	2174	2034	93	44	44	46	14	30	100	100	0	0.021	0.024	0.021	0.020	2.548	0.018	0.193	120	414	100	1729	2182	-5.597	35	1694	52	2130	12080	260862	2.500	152.000	0	0	0
1	8	5	"yihG"	"STM3998"	3040	15960	120	129	258	336	130	48	48	51	15	29	80	65	0	502	1286	2073	161	46	46	48	14	29	97	90	0	0.178	0.169	0.192	0.166	2.945	0.147	0.805	120	412	100	537	1450	-2.493	81	456	210	1240	30944	154361	13.800	88.429	0	0	0
1	9	5	"argC"	"STM4121"	3220	15950	120	91	139	158	113	48	48	51	15	29	79	61	0	505	1192	1857	155	46	46	49	13	26	97	92	0	0.094	0.079	0.103	0.110	3.058	0.069	0.669	120	433	100	502	1237	-3.416	43	459	91	1146	16686	143047	5.867	87.923	0	0	0
1	10	5	"ego"	"STM4074"	3400	15960	130	57	66	36	54	50	50	52	14	26	33	21	0	549	1428	2055	143	46	46	52	25	48	85	76	0	0.014	0.012	0.019	0.021	5.876	0.012	0.461	120	435	100	510	1398	-6.167	7	503	16	1382	7898	171358	1.000	55.040	0	0	0
1	11	5	"cpxP"	"STM4060"	3580	15960	130	73	168	203	120	49	49	50	13	26	61	48	0	162	638	1023	160	44	44	49	25	51	64	57	0	0.203	0.200	0.314	0.331	3.281	0.177	0.787	120	414	100	142	713	-2.298	24	118	119	594	20170	76606	9.077	23.560	0	0	0
1	12	5	""	"Not LT2a86"	3720	15960	110	74	183	221	120	49	49	60	50	83	41	31	0	94	505	808	160	43	43	88	243	276	36	28	0	0.490	0.290	0.351	0.501	3.892	0.230	0.776	80	384	100	76	596	-1.029	25	51	134	462	14623	40437	2.460	1.716	0	0	0
1	13	5	"smg"	"STM3404"	3930	15960	130	363	469	450	95	51	51	59	45	76	93	88	0	723	957	964	100	43	43	78	213	273	87	68	0	0.459	0.457	0.482	0.455	1.908	0.418	0.773	120	504	100	992	1332	-1.124	312	680	418	914	56270	114877	9.111	4.127	0	0	0
1	14	5	"rpsM"	"STM3418"	4100	15970	120	1147	2530	3436	135	52	52	53	15	28	100	100	0	60	89	71	79	45	45	51	34	66	34	16	0	73.000	56.318	54.295	66.317	2.618	65.148	0.495	120	391	100	1110	2522	6.190	1095	15	2478	44	303620	10682	165.133	1.118	0	0	0
1	15	5	"rpsH"	"STM3426"	4280	15970	120	2894	3449	2147	62	51	51	52	13	25	100	100	0	85	90	31	34	44	44	49	28	57	74	27	0	69.341	73.870	75.845	72.998	1.822	105.501	0.549	120	414	100	2884	3444	6.116	2843	41	3398	46	413851	10823	261.308	1.464	0	0	0
1	16	5	"rpsQ"	"STM3431"	4460	15970	130	618	770	719	93	52	52	53	13	24	100	100	0	75	79	30	37	44	44	45	7	15	87	73	0	18.258	20.514	19.704	20.534	2.117	35.868	0.539	120	443	100	597	753	4.190	566	31	718	35	92403	9425	55.154	4.857	0	0	0
1	17	5	"rplV"	"STM3435"	4640	15970	120	4823	5919	4369	73	53	53	63	118	187	100	100	0	131	150	86	57	44	44	46	16	34	97	90	0	54.828	55.340	56.050	56.886	1.563	57.823	0.837	120	387	100	4857	5972	5.777	4770	87	5866	106	710258	18017	49.627	6.500	0	0	0
1	18	5	"rplC"	"STM3440"	4820	15960	130	2938	5740	9114	158	54	54	64	117	182	97	97	0	86	130	155	119	43	43	47	18	38	76	55	0	67.070	65.356	69.147	69.587	2.203	73.059	0.666	120	399	100	2927	5773	6.068	2884	43	5686	87	688786	15580	48.513	4.611	0	0	0
1	19	5	"yjgA"	"STM4437"	5000	15970	130	840	1319	1435	108	53	53	64	64	100	97	95	0	514	876	1023	116	45	45	100	378	378	55	35	0	1.678	1.523	1.634	1.622	1.862	1.487	0.794	120	503	100	1256	2097	0.747	787	469	1266	831	158317	105082	19.609	2.053	0	0	0
1	20	5	"holC"	"STM4476"	5180	15970	130	265	541	696	128	54	54	59	33	55	85	75	0	212	418	497	118	46	46	65	172	264	49	35	0	1.271	1.309	1.344	1.292	2.308	1.458	0.680	120	426	100	377	859	0.346	211	166	487	372	64860	50145	14.606	2.052	0	0	0
1	21	5	"yjiE"	"STM4511"	5350	15970	130	132	196	220	112	56	56	68	77	113	49	25	0	1111	1588	1960	123	48	48	96	303	315	75	67	0	0.071	0.091	0.095	0.100	3.329	0.082	0.676	120	401	100	1139	1680	-3.806	76	1063	140	1540	23551	190568	1.662	4.924	0	0	0
1	22	5	"fhuF"	"STM4550"	5510	15960	90	113	581	843	145	57	57	101	200	198	32	26	0	150	1398	2154	154	48	48	184	611	332	32	28	0	0.549	0.388	0.365	0.501	3.903	0.353	0.728	52	310	100	158	1874	-0.865	56	102	524	1350	30235	72684	2.400	1.987	0	0	0
1	23	5	"smp"	"STM4577"	5700	15970	130	118	239	315	131	55	55	80	152	190	34	15	0	552	1282	2097	163	44	44	122	472	386	50	35	0	0.124	0.149	0.161	0.173	2.666	0.147	0.775	120	515	100	571	1422	-3.011	63	508	184	1238	28711	153841	1.046	2.458	0	0	0
1	24	5	"arcA"	"STM4598"	5880	15960	100	53	55	17	30	55	55	56	16	28	13	3	0	45	51	23	45	44	44	47	13	27	18	10	0	-2.000	0.000	1.317	1.538	4.387	0.773	0.048	80	412	100	-1	7	Error	-2	1	0	7	4428	4079	-0.062	0.308	-50	0	0
1	1	6	""	"STM3548"	1790	16120	120	52	61	30	49	48	48	51	18	35	23	12	0	874	982	630	64	47	47	57	101	177	98	95	0	0.005	0.014	0.014	0.014	3.674	0.013	0.111	120	584	100	831	948	-7.692	4	827	13	935	7332	117849	0.556	9.158	0	0	0
1	2	6	"yhgG"	"STM3507"	1960	16130	100	71	108	130	120	48	48	52	21	40	52	26	0	121	220	340	154	47	47	53	34	64	68	52	0	0.311	0.347	0.350	0.335	2.832	0.358	0.840	80	381	100	97	233	-1.686	23	74	60	173	8672	17639	2.667	4.912	0	0	0
1	3	6	"nanA"	"STM3339"	2150	16120	120	58	91	152	167	48	48	55	29	52	26	13	0	799	1585	2211	139	47	47	55	35	63	95	91	0	0.013	0.028	0.018	0.019	4.180	0.022	0.122	120	444	100	762	1581	-6.233	10	752	43	1538	10916	190187	1.241	43.714	0	0	0
1	4	6	"mtgA"	"STM3326"	2310	16130	110	89	119	87	73	46	46	51	26	50	65	38	0	262	352	343	97	45	45	51	25	49	98	86	0	0.198	0.238	0.238	0.237	2.470	0.183	0.619	80	458	100	260	380	-2.335	43	217	73	307	9500	28176	2.615	12.040	0	0	0
1	5	6	"yhbZ"	"STM3301"	2520	16130	120	515	1148	1934	168	46	46	48	15	31	98	95	0	450	1019	1768	173	44	44	48	30	62	95	85	0	1.155	1.130	1.187	1.202	2.397	1.104	0.859	120	499	100	875	2077	0.208	469	406	1102	975	137765	122225	73.333	32.367	0	0	0
1	6	6	"truB"	"STM3284"	2690	16130	120	1479	1873	2031	108	50	50	53	20	37	100	100	0	860	1014	820	80	45	45	49	25	51	100	99	0	1.753	1.881	1.822	1.784	1.505	4.221	0.539	120	393	100	2244	2792	0.810	1429	815	1823	969	224768	121666	91.000	38.600	0	0	0
1	7	6	"yqhD"	"STM3164"	2860	16130	130	638	1151	1440	125	49	49	53	19	35	100	95	0	664	1203	1415	117	45	45	48	16	33	98	96	0	0.952	0.952	0.921	0.939	2.190	0.978	0.834	120	419	100	1208	2260	-0.072	589	619	1102	1158	138128	144315	57.789	72.188	0	0	0
1	8	6	"yghU"	"STM3140"	3040	16130	120	92	119	94	78	48	48	50	14	28	77	68	0	437	790	1194	151	45	45	48	16	33	98	97	0	0.112	0.095	0.104	0.102	2.503	0.075	0.743	120	422	100	436	816	-3.155	44	392	71	745	14283	94832	4.929	46.375	0	0	0
1	9	6	"mltC"	"STM3112"	3230	16140	130	305	560	833	148	47	47	55	65	118	83	70	0	835	1509	2224	147	44	44	54	84	155	94	87	0	0.326	0.350	0.370	0.348	2.190	0.341	0.832	120	448	100	1049	1978	-1.616	258	791	513	1465	67179	181058	7.769	17.321	0	0	0
1	10	6	"yggJ"	"STM3094"	3390	16130	120	393	658	831	126	47	47	50	13	26	95	91	0	596	988	1342	135	43	43	46	11	23	99	97	0	0.626	0.647	0.719	0.627	2.450	0.585	0.782	120	377	100	899	1556	-0.677	346	553	611	945	79003	118589	46.769	85.636	0	0	0
1	11	6	""	"STM3073"	3570	16130	120	54	60	23	38	48	48	50	13	26	33	20	0	317	496	536	108	43	43	45	10	22	98	92	0	0.022	0.026	0.048	0.055	4.133	0.024	0.260	120	384	100	280	465	-5.513	6	274	12	453	7197	59561	0.769	45.100	0	0	0
1	12	6	"ygfA"	"STM3061"	3750	16140	130	99	238	377	158	49	49	53	29	54	64	45	0	378	1230	2247	182	43	43	63	112	177	80	66	0	0.149	0.159	0.142	0.138	2.224	0.158	0.883	120	452	100	385	1376	-2.744	50	335	189	1187	28539	147594	6.379	10.420	0	0	0
1	13	6	"yeaH"	"STM1284"	3930	16130	130	162	239	254	106	46	46	48	16	33	94	84	0	1617	2317	2847	122	42	42	46	45	97	100	96	0	0.074	0.085	0.085	0.087	2.035	0.082	0.837	120	432	100	1691	2468	-3.763	116	1575	193	2275	28699	277995	11.938	50.467	0	0	0
1	14	6	"ydiZ"	"STM1325"	4110	16140	120	58	63	20	31	47	47	49	14	28	45	18	0	145	208	236	113	42	42	44	12	27	95	90	0	0.107	0.096	0.151	0.145	2.750	0.065	0.361	120	371	100	114	182	-3.227	11	103	16	166	7518	24945	1.000	13.667	0	0	0
1	15	6	"aroH"	"STM1347"	4280	16140	120	311	540	692	128	48	48	50	14	28	95	91	0	1099	1786	2362	132	43	43	46	17	36	96	95	0	0.249	0.282	0.291	0.316	2.217	0.283	0.921	120	377	100	1319	2235	-2.005	263	1056	492	1743	64777	214326	35.000	102.353	0	0	0
1	16	6	"orf242"	"STM1390"	4460	16140	120	131	187	187	100	50	50	52	14	26	84	75	0	955	1508	1734	114	44	44	48	17	35	100	97	0	0.089	0.094	0.088	0.094	2.411	0.083	0.644	120	374	100	992	1601	-3.491	81	911	137	1464	22380	181000	9.643	85.882	0	0	0
1	17	6	"ydhO"	"STM1432"	4640	16150	150	155	326	506	155	54	54	58	24	41	74	63	0	553	1136	1841	162	44	44	49	24	48	90	83	0	0.198	0.249	0.272	0.252	2.694	0.259	0.880	156	410	100	610	1364	-2.333	101	509	272	1092	50800	177275	11.167	45.292	0	0	0
1	18	6	"ydgR"	"STM1452"	4810	16140	130	1352	2135	2335	109	54	54	58	25	43	100	99	0	982	1579	1772	112	43	43	49	24	48	99	97	0	1.382	1.355	1.431	1.406	1.526	1.358	0.861	120	404	100	2237	3617	0.467	1298	939	2081	1536	256191	189429	83.080	63.750	0	0	0
1	19	6	"ugpC"	"STM3554"	4990	16140	120	215	248	176	70	53	53	57	20	35	96	92	0	2620	2969	2380	80	44	44	48	16	33	100	100	0	0.063	0.067	0.067	0.066	1.419	0.068	0.203	120	430	100	2738	3120	-3.991	162	2576	195	2925	29758	356292	9.550	182.563	0	0	0
1	20	6	"ftsX"	"STM3569"	5180	16140	120	1087	1084	485	44	57	57	67	72	107	99	98	0	1875	1811	727	40	48	48	85	206	242	100	95	0	0.564	0.583	0.572	0.570	1.338	0.584	0.902	120	437	100	2857	2790	-0.827	1030	1827	1027	1763	130130	217302	14.125	8.379	0	0	0
1	21	6	"yhhM"	"STM3574"	5380	16130	130	125	163	145	88	57	57	78	120	153	22	7	0	626	802	797	99	49	49	119	366	307	70	33	0	0.118	0.141	0.135	0.131	1.749	0.154	0.609	120	395	100	645	859	-3.085	68	577	106	753	19574	96294	0.708	1.866	0	0	0
1	22	6	"yhhS"	"STM3581"	5520	16150	130	247	278	147	52	53	53	77	130	168	72	32	0	1915	2132	1307	61	46	46	118	448	379	95	83	0	0.104	0.108	0.105	0.107	1.700	0.107	0.647	120	439	100	2063	2311	-3.268	194	1869	225	2086	33373	255796	1.546	4.496	0	0	0
1	23	6	"yhhJ"	"STM3585"	5710	16150	120	140	160	87	54	52	52	55	15	27	93	85	0	2210	2690	2085	77	44	44	49	21	42	100	100	0	0.041	0.041	0.037	0.038	2.060	0.036	0.741	120	425	100	2254	2754	-4.621	88	2166	108	2646	19231	322788	7.000	125.762	0	0	0
1	24	6	"gor"	"STM3597"	5880	16150	120	1507	1896	1589	83	53	53	56	17	30	100	100	0	2002	2286	1918	83	44	44	48	18	37	100	100	0	0.743	0.822	0.847	0.834	1.481	0.816	0.874	120	541	100	3412	4085	-0.429	1454	1958	1843	2242	227483	274262	108.235	124.333	0	0	0
1	1	7	"yicN"	"STM3786"	1800	16290	110	141	167	111	66	49	49	51	14	27	98	97	0	815	1037	838	80	45	45	50	32	64	100	100	0	0.119	0.119	0.118	0.114	1.525	0.115	0.787	80	497	100	862	1110	-3.065	92	770	118	992	13337	82923	8.286	30.844	0	0	0
1	2	7	"yidH"	"STM3805"	1970	16300	110	68	92	73	79	48	48	50	15	30	57	36	0	177	324	433	133	46	46	51	24	47	87	75	0	0.153	0.158	0.193	0.186	2.798	0.131	0.655	80	443	100	151	322	-2.711	20	131	44	278	7330	25940	2.800	11.375	0	0	0
1	3	7	"yidQ"	"STM3810"	2150	16310	120	73	103	102	99	48	48	50	15	30	65	40	0	233	518	930	179	50	50	56	30	53	90	79	0	0.137	0.118	0.135	0.133	2.933	0.094	0.677	120	493	100	208	523	-2.872	25	183	55	468	12360	62175	3.533	15.400	0	0	0
1	4	7	""	"STM3820"	2330	16310	120	65	69	24	34	47	47	49	14	28	60	27	0	2088	2540	1781	70	49	49	55	32	58	100	100	0	0.009	0.009	0.010	0.010	2.789	0.007	0.319	120	467	100	2057	2513	-6.824	18	2039	22	2491	8332	304814	1.429	77.656	0	0	0
1	5	7	"torR"	"STM3824"	2500	16310	120	79	128	114	89	45	45	47	15	31	65	53	0	196	475	521	109	44	44	50	33	66	89	76	0	0.224	0.193	0.189	0.177	2.253	0.191	0.786	120	461	100	186	514	-2.160	34	152	83	431	15348	56967	5.400	12.879	0	0	0
1	6	7	"dgoR"	"STM3830"	2690	16310	130	180	205	111	54	45	45	48	17	35	98	95	0	1821	2335	1674	71	44	44	52	33	63	100	100	0	0.076	0.070	0.072	0.074	1.551	0.062	0.820	120	564	100	1912	2451	-3.718	135	1777	160	2291	24559	280194	9.235	69.182	0	0	0
1	7	7	"pdxA"	"STM0091"	2870	16310	120	2937	2696	928	34	48	48	51	17	33	100	100	0	4244	3862	1445	37	44	44	47	17	36	100	100	0	0.688	0.694	0.703	0.709	1.353	0.681	0.972	120	442	100	7089	6466	-0.540	2889	4200	2648	3818	323508	463395	155.588	224.412	0	0	0
1	8	7	""	"STM0099"	3040	16310	120	64	71	32	45	46	46	48	14	29	56	36	0	554	759	698	91	43	43	45	14	31	100	100	0	0.035	0.035	0.045	0.039	2.445	0.029	0.390	120	438	100	529	741	-4.827	18	511	25	716	8537	91091	1.643	51.000	0	0	0
1	9	7	"yabB"	"STM0119"	3210	16310	110	594	788	632	80	47	47	60	79	131	93	91	0	567	663	518	78	43	43	57	92	161	93	85	0	1.044	1.195	1.201	1.211	1.878	1.199	0.698	80	407	100	1071	1361	0.062	547	524	741	620	63042	53040	9.215	6.587	0	0	0
1	10	7	"murE"	"STM0123"	3400	16310	120	642	782	717	91	48	48	59	74	125	92	84	0	526	669	596	89	43	43	55	87	158	89	79	0	1.230	1.173	1.175	1.195	1.997	1.210	0.681	120	466	100	1077	1360	0.298	594	483	734	626	93886	80280	9.770	7.057	0	0	0
1	11	7	"lpxC"	"STM0134"	3580	16310	120	2076	3165	3786	119	47	47	49	13	26	100	100	0	548	985	1250	126	43	43	52	115	221	87	80	0	4.018	3.310	3.489	3.634	2.086	3.584	0.710	120	426	100	2534	4060	2.006	2029	505	3118	942	379795	118197	239.692	8.113	0	0	0
1	12	7	"hofC"	"STM0142"	3750	16320	120	67	109	101	92	49	49	50	13	26	56	43	0	608	2040	3416	167	44	44	54	117	216	72	56	0	0.032	0.030	0.036	0.040	4.145	0.027	0.792	120	412	100	582	2056	-4.970	18	564	60	1996	13066	244835	4.538	16.974	0	0	0
1	13	7	""	"STM1546"	3930	16310	120	89	101	47	46	48	48	49	12	24	84	70	0	915	1085	802	73	42	42	44	10	22	100	100	0	0.047	0.051	0.051	0.046	2.580	0.040	0.507	120	420	100	914	1096	-4.412	41	873	53	1043	12117	130230	4.333	104.100	0	0	0
1	14	7	""	"STM1550"	4110	16320	120	185	222	167	75	47	47	49	13	26	99	94	0	768	899	636	70	42	42	43	10	23	99	99	0	0.190	0.204	0.189	0.192	1.968	0.188	0.628	120	396	100	864	1032	-2.395	138	726	175	857	26668	107916	13.308	85.600	0	0	0
1	15	7	""	"STM1555"	4280	16320	130	96	111	73	65	46	46	48	13	27	84	70	0	835	1010	788	78	42	42	45	15	33	99	98	0	0.063	0.067	0.055	0.055	2.337	0.057	0.497	120	418	100	843	1033	-3.987	50	793	65	968	13278	121150	4.846	64.333	0	0	0
1	16	7	""	"STM1561"	4460	16320	120	87	102	54	52	49	49	52	14	26	86	67	0	1949	2508	1831	73	44	44	48	18	37	100	100	0	0.020	0.022	0.019	0.018	1.894	0.022	0.721	120	395	100	1943	2517	-5.648	38	1905	53	2464	12194	300916	3.571	136.667	0	0	0
1	17	7	"adhP"	"STM1567"	4630	16320	130	238	288	217	75	56	56	59	17	28	99	95	0	1241	1545	1362	88	48	48	54	25	46	100	99	0	0.153	0.155	0.162	0.151	1.797	0.152	0.828	120	404	100	1375	1729	-2.713	182	1193	232	1497	34544	185382	13.471	59.640	0	0	0
1	18	7	"yddG"	"STM1571"	4820	16320	130	110	128	65	50	55	55	59	20	33	81	65	0	1630	2024	1640	81	47	47	52	25	48	100	99	0	0.035	0.037	0.038	0.036	2.151	0.033	0.645	120	466	100	1638	2050	-4.847	55	1583	73	1977	15364	242904	3.450	78.880	0	0	0
1	19	7	"topA"	"STM1714"	5000	16330	130	1489	1801	1550	86	53	53	57	20	35	100	100	0	1197	1601	1352	84	45	45	49	20	40	100	99	0	1.247	1.123	1.102	1.138	1.715	1.108	0.818	120	478	100	2588	3304	0.318	1436	1152	1748	1556	216095	192134	87.200	77.600	0	0	0
1	20	7	"trpH"	"STM1721"	5170	16320	120	568	750	559	74	55	55	60	64	106	100	99	0	2077	2684	2079	77	46	46	52	28	53	100	100	0	0.253	0.263	0.258	0.257	1.343	0.251	0.889	120	430	100	2544	3333	-1.985	513	2031	695	2638	89980	322037	10.781	94.000	0	0	0
1	21	7	"cls"	"STM1739"	5350	16320	120	366	431	292	67	54	54	60	66	110	92	78	0	2487	2993	2084	69	45	45	59	103	174	99	99	0	0.128	0.128	0.129	0.121	1.711	0.122	0.829	120	415	100	2754	3325	-2.968	312	2442	377	2948	51733	359178	5.621	28.485	0	0	0
1	22	7	"tdk"	"STM1750"	5520	16320	130	262	320	272	85	53	53	54	14	25	94	92	0	805	889	632	71	44	44	47	17	36	97	97	0	0.275	0.316	0.298	0.297	2.022	0.345	0.830	120	439	100	970	1112	-1.864	209	761	267	845	38391	106706	19.000	49.529	0	0	0
1	23	7	"narX"	"STM1766"	5710	16330	130	275	359	281	78	54	54	56	16	28	100	100	0	2865	4118	3608	87	44	44	49	22	44	100	100	0	0.078	0.075	0.075	0.075	1.575	0.071	0.847	120	453	100	3042	4379	-3.674	221	2821	305	4074	43084	494203	18.938	184.955	0	0	0
1	24	7	"ychM"	"STM1781"	5880	16330	120	296	382	292	76	55	55	57	16	28	96	94	0	1690	2048	1634	79	44	44	51	23	45	100	99	0	0.146	0.163	0.161	0.161	1.764	0.135	0.713	120	503	100	1887	2331	-2.772	241	1646	327	2004	45837	245729	20.313	86.826	0	0	0
1	1	8	""	"STM2303"	1780	16500	120	167	220	197	89	50	50	52	14	26	94	91	0	700	1006	1206	119	47	47	51	28	54	97	96	0	0.179	0.177	0.182	0.175	2.134	0.160	0.905	120	602	100	770	1129	-2.481	117	653	170	959	26358	120714	12.000	34.107	0	0	0
1	2	8	"nuoL"	"STM2318"	1970	16500	120	8516	7256	3119	42	51	51	53	15	28	100	100	0	6015	5440	2377	43	49	49	53	22	41	100	99	0	1.419	1.336	1.327	1.409	1.478	1.336	0.981	120	516	100	14431	12596	0.505	8465	5966	7205	5391	870740	652836	480.200	244.864	0	0	0
1	3	8	"nuoA"	"STM2328"	2150	16490	110	3455	3641	1944	53	48	48	50	15	30	100	100	0	1959	2139	1061	49	49	49	53	21	39	100	100	0	1.784	1.719	1.680	1.703	1.216	1.775	0.944	80	427	100	5317	5683	0.835	3407	1910	3593	2090	291258	171086	239.400	99.333	0	0	0
1	4	8	"yfbT"	"STM2334"	2320	16490	100	771	747	223	29	47	47	50	23	46	100	98	0	1568	1550	549	35	47	47	61	101	165	100	100	0	0.476	0.466	0.464	0.470	1.407	0.445	0.926	80	382	100	2245	2203	-1.071	724	1521	700	1503	59723	123997	30.304	14.743	0	0	0
1	5	8	""	"STM2340"	2510	16490	110	69	71	26	36	45	45	47	20	42	58	18	0	1171	1206	676	56	45	45	58	92	158	98	93	0	0.021	0.022	0.023	0.023	2.718	0.021	0.407	80	458	100	1150	1187	-5.552	24	1126	26	1161	5716	96495	1.200	12.478	0	0	0
1	6	8	""	"STM2344"	2660	16520	70	43	46	11	23	43	43	44	10	22	18	6	0	273	362	260	71	48	48	62	46	74	100	87	0	0.000	0.010	0.036	0.026	3.122	0.011	0.075	32	208	100	225	317	Error	0	225	3	314	1472	11579	0.200	6.522	0	0	0
1	7	8	""	"STM2528"	2870	16500	110	74	85	36	42	43	43	45	13	28	83	58	0	2150	2321	1267	54	44	44	48	28	58	100	100	0	0.015	0.018	0.017	0.016	1.754	0.019	0.606	80	485	100	2137	2319	-6.086	31	2106	42	2277	6781	185713	3.077	81.179	0	0	0
1	8	8	"nifU"	"STM2542"	3040	16500	120	2577	2800	1430	51	45	45	47	13	27	100	99	0	775	828	402	48	43	43	46	23	50	96	95	0	3.459	3.510	3.477	3.652	1.620	3.677	0.904	120	472	100	3264	3540	1.790	2532	732	2755	785	335989	99377	211.769	34.000	0	0	0
1	9	8	"yjdL"	"STM2560"	3220	16490	110	392	393	124	31	48	48	53	32	60	100	100	0	5799	5678	1402	24	44	44	50	30	60	100	100	0	0.060	0.061	0.060	0.059	1.282	0.061	0.938	80	428	100	6099	5979	-4.064	344	5755	345	5634	31427	454202	10.625	187.600	0	0	0
1	10	8	"yfhK"	"STM2564"	3400	16500	120	376	417	247	59	50	50	51	13	25	99	98	0	2839	3016	1731	57	45	45	47	10	21	100	100	0	0.117	0.124	0.119	0.119	1.558	0.122	0.869	120	489	100	3120	3338	-3.099	326	2794	367	2971	50082	361918	28.154	296.900	0	0	0
1	11	8	""	"STM2575"	3570	16490	110	158	181	95	52	49	49	51	14	27	100	97	0	5750	5817	1843	31	44	44	56	122	217	100	100	0	0.019	0.023	0.020	0.020	1.464	0.024	0.752	80	409	100	5815	5905	-5.710	109	5706	132	5773	14469	465335	9.286	47.221	0	0	0
1	12	8	""	"STM2590"	3750	16500	120	100	110	47	42	50	50	51	13	25	91	83	0	2664	3160	2158	68	44	44	56	118	210	99	99	0	0.019	0.019	0.020	0.018	1.808	0.019	0.800	120	440	100	2670	3176	-5.711	50	2620	60	3116	13140	379248	4.538	26.305	0	0	0
1	13	8	"yraO"	"STM3266"	3930	16490	120	1146	1190	738	62	51	51	52	13	25	99	98	0	2580	2724	1642	60	44	44	45	7	15	100	100	0	0.432	0.425	0.427	0.398	1.542	0.421	0.929	120	442	100	3631	3819	-1.212	1095	2536	1139	2680	142828	326834	87.538	382.714	0	0	0
1	14	8	"yhbU"	"STM3274"	4110	16500	120	115	119	36	30	49	49	51	13	25	96	89	0	6140	5663	2061	36	43	43	44	8	18	100	100	0	0.011	0.012	0.012	0.012	1.632	0.012	0.770	120	410	100	6163	5690	-6.529	66	6097	70	5620	14238	679533	5.231	702.375	0	0	0
1	15	8	""	"STM3278"	4280	16500	120	73	79	29	36	50	50	52	18	34	57	30	0	2961	3033	1560	51	43	43	56	181	323	98	97	0	0.008	0.010	0.009	0.009	3.092	0.009	0.364	120	413	100	2941	3019	-6.987	23	2918	29	2990	9532	364016	1.500	16.448	0	0	0
1	16	8	"yhbC"	"STM3288"	4460	16500	120	4483	4201	1854	44	52	52	59	56	94	100	99	0	1652	1518	651	42	44	44	56	156	278	96	95	0	2.756	2.815	2.816	2.788	1.391	2.848	0.939	120	430	100	6039	5623	1.462	4431	1608	4149	1474	504066	182193	73.964	9.372	0	0	0
1	17	8	"mrsA"	"STM3294"	4640	16500	120	4156	4238	723	17	56	56	63	52	82	100	100	0	5215	5347	837	15	47	47	60	156	260	100	100	0	0.793	0.789	0.789	0.785	1.127	0.782	0.965	120	430	100	9268	9482	-0.334	4100	5168	4182	5300	508589	641682	80.288	33.891	0	0	0
1	18	8	"rplU"	"STM3304"	4820	16510	120	10018	12021	9794	81	56	56	59	19	32	100	100	0	294	343	272	79	45	45	48	14	29	99	97	0	40.008	40.151	40.843	40.831	1.516	40.575	0.879	120	468	100	10211	12263	5.322	9962	249	11965	298	1442559	41142	629.579	21.071	0	0	0
1	19	8	"ybgJ"	"STM0712"	5000	16500	110	950	992	441	44	53	53	57	19	33	100	100	0	2451	2624	1079	41	44	44	48	19	39	100	100	0	0.373	0.364	0.351	0.359	1.248	0.350	0.911	80	394	100	3304	3519	-1.424	897	2407	939	2580	79328	209945	49.211	135.579	0	0	0
1	20	8	""	"STM0719"	5180	16510	120	156	164	71	43	54	54	57	16	28	97	95	0	7938	7259	2123	29	44	44	50	42	84	98	98	0	0.013	0.015	0.013	0.015	2.018	0.014	0.552	120	467	100	7996	7325	-6.274	102	7894	110	7215	19650	871057	6.688	171.643	0	0	0
1	21	8	""	"STM0725"	5350	16500	120	89	96	68	70	53	53	54	13	24	78	62	0	2250	2017	885	43	43	43	45	18	40	96	96	0	0.016	0.022	0.018	0.018	2.309	0.022	0.274	120	447	100	2243	2017	-5.938	36	2207	43	1974	11544	242073	3.231	109.556	0	0	0
1	22	8	"sdhA"	"STM0734"	5540	16510	120	2451	2322	859	36	53	53	56	23	41	100	99	0	7200	6658	2519	37	43	43	47	28	59	100	99	0	0.335	0.343	0.343	0.361	1.552	0.338	0.966	120	467	100	9555	8884	-1.578	2398	7157	2269	6615	278699	798918	98.522	236.107	0	0	0
1	23	8	"tolQ"	"STM0745"	5710	16500	110	2433	2482	773	31	54	54	58	24	41	100	100	0	3641	3676	1029	27	43	43	48	32	66	100	100	0	0.661	0.668	0.664	0.662	1.144	0.671	0.971	80	388	100	5977	6061	-0.597	2379	3598	2428	3633	198533	294101	101.000	113.375	0	0	0
1	24	8	"nadA"	"STM0756"	5890	16510	120	251	281	146	51	54	54	56	16	28	98	96	0	4508	4888	2642	54	44	44	47	17	36	100	100	0	0.044	0.047	0.045	0.046	1.474	0.048	0.930	120	553	100	4661	5071	-4.502	197	4464	227	4844	33771	586503	14.063	284.765	0	0	0
1	1	9	"yliJ"	"STM0862"	1790	16660	110	755	782	243	31	49	49	51	14	27	100	100	0	4077	4312	1432	33	48	48	51	20	39	100	100	0	0.175	0.172	0.175	0.173	1.212	0.165	0.925	80	460	100	4735	4997	-2.513	706	4029	733	4264	62565	344973	52.214	213.050	0	0	0
1	2	9	""	"STM0869"	1960	16660	110	174	167	59	35	47	47	49	13	26	100	96	0	3522	3505	1572	44	47	47	53	36	67	100	100	0	0.037	0.035	0.034	0.034	1.458	0.033	0.875	80	439	100	3602	3578	-4.774	127	3475	120	3458	13373	280369	9.077	95.889	0	0	0
1	3	9	"potF"	"STM0877"	2160	16670	110	125	162	107	66	46	46	52	38	73	68	50	0	2522	3171	2595	81	48	48	57	61	107	100	100	0	0.032	0.037	0.036	0.036	1.895	0.037	0.703	80	441	100	2553	3239	-4.969	79	2474	116	3123	12985	253715	2.895	51.049	0	0	0
1	4	9	""	"STM0884"	2330	16660	120	74	82	37	45	48	48	53	39	73	38	9	0	3709	4837	3864	79	50	50	65	99	152	99	99	0	0.007	0.007	0.007	0.007	2.585	0.007	0.502	120	498	100	3685	4821	-7.137	26	3659	34	4787	9855	580416	0.744	48.202	0	0	0
1	5	9	""	"STM0893"	2510	16660	110	119	121	30	24	48	48	49	14	28	100	95	0	10015	9886	1933	19	48	48	60	82	136	100	100	0	0.007	0.007	0.007	0.007	1.485	0.007	0.737	80	431	100	10038	9911	-7.133	71	9967	73	9838	9647	790875	5.143	119.829	0	0	0
1	6	9	""	"STM0897"	2680	16660	110	55	58	15	25	46	46	47	13	27	35	12	0	2703	2673	809	30	46	46	52	30	57	100	100	0	0.003	0.005	0.004	0.005	2.085	0.004	0.087	80	453	100	2666	2639	-8.206	9	2657	12	2627	4634	213801	0.846	87.367	0	0	0
1	7	9	""	"STM1032"	2850	16670	90	115	117	57	48	43	43	45	13	28	84	73	0	2941	2691	1862	69	45	45	50	33	66	100	94	0	0.025	0.028	0.028	0.030	1.986	0.027	0.822	52	355	100	2968	2720	-5.330	72	2896	74	2646	6077	139956	5.538	80.030	0	0	0
1	8	9	""	"STM1036"	3060	16660	110	99	101	32	31	44	44	46	13	28	91	80	0	2993	2958	1591	53	43	43	47	28	59	100	100	0	0.019	0.020	0.019	0.019	1.609	0.017	0.720	80	454	100	3005	2972	-5.745	55	2950	57	2915	8082	236657	4.231	103.964	0	0	0
1	9	9	""	"STM1041"	3220	16660	110	163	190	92	48	50	50	51	13	25	100	100	0	3845	4580	2243	48	46	46	49	18	36	100	100	0	0.030	0.031	0.029	0.030	1.409	0.028	0.774	80	445	100	3912	4674	-5.071	113	3799	140	4534	15201	366430	10.692	251.722	0	0	0
1	10	9	"metH"	"STM4188"	3410	16670	110	904	854	262	30	51	51	52	13	25	100	100	0	6540	6144	2002	32	46	46	49	13	26	100	100	0	0.131	0.132	0.133	0.133	1.311	0.129	0.951	80	444	100	7347	6901	-2.928	853	6494	803	6098	68282	491538	61.692	468.846	0	0	0
1	11	9	""	"STM4197"	3590	16670	110	60	62	16	25	48	48	51	13	25	46	20	0	870	1223	1173	95	45	45	48	15	31	100	100	0	0.015	0.012	0.015	0.015	2.545	0.009	0.194	80	451	100	837	1192	-6.103	12	825	14	1178	4967	97816	0.846	78.333	0	0	0
1	12	9	""	"STM4201"	3750	16660	110	127	129	40	31	51	51	53	20	37	96	83	0	4504	4272	1193	27	45	45	49	20	40	100	100	0	0.017	0.018	0.016	0.017	1.554	0.019	0.763	80	403	100	4535	4305	-5.875	76	4459	78	4227	10340	341742	3.800	211.150	0	0	0
1	13	9	"mntH"	"STM2408"	3930	16670	110	613	613	86	14	52	52	55	19	34	100	100	0	10445	10361	987	9	45	45	50	36	72	100	100	0	0.054	0.054	0.055	0.054	1.131	0.053	0.955	80	446	100	10961	10877	-4.212	561	10400	561	10316	49057	828877	29.368	286.417	0	0	0
1	14	9	"pduN"	"STM2049"	4110	16670	110	99	97	19	19	51	51	53	14	26	97	81	0	1592	1525	359	23	44	44	47	34	72	100	100	0	0.031	0.031	0.032	0.030	1.841	0.028	0.548	80	404	100	1596	1527	-5.011	48	1548	46	1481	7785	121973	3.143	43.471	0	0	0
1	15	9	""	"STM2636"	4270	16670	110	1005	976	117	11	55	55	64	64	100	100	100	0	9884	9823	834	8	44	44	113	530	469	100	100	0	0.097	0.094	0.095	0.094	1.096	0.093	0.969	80	427	100	10790	10700	-3.373	950	9840	921	9779	78066	785856	14.250	18.321	0	0	0
1	16	9	"rplI"	"STM4394"	4460	16670	110	21256	20297	4658	22	55	55	101	391	387	100	100	0	1185	1135	238	20	44	44	116	535	461	97	62	0	18.581	18.554	18.540	18.438	1.115	18.860	0.968	80	420	100	22342	21333	4.216	21201	1141	20242	1091	1623723	90803	51.652	1.905	0	0	0
1	17	9	"sitC"	"STM2863"	4640	16680	120	548	522	169	32	55	55	92	370	402	82	3	0	6492	5955	1890	31	43	43	55	150	272	99	99	0	0.076	0.079	0.078	0.076	1.647	0.076	0.545	120	465	100	6942	6379	-3.709	493	6449	467	5912	62628	714605	1.162	39.333	0	0	0
1	18	9	"bcfD"	"STM0024"	4820	16680	110	290	298	81	27	54	54	56	15	26	100	100	0	6431	6340	905	14	43	43	45	15	33	100	100	0	0.037	0.039	0.037	0.037	1.374	0.039	0.884	80	413	100	6624	6541	-4.759	236	6388	244	6297	23818	507185	16.133	419.667	0	0	0
1	19	9	""	"PSLT065"	5000	16670	110	59	68	39	57	53	53	56	16	28	31	12	0	535	552	184	33	43	43	50	45	90	100	100	0	0.012	0.029	0.027	0.025	3.917	0.022	0.052	80	472	100	498	524	-6.358	6	492	15	509	5473	44147	0.750	11.156	0	0	0
1	20	9	"trbD"	"PSLT083"	5190	16690	110	68	77	38	49	54	54	56	15	26	43	26	0	881	1252	1337	106	43	43	49	47	95	100	100	0	0.017	0.019	0.023	0.021	2.852	0.019	0.546	80	412	100	852	1232	-5.903	14	838	23	1209	6192	100143	1.400	25.596	0	0	0
1	21	9	"yneG"	"STM1526"	5350	16680	110	188	201	90	44	52	52	54	13	24	100	100	0	961	1040	511	49	43	43	45	12	26	100	100	0	0.148	0.149	0.144	0.145	1.350	0.147	0.885	80	428	100	1054	1146	-2.755	136	918	149	997	16094	83200	11.308	82.917	0	0	0
1	22	9	"dcuS"	"STM4304"	5540	16690	120	658	634	151	23	51	51	54	20	37	100	100	0	8380	7984	2072	25	43	43	45	13	28	100	100	0	0.073	0.073	0.073	0.075	1.389	0.072	0.957	120	488	100	8944	8524	-3.780	607	8337	583	7941	76080	958101	29.000	610.692	0	0	0
1	23	9	"yjdE"	"STM4294"	5720	16690	120	344	331	81	24	54	54	58	25	43	98	96	0	9549	8738	2300	26	43	43	47	29	61	100	100	0	0.031	0.032	0.031	0.032	1.456	0.031	0.927	120	427	100	9796	8972	-5.035	290	9506	277	8695	39729	1048563	10.920	299.690	0	0	0
1	24	9	""	"STM4307"	5880	16680	110	202	203	41	20	55	55	58	20	34	100	100	0	7325	7347	849	11	46	46	50	35	70	100	100	0	0.020	0.020	0.020	0.020	1.278	0.020	0.862	80	421	100	7426	7449	-5.630	147	7279	148	7301	16217	587727	7.250	208.486	0	0	0
1	1	10	""	"STM4597"	1800	16840	110	62	72	29	40	47	47	49	13	26	50	40	0	283	446	396	88	46	46	48	12	25	100	96	0	0.063	0.063	0.066	0.069	2.193	0.061	0.564	80	511	100	252	425	-3.982	15	237	25	400	5727	35651	1.769	33.167	0	0	0
1	2	10	""	"STM0257"	1980	16840	100	169	168	37	22	46	46	48	13	27	100	100	0	7852	7550	1475	19	47	47	49	12	24	100	100	0	0.016	0.016	0.016	0.016	1.313	0.016	0.871	80	408	100	7928	7625	-5.988	123	7805	122	7503	13467	603986	9.231	625.083	0	0	0
1	3	10	""	"STM0275"	2150	16830	110	62	65	19	29	48	48	53	37	69	13	0	0	1293	1226	411	33	48	48	54	51	94	100	100	0	0.011	0.014	0.017	0.014	2.385	0.017	0.048	80	452	100	1259	1195	-6.475	14	1245	17	1178	5183	98092	0.324	22.980	0	0	0
1	4	10	""	"STM0284"	2330	16840	100	59	65	23	35	51	51	54	18	33	32	11	0	525	557	231	41	49	49	54	23	42	100	100	0	0.017	0.028	0.039	0.029	3.006	0.028	0.101	80	414	100	484	522	-5.895	8	476	14	508	5171	44539	0.611	21.870	0	0	0
1	5	10	""	"STM0292"	2510	16840	110	228	231	59	25	49	49	51	14	27	100	100	0	2815	2819	775	27	47	47	54	33	61	100	100	0	0.065	0.066	0.063	0.065	1.273	0.064	0.904	80	480	100	2947	2954	-3.951	179	2768	182	2772	18470	225533	12.857	83.788	0	0	0
1	6	10	"safB"	"STM0300"	2690	16840	110	155	159	31	19	48	48	49	13	26	100	100	0	5568	5629	1006	17	45	45	50	26	52	100	100	0	0.019	0.020	0.019	0.019	1.313	0.019	0.836	80	466	100	5630	5695	-5.690	107	5523	111	5584	12690	450326	8.462	214.577	0	0	0
1	7	10	"ycfM"	"STM1207"	2860	16840	100	726	740	234	31	47	47	49	13	26	100	100	0	1370	1434	426	29	45	45	48	25	52	100	100	0	0.512	0.499	0.496	0.494	1.199	0.494	0.948	80	416	100	2004	2082	-0.965	679	1325	693	1389	59173	114729	53.154	55.440	0	0	0
1	8	10	"ycfS"	"STM1215"	3040	16850	100	150	157	60	38	45	45	47	13	27	97	93	0	1199	1234	601	48	44	44	48	18	37	100	100	0	0.091	0.094	0.091	0.092	1.595	0.086	0.816	80	427	100	1260	1302	-3.459	105	1155	112	1190	12546	98736	8.462	65.889	0	0	0
1	9	10	"ycfD"	"STM1229"	3230	16850	120	186	413	436	105	46	46	48	13	27	95	89	0	454	1081	1280	118	44	44	47	17	36	96	94	0	0.341	0.354	0.396	0.379	2.080	0.337	0.938	120	555	100	550	1404	-1.550	140	410	367	1037	49501	129680	28.077	60.824	0	0	0
1	10	10	"icdA"	"STM1238"	3410	16840	100	1724	1859	710	38	50	50	52	16	30	100	100	0	1276	1350	489	36	46	46	47	9	19	100	100	0	1.361	1.387	1.444	1.384	1.323	1.424	0.881	80	423	100	2904	3113	0.445	1674	1230	1809	1304	148690	107962	112.938	144.778	0	0	0
1	11	10	""	"STM1261"	3580	16850	110	101	109	39	35	51	51	53	14	26	93	81	0	571	636	359	56	47	47	48	10	20	100	100	0	0.095	0.098	0.093	0.094	1.661	0.096	0.733	80	454	100	574	647	-3.390	50	524	58	589	8743	50851	4.000	58.800	0	0	0
1	12	10	""	"STM1273"	3750	16840	110	125	149	117	78	50	50	52	14	26	100	95	0	3852	3869	931	24	45	45	48	18	37	100	100	0	0.020	0.026	0.021	0.020	1.798	0.024	0.345	80	461	100	3882	3923	-5.666	75	3807	99	3824	11915	309528	6.929	212.278	0	0	0
1	13	10	"ydgA"	"STM1466"	3930	16840	110	7423	7391	892	12	53	53	57	34	59	100	100	0	10767	10837	1181	10	44	44	49	37	75	100	100	0	0.687	0.680	0.680	0.679	1.079	0.680	0.977	80	478	100	18093	18131	-0.541	7370	10723	7338	10793	591269	866988	215.706	291.568	0	0	0
1	14	10	""	"STM1472"	4110	16840	110	186	186	31	16	54	54	56	32	57	100	98	0	11276	11348	619	5	44	44	48	26	54	100	100	0	0.012	0.012	0.012	0.011	1.274	0.012	0.874	80	465	100	11364	11436	-6.411	132	11232	132	11304	14869	907878	4.063	434.615	0	0	0
1	15	10	""	"STM1481"	4280	16850	110	513	506	51	10	54	54	61	58	95	100	100	0	9805	9710	865	8	45	45	106	468	441	100	100	0	0.047	0.047	0.046	0.047	1.142	0.045	0.957	80	461	100	10219	10117	-4.410	459	9760	452	9665	40483	776805	7.672	20.521	0	0	0
1	16	10	"ynfL"	"STM1487"	4470	16850	120	315	305	81	26	54	54	85	353	415	5	0	0	6302	5824	1547	26	44	44	71	213	300	98	98	0	0.042	0.043	0.042	0.042	1.613	0.043	0.927	120	503	100	6519	6031	-4.584	261	6258	251	5780	36651	698896	0.623	27.009	0	0	0
1	17	10	""	"STM1494"	4650	16850	110	132	134	35	26	52	52	54	13	24	100	96	0	4757	4603	1067	23	43	43	45	19	42	100	100	0	0.017	0.018	0.018	0.017	1.502	0.017	0.775	80	426	100	4794	4642	-5.881	80	4714	82	4560	10736	368225	6.154	239.895	0	0	0
1	18	10	"ynfC"	"STM1501"	4830	16850	110	644	649	146	22	53	53	54	13	24	100	100	0	4281	4293	815	18	42	42	45	16	35	100	100	0	0.139	0.140	0.141	0.137	1.199	0.140	0.970	80	427	100	4830	4847	-2.842	591	4239	596	4251	51931	343427	45.769	265.500	0	0	0
1	19	10	""	"STM2780"	5000	16860	120	717	637	232	36	53	53	54	14	25	96	96	0	9090	8063	3212	39	42	42	43	8	18	100	100	0	0.073	0.073	0.072	0.074	1.437	0.072	0.971	120	478	100	9712	8605	-3.768	664	9048	584	8021	76420	967587	41.643	1002.500	0	0	0
1	20	10	""	"STM2788"	5180	16860	120	258	255	76	29	53	53	55	14	25	96	95	0	8147	7525	2553	33	43	43	45	15	33	100	100	0	0.025	0.027	0.026	0.026	1.673	0.026	0.929	120	459	100	8309	7684	-5.305	205	8104	202	7482	30558	903027	14.286	498.667	0	0	0
1	21	10	"ygaU"	"STM2795"	5360	16860	110	234	248	66	26	51	51	54	14	25	100	100	0	3150	3254	801	24	44	44	47	15	31	100	100	0	0.059	0.061	0.060	0.060	1.256	0.061	0.909	80	428	100	3289	3407	-4.085	183	3106	197	3210	19839	260294	13.857	213.800	0	0	0
1	22	10	"yihD"	"STM3995"	5530	16870	100	400	393	94	23	52	52	54	16	29	100	100	0	1355	1291	323	25	44	44	48	19	39	100	100	0	0.265	0.273	0.275	0.273	1.185	0.267	0.947	80	387	100	1659	1588	-1.914	348	1311	341	1247	31452	103273	21.188	65.421	0	0	0
1	23	10	""	"STM4015"	5720	16860	120	167	185	85	45	56	56	59	21	35	93	90	0	5780	6081	3157	51	44	44	49	19	38	99	99	0	0.019	0.021	0.020	0.020	1.417	0.022	0.852	120	446	100	5847	6166	-5.691	111	5736	129	6037	22186	729690	6.000	317.474	0	0	0
1	24	10	"fdhE"	"STM4034"	5890	16860	120	4958	4623	2149	46	58	58	61	19	31	100	100	0	3850	3534	1641	46	46	46	51	34	66	99	97	0	1.288	1.309	1.313	1.340	1.484	1.314	0.971	120	533	100	8704	8053	0.365	4900	3804	4565	3488	554718	424108	240.105	102.441	0	0	0
1	1	11	""	"STM2940"	1790	17010	110	215	218	39	17	51	51	52	13	25	98	98	0	4667	4491	778	17	49	49	53	18	33	100	100	0	0.036	0.038	0.037	0.036	1.687	0.036	0.909	80	535	100	4782	4609	-4.816	164	4618	167	4442	17443	359311	12.769	246.556	0	0	0
1	2	11	"ygcB"	"STM2944"	1980	17010	110	140	141	32	22	51	51	52	13	25	100	97	0	16614	16306	1756	10	50	50	56	36	64	100	100	0	0.005	0.006	0.005	0.005	1.439	0.006	0.812	80	473	100	16653	16346	-7.540	89	16564	90	16256	11300	1304491	6.846	451.389	0	0	0
1	3	11	"relA"	"STM2956"	2160	17020	110	1731	1792	411	22	51	51	53	16	30	100	100	0	3951	3976	839	21	48	48	53	34	64	100	100	0	0.430	0.443	0.445	0.441	1.204	0.432	0.930	80	459	100	5583	5669	-1.216	1680	3903	1741	3928	143326	318062	108.688	115.382	0	0	0
1	4	11	"yqcD"	"STM2968"	2330	17020	110	577	617	255	41	51	51	53	16	30	100	100	0	1944	2120	868	40	48	48	57	86	150	100	100	0	0.277	0.273	0.272	0.267	1.392	0.253	0.834	80	464	100	2422	2638	-1.850	526	1896	566	2072	49339	169578	35.250	23.988	0	0	0
1	5	11	"fucP"	"STM2975"	2520	17020	110	88	86	17	19	50	50	52	14	26	88	68	0	7145	6923	1269	18	47	47	58	86	148	100	100	0	0.005	0.005	0.006	0.005	1.915	0.005	0.482	80	458	100	7136	6912	-7.545	38	7098	36	6876	6852	553815	2.429	79.826	0	0	0
1	6	11	"fucU"	"STM2978"	2690	17020	110	100	97	22	22	50	50	52	15	28	92	75	0	2492	2373	509	21	46	46	48	11	22	100	100	0	0.020	0.020	0.020	0.017	1.995	0.020	0.615	80	447	100	2496	2374	-5.612	50	2446	47	2327	7755	189876	3.000	211.364	0	0	0
1	7	11	"exbB"	"STM3159"	2870	17030	120	4292	3788	1479	39	50	50	52	14	26	100	100	0	4432	3844	1486	38	47	47	49	13	26	100	99	0	0.967	0.984	0.995	1.000	1.588	0.987	0.974	120	494	100	8627	7535	-0.048	4242	4385	3738	3797	454616	461304	266.857	291.923	0	0	0
1	8	11	"ygiR"	"STM3168"	3040	17020	110	2600	2706	632	23	51	51	56	50	89	100	100	0	5485	5760	1264	21	47	47	51	18	35	100	100	0	0.469	0.465	0.459	0.462	1.188	0.458	0.934	80	454	100	7987	8368	-1.093	2549	5438	2655	5713	216507	460803	53.000	317.167	0	0	0
1	9	11	"ygiW"	"STM3176"	3240	17030	110	919	940	547	58	48	48	54	51	94	100	100	0	1521	1659	989	59	45	45	48	17	35	100	100	0	0.590	0.553	0.566	0.548	1.260	0.549	0.939	80	449	100	2347	2506	-0.761	871	1476	892	1614	75176	132684	17.373	94.765	0	0	0
1	10	11	"STMF1.41"	"Not LT2a92"	3370	17050	60	291	335	245	73	54	54	61	30	49	81	75	0	79	79	31	39	44	44	46	9	19	75	62	0	6.771	8.029	7.247	6.806	1.794	8.353	0.738	32	155	100	272	316	2.759	237	35	281	35	10704	2540	9.133	3.667	0	0	0
1	11	11	""	"STM2668"	3590	17030	110	384	377	111	29	47	47	50	16	32	100	100	0	7158	6766	1885	27	44	44	47	17	36	100	100	0	0.047	0.049	0.049	0.048	1.228	0.049	0.951	80	461	100	7451	7052	-4.400	337	7114	330	6722	30161	541259	20.438	395.235	0	0	0
1	12	11	""	"STM2682"	3750	17030	120	147	169	115	68	50	50	51	14	27	86	80	0	325	343	253	73	45	45	46	10	21	96	95	0	0.346	0.399	0.397	0.392	2.205	0.374	0.684	120	492	100	377	417	-1.529	97	280	119	298	20289	41154	8.429	29.700	0	0	0
1	13	11	""	"STM0497"	3930	17030	100	155	154	28	18	52	52	54	26	48	98	96	0	5582	5480	1030	18	44	44	46	12	26	100	100	0	0.019	0.019	0.019	0.018	1.319	0.019	0.878	80	412	100	5641	5538	-5.749	103	5538	102	5436	12320	438425	3.846	452.833	0	0	0
1	14	11	"tesA"	"STM0506"	4110	17030	110	936	934	217	23	52	52	54	14	25	100	100	0	4729	4743	1027	21	44	44	47	15	31	100	100	0	0.189	0.188	0.188	0.186	1.157	0.187	0.964	80	492	100	5569	5581	-2.406	884	4685	882	4699	74716	379437	62.857	313.067	0	0	0
1	15	11	"allR"	"STM0516"	4290	17030	110	1546	1556	254	16	53	53	56	19	33	100	100	0	6374	6530	735	11	45	45	59	184	311	100	100	0	0.236	0.232	0.232	0.230	1.126	0.233	0.971	80	446	100	7822	7988	-2.084	1493	6329	1503	6485	124513	522437	78.947	35.168	0	0	0
1	16	11	"allP"	"STM0522"	4460	17030	120	86	89	23	25	53	53	55	14	25	83	60	0	8072	7793	2731	35	43	43	45	8	17	100	100	0	0.004	0.005	0.005	0.004	2.162	0.004	0.513	120	442	100	8062	7786	-7.927	33	8029	36	7750	10640	935182	2.429	968.500	0	0	0
1	17	11	"glxK"	"STM0525"	4640	17030	110	179	181	47	25	50	50	52	12	23	100	100	0	7196	7229	1741	24	43	43	52	69	132	100	100	0	0.018	0.018	0.017	0.018	1.333	0.017	0.858	80	358	100	7282	7317	-5.793	129	7153	131	7186	14441	578299	10.750	104.014	0	0	0
1	18	11	"ylbF"	"STM0531"	4830	17040	120	109	109	31	28	50	50	53	24	45	85	57	0	4907	4615	1702	36	43	43	52	66	126	99	99	0	0.012	0.013	0.014	0.013	1.951	0.012	0.709	120	439	100	4923	4631	-6.365	59	4864	59	4572	13033	553846	2.333	69.136	0	0	0
1	19	11	"yhgN"	"STM3540"	5000	17030	110	196	191	47	24	51	51	53	13	24	100	100	0	2381	2180	513	23	43	43	44	9	20	100	100	0	0.062	0.066	0.065	0.063	1.333	0.065	0.889	80	375	100	2483	2277	-4.011	145	2338	140	2137	15295	174402	10.615	237.333	0	0	0
1	20	11	""	"STM2186"	5180	17040	120	225	218	48	22	52	52	54	14	25	98	98	0	8614	8172	1782	21	43	43	44	9	20	100	100	0	0.020	0.020	0.020	0.020	1.439	0.020	0.907	120	421	100	8744	8295	-5.631	173	8571	166	8129	26185	980678	11.714	903.111	0	0	0
1	21	11	"folE"	"STM2193"	5350	17040	120	1350	1214	586	48	52	52	56	26	46	98	97	0	1688	1521	763	50	44	44	47	24	51	98	95	0	0.790	0.787	0.787	0.803	1.554	0.777	0.950	120	443	100	2942	2639	-0.341	1298	1644	1162	1477	145626	182463	44.538	61.417	0	0	0
1	22	11	"yeiH"	"STM2202"	5530	17040	100	399	406	78	19	54	54	57	28	49	100	100	0	4442	4277	793	18	44	44	49	26	53	100	100	0	0.078	0.083	0.083	0.083	1.190	0.081	0.946	80	400	100	4743	4585	-3.672	345	4398	352	4233	32467	342127	12.464	162.615	0	0	0
1	23	11	""	"STM2225"	5720	17040	110	1270	1377	567	41	56	56	59	21	35	100	100	0	2999	3179	1342	42	45	45	49	18	36	100	100	0	0.411	0.422	0.429	0.422	1.154	0.420	0.970	80	425	100	4168	4455	-1.283	1214	2954	1321	3134	110157	254357	62.762	173.889	0	0	0
1	24	11	""	"STM2235"	5890	17030	110	230	231	53	22	58	58	60	18	30	100	98	0	10098	9855	1368	13	47	47	51	22	43	100	100	0	0.017	0.018	0.017	0.017	1.296	0.018	0.893	80	472	100	10223	9981	-5.869	172	10051	173	9808	18495	788371	9.500	445.636	0	0	0
1	1	12	"phoP"	"STM1231"	1790	17200	100	2395	2371	465	19	50	50	53	15	28	100	100	0	1907	1869	422	22	50	50	53	16	30	100	100	0	1.263	1.276	1.312	1.284	1.152	1.280	0.951	80	444	100	4202	4140	0.337	2345	1857	2321	1819	189643	149485	154.533	113.500	0	0	0
1	2	12	"phoP"	"STM1231"	1970	17200	120	3699	3239	1169	36	51	51	52	14	26	100	100	0	3093	2725	974	35	49	49	53	34	64	100	99	0	1.198	1.191	1.187	1.193	1.499	1.195	0.974	120	503	100	6692	5864	0.261	3648	3044	3188	2676	388735	326978	227.643	78.588	0	0	0
1	3	12	"phoP"	"STM1231"	2150	17200	120	3874	3420	1302	38	52	52	54	16	29	99	99	0	3266	2845	1087	38	48	48	51	14	27	100	100	0	1.188	1.204	1.189	1.193	1.569	1.205	0.975	120	490	100	7040	6165	0.248	3822	3218	3368	2797	410344	341367	210.375	199.571	0	0	0
1	4	12	"phoQ"	"STM1230"	2330	17190	110	1383	1374	355	25	51	51	54	22	40	100	100	0	2362	2430	593	24	47	47	51	18	35	100	100	0	0.575	0.555	0.565	0.547	1.196	0.567	0.956	80	442	100	3647	3706	-0.797	1332	2315	1323	2383	109924	194375	60.000	132.167	0	0	0
1	5	12	"phoQ"	"STM1230"	2520	17200	120	3718	3513	825	23	52	52	56	27	48	100	100	0	6900	6363	1760	27	48	48	51	19	37	100	99	0	0.535	0.548	0.544	0.577	1.568	0.532	0.958	120	502	100	10518	9776	-0.902	3666	6852	3461	6315	421564	763601	128.037	332.211	0	0	0
1	6	12	"hupA"	"STM4170"	2690	17200	110	7745	7624	1785	23	53	53	59	33	55	100	100	0	1014	980	197	20	48	48	53	27	50	100	100	0	7.963	8.123	8.355	8.059	1.161	8.305	0.957	80	433	100	8658	8503	2.993	7692	966	7571	932	609938	78396	229.242	34.333	0	0	0
1	7	12	"sopB"	"STM1091"	2870	17190	110	3469	3249	919	28	52	52	55	25	45	100	100	0	5947	5698	1307	22	47	47	52	27	51	100	100	0	0.579	0.566	0.581	0.545	1.326	0.569	0.950	80	446	100	9317	8848	-0.788	3417	5900	3197	5651	259944	455869	127.760	209.111	0	0	0
1	8	12	"pipC"	"STM0375"	3040	17200	100	904	857	186	21	53	53	54	15	27	100	100	0	1604	1570	351	22	48	48	51	14	27	100	100	0	0.547	0.528	0.529	0.527	1.181	0.527	0.961	80	420	100	2407	2326	-0.871	851	1556	804	1522	68549	125624	53.533	108.500	0	0	0
1	9	12	"pipC"	"STM0375"	3220	17200	110	1010	998	139	13	52	52	55	16	29	100	100	0	1930	1895	234	12	49	49	52	15	28	100	100	0	0.509	0.512	0.509	0.511	1.150	0.510	0.961	80	480	100	2839	2792	-0.973	958	1881	946	1846	79856	151619	58.938	122.867	0	0	0
1	10	12	"pipC"	"STM0375"	3410	17200	110	940	872	241	27	51	51	54	21	38	100	100	0	1809	1639	423	25	45	45	49	14	28	100	100	0	0.504	0.515	0.519	0.508	1.278	0.518	0.948	80	479	100	2653	2415	-0.989	889	1764	821	1594	69734	131151	38.952	113.571	0	0	0
1	11	12	"ssrB"	"STM1391"	3580	17200	110	154	154	37	24	47	47	51	18	35	98	98	0	2753	2761	766	27	44	44	48	13	27	100	100	0	0.039	0.039	0.038	0.039	1.351	0.038	0.780	80	453	100	2816	2824	-4.662	107	2709	107	2717	12329	220887	5.722	208.692	0	0	0
1	12	12	"ssrB"	"STM1391"	3760	17200	110	80	92	45	48	48	48	51	17	33	56	47	0	627	983	904	91	44	44	47	12	25	100	100	0	0.055	0.047	0.056	0.055	2.405	0.044	0.681	80	446	100	615	983	-4.187	32	583	44	939	7328	78630	2.412	78.000	0	0	0
1	13	12	"lrp"	"STM0959"	3940	17200	110	3227	3165	546	17	49	49	52	17	32	100	100	0	2272	2252	390	17	43	43	45	11	24	100	100	0	1.426	1.411	1.420	1.410	1.175	1.429	0.971	80	454	100	5407	5325	0.512	3178	2229	3116	2209	253189	180152	183.118	200.636	0	0	0
1	14	12	"lrp"	"STM0959"	4110	17210	110	4518	4522	612	13	52	52	56	17	30	100	100	0	3250	3198	441	13	45	45	47	11	23	100	100	0	1.393	1.418	1.406	1.418	1.113	1.434	0.972	80	453	100	7671	7623	0.479	4466	3205	4470	3153	361757	255867	262.706	286.455	0	0	0
1	15	12	"gyrA"	"STM2272"	4290	17210	110	1208	1200	227	18	52	52	55	17	30	100	100	0	628	655	137	20	44	44	46	10	21	100	100	0	1.979	1.879	1.878	1.889	1.132	1.885	0.960	80	466	100	1740	1759	0.985	1156	584	1148	611	95991	52369	67.353	60.900	0	0	0
1	16	12	"gyrA"	"STM2272"	4470	17200	110	1067	1056	223	21	50	50	53	14	26	100	100	0	598	595	119	20	43	43	45	7	15	100	100	0	1.832	1.822	1.846	1.816	1.155	1.846	0.969	80	362	100	1572	1558	0.874	1017	555	1006	552	84501	47580	71.643	78.571	0	0	0
1	17	12	"gyrA"	"STM2272"	4650	17200	190	842	862	393	45	51	51	62	80	129	99	99	0	520	544	227	41	43	43	57	97	170	99	91	0	1.658	1.619	1.625	1.574	1.321	1.677	0.920	256	941	100	1268	1312	0.730	791	477	811	501	220576	139255	10.000	5.021	0	0	0
1	18	12	"csrA"	"STM2826"	4820	17210	110	2551	2674	1086	40	52	52	87	142	163	100	100	0	1143	1292	568	43	43	43	72	154	213	100	100	0	2.272	2.099	2.187	2.137	1.336	2.181	0.863	80	299	100	3599	3871	1.184	2499	1100	2622	1249	213951	103353	18.218	7.922	0	0	0
1	19	12	"crp"	"STM3466"	4980	17210	130	2333	2239	385	17	52	52	73	107	146	100	100	0	2010	1940	311	16	44	44	62	115	185	100	100	0	1.160	1.153	1.155	1.147	1.141	1.157	0.962	120	547	100	4247	4083	0.214	2281	1966	2187	1896	268702	232824	20.243	16.330	0	0	0
1	20	12	"yhhP"	"STM3578"	5180	17210	120	157	177	80	45	51	51	55	20	36	95	91	0	298	349	183	52	43	43	46	14	30	98	97	0	0.416	0.412	0.399	0.408	1.777	0.383	0.753	120	463	100	361	432	-1.266	106	255	126	306	21190	41850	6.100	21.643	0	0	0
1	21	12	"yhhP"	"STM3578"	5360	17220	120	391	393	159	40	53	53	57	27	47	97	95	0	966	893	385	43	43	43	51	84	164	95	93	0	0.366	0.400	0.404	0.420	1.741	0.395	0.933	120	451	100	1261	1190	-1.449	338	923	340	850	47104	107141	12.444	10.024	0	0	0
1	22	12	"topA"	"STM1714"	5530	17210	110	299	330	139	42	54	54	59	29	49	100	100	0	289	297	111	37	44	44	52	82	157	97	75	0	1.000	1.091	1.135	1.060	1.423	1.128	0.815	80	470	100	490	529	0.000	245	245	276	253	26381	23761	9.345	2.988	0	0	0
1	23	12	"topA"	"STM1714"	5720	17210	130	8647	8179	2269	27	54	54	56	21	37	100	100	0	9257	9139	2709	29	42	42	45	10	22	100	100	0	0.933	0.893	0.918	0.855	1.402	0.884	0.951	120	521	100	17808	17222	-0.101	8593	9215	8125	9097	981528	1096638	386.810	909.400	0	0	0
1	24	12	"topA"	"STM1714"	5880	17220	130	281	362	238	65	53	53	56	19	33	100	100	0	269	332	208	62	43	43	46	13	28	99	99	0	1.009	1.069	1.072	1.059	1.660	1.082	0.766	120	597	100	454	598	0.013	228	226	309	289	43420	39815	16.105	22.000	0	0	0
1	1	13	"ctrl-buffer"	"ctrl-buffer"	1790	17370	100	46	48	12	25	44	44	46	13	28	21	3	0	52	61	28	45	44	44	47	10	21	40	27	0	0.250	0.235	0.688	0.572	3.249	0.630	0.345	80	452	100	10	21	-2.000	2	8	4	17	3850	4852	0.154	1.400	-50	0	0
1	2	13	"ctrl-buffer"	"ctrl-buffer"	1970	17370	100	50	53	16	30	45	45	46	12	26	25	12	0	50	59	35	59	44	44	46	10	21	41	20	0	0.833	0.533	1.000	0.922	4.227	0.327	0.133	80	410	100	11	23	-0.263	5	6	8	15	4211	4681	0.583	1.300	-50	0	0
1	3	13	"ctrl-buffer"	"ctrl-buffer"	2150	17370	100	51	55	19	34	47	47	49	13	26	35	16	0	54	67	54	80	45	45	47	11	23	45	20	0	0.444	0.364	1.000	0.957	5.333	0.216	0.121	80	400	100	13	30	-1.170	4	9	8	22	4415	5352	0.462	1.818	-50	0	0
1	4	13	"ctrl-buffer"	"ctrl-buffer"	2330	17370	100	47	50	12	24	47	47	49	18	36	8	1	0	49	53	14	26	44	44	47	17	36	18	8	0	0.000	0.333	1.000	0.868	3.570	1.257	0.068	80	432	100	5	12	Error	0	5	3	9	3964	4201	0.056	0.353	-50	0	0
1	5	13	"ctrl-buffer"	"ctrl-buffer"	2510	17370	100	50	53	20	37	47	47	49	14	28	22	7	0	50	63	44	69	44	44	46	9	19	36	18	0	0.500	0.316	1.500	1.312	4.556	0.396	0.194	80	389	100	9	25	-1.000	3	6	6	19	4230	5073	0.286	1.889	-50	0	0
1	6	13	"ctrl-buffer"	"ctrl-buffer"	2680	17370	100	57	61	20	32	49	49	51	14	27	37	12	0	60	74	43	58	47	47	48	14	29	47	31	0	0.615	0.444	1.100	0.682	4.205	0.269	0.112	80	423	100	21	39	-0.700	8	13	12	27	4913	5906	0.714	1.857	-50	0	0
1	7	13	"ctrl-buffer"	"ctrl-buffer"	2840	17360	50	65	66	18	27	51	51	55	19	34	41	8	0	67	83	51	61	49	49	56	23	41	33	33	0	0.778	0.441	0.633	0.620	3.459	0.280	0.092	12	104	100	32	49	-0.363	14	18	15	34	786	1000	0.579	1.174	0	0	0
1	8	13	"ctrl-buffer"	"ctrl-buffer"	3040	17380	100	50	57	24	42	50	50	52	15	28	26	12	0	53	68	49	72	47	47	57	77	135	6	3	0	0.000	0.333	1.000	1.041	3.415	0.044	0.041	80	464	100	6	28	Error	0	6	7	21	4549	5445	0.333	0.143	-50	0	0
1	9	13	"ctrl-buffer"	"ctrl-buffer"	3220	17380	100	56	61	23	37	50	50	52	14	26	26	13	0	63	74	39	52	47	47	51	14	27	53	28	0	0.375	0.407	0.625	0.622	3.675	0.394	0.399	80	432	100	22	38	-1.415	6	16	11	27	4907	5882	0.643	1.643	-50	0	0
1	10	13	"ctrl-buffer"	"ctrl-buffer"	3400	17380	100	60	67	44	65	51	51	55	18	32	26	11	0	61	80	87	108	47	47	50	14	28	46	25	0	0.643	0.485	0.937	0.815	3.737	0.531	0.607	80	420	100	23	49	-0.637	9	14	16	33	5365	6390	0.667	2.143	-50	0	0
1	11	13	"ctrl-buffer"	"ctrl-buffer"	3570	17380	100	56	60	22	36	53	53	56	19	33	18	5	0	52	56	19	33	47	47	50	15	30	20	11	0	0.600	0.778	1.200	1.257	3.628	1.342	0.124	80	420	100	8	16	-0.737	3	5	7	9	4800	4506	0.211	0.400	-50	0	0
1	12	13	"ctrl-buffer"	"ctrl-buffer"	3750	17380	100	50	57	25	43	48	48	50	13	26	28	17	0	53	66	60	90	45	45	47	11	23	43	26	0	0.250	0.429	0.580	0.640	3.700	0.280	0.179	80	415	100	10	30	-2.000	2	8	9	21	4591	5288	0.538	1.727	-50	0	0
1	13	13	"ctrl-buffer"	"ctrl-buffer"	3930	17380	100	49	53	21	39	46	46	48	14	29	23	10	0	51	61	35	57	41	41	43	9	20	52	31	0	0.300	0.350	0.636	0.648	3.493	0.651	0.286	80	432	100	13	27	-1.737	3	10	7	20	4225	4874	0.357	2.000	-50	0	0
1	14	13	"ctrl-buffer"	"ctrl-buffer"	4110	17380	100	53	59	22	37	47	47	49	16	32	28	11	0	49	60	39	65	41	41	44	13	29	35	18	0	0.750	0.632	1.192	1.223	3.161	0.530	0.277	80	420	100	14	31	-0.415	6	8	12	19	4714	4837	0.625	1.231	-50	0	0
1	15	13	"ctrl-buffer"	"ctrl-buffer"	4290	17380	100	52	54	18	33	49	49	50	13	26	23	12	0	48	52	14	26	43	43	45	12	26	27	10	0	0.600	0.556	1.000	1.175	3.784	0.976	0.039	80	408	100	8	14	-0.737	3	5	5	9	4342	4148	0.308	0.583	-50	0	0
1	16	13	"ctrl-buffer"	"ctrl-buffer"	4460	17380	100	51	52	15	28	48	48	50	13	26	18	8	0	49	61	37	60	43	43	46	13	28	31	20	0	0.500	0.222	0.828	0.875	4.446	0.280	0.102	80	420	100	9	22	-1.000	3	6	4	18	4154	4843	0.154	1.154	-50	0	0
1	17	13	"ctrl-buffer"	"ctrl-buffer"	4640	17380	100	55	56	15	26	51	51	53	14	26	21	8	0	50	53	13	24	44	44	48	22	45	18	3	0	0.667	0.556	1.000	0.917	3.440	0.070	0.080	80	354	100	10	14	-0.585	4	6	5	9	4465	4272	0.214	0.227	-50	0	0
1	18	13	"ctrl-buffer"	"ctrl-buffer"	4820	17390	100	53	56	22	39	50	50	59	37	62	7	1	0	52	79	106	134	44	44	52	28	53	15	8	0	0.375	0.171	1.250	1.096	3.900	0.122	0.159	80	449	100	11	41	-1.415	3	8	6	35	4456	6281	-0.081	0.964	-50	0	0
1	19	13	"ctrl-buffer"	"ctrl-buffer"	5030	17380	60	60	65	34	52	51	51	55	15	27	28	9	0	57	125	141	112	44	44	53	56	105	28	21	0	0.692	0.173	0.536	0.457	4.617	0.086	0.218	32	164	100	22	95	-0.531	9	13	14	81	2065	4013	0.667	1.286	0	0	0
1	20	13	"ctrl-buffer"	"ctrl-buffer"	5160	17380	90	59	63	24	38	50	50	52	14	26	42	17	0	59	96	125	130	43	43	46	11	23	57	40	0	0.563	0.245	0.667	0.681	3.953	0.121	0.154	52	337	100	25	66	-0.830	9	16	13	53	3285	4978	0.786	4.545	0	0	0
1	21	13	"ctrl-buffer"	"ctrl-buffer"	5350	17390	100	51	59	39	66	52	52	54	16	29	16	8	0	48	60	54	90	44	44	47	15	31	18	8	0	-0.250	0.438	1.840	1.671	2.874	0.764	0.579	80	452	100	3	23	Error	-1	4	7	16	4759	4777	0.313	0.867	-50	0	0
1	22	13	"ctrl-buffer"	"ctrl-buffer"	5550	17430	50	72	83	33	39	57	57	58	16	27	41	33	0	56	65	29	44	43	43	48	15	31	50	25	0	1.154	1.182	1.677	1.423	3.270	1.017	0.214	12	104	100	28	48	0.206	15	13	26	22	1001	775	1.563	1.133	0	0	0
1	23	13	"ctrl-buffer"	"ctrl-buffer"	5710	17390	100	57	65	36	55	52	52	53	14	26	31	13	0	46	59	76	128	41	41	43	9	20	33	15	0	1.000	0.722	1.857	1.679	3.456	0.379	0.343	80	433	100	10	31	0.000	5	5	13	18	5219	4744	0.857	1.778	-50	0	0
1	24	13	"ctrl-buffer"	"ctrl-buffer"	5890	17390	100	55	57	14	24	51	51	53	14	26	26	6	0	50	51	10	19	42	42	43	8	18	43	20	0	0.500	0.667	1.225	1.119	2.663	2.184	0.180	80	433	100	12	15	-1.000	4	8	6	9	4573	4046	0.286	1.000	-50	0	0
1	1	14	"ydhI"	"STM1443"	1800	17550	110	199	206	67	32	45	45	46	12	26	100	100	0	1548	1628	781	47	45	45	47	11	23	100	100	0	0.102	0.102	0.104	0.104	1.322	0.097	0.867	80	555	100	1657	1744	-3.287	154	1503	161	1583	16471	130224	13.333	143.727	0	0	0
1	2	14	"STMB2B.139A"	"Not LT2a93"	1970	17560	110	133	134	46	34	45	45	47	13	27	96	91	0	258	274	108	39	46	46	49	12	24	100	100	0	0.415	0.390	0.382	0.370	1.564	0.377	0.813	80	523	100	300	317	-1.268	88	212	89	228	10694	21936	6.692	18.750	0	0	0
1	3	14	""	"STM3806"	2150	17550	110	166	166	65	39	47	47	48	13	27	98	95	0	1453	1487	674	45	47	47	51	17	33	100	100	0	0.085	0.083	0.080	0.076	1.604	0.080	0.869	80	536	100	1525	1559	-3.563	119	1406	119	1440	13261	118941	9.077	84.471	0	0	0
1	4	14	"pgtE"	"STM2395"	2340	17550	110	207	208	57	27	46	46	47	13	27	98	97	0	7049	7157	1667	23	45	45	49	16	32	100	100	0	0.023	0.023	0.023	0.021	1.414	0.022	0.900	80	548	100	7165	7274	-5.443	161	7004	162	7112	16651	572536	12.385	444.250	0	0	0
1	5	14	""	"STM3911"	2530	17550	110	53	55	14	25	45	45	46	13	28	40	11	0	358	364	177	48	44	44	48	15	31	97	96	0	0.025	0.031	0.047	0.040	3.036	0.025	0.088	80	509	100	322	330	-5.295	8	314	10	320	4401	29116	0.692	21.067	0	0	0
1	6	14	"ygiY"	"STM3178"	2690	17550	110	391	380	102	26	49	49	52	17	32	98	97	0	6494	6292	1207	19	48	48	52	17	32	100	100	0	0.053	0.053	0.053	0.049	1.578	0.054	0.938	80	491	100	6788	6575	-4.236	342	6446	331	6244	30383	503356	19.294	367.059	0	0	0
1	7	14	""	"STM2880"	2880	17560	120	774	867	519	59	50	50	55	60	109	95	94	0	980	1038	610	58	48	48	56	65	116	95	95	0	0.777	0.825	0.816	0.828	1.818	0.829	0.936	120	675	100	1656	1807	-0.364	724	932	817	990	104009	124588	13.533	15.108	0	0	0
1	8	14	"ssaU"	"STM1422"	3060	17560	100	59	91	74	81	48	48	50	15	30	37	27	0	307	2110	3583	169	47	47	57	80	140	87	70	0	0.042	0.021	0.029	0.032	2.712	0.019	0.786	80	434	100	271	2106	-4.563	11	260	43	2063	7254	168812	2.733	25.663	0	0	0
1	9	14	"nrdE"	"STM2807"	3230	17560	110	1235	1796	1271	70	49	49	51	14	27	100	100	0	3729	5000	3579	71	47	47	51	26	50	100	100	0	0.322	0.353	0.354	0.351	1.325	0.346	0.951	80	496	100	4868	6700	-1.634	1186	3682	1747	4953	143709	399990	124.643	190.346	0	0	0
1	10	14	"cadA"	"STM2559"	3400	17560	100	96	109	53	48	49	49	52	14	26	83	70	0	2130	2735	1982	72	47	47	52	28	53	100	100	0	0.023	0.022	0.021	0.019	2.157	0.021	0.719	80	440	100	2130	2748	-5.470	47	2083	60	2688	8748	218794	4.071	95.821	0	0	0
1	11	14	"thiL"	"STM0419"	3570	17560	100	1600	2027	1933	95	51	51	54	17	31	100	100	0	2142	2669	2132	79	46	46	50	19	38	100	100	0	0.739	0.753	0.716	0.756	1.759	0.777	0.566	80	448	100	3645	4599	-0.436	1549	2096	1976	2623	162181	213529	116.059	137.842	0	0	0
1	12	14	"hin"	"STM2772"	3760	17560	120	63	82	56	68	50	50	52	15	28	45	30	0	374	879	1251	142	47	47	50	17	34	97	93	0	0.040	0.038	0.042	0.041	2.779	0.039	0.690	120	599	100	340	864	-4.653	13	327	32	832	9883	105475	2.000	48.765	0	0	0
1	13	14	""	"STM3166"	3930	17560	110	153	155	42	27	51	51	54	15	27	100	93	0	5039	5002	1110	22	46	46	50	20	40	100	100	0	0.020	0.021	0.020	0.019	1.414	0.021	0.828	80	476	100	5095	5060	-5.613	102	4993	104	4956	12380	400143	6.733	247.600	0	0	0
1	14	14	"yjjY"	"STM4599"	4100	17560	100	543	540	253	46	48	48	52	19	36	100	100	0	460	463	210	45	44	44	49	23	46	100	100	0	1.190	1.174	1.176	1.161	1.356	1.200	0.919	80	462	100	911	911	0.251	495	416	492	419	43234	37053	25.684	18.000	0	0	0
1	15	14	"ybaN"	"STM0482"	4290	17560	110	359	388	158	40	48	48	51	17	33	100	100	0	2561	2694	974	36	44	44	46	13	28	100	100	0	0.124	0.128	0.127	0.124	1.238	0.130	0.943	80	536	100	2828	2990	-3.017	311	2517	340	2650	31026	215526	19.824	203.692	0	0	0
1	16	14	""	"STM0571"	4470	17560	100	334	330	74	22	51	51	53	14	26	100	100	0	10970	10722	2192	20	46	46	48	14	29	100	100	0	0.026	0.026	0.026	0.026	1.168	0.026	0.941	80	447	100	11207	10955	-5.271	283	10924	279	10676	26402	857763	19.786	762.429	0	0	0
1	17	14	"yaiU"	"STM0373"	4650	17570	120	701	643	240	37	51	51	54	14	25	98	96	0	15703	13733	5177	37	45	45	49	21	42	100	100	0	0.042	0.043	0.043	0.043	1.589	0.043	0.967	120	587	100	16308	14280	-4.590	650	15658	592	13688	77197	1647946	42.071	651.619	0	0	0
1	18	14	""	"STM3653"	4810	17560	110	312	314	69	21	51	51	54	18	33	100	100	0	5384	5423	1016	18	45	45	63	123	195	100	100	0	0.049	0.049	0.049	0.048	1.233	0.049	0.937	80	501	100	5600	5641	-4.354	261	5339	263	5378	25117	433856	14.444	43.577	0	0	0
1	19	14	""	"STM2195"	5010	17570	60	161	226	166	73	49	49	54	19	35	84	68	0	1626	2028	1852	91	47	47	74	186	251	81	75	0	0.071	0.089	0.092	0.098	2.526	0.083	0.858	32	176	100	1691	2158	-3.817	112	1579	177	1981	7245	64903	9.053	10.505	0	0	0
1	20	14	"EMPTY"	"EMPTY"	5180	17570	100	54	56	17	30	51	51	54	15	27	17	8	0	45	49	11	22	44	44	48	15	31	17	3	0	3.000	1.000	0.952	1.057	3.531	2.699	0.130	80	496	100	4	10	1.585	3	1	5	5	4451	3917	0.133	0.067	-75	0	0
1	21	14	"EMPTY"	"EMPTY"	5360	17570	100	52	54	16	29	54	54	57	17	29	12	2	0	44	46	11	23	45	45	49	19	38	6	2	0	2.000	0.000	1.750	1.595	2.483	2.416	0.182	80	452	100	-3	1	1.000	-2	-1	0	1	4354	3656	-0.176	-0.158	-75	0	0
1	22	14	"EMPTY"	"EMPTY"	5530	17570	100	54	59	21	35	54	54	56	16	28	18	7	0	46	52	17	32	43	43	47	17	36	22	8	0	0.000	0.556	1.500	1.733	3.112	2.307	0.178	80	452	100	3	14	Error	0	3	5	9	4759	4153	0.188	0.294	-75	0	0
1	23	14	"EMPTY"	"EMPTY"	5710	17570	100	55	55	13	23	52	52	53	14	26	13	3	0	45	45	7	15	43	43	44	9	20	12	2	0	1.500	1.500	1.364	1.454	3.224	5.812	0.034	80	464	100	5	5	0.585	3	2	3	2	4390	3576	0.143	0.111	-75	0	0
1	24	14	"EMPTY"	"EMPTY"	5890	17570	100	55	56	17	30	52	52	54	15	27	20	7	0	40	43	11	25	43	43	44	9	20	15	3	0	-1.000	100000.000	1.792	1.561	3.534	4.431	0.070	80	496	100	0	4	Error	3	-3	4	0	4480	3478	0.133	-0.111	-75	0	0
2	1	1	""	"STM0721"	6230	15220	120	133	131	42	32	53	53	55	15	27	95	85	0	6324	5497	2577	46	42	42	46	20	43	100	100	0	0.013	0.014	0.014	0.014	2.015	0.013	0.791	120	644	100	6362	5533	-6.295	80	6282	78	5455	15697	659680	5.067	272.550	0	0	0
2	2	1	"dnaC"	"STM4543"	6420	15220	120	1539	1412	641	45	54	54	57	17	29	100	100	0	4158	3783	1818	48	43	43	52	60	115	99	98	0	0.361	0.363	0.366	0.383	1.507	0.353	0.949	120	548	100	5600	5098	-1.470	1485	4115	1358	3740	169466	454013	79.706	62.183	0	0	0
2	3	1	"gph"	"STM3482"	6590	15220	130	1312	1914	1643	85	55	55	57	16	28	100	100	0	1092	1577	1539	97	45	45	56	37	66	96	95	0	1.201	1.213	1.226	1.371	1.970	1.116	0.840	120	563	100	2304	3391	0.264	1257	1047	1859	1532	229698	189296	116.063	41.108	0	0	0
2	4	1	""	"STM3547"	6770	15210	120	137	142	36	25	56	56	57	14	24	99	96	0	6524	6597	1083	16	45	45	50	21	42	100	100	0	0.013	0.013	0.012	0.012	1.595	0.012	0.717	120	546	100	6560	6638	-6.322	81	6479	86	6552	17094	791598	6.071	311.762	0	0	0
2	5	1	""	"STM3259"	6950	15210	130	78	92	45	48	57	57	58	15	25	59	39	0	510	684	575	84	44	44	47	14	29	99	99	0	0.045	0.055	0.063	0.051	2.941	0.048	0.442	120	613	100	487	675	-4.472	21	466	35	640	11052	82108	2.267	45.500	0	0	0
2	6	1	"yqjC"	"STM3228"	7130	15220	130	359	501	478	95	56	56	58	15	25	95	89	0	437	608	616	101	44	44	48	14	29	97	90	0	0.771	0.789	0.783	0.792	2.110	0.704	0.668	120	574	100	696	1009	-0.375	303	393	445	564	60096	72966	29.533	40.000	0	0	0
2	7	1	""	"STM2545"	7310	15220	130	2710	2812	683	24	56	56	58	15	25	100	100	0	3508	3603	823	22	46	46	52	21	40	100	100	0	0.767	0.775	0.785	0.768	1.275	0.781	0.948	120	580	100	6116	6313	-0.383	2654	3462	2756	3557	337390	432402	183.600	169.095	0	0	0
2	8	1	"gltL"	"STM0662"	7490	15220	130	490	484	111	22	57	57	61	31	50	100	100	0	4058	4092	982	23	46	46	51	17	33	100	100	0	0.108	0.106	0.104	0.105	1.276	0.099	0.890	120	564	100	4445	4473	-3.212	433	4012	427	4046	58066	491081	13.645	237.706	0	0	0
2	9	1	"asnB"	"STM0680"	7660	15220	130	1650	1670	192	11	58	58	61	16	26	100	100	0	7463	7432	734	9	46	46	49	13	26	100	100	0	0.215	0.218	0.219	0.218	1.079	0.214	0.969	120	551	100	9009	8998	-2.220	1592	7417	1612	7386	200457	891808	100.563	567.923	0	0	0
2	10	1	"nagE"	"STM0685"	7830	15220	120	540	524	141	26	58	58	60	19	31	100	99	0	2589	2360	679	28	47	47	61	107	175	100	100	0	0.190	0.201	0.193	0.201	1.365	0.193	0.915	120	574	100	3024	2779	-2.399	482	2542	466	2313	62896	283163	24.421	21.486	0	0	0
2	11	1	"barA"	"STM2958"	8010	15220	120	670	665	160	24	59	59	61	16	26	100	100	0	4838	4829	1172	24	46	46	52	23	44	100	100	0	0.128	0.127	0.124	0.127	1.303	0.123	0.931	120	532	100	5403	5389	-2.971	611	4792	606	4783	79767	579487	37.750	207.696	0	0	0
2	12	1	"eutA"	"STM2459"	8190	15230	130	84	95	48	50	62	62	65	18	27	55	34	0	556	774	606	78	48	48	58	33	56	100	99	0	0.043	0.045	0.044	0.044	2.932	0.043	0.347	120	544	100	530	759	-4.529	22	508	33	726	11443	92929	1.667	21.697	0	0	0
2	13	1	"yigN"	"STM3969"	8370	15230	130	2695	2696	583	21	62	62	63	16	25	100	100	0	7348	7388	1311	17	46	46	53	23	43	100	100	0	0.361	0.359	0.359	0.355	1.151	0.349	0.948	120	520	100	9935	9976	-1.472	2633	7302	2634	7342	323577	886553	164.563	318.913	0	0	0
2	14	1	"metE"	"STM3965"	8550	15230	140	2208	1998	705	35	61	61	64	20	31	99	99	0	10113	9476	2606	27	44	44	48	17	35	100	100	0	0.213	0.205	0.210	0.184	1.765	0.206	0.929	156	590	100	12216	11369	-2.230	2147	10069	1937	9432	311638	1478299	96.700	554.588	0	0	0
2	15	1	"pldB"	"STM3961"	8720	15230	130	3145	3059	748	24	62	62	67	33	49	100	100	0	5654	5643	1324	23	46	46	53	33	62	100	100	0	0.550	0.535	0.535	0.533	1.180	0.526	0.947	120	488	100	8691	8594	-0.863	3083	5608	2997	5597	367026	677111	90.667	169.394	0	0	0
2	16	1	"pldA"	"STM3957"	8900	15230	140	3936	3726	1033	27	59	59	63	28	44	100	100	0	4788	4614	1241	26	45	45	51	30	58	100	100	0	0.817	0.803	0.800	0.820	1.370	0.800	0.943	156	606	100	8620	8236	-0.291	3877	4743	3667	4569	581241	719757	130.821	152.100	0	0	0
2	17	1	"yigF"	"STM3953"	9080	15230	120	181	235	180	76	58	58	61	16	26	91	78	0	485	921	1048	113	45	45	49	17	34	100	100	0	0.280	0.202	0.221	0.225	2.449	0.155	0.574	120	459	100	563	1053	-1.839	123	440	177	876	28204	110546	10.875	51.294	0	0	0
2	18	1	"xerC"	"STM3949"	9260	15230	140	2544	2464	811	32	62	62	65	20	30	100	100	0	3774	3752	1168	31	46	46	51	25	49	100	100	0	0.666	0.648	0.657	0.646	1.438	0.643	0.918	156	623	100	6210	6108	-0.587	2482	3728	2402	3706	384332	585241	119.950	148.040	0	0	0
2	19	1	"sgaH"	"STM4386"	9440	15230	130	133	168	105	62	59	59	62	20	32	83	65	0	1460	2072	1970	95	46	46	64	141	220	93	83	0	0.052	0.054	0.059	0.059	2.045	0.048	0.750	120	591	100	1488	2135	-4.256	74	1414	109	2026	20190	248657	5.300	14.241	0	0	0
2	20	1	"ytfG"	"STM4401"	9620	15240	130	114	153	107	69	57	57	59	17	28	77	61	0	1189	2127	2407	113	44	44	46	13	28	100	100	0	0.050	0.046	0.045	0.048	2.169	0.040	0.790	120	543	100	1202	2179	-4.328	57	1145	96	2083	18416	255242	5.529	160.077	0	0	0
2	21	1	"ytfP"	"STM4411"	9790	15230	130	337	583	654	112	57	57	96	447	465	33	17	0	345	609	768	126	44	44	54	92	170	75	58	0	0.930	0.931	0.945	1.062	1.991	0.836	0.868	120	603	100	581	1091	-0.104	280	301	526	565	69972	73076	1.089	6.033	0	0	0
2	22	1	""	"STM4419"	9970	15230	130	199	221	114	51	56	56	60	32	53	92	75	0	5232	5762	3800	65	43	43	54	135	250	100	100	0	0.028	0.029	0.028	0.027	1.861	0.027	0.845	120	611	100	5332	5884	-5.181	143	5189	165	5719	26564	691422	5.031	42.281	0	0	0
2	23	1	""	"STM4423"	10150	15230	130	81	103	62	60	58	58	61	23	37	49	26	0	528	848	925	109	43	43	45	36	80	100	99	0	0.047	0.056	0.053	0.047	2.732	0.050	0.560	120	589	100	508	850	-4.398	23	485	45	805	12348	101789	1.826	22.306	0	0	0
2	24	1	""	"STM4427"	10330	15240	130	219	213	59	27	58	58	62	30	48	96	91	0	2297	2276	801	35	43	43	49	126	257	98	96	0	0.071	0.069	0.070	0.070	1.571	0.063	0.811	120	699	100	2415	2388	-3.807	161	2254	155	2233	25564	273112	5.033	17.675	0	0	0
2	1	2	"clpP"	"STM0448"	6230	15400	120	2265	2582	1718	66	57	57	61	22	36	99	97	0	1008	1064	709	66	44	44	50	25	50	96	96	0	2.290	2.475	2.424	2.487	1.593	2.528	0.930	120	527	100	3172	3545	1.196	2208	964	2525	1020	309864	127629	114.591	40.560	0	0	0
2	2	2	"nrdG"	"STM4451"	6400	15400	110	94	111	74	66	57	57	62	44	70	41	17	0	447	686	679	98	43	43	68	164	241	87	61	0	0.092	0.084	0.080	0.071	2.511	0.081	0.680	80	388	100	441	697	-3.449	37	404	54	643	8868	54874	1.114	3.768	0	0	0
2	3	2	"phoQ"	"STM1230"	6600	15390	120	639	1292	1674	129	56	56	65	56	86	88	81	0	770	1745	2558	146	45	45	70	154	220	84	73	0	0.804	0.727	0.814	0.763	2.114	0.660	0.913	120	438	100	1308	2936	-0.314	583	725	1236	1700	155034	209410	21.911	10.877	0	0	0
2	4	2	"coaA"	"STM4139"	6770	15390	110	584	627	409	65	58	58	70	84	120	86	78	0	1402	1522	1069	70	46	46	76	188	247	87	86	0	0.388	0.386	0.371	0.380	1.609	0.362	0.873	80	425	100	1882	2045	-1.366	526	1356	569	1476	50189	121762	6.631	7.691	0	0	0
2	5	2	"thiE"	"STM4163"	6960	15400	120	114	130	63	48	58	58	65	41	63	65	33	0	1068	1219	807	66	46	46	149	670	449	70	34	0	0.055	0.061	0.061	0.058	1.811	0.055	0.572	120	438	100	1078	1245	-4.190	56	1022	72	1173	15626	146227	1.585	1.597	0	0	0
2	6	2	"nfi"	"STM4168"	7130	15400	120	373	488	422	86	58	58	60	16	26	99	97	0	920	1191	1058	88	44	44	50	20	40	99	99	0	0.360	0.375	0.389	0.375	1.703	0.376	0.913	120	361	100	1191	1577	-1.476	315	876	430	1147	58544	142963	26.750	57.050	0	0	0
2	7	2	"hopD"	"STM3442"	7310	15400	120	121	296	354	119	58	58	59	14	23	69	60	0	362	1402	2051	146	47	47	56	28	50	81	75	0	0.200	0.176	0.183	0.205	3.244	0.166	0.909	120	386	100	378	1593	-2.322	63	315	238	1355	35476	168268	16.929	48.071	0	0	0
2	8	2	"stfD"	"STM0197"	7490	15400	130	84	107	70	65	58	58	62	23	37	52	33	0	828	1602	2015	125	47	47	53	23	43	87	81	0	0.033	0.032	0.046	0.044	4.280	0.025	0.519	120	404	100	807	1604	-4.909	26	781	49	1555	12815	192255	1.957	67.348	0	0	0
2	9	2	"eutP"	"STM2469"	7670	15400	120	84	96	52	54	59	59	63	24	38	50	30	0	500	1172	1367	116	45	45	58	107	184	72	61	0	0.055	0.033	0.044	0.065	5.385	0.027	0.386	120	430	100	480	1164	-4.186	25	455	37	1127	11500	140681	1.375	10.411	0	0	0
2	10	2	"eutM"	"STM2465"	7800	15400	50	157	155	39	25	56	56	60	21	35	100	100	0	281	278	63	22	48	48	103	226	219	58	0	0	0.433	0.430	0.406	0.410	1.434	0.099	0.210	12	92	100	334	329	-1.206	101	233	99	230	1854	3331	4.524	0.774	0	0	0
2	11	2	"prpR"	"STM0367"	8020	15400	120	72	109	79	72	61	61	70	48	68	33	22	0	759	2271	2865	126	48	48	69	96	139	64	62	0	0.015	0.022	0.028	0.050	7.605	0.022	0.658	120	480	100	722	2271	-6.014	11	711	48	2223	13078	272494	0.813	22.938	0	0	0
2	12	2	"prpE"	"STM0371"	8200	15400	120	80	105	75	71	64	64	73	53	72	23	12	0	587	1246	1563	125	47	47	56	32	57	97	92	0	0.030	0.034	0.039	0.037	3.056	0.036	0.621	120	352	100	556	1240	-5.077	16	540	41	1199	12609	149577	0.604	37.188	0	0	0
2	13	2	"sodA"	"STM4055"	8370	15400	120	1354	1577	966	61	64	64	66	18	27	100	100	0	251	273	130	47	47	47	52	18	34	100	99	0	6.324	6.695	6.654	6.358	1.466	7.218	0.929	120	353	100	1494	1739	2.661	1290	204	1513	226	189225	32719	83.944	12.278	0	0	0
2	14	2	"sicP"	"STM2879"	8550	15400	120	468	969	1312	135	66	66	71	35	49	100	99	0	333	802	1054	131	46	46	48	12	25	100	100	0	1.401	1.194	1.300	1.243	1.688	1.242	0.915	120	364	100	689	1659	0.486	402	287	903	756	116292	96241	25.657	62.833	0	0	0
2	15	2	"fabD"	"STM1194"	8730	15400	120	3175	5799	6908	119	63	63	70	43	61	99	99	0	678	1040	1161	111	46	46	55	63	114	91	86	0	4.924	5.771	6.066	5.852	1.898	6.393	0.839	120	398	100	3744	6730	2.300	3112	632	5736	994	695854	124760	133.233	15.635	0	0	0
2	16	2	"nuoH"	"STM2322"	8910	15400	120	1249	2022	2090	103	60	60	63	29	46	100	100	0	829	1374	1408	102	44	44	48	19	39	100	100	0	1.515	1.475	1.662	1.464	1.748	1.526	0.789	120	374	100	1974	3292	0.599	1189	785	1962	1330	242638	164900	67.552	69.789	0	0	0
2	17	2	"dacD"	"STM2062"	9090	15400	130	107	195	199	102	61	61	63	18	28	78	62	0	205	464	571	123	45	45	50	17	34	100	97	0	0.287	0.320	0.331	0.286	2.317	0.326	0.855	120	383	100	206	553	-1.798	46	160	134	419	23357	55727	7.333	24.353	0	0	0
2	18	2	"pefC"	"PSLT017"	9260	15410	120	88	121	91	75	62	62	64	19	29	56	40	0	1895	3668	4964	135	46	46	55	66	120	95	90	0	0.014	0.016	0.016	0.017	2.973	0.016	0.768	120	396	100	1875	3681	-6.152	26	1849	59	3622	14479	440207	3.000	54.742	0	0	0
2	19	2	"yjbA"	"STM4226"	9420	15380	60	355	362	149	41	60	60	68	31	45	100	93	0	3788	4350	2395	55	47	47	145	384	264	93	93	0	0.079	0.070	0.072	0.075	1.435	0.065	0.926	32	161	100	4036	4605	-3.665	295	3741	302	4303	11593	139198	9.484	10.951	0	0	0
2	20	2	"asd"	"STM3539"	9620	15400	120	184	625	903	144	59	59	63	30	47	67	56	0	419	1237	1872	151	46	46	96	295	307	52	45	0	0.335	0.475	0.619	0.623	3.085	0.448	0.804	120	457	100	498	1757	-1.577	125	373	566	1191	75053	148453	18.733	3.868	0	0	0
2	21	2	"stpA"	"STM2799"	9780	15410	90	7207	9813	9509	96	60	60	177	749	423	71	65	0	1300	1654	1533	92	44	44	72	141	195	69	65	0	5.690	6.058	6.313	6.140	2.079	6.268	0.964	52	313	100	8403	11363	2.509	7147	1256	9753	1610	510281	85989	12.865	11.220	0	0	0
2	22	2	"leuB"	"STM0112"	9990	15400	110	88	370	496	134	59	59	94	324	344	31	21	0	208	2185	3491	159	44	44	66	168	254	50	47	0	0.177	0.145	0.210	0.306	4.270	0.134	0.908	80	477	100	193	2452	-2.500	29	164	311	2141	29612	174792	0.852	12.613	0	0	0
2	23	2	"prgJ"	"STM2872"	10170	15400	110	245	1304	1675	128	62	62	67	48	71	67	56	0	188	1172	1533	130	44	44	48	45	93	62	56	0	1.271	1.101	1.171	1.246	2.620	1.091	0.969	80	393	100	327	2370	0.346	183	144	1242	1128	104313	93746	25.771	24.978	0	0	0
2	24	2	"smvA"	"STM1574"	10320	15410	100	101	304	342	112	61	61	65	37	56	50	43	0	161	1932	2593	134	43	43	55	169	307	47	45	0	0.339	0.129	0.162	0.273	3.915	0.126	0.929	80	394	100	158	2132	-1.561	40	118	243	1889	24337	154548	6.459	11.107	0	0	0
2	1	3	"hupB"	"STM0451"	6230	15560	100	203	280	316	112	54	54	55	14	25	96	87	0	130	200	234	117	41	41	44	16	36	90	77	0	1.674	1.421	1.459	1.462	1.662	1.388	0.926	80	410	100	238	385	0.743	149	89	226	159	22393	16013	16.071	9.750	0	0	0
2	2	3	"hisM"	"STM2352"	6420	15560	120	100	242	264	109	58	58	67	55	82	46	40	0	631	1871	2528	135	43	43	62	138	222	62	60	0	0.071	0.101	0.101	0.116	3.518	0.097	0.833	120	469	100	630	2012	-3.807	42	588	184	1828	29051	224505	3.182	13.109	0	0	0
2	3	3	"rimM"	"STM2675"	6600	15560	120	2579	9244	13406	145	59	59	83	110	132	77	70	0	123	340	442	130	46	46	101	309	305	32	15	0	32.727	31.241	31.746	26.953	3.031	32.223	0.777	120	490	100	2597	9479	5.032	2520	77	9185	294	1109273	40850	83.282	0.773	0	0	0
2	4	3	"fruR"	"STM0118"	6810	15570	110	191	438	499	113	59	59	81	105	129	52	46	0	356	1138	1330	116	48	48	246	786	319	42	33	0	0.429	0.348	0.378	0.411	2.649	0.315	0.300	80	465	100	440	1469	-1.222	132	308	379	1090	35021	91069	3.400	1.135	0	0	0
2	5	3	"asrA"	"STM2548"	6980	15570	110	77	96	53	55	59	59	63	20	31	50	35	0	198	1763	2518	142	46	46	239	850	355	37	30	0	0.118	0.022	0.041	0.084	8.639	0.017	0.635	80	338	100	170	1754	-3.078	18	152	37	1717	7672	141025	1.650	1.793	0	0	0
2	6	3	"entD"	"STM0584"	7130	15560	120	86	135	111	82	58	58	60	15	25	59	47	0	623	1346	1565	116	43	43	46	17	36	90	81	0	0.048	0.059	0.065	0.073	3.914	0.063	0.843	120	360	100	608	1380	-4.373	28	580	77	1303	16174	161470	5.000	76.471	0	0	0
2	7	3	"cbiL"	"STM2024"	7310	15570	120	87	113	75	66	58	58	60	14	23	63	50	0	610	1046	1179	112	44	44	51	25	49	98	94	0	0.051	0.055	0.059	0.060	2.716	0.051	0.664	120	385	100	595	1057	-4.287	29	566	55	1002	13522	125559	3.786	39.800	0	0	0
2	8	3	"cbiO"	"STM2020"	7480	15570	120	99	116	64	55	58	58	62	23	37	63	42	0	363	683	693	101	45	45	51	23	45	96	90	0	0.129	0.091	0.103	0.106	2.602	0.072	0.578	120	397	100	359	696	-2.955	41	318	58	638	13865	82012	2.348	27.478	0	0	0
2	9	3	"umuC"	"STM1997"	7660	15570	120	83	144	128	88	57	57	61	25	40	50	36	0	395	1479	2072	140	43	43	47	16	34	85	78	0	0.074	0.061	0.070	0.092	3.403	0.059	0.850	120	400	100	378	1523	-3.759	26	352	87	1436	17330	177461	3.320	89.500	0	0	0
2	10	3	"uhpC"	"STM3788"	7840	15570	120	85	184	199	108	58	58	61	20	32	54	43	0	223	1083	1574	145	44	44	55	60	109	68	59	0	0.151	0.121	0.147	0.199	3.454	0.115	0.820	120	468	100	206	1165	-2.729	27	179	126	1039	22034	129930	6.150	17.133	0	0	0
2	11	3	"trpB"	"STM1726"	8020	15570	120	117	262	295	112	63	63	86	112	130	40	30	0	493	1481	2045	138	46	46	55	69	125	71	60	0	0.121	0.139	0.144	0.173	3.469	0.126	0.537	120	420	100	501	1634	-3.049	54	447	199	1435	31421	177775	1.571	20.667	0	0	0
2	12	3	"rpsL"	"STM3448"	8190	15570	130	3216	7161	8611	120	63	63	83	110	132	93	87	0	146	235	227	96	45	45	48	15	31	75	68	0	31.218	37.358	36.789	36.302	2.390	42.169	0.856	120	427	100	3254	7288	4.964	3153	101	7098	190	859266	28215	64.345	12.467	0	0	0
2	13	3	"phnR"	"STM0430"	8370	15570	120	85	119	119	100	62	62	65	18	27	53	37	0	256	643	1189	184	46	46	48	14	29	80	75	0	0.110	0.095	0.136	0.158	4.378	0.083	0.667	120	408	100	233	654	-3.191	23	210	57	597	14220	77124	3.000	42.500	0	0	0
2	14	3	""	"STM4157"	8550	15580	120	137	187	152	81	64	64	69	32	46	73	52	0	989	1773	2130	120	47	47	49	13	26	100	100	0	0.077	0.071	0.075	0.070	2.258	0.066	0.806	120	413	100	1015	1849	-3.690	73	942	123	1726	22418	212730	3.688	132.615	0	0	0
2	15	3	""	"STM0345"	8710	15580	100	82	110	87	79	61	61	65	23	35	45	27	0	274	497	726	146	47	47	66	123	186	62	47	0	0.093	0.109	0.128	0.127	2.875	0.094	0.663	80	361	100	248	499	-3.434	21	227	49	450	8834	39750	1.957	3.504	0	0	0
2	16	3	""	"STM2453"	8910	15580	120	148	195	141	72	60	60	63	20	31	86	71	0	1218	1663	1429	85	45	45	62	110	177	99	95	0	0.075	0.083	0.077	0.071	2.035	0.083	0.813	120	456	100	1261	1753	-3.737	88	1173	135	1618	23436	199617	6.600	14.555	0	0	0
2	17	3	"ychA"	"STM1773"	9080	15580	120	746	982	989	100	62	62	64	18	28	97	95	0	915	1246	1238	99	46	46	51	21	41	97	94	0	0.787	0.767	0.730	0.775	1.768	0.776	0.902	120	412	100	1553	2120	-0.345	684	869	920	1200	117801	149469	51.000	56.905	0	0	0
2	18	3	"orf408"	"STM1382"	9270	15580	120	71	89	82	92	60	60	62	17	27	43	25	0	1533	2157	2848	132	45	45	51	21	41	100	97	0	0.007	0.014	0.014	0.018	4.105	0.015	0.338	120	425	100	1499	2141	-7.080	11	1488	29	2112	10700	258814	1.588	100.286	0	0	0
2	19	3	"traR"	"PSLT085"	9440	15570	120	67	71	26	36	56	56	60	27	45	21	7	0	218	229	133	58	44	44	86	287	333	15	0	0	0.063	0.081	0.117	0.109	3.189	0.056	0.097	120	466	100	185	200	-3.984	11	174	15	185	8555	27515	0.407	0.498	0	0	0
2	20	3	""	"Not LT2a85"	9610	15580	120	71	77	34	44	57	57	59	17	28	38	18	0	370	907	1700	187	45	45	52	30	57	91	86	0	0.043	0.023	0.034	0.042	4.424	0.016	0.453	120	450	100	339	882	-4.537	14	325	20	862	9226	108822	1.059	28.500	0	0	0
2	21	3	"trbC"	"PSLT094"	9790	15580	130	91	111	62	55	58	58	90	334	371	0	0	0	1404	2136	2096	98	45	45	55	55	100	100	100	0	0.024	0.025	0.025	0.024	1.987	0.024	0.015	120	530	100	1392	2144	-5.364	33	1359	53	2091	13329	256285	0.063	37.836	0	0	0
2	22	3	"traQ"	"PSLT098"	9980	15590	120	68	73	24	32	58	58	60	17	28	35	19	0	261	344	365	106	44	44	48	25	52	92	86	0	0.046	0.050	0.092	0.075	4.394	0.030	0.139	120	465	100	227	315	-4.440	10	217	15	300	8703	41337	0.765	11.840	0	0	0
2	23	3	"traS"	"PSLT102"	10150	15590	120	238	474	610	128	58	58	62	41	66	96	81	0	1006	1940	2668	137	44	44	47	15	31	100	100	0	0.187	0.219	0.214	0.204	1.646	0.212	0.856	120	460	100	1142	2312	-2.418	180	962	416	1896	56856	232813	10.049	126.200	0	0	0
2	24	3	""	"PSLT107"	10320	15590	100	102	152	127	83	57	57	60	17	28	77	58	0	170	401	533	132	42	42	45	18	40	92	86	0	0.352	0.265	0.345	0.309	2.843	0.228	0.647	80	415	100	173	454	-1.508	45	128	95	359	12167	32048	5.412	19.778	0	0	0
2	1	4	""	"STM2736"	6230	15750	120	60	80	86	107	53	53	55	15	27	31	18	0	136	374	669	178	42	42	44	12	27	79	75	0	0.074	0.081	0.109	0.140	6.385	0.090	0.537	120	579	100	101	359	-3.747	7	94	27	332	9588	44888	1.667	27.500	0	0	0
2	2	4	""	"STM2712"	6420	15750	120	83	119	104	87	55	55	58	19	32	60	43	0	455	761	1123	147	45	45	51	32	62	93	88	0	0.068	0.089	0.096	0.095	2.811	0.085	0.834	120	469	100	438	780	-3.872	28	410	64	716	14303	91315	3.211	22.188	0	0	0
2	3	4	""	"STM1612"	6600	15750	120	118	136	75	55	56	56	61	23	37	84	65	0	2127	2745	2205	80	46	46	55	37	67	100	99	0	0.030	0.030	0.030	0.028	1.992	0.028	0.765	120	406	100	2143	2779	-5.069	62	2081	80	2699	16296	329418	3.261	72.703	0	0	0
2	4	4	""	"STM1607"	6770	15750	120	301	372	335	90	57	57	65	48	73	88	73	0	855	1088	945	86	45	45	69	175	253	86	76	0	0.301	0.302	0.292	0.284	1.659	0.315	0.875	120	430	100	1054	1358	-1.731	244	810	315	1043	44619	130502	6.396	5.823	0	0	0
2	5	4	"ycjI"	"STM1680"	6960	15750	120	122	160	132	82	58	58	60	18	30	87	70	0	498	787	910	115	44	44	81	295	364	63	42	0	0.141	0.137	0.149	0.138	2.293	0.134	0.872	120	437	100	518	845	-2.827	64	454	102	743	19150	94453	5.556	2.393	0	0	0
2	6	4	""	"STM1676"	7130	15750	120	192	234	160	68	59	59	61	15	24	95	95	0	1466	1917	1656	86	42	42	46	17	36	99	99	0	0.093	0.093	0.091	0.089	1.450	0.091	0.922	120	397	100	1557	2050	-3.420	133	1424	175	1875	28051	230014	11.533	110.059	0	0	0
2	7	4	"frr"	"STM0219"	7300	15750	120	1166	2415	3808	157	59	59	60	15	25	100	100	0	273	482	670	139	44	44	48	16	33	96	93	0	4.834	5.379	5.336	5.090	1.509	5.760	0.951	120	418	100	1336	2794	2.273	1107	229	2356	438	289847	57845	157.000	27.125	0	0	0
2	8	4	"mesJ"	"STM0236"	7490	15760	120	361	446	305	68	57	57	61	19	31	96	96	0	1309	1496	1033	69	46	46	60	116	193	95	93	0	0.241	0.268	0.252	0.259	1.367	0.272	0.943	120	450	100	1567	1839	-2.055	304	1263	389	1450	53534	179572	20.263	12.379	0	0	0
2	9	4	"pfs"	"STM0207"	7660	15750	130	259	435	655	150	56	56	59	18	30	96	90	0	259	452	708	156	45	45	54	84	155	72	58	0	0.949	0.931	0.968	0.970	1.689	0.911	0.927	120	475	100	417	786	-0.076	203	214	379	407	52147	54265	20.889	4.738	0	0	0
2	10	4	"yeeA"	"STM2060"	7840	15750	120	180	187	73	39	58	58	60	19	31	99	95	0	1086	1164	577	49	45	45	48	15	31	100	100	0	0.117	0.115	0.114	0.114	1.475	0.111	0.863	120	422	100	1163	1248	-3.093	122	1041	129	1119	22440	139631	6.684	74.400	0	0	0
2	11	4	"vsr"	"STM1991"	7990	15750	110	102	148	113	76	62	62	71	48	67	43	25	0	333	663	789	119	47	47	80	169	211	66	42	0	0.140	0.140	0.136	0.131	2.852	0.126	0.568	80	422	100	326	702	-2.838	40	286	86	616	11800	53011	1.604	3.450	0	0	0
2	12	4	"fixB"	"STM0076"	8200	15760	130	68	79	34	43	62	62	75	88	117	6	0	0	356	788	1391	176	46	46	67	139	207	65	52	0	0.019	0.023	0.046	0.051	4.747	0.018	0.326	120	515	100	316	759	-5.691	6	310	17	742	9527	94584	0.045	5.187	0	0	0
2	13	4	""	"STM4192"	8370	15760	120	504	936	1250	133	61	61	67	35	52	96	93	0	907	1392	1766	126	45	45	47	11	23	100	100	0	0.514	0.650	0.612	0.590	1.637	0.683	0.934	120	430	100	1305	2222	-0.960	443	862	875	1347	112285	167030	24.829	122.273	0	0	0
2	14	4	"dgkA"	"STM4236"	8540	15760	120	238	349	358	102	63	63	78	136	174	60	30	0	526	755	889	117	46	46	48	14	29	100	100	0	0.365	0.403	0.378	0.384	1.577	0.401	0.677	120	430	100	655	995	-1.456	175	480	286	709	41852	90641	1.993	50.500	0	0	0
2	15	4	"tyrB"	"STM4248"	8720	15760	120	644	765	613	80	61	61	72	126	175	98	85	0	2323	2701	2292	84	47	47	58	94	162	100	99	0	0.256	0.265	0.260	0.265	1.294	0.260	0.949	120	480	100	2859	3358	-1.965	583	2276	704	2654	91810	324094	5.500	28.117	0	0	0
2	16	4	"lysC"	"STM4220"	8910	15760	120	435	429	202	47	63	63	66	26	39	99	96	0	1441	1531	816	53	46	46	51	21	41	100	100	0	0.267	0.246	0.239	0.248	1.299	0.240	0.945	120	436	100	1767	1851	-1.907	372	1395	366	1485	51443	183702	13.962	70.476	0	0	0
2	17	4	"glk"	"STM2403"	9080	15760	120	165	209	163	77	64	64	69	27	39	88	71	0	1057	1379	1536	111	46	46	50	20	40	100	98	0	0.100	0.109	0.104	0.105	1.527	0.103	0.917	120	409	100	1112	1478	-3.323	101	1011	145	1333	25024	165489	5.185	66.450	0	0	0
2	18	4	"yfcB"	"STM2385"	9260	15770	120	1009	1214	940	77	59	59	63	20	31	99	99	0	971	1184	874	73	46	46	50	19	38	99	99	0	1.027	1.015	0.987	0.994	1.385	1.039	0.945	120	436	100	1875	2293	0.038	950	925	1155	1138	145720	142102	57.550	59.684	0	0	0
2	19	4	"ybdA"	"STM0593"	9440	15760	120	234	445	589	132	56	56	59	19	32	97	91	0	1203	2427	3354	138	45	45	48	15	31	99	99	0	0.154	0.163	0.160	0.148	1.920	0.164	0.882	120	462	100	1336	2771	-2.702	178	1158	389	2382	53427	291236	20.316	158.600	0	0	0
2	20	4	"ybaM"	"STM0480"	9610	15760	90	72	87	54	62	57	57	60	18	30	44	23	0	122	135	84	62	45	45	47	11	23	86	84	0	0.195	0.333	0.337	0.259	2.678	0.504	0.536	52	322	100	92	120	-2.360	15	77	30	90	4529	7034	1.500	8.000	0	0	0
2	21	4	"ybbO"	"STM0505"	9790	15770	120	620	827	781	94	58	58	61	17	27	98	97	0	1729	2250	2317	102	45	45	48	13	27	99	98	0	0.334	0.349	0.362	0.368	1.323	0.336	0.961	120	487	100	2246	2974	-1.583	562	1684	769	2205	99226	270040	45.059	169.385	0	0	0
2	22	4	"purK"	"STM0533"	9970	15770	130	303	405	334	82	58	58	62	47	75	94	83	0	691	984	910	92	44	44	47	17	36	99	98	0	0.379	0.369	0.367	0.384	1.672	0.360	0.910	120	448	100	892	1287	-1.401	245	647	347	940	48571	118127	7.298	55.118	0	0	0
2	23	4	"rfbI"	"STM0559"	10150	15770	120	76	92	53	57	58	58	62	48	77	19	6	0	392	546	627	114	43	43	45	15	33	100	97	0	0.052	0.068	0.067	0.065	3.049	0.065	0.578	120	422	100	367	537	-4.277	18	349	34	503	11041	65492	0.625	33.400	0	0	0
2	24	4	"ybdK"	"STM0583"	10330	15770	120	175	202	140	69	56	56	58	17	29	100	96	0	3310	4046	2117	52	43	43	44	7	15	100	100	0	0.036	0.036	0.033	0.033	1.420	0.037	0.639	120	552	100	3386	4149	-4.779	119	3267	146	4003	24187	485501	8.471	571.714	0	0	0
2	1	5	"yoaH"	"STM1823"	6220	15910	110	91	142	128	90	53	53	55	14	25	77	61	0	125	237	301	127	43	43	46	15	32	85	81	0	0.463	0.459	0.512	0.516	2.823	0.371	0.698	80	481	100	120	283	-1.110	38	82	89	194	11329	18930	6.214	12.733	0	0	0
2	2	5	"emtA"	"STM1799"	6410	15920	110	436	453	260	57	54	54	56	15	26	100	100	0	1130	1143	571	49	44	44	51	31	60	100	100	0	0.352	0.363	0.342	0.349	1.370	0.370	0.885	80	432	100	1468	1498	-1.507	382	1086	399	1099	36235	91437	26.467	35.226	0	0	0
2	3	5	"narH"	"STM1763"	6600	15920	120	74	78	25	32	55	55	57	14	24	55	35	0	1148	1401	815	58	45	45	53	34	64	100	99	0	0.017	0.017	0.019	0.017	2.478	0.015	0.335	120	404	100	1122	1379	-5.859	19	1103	23	1356	9383	168065	1.500	39.647	0	0	0
2	4	5	"ychE"	"STM1748"	6770	15920	120	184	210	117	55	57	57	59	16	27	99	93	0	1432	1838	1295	70	44	44	50	22	44	100	100	0	0.091	0.085	0.081	0.081	1.679	0.078	0.802	120	384	100	1515	1947	-3.450	127	1388	153	1794	25158	220528	9.438	81.273	0	0	0
2	5	5	"yoaB"	"STM1822"	6950	15930	120	376	542	546	100	57	57	59	16	27	100	97	0	456	671	683	101	43	43	47	17	36	99	99	0	0.772	0.772	0.789	0.776	1.686	0.738	0.802	120	419	100	732	1113	-0.373	319	413	485	628	65089	80505	30.188	36.706	0	0	0
2	6	5	"dsbB"	"STM1807"	7130	15930	120	289	341	201	58	58	58	60	15	25	99	96	0	532	618	404	65	43	43	47	17	36	98	98	0	0.472	0.492	0.478	0.491	1.587	0.475	0.854	120	377	100	720	858	-1.082	231	489	283	575	40867	74215	18.733	33.588	0	0	0
2	7	5	""	"STM4010"	7300	15930	120	130	153	96	62	59	59	64	30	46	75	59	0	1461	1854	1656	89	45	45	71	212	298	96	88	0	0.050	0.052	0.049	0.049	1.897	0.050	0.802	120	420	100	1487	1903	-4.318	71	1416	94	1809	18396	222516	2.967	8.410	0	0	0
2	8	5	"mobB"	"STM3993"	7470	15910	90	78	275	490	178	61	61	72	50	69	36	26	0	80	1622	3256	200	47	47	139	361	259	36	28	0	0.515	0.136	0.231	0.392	6.282	0.142	0.906	52	320	100	50	1789	-0.957	17	33	214	1575	14320	84337	4.060	4.108	0	0	0
2	9	5	"yiiR"	"STM4083"	7680	15930	110	73	117	163	139	57	57	63	24	38	37	21	0	69	665	1804	271	46	46	84	200	238	33	23	0	0.696	0.097	0.208	0.302	4.374	0.093	0.824	80	433	100	39	679	-0.524	16	23	60	619	9370	53206	2.250	2.905	0	0	0
2	10	5	""	"STM4067"	7840	15940	120	133	278	395	142	58	58	62	22	35	71	57	0	614	1472	2493	169	46	46	64	114	178	73	62	0	0.132	0.154	0.152	0.172	3.382	0.146	0.841	120	462	100	643	1646	-2.921	75	568	220	1426	33374	176687	9.818	12.351	0	0	0
2	11	5	"yiiM"	"STM4056"	8040	15930	110	80	150	168	112	60	60	66	28	42	45	36	0	224	638	1014	158	46	46	78	175	224	50	38	0	0.112	0.152	0.203	0.203	4.127	0.171	0.765	80	408	100	198	682	-3.154	20	178	90	592	11975	51027	3.000	3.200	0	0	0
2	12	5	"yiiG"	"STM4040"	8190	15940	130	65	81	46	56	61	61	111	432	389	0	0	0	712	2118	3914	184	45	45	69	199	288	64	57	0	0.006	0.010	0.013	0.018	5.235	0.020	0.014	120	461	100	671	2093	-7.382	4	667	20	2073	9746	254185	-0.069	10.296	0	0	0
2	13	5	"yhdN"	"STM3413"	8370	15950	130	103	160	198	123	62	62	90	149	165	14	7	0	291	554	1013	182	45	45	49	18	36	89	79	0	0.167	0.193	0.199	0.218	3.430	0.172	0.174	120	434	100	287	607	-2.585	41	246	98	509	19209	66507	0.470	28.056	0	0	0
2	14	5	"secY"	"STM3420"	8550	15950	130	14244	17628	13211	74	67	67	105	188	179	100	100	1	318	373	260	69	47	47	77	163	211	75	41	0	52.314	53.868	58.018	55.449	1.637	57.787	0.800	120	504	100	14448	17887	5.709	14177	271	17561	326	2115401	44772	93.207	1.816	0	0	0
2	15	5	"rplE"	"STM3428"	8730	15950	130	1931	7191	12062	167	65	65	81	134	165	89	85	0	75	144	178	123	47	47	53	39	73	41	31	0	66.643	73.464	63.586	64.962	2.665	74.569	0.843	120	467	100	1894	7223	6.058	1866	28	7126	97	862915	17257	53.060	2.333	0	0	0
2	16	5	"rpmC"	"STM3432"	8910	15950	120	287	1024	2478	241	65	65	71	28	39	90	81	0	53	63	27	42	46	46	49	13	26	34	23	0	31.714	56.412	29.381	27.638	3.694	131.490	0.358	120	400	100	229	976	4.987	222	7	959	17	122864	7533	34.036	1.077	0	0	0
2	17	5	"rpsS"	"STM3436"	9080	15940	120	605	2044	4194	205	63	63	67	27	40	100	100	0	56	76	68	89	45	45	48	14	29	40	28	0	49.273	63.903	53.857	59.516	2.498	72.489	0.715	120	388	100	553	2012	5.623	542	11	1981	31	245256	9128	73.222	2.000	0	0	0
2	18	5	"rpsJ"	"STM3441"	9260	15950	120	331	987	1699	172	59	59	62	21	33	98	98	0	56	74	57	77	45	45	49	17	34	34	20	0	24.727	32.000	34.000	32.240	2.344	34.541	0.659	120	398	100	283	957	4.628	272	11	928	29	118427	8843	44.048	1.471	0	0	0
2	19	5	""	"STM4463"	9440	15940	120	68	81	51	62	61	61	66	27	40	24	10	0	338	612	799	130	48	48	54	27	50	89	80	0	0.024	0.035	0.037	0.050	3.514	0.042	0.306	120	433	100	297	584	-5.373	7	290	20	564	9753	73416	0.556	20.667	0	0	0
2	20	5	"pepA"	"STM4477"	9610	15940	110	622	1225	1884	153	61	61	73	75	102	95	85	0	378	712	1057	148	48	48	62	70	112	91	72	0	1.700	1.753	1.649	1.614	2.357	1.879	0.869	80	420	100	891	1828	0.766	561	330	1164	664	98016	56975	15.360	9.286	0	0	0
2	21	5	"iadA"	"STM4512"	9790	15950	120	248	428	496	115	60	60	73	112	153	63	45	0	845	1787	2346	131	45	45	59	71	120	90	82	0	0.235	0.211	0.235	0.230	2.425	0.200	0.767	120	418	100	988	2110	-2.089	188	800	368	1742	51313	214462	3.170	24.338	0	0	0
2	22	5	""	"STM4551"	9970	15950	120	135	252	326	129	60	60	68	99	145	44	23	0	1178	2406	3609	150	44	44	49	29	59	100	99	0	0.066	0.081	0.076	0.075	2.292	0.081	0.712	120	408	100	1209	2554	-3.918	75	1134	192	2362	30198	288681	1.859	81.276	0	0	0
2	23	5	"yjjK"	"STM4581"	10140	15950	120	1553	3343	5024	150	59	59	63	49	77	100	100	0	744	1542	2262	146	43	43	46	15	32	100	99	0	2.131	2.191	2.437	2.380	2.144	2.308	0.901	120	425	100	2195	4783	1.092	1494	701	3284	1499	401140	185058	66.939	99.733	0	0	0
2	24	5	"gltS"	"STM3746"	10330	15950	130	309	1244	2264	181	58	58	60	17	28	91	85	0	420	1736	2982	171	43	43	45	9	20	95	91	0	0.666	0.701	0.674	0.713	2.519	0.720	0.769	120	622	100	628	2879	-0.587	251	377	1186	1693	149246	208329	69.647	187.889	0	0	0
2	1	6	"yhhY"	"STM3546"	6230	16100	120	81	92	44	47	53	53	55	16	29	62	45	0	607	728	600	82	43	43	47	15	31	100	99	0	0.050	0.057	0.055	0.050	2.382	0.057	0.588	120	553	100	592	724	-4.332	28	564	39	685	11083	87398	2.313	45.400	0	0	0
2	2	6	""	"STM0951"	6410	16100	130	87	99	45	45	54	54	56	17	30	79	42	0	1089	1232	867	70	44	44	49	22	44	100	100	0	0.032	0.038	0.030	0.032	2.186	0.037	0.615	120	492	100	1078	1233	-4.985	33	1045	45	1188	11849	147812	2.529	53.773	0	0	0
2	3	6	"nanK"	"STM3336"	6590	16100	120	92	102	54	52	56	56	59	19	32	65	46	0	954	1172	1026	87	44	44	49	23	46	99	99	0	0.040	0.041	0.043	0.040	2.665	0.041	0.641	120	431	100	946	1174	-4.660	36	910	46	1128	12185	140634	2.263	48.826	0	0	0
2	4	6	"yrbC"	"STM3310"	6760	16100	120	756	966	934	96	59	59	65	24	36	98	97	0	710	879	766	87	44	44	50	22	44	98	97	0	1.047	1.086	0.994	1.023	1.927	1.180	0.888	120	442	100	1363	1742	0.066	697	666	907	835	115868	105538	37.542	37.682	0	0	0
2	5	6	"greA"	"STM3299"	6950	16110	130	884	1295	1407	108	59	59	62	20	32	99	98	0	473	664	733	110	43	43	48	33	68	96	95	0	1.919	1.990	1.931	2.038	1.706	2.033	0.830	120	470	100	1255	1857	0.940	825	430	1236	621	155455	79649	61.650	18.667	0	0	0
2	6	6	"rpsO"	"STM3283"	7130	16100	120	442	922	1360	147	58	58	61	17	27	100	98	0	99	140	129	92	44	44	47	34	72	65	42	0	6.982	9.000	8.615	8.503	2.006	11.268	0.739	120	382	100	439	960	2.804	384	55	864	96	110591	16783	50.647	2.735	0	0	0
2	7	6	"yghB"	"STM3162"	7300	16110	120	130	175	153	87	58	58	61	15	24	86	76	0	295	481	611	127	45	45	48	16	33	100	95	0	0.288	0.268	0.257	0.258	2.097	0.241	0.863	120	406	100	322	553	-1.796	72	250	117	436	21028	57714	7.600	27.063	0	0	0
2	8	6	""	"STM3136"	7480	16110	130	114	131	78	59	58	58	65	38	58	66	33	0	1337	1724	1529	88	45	45	92	260	282	95	81	0	0.043	0.043	0.041	0.042	2.100	0.045	0.689	120	550	100	1348	1752	-4.528	56	1292	73	1679	15713	206929	1.737	6.277	0	0	0
2	9	6	"yggV"	"STM3103"	7660	16110	120	108	288	492	170	56	56	59	17	28	71	57	0	86	270	423	156	44	44	50	58	116	45	40	0	1.238	1.027	1.090	1.151	3.141	1.128	0.824	120	473	100	94	458	0.308	52	42	232	226	34585	32395	13.471	3.793	0	0	0
2	10	6	"sprT"	"STM3092"	7840	16110	120	88	116	88	75	56	56	59	16	27	64	49	0	226	349	440	126	44	44	47	13	27	91	88	0	0.176	0.197	0.216	0.217	2.656	0.177	0.695	120	412	100	214	365	-2.508	32	182	60	305	13902	41821	3.563	23.231	0	0	0
2	11	6	""	"STM3072"	8020	16110	120	72	79	32	40	60	60	110	427	388	0	0	0	435	732	865	118	45	45	72	205	284	65	49	0	0.031	0.028	0.043	0.044	3.602	0.054	0.020	120	474	100	402	706	-5.022	12	390	19	687	9529	87854	-0.073	3.220	0	0	0
2	12	6	"ygfE"	"STM3060"	8200	16130	110	316	663	1161	175	62	62	125	482	385	36	17	0	160	283	384	135	45	45	74	222	300	28	13	0	2.209	2.525	2.152	2.281	2.341	2.900	0.743	80	369	100	369	839	1.143	254	115	601	238	53063	22671	1.116	0.941	0	0	0
2	13	6	"ansA"	"STM1294"	8370	16110	120	640	825	740	89	64	64	88	142	161	88	72	0	978	1309	1173	89	46	46	65	125	192	97	90	0	0.618	0.603	0.593	0.556	1.774	0.595	0.860	120	454	100	1508	2024	-0.694	576	932	761	1263	98994	157132	5.190	9.952	0	0	0
2	14	6	"pfkB"	"STM1326"	8530	16080	50	191	247	200	80	64	64	80	53	66	66	50	0	948	940	784	83	59	59	149	338	226	66	58	0	0.143	0.208	0.191	0.177	4.285	0.246	0.876	12	93	100	1016	1064	-2.807	127	889	183	881	2966	11275	3.151	2.340	0	0	0
2	15	6	"ydiK"	"STM1364"	8720	16120	130	317	530	580	109	66	66	78	60	76	84	75	0	1475	2580	3241	125	49	49	93	194	208	88	85	0	0.176	0.183	0.184	0.184	1.897	0.169	0.871	120	516	100	1677	2995	-2.506	251	1426	464	2531	63638	309553	7.533	12.820	0	0	0
2	16	6	"cfa"	"STM1427"	8910	16120	130	362	759	997	131	67	67	71	24	33	87	81	0	644	1152	1476	128	47	47	52	25	48	94	89	0	0.494	0.626	0.633	0.555	2.536	0.641	0.876	120	424	100	892	1797	-1.017	295	597	692	1105	91117	138291	28.667	44.000	0	0	0
2	17	6	"ydhM"	"STM1437"	9080	16120	120	147	231	252	109	62	62	66	22	33	88	67	0	541	939	1374	146	45	45	51	34	66	98	96	0	0.171	0.189	0.209	0.189	2.377	0.163	0.755	120	374	100	581	1063	-2.545	85	496	169	894	27766	112621	7.500	26.118	0	0	0
2	18	6	"nth"	"STM1453"	9250	16120	120	296	559	759	135	59	59	62	20	32	97	95	0	511	939	1285	136	45	45	52	34	65	98	91	0	0.509	0.559	0.543	0.558	1.924	0.559	0.837	120	388	100	703	1394	-0.975	237	466	500	894	67044	112698	24.850	26.088	0	0	0
2	19	6	"ugpA"	"STM3556"	9430	16120	120	85	109	88	80	61	61	67	26	38	46	20	0	1007	1509	1835	121	48	48	57	34	59	100	96	0	0.025	0.033	0.032	0.028	2.562	0.037	0.631	120	432	100	983	1509	-5.320	24	959	48	1461	13046	181029	1.615	42.706	0	0	0
2	20	6	"ftsY"	"STM3571"	9620	16120	120	1210	1884	1943	103	61	61	72	71	98	99	97	0	1453	2023	1927	95	47	47	61	60	98	99	99	0	0.817	0.923	0.960	0.868	1.630	0.973	0.879	120	423	100	2555	3799	-0.291	1149	1406	1823	1976	226095	242743	25.521	32.700	0	0	0
2	21	6	"zntA"	"STM3576"	9780	16120	120	1110	1316	835	63	58	58	70	113	161	99	97	0	3888	4434	2707	61	45	45	55	56	101	100	100	0	0.274	0.287	0.285	0.281	1.380	0.287	0.940	120	387	100	4895	5647	-1.869	1052	3843	1258	4389	157976	532111	11.027	78.196	0	0	0
2	22	6	"yhhT"	"STM3582"	9960	16130	120	138	155	85	54	58	58	65	89	136	42	7	0	3226	3240	2214	68	45	45	53	35	66	99	99	0	0.025	0.030	0.029	0.029	1.758	0.030	0.788	120	408	100	3261	3292	-5.313	80	3181	97	3195	18596	388841	1.011	91.057	0	0	0
2	23	6	"yhiN"	"STM3588"	10150	16130	120	867	1104	879	79	57	57	59	16	27	99	98	0	2049	2554	2034	79	44	44	46	13	28	100	98	0	0.404	0.417	0.410	0.419	1.593	0.410	0.903	120	424	100	2815	3557	-1.308	810	2005	1047	2510	132433	306426	65.313	192.923	0	0	0
2	24	6	""	"STM3598"	10320	16130	110	97	104	40	38	58	58	60	16	26	77	58	0	329	375	211	56	43	43	44	9	20	100	100	0	0.136	0.139	0.134	0.120	2.030	0.140	0.590	80	471	100	325	378	-2.874	39	286	46	332	8291	29974	2.750	36.778	0	0	0
2	1	7	""	"STM3799"	6230	16270	120	367	389	239	61	53	53	56	17	30	96	95	0	2784	3031	2225	73	44	44	53	33	62	100	97	0	0.115	0.112	0.110	0.109	1.844	0.102	0.856	120	574	100	3054	3323	-3.125	314	2740	336	2987	46636	363679	19.588	90.242	0	0	0
2	2	7	"yidE"	"STM3807"	6420	16280	120	108	129	81	62	54	54	56	15	26	81	68	0	1544	1830	1486	81	44	44	52	39	75	100	99	0	0.036	0.042	0.042	0.040	2.356	0.039	0.611	120	489	100	1554	1861	-4.796	54	1500	75	1786	15421	219558	4.867	45.590	0	0	0
2	3	7	"yidR"	"STM3811"	6590	16280	110	146	163	85	52	57	57	60	23	38	86	63	0	668	781	572	73	45	45	53	50	94	95	90	0	0.143	0.144	0.140	0.142	2.040	0.132	0.863	80	438	100	712	842	-2.807	89	623	106	736	13012	62480	4.478	14.560	0	0	0
2	4	7	"torD"	"STM3821"	6770	16280	110	76	85	40	47	59	59	64	27	42	30	10	0	1162	1726	2232	129	46	46	58	50	86	100	100	0	0.015	0.015	0.016	0.017	2.462	0.014	0.367	80	439	100	1133	1706	-6.037	17	1116	26	1680	6799	138102	0.778	33.360	0	0	0
2	5	7	"dgoT"	"STM3827"	6940	16290	120	77	85	39	45	59	59	62	21	33	42	21	0	1487	1773	1602	90	44	44	52	40	76	99	99	0	0.012	0.015	0.016	0.016	3.239	0.015	0.358	120	477	100	1461	1755	-6.325	18	1443	26	1729	10176	212710	1.095	43.025	0	0	0
2	6	7	"yidA"	"STM3831"	7130	16280	120	379	525	629	119	57	57	61	19	31	96	95	0	785	966	1139	117	44	44	50	35	70	98	96	0	0.435	0.508	0.500	0.473	1.866	0.522	0.887	120	500	100	1063	1390	-1.202	322	741	468	922	63055	115927	24.421	26.171	0	0	0
2	7	7	"imp"	"STM0093"	7300	16280	110	6902	8351	3506	41	58	58	91	297	326	100	100	0	7202	8551	3944	46	44	44	61	127	208	100	100	0	0.956	0.975	0.991	0.987	1.189	0.958	0.961	80	435	100	14002	16800	-0.065	6844	7158	8293	8507	668060	684061	27.811	66.850	0	0	0
2	8	7	"yabJ"	"STM0106"	7480	16280	110	280	344	220	63	59	59	90	285	316	28	8	0	1749	2347	1731	73	45	45	61	126	206	100	100	0	0.130	0.124	0.123	0.123	1.377	0.117	0.657	80	476	100	1925	2587	-2.947	221	1704	285	2302	27525	187749	0.891	18.143	0	0	0
2	9	7	"yabC"	"STM0120"	7680	16290	110	383	687	941	136	58	58	64	47	73	96	88	0	379	603	679	112	44	44	49	45	91	97	91	0	0.970	1.125	1.039	1.023	1.989	1.389	0.725	80	436	100	660	1188	-0.044	325	335	629	559	54994	48272	13.255	12.311	0	0	0
2	10	7	"murD"	"STM0126"	7840	16290	130	612	896	873	97	58	58	62	30	48	100	97	0	649	900	865	96	44	44	46	16	34	99	99	0	0.916	0.979	1.005	0.957	1.964	1.071	0.755	120	525	100	1159	1694	-0.127	554	605	838	856	107481	108005	27.800	53.375	0	0	0
2	11	7	"yacA"	"STM0135"	8030	16290	110	301	478	675	141	58	58	61	32	52	97	93	0	297	454	528	116	43	43	45	17	37	100	97	0	0.957	1.022	0.937	0.965	1.883	1.109	0.676	80	406	100	497	831	-0.064	243	254	420	411	38253	36355	13.031	24.059	0	0	0
2	12	7	""	"STM0148"	8190	16290	120	93	101	50	49	60	60	63	30	47	53	20	0	914	1048	813	77	44	44	46	16	34	99	98	0	0.038	0.041	0.041	0.041	2.467	0.044	0.597	120	423	100	903	1045	-4.720	33	870	41	1004	12098	125750	1.267	62.625	0	0	0
2	13	7	""	"STM1547"	8360	16280	110	167	247	250	101	61	61	66	25	37	98	85	0	974	1423	1783	125	44	44	50	44	88	100	100	0	0.114	0.135	0.127	0.130	1.630	0.116	0.696	80	420	100	1036	1565	-3.133	106	930	186	1379	19734	113860	7.240	31.205	0	0	0
2	14	7	""	"STM1551"	8540	16290	80	103	143	111	77	58	58	64	25	39	78	40	0	250	390	395	101	45	45	65	82	126	80	63	0	0.220	0.246	0.223	0.199	2.221	0.236	0.759	52	314	100	250	430	-2.188	45	205	85	345	7410	20274	3.160	3.963	0	0	0
2	15	7	""	"STM1556"	8720	16290	120	120	138	65	47	62	62	64	19	29	88	70	0	2858	3079	2035	66	45	45	56	49	87	99	98	0	0.021	0.025	0.026	0.024	2.078	0.026	0.771	120	486	100	2871	3110	-5.600	58	2813	76	3034	16576	369432	3.895	61.694	0	0	0
2	16	7	""	"STM1562"	8890	16290	110	95	124	92	74	62	62	66	22	33	58	41	0	445	736	906	123	45	45	57	103	180	83	68	0	0.083	0.090	0.091	0.092	2.751	0.082	0.684	80	409	100	433	753	-3.599	33	400	62	691	9913	58864	2.636	6.592	0	0	0
2	17	7	"fdnI"	"STM1568"	9080	16300	120	103	190	218	114	61	61	65	22	33	63	48	0	336	799	1108	138	44	44	58	105	181	65	55	0	0.144	0.171	0.190	0.196	2.923	0.177	0.841	120	420	100	334	884	-2.798	42	292	129	755	22746	95935	5.682	7.057	0	0	0
2	18	7	"nmpC"	"STM1572"	9250	16300	120	1156	2089	2564	122	60	60	62	18	29	100	100	0	678	997	1070	107	44	44	50	29	58	96	94	0	1.729	2.129	2.102	1.979	1.924	2.551	0.825	120	427	100	1730	2982	0.790	1096	634	2029	953	250667	119613	112.611	32.655	0	0	0
2	19	7	"sohB"	"STM1716"	9440	16300	120	461	668	873	130	59	59	61	18	29	97	93	0	1368	1832	2167	118	46	46	51	23	45	100	100	0	0.304	0.341	0.305	0.316	1.928	0.365	0.869	120	442	100	1724	2395	-1.717	402	1322	609	1786	80213	219811	33.722	77.435	0	0	0
2	20	7	"ompW"	"STM1732"	9610	16300	120	120	139	115	82	59	59	62	19	30	89	70	0	999	1087	757	69	46	46	51	24	47	99	99	0	0.064	0.077	0.069	0.072	2.193	0.076	0.421	120	460	100	1014	1121	-3.966	61	953	80	1041	16658	130479	4.053	43.167	0	0	0
2	21	7	"yciU"	"STM1740"	9800	16290	110	95	292	498	170	59	59	62	21	33	58	46	0	98	447	836	187	44	44	49	27	55	60	48	0	0.667	0.578	0.636	0.699	3.115	0.527	0.642	80	414	100	90	636	-0.585	36	54	233	403	23349	35740	10.952	14.741	0	0	0
2	22	7	"ychJ"	"STM1755"	9980	16300	120	204	438	910	207	56	56	60	20	33	87	77	0	291	638	1291	202	45	45	48	19	39	94	86	0	0.602	0.644	0.603	0.612	2.223	0.699	0.900	120	435	100	394	975	-0.733	148	246	382	593	52555	76605	18.900	31.053	0	0	0
2	23	7	"ychP"	"STM1768"	10150	16300	120	227	268	213	79	56	56	58	15	25	97	95	0	1385	1692	1529	90	44	44	46	13	28	100	100	0	0.128	0.129	0.129	0.122	1.537	0.129	0.910	120	422	100	1512	1860	-2.971	171	1341	212	1648	32183	203039	14.000	126.615	0	0	0
2	24	7	"ychH"	"STM1782"	10320	16300	90	64	70	27	38	55	55	57	15	26	34	21	0	107	275	479	174	43	43	49	44	89	61	40	0	0.141	0.065	0.197	0.230	5.013	0.040	0.242	52	350	100	73	247	-2.830	9	64	15	232	3655	14322	0.867	5.136	0	0	0
2	1	8	""	"STM2314"	6230	16470	110	1045	1005	216	21	52	52	56	15	26	100	100	0	5108	5043	1014	20	44	44	50	29	58	100	100	0	0.196	0.191	0.191	0.189	1.123	0.190	0.977	80	520	100	6057	5952	-2.350	993	5064	953	4999	80395	403444	63.267	172.172	0	0	0
2	2	8	"nuoK"	"STM2319"	6410	16470	110	1143	1452	1172	80	55	55	56	14	25	100	100	0	683	835	676	80	43	43	47	20	42	100	100	0	1.700	1.764	1.733	1.759	1.202	1.740	0.959	80	448	100	1728	2189	0.766	1088	640	1397	792	116161	66807	99.714	39.400	0	0	0
2	3	8	"yfbQ"	"STM2331"	6580	16470	110	1879	1757	562	31	56	56	61	28	45	100	100	0	4872	4604	1392	30	44	44	53	51	96	100	100	0	0.378	0.373	0.376	0.368	1.208	0.374	0.960	80	470	100	6651	6261	-1.405	1823	4828	1701	4560	140521	368355	60.571	89.235	0	0	0
2	4	8	"yfbU"	"STM2335"	6760	16470	110	879	1020	689	67	57	57	61	26	42	100	100	0	1341	1539	989	64	46	46	54	37	68	100	100	0	0.635	0.645	0.643	0.642	1.313	0.647	0.897	80	443	100	2117	2456	-0.656	822	1295	963	1493	81591	123122	36.885	40.135	0	0	0
2	5	8	""	"STM2341"	6940	16480	120	106	111	34	30	59	59	61	16	26	89	73	0	3143	3525	1876	53	45	45	55	64	116	100	99	0	0.015	0.015	0.014	0.015	2.117	0.013	0.605	120	457	100	3145	3532	-6.043	47	3098	52	3480	13363	422969	3.125	54.219	0	0	0
2	6	8	""	"STM2346"	7120	16490	110	1517	1575	977	62	57	57	59	18	30	100	100	0	1381	1399	884	63	44	44	55	68	123	100	100	0	1.092	1.120	1.124	1.117	1.297	1.139	0.904	80	431	100	2797	2873	0.127	1460	1337	1518	1355	125962	111959	84.222	19.765	0	0	0
2	7	8	""	"STM2530"	7320	16480	110	90	96	32	33	58	58	79	272	344	0	0	0	1447	1636	725	44	43	43	53	106	200	100	100	0	0.023	0.024	0.024	0.019	2.313	0.025	0.226	80	432	100	1436	1631	-5.455	32	1404	38	1593	7655	130916	0.063	14.934	0	0	0
2	8	8	"nifS"	"STM2543"	7470	16480	120	9472	9348	5432	58	57	57	59	15	25	100	100	0	2193	2217	1308	58	43	43	45	9	20	99	99	0	4.379	4.274	4.255	4.361	1.604	4.327	0.952	120	475	100	11565	11465	2.131	9415	2150	9291	2174	1121797	265988	619.267	241.333	0	0	0
2	9	8	"glnB"	"STM2561"	7650	16470	110	429	584	466	79	56	56	61	43	70	100	100	0	477	660	517	78	43	43	47	42	89	100	98	0	0.859	0.856	0.855	0.840	1.478	1.000	0.866	80	474	100	807	1145	-0.219	373	434	528	617	46709	52781	12.163	14.595	0	0	0
2	10	8	""	"STM2566"	7850	16470	110	67	75	35	46	58	58	60	15	25	40	22	0	113	149	118	79	44	44	45	7	15	97	92	0	0.130	0.162	0.291	0.234	3.321	0.137	0.232	80	443	100	78	122	-2.939	9	69	17	105	6028	11938	1.000	14.857	0	0	0
2	11	8	"gogB"	"STM2584"	8010	16470	110	413	417	92	22	60	60	62	16	25	100	100	0	5489	5512	1507	27	44	44	45	8	17	100	100	0	0.065	0.065	0.065	0.065	1.218	0.063	0.945	80	445	100	5798	5825	-3.947	353	5445	357	5468	33334	440956	22.188	683.375	0	0	0
2	12	8	""	"STM2591"	8200	16470	120	97	112	56	50	58	58	60	16	26	89	59	0	1915	2294	1974	86	44	44	45	6	13	100	100	0	0.021	0.024	0.022	0.025	2.414	0.023	0.705	120	500	100	1910	2304	-5.584	39	1871	54	2250	13460	275237	3.250	374.833	0	0	0
2	13	8	"yraR"	"STM3268"	8380	16460	110	142	189	122	64	58	58	61	19	31	100	97	0	925	1250	1250	100	44	44	48	39	81	100	100	0	0.095	0.109	0.105	0.108	1.576	0.093	0.799	80	461	100	965	1337	-3.391	84	881	131	1206	15130	100038	6.737	30.821	0	0	0
2	14	8	"yhbV"	"STM3275"	8550	16470	110	130	130	28	21	58	58	62	17	27	98	93	0	6465	6441	1247	19	46	46	48	14	29	100	100	0	0.011	0.011	0.011	0.011	1.374	0.011	0.715	80	481	100	6491	6467	-6.478	72	6419	72	6395	10427	515251	4.000	456.643	0	0	0
2	15	8	"deaD"	"STM3280"	8730	16470	110	12731	12750	2983	23	61	61	67	51	76	100	100	0	4148	4283	927	21	45	45	47	12	25	100	100	0	3.088	2.994	3.017	2.969	1.122	3.041	0.975	80	461	100	16773	16927	1.627	12670	4103	12689	4238	1020036	342666	248.686	353.000	0	0	0
2	16	8	"argG"	"STM3290"	8910	16470	110	439	441	99	22	60	60	67	51	76	100	100	0	3006	2907	673	23	44	44	53	96	181	100	100	0	0.128	0.133	0.132	0.132	1.185	0.134	0.921	80	462	100	3341	3244	-2.966	379	2962	381	2863	35288	232572	7.333	29.729	0	0	0
2	17	8	"ftsJ"	"STM3297"	9090	16470	120	3063	4248	4455	104	59	59	62	18	29	100	100	0	1131	1509	1511	100	44	44	46	9	19	100	99	0	2.764	2.859	2.830	2.841	1.491	2.983	0.943	120	449	100	4091	5654	1.467	3004	1087	4189	1465	509716	181037	232.556	162.556	0	0	0
2	18	8	"ispB"	"STM3305"	9260	16480	110	4487	4334	996	22	59	59	61	17	27	100	100	0	4381	4285	788	18	45	45	47	9	19	100	100	0	1.021	1.008	1.017	0.991	1.138	1.025	0.982	80	427	100	8764	8515	0.030	4428	4336	4275	4240	346723	342762	251.353	470.889	0	0	0
2	19	8	"ybgL"	"STM0714"	9450	16470	110	288	323	180	55	58	58	60	16	26	100	100	0	1509	1712	839	49	45	45	46	10	21	100	100	0	0.157	0.159	0.163	0.148	1.485	0.160	0.872	80	455	100	1694	1932	-2.670	230	1464	265	1667	25848	136928	16.438	166.600	0	0	0
2	20	8	""	"STM0720"	9630	16480	110	99	103	24	23	58	58	59	15	25	91	68	0	5791	5867	1292	22	45	45	47	14	29	100	100	0	0.007	0.008	0.007	0.007	1.941	0.008	0.562	80	449	100	5787	5867	-7.131	41	5746	45	5822	8225	469371	2.933	415.714	0	0	0
2	21	8	""	"STM0726"	9800	16470	110	217	253	221	87	59	59	61	21	34	98	97	0	9638	10288	2354	22	45	45	48	22	45	100	100	0	0.016	0.019	0.016	0.015	1.767	0.019	0.423	80	454	100	9751	10437	-5.924	158	9593	194	10243	20260	823031	9.143	465.455	0	0	0
2	22	8	"ybgT"	"STM0742"	9970	16480	110	104	146	134	91	58	58	60	19	31	72	53	0	86	108	93	86	44	44	47	20	42	73	51	0	1.095	1.375	1.250	1.127	2.261	1.462	0.847	80	444	100	88	152	0.131	46	42	88	64	11668	8652	4.526	3.050	0	0	0
2	23	8	"tolB"	"STM0748"	10160	16480	120	11596	10234	3550	34	57	57	59	18	30	100	100	0	6431	5695	2000	35	44	44	46	9	19	99	99	0	1.807	1.801	1.785	1.880	1.507	1.804	0.982	120	510	100	17926	15828	0.853	11539	6387	10177	5651	1228047	683438	565.278	627.667	0	0	0
2	24	8	"pnuC"	"STM0757"	10340	16480	110	173	176	62	35	55	55	57	14	24	97	90	0	2124	1999	723	36	44	44	45	15	33	100	100	0	0.057	0.062	0.055	0.056	1.657	0.060	0.747	80	516	100	2198	2076	-4.140	118	2080	121	1955	14080	159880	8.500	130.267	0	0	0
2	1	9	"dacC"	"STM0863"	6250	16640	110	884	923	507	54	54	54	56	16	28	100	100	0	5063	5724	3246	56	43	43	46	17	36	100	100	0	0.165	0.153	0.152	0.149	1.290	0.148	0.916	80	485	100	5850	6550	-2.597	830	5020	869	5681	73857	457944	54.188	334.000	0	0	0
2	2	9	"ybjM"	"STM0871"	6420	16640	110	378	365	96	26	58	58	60	17	28	100	100	0	3010	2755	825	29	44	44	46	14	30	100	100	0	0.108	0.113	0.111	0.113	1.221	0.110	0.934	80	463	100	3286	3018	-3.212	320	2966	307	2711	29204	220431	17.941	193.500	0	0	0
2	3	9	"potG"	"STM0878"	6620	16640	110	335	350	67	19	57	57	60	24	40	100	100	0	7464	7656	1018	13	44	44	48	24	50	100	100	0	0.037	0.038	0.037	0.038	1.188	0.038	0.924	80	449	100	7698	7905	-4.738	278	7420	293	7612	28017	612453	12.083	317.000	0	0	0
2	4	9	"artQ"	"STM0889"	6780	16630	110	2580	2491	387	15	57	57	60	16	26	100	100	0	6143	6001	877	14	46	46	48	9	18	100	100	0	0.414	0.409	0.407	0.408	1.142	0.403	0.969	80	436	100	8620	8389	-1.273	2523	6097	2434	5955	199256	480072	151.938	661.444	0	0	0
2	5	9	""	"STM0894"	6970	16630	110	78	82	24	29	58	58	61	16	26	60	26	0	2584	2555	239	9	45	45	53	67	126	100	100	0	0.008	0.010	0.009	0.009	2.127	0.009	0.213	80	386	100	2559	2534	-6.988	20	2539	24	2510	6597	204434	1.313	37.343	0	0	0
2	6	9	""	"STM0898"	7130	16630	110	92	93	25	26	57	57	59	15	25	80	56	0	6449	6095	1458	23	45	45	53	65	122	100	100	0	0.005	0.006	0.005	0.005	2.291	0.005	0.383	80	420	100	6439	6086	-7.515	35	6404	36	6050	7430	487638	2.267	92.954	0	0	0
2	7	9	""	"STM1033"	7330	16640	100	124	143	61	42	56	56	58	16	27	96	90	0	1758	2002	906	45	44	44	47	13	27	100	100	0	0.040	0.044	0.040	0.039	1.609	0.045	0.778	80	402	100	1782	2045	-4.656	68	1714	87	1958	11465	160187	5.313	150.385	0	0	0
2	8	9	""	"STM1037"	7510	16650	110	124	127	37	29	56	56	58	15	25	95	86	0	2403	2404	734	30	44	44	45	9	20	100	100	0	0.029	0.030	0.027	0.026	1.808	0.028	0.675	80	425	100	2427	2431	-5.116	68	2359	71	2360	10139	192309	4.600	262.111	0	0	0
2	9	9	"yjaB"	"STM4181"	7680	16640	110	614	686	321	46	56	56	58	14	24	100	100	0	2265	2495	1250	50	43	43	45	9	20	100	100	0	0.251	0.257	0.252	0.256	1.331	0.247	0.916	80	469	100	2780	3082	-1.994	558	2222	630	2452	54900	199593	44.857	272.222	0	0	0
2	10	9	"yjbD"	"STM4194"	7870	16640	100	305	320	98	30	58	58	59	14	23	100	100	0	847	915	309	33	44	44	46	8	17	100	100	0	0.308	0.301	0.302	0.297	1.258	0.290	0.901	80	407	100	1050	1133	-1.701	247	803	262	871	25574	73227	18.643	108.625	0	0	0
2	11	9	""	"STM4198"	8040	16650	110	161	163	44	26	58	58	59	15	25	100	97	0	2677	2587	720	27	45	45	47	10	21	100	100	0	0.039	0.041	0.039	0.039	1.474	0.040	0.731	80	443	100	2735	2647	-4.675	103	2632	105	2542	13070	206941	6.933	254.000	0	0	0
2	12	9	""	"STM4202"	8210	16640	110	97	101	32	31	58	58	59	15	25	83	65	0	1396	1448	460	31	46	46	48	13	27	100	100	0	0.029	0.031	0.029	0.024	2.545	0.030	0.506	80	434	100	1389	1445	-5.113	39	1350	43	1402	8081	115839	2.800	107.692	0	0	0
2	13	9	"pduF"	"STM2037"	8390	16650	110	320	329	83	25	58	58	60	15	25	100	100	0	8171	7858	1186	15	47	47	49	16	32	100	100	0	0.032	0.035	0.032	0.034	1.345	0.032	0.764	80	491	100	8386	8082	-4.955	262	8124	271	7811	26315	628600	17.933	488.063	0	0	0
2	14	9	"pduQ"	"STM2052"	8580	16650	110	149	148	35	23	60	60	62	16	25	98	96	0	5400	5268	715	13	48	48	49	10	20	100	100	0	0.017	0.017	0.017	0.015	1.592	0.016	0.717	80	452	100	5441	5308	-5.910	89	5352	88	5220	11863	421407	5.375	521.900	0	0	0
2	15	9	"sspH2"	"STM2241"	8740	16650	110	842	853	84	9	62	62	68	49	72	100	100	0	13755	13811	878	6	48	48	50	12	24	100	100	0	0.057	0.057	0.057	0.057	1.126	0.056	0.953	80	452	100	14487	14554	-4.135	780	13707	791	13763	68243	1104907	16.020	1146.750	0	0	0
2	16	9	"btuF"	"STM0206"	8930	16650	110	1149	1148	75	6	61	61	63	16	25	100	100	0	4895	4913	181	3	46	46	49	10	20	100	100	0	0.224	0.223	0.222	0.223	1.073	0.219	0.956	80	465	100	5937	5954	-2.156	1088	4849	1087	4867	91801	393014	67.813	486.400	0	0	0
2	17	9	"sitD"	"STM2864"	9100	16650	110	545	536	87	16	60	60	63	18	28	100	100	0	7410	7368	943	12	47	47	50	14	28	100	100	0	0.066	0.065	0.065	0.064	1.241	0.064	0.950	80	447	100	7848	7797	-3.924	485	7363	476	7321	42844	589422	26.278	522.714	0	0	0
2	18	9	"yfjD"	"STM2679"	9280	16650	110	371	457	306	66	61	61	62	17	27	100	98	0	1007	1376	926	67	46	46	49	14	28	100	100	0	0.323	0.298	0.306	0.278	1.730	0.288	0.824	80	469	100	1271	1726	-1.632	310	961	396	1330	36521	110057	23.235	94.786	0	0	0
2	19	9	"psiB"	"PSLT069"	9460	16650	100	184	186	30	16	59	59	61	17	27	100	100	0	6054	5878	842	14	44	44	46	9	19	100	100	0	0.021	0.022	0.021	0.021	1.346	0.020	0.783	80	432	100	6135	5961	-5.587	125	6010	127	5834	14900	470236	7.353	648.000	0	0	0
2	20	9	"traV"	"PSLT084"	9640	16660	110	86	92	37	40	57	57	59	15	25	67	45	0	1520	1815	1365	75	43	43	45	8	17	100	100	0	0.020	0.020	0.020	0.018	2.308	0.019	0.518	80	453	100	1506	1807	-5.670	29	1477	35	1772	7370	145161	2.200	221.250	0	0	0
2	21	9	"himD"	"STM0982"	9810	16650	110	1457	1525	600	39	57	57	63	38	60	100	100	0	439	461	155	33	44	44	47	24	51	98	98	0	3.544	3.520	3.417	3.634	1.872	3.678	0.868	80	480	100	1795	1885	1.826	1400	395	1468	417	121972	36883	38.474	17.250	0	0	0
2	22	9	"dcuR"	"STM4303"	10000	16660	110	391	384	104	27	56	56	65	65	100	100	96	0	3168	3068	678	22	44	44	47	30	63	100	100	0	0.107	0.108	0.109	0.105	1.341	0.106	0.766	80	480	100	3459	3352	-3.221	335	3124	328	3024	30691	245440	4.908	100.700	0	0	0
2	23	9	"phnA"	"STM4289"	10170	16660	110	665	633	231	36	57	57	60	22	36	100	100	0	836	778	285	36	45	45	48	14	29	100	100	0	0.769	0.786	0.770	0.776	1.331	0.795	0.911	80	448	100	1399	1309	-0.380	608	791	576	733	50654	62209	26.045	52.143	0	0	0
2	24	9	"melA"	"STM4298"	10350	16660	110	137	141	35	24	56	56	59	21	35	98	93	0	7159	6856	1218	17	46	46	47	13	27	100	100	0	0.011	0.012	0.012	0.012	1.457	0.012	0.643	80	511	100	7194	6895	-6.456	81	7113	85	6810	11274	548445	3.905	523.769	0	0	0
2	1	10	"lasT"	"STM4600"	6260	16810	100	342	330	98	29	58	58	62	24	38	100	100	0	1973	1920	614	31	44	44	46	15	32	100	100	0	0.147	0.145	0.139	0.143	1.210	0.142	0.944	80	440	100	2213	2148	-2.764	284	1929	272	1876	26384	153586	11.167	124.933	0	0	0
2	2	10	"dniR"	"STM0260"	6440	16810	100	16146	15525	2688	17	60	60	63	24	38	100	100	0	6190	5954	1176	19	44	44	46	13	28	100	100	0	2.617	2.617	2.593	2.633	1.123	2.609	0.980	80	421	100	22232	21375	1.388	16086	6146	15465	5910	1241971	476359	644.250	454.462	0	0	0
2	3	10	""	"STM0277"	6620	16810	100	106	109	37	33	58	58	60	15	25	86	70	0	886	873	266	30	45	45	48	12	25	100	100	0	0.057	0.062	0.058	0.052	2.295	0.053	0.425	80	420	100	889	879	-4.131	48	841	51	828	8680	69863	3.267	68.750	0	0	0
2	4	10	""	"STM0286"	6800	16820	110	125	129	25	19	58	58	60	16	26	100	98	0	2015	2024	411	20	46	46	49	12	24	100	100	0	0.034	0.036	0.035	0.035	1.500	0.034	0.686	80	492	100	2036	2049	-4.877	67	1969	71	1978	10339	161923	4.313	164.583	0	0	0
2	5	10	""	"STM0294"	6980	16810	100	91	101	40	39	56	56	59	16	27	82	53	0	1580	1659	1092	65	44	44	45	8	17	100	100	0	0.023	0.028	0.027	0.024	2.114	0.025	0.580	80	420	100	1571	1660	-5.456	35	1536	45	1615	8046	132757	2.625	201.750	0	0	0
2	6	10	"yafH"	"STM0309"	7150	16810	110	152	152	35	23	58	58	60	17	28	98	96	0	3090	3145	711	22	45	45	48	30	62	100	100	0	0.031	0.030	0.029	0.029	1.499	0.030	0.757	80	479	100	3139	3194	-5.018	94	3045	94	3100	12148	251586	5.412	103.233	0	0	0
2	7	10	"nagZ"	"STM1209"	7330	16810	110	1724	1865	490	26	57	57	60	18	30	100	100	0	4771	5117	1360	26	45	45	50	48	96	100	100	0	0.353	0.356	0.353	0.356	1.132	0.354	0.959	80	498	100	6393	6880	-1.503	1667	4726	1808	5072	149174	409374	100.278	105.563	0	0	0
2	8	10	"ycfU"	"STM1217"	7510	16820	100	1128	1128	200	17	56	56	58	16	27	100	100	0	2488	2426	511	21	43	43	45	9	20	100	100	0	0.438	0.450	0.446	0.456	1.162	0.435	0.959	80	418	100	3517	3455	-1.190	1072	2445	1072	2383	90207	194066	66.875	264.556	0	0	0
2	9	10	"ycfC"	"STM1233"	7700	16820	110	188	223	136	60	57	57	58	14	24	96	93	0	216	253	169	66	43	43	45	7	15	100	100	0	0.757	0.790	0.802	0.739	1.729	0.782	0.763	80	480	100	304	376	-0.401	131	173	166	210	17849	20271	11.786	29.714	0	0	0
2	10	10	""	"STM1251"	7870	16810	110	933	908	206	22	57	57	59	15	25	100	100	0	4141	3980	787	19	45	45	46	7	15	100	100	0	0.214	0.216	0.216	0.212	1.180	0.215	0.965	80	465	100	4972	4786	-2.225	876	4096	851	3935	72610	318400	56.600	562.000	0	0	0
2	11	10	"aadA"	"STM1264"	8050	16820	110	237	236	53	22	56	56	57	14	24	100	100	0	4586	4408	777	17	45	45	46	11	23	100	100	0	0.040	0.041	0.041	0.040	1.275	0.040	0.890	80	467	100	4722	4543	-4.649	181	4541	180	4363	18883	352631	12.786	396.545	0	0	0
2	12	10	"yeaQ"	"STM1274"	8230	16820	100	227	235	73	31	59	59	61	16	26	100	100	0	1111	1126	411	36	47	47	50	18	36	100	100	0	0.158	0.163	0.164	0.163	1.384	0.156	0.841	80	420	100	1232	1255	-2.663	168	1064	176	1079	18816	90065	10.875	59.778	0	0	0
2	13	10	"fumA"	"STM1468"	8400	16820	110	1906	1892	228	12	59	59	61	16	26	100	100	0	5010	4921	636	12	46	46	49	16	32	100	100	0	0.372	0.376	0.377	0.376	1.094	0.368	0.974	80	453	100	6811	6708	-1.426	1847	4964	1833	4875	151320	393704	114.438	304.500	0	0	0
2	14	10	"ompN"	"STM1473"	8580	16820	100	2028	2019	360	17	59	59	62	17	27	100	100	0	9308	9152	1094	11	47	47	48	9	18	100	100	0	0.213	0.215	0.215	0.213	1.165	0.214	0.966	80	430	100	11230	11065	-2.234	1969	9261	1960	9105	161517	732121	115.118	1011.556	0	0	0
2	15	10	"ydgF"	"STM1482"	8760	16820	110	315	326	121	37	60	60	62	16	25	100	100	0	1555	1581	653	41	48	48	49	10	20	100	100	0	0.169	0.174	0.176	0.172	1.295	0.167	0.902	80	466	100	1762	1799	-2.563	255	1507	266	1533	26058	126502	16.500	153.200	0	0	0
2	16	10	"ynfK"	"STM1489"	8930	16820	110	376	372	77	20	60	60	62	14	22	100	100	0	7109	6741	1290	19	46	46	48	13	27	100	100	0	0.045	0.047	0.046	0.046	1.235	0.046	0.941	80	464	100	7379	7007	-4.482	316	7063	312	6695	29763	539264	22.143	514.846	0	0	0
2	17	10	""	"STM1498"	9110	16830	100	119	121	35	28	59	59	61	16	26	96	81	0	3832	3709	927	24	46	46	48	13	27	100	100	0	0.016	0.017	0.015	0.015	1.722	0.016	0.572	80	442	100	3846	3725	-5.980	60	3786	62	3663	9703	296749	3.750	281.615	0	0	0
2	18	10	"ynfB"	"STM1503"	9300	16830	110	1619	1659	454	27	58	58	60	16	26	100	100	0	1962	1998	569	28	44	44	45	9	20	100	100	0	0.814	0.819	0.830	0.821	1.131	0.814	0.975	80	491	100	3479	3555	-0.297	1561	1918	1601	1954	132684	159826	99.938	217.000	0	0	0
2	19	10	"virK"	"STM2781"	9470	16830	110	2678	2608	491	18	60	60	61	16	26	100	100	0	4953	4881	798	16	44	44	45	8	17	100	100	0	0.533	0.527	0.530	0.522	1.148	0.526	0.968	80	452	100	7527	7385	-0.907	2618	4909	2548	4837	208670	390470	159.188	604.500	0	0	0
2	20	10	""	"STM2789"	9640	16830	110	132	138	41	29	57	57	63	78	123	43	5	0	7157	7173	1247	17	44	44	47	22	46	100	100	0	0.011	0.011	0.010	0.010	1.512	0.011	0.707	80	464	100	7188	7210	-6.567	75	7113	81	7129	11062	573806	0.962	323.909	0	0	0
2	21	10	"yqaE"	"STM2796"	9830	16830	110	75	89	45	50	57	57	67	97	144	7	1	0	217	235	102	43	43	43	48	35	72	97	92	0	0.103	0.167	0.131	0.123	2.583	0.203	0.469	80	480	100	192	224	-3.273	18	174	32	192	7085	18827	0.227	5.343	0	0	0
2	22	10	""	"STM4008"	10000	16840	110	3572	3402	721	21	56	56	64	65	101	100	100	0	2495	2441	494	20	43	43	47	30	63	100	100	0	1.434	1.395	1.408	1.393	1.138	1.399	0.978	80	466	100	5968	5744	0.520	3516	2452	3346	2398	272142	195287	51.354	79.800	0	0	0
2	23	10	""	"STM4030"	10190	16840	110	256	293	138	47	57	57	66	93	140	93	56	0	676	672	313	46	45	45	48	17	35	100	100	0	0.315	0.376	0.368	0.368	1.405	0.406	0.556	80	467	100	830	863	-1.665	199	631	236	627	23419	53725	2.441	36.706	0	0	0
2	24	10	""	"STM4044"	10360	16830	110	224	224	42	18	58	58	61	33	54	100	100	0	5552	5496	578	10	46	46	47	9	19	100	100	0	0.030	0.030	0.029	0.030	1.320	0.029	0.863	80	498	100	5672	5616	-5.052	166	5506	166	5450	17937	439709	4.939	605.444	0	0	0
2	1	11	"yghJ"	"STM2941"	6260	16980	110	389	372	99	26	57	57	60	22	36	100	98	0	8000	7634	1633	21	45	45	48	13	27	100	100	0	0.042	0.042	0.042	0.040	1.306	0.042	0.933	80	534	100	8287	7904	-4.583	332	7955	315	7589	29739	610745	14.182	583.538	0	0	0
2	2	11	""	"STM2950"	6450	16990	100	539	538	104	19	58	58	61	17	27	100	100	0	9021	8883	1238	13	46	46	49	14	28	100	100	0	0.054	0.054	0.055	0.053	1.346	0.054	0.950	80	430	100	9456	9317	-4.222	481	8975	480	8837	43063	710620	28.059	631.000	0	0	0
2	3	11	"ygcA"	"STM2957"	6620	16990	100	2291	2319	732	31	59	59	61	16	26	100	100	0	5155	5245	1079	20	46	46	49	19	38	100	100	0	0.437	0.435	0.444	0.412	1.467	0.441	0.931	80	440	100	7341	7459	-1.195	2232	5109	2260	5199	185557	419604	141.125	273.474	0	0	0
2	4	11	"sdaB"	"STM2971"	6810	17000	100	841	872	249	28	57	57	59	16	27	100	100	0	3461	3607	831	23	46	46	49	20	40	100	100	0	0.230	0.229	0.229	0.225	1.222	0.227	0.921	80	418	100	4199	4376	-2.123	784	3415	815	3561	69787	288573	50.813	177.900	0	0	0
2	5	11	"fucP"	"STM2975"	6980	16990	100	91	94	32	34	57	57	59	15	25	76	57	0	3266	3201	671	20	45	45	51	39	76	100	100	0	0.011	0.012	0.010	0.009	2.457	0.011	0.384	80	430	100	3255	3193	-6.566	34	3221	37	3156	7551	256102	2.333	80.769	0	0	0
2	6	11	"fucR"	"STM2979"	7170	17000	110	645	635	83	13	58	58	60	17	28	100	100	0	7264	7055	1045	14	45	45	55	67	121	100	100	0	0.081	0.082	0.081	0.083	1.151	0.081	0.953	80	504	100	7806	7587	-3.620	587	7219	577	7010	50820	564422	33.824	104.478	0	0	0
2	7	11	""	"STM3160"	7350	17010	90	155	187	100	53	56	56	58	17	29	96	86	0	340	451	266	58	46	46	58	71	122	96	90	0	0.337	0.323	0.304	0.295	1.583	0.286	0.730	52	345	100	393	536	-1.570	99	294	131	405	9701	23438	7.588	5.535	0	0	0
2	8	11	""	"STM3169"	7510	16990	110	79	85	33	38	56	56	57	14	24	61	42	0	3130	3070	648	21	45	45	48	15	31	100	100	0	0.007	0.010	0.010	0.007	3.072	0.009	0.256	80	467	100	3108	3054	-7.067	23	3085	29	3025	6781	245571	2.000	201.467	0	0	0
2	9	11	"ygiX"	"STM3177"	7700	17000	110	230	226	61	26	58	58	60	17	28	100	100	0	1916	1906	704	36	44	44	49	36	73	100	100	0	0.092	0.090	0.090	0.089	1.306	0.088	0.786	80	444	100	2044	2030	-3.444	172	1872	168	1862	18109	152486	9.765	51.583	0	0	0
2	10	11	"clpB"	"STM2660"	7860	17000	110	17220	16503	4419	26	59	59	68	56	82	100	100	0	10867	10323	2587	25	45	45	53	50	94	100	100	0	1.586	1.600	1.593	1.571	1.420	1.623	0.973	80	473	100	27983	26722	0.665	17161	10822	16444	10278	1320200	825840	293.482	205.400	0	0	0
2	11	11	"yfiN"	"STM2672"	8060	17000	110	961	949	159	16	58	58	67	58	86	100	100	0	8893	8663	1438	16	45	45	50	39	78	100	100	0	0.102	0.103	0.103	0.103	1.145	0.103	0.952	80	461	100	9751	9509	-3.293	903	8848	891	8618	75918	693072	15.207	220.846	0	0	0
2	12	11	"recN"	"STM2684"	8220	17000	100	3306	3212	434	13	57	57	60	18	30	100	100	0	7792	7588	842	11	45	45	46	10	21	100	100	0	0.419	0.418	0.421	0.416	1.110	0.415	0.965	80	404	100	10996	10698	-1.254	3249	7747	3155	7543	256998	607074	175.111	754.200	0	0	0
2	13	11	"cueR"	"STM0499"	8410	17000	100	743	728	229	31	57	57	59	15	25	100	100	0	2176	2097	537	25	45	45	47	10	21	100	100	0	0.322	0.327	0.320	0.315	1.246	0.331	0.960	80	461	100	2817	2723	-1.635	686	2131	671	2052	58230	167735	44.600	205.000	0	0	0
2	14	11	""	"STM0509"	8590	17010	110	723	737	103	13	56	56	59	15	25	100	100	0	9080	9354	1129	12	45	45	47	10	21	100	100	0	0.074	0.073	0.074	0.073	1.107	0.072	0.960	80	465	100	9702	9990	-3.760	667	9035	681	9309	58957	748348	45.200	930.700	0	0	0
2	15	11	"gcl"	"STM0517"	8760	17010	100	185	180	36	20	56	56	58	14	24	98	98	0	6325	5957	1359	22	45	45	47	12	25	100	100	0	0.021	0.021	0.020	0.020	1.544	0.020	0.867	80	418	100	6409	6036	-5.605	129	6280	124	5912	14382	476593	8.714	492.500	0	0	0
2	16	11	"ybbV"	"STM0521"	8940	17010	110	69	74	28	37	58	58	60	15	25	42	22	0	1341	1236	375	30	45	45	47	12	25	100	100	0	0.008	0.013	0.016	0.015	2.930	0.012	0.090	80	490	100	1307	1207	-6.880	11	1296	16	1191	5939	98846	0.933	99.083	0	0	0
2	17	11	"ylbA"	"STM0526"	9130	17010	110	945	946	237	25	58	58	59	15	25	100	100	0	7406	7203	1863	25	45	45	46	10	21	100	100	0	0.120	0.124	0.125	0.123	1.166	0.123	0.966	80	467	100	8248	8046	-3.053	887	7361	888	7158	75643	576228	59.133	715.700	0	0	0
2	18	11	"purE"	"STM0534"	9300	17020	100	888	903	187	20	59	59	60	16	26	100	100	0	2502	2410	498	20	44	44	45	9	20	100	100	0	0.337	0.357	0.349	0.357	1.165	0.353	0.962	80	405	100	3287	3210	-1.568	829	2458	844	2366	72217	192835	52.688	262.778	0	0	0
2	19	11	"ygaM"	"STM2802"	9480	17010	100	242	259	96	37	59	59	61	17	27	100	100	0	1531	1546	537	34	44	44	45	7	15	100	100	0	0.123	0.133	0.131	0.129	1.278	0.136	0.891	80	420	100	1670	1702	-3.022	183	1487	200	1502	20692	123708	11.647	214.429	0	0	0
2	20	11	"yeiA"	"STM2187"	9650	17010	110	225	234	52	22	56	56	63	81	128	97	58	0	7138	7417	1292	17	45	45	47	21	44	100	100	0	0.024	0.024	0.024	0.023	1.426	0.024	0.919	80	438	100	7262	7550	-5.391	169	7093	178	7372	18738	593330	2.111	350.952	0	0	0
2	21	11	""	"STM2196"	9820	17010	100	333	339	68	20	57	57	63	83	131	98	98	0	8302	8305	1325	15	44	44	47	22	46	100	100	0	0.033	0.034	0.034	0.034	1.188	0.033	0.612	80	408	100	8534	8543	-4.903	276	8258	282	8261	27128	664382	3.325	375.364	0	0	0
2	22	11	"bcr"	"STM2221"	9990	17010	110	2028	2042	412	20	58	58	61	32	52	100	100	0	8741	8777	1293	14	44	44	46	11	23	100	100	0	0.227	0.227	0.225	0.223	1.173	0.228	0.964	80	465	100	10667	10717	-2.142	1970	8697	1984	8733	163394	702182	61.906	793.727	0	0	0
2	23	11	"yejK"	"STM2226"	10180	17010	100	2730	2676	647	24	59	59	66	93	140	100	100	0	2700	2695	648	24	45	45	49	18	36	100	100	0	1.006	0.988	0.988	0.985	1.124	0.990	0.965	80	418	100	5326	5267	0.009	2671	2655	2617	2650	214100	215610	28.065	147.000	0	0	0
2	24	11	""	"STM2236"	10360	17010	100	145	149	53	35	59	59	67	88	131	48	3	0	2660	2669	648	24	47	47	49	16	32	100	100	0	0.033	0.034	0.034	0.030	1.595	0.035	0.727	80	464	100	2699	2712	-4.925	86	2613	90	2622	11886	213502	0.932	163.750	0	0	0
2	1	12	"phoP"	"STM1231"	6250	17170	100	4080	4061	702	17	57	57	61	18	29	100	100	0	2748	2668	449	16	43	43	45	10	22	100	100	0	1.487	1.525	1.539	1.525	1.126	1.540	0.966	80	472	100	6728	6629	0.573	4023	2705	4004	2625	324871	213407	222.222	262.300	0	0	0
2	2	12	"phoP"	"STM1231"	6440	17170	100	5232	5022	1088	21	58	58	61	17	27	100	100	0	3676	3555	637	17	44	44	47	13	27	100	100	0	1.425	1.414	1.434	1.394	1.177	1.439	0.973	80	430	100	8806	8475	0.511	5174	3632	4964	3511	401776	284381	291.824	269.846	0	0	0
2	3	12	"phoP"	"STM1231"	6620	17180	110	4257	4187	838	20	58	58	60	16	26	100	100	0	2797	2688	647	24	45	45	47	13	27	100	100	0	1.526	1.562	1.545	1.599	1.244	1.536	0.966	80	477	100	6951	6772	0.610	4199	2752	4129	2643	334935	215017	257.938	203.154	0	0	0
2	4	12	"phoQ"	"STM1230"	6810	17170	100	2229	2195	655	29	57	57	59	15	25	100	100	0	3254	3076	860	27	45	45	49	22	44	100	100	0	0.677	0.705	0.715	0.698	1.226	0.708	0.975	80	407	100	5381	5169	-0.563	2172	3209	2138	3031	175617	246041	142.400	137.591	0	0	0
2	5	12	"phoQ"	"STM1230"	6980	17170	100	4189	4213	406	9	58	58	60	14	23	100	100	0	6171	6177	522	8	45	45	48	13	27	100	100	0	0.674	0.678	0.670	0.677	1.083	0.674	0.972	80	408	100	10257	10287	-0.568	4131	6126	4155	6132	337030	494179	296.643	471.462	0	0	0
2	6	12	"hupA"	"STM4170"	7150	17170	100	9248	8717	1933	22	59	59	61	15	24	100	100	0	952	927	176	18	44	44	46	9	19	100	100	0	10.120	9.805	9.883	9.730	1.127	10.055	0.970	80	409	100	10097	9541	3.339	9189	908	8658	883	697333	74199	577.067	97.889	0	0	0
2	7	12	"sopB"	"STM1091"	7330	17170	110	8083	7953	965	12	57	57	59	14	23	100	100	0	12441	12235	1685	13	46	46	48	12	25	100	100	0	0.648	0.648	0.646	0.649	1.079	0.646	0.980	80	469	100	20421	20085	-0.627	8026	12395	7896	12189	636271	978803	563.857	1015.583	0	0	0
2	8	12	"pipC"	"STM0375"	7510	17170	100	1105	1067	218	20	56	56	58	14	24	100	100	0	1373	1321	266	20	46	46	49	14	28	100	100	0	0.791	0.793	0.796	0.791	1.133	0.787	0.962	80	402	100	2376	2286	-0.339	1049	1327	1011	1275	85378	105713	72.071	90.857	0	0	0
2	9	12	"pipC"	"STM0375"	7690	17190	140	936	864	235	27	58	58	60	17	28	99	99	0	1513	1363	399	29	46	46	49	13	26	99	99	0	0.599	0.612	0.615	0.621	1.223	0.603	0.970	156	570	100	2345	2123	-0.741	878	1467	806	1317	134778	212551	47.294	101.077	0	0	0
2	10	12	"pipC"	"STM0375"	7870	17170	100	1125	1121	218	19	59	59	65	38	58	100	100	0	1725	1701	318	18	46	46	49	22	44	100	100	0	0.635	0.642	0.640	0.640	1.151	0.636	0.964	80	390	100	2745	2717	-0.655	1066	1679	1062	1655	89647	136119	27.789	75.091	0	0	0
2	11	12	"ssrB"	"STM1391"	8050	17170	100	217	219	40	18	59	59	62	15	24	100	100	0	3209	3162	590	18	45	45	48	9	18	100	100	0	0.050	0.051	0.051	0.051	1.272	0.050	0.890	80	412	100	3322	3277	-4.324	158	3164	160	3117	17526	252999	10.467	346.000	0	0	0
2	12	12	"ssrB"	"STM1391"	8220	17170	100	240	236	52	22	57	57	59	18	30	100	98	0	3777	3732	835	22	44	44	47	12	25	100	100	0	0.049	0.049	0.047	0.047	1.368	0.047	0.895	80	419	100	3916	3867	-4.350	183	3733	179	3688	18879	298530	9.833	307.083	0	0	0
2	13	12	"lrp"	"STM0959"	8400	17190	80	2511	2465	420	17	57	57	60	17	28	100	100	0	1476	1444	242	16	46	46	48	16	33	100	100	0	1.716	1.722	1.735	1.723	1.103	1.744	0.972	52	307	100	3884	3806	0.779	2454	1430	2408	1398	128179	75071	141.471	87.250	0	0	0
2	14	12	"lrp"	"STM0959"	8580	17180	100	5383	5206	845	16	58	58	61	21	34	100	100	0	3231	3095	530	17	45	45	47	12	25	100	100	0	1.671	1.688	1.690	1.693	1.093	1.701	0.973	80	406	100	8511	8198	0.741	5325	3186	5148	3050	416502	247609	245.000	254.000	0	0	0
2	15	12	"gyrA"	"STM2272"	8750	17180	110	18265	18230	1103	6	58	58	66	72	109	100	100	0	8893	8830	648	7	45	45	46	10	21	100	100	0	2.058	2.069	2.063	2.072	1.051	2.097	0.977	80	465	100	27055	26957	1.041	18207	8848	18172	8785	1458395	706397	252.278	878.400	0	0	0
2	16	12	"gyrA"	"STM2272"	8940	17180	100	5436	5632	1826	32	60	60	66	72	109	100	100	0	2454	2410	808	33	45	45	47	11	23	100	100	0	2.232	2.356	2.336	2.406	1.193	2.353	0.984	80	461	100	7785	7937	1.158	5376	2409	5572	2365	450567	192795	77.306	214.818	0	0	0
2	17	12	"gyrA"	"STM2272"	9120	17180	100	2505	2496	594	23	60	60	62	17	27	100	100	0	1155	1093	267	24	44	44	47	14	29	100	100	0	2.201	2.322	2.310	2.342	1.210	2.325	0.959	80	440	100	3556	3485	1.138	2445	1111	2436	1049	199716	87454	143.176	74.714	0	0	0
2	18	12	"csrA"	"STM2826"	9290	17180	110	2294	2097	574	27	59	59	61	18	29	100	100	0	823	773	178	23	44	44	46	9	19	100	100	0	2.869	2.796	2.764	2.757	1.157	2.884	0.965	80	439	100	3014	2767	1.521	2235	779	2038	729	167795	61865	113.111	80.778	0	0	0
2	19	12	"crp"	"STM3466"	9470	17190	110	2687	2649	633	23	57	57	61	19	31	100	100	0	2054	1969	512	26	44	44	45	7	15	100	100	0	1.308	1.346	1.350	1.360	1.158	1.340	0.976	80	466	100	4640	4517	0.388	2630	2010	2592	1925	211942	157511	136.211	274.857	0	0	0
2	20	12	"yhhP"	"STM3578"	9650	17180	100	268	278	100	35	57	57	59	16	27	100	100	0	485	503	172	34	44	44	48	35	72	100	100	0	0.478	0.481	0.474	0.476	1.330	0.478	0.874	80	427	100	652	680	-1.064	211	441	221	459	22251	40233	13.688	13.000	0	0	0
2	21	12	"yhhP"	"STM3578"	9830	17190	110	439	444	138	31	57	57	59	17	28	100	100	0	840	842	247	29	44	44	48	34	70	100	100	0	0.480	0.485	0.484	0.476	1.264	0.481	0.895	80	496	100	1178	1185	-1.059	382	796	387	798	35484	67350	22.647	23.353	0	0	0
2	22	12	"topA"	"STM1714"	9990	17190	100	4214	4260	897	21	56	56	58	17	29	100	100	0	3507	3536	837	23	44	44	46	9	19	100	100	0	1.201	1.204	1.203	1.209	1.139	1.197	0.977	80	404	100	7621	7696	0.264	4158	3463	4204	3492	340803	282856	247.176	387.778	0	0	0
2	23	12	"topA"	"STM1714"	10180	17180	110	949	1000	435	43	58	58	62	24	38	100	100	0	791	861	347	40	45	45	48	14	29	100	100	0	1.194	1.154	1.145	1.143	1.368	1.177	0.823	80	509	100	1637	1758	0.256	891	746	942	816	80033	68877	39.083	58.071	0	0	0
2	24	12	"topA"	"STM1714"	10350	17190	110	583	797	599	75	59	59	64	27	42	100	100	0	513	640	416	65	45	45	48	13	27	100	100	0	1.120	1.240	1.211	1.182	1.549	1.311	0.842	80	498	100	992	1333	0.163	524	468	738	595	63776	51165	27.148	45.538	0	0	0
2	1	13	"ctrl-buffer"	"ctrl-buffer"	6260	17340	100	61	70	37	52	53	53	56	16	28	33	15	0	49	54	22	40	43	43	45	10	22	33	17	0	1.333	1.545	1.750	1.455	3.653	3.274	0.111	80	462	100	14	28	0.415	8	6	17	11	5599	4344	0.875	0.900	-50	0	0
2	2	13	"ctrl-buffer"	"ctrl-buffer"	6440	17340	100	54	58	16	27	56	56	58	16	27	13	6	0	46	48	14	29	44	44	46	10	21	16	8	0	-1.000	0.500	1.667	1.692	2.595	4.682	0.038	80	426	100	0	6	Error	-2	2	2	4	4618	3865	0.000	0.200	-50	0	0
2	3	13	"ctrl-buffer"	"ctrl-buffer"	6610	17340	100	56	57	14	24	57	57	75	152	202	0	0	0	46	46	10	21	43	43	60	135	225	0	0	0	-0.333	0.000	2.000	1.476	3.562	4.873	0.050	80	405	100	2	3	Error	-1	3	0	3	4533	3705	-0.118	-0.104	-50	0	0
2	4	13	"ctrl-buffer"	"ctrl-buffer"	6790	17340	100	64	69	22	31	56	56	74	147	198	0	0	0	50	53	20	37	43	43	59	130	220	0	0	0	1.143	1.300	2.000	1.639	3.731	2.206	0.121	80	431	100	15	23	0.193	8	7	13	10	5515	4244	-0.034	-0.046	-50	0	0
2	5	13	"ctrl-buffer"	"ctrl-buffer"	6970	17350	100	53	54	13	24	57	57	60	15	25	7	1	0	45	47	11	23	45	45	47	9	19	17	8	0	100000.000	-1.500	1.700	1.581	3.372	8.449	0.013	80	432	100	-4	-1	16.610	-4	0	-3	2	4282	3790	-0.400	0.000	-50	0	0
2	6	13	"ctrl-buffer"	"ctrl-buffer"	7150	17350	100	59	68	38	55	57	57	60	15	25	25	10	0	50	68	75	110	44	44	47	10	21	33	17	0	0.333	0.458	1.193	1.397	5.346	0.333	0.173	80	432	100	8	35	-1.585	2	6	11	24	5443	5426	0.533	2.100	-50	0	0
2	7	13	"ctrl-buffer"	"ctrl-buffer"	7330	17350	100	63	62	15	24	56	56	59	17	28	20	3	0	51	54	15	27	44	44	47	10	21	36	15	0	1.000	0.600	1.750	1.325	3.481	3.267	0.038	80	442	100	14	16	0.000	7	7	6	10	4953	4344	0.176	0.700	-50	0	0
2	8	13	"ctrl-buffer"	"ctrl-buffer"	7510	17350	100	54	59	23	38	56	56	59	15	25	17	10	0	51	60	35	58	46	46	50	20	40	17	8	0	-0.400	0.214	1.250	1.415	3.705	0.485	0.243	80	420	100	3	17	Error	-2	5	3	14	4711	4795	0.000	0.500	-50	0	0
2	9	13	"ctrl-buffer"	"ctrl-buffer"	7680	17350	100	65	72	26	36	56	56	59	16	27	41	20	0	52	62	33	53	46	46	50	21	42	25	10	0	1.500	1.000	1.545	1.658	4.211	0.988	0.282	80	357	100	15	32	0.585	9	6	16	16	5746	4937	0.813	0.571	-50	0	0
2	10	13	"ctrl-buffer"	"ctrl-buffer"	7860	17350	100	62	71	53	74	56	56	59	17	28	28	12	0	48	62	51	82	46	46	48	11	22	30	21	0	3.000	0.938	1.857	1.644	3.306	1.171	0.417	80	461	100	8	31	1.585	6	2	15	16	5661	4998	0.706	1.273	-50	0	0
2	11	13	"ctrl-buffer"	"ctrl-buffer"	8060	17330	70	68	70	25	35	60	60	63	18	28	25	6	0	55	65	32	49	48	48	51	15	29	37	12	0	1.143	0.588	1.333	1.405	3.565	0.642	0.226	32	227	100	15	27	0.193	8	7	10	17	2250	2071	0.389	0.933	0	0	0
2	12	13	"ctrl-buffer"	"ctrl-buffer"	8220	17350	100	62	64	21	32	56	56	58	15	25	22	8	0	52	57	22	38	45	45	48	12	25	33	15	0	0.857	0.667	1.111	1.201	3.046	0.691	0.106	80	437	100	13	20	-0.222	6	7	8	12	5138	4568	0.400	0.750	-50	0	0
2	13	13	"ctrl-buffer"	"ctrl-buffer"	8400	17350	100	56	62	27	43	56	56	59	22	37	15	5	0	54	67	43	64	45	45	47	14	29	32	15	0	0.000	0.273	0.949	1.017	4.386	0.579	0.301	80	420	100	9	28	Error	0	9	6	22	4993	5325	0.136	1.429	-50	0	0
2	14	13	"ctrl-buffer"	"ctrl-buffer"	8580	17350	100	70	75	30	40	59	59	62	22	35	27	12	0	54	68	40	58	45	45	48	11	22	45	22	0	1.222	0.696	1.458	1.284	4.160	0.782	0.255	80	408	100	20	39	0.290	11	9	16	23	6036	5402	0.591	1.818	-50	0	0
2	15	13	"ctrl-buffer"	"ctrl-buffer"	8750	17360	100	58	60	17	28	59	59	65	73	112	0	0	0	49	51	12	23	46	46	49	14	28	20	3	0	-0.333	0.200	1.909	1.464	3.496	2.097	0.073	80	440	100	2	6	Error	-1	3	1	5	4833	4114	-0.068	0.143	-50	0	0
2	16	13	"ctrl-buffer"	"ctrl-buffer"	9000	17380	80	63	72	32	44	60	60	64	19	29	26	13	0	54	62	27	43	46	46	51	20	39	26	15	0	0.375	0.750	0.841	1.015	4.578	1.069	0.328	52	270	100	11	28	-1.415	3	8	12	16	3731	3223	0.421	0.550	0	0	0
2	17	13	"ctrl-buffer"	"ctrl-buffer"	9130	17390	80	67	69	20	28	60	60	63	19	30	23	3	0	55	69	42	60	45	45	51	21	41	26	17	0	0.700	0.375	1.000	0.943	4.014	0.574	0.285	52	234	100	17	33	-0.515	7	10	9	24	3572	3603	0.316	0.857	0	0	0
2	18	13	"ctrl-buffer"	"ctrl-buffer"	9290	17360	100	56	62	25	40	58	58	61	18	29	13	10	0	52	61	36	59	45	45	48	14	29	31	11	0	-0.286	0.250	1.193	1.218	3.518	0.861	0.346	80	411	100	5	20	Error	-2	7	4	16	4932	4866	0.056	0.929	-50	0	0
2	19	13	"ctrl-buffer"	"ctrl-buffer"	9470	17360	100	63	65	22	33	59	59	62	18	29	23	6	0	49	55	20	36	47	47	51	15	29	21	10	0	2.000	0.750	1.550	1.542	3.950	3.364	0.052	80	454	100	6	14	1.000	4	2	6	8	5174	4397	0.167	0.267	-50	0	0
2	20	13	"ctrl-buffer"	"ctrl-buffer"	9640	17330	50	71	86	45	52	60	60	63	22	34	33	16	0	74	95	52	54	48	48	52	14	26	58	41	0	0.423	0.553	1.107	0.904	4.184	1.022	0.163	12	104	100	37	73	-1.241	11	26	26	47	1031	1140	1.045	3.071	0	0	0
2	21	13	"ctrl-buffer"	"ctrl-buffer"	9810	17390	40	54	157	236	150	62	62	63	18	28	41	33	0	70	221	360	162	52	52	60	22	36	41	25	0	-0.444	0.562	1.857	1.672	4.374	0.595	0.699	12	68	100	10	264	Error	-8	18	95	169	1886	2656	5.222	7.318	0	0	0
2	22	13	"ctrl-buffer"	"ctrl-buffer"	9990	17360	110	67	74	32	43	57	57	59	16	27	40	25	0	59	76	39	51	44	44	46	10	21	53	41	0	0.667	0.531	1.100	0.968	3.986	0.919	0.399	80	547	100	25	49	-0.585	10	15	17	32	5941	6092	0.938	3.000	0	0	0
2	23	13	"ctrl-buffer"	"ctrl-buffer"	10220	17390	50	70	85	32	37	59	59	62	20	32	33	33	0	86	83	20	24	47	47	56	34	60	58	8	0	0.282	0.722	0.727	0.539	3.286	1.034	0.414	12	104	100	50	62	-1.826	11	39	26	36	1023	1001	1.150	0.794	0	0	0
2	24	13	"ctrl-buffer"	"ctrl-buffer"	10360	17360	100	62	78	72	92	58	58	60	15	25	31	13	0	56	69	52	75	46	46	49	12	24	43	21	0	0.400	0.870	1.243	1.095	3.478	1.508	0.550	80	453	100	14	43	-1.322	4	10	20	23	6226	5517	1.200	1.667	-50	0	0
2	1	14	"malY"	"STM1464"	6260	17530	100	85	89	28	31	52	52	55	15	27	80	55	0	499	478	178	37	43	43	45	8	17	100	100	0	0.072	0.085	0.090	0.078	2.019	0.082	0.481	80	506	100	489	472	-3.788	33	456	37	435	7138	38238	2.267	54.125	0	0	0
2	2	14	""	"STM1865"	6440	17540	110	79	87	34	39	54	54	56	15	26	70	41	0	475	599	383	63	43	43	45	10	22	100	100	0	0.058	0.059	0.058	0.051	2.290	0.055	0.445	80	546	100	457	589	-4.111	25	432	33	556	6920	47937	2.067	55.400	0	0	0
2	3	14	"yheU"	"STM3463"	6620	17530	110	389	378	107	28	58	58	72	132	183	98	68	0	1140	1062	293	27	43	43	55	117	212	100	100	0	0.302	0.314	0.311	0.311	1.210	0.309	0.928	80	536	100	1428	1339	-1.729	331	1097	320	1019	30229	84980	2.318	8.607	0	0	0
2	4	14	""	"STM2507"	6800	17530	100	178	184	64	34	58	58	69	99	143	62	11	0	1954	1878	559	29	44	44	55	110	200	100	100	0	0.063	0.069	0.066	0.065	1.437	0.068	0.775	80	462	100	2030	1960	-3.992	120	1910	126	1834	14753	150271	1.162	16.573	0	0	0
2	5	14	"ilvY"	"STM3908"	6970	17530	110	620	617	112	18	58	58	62	17	27	100	100	0	5758	5636	764	13	46	46	48	10	20	100	100	0	0.098	0.100	0.098	0.099	1.169	0.098	0.949	80	510	100	6274	6149	-3.345	562	5712	559	5590	49328	450899	32.647	558.800	0	0	0
2	6	14	""	"STM2906"	7150	17530	100	107	119	44	36	57	57	60	16	26	92	76	0	818	774	251	32	47	47	51	18	35	100	100	0	0.065	0.085	0.081	0.072	1.926	0.082	0.533	80	464	100	821	789	-3.947	50	771	62	727	9548	61958	3.688	40.167	0	0	0
2	7	14	"ssaR"	"STM1419"	7330	17540	110	146	155	75	48	56	56	60	22	36	92	80	0	3569	3735	1721	46	47	47	51	18	35	100	100	0	0.026	0.027	0.024	0.024	1.499	0.028	0.734	80	536	100	3612	3787	-5.290	90	3522	99	3688	12428	298802	4.318	204.667	0	0	0
2	8	14	"pykF"	"STM1378"	7510	17530	110	2805	5981	6758	112	60	60	62	22	35	100	100	0	588	1314	1459	111	47	47	50	13	26	100	100	0	5.074	4.673	4.780	4.748	1.517	4.781	0.945	80	524	100	3286	7188	2.343	2745	541	5921	1267	478442	105154	269.045	97.231	0	0	0
2	9	14	"gyrB"	"STM3835"	7690	17530	100	6815	8089	4203	51	58	58	61	17	27	100	100	0	3566	4649	2613	56	47	47	50	12	24	100	100	0	1.920	1.745	1.811	1.796	1.253	1.734	0.950	80	464	100	10276	12633	0.941	6757	3519	8031	4602	647120	371940	472.235	383.250	0	0	0
2	10	14	"serC"	"STM0977"	7870	17530	110	1336	1798	1401	77	58	58	60	16	26	100	100	0	1950	2709	2149	79	47	47	49	11	22	100	100	0	0.672	0.654	0.635	0.643	1.356	0.644	0.909	80	510	100	3181	4402	-0.574	1278	1903	1740	2662	143838	216709	108.625	241.818	0	0	0
2	11	14	"cbiA"	"STM2035"	8040	17530	100	71	106	94	88	60	60	62	17	27	42	27	0	576	1642	2534	154	49	49	53	16	30	100	100	0	0.021	0.029	0.035	0.035	1.969	0.031	0.737	80	494	100	538	1639	-5.582	11	527	46	1593	8489	131320	2.588	99.313	0	0	0
2	12	14	"hin"	"STM2772"	8230	17530	110	110	147	114	77	59	59	62	21	33	75	56	0	1014	1650	1781	107	49	49	53	16	30	100	100	0	0.053	0.055	0.053	0.047	1.944	0.056	0.813	80	536	100	1016	1689	-4.242	51	965	88	1601	11754	131966	4.048	99.813	0	0	0
2	13	14	"yfiA"	"STM2665"	8410	17530	110	584	552	186	33	60	60	62	22	35	98	97	0	2452	2262	826	36	47	47	49	10	20	100	100	0	0.218	0.222	0.216	0.219	1.335	0.219	0.951	80	510	100	2929	2707	-2.198	524	2405	492	2215	44139	180929	22.273	221.300	0	0	0
2	14	14	""	"STM0382"	8580	17530	100	512	526	76	14	61	61	62	17	27	100	100	0	10372	10714	1378	12	47	47	49	11	22	100	100	0	0.044	0.044	0.044	0.043	1.112	0.043	0.936	80	440	100	10776	11132	-4.517	451	10325	465	10667	42056	857121	27.294	969.545	0	0	0
2	15	14	"ybbP"	"STM0508"	8750	17530	110	992	978	261	26	59	59	61	17	27	100	100	0	11580	11270	2336	20	47	47	52	18	34	100	100	0	0.081	0.082	0.081	0.079	1.325	0.083	0.969	80	508	100	12466	12142	-3.628	933	11533	919	11223	78226	901616	53.941	623.222	0	0	0
2	16	14	"fepE"	"STM0589"	8940	17530	110	2855	2810	361	12	60	60	63	17	26	100	100	0	10057	9964	814	8	46	46	50	18	36	100	100	0	0.279	0.277	0.279	0.275	1.168	0.278	0.972	80	476	100	12806	12668	-1.841	2795	10011	2750	9918	224826	797137	161.588	550.778	0	0	0
2	17	14	"trpL"	"STM1722"	9100	17540	120	62	76	55	72	61	61	62	17	27	19	9	0	86	124	133	107	45	45	48	12	25	89	69	0	0.024	0.190	0.293	0.323	4.058	0.342	0.591	120	524	100	42	94	-5.358	1	41	15	79	9061	14885	0.824	6.333	0	0	0
2	18	14	"ivbL"	"STM3797"	9290	17530	110	86	95	45	47	61	61	64	20	31	53	25	0	286	315	86	27	47	47	51	16	31	100	100	0	0.105	0.127	0.083	0.087	3.549	0.110	0.182	80	523	100	264	302	-3.257	25	239	34	268	7589	25174	1.550	16.500	0	0	0
2	19	14	"murI"	"STM4131"	9480	17540	90	140	402	516	128	65	65	74	33	44	65	51	0	187	711	1035	145	53	53	63	32	50	65	59	0	0.560	0.512	0.638	0.657	2.977	0.423	0.763	52	379	100	209	995	-0.837	75	134	337	658	20915	36952	9.939	20.250	0	0	0
2	20	14	"EMPTY"	"EMPTY"	9650	17540	100	73	79	31	39	66	66	73	29	39	25	6	0	53	63	28	44	55	55	65	32	49	15	6	0	-3.500	1.625	1.698	1.636	3.028	1.131	0.272	80	496	100	5	21	Error	7	-2	13	8	6300	5076	0.207	-0.062	-75	0	0
2	21	14	"EMPTY"	"EMPTY"	9830	17540	100	61	61	15	24	63	63	69	30	43	3	0	0	46	48	13	27	50	50	59	33	55	1	1	0	0.500	1.000	1.800	1.766	3.398	0.630	0.752	80	472	100	-6	-4	-1.000	-2	-4	-2	-2	4853	3876	-0.267	-0.333	-75	0	0
2	22	14	"EMPTY"	"EMPTY"	10010	17540	100	67	72	25	34	61	61	66	28	42	13	5	0	56	59	15	25	49	49	53	18	33	18	7	0	0.857	1.100	1.858	1.706	3.092	2.508	0.378	80	452	100	13	21	-0.222	6	7	11	10	5732	4711	0.214	0.333	-75	0	0
2	23	14	"EMPTY"	"EMPTY"	10180	17540	100	63	69	26	37	63	63	70	34	48	12	3	0	50	58	29	50	51	51	61	32	52	7	5	0	0.000	0.857	1.546	1.877	3.079	1.198	0.527	80	463	100	-1	13	Error	0	-1	6	7	5537	4646	-0.029	-0.094	-75	0	0
2	24	14	"EMPTY"	"EMPTY"	10360	17540	100	52	57	17	29	59	59	62	22	35	8	1	0	45	47	9	19	47	47	51	19	37	1	1	0	3.500	100000.000	1.500	1.407	3.480	6.027	0.105	80	496	100	-9	-2	1.807	-7	-2	-2	0	4548	3741	-0.227	-0.211	-75	0	0
3	1	1	"yjiW"	"STM4523"	10730	15290	130	116	124	64	51	57	57	72	266	369	0	0	0	448	574	524	91	42	42	43	16	37	100	99	0	0.145	0.126	0.128	0.119	2.622	0.100	0.563	120	703	100	465	599	-2.783	59	406	67	532	14883	68822	0.195	33.188	0	0	0
3	2	1	"yjjW"	"STM4565"	10910	15290	130	276	291	61	20	56	56	60	36	60	100	100	0	3683	3842	780	20	43	43	45	13	28	100	100	0	0.060	0.062	0.062	0.061	1.347	0.060	0.745	120	558	100	3860	4034	-4.048	220	3640	235	3799	34915	461042	6.417	292.077	0	0	0
3	3	1	"yibL"	"STM3689"	11090	15290	140	444	586	439	74	57	57	61	34	55	99	96	0	765	1016	850	83	43	43	48	16	33	100	100	0	0.536	0.544	0.544	0.555	1.715	0.497	0.806	156	640	100	1109	1502	-0.900	387	722	529	973	91339	158510	15.441	60.500	0	0	0
3	4	1	"fba"	"STM3068"	11270	15290	130	16352	16610	1789	10	58	58	60	16	26	100	100	0	6036	6129	701	11	43	43	47	15	31	100	100	0	2.719	2.720	2.716	2.723	1.080	2.746	0.978	120	548	100	22287	22638	1.443	16294	5993	16552	6086	1993193	735430	1034.375	405.467	0	0	0
3	5	1	"yhaH"	"STM3234"	11440	15290	130	237	321	228	71	58	58	59	15	25	100	99	0	551	689	528	76	43	43	46	11	23	100	100	0	0.352	0.407	0.379	0.386	1.649	0.395	0.840	120	565	100	687	909	-1.505	179	508	263	646	38464	82692	17.467	58.455	0	0	0
3	6	1	"rpoD"	"STM3211"	11620	15290	130	20667	20470	1236	6	59	59	61	18	29	100	100	0	6582	6544	455	6	43	43	46	15	32	100	100	0	3.152	3.140	3.136	3.142	1.046	3.152	0.982	120	590	100	27147	26912	1.656	20608	6539	20411	6501	2456448	785236	1133.833	433.200	0	0	0
3	7	1	""	"STM2551"	11810	15300	130	590	618	292	47	58	58	60	18	30	100	100	0	5337	5431	956	17	44	44	50	32	64	100	100	0	0.101	0.104	0.099	0.100	1.292	0.104	0.769	120	553	100	5825	5947	-3.315	532	5293	560	5387	74201	651741	31.000	168.156	0	0	0
3	8	1	"gltI"	"STM0665"	11980	15290	130	620	620	73	11	57	57	58	14	24	100	100	0	6524	6537	417	6	44	44	49	30	61	100	100	0	0.087	0.087	0.088	0.086	1.139	0.086	0.950	120	537	100	7043	7056	-3.525	563	6480	563	6493	74433	784472	40.143	216.267	0	0	0
3	9	1	"nagC"	"STM0682"	12150	15290	130	1205	1205	351	29	59	59	61	18	29	100	100	0	3437	3391	905	26	44	44	47	14	29	100	100	0	0.338	0.342	0.336	0.339	1.169	0.343	0.960	120	537	100	4539	4493	-1.566	1146	3393	1146	3347	144625	406863	63.556	238.857	0	0	0
3	10	1	"glnS"	"STM0686"	12330	15310	130	7004	6135	3778	61	56	56	59	22	37	100	100	0	4332	3860	2516	65	43	43	47	42	89	98	97	0	1.620	1.593	1.569	1.713	1.347	1.568	0.971	120	492	100	11237	9896	0.696	6948	4289	6079	3817	736237	463188	276.182	90.786	0	0	0
3	11	1	"sipD"	"STM2883"	12500	15310	110	2544	2210	959	43	50	50	88	213	242	100	93	0	3870	3362	1367	40	43	43	95	308	324	100	93	0	0.652	0.651	0.660	0.644	1.267	0.663	0.964	80	387	100	6321	5479	-0.618	2494	3827	2160	3319	176826	268931	9.962	10.607	0	0	0
3	12	1	"eutC"	"STM2457"	12670	15320	100	96	123	77	62	52	52	91	223	245	6	0	0	938	1689	2194	129	44	44	119	336	282	76	56	0	0.049	0.043	0.044	0.059	3.688	0.055	0.105	80	348	100	938	1716	-4.345	44	894	71	1645	9806	135108	0.143	4.673	0	0	0
3	13	1	"udp"	"STM3968"	12870	15300	140	746	1147	1011	88	53	53	57	28	49	98	96	0	857	1424	1359	95	42	42	56	83	148	98	92	0	0.850	0.792	0.838	0.866	1.749	0.764	0.943	156	648	100	1508	2476	-0.234	693	815	1094	1382	178896	222106	38.929	16.482	0	0	0
3	14	1	"metR"	"STM3964"	13050	15310	140	644	932	741	79	53	53	61	39	63	99	95	0	1604	2059	1692	82	41	41	42	8	19	100	100	0	0.378	0.436	0.451	0.471	1.564	0.428	0.949	156	558	100	2154	2897	-1.403	591	1563	879	2018	145336	321136	22.333	252.125	0	0	0
3	15	1	"rthB"	"STM3960"	13220	15310	140	366	649	531	81	52	52	59	42	71	100	96	0	1209	2127	1899	89	41	41	42	7	16	100	100	0	0.269	0.286	0.307	0.330	1.636	0.271	0.913	156	531	100	1482	2683	-1.895	314	1168	597	2086	101217	331882	14.048	297.857	0	0	0
3	16	1	"yigI"	"STM3956"	13400	15300	140	508	863	718	83	51	51	55	33	60	98	98	0	743	1312	1252	95	42	42	44	14	31	100	100	0	0.652	0.639	0.681	0.737	1.921	0.594	0.952	156	584	100	1158	2082	-0.617	457	701	812	1270	134698	204603	24.485	90.571	0	0	0
3	17	1	"corA"	"STM3952"	13580	15310	150	1325	1938	1588	81	50	50	53	18	33	100	100	0	1516	2188	1892	86	42	42	46	25	54	98	98	0	0.865	0.880	0.907	0.997	1.493	0.857	0.980	156	610	100	2749	4034	-0.209	1275	1474	1888	2146	302379	341282	104.722	85.680	0	0	0
3	18	1	"yigA"	"STM3948"	13760	15310	150	2100	2040	1248	61	51	51	59	87	147	99	99	0	2644	2519	1601	63	42	42	58	183	315	99	92	0	0.787	0.803	0.830	0.828	1.314	0.792	0.963	156	567	100	4651	4466	-0.345	2049	2602	1989	2477	318259	392894	22.770	13.448	0	0	0
3	19	1	"priB"	"STM4392"	13930	15300	160	297	776	1330	171	51	51	62	86	138	70	55	0	58	74	50	67	43	43	73	211	289	1	0	0	16.400	23.387	16.881	15.136	2.970	18.267	0.054	208	862	100	261	756	4.036	246	15	725	31	161501	15443	8.302	0.005	0	0	0
3	20	1	"ytfJ"	"STM4405"	14110	15310	140	264	278	126	45	49	49	58	57	98	94	80	0	1659	1667	1061	63	42	42	79	205	259	89	82	0	0.133	0.141	0.145	0.168	1.839	0.126	0.886	156	665	100	1832	1854	-2.911	215	1617	229	1625	43440	260044	3.860	7.746	0	0	0
3	21	1	"mpl"	"STM4416"	14290	15300	140	1672	1684	819	48	49	49	96	523	544	89	75	0	2817	2879	1478	51	41	41	111	610	549	94	85	0	0.585	0.576	0.581	0.572	1.456	0.563	0.962	156	684	100	4399	4473	-0.774	1623	2776	1635	2838	262744	449060	3.036	4.538	0	0	0
3	22	1	""	"STM4420"	14470	15310	140	197	236	239	101	53	53	108	540	500	1	1	0	2039	2333	1411	60	41	41	132	679	514	91	66	0	0.072	0.080	0.075	0.081	1.706	0.072	0.340	156	641	100	2142	2475	-3.794	144	1998	183	2292	36835	363909	0.237	3.242	0	0	0
3	23	1	""	"STM4424"	14650	15310	150	143	146	43	29	55	55	71	98	138	35	1	0	1685	1801	1052	58	42	42	104	461	443	88	72	0	0.054	0.052	0.057	0.058	2.309	0.035	0.345	156	677	100	1731	1850	-4.223	88	1643	91	1759	22718	281021	0.765	3.681	0	0	0
3	24	1	""	"STM4428"	14830	15310	140	111	113	47	41	56	56	65	69	106	30	4	0	1958	2282	1602	70	42	42	72	337	468	94	85	0	0.029	0.025	0.025	0.026	2.168	0.027	0.475	156	820	100	1971	2297	-5.123	55	1916	57	2240	17681	356027	0.696	6.558	0	0	0
3	1	2	"clpX"	"STM0449"	10730	15470	130	3497	4885	4974	101	60	60	62	17	27	100	100	0	867	1178	1134	96	43	43	46	11	23	100	100	0	4.171	4.251	4.210	4.197	1.569	4.523	0.917	120	540	100	4261	5960	2.060	3437	824	4825	1135	586209	141375	283.706	102.909	0	0	0
3	2	2	"ptrB"	"STM1879"	10910	15470	130	325	355	191	53	62	62	77	70	90	94	85	0	2503	2598	1345	51	46	46	52	19	36	100	100	0	0.107	0.115	0.110	0.112	1.477	0.109	0.756	120	360	100	2720	2845	-3.224	263	2457	293	2552	42586	311702	3.971	134.000	0	0	0
3	3	2	"yihV"	"STM4024"	11090	15470	130	107	124	75	60	63	63	78	72	92	21	7	0	1791	2286	1771	77	48	48	54	22	40	100	100	0	0.025	0.027	0.026	0.022	2.062	0.027	0.150	120	344	100	1787	2299	-5.308	44	1743	61	2238	14872	274344	0.639	101.455	0	0	0
3	4	2	"thiG"	"STM4160"	11270	15470	120	105	135	107	79	61	61	63	19	30	76	59	0	847	1275	1613	126	47	47	53	20	37	100	99	0	0.055	0.060	0.057	0.054	2.199	0.058	0.780	120	362	100	844	1302	-4.184	44	800	74	1228	16235	152940	3.789	61.100	0	0	0
3	5	2	"thiC"	"STM4164"	11460	15470	130	123	146	88	60	62	62	63	15	23	83	67	0	823	923	627	67	45	45	50	16	32	100	100	0	0.078	0.096	0.087	0.080	2.270	0.103	0.744	120	358	100	839	962	-3.673	61	778	84	878	17461	110729	5.533	54.563	0	0	0
3	6	2	"yjaG"	"STM4169"	11630	15470	130	850	1030	789	76	62	62	64	19	29	100	99	0	1378	1653	1356	82	46	46	52	29	55	100	100	0	0.592	0.602	0.601	0.598	1.378	0.577	0.893	120	345	100	2120	2575	-0.757	788	1332	968	1607	123630	198377	50.842	55.207	0	0	0
3	7	2	""	"STM2701"	11800	15480	130	73	106	86	81	61	61	62	17	27	41	31	0	875	2249	3121	138	49	49	61	45	73	83	72	0	0.015	0.020	0.026	0.024	3.166	0.022	0.767	120	354	100	838	2245	-6.105	12	826	45	2200	12714	269901	2.588	48.622	0	0	0
3	8	2	"stfE"	"STM0198"	11980	15460	130	66	89	53	59	59	59	60	15	25	40	29	0	309	1228	1816	147	49	49	59	39	66	97	81	0	0.027	0.025	0.031	0.033	3.172	0.025	0.625	120	378	100	267	1209	-5.215	7	260	30	1179	10653	147368	1.933	29.974	0	0	0
3	9	2	"eutQ"	"STM2468"	12170	15470	140	75	99	59	59	61	61	63	17	26	46	35	0	607	1381	1694	122	47	47	61	43	70	83	73	0	0.025	0.028	0.039	0.048	4.205	0.028	0.630	156	359	100	574	1372	-5.322	14	560	38	1334	15508	215509	2.118	30.698	0	0	0
3	10	2	"eutN"	"STM2464"	12340	15470	130	69	96	80	83	59	59	61	19	31	43	31	0	133	436	589	135	45	45	60	62	103	60	40	0	0.114	0.095	0.125	0.165	4.105	0.072	0.304	120	310	100	98	428	-3.138	10	88	37	391	11570	52353	1.842	6.065	0	0	0
3	11	2	"prpB"	"STM0368"	12520	15460	140	60	82	52	63	56	56	90	215	238	0	0	0	96	645	995	154	44	44	110	319	290	33	28	0	0.077	0.043	0.087	0.193	7.834	0.049	0.221	156	374	100	56	627	-3.700	4	52	26	601	12848	100637	-0.037	1.677	0	0	0
3	12	2	"tus"	"STM1470"	12690	15460	120	95	201	239	118	52	52	66	100	151	29	24	0	368	1060	1654	156	44	44	91	183	201	60	47	0	0.133	0.147	0.153	0.169	2.380	0.140	0.937	120	327	100	367	1165	-2.914	43	324	149	1016	24143	127198	1.350	5.295	0	0	0
3	13	2	"ogt"	"STM1659"	12860	15470	130	148	232	277	119	52	52	59	40	67	79	60	0	549	1032	1650	159	42	42	60	104	173	94	80	0	0.189	0.182	0.182	0.177	1.683	0.164	0.914	120	413	100	603	1170	-2.401	96	507	180	990	27895	123891	4.325	9.346	0	0	0
3	14	2	"rpmF"	"STM1191"	13050	15470	110	1732	3123	4743	151	54	54	67	51	76	100	100	0	101	144	154	106	41	41	43	11	25	91	85	0	27.967	29.796	29.669	31.582	1.576	31.688	0.930	80	355	100	1738	3172	4.806	1678	60	3069	103	249851	11480	59.922	9.182	0	0	0
3	15	2	"fabG"	"STM1195"	13230	15470	130	3407	6781	9463	139	53	53	64	53	82	100	100	0	379	666	847	127	42	42	46	19	41	100	95	0	9.953	10.782	10.031	10.169	1.434	11.509	0.922	120	356	100	3691	7352	3.315	3354	337	6728	624	813688	79881	126.736	32.632	0	0	0
3	16	2	"phsA"	"STM2065"	13400	15480	130	81	94	48	51	53	53	58	40	68	34	15	0	1304	1533	1111	72	44	44	52	41	78	100	98	0	0.022	0.028	0.028	0.024	2.390	0.028	0.448	120	395	100	1288	1530	-5.492	28	1260	41	1489	11288	183947	0.900	36.122	0	0	0
3	17	2	"dacD"	"STM2062"	13600	15470	120	440	552	372	67	54	54	58	21	36	99	96	0	1645	1934	1347	69	45	45	53	44	83	100	97	0	0.241	0.264	0.262	0.261	1.443	0.259	0.907	120	335	100	1986	2387	-2.051	386	1600	498	1889	66227	232054	23.524	42.750	0	0	0
3	18	2	"pefD"	"PSLT016"	13760	15490	130	69	79	38	48	52	52	63	116	184	3	0	0	711	1034	1256	121	44	44	70	244	348	68	55	0	0.025	0.027	0.029	0.037	3.402	0.019	0.384	120	317	100	684	1017	-5.294	17	667	27	990	9504	124102	0.138	3.951	0	0	0
3	19	2	"ybjG"	"STM0865"	13910	15490	80	292	677	796	117	55	55	83	156	187	53	44	0	491	1666	2019	121	46	46	118	349	295	51	46	0	0.533	0.384	0.388	0.437	2.319	0.389	0.955	52	240	100	682	2242	-0.909	237	445	622	1620	35214	86630	3.808	4.436	0	0	0
3	20	2	"thiM"	"STM2147"	14120	15500	90	86	139	107	76	50	50	63	64	101	46	34	0	336	733	902	123	44	44	104	251	241	51	46	0	0.123	0.129	0.155	0.275	4.032	0.109	0.838	52	318	100	328	778	-3.020	36	292	89	689	7209	38117	1.188	2.506	0	0	0
3	21	2	"thiI"	"STM0425"	14270	15470	70	4685	5704	3578	62	56	56	390	1286	329	90	78	0	6146	6775	4252	62	46	46	458	1482	323	93	75	0	0.759	0.839	0.803	0.841	1.548	0.830	0.871	32	221	100	10729	12377	-0.398	4629	6100	5648	6729	182515	216790	4.132	4.262	0	0	0
3	22	2	"hilD"	"STM2875"	14450	15480	110	167	686	789	115	57	57	227	923	406	32	11	0	487	2174	2698	124	44	44	284	1116	392	42	37	0	0.248	0.295	0.310	0.322	2.850	0.410	0.676	80	429	100	553	2759	-2.010	110	443	629	2130	54856	173904	0.497	1.694	0	0	0
3	23	2	"prgK"	"STM2871"	14670	15490	140	292	1897	2848	150	57	57	84	136	161	55	48	0	217	1513	2267	149	45	45	153	584	381	37	30	0	1.366	1.253	1.312	1.324	2.307	1.256	0.942	156	455	100	407	3308	0.450	235	172	1840	1468	295992	236027	13.331	2.329	0	0	0
3	24	2	"nhoA"	"STM1582"	14840	15500	80	252	409	373	91	57	57	74	112	151	55	48	0	1565	2944	3204	108	43	43	137	601	438	51	51	0	0.128	0.121	0.133	0.163	2.181	0.114	0.943	52	257	100	1717	3253	-2.964	195	1522	352	2901	21256	153110	2.991	4.671	0	0	0
3	1	3	"hsdS"	"STM4524"	10740	15630	130	664	843	611	72	59	59	61	17	27	100	100	0	1810	2210	1624	73	43	43	48	24	50	100	100	0	0.342	0.362	0.358	0.356	1.524	0.351	0.885	120	550	100	2372	2951	-1.546	605	1767	784	2167	101142	265238	46.000	90.083	0	0	0
3	2	3	"hisF"	"STM2077"	10920	15640	140	355	593	672	113	61	61	75	69	92	83	69	0	738	1233	1468	119	45	45	52	30	57	97	94	0	0.424	0.448	0.430	0.427	2.036	0.428	0.813	156	382	100	987	1720	-1.237	294	693	532	1188	92494	192387	7.507	39.367	0	0	0
3	3	3	"trmD"	"STM2674"	11100	15630	150	2901	10984	15999	145	61	61	76	72	94	95	91	1	153	445	587	131	45	45	49	18	36	77	66	0	26.296	27.308	26.205	29.297	2.425	28.846	0.899	156	352	100	2948	11323	4.717	2840	108	10923	400	1713566	69434	151.500	22.000	0	0	0
3	4	3	"fruF"	"STM2206"	11280	15650	140	192	637	860	135	61	61	65	25	38	67	61	0	355	1122	1643	146	45	45	48	17	35	81	70	0	0.423	0.535	0.520	0.563	2.861	0.505	0.892	156	341	100	441	1653	-1.243	131	310	576	1077	99389	175101	22.880	63.176	0	0	0
3	5	3	"asrB"	"STM2549"	11450	15630	140	69	91	56	61	61	61	64	22	34	33	24	0	163	1126	1793	159	45	45	50	19	38	78	68	0	0.068	0.028	0.051	0.085	6.023	0.025	0.569	156	365	100	126	1111	-3.883	8	118	30	1081	14227	175641	1.227	56.632	0	0	0
3	6	3	"sifA"	"STM1224"	11630	15630	130	94	194	204	105	61	61	64	23	35	59	43	0	595	2236	3213	143	47	47	55	31	56	98	96	0	0.060	0.061	0.063	0.060	2.805	0.058	0.825	120	342	100	581	2322	-4.054	33	548	133	2189	23246	268271	5.652	70.355	0	0	0
3	7	3	"cbiM"	"STM2023"	11810	15640	140	76	104	130	125	61	61	65	22	33	40	25	0	532	1067	1361	127	49	49	60	45	75	95	92	0	0.031	0.042	0.039	0.038	3.423	0.033	0.035	156	338	100	498	1061	-5.009	15	483	43	1018	16247	166428	1.773	22.378	0	0	0
3	8	3	"cbiP"	"STM2019"	11990	15650	140	89	154	137	88	60	60	61	16	26	59	47	0	384	1208	1695	140	46	46	53	30	56	69	63	0	0.086	0.081	0.100	0.152	4.198	0.072	0.798	156	371	100	367	1256	-3.543	29	338	94	1162	24015	188487	5.813	38.500	0	0	0
3	9	3	"samB"	"PSLT054"	12170	15640	130	103	216	228	105	60	60	61	16	26	60	53	0	457	1763	2548	144	46	46	57	40	70	94	89	0	0.105	0.091	0.096	0.087	3.158	0.085	0.899	120	387	100	454	1873	-3.257	43	411	156	1717	25965	211515	9.688	42.650	0	0	0
3	10	3	"uhpT"	"STM3787"	12350	15650	140	87	111	71	63	58	58	61	25	40	55	33	0	850	1623	1908	117	45	45	62	73	117	94	84	0	0.036	0.034	0.040	0.040	2.961	0.031	0.640	156	382	100	834	1631	-4.795	29	805	53	1578	17364	253211	2.000	21.384	0	0	0
3	11	3	"trpA"	"STM1727"	12510	15660	130	94	241	279	115	56	56	60	28	46	54	45	0	217	1409	2006	142	44	44	66	104	157	64	49	0	0.220	0.136	0.142	0.161	2.468	0.134	0.934	120	346	100	211	1550	-2.187	38	173	185	1365	28923	169112	6.464	12.913	0	0	0
3	12	3	"rhaT"	"STM4050"	12700	15650	150	76	105	73	69	54	54	58	22	37	50	33	0	655	2017	2944	145	44	44	71	113	159	65	58	0	0.036	0.026	0.039	0.055	4.372	0.021	0.641	156	397	100	633	2024	-4.796	22	611	51	1973	16439	314690	2.136	17.221	0	0	0
3	13	3	"glnQ"	"STM0828"	12880	15660	130	544	1205	2219	184	52	52	57	28	49	100	96	0	449	1037	1862	179	42	42	50	71	142	91	83	0	1.209	1.159	1.136	1.173	1.897	1.209	0.795	120	394	100	899	2148	0.274	492	407	1153	995	144582	124390	41.000	13.901	0	0	0
3	14	3	""	"STM4158"	13050	15650	120	80	83	26	31	53	53	58	30	51	41	12	0	176	188	113	60	42	42	45	18	40	92	88	0	0.201	0.205	0.216	0.210	2.597	0.144	0.201	120	432	100	161	176	-2.311	27	134	30	146	9930	22566	0.833	7.944	0	0	0
3	15	3	""	"STM1260"	13230	15650	130	128	164	113	68	52	52	56	24	42	86	73	0	1388	1704	1864	109	43	43	47	20	42	99	95	0	0.057	0.067	0.071	0.087	2.339	0.058	0.821	120	427	100	1421	1773	-4.145	76	1345	112	1661	19708	204451	4.500	82.850	0	0	0
3	16	3	""	"PSLT026"	13400	15660	120	96	142	143	100	50	50	52	15	28	72	57	0	874	1605	2396	149	43	43	46	21	45	87	81	0	0.055	0.059	0.063	0.075	3.525	0.052	0.774	120	399	100	877	1654	-4.175	46	831	92	1562	17058	192577	6.000	74.238	0	0	0
3	17	3	""	"STM4457"	13590	15650	130	207	283	220	77	52	52	55	19	34	95	90	0	583	717	542	75	43	43	50	40	80	98	94	0	0.287	0.343	0.319	0.323	1.864	0.316	0.690	120	437	100	695	905	-1.801	155	540	231	674	33965	86093	12.000	16.675	0	0	0
3	18	3	"metJ"	"STM4099"	13770	15650	130	262	347	278	80	52	52	55	14	25	95	93	0	256	335	256	76	42	42	44	11	25	99	95	0	0.981	1.007	0.921	0.940	1.964	0.926	0.784	120	384	100	424	588	-0.027	210	214	295	293	41616	40240	20.857	26.455	0	0	0
3	19	3	""	"Not LT2a84"	13950	15650	130	64	71	28	39	54	54	59	45	76	11	4	0	267	628	1029	163	44	44	55	88	160	75	58	0	0.045	0.029	0.053	0.053	3.773	0.018	0.274	120	427	100	233	601	-4.479	10	223	17	584	8496	75342	0.267	6.511	0	0	0
3	20	3	"traW"	"PSLT091"	14120	15660	140	71	78	34	43	51	51	73	194	265	1	0	0	774	1299	1545	118	44	44	77	254	329	83	64	0	0.027	0.022	0.023	0.027	3.973	0.017	0.495	156	450	100	750	1282	-5.190	20	730	27	1255	12178	202710	0.026	4.811	0	0	0
3	21	3	"traN"	"PSLT095"	14300	15660	140	138	171	125	73	49	49	202	902	446	0	0	0	3602	4932	4797	97	41	41	216	1020	472	83	66	0	0.025	0.025	0.025	0.024	2.197	0.041	0.063	156	441	100	3650	5013	-5.322	89	3561	122	4891	26704	769406	-0.034	4.624	0	0	0
3	22	3	"trbB"	"PSLT099"	14480	15660	140	72	79	35	44	51	51	151	673	445	0	0	0	998	1131	963	85	41	41	174	811	466	57	16	0	0.022	0.026	0.026	0.027	2.892	0.025	0.501	156	422	100	978	1118	-5.510	21	957	28	1090	12375	176400	-0.107	1.180	0	0	0
3	23	3	"traD"	"PSLT104"	14650	15670	130	191	229	179	78	51	51	53	21	39	95	90	0	5277	6602	5945	90	41	41	49	115	234	100	100	0	0.027	0.027	0.027	0.026	1.528	0.027	0.871	120	376	100	5376	6739	-5.225	140	5236	178	6561	27528	792208	8.381	56.983	0	0	0
3	24	3	""	"PSLT109"	14820	15660	130	96	106	44	41	51	51	53	15	28	85	71	0	735	851	637	74	41	41	46	58	126	100	98	0	0.065	0.068	0.072	0.068	1.861	0.057	0.706	120	545	100	739	865	-3.947	45	694	55	810	12730	102151	3.533	13.879	0	0	0
3	1	4	""	"STM2732"	10720	15830	110	66	71	25	35	59	59	61	18	29	32	12	0	230	278	208	74	43	43	49	33	67	90	82	0	0.037	0.051	0.080	0.082	3.152	0.046	0.095	80	465	100	194	247	-4.740	7	187	12	235	5700	22246	0.556	6.939	0	0	0
3	2	4	""	"STM2710"	10910	15820	140	69	73	28	38	57	57	60	17	28	39	14	0	820	1197	1547	129	45	45	53	37	69	98	93	0	0.015	0.014	0.021	0.023	3.725	0.013	0.371	156	444	100	787	1168	-6.013	12	775	16	1152	11415	186770	0.765	30.919	0	0	0
3	3	4	""	"STM1614"	11100	15820	130	92	107	49	45	58	58	60	18	30	75	47	0	2771	3420	2500	73	45	45	52	27	51	100	100	0	0.012	0.015	0.013	0.011	2.218	0.014	0.611	120	396	100	2760	3424	-6.325	34	2726	49	3375	12780	410389	2.611	124.741	0	0	0
3	4	4	"tehB"	"STM1608"	11270	15820	130	381	539	707	131	64	64	69	26	37	100	99	0	942	1347	1804	133	45	45	50	26	52	100	100	0	0.353	0.365	0.344	0.351	1.313	0.374	0.921	120	361	100	1214	1777	-1.501	317	897	475	1302	64715	161677	18.077	49.885	0	0	0
3	5	4	"tpx"	"STM1682"	11450	15820	130	3558	4126	2948	71	61	61	66	25	37	100	100	0	725	800	521	65	44	44	48	16	33	100	100	0	5.135	5.377	5.273	5.259	1.287	5.611	0.958	120	401	100	4178	4821	2.360	3497	681	4065	756	495124	95945	162.400	47.000	0	0	0
3	6	4	""	"STM1677"	11630	15820	130	130	152	77	50	61	61	66	28	42	92	60	0	2161	2790	1992	71	45	45	52	26	50	100	100	0	0.033	0.033	0.033	0.030	1.648	0.033	0.818	120	430	100	2185	2836	-4.939	69	2116	91	2745	18234	334826	3.071	105.308	0	0	0
3	7	4	"uppS"	"STM0221"	11810	15820	140	495	816	923	113	62	62	67	28	41	98	95	0	372	634	687	108	46	46	52	25	48	95	90	0	1.328	1.282	1.259	1.241	1.665	1.343	0.901	156	386	100	759	1342	0.409	433	326	754	588	127231	98979	26.750	23.280	0	0	0
3	8	4	"yaeD"	"STM0248"	11990	15820	130	743	1031	983	95	59	59	61	16	26	100	100	0	1506	2082	2033	97	44	44	47	17	36	100	100	0	0.468	0.477	0.481	0.477	1.184	0.480	0.964	120	384	100	2146	3010	-1.096	684	1462	972	2038	123739	249857	60.625	119.706	0	0	0
3	9	4	"rof"	"STM0237"	12160	15820	100	76	83	35	42	58	58	60	16	26	51	30	0	50	59	29	49	45	45	47	12	25	23	13	0	3.600	1.786	3.583	2.633	3.515	1.320	0.311	80	375	100	23	39	1.848	18	5	25	14	6627	4682	1.438	1.000	-50	0	0
3	10	4	"yeeX"	"STM2059"	12350	15830	120	268	657	1194	181	58	58	61	25	40	89	74	0	171	350	569	162	45	45	52	62	119	60	50	0	1.667	1.964	1.913	1.944	1.835	2.120	0.936	120	399	100	336	904	0.737	210	126	599	305	78861	42006	23.840	4.806	0	0	0
3	11	4	"sbcB"	"STM2067"	12530	15830	140	250	375	409	109	56	56	65	58	89	89	72	0	606	972	1111	114	44	44	61	126	206	89	83	0	0.345	0.344	0.352	0.351	1.571	0.367	0.913	156	327	100	756	1247	-1.535	194	562	319	928	58479	151577	5.345	7.230	0	0	0
3	12	4	"fixC"	"STM0077"	12700	15830	140	776	770	621	80	59	59	67	63	94	74	67	0	3815	4112	2341	56	44	44	59	119	201	97	96	0	0.190	0.175	0.171	0.099	3.531	0.170	0.527	156	306	100	4488	4779	-2.395	717	3771	711	4068	120045	641412	11.159	34.059	0	0	0
3	13	4	"yjbC"	"STM4193"	12870	15840	150	976	1225	1018	83	60	60	65	35	53	100	100	0	1642	2051	1749	85	43	43	47	42	89	100	99	0	0.573	0.580	0.577	0.585	1.180	0.580	0.983	156	367	100	2515	3173	-0.804	916	1599	1165	2008	191161	319941	33.143	47.714	0	0	0
3	14	4	"dinF"	"STM4238"	13050	15830	130	861	1120	867	77	59	59	65	34	52	100	100	0	3017	3971	3323	83	43	43	44	11	25	100	100	0	0.270	0.270	0.275	0.273	1.133	0.264	0.987	120	411	100	3776	4989	-1.891	802	2974	1061	3928	134394	476539	31.029	357.000	0	0	0
3	15	4	""	"STM4267"	13230	15830	130	120	131	74	56	57	57	68	57	83	55	11	0	1453	1540	1203	78	43	43	45	11	24	100	100	0	0.045	0.049	0.046	0.045	1.692	0.051	0.513	120	427	100	1473	1571	-4.484	63	1410	74	1497	15764	184757	1.105	135.909	0	0	0
3	16	4	"malE"	"STM4229"	13410	15830	130	127	152	69	45	56	56	67	58	86	69	25	0	4343	6152	4510	73	43	43	45	16	35	100	100	0	0.017	0.016	0.016	0.015	1.612	0.014	0.520	120	401	100	4371	6205	-5.920	71	4300	96	6109	18289	738269	1.466	381.688	0	0	0
3	17	4	"yfdZ"	"STM2402"	13590	15840	140	5796	5404	1780	32	53	53	58	31	53	100	99	0	7569	7007	2399	34	43	43	44	15	34	100	100	0	0.763	0.768	0.770	0.788	1.201	0.764	0.988	156	392	100	13269	12315	-0.390	5743	7526	5351	6964	843009	1093103	172.452	464.200	0	0	0
3	18	4	"yfcA"	"STM2382"	13770	15840	140	297	360	279	77	52	52	55	14	25	99	96	0	824	976	789	80	43	43	44	5	11	100	100	0	0.314	0.330	0.327	0.313	1.526	0.335	0.947	156	402	100	1026	1241	-1.673	245	781	308	933	56158	152284	21.786	186.400	0	0	0
3	19	4	"ybdB"	"STM0599"	13940	15840	130	112	119	49	41	53	53	55	14	25	85	75	0	264	298	169	56	47	47	51	14	27	97	92	0	0.272	0.263	0.253	0.257	2.297	0.255	0.774	120	393	100	276	317	-1.879	59	217	66	251	14246	35802	4.571	17.643	0	0	0
3	20	4	"fsr"	"STM0493"	14120	15840	140	299	412	358	86	54	54	56	16	28	99	97	0	2131	2884	2853	98	49	49	54	15	27	100	100	0	0.118	0.126	0.129	0.127	1.444	0.122	0.944	156	364	100	2327	3193	-3.087	245	2082	358	2835	64195	449863	22.250	188.667	0	0	0
3	21	4	"ybbB"	"STM0513"	14300	15840	130	418	523	446	85	51	51	53	16	30	100	100	0	1691	2161	2027	93	44	44	45	8	17	100	100	0	0.223	0.223	0.222	0.223	1.242	0.218	0.973	120	325	100	2014	2589	-2.166	367	1647	472	2117	62817	259334	29.375	264.500	0	0	0
3	22	4	"lpxH"	"STM0535"	14480	15840	140	417	552	576	104	49	49	50	12	24	99	99	0	903	1209	1394	115	41	41	42	6	14	100	100	0	0.427	0.431	0.440	0.448	1.353	0.414	0.975	156	367	100	1230	1671	-1.228	368	862	503	1168	86187	188628	41.833	194.500	0	0	0
3	23	4	""	"STM0563"	14650	15840	100	58	66	33	50	50	50	51	13	25	41	23	0	45	54	32	59	41	41	41	6	14	37	15	0	2.000	1.231	1.800	2.014	4.118	2.053	0.329	80	344	100	12	29	1.000	8	4	16	13	5290	4358	1.154	2.167	-50	0	0
3	24	4	"fepD"	"STM0592"	14840	15840	130	293	376	309	82	49	49	51	14	27	100	100	0	1766	2284	2146	93	40	40	41	6	14	100	100	0	0.141	0.146	0.145	0.145	1.239	0.144	0.982	120	628	100	1970	2571	-2.822	244	1726	327	2244	45133	274139	23.214	373.833	0	0	0
3	1	5	"yeaZ"	"STM1820"	10740	15990	130	1484	1914	1331	69	59	59	61	18	29	100	100	0	1482	1954	1345	68	43	43	46	22	47	100	100	0	0.990	0.971	0.974	0.968	1.226	0.982	0.942	120	562	100	2864	3766	-0.014	1425	1439	1855	1911	229686	234434	102.944	86.727	0	0	0
3	2	5	"ymgE"	"STM1797"	10910	15990	130	87	94	45	47	59	59	62	21	33	57	30	0	408	567	544	95	44	44	49	26	53	100	99	0	0.077	0.067	0.074	0.069	2.348	0.065	0.554	120	437	100	392	558	-3.700	28	364	35	523	11299	68015	1.524	19.923	0	0	0
3	3	5	"narJ"	"STM1762"	11100	16000	130	84	93	36	38	58	58	61	18	29	64	32	0	1270	1431	707	49	45	45	51	25	49	100	100	0	0.021	0.025	0.022	0.021	2.448	0.024	0.365	120	444	100	1251	1421	-5.558	26	1225	35	1386	11142	171737	1.778	55.200	0	0	0
3	4	5	"manY"	"STM1831"	11290	15990	130	434	499	351	70	60	60	64	21	32	100	98	0	2045	2353	1730	73	45	45	49	24	48	100	100	0	0.187	0.190	0.191	0.185	1.554	0.184	0.862	120	407	100	2374	2747	-2.419	374	2000	439	2308	59827	282355	20.714	96.000	0	0	0
3	5	5	"minD"	"STM1815"	11450	16000	130	2465	3232	2182	67	60	60	63	21	33	100	100	0	1516	2013	1380	68	44	44	46	11	23	100	100	0	1.634	1.611	1.625	1.617	1.226	1.639	0.944	120	409	100	3877	5141	0.708	2405	1472	3172	1969	387863	241596	150.905	178.818	0	0	0
3	6	5	"ycgB"	"STM1804"	11630	16000	130	151	166	74	44	61	61	63	24	38	95	81	0	3125	3642	2300	63	44	44	50	22	44	100	100	0	0.029	0.029	0.029	0.028	1.520	0.028	0.774	120	438	100	3171	3703	-5.097	90	3081	105	3598	19947	437079	4.292	163.273	0	0	0
3	7	5	"glnA"	"STM4007"	11810	16000	130	879	1445	1804	124	59	59	64	25	39	100	98	0	1159	1715	2180	127	46	46	53	26	49	100	97	0	0.737	0.830	0.832	0.829	1.817	0.830	0.756	120	398	100	1933	3055	-0.441	820	1113	1386	1669	173458	205829	55.240	63.923	0	0	0
3	8	5	"yijC"	"STM4127"	11990	16010	140	196	320	385	120	57	57	60	18	30	82	68	0	387	881	1282	145	45	45	53	40	75	85	74	0	0.406	0.315	0.337	0.356	2.349	0.279	0.816	156	424	100	481	1099	-1.299	139	342	263	836	49869	137452	14.444	20.700	0	0	0
3	9	5	""	"STM4080"	12160	16010	130	75	213	336	157	58	58	60	17	28	49	40	0	201	1497	3076	205	45	45	54	45	83	65	59	0	0.109	0.107	0.116	0.163	3.746	0.101	0.869	120	419	100	173	1607	-3.198	17	156	155	1452	25509	179664	9.000	32.067	0	0	0
3	10	5	"sbp"	"STM4063"	12330	16010	130	114	164	164	100	57	57	60	19	31	77	62	0	1091	1968	2866	145	45	45	62	213	343	85	74	0	0.054	0.056	0.057	0.061	2.124	0.048	0.700	120	378	100	1103	2030	-4.198	57	1046	107	1923	19695	236132	5.474	8.948	0	0	0
3	11	5	""	"STM4051"	12520	16010	140	62	74	39	52	56	56	63	55	87	10	5	0	211	970	2063	212	44	44	66	249	377	43	33	0	0.036	0.019	0.048	0.079	7.517	0.014	0.407	156	319	100	173	944	-4.799	6	167	18	926	11511	151309	0.200	3.631	0	0	0
3	12	5	"fdhD"	"STM4038"	12700	16010	130	86	105	73	69	58	58	67	63	94	15	9	0	161	242	279	115	43	43	54	107	198	60	18	0	0.237	0.236	0.235	0.203	2.124	0.228	0.720	120	297	100	146	246	-2.075	28	118	47	199	12547	29015	0.603	1.757	0	0	0
3	13	5	"rplQ"	"STM3414"	12870	16020	130	1810	3810	6387	167	62	62	70	41	58	100	100	0	114	194	235	121	44	44	58	63	108	53	35	0	24.971	24.987	23.435	23.695	1.647	29.034	0.831	120	365	100	1818	3898	4.642	1748	70	3748	150	457141	23251	91.220	2.159	0	0	0
3	14	5	"rpmD"	"STM3422"	13050	16020	140	357	1007	1815	180	61	61	69	40	57	96	88	0	55	69	49	71	44	44	54	47	87	13	7	0	26.909	37.840	35.620	34.120	2.708	52.979	0.435	156	381	100	307	971	4.750	296	11	946	25	157115	10700	23.450	0.319	0	0	0
3	15	5	"rplX"	"STM3429"	13230	16020	140	574	1015	1158	114	58	58	70	60	85	96	90	0	57	69	36	52	43	43	44	10	22	62	38	0	36.857	36.808	38.750	37.009	2.532	52.253	0.350	156	368	100	530	983	5.204	516	14	957	26	158391	10705	15.750	2.500	0	0	0
3	16	5	"rplP"	"STM3433"	13410	16010	130	2847	4573	5663	123	59	59	74	63	85	100	100	0	73	95	65	68	42	42	43	7	16	95	79	0	89.935	85.170	91.013	82.812	1.969	101.542	0.699	120	367	100	2819	4567	6.491	2788	31	4514	53	548769	11369	71.413	7.429	0	0	0
3	17	5	"rplB"	"STM3437"	13590	16010	140	8358	9433	7753	82	56	56	65	42	64	98	97	0	152	179	115	64	43	43	44	8	18	96	92	0	76.165	68.949	73.125	60.506	2.448	74.481	0.227	156	379	100	8411	9513	6.251	8302	109	9377	136	1471612	27884	223.048	16.875	0	0	0
3	18	5	"yheN"	"STM3451"	13770	16020	130	202	339	463	136	51	51	54	15	27	97	94	0	332	491	687	139	43	43	46	33	71	97	95	0	0.522	0.643	0.592	0.584	1.655	0.655	0.930	120	364	100	440	736	-0.937	151	289	288	448	40631	58872	19.000	13.485	0	0	0
3	19	5	""	"STM4465"	13950	16020	130	69	94	84	89	53	53	56	18	32	45	21	0	1063	1919	2768	144	47	47	62	93	150	99	96	0	0.016	0.022	0.020	0.019	2.825	0.019	0.412	120	399	100	1032	1913	-5.989	16	1016	41	1872	11260	230282	2.111	19.968	0	0	0
3	20	5	"idnR"	"STM4481"	14130	16020	130	109	126	63	50	54	54	59	30	50	84	39	0	831	1126	1027	91	48	48	64	92	143	100	100	0	0.070	0.067	0.064	0.067	2.094	0.057	0.551	120	377	100	838	1150	-3.832	55	783	72	1078	15172	135151	2.233	11.543	0	0	0
3	21	5	"yjiG"	"STM4513"	14290	16020	140	71	91	67	73	53	53	58	34	58	37	14	0	116	418	763	182	45	45	52	51	98	58	43	0	0.254	0.102	0.171	0.196	4.022	0.080	0.596	156	371	100	89	411	-1.980	18	71	38	373	14148	65217	0.971	7.176	0	0	0
3	22	5	"yjjI"	"STM4566"	14480	16020	140	75	88	52	59	51	51	53	15	28	60	41	0	1175	1926	2377	123	43	43	44	10	22	99	98	0	0.021	0.020	0.020	0.023	3.342	0.018	0.693	156	411	100	1156	1920	-5.560	24	1132	37	1883	13673	300462	2.333	188.200	0	0	0
3	23	5	"sthA"	"STM4594"	14660	16030	130	69	90	74	82	51	51	53	16	30	51	35	0	628	1253	1853	147	42	42	45	18	40	98	93	0	0.031	0.032	0.036	0.036	3.105	0.034	0.781	120	490	100	604	1250	-5.025	18	586	39	1211	10769	150368	2.313	67.111	0	0	0
3	24	5	""	"STM3736"	14840	16020	130	111	147	126	85	48	48	50	13	26	81	69	0	762	1230	1384	112	41	41	42	14	33	100	99	0	0.087	0.083	0.084	0.078	2.112	0.083	0.833	120	577	100	784	1288	-3.517	63	721	99	1189	17658	147567	7.462	84.857	0	0	0
3	1	6	"gntT"	"STM3512"	10730	16180	130	113	135	83	61	59	59	61	17	27	80	70	0	1678	2013	1957	97	43	43	44	8	18	100	100	0	0.033	0.039	0.036	0.035	2.449	0.036	0.726	120	629	100	1689	2046	-4.920	54	1635	76	1970	16147	241569	4.353	246.125	0	0	0
3	2	6	"sspB"	"STM3341"	10930	16180	130	1651	1867	1261	67	59	59	62	20	32	100	100	0	434	499	273	54	44	44	45	8	17	100	100	0	4.082	3.974	4.018	3.853	1.390	4.530	0.880	120	475	100	1982	2263	2.029	1592	390	1808	455	224000	59887	90.250	56.750	0	0	0
3	3	6	"yhcH"	"STM3335"	11090	16170	130	107	131	75	57	56	56	58	16	27	95	75	0	857	1159	1113	96	43	43	45	16	35	100	100	0	0.063	0.067	0.065	0.060	1.752	0.069	0.755	120	464	100	865	1191	-3.996	51	814	75	1116	15663	139076	4.563	69.625	0	0	0
3	4	6	"yrbB"	"STM3309"	11280	16170	130	398	462	355	76	56	56	58	15	25	100	100	0	326	361	239	66	45	45	49	23	46	100	99	0	1.217	1.285	1.290	1.241	1.386	1.408	0.868	120	467	100	623	722	0.283	342	281	406	316	55488	43329	26.933	13.565	0	0	0
3	5	6	"folP"	"STM3295"	11460	16180	130	720	977	947	96	55	55	57	15	26	100	100	0	1501	2072	1963	94	44	44	48	19	39	100	100	0	0.456	0.455	0.439	0.442	1.239	0.459	0.931	120	437	100	2122	2950	-1.132	665	1457	922	2028	117264	248662	61.333	106.526	0	0	0
3	6	6	"mtr"	"STM3279"	11640	16180	120	210	238	126	52	56	56	59	17	28	100	98	0	2688	3162	2269	71	44	44	47	13	27	100	100	0	0.058	0.058	0.059	0.060	1.398	0.055	0.914	120	425	100	2798	3300	-4.102	154	2644	182	3118	28567	379440	10.529	239.615	0	0	0
3	7	6	"yghA"	"STM3157"	11820	16180	130	206	304	336	110	57	57	61	18	29	98	89	0	1077	1466	1708	116	45	45	50	19	38	100	100	0	0.144	0.174	0.148	0.162	2.001	0.151	0.643	120	421	100	1181	1668	-2.792	149	1032	247	1421	36528	175879	13.500	74.526	0	0	0
3	8	6	""	"STM3129"	11990	16180	130	104	132	106	80	56	56	59	21	35	75	54	0	1322	1849	2205	119	44	44	52	44	84	100	97	0	0.038	0.042	0.039	0.038	2.379	0.042	0.781	120	422	100	1326	1881	-4.735	48	1278	76	1805	15868	221897	3.476	40.841	0	0	0
3	9	6	"yqgF"	"STM3097"	12190	16190	130	109	163	142	87	57	57	60	21	35	72	57	0	231	350	362	103	44	44	51	46	90	74	64	0	0.278	0.346	0.372	0.319	2.569	0.329	0.723	120	392	100	239	412	-1.846	52	187	106	306	19557	41988	4.905	6.500	0	0	0
3	10	6	"galP"	"STM3091"	12350	16180	140	183	233	208	89	57	57	60	20	33	83	73	0	1165	1595	1667	104	44	44	60	223	371	80	67	0	0.112	0.113	0.121	0.122	1.907	0.113	0.868	156	345	100	1247	1727	-3.153	126	1121	176	1551	36359	248851	8.650	6.883	0	0	0
3	11	6	""	"STM3071"	12530	16180	140	66	81	56	69	55	55	59	20	33	33	16	0	208	437	747	170	43	43	59	234	396	37	19	0	0.067	0.066	0.084	0.114	4.558	0.064	0.698	156	309	100	176	420	-3.907	11	165	26	394	12684	68187	1.100	1.615	0	0	0
3	12	6	"bglA"	"STM3051"	12700	16190	140	358	528	644	121	57	57	61	18	29	98	96	0	1870	2855	3654	127	43	43	48	23	47	98	98	0	0.165	0.167	0.163	0.164	1.584	0.171	0.965	156	362	100	2128	3283	-2.602	301	1827	471	2812	82294	445379	25.944	122.043	0	0	0
3	13	6	""	"STM1301"	12850	16180	90	108	133	75	56	62	62	70	34	48	61	40	0	198	244	203	83	46	46	68	68	100	73	57	0	0.303	0.359	0.407	0.347	2.003	0.345	0.722	52	261	100	198	269	-1.724	46	152	71	198	6907	12683	1.853	2.588	0	0	0
3	14	6	""	"STM1328"	13050	16190	140	595	753	761	101	60	60	65	29	44	97	96	0	1979	2676	3012	112	46	46	62	57	91	98	97	0	0.277	0.263	0.265	0.266	1.578	0.251	0.953	156	389	100	2468	3323	-1.853	535	1933	693	2630	117437	417525	23.724	45.860	0	0	0
3	15	6	""	"STM1368"	13230	16190	140	173	242	235	97	56	56	58	15	25	96	91	0	2408	3778	4748	125	43	43	45	17	37	100	99	0	0.049	0.050	0.048	0.049	1.767	0.047	0.904	156	328	100	2482	3921	-4.337	117	2365	186	3735	37693	589417	12.267	219.588	0	0	0
3	16	6	"ydhC"	"STM1428"	13420	16190	140	165	497	940	189	56	56	70	142	202	45	32	0	679	1864	3711	199	43	43	85	676	795	49	27	0	0.171	0.242	0.253	0.244	2.533	0.239	0.891	156	384	100	745	2262	-2.545	109	636	441	1821	77456	290723	3.007	2.632	0	0	0
3	17	6	"slyB"	"STM1445"	13590	16210	130	681	1977	3775	190	56	56	68	143	210	81	68	0	124	293	449	153	43	43	85	683	803	8	2	0	7.716	7.684	7.333	7.597	2.213	9.352	0.116	120	376	100	706	2171	2.948	625	81	1921	250	237191	35151	13.350	0.305	0	0	0
3	18	6	"ydgQ"	"STM1454"	13770	16190	130	472	701	874	124	53	53	57	20	35	100	100	0	785	1164	1452	124	43	43	48	48	100	100	99	0	0.565	0.578	0.580	0.578	1.516	0.576	0.868	120	423	100	1161	1769	-0.824	419	742	648	1121	84167	139712	32.200	23.250	0	0	0
3	19	6	""	"STM3558"	13940	16190	120	104	139	134	96	54	54	59	23	38	75	52	0	652	1030	1422	138	43	43	54	90	166	96	85	0	0.082	0.086	0.089	0.080	2.034	0.089	0.901	120	417	100	659	1072	-3.606	50	609	85	987	16627	123604	3.478	10.844	0	0	0
3	20	6	"yhhF"	"STM3572"	14130	16200	130	149	348	518	148	54	54	61	35	57	70	58	0	354	1001	1816	181	43	43	59	100	169	70	56	0	0.305	0.307	0.311	0.338	2.197	0.279	0.867	120	445	100	406	1252	-1.711	95	311	294	958	41718	120144	8.200	9.420	0	0	0
3	21	6	"yhhP"	"STM3578"	14320	16180	100	85	146	163	111	55	55	63	41	65	40	27	0	119	275	373	135	44	44	56	69	123	51	32	0	0.400	0.394	0.415	0.403	2.677	0.389	0.743	80	316	100	105	322	-1.322	30	75	91	231	11667	22012	2.024	3.174	0	0	0
3	22	6	"acpT"	"STM3583"	14480	16200	120	159	189	116	61	54	54	56	21	37	90	79	0	485	554	353	63	44	44	46	16	34	100	100	0	0.238	0.265	0.251	0.248	1.668	0.269	0.800	120	407	100	546	645	-2.070	105	441	135	510	22683	66455	6.333	31.750	0	0	0
3	23	6	"uspB"	"STM3590"	14660	16210	80	84	159	225	141	53	53	56	18	32	63	46	0	176	465	1005	216	43	43	50	26	52	80	73	0	0.233	0.251	0.216	0.255	2.660	0.210	0.828	52	253	100	164	528	-2.101	31	133	106	422	8256	24170	5.722	15.962	0	0	0
3	24	6	""	"STM3599"	14840	16200	140	107	131	90	68	52	52	54	15	27	89	76	0	2194	3235	3322	102	43	43	46	20	43	100	98	0	0.026	0.025	0.024	0.023	1.802	0.025	0.871	156	665	100	2206	3271	-5.289	55	2151	79	3192	20380	504634	5.133	159.450	0	0	0
3	1	7	"dsdA"	"STM3802"	10740	16350	130	437	493	277	56	58	58	60	16	26	100	100	0	3459	3908	2483	63	43	43	43	6	13	100	100	0	0.111	0.113	0.111	0.118	1.520	0.109	0.933	120	623	100	3795	4300	-3.172	379	3416	435	3865	59196	468973	27.063	644.167	0	0	0
3	2	7	"ibpB"	"STM3808"	10930	16360	130	1198	1665	2040	122	57	57	60	22	36	100	100	0	734	947	994	104	43	43	44	6	13	100	100	0	1.651	1.779	1.684	1.695	1.454	2.001	0.886	120	503	100	1832	2512	0.724	1141	691	1608	904	199813	113687	72.955	150.500	0	0	0
3	3	7	"ccmE"	"STM2250"	11110	16370	130	74	133	195	146	56	56	58	20	34	48	34	0	301	927	2078	224	43	43	47	27	57	93	79	0	0.070	0.087	0.087	0.098	3.343	0.090	0.889	120	509	100	276	961	-3.841	18	258	77	884	15938	111190	3.750	32.593	0	0	0
3	4	7	"torA"	"STM3822"	11290	16360	130	115	139	177	127	56	56	58	21	36	81	60	0	3052	3144	1263	40	45	45	52	30	57	100	100	0	0.020	0.027	0.018	0.018	2.327	0.027	0.178	120	466	100	3066	3182	-5.671	59	3007	83	3099	16736	377263	3.857	103.067	0	0	0
3	5	7	"dgoA"	"STM3828"	11450	16360	130	109	120	46	38	54	54	58	16	27	95	83	0	2269	2324	784	33	46	46	56	28	50	100	100	0	0.025	0.029	0.028	0.025	1.859	0.029	0.567	120	473	100	2278	2344	-5.337	55	2223	66	2278	14448	278890	3.875	81.000	0	0	0
3	6	7	""	"STM3832"	11640	16360	120	98	107	43	40	59	59	62	17	27	83	60	0	2499	2778	1373	49	48	48	54	23	42	100	100	0	0.016	0.018	0.015	0.016	2.121	0.017	0.486	120	469	100	2490	2778	-5.974	39	2451	48	2730	12845	333417	2.647	118.435	0	0	0
3	7	7	"rluA"	"STM0095"	11820	16360	120	1938	2188	1179	53	59	59	62	18	29	100	100	0	2219	2427	1336	55	46	46	51	28	54	100	100	0	0.865	0.894	0.925	0.897	1.284	0.886	0.955	120	475	100	4052	4510	-0.210	1879	2173	2129	2381	262618	291289	118.111	84.857	0	0	0
3	8	7	"yabK"	"STM0107"	12010	16350	110	77	108	110	101	56	56	59	16	27	61	35	0	226	268	195	72	43	43	49	29	59	97	87	0	0.115	0.231	0.148	0.158	3.202	0.361	0.604	80	403	100	204	277	-3.123	21	183	52	225	8675	21423	3.063	7.552	0	0	0
3	9	7	"ftsL"	"STM0121"	12170	16370	120	646	987	1235	125	57	57	60	19	31	100	100	0	629	1167	2176	186	43	43	44	10	22	100	100	0	1.005	0.827	0.948	0.964	1.505	0.595	0.868	120	449	100	1175	2054	0.007	589	586	930	1124	118401	140077	48.789	112.300	0	0	0
3	10	7	"murG"	"STM0128"	12360	16360	130	373	832	1350	162	57	57	58	16	27	100	98	0	353	719	1030	143	43	43	45	9	20	100	99	0	1.019	1.146	1.136	1.046	1.776	1.288	0.868	120	420	100	626	1451	0.028	316	310	775	676	99823	86299	48.375	74.889	0	0	0
3	11	7	"mutT"	"STM0137"	12530	16360	120	242	355	435	122	55	55	57	15	26	100	99	0	810	1160	1427	123	44	44	45	9	20	100	100	0	0.244	0.269	0.248	0.248	1.475	0.283	0.902	120	372	100	953	1416	-2.034	187	766	300	1116	42555	139141	19.867	123.889	0	0	0
3	12	7	""	"STM0149"	12700	16370	120	84	89	29	32	56	56	58	14	24	74	50	0	1696	1757	787	44	43	43	45	8	17	100	100	0	0.017	0.019	0.018	0.018	2.253	0.018	0.428	120	383	100	1681	1747	-5.884	28	1653	33	1714	10669	210834	2.214	214.000	0	0	0
3	13	7	""	"STM1548"	12880	16360	120	132	159	95	59	56	56	61	22	36	95	86	0	2054	2661	2476	93	44	44	51	37	72	100	100	0	0.038	0.039	0.040	0.038	1.559	0.036	0.856	120	438	100	2086	2720	-4.725	76	2010	103	2617	19042	319308	4.455	70.541	0	0	0
3	14	7	""	"STM1552"	13060	16360	130	124	192	312	162	56	56	62	45	72	71	38	0	1894	2588	2809	108	44	44	48	26	54	100	100	0	0.037	0.053	0.037	0.037	2.073	0.043	0.197	120	413	100	1918	2680	-4.766	68	1850	136	2544	22984	310582	2.889	97.692	0	0	0
3	15	7	""	"STM1557"	13240	16370	130	125	143	86	60	57	57	62	44	70	66	34	0	2257	2551	1698	66	43	43	47	24	51	100	100	0	0.031	0.034	0.031	0.029	1.726	0.037	0.541	120	437	100	2282	2594	-5.025	68	2214	86	2508	17146	306084	1.841	104.333	0	0	0
3	16	7	"rpsV"	"STM1565"	13410	16360	100	75	86	43	50	55	55	66	150	227	2	0	0	71	121	118	97	43	43	92	726	789	0	0	0	0.714	0.397	0.552	0.602	2.905	0.359	0.486	80	333	100	48	109	-0.485	20	28	31	78	6842	9701	0.133	0.040	-50	0	0
3	17	7	"fdnH"	"STM1569"	13590	16370	130	213	302	311	102	55	55	64	132	206	58	31	0	753	1061	1104	104	43	43	84	641	763	53	25	0	0.223	0.243	0.245	0.236	2.005	0.224	0.827	120	428	100	868	1265	-2.168	158	710	247	1018	36289	127356	1.803	1.524	0	0	0
3	18	7	""	"STM1573"	13750	16360	110	71	145	203	140	55	55	59	23	38	42	25	0	134	657	1314	200	43	43	67	143	213	41	33	0	0.176	0.147	0.204	0.243	5.183	0.145	0.866	80	411	100	107	704	-2.508	16	91	90	614	11563	52562	3.739	4.126	0	0	0
3	19	7	"yciL"	"STM1719"	13960	16380	130	1662	2260	2725	120	54	54	59	24	40	100	100	0	744	989	1102	111	43	43	60	125	208	91	80	0	2.294	2.332	2.266	2.239	1.544	2.453	0.922	120	498	100	2309	3152	1.198	1608	701	2206	946	271235	118717	91.708	7.432	0	0	0
3	20	7	""	"STM1733"	14120	16370	120	89	103	68	66	52	52	54	13	24	81	64	0	267	358	407	113	42	42	43	8	18	100	99	0	0.164	0.161	0.168	0.173	2.221	0.148	0.771	120	398	100	262	367	-2.604	37	225	51	316	12333	42920	3.769	39.375	0	0	0
3	21	7	""	"STM1741"	14300	16370	130	266	347	313	90	55	55	59	28	47	98	95	0	2050	2516	2285	90	43	43	50	51	102	100	100	0	0.105	0.118	0.116	0.111	1.477	0.123	0.927	120	476	100	2218	2765	-3.250	211	2007	292	2473	41628	301871	10.286	48.353	0	0	0
3	22	7	"purU"	"STM1756"	14480	16380	140	660	1046	1245	119	54	54	56	20	35	98	96	0	744	1289	1523	118	44	44	46	18	39	96	94	0	0.866	0.797	0.795	0.877	1.883	0.800	0.876	156	511	100	1306	2237	-0.208	606	700	992	1245	163106	201118	49.500	69.056	0	0	0
3	23	7	"ychN"	"STM1769"	14670	16370	120	118	171	169	98	54	54	55	15	27	83	70	0	142	247	337	136	44	44	45	10	22	92	89	0	0.653	0.576	0.652	0.605	2.376	0.483	0.820	120	402	100	162	320	-0.615	64	98	117	203	20478	29596	7.733	20.200	0	0	0
3	24	7	"pth"	"STM1783"	14830	16380	130	296	448	480	107	52	52	55	15	27	99	96	0	487	767	935	121	44	44	45	9	20	100	100	0	0.551	0.548	0.529	0.536	1.675	0.494	0.828	120	526	100	687	1119	-0.860	244	443	396	723	53713	92099	26.200	80.222	0	0	0
3	1	8	"yfbK"	"STM2315"	10740	16550	120	317	303	87	28	58	58	59	16	27	98	98	0	9825	8719	3225	36	43	43	43	7	16	100	100	0	0.026	0.028	0.027	0.029	1.355	0.027	0.948	120	551	100	10041	8921	-5.239	259	9782	245	8676	36310	1046282	15.250	1239.429	0	0	0
3	2	8	"nuoI"	"STM2321"	10910	16540	110	5472	5742	1992	34	56	56	70	112	160	100	100	0	2957	3161	1042	32	43	43	48	50	104	100	100	0	1.859	1.824	1.804	1.817	1.133	1.851	0.975	80	415	100	8330	8804	0.894	5416	2914	5686	3118	459383	252874	50.643	62.260	0	0	0
3	3	8	""	"STM2332"	11090	16540	110	666	663	191	28	56	56	69	110	159	100	98	0	4651	4528	1272	28	43	43	52	81	155	100	100	0	0.132	0.135	0.133	0.134	1.139	0.134	0.951	80	428	100	5218	5092	-2.917	610	4608	607	4485	53053	362218	5.400	55.259	0	0	0
3	4	8	""	"STM2336"	11270	16540	110	839	923	391	42	55	55	59	28	47	100	100	0	2158	2321	1033	44	43	43	54	74	137	100	100	0	0.371	0.381	0.387	0.384	1.143	0.378	0.970	80	427	100	2899	3146	-1.432	784	2115	868	2278	73826	185692	30.857	30.635	0	0	0
3	5	8	""	"STM2342"	11450	16550	120	91	96	33	34	57	57	60	23	38	70	25	0	3809	3787	1763	46	46	46	56	37	66	100	99	0	0.009	0.010	0.010	0.010	2.923	0.009	0.309	120	472	100	3797	3780	-6.790	34	3763	39	3741	11528	454443	1.565	100.838	0	0	0
3	6	8	"yfcF"	"STM2348"	11630	16540	110	522	516	121	23	60	60	63	16	25	100	100	0	3716	3592	811	22	47	47	55	27	49	100	100	0	0.126	0.129	0.128	0.128	1.188	0.128	0.952	80	423	100	4131	4001	-2.989	462	3669	456	3545	41256	287332	28.313	131.000	0	0	0
3	7	8	"sseB"	"STM2535"	11820	16550	120	2105	2183	1169	53	59	59	61	15	24	100	99	0	2513	2428	1248	51	45	45	50	28	56	99	99	0	0.829	0.891	0.880	0.910	1.344	0.900	0.959	120	479	100	4514	4507	-0.271	2046	2468	2124	2383	261947	291308	141.467	84.929	0	0	0
3	8	8	""	"STM2552"	11990	16550	120	264	294	169	57	57	57	59	16	27	98	96	0	2251	2486	1368	55	44	44	47	20	42	99	99	0	0.094	0.097	0.093	0.095	1.388	0.095	0.808	120	458	100	2414	2679	-3.414	207	2207	237	2442	35268	298370	14.688	121.950	0	0	0
3	9	8	"yfhA"	"STM2562"	12160	16540	110	795	900	631	70	57	57	59	17	28	100	100	0	2158	2545	1709	67	43	43	46	17	36	100	100	0	0.349	0.337	0.349	0.332	1.316	0.329	0.886	80	393	100	2853	3345	-1.519	738	2115	843	2502	72031	203600	49.471	147.000	0	0	0
3	10	8	"yfhB"	"STM2569"	12350	16550	120	123	220	273	124	57	57	58	16	27	77	67	0	450	967	1492	154	44	44	46	17	36	95	90	0	0.163	0.177	0.181	0.188	2.335	0.174	0.907	120	506	100	472	1086	-2.621	66	406	163	923	26374	116095	10.125	54.176	0	0	0
3	11	8	""	"STM2586"	12520	16540	110	111	125	56	44	56	56	57	15	26	91	77	0	5744	6322	3664	57	44	44	58	155	267	100	100	0	0.010	0.011	0.010	0.009	1.881	0.011	0.726	80	390	100	5755	6347	-6.695	55	5700	69	6278	9968	505774	4.533	40.413	0	0	0
3	12	8	""	"STM2592"	12700	16550	120	174	184	66	35	56	56	58	15	25	98	96	0	3579	3376	1433	42	43	43	55	145	263	99	97	0	0.033	0.038	0.039	0.038	1.359	0.038	0.881	120	444	100	3654	3461	-4.905	118	3536	128	3333	22020	405060	8.400	22.903	0	0	0
3	13	8	"yhbO"	"STM3269"	12880	16540	120	185	199	110	55	56	56	58	15	25	96	96	0	1504	1627	1105	67	43	43	43	6	13	99	99	0	0.088	0.090	0.090	0.089	1.461	0.090	0.903	120	447	100	1590	1727	-3.502	129	1461	143	1584	23903	195240	9.400	264.000	0	0	0
3	14	8	"yhbW"	"STM3276"	13060	16550	120	431	424	149	35	56	56	62	44	70	99	96	0	4762	4677	1899	40	43	43	45	19	42	100	100	0	0.079	0.079	0.078	0.080	1.234	0.077	0.962	120	433	100	5094	5002	-3.654	375	4719	368	4634	50881	561194	8.227	243.789	0	0	0
3	15	8	"nlpI"	"STM3281"	13230	16560	120	14393	13701	2791	20	57	57	62	45	72	100	100	0	4798	4577	1315	28	43	43	45	18	40	99	99	0	3.015	3.009	3.001	3.135	1.556	2.983	0.950	120	410	100	19091	18178	1.592	14336	4755	13644	4534	1644146	549224	303.089	251.778	0	0	0
3	16	8	""	"STM3291"	13410	16550	120	331	358	158	44	55	55	57	15	26	99	98	0	5090	5442	2453	45	42	42	45	21	46	100	100	0	0.055	0.056	0.055	0.056	1.306	0.056	0.934	120	467	100	5324	5703	-4.193	276	5048	303	5400	43005	653005	20.067	257.000	0	0	0
3	17	8	"yhbE"	"STM3302"	13590	16550	120	1228	1560	1339	85	53	53	55	14	25	100	100	0	1068	1319	1006	76	42	42	42	5	11	100	100	0	1.145	1.180	1.162	1.149	1.239	1.260	0.945	120	453	100	2201	2784	0.196	1175	1026	1507	1277	187159	158288	107.500	255.400	0	0	0
3	18	8	"nlp"	"STM3306"	13770	16560	120	205	230	131	56	54	54	56	17	30	99	95	0	1161	1201	769	64	43	43	58	119	205	97	94	0	0.135	0.152	0.149	0.157	1.699	0.153	0.916	120	483	100	1269	1334	-2.888	151	1118	176	1158	27585	144101	10.235	9.605	0	0	0
3	19	8	""	"STM0716"	13950	16560	120	363	395	196	49	53	53	57	62	108	98	96	0	2971	3397	1827	53	43	43	44	12	27	99	99	0	0.106	0.102	0.101	0.104	1.769	0.101	0.947	120	405	100	3238	3696	-3.240	310	2928	342	3354	47440	407679	5.452	279.417	0	0	0
3	20	8	""	"STM0722"	14120	16560	120	91	98	36	36	52	52	57	61	107	22	5	0	2972	3003	1518	50	43	43	44	8	18	100	99	0	0.013	0.016	0.015	0.014	2.818	0.014	0.080	120	412	100	2968	3006	-6.231	39	2929	46	2960	11741	360316	0.672	369.875	0	0	0
3	21	8	""	"STM0731"	14300	16560	130	1156	1137	454	39	53	53	55	14	25	100	100	0	2900	2771	1145	41	43	43	45	14	31	100	100	0	0.386	0.397	0.392	0.399	1.296	0.392	0.968	120	500	100	3960	3812	-1.373	1103	2857	1084	2728	136420	332548	77.286	194.714	0	0	0
3	22	8	"ybgE"	"STM0743"	14490	16560	110	422	447	190	42	54	54	56	15	26	100	100	0	1301	1310	531	40	43	43	44	10	22	100	100	0	0.293	0.310	0.306	0.304	1.221	0.307	0.914	80	384	100	1626	1660	-1.773	368	1258	393	1267	35732	104812	26.067	126.600	0	0	0
3	23	8	"pal"	"STM0749"	14660	16560	120	9970	9860	4516	45	53	53	55	15	27	100	100	0	1574	1480	688	46	43	43	44	5	11	99	99	0	6.477	6.825	6.842	7.129	1.443	6.823	0.980	120	435	100	11448	11244	2.695	9917	1531	9807	1437	1183186	177622	653.667	287.200	0	0	0
3	24	8	"ybgS"	"STM0759"	14840	16560	120	112	135	90	66	52	52	54	14	25	90	80	0	1187	1489	1406	94	43	43	44	5	11	100	100	0	0.052	0.057	0.054	0.053	1.827	0.056	0.824	120	529	100	1204	1529	-4.253	60	1144	83	1446	16218	178703	5.786	289.000	0	0	0
3	1	9	"mdfA"	"STM0866"	10740	16720	120	1152	1109	218	19	57	57	59	15	25	100	100	0	8953	8413	1748	20	43	43	44	6	13	100	100	0	0.123	0.126	0.126	0.127	1.209	0.124	0.980	120	534	100	10005	9422	-3.024	1095	8910	1052	8370	133139	1009576	70.000	1394.833	0	0	0
3	2	9	"ybjC"	"STM0873"	10920	16710	110	495	523	141	26	56	56	67	105	156	100	100	0	1770	1766	432	24	43	43	48	48	100	100	100	0	0.254	0.271	0.270	0.268	1.154	0.270	0.960	80	429	100	2166	2190	-1.976	439	1727	467	1723	41833	141295	4.343	35.792	0	0	0
3	3	9	"ybjO"	"STM0881"	11100	16720	120	673	630	156	24	55	55	57	20	35	100	99	0	5268	4813	1336	27	43	43	48	60	125	100	100	0	0.118	0.121	0.120	0.123	1.311	0.118	0.969	120	509	100	5843	5345	-3.080	618	5225	575	4770	75624	577593	28.650	79.417	0	0	0
3	4	9	"artI"	"STM0890"	11280	16710	110	4161	4116	547	13	55	55	58	24	41	100	100	0	5497	5399	757	14	43	43	48	38	79	100	100	0	0.753	0.758	0.755	0.759	1.073	0.757	0.985	80	445	100	9560	9417	-0.410	4106	5454	4061	5356	329298	431887	169.083	140.816	0	0	0
3	5	9	""	"STM0895"	11460	16710	110	79	84	27	32	56	56	58	18	31	56	30	0	2300	2209	290	13	43	43	46	28	60	100	100	0	0.010	0.013	0.011	0.009	3.189	0.010	0.199	80	416	100	2280	2194	-6.617	23	2257	28	2166	6716	176680	1.444	77.250	0	0	0
3	6	9	""	"STM0900"	11630	16710	110	75	80	27	33	57	57	58	15	25	52	26	0	2717	2723	586	21	43	43	45	17	37	100	100	0	0.007	0.009	0.008	0.007	2.891	0.009	0.238	80	452	100	2692	2703	-7.215	18	2674	23	2680	6416	217831	1.467	157.529	0	0	0
3	7	9	""	"STM1034"	11800	16710	80	78	99	58	58	58	58	60	16	26	53	40	0	417	899	1244	138	44	44	53	41	77	84	76	0	0.054	0.048	0.069	0.075	2.788	0.042	0.707	52	279	100	393	896	-4.221	20	373	41	855	5159	46762	2.438	20.634	0	0	0
3	8	9	""	"STM1038"	11990	16710	110	264	280	67	23	56	56	58	16	27	100	100	0	5584	5982	1461	24	44	44	59	102	172	100	100	0	0.038	0.038	0.038	0.037	1.225	0.037	0.925	80	435	100	5748	6162	-4.735	208	5540	224	5938	22379	478533	13.875	58.069	0	0	0
3	9	9	"aceA"	"STM4184"	12160	16710	110	274	272	48	17	56	56	59	18	30	100	100	0	7350	7357	1042	14	44	44	75	227	302	100	100	0	0.030	0.030	0.029	0.029	1.258	0.029	0.918	80	491	100	7524	7529	-5.067	218	7306	216	7313	21762	588557	11.833	32.079	0	0	0
3	10	9	""	"STM4195"	12360	16710	90	94	96	31	32	55	55	58	16	27	76	63	0	586	632	190	30	44	44	61	151	247	100	98	0	0.072	0.070	0.067	0.061	1.952	0.075	0.487	52	335	100	581	629	-3.797	39	542	41	588	5009	32883	2.375	3.781	0	0	0
3	11	9	""	"STM4199"	12540	16720	120	269	259	71	27	56	56	57	14	24	98	98	0	4449	4331	1383	31	43	43	54	139	257	99	99	0	0.048	0.047	0.048	0.046	1.304	0.046	0.932	120	474	100	4619	4491	-4.371	213	4406	203	4288	31053	519744	14.429	30.770	0	0	0
3	12	9	""	"STM4203"	12710	16720	110	84	96	38	39	55	55	56	15	26	75	48	0	1384	1588	1028	64	42	42	43	8	18	100	100	0	0.022	0.027	0.025	0.023	1.926	0.028	0.649	80	378	100	1371	1587	-5.532	29	1342	41	1546	7651	127068	2.667	193.125	0	0	0
3	13	9	"pduA"	"STM2038"	12880	16720	110	84	88	32	36	55	55	57	15	26	73	43	0	2042	1948	328	16	42	42	45	23	51	100	100	0	0.014	0.017	0.015	0.014	2.576	0.013	0.234	80	427	100	2029	1939	-6.108	29	2000	33	1906	7034	155833	2.067	82.739	0	0	0
3	14	9	"pduS"	"STM2053"	13060	16720	110	148	153	37	24	57	57	59	19	32	100	96	0	5443	5206	920	17	43	43	45	23	51	100	100	0	0.017	0.019	0.017	0.018	1.507	0.018	0.743	80	390	100	5491	5259	-5.891	91	5400	96	5163	12214	416511	4.947	224.391	0	0	0
3	15	9	"stfC"	"STM0196"	13230	16730	120	168	168	30	17	55	55	57	17	29	100	99	0	11226	10894	1583	14	43	43	44	6	13	100	100	0	0.010	0.010	0.010	0.010	1.347	0.010	0.835	120	440	100	11296	10964	-6.629	113	11183	113	10851	20191	1307289	6.529	1808.333	0	0	0
3	16	9	"eutS"	"STM2470"	13420	16720	110	78	94	53	56	54	54	56	14	25	68	43	0	1718	1779	523	29	42	42	43	6	13	100	100	0	0.014	0.023	0.014	0.017	2.933	0.015	0.147	80	408	100	1700	1777	-6.126	24	1676	40	1737	7484	142318	2.714	289.333	0	0	0
3	17	9	"pagK"	"STM1867"	13590	16730	110	80	85	34	40	54	54	57	16	28	63	37	0	789	753	278	36	42	42	43	5	11	100	100	0	0.035	0.044	0.041	0.036	2.403	0.039	0.278	80	409	100	773	742	-4.845	26	747	31	711	6795	60217	1.750	142.000	0	0	0
3	18	9	"pefI"	"PSLT013"	13770	16740	120	433	414	157	37	54	54	66	163	246	85	67	0	2049	1883	819	43	43	43	60	213	355	94	91	0	0.189	0.196	0.196	0.218	1.788	0.192	0.969	120	457	100	2385	2200	-2.404	379	2006	360	1840	49738	225925	2.135	8.559	0	0	0
3	19	9	"traM"	"PSLT073"	13950	16720	110	160	164	34	20	54	54	59	63	106	95	26	0	3749	3740	646	17	43	43	48	24	50	100	100	0	0.029	0.030	0.029	0.029	1.302	0.029	0.851	80	386	100	3812	3807	-5.128	106	3706	110	3697	13100	299188	1.667	153.833	0	0	0
3	20	9	"traC"	"PSLT088"	14130	16740	130	291	297	88	29	54	54	58	59	101	97	90	0	21835	21641	7010	32	43	43	45	12	26	100	100	0	0.011	0.011	0.011	0.012	1.391	0.011	0.756	120	447	100	22029	21841	-6.523	237	21792	243	21598	35665	2596946	4.051	1799.667	0	0	0
3	21	9	""	"STM1623"	14310	16740	130	652	637	120	18	53	53	55	14	25	99	99	0	6184	5860	1212	20	44	44	44	7	15	100	100	0	0.098	0.100	0.101	0.102	1.281	0.099	0.973	120	473	100	6739	6400	-3.358	599	6140	584	5816	76430	703235	41.571	830.857	0	0	0
3	22	9	"fumB"	"STM4300"	14490	16740	120	899	823	306	37	54	54	57	24	42	99	99	0	10497	9297	3436	36	43	43	44	8	18	100	100	0	0.081	0.083	0.084	0.082	1.223	0.083	0.977	120	445	100	11299	10023	-3.629	845	10454	769	9254	98745	1115635	31.917	1156.625	0	0	0
3	23	9	"phnB"	"STM4288"	14670	16740	120	345	338	80	23	53	53	57	25	43	100	98	0	4392	4052	1089	26	43	43	45	23	51	100	100	0	0.067	0.071	0.069	0.072	1.217	0.069	0.950	120	413	100	4641	4294	-3.897	292	4349	285	4009	40569	486293	11.240	174.217	0	0	0
3	24	9	"nrfD"	"STM4280"	14840	16730	110	104	115	53	46	53	53	55	16	29	86	66	0	3109	3580	1998	55	43	43	45	22	48	100	100	0	0.017	0.018	0.017	0.015	1.854	0.018	0.671	80	437	100	3117	3599	-5.910	51	3066	62	3537	9230	286410	3.750	160.682	0	0	0
3	1	10	"mog"	"STM0008"	10750	16880	110	1715	1650	250	15	56	56	58	14	24	100	100	0	3686	3593	543	15	43	43	47	29	61	100	100	0	0.455	0.449	0.449	0.449	1.087	0.447	0.982	80	462	100	5302	5144	-1.135	1659	3643	1594	3550	132031	287427	113.714	122.276	0	0	0
3	2	10	""	"STM0273"	10930	16890	110	118	128	45	35	56	56	58	17	29	97	86	0	1598	1605	328	20	43	43	45	16	35	100	100	0	0.040	0.046	0.038	0.039	1.948	0.042	0.493	80	461	100	1617	1634	-4.649	62	1555	72	1562	10212	128427	4.118	97.500	0	0	0
3	3	10	""	"STM0278"	11110	16890	110	102	104	25	24	53	53	56	16	28	96	78	0	2737	2563	543	21	43	43	50	127	254	100	100	0	0.018	0.020	0.019	0.018	1.722	0.019	0.549	80	444	100	2743	2571	-5.781	49	2694	51	2520	8317	205074	3.000	19.787	0	0	0
3	4	10	""	"STM0287"	11280	16890	110	113	115	26	22	54	54	57	17	29	97	82	0	1861	1938	580	29	43	43	46	28	60	100	100	0	0.032	0.032	0.031	0.030	1.612	0.029	0.670	80	466	100	1877	1956	-4.945	59	1818	61	1895	9185	155040	3.412	67.571	0	0	0
3	5	10	""	"STM0296"	11460	16890	110	67	71	23	32	54	54	56	14	25	47	21	0	840	837	272	32	42	42	44	12	27	100	100	0	0.016	0.021	0.022	0.020	3.070	0.016	0.097	80	460	100	811	812	-5.940	13	798	17	795	5686	66993	1.071	66.083	0	0	0
3	6	10	"ghmA"	"STM0310"	11640	16890	110	801	792	238	30	53	53	56	15	26	100	100	0	853	855	258	30	42	42	43	15	34	100	100	0	0.922	0.909	0.913	0.907	1.133	0.909	0.978	80	460	100	1559	1552	-0.117	748	811	739	813	63374	68363	49.067	54.133	0	0	0
3	7	10	"ndh"	"STM1211"	11820	16890	120	1498	1807	1439	79	54	54	57	17	29	97	97	0	1146	1326	973	73	43	43	46	21	45	97	97	0	1.309	1.366	1.297	1.276	1.378	1.445	0.933	120	542	100	2547	3036	0.389	1444	1103	1753	1283	216874	159128	102.941	60.952	0	0	0
3	8	10	"ycfV"	"STM1218"	12000	16890	110	1919	1793	449	25	57	57	59	17	28	100	100	0	4377	4061	908	22	43	43	51	94	184	100	100	0	0.430	0.432	0.432	0.423	1.157	0.435	0.986	80	447	100	6196	5754	-1.219	1862	4334	1736	4018	143465	324874	102.000	42.660	0	0	0
3	9	10	"ymfB"	"STM1235"	12170	16900	110	188	192	63	32	56	56	58	16	27	98	97	0	670	657	249	37	44	44	52	127	244	100	93	0	0.211	0.222	0.225	0.212	1.542	0.213	0.824	80	480	100	758	749	-2.246	132	626	136	613	15328	52590	8.375	4.764	0	0	0
3	10	10	""	"STM1252"	12350	16890	110	260	269	66	24	56	56	58	14	24	100	100	0	6598	6656	1012	15	44	44	47	25	53	100	100	0	0.031	0.032	0.032	0.031	1.238	0.032	0.915	80	468	100	6758	6825	-5.006	204	6554	213	6612	21498	532498	15.071	264.360	0	0	0
3	11	10	""	"STM1265"	12530	16900	120	106	108	29	26	56	56	58	15	25	90	77	0	3265	2840	1215	42	43	43	46	25	54	99	98	0	0.016	0.019	0.017	0.019	2.377	0.017	0.608	120	448	100	3272	2849	-6.010	50	3222	52	2797	12916	340764	3.333	111.760	0	0	0
3	12	10	"yaoF"	"STM1275"	12710	16900	120	120	137	74	54	54	54	56	14	25	99	90	0	492	530	312	58	43	43	44	9	20	99	98	0	0.147	0.170	0.155	0.160	1.730	0.178	0.771	120	442	100	515	570	-2.766	66	449	83	487	16496	63653	5.786	54.000	0	0	0
3	13	10	"fumC"	"STM1469"	12890	16900	120	1239	1208	202	16	54	54	56	15	26	100	100	0	9286	8815	1724	19	43	43	45	21	46	100	100	0	0.128	0.132	0.130	0.134	1.386	0.129	0.975	120	475	100	10428	9926	-2.963	1185	9243	1154	8772	144982	1057837	76.800	417.619	0	0	0
3	14	10	"ydgI"	"STM1477"	13070	16900	120	2281	2097	549	26	55	55	58	18	31	100	100	0	10864	9711	2801	28	42	42	43	6	13	100	99	0	0.206	0.211	0.210	0.223	1.565	0.207	0.983	120	446	100	13048	11711	-2.281	2226	10822	2042	9669	251653	1165304	113.278	1611.333	0	0	0
3	15	10	""	"STM1485"	13240	16900	110	175	178	32	17	54	54	57	18	31	100	100	0	1928	1892	340	17	42	42	43	6	13	100	100	0	0.064	0.067	0.063	0.066	1.337	0.064	0.827	80	387	100	2007	1974	-3.962	121	1886	124	1850	14214	151392	6.722	308.167	0	0	0
3	16	10	""	"STM1490"	13420	16900	120	336	327	70	21	55	55	57	15	26	99	99	0	9185	8702	1831	21	42	42	44	10	22	100	100	0	0.031	0.031	0.031	0.031	1.230	0.031	0.952	120	492	100	9424	8932	-5.024	281	9143	272	8660	39299	1044218	18.000	865.800	0	0	0
3	17	10	""	"STM1499"	13600	16910	130	237	238	67	28	55	55	57	16	28	100	100	0	13443	13180	2659	20	43	43	45	8	17	100	100	0	0.014	0.014	0.014	0.014	1.306	0.014	0.875	120	497	100	13582	13320	-6.202	182	13400	183	13137	28619	1581577	11.313	1641.875	0	0	0
3	18	10	"wzzB"	"STM2079"	13770	16900	110	7386	7420	738	9	56	56	101	331	327	100	100	0	7939	7912	764	9	44	44	88	341	387	100	100	0	0.928	0.936	0.930	0.936	1.069	0.940	0.982	80	387	100	15225	15232	-0.107	7330	7895	7364	7868	593615	632926	22.112	22.944	0	0	0
3	19	10	"nxiA"	"STM2783"	13960	16910	120	289	279	90	32	55	55	92	298	323	18	0	0	5994	5449	1957	35	44	44	82	308	375	99	98	0	0.039	0.041	0.041	0.041	1.340	0.046	0.177	120	477	100	6184	5629	-4.668	234	5950	224	5405	33465	653910	0.628	17.425	0	0	0
3	20	10	"ygaF"	"STM2790"	14130	16910	120	96	96	24	25	54	54	55	13	23	87	74	0	4163	3790	1262	33	43	43	45	10	22	100	100	0	0.010	0.011	0.011	0.010	2.417	0.010	0.508	120	447	100	4162	3789	-6.616	42	4120	42	3747	11510	454794	3.154	374.500	0	0	0
3	21	10	"ygaP"	"STM2798"	14320	16910	110	356	362	84	23	53	53	54	13	24	100	100	0	2626	2605	372	14	44	44	50	74	148	100	100	0	0.117	0.121	0.120	0.118	1.213	0.120	0.935	80	407	100	2885	2870	-3.091	303	2582	309	2561	28958	208372	23.692	34.527	0	0	0
3	22	10	""	"STM4012"	14490	16910	110	215	215	39	18	55	55	57	25	43	100	100	0	8164	8203	858	10	45	45	51	75	147	100	100	0	0.020	0.020	0.019	0.019	1.268	0.019	0.789	80	392	100	8279	8318	-5.665	160	8119	160	8158	17222	656223	6.320	108.693	0	0	0
3	23	10	""	"STM4031"	14670	16910	120	210	251	202	80	55	55	58	25	43	91	85	0	645	800	763	95	45	45	46	9	19	99	99	0	0.258	0.260	0.255	0.249	1.555	0.256	0.941	120	440	100	755	951	-1.953	155	600	196	755	30179	95979	7.720	83.778	0	0	0
3	24	10	"rhaD"	"STM4045"	14850	16910	120	91	115	81	70	52	52	55	17	30	70	55	0	1168	2178	2961	135	44	44	46	20	43	98	96	0	0.035	0.030	0.031	0.034	2.855	0.026	0.813	120	555	100	1163	2197	-4.849	39	1124	63	2134	13766	261403	3.529	106.600	0	0	0
3	1	11	""	"STM2942"	10730	17050	100	149	144	53	36	53	53	56	17	30	87	81	0	3637	2890	1742	60	43	43	77	209	271	92	87	0	0.027	0.032	0.032	0.036	1.887	0.028	0.792	80	482	100	3690	2938	-5.226	96	3594	91	2847	11540	231194	5.176	13.459	0	0	0
3	2	11	"pyrG"	"STM2953"	10940	17070	120	13402	14604	9268	63	51	51	53	16	30	100	100	0	4137	4405	2753	62	41	41	72	198	275	99	95	0	3.260	3.335	3.438	3.409	1.489	3.419	0.958	120	536	100	17447	18917	1.705	13351	4096	14553	4364	1752506	528567	909.438	21.884	0	0	0
3	3	11	"ygcY"	"STM2961"	11100	17070	90	172	183	83	45	49	49	52	18	34	100	90	0	2802	2663	1433	53	42	42	85	290	341	100	94	0	0.045	0.051	0.051	0.049	1.455	0.048	0.858	52	340	100	2883	2755	-4.488	123	2760	134	2621	9510	138470	7.278	8.890	0	0	0
3	4	11	"exo"	"STM2972"	11290	17070	110	872	816	187	22	52	52	55	20	36	100	100	0	5303	5082	1330	26	43	43	76	252	331	100	100	0	0.156	0.152	0.152	0.153	1.155	0.147	0.964	80	454	100	6080	5803	-2.681	820	5260	764	5039	65249	406545	38.050	19.865	0	0	0
3	5	11	"fucI"	"STM2976"	11460	17070	120	214	206	72	34	52	52	54	14	25	97	95	0	9394	8195	3452	42	43	43	44	7	15	100	100	0	0.017	0.019	0.018	0.020	1.751	0.018	0.907	120	492	100	9513	8306	-5.851	162	9351	154	8152	24709	983433	10.857	1164.429	0	0	0
3	6	11	"ygdI"	"STM2983"	11640	17070	110	436	433	129	29	54	54	57	16	28	100	100	0	977	934	304	32	43	43	45	22	48	100	100	0	0.409	0.425	0.431	0.424	1.250	0.412	0.945	80	460	100	1316	1270	-1.290	382	934	379	891	34615	74730	23.500	40.409	0	0	0
3	7	11	"metC"	"STM3161"	11820	17070	110	756	758	117	15	55	55	58	18	31	100	100	0	8321	8165	929	11	44	44	46	23	50	100	100	0	0.085	0.087	0.087	0.086	1.150	0.088	0.962	80	433	100	8978	8824	-3.562	701	8277	703	8121	60659	653170	38.889	353.000	0	0	0
3	8	11	""	"STM3170"	11990	17070	110	87	96	35	36	56	56	59	16	27	73	48	0	2033	2005	737	36	44	44	46	16	34	100	100	0	0.016	0.020	0.019	0.017	2.394	0.017	0.329	80	475	100	2020	2001	-6.004	31	1989	40	1961	7673	160426	2.313	122.438	0	0	0
3	9	11	"STMF1.3"	"Not LT2a90"	12190	17080	100	222	258	140	54	57	57	58	14	24	96	92	0	58	62	16	25	43	43	45	17	37	40	11	0	11.000	10.579	10.933	10.137	2.766	16.347	0.316	80	394	100	180	220	3.459	165	15	201	19	20614	4937	14.286	1.000	0	0	0
3	10	11	"yfiO"	"STM2663"	12360	17080	120	4032	3730	1456	39	56	56	57	14	24	100	100	0	2562	2329	927	39	43	43	47	27	57	100	98	0	1.578	1.607	1.601	1.638	1.435	1.607	0.978	120	468	100	6495	5960	0.658	3976	2519	3674	2286	447544	279501	262.357	84.519	0	0	0
3	11	11	"ffh"	"STM2677"	12540	17080	120	7922	7647	3425	44	56	56	58	16	27	100	100	0	6059	5815	2453	42	43	43	46	17	36	100	100	0	1.308	1.315	1.310	1.284	1.450	1.337	0.971	120	397	100	13882	13363	0.387	7866	6016	7591	5772	917628	697784	474.313	339.353	0	0	0
3	12	11	"yfjG"	"STM2687"	12710	17080	120	1631	1478	656	44	54	54	56	15	26	100	97	0	1861	1674	812	48	43	43	44	7	15	100	99	0	0.867	0.873	0.864	0.897	1.557	0.852	0.948	120	435	100	3395	3055	-0.205	1577	1818	1424	1631	177314	200838	94.800	232.857	0	0	0
3	13	11	"ybbK"	"STM0501"	12890	17080	100	969	945	137	14	54	54	56	14	25	100	100	0	5848	5706	913	16	43	43	43	5	11	100	100	0	0.158	0.157	0.156	0.158	1.125	0.154	0.971	80	366	100	6720	6554	-2.665	915	5805	891	5663	75609	456475	63.500	1132.600	0	0	0
3	14	11	"sfbB"	"STM0511"	13070	17080	120	359	370	131	35	55	55	58	22	37	95	95	0	6378	6461	2211	34	43	43	44	15	34	100	99	0	0.048	0.049	0.048	0.048	1.435	0.049	0.945	120	459	100	6639	6733	-4.381	304	6335	315	6418	44340	775279	14.182	427.800	0	0	0
3	15	11	"gip"	"STM0518"	13250	17090	120	138	137	32	23	54	54	56	14	25	98	94	0	5190	4942	1133	22	42	42	44	14	31	100	100	0	0.016	0.017	0.017	0.016	1.469	0.017	0.818	120	467	100	5232	4983	-5.937	84	5148	83	4900	16449	592995	5.786	349.857	0	0	0
3	16	11	"allB"	"STM0523"	13430	17080	110	146	146	30	20	55	55	57	15	26	100	98	0	8289	8221	1064	12	43	43	45	14	31	100	100	0	0.011	0.011	0.011	0.011	1.421	0.011	0.775	80	394	100	8337	8269	-6.502	91	8246	91	8178	11698	657663	5.933	584.000	0	0	0
3	17	11	"allC"	"STM0527"	13600	17080	100	121	123	30	24	55	55	57	16	28	96	91	0	3393	3254	1018	31	42	42	44	9	20	100	100	0	0.020	0.021	0.020	0.020	1.872	0.018	0.578	80	384	100	3417	3280	-5.666	66	3351	68	3212	9833	260346	4.125	356.667	0	0	0
3	18	11	"ppiB"	"STM0536"	13790	17090	120	9432	8351	3061	36	54	54	71	157	221	98	98	0	3291	2918	1062	36	42	42	53	133	250	98	97	0	2.886	2.885	2.864	2.815	1.414	2.906	0.981	120	498	100	12627	11173	1.529	9378	3249	8297	2876	1002120	350201	52.739	21.541	0	0	0
3	19	11	"slyX"	"STM3454"	13960	17080	110	277	283	85	30	53	53	55	14	25	100	100	0	461	457	119	26	42	42	43	6	13	100	100	0	0.535	0.554	0.548	0.537	1.227	0.571	0.935	80	398	100	643	645	-0.903	224	419	230	415	22618	36521	16.286	69.000	0	0	0
3	20	11	"mglB"	"STM2190"	14140	17090	110	205	213	52	24	53	53	55	13	23	100	100	0	4102	4123	765	18	43	43	44	8	18	100	100	0	0.037	0.039	0.039	0.038	1.318	0.038	0.874	80	400	100	4211	4240	-4.739	152	4059	160	4080	17040	329808	12.154	509.875	0	0	0
3	21	11	""	"STM2198"	14310	17090	120	288	284	71	25	53	53	55	20	36	99	97	0	9594	9008	2431	26	44	44	47	27	57	99	99	0	0.025	0.026	0.025	0.027	1.790	0.025	0.920	120	466	100	9785	9195	-5.345	235	9550	231	8964	34095	1080972	11.450	331.889	0	0	0
3	22	11	"rsuA"	"STM2222"	14490	17090	120	1823	1654	553	33	54	54	55	13	23	100	100	0	3961	3575	1183	33	44	44	49	69	140	99	99	0	0.452	0.453	0.453	0.456	1.428	0.451	0.973	120	468	100	5686	5131	-1.147	1769	3917	1600	3531	198485	429018	123.000	51.101	0	0	0
3	23	11	"yejM"	"STM2228"	14660	17080	110	2111	2044	460	22	55	55	60	30	50	100	100	0	5181	5019	1197	23	46	46	52	51	98	100	100	0	0.400	0.400	0.396	0.401	1.150	0.392	0.972	80	424	100	7191	6962	-1.321	2056	5135	1989	4973	163495	401543	66.133	97.392	0	0	0
3	24	11	""	"STM2237"	14850	17080	110	88	88	29	32	52	52	58	30	51	52	10	0	1943	1863	380	20	47	47	52	47	90	100	100	0	0.019	0.020	0.020	0.017	2.528	0.017	0.329	80	503	100	1932	1852	-5.719	36	1896	36	1816	7035	149010	1.000	38.532	0	0	0
3	1	12	"phoP"	"STM1231"	10740	17240	110	1321	1689	1025	60	53	53	57	22	38	100	100	0	932	1061	602	56	41	41	56	113	201	100	100	0	1.423	1.604	1.629	1.559	1.320	1.663	0.930	80	517	100	2159	2656	0.509	1268	891	1636	1020	135140	84873	74.182	8.894	0	0	0
3	2	12	"phoP"	"STM1231"	10930	17250	120	4447	3970	2133	53	51	51	53	14	26	100	100	0	2635	2476	1303	52	40	40	41	6	14	100	100	0	1.694	1.609	1.614	1.573	1.366	1.627	0.970	120	501	100	6991	6355	0.760	4396	2595	3919	2436	476376	297167	279.786	405.833	0	0	0
3	3	12	"phoQ"	"STM1230"	11110	17250	110	739	727	176	24	51	51	54	16	29	100	100	0	1038	985	253	25	41	41	48	107	222	100	100	0	0.690	0.716	0.719	0.724	1.189	0.699	0.934	80	485	100	1685	1620	-0.535	688	997	676	944	58183	78802	42.063	8.757	0	0	0
3	4	12	"phoQ"	"STM1230"	11290	17240	110	2801	2675	748	27	54	54	56	18	32	100	100	0	3788	3689	908	24	41	41	42	7	16	100	100	0	0.733	0.718	0.719	0.707	1.121	0.727	0.982	80	466	100	6494	6269	-0.448	2747	3747	2621	3648	213989	295082	145.500	521.000	0	0	0
3	5	12	"phoQ"	"STM1230"	11470	17240	110	1788	1890	599	31	53	53	55	14	25	100	100	0	2341	2491	864	34	42	42	43	5	11	100	100	0	0.755	0.750	0.739	0.751	1.226	0.728	0.907	80	433	100	4034	4286	-0.406	1735	2299	1837	2449	151217	199254	131.071	489.600	0	0	0
3	6	12	"hupA"	"STM4170"	11640	17250	110	5625	5479	1900	34	53	53	56	14	25	100	100	0	564	531	170	32	43	43	43	6	13	100	100	0	10.695	11.119	11.241	11.237	1.229	11.185	0.964	80	441	100	6093	5914	3.419	5572	521	5426	488	438335	42493	387.357	81.333	0	0	0
3	7	12	"sopB"	"STM1091"	11810	17240	110	7265	7107	749	10	57	57	64	64	100	100	100	0	10968	10861	821	7	43	43	54	88	162	100	100	0	0.660	0.652	0.656	0.649	1.077	0.653	0.971	80	466	100	18133	17868	-0.600	7208	10925	7050	10818	568569	868912	110.047	122.807	0	0	0
3	8	12	"pipC"	"STM0375"	12000	17240	110	1161	1114	313	28	56	56	64	63	98	100	100	0	1723	1630	446	27	43	43	53	86	162	100	100	0	0.658	0.667	0.675	0.665	1.186	0.667	0.962	80	479	100	2785	2645	-0.604	1105	1680	1058	1587	89110	130370	16.667	18.337	0	0	0
3	9	12	"pipC"	"STM0375"	12180	17240	110	1517	1393	361	25	54	54	56	13	23	100	100	0	2197	2049	529	25	42	42	44	17	38	100	100	0	0.679	0.667	0.664	0.665	1.155	0.672	0.972	80	465	100	3618	3346	-0.559	1463	2155	1339	2007	111446	163895	102.846	117.941	0	0	0
3	10	12	"ssrB"	"STM1391"	12370	17250	110	184	184	39	21	53	53	55	13	23	100	100	0	2597	2544	658	25	42	42	45	20	44	100	100	0	0.051	0.052	0.052	0.052	1.405	0.049	0.856	80	419	100	2686	2633	-4.286	131	2555	131	2502	14717	203493	9.923	124.950	0	0	0
3	11	12	"ssrB"	"STM1391"	12530	17240	110	192	191	35	18	55	55	56	14	25	100	100	0	2985	2727	708	25	42	42	43	10	23	100	100	0	0.047	0.051	0.048	0.051	1.452	0.046	0.828	80	400	100	3080	2821	-4.425	137	2943	136	2685	15300	218160	9.643	268.400	0	0	0
3	12	12	"ssrB"	"STM1391"	12710	17250	110	204	215	62	28	55	55	56	15	26	100	100	0	3261	3279	737	22	42	42	43	7	16	100	100	0	0.046	0.049	0.047	0.047	1.283	0.049	0.870	80	432	100	3368	3397	-4.433	149	3219	160	3237	17177	262319	10.600	462.286	0	0	0
3	13	12	"lrp"	"STM0959"	12880	17250	110	4137	4021	634	15	54	54	56	15	26	100	100	0	2302	2261	376	16	42	42	43	7	16	100	100	0	1.807	1.788	1.782	1.790	1.142	1.791	0.978	80	453	100	6343	6186	0.853	4083	2260	3967	2219	321707	180874	264.333	316.857	0	0	0
3	14	12	"lrp"	"STM0959"	13060	17250	110	4652	4494	760	16	56	56	63	45	71	100	100	0	2698	2577	451	17	43	43	48	42	87	100	100	0	1.731	1.751	1.752	1.753	1.153	1.760	0.979	80	482	100	7251	6972	0.792	4596	2655	4438	2534	359480	206128	98.467	60.214	0	0	0
3	15	12	"gyrA"	"STM2272"	13240	17250	110	4392	4240	982	23	55	55	62	48	77	100	100	0	1722	1744	352	20	42	42	48	45	93	100	100	0	2.582	2.459	2.495	2.443	1.156	2.642	0.925	80	410	100	6017	5887	1.368	4337	1680	4185	1702	339185	139510	87.042	37.689	0	0	0
3	16	12	"gyrA"	"STM2272"	13420	17250	120	9695	8851	3278	37	54	54	56	15	26	100	100	0	4047	3686	1379	37	42	42	43	15	34	100	100	0	2.407	2.414	2.401	2.373	1.479	2.428	0.977	120	491	100	13646	12441	1.267	9641	4005	8797	3644	1062083	442342	586.333	242.867	0	0	0
3	17	12	"csrA"	"STM2826"	13600	17260	110	775	719	283	39	54	54	134	925	690	21	0	0	287	265	96	36	42	42	75	313	417	20	0	0	2.943	2.982	3.065	2.991	1.236	3.378	0.826	80	434	100	966	888	1.557	721	245	665	223	57549	21217	0.632	0.607	0	0	0
3	18	12	"csrA"	"STM2826"	13770	17250	110	1826	1846	635	34	54	54	137	928	677	90	42	0	604	625	201	32	42	42	75	314	418	92	38	0	3.153	3.074	3.059	3.069	1.242	3.209	0.865	80	431	100	2334	2375	1.657	1772	562	1792	583	147718	49997	1.842	1.752	0	0	0
3	19	12	"yhhP"	"STM3578"	13960	17250	110	405	388	86	22	51	51	57	29	50	100	100	0	766	751	160	21	41	41	44	17	38	100	100	0	0.488	0.475	0.472	0.472	1.189	0.468	0.944	80	487	100	1079	1047	-1.034	354	725	337	710	31049	60111	11.414	41.588	0	0	0
3	20	12	"yhhP"	"STM3578"	14150	17250	110	215	234	115	49	51	51	55	21	38	100	100	0	381	391	169	43	42	42	45	28	62	100	100	0	0.484	0.524	0.496	0.501	1.356	0.545	0.870	80	445	100	503	532	-1.048	164	339	183	349	18713	31306	8.524	12.357	0	0	0
3	21	12	"yhhP"	"STM3578"	14320	17270	110	310	322	121	37	52	52	56	22	39	100	100	0	544	571	203	35	42	42	46	30	65	100	100	0	0.514	0.510	0.494	0.493	1.370	0.495	0.808	80	395	100	760	799	-0.960	258	502	270	529	25725	45644	12.091	17.500	0	0	0
3	22	12	"topA"	"STM1714"	14480	17260	110	3575	3481	677	19	52	52	55	13	23	100	100	0	2826	2791	516	18	43	43	44	7	15	100	100	0	1.266	1.248	1.249	1.245	1.117	1.255	0.977	80	419	100	6306	6177	0.340	3523	2783	3429	2748	278464	223242	263.538	392.429	0	0	0
3	23	12	"topA"	"STM1714"	14660	17260	110	590	755	563	74	53	53	58	30	51	100	100	0	485	595	432	72	45	45	52	54	103	100	100	0	1.220	1.276	1.256	1.251	1.361	1.267	0.823	80	466	100	977	1252	0.287	537	440	702	550	60395	47609	23.233	10.056	0	0	0
3	24	12	"fur"	"STM0693"	14830	17260	110	4441	4468	1835	41	52	52	64	67	104	100	100	0	2246	2253	832	36	47	47	54	52	96	100	100	0	1.996	2.002	1.966	1.968	1.186	2.034	0.967	80	511	100	6588	6622	0.997	4389	2199	4416	2206	357407	180271	65.731	42.288	0	0	0
3	1	13	"ctrl-buffer"	"ctrl-buffer"	10740	17410	100	55	58	16	27	57	57	59	17	28	15	5	0	49	59	30	50	45	45	48	12	25	33	18	0	-0.500	0.071	1.000	1.257	3.728	0.613	0.148	80	448	100	2	15	Error	-2	4	1	14	4675	4752	-0.059	0.917	-50	0	0
3	2	13	"ctrl-buffer"	"ctrl-buffer"	10920	17420	100	61	62	19	30	54	54	56	14	25	28	12	0	49	56	24	42	43	43	44	7	15	42	25	0	1.167	0.615	1.500	1.476	3.440	1.286	0.083	80	417	100	13	21	0.222	7	6	8	13	4977	4475	0.429	1.714	-50	0	0
3	3	13	"ctrl-buffer"	"ctrl-buffer"	11080	17400	50	143	170	87	51	55	55	58	15	25	91	75	0	233	248	123	49	42	42	43	6	13	100	91	0	0.461	0.558	0.607	0.530	2.413	0.609	0.553	12	104	100	279	321	-1.118	88	191	115	206	2040	2973	7.467	34.167	0	0	0
3	4	13	"ctrl-buffer"	"ctrl-buffer"	11280	17420	100	60	77	96	124	57	57	58	15	25	20	7	0	45	71	126	177	42	42	43	8	18	18	10	0	1.000	0.690	2.300	2.030	3.295	0.730	0.595	80	464	100	6	49	0.000	3	3	20	29	6152	5685	1.267	3.500	-50	0	0
3	5	13	"ctrl-buffer"	"ctrl-buffer"	11460	17420	100	57	59	19	32	55	55	57	15	26	13	6	0	45	48	13	27	42	42	43	9	20	21	7	0	0.667	0.667	1.667	1.619	3.153	0.816	0.881	80	420	100	5	10	-0.585	2	3	4	6	4744	3853	0.133	0.556	-50	0	0
3	6	13	"ctrl-buffer"	"ctrl-buffer"	11630	17420	100	62	67	24	35	52	52	55	14	25	37	21	0	53	63	29	46	42	42	43	6	13	60	42	0	0.909	0.714	1.248	1.306	2.977	1.021	0.220	80	390	100	21	36	-0.138	10	11	15	21	5385	5016	0.857	3.333	-50	0	0
3	7	13	"ctrl-buffer"	"ctrl-buffer"	11810	17420	100	59	64	24	37	56	56	61	54	88	5	1	0	50	56	21	37	42	42	46	53	115	3	1	0	0.375	0.571	1.333	1.212	3.413	1.937	0.196	80	442	100	11	22	-1.415	3	8	8	14	5097	4449	0.056	0.189	-50	0	0
3	8	13	"ctrl-buffer"	"ctrl-buffer"	11990	17420	100	50	54	15	27	57	57	59	17	28	16	1	0	45	45	6	13	43	43	44	8	18	10	1	0	-3.500	-1.500	2.750	2.643	3.323	6.198	0.149	80	432	100	-5	-1	Error	-7	2	-3	2	4292	3613	-0.294	0.125	-50	0	0
3	9	13	"ctrl-buffer"	"ctrl-buffer"	12170	17420	100	56	68	37	54	54	54	57	20	35	22	7	0	51	68	93	136	43	43	44	10	22	40	20	0	0.250	0.560	1.021	1.252	3.213	0.412	0.330	80	414	100	10	39	-2.000	2	8	14	25	5446	5407	0.550	2.400	-50	0	0
3	10	13	"ctrl-buffer"	"ctrl-buffer"	12350	17420	100	58	64	28	43	52	52	55	15	27	31	15	0	49	57	30	52	42	42	43	6	13	52	32	0	0.857	0.800	1.191	1.327	2.802	1.195	0.324	80	421	100	13	27	-0.222	6	7	12	15	5102	4589	0.600	2.333	-50	0	0
3	11	13	"ctrl-buffer"	"ctrl-buffer"	12530	17420	100	57	63	38	60	53	53	55	14	25	27	17	0	57	80	93	116	42	42	42	6	14	65	52	0	0.267	0.263	0.535	0.801	4.193	0.379	0.565	80	420	100	19	48	-1.907	4	15	10	38	5051	6424	0.571	6.333	-50	0	0
3	12	13	"ctrl-buffer"	"ctrl-buffer"	12700	17430	100	48	50	11	22	53	53	56	17	30	6	0	0	46	56	36	64	42	42	45	32	71	12	7	0	-1.250	-0.214	1.438	1.174	3.675	0.047	0.001	80	402	100	-1	11	Error	-5	4	-3	14	3968	4483	-0.353	0.344	-50	0	0
3	13	13	"ctrl-buffer"	"ctrl-buffer"	12880	17430	100	52	55	17	30	54	54	57	17	29	13	5	0	44	49	18	36	42	42	45	31	68	5	3	0	-1.000	0.143	1.817	1.664	3.636	3.581	0.098	80	446	100	0	8	Error	-2	2	1	7	4394	3903	-0.118	0.129	-50	0	0
3	14	13	"ctrl-buffer"	"ctrl-buffer"	13100	17440	70	67	70	19	27	58	58	61	21	34	28	9	0	72	93	62	66	45	45	55	65	118	18	6	0	0.333	0.250	0.409	0.401	3.588	0.124	0.181	32	215	100	36	60	-1.585	9	27	12	48	2241	2964	0.429	0.585	0	0	0
3	15	13	"ctrl-buffer"	"ctrl-buffer"	13240	17430	100	52	54	13	24	53	53	55	14	25	15	5	0	45	48	14	29	42	42	43	9	20	21	7	0	-0.333	0.167	1.667	1.719	3.242	4.241	0.006	80	399	100	2	7	Error	-1	3	1	6	4339	3828	-0.071	0.556	-50	0	0
3	16	13	"ctrl-buffer"	"ctrl-buffer"	13420	17430	100	53	54	15	27	52	52	54	15	27	17	3	0	46	48	8	16	41	41	42	7	16	45	17	0	0.200	0.286	2.000	1.404	3.625	8.668	0.166	80	402	100	6	9	-2.322	1	5	2	7	4294	3823	0.000	0.857	-50	0	0
3	17	13	"ctrl-buffer"	"ctrl-buffer"	13600	17430	100	57	63	33	52	51	51	54	18	33	23	8	0	50	67	84	125	42	42	43	16	37	30	11	0	0.750	0.480	1.050	1.294	3.843	0.324	0.322	80	408	100	14	37	-0.415	6	8	12	25	5028	5362	0.500	1.500	-50	0	0
3	18	13	"ctrl-buffer"	"ctrl-buffer"	13770	17430	100	48	51	15	29	52	52	54	16	29	11	2	0	45	49	14	28	42	42	43	16	37	8	3	0	-1.333	-0.143	2.333	1.516	3.164	4.758	0.063	80	420	100	-1	6	Error	-4	3	-1	7	4063	3886	-0.187	0.375	-50	0	0
3	19	13	"ctrl-buffer"	"ctrl-buffer"	13950	17430	100	56	57	13	22	51	51	52	13	25	20	6	0	47	47	8	17	42	42	42	6	14	37	12	0	1.000	1.200	1.524	1.501	2.930	4.684	0.080	80	460	100	10	11	0.000	5	5	6	5	4550	3779	0.385	0.833	-50	0	0
3	20	13	"ctrl-buffer"	"ctrl-buffer"	14130	17430	100	59	66	34	51	50	50	52	13	25	37	22	0	47	57	41	71	42	42	42	6	14	36	20	0	1.800	1.067	1.575	1.809	3.738	0.968	0.291	80	432	100	14	31	0.848	9	5	16	15	5297	4548	1.077	2.500	-50	0	0
3	21	13	"ctrl-buffer"	"ctrl-buffer"	14310	17430	100	55	58	20	34	50	50	52	14	26	23	11	0	44	47	10	21	43	43	43	6	13	23	8	0	5.000	2.000	2.667	2.684	3.501	6.216	0.077	80	407	100	6	12	2.322	5	1	8	4	4612	3725	0.429	0.667	-50	0	0
3	22	13	"ctrl-buffer"	"ctrl-buffer"	14490	17440	100	54	56	18	32	52	52	56	31	55	6	1	0	47	49	13	26	43	43	44	17	38	10	5	0	0.500	0.667	2.438	1.893	3.544	2.163	0.519	80	420	100	6	10	-1.000	2	4	4	6	4465	3950	0.000	0.294	-50	0	0
3	23	13	"ctrl-buffer"	"ctrl-buffer"	14670	17440	100	55	59	21	35	52	52	54	15	27	25	7	0	49	54	20	37	44	44	45	6	13	46	23	0	0.600	0.700	1.037	1.417	2.983	1.804	0.114	80	408	100	8	17	-0.737	3	5	7	10	4707	4330	0.333	1.500	-50	0	0
3	24	13	"ctrl-buffer"	"ctrl-buffer"	14840	17440	100	58	64	32	50	52	52	58	60	103	6	3	0	49	54	17	31	45	45	48	30	62	8	2	0	1.500	1.333	1.498	1.485	3.238	2.316	0.176	80	452	100	10	21	0.585	6	4	12	9	5129	4330	0.100	0.200	-50	0	0
3	1	14	"ynfA"	"STM1504"	10740	17600	120	174	171	55	32	57	57	60	18	30	94	89	0	3431	3044	1167	38	45	45	49	13	26	100	100	0	0.035	0.038	0.037	0.037	1.670	0.037	0.827	120	686	100	3503	3113	-4.855	117	3386	114	2999	20536	365251	6.167	230.385	0	0	0
3	2	14	""	"STM3654"	10920	17600	110	217	227	105	46	55	55	57	15	26	100	100	0	1859	1999	1056	52	43	43	44	8	18	100	100	0	0.089	0.088	0.085	0.085	1.277	0.089	0.924	80	484	100	1978	2128	-3.487	162	1816	172	1956	18131	159946	11.333	244.375	0	0	0
3	3	14	"yeiP"	"STM2211"	11100	17600	120	4383	3782	1404	37	55	55	57	14	24	100	100	0	6185	5456	2001	36	42	42	43	6	13	100	100	0	0.705	0.688	0.693	0.686	1.333	0.689	0.986	120	662	100	10471	9141	-0.505	4328	6143	3727	5414	453857	654680	266.071	902.167	0	0	0
3	4	14	"yfaE"	"STM2279"	11280	17600	110	1505	1498	336	22	57	57	65	140	215	100	100	0	1124	1116	233	20	42	42	44	13	29	100	100	0	1.338	1.342	1.330	1.338	1.120	1.365	0.973	80	504	100	2530	2515	0.420	1448	1082	1441	1074	119861	89241	10.236	82.462	0	0	0
3	5	14	""	"STM4111"	11460	17600	110	127	137	60	43	56	56	65	142	218	15	0	0	118	137	83	60	43	43	44	13	29	91	75	0	0.947	0.862	0.899	0.943	2.305	0.796	0.697	80	490	100	146	175	-0.079	71	75	81	94	10955	10986	0.507	7.154	0	0	0
3	6	14	""	"STM4140"	11630	17600	120	98	110	52	47	54	54	58	17	29	75	59	0	253	295	199	67	43	43	44	6	13	100	100	0	0.210	0.222	0.222	0.218	1.822	0.218	0.716	120	571	100	254	308	-2.255	44	210	56	252	13174	35360	3.059	41.833	0	0	0
3	7	14	"ssaS"	"STM1420"	11800	17610	110	73	91	58	63	54	54	57	18	31	50	27	0	289	544	668	122	42	42	44	13	29	100	98	0	0.077	0.074	0.069	0.074	2.531	0.070	0.620	80	514	100	266	539	-3.700	19	247	37	502	7307	43483	1.889	38.462	0	0	0
3	8	14	"nrdH"	"STM2805"	11990	17600	110	129	320	456	142	54	54	55	14	25	95	87	0	143	429	625	145	43	43	44	13	29	100	100	0	0.750	0.689	0.644	0.593	1.722	0.716	0.960	80	516	100	175	652	-0.415	75	100	266	386	25613	34332	18.929	29.615	0	0	0
3	9	14	"fimI"	"STM0544"	12170	17600	120	337	719	1062	147	55	55	57	18	31	98	98	0	289	624	894	143	42	42	44	10	22	100	99	0	1.142	1.141	1.084	1.053	1.625	1.182	0.948	120	598	100	529	1246	0.191	282	247	664	582	86278	74919	36.778	58.000	0	0	0
3	10	14	"aroA"	"STM0978"	12350	17600	110	2799	2762	466	16	53	53	56	17	30	100	100	0	4713	4745	714	15	43	43	45	12	26	100	100	0	0.588	0.576	0.575	0.574	1.091	0.572	0.974	80	490	100	7416	7411	-0.766	2746	4670	2709	4702	220940	379581	159.176	391.667	0	0	0
3	11	14	"dam"	"STM3484"	12520	17600	100	498	664	510	76	54	54	56	15	26	100	100	0	564	754	594	78	42	42	44	11	25	100	100	0	0.851	0.857	0.827	0.825	1.430	0.857	0.940	80	435	100	966	1322	-0.233	444	522	610	712	53099	60289	40.533	64.545	0	0	0
3	12	14	"pduW"	"STM2057"	12700	17610	120	83	103	68	66	54	54	56	15	26	71	48	0	2393	2887	1875	64	42	42	44	27	61	99	99	0	0.012	0.017	0.015	0.013	2.418	0.022	0.638	120	577	100	2380	2894	-6.341	29	2351	49	2845	12413	346391	3.133	105.296	0	0	0
3	13	14	""	"STM2695"	12880	17610	120	236	227	66	29	54	54	56	16	28	98	95	0	8568	7646	2571	33	42	42	45	27	60	100	100	0	0.021	0.023	0.022	0.023	1.345	0.022	0.915	120	563	100	8708	7777	-5.550	182	8526	173	7604	27244	917557	10.688	281.519	0	0	0
3	14	14	"yajR"	"STM0436"	13050	17600	110	1231	1242	307	24	54	54	57	17	29	100	100	0	5483	5621	1320	23	43	43	48	45	93	100	100	0	0.216	0.213	0.215	0.212	1.114	0.212	0.976	80	484	100	6617	6766	-2.208	1177	5440	1188	5578	99344	449643	69.706	123.844	0	0	0
3	15	14	""	"STM0564"	13230	17610	120	217	209	62	29	53	53	54	14	25	98	96	0	11426	10371	3335	32	42	42	44	13	29	100	100	0	0.014	0.015	0.015	0.015	1.295	0.015	0.911	120	593	100	11548	10485	-6.117	164	11384	156	10329	25094	1244537	11.071	794.385	0	0	0
3	16	14	""	"STM0351"	13410	17600	110	95	108	54	50	52	52	54	15	27	85	66	0	4275	4127	1277	30	42	42	42	6	14	100	100	0	0.010	0.014	0.011	0.010	2.281	0.015	0.563	80	492	100	4276	4141	-6.621	43	4233	56	4085	8633	330198	3.600	680.833	0	0	0
3	17	14	"dsrB"	"STM1983"	13590	17610	110	454	473	129	27	51	51	54	16	29	100	100	0	2394	2419	533	22	42	42	43	7	16	100	100	0	0.171	0.178	0.178	0.173	1.212	0.178	0.954	80	524	100	2755	2799	-2.545	403	2352	422	2377	37803	193556	26.188	339.429	0	0	0
3	18	14	"yeiE"	"STM2201"	13770	17610	110	1139	1142	192	16	53	53	55	15	27	100	100	0	6771	6883	1109	16	42	42	43	7	16	100	100	0	0.161	0.159	0.160	0.159	1.095	0.159	0.982	80	542	100	7815	7930	-2.631	1086	6729	1089	6841	91330	550661	72.467	977.143	0	0	0
3	19	14	"recB"	"STM2994"	13930	17610	40	92	99	41	41	52	52	53	13	24	75	58	0	98	112	48	42	46	46	46	6	13	91	83	0	0.769	0.712	0.912	0.909	1.685	0.691	0.418	12	68	100	92	113	-0.379	40	52	47	66	1182	1338	3.538	11.000	0	0	0
3	20	14	"EMPTY"	"EMPTY"	14130	17610	100	52	56	15	26	50	50	52	12	23	27	10	0	43	44	5	11	42	42	43	6	13	17	2	0	2.000	3.000	3.500	2.592	4.339	18.503	0.010	80	496	100	3	8	1.000	2	1	6	2	4440	3500	0.333	0.167	-75	0	0
3	21	14	"EMPTY"	"EMPTY"	14310	17610	100	51	55	15	27	51	51	56	46	82	1	0	0	44	45	5	11	44	44	44	6	13	8	3	0	0.000	4.000	2.000	2.107	3.082	18.202	0.207	80	464	100	0	5	Error	0	0	4	1	4367	3562	-0.022	0.167	-75	0	0
3	22	14	"EMPTY"	"EMPTY"	14490	17610	100	51	52	13	25	51	51	58	52	89	0	0	0	44	44	5	11	44	44	45	16	35	1	0	0	0.000	100000.000	1.929	2.425	3.038	2.262	0.574	80	452	100	0	1	Error	0	0	1	0	4161	3516	-0.115	-0.062	-75	0	0
3	23	14	"EMPTY"	"EMPTY"	14670	17610	100	47	50	14	28	51	51	54	15	27	12	3	0	46	46	5	10	45	45	46	20	43	0	0	0	-4.000	-1.000	2.250	1.944	3.187	3.678	0.047	80	452	100	-3	0	Error	-4	1	-1	1	4012	3672	-0.267	0.000	-75	0	0
3	24	14	"EMPTY"	"EMPTY"	14850	17620	100	52	53	14	26	53	53	55	16	29	13	1	0	47	47	6	12	46	46	46	6	13	13	2	0	-1.000	0.000	2.750	2.580	3.901	11.143	0.033	80	496	100	0	1	Error	-1	1	0	1	4270	3744	-0.125	0.167	-75	0	0
4	1	1	"yjiX"	"STM4531"	15280	15280	80	95	108	54	50	53	53	61	35	57	57	28	0	75	88	57	64	43	43	54	49	90	36	5	0	1.313	1.222	1.686	1.381	2.898	0.663	0.495	52	327	100	74	100	0.392	42	32	55	45	5640	4579	1.343	0.694	0	0	0
4	2	1	"yhjG"	"STM3610"	15460	15300	120	122	174	174	100	51	51	56	25	44	74	60	0	313	592	904	152	46	46	60	47	78	82	66	0	0.266	0.225	0.260	0.293	2.312	0.180	0.781	120	567	100	338	669	-1.911	71	267	123	546	20867	71002	4.720	11.319	0	0	0
4	3	1	"mtlD"	"STM3686"	15640	15300	120	1593	1477	612	41	51	51	52	14	26	100	100	0	5682	5237	2313	44	46	46	50	19	38	100	100	0	0.274	0.275	0.275	0.285	1.305	0.269	0.958	120	522	100	7178	6617	-1.870	1542	5636	1426	5191	177262	628489	101.786	273.000	0	0	0
4	4	1	"ptsN"	"STM3322"	15810	15290	120	745	907	552	60	50	50	53	20	37	99	99	0	653	761	453	59	44	44	49	20	40	100	97	0	1.141	1.195	1.196	1.214	1.460	1.217	0.883	120	601	100	1304	1574	0.191	695	609	857	717	108843	91301	42.700	35.600	0	0	0
4	5	1	"yqjK"	"STM3231"	15990	15320	110	98	125	99	79	47	47	53	31	58	58	42	0	118	231	342	148	41	41	51	74	145	50	38	0	0.662	0.411	0.470	0.596	2.451	0.304	0.816	80	463	100	128	268	-0.594	51	77	78	190	10005	18509	2.323	2.432	0	0	0
4	6	1	"yggT"	"STM3101"	16170	15300	120	520	930	762	81	51	51	55	31	56	100	100	0	596	1018	884	86	43	43	50	66	132	100	99	0	0.848	0.902	0.916	0.945	1.339	0.881	0.958	120	576	100	1022	1854	-0.238	469	553	879	975	111588	122142	28.226	14.667	0	0	0
4	7	1	"hscC"	"STM0659"	16350	15310	120	118	120	31	25	50	50	52	14	26	98	91	0	2744	3388	1968	58	46	46	50	25	50	100	100	0	0.025	0.021	0.022	0.022	1.915	0.016	0.615	120	512	100	2766	3412	-5.310	68	2698	70	3342	14374	406551	4.857	133.520	0	0	0
4	8	1	"ubiF"	"STM0671"	16530	15300	120	713	691	338	48	52	52	54	19	35	100	100	0	2829	2741	1640	59	50	50	57	60	105	100	99	0	0.238	0.237	0.250	0.271	1.461	0.222	0.945	120	512	100	3440	3330	-2.072	661	2779	639	2691	82969	328886	33.526	44.733	0	0	0
4	9	1	"nagA"	"STM0683"	16700	15300	120	1790	1766	183	10	52	52	54	20	37	100	100	0	5780	5654	639	11	51	51	82	243	296	100	100	0	0.303	0.306	0.306	0.307	1.087	0.303	0.980	120	535	100	7467	7317	-1.721	1738	5729	1714	5603	211921	678530	85.600	22.930	0	0	0
4	10	1	"ybfM"	"STM0687"	16870	15300	120	151	180	102	56	49	49	50	14	28	95	92	0	1425	1438	812	56	46	46	56	68	121	98	93	0	0.074	0.094	0.087	0.093	2.210	0.087	0.663	120	534	100	1481	1523	-3.757	102	1379	131	1392	21616	172607	9.286	20.324	0	0	0
4	11	1	"apeE"	"STM0570"	17060	15300	130	207	218	97	44	49	49	51	13	25	99	99	0	438	635	536	84	44	44	45	7	15	100	100	0	0.401	0.286	0.348	0.361	1.879	0.212	0.759	120	591	100	552	760	-1.318	158	394	169	591	26152	76174	12.846	84.286	0	0	0
4	12	1	"ahpF"	"STM0609"	17240	15310	120	565	772	584	75	52	52	64	169	264	97	68	0	835	1152	951	82	45	45	50	34	68	100	98	0	0.649	0.650	0.682	0.680	1.363	0.649	0.821	120	488	100	1303	1827	-0.623	513	790	720	1107	92611	138200	4.189	32.412	0	0	0
4	13	1	"dlhH"	"STM3967"	17410	15310	120	1956	1912	470	24	54	54	68	170	250	100	99	0	5073	5015	1108	22	46	46	57	78	136	100	100	0	0.378	0.374	0.374	0.369	1.261	0.364	0.928	120	489	100	6929	6827	-1.402	1902	5027	1858	4969	229433	601760	10.847	63.564	0	0	0
4	14	1	"yigM"	"STM3963"	17590	15320	120	2597	2563	539	21	54	54	58	23	39	100	100	0	5747	5714	927	16	46	46	54	73	135	100	100	0	0.446	0.443	0.446	0.439	1.146	0.440	0.964	120	476	100	8244	8177	-1.165	2543	5701	2509	5668	307503	685623	108.913	77.534	0	0	0
4	15	1	"rhtC"	"STM3959"	17770	15320	130	1307	1345	426	31	52	52	55	21	38	100	100	0	3087	3372	1220	36	45	45	49	27	55	100	100	0	0.413	0.389	0.397	0.398	1.232	0.368	0.937	120	532	100	4297	4620	-1.277	1255	3042	1293	3327	161364	404582	61.429	123.074	0	0	0
4	16	1	"rarD"	"STM3955"	17940	15310	120	2670	2621	487	18	54	54	56	17	30	100	100	0	6771	6652	847	12	45	45	52	56	107	100	100	0	0.389	0.389	0.390	0.384	1.127	0.392	0.794	120	525	100	9342	9174	-1.362	2616	6726	2567	6607	314494	798206	150.882	117.857	0	0	0
4	17	1	"uvrD"	"STM3951"	18120	15310	120	827	988	540	54	55	55	58	22	37	100	98	0	1339	1623	928	57	44	44	56	145	258	99	98	0	0.596	0.591	0.603	0.589	1.312	0.581	0.937	120	525	100	2067	2512	-0.746	772	1295	933	1579	118580	194806	42.273	10.807	0	0	0
4	18	1	"dapF"	"STM3947"	18300	15310	130	2648	2574	853	33	56	56	61	29	47	100	100	0	3351	3159	925	29	45	45	54	28	51	100	100	0	0.784	0.809	0.801	0.793	1.145	0.826	0.963	120	572	100	5898	5632	-0.351	2592	3306	2518	3114	308828	379105	86.655	110.893	0	0	0
4	19	1	"fklB"	"STM4397"	18480	15310	130	476	921	1063	115	55	55	65	80	123	85	77	0	321	571	649	113	45	45	59	111	188	74	55	0	1.525	1.646	1.629	1.736	1.791	1.645	0.874	120	568	100	697	1392	0.609	421	276	866	526	110553	68500	10.700	4.613	0	0	0
4	20	1	"ytfK"	"STM4406"	18620	15320	120	98	189	211	111	52	52	57	26	45	65	46	0	94	214	268	125	44	44	49	32	65	59	42	0	0.920	0.806	0.907	1.011	2.139	0.790	0.827	120	506	100	96	307	-0.120	46	50	137	170	22677	25671	5.077	5.156	0	0	0
4	21	1	""	"STM4417"	18830	15310	120	188	220	161	73	52	52	58	39	67	90	75	0	438	471	386	81	44	44	51	68	133	97	84	0	0.345	0.393	0.382	0.370	1.526	0.390	0.891	120	634	100	530	595	-1.535	136	394	168	427	26385	56522	4.154	6.176	0	0	0
4	22	1	""	"STM4421"	19020	15320	130	121	170	123	72	53	53	54	14	25	90	80	0	1424	2981	3596	120	44	44	48	17	35	100	100	0	0.049	0.040	0.041	0.044	1.935	0.034	0.881	120	540	100	1448	3054	-4.343	68	1380	117	2937	20459	357740	8.286	172.529	0	0	0
4	23	1	""	"STM4425"	19190	15320	120	164	171	63	36	53	53	71	272	383	0	0	0	2782	2777	1219	43	46	46	75	423	564	97	95	0	0.041	0.043	0.042	0.040	1.633	0.041	0.802	120	508	100	2847	2849	-4.623	111	2736	118	2731	20539	333278	0.368	6.388	0	0	0
4	24	1	""	"STM4430"	19370	15320	120	95	104	40	38	53	53	56	18	32	81	60	0	1656	1833	1143	62	46	46	60	149	248	96	93	0	0.026	0.029	0.027	0.028	1.844	0.025	0.524	120	697	100	1652	1838	-5.261	42	1610	51	1787	12528	219952	2.667	11.899	0	0	0
4	1	2	"sopE2"	"STM1855"	15270	15480	120	203	211	102	48	53	53	62	45	72	88	75	0	1420	1368	705	51	42	42	69	155	224	95	90	0	0.109	0.119	0.115	0.109	1.704	0.130	0.900	120	595	100	1528	1484	-3.200	150	1378	158	1326	25269	164104	3.311	8.381	0	0	0
4	2	2	""	"STM1731"	15460	15480	120	76	87	37	42	50	50	67	133	198	3	0	0	669	744	481	64	42	42	87	340	390	78	43	0	0.041	0.053	0.049	0.050	2.674	0.048	0.459	120	413	100	653	739	-4.592	26	627	37	702	10419	89237	0.150	1.932	0	0	0
4	3	2	"otsB"	"STM1929"	15630	15470	110	127	161	110	68	48	48	78	292	374	5	1	0	1162	1361	1007	73	43	43	69	189	273	97	92	0	0.071	0.086	0.082	0.078	1.639	0.089	0.831	80	441	100	1198	1431	-3.824	79	1119	113	1318	12876	108912	0.284	6.836	0	0	0
4	4	2	""	"STM4161"	15830	15470	60	64	78	58	74	45	45	47	14	29	53	31	0	119	181	200	110	42	42	48	22	45	78	62	0	0.247	0.237	0.251	0.243	3.591	0.243	0.617	32	176	100	96	172	-2.019	19	77	33	139	2486	5785	2.214	6.045	0	0	0
4	5	2	"rsd"	"STM4165"	16000	15480	110	134	173	158	91	48	48	49	12	24	97	90	0	586	890	1045	117	40	40	50	118	236	92	91	0	0.158	0.147	0.148	0.140	1.809	0.143	0.900	80	417	100	632	975	-2.666	86	546	125	850	13810	71184	10.333	7.119	0	0	0
4	6	2	"hupA"	"STM4170"	16160	15480	100	1226	1517	1304	85	52	52	58	42	72	100	97	0	145	178	119	66	45	45	47	18	38	93	90	0	11.740	11.015	10.966	11.013	1.429	11.876	0.861	80	359	100	1274	1598	3.553	1174	100	1465	133	121344	14254	34.738	7.278	0	0	0
4	7	2	""	"STM3121"	16350	15480	120	92	133	103	77	50	50	56	38	67	52	34	0	476	913	1044	114	45	45	48	26	54	96	95	0	0.097	0.096	0.102	0.091	2.585	0.086	0.631	120	474	100	473	951	-3.359	42	431	83	868	15955	109529	2.026	33.269	0	0	0
4	8	2	"stfG"	"STM0200"	16530	15470	110	62	77	45	58	49	49	51	19	37	40	26	0	346	743	1063	143	46	46	57	78	136	75	63	0	0.043	0.040	0.049	0.059	4.478	0.036	0.630	80	393	100	313	725	-4.528	13	300	28	697	6136	59436	1.368	8.795	0	0	0
4	9	2	"eutT"	"STM2467"	16670	15460	70	108	133	76	57	53	53	56	19	33	75	68	0	1903	2145	1828	85	53	53	152	398	261	71	65	0	0.030	0.038	0.039	0.046	3.216	0.038	0.819	32	206	100	1905	2172	-5.072	55	1850	80	2092	4242	68631	4.053	5.008	0	0	0
4	10	2	"lexA"	"STM4237"	16890	15480	120	245	1085	1792	165	50	50	52	16	30	81	71	0	164	670	1102	164	48	48	98	293	298	37	25	0	1.681	1.664	1.827	1.726	1.985	1.693	0.870	120	489	100	311	1657	0.749	195	116	1035	622	130249	80391	64.563	1.952	0	0	0
4	11	2	"prpC"	"STM0369"	17070	15480	120	76	83	31	37	50	50	54	34	62	40	12	0	1070	1206	791	65	44	44	49	30	61	99	98	0	0.025	0.028	0.027	0.028	2.476	0.024	0.430	120	371	100	1052	1195	-5.302	26	1026	33	1162	10015	144697	0.853	38.567	0	0	0
4	12	2	"ushB"	"STM4064"	17230	15490	130	737	1009	972	96	51	51	104	384	369	66	44	0	886	1169	1109	94	47	47	100	376	376	70	51	0	0.818	0.854	0.853	0.853	1.529	0.866	0.894	120	421	100	1525	2080	-0.290	686	839	958	1122	121061	140274	2.357	2.843	0	0	0
4	13	2	"ptsJ"	"STM2436"	17410	15480	120	208	305	276	90	51	51	55	19	34	96	89	0	1236	1853	1977	106	46	46	53	26	49	100	100	0	0.132	0.141	0.139	0.143	1.548	0.134	0.914	120	400	100	1347	2061	-2.922	157	1190	254	1807	36645	222380	13.158	69.231	0	0	0
4	14	2	"plsX"	"STM1192"	17590	15480	120	2776	3780	3537	93	50	50	53	16	30	100	100	0	1226	1677	1419	84	43	43	51	35	68	100	100	0	2.304	2.283	2.224	2.190	1.275	2.407	0.970	120	410	100	3909	5364	1.204	2726	1183	3730	1634	453603	201211	232.938	46.457	0	0	0
4	15	2	"flgM"	"STM1172"	17760	15480	100	67	94	108	114	50	50	55	24	43	37	21	0	58	85	88	103	44	44	52	34	65	27	15	0	1.214	1.073	1.148	1.122	2.478	1.101	0.890	80	325	100	31	85	0.280	17	14	44	41	7497	6822	1.625	0.971	-50	0	0
4	16	2	"phsB"	"STM2064"	17930	15480	110	56	67	46	68	53	53	57	27	47	13	7	0	229	474	964	203	46	46	75	174	232	51	21	0	0.016	0.033	0.062	0.081	4.201	0.040	0.434	80	466	100	186	442	-5.931	3	183	14	428	5376	37919	0.370	2.293	0	0	0
4	17	2	"tnpA_1"	"STM0946"	18140	15470	110	124	217	286	131	55	55	59	25	42	72	57	0	609	1549	2646	170	47	47	76	181	238	77	61	0	0.123	0.108	0.108	0.106	1.952	0.101	0.873	80	402	100	631	1664	-3.026	69	562	162	1502	17333	123896	6.320	8.138	0	0	0
4	18	2	"orf6"	"PSLT014"	18300	15490	120	584	834	831	99	62	62	101	277	274	71	48	0	1696	2493	2665	106	55	55	115	380	330	85	75	0	0.318	0.317	0.309	0.302	1.567	0.308	0.962	120	508	100	2163	3210	-1.652	522	1641	772	2438	100057	299193	2.646	6.258	0	0	0
4	19	2	"mig-14"	"STM2782"	18510	15490	110	532	1472	1971	133	66	66	121	316	261	55	43	0	560	1842	2362	128	53	53	134	432	322	51	46	0	0.919	0.786	0.748	0.761	1.839	0.813	0.951	80	394	100	973	3195	-0.122	466	507	1406	1789	117799	147340	4.275	3.954	0	0	0
4	20	2	"thiD"	"STM2146"	18680	15490	110	84	161	169	104	53	53	76	107	140	31	21	0	242	1158	1887	162	45	45	84	219	260	47	41	0	0.157	0.097	0.113	0.154	3.852	0.087	0.628	80	438	100	228	1221	-2.668	31	197	108	1113	12861	92628	0.794	4.904	0	0	0
4	21	2	"rfaY"	"STM3716"	18860	15480	70	178	285	306	107	51	51	85	145	170	46	25	0	324	596	793	133	46	46	120	338	281	40	21	0	0.457	0.425	0.456	0.524	2.156	0.381	0.845	32	221	100	405	784	-1.130	127	278	234	550	9110	19067	1.379	1.408	0	0	0
4	22	2	"prgH"	"STM2874"	19020	15490	120	117	788	1585	201	53	53	58	34	58	57	49	0	124	1352	2736	202	46	46	61	89	145	48	40	0	0.821	0.563	0.669	0.840	2.990	0.569	0.941	120	428	100	142	2041	-0.285	64	78	735	1306	94526	162289	21.471	14.506	0	0	0
4	23	2	"orgA"	"STM2869"	19160	15470	80	618	1647	2081	126	58	58	102	401	393	50	50	0	665	1765	2262	128	48	48	118	623	527	50	42	0	0.908	0.925	0.990	1.159	2.499	0.882	0.843	52	237	100	1177	3306	-0.140	560	617	1589	1717	85618	91769	3.853	2.644	0	0	0
4	24	2	"livH"	"STM3563"	19400	15510	60	227	281	202	71	58	58	60	20	33	81	78	0	2692	3204	3067	95	48	48	91	297	326	78	68	0	0.064	0.071	0.071	0.075	2.001	0.066	0.929	32	173	100	2813	3379	-3.968	169	2644	223	3156	8996	102522	11.050	10.481	0	0	0
4	1	3	"hisJ"	"STM2354"	15300	15640	110	192	559	627	112	52	52	68	94	138	60	43	0	513	1706	2047	119	41	41	86	259	301	62	48	0	0.297	0.305	0.310	0.292	2.615	0.295	0.904	80	429	100	612	2172	-1.753	140	472	507	1665	44736	136519	5.223	6.255	0	0	0
4	2	3	"hisI"	"STM2078"	15430	15640	110	234	785	968	123	50	50	82	171	208	51	40	0	550	1935	2496	128	42	42	125	427	341	55	38	0	0.362	0.388	0.379	0.438	2.852	0.371	0.881	80	344	100	692	2628	-1.465	184	508	735	1893	62825	154822	4.111	4.239	0	0	0
4	3	3	"glyA"	"STM2555"	15600	15640	110	221	980	1405	143	51	51	138	377	273	40	33	0	168	716	1068	149	43	43	153	441	288	33	28	0	1.360	1.380	1.522	1.789	2.907	1.205	0.746	80	454	100	295	1602	0.444	170	125	929	673	78432	57260	2.233	1.277	0	0	0
4	4	3	"fliD"	"STM1960"	15810	15650	120	196	972	1550	159	50	50	104	324	311	38	32	0	170	735	1174	159	42	42	82	227	276	35	31	0	1.141	1.330	1.379	1.454	2.711	1.341	0.888	120	537	100	274	1615	0.190	146	128	922	693	116686	88191	2.679	2.877	0	0	0
4	5	3	"asrC"	"STM2550"	15970	15640	110	70	106	72	67	50	50	53	24	45	43	36	0	334	1140	1415	124	44	44	99	406	410	47	36	0	0.069	0.051	0.061	0.083	2.899	0.052	0.760	80	430	100	310	1152	-3.858	20	290	56	1096	8463	91177	2.208	2.564	0	0	0
4	6	3	"moeA"	"STM0846"	16160	15640	110	254	713	882	123	55	55	60	39	65	88	68	0	460	1150	1442	125	49	49	111	405	364	50	40	0	0.484	0.598	0.561	0.560	2.140	0.563	0.872	80	464	100	610	1759	-1.046	199	411	658	1101	57063	92027	16.744	2.565	0	0	0
4	7	3	"cbiN"	"STM2022"	16340	15650	100	55	69	42	60	53	53	58	40	68	16	7	0	93	190	326	171	46	46	61	128	209	23	17	0	0.043	0.111	0.171	0.157	2.995	0.089	0.339	80	365	100	49	160	-4.555	2	47	16	144	5512	15232	0.275	1.008	-50	0	0
4	8	3	"cobU"	"STM2018"	16530	15650	120	70	104	88	84	52	52	85	201	236	7	0	0	187	643	1015	157	46	46	61	84	137	63	47	0	0.128	0.087	0.106	0.113	3.244	0.083	0.773	120	504	100	159	649	-2.970	18	141	52	597	12435	77195	0.095	6.929	0	0	0
4	9	3	"uhpA"	"STM3790"	16700	15650	120	115	280	462	165	51	51	53	15	28	73	65	0	194	503	883	175	48	48	71	142	200	50	35	0	0.438	0.503	0.534	0.546	2.557	0.497	0.887	120	486	100	210	684	-1.190	64	146	229	455	33585	60417	15.133	3.042	0	0	0
4	10	3	"trpD"	"STM1724"	16880	15650	120	71	105	90	85	52	52	54	14	25	54	41	0	105	659	1264	191	47	47	50	21	42	56	54	0	0.328	0.087	0.143	0.243	4.408	0.064	0.764	120	438	100	77	665	-1.610	19	58	53	612	12649	79082	3.643	29.000	0	0	0
4	11	3	"sulA"	"STM1071"	17060	15650	120	159	240	217	90	52	52	103	384	372	11	5	0	420	634	657	103	46	46	98	376	383	49	22	0	0.286	0.320	0.312	0.304	1.902	0.567	0.614	120	423	100	481	776	-1.805	107	374	188	588	28832	76038	0.357	1.426	0	0	0
4	12	3	"rfaL"	"STM3713"	17250	15670	110	292	713	879	123	52	52	106	386	364	40	28	0	331	827	1050	126	47	47	103	378	366	47	33	0	0.845	0.847	0.912	1.012	2.645	0.889	0.812	80	418	100	524	1441	-0.243	240	284	661	780	57062	66123	1.573	1.915	0	0	0
4	13	3	"bglX"	"STM2166"	17410	15650	110	218	432	648	150	50	50	53	17	32	100	98	0	669	1147	1666	145	46	46	53	46	86	98	96	0	0.270	0.347	0.354	0.358	1.743	0.357	0.893	80	401	100	791	1483	-1.891	168	623	382	1101	34591	91751	22.294	23.783	0	0	0
4	14	3	""	"STM0347"	17580	15660	100	70	73	32	43	49	49	52	15	28	60	35	0	391	540	629	116	43	43	52	53	101	88	76	0	0.060	0.048	0.063	0.077	3.814	0.032	0.304	80	403	100	369	521	-4.051	21	348	24	497	5837	43197	1.400	9.208	0	0	0
4	15	3	""	"STM1043"	17770	15660	120	62	78	44	56	50	50	52	14	26	46	30	0	316	531	632	119	43	43	50	44	88	70	65	0	0.044	0.057	0.067	0.075	4.198	0.055	0.595	120	522	100	285	516	-4.508	12	273	28	488	9313	63700	1.857	10.932	0	0	0
4	16	3	""	"PSLT025"	17930	15660	80	60	70	26	37	51	51	53	15	28	42	25	0	150	159	81	50	46	46	82	147	179	26	3	0	0.087	0.168	0.189	0.148	4.021	0.074	0.261	52	279	100	113	132	-3.531	9	104	19	113	3627	8263	1.133	0.524	0	0	0
4	17	3	"orf319"	"STM1389"	18120	15660	120	271	399	395	98	52	52	55	17	30	94	89	0	866	1232	1290	104	47	47	71	109	153	90	85	0	0.267	0.293	0.274	0.278	2.157	0.261	0.715	120	584	100	1038	1532	-1.903	219	819	347	1185	47898	147882	20.235	10.651	0	0	0
4	18	3	"yfeJ"	"STM2437"	18300	15680	110	78	98	61	62	52	52	60	35	58	40	18	0	230	350	369	105	48	48	67	60	89	80	66	0	0.143	0.152	0.141	0.156	2.832	0.150	0.734	80	404	100	208	348	-2.807	26	182	46	302	7813	28023	1.086	4.717	0	0	0
4	19	3	""	"PSLT087"	18480	15660	120	59	64	29	45	54	54	95	285	300	0	0	0	423	682	709	103	47	47	109	388	355	47	27	0	0.013	0.016	0.031	0.029	2.908	0.019	0.112	120	449	100	381	645	-6.233	5	376	10	635	7687	81823	-0.109	1.477	0	0	0
4	20	3	"traU"	"PSLT092"	18650	15660	130	60	76	57	75	52	52	62	46	74	13	5	0	457	1466	3637	248	45	45	71	129	181	75	60	0	0.019	0.017	0.020	0.026	4.925	0.012	0.142	120	543	100	420	1445	-5.687	8	412	24	1421	9071	175943	0.304	10.814	0	0	0
4	21	3	"trbE"	"PSLT096"	18850	15660	90	63	67	25	37	51	51	63	66	104	5	0	0	149	174	116	66	46	46	78	155	198	23	9	0	0.117	0.125	0.153	0.154	2.893	0.096	0.244	52	354	100	115	144	-3.102	12	103	16	128	3509	9073	0.061	0.619	0	0	0
4	22	3	"traH"	"PSLT100"	19010	15670	120	119	134	73	54	52	52	55	18	32	75	64	0	2493	2840	2352	82	46	46	55	64	116	99	97	0	0.027	0.029	0.028	0.026	2.469	0.026	0.733	120	447	100	2514	2876	-5.191	67	2447	82	2794	16081	340766	4.389	43.516	0	0	0
4	23	3	"trbH"	"PSLT105"	19190	15670	120	584	709	584	82	54	54	62	37	59	99	97	0	2404	2779	2351	84	47	47	58	62	106	100	98	0	0.225	0.240	0.232	0.238	1.450	0.229	0.869	120	490	100	2887	3387	-2.153	530	2357	655	2732	85026	333434	17.486	43.887	0	0	0
4	24	3	"traX"	"PSLT110"	19370	15670	120	95	105	47	44	55	55	58	18	31	80	55	0	765	885	737	83	48	48	54	29	53	97	95	0	0.056	0.060	0.066	0.062	2.147	0.054	0.654	120	591	100	757	887	-4.164	40	717	50	837	12619	106236	2.611	28.655	0	0	0
4	1	4	""	"STM2717"	15300	15820	60	59	78	41	52	51	51	53	15	28	37	34	0	121	387	720	186	44	44	50	30	60	62	56	0	0.104	0.079	0.144	0.137	3.616	0.039	0.369	32	171	100	85	370	-3.267	8	77	27	343	2482	12374	1.667	11.233	0	0	0
4	2	4	""	"STM2739"	15460	15830	120	140	188	206	109	49	49	58	67	115	73	24	0	1707	2425	2993	123	42	42	64	154	240	99	99	0	0.055	0.058	0.056	0.054	1.575	0.064	0.951	120	489	100	1756	2522	-4.194	91	1665	139	2383	22521	290961	1.940	15.331	0	0	0
4	3	4	""	"STM1616"	15650	15830	120	69	75	37	49	49	49	77	182	236	1	0	0	348	410	377	91	42	42	63	144	228	74	51	0	0.065	0.071	0.076	0.077	2.732	0.072	0.563	120	417	100	326	394	-3.935	20	306	26	368	9041	49255	-0.011	2.410	0	0	0
4	4	4	"rimL"	"STM1611"	15810	15830	120	112	129	79	61	50	50	53	18	33	88	73	0	693	769	615	79	43	43	44	7	15	99	99	0	0.095	0.109	0.104	0.105	1.697	0.113	0.881	120	403	100	712	805	-3.390	62	650	79	726	15490	92254	4.222	103.571	0	0	0
4	5	4	"osmB"	"STM1705"	15980	15820	90	89	100	50	50	55	55	59	20	33	65	44	0	136	161	108	67	49	49	63	133	211	25	11	0	0.391	0.402	0.435	0.381	2.194	0.394	0.736	52	352	100	121	157	-1.355	34	87	45	112	5201	8396	2.050	0.737	0	0	0
4	6	4	"mppA"	"STM1679"	16170	15820	110	704	789	434	55	55	55	59	19	32	100	100	0	3421	3808	1981	52	51	51	59	40	67	100	100	0	0.193	0.195	0.192	0.192	1.155	0.198	0.970	80	460	100	4019	4491	-2.376	649	3370	734	3757	63095	304625	38.421	93.725	0	0	0
4	7	4	"rnhB"	"STM0230"	16350	15830	140	1117	1125	662	58	55	55	97	263	271	86	80	0	1001	1012	588	58	49	49	71	134	188	87	84	0	1.116	1.111	1.053	1.134	1.589	1.187	0.870	156	498	100	2014	2033	0.158	1062	952	1070	963	175574	157827	3.909	7.022	0	0	0
4	8	4	"speE"	"STM0166"	16470	15850	130	1445	1486	674	45	56	56	156	364	233	94	87	0	616	607	252	41	48	48	88	143	162	95	89	0	2.445	2.558	2.549	2.535	1.180	2.486	0.929	120	442	100	1957	1989	1.290	1389	568	1430	559	178327	72895	3.654	3.629	0	0	0
4	9	4	"yaeB"	"STM0243"	16710	15830	120	238	264	170	64	54	54	135	325	240	22	0	0	327	412	298	72	49	49	90	163	181	64	46	0	0.662	0.579	0.545	0.568	1.430	0.566	0.900	120	564	100	462	573	-0.595	184	278	210	363	31636	49416	0.397	1.975	0	0	0
4	10	4	"cobS"	"STM2017"	16890	15840	110	119	169	190	112	53	53	55	14	25	95	88	0	662	1126	1730	153	46	46	50	23	46	100	100	0	0.107	0.107	0.107	0.105	1.515	0.107	0.946	80	387	100	682	1196	-3.222	66	616	116	1080	13531	90100	8.143	46.783	0	0	0
4	11	4	"yeeI"	"STM2001"	17050	15830	120	73	96	91	94	53	53	54	14	25	56	40	0	325	660	1258	190	45	45	47	22	46	91	83	0	0.071	0.070	0.074	0.092	3.028	0.069	0.886	120	445	100	300	658	-3.807	20	280	43	615	11512	79163	3.000	27.864	0	0	0
4	12	4	"fixX"	"STM0078"	17220	15840	110	63	69	31	44	52	52	54	14	25	41	18	0	107	203	293	144	45	45	50	34	68	68	45	0	0.177	0.108	0.181	0.178	3.263	0.087	0.433	80	430	100	73	175	-2.495	11	62	17	158	5559	16248	1.071	4.500	0	0	0
4	13	4	"ubiC"	"STM4233"	17410	15840	120	190	228	143	62	56	56	65	58	89	77	56	0	445	521	376	72	47	47	53	45	84	95	85	0	0.337	0.363	0.352	0.364	1.423	0.362	0.898	120	554	100	532	646	-1.571	134	398	172	474	27318	62505	2.810	10.400	0	0	0
4	14	4	"yjbJ"	"STM4240"	17580	15820	70	83	97	39	40	55	55	59	19	32	59	34	0	149	176	83	47	47	47	55	30	54	93	78	0	0.275	0.326	0.273	0.284	1.914	0.312	0.729	32	226	100	130	171	-1.865	28	102	42	129	3091	5644	2.000	4.033	0	0	0
4	15	4	"yjcE"	"STM4269"	17760	15840	100	312	338	138	40	52	52	54	15	27	100	100	0	2033	2177	926	42	44	44	51	42	82	100	100	0	0.131	0.134	0.135	0.131	1.274	0.133	0.941	80	429	100	2249	2419	-2.935	260	1989	286	2133	27038	174191	18.933	50.619	0	0	0
4	16	4	"zur"	"STM4241"	17950	15840	120	295	372	458	123	52	52	54	19	35	97	92	0	789	1018	1372	134	43	43	61	109	178	95	83	0	0.326	0.328	0.333	0.328	1.388	0.327	0.962	120	495	100	989	1295	-1.618	243	746	320	975	44592	122136	16.737	8.780	0	0	0
4	17	4	"yfcZ"	"STM2390"	18100	15850	90	169	220	151	68	53	53	58	23	39	96	94	0	347	452	348	76	45	45	58	44	75	98	98	0	0.384	0.410	0.392	0.397	1.429	0.413	0.918	52	305	100	418	574	-1.380	116	302	167	407	11447	23527	7.043	8.955	0	0	0
4	18	4	""	"STM2372"	18300	15850	120	216	449	664	147	52	52	56	20	35	95	87	0	622	1389	2237	161	46	46	55	37	67	99	92	0	0.285	0.296	0.299	0.299	1.619	0.294	0.970	120	482	100	740	1740	-1.812	164	576	397	1343	53872	166692	19.650	36.054	0	0	0
4	19	4	"ylaC"	"STM0471"	18480	15840	120	215	494	786	159	51	51	55	21	38	85	79	0	178	297	384	129	45	45	56	70	125	58	47	0	1.233	1.758	1.815	1.777	1.877	2.052	0.892	120	495	100	297	695	0.302	164	133	443	252	59309	35617	20.905	3.443	0	0	0
4	20	4	"ybaP"	"STM0496"	18670	15850	110	223	223	116	52	52	52	56	22	39	87	78	0	756	797	523	65	44	44	62	130	209	82	71	0	0.240	0.227	0.232	0.244	1.637	0.202	0.842	80	432	100	883	924	-2.058	171	712	171	753	17879	63743	7.591	5.654	0	0	0
4	21	4	"ybbS"	"STM0514"	18830	15840	110	102	114	59	51	52	52	55	16	29	81	70	0	1665	1802	1263	70	46	46	77	157	203	97	91	0	0.031	0.035	0.033	0.030	1.998	0.035	0.731	80	446	100	1669	1818	-5.017	50	1619	62	1756	9122	144184	3.688	10.987	0	0	0
4	22	4	"folD"	"STM0542"	19010	15850	120	386	541	608	112	51	51	53	16	30	98	98	0	575	774	825	106	46	46	74	126	170	91	79	0	0.633	0.673	0.686	0.670	1.331	0.710	0.935	120	415	100	864	1218	-0.659	335	529	490	728	64934	92865	30.500	5.556	0	0	0
4	23	4	"ybdG"	"STM0569"	19190	15850	120	802	940	567	60	52	52	55	23	41	100	100	0	2597	3035	1957	64	46	46	50	24	48	100	100	0	0.294	0.297	0.301	0.299	1.260	0.291	0.971	120	433	100	3301	3877	-1.766	750	2551	888	2989	112835	364177	38.478	124.375	0	0	0
4	24	4	"fepB"	"STM0594"	19370	15850	110	198	220	130	59	54	54	57	22	38	97	92	0	712	787	420	53	48	48	50	21	42	100	100	0	0.217	0.225	0.221	0.208	1.369	0.243	0.882	80	464	100	808	905	-2.205	144	664	166	739	17586	62950	7.409	35.095	0	0	0
4	1	5	"slp"	"STM1819"	15270	16000	120	507	627	506	80	49	49	51	14	27	98	98	0	1078	1280	1041	81	42	42	44	17	38	99	99	0	0.442	0.467	0.469	0.457	1.346	0.469	0.945	120	589	100	1494	1816	-1.178	458	1036	578	1238	75285	153541	41.143	72.706	0	0	0
4	2	5	"hemK"	"STM1775"	15450	16000	120	387	546	652	119	50	50	52	14	26	96	95	0	601	795	931	117	41	41	42	6	14	99	99	0	0.602	0.658	0.638	0.634	1.773	0.673	0.941	120	414	100	897	1250	-0.733	337	560	496	754	65550	95455	35.286	125.500	0	0	0
4	3	5	"ychK"	"STM1754"	15630	16000	120	895	922	428	46	51	51	53	14	26	100	100	0	1927	2002	961	48	42	42	44	8	18	100	99	0	0.448	0.444	0.439	0.448	1.443	0.437	0.946	120	389	100	2729	2831	-1.159	844	1885	871	1960	110667	240275	62.071	244.750	0	0	0
4	4	5	"sdaA"	"STM1826"	15810	16000	120	1593	1911	1605	83	53	53	55	14	25	100	100	0	1597	1939	1699	87	46	46	47	7	14	100	100	0	0.993	0.982	0.966	0.992	1.339	0.961	0.949	120	393	100	3091	3751	-0.010	1540	1551	1858	1893	229330	232630	132.571	270.286	0	0	0
4	5	5	"minC"	"STM1814"	15990	16010	120	1134	1244	842	67	55	55	57	17	29	100	99	0	1094	1223	788	64	50	50	53	20	37	100	100	0	1.034	1.014	1.006	0.994	1.219	1.039	0.972	120	451	100	2123	2362	0.048	1079	1044	1189	1173	149277	146769	69.824	58.500	0	0	0
4	6	5	"ycgR"	"STM1798"	16170	16010	120	402	445	280	62	54	54	56	16	28	98	97	0	1215	1382	856	61	50	50	51	22	43	98	98	0	0.299	0.294	0.288	0.292	1.315	0.300	0.955	120	431	100	1513	1723	-1.743	348	1165	391	1332	53448	165790	24.313	60.500	0	0	0
4	7	5	"yihA"	"STM4001"	16350	16010	120	332	534	575	107	52	52	54	13	24	97	95	0	546	790	825	104	47	47	49	27	55	96	91	0	0.561	0.649	0.626	0.615	1.645	0.664	0.903	120	348	100	779	1225	-0.834	280	499	482	743	64054	94857	36.923	27.444	0	0	0
4	8	5	"oxyR"	"STM4125"	16520	16020	120	465	1011	1580	156	55	55	96	231	240	66	44	0	348	720	1137	157	50	50	104	253	243	53	35	0	1.376	1.427	1.359	1.434	1.706	1.402	0.903	120	459	100	708	1626	0.460	410	298	956	670	121354	86401	3.961	2.435	0	0	0
4	9	5	"yneB"	"STM4078"	16720	16020	110	103	120	79	65	54	54	58	21	36	75	56	0	994	1215	1143	94	48	48	92	252	273	87	77	0	0.052	0.057	0.057	0.053	1.877	0.058	0.841	80	412	100	995	1233	-4.271	49	946	66	1167	9584	97216	2.952	4.456	0	0	0
4	10	5	"pfkA"	"STM4062"	16880	16020	120	1008	1398	1397	99	52	52	55	13	23	100	100	0	604	875	862	98	46	46	47	11	23	100	97	0	1.713	1.624	1.629	1.611	1.505	1.644	0.956	120	404	100	1514	2175	0.777	956	558	1346	829	167723	105002	103.308	75.273	0	0	0
4	11	5	"rhaR"	"STM4049"	17050	16020	120	61	73	44	60	52	52	54	15	27	36	18	0	410	779	1189	152	43	43	46	14	30	93	85	0	0.025	0.029	0.039	0.046	4.424	0.029	0.557	120	430	100	376	757	-5.350	9	367	21	736	8772	93467	1.267	52.357	0	0	0
4	12	5	"yihZ"	"STM4028"	17240	16020	100	101	187	247	132	52	52	54	16	29	76	57	0	123	307	455	148	43	43	45	15	33	90	70	0	0.613	0.511	0.551	0.538	1.912	0.539	0.870	80	381	100	129	399	-0.707	49	80	135	264	14978	24577	8.313	17.467	0	0	0
4	13	5	"rpsK"	"STM3417"	17410	16030	120	4075	5957	7114	119	55	55	67	67	100	100	99	0	114	135	97	71	44	44	46	11	23	91	84	0	57.429	64.857	62.293	61.963	1.433	72.980	0.933	120	416	100	4090	5993	5.844	4020	70	5902	91	714879	16222	87.910	8.091	0	0	0
4	14	5	"rplF"	"STM3425"	17580	16020	120	1987	4864	10073	207	58	58	69	62	89	90	80	0	68	95	109	114	45	45	49	21	42	52	30	0	83.870	96.120	89.527	69.858	3.014	95.264	0.929	120	509	100	1952	4856	6.390	1929	23	4806	50	583714	11442	77.339	2.190	0	0	0
4	15	5	"rplN"	"STM3430"	17770	16030	120	1026	1465	1632	111	55	55	62	71	114	97	94	0	61	67	25	37	44	44	46	10	21	64	39	0	57.118	61.304	72.017	62.380	2.387	82.533	0.451	120	483	100	988	1433	5.836	971	17	1410	23	175855	8039	19.761	2.100	0	0	0
4	16	5	"rpsC"	"STM3434"	17940	16020	120	3240	5467	9055	165	55	55	73	123	168	95	89	0	79	117	136	116	43	43	47	41	87	46	25	0	88.472	73.135	74.645	66.971	1.847	69.723	0.958	120	420	100	3221	5486	6.467	3185	36	5412	74	656031	14030	43.854	1.707	0	0	0
4	17	5	"rplW"	"STM3438"	18120	16020	120	1034	1741	2055	118	54	54	63	65	103	98	98	0	59	67	31	46	43	43	48	33	68	16	6	0	61.250	70.292	70.400	70.849	2.209	73.836	0.817	120	454	100	996	1711	5.937	980	16	1687	24	208878	7982	25.815	0.576	0	0	0
4	18	5	"ppiA"	"STM3472"	18300	16020	120	409	621	936	150	52	52	54	16	29	99	96	0	456	693	962	138	43	43	45	11	24	100	99	0	0.864	0.875	0.816	0.825	1.514	0.940	0.962	120	421	100	770	1219	-0.210	357	413	569	650	74578	83126	35.438	58.909	0	0	0
4	19	5	"argI"	"STM4469"	18470	16030	110	73	98	82	83	52	52	55	18	32	55	28	0	460	652	476	73	45	45	58	90	155	95	87	0	0.051	0.076	0.057	0.051	2.777	0.069	0.386	80	413	100	436	653	-4.305	21	415	46	607	7807	52140	2.389	6.600	0	0	0
4	20	5	"trpS2"	"STM4508"	18650	16020	110	112	129	75	58	52	52	56	25	44	77	53	0	1067	1300	1026	78	45	45	79	182	230	91	82	0	0.059	0.061	0.059	0.062	2.057	0.060	0.779	80	480	100	1082	1332	-4.090	60	1022	77	1255	10343	103995	2.920	6.709	0	0	0
4	21	5	"dnaT"	"STM4544"	18830	16020	110	113	582	1007	173	53	53	56	18	32	75	58	0	158	1211	2193	181	46	46	92	204	221	42	33	0	0.536	0.454	0.474	0.496	2.045	0.445	0.948	80	431	100	172	1694	-0.900	60	112	529	1165	46599	96915	29.222	5.485	0	0	0
4	22	5	"lplA"	"STM4576"	19010	16020	150	100	212	303	142	51	51	53	19	35	64	53	0	271	826	1357	164	44	44	64	110	171	60	50	0	0.216	0.206	0.226	0.221	2.640	0.208	0.888	156	554	100	276	943	-2.212	49	227	161	782	33146	128837	8.368	6.927	0	0	0
4	23	5	""	"STM4596"	19190	16030	120	97	126	105	83	52	52	55	24	43	64	45	0	429	744	1008	135	44	44	46	20	43	95	90	0	0.117	0.106	0.108	0.108	2.090	0.099	0.856	120	414	100	430	774	-3.097	45	385	74	700	15088	89277	2.958	34.900	0	0	0
4	24	5	"rph"	"STM3734"	19370	16030	120	377	788	1139	144	54	54	57	22	38	94	90	0	297	571	809	141	45	45	48	23	47	90	88	0	1.282	1.395	1.473	1.458	1.690	1.429	0.898	120	556	100	575	1260	0.358	323	252	734	526	94618	68540	33.227	22.739	0	0	0
4	1	6	"yhgI"	"STM3511"	15270	16180	120	939	1201	1080	89	50	50	52	14	26	100	100	0	575	706	632	89	42	42	43	5	11	100	100	0	1.668	1.733	1.730	1.750	1.400	1.753	0.913	120	526	100	1422	1815	0.738	889	533	1151	664	144101	84765	82.071	132.600	0	0	0
4	2	6	"yhcK"	"STM3340"	15460	16180	120	438	513	379	73	51	51	53	14	26	98	97	0	1060	1279	1119	87	43	43	43	6	13	100	100	0	0.381	0.374	0.379	0.371	1.326	0.350	0.916	120	425	100	1404	1698	-1.394	387	1017	462	1236	61537	153466	32.857	206.000	0	0	0
4	3	6	"yhcC"	"STM3329"	15630	16180	120	105	111	46	41	53	53	55	18	32	87	65	0	1805	1758	907	51	45	45	48	43	89	100	98	0	0.030	0.034	0.032	0.032	1.874	0.032	0.541	120	447	100	1812	1771	-5.081	52	1760	58	1713	13272	211011	3.111	39.767	0	0	0
4	4	6	"murA"	"STM3307"	15810	16180	120	1588	1635	909	55	55	55	56	15	26	100	100	0	835	893	496	55	48	48	50	18	36	100	99	0	1.948	1.870	1.936	1.858	1.361	1.921	0.928	120	448	100	2320	2425	0.962	1533	787	1580	845	196208	107168	105.267	46.833	0	0	0
4	5	6	"rbfA"	"STM3285"	15990	16180	120	1000	1430	1894	132	55	55	57	23	40	100	99	0	464	623	681	109	51	51	52	7	13	100	100	0	2.288	2.404	2.409	2.347	1.334	2.731	0.936	120	422	100	1358	1947	1.194	945	413	1375	572	171659	74765	59.696	81.571	0	0	0
4	6	6	"yhbT"	"STM3273"	16170	16180	120	487	568	618	108	53	53	54	13	24	99	99	0	944	1055	1097	103	49	49	49	6	12	100	100	0	0.485	0.512	0.487	0.478	1.368	0.530	0.907	120	388	100	1329	1521	-1.044	434	895	515	1006	68201	126596	39.538	167.667	0	0	0
4	7	6	""	"STM3155"	16340	16190	120	79	86	33	38	52	52	54	13	24	77	50	0	145	182	126	69	47	47	49	26	53	89	76	0	0.276	0.252	0.281	0.285	2.836	0.199	0.485	120	415	100	125	169	-1.860	27	98	34	135	10344	21882	2.462	5.115	0	0	0
4	8	6	"nupG"	"STM3113"	16520	16190	110	208	252	178	70	54	54	56	15	26	100	98	0	3555	4191	3199	76	50	50	59	81	137	100	100	0	0.044	0.048	0.047	0.046	1.340	0.049	0.919	80	394	100	3659	4339	-4.508	154	3505	198	4141	20177	335293	13.067	51.012	0	0	0
4	9	6	"gshB"	"STM3095"	16700	16200	120	739	1169	1445	123	55	55	70	149	212	90	82	0	893	1375	1702	123	48	48	93	319	343	86	60	0	0.809	0.839	0.826	0.814	1.556	0.834	0.910	120	478	100	1529	2441	-0.305	684	845	1114	1327	140335	165054	7.376	4.019	0	0	0
4	10	6	""	"STM3075"	16880	16190	120	78	88	37	42	52	52	54	15	27	64	42	0	418	524	488	93	46	46	46	6	13	98	97	0	0.070	0.075	0.078	0.086	3.082	0.061	0.534	120	396	100	398	514	-3.839	26	372	36	478	10564	62920	2.267	79.667	0	0	0
4	11	6	"iciA"	"STM3064"	17060	16190	120	115	125	61	48	50	50	57	52	91	55	21	0	571	626	418	66	44	44	51	60	117	96	91	0	0.123	0.129	0.121	0.124	1.895	0.117	0.721	120	386	100	592	657	-3.019	65	527	75	582	15025	75162	1.308	9.583	0	0	0
4	12	6	"fldB"	"STM3045"	17220	16200	120	154	205	150	73	51	51	54	16	29	95	85	0	239	325	272	83	44	44	44	6	13	98	96	0	0.528	0.548	0.545	0.596	2.401	0.492	0.716	120	399	100	298	435	-0.921	103	195	154	281	24616	38962	9.438	46.833	0	0	0
4	13	6	"nadE"	"STM1310"	17400	16200	130	467	629	698	110	54	54	56	18	32	93	93	0	865	1165	1254	107	44	44	51	71	139	93	91	0	0.503	0.513	0.501	0.488	1.576	0.531	0.928	120	453	100	1234	1696	-0.991	413	821	575	1121	75526	139824	31.833	15.690	0	0	0
4	14	6	"ydiE"	"STM1346"	17580	16190	100	68	79	44	55	53	53	57	27	47	36	12	0	69	81	43	53	44	44	47	15	31	67	40	0	0.600	0.703	0.615	0.688	2.735	0.670	0.390	80	392	100	40	63	-0.737	15	25	26	37	6306	6504	0.815	2.267	-50	0	0
4	15	6	"lpp"	"STM1377"	17780	16200	90	226	263	132	50	53	53	57	29	50	100	90	0	59	86	78	90	44	44	45	8	17	71	44	0	11.533	5.000	12.834	10.036	3.917	16.362	0.115	52	321	100	188	252	3.528	173	15	210	42	13690	4471	7.103	5.125	0	0	0
4	16	6	"sodB"	"STM1431"	17930	16190	110	587	984	1132	115	55	55	83	196	236	73	60	0	366	525	537	102	44	44	60	97	161	76	63	0	1.652	1.931	1.843	1.912	1.690	2.097	0.889	80	413	100	854	1410	0.724	532	322	929	481	78710	42022	4.597	4.794	0	0	0
4	17	6	"gst"	"STM1451"	18110	16190	100	159	277	309	111	55	55	89	203	228	31	15	0	210	468	598	127	44	44	71	122	171	63	42	0	0.627	0.524	0.519	0.547	2.272	0.494	0.825	80	393	100	270	646	-0.675	104	166	222	424	22127	37408	0.926	3.254	0	0	0
4	18	6	"sodC"	"STM1044"	18300	16200	120	182	202	109	53	56	56	67	94	140	61	30	0	535	601	379	63	44	44	54	66	122	95	88	0	0.257	0.262	0.254	0.246	1.603	0.260	0.881	120	484	100	617	703	-1.962	126	491	146	557	24240	72176	1.436	8.288	0	0	0
4	19	6	"yhhV"	"STM3559"	18470	16190	100	74	115	144	125	54	54	65	102	156	12	7	0	108	380	913	240	45	45	50	50	100	55	36	0	0.317	0.182	0.250	0.260	3.017	0.140	0.807	80	382	100	83	396	-1.655	20	63	61	335	9186	30428	0.490	6.600	0	0	0
4	20	6	"yhhL"	"STM3573"	18660	16210	100	79	179	306	170	52	52	54	22	40	52	38	0	107	372	442	118	44	44	53	62	116	50	43	0	0.429	0.387	0.374	0.355	2.734	0.436	0.404	80	403	100	90	455	-1.222	27	63	127	328	14357	29769	5.682	5.145	0	0	0
4	21	6	"yhhQ"	"STM3579"	18820	16190	110	177	303	337	111	50	50	53	18	33	96	83	0	527	971	1125	115	44	44	58	84	144	92	81	0	0.263	0.273	0.251	0.264	1.684	0.276	0.867	80	473	100	610	1180	-1.927	127	483	253	927	24235	77645	13.889	10.869	0	0	0
4	22	6	"nikR"	"STM3584"	19020	16200	80	82	89	43	48	48	48	51	13	25	63	53	0	115	141	92	65	43	43	44	10	22	86	80	0	0.472	0.418	0.397	0.420	2.786	0.575	0.553	52	286	100	106	139	-1.082	34	72	41	98	4624	7355	2.923	9.700	0	0	0
4	23	6	""	"STM3595"	19190	16210	120	131	170	152	89	51	51	54	19	35	84	75	0	762	1178	1462	124	44	44	52	64	123	98	92	0	0.111	0.105	0.103	0.102	1.799	0.095	0.822	120	470	100	798	1253	-3.166	80	718	119	1134	20364	141387	6.105	17.594	0	0	0
4	24	6	""	"STM3600"	19370	16200	110	115	134	81	60	53	53	54	15	27	87	72	0	1084	1367	1140	83	45	45	49	23	46	100	100	0	0.060	0.061	0.056	0.060	2.120	0.059	0.766	80	471	100	1101	1403	-4.067	62	1039	81	1322	10729	109383	5.333	57.304	0	0	0
4	1	7	"yidF"	"STM3803"	15270	16350	120	114	135	99	73	51	51	52	12	23	86	75	0	539	744	719	96	44	44	44	6	13	100	99	0	0.127	0.120	0.115	0.124	2.103	0.121	0.831	120	563	100	558	784	-2.974	63	495	84	700	16150	89233	6.917	116.667	0	0	0
4	2	7	"ibpA"	"STM3809"	15450	16360	120	280	486	750	154	52	52	55	28	50	90	80	0	218	349	505	144	46	46	47	16	34	86	75	0	1.326	1.432	1.413	1.629	2.180	1.520	0.866	120	490	100	400	737	0.407	228	172	434	303	58283	41822	15.393	18.875	0	0	0
4	3	7	"ccmC"	"STM2252"	15630	16370	110	75	105	99	94	53	53	56	18	32	58	36	0	362	471	476	101	47	47	53	58	109	85	71	0	0.070	0.123	0.089	0.100	3.368	0.107	0.556	80	422	100	337	476	-3.840	22	315	52	424	8372	37670	2.722	7.207	0	0	0
4	4	7	"torC"	"STM3823"	15800	16360	110	82	152	396	260	55	55	57	18	31	57	36	0	1676	1784	1085	60	50	50	85	225	264	92	88	0	0.017	0.056	0.025	0.023	3.214	0.097	0.227	80	455	100	1653	1831	-5.912	27	1626	97	1734	12162	142708	5.278	7.551	0	0	0
4	5	7	"dgoK"	"STM3829"	15990	16370	120	126	134	51	38	53	53	55	23	41	95	85	0	2058	2240	1334	59	51	51	79	211	267	100	98	0	0.036	0.037	0.036	0.036	1.520	0.034	0.675	120	486	100	2080	2270	-4.781	73	2007	81	2189	16073	268823	3.435	10.242	0	0	0
4	6	7	""	"STM3833"	16170	16360	120	94	98	27	27	53	53	54	16	29	86	61	0	1386	1365	593	43	47	47	48	6	12	100	99	0	0.031	0.034	0.033	0.032	2.320	0.031	0.608	120	443	100	1380	1363	-5.029	41	1339	45	1318	11742	163842	2.750	219.500	0	0	0
4	7	7	""	"STM0098"	16340	16360	110	202	213	66	30	55	55	56	15	26	100	100	0	2859	2784	495	17	48	48	63	114	180	100	100	0	0.052	0.058	0.053	0.054	1.356	0.058	0.821	80	410	100	2958	2894	-4.257	147	2811	158	2736	17011	222716	10.467	23.868	0	0	0
4	8	7	"ilvI"	"STM0116"	16510	16360	110	383	454	183	40	55	55	62	43	69	100	100	0	5492	6915	3549	51	51	51	178	831	466	100	100	0	0.060	0.058	0.060	0.059	1.199	0.055	0.934	80	465	100	5769	7263	-4.052	328	5441	399	6864	36358	553220	9.116	8.107	0	0	0
4	9	7	"ftsI"	"STM0122"	16690	16370	110	3317	3504	2318	66	55	55	95	233	245	100	100	0	5902	6077	3126	51	49	49	248	974	392	100	98	0	0.557	0.572	0.556	0.561	1.261	0.578	0.860	80	440	100	9115	9477	-0.843	3262	5853	3449	6028	280323	486133	14.631	5.985	0	0	0
4	10	7	"murC"	"STM0129"	16880	16370	130	1124	1209	836	69	54	54	89	214	240	94	84	0	846	937	576	61	46	46	114	442	387	82	42	0	1.337	1.296	1.276	1.241	1.402	1.089	0.705	120	565	100	1870	2046	0.420	1070	800	1155	891	145128	112465	5.234	1.862	0	0	0
4	11	7	"guaC"	"STM0141"	17070	16360	110	1275	1305	518	39	52	52	64	83	129	100	100	0	1041	1078	412	38	45	45	53	64	120	100	100	0	1.228	1.213	1.200	1.210	1.309	1.208	0.902	80	411	100	2219	2286	0.296	1223	996	1253	1033	104376	86236	14.952	16.016	0	0	0
4	12	7	"aroP"	"STM0150"	17230	16370	100	123	149	122	81	51	51	53	13	24	91	81	0	529	690	632	91	44	44	46	20	43	100	100	0	0.148	0.152	0.150	0.133	1.869	0.164	0.864	80	346	100	557	744	-2.752	72	485	98	646	11894	55177	7.385	32.200	0	0	0
4	13	7	""	"STM1549"	17400	16360	110	207	259	226	87	52	52	54	15	27	98	96	0	1036	1302	1318	101	44	44	53	78	147	100	100	0	0.156	0.165	0.163	0.154	1.687	0.156	0.820	80	413	100	1147	1465	-2.678	155	992	207	1258	20706	104178	13.667	16.013	0	0	0
4	14	7	""	"STM1554"	17590	16370	120	136	175	196	112	53	53	54	15	27	91	84	0	1121	1135	580	51	44	44	50	68	136	100	99	0	0.077	0.112	0.082	0.081	2.248	0.126	0.368	120	518	100	1160	1213	-3.698	83	1077	122	1091	21040	136259	8.067	15.956	0	0	0
4	15	7	""	"STM1558"	17760	16370	110	366	458	416	90	53	53	56	23	41	100	100	0	7097	8775	3531	40	45	45	123	571	464	100	100	0	0.044	0.046	0.038	0.041	1.535	0.041	0.429	80	442	100	7365	9135	-4.494	313	7052	405	8730	36615	702029	17.478	15.152	0	0	0
4	16	7	"sfcA"	"STM1566"	17940	16370	110	2504	2699	831	30	58	58	81	141	174	100	100	0	5134	5860	2300	39	46	46	174	686	394	100	100	0	0.481	0.454	0.476	0.464	1.185	0.429	0.926	80	461	100	7534	8455	-1.057	2446	5088	2641	5814	215939	468762	18.567	8.289	0	0	0
4	17	7	"fdnG"	"STM1570"	18120	16380	120	255	305	204	66	60	60	88	141	160	62	29	0	449	586	459	78	45	45	112	417	372	48	19	0	0.483	0.453	0.453	0.459	1.768	0.345	0.796	120	447	100	599	786	-1.051	195	404	245	541	36640	70352	1.539	1.137	0	0	0
4	18	7	"narZ"	"STM1577"	18280	16400	140	76	106	87	82	58	58	80	129	161	12	4	0	152	165	96	58	46	46	67	118	176	45	11	0	0.170	0.403	0.449	0.389	5.843	0.671	0.231	156	525	100	124	167	-2.558	18	106	48	119	16560	25721	0.202	0.831	0	0	0
4	19	7	"yciO"	"STM1720"	18480	16380	120	211	292	251	85	54	54	64	87	135	62	47	0	328	429	387	90	45	45	49	40	81	92	75	0	0.555	0.620	0.652	0.582	1.845	0.673	0.692	120	527	100	440	622	-0.850	157	283	238	384	35018	51530	2.621	9.500	0	0	0
4	20	7	"yciC"	"STM1734"	18660	16370	110	990	1050	484	46	52	52	56	23	41	100	100	0	1322	1382	647	46	45	45	51	66	129	100	100	0	0.735	0.746	0.752	0.747	1.203	0.747	0.958	80	445	100	2215	2335	-0.445	938	1277	998	1337	84027	110531	43.217	20.167	0	0	0
4	21	7	""	"STM1747"	18840	16360	80	68	116	115	99	49	49	53	23	43	44	30	0	100	313	481	153	44	44	59	103	174	34	26	0	0.339	0.249	0.317	0.374	2.571	0.220	0.817	52	322	100	75	336	-1.559	19	56	67	269	6044	16267	2.739	2.466	0	0	0
4	22	7	"narI"	"STM1761"	19030	16380	110	57	65	33	50	49	49	52	17	32	28	13	0	194	432	637	147	44	44	59	77	130	70	48	0	0.053	0.041	0.069	0.066	3.532	0.043	0.462	80	516	100	158	404	-4.229	8	150	16	388	5212	34569	0.765	4.844	0	0	0
4	23	7	"chaB"	"STM1770"	19210	16390	120	68	81	55	67	53	53	57	27	47	34	15	0	84	169	196	115	45	45	57	70	122	36	24	0	0.385	0.226	0.263	0.353	3.839	0.147	0.302	120	464	100	54	152	-1.379	15	39	28	124	9692	20258	0.889	1.600	0	0	0
4	24	7	""	"STM1785"	19370	16380	110	195	215	98	45	52	52	54	19	35	100	95	0	2269	2419	1297	53	45	45	48	13	27	100	100	0	0.064	0.069	0.066	0.066	1.457	0.067	0.881	80	474	100	2367	2537	-3.959	143	2224	163	2374	17179	193526	8.474	182.385	0	0	0
4	1	8	"nuoN"	"STM2316"	15270	16550	110	7729	7595	1766	23	51	51	55	27	49	100	100	0	4160	4195	933	22	45	45	46	10	21	100	100	0	1.866	1.818	1.815	1.808	1.089	1.835	0.979	80	504	100	11793	11694	0.900	7678	4115	7544	4150	607628	335629	279.259	414.900	0	0	0
4	2	8	"nuoC"	"STM2326"	15440	16550	110	5231	4981	1220	24	52	52	78	195	250	100	100	0	2258	2149	532	24	46	46	59	106	179	100	100	0	2.341	2.344	2.358	2.347	1.135	2.355	0.974	80	443	100	7391	7032	1.227	5179	2212	4929	2103	398505	171956	25.144	19.717	0	0	0
4	3	8	"yfbS"	"STM2333"	15630	16550	120	259	263	103	39	53	53	76	178	234	65	9	0	1782	1718	773	44	48	48	63	108	171	96	94	0	0.119	0.126	0.124	0.128	1.493	0.134	0.324	120	529	100	1940	1880	-3.073	206	1734	210	1670	31600	206152	1.051	15.324	0	0	0
4	4	8	"yfcC"	"STM2339"	15820	16550	110	239	249	81	32	53	53	56	18	32	100	100	0	1485	1512	348	23	51	51	66	125	189	100	100	0	0.130	0.134	0.126	0.129	1.341	0.132	0.827	80	425	100	1620	1657	-2.947	186	1434	196	1461	19945	120947	10.722	11.568	0	0	0
4	5	8	""	"STM2343"	15990	16550	120	66	71	24	33	52	52	53	14	26	49	25	0	648	773	752	97	51	51	52	8	15	100	99	0	0.023	0.026	0.027	0.030	3.138	0.020	0.310	120	429	100	611	741	-5.414	14	597	19	722	8547	92738	1.286	90.125	0	0	0
4	6	8	"yfcH"	"STM2350"	16170	16550	120	253	282	142	50	52	52	54	15	27	98	97	0	3287	3597	2070	57	48	48	49	12	24	100	100	0	0.062	0.065	0.066	0.063	1.260	0.064	0.946	120	462	100	3440	3779	-4.010	201	3239	230	3549	33841	431593	15.200	295.667	0	0	0
4	7	8	"fdx"	"STM2538"	16340	16550	110	4152	4271	1860	43	54	54	69	102	147	100	100	0	1082	1079	422	39	49	49	57	67	117	100	100	0	3.967	4.094	4.062	4.076	1.108	4.195	0.975	80	431	100	5131	5247	1.988	4098	1033	4217	1030	341668	86353	41.196	15.254	0	0	0
4	8	8	"cadB"	"STM2558"	16510	16550	110	218	213	49	23	55	55	69	97	140	90	22	0	5675	5677	1527	26	51	51	101	374	370	100	100	0	0.029	0.028	0.027	0.028	1.292	0.026	0.415	80	477	100	5787	5784	-5.109	163	5624	158	5626	17063	454132	1.485	14.909	0	0	0
4	9	8	"yfhG"	"STM2563"	16700	16550	100	865	906	396	43	54	54	63	92	146	100	100	0	2100	2167	867	40	48	48	91	302	331	100	100	0	0.395	0.402	0.404	0.397	1.130	0.410	0.973	80	399	100	2863	2971	-1.339	811	2052	852	2119	72457	173375	9.163	6.874	0	0	0
4	10	8	""	"STM2570"	16870	16550	110	142	161	80	49	53	53	57	18	31	97	91	0	1251	1484	873	58	46	46	55	79	143	100	100	0	0.074	0.075	0.076	0.070	1.794	0.074	0.829	80	443	100	1294	1546	-3.759	89	1205	108	1438	12882	118717	5.778	18.089	0	0	0
4	11	8	""	"STM2587"	17060	16550	110	87	92	28	30	54	54	59	37	62	47	6	0	2599	2564	693	27	45	45	55	78	141	100	100	0	0.013	0.015	0.015	0.014	1.866	0.016	0.494	80	456	100	2587	2557	-6.274	33	2554	38	2519	7381	205112	0.892	32.167	0	0	0
4	12	8	""	"STM2593"	17230	16550	120	98	105	39	37	51	51	53	13	24	94	76	0	1408	1457	781	53	44	44	47	18	38	97	97	0	0.034	0.038	0.037	0.038	1.826	0.037	0.726	120	506	100	1411	1467	-4.859	47	1364	54	1413	12580	174840	4.000	78.333	0	0	0
4	13	8	"yhbP"	"STM3270"	17420	16540	110	307	310	90	29	52	52	54	16	29	100	100	0	3114	3155	941	29	44	44	48	22	45	100	100	0	0.083	0.083	0.084	0.082	1.211	0.083	0.884	80	475	100	3325	3369	-3.590	255	3070	258	3111	24784	252382	16.000	141.227	0	0	0
4	14	8	""	"STM3277"	17590	16550	110	112	113	25	22	53	53	55	16	29	97	90	0	6563	6080	1369	22	44	44	46	14	30	100	100	0	0.009	0.010	0.009	0.009	1.596	0.009	0.615	80	428	100	6578	6096	-6.788	59	6519	60	6036	9049	486404	3.625	431.000	0	0	0
4	15	8	"pnp"	"STM3282"	17770	16560	120	34194	30783	9140	29	54	54	59	39	66	100	100	0	8228	7351	2277	30	44	44	89	446	501	97	96	0	4.172	4.205	4.164	4.254	1.397	4.218	0.985	120	520	100	42324	38036	2.061	34140	8184	30729	7307	3693937	882133	787.795	16.283	0	0	0
4	16	8	"secG"	"STM3293"	17950	16550	110	13435	12735	2918	22	57	57	74	115	155	100	100	0	1241	1189	240	20	45	45	78	354	453	100	91	0	11.186	11.082	10.992	11.016	1.091	11.238	0.983	80	413	100	14574	13822	3.484	13378	1196	12678	1144	1018803	95127	110.096	3.138	0	0	0
4	17	8	"yhbE"	"STM3302"	18110	16550	110	3634	3985	1458	36	59	59	86	153	177	100	100	0	3250	3475	1221	35	45	45	69	148	214	100	100	0	1.115	1.145	1.131	1.145	1.100	1.152	0.982	80	401	100	6780	7356	0.158	3575	3205	3926	3430	318791	277976	25.484	23.014	0	0	0
4	18	8	"yrbA"	"STM3308"	18290	16560	110	541	598	294	49	57	57	82	151	184	95	80	0	362	389	189	48	48	48	71	146	205	85	52	0	1.541	1.587	1.603	1.574	1.190	1.410	0.882	80	411	100	798	882	0.624	484	314	541	341	47844	31156	3.417	2.178	0	0	0
4	19	8	""	"STM0718"	18470	16560	110	124	132	44	33	54	54	57	16	28	97	87	0	2381	2568	1132	44	48	48	73	207	283	100	100	0	0.030	0.031	0.028	0.028	1.729	0.030	0.794	80	448	100	2403	2598	-5.059	70	2333	78	2520	10551	205433	4.688	12.053	0	0	0
4	20	8	""	"STM0724"	18650	16550	100	54	56	13	23	52	52	57	46	80	1	0	0	50	55	16	29	46	46	73	211	289	0	0	0	0.500	0.444	1.441	1.331	4.325	0.115	0.005	80	442	100	6	13	-1.000	2	4	4	9	4500	4407	-0.022	-0.085	-50	0	0
4	21	8	"sdhD"	"STM0733"	18830	16560	100	792	842	430	51	49	49	51	16	31	100	100	0	2062	2178	1067	48	44	44	47	24	51	100	100	0	0.368	0.372	0.365	0.367	1.169	0.372	0.948	80	456	100	2761	2927	-1.441	743	2018	793	2134	67382	174230	49.438	88.792	0	0	0
4	22	8	"ybgC"	"STM0744"	19010	16570	90	268	341	242	70	49	49	53	26	49	98	92	0	392	526	386	73	44	44	51	36	70	98	88	0	0.629	0.606	0.611	0.630	1.392	0.604	0.934	52	358	100	567	774	-0.668	219	348	292	482	17721	27353	11.077	13.194	0	0	0
4	23	8	"ybgF"	"STM0750"	19180	16560	110	4735	5757	4090	71	54	54	63	47	74	100	100	0	1858	2212	1478	66	46	46	54	40	74	100	100	0	2.583	2.633	2.607	2.608	1.183	2.704	0.974	80	472	100	6493	7869	1.369	4681	1812	5703	2166	460596	176947	121.149	53.950	0	0	0
4	24	8	"aroG"	"STM0760"	19380	16560	100	1316	1359	733	53	52	52	58	35	60	100	100	0	2495	2479	1195	48	46	46	50	20	40	100	100	0	0.516	0.537	0.537	0.528	1.182	0.542	0.953	80	482	100	3713	3740	-0.954	1264	2449	1307	2433	108750	198345	37.171	121.450	0	0	0
4	1	9	""	"STM0868"	15270	16720	110	647	667	110	16	51	51	57	59	103	100	100	0	7859	8028	1046	13	46	46	51	53	103	100	100	0	0.076	0.077	0.078	0.077	1.125	0.077	0.976	80	509	100	8409	8598	-3.712	596	7813	616	7982	53348	642268	10.339	150.509	0	0	0
4	2	9	"rimK"	"STM0875"	15460	16720	100	884	882	198	22	51	51	60	103	171	100	100	0	3413	3306	714	21	47	47	54	64	118	100	100	0	0.247	0.255	0.255	0.254	1.131	0.252	0.965	80	407	100	4199	4090	-2.015	833	3366	831	3259	70567	264475	7.981	50.813	0	0	0
4	3	9	"ybjF"	"STM0882"	15630	16720	110	1722	1643	381	23	53	53	56	21	37	100	100	0	4497	4276	916	21	50	50	54	42	77	100	100	0	0.375	0.376	0.373	0.375	1.144	0.375	0.986	80	418	100	6116	5816	-1.414	1669	4447	1590	4226	131440	342087	75.571	100.524	0	0	0
4	4	9	"artP"	"STM0891"	15810	16710	110	3249	3159	589	18	53	53	61	56	91	100	100	0	5442	5115	1061	20	51	51	64	97	151	100	100	0	0.593	0.613	0.615	0.620	1.141	0.612	0.986	80	465	100	8587	8170	-0.754	3196	5391	3106	5064	252686	409218	55.321	52.072	0	0	0
4	5	9	""	"STM0896"	15990	16710	110	74	79	26	32	52	52	59	57	96	7	1	0	3561	3477	670	19	49	49	62	94	151	100	100	0	0.006	0.008	0.007	0.006	2.538	0.007	0.098	80	417	100	3534	3455	-7.319	22	3512	27	3428	6348	278172	0.351	36.330	0	0	0
4	6	9	""	"STM0901"	16160	16720	100	71	75	24	32	50	50	52	13	25	73	35	0	4558	4423	1463	33	48	48	53	38	71	100	100	0	0.005	0.006	0.005	0.005	2.387	0.005	0.251	80	399	100	4531	4400	-7.747	21	4510	25	4375	5976	353835	1.769	115.000	0	0	0
4	7	9	""	"STM1035"	16350	16720	110	96	102	30	29	52	52	62	87	140	15	0	0	1524	1485	434	29	50	50	54	26	48	100	100	0	0.030	0.035	0.034	0.032	1.820	0.032	0.494	80	453	100	1518	1485	-5.066	44	1474	50	1435	8183	118771	0.460	55.038	0	0	0
4	8	9	""	"STM1039"	16520	16720	100	153	153	35	22	53	53	55	12	21	100	98	0	2370	2405	607	25	51	51	56	52	92	100	100	0	0.043	0.042	0.041	0.041	1.356	0.041	0.842	80	404	100	2419	2454	-4.535	100	2319	100	2354	12250	192415	8.167	45.173	0	0	0
4	9	9	"aceK"	"STM4185"	16710	16720	120	316	297	114	38	53	53	54	12	22	96	92	0	7356	6641	2752	41	48	48	50	12	24	100	100	0	0.036	0.037	0.037	0.037	1.528	0.037	0.951	120	511	100	7571	6837	-4.796	263	7308	244	6593	35689	796941	20.250	549.250	0	0	0
4	10	9	""	"STM4196"	16880	16720	110	117	121	34	28	54	54	57	18	31	92	81	0	4152	4161	1233	29	45	45	51	55	107	100	100	0	0.015	0.016	0.016	0.014	1.699	0.016	0.713	80	433	100	4170	4183	-6.027	63	4107	67	4116	9650	332914	3.556	74.727	0	0	0
4	11	9	""	"STM4200"	17060	16720	110	320	331	83	25	53	53	55	16	29	100	100	0	8482	8302	1944	23	44	44	47	19	40	100	100	0	0.032	0.034	0.033	0.033	1.190	0.034	0.956	80	452	100	8705	8536	-4.982	267	8438	278	8258	26471	664198	17.250	434.474	0	0	0
4	12	9	""	"STM4204"	17230	16720	100	567	582	192	32	52	52	54	13	24	100	100	0	3332	3301	958	29	44	44	48	22	45	100	100	0	0.157	0.163	0.162	0.159	1.193	0.164	0.966	80	388	100	3803	3787	-2.675	515	3288	530	3257	46555	264111	40.615	147.864	0	0	0
4	13	9	"pduE"	"STM2042"	17410	16730	100	154	163	62	38	51	51	53	13	24	97	95	0	3228	2977	578	19	44	44	46	15	32	100	100	0	0.032	0.038	0.035	0.032	1.999	0.039	0.719	80	430	100	3287	3045	-4.950	103	3184	112	2933	13069	238120	8.462	195.400	0	0	0
4	14	9	"pduV"	"STM2056"	17590	16730	100	123	127	37	29	53	53	59	71	120	47	5	0	2685	2576	516	20	44	44	49	57	116	100	100	0	0.027	0.029	0.028	0.026	1.875	0.026	0.597	80	408	100	2711	2606	-5.238	70	2641	74	2532	10168	206077	0.958	44.333	0	0	0
4	15	9	"stfF"	"STM0199"	17760	16730	100	112	114	26	22	53	53	55	14	25	95	90	0	4306	4107	721	17	44	44	48	15	31	100	100	0	0.014	0.015	0.015	0.014	1.694	0.014	0.640	80	373	100	4321	4124	-6.175	59	4262	61	4063	9115	328588	4.214	270.600	0	0	0
4	16	9	"thiH"	"STM4159"	17950	16730	120	364	351	91	25	52	52	57	38	66	97	96	0	7925	7220	2073	28	45	45	63	280	444	98	98	0	0.040	0.042	0.041	0.042	1.453	0.041	0.962	120	499	100	8192	7474	-4.659	312	7880	299	7175	42072	866413	7.737	25.561	0	0	0
4	17	9	"yojN"	"STM2269"	18120	16730	110	3713	3613	422	11	52	52	77	185	240	100	100	0	11498	11403	1216	10	45	45	108	546	505	100	100	0	0.320	0.314	0.313	0.313	1.063	0.314	0.991	80	446	100	15114	14919	-1.645	3661	11453	3561	11358	289072	912220	19.114	20.687	0	0	0
4	18	9	""	"STM4261"	18300	16740	100	95	98	33	33	53	53	69	161	233	0	0	0	612	653	269	41	47	47	108	566	524	50	3	0	0.074	0.074	0.069	0.067	1.878	0.078	0.676	80	406	100	607	651	-3.750	42	565	45	606	7863	52254	0.180	0.963	0	0	0
4	19	9	"traP"	"PSLT082"	18480	16730	100	91	105	47	44	53	53	55	15	27	86	63	0	3468	4044	2117	52	47	47	53	57	107	100	100	0	0.011	0.013	0.011	0.011	1.771	0.015	0.724	80	430	100	3459	4049	-6.492	38	3421	52	3997	8383	323540	3.333	70.018	0	0	0
4	20	9	""	"STM1542"	18660	16740	100	117	130	47	36	50	50	56	46	82	80	26	0	2354	2491	977	39	47	47	51	42	82	100	100	0	0.029	0.033	0.030	0.030	1.617	0.031	0.305	80	430	100	2374	2524	-5.106	67	2307	80	2444	10403	199263	1.609	58.095	0	0	0
4	21	9	""	"STM4309"	18840	16730	110	177	177	34	19	50	50	52	13	25	100	100	0	12224	11745	1925	16	46	46	52	53	101	100	100	0	0.010	0.011	0.011	0.011	1.269	0.011	0.705	80	467	100	12305	11826	-6.583	127	12178	127	11699	14167	939615	9.615	220.623	0	0	0
4	22	9	"adi"	"STM4296"	19020	16740	110	261	248	63	25	51	51	52	13	25	100	100	0	6454	5580	2314	41	46	46	52	51	98	100	100	0	0.033	0.036	0.035	0.038	1.548	0.033	0.902	80	480	100	6618	5731	-4.931	210	6408	197	5534	19831	446431	15.077	108.392	0	0	0
4	23	9	"lpxO"	"STM4286"	19200	16740	110	1429	1354	273	20	53	53	56	33	58	100	100	0	6178	5834	1206	20	46	46	50	20	40	100	100	0	0.224	0.225	0.225	0.225	1.094	0.224	0.986	80	479	100	7508	7089	-2.156	1376	6132	1301	5788	108357	466721	39.333	289.200	0	0	0
4	24	9	"nrfC"	"STM4279"	19370	16740	100	70	82	43	52	51	51	52	14	26	58	36	0	511	849	779	91	46	46	49	16	32	100	100	0	0.041	0.039	0.039	0.035	2.385	0.037	0.514	80	440	100	484	834	-4.613	19	465	31	803	6542	67880	2.143	50.000	0	0	0
4	1	10	"yafB"	"STM0255"	15280	16890	100	1285	1275	140	10	53	53	55	22	40	100	100	0	6934	6782	672	9	47	47	52	58	111	100	100	0	0.179	0.181	0.182	0.181	1.073	0.180	0.987	80	428	100	8119	7957	-2.483	1232	6887	1222	6735	102032	542545	55.455	116.034	0	0	0
4	2	10	""	"STM0274"	15450	16890	110	373	376	60	15	51	51	54	15	27	100	100	0	11120	11250	1182	10	48	48	80	267	333	100	100	0	0.029	0.029	0.029	0.029	1.150	0.029	0.938	80	453	100	11394	11527	-5.104	322	11072	325	11202	30067	899998	21.467	41.835	0	0	0
4	3	10	""	"STM0282"	15630	16890	100	139	133	33	24	52	52	56	21	37	98	90	0	3632	3433	874	25	49	49	88	278	315	100	100	0	0.024	0.024	0.023	0.023	1.484	0.023	0.764	80	430	100	3670	3465	-5.364	87	3583	81	3384	10661	274665	3.667	12.032	0	0	0
4	4	10	""	"STM0288"	15820	16900	100	75	81	38	46	52	52	54	19	35	62	18	0	1209	1264	558	44	48	48	53	37	69	100	100	0	0.020	0.024	0.021	0.021	2.596	0.027	0.394	80	440	100	1184	1245	-5.658	23	1161	29	1216	6469	101112	1.421	32.730	0	0	0
4	5	10	""	"STM0297"	15990	16890	110	59	67	29	43	51	51	53	14	26	35	16	0	215	224	68	30	47	47	50	31	62	100	100	0	0.048	0.090	0.075	0.082	3.357	0.070	0.072	80	467	100	176	193	-4.392	8	168	16	177	5342	17903	1.000	5.613	0	0	0
4	6	10	"yafJ"	"STM0311"	16170	16900	110	878	850	259	30	50	50	52	13	25	100	100	0	2125	2002	590	29	46	46	48	14	29	100	100	0	0.398	0.409	0.406	0.405	1.132	0.408	0.982	80	453	100	2907	2756	-1.328	828	2079	800	1956	67964	160179	61.385	139.571	0	0	0
4	7	10	"ycfJ"	"STM1212"	16330	16890	110	133	142	53	37	52	52	54	17	31	98	90	0	408	434	162	37	50	50	55	41	74	100	100	0	0.226	0.234	0.219	0.218	1.527	0.208	0.776	80	465	100	439	474	-2.144	81	358	90	384	11372	34729	5.176	9.244	0	0	0
4	8	10	"ycfX"	"STM1220"	16520	16900	110	2106	2004	541	26	52	52	58	31	53	100	100	0	4837	4637	1243	26	51	51	63	74	117	100	100	0	0.429	0.426	0.425	0.422	1.130	0.422	0.990	80	490	100	6840	6538	-1.220	2054	4786	1952	4586	160295	370973	62.774	61.811	0	0	0
4	9	10	""	"STM1236"	16710	16910	100	153	154	46	29	53	53	58	33	56	95	76	0	429	409	98	23	48	48	57	70	122	100	98	0	0.262	0.280	0.269	0.259	1.542	0.283	0.776	80	389	100	481	462	-1.930	100	381	101	361	12342	32681	2.909	5.029	0	0	0
4	10	10	""	"STM1253"	16870	16900	100	131	148	71	47	52	52	54	15	27	98	93	0	766	847	447	52	46	46	49	21	42	100	100	0	0.110	0.120	0.113	0.111	1.565	0.122	0.842	80	417	100	799	897	-3.188	79	720	96	801	11815	67781	6.267	38.000	0	0	0
4	11	10	"yoaG"	"STM1272"	17060	16900	100	75	81	29	35	53	53	54	14	25	66	38	0	387	399	124	31	45	45	48	23	47	100	100	0	0.064	0.079	0.085	0.065	2.547	0.086	0.377	80	430	100	364	382	-3.958	22	342	28	354	6512	31932	1.929	15.261	0	0	0
4	12	10	""	"STM1276"	17230	16900	110	225	233	85	36	51	51	53	12	22	100	98	0	530	543	190	34	44	44	46	11	23	100	100	0	0.358	0.365	0.370	0.355	1.341	0.380	0.915	80	466	100	660	681	-1.482	174	486	182	499	18670	43471	15.000	45.182	0	0	0
4	13	10	"rstB"	"STM1471"	17410	16900	100	563	551	112	20	51	51	53	12	22	100	100	0	7367	7128	1543	21	44	44	46	12	26	100	100	0	0.070	0.071	0.071	0.070	1.145	0.069	0.974	80	408	100	7835	7584	-3.838	512	7323	500	7084	44054	570276	41.500	590.167	0	0	0
4	14	10	"ydgH"	"STM1478"	17580	16900	110	6438	6346	853	13	55	55	119	463	389	100	100	0	5932	5739	820	14	46	46	107	432	403	100	100	0	1.084	1.105	1.099	1.106	1.078	1.105	0.991	80	465	100	12269	11984	0.117	6383	5886	6291	5693	507689	459128	13.449	13.037	0	0	0
4	15	10	"ynfM"	"STM1486"	17760	16900	110	806	793	182	22	55	55	119	457	384	92	12	0	10022	9255	2117	22	47	47	136	489	359	100	100	0	0.075	0.080	0.081	0.080	1.238	0.080	0.353	80	478	100	10726	9946	-3.731	751	9975	738	9208	63408	740421	1.475	18.648	0	0	0
4	16	10	""	"STM1493"	17940	16900	110	246	248	40	16	53	53	58	25	43	100	100	0	6897	6874	645	9	46	46	153	612	400	100	100	0	0.028	0.029	0.028	0.028	1.210	0.028	0.921	80	446	100	7044	7023	-5.150	193	6851	195	6828	19865	549895	7.600	10.982	0	0	0
4	17	10	"ynfD"	"STM1500"	18120	16910	100	245	246	71	28	52	52	64	137	214	76	11	0	843	809	261	32	46	46	158	754	477	53	1	0	0.242	0.254	0.246	0.254	1.292	0.246	0.890	80	432	100	990	957	-2.046	193	797	194	763	19696	64693	1.328	0.863	0	0	0
4	18	10	"udg"	"STM2080"	18300	16900	110	1511	1433	313	21	53	53	55	18	32	100	100	0	8634	8050	1690	20	47	47	52	49	94	100	100	0	0.170	0.172	0.171	0.172	1.086	0.173	0.984	80	474	100	10045	9383	-2.558	1458	8587	1380	8003	114641	643976	76.556	163.224	0	0	0
4	19	10	""	"STM2787"	18470	16910	90	67	72	22	30	53	53	56	18	32	40	11	0	851	886	280	31	45	45	59	74	125	100	100	0	0.017	0.023	0.021	0.018	2.561	0.024	0.253	52	366	100	820	860	-5.847	14	806	19	841	3723	46057	0.889	11.176	0	0	0
4	20	10	"gabT"	"STM2792"	18660	16910	110	325	311	71	22	51	51	53	14	26	100	100	0	7518	7150	1690	23	44	44	52	45	86	100	100	0	0.037	0.037	0.036	0.036	1.177	0.036	0.961	80	474	100	7748	7366	-4.770	274	7474	260	7106	24914	572018	18.429	157.733	0	0	0
4	21	10	"mobA"	"STM3994"	18830	16910	110	539	496	141	28	50	50	52	13	25	100	100	0	3571	3215	966	30	46	46	52	52	100	100	100	0	0.139	0.141	0.141	0.141	1.207	0.139	0.963	80	478	100	4014	3615	-2.850	489	3525	446	3169	39699	257234	34.154	60.827	0	0	0
4	22	10	""	"STM4014"	19020	16920	110	105	105	34	32	51	51	53	14	26	87	72	0	2949	2778	1563	56	49	49	53	15	28	100	100	0	0.019	0.020	0.019	0.020	1.850	0.018	0.698	80	501	100	2954	2783	-5.747	54	2900	54	2729	8397	222261	3.714	181.667	0	0	0
4	23	10	""	"STM4033"	19210	16920	90	79	87	34	39	54	54	55	14	25	67	46	0	122	132	51	38	47	47	51	13	25	98	94	0	0.333	0.388	0.363	0.356	2.150	0.444	0.501	52	338	100	100	118	-1.585	25	75	33	85	4539	6863	2.286	6.231	0	0	0
4	24	10	""	"STM4054"	19370	16910	110	81	86	38	44	51	51	53	13	24	75	56	0	1836	1994	1070	53	46	46	48	10	20	100	100	0	0.017	0.018	0.018	0.015	2.181	0.019	0.554	80	498	100	1820	1983	-5.899	30	1790	35	1948	6863	159507	2.538	194.600	0	0	0
4	1	11	""	"STM2943"	15280	17060	110	178	178	39	21	53	53	55	21	38	100	97	0	6063	5844	1241	21	48	48	51	17	33	100	100	0	0.021	0.022	0.021	0.021	1.302	0.021	0.785	80	509	100	6140	5921	-5.589	125	6015	125	5796	14204	467480	5.857	340.765	0	0	0
4	2	11	""	"STM2955"	15450	17070	110	177	189	95	50	54	54	55	14	25	96	93	0	542	563	331	58	49	49	62	161	259	93	81	0	0.249	0.263	0.260	0.247	1.646	0.257	0.850	80	453	100	616	649	-2.003	123	493	135	514	15145	45021	9.571	3.112	0	0	0
4	3	11	"yqcC"	"STM2965"	15620	17070	100	157	158	54	34	52	52	56	21	37	93	93	0	216	215	70	32	49	49	52	22	42	97	95	0	0.629	0.639	0.639	0.632	1.804	0.643	0.822	80	430	100	272	272	-0.669	105	167	106	166	12609	17231	4.857	7.409	0	0	0
4	4	11	"fucO"	"STM2973"	15810	17080	100	205	207	41	19	53	53	56	22	39	100	100	0	7699	7312	1593	21	49	49	58	54	93	100	100	0	0.020	0.021	0.020	0.021	1.305	0.020	0.887	80	418	100	7802	7417	-5.653	152	7650	154	7263	16535	584966	6.864	134.333	0	0	0
4	5	11	"fucK"	"STM2977"	15980	17070	100	128	132	31	23	51	51	54	19	35	100	93	0	3579	3550	624	17	48	48	59	59	100	100	100	0	0.022	0.023	0.021	0.022	1.462	0.022	0.789	80	430	100	3608	3583	-5.519	77	3531	81	3502	10556	283984	4.105	59.169	0	0	0
4	6	11	"csdA"	"STM2984"	16170	17080	110	869	886	149	16	52	52	54	14	25	100	100	0	2759	2734	393	14	47	47	51	32	62	100	100	0	0.301	0.310	0.308	0.309	1.123	0.306	0.961	80	465	100	3529	3521	-1.731	817	2712	834	2687	70887	218716	59.429	83.844	0	0	0
4	7	11	"yqhE"	"STM3165"	16340	17080	110	4499	4606	922	20	54	54	58	27	46	100	100	0	5665	5663	1070	18	51	51	57	44	77	100	100	0	0.792	0.811	0.802	0.810	1.098	0.807	0.978	80	464	100	10059	10164	-0.337	4445	5614	4552	5612	368509	453009	168.444	127.409	0	0	0
4	8	11	""	"STM3175"	16520	17070	110	239	289	188	65	53	53	58	32	55	97	96	0	1382	1691	1106	65	51	51	61	59	96	100	100	0	0.140	0.144	0.137	0.136	1.321	0.147	0.919	80	452	100	1517	1876	-2.839	186	1331	236	1640	23080	135293	7.219	27.627	0	0	0
4	9	11	"STMF1.5"	"Not LT2a91"	16690	17070	100	74	76	22	28	52	52	55	15	27	62	37	0	57	60	15	25	49	49	52	27	51	7	3	0	2.750	2.182	2.330	2.252	3.057	3.035	0.143	80	406	100	30	35	1.459	22	8	24	11	6073	4819	1.400	0.296	-50	0	0
4	10	11	"yfiO"	"STM2663"	16880	17080	110	2854	2766	739	26	52	52	53	15	28	100	100	0	1818	1778	448	25	46	46	47	10	21	100	100	0	1.581	1.567	1.572	1.563	1.114	1.577	0.979	80	492	100	4574	4446	0.661	2802	1772	2714	1732	221252	142246	180.867	173.100	0	0	0
4	11	11	""	"STM2680"	17060	17080	110	447	457	153	33	51	51	52	12	23	100	100	0	2091	2182	706	32	45	45	46	10	21	100	100	0	0.194	0.190	0.185	0.186	1.158	0.192	0.971	80	452	100	2442	2543	-2.369	396	2046	406	2137	36584	174554	33.750	213.600	0	0	0
4	12	11	""	"STM2690"	17230	17080	110	167	175	47	26	51	51	53	12	22	100	100	0	2407	2549	671	26	46	46	49	14	28	100	100	0	0.049	0.050	0.048	0.048	1.302	0.049	0.873	80	452	100	2477	2627	-4.347	116	2361	124	2503	14026	203937	10.167	178.571	0	0	0
4	13	11	"ybbN"	"STM0504"	17410	17080	110	4917	4839	781	16	54	54	58	36	62	100	100	0	4114	4018	627	15	45	45	52	44	84	100	100	0	1.195	1.204	1.204	1.205	1.064	1.202	0.985	80	492	100	8932	8758	0.257	4863	4069	4785	3973	387150	321467	132.806	90.136	0	0	0
4	14	11	"allA"	"STM0515"	17600	17090	110	271	280	62	22	56	56	68	138	202	95	20	0	3985	3809	761	19	46	46	57	119	208	100	100	0	0.055	0.060	0.058	0.058	1.250	0.058	0.928	80	477	100	4154	3987	-4.195	215	3939	224	3763	22383	304741	1.536	31.529	0	0	0
4	15	11	""	"STM0520"	17770	17090	100	84	95	32	33	53	53	56	15	26	87	52	0	3855	3801	1083	28	46	46	48	16	33	100	100	0	0.008	0.011	0.010	0.009	2.278	0.010	0.423	80	430	100	3840	3797	-6.941	31	3809	42	3755	7584	304117	2.600	234.563	0	0	0
4	16	11	"ybbY"	"STM0524"	17950	17080	110	176	175	38	21	53	53	57	20	35	100	97	0	9815	9384	1757	18	47	47	74	311	420	100	100	0	0.013	0.013	0.013	0.013	1.271	0.013	0.858	80	466	100	9891	9459	-6.311	123	9768	122	9337	13999	750705	5.900	29.936	0	0	0
4	17	11	"ylbE"	"STM0530"	18130	17090	100	106	108	28	25	53	53	58	27	46	88	45	0	4863	4743	1129	23	46	46	49	13	26	100	100	0	0.011	0.012	0.011	0.010	1.754	0.011	0.512	80	420	100	4870	4752	-6.506	53	4817	55	4697	8622	379457	1.852	361.077	0	0	0
4	18	11	"cysS"	"STM0537"	18310	17100	110	8671	8888	1317	14	55	55	60	26	43	100	100	0	7978	8269	1283	15	46	46	48	13	27	100	100	0	1.086	1.074	1.083	1.074	1.062	1.078	0.983	80	461	100	16548	17056	0.119	8616	7932	8833	8223	711018	661520	339.538	632.385	0	0	0
4	19	11	"yohJ"	"STM2181"	18480	17090	100	124	145	166	114	54	54	56	15	26	95	88	0	977	991	293	29	44	44	47	15	31	100	100	0	0.075	0.096	0.070	0.072	1.812	0.101	0.211	80	429	100	1003	1038	-3.736	70	933	91	947	11601	79303	5.933	62.933	0	0	0
4	20	11	"galS"	"STM2191"	18650	17090	110	278	274	70	25	51	51	53	13	24	100	100	0	5550	5203	1613	31	43	43	45	14	31	100	100	0	0.041	0.043	0.042	0.044	1.250	0.041	0.931	80	453	100	5734	5383	-4.601	227	5507	223	5160	21907	416231	17.000	368.429	0	0	0
4	21	11	"lysP"	"STM2200"	18830	17090	110	6250	6021	1107	18	53	53	55	13	23	100	100	0	10724	10268	2081	20	46	46	49	17	34	100	100	0	0.580	0.584	0.582	0.587	1.087	0.576	0.989	80	481	100	16875	16190	-0.785	6197	10678	5968	10222	481666	821468	458.923	601.118	0	0	0
4	22	11	"yejH"	"STM2223"	19010	17090	100	1608	1502	320	21	55	55	59	73	123	100	100	0	9877	9273	2097	22	47	47	52	50	96	100	100	0	0.158	0.157	0.155	0.157	1.143	0.155	0.984	80	420	100	11383	10673	-2.662	1553	9830	1447	9226	120133	741823	19.767	184.420	0	0	0
4	23	11	""	"STM2231"	19190	17080	100	57	63	23	36	55	55	56	14	25	23	11	0	56	78	57	73	47	47	49	12	24	38	23	0	0.222	0.258	0.618	0.621	3.638	0.359	0.350	80	409	100	11	39	-2.170	2	9	8	31	5018	6265	0.500	2.417	-50	0	0
4	24	11	""	"STM2240"	19360	17090	110	499	475	144	30	57	57	72	58	80	97	93	0	6335	5781	2003	34	49	49	62	53	85	100	100	0	0.070	0.073	0.072	0.074	1.278	0.070	0.951	80	511	100	6728	6150	-3.830	442	6286	418	5732	38020	462483	6.948	107.906	0	0	0
4	1	12	"phoP"	"STM1231"	15260	17250	110	4260	4127	1153	27	52	52	56	19	33	100	100	0	2458	2384	677	28	48	48	50	15	30	100	100	0	1.746	1.744	1.741	1.751	1.205	1.750	0.980	80	523	100	6618	6411	0.804	4208	2410	4075	2336	330179	190757	214.263	155.600	0	0	0
4	2	12	"phoP"	"STM1231"	15440	17250	110	5166	4888	991	20	57	57	70	83	118	100	100	0	3045	2889	611	21	51	51	61	59	96	100	100	0	1.706	1.702	1.712	1.703	1.180	1.708	0.981	80	489	100	8103	7669	0.771	5109	2994	4831	2838	391021	231100	58.048	47.932	0	0	0
4	3	12	"phoQ"	"STM1230"	15640	17250	110	960	943	306	32	55	55	65	75	115	100	100	0	1309	1283	405	31	50	50	58	56	96	100	100	0	0.719	0.720	0.693	0.709	1.220	0.725	0.946	80	476	100	2164	2121	-0.476	905	1259	888	1233	75438	102604	11.707	21.875	0	0	0
4	4	12	"phoQ"	"STM1230"	15810	17250	110	4826	4654	1082	23	53	53	56	18	32	100	100	0	6644	6302	1556	24	49	49	53	30	56	100	100	0	0.724	0.736	0.733	0.741	1.151	0.728	0.985	80	439	100	11368	10854	-0.466	4773	6595	4601	6253	372314	504186	255.444	208.300	0	0	0
4	5	12	"phoQ"	"STM1230"	15990	17250	110	1475	1517	404	26	52	52	55	20	36	100	100	0	1977	2004	488	24	47	47	52	27	51	100	100	0	0.737	0.749	0.734	0.741	1.146	0.748	0.970	80	453	100	3353	3422	-0.440	1423	1930	1465	1957	121322	160346	73.100	72.296	0	0	0
4	6	12	"hupA"	"STM4170"	16160	17250	100	6963	6578	2259	34	53	53	57	18	31	100	100	0	707	659	214	32	47	47	47	7	14	100	100	0	10.470	10.662	10.593	10.668	1.196	10.667	0.977	80	396	100	7570	7137	3.388	6910	660	6525	612	526260	52695	362.278	87.429	0	0	0
4	7	12	"sopB"	"STM1091"	16340	17250	110	8278	7938	1355	17	58	58	63	35	55	100	100	0	11023	10656	1807	16	50	50	58	62	106	100	100	0	0.749	0.743	0.739	0.741	1.130	0.742	0.980	80	452	100	19193	18486	-0.417	8220	10973	7880	10606	635041	852474	225.000	170.935	0	0	0
4	8	12	"pipC"	"STM0375"	16520	17250	110	1179	1125	215	19	53	53	58	29	50	100	100	0	1693	1601	298	18	51	51	60	60	100	100	100	0	0.686	0.692	0.683	0.690	1.137	0.689	0.975	80	492	100	2768	2622	-0.544	1126	1642	1072	1550	90025	128058	36.793	25.683	0	0	0
4	9	12	"pipC"	"STM0375"	16710	17250	110	1445	1374	342	24	53	53	56	21	37	100	100	0	2023	1957	469	23	49	49	52	19	36	100	100	0	0.705	0.692	0.689	0.687	1.149	0.692	0.973	80	505	100	3366	3229	-0.504	1392	1974	1321	1908	109946	156521	62.762	100.263	0	0	0
4	10	12	"ssrB"	"STM1391"	16890	17260	110	146	141	37	26	53	53	55	20	36	96	91	0	1648	1644	608	36	45	45	46	10	21	100	100	0	0.058	0.055	0.052	0.052	1.675	0.052	0.813	80	449	100	1696	1687	-4.107	93	1603	88	1599	11253	131533	4.300	159.800	0	0	0
4	11	12	"ssrB"	"STM1391"	17060	17250	110	283	285	63	22	52	52	52	12	23	100	100	0	3312	3154	535	16	45	45	47	11	23	100	100	0	0.071	0.075	0.074	0.073	1.287	0.074	0.915	80	431	100	3498	3342	-3.822	231	3267	233	3109	22799	252287	19.417	282.455	0	0	0
4	12	12	"ssrB"	"STM1391"	17230	17250	110	325	319	55	17	52	52	54	15	27	100	100	0	4441	4430	433	9	45	45	53	54	101	100	100	0	0.062	0.061	0.061	0.060	1.242	0.059	0.931	80	464	100	4669	4652	-4.009	273	4396	267	4385	25550	354407	17.667	81.056	0	0	0
4	13	12	"lrp"	"STM0959"	17420	17260	110	3943	3633	1430	39	53	53	58	35	60	100	100	0	2131	2001	746	37	44	44	52	63	121	100	100	0	1.864	1.829	1.819	1.806	1.109	1.846	0.983	80	465	100	5977	5537	0.898	3890	2087	3580	1957	290654	160111	102.143	30.937	0	0	0
4	14	12	"lrp"	"STM0959"	17590	17260	110	5078	4697	1232	26	53	53	56	19	33	100	100	0	2783	2656	691	26	44	44	47	18	38	100	100	0	1.835	1.778	1.762	1.761	1.195	1.773	0.980	80	440	100	7764	7256	0.875	5025	2739	4644	2612	375795	212467	244.263	144.944	0	0	0
4	15	12	"gyrA"	"STM2272"	17770	17270	110	3999	4002	1145	28	54	54	58	23	39	100	100	0	1618	1541	440	28	44	44	47	17	36	100	100	0	2.506	2.637	2.655	2.655	1.129	2.651	0.980	80	454	100	5519	5445	1.326	3945	1574	3948	1497	320179	123298	171.478	87.882	0	0	0
4	16	12	"gyrA"	"STM2272"	17950	17250	110	15649	15647	4955	31	55	55	60	26	43	100	100	0	6287	6277	1698	27	45	45	48	15	31	100	100	0	2.498	2.502	2.473	2.445	1.132	2.560	0.981	80	467	100	21836	21824	1.321	15594	6242	15592	6232	1251727	502161	599.500	415.267	0	0	0
4	17	12	"csrA"	"STM2826"	18130	17260	100	1366	1384	416	30	52	52	57	23	40	100	100	0	472	476	139	29	45	45	49	16	32	100	100	0	3.077	3.090	3.074	3.091	1.203	3.129	0.961	80	408	100	1741	1763	1.622	1314	427	1332	431	110740	38098	57.696	26.688	0	0	0
4	18	12	"csrA"	"STM2826"	18310	17260	110	1271	1363	527	38	52	52	54	15	27	100	100	0	465	468	160	34	43	43	46	13	28	100	100	0	2.889	3.085	3.016	3.077	1.181	3.203	0.953	80	461	100	1641	1736	1.530	1219	422	1311	425	109009	37419	87.267	32.462	0	0	0
4	19	12	"yhhP"	"STM3578"	18500	17270	90	153	177	132	74	52	52	54	14	25	98	94	0	257	280	169	60	45	45	48	14	29	100	100	0	0.476	0.532	0.506	0.480	1.569	0.790	0.798	52	349	100	313	360	-1.070	101	212	125	235	9197	14545	8.786	16.571	0	0	0
4	20	12	"yhhP"	"STM3578"	18660	17260	100	218	244	187	76	52	52	54	15	27	100	98	0	402	424	268	63	45	45	49	22	44	100	100	0	0.465	0.507	0.465	0.480	1.383	0.570	0.840	80	418	100	523	571	-1.105	166	357	192	379	19480	33918	12.667	17.045	0	0	0
4	21	12	"yhhP"	"STM3578"	18850	17270	100	260	299	176	58	53	53	55	14	25	100	100	0	464	529	289	54	45	45	49	20	40	100	100	0	0.494	0.508	0.503	0.490	1.315	0.530	0.912	80	391	100	626	730	-1.017	207	419	246	484	23893	42300	17.429	24.000	0	0	0
4	22	12	"topA"	"STM1714"	19000	17270	110	13578	13101	2155	16	55	55	126	524	415	100	100	0	12238	11625	2443	21	45	45	144	716	497	100	100	0	1.109	1.127	1.112	1.148	1.192	1.111	0.979	80	437	100	25716	24626	0.149	13523	12193	13046	11580	1048045	929985	24.761	16.035	0	0	0
4	23	12	"topA"	"STM1714"	19190	17260	100	418	416	151	36	56	56	126	519	411	12	0	0	333	331	104	31	46	46	142	710	500	0	0	0	1.261	1.263	1.275	1.240	1.340	1.278	0.906	80	445	100	649	645	0.335	362	287	360	285	33270	26473	0.559	0.266	0	0	0
4	24	12	"fur"	"STM0693"	19360	17270	100	3606	3273	1226	37	57	57	74	62	83	100	100	0	1807	1652	639	38	47	47	60	49	81	100	100	0	2.016	2.004	1.950	2.058	1.247	1.985	0.976	80	452	100	5309	4821	1.012	3549	1760	3216	1605	261842	132166	51.597	32.490	0	0	0
4	1	13	"ctrl-buffer"	"ctrl-buffer"	15270	17420	100	61	64	28	43	52	52	55	17	30	31	7	0	53	63	43	68	48	48	49	10	20	33	15	0	1.800	0.800	1.346	1.395	3.967	0.919	0.308	80	452	100	14	27	0.848	9	5	12	15	5147	5020	0.529	1.400	-50	0	0
4	2	13	"ctrl-buffer"	"ctrl-buffer"	15450	17420	100	57	61	19	31	53	53	65	83	127	0	0	0	51	55	15	27	48	48	56	50	89	1	0	0	1.333	1.143	1.625	1.456	4.349	2.354	0.730	80	430	100	7	15	0.415	4	3	8	7	4872	4408	-0.048	-0.020	-50	0	0
4	3	13	"ctrl-buffer"	"ctrl-buffer"	15630	17420	100	60	132	344	260	52	52	55	16	29	38	21	0	55	155	422	272	49	49	49	8	16	41	25	0	1.333	0.755	1.196	1.319	3.972	0.804	0.899	80	404	100	14	186	0.415	8	6	80	106	10582	12385	4.813	13.250	-50	0	0
4	4	13	"ctrl-buffer"	"ctrl-buffer"	15800	17420	100	59	63	26	41	52	52	54	13	24	35	16	0	51	55	23	41	48	48	48	10	20	12	6	0	2.333	1.571	1.583	1.856	3.251	1.670	0.285	80	419	100	10	18	1.222	7	3	11	7	5072	4368	0.692	0.700	-50	0	0
4	5	13	"ctrl-buffer"	"ctrl-buffer"	15980	17420	100	54	55	16	29	51	51	53	13	24	25	7	0	48	48	7	14	46	46	47	6	12	25	10	0	1.500	2.000	1.692	1.880	2.907	9.561	0.031	80	430	100	5	6	0.585	3	2	4	2	4407	3866	0.154	0.167	-50	0	0
4	6	13	"ctrl-buffer"	"ctrl-buffer"	16160	17420	100	56	60	22	36	50	50	52	13	25	31	15	0	55	62	26	41	46	46	46	6	13	56	38	0	0.667	0.625	0.884	0.916	3.151	1.062	0.274	80	430	100	15	26	-0.585	6	9	10	16	4782	4930	0.615	2.667	-50	0	0
4	7	13	"ctrl-buffer"	"ctrl-buffer"	16340	17420	100	57	69	44	63	53	53	57	30	52	13	8	0	57	69	71	102	49	49	53	47	88	5	2	0	0.500	0.800	0.857	1.019	4.267	0.652	0.459	80	431	100	12	36	-1.000	4	8	16	20	5537	5553	0.400	0.340	-50	0	0
4	8	13	"ctrl-buffer"	"ctrl-buffer"	16520	17430	100	56	60	28	46	52	52	54	14	25	20	8	0	58	65	25	38	51	51	52	14	26	35	13	0	0.571	0.571	1.039	0.953	3.226	1.152	0.238	80	456	100	11	22	-0.807	4	7	8	14	4823	5235	0.429	0.929	-50	0	0
4	9	13	"ctrl-buffer"	"ctrl-buffer"	16690	17400	40	102	105	36	34	60	60	64	19	29	75	58	0	104	116	44	37	53	53	61	23	37	91	58	0	0.824	0.714	0.583	0.703	2.020	0.856	0.320	12	68	100	93	108	-0.280	42	51	45	63	1260	1390	2.158	2.391	0	0	0
4	10	13	"ctrl-buffer"	"ctrl-buffer"	16870	17430	100	53	54	13	24	53	53	56	20	35	10	1	0	48	49	8	16	48	48	50	11	22	10	2	0	0.000	1.000	1.667	1.539	3.458	13.405	0.007	80	478	100	0	2	Error	0	0	1	1	4322	3941	-0.100	-0.091	-50	0	0
4	11	13	"ctrl-buffer"	"ctrl-buffer"	17040	17370	40	81	77	21	27	52	52	55	14	25	66	50	0	96	93	15	16	52	52	53	10	18	100	91	0	0.659	0.610	0.717	0.534	2.616	0.616	0.129	12	64	100	73	66	-0.601	29	44	25	41	918	1113	1.571	4.000	0	0	0
4	12	13	"ctrl-buffer"	"ctrl-buffer"	17230	17430	100	57	61	24	39	50	50	52	13	25	35	12	0	53	61	49	80	43	43	48	46	95	3	1	0	0.700	0.611	1.077	0.937	3.427	0.298	0.081	80	464	100	17	29	-0.515	7	10	11	18	4889	4852	0.692	0.283	-50	0	0
4	13	13	"ctrl-buffer"	"ctrl-buffer"	17410	17430	100	55	58	22	37	51	51	53	13	24	28	7	0	48	55	28	50	43	43	44	6	13	41	22	0	0.800	0.583	1.600	1.610	4.571	1.045	0.208	80	418	100	9	19	-0.322	4	5	7	12	4634	4411	0.385	1.833	-50	0	0
4	14	13	"ctrl-buffer"	"ctrl-buffer"	17580	17430	100	60	224	559	249	51	51	53	18	33	35	15	0	63	219	495	226	44	44	45	11	24	68	38	0	0.474	0.989	0.736	0.738	3.051	1.138	0.840	80	408	100	28	348	-1.078	9	19	173	175	17922	17484	9.500	15.818	-50	0	0
4	15	13	"ctrl-buffer"	"ctrl-buffer"	17760	17430	100	53	59	25	42	51	51	52	13	25	27	15	0	52	71	74	104	43	43	44	6	13	52	42	0	0.222	0.286	0.750	0.945	3.778	0.233	0.233	80	417	100	11	36	-2.170	2	9	8	28	4713	5662	0.538	4.500	-50	0	0
4	16	13	"ctrl-buffer"	"ctrl-buffer"	17940	17430	100	57	63	25	39	51	51	54	22	40	26	6	0	53	68	51	75	43	43	44	13	29	38	18	0	0.600	0.480	1.533	1.092	4.103	0.422	0.270	80	432	100	16	37	-0.737	6	10	12	25	5006	5433	0.409	1.846	-50	0	0
4	17	13	"ctrl-buffer"	"ctrl-buffer"	18120	17430	100	61	61	14	22	51	51	54	17	31	30	5	0	55	61	19	31	45	45	53	32	60	15	2	0	1.000	0.625	0.885	0.980	2.933	0.402	0.421	80	430	100	20	26	0.000	10	10	10	16	4845	4887	0.412	0.250	-50	0	0
4	18	13	"ctrl-buffer"	"ctrl-buffer"	18300	17430	100	52	56	17	30	49	49	51	13	25	25	17	0	47	52	20	38	43	43	45	10	22	25	17	0	0.750	0.778	1.675	1.472	4.064	1.522	0.092	80	420	100	7	16	-0.415	3	4	7	9	4506	4137	0.385	0.700	-50	0	0
4	19	13	"ctrl-buffer"	"ctrl-buffer"	18480	17440	100	51	55	20	36	49	49	51	13	25	28	11	0	46	52	24	46	42	42	44	10	22	26	7	0	0.500	0.600	2.000	1.874	3.237	1.171	0.158	80	408	100	6	16	-1.000	2	4	6	10	4439	4146	0.308	0.800	-50	0	0
4	20	13	"ctrl-buffer"	"ctrl-buffer"	18650	17440	100	53	63	32	50	51	51	53	12	22	31	16	0	46	60	43	71	43	43	46	13	28	18	10	0	0.667	0.706	1.833	1.473	4.199	0.587	0.362	80	408	100	5	29	-0.585	2	3	12	17	5034	4761	0.833	1.077	-50	0	0
4	21	13	"ctrl-buffer"	"ctrl-buffer"	18830	17440	100	58	62	22	35	50	50	52	17	32	22	10	0	48	49	9	18	43	43	46	13	28	16	2	0	1.600	2.000	1.500	1.365	2.846	6.068	0.034	80	421	100	13	18	0.678	8	5	12	6	4961	3880	0.588	0.231	-50	0	0
4	22	13	"ctrl-buffer"	"ctrl-buffer"	19010	17440	100	58	62	20	32	52	52	81	375	462	0	0	0	49	51	12	23	43	43	73	393	538	0	0	0	1.000	1.250	1.556	1.777	3.588	9.614	0.070	80	452	100	12	18	0.000	6	6	10	8	4949	4047	-0.051	-0.056	-50	0	0
4	23	13	"ctrl-buffer"	"ctrl-buffer"	19220	17430	60	59	66	19	28	55	55	59	17	28	37	9	0	53	55	11	20	45	45	48	11	22	40	9	0	0.500	1.100	1.368	1.311	2.813	2.674	0.123	32	156	100	12	21	-1.000	4	8	11	10	2112	1762	0.412	0.636	0	0	0
4	24	13	"ctrl-buffer"	"ctrl-buffer"	19340	17440	90	61	72	32	44	53	53	55	15	27	40	25	0	51	59	26	44	44	44	45	6	13	50	34	0	1.143	1.267	1.714	1.672	3.043	1.947	0.255	52	340	100	15	34	0.193	8	7	19	15	3722	3066	1.133	2.333	0	0	0
4	1	14	""	"STM1553"	15290	17600	110	119	122	39	31	52	52	54	15	27	96	85	0	3221	3256	881	27	48	48	48	7	14	100	100	0	0.021	0.022	0.018	0.020	1.702	0.020	0.621	80	542	100	3240	3278	-5.566	67	3173	70	3208	9772	260475	4.533	458.286	0	0	0
4	2	14	""	"STM3783"	15450	17610	110	82	91	39	42	51	51	53	15	28	75	50	0	656	693	264	38	48	48	49	8	16	100	100	0	0.051	0.062	0.061	0.050	2.197	0.060	0.436	80	503	100	639	685	-4.294	31	608	40	645	7246	55450	2.533	80.500	0	0	0
4	3	14	""	"STM2242"	15640	17610	120	80	83	28	33	52	52	54	15	27	67	40	0	1592	1489	655	43	49	49	50	8	16	100	100	0	0.018	0.022	0.020	0.018	2.270	0.019	0.385	120	627	100	1571	1471	-5.784	28	1543	31	1440	9902	178725	1.933	179.875	0	0	0
4	4	14	"yfiM"	"STM2653"	15820	17610	100	318	321	72	22	52	52	53	13	24	100	100	0	1922	1880	455	24	47	47	48	6	12	100	100	0	0.142	0.147	0.148	0.146	1.249	0.144	0.938	80	445	100	2141	2102	-2.817	266	1875	269	1833	25718	150408	20.615	305.333	0	0	0
4	5	14	"oxyS"	"STM4124"	15980	17600	90	72	83	41	49	51	51	53	14	26	67	30	0	77	98	71	72	47	47	48	8	16	94	82	0	0.700	0.627	0.626	0.583	2.766	0.569	0.613	52	368	100	51	83	-0.515	21	30	32	51	4333	5090	2.143	6.250	0	0	0
4	6	14	""	"STM4302"	16170	17610	100	72	152	384	252	52	52	54	13	24	61	37	0	1576	1475	552	37	48	48	49	9	18	100	100	0	0.013	0.070	0.017	0.018	4.565	0.060	0.039	80	503	100	1548	1527	-6.256	20	1528	100	1427	12164	117981	7.538	158.444	0	0	0
4	7	14	"ssaT"	"STM1421"	16360	17610	110	80	106	73	68	53	53	55	15	27	67	46	0	1648	2776	3191	114	50	50	51	7	13	100	100	0	0.017	0.019	0.019	0.017	2.466	0.020	0.744	80	534	100	1625	2779	-5.887	27	1598	53	2726	8442	222093	3.400	389.286	0	0	0
4	8	14	"nrdI"	"STM2806"	16530	17610	100	142	513	815	158	54	54	55	18	32	86	75	0	200	729	1178	161	51	51	52	11	21	100	96	0	0.591	0.677	0.637	0.561	1.957	0.683	0.947	80	440	100	237	1137	-0.760	88	149	459	678	41051	58282	25.444	61.545	0	0	0
4	9	14	"sipA"	"STM2882"	16700	17610	110	1807	3107	2889	92	53	53	56	19	33	100	100	0	2390	4172	3633	87	51	51	54	16	29	100	100	0	0.750	0.741	0.725	0.721	1.216	0.765	0.974	80	554	100	4093	7175	-0.415	1754	2339	3054	4121	248583	333720	160.579	257.375	0	0	0
4	10	14	"dctA"	"STM3614"	16880	17610	110	640	642	105	16	53	53	55	16	29	100	100	0	10055	9816	1257	12	48	48	53	43	81	100	100	0	0.059	0.060	0.060	0.060	1.129	0.060	0.970	80	524	100	10594	10357	-4.092	587	10007	589	9768	51327	785316	36.688	227.047	0	0	0
4	11	14	"aroB"	"STM3486"	17060	17610	110	870	1566	1839	117	51	51	53	13	24	100	100	0	352	624	668	107	45	45	51	45	88	100	98	0	2.668	2.617	2.583	2.573	1.274	2.751	0.957	80	568	100	1126	2094	1.416	819	307	1515	579	125282	49924	116.385	12.733	0	0	0
4	12	14	"purN"	"STM2500"	17240	17610	110	535	607	428	70	51	51	52	13	25	100	100	0	1828	2073	1421	68	43	43	44	7	15	100	100	0	0.271	0.274	0.266	0.268	1.198	0.277	0.966	80	524	100	2269	2586	-1.883	484	1785	556	2030	48539	165812	42.692	289.857	0	0	0
4	13	14	"yjgG"	"STM4462"	17420	17620	110	69	76	34	44	51	51	53	13	24	55	36	0	421	475	237	49	44	44	44	7	15	100	100	0	0.048	0.058	0.048	0.048	2.379	0.065	0.409	80	523	100	395	456	-4.388	18	377	25	431	6096	38037	1.769	61.571	0	0	0
4	14	14	""	"STM0437"	17590	17610	110	467	491	110	22	51	51	53	14	26	100	100	0	10556	11112	2011	18	44	44	46	27	58	100	100	0	0.040	0.040	0.040	0.039	1.158	0.040	0.966	80	498	100	10928	11508	-4.659	416	10512	440	11068	39289	888923	31.286	409.852	0	0	0
4	15	14	""	"STM0565"	17760	17620	100	74	78	37	47	52	52	53	13	24	65	37	0	1276	1235	420	34	43	43	47	28	59	100	100	0	0.018	0.022	0.021	0.020	2.259	0.023	0.279	80	472	100	1255	1218	-5.809	22	1233	26	1192	6253	98816	1.923	42.429	0	0	0
4	16	14	"res"	"STM0358"	17950	17610	110	4902	4611	1389	30	53	53	81	513	633	100	93	0	13205	12431	3600	28	45	45	50	50	100	100	100	0	0.368	0.368	0.369	0.362	1.116	0.371	0.908	80	536	100	18009	16944	-1.440	4849	13160	4558	12386	368845	994496	8.830	247.620	0	0	0
4	17	14	""	"STM2003"	18130	17620	100	145	153	43	28	54	54	57	18	31	100	97	0	2775	2966	787	26	46	46	53	31	58	100	100	0	0.033	0.034	0.033	0.032	1.398	0.033	0.801	80	462	100	2820	3019	-4.906	91	2729	99	2920	12238	237287	5.333	93.968	0	0	0
4	18	14	"nfo"	"STM2203"	18300	17610	110	2845	2755	985	35	51	51	53	16	30	100	100	0	6576	6449	2302	35	45	45	50	21	42	100	100	0	0.428	0.422	0.425	0.421	1.138	0.420	0.990	80	511	100	9325	9108	-1.225	2794	6531	2704	6404	220394	515904	168.875	304.714	0	0	0
4	19	14	"EMPTY"	"EMPTY"	18480	17610	100	49	50	14	28	51	51	52	15	28	7	2	0	43	43	5	11	44	44	47	20	42	0	0	0	2.000	1.000	2.321	2.395	3.120	19.084	0.007	80	440	100	-3	-2	1.000	-2	-1	-1	-1	4031	3437	-0.133	-0.200	-75	0	0
4	20	14	"EMPTY"	"EMPTY"	18650	17610	100	54	56	14	25	51	51	53	13	24	26	8	0	45	50	14	28	44	44	47	13	27	21	10	0	3.000	0.833	1.500	1.591	3.443	0.703	0.067	80	440	100	4	11	1.585	3	1	5	6	4499	4020	0.231	0.231	-75	0	0
4	21	14	"EMPTY"	"EMPTY"	18830	17620	100	49	50	12	24	50	50	52	14	26	12	2	0	43	43	5	11	44	44	47	13	27	0	0	0	1.000	0.000	2.000	1.988	3.198	7.574	0.015	80	464	100	-2	-1	0.000	-1	-1	0	-1	3978	3440	-0.143	-0.308	-75	0	0
4	22	14	"EMPTY"	"EMPTY"	19010	17620	100	49	50	12	24	49	49	51	17	33	12	0	0	42	42	4	9	42	42	42	5	11	8	1	0	0.000	100000.000	2.667	2.690	2.816	21.347	0.012	80	464	100	0	1	Error	0	0	1	0	4031	3364	-0.059	0.000	-75	0	0
4	23	14	"EMPTY"	"EMPTY"	19190	17620	100	53	53	11	20	50	50	53	14	26	15	2	0	42	42	5	11	43	43	44	7	15	6	1	0	-3.000	-3.000	2.333	2.087	2.979	35.481	0.004	80	493	100	2	2	Error	3	-1	3	-1	4267	3380	0.000	-0.286	-75	0	0
4	24	14	"EMPTY"	"EMPTY"	19370	17620	100	51	53	14	26	52	52	55	24	43	6	1	0	44	44	5	11	43	43	44	11	25	3	0	0	-1.000	1.000	2.333	2.625	2.805	18.885	0.013	80	508	100	0	2	Error	-1	1	1	1	4210	3542	-0.083	0.000	-75	0	0
5	1	1	"yggG"	"STM3077"	1660	19700	110	214	287	213	74	47	47	50	16	32	97	91	0	803	1016	813	80	47	47	49	14	28	100	100	0	0.221	0.248	0.243	0.230	2.091	0.201	0.661	80	571	100	923	1209	-2.179	167	756	240	969	22946	81260	14.813	69.071	0	0	0
5	2	1	""	"STM1249"	1860	19700	130	107	131	86	65	45	45	47	13	27	85	75	0	271	343	258	75	44	44	46	14	30	95	91	0	0.273	0.288	0.253	0.278	2.519	0.252	0.611	120	631	100	289	385	-1.872	62	227	86	299	15671	41162	6.462	21.214	0	0	0
5	3	1	"csgA"	"STM1144"	2020	19700	130	70	83	44	53	48	48	50	13	26	60	44	0	513	733	778	106	46	46	50	16	32	100	97	0	0.047	0.051	0.052	0.051	2.649	0.040	0.474	120	581	100	489	722	-4.408	22	467	35	687	9907	88000	2.538	42.688	0	0	0
5	4	1	"malT"	"STM3515"	2210	19690	120	878	829	217	26	54	54	56	16	28	100	99	0	12172	11779	2133	18	50	50	54	19	35	100	100	0	0.068	0.066	0.068	0.062	1.413	0.066	0.947	120	548	100	12946	12504	-3.879	824	12122	775	11729	99470	1413455	48.313	617.105	0	0	0
5	5	1	""	"STM0212"	2380	19700	120	105	125	67	53	57	57	59	17	28	78	60	0	699	791	538	68	51	51	54	14	25	99	99	0	0.074	0.092	0.090	0.084	2.957	0.083	0.563	120	508	100	696	808	-3.755	48	648	68	740	15036	94873	3.882	52.643	0	0	0
5	6	1	"gltX"	"STM2415"	2560	19700	120	1151	1423	996	69	58	58	74	237	320	98	88	0	747	899	711	79	51	51	52	15	28	100	100	0	1.570	1.610	1.583	1.658	1.827	1.600	0.764	120	521	100	1789	2213	0.651	1093	696	1365	848	170756	107921	5.692	56.467	0	0	0
5	7	1	""	"STM0055"	2730	19710	130	133	170	143	84	56	56	72	229	318	14	2	0	666	934	864	92	52	52	61	43	70	95	90	0	0.125	0.129	0.117	0.103	2.954	0.139	0.072	120	559	100	691	996	-2.995	77	614	114	882	20398	112066	0.428	20.302	0	0	0
5	8	1	"acnA"	"STM1712"	2920	19700	120	765	752	156	20	58	58	63	28	44	100	98	0	10510	10604	1758	16	55	55	64	46	71	100	100	0	0.068	0.066	0.066	0.064	1.344	0.065	0.943	120	545	100	11162	11243	-3.886	707	10455	694	10549	90261	1272448	24.607	229.130	0	0	0
5	9	1	"rfbF"	"STM2092"	3100	19700	130	1115	1346	1009	74	58	58	63	28	44	99	98	0	557	712	529	74	53	53	57	22	38	100	96	0	2.097	1.954	2.182	1.984	2.415	2.362	0.616	120	575	100	1561	1947	1.068	1057	504	1288	659	161572	85401	45.821	29.773	0	0	0
5	10	1	"osmY"	"STM4561"	3270	19710	120	423	705	900	127	58	58	63	21	33	100	100	0	1115	2062	3023	146	52	52	54	12	22	100	100	0	0.343	0.322	0.341	0.337	1.680	0.283	0.852	120	483	100	1428	2657	-1.542	365	1063	647	2010	84622	247456	30.571	167.333	0	0	0
5	11	1	"hflB"	"STM3296"	3450	19710	130	33116	31170	6306	20	57	57	61	20	32	100	100	0	7476	7076	1363	19	49	49	51	10	19	100	100	0	4.451	4.428	4.481	4.435	1.167	4.482	0.979	120	550	100	40486	38140	2.154	33059	7427	31113	7027	3740374	849083	1555.450	702.500	0	0	0
5	12	1	"yheM"	"STM3450"	3630	19710	130	141	216	190	87	54	54	57	16	28	94	80	0	255	395	374	94	46	46	48	9	18	100	100	0	0.416	0.464	0.453	0.423	2.150	0.427	0.637	120	543	100	296	511	-1.264	87	209	162	349	25874	47388	9.938	38.556	0	0	0
5	13	1	"yifL"	"STM3946"	3800	19720	120	988	996	141	14	55	55	58	21	36	100	100	0	1313	1306	222	16	49	49	52	15	28	100	100	0	0.738	0.749	0.745	0.753	1.230	0.739	0.920	120	495	100	2197	2198	-0.438	933	1264	941	1257	119554	156742	44.667	83.600	0	0	0
5	14	1	""	"STM3941"	3990	19720	130	850	911	453	49	57	57	60	23	38	100	100	0	3261	3106	1149	36	53	53	56	17	30	100	100	0	0.247	0.280	0.261	0.255	1.796	0.268	0.739	120	532	100	4001	3907	-2.016	793	3208	854	3053	109289	372731	37.000	179.412	0	0	0
5	15	1	"hemD"	"STM3937"	4150	19720	130	3344	3195	724	22	56	56	60	24	40	100	100	0	5175	4914	983	20	51	51	57	55	96	100	100	0	0.642	0.645	0.655	0.639	1.232	0.646	0.956	120	514	100	8412	8002	-0.640	3288	5124	3139	4863	383401	589737	130.625	88.309	0	0	0
5	16	1	"wecF"	"STM3928"	4330	19710	130	281	325	145	44	57	57	59	22	37	100	100	0	955	1019	403	39	50	50	55	52	94	100	100	0	0.248	0.277	0.274	0.262	1.505	0.278	0.837	120	568	100	1129	1237	-2.014	224	905	268	969	38965	122319	12.091	18.538	0	0	0
5	17	1	"wecD"	"STM3924"	4520	19710	140	2347	2269	607	26	58	58	60	16	26	99	98	0	3353	3355	857	25	50	50	52	15	28	100	100	0	0.693	0.669	0.679	0.626	1.629	0.666	0.955	156	639	100	5592	5516	-0.529	2289	3303	2211	3305	353898	523380	138.063	220.200	0	0	0
5	18	1	"wecB"	"STM3920"	4700	19710	130	6247	6154	810	13	59	59	61	17	27	100	100	0	9703	9581	714	7	49	49	52	15	28	100	100	0	0.641	0.639	0.641	0.634	1.128	0.643	0.972	120	511	100	15842	15627	-0.642	6188	9654	6095	9532	738429	1149689	358.412	635.267	0	0	0
5	19	1	""	"STM4431"	4870	19710	140	82	116	98	84	55	55	59	17	28	60	42	0	1358	2359	2489	105	50	50	55	22	40	92	89	0	0.021	0.026	0.024	0.030	4.560	0.022	0.373	156	601	100	1335	2370	-5.598	27	1308	61	2309	18155	367960	3.353	104.727	0	0	0
5	20	1	""	"STM4435"	5040	19720	130	88	100	45	45	56	56	58	15	25	68	52	0	1297	2729	3421	125	52	52	56	21	37	100	100	0	0.026	0.016	0.019	0.021	3.116	0.012	0.565	120	517	100	1277	2721	-5.282	32	1245	44	2677	11978	327533	2.800	127.286	0	0	0
5	21	1	""	"STM4442"	5230	19720	130	75	97	56	57	55	55	58	15	25	60	38	0	236	387	380	98	52	52	55	19	34	85	76	0	0.109	0.125	0.179	0.201	3.617	0.081	0.458	120	520	100	204	377	-3.202	20	184	42	335	11586	46388	2.600	17.474	0	0	0
5	22	1	"treC"	"STM4453"	5410	19720	140	86	117	92	78	55	55	59	17	28	73	48	0	377	613	640	104	52	52	61	70	114	92	80	0	0.095	0.111	0.106	0.105	3.065	0.091	0.451	156	577	100	356	623	-3.390	31	325	62	561	18251	95589	3.412	7.886	0	0	0
5	23	1	""	"STM4467"	5580	19720	140	85	109	77	70	58	58	61	20	32	56	37	0	245	376	378	100	55	55	110	606	550	16	3	0	0.142	0.159	0.188	0.179	3.435	0.025	0.118	156	635	100	217	372	-2.815	27	190	51	321	16987	58664	2.400	0.439	0	0	0
5	24	1	"idnK"	"STM4485"	5760	19720	140	90	128	96	75	67	67	82	60	73	33	15	0	640	1262	1560	123	56	56	99	536	541	51	33	0	0.039	0.051	0.054	0.052	3.560	0.044	0.405	156	806	100	607	1267	-4.666	23	584	61	1206	19897	196868	0.767	2.170	0	0	0
5	1	2	"yjaH"	"STM4171"	1670	19890	120	341	415	347	83	49	49	52	16	30	96	96	0	668	834	651	78	48	48	51	15	29	99	99	0	0.471	0.466	0.447	0.431	2.095	0.455	0.737	120	521	100	912	1152	-1.086	292	620	366	786	49752	100135	22.688	52.200	0	0	0
5	2	2	"purD"	"STM4175"	1840	19880	110	111	157	142	90	47	47	50	20	40	77	65	0	418	888	1090	122	44	44	57	91	159	87	68	0	0.171	0.130	0.163	0.146	2.516	0.116	0.634	80	379	100	438	954	-2.547	64	374	110	844	12584	71018	5.350	9.132	0	0	0
5	3	2	"livJ"	"STM3567"	2030	19880	120	65	98	80	81	51	51	104	264	253	3	0	0	234	586	743	126	46	46	136	415	305	35	22	0	0.074	0.087	0.107	0.147	4.591	0.222	0.373	120	498	100	202	587	-3.747	14	188	47	540	11718	70320	-0.023	1.084	0	0	0
5	4	2	"yihS"	"STM4021"	2210	19880	120	62	67	24	35	54	54	72	160	222	0	0	0	522	612	370	60	49	49	75	208	277	90	57	0	0.017	0.023	0.042	0.033	3.471	0.016	0.084	120	420	100	481	576	-5.886	8	473	13	563	7991	73477	-0.031	2.582	0	0	0
5	5	2	"prlC"	"STM3594"	2390	19880	120	253	446	442	99	57	57	59	16	27	90	87	0	461	718	715	99	51	51	52	10	19	99	97	0	0.478	0.583	0.650	0.562	3.142	0.554	0.637	120	404	100	606	1056	-1.065	196	410	389	667	53540	86130	24.188	66.600	0	0	0
5	6	2	"atpB"	"STM3871"	2570	19890	120	1420	2169	2475	114	58	58	78	269	344	91	80	0	438	605	641	105	51	51	82	174	212	80	55	0	3.519	3.810	3.283	3.646	2.442	4.535	0.655	120	404	100	1749	2665	1.815	1362	387	2111	554	260229	72647	7.773	3.006	0	0	0
5	7	2	"xseA"	"STM2512"	2740	19880	120	127	217	202	93	56	56	78	274	351	21	5	0	306	521	538	103	52	52	60	27	45	94	83	0	0.280	0.343	0.349	0.322	3.107	0.514	0.110	120	389	100	325	630	-1.839	71	254	161	469	26028	62486	0.507	17.074	0	0	0
5	8	2	"sprB"	"STM2866"	2930	19880	130	196	357	335	93	58	58	61	20	32	91	76	0	683	1525	1718	112	55	55	63	36	57	98	94	0	0.220	0.203	0.218	0.205	2.531	0.165	0.675	120	443	100	766	1769	-2.186	138	628	299	1470	42818	183010	14.800	40.611	0	0	0
5	9	2	"sinR"	"STM0304"	3110	19890	130	116	193	156	80	58	58	61	20	32	67	58	0	699	1534	1843	120	54	54	60	33	55	82	78	0	0.090	0.091	0.098	0.119	3.877	0.075	0.741	120	385	100	703	1615	-3.475	58	645	135	1480	23208	184135	6.600	44.667	0	0	0
5	10	2	"hilC"	"STM2867"	3280	19880	130	154	580	725	125	59	59	63	21	33	67	63	0	339	1687	2366	140	52	52	55	13	23	71	69	0	0.331	0.319	0.506	0.491	4.116	0.278	0.804	120	380	100	382	2156	-1.595	95	287	521	1635	69574	202439	24.619	125.538	0	0	0
5	11	2	"bcfB"	"STM0022"	3460	19880	130	73	110	90	81	58	58	64	46	71	29	20	0	400	1365	1917	140	50	50	52	14	26	89	80	0	0.043	0.040	0.044	0.056	4.983	0.036	0.595	120	396	100	365	1367	-4.544	15	350	52	1315	13231	163831	1.000	93.786	0	0	0
5	12	2	"bcfH"	"STM0028"	3630	19890	130	90	144	116	80	54	54	59	45	76	45	32	0	644	1590	1909	120	48	48	51	13	25	96	89	0	0.060	0.058	0.070	0.068	2.901	0.051	0.568	120	372	100	632	1632	-4.049	36	596	90	1542	17322	190754	1.889	118.385	0	0	0
5	13	2	"orf5"	"PSLT015"	3800	19890	130	124	160	143	89	56	56	59	22	37	84	72	0	2159	3785	4696	124	51	51	54	15	27	100	100	0	0.032	0.028	0.030	0.028	2.302	0.025	0.717	120	389	100	2176	3838	-4.954	68	2108	104	3734	19225	454200	4.591	248.733	0	0	0
5	14	2	"srgC"	"PSLT008"	3990	19880	130	136	209	219	104	58	58	61	22	36	80	68	0	2037	3579	4556	127	52	52	55	17	30	100	100	0	0.039	0.043	0.038	0.037	2.589	0.040	0.727	120	398	100	2063	3678	-4.670	78	1985	151	3527	25058	429498	6.727	207.294	0	0	0
5	15	2	"uvrA"	"STM4254"	4180	19890	130	376	637	738	115	58	58	60	23	38	96	87	0	604	1107	1312	118	51	51	61	75	122	90	85	0	0.575	0.548	0.511	0.534	2.434	0.489	0.717	120	410	100	871	1635	-0.798	318	553	579	1056	76450	132842	25.087	13.947	0	0	0
5	16	2	""	"STM4260"	4360	19890	130	121	164	123	75	58	58	59	16	27	86	70	0	1616	2551	2705	106	51	51	58	50	86	100	100	0	0.040	0.042	0.043	0.038	2.404	0.036	0.668	120	393	100	1628	2606	-4.635	63	1565	106	2500	19687	306174	6.563	49.860	0	0	0
5	17	2	""	"STM4261"	4530	19890	120	104	168	183	108	59	59	61	17	27	79	63	0	599	1635	2726	166	52	52	57	29	50	100	100	0	0.082	0.069	0.073	0.063	2.724	0.062	0.828	120	352	100	592	1692	-3.604	45	547	109	1583	20217	196184	6.294	54.414	0	0	0
5	18	2	""	"STM4261"	4700	19890	120	144	217	207	95	60	60	62	16	25	92	84	0	1964	3327	3851	115	49	49	55	22	40	100	100	0	0.044	0.048	0.043	0.041	2.018	0.045	0.759	120	384	100	1999	3435	-4.511	84	1915	157	3278	26066	399258	9.688	148.727	0	0	0
5	19	2	"livM"	"STM3562"	4880	19890	120	96	166	153	92	60	60	63	34	53	52	35	0	933	2247	3668	163	50	50	54	15	27	99	96	0	0.041	0.048	0.057	0.055	2.956	0.036	0.684	120	344	100	919	2303	-4.616	36	883	106	2197	19967	269597	3.029	146.200	0	0	0
5	20	2	"mviN"	"STM1170"	5050	19890	130	167	426	520	122	59	59	62	33	53	73	59	0	490	1302	1760	135	49	49	57	30	52	86	77	0	0.245	0.293	0.309	0.319	2.933	0.243	0.637	120	382	100	549	1620	-2.030	108	441	367	1253	51083	156262	11.030	41.500	0	0	0
5	21	2	"citA"	"STM0689"	5240	19890	140	73	109	80	73	58	58	61	18	29	46	35	0	220	1593	2632	165	49	49	62	44	70	59	55	0	0.088	0.033	0.074	0.142	8.136	0.024	0.596	156	390	100	186	1595	-3.511	15	171	51	1544	16974	248535	2.667	34.795	0	0	0
5	22	2	"ssaL"	"STM1412"	5410	19890	120	90	159	141	88	59	59	62	16	25	60	49	0	832	3123	4766	152	51	51	66	85	128	64	58	0	0.040	0.033	0.060	0.084	6.101	0.026	0.753	120	357	100	812	3172	-4.655	31	781	100	3072	19083	374794	6.063	35.965	0	0	0
5	23	2	"ssaP"	"STM1417"	5570	19910	60	276	302	175	57	62	62	75	57	76	81	75	0	5293	5870	4984	84	61	61	294	1295	440	78	56	0	0.041	0.041	0.046	0.044	2.872	0.034	0.777	32	167	100	5446	6049	-4.612	214	5232	240	5809	9674	187854	3.982	4.306	0	0	0
5	24	2	"fusA"	"STM3446"	5760	19890	120	1901	7649	12795	167	66	66	88	78	88	87	82	1	86	231	317	137	54	54	134	772	576	3	0	0	57.344	42.842	40.711	40.105	3.851	51.143	0.662	120	543	100	1867	7760	5.842	1835	32	7583	177	917834	27776	96.936	0.126	0	0	0
5	1	3	"moeB"	"STM0845"	1680	20040	120	202	395	424	107	50	50	52	15	28	79	74	0	562	1262	1460	115	49	49	52	17	32	82	79	0	0.296	0.284	0.346	0.379	3.525	0.255	0.754	120	473	100	665	1558	-1.755	152	513	345	1213	47429	151459	22.867	71.176	0	0	0
5	2	3	"carA"	"STM0066"	1850	20050	130	153	320	365	114	49	49	69	151	218	44	32	0	583	1588	2166	136	47	47	98	338	344	54	44	0	0.194	0.176	0.221	0.227	3.721	0.153	0.804	120	462	100	640	1812	-2.366	104	536	271	1541	38358	190588	1.662	4.408	0	0	0
5	3	3	"prfA"	"STM1776"	2020	20070	90	355	1003	1127	112	50	50	146	353	241	50	44	0	688	1346	1558	115	47	47	188	527	280	51	44	0	0.476	0.734	0.714	0.754	2.694	0.682	0.808	52	328	100	946	2252	-1.072	305	641	953	1299	52136	69968	2.428	2.197	0	0	0
5	4	3	"invC"	"STM2894"	2210	20050	120	146	576	768	133	54	54	101	246	243	40	31	0	504	1210	1537	127	47	47	108	309	286	54	43	0	0.201	0.449	0.449	0.424	4.052	0.450	0.726	120	456	100	549	1685	-2.312	92	457	522	1163	69094	145201	1.931	3.566	0	0	0
5	5	3	"envE"	"STM1242"	2390	20050	120	208	549	631	114	55	55	57	15	26	75	69	0	543	1717	2133	124	52	52	79	165	208	60	54	0	0.312	0.297	0.366	0.458	3.619	0.278	0.839	120	437	100	644	2159	-1.682	153	491	494	1665	65822	206024	32.800	9.927	0	0	0
5	6	3	"eutE"	"STM2463"	2590	20060	110	68	85	49	57	56	56	58	15	25	45	33	0	149	590	817	138	52	52	88	182	206	46	40	0	0.124	0.054	0.104	0.137	5.590	0.035	0.345	80	366	100	109	567	-3.015	12	97	29	538	6762	47222	1.800	2.758	0	0	0
5	7	3	"rfaK"	"STM3714"	2750	20050	130	212	565	660	116	58	58	60	16	26	82	73	0	858	1968	2389	121	52	52	58	26	44	98	91	0	0.191	0.265	0.267	0.245	2.533	0.249	0.823	120	417	100	960	2423	-2.388	154	806	507	1916	67856	236106	31.563	73.462	0	0	0
5	8	3	"ipk"	"STM1779"	2930	20060	130	170	619	923	149	58	58	61	21	34	69	62	0	236	713	1022	143	53	53	59	33	55	68	62	0	0.612	0.850	0.885	0.883	3.429	0.843	0.783	120	426	100	295	1221	-0.708	112	183	561	660	74296	85553	26.571	19.818	0	0	0
5	9	3	"nanH"	"STM0928"	3100	20050	130	59	74	50	67	58	58	62	21	33	20	11	0	531	1242	1574	126	53	53	59	34	57	95	85	0	0.002	0.013	0.023	0.025	4.608	0.015	0.251	120	403	100	479	1205	-8.901	1	478	16	1189	8846	149029	0.571	34.794	0	0	0
5	10	3	"pagC"	"STM1246"	3280	20050	130	84	214	244	114	59	59	61	18	29	51	48	0	268	1260	1683	133	52	52	57	20	35	63	59	0	0.116	0.128	0.184	0.260	4.266	0.129	0.770	120	410	100	241	1363	-3.111	25	216	155	1208	25727	151185	8.500	60.150	0	0	0
5	11	3	"leuC"	"STM0111"	3460	20060	120	115	129	58	44	56	56	61	44	72	66	28	0	610	685	339	49	50	50	52	16	30	100	100	0	0.105	0.115	0.111	0.101	1.965	0.104	0.591	120	402	100	619	708	-3.247	59	560	73	635	15446	82146	1.545	39.563	0	0	0
5	12	3	"fliL"	"STM1975"	3640	20060	120	378	500	447	89	55	55	59	44	74	100	98	0	531	638	531	83	51	51	52	13	25	100	100	0	0.673	0.758	0.672	0.722	1.651	0.808	0.759	120	390	100	803	1032	-0.572	323	480	445	587	60040	76514	10.023	45.077	0	0	0
5	13	3	"yfeK"	"STM2438"	3820	20060	120	82	94	58	61	54	54	57	16	28	63	45	0	298	400	364	91	51	51	54	14	25	95	93	0	0.113	0.115	0.121	0.111	3.135	0.088	0.356	120	400	100	275	389	-3.141	28	247	40	349	11285	48045	2.313	24.714	0	0	0
5	14	3	""	"STM1012"	3990	20060	120	102	113	49	43	56	56	58	16	27	78	62	0	350	438	337	76	51	51	54	14	25	98	96	0	0.154	0.147	0.182	0.166	2.344	0.101	0.475	120	395	100	345	444	-2.700	46	299	57	387	13607	52530	3.438	27.429	0	0	0
5	15	3	""	"STM1016"	4160	20060	120	66	76	31	40	58	58	61	18	29	35	16	0	741	917	703	76	54	54	60	47	78	100	98	0	0.012	0.021	0.027	0.026	3.279	0.016	0.129	120	406	100	695	881	-6.424	8	687	18	863	9150	110088	0.833	18.234	0	0	0
5	16	3	"yfbG"	"STM2299"	4350	20070	130	549	995	1272	127	58	58	61	19	31	93	89	0	1197	2133	2606	122	55	55	65	52	80	90	86	0	0.430	0.451	0.429	0.424	2.848	0.423	0.721	120	390	100	1633	3015	-1.218	491	1142	937	2078	119398	256002	49.158	39.769	0	0	0
5	17	3	"orf32"	"STM1380"	4510	20060	130	111	130	85	65	58	58	61	16	26	80	64	0	1164	1491	1369	91	54	54	63	36	57	99	96	0	0.048	0.050	0.049	0.044	2.787	0.046	0.617	120	384	100	1163	1509	-4.388	53	1110	72	1437	15542	178874	4.313	39.667	0	0	0
5	18	3	"ybaK"	"STM0495"	4700	20070	120	135	252	393	155	59	59	60	16	26	77	67	0	263	613	1193	194	52	52	62	36	58	74	70	0	0.360	0.344	0.336	0.344	3.285	0.297	0.794	120	430	100	287	754	-1.473	76	211	193	561	30287	73543	12.000	15.306	0	0	0
5	19	3	"finO"	"PSLT111"	4880	20060	130	158	237	218	91	57	57	60	31	51	87	63	0	1055	1848	1960	106	50	50	56	23	41	100	100	0	0.100	0.100	0.093	0.092	2.226	0.091	0.706	120	401	100	1106	1978	-3.315	101	1005	180	1798	28387	221743	5.710	77.913	0	0	0
5	20	3	"holE"	"STM1876"	5040	20070	120	73	113	103	91	58	58	60	32	53	40	27	0	101	266	366	137	47	47	53	29	54	56	49	0	0.278	0.251	0.341	0.450	4.460	0.203	0.538	120	391	100	69	274	-1.848	15	54	55	219	13539	31875	1.656	7.345	0	0	0
5	21	3	"yebE"	"STM1880"	5230	20070	130	198	423	601	142	57	57	60	18	30	92	85	0	776	1853	2364	127	46	46	58	47	81	95	84	0	0.193	0.203	0.185	0.218	2.868	0.173	0.627	120	425	100	871	2173	-2.372	141	730	366	1807	50749	222383	20.167	38.191	0	0	0
5	22	3	""	"STM1533"	5400	20070	120	159	295	367	124	59	59	62	16	25	82	74	0	1226	3919	6426	163	48	48	61	46	75	88	85	0	0.085	0.061	0.081	0.091	2.988	0.055	0.900	120	379	100	1278	4107	-3.558	100	1178	236	3871	35383	470291	14.563	83.870	0	0	0
5	23	3	""	"STM1543"	5580	20070	130	72	84	36	42	62	62	69	40	57	21	7	0	1326	2040	2048	100	51	51	87	436	501	84	68	0	0.008	0.011	0.014	0.014	3.062	0.011	0.244	120	496	100	1285	2011	-6.994	10	1275	22	1989	10032	244850	0.375	4.479	0	0	0
5	24	3	"dpiA"	"STM0626"	5760	20070	130	87	124	103	83	60	60	71	49	69	32	15	0	675	1225	1384	112	52	52	74	368	497	71	45	0	0.043	0.055	0.053	0.055	3.195	0.053	0.370	120	590	100	650	1237	-4.528	27	623	64	1173	14930	146981	1.082	3.128	0	0	0
5	1	4	"ycjF"	"STM1684"	1680	20230	120	234	272	239	87	53	53	57	62	108	77	62	0	1560	1860	1855	99	54	54	57	23	40	100	99	0	0.120	0.121	0.118	0.111	2.581	0.111	0.778	120	519	100	1687	2025	-3.057	181	1506	219	1806	32609	223244	3.468	78.391	0	0	0
5	2	4	"yhcQ"	"STM3365"	1860	20230	120	100	112	60	53	50	50	52	14	26	84	74	0	1337	1473	947	64	49	49	54	24	44	100	100	0	0.039	0.044	0.041	0.038	2.498	0.043	0.650	120	446	100	1338	1486	-4.687	50	1288	62	1424	13497	176806	4.286	59.125	0	0	0
5	3	4	""	"STM3355"	2040	20230	110	71	81	43	53	45	45	49	49	100	20	12	0	1392	2500	3077	123	45	45	50	41	82	100	100	0	0.019	0.015	0.017	0.017	2.477	0.012	0.675	80	401	100	1373	2491	-5.695	26	1347	36	2455	6499	200004	0.653	59.756	0	0	0
5	4	4	""	"STM3378"	2220	20230	120	145	160	83	51	48	48	50	14	28	96	90	0	930	994	677	68	45	45	48	18	37	100	100	0	0.110	0.118	0.117	0.121	2.239	0.101	0.661	120	427	100	982	1061	-3.190	97	885	112	949	19147	119278	7.857	52.556	0	0	0
5	5	4	"yhcN"	"STM3361"	2400	20230	120	106	136	89	65	54	54	56	14	25	75	66	0	180	222	189	85	50	50	52	11	21	92	85	0	0.400	0.477	0.565	0.475	3.254	0.315	0.330	120	404	100	182	254	-1.322	52	130	82	172	16365	26679	5.714	15.455	0	0	0
5	6	4	"smpB"	"STM2688"	2570	20230	120	664	985	980	99	55	55	57	15	26	100	100	0	1209	1689	1650	97	52	52	55	21	38	100	100	0	0.526	0.568	0.577	0.560	1.731	0.539	0.788	120	413	100	1766	2567	-0.926	609	1157	930	1637	118157	202647	61.867	77.810	0	0	0
5	7	4	"yabF"	"STM0085"	2750	20230	120	74	96	79	82	57	57	60	21	35	42	25	0	309	573	860	150	52	52	55	19	34	93	84	0	0.066	0.075	0.089	0.095	3.289	0.072	0.576	120	415	100	274	560	-3.918	17	257	39	521	11563	68771	1.714	27.263	0	0	0
5	8	4	"ftsA"	"STM0132"	2930	20240	120	946	993	638	64	60	60	64	26	40	100	100	0	938	1102	715	64	52	52	56	26	46	100	100	0	1.000	0.889	0.949	0.898	1.714	0.875	0.717	120	417	100	1772	1983	0.000	886	886	933	1050	119105	132240	35.731	40.231	0	0	0
5	9	4	"aceF"	"STM0153"	3110	20240	130	2541	4893	7379	150	60	60	64	23	35	99	99	0	260	562	756	134	53	53	57	26	45	95	95	0	11.986	9.495	9.677	10.526	2.072	11.076	0.681	120	443	100	2688	5342	3.583	2481	207	4833	509	587216	67483	209.957	19.423	0	0	0
5	10	4	"yacE"	"STM0140"	3290	20230	130	688	948	738	77	57	57	59	17	28	100	99	0	1218	1818	1521	83	52	52	57	19	33	100	100	0	0.541	0.505	0.495	0.498	1.492	0.475	0.885	120	443	100	1797	2657	-0.886	631	1166	891	1766	113758	218195	52.294	92.684	0	0	0
5	11	4	"asnC"	"STM3876"	3460	20240	120	193	261	183	70	56	56	58	15	25	100	99	0	1086	1457	1109	76	51	51	54	19	35	100	100	0	0.132	0.146	0.135	0.138	1.691	0.123	0.658	120	406	100	1172	1611	-2.917	137	1035	205	1406	31352	174882	13.533	73.842	0	0	0
5	12	4	""	"STM3863"	3640	20240	130	123	162	150	92	56	56	58	15	25	92	81	0	1504	1860	1526	82	52	52	55	19	34	100	100	0	0.046	0.059	0.047	0.048	2.239	0.066	0.660	120	440	100	1519	1914	-4.438	67	1452	106	1808	19416	223214	6.933	95.000	0	0	0
5	13	4	"truA"	"STM2368"	3810	20250	130	366	685	812	118	56	56	59	16	27	99	96	0	495	701	697	99	53	53	56	15	26	98	94	0	0.701	0.971	0.817	0.927	2.956	1.066	0.665	120	451	100	752	1277	-0.512	310	442	629	648	82196	84077	39.125	43.000	0	0	0
5	14	4	"yfcE"	"STM2347"	3990	20240	130	715	678	332	48	58	58	61	23	37	100	98	0	957	1020	627	61	53	53	56	17	30	100	99	0	0.727	0.641	0.653	0.649	1.780	0.559	0.658	120	460	100	1561	1587	-0.460	657	904	620	967	81340	122413	26.826	56.706	0	0	0
5	15	4	"nuoM"	"STM2317"	4170	20240	130	2927	3203	1630	50	60	60	66	32	48	100	100	0	2102	2250	1053	46	56	56	71	98	138	100	100	0	1.401	1.433	1.386	1.395	1.420	1.500	0.881	120	517	100	4913	5337	0.487	2867	2046	3143	2194	384347	269974	98.031	22.235	0	0	0
5	16	4	"menE"	"STM2305"	4350	20240	130	702	913	831	91	61	61	64	19	29	99	98	0	2775	3675	3419	93	57	57	64	25	39	100	100	0	0.236	0.235	0.244	0.224	1.612	0.228	0.893	120	417	100	3359	4470	-2.084	641	2718	852	3618	109502	440946	44.684	144.440	0	0	0
5	17	4	""	"STM2289"	4520	20240	130	104	127	86	67	61	61	64	17	26	77	57	0	1056	1429	1391	97	56	56	67	35	52	97	95	0	0.043	0.048	0.051	0.044	2.468	0.047	0.655	120	422	100	1043	1439	-4.540	43	1000	66	1373	15238	171529	3.706	38.914	0	0	0
5	18	4	"nupC"	"STM2409"	4710	20250	120	436	601	647	107	60	60	63	19	30	99	96	0	1555	2155	2595	120	55	55	68	39	57	99	98	0	0.251	0.258	0.268	0.260	2.148	0.226	0.825	120	406	100	1876	2641	-1.996	376	1500	541	2100	72061	258654	28.316	53.513	0	0	0
5	19	4	"ybdN"	"STM0605"	4880	20250	130	108	132	80	60	58	58	59	19	32	83	64	0	1375	1673	1341	80	52	52	60	31	51	100	100	0	0.038	0.046	0.045	0.043	2.144	0.046	0.633	120	412	100	1373	1695	-4.726	50	1323	74	1621	15791	200792	3.842	52.032	0	0	0
5	20	4	"gabP"	"STM2793"	5060	20260	140	88	103	60	58	57	57	59	17	28	66	46	0	2711	3654	3622	99	48	48	54	38	70	99	99	0	0.012	0.013	0.012	0.011	2.428	0.010	0.386	156	452	100	2694	3652	-6.425	31	2663	46	3606	16029	570056	2.588	94.737	0	0	0
5	21	4	"srlE"	"STM2833"	5250	20250	120	76	79	23	29	58	58	60	19	31	46	15	0	1171	1196	702	58	47	47	58	65	112	97	95	0	0.016	0.018	0.022	0.020	2.802	0.016	0.258	120	431	100	1142	1170	-5.965	18	1124	21	1149	9493	143496	1.000	17.508	0	0	0
5	22	4	"hypB"	"STM2855"	5420	20250	120	165	173	64	36	59	59	60	15	25	95	92	0	927	911	432	47	48	48	54	24	44	100	100	0	0.121	0.132	0.132	0.136	1.683	0.121	0.763	120	389	100	985	977	-3.052	106	879	114	863	20783	109339	7.533	35.708	0	0	0
5	23	4	"yqaA"	"STM2819"	5590	20260	120	273	294	152	51	59	59	61	17	27	97	95	0	407	459	272	59	51	51	56	29	51	96	95	0	0.601	0.576	0.575	0.581	1.719	0.531	0.782	120	389	100	570	643	-0.734	214	356	235	408	35255	55095	13.706	13.897	0	0	0
5	24	4	"ygaA"	"STM2839"	5770	20250	130	145	228	280	122	59	59	63	24	38	87	72	0	1004	1834	3139	171	53	53	56	22	39	100	98	0	0.090	0.095	0.087	0.091	2.117	0.077	0.735	120	582	100	1037	1950	-3.467	86	951	169	1781	27383	220078	6.875	80.818	0	0	0
5	1	5	""	"STM1791"	1680	20400	120	68	71	19	26	54	54	56	15	26	46	20	0	1668	1810	1098	60	54	54	57	14	24	100	100	0	0.009	0.010	0.010	0.010	2.722	0.007	0.170	120	516	100	1628	1773	-6.849	14	1614	17	1756	8506	217186	1.000	125.214	0	0	0
5	2	5	""	"STM1787"	1850	20400	110	65	66	13	19	51	51	52	14	26	48	16	0	2466	2445	936	38	49	49	60	82	136	100	100	0	0.006	0.006	0.007	0.006	2.640	0.005	0.126	80	406	100	2431	2411	-7.432	14	2417	15	2396	5316	195609	1.000	29.085	0	0	0
5	3	5	"yciI"	"STM1738"	2040	20390	110	133	135	53	39	46	46	49	17	34	88	82	0	363	384	167	43	45	45	57	86	150	95	82	0	0.274	0.263	0.258	0.242	2.070	0.207	0.574	80	439	100	405	428	-1.870	87	318	89	339	10787	30708	5.059	3.802	0	0	0
5	4	5	"yciN"	"STM1715"	2220	20400	120	71	81	40	49	47	47	50	18	36	60	32	0	186	252	219	86	45	45	51	38	74	88	70	0	0.170	0.164	0.185	0.182	2.852	0.138	0.525	120	432	100	165	241	-2.555	24	141	34	207	9720	30248	1.722	5.289	0	0	0
5	5	5	"kduD"	"STM3017"	2400	20410	120	87	94	34	36	53	53	56	22	39	71	38	0	1255	1348	970	71	50	50	53	15	28	100	99	0	0.028	0.032	0.033	0.032	2.271	0.026	0.531	120	401	100	1239	1339	-5.147	34	1205	41	1298	11339	161758	1.727	86.333	0	0	0
5	6	5	"ppdB"	"STM2999"	2570	20410	120	87	105	64	60	56	56	58	22	37	69	26	0	1288	1953	2199	112	53	53	56	16	28	100	100	0	0.025	0.026	0.024	0.022	2.085	0.023	0.641	120	397	100	1266	1949	-5.316	31	1235	49	1900	12564	234390	2.136	118.563	0	0	0
5	7	5	"rbn"	"STM4027"	2750	20410	120	215	270	213	78	57	57	60	21	35	95	89	0	973	1204	1073	89	53	53	59	28	47	100	100	0	0.172	0.185	0.178	0.169	2.186	0.167	0.725	120	411	100	1078	1364	-2.542	158	920	213	1151	32406	144483	10.000	40.893	0	0	0
5	8	5	""	"STM0870"	2930	20420	120	180	291	322	110	59	59	63	23	36	85	76	0	640	1136	1364	120	54	54	60	29	48	97	95	0	0.206	0.214	0.200	0.195	2.941	0.204	0.761	120	403	100	707	1314	-2.276	121	586	232	1082	34958	136305	9.913	37.103	0	0	0
5	9	5	"ybhP"	"STM0813"	3110	20410	120	68	80	41	51	58	58	61	19	31	31	19	0	341	801	1285	160	55	55	58	15	25	87	78	0	0.035	0.029	0.053	0.064	4.889	0.021	0.343	120	393	100	296	768	-4.838	10	286	22	746	9547	96159	1.000	49.533	0	0	0
5	10	5	"ybgR"	"STM0758"	3280	20420	130	69	105	83	79	56	56	58	15	25	47	38	0	504	1406	2473	175	54	54	57	14	24	84	81	0	0.029	0.036	0.053	0.068	4.736	0.030	0.705	120	419	100	463	1401	-5.113	13	450	49	1352	12615	168749	3.133	96.357	0	0	0
5	11	5	"fldA"	"STM0694"	3460	20420	120	559	1385	2614	188	57	57	59	15	25	95	93	0	240	623	1046	167	52	52	55	13	23	87	80	0	2.670	2.326	2.247	2.341	3.475	2.733	0.781	120	406	100	690	1899	1.417	502	188	1328	571	166165	74800	88.400	43.692	0	0	0
5	12	5	"gltJ"	"STM0664"	3630	20420	120	65	104	113	108	58	58	64	54	84	21	10	0	198	900	1621	180	53	53	56	15	26	69	63	0	0.048	0.054	0.096	0.118	6.709	0.044	0.447	120	405	100	152	893	-4.373	7	145	46	847	12523	107958	0.741	56.267	0	0	0
5	13	5	"yljA"	"STM0944"	3820	20430	120	245	298	223	74	59	59	68	58	85	86	75	0	332	416	310	74	55	55	58	16	27	94	92	0	0.671	0.662	0.740	0.720	2.169	0.619	0.646	120	379	100	463	600	-0.575	186	277	239	361	35814	49912	3.966	22.375	0	0	0
5	14	5	"orfB"	"STM0930"	3990	20430	120	105	150	125	83	60	60	65	25	38	70	46	0	268	422	464	109	55	55	59	19	32	95	90	0	0.211	0.245	0.263	0.250	3.047	0.213	0.689	120	407	100	258	457	-2.243	45	213	90	367	17991	50653	3.400	19.105	0	0	0
5	15	5	""	"STM4317"	4150	20440	90	83	116	97	83	63	63	71	41	57	30	15	0	196	306	365	119	59	59	97	185	190	34	19	0	0.146	0.215	0.234	0.256	3.100	0.176	0.569	52	317	100	157	300	-2.776	20	137	53	247	6043	15934	1.098	1.130	0	0	0
5	16	5	"amiB"	"STM4358"	4350	20420	130	473	556	405	72	62	62	71	42	59	98	95	0	1205	1384	1086	78	60	60	87	147	168	98	90	0	0.359	0.373	0.358	0.373	1.970	0.339	0.730	120	513	100	1556	1818	-1.478	411	1145	494	1324	66664	166093	11.548	8.823	0	0	0
5	17	5	"hflC"	"STM4364"	4530	20420	130	1181	2399	2648	110	63	63	70	33	47	100	95	0	897	1460	1620	110	58	58	66	29	43	98	91	0	1.333	1.666	1.554	1.583	2.760	1.767	0.652	120	436	100	1957	3738	0.414	1118	839	2336	1402	287844	175179	70.576	48.069	0	0	0
5	18	5	"yjfH"	"STM4369"	4700	20420	120	95	436	950	217	61	61	65	24	36	54	40	0	121	612	1561	255	56	56	67	46	68	53	44	0	0.523	0.674	0.714	0.629	4.086	0.579	0.816	120	402	100	99	931	-0.935	34	65	375	556	52292	73439	15.458	11.848	0	0	0
5	19	5	"kbl"	"STM3709"	4890	20430	120	454	960	1551	161	59	59	63	23	36	100	98	0	573	1046	1497	143	52	52	62	43	69	97	95	0	0.758	0.906	0.931	0.856	2.510	1.004	0.727	120	409	100	916	1895	-0.399	395	521	901	994	115237	125546	39.000	22.884	0	0	0
5	20	5	"gpsA"	"STM3700"	5070	20430	120	1108	1449	1210	83	59	59	62	19	30	100	100	0	698	964	840	87	52	52	59	40	67	99	96	0	1.624	1.524	1.672	1.652	2.019	1.774	0.604	120	371	100	1695	2302	0.699	1049	646	1390	912	173831	115715	73.000	22.625	0	0	0
5	21	5	""	"STM3657"	5220	20430	90	76	96	56	58	60	60	64	28	43	34	17	0	189	301	270	89	54	54	82	114	139	63	36	0	0.119	0.146	0.162	0.138	4.342	0.958	0.107	52	298	100	151	283	-3.077	16	135	36	247	4980	15660	1.143	1.921	0	0	0
5	22	5	"dppA"	"STM3630"	5420	20430	130	183	357	472	132	62	62	66	27	40	73	64	0	960	2072	3326	160	56	56	78	89	114	87	80	0	0.134	0.146	0.156	0.146	3.200	0.123	0.735	120	485	100	1025	2311	-2.901	121	904	295	2016	42876	248653	10.778	22.404	0	0	0
5	23	5	"bcsC"	"STM3617"	5600	20430	130	221	481	675	140	63	63	67	25	37	81	70	0	754	1686	2305	136	55	55	64	37	57	90	81	0	0.226	0.256	0.305	0.287	3.412	0.245	0.730	120	395	100	857	2049	-2.145	158	699	418	1631	57685	202264	16.560	43.838	0	0	0
5	24	5	""	"STM3602"	5760	20430	130	132	240	299	124	61	61	65	24	36	70	60	0	943	1639	2336	142	55	55	63	28	44	95	91	0	0.080	0.113	0.083	0.093	3.286	0.094	0.613	120	514	100	959	1763	-3.645	71	888	179	1584	28812	196637	7.292	56.286	0	0	0
5	1	6	"yraL"	"STM3263"	1680	20580	130	156	179	139	77	55	55	58	29	50	82	63	0	656	895	786	87	55	55	59	20	33	98	93	0	0.168	0.148	0.142	0.142	2.461	0.140	0.620	120	635	100	702	964	-2.573	101	601	124	840	21498	107369	4.172	41.800	0	0	0
5	2	6	"tdcB"	"STM3244"	1870	20580	130	71	75	29	38	51	51	53	15	28	55	32	0	1136	1390	991	71	50	50	62	76	122	99	93	0	0.018	0.018	0.021	0.020	2.846	0.017	0.386	120	521	100	1106	1364	-5.763	20	1086	24	1340	9017	166807	1.467	17.474	0	0	0
5	3	6	"yqjH"	"STM3214"	2040	20580	130	191	267	294	110	48	48	51	19	37	96	91	0	843	1205	1461	121	45	45	52	38	73	100	99	0	0.179	0.189	0.174	0.179	1.860	0.183	0.816	120	507	100	941	1379	-2.480	143	798	219	1160	32020	144624	11.368	30.342	0	0	0
5	4	6	"icc"	"STM3183"	2220	20580	130	346	539	693	128	48	48	51	17	33	97	95	0	513	779	952	122	47	47	53	26	49	99	97	0	0.639	0.671	0.662	0.615	2.141	0.682	0.815	120	509	100	764	1223	-0.645	298	466	491	732	64668	93518	28.706	27.923	0	0	0
5	5	6	"hybA"	"STM3149"	2410	20590	120	83	137	169	123	56	56	73	98	134	22	11	0	509	1219	2189	179	53	53	62	32	51	86	80	0	0.059	0.069	0.074	0.085	4.031	0.070	0.819	120	451	100	483	1247	-4.078	27	456	81	1166	16488	146270	0.653	36.156	0	0	0
5	6	6	""	"STM3141"	2590	20590	120	71	87	61	70	63	63	85	112	131	6	2	0	379	641	781	121	59	59	64	26	40	92	88	0	0.025	0.041	0.051	0.056	3.735	0.049	0.259	120	400	100	328	606	-5.322	8	320	24	582	10424	76876	0.018	22.192	0	0	0
5	7	6	"uup"	"STM1062"	2760	20590	130	926	1305	1241	95	61	61	67	51	76	97	95	0	1709	2123	1831	86	59	59	67	36	53	97	97	0	0.524	0.603	0.578	0.597	2.015	0.618	0.815	120	417	100	2515	3308	-0.932	865	1650	1244	2064	156575	254726	24.275	57.111	0	0	0
5	8	6	"helD"	"STM1075"	2940	20590	130	487	553	383	69	58	58	62	19	30	99	94	0	2840	3376	2468	73	58	58	69	48	69	100	100	0	0.154	0.149	0.149	0.143	1.732	0.144	0.841	120	433	100	3211	3813	-2.697	429	2782	495	3318	66336	405161	25.842	68.896	0	0	0
5	9	6	"hpaD"	"STM1103"	3120	20600	130	66	78	45	57	58	58	60	18	30	30	13	0	560	1245	2260	181	56	56	63	39	61	95	89	0	0.016	0.017	0.020	0.024	3.836	0.016	0.530	120	419	100	512	1209	-5.977	8	504	20	1189	9328	149365	1.000	30.308	0	0	0
5	10	6	"agp"	"STM1117"	3280	20590	120	117	128	59	46	58	58	64	44	68	62	27	0	1264	1417	956	67	55	55	72	130	180	99	95	0	0.049	0.051	0.050	0.048	2.321	0.041	0.400	120	421	100	1268	1432	-4.357	59	1209	70	1362	15372	170014	1.455	10.346	0	0	0
5	11	6	"ymdC"	"STM1148"	3470	20600	120	97	144	134	93	58	58	65	44	67	47	26	0	516	1119	1547	138	53	53	57	15	26	99	95	0	0.084	0.081	0.078	0.082	3.403	0.073	0.706	120	422	100	502	1152	-3.569	39	463	86	1066	17251	134269	1.795	70.800	0	0	0
5	12	6	"ycfN"	"STM1208"	3650	20600	120	183	303	343	113	63	63	85	98	115	55	35	0	602	966	1166	120	54	54	66	128	193	83	70	0	0.219	0.263	0.223	0.231	3.016	0.230	0.559	120	404	100	668	1152	-2.191	120	548	240	912	36324	115872	2.224	7.031	0	0	0
5	13	6	"mopA"	"STM4330"	3820	20590	130	23714	28310	16708	59	66	66	92	103	111	100	100	5	1010	1361	1084	79	57	57	63	24	38	100	100	0	24.814	21.660	22.858	22.573	1.570	21.424	0.788	120	403	100	24601	29548	4.633	23648	953	28244	1304	3397177	163374	273.961	54.083	0	0	0
5	14	6	"rstA"	"STM1475"	4000	20600	130	1832	2127	1109	52	63	63	72	42	58	100	99	0	2267	2514	1125	44	58	58	63	24	38	100	100	0	0.801	0.840	0.833	0.799	1.433	0.868	0.891	120	402	100	3978	4520	-0.320	1769	2209	2064	2456	255291	301697	48.929	102.125	0	0	0
5	15	6	"speG"	"STM1502"	4180	20600	130	652	823	727	88	63	63	67	29	43	100	100	0	998	1326	1235	93	57	57	77	121	157	100	99	0	0.626	0.599	0.630	0.612	1.474	0.564	0.811	120	450	100	1530	2029	-0.676	589	941	760	1269	98801	159069	26.069	10.322	0	0	0
5	16	6	"smf"	"STM3405"	4360	20600	130	230	346	416	120	64	64	71	37	52	92	82	0	1991	2387	2389	100	57	57	65	30	46	100	100	0	0.086	0.121	0.099	0.095	1.969	0.141	0.818	120	446	100	2100	2612	-3.542	166	1934	282	2330	41521	286420	7.432	77.400	0	0	0
5	17	6	"rplO"	"STM3421"	4540	20610	120	5612	7326	8337	113	62	62	68	31	45	100	100	0	145	170	125	73	56	56	62	26	41	87	70	0	62.360	63.719	68.620	66.254	1.655	72.287	0.800	120	396	100	5639	7378	5.963	5550	89	7264	114	879145	20346	234.129	4.154	0	0	0
5	18	6	"yheL"	"STM3449"	4710	20600	120	109	282	392	139	61	61	65	22	33	70	52	0	101	280	407	145	57	57	67	44	65	49	37	0	1.091	0.991	1.126	1.096	3.610	0.972	0.627	120	406	100	92	444	0.126	48	44	221	223	33869	33580	9.864	4.841	0	0	0
5	19	6	""	"STM3601"	4890	20610	130	159	202	152	75	59	59	64	20	31	96	90	0	1418	1810	1855	102	56	56	68	42	61	100	97	0	0.073	0.082	0.081	0.086	2.101	0.068	0.695	120	437	100	1462	1897	-3.768	100	1362	143	1754	24218	217243	6.900	41.476	0	0	0
5	20	6	"yhjK"	"STM3615"	5070	20600	130	570	639	411	64	61	61	64	18	28	100	100	0	3979	4395	2921	66	56	56	64	31	48	100	100	0	0.130	0.133	0.136	0.132	1.472	0.126	0.852	120	420	100	4432	4917	-2.946	509	3923	578	4339	76739	527352	31.944	139.710	0	0	0
5	21	6	"yhjS"	"STM3622"	5250	20600	120	1648	1654	882	53	61	61	63	22	34	100	99	0	6285	6526	3274	50	62	62	89	95	106	99	99	0	0.255	0.246	0.242	0.244	1.582	0.247	0.943	120	420	100	7810	8057	-1.971	1587	6223	1593	6464	198514	783113	72.318	67.758	0	0	0
5	22	6	""	"STM3631"	5420	20610	130	341	342	85	24	64	64	67	27	40	97	96	0	13225	12903	2085	16	62	62	83	68	81	100	100	0	0.021	0.022	0.021	0.020	1.506	0.022	0.901	120	441	100	13440	13119	-5.570	277	13163	278	12841	41036	1548407	10.185	188.529	0	0	0
5	23	6	"yiaF"	"STM3647"	5610	20610	120	1350	1264	583	46	68	68	89	78	87	100	98	0	863	830	385	46	59	59	111	331	298	83	60	0	1.595	1.551	1.564	1.544	1.414	1.569	0.899	120	405	100	2086	1967	0.673	1282	804	1196	771	151689	99603	15.064	2.172	0	0	0
5	24	6	"glyS"	"STM3655"	5780	20610	130	8910	10536	6197	58	67	67	83	70	84	100	100	0	4419	4817	2689	55	63	63	103	284	275	100	100	0	2.030	2.202	2.169	2.166	1.411	2.326	0.893	120	559	100	13199	15223	1.022	8843	4356	10469	4754	1264294	578050	149.329	16.599	0	0	0
5	1	7	""	"STM3834"	1680	20760	110	401	413	162	39	56	56	59	17	28	100	100	0	3448	3647	1540	42	56	56	62	38	61	100	100	0	0.102	0.099	0.102	0.098	1.309	0.098	0.923	80	521	100	3737	3948	-3.297	345	3392	357	3591	33004	291754	20.824	94.342	0	0	0
5	2	7	"yidC"	"STM3842"	1870	20770	120	2078	2648	2183	82	54	54	57	17	29	99	99	0	556	668	495	74	54	54	65	48	73	94	90	0	4.032	4.225	4.168	4.112	2.170	5.093	0.721	120	506	100	2526	3208	2.011	2024	502	2594	614	317770	80154	152.412	12.563	0	0	0
5	3	7	""	"STM3845"	2050	20770	120	389	403	156	38	49	49	52	16	30	99	99	0	2742	2820	1315	46	48	48	53	21	39	100	100	0	0.126	0.128	0.127	0.129	1.522	0.119	0.899	120	445	100	3034	3126	-2.986	340	2694	354	2772	48337	338446	21.938	131.762	0	0	0
5	4	7	"phoU"	"STM3853"	2230	20780	120	171	210	141	67	48	48	51	20	39	98	90	0	657	774	558	72	47	47	55	40	72	98	96	0	0.202	0.223	0.218	0.223	1.990	0.208	0.739	120	461	100	733	889	-2.310	123	610	162	727	25227	92851	7.950	17.975	0	0	0
5	5	7	"pstS"	"STM3857"	2410	20780	120	435	461	206	44	61	61	138	326	236	60	5	0	4578	4781	2016	42	54	54	65	38	58	100	100	0	0.083	0.085	0.079	0.085	1.606	0.060	0.106	120	442	100	4898	5127	-3.596	374	4524	400	4727	55292	573710	0.991	124.105	0	0	0
5	6	7	"atpA"	"STM3867"	2590	20770	130	28080	28602	9048	31	75	75	157	328	208	100	100	0	3024	3034	947	31	60	60	68	35	51	100	100	0	9.448	9.592	9.657	9.645	1.245	9.887	0.938	120	466	100	30969	31501	3.240	28005	2964	28527	2974	3432217	364091	86.723	84.743	0	0	0
5	7	7	"aceE"	"STM0152"	2760	20770	120	25050	26848	14372	53	64	64	78	92	117	100	100	4	2802	3274	1974	60	60	60	66	29	43	100	100	0	9.112	8.334	8.343	8.313	1.779	8.646	0.846	120	431	100	27728	29998	3.188	24986	2742	26784	3214	3221819	392911	290.978	110.621	0	0	0
5	8	7	""	"STM0159"	2940	20770	120	216	443	639	144	59	59	63	20	31	93	81	0	1206	1891	2239	118	61	61	70	48	68	100	100	0	0.137	0.210	0.136	0.143	2.493	0.182	0.445	120	425	100	1302	2214	-2.867	157	1145	384	1830	53219	226880	19.000	37.938	0	0	0
5	9	7	"cueO"	"STM0168"	3110	20780	120	150	160	66	41	59	59	62	20	32	90	81	0	1246	1232	756	61	57	57	66	45	68	98	95	0	0.077	0.086	0.084	0.088	2.117	0.073	0.683	120	414	100	1280	1276	-3.708	91	1189	101	1175	19153	147799	4.900	25.911	0	0	0
5	10	7	"yadH"	"STM0173"	3280	20780	110	112	189	225	119	61	61	68	52	76	48	28	0	358	766	1009	131	56	56	80	143	178	68	51	0	0.169	0.180	0.179	0.168	2.772	0.210	0.690	80	417	100	353	838	-2.566	51	302	128	710	15120	61261	2.327	4.797	0	0	0
5	11	7	"stiA"	"STM0177"	3470	20770	120	64	99	107	108	62	62	75	60	80	14	10	0	189	812	1558	191	56	56	96	199	207	45	39	0	0.015	0.049	0.086	0.104	6.003	0.055	0.512	120	482	100	135	793	-6.055	2	133	37	756	11929	97469	0.400	3.598	0	0	0
5	12	7	"folK"	"STM0183"	3660	20770	110	159	345	551	159	64	64	82	79	96	56	32	0	285	604	985	163	56	56	82	164	200	57	35	0	0.415	0.513	0.481	0.478	2.681	0.500	0.820	80	407	100	324	829	-1.269	95	229	281	548	27596	48359	3.329	3.183	0	0	0
5	13	7	""	"STM1585"	3820	20770	110	71	80	36	45	65	65	81	77	95	6	2	0	176	262	262	100	59	59	66	26	39	78	71	0	0.051	0.074	0.131	0.118	4.573	0.078	0.036	80	412	100	123	218	-4.285	6	117	15	203	6366	20953	-0.013	7.538	0	0	0
5	14	7	"srfA"	"STM1593"	4000	20770	120	251	290	198	68	63	63	71	56	78	85	66	0	732	885	655	74	60	60	68	33	48	97	95	0	0.280	0.275	0.265	0.272	2.275	0.264	0.750	120	447	100	860	1052	-1.838	188	672	227	825	34744	106240	3.911	24.758	0	0	0
5	15	7	"ydcR"	"STM1598"	4180	20780	130	164	422	528	125	61	61	64	17	26	78	70	0	781	2412	3327	137	59	59	65	30	46	87	81	0	0.143	0.153	0.144	0.175	3.242	0.143	0.852	120	433	100	825	2714	-2.809	103	722	361	2353	50635	289466	21.059	78.233	0	0	0
5	16	7	"ydcN"	"STM1605"	4350	20780	120	107	130	95	73	61	61	65	21	32	74	54	0	566	706	651	92	56	56	63	27	42	99	99	0	0.090	0.106	0.093	0.095	2.065	0.101	0.599	120	398	100	556	719	-3.471	46	510	69	650	15622	84751	3.095	23.815	0	0	0
5	17	7	""	"STM1613"	4530	20780	120	73	84	67	79	62	62	65	21	32	35	14	0	243	278	192	69	57	57	66	35	53	90	85	0	0.059	0.100	0.103	0.099	3.591	0.127	0.183	120	401	100	197	243	-4.080	11	186	22	221	10066	33324	0.905	6.057	0	0	0
5	18	7	""	"STM1620"	4710	20780	130	93	120	92	76	62	62	64	18	28	61	44	0	1283	1807	2022	111	60	60	72	46	63	97	94	0	0.025	0.033	0.034	0.035	2.944	0.033	0.594	120	459	100	1254	1805	-5.302	31	1223	58	1747	14377	216823	3.111	37.717	0	0	0
5	19	7	""	"STM1786"	4890	20790	130	70	78	32	41	62	62	64	18	28	36	14	0	1795	1909	1235	64	60	60	72	43	59	99	99	0	0.005	0.009	0.011	0.009	3.528	0.013	0.309	120	428	100	1743	1865	-7.761	8	1735	16	1849	9339	229113	0.778	42.721	0	0	0
5	20	7	"treA"	"STM1796"	5060	20780	130	286	330	207	62	62	62	65	20	30	99	99	0	4361	5487	3842	70	59	59	78	129	165	100	100	0	0.052	0.049	0.049	0.047	1.578	0.049	0.899	120	418	100	4526	5696	-4.263	224	4302	268	5428	39551	658381	13.250	41.930	0	0	0
5	21	7	"fadR"	"STM1805"	5240	20780	130	213	326	315	96	61	61	64	19	29	95	89	0	637	909	1014	111	60	60	85	136	160	86	74	0	0.263	0.312	0.319	0.320	2.114	0.281	0.805	120	438	100	729	1114	-1.924	152	577	265	849	39129	109083	13.789	6.059	0	0	0
5	22	7	"ycgL"	"STM1813"	5420	20780	130	157	310	417	134	61	61	65	25	38	73	57	0	217	474	647	136	58	58	74	62	83	65	55	0	0.604	0.599	0.667	0.636	4.044	0.573	0.614	120	456	100	255	665	-0.728	96	159	249	416	37255	56938	9.800	6.452	0	0	0
5	23	7	""	"STM1827"	5610	20790	130	109	253	366	144	67	67	88	81	92	35	22	0	3302	5145	5377	104	57	57	135	426	315	97	89	0	0.013	0.037	0.019	0.017	3.535	0.038	0.424	120	454	100	3287	5274	-6.272	42	3245	186	5088	30398	617349	2.037	11.761	0	0	0
5	24	7	"manZ"	"STM1832"	5780	20790	130	226	262	166	63	67	67	82	69	84	89	61	0	1095	1312	931	70	60	60	112	345	308	95	80	0	0.154	0.156	0.147	0.151	1.724	0.133	0.704	120	566	100	1194	1447	-2.703	159	1035	195	1252	31400	157444	2.609	3.478	0	0	0
5	1	8	""	"STM2357"	1680	20960	110	401	392	91	23	54	54	56	16	28	100	100	0	4103	3926	921	23	57	57	59	17	28	100	100	0	0.086	0.087	0.089	0.086	1.215	0.084	0.913	80	519	100	4393	4207	-3.543	347	4046	338	3869	31358	314049	21.000	227.471	0	0	0
5	2	8	""	"STM2361"	1860	20950	110	161	157	38	24	56	56	58	16	27	96	95	0	3459	3355	744	22	55	55	59	20	33	100	100	0	0.031	0.031	0.030	0.028	1.643	0.029	0.798	80	441	100	3509	3401	-5.019	105	3404	101	3300	12572	268395	6.188	164.800	0	0	0
5	3	8	"dedA"	"STM2367"	2050	20950	120	1200	1106	407	36	52	52	53	13	24	100	100	0	2195	2015	729	36	50	50	57	44	77	100	100	0	0.535	0.536	0.528	0.523	1.473	0.531	0.938	120	473	100	3293	3019	-0.902	1148	2145	1054	1965	132769	241837	81.000	44.500	0	0	0
5	4	8	""	"STM2376"	2210	20950	110	80	85	34	40	47	47	49	13	26	83	58	0	2077	2047	774	37	45	45	59	101	171	100	100	0	0.016	0.019	0.017	0.016	1.992	0.018	0.465	80	379	100	2065	2040	-5.944	33	2032	38	2002	6824	163721	2.769	19.683	0	0	0
5	5	8	"yfcL"	"STM2380"	2400	20960	120	144	186	156	83	54	54	89	192	215	25	4	0	257	393	404	102	50	50	65	93	143	73	53	0	0.435	0.385	0.408	0.409	2.656	0.355	0.401	120	461	100	297	475	-1.202	90	207	132	343	22287	47145	0.505	3.527	0	0	0
5	6	8	"yfcY"	"STM2389"	2570	20950	110	80	84	29	34	66	66	116	218	187	0	0	0	1808	2203	1383	62	57	57	70	107	152	100	100	0	0.008	0.008	0.010	0.009	2.290	0.012	0.013	80	424	100	1765	2164	-6.967	14	1751	18	2146	6732	176209	-0.147	19.935	0	0	0
5	7	8	""	"STM2594"	2760	20950	110	132	138	48	34	62	62	72	82	113	33	2	0	3066	3072	631	20	58	58	71	107	150	100	100	0	0.023	0.025	0.022	0.023	1.592	0.026	0.585	80	419	100	3078	3090	-5.425	70	3008	76	3014	11073	245746	0.805	28.047	0	0	0
5	8	8	""	"STM2598"	2940	20960	120	80	91	53	58	59	59	61	17	27	56	26	0	925	1360	1683	123	60	60	65	28	43	99	99	0	0.024	0.025	0.025	0.025	2.905	0.027	0.690	120	430	100	886	1332	-5.364	21	865	32	1300	10910	163226	1.765	46.250	0	0	0
5	9	8	""	"STM2603"	3120	20960	120	94	100	42	42	59	59	62	19	30	65	43	0	1867	1882	1295	68	59	59	66	32	48	99	98	0	0.019	0.022	0.023	0.020	2.391	0.022	0.531	120	419	100	1843	1864	-5.691	35	1808	41	1823	11982	225851	2.000	56.750	0	0	0
5	10	8	""	"STM2607"	3300	20960	120	71	83	56	67	61	61	64	21	32	29	15	0	677	727	432	59	59	59	65	45	69	96	92	0	0.016	0.033	0.029	0.034	5.068	11.355	0.006	120	427	100	628	690	-5.950	10	618	22	668	9919	87268	0.905	14.711	0	0	0
5	11	8	""	"STM1028"	3470	20950	120	86	90	32	35	62	62	65	19	29	60	29	0	2007	2229	1757	78	58	58	62	24	38	100	100	0	0.012	0.013	0.015	0.013	2.544	0.013	0.404	120	415	100	1973	2199	-6.344	24	1949	28	2171	10852	267488	1.316	90.292	0	0	0
5	12	8	""	"STM2617"	3650	20960	120	105	107	25	23	63	63	67	28	41	70	25	0	6525	5813	1997	34	58	58	76	100	131	100	99	0	0.006	0.008	0.007	0.007	1.909	0.007	0.522	120	472	100	6509	5799	-7.267	42	6467	44	5755	12810	697584	1.429	57.370	0	0	0
5	13	8	"yrbD"	"STM3311"	3820	20950	110	2576	2415	766	31	64	64	81	109	134	100	100	0	3676	3548	1254	35	60	60	86	159	184	100	100	0	0.695	0.674	0.674	0.678	1.215	0.663	0.948	80	427	100	6128	5839	-0.526	2512	3616	2351	3488	193227	283869	21.413	21.774	0	0	0
5	14	8	"yhbN"	"STM3318"	4000	20960	120	1731	2122	1800	84	65	65	79	104	131	97	97	0	1542	1896	1507	79	61	61	84	150	178	100	95	0	1.125	1.121	1.109	1.038	1.778	1.165	0.903	120	476	100	3147	3892	0.170	1666	1481	2057	1835	254648	227528	19.644	12.080	0	0	0
5	15	8	""	"STM3333"	4180	20960	120	708	1045	1060	101	61	61	64	17	26	100	95	0	4840	7605	8133	106	59	59	65	32	49	100	100	0	0.135	0.130	0.133	0.122	1.759	0.120	0.847	120	427	100	5428	8530	-2.885	647	4781	984	7546	125363	912626	57.706	235.625	0	0	0
5	16	8	"sspA"	"STM3342"	4360	20960	120	7171	7249	3538	48	65	65	78	118	151	100	100	0	2174	2140	1050	49	60	60	74	125	168	97	97	0	3.361	3.454	3.467	3.652	1.583	3.523	0.942	120	415	100	9220	9264	1.749	7106	2114	7184	2080	869893	256815	60.771	16.528	0	0	0
5	17	8	"yhcM"	"STM3346"	4530	20960	120	605	895	1871	209	65	65	70	38	54	98	97	0	3412	3682	2353	63	61	61	72	40	55	100	100	0	0.161	0.229	0.184	0.180	1.948	0.354	0.323	120	436	100	3891	4451	-2.634	540	3351	830	3621	107375	441884	21.711	90.250	0	0	0
5	18	8	""	"STM3356"	4710	20960	110	771	832	433	52	63	63	66	27	40	100	100	0	6682	7411	3744	50	59	59	80	154	192	100	100	0	0.107	0.105	0.103	0.102	1.280	0.105	0.947	80	434	100	7331	8121	-3.226	708	6623	769	7352	66551	592864	28.370	47.604	0	0	0
5	19	8	""	"STM0761"	4900	20960	120	132	176	147	83	62	62	66	27	40	85	60	0	1400	2101	2302	109	61	61	80	152	190	97	97	0	0.052	0.056	0.052	0.050	2.009	0.055	0.792	120	432	100	1409	2154	-4.258	70	1339	114	2040	21090	252158	4.074	13.296	0	0	0
5	20	8	""	"STM0765"	5070	20960	120	160	166	50	30	62	62	66	20	30	95	92	0	10673	9956	2883	28	60	60	77	128	166	99	99	0	0.009	0.011	0.010	0.010	1.697	0.010	0.767	120	420	100	10711	10000	-6.759	98	10613	104	9896	19927	1194709	5.000	77.180	0	0	0
5	21	8	"galM"	"STM0773"	5250	20960	120	2799	2686	1085	40	60	60	64	18	28	99	99	0	5913	5956	2453	41	58	58	67	82	122	99	99	0	0.468	0.445	0.456	0.424	1.568	0.439	0.967	120	451	100	8594	8524	-1.096	2739	5855	2626	5898	322373	714724	145.667	71.817	0	0	0
5	22	8	"modA"	"STM0781"	5430	20970	120	1406	1499	935	62	60	60	63	18	28	99	98	0	4353	4919	2707	55	58	58	63	26	41	100	100	0	0.313	0.296	0.293	0.271	1.684	0.304	0.945	120	464	100	5641	6300	-1.674	1346	4295	1439	4861	179889	590249	79.778	186.769	0	0	0
5	23	8	"hutI"	"STM0787"	5590	20960	110	966	1055	345	32	62	62	72	66	91	100	100	0	8026	8745	2636	30	59	59	131	465	354	100	100	0	0.113	0.114	0.114	0.113	1.173	0.114	0.955	80	388	100	8871	9679	-3.140	904	7967	993	8686	84430	699635	14.894	18.525	0	0	0
5	24	8	"hutU"	"STM0790"	5780	20970	120	150	152	50	32	63	63	73	59	80	70	22	0	2932	2895	962	33	61	61	124	439	354	96	93	0	0.030	0.031	0.031	0.030	1.672	0.032	0.629	120	537	100	2958	2923	-5.044	87	2871	89	2834	18291	347401	1.339	6.312	0	0	0
5	1	9	""	"STM0902"	1690	21120	110	71	81	42	51	55	55	57	15	26	52	23	0	9067	8500	2690	31	56	56	59	14	23	100	100	0	0.002	0.003	0.003	0.002	2.691	0.003	0.115	80	469	100	9027	8470	-9.137	16	9011	26	8444	6518	680028	1.600	602.929	0	0	0
5	2	9	""	"STM0906"	1860	21120	100	63	65	22	33	54	54	56	14	25	42	18	0	393	599	514	85	53	53	59	55	93	97	91	0	0.026	0.020	0.040	0.039	2.831	0.015	0.095	80	415	100	349	557	-5.239	9	340	11	546	5215	47890	0.643	9.818	0	0	0
5	3	9	""	"STM0912"	2060	21130	110	74	78	23	29	53	53	54	14	25	61	30	0	8564	8483	2211	26	50	50	56	54	96	100	100	0	0.002	0.003	0.003	0.003	2.344	0.003	0.250	80	430	100	8535	8458	-8.663	21	8514	25	8433	6201	678645	1.714	156.056	0	0	0
5	4	9	""	"STM0917"	2220	21120	110	50	52	14	26	49	49	51	13	25	17	5	0	639	686	370	53	49	49	58	82	141	96	90	0	0.002	0.005	0.014	0.013	3.610	0.007	0.032	80	452	100	591	640	-9.205	1	590	3	637	4159	54861	0.077	7.659	0	0	0
5	5	9	""	"STM0921"	2410	21120	110	63	76	41	53	53	53	54	14	25	41	25	0	2789	2637	1133	42	51	51	54	17	31	100	100	0	0.004	0.009	0.008	0.007	3.855	0.008	0.163	80	415	100	2748	2609	-8.097	10	2738	23	2586	6081	210950	1.571	151.941	0	0	0
5	6	9	""	"STM0925"	2580	21120	110	66	79	46	58	58	58	60	15	25	36	21	0	483	601	343	57	56	56	66	105	159	100	93	0	0.019	0.039	0.041	0.034	3.262	0.051	0.281	80	427	100	435	566	-5.738	8	427	21	545	6332	48063	1.267	5.095	0	0	0
5	7	9	""	"STM4205"	2770	21120	120	589	559	258	46	60	60	62	17	27	95	93	0	7082	6434	2966	46	60	60	64	20	31	100	100	0	0.075	0.078	0.074	0.074	1.731	0.077	0.927	120	491	100	7551	6873	-3.731	529	7022	499	6374	67101	772088	29.235	318.500	0	0	0
5	8	9	""	"STM4209"	2940	21120	110	81	89	33	37	61	61	63	17	26	56	28	0	937	908	254	27	61	61	65	18	27	100	100	0	0.023	0.033	0.026	0.026	2.789	0.028	0.217	80	382	100	896	875	-5.453	20	876	28	847	7120	72670	1.529	46.833	0	0	0
5	9	9	""	"STM4213"	3110	21120	110	231	239	55	23	64	64	66	20	30	100	100	0	9087	9115	706	7	63	63	87	219	251	100	100	0	0.019	0.019	0.019	0.018	1.338	0.019	0.844	80	437	100	9191	9227	-5.756	167	9024	175	9052	19084	729228	8.650	41.224	0	0	0
5	10	9	""	"STM4218"	3300	21120	110	70	78	30	38	62	62	65	19	29	32	15	0	1289	1346	508	37	64	64	91	228	250	100	100	0	0.007	0.012	0.014	0.013	3.188	0.009	0.079	80	404	100	1233	1298	-7.259	8	1225	16	1282	6210	107718	0.684	5.504	0	0	0
5	11	9	"yjbF"	"STM4223"	3480	21130	120	147	153	60	39	63	63	67	21	31	89	81	0	3430	3257	2013	61	63	63	70	34	48	99	98	0	0.025	0.028	0.028	0.027	1.788	0.026	0.787	120	455	100	3451	3284	-5.325	84	3367	90	3194	18326	390821	4.095	93.735	0	0	0
5	12	9	"yjbN"	"STM4243"	3660	21130	110	1102	1085	202	18	66	66	69	22	31	100	100	0	2354	2337	452	19	63	63	70	34	48	100	100	0	0.452	0.448	0.454	0.448	1.124	0.441	0.948	80	386	100	3327	3293	-1.145	1036	2291	1019	2274	86767	186932	46.182	66.676	0	0	0
5	13	9	""	"STM1009"	3820	21130	110	428	432	89	20	68	68	78	77	98	100	97	0	28143	27421	3763	13	68	68	203	1052	518	100	100	0	0.013	0.013	0.013	0.013	1.298	0.016	0.160	80	450	100	28435	27717	-6.285	360	28075	364	27353	34585	2193682	4.597	25.873	0	0	0
5	14	9	""	"STM1866"	4010	21130	100	248	246	60	24	65	65	70	25	35	98	98	0	1583	1489	324	21	66	66	210	1150	547	77	0	0	0.121	0.127	0.126	0.120	1.537	0.122	0.841	80	354	100	1700	1604	-3.051	183	1517	181	1423	19677	119138	7.040	1.112	0	0	0
5	15	9	"hisP"	"STM2351"	4170	21130	110	843	849	123	14	66	66	71	36	50	100	100	0	7429	7403	1109	14	66	66	89	147	165	100	100	0	0.106	0.107	0.107	0.107	1.142	0.104	0.956	80	404	100	8140	8120	-3.244	777	7363	783	7337	67937	592227	21.611	49.755	0	0	0
5	16	9	"flgL"	"STM1184"	4350	21130	110	6056	5619	1255	22	73	73	157	485	308	100	100	0	7561	7207	1476	20	71	71	186	640	344	100	98	0	0.799	0.777	0.783	0.773	1.275	0.782	0.966	80	428	100	13473	12682	-0.324	5983	7490	5546	7136	449510	576594	11.262	10.970	0	0	0
5	17	9	"nrdA"	"STM2277"	4540	21140	120	23578	20868	6437	30	70	70	144	461	320	98	96	0	14398	12818	3734	29	71	71	165	597	361	98	97	0	1.641	1.632	1.630	1.513	1.763	1.655	0.967	120	474	100	37835	33545	0.714	23508	14327	20798	12747	2504153	1538189	44.954	21.194	0	0	0
5	18	9	"envF"	"STM1240"	4710	21140	110	289	299	82	27	65	65	68	27	39	100	100	0	6503	6282	1543	24	62	62	84	155	184	100	100	0	0.035	0.038	0.037	0.037	1.276	0.036	0.877	80	412	100	6665	6454	-4.846	224	6441	234	6220	23882	502537	8.556	39.987	0	0	0
5	19	9	"nrfA"	"STM4277"	4890	21130	110	122	135	51	37	62	62	65	18	27	96	88	0	8312	8406	1700	20	67	67	76	33	43	100	100	0	0.007	0.009	0.008	0.008	1.682	0.008	0.526	80	440	100	8305	8412	-7.102	60	8245	73	8339	10794	672506	3.889	252.424	0	0	0
5	20	9	"araH"	"STM1931"	5070	21150	120	91	130	113	86	62	62	66	18	27	64	46	0	1503	2138	1715	80	66	66	74	30	40	95	95	0	0.020	0.033	0.029	0.028	3.762	0.033	0.391	120	482	100	1466	2140	-5.631	29	1437	68	2072	15566	256544	3.556	68.800	0	0	0
5	21	9	"yecM"	"STM1908"	5240	21140	110	376	470	357	75	64	64	67	20	29	100	100	0	1982	2596	2189	84	63	63	74	72	97	100	100	0	0.163	0.160	0.158	0.156	1.364	0.157	0.929	80	414	100	2231	2939	-2.621	312	1919	406	2533	37571	207694	20.150	35.028	0	0	0
5	22	9	"yecO"	"STM1905"	5420	21150	110	2467	2349	574	24	63	63	67	22	32	100	100	0	3564	3416	811	23	66	66	83	88	106	100	100	0	0.687	0.682	0.676	0.681	1.206	0.679	0.935	80	442	100	5902	5636	-0.541	2404	3498	2286	3350	187954	273288	103.727	37.875	0	0	0
5	23	9	""	"STM1669"	5610	21150	120	143	147	32	21	62	62	69	56	81	81	18	0	12499	11272	2892	25	64	64	105	375	357	100	99	0	0.007	0.008	0.007	0.007	1.621	0.007	0.670	120	446	100	12516	11293	-7.262	81	12435	85	11208	17586	1352619	1.393	29.779	0	0	0
5	24	9	"yicM"	"STM3776"	5780	21140	120	1765	1561	491	31	62	62	65	18	27	100	100	0	11153	9955	2734	27	65	65	74	36	48	100	100	0	0.154	0.152	0.153	0.144	1.600	0.148	0.926	120	481	100	12791	11389	-2.703	1703	11088	1499	9890	187316	1194559	83.111	274.472	0	0	0
5	1	10	"yafK"	"STM0312"	1690	21290	110	1089	1058	281	26	56	56	57	15	26	100	100	0	2073	2106	565	26	55	55	57	13	22	100	100	0	0.512	0.489	0.484	0.486	1.223	0.480	0.948	80	510	100	3051	3053	-0.966	1033	2018	1002	2051	84664	168464	66.733	157.615	0	0	0
5	2	10	"proB"	"STM0321"	1870	21290	110	4289	4064	1010	24	57	57	60	36	60	100	100	0	8163	7871	1223	15	53	53	55	20	36	100	100	0	0.522	0.513	0.522	0.475	1.507	0.523	0.968	80	453	100	12342	11825	-0.938	4232	8110	4007	7818	325156	629681	111.222	390.800	0	0	0
5	3	10	""	"STM0327"	2040	21290	110	81	86	31	36	57	57	61	36	59	31	8	0	530	560	189	33	53	53	56	21	37	100	100	0	0.050	0.057	0.053	0.049	2.405	0.057	0.333	80	452	100	501	536	-4.313	24	477	29	507	6840	44765	0.694	24.000	0	0	0
5	4	10	""	"STM0332"	2230	21300	110	137	138	34	24	53	53	55	14	25	97	93	0	4798	4755	1112	23	53	53	55	13	23	100	100	0	0.018	0.018	0.018	0.017	1.531	0.018	0.782	80	479	100	4829	4787	-5.820	84	4745	85	4702	11024	380380	5.929	361.538	0	0	0
5	5	10	""	"STM1047"	2400	21290	110	160	161	43	26	53	53	54	13	24	98	97	0	4413	4481	1043	23	53	53	57	19	33	100	100	0	0.025	0.024	0.024	0.023	1.454	0.024	0.814	80	435	100	4467	4536	-5.349	107	4360	108	4428	12852	358515	8.231	232.842	0	0	0
5	6	10	"pepN"	"STM1057"	2580	21300	120	1990	1839	942	51	56	56	58	15	25	99	99	0	6275	5707	2959	51	57	57	61	21	34	99	99	0	0.311	0.316	0.312	0.317	1.935	0.310	0.949	120	495	100	8152	7433	-1.685	1934	6218	1783	5650	220730	684852	118.733	268.857	0	0	0
5	7	10	"yeaO"	"STM1277"	2760	21300	110	193	232	131	56	60	60	63	17	26	100	98	0	567	686	440	64	63	63	67	21	31	100	100	0	0.264	0.276	0.271	0.273	1.891	0.236	0.532	80	422	100	637	795	-1.922	133	504	172	623	18577	54857	9.941	29.476	0	0	0
5	8	10	"mipA"	"STM1286"	2940	21300	110	11697	11241	1524	13	67	67	72	40	55	100	100	0	5647	5480	758	13	65	65	69	22	31	100	100	0	2.083	2.064	2.079	2.064	1.086	2.072	0.976	80	467	100	17212	16589	1.059	11630	5582	11174	5415	899277	438364	279.225	245.955	0	0	0
5	9	10	"gapA"	"STM1290"	3110	21310	110	19288	18698	5844	31	70	70	92	206	223	100	100	0	1857	1773	522	29	67	67	86	192	223	100	100	0	10.736	10.919	10.938	10.778	1.208	11.165	0.937	80	460	100	21008	20334	3.424	19218	1790	18628	1706	1495850	141875	90.320	8.786	0	0	0
5	10	10	"topB"	"STM1298"	3290	21300	120	2242	2077	883	42	67	67	83	191	230	94	89	0	5524	5332	2254	42	66	66	72	26	36	99	99	0	0.398	0.382	0.383	0.356	1.957	0.373	0.927	120	523	100	7633	7276	-1.327	2175	5458	2010	5266	249274	639795	10.440	202.308	0	0	0
5	11	10	"astB"	"STM1306"	3470	21300	110	220	233	71	30	65	65	67	18	26	100	100	0	9904	9723	1045	10	68	68	76	50	65	100	100	0	0.016	0.017	0.016	0.017	1.357	0.017	0.762	80	412	100	9991	9823	-5.988	155	9836	168	9655	18650	777804	9.222	192.940	0	0	0
5	12	10	"celF"	"STM1316"	3640	21300	110	307	324	98	30	68	68	71	22	30	100	100	0	9528	9378	2503	26	68	68	85	98	115	100	100	0	0.025	0.027	0.026	0.027	1.377	0.027	0.883	80	451	100	9699	9566	-5.307	239	9460	256	9310	25941	750228	11.500	94.827	0	0	0
5	13	10	"rfbX"	"STM2088"	3820	21300	110	2578	2591	311	12	70	70	73	24	32	100	100	0	6731	6616	703	10	70	70	144	795	552	100	100	0	0.377	0.385	0.381	0.384	1.111	0.381	0.966	80	458	100	9169	9067	-1.409	2508	6661	2521	6546	207244	529295	104.917	8.141	0	0	0
5	14	10	"rfbB"	"STM2097"	4000	21300	120	10590	9134	3112	34	69	69	73	28	38	99	99	0	8922	7656	2547	33	70	70	138	771	558	95	95	0	1.189	1.195	1.188	1.188	2.290	1.201	0.956	120	486	100	19373	16651	0.249	10521	8852	9065	7586	1096128	918769	323.607	9.751	0	0	0
5	15	10	"wcaD"	"STM2112"	4170	21300	110	140	142	33	23	68	68	74	35	47	95	51	0	12299	12149	1604	13	75	75	114	258	226	100	100	0	0.006	0.006	0.006	0.006	1.588	0.006	0.617	80	456	100	12296	12148	-7.408	72	12224	74	12074	11382	971925	1.943	46.647	0	0	0
5	16	10	"wza"	"STM2118"	4360	21300	110	102	107	29	27	69	69	114	381	334	0	0	0	6442	6629	1141	17	76	76	150	499	332	100	100	0	0.005	0.006	0.005	0.005	2.129	0.006	0.290	80	473	100	6399	6591	-7.592	33	6366	38	6553	8532	530351	-0.018	12.984	0	0	0
5	17	10	"yegD"	"STM2125"	4540	21310	110	2267	2279	416	18	69	69	71	22	30	100	100	0	6262	6232	859	13	70	70	80	37	46	100	100	0	0.355	0.359	0.360	0.356	1.109	0.357	0.968	80	406	100	8390	8372	-1.494	2198	6192	2210	6162	182327	498527	100.364	166.270	0	0	0
5	18	10	""	"STM2135"	4720	21310	120	375	376	142	37	65	65	67	18	26	97	95	0	11792	10995	3450	31	68	68	78	32	41	100	100	0	0.026	0.028	0.027	0.027	1.732	0.028	0.872	120	516	100	12034	11238	-5.241	310	11724	311	10927	45136	1319401	17.167	341.156	0	0	0
5	19	10	""	"STM4057"	4900	21320	110	109	128	73	57	62	62	66	18	27	85	68	0	332	440	383	87	75	75	82	33	40	98	91	0	0.183	0.181	0.188	0.175	2.103	0.165	0.664	80	432	100	304	431	-2.451	47	257	66	365	10262	35235	3.444	10.848	0	0	0
5	20	10	""	"STM4066"	5060	21320	110	232	229	52	22	62	62	65	18	27	100	98	0	6237	6097	1110	18	73	73	80	33	41	100	100	0	0.028	0.028	0.028	0.027	1.331	0.027	0.839	80	430	100	6334	6191	-5.180	170	6164	167	6024	18354	487750	9.111	182.333	0	0	0
5	21	10	"ydeZ"	"STM4076"	5250	21310	110	94	120	79	65	65	65	67	21	31	61	32	0	4415	4513	1356	30	67	67	81	60	74	100	100	0	0.007	0.012	0.006	0.007	3.169	0.011	0.256	80	452	100	4377	4501	-7.228	29	4348	55	4446	9563	361065	2.524	73.867	0	0	0
5	22	10	"glpX"	"STM4085"	5410	21320	110	1993	1919	509	26	64	64	73	57	78	100	100	0	5336	5108	1389	27	72	72	103	172	166	100	100	0	0.366	0.368	0.367	0.370	1.166	0.366	0.965	80	434	100	7193	6891	-1.448	1929	5264	1855	5036	153533	408668	32.386	29.099	0	0	0
5	23	10	"menA"	"STM4090"	5600	21320	120	1024	1067	638	59	65	65	74	55	74	96	94	0	2579	2668	1555	58	71	71	98	165	168	96	96	0	0.382	0.386	0.395	0.377	1.608	0.381	0.915	120	458	100	3467	3599	-1.387	959	2508	1002	2597	128063	320200	18.055	15.576	0	0	0
5	24	10	"metB"	"STM4100"	5780	21310	120	2415	2218	661	29	65	65	69	21	30	99	98	0	9953	9083	2293	25	69	69	79	37	46	100	100	0	0.238	0.239	0.240	0.217	1.691	0.240	0.972	120	511	100	12234	11167	-2.072	2350	9884	2153	9014	266145	1089992	102.333	243.351	0	0	0
5	1	11	""	"STM2986"	1680	21470	110	316	313	126	40	55	55	56	14	25	98	98	0	3861	3900	1692	43	56	56	59	15	25	100	100	0	0.069	0.067	0.066	0.064	1.488	0.064	0.855	80	536	100	4066	4102	-3.866	261	3805	258	3844	25079	311994	18.357	256.067	0	0	0
5	2	11	"recD"	"STM2993"	1870	21470	110	1145	1137	259	22	56	56	60	34	56	100	100	0	6590	6350	1147	18	57	57	61	22	36	100	100	0	0.167	0.172	0.170	0.168	1.214	0.171	0.960	80	490	100	7622	7374	-2.585	1089	6533	1081	6293	90939	508027	31.676	285.864	0	0	0
5	3	11	"ygdQ"	"STM3006"	2040	21470	110	878	825	189	22	57	57	60	17	28	100	100	0	5160	5043	946	18	58	58	62	21	33	100	100	0	0.161	0.154	0.156	0.151	1.246	0.154	0.948	80	478	100	5923	5753	-2.636	821	5102	768	4985	66011	403428	45.000	237.190	0	0	0
5	4	11	"araE"	"STM3016"	2220	21480	110	168	173	39	22	54	54	57	15	26	100	100	0	9423	8808	2044	23	57	57	60	22	36	100	100	0	0.012	0.014	0.014	0.013	1.347	0.013	0.835	80	480	100	9480	8870	-6.360	114	9366	119	8751	13809	704630	7.733	397.636	0	0	0
5	5	11	"yohM"	"STM3024"	2400	21470	110	336	335	77	22	53	53	53	12	22	100	100	0	5126	5088	1138	22	54	54	58	25	43	100	100	0	0.056	0.056	0.055	0.055	1.243	0.055	0.918	80	475	100	5355	5316	-4.164	283	5072	282	5034	26769	407007	23.500	201.200	0	0	0
5	6	11	"stdA"	"STM3029"	2590	21480	120	111	122	84	68	56	56	58	17	29	81	68	0	4377	4351	2310	53	55	55	59	18	30	99	99	0	0.013	0.015	0.013	0.013	2.201	0.015	0.210	120	451	100	4377	4362	-6.296	55	4322	66	4296	14592	522113	3.765	238.444	0	0	0
5	7	11	""	"STM2691"	2750	21480	120	81	93	61	65	61	61	64	20	31	48	23	0	2319	2381	863	36	63	63	68	21	30	100	100	0	0.009	0.014	0.011	0.010	2.955	0.015	0.189	120	459	100	2276	2350	-6.818	20	2256	32	2318	11139	285701	1.450	110.143	0	0	0
5	8	11	""	"STM2698"	2930	21480	100	74	85	58	68	66	66	70	38	54	15	3	0	110	127	74	58	66	66	71	22	30	70	48	0	0.182	0.311	0.461	0.435	3.450	0.545	0.375	80	402	100	52	80	-2.459	8	44	19	61	6765	10175	0.395	2.545	-50	0	0
5	9	11	""	"STM2705"	3110	21490	110	76	97	73	75	66	66	86	210	244	6	0	0	1372	1451	659	45	68	68	75	31	41	100	100	0	0.008	0.022	0.016	0.018	4.441	0.011	0.028	80	434	100	1314	1414	-7.027	10	1304	31	1383	7741	116115	0.052	44.387	0	0	0
5	10	11	"yjfY"	"STM4389"	3290	21480	110	104	120	69	57	63	63	67	20	29	72	50	0	505	523	178	34	72	72	80	33	41	100	100	0	0.095	0.126	0.095	0.084	2.567	0.138	0.429	80	419	100	474	508	-3.401	41	433	57	451	9607	41819	2.650	13.424	0	0	0
5	11	11	"thrL"	"STM0001"	3460	21480	100	81	100	71	71	65	65	69	20	28	43	23	0	97	138	134	97	75	75	84	51	60	28	15	0	0.727	0.556	0.727	0.690	3.282	0.441	0.537	80	430	100	38	98	-0.459	16	22	35	63	7993	11032	1.550	1.059	-50	0	0
5	12	11	""	"STM0270"	3650	21480	110	158	197	162	82	68	68	72	23	31	98	90	0	3310	3328	786	23	75	75	83	52	62	100	100	0	0.028	0.040	0.030	0.030	1.807	0.044	0.448	80	480	100	3325	3382	-5.168	90	3235	129	3253	15787	266239	5.435	62.404	0	0	0
5	13	11	""	"STM0538"	3820	21490	100	159	157	39	24	68	68	71	20	28	95	92	0	1480	1366	380	27	73	73	79	27	34	100	100	0	0.065	0.069	0.070	0.067	1.711	0.064	0.606	80	414	100	1498	1382	-3.951	91	1407	89	1293	12545	109258	4.300	47.667	0	0	0
5	14	11	""	"STM0554"	4010	21490	120	140	144	49	34	69	69	72	23	31	90	70	0	1404	1346	679	50	74	74	82	29	35	99	97	0	0.053	0.059	0.055	0.059	2.152	0.053	0.599	120	491	100	1401	1347	-4.227	71	1330	75	1272	17258	161566	3.130	43.586	0	0	0
5	15	11	""	"STM0567"	4180	21490	110	381	384	101	26	66	66	71	28	39	100	100	0	2274	2310	528	22	76	76	98	219	223	100	100	0	0.143	0.142	0.142	0.140	1.282	0.136	0.870	80	419	100	2513	2552	-2.803	315	2198	318	2234	30696	184807	11.179	10.100	0	0	0
5	16	11	""	"STM0575"	4360	21490	120	119	118	35	29	67	67	72	27	37	75	47	0	5059	4375	1841	42	73	73	81	37	45	98	96	0	0.010	0.012	0.013	0.012	2.253	0.011	0.540	120	503	100	5038	4353	-6.583	52	4986	51	4302	14215	524984	1.704	116.054	0	0	0
5	17	11	""	"STM0580"	4540	21490	120	804	752	290	38	66	66	69	20	28	99	98	0	3634	3203	1231	38	68	68	76	27	35	99	99	0	0.207	0.219	0.220	0.224	2.131	0.215	0.937	120	481	100	4304	3821	-2.273	738	3566	686	3135	90257	384334	34.150	115.815	0	0	0
5	18	11	"ybdZ"	"STM0587"	4710	21500	110	136	151	62	41	64	64	67	24	35	90	70	0	311	343	166	48	70	70	77	25	32	98	97	0	0.299	0.319	0.315	0.291	1.823	0.314	0.719	80	413	100	313	360	-1.743	72	241	87	273	12075	27448	3.500	10.640	0	0	0
5	19	11	""	"STM2244"	4890	21490	110	85	89	35	39	64	64	66	22	33	46	17	0	568	575	182	31	74	74	79	26	32	100	100	0	0.043	0.050	0.045	0.046	2.414	0.059	0.096	80	447	100	515	526	-4.556	21	494	25	501	7143	45984	1.045	19.077	0	0	0
5	20	11	"yegT"	"STM2142"	5070	21500	110	138	149	57	38	64	64	68	20	29	98	87	0	2493	2499	630	25	78	78	84	32	38	100	100	0	0.031	0.035	0.030	0.031	1.742	0.033	0.547	80	453	100	2489	2506	-5.028	74	2415	85	2421	11940	199913	4.050	75.469	0	0	0
5	21	11	"yehU"	"STM2159"	5240	21490	110	444	428	75	17	66	66	69	23	33	100	100	0	6037	5891	886	15	75	75	87	46	52	100	100	0	0.063	0.062	0.061	0.062	1.186	0.061	0.940	80	467	100	6340	6178	-3.979	378	5962	362	5816	34267	471309	15.609	126.174	0	0	0
5	22	11	"yohC"	"STM2169"	5420	21500	110	236	267	179	67	66	66	74	50	67	100	95	0	4516	4501	619	13	75	75	89	89	100	100	100	0	0.038	0.045	0.038	0.040	1.521	0.044	0.485	80	480	100	4611	4627	-4.707	170	4441	201	4426	21366	360083	3.860	49.573	0	0	0
5	23	11	"yohI"	"STM2174"	5600	21490	110	1096	1120	171	15	69	69	72	24	33	100	100	0	7013	7175	773	10	74	74	83	37	44	100	100	0	0.148	0.148	0.148	0.147	1.118	0.146	0.953	80	408	100	7966	8152	-2.756	1027	6939	1051	7101	89560	574013	43.667	191.676	0	0	0
5	24	11	"yfhD"	"STM2567"	5780	21500	120	1033	956	317	33	72	72	75	25	33	98	97	0	9539	8598	2975	34	76	76	84	37	44	99	99	0	0.102	0.104	0.104	0.104	1.692	0.102	0.957	120	563	100	10424	9406	-3.300	961	9463	884	8522	114662	1031734	35.240	230.108	0	0	0
5	1	12	"hupA"	"STM4170"	1670	21650	110	4455	4256	1698	39	57	57	62	25	40	100	100	0	947	881	269	30	57	57	62	41	66	100	100	0	4.942	5.096	5.093	4.953	1.313	5.511	0.922	80	511	100	5288	5023	2.305	4398	890	4199	824	340455	70477	167.760	19.976	0	0	0
5	2	12	"hupA"	"STM4170"	1850	21660	110	2600	2586	943	36	58	58	61	20	32	100	100	0	380	386	136	35	60	60	65	34	52	100	98	0	7.944	7.755	7.813	7.852	1.341	7.984	0.894	80	487	100	2862	2854	2.990	2542	320	2528	326	206908	30907	126.250	9.441	0	0	0
5	3	12	"hilA"	"STM2876"	2050	21660	110	627	663	244	36	57	57	61	20	32	100	100	0	6694	6709	2285	34	63	63	69	33	47	100	100	0	0.086	0.091	0.087	0.090	1.204	0.091	0.944	80	501	100	7201	7252	-3.540	570	6631	606	6646	53075	536714	30.100	201.212	0	0	0
5	4	12	"hilA"	"STM2876"	2230	21660	100	315	303	87	28	54	54	58	17	29	98	98	0	2871	2751	955	34	58	58	62	17	27	100	100	0	0.093	0.092	0.089	0.092	1.350	0.087	0.887	80	408	100	3074	2942	-3.430	261	2813	249	2693	24271	220102	14.412	158.176	0	0	0
5	5	12	"hilC"	"STM2867"	2400	21650	110	794	801	291	36	53	53	55	14	25	100	100	0	2613	2655	883	33	55	55	59	20	33	100	100	0	0.290	0.288	0.285	0.280	1.264	0.288	0.950	80	453	100	3299	3348	-1.787	741	2558	748	2600	64078	212372	53.286	129.800	0	0	0
5	6	12	"hilC"	"STM2867"	2570	21650	110	1248	1280	458	35	58	58	67	46	68	100	100	0	4785	4456	1577	35	60	60	65	32	49	100	100	0	0.252	0.278	0.289	0.275	1.245	0.280	0.948	80	445	100	5915	5618	-1.989	1190	4725	1222	4396	102396	356509	26.370	137.219	0	0	0
5	7	12	"hns"	"STM1751"	2760	21660	110	8174	8074	1837	22	65	65	73	47	64	100	100	0	1202	1193	218	18	65	65	70	30	42	100	100	0	7.132	7.100	7.161	7.032	1.141	7.350	0.956	80	433	100	9246	9137	2.834	8109	1137	8009	1128	645958	95408	170.234	37.433	0	0	0
5	8	12	"hns"	"STM1751"	2920	21650	110	1951	2192	1284	58	68	68	96	186	193	100	100	0	443	441	201	45	69	69	75	28	37	98	98	0	5.035	5.710	5.590	5.665	1.597	6.582	0.805	80	470	100	2257	2496	2.332	1883	374	2124	372	175333	35268	11.269	13.071	0	0	0
5	9	12	"hns"	"STM1751"	3140	21650	130	9894	9187	3075	33	67	67	95	178	187	100	100	0	1414	1333	376	28	72	72	79	28	35	100	100	0	7.323	7.232	7.259	7.051	1.191	7.567	0.961	120	521	100	11169	10381	2.872	9827	1342	9120	1261	1102452	159939	51.079	44.786	0	0	0
5	10	12	"hilD"	"STM2875"	3300	21660	130	1068	1002	239	23	67	67	72	23	31	100	100	0	3841	3468	1009	29	79	79	87	34	39	100	100	0	0.266	0.276	0.274	0.289	1.391	0.264	0.956	120	474	100	4763	4324	-1.910	1001	3762	935	3389	120297	416148	40.435	99.441	0	0	0
5	11	12	"hilD"	"STM2875"	3470	21660	110	355	385	172	44	70	70	75	25	33	100	100	0	1201	1256	586	46	82	82	91	37	40	100	100	0	0.255	0.268	0.261	0.262	1.329	0.264	0.903	80	405	100	1404	1489	-1.973	285	1119	315	1174	30820	100474	12.400	31.486	0	0	0
5	12	12	"stpA"	"STM2799"	3630	21660	110	5247	4969	1427	28	68	68	77	38	49	100	100	0	1010	963	225	23	80	80	88	34	38	100	100	0	5.569	5.550	5.461	5.457	1.281	5.788	0.919	80	465	100	6109	5784	2.477	5179	930	4901	883	397550	77003	128.737	25.735	0	0	0
5	13	12	"csrA"	"STM2826"	3820	21660	110	727	791	307	38	69	69	75	37	49	100	100	0	430	422	166	39	79	79	88	39	44	100	98	0	1.875	2.105	2.215	2.187	1.359	2.142	0.846	80	478	100	1009	1065	0.907	658	351	722	343	63261	33737	19.351	8.564	0	0	0
5	14	12	"dps"	"STM0831"	4000	21660	110	556	570	136	23	71	71	74	21	28	100	100	0	1542	1607	361	22	80	80	86	30	34	100	100	0	0.332	0.327	0.332	0.323	1.193	0.323	0.948	80	412	100	1947	2026	-1.592	485	1462	499	1527	45628	128594	23.619	50.700	0	0	0
5	15	12	"dps"	"STM0831"	4170	21670	120	713	687	290	42	73	73	75	28	37	99	98	0	2101	2016	881	43	83	83	92	46	50	99	98	0	0.317	0.318	0.306	0.312	1.487	0.311	0.923	120	481	100	2658	2547	-1.657	640	2018	614	1933	82411	241975	21.857	41.826	0	0	0
5	16	12	"dps"	"STM0831"	4350	21660	110	1481	1434	258	17	70	70	75	30	40	100	100	0	4591	4416	795	18	81	81	93	46	49	100	100	0	0.313	0.315	0.316	0.314	1.093	0.313	0.980	80	439	100	5921	5699	-1.676	1411	4510	1364	4335	114735	353309	45.300	93.978	0	0	0
5	17	12	"oxyR"	"STM4125"	4540	21670	100	279	394	290	73	70	70	73	21	28	98	93	0	308	399	296	74	80	80	88	36	40	88	77	0	0.917	1.016	1.136	1.215	2.410	0.997	0.749	80	400	100	437	643	-0.126	209	228	324	319	31554	31940	15.286	8.639	0	0	0
5	18	12	"oxyR"	"STM4125"	4710	21660	110	1525	1526	530	34	68	68	73	26	35	100	100	0	1396	1420	422	29	82	82	88	29	32	100	100	0	1.109	1.090	1.116	1.044	1.362	1.108	0.956	80	420	100	2771	2796	0.149	1457	1314	1458	1338	122112	113578	55.885	45.931	0	0	0
5	19	12	"fur"	"STM0693"	4890	21670	120	4900	4273	1789	41	71	71	77	34	44	100	100	0	3152	2752	1108	40	85	85	91	33	36	99	99	0	1.575	1.576	1.595	1.574	1.545	1.594	0.975	120	511	100	7896	6869	0.655	4829	3067	4202	2667	512792	330200	123.412	80.636	0	0	0
5	20	12	"fur"	"STM0693"	5070	21670	110	1438	1395	616	44	67	67	72	31	43	100	100	0	886	879	257	29	85	85	90	34	37	100	100	0	1.712	1.673	1.688	1.601	1.351	1.909	0.858	80	404	100	2172	2122	0.775	1371	801	1328	794	111592	70324	42.677	23.206	0	0	0
5	21	12	"envR"	"STM3389"	5230	21670	110	68	86	43	50	68	68	72	26	36	28	18	0	637	780	603	77	84	84	92	35	38	100	96	0	0.000	0.026	0.046	0.045	2.938	0.036	0.238	80	452	100	553	714	Error	0	553	18	696	6874	62407	0.538	19.657	0	0	0
5	22	12	"envR"	"STM3389"	5420	21680	110	82	86	32	37	70	70	75	28	37	21	10	0	1543	1736	1108	63	83	83	91	34	37	100	100	0	0.008	0.010	0.015	0.013	2.821	0.013	0.115	80	473	100	1472	1669	-6.927	12	1460	16	1653	6867	138843	0.393	48.382	0	0	0
5	23	12	"envR"	"STM3389"	5610	21670	120	94	94	28	29	72	72	78	26	33	40	11	0	2704	2632	1000	37	79	79	88	38	43	99	99	0	0.008	0.009	0.009	0.009	3.095	0.009	0.177	120	499	100	2647	2575	-6.899	22	2625	22	2553	11298	315831	0.615	66.947	0	0	0
5	24	12	"arcB"	"STM3328"	5770	21670	110	249	273	126	46	74	74	78	24	30	100	98	0	620	748	404	54	80	80	89	35	39	100	100	0	0.324	0.298	0.286	0.286	1.488	0.284	0.833	80	440	100	715	867	-1.626	175	540	199	668	21865	59835	8.125	18.829	0	0	0
5	1	13	"ctrl-10-10ng/ul"	"ctrl-10-10ng/ul"	1680	21820	100	53	54	14	25	56	56	60	21	35	5	1	0	55	57	12	21	57	57	59	12	20	17	5	0	1.500	100000.000	1.143	1.145	3.409	3.954	0.085	80	462	100	-5	-2	0.585	-3	-2	-2	0	4284	4586	-0.286	-0.167	-50	0	0
5	2	13	"ctrl-108-10ng/ul"	"ctrl-108-10ng/ul"	1860	21820	100	59	61	23	37	56	56	59	20	33	11	6	0	57	61	20	32	58	58	62	15	24	11	2	0	-3.000	1.667	1.333	1.396	2.801	1.256	0.129	80	425	100	2	8	Error	3	-1	5	3	4905	4859	0.100	-0.067	-50	0	0
5	3	13	"ctrl-Y1-10ng/ul"	"ctrl-Y1-10ng/ul"	2040	21830	100	52	55	16	29	57	57	59	16	27	15	3	0	58	62	19	30	61	61	64	16	25	16	5	0	1.667	-2.000	0.941	1.094	3.259	0.715	0.027	80	420	100	-8	-1	0.737	-5	-3	-2	1	4400	4996	-0.250	-0.125	-50	0	0
5	4	13	"ctrl-Y3-10ng/ul"	"ctrl-Y3-10ng/ul"	2220	21830	100	56	57	17	29	55	55	59	16	27	22	5	0	63	66	24	36	60	60	63	14	22	25	11	0	0.333	0.333	1.096	1.044	3.413	0.809	0.100	80	420	100	4	8	-1.585	1	3	2	6	4533	5243	-0.125	0.214	-50	0	0
5	5	13	"ctrl-Y5-10ng/ul"	"ctrl-Y5-10ng/ul"	2400	21830	100	46	49	17	34	54	54	57	16	28	13	3	0	49	51	10	19	60	60	63	17	26	2	0	0	0.727	0.556	0.857	0.915	3.041	1.326	0.156	80	420	100	-19	-14	-0.459	-8	-11	-5	-9	3936	4069	-0.500	-0.706	-50	0	0
5	6	13	"EMPTY"	"EMPTY"	2570	21830	100	53	55	15	27	56	56	61	23	37	6	1	0	56	58	15	25	62	62	68	30	44	1	1	0	0.500	0.250	1.109	0.952	3.380	0.940	0.054	80	420	100	-9	-5	-1.000	-3	-6	-1	-4	4368	4667	-0.261	-0.333	-75	0	0
5	7	13	"ctrl-10-50ng/ul"	"ctrl-10-50ng/ul"	2750	21830	100	58	60	16	26	63	63	69	40	57	1	0	0	66	70	22	31	65	65	70	20	28	22	7	0	-5.000	-0.600	1.236	0.934	3.692	0.752	0.105	80	416	100	-4	2	Error	-5	1	-3	5	4794	5634	-0.225	0.000	-50	0	0
5	8	13	"ctrl-108-50ng/ul"	"ctrl-108-50ng/ul"	2930	21830	100	61	64	20	31	66	66	72	46	63	1	0	0	66	72	26	36	72	72	77	22	28	20	6	0	0.833	100000.000	0.823	0.810	3.663	14.557	0.031	80	432	100	-11	-2	-0.263	-5	-6	-2	0	5102	5754	-0.174	-0.227	-50	0	0
5	9	13	"ctrl-Y1-50ng/ul"	"ctrl-Y1-50ng/ul"	3110	21830	100	65	67	19	28	67	67	75	70	93	0	0	0	71	73	25	34	77	77	81	26	32	8	2	0	0.333	0.000	0.789	0.782	3.489	0.678	0.182	80	440	100	-8	-4	-1.585	-2	-6	0	-4	5332	5858	-0.114	-0.308	-50	0	0
5	10	13	"ctrl-Y3-50ng/ul"	"ctrl-Y3-50ng/ul"	3290	21830	100	67	71	23	32	74	74	77	26	33	16	2	0	81	92	44	47	87	87	98	39	39	17	7	0	1.167	-0.600	0.667	0.659	3.079	0.463	0.302	80	408	100	-13	2	0.222	-7	-6	-3	5	5690	7342	-0.231	-0.154	-50	0	0
5	11	13	"ctrl-Y5-50ng/ul"	"ctrl-Y5-50ng/ul"	3460	21830	100	77	79	25	31	71	71	76	26	34	18	2	0	87	98	38	38	86	86	95	34	35	22	6	0	6.000	0.667	1.176	0.899	2.828	0.457	0.164	80	418	100	7	20	2.585	6	1	8	12	6332	7817	0.115	0.088	-50	0	0
5	12	13	"EMPTY"	"EMPTY"	3640	21840	100	75	81	26	32	71	71	76	28	36	22	6	0	85	102	59	57	85	85	93	33	35	25	12	0	100000.000	0.588	0.722	0.679	3.643	0.315	0.168	80	420	100	4	27	16.610	4	0	10	17	6518	8185	0.179	0.273	-75	0	0
5	13	13	"ctrl-10-100ng/ul"	"ctrl-10-100ng/ul"	3820	21840	100	68	71	24	33	72	72	76	23	30	10	6	0	77	82	28	34	85	85	93	38	40	6	1	0	0.500	0.333	0.677	0.747	3.025	0.338	0.220	80	414	100	-12	-4	-1.000	-4	-8	-1	-3	5663	6574	-0.217	-0.289	-50	0	0
5	14	13	"ctrl-108-100ng/ul"	"ctrl-108-100ng/ul"	4000	21840	100	62	68	22	32	75	75	77	23	29	11	0	0	68	82	38	46	86	86	91	36	39	12	3	0	0.722	1.750	0.750	0.600	2.535	0.366	0.083	80	432	100	-31	-11	-0.469	-13	-18	-7	-4	5424	6558	-0.391	-0.250	-50	0	0
5	15	13	"ctrl-Y1-100ng/ul"	"ctrl-Y1-100ng/ul"	4180	21840	100	63	68	23	33	77	77	80	33	41	6	0	0	82	86	37	43	89	89	96	42	43	11	3	0	2.000	3.000	0.774	0.947	3.015	0.135	0.043	80	384	100	-21	-12	1.000	-14	-7	-9	-3	5471	6864	-0.364	-0.238	-50	0	0
5	16	13	"ctrl-Y3-100ng/ul"	"ctrl-Y3-100ng/ul"	4360	21840	100	69	73	24	32	75	75	91	118	129	0	0	0	81	92	50	54	91	91	101	48	47	8	5	0	0.600	-2.000	0.667	0.803	3.145	13.879	0.017	80	420	100	-16	-1	-0.737	-6	-10	-2	1	5818	7320	-0.153	-0.187	-50	0	0
5	17	13	"ctrl-Y5-100ng/ul"	"ctrl-Y5-100ng/ul"	4530	21840	100	71	81	35	43	78	78	87	60	68	5	2	0	83	97	40	41	92	92	100	40	40	16	5	0	0.778	0.600	0.684	0.632	3.091	15.079	0.025	80	408	100	-16	8	-0.363	-7	-9	3	5	6468	7753	-0.100	-0.075	-50	0	0
5	18	13	"EMPTY"	"EMPTY"	4710	21840	100	73	81	40	49	80	80	89	54	60	6	1	0	86	92	35	38	93	93	102	44	43	11	2	0	1.000	-1.000	0.806	1.071	5.111	5.506	0.043	80	452	100	-14	0	0.000	-7	-7	1	-1	6464	7352	-0.148	-0.227	-75	0	0
5	19	13	"ctrl-10-400ng/ul"	"ctrl-10-400ng/ul"	4890	21840	100	70	75	23	30	83	83	94	63	67	0	0	0	87	97	44	45	93	93	104	41	39	13	3	0	2.167	-2.000	0.950	1.078	2.644	0.713	0.044	80	400	100	-19	-4	1.115	-13	-6	-8	4	6000	7756	-0.302	-0.171	-50	0	0
5	20	13	"ctrl-108-400ng/ul"	"ctrl-108-400ng/ul"	5070	21840	100	80	97	85	87	76	76	86	50	58	10	3	0	95	103	46	44	91	91	100	37	37	26	6	0	1.000	1.750	0.535	0.420	4.637	11.423	0.016	80	420	100	8	33	0.000	4	4	21	12	7755	8219	0.220	0.081	-50	0	0
5	21	13	"ctrl-Y1-400ng/ul"	"ctrl-Y1-400ng/ul"	5250	21840	100	75	78	29	37	73	73	80	39	48	8	2	0	79	82	30	36	85	85	94	37	39	6	2	0	-0.333	-1.667	0.946	0.848	3.353	0.493	0.182	80	409	100	-4	2	Error	2	-6	5	-3	6232	6587	-0.051	-0.324	-50	0	0
5	22	13	"ctrl-Y3-400ng/ul"	"ctrl-Y3-400ng/ul"	5420	21850	100	73	77	28	36	78	78	84	40	47	7	2	0	84	93	34	36	87	87	96	35	36	22	5	0	1.667	-0.167	0.714	0.589	3.261	2.448	0.083	80	396	100	-8	5	0.737	-5	-3	-1	6	6137	7427	-0.175	-0.086	-50	0	0
5	23	13	"ctrl-Y5-400ng/ul"	"ctrl-Y5-400ng/ul"	5600	21850	100	75	81	23	28	79	79	83	24	28	18	5	0	91	97	38	39	87	87	96	35	36	23	11	0	-1.000	0.200	0.630	0.675	3.061	0.364	0.150	80	403	100	0	12	Error	-4	4	2	10	6455	7725	-0.083	0.029	-50	0	0
5	24	13	"EMPTY"	"EMPTY"	5780	21850	100	75	80	28	35	79	79	91	75	82	2	0	0	87	96	39	40	88	88	96	37	38	20	7	0	4.000	0.125	0.818	0.732	3.611	2.023	0.096	80	452	100	-5	9	2.000	-4	-1	1	8	6403	7679	-0.147	0.000	-75	0	0
5	1	14	""	"STM4191"	1680	22010	110	71	76	23	30	55	55	58	17	29	47	26	0	230	251	145	57	58	58	59	11	18	100	97	0	0.093	0.109	0.127	0.113	2.781	0.100	0.265	80	580	100	188	214	-3.426	16	172	21	193	6056	20101	1.059	17.455	0	0	0
5	2	14	""	"STM4520"	1860	22020	100	66	68	19	27	59	59	61	18	29	28	7	0	359	467	414	88	60	60	62	12	19	100	100	0	0.023	0.022	0.044	0.038	3.305	0.014	0.044	80	482	100	306	416	-5.417	7	299	9	407	5430	37334	0.389	33.750	0	0	0
5	3	14	""	"STM4239"	2040	22010	110	76	82	33	40	57	57	65	104	160	2	0	0	130	148	104	70	60	60	62	13	20	90	85	0	0.271	0.284	0.303	0.286	2.903	0.290	0.395	80	524	100	89	113	-1.881	19	70	25	88	6543	11825	0.163	6.615	0	0	0
5	4	14	""	"STM0083"	2220	22010	110	74	78	19	24	55	55	57	16	28	56	30	0	872	923	369	39	62	62	65	17	26	100	100	0	0.023	0.027	0.025	0.022	2.337	0.029	0.393	80	510	100	829	884	-5.414	19	810	23	861	6253	73866	1.313	50.471	0	0	0
5	5	14	""	"STM0348"	2390	22010	110	78	80	29	36	56	56	58	15	25	58	31	0	814	860	400	46	64	64	68	26	38	100	100	0	0.029	0.030	0.032	0.027	2.596	0.029	0.284	80	496	100	772	820	-5.091	22	750	24	796	6407	68806	1.467	30.462	0	0	0
5	6	14	""	"STM1007"	2560	22010	110	93	94	26	27	56	56	59	15	25	86	57	0	1911	1888	721	38	65	65	73	68	93	100	100	0	0.020	0.021	0.020	0.020	1.829	0.017	0.408	80	505	100	1883	1861	-5.641	37	1846	38	1823	7549	151047	2.333	26.691	0	0	0
5	7	14	"purM"	"STM2499"	2750	22020	120	216	318	288	90	60	60	62	20	32	92	89	0	876	1310	1297	99	68	68	76	61	80	92	89	0	0.193	0.208	0.216	0.220	2.091	0.196	0.798	120	628	100	964	1500	-2.373	156	808	258	1242	38105	157214	12.800	20.230	0	0	0
5	8	14	"adhE"	"STM1749"	2930	22010	110	1876	1987	743	37	65	65	70	33	47	100	100	0	7904	8597	2889	33	76	76	83	36	43	100	100	0	0.231	0.226	0.224	0.215	1.380	0.222	0.932	80	545	100	9639	10443	-2.112	1811	7828	1922	8521	158935	687769	58.091	236.500	0	0	0
5	9	14	"envZ"	"STM3501"	3120	22000	40	232	234	69	29	75	75	83	37	44	91	91	0	493	530	212	40	90	90	120	73	60	100	91	0	0.390	0.361	0.363	0.277	4.145	0.299	0.657	12	68	100	560	599	-1.360	157	403	159	440	2802	6364	4.081	5.616	-100	0	0
5	10	14	"katG"	"STM4106"	3280	22020	80	153	208	151	72	70	70	74	24	32	94	75	0	1162	1584	1239	78	84	84	95	38	40	100	100	0	0.077	0.092	0.078	0.078	1.803	0.089	0.698	52	326	100	1161	1638	-3.699	83	1078	138	1500	10799	82373	5.583	39.184	0	0	0
5	11	14	"traT"	"PSLT103"	3450	22020	110	267	420	427	101	69	69	72	21	29	92	86	0	522	962	1117	116	86	86	94	33	35	96	88	0	0.454	0.401	0.419	0.430	1.837	0.377	0.906	80	548	100	634	1227	-1.139	198	436	351	876	33608	76959	16.571	26.303	0	0	0
5	12	14	"yjiS"	"STM4521"	3640	22010	110	68	78	32	41	72	72	82	109	132	2	0	0	692	754	387	51	89	89	97	34	35	100	100	0	-0.007	0.009	0.034	0.025	3.343	0.006	0.000	80	503	100	599	671	Error	-4	603	6	665	6232	60288	-0.037	19.324	0	0	0
5	13	14	"yejG"	"STM2220"	3820	22020	120	1509	1382	491	35	72	72	81	101	124	97	93	0	2699	2453	912	37	86	86	93	35	37	99	98	0	0.550	0.553	0.550	0.559	1.738	0.544	0.958	120	599	100	4050	3677	-0.863	1437	2613	1310	2367	165864	294418	12.881	67.429	0	0	0
5	14	14	""	"STM2239"	4000	22020	110	137	138	41	29	71	71	74	25	33	87	65	0	3749	3580	681	19	81	81	87	32	36	100	100	0	0.018	0.019	0.017	0.016	1.894	0.018	0.496	80	470	100	3734	3566	-5.796	66	3668	67	3499	11043	286372	2.560	109.156	0	0	0
5	15	14	"dld"	"STM2167"	4170	22020	120	1676	1505	533	35	71	71	75	30	40	99	98	0	10380	9230	3256	35	82	82	86	31	36	100	100	0	0.156	0.157	0.157	0.151	1.611	0.155	0.968	120	585	100	11903	10582	-2.682	1605	10298	1434	9148	180633	1107544	47.667	294.968	0	0	0
5	16	14	"citT"	"STM0618"	4350	22020	110	204	202	40	19	73	73	92	137	148	37	0	0	5594	5519	815	14	84	84	91	36	39	100	100	0	0.024	0.024	0.024	0.023	1.350	0.021	0.169	80	490	100	5641	5564	-5.394	131	5510	129	5435	16171	441488	0.803	150.778	0	0	0
5	17	14	""	"STM2504"	4520	22020	110	85	94	35	37	73	73	82	52	63	15	3	0	260	398	423	106	86	86	95	38	40	86	72	0	0.069	0.067	0.115	0.114	3.294	0.059	0.226	80	542	100	186	333	-3.858	12	174	21	312	7522	31833	0.231	7.974	0	0	0
5	18	14	"spaO"	"STM2891"	4710	22020	60	392	572	434	75	71	71	73	25	34	87	84	0	2491	2792	2405	86	84	84	97	43	44	96	90	0	0.133	0.185	0.203	0.177	2.096	0.159	0.840	32	176	100	2728	3209	-2.907	321	2407	501	2708	18312	89332	19.960	62.674	0	0	0
5	19	14	"EMPTY"	"EMPTY"	4890	22020	100	65	66	20	30	73	73	78	27	34	5	0	0	74	84	36	42	93	93	103	39	37	7	1	0	0.421	0.778	0.633	0.529	2.817	0.401	0.209	80	484	100	-27	-16	-1.248	-8	-19	-7	-9	5251	6758	-0.444	-0.487	-75	0	0
5	20	14	"EMPTY"	"EMPTY"	5070	22020	100	71	77	26	33	75	75	84	47	55	6	1	0	101	109	47	43	95	95	102	37	36	18	8	0	-0.667	0.143	0.789	0.743	2.691	0.422	0.160	80	464	100	2	16	Error	-4	6	2	14	6156	8730	-0.149	0.189	-75	0	0
5	21	14	"EMPTY"	"EMPTY"	5250	22020	100	72	77	31	40	78	78	83	37	44	6	1	0	85	92	29	31	92	92	102	36	35	13	0	0	0.857	100000.000	0.839	0.738	3.566	0.706	0.122	80	452	100	-13	-1	-0.222	-6	-7	-1	0	6157	7367	-0.162	-0.278	-75	0	0
5	22	14	"EMPTY"	"EMPTY"	5420	22020	100	72	79	27	34	78	78	85	39	45	12	3	0	94	100	35	35	92	92	102	37	36	16	5	0	-3.000	0.125	0.657	0.685	4.186	0.675	0.201	80	440	100	-4	9	Error	-6	2	1	8	6348	8011	-0.154	-0.054	-75	0	0
5	23	14	"EMPTY"	"EMPTY"	5600	22020	100	77	82	30	36	82	82	84	27	32	11	5	0	92	97	33	34	96	96	105	42	40	8	5	0	1.250	0.000	0.923	0.881	3.338	0.482	0.240	80	452	100	-9	1	0.322	-5	-4	0	1	6585	7765	-0.074	-0.190	-75	0	0
5	24	14	"EMPTY"	"EMPTY"	5780	22020	100	78	88	40	45	77	77	88	54	61	8	3	0	101	116	46	39	92	92	101	42	41	30	10	0	0.111	0.458	0.554	0.454	3.812	0.635	0.186	80	484	100	10	35	-3.170	1	9	11	24	7009	9261	0.000	0.357	-75	0	0
[truncated: 880,332 more chars]
