# Supplementary material for: BABAR: an R package to simplify the normalisation of common reference design microarray-based transcriptomic datasets
Source: BMC Bioinformatics. 2010 Feb 3;11:73. doi: 10.1186/1471-2105-11-73 (PMC2829013; doi:10.1186/1471-2105-11-73)
Supplement: Additional file 4 — Dataset 2. The unprocessed microarray data files and the associated .gal file for a non-heterogeneous 'good' dataset describing the transcriptomic changes of virulence genes for wild-type Salmonella and IHF mutants. [file 1471-2105-11-73-S4.ZIP › IHF_B_63B.gpr]

ATF	1.0
29	56    
"Type=GenePix Results 3"
"DateTime=2004/05/27 16:03:31"
"Settings="
"GalFile=\\Fr-netapp1a\hintoncom\Array lists\STPLMar2003.gal"
"PixelSize=10"
"Wavelengths=635	532"
"ImageFiles=\\Fr-netapp1a\hintoncom\Collaborators\Michael Mangan\New Him single transcriptomes\2004 05 27 035663B.tif 2	\\Fr-netapp1a\hintoncom\Collaborators\Michael Mangan\New Him single transcriptomes\2004 05 27 035663B.tif 3"
"NormalizationMethod=None"
"NormalizationFactors=1	1"
"JpegImage=\\Fr-netapp1a\hintoncom\Collaborators\Michael Mangan\New Him single transcriptomes\gpr\2004 05 27 035663B.jpg"
"StdDev=Type 1"
"RatioFormulations=W1/W2 (635/532)"
"FeatureType=Circular"
"Barcode="
"BackgroundSubtraction=LocalFeature"
"ImageOrigin=1200, 41840"
"JpegOrigin=1200, 41990"
"Creator=GenePix Pro 5.0.1.24"
"Scanner=GenePix 4000A [48450]"
"FocusPosition=0"
"Temperature=34.27"
"LinesAveraged=2"
"Comment="
"PMTGain=610	500"
"ScanPower=100	100"
"LaserPower=1.9	1.72"
"Filters=<Empty>	<Empty>"
"ScanRegion=120,4184,1932,5856"
"Supplier="
"Block"	"Column"	"Row"	"Name"	"ID"	"X"	"Y"	"Dia."	"F635 Median"	"F635 Mean"	"F635 SD"	"F635 CV"	"B635"	"B635 Median"	"B635 Mean"	"B635 SD"	"B635 CV"	"% > B635+1SD"	"% > B635+2SD"	"F635 % Sat."	"F532 Median"	"F532 Mean"	"F532 SD"	"F532 CV"	"B532"	"B532 Median"	"B532 Mean"	"B532 SD"	"B532 CV"	"% > B532+1SD"	"% > B532+2SD"	"F532 % Sat."	"Ratio of Medians (635/532)"	"Ratio of Means (635/532)"	"Median of Ratios (635/532)"	"Mean of Ratios (635/532)"	"Ratios SD (635/532)"	"Rgn Ratio (635/532)"	"Rgn R2 (635/532)"	"F Pixels"	"B Pixels"	"Circularity"	"Sum of Medians (635/532)"	"Sum of Means (635/532)"	"Log Ratio (635/532)"	"F635 Median - B635"	"F532 Median - B532"	"F635 Mean - B635"	"F532 Mean - B532"	"F635 Total Intensity"	"F532 Total Intensity"	"SNR 635"	"SNR 532"	"Flags"	"Normalize"	"Autoflag"
1	1	1	"yiiD"	"STM4029"	1510	42230	110	270	302	176	58	65	65	67	22	32	97	97	0	548	672	452	67	52	52	56	38	67	100	96	0	0.413	0.382	0.414	0.388	1.907	0.340	0.773	80	568	100	701	857	-1.275	205	496	237	620	24176	53771	10.682	16.211	0	0	0
1	2	1	"yjiY"	"STM4532"	1690	42230	110	225	256	157	61	63	63	67	27	40	91	87	0	515	565	375	66	52	52	58	38	65	100	97	0	0.350	0.376	0.361	0.358	1.877	0.357	0.771	80	492	100	625	706	-1.515	162	463	193	513	20493	45223	7.000	13.342	0	0	0
1	3	1	"glpG"	"STM3524"	1870	42220	120	549	836	867	103	63	63	66	19	28	98	93	0	762	1197	1302	108	55	55	60	21	35	100	97	0	0.687	0.677	0.656	0.648	2.006	0.655	0.840	120	539	100	1193	1915	-0.541	486	707	773	1142	100310	143588	40.526	54.143	0	0	0
1	4	1	"yhjC"	"STM3607"	2040	42220	120	245	383	345	90	63	63	67	23	34	96	91	0	1656	2731	2873	105	56	56	69	56	81	98	97	0	0.114	0.120	0.122	0.121	1.828	0.111	0.841	120	509	100	1782	2995	-3.136	182	1600	320	2675	45942	327714	13.739	47.536	0	0	0
1	5	1	"dacB"	"STM3300"	2210	42220	120	770	1203	1306	108	66	66	71	33	46	100	98	0	1649	2914	3359	115	53	53	68	88	129	97	95	0	0.441	0.397	0.414	0.432	1.767	0.376	0.927	120	500	100	2300	3998	-1.181	704	1596	1137	2861	144349	349709	34.303	32.341	0	0	0
1	6	1	"yqjD"	"STM3229"	2380	42220	120	355	555	511	92	68	68	73	24	32	99	95	0	347	465	435	93	51	51	53	12	22	99	99	0	0.970	1.176	1.200	1.210	1.936	1.177	0.837	120	523	100	583	901	-0.045	287	296	487	414	66639	55768	20.083	34.333	0	0	0
1	7	1	"yfhP"	"STM2544"	2580	42220	130	1677	2538	2221	87	67	67	71	24	33	100	100	0	588	829	709	85	53	53	57	17	29	99	98	0	3.009	3.184	3.233	3.247	1.579	3.411	0.830	120	628	100	2145	3247	1.589	1610	535	2471	776	304550	99439	102.792	45.412	0	0	0
1	8	1	""	"STM0660"	2760	42220	120	184	196	80	40	62	62	65	19	29	97	91	0	2903	3038	1595	52	54	54	59	19	32	100	100	0	0.043	0.045	0.042	0.043	1.797	0.040	0.775	120	497	100	2971	3118	-4.546	122	2849	134	2984	23528	364549	6.895	156.789	0	0	0
1	9	1	""	"STM0672"	2920	42220	120	370	358	105	29	61	61	64	18	28	99	98	0	3402	3145	1006	31	54	54	58	18	31	100	99	0	0.092	0.096	0.097	0.097	1.417	0.093	0.919	120	519	100	3657	3388	-3.438	309	3348	297	3091	42958	377440	16.333	171.500	0	0	0
1	10	1	"nagB"	"STM0684"	3110	42230	120	1908	1815	427	23	61	61	65	20	30	100	100	0	6423	5903	1437	24	54	54	57	18	31	100	100	0	0.290	0.300	0.298	0.300	1.170	0.294	0.969	120	531	100	8216	7603	-1.786	1847	6369	1754	5849	217811	708397	87.500	324.778	0	0	0
1	11	1	"ybfN"	"STM0688"	3290	42230	120	190	196	75	38	64	64	79	56	70	84	56	0	982	1015	581	57	55	55	71	61	85	100	95	0	0.136	0.138	0.135	0.148	2.044	0.118	0.728	120	476	100	1053	1092	-2.879	126	927	132	960	23514	121766	2.089	15.475	0	0	0
1	12	1	"eutH"	"STM2460"	3460	42230	120	469	456	154	33	71	71	93	74	79	96	92	0	6850	6455	2548	39	60	60	86	73	84	99	99	0	0.059	0.060	0.060	0.063	1.574	0.056	0.863	120	511	100	7188	6780	-4.093	398	6790	385	6395	54776	774620	4.905	87.247	0	0	0
1	13	1	"ubiE"	"STM3970"	3650	42230	120	6973	6845	1864	27	74	74	101	82	81	100	100	0	7629	7323	1946	26	67	67	95	82	86	100	100	0	0.912	0.933	0.916	0.933	1.198	0.938	0.954	120	526	100	14461	14027	-0.132	6899	7562	6771	7256	821374	878717	82.244	88.146	0	0	0
1	14	1	""	"STM3966"	3820	42230	130	1959	1993	607	30	61	61	69	45	65	100	99	0	9761	9351	2135	22	57	57	71	86	121	100	100	0	0.196	0.208	0.204	0.202	1.275	0.207	0.934	120	564	100	11602	11226	-2.354	1898	9704	1932	9294	239105	1122102	42.756	107.907	0	0	0
1	15	1	"yigL"	"STM3962"	4000	42230	120	1599	1621	1071	66	59	59	64	34	53	100	100	0	3798	3995	2711	67	55	55	65	83	127	100	100	0	0.411	0.396	0.399	0.406	1.415	0.386	0.918	120	524	100	5283	5502	-1.281	1540	3743	1562	3940	194529	479418	45.794	47.349	0	0	0
1	16	1	"recQ"	"STM3958"	4180	42230	130	1401	1539	720	46	59	59	61	15	24	100	100	0	2419	2552	1143	44	55	55	59	16	27	100	100	0	0.568	0.593	0.586	0.589	1.278	0.591	0.923	120	568	100	3706	3977	-0.817	1342	2364	1480	2497	184702	306287	98.533	155.813	0	0	0
1	17	1	"yigG"	"STM3954"	4350	42240	120	917	957	377	39	61	61	63	22	34	100	100	0	3996	3884	1179	30	60	60	65	28	43	100	100	0	0.217	0.234	0.225	0.224	1.486	0.227	0.809	120	464	100	4792	4720	-2.201	856	3936	896	3824	114891	466094	40.636	136.393	0	0	0
1	18	1	"yigB"	"STM3950"	4530	42230	140	2534	2474	762	30	62	62	68	46	67	100	99	0	6303	6135	1966	32	60	60	65	38	58	100	100	0	0.396	0.397	0.404	0.396	1.392	0.387	0.950	156	621	100	8715	8487	-1.337	2472	6243	2412	6075	385969	957033	52.304	159.737	0	0	0
1	19	1	"sgaB"	"STM4384"	4700	42230	120	81	117	93	79	62	62	69	49	71	29	19	0	166	363	424	116	61	61	68	42	61	72	56	0	0.181	0.182	0.220	0.200	3.074	0.168	0.592	120	493	100	124	357	-2.466	19	105	55	302	14039	43608	0.980	7.024	0	0	0
1	20	1	"cycA"	"STM4398"	4880	42240	120	2980	2898	1950	67	68	68	78	66	84	98	97	0	7445	7240	5051	69	66	66	81	63	77	100	96	0	0.395	0.394	0.405	0.425	1.730	0.375	0.916	120	525	100	10291	10004	-1.341	2912	7379	2830	7174	347773	868760	42.727	113.635	0	0	0
1	21	1	"ytfM"	"STM4409"	5060	42240	130	1125	1418	1014	71	65	65	76	57	75	99	99	0	1999	2631	1905	72	69	69	93	77	82	99	99	0	0.549	0.528	0.533	0.526	1.564	0.520	0.864	120	570	100	2990	3915	-0.865	1060	1930	1353	2562	170207	315747	23.544	32.961	0	0	0
1	22	1	""	"STM4418"	5240	42240	120	124	169	130	76	62	62	98	378	385	8	0	0	1981	3154	3468	109	65	65	85	87	102	100	100	0	0.032	0.035	0.032	0.030	2.050	0.034	0.667	120	584	100	1978	3196	-4.950	62	1916	107	3089	20238	378519	0.188	35.276	0	0	0
1	23	1	""	"STM4422"	5430	42250	130	76	93	61	65	60	60	63	17	26	43	23	0	209	351	374	106	60	60	90	190	211	40	23	0	0.107	0.113	0.133	0.147	3.700	0.100	0.512	120	620	100	165	324	-3.219	16	149	33	291	11112	42073	1.765	1.374	0	0	0
1	24	1	"srfJ"	"STM4426"	5610	42230	130	97	162	136	83	59	59	68	102	150	27	15	0	1823	4185	5559	132	56	56	75	158	210	97	92	0	0.022	0.025	0.026	0.026	2.539	0.023	0.844	120	751	100	1805	4232	-5.539	38	1767	103	4129	19450	502221	0.922	26.013	0	0	0
1	1	2	"yaiC"	"STM0385"	1520	42410	110	119	135	68	50	68	68	71	28	39	72	42	0	1016	1234	835	67	53	53	58	31	53	100	97	0	0.053	0.057	0.057	0.052	1.813	0.053	0.572	80	454	100	1014	1248	-4.239	51	963	67	1181	10782	98743	2.286	37.935	0	0	0
1	2	2	"mopB"	"STM4329"	1680	42400	110	552	1535	3088	201	65	65	96	179	186	66	52	0	77	144	174	120	53	53	55	17	30	53	43	0	20.292	16.154	15.585	14.855	2.744	19.968	0.820	80	390	100	511	1561	4.343	487	24	1470	91	122796	11540	8.039	5.235	0	0	0
1	3	2	"phoP"	"STM1231"	1880	42400	120	1086	1387	1206	86	64	64	92	171	185	91	85	0	585	729	600	82	54	54	58	20	34	97	96	0	1.925	1.960	1.808	1.965	2.122	2.165	0.784	120	426	100	1553	1998	0.945	1022	531	1323	675	166417	87537	7.573	33.550	0	0	0
1	4	2	"otsA"	"STM1928"	2050	42400	110	255	325	317	97	63	63	65	17	26	98	96	0	1564	2296	2606	113	54	54	58	16	27	100	100	0	0.127	0.117	0.115	0.116	1.905	0.117	0.854	80	384	100	1702	2504	-2.975	192	1510	262	2242	26002	183659	15.294	139.875	0	0	0
1	5	2	"thiF"	"STM4162"	2240	42400	120	95	126	101	80	65	65	67	17	25	61	45	0	428	992	1540	155	52	52	55	13	23	95	93	0	0.080	0.065	0.085	0.088	2.992	0.058	0.757	120	395	100	406	1001	-3.648	30	376	61	940	15086	119065	3.471	72.077	0	0	0
1	6	2	"hemE"	"STM4167"	2410	42400	120	375	598	747	124	66	66	69	20	28	94	91	0	595	1023	1284	125	51	51	53	9	16	97	97	0	0.568	0.547	0.536	0.525	2.255	0.527	0.745	120	387	100	853	1504	-0.816	309	544	532	972	71719	122816	26.450	107.778	0	0	0
1	7	2	"bfr"	"STM3443"	2590	42410	120	226	580	686	118	66	66	69	21	30	78	70	0	293	915	1223	133	52	52	56	17	30	86	79	0	0.664	0.596	0.609	0.669	3.104	0.525	0.754	120	422	100	401	1377	-0.591	160	241	514	863	69639	109774	24.333	50.529	0	0	0
1	8	2	"stfA"	"STM0195"	2770	42400	120	97	130	97	74	63	63	65	17	26	64	50	0	694	1472	1755	119	52	52	56	18	32	88	81	0	0.053	0.047	0.051	0.062	3.488	0.044	0.646	120	403	100	676	1487	-4.239	34	642	67	1420	15658	176590	3.824	78.667	0	0	0
1	9	2	"hemL"	"STM0202"	2930	42400	110	501	735	723	98	63	63	80	123	153	73	57	0	313	478	444	92	53	53	69	78	113	75	62	0	1.685	1.581	1.491	1.482	2.167	1.730	0.775	80	422	100	698	1097	0.752	438	260	672	425	58773	38275	5.325	5.244	0	0	0
1	10	2	"eutD"	"STM2466"	3130	42400	130	81	106	67	63	62	62	80	120	150	16	0	0	497	1112	1426	128	53	53	67	74	110	66	60	0	0.043	0.042	0.053	0.070	5.062	0.038	0.108	120	444	100	463	1103	-4.546	19	444	44	1059	12754	133489	0.217	14.122	0	0	0
1	11	2	"crr"	"STM2433"	3300	42400	120	773	2798	3655	130	62	62	66	19	28	87	79	0	318	817	1012	123	52	52	58	26	44	64	60	0	2.673	3.576	3.615	3.956	3.011	3.744	0.868	120	347	100	977	3501	1.418	711	266	2736	765	335752	97991	143.789	29.192	0	0	0
1	12	2	"prpD"	"STM0370"	3470	42410	120	95	142	140	98	67	67	79	54	68	38	19	0	776	1481	1706	115	56	56	71	48	67	93	87	0	0.039	0.053	0.048	0.054	3.834	0.043	0.324	120	381	100	748	1500	-4.684	28	720	75	1425	17084	177770	1.167	29.375	0	0	0
1	13	2	"spaQ"	"STM2889"	3650	42410	120	142	170	106	62	66	66	83	63	75	58	30	0	426	508	422	83	58	58	74	54	72	88	79	0	0.207	0.231	0.234	0.236	2.351	0.219	0.596	120	398	100	444	554	-2.276	76	368	104	450	20373	61019	1.381	8.037	0	0	0
1	14	2	"yfeJ"	"STM2437"	3830	42410	120	201	273	232	84	64	64	76	81	106	72	36	0	1197	1627	1533	94	59	59	67	71	105	98	98	0	0.120	0.133	0.122	0.127	2.069	0.111	0.673	120	416	100	1275	1777	-3.054	137	1138	209	1568	32795	195215	2.432	21.972	0	0	0
1	15	2	"fabH"	"STM1193"	4010	42410	130	2457	4700	6100	129	63	63	77	82	106	98	94	0	708	1338	1687	126	58	58	67	70	104	87	77	0	3.683	3.623	3.709	3.873	2.022	4.036	0.784	120	437	100	3044	5917	1.881	2394	650	4637	1280	564033	160604	56.378	18.157	0	0	0
1	16	2	"flgN"	"STM1171"	4190	42410	120	547	880	943	107	62	62	65	26	40	100	100	0	654	984	1038	105	60	60	65	25	38	100	99	0	0.816	0.885	0.854	0.853	1.749	0.921	0.809	120	398	100	1079	1742	-0.292	485	594	818	924	105644	118027	31.346	36.760	0	0	0
1	17	2	"phsC"	"STM2063"	4380	42410	130	114	176	163	92	61	61	64	24	37	83	58	0	2064	2611	2084	79	61	61	69	33	47	99	99	0	0.026	0.045	0.033	0.034	2.476	0.043	0.503	120	371	100	2056	2665	-5.240	53	2003	115	2550	21168	313296	4.667	77.030	0	0	0
1	18	2	"pefB"	"PSLT019"	4550	42410	120	86	108	65	60	65	65	76	63	82	19	9	0	983	1710	2212	129	62	62	75	56	74	100	98	0	0.023	0.026	0.024	0.025	3.271	0.020	0.189	120	338	100	942	1691	-5.455	21	921	43	1648	12986	205238	0.508	29.196	0	0	0
1	19	2	""	"PSLT046"	4730	42420	130	1122	2571	3142	122	69	69	86	113	131	83	75	0	1281	2322	2839	122	66	66	82	58	70	84	74	0	0.867	1.109	1.143	1.259	3.540	1.135	0.814	120	430	100	2268	4758	-0.206	1053	1215	2502	2256	308515	278694	21.991	38.621	0	0	0
1	20	2	"rlgA"	"PSLT045"	4910	42410	110	1408	2274	2859	125	66	66	81	111	137	70	66	0	1002	2312	2875	124	65	65	77	46	59	71	62	0	1.432	0.983	1.121	1.352	3.463	0.971	0.786	80	368	100	2279	4455	0.518	1342	937	2208	2247	181938	184955	19.757	48.587	0	0	0
1	21	2	"udp"	"STM3968"	5080	42420	120	223	1005	1520	151	63	63	116	415	357	38	32	0	177	1283	2148	167	61	61	76	63	82	55	49	0	1.379	0.771	0.949	1.078	3.763	0.693	0.806	120	409	100	276	2164	0.464	160	116	942	1222	120588	153958	2.142	19.159	0	0	0
1	22	2	"hns"	"STM1751"	5210	42410	70	11407	11565	6576	56	75	75	281	936	333	93	90	0	1273	1178	717	60	59	59	83	115	138	87	81	0	9.334	10.268	10.272	14.256	3.156	10.555	0.844	32	189	100	12546	12609	3.223	11332	1214	11490	1119	370080	37705	12.056	9.522	0	0	0
1	23	2	"prgI"	"STM2873"	5450	42410	90	533	1928	2243	116	66	66	72	43	59	94	78	0	232	1020	1168	114	54	54	56	17	30	96	80	0	2.624	1.928	1.950	2.090	2.009	1.943	0.899	52	294	100	645	2828	1.392	467	178	1862	966	100259	53045	43.163	56.706	0	0	0
1	24	2	"prfC"	"STM4560"	5590	42420	110	162	1334	2231	167	62	62	88	188	213	46	41	0	70	995	1607	161	54	54	79	206	260	42	40	0	6.250	1.352	1.333	1.894	3.336	1.505	0.777	80	445	100	116	2213	2.644	100	16	1272	941	106691	79583	6.628	4.447	0	0	0
1	1	3	"iclR"	"STM4187"	1540	42560	110	170	427	426	99	68	68	73	32	43	67	53	0	526	1411	1648	116	54	54	62	45	72	77	66	0	0.216	0.265	0.289	0.305	2.586	0.253	0.861	80	420	100	574	1716	-2.210	102	472	359	1357	34145	112910	11.063	29.978	0	0	0
1	2	3	"hisQ"	"STM2353"	1700	42560	120	133	172	113	65	64	64	92	171	185	25	5	0	694	907	925	101	53	53	60	45	75	90	83	0	0.108	0.126	0.143	0.147	2.634	0.110	0.427	120	425	100	710	962	-3.216	69	641	108	854	20659	108896	0.468	18.822	0	0	0
1	3	3	"rpsP"	"STM2676"	1880	42560	120	198	566	691	122	61	61	67	46	68	64	55	0	68	96	58	60	53	53	59	42	71	32	23	0	9.133	11.744	9.909	8.770	3.253	14.472	0.724	120	410	100	152	548	3.191	137	15	505	43	67938	11469	10.848	0.881	0	0	0
1	4	3	"ilvH"	"STM0117"	2060	42570	120	133	217	176	81	62	62	65	20	30	77	65	0	604	1135	1225	107	53	53	75	210	280	68	55	0	0.129	0.143	0.147	0.156	2.357	0.135	0.854	120	433	100	622	1237	-2.956	71	551	155	1082	26026	136228	7.600	5.048	0	0	0
1	5	3	"putP"	"STM1125"	2230	42570	130	229	503	586	116	64	64	66	19	28	80	69	0	483	1173	1470	125	52	52	56	19	33	84	77	0	0.383	0.392	0.399	0.458	2.409	0.364	0.929	120	414	100	596	1560	-1.385	165	431	439	1121	60373	140707	23.000	58.789	0	0	0
1	6	3	"hfq"	"STM4361"	2410	42570	120	386	1032	1404	136	65	65	68	21	30	94	85	0	107	223	231	103	52	52	61	65	106	46	32	0	5.836	5.655	5.273	5.698	2.313	6.763	0.697	120	367	100	376	1138	2.545	321	55	967	171	123828	26775	45.905	2.492	0	0	0
1	7	3	"cbiK"	"STM2025"	2580	42570	110	98	139	93	66	68	68	72	21	29	60	42	0	490	1472	2012	136	53	53	63	66	104	86	72	0	0.069	0.050	0.055	0.076	2.582	0.041	0.592	80	369	100	467	1490	-3.865	30	437	71	1419	11103	117767	3.190	21.348	0	0	0
1	8	3	"cboQ"	"STM2021"	2770	42580	120	89	117	82	70	67	67	69	18	26	50	40	0	342	1172	1658	141	54	54	59	27	45	71	64	0	0.076	0.045	0.058	0.104	5.427	0.045	0.798	120	505	100	310	1168	-3.710	22	288	50	1118	14088	140637	2.667	41.222	0	0	0
1	9	3	"umuD"	"STM1998"	2920	42540	50	197	216	59	27	66	66	69	19	27	100	100	0	1038	1145	459	40	55	55	76	59	77	100	100	0	0.133	0.138	0.138	0.140	1.635	0.100	0.748	12	104	100	1114	1240	-2.908	131	983	150	1090	2586	13736	7.737	18.119	0	0	0
1	10	3	"uhpB"	"STM3789"	3130	42570	120	242	418	494	118	63	63	66	19	28	78	71	0	689	1292	1672	129	55	55	74	84	113	73	66	0	0.282	0.287	0.316	0.308	2.634	0.284	0.903	120	465	100	813	1592	-1.825	179	634	355	1237	50159	154984	18.526	14.500	0	0	0
1	11	3	"trpC"	"STM1725"	3300	42580	120	154	290	281	96	66	66	68	19	27	71	62	0	853	1915	2385	124	54	54	67	61	91	82	80	0	0.110	0.120	0.133	0.130	3.343	0.113	0.892	120	360	100	887	2085	-3.183	88	799	224	1861	34853	229747	11.684	30.295	0	0	0
1	12	3	"rpoN"	"STM3320"	3480	42580	130	323	562	581	103	66	66	68	21	30	93	85	0	412	725	774	106	55	55	66	56	84	83	72	0	0.720	0.740	0.700	0.759	2.334	0.714	0.746	120	396	100	614	1166	-0.474	257	357	496	670	67488	87043	23.524	11.768	0	0	0
1	13	3	"phnW"	"STM0431"	3660	42580	120	81	91	46	50	61	61	64	18	28	50	26	0	836	1365	1917	140	54	54	58	20	34	100	98	0	0.026	0.023	0.026	0.029	2.801	0.020	0.588	120	409	100	802	1341	-5.289	20	782	30	1311	10867	163774	1.500	65.350	0	0	0
1	14	3	""	"STM4141"	3830	42580	100	84	92	35	38	60	60	67	52	77	22	3	0	91	103	49	47	54	54	59	24	40	62	40	0	0.649	0.653	0.701	0.818	2.818	0.797	0.406	80	347	100	61	81	-0.624	24	37	32	49	7373	8210	0.481	1.833	-50	0	0
1	15	3	""	"STM0346"	4020	42580	120	82	102	72	70	60	60	71	77	108	13	6	0	782	1017	981	96	56	56	63	30	47	97	96	0	0.030	0.044	0.037	0.037	3.735	0.028	0.069	120	428	100	748	1003	-5.044	22	726	42	961	12207	122012	0.403	31.800	0	0	0
1	16	3	""	"STM1042"	4200	42580	120	72	97	63	64	57	57	62	27	43	40	22	0	357	952	1460	153	56	56	62	27	43	87	78	0	0.050	0.045	0.056	0.073	3.748	0.040	0.783	120	382	100	316	936	-4.327	15	301	40	896	11673	114268	1.296	32.963	0	0	0
1	17	3	"sirC"	"STM1774"	4380	42580	120	102	179	194	108	58	58	59	16	27	74	60	0	148	307	392	127	55	55	60	25	41	66	55	0	0.473	0.480	0.589	0.667	2.761	0.458	0.795	120	350	100	137	373	-1.080	44	93	121	252	21525	36885	7.500	9.880	0	0	0
1	18	3	"orf70"	"STM1388"	4550	42580	120	92	124	86	69	59	59	64	25	39	55	37	0	141	262	282	107	56	56	65	33	50	68	56	0	0.388	0.316	0.396	0.382	2.942	0.275	0.708	120	339	100	118	271	-1.365	33	85	65	206	14857	31432	2.400	5.970	0	0	0
1	19	3	"traB"	"PSLT081"	4720	42580	130	115	134	109	81	61	61	72	85	118	26	7	0	2946	3573	2522	70	60	60	81	98	120	99	98	0	0.019	0.021	0.017	0.016	2.316	0.020	0.403	120	445	100	2940	3586	-5.740	54	2886	73	3513	16022	428802	0.729	35.633	0	0	0
1	20	3	"trbI"	"PSLT089"	4910	42590	130	74	89	49	55	62	62	68	80	117	10	4	0	492	1057	1623	153	59	59	70	42	60	80	75	0	0.028	0.027	0.030	0.041	4.726	0.023	0.581	120	444	100	445	1025	-5.173	12	433	27	998	10724	126874	0.263	23.500	0	0	0
1	21	3	""	"PSLT093"	5090	42590	120	74	79	29	36	62	62	68	74	108	5	0	0	326	591	678	114	61	61	73	62	84	86	75	0	0.045	0.032	0.045	0.052	3.663	0.026	0.294	120	393	100	277	547	-4.465	12	265	17	530	9494	70978	0.149	8.355	0	0	0
1	22	3	"traF"	"PSLT097"	5250	42580	110	91	103	64	62	64	64	116	459	395	0	0	0	1158	1810	2417	133	64	64	167	606	362	70	43	0	0.025	0.022	0.026	0.025	1.935	0.025	0.826	80	423	100	1121	1785	-5.341	27	1094	39	1746	8252	144822	-0.028	2.711	0	0	0
1	23	3	"traG"	"PSLT101"	5430	42590	120	149	192	138	71	64	64	69	37	53	75	55	0	1774	2754	2649	96	58	58	144	567	393	86	68	0	0.050	0.047	0.049	0.046	2.122	0.044	0.711	120	481	100	1801	2824	-4.335	85	1716	128	2696	22993	330460	3.324	4.603	0	0	0
1	24	3	""	"PSLT106"	5610	42590	130	156	263	325	123	60	60	69	117	169	45	24	0	470	918	1326	144	53	53	60	59	98	88	78	0	0.230	0.235	0.233	0.246	2.348	0.229	0.868	120	592	100	513	1068	-2.119	96	417	203	865	31589	110103	1.658	14.542	0	0	0
1	1	4	""	"STM1656"	1520	42750	120	195	270	219	81	67	67	70	19	27	90	80	0	1167	1973	2102	106	56	56	60	24	40	98	97	0	0.115	0.106	0.102	0.104	1.902	0.097	0.849	120	582	100	1239	2120	-3.118	128	1111	203	1917	32443	236763	10.526	79.708	0	0	0
1	2	4	""	"STM2716"	1700	42740	110	60	64	20	31	62	62	66	24	36	10	3	0	87	125	116	92	54	54	63	49	77	43	26	0	-0.061	0.028	0.320	0.343	5.242	0.017	0.007	80	422	100	31	73	Error	-2	33	2	71	5098	10036	-0.083	1.265	0	0	0
1	3	4	""	"STM2722"	1880	42750	120	70	76	27	35	62	62	67	28	41	22	9	0	1109	1798	2198	122	56	56	85	219	257	83	73	0	0.008	0.008	0.014	0.016	3.449	0.007	0.236	120	481	100	1061	1756	-7.040	8	1053	14	1742	9176	215713	0.321	7.822	0	0	0
1	4	4	""	"STM1618"	2070	42750	110	102	110	35	31	65	65	67	22	32	80	40	0	1447	1550	936	60	56	56	86	236	274	98	95	0	0.027	0.030	0.032	0.028	2.140	0.030	0.648	80	401	100	1428	1539	-5.232	37	1391	45	1494	8805	123987	1.955	6.203	0	0	0
1	5	4	""	"STM1675"	2250	42750	120	102	173	198	114	65	65	67	19	28	67	47	0	217	674	1083	160	54	54	58	20	34	85	79	0	0.227	0.174	0.196	0.263	3.104	0.162	0.803	120	413	100	200	728	-2.139	37	163	108	620	20774	80865	5.579	30.800	0	0	0
1	6	4	""	"STM1664"	2420	42740	120	217	263	207	78	66	66	71	24	33	91	86	0	1220	1575	1646	104	55	55	64	57	89	97	94	0	0.130	0.130	0.129	0.127	1.603	0.120	0.888	120	391	100	1316	1717	-2.948	151	1165	197	1520	31518	188980	8.000	26.509	0	0	0
1	7	4	"pyrH"	"STM0218"	2590	42750	120	1329	2649	4009	151	71	71	79	35	44	100	95	0	382	905	1386	153	56	56	67	59	88	82	74	0	3.859	3.037	3.179	3.360	1.875	3.048	0.900	120	448	100	1584	3427	1.948	1258	326	2578	849	317849	108629	73.429	14.203	0	0	0
1	8	4	"accA"	"STM0232"	2770	42750	110	2915	3069	1235	40	69	69	85	95	111	100	100	0	1054	1096	427	38	57	57	65	41	63	100	100	0	2.855	2.887	2.856	2.905	1.221	2.978	0.896	80	401	100	3843	4039	1.513	2846	997	3000	1039	245550	87710	31.411	25.146	0	0	0
1	9	4	"panC"	"STM0181"	2960	42740	130	1011	1400	1525	108	64	64	72	76	105	99	97	0	1361	1747	1835	105	58	58	75	78	104	99	97	0	0.727	0.791	0.752	0.757	1.579	0.803	0.919	120	594	100	2250	3025	-0.460	947	1303	1336	1689	168013	209585	17.474	21.436	0	0	0
1	10	4	"sbmC"	"STM2061"	3130	42750	120	114	167	144	86	60	60	61	15	24	73	59	0	224	412	472	114	56	56	69	44	63	75	61	0	0.321	0.301	0.325	0.364	3.186	0.271	0.771	120	422	100	222	463	-1.637	54	168	107	356	20068	49400	7.067	7.795	0	0	0
1	11	4	"yeeO"	"STM2013"	3310	42750	120	136	172	132	76	62	62	65	19	29	88	79	0	1662	2542	2811	110	59	59	81	84	103	99	98	0	0.046	0.044	0.044	0.041	2.116	0.042	0.789	120	396	100	1677	2593	-4.437	74	1603	110	2483	20696	305012	5.632	29.298	0	0	0
1	12	4	"rcsA"	"STM1982"	3480	42750	120	131	176	149	84	63	63	65	23	35	77	59	0	1557	2036	2193	107	56	56	68	69	101	97	92	0	0.045	0.057	0.051	0.049	2.260	0.055	0.719	120	437	100	1569	2093	-4.464	68	1501	113	1980	21102	244340	4.826	28.522	0	0	0
1	13	4	"yjbB"	"STM4189"	3670	42750	110	84	95	36	37	62	62	64	21	32	50	27	0	150	204	133	65	55	55	64	75	117	63	36	0	0.232	0.221	0.208	0.205	3.023	0.192	0.401	80	401	100	117	182	-2.110	22	95	33	149	7586	16312	1.476	1.867	0	0	0
1	14	4	"ubiA"	"STM4234"	3840	42760	120	573	811	787	97	62	62	69	55	79	100	96	0	1912	2648	2732	103	58	58	78	160	205	100	97	0	0.276	0.289	0.284	0.285	1.475	0.277	0.910	120	475	100	2365	3339	-1.859	511	1854	749	2590	97367	317790	13.491	16.063	0	0	0
1	15	4	""	"STM4242"	4020	42760	120	269	319	190	59	60	60	66	55	83	95	85	0	4221	4945	3459	69	56	56	68	95	139	100	100	0	0.050	0.053	0.051	0.052	1.435	0.051	0.886	120	441	100	4374	5148	-4.317	209	4165	259	4889	38310	593364	4.600	51.337	0	0	0
1	16	4	""	"STM4272"	4200	42750	120	116	131	72	54	58	58	60	17	28	90	76	0	1308	1627	1306	80	56	56	63	56	88	99	98	0	0.046	0.046	0.044	0.045	1.803	0.044	0.743	120	404	100	1310	1644	-4.432	58	1252	73	1571	15769	195194	4.176	27.929	0	0	0
1	17	4	"yjcG"	"STM4273"	4370	42760	120	147	180	121	67	60	60	63	20	31	94	88	0	3434	4667	4359	93	55	55	62	34	54	100	100	0	0.026	0.026	0.024	0.024	1.856	0.025	0.829	120	372	100	3466	4732	-5.279	87	3379	120	4612	21642	560044	5.850	135.441	0	0	0
1	18	4	"sixA"	"STM2387"	4530	42760	150	613	832	803	96	62	62	68	33	48	96	94	0	208	268	189	70	56	56	71	92	129	70	46	0	3.625	3.632	3.641	3.541	1.988	4.124	0.664	156	513	100	703	982	1.858	551	152	770	212	129792	41823	23.152	2.141	0	0	0
1	19	4	"fes"	"STM0586"	4750	42760	100	96	133	103	77	61	61	66	31	46	51	32	0	171	397	525	132	57	57	73	103	141	53	37	0	0.307	0.212	0.247	0.213	3.109	0.174	0.687	80	376	100	149	412	-1.704	35	114	72	340	10656	31752	2.161	3.146	0	0	0
1	20	4	"maa"	"STM0472"	4910	42760	120	222	270	190	70	62	62	70	113	161	64	36	0	429	622	546	87	55	55	62	72	116	90	83	0	0.428	0.367	0.414	0.412	1.821	0.331	0.834	120	419	100	534	775	-1.225	160	374	208	567	32452	74588	1.770	7.778	0	0	0
1	21	4	"ybbJ"	"STM0500"	5090	42770	120	155	217	226	104	64	64	67	18	26	90	80	0	357	484	561	115	60	60	70	37	52	87	82	0	0.306	0.361	0.365	0.382	2.210	0.376	0.901	120	386	100	388	577	-1.707	91	297	153	424	26085	58125	8.333	11.189	0	0	0
1	22	4	"allD"	"STM0528"	5260	42770	130	84	97	42	43	63	63	67	24	35	45	22	0	1735	1898	1286	67	64	64	136	518	380	89	78	0	0.013	0.019	0.016	0.017	2.853	0.018	0.333	120	429	100	1692	1868	-6.314	21	1671	34	1834	11627	227798	1.250	3.402	0	0	0
1	23	4	"yfdH"	"STM0558"	5440	42770	120	522	615	416	67	60	60	62	16	25	100	100	0	2091	2497	1752	70	58	58	68	47	69	100	100	0	0.227	0.228	0.223	0.225	1.295	0.225	0.943	120	424	100	2495	2994	-2.138	462	2033	555	2439	73741	299653	34.563	51.681	0	0	0
1	24	4	""	"STM0573"	5620	42770	120	79	108	128	118	61	61	62	15	24	52	29	0	582	778	777	99	55	55	57	16	28	95	90	0	0.034	0.065	0.039	0.046	3.196	0.095	0.490	120	555	100	545	770	-4.872	18	527	47	723	12946	93365	3.067	45.063	0	0	0
1	1	5	""	"STM1836"	1520	42910	110	237	237	71	29	66	66	69	19	27	98	98	0	2208	2259	874	38	57	57	62	34	54	100	100	0	0.079	0.078	0.077	0.075	1.540	0.076	0.886	80	456	100	2322	2373	-3.653	171	2151	171	2202	18996	180737	8.842	64.618	0	0	0
1	2	5	"ycgN"	"STM1811"	1690	42920	110	382	463	282	60	66	66	82	93	113	97	80	0	914	1136	785	69	56	56	87	186	213	98	88	0	0.368	0.368	0.359	0.371	1.431	0.356	0.856	80	423	100	1174	1477	-1.441	316	858	397	1080	37066	90874	4.097	5.640	0	0	0
1	3	5	"kdsA"	"STM1772"	1870	42930	140	1867	2196	2224	101	67	67	85	96	112	98	98	0	1063	1250	1285	102	58	58	89	178	200	94	90	0	1.791	1.786	1.772	1.780	1.477	1.796	0.910	156	457	100	2805	3321	0.841	1800	1005	2129	1192	342613	194944	21.990	6.522	0	0	0
1	4	5	"galU"	"STM1752"	2060	42920	120	2355	2627	1269	48	71	71	78	43	55	100	99	0	2417	2648	1317	49	59	59	71	91	128	100	99	0	0.969	0.987	1.009	0.967	1.325	0.983	0.924	120	426	100	4642	5145	-0.046	2284	2358	2556	2589	315221	317758	59.279	28.319	0	0	0
1	5	5	"yeaB"	"STM1825"	2240	42930	120	279	278	92	33	68	68	70	20	28	98	96	0	1114	1036	399	38	57	57	60	16	26	100	100	0	0.200	0.215	0.215	0.214	1.400	0.208	0.891	120	387	100	1268	1189	-2.325	211	1057	210	979	33414	124370	10.400	61.000	0	0	0
1	6	5	""	"STM1808"	2410	42930	120	152	163	57	34	67	67	69	24	34	96	81	0	782	832	307	36	59	59	66	38	57	99	99	0	0.118	0.124	0.118	0.117	1.689	0.122	0.749	120	402	100	808	869	-3.088	85	723	96	773	19559	99832	3.917	20.158	0	0	0
1	7	5	""	"STM4011"	2600	42930	120	98	117	77	65	68	68	75	37	49	40	14	0	1344	2094	2737	130	60	60	71	41	57	99	95	0	0.023	0.024	0.022	0.022	2.589	0.021	0.482	120	425	100	1314	2083	-5.420	30	1284	49	2034	14058	251259	1.135	49.341	0	0	0
1	8	5	"yihG"	"STM3998"	2770	42930	120	139	322	477	148	66	66	79	91	115	41	30	0	520	1270	2221	174	58	58	68	38	55	81	73	0	0.158	0.211	0.216	0.234	2.982	0.207	0.915	120	428	100	535	1468	-2.662	73	462	256	1212	38608	152427	2.670	31.632	0	0	0
1	9	5	"argC"	"STM4121"	2950	42940	120	158	298	381	127	60	60	63	16	25	84	73	0	634	1242	1749	140	56	56	63	25	39	86	84	0	0.170	0.201	0.215	0.222	2.495	0.199	0.871	120	419	100	676	1424	-2.560	98	578	238	1186	35790	149034	14.688	47.160	0	0	0
1	10	5	"ego"	"STM4074"	3120	42940	120	87	104	49	47	60	60	62	15	24	68	45	0	1189	1946	2189	112	57	57	69	45	65	87	83	0	0.024	0.023	0.028	0.035	3.931	0.019	0.664	120	418	100	1159	1933	-5.390	27	1132	44	1889	12510	233515	2.800	41.711	0	0	0
1	11	5	"cpxP"	"STM4060"	3310	42940	120	115	222	260	117	60	60	62	17	27	65	55	0	238	718	1106	154	57	57	73	68	93	62	56	0	0.304	0.245	0.274	0.335	2.913	0.226	0.890	120	395	100	236	823	-1.718	55	181	162	661	26618	86130	9.412	9.485	0	0	0
1	12	5	""	"Not LT2a86"	3470	42940	130	100	211	246	116	62	62	64	21	32	60	49	0	192	447	616	137	57	57	66	53	80	60	54	0	0.281	0.382	0.425	0.408	3.208	0.365	0.852	120	422	100	173	539	-1.829	38	135	149	390	25331	53647	7.000	7.189	0	0	0
1	13	5	"smg"	"STM3404"	3660	42940	130	437	681	828	121	65	65	68	25	36	99	96	0	706	1113	1374	123	56	56	64	70	109	97	94	0	0.572	0.583	0.604	0.589	1.770	0.576	0.835	120	481	100	1022	1673	-0.805	372	650	616	1057	81747	133511	24.520	14.986	0	0	0
1	14	5	"rpsM"	"STM3418"	3840	42950	120	1789	2271	2665	117	68	68	97	306	315	89	81	0	105	129	104	80	56	56	73	153	209	9	1	0	35.122	30.178	34.237	33.510	1.988	32.223	0.144	120	401	100	1770	2276	5.134	1721	49	2203	73	272485	15536	7.105	0.366	0	0	0
1	15	5	"rpsH"	"STM3426"	4020	42950	120	2285	3023	3228	106	66	66	93	311	334	95	92	0	102	147	135	91	56	56	68	90	132	19	12	0	48.239	32.495	55.379	44.047	2.592	46.119	0.369	120	387	100	2265	3048	5.592	2219	46	2957	91	362800	17585	9.421	0.878	0	0	0
1	16	5	"rpsQ"	"STM3431"	4190	42940	120	523	680	747	109	62	62	65	19	29	97	95	0	92	109	64	58	55	55	65	87	133	15	5	0	12.459	11.444	14.000	13.055	2.215	15.612	0.180	120	401	100	498	672	3.639	461	37	618	54	81566	13117	32.368	0.506	0	0	0
1	17	5	"rplV"	"STM3435"	4370	42950	120	3815	4107	2259	55	65	65	72	35	48	100	100	0	166	175	72	41	55	55	68	77	113	73	27	0	33.784	33.683	36.055	35.622	1.470	36.460	0.488	120	424	100	3861	4162	5.078	3750	111	4042	120	492836	20958	115.286	1.390	0	0	0
1	18	5	"rplC"	"STM3440"	4550	42950	130	4915	5359	3828	71	66	66	71	27	38	100	100	0	142	154	84	54	56	56	68	64	94	63	20	0	56.384	54.010	57.893	57.153	1.530	55.520	0.685	120	423	100	4935	5391	5.817	4849	86	5293	98	643032	18513	195.852	1.344	0	0	0
1	19	5	"yjgA"	"STM4437"	4720	42940	120	1052	1685	1824	108	65	65	76	110	144	99	95	0	654	990	1068	107	58	58	70	80	114	97	91	0	1.656	1.738	1.789	1.772	1.645	1.795	0.851	120	463	100	1583	2552	0.728	987	596	1620	932	202153	118827	14.627	11.500	0	0	0
1	20	5	"holC"	"STM4476"	4920	42950	120	361	673	1120	166	63	63	74	115	155	65	55	0	242	455	684	150	57	57	80	154	192	53	35	0	1.611	1.533	1.603	1.590	2.164	1.634	0.927	120	423	100	483	1008	0.688	298	185	610	398	80742	54610	5.209	2.435	0	0	0
1	21	5	"yjiE"	"STM4511"	5080	42950	130	177	265	272	102	64	64	70	48	68	71	55	0	1211	1888	2444	129	58	58	99	245	247	76	70	0	0.098	0.110	0.112	0.130	2.296	0.104	0.882	120	359	100	1266	2031	-3.351	113	1153	201	1830	31764	226500	4.063	7.302	0	0	0
1	22	5	"fhuF"	"STM4550"	5250	42950	140	99	546	966	176	64	64	68	20	29	58	48	0	105	970	1892	195	61	61	77	71	92	42	37	0	0.795	0.530	0.683	0.791	3.295	0.493	0.869	156	372	100	79	1391	-0.330	35	44	482	909	85138	151382	23.900	12.577	0	0	0
1	23	5	"smp"	"STM4577"	5430	42950	120	211	406	513	126	63	63	65	18	27	85	77	0	692	1521	2238	147	59	59	69	63	91	90	80	0	0.234	0.235	0.243	0.236	2.010	0.222	0.920	120	419	100	781	1805	-2.097	148	633	343	1462	48753	182517	18.944	23.048	0	0	0
1	24	5	"arcA"	"STM4598"	5610	42950	100	60	61	16	26	62	62	63	15	23	13	5	0	53	54	10	18	55	55	58	15	25	7	1	0	1.000	1.000	1.100	1.120	3.715	5.541	0.006	80	411	100	-4	-2	0.000	-2	-2	-1	-1	4864	4311	-0.133	-0.267	-50	0	0
1	1	6	""	"STM3548"	1530	43100	120	77	86	34	39	64	64	69	24	34	34	15	0	531	739	652	88	55	55	63	40	63	88	80	0	0.027	0.032	0.043	0.045	4.891	0.028	0.265	120	637	100	489	706	-5.194	13	476	22	684	10286	88693	0.708	16.900	0	0	0
1	2	6	"yhgG"	"STM3507"	1730	43090	110	94	125	90	72	65	65	77	85	110	21	7	0	137	184	178	96	56	56	82	155	189	21	6	0	0.358	0.469	0.507	0.480	2.340	0.473	0.775	80	407	100	110	188	-1.482	29	81	60	128	9972	14710	0.565	0.658	0	0	0
1	3	6	"nanA"	"STM3339"	1880	43100	120	82	94	46	48	64	64	70	31	44	27	15	0	658	1481	2122	143	57	57	64	28	43	94	89	0	0.030	0.021	0.026	0.038	3.620	0.018	0.507	120	377	100	619	1454	-5.061	18	601	30	1424	11308	177751	0.774	50.607	0	0	0
1	4	6	"mtgA"	"STM3326"	2050	43100	120	205	308	336	109	70	70	76	32	42	88	74	0	485	764	917	120	58	58	71	73	102	91	83	0	0.316	0.337	0.317	0.328	1.742	0.342	0.901	120	438	100	562	944	-1.661	135	427	238	706	36923	91636	7.250	9.493	0	0	0
1	5	6	"yhbZ"	"STM3301"	2240	43100	120	864	1533	2334	152	71	71	76	27	35	96	89	0	935	1616	2391	147	60	60	68	29	42	92	88	0	0.906	0.940	0.964	0.956	1.827	0.966	0.942	120	416	100	1668	3018	-0.142	793	875	1462	1556	183923	193918	53.963	53.379	0	0	0
1	6	6	"truB"	"STM3284"	2410	43100	120	1701	1880	1269	67	70	70	74	30	40	100	99	0	880	996	640	64	60	60	66	32	48	98	96	0	1.989	1.934	1.862	1.894	1.461	2.011	0.914	120	400	100	2451	2746	0.992	1631	820	1810	936	225640	119525	60.200	29.063	0	0	0
1	7	6	"yqhD"	"STM3164"	2590	43110	120	556	1054	1403	133	67	67	83	152	183	73	62	0	655	1147	1427	124	60	60	84	199	236	67	58	0	0.822	0.908	0.984	0.979	1.927	0.942	0.920	120	450	100	1084	2074	-0.283	489	595	987	1087	126506	137677	6.388	5.342	0	0	0
1	8	6	"yghU"	"STM3140"	2770	43110	130	139	184	147	79	65	65	68	21	30	75	65	0	458	733	766	104	59	59	70	36	51	87	78	0	0.185	0.177	0.202	0.194	2.439	0.168	0.797	120	462	100	473	793	-2.431	74	399	119	674	22052	87938	5.524	18.417	0	0	0
1	9	6	"mltC"	"STM3112"	2940	43110	120	342	620	733	118	63	63	67	20	29	93	84	0	803	1263	1511	119	56	56	66	35	53	90	83	0	0.373	0.461	0.496	0.480	1.911	0.458	0.921	120	427	100	1026	1764	-1.421	279	747	557	1207	74394	151596	27.650	34.200	0	0	0
1	10	6	"yggJ"	"STM3094"	3130	43110	130	444	1025	1574	153	63	63	68	36	52	81	67	0	451	1097	1677	152	56	56	62	32	51	79	71	0	0.965	0.924	0.991	0.950	2.142	0.935	0.951	120	421	100	776	2003	-0.052	381	395	962	1041	122954	131615	26.583	32.344	0	0	0
1	11	6	""	"STM3073"	3300	43110	120	72	80	39	48	62	62	66	38	57	12	5	0	275	528	678	128	57	57	63	32	50	83	72	0	0.046	0.038	0.071	0.085	5.787	0.029	0.094	120	374	100	228	489	-4.446	10	218	18	471	9612	63366	0.368	14.531	0	0	0
1	12	6	"ygfA"	"STM3061"	3480	43110	120	145	221	217	98	61	61	62	16	25	76	70	0	518	937	1144	122	59	59	64	25	39	90	84	0	0.183	0.182	0.194	0.195	2.648	0.180	0.917	120	408	100	543	1038	-2.450	84	459	160	878	26564	112417	9.938	34.920	0	0	0
1	13	6	"yeaH"	"STM1284"	3660	43110	120	301	435	437	100	63	63	66	19	28	90	85	0	2047	3129	3441	109	58	58	62	21	33	98	95	0	0.120	0.121	0.123	0.124	1.813	0.120	0.922	120	387	100	2227	3443	-3.063	238	1989	372	3071	52173	375429	19.421	146.048	0	0	0
1	14	6	"ydiZ"	"STM1325"	3830	43120	120	86	100	56	56	66	66	70	21	30	48	23	0	229	274	240	87	58	58	64	27	42	84	79	0	0.117	0.157	0.165	0.178	3.954	0.154	0.344	120	379	100	191	250	-3.096	20	171	34	216	11992	32864	1.429	7.778	0	0	0
1	15	6	"aroH"	"STM1347"	4010	43110	130	460	757	880	116	66	66	73	43	58	89	80	0	1354	2206	2619	118	59	59	72	74	102	93	88	0	0.304	0.322	0.330	0.316	1.788	0.328	0.924	120	430	100	1689	2838	-1.717	394	1295	691	2147	90785	264670	15.907	28.838	0	0	0
1	16	6	"orf242"	"STM1390"	4200	43110	130	146	337	445	132	65	65	83	160	192	34	20	0	787	2320	3451	148	57	57	114	511	448	55	44	0	0.111	0.120	0.121	0.114	2.342	0.132	0.838	120	455	100	811	2535	-3.172	81	730	272	2263	40489	278418	1.588	4.317	0	0	0
1	17	6	"ydhO"	"STM1432"	4380	43140	130	220	484	707	146	68	68	94	172	182	45	30	0	599	1142	1723	150	58	58	120	531	442	50	30	0	0.281	0.384	0.345	0.323	2.410	0.385	0.899	120	418	100	693	1500	-1.832	152	541	416	1084	58037	137016	2.267	1.925	0	0	0
1	18	6	"ydgR"	"STM1452"	4550	43120	120	1137	2282	3717	162	66	66	75	51	68	99	98	0	662	1328	1891	142	58	58	71	62	87	95	93	0	1.773	1.745	1.738	1.680	1.450	1.952	0.949	120	403	100	1675	3486	0.826	1071	604	2216	1270	273864	159348	43.275	20.274	0	0	0
1	19	6	"ugpC"	"STM3554"	4730	43120	120	310	366	337	92	65	65	87	260	298	43	8	0	2313	2851	3018	105	62	62	76	90	118	99	98	0	0.109	0.108	0.106	0.111	1.549	0.109	0.936	120	428	100	2496	3090	-3.200	245	2251	301	2789	43887	342144	1.073	30.833	0	0	0
1	20	6	"ftsX"	"STM3569"	4900	43120	120	1683	1693	590	34	64	64	73	53	72	100	100	0	2042	2067	707	34	61	61	106	247	233	99	98	0	0.817	0.812	0.800	0.810	1.199	0.818	0.953	120	458	100	3600	3635	-0.291	1619	1981	1629	2006	203203	247985	30.566	7.939	0	0	0
1	21	6	"yhhM"	"STM3574"	5110	43120	120	207	244	156	63	64	64	72	54	75	87	65	0	956	1147	825	71	58	58	113	271	239	87	74	0	0.159	0.165	0.161	0.166	1.711	0.169	0.866	120	373	100	1041	1269	-2.651	143	898	180	1089	29243	137584	3.185	3.815	0	0	0
1	22	6	"yhhS"	"STM3581"	5260	43130	130	318	449	398	88	64	64	69	27	39	95	93	0	1693	2556	2461	96	62	62	89	116	130	96	95	0	0.156	0.154	0.147	0.150	1.468	0.153	0.913	120	371	100	1885	2879	-2.683	254	1631	385	2494	53845	306685	14.074	21.267	0	0	0
1	23	6	"yhhJ"	"STM3585"	5440	43130	120	187	215	135	62	66	66	70	24	34	88	84	0	2391	2767	2433	87	64	64	89	106	119	99	96	0	0.052	0.055	0.054	0.052	1.870	0.051	0.839	120	408	100	2448	2852	-4.265	121	2327	149	2703	25772	332057	6.042	25.264	0	0	0
1	24	6	"gor"	"STM3597"	5610	43130	120	1712	2608	2668	102	64	64	67	21	31	100	100	0	1283	1943	1962	100	60	60	74	50	67	100	98	0	1.348	1.351	1.360	1.331	1.360	1.373	0.939	120	532	100	2871	4427	0.430	1648	1223	2544	1883	312976	233133	121.000	37.380	0	0	0
1	1	7	"yicN"	"STM3786"	1530	43280	110	156	187	138	73	64	64	66	16	24	95	90	0	467	709	808	113	53	53	55	13	23	100	100	0	0.222	0.188	0.210	0.207	1.593	0.168	0.851	80	500	100	506	779	-2.170	92	414	123	656	14980	56737	7.563	50.308	0	0	0
1	2	7	"yidH"	"STM3805"	1690	43290	110	83	104	54	51	64	64	69	28	40	45	31	0	202	303	299	98	55	55	69	90	130	61	40	0	0.129	0.161	0.211	0.219	3.225	0.145	0.725	80	473	100	166	288	-2.952	19	147	40	248	8281	24265	1.250	2.600	0	0	0
1	3	7	"yidQ"	"STM3810"	1880	43290	120	140	214	229	107	64	64	71	35	49	67	53	0	391	826	1044	126	61	61	124	424	341	46	30	0	0.230	0.196	0.189	0.205	2.056	0.163	0.669	120	559	100	406	915	-2.118	76	330	150	765	25622	99179	4.086	1.656	0	0	0
1	4	7	""	"STM3820"	2070	43280	110	94	106	54	50	67	67	71	21	29	55	28	0	1913	3141	3736	118	62	62	134	473	352	87	77	0	0.015	0.013	0.015	0.016	2.851	0.013	0.667	80	435	100	1878	3118	-6.099	27	1851	39	3079	8515	251266	1.667	6.357	0	0	0
1	5	7	"torR"	"STM3824"	2240	43290	130	706	748	350	46	72	72	76	27	35	100	100	0	2413	2439	1118	45	64	64	81	74	91	100	100	0	0.270	0.285	0.288	0.276	1.279	0.287	0.935	120	502	100	2983	3051	-1.889	634	2349	676	2375	89719	292715	24.889	31.865	0	0	0
1	6	7	"dgoR"	"STM3830"	2410	43290	120	359	452	361	79	71	71	75	27	36	97	95	0	2196	2914	2499	85	62	62	76	69	90	99	99	0	0.135	0.134	0.129	0.127	1.386	0.135	0.904	120	461	100	2422	3233	-2.889	288	2134	381	2852	54204	349674	13.963	41.130	0	0	0
1	7	7	"pdxA"	"STM0091"	2580	43290	110	4731	4576	1156	25	70	70	159	505	317	100	98	0	5391	5230	1375	26	60	60	167	580	347	100	100	0	0.874	0.872	0.864	0.871	1.170	0.863	0.985	80	435	100	9992	9676	-0.194	4661	5331	4506	5170	366040	418414	8.747	8.729	0	0	0
1	8	7	""	"STM0099"	2770	43290	110	114	128	73	57	69	69	159	496	311	1	0	0	1278	1510	695	46	59	59	168	562	334	100	63	0	0.037	0.041	0.034	0.033	1.950	0.059	0.154	80	472	100	1264	1510	-4.760	45	1219	59	1451	10262	120807	-0.062	2.388	0	0	0
1	9	7	"yabB"	"STM0119"	2950	43290	110	1335	1887	1801	95	68	68	90	173	192	96	92	0	851	1157	1047	90	57	57	76	102	134	96	93	0	1.596	1.654	1.641	1.676	1.368	1.646	0.900	80	441	100	2061	2919	0.674	1267	794	1819	1100	150923	92583	10.387	10.598	0	0	0
1	10	7	"murE"	"STM0123"	3130	43290	120	1161	1366	1102	80	66	66	81	131	161	97	89	0	628	772	602	77	59	59	72	80	111	94	89	0	1.924	1.823	1.812	1.909	1.483	1.861	0.926	120	471	100	1664	2013	0.944	1095	569	1300	713	163922	92581	9.809	8.750	0	0	0
1	11	7	"lpxC"	"STM0134"	3300	43290	120	1442	3267	5374	164	66	66	73	40	54	97	93	0	433	1009	1621	160	62	62	79	97	122	73	63	0	3.709	3.380	3.683	3.876	1.816	3.602	0.919	120	447	100	1747	4148	1.891	1376	371	3201	947	392000	121054	79.850	9.588	0	0	0
1	12	7	"hofC"	"STM0142"	3480	43300	120	92	127	86	67	64	64	68	25	36	51	34	0	475	1875	2547	135	62	62	71	41	57	82	74	0	0.068	0.035	0.040	0.061	3.873	0.032	0.730	120	470	100	441	1876	-3.883	28	413	63	1813	15230	224993	2.360	44.000	0	0	0
1	13	7	""	"STM1546"	3660	43290	120	110	134	80	59	64	64	69	27	39	71	42	0	1013	1249	1153	92	62	62	67	25	37	99	99	0	0.048	0.059	0.060	0.052	2.078	0.060	0.778	120	441	100	997	1257	-4.370	46	951	70	1187	16111	149885	2.407	47.280	0	0	0
1	14	7	""	"STM1550"	3840	43300	120	274	302	233	77	66	66	71	28	39	91	86	0	1159	1311	1248	95	63	63	70	29	41	95	93	0	0.190	0.189	0.185	0.201	1.609	0.177	0.880	120	433	100	1304	1484	-2.398	208	1096	236	1248	36264	157373	8.250	42.793	0	0	0
1	15	7	""	"STM1555"	4020	43300	120	178	415	1177	283	67	67	70	20	28	96	86	0	1604	2393	2830	118	63	63	81	90	111	100	100	0	0.072	0.149	0.068	0.074	1.973	0.264	0.499	120	451	100	1652	2678	-3.795	111	1541	348	2330	49768	287192	17.250	25.689	0	0	0
1	16	7	""	"STM1561"	4190	43310	130	100	120	62	51	69	69	75	40	53	43	17	0	1955	2654	2669	100	63	63	86	111	129	99	98	0	0.016	0.020	0.019	0.018	2.030	0.020	0.673	120	485	100	1923	2642	-5.932	31	1892	51	2591	14405	318530	1.125	23.135	0	0	0
1	17	7	"adhP"	"STM1567"	4370	43300	120	322	430	362	84	70	70	82	61	74	85	74	0	1286	1837	1703	92	66	66	82	91	110	95	90	0	0.207	0.203	0.206	0.189	2.084	0.193	0.838	120	398	100	1472	2131	-2.275	252	1220	360	1771	51632	220415	5.705	19.286	0	0	0
1	18	7	"yddG"	"STM1571"	4550	43310	120	124	190	186	97	70	70	129	356	275	9	2	0	1392	2030	2126	104	67	67	114	292	256	91	78	0	0.041	0.061	0.047	0.048	2.182	0.077	0.095	120	462	100	1379	2083	-4.617	54	1325	120	1963	22855	243624	0.171	6.562	0	0	0
1	19	7	"topA"	"STM1714"	4740	43300	110	1321	2049	2112	103	69	69	128	374	292	83	66	0	1050	1566	1605	102	67	67	118	308	261	82	67	0	1.274	1.321	1.376	1.338	1.535	1.273	0.893	80	415	100	2235	3479	0.349	1252	983	1980	1499	163949	125286	5.136	4.701	0	0	0
1	20	7	"trpH"	"STM1721"	4890	43300	110	1045	1397	1291	92	67	67	79	70	88	100	100	0	3020	3809	3363	88	63	63	105	232	220	100	100	0	0.331	0.355	0.357	0.343	1.248	0.365	0.948	80	414	100	3935	5076	-1.596	978	2957	1330	3746	111730	304700	18.829	15.966	0	0	0
1	21	7	"cls"	"STM1739"	5080	43310	120	444	606	520	85	66	66	79	76	96	94	88	0	2213	2806	2535	90	59	59	116	317	273	92	88	0	0.175	0.197	0.196	0.190	1.712	0.192	0.909	120	481	100	2532	3287	-2.511	378	2154	540	2747	72699	336710	6.934	8.486	0	0	0
1	22	7	"tdk"	"STM1750"	5250	43310	120	271	445	486	109	68	68	74	51	68	90	74	0	553	856	879	102	65	65	102	253	248	70	47	0	0.416	0.477	0.451	0.472	1.743	0.443	0.798	120	421	100	691	1168	-1.265	203	488	377	791	53399	102728	7.275	2.980	0	0	0
1	23	7	"narX"	"STM1766"	5430	43310	120	496	629	455	72	70	70	79	55	69	99	94	0	3952	5408	4234	78	70	70	109	148	135	100	100	0	0.110	0.105	0.104	0.102	1.347	0.105	0.951	120	433	100	4308	5897	-3.188	426	3882	559	5338	75537	648994	10.000	35.804	0	0	0
1	24	7	"ychM"	"STM1781"	5610	43310	120	224	319	257	80	67	67	77	60	77	80	62	0	1311	1768	1773	100	69	69	98	119	121	93	89	0	0.126	0.148	0.149	0.154	1.734	0.140	0.898	120	524	100	1399	1951	-2.984	157	1242	252	1699	38245	212178	4.033	14.034	0	0	0
1	1	8	""	"STM2303"	1510	43480	110	298	353	242	68	70	70	74	21	28	97	92	0	796	1112	1010	90	57	57	62	27	43	100	96	0	0.309	0.268	0.287	0.303	1.444	0.250	0.938	80	532	100	967	1338	-1.697	228	739	283	1055	28257	88966	13.286	38.889	0	0	0
1	2	8	"nuoL"	"STM2318"	1700	43470	110	6590	7060	2268	32	72	72	86	81	94	100	100	0	4749	5067	1859	36	59	59	71	48	67	100	100	0	1.390	1.395	1.413	1.419	1.144	1.376	0.973	80	486	100	11208	11996	0.475	6518	4690	6988	5008	564834	405320	86.099	104.083	0	0	0
1	3	8	"nuoA"	"STM2328"	1890	43480	110	3084	3938	3143	79	70	70	85	84	98	100	100	0	1528	1960	1479	75	62	62	75	58	77	100	100	0	2.056	2.038	2.070	2.056	1.191	2.115	0.941	80	440	100	4480	5766	1.040	3014	1466	3868	1898	315039	156803	45.869	32.500	0	0	0
1	4	8	"yfbT"	"STM2334"	2060	43470	110	1050	1059	376	35	66	66	69	19	27	100	100	0	1731	1801	618	34	62	62	103	293	284	100	95	0	0.590	0.571	0.578	0.559	1.310	0.558	0.936	80	465	100	2653	2732	-0.762	984	1669	993	1739	84734	144060	52.105	5.795	0	0	0
1	5	8	""	"STM2340"	2240	43470	110	115	137	107	78	68	68	72	27	37	70	47	0	1493	1812	1456	80	66	66	93	118	126	98	97	0	0.033	0.040	0.035	0.031	2.214	0.037	0.413	80	419	100	1474	1815	-4.924	47	1427	69	1746	10976	144921	2.407	14.568	0	0	0
1	6	8	""	"STM2344"	2400	43470	110	100	104	26	25	69	69	73	26	35	60	17	0	2329	2679	1410	52	66	66	108	192	177	100	100	0	0.014	0.013	0.014	0.012	2.193	0.011	0.283	80	428	100	2294	2648	-6.190	31	2263	35	2613	8356	214318	1.192	13.391	0	0	0
1	7	8	""	"STM2528"	2600	43480	120	151	157	55	35	71	71	107	327	305	0	0	0	3860	3757	2006	53	62	62	131	387	295	95	92	0	0.021	0.023	0.022	0.022	1.790	0.023	0.759	120	527	100	3878	3781	-5.569	80	3798	86	3695	18807	450841	0.153	9.370	0	0	0
1	8	8	"nifU"	"STM2542"	2770	43470	110	3098	3505	1883	53	71	71	89	135	151	100	100	0	1025	1127	557	49	60	60	71	48	67	100	100	0	3.137	3.218	3.265	3.252	1.220	3.307	0.947	80	434	100	3992	4501	1.649	3027	965	3434	1067	280416	90186	25.304	22.000	0	0	0
1	9	8	"yjdL"	"STM2560"	2950	43470	110	534	590	227	38	72	72	107	210	196	100	63	0	6180	6947	2455	35	61	61	89	131	147	100	100	0	0.076	0.075	0.073	0.074	1.160	0.075	0.905	80	467	100	6581	7404	-3.727	462	6119	518	6886	47177	555738	2.300	52.351	0	0	0
1	10	8	"yfhK"	"STM2564"	3120	43480	110	522	606	356	58	74	74	82	49	59	98	96	0	3061	3494	2073	59	65	65	146	379	259	100	95	0	0.150	0.155	0.152	0.150	1.267	0.156	0.943	80	472	100	3444	3961	-2.741	448	2996	532	3429	48458	279520	10.694	8.834	0	0	0
1	11	8	""	"STM2575"	3320	43480	110	206	215	79	36	80	80	87	48	55	88	66	0	5245	5766	3123	54	68	68	143	377	263	100	100	0	0.024	0.024	0.024	0.023	1.402	0.023	0.844	80	457	100	5303	5833	-5.361	126	5177	135	5698	17207	461306	2.667	14.915	0	0	0
1	12	8	""	"STM2590"	3480	43480	110	157	178	76	42	71	71	75	21	28	96	91	0	4018	4473	2525	56	68	68	87	111	127	100	100	0	0.022	0.024	0.025	0.023	1.509	0.025	0.851	80	404	100	4036	4512	-5.521	86	3950	107	4405	14210	357824	4.905	39.514	0	0	0
1	13	8	"yraO"	"STM3266"	3660	43470	110	1558	1776	983	55	71	71	80	70	87	100	100	0	3022	3318	1613	48	69	69	94	142	151	100	100	0	0.504	0.525	0.516	0.517	1.238	0.542	0.934	80	437	100	4440	4954	-0.990	1487	2953	1705	3249	142040	265419	24.229	22.704	0	0	0
1	14	8	"yhbU"	"STM3274"	3850	43480	120	162	168	43	25	71	71	81	70	86	72	13	0	7395	6870	2127	30	70	70	83	100	120	99	99	0	0.012	0.014	0.014	0.014	1.814	0.013	0.642	120	446	100	7416	6897	-6.331	91	7325	97	6800	20107	824416	1.243	67.870	0	0	0
1	15	8	""	"STM3278"	4010	43480	110	105	106	26	24	73	73	77	24	31	57	21	0	4904	4941	1349	27	72	72	130	291	223	100	100	0	0.007	0.007	0.007	0.006	2.220	0.007	0.267	80	392	100	4864	4902	-7.238	32	4832	33	4869	8487	395242	1.208	16.533	0	0	0
1	16	8	"yhbC"	"STM3288"	4190	43480	110	6537	6621	2748	41	78	78	97	118	121	100	100	0	2250	2219	901	40	73	73	133	285	214	100	100	0	2.967	3.049	3.019	3.052	1.113	3.109	0.921	80	412	100	8636	8689	1.569	6459	2177	6543	2146	529670	177481	55.288	7.319	0	0	0
1	17	8	"mrsA"	"STM3294"	4370	43480	120	6752	6936	1304	18	83	83	106	158	149	100	100	0	6606	6832	1207	17	75	75	85	45	52	100	100	0	1.021	1.014	1.022	1.009	1.247	1.013	0.971	120	480	100	13200	13610	0.030	6669	6531	6853	6757	832315	819839	43.228	149.933	0	0	0
1	18	8	"rplU"	"STM3304"	4560	43490	120	10930	12024	10306	85	77	77	86	41	47	100	100	1	370	420	325	77	71	71	79	40	50	96	89	0	36.298	34.232	35.885	35.255	1.357	33.789	0.949	120	451	100	11152	12296	5.182	10853	299	11947	349	1442884	50442	291.171	8.525	0	0	0
1	19	8	"ybgJ"	"STM0712"	4720	43480	110	1598	1783	1137	63	70	70	105	193	183	100	98	0	2990	3148	1832	58	69	69	123	288	234	100	98	0	0.523	0.556	0.538	0.551	1.195	0.578	0.962	80	431	100	4449	4792	-0.935	1528	2921	1713	3079	142606	251870	8.694	10.503	0	0	0
1	20	8	""	"STM0719"	4900	43480	110	181	188	40	21	67	67	87	89	102	81	8	0	10820	10665	1353	12	68	68	272	1156	425	100	100	0	0.011	0.011	0.011	0.011	1.346	0.010	0.523	80	480	100	10866	10718	-6.559	114	10752	121	10597	15056	853182	1.135	8.990	0	0	0
1	21	8	""	"STM0725"	5080	43480	110	116	125	54	43	65	65	69	22	31	78	56	0	2644	2531	786	31	63	63	249	1176	472	95	62	0	0.020	0.024	0.021	0.019	2.027	0.020	0.456	80	458	100	2632	2528	-5.661	51	2581	60	2468	9967	202466	2.545	1.940	0	0	0
1	22	8	"sdhA"	"STM0734"	5260	43490	110	4476	4712	1268	26	67	67	115	310	269	100	100	0	8304	8699	2147	24	67	67	156	514	329	100	100	0	0.535	0.538	0.539	0.536	1.074	0.538	0.985	80	434	100	12646	13277	-0.902	4409	8237	4645	8632	376980	695896	14.829	16.621	0	0	0
1	23	8	"tolQ"	"STM0745"	5430	43480	110	3780	3990	1536	38	69	69	175	487	278	100	100	0	4048	4203	1465	34	68	68	218	634	290	100	100	0	0.932	0.948	0.918	0.941	1.120	0.947	0.967	80	424	100	7691	8056	-0.101	3711	3980	3921	4135	319233	336235	7.834	6.285	0	0	0
1	24	8	"nadA"	"STM0756"	5620	43490	120	392	440	239	54	68	68	115	328	285	47	11	0	6041	6537	3373	51	69	69	127	334	262	98	97	0	0.054	0.058	0.054	0.056	1.341	0.060	0.433	120	584	100	6296	6840	-4.204	324	5972	372	6468	52852	784428	0.991	19.192	0	0	0
1	1	9	"yliJ"	"STM0862"	1520	43640	110	455	738	616	83	70	70	72	20	27	100	98	0	1269	2263	2091	92	57	57	62	29	46	100	100	0	0.318	0.303	0.305	0.310	1.228	0.294	0.954	80	505	100	1597	2874	-1.654	385	1212	668	2206	59045	181073	33.300	75.897	0	0	0
1	2	9	""	"STM0869"	1720	43650	120	138	146	63	43	68	68	76	49	64	69	30	0	1612	1680	860	51	59	59	71	53	74	98	97	0	0.045	0.048	0.047	0.046	1.953	0.045	0.571	120	474	100	1623	1699	-4.472	70	1553	78	1621	17504	201585	1.429	30.358	0	0	0
1	3	9	"potF"	"STM0877"	1890	43650	120	362	350	146	41	65	65	68	19	27	95	91	0	5471	5083	2458	48	60	60	67	39	58	100	98	0	0.055	0.057	0.056	0.056	1.315	0.056	0.956	120	442	100	5708	5308	-4.187	297	5411	285	5023	42056	609932	14.842	128.615	0	0	0
1	4	9	""	"STM0884"	2060	43640	110	150	157	39	24	63	63	66	18	27	100	98	0	9160	9752	2772	28	64	64	93	214	230	100	100	0	0.010	0.010	0.009	0.009	1.483	0.009	0.739	80	466	100	9183	9782	-6.708	87	9096	94	9688	12572	780173	5.056	45.136	0	0	0
1	5	9	""	"STM0893"	2250	43640	110	148	145	42	28	66	66	70	24	34	85	76	0	11870	10962	3246	29	67	67	125	269	215	100	100	0	0.007	0.007	0.007	0.006	1.844	0.007	0.704	80	451	100	11885	10974	-7.169	82	11803	79	10895	11568	876963	3.125	40.286	0	0	0
1	6	9	""	"STM0897"	2410	43640	110	76	78	23	29	70	70	73	22	30	21	5	0	3174	3105	1152	37	71	71	135	235	174	100	98	0	0.002	0.003	0.005	0.005	2.543	0.002	0.020	80	452	100	3109	3042	-9.014	6	3103	8	3034	6237	248411	0.227	12.638	0	0	0
1	7	9	""	"STM1032"	2600	43640	110	300	322	101	31	70	70	72	17	23	100	100	0	6792	7194	2565	35	70	70	101	147	145	100	100	0	0.034	0.035	0.035	0.035	1.269	0.034	0.906	80	466	100	6952	7376	-4.869	230	6722	252	7124	25738	575508	14.706	48.252	0	0	0
1	8	9	""	"STM1036"	2790	43640	110	165	173	52	30	71	71	86	125	145	27	1	0	4163	4868	2094	43	68	68	83	62	74	100	100	0	0.023	0.021	0.021	0.020	1.427	0.021	0.807	80	465	100	4189	4902	-5.445	94	4095	102	4800	13827	389401	0.696	77.177	0	0	0
1	9	9	""	"STM1041"	2950	43650	110	228	303	314	103	75	75	78	34	43	100	96	0	4594	5507	4168	75	68	68	83	89	107	100	100	0	0.034	0.042	0.036	0.036	1.376	0.053	0.845	80	465	100	4679	5667	-4.887	153	4526	228	5439	24267	440570	6.618	60.944	0	0	0
1	10	9	"metH"	"STM4188"	3140	43650	110	1587	1540	406	26	83	83	88	40	45	100	100	0	7605	7437	1935	26	74	74	100	204	204	100	100	0	0.200	0.198	0.198	0.198	1.197	0.198	0.986	80	454	100	9035	8820	-2.324	1504	7531	1457	7363	123194	594940	36.300	35.966	0	0	0
1	11	9	""	"STM4197"	3310	43650	110	121	128	39	30	90	90	93	24	25	60	22	0	822	1620	2037	125	78	78	98	137	139	81	73	0	0.042	0.025	0.028	0.039	3.882	0.017	0.381	80	440	100	775	1580	-4.585	31	744	38	1542	10273	129621	1.458	11.109	0	0	0
1	12	9	""	"STM4201"	3480	43640	110	166	178	60	33	83	83	85	22	25	91	80	0	4100	4644	2402	51	79	79	119	203	170	100	100	0	0.021	0.021	0.021	0.020	1.615	0.020	0.754	80	459	100	4104	4660	-5.598	83	4021	95	4565	14229	371521	4.227	22.291	0	0	0
1	13	9	"mntH"	"STM2408"	3680	43650	120	870	858	211	24	76	76	81	64	79	98	96	0	10810	10387	2274	21	79	79	105	161	153	99	99	0	0.074	0.076	0.076	0.073	1.368	0.076	0.967	120	482	100	11525	11090	-3.757	794	10731	782	10308	102977	1246473	12.141	63.863	0	0	0
1	14	9	"pduN"	"STM2049"	3840	43650	110	105	113	31	27	75	75	76	20	26	65	40	0	1556	1564	433	27	82	82	90	77	85	100	100	0	0.020	0.026	0.021	0.019	2.639	0.023	0.359	80	363	100	1504	1520	-5.619	30	1474	38	1482	9013	125082	1.850	19.143	0	0	0
1	15	9	""	"STM2636"	4020	43660	120	1251	1219	334	27	79	79	87	39	44	98	98	0	11970	11662	3119	26	82	82	139	352	253	99	98	0	0.099	0.098	0.098	0.095	1.264	0.098	0.980	120	468	100	13060	12720	-3.342	1172	11888	1140	11580	146225	1399451	29.026	32.736	0	0	0
1	16	9	"rplI"	"STM4394"	4190	43650	110	18068	17440	4904	28	88	88	413	2090	506	100	98	0	1281	1262	370	29	80	80	114	176	154	100	97	0	14.971	14.680	14.623	14.845	1.176	14.797	0.972	80	432	100	19181	18534	3.904	17980	1201	17352	1182	1395197	100932	8.147	6.523	0	0	0
1	17	9	"sitC"	"STM2863"	4370	43660	110	1046	1085	166	15	80	80	388	2028	522	0	0	0	9308	9523	1219	12	79	79	161	504	313	100	100	0	0.105	0.106	0.107	0.106	1.094	0.095	0.031	80	460	100	10195	10449	-3.256	966	9229	1005	9444	86835	761813	0.344	18.575	0	0	0
1	18	9	"bcfD"	"STM0024"	4550	43660	110	343	345	64	18	75	75	85	51	60	100	100	0	7935	7733	1325	17	75	75	152	512	336	100	100	0	0.034	0.035	0.035	0.035	1.224	0.035	0.894	80	446	100	8128	7928	-4.874	268	7860	270	7658	27637	618678	5.098	14.807	0	0	0
1	19	9	""	"PSLT065"	4730	43660	100	85	134	165	123	68	68	77	66	85	20	8	0	637	669	308	46	73	73	109	182	166	100	82	0	0.030	0.111	0.063	0.051	3.794	0.184	0.382	80	394	100	581	662	-5.052	17	564	66	596	10738	53492	0.864	3.077	0	0	0
1	20	9	"trbD"	"PSLT083"	4890	43660	110	85	115	86	74	66	66	69	24	34	46	25	0	874	1945	2810	144	71	71	161	711	441	55	35	0	0.024	0.026	0.032	0.028	2.058	0.027	0.779	80	452	100	822	1923	-5.401	19	803	49	1874	9200	155592	1.917	2.509	0	0	0
1	21	9	"yneG"	"STM1526"	5070	43670	110	224	253	174	68	66	66	70	21	30	100	97	0	975	1097	829	75	69	69	105	148	140	100	98	0	0.174	0.182	0.184	0.174	1.328	0.189	0.949	80	492	100	1064	1215	-2.520	158	906	187	1028	20278	87767	8.714	6.703	0	0	0
1	22	9	"dcuS"	"STM4304"	5260	43660	110	1187	1190	187	15	67	67	92	200	217	100	100	0	12015	11880	2009	16	77	77	194	698	359	100	100	0	0.094	0.095	0.095	0.095	1.072	0.094	0.987	80	485	100	13058	12926	-3.414	1120	11938	1123	11803	95218	950362	5.490	16.742	0	0	0
1	23	9	"yjdE"	"STM4294"	5450	43670	120	534	507	134	26	66	66	102	293	287	88	8	0	10615	9965	2778	27	75	75	182	664	364	98	97	0	0.044	0.045	0.045	0.045	1.249	0.045	0.967	120	525	100	11008	10331	-4.493	468	10540	441	9890	60865	1195813	1.382	14.733	0	0	0
1	24	9	""	"STM4307"	5630	43670	110	275	279	56	20	64	64	71	40	56	100	98	0	8031	7779	1693	21	68	68	78	58	74	100	100	0	0.026	0.028	0.028	0.028	1.173	0.027	0.922	80	473	100	8174	7926	-5.238	211	7963	215	7711	22316	622322	5.200	132.776	0	0	0
1	1	10	""	"STM4597"	1530	43820	100	143	145	40	27	68	68	71	18	25	95	86	0	897	885	283	31	60	60	64	23	35	100	100	0	0.090	0.093	0.087	0.085	1.683	0.086	0.658	80	452	100	912	902	-3.480	75	837	77	825	11626	70808	4.111	35.696	0	0	0
1	2	10	""	"STM0257"	1710	43810	110	162	169	47	27	64	64	66	16	24	98	98	0	4718	4868	1164	23	60	60	74	60	81	100	100	0	0.021	0.022	0.021	0.021	1.397	0.022	0.800	80	417	100	4756	4913	-5.571	98	4658	105	4808	13536	389433	6.438	79.900	0	0	0
1	3	10	""	"STM0275"	1880	43820	110	92	101	60	59	64	64	65	16	24	75	42	0	1133	1115	441	39	59	59	72	58	80	100	100	0	0.026	0.035	0.028	0.027	2.317	0.035	0.232	80	442	100	1102	1093	-5.261	28	1074	37	1056	8063	89160	2.250	17.983	0	0	0
1	4	10	""	"STM0284"	2060	43830	90	82	89	38	42	61	61	63	16	25	61	25	0	512	582	417	71	60	60	66	25	37	100	100	0	0.046	0.054	0.053	0.050	1.966	0.065	0.529	52	356	100	473	550	-4.428	21	452	28	522	4608	30242	1.625	20.640	0	0	0
1	5	10	""	"STM0292"	2240	43820	100	269	262	82	31	62	62	64	19	29	98	97	0	2852	2694	948	35	63	63	75	84	112	100	100	0	0.074	0.076	0.076	0.074	1.276	0.075	0.930	80	440	100	2996	2831	-3.752	207	2789	200	2631	20955	215515	10.421	31.179	0	0	0
1	6	10	"safB"	"STM0300"	2430	43820	110	206	201	56	27	68	68	71	19	26	98	97	0	6678	6021	2355	39	68	68	82	93	113	100	100	0	0.021	0.022	0.022	0.022	1.385	0.022	0.828	80	467	100	6748	6086	-5.582	138	6610	133	5953	16105	481680	6.842	63.860	0	0	0
1	7	10	"ycfM"	"STM1207"	2590	43830	110	978	987	259	26	73	73	77	20	25	100	100	0	1570	1630	457	28	68	68	77	35	45	100	100	0	0.603	0.585	0.589	0.588	1.104	0.581	0.984	80	465	100	2407	2476	-0.731	905	1502	914	1562	78920	130405	45.500	44.371	0	0	0
1	8	10	"ycfS"	"STM1215"	2770	43830	100	225	247	96	38	73	73	76	20	26	98	95	0	1360	1420	652	45	71	71	79	33	41	100	100	0	0.118	0.129	0.126	0.122	1.411	0.126	0.870	80	419	100	1441	1523	-3.084	152	1289	174	1349	19785	113599	8.550	40.636	0	0	0
1	9	10	"ycfD"	"STM1229"	2940	43830	110	3172	3302	503	15	79	79	107	202	188	100	100	0	6148	6413	892	13	72	72	120	313	260	100	100	0	0.509	0.508	0.507	0.507	1.059	0.511	0.992	80	466	100	9169	9564	-0.974	3093	6076	3223	6341	264173	513062	15.817	20.105	0	0	0
1	10	10	"icdA"	"STM1238"	3120	43820	100	2168	2281	935	40	90	90	125	211	168	100	100	0	1172	1278	593	46	84	84	135	323	239	98	90	0	1.910	1.835	1.854	1.861	1.128	1.805	0.966	80	431	100	3166	3385	0.934	2078	1088	2191	1194	182456	102230	10.218	3.539	0	0	0
1	11	10	""	"STM1261"	3300	43820	90	193	208	68	32	95	95	105	42	40	88	67	0	631	724	358	49	90	90	109	74	67	100	100	0	0.181	0.178	0.175	0.165	1.699	0.175	0.766	52	365	100	639	747	-2.465	98	541	113	634	10822	37625	2.452	8.311	0	0	0
1	12	10	""	"STM1273"	3480	43830	110	176	190	61	32	89	89	94	29	30	97	78	0	4322	4121	1008	24	91	91	116	128	110	100	100	0	0.021	0.025	0.022	0.022	1.871	0.023	0.541	80	471	100	4318	4131	-5.604	87	4231	101	4030	15204	329654	3.310	31.289	0	0	0
1	13	10	"ydgA"	"STM1466"	3660	43830	120	10082	9011	3333	36	83	83	86	24	27	99	99	0	11882	10723	3825	35	88	88	94	29	30	99	99	0	0.848	0.839	0.845	0.829	1.209	0.844	0.994	120	502	100	21793	19563	-0.238	9999	11794	8928	10635	1081341	1286741	371.875	366.517	0	0	0
1	14	10	""	"STM1472"	3840	43820	110	252	254	38	14	80	80	85	27	31	100	100	0	13448	13590	851	6	94	94	229	820	358	100	100	0	0.013	0.013	0.012	0.013	1.227	0.013	0.902	80	438	100	13526	13670	-6.279	172	13354	174	13496	20290	1087175	6.259	16.294	0	0	0
1	15	10	""	"STM1481"	4020	43820	110	682	684	90	13	80	80	90	47	52	100	100	0	11759	11828	881	7	92	92	325	1071	329	100	100	0	0.052	0.051	0.051	0.051	1.122	0.052	0.962	80	429	100	12269	12340	-4.277	602	11667	604	11736	54698	946242	12.638	10.740	0	0	0
1	16	10	"ynfL"	"STM1487"	4190	43830	110	478	482	68	14	80	80	188	1140	606	0	0	0	7725	7703	814	10	84	84	293	946	322	100	100	0	0.052	0.053	0.053	0.052	1.119	0.053	0.964	80	465	100	8039	8021	-4.263	398	7641	402	7619	38541	616211	0.258	7.833	0	0	0
1	17	10	""	"STM1494"	4380	43840	110	228	234	45	19	75	75	86	60	69	100	83	0	6414	6677	1171	17	77	77	228	798	350	100	100	0	0.024	0.024	0.023	0.024	1.267	0.023	0.817	80	480	100	6490	6759	-5.372	153	6337	159	6600	18690	534132	2.467	8.081	0	0	0
1	18	10	"ynfC"	"STM1501"	4560	43840	110	878	884	226	25	74	74	78	27	34	100	100	0	5093	5041	1400	27	78	78	100	139	139	100	100	0	0.160	0.163	0.164	0.164	1.112	0.162	0.983	80	440	100	5819	5773	-2.641	804	5015	810	4963	70718	403277	29.852	35.547	0	0	0
1	19	10	""	"STM2780"	4720	43830	110	2428	2405	411	17	72	72	85	53	62	100	100	0	11389	11558	1851	16	80	80	133	233	175	100	100	0	0.208	0.203	0.204	0.202	1.083	0.203	0.991	80	427	100	13665	13811	-2.263	2356	11309	2333	11478	192361	924672	43.774	49.034	0	0	0
1	20	10	""	"STM2788"	4890	43840	110	359	372	95	25	70	70	82	52	63	100	100	0	9679	9900	2290	23	76	76	175	408	233	100	100	0	0.030	0.031	0.031	0.030	1.185	0.030	0.885	80	489	100	9892	10126	-5.054	289	9603	302	9824	29794	791968	5.577	23.836	0	0	0
1	21	10	"ygaU"	"STM2795"	5090	43840	110	341	361	161	44	67	67	71	23	32	100	100	0	2994	3089	1645	53	71	71	124	348	280	100	100	0	0.094	0.097	0.097	0.096	1.229	0.095	0.938	80	477	100	3197	3312	-3.415	274	2923	294	3018	28910	247110	12.609	8.520	0	0	0
1	22	10	"yihD"	"STM3995"	5260	43850	110	594	591	253	42	67	67	72	42	58	100	98	0	1415	1360	649	47	76	76	114	482	422	91	68	0	0.394	0.408	0.422	0.417	1.163	0.404	0.968	80	453	100	1866	1808	-1.345	527	1339	524	1284	47299	108820	12.357	2.585	0	0	0
1	23	10	""	"STM4015"	5430	43840	110	308	298	137	45	68	68	72	21	29	100	95	0	9178	8255	4412	53	77	77	130	406	312	100	98	0	0.026	0.028	0.027	0.028	1.344	0.028	0.927	80	434	100	9341	8408	-5.245	240	9101	230	8178	23839	660403	10.762	20.012	0	0	0
1	24	10	"fdhE"	"STM4034"	5610	43840	110	6346	6259	2635	42	66	66	89	119	133	100	100	0	4381	4445	1810	40	66	66	126	388	307	100	97	0	1.455	1.414	1.416	1.408	1.119	1.433	0.976	80	496	100	10595	10572	0.541	6280	4315	6193	4379	500738	355563	51.849	11.131	0	0	0
1	1	11	""	"STM2940"	1520	43990	100	285	287	56	19	71	71	73	18	24	100	100	0	4118	4058	1044	25	66	66	73	31	42	100	100	0	0.053	0.054	0.056	0.054	1.210	0.053	0.908	80	472	100	4266	4208	-4.243	214	4052	216	3992	22992	324662	11.889	128.548	0	0	0
1	2	11	"ygcB"	"STM2944"	1710	43990	110	183	185	30	16	70	70	73	22	30	100	97	0	15394	15277	1171	7	68	68	78	41	52	100	100	0	0.007	0.008	0.007	0.007	1.317	0.007	0.820	80	465	100	15439	15324	-7.084	113	15326	115	15209	14793	1222129	5.091	370.707	0	0	0
1	3	11	"relA"	"STM2956"	1870	44000	100	1041	1133	435	38	68	68	70	20	28	100	100	0	1710	1910	745	39	61	61	67	24	35	100	100	0	0.590	0.576	0.583	0.576	1.175	0.573	0.963	80	407	100	2622	2914	-0.761	973	1649	1065	1849	90606	152760	53.150	76.792	0	0	0
1	4	11	"yqcD"	"STM2968"	2050	43990	110	573	595	277	46	67	67	69	20	28	100	100	0	1512	1535	707	46	61	61	68	22	32	100	100	0	0.349	0.358	0.356	0.359	1.245	0.360	0.959	80	468	100	1957	2002	-1.520	506	1451	528	1474	47617	122777	26.300	66.682	0	0	0
1	5	11	"fucP"	"STM2975"	2230	43990	110	113	114	28	24	69	69	72	22	30	77	47	0	7181	7575	1562	20	69	69	87	91	104	100	100	0	0.006	0.006	0.006	0.005	1.955	0.006	0.439	80	467	100	7156	7551	-7.337	44	7112	45	7506	9159	605972	1.909	82.286	0	0	0
1	6	11	"fucU"	"STM2978"	2410	44000	110	139	146	41	28	75	75	80	28	35	92	58	0	2793	2771	585	21	73	73	92	92	100	100	100	0	0.024	0.026	0.024	0.023	1.645	0.026	0.545	80	468	100	2784	2769	-5.409	64	2720	71	2698	11645	221651	2.357	29.120	0	0	0
1	7	11	"exbB"	"STM3159"	2590	44010	110	6287	6324	977	15	87	87	89	25	28	100	100	0	5133	5102	793	15	70	70	78	30	38	100	100	0	1.225	1.239	1.232	1.240	1.061	1.243	0.987	80	453	100	11263	11269	0.292	6200	5063	6237	5032	505909	408135	249.400	167.467	0	0	0
1	8	11	"ygiR"	"STM3168"	2760	44000	110	3588	3786	1401	37	83	83	97	90	92	100	100	0	6616	7220	2456	34	72	72	98	164	167	100	100	0	0.536	0.518	0.512	0.514	1.124	0.519	0.975	80	442	100	10049	10851	-0.901	3505	6544	3703	7148	302912	577568	40.989	43.427	0	0	0
1	9	11	"ygiW"	"STM3176"	2940	44010	110	713	1067	1352	126	84	84	110	168	152	96	86	0	1093	1452	1593	109	79	79	120	243	202	96	88	0	0.620	0.716	0.671	0.664	1.211	0.759	0.931	80	467	100	1643	2356	-0.689	629	1014	983	1373	85331	116123	5.696	5.481	0	0	0
1	10	11	"STMF1.41"	"Not LT2a92"	3120	44000	110	480	668	813	121	89	89	97	45	46	85	81	0	139	174	145	83	84	84	95	48	50	55	31	0	7.109	6.433	6.386	5.879	2.672	5.799	0.744	80	492	100	446	669	2.830	391	55	579	90	53421	13930	12.689	1.646	0	0	0
1	11	11	""	"STM2668"	3310	44010	110	584	559	152	27	91	91	97	34	35	100	96	0	8087	7614	2136	28	89	89	98	42	42	100	100	0	0.062	0.062	0.062	0.060	1.213	0.062	0.959	80	459	100	8491	7993	-4.020	493	7998	468	7525	44698	609103	13.588	178.952	0	0	0
1	12	11	""	"STM2682"	3470	44000	100	196	212	112	52	92	92	97	31	31	76	67	0	408	407	221	54	89	89	102	44	43	90	87	0	0.326	0.377	0.359	0.320	1.943	0.422	0.799	80	405	100	423	438	-1.617	104	319	120	318	16950	32559	3.710	6.932	0	0	0
1	13	11	""	"STM0497"	3660	44010	100	231	234	39	16	94	94	130	494	380	0	0	0	6862	6622	1163	17	99	99	120	220	183	100	100	0	0.020	0.021	0.021	0.021	1.316	0.021	0.785	80	394	100	6900	6663	-5.625	137	6763	140	6523	18747	529724	0.211	29.555	0	0	0
1	14	11	"tesA"	"STM0506"	3840	44010	120	1159	1150	458	39	95	95	123	424	344	90	72	0	4659	4573	1939	42	101	101	166	605	364	96	92	0	0.233	0.236	0.239	0.239	1.352	0.253	0.622	120	535	100	5622	5527	-2.099	1064	4558	1055	4472	137945	548772	2.422	7.284	0	0	0
1	15	11	"allR"	"STM0516"	4020	44010	110	2087	2119	334	15	94	94	105	56	53	100	100	0	7231	7513	1249	16	100	100	146	402	275	100	100	0	0.279	0.273	0.276	0.273	1.079	0.272	0.977	80	459	100	9124	9438	-1.839	1993	7131	2025	7413	169544	601011	35.964	18.326	0	0	0
1	16	11	"allP"	"STM0522"	4190	44000	110	119	125	33	26	87	87	98	55	56	26	3	0	10916	11372	2880	25	89	89	263	921	350	100	100	0	0.003	0.003	0.003	0.003	2.428	0.003	0.198	80	438	100	10859	11321	-8.402	32	10827	38	11283	10007	909787	0.491	12.062	0	0	0
1	17	11	"glxK"	"STM0525"	4360	44010	110	304	318	76	23	81	81	85	29	34	100	100	0	10254	10689	2560	23	83	83	304	1073	352	100	100	0	0.022	0.022	0.022	0.022	1.215	0.022	0.910	80	392	100	10394	10843	-5.511	223	10171	237	10606	25404	855148	8.034	9.678	0	0	0
1	18	11	"ylbF"	"STM0531"	4550	44010	110	138	142	37	26	79	79	84	30	35	82	47	0	5744	5693	2084	36	86	86	171	602	352	100	100	0	0.010	0.011	0.011	0.010	1.692	0.011	0.577	80	445	100	5717	5670	-6.583	59	5658	63	5607	11386	455418	1.933	9.173	0	0	0
1	19	11	"yhgN"	"STM3540"	4730	44010	110	185	201	84	41	76	76	82	40	48	85	63	0	1938	2017	1010	50	83	83	119	182	152	100	100	0	0.059	0.065	0.062	0.056	1.587	0.069	0.777	80	453	100	1964	2059	-4.089	109	1855	125	1934	16090	161356	2.975	10.429	0	0	0
1	20	11	""	"STM2186"	4900	44020	110	280	285	79	27	74	74	77	24	31	100	100	0	8717	8305	2299	27	77	77	126	350	277	100	100	0	0.024	0.026	0.025	0.025	1.238	0.025	0.911	80	465	100	8846	8439	-5.390	206	8640	211	8228	22839	664403	8.667	23.369	0	0	0
1	21	11	"folE"	"STM2193"	5090	44020	100	1169	1292	533	41	74	74	77	24	31	100	100	0	1507	1575	634	40	74	74	106	241	227	100	100	0	0.764	0.811	0.811	0.805	1.142	0.819	0.973	80	430	100	2528	2719	-0.388	1095	1433	1218	1501	103352	126000	50.625	6.095	0	0	0
1	22	11	"yeiH"	"STM2202"	5270	44020	110	494	515	127	24	78	78	82	26	31	100	100	0	4877	4898	1319	26	77	77	81	24	29	100	100	0	0.087	0.091	0.090	0.090	1.164	0.090	0.958	80	441	100	5216	5258	-3.528	416	4800	437	4821	41229	391859	16.654	200.708	0	0	0
1	23	11	""	"STM2225"	5440	44020	100	2030	2028	739	36	77	77	82	29	35	100	100	0	3969	3924	1459	37	77	77	107	337	314	100	100	0	0.502	0.507	0.511	0.505	1.115	0.505	0.976	80	388	100	5845	5798	-0.995	1953	3892	1951	3847	162268	313947	67.103	11.326	0	0	0
1	24	11	""	"STM2235"	5620	44010	110	243	253	87	34	68	68	80	82	102	87	52	0	8871	8602	3693	42	69	69	94	137	145	100	100	0	0.020	0.022	0.021	0.021	1.220	0.021	0.893	80	507	100	8977	8718	-5.652	175	8802	185	8533	20224	688156	2.110	62.102	0	0	0
1	1	12	"phoP"	"STM1231"	1510	44180	110	2366	2304	649	28	79	79	92	148	160	100	100	0	1398	1344	357	26	69	69	76	39	51	100	100	0	1.721	1.745	1.741	1.742	1.177	1.753	0.974	80	565	100	3616	3500	0.783	2287	1329	2225	1275	184306	107515	14.946	32.513	0	0	0
1	2	12	"phoP"	"STM1231"	1710	44170	110	4839	4622	946	20	80	80	90	62	68	100	100	0	2938	2845	452	15	70	70	78	42	53	100	100	0	1.659	1.637	1.668	1.610	1.150	1.677	0.983	80	500	100	7627	7317	0.731	4759	2868	4542	2775	369758	227598	73.097	65.881	0	0	0
1	3	12	"phoP"	"STM1231"	1880	44180	100	4689	4519	755	16	86	86	94	67	71	100	100	0	2716	2688	435	16	68	68	77	47	61	100	100	0	1.738	1.692	1.703	1.689	1.105	1.727	0.977	80	396	100	7251	7053	0.798	4603	2648	4433	2620	361542	215073	66.045	55.553	0	0	0
1	4	12	"phoQ"	"STM1230"	2050	44170	110	1547	1585	632	39	88	88	98	66	67	100	100	0	2019	2050	807	39	72	72	84	53	63	100	100	0	0.749	0.757	0.748	0.757	1.170	0.764	0.972	80	467	100	3406	3475	-0.416	1459	1947	1497	1978	126771	164010	22.530	37.094	0	0	0
1	5	12	"phoQ"	"STM1230"	2230	44170	110	6224	5794	1535	26	92	92	195	598	306	100	100	0	7719	7384	1996	27	79	79	193	743	384	100	100	0	0.803	0.781	0.783	0.780	1.140	0.771	0.978	80	492	100	13772	13007	-0.317	6132	7640	5702	7305	463512	590702	9.363	9.678	0	0	0
1	6	12	"hupA"	"STM4170"	2420	44170	110	7550	7708	2262	29	93	93	224	630	281	100	100	0	760	758	155	20	83	83	198	761	384	25	0	0	11.015	11.281	11.691	11.057	1.250	12.084	0.871	80	466	100	8134	8290	3.461	7457	677	7615	675	616646	60623	11.879	0.736	0	0	0
1	7	12	"sopB"	"STM1091"	2590	44180	100	6666	6703	1310	19	102	102	136	183	134	100	100	0	6369	6377	1083	16	87	87	103	76	73	100	100	0	1.045	1.049	1.040	1.045	1.087	1.051	0.984	80	406	100	12846	12891	0.063	6564	6282	6601	6290	536231	510193	35.885	82.553	0	0	0
1	8	12	"pipC"	"STM0375"	2780	44170	110	1379	1419	359	25	96	96	108	82	75	100	100	0	1323	1348	315	23	85	85	109	155	142	100	100	0	1.036	1.048	1.067	1.038	1.196	1.065	0.963	80	467	100	2521	2586	0.052	1283	1238	1323	1263	113540	107871	15.988	7.994	0	0	0
1	9	12	"pipC"	"STM0375"	2950	44180	110	2255	2281	386	16	90	90	111	103	92	100	100	0	2220	2226	399	17	85	85	112	117	104	100	100	0	1.014	1.023	1.028	1.026	1.121	1.018	0.978	80	427	100	4300	4332	0.020	2165	2135	2191	2141	182506	178062	21.068	18.068	0	0	0
1	10	12	"pipC"	"STM0375"	3120	44180	110	2275	2315	565	24	95	95	129	158	122	100	100	0	2098	2098	581	27	92	92	132	163	123	100	100	0	1.087	1.107	1.098	1.121	1.140	1.095	0.977	80	478	100	4186	4226	0.120	2180	2006	2220	2006	185218	167831	13.835	12.061	0	0	0
1	11	12	"ssrB"	"STM1391"	3310	44170	110	374	368	69	18	101	101	125	132	105	96	55	0	3756	3721	819	22	108	108	146	163	111	100	100	0	0.075	0.074	0.074	0.073	1.248	0.074	0.882	80	463	100	3921	3880	-3.740	273	3648	267	3613	29449	297702	1.841	21.933	0	0	0
1	12	12	"ssrB"	"STM1391"	3480	44180	110	460	458	109	23	116	116	123	44	35	100	100	0	5031	4861	1123	23	111	111	168	246	146	100	100	0	0.070	0.072	0.070	0.070	1.223	0.071	0.918	80	467	100	5264	5092	-3.838	344	4920	342	4750	36651	388878	7.614	19.077	0	0	0
1	13	12	"lrp"	"STM0959"	3660	44180	110	5298	5130	980	19	122	122	172	472	274	100	100	0	2590	2446	449	18	115	115	177	305	172	100	100	0	2.091	2.148	2.165	2.151	1.111	2.174	0.947	80	466	100	7651	7339	1.064	5176	2475	5008	2331	410399	195653	10.504	7.439	0	0	0
1	14	12	"lrp"	"STM0959"	3840	44190	100	8294	8303	1363	16	122	122	198	530	267	100	100	0	3926	3949	694	17	120	120	159	241	151	100	100	0	2.147	2.137	2.149	2.141	1.081	2.140	0.988	80	390	100	11978	12010	1.102	8172	3806	8181	3829	664224	315950	15.292	15.726	0	0	0
1	15	12	"gyrA"	"STM2272"	4010	44190	110	1622	1502	469	31	113	113	137	135	98	100	100	0	787	756	239	31	108	108	125	81	64	100	98	0	2.222	2.144	2.144	2.185	1.199	2.131	0.956	80	464	100	2188	2037	1.152	1509	679	1389	648	120183	60485	10.111	7.790	0	0	0
1	16	12	"gyrA"	"STM2272"	4200	44180	100	1955	1874	708	37	100	100	108	42	38	100	100	0	990	940	313	33	93	93	135	446	330	86	51	0	2.068	2.094	2.128	2.049	1.301	2.151	0.971	80	406	100	2752	2621	1.048	1855	897	1774	847	149939	75183	42.048	1.805	0	0	0
1	17	12	"gyrA"	"STM2272"	4370	44180	160	2455	2417	848	35	101	101	114	56	49	100	100	0	1087	1113	378	33	100	100	230	790	343	69	4	0	2.385	2.286	2.276	2.292	1.113	2.233	0.808	208	733	100	3341	3329	1.254	2354	987	2316	1013	502743	231598	41.125	1.118	0	0	0
1	18	12	"csrA"	"STM2826"	4550	44190	130	3151	4070	3160	77	101	101	118	66	55	99	98	0	1288	1687	1356	80	106	106	128	87	67	96	95	0	2.580	2.510	2.660	2.633	1.418	2.428	0.958	120	493	100	4232	5550	1.368	3050	1182	3969	1581	488404	202389	59.879	17.920	0	0	0
1	19	12	"crp"	"STM3466"	4690	44190	130	3018	2877	703	24	88	88	108	71	65	100	100	0	2374	2240	519	23	96	96	119	85	71	100	100	0	1.286	1.301	1.297	1.302	1.126	1.317	0.981	120	523	100	5208	4933	0.363	2930	2278	2789	2144	345282	268766	39.000	24.953	0	0	0
1	20	12	"yhhP"	"STM3578"	4900	44190	100	158	198	137	69	84	84	96	56	58	57	31	0	241	303	224	73	86	86	103	83	80	68	47	0	0.477	0.525	0.479	0.479	1.945	0.567	0.812	80	432	100	229	331	-1.067	74	155	114	217	15876	24232	1.821	2.410	0	0	0
1	21	12	"yhhP"	"STM3578"	5080	44190	110	561	576	177	30	85	85	88	27	30	100	100	0	1132	1120	319	28	82	82	91	38	41	100	100	0	0.453	0.473	0.461	0.466	1.213	0.488	0.952	80	453	100	1526	1529	-1.141	476	1050	491	1038	46109	89564	18.074	27.079	0	0	0
1	22	12	"topA"	"STM1714"	5250	44190	110	444	454	160	35	94	94	100	35	35	100	98	0	345	374	132	35	86	86	96	40	41	100	98	0	1.351	1.250	1.226	1.242	1.336	1.221	0.888	80	448	100	609	648	0.434	350	259	360	288	36297	29936	10.114	6.950	0	0	0
1	23	12	"topA"	"STM1714"	5440	44190	120	7368	7265	1620	22	92	92	102	109	106	100	100	0	5769	5847	1269	21	85	85	98	146	148	100	100	0	1.280	1.245	1.249	1.237	1.217	1.246	0.978	120	466	100	12960	12935	0.356	7276	5684	7173	5762	871824	701612	65.716	39.377	0	0	0
1	24	12	"topA"	"STM1714"	5600	44200	130	312	396	328	82	74	74	87	120	137	79	48	0	255	350	362	103	72	72	92	157	170	54	20	0	1.301	1.158	1.277	1.294	1.454	1.033	0.890	120	598	100	421	600	0.379	238	183	322	278	47524	41984	2.575	1.643	0	0	0
1	1	13	"ctrl-buffer"	"ctrl-buffer"	1530	44340	70	86	139	130	93	79	79	80	19	23	40	37	0	81	212	263	124	72	72	76	22	28	40	37	0	0.778	0.429	0.851	0.915	3.903	0.470	0.727	32	232	100	16	200	-0.363	7	9	60	140	4460	6779	3.105	6.182	0	0	0
1	2	13	"ctrl-buffer"	"ctrl-buffer"	1720	44320	50	136	182	111	60	82	82	91	40	43	58	41	0	180	346	419	121	78	78	95	52	54	75	50	0	0.529	0.373	0.542	0.488	1.832	0.286	0.724	12	104	100	156	368	-0.918	54	102	100	268	2179	4150	2.275	4.827	0	0	0
1	3	13	"ctrl-buffer"	"ctrl-buffer"	1880	44350	100	92	112	68	60	87	87	91	38	41	23	11	0	91	127	124	97	77	77	84	36	42	27	16	0	0.357	0.500	0.977	1.025	3.440	0.508	0.604	80	447	100	19	75	-1.485	5	14	25	50	8930	10160	0.553	1.194	-50	0	0
1	4	13	"ctrl-buffer"	"ctrl-buffer"	2060	44350	100	101	107	45	42	97	97	100	31	31	13	3	0	79	90	40	44	86	86	91	31	34	13	7	0	-0.571	2.500	0.843	0.894	3.134	0.886	0.330	80	431	100	-3	14	Error	4	-7	10	4	8560	7166	0.226	-0.032	-50	0	0
1	5	13	"ctrl-buffer"	"ctrl-buffer"	2230	44350	100	94	113	96	84	89	89	122	366	300	2	0	0	84	112	136	121	81	81	124	448	361	2	0	0	1.667	0.774	1.167	1.195	3.090	0.705	0.773	80	420	100	8	55	0.737	5	3	24	31	9071	8960	-0.025	-0.027	-50	0	0
1	6	13	"ctrl-buffer"	"ctrl-buffer"	2410	44350	100	105	114	60	52	86	86	103	119	115	6	1	0	115	149	107	71	85	85	91	31	34	47	36	0	0.633	0.438	0.623	0.606	3.476	0.505	0.518	80	442	100	49	92	-0.659	19	30	28	64	9133	11944	0.092	1.871	-50	0	0
1	7	13	"ctrl-buffer"	"ctrl-buffer"	2590	44350	100	90	101	48	47	86	86	97	78	80	8	2	0	94	127	83	65	95	95	108	70	64	20	11	0	-4.000	0.469	0.724	0.751	3.544	0.975	0.679	80	430	100	3	47	Error	4	-1	15	32	8119	10143	0.051	0.271	-50	0	0
1	8	13	"ctrl-buffer"	"ctrl-buffer"	2770	44350	100	84	102	81	79	88	88	94	33	35	25	11	0	83	127	178	140	93	93	102	37	36	27	16	0	0.400	0.412	0.778	0.711	2.646	0.480	0.721	80	439	100	-14	48	-1.322	-4	-10	14	34	8156	10156	0.242	0.676	-50	0	0
1	9	13	"ctrl-buffer"	"ctrl-buffer"	2940	44350	100	120	127	47	37	90	90	96	44	45	36	16	0	135	154	78	50	92	92	102	63	61	38	20	0	0.698	0.597	0.622	0.666	2.664	0.446	0.571	80	418	100	73	99	-0.519	30	43	37	62	10197	12315	0.705	0.825	-50	0	0
1	10	13	"ctrl-buffer"	"ctrl-buffer"	3120	44360	100	132	149	103	69	88	88	98	52	53	37	17	0	155	216	223	103	90	90	104	62	59	55	31	0	0.677	0.484	0.616	0.621	2.629	0.458	0.776	80	432	100	109	187	-0.563	44	65	61	126	11886	17259	0.981	1.806	-50	0	0
1	11	13	"ctrl-buffer"	"ctrl-buffer"	3300	44360	100	88	102	49	48	96	96	103	38	36	22	11	0	88	112	74	66	103	103	111	60	54	20	8	0	0.533	0.667	0.677	0.579	2.376	0.704	0.629	80	442	100	-23	15	-0.907	-8	-15	6	9	8175	8959	-0.026	0.017	-50	0	0
1	12	13	"ctrl-buffer"	"ctrl-buffer"	3480	44360	100	121	145	134	92	104	104	109	37	33	27	16	0	133	197	297	150	105	105	120	120	100	18	3	0	0.607	0.446	0.635	0.531	3.030	0.458	0.846	80	442	100	45	133	-0.720	17	28	41	92	11626	15773	0.973	0.642	-50	0	0
1	13	13	"ctrl-buffer"	"ctrl-buffer"	3660	44360	100	162	190	99	52	119	119	128	71	55	37	12	0	212	280	238	85	117	117	130	62	47	60	41	0	0.453	0.436	0.522	0.486	2.498	0.430	0.637	80	430	100	138	234	-1.144	43	95	71	163	15178	22378	0.873	2.419	-50	0	0
1	14	13	"ctrl-buffer"	"ctrl-buffer"	3830	44360	100	126	144	85	59	129	129	138	48	34	21	10	0	154	198	185	93	132	132	143	53	37	38	30	0	-0.136	0.227	0.826	0.739	2.459	0.452	0.594	80	408	100	19	81	Error	-3	22	15	66	11482	15871	0.125	1.038	-50	0	0
1	15	13	"ctrl-buffer"	"ctrl-buffer"	4010	44360	100	124	136	99	72	122	122	130	45	34	18	10	0	145	171	131	76	119	119	133	55	41	33	21	0	0.077	0.269	0.860	0.674	2.765	0.687	0.664	80	452	100	28	66	-3.700	2	26	14	52	10866	13656	0.133	0.691	-50	0	0
1	16	13	"ctrl-buffer"	"ctrl-buffer"	4200	44410	50	195	219	128	58	140	140	149	66	44	41	25	0	332	342	228	66	143	143	170	99	58	66	41	0	0.291	0.397	0.486	0.461	1.994	0.473	0.596	12	104	100	244	278	-1.781	55	189	79	199	2632	4098	1.061	1.737	0	0	0
1	17	13	"ctrl-buffer"	"ctrl-buffer"	4370	44360	100	138	162	89	54	123	123	134	61	45	28	10	0	163	208	176	84	122	122	136	78	57	33	17	0	0.366	0.453	0.810	0.646	3.185	0.496	0.560	80	427	100	56	125	-1.451	15	41	39	86	12995	16606	0.459	0.923	-50	0	0
1	18	13	"ctrl-buffer"	"ctrl-buffer"	4520	44400	40	240	353	353	100	120	120	133	70	52	66	41	0	330	451	473	104	135	135	148	75	50	66	66	0	0.615	0.737	0.719	0.737	1.638	0.695	0.927	12	68	100	315	549	-0.700	120	195	233	316	4234	5416	3.143	4.040	0	0	0
1	19	13	"ctrl-buffer"	"ctrl-buffer"	4710	44360	100	130	160	123	76	95	95	111	63	56	35	17	0	166	209	181	86	107	107	128	65	50	45	28	0	0.593	0.637	0.743	0.766	2.386	0.643	0.709	80	489	100	94	167	-0.753	35	59	65	102	12825	16715	0.778	1.246	0	0	0
1	20	13	"ctrl-buffer"	"ctrl-buffer"	4890	44340	70	122	133	78	58	88	88	95	39	41	43	21	0	135	160	112	70	96	96	107	47	43	46	28	0	0.872	0.703	0.643	0.667	3.036	0.661	0.655	32	224	100	73	109	-0.198	34	39	45	64	4249	5107	0.974	1.128	0	0	0
1	21	13	"ctrl-buffer"	"ctrl-buffer"	5080	44370	100	82	85	38	44	82	82	89	33	37	21	6	0	72	100	78	78	85	85	98	47	47	17	11	0	0.000	0.200	0.889	0.740	3.240	0.523	0.532	80	461	100	-13	18	Error	0	-13	3	15	6821	7979	-0.121	0.043	-50	0	0
1	22	13	"ctrl-buffer"	"ctrl-buffer"	5260	44370	100	95	115	77	66	96	96	100	36	36	22	12	0	96	120	80	66	91	91	101	41	40	27	13	0	-0.200	0.655	1.059	0.977	2.469	0.862	0.503	80	420	100	4	48	Error	-1	5	19	29	9202	9632	0.417	0.463	-50	0	0
1	23	13	"ctrl-buffer"	"ctrl-buffer"	5430	44370	100	86	91	36	39	94	94	99	35	35	11	5	0	75	92	51	55	87	87	93	36	38	16	11	0	0.667	-0.600	0.967	0.967	2.899	0.860	0.743	80	403	100	-20	2	-0.585	-8	-12	-3	5	7309	7333	-0.229	-0.028	-50	0	0
1	24	13	"ctrl-buffer"	"ctrl-buffer"	5610	44370	100	81	91	49	53	78	78	81	25	30	18	10	0	62	74	39	52	65	65	72	32	44	16	6	0	-1.000	1.444	1.286	1.125	2.839	0.731	0.639	80	433	100	0	22	Error	3	-3	13	9	7243	5937	0.400	0.063	-50	0	0
1	1	14	"ydhI"	"STM1443"	1510	44530	110	194	242	145	59	74	74	76	19	25	98	90	0	1044	1423	1291	90	66	66	71	21	29	100	100	0	0.123	0.124	0.126	0.138	1.788	0.111	0.868	80	602	100	1098	1525	-3.027	120	978	168	1357	19357	113813	8.737	64.381	0	0	0
1	2	14	"STMB2B.139A"	"Not LT2a93"	1690	44540	110	145	168	75	44	75	75	77	21	27	86	76	0	204	220	125	56	72	72	79	26	32	85	75	0	0.530	0.628	0.656	0.658	2.094	0.601	0.756	80	580	100	202	241	-0.915	70	132	93	148	13460	17616	4.333	5.423	0	0	0
1	3	14	""	"STM3806"	1880	44540	110	172	198	104	52	80	80	82	21	25	85	75	0	1193	1414	1085	76	83	83	91	36	39	100	98	0	0.083	0.089	0.082	0.086	1.597	0.090	0.849	80	520	100	1202	1449	-3.593	92	1110	118	1331	15851	113082	5.524	36.750	0	0	0
1	4	14	"pgtE"	"STM2395"	2040	44540	110	340	351	105	29	85	85	88	24	27	100	100	0	7022	7088	2482	35	90	90	118	199	168	100	100	0	0.037	0.038	0.036	0.038	1.274	0.037	0.918	80	520	100	7187	7264	-4.765	255	6932	266	6998	28096	567026	10.958	35.025	0	0	0
1	5	14	""	"STM3911"	2230	44530	110	102	108	29	26	83	83	87	25	28	41	21	0	537	569	279	49	91	91	120	195	162	90	65	0	0.043	0.052	0.055	0.058	3.071	0.046	0.182	80	548	100	465	503	-4.553	19	446	25	478	8608	45508	0.840	2.303	0	0	0
1	6	14	"ygiY"	"STM3178"	2420	44540	100	564	565	90	15	82	82	87	25	28	100	100	0	6922	6732	1096	16	99	99	110	45	40	100	100	0	0.071	0.073	0.072	0.073	1.129	0.072	0.966	80	458	100	7305	7116	-3.823	482	6823	483	6633	45196	538587	19.120	147.156	0	0	0
1	7	14	""	"STM2880"	2580	44540	100	1344	1784	1547	86	84	84	91	41	45	100	100	0	974	1346	1185	88	105	105	120	75	62	100	100	0	1.450	1.370	1.400	1.413	1.242	1.345	0.940	80	474	100	2129	2941	0.536	1260	869	1700	1241	142714	107689	41.293	16.347	0	0	0
1	8	14	"ssaU"	"STM1422"	2780	44540	80	81	163	148	90	83	83	90	32	35	36	32	0	409	2807	4215	150	102	102	114	56	49	76	71	0	-0.007	0.030	0.035	0.058	5.467	0.031	0.783	52	318	100	305	2785	Error	-2	307	80	2705	8470	145964	2.281	48.089	0	0	0
1	9	14	"nrdE"	"STM2807"	2940	44540	100	1689	2201	1481	67	96	96	102	37	36	100	100	0	4357	5229	3686	70	109	109	126	74	58	100	100	0	0.375	0.411	0.428	0.419	1.305	0.393	0.954	80	472	100	5841	7225	-1.415	1593	4248	2105	5120	176075	418297	56.730	68.959	0	0	0
1	10	14	"cadA"	"STM2559"	3130	44540	100	145	217	160	73	94	94	103	47	45	53	31	0	2637	3786	3593	94	109	109	128	82	64	100	100	0	0.020	0.033	0.026	0.022	2.414	0.036	0.768	80	462	100	2579	3800	-5.631	51	2528	123	3677	17356	302906	2.426	44.610	0	0	0
1	11	14	"thiL"	"STM0419"	3300	44540	100	1432	2128	2056	96	95	95	102	44	43	98	98	0	1926	2899	2860	98	98	98	107	51	47	100	98	0	0.731	0.726	0.738	0.720	1.558	0.718	0.964	80	452	100	3165	4834	-0.451	1337	1828	2033	2801	170269	231936	46.045	54.745	0	0	0
1	12	14	"hin"	"STM2772"	3480	44550	100	119	148	90	60	99	99	104	32	30	41	25	0	645	1082	1034	95	103	103	112	45	40	81	80	0	0.037	0.050	0.057	0.068	5.073	0.064	0.581	80	474	100	562	1028	-4.760	20	542	49	979	11800	86562	1.375	21.556	0	0	0
1	13	14	""	"STM3166"	3660	44550	100	203	213	61	28	109	109	115	38	33	91	70	0	6303	6196	1317	21	119	119	127	47	37	100	100	0	0.015	0.017	0.016	0.015	1.632	0.018	0.636	80	462	100	6278	6181	-6.040	94	6184	104	6077	17052	495687	2.579	129.128	0	0	0
1	14	14	"yjjY"	"STM4599"	3830	44540	110	743	815	520	63	122	122	129	41	31	98	96	0	478	526	317	60	132	132	146	63	43	92	82	0	1.795	1.759	1.915	1.998	1.551	1.689	0.860	80	511	100	967	1087	0.844	621	346	693	394	65202	42096	16.732	6.032	0	0	0
1	15	14	"ybaN"	"STM0482"	4010	44540	110	562	550	186	33	116	116	124	41	33	100	100	0	3177	3172	1075	33	121	121	137	70	51	100	100	0	0.146	0.142	0.138	0.138	1.204	0.142	0.929	80	524	100	3502	3485	-2.777	446	3056	434	3051	43963	253786	10.390	43.357	0	0	0
1	16	14	""	"STM0571"	4190	44550	100	499	494	110	22	128	128	135	43	31	100	100	0	12565	12077	2623	21	133	133	151	73	48	100	100	0	0.030	0.031	0.030	0.030	1.182	0.030	0.924	80	463	100	12803	12310	-5.066	371	12432	366	11944	39519	966150	8.349	163.370	0	0	0
1	17	14	"yaiU"	"STM0373"	4370	44550	110	950	952	132	13	123	123	129	44	34	100	100	0	19194	19188	2124	11	124	124	138	64	46	100	100	0	0.043	0.043	0.044	0.043	1.110	0.043	0.970	80	536	100	19897	19893	-4.527	827	19070	829	19064	76127	1535078	18.705	297.656	0	0	0
1	18	14	""	"STM3653"	4550	44550	110	402	413	113	27	102	102	106	39	36	100	100	0	5518	5594	1428	25	114	114	126	55	43	100	100	0	0.056	0.057	0.057	0.055	1.219	0.057	0.912	80	577	100	5704	5791	-4.171	300	5404	311	5480	33072	447502	7.872	99.418	0	0	0
1	19	14	""	"STM2195"	4740	44570	40	573	557	191	34	67	67	69	20	28	100	100	0	1783	1893	792	41	76	76	84	35	41	100	100	0	0.296	0.270	0.283	0.278	1.342	0.190	0.807	12	68	100	2213	2307	-1.754	506	1707	490	1817	6681	22710	24.400	51.686	0	0	0
1	20	14	"EMPTY"	"EMPTY"	4900	44550	100	60	62	19	30	73	73	77	25	32	5	1	0	60	67	23	34	78	78	87	35	40	3	2	0	0.722	1.000	0.968	0.922	2.573	0.735	0.355	80	512	100	-31	-22	-0.469	-13	-18	-11	-11	4940	5356	-0.600	-0.571	-75	0	0
1	21	14	"EMPTY"	"EMPTY"	5080	44550	100	65	67	19	28	73	73	78	28	35	5	0	0	68	74	31	41	75	75	86	42	48	7	1	0	1.143	6.000	0.981	1.035	2.537	0.634	0.416	80	464	100	-15	-7	0.193	-8	-7	-6	-1	5334	5916	-0.393	-0.286	-75	0	0
1	22	14	"EMPTY"	"EMPTY"	5260	44550	100	66	69	24	34	67	67	74	29	39	13	2	0	67	71	24	33	68	68	77	36	46	11	1	0	1.000	0.667	1.000	0.983	3.006	0.726	0.582	80	452	100	-2	5	0.000	-1	-1	2	3	5558	5681	-0.172	-0.167	-75	0	0
1	23	14	"EMPTY"	"EMPTY"	5430	44550	100	60	65	21	32	71	71	77	29	37	5	1	0	50	56	17	30	64	64	73	31	42	2	1	0	0.786	0.750	1.063	0.989	2.749	0.995	0.442	80	452	100	-25	-14	-0.348	-11	-14	-6	-8	5164	4471	-0.414	-0.548	-75	0	0
1	24	14	"EMPTY"	"EMPTY"	5610	44550	100	70	71	20	28	75	75	78	24	30	7	1	0	52	53	12	22	60	60	65	22	33	2	0	0	0.625	0.571	1.375	1.381	4.007	1.762	0.112	80	496	100	-13	-11	-0.678	-5	-8	-4	-7	5716	4252	-0.292	-0.545	-75	0	0
2	1	1	""	"STM0721"	5950	42200	120	181	176	67	38	58	58	60	16	26	95	88	0	8700	8237	4542	55	53	53	55	12	21	100	100	0	0.014	0.014	0.014	0.014	1.609	0.013	0.854	120	636	100	8770	8302	-6.135	123	8647	118	8184	21156	988394	7.250	681.833	0	0	0
2	2	1	"dnaC"	"STM4543"	6120	42200	110	2683	2559	791	30	61	61	63	22	34	100	100	0	6022	5974	1807	30	52	52	57	51	89	100	100	0	0.439	0.422	0.424	0.415	1.312	0.419	0.943	80	468	100	8592	8420	-1.187	2622	5970	2498	5922	204693	477945	113.455	116.020	0	0	0
2	3	1	"gph"	"STM3482"	6310	42200	130	2565	2990	2290	76	62	62	65	22	33	100	100	0	1884	1989	1457	73	61	61	89	82	92	98	95	0	1.373	1.519	1.548	1.575	1.622	1.583	0.912	120	611	100	4326	4856	0.457	2503	1823	2928	1928	358740	238713	132.955	23.171	0	0	0
2	4	1	""	"STM3547"	6490	42200	120	185	186	42	22	62	62	63	16	25	97	97	0	9612	9254	1954	21	60	60	89	72	80	100	100	0	0.013	0.013	0.013	0.013	1.474	0.013	0.839	120	516	100	9675	9318	-6.279	123	9552	124	9194	22310	1110469	7.688	127.292	0	0	0
2	5	1	""	"STM3259"	6660	42200	120	101	132	86	65	62	62	65	21	32	67	48	0	529	864	821	95	56	56	61	22	36	100	100	0	0.082	0.087	0.077	0.073	2.610	0.079	0.631	120	505	100	512	878	-3.600	39	473	70	808	15827	103716	3.190	36.500	0	0	0
2	6	1	"yqjC"	"STM3228"	6830	42200	130	465	680	645	94	64	64	68	22	32	95	88	0	408	643	619	96	56	56	61	32	52	90	85	0	1.139	1.049	1.078	1.122	2.134	1.055	0.890	120	576	100	753	1203	0.188	401	352	616	587	81568	77103	27.818	18.188	0	0	0
2	7	1	""	"STM2545"	7020	42210	130	3753	3760	841	22	66	66	74	48	64	100	100	0	4702	4516	1015	22	60	60	81	89	109	100	100	0	0.794	0.829	0.822	0.833	1.191	0.822	0.967	120	590	100	8329	8150	-0.332	3687	4642	3694	4456	451236	541907	76.792	49.831	0	0	0
2	8	1	"gltL"	"STM0662"	7210	42200	130	693	744	260	34	68	68	80	61	76	100	100	0	5517	5456	938	17	63	63	83	77	92	100	100	0	0.115	0.125	0.118	0.121	1.299	0.122	0.819	120	585	100	6079	6069	-3.125	625	5454	676	5393	89330	654727	10.885	69.779	0	0	0
2	9	1	"asnB"	"STM0680"	7370	42210	130	4916	4814	680	14	69	69	80	56	70	100	100	0	14741	14326	2387	16	61	61	79	89	112	100	100	0	0.330	0.333	0.330	0.336	1.160	0.326	0.976	120	537	100	19527	19010	-1.599	4847	14680	4745	14265	577694	1719131	84.536	160.079	0	0	0
2	10	1	"nagE"	"STM0685"	7560	42210	120	744	727	181	24	66	66	73	39	53	99	98	0	2899	2791	699	25	59	59	68	73	107	100	100	0	0.239	0.242	0.237	0.238	1.351	0.236	0.939	120	481	100	3518	3393	-2.067	678	2840	661	2732	87239	334945	16.769	37.301	0	0	0
2	11	1	"barA"	"STM2958"	7730	42210	120	997	994	179	18	66	66	68	19	27	100	100	0	6178	6202	1165	18	60	60	65	30	46	100	100	0	0.152	0.151	0.149	0.151	1.203	0.147	0.953	120	464	100	7049	7070	-2.716	931	6118	928	6142	119302	744182	48.737	204.567	0	0	0
2	12	1	"eutA"	"STM2459"	7900	42210	120	105	125	73	58	72	72	85	82	96	19	5	0	585	717	497	69	70	70	94	123	130	92	76	0	0.064	0.082	0.079	0.065	3.024	0.084	0.465	120	502	100	548	700	-3.964	33	515	53	647	15013	86032	0.488	5.065	0	0	0
2	13	1	"yigN"	"STM3969"	8100	42210	130	4927	4869	1086	22	75	75	86	71	82	100	100	0	15141	14794	2520	17	73	73	94	63	67	100	100	0	0.322	0.326	0.327	0.321	1.190	0.323	0.955	120	590	100	19920	19515	-1.635	4852	15068	4794	14721	584332	1775305	67.366	233.333	0	0	0
2	14	1	"metE"	"STM3965"	8270	42210	130	3550	3545	609	17	72	72	76	42	55	100	100	0	21097	21031	2346	11	66	66	75	33	44	100	100	0	0.165	0.166	0.167	0.164	1.173	0.164	0.956	120	549	100	24509	24438	-2.596	3478	21031	3473	20965	425353	2523698	82.595	635.030	0	0	0
2	15	1	"pldB"	"STM3961"	8450	42210	130	5814	5801	1389	23	71	71	77	41	53	100	100	0	9403	9211	2229	24	61	61	67	34	50	100	100	0	0.615	0.626	0.632	0.624	1.217	0.621	0.960	120	565	100	15085	14880	-0.702	5743	9342	5730	9150	696119	1105290	139.610	268.941	0	0	0
2	16	1	"pldA"	"STM3957"	8630	42210	130	7896	7883	1209	15	74	74	79	29	36	100	100	0	10541	10413	1392	13	58	58	66	39	59	100	100	0	0.746	0.754	0.738	0.751	1.158	0.759	0.957	120	554	100	18305	18164	-0.422	7822	10483	7809	10355	945919	1249595	269.103	265.308	0	0	0
2	17	1	"yigF"	"STM3953"	8790	42210	130	284	415	378	91	71	71	75	25	33	94	85	0	911	1567	1591	101	56	56	63	27	42	100	100	0	0.249	0.228	0.228	0.214	2.226	0.173	0.493	120	560	100	1068	1855	-2.005	213	855	344	1511	49794	188023	13.600	55.704	0	0	0
2	18	1	"xerC"	"STM3949"	8980	42210	130	5171	5163	1158	22	70	70	72	19	26	100	100	0	7050	7150	1181	16	56	56	61	26	42	100	100	0	0.729	0.718	0.731	0.709	1.189	0.729	0.946	120	591	100	12095	12187	-0.455	5101	6994	5093	7094	619541	857996	267.947	272.654	0	0	0
2	19	1	"sgaH"	"STM4386"	9160	42210	130	235	289	183	63	69	69	71	19	26	92	85	0	2372	3093	2647	85	58	58	74	66	89	99	98	0	0.072	0.072	0.073	0.072	1.993	0.064	0.833	120	605	100	2480	3255	-3.801	166	2314	220	3035	34693	371130	11.474	45.742	0	0	0
2	20	1	"ytfG"	"STM4401"	9330	42220	130	197	269	198	73	69	69	71	18	25	98	90	0	2163	3422	3711	108	60	60	84	88	104	100	97	0	0.061	0.059	0.063	0.071	2.094	0.051	0.825	120	559	100	2231	3562	-4.038	128	2103	200	3362	32246	410604	11.000	37.932	0	0	0
2	21	1	"ytfP"	"STM4411"	9510	42220	120	406	976	1251	128	73	73	82	51	62	90	78	0	320	702	868	123	64	64	89	84	94	74	62	0	1.301	1.415	1.436	1.412	2.094	1.492	0.850	120	501	100	589	1541	0.379	333	256	903	638	117129	84184	17.529	7.298	0	0	0
2	22	1	""	"STM4419"	9690	42210	130	530	489	267	54	75	75	85	62	72	92	80	0	10923	10475	6525	62	65	65	85	70	82	99	99	0	0.042	0.040	0.039	0.039	1.495	0.038	0.880	120	623	100	11313	10824	-4.577	455	10858	414	10410	58664	1257018	6.516	148.429	0	0	0
2	23	1	""	"STM4423"	9860	42210	130	82	90	30	33	74	74	83	65	78	8	1	0	417	744	797	107	66	66	77	44	57	99	98	0	0.023	0.024	0.041	0.035	2.948	0.025	0.285	120	645	100	359	694	-5.455	8	351	16	678	10845	89337	0.108	15.159	0	0	0
2	24	1	""	"STM4427"	10050	42210	130	229	238	69	28	71	71	80	64	80	98	65	0	2328	2335	597	25	66	66	76	45	59	100	100	0	0.070	0.074	0.068	0.071	1.430	0.071	0.631	120	740	100	2420	2436	-3.840	158	2262	167	2269	28531	280245	2.469	50.200	0	0	0
2	1	2	"clpP"	"STM0448"	5960	42380	120	1595	2022	1856	91	60	60	63	17	26	100	100	0	582	743	624	83	53	53	56	16	28	99	98	0	2.902	2.843	2.673	2.740	1.951	3.188	0.802	120	505	100	2064	2652	1.537	1535	529	1962	690	242638	89106	115.235	42.938	0	0	0
2	2	2	"nrdG"	"STM4451"	6150	42380	120	88	111	78	70	62	62	66	25	37	50	28	0	301	539	723	134	55	55	62	57	91	83	69	0	0.106	0.101	0.115	0.112	3.027	0.093	0.672	120	389	100	272	533	-3.242	26	246	49	484	13346	64727	1.800	8.368	0	0	0
2	3	2	"phoQ"	"STM1230"	6320	42380	130	775	1421	1974	138	64	64	68	22	32	96	91	0	798	1425	2071	145	59	59	78	58	74	90	85	0	0.962	0.993	1.109	1.098	2.676	0.961	0.888	120	408	100	1450	2723	-0.056	711	739	1357	1366	170538	171044	61.500	23.224	0	0	0
2	4	2	"coaA"	"STM4139"	6490	42370	110	584	816	681	83	62	62	65	19	29	100	100	0	1174	1657	1508	91	60	60	80	56	70	100	100	0	0.469	0.472	0.509	0.484	1.586	0.446	0.820	80	406	100	1636	2351	-1.094	522	1114	754	1597	65302	132560	39.526	28.161	0	0	0
2	5	2	"thiE"	"STM4163"	6680	42370	110	145	194	152	78	62	62	64	17	26	90	81	0	982	1489	1603	107	58	58	66	26	39	100	100	0	0.090	0.092	0.090	0.090	1.860	0.079	0.689	80	397	100	1007	1563	-3.477	83	924	132	1431	15535	119106	7.647	54.731	0	0	0
2	6	2	"nfi"	"STM4168"	6850	42380	120	335	508	458	90	64	64	66	19	28	99	97	0	633	921	863	93	57	57	64	36	56	100	95	0	0.470	0.514	0.512	0.515	1.842	0.501	0.857	120	404	100	847	1308	-1.088	271	576	444	864	60929	110553	23.263	23.806	0	0	0
2	7	2	"hopD"	"STM3442"	7020	42370	100	114	240	256	106	66	66	73	34	46	53	45	0	435	1416	1662	117	62	62	98	215	219	57	48	0	0.129	0.129	0.145	0.161	3.634	0.122	0.749	80	321	100	421	1528	-2.958	48	373	174	1354	19204	113288	4.912	6.130	0	0	0
2	8	2	"stfD"	"STM0197"	7200	42380	120	116	140	82	58	69	69	76	42	55	52	35	0	618	1379	1771	128	69	69	109	204	187	64	53	0	0.086	0.054	0.060	0.096	4.298	0.037	0.293	120	469	100	596	1381	-3.546	47	549	71	1310	16805	165433	1.524	6.225	0	0	0
2	9	2	"eutP"	"STM2469"	7400	42370	110	75	93	50	53	69	69	74	38	51	23	12	0	364	872	1095	125	63	63	86	118	137	58	52	0	0.020	0.030	0.059	0.082	5.467	0.020	0.482	80	355	100	307	833	-5.649	6	301	24	809	7470	69735	0.500	6.661	0	0	0
2	10	2	"eutM"	"STM2465"	7550	42370	120	76	97	56	57	68	68	69	16	23	36	25	0	114	217	225	103	63	63	68	21	30	73	57	0	0.157	0.188	0.272	0.269	2.864	0.173	0.506	120	386	100	59	183	-2.672	8	51	29	154	11690	26061	1.750	7.095	0	0	0
2	11	2	"prpR"	"STM0367"	7750	42380	120	90	136	103	75	66	66	68	15	22	55	43	0	700	2050	2943	143	66	66	72	23	31	67	64	0	0.038	0.035	0.057	0.086	6.523	0.031	0.748	120	362	100	658	2054	-4.723	24	634	70	1984	16293	246018	4.533	86.000	0	0	0
2	12	2	"prpE"	"STM0371"	7910	42380	120	106	139	88	63	72	72	74	19	25	60	49	0	1120	1375	1235	89	70	70	84	44	52	96	90	0	0.032	0.051	0.046	0.048	3.369	0.043	0.477	120	350	100	1084	1372	-4.949	34	1050	67	1305	16672	165021	3.421	29.341	0	0	0
2	13	2	"sodA"	"STM4055"	8090	42390	120	1828	2003	1196	59	79	79	82	24	29	100	100	0	271	301	151	50	76	76	88	44	50	96	88	0	8.969	8.551	10.207	8.877	1.951	11.442	0.526	120	410	100	1944	2149	3.165	1749	195	1924	225	240412	36116	80.042	4.841	0	0	0
2	14	2	"sicP"	"STM2879"	8280	42380	120	1582	2903	3450	118	80	80	85	47	55	100	100	0	758	1254	1358	108	72	72	78	29	37	100	100	0	2.190	2.388	2.321	2.255	1.673	2.728	0.790	120	379	100	2188	4005	1.131	1502	686	2823	1182	348345	150441	59.957	40.552	0	0	0
2	15	2	"fabD"	"STM1194"	8450	42390	120	5821	8570	9355	109	79	79	91	80	87	100	100	0	859	1237	1270	102	64	64	70	26	37	100	98	0	7.223	7.239	6.784	7.031	2.069	8.132	0.738	120	366	100	6537	9664	2.853	5742	795	8491	1173	1028394	148453	105.988	44.885	0	0	0
2	16	2	"nuoH"	"STM2322"	8630	42390	120	1582	2689	2764	102	79	79	88	62	70	100	99	0	1057	1613	1695	105	61	61	71	45	63	99	97	0	1.509	1.682	1.758	1.760	1.697	2.007	0.721	120	402	100	2499	4162	0.594	1503	996	2610	1552	322733	193528	41.952	34.267	0	0	0
2	17	2	"dacD"	"STM2062"	8820	42390	130	183	311	305	98	73	73	77	26	33	88	72	0	311	586	658	112	59	59	67	30	44	98	90	0	0.437	0.452	0.456	0.425	2.046	0.432	0.841	120	390	100	362	765	-1.196	110	252	238	527	37355	70331	9.000	17.300	0	0	0
2	18	2	"pefC"	"PSLT017"	8980	42390	120	134	159	105	66	69	69	73	20	27	75	61	0	2694	3645	3702	101	60	60	68	33	48	98	98	0	0.025	0.025	0.027	0.027	3.073	0.021	0.579	120	373	100	2699	3675	-5.341	65	2634	90	3585	19123	437393	4.300	108.394	0	0	0
2	19	2	"yjbA"	"STM4226"	9150	42400	110	327	423	387	91	72	72	75	23	30	76	63	0	1146	3166	3563	112	67	67	108	309	286	63	61	0	0.236	0.113	0.125	0.167	3.942	0.101	0.822	80	400	100	1334	3450	-2.081	255	1079	351	3099	33807	253268	15.130	9.896	0	0	0
2	20	2	"asd"	"STM3539"	9340	42390	120	215	1072	1770	165	76	76	79	24	30	68	58	0	193	1369	2206	161	68	68	126	316	250	40	34	0	1.112	0.766	0.831	0.937	4.856	0.750	0.738	120	423	100	264	2297	0.153	139	125	996	1301	128580	164251	41.375	3.934	0	0	0
2	21	2	"stpA"	"STM2799"	9520	42390	120	387	7853	12361	157	80	80	104	151	145	58	50	0	118	904	1339	148	74	74	157	538	342	31	28	0	6.977	9.365	7.888	5.306	3.603	9.880	0.878	120	397	100	351	8603	2.803	307	44	7773	830	942408	108452	51.318	1.388	0	0	0
2	22	2	"leuB"	"STM0112"	9670	42380	70	755	977	795	81	85	85	134	214	159	84	62	0	3321	4397	3444	78	78	78	256	838	327	87	78	0	0.207	0.207	0.237	0.198	2.969	0.194	0.753	32	211	100	3913	5211	-2.275	670	3243	892	4319	31253	140703	3.939	4.942	0	0	0
2	23	2	"prgJ"	"STM2872"	9880	42370	70	9762	9501	4360	45	82	82	151	308	203	100	100	0	4771	4221	2176	51	73	73	134	245	182	96	93	0	2.060	2.271	2.406	2.584	2.226	2.344	0.836	32	224	100	14378	13567	1.043	9680	4698	9419	4148	304037	135078	30.357	16.682	0	0	0
2	24	2	"smvA"	"STM1574"	10070	42380	110	131	435	604	138	72	72	89	161	180	42	26	0	409	2126	3475	163	69	69	114	641	562	43	36	0	0.174	0.176	0.240	0.290	3.583	0.161	0.795	80	520	100	399	2420	-2.527	59	340	363	2057	34798	170063	2.149	3.139	0	0	0
2	1	3	"hupB"	"STM0451"	5970	42540	120	167	314	692	220	59	59	62	17	27	90	81	0	106	192	279	145	54	54	59	24	40	69	50	0	2.077	1.848	2.005	1.994	2.019	2.479	0.907	120	515	100	160	393	1.054	108	52	255	138	37722	23065	14.824	5.542	0	0	0
2	2	3	"hisM"	"STM2352"	6150	42540	130	133	310	340	109	63	63	77	57	74	55	46	0	891	2176	2861	131	57	57	63	26	41	85	79	0	0.084	0.117	0.119	0.150	2.904	0.112	0.872	120	365	100	904	2366	-3.575	70	834	247	2119	37190	261123	4.088	81.269	0	0	0
2	3	3	"rimM"	"STM2675"	6320	42550	130	3664	9293	12504	134	64	64	78	55	70	87	85	0	149	369	431	116	57	57	61	24	39	65	62	0	39.130	29.580	29.656	26.092	3.645	30.555	0.907	120	396	100	3692	9541	5.290	3600	92	9229	312	1115197	44339	167.545	12.833	0	0	0
2	4	3	"fruR"	"STM0118"	6510	42550	120	192	534	695	130	62	62	68	48	70	63	54	0	455	1033	1369	132	60	60	75	56	74	71	65	0	0.329	0.485	0.480	0.510	2.807	0.475	0.876	120	430	100	525	1445	-1.603	130	395	472	973	64128	123940	9.708	17.107	0	0	0
2	5	3	"asrA"	"STM2548"	6680	42550	130	88	114	68	59	64	64	68	48	70	38	21	0	1056	2132	2415	113	62	62	79	58	73	82	77	0	0.024	0.024	0.027	0.037	4.590	0.021	0.223	120	406	100	1018	2120	-5.372	24	994	50	2070	13686	255811	0.958	35.397	0	0	0
2	6	3	"entD"	"STM0584"	6850	42550	120	98	172	144	83	64	64	66	19	28	60	48	0	605	1607	2040	126	61	61	68	26	38	75	70	0	0.063	0.070	0.092	0.137	3.829	0.065	0.837	120	369	100	578	1654	-4.000	34	544	108	1546	20623	192812	5.579	59.192	0	0	0
2	7	3	"cbiL"	"STM2024"	7030	42550	120	87	130	95	73	64	64	69	32	46	45	35	0	669	1064	1168	109	63	63	95	191	201	65	55	0	0.038	0.066	0.062	0.065	3.417	0.064	0.598	120	413	100	629	1067	-4.720	23	606	66	1001	15611	127668	1.906	5.073	0	0	0
2	8	3	"cbiO"	"STM2020"	7210	42560	120	99	145	136	93	66	66	69	26	37	57	40	0	375	701	803	114	68	68	87	68	78	77	62	0	0.107	0.125	0.127	0.132	2.923	0.115	0.519	120	416	100	340	712	-3.218	33	307	79	633	17358	84172	2.923	9.029	0	0	0
2	9	3	"umuC"	"STM1997"	7380	42540	100	112	203	182	89	69	69	82	91	110	42	31	0	801	2058	2556	124	68	68	133	357	268	55	50	0	0.059	0.067	0.076	0.125	3.590	0.067	0.897	80	420	100	776	2124	-4.091	43	733	134	1990	16265	164672	1.330	5.392	0	0	0
2	10	3	"uhpC"	"STM3788"	7580	42550	120	146	220	201	91	68	68	71	24	33	67	55	0	444	944	1147	121	65	65	98	287	292	55	43	0	0.206	0.173	0.185	0.217	2.728	0.160	0.823	120	441	100	457	1031	-2.281	78	379	152	879	26432	113276	6.208	2.948	0	0	0
2	11	3	"trpB"	"STM1726"	7740	42560	120	241	382	430	112	68	68	102	160	156	51	29	0	731	1502	1833	122	63	63	71	26	36	87	84	0	0.259	0.218	0.236	0.295	2.717	0.196	0.608	120	360	100	841	1753	-1.949	173	668	314	1439	45884	180185	1.750	55.038	0	0	0
2	12	3	"rpsL"	"STM3448"	7920	42550	130	2669	8341	12893	154	71	71	103	157	152	88	80	0	109	299	375	125	61	61	65	19	29	59	52	0	54.125	34.748	37.235	40.479	2.489	37.068	0.882	120	373	100	2646	8508	5.758	2598	48	8270	238	1000890	35866	52.471	12.316	0	0	0
2	13	3	"phnR"	"STM0430"	8090	42560	120	129	209	222	106	72	72	75	24	32	65	55	0	509	1100	1506	136	63	63	69	25	36	83	79	0	0.128	0.132	0.145	0.157	2.729	0.135	0.869	120	404	100	503	1174	-2.968	57	446	137	1037	25125	132055	5.583	41.240	0	0	0
2	14	3	""	"STM4157"	8290	42550	120	339	466	473	101	74	74	79	39	49	95	90	0	2215	3248	3697	113	65	65	72	29	40	100	100	0	0.123	0.123	0.117	0.116	1.665	0.123	0.937	120	410	100	2415	3575	-3.020	265	2150	392	3183	55964	389765	9.923	109.517	0	0	0
2	15	3	""	"STM0345"	8460	42560	120	101	147	106	72	74	74	80	67	83	33	16	0	403	630	611	96	63	63	70	29	41	95	91	0	0.079	0.129	0.124	0.112	2.800	0.122	0.321	120	371	100	367	640	-3.655	27	340	73	567	17685	75583	1.000	19.310	0	0	0
2	16	3	""	"STM2453"	8640	42560	130	245	296	188	63	73	73	79	58	73	85	70	0	1866	2215	1595	72	62	62	74	48	64	100	98	0	0.095	0.104	0.098	0.097	1.614	0.103	0.765	120	409	100	1976	2376	-3.391	172	1804	223	2153	35469	265825	3.741	44.604	0	0	0
2	17	3	"ychA"	"STM1773"	8820	42560	130	1389	1606	1158	72	70	70	76	33	43	100	99	0	1163	1387	1002	72	59	59	72	53	73	97	97	0	1.195	1.157	1.169	1.210	1.588	1.208	0.856	120	387	100	2423	2864	0.257	1319	1104	1536	1328	192692	166402	46.364	24.811	0	0	0
2	18	3	"orf408"	"STM1382"	8990	42560	130	85	96	44	45	66	66	71	29	40	39	15	0	1814	2145	1404	65	58	58	67	36	53	100	99	0	0.011	0.014	0.016	0.013	2.744	0.014	0.228	120	404	100	1775	2117	-6.530	19	1756	30	2087	11519	257453	0.862	57.722	0	0	0
2	19	3	"traR"	"PSLT085"	9160	42560	110	82	105	69	65	67	67	70	18	25	46	25	0	296	336	149	44	60	60	76	67	88	95	86	0	0.064	0.138	0.114	0.101	3.608	0.145	0.281	80	409	100	251	314	-3.976	15	236	38	276	8426	26852	1.944	3.881	0	0	0
2	20	3	""	"Not LT2a85"	9360	42560	120	89	99	47	47	73	73	77	24	31	34	15	0	471	684	859	125	65	65	95	141	148	77	62	0	0.039	0.042	0.051	0.055	3.655	0.034	0.316	120	453	100	422	645	-4.665	16	406	26	619	11933	82123	0.917	4.177	0	0	0
2	21	3	"trbC"	"PSLT094"	9530	42560	130	116	134	65	48	75	75	83	59	71	39	15	0	1572	2043	1662	81	69	69	115	188	163	95	91	0	0.027	0.030	0.028	0.026	2.525	0.030	0.658	120	424	100	1544	2033	-5.196	41	1503	59	1974	16127	245101	0.864	10.255	0	0	0
2	22	3	"traQ"	"PSLT098"	9710	42560	120	88	102	52	50	75	75	103	162	157	4	0	0	313	447	621	138	77	77	195	623	319	13	4	0	0.055	0.073	0.102	0.095	4.113	0.178	0.591	120	471	100	249	397	-4.182	13	236	27	370	12209	53624	-0.006	0.404	0	0	0
2	23	3	"traS"	"PSLT102"	9880	42570	130	407	913	1508	165	75	75	111	213	191	69	38	0	1438	2985	4771	159	76	76	127	280	220	96	82	0	0.244	0.288	0.251	0.249	1.581	0.299	0.914	120	519	100	1694	3747	-2.036	332	1362	838	2909	109565	358189	3.765	10.207	0	0	0
2	24	3	""	"PSLT107"	10050	42570	120	119	286	370	129	76	76	90	150	166	29	20	0	204	695	1112	160	75	75	125	629	503	25	15	0	0.333	0.339	0.340	0.370	2.779	0.326	0.916	120	542	100	172	830	-1.585	43	129	210	620	34370	83350	1.307	0.906	0	0	0
2	1	4	""	"STM2736"	5950	42730	110	69	91	79	86	60	60	62	17	27	32	17	0	210	399	570	142	55	55	65	75	115	62	51	0	0.058	0.090	0.101	0.121	4.102	0.081	0.438	80	503	100	164	375	-4.106	9	155	31	344	7289	31929	1.706	4.453	0	0	0
2	2	4	""	"STM2712"	6150	42720	140	86	125	120	96	61	61	71	50	70	30	18	0	347	787	1395	177	58	58	71	77	108	73	62	0	0.087	0.088	0.089	0.095	3.338	0.075	0.636	156	495	100	314	793	-3.531	25	289	64	729	19502	122823	1.080	9.299	0	0	0
2	3	4	""	"STM1612"	6330	42730	130	132	155	93	60	66	66	77	53	68	59	25	0	2065	2777	2494	89	60	60	71	34	47	100	100	0	0.033	0.033	0.033	0.029	1.865	0.033	0.808	120	411	100	2071	2806	-4.925	66	2005	89	2717	18652	333292	1.472	79.588	0	0	0
2	4	4	""	"STM1607"	6510	42720	130	256	422	476	112	67	67	71	49	69	90	75	0	768	1121	1306	116	63	63	82	61	74	95	91	0	0.268	0.336	0.331	0.324	1.986	0.340	0.879	120	418	100	894	1413	-1.899	189	705	355	1058	50690	134487	7.163	17.033	0	0	0
2	5	4	"ycjI"	"STM1680"	6690	42720	130	160	246	302	122	64	64	71	52	73	67	43	0	538	948	1554	163	67	67	83	61	73	90	83	0	0.204	0.207	0.193	0.216	2.006	0.185	0.829	120	426	100	567	1063	-2.295	96	471	182	881	29573	113717	3.365	14.180	0	0	0
2	6	4	""	"STM1676"	6870	42720	130	300	378	291	76	67	67	85	77	90	96	73	0	1549	2072	1560	75	69	69	87	70	80	100	100	0	0.157	0.155	0.149	0.146	1.472	0.157	0.801	120	421	100	1713	2314	-2.667	233	1480	311	2003	45398	248675	3.805	28.357	0	0	0
2	7	4	"frr"	"STM0219"	7040	42730	120	1428	2568	3844	149	70	70	93	83	89	96	94	0	272	486	654	134	75	75	103	85	82	75	54	0	6.893	6.078	6.331	6.512	1.627	6.219	0.907	120	374	100	1555	2909	2.785	1358	197	2498	411	308184	58319	29.819	4.506	0	0	0
2	8	4	"mesJ"	"STM0236"	7210	42730	120	495	596	367	61	73	73	84	73	86	99	97	0	1258	1486	974	65	91	91	130	93	71	99	98	0	0.362	0.375	0.369	0.375	1.509	0.340	0.745	120	421	100	1589	1918	-1.467	422	1167	523	1395	71537	178370	7.014	14.581	0	0	0
2	9	4	"pfs"	"STM0207"	7400	42740	110	254	383	354	92	77	77	100	131	131	57	41	0	211	337	313	92	101	101	165	294	178	27	10	0	1.609	1.297	1.390	1.496	2.235	1.214	0.706	80	430	100	287	542	0.686	177	110	306	236	30657	26996	2.160	0.585	0	0	0
2	10	4	"yeeA"	"STM2060"	7570	42730	120	199	208	102	49	72	72	83	85	102	70	24	0	1047	1047	498	47	77	77	97	68	70	100	95	0	0.131	0.140	0.136	0.130	1.553	0.149	0.685	120	460	100	1097	1106	-2.933	127	970	136	970	25012	125657	1.471	13.971	0	0	0
2	11	4	"vsr"	"STM1991"	7760	42730	120	113	157	125	79	71	71	101	155	153	18	6	0	295	570	677	118	66	66	78	39	50	85	74	0	0.183	0.171	0.164	0.181	3.095	0.159	0.739	120	382	100	271	590	-2.447	42	229	86	504	18863	68409	0.361	12.615	0	0	0
2	12	4	"fixB"	"STM0076"	7920	42730	130	79	88	41	46	71	71	99	148	149	2	0	0	460	652	948	145	64	64	74	34	45	90	80	0	0.020	0.029	0.044	0.049	4.364	0.028	0.028	120	423	100	404	605	-5.629	8	396	17	588	10531	78224	-0.074	17.000	0	0	0
2	13	4	""	"STM4192"	8110	42730	130	1040	1606	2506	156	73	73	80	37	46	99	97	0	1341	2059	3182	154	66	66	80	47	58	97	95	0	0.758	0.769	0.777	0.813	1.709	0.779	0.964	120	492	100	2242	3526	-0.399	967	1275	1533	1993	192683	247070	41.243	42.106	0	0	0
2	14	4	"dgkA"	"STM4236"	8290	42740	120	325	428	454	106	76	76	84	41	48	96	90	0	557	743	797	107	67	67	85	54	63	98	95	0	0.508	0.521	0.497	0.525	1.605	0.548	0.915	120	395	100	739	1028	-0.977	249	490	352	676	51400	89159	8.390	12.185	0	0	0
2	15	4	"tyrB"	"STM4248"	8450	42740	120	1094	1335	909	68	74	74	78	31	39	100	100	0	2503	2950	2016	68	66	66	83	85	102	100	100	0	0.419	0.437	0.435	0.434	1.278	0.434	0.937	120	397	100	3457	4145	-1.257	1020	2437	1261	2884	160211	354032	40.548	33.729	0	0	0
2	16	4	"lysC"	"STM4220"	8640	42730	130	721	824	503	61	72	72	77	29	37	100	100	0	1827	1900	1183	62	66	66	84	85	101	100	99	0	0.369	0.410	0.411	0.418	1.322	0.409	0.941	120	460	100	2410	2586	-1.440	649	1761	752	1834	98901	228004	25.759	21.365	0	0	0
2	17	4	"glk"	"STM2403"	8810	42740	120	374	426	292	68	74	74	82	36	43	100	96	0	1576	1799	1310	72	69	69	90	60	66	100	100	0	0.199	0.203	0.201	0.199	1.357	0.206	0.927	120	433	100	1807	2082	-2.329	300	1507	352	1730	51159	215823	9.556	28.483	0	0	0
2	18	4	"yfcB"	"STM2385"	9000	42740	130	1230	1311	822	62	74	74	83	40	48	99	99	0	961	1062	632	59	66	66	81	46	56	99	95	0	1.292	1.242	1.285	1.211	1.532	1.285	0.864	120	482	100	2051	2233	0.369	1156	895	1237	996	157360	127383	30.700	21.326	0	0	0
2	19	4	"ybdA"	"STM0593"	9180	42740	130	628	930	965	103	71	71	79	39	49	94	92	0	2430	3819	4003	104	63	63	76	58	76	97	94	0	0.235	0.229	0.223	0.225	1.767	0.226	0.893	120	479	100	2924	4615	-2.087	557	2367	859	3756	111628	458332	21.821	64.534	0	0	0
2	20	4	"ybaM"	"STM0480"	9340	42740	100	85	104	81	77	71	71	76	31	40	26	13	0	137	185	185	100	65	65	78	63	80	60	23	0	0.194	0.275	0.316	0.339	3.126	0.337	0.622	80	348	100	86	153	-2.363	14	72	33	120	8339	14826	0.903	1.698	-50	0	0
2	21	4	"ybbO"	"STM0505"	9540	42740	120	980	1430	1584	110	76	76	84	55	65	100	97	0	2082	3127	3505	112	73	73	100	119	119	100	99	0	0.450	0.443	0.442	0.431	1.369	0.440	0.941	120	444	100	2913	4408	-1.152	904	2009	1354	3054	171656	375253	24.473	25.437	0	0	0
2	22	4	"purK"	"STM0533"	9700	42740	130	473	586	603	102	77	77	86	68	79	94	84	0	835	1145	1235	107	81	81	131	273	208	87	68	0	0.525	0.478	0.470	0.456	1.628	0.472	0.910	120	448	100	1150	1573	-0.929	396	754	509	1064	70275	137380	7.353	3.714	0	0	0
2	23	4	"rfbI"	"STM0559"	9890	42750	120	178	213	132	61	76	76	82	50	60	74	50	0	427	533	443	83	87	87	122	255	209	63	27	0	0.300	0.307	0.313	0.300	1.812	0.290	0.815	120	430	100	442	583	-1.737	102	340	137	446	25556	63901	2.620	1.612	0	0	0
2	24	4	"ybdK"	"STM0583"	10070	42750	130	389	442	195	44	80	80	90	42	46	100	98	0	8394	9179	4728	51	81	81	102	63	61	100	100	0	0.037	0.040	0.040	0.040	1.389	0.037	0.879	120	595	100	8622	9460	-4.750	309	8313	362	9098	53057	1101462	8.381	144.079	0	0	0
2	1	5	"yoaH"	"STM1823"	5960	42890	90	136	220	229	104	63	63	65	26	40	69	55	0	180	306	417	136	55	55	63	51	80	69	55	0	0.584	0.625	0.627	0.586	2.238	0.513	0.654	52	350	100	198	408	-0.776	73	125	157	251	11448	15919	5.962	4.765	0	0	0
2	2	5	"emtA"	"STM1799"	6140	42900	120	303	401	407	101	61	61	63	18	28	98	96	0	585	785	762	97	60	60	68	33	48	97	96	0	0.461	0.469	0.453	0.451	1.481	0.501	0.942	120	462	100	767	1065	-1.117	242	525	340	725	48065	94170	18.778	21.727	0	0	0
2	3	5	"narH"	"STM1763"	6330	42900	120	85	89	27	30	67	67	70	40	57	19	3	0	1190	1314	840	63	67	67	79	50	63	98	97	0	0.016	0.018	0.019	0.019	2.727	0.019	0.134	120	418	100	1141	1269	-5.963	18	1123	22	1247	10671	157691	0.475	24.700	0	0	0
2	4	5	"ychE"	"STM1748"	6510	42900	120	236	275	156	56	69	69	75	45	60	91	80	0	1725	1952	1232	63	67	67	80	51	63	100	100	0	0.101	0.109	0.106	0.100	1.592	0.110	0.871	120	406	100	1825	2091	-3.312	167	1658	206	1885	33039	234206	4.444	36.706	0	0	0
2	5	5	"yoaB"	"STM1822"	6680	42910	120	621	1052	1148	109	71	71	81	46	56	100	99	0	435	722	754	104	69	69	80	42	52	99	98	0	1.503	1.502	1.474	1.490	1.645	1.563	0.868	120	416	100	916	1634	0.588	550	366	981	653	126242	86683	21.109	15.286	0	0	0
2	6	5	"dsbB"	"STM1807"	6870	42910	120	315	377	253	67	76	76	101	92	91	94	70	0	468	549	349	63	78	78	97	76	78	97	94	0	0.613	0.639	0.623	0.616	1.529	0.677	0.779	120	404	100	629	772	-0.706	239	390	301	471	45280	65871	3.000	5.947	0	0	0
2	7	5	""	"STM4010"	7040	42910	120	155	178	128	71	73	73	96	89	92	45	10	0	1888	2340	2038	87	89	89	108	82	75	100	98	0	0.046	0.047	0.042	0.040	1.920	0.084	0.461	120	381	100	1881	2356	-4.455	82	1799	105	2251	21381	280840	0.921	27.220	0	0	0
2	8	5	"mobB"	"STM3993"	7210	42910	120	121	184	173	94	73	73	86	88	102	35	21	0	567	889	1119	125	105	105	139	93	66	67	62	0	0.104	0.142	0.154	0.168	2.792	0.134	0.704	120	375	100	510	895	-3.267	48	462	111	784	22085	106649	1.114	8.065	0	0	0
2	9	5	"yiiR"	"STM4083"	7380	42920	140	95	205	357	174	80	80	92	87	94	26	21	0	161	810	2028	250	130	130	155	86	55	43	37	0	0.484	0.184	0.244	0.262	3.449	0.165	0.730	156	481	100	46	805	-1.047	15	31	125	680	31947	126419	1.299	7.616	0	0	0
2	10	5	""	"STM4067"	7580	42920	120	306	514	754	146	76	76	84	49	58	80	64	0	895	1603	2648	165	102	102	123	67	54	83	80	0	0.290	0.292	0.284	0.314	2.598	0.273	0.894	120	420	100	1023	1939	-1.786	230	793	438	1501	61664	192411	8.776	22.090	0	0	0
2	11	5	"yiiM"	"STM4056"	7750	42910	120	142	407	689	169	70	70	77	41	53	60	47	0	430	1302	2236	171	79	79	91	47	51	69	65	0	0.205	0.276	0.263	0.312	2.319	0.293	0.912	120	382	100	423	1560	-2.285	72	351	337	1223	48838	156205	8.049	25.766	0	0	0
2	12	5	"yiiG"	"STM4040"	7920	42920	130	82	115	98	85	71	71	78	44	56	25	14	0	994	2292	3931	171	72	72	86	47	54	85	78	0	0.012	0.020	0.021	0.028	4.748	0.020	0.650	120	433	100	933	2264	-6.389	11	922	44	2220	13830	275060	0.841	46.936	0	0	0
2	13	5	"yhdN"	"STM3413"	8090	42910	110	143	254	269	105	81	81	157	296	188	12	8	0	504	863	1041	120	73	73	100	92	92	83	73	0	0.144	0.219	0.181	0.166	2.663	0.226	0.771	80	391	100	493	963	-2.797	62	431	173	790	20302	69006	0.328	8.293	0	0	0
2	14	5	"secY"	"STM3420"	8280	42930	150	16357	16031	12255	76	90	90	227	485	213	93	90	0	410	442	346	78	74	74	108	130	120	71	59	0	48.414	43.318	47.388	48.607	1.700	42.057	0.855	156	478	100	16603	16309	5.597	16267	336	15941	368	2500892	69009	32.586	2.569	0	0	0
2	15	5	"rplE"	"STM3428"	8450	42930	140	1929	4782	6919	144	81	81	141	292	207	85	74	0	103	185	224	121	66	66	83	88	106	30	20	0	49.946	39.504	45.593	48.790	2.816	39.264	0.663	156	426	100	1885	4820	5.642	1848	37	4701	119	746003	28856	15.894	1.159	0	0	0
2	16	5	"rpmC"	"STM3432"	8620	42910	110	349	1058	1589	150	76	76	108	237	219	52	37	0	69	105	96	91	62	62	74	80	108	17	11	0	39.000	22.837	23.857	21.966	3.671	26.030	0.496	80	405	100	280	1025	5.285	273	7	982	43	84611	8420	4.008	0.388	0	0	0
2	17	5	"rpsS"	"STM3436"	8810	42910	110	1194	2242	3161	140	76	76	105	226	215	91	75	0	94	114	75	65	66	66	80	42	52	36	21	0	39.929	45.125	44.093	47.485	2.540	53.468	0.420	80	434	100	1146	2214	5.319	1118	28	2166	48	179361	9149	9.456	0.810	0	0	0
2	18	5	"rpsJ"	"STM3441"	8990	42930	120	378	1009	2191	217	79	79	87	41	47	98	92	0	67	98	80	81	70	70	83	41	49	20	15	0	-99.667	33.214	20.193	20.722	3.516	35.514	0.469	120	426	100	296	958	Error	299	-3	930	28	121058	11750	22.488	0.366	0	0	0
2	19	5	""	"STM4463"	9170	42920	120	89	110	59	53	75	75	82	40	48	29	15	0	506	716	633	88	69	69	81	43	53	89	87	0	0.032	0.054	0.070	0.065	4.025	0.057	0.297	120	419	100	451	682	-4.964	14	437	35	647	13152	85921	0.700	14.767	0	0	0
2	20	5	"pepA"	"STM4477"	9360	42920	140	1086	1674	2015	120	74	74	83	68	81	96	90	0	554	732	790	107	71	71	84	50	59	86	80	0	2.095	2.421	2.444	2.512	2.055	2.618	0.898	156	442	100	1495	2261	1.067	1012	483	1600	661	261200	114120	23.397	12.960	0	0	0
2	21	5	"iadA"	"STM4512"	9520	42930	120	520	801	879	109	78	78	87	36	41	85	81	0	1655	2619	3026	115	80	80	103	74	71	88	84	0	0.281	0.285	0.287	0.297	2.146	0.273	0.888	120	363	100	2017	3262	-1.833	442	1575	723	2539	96170	314286	19.833	34.000	0	0	0
2	22	5	""	"STM4551"	9700	42930	120	233	449	526	117	79	79	86	31	36	83	73	0	1760	3222	4353	135	94	94	130	106	81	93	89	0	0.092	0.118	0.113	0.114	2.092	0.112	0.863	120	429	100	1820	3498	-3.435	154	1666	370	3128	53889	386584	11.710	29.170	0	0	0
2	23	5	"yjjK"	"STM4581"	9880	42930	130	1189	3244	5641	173	77	77	82	28	34	99	99	0	517	1208	1935	160	97	97	120	73	60	81	73	0	2.648	2.851	3.053	3.187	1.997	2.981	0.934	120	449	100	1532	4278	1.405	1112	420	3167	1111	389254	145012	112.929	14.904	0	0	0
2	24	5	"gltS"	"STM3746"	10060	42930	130	528	2228	3888	174	83	83	88	32	36	94	88	0	617	2295	3706	161	85	85	104	61	58	81	75	0	0.836	0.971	0.969	1.078	2.601	1.059	0.905	120	593	100	977	4355	-0.258	445	532	2145	2210	267388	275442	66.875	35.918	0	0	0
2	1	6	"yhhY"	"STM3546"	5960	43080	120	103	115	55	47	63	63	65	23	35	70	41	0	475	549	393	71	58	58	67	45	67	97	91	0	0.096	0.106	0.103	0.095	2.069	0.115	0.701	120	595	100	457	543	-3.382	40	417	52	491	13780	65907	2.174	10.711	0	0	0
2	2	6	""	"STM0951"	6150	43080	130	94	106	54	50	63	63	65	21	32	64	36	0	794	967	902	93	60	60	66	29	43	100	96	0	0.042	0.047	0.043	0.043	2.488	0.046	0.556	120	463	100	765	950	-4.565	31	734	43	907	12733	116033	1.952	31.069	0	0	0
2	3	6	"nanK"	"STM3336"	6320	43080	120	107	136	98	72	67	67	72	42	58	45	27	0	809	1179	1643	139	65	65	73	46	63	96	92	0	0.054	0.062	0.056	0.061	2.216	0.060	0.049	120	441	100	784	1183	-4.217	40	744	69	1114	16337	141444	1.524	24.043	0	0	0
2	4	6	"yrbC"	"STM3310"	6510	43080	130	859	1379	1810	131	69	69	75	42	56	98	95	0	683	1015	1256	123	69	69	86	57	66	93	89	0	1.287	1.385	1.397	1.434	1.463	1.452	0.934	120	467	100	1404	2256	0.364	790	614	1310	946	165420	121804	31.048	16.298	0	0	0
2	5	6	"greA"	"STM3299"	6690	43080	120	1160	1397	883	63	73	73	81	40	49	100	100	0	562	659	368	55	74	74	94	58	61	99	97	0	2.227	2.263	2.296	2.259	1.380	2.443	0.870	120	425	100	1575	1909	1.155	1087	488	1324	585	167661	79029	32.900	9.741	0	0	0
2	6	6	"rpsO"	"STM3283"	6870	43080	120	485	753	734	97	76	76	90	67	74	98	88	0	122	158	100	63	78	78	93	57	61	45	24	0	9.295	8.462	9.010	9.365	2.223	9.038	0.604	120	396	100	453	757	3.217	409	44	677	80	90392	18938	9.896	1.140	0	0	0
2	7	6	"yghB"	"STM3162"	7020	43080	110	143	193	180	93	72	72	88	83	94	47	15	0	352	501	680	135	86	86	104	83	79	78	58	0	0.267	0.292	0.312	0.308	2.075	0.263	0.835	80	364	100	337	536	-1.906	71	266	121	415	15446	40054	1.265	4.783	0	0	0
2	8	6	""	"STM3136"	7210	43090	120	137	165	105	63	73	73	80	48	60	59	37	0	1457	1997	1912	95	94	94	111	77	69	99	98	0	0.047	0.048	0.050	0.044	1.906	0.051	0.872	120	456	100	1427	1995	-4.413	64	1363	92	1903	19852	239648	1.771	24.494	0	0	0
2	9	6	"yggV"	"STM3103"	7390	43080	110	189	457	646	141	78	78	93	128	137	45	36	0	164	505	702	139	114	114	131	75	57	48	38	0	2.220	0.969	0.918	0.852	2.469	0.979	0.827	80	381	100	161	770	1.151	111	50	379	391	36534	40408	2.844	4.987	0	0	0
2	10	6	"sprT"	"STM3092"	7570	43090	120	133	174	160	91	76	76	92	125	135	26	10	0	349	542	512	94	122	122	137	79	57	69	58	0	0.251	0.233	0.235	0.262	2.324	0.249	0.608	120	412	100	284	518	-1.994	57	227	98	420	20900	65037	0.656	5.127	0	0	0
2	11	6	""	"STM3072"	7750	43090	120	86	107	74	69	71	71	80	49	61	18	10	0	647	1273	2303	180	91	91	106	53	50	85	78	0	0.027	0.030	0.032	0.041	3.533	0.028	0.388	120	395	100	571	1218	-5.212	15	556	36	1182	12888	152724	0.551	22.019	0	0	0
2	12	6	"ygfE"	"STM3060"	7920	43090	130	420	696	751	107	70	70	79	47	59	90	82	0	192	279	237	84	75	75	85	42	49	73	58	0	2.991	3.069	3.341	3.415	2.008	3.664	0.753	120	455	100	467	830	1.581	350	117	626	204	83490	33450	13.128	4.619	0	0	0
2	13	6	"ansA"	"STM1294"	8110	43090	130	844	1208	1308	108	76	76	180	441	245	68	45	0	1043	1424	1521	106	71	71	92	83	90	97	89	0	0.790	0.837	0.833	0.844	1.460	0.849	0.912	120	480	100	1740	2485	-0.340	768	972	1132	1353	144994	170846	2.331	16.048	0	0	0
2	14	6	"pfkB"	"STM1326"	8260	43090	90	139	305	370	121	78	78	277	609	219	13	3	0	256	698	986	141	69	69	97	136	140	51	38	0	0.326	0.361	0.363	0.450	2.442	1.066	0.080	52	288	100	248	856	-1.616	61	187	227	629	15845	36291	0.046	4.419	0	0	0
2	15	6	"ydiK"	"STM1364"	8460	43090	130	430	852	1125	132	78	78	121	234	193	62	43	0	1761	3356	4568	136	70	70	101	132	130	92	86	0	0.208	0.236	0.228	0.227	1.716	0.236	0.934	120	463	100	2043	4060	-2.264	352	1691	774	3286	102288	402772	3.124	24.659	0	0	0
2	16	6	"cfa"	"STM1427"	8640	43090	130	750	1129	1425	126	74	74	103	216	209	72	61	0	980	1562	2006	128	68	68	86	82	95	90	85	0	0.741	0.706	0.717	0.734	1.764	0.705	0.944	120	494	100	1588	2549	-0.432	676	912	1055	1494	135453	187488	4.750	18.000	0	0	0
2	17	6	"ydhM"	"STM1437"	8810	43100	120	228	287	232	80	73	73	97	201	207	36	11	0	707	984	962	97	67	67	89	149	167	90	79	0	0.242	0.233	0.207	0.226	1.807	0.222	0.804	120	457	100	795	1131	-2.046	155	640	214	917	34482	118079	0.945	6.007	0	0	0
2	18	6	"nth"	"STM1453"	8990	43090	130	445	679	774	113	77	77	85	43	50	90	85	0	736	1126	1379	122	71	71	83	47	56	93	88	0	0.553	0.571	0.569	0.589	1.586	0.563	0.958	120	481	100	1033	1657	-0.854	368	665	602	1055	81531	135150	13.814	22.191	0	0	0
2	19	6	"ugpA"	"STM3556"	9160	43090	110	121	198	209	105	79	79	90	58	64	43	25	0	1081	2467	3978	161	76	76	97	88	90	100	96	0	0.042	0.050	0.044	0.043	2.239	0.049	0.826	80	399	100	1047	2510	-4.581	42	1005	119	2391	15818	197351	1.862	26.932	0	0	0
2	20	6	"ftsY"	"STM3571"	9350	43090	120	1968	2873	3499	121	76	76	90	83	92	100	97	0	1643	2266	2328	102	80	80	102	90	88	98	94	0	1.210	1.280	1.251	1.251	1.362	1.434	0.955	120	404	100	3455	4983	0.276	1892	1563	2797	2186	344763	271865	33.530	24.044	0	0	0
2	21	6	"zntA"	"STM3576"	9520	43100	120	1913	2190	1387	63	77	77	88	73	82	100	99	0	5581	6194	3997	64	82	82	99	65	65	100	100	0	0.334	0.346	0.347	0.351	1.222	0.341	0.969	120	373	100	7335	8225	-1.583	1836	5499	2113	6112	262842	743298	28.795	93.769	0	0	0
2	22	6	"yhhT"	"STM3582"	9700	43110	130	175	208	130	62	81	81	87	35	40	84	61	0	2739	3373	3007	89	88	88	114	86	75	98	97	0	0.035	0.039	0.036	0.037	2.044	0.040	0.862	120	434	100	2745	3412	-4.818	94	2651	127	3285	24937	404728	3.457	37.895	0	0	0
2	23	6	"yhiN"	"STM3588"	9880	43100	130	685	1105	1119	101	77	77	82	28	34	99	98	0	1754	2498	2528	101	86	86	105	58	55	100	98	0	0.365	0.426	0.437	0.421	1.372	0.428	0.948	120	478	100	2276	3440	-1.456	608	1668	1028	2412	132564	299777	36.536	41.259	0	0	0
2	24	6	""	"STM3598"	10050	43110	110	106	116	57	49	81	81	84	24	28	50	27	0	209	271	199	73	83	83	97	96	98	60	32	0	0.198	0.186	0.224	0.273	2.672	0.199	0.542	80	515	100	151	223	-2.333	25	126	35	188	9274	21641	1.333	1.813	0	0	0
2	1	7	""	"STM3799"	5970	43260	120	336	398	278	69	64	64	66	17	25	98	95	0	1711	1912	1443	75	61	61	71	36	50	99	97	0	0.165	0.180	0.180	0.179	1.583	0.175	0.874	120	581	100	1922	2185	-2.601	272	1650	334	1851	47736	229476	19.529	51.139	0	0	0
2	2	7	"yidE"	"STM3807"	6160	43260	120	169	190	104	54	66	66	69	25	36	85	74	0	1511	1744	1302	74	64	64	74	37	50	97	95	0	0.071	0.074	0.070	0.068	2.026	0.071	0.842	120	479	100	1550	1804	-3.812	103	1447	124	1680	22844	209262	4.840	45.135	0	0	0
2	3	7	"yidR"	"STM3811"	6320	43260	110	159	204	134	65	67	67	71	23	32	80	68	0	565	752	690	91	66	66	74	43	58	88	83	0	0.184	0.200	0.191	0.205	2.189	0.192	0.858	80	416	100	591	823	-2.439	92	499	137	686	16340	60152	5.783	15.767	0	0	0
2	4	7	"torD"	"STM3821"	6510	43260	120	90	97	40	41	68	68	70	18	25	56	30	0	1082	1459	1520	104	73	73	95	66	69	99	96	0	0.022	0.021	0.023	0.021	2.528	0.021	0.553	120	522	100	1031	1415	-5.519	22	1009	29	1386	11678	175093	1.500	20.667	0	0	0
2	5	7	"dgoT"	"STM3827"	6690	43260	110	85	94	39	41	69	69	72	19	26	43	26	0	1029	1433	1176	82	75	75	100	68	68	98	95	0	0.017	0.018	0.022	0.019	2.766	0.022	0.442	80	402	100	970	1383	-5.898	16	954	25	1358	7548	114613	1.158	19.603	0	0	0
2	6	7	"yidA"	"STM3831"	6860	43270	120	508	575	433	75	75	75	85	56	65	96	88	0	709	833	617	74	76	76	89	51	57	99	95	0	0.684	0.661	0.640	0.635	1.429	0.673	0.929	120	481	100	1066	1257	-0.548	433	633	500	757	69009	99947	8.750	14.588	0	0	0
2	7	7	"imp"	"STM0093"	7040	43270	120	8879	10965	7774	70	80	80	96	77	80	99	99	0	7454	9080	6372	70	85	85	106	85	80	100	99	0	1.194	1.210	1.210	1.178	1.295	1.217	0.971	120	485	100	16168	19880	0.256	8799	7369	10885	8995	1315793	1089580	141.156	105.576	0	0	0
2	8	7	"yabJ"	"STM0106"	7220	43270	120	277	385	348	90	82	82	91	58	63	90	73	0	1493	2235	2404	107	90	90	102	63	61	97	97	0	0.139	0.141	0.137	0.137	1.550	0.140	0.944	120	443	100	1598	2448	-2.847	195	1403	303	2145	46183	268210	5.069	33.857	0	0	0
2	9	7	"yabC"	"STM0120"	7390	43280	120	431	795	988	124	79	79	93	115	123	75	57	0	304	495	576	116	91	91	105	63	60	70	60	0	1.653	1.772	1.815	2.014	2.351	1.770	0.872	120	477	100	565	1120	0.725	352	213	716	404	95412	59353	6.104	6.190	0	0	0
2	10	7	"murD"	"STM0126"	7580	43270	140	594	1020	1105	108	73	73	87	113	129	81	72	0	511	781	792	101	97	97	111	63	56	79	76	0	1.258	1.385	1.452	1.601	2.069	1.423	0.914	156	510	100	935	1631	0.332	521	414	947	684	159168	121859	8.257	10.635	0	0	0
2	11	7	"yacA"	"STM0135"	7750	43270	110	335	592	838	141	71	71	75	26	34	97	93	0	286	476	616	129	96	96	107	42	39	80	66	0	1.389	1.371	1.450	1.726	2.232	1.329	0.849	80	374	100	454	901	0.475	264	190	521	380	47356	38113	19.885	8.786	0	0	0
2	12	7	""	"STM0148"	7920	43280	120	104	119	56	47	70	70	74	26	35	57	34	0	732	912	706	77	82	82	89	34	38	95	92	0	0.052	0.059	0.057	0.058	2.272	0.061	0.549	120	483	100	684	879	-4.257	34	650	49	830	14240	109409	1.731	24.206	0	0	0
2	13	7	""	"STM1547"	8110	43270	120	306	463	582	125	71	71	80	43	53	98	81	0	1177	1718	2228	129	73	73	95	94	98	100	97	0	0.213	0.238	0.221	0.220	1.479	0.245	0.911	120	499	100	1339	2037	-2.232	235	1104	392	1645	55615	206131	8.907	17.266	0	0	0
2	14	7	""	"STM1551"	8300	43270	90	103	171	168	98	71	71	82	47	57	40	30	0	186	415	565	136	71	71	100	113	113	50	32	0	0.278	0.291	0.355	0.384	2.926	0.278	0.811	52	342	100	147	444	-1.845	32	115	100	344	8916	21588	1.894	2.788	0	0	0
2	15	7	""	"STM1556"	8460	43280	120	122	152	98	64	73	73	76	25	32	78	48	0	2202	2820	2700	95	76	76	92	55	59	97	96	0	0.023	0.029	0.027	0.027	2.337	0.031	0.832	120	465	100	2175	2823	-5.439	49	2126	79	2744	18198	338446	3.040	49.600	0	0	0
2	16	7	""	"STM1562"	8620	43280	100	100	153	170	111	73	73	77	31	40	46	28	0	305	653	1073	164	81	81	96	66	68	78	61	0	0.121	0.140	0.153	0.130	2.944	0.148	0.888	80	372	100	251	652	-3.052	27	224	80	572	12279	52215	2.452	8.439	0	0	0
2	17	7	"fdnI"	"STM1568"	8800	43270	100	187	364	425	116	79	79	101	115	113	50	35	0	559	1227	1711	139	79	79	144	307	213	62	41	0	0.225	0.248	0.255	0.238	2.634	0.237	0.893	80	410	100	588	1433	-2.152	108	480	285	1148	29125	98132	2.287	3.528	0	0	0
2	18	7	"nmpC"	"STM1572"	8990	43290	130	1659	3519	4567	129	84	84	114	108	94	97	86	0	463	882	1189	134	85	85	139	264	189	54	43	0	4.167	4.310	5.038	5.336	1.987	4.230	0.802	120	565	100	1953	4232	2.059	1575	378	3435	797	422316	105889	31.528	2.814	0	0	0
2	19	7	"sohB"	"STM1716"	9180	43280	120	772	1017	917	90	81	81	117	458	391	65	39	0	1912	2144	1812	84	87	87	113	116	102	95	90	0	0.379	0.455	0.447	0.453	1.512	0.463	0.874	120	475	100	2516	2993	-1.401	691	1825	936	2057	122094	257300	1.965	17.509	0	0	0
2	20	7	"ompW"	"STM1732"	9340	43280	120	150	187	174	93	78	78	89	70	78	53	18	0	949	1242	1436	115	85	85	109	126	115	95	83	0	0.083	0.094	0.085	0.090	2.204	0.103	0.630	120	440	100	936	1266	-3.585	72	864	109	1157	22454	149088	1.400	8.992	0	0	0
2	21	7	"yciU"	"STM1740"	9540	43280	130	180	435	565	129	78	78	85	45	52	68	54	0	180	455	584	128	81	81	95	99	104	50	38	0	1.030	0.955	0.955	0.974	2.394	0.866	0.746	120	504	100	201	731	0.043	102	99	357	374	52236	54549	7.778	3.636	0	0	0
2	22	7	"ychJ"	"STM1755"	9710	43270	110	329	598	791	132	84	84	106	170	160	63	41	0	439	717	933	130	86	86	167	909	544	18	6	0	0.694	0.815	0.796	0.804	2.226	0.819	0.942	80	384	100	598	1145	-0.527	245	353	514	631	47810	57326	2.894	0.605	0	0	0
2	23	7	"ychP"	"STM1768"	9880	43290	110	368	535	670	125	85	85	100	151	151	76	47	0	1364	2136	2898	135	88	88	155	819	528	72	35	0	0.222	0.220	0.208	0.208	1.380	0.207	0.926	80	473	100	1559	2498	-2.173	283	1276	450	2048	42807	170874	2.881	2.419	0	0	0
2	24	7	"ychH"	"STM1782"	10080	43310	40	127	151	78	51	83	83	85	25	29	66	41	0	381	1114	1216	109	97	97	131	81	61	75	66	0	0.155	0.067	0.069	0.101	2.634	0.067	0.902	12	68	100	328	1085	-2.690	44	284	68	1017	1815	13366	2.640	12.136	-100	0	0
2	1	8	""	"STM2314"	5970	43450	110	1965	1890	521	27	66	66	69	20	28	100	100	0	5426	5120	1493	29	64	64	69	24	34	100	100	0	0.354	0.361	0.360	0.363	1.158	0.354	0.966	80	505	100	7261	6880	-1.498	1899	5362	1824	5056	151217	409590	91.050	210.458	0	0	0
2	2	8	"nuoK"	"STM2319"	6150	43460	110	1256	1604	1565	97	68	68	72	23	31	100	100	0	742	921	826	89	67	67	75	33	44	100	100	0	1.760	1.799	1.802	1.794	1.457	2.009	0.769	80	434	100	1863	2390	0.816	1188	675	1536	854	128287	73663	66.609	25.636	0	0	0
2	3	8	"yfbQ"	"STM2331"	6310	43450	110	2883	2721	566	20	70	70	73	24	32	100	100	0	6181	5720	1388	24	71	71	78	41	52	100	100	0	0.460	0.469	0.463	0.476	1.180	0.455	0.968	80	457	100	8923	8300	-1.119	2813	6110	2651	5649	217652	457606	110.333	137.610	0	0	0
2	4	8	"yfbU"	"STM2335"	6490	43450	110	963	1290	1237	95	71	71	73	22	30	100	100	0	1025	1358	1233	90	77	77	88	40	45	100	100	0	0.941	0.952	0.905	0.919	1.454	0.901	0.719	80	441	100	1840	2500	-0.088	892	948	1219	1281	103233	108676	55.318	31.750	0	0	0
2	5	8	""	"STM2341"	6670	43450	120	138	142	46	32	73	73	76	20	26	87	75	0	4099	4158	2206	53	82	82	102	112	109	99	99	0	0.016	0.017	0.017	0.017	1.912	0.016	0.655	120	515	100	4082	4145	-5.950	65	4017	69	4076	17088	498965	3.300	36.214	0	0	0
2	6	8	""	"STM2346"	6850	43450	110	1582	2214	2297	103	76	76	82	41	50	100	100	0	1072	1383	1373	99	74	74	91	132	145	98	97	0	1.509	1.633	1.588	1.645	1.394	1.714	0.879	80	432	100	2504	3447	0.594	1506	998	2138	1309	177140	110648	52.000	9.788	0	0	0
2	7	8	""	"STM2530"	7040	43450	100	108	139	91	65	79	79	91	64	70	22	13	0	1745	1891	705	37	80	80	100	84	84	100	100	0	0.017	0.033	0.019	0.016	3.819	0.034	0.185	80	401	100	1694	1871	-5.843	29	1665	60	1811	11105	151254	0.750	21.321	0	0	0
2	8	8	"nifS"	"STM2543"	7210	43450	110	12444	12667	6101	48	88	88	99	76	76	100	100	0	3152	3168	1596	50	83	83	101	83	82	100	100	0	4.026	4.077	3.988	4.178	1.323	4.186	0.902	80	451	100	15425	15664	2.009	12356	3069	12579	3085	1013372	253439	165.368	36.952	0	0	0
2	9	8	"glnB"	"STM2561"	7400	43450	110	931	1116	906	81	80	80	85	36	42	100	100	0	783	933	745	79	79	79	83	22	26	100	100	0	1.209	1.213	1.216	1.216	1.456	1.253	0.790	80	447	100	1555	1890	0.274	851	704	1036	854	89309	74669	28.639	38.636	0	0	0
2	10	8	""	"STM2566"	7580	43440	100	78	115	133	115	75	75	78	25	32	25	15	0	95	221	318	143	79	79	84	26	30	46	36	0	0.188	0.282	0.408	0.432	3.437	0.210	0.270	80	371	100	19	182	-2.415	3	16	40	142	9205	17655	1.480	5.269	-50	0	0
2	11	8	"gogB"	"STM2584"	7740	43450	110	1095	1095	224	20	75	75	77	23	29	100	100	0	9894	9830	2407	24	94	94	100	28	28	100	100	0	0.104	0.105	0.105	0.106	1.159	0.101	0.954	80	465	100	10820	10756	-3.264	1020	9800	1020	9736	87562	786405	44.261	347.500	0	0	0
2	12	8	""	"STM2591"	7930	43450	110	171	212	237	111	76	76	87	77	88	70	12	0	3810	3712	965	25	93	93	103	60	58	100	100	0	0.026	0.038	0.027	0.030	1.676	0.041	0.272	80	440	100	3812	3755	-5.290	95	3717	136	3619	16982	296998	1.623	60.150	0	0	0
2	13	8	"yraR"	"STM3268"	8120	43450	120	166	219	160	73	80	80	93	78	83	55	24	0	1008	1218	1095	89	87	87	105	80	76	98	97	0	0.093	0.123	0.110	0.106	2.322	0.114	0.617	120	479	100	1007	1270	-3.421	86	921	139	1131	26228	146126	1.615	13.913	0	0	0
2	14	8	"yhbV"	"STM3275"	8290	43450	110	214	211	39	18	78	78	86	36	41	100	96	0	8983	9070	1553	17	81	81	95	64	67	100	100	0	0.015	0.015	0.015	0.014	1.340	0.014	0.676	80	464	100	9038	9122	-6.032	136	8902	133	8989	16909	725616	3.472	140.234	0	0	0
2	15	8	"deaD"	"STM3280"	8480	43450	110	14058	14097	2679	19	78	78	83	39	46	100	100	0	6072	6160	1231	19	85	85	90	28	31	100	100	0	2.335	2.308	2.317	2.311	1.113	2.325	0.962	80	427	100	19967	20094	1.223	13980	5987	14019	6075	1127774	492793	359.333	216.786	0	0	0
2	16	8	"argG"	"STM3290"	8640	43450	110	754	757	148	19	82	82	93	86	92	100	100	0	3882	3700	740	20	90	90	100	45	45	100	100	0	0.177	0.187	0.188	0.186	1.177	0.181	0.931	80	441	100	4464	4285	-2.496	672	3792	675	3610	60561	296012	7.721	80.000	0	0	0
2	17	8	"ftsJ"	"STM3297"	8830	43460	110	10784	10696	5883	55	88	88	117	121	103	100	100	0	2886	2930	1611	54	89	89	117	185	158	100	98	0	3.824	3.734	3.779	3.769	1.226	3.992	0.915	80	476	100	13493	13449	1.935	10696	2797	10608	2841	855681	234424	87.430	15.205	0	0	0
2	18	8	"ispB"	"STM3305"	9000	43460	110	8479	8007	1818	22	88	88	134	477	355	98	98	0	6291	6026	1040	17	93	93	116	92	79	100	100	0	1.354	1.335	1.354	1.288	1.350	1.366	0.974	80	446	100	14589	13852	0.437	8391	6198	7919	5933	640555	482082	16.505	64.239	0	0	0
2	19	8	"ybgL"	"STM0714"	9190	43460	110	645	763	519	68	83	83	112	482	430	68	12	0	2373	2672	1743	65	98	98	120	101	84	100	100	0	0.247	0.264	0.247	0.257	1.428	0.297	0.322	80	423	100	2837	3254	-2.017	562	2275	680	2574	61070	213743	1.351	25.267	0	0	0
2	20	8	""	"STM0720"	9360	43460	120	150	150	45	30	79	79	84	46	54	72	25	0	8487	8197	3812	46	92	92	107	75	70	99	99	0	0.008	0.009	0.009	0.008	2.052	0.009	0.251	120	475	100	8466	8176	-6.886	71	8395	71	8105	18032	983686	1.435	107.867	0	0	0
2	21	8	""	"STM0726"	9540	43460	110	386	440	268	60	86	86	88	24	27	100	100	0	14086	15503	4769	30	88	88	93	27	29	100	100	0	0.021	0.023	0.021	0.021	1.352	0.024	0.719	80	427	100	14298	15769	-5.544	300	13998	354	15415	35204	1240275	14.667	570.741	0	0	0
2	22	8	"ybgT"	"STM0742"	9710	43450	100	110	162	151	93	97	97	106	52	49	32	20	0	93	148	151	102	89	89	100	74	74	20	15	0	3.250	1.102	1.328	1.460	4.400	1.048	0.646	80	428	100	17	124	1.700	13	4	65	59	12963	11841	1.077	0.649	-50	0	0
2	23	8	"tolB"	"STM0748"	9900	43460	120	27159	24272	8383	34	97	97	114	146	128	100	99	0	9429	8305	2839	34	94	94	149	788	528	97	94	0	2.899	2.944	2.934	2.988	1.412	2.982	0.968	120	510	100	36397	32386	1.536	27062	9335	24175	8211	2912645	996584	165.466	10.350	0	0	0
2	24	8	"pnuC"	"STM0757"	10070	43460	100	256	280	143	51	83	83	85	22	25	97	95	0	2347	2272	852	37	85	85	90	25	27	100	100	0	0.076	0.090	0.076	0.080	1.700	0.080	0.575	80	439	100	2435	2384	-3.709	173	2262	197	2187	22416	181779	8.864	87.280	0	0	0
2	1	9	"dacC"	"STM0863"	5980	43620	100	1126	1122	369	32	64	64	67	19	28	100	100	0	5233	5049	1815	35	66	66	73	42	57	100	100	0	0.206	0.212	0.213	0.214	1.193	0.207	0.961	80	440	100	6229	6041	-2.283	1062	5167	1058	4983	89730	403897	55.526	118.476	0	0	0
2	2	9	"ybjM"	"STM0871"	6160	43620	110	573	536	157	29	68	68	74	51	68	100	100	0	3764	3487	1171	33	71	71	79	44	55	100	100	0	0.137	0.137	0.138	0.138	1.156	0.133	0.960	80	453	100	4198	3884	-2.870	505	3693	468	3416	42866	278922	9.059	77.455	0	0	0
2	3	9	"potG"	"STM0878"	6350	43620	110	614	622	117	18	72	72	73	18	24	100	100	0	9770	9898	2032	20	78	78	83	30	36	100	100	0	0.056	0.056	0.056	0.056	1.115	0.055	0.974	80	466	100	10234	10370	-4.160	542	9692	550	9820	49737	791857	30.500	327.167	0	0	0
2	4	9	"artQ"	"STM0889"	6520	43620	110	3663	3586	549	15	73	73	74	18	24	100	100	0	8154	7939	1077	13	82	82	90	36	40	100	100	0	0.445	0.447	0.449	0.446	1.095	0.447	0.982	80	470	100	11662	11370	-1.169	3590	8072	3513	7857	286903	635082	195.111	218.028	0	0	0
2	5	9	""	"STM0894"	6720	43620	110	83	89	32	35	75	75	76	19	25	31	10	0	3928	3969	635	15	83	83	109	168	154	100	100	0	0.002	0.004	0.005	0.004	3.130	0.002	0.018	80	414	100	3853	3900	-8.909	8	3845	14	3886	7119	317519	0.684	22.976	0	0	0
2	6	9	""	"STM0898"	6870	43620	110	108	114	34	29	75	75	80	34	42	48	20	0	10445	10080	2084	20	78	78	101	162	160	100	100	0	0.003	0.004	0.004	0.003	2.483	0.004	0.280	80	439	100	10400	10041	-8.295	33	10367	39	10002	9136	806373	1.000	61.599	0	0	0
2	7	9	""	"STM1033"	7060	43620	110	172	186	76	40	82	82	89	65	73	66	22	0	1788	1952	721	36	77	77	89	55	61	100	100	0	0.053	0.055	0.047	0.047	1.776	0.055	0.639	80	492	100	1801	1979	-4.249	90	1711	104	1875	14844	156153	1.492	33.873	0	0	0
2	8	9	""	"STM1037"	7250	43620	110	223	297	206	69	95	95	110	74	67	83	43	0	3631	3907	1405	35	87	87	109	83	76	100	100	0	0.036	0.053	0.035	0.042	2.005	0.049	0.343	80	496	100	3672	4022	-4.791	128	3544	202	3820	23769	312544	2.527	45.759	0	0	0
2	9	9	"yjaB"	"STM4181"	7430	43620	110	1294	1390	685	49	94	94	110	90	81	100	100	0	4055	4257	1886	44	90	90	120	141	117	100	100	0	0.303	0.311	0.311	0.305	1.138	0.319	0.953	80	470	100	5165	5463	-1.724	1200	3965	1296	4167	111163	340529	14.222	29.340	0	0	0
2	10	9	"yjbD"	"STM4194"	7610	43630	100	446	473	283	59	83	83	101	89	88	98	81	0	1159	1186	657	55	93	93	129	189	146	100	93	0	0.341	0.357	0.330	0.342	1.250	0.362	0.783	80	412	100	1429	1483	-1.554	363	1066	390	1093	37838	94906	4.180	5.593	0	0	0
2	11	9	""	"STM4198"	7790	43630	110	261	282	105	37	81	81	91	43	47	98	93	0	3738	3428	808	23	96	96	116	135	116	100	100	0	0.049	0.060	0.050	0.055	1.591	0.055	0.578	80	446	100	3822	3533	-4.339	180	3642	201	3332	22532	274268	4.442	24.533	0	0	0
2	12	9	""	"STM4202"	7950	43620	110	139	168	129	76	83	83	98	80	81	30	10	0	1824	1878	434	23	94	94	110	67	60	100	100	0	0.032	0.048	0.032	0.030	2.661	0.043	0.094	80	461	100	1786	1869	-4.949	56	1730	85	1784	13453	150266	0.875	26.388	0	0	0
2	13	9	"pduF"	"STM2037"	8150	43630	120	597	551	181	32	88	88	97	61	62	94	90	0	11904	10400	3747	36	94	94	109	64	58	100	99	0	0.043	0.045	0.044	0.045	1.463	0.044	0.950	120	474	100	12319	10769	-4.536	509	11810	463	10306	66142	1248049	7.443	160.797	0	0	0
2	14	9	"pduQ"	"STM2052"	8310	43630	110	253	260	54	20	84	84	88	29	32	100	100	0	8700	8769	955	10	88	88	98	37	37	100	100	0	0.020	0.020	0.020	0.020	1.300	0.020	0.774	80	404	100	8781	8857	-5.671	169	8612	176	8681	20803	701524	5.931	234.351	0	0	0
2	15	9	"sspH2"	"STM2241"	8480	43630	110	1761	1731	156	9	91	91	96	44	45	100	100	0	20677	20599	2490	12	119	119	134	66	49	100	100	0	0.081	0.080	0.079	0.081	1.120	0.078	0.978	80	478	100	22228	22120	-3.622	1670	20558	1640	20480	138461	1647909	37.159	310.076	0	0	0
2	16	9	"btuF"	"STM0206"	8670	43620	110	2006	2025	179	8	97	97	103	35	33	100	100	0	7209	7251	558	7	139	139	154	68	44	100	100	0	0.270	0.271	0.269	0.271	1.064	0.268	0.980	80	480	100	8979	9040	-1.889	1909	7070	1928	7112	161966	580044	54.914	104.368	0	0	0
2	17	9	"sitD"	"STM2864"	8840	43630	110	1174	1189	175	14	91	91	97	50	51	100	100	0	11365	11386	1490	13	113	113	130	96	73	100	100	0	0.096	0.097	0.097	0.097	1.088	0.097	0.971	80	466	100	12335	12371	-3.377	1083	11252	1098	11273	95109	910887	21.840	117.250	0	0	0
2	18	9	"yfjD"	"STM2679"	9030	43640	100	628	659	373	56	90	90	100	72	72	95	92	0	1868	1879	1107	58	101	101	119	103	86	100	97	0	0.304	0.320	0.314	0.301	1.629	0.315	0.902	80	432	100	2305	2347	-1.716	538	1767	569	1778	52682	150299	7.764	17.087	0	0	0
2	19	9	"psiB"	"PSLT069"	9200	43630	110	317	316	53	16	91	91	98	57	58	100	97	0	8660	8532	1006	11	105	105	121	67	55	100	100	0	0.026	0.027	0.027	0.026	1.287	0.026	0.851	80	438	100	8781	8652	-5.242	226	8555	225	8427	25280	682530	3.825	125.537	0	0	0
2	20	9	"traV"	"PSLT084"	9370	43640	100	119	152	89	58	87	87	89	26	29	53	40	0	1702	2450	2372	96	97	97	105	40	38	100	100	0	0.020	0.028	0.024	0.021	2.530	0.029	0.624	80	391	100	1637	2418	-5.648	32	1605	65	2353	12148	195995	2.423	58.625	0	0	0
2	21	9	"himD"	"STM0982"	9550	43640	110	1681	2103	1821	86	91	91	95	33	34	100	100	0	519	645	503	77	96	96	108	53	49	100	97	0	3.759	3.665	3.748	3.707	1.258	3.737	0.941	80	494	100	2013	2561	1.910	1590	423	2012	549	168207	51599	60.848	10.132	0	0	0
2	22	9	"dcuR"	"STM4303"	9740	43640	110	682	688	258	37	98	98	103	30	29	100	100	0	3737	3775	1464	38	99	99	103	32	31	100	100	0	0.161	0.161	0.157	0.158	1.225	0.161	0.950	80	492	100	4222	4266	-2.639	584	3638	590	3676	55062	301970	19.500	114.750	0	0	0
2	23	9	"phnA"	"STM4289"	9910	43640	110	849	884	356	40	93	93	100	29	29	100	100	0	836	874	351	40	99	99	105	30	28	100	100	0	1.026	1.021	1.025	1.022	1.185	1.024	0.947	80	427	100	1493	1566	0.037	756	737	791	775	70681	69883	27.034	25.633	0	0	0
2	24	9	"melA"	"STM4298"	10090	43640	110	248	247	67	27	86	86	90	26	28	97	95	0	9235	8786	2569	29	93	93	98	29	29	100	100	0	0.018	0.019	0.017	0.017	1.605	0.017	0.765	80	505	100	9304	8854	-5.818	162	9142	161	8693	19751	702915	6.038	299.586	0	0	0
2	1	10	"lasT"	"STM4600"	5990	43790	100	382	387	115	29	66	66	69	22	31	100	100	0	1763	1858	671	36	65	65	72	40	55	100	100	0	0.186	0.179	0.180	0.181	1.237	0.174	0.949	80	462	100	2014	2114	-2.426	316	1698	321	1793	30994	148621	14.455	44.650	0	0	0
2	2	10	"dniR"	"STM0260"	6180	43790	110	16920	16637	4471	26	74	74	89	96	107	100	100	0	7012	6980	1617	23	78	78	92	63	68	100	100	0	2.429	2.400	2.406	2.356	1.137	2.444	0.991	80	467	100	23780	23465	1.281	16846	6934	16563	6902	1330969	558434	172.375	109.333	0	0	0
2	3	10	""	"STM0277"	6350	43800	100	132	144	51	35	73	73	87	97	111	28	1	0	1045	1023	301	29	81	81	93	48	51	100	100	0	0.061	0.075	0.073	0.059	2.430	0.076	0.090	80	418	100	1023	1013	-4.030	59	964	71	942	11506	81819	0.588	19.375	0	0	0
2	4	10	""	"STM0286"	6540	43800	100	177	195	60	30	72	72	75	20	26	100	97	0	2739	2873	605	21	81	81	90	38	42	100	100	0	0.040	0.044	0.038	0.041	1.453	0.044	0.745	80	418	100	2763	2915	-4.662	105	2658	123	2792	15602	229867	6.000	73.237	0	0	0
2	5	10	""	"STM0294"	6710	43790	110	116	126	48	38	74	74	77	21	27	77	48	0	1816	1964	1157	58	80	80	86	29	33	100	100	0	0.024	0.028	0.024	0.024	1.953	0.029	0.595	80	454	100	1778	1936	-5.369	42	1736	52	1884	10084	157096	2.333	64.759	0	0	0
2	6	10	"yafH"	"STM0309"	6890	43800	110	206	209	42	20	77	77	81	25	30	98	97	0	4092	4009	1005	25	83	83	90	28	31	100	100	0	0.032	0.034	0.034	0.033	1.389	0.033	0.796	80	447	100	4138	4058	-4.958	129	4009	132	3926	16742	320737	5.120	139.964	0	0	0
2	7	10	"nagZ"	"STM1209"	7060	43800	110	3584	3876	1528	39	82	82	87	33	37	100	100	0	6910	7408	2520	34	84	84	94	49	52	100	100	0	0.513	0.518	0.509	0.510	1.080	0.526	0.986	80	466	100	10328	11118	-0.963	3502	6826	3794	7324	310074	592637	114.818	149.265	0	0	0
2	8	10	"ycfU"	"STM1217"	7240	43810	110	1727	1792	472	26	92	92	100	43	43	100	100	0	3135	3151	780	24	90	90	99	44	44	100	100	0	0.537	0.555	0.547	0.553	1.107	0.555	0.983	80	465	100	4680	4761	-0.897	1635	3045	1700	3061	143363	252050	39.349	69.364	0	0	0
2	9	10	"ycfC"	"STM1233"	7410	43800	110	194	269	191	71	95	95	105	56	53	78	45	0	216	318	262	82	93	93	109	69	63	73	45	0	0.805	0.773	0.794	0.828	1.689	0.765	0.884	80	477	100	222	399	-0.313	99	123	174	225	21552	25476	2.929	3.029	0	0	0
2	10	10	""	"STM1251"	7610	43800	120	1375	1281	590	46	93	93	107	81	75	96	94	0	4658	4392	2163	49	104	104	133	169	127	98	96	0	0.282	0.277	0.279	0.277	1.208	0.274	0.986	120	516	100	5836	5476	-1.829	1282	4554	1188	4288	153705	527029	14.494	25.201	0	0	0
2	11	10	"aadA"	"STM1264"	7790	43800	110	412	414	89	21	90	90	98	40	40	100	100	0	6034	5794	1442	24	103	103	116	60	51	100	100	0	0.054	0.057	0.056	0.057	1.220	0.056	0.886	80	419	100	6253	6015	-4.203	322	5931	324	5691	33085	463520	7.900	94.633	0	0	0
2	12	10	"yeaQ"	"STM1274"	7950	43810	110	325	349	158	45	88	88	96	41	42	95	93	0	1211	1231	396	32	101	101	112	58	51	100	100	0	0.214	0.231	0.205	0.209	1.452	0.242	0.826	80	464	100	1347	1391	-2.228	237	1110	261	1130	27917	98463	6.171	19.293	0	0	0
2	13	10	"fumA"	"STM1468"	8140	43800	110	2859	2834	681	24	90	90	96	35	36	100	100	0	5789	5578	1301	23	101	101	112	44	39	100	100	0	0.487	0.501	0.501	0.500	1.129	0.501	0.988	80	470	100	8457	8221	-1.039	2769	5688	2744	5477	226716	446208	78.229	124.227	0	0	0
2	14	10	"ompN"	"STM1473"	8320	43800	110	3466	3460	597	17	92	92	96	27	28	100	100	0	13990	13981	1981	14	109	109	117	41	35	100	100	0	0.243	0.243	0.245	0.241	1.100	0.242	0.985	80	454	100	17255	17240	-2.041	3374	13881	3368	13872	276787	1118519	124.593	338.146	0	0	0
2	15	10	"ydgF"	"STM1482"	8490	43810	110	559	593	251	42	95	95	100	30	30	100	100	0	2162	2333	1202	51	126	126	142	56	39	100	100	0	0.228	0.226	0.225	0.227	1.155	0.220	0.962	80	467	100	2500	2705	-2.134	464	2036	498	2207	47445	186638	16.433	39.125	0	0	0
2	16	10	"ynfK"	"STM1489"	8670	43810	110	688	692	103	14	102	102	108	35	32	100	100	0	10496	10505	1244	11	141	141	157	63	40	100	100	0	0.057	0.057	0.057	0.056	1.133	0.057	0.970	80	478	100	10941	10954	-4.143	586	10355	590	10364	55323	840363	16.686	164.254	0	0	0
2	17	10	""	"STM1498"	8840	43810	100	184	210	108	51	92	92	98	28	28	95	78	0	5904	5769	1155	20	120	120	130	60	46	100	100	0	0.016	0.021	0.016	0.017	1.895	0.020	0.425	80	430	100	5876	5767	-5.974	92	5784	118	5649	16820	461549	4.000	93.983	0	0	0
2	18	10	"ynfB"	"STM1503"	9030	43820	110	3416	3572	1148	32	89	89	96	51	53	100	100	0	2920	2924	770	26	99	99	108	40	37	100	100	0	1.179	1.233	1.216	1.221	1.135	1.259	0.958	80	465	100	6148	6308	0.238	3327	2821	3483	2825	285770	233884	68.157	70.400	0	0	0
2	19	10	"virK"	"STM2781"	9200	43810	110	11847	11412	2481	21	97	97	105	54	51	100	100	0	5491	5284	1065	20	103	103	115	50	43	100	100	0	2.181	2.184	2.177	2.170	1.086	2.198	0.994	80	453	100	17138	16496	1.125	11750	5388	11315	5181	912922	422718	209.389	103.380	0	0	0
2	20	10	""	"STM2789"	9370	43810	110	261	273	75	27	93	93	99	36	36	100	100	0	10882	10672	1364	12	103	103	116	52	44	100	100	0	0.016	0.017	0.016	0.016	1.405	0.017	0.675	80	495	100	10947	10749	-6.004	168	10779	180	10569	21878	853785	4.833	203.000	0	0	0
2	21	10	"yqaE"	"STM2796"	9580	43820	100	148	204	217	106	93	93	101	40	39	63	33	0	368	466	515	110	101	101	118	64	54	88	83	0	0.206	0.304	0.277	0.228	2.171	0.390	0.904	80	409	100	322	476	-2.279	55	267	111	365	16312	37281	2.575	5.438	0	0	0
2	22	10	""	"STM4008"	9730	43820	110	5322	5107	1096	21	94	94	101	33	32	100	100	0	3848	3693	772	20	103	103	109	35	32	100	100	0	1.396	1.396	1.408	1.394	1.074	1.400	0.992	80	404	100	8973	8603	0.481	5228	3745	5013	3590	408569	295409	151.697	102.400	0	0	0
2	23	10	""	"STM4030"	9910	43820	120	566	620	441	71	93	93	99	30	30	97	95	0	1092	1162	834	71	102	102	108	36	33	96	95	0	0.478	0.497	0.490	0.510	1.403	0.506	0.959	120	488	100	1463	1587	-1.066	473	990	527	1060	74436	139419	17.367	29.278	0	0	0
2	24	10	""	"STM4044"	10090	43820	120	327	315	115	36	91	91	96	28	29	92	89	0	6739	5960	2460	41	100	100	111	60	54	99	98	0	0.036	0.038	0.037	0.038	1.405	0.039	0.924	120	563	100	6875	6084	-4.814	236	6639	224	5860	37785	715239	7.821	97.483	0	0	0
2	1	11	"yghJ"	"STM2941"	5990	43970	110	461	467	102	21	71	71	78	49	62	100	100	0	7690	7595	1747	23	70	70	78	33	42	100	100	0	0.051	0.053	0.053	0.052	1.162	0.052	0.888	80	536	100	8010	7921	-4.288	390	7620	396	7525	37329	607628	7.939	227.788	0	0	0
2	2	11	""	"STM2950"	6180	43970	110	757	745	110	14	83	83	92	56	60	100	100	0	11846	11539	1545	13	85	85	98	52	53	100	100	0	0.057	0.058	0.057	0.058	1.113	0.057	0.966	80	464	100	12435	12116	-4.125	674	11761	662	11454	59639	923092	11.661	220.019	0	0	0
2	3	11	"ygcA"	"STM2957"	6340	43970	110	4118	3904	1496	38	85	85	93	56	60	100	100	0	6420	5986	2177	36	85	85	95	43	45	100	100	0	0.637	0.647	0.640	0.645	1.218	0.650	0.981	80	463	100	10368	9720	-0.651	4033	6335	3819	5901	312337	478917	68.054	137.000	0	0	0
2	4	11	"sdaB"	"STM2971"	6530	43970	100	1216	1238	267	21	83	83	86	25	29	100	100	0	4005	4038	884	21	84	84	91	29	31	100	100	0	0.289	0.292	0.295	0.292	1.116	0.291	0.972	80	430	100	5054	5109	-1.791	1133	3921	1155	3954	99067	323003	46.080	136.103	0	0	0
2	5	11	"fucP"	"STM2975"	6710	43970	110	115	119	33	27	82	82	86	30	34	52	16	0	4295	4302	979	22	85	85	94	31	32	100	100	0	0.008	0.009	0.009	0.007	2.580	0.009	0.257	80	473	100	4243	4254	-6.995	33	4210	37	4217	9484	344172	1.100	135.742	0	0	0
2	6	11	"fucR"	"STM2979"	6890	43980	120	938	851	274	32	85	85	92	36	39	97	95	0	9030	8101	2670	32	91	91	102	41	40	100	100	0	0.095	0.096	0.095	0.093	1.228	0.095	0.977	120	483	100	9792	8776	-3.389	853	8939	766	8010	102113	972178	21.083	195.098	0	0	0
2	7	11	""	"STM3160"	7050	43980	100	264	306	257	83	86	86	93	36	38	93	80	0	611	713	706	99	95	95	107	47	43	95	92	0	0.345	0.356	0.345	0.372	1.703	0.353	0.927	80	385	100	694	838	-1.535	178	516	220	618	24465	57070	5.917	12.894	0	0	0
2	8	11	""	"STM3169"	7240	43980	110	112	123	43	34	87	87	92	29	31	47	15	0	4260	4170	980	23	95	95	99	32	32	100	100	0	0.006	0.009	0.007	0.007	2.745	0.007	0.106	80	477	100	4190	4111	-7.380	25	4165	36	4075	9879	333623	1.069	127.219	0	0	0
2	9	11	"ygiX"	"STM3177"	7430	43980	110	407	431	132	30	92	92	99	35	35	98	98	0	2677	2691	781	29	97	97	107	41	38	100	100	0	0.122	0.131	0.129	0.124	1.328	0.132	0.927	80	453	100	2895	2933	-3.034	315	2580	339	2594	34454	215288	9.486	63.024	0	0	0
2	10	11	"clpB"	"STM2660"	7610	43980	120	24131	21751	8508	39	103	103	110	41	37	99	99	0	13220	11831	4337	36	113	113	124	48	38	99	98	0	1.833	1.847	1.830	1.821	1.253	1.872	0.991	120	485	100	37135	33366	0.874	24028	13107	21648	11718	2610073	1419666	527.829	243.896	0	0	0
2	11	11	"yfiN"	"STM2672"	7780	43980	110	1753	1736	276	15	96	96	101	33	32	100	100	0	12797	12738	1910	14	114	114	123	57	46	100	100	0	0.131	0.130	0.130	0.129	1.104	0.130	0.983	80	405	100	14340	14264	-2.936	1657	12683	1640	12624	138884	1019079	49.545	221.316	0	0	0
2	12	11	"recN"	"STM2684"	7940	43980	100	4462	4519	1025	22	93	93	98	33	33	100	100	0	9996	9936	1930	19	111	111	123	61	49	100	100	0	0.442	0.450	0.450	0.448	1.098	0.449	0.984	80	403	100	14254	14251	-1.178	4369	9885	4426	9825	361538	794881	133.970	160.869	0	0	0
2	13	11	"cueR"	"STM0499"	8140	43990	110	1370	1346	306	22	96	96	104	39	37	100	100	0	2989	2897	600	20	118	118	128	51	39	100	100	0	0.444	0.450	0.449	0.446	1.084	0.449	0.981	80	487	100	4145	4029	-1.172	1274	2871	1250	2779	107649	231794	31.846	54.294	0	0	0
2	14	11	""	"STM0509"	8310	43980	110	1143	1147	190	16	98	98	105	33	31	100	100	0	12287	12509	2488	19	121	121	134	80	59	100	100	0	0.086	0.085	0.085	0.085	1.108	0.083	0.973	80	479	100	13211	13437	-3.541	1045	12166	1049	12388	91761	1000702	31.576	154.688	0	0	0
2	15	11	"gcl"	"STM0517"	8500	43990	100	325	313	79	25	97	97	104	37	35	100	95	0	8731	8274	1939	23	120	120	134	85	63	100	100	0	0.026	0.026	0.026	0.025	1.325	0.026	0.835	80	418	100	8839	8370	-5.239	228	8611	216	8154	25003	661935	5.649	95.765	0	0	0
2	16	11	"ybbV"	"STM0521"	8670	43990	110	90	96	31	32	97	97	102	34	33	13	1	0	1896	1895	544	28	118	118	126	46	36	100	100	0	-0.004	-0.001	0.009	0.009	3.446	2609.821	0.000	80	438	100	1771	1776	Error	-7	1778	-1	1777	7656	151592	-0.176	38.457	0	0	0
2	17	11	"ylbA"	"STM0526"	8840	43990	110	1569	1639	401	24	96	96	101	32	31	100	100	0	9133	9017	2065	22	114	114	120	42	35	100	100	0	0.163	0.173	0.171	0.172	1.127	0.172	0.980	80	464	100	10492	10446	-2.614	1473	9019	1543	8903	131119	721368	48.063	211.833	0	0	0
2	18	11	"purE"	"STM0534"	9030	43990	100	1583	1587	236	14	94	94	102	46	45	100	100	0	3279	3304	434	13	105	105	112	42	37	100	100	0	0.469	0.467	0.465	0.465	1.079	0.466	0.984	80	418	100	4663	4692	-1.092	1489	3174	1493	3199	126978	264309	32.283	76.000	0	0	0
2	19	11	"ygaM"	"STM2802"	9200	43990	100	551	572	156	27	94	94	102	55	53	100	100	0	1965	1945	562	28	108	108	115	38	33	100	100	0	0.246	0.260	0.265	0.260	1.167	0.257	0.954	80	430	100	2314	2315	-2.023	457	1857	478	1837	45752	155639	8.545	48.158	0	0	0
2	20	11	"yeiA"	"STM2187"	9390	44000	110	468	497	117	23	93	93	103	38	36	100	100	0	10483	11091	2283	20	110	110	125	63	50	100	100	0	0.036	0.037	0.036	0.036	1.191	0.037	0.942	80	482	100	10748	11385	-4.790	375	10373	404	10981	39764	887243	10.368	174.063	0	0	0
2	21	11	""	"STM2196"	9560	43990	110	652	668	141	21	94	94	102	32	31	100	100	0	10840	11166	2239	20	105	105	114	42	36	100	100	0	0.052	0.052	0.052	0.051	1.136	0.051	0.965	80	453	100	11293	11635	-4.266	558	10735	574	11061	53401	893251	17.688	263.143	0	0	0
2	22	11	"bcr"	"STM2221"	9730	43990	110	3414	3445	584	16	100	100	110	58	52	100	100	0	11540	11459	2039	17	107	107	119	50	42	100	100	0	0.290	0.295	0.294	0.295	1.090	0.293	0.986	80	452	100	14747	14697	-1.787	3314	11433	3345	11352	275591	916692	57.500	226.800	0	0	0
2	23	11	"yejK"	"STM2226"	9910	43990	110	3849	3851	1000	25	100	100	109	53	48	100	100	0	2907	2943	848	28	105	105	119	50	42	100	100	0	1.338	1.322	1.329	1.329	1.085	1.319	0.982	80	470	100	6551	6589	0.420	3749	2802	3751	2838	308083	235430	70.604	56.480	0	0	0
2	24	11	""	"STM2236"	10100	43990	100	218	222	67	30	97	97	104	36	34	93	73	0	3567	3479	973	27	106	106	119	50	42	100	100	0	0.035	0.037	0.037	0.033	1.915	0.035	0.591	80	453	100	3582	3498	-4.838	121	3461	125	3373	17735	278312	3.278	67.200	0	0	0
2	1	12	"phoP"	"STM1231"	5990	44150	110	3570	3760	1553	41	78	78	84	49	58	100	100	0	1870	1954	797	40	71	71	78	28	35	100	100	0	1.941	1.955	1.991	1.952	1.256	1.985	0.954	80	522	100	5291	5565	0.957	3492	1799	3682	1883	300793	156327	75.020	67.000	0	0	0
2	2	12	"phoP"	"STM1231"	6180	44150	100	9377	9146	2234	24	96	96	108	66	61	100	100	0	5109	4954	1160	23	92	92	100	42	42	100	100	0	1.850	1.861	1.871	1.863	1.129	1.881	0.979	80	418	100	14298	13912	0.887	9281	5017	9050	4862	731643	396293	136.939	115.571	0	0	0
2	3	12	"phoP"	"STM1231"	6350	44160	100	8168	8103	1172	14	97	97	110	66	60	100	100	0	4221	4047	634	15	92	92	102	42	41	100	100	0	1.955	2.024	2.016	2.031	1.096	2.018	0.980	80	404	100	12200	11961	0.967	8071	4129	8006	3955	648224	323734	121.106	93.929	0	0	0
2	4	12	"phoQ"	"STM1230"	6530	44150	100	3731	3706	1277	34	97	97	101	29	28	100	100	0	4272	4134	1321	31	91	91	99	31	31	100	100	0	0.869	0.893	0.903	0.886	1.162	0.900	0.976	80	432	100	7815	7652	-0.202	3634	4181	3609	4043	296498	330682	124.310	130.161	0	0	0
2	5	12	"phoQ"	"STM1230"	6710	44160	110	7357	7301	732	10	102	102	115	90	78	100	100	0	8191	8075	858	10	99	99	111	51	45	100	100	0	0.897	0.903	0.900	0.904	1.072	0.895	0.980	80	479	100	15347	15175	-0.158	7255	8092	7199	7976	584074	645980	79.844	156.157	0	0	0
2	6	12	"hupA"	"STM4170"	6890	44150	110	10494	10330	2114	20	100	100	114	90	78	100	100	0	808	810	174	21	103	103	116	55	47	100	100	0	14.743	14.470	14.450	14.573	1.142	14.622	0.960	80	446	100	11099	10937	3.882	10394	705	10230	707	826400	64813	113.511	12.618	0	0	0
2	7	12	"sopB"	"STM1091"	7070	44150	110	18849	17536	4106	23	99	99	107	36	33	100	100	0	15195	14599	2909	19	108	108	119	45	37	100	100	0	1.243	1.203	1.223	1.179	1.186	1.225	0.985	80	468	100	33837	31928	0.314	18750	15087	17437	14491	1402892	1167927	484.139	321.778	0	0	0
2	8	12	"pipC"	"STM0375"	7250	44150	100	2773	2588	722	27	100	100	105	34	32	100	100	0	1992	1945	452	23	110	110	117	39	33	100	100	0	1.420	1.356	1.377	1.337	1.172	1.391	0.959	80	384	100	4555	4323	0.506	2673	1882	2488	1835	207057	155573	73.029	46.872	0	0	0
2	9	12	"pipC"	"STM0375"	7430	44170	140	2711	2508	801	31	102	102	113	49	43	99	98	0	2285	2117	662	31	114	114	130	67	51	100	98	0	1.202	1.201	1.205	1.186	1.192	1.208	0.980	156	548	100	4780	4409	0.265	2609	2171	2406	2003	391245	330191	48.878	29.657	0	0	0
2	10	12	"pipC"	"STM0375"	7600	44160	110	3612	3627	870	23	111	111	123	49	39	100	100	0	2973	2875	717	24	129	129	145	73	50	100	100	0	1.231	1.280	1.285	1.290	1.104	1.275	0.979	80	407	100	6345	6262	0.300	3501	2844	3516	2746	290161	229976	71.510	37.397	0	0	0
2	11	12	"ssrB"	"STM1391"	7790	44150	110	518	519	99	19	106	106	115	43	37	100	100	0	5044	4870	826	16	127	127	149	110	73	100	100	0	0.084	0.087	0.085	0.086	1.186	0.086	0.926	80	480	100	5329	5156	-3.577	412	4917	413	4743	41542	389569	9.395	42.918	0	0	0
2	12	12	"ssrB"	"STM1391"	7970	44150	110	703	671	168	25	107	107	116	43	37	100	98	0	6486	6203	1497	24	132	132	156	114	73	100	100	0	0.094	0.093	0.093	0.091	1.253	0.092	0.951	80	457	100	6950	6635	-3.414	596	6354	564	6071	53712	496271	12.907	53.044	0	0	0
2	13	12	"lrp"	"STM0959"	8140	44160	100	5228	5177	1530	29	113	113	121	45	37	100	100	0	1932	1934	515	26	133	133	148	58	39	100	100	0	2.843	2.812	2.799	2.799	1.133	2.859	0.981	80	439	100	6914	6865	1.508	5115	1799	5064	1801	414170	154723	112.356	30.793	0	0	0
2	14	12	"lrp"	"STM0959"	8320	44160	110	12602	11996	2405	20	113	113	127	64	50	100	100	0	4799	4631	828	17	126	126	144	89	61	100	100	0	2.673	2.638	2.651	2.626	1.107	2.690	0.981	80	453	100	17162	16388	1.418	12489	4673	11883	4505	959703	370500	185.453	50.416	0	0	0
2	15	12	"gyrA"	"STM2272"	8490	44160	110	32158	31987	2013	6	120	120	134	66	49	100	100	0	12585	12549	614	4	127	127	144	83	57	100	100	0	2.572	2.565	2.573	2.563	1.061	2.595	0.982	80	453	100	44496	44289	1.363	32038	12458	31867	12422	2558995	1003953	482.621	149.458	0	0	0
2	16	12	"gyrA"	"STM2272"	8670	44160	100	11236	10981	3252	29	107	107	114	40	35	100	100	0	4130	4076	1063	26	121	121	133	50	37	100	100	0	2.776	2.749	2.786	2.722	1.153	2.814	0.980	80	408	100	15138	14829	1.473	11129	4009	10874	3955	878472	326098	271.675	78.860	0	0	0
2	17	12	"gyrA"	"STM2272"	8840	44160	100	5115	4961	1356	27	107	107	115	46	40	100	100	0	1891	1871	560	29	122	122	132	46	34	100	100	0	2.831	2.775	2.940	2.807	1.222	2.815	0.932	80	408	100	6777	6603	1.501	5008	1769	4854	1749	396902	149642	105.348	37.804	0	0	0
2	18	12	"csrA"	"STM2826"	9020	44170	100	3613	3583	1284	35	104	104	115	55	47	100	100	0	959	923	290	31	115	115	129	57	44	98	98	0	4.158	4.306	4.335	4.486	1.772	4.419	0.944	80	420	100	4353	4287	2.056	3509	844	3479	808	286666	73806	63.055	13.930	0	0	0
2	19	12	"crp"	"STM3466"	9200	44170	110	4113	3868	1234	31	102	102	109	39	35	100	100	0	2638	2507	835	33	112	112	124	51	41	100	100	0	1.588	1.572	1.583	1.594	1.212	1.570	0.973	80	454	100	6537	6161	0.667	4011	2526	3766	2395	309412	200526	96.385	46.725	0	0	0
2	20	12	"yhhP"	"STM3578"	9360	44160	90	505	527	174	33	101	101	114	53	46	100	100	0	777	801	287	35	112	112	132	85	64	100	100	0	0.608	0.618	0.617	0.619	1.235	0.619	0.925	52	355	100	1069	1115	-0.719	404	665	426	689	27410	41676	7.792	7.871	0	0	0
2	21	12	"yhhP"	"STM3578"	9560	44180	110	781	798	239	29	109	109	121	55	45	100	100	0	1285	1269	398	31	119	119	139	80	57	100	100	0	0.576	0.599	0.612	0.600	1.164	0.597	0.944	80	483	100	1838	1839	-0.795	672	1166	689	1150	63863	101494	12.309	14.125	0	0	0
2	22	12	"topA"	"STM1714"	9730	44170	110	7300	7043	1671	23	110	110	120	62	51	100	100	0	4793	4660	1092	23	121	121	135	58	42	100	100	0	1.539	1.527	1.544	1.529	1.116	1.530	0.985	80	470	100	11862	11472	0.622	7190	4672	6933	4539	563461	372790	111.661	78.017	0	0	0
2	23	12	"topA"	"STM1714"	9910	44180	110	1590	1769	859	48	109	109	120	55	45	100	100	0	1012	1156	549	47	116	116	129	54	41	100	100	0	1.653	1.596	1.605	1.610	1.310	1.674	0.899	80	464	100	2377	2700	0.725	1481	896	1660	1040	141525	92513	29.982	19.019	0	0	0
2	24	12	"topA"	"STM1714"	10090	44180	100	1028	1198	635	53	100	100	108	38	35	100	100	0	744	829	410	49	105	105	117	51	43	100	100	0	1.452	1.517	1.552	1.526	1.216	1.583	0.932	80	448	100	1567	1822	0.538	928	639	1098	724	95858	66324	28.684	13.961	0	0	0
2	1	13	"ctrl-buffer"	"ctrl-buffer"	5990	44320	100	90	110	113	102	83	83	86	26	30	28	12	0	67	108	188	174	71	71	79	34	43	25	10	0	-1.750	0.730	1.019	1.097	3.199	0.604	0.840	80	452	100	3	64	Error	7	-4	27	37	8762	8620	0.923	0.853	-50	0	0
2	2	13	"ctrl-buffer"	"ctrl-buffer"	6170	44320	100	112	120	51	42	99	99	104	28	26	35	15	0	101	132	105	79	95	95	102	33	32	33	21	0	2.167	0.568	0.579	0.630	2.956	0.508	0.588	80	430	100	19	58	1.115	13	6	21	37	9631	10527	0.571	0.909	-50	0	0
2	3	13	"ctrl-buffer"	"ctrl-buffer"	6350	44320	100	120	136	78	57	98	98	103	28	27	42	28	0	120	143	116	81	91	91	99	34	34	46	27	0	0.759	0.731	0.663	0.740	2.566	0.684	0.679	80	404	100	51	90	-0.399	22	29	38	52	10866	11401	1.179	1.294	-50	0	0
2	4	13	"ctrl-buffer"	"ctrl-buffer"	6520	44330	110	152	167	66	39	104	104	109	30	27	65	40	0	139	169	100	59	103	103	111	37	33	46	36	0	1.333	0.955	0.927	0.945	2.364	0.662	0.490	80	467	100	84	129	0.415	48	36	63	66	13394	13547	1.933	1.568	0	0	0
2	5	13	"ctrl-buffer"	"ctrl-buffer"	6700	44330	100	116	129	55	42	108	108	125	93	74	8	3	0	105	124	72	58	112	112	123	55	44	18	8	0	-1.143	1.750	0.701	0.644	2.483	0.724	0.348	80	420	100	1	33	Error	8	-7	21	12	10300	9937	0.043	0.018	-50	0	0
2	6	13	"ctrl-buffer"	"ctrl-buffer"	6880	44330	100	125	162	115	70	110	110	120	60	50	26	15	0	133	194	206	106	116	116	129	52	40	37	21	0	0.882	0.667	0.576	0.636	3.638	0.540	0.706	80	432	100	32	130	-0.181	15	17	52	78	12947	15546	0.700	1.250	-50	0	0
2	7	13	"ctrl-buffer"	"ctrl-buffer"	7060	44330	100	128	156	127	81	110	110	115	37	32	36	17	0	135	164	107	65	126	126	136	51	37	32	22	0	2.000	1.211	0.633	0.690	2.656	1.032	0.619	80	464	100	27	84	1.000	18	9	46	38	12501	13127	1.108	0.549	-50	0	0
2	8	13	"ctrl-buffer"	"ctrl-buffer"	7260	44300	70	121	248	393	158	112	112	131	97	74	21	12	0	166	283	382	134	138	138	158	88	55	34	18	0	0.321	0.938	0.657	0.810	2.370	1.108	0.874	32	221	100	37	281	-1.637	9	28	136	145	7923	9068	1.206	1.420	0	0	0
2	9	13	"ctrl-buffer"	"ctrl-buffer"	7420	44330	100	111	173	301	173	109	109	120	51	42	21	15	0	130	193	300	155	129	129	145	74	51	25	12	0	2.000	1.000	0.750	0.707	2.689	0.990	0.887	80	385	100	3	128	1.000	2	1	64	64	13805	15478	1.039	0.649	-50	0	0
2	10	13	"ctrl-buffer"	"ctrl-buffer"	7600	44330	100	121	159	131	82	108	108	118	50	42	31	16	0	155	192	150	78	130	130	146	70	47	36	18	0	0.520	0.823	0.609	0.660	2.209	0.843	0.706	80	415	100	38	113	-0.943	13	25	51	62	12748	15350	0.820	0.657	-50	0	0
2	11	13	"ctrl-buffer"	"ctrl-buffer"	7770	44330	100	101	116	58	50	109	109	117	43	36	20	8	0	118	129	70	54	132	132	147	61	41	18	5	0	0.571	-2.333	0.634	0.688	3.180	0.595	0.469	80	430	100	-22	4	-0.807	-8	-14	7	-3	9286	10324	-0.023	-0.295	-50	0	0
2	12	13	"ctrl-buffer"	"ctrl-buffer"	7950	44330	100	119	140	94	67	111	111	121	48	39	31	8	0	151	190	141	74	142	142	160	112	70	18	5	0	0.889	0.604	0.700	0.710	3.365	0.604	0.622	80	441	100	17	77	-0.170	8	9	29	48	11236	15222	0.396	0.268	-50	0	0
2	13	13	"ctrl-buffer"	"ctrl-buffer"	8090	44340	40	159	185	69	37	116	116	153	202	132	8	0	0	263	299	127	42	134	134	208	265	127	25	0	0	0.333	0.418	0.576	0.440	2.114	0.439	0.587	12	68	100	172	234	-1.585	43	129	69	165	2222	3584	0.158	0.343	0	0	0
2	14	13	"ctrl-buffer"	"ctrl-buffer"	8310	44330	100	120	145	112	77	103	103	113	44	38	31	15	0	156	205	207	100	116	116	131	57	43	46	27	0	0.425	0.472	0.636	0.688	3.016	0.542	0.791	80	452	100	57	131	-1.234	17	40	42	89	11606	16366	0.727	1.298	-50	0	0
2	15	13	"ctrl-buffer"	"ctrl-buffer"	8490	44340	100	96	114	73	64	103	103	118	70	59	8	5	0	93	127	119	93	108	108	126	89	70	7	6	0	0.467	0.579	0.863	0.824	2.604	0.594	0.675	80	420	100	-22	30	-1.100	-7	-15	11	19	9128	10169	-0.057	0.011	-50	0	0
2	16	13	"ctrl-buffer"	"ctrl-buffer"	8660	44340	100	101	112	53	47	101	101	107	39	36	23	11	0	102	138	84	60	113	113	125	59	47	30	13	0	0.000	0.440	0.727	0.677	2.652	0.502	0.498	80	420	100	-11	36	Error	0	-11	11	25	8933	11032	0.128	0.220	-50	0	0
2	17	13	"ctrl-buffer"	"ctrl-buffer"	8840	44340	100	122	136	72	52	94	94	101	36	35	40	23	0	147	176	116	65	103	103	114	53	46	47	25	0	0.636	0.575	0.791	0.785	2.175	0.624	0.750	80	446	100	72	115	-0.652	28	44	42	73	10889	14095	0.972	1.170	-50	0	0
2	18	13	"ctrl-buffer"	"ctrl-buffer"	9020	44340	100	114	134	62	46	92	92	99	33	33	45	21	0	149	166	95	57	98	98	109	53	48	47	23	0	0.431	0.618	0.642	0.700	2.547	0.608	0.634	80	420	100	73	110	-1.213	22	51	42	68	10728	13307	1.061	1.075	-50	0	0
2	19	13	"ctrl-buffer"	"ctrl-buffer"	9200	44340	100	107	127	101	79	89	89	97	33	34	37	21	0	113	167	203	121	88	88	99	47	47	43	21	0	0.720	0.481	0.657	0.717	2.327	0.496	0.760	80	428	100	43	117	-0.474	18	25	38	79	10147	13358	0.909	1.447	-50	0	0
2	20	13	"ctrl-buffer"	"ctrl-buffer"	9350	44330	60	122	169	153	90	104	104	115	53	46	31	21	0	152	223	284	127	119	119	138	86	62	25	21	0	0.545	0.625	0.571	0.699	2.698	0.473	0.840	32	171	100	51	169	-0.874	18	33	65	104	5412	7132	1.019	0.988	0	0	0
2	21	13	"ctrl-buffer"	"ctrl-buffer"	9560	44340	100	122	171	166	97	117	117	128	56	43	28	13	0	148	206	173	83	135	135	152	70	46	36	20	0	0.385	0.761	0.618	0.590	2.254	0.512	0.824	80	455	100	18	125	-1.379	5	13	54	71	13712	16445	0.768	0.771	-50	0	0
2	22	13	"ctrl-buffer"	"ctrl-buffer"	9720	44310	40	212	203	75	36	118	118	134	75	55	58	25	0	317	314	154	49	141	141	161	85	52	66	58	0	0.534	0.491	0.509	0.449	1.964	0.488	0.749	12	68	100	270	258	-0.905	94	176	85	173	2430	3771	0.920	1.800	0	0	0
2	23	13	"ctrl-buffer"	"ctrl-buffer"	9910	44340	100	105	120	56	46	118	118	129	67	51	13	2	0	112	140	103	73	135	135	150	65	43	21	7	0	0.565	0.400	0.581	0.601	2.472	0.598	0.481	80	438	100	-36	7	-0.823	-13	-23	2	5	9570	11173	-0.134	-0.154	-50	0	0
2	24	13	"ctrl-buffer"	"ctrl-buffer"	10090	44340	100	127	153	149	97	116	116	129	64	49	22	5	0	146	188	309	164	140	140	155	67	43	25	10	0	1.833	0.771	0.608	0.703	2.583	0.504	0.811	80	438	100	17	85	0.874	11	6	37	48	12200	15050	0.375	0.493	-50	0	0
2	1	14	"malY"	"STM1464"	5990	44490	80	112	153	113	73	87	87	90	29	32	46	30	0	223	358	371	103	65	65	76	38	50	86	67	0	0.158	0.225	0.231	0.190	2.698	0.266	0.745	52	314	100	183	359	-2.660	25	158	66	293	7962	18605	2.172	7.421	0	0	0
2	2	14	""	"STM1865"	6160	44510	110	135	152	69	45	98	98	103	29	28	58	32	0	358	495	556	112	82	82	90	36	40	96	83	0	0.134	0.131	0.124	0.115	2.981	0.112	0.541	80	537	100	313	467	-2.899	37	276	54	413	12135	39560	1.690	11.250	0	0	0
2	3	14	"yheU"	"STM3463"	6340	44510	110	382	417	184	44	94	94	99	26	26	100	100	0	929	975	416	42	80	80	89	35	39	100	100	0	0.339	0.361	0.352	0.348	1.241	0.372	0.946	80	536	100	1137	1218	-1.560	288	849	323	895	33387	78009	12.231	25.314	0	0	0
2	4	14	""	"STM2507"	6520	44510	110	266	266	73	27	104	104	109	32	29	98	87	0	2177	2039	754	36	97	97	107	43	40	100	100	0	0.078	0.083	0.081	0.080	1.396	0.080	0.818	80	536	100	2242	2104	-3.683	162	2080	162	1942	21272	163094	4.906	44.930	0	0	0
2	5	14	"ilvY"	"STM3908"	6710	44510	100	1163	1171	225	19	112	112	116	34	29	100	100	0	7740	7461	1209	16	109	109	114	35	30	100	100	0	0.138	0.144	0.143	0.143	1.124	0.143	0.973	80	474	100	8682	8411	-2.860	1051	7631	1059	7352	93702	596856	31.029	209.914	0	0	0
2	6	14	""	"STM2906"	6890	44510	110	176	273	253	92	113	113	119	35	29	67	46	0	934	1023	540	52	110	110	122	47	38	100	100	0	0.076	0.175	0.099	0.098	2.569	0.250	0.659	80	496	100	887	1073	-3.709	63	824	160	913	21877	81856	4.400	19.170	0	0	0
2	7	14	"ssaR"	"STM1419"	7050	44510	100	274	293	144	49	107	107	112	34	30	90	78	0	3646	3923	2267	57	112	112	123	53	43	100	100	0	0.047	0.049	0.047	0.042	1.654	0.050	0.849	80	438	100	3701	3997	-4.403	167	3534	186	3811	23452	313802	5.324	71.698	0	0	0
2	8	14	"pykF"	"STM1378"	7230	44510	100	2458	5855	6380	108	105	105	113	44	38	100	100	0	593	1351	1435	106	120	120	135	52	38	98	95	0	4.975	4.671	5.052	5.136	1.386	4.607	0.967	80	506	100	2826	6981	2.315	2353	473	5750	1231	468418	108113	130.500	23.385	0	0	0
2	9	14	"gyrB"	"STM3835"	7420	44520	110	8146	10289	7276	70	106	106	115	43	37	100	100	0	4109	5168	3645	70	127	127	138	53	38	100	100	0	2.019	2.020	2.044	2.046	1.160	2.004	0.990	80	548	100	12022	15224	1.014	8040	3982	10183	5041	823120	413475	236.605	94.906	0	0	0
2	10	14	"serC"	"STM0977"	7600	44520	100	1934	2635	1864	70	107	107	117	46	39	100	100	0	1845	2432	1899	78	132	132	145	56	38	100	100	0	1.067	1.099	1.096	1.126	1.260	1.048	0.922	80	462	100	3540	4828	0.093	1827	1713	2528	2300	210771	194539	54.739	40.839	0	0	0
2	11	14	"cbiA"	"STM2035"	7770	44520	100	99	196	228	116	105	105	114	46	40	28	22	0	667	1955	2391	122	128	128	144	60	41	100	96	0	-0.011	0.050	0.048	0.046	2.269	0.068	0.588	80	462	100	533	1918	Error	-6	539	91	1827	15702	156397	1.783	30.183	0	0	0
2	12	14	"hin"	"STM2772"	7950	44520	100	178	249	219	87	106	106	113	42	37	62	43	0	1495	2167	2195	101	127	127	141	54	38	100	98	0	0.053	0.070	0.058	0.056	1.932	0.082	0.793	80	474	100	1440	2183	-4.248	72	1368	143	2040	19924	173367	3.238	37.519	0	0	0
2	13	14	"yfiA"	"STM2665"	8130	44520	100	1291	1304	349	26	104	104	114	49	42	100	100	0	3546	3452	811	23	128	128	143	62	43	100	100	0	0.347	0.361	0.354	0.357	1.152	0.361	0.962	80	482	100	4605	4524	-1.526	1187	3418	1200	3324	104280	276152	24.286	53.371	0	0	0
2	14	14	""	"STM0382"	8300	44510	110	623	654	166	25	99	99	107	46	42	100	100	0	10830	10967	2786	25	122	122	137	68	49	100	100	0	0.049	0.051	0.051	0.051	1.125	0.051	0.960	80	523	100	11232	11400	-4.353	524	10708	555	10845	52308	877362	11.891	159.265	0	0	0
2	15	14	"ybbP"	"STM0508"	8490	44520	110	648	750	297	39	86	86	96	40	41	100	100	0	6470	7082	2685	37	101	101	116	59	50	100	100	0	0.088	0.095	0.094	0.093	1.123	0.097	0.972	80	522	100	6931	7645	-3.502	562	6369	664	6981	60011	566521	16.350	118.068	0	0	0
2	16	14	"fepE"	"STM0589"	8660	44520	110	1935	1985	342	17	81	81	87	28	32	100	100	0	6898	7066	1173	16	90	90	102	47	46	100	100	0	0.272	0.273	0.271	0.272	1.072	0.273	0.987	80	545	100	8662	8880	-1.877	1854	6808	1904	6976	158789	565268	67.786	148.170	0	0	0
2	17	14	"trpL"	"STM1722"	8840	44500	40	160	150	71	47	75	75	88	38	43	58	50	0	380	394	306	77	86	86	112	90	80	58	58	0	0.289	0.244	0.262	0.312	1.672	0.258	0.789	12	68	100	379	383	-1.790	85	294	75	308	1802	4730	1.632	3.133	-100	0	0
2	18	14	"ivbL"	"STM3797"	9010	44510	90	129	141	48	34	76	76	81	28	34	82	44	0	298	312	93	29	69	69	79	36	45	100	100	0	0.231	0.267	0.217	0.229	1.741	0.279	0.587	52	398	100	282	308	-2.111	53	229	65	243	7355	16242	2.143	6.472	0	0	0
2	19	14	"murI"	"STM4131"	9200	44500	40	933	879	173	19	74	74	84	56	66	100	100	0	1812	1615	465	28	52	52	69	84	121	100	100	0	0.488	0.515	0.524	0.528	1.182	0.507	0.946	12	68	100	2619	2368	-1.035	859	1760	805	1563	10550	19385	14.196	18.405	-100	0	0
2	20	14	"EMPTY"	"EMPTY"	9380	44520	100	91	97	29	29	86	86	94	42	44	13	1	0	98	104	32	30	87	87	100	51	51	21	0	0	0.455	0.647	0.751	0.763	2.828	0.997	0.366	80	521	100	16	28	-1.138	5	11	11	17	7756	8342	0.071	0.078	-75	0	0
2	21	14	"EMPTY"	"EMPTY"	9560	44520	100	126	133	53	39	105	105	115	50	43	28	10	0	124	143	62	43	118	118	130	51	39	27	11	0	3.500	1.120	0.857	1.048	2.953	1.041	0.521	80	464	100	27	53	1.807	21	6	28	25	10635	11423	0.360	0.255	-75	0	0
2	22	14	"EMPTY"	"EMPTY"	9740	44520	100	102	114	53	46	112	112	126	60	47	2	1	0	128	136	58	42	134	134	152	86	56	6	2	0	1.667	1.000	0.792	0.869	3.414	0.690	0.436	80	496	100	-16	4	0.737	-10	-6	2	2	9108	10889	-0.200	-0.186	-75	0	0
2	23	14	"EMPTY"	"EMPTY"	9920	44520	100	105	116	40	34	115	115	124	45	36	11	5	0	141	150	56	37	141	141	153	66	43	12	3	0	100000.000	0.111	0.863	0.942	3.742	0.526	0.432	80	452	100	-10	10	16.610	-10	0	1	9	9249	12022	-0.178	-0.045	-75	0	0
2	24	14	"EMPTY"	"EMPTY"	10090	44520	100	131	162	142	87	119	119	130	52	40	23	10	0	153	179	105	58	143	143	160	68	42	23	11	0	1.200	1.194	0.774	0.895	2.824	1.184	0.549	80	484	100	22	79	0.263	12	10	43	36	12936	14355	0.615	0.279	-75	0	0
3	1	1	"yjiW"	"STM4523"	10460	42270	120	180	204	93	45	76	76	93	94	101	59	20	0	658	834	660	79	69	69	79	36	45	100	98	0	0.177	0.167	0.168	0.170	2.127	0.198	0.427	120	593	100	693	893	-2.502	104	589	128	765	24422	100098	1.181	20.972	0	0	0
3	2	1	"yjjW"	"STM4565"	10620	42270	130	604	645	247	38	77	77	82	27	32	100	99	0	6212	6411	1339	20	59	59	68	39	57	100	100	0	0.086	0.089	0.081	0.084	1.354	0.095	0.661	120	539	100	6680	6920	-3.545	527	6153	568	6352	77351	769365	20.852	162.641	0	0	0
3	3	1	"yibL"	"STM3689"	10810	42270	120	1529	1741	1028	59	87	87	105	102	97	100	100	0	1829	2074	1145	55	60	60	66	27	40	100	100	0	0.815	0.821	0.812	0.810	1.434	0.827	0.899	120	513	100	3211	3668	-0.295	1442	1769	1654	2014	208961	248936	16.039	74.370	0	0	0
3	4	1	"fba"	"STM3068"	10980	42270	130	28897	27881	5848	20	88	88	105	101	96	100	100	0	6897	6793	1380	20	61	61	70	51	72	100	100	0	4.214	4.128	4.175	4.054	1.241	4.188	0.972	120	553	100	35645	34525	2.075	28809	6836	27793	6732	3345691	815132	275.010	131.824	0	0	0
3	5	1	"yhaH"	"STM3234"	11160	42270	130	332	476	320	67	84	84	103	86	83	90	72	0	566	753	551	73	62	62	76	60	78	99	93	0	0.492	0.567	0.591	0.569	1.590	0.569	0.859	120	563	100	752	1083	-1.023	248	504	392	691	57087	90315	4.337	11.283	0	0	0
3	6	1	"rpoD"	"STM3211"	11330	42270	130	38203	38628	4029	10	77	77	93	84	90	100	100	0	10595	10804	1052	9	63	63	76	40	52	100	100	0	3.620	3.589	3.621	3.585	1.063	3.622	0.981	120	563	100	48658	49292	1.856	38126	10532	38551	10741	4635408	1296483	458.750	268.200	0	0	0
3	7	1	""	"STM2551"	11520	42270	120	1393	1370	227	16	71	71	74	25	33	100	100	0	10054	9835	1481	15	74	74	94	67	71	100	100	0	0.132	0.133	0.134	0.132	1.170	0.130	0.966	120	567	100	11302	11060	-2.916	1322	9980	1299	9761	164440	1180149	51.840	145.388	0	0	0
3	8	1	"gltI"	"STM0665"	11710	42270	120	1638	1605	221	13	72	72	74	20	27	100	100	0	12816	12435	1694	13	84	84	100	60	60	100	100	0	0.123	0.124	0.124	0.124	1.116	0.122	0.977	120	510	100	14298	13884	-3.023	1566	12732	1533	12351	192619	1492202	76.550	205.583	0	0	0
3	9	1	"nagC"	"STM0682"	11870	42280	130	1905	1912	369	19	78	78	99	72	72	100	100	0	5100	4924	887	18	77	77	91	46	50	100	100	0	0.364	0.378	0.377	0.377	1.131	0.374	0.963	120	518	100	6850	6681	-1.459	1827	5023	1834	4847	229491	590826	25.181	105.065	0	0	0
3	10	1	"glnS"	"STM0686"	12050	42280	130	23515	22403	4204	18	98	98	130	91	70	100	100	0	13740	13064	2539	19	86	86	102	54	52	100	100	0	1.715	1.719	1.737	1.724	1.101	1.719	0.981	120	552	100	37071	35283	0.778	23417	13654	22305	12978	2688312	1567661	244.758	240.037	0	0	0
3	11	1	"sipD"	"STM2883"	12230	42280	130	11644	11545	1718	14	93	93	103	51	49	100	100	0	8906	8829	1293	14	71	71	88	69	78	100	100	0	1.307	1.308	1.309	1.311	1.110	1.309	0.983	120	531	100	20386	20210	0.387	11551	8835	11452	8758	1385350	1059470	224.353	126.681	0	0	0
3	12	1	"eutC"	"STM2457"	12400	42280	130	186	255	176	69	100	100	114	52	45	69	42	0	1938	4068	5254	129	79	79	109	88	80	100	100	0	0.046	0.039	0.043	0.040	2.235	0.031	0.733	120	613	100	1945	4144	-4.434	86	1859	155	3989	30571	488190	2.712	44.989	0	0	0
3	13	1	"udp"	"STM3968"	12610	42280	130	9598	9645	997	10	121	121	139	80	57	100	100	0	8779	8890	1090	12	92	92	124	97	78	100	100	0	1.091	1.083	1.085	1.086	1.104	1.068	0.970	120	615	100	18164	18322	0.126	9477	8687	9524	8798	1157350	1066789	118.825	90.371	0	0	0
3	14	1	"metR"	"STM3964"	12780	42280	130	3789	3753	661	17	114	114	151	177	117	100	100	0	10906	10911	1093	10	81	81	104	132	126	100	100	0	0.339	0.336	0.341	0.330	1.213	0.335	0.955	120	524	100	14500	14469	-1.559	3675	10825	3639	10830	450307	1309329	20.350	81.871	0	0	0
3	15	1	"rthB"	"STM3960"	12950	42280	140	1934	1920	602	31	112	112	144	158	109	98	96	0	9357	8897	2565	28	98	98	123	80	65	99	99	0	0.197	0.205	0.205	0.207	1.522	0.196	0.890	156	624	100	11081	10607	-2.345	1822	9259	1808	8799	299496	1387856	11.241	109.675	0	0	0
3	16	1	"yigI"	"STM3956"	13130	42280	130	3497	3482	585	16	111	111	122	69	56	100	100	0	7543	7489	1038	13	100	100	118	57	48	100	100	0	0.455	0.456	0.468	0.453	1.159	0.448	0.958	120	513	100	10829	10760	-1.136	3386	7443	3371	7389	417827	898715	48.696	129.316	0	0	0
3	17	1	"corA"	"STM3952"	13300	42290	140	8550	7958	2952	37	114	114	125	86	68	100	98	0	9824	9100	3297	36	97	97	119	71	59	98	98	0	0.867	0.871	0.886	0.892	1.507	0.874	0.968	156	563	100	18163	16847	-0.205	8436	9727	7844	9003	1241380	1419547	91.081	126.493	0	0	0
3	18	1	"yigA"	"STM3948"	13490	42280	140	7891	7437	2033	27	114	114	127	87	68	100	98	0	7788	7623	1960	25	88	88	116	144	124	100	99	0	1.010	0.972	0.976	0.958	1.334	0.978	0.973	156	576	100	15477	14858	0.014	7777	7700	7323	7535	1160172	1189152	84.023	52.132	0	0	0
3	19	1	"priB"	"STM4392"	13670	42280	140	992	2329	2929	125	101	101	107	39	36	100	98	0	109	202	211	104	71	71	90	139	154	25	14	0	23.447	17.008	21.988	21.868	2.774	18.239	0.632	156	535	100	929	2359	4.551	891	38	2228	131	363378	31457	56.974	0.806	0	0	0
3	20	1	"ytfJ"	"STM4405"	13840	42290	140	841	764	291	38	100	100	106	42	39	97	95	0	4020	3795	1547	40	67	67	75	35	46	98	98	0	0.187	0.178	0.178	0.174	1.567	0.174	0.929	156	523	100	4694	4392	-2.415	741	3953	664	3728	119128	591992	15.667	106.286	0	0	0
3	21	1	"mpl"	"STM4416"	14020	42300	130	12038	11379	3059	26	100	100	105	36	34	100	100	0	13793	13014	3474	26	71	71	81	36	44	100	100	0	0.870	0.871	0.873	0.872	1.184	0.861	0.970	120	471	100	25660	24222	-0.201	11938	13722	11279	12943	1365524	1561706	313.167	359.250	0	0	0
3	22	1	""	"STM4420"	14190	42290	130	668	673	134	19	97	97	112	80	71	100	100	0	8346	8265	1706	20	76	76	90	49	54	100	100	0	0.069	0.070	0.069	0.070	1.222	0.067	0.904	120	549	100	8841	8765	-3.856	571	8270	576	8189	80739	991846	7.013	166.837	0	0	0
3	23	1	""	"STM4424"	14370	42290	130	263	281	89	31	95	95	125	118	94	81	22	0	6566	6862	1680	24	70	70	84	50	59	100	100	0	0.026	0.027	0.025	0.026	1.499	0.021	0.178	120	597	100	6664	6978	-5.273	168	6496	186	6792	33752	823446	1.322	135.560	0	0	0
3	24	1	""	"STM4428"	14560	42280	130	308	321	117	36	97	97	123	104	84	79	50	0	7677	8056	4203	52	75	75	105	184	175	100	100	0	0.028	0.028	0.028	0.028	1.452	0.026	0.698	120	729	100	7813	8205	-5.171	211	7602	224	7981	38572	966703	1.904	43.212	0	0	0
3	1	2	"clpX"	"STM0449"	10470	42450	120	4261	6674	7791	116	84	84	105	106	100	99	98	0	840	1276	1407	110	61	61	68	28	41	96	94	0	5.362	5.424	5.474	5.587	1.818	5.698	0.929	120	473	100	4956	7805	2.423	4177	779	6590	1215	800871	153075	61.972	43.143	0	0	0
3	2	2	"ptrB"	"STM1879"	10650	42440	130	382	459	332	72	92	92	135	200	148	70	28	0	1825	2237	1796	80	61	61	65	18	27	99	99	0	0.164	0.169	0.154	0.167	1.742	0.161	0.604	120	385	100	2054	2543	-2.605	290	1764	367	2176	55066	268381	1.620	120.667	0	0	0
3	3	2	"yihV"	"STM4024"	10830	42450	120	180	233	159	68	105	105	152	205	134	14	9	0	1604	2558	3020	118	64	64	71	27	38	99	99	0	0.049	0.051	0.044	0.045	2.441	0.039	0.151	120	362	100	1615	2622	-4.360	75	1540	128	2494	27904	307007	0.395	92.111	0	0	0
3	4	2	"thiG"	"STM4160"	11000	42450	120	145	222	378	170	94	94	102	39	38	59	33	0	801	1238	1624	131	67	67	77	35	45	97	95	0	0.069	0.109	0.071	0.082	2.356	0.164	0.611	120	394	100	785	1299	-3.847	51	734	128	1171	26683	148619	3.077	33.171	0	0	0
3	5	2	"thiC"	"STM4164"	11190	42450	120	145	177	89	50	88	88	92	24	26	74	59	0	756	881	699	79	68	68	88	62	70	92	87	0	0.083	0.109	0.104	0.104	2.063	0.104	0.684	120	353	100	745	902	-3.593	57	688	89	813	21224	105730	3.542	12.790	0	0	0
3	6	2	"yjaG"	"STM4169"	11360	42450	120	1204	1606	1449	90	83	83	87	26	29	100	100	0	1617	2096	1818	86	73	73	106	83	78	99	99	0	0.726	0.753	0.782	0.746	1.593	0.767	0.867	120	351	100	2665	3546	-0.462	1121	1544	1523	2023	192759	251463	58.423	23.976	0	0	0
3	7	2	""	"STM2701"	11540	42460	120	146	208	158	75	78	78	80	20	25	67	58	0	2386	4264	4658	109	85	85	115	90	78	80	73	0	0.030	0.031	0.037	0.045	3.307	0.028	0.736	120	374	100	2369	4309	-5.081	68	2301	130	4179	25011	511662	6.400	46.100	0	0	0
3	8	2	"stfE"	"STM0198"	11710	42450	130	96	153	126	82	79	79	80	19	23	47	37	0	676	2116	2713	128	83	83	105	74	70	68	63	0	0.029	0.036	0.054	0.079	6.387	0.034	0.591	120	415	100	610	2107	-5.124	17	593	74	2033	18349	253961	3.842	27.176	0	0	0
3	9	2	"eutQ"	"STM2468"	11890	42450	130	88	141	111	78	79	79	82	21	25	41	33	0	983	2059	2561	124	83	83	99	62	62	70	66	0	0.010	0.031	0.042	0.053	5.699	0.032	0.616	120	418	100	909	2038	-6.644	9	900	62	1976	16970	247126	2.810	31.613	0	0	0
3	10	2	"eutN"	"STM2464"	12070	42450	120	106	187	172	91	80	80	84	21	25	53	40	0	544	951	963	101	86	86	105	69	65	80	66	0	0.057	0.124	0.183	0.139	3.378	0.125	0.611	120	395	100	484	972	-4.139	26	458	107	865	22429	114179	4.905	12.261	0	0	0
3	11	2	"prpB"	"STM0368"	12260	42450	120	119	203	169	83	88	88	89	22	24	55	47	0	742	1887	2279	120	83	83	104	61	58	65	62	0	0.047	0.064	0.090	0.128	5.292	0.061	0.714	120	349	100	690	1919	-4.410	31	659	115	1804	24412	226383	5.182	29.230	0	0	0
3	12	2	"tus"	"STM1470"	12390	42460	110	329	454	363	79	94	94	98	28	28	87	76	0	1423	2241	2276	101	80	80	123	315	256	76	62	0	0.175	0.167	0.178	0.190	2.494	0.147	0.821	80	347	100	1578	2521	-2.515	235	1343	360	2161	36326	179309	12.714	6.724	0	0	0
3	13	2	"ogt"	"STM1659"	12600	42460	120	527	694	554	79	104	104	111	38	34	97	96	0	2114	2413	1524	63	80	80	228	1062	465	85	45	0	0.208	0.253	0.217	0.228	1.500	0.282	0.858	120	465	100	2457	2923	-2.266	423	2034	590	2333	83270	289618	15.342	2.057	0	0	0
3	14	2	"rpmF"	"STM1191"	12780	42460	120	2362	5875	10888	185	110	110	152	187	123	98	95	0	125	212	280	132	77	77	89	43	48	53	26	0	46.917	42.704	50.135	51.427	1.976	42.118	0.866	120	390	100	2300	5900	5.552	2252	48	5765	135	704946	25465	30.604	2.860	0	0	0
3	15	2	"fabG"	"STM1195"	12960	42460	130	9444	13576	12238	90	108	108	160	202	126	100	100	1	855	1118	816	72	88	88	104	56	53	100	100	0	12.172	13.076	12.747	12.491	1.376	15.169	0.871	120	375	100	10103	14498	3.606	9336	767	13468	1030	1629132	134168	66.416	18.107	0	0	0
3	16	2	"phsA"	"STM2065"	13140	42460	120	158	183	100	54	104	104	121	84	69	33	11	0	2037	2530	1940	76	96	96	115	66	57	100	100	0	0.028	0.032	0.031	0.028	2.354	0.032	0.474	120	357	100	1995	2513	-5.168	54	1941	79	2434	21953	303633	0.738	36.591	0	0	0
3	17	2	"dacD"	"STM2062"	13320	42450	130	2300	2367	996	42	114	114	124	46	37	100	100	0	6259	6307	2546	40	100	100	126	77	61	100	100	0	0.355	0.363	0.355	0.356	1.321	0.360	0.920	120	340	100	8345	8460	-1.494	2186	6159	2253	6207	284076	756782	48.761	80.273	0	0	0
3	18	2	"pefD"	"PSLT016"	13490	42460	120	158	234	226	96	109	109	115	34	29	60	36	0	1803	3900	6297	161	89	89	114	79	69	100	100	0	0.029	0.033	0.029	0.027	2.257	0.034	0.875	120	317	100	1763	3936	-5.128	49	1714	125	3811	28096	468055	3.500	47.924	0	0	0
3	19	2	"ybjG"	"STM0865"	13670	42460	140	161	1390	2271	163	99	99	101	25	24	66	53	0	173	1948	3349	171	80	80	139	315	226	38	34	0	0.667	0.691	0.745	0.828	2.652	0.670	0.917	156	385	100	155	3159	-0.585	62	93	1291	1868	216824	303876	51.560	5.743	0	0	0
3	20	2	"thiM"	"STM2147"	13840	42450	130	129	217	190	87	102	102	106	39	36	40	30	0	93	802	1261	157	75	75	98	73	74	43	40	0	1.500	0.158	0.200	0.362	4.180	0.140	0.823	120	313	100	45	842	0.585	27	18	115	727	26091	96190	2.846	9.644	0	0	0
3	21	2	"thiI"	"STM0425"	14020	42460	140	211	2317	3680	158	104	104	141	345	244	39	37	0	174	2221	3657	164	76	76	140	522	372	41	32	0	1.092	1.032	1.051	1.106	3.507	1.010	0.941	156	388	100	205	4358	0.127	107	98	2213	2145	361529	346443	6.307	3.987	0	0	0
3	22	2	"hilD"	"STM2875"	14210	42450	110	900	1902	2102	110	108	108	183	445	243	53	48	0	998	2950	3287	111	77	77	187	676	361	53	46	0	0.860	0.624	0.662	0.738	2.599	0.625	0.928	80	353	100	1713	4667	-0.218	792	921	1794	2873	152180	236002	3.863	4.087	0	0	0
3	23	2	"prgK"	"STM2871"	14380	42480	130	802	7353	9868	134	109	109	275	1056	384	45	44	0	332	2632	3409	129	81	81	195	647	331	46	40	0	2.761	2.840	2.842	3.076	2.734	2.955	0.937	120	413	100	944	9795	1.465	693	251	7244	2551	882378	315807	6.703	3.767	0	0	0
3	24	2	"nhoA"	"STM1582"	14560	42460	130	154	438	551	125	98	98	185	835	451	15	4	0	200	1691	2692	159	77	77	118	273	231	40	37	0	0.455	0.211	0.326	0.449	3.543	0.339	0.173	120	575	100	179	1954	-1.135	56	123	340	1614	52558	202871	0.303	5.762	0	0	0
3	1	3	"hsdS"	"STM4524"	10480	42610	130	676	1132	1294	114	89	89	99	162	163	76	63	0	1275	2257	2666	118	65	65	80	50	62	99	94	0	0.485	0.476	0.470	0.468	1.631	0.472	0.928	120	560	100	1797	3235	-1.044	587	1210	1043	2192	135869	270800	6.377	43.540	0	0	0
3	2	3	"hisF"	"STM2077"	10660	42610	120	354	1051	1522	144	97	97	155	284	183	46	35	0	459	1568	2356	150	69	69	90	53	58	77	71	0	0.659	0.636	0.679	0.829	2.798	0.637	0.918	120	376	100	647	2453	-0.602	257	390	954	1499	126062	188187	3.155	27.887	0	0	0
3	3	3	"trmD"	"STM2674"	10830	42620	120	7403	12796	14150	110	108	108	157	204	129	86	78	0	295	587	590	100	75	75	92	54	58	65	57	0	33.159	24.781	25.017	29.052	2.064	25.636	0.903	120	392	100	7515	13200	5.051	7295	220	12688	512	1535545	70498	61.956	9.167	0	0	0
3	4	3	"fruF"	"STM2206"	11020	42620	120	506	1620	2118	130	103	103	114	55	48	64	59	0	381	1275	1729	135	72	72	81	32	39	63	60	0	1.304	1.261	1.309	1.396	2.441	1.281	0.881	120	394	100	712	2720	0.383	403	309	1517	1203	194417	152968	27.382	37.313	0	0	0
3	5	3	"asrB"	"STM2549"	11200	42610	130	119	168	118	70	96	96	103	48	46	35	21	0	341	1448	2000	138	77	77	97	64	65	60	56	0	0.087	0.053	0.071	0.121	5.646	0.047	0.676	120	354	100	287	1443	-3.521	23	264	72	1371	20130	173782	1.354	21.109	0	0	0
3	6	3	"sifA"	"STM1224"	11360	42620	130	163	335	355	105	91	91	93	23	24	70	59	0	1034	2736	3750	137	95	95	127	129	101	92	80	0	0.077	0.092	0.095	0.082	2.295	0.090	0.904	120	340	100	1011	2885	-3.705	72	939	244	2641	40185	328317	10.522	20.225	0	0	0
3	7	3	"cbiM"	"STM2023"	11530	42620	120	121	177	134	75	90	90	99	49	49	41	25	0	901	1561	1611	103	96	96	122	82	67	94	87	0	0.039	0.059	0.050	0.048	2.618	0.061	0.622	120	354	100	836	1552	-4.699	31	805	87	1465	21201	187339	1.592	17.549	0	0	0
3	8	3	"cbiP"	"STM2019"	11710	42630	120	101	263	297	112	83	83	94	48	51	41	37	0	272	1627	2467	151	88	88	107	64	59	56	52	0	0.098	0.117	0.163	0.210	3.416	0.108	0.847	120	391	100	202	1719	-3.354	18	184	180	1539	31570	195284	3.521	23.750	0	0	0
3	9	3	"samB"	"PSLT054"	11900	42630	130	137	368	427	116	79	79	85	35	41	61	45	0	546	2123	2925	137	81	81	96	61	63	90	83	0	0.125	0.142	0.146	0.139	2.423	0.138	0.914	120	492	100	523	2331	-3.003	58	465	289	2042	44115	254730	8.086	33.230	0	0	0
3	10	3	"uhpT"	"STM3787"	12090	42620	130	92	173	162	93	80	80	88	43	48	36	30	0	715	2434	3625	148	85	85	108	83	76	78	70	0	0.019	0.040	0.040	0.049	3.818	0.037	0.640	120	430	100	642	2442	-5.714	12	630	93	2349	20781	292069	1.977	28.024	0	0	0
3	11	3	"trpA"	"STM1727"	12260	42630	120	132	436	492	112	79	79	88	38	43	56	46	0	515	2065	2626	127	94	94	127	97	76	63	55	0	0.126	0.181	0.197	0.218	3.051	0.180	0.924	120	334	100	474	2328	-2.990	53	421	357	1971	52296	247797	9.158	19.979	0	0	0
3	12	3	"rhaT"	"STM4050"	12430	42630	130	102	170	138	81	84	84	121	224	185	20	1	0	1379	2678	3417	127	98	98	331	1214	366	50	33	0	0.014	0.033	0.039	0.055	5.651	0.030	0.679	120	395	100	1299	2666	-6.153	18	1281	86	2580	20365	321390	0.219	1.933	0	0	0
3	13	3	"glnQ"	"STM0828"	12600	42630	120	648	1097	1258	114	91	91	134	286	213	63	49	0	784	1164	1377	118	82	82	309	1222	395	29	10	0	0.793	0.930	0.964	0.966	1.774	0.407	0.324	120	409	100	1259	2088	-0.334	557	702	1006	1082	131669	139707	3.367	0.700	0	0	0
3	14	3	""	"STM4158"	12800	42630	130	118	143	92	64	93	93	95	29	30	43	20	0	217	253	198	78	77	77	86	34	39	88	80	0	0.179	0.284	0.248	0.212	3.108	0.387	0.731	120	435	100	165	226	-2.485	25	140	50	176	17124	30338	1.655	4.912	0	0	0
3	15	3	""	"STM1260"	12980	42630	120	236	301	261	86	91	91	94	26	27	85	73	0	1583	2245	2434	108	83	83	97	54	55	95	94	0	0.097	0.097	0.092	0.095	2.076	0.095	0.825	120	358	100	1645	2372	-3.371	145	1500	210	2162	36104	269376	7.962	39.778	0	0	0
3	16	3	""	"PSLT026"	13140	42630	130	184	315	331	105	100	100	115	56	48	58	40	0	1260	2877	3947	137	91	91	112	68	60	85	81	0	0.072	0.077	0.075	0.095	2.966	0.079	0.906	120	395	100	1253	3001	-3.799	84	1169	215	2786	37855	345187	3.571	40.662	0	0	0
3	17	3	""	"STM4457"	13330	42620	120	348	409	252	61	121	121	168	124	73	70	46	0	680	798	573	71	105	105	135	91	67	85	83	0	0.395	0.416	0.430	0.409	1.631	0.438	0.791	120	392	100	802	981	-1.341	227	575	288	693	49110	95769	1.944	7.286	0	0	0
3	18	3	"metJ"	"STM4099"	13500	42630	130	351	677	843	124	105	105	145	121	83	72	50	0	300	512	594	116	80	80	136	278	204	42	27	0	1.118	1.324	1.327	1.341	1.866	1.323	0.599	120	408	100	466	1004	0.161	246	220	572	432	81245	61446	4.397	1.353	0	0	0
3	19	3	""	"Not LT2a84"	13670	42650	100	120	195	237	121	97	97	100	30	30	42	26	0	438	1076	1549	143	72	72	132	324	245	53	38	0	0.063	0.098	0.087	0.071	3.773	0.058	0.192	80	365	100	389	1102	-3.992	23	366	98	1004	15614	86076	3.167	2.914	0	0	0
3	20	3	"traW"	"PSLT091"	13870	42630	120	136	155	74	47	96	96	99	25	25	58	40	0	1506	2231	2297	102	73	73	106	107	100	97	90	0	0.028	0.027	0.027	0.026	3.305	0.026	0.653	120	444	100	1473	2217	-5.163	40	1433	59	2158	18624	267694	2.240	19.860	0	0	0
3	21	3	"traN"	"PSLT095"	14050	42640	130	171	219	158	72	98	98	108	88	81	40	22	0	2094	3316	3988	120	70	70	98	179	182	95	93	0	0.036	0.037	0.039	0.037	2.153	0.036	0.894	120	399	100	2097	3367	-4.793	73	2024	121	3246	26262	397912	1.261	17.978	0	0	0
3	22	3	"trbB"	"PSLT099"	14220	42630	130	127	155	93	60	99	99	151	410	271	0	0	0	985	1218	914	75	73	73	171	633	370	64	37	0	0.031	0.049	0.041	0.042	2.878	0.309	0.432	120	403	100	940	1201	-5.026	28	912	56	1145	18606	146155	0.010	1.654	0	0	0
3	23	3	"traD"	"PSLT104"	14390	42640	130	232	344	328	95	97	97	172	935	543	5	0	0	4047	6450	7305	113	69	69	108	202	187	100	99	0	0.034	0.039	0.037	0.033	1.876	0.040	0.879	120	408	100	4113	6628	-4.881	135	3978	247	6381	41304	774031	0.184	31.396	0	0	0
3	24	3	""	"PSLT109"	14560	42640	120	194	213	82	38	92	92	97	48	49	88	55	0	1081	1152	580	50	64	64	73	39	53	100	100	0	0.100	0.111	0.102	0.106	1.720	0.102	0.709	120	506	100	1119	1209	-3.318	102	1017	121	1088	25577	138260	2.417	27.667	0	0	0
3	1	4	""	"STM2732"	10460	42780	90	111	158	128	81	91	91	105	201	191	15	1	0	262	322	236	73	72	72	105	116	110	71	42	0	0.105	0.268	0.280	0.250	5.917	0.172	0.202	52	359	100	210	317	-3.248	20	190	67	250	8200	16748	0.264	1.871	0	0	0
3	2	4	""	"STM2710"	10650	42790	130	114	139	104	74	97	97	111	175	157	5	2	0	1083	1765	2179	123	92	92	123	88	71	97	92	0	0.017	0.025	0.022	0.024	3.861	0.018	0.016	120	527	100	1008	1715	-5.865	17	991	42	1673	16672	211771	0.160	18.659	0	0	0
3	3	4	""	"STM1614"	10840	42800	130	167	257	403	156	106	106	116	66	56	45	23	0	3239	4751	4424	93	96	96	126	93	73	100	100	0	0.019	0.032	0.018	0.020	2.434	0.024	0.081	120	474	100	3204	4806	-5.687	61	3143	151	4655	30793	570070	2.136	49.731	0	0	0
3	4	4	"tehB"	"STM1608"	11020	42790	120	597	865	1010	116	110	110	126	64	50	99	93	0	1095	1530	1834	119	80	80	106	90	84	100	100	0	0.480	0.521	0.500	0.473	1.507	0.523	0.887	120	408	100	1502	2205	-1.059	487	1015	755	1450	103761	183569	11.547	15.822	0	0	0
3	5	4	"tpx"	"STM1682"	11200	42790	120	4439	5199	3834	73	106	106	116	59	50	100	100	0	597	681	462	67	81	81	98	68	69	100	97	0	8.397	8.488	8.776	8.669	1.392	9.401	0.830	120	424	100	4849	5693	3.070	4333	516	5093	600	623920	81741	86.153	8.574	0	0	0
3	6	4	""	"STM1677"	11370	42780	110	246	285	127	44	100	100	103	30	29	100	95	0	3488	4421	2744	62	92	92	129	196	151	100	100	0	0.043	0.043	0.041	0.040	1.429	0.040	0.807	80	391	100	3542	4514	-4.540	146	3396	185	4329	22828	353656	6.067	21.898	0	0	0
3	7	4	"uppS"	"STM0221"	11560	42800	130	838	1242	1186	95	95	95	105	49	46	98	96	0	664	870	839	96	89	89	122	186	152	86	65	0	1.292	1.469	1.491	1.564	1.794	1.466	0.836	120	417	100	1318	1928	0.370	743	575	1147	781	148997	104453	23.204	4.022	0	0	0
3	8	4	"yaeD"	"STM0248"	11720	42800	120	1365	1806	1675	92	85	85	96	48	50	100	100	0	1855	2368	2293	96	84	84	98	52	53	100	100	0	0.723	0.754	0.728	0.741	1.285	0.727	0.907	120	394	100	3051	4005	-0.468	1280	1771	1721	2284	216712	284197	35.625	43.654	0	0	0
3	9	4	"rof"	"STM0237"	11900	42800	100	89	178	573	321	80	80	85	29	34	31	20	0	86	147	174	118	79	79	89	48	53	28	21	0	1.286	1.441	0.691	0.728	3.653	5.931	0.460	80	386	100	16	166	0.363	9	7	98	68	14242	11768	3.207	1.208	-50	0	0
3	10	4	"yeeX"	"STM2059"	12100	42800	130	358	883	1641	185	79	79	89	45	50	90	79	0	179	365	583	159	81	81	103	82	79	55	33	0	2.847	2.831	2.773	2.811	2.186	3.090	0.827	120	433	100	377	1088	1.509	279	98	804	284	106004	43822	17.644	3.195	0	0	0
3	11	4	"sbcB"	"STM2067"	12260	42800	130	437	593	493	83	79	79	132	285	215	63	27	0	893	1092	956	87	84	84	187	488	260	70	38	0	0.443	0.510	0.485	0.507	1.687	0.518	0.887	120	355	100	1167	1522	-1.176	358	809	514	1008	71146	131075	1.618	1.855	0	0	0
3	12	4	"fixC"	"STM0077"	12440	42800	130	1274	1328	1151	86	82	82	233	533	228	61	52	0	5029	5338	2930	54	87	87	345	840	243	99	95	0	0.241	0.237	0.252	0.123	3.944	0.261	0.518	120	464	100	6134	6497	-2.052	1192	4942	1246	5251	159305	640590	2.054	5.944	-100	0	0
3	13	4	"yjbC"	"STM4193"	12630	42810	130	1953	2795	3006	107	88	88	218	558	255	98	82	0	3021	4047	4012	99	82	82	257	701	272	100	87	0	0.635	0.683	0.652	0.657	1.151	0.719	0.983	120	474	100	4804	6672	-0.656	1865	2939	2707	3965	335343	485633	4.618	5.407	0	0	0
3	14	4	"dinF"	"STM4238"	12800	42810	120	1257	1481	1141	77	88	88	150	728	485	80	23	0	4009	4959	3994	80	79	79	85	29	34	100	100	0	0.297	0.285	0.286	0.286	1.163	0.283	0.984	120	413	100	5099	6273	-1.749	1169	3930	1393	4880	177736	595035	1.828	168.069	0	0	0
3	15	4	""	"STM4267"	12970	42810	130	207	228	122	53	90	90	145	642	442	1	0	0	1668	1898	1425	75	80	80	85	24	28	100	100	0	0.074	0.076	0.074	0.069	1.731	0.076	0.638	120	434	100	1705	1956	-3.763	117	1588	138	1818	27349	227808	0.129	75.542	0	0	0
3	16	4	"malE"	"STM4229"	13160	42800	120	265	318	154	48	107	107	149	168	112	42	20	0	5896	9069	5985	65	79	79	92	45	48	100	100	0	0.027	0.023	0.023	0.022	1.416	0.022	0.609	120	422	100	5975	9201	-5.202	158	5817	211	8990	38154	1088234	1.006	199.489	0	0	0
3	17	4	"yfdZ"	"STM2402"	13330	42810	130	16008	16041	2589	16	125	125	208	262	125	100	100	0	10813	10916	1644	15	83	83	111	77	69	100	100	0	1.480	1.469	1.470	1.464	1.095	1.470	0.981	120	480	100	26613	26749	0.566	15883	10730	15916	10833	1924902	1309945	60.431	140.325	0	0	0
3	18	4	"yfcA"	"STM2382"	13520	42810	130	380	492	394	80	101	101	145	130	89	80	55	0	792	1081	943	87	77	77	109	82	75	98	93	0	0.390	0.389	0.371	0.362	1.633	0.403	0.899	120	479	100	994	1395	-1.358	279	715	391	1004	58984	129731	2.669	11.854	0	0	0
3	19	4	"ybdB"	"STM0599"	13700	42810	110	175	363	558	153	93	93	97	30	30	78	63	0	412	677	794	117	76	76	104	83	79	91	77	0	0.244	0.449	0.304	0.275	2.334	0.536	0.419	80	367	100	418	871	-2.035	82	336	270	601	29020	54172	8.867	6.904	0	0	0
3	20	4	"fsr"	"STM0493"	13860	42810	130	572	766	707	92	93	93	97	26	26	100	100	0	3095	4118	3990	96	72	72	91	71	78	100	100	0	0.158	0.166	0.168	0.162	1.351	0.168	0.921	120	470	100	3502	4719	-2.658	479	3023	673	4046	91933	494146	25.731	56.718	0	0	0
3	21	4	"ybbB"	"STM0513"	14050	42810	130	628	854	860	100	94	94	99	29	29	99	99	0	1911	2509	2477	98	68	68	83	93	112	100	99	0	0.290	0.311	0.300	0.297	1.420	0.314	0.868	120	437	100	2377	3201	-1.787	534	1843	760	2441	102458	301089	26.034	26.086	0	0	0
3	22	4	"lpxH"	"STM0535"	14220	42810	130	934	1255	1383	110	94	94	99	30	30	100	100	0	1402	1945	2154	110	70	70	82	46	56	100	100	0	0.631	0.619	0.595	0.607	1.328	0.621	0.902	120	430	100	2172	3036	-0.665	840	1332	1161	1875	150583	233358	38.533	40.500	0	0	0
3	23	4	""	"STM0563"	14390	42820	100	100	120	64	53	94	94	98	28	28	30	17	0	66	113	131	115	67	67	85	76	89	15	10	0	-6.000	0.565	1.455	1.133	3.355	0.241	0.320	80	375	100	5	72	Error	6	-1	26	46	9627	9007	0.786	0.368	-50	0	0
3	24	4	"fepD"	"STM0592"	14590	42820	130	553	740	727	98	90	90	92	21	22	99	99	0	2253	3147	3259	103	61	61	66	32	48	100	100	0	0.211	0.211	0.202	0.201	1.351	0.211	0.927	120	649	100	2655	3736	-2.243	463	2192	650	3086	88778	377649	30.857	96.281	0	0	0
3	1	5	"yeaZ"	"STM1820"	10480	42970	120	2310	2786	1616	58	101	101	109	42	38	100	100	0	2056	2482	1405	56	83	83	105	93	88	100	100	0	1.120	1.119	1.122	1.104	1.286	1.137	0.940	120	576	100	4182	5084	0.163	2209	1973	2685	2399	334352	297832	63.738	25.559	0	0	0
3	2	5	"ymgE"	"STM1797"	10660	42980	120	136	161	87	54	105	105	113	48	42	32	15	0	475	654	646	98	85	85	97	46	47	95	90	0	0.079	0.098	0.084	0.083	3.423	0.103	0.539	120	438	100	421	625	-3.653	31	390	56	569	19275	78420	1.000	12.109	0	0	0
3	3	5	"narJ"	"STM1762"	10850	42980	130	139	156	57	36	109	109	121	53	43	30	15	0	1686	1826	952	52	93	93	123	94	76	100	99	0	0.019	0.027	0.026	0.023	2.677	0.031	0.328	120	454	100	1623	1780	-5.731	30	1593	47	1733	18704	219163	0.660	18.117	0	0	0
3	4	5	"manY"	"STM1831"	11030	42970	120	600	740	611	82	120	120	136	69	50	92	89	0	2059	2762	2413	87	94	94	130	101	77	100	100	0	0.244	0.232	0.229	0.214	1.632	0.234	0.905	120	385	100	2445	3288	-2.033	480	1965	620	2668	88810	331427	8.754	26.059	0	0	0
3	5	5	"minD"	"STM1815"	11190	42980	120	5128	6510	4755	73	110	110	118	53	44	100	100	0	2127	2611	1668	63	86	86	100	46	46	100	100	0	2.459	2.535	2.470	2.496	1.168	2.730	0.928	120	403	100	7059	8925	1.298	5018	2041	6400	2525	781180	313342	120.604	54.587	0	0	0
3	6	5	"ycgB"	"STM1804"	11380	42980	120	230	252	89	35	100	100	104	31	29	96	91	0	3750	3956	1973	49	92	92	123	191	155	100	99	0	0.036	0.039	0.039	0.038	1.481	0.039	0.787	120	476	100	3788	4016	-4.814	130	3658	152	3864	30289	474696	4.774	20.068	0	0	0
3	7	5	"glnA"	"STM4007"	11550	42980	120	1064	1793	2100	117	89	89	94	28	29	97	96	0	1422	2370	2682	113	93	93	110	68	61	96	93	0	0.734	0.748	0.732	0.734	1.565	0.765	0.916	120	377	100	2304	3981	-0.447	975	1329	1704	2277	215201	284344	60.679	33.235	0	0	0
3	8	5	"yijC"	"STM4127"	11710	42980	120	224	671	872	129	84	84	88	24	27	79	71	0	342	1088	1489	136	87	87	104	72	69	69	59	0	0.549	0.586	0.610	0.643	2.121	0.567	0.890	120	403	100	395	1588	-0.865	140	255	587	1001	80492	130515	24.292	13.667	0	0	0
3	9	5	""	"STM4080"	11910	42990	120	136	374	578	154	83	83	86	24	27	60	50	0	381	1802	3293	182	84	84	97	56	57	63	59	0	0.178	0.169	0.178	0.235	2.979	0.170	0.951	120	488	100	350	2009	-2.486	53	297	291	1718	44843	216189	12.000	30.446	0	0	0
3	10	5	"sbp"	"STM4063"	12100	42980	130	158	232	323	139	79	79	83	22	26	76	62	0	1602	2687	4666	173	83	83	103	79	76	91	86	0	0.052	0.059	0.055	0.055	2.824	0.064	0.918	120	390	100	1598	2757	-4.265	79	1519	153	2604	27814	322474	6.773	32.709	0	0	0
3	11	5	""	"STM4051"	12250	42980	140	82	107	77	71	81	81	115	235	204	3	0	0	207	1001	1805	180	83	83	171	432	252	35	27	0	0.008	0.028	0.090	0.126	6.830	0.033	0.570	156	445	100	125	944	-6.954	1	124	26	918	16646	156205	-0.034	1.921	0	0	0
3	12	5	"fdhD"	"STM4038"	12430	42990	110	104	162	146	90	81	81	86	40	46	37	25	0	157	323	406	125	81	81	88	34	38	70	53	0	0.303	0.335	0.347	0.385	2.655	0.343	0.756	80	399	100	99	323	-1.724	23	76	81	242	12940	25842	1.900	6.912	0	0	0
3	13	5	"rplQ"	"STM3414"	12620	42990	130	1235	2889	4367	151	84	84	189	612	323	69	48	0	130	227	251	110	81	81	155	421	271	7	3	0	23.490	19.212	20.782	26.168	2.259	18.454	0.904	120	512	100	1200	2951	4.554	1151	49	2805	146	346689	27182	4.412	0.171	0	0	0
3	14	5	"rpmD"	"STM3422"	12810	42990	110	467	1458	2783	190	88	88	211	927	439	25	17	0	77	346	1162	335	83	83	91	41	45	22	20	0	-63.167	5.209	33.825	20.071	4.585	4.195	0.478	80	381	100	373	1633	Error	379	-6	1370	263	116640	27692	1.345	6.220	0	0	0
3	15	5	"rplX"	"STM3429"	12970	42990	130	808	1087	1031	94	86	86	142	634	446	55	24	0	82	198	382	192	84	84	92	46	50	18	13	0	-361.000	8.781	33.900	24.411	6.759	10.206	0.602	120	445	100	720	1115	Error	722	-2	1001	114	130432	23744	1.491	2.304	0	0	0
3	16	5	"rplP"	"STM3433"	13150	42990	130	2890	4296	5018	116	97	97	137	169	123	99	98	0	100	212	460	216	76	76	86	54	62	26	10	0	116.375	30.875	103.244	104.366	3.651	18.849	0.467	120	458	100	2817	4335	6.863	2793	24	4199	136	515472	25394	24.609	2.333	0	0	0
3	17	5	"rplB"	"STM3437"	13330	43000	120	8955	12773	13186	103	104	104	171	273	159	99	99	3	209	266	240	90	70	70	74	23	31	90	81	0	63.676	64.638	72.814	73.655	1.661	61.724	0.888	120	400	100	8990	12865	5.993	8851	139	12669	196	1532744	31922	46.161	8.348	0	0	0
3	18	5	"yheN"	"STM3451"	13510	42990	120	296	419	363	86	94	94	115	94	81	77	52	0	313	400	354	88	73	73	83	39	46	90	82	0	0.842	0.994	0.963	1.025	1.621	1.009	0.873	120	401	100	442	652	-0.249	202	240	325	327	50247	47987	3.234	8.128	0	0	0
3	19	5	""	"STM4465"	13690	42990	130	113	131	63	48	90	90	95	30	31	40	17	0	1431	1879	1996	106	76	76	94	60	63	99	95	0	0.017	0.023	0.023	0.025	3.023	0.025	0.539	120	446	100	1378	1844	-5.881	23	1355	41	1803	15757	225485	1.200	29.750	0	0	0
3	20	5	"idnR"	"STM4481"	13870	42990	120	128	182	127	69	93	93	102	45	44	45	30	0	908	1626	1904	117	74	74	129	296	229	70	57	0	0.042	0.057	0.058	0.057	1.956	0.061	0.795	120	470	100	869	1641	-4.575	35	834	89	1552	21851	195116	1.778	5.057	0	0	0
3	21	5	"yjiG"	"STM4513"	14060	42980	100	125	197	176	89	94	94	104	50	48	40	28	0	196	666	996	149	71	71	147	359	244	38	27	0	0.248	0.173	0.203	0.261	3.811	0.148	0.848	80	374	100	156	698	-2.012	31	125	103	595	15723	53298	1.860	1.446	0	0	0
3	22	5	"yjjI"	"STM4566"	14220	43000	130	144	211	231	109	92	92	96	31	32	66	40	0	1600	2765	3187	115	69	69	94	131	139	93	87	0	0.034	0.044	0.034	0.036	2.996	0.054	0.709	120	501	100	1583	2815	-4.880	52	1531	119	2696	25266	331825	3.710	20.389	0	0	0
3	23	5	"sthA"	"STM4594"	14410	43000	130	134	166	130	78	93	93	99	37	37	51	25	0	828	1818	2902	159	67	67	96	110	114	88	79	0	0.054	0.042	0.046	0.053	3.345	0.040	0.721	120	532	100	802	1824	-4.214	41	761	73	1751	19979	218167	1.811	15.655	0	0	0
3	24	5	""	"STM3736"	14570	43000	130	183	236	187	79	90	90	93	27	29	75	61	0	915	1271	1350	106	62	62	71	53	74	90	83	0	0.109	0.121	0.130	0.122	2.146	0.125	0.881	120	569	100	946	1355	-3.197	93	853	146	1209	28306	152552	5.296	22.642	0	0	0
3	1	6	"gntT"	"STM3512"	10480	43150	120	233	272	144	52	101	101	114	96	84	67	33	0	2001	2325	1689	72	85	85	97	49	50	100	100	0	0.069	0.076	0.078	0.069	1.825	0.074	0.466	120	540	100	2048	2411	-3.859	132	1916	171	2240	32644	278999	1.646	45.469	0	0	0
3	2	6	"sspB"	"STM3341"	10670	43150	120	1895	2267	1789	78	106	106	124	111	89	100	96	0	406	516	396	76	80	80	89	40	44	97	91	0	5.488	4.956	5.381	5.460	1.518	4.966	0.891	120	387	100	2115	2597	2.456	1789	326	2161	436	271998	61888	19.306	10.675	0	0	0
3	3	6	"yhcH"	"STM3335"	10840	43160	130	206	253	160	63	105	105	128	186	145	15	8	0	1273	1676	1417	84	87	87	117	131	111	98	98	0	0.085	0.093	0.086	0.086	2.017	0.100	0.798	120	385	100	1287	1737	-3.554	101	1186	148	1589	30371	201098	0.672	11.901	0	0	0
3	4	6	"yrbB"	"STM3309"	11020	43150	120	610	684	489	71	109	109	135	183	135	87	66	0	362	403	268	66	99	99	136	135	99	80	48	0	1.905	1.891	1.950	1.947	1.408	1.883	0.768	120	404	100	764	879	0.930	501	263	575	304	82124	48374	3.000	1.978	0	0	0
3	5	6	"folP"	"STM3295"	11200	43150	120	1856	1834	1047	57	101	101	108	41	37	100	100	0	3702	3551	2139	60	96	96	115	65	56	99	99	0	0.487	0.502	0.500	0.512	1.268	0.492	0.973	120	425	100	5361	5188	-1.039	1755	3606	1733	3455	220088	426133	42.098	52.862	0	0	0
3	6	6	"mtr"	"STM3279"	11370	43150	110	459	463	173	37	91	91	95	28	29	100	100	0	5275	5251	2057	39	92	92	124	168	135	100	100	0	0.071	0.072	0.070	0.071	1.185	0.074	0.955	80	401	100	5551	5531	-3.816	368	5183	372	5159	37014	420056	13.143	30.518	0	0	0
3	7	6	"yghA"	"STM3157"	11550	43160	120	392	591	575	97	88	88	93	30	32	96	94	0	1483	2113	2033	96	95	95	129	164	127	96	93	0	0.219	0.249	0.238	0.234	1.463	0.262	0.932	120	451	100	1692	2521	-2.191	304	1388	503	2018	70870	253585	16.600	12.098	0	0	0
3	8	6	""	"STM3129"	11730	43160	120	149	185	140	75	82	82	84	21	25	80	69	0	1828	2114	1743	82	84	84	100	70	70	100	97	0	0.038	0.051	0.041	0.043	2.061	0.058	0.743	120	427	100	1811	2133	-4.702	67	1744	103	2030	22197	253676	4.810	28.771	0	0	0
3	9	6	"yqgF"	"STM3097"	11920	43160	130	183	257	229	89	79	79	84	22	26	79	68	0	359	525	452	86	82	82	89	32	35	82	80	0	0.375	0.402	0.393	0.400	2.385	0.407	0.683	120	452	100	381	621	-1.413	104	277	178	443	30846	63045	7.864	13.625	0	0	0
3	10	6	"galP"	"STM3091"	12090	43160	130	264	418	506	121	79	79	83	23	27	85	75	0	1087	1962	2551	130	84	84	98	71	72	91	85	0	0.184	0.181	0.184	0.171	1.948	0.185	0.929	120	379	100	1188	2217	-2.439	185	1003	339	1878	50195	235388	14.565	26.254	0	0	0
3	11	6	""	"STM3071"	12240	43170	100	88	129	107	82	82	82	86	24	27	31	20	0	251	626	908	145	91	91	136	181	133	47	32	0	0.038	0.088	0.126	0.121	3.818	0.098	0.748	80	323	100	166	582	-4.737	6	160	47	535	10297	50075	1.792	2.707	0	0	0
3	12	6	"bglA"	"STM3051"	12440	43160	130	750	1060	1259	118	81	81	84	23	27	100	100	0	2698	3898	4704	120	83	83	116	146	125	100	100	0	0.256	0.257	0.246	0.246	1.227	0.262	0.981	120	578	100	3284	4794	-1.967	669	2615	979	3815	127206	467814	42.435	25.904	0	0	0
3	13	6	""	"STM1301"	12620	43150	110	146	321	468	145	81	81	83	25	30	71	57	0	223	448	618	137	81	81	97	66	68	68	52	0	0.458	0.654	0.532	0.598	2.387	0.664	0.598	80	357	100	207	607	-1.127	65	142	240	367	25669	35866	9.520	5.318	0	0	0
3	14	6	""	"STM1328"	12780	43170	120	1498	2186	2343	107	80	80	108	308	285	95	85	0	2269	3209	3564	111	83	83	96	60	62	100	100	0	0.649	0.674	0.677	0.691	1.308	0.656	0.958	120	410	100	3604	5232	-0.624	1418	2186	2106	3126	262298	385068	6.747	51.883	0	0	0
3	15	6	""	"STM1368"	12960	43160	130	218	430	687	159	79	79	84	30	35	89	76	0	2371	5781	10855	187	88	88	98	53	54	100	98	0	0.061	0.062	0.062	0.061	1.678	0.062	0.959	120	479	100	2422	6044	-4.038	139	2283	351	5693	51647	693660	11.533	107.226	0	0	0
3	16	6	"ydhC"	"STM1428"	13170	43160	130	274	638	893	139	78	78	89	77	86	69	55	0	849	2172	3281	151	81	81	90	55	61	88	81	0	0.255	0.268	0.269	0.304	2.166	0.265	0.932	120	477	100	964	2651	-1.970	196	768	560	2091	76582	260580	7.130	37.855	0	0	0
3	17	6	"slyB"	"STM1445"	13340	43170	120	1179	2530	3994	157	79	79	91	82	90	94	85	0	159	312	349	111	70	70	74	24	32	68	63	0	12.360	10.128	12.095	11.316	2.213	13.213	0.771	120	389	100	1189	2693	3.628	1100	89	2451	242	303616	37395	29.744	9.917	0	0	0
3	18	6	"ydgQ"	"STM1454"	13520	43160	130	750	1058	1285	121	86	86	90	30	33	98	95	0	1053	1422	1565	110	71	71	76	24	31	99	96	0	0.676	0.719	0.696	0.678	1.412	0.776	0.912	120	413	100	1646	2323	-0.565	664	982	972	1351	127007	170646	32.267	56.083	0	0	0
3	19	6	""	"STM3558"	13680	43170	130	164	192	117	60	89	89	96	41	42	66	45	0	728	969	888	91	70	70	80	48	60	99	97	0	0.114	0.115	0.116	0.111	1.777	0.118	0.643	120	426	100	733	1002	-3.133	75	658	103	899	22994	116314	2.341	18.521	0	0	0
3	20	6	"yhhF"	"STM3572"	13870	43170	120	262	602	976	162	89	89	98	44	44	82	63	0	484	1290	2315	179	70	70	95	122	128	72	60	0	0.418	0.420	0.428	0.446	1.884	0.412	0.936	120	485	100	587	1733	-1.259	173	414	513	1220	72259	154793	11.455	9.795	0	0	0
3	21	6	"yhhP"	"STM3578"	14030	43180	100	159	270	301	111	91	91	100	40	40	60	41	0	144	375	536	142	74	74	111	201	181	26	21	0	0.971	0.595	0.707	0.742	2.850	0.561	0.924	80	387	100	138	480	-0.042	68	70	179	301	21635	29974	4.250	1.313	0	0	0
3	22	6	"acpT"	"STM3583"	14220	43180	120	265	307	206	67	93	93	103	60	58	89	65	0	526	618	492	79	69	69	91	114	125	95	78	0	0.376	0.390	0.380	0.362	1.678	0.397	0.912	120	515	100	629	763	-1.410	172	457	214	549	36793	74141	3.400	4.623	0	0	0
3	23	6	"uspB"	"STM3590"	14400	43180	70	161	171	83	48	100	100	108	51	47	53	18	0	266	287	230	80	68	68	100	152	152	59	21	0	0.308	0.324	0.322	0.337	2.484	0.285	0.921	32	236	100	259	290	-1.699	61	198	71	219	5472	9188	1.235	1.230	0	0	0
3	24	6	""	"STM3599"	14580	43180	130	194	234	154	65	95	95	99	31	31	90	74	0	3050	4273	3949	92	65	65	70	27	38	100	99	0	0.033	0.033	0.030	0.030	1.537	0.035	0.815	120	631	100	3084	4347	-4.914	99	2985	139	4208	28080	512740	4.355	155.667	0	0	0
3	1	7	"dsdA"	"STM3802"	10490	43330	120	753	903	707	78	93	93	103	92	89	99	96	0	3565	4615	3803	82	86	86	95	42	44	100	100	0	0.190	0.179	0.179	0.178	1.290	0.179	0.937	120	566	100	4139	5339	-2.398	660	3479	810	4529	108325	553748	8.696	107.619	0	0	0
3	2	7	"ibpB"	"STM3808"	10670	43330	120	1607	2176	2430	111	97	97	110	104	94	100	100	0	603	812	800	98	85	85	93	39	41	100	99	0	2.915	2.860	2.910	2.852	1.419	3.136	0.904	120	409	100	2028	2806	1.544	1510	518	2079	727	261150	97406	19.865	18.436	0	0	0
3	3	7	"ccmE"	"STM2250"	10830	43330	140	115	177	231	130	94	94	111	164	147	12	4	0	176	705	1665	236	91	91	119	127	106	42	32	0	0.247	0.135	0.214	0.274	3.778	0.141	0.534	156	483	100	106	697	-2.017	21	85	83	614	27669	109970	0.402	4.614	0	0	0
3	4	7	"torA"	"STM3822"	11020	43330	130	178	183	52	28	95	95	109	163	149	6	0	0	3667	3804	1429	37	101	101	134	132	98	100	100	0	0.023	0.024	0.023	0.022	1.738	0.023	0.058	120	491	100	3649	3791	-5.425	83	3566	88	3703	21994	456484	0.454	27.803	0	0	0
3	5	7	"dgoA"	"STM3828"	11200	43340	120	161	176	66	37	91	91	93	27	29	85	59	0	2193	2122	796	37	102	102	125	91	72	100	99	0	0.033	0.042	0.034	0.035	1.969	0.044	0.601	120	455	100	2161	2105	-4.901	70	2091	85	2020	21079	254639	3.074	21.945	0	0	0
3	6	7	""	"STM3832"	11370	43350	120	141	149	48	32	87	87	93	32	34	69	46	0	2756	3093	1548	50	95	95	113	72	63	98	97	0	0.020	0.021	0.019	0.019	2.786	0.019	0.444	120	487	100	2715	3060	-5.623	54	2661	62	2998	17877	371145	1.750	41.389	0	0	0
3	7	7	"rluA"	"STM0095"	11550	43340	110	2239	2931	1932	65	87	87	94	36	38	100	100	0	2759	3574	2321	64	88	88	101	51	50	100	100	0	0.806	0.816	0.806	0.814	1.157	0.810	0.950	80	434	100	4823	6330	-0.312	2152	2671	2844	3486	234505	285897	78.806	68.098	0	0	0
3	8	7	"yabK"	"STM0107"	11730	43330	130	87	113	82	72	80	80	83	24	28	38	21	0	132	216	219	101	83	83	88	27	30	62	47	0	0.143	0.248	0.356	0.450	4.133	0.313	0.660	120	488	100	56	166	-2.807	7	49	33	133	13612	25865	1.250	4.741	0	0	0
3	9	7	"ftsL"	"STM0121"	11910	43350	120	389	1125	1839	163	80	80	85	25	29	100	100	0	308	788	1212	153	85	85	91	33	36	99	95	0	1.386	1.486	1.508	1.536	1.591	1.528	0.926	120	452	100	532	1748	0.471	309	223	1045	703	135051	94548	41.600	21.121	0	0	0
3	10	7	"murG"	"STM0128"	12100	43330	120	326	1114	1928	173	80	80	86	26	30	95	92	0	244	724	1157	159	86	86	93	32	34	84	67	0	1.557	1.621	1.935	1.932	1.995	1.762	0.885	120	434	100	404	1672	0.639	246	158	1034	638	133675	86902	39.538	19.719	0	0	0
3	11	7	"mutT"	"STM0137"	12270	43340	120	549	611	412	67	81	81	85	25	29	98	95	0	1438	1528	1008	65	86	86	108	125	115	96	92	0	0.346	0.368	0.347	0.355	1.350	0.366	0.911	120	452	100	1820	1972	-1.531	468	1352	530	1442	73341	183370	21.040	11.360	0	0	0
3	12	7	""	"STM0149"	12440	43360	110	110	128	99	77	80	80	83	22	26	60	27	0	1792	1847	752	40	84	84	96	73	76	100	100	0	0.018	0.027	0.018	0.019	2.669	0.030	0.213	80	403	100	1738	1811	-5.831	30	1708	48	1763	10216	147754	2.045	23.986	0	0	0
3	13	7	""	"STM1548"	12620	43340	120	253	366	342	93	81	81	85	25	29	100	97	0	2441	3789	3994	105	84	84	98	69	70	100	100	0	0.073	0.077	0.074	0.072	1.390	0.080	0.920	120	509	100	2529	3990	-3.776	172	2357	285	3705	43874	454672	11.240	53.493	0	0	0
3	14	7	""	"STM1552"	12800	43340	130	189	279	281	100	84	84	87	32	36	89	74	0	1928	3024	3573	118	87	87	108	166	153	100	100	0	0.057	0.066	0.063	0.055	1.632	0.072	0.920	120	474	100	1946	3132	-4.132	105	1841	195	2937	33424	362926	6.000	17.566	0	0	0
3	15	7	""	"STM1557"	12980	43350	120	157	202	157	77	84	84	85	22	25	83	74	0	1991	2328	1912	82	100	100	110	54	49	100	100	0	0.039	0.053	0.045	0.041	1.962	0.062	0.769	120	462	100	1964	2346	-4.695	73	1891	118	2228	24265	279306	5.318	41.074	0	0	0
3	16	7	"rpsV"	"STM1565"	13150	43340	100	98	144	148	102	80	80	82	27	32	41	27	0	86	156	188	120	91	91	105	59	56	26	16	0	-3.600	0.985	0.752	0.811	2.518	0.762	0.803	80	391	100	13	129	Error	18	-5	64	65	11525	12449	2.296	0.864	-50	0	0
3	17	7	"fdnH"	"STM1569"	13340	43350	120	287	452	537	118	79	79	86	64	74	75	62	0	829	1240	1563	126	79	79	88	35	39	92	86	0	0.277	0.321	0.323	0.323	2.230	0.327	0.947	120	438	100	958	1534	-1.850	208	750	373	1161	54251	148834	5.719	32.914	0	0	0
3	18	7	""	"STM1573"	13500	43360	120	97	160	193	120	82	82	86	27	31	40	32	0	122	488	908	186	79	79	84	27	32	54	48	0	0.349	0.191	0.238	0.302	3.871	0.198	0.858	120	437	100	58	487	-1.519	15	43	78	409	19187	58505	2.741	14.963	0	0	0
3	19	7	"yciL"	"STM1719"	13690	43350	140	1629	2441	2727	111	84	84	93	44	47	98	96	0	775	1044	1057	101	78	78	97	110	113	87	77	0	2.217	2.440	2.381	2.428	1.632	2.690	0.838	156	509	100	2242	3323	1.148	1545	697	2357	966	380766	162914	53.364	8.609	0	0	0
3	20	7	""	"STM1733"	13870	43370	110	135	140	54	38	85	85	92	41	44	57	13	0	298	308	166	53	77	77	103	124	120	72	38	0	0.226	0.238	0.260	0.240	2.493	0.267	0.696	80	404	100	271	286	-2.144	50	221	55	231	11194	24655	1.171	1.653	0	0	0
3	21	7	""	"STM1741"	14050	43360	130	517	1066	2083	195	90	90	98	50	51	98	95	0	2788	3664	4311	117	80	80	92	55	59	100	100	0	0.158	0.272	0.166	0.183	1.661	0.396	0.846	120	493	100	3135	4560	-2.665	427	2708	976	3584	127928	439738	19.360	64.945	0	0	0
3	22	7	"purU"	"STM1756"	14220	43360	120	1162	1719	1559	90	93	93	103	56	54	100	98	0	1355	1723	1556	90	77	77	87	52	59	99	96	0	0.836	0.988	0.966	0.999	1.583	0.992	0.824	120	445	100	2347	3272	-0.258	1069	1278	1626	1646	206326	206744	28.857	31.462	0	0	0
3	23	7	"ychN"	"STM1769"	14390	43350	110	204	272	236	86	96	96	115	123	106	42	16	0	198	276	263	95	71	71	89	88	98	62	37	0	0.850	0.859	0.869	1.000	2.511	0.853	0.819	80	438	100	235	381	-0.234	108	127	176	205	21788	22088	1.276	2.125	0	0	0
3	24	7	"pth"	"STM1783"	14580	43350	130	370	1021	1881	184	104	104	125	165	132	69	38	0	502	1602	3018	188	70	70	97	157	161	85	63	0	0.616	0.599	0.602	0.615	1.670	0.634	0.940	120	622	100	698	2449	-0.700	266	432	917	1532	122567	192279	5.430	9.586	0	0	0
3	1	8	"yfbK"	"STM2315"	10480	43520	110	596	588	112	19	89	89	94	30	31	100	100	0	14005	13525	2496	18	90	90	134	286	213	100	100	0	0.036	0.037	0.037	0.037	1.127	0.037	0.969	80	485	100	14422	13934	-4.779	507	13915	499	13435	47051	1082018	16.467	46.822	0	0	0
3	2	8	"nuoI"	"STM2321"	10660	43520	110	9764	9836	2036	20	91	91	97	34	35	100	100	0	4901	4895	992	20	94	94	137	292	213	100	100	0	2.012	2.030	2.037	2.028	1.060	2.047	0.971	80	463	100	14480	14546	1.009	9673	4807	9745	4801	786915	391633	286.441	16.295	0	0	0
3	3	8	""	"STM2332"	10840	43520	110	1736	1715	361	21	88	88	93	30	32	100	100	0	7192	7134	1521	21	93	93	101	38	37	100	100	0	0.232	0.231	0.230	0.231	1.073	0.229	0.984	80	460	100	8747	8668	-2.107	1648	7099	1627	7041	137205	570687	54.067	185.079	0	0	0
3	4	8	""	"STM2336"	11020	43520	110	1860	1836	551	30	86	86	89	24	26	100	100	0	3826	3735	1046	28	95	95	110	56	50	100	100	0	0.475	0.481	0.478	0.478	1.086	0.483	0.984	80	432	100	5505	5390	-1.073	1774	3731	1750	3640	146860	298813	72.792	64.732	0	0	0
3	5	8	""	"STM2342"	11180	43520	110	136	147	62	42	82	82	85	24	28	80	56	0	4171	4693	2449	52	92	92	144	266	184	100	100	0	0.013	0.014	0.012	0.011	2.132	0.015	0.571	80	435	100	4133	4666	-6.239	54	4079	65	4601	11794	375420	2.583	17.102	0	0	0
3	6	8	"yfcF"	"STM2348"	11370	43510	110	1228	1181	249	21	83	83	91	40	43	100	100	0	5756	5460	1073	19	83	83	150	308	205	100	100	0	0.202	0.204	0.204	0.202	1.095	0.204	0.985	80	454	100	6818	6475	-2.309	1145	5673	1098	5377	94482	436775	27.250	17.240	0	0	0
3	7	8	"sseB"	"STM2535"	11560	43530	110	4868	4824	1515	31	84	84	92	41	44	100	100	0	4406	4308	1211	28	86	86	114	173	151	100	100	0	1.107	1.123	1.114	1.114	1.109	1.139	0.976	80	457	100	9104	8962	0.147	4784	4320	4740	4222	385929	344649	115.415	24.243	0	0	0
3	8	8	""	"STM2552"	11740	43520	120	536	567	264	46	82	82	87	27	31	98	96	0	3902	4177	2068	49	89	89	97	36	37	99	99	0	0.119	0.119	0.119	0.123	1.755	0.119	0.965	120	473	100	4267	4573	-3.070	454	3813	485	4088	67986	501277	17.778	113.333	0	0	0
3	9	8	"yfhA"	"STM2562"	11920	43510	110	1140	1460	1082	74	86	86	91	28	30	100	100	0	2324	2941	2056	69	93	93	101	39	38	100	100	0	0.472	0.482	0.474	0.476	1.235	0.494	0.933	80	385	100	3285	4222	-1.082	1054	2231	1374	2848	116766	235257	48.893	72.821	0	0	0
3	10	8	"yfhB"	"STM2569"	12080	43530	110	138	355	487	137	85	85	91	38	41	53	45	0	355	1138	1749	153	90	90	113	136	120	60	50	0	0.200	0.258	0.261	0.315	2.461	0.266	0.937	80	468	100	318	1318	-2.322	53	265	270	1048	28393	91038	6.947	7.537	0	0	0
3	11	8	""	"STM2586"	12260	43520	110	195	216	108	50	81	81	88	39	44	92	71	0	7375	8344	5079	60	90	90	117	165	141	100	100	0	0.016	0.016	0.016	0.015	1.391	0.017	0.784	80	443	100	7399	8389	-5.998	114	7285	135	8254	17247	667531	3.282	49.861	0	0	0
3	12	8	""	"STM2592"	12440	43530	120	284	276	103	37	82	82	85	23	27	93	90	0	4695	4154	1899	45	87	87	101	98	97	97	95	0	0.044	0.048	0.047	0.051	1.882	0.047	0.910	120	484	100	4810	4261	-4.512	202	4608	194	4067	33177	498444	8.304	41.357	0	0	0
3	13	8	"yhbO"	"STM3269"	12630	43530	110	383	402	143	35	83	83	86	24	27	100	100	0	2182	2290	854	37	87	87	97	52	53	100	100	0	0.143	0.145	0.143	0.142	1.218	0.146	0.948	80	429	100	2395	2522	-2.804	300	2095	319	2203	32120	183178	13.167	42.173	0	0	0
3	14	8	"yhbW"	"STM3276"	12790	43520	110	1068	1075	319	29	85	85	93	51	54	100	100	0	7060	7101	2201	30	94	94	152	394	259	100	100	0	0.141	0.141	0.141	0.141	1.104	0.140	0.981	80	442	100	7949	7997	-2.825	983	6966	990	7007	86023	568073	19.255	17.637	0	0	0
3	15	8	"nlpI"	"STM3281"	12990	43530	120	22921	21723	4425	20	86	86	95	48	50	100	100	0	6965	6628	1280	19	108	108	173	392	226	100	98	0	3.330	3.319	3.313	3.289	1.122	3.351	0.933	120	489	100	29692	28157	1.736	22835	6857	21637	6520	2606770	795328	450.583	16.467	0	0	0
3	16	8	""	"STM3291"	13160	43530	110	648	682	198	29	85	85	90	32	35	100	100	0	8921	9019	2184	24	110	110	131	136	103	100	100	0	0.064	0.067	0.067	0.065	1.215	0.068	0.964	80	410	100	9374	9506	-3.968	563	8811	597	8909	54529	721551	18.500	65.353	0	0	0
3	17	8	"yhbE"	"STM3302"	13330	43530	120	1851	2000	1504	75	82	82	86	27	31	100	99	0	1732	1850	1259	68	94	94	102	35	34	97	96	0	1.080	1.092	1.070	1.118	1.312	1.136	0.975	120	484	100	3407	3674	0.111	1769	1638	1918	1756	240026	221999	70.889	49.943	0	0	0
3	18	8	"nlp"	"STM3306"	13520	43540	110	412	468	284	60	81	81	84	25	29	100	98	0	1973	2126	1241	58	87	87	92	28	30	100	100	0	0.176	0.190	0.183	0.182	1.250	0.196	0.936	80	424	100	2217	2426	-2.510	331	1886	387	2039	37411	170108	15.360	72.643	0	0	0
3	19	8	""	"STM0716"	13700	43530	120	793	789	276	34	78	78	81	20	24	100	100	0	6320	5900	2179	36	86	86	92	31	33	100	100	0	0.115	0.122	0.123	0.123	1.229	0.121	0.968	120	457	100	6949	6525	-3.124	715	6234	711	5814	94720	707980	35.400	187.355	0	0	0
3	20	8	""	"STM0722"	13870	43530	110	166	174	59	33	81	81	85	24	28	91	76	0	5354	5228	1956	37	89	89	97	34	35	100	100	0	0.016	0.018	0.016	0.015	1.851	0.019	0.702	80	384	100	5350	5232	-5.953	85	5265	93	5139	13937	418235	3.708	150.912	0	0	0
3	21	8	""	"STM0731"	14040	43540	130	2797	2688	1197	44	88	88	95	39	41	100	100	0	4017	3945	1686	42	96	96	117	207	176	100	99	0	0.691	0.676	0.675	0.676	1.249	0.679	0.973	120	510	100	6630	6449	-0.533	2709	3921	2600	3849	322548	473422	66.487	18.493	0	0	0
3	22	8	"ybgE"	"STM0743"	14220	43540	110	568	597	231	38	92	92	99	36	36	100	100	0	1654	1743	707	40	90	90	99	50	50	100	100	0	0.304	0.306	0.300	0.303	1.185	0.301	0.933	80	435	100	2040	2158	-1.716	476	1564	505	1653	47724	139462	13.833	32.880	0	0	0
3	23	8	"pal"	"STM0749"	14410	43530	120	18603	16475	8469	51	96	96	115	117	101	98	98	0	2033	1802	845	46	84	84	99	69	69	96	94	0	9.496	9.534	9.512	9.495	1.300	9.748	0.984	120	494	100	20456	18097	3.247	18507	1949	16379	1718	1977020	216292	139.829	24.681	0	0	0
3	24	8	"ybgS"	"STM0759"	14580	43540	120	283	304	190	62	93	93	114	169	148	57	8	0	2461	2516	1586	63	76	76	98	143	145	98	96	0	0.080	0.086	0.079	0.082	1.873	0.082	0.666	120	540	100	2575	2651	-3.650	190	2385	211	2440	36424	301943	1.124	16.909	0	0	0
3	1	9	"mdfA"	"STM0866"	10490	43690	120	2157	2037	506	24	90	90	95	32	33	99	98	0	13876	12731	3383	26	103	103	130	195	150	100	100	0	0.150	0.154	0.152	0.152	1.228	0.153	0.990	120	581	100	15840	14575	-2.736	2067	13773	1947	12628	244407	1527660	60.688	64.621	0	0	0
3	2	9	"ybjC"	"STM0873"	10680	43690	110	989	973	224	23	87	87	91	29	31	100	100	0	2708	2610	635	24	97	97	106	39	36	100	100	0	0.345	0.353	0.352	0.352	1.099	0.350	0.982	80	421	100	3513	3399	-1.533	902	2611	886	2513	77833	208817	30.414	64.205	0	0	0
3	3	9	"ybjO"	"STM0881"	10840	43700	110	1463	1414	231	16	86	86	91	29	31	100	100	0	8623	8279	1494	18	98	98	115	81	70	100	100	0	0.162	0.162	0.162	0.162	1.090	0.160	0.988	80	440	100	9902	9509	-2.630	1377	8525	1328	8181	113099	662336	45.621	100.790	0	0	0
3	4	9	"artI"	"STM0890"	11020	43690	110	7179	6865	1384	20	81	81	86	34	39	100	100	0	7261	7059	1425	20	87	87	104	84	80	100	100	0	0.989	0.973	0.973	0.974	1.070	0.973	0.992	80	478	100	14272	13756	-0.015	7098	7174	6784	6972	549160	564684	199.382	82.798	0	0	0
3	5	9	""	"STM0895"	11210	43690	110	93	99	35	35	72	72	77	31	40	35	12	0	3305	3128	810	25	65	65	107	243	227	100	100	0	0.006	0.009	0.009	0.008	2.923	0.007	0.157	80	467	100	3261	3090	-7.269	21	3240	27	3063	7925	250232	0.710	12.432	0	0	0
3	6	9	""	"STM0900"	11380	43690	110	104	109	28	25	71	71	75	30	40	57	17	0	2402	2589	1255	48	59	59	91	197	216	100	98	0	0.014	0.015	0.014	0.014	2.909	0.011	0.252	80	466	100	2376	2568	-6.150	33	2343	38	2530	8730	207101	1.133	12.680	0	0	0
3	7	9	""	"STM1034"	11560	43690	100	92	131	90	68	77	77	80	23	28	47	38	0	519	986	1129	114	76	76	80	26	32	83	80	0	0.034	0.059	0.069	0.068	3.295	0.059	0.588	80	389	100	458	964	-4.884	15	443	54	910	10486	78910	2.217	34.846	0	0	0
3	8	9	""	"STM1038"	11740	43680	110	440	457	121	26	85	85	90	27	30	100	100	0	8829	8956	1892	21	95	95	119	169	142	100	100	0	0.041	0.042	0.041	0.041	1.179	0.043	0.909	80	440	100	9089	9233	-4.621	355	8734	372	8861	36558	716449	13.593	52.290	0	0	0
3	9	9	"aceA"	"STM4184"	11910	43690	110	531	544	136	25	86	86	92	43	46	100	100	0	10928	11022	1721	15	98	98	146	352	241	100	100	0	0.041	0.042	0.042	0.041	1.186	0.042	0.931	80	517	100	11275	11382	-4.605	445	10830	458	10924	43491	881785	10.512	30.898	0	0	0
3	10	9	""	"STM4195"	12120	43700	90	144	189	134	70	85	85	87	24	27	80	59	0	780	843	392	46	101	101	111	69	62	100	100	0	0.087	0.140	0.101	0.099	1.938	0.191	0.683	52	349	100	738	846	-3.525	59	679	104	742	9839	43814	4.250	10.609	0	0	0
3	11	9	""	"STM4199"	12280	43700	110	465	453	89	19	84	84	87	25	28	100	100	0	6731	6467	1429	22	101	101	115	100	86	100	100	0	0.057	0.058	0.056	0.058	1.159	0.057	0.956	80	439	100	7011	6735	-4.121	381	6630	369	6366	36203	517336	14.640	63.520	0	0	0
3	12	9	""	"STM4203"	12440	43690	110	126	186	209	112	83	83	86	24	27	68	40	0	1519	1554	482	31	97	97	107	37	34	100	100	0	0.030	0.071	0.032	0.033	3.292	0.075	0.214	80	437	100	1465	1560	-5.047	43	1422	103	1457	14884	124304	4.167	39.108	0	0	0
3	13	9	"pduA"	"STM2038"	12640	43700	100	119	136	66	48	84	84	89	27	30	57	31	0	3280	3190	477	14	105	105	113	42	37	100	100	0	0.011	0.017	0.012	0.013	2.566	0.014	0.182	80	402	100	3210	3137	-6.503	35	3175	52	3085	10911	255189	1.741	73.262	0	0	0
3	14	9	"pduS"	"STM2053"	12800	43700	110	245	248	59	23	82	82	90	41	45	98	95	0	7198	6816	1687	24	115	115	157	318	202	100	100	0	0.023	0.025	0.023	0.024	1.534	0.022	0.709	80	419	100	7246	6867	-5.441	163	7083	166	6701	19801	545247	3.854	20.940	0	0	0
3	15	9	"stfC"	"STM0196"	12980	43710	120	305	300	71	23	84	84	90	44	48	96	95	0	15658	14596	3859	26	141	141	164	171	104	99	99	0	0.014	0.015	0.015	0.015	1.308	0.015	0.902	120	464	100	15738	14671	-6.134	221	15517	216	14455	36013	1751550	4.773	84.398	0	0	0
3	16	9	"eutS"	"STM2470"	13160	43700	110	107	149	144	96	87	87	93	41	44	28	16	0	2295	2318	620	26	127	127	140	55	39	100	100	0	0.009	0.028	0.015	0.015	4.252	0.023	0.098	80	414	100	2188	2253	-6.760	20	2168	62	2191	11917	185430	1.366	39.600	0	0	0
3	17	9	"pagK"	"STM1867"	13330	43710	110	145	173	109	63	88	88	94	44	46	60	31	0	980	971	424	43	107	107	115	44	38	100	100	0	0.065	0.098	0.078	0.079	1.986	0.109	0.463	80	445	100	930	949	-3.937	57	873	85	864	13823	77718	1.795	19.455	0	0	0
3	18	9	"pefI"	"PSLT013"	13520	43710	110	845	844	158	18	86	86	95	82	86	100	100	0	3569	3471	788	22	97	97	107	48	44	100	100	0	0.219	0.225	0.222	0.226	1.132	0.220	0.975	80	451	100	4231	4132	-2.194	759	3472	758	3374	67496	277647	9.134	70.083	0	0	0
3	19	9	"traM"	"PSLT073"	13690	43710	110	427	427	81	18	83	83	85	21	24	100	100	0	6301	6210	1271	20	97	97	111	53	47	100	100	0	0.055	0.056	0.054	0.056	1.342	0.053	0.817	80	419	100	6548	6457	-4.173	344	6204	344	6113	34160	496809	16.286	115.075	0	0	0
3	20	9	"traC"	"PSLT088"	13860	43710	110	628	642	98	15	84	84	85	20	23	100	100	0	31141	31986	4214	13	109	109	122	80	65	100	100	0	0.018	0.018	0.018	0.017	1.117	0.017	0.974	80	466	100	31576	32435	-5.834	544	31032	558	31877	51325	2558883	27.850	398.300	0	0	0
3	21	9	""	"STM1623"	14040	43710	110	1961	1955	132	6	89	89	102	95	93	100	100	0	10978	10936	635	5	118	118	198	572	288	100	100	0	0.172	0.172	0.174	0.172	1.073	0.169	0.983	80	458	100	12732	12684	-2.536	1872	10860	1866	10818	156402	874865	19.505	18.773	0	0	0
3	22	9	"fumB"	"STM4300"	14230	43720	110	1753	1749	216	12	90	90	103	95	92	100	100	0	15114	14817	1470	9	99	99	174	574	329	100	100	0	0.111	0.113	0.113	0.112	1.100	0.112	0.984	80	452	100	16678	16377	-3.175	1663	15015	1659	14718	139911	1185362	17.326	25.510	0	0	0
3	23	9	"phnB"	"STM4288"	14390	43710	110	744	729	110	15	90	90	94	29	30	100	100	0	7241	6831	1282	18	81	81	109	217	199	100	100	0	0.091	0.095	0.096	0.095	1.136	0.093	0.973	80	448	100	7814	7389	-3.453	654	7160	639	6750	58296	546511	21.897	30.977	0	0	0
3	24	9	"nrfD"	"STM4280"	14580	43710	110	189	228	111	48	87	87	91	27	29	92	81	0	4546	5260	3190	60	77	77	106	210	198	100	100	0	0.023	0.027	0.026	0.024	1.633	0.027	0.816	80	489	100	4571	5324	-5.453	102	4469	141	5183	18249	420812	5.074	24.543	0	0	0
3	1	10	"mog"	"STM0008"	10480	43860	110	3475	3367	519	15	105	105	115	49	42	100	100	0	5876	5674	883	15	123	123	132	50	37	100	100	0	0.586	0.588	0.590	0.588	1.054	0.589	0.991	80	512	100	9123	8813	-0.772	3370	5753	3262	5551	269380	453947	66.367	110.840	0	0	0
3	2	10	""	"STM0273"	10680	43860	100	218	254	140	55	104	104	120	96	80	62	20	0	2221	2163	631	29	107	107	117	44	37	100	100	0	0.054	0.073	0.046	0.058	2.322	0.055	0.149	80	414	100	2228	2206	-4.213	114	2114	150	2056	20349	173013	1.396	46.500	0	0	0
3	3	10	""	"STM0278"	10850	43870	100	208	221	77	34	96	96	100	31	31	96	82	0	4784	4669	1035	22	108	108	120	58	48	100	100	0	0.024	0.027	0.023	0.024	1.981	0.023	0.480	80	408	100	4788	4686	-5.384	112	4676	125	4561	17678	373513	3.903	78.431	0	0	0
3	4	10	""	"STM0287"	11030	43870	100	201	206	70	33	87	87	92	29	31	92	78	0	2796	2958	906	30	99	99	111	58	52	100	100	0	0.042	0.042	0.036	0.036	2.077	0.036	0.497	80	408	100	2811	2978	-4.564	114	2697	119	2859	16442	236633	3.931	49.086	0	0	0
3	5	10	""	"STM0296"	11200	43870	100	100	132	94	71	77	77	80	23	28	48	31	0	1123	1176	340	28	75	75	84	42	50	100	100	0	0.022	0.050	0.034	0.030	3.303	0.059	0.247	80	418	100	1071	1156	-5.510	23	1048	55	1101	10548	94096	2.261	26.000	0	0	0
3	6	10	"ghmA"	"STM0310"	11390	43870	100	1274	1259	426	33	74	74	79	27	34	100	100	0	1194	1150	410	35	66	66	74	30	40	100	100	0	1.064	1.093	1.175	1.110	1.270	1.089	0.932	80	406	100	2328	2269	0.089	1200	1128	1185	1084	100718	91976	43.704	35.867	0	0	0
3	7	10	"ndh"	"STM1211"	11550	43870	120	1525	1674	1337	79	81	81	84	28	33	97	97	0	1302	1401	1036	73	82	82	90	34	37	95	94	0	1.184	1.208	1.180	1.273	1.583	1.254	0.964	120	485	100	2664	2912	0.243	1444	1220	1593	1319	200902	168137	56.786	38.559	0	0	0
3	8	10	"ycfV"	"STM1218"	11720	43880	100	4280	4001	830	20	90	90	100	73	73	100	100	0	6414	6072	1281	21	104	104	117	48	41	100	100	0	0.664	0.655	0.656	0.658	1.138	0.653	0.986	80	410	100	10500	9879	-0.591	4190	6310	3911	5968	320047	485786	53.438	124.063	0	0	0
3	9	10	"ymfB"	"STM1235"	11900	43880	100	258	275	115	41	90	90	101	69	68	88	76	0	785	784	307	39	112	112	133	115	86	97	92	0	0.250	0.275	0.258	0.247	1.738	0.299	0.596	80	478	100	841	857	-2.002	168	673	185	672	22029	62722	2.522	5.661	0	0	0
3	10	10	""	"STM1252"	12110	43870	110	550	559	119	21	88	88	94	32	34	100	100	0	8502	8708	1895	21	112	112	137	153	111	100	100	0	0.055	0.055	0.054	0.054	1.134	0.054	0.959	80	498	100	8852	9067	-4.183	462	8390	471	8596	44687	696619	14.531	56.020	0	0	0
3	11	10	""	"STM1265"	12290	43880	110	178	189	52	27	90	90	94	29	30	97	83	0	4933	4740	1071	22	111	111	123	54	43	100	100	0	0.018	0.021	0.020	0.020	1.530	0.021	0.624	80	425	100	4910	4728	-5.776	88	4822	99	4629	15142	379168	3.276	85.500	0	0	0
3	12	10	"yaoF"	"STM1275"	12430	43880	110	201	219	72	32	91	91	97	31	31	96	86	0	610	633	227	35	117	117	124	41	33	100	100	0	0.223	0.248	0.235	0.235	1.406	0.254	0.809	80	435	100	603	644	-2.164	110	493	128	516	17521	50677	3.935	12.415	0	0	0
3	13	10	"fumC"	"STM1469"	12620	43870	110	2948	2945	205	6	93	93	103	54	52	100	100	0	13387	13390	843	6	120	120	171	469	274	100	100	0	0.215	0.215	0.214	0.215	1.059	0.214	0.984	80	492	100	16122	16122	-2.216	2855	13267	2852	13270	235599	1071239	52.630	28.186	0	0	0
3	14	10	"ydgI"	"STM1477"	12800	43870	110	4221	4127	488	11	91	91	117	149	127	100	100	0	15889	15338	2124	13	144	144	268	742	276	100	100	0	0.262	0.266	0.265	0.267	1.096	0.263	0.989	80	460	100	19875	19230	-1.931	4130	15745	4036	15194	330128	1227074	26.913	20.310	0	0	0
3	15	10	""	"STM1485"	12980	43870	110	534	527	133	25	90	90	111	150	135	100	83	0	2951	2896	615	21	177	177	264	604	228	100	100	0	0.160	0.161	0.154	0.158	1.249	0.176	0.842	80	406	100	3218	3156	-2.643	444	2774	437	2719	42164	231700	2.773	4.358	0	0	0
3	16	10	""	"STM1490"	13160	43880	120	655	610	157	25	88	88	91	38	41	99	97	0	12836	11447	3544	30	151	151	164	65	39	99	99	0	0.045	0.046	0.047	0.049	1.446	0.045	0.967	120	476	100	13252	11818	-4.484	567	12685	522	11296	73194	1373667	13.658	173.585	0	0	0
3	17	10	""	"STM1499"	13330	43880	110	507	510	48	9	91	91	97	49	50	100	100	0	20717	20667	866	4	120	120	142	199	140	100	100	0	0.020	0.020	0.020	0.020	1.121	0.020	0.953	80	432	100	21013	20966	-5.630	416	20597	419	20547	40777	1653372	8.429	103.141	0	0	0
3	18	10	"wzzB"	"STM2079"	13510	43880	110	15197	15077	1226	8	100	100	202	747	369	100	100	0	10829	10911	927	8	103	103	206	724	351	100	100	0	1.408	1.386	1.382	1.387	1.073	1.390	0.987	80	467	100	25823	25785	0.493	15097	10726	14977	10808	1206131	872858	19.913	14.786	0	0	0
3	19	10	"nxiA"	"STM2783"	13690	43880	110	645	665	111	16	82	82	178	750	421	6	0	0	8513	8382	1112	13	86	86	187	704	376	100	100	0	0.067	0.070	0.069	0.070	1.137	0.086	0.174	80	466	100	8990	8879	-3.904	563	8427	583	8296	53178	670597	0.649	11.641	0	0	0
3	20	10	"ygaF"	"STM2790"	13870	43890	110	174	185	48	25	78	78	81	23	28	100	97	0	5420	5303	727	13	81	81	100	79	79	100	100	0	0.018	0.020	0.018	0.019	1.480	0.020	0.701	80	480	100	5435	5329	-5.797	96	5339	107	5222	14781	424274	4.522	65.861	0	0	0
3	21	10	"ygaP"	"STM2798"	14050	43890	110	570	570	107	18	79	79	92	95	103	100	100	0	3460	3414	563	16	88	88	142	490	345	100	100	0	0.146	0.148	0.148	0.146	1.141	0.146	0.961	80	453	100	3863	3817	-2.780	491	3372	491	3326	45585	273110	5.032	6.678	0	0	0
3	22	10	""	"STM4012"	14220	43890	110	438	439	65	14	82	82	88	28	31	100	100	0	12296	12192	1037	8	88	88	95	36	37	100	100	0	0.029	0.029	0.029	0.029	1.156	0.029	0.949	80	452	100	12564	12461	-5.100	356	12208	357	12104	35114	975354	12.536	336.028	0	0	0
3	23	10	""	"STM4031"	14410	43890	110	234	355	404	113	82	82	86	27	31	95	90	0	599	981	1546	157	86	86	105	183	174	87	67	0	0.296	0.305	0.333	0.329	1.490	0.282	0.891	80	479	100	665	1168	-1.755	152	513	273	895	28411	78468	9.963	4.787	0	0	0
3	24	10	"rhaD"	"STM4045"	14590	43880	110	170	225	170	75	79	79	82	22	26	90	78	0	2843	3642	3401	93	80	80	85	29	34	100	100	0	0.033	0.041	0.037	0.035	1.627	0.043	0.894	80	511	100	2854	3708	-4.924	91	2763	146	3562	18019	291334	6.500	122.655	0	0	0
3	1	11	""	"STM2942"	10480	44040	110	349	352	57	16	125	125	140	62	44	100	97	0	6829	6599	1056	16	128	128	141	54	38	100	100	0	0.033	0.035	0.035	0.034	1.248	0.033	0.742	80	548	100	6925	6698	-4.903	224	6701	227	6471	28159	527928	3.419	119.593	0	0	0
3	2	11	"pyrG"	"STM2953"	10670	44030	110	48940	48824	2403	4	126	126	148	123	83	100	100	0	11566	11516	577	5	124	124	134	50	37	100	100	0	4.266	4.275	4.284	4.275	1.037	4.332	0.979	80	492	100	60256	60090	2.093	48814	11442	48698	11392	3905956	921251	395.740	227.640	0	0	0
3	3	11	"ygcY"	"STM2961"	10850	44050	110	379	401	122	30	102	102	113	90	79	98	88	0	5624	5474	1295	23	117	117	128	43	33	100	100	0	0.050	0.056	0.050	0.054	1.459	0.053	0.779	80	468	100	5784	5656	-4.313	277	5507	299	5357	32049	437935	3.200	124.326	0	0	0
3	4	11	"exo"	"STM2972"	11020	44040	100	2024	2007	278	13	97	97	103	33	32	100	100	0	8342	8314	1121	13	111	111	125	50	40	100	100	0	0.234	0.233	0.234	0.233	1.085	0.232	0.979	80	408	100	10158	10113	-2.095	1927	8231	1910	8203	160572	665126	57.697	163.780	0	0	0
3	5	11	"fucI"	"STM2976"	11200	44040	110	412	407	62	15	93	93	98	34	34	100	100	0	13556	13276	1698	12	105	105	116	49	42	100	100	0	0.024	0.024	0.024	0.024	1.181	0.023	0.925	80	479	100	13770	13485	-5.398	319	13451	314	13171	32537	1062090	9.088	268.571	0	0	0
3	6	11	"ygdI"	"STM2983"	11380	44060	100	820	820	225	27	89	89	95	33	34	100	100	0	1473	1465	403	27	97	97	110	48	43	100	100	0	0.531	0.534	0.518	0.531	1.135	0.531	0.962	80	391	100	2107	2099	-0.913	731	1376	731	1368	65567	117201	21.970	28.229	0	0	0
3	7	11	"metC"	"STM3161"	11540	44050	110	1307	1309	171	13	95	95	102	34	33	100	100	0	10837	10522	1381	13	105	105	122	62	50	100	100	0	0.113	0.117	0.117	0.116	1.101	0.116	0.973	80	443	100	11944	11631	-3.146	1212	10732	1214	10417	104721	841764	35.500	167.742	0	0	0
3	8	11	""	"STM3170"	11740	44050	110	131	136	39	28	95	95	100	31	31	57	21	0	2646	2591	831	32	111	111	127	61	48	100	100	0	0.014	0.017	0.017	0.015	2.201	0.016	0.259	80	476	100	2571	2521	-6.138	36	2535	41	2480	10852	207242	1.161	40.393	0	0	0
3	9	11	"STMF1.3"	"Not LT2a90"	11910	44060	80	309	411	311	75	98	98	106	38	35	84	76	0	133	308	460	149	113	113	127	53	41	32	23	0	10.550	1.605	3.383	3.065	4.292	0.819	0.538	52	308	100	231	508	3.399	211	20	313	195	21346	16009	8.026	3.415	0	0	0
3	10	11	"yfiO"	"STM2663"	12100	44040	110	8677	8410	1761	20	98	98	113	67	59	100	100	0	3385	3257	705	21	111	111	127	63	49	100	100	0	2.620	2.642	2.657	2.648	1.068	2.645	0.978	80	478	100	11853	11458	1.390	8579	3274	8312	3146	672836	260537	123.836	49.683	0	0	0
3	11	11	"ffh"	"STM2677"	12270	44060	110	12319	12862	2876	22	96	96	108	65	60	100	100	0	8246	8473	1785	21	116	116	126	53	42	100	100	0	1.503	1.528	1.516	1.522	1.092	1.532	0.973	80	428	100	20353	21123	0.588	12223	8130	12766	8357	1028975	677802	196.215	157.491	0	0	0
3	12	11	"yfjG"	"STM2687"	12440	44050	110	2932	2833	868	30	98	98	105	34	32	100	100	0	2370	2280	666	29	119	119	129	46	35	100	100	0	1.259	1.266	1.276	1.264	1.170	1.269	0.955	80	453	100	5085	4896	0.332	2834	2251	2735	2161	226646	182384	80.235	46.761	0	0	0
3	13	11	"ybbK"	"STM0501"	12630	44060	100	1857	1824	323	17	102	102	109	41	37	100	100	0	7788	7588	1292	17	125	125	141	144	102	100	100	0	0.229	0.231	0.230	0.230	1.107	0.227	0.971	80	408	100	9418	9185	-2.126	1755	7663	1722	7463	145918	607036	41.829	51.715	0	0	0
3	14	11	"sfbB"	"STM0511"	12800	44060	120	866	855	312	36	100	100	114	89	78	95	93	0	9043	8829	3453	39	140	140	175	362	206	98	95	0	0.086	0.087	0.086	0.087	1.390	0.086	0.963	120	515	100	9669	9444	-3.539	766	8903	755	8689	102658	1059446	8.326	23.906	0	0	0
3	15	11	"gip"	"STM0518"	12990	44060	120	257	247	54	21	96	96	103	40	38	95	90	0	7594	7124	1741	24	149	149	160	59	36	98	98	0	0.022	0.022	0.022	0.021	1.613	0.021	0.780	120	508	100	7606	7126	-5.531	161	7445	151	6975	29653	854824	3.600	118.034	0	0	0
3	16	11	"allB"	"STM0523"	13160	44050	110	266	268	44	16	91	91	96	35	36	100	100	0	11176	10873	1575	14	130	130	144	49	34	100	100	0	0.016	0.016	0.016	0.016	1.325	0.016	0.792	80	399	100	11221	10920	-5.980	175	11046	177	10743	21437	869860	4.914	218.959	0	0	0
3	17	11	"allC"	"STM0527"	13330	44060	100	220	264	156	59	92	92	98	38	38	98	91	0	4543	4523	1206	26	115	115	134	182	135	100	100	0	0.029	0.039	0.025	0.033	1.995	0.032	0.336	80	418	100	4556	4580	-5.112	128	4428	172	4408	21081	361841	4.368	24.115	0	0	0
3	18	11	"ppiB"	"STM0536"	13520	44060	110	19449	19404	3661	18	98	98	141	447	317	100	100	0	3823	3894	660	16	87	87	134	543	405	100	100	0	5.180	5.071	5.030	5.055	1.077	5.133	0.979	80	464	100	23087	23113	2.373	19351	3736	19306	3807	1552349	311524	43.094	6.924	0	0	0
3	19	11	"slyX"	"STM3454"	13690	44060	100	426	444	135	30	79	79	84	34	40	100	100	0	502	522	167	31	65	65	70	30	42	100	100	0	0.794	0.799	0.802	0.792	1.213	0.806	0.918	80	430	100	784	822	-0.333	347	437	365	457	35532	41798	10.588	15.067	0	0	0
3	20	11	"mglB"	"STM2190"	13870	44070	100	374	393	91	23	72	72	76	39	51	100	100	0	5168	5142	1059	20	56	56	60	34	56	100	100	0	0.059	0.063	0.062	0.062	1.234	0.063	0.783	80	394	100	5414	5407	-4.081	302	5112	321	5086	31449	411372	8.128	149.471	0	0	0
3	21	11	""	"STM2198"	14040	44060	110	555	709	509	71	74	74	87	70	80	100	100	0	14350	14381	2706	18	58	58	115	489	425	100	100	0	0.034	0.044	0.034	0.039	1.617	0.040	0.507	80	466	100	14773	14958	-4.893	481	14292	635	14323	56695	1150462	8.886	29.174	0	0	0
3	22	11	"rsuA"	"STM2222"	14230	44060	110	3924	3999	425	10	81	81	92	57	61	100	100	0	6426	6553	652	9	77	77	129	480	372	100	100	0	0.605	0.605	0.608	0.605	1.067	0.602	0.980	80	479	100	10192	10394	-0.724	3843	6349	3918	6476	319888	524202	68.544	13.383	0	0	0
3	23	11	"yejM"	"STM2228"	14410	44060	110	3973	3853	695	18	85	85	106	120	113	100	100	0	7246	6927	1284	18	87	87	96	45	46	100	100	0	0.543	0.551	0.549	0.550	1.115	0.544	0.978	80	452	100	11047	10608	-0.881	3888	7159	3768	6840	308273	554168	31.225	151.800	0	0	0
3	24	11	""	"STM2237"	14590	44060	110	146	155	54	34	82	82	99	97	97	22	3	0	2655	2589	579	22	83	83	92	44	47	100	100	0	0.025	0.029	0.024	0.024	2.074	0.025	0.322	80	525	100	2636	2579	-5.329	64	2572	73	2506	12415	207146	0.577	56.750	0	0	0
3	1	12	"phoP"	"STM1231"	10480	44230	100	8805	8937	1193	13	130	130	146	65	44	100	100	0	3662	3682	479	13	155	155	169	73	43	100	100	0	2.474	2.497	2.503	2.497	1.054	2.511	0.988	80	458	100	12182	12334	1.307	8675	3507	8807	3527	714922	294584	135.246	48.123	0	0	0
3	2	12	"phoP"	"STM1231"	10670	44220	110	14694	14227	2590	18	127	127	141	71	50	100	100	0	6017	5880	964	16	138	138	156	70	44	100	100	0	2.478	2.456	2.455	2.448	1.052	2.476	0.990	80	478	100	20446	19842	1.309	14567	5879	14100	5742	1138166	470369	198.394	81.771	0	0	0
3	3	12	"phoQ"	"STM1230"	10840	44230	100	1457	1462	269	18	113	113	121	45	37	100	100	0	1422	1442	323	22	141	141	156	67	42	100	100	0	1.049	1.037	1.082	1.047	1.188	1.041	0.948	80	434	100	2625	2650	0.069	1344	1281	1349	1301	116937	115339	29.800	19.194	0	0	0
3	4	12	"phoQ"	"STM1230"	11020	44220	100	5396	5077	1465	28	113	113	120	49	40	100	100	0	4850	4622	1270	27	136	136	155	69	44	100	100	0	1.121	1.107	1.108	1.101	1.071	1.111	0.990	80	430	100	9997	9450	0.164	5283	4714	4964	4486	406158	369738	101.163	64.739	0	0	0
3	5	12	"phoQ"	"STM1230"	11210	44230	110	3297	3246	725	22	112	112	120	51	42	100	100	0	2955	2945	671	22	138	138	152	69	45	100	100	0	1.131	1.116	1.128	1.119	1.114	1.124	0.976	80	478	100	6002	5941	0.177	3185	2817	3134	2807	259667	235571	61.294	40.478	0	0	0
3	6	12	"hupA"	"STM4170"	11380	44220	110	8320	8000	3398	42	119	119	134	60	44	100	100	0	675	776	470	60	143	143	156	70	44	100	98	0	15.415	12.450	17.981	12.808	2.159	17.314	0.369	80	425	100	8733	8514	3.946	8201	532	7881	633	639960	62084	131.100	8.857	0	0	0
3	7	12	"sopB"	"STM1091"	11550	44220	110	21524	21500	1358	6	133	133	154	137	88	100	100	0	14760	14794	776	5	143	143	167	120	71	100	100	0	1.463	1.458	1.460	1.457	1.038	1.459	0.988	80	465	100	36008	36018	0.549	21391	14617	21367	14651	1719970	1183512	155.810	121.892	0	0	0
3	8	12	"pipC"	"STM0375"	11740	44220	100	3580	3470	999	28	110	110	128	134	104	100	100	0	2342	2357	615	26	132	132	151	115	76	100	100	0	1.570	1.510	1.550	1.503	1.152	1.529	0.980	80	450	100	5680	5585	0.651	3470	2210	3360	2225	277616	188543	24.940	19.183	0	0	0
3	9	12	"pipC"	"STM0375"	11920	44230	100	4925	4618	1233	26	102	102	108	35	32	100	100	0	3316	3104	790	25	120	120	140	82	58	100	100	0	1.509	1.513	1.518	1.509	1.082	1.520	0.985	80	408	100	8019	7500	0.594	4823	3196	4516	2984	369476	248321	128.857	36.146	0	0	0
3	10	12	"ssrB"	"STM1391"	12090	44220	110	595	585	125	21	96	96	105	46	43	100	100	0	4688	4425	1054	23	115	115	137	87	63	100	100	0	0.109	0.113	0.111	0.113	1.172	0.111	0.961	80	467	100	5072	4799	-3.196	499	4573	489	4310	46774	354006	10.435	49.287	0	0	0
3	11	12	"ssrB"	"STM1391"	12270	44220	110	611	572	141	24	101	101	107	34	31	100	100	0	4796	4534	1247	27	124	124	144	80	55	100	100	0	0.109	0.107	0.105	0.106	1.124	0.106	0.961	80	452	100	5182	4881	-3.195	510	4672	471	4410	45760	362714	13.676	54.875	0	0	0
3	12	12	"ssrB"	"STM1391"	12450	44220	110	700	686	173	25	101	101	111	43	38	100	100	0	5790	5537	1419	25	128	128	149	97	65	100	100	0	0.106	0.108	0.108	0.107	1.132	0.108	0.965	80	467	100	6261	5994	-3.241	599	5662	585	5409	54894	442960	13.372	55.546	0	0	0
3	13	12	"lrp"	"STM0959"	12630	44230	110	10498	10107	1859	18	108	108	132	156	118	100	100	0	3533	3413	599	17	136	136	156	100	64	100	100	0	3.059	3.051	3.047	3.043	1.089	3.063	0.988	80	465	100	13787	13276	1.613	10390	3397	9999	3277	808540	273023	63.942	32.570	0	0	0
3	14	12	"lrp"	"STM0959"	12820	44240	110	12831	12155	2411	19	111	111	133	161	121	100	100	0	4282	4132	770	18	153	153	171	84	49	100	100	0	3.081	3.027	3.038	3.028	1.117	3.071	0.987	80	434	100	16849	16023	1.623	12720	4129	12044	3979	972421	330578	74.671	47.155	0	0	0
3	15	12	"gyrA"	"STM2272"	12980	44240	110	5674	5833	1158	19	104	104	115	59	51	100	100	0	1838	1902	385	20	143	143	161	66	40	100	100	0	3.286	3.257	3.244	3.264	1.089	3.282	0.978	80	419	100	7265	7488	1.716	5570	1695	5729	1759	466648	152179	96.915	26.379	0	0	0
3	16	12	"gyrA"	"STM2272"	13160	44230	110	15001	15046	2566	17	101	101	110	55	50	100	100	0	4983	5019	798	15	131	131	145	54	37	100	100	0	3.071	3.057	3.064	3.051	1.057	3.058	0.989	80	480	100	19752	19833	1.619	14900	4852	14945	4888	1203665	401557	271.564	90.259	0	0	0
3	17	12	"csrA"	"STM2826"	13340	44230	110	1347	1414	711	50	95	95	102	48	47	100	100	0	409	476	341	71	109	109	121	47	38	100	86	0	4.173	3.594	4.804	4.329	1.685	3.507	0.643	80	467	100	1552	1686	2.061	1252	300	1319	367	113149	38079	27.333	7.553	0	0	0
3	18	12	"csrA"	"STM2826"	13520	44230	110	4868	4756	1562	32	86	86	91	26	28	100	100	0	1167	1146	313	27	84	84	93	33	35	100	100	0	4.416	4.397	4.555	4.314	1.261	4.602	0.953	80	467	100	5865	5732	2.143	4782	1083	4670	1062	380491	91662	179.423	31.909	0	0	0
3	19	12	"yhhP"	"STM3578"	13700	44250	110	761	756	188	24	78	78	92	267	290	100	78	0	1216	1200	292	24	65	65	72	30	41	100	100	0	0.593	0.597	0.595	0.595	1.136	0.601	0.972	80	454	100	1834	1813	-0.753	683	1151	678	1135	60515	96005	2.487	37.600	0	0	0
3	20	12	"yhhP"	"STM3578"	13870	44230	110	341	372	122	32	72	72	99	350	353	33	0	0	513	549	176	32	56	56	63	41	65	100	100	0	0.589	0.609	0.619	0.596	1.205	0.624	0.944	80	427	100	726	793	-0.765	269	457	300	493	29784	43926	0.780	11.854	0	0	0
3	21	12	"yhhP"	"STM3578"	14040	44240	110	635	685	320	46	77	77	90	68	75	100	98	0	908	988	452	45	60	60	110	476	432	88	36	0	0.658	0.655	0.639	0.643	1.234	0.654	0.936	80	466	100	1406	1536	-0.604	558	848	608	928	54824	79021	8.750	1.845	0	0	0
3	22	12	"topA"	"STM1714"	14230	44240	110	5886	5525	1431	25	81	81	90	49	54	100	100	0	3539	3391	793	23	75	75	87	55	63	100	100	0	1.676	1.642	1.655	1.628	1.089	1.673	0.986	80	479	100	9269	8760	0.745	5805	3464	5444	3316	442024	271294	110.918	60.073	0	0	0
3	23	12	"topA"	"STM1714"	14410	44230	110	1063	1195	553	46	90	90	115	135	117	100	100	0	656	823	539	65	88	88	103	66	64	100	100	0	1.713	1.503	1.685	1.630	1.329	1.384	0.831	80	439	100	1541	1840	0.777	973	568	1105	735	95603	65863	8.000	10.909	0	0	0
3	24	12	"fur"	"STM0693"	14570	44240	110	7691	7160	2207	30	86	86	116	144	124	100	100	0	2815	2792	799	28	92	92	107	61	57	100	100	0	2.793	2.620	2.679	2.600	1.219	2.691	0.962	80	498	100	10328	9774	1.482	7605	2723	7074	2700	572777	223333	48.917	44.016	0	0	0
3	1	13	"ctrl-buffer"	"ctrl-buffer"	10480	44390	100	103	124	82	66	125	125	137	112	81	7	2	0	127	154	103	66	169	169	183	72	39	15	10	0	0.524	0.067	0.606	0.609	1.530	0.609	0.611	80	438	100	-64	-16	-0.933	-22	-42	-1	-15	9927	12330	-0.116	-0.403	-50	0	0
3	2	13	"ctrl-buffer"	"ctrl-buffer"	10660	44390	100	131	152	91	59	126	126	136	49	36	32	15	0	174	200	114	57	168	168	187	82	43	30	13	0	0.833	0.813	0.633	0.562	2.766	0.611	0.544	80	459	100	11	58	-0.263	5	6	26	32	12169	16002	0.327	0.159	-50	0	0
3	3	13	"ctrl-buffer"	"ctrl-buffer"	10840	44390	40	364	1143	2001	175	149	149	164	86	52	75	66	0	401	1079	1808	167	203	203	230	114	49	66	41	0	1.086	1.135	0.981	0.873	2.181	1.105	0.965	12	68	100	413	1870	0.119	215	198	994	876	13714	12943	11.384	7.447	0	0	0
3	4	13	"ctrl-buffer"	"ctrl-buffer"	11020	44390	100	111	274	873	318	119	119	124	44	35	23	12	0	137	281	781	277	155	155	173	77	44	21	7	0	0.444	1.230	0.565	0.583	2.722	1.111	0.976	80	459	100	-26	281	-1.170	-8	-18	155	126	21916	22483	3.409	1.403	-50	0	0
3	5	13	"ctrl-buffer"	"ctrl-buffer"	11200	44400	100	117	139	88	63	110	110	118	43	36	31	13	0	140	172	129	75	145	145	163	76	46	23	15	0	-1.400	1.074	0.560	0.579	2.642	0.494	0.418	80	408	100	2	56	Error	7	-5	29	27	11099	13786	0.488	0.118	-50	0	0
3	6	13	"ctrl-buffer"	"ctrl-buffer"	11370	44400	100	106	140	91	65	127	127	136	49	36	18	13	0	126	178	128	71	157	157	177	77	43	23	12	0	0.677	0.619	0.647	0.568	2.194	0.547	0.677	80	408	100	-52	34	-0.562	-21	-31	13	21	11190	14266	0.082	0.013	-50	0	0
3	7	13	"ctrl-buffer"	"ctrl-buffer"	11550	44400	100	123	139	74	53	133	133	145	60	41	16	2	0	146	174	102	58	162	162	178	72	40	25	12	0	0.625	0.500	0.667	0.648	2.195	0.622	0.573	80	442	100	-26	18	-0.678	-10	-16	6	12	11105	13883	-0.100	-0.056	-50	0	0
3	8	13	"ctrl-buffer"	"ctrl-buffer"	11690	44380	40	120	154	76	49	109	109	116	40	34	41	33	0	196	228	109	47	139	139	155	83	53	33	33	0	0.193	0.506	0.467	0.362	2.527	0.450	0.617	12	68	100	68	134	-2.373	11	57	45	89	1845	2734	0.950	0.880	0	0	0
3	9	13	"ctrl-buffer"	"ctrl-buffer"	11910	44400	100	127	133	83	62	112	112	120	39	32	25	8	0	122	154	127	82	133	133	148	69	46	20	8	0	-1.364	1.000	0.606	0.574	2.970	0.549	0.607	80	474	100	4	42	Error	15	-11	21	21	10657	12353	0.333	0.087	-50	0	0
3	10	13	"ctrl-buffer"	"ctrl-buffer"	12090	44400	100	139	156	95	60	111	111	117	36	30	43	18	0	177	218	138	63	123	123	135	52	38	51	33	0	0.519	0.474	0.476	0.555	2.915	0.545	0.500	80	430	100	82	140	-0.948	28	54	45	95	12446	17413	1.083	1.596	0	0	0
3	11	13	"ctrl-buffer"	"ctrl-buffer"	12260	44400	100	113	116	45	38	107	107	114	36	31	21	6	0	126	150	86	57	132	132	148	64	43	26	8	0	-1.000	0.500	0.543	0.563	3.217	0.572	0.342	80	431	100	0	27	Error	6	-6	9	18	9310	12034	0.056	0.031	-50	0	0
3	12	13	"ctrl-buffer"	"ctrl-buffer"	12440	44400	100	110	129	63	48	109	109	121	48	39	25	12	0	144	166	95	57	149	149	170	84	49	20	6	0	-0.200	1.176	0.568	0.583	2.720	0.559	0.554	80	443	100	-4	37	Error	1	-5	20	17	10326	13274	0.167	-0.048	-50	0	0
3	13	13	"ctrl-buffer"	"ctrl-buffer"	12620	44400	100	106	123	66	53	112	112	124	52	41	16	11	0	122	157	113	71	150	150	171	82	47	13	7	0	0.214	1.571	0.587	0.558	2.031	0.436	0.558	80	420	100	-34	18	-2.222	-6	-28	11	7	9873	12556	-0.019	-0.171	-50	0	0
3	14	13	"ctrl-buffer"	"ctrl-buffer"	12800	44410	100	106	134	91	67	112	112	122	44	36	22	15	0	136	195	203	104	175	175	194	87	44	16	11	0	0.154	1.100	0.420	0.443	3.133	0.404	0.623	80	410	100	-45	42	-2.700	-6	-39	22	20	10717	15633	0.273	0.011	-50	0	0
3	15	13	"ctrl-buffer"	"ctrl-buffer"	12980	44410	100	83	92	39	42	105	105	114	56	49	5	1	0	81	129	111	86	163	163	182	78	42	11	7	0	0.268	0.382	0.392	0.362	2.816	0.439	0.180	80	396	100	-104	-47	-1.898	-22	-82	-13	-34	7362	10345	-0.393	-0.679	-50	0	0
3	16	13	"ctrl-buffer"	"ctrl-buffer"	13150	44410	100	85	93	37	39	107	107	113	50	44	7	1	0	92	113	64	56	146	146	161	58	36	8	3	0	0.407	0.424	0.538	0.522	2.509	0.414	0.447	80	420	100	-76	-47	-1.295	-22	-54	-14	-33	7451	9037	-0.400	-0.828	-50	0	0
3	17	13	"ctrl-buffer"	"ctrl-buffer"	13330	44410	100	100	106	38	35	99	99	105	37	35	18	8	0	106	124	58	46	137	137	149	63	42	10	2	0	-0.032	-0.538	0.514	0.574	3.233	0.554	0.534	80	432	100	-30	-6	Error	1	-31	7	-13	8442	9902	0.027	-0.397	-50	0	0
3	18	13	"ctrl-buffer"	"ctrl-buffer"	13510	44410	100	89	104	73	70	90	90	96	33	34	18	6	0	89	111	72	64	108	108	121	53	43	17	6	0	0.053	4.667	0.500	0.483	3.106	0.756	0.573	80	432	100	-20	17	-4.248	-1	-19	14	3	8300	8872	0.242	-0.189	-50	0	0
3	19	13	"ctrl-buffer"	"ctrl-buffer"	13690	44410	100	85	106	81	76	85	85	115	345	300	1	0	0	78	116	108	93	95	95	112	68	60	15	6	0	0.000	1.000	0.524	0.528	3.390	0.560	0.528	80	439	100	-17	42	Error	0	-17	21	21	8481	9304	-0.026	0.059	-50	0	0
3	20	13	"ctrl-buffer"	"ctrl-buffer"	13870	44410	100	89	107	60	56	83	83	112	348	310	0	0	0	90	123	111	90	81	81	97	57	58	25	8	0	0.667	0.571	0.942	0.787	3.727	9.659	0.202	80	432	100	15	66	-0.585	6	9	24	42	8549	9819	-0.014	0.456	-50	0	0
3	21	13	"ctrl-buffer"	"ctrl-buffer"	14050	44410	100	83	97	68	70	85	85	92	32	34	13	8	0	87	120	109	90	88	88	106	66	62	12	8	0	2.000	0.375	0.679	0.559	3.689	0.483	0.640	80	408	100	-3	44	1.000	-2	-1	12	32	7794	9616	0.156	0.212	-50	0	0
3	22	13	"ctrl-buffer"	"ctrl-buffer"	14220	44410	100	88	96	40	41	83	83	88	28	31	17	6	0	88	111	80	72	92	92	105	55	52	17	6	0	-1.250	0.684	0.490	0.606	3.516	0.457	0.464	80	408	100	1	32	Error	5	-4	13	19	7659	8889	0.286	0.109	-50	0	0
3	23	13	"ctrl-buffer"	"ctrl-buffer"	14400	44410	100	89	92	33	35	87	87	93	42	45	10	2	0	97	117	67	57	100	100	109	46	42	16	11	0	-0.667	0.294	0.603	0.748	3.619	0.756	0.478	80	432	100	-1	22	Error	2	-3	5	17	7365	9335	-0.024	0.174	-50	0	0
3	24	13	"ctrl-buffer"	"ctrl-buffer"	14580	44420	100	93	114	70	61	86	86	95	60	63	15	7	0	107	139	118	84	101	101	111	51	45	25	13	0	1.167	0.737	0.667	0.631	3.369	0.518	0.625	80	452	100	13	66	0.222	7	6	28	38	9081	11133	0.317	0.549	-50	0	0
3	1	14	"ynfA"	"STM1504"	10480	44570	100	382	388	63	16	119	119	129	109	84	100	81	0	5293	5215	753	14	156	156	165	74	44	100	100	0	0.051	0.053	0.054	0.052	1.222	0.051	0.445	80	471	100	5400	5328	-4.288	263	5137	269	5059	31023	417198	2.376	68.243	0	0	0
3	2	14	""	"STM3654"	10640	44580	100	296	309	131	42	119	119	135	117	86	71	35	0	2201	2187	1007	46	157	157	170	77	45	100	100	0	0.087	0.094	0.093	0.081	1.704	0.102	0.833	80	450	100	2221	2220	-3.530	177	2044	190	2030	24683	174953	1.487	26.195	0	0	0
3	3	14	"yeiP"	"STM2211"	10820	44580	100	8600	8333	1273	15	115	115	121	48	39	100	100	0	7767	7487	1188	15	153	153	165	80	48	100	100	0	1.114	1.121	1.121	1.122	1.057	1.123	0.990	80	496	100	16099	15552	0.156	8485	7614	8218	7334	666600	598955	171.083	91.525	0	0	0
3	4	14	"yfaE"	"STM2279"	11000	44580	110	2108	2043	539	26	115	115	121	42	34	100	100	0	1527	1444	357	24	155	155	173	77	44	100	100	0	1.453	1.496	1.480	1.495	1.130	1.506	0.970	80	558	100	3365	3217	0.539	1993	1372	1928	1289	163409	115553	45.762	16.506	0	0	0
3	5	14	""	"STM4111"	11200	44580	110	703	796	502	63	109	109	115	37	32	96	91	0	1418	1475	854	57	151	151	166	70	42	97	97	0	0.469	0.519	0.505	0.458	1.802	0.535	0.948	80	546	100	1861	2011	-1.093	594	1267	687	1324	63718	117970	18.405	18.700	0	0	0
3	6	14	""	"STM4140"	11380	44570	110	172	219	191	87	118	118	126	44	34	52	36	0	445	612	633	103	163	163	185	125	67	70	55	0	0.191	0.225	0.248	0.314	2.494	0.259	0.795	80	511	100	336	550	-2.385	54	282	101	449	17551	48973	2.114	3.416	0	0	0
3	7	14	"ssaS"	"STM1420"	11550	44580	80	106	208	225	108	114	114	122	43	35	26	21	0	498	928	1052	113	155	155	176	141	80	63	55	0	-0.023	0.122	0.161	0.173	3.613	0.197	0.816	52	317	100	335	867	Error	-8	343	94	773	10820	48246	2.000	5.333	0	0	0
3	8	14	"nrdH"	"STM2805"	11710	44570	60	984	1202	1065	88	120	120	132	55	41	75	71	0	1062	1421	1352	95	158	158	171	72	42	68	68	0	0.956	0.857	0.879	0.816	2.169	0.804	0.967	32	176	100	1768	2345	-0.065	864	904	1082	1263	38459	45464	19.455	17.361	0	0	0
3	9	14	"fimI"	"STM0544"	11890	44580	70	141	264	250	94	117	117	126	44	34	43	37	0	481	1528	1916	125	146	146	190	186	97	56	50	0	0.072	0.106	0.124	0.155	3.124	0.113	0.870	32	236	100	359	1529	-3.803	24	335	147	1382	8434	48905	3.136	7.194	0	0	0
3	10	14	"aroA"	"STM0978"	12080	44590	100	4812	4767	1580	33	120	120	126	40	31	100	100	0	5445	5328	1699	31	134	134	162	134	82	100	100	0	0.883	0.895	0.892	0.889	1.111	0.899	0.981	80	476	100	10003	9841	-0.179	4692	5311	4647	5194	381371	426240	116.025	38.552	0	0	0
3	11	14	"dam"	"STM3484"	12240	44590	100	690	963	826	85	112	112	117	36	30	93	93	0	578	878	836	95	142	142	153	55	35	87	80	0	1.326	1.156	1.352	1.246	1.970	1.062	0.884	80	449	100	1014	1587	0.407	578	436	851	736	77045	70215	23.500	13.182	0	0	0
3	12	14	"pduW"	"STM2057"	12420	44590	110	132	168	100	59	110	110	118	43	36	32	21	0	2970	3503	1925	54	148	148	161	62	38	100	100	0	0.008	0.017	0.014	0.013	3.113	0.021	0.324	80	536	100	2844	3413	-7.003	22	2822	58	3355	13402	280235	1.163	53.903	0	0	0
3	13	14	""	"STM2695"	12600	44580	110	457	488	130	26	110	110	119	46	38	100	100	0	12337	12197	1253	10	153	153	167	67	40	100	100	0	0.028	0.031	0.029	0.030	1.340	0.030	0.801	80	525	100	12531	12422	-5.134	347	12184	378	12044	39004	975762	8.022	179.552	0	0	0
3	14	14	"yajR"	"STM0436"	12780	44580	110	2147	2192	476	21	106	106	114	40	35	100	100	0	7112	7237	1365	18	163	163	174	76	43	100	100	0	0.294	0.295	0.291	0.293	1.069	0.294	0.988	80	524	100	8990	9160	-1.768	2041	6949	2086	7074	175389	578966	51.950	92.934	0	0	0
3	15	14	""	"STM0564"	12970	44580	110	463	470	71	15	104	104	111	37	33	100	100	0	16096	16117	1665	10	161	161	176	74	42	100	100	0	0.023	0.023	0.023	0.023	1.165	0.023	0.931	80	496	100	16294	16322	-5.472	359	15935	366	15956	37579	1289321	9.703	215.419	0	0	0
3	16	14	""	"STM0351"	13130	44590	100	158	175	63	36	103	103	108	31	28	73	41	0	5300	5388	1375	25	144	144	156	56	35	100	100	0	0.011	0.014	0.012	0.010	2.200	0.014	0.387	80	449	100	5211	5316	-6.551	55	5156	72	5244	13971	431038	2.161	93.429	0	0	0
3	17	14	"dsrB"	"STM1983"	13320	44590	110	843	945	304	32	101	101	105	33	31	100	100	0	2969	3158	866	27	133	133	148	104	70	100	100	0	0.262	0.279	0.277	0.273	1.158	0.282	0.967	80	522	100	3578	3869	-1.934	742	2836	844	3025	75619	252617	25.455	28.942	0	0	0
3	18	14	"yeiE"	"STM2201"	13490	44590	110	1861	1897	207	10	97	97	102	36	35	100	100	0	9402	9515	828	8	123	123	134	53	39	100	100	0	0.190	0.192	0.191	0.191	1.068	0.192	0.983	80	545	100	11043	11192	-2.395	1764	9279	1800	9392	151781	761195	49.861	177.000	0	0	0
3	19	14	"recB"	"STM2994"	13670	44600	40	1152	1166	894	76	85	85	89	29	32	100	91	0	1596	1793	1321	73	87	87	102	40	39	100	100	0	0.707	0.634	0.651	0.591	1.430	0.642	0.943	12	68	100	2576	2787	-0.500	1067	1509	1081	1706	13995	21516	37.138	42.275	0	0	0
3	20	14	"EMPTY"	"EMPTY"	13870	44590	100	90	96	28	29	96	96	103	33	32	18	0	0	121	127	40	31	124	124	136	60	44	6	1	0	2.000	0.000	0.692	0.631	2.925	0.570	0.407	80	496	100	-9	3	1.000	-6	-3	0	3	7702	10156	-0.212	-0.150	-75	0	0
3	21	14	"EMPTY"	"EMPTY"	14050	44590	100	89	91	28	30	96	96	102	31	30	7	1	0	115	123	42	34	117	117	132	61	46	11	1	0	3.500	-0.833	0.861	0.813	3.167	0.454	0.559	80	452	100	-9	1	1.807	-7	-2	-5	6	7268	9823	-0.355	-0.148	-75	0	0
3	22	14	"EMPTY"	"EMPTY"	14220	44590	100	91	95	37	38	92	92	97	28	28	16	3	0	102	109	36	33	109	109	121	54	44	6	3	0	0.143	100000.000	0.706	0.700	3.179	0.669	0.341	80	452	100	-8	3	-2.807	-1	-7	3	0	7566	8687	-0.071	-0.222	-75	0	0
3	23	14	"EMPTY"	"EMPTY"	14400	44590	100	90	100	38	38	88	88	92	26	28	22	10	0	109	122	47	38	105	105	113	39	34	21	8	0	0.500	0.706	0.765	0.815	3.416	0.588	0.388	80	464	100	6	29	-1.000	2	4	12	17	7971	9751	0.308	0.231	-75	0	0
3	24	14	"EMPTY"	"EMPTY"	14580	44590	100	88	91	27	29	88	88	93	26	27	16	2	0	95	106	36	33	105	105	115	40	34	11	3	0	0.000	3.000	0.693	0.610	3.240	0.531	0.308	80	484	100	-10	4	Error	0	-10	3	1	7264	8465	-0.077	-0.225	-75	0	0
4	1	1	"yjiX"	"STM4531"	15000	42260	90	179	212	102	48	87	87	102	81	79	53	30	0	209	237	142	59	63	63	82	81	98	61	44	0	0.630	0.718	0.695	0.814	1.915	0.744	0.776	52	367	100	238	299	-0.666	92	146	125	174	11002	12330	1.358	1.914	0	0	0
4	2	1	"yhjG"	"STM3610"	15160	42280	120	342	423	273	64	88	88	96	60	62	87	75	0	1051	1348	1121	83	64	64	79	64	81	96	91	0	0.257	0.261	0.239	0.281	1.923	0.234	0.841	120	547	100	1241	1619	-1.958	254	987	335	1284	50793	161819	5.450	19.828	0	0	0
4	3	1	"mtlD"	"STM3686"	15340	42280	120	5257	5333	1456	27	91	91	98	33	33	100	100	0	8757	8732	2471	28	65	65	78	53	67	100	100	0	0.594	0.605	0.605	0.608	1.159	0.598	0.964	120	522	100	13858	13909	-0.751	5166	8692	5242	8667	639992	1047814	158.636	163.283	0	0	0
4	4	1	"ptsN"	"STM3322"	15530	42280	120	1072	1195	727	60	91	91	98	38	38	100	100	0	683	821	527	64	60	60	68	46	67	100	99	0	1.575	1.451	1.551	1.484	1.539	1.438	0.859	120	510	100	1604	1865	0.655	981	623	1104	761	143380	98575	28.868	16.370	0	0	0
4	5	1	"yqjK"	"STM3231"	15700	42280	120	222	308	216	70	87	87	91	23	25	91	86	0	361	492	421	85	58	58	61	19	31	93	88	0	0.446	0.509	0.518	0.546	1.947	0.477	0.780	120	474	100	438	655	-1.166	135	303	221	434	36986	59001	9.435	22.684	0	0	0
4	6	1	"yggT"	"STM3101"	15870	42280	120	3076	2937	750	25	84	84	87	25	28	99	99	0	3158	3036	724	23	61	61	65	17	26	99	99	0	0.966	0.959	0.966	0.954	1.194	0.955	0.970	120	513	100	6089	5828	-0.050	2992	3097	2853	2975	352484	364277	114.000	174.765	0	0	0
4	7	1	"hscC"	"STM0659"	16060	42280	120	429	424	72	16	82	82	84	22	26	99	99	0	17815	17085	2601	15	68	68	80	36	45	100	100	0	0.020	0.020	0.020	0.020	1.218	0.020	0.948	120	523	100	18094	17359	-5.676	347	17747	342	17017	50865	2050235	15.455	472.361	0	0	0
4	8	1	"ubiF"	"STM0671"	16230	42280	120	1767	1738	397	22	81	81	86	34	39	99	99	0	5685	5543	1176	21	87	87	116	119	102	99	99	0	0.301	0.304	0.302	0.302	1.159	0.303	0.971	120	479	100	7284	7113	-1.731	1686	5598	1657	5456	208512	665162	48.588	45.605	0	0	0
4	9	1	"nagA"	"STM0683"	16410	42280	120	3935	3849	584	15	75	75	84	48	57	100	100	0	11092	10776	1597	14	78	78	106	119	112	100	100	0	0.350	0.353	0.352	0.352	1.135	0.351	0.980	120	495	100	14874	14472	-1.513	3860	11014	3774	10698	461909	1293164	78.438	89.664	0	0	0
4	10	1	"ybfM"	"STM0687"	16590	42280	130	302	305	92	30	71	71	80	49	61	96	95	0	2655	2682	931	34	72	72	87	89	102	99	98	0	0.089	0.090	0.090	0.090	1.590	0.082	0.734	120	558	100	2814	2844	-3.483	231	2583	234	2610	36644	321806	4.592	29.157	0	0	0
4	11	1	"apeE"	"STM0570"	16770	42290	120	502	509	101	19	78	78	123	146	118	99	94	0	2828	2732	578	21	75	75	114	135	118	99	99	0	0.154	0.162	0.154	0.164	1.376	0.152	0.810	120	454	100	3177	3088	-2.699	424	2753	431	2657	61078	327849	2.644	19.393	0	0	0
4	12	1	"ahpF"	"STM0609"	16940	42290	120	4071	3871	927	23	96	96	154	173	112	99	99	0	5756	5468	1272	23	107	107	152	129	84	99	99	0	0.704	0.704	0.705	0.705	1.184	0.694	0.973	120	481	100	9624	9136	-0.507	3975	5649	3775	5361	464529	656149	21.486	41.209	0	0	0
4	13	1	"dlhH"	"STM3967"	17130	42290	130	4121	3976	860	21	89	89	121	136	112	100	99	0	11547	11236	2284	20	89	89	141	179	126	100	99	0	0.352	0.349	0.346	0.348	1.200	0.340	0.963	120	570	100	15490	15034	-1.507	4032	11458	3887	11147	477098	1348297	28.346	61.983	0	0	0
4	14	1	"yigM"	"STM3963"	17300	42290	120	5406	5347	945	17	88	88	123	125	101	100	100	0	13865	13678	2040	14	81	81	121	195	161	100	100	0	0.386	0.387	0.388	0.386	1.134	0.382	0.966	120	500	100	19102	18856	-1.374	5318	13784	5259	13597	641612	1641304	41.792	69.523	0	0	0
4	15	1	"rhtC"	"STM3959"	17480	42290	120	2661	2696	648	24	86	86	105	82	78	100	100	0	7367	7548	1471	19	96	96	134	191	142	100	100	0	0.354	0.350	0.351	0.346	1.203	0.349	0.938	120	523	100	9846	10062	-1.498	2575	7271	2610	7452	323557	905753	31.598	38.817	0	0	0
4	16	1	"rarD"	"STM3955"	17660	42290	120	5273	5158	801	15	78	78	84	46	54	100	100	0	14234	14159	1414	9	76	76	94	67	71	100	100	0	0.367	0.361	0.358	0.357	1.131	0.360	0.970	120	497	100	19353	19163	-1.446	5195	14158	5080	14083	618987	1699090	110.304	209.925	0	0	0
4	17	1	"uvrD"	"STM3951"	17830	42290	120	594	925	928	100	79	79	125	148	118	83	65	0	756	1243	1302	104	75	75	130	177	136	88	70	0	0.756	0.724	0.733	0.716	1.583	0.720	0.927	120	481	100	1196	2014	-0.403	515	681	846	1168	110998	149144	5.405	6.288	0	0	0
4	18	1	"dapF"	"STM3947"	18010	42290	120	6301	6413	1467	22	135	135	253	494	195	100	100	0	5484	5406	1087	20	129	129	199	255	128	100	100	0	1.151	1.190	1.173	1.184	1.159	1.214	0.956	120	558	100	11521	11555	0.203	6166	5355	6278	5277	769539	648676	12.470	20.420	0	0	0
4	19	1	"fklB"	"STM4397"	18200	42280	110	1343	1860	1769	95	96	96	210	507	241	71	56	0	572	801	744	92	70	70	127	213	167	77	53	0	2.484	2.413	2.266	2.426	1.814	2.564	0.878	80	496	100	1749	2495	1.313	1247	502	1764	731	148811	64082	3.254	3.164	0	0	0
4	20	1	"ytfK"	"STM4406"	18340	42300	90	283	430	372	86	76	76	96	74	77	76	55	0	219	334	279	83	62	62	87	148	170	55	32	0	1.318	1.301	1.294	1.167	2.702	1.192	0.691	52	338	100	364	626	0.399	207	157	354	272	22343	17355	4.514	1.669	0	0	0
4	21	1	""	"STM4417"	18540	42300	120	244	361	347	96	77	77	95	89	93	78	45	0	437	590	562	95	62	62	86	84	97	94	82	0	0.445	0.538	0.495	0.482	1.496	0.579	0.911	120	596	100	542	812	-1.167	167	375	284	528	43264	70752	2.989	6.000	0	0	0
4	22	1	""	"STM4421"	18730	42290	130	224	381	335	87	75	75	88	112	127	65	35	0	2725	6259	6952	111	71	71	124	189	152	99	98	0	0.056	0.049	0.048	0.052	1.549	0.046	0.875	120	596	100	2803	6494	-4.155	149	2654	306	6188	45677	751076	2.616	32.460	0	0	0
4	23	1	""	"STM4425"	18900	42300	120	312	322	110	34	76	76	81	27	33	99	98	0	3758	3417	1602	46	77	77	167	190	113	95	95	0	0.064	0.074	0.072	0.084	1.907	0.065	0.782	120	515	100	3917	3586	-3.963	236	3681	246	3340	38615	410043	8.926	17.105	0	0	0
4	24	1	""	"STM4430"	19090	42290	120	158	177	85	48	69	69	73	22	30	93	77	0	1859	2205	1535	69	59	59	93	115	123	100	95	0	0.049	0.050	0.050	0.052	1.828	0.044	0.726	120	645	100	1889	2254	-4.338	89	1800	108	2146	21293	264623	4.727	18.365	0	0	0
4	1	2	"sopE2"	"STM1855"	14990	42460	120	606	746	506	67	94	94	138	249	180	86	53	0	1810	2045	1471	71	74	74	139	406	292	94	83	0	0.295	0.331	0.322	0.333	1.609	0.317	0.850	120	599	100	2248	2623	-1.762	512	1736	652	1971	89575	245418	2.442	4.695	0	0	0
4	2	2	""	"STM1731"	15180	42450	110	124	137	58	42	90	90	96	33	34	50	25	0	767	982	757	77	64	64	80	47	58	98	96	0	0.048	0.051	0.058	0.047	3.216	0.055	0.514	80	350	100	737	965	-4.370	34	703	47	918	10932	78545	1.242	19.191	0	0	0
4	3	2	"otsB"	"STM1929"	15350	42450	120	303	344	180	52	92	92	102	44	43	99	94	0	1881	2068	1243	60	62	62	75	45	60	99	99	0	0.116	0.126	0.122	0.123	1.546	0.125	0.867	120	395	100	2030	2258	-3.108	211	1819	252	2006	41307	248147	5.500	44.289	0	0	0
4	4	2	""	"STM4161"	15530	42440	100	109	118	44	37	91	91	97	33	34	33	13	0	161	189	140	74	59	59	67	36	53	81	70	0	0.176	0.208	0.263	0.268	3.902	0.247	0.492	80	334	100	120	157	-2.503	18	102	27	130	9421	15099	0.636	3.389	-50	0	0
4	5	2	"rsd"	"STM4165"	15710	42450	120	243	267	137	51	92	92	96	30	31	95	83	0	792	843	483	57	61	61	71	38	53	98	97	0	0.207	0.224	0.215	0.215	1.751	0.232	0.842	120	382	100	882	957	-2.275	151	731	175	782	32085	101164	5.700	20.316	0	0	0
4	6	2	"hupA"	"STM4170"	15890	42460	120	883	1225	1047	85	88	88	95	39	41	97	94	0	110	140	88	62	63	63	74	53	71	45	21	0	16.915	14.766	17.319	16.651	2.548	17.272	0.298	120	397	100	842	1214	4.080	795	47	1137	77	147012	16794	28.974	1.245	0	0	0
4	7	2	""	"STM3121"	16080	42460	120	158	225	167	74	85	85	89	35	39	70	50	0	820	1216	1314	108	67	67	92	110	119	90	81	0	0.097	0.122	0.124	0.113	2.125	0.118	0.848	120	450	100	826	1289	-3.367	73	753	140	1149	27056	145945	3.886	10.218	0	0	0
4	8	2	"stfG"	"STM0200"	16250	42450	120	105	137	76	55	81	81	83	26	31	47	36	0	770	1328	1347	101	72	72	98	76	77	87	79	0	0.034	0.045	0.041	0.042	2.864	0.041	0.503	120	358	100	722	1312	-4.862	24	698	56	1256	16481	159332	2.077	16.184	0	0	0
4	9	2	"eutT"	"STM2467"	16420	42450	120	92	142	99	69	76	76	89	54	60	38	30	0	703	1209	1390	114	77	77	108	86	79	70	62	0	0.026	0.058	0.073	0.085	4.581	0.055	0.580	120	397	100	642	1198	-5.290	16	626	66	1132	17023	145109	0.981	12.802	0	0	0
4	10	2	"lexA"	"STM4237"	16610	42450	120	822	2439	3296	135	76	76	89	58	65	84	75	0	491	1230	1549	125	71	71	106	123	116	59	53	0	1.776	2.039	2.143	2.270	2.195	2.179	0.914	120	385	100	1166	3522	0.829	746	420	2363	1159	292665	147611	40.517	9.138	0	0	0
4	11	2	"prpC"	"STM0369"	16790	42450	130	116	135	64	47	91	91	175	192	109	4	0	0	1649	1723	1120	65	91	91	149	164	110	97	90	0	0.016	0.027	0.026	0.023	2.818	0.017	0.007	120	354	100	1583	1676	-5.962	25	1558	44	1632	16183	206804	-0.208	9.598	0	0	0
4	12	2	"ushB"	"STM4064"	16960	42460	120	2519	3515	3166	90	110	110	203	211	103	94	89	0	1678	2359	2126	90	120	120	173	150	86	94	90	0	1.546	1.521	1.502	1.576	1.956	1.541	0.861	120	345	100	3967	5644	0.629	2409	1558	3405	2239	421852	283080	15.697	14.573	0	0	0
4	13	2	"ptsJ"	"STM2436"	17120	42460	110	531	706	529	74	87	87	127	136	107	100	82	0	2623	3532	2947	83	89	89	168	334	198	100	100	0	0.175	0.180	0.176	0.176	1.282	0.173	0.934	80	353	100	2978	4062	-2.513	444	2534	619	3443	56457	282535	4.257	10.072	0	0	0
4	14	2	"plsX"	"STM1192"	17310	42460	120	4979	6435	5877	91	88	88	132	143	108	100	100	0	1936	2360	2100	88	89	89	155	312	201	95	88	0	2.648	2.795	2.647	2.755	1.401	2.946	0.872	120	410	100	6738	8618	1.405	4891	1847	6347	2271	772228	283150	44.077	7.067	0	0	0
4	15	2	"flgM"	"STM1172"	17480	42460	100	324	623	893	143	85	85	122	177	145	61	38	0	221	361	498	137	86	86	122	124	101	51	28	0	1.770	1.956	2.018	2.130	1.690	1.882	0.844	80	333	100	374	813	0.824	239	135	538	275	49851	28848	2.831	1.927	0	0	0
4	16	2	"phsB"	"STM2064"	17670	42460	120	112	145	110	75	79	79	104	150	144	11	5	0	1028	1527	1759	115	81	81	116	115	99	95	92	0	0.035	0.046	0.038	0.037	2.857	0.052	0.224	120	436	100	980	1512	-4.843	33	947	66	1446	17377	183284	0.273	12.270	0	0	0
4	17	2	"tnpA_1"	"STM0946"	17850	42460	120	449	711	815	114	75	75	95	126	132	90	70	0	2801	4096	4845	118	76	76	117	169	144	99	96	0	0.137	0.158	0.143	0.146	1.548	0.158	0.839	120	374	100	3099	4656	-2.865	374	2725	636	4020	85271	491554	4.889	23.544	0	0	0
4	18	2	"orf6"	"PSLT014"	18030	42460	110	1640	2222	1801	81	79	79	134	322	240	96	93	0	3556	4658	3643	78	68	68	129	203	157	100	100	0	0.448	0.467	0.451	0.456	1.295	0.466	0.908	80	420	100	5049	6733	-1.160	1561	3488	2143	4590	177723	372608	6.484	22.310	0	0	0
4	19	2	"mig-14"	"STM2782"	18220	42470	110	1024	6165	8363	135	82	82	140	324	231	56	53	0	401	2052	2720	132	68	68	147	299	203	52	45	0	2.829	3.066	3.328	3.458	2.939	3.196	0.911	80	455	100	1275	8067	1.500	942	333	6083	1984	493189	164134	18.596	6.371	0	0	0
4	20	2	"thiD"	"STM2146"	18400	42460	110	137	290	319	110	80	80	115	191	166	31	25	0	367	1425	2142	150	70	70	157	351	223	48	42	0	0.192	0.155	0.204	0.191	3.694	0.145	0.621	80	423	100	354	1565	-2.381	57	297	210	1355	23178	114003	0.916	3.613	0	0	0
4	21	2	"rfaY"	"STM3716"	18580	42470	100	244	859	1072	124	78	78	121	249	205	46	37	0	436	1284	1554	121	70	70	129	276	213	53	43	0	0.454	0.643	0.640	0.661	2.247	0.664	0.877	80	351	100	532	1995	-1.141	166	366	781	1214	68750	102727	2.964	4.185	0	0	0
4	22	2	"prgH"	"STM2874"	18750	42460	110	618	2831	4490	158	76	76	99	153	154	66	58	0	413	2463	4380	177	70	70	128	230	179	57	46	0	1.580	1.151	1.235	1.358	2.411	1.086	0.832	80	411	100	885	5148	0.660	542	343	2755	2393	226518	197058	17.856	10.152	0	0	0
4	23	2	"orgA"	"STM2869"	18930	42450	80	1300	2940	3979	135	85	85	146	414	283	57	51	0	742	1661	2140	128	72	72	158	288	182	55	51	0	1.813	1.797	1.811	1.682	2.187	2.051	0.898	52	284	100	1885	4444	0.859	1215	670	2855	1589	152855	86364	6.749	5.219	0	0	0
4	24	2	"livH"	"STM3563"	19110	42460	110	91	161	186	115	67	67	74	41	55	41	23	0	251	1285	2500	194	58	58	84	257	305	42	35	0	0.124	0.077	0.124	0.156	4.324	0.072	0.766	80	505	100	217	1321	-3.007	24	193	94	1227	12907	102768	2.122	4.673	0	0	0
4	1	3	"hisJ"	"STM2354"	15030	42610	110	363	1081	1258	116	93	93	144	279	193	48	43	0	562	1980	2397	121	64	64	168	526	313	48	46	0	0.542	0.516	0.523	0.540	2.469	0.519	0.961	80	425	100	768	2904	-0.883	270	498	988	1916	86497	158371	3.358	3.445	0	0	0
4	2	3	"hisI"	"STM2078"	15180	42610	120	323	1083	1342	123	90	90	96	34	35	80	69	0	521	1811	2338	129	62	62	74	41	55	82	72	0	0.508	0.568	0.578	0.592	2.112	0.555	0.929	120	393	100	692	2742	-0.978	233	459	993	1749	129993	217366	29.029	42.366	0	0	0
4	3	3	"glyA"	"STM2555"	15360	42620	120	713	1540	1895	123	91	91	99	43	43	80	68	0	460	961	1203	125	60	60	69	36	52	70	63	0	1.555	1.608	1.754	1.835	2.246	1.658	0.870	120	416	100	1022	2350	0.637	622	400	1449	901	184841	115317	33.512	24.778	0	0	0
4	4	3	"fliD"	"STM1960"	15530	42620	120	526	1845	2444	132	91	91	99	49	49	70	63	0	262	980	1324	135	60	60	70	37	52	64	58	0	2.153	1.907	2.059	2.260	2.289	1.978	0.860	120	422	100	637	2674	1.107	435	202	1754	920	221404	117629	35.633	24.595	0	0	0
4	5	3	"asrC"	"STM2550"	15710	42620	120	125	178	134	75	91	91	98	43	43	45	35	0	539	1122	1260	112	62	62	81	60	74	85	75	0	0.071	0.082	0.083	0.083	2.489	0.083	0.660	120	425	100	511	1147	-3.810	34	477	87	1060	21317	134681	1.860	17.350	0	0	0
4	6	3	"moeA"	"STM0846"	15890	42620	120	355	969	1239	127	99	99	115	53	46	85	72	0	491	1304	1687	129	76	76	110	118	107	75	61	0	0.617	0.708	0.694	0.678	1.800	0.721	0.945	120	437	100	671	2098	-0.697	256	415	870	1228	116336	156432	16.113	10.119	0	0	0
4	7	3	"cbiN"	"STM2022"	16030	42620	50	240	263	86	32	105	105	114	42	36	91	75	0	1204	1111	532	47	94	94	138	177	128	100	91	0	0.122	0.155	0.158	0.151	1.662	0.149	0.724	12	98	100	1245	1175	-3.040	135	1110	158	1017	3156	13328	3.548	5.497	0	0	0
4	8	3	"cobU"	"STM2018"	16240	42630	120	124	208	234	112	85	85	95	77	81	40	23	0	333	890	1132	127	66	66	91	115	126	61	53	0	0.146	0.149	0.135	0.183	3.612	0.150	0.602	120	475	100	306	947	-2.775	39	267	123	824	24918	106829	1.468	6.948	0	0	0
4	9	3	"uhpA"	"STM3790"	16420	42630	120	428	626	560	89	76	76	83	48	57	85	77	0	533	797	711	89	66	66	89	71	79	82	74	0	0.754	0.752	0.741	0.778	1.966	0.763	0.909	120	426	100	819	1281	-0.408	352	467	550	731	75100	95640	11.313	9.972	0	0	0
4	10	3	"trpD"	"STM1724"	16610	42620	120	104	206	192	93	70	70	73	22	30	59	47	0	493	1300	1657	127	65	65	89	73	82	63	57	0	0.079	0.110	0.121	0.178	3.468	0.104	0.762	120	383	100	462	1371	-3.654	34	428	136	1235	24688	156038	6.045	16.589	0	0	0
4	11	3	"sulA"	"STM1071"	16780	42630	120	187	295	280	94	75	75	101	99	98	50	38	0	421	699	821	117	65	65	89	66	74	76	63	0	0.315	0.347	0.369	0.391	2.336	0.334	0.863	120	351	100	468	854	-1.668	112	356	220	634	35376	83835	1.960	9.242	0	0	0
4	12	3	"rfaL"	"STM3713"	16960	42630	120	1201	2913	3528	121	78	78	106	100	94	79	69	0	934	1992	2365	118	70	70	94	77	81	72	65	0	1.300	1.475	1.542	1.628	2.035	1.550	0.906	120	384	100	1987	4757	0.378	1123	864	2835	1922	349600	239056	28.070	24.649	0	0	0
4	13	3	"bglX"	"STM2166"	17130	42630	120	530	793	863	108	74	74	86	74	86	90	77	0	1137	1586	1610	101	64	64	115	285	247	84	64	0	0.425	0.472	0.433	0.452	1.649	0.500	0.919	120	404	100	1529	2241	-1.235	456	1073	719	1522	95140	190307	9.554	5.161	0	0	0
4	14	3	""	"STM0347"	17320	42630	130	99	121	69	57	72	72	80	50	62	30	14	0	623	799	595	74	62	62	91	96	105	95	85	0	0.048	0.066	0.062	0.058	2.892	0.067	0.358	120	443	100	588	786	-4.377	27	561	49	737	14578	95930	0.820	7.375	0	0	0
4	15	3	""	"STM1043"	17490	42630	130	129	196	213	108	76	76	95	144	151	21	8	0	572	1075	1496	139	68	68	94	99	105	77	70	0	0.105	0.119	0.109	0.125	2.808	0.125	0.587	120	440	100	557	1127	-3.249	53	504	120	1007	23487	129040	0.701	9.909	0	0	0
4	16	3	""	"PSLT025"	17650	42630	90	98	126	70	55	74	74	79	32	40	44	30	0	231	345	294	85	67	67	118	262	222	40	21	0	0.146	0.187	0.283	0.225	5.202	0.110	0.488	52	302	100	188	330	-2.773	24	164	52	278	6545	17964	1.469	0.866	0	0	0
4	17	3	"orf319"	"STM1389"	17850	42630	140	476	724	862	119	72	72	85	63	74	83	75	0	966	1440	1752	121	65	65	117	244	208	76	62	0	0.448	0.474	0.474	0.474	2.215	0.474	0.935	156	495	100	1305	2027	-1.157	404	901	652	1375	113001	224580	10.143	5.422	0	0	0
4	18	3	"yfeJ"	"STM2437"	18020	42640	120	148	173	97	56	73	73	83	63	75	54	27	0	496	617	466	75	63	63	87	147	168	78	65	0	0.173	0.181	0.175	0.187	2.277	0.176	0.804	120	387	100	508	654	-2.529	75	433	100	554	20742	74053	1.429	3.605	0	0	0
4	19	3	""	"PSLT087"	18200	42640	130	96	107	43	40	75	75	106	288	271	0	0	0	1202	1398	1124	80	65	65	95	124	130	93	84	0	0.018	0.024	0.027	0.025	3.493	0.021	0.075	120	451	100	1158	1365	-5.759	21	1137	32	1333	12839	167790	0.003	10.508	0	0	0
4	20	3	"traU"	"PSLT092"	18380	42630	120	127	146	77	52	78	78	102	173	169	6	0	0	2044	2917	2819	96	72	72	197	1170	593	65	45	0	0.025	0.024	0.024	0.023	2.439	0.040	0.290	120	445	100	2021	2913	-5.331	49	1972	68	2845	17468	350019	0.254	2.325	0	0	0
4	21	3	"trbE"	"PSLT096"	18560	42630	130	93	106	50	47	76	76	106	224	211	0	0	0	169	237	224	94	77	77	186	1103	593	0	0	0	0.185	0.188	0.270	0.233	4.320	0.217	0.398	120	495	100	109	190	-2.436	17	92	30	160	12737	28415	0.000	0.046	0	0	0
4	22	3	"traH"	"PSLT100"	18750	42640	120	208	268	198	73	76	76	88	77	87	69	42	0	2643	3953	4057	102	75	75	122	168	137	93	87	0	0.051	0.050	0.050	0.056	2.332	0.046	0.774	120	432	100	2700	4070	-4.282	132	2568	192	3878	32119	474387	2.338	22.804	0	0	0
4	23	3	"trbH"	"PSLT105"	18890	42640	110	1029	1310	983	75	85	85	173	416	240	81	55	0	3387	4290	3041	70	77	77	287	683	237	92	85	0	0.285	0.291	0.282	0.278	1.375	0.301	0.933	80	439	100	4254	5438	-1.810	944	3310	1225	4213	104837	343190	2.733	5.861	0	0	0
4	24	3	"traX"	"PSLT110"	19080	42640	110	143	198	165	83	75	75	106	152	143	15	11	0	866	1147	1177	102	62	62	219	775	353	52	12	0	0.085	0.113	0.094	0.095	2.126	0.088	0.517	80	539	100	872	1208	-3.564	68	804	123	1085	15854	91781	0.605	1.197	0	0	0
4	1	4	""	"STM2717"	15030	42810	80	110	121	46	38	90	90	92	22	23	40	30	0	111	257	369	143	65	65	73	34	46	59	40	0	0.435	0.161	0.421	0.309	4.966	0.062	0.183	52	260	100	66	223	-1.202	20	46	31	192	6312	13343	1.318	5.412	0	0	0
4	2	4	""	"STM2739"	15180	42800	120	278	374	367	98	93	93	100	37	37	95	81	0	2428	3611	4060	112	66	66	86	61	70	100	99	0	0.078	0.079	0.073	0.072	1.523	0.083	0.908	120	473	100	2547	3826	-3.674	185	2362	281	3545	44833	433338	7.405	57.787	0	0	0
4	3	4	""	"STM1616"	15370	42800	110	135	142	49	34	94	94	100	33	33	53	27	0	522	573	330	57	62	62	78	48	61	100	95	0	0.089	0.094	0.088	0.087	2.194	0.093	0.300	80	386	100	501	559	-3.488	41	460	48	511	11326	45841	1.273	10.313	0	0	0
4	4	4	"rimL"	"STM1611"	15530	42800	120	201	211	76	36	93	93	103	50	48	84	51	0	951	942	477	50	61	61	69	35	50	100	98	0	0.121	0.134	0.129	0.135	1.631	0.129	0.721	120	438	100	998	999	-3.043	108	890	118	881	25369	113037	2.160	24.943	0	0	0
4	5	4	"osmB"	"STM1705"	15710	42800	100	132	138	57	41	93	93	98	27	27	56	31	0	104	145	121	83	62	62	72	32	44	58	40	0	0.929	0.542	0.630	0.678	2.740	0.484	0.618	80	378	100	81	128	-0.107	39	42	45	83	11075	11603	1.481	2.281	-50	0	0
4	6	4	"mppA"	"STM1679"	15890	42790	110	928	1266	904	71	102	102	113	48	42	100	100	0	3986	5206	3393	65	78	78	107	115	107	100	100	0	0.211	0.227	0.216	0.216	1.187	0.239	0.951	80	438	100	4734	6292	-2.242	826	3908	1164	5128	101267	416485	24.021	44.339	0	0	0
4	7	4	"rnhB"	"STM0230"	16080	42800	140	1767	1904	1093	57	104	104	174	386	221	89	89	0	1201	1297	698	53	79	79	133	210	157	91	88	0	1.482	1.478	1.377	1.407	1.580	1.627	0.845	156	558	100	2785	3018	0.568	1663	1122	1800	1218	297019	202265	4.482	5.543	0	0	0
4	8	4	"speE"	"STM0166"	16230	42810	130	1589	1794	915	51	86	86	189	483	255	94	77	0	570	637	299	46	66	66	113	191	169	90	71	0	2.982	2.991	2.919	2.974	1.303	3.104	0.932	120	440	100	2007	2279	1.576	1503	504	1708	571	215297	76441	3.323	2.743	0	0	0
4	9	4	"yaeB"	"STM0243"	16440	42800	120	382	476	328	68	74	74	97	114	117	82	63	0	538	658	470	71	62	62	97	264	272	71	45	0	0.647	0.674	0.675	0.689	1.654	0.667	0.857	120	454	100	784	998	-0.628	308	476	402	596	57060	78980	3.325	2.125	0	0	0
4	10	4	"cobS"	"STM2017"	16610	42810	150	176	226	259	114	69	69	78	61	78	69	42	0	686	962	1381	143	59	59	92	273	296	75	55	0	0.171	0.174	0.169	0.200	2.871	0.170	0.757	156	419	100	734	1060	-2.551	107	627	157	903	35231	150050	2.426	3.187	0	0	0
4	11	4	"yeeI"	"STM2001"	16780	42800	140	116	149	101	67	69	69	72	29	40	61	43	0	537	751	777	103	55	55	64	31	48	89	83	0	0.098	0.115	0.115	0.119	2.284	0.107	0.672	156	405	100	529	776	-3.358	47	482	80	696	23230	117232	2.655	22.161	0	0	0
4	12	4	"fixX"	"STM0078"	16950	42810	100	82	91	63	69	74	74	118	212	179	1	1	0	118	148	89	60	57	57	91	150	164	23	5	0	0.131	0.187	0.251	0.292	3.531	0.714	0.140	80	346	100	69	108	-2.931	8	61	17	91	7242	11862	-0.127	0.380	-50	0	0
4	13	4	"ubiC"	"STM4233"	17140	42810	140	403	468	403	86	77	77	128	202	157	67	32	0	619	698	573	82	57	57	91	144	158	82	73	0	0.580	0.610	0.569	0.637	2.608	0.699	0.574	156	511	100	888	1032	-0.786	326	562	391	641	73050	108855	1.683	4.215	0	0	0
4	14	4	"yjbJ"	"STM4240"	17340	42810	110	112	119	45	37	73	73	89	109	122	10	0	0	196	208	126	60	55	55	71	88	123	67	31	0	0.277	0.301	0.290	0.325	2.754	0.484	0.158	80	370	100	180	199	-1.854	39	141	46	153	9531	16618	0.275	1.557	0	0	0
4	15	4	"yjcE"	"STM4269"	17490	42810	120	478	577	398	68	77	77	97	140	144	92	69	0	1757	2169	1626	74	57	57	61	18	29	100	100	0	0.236	0.237	0.232	0.233	1.383	0.228	0.879	120	426	100	2101	2612	-2.084	401	1700	500	2112	69188	260308	3.429	117.111	0	0	0
4	16	4	"zur"	"STM4241"	17660	42800	110	504	665	454	68	79	79	99	83	83	98	93	0	974	1258	889	70	62	62	88	138	156	100	96	0	0.466	0.490	0.485	0.477	1.288	0.491	0.907	80	437	100	1337	1782	-1.102	425	912	586	1196	53233	100669	6.819	8.478	0	0	0
4	17	4	"yfcZ"	"STM2390"	17850	42820	120	257	319	233	73	77	77	97	81	83	94	57	0	379	478	374	78	62	62	77	60	77	99	95	0	0.568	0.582	0.579	0.566	1.506	0.607	0.837	120	432	100	497	658	-0.816	180	317	242	416	38310	57339	2.741	6.683	0	0	0
4	18	4	""	"STM2372"	18020	42810	120	541	1057	1676	158	76	76	94	70	74	88	82	0	1191	2392	3847	160	63	63	75	49	65	95	92	0	0.412	0.421	0.414	0.427	1.754	0.425	0.950	120	404	100	1593	3310	-1.278	465	1128	981	2329	126864	287051	13.757	47.286	0	0	0
4	19	4	"ylaC"	"STM0471"	18210	42810	120	646	1689	2471	146	76	76	89	74	83	88	75	0	339	796	1064	133	65	65	78	53	67	84	68	0	2.080	2.207	2.109	2.106	2.171	2.409	0.876	120	407	100	844	2344	1.057	570	274	1613	731	202684	95560	21.622	13.547	0	0	0
4	20	4	"ybaP"	"STM0496"	18370	42810	110	434	512	280	54	79	79	101	176	174	88	52	0	1081	1200	686	57	70	70	174	1226	704	38	6	0	0.351	0.383	0.380	0.382	1.358	0.149	0.477	80	386	100	1366	1563	-1.510	355	1011	433	1130	40974	95998	2.335	0.837	0	0	0
4	21	4	"ybbS"	"STM0514"	18560	42820	120	149	171	89	52	79	79	98	161	164	11	4	0	1363	1551	1527	98	76	76	162	1096	676	55	20	0	0.054	0.062	0.068	0.079	2.523	0.053	0.660	120	486	100	1357	1567	-4.201	70	1287	92	1475	20516	186144	0.453	1.267	0	0	0
4	22	4	"folD"	"STM0542"	18740	42820	120	931	1033	949	91	83	83	89	44	49	95	94	0	1021	1137	1042	91	73	73	87	100	114	94	92	0	0.895	0.893	0.876	0.922	1.569	0.893	0.890	120	441	100	1796	2014	-0.161	848	948	950	1064	123935	136385	21.455	10.500	0	0	0
4	23	4	"ybdG"	"STM0569"	18900	42820	110	2392	3245	2045	63	85	85	239	581	243	100	97	0	4755	6437	4349	67	76	76	425	1279	300	100	92	0	0.493	0.497	0.494	0.505	1.179	0.465	0.953	80	451	100	6986	9521	-1.020	2307	4679	3160	6361	259573	514945	5.174	4.701	0	0	0
4	24	4	"fepB"	"STM0594"	19100	42820	110	232	248	86	34	75	75	184	499	271	0	0	0	661	685	279	40	62	62	308	1125	365	3	0	0	0.262	0.278	0.278	0.269	1.476	0.335	0.791	80	548	100	756	796	-1.932	157	599	173	623	19831	54765	0.128	0.335	0	0	0
4	1	5	"slp"	"STM1819"	15000	42970	120	760	1022	786	76	98	98	112	67	59	99	96	0	1296	1853	1466	79	68	68	79	41	51	100	99	0	0.539	0.518	0.513	0.515	1.320	0.519	0.932	120	539	100	1890	2709	-0.891	662	1228	924	1785	122648	222381	13.582	43.268	0	0	0
4	2	5	"hemK"	"STM1775"	15180	42980	120	498	744	846	113	99	99	109	45	41	95	88	0	615	951	1157	121	69	69	86	52	60	94	90	0	0.731	0.731	0.740	0.738	1.829	0.726	0.955	120	399	100	945	1527	-0.453	399	546	645	882	89262	114143	14.111	16.635	0	0	0
4	3	5	"ychK"	"STM1754"	15360	42980	120	1993	1976	769	38	106	106	130	127	97	99	98	0	3149	3109	1191	38	72	72	96	80	83	99	99	0	0.613	0.616	0.600	0.616	1.237	0.618	0.964	120	458	100	4964	4907	-0.705	1887	3077	1870	3037	237165	373129	14.535	37.663	0	0	0
4	4	5	"sdaA"	"STM1826"	15530	42970	110	3404	4058	3405	83	113	113	159	250	157	100	100	0	2502	3217	2714	84	67	67	108	259	239	100	98	0	1.352	1.252	1.207	1.247	1.199	1.257	0.961	80	393	100	5726	7095	0.435	3291	2435	3945	3150	324614	257326	15.596	12.004	0	0	0
4	5	5	"minC"	"STM1814"	15710	42980	120	2786	2961	1959	66	103	103	126	209	165	97	96	0	1833	1861	1160	62	65	65	95	233	245	96	93	0	1.518	1.591	1.563	1.560	1.213	1.635	0.980	120	476	100	4451	4654	0.602	2683	1768	2858	1796	355377	223376	13.565	7.579	0	0	0
4	6	5	"ycgR"	"STM1798"	15890	42980	110	1266	1304	592	45	95	95	106	54	50	100	100	0	2643	2662	1194	44	65	65	89	115	129	100	100	0	0.454	0.466	0.457	0.465	1.149	0.470	0.971	80	446	100	3749	3806	-1.139	1171	2578	1209	2597	104348	212996	22.185	22.374	0	0	0
4	7	5	"yihA"	"STM4001"	16080	42980	120	799	1177	1104	93	94	94	202	547	270	63	34	0	948	1283	1190	92	68	68	141	232	164	85	73	0	0.801	0.891	0.889	0.898	1.612	1.024	0.833	120	464	100	1585	2298	-0.320	705	880	1083	1215	141273	154010	1.782	4.922	0	0	0
4	8	5	"oxyR"	"STM4125"	16260	42980	110	1407	2319	2863	123	87	87	216	593	274	78	52	0	744	1131	1312	116	76	76	163	323	198	70	52	0	1.976	2.116	2.173	2.292	1.626	2.249	0.894	80	390	100	1988	3287	0.983	1320	668	2232	1055	185497	90454	3.546	2.997	0	0	0
4	9	5	"yneB"	"STM4078"	16410	42990	110	175	205	134	65	78	78	93	56	60	72	43	0	1217	1504	1029	68	65	65	133	359	269	87	67	0	0.084	0.088	0.078	0.080	2.004	0.088	0.864	80	398	100	1249	1566	-3.570	97	1152	127	1439	16367	120304	2.000	3.819	0	0	0
4	10	5	"pfkA"	"STM4062"	16600	43000	140	1257	1975	2655	134	70	70	84	66	78	91	85	0	786	1179	1353	114	57	57	117	349	298	71	52	0	1.628	1.698	1.576	1.584	1.900	1.926	0.802	156	426	100	1916	3027	0.703	1187	729	1905	1122	308069	183947	28.652	3.043	0	0	0
4	11	5	"rhaR"	"STM4049"	16780	42990	130	94	109	69	63	70	70	74	31	41	40	15	0	749	1041	1365	131	55	55	64	30	46	90	85	0	0.035	0.040	0.046	0.055	3.729	0.038	0.562	120	371	100	718	1025	-4.854	24	694	39	986	13111	124874	1.129	32.567	0	0	0
4	12	5	"yihZ"	"STM4028"	16950	43000	120	217	388	520	134	76	76	111	157	141	47	29	0	208	383	514	134	56	56	73	83	113	60	45	0	0.928	0.954	0.905	0.882	2.275	1.001	0.849	120	383	100	293	639	-0.108	141	152	312	327	46557	46012	1.764	3.735	0	0	0
4	13	5	"rpsK"	"STM3417"	17130	42990	140	3602	5196	5344	102	83	83	135	217	160	91	89	0	141	201	282	140	54	54	80	139	173	27	10	0	40.448	34.782	46.103	38.906	2.766	43.027	0.260	156	392	100	3606	5260	5.338	3519	87	5113	147	810552	31323	23.323	0.871	0	0	0
4	14	5	"rplF"	"STM3425"	17310	43000	140	2904	5695	8657	152	74	74	102	133	130	89	82	0	88	137	181	132	53	53	62	72	116	30	12	0	80.857	66.917	74.011	66.788	2.148	54.583	0.848	156	438	100	2865	5705	6.337	2830	35	5621	84	888350	21347	42.053	1.042	0	0	0
4	15	5	"rplN"	"STM3430"	17490	43000	130	955	1397	1596	114	77	77	108	158	146	89	80	0	79	106	91	85	54	54	56	11	19	67	53	0	35.120	25.385	40.680	32.398	3.425	49.407	0.156	120	444	100	903	1372	5.134	878	25	1320	52	167588	12703	8.158	4.545	0	0	0
4	16	5	"rpsC"	"STM3434"	17670	42990	130	5121	8280	10608	128	80	80	110	148	134	95	90	0	123	189	205	108	58	58	65	41	63	61	45	0	77.554	62.595	67.371	68.551	1.848	58.559	0.879	120	467	100	5106	8331	6.277	5041	65	8200	131	993580	22677	55.203	3.024	0	0	0
4	17	5	"rplW"	"STM3438"	17840	43000	120	1851	2835	3909	137	76	76	94	79	84	98	96	0	87	107	63	58	61	61	67	31	46	40	21	0	68.269	59.978	66.714	69.104	2.338	69.090	0.634	120	405	100	1801	2805	6.093	1775	26	2759	46	340197	12787	34.696	1.290	0	0	0
4	18	5	"ppiA"	"STM3472"	18020	43000	130	943	1221	1069	87	74	74	91	68	74	100	100	0	782	979	734	74	62	62	73	40	54	100	100	0	1.207	1.251	1.179	1.203	1.338	1.345	0.929	120	415	100	1589	2064	0.271	869	720	1147	917	146524	117530	16.618	22.650	0	0	0
4	19	5	"argI"	"STM4469"	18190	42990	120	172	235	206	87	75	75	81	38	46	80	60	0	1015	1161	758	65	70	70	81	44	54	99	97	0	0.103	0.147	0.106	0.113	2.066	0.149	0.499	120	400	100	1042	1251	-3.284	97	945	160	1091	28193	139340	4.053	24.545	0	0	0
4	20	5	"trpS2"	"STM4508"	18370	42990	120	145	178	123	69	74	74	79	37	46	66	47	0	1038	1479	1448	97	75	75	92	74	80	88	85	0	0.074	0.074	0.073	0.080	2.746	0.070	0.685	120	473	100	1034	1508	-3.762	71	963	104	1404	21385	177497	2.676	18.743	0	0	0
4	21	5	"dnaT"	"STM4544"	18560	43000	120	295	929	1529	164	78	78	89	59	66	70	59	0	442	1309	2285	174	69	69	91	115	126	65	56	0	0.582	0.686	0.688	0.712	2.352	0.665	0.944	120	445	100	590	2091	-0.781	217	373	851	1240	111505	157097	14.237	10.591	0	0	0
4	22	5	"lplA"	"STM4576"	18740	43000	110	402	852	1157	135	85	85	96	60	62	78	73	0	920	2432	3509	144	69	69	107	193	180	77	67	0	0.373	0.325	0.332	0.363	2.163	0.315	0.905	80	452	100	1168	3130	-1.425	317	851	767	2363	68183	194597	12.600	12.047	0	0	0
4	23	5	""	"STM4596"	18930	43000	110	214	291	284	97	83	83	130	328	252	12	6	0	708	1344	1714	127	72	72	203	818	402	45	20	0	0.206	0.164	0.163	0.179	1.747	0.155	0.873	80	434	100	767	1480	-2.279	131	636	208	1272	23274	107549	0.491	1.395	0	0	0
4	24	5	"rph"	"STM3734"	19080	43000	110	784	1920	2485	129	77	77	120	333	277	66	51	0	477	1146	1514	132	64	64	97	208	214	60	48	0	1.712	1.703	1.719	1.895	1.916	1.741	0.860	80	464	100	1120	2925	0.776	707	413	1843	1082	153594	91710	5.405	5.043	0	0	0
4	1	6	"yhgI"	"STM3511"	15000	43150	130	1749	2172	1757	80	103	103	123	76	61	99	96	0	649	821	630	76	68	68	90	120	133	90	84	0	2.833	2.748	2.750	2.741	1.254	2.807	0.960	120	600	100	2227	2822	1.502	1646	581	2069	753	260617	98538	26.961	6.092	0	0	0
4	2	6	"yhcK"	"STM3340"	15180	43150	120	578	729	556	76	97	97	108	52	48	98	94	0	1208	1525	1308	85	65	65	76	41	53	100	97	0	0.421	0.433	0.430	0.432	1.335	0.422	0.957	120	413	100	1624	2092	-1.249	481	1143	632	1460	87422	183011	11.942	35.341	0	0	0
4	3	6	"yhcC"	"STM3329"	15350	43150	110	223	229	66	28	99	99	140	206	147	5	1	0	2881	2920	984	33	69	69	106	153	144	100	100	0	0.044	0.046	0.046	0.045	1.484	0.043	0.320	80	433	100	2936	2981	-4.503	124	2812	130	2851	18343	233621	0.432	18.392	0	0	0
4	4	6	"murA"	"STM3307"	15540	43150	110	3137	3226	1226	38	106	106	161	277	172	100	100	0	1205	1208	417	34	73	73	126	267	211	100	91	0	2.678	2.749	2.770	2.725	1.144	2.789	0.955	80	484	100	4163	4255	1.421	3031	1132	3120	1135	258119	96613	11.065	4.052	0	0	0
4	5	6	"rbfA"	"STM3285"	15720	43150	120	1928	2420	2077	85	99	99	102	29	28	98	97	0	674	811	628	77	66	66	88	71	80	95	91	0	3.008	3.115	3.086	3.081	1.349	3.269	0.974	120	458	100	2437	3066	1.589	1829	608	2321	745	290390	97374	79.931	10.183	0	0	0
4	6	6	"yhbT"	"STM3273"	15890	43160	120	955	1186	1043	87	92	92	96	30	31	98	97	0	1164	1405	1163	82	66	66	87	94	108	97	95	0	0.786	0.817	0.789	0.806	1.344	0.859	0.957	120	485	100	1961	2433	-0.347	863	1098	1094	1339	142369	168563	36.333	14.021	0	0	0
4	7	6	""	"STM3155"	16060	43160	100	129	166	107	64	85	85	87	27	31	63	38	0	156	268	281	104	71	71	105	90	85	46	28	0	0.518	0.411	0.511	0.527	2.905	0.361	0.773	80	372	100	129	278	-0.950	44	85	81	197	13287	21434	2.926	1.811	-50	0	0
4	8	6	"nupG"	"STM3113"	16230	43160	110	283	319	136	42	85	85	125	304	243	17	3	0	3652	4067	2015	49	81	81	252	702	278	100	98	0	0.055	0.059	0.056	0.057	1.373	0.059	0.817	80	468	100	3769	4220	-4.173	198	3571	234	3986	25504	325365	0.638	5.434	0	0	0
4	9	6	"gshB"	"STM3095"	16430	43170	130	1287	2078	2683	129	86	86	118	164	138	95	85	0	1132	1704	2048	120	70	70	240	694	289	65	37	0	1.131	1.219	1.192	1.178	1.503	1.219	0.839	120	529	100	2263	3626	0.177	1201	1062	1992	1634	249407	204427	11.951	2.110	0	0	0
4	10	6	""	"STM3075"	16610	43170	120	107	140	106	75	71	71	75	28	37	59	34	0	589	919	1083	117	57	57	62	30	48	94	90	0	0.068	0.080	0.071	0.088	2.692	0.078	0.652	120	351	100	568	931	-3.885	36	532	69	862	16838	110257	2.321	28.567	0	0	0
4	11	6	"iciA"	"STM3064"	16780	43160	120	160	187	100	53	68	68	73	24	32	88	76	0	589	714	462	64	55	55	60	21	35	100	96	0	0.172	0.181	0.165	0.172	1.859	0.167	0.695	120	373	100	626	778	-2.537	92	534	119	659	22418	85694	4.750	31.143	0	0	0
4	12	6	"fldB"	"STM3045"	16960	43170	120	267	395	386	97	71	71	75	22	29	89	86	0	372	528	443	83	56	56	65	39	60	89	85	0	0.620	0.686	0.640	0.666	1.751	0.758	0.760	120	389	100	512	796	-0.689	196	316	324	472	47435	63398	14.545	11.872	0	0	0
4	13	6	"nadE"	"STM1310"	17120	43170	120	806	1154	1298	112	68	68	73	30	41	97	94	0	1000	1312	1429	108	53	53	65	81	124	92	88	0	0.779	0.863	0.846	0.844	1.397	0.887	0.965	120	361	100	1685	2345	-0.360	738	947	1086	1259	138539	157446	36.033	15.395	0	0	0
4	14	6	"ydiE"	"STM1346"	17290	43160	120	93	122	86	70	63	63	70	38	54	41	21	0	91	136	150	110	51	51	53	14	26	70	62	0	0.750	0.694	0.784	0.808	2.716	0.574	0.754	120	442	100	70	144	-0.415	30	40	59	85	14663	16350	1.368	5.929	0	0	0
4	15	6	"lpp"	"STM1377"	17510	43160	110	326	464	613	132	67	67	78	50	64	83	76	0	77	128	134	104	54	54	95	452	475	5	0	0	11.261	5.365	10.111	8.445	4.386	15.514	0.098	80	423	100	282	471	3.493	259	23	397	74	37155	10202	7.720	0.073	0	0	0
4	16	6	"sodB"	"STM1431"	17670	43170	130	712	1457	1744	119	72	72	82	61	74	95	88	0	244	484	525	108	59	59	92	256	278	45	29	0	3.459	3.259	3.339	3.362	1.731	3.375	0.944	120	467	100	825	1810	1.791	640	185	1385	425	174862	58086	22.541	1.531	0	0	0
4	17	6	"gst"	"STM1451"	17860	43180	120	294	435	473	108	70	70	74	25	33	86	80	0	380	596	710	119	59	59	63	19	30	88	81	0	0.698	0.680	0.712	0.747	1.968	0.657	0.898	120	404	100	545	902	-0.519	224	321	365	537	52172	71526	14.440	28.053	0	0	0
4	18	6	"sodC"	"STM1044"	18030	43170	120	410	475	365	76	71	71	74	17	22	100	97	0	821	859	623	72	59	59	62	15	24	100	100	0	0.445	0.505	0.508	0.496	1.289	0.540	0.957	120	402	100	1101	1204	-1.169	339	762	404	800	57001	103133	23.588	53.133	0	0	0
4	19	6	"yhhV"	"STM3559"	18200	43170	120	117	198	251	126	74	74	76	23	30	62	46	0	175	644	1239	192	68	68	73	28	38	77	65	0	0.402	0.215	0.259	0.342	3.267	0.199	0.933	120	470	100	150	700	-1.315	43	107	124	576	23766	77293	5.304	20.393	0	0	0
4	20	6	"yhhL"	"STM3573"	18400	43170	110	125	209	206	98	75	75	78	25	32	65	48	0	160	413	525	127	69	69	76	32	42	72	58	0	0.549	0.390	0.487	0.554	2.960	0.346	0.881	80	399	100	141	478	-0.864	50	91	134	344	16700	33065	5.240	10.531	0	0	0
4	21	6	"yhhQ"	"STM3579"	18550	43170	130	400	994	1359	136	78	78	84	39	46	90	85	0	1042	2696	3738	138	65	65	83	123	148	90	84	0	0.330	0.348	0.341	0.345	1.538	0.353	0.952	120	501	100	1299	3547	-1.601	322	977	916	2631	119279	323547	23.333	21.244	0	0	0
4	22	6	"nikR"	"STM3584"	18730	43180	100	131	244	321	131	81	81	85	26	30	67	45	0	159	309	450	145	67	67	91	120	131	42	21	0	0.543	0.674	0.656	0.652	2.277	0.617	0.793	80	379	100	142	405	-0.880	50	92	163	242	19553	24728	6.115	1.817	0	0	0
4	23	6	""	"STM3595"	18910	43180	120	529	742	744	100	79	79	83	28	33	97	95	0	2044	3110	3393	109	67	67	92	103	111	99	97	0	0.228	0.218	0.216	0.215	1.643	0.213	0.943	120	505	100	2427	3706	-2.135	450	1977	663	3043	89068	373153	23.536	29.301	0	0	0
4	24	6	""	"STM3600"	19090	43180	120	219	267	204	76	74	74	89	201	225	33	10	0	1788	2430	2477	101	61	61	82	133	162	94	90	0	0.084	0.081	0.084	0.087	1.754	0.079	0.924	120	574	100	1872	2562	-3.574	145	1727	193	2369	32063	291559	0.886	17.654	0	0	0
4	1	7	"yidF"	"STM3803"	15020	43330	110	263	324	217	66	102	102	120	75	62	80	53	0	1087	1336	982	73	69	69	125	274	219	96	83	0	0.158	0.175	0.155	0.156	1.725	0.177	0.730	80	480	100	1179	1489	-2.661	161	1018	222	1267	25942	106905	2.720	4.420	0	0	0
4	2	7	"ibpA"	"STM3809"	15180	43330	130	574	1123	1820	162	99	99	113	74	65	88	82	0	286	515	1044	202	66	66	79	55	69	81	67	0	2.159	2.281	2.487	2.451	1.771	1.999	0.717	120	526	100	695	1473	1.110	475	220	1024	449	134723	61854	13.649	7.927	0	0	0
4	3	7	"ccmC"	"STM2252"	15370	43350	130	149	215	197	91	100	100	110	64	58	42	28	0	375	610	839	137	73	73	112	217	193	60	38	0	0.162	0.214	0.198	0.243	3.881	0.188	0.267	120	584	100	351	652	-2.624	49	302	115	537	25838	73251	1.641	2.295	0	0	0
4	4	7	"torC"	"STM3823"	15540	43340	110	157	194	123	63	114	114	128	112	87	16	8	0	1652	1846	1106	59	87	87	121	103	85	100	100	0	0.027	0.045	0.032	0.032	2.990	0.056	0.442	80	456	100	1608	1839	-5.186	43	1565	80	1759	15541	147712	0.589	16.748	0	0	0
4	5	7	"dgoK"	"STM3829"	15710	43340	110	321	367	166	45	108	108	116	39	33	100	97	0	3775	4237	1860	43	91	91	155	240	154	100	100	0	0.058	0.062	0.059	0.059	1.306	0.063	0.817	80	495	100	3897	4405	-4.112	213	3684	259	4146	29338	338980	6.436	17.008	0	0	0
4	6	7	""	"STM3833"	15910	43350	100	169	181	60	33	98	98	103	29	28	86	61	0	1706	1705	750	43	79	79	143	258	180	95	92	0	0.044	0.051	0.049	0.045	2.161	0.048	0.587	80	407	100	1698	1709	-4.518	71	1627	83	1626	14470	136398	2.690	6.054	0	0	0
4	7	7	""	"STM0098"	16070	43340	110	388	382	73	19	87	87	90	29	32	100	100	0	4161	4095	771	18	72	72	88	68	77	100	100	0	0.074	0.073	0.074	0.072	1.197	0.071	0.912	80	413	100	4390	4318	-3.764	301	4089	295	4023	30537	327616	10.069	58.926	0	0	0
4	8	7	"ilvI"	"STM0116"	16240	43350	120	769	1002	719	71	78	78	89	47	52	98	96	0	7494	10168	7968	78	70	70	148	476	321	97	97	0	0.093	0.092	0.092	0.092	1.274	0.089	0.972	120	504	100	8115	11022	-3.425	691	7424	924	10098	120275	1220192	19.426	21.050	0	0	0
4	9	7	"ftsI"	"STM0122"	16410	43350	110	6491	6510	1508	23	80	80	152	402	264	100	100	0	7003	6887	1265	18	70	70	149	334	224	100	100	0	0.925	0.943	0.933	0.936	1.110	0.955	0.969	80	425	100	13344	13247	-0.113	6411	6933	6430	6817	520777	550933	15.816	20.174	0	0	0
4	10	7	"murC"	"STM0129"	16600	43340	130	1452	1683	1177	69	76	76	162	607	374	85	57	0	884	962	612	63	62	62	109	264	242	88	71	0	1.674	1.786	1.753	1.771	1.457	2.135	0.751	120	512	100	2198	2507	0.743	1376	822	1607	900	201968	115480	2.506	3.231	0	0	0
4	11	7	"guaC"	"STM0141"	16780	43350	120	1606	1864	1405	75	70	70	76	34	44	100	100	0	1091	1244	885	71	58	58	77	131	170	93	89	0	1.487	1.513	1.489	1.493	1.394	1.574	0.907	120	485	100	2569	2980	0.572	1536	1033	1794	1186	223712	149239	52.588	8.908	0	0	0
4	12	7	"aroP"	"STM0150"	16970	43350	110	204	228	118	51	69	69	77	44	57	87	66	0	690	851	584	68	58	58	102	216	211	88	70	0	0.214	0.201	0.204	0.199	1.493	0.194	0.824	80	439	100	767	952	-2.227	135	632	159	793	18202	68064	3.432	3.468	0	0	0
4	13	7	""	"STM1549"	17140	43350	110	463	506	260	51	64	64	70	37	52	100	100	0	1601	1804	984	54	54	54	77	172	223	100	97	0	0.258	0.253	0.248	0.254	1.268	0.248	0.944	80	406	100	1946	2192	-1.955	399	1547	442	1750	40457	144353	11.784	10.041	0	0	0
4	14	7	""	"STM1554"	17300	43350	110	224	321	439	136	61	61	63	16	25	98	97	0	1413	1397	679	48	51	51	54	27	50	100	100	0	0.120	0.193	0.122	0.142	1.828	0.234	0.420	80	447	100	1525	1606	-3.063	163	1362	260	1346	25672	111747	16.125	49.741	0	0	0
4	15	7	""	"STM1558"	17480	43350	110	679	891	551	61	67	67	288	2534	879	0	0	0	9935	14093	8657	61	56	56	375	1317	351	100	100	0	0.062	0.059	0.056	0.057	1.280	0.059	0.396	80	475	100	10491	14861	-4.013	612	9879	824	14037	71241	1127452	0.238	10.416	0	0	0
4	16	7	"sfcA"	"STM1566"	17660	43360	120	4411	5257	2830	53	80	80	528	3387	641	81	20	0	6750	8615	5217	60	67	67	431	1372	318	98	95	0	0.648	0.606	0.634	0.634	1.384	0.571	0.911	120	494	100	11014	13725	-0.626	4331	6683	5177	8548	630819	1033745	1.396	5.965	0	0	0
4	17	7	"fdnG"	"STM1570"	17850	43350	120	296	386	272	70	77	77	121	224	185	49	22	0	494	627	467	74	68	68	110	240	218	68	49	0	0.514	0.553	0.542	0.566	1.702	0.555	0.717	120	463	100	645	868	-0.960	219	426	309	559	46356	75284	1.183	2.154	0	0	0
4	18	7	"narZ"	"STM1577"	18020	43360	110	86	93	33	35	72	72	75	19	25	42	23	0	235	235	106	45	63	63	68	19	27	95	91	0	0.081	0.122	0.125	0.132	2.981	0.113	0.188	80	421	100	186	193	-3.619	14	172	21	172	7428	18770	0.947	8.789	0	0	0
4	19	7	"yciO"	"STM1720"	18200	43360	120	232	303	274	90	74	74	77	21	27	89	78	0	267	351	334	95	68	68	81	82	101	71	51	0	0.794	0.809	0.804	0.840	2.228	0.795	0.821	120	488	100	357	512	-0.333	158	199	229	283	36343	42168	10.762	3.293	0	0	0
4	20	7	"yciC"	"STM1734"	18380	43360	120	1410	1400	768	54	77	77	82	29	35	99	99	0	1289	1309	697	53	69	69	78	49	62	98	98	0	1.093	1.067	1.061	1.056	1.444	1.082	0.928	120	530	100	2553	2563	0.128	1333	1220	1323	1240	167959	157031	45.448	25.122	0	0	0
4	21	7	""	"STM1747"	18580	43360	100	143	291	387	132	81	81	84	29	34	70	52	0	243	661	1101	166	68	68	80	75	93	63	51	0	0.354	0.354	0.369	0.400	2.389	0.339	0.907	80	378	100	237	803	-1.497	62	175	210	593	23277	52883	7.138	7.747	0	0	0
4	22	7	"narI"	"STM1761"	18730	43360	120	113	154	119	77	82	82	86	26	30	55	37	0	583	1380	2165	156	69	69	94	116	123	77	65	0	0.060	0.055	0.062	0.069	3.125	0.051	0.804	120	507	100	545	1383	-4.051	31	514	72	1311	18422	165565	2.615	11.086	0	0	0
4	23	7	"chaB"	"STM1770"	18920	43350	90	104	162	130	80	84	84	90	30	33	48	36	0	234	432	578	133	68	68	93	91	97	55	48	0	0.120	0.214	0.277	0.361	2.891	0.189	0.676	52	325	100	186	442	-3.053	20	166	78	364	8408	22449	2.400	3.725	0	0	0
4	24	7	""	"STM1785"	19080	43360	110	601	732	453	61	80	80	87	38	43	100	100	0	5389	6824	4387	64	65	65	116	354	305	100	100	0	0.098	0.096	0.096	0.095	1.233	0.096	0.952	80	494	100	5845	7411	-3.353	521	5324	652	6759	58549	545918	16.974	18.949	0	0	0
4	1	8	"nuoN"	"STM2316"	14990	43530	110	11093	11507	3987	34	101	101	132	137	103	100	100	0	5748	5775	1911	33	70	70	102	183	179	100	100	0	1.936	1.999	1.999	1.996	1.111	2.020	0.971	80	514	100	16670	17111	0.953	10992	5678	11406	5705	920547	462010	83.029	31.000	0	0	0
4	2	8	"nuoC"	"STM2326"	15170	43520	110	6909	7049	2606	36	105	105	163	224	137	100	100	0	2726	2756	980	35	72	72	141	295	209	100	100	0	2.564	2.587	2.587	2.573	1.105	2.642	0.971	80	497	100	9458	9628	1.358	6804	2654	6944	2684	563927	220504	30.741	8.864	0	0	0
4	3	8	"yfbS"	"STM2333"	15370	43530	110	392	425	162	38	101	101	132	186	140	80	35	0	2019	1990	737	37	74	74	129	294	227	100	100	0	0.150	0.169	0.164	0.162	1.346	0.169	0.893	80	441	100	2236	2240	-2.741	291	1945	324	1916	34036	159166	1.575	6.330	0	0	0
4	4	8	"yfcC"	"STM2339"	15530	43530	110	289	339	279	82	105	105	114	54	47	100	90	0	1624	1735	584	33	80	80	93	60	64	100	100	0	0.119	0.141	0.117	0.121	1.606	0.139	0.371	80	436	100	1728	1889	-3.069	184	1544	234	1655	27157	138798	4.167	27.367	0	0	0
4	5	8	""	"STM2343"	15700	43530	100	148	160	53	33	106	106	116	44	37	47	22	0	1118	1232	603	48	87	87	120	99	82	100	98	0	0.041	0.047	0.047	0.043	2.827	0.031	0.145	80	415	100	1073	1199	-4.618	42	1031	54	1145	12810	98589	1.000	11.232	0	0	0
4	6	8	"yfcH"	"STM2350"	15890	43530	120	540	605	293	48	97	97	102	33	32	95	95	0	5215	5425	2874	52	83	83	120	131	109	98	97	0	0.086	0.095	0.096	0.095	1.290	0.095	0.958	120	481	100	5575	5850	-3.534	443	5132	508	5342	72609	651037	15.242	40.496	0	0	0
4	7	8	"fdx"	"STM2538"	16070	43530	120	6847	6250	3237	51	88	88	93	31	33	100	99	0	1490	1362	682	50	77	77	91	55	60	97	95	0	4.783	4.795	4.804	4.877	1.302	4.834	0.981	120	454	100	8172	7447	2.258	6759	1413	6162	1285	750045	163471	198.613	23.109	0	0	0
4	8	8	"cadB"	"STM2558"	16240	43530	110	310	347	137	39	78	78	92	80	86	98	82	0	7641	7927	3410	43	75	75	118	169	143	100	100	0	0.031	0.034	0.035	0.033	1.279	0.033	0.907	80	421	100	7798	8121	-5.027	232	7566	269	7852	27777	634186	3.188	46.207	0	0	0
4	9	8	"yfhG"	"STM2563"	16440	43530	110	1397	1405	499	35	77	77	144	583	404	91	65	0	2400	2356	788	33	71	71	130	256	196	100	100	0	0.567	0.581	0.579	0.570	1.204	0.587	0.963	80	478	100	3649	3613	-0.819	1320	2329	1328	2285	112405	188461	2.163	8.695	0	0	0
4	10	8	""	"STM2570"	16610	43530	110	263	298	159	53	72	72	111	522	470	6	0	0	1689	1909	1126	58	64	64	71	44	61	100	100	0	0.118	0.122	0.121	0.121	1.310	0.176	0.040	80	448	100	1816	2071	-3.089	191	1625	226	1845	23830	152699	0.358	41.773	0	0	0
4	11	8	""	"STM2587"	16780	43520	110	139	146	51	34	68	68	71	18	25	93	81	0	3485	3260	1185	36	59	59	65	43	66	100	100	0	0.021	0.024	0.022	0.022	1.827	0.023	0.634	80	420	100	3497	3279	-5.593	71	3426	78	3201	11641	260808	4.167	74.302	0	0	0
4	12	8	""	"STM2593"	16950	43530	110	172	172	47	27	69	69	73	28	38	96	82	0	2485	2487	819	32	63	63	99	161	162	100	100	0	0.043	0.042	0.044	0.040	1.427	0.043	0.831	80	466	100	2525	2527	-4.555	103	2422	103	2424	13731	198976	3.536	14.832	0	0	0
4	13	8	"yhbP"	"STM3270"	17140	43520	110	582	571	124	21	66	66	69	18	26	100	100	0	4743	4527	1044	23	61	61	90	141	156	100	100	0	0.110	0.113	0.111	0.113	1.145	0.112	0.963	80	465	100	5198	4971	-3.182	516	4682	505	4466	45657	362156	27.889	31.468	0	0	0
4	14	8	""	"STM3277"	17310	43530	110	210	212	37	17	67	67	71	22	30	100	100	0	9234	9139	1187	12	57	57	96	184	191	100	100	0	0.016	0.016	0.016	0.016	1.275	0.016	0.788	80	453	100	9320	9227	-6.004	143	9177	145	9082	16971	731131	6.409	49.147	0	0	0
4	15	8	"pnp"	"STM3282"	17480	43530	110	53688	52751	6915	13	79	79	1920	7516	391	100	100	0	12410	11998	1570	13	64	64	643	1971	306	100	100	0	4.342	4.414	4.366	4.411	1.075	4.426	0.990	80	466	100	65955	64606	2.118	53609	12346	52672	11934	4220088	959815	6.763	5.761	0	0	0
4	16	8	"secG"	"STM3293"	17660	43530	110	24734	23600	6990	29	92	92	2197	7893	359	98	83	0	1461	1381	398	28	75	75	596	1919	321	3	0	0	17.779	18.000	17.903	18.185	1.192	9.637	0.521	80	419	100	26028	24814	4.152	24642	1386	23508	1306	1888037	110475	2.712	0.409	0	0	0
4	17	8	"yhbE"	"STM3302"	17830	43530	110	6530	6258	1790	28	91	91	235	559	237	100	100	0	5705	5503	1607	29	86	86	182	426	234	100	100	0	1.146	1.138	1.123	1.147	1.137	1.125	0.970	80	461	100	12058	11584	0.197	6439	5619	6167	5417	500666	440201	10.775	12.491	0	0	0
4	18	8	"yrbA"	"STM3308"	18020	43540	100	571	1077	1926	178	79	79	151	383	253	65	30	0	280	463	705	152	77	77	157	413	263	18	8	0	2.424	2.585	2.484	2.554	1.799	2.723	0.980	80	442	100	695	1384	1.277	492	203	998	386	86163	37045	2.418	0.741	0	0	0
4	19	8	""	"STM0718"	18200	43540	110	217	239	147	61	76	76	79	20	25	98	97	0	5182	5049	1984	39	80	80	140	228	162	100	100	0	0.028	0.033	0.029	0.030	1.516	0.031	0.537	80	433	100	5243	5132	-5.177	141	5102	163	4969	19092	403901	8.000	21.531	0	0	0
4	20	8	""	"STM0724"	18370	43530	100	97	108	44	40	78	78	82	23	28	38	27	0	80	100	62	62	74	74	137	238	173	2	0	0	3.167	1.154	0.831	0.864	2.765	0.039	0.065	80	399	100	25	56	1.663	19	6	30	26	8640	8004	1.130	-0.155	-50	0	0
4	21	8	"sdhD"	"STM0733"	18550	43540	110	1753	1657	576	34	80	80	90	89	98	100	100	0	2775	2638	899	34	75	75	109	333	305	100	100	0	0.620	0.615	0.612	0.616	1.117	0.613	0.969	80	482	100	4373	4140	-0.691	1673	2700	1577	2563	132540	211029	17.607	7.595	0	0	0
4	22	8	"ybgC"	"STM0744"	18730	43540	110	1457	1539	1063	69	84	84	130	343	263	93	88	0	1792	1815	972	53	76	76	101	124	122	100	98	0	0.800	0.837	0.796	0.798	1.185	0.949	0.953	80	472	100	3089	3194	-0.322	1373	1716	1455	1739	123142	145174	4.108	13.823	0	0	0
4	23	8	"ybgF"	"STM0750"	18920	43530	110	17122	16151	5898	36	86	86	127	320	251	100	100	0	4157	3863	1398	36	67	67	88	74	84	100	100	0	4.165	4.232	4.237	4.246	1.120	4.295	0.969	80	516	100	21126	19861	2.058	17036	4090	16065	3796	1292053	309049	50.075	51.014	0	0	0
4	24	8	"aroG"	"STM0760"	19100	43540	110	3578	3709	1602	43	76	76	86	51	59	100	100	0	4004	3926	1556	39	58	58	88	325	369	100	98	0	0.887	0.939	0.928	0.930	1.135	0.951	0.976	80	525	100	7448	7501	-0.172	3502	3946	3633	3868	296687	314040	71.039	11.809	0	0	0
4	1	9	""	"STM0868"	15000	43700	120	1339	1328	380	28	90	90	100	76	76	98	97	0	11102	11037	3227	29	80	80	103	119	115	100	100	0	0.113	0.113	0.112	0.111	1.169	0.113	0.987	120	553	100	12271	12195	-3.142	1249	11022	1238	10957	159317	1324397	16.158	91.882	0	0	0
4	2	9	"rimK"	"STM0875"	15170	43700	110	1617	1593	423	26	92	92	110	137	124	100	100	0	4833	4700	1300	27	80	80	138	234	169	100	100	0	0.321	0.325	0.324	0.325	1.126	0.319	0.972	80	431	100	6278	6121	-1.640	1525	4753	1501	4620	127467	375999	10.825	19.496	0	0	0
4	3	9	"ybjF"	"STM0882"	15360	43700	110	2813	2791	492	17	90	90	100	52	52	100	100	0	6181	6183	1089	17	82	82	120	142	118	100	100	0	0.446	0.443	0.443	0.442	1.066	0.441	0.990	80	465	100	8822	8802	-1.163	2723	6099	2701	6101	223308	494679	51.750	42.697	0	0	0
4	4	9	"artP"	"STM0891"	15530	43700	110	6947	6734	1489	22	88	88	128	273	213	100	100	0	7762	7527	1923	25	82	82	146	392	268	100	100	0	0.893	0.893	0.884	0.907	1.107	0.878	0.990	80	450	100	14539	14091	-0.163	6859	7680	6646	7445	538703	602126	24.198	18.829	0	0	0
4	5	9	""	"STM0896"	15720	43700	100	128	131	35	26	86	86	129	287	222	0	0	0	5475	5502	918	16	82	82	169	428	253	100	100	0	0.008	0.008	0.008	0.007	2.284	0.007	0.334	80	408	100	5435	5465	-7.005	42	5393	45	5420	10509	440175	0.007	12.460	0	0	0
4	6	9	""	"STM0901"	15890	43690	110	117	132	51	38	85	85	87	26	29	58	32	0	6139	5775	1503	26	81	81	118	146	123	100	100	0	0.005	0.008	0.007	0.007	2.871	0.008	0.313	80	417	100	6090	5741	-7.565	32	6058	47	5694	10593	461974	1.731	38.747	0	0	0
4	7	9	""	"STM1035"	16070	43690	110	165	181	76	41	82	82	86	25	29	88	72	0	2105	2033	781	38	87	87	108	83	76	100	100	0	0.041	0.051	0.046	0.044	1.755	0.052	0.685	80	442	100	2101	2045	-4.604	83	2018	99	1946	14457	162601	3.800	23.193	0	0	0
4	8	9	""	"STM1039"	16250	43690	110	248	263	81	30	81	81	85	24	28	100	100	0	3460	3619	1215	33	84	84	113	119	105	100	100	0	0.049	0.051	0.050	0.050	1.420	0.047	0.795	80	452	100	3543	3717	-4.337	167	3376	182	3535	21068	289545	7.417	29.462	0	0	0
4	9	9	"aceK"	"STM4185"	16420	43700	110	526	580	292	50	80	80	83	32	38	100	100	0	10313	10204	2236	21	77	77	140	347	247	100	100	0	0.044	0.049	0.043	0.046	1.390	0.047	0.715	80	477	100	10682	10627	-4.520	446	10236	500	10127	46372	816334	15.531	29.003	0	0	0
4	10	9	""	"STM4196"	16620	43710	110	211	230	98	42	73	73	77	22	28	98	95	0	5631	5701	2010	35	66	66	121	344	284	100	100	0	0.025	0.028	0.026	0.025	1.495	0.029	0.837	80	477	100	5703	5792	-5.334	138	5565	157	5635	18374	456091	6.955	16.221	0	0	0
4	11	9	""	"STM4200"	16790	43700	110	572	572	137	23	69	69	72	17	23	100	100	0	11991	11366	3200	28	57	57	70	59	84	100	100	0	0.042	0.044	0.044	0.045	1.133	0.043	0.973	80	439	100	12437	11812	-4.568	503	11934	503	11309	45788	909267	29.412	191.458	0	0	0
4	12	9	""	"STM4204"	16950	43700	110	919	939	292	31	71	71	75	23	30	100	100	0	3500	3463	1155	33	60	60	87	131	150	100	100	0	0.247	0.255	0.252	0.255	1.126	0.250	0.980	80	472	100	4288	4271	-2.020	848	3440	868	3403	75117	277070	37.565	25.771	0	0	0
4	13	9	"pduE"	"STM2042"	17150	43700	110	250	254	74	29	73	73	77	25	32	100	97	0	4739	4528	1068	23	63	63	84	105	125	100	100	0	0.038	0.041	0.039	0.038	1.632	0.037	0.690	80	476	100	4853	4646	-4.723	177	4676	181	4465	20332	362229	7.080	42.324	0	0	0
4	14	9	"pduV"	"STM2056"	17310	43710	100	211	231	112	48	74	74	84	96	114	75	23	0	3811	3762	1088	28	67	67	85	99	116	100	100	0	0.037	0.042	0.034	0.037	2.074	0.032	0.391	80	381	100	3881	3852	-4.772	137	3744	157	3695	18498	300937	1.531	37.141	0	0	0
4	15	9	"stfF"	"STM0199"	17490	43710	110	211	219	57	26	78	78	625	4244	679	0	0	0	6856	6766	1683	24	75	75	245	1118	456	100	100	0	0.020	0.021	0.020	0.020	1.377	0.020	0.795	80	466	100	6914	6832	-5.672	133	6781	141	6691	17510	541272	-0.096	5.833	0	0	0
4	16	9	"thiH"	"STM4159"	17670	43700	110	864	869	82	9	89	89	124	260	209	100	100	0	12626	12618	1036	8	94	94	318	1194	375	100	100	0	0.062	0.062	0.062	0.062	1.113	0.062	0.969	80	467	100	13307	13304	-4.015	775	12532	780	12524	69556	1009422	2.865	10.302	0	0	0
4	17	9	"yojN"	"STM2269"	17850	43710	110	7765	7057	2224	31	92	92	159	369	232	100	100	0	16058	14532	4765	32	98	98	408	1382	338	100	97	0	0.481	0.483	0.478	0.489	1.240	0.477	0.963	80	482	100	23633	21399	-1.057	7673	15960	6965	14434	564593	1162569	18.694	10.220	0	0	0
4	18	9	""	"STM4261"	18030	43720	100	215	264	143	54	83	83	122	294	240	15	3	0	514	649	395	60	86	86	194	783	403	27	1	0	0.308	0.321	0.319	0.312	1.487	0.340	0.853	80	408	100	560	744	-1.697	132	428	181	563	21125	51920	0.483	0.581	0	0	0
4	19	9	"traP"	"PSLT082"	18200	43710	110	179	212	85	40	84	84	86	24	27	97	93	0	4454	4730	1558	32	86	86	111	135	121	100	100	0	0.022	0.028	0.024	0.024	1.600	0.033	0.074	80	453	100	4463	4772	-5.523	95	4368	128	4644	16984	378410	5.250	34.215	0	0	0
4	20	9	""	"STM1542"	18380	43720	100	204	240	116	48	81	81	84	22	26	100	90	0	2757	3285	1796	54	80	80	89	39	43	100	100	0	0.046	0.050	0.046	0.045	1.459	0.052	0.879	80	418	100	2800	3364	-4.444	123	2677	159	3205	19212	262821	7.091	81.949	0	0	0
4	21	9	""	"STM4309"	18550	43720	110	372	371	50	13	81	81	85	27	31	100	100	0	19782	19617	2194	11	91	91	293	1246	425	100	100	0	0.015	0.015	0.015	0.015	1.157	0.015	0.945	80	478	100	19982	19816	-6.080	291	19691	290	19526	29661	1569328	10.593	15.509	0	0	0
4	22	9	"adi"	"STM4296"	18740	43720	110	993	995	106	10	83	83	90	40	44	100	100	0	18007	18471	1876	10	91	91	340	1318	387	100	100	0	0.051	0.050	0.049	0.050	1.087	0.049	0.977	80	441	100	18826	19292	-4.299	910	17916	912	18380	79603	1477710	22.625	13.756	0	0	0
4	23	9	"lpxO"	"STM4286"	18910	43720	110	4165	3961	864	21	79	79	104	270	259	100	100	0	8668	8226	1778	21	70	70	126	303	240	100	100	0	0.475	0.476	0.469	0.475	1.087	0.475	0.981	80	444	100	12684	12038	-1.073	4086	8598	3882	8156	316861	658086	14.285	26.733	0	0	0
4	24	9	"nrfC"	"STM4279"	19090	43720	100	123	146	71	48	75	75	81	47	58	50	23	0	1165	1440	1259	87	60	60	84	148	176	93	76	0	0.043	0.051	0.053	0.052	2.720	0.049	0.727	80	452	100	1153	1451	-4.525	48	1105	71	1380	11713	115228	1.383	9.162	0	0	0
4	1	10	"yafB"	"STM0255"	15000	43870	100	2204	2188	306	13	81	81	84	38	45	100	100	0	9905	9874	1292	13	85	85	93	34	36	100	100	0	0.216	0.215	0.213	0.215	1.070	0.214	0.987	80	420	100	11943	11896	-2.210	2123	9820	2107	9789	175021	789953	55.368	287.676	0	0	0
4	2	10	""	"STM0274"	15180	43860	110	711	705	102	14	86	86	94	48	51	100	100	0	16878	16902	2364	13	89	89	239	646	270	100	100	0	0.037	0.037	0.037	0.037	1.118	0.037	0.975	80	454	100	17414	17432	-4.748	625	16789	619	16813	56371	1352132	12.729	25.794	0	0	0
4	3	10	""	"STM0282"	15360	43880	100	239	233	51	21	82	82	88	32	36	98	88	0	5274	5075	1282	25	82	82	238	670	281	100	98	0	0.030	0.030	0.030	0.029	1.438	0.029	0.831	80	420	100	5349	5144	-5.047	157	5192	151	4993	18665	406018	4.531	7.219	0	0	0
4	4	10	""	"STM0288"	15530	43870	110	133	155	105	67	81	81	88	69	78	30	7	0	1538	1574	540	34	79	79	92	122	132	100	100	0	0.036	0.049	0.038	0.036	2.447	0.049	0.294	80	439	100	1511	1569	-4.810	52	1459	74	1495	12405	125940	0.971	12.148	0	0	0
4	5	10	""	"STM0297"	15700	43870	100	123	158	130	82	87	87	90	28	31	57	31	0	282	339	259	76	78	78	85	43	50	96	82	0	0.176	0.272	0.247	0.184	3.119	0.386	0.698	80	419	100	240	332	-2.503	36	204	71	261	12664	27141	2.429	5.907	0	0	0
4	6	10	"yafJ"	"STM0311"	15890	43870	100	1404	1373	553	40	94	94	97	29	29	100	100	0	2585	2431	938	38	78	78	87	36	41	100	100	0	0.523	0.544	0.538	0.535	1.197	0.550	0.939	80	427	100	3817	3632	-0.936	1310	2507	1279	2353	109831	194459	44.000	65.111	0	0	0
4	7	10	"ycfJ"	"STM1212"	16050	43880	110	181	202	114	56	88	88	92	30	32	87	72	0	482	550	360	65	85	85	97	53	54	97	92	0	0.234	0.245	0.218	0.229	1.764	0.257	0.779	80	468	100	490	579	-2.094	93	397	114	465	16176	44031	3.667	8.547	0	0	0
4	8	10	"ycfX"	"STM1220"	16250	43880	110	4090	3969	897	22	82	82	86	27	31	100	100	0	6919	6702	1518	22	83	83	95	54	56	100	100	0	0.586	0.587	0.588	0.587	1.062	0.586	0.988	80	500	100	10844	10506	-0.770	4008	6836	3887	6619	317552	536126	143.815	122.352	0	0	0
4	9	10	""	"STM1236"	16420	43880	110	188	207	85	41	83	83	88	33	37	93	78	0	500	519	203	39	78	78	97	162	167	96	73	0	0.249	0.281	0.265	0.258	1.454	0.302	0.713	80	452	100	527	565	-2.007	105	422	124	441	16527	41494	3.606	2.605	0	0	0
4	10	10	""	"STM1253"	16600	43880	110	273	302	145	48	81	81	86	33	38	98	93	0	802	838	372	44	73	73	80	28	35	100	100	0	0.263	0.289	0.277	0.274	1.347	0.265	0.807	80	466	100	921	986	-1.925	192	729	221	765	24195	67045	6.545	27.071	0	0	0
4	11	10	"yoaG"	"STM1272"	16790	43880	100	102	130	127	97	75	75	79	22	27	55	32	0	377	402	161	40	63	63	72	33	45	100	100	0	0.086	0.162	0.113	0.104	2.718	0.255	0.282	80	430	100	341	394	-3.540	27	314	55	339	10379	32121	2.318	10.000	0	0	0
4	12	10	""	"STM1276"	16960	43890	110	339	336	113	33	76	76	79	23	29	98	97	0	641	618	199	32	63	63	70	26	37	100	100	0	0.455	0.468	0.480	0.445	1.390	0.481	0.910	80	452	100	841	815	-1.136	263	578	260	555	26899	49414	11.174	21.077	0	0	0
4	13	10	"rstB"	"STM1471"	17130	43880	110	1161	1146	242	21	80	80	89	63	70	100	100	0	10695	10308	2368	22	67	67	85	93	109	100	100	0	0.102	0.104	0.104	0.104	1.120	0.102	0.979	80	468	100	11709	11307	-3.297	1081	10628	1066	10241	91697	824667	16.778	109.925	0	0	0
4	14	10	"ydgH"	"STM1478"	17310	43870	110	14431	14157	1940	13	86	86	222	758	341	100	100	0	7688	7587	1058	13	72	72	183	549	300	100	100	0	1.884	1.872	1.876	1.875	1.068	1.875	0.986	80	464	100	21961	21586	0.913	14345	7616	14071	7515	1132597	606995	18.384	13.486	0	0	0
4	15	10	"ynfM"	"STM1486"	17490	43880	100	1032	1012	308	30	79	79	231	798	345	72	1	0	12631	11824	2392	20	70	70	206	584	283	100	100	0	0.076	0.079	0.076	0.076	1.286	0.077	0.749	80	418	100	13514	12687	-3.720	953	12561	933	11754	80922	945954	0.979	19.894	0	0	0
4	16	10	""	"STM1493"	17660	43880	110	540	536	72	13	84	84	98	64	65	100	100	0	11125	11137	1106	9	89	89	339	1094	322	100	100	0	0.041	0.041	0.040	0.041	1.133	0.040	0.958	80	453	100	11492	11500	-4.597	456	11036	452	11048	42899	890938	6.844	9.870	0	0	0
4	17	10	"ynfD"	"STM1500"	17830	43890	100	243	271	147	54	92	92	106	71	66	68	52	0	490	578	428	74	100	100	267	830	310	23	0	0	0.387	0.374	0.368	0.473	2.311	0.081	0.310	80	438	100	541	657	-1.369	151	390	179	478	21681	46231	2.324	0.375	0	0	0
4	18	10	"udg"	"STM2080"	18030	43890	110	5879	5806	653	11	88	88	98	45	45	100	100	0	14281	14054	1353	9	94	94	111	104	93	100	100	0	0.408	0.410	0.410	0.409	1.066	0.411	0.988	80	460	100	19978	19678	-1.293	5791	14187	5718	13960	464462	1124353	126.844	134.067	0	0	0
4	19	10	""	"STM2787"	18200	43890	100	125	177	182	102	87	87	90	25	27	63	35	0	1214	1200	368	30	99	99	109	46	42	100	100	0	0.034	0.082	0.038	0.040	3.419	0.110	0.294	80	396	100	1153	1191	-4.875	38	1115	90	1101	14169	95989	3.480	23.717	0	0	0
4	20	10	"gabT"	"STM2792"	18370	43890	110	615	598	98	16	87	87	90	26	28	100	100	0	10604	10568	1700	16	90	90	103	63	61	100	100	0	0.050	0.049	0.049	0.048	1.138	0.048	0.959	80	465	100	11042	10989	-4.316	528	10514	511	10478	47858	845407	19.538	166.111	0	0	0
4	21	10	"mobA"	"STM3994"	18560	43900	100	1049	1041	186	17	87	87	89	24	26	100	100	0	5133	5120	958	18	95	95	144	517	359	100	100	0	0.191	0.190	0.188	0.190	1.107	0.188	0.978	80	385	100	6000	5979	-2.389	962	5038	954	5025	83279	409576	39.667	9.625	0	0	0
4	22	10	""	"STM4014"	18730	43890	120	201	204	58	28	82	82	86	23	26	100	92	0	5865	5355	2022	37	95	95	163	576	353	100	98	0	0.021	0.023	0.022	0.023	1.450	0.023	0.822	120	456	100	5889	5382	-5.600	119	5770	122	5260	24453	642548	5.130	9.014	0	0	0
4	23	10	""	"STM4033"	18900	43890	120	103	112	44	39	75	75	79	25	31	54	30	0	128	146	79	54	69	69	87	118	135	20	5	0	0.475	0.481	0.624	0.688	3.364	0.467	0.434	120	474	100	87	114	-1.075	28	59	37	77	13412	17541	1.320	0.500	0	0	0
4	24	10	""	"STM4054"	19090	43890	110	147	164	81	49	71	71	72	18	25	93	87	0	3098	3218	1274	39	63	63	70	31	44	100	100	0	0.025	0.029	0.027	0.024	1.905	0.031	0.665	80	504	100	3111	3248	-5.320	76	3035	93	3155	13151	257468	5.111	101.548	0	0	0
4	1	11	""	"STM2943"	15000	44040	110	318	320	51	15	85	85	92	48	52	100	100	0	8375	8201	1135	13	83	83	92	36	39	100	100	0	0.028	0.029	0.029	0.029	1.236	0.029	0.802	80	508	100	8525	8353	-5.153	233	8292	235	8118	25639	656112	4.750	225.250	0	0	0
4	2	11	""	"STM2955"	15170	44040	100	289	363	372	102	85	85	92	46	50	97	88	0	622	760	696	91	86	86	134	479	357	67	10	0	0.381	0.412	0.368	0.384	1.415	0.422	0.646	80	431	100	740	952	-1.394	204	536	278	674	29027	60781	5.891	1.307	0	0	0
4	3	11	"yqcC"	"STM2965"	15360	44060	110	219	248	133	53	85	85	94	46	48	87	65	0	283	341	227	66	87	87	102	72	70	86	71	0	0.684	0.642	0.666	0.643	1.622	0.555	0.727	80	478	100	330	417	-0.549	134	196	163	254	19834	27290	3.348	3.319	0	0	0
4	4	11	"fucO"	"STM2973"	15540	44050	110	462	460	72	15	78	78	83	25	30	100	100	0	11500	11304	1740	15	83	83	96	66	68	100	100	0	0.034	0.034	0.034	0.034	1.154	0.033	0.946	80	439	100	11801	11603	-4.894	384	11417	382	11221	36825	904304	15.080	169.818	0	0	0
4	5	11	"fucK"	"STM2977"	15700	44050	100	185	200	85	42	81	81	83	24	28	100	93	0	4271	4151	778	18	81	81	93	49	52	100	100	0	0.025	0.029	0.026	0.026	1.476	0.030	0.605	80	406	100	4294	4189	-5.332	104	4190	119	4070	15968	332105	4.875	82.816	0	0	0
4	6	11	"csdA"	"STM2984"	15880	44060	100	1570	1529	401	26	91	91	95	39	41	100	100	0	3547	3378	787	23	82	82	97	52	53	100	100	0	0.427	0.436	0.434	0.433	1.109	0.435	0.967	80	412	100	4944	4734	-1.228	1479	3465	1438	3296	122298	270219	36.769	63.096	0	0	0
4	7	11	"yqhE"	"STM3165"	16060	44060	120	3895	3839	1622	42	89	89	115	226	196	98	96	0	5000	4818	1977	41	83	83	108	161	149	98	97	0	0.774	0.792	0.786	0.814	1.271	0.797	0.982	120	520	100	8723	8485	-0.370	3806	4917	3750	4735	460667	578153	16.478	29.255	0	0	0
4	8	11	""	"STM3175"	16250	44060	110	387	443	220	49	86	86	92	36	39	100	100	0	1609	1865	989	53	83	83	98	75	76	100	100	0	0.197	0.200	0.198	0.195	1.312	0.196	0.904	80	448	100	1827	2139	-2.342	301	1526	357	1782	35433	149177	9.750	23.560	0	0	0
4	9	11	"STMF1.5"	"Not LT2a91"	16420	44050	100	116	138	72	52	86	86	93	33	35	42	22	0	105	133	104	78	87	87	94	34	36	33	17	0	1.667	1.130	1.112	1.313	2.810	0.734	0.658	80	408	100	48	98	0.737	30	18	52	46	11004	10634	1.364	1.147	-50	0	0
4	10	11	"yfiO"	"STM2663"	16600	44050	110	5595	5522	1490	26	89	89	96	37	38	100	100	0	2322	2188	526	24	94	94	102	38	37	100	100	0	2.471	2.595	2.570	2.577	1.131	2.631	0.969	80	466	100	7734	7527	1.305	5506	2228	5433	2094	441728	175005	146.649	54.895	0	0	0
4	11	11	""	"STM2680"	16780	44060	110	673	716	279	38	86	86	94	38	40	100	98	0	2652	2720	1012	37	89	89	114	139	121	100	100	0	0.229	0.239	0.236	0.233	1.290	0.238	0.937	80	467	100	3150	3261	-2.126	587	2563	630	2631	57279	217569	16.368	18.748	0	0	0
4	12	11	""	"STM2690"	16960	44060	110	293	323	107	33	88	88	94	31	32	100	100	0	3341	3598	1195	33	79	79	97	85	87	100	100	0	0.063	0.067	0.064	0.064	1.258	0.066	0.877	80	438	100	3467	3754	-3.992	205	3262	235	3519	25805	287869	7.387	41.188	0	0	0
4	13	11	"ybbN"	"STM0504"	17130	44060	110	10810	10733	1623	15	93	93	128	211	164	100	100	0	5530	5436	889	16	78	78	103	112	108	100	100	0	1.966	1.986	1.976	1.994	1.075	1.989	0.984	80	453	100	16169	15998	0.975	10717	5452	10640	5358	858646	434848	50.261	47.616	0	0	0
4	14	11	"allA"	"STM0515"	17310	44060	110	510	520	108	20	89	89	153	468	305	32	0	0	5741	5694	1071	18	74	74	131	393	300	100	100	0	0.074	0.077	0.077	0.076	1.162	0.073	0.505	80	492	100	6088	6051	-3.751	421	5667	431	5620	41566	455551	0.784	14.155	0	0	0
4	15	11	""	"STM0520"	17490	44070	110	156	164	49	29	77	77	85	52	61	82	25	0	4927	4839	1509	31	65	65	83	65	78	100	100	0	0.016	0.018	0.017	0.017	1.857	0.015	0.193	80	451	100	4941	4861	-5.944	79	4862	87	4774	13080	387120	1.519	73.169	0	0	0
4	16	11	"ybbY"	"STM0524"	17650	44060	100	238	240	92	38	79	79	85	50	58	85	73	0	10137	8893	5216	58	79	79	169	559	330	93	91	0	0.016	0.018	0.019	0.021	1.694	0.017	0.706	80	410	100	10217	8975	-5.983	159	10058	161	8814	19164	711419	3.100	15.606	0	0	0
4	17	11	"ylbE"	"STM0530"	17850	44070	100	168	168	34	20	87	87	95	48	50	77	31	0	5452	5216	1394	26	91	91	156	475	304	100	100	0	0.015	0.016	0.015	0.015	1.614	0.014	0.574	80	439	100	5442	5206	-6.048	81	5361	81	5125	13463	417281	1.521	10.653	0	0	0
4	18	11	"cysS"	"STM0537"	18030	44060	110	16120	16045	3966	24	91	91	109	90	82	100	100	0	11626	11721	3148	26	98	98	117	89	76	100	100	0	1.390	1.373	1.386	1.379	1.084	1.363	0.982	80	452	100	27557	27577	0.476	16029	11528	15954	11623	1283586	937705	177.067	130.382	0	0	0
4	19	11	"yohJ"	"STM2181"	18200	44060	100	206	208	35	16	85	85	100	87	87	86	8	0	1109	1082	246	22	102	102	113	64	56	100	100	0	0.120	0.126	0.117	0.124	1.337	0.120	0.363	80	406	100	1128	1103	-3.057	121	1007	123	980	16603	86575	1.241	15.141	0	0	0
4	20	11	"galS"	"STM2191"	18370	44070	110	446	442	94	21	88	88	93	30	32	100	100	0	7602	7344	1650	22	94	94	113	82	72	100	100	0	0.048	0.049	0.048	0.049	1.221	0.048	0.933	80	465	100	7866	7604	-4.390	358	7508	354	7250	35355	587514	11.633	88.183	0	0	0
4	21	11	"lysP"	"STM2200"	18560	44060	110	9468	9231	1998	21	91	91	96	37	38	100	100	0	14032	13759	3087	22	95	95	113	81	71	100	100	0	0.673	0.669	0.666	0.671	1.091	0.664	0.985	80	476	100	23314	22804	-0.572	9377	13937	9140	13664	738463	1100728	246.892	168.469	0	0	0
4	22	11	"yejH"	"STM2223"	18740	44070	100	2497	2520	434	17	91	91	96	41	42	100	100	0	12457	12430	2429	19	83	83	93	60	64	100	100	0	0.194	0.197	0.196	0.197	1.100	0.193	0.979	80	391	100	14780	14776	-2.363	2406	12374	2429	12347	201603	994373	59.122	205.617	0	0	0
4	23	11	""	"STM2231"	18910	44070	100	88	98	39	39	85	85	89	29	32	26	12	0	76	105	63	60	66	66	71	19	26	40	32	0	0.300	0.333	0.750	0.900	4.262	0.601	0.254	80	413	100	13	52	-1.737	3	10	13	39	7857	8439	0.310	1.789	-50	0	0
4	24	11	""	"STM2240"	19100	44070	100	1020	1012	234	23	76	76	83	50	60	100	100	0	10584	10349	1833	17	61	61	67	24	35	100	100	0	0.090	0.091	0.091	0.089	1.168	0.090	0.966	80	474	100	11467	11224	-3.479	944	10523	936	10288	80981	827952	18.580	428.417	0	0	0
4	1	12	"phoP"	"STM1231"	14990	44230	110	9995	9906	2708	27	88	88	102	71	69	100	100	0	3901	3886	1007	25	92	92	101	44	43	100	100	0	2.601	2.588	2.594	2.577	1.082	2.599	0.991	80	534	100	13716	13612	1.379	9907	3809	9818	3794	792447	310854	138.085	86.023	0	0	0
4	2	12	"phoP"	"STM1231"	15180	44220	110	14894	13886	3714	26	94	94	130	148	113	100	100	0	5874	5587	1406	25	98	98	126	144	114	100	100	0	2.562	2.513	2.517	2.503	1.063	2.532	0.992	80	536	100	20576	19281	1.357	14800	5776	13792	5489	1110870	446947	92.946	37.924	0	0	0
4	3	12	"phoQ"	"STM1230"	15360	44230	110	2824	2810	726	25	91	91	119	134	112	100	100	0	2459	2475	633	25	97	97	114	72	63	100	100	0	1.157	1.143	1.158	1.143	1.103	1.152	0.979	80	440	100	5095	5097	0.210	2733	2362	2719	2378	224770	197966	20.082	32.792	0	0	0
4	4	12	"phoQ"	"STM1230"	15530	44220	110	10057	9834	2871	29	87	87	106	149	140	100	100	0	8816	8518	2439	28	95	95	120	160	133	100	100	0	1.143	1.157	1.153	1.156	1.064	1.149	0.993	80	481	100	18691	18170	0.193	9970	8721	9747	8423	786697	681467	65.289	52.488	0	0	0
4	5	12	"phoQ"	"STM1230"	15710	44230	100	2277	2354	525	22	84	84	106	160	150	100	100	0	2026	2073	426	20	96	96	124	172	138	100	100	0	1.136	1.148	1.144	1.145	1.078	1.161	0.985	80	420	100	4123	4247	0.184	2193	1930	2270	1977	188346	165854	14.050	11.331	0	0	0
4	6	12	"hupA"	"STM4170"	15890	44230	100	9733	9124	2919	31	90	90	110	90	81	100	100	0	684	714	280	39	93	93	103	37	35	100	100	0	16.316	14.548	17.517	14.612	1.683	17.088	0.650	80	396	100	10234	9655	4.028	9643	591	9034	621	729890	57080	100.156	16.514	0	0	0
4	7	12	"sopB"	"STM1091"	16060	44230	110	18064	17634	3464	19	98	98	191	476	249	100	100	0	11482	11119	2193	19	99	99	164	393	239	100	100	0	1.578	1.591	1.576	1.590	1.068	1.581	0.992	80	454	100	29349	28556	0.658	17966	11383	17536	11020	1410681	889528	36.645	27.875	0	0	0
4	8	12	"pipC"	"STM0375"	16260	44230	110	3673	3532	1074	30	94	94	171	460	269	100	98	0	2492	2307	664	28	95	95	159	384	241	100	98	0	1.493	1.554	1.551	1.543	1.098	1.569	0.989	80	476	100	5976	5650	0.578	3579	2397	3438	2212	282582	184571	7.307	5.594	0	0	0
4	9	12	"pipC"	"STM0375"	16430	44230	110	4122	4093	1203	29	90	90	103	59	57	100	100	0	2521	2679	727	27	96	96	111	54	48	100	100	0	1.663	1.550	1.555	1.538	1.118	1.561	0.983	80	452	100	6457	6586	0.734	4032	2425	4003	2583	327474	214324	67.627	47.556	0	0	0
4	10	12	"ssrB"	"STM1391"	16600	44230	110	465	453	119	26	91	91	106	60	56	100	97	0	3188	3079	817	26	107	107	124	60	48	100	100	0	0.121	0.122	0.117	0.119	1.268	0.118	0.844	80	452	100	3455	3334	-3.042	374	3081	362	2972	36245	246351	5.783	49.250	0	0	0
4	11	12	"ssrB"	"STM1391"	16770	44230	100	872	833	202	24	93	93	101	42	41	100	100	0	6294	5812	1490	25	109	109	160	209	130	100	100	0	0.126	0.130	0.128	0.130	1.168	0.129	0.970	80	418	100	6964	6443	-2.989	779	6185	740	5703	66679	464945	17.429	27.043	0	0	0
4	12	12	"ssrB"	"STM1391"	16960	44230	110	970	956	135	14	99	99	114	58	50	100	100	0	6895	6856	661	9	103	103	203	339	166	100	100	0	0.128	0.127	0.127	0.126	1.128	0.125	0.969	80	478	100	7663	7610	-2.963	871	6792	857	6753	76514	548472	14.517	19.625	0	0	0
4	13	12	"lrp"	"STM0959"	17140	44230	110	12471	11876	3149	26	102	102	146	192	131	100	100	0	4032	3898	930	23	92	92	172	303	176	100	100	0	3.139	3.094	3.123	3.064	1.079	3.176	0.969	80	454	100	16309	15580	1.650	12369	3940	11774	3806	950048	311817	61.094	12.297	0	0	0
4	14	12	"lrp"	"STM0959"	17310	44240	110	12185	11786	2521	21	80	80	128	190	148	100	100	0	4175	3998	846	21	67	67	93	82	88	100	100	0	2.947	2.978	2.974	2.978	1.081	2.970	0.991	80	453	100	16213	15637	1.559	12105	4108	11706	3931	942903	319877	61.358	47.622	0	0	0
4	15	12	"gyrA"	"STM2272"	17490	44240	110	3220	3391	2154	63	72	72	104	137	131	100	100	0	898	1126	690	61	61	61	75	59	78	100	100	0	3.761	3.116	3.002	3.050	1.235	3.119	0.943	80	433	100	3985	4384	1.911	3148	837	3319	1065	271294	90058	23.993	17.814	0	0	0
4	16	12	"gyrA"	"STM2272"	17670	44240	120	13308	13598	8968	65	85	85	95	54	56	100	100	0	4632	4380	2820	64	81	81	111	182	163	97	95	0	2.906	3.143	3.156	3.126	1.430	3.196	0.973	120	513	100	17774	17812	1.539	13223	4551	13513	4299	1631707	525596	250.056	23.456	0	0	0
4	17	12	"csrA"	"STM2826"	17850	44240	100	2792	2818	867	30	88	88	92	28	30	100	100	0	708	779	292	37	87	87	99	42	42	100	100	0	4.354	3.945	4.636	3.993	1.456	4.244	0.765	80	411	100	3325	3422	2.122	2704	621	2730	692	225471	62326	97.357	16.190	0	0	0
4	18	12	"csrA"	"STM2826"	18020	44240	110	2785	2780	1065	38	87	87	98	64	65	100	100	0	670	722	354	49	88	88	98	52	53	100	100	0	4.636	4.248	4.722	4.488	1.307	4.218	0.861	80	478	100	3280	3327	2.213	2698	582	2693	634	222393	57728	41.906	12.000	0	0	0
4	19	12	"yhhP"	"STM3578"	18210	44250	110	200	246	154	62	86	86	92	34	36	95	77	0	243	304	201	66	95	95	100	31	31	97	86	0	0.770	0.766	0.752	0.765	1.455	0.900	0.812	80	464	100	262	369	-0.377	114	148	160	209	19642	24356	4.529	6.581	0	0	0
4	20	12	"yhhP"	"STM3578"	18370	44240	110	298	310	87	28	91	91	93	25	26	100	100	0	453	458	154	33	95	95	106	56	52	100	98	0	0.578	0.603	0.608	0.610	1.221	0.592	0.905	80	426	100	565	582	-0.790	207	358	219	363	24807	36652	8.680	6.286	0	0	0
4	21	12	"yhhP"	"STM3578"	18540	44250	100	464	509	195	38	96	96	106	105	99	100	95	0	669	690	264	38	98	98	109	56	51	100	100	0	0.644	0.698	0.686	0.700	1.260	0.699	0.920	80	429	100	939	1005	-0.634	368	571	413	592	40756	55202	3.838	10.375	0	0	0
4	22	12	"topA"	"STM1714"	18730	44240	110	27664	26796	4080	15	112	112	176	354	201	100	100	0	17748	17346	2910	16	87	87	133	267	200	100	100	0	1.560	1.546	1.549	1.552	1.066	1.554	0.990	80	479	100	45213	43943	0.642	27552	17661	26684	17259	2143650	1387676	75.198	64.468	0	0	0
4	23	12	"topA"	"STM1714"	18900	44240	90	730	843	434	51	116	116	188	370	196	84	40	0	442	488	327	67	73	73	127	292	229	61	15	0	1.664	1.752	1.926	1.830	1.244	1.453	0.912	52	350	100	983	1142	0.735	614	369	727	415	43815	25367	1.770	1.236	0	0	0
4	24	12	"fur"	"STM0693"	19080	44250	100	6371	6098	2644	43	89	89	99	60	60	100	100	0	2310	2200	905	41	64	64	69	22	31	100	100	0	2.797	2.813	2.780	2.835	1.165	2.840	0.968	80	462	100	8528	8145	1.484	6282	2246	6009	2136	487807	176022	99.983	96.864	0	0	0
4	1	13	"ctrl-buffer"	"ctrl-buffer"	14990	44400	100	80	99	71	71	84	84	91	52	57	10	3	0	95	127	133	104	98	98	107	41	38	21	11	0	1.333	0.517	0.664	0.737	2.956	0.505	0.694	80	486	100	-7	44	0.415	-4	-3	15	29	7939	10153	0.154	0.488	-50	0	0
4	2	13	"ctrl-buffer"	"ctrl-buffer"	15160	44430	40	140	137	54	39	90	90	114	115	100	8	0	0	230	217	123	56	117	117	151	184	121	41	0	0	0.442	0.470	0.472	0.494	1.604	0.446	0.738	12	68	100	163	147	-1.176	50	113	47	100	1646	2604	0.200	0.359	0	0	0
4	3	13	"ctrl-buffer"	"ctrl-buffer"	15350	44400	100	90	109	76	69	84	84	90	27	30	28	16	0	106	137	115	83	104	104	113	47	41	25	12	0	3.000	0.758	0.642	0.709	2.290	0.568	0.579	80	465	100	8	58	1.585	6	2	25	33	8692	10939	0.704	0.511	-50	0	0
4	4	13	"ctrl-buffer"	"ctrl-buffer"	15500	44400	60	129	153	131	85	97	97	104	42	40	37	15	0	162	168	75	44	115	115	132	62	46	40	18	0	0.681	1.057	0.652	0.641	2.299	1.198	0.344	32	170	100	79	109	-0.555	32	47	56	53	4885	5371	1.167	0.581	0	0	0
4	5	13	"ctrl-buffer"	"ctrl-buffer"	15710	44400	100	93	102	48	47	88	88	94	32	34	23	8	0	116	139	77	55	117	117	127	46	36	21	13	0	-5.000	0.636	0.686	0.740	3.286	0.595	0.476	80	455	100	4	36	Error	5	-1	14	22	8135	11125	0.250	0.261	-50	0	0
4	6	13	"ctrl-buffer"	"ctrl-buffer"	15880	44400	100	110	123	58	47	93	93	99	39	39	26	11	0	111	133	69	51	114	114	124	44	35	22	16	0	-5.667	1.579	0.794	0.766	4.171	0.631	0.557	80	418	100	14	49	Error	17	-3	30	19	9864	10668	0.615	0.205	-50	0	0
4	7	13	"ctrl-buffer"	"ctrl-buffer"	16060	44410	100	87	110	74	67	98	98	119	236	198	3	0	0	111	140	96	68	116	116	138	127	92	10	6	0	2.200	0.500	0.673	0.679	2.124	0.669	0.664	80	432	100	-16	36	1.138	-11	-5	12	24	8835	11217	-0.038	0.016	-50	0	0
4	8	13	"ctrl-buffer"	"ctrl-buffer"	16240	44410	100	94	117	82	70	97	97	105	36	34	26	12	0	98	139	116	83	115	115	129	59	45	23	8	0	0.176	0.833	0.607	0.538	2.366	0.553	0.571	80	436	100	-20	44	-2.503	-3	-17	20	24	9398	11091	0.333	0.169	-50	0	0
4	9	13	"ctrl-buffer"	"ctrl-buffer"	16420	44410	100	85	106	71	66	90	90	97	40	41	16	7	0	76	115	135	117	96	96	111	59	53	15	8	0	0.250	0.842	0.644	0.619	2.854	0.676	0.514	80	420	100	-25	35	-2.000	-5	-20	16	19	8452	9178	0.225	0.068	-50	0	0
4	10	13	"ctrl-buffer"	"ctrl-buffer"	16590	44410	100	99	115	54	46	89	89	102	50	49	25	10	0	114	143	93	65	102	102	119	75	63	25	12	0	0.833	0.634	0.607	0.555	3.470	0.706	0.492	80	420	100	22	67	-0.263	10	12	26	41	9213	11447	0.260	0.320	-50	0	0
4	11	13	"ctrl-buffer"	"ctrl-buffer"	16770	44410	100	92	105	46	43	104	104	117	58	49	6	3	0	96	118	79	66	124	124	144	96	66	6	3	0	0.429	-0.167	0.600	0.568	2.569	0.715	0.653	80	432	100	-40	-5	-1.222	-12	-28	1	-6	8367	9466	-0.207	-0.271	-50	0	0
4	12	13	"ctrl-buffer"	"ctrl-buffer"	16950	44410	100	96	112	58	51	105	105	113	43	38	12	7	0	98	132	118	89	127	127	151	149	98	7	3	0	0.310	1.400	0.500	0.566	2.740	0.546	0.594	80	442	100	-38	12	-1.688	-9	-29	7	5	8941	10543	-0.023	-0.128	-50	0	0
4	13	13	"ctrl-buffer"	"ctrl-buffer"	17130	44410	100	91	114	74	64	99	99	113	90	79	10	2	0	91	134	127	94	112	112	130	67	51	22	10	0	0.381	0.682	0.691	0.672	2.576	0.567	0.733	80	432	100	-29	37	-1.392	-8	-21	15	22	9091	10693	0.011	0.060	-50	0	0
4	14	13	"ctrl-buffer"	"ctrl-buffer"	17310	44410	100	89	108	109	100	83	83	94	81	86	6	3	0	87	111	111	100	86	86	102	121	118	3	3	0	6.000	1.000	0.709	0.776	3.525	0.910	0.748	80	397	100	7	50	2.585	6	1	25	25	8633	8850	0.173	0.074	-50	0	0
4	15	13	"ctrl-buffer"	"ctrl-buffer"	17480	44410	100	71	78	29	37	77	77	86	65	75	5	0	0	62	70	25	35	71	71	84	52	61	6	1	0	0.667	-1.000	0.989	0.989	2.516	0.738	0.586	80	419	100	-15	0	-0.585	-6	-9	1	-1	6216	5605	-0.123	-0.269	-50	0	0
4	16	13	"ctrl-buffer"	"ctrl-buffer"	17660	44410	100	100	116	74	63	97	97	105	40	38	20	12	0	105	141	109	77	108	108	131	75	57	17	12	0	-1.000	0.576	0.713	0.672	2.415	0.539	0.576	80	389	100	0	52	Error	3	-3	19	33	9317	11282	0.275	0.133	-50	0	0
4	17	13	"ctrl-buffer"	"ctrl-buffer"	17820	44440	100	132	159	132	83	96	96	103	39	37	46	23	0	155	201	157	78	114	114	139	77	55	40	18	0	0.878	0.724	0.610	0.620	2.939	0.822	0.531	80	429	100	77	150	-0.188	36	41	63	87	12712	16052	1.436	0.805	0	0	0
4	18	13	"ctrl-buffer"	"ctrl-buffer"	18020	44420	100	102	123	103	83	91	91	97	30	30	30	21	0	83	128	126	98	93	93	104	41	39	30	18	0	-1.100	0.914	0.693	0.691	3.374	0.738	0.647	80	440	100	1	67	Error	11	-10	32	35	9879	10257	0.867	0.585	-50	0	0
4	19	13	"ctrl-buffer"	"ctrl-buffer"	18200	44420	100	98	114	69	60	88	88	94	35	37	26	12	0	98	118	90	76	87	87	98	38	38	26	13	0	0.909	0.839	0.941	0.834	2.798	0.679	0.623	80	408	100	21	57	-0.138	10	11	26	31	9103	9457	0.571	0.526	-50	0	0
4	20	13	"ctrl-buffer"	"ctrl-buffer"	18370	44420	100	103	117	60	51	90	90	94	33	35	27	11	0	88	117	113	96	84	84	94	33	35	28	17	0	3.250	0.818	0.720	0.781	2.401	0.635	0.538	80	420	100	17	60	1.700	13	4	27	33	9338	9339	0.697	0.697	-50	0	0
4	21	13	"ctrl-buffer"	"ctrl-buffer"	18550	44420	100	90	103	49	47	88	88	93	31	33	21	6	0	76	89	49	55	82	82	89	32	35	11	3	0	-0.333	2.143	1.034	0.939	3.276	0.972	0.518	80	420	100	-4	22	Error	2	-6	15	7	8215	7155	0.323	0.000	-50	0	0
4	22	13	"ctrl-buffer"	"ctrl-buffer"	18730	44420	100	105	111	39	35	102	102	130	267	205	0	0	0	78	89	37	41	82	82	103	211	204	0	0	0	-0.750	1.286	1.000	1.079	2.573	0.961	0.312	80	432	100	-1	16	Error	3	-4	9	7	8872	7135	-0.071	-0.066	-50	0	0
4	23	13	"ctrl-buffer"	"ctrl-buffer"	18910	44420	100	109	117	35	29	99	99	105	37	35	27	8	0	74	87	46	52	73	73	76	25	32	17	12	0	10.000	1.286	1.250	1.231	3.728	0.771	0.342	80	442	100	11	32	3.322	10	1	18	14	9363	6991	0.324	0.440	-50	0	0
4	24	13	"ctrl-buffer"	"ctrl-buffer"	19090	44420	100	92	97	31	31	82	82	86	26	30	33	10	0	68	79	37	46	63	63	67	22	32	20	10	0	2.000	0.938	1.600	1.751	3.106	1.060	0.276	80	452	100	15	31	1.000	10	5	15	16	7721	6326	0.423	0.545	-50	0	0
4	1	14	""	"STM1553"	15000	44590	110	207	221	83	37	83	83	87	28	32	100	98	0	4794	4761	1104	23	95	95	102	35	34	100	100	0	0.026	0.030	0.026	0.028	1.455	0.028	0.618	80	566	100	4823	4804	-5.244	124	4699	138	4666	17695	380874	4.786	133.114	0	0	0
4	2	14	""	"STM3783"	15170	44590	110	122	148	121	81	88	88	93	28	30	57	31	0	802	935	529	56	109	109	119	59	49	100	100	0	0.049	0.073	0.055	0.048	2.502	0.106	0.483	80	541	100	727	886	-4.349	34	693	60	826	11877	74775	1.964	13.831	0	0	0
4	3	14	""	"STM2242"	15360	44600	110	121	130	41	31	89	89	93	26	27	63	23	0	2323	2300	886	38	113	113	125	60	48	100	100	0	0.014	0.019	0.017	0.016	2.006	0.021	0.358	80	545	100	2242	2228	-6.110	32	2210	41	2187	10426	184024	1.423	36.250	0	0	0
4	4	14	"yfiM"	"STM2653"	15530	44590	100	527	524	102	19	91	91	96	33	34	100	100	0	2747	2580	586	22	114	114	125	47	37	100	100	0	0.166	0.176	0.172	0.176	1.182	0.171	0.950	80	505	100	3069	2899	-2.594	436	2633	433	2466	41893	206394	12.970	52.234	0	0	0
4	5	14	"oxyS"	"STM4124"	15700	44560	50	347	420	285	67	98	98	119	117	98	66	58	0	698	753	566	75	130	130	172	242	140	66	50	0	0.438	0.517	0.567	0.582	1.621	0.478	0.950	12	104	100	817	945	-1.190	249	568	322	623	5044	9030	2.573	2.401	0	0	0
4	6	14	""	"STM4302"	15890	44590	110	126	141	58	41	97	97	104	35	33	42	22	0	1630	1601	538	33	123	123	137	51	37	100	100	0	0.019	0.030	0.026	0.023	2.813	0.031	0.202	80	563	100	1536	1522	-5.699	29	1507	44	1478	11301	128105	1.057	28.706	0	0	0
4	7	14	"ssaT"	"STM1421"	16060	44590	100	147	201	168	83	106	106	115	44	38	48	27	0	1859	3003	3604	120	136	136	152	64	42	93	90	0	0.024	0.033	0.033	0.030	2.018	0.039	0.775	80	474	100	1764	2962	-5.393	41	1723	95	2867	16101	240204	1.955	44.547	0	0	0
4	8	14	"nrdI"	"STM2806"	16240	44570	70	1687	1845	1682	91	112	112	128	65	50	75	75	0	1339	2039	1844	90	145	145	164	83	50	75	75	0	1.319	0.915	0.895	0.779	1.825	0.911	0.969	32	230	100	2769	3627	0.400	1575	1194	1733	1894	59024	65233	26.415	22.590	0	0	0
4	9	14	"sipA"	"STM2882"	16420	44590	110	4805	7491	6754	90	105	105	118	78	66	100	100	0	3506	5091	4416	86	125	125	144	74	51	100	100	0	1.390	1.487	1.424	1.459	1.199	1.495	0.967	80	536	100	8081	12352	0.475	4700	3381	7386	4966	599272	407295	94.526	66.851	0	0	0
4	10	14	"dctA"	"STM3614"	16590	44590	110	1440	1464	186	12	110	110	128	89	69	100	100	0	12947	12788	1398	10	137	137	193	312	161	100	100	0	0.104	0.107	0.105	0.107	1.110	0.104	0.955	80	522	100	14140	14005	-3.268	1330	12810	1354	12651	117080	1023036	15.011	40.369	0	0	0
4	11	14	"aroB"	"STM3486"	16780	44590	100	758	1933	2973	153	127	127	144	71	49	100	93	0	323	809	1175	145	164	164	221	324	146	31	22	0	3.969	2.800	3.754	4.298	2.028	2.618	0.949	80	462	100	790	2451	1.989	631	159	1806	645	154645	64714	25.197	1.815	0	0	0
4	12	14	"purN"	"STM2500"	16950	44600	100	875	1107	882	79	121	121	133	55	41	100	100	0	1977	2521	1962	77	159	159	179	86	48	100	100	0	0.415	0.417	0.402	0.406	1.215	0.429	0.972	80	472	100	2572	3348	-1.270	754	1818	986	2362	88579	201717	17.709	27.233	0	0	0
4	13	14	"yjgG"	"STM4462"	17140	44590	100	117	144	84	58	107	107	119	47	39	31	17	0	483	676	544	80	130	130	150	69	46	97	86	0	0.028	0.068	0.092	0.062	3.803	0.098	0.326	80	435	100	363	583	-5.142	10	353	37	546	11550	54111	0.532	7.623	0	0	0
4	14	14	""	"STM0437"	17290	44580	110	798	755	379	50	92	92	102	52	50	95	92	0	13579	11647	6332	54	106	106	202	571	282	92	92	0	0.052	0.057	0.059	0.061	1.477	0.056	0.962	80	503	100	14179	12204	-4.254	706	13473	663	11541	60414	931759	12.558	20.044	0	0	0
4	15	14	""	"STM0565"	17500	44600	110	138	215	414	192	98	98	113	70	61	25	6	0	1697	1717	676	39	109	109	204	545	267	100	81	0	0.025	0.073	0.029	0.029	2.982	0.108	0.128	80	554	100	1628	1725	-5.311	40	1588	117	1608	17231	137351	1.457	2.776	0	0	0
4	16	14	"res"	"STM0358"	17670	44600	110	7658	7086	1936	27	101	101	112	45	40	100	100	0	16943	15722	4041	25	124	124	150	80	53	100	100	0	0.449	0.448	0.448	0.443	1.146	0.450	0.991	80	517	100	24376	22583	-1.154	7557	16819	6985	15598	566898	1257798	154.978	194.650	0	0	0
4	17	14	""	"STM2003"	17850	44600	100	250	263	62	23	97	97	105	38	36	98	97	0	3963	4090	1132	27	114	114	136	71	52	100	100	0	0.040	0.042	0.040	0.040	1.348	0.040	0.806	80	430	100	4002	4142	-4.653	153	3849	166	3976	21031	327193	4.158	55.690	0	0	0
4	18	14	"nfo"	"STM2203"	18020	44590	110	5126	4886	1236	25	96	96	101	30	29	100	100	0	9913	9482	2249	23	98	98	109	42	38	100	100	0	0.512	0.510	0.506	0.507	1.082	0.512	0.987	80	497	100	14845	14174	-0.964	5030	9815	4790	9384	390880	758593	159.500	223.167	0	0	0
4	19	14	"EMPTY"	"EMPTY"	18200	44600	100	89	91	25	27	97	97	101	31	30	10	0	0	75	86	34	39	96	96	109	46	42	3	1	0	0.381	0.600	0.784	0.669	2.873	0.575	0.367	80	452	100	-29	-16	-1.392	-8	-21	-6	-10	7275	6906	-0.323	-0.500	-75	0	0
4	20	14	"EMPTY"	"EMPTY"	18370	44600	100	100	102	27	26	96	96	99	28	28	15	6	0	97	103	30	29	93	93	102	40	39	11	5	0	1.000	0.600	1.111	1.077	4.104	0.677	0.251	80	452	100	8	16	0.000	4	4	6	10	8146	8224	0.107	0.025	-75	0	0
4	21	14	"EMPTY"	"EMPTY"	18550	44600	100	91	96	27	28	90	90	93	24	25	21	6	0	77	85	22	25	81	81	87	28	32	18	3	0	-0.250	1.500	1.216	1.065	2.726	0.874	0.230	80	464	100	-3	10	Error	1	-4	6	4	7663	6787	0.125	-0.071	-75	0	0
4	22	14	"EMPTY"	"EMPTY"	18730	44600	100	83	86	22	25	88	88	91	24	26	11	2	0	78	81	17	20	79	79	84	31	36	6	0	0	5.000	-1.000	1.330	1.334	3.430	0.268	0.043	80	464	100	-6	0	2.322	-5	-1	-2	2	6895	6508	-0.208	-0.097	-75	0	0
4	23	14	"EMPTY"	"EMPTY"	18910	44600	100	83	85	22	25	84	84	86	23	26	18	2	0	67	68	12	17	70	70	75	26	34	2	0	0	0.333	-0.500	1.722	1.993	3.362	2.082	0.163	80	464	100	-4	-1	-1.585	-1	-3	1	-2	6786	5466	-0.043	-0.269	-75	0	0
4	24	14	"EMPTY"	"EMPTY"	19090	44600	100	76	78	19	24	81	81	84	23	27	10	0	0	62	65	14	21	63	63	67	25	37	7	1	0	5.000	-1.500	1.846	1.838	3.363	2.398	0.135	80	496	100	-6	-1	2.322	-5	-1	-3	2	6274	5171	-0.261	-0.080	-75	0	0
5	1	1	"yggG"	"STM3077"	1380	46680	110	238	310	240	77	79	79	81	19	23	97	92	0	596	809	732	90	62	62	65	21	32	100	98	0	0.298	0.309	0.311	0.295	1.513	0.322	0.947	80	576	100	693	978	-1.748	159	534	231	747	24768	64699	12.053	35.429	0	0	0
5	2	1	""	"STM1249"	1570	46690	110	184	203	103	50	80	80	81	19	23	87	81	0	300	380	291	76	62	62	66	23	34	93	91	0	0.437	0.387	0.364	0.383	1.841	0.372	0.893	80	503	100	342	441	-1.194	104	238	123	318	16222	30435	6.421	13.652	0	0	0
5	3	1	"csgA"	"STM1144"	1750	46690	120	113	136	59	43	77	77	78	21	26	71	49	0	487	647	560	86	64	64	67	15	22	98	95	0	0.085	0.101	0.108	0.112	2.240	0.092	0.702	120	512	100	459	642	-3.555	36	423	59	583	16274	77595	2.762	38.667	0	0	0
5	4	1	"malT"	"STM3515"	1920	46690	120	1488	1410	350	24	76	76	78	19	24	99	99	0	9820	9305	2450	26	65	65	69	16	23	100	99	0	0.145	0.144	0.143	0.145	1.134	0.143	0.988	120	494	100	11167	10574	-2.788	1412	9755	1334	9240	169231	1116549	70.105	577.250	0	0	0
5	5	1	""	"STM0212"	2090	46690	120	148	163	79	48	72	72	73	19	26	81	66	0	501	595	407	68	62	62	65	14	21	99	99	0	0.173	0.171	0.165	0.160	2.154	0.164	0.767	120	530	100	515	624	-2.530	76	439	91	533	19503	71429	4.737	37.857	0	0	0
5	6	1	"gltX"	"STM2415"	2260	46680	110	848	1042	710	68	69	69	71	25	35	100	100	0	485	572	334	58	62	62	67	30	44	100	100	0	1.842	1.908	1.899	1.885	1.270	2.056	0.946	80	481	100	1202	1483	0.881	779	423	973	510	83389	45736	38.840	16.833	0	0	0
5	7	1	""	"STM0055"	2450	46690	120	120	175	129	73	68	68	72	25	34	72	50	0	421	694	679	97	67	67	75	36	48	91	85	0	0.147	0.171	0.173	0.175	2.218	0.171	0.872	120	591	100	406	734	-2.767	52	354	107	627	20991	83334	4.120	17.194	0	0	0
5	8	1	"acnA"	"STM1712"	2650	46690	120	854	844	205	24	72	72	76	23	30	99	99	0	8813	8718	2142	24	73	73	81	31	38	100	100	0	0.089	0.089	0.089	0.089	1.196	0.089	0.983	120	512	100	9522	9417	-3.482	782	8740	772	8645	101259	1046133	33.391	278.613	0	0	0
5	9	1	"rfbF"	"STM2092"	2800	46690	120	1243	1516	1160	76	76	76	79	24	30	97	96	0	542	693	498	71	72	72	76	21	27	95	95	0	2.483	2.319	2.316	2.265	1.379	2.343	0.933	120	478	100	1637	2061	1.312	1167	470	1440	621	181955	83114	59.875	29.381	0	0	0
5	10	1	"osmY"	"STM4561"	2980	46700	120	677	1079	999	92	83	83	93	58	62	100	99	0	1194	1933	1844	95	71	71	76	23	30	100	100	0	0.529	0.535	0.519	0.526	1.228	0.534	0.964	120	499	100	1717	2858	-0.919	594	1123	996	1862	129485	231937	17.000	80.739	0	0	0
5	11	1	"hflB"	"STM3296"	3170	46700	130	15953	18445	13956	75	86	86	94	39	41	100	100	0	2987	3024	2256	74	75	75	79	23	29	100	100	0	5.449	6.226	6.344	6.414	1.235	6.251	0.982	120	510	100	18779	21308	2.446	15867	2912	18359	2949	2213456	362914	470.538	128.043	0	0	0
5	12	1	"yheM"	"STM3450"	3330	46700	120	239	291	206	70	75	75	77	23	29	94	88	0	313	389	266	68	67	67	71	19	26	98	95	0	0.667	0.671	0.598	0.614	1.661	0.705	0.821	120	473	100	410	538	-0.585	164	246	216	322	34934	46738	9.304	16.737	0	0	0
5	13	1	"yifL"	"STM3946"	3530	46700	130	1330	1324	284	21	73	73	75	22	29	100	100	0	1664	1611	446	27	68	68	77	43	55	99	99	0	0.788	0.811	0.798	0.845	1.375	0.806	0.942	120	590	100	2853	2794	-0.344	1257	1596	1251	1543	158822	193310	56.773	35.674	0	0	0
5	14	1	""	"STM3941"	3710	46700	120	690	737	398	54	75	75	79	24	30	100	98	0	1780	1991	1147	57	79	79	87	49	56	100	100	0	0.362	0.346	0.364	0.338	1.620	0.319	0.786	120	481	100	2316	2574	-1.468	615	1701	662	1912	88475	238975	27.417	38.857	0	0	0
5	15	1	"hemD"	"STM3937"	3870	46700	130	4366	4339	763	17	79	79	81	23	28	100	100	0	4801	4777	791	16	75	75	82	28	34	100	100	0	0.907	0.906	0.899	0.905	1.111	0.903	0.982	120	554	100	9013	8962	-0.141	4287	4726	4260	4702	520729	573221	185.130	167.679	0	0	0
5	16	1	"wecF"	"STM3928"	4060	46700	120	559	563	253	44	80	80	81	24	29	100	100	0	1170	1204	516	42	74	74	81	53	65	100	100	0	0.437	0.427	0.428	0.410	1.262	0.441	0.940	120	518	100	1575	1613	-1.194	479	1096	483	1130	67578	144475	20.083	21.189	0	0	0
5	17	1	"wecD"	"STM3924"	4230	46700	130	549	647	283	43	68	68	72	23	31	100	100	0	503	628	320	50	54	54	62	28	45	100	100	0	1.071	1.009	1.025	1.044	1.276	0.975	0.945	120	593	100	930	1153	0.099	481	449	579	574	77596	75363	25.000	20.214	0	0	0
5	18	1	"wecB"	"STM3920"	4420	46690	130	833	992	618	62	68	68	71	22	30	100	100	0	848	1057	731	69	50	50	51	12	23	100	100	0	0.959	0.918	0.930	0.947	1.194	0.886	0.972	120	615	100	1563	1931	-0.061	765	798	924	1007	119048	126843	41.864	83.833	0	0	0
5	19	1	""	"STM4431"	4600	46690	120	117	139	78	56	70	70	73	22	30	64	51	0	157	299	379	126	50	50	52	12	23	80	75	0	0.439	0.277	0.435	0.463	3.348	0.151	0.426	120	540	100	154	318	-1.187	47	107	69	249	16625	35933	3.000	20.583	0	0	0
5	20	1	""	"STM4435"	4760	46710	130	106	116	44	37	70	70	77	41	53	45	21	0	184	374	514	137	51	51	60	80	133	73	43	0	0.271	0.142	0.235	0.244	3.419	0.065	0.222	120	551	100	169	369	-1.885	36	133	46	323	13953	44882	0.951	3.925	0	0	0
5	21	1	""	"STM4442"	4940	46710	130	99	123	78	63	68	68	73	32	43	48	29	0	87	125	109	87	51	51	60	74	123	33	14	0	0.861	0.743	0.877	0.953	3.155	0.706	0.675	120	631	100	67	129	-0.216	31	36	55	74	14739	15026	1.563	0.878	0	0	0
5	22	1	"treC"	"STM4453"	5120	46710	140	99	114	66	57	63	63	65	19	29	70	45	0	108	162	179	110	50	50	51	11	21	90	83	0	0.621	0.455	0.621	0.562	3.208	0.311	0.504	156	623	100	94	163	-0.688	36	58	51	112	17777	25238	2.579	10.091	0	0	0
5	23	1	""	"STM4467"	5290	46700	130	103	116	58	50	63	63	67	20	29	69	48	0	83	104	66	63	49	49	52	30	57	50	27	0	1.176	0.964	1.354	1.263	3.159	0.998	0.465	120	621	100	74	108	0.234	40	34	53	55	13934	12425	2.450	1.733	0	0	0
5	24	1	"idnK"	"STM4485"	5500	46700	130	106	135	78	57	62	62	71	78	109	31	15	0	115	192	190	98	49	49	51	14	27	93	79	0	0.667	0.510	0.625	0.607	2.448	0.411	0.472	120	800	100	110	216	-0.585	44	66	73	143	16219	23038	0.821	10.071	0	0	0
5	1	2	"yjaH"	"STM4171"	1400	46870	120	352	423	294	69	82	82	83	19	22	95	95	0	497	639	456	71	62	62	65	15	23	96	95	0	0.621	0.591	0.574	0.596	1.580	0.604	0.913	120	552	100	705	918	-0.688	270	435	341	577	50753	76660	17.895	38.267	0	0	0
5	2	2	"purD"	"STM4175"	1580	46860	110	122	178	165	92	79	79	79	18	22	76	56	0	221	592	915	154	61	61	63	11	17	92	90	0	0.269	0.186	0.196	0.244	2.407	0.169	0.884	80	386	100	203	630	-1.896	43	160	99	531	14231	47379	5.500	48.091	0	0	0
5	3	2	"livJ"	"STM3567"	1750	46860	120	113	188	229	121	76	76	77	17	22	62	52	0	237	807	1539	190	61	61	64	14	21	78	68	0	0.210	0.150	0.179	0.270	3.753	0.143	0.914	120	395	100	213	858	-2.250	37	176	112	746	22509	96876	6.529	53.071	0	0	0
5	4	2	"yihS"	"STM4021"	1920	46860	110	92	100	44	44	78	78	80	19	23	41	18	0	553	567	265	46	62	62	65	17	26	100	98	0	0.029	0.044	0.043	0.046	2.603	0.057	0.170	80	383	100	505	527	-5.132	14	491	22	505	8015	45323	1.053	29.529	0	0	0
5	5	2	"prlC"	"STM3594"	2110	46860	110	157	404	458	113	73	73	90	110	122	46	41	0	128	410	513	125	61	61	86	183	212	41	35	0	1.254	0.948	1.126	1.253	2.071	0.879	0.863	80	422	100	151	680	0.326	84	67	331	349	32328	32772	2.855	1.770	0	0	0
5	6	2	"atpB"	"STM3871"	2280	46870	120	705	1406	2024	143	70	70	89	120	134	86	75	0	221	383	486	126	62	62	94	213	226	40	20	0	3.994	4.162	4.252	4.367	1.818	4.233	0.952	120	440	100	794	1657	1.998	635	159	1336	321	168703	45980	10.975	1.357	0	0	0
5	7	2	"xseA"	"STM2512"	2460	46870	120	167	277	262	94	72	72	74	21	28	72	62	0	281	513	541	105	65	65	72	31	43	75	70	0	0.440	0.458	0.516	0.493	2.505	0.467	0.877	120	374	100	311	653	-1.185	95	216	205	448	33238	61617	9.667	14.226	0	0	0
5	8	2	"sprB"	"STM2866"	2640	46870	130	439	653	640	98	74	74	76	22	28	92	84	0	802	1247	1276	102	68	68	76	28	36	97	90	0	0.497	0.491	0.483	0.470	1.705	0.495	0.881	120	415	100	1099	1758	-1.008	365	734	579	1179	78377	149590	26.227	41.821	0	0	0
5	9	2	"sinR"	"STM0304"	2820	46870	120	198	315	290	92	72	72	74	19	25	80	73	0	981	1479	1682	113	66	66	71	18	25	90	88	0	0.138	0.172	0.174	0.196	2.411	0.164	0.906	120	403	100	1041	1656	-2.860	126	915	243	1413	37756	177487	12.684	78.222	0	0	0
5	10	2	"hilC"	"STM2867"	3010	46860	120	368	1403	1672	119	75	75	80	26	32	75	66	0	591	1888	2238	118	68	68	73	21	28	72	66	0	0.560	0.730	0.748	0.824	2.252	0.734	0.947	120	400	100	816	3148	-0.836	293	523	1328	1820	168361	226538	50.885	86.429	0	0	0
5	11	2	"bcfB"	"STM0022"	3200	46870	130	113	194	183	94	76	76	80	27	33	55	41	0	932	1456	1672	114	71	71	75	23	30	83	75	0	0.043	0.085	0.068	0.093	4.177	0.068	0.453	120	326	100	898	1503	-4.540	37	861	118	1385	23261	174751	4.222	60.043	0	0	0
5	12	2	"bcfH"	"STM0028"	3340	46870	130	109	197	193	97	71	71	74	19	25	55	50	0	527	1423	1767	124	73	73	81	52	64	71	62	0	0.084	0.093	0.100	0.142	3.881	0.096	0.828	120	328	100	492	1476	-3.579	38	454	126	1350	23668	170744	6.474	25.808	0	0	0
5	13	2	"orf5"	"PSLT015"	3520	46870	130	123	190	191	100	71	71	73	19	26	73	61	0	2034	3448	4907	142	72	72	84	61	72	95	92	0	0.027	0.035	0.030	0.034	2.527	0.036	0.874	120	435	100	2014	3495	-5.238	52	1962	119	3376	22836	413750	6.158	55.148	0	0	0
5	14	2	"srgC"	"PSLT008"	3710	46870	130	136	239	268	112	70	70	73	19	26	75	60	0	1881	3478	4729	135	67	67	73	29	39	99	98	0	0.036	0.050	0.046	0.040	2.554	0.053	0.907	120	429	100	1880	3580	-4.781	66	1814	169	3411	28685	417347	8.737	117.414	0	0	0
5	15	2	"uvrA"	"STM4254"	3900	46880	120	377	754	827	109	70	70	75	22	29	92	86	0	741	1432	1620	113	64	64	75	42	56	91	86	0	0.453	0.500	0.485	0.508	1.922	0.484	0.897	120	359	100	984	2052	-1.141	307	677	684	1368	90495	171847	30.864	32.310	0	0	0
5	16	2	""	"STM4260"	4070	46880	130	328	590	706	119	69	69	73	23	31	99	97	0	951	1866	2185	117	57	57	68	42	61	99	97	0	0.290	0.288	0.278	0.277	1.472	0.304	0.932	120	400	100	1153	2330	-1.787	259	894	521	1809	70846	223957	22.478	42.810	0	0	0
5	17	2	""	"STM4261"	4240	46880	110	92	118	77	65	68	68	71	24	33	47	27	0	112	206	260	126	51	51	60	45	75	67	41	0	0.393	0.323	0.391	0.408	2.524	0.284	0.711	80	394	100	85	205	-1.346	24	61	50	155	9425	16452	1.958	3.244	0	0	0
5	18	2	""	"STM4261"	4420	46870	130	98	125	80	64	68	68	73	32	43	46	26	0	149	276	366	132	50	50	61	52	85	67	49	0	0.303	0.252	0.326	0.319	2.985	0.215	0.641	120	601	100	129	283	-1.722	30	99	57	226	14966	33103	1.625	4.135	0	0	0
5	19	2	"livM"	"STM3562"	4610	46880	80	106	114	41	35	68	68	70	20	28	67	48	0	277	327	269	82	49	49	54	28	51	86	78	0	0.167	0.165	0.182	0.176	3.082	0.112	0.359	52	261	100	266	324	-2.585	38	228	46	278	5905	16986	2.200	9.750	0	0	0
5	20	2	"mviN"	"STM1170"	4750	46870	100	119	144	86	59	72	72	81	49	60	50	35	0	127	217	210	96	51	51	66	100	151	46	35	0	0.618	0.434	0.529	0.608	3.336	0.399	0.712	80	403	100	123	238	-0.693	47	76	72	166	11534	17334	1.286	1.510	0	0	0
5	21	2	"citA"	"STM0689"	4980	46890	70	173	166	47	28	69	69	72	23	31	90	84	0	584	709	483	68	52	52	64	74	115	96	90	0	0.195	0.148	0.185	0.176	2.512	0.097	0.466	32	203	100	636	754	-2.355	104	532	97	657	5308	22672	4.087	8.716	0	0	0
5	22	2	"ssaL"	"STM1412"	5130	46880	120	97	125	76	60	67	67	74	29	39	50	39	0	129	350	479	136	51	51	65	90	138	46	38	0	0.385	0.194	0.341	0.444	3.921	0.138	0.597	120	413	100	108	357	-1.379	30	78	58	299	14993	42017	1.759	3.167	0	0	0
5	23	2	"ssaP"	"STM1417"	5290	46850	70	194	191	96	50	73	73	80	33	41	75	65	0	402	635	831	130	52	52	73	88	120	78	65	0	0.346	0.202	0.253	0.312	2.605	0.114	0.544	32	204	100	471	701	-1.532	121	350	118	583	6123	20315	3.364	6.386	0	0	0
5	24	2	"fusA"	"STM3446"	5510	46890	110	254	1079	2142	198	67	67	77	74	96	60	53	0	62	95	72	75	51	51	55	20	36	41	36	0	17.000	23.000	13.364	11.795	2.989	30.326	0.804	80	535	100	198	1056	4.087	187	11	1012	44	86339	7585	13.541	2.000	0	0	0
5	1	3	"moeB"	"STM0845"	1410	47030	120	178	299	274	91	75	75	77	19	24	70	59	0	323	757	876	115	62	62	64	13	20	81	75	0	0.395	0.322	0.362	0.413	2.635	0.298	0.856	120	501	100	364	919	-1.341	103	261	224	695	35897	90857	11.684	53.308	0	0	0
5	2	3	"carA"	"STM0066"	1580	47020	110	146	298	290	97	73	73	75	20	26	68	55	0	329	1208	1487	123	61	61	67	44	65	78	67	0	0.272	0.196	0.229	0.245	2.383	0.177	0.837	80	402	100	341	1372	-1.876	73	268	225	1147	23830	96615	11.150	25.932	0	0	0
5	3	3	"prfA"	"STM1776"	1770	47030	120	295	910	1195	131	71	71	74	22	29	65	61	0	338	978	1306	133	60	60	66	43	65	62	58	0	0.806	0.914	0.952	1.067	2.227	0.911	0.899	120	421	100	502	1757	-0.312	224	278	839	918	109208	117318	38.000	21.209	0	0	0
5	4	3	"invC"	"STM2894"	1940	47030	120	503	1053	1256	119	70	70	86	151	175	66	55	0	447	1167	1437	123	60	60	93	326	350	54	42	0	1.119	0.888	0.904	1.048	2.177	0.864	0.927	120	443	100	820	2090	0.162	433	387	983	1107	126370	140044	6.404	3.294	0	0	0
5	5	3	"envE"	"STM1242"	2090	47010	60	1487	1444	908	62	78	78	171	348	203	87	71	0	3521	3416	2228	65	65	65	285	782	274	87	75	0	0.408	0.408	0.415	0.496	2.288	0.401	0.946	32	160	100	4865	4717	-1.294	1409	3456	1366	3351	46192	109317	3.658	4.004	0	0	0
5	6	3	"eutE"	"STM2463"	2290	47020	110	74	122	95	77	71	71	108	166	153	13	1	0	232	480	514	107	63	63	159	425	267	35	20	0	0.018	0.122	0.136	0.169	5.308	0.201	0.613	80	390	100	172	468	-5.816	3	169	51	417	9747	38377	0.084	0.755	0	0	0
5	7	3	"rfaK"	"STM3714"	2460	47040	140	171	583	800	137	70	70	72	20	27	78	67	0	308	1380	2044	148	64	64	75	52	69	73	67	0	0.414	0.390	0.409	0.461	2.436	0.380	0.925	156	426	100	345	1829	-1.273	101	244	513	1316	90977	215220	25.550	25.096	0	0	0
5	8	3	"ipk"	"STM1779"	2640	47040	120	345	698	850	121	71	71	73	21	28	78	72	0	381	812	1015	125	62	62	71	63	88	69	60	0	0.859	0.836	0.855	0.868	2.091	0.829	0.941	120	413	100	593	1377	-0.219	274	319	627	750	83807	97389	29.762	11.762	0	0	0
5	9	3	"nanH"	"STM0928"	2840	47040	120	78	96	57	59	71	71	72	19	26	31	23	0	613	1549	1912	123	64	64	72	53	73	83	75	0	0.013	0.017	0.026	0.030	5.950	0.017	0.334	120	420	100	556	1510	-6.293	7	549	25	1485	11539	185861	1.263	27.868	0	0	0
5	10	3	"pagC"	"STM1246"	3020	47040	130	173	615	819	133	71	71	74	19	25	61	55	0	178	1071	1505	140	71	71	75	22	29	56	55	0	0.953	0.544	0.576	0.623	2.191	0.537	0.912	120	394	100	209	1544	-0.069	102	107	544	1000	73800	128543	28.474	45.273	0	0	0
5	11	3	"leuC"	"STM0111"	3190	47040	120	157	178	83	46	69	69	73	23	31	96	85	0	675	744	305	40	71	71	81	84	103	98	98	0	0.146	0.162	0.146	0.146	1.679	0.172	0.767	120	360	100	692	782	-2.779	88	604	109	673	21344	89291	4.565	7.893	0	0	0
5	12	3	"fliL"	"STM1975"	3370	47040	120	452	555	393	70	70	70	73	23	31	99	99	0	429	517	370	71	72	72	86	96	111	95	77	0	1.070	1.090	1.051	1.070	1.519	1.069	0.920	120	358	100	739	930	0.098	382	357	485	445	66570	62076	20.957	4.490	0	0	0
5	13	3	"yfeK"	"STM2438"	3520	47040	110	86	100	68	68	70	70	72	19	26	41	17	0	248	348	327	93	70	70	84	67	79	81	63	0	0.090	0.108	0.102	0.094	3.137	0.149	0.535	80	369	100	194	308	-3.476	16	178	30	278	8019	27820	1.474	3.940	0	0	0
5	14	3	""	"STM1012"	3720	47040	120	114	165	134	81	70	70	73	22	30	71	47	0	296	434	424	97	66	66	76	48	63	84	71	0	0.191	0.258	0.260	0.242	2.479	0.274	0.794	120	440	100	274	463	-2.386	44	230	95	368	19819	52133	4.182	7.458	0	0	0
5	15	3	""	"STM1016"	3900	47040	120	74	82	34	41	70	70	74	27	36	22	11	0	573	829	910	109	66	66	78	49	62	100	95	0	0.008	0.016	0.026	0.026	3.819	0.023	0.261	120	337	100	511	775	-6.986	4	507	12	763	9883	99446	0.296	15.327	0	0	0
5	16	3	"yfbG"	"STM2299"	4060	47050	120	385	1222	1914	156	67	67	71	25	35	84	72	0	568	1704	2688	157	56	56	67	44	65	79	71	0	0.621	0.701	0.707	0.725	2.142	0.702	0.932	120	361	100	830	2803	-0.687	318	512	1155	1648	146651	204474	46.040	37.205	0	0	0
5	17	3	"orf32"	"STM1380"	4240	47050	110	74	84	34	40	68	68	72	25	34	30	13	0	96	134	117	87	50	50	59	38	64	52	30	0	0.130	0.190	0.273	0.310	3.431	0.222	0.326	80	445	100	52	100	-2.939	6	46	16	84	6755	10683	0.480	1.974	0	0	0
5	18	3	"ybaK"	"STM0495"	4390	47020	40	193	211	127	60	76	76	87	61	70	58	50	0	221	255	204	80	52	52	71	87	122	50	50	0	0.692	0.665	0.583	0.614	1.766	0.638	0.885	12	68	100	286	338	-0.531	117	169	135	203	2528	3063	2.033	2.115	-100	0	0
5	19	3	"finO"	"PSLT111"	4600	47050	130	93	167	529	316	72	72	77	34	44	38	25	0	128	210	262	124	51	51	60	40	66	65	47	0	0.273	0.597	0.353	0.391	3.252	3.384	0.180	120	652	100	98	254	-1.874	21	77	95	159	20051	25222	2.647	3.750	0	0	0
5	20	3	"holE"	"STM1876"	4810	47040	70	83	101	52	51	75	75	81	33	40	40	15	0	58	92	63	68	53	53	59	26	44	40	34	0	1.600	0.667	1.477	1.670	4.046	0.880	0.482	32	231	100	13	65	0.678	8	5	26	39	3229	2958	0.606	1.269	0	0	0
5	21	3	"yebE"	"STM1880"	4980	47050	120	93	115	79	68	70	70	74	21	28	50	33	0	100	185	270	145	52	52	57	44	77	52	29	0	0.479	0.338	0.471	0.592	3.293	0.267	0.681	120	476	100	71	178	-1.061	23	48	45	133	13857	22176	1.952	2.909	0	0	0
5	22	3	""	"STM1533"	5130	47040	110	88	99	48	48	70	70	75	27	36	37	21	0	122	174	143	82	53	53	65	85	130	40	21	0	0.261	0.240	0.364	0.332	3.434	0.184	0.438	80	342	100	87	150	-1.939	18	69	29	121	7897	13952	0.889	1.282	0	0	0
5	23	3	""	"STM1543"	5310	47060	120	82	94	40	42	71	71	77	31	40	30	13	0	222	404	511	126	54	54	77	121	157	62	42	0	0.065	0.066	0.105	0.102	3.604	0.054	0.305	120	594	100	179	373	-3.933	11	168	23	350	11245	48479	0.548	2.702	0	0	0
5	24	3	"dpiA"	"STM0626"	5510	47050	110	82	94	49	52	68	68	73	25	34	40	22	0	202	320	326	101	57	57	76	101	132	62	36	0	0.097	0.099	0.122	0.139	3.820	0.121	0.601	80	484	100	159	289	-3.373	14	145	26	263	7480	25628	0.840	2.416	0	0	0
5	1	4	"ycjF"	"STM1684"	1410	47210	120	222	265	152	57	71	71	74	22	29	91	87	0	1080	1175	786	66	60	60	62	13	20	99	99	0	0.148	0.174	0.164	0.157	1.764	0.171	0.869	120	516	100	1171	1309	-2.756	151	1020	194	1115	31748	140957	8.682	85.615	0	0	0
5	2	4	"yhcQ"	"STM3365"	1590	47210	120	159	168	77	45	68	68	70	20	28	90	84	0	1515	1526	782	51	61	61	67	41	61	99	99	0	0.063	0.068	0.064	0.063	1.550	0.072	0.792	120	482	100	1545	1565	-3.998	91	1454	100	1465	20117	183104	4.900	35.585	0	0	0
5	3	4	""	"STM3355"	1770	47210	120	90	105	52	49	66	66	68	19	27	53	37	0	1246	2268	2714	119	60	60	62	15	24	99	97	0	0.020	0.018	0.020	0.019	3.377	0.017	0.637	120	435	100	1210	2247	-5.627	24	1186	39	2208	12618	272158	1.947	147.067	0	0	0
5	4	4	""	"STM3378"	1950	47210	120	198	241	172	71	64	64	66	17	25	95	92	0	863	1131	1014	89	59	59	61	12	19	98	98	0	0.167	0.165	0.163	0.166	1.428	0.161	0.916	120	432	100	938	1249	-2.585	134	804	177	1072	28932	135721	10.294	89.167	0	0	0
5	5	4	"yhcN"	"STM3361"	2120	47200	110	101	128	74	57	67	67	104	220	211	3	0	0	136	192	174	90	60	60	149	505	338	5	0	0	0.447	0.462	0.500	0.606	2.568	0.414	0.794	80	470	100	110	193	-1.160	34	76	61	132	10258	15388	0.109	0.085	0	0	0
5	6	4	"smpB"	"STM2688"	2300	47210	120	713	1053	1482	140	66	66	74	78	105	96	92	0	785	1180	1611	136	61	61	82	159	193	92	82	0	0.894	0.882	0.865	0.850	1.447	0.904	0.964	120	500	100	1371	2106	-0.162	647	724	987	1119	126304	141575	12.551	6.906	0	0	0
5	7	4	"yabF"	"STM0085"	2490	47220	100	98	149	165	110	66	66	69	20	28	58	45	0	346	1046	1846	176	61	61	76	85	111	75	62	0	0.112	0.084	0.095	0.116	3.769	0.082	0.844	80	349	100	317	1068	-3.155	32	285	83	985	11886	83696	4.000	11.412	0	0	0
5	8	4	"ftsA"	"STM0132"	2640	47210	110	1305	1469	893	60	68	68	75	37	49	100	100	0	1036	1120	621	55	62	62	77	79	102	100	100	0	1.270	1.324	1.339	1.294	1.259	1.380	0.963	80	425	100	2211	2459	0.345	1237	974	1401	1058	117496	89619	37.676	13.203	0	0	0
5	9	4	"aceF"	"STM0153"	2850	47210	120	1582	2292	2345	102	73	73	79	35	44	100	100	0	359	486	413	84	68	68	83	77	92	80	67	0	5.186	5.309	5.112	5.326	1.413	5.875	0.872	120	502	100	1800	2637	2.375	1509	291	2219	418	275041	58315	63.229	5.234	0	0	0
5	10	4	"yacE"	"STM0140"	3020	47210	120	573	816	573	70	71	71	75	23	30	100	100	0	935	1222	881	72	74	74	82	29	35	100	100	0	0.583	0.649	0.655	0.648	1.245	0.641	0.933	120	383	100	1363	1893	-0.778	502	861	745	1148	97943	146645	32.217	39.310	0	0	0
5	11	4	"asnC"	"STM3876"	3190	47220	120	228	262	199	75	70	70	73	24	32	95	89	0	900	1067	866	81	72	72	84	81	96	99	94	0	0.191	0.193	0.188	0.180	1.545	0.210	0.905	120	405	100	986	1187	-2.390	158	828	192	995	31478	128070	7.875	12.136	0	0	0
5	12	4	""	"STM3863"	3370	47220	130	120	135	68	50	71	71	74	23	31	74	51	0	1035	1225	983	80	71	71	83	78	93	100	95	0	0.051	0.055	0.054	0.055	1.716	0.063	0.869	120	468	100	1013	1218	-4.298	49	964	64	1154	16156	147012	2.652	14.641	0	0	0
5	13	4	"truA"	"STM2368"	3550	47220	120	366	622	743	119	71	71	74	21	28	82	71	0	324	670	816	121	72	72	80	45	56	69	64	0	1.171	0.921	0.931	0.987	2.244	0.926	0.918	120	452	100	547	1149	0.227	295	252	551	598	74667	80415	26.095	13.111	0	0	0
5	14	4	"yfcE"	"STM2347"	3730	47220	120	636	901	888	98	72	72	76	25	32	99	99	0	703	1045	1119	107	71	71	77	29	37	100	98	0	0.892	0.851	0.856	0.872	1.490	0.810	0.962	120	404	100	1196	1803	-0.164	564	632	829	974	108079	125388	33.000	33.379	0	0	0
5	15	4	"nuoM"	"STM2317"	3890	47220	120	2278	2568	1637	63	71	71	77	30	38	100	100	0	1548	1698	1094	64	73	73	88	66	75	100	100	0	1.496	1.537	1.547	1.527	1.218	1.531	0.967	120	483	100	3682	4122	0.581	2207	1475	2497	1625	308154	203703	83.033	24.394	0	0	0
5	16	4	"menE"	"STM2305"	4080	47220	120	209	315	242	76	67	67	70	22	31	89	80	0	557	1005	930	92	59	59	71	48	67	95	89	0	0.285	0.262	0.260	0.259	1.785	0.255	0.932	120	461	100	640	1194	-1.810	142	498	248	946	37835	120543	11.136	19.458	0	0	0
5	17	4	""	"STM2289"	4270	47220	100	78	86	41	47	64	64	68	19	27	40	22	0	142	231	327	141	50	50	57	42	73	66	52	0	0.152	0.122	0.211	0.263	4.139	0.105	0.412	80	383	100	106	203	-2.716	14	92	22	181	6900	18458	0.947	4.143	0	0	0
5	18	4	"nupC"	"STM2409"	4440	47230	130	101	133	122	91	67	67	73	29	39	55	33	0	127	203	270	133	51	51	60	40	66	65	47	0	0.447	0.434	0.463	0.490	2.610	0.439	0.839	120	596	100	110	218	-1.160	34	76	66	152	16008	24326	2.069	3.575	0	0	0
5	19	4	"ybdN"	"STM0605"	4620	47200	110	92	104	52	50	67	67	70	22	31	53	26	0	219	378	443	117	52	52	65	59	90	81	61	0	0.150	0.113	0.116	0.171	3.593	0.105	0.563	80	379	100	192	363	-2.740	25	167	37	326	8335	30252	1.545	5.305	0	0	0
5	20	4	"gabP"	"STM2793"	4800	47240	140	88	95	35	36	70	70	74	25	33	42	17	0	401	646	728	112	55	55	61	43	70	94	88	0	0.052	0.042	0.067	0.062	3.665	0.024	0.161	156	567	100	364	616	-4.265	18	346	25	591	14896	100803	0.840	13.605	0	0	0
5	21	4	"srlE"	"STM2833"	4990	47240	120	92	95	33	34	69	69	71	20	28	55	25	0	243	284	204	71	56	56	58	13	22	95	95	0	0.123	0.114	0.126	0.121	3.364	0.112	0.406	120	407	100	210	254	-3.023	23	187	26	228	11444	34098	1.200	17.385	0	0	0
5	22	4	"hypB"	"STM2855"	5150	47230	120	113	119	42	35	71	71	76	36	47	56	21	0	240	261	150	57	57	57	65	48	73	89	78	0	0.230	0.235	0.233	0.256	2.248	0.226	0.548	120	422	100	225	252	-2.123	42	183	48	204	14332	31375	1.194	4.083	0	0	0
5	23	4	"yqaA"	"STM2819"	5320	47240	110	129	155	79	50	73	73	79	41	51	61	37	0	133	178	126	70	55	55	67	51	76	66	40	0	0.718	0.667	0.709	0.688	2.023	0.677	0.712	80	386	100	134	205	-0.478	56	78	82	123	12404	14222	1.854	2.176	0	0	0
5	24	4	"ygaA"	"STM2839"	5510	47230	130	102	172	248	144	83	83	102	85	83	16	13	0	221	793	1815	228	71	71	93	99	106	62	43	0	0.127	0.123	0.143	0.158	3.702	0.133	0.822	120	657	100	169	811	-2.981	19	150	89	722	20639	95211	0.824	7.071	0	0	0
5	1	5	""	"STM1791"	1410	47380	120	88	94	25	26	71	71	74	17	22	47	24	0	2182	2006	1021	50	64	64	65	13	20	100	100	0	0.008	0.012	0.012	0.012	2.956	0.010	0.220	120	533	100	2135	1965	-6.961	17	2118	23	1942	11244	240713	1.176	149.308	0	0	0
5	2	5	""	"STM1787"	1580	47390	110	100	105	28	26	68	68	69	17	24	80	46	0	3324	3069	1016	33	66	66	75	60	80	100	100	0	0.010	0.012	0.011	0.011	2.176	0.012	0.386	80	427	100	3290	3040	-6.670	32	3258	37	3003	8386	245550	2.118	49.900	0	0	0
5	3	5	"yciI"	"STM1738"	1790	47380	110	254	268	107	39	65	65	66	17	25	97	97	0	549	569	226	39	61	61	69	56	81	100	97	0	0.387	0.400	0.390	0.371	1.537	0.401	0.896	80	420	100	677	711	-1.368	189	488	203	508	21453	45540	11.882	8.929	0	0	0
5	4	5	"yciN"	"STM1715"	1950	47390	120	106	120	61	50	62	62	64	16	25	82	66	0	245	294	207	70	59	59	62	15	24	95	92	0	0.237	0.247	0.237	0.243	2.113	0.253	0.751	120	420	100	230	293	-2.080	44	186	58	235	14406	35230	3.500	15.467	0	0	0
5	5	5	"kduD"	"STM3017"	2130	47400	120	108	115	39	33	63	63	66	22	33	81	50	0	1071	1188	732	61	64	64	69	31	44	100	99	0	0.045	0.046	0.045	0.045	1.858	0.043	0.670	120	462	100	1052	1176	-4.484	45	1007	52	1124	13780	142598	2.227	36.097	0	0	0
5	6	5	"ppdB"	"STM2999"	2320	47390	120	126	135	52	38	66	66	77	82	106	29	4	0	2074	2112	1233	58	63	63	87	164	188	98	96	0	0.030	0.034	0.032	0.031	1.621	0.039	0.245	120	440	100	2071	2118	-5.067	60	2011	69	2049	16161	253465	0.707	12.348	0	0	0
5	7	5	"rbn"	"STM4027"	2490	47390	110	247	342	284	83	68	68	79	88	111	81	52	0	791	1177	1155	98	64	64	96	187	194	93	81	0	0.246	0.246	0.239	0.234	1.651	0.222	0.778	80	385	100	906	1387	-2.022	179	727	274	1113	27376	94149	2.989	5.781	0	0	0
5	8	5	""	"STM0870"	2640	47390	110	162	341	612	179	69	69	78	47	60	70	50	0	499	993	2008	202	72	72	102	163	159	71	53	0	0.218	0.295	0.292	0.315	2.152	0.294	0.966	80	467	100	520	1193	-2.199	93	427	272	921	27268	79467	5.596	5.466	0	0	0
5	9	5	"ybhP"	"STM0813"	2850	47410	110	89	109	89	81	71	71	78	37	47	21	12	0	333	735	919	125	74	74	95	139	146	61	48	0	0.069	0.057	0.072	0.103	4.212	0.060	0.458	80	481	100	277	699	-3.847	18	259	38	661	8757	58791	0.838	4.604	0	0	0
5	10	5	"ybgR"	"STM0758"	3040	47400	130	106	146	141	96	73	73	81	46	56	42	21	0	473	1309	2450	187	74	74	81	29	35	80	75	0	0.083	0.059	0.089	0.111	3.989	0.054	0.825	120	439	100	432	1308	-3.596	33	399	73	1235	17542	157107	1.413	42.345	0	0	0
5	11	5	"fldA"	"STM0694"	3190	47410	120	348	1125	1908	169	72	72	79	47	59	80	71	0	154	460	738	160	71	71	76	23	30	70	58	0	3.325	2.707	2.854	3.197	2.271	2.646	0.911	120	379	100	359	1442	1.733	276	83	1053	389	135020	55249	22.255	16.696	0	0	0
5	12	5	"gltJ"	"STM0664"	3370	47410	120	89	139	147	105	73	73	99	195	196	8	5	0	334	1308	2607	199	73	73	78	33	42	69	60	0	0.061	0.053	0.066	0.108	5.525	0.050	0.773	120	428	100	277	1301	-4.028	16	261	66	1235	16624	156981	0.205	37.273	0	0	0
5	13	5	"yljA"	"STM0944"	3560	47400	120	339	364	212	58	73	73	107	216	201	55	22	0	315	368	231	62	74	74	80	36	45	91	86	0	1.104	0.990	0.984	0.984	1.652	0.999	0.713	120	364	100	507	585	0.142	266	241	291	294	43671	44198	1.190	8.000	0	0	0
5	14	5	"orfB"	"STM0930"	3730	47410	120	152	195	148	75	71	71	78	34	43	78	57	0	279	396	363	91	70	70	89	79	88	84	61	0	0.388	0.380	0.368	0.376	1.940	0.372	0.811	120	411	100	290	450	-1.368	81	209	124	326	23394	47518	3.441	3.886	0	0	0
5	15	5	""	"STM4317"	3910	47440	60	102	154	148	96	74	74	91	54	59	34	25	0	143	343	472	137	81	81	145	187	128	25	21	0	0.452	0.305	0.469	0.418	1.910	0.279	0.788	32	154	100	90	342	-1.147	28	62	80	262	4937	10977	1.167	1.059	0	0	0
5	16	5	"amiB"	"STM4358"	4080	47400	120	153	283	439	155	67	67	73	41	56	75	50	0	240	441	757	171	61	61	77	72	93	70	55	0	0.480	0.568	0.599	0.669	2.465	0.564	0.887	120	466	100	265	596	-1.058	86	179	216	380	33951	52938	5.122	5.056	0	0	0
5	17	5	"hflC"	"STM4364"	4260	47410	120	222	505	869	172	64	64	66	19	28	82	70	0	117	229	336	146	52	52	55	30	54	60	51	0	2.431	2.492	2.422	2.721	2.376	2.597	0.831	120	460	100	223	618	1.281	158	65	441	177	60650	27473	23.105	5.800	0	0	0
5	18	5	"yjfH"	"STM4369"	4440	47400	100	78	99	59	59	62	62	65	20	30	40	28	0	58	99	93	93	52	52	55	21	38	32	21	0	2.667	0.787	1.045	1.233	3.564	0.614	0.679	80	353	100	22	84	1.415	16	6	37	47	7916	7894	1.700	2.095	0	0	0
5	19	5	"kbl"	"STM3709"	4620	47400	120	172	230	187	81	68	68	71	22	30	80	74	0	118	161	135	83	55	55	64	52	81	55	34	0	1.651	1.528	1.603	1.651	1.855	1.444	0.862	120	490	100	167	268	0.723	104	63	162	106	27640	19272	7.227	1.865	0	0	0
5	20	5	"gpsA"	"STM3700"	4810	47410	130	233	342	311	90	69	69	71	19	26	97	91	0	140	221	220	99	55	55	58	15	25	93	81	0	1.929	1.645	1.809	1.878	1.840	1.416	0.769	120	381	100	249	439	0.948	164	85	273	166	41063	26529	14.263	10.867	0	0	0
5	21	5	""	"STM3657"	4960	47410	100	78	89	35	39	68	68	72	25	34	36	20	0	88	134	151	112	58	58	71	70	98	26	15	0	0.333	0.276	0.517	0.475	3.642	0.208	0.416	80	319	100	40	97	-1.585	10	30	21	76	7093	10707	0.680	0.900	0	0	0
5	22	5	"dppA"	"STM3630"	5160	47410	130	98	163	235	144	72	72	79	39	49	43	24	0	144	519	1241	239	63	63	82	75	91	51	42	0	0.321	0.200	0.295	0.426	3.387	0.189	0.916	120	493	100	107	547	-1.639	26	81	91	456	19591	62220	2.154	5.827	0	0	0
5	23	5	"bcsC"	"STM3617"	5340	47410	120	167	330	391	118	76	76	86	47	54	65	49	0	305	687	975	141	66	66	104	164	157	57	41	0	0.381	0.409	0.421	0.488	2.329	0.392	0.876	120	462	100	330	875	-1.393	91	239	254	621	39557	82486	5.191	3.555	0	0	0
5	24	5	""	"STM3602"	5510	47400	100	127	199	194	97	87	87	106	65	61	37	25	0	325	810	1163	143	86	86	131	175	133	58	42	0	0.167	0.155	0.180	0.227	4.149	0.154	0.787	80	397	100	279	836	-2.579	40	239	112	724	15888	64789	1.431	3.880	0	0	0
5	1	6	"yraL"	"STM3263"	1420	47570	120	182	252	231	91	73	73	76	22	28	90	84	0	687	972	1036	106	64	64	68	32	47	98	97	0	0.175	0.197	0.182	0.188	1.901	0.205	0.904	120	610	100	732	1087	-2.515	109	623	179	908	30246	116679	8.000	28.250	0	0	0
5	2	6	"tdcB"	"STM3244"	1610	47560	120	91	113	70	61	71	71	76	38	50	32	12	0	1245	1551	1427	92	67	67	76	58	76	99	97	0	0.017	0.028	0.028	0.022	2.873	0.036	0.690	120	486	100	1198	1526	-5.880	20	1178	42	1484	13538	186131	0.974	25.431	0	0	0
5	3	6	"yqjH"	"STM3214"	1780	47570	120	324	390	348	89	69	69	71	22	30	98	96	0	971	1219	1187	97	64	64	69	48	69	98	96	0	0.281	0.278	0.276	0.274	1.458	0.281	0.946	120	472	100	1162	1476	-1.831	255	907	321	1155	46764	146331	14.500	23.958	0	0	0
5	4	6	"icc"	"STM3183"	1960	47570	120	202	458	677	147	68	68	80	72	90	60	49	0	257	566	879	155	64	64	74	72	97	72	53	0	0.694	0.777	0.763	0.774	1.929	0.764	0.930	120	475	100	327	892	-0.526	134	193	390	502	54953	67976	5.250	6.833	0	0	0
5	5	6	"hybA"	"STM3149"	2150	47570	120	88	133	120	90	68	68	87	90	103	24	10	0	400	945	1411	149	67	67	83	93	112	70	58	0	0.060	0.074	0.085	0.106	3.454	0.087	0.460	120	403	100	353	943	-4.057	20	333	65	878	15993	113355	0.511	9.269	0	0	0
5	6	6	""	"STM3141"	2310	47580	140	91	113	71	62	70	70	81	60	74	23	11	0	222	402	465	115	63	63	79	77	97	64	50	0	0.132	0.127	0.142	0.189	4.361	0.173	0.198	156	433	100	180	382	-2.921	21	159	43	339	17558	62712	0.533	4.195	0	0	0
5	7	6	"uup"	"STM1062"	2480	47580	120	514	997	1206	120	71	71	77	30	38	96	92	0	633	1228	1456	118	66	66	77	54	70	91	90	0	0.781	0.797	0.793	0.809	1.506	0.820	0.971	120	459	100	1010	2088	-0.356	443	567	926	1162	119622	147359	30.667	21.315	0	0	0
5	8	6	"helD"	"STM1075"	2670	47580	120	454	640	651	101	68	68	74	38	51	96	87	0	2108	2903	3175	109	69	69	84	121	144	98	93	0	0.189	0.202	0.201	0.195	1.467	0.199	0.944	120	508	100	2425	3406	-2.401	386	2039	572	2834	76748	348321	14.895	23.298	0	0	0
5	9	6	"hpaD"	"STM1103"	2860	47580	120	76	89	44	49	66	66	70	26	37	34	13	0	463	1026	1573	153	68	68	78	82	105	73	63	0	0.025	0.024	0.035	0.047	5.598	0.023	0.396	120	470	100	405	981	-5.304	10	395	23	958	10713	123179	0.731	11.561	0	0	0
5	10	6	"agp"	"STM1117"	3020	47580	120	119	152	98	64	70	70	78	49	62	49	30	0	949	1234	1271	102	70	70	76	47	61	98	95	0	0.056	0.070	0.072	0.071	2.080	0.066	0.570	120	389	100	928	1246	-4.165	49	879	82	1164	18234	148102	1.510	24.638	0	0	0
5	11	6	"ymdC"	"STM1148"	3200	47580	130	127	211	198	93	70	70	79	46	58	54	39	0	410	922	1154	125	70	70	73	18	24	90	85	0	0.168	0.165	0.152	0.173	3.366	0.140	0.266	120	391	100	397	993	-2.577	57	340	141	852	25369	110666	2.870	47.167	0	0	0
5	12	6	"ycfN"	"STM1208"	3390	47590	140	166	357	563	157	77	77	120	226	188	30	14	0	201	493	943	191	70	70	74	21	28	75	68	0	0.679	0.662	0.459	0.676	4.376	0.526	0.269	156	421	100	220	703	-0.558	89	131	280	423	55688	76919	1.049	19.952	0	0	0
5	13	6	"mopA"	"STM4330"	3570	47570	140	13707	20509	18036	87	76	76	129	244	189	96	94	3	570	842	778	92	70	70	157	966	615	32	5	0	27.262	26.468	27.523	27.893	1.693	27.941	0.247	156	359	100	14131	21205	4.769	13631	500	20433	772	3199329	131350	83.525	0.709	0	0	0
5	14	6	"rstA"	"STM1475"	3720	47580	140	1941	2303	1655	71	72	72	86	86	100	97	92	0	1515	1736	1177	67	68	68	160	931	581	73	37	0	1.292	1.338	1.343	1.401	1.703	1.125	0.545	156	390	100	3316	3899	0.369	1869	1447	2231	1668	359236	270891	25.779	1.693	0	0	0
5	15	6	"speG"	"STM1502"	3910	47580	120	575	819	770	94	68	68	76	44	57	100	99	0	613	905	807	89	65	65	82	90	109	98	89	0	0.925	0.894	0.861	0.887	1.395	0.932	0.934	120	460	100	1055	1591	-0.112	507	548	751	840	98306	108556	16.886	9.144	0	0	0
5	16	6	"smf"	"STM3405"	4100	47570	120	115	229	502	219	66	66	70	40	57	55	37	0	353	639	994	155	57	57	63	32	50	89	81	0	0.166	0.280	0.174	0.189	2.561	0.361	0.471	120	427	100	345	745	-2.595	49	296	163	582	27442	76702	3.975	18.000	0	0	0
5	17	6	"rplO"	"STM3421"	4270	47590	120	1481	2144	1920	89	63	63	66	20	30	100	100	0	94	112	52	46	54	54	56	13	23	85	68	0	35.450	35.879	37.162	38.289	1.591	39.704	0.826	120	454	100	1458	2139	5.148	1418	40	2081	58	257227	13385	103.900	4.308	0	0	0
5	18	6	"yheL"	"STM3449"	4440	47570	100	90	168	220	130	66	66	69	24	34	47	33	0	80	155	191	123	56	56	61	26	42	48	38	0	1.000	1.030	1.030	1.181	2.760	1.116	0.892	80	394	100	48	201	0.000	24	24	102	99	13465	12361	4.125	3.615	0	0	0
5	19	6	""	"STM3601"	4620	47580	130	97	134	115	85	69	69	71	22	30	55	35	0	284	612	1004	164	58	58	66	31	46	89	82	0	0.124	0.117	0.141	0.138	2.638	0.108	0.826	120	510	100	254	619	-3.013	28	226	65	554	16070	73381	2.864	17.613	0	0	0
5	20	6	"yhjK"	"STM3615"	4800	47580	130	205	262	180	68	69	69	70	18	25	97	93	0	792	1083	968	89	57	57	64	26	40	98	97	0	0.185	0.188	0.192	0.194	1.513	0.180	0.915	120	444	100	871	1219	-2.434	136	735	193	1026	31400	130018	10.667	39.192	0	0	0
5	21	6	"yhjS"	"STM3622"	4980	47580	120	461	579	323	55	68	68	71	22	30	100	98	0	1411	1751	1055	60	60	60	71	61	85	99	98	0	0.291	0.302	0.297	0.302	1.277	0.297	0.953	120	433	100	1744	2202	-1.781	393	1351	511	1691	69439	210159	23.091	27.541	0	0	0
5	22	6	""	"STM3631"	5150	47600	120	290	283	72	25	72	72	77	27	35	100	98	0	4507	4668	2067	44	65	65	78	42	53	100	100	0	0.049	0.046	0.044	0.048	1.460	0.041	0.861	120	466	100	4660	4814	-4.349	218	4442	211	4603	33983	560205	7.630	109.286	0	0	0
5	23	6	"yiaF"	"STM3647"	5330	47590	100	331	483	378	78	76	76	86	42	48	93	88	0	192	266	196	73	65	65	80	49	61	81	55	0	2.008	2.025	2.050	2.139	1.529	2.119	0.868	80	364	100	382	608	1.006	255	127	407	201	38639	21284	9.452	3.796	0	0	0
5	24	6	"glyS"	"STM3655"	5510	47590	120	1716	2823	3337	118	80	80	93	50	53	98	98	0	731	1214	1356	111	81	81	141	231	163	80	67	0	2.517	2.421	2.387	2.499	1.432	2.512	0.892	120	575	100	2286	3876	1.332	1636	650	2743	1133	338700	145652	54.600	4.645	0	0	0
5	1	7	""	"STM3834"	1430	47770	110	362	353	108	30	78	78	83	41	49	98	95	0	2850	2659	1046	39	63	63	68	35	51	98	98	0	0.102	0.106	0.104	0.112	1.554	0.101	0.855	80	520	100	3071	2871	-3.295	284	2787	275	2596	28272	212739	6.585	74.029	0	0	0
5	2	7	"yidC"	"STM3842"	1600	47750	110	1262	1997	1923	96	76	76	113	248	219	86	70	0	351	522	465	89	64	64	85	112	131	70	55	0	4.132	4.194	4.596	4.543	1.406	4.358	0.909	80	470	100	1473	2379	2.047	1186	287	1921	458	159763	41777	7.597	3.902	0	0	0
5	3	7	""	"STM3845"	1790	47750	110	658	667	192	28	76	76	112	249	222	93	73	0	3198	3145	984	31	64	64	86	112	130	100	100	0	0.186	0.192	0.191	0.191	1.137	0.190	0.967	80	468	100	3716	3672	-2.429	582	3134	591	3081	53352	251586	2.229	27.313	0	0	0
5	4	7	"phoU"	"STM3853"	1970	47760	110	230	260	147	56	76	76	90	73	81	88	56	0	686	817	455	55	66	66	77	73	94	97	96	0	0.248	0.245	0.232	0.234	1.474	0.258	0.873	80	456	100	774	935	-2.009	154	620	184	751	20793	65356	2.329	10.137	0	0	0
5	5	7	"pstS"	"STM3857"	2150	47770	120	311	296	78	26	78	78	96	74	77	95	75	0	4281	4162	1358	32	66	66	84	122	145	100	100	0	0.055	0.053	0.053	0.053	1.249	0.049	0.737	120	466	100	4448	4314	-4.177	233	4215	218	4096	35500	499496	2.703	33.426	0	0	0
5	6	7	"atpA"	"STM3867"	2310	47760	130	14385	15716	9062	57	76	76	88	60	68	100	100	0	1759	1869	1066	57	62	62	101	304	300	95	89	0	8.432	8.655	8.729	8.686	1.138	8.704	0.976	120	463	100	16006	17447	3.076	14309	1697	15640	1807	1885931	224303	260.467	5.816	0	0	0
5	7	7	"aceE"	"STM0152"	2490	47760	110	15452	15938	7604	47	74	74	83	49	59	100	100	0	2866	3045	1442	47	64	64	70	31	44	100	100	0	5.488	5.322	5.489	5.359	1.130	5.380	0.977	80	435	100	18180	18845	2.456	15378	2802	15864	2981	1275030	243627	323.571	95.968	0	0	0
5	8	7	""	"STM0159"	2680	47760	120	502	599	518	86	68	68	77	50	64	92	87	0	1772	2109	1501	71	66	66	99	220	222	95	89	0	0.254	0.260	0.219	0.241	1.570	0.265	0.770	120	526	100	2140	2574	-1.975	434	1706	531	2043	71825	253024	10.440	9.136	0	0	0
5	9	7	"cueO"	"STM0168"	2860	47780	110	161	178	88	49	66	66	72	37	51	83	60	0	857	1005	634	63	67	67	104	248	238	91	70	0	0.120	0.119	0.113	0.116	1.761	0.114	0.819	80	402	100	885	1050	-3.056	95	790	112	938	14276	80388	2.865	3.633	0	0	0
5	10	7	"yadH"	"STM0173"	3040	47760	120	101	187	199	106	66	66	70	23	32	56	46	0	178	542	724	133	66	66	72	45	62	63	55	0	0.313	0.254	0.292	0.354	3.298	0.261	0.912	120	444	100	147	597	-1.678	35	112	121	476	22441	65046	5.087	10.444	0	0	0
5	11	7	"stiA"	"STM0177"	3220	47760	120	82	114	103	90	67	67	70	19	27	43	28	0	260	685	953	139	65	65	68	19	27	77	70	0	0.077	0.076	0.072	0.093	4.667	0.067	0.415	120	364	100	210	667	-3.700	15	195	47	620	13679	82241	2.316	32.474	0	0	0
5	12	7	"folK"	"STM0183"	3370	47770	120	145	248	259	104	69	69	76	46	60	65	43	0	245	493	550	111	67	67	71	21	29	85	80	0	0.427	0.420	0.416	0.451	2.108	0.429	0.812	120	394	100	254	605	-1.228	76	178	179	426	29815	59219	3.739	20.095	0	0	0
5	13	7	""	"STM1585"	3570	47760	120	85	94	45	47	72	72	91	112	123	2	0	0	234	308	256	83	71	71	146	900	616	2	0	0	0.080	0.093	0.125	0.144	3.631	0.110	0.059	120	414	100	176	259	-3.648	13	163	22	237	11328	36993	0.027	0.180	0	0	0
5	14	7	"srfA"	"STM1593"	3750	47770	120	291	395	315	79	72	72	76	26	34	96	90	0	591	807	711	88	74	74	155	938	605	26	8	0	0.424	0.441	0.439	0.438	1.593	0.426	0.849	120	381	100	736	1056	-1.239	219	517	323	733	47454	96845	12.269	0.695	0	0	0
5	15	7	"ydcR"	"STM1598"	3920	47770	120	148	392	537	136	67	67	69	19	27	68	63	0	574	1772	2785	157	64	64	69	23	33	79	73	0	0.159	0.190	0.192	0.231	2.528	0.184	0.918	120	366	100	591	2033	-2.655	81	510	325	1708	47015	212640	17.000	74.043	0	0	0
5	16	7	"ydcN"	"STM1605"	4080	47770	120	85	96	59	61	64	64	65	17	26	53	25	0	166	244	326	133	54	54	58	19	32	82	70	0	0.188	0.168	0.190	0.234	3.651	0.158	0.634	120	432	100	133	222	-2.415	21	112	32	190	11498	29330	1.824	9.789	0	0	0
5	17	7	""	"STM1613"	4270	47770	110	65	68	22	32	64	64	67	18	26	17	8	0	78	117	112	95	55	55	70	105	150	17	7	0	0.043	0.065	0.250	0.303	5.646	0.076	0.061	80	446	100	24	66	-4.524	1	23	4	62	5423	9394	0.056	0.448	0	0	0
5	18	7	""	"STM1620"	4460	47770	110	79	85	34	40	65	65	68	21	30	41	17	0	153	328	442	134	56	56	73	104	142	47	30	0	0.144	0.074	0.104	0.164	4.798	0.064	0.488	80	461	100	111	292	-2.793	14	97	20	272	6815	26268	0.810	2.452	0	0	0
5	19	7	""	"STM1786"	4630	47770	120	73	79	30	37	66	66	68	18	26	31	9	0	310	369	247	66	56	56	61	24	39	94	90	0	0.028	0.042	0.068	0.068	3.967	0.030	0.063	120	425	100	261	326	-5.181	7	254	13	313	9468	44250	0.611	12.833	0	0	0
5	20	7	"treA"	"STM1796"	4800	47770	130	134	153	71	46	69	69	70	19	27	85	69	0	733	1022	821	80	56	56	63	29	46	100	99	0	0.096	0.087	0.096	0.092	1.906	0.083	0.807	120	458	100	742	1050	-3.381	65	677	84	966	18399	122586	4.368	33.069	0	0	0
5	21	7	"fadR"	"STM1805"	4970	47760	110	118	258	451	174	70	70	76	45	59	52	33	0	157	647	1454	224	60	60	78	122	156	47	33	0	0.495	0.320	0.347	0.475	3.020	0.304	0.923	80	409	100	145	775	-1.015	48	97	188	587	20638	51754	4.044	4.664	0	0	0
5	22	7	"ycgL"	"STM1813"	5140	47770	110	97	136	110	80	74	74	81	47	58	33	23	0	82	131	116	88	62	62	81	118	145	18	10	0	1.150	0.899	1.024	1.078	2.552	0.509	0.629	80	450	100	43	131	0.202	23	20	62	69	10885	10503	1.170	0.424	0	0	0
5	23	7	""	"STM1827"	5350	47770	130	101	130	94	72	75	75	86	45	52	33	20	0	350	704	834	118	60	60	91	126	138	70	53	0	0.090	0.085	0.148	0.105	4.027	0.068	0.306	120	583	100	316	699	-3.479	26	290	55	644	15650	84454	0.978	4.865	0	0	0
5	24	7	"manZ"	"STM1832"	5550	47770	120	223	386	483	125	81	81	95	48	50	70	61	0	818	1456	1991	136	78	78	140	208	148	72	60	0	0.192	0.221	0.217	0.227	2.017	0.226	0.913	120	593	100	882	1683	-2.382	142	740	305	1378	46276	174731	6.063	6.327	0	0	0
5	1	8	""	"STM2357"	1430	47950	110	417	443	122	27	80	80	84	40	47	100	100	0	3265	3355	1054	31	66	66	71	17	23	100	100	0	0.105	0.110	0.108	0.110	1.201	0.108	0.894	80	477	100	3536	3652	-3.247	337	3199	363	3289	35405	268430	8.975	193.176	0	0	0
5	2	8	""	"STM2361"	1610	47940	120	170	163	49	30	76	76	91	151	165	10	0	0	2366	2172	1066	49	64	64	71	50	70	98	96	0	0.041	0.041	0.041	0.044	2.229	0.039	0.779	120	483	100	2396	2195	-4.614	94	2302	87	2108	19607	260672	0.477	42.020	0	0	0
5	3	8	"dedA"	"STM2367"	1780	47940	130	710	819	522	63	74	74	78	23	29	99	98	0	1306	1414	916	64	63	63	69	40	57	99	96	0	0.512	0.551	0.535	0.542	1.394	0.551	0.960	120	524	100	1879	2096	-0.967	636	1243	745	1351	98244	169643	32.217	33.625	0	0	0
5	4	8	""	"STM2376"	1960	47940	110	113	117	33	28	74	74	78	24	30	67	37	0	1649	1681	795	47	60	60	64	15	23	100	100	0	0.025	0.027	0.027	0.027	1.887	0.025	0.420	80	434	100	1628	1664	-5.349	39	1589	43	1621	9323	134460	1.625	107.800	0	0	0
5	5	8	"yfcL"	"STM2380"	2130	47950	110	231	277	201	72	74	74	80	30	37	90	82	0	300	379	306	80	61	61	97	293	302	41	13	0	0.657	0.638	0.626	0.641	1.818	0.629	0.823	80	425	100	396	521	-0.606	157	239	203	318	22196	30352	6.567	0.962	0	0	0
5	6	8	"yfcY"	"STM2389"	2330	47950	110	83	94	55	58	68	68	73	29	39	22	10	0	960	1416	1430	100	59	59	98	314	320	93	76	0	0.017	0.019	0.020	0.019	2.397	0.025	0.471	80	431	100	916	1383	-5.908	15	901	26	1357	7519	113249	0.724	4.197	0	0	0
5	7	8	""	"STM2594"	2480	47940	110	150	154	37	24	65	65	70	36	51	92	62	0	2759	2724	735	26	59	59	69	63	91	100	100	0	0.031	0.033	0.032	0.031	1.533	0.032	0.730	80	449	100	2785	2754	-4.989	85	2700	89	2665	12302	217881	2.333	42.143	0	0	0
5	8	8	""	"STM2598"	2680	47950	100	90	95	43	45	65	65	67	18	26	57	38	0	898	986	835	84	62	62	72	62	86	88	85	0	0.030	0.032	0.038	0.045	3.318	0.040	0.646	80	404	100	861	954	-5.064	25	836	30	924	7624	78862	1.556	14.742	0	0	0
5	9	8	""	"STM2603"	2860	47940	120	103	113	57	50	66	66	70	21	30	71	42	0	1355	1395	1415	101	65	65	75	92	122	94	90	0	0.029	0.035	0.037	0.039	2.856	0.034	0.694	120	431	100	1327	1377	-5.124	37	1290	47	1330	13501	167344	2.048	14.348	0	0	0
5	10	8	""	"STM2607"	3040	47950	120	82	87	29	33	66	66	71	31	43	22	7	0	568	597	352	58	67	67	72	21	29	96	95	0	0.032	0.040	0.044	0.040	3.227	0.031	0.077	120	421	100	517	551	-4.969	16	501	21	530	10463	71653	0.516	25.000	0	0	0
5	11	8	""	"STM1028"	3200	47940	120	99	103	41	39	65	65	69	31	44	52	17	0	1546	1671	1333	79	65	65	70	23	32	99	96	0	0.023	0.024	0.024	0.024	2.173	0.022	0.346	120	406	100	1515	1644	-5.445	34	1481	38	1606	12309	200509	1.097	69.609	0	0	0
5	12	8	""	"STM2617"	3370	47940	110	109	109	28	25	67	67	70	21	30	78	48	0	4693	4375	1344	30	68	68	104	252	242	100	100	0	0.009	0.010	0.010	0.009	1.752	0.009	0.472	80	390	100	4667	4349	-6.783	42	4625	42	4307	8738	350016	1.857	16.948	0	0	0
5	13	8	"yrbD"	"STM3311"	3560	47940	120	1298	1401	862	61	68	68	70	20	28	100	99	0	1634	1706	1083	63	70	70	101	229	226	91	87	0	0.786	0.815	0.828	0.830	1.268	0.799	0.933	120	476	100	2794	2969	-0.347	1230	1564	1333	1636	168170	204768	66.550	7.009	0	0	0
5	14	8	"yhbN"	"STM3318"	3740	47940	120	1265	1642	1616	98	70	70	72	19	26	100	100	0	960	1192	1087	91	73	73	77	22	28	100	98	0	1.347	1.405	1.396	1.414	1.287	1.461	0.967	120	408	100	2082	2691	0.430	1195	887	1572	1119	196982	143088	82.632	50.682	0	0	0
5	15	8	""	"STM3333"	3920	47940	120	766	887	664	74	67	67	69	19	27	98	98	0	4248	4766	3523	73	62	62	67	20	29	100	100	0	0.167	0.174	0.171	0.174	1.448	0.178	0.963	120	366	100	4885	5524	-2.582	699	4186	820	4704	106478	571872	43.053	234.950	0	0	0
5	16	8	"sspA"	"STM3342"	4090	47940	120	637	1081	988	91	64	64	72	80	111	97	96	0	205	290	224	77	54	54	57	32	56	95	77	0	3.795	4.309	4.510	4.426	1.397	4.498	0.920	120	387	100	724	1253	1.924	573	151	1017	236	129712	34759	12.613	7.281	0	0	0
5	17	8	"yhcM"	"STM3346"	4270	47950	120	128	152	84	55	66	66	73	77	105	39	12	0	216	319	290	90	54	54	59	39	66	94	83	0	0.383	0.325	0.315	0.360	2.049	0.287	0.825	120	468	100	224	351	-1.386	62	162	86	265	18236	38247	1.026	6.667	0	0	0
5	18	8	""	"STM3356"	4460	47950	120	209	269	151	56	66	66	69	20	28	98	97	0	1098	1439	1081	75	54	54	61	71	116	99	97	0	0.137	0.147	0.149	0.154	1.510	0.139	0.917	120	469	100	1187	1588	-2.868	143	1044	203	1385	32290	172620	10.000	19.408	0	0	0
5	19	8	""	"STM0761"	4640	47950	120	101	107	36	33	68	68	70	21	30	62	42	0	286	451	390	86	54	54	56	12	21	99	98	0	0.142	0.098	0.117	0.112	2.471	0.076	0.440	120	391	100	265	436	-2.814	33	232	39	397	12815	54137	1.762	32.917	0	0	0
5	20	8	""	"STM0765"	4800	47950	120	110	119	36	30	70	70	73	20	27	78	50	0	1117	1601	1273	79	55	55	58	21	36	99	99	0	0.038	0.032	0.031	0.033	2.686	0.022	0.441	120	417	100	1102	1595	-4.731	40	1062	49	1546	14276	192103	2.300	73.476	0	0	0
5	21	8	"galM"	"STM0773"	4980	47950	120	804	887	522	58	73	73	77	27	35	100	100	0	1210	1395	934	66	57	57	66	58	87	99	97	0	0.634	0.608	0.627	0.638	1.294	0.583	0.966	120	498	100	1884	2152	-0.657	731	1153	814	1338	106416	167369	30.000	22.914	0	0	0
5	22	8	"modA"	"STM0781"	5170	47960	120	395	524	358	68	72	72	77	33	42	98	97	0	624	865	688	79	60	60	67	37	55	98	96	0	0.573	0.561	0.579	0.604	1.410	0.534	0.943	120	452	100	887	1257	-0.804	323	564	452	805	62829	103833	13.545	21.568	0	0	0
5	23	8	"hutI"	"STM0787"	5340	47950	120	212	289	251	86	69	69	74	29	39	96	89	0	623	942	1088	115	59	59	69	44	63	96	95	0	0.254	0.249	0.269	0.285	1.659	0.224	0.867	120	475	100	707	1103	-1.980	143	564	220	883	34725	113006	7.414	19.841	0	0	0
5	24	8	"hutU"	"STM0790"	5530	47950	100	200	207	93	44	73	73	80	32	40	83	78	0	2478	2293	1037	45	66	66	81	57	70	100	98	0	0.053	0.060	0.056	0.055	1.845	0.060	0.730	80	427	100	2539	2361	-4.247	127	2412	134	2227	16572	183478	3.969	38.807	0	0	0
5	1	9	""	"STM0902"	1430	48110	100	92	109	62	56	77	77	77	18	23	46	25	0	6385	6253	1843	29	66	66	70	19	27	100	100	0	0.002	0.005	0.004	0.004	3.223	0.006	0.170	80	426	100	6334	6219	-8.719	15	6319	32	6187	8719	500243	1.778	325.421	0	0	0
5	2	9	""	"STM0906"	1610	48110	110	88	102	52	50	74	74	76	19	25	41	27	0	413	507	362	71	64	64	67	14	20	95	92	0	0.040	0.063	0.060	0.063	3.593	0.062	0.296	80	419	100	363	471	-4.640	14	349	28	443	8131	40567	1.368	31.429	0	0	0
5	3	9	""	"STM0912"	1780	48110	110	99	100	25	25	71	71	73	17	23	67	32	0	7652	7753	1839	23	63	63	69	52	75	100	100	0	0.004	0.004	0.004	0.003	2.306	0.003	0.277	80	418	100	7617	7719	-8.082	28	7589	29	7690	7974	620230	1.588	147.769	0	0	0
5	4	9	""	"STM0917"	1950	48110	100	73	79	25	31	68	68	70	18	25	23	16	0	652	660	354	53	63	63	72	59	81	96	88	0	0.008	0.018	0.027	0.026	3.630	0.018	0.099	80	415	100	594	608	-6.880	5	589	11	597	6329	52760	0.500	9.966	0	0	0
5	5	9	""	"STM0921"	2160	48110	120	79	87	36	41	65	65	68	20	29	41	20	0	1501	1700	1181	69	61	61	67	30	44	99	96	0	0.010	0.013	0.019	0.017	4.036	0.009	0.115	120	472	100	1454	1661	-6.684	14	1440	22	1639	10402	203972	0.950	54.433	0	0	0
5	6	9	""	"STM0925"	2310	48100	90	77	77	18	23	62	62	65	17	26	36	11	0	416	413	143	34	59	59	65	29	44	98	96	0	0.042	0.042	0.053	0.044	2.408	0.064	0.280	52	298	100	372	369	-4.573	15	357	15	354	3991	21452	0.706	12.000	0	0	0
5	7	9	""	"STM4205"	2500	48110	110	533	554	235	42	66	66	70	23	32	100	98	0	4583	4702	2348	49	64	64	71	41	57	100	100	0	0.103	0.105	0.106	0.104	1.269	0.103	0.917	80	490	100	4986	5126	-3.275	467	4519	488	4638	44351	376190	21.043	112.951	0	0	0
5	8	9	""	"STM4209"	2680	48110	100	93	92	23	25	67	67	70	22	31	55	22	0	657	639	250	39	65	65	69	21	30	100	100	0	0.044	0.044	0.050	0.042	2.769	0.042	0.304	80	374	100	618	599	-4.509	26	592	25	574	7348	51159	1.000	27.143	0	0	0
5	9	9	""	"STM4213"	2850	48110	120	203	191	60	31	70	70	72	20	27	90	87	0	5935	5073	1869	36	68	68	72	18	25	100	99	0	0.023	0.024	0.024	0.023	1.726	0.025	0.858	120	471	100	6000	5126	-5.463	133	5867	121	5005	22948	608783	5.950	277.833	0	0	0
5	10	9	""	"STM4218"	3040	48120	100	85	104	65	62	71	71	73	31	42	28	17	0	1120	1175	439	37	72	72	77	22	28	100	100	0	0.013	0.030	0.024	0.025	4.143	0.029	0.159	80	384	100	1062	1136	-6.226	14	1048	33	1103	8334	94038	1.000	49.909	0	0	0
5	11	9	"yjbF"	"STM4223"	3220	48120	100	167	174	51	29	68	68	73	33	45	95	77	0	2695	2860	1094	38	71	71	79	28	35	100	100	0	0.038	0.038	0.037	0.035	1.757	0.036	0.798	80	365	100	2723	2895	-4.728	99	2624	106	2789	13914	228787	3.061	99.321	0	0	0
5	12	9	"yjbN"	"STM4243"	3380	48110	110	1129	1156	280	24	70	70	73	22	30	100	100	0	2211	2217	518	23	74	74	99	193	194	100	100	0	0.496	0.507	0.509	0.504	1.147	0.493	0.943	80	462	100	3196	3229	-1.013	1059	2137	1086	2143	92457	177340	49.227	10.974	0	0	0
5	13	9	""	"STM1009"	3580	48110	110	399	414	83	20	70	70	72	22	30	100	100	0	24050	23756	2798	11	74	74	132	567	429	100	100	0	0.014	0.015	0.014	0.014	1.261	0.014	0.906	80	440	100	24305	24026	-6.187	329	23976	344	23682	33140	1900468	15.545	41.665	0	0	0
5	14	9	""	"STM1866"	3740	48120	110	220	214	71	33	67	67	70	21	30	98	96	0	956	1022	395	38	70	70	128	610	476	76	33	0	0.173	0.154	0.145	0.146	1.525	0.080	0.482	80	365	100	1039	1099	-2.534	153	886	147	952	17094	81741	6.857	1.466	0	0	0
5	15	9	"hisP"	"STM2351"	3910	48120	120	583	515	298	57	64	64	67	18	26	95	91	0	3945	3273	2164	66	58	58	63	19	30	98	98	0	0.134	0.140	0.140	0.153	1.976	0.135	0.932	120	422	100	4406	3666	-2.905	519	3887	451	3215	61820	392805	24.889	168.947	0	0	0
5	16	9	"flgL"	"STM1184"	4100	48120	120	603	708	449	63	64	64	72	77	106	95	91	0	519	607	376	61	54	54	57	39	68	95	95	0	1.159	1.165	1.192	1.179	1.517	1.204	0.930	120	465	100	1004	1197	0.213	539	465	644	553	85009	72835	8.260	14.103	0	0	0
5	17	9	"nrdA"	"STM2277"	4270	48120	110	1778	2121	1352	63	67	67	76	88	115	100	100	0	1280	1484	898	60	54	54	60	46	76	100	100	0	1.396	1.436	1.473	1.424	1.206	1.502	0.956	80	424	100	2937	3484	0.481	1711	1226	2054	1430	169649	118723	23.239	30.957	0	0	0
5	18	9	"envF"	"STM1240"	4460	48120	110	105	120	57	47	65	65	70	39	55	50	18	0	613	836	821	98	52	52	56	24	42	100	100	0	0.071	0.070	0.071	0.071	2.426	0.059	0.582	80	444	100	601	839	-3.810	40	561	55	784	9601	66910	1.282	32.500	0	0	0
5	19	9	"nrfA"	"STM4277"	4630	48120	100	106	119	45	37	65	65	68	22	32	81	46	0	724	990	906	91	53	53	57	23	40	100	100	0	0.061	0.058	0.079	0.073	2.824	0.034	0.322	80	409	100	712	991	-4.033	41	671	54	937	9553	79227	2.318	40.565	0	0	0
5	20	9	"araH"	"STM1931"	4790	48120	90	98	104	43	41	68	68	71	20	28	57	40	0	216	274	195	71	54	54	62	37	59	86	82	0	0.185	0.164	0.182	0.178	2.694	0.102	0.301	52	347	100	192	256	-2.433	30	162	36	220	5420	14253	1.650	5.730	0	0	0
5	21	9	"yecM"	"STM1908"	5000	48130	110	127	166	97	58	69	69	72	20	27	87	63	0	212	364	327	89	54	54	60	35	58	96	78	0	0.367	0.313	0.297	0.343	2.065	0.266	0.709	80	434	100	216	407	-1.446	58	158	97	310	13273	29138	4.700	8.686	0	0	0
5	22	9	"yecO"	"STM1905"	5150	48130	120	219	276	181	65	65	65	69	26	37	97	95	0	235	310	233	75	57	57	62	24	38	97	94	0	0.865	0.834	0.827	0.876	1.694	0.793	0.869	120	449	100	332	464	-0.209	154	178	211	253	33167	37247	7.962	10.333	0	0	0
5	23	9	""	"STM1669"	5340	48130	110	234	228	55	24	66	66	70	26	37	100	98	0	1445	1779	1177	66	67	67	79	49	62	100	100	0	0.122	0.095	0.117	0.110	2.360	0.055	0.426	80	434	100	1546	1874	-3.036	168	1378	162	1712	18227	142298	6.077	34.694	0	0	0
5	24	9	"yicM"	"STM3776"	5520	48130	120	2102	1991	465	23	78	78	88	54	61	100	100	0	10145	9498	2264	23	87	87	103	68	66	99	99	0	0.201	0.203	0.201	0.206	1.437	0.200	0.963	120	558	100	12082	11324	-2.313	2024	10058	1913	9411	238978	1139748	35.241	138.162	0	0	0
5	1	10	"yafK"	"STM0312"	1420	48280	100	991	1016	239	23	78	78	79	19	24	100	100	0	1608	1584	368	23	67	67	70	28	40	100	100	0	0.592	0.618	0.614	0.616	1.170	0.617	0.965	80	458	100	2454	2455	-0.755	913	1541	938	1517	81315	126751	49.316	54.071	0	0	0
5	2	10	"proB"	"STM0321"	1620	48280	110	4071	4142	633	15	73	73	75	19	25	100	100	0	5132	5127	770	15	64	64	68	16	23	100	100	0	0.789	0.804	0.802	0.803	1.068	0.806	0.986	80	450	100	9066	9132	-0.342	3998	5068	4069	5063	331359	410147	214.053	316.188	0	0	0
5	3	10	""	"STM0327"	1780	48290	100	120	125	43	34	69	69	71	18	25	85	70	0	506	520	262	50	63	63	69	53	76	100	98	0	0.115	0.123	0.117	0.117	1.730	0.120	0.607	80	405	100	494	513	-3.119	51	443	56	457	10027	41586	3.000	8.509	0	0	0
5	4	10	""	"STM0332"	1970	48280	110	184	202	124	61	65	65	67	18	26	98	98	0	4362	4220	860	20	63	63	68	21	30	100	100	0	0.028	0.033	0.027	0.028	1.772	0.031	0.456	80	417	100	4418	4294	-5.175	119	4299	137	4157	16150	337583	7.500	197.714	0	0	0
5	5	10	""	"STM1047"	2130	48280	120	177	176	47	26	64	64	67	19	28	97	94	0	3229	3130	1327	42	64	64	68	21	30	100	100	0	0.036	0.037	0.036	0.038	1.615	0.033	0.818	120	472	100	3278	3178	-4.808	113	3165	112	3066	21097	375630	5.737	145.810	0	0	0
5	6	10	"pepN"	"STM1057"	2330	48280	110	2238	2218	812	36	64	64	67	18	26	100	100	0	4752	4606	1668	36	62	62	66	20	30	100	100	0	0.464	0.474	0.465	0.475	1.178	0.474	0.977	80	462	100	6864	6698	-1.109	2174	4690	2154	4544	177405	368497	119.500	227.000	0	0	0
5	7	10	"yeaO"	"STM1277"	2490	48290	100	195	255	173	67	74	74	78	28	35	96	88	0	521	670	436	65	71	71	75	20	26	100	100	0	0.269	0.302	0.275	0.274	1.597	0.305	0.748	80	366	100	571	780	-1.895	121	450	181	599	20417	53590	6.321	29.750	0	0	0
5	8	10	"mipA"	"STM1286"	2660	48290	110	11586	10845	2138	19	75	75	82	35	42	100	100	0	3722	3551	675	19	70	70	75	22	29	100	100	0	3.152	3.094	3.086	3.086	1.107	3.132	0.985	80	453	100	15163	14251	1.656	11511	3652	10770	3481	867632	284070	307.514	158.000	0	0	0
5	9	10	"gapA"	"STM1290"	2840	48290	110	21861	20319	6531	32	72	72	79	64	81	100	100	0	1396	1325	392	29	65	65	69	20	28	100	100	0	16.370	16.069	16.252	15.968	1.147	16.259	0.978	80	483	100	23120	21507	4.033	21789	1331	20247	1260	1625546	106013	316.250	62.800	0	0	0
5	10	10	"topB"	"STM1298"	3040	48290	110	1570	1676	792	47	72	72	79	61	77	100	100	0	2901	3145	1488	47	73	73	79	24	30	100	100	0	0.530	0.522	0.522	0.521	1.180	0.516	0.960	80	474	100	4326	4676	-0.917	1498	2828	1604	3072	134097	251612	26.180	127.750	0	0	0
5	11	10	"astB"	"STM1306"	3220	48280	110	236	245	86	35	71	71	74	21	28	100	100	0	7186	6908	1490	21	75	75	82	27	32	100	100	0	0.023	0.025	0.024	0.024	1.428	0.025	0.753	80	412	100	7276	7007	-5.430	165	7111	174	6833	19635	552673	8.143	252.815	0	0	0
5	12	10	"celF"	"STM1316"	3370	48290	110	310	318	72	22	69	69	73	22	30	100	100	0	7509	7550	1426	18	73	73	80	36	45	100	100	0	0.032	0.033	0.032	0.033	1.181	0.033	0.926	80	451	100	7677	7726	-4.947	241	7436	249	7477	25451	603992	11.136	207.500	0	0	0
5	13	10	"rfbX"	"STM2088"	3560	48290	100	2620	2557	396	15	72	72	73	20	27	100	100	0	5393	5388	850	15	75	75	107	401	374	100	100	0	0.479	0.468	0.469	0.468	1.084	0.464	0.977	80	438	100	7866	7798	-1.062	2548	5318	2485	5313	204579	431066	124.200	13.170	0	0	0
5	14	10	"rfbB"	"STM2097"	3750	48290	120	6925	6583	1976	30	67	67	70	21	30	100	100	0	6176	5711	1766	30	70	70	117	549	469	96	95	0	1.123	1.155	1.158	1.189	1.289	1.152	0.984	120	452	100	12964	12157	0.168	6858	6106	6516	5641	789913	685368	310.143	10.189	0	0	0
5	15	10	"wcaD"	"STM2112"	3910	48280	110	124	125	45	36	62	62	65	17	26	81	70	0	4314	4379	3339	76	56	56	63	31	49	100	100	0	0.015	0.015	0.014	0.018	3.087	0.011	0.471	80	414	100	4320	4386	-6.102	62	4258	63	4323	9985	350283	3.529	139.226	0	0	0
5	16	10	"wza"	"STM2118"	4100	48300	110	87	91	29	31	63	63	64	18	28	53	31	0	418	510	306	60	53	53	56	25	44	100	100	0	0.066	0.061	0.063	0.061	2.685	0.048	0.215	80	444	100	389	485	-3.927	24	365	28	457	7306	40829	1.500	18.160	0	0	0
5	17	10	"yegD"	"STM2125"	4270	48300	110	268	326	201	61	62	62	65	37	56	100	98	0	477	639	466	72	53	53	57	25	43	100	100	0	0.486	0.451	0.457	0.452	1.309	0.433	0.934	80	466	100	630	850	-1.041	206	424	264	586	26065	51123	7.054	23.280	0	0	0
5	18	10	""	"STM2135"	4450	48300	110	137	152	65	42	63	63	65	19	29	93	86	0	1202	1787	1654	92	55	55	61	26	42	100	100	0	0.065	0.051	0.056	0.058	1.883	0.039	0.705	80	522	100	1221	1821	-3.954	74	1147	89	1732	12192	142955	4.579	66.385	0	0	0
5	19	10	""	"STM4057"	4640	48340	40	98	93	17	18	69	69	80	52	65	8	0	0	182	169	63	37	64	64	94	98	104	66	0	0	0.246	0.229	0.225	0.343	5.835	0.141	0.078	12	68	100	147	129	-2.025	29	118	24	105	1115	2024	0.250	0.765	0	0	0
5	20	10	""	"STM4066"	4800	48310	110	122	139	72	51	64	64	66	18	27	85	67	0	799	1135	1033	91	56	56	63	29	46	100	97	0	0.078	0.070	0.067	0.070	1.984	0.064	0.721	80	521	100	801	1154	-3.679	58	743	75	1079	11097	90785	4.056	36.966	0	0	0
5	21	10	"ydeZ"	"STM4076"	4990	48310	110	83	102	67	65	65	65	67	19	28	48	25	0	560	769	635	82	58	58	62	20	32	100	100	0	0.036	0.052	0.039	0.037	4.087	0.061	0.442	80	464	100	520	748	-4.802	18	502	37	711	8145	61543	1.842	35.350	0	0	0
5	22	10	"glpX"	"STM4085"	5160	48310	110	622	704	332	47	66	66	70	24	34	100	100	0	1119	1236	632	51	64	64	73	45	61	100	100	0	0.527	0.544	0.551	0.550	1.255	0.536	0.965	80	433	100	1611	1810	-0.924	556	1055	638	1172	56327	98912	26.417	25.844	0	0	0
5	23	10	"menA"	"STM4090"	5340	48310	110	922	1084	572	52	71	71	75	28	37	100	100	0	2193	2479	1319	53	79	79	88	50	56	100	100	0	0.403	0.422	0.413	0.419	1.180	0.418	0.956	80	427	100	2965	3413	-1.313	851	2114	1013	2400	86723	198319	36.036	47.820	0	0	0
5	24	10	"metB"	"STM4100"	5520	48300	120	2760	2753	678	24	80	80	83	25	30	100	100	0	8105	7935	1904	23	92	92	98	32	32	100	100	0	0.334	0.341	0.340	0.340	1.130	0.340	0.988	120	558	100	10693	10516	-1.580	2680	8013	2673	7843	330307	952205	106.800	244.906	0	0	0
5	1	11	""	"STM2986"	1410	48450	110	292	300	113	37	79	79	81	21	25	100	97	0	2533	2707	1227	45	67	67	71	29	40	100	100	0	0.086	0.084	0.080	0.084	1.326	0.083	0.866	80	535	100	2679	2861	-3.533	213	2466	221	2640	23963	216521	10.429	90.897	0	0	0
5	2	11	"recD"	"STM2993"	1600	48450	100	1356	1339	228	17	79	79	81	21	25	100	100	0	5149	5222	860	16	67	67	72	21	29	100	100	0	0.251	0.244	0.246	0.244	1.092	0.243	0.979	80	429	100	6359	6415	-1.993	1277	5082	1260	5155	107156	417722	59.905	245.238	0	0	0
5	3	11	"ygdQ"	"STM3006"	1770	48460	100	686	712	140	19	71	71	74	20	27	100	100	0	3458	3444	806	23	63	63	67	17	25	100	100	0	0.181	0.190	0.192	0.191	1.157	0.186	0.964	80	418	100	4010	4022	-2.465	615	3395	641	3381	56989	275506	31.900	198.647	0	0	0
5	4	11	"araE"	"STM3016"	1960	48450	110	186	192	40	20	66	66	68	18	26	100	98	0	6430	6482	1590	24	60	60	64	14	21	100	100	0	0.019	0.020	0.020	0.019	1.367	0.019	0.828	80	479	100	6490	6548	-5.730	120	6370	126	6422	15335	518587	6.889	458.429	0	0	0
5	5	11	"yohM"	"STM3024"	2140	48450	110	353	342	75	21	64	64	67	20	29	100	100	0	4976	4594	1046	22	62	62	66	18	27	100	100	0	0.059	0.061	0.060	0.061	1.199	0.060	0.932	80	425	100	5203	4810	-4.088	289	4914	278	4532	27382	367519	13.750	251.556	0	0	0
5	6	11	"stdA"	"STM3029"	2310	48470	120	80	82	23	28	64	64	68	35	51	20	2	0	1911	1995	960	48	60	60	64	26	40	98	97	0	0.009	0.009	0.011	0.011	3.318	0.009	0.165	120	441	100	1867	1953	-6.854	16	1851	18	1935	9890	239429	0.400	74.269	0	0	0
5	7	11	""	"STM2691"	2470	48460	120	98	104	45	43	72	72	77	38	49	26	9	0	2100	2275	1022	44	68	68	73	28	38	100	100	0	0.013	0.014	0.014	0.013	2.452	0.017	0.335	120	449	100	2058	2239	-6.288	26	2032	32	2207	12430	272988	0.711	78.643	0	0	0
5	8	11	""	"STM2698"	2660	48460	100	86	94	46	48	73	73	83	62	74	12	2	0	101	123	75	60	70	70	75	22	29	61	42	0	0.419	0.396	0.667	0.660	3.383	0.621	0.492	80	416	100	44	74	-1.254	13	31	21	53	7518	9829	0.177	2.182	-50	0	0
5	9	11	""	"STM2705"	2840	48470	110	91	95	31	32	69	69	77	67	87	10	1	0	1225	1443	742	51	65	65	69	21	30	100	100	0	0.019	0.019	0.020	0.018	2.372	0.019	0.209	80	474	100	1182	1404	-5.720	22	1160	26	1378	7573	115459	0.269	65.429	0	0	0
5	10	11	"yjfY"	"STM4389"	3040	48460	110	99	105	38	36	70	70	73	21	28	60	32	0	366	407	213	52	69	69	74	23	31	100	97	0	0.098	0.104	0.100	0.100	2.455	0.115	0.397	80	440	100	326	373	-3.356	29	297	35	338	8376	32561	1.524	14.478	0	0	0
5	11	11	"thrL"	"STM0001"	3200	48460	100	88	115	88	76	70	70	73	19	26	47	36	0	98	153	188	122	71	71	76	23	30	52	38	0	0.667	0.549	0.650	0.637	2.717	0.467	0.817	80	394	100	45	127	-0.585	18	27	45	82	9212	12233	2.211	3.348	-50	0	0
5	12	11	""	"STM0270"	3370	48470	110	177	181	58	32	67	67	71	23	32	100	91	0	2773	2746	743	27	70	70	77	35	45	100	100	0	0.041	0.043	0.041	0.040	1.364	0.043	0.731	80	467	100	2813	2790	-4.619	110	2703	114	2676	14504	219682	4.783	76.257	0	0	0
5	13	11	""	"STM0538"	3550	48470	100	153	159	52	32	70	70	72	19	26	95	83	0	1336	1273	407	31	76	76	80	24	30	100	100	0	0.066	0.074	0.065	0.066	1.794	0.074	0.673	80	416	100	1343	1286	-3.924	83	1260	89	1197	12750	101821	4.579	49.708	0	0	0
5	14	11	""	"STM0554"	3740	48470	120	139	152	75	49	69	69	71	19	26	90	76	0	892	987	631	63	75	75	80	25	31	99	98	0	0.086	0.091	0.083	0.085	1.747	0.095	0.793	120	509	100	887	995	-3.545	70	817	83	912	18264	118453	4.263	36.280	0	0	0
5	15	11	""	"STM0567"	3900	48470	90	205	252	144	57	66	66	70	23	32	98	88	0	744	1056	764	72	69	69	88	81	92	100	96	0	0.206	0.188	0.188	0.185	1.348	0.192	0.903	52	360	100	814	1173	-2.280	139	675	186	987	13100	54917	7.913	11.951	0	0	0
5	16	11	""	"STM0575"	4100	48470	100	95	102	36	35	64	64	67	22	32	62	27	0	2094	2143	1152	53	57	57	73	76	104	100	100	0	0.015	0.018	0.015	0.016	2.265	0.017	0.429	80	434	100	2068	2124	-6.038	31	2037	38	2086	8167	171423	1.591	27.237	0	0	0
5	17	11	""	"STM0580"	4270	48480	110	454	512	248	48	65	65	66	18	27	100	100	0	1443	1645	887	53	60	60	66	22	33	100	100	0	0.281	0.282	0.281	0.282	1.161	0.282	0.979	80	467	100	1772	2032	-1.830	389	1383	447	1585	40928	131620	24.778	71.773	0	0	0
5	18	11	"ybdZ"	"STM0587"	4450	48480	100	144	154	69	44	67	67	68	18	26	93	82	0	284	322	180	55	67	67	72	21	29	100	100	0	0.355	0.341	0.341	0.313	1.593	0.347	0.839	80	432	100	294	342	-1.495	77	217	87	255	12310	25792	4.778	11.905	0	0	0
5	19	11	""	"STM2244"	4630	48480	100	87	105	51	48	70	70	71	19	26	47	33	0	479	541	253	46	72	72	79	31	39	100	100	0	0.042	0.075	0.068	0.056	2.744	0.100	0.463	80	407	100	424	504	-4.581	17	407	35	469	8400	43271	1.789	14.903	0	0	0
5	20	11	"yegT"	"STM2142"	4800	48480	110	170	182	55	30	71	71	74	20	27	98	96	0	2354	2331	793	34	79	79	86	32	37	100	100	0	0.044	0.049	0.045	0.047	1.541	0.048	0.745	80	464	100	2374	2363	-4.522	99	2275	111	2252	14590	186516	5.400	70.156	0	0	0
5	21	11	"yehU"	"STM2159"	4990	48480	110	572	573	151	26	71	71	73	19	26	100	100	0	5678	5515	1503	27	80	80	85	28	32	100	100	0	0.089	0.092	0.090	0.092	1.151	0.092	0.966	80	465	100	6099	5937	-3.482	501	5598	502	5435	45845	441198	26.316	193.929	0	0	0
5	22	11	"yohC"	"STM2169"	5160	48480	110	259	267	113	42	73	73	75	21	28	97	95	0	3564	3437	1051	30	79	79	85	31	36	100	100	0	0.053	0.058	0.051	0.052	1.466	0.059	0.823	80	432	100	3671	3552	-4.228	186	3485	194	3358	21357	274965	9.143	108.129	0	0	0
5	23	11	"yohI"	"STM2174"	5340	48480	120	1198	1094	380	34	76	76	80	25	31	98	96	0	6047	5437	1927	35	86	86	91	40	43	99	99	0	0.188	0.190	0.189	0.189	1.348	0.190	0.988	120	489	100	7083	6369	-2.409	1122	5961	1018	5351	131235	652484	40.560	133.650	0	0	0
5	24	11	"yfhD"	"STM2567"	5520	48480	110	1360	1416	197	13	81	81	85	26	30	100	100	0	9176	9317	1183	12	103	103	108	39	36	100	100	0	0.141	0.145	0.144	0.145	1.089	0.144	0.986	80	485	100	10352	10549	-2.827	1279	9073	1335	9214	113286	745376	51.192	236.128	0	0	0
5	1	12	"hupA"	"STM4170"	1400	48640	110	3487	4003	2702	67	79	79	83	28	33	100	100	0	605	615	281	45	64	64	67	17	25	100	100	0	6.299	7.122	6.482	6.593	1.268	8.036	0.942	80	546	100	3949	4475	2.655	3408	541	3924	551	320264	49167	140.000	32.235	0	0	0
5	2	12	"hupA"	"STM4170"	1600	48640	100	2178	2450	1901	77	84	84	86	24	27	100	100	0	234	264	185	70	67	67	71	16	22	100	100	0	12.539	12.010	12.526	12.577	1.248	11.316	0.946	80	436	100	2261	2563	3.648	2094	167	2366	197	195982	21145	98.500	12.063	0	0	0
5	3	12	"hilA"	"STM2876"	1770	48640	110	731	785	344	43	80	80	82	21	25	100	100	0	3815	4018	1866	46	66	66	70	18	25	100	100	0	0.174	0.178	0.178	0.177	1.159	0.176	0.973	80	453	100	4400	4657	-2.526	651	3749	705	3952	62786	321440	33.476	219.333	0	0	0
5	4	12	"hilA"	"STM2876"	1950	48630	110	528	528	153	28	77	77	79	21	26	100	100	0	2585	2680	973	36	65	65	69	18	26	100	100	0	0.179	0.172	0.165	0.176	1.275	0.165	0.939	80	480	100	2971	3066	-2.482	451	2520	451	2615	42215	214428	21.381	145.056	0	0	0
5	5	12	"hilC"	"STM2867"	2130	48640	110	1440	1398	636	45	74	74	77	23	29	100	100	0	2163	2035	897	44	65	65	71	34	47	100	100	0	0.651	0.672	0.681	0.672	1.183	0.674	0.979	80	478	100	3464	3294	-0.619	1366	2098	1324	1970	111850	162803	57.435	57.765	0	0	0
5	6	12	"hilC"	"STM2867"	2310	48630	110	1360	1583	941	59	71	71	79	46	58	100	100	0	1802	2226	1365	61	61	61	75	80	106	100	100	0	0.740	0.698	0.707	0.702	1.139	0.681	0.976	80	426	100	3030	3677	-0.434	1289	1741	1512	2165	126603	178071	32.696	26.888	0	0	0
5	7	12	"hns"	"STM1751"	2480	48640	100	7021	6518	1592	24	79	79	87	49	56	100	100	0	844	807	174	21	71	71	81	72	88	100	100	0	8.981	8.749	8.758	8.706	1.129	8.833	0.976	80	421	100	7715	7175	3.167	6942	773	6439	736	521444	64568	131.245	10.083	0	0	0
5	8	12	"hns"	"STM1751"	2680	48640	100	1164	1608	1282	79	77	77	99	141	142	93	85	0	204	273	180	65	73	73	79	25	31	86	77	0	8.298	7.655	7.950	8.286	1.656	7.508	0.937	80	458	100	1218	1731	3.053	1087	131	1531	200	128611	21830	10.702	7.760	0	0	0
5	9	12	"hns"	"STM1751"	2880	48640	130	7271	7058	2419	34	75	75	92	123	133	100	100	0	861	824	264	32	74	74	80	27	33	100	100	0	9.144	9.311	9.348	9.296	1.127	9.417	0.981	120	525	100	7983	7733	3.193	7196	787	6983	750	846947	98874	56.634	27.556	0	0	0
5	10	12	"hilD"	"STM2875"	3040	48640	120	742	757	310	40	72	72	76	30	39	99	98	0	1671	1640	732	44	77	77	83	28	33	100	99	0	0.420	0.438	0.443	0.447	1.231	0.434	0.970	120	421	100	2264	2248	-1.250	670	1594	685	1563	90893	196817	22.700	55.607	0	0	0
5	11	12	"hilD"	"STM2875"	3190	48640	100	375	429	259	60	74	74	79	28	35	100	98	0	760	849	552	65	77	77	85	31	36	100	100	0	0.441	0.460	0.449	0.462	1.327	0.451	0.932	80	380	100	984	1127	-1.182	301	683	355	772	34334	67901	12.500	24.645	0	0	0
5	12	12	"stpA"	"STM2799"	3380	48650	110	4357	4424	1544	34	72	72	76	25	32	100	100	0	760	733	248	33	76	76	83	29	34	100	100	0	6.265	6.624	6.676	6.759	1.222	6.710	0.960	80	478	100	4969	5009	2.647	4285	684	4352	657	353904	58636	173.920	22.414	0	0	0
5	13	12	"csrA"	"STM2826"	3560	48640	110	720	813	644	79	72	72	74	20	27	100	100	0	305	328	215	65	81	81	85	26	30	96	87	0	2.893	3.000	3.199	3.203	1.453	3.039	0.897	80	479	100	872	988	1.532	648	224	741	247	65072	26246	36.950	9.346	0	0	0
5	14	12	"dps"	"STM0831"	3750	48650	110	536	541	160	29	71	71	74	19	25	100	100	0	1126	1164	336	28	79	79	84	26	30	100	100	0	0.444	0.433	0.429	0.425	1.177	0.437	0.966	80	419	100	1512	1555	-1.171	465	1047	470	1085	43254	93124	24.579	41.538	0	0	0
5	15	12	"dps"	"STM0831"	3900	48660	110	699	716	188	26	68	68	73	26	35	100	100	0	1629	1589	421	26	75	75	83	37	44	100	100	0	0.406	0.428	0.430	0.426	1.147	0.419	0.961	80	471	100	2185	2162	-1.300	631	1554	648	1514	57292	127112	24.731	40.703	0	0	0
5	16	12	"dps"	"STM0831"	4100	48650	110	1403	1384	303	21	69	69	73	25	34	100	100	0	3309	3225	666	20	72	72	80	37	46	100	100	0	0.412	0.417	0.421	0.413	1.128	0.421	0.984	80	514	100	4571	4468	-1.279	1334	3237	1315	3153	110692	258035	52.440	85.000	0	0	0
5	17	12	"oxyR"	"STM4125"	4280	48650	90	416	570	478	83	69	69	74	24	32	94	88	0	292	464	424	91	75	75	81	29	35	82	73	0	1.599	1.288	1.453	1.606	1.783	1.195	0.945	52	339	100	564	890	0.677	347	217	501	389	29646	24122	20.667	13.207	0	0	0
5	18	12	"oxyR"	"STM4125"	4440	48660	110	1494	1580	593	37	74	74	77	23	29	100	100	0	985	1067	382	35	82	82	88	28	31	100	100	0	1.573	1.529	1.536	1.524	1.164	1.532	0.970	80	467	100	2323	2491	0.653	1420	903	1506	985	126436	85334	65.348	34.964	0	0	0
5	19	12	"fur"	"STM0693"	4630	48650	110	4141	3744	1736	46	80	80	82	25	30	100	100	0	2106	2021	944	46	89	89	95	31	32	100	100	0	2.013	1.896	1.924	1.916	1.177	1.890	0.980	80	451	100	6078	5596	1.010	4061	2017	3664	1932	299539	161651	146.480	62.129	0	0	0
5	20	12	"fur"	"STM0693"	4790	48660	110	1539	1807	1314	72	78	78	81	22	27	100	100	0	841	949	675	71	93	93	100	35	35	100	100	0	1.953	2.020	2.011	2.035	1.240	2.049	0.895	80	441	100	2209	2585	0.966	1461	748	1729	856	144549	75953	78.455	24.257	0	0	0
5	21	12	"envR"	"STM3389"	4970	48660	110	94	123	100	81	78	78	81	24	29	38	21	0	719	979	783	79	102	102	111	43	38	93	92	0	0.026	0.051	0.046	0.037	2.961	0.059	0.323	80	481	100	633	922	-5.269	16	617	45	877	9844	78299	1.750	20.186	0	0	0
5	22	12	"envR"	"STM3389"	5160	48660	110	96	114	64	56	79	79	81	22	27	40	27	0	1371	1429	737	51	101	101	106	38	35	100	100	0	0.013	0.026	0.025	0.021	3.775	0.021	0.136	80	478	100	1287	1363	-6.223	17	1270	35	1328	9137	114311	1.500	34.816	0	0	0
5	23	12	"envR"	"STM3389"	5340	48650	110	118	131	55	41	79	79	82	23	28	76	37	0	2800	2815	608	21	104	104	116	81	69	100	100	0	0.014	0.019	0.014	0.015	2.174	0.018	0.314	80	419	100	2735	2763	-6.111	39	2696	52	2711	10515	225172	2.130	33.321	0	0	0
5	24	12	"arcB"	"STM3328"	5500	48660	110	322	377	180	47	83	83	88	27	30	100	100	0	675	802	456	56	124	124	138	78	56	100	98	0	0.434	0.434	0.439	0.445	1.262	0.405	0.879	80	486	100	790	972	-1.205	239	551	294	678	30182	64159	10.704	8.513	0	0	0
5	1	13	"ctrl-10-10ng/ul"	"ctrl-10-10ng/ul"	1420	48810	100	82	82	20	24	77	77	79	23	29	17	2	0	64	69	21	30	66	66	69	16	23	18	11	0	-2.500	1.667	1.385	1.339	2.920	1.160	0.155	80	463	100	3	8	Error	5	-2	5	3	6543	5547	0.130	0.000	-50	0	0
5	2	13	"ctrl-108-10ng/ul"	"ctrl-108-10ng/ul"	1600	48810	100	79	82	20	24	79	79	81	19	23	22	6	0	72	74	24	32	67	67	70	15	21	23	10	0	0.000	0.429	1.070	1.075	3.482	1.362	0.077	80	432	100	5	10	Error	0	5	3	7	6585	5954	0.053	0.267	-50	0	0
5	3	13	"ctrl-Y1-10ng/ul"	"ctrl-Y1-10ng/ul"	1780	48810	100	80	79	20	25	82	82	84	19	22	11	2	0	62	63	13	20	65	65	68	17	25	8	0	0	0.667	1.500	1.254	1.831	3.152	2.324	0.069	80	420	100	-5	-5	-0.585	-2	-3	-3	-2	6335	5045	-0.263	-0.294	-50	0	0
5	4	13	"ctrl-Y3-10ng/ul"	"ctrl-Y3-10ng/ul"	1960	48810	100	85	89	21	23	86	86	89	21	23	18	3	0	69	72	18	25	69	69	72	17	23	17	7	0	100000.000	1.000	1.211	1.156	3.874	2.136	0.131	80	440	100	-1	6	16.610	-1	0	3	3	7103	5732	0.000	0.000	-50	0	0
5	5	13	"ctrl-Y5-10ng/ul"	"ctrl-Y5-10ng/ul"	2130	48810	100	80	86	34	39	84	84	87	26	29	16	5	0	65	68	23	33	67	67	71	32	45	8	1	0	2.000	2.000	1.572	1.509	3.499	2.098	0.102	80	418	100	-6	3	1.000	-4	-2	2	1	6888	5460	-0.038	-0.094	-50	0	0
5	6	13	"EMPTY"	"EMPTY"	2310	48820	100	75	75	18	24	75	75	77	25	32	8	0	0	63	69	21	30	63	63	69	56	81	3	0	0	0.000	0.000	1.624	1.106	3.943	1.515	0.051	80	424	100	0	6	Error	0	0	0	6	6031	5504	-0.080	0.000	-75	0	0
5	7	13	"ctrl-10-50ng/ul"	"ctrl-10-50ng/ul"	2490	48820	100	77	78	21	26	77	77	81	25	30	12	2	0	72	85	38	44	76	76	80	24	30	25	11	0	0.000	0.111	0.593	0.591	2.901	0.723	0.235	80	434	100	-4	10	Error	0	-4	1	9	6260	6800	-0.120	0.208	-50	0	0
5	8	13	"ctrl-108-50ng/ul"	"ctrl-108-50ng/ul"	2670	48820	100	61	63	21	33	74	74	79	26	32	6	1	0	65	65	17	26	77	77	82	25	30	2	0	0	1.083	0.917	1.140	1.294	2.709	1.111	0.241	80	432	100	-25	-23	0.115	-13	-12	-11	-12	5059	5233	-0.615	-0.680	-50	0	0
5	9	13	"ctrl-Y1-50ng/ul"	"ctrl-Y1-50ng/ul"	2850	48820	100	70	73	23	31	77	77	80	28	35	11	1	0	76	81	29	35	79	79	84	26	30	18	5	0	2.333	-2.000	0.950	0.777	3.156	0.824	0.346	80	432	100	-10	-2	1.222	-7	-3	-4	2	5835	6457	-0.250	-0.115	-50	0	0
5	10	13	"ctrl-Y3-50ng/ul"	"ctrl-Y3-50ng/ul"	3030	48820	100	64	64	16	25	69	69	75	29	38	2	0	0	61	66	20	30	79	79	86	29	33	2	1	0	0.278	0.385	0.750	0.672	2.944	0.659	0.250	80	421	100	-23	-18	-1.848	-5	-18	-5	-13	5138	5309	-0.379	-0.690	-50	0	0
5	11	13	"ctrl-Y5-50ng/ul"	"ctrl-Y5-50ng/ul"	3200	48820	100	68	81	51	62	73	73	76	32	42	15	6	0	75	95	80	84	80	80	87	30	34	17	11	0	1.000	0.533	0.941	1.100	2.825	0.771	0.471	80	432	100	-10	23	0.000	-5	-5	8	15	6466	7568	0.156	0.267	-50	0	0
5	12	13	"EMPTY"	"EMPTY"	3380	48820	100	72	82	38	46	70	70	73	24	32	18	13	0	95	108	56	51	77	77	83	32	38	35	22	0	0.111	0.387	0.681	0.742	3.550	0.581	0.586	80	430	100	20	43	-3.170	2	18	12	31	6548	8669	0.375	0.781	-75	0	0
5	13	13	"ctrl-10-100ng/ul"	"ctrl-10-100ng/ul"	3560	48820	100	65	69	22	31	71	71	74	20	27	10	1	0	73	83	54	65	84	84	89	31	34	13	3	0	0.545	2.000	0.511	0.542	2.196	0.420	0.357	80	434	100	-17	-3	-0.874	-6	-11	-2	-1	5510	6611	-0.250	-0.194	-50	0	0
5	14	13	"ctrl-108-100ng/ul"	"ctrl-108-100ng/ul"	3740	48820	100	64	69	22	31	69	69	72	19	26	18	5	0	74	78	30	38	81	81	86	29	33	13	7	0	0.714	0.000	0.778	0.826	3.473	0.587	0.333	80	420	100	-12	-3	-0.485	-5	-7	0	-3	5499	6224	-0.158	-0.276	-50	0	0
5	15	13	"ctrl-Y1-100ng/ul"	"ctrl-Y1-100ng/ul"	3920	48830	100	62	65	19	29	63	63	67	23	34	12	3	0	68	72	23	31	68	68	74	25	33	18	3	0	100000.000	0.500	0.733	0.739	2.973	1.224	0.573	80	398	100	-1	6	16.610	-1	0	2	4	5183	5754	-0.087	-0.080	-50	0	0
5	16	13	"ctrl-Y3-100ng/ul"	"ctrl-Y3-100ng/ul"	4090	48830	100	68	69	20	28	64	64	68	20	29	20	5	0	75	84	32	38	69	69	75	26	34	32	12	0	0.667	0.333	0.765	0.760	2.919	1.568	0.140	80	420	100	10	20	-0.585	4	6	5	15	5546	6753	0.050	0.346	-50	0	0
5	17	13	"ctrl-Y5-100ng/ul"	"ctrl-Y5-100ng/ul"	4270	48830	100	64	66	18	27	65	65	69	20	28	13	5	0	80	84	27	32	75	75	80	31	38	15	6	0	-0.200	0.111	0.854	0.661	2.861	0.319	0.155	80	460	100	4	10	Error	-1	5	1	9	5300	6716	-0.150	0.129	-50	0	0
5	18	13	"EMPTY"	"EMPTY"	4450	48830	100	62	70	25	35	73	73	77	25	32	6	2	0	65	82	46	56	84	84	90	34	37	12	8	0	0.579	1.500	0.569	0.512	3.332	0.298	0.117	80	443	100	-30	-5	-0.788	-11	-19	-3	-2	5565	6521	-0.280	-0.235	-75	0	0
5	19	13	"ctrl-10-400ng/ul"	"ctrl-10-400ng/ul"	4630	48830	100	81	85	27	31	77	77	80	25	31	23	6	0	86	91	32	35	89	89	93	30	32	16	6	0	-1.333	4.000	0.784	0.853	4.047	0.746	0.334	80	432	100	1	10	Error	4	-3	8	2	6763	7304	0.200	-0.067	-50	0	0
5	20	13	"ctrl-108-400ng/ul"	"ctrl-108-400ng/ul"	4810	48830	100	89	89	30	33	78	78	83	27	32	22	7	0	94	107	50	46	100	100	109	41	37	18	10	0	-1.833	1.571	0.742	0.863	3.164	0.532	0.493	80	421	100	5	18	Error	11	-6	11	7	7116	8541	0.222	-0.049	-50	0	0
5	21	13	"ctrl-Y1-400ng/ul"	"ctrl-Y1-400ng/ul"	4990	48830	100	71	72	23	31	76	76	80	26	32	6	1	0	93	94	28	29	105	105	110	41	37	3	0	0	0.417	0.364	0.711	0.747	2.613	0.559	0.435	80	409	100	-17	-15	-1.263	-5	-12	-4	-11	5752	7504	-0.308	-0.390	-50	0	0
5	22	13	"ctrl-Y3-400ng/ul"	"ctrl-Y3-400ng/ul"	5160	48830	100	68	71	19	26	72	72	76	22	28	8	5	0	89	94	38	40	102	102	106	39	36	12	3	0	0.308	0.125	0.460	0.489	2.722	0.437	0.345	80	408	100	-17	-9	-1.700	-4	-13	-1	-8	5689	7516	-0.227	-0.308	-50	0	0
5	23	13	"ctrl-Y5-400ng/ul"	"ctrl-Y5-400ng/ul"	5340	48830	100	73	82	31	37	79	79	83	26	31	18	11	0	114	120	48	40	119	119	130	69	53	7	0	0	1.200	3.000	0.668	0.658	3.143	0.370	0.395	80	432	100	-11	4	0.263	-6	-5	3	1	6547	9587	-0.038	-0.145	-50	0	0
5	24	13	"EMPTY"	"EMPTY"	5520	48830	100	88	93	23	24	92	92	98	33	33	10	2	0	138	143	46	32	171	171	175	58	33	5	0	0	0.121	-0.036	0.323	0.347	2.798	0.510	0.305	80	453	100	-37	-27	-3.044	-4	-33	1	-28	7409	11423	-0.152	-0.552	-75	0	0
5	1	14	""	"STM4191"	1410	49000	100	110	116	36	31	81	81	83	19	22	62	42	0	213	259	207	79	68	68	70	15	21	86	83	0	0.200	0.183	0.208	0.246	3.699	0.137	0.394	80	480	100	174	226	-2.322	29	145	35	191	9302	20716	1.737	12.600	0	0	0
5	2	14	""	"STM4520"	1570	49000	110	87	90	21	23	81	81	83	20	24	28	7	0	267	339	289	85	69	69	71	15	21	100	98	0	0.030	0.033	0.073	0.065	3.325	0.033	0.080	80	541	100	204	279	-5.044	6	198	9	270	7232	27102	0.350	17.867	0	0	0
[truncated: 893,125 more chars]
