# Supplementary material for: BABAR: an R package to simplify the normalisation of common reference design microarray-based transcriptomic datasets
Source: BMC Bioinformatics. 2010 Feb 3;11:73. doi: 10.1186/1471-2105-11-73 (PMC2829013; doi:10.1186/1471-2105-11-73)
Supplement: Additional file 4 — Dataset 2. The unprocessed microarray data files and the associated .gal file for a non-heterogeneous 'good' dataset describing the transcriptomic changes of virulence genes for wild-type Salmonella and IHF mutants. [file 1471-2105-11-73-S4.ZIP › IHF_B_67A.gpr]

ATF	1.0
29	56    
"Type=GenePix Results 3"
"DateTime=2004/05/27 17:27:33"
"Settings="
"GalFile=\\Fr-netapp1a\hintoncom\Array lists\STPLMar2003.gal"
"PixelSize=10"
"Wavelengths=635	532"
"ImageFiles=\\Fr-netapp1a\hintoncom\Collaborators\Michael Mangan\New Him single transcriptomes\2004 05 27 035667A.tif 2	\\Fr-netapp1a\hintoncom\Collaborators\Michael Mangan\New Him single transcriptomes\2004 05 27 035667A.tif 3"
"NormalizationMethod=None"
"NormalizationFactors=1	1"
"JpegImage=\\Fr-netapp1a\hintoncom\Collaborators\Michael Mangan\New Him single transcriptomes\gpr\2004 05 27 035667A.jpg"
"StdDev=Type 1"
"RatioFormulations=W1/W2 (635/532)"
"FeatureType=Circular"
"Barcode="
"BackgroundSubtraction=LocalFeature"
"ImageOrigin=1360, 15000"
"JpegOrigin=1460, 15290"
"Creator=GenePix Pro 5.0.1.24"
"Scanner=GenePix 4000A [48450]"
"FocusPosition=0"
"Temperature=37.72"
"LinesAveraged=2"
"Comment="
"PMTGain=590	500"
"ScanPower=100	100"
"LaserPower=1.83	1.63"
"Filters=<Empty>	<Empty>"
"ScanRegion=136,1500,1964,3180"
"Supplier="
"Block"	"Column"	"Row"	"Name"	"ID"	"X"	"Y"	"Dia."	"F635 Median"	"F635 Mean"	"F635 SD"	"F635 CV"	"B635"	"B635 Median"	"B635 Mean"	"B635 SD"	"B635 CV"	"% > B635+1SD"	"% > B635+2SD"	"F635 % Sat."	"F532 Median"	"F532 Mean"	"F532 SD"	"F532 CV"	"B532"	"B532 Median"	"B532 Mean"	"B532 SD"	"B532 CV"	"% > B532+1SD"	"% > B532+2SD"	"F532 % Sat."	"Ratio of Medians (635/532)"	"Ratio of Means (635/532)"	"Median of Ratios (635/532)"	"Mean of Ratios (635/532)"	"Ratios SD (635/532)"	"Rgn Ratio (635/532)"	"Rgn R2 (635/532)"	"F Pixels"	"B Pixels"	"Circularity"	"Sum of Medians (635/532)"	"Sum of Means (635/532)"	"Log Ratio (635/532)"	"F635 Median - B635"	"F532 Median - B532"	"F635 Mean - B635"	"F532 Mean - B532"	"F635 Total Intensity"	"F532 Total Intensity"	"SNR 635"	"SNR 532"	"Flags"	"Normalize"	"Autoflag"
1	1	1	"yiiD"	"STM4029"	1750	15530	120	235	250	96	38	70	70	72	19	26	98	97	0	843	903	516	57	49	49	51	15	29	100	100	0	0.208	0.211	0.220	0.213	2.052	0.169	0.665	120	644	100	959	1034	-2.267	165	794	180	854	29964	108395	9.368	56.800	0	0	0
1	2	1	"yjiY"	"STM4532"	1930	15530	120	133	141	44	31	73	73	75	19	25	90	74	0	600	660	341	51	52	52	53	10	18	100	99	0	0.109	0.112	0.116	0.105	2.213	0.098	0.607	120	549	100	608	676	-3.191	60	548	68	608	16869	79193	3.474	60.700	0	0	0
1	3	1	"glpG"	"STM3524"	2100	15530	120	241	275	167	60	70	70	72	18	25	90	85	0	1278	1427	982	68	52	52	55	13	23	98	97	0	0.139	0.149	0.145	0.148	2.668	0.134	0.718	120	549	100	1397	1580	-2.842	171	1226	205	1375	32983	171204	11.278	105.538	0	0	0
1	4	1	"yhjC"	"STM3607"	2290	15530	120	132	170	112	65	69	69	74	24	32	87	67	0	1521	2347	2499	106	53	53	58	16	27	100	100	0	0.043	0.044	0.049	0.046	2.135	0.038	0.684	120	545	100	1531	2395	-4.542	63	1468	101	2294	20445	281662	4.000	143.063	0	0	0
1	5	1	"dacB"	"STM3300"	2460	15530	130	320	509	439	86	71	71	74	23	31	97	95	0	1683	2610	2926	112	53	53	57	16	28	100	100	0	0.153	0.171	0.154	0.166	2.266	0.135	0.752	120	585	100	1879	2995	-2.711	249	1630	438	2557	61030	313161	18.913	159.563	0	0	0
1	6	1	"yqjD"	"STM3229"	2640	15530	120	1084	1502	1275	84	71	71	77	33	42	99	98	0	187	232	162	69	53	53	56	15	26	97	91	0	7.560	7.994	7.744	7.552	2.479	10.116	0.592	120	511	100	1147	1610	2.918	1013	134	1431	179	180210	27839	43.182	11.733	0	0	0
1	7	1	"yfhP"	"STM2544"	2810	15530	120	430	602	479	79	75	75	87	52	59	99	95	0	548	802	702	87	55	55	58	16	27	100	100	0	0.720	0.705	0.714	0.696	1.921	0.654	0.716	120	516	100	848	1274	-0.474	355	493	527	747	72211	96299	9.904	46.500	0	0	0
1	8	1	""	"STM0660"	3000	15530	120	404	500	327	65	73	73	79	36	45	98	95	0	1728	2141	1595	74	59	59	64	25	39	100	100	0	0.198	0.205	0.213	0.207	1.904	0.185	0.814	120	536	100	2000	2509	-2.334	331	1669	427	2082	59975	256897	11.694	83.080	0	0	0
1	9	1	""	"STM0672"	3180	15530	120	235	233	41	17	73	73	74	17	22	100	100	0	2790	2759	503	18	64	64	68	24	35	100	100	0	0.059	0.059	0.059	0.058	1.308	0.058	0.856	120	518	100	2888	2855	-4.073	162	2726	160	2695	27974	331036	9.353	112.125	0	0	0
1	10	1	"nagB"	"STM0684"	3350	15530	120	9214	9094	1363	14	74	74	76	20	26	100	100	0	4718	4683	628	13	63	63	67	19	28	100	100	0	1.963	1.952	1.942	1.947	1.165	1.980	0.968	120	511	100	13795	13640	0.973	9140	4655	9020	4620	1091299	561957	450.900	242.947	0	0	0
1	11	1	"ybfN"	"STM0688"	3530	15530	120	266	281	118	41	73	73	79	26	32	100	94	0	833	889	416	46	61	61	66	23	34	100	100	0	0.250	0.251	0.242	0.241	1.699	0.234	0.726	120	498	100	965	1036	-2.000	193	772	208	828	33739	106717	7.769	35.783	0	0	0
1	12	1	"eutH"	"STM2460"	3700	15530	120	1010	954	272	28	73	73	78	26	33	98	98	0	6562	6341	1352	21	61	61	62	13	20	100	100	0	0.144	0.140	0.141	0.129	1.666	0.139	0.898	120	479	100	7438	7161	-2.795	937	6501	881	6280	114471	760937	33.692	483.000	0	0	0
1	13	1	"ubiE"	"STM3970"	3870	15520	130	3871	3740	1362	36	77	77	80	23	28	100	100	0	5486	5343	1736	32	66	66	72	28	38	100	100	0	0.700	0.694	0.698	0.673	1.406	0.712	0.884	120	603	100	9214	8940	-0.515	3794	5420	3663	5277	448811	641190	159.130	188.250	0	0	0
1	14	1	""	"STM3966"	4060	15530	130	1919	1910	338	17	76	76	80	23	28	100	100	0	8106	8019	1136	14	62	62	70	28	40	100	100	0	0.229	0.230	0.226	0.229	1.218	0.226	0.932	120	581	100	9887	9791	-2.126	1843	8044	1834	7957	229160	962274	79.565	283.893	0	0	0
1	15	1	"yigL"	"STM3962"	4230	15530	120	957	1019	383	37	74	74	77	24	31	100	100	0	4098	4120	1110	26	59	59	62	14	22	100	100	0	0.219	0.233	0.227	0.223	1.406	0.227	0.850	120	504	100	4922	5006	-2.194	883	4039	945	4061	122259	494441	39.250	289.857	0	0	0
1	16	1	"recQ"	"STM3958"	4410	15530	130	670	761	412	54	74	74	78	41	52	100	100	0	1882	2005	1094	54	58	58	62	21	33	100	100	0	0.327	0.353	0.343	0.346	1.490	0.305	0.757	120	560	100	2420	2634	-1.614	596	1824	687	1947	91357	240603	16.659	92.524	0	0	0
1	17	1	"yigG"	"STM3954"	4580	15530	130	623	668	276	41	72	72	74	21	28	100	100	0	2326	2338	633	27	55	55	58	16	27	100	100	0	0.243	0.261	0.256	0.253	1.519	0.256	0.743	120	559	100	2822	2879	-2.043	551	2271	596	2283	80202	280568	28.286	142.500	0	0	0
1	18	1	"yigB"	"STM3950"	4770	15520	140	1570	1503	485	32	71	71	115	763	663	91	45	0	5014	4855	1223	25	54	54	100	729	729	98	96	0	0.302	0.298	0.303	0.263	1.882	0.302	0.926	156	684	100	6459	6233	-1.726	1499	4960	1432	4801	234463	757442	1.819	6.523	0	0	0
1	19	1	"sgaB"	"STM4384"	4940	15520	130	85	106	63	59	69	69	70	15	21	50	30	0	107	182	172	94	51	51	56	23	41	78	56	0	0.286	0.282	0.333	0.329	3.281	0.258	0.556	120	557	100	72	168	-1.807	16	56	37	131	12770	21864	2.400	5.478	0	0	0
1	20	1	"cycA"	"STM4398"	5120	15530	130	4375	8267	7588	91	69	69	78	111	142	100	100	0	2963	4657	3973	85	47	47	52	43	82	100	100	0	1.477	1.778	1.808	1.647	2.089	1.962	0.856	120	610	100	7222	12808	0.562	4306	2916	8198	4610	992085	558837	73.775	107.093	0	0	0
1	21	1	"ytfM"	"STM4409"	5310	15540	130	452	577	431	74	70	70	79	114	144	95	70	0	1947	2628	1965	74	47	47	56	47	83	100	100	0	0.201	0.196	0.196	0.189	1.822	0.185	0.681	120	575	100	2282	3088	-2.314	382	1900	507	2581	69236	315315	4.368	54.723	0	0	0
1	22	1	""	"STM4418"	5480	15530	130	149	187	126	67	71	71	73	23	31	91	74	0	1666	2306	2241	97	48	48	58	28	48	100	100	0	0.048	0.051	0.049	0.047	2.116	0.048	0.762	120	564	100	1696	2374	-4.375	78	1618	116	2258	22487	276660	4.957	80.286	0	0	0
1	23	1	""	"STM4422"	5660	15530	130	85	113	87	76	69	69	72	27	37	30	19	0	175	260	240	92	46	46	52	23	44	92	85	0	0.124	0.206	0.176	0.163	3.916	0.215	0.330	120	538	100	145	258	-3.011	16	129	44	214	13613	31183	1.519	9.043	0	0	0
1	24	1	"srfJ"	"STM4426"	5840	15530	140	104	135	87	64	69	69	74	35	47	49	25	0	1228	3056	4187	137	45	45	60	137	228	98	94	0	0.030	0.022	0.028	0.027	2.739	0.018	0.582	156	872	100	1218	3077	-5.079	35	1183	66	3011	21069	476685	1.743	21.869	0	0	0
1	1	2	"yaiC"	"STM0385"	1760	15720	120	316	351	262	74	70	70	71	16	22	95	94	0	968	1160	849	73	49	49	50	9	18	100	99	0	0.268	0.253	0.239	0.240	2.251	0.231	0.640	120	514	100	1165	1392	-1.901	246	919	281	1111	42146	139230	17.500	123.333	0	0	0
1	2	2	"mopB"	"STM4329"	1930	15720	110	293	525	575	109	73	73	81	83	102	78	57	0	115	161	132	81	50	50	55	49	89	56	33	0	3.385	4.072	3.769	3.561	2.833	5.661	0.406	80	377	100	285	563	1.759	220	65	452	111	42006	12908	5.349	2.163	0	0	0
1	3	2	"phoP"	"STM1231"	2120	15720	120	1668	1894	1194	63	72	72	80	77	96	100	100	0	466	523	330	63	51	51	55	45	81	95	92	0	3.846	3.860	3.896	4.048	2.010	4.320	0.701	120	444	100	2011	2294	1.943	1596	415	1822	472	227313	62797	23.558	10.400	0	0	0
1	4	2	"otsA"	"STM1928"	2300	15720	120	1807	2006	1050	52	73	73	79	27	34	100	100	0	1326	1429	836	58	54	54	59	17	28	99	99	0	1.363	1.406	1.378	1.529	2.119	1.438	0.661	120	403	100	3006	3308	0.447	1734	1272	1933	1375	240714	171522	71.370	80.588	0	0	0
1	5	2	"thiF"	"STM4162"	2480	15720	120	101	112	51	45	74	74	77	24	31	52	30	0	461	740	778	105	58	58	62	17	27	96	95	0	0.067	0.056	0.065	0.065	3.545	0.047	0.429	120	408	100	430	720	-3.900	27	403	38	682	13487	88828	1.458	39.882	0	0	0
1	6	2	"hemE"	"STM4167"	2660	15710	120	260	314	233	74	72	72	74	21	28	93	91	0	764	924	820	88	59	59	63	17	26	99	99	0	0.267	0.280	0.296	0.283	2.408	0.254	0.739	120	407	100	893	1107	-1.907	188	705	242	865	37629	110910	11.429	50.647	0	0	0
1	7	2	"bfr"	"STM3443"	2840	15710	130	748	1973	2646	134	75	75	86	51	59	90	80	0	151	252	257	101	59	59	64	19	29	71	63	0	7.315	9.834	8.002	8.328	3.274	13.848	0.638	120	440	100	765	2091	2.871	673	92	1898	193	236709	30275	37.000	9.895	0	0	0
1	8	2	"stfA"	"STM0195"	3020	15710	120	96	146	106	72	73	73	82	41	50	40	29	0	307	933	1140	122	59	59	64	26	40	93	89	0	0.093	0.084	0.095	0.097	3.090	0.081	0.737	120	405	100	271	947	-3.431	23	248	73	874	17471	111949	1.561	33.423	0	0	0
1	9	2	"hemL"	"STM0202"	3190	15720	120	184	267	208	77	71	71	73	32	43	95	74	0	242	394	366	92	61	61	71	59	83	87	72	0	0.624	0.589	0.599	0.642	2.113	0.542	0.744	120	445	100	294	529	-0.680	113	181	196	333	32089	47302	6.063	5.475	0	0	0
1	10	2	"eutD"	"STM2466"	3370	15710	120	90	133	100	75	71	71	72	15	20	53	40	0	352	929	1210	130	61	61	72	57	79	63	60	0	0.065	0.071	0.104	0.143	4.895	0.062	0.583	120	412	100	310	930	-3.937	19	291	62	868	15963	111462	4.067	15.035	0	0	0
1	11	2	"crr"	"STM2433"	3550	15720	140	1240	2988	3623	121	74	74	80	28	35	84	78	0	222	432	450	104	57	57	64	27	42	69	62	0	7.067	7.771	6.706	6.234	3.865	9.632	0.685	156	365	100	1331	3289	2.821	1166	165	2914	375	466200	67322	103.857	13.630	0	0	0
1	12	2	"prpD"	"STM0370"	3710	15710	120	443	743	832	111	75	75	80	29	36	91	81	0	446	923	1200	130	56	56	59	15	25	97	94	0	0.944	0.770	0.760	0.822	2.880	0.666	0.698	120	346	100	758	1535	-0.084	368	390	668	867	89149	110752	22.862	57.600	0	0	0
1	13	2	"spaQ"	"STM2889"	3890	15710	120	229	298	291	97	73	73	76	19	25	95	92	0	519	776	996	128	55	55	59	16	27	100	100	0	0.336	0.312	0.289	0.287	2.172	0.253	0.682	120	431	100	620	946	-1.573	156	464	225	721	35780	93108	11.684	44.813	0	0	0
1	14	2	"yfeJ"	"STM2437"	4070	15710	120	151	190	128	67	74	74	77	19	24	87	76	0	882	1266	1219	96	55	55	58	16	27	100	100	0	0.093	0.096	0.091	0.083	2.314	0.076	0.553	120	436	100	904	1327	-3.425	77	827	116	1211	22743	151916	5.947	75.500	0	0	0
1	15	2	"fabH"	"STM1193"	4250	15710	120	391	592	679	114	72	72	75	16	21	100	100	0	1196	1782	2164	121	56	56	58	13	22	100	100	0	0.280	0.301	0.283	0.287	1.969	0.268	0.740	120	405	100	1459	2246	-1.837	319	1140	520	1726	71095	213808	32.313	132.615	0	0	0
1	16	2	"flgN"	"STM1171"	4420	15710	130	741	891	691	77	72	72	73	17	23	100	99	0	583	734	602	82	57	57	61	18	29	99	98	0	1.272	1.210	1.189	1.270	2.104	1.249	0.620	120	434	100	1195	1496	0.347	669	526	819	677	106884	88032	48.118	37.389	0	0	0
1	17	2	"phsC"	"STM2063"	4610	15710	120	639	1002	1058	105	72	72	75	19	25	100	99	0	1533	2062	1755	85	55	55	61	22	36	100	100	0	0.384	0.463	0.409	0.416	2.103	0.457	0.572	120	454	100	2045	2937	-1.382	567	1478	930	2007	120253	247457	48.789	90.955	0	0	0
1	18	2	"pefB"	"PSLT019"	4800	15720	120	85	92	32	34	73	73	74	15	20	40	16	0	858	1307	1424	108	53	53	59	30	50	99	97	0	0.015	0.015	0.018	0.018	3.877	0.017	0.477	120	405	100	817	1273	-6.068	12	805	19	1254	11015	156803	1.200	41.600	0	0	0
1	19	2	""	"PSLT046"	4960	15710	130	770	1777	2175	122	72	72	75	25	33	95	93	0	837	1841	2178	118	51	51	56	26	46	90	83	0	0.888	0.953	1.177	1.109	3.151	1.013	0.727	120	409	100	1484	3495	-0.171	698	786	1705	1790	213215	220870	68.080	68.654	0	0	0
1	20	2	"rlgA"	"PSLT045"	5130	15720	120	202	993	1428	143	71	71	83	138	166	49	42	0	164	1458	2264	155	48	48	56	52	92	55	50	0	1.129	0.654	0.729	0.994	4.770	0.592	0.685	120	390	100	247	2332	0.175	131	116	922	1410	119209	174929	6.594	26.962	0	0	0
1	21	2	"udp"	"STM3968"	5310	15720	130	317	2725	5021	184	70	70	75	40	53	74	65	0	149	975	1567	160	47	47	51	18	35	65	56	0	2.422	2.861	2.545	2.820	4.808	3.760	0.664	120	412	100	349	3583	1.276	247	102	2655	928	326986	116959	66.250	51.333	0	0	0
1	22	2	"hns"	"STM1751"	5490	15710	120	485	3976	6910	173	70	70	86	118	137	61	56	0	74	548	863	157	45	45	50	17	34	55	47	0	14.310	7.765	9.000	7.806	3.987	9.146	0.734	120	389	100	444	4409	3.839	415	29	3906	503	477178	65725	32.966	29.294	0	0	0
1	23	2	"prgI"	"STM2873"	5670	15710	140	265	1784	2767	155	72	72	93	112	120	60	48	0	88	419	642	153	46	46	105	542	516	22	16	0	4.595	4.590	4.714	5.379	3.174	4.430	0.330	156	495	100	235	2085	2.200	193	42	1712	373	278327	65333	15.098	0.579	0	0	0
1	24	2	"prfC"	"STM4560"	5870	15730	80	389	499	554	111	71	71	83	56	67	75	69	0	1310	2177	2465	113	46	46	139	715	514	63	48	0	0.252	0.201	0.197	0.296	3.683	0.122	0.408	52	283	100	1582	2559	-1.991	318	1264	428	2131	25946	113205	7.429	2.850	0	0	0
1	1	3	"iclR"	"STM4187"	1770	15880	120	164	323	346	107	68	68	70	15	21	85	74	0	418	1173	1623	138	51	51	52	14	26	95	90	0	0.262	0.227	0.277	0.298	3.094	0.194	0.789	120	518	100	463	1377	-1.935	96	367	255	1122	38759	140720	16.867	80.071	0	0	0
1	2	3	"hisQ"	"STM2353"	1950	15880	120	186	371	397	107	72	72	82	82	100	56	41	0	401	1268	1533	120	52	52	58	50	86	79	73	0	0.327	0.246	0.269	0.283	4.023	0.220	0.663	120	457	100	463	1515	-1.614	114	349	299	1216	44495	152116	3.524	24.200	0	0	0
1	3	3	"rpsP"	"STM2676"	2140	15870	110	92	190	158	83	72	72	76	37	48	42	37	0	73	189	188	99	53	53	56	24	42	45	41	0	1.000	0.868	0.963	1.141	2.889	0.851	0.719	80	371	100	40	254	0.000	20	20	118	136	15186	15120	3.081	5.542	0	0	0
1	4	3	"ilvH"	"STM0117"	2310	15890	120	185	381	426	111	71	71	73	17	23	87	73	0	511	1150	1421	123	56	56	58	12	20	99	95	0	0.251	0.283	0.332	0.291	2.940	0.269	0.809	120	407	100	569	1404	-1.997	114	455	310	1094	45696	137966	18.118	91.000	0	0	0
1	5	3	"putP"	"STM1125"	2490	15890	130	245	629	789	125	73	73	78	23	29	73	68	0	370	865	1106	127	62	62	68	23	33	77	68	0	0.558	0.692	0.688	0.706	3.749	0.673	0.731	120	403	100	480	1359	-0.841	172	308	556	803	75535	103774	23.957	34.652	0	0	0
1	6	3	"hfq"	"STM4361"	2660	15890	120	292	850	1025	120	72	72	77	26	33	84	73	0	124	243	226	93	63	63	68	22	32	65	53	0	3.607	4.322	4.499	4.084	3.240	5.566	0.619	120	398	100	281	958	1.851	220	61	778	180	102003	29184	29.731	7.955	0	0	0
1	7	3	"cbiK"	"STM2025"	2840	15890	120	212	524	609	116	72	72	76	25	32	91	77	0	329	782	876	112	61	61	67	23	34	100	93	0	0.522	0.627	0.586	0.563	2.510	0.620	0.662	120	403	100	408	1173	-0.937	140	268	452	721	62917	93817	17.920	31.087	0	0	0
1	8	3	"cboQ"	"STM2021"	3010	15890	120	123	304	434	142	73	73	80	42	52	53	40	0	306	937	1512	161	63	63	74	59	79	72	62	0	0.206	0.264	0.259	0.276	4.076	0.258	0.796	120	438	100	293	1105	-2.281	50	243	231	874	36467	112384	5.333	14.627	0	0	0
1	9	3	"umuD"	"STM1998"	3210	15900	110	80	92	31	33	73	73	78	41	52	22	3	0	136	237	242	102	64	64	87	104	119	38	28	0	0.097	0.110	0.187	0.219	2.893	0.081	0.127	80	415	100	79	192	-3.363	7	72	19	173	7369	18983	0.341	1.442	0	0	0
1	10	3	"uhpB"	"STM3789"	3390	15880	110	100	120	61	50	72	72	72	15	20	67	46	0	430	837	1046	124	57	57	76	94	123	75	67	0	0.075	0.062	0.084	0.086	4.237	0.033	0.307	80	374	100	401	828	-3.736	28	373	48	780	9578	66953	3.200	8.096	0	0	0
1	11	3	"trpC"	"STM1725"	3550	15890	130	107	168	138	82	71	71	73	16	21	68	53	0	542	1428	1623	113	55	55	58	19	32	92	87	0	0.074	0.071	0.089	0.099	3.770	0.066	0.664	120	330	100	523	1470	-3.758	36	487	97	1373	20186	171352	5.938	72.105	0	0	0
1	12	3	"rpoN"	"STM3320"	3720	15880	130	170	426	510	119	75	75	78	20	25	80	62	0	147	359	435	121	57	57	63	24	38	75	64	0	1.056	1.162	1.290	1.081	3.833	1.224	0.629	120	361	100	185	653	0.078	95	90	351	302	51152	43088	17.400	12.333	0	0	0
1	13	3	"phnW"	"STM0431"	3900	15890	120	95	102	37	36	75	75	76	19	25	50	20	0	723	961	897	93	56	56	67	52	77	98	92	0	0.030	0.030	0.036	0.033	3.210	0.024	0.281	120	475	100	687	932	-5.060	20	667	27	905	12283	115321	1.368	17.192	0	0	0
1	14	3	""	"STM4141"	4070	15890	100	89	93	24	25	71	71	73	17	23	51	27	0	97	103	43	41	53	53	56	21	37	75	51	0	0.409	0.440	0.547	0.473	3.051	0.254	0.132	80	361	100	62	72	-1.290	18	44	22	50	7474	8266	1.176	2.238	-50	0	0
1	15	3	""	"STM0346"	4260	15890	130	88	92	24	26	70	70	72	15	20	54	30	0	615	810	799	98	53	53	54	9	16	99	99	0	0.032	0.029	0.044	0.040	2.598	0.013	0.118	120	451	100	580	779	-4.965	18	562	22	757	10982	97216	1.333	84.000	0	0	0
1	16	3	""	"STM1042"	4430	15890	130	86	108	81	75	70	70	72	18	25	42	26	0	256	613	1162	189	54	54	56	16	28	85	77	0	0.079	0.068	0.100	0.126	4.772	0.059	0.679	120	417	100	218	597	-3.658	16	202	38	559	12984	73539	2.000	34.813	0	0	0
1	17	3	"sirC"	"STM1774"	4610	15890	120	81	87	29	33	72	72	76	29	38	20	8	0	115	236	260	110	52	52	64	61	95	51	39	0	0.143	0.082	0.304	0.226	5.281	0.062	0.228	120	446	100	72	199	-2.807	9	63	15	184	10441	28369	0.379	2.820	0	0	0
1	18	3	"orf70"	"STM1388"	4800	15880	110	95	110	63	57	73	73	76	30	39	42	15	0	111	167	185	110	51	51	62	65	104	45	23	0	0.367	0.319	0.474	0.454	4.765	0.224	0.286	80	369	100	82	153	-1.447	22	60	37	116	8839	13360	1.133	1.615	0	0	0
1	19	3	"traB"	"PSLT081"	4970	15890	130	112	131	66	50	71	71	75	24	32	72	37	0	2922	3502	3278	93	51	51	56	22	39	100	100	0	0.014	0.017	0.015	0.016	2.345	0.014	0.532	120	414	100	2912	3511	-6.130	41	2871	60	3451	15661	420199	2.333	156.636	0	0	0
1	20	3	"trbI"	"PSLT089"	5150	15890	120	88	102	53	51	68	68	73	25	34	39	21	0	482	960	1292	134	51	51	60	28	46	89	85	0	0.046	0.037	0.051	0.054	4.504	0.027	0.445	120	358	100	451	943	-4.430	20	431	34	909	12223	115140	1.160	32.143	0	0	0
1	21	3	""	"PSLT093"	5310	15890	130	86	90	26	28	69	69	73	31	42	25	6	0	320	472	424	89	49	49	57	28	49	94	87	0	0.063	0.050	0.066	0.074	3.504	0.040	0.265	120	387	100	288	444	-3.995	17	271	21	423	10758	56599	0.548	14.821	0	0	0
1	22	3	"traF"	"PSLT097"	5490	15890	130	102	139	98	70	70	70	85	115	135	17	8	0	1308	2489	3449	138	48	48	59	39	66	95	88	0	0.025	0.028	0.031	0.032	3.416	0.025	0.573	120	408	100	1292	2510	-5.299	32	1260	69	2441	16656	298684	0.470	62.308	0	0	0
1	23	3	"traG"	"PSLT101"	5660	15890	130	150	199	162	81	70	70	86	109	126	33	15	0	1340	2206	2649	120	47	47	59	48	81	100	99	0	0.062	0.060	0.059	0.057	2.234	0.043	0.558	120	445	100	1373	2288	-4.015	80	1293	129	2159	23821	264705	1.037	44.729	0	0	0
1	24	3	""	"PSLT106"	5860	15880	130	121	185	186	100	71	71	76	32	42	60	39	0	545	797	945	118	47	47	88	468	531	50	25	0	0.100	0.152	0.162	0.176	4.265	0.133	0.500	120	639	100	548	864	-3.316	50	498	114	750	22165	95661	3.406	1.515	0	0	0
1	1	4	""	"STM1656"	1760	16070	110	251	345	302	87	68	68	71	24	33	90	76	0	1182	1800	2082	115	51	51	65	96	147	96	92	0	0.162	0.158	0.157	0.131	2.665	0.124	0.655	80	465	100	1314	2026	-2.628	183	1131	277	1749	27620	143985	11.417	18.073	0	0	0
1	2	4	""	"STM2716"	1940	16070	120	79	84	28	33	71	71	74	24	32	23	8	0	134	193	209	108	53	53	68	96	141	43	15	0	0.099	0.093	0.162	0.157	3.748	0.076	0.216	120	472	100	89	153	-3.340	8	81	13	140	10077	23206	0.417	1.302	0	0	0
1	3	4	""	"STM2722"	2130	16070	130	87	93	34	36	71	71	75	32	42	19	8	0	1147	1919	2907	151	55	55	59	26	44	99	99	0	0.015	0.012	0.014	0.016	3.390	0.010	0.504	120	504	100	1108	1886	-6.093	16	1092	22	1864	11173	230326	0.563	71.538	0	0	0
1	4	4	""	"STM1618"	2310	16070	120	209	232	105	45	70	70	72	15	20	98	95	0	1327	1510	908	60	58	58	61	17	27	100	100	0	0.110	0.112	0.108	0.112	1.745	0.096	0.681	120	405	100	1408	1614	-3.191	139	1269	162	1452	27872	181238	10.667	85.235	0	0	0
1	5	4	""	"STM1675"	2490	16070	120	126	167	131	78	73	73	76	20	26	80	59	0	492	844	1172	138	67	67	74	26	35	93	91	0	0.125	0.121	0.150	0.147	3.482	0.093	0.635	120	387	100	478	871	-3.003	53	425	94	777	20065	101285	4.550	29.615	0	0	0
1	6	4	""	"STM1664"	2660	16070	120	176	184	100	54	73	73	76	19	25	92	86	0	1558	1747	1845	105	72	72	78	26	33	99	99	0	0.069	0.066	0.066	0.074	2.128	0.050	0.704	120	387	100	1589	1786	-3.851	103	1486	111	1675	22028	209652	5.684	64.192	0	0	0
1	7	4	"pyrH"	"STM0218"	2840	16070	130	162	378	610	161	74	74	75	16	21	89	80	0	488	1160	2107	181	69	69	74	23	31	93	90	0	0.210	0.279	0.309	0.264	3.309	0.263	0.812	120	411	100	507	1395	-2.251	88	419	304	1091	45414	139253	18.938	47.217	0	0	0
1	8	4	"accA"	"STM0232"	3010	16070	120	844	892	320	35	74	74	77	18	23	100	100	0	1074	1176	486	41	65	65	68	18	26	100	100	0	0.763	0.736	0.750	0.749	1.576	0.698	0.788	120	401	100	1779	1929	-0.390	770	1009	818	1111	106997	141068	45.278	61.556	0	0	0
1	9	4	"panC"	"STM0181"	3190	16060	120	221	281	224	79	74	74	77	20	25	98	93	0	1320	1711	1623	94	62	62	64	13	20	100	100	0	0.117	0.126	0.120	0.119	2.144	0.094	0.493	120	424	100	1405	1856	-3.097	147	1258	207	1649	33758	205372	10.200	126.692	0	0	0
1	10	4	"sbmC"	"STM2061"	3360	16070	120	167	427	826	193	73	73	74	16	21	83	75	0	92	174	231	132	57	57	65	63	96	38	24	0	2.686	3.026	3.209	2.732	3.516	3.761	0.788	120	434	100	129	471	1.425	94	35	354	117	51245	20923	22.063	1.730	0	0	0
1	11	4	"yeeO"	"STM2013"	3550	16060	140	132	178	165	92	71	71	78	107	137	30	10	0	1295	1956	2697	137	54	54	57	18	31	93	91	0	0.049	0.056	0.054	0.060	3.037	0.055	0.057	156	438	100	1302	2009	-4.347	61	1241	107	1902	27745	305071	0.935	105.500	0	0	0
1	12	4	"rcsA"	"STM1982"	3720	16060	120	100	114	56	49	73	73	82	108	131	6	2	0	933	1330	1897	142	57	57	70	56	80	95	93	0	0.031	0.032	0.035	0.034	3.047	0.024	0.573	120	429	100	903	1314	-5.020	27	876	41	1273	13626	159552	0.296	22.500	0	0	0
1	13	4	"yjbB"	"STM4189"	3900	16080	80	123	155	99	63	75	75	76	17	22	73	59	0	201	314	259	82	55	55	72	65	90	84	61	0	0.329	0.309	0.283	0.282	2.970	0.216	0.352	52	283	100	194	339	-1.605	48	146	80	259	8058	16353	4.647	3.723	0	0	0
1	14	4	"ubiA"	"STM4234"	4080	16070	120	572	659	557	84	72	72	75	19	25	100	98	0	1819	2125	1632	76	54	54	58	22	37	100	100	0	0.283	0.283	0.274	0.268	1.618	0.297	0.884	120	509	100	2265	2658	-1.820	500	1765	587	2071	79091	254989	30.737	93.955	0	0	0
1	15	4	""	"STM4242"	4250	16070	130	1330	1566	1124	71	70	70	72	15	20	100	100	0	3744	4049	2837	70	54	54	55	8	14	100	100	0	0.341	0.374	0.377	0.390	1.608	0.348	0.794	120	469	100	4950	5491	-1.550	1260	3690	1496	3995	187908	485821	99.600	499.250	0	0	0
1	16	4	""	"STM4272"	4430	16060	130	118	137	69	50	71	71	73	17	23	78	64	0	999	1568	1549	98	53	53	55	14	25	99	99	0	0.050	0.044	0.049	0.042	2.604	0.032	0.421	120	440	100	993	1581	-4.331	47	946	66	1515	16402	188131	3.765	108.071	0	0	0
1	17	4	"yjcG"	"STM4273"	4610	16070	130	4694	5858	5681	96	74	74	76	23	30	100	100	0	1961	2329	2102	90	53	53	56	14	25	100	100	0	2.421	2.541	2.480	2.433	1.503	2.724	0.914	120	411	100	6528	8060	1.276	4620	1908	5784	2276	703007	279446	251.391	162.357	0	0	0
1	18	4	"sixA"	"STM2387"	4780	16070	150	309	398	412	103	75	75	79	31	39	95	86	0	266	348	296	85	54	54	61	56	91	91	78	0	1.104	1.099	1.117	1.040	2.173	1.370	0.673	156	491	100	446	617	0.142	234	212	323	294	62093	54237	10.290	5.125	0	0	0
1	19	4	"fes"	"STM0586"	4970	16070	120	80	86	29	33	71	71	75	19	25	33	15	0	157	340	476	140	55	55	58	19	32	81	67	0	0.088	0.053	0.120	0.137	4.408	0.034	0.197	120	413	100	111	300	-3.503	9	102	15	285	10333	40822	0.579	14.842	0	0	0
1	20	4	"maa"	"STM0472"	5140	16070	130	142	179	130	72	71	71	73	20	27	86	74	0	368	485	514	105	55	55	63	45	71	92	81	0	0.227	0.251	0.273	0.271	3.228	0.204	0.586	120	412	100	384	538	-2.140	71	313	108	430	21505	58157	5.300	9.378	0	0	0
1	21	4	"ybbJ"	"STM0500"	5320	16070	130	229	254	134	52	71	71	72	16	22	95	92	0	283	309	173	55	51	51	58	27	46	95	91	0	0.681	0.709	0.688	0.730	2.242	0.720	0.513	120	405	100	390	441	-0.554	158	232	183	258	30478	37071	11.375	9.296	0	0	0
1	22	4	"allD"	"STM0528"	5490	16070	130	113	123	60	48	69	69	71	17	23	78	60	0	1639	1769	1649	93	49	49	59	38	64	100	100	0	0.028	0.031	0.030	0.030	2.172	0.028	0.592	120	425	100	1634	1774	-5.175	44	1590	54	1720	14761	212304	3.059	45.000	0	0	0
1	23	4	"yfdH"	"STM0558"	5670	16070	120	91	100	42	42	67	67	69	15	21	64	38	0	1773	2564	3477	135	47	47	54	33	61	100	100	0	0.014	0.013	0.014	0.014	2.483	0.010	0.524	120	425	100	1750	2550	-6.168	24	1726	33	2517	12018	307725	2.067	76.061	0	0	0
1	24	4	""	"STM0573"	5850	16070	120	80	95	48	50	68	68	70	14	20	43	30	0	397	767	1189	155	47	47	50	17	34	95	91	0	0.034	0.038	0.041	0.050	3.450	0.029	0.464	120	548	100	362	747	-4.866	12	350	27	720	11389	92004	1.786	42.176	0	0	0
1	1	5	""	"STM1836"	1770	16240	120	131	133	34	25	67	67	70	23	32	90	75	0	1616	1536	718	46	50	50	61	89	145	96	95	0	0.041	0.044	0.046	0.047	2.255	0.039	0.650	120	535	100	1630	1552	-4.613	64	1566	66	1486	15951	184354	2.739	16.573	0	0	0
1	2	5	"ycgN"	"STM1811"	1940	16240	110	264	280	115	41	72	72	74	25	33	100	96	0	1262	1324	635	47	55	55	71	101	142	100	98	0	0.159	0.164	0.153	0.160	1.562	0.152	0.791	80	390	100	1399	1477	-2.652	192	1207	208	1269	22392	105948	8.240	12.406	0	0	0
1	3	5	"kdsA"	"STM1772"	2120	16250	140	1601	1794	1252	69	75	75	78	27	34	100	100	0	1374	1560	1165	74	58	58	73	89	121	99	96	0	1.160	1.144	1.138	1.120	1.745	1.121	0.829	156	454	100	2842	3221	0.214	1526	1316	1719	1502	279934	243335	63.556	16.708	0	0	0
1	4	5	"galU"	"STM1752"	2310	16240	120	2032	2204	917	41	78	78	84	27	32	100	100	0	2236	2387	995	41	66	66	76	30	39	100	100	0	0.900	0.916	0.935	0.905	1.409	0.909	0.815	120	380	100	4124	4447	-0.151	1954	2170	2126	2321	264533	286390	78.519	77.033	0	0	0
1	5	5	"yeaB"	"STM1825"	2480	16250	120	157	167	65	38	76	76	81	24	29	88	73	0	584	671	354	52	74	74	81	27	33	98	98	0	0.159	0.152	0.136	0.139	1.962	0.128	0.580	120	382	100	591	688	-2.655	81	510	91	597	19999	80501	3.583	21.852	0	0	0
1	6	5	""	"STM1808"	2660	16240	120	169	172	69	40	73	73	74	15	20	90	86	0	879	905	386	42	78	78	85	25	29	99	98	0	0.120	0.120	0.116	0.113	1.650	0.112	0.658	120	382	100	897	926	-3.061	96	801	99	827	20642	108602	6.533	32.800	0	0	0
1	7	5	""	"STM4011"	2840	16250	130	101	107	33	30	74	74	74	15	20	70	43	0	1559	1721	1247	72	75	75	81	32	39	100	99	0	0.018	0.020	0.021	0.020	2.540	0.017	0.417	120	396	100	1511	1679	-5.780	27	1484	33	1646	12874	206468	2.200	51.250	0	0	0
1	8	5	"yihG"	"STM3998"	3010	16250	120	92	116	81	69	73	73	75	18	24	50	32	0	443	1254	2228	177	66	66	69	28	40	87	79	0	0.050	0.036	0.054	0.061	4.155	0.031	0.676	120	396	100	396	1231	-4.310	19	377	43	1188	13953	150513	2.278	42.321	0	0	0
1	9	5	"argC"	"STM4121"	3190	16250	120	110	177	206	116	73	73	76	18	23	73	50	0	623	1321	2399	181	63	63	67	18	26	95	88	0	0.066	0.083	0.082	0.093	3.546	0.073	0.717	120	409	100	597	1362	-3.920	37	560	104	1258	21183	158507	5.611	69.667	0	0	0
1	10	5	"ego"	"STM4074"	3370	16250	120	228	521	797	152	73	73	76	20	26	74	70	0	330	924	1407	152	61	61	65	22	33	86	82	0	0.576	0.519	0.535	0.469	4.319	0.495	0.679	120	400	100	424	1311	-0.795	155	269	448	863	62523	110913	22.250	39.045	0	0	0
1	11	5	"cpxP"	"STM4060"	3550	16250	130	141	483	988	204	73	73	107	542	506	14	8	0	172	651	1311	201	57	57	61	23	37	67	61	0	0.591	0.690	0.679	0.771	3.515	0.710	0.637	120	433	100	183	1004	-0.758	68	115	410	594	57989	78074	0.694	25.652	0	0	0
1	12	5	""	"Not LT2a86"	3730	16250	130	102	151	134	88	74	74	81	105	129	20	10	0	228	515	742	144	55	55	61	26	42	75	69	0	0.162	0.167	0.185	0.200	4.193	0.144	0.585	120	455	100	201	537	-2.627	28	173	77	460	18140	61769	0.667	17.462	0	0	0
1	13	5	"smg"	"STM3404"	3900	16250	120	1006	1152	971	84	75	75	81	46	56	98	97	0	596	659	502	76	56	56	63	33	52	97	95	0	1.724	1.786	1.712	1.852	2.592	2.409	0.432	120	443	100	1471	1680	0.786	931	540	1077	603	138181	79106	23.283	18.061	0	0	0
1	14	5	"rpsM"	"STM3418"	4070	16260	110	343	442	323	73	73	73	76	22	28	97	95	0	241	288	174	60	54	54	56	20	35	98	93	0	1.444	1.577	1.456	1.460	2.057	2.125	0.430	80	402	100	457	603	0.530	270	187	369	234	35323	23062	16.636	11.600	0	0	0
1	15	5	"rpsH"	"STM3426"	4260	16260	120	363	412	292	70	75	75	75	17	22	96	91	0	225	250	148	59	54	54	55	10	18	95	91	0	1.684	1.719	1.688	1.676	1.987	2.074	0.674	120	426	100	459	533	0.752	288	171	337	196	49474	29948	19.824	19.500	0	0	0
1	16	5	"rpsQ"	"STM3431"	4430	16250	120	159	204	122	59	74	74	75	17	22	93	82	0	120	141	90	63	53	53	55	9	16	92	89	0	1.269	1.477	1.588	1.400	2.360	1.511	0.504	120	396	100	152	218	0.343	85	67	130	88	24468	16958	7.588	9.556	0	0	0
1	17	5	"rplV"	"STM3435"	4610	16250	120	481	499	236	47	72	72	74	21	28	99	97	0	438	480	191	39	53	53	54	10	18	100	100	0	1.062	1.000	0.984	0.953	1.559	1.062	0.788	120	385	100	794	854	0.087	409	385	427	427	59888	57587	20.238	42.600	0	0	0
1	18	5	"rplC"	"STM3440"	4780	16250	120	528	820	878	107	72	72	75	22	29	99	99	0	298	423	450	106	54	54	56	13	23	98	97	0	1.869	2.027	1.955	2.082	2.212	2.351	0.567	120	381	100	700	1117	0.902	456	244	748	369	98350	50765	33.864	28.231	0	0	0
1	19	5	"yjgA"	"STM4437"	4970	16260	140	561	1061	1659	156	74	74	85	46	54	93	88	0	380	627	774	123	56	56	64	44	68	86	78	0	1.503	1.729	1.891	1.834	3.634	2.421	0.576	156	444	100	811	1558	0.588	487	324	987	571	165566	97791	21.217	12.795	0	0	0
1	20	5	"holC"	"STM4476"	5160	16250	120	131	202	199	98	78	78	92	51	55	50	32	0	162	281	390	138	57	57	69	50	72	59	51	0	0.505	0.554	0.781	0.676	3.666	0.469	0.746	120	346	100	158	348	-0.986	53	105	124	224	24249	33739	2.157	4.240	0	0	0
1	21	5	"yjiE"	"STM4511"	5320	16250	120	233	471	564	119	73	73	77	23	29	87	75	0	518	1100	1230	111	53	53	77	161	209	72	58	0	0.344	0.380	0.333	0.372	3.637	0.361	0.574	120	360	100	625	1445	-1.539	160	465	398	1047	56578	131970	17.130	6.354	0	0	0
1	22	5	"fhuF"	"STM4550"	5500	16250	120	90	133	107	80	70	70	72	16	22	52	42	0	294	1281	2230	174	50	50	68	149	219	55	46	0	0.082	0.051	0.128	0.133	4.907	0.039	0.653	120	414	100	264	1294	-3.609	20	244	63	1231	16018	153729	3.813	8.141	0	0	0
1	23	5	"smp"	"STM4577"	5680	16250	130	89	114	89	78	69	69	69	14	20	54	35	0	349	905	1409	155	49	49	52	14	26	95	93	0	0.067	0.053	0.065	0.060	4.227	0.052	0.662	120	454	100	320	901	-3.907	20	300	45	856	13641	108598	3.214	60.929	0	0	0
1	24	5	"arcA"	"STM4598"	5850	16240	100	68	70	22	31	69	69	69	15	21	10	5	0	48	50	9	18	48	48	52	19	36	7	0	0	100000.000	0.500	2.333	2.265	3.530	0.146	0.005	80	397	100	-1	3	16.610	-1	0	1	2	5594	3971	0.067	-0.105	-50	0	0
1	1	6	""	"STM3548"	1770	16420	120	104	114	42	36	68	68	69	15	21	78	54	0	622	807	625	77	51	51	55	42	76	98	95	0	0.063	0.061	0.068	0.063	2.965	0.049	0.502	120	582	100	607	802	-3.987	36	571	46	756	13680	96895	3.000	17.905	0	0	0
1	2	6	"yhgG"	"STM3507"	1970	16430	110	94	100	33	33	73	73	75	21	28	48	22	0	147	162	83	51	55	55	66	72	109	60	21	0	0.228	0.252	0.269	0.248	2.895	0.172	0.369	80	406	100	113	134	-2.131	21	92	27	107	8027	12981	1.190	1.333	0	0	0
1	3	6	"nanA"	"STM3339"	2130	16420	120	173	242	241	99	75	75	77	19	24	83	71	0	960	1494	1937	129	60	60	68	40	58	98	94	0	0.109	0.116	0.116	0.105	3.029	0.097	0.614	120	380	100	998	1601	-3.199	98	900	167	1434	29072	179305	8.684	35.650	0	0	0
1	4	6	"mtgA"	"STM3326"	2300	16420	120	231	282	209	74	80	80	86	27	31	91	79	0	420	551	460	83	73	73	83	43	51	94	90	0	0.435	0.423	0.431	0.430	2.496	0.377	0.617	120	409	100	498	680	-1.200	151	347	202	478	33843	66112	7.259	10.884	0	0	0
1	5	6	"yhbZ"	"STM3301"	2490	16420	120	211	369	582	157	77	77	83	24	28	86	75	0	773	1555	2149	138	76	76	86	28	32	98	96	0	0.192	0.197	0.201	0.210	3.476	0.197	0.568	120	414	100	831	1771	-2.379	134	697	292	1479	44336	186555	11.917	52.464	0	0	0
1	6	6	"truB"	"STM3284"	2670	16420	120	412	404	162	40	73	73	74	14	18	97	95	0	1257	1202	551	45	77	77	84	29	34	99	98	0	0.287	0.294	0.290	0.282	1.905	0.258	0.735	120	379	100	1519	1456	-1.799	339	1180	331	1125	48477	144217	23.571	38.552	0	0	0
1	7	6	"yqhD"	"STM3164"	2830	16420	120	158	259	268	103	72	72	74	16	21	87	77	0	604	1147	1456	126	69	69	79	40	50	93	85	0	0.161	0.173	0.173	0.185	3.101	0.142	0.614	120	380	100	621	1265	-2.637	86	535	187	1078	31066	137631	11.563	26.700	0	0	0
1	8	6	"yghU"	"STM3140"	3020	16430	130	335	524	617	117	72	72	74	17	22	98	97	0	295	525	732	139	65	65	70	32	45	94	85	0	1.143	0.983	1.127	1.142	2.886	0.841	0.831	120	412	100	493	912	0.193	263	230	452	460	62938	62980	26.471	14.219	0	0	0
1	9	6	"mltC"	"STM3112"	3190	16420	120	189	304	413	135	73	73	75	20	26	80	72	0	907	1625	2549	156	65	65	72	33	45	94	91	0	0.138	0.148	0.160	0.149	3.468	0.144	0.810	120	403	100	958	1791	-2.860	116	842	231	1560	36461	194955	11.450	47.061	0	0	0
1	10	6	"yggJ"	"STM3094"	3370	16420	130	149	214	219	102	74	74	100	525	525	5	2	0	598	907	1046	115	62	62	71	29	40	96	89	0	0.140	0.166	0.147	0.141	3.104	0.381	0.033	120	444	100	611	985	-2.837	75	536	140	845	25632	108879	0.217	28.828	0	0	0
1	11	6	""	"STM3073"	3550	16420	120	95	107	56	52	72	72	101	544	538	0	0	0	417	629	825	131	57	57	62	23	37	95	94	0	0.064	0.061	0.073	0.072	3.538	28.384	0.001	120	414	100	383	607	-3.968	23	360	35	572	12802	75489	0.011	24.652	0	0	0
1	12	6	"ygfA"	"STM3061"	3740	16430	120	117	148	102	68	77	77	112	328	292	4	0	0	427	751	942	125	57	57	66	54	81	90	80	0	0.108	0.102	0.102	0.116	3.197	0.094	0.056	120	419	100	410	765	-3.209	40	370	71	694	17737	90171	0.110	12.685	0	0	0
1	13	6	"yeaH"	"STM1284"	3920	16420	110	2205	4219	6613	156	79	79	122	348	285	90	85	0	909	1583	2234	141	58	58	68	58	85	98	95	0	2.498	2.715	3.004	2.751	3.074	3.712	0.746	80	370	100	2977	5665	1.321	2126	851	4140	1525	337519	126660	11.773	26.121	0	0	0
1	14	6	"ydiZ"	"STM1325"	4070	16420	110	132	154	106	68	73	73	79	35	44	66	43	0	145	155	80	51	54	54	60	52	86	73	35	0	0.648	0.802	0.765	0.738	2.834	0.831	0.472	80	385	100	150	182	-0.625	59	91	81	101	12290	12379	2.143	1.827	0	0	0
1	15	6	"aroH"	"STM1347"	4260	16420	130	178	256	280	109	73	73	77	32	41	83	66	0	998	1701	2193	128	53	53	60	50	83	97	94	0	0.111	0.111	0.117	0.112	2.779	0.107	0.732	120	445	100	1050	1831	-3.170	105	945	183	1648	30772	204153	5.594	32.820	0	0	0
1	16	6	"orf242"	"STM1390"	4440	16420	130	145	316	489	154	72	72	74	17	22	80	65	0	468	1335	2401	179	52	52	56	19	33	90	89	0	0.175	0.190	0.214	0.196	3.944	0.165	0.648	120	366	100	489	1527	-2.511	73	416	244	1283	37917	160224	14.235	67.316	0	0	0
1	17	6	"ydhO"	"STM1432"	4610	16440	140	157	243	245	100	71	71	72	17	23	82	69	0	463	733	798	108	52	52	56	15	26	92	88	0	0.209	0.253	0.203	0.239	3.717	0.201	0.445	156	387	100	497	853	-2.257	86	411	172	681	37906	114272	10.059	45.133	0	0	0
1	18	6	"ydgR"	"STM1452"	4790	16430	120	391	549	587	106	72	72	73	18	24	95	90	0	545	823	983	119	54	54	59	23	38	94	91	0	0.650	0.620	0.627	0.669	2.429	0.503	0.615	120	401	100	810	1246	-0.622	319	491	477	769	65928	98794	26.444	33.217	0	0	0
1	19	6	"ugpC"	"STM3554"	4970	16430	120	713	1017	1324	130	75	75	84	44	52	95	94	0	1823	2212	2629	118	53	53	61	29	47	98	97	0	0.360	0.436	0.401	0.431	2.098	0.461	0.861	120	395	100	2408	3101	-1.472	638	1770	942	2159	122039	265436	21.205	74.172	0	0	0
1	20	6	"ftsX"	"STM3569"	5150	16420	130	807	853	464	54	76	76	89	49	55	95	95	0	1429	1545	760	49	55	55	65	39	60	99	99	0	0.532	0.521	0.502	0.476	1.962	0.510	0.786	120	382	100	2105	2267	-0.910	731	1374	777	1490	102356	185420	15.592	37.949	0	0	0
1	21	6	"yhhM"	"STM3574"	5310	16420	120	114	140	94	67	72	72	77	25	32	64	40	0	392	914	1469	160	55	55	91	193	212	60	45	0	0.125	0.079	0.113	0.119	3.440	0.049	0.507	120	382	100	379	927	-3.004	42	337	68	859	16808	109679	2.520	4.264	0	0	0
1	22	6	"yhhS"	"STM3581"	5500	16430	130	126	168	146	86	72	72	74	22	29	74	54	0	1121	1846	2874	155	53	53	82	176	214	89	79	0	0.051	0.054	0.059	0.063	4.782	0.040	0.567	120	461	100	1122	1889	-4.306	54	1068	96	1793	20148	221501	4.273	10.023	0	0	0
1	23	6	"yhhJ"	"STM3585"	5670	16430	130	272	309	212	68	71	71	72	16	22	94	89	0	1705	1844	1473	79	51	51	55	23	41	99	95	0	0.122	0.133	0.122	0.136	2.336	0.109	0.622	120	419	100	1855	2031	-3.041	201	1654	238	1793	37077	221320	14.813	77.783	0	0	0
1	24	6	"gor"	"STM3597"	5850	16430	120	1213	1262	924	73	70	70	71	16	22	99	98	0	1274	1417	1331	93	49	49	52	18	34	93	91	0	0.933	0.871	0.922	0.914	2.258	0.709	0.572	120	536	100	2368	2560	-0.100	1143	1225	1192	1368	151410	170072	74.438	75.833	0	0	0
1	1	7	"yicN"	"STM3786"	1780	16600	120	118	133	77	57	67	67	68	15	22	86	73	0	572	620	366	59	49	49	50	7	14	100	100	0	0.098	0.116	0.107	0.108	2.179	0.109	0.452	120	563	100	574	637	-3.358	51	523	66	571	15996	74432	4.333	81.429	0	0	0
1	2	7	"yidH"	"STM3805"	1960	16600	120	100	126	94	74	70	70	72	16	22	65	48	0	190	300	343	114	53	53	54	10	18	96	87	0	0.219	0.227	0.288	0.242	3.622	0.168	0.357	120	436	100	167	303	-2.191	30	137	56	247	15088	36003	3.375	24.600	0	0	0
1	3	7	"yidQ"	"STM3810"	2120	16610	120	156	207	151	72	70	70	73	19	26	90	74	0	402	631	692	109	58	58	66	44	66	88	78	0	0.250	0.239	0.280	0.270	3.250	0.193	0.722	120	461	100	430	710	-2.000	86	344	137	573	24877	75692	7.053	12.841	0	0	0
1	4	7	""	"STM3820"	2310	16600	120	199	232	150	64	72	72	75	17	22	91	84	0	1413	1786	1519	85	70	70	80	44	55	100	100	0	0.095	0.093	0.086	0.088	2.302	0.078	0.597	120	480	100	1470	1876	-3.403	127	1343	160	1716	27817	214296	9.235	38.773	0	0	0
1	5	7	"torR"	"STM3824"	2480	16600	130	801	872	524	60	79	79	83	24	28	99	97	0	1936	2144	1155	53	83	83	104	55	52	100	99	0	0.390	0.385	0.384	0.359	1.761	0.365	0.775	120	511	100	2575	2854	-1.360	722	1853	793	2061	104655	257290	32.875	37.091	0	0	0
1	6	7	"dgoR"	"STM3830"	2660	16600	120	534	642	478	74	79	79	85	25	29	98	98	0	2418	2698	2123	78	89	89	110	67	60	100	100	0	0.195	0.216	0.206	0.199	1.995	0.178	0.720	120	457	100	2784	3172	-2.356	455	2329	563	2609	77063	323794	22.280	38.627	0	0	0
1	7	7	"pdxA"	"STM0091"	2840	16600	120	1378	1313	467	35	75	75	79	21	26	99	99	0	5793	5461	2073	37	75	75	97	64	65	100	100	0	0.228	0.230	0.226	0.234	1.659	0.224	0.946	120	457	100	7021	6624	-2.134	1303	5718	1238	5386	157512	655276	58.762	83.813	0	0	0
1	8	7	""	"STM0099"	3020	16600	120	126	147	84	57	74	74	79	34	43	72	35	0	619	901	1032	114	70	70	86	56	65	99	97	0	0.095	0.088	0.107	0.091	2.596	0.066	0.579	120	456	100	601	904	-3.400	52	549	73	831	17673	108174	2.000	14.554	0	0	0
1	9	7	"yabB"	"STM0119"	3180	16600	110	469	720	703	97	74	74	85	66	77	100	90	0	934	1453	1769	121	66	66	97	171	176	92	68	0	0.455	0.466	0.483	0.560	2.304	0.375	0.678	80	417	100	1263	2033	-1.136	395	868	646	1387	57603	116267	9.621	7.930	0	0	0
1	10	7	"murE"	"STM0123"	3380	16610	120	502	652	505	77	75	75	84	60	71	95	89	0	554	673	513	76	62	62	91	157	172	82	73	0	0.868	0.944	0.859	0.931	2.257	0.987	0.606	120	503	100	919	1188	-0.204	427	492	577	611	78199	80778	9.467	3.707	0	0	0
1	11	7	"lpxC"	"STM0134"	3550	16600	120	1199	2515	4052	161	72	72	74	20	27	100	100	0	445	838	1338	159	55	55	59	23	38	100	94	0	2.890	3.120	2.909	2.999	2.550	3.245	0.861	120	430	100	1517	3226	1.531	1127	390	2443	783	301818	100551	122.050	33.870	0	0	0
1	12	7	"hofC"	"STM0142"	3730	16600	120	83	103	59	57	73	73	75	20	26	41	25	0	381	1491	2743	183	55	55	58	20	34	85	75	0	0.031	0.021	0.037	0.053	6.104	0.018	0.584	120	446	100	336	1466	-5.027	10	326	30	1436	12398	178914	1.400	71.650	0	0	0
1	13	7	""	"STM1546"	3890	16590	100	429	1151	2474	214	78	78	109	319	292	53	30	0	722	1123	1479	131	57	57	66	49	74	98	97	0	0.528	1.007	0.564	0.495	3.171	1.669	0.701	80	377	100	1016	2139	-0.922	351	665	1073	1066	92105	89817	3.266	21.571	0	0	0
1	14	7	""	"STM1550"	4080	16600	120	151	177	79	44	74	74	78	32	41	83	60	0	880	1069	819	76	53	53	59	48	81	97	95	0	0.093	0.101	0.093	0.105	2.503	0.082	0.652	120	489	100	904	1119	-3.425	77	827	103	1016	21207	128271	3.094	21.042	0	0	0
1	15	7	""	"STM1555"	4260	16600	120	120	178	191	107	72	72	73	15	20	87	70	0	1034	1922	3098	161	53	53	57	19	33	100	100	0	0.049	0.057	0.054	0.053	2.472	0.056	0.843	120	446	100	1029	1975	-4.353	48	981	106	1869	21356	230588	7.000	98.158	0	0	0
1	16	7	""	"STM1561"	4440	16600	130	516	722	700	96	72	72	73	16	21	98	96	0	1553	2048	1945	94	55	55	60	25	41	100	100	0	0.296	0.326	0.315	0.273	2.114	0.316	0.791	120	422	100	1942	2643	-1.754	444	1498	650	1993	86646	245796	40.563	79.520	0	0	0
1	17	7	"adhP"	"STM1567"	4610	16610	130	2346	2942	2814	95	76	76	80	29	36	100	98	0	551	744	657	88	58	58	68	64	94	86	82	0	4.604	4.178	4.316	4.824	2.630	4.628	0.668	120	410	100	2763	3552	2.203	2270	493	2866	686	352986	89232	98.690	10.563	0	0	0
1	18	7	"yddG"	"STM1571"	4780	16600	110	124	142	68	47	76	76	80	31	38	66	37	0	1244	1487	1199	80	59	59	93	277	297	97	86	0	0.041	0.046	0.042	0.039	2.364	0.042	0.498	80	392	100	1233	1494	-4.626	48	1185	66	1428	11384	118946	2.000	5.032	0	0	0
1	19	7	"topA"	"STM1714"	4970	16610	120	535	750	793	105	72	72	75	19	25	100	100	0	709	987	990	100	54	54	81	251	309	80	59	0	0.707	0.727	0.686	0.730	2.579	0.726	0.652	120	481	100	1118	1611	-0.500	463	655	678	933	90028	118492	35.526	3.610	0	0	0
1	20	7	"trpH"	"STM1721"	5150	16610	130	387	510	417	81	72	72	74	15	20	100	99	0	1861	2490	2148	86	54	54	58	30	51	100	100	0	0.174	0.180	0.182	0.182	1.783	0.154	0.650	120	461	100	2122	2874	-2.520	315	1807	438	2436	61147	298850	29.067	81.067	0	0	0
1	21	7	"cls"	"STM1739"	5320	16610	130	368	449	332	73	72	72	75	27	36	96	92	0	1338	1861	1592	85	55	55	64	48	75	100	99	0	0.231	0.209	0.192	0.203	2.338	0.155	0.547	120	510	100	1579	2183	-2.116	296	1283	377	1806	53838	223328	13.852	37.438	0	0	0
1	22	7	"tdk"	"STM1750"	5500	16600	110	187	243	203	83	71	71	75	29	38	91	72	0	526	763	658	86	53	53	60	52	86	100	96	0	0.245	0.242	0.216	0.207	2.590	0.189	0.452	80	420	100	589	882	-2.028	116	473	172	710	19454	61010	5.793	13.519	0	0	0
1	23	7	"narX"	"STM1766"	5680	16610	130	188	232	158	68	71	71	74	17	22	99	94	0	3874	4719	3731	79	50	50	56	48	85	100	100	0	0.031	0.034	0.033	0.033	1.950	0.030	0.635	120	447	100	3941	4830	-5.031	117	3824	161	4669	27799	566267	9.294	97.146	0	0	0
1	24	7	"ychM"	"STM1781"	5840	16600	130	213	295	280	94	70	70	72	15	20	91	85	0	1135	1575	1645	104	50	50	56	57	101	99	96	0	0.132	0.148	0.139	0.127	2.483	0.127	0.614	120	524	100	1228	1750	-2.924	143	1085	225	1525	35386	189057	14.867	26.649	0	0	0
1	1	8	""	"STM2303"	1770	16800	120	273	360	327	90	68	68	71	30	42	93	87	0	692	933	942	100	49	49	51	20	39	98	98	0	0.319	0.330	0.329	0.328	2.313	0.308	0.782	120	554	100	848	1176	-1.649	205	643	292	884	43218	111955	9.633	44.100	0	0	0
1	2	8	"nuoL"	"STM2318"	1950	16800	120	8745	7951	3629	45	72	72	76	24	31	100	100	0	5997	5688	2642	46	55	55	60	29	48	99	99	0	1.460	1.399	1.415	1.410	2.063	1.402	0.959	120	476	100	14615	13512	0.546	8673	5942	7879	5633	954163	682602	328.125	194.069	0	0	0
1	3	8	"nuoA"	"STM2328"	2130	16800	110	2471	2565	1272	49	70	70	75	24	32	100	100	0	2054	2237	951	42	63	63	67	30	44	100	100	0	1.206	1.148	1.089	1.106	1.440	1.183	0.777	80	427	100	4392	4669	0.270	2401	1991	2495	2174	205233	178927	103.750	72.333	0	0	0
1	4	8	"yfbT"	"STM2334"	2310	16800	110	1319	1267	370	29	72	72	74	15	20	100	100	0	1685	1575	393	24	69	69	78	35	44	100	100	0	0.772	0.793	0.780	0.786	1.286	0.772	0.850	80	447	100	2863	2701	-0.374	1247	1616	1195	1506	101364	126009	79.533	42.771	0	0	0
1	5	8	""	"STM2340"	2490	16800	110	975	1084	538	49	77	77	82	24	29	100	100	0	1451	1616	713	44	75	75	96	55	57	100	100	0	0.653	0.653	0.598	0.622	1.549	0.628	0.687	80	419	100	2274	2548	-0.616	898	1376	1007	1541	86713	129247	41.750	27.636	0	0	0
1	6	8	""	"STM2344"	2650	16790	110	833	827	246	29	81	81	92	57	61	100	100	0	2836	2821	698	24	83	83	124	166	133	100	100	0	0.273	0.272	0.267	0.268	1.332	0.266	0.858	80	436	100	3505	3484	-1.872	752	2753	746	2738	66124	225669	12.895	16.247	0	0	0
1	7	8	""	"STM2528"	2830	16790	110	238	241	75	31	77	77	90	69	76	90	66	0	4348	4357	1442	33	79	79	125	181	144	100	100	0	0.038	0.038	0.037	0.037	1.438	0.036	0.705	80	471	100	4430	4442	-4.729	161	4269	164	4278	19271	348549	2.188	23.381	0	0	0
1	8	8	"nifU"	"STM2542"	3030	16800	110	1685	1630	504	30	73	73	80	49	61	100	100	0	1921	1870	576	30	70	70	93	100	107	100	100	0	0.871	0.865	0.839	0.870	1.309	0.849	0.906	80	452	100	3463	3357	-0.199	1612	1851	1557	1800	130419	149625	31.633	17.770	0	0	0
1	9	8	"yjdL"	"STM2560"	3200	16780	110	290	304	112	36	73	73	80	48	60	96	92	0	6373	6313	1392	22	61	61	80	119	148	100	100	0	0.034	0.037	0.035	0.034	1.542	0.037	0.821	80	443	100	6529	6483	-4.862	217	6312	231	6252	24346	505070	4.667	52.378	0	0	0
1	10	8	"yfhK"	"STM2564"	3370	16790	110	308	342	157	45	74	74	77	29	37	98	98	0	2918	3043	1430	46	61	61	75	84	112	100	100	0	0.082	0.090	0.090	0.085	1.602	0.089	0.809	80	429	100	3091	3250	-3.610	234	2857	268	2982	27392	243403	9.138	35.333	0	0	0
1	11	8	""	"STM2575"	3560	16790	120	153	159	55	34	73	73	76	29	38	89	66	0	4661	4734	2202	46	57	57	67	79	117	99	98	0	0.017	0.018	0.018	0.018	1.845	0.018	0.759	120	450	100	4684	4763	-5.847	80	4604	86	4677	19102	568090	2.862	59.076	0	0	0
1	12	8	""	"STM2590"	3720	16790	110	162	184	76	41	70	70	71	17	23	100	97	0	3788	4070	1852	45	55	55	61	29	47	100	100	0	0.025	0.028	0.026	0.027	1.410	0.029	0.805	80	402	100	3825	4129	-5.343	92	3733	114	4015	14709	325616	6.647	138.241	0	0	0
1	13	8	"yraO"	"STM3266"	3910	16780	110	780	796	368	46	72	72	74	19	25	100	100	0	3493	3389	1199	35	56	56	64	34	53	100	100	0	0.206	0.217	0.218	0.206	1.379	0.221	0.899	80	450	100	4145	4057	-2.279	708	3437	724	3333	63676	271149	38.000	97.794	0	0	0
1	14	8	"yhbU"	"STM3274"	4080	16780	120	192	190	54	28	72	72	74	19	25	93	89	0	6834	5921	2407	40	54	54	56	12	21	100	99	0	0.018	0.020	0.019	0.020	2.292	0.019	0.830	120	438	100	6900	5985	-5.820	120	6780	118	5867	22798	710494	6.105	488.750	0	0	0
1	15	8	""	"STM3278"	4260	16790	120	100	104	23	22	73	73	74	15	20	80	44	0	3470	3248	1381	42	56	56	57	12	21	100	99	0	0.008	0.010	0.010	0.009	2.806	0.009	0.426	120	431	100	3441	3223	-6.982	27	3414	31	3192	12499	389743	2.000	265.917	0	0	0
1	16	8	"yhbC"	"STM3288"	4430	16780	110	1053	1017	285	28	74	74	76	19	25	100	100	0	3091	3040	695	22	57	57	62	25	40	100	100	0	0.323	0.316	0.319	0.306	1.269	0.318	0.942	80	379	100	4013	3926	-1.632	979	3034	943	2983	81369	243182	49.526	119.120	0	0	0
1	17	8	"mrsA"	"STM3294"	4600	16790	130	2898	2916	536	18	77	77	82	29	35	100	100	0	5795	5837	1075	18	60	60	68	60	88	100	100	0	0.492	0.491	0.492	0.487	1.368	0.483	0.930	120	492	100	8556	8616	-1.024	2821	5735	2839	5777	349958	700475	97.724	96.150	0	0	0
1	18	8	"rplU"	"STM3304"	4790	16790	120	944	1262	1411	111	78	78	83	31	37	97	95	0	808	1062	1099	103	61	61	89	248	278	94	75	0	1.159	1.183	1.121	1.116	2.035	1.276	0.803	120	513	100	1613	2185	0.213	866	747	1184	1001	151444	127439	38.032	3.923	0	0	0
1	19	8	"ybgJ"	"STM0712"	4970	16790	110	1423	2080	2090	100	74	74	81	52	64	100	100	0	1341	2149	2043	95	57	57	61	26	42	100	100	0	1.051	0.959	0.924	0.955	1.508	0.990	0.803	80	392	100	2633	4098	0.071	1349	1284	2006	2092	166436	171955	38.442	80.308	0	0	0
1	20	8	""	"STM0719"	5140	16790	120	135	148	67	45	73	73	78	48	61	69	15	0	8818	7920	2486	31	56	56	63	29	46	100	100	0	0.007	0.010	0.008	0.009	2.021	0.008	0.379	120	472	100	8824	7939	-7.143	62	8762	75	7864	17721	950438	1.458	270.931	0	0	0
1	21	8	""	"STM0725"	5330	16790	110	95	100	28	28	72	72	73	15	20	65	35	0	2244	2277	566	24	55	55	58	18	31	100	100	0	0.011	0.013	0.012	0.010	2.819	0.012	0.203	80	428	100	2212	2250	-6.572	23	2189	28	2222	7982	182176	1.800	123.278	0	0	0
1	22	8	"sdhA"	"STM0734"	5500	16790	110	17963	18427	4271	23	72	72	87	157	180	100	100	0	4656	4752	956	20	53	53	57	28	49	100	100	0	3.887	3.906	3.792	3.889	1.132	4.015	0.944	80	458	100	22494	23054	1.959	17891	4603	18355	4699	1474199	380196	116.815	167.679	0	0	0
1	23	8	"tolQ"	"STM0745"	5690	16790	120	423	419	168	40	72	72	86	157	182	87	65	0	3609	3458	1431	41	51	51	58	64	110	100	99	0	0.099	0.102	0.097	0.096	1.721	0.098	0.866	120	449	100	3909	3754	-3.342	351	3558	347	3407	50277	414984	2.121	53.125	0	0	0
1	24	8	"nadA"	"STM0756"	5860	16790	120	206	233	109	46	69	69	71	15	21	95	93	0	4808	5444	2807	51	52	52	55	53	96	100	99	0	0.029	0.030	0.028	0.028	1.647	0.031	0.867	120	538	100	4893	5556	-5.118	137	4756	164	5392	27966	653302	10.800	101.679	0	0	0
1	1	9	"yliJ"	"STM0862"	1760	16960	110	3325	3561	1960	55	69	69	85	144	169	100	100	0	3264	3524	1966	55	51	51	60	80	133	100	100	0	1.013	1.005	0.991	1.022	1.512	1.011	0.825	80	486	100	6469	6965	0.019	3256	3213	3492	3473	284908	281912	24.139	43.300	0	0	0
1	2	9	""	"STM0869"	1950	16960	110	351	350	113	32	77	77	94	153	162	91	31	0	5667	5587	1418	25	59	59	76	88	115	100	100	0	0.049	0.049	0.049	0.046	1.536	0.050	0.880	80	429	100	5882	5801	-4.355	274	5608	273	5528	28011	446960	1.673	62.625	0	0	0
1	3	9	"potF"	"STM0877"	2130	16960	110	2013	1994	559	28	75	75	77	20	25	100	100	0	5827	5900	1394	23	68	68	74	27	36	100	100	0	0.337	0.329	0.333	0.320	1.344	0.327	0.926	80	464	100	7697	7751	-1.571	1938	5759	1919	5832	159552	472033	95.850	215.778	0	0	0
1	4	9	""	"STM0884"	2320	16950	110	209	210	51	24	73	73	73	15	20	96	96	0	10402	10115	2181	21	68	68	71	22	30	100	100	0	0.013	0.014	0.013	0.013	1.490	0.014	0.862	80	437	100	10470	10184	-6.248	136	10334	137	10047	16773	809222	9.133	456.545	0	0	0
1	5	9	""	"STM0893"	2490	16950	110	308	296	75	25	72	72	73	14	19	96	93	0	13628	13007	3247	24	66	66	74	47	63	100	100	0	0.017	0.017	0.017	0.016	1.399	0.018	0.920	80	436	100	13798	13165	-5.845	236	13562	224	12941	23688	1040579	15.929	275.170	0	0	0
1	6	9	""	"STM0897"	2670	16960	110	90	90	22	24	73	73	79	51	64	6	1	0	4055	4094	882	21	69	69	87	127	145	100	100	0	0.004	0.004	0.005	0.004	2.963	0.004	0.080	80	455	100	4003	4042	-7.873	17	3986	17	4025	7184	327532	0.216	31.551	0	0	0
1	7	9	""	"STM1032"	2850	16950	110	372	446	231	51	72	72	74	19	25	100	98	0	4628	5762	3023	52	69	69	77	42	54	100	100	0	0.066	0.066	0.066	0.061	1.540	0.067	0.907	80	452	100	4859	6067	-3.926	300	4559	374	5693	35659	460943	19.579	135.357	0	0	0
1	8	9	""	"STM1036"	3020	16950	110	308	315	101	32	75	75	80	28	35	97	96	0	4516	4720	1548	32	64	64	74	61	82	100	100	0	0.052	0.052	0.052	0.051	1.334	0.050	0.877	80	423	100	4685	4896	-4.256	233	4452	240	4656	25185	377612	8.393	76.164	0	0	0
1	9	9	""	"STM1041"	3190	16950	110	221	224	67	29	75	75	80	29	36	100	95	0	3465	3818	1376	36	57	57	69	88	127	100	100	0	0.043	0.040	0.038	0.038	1.456	0.036	0.714	80	455	100	3554	3910	-4.545	146	3408	149	3761	17923	305445	4.966	42.602	0	0	0
1	10	9	"metH"	"STM4188"	3380	16960	110	1190	1175	272	23	73	73	77	30	38	100	100	0	6325	6240	1574	25	57	57	68	101	148	100	100	0	0.178	0.178	0.176	0.179	1.216	0.175	0.963	80	459	100	7385	7285	-2.488	1117	6268	1102	6183	94004	499194	36.600	61.109	0	0	0
1	11	9	""	"STM4197"	3570	16960	120	82	87	27	31	72	72	74	15	20	41	17	0	779	973	975	100	54	54	56	10	17	100	99	0	0.014	0.016	0.024	0.028	3.768	0.013	0.180	120	457	100	735	934	-6.180	10	725	15	919	10483	116800	0.867	91.700	0	0	0
1	12	9	""	"STM4201"	3730	16950	110	118	121	32	26	71	71	72	14	19	90	73	0	4733	4745	1858	39	56	56	64	39	60	100	100	0	0.010	0.011	0.010	0.009	2.092	0.010	0.648	80	393	100	4724	4739	-6.637	47	4677	50	4689	9688	379562	3.500	120.026	0	0	0
1	13	9	"mntH"	"STM2408"	3910	16960	120	3055	2826	859	30	72	72	73	15	20	100	99	0	10485	9625	2719	28	58	58	66	39	59	100	100	0	0.286	0.288	0.284	0.269	1.733	0.285	0.957	120	486	100	13410	12321	-1.805	2983	10427	2754	9567	339116	1154942	183.533	245.103	0	0	0
1	14	9	"pduN"	"STM2049"	4080	16950	110	143	142	28	19	72	72	73	15	20	100	90	0	1903	1741	458	26	57	57	57	8	14	100	100	0	0.038	0.042	0.039	0.040	1.630	0.038	0.666	80	393	100	1917	1754	-4.700	71	1846	70	1684	11373	139313	4.600	210.500	0	0	0
1	15	9	""	"STM2636"	4260	16960	120	282	266	73	27	73	73	73	15	20	95	94	0	10929	9697	3156	32	57	57	58	8	13	100	100	0	0.019	0.020	0.020	0.020	1.656	0.020	0.919	120	457	100	11081	9833	-5.701	209	10872	193	9640	31960	1163648	12.867	1204.875	0	0	0
1	16	9	"rplI"	"STM4394"	4430	16950	110	1798	1664	458	27	73	73	74	19	25	100	100	0	3060	2854	731	25	58	58	60	16	26	100	100	0	0.575	0.569	0.573	0.565	1.179	0.582	0.938	80	426	100	4727	4387	-0.799	1725	3002	1591	2796	133122	228338	83.684	174.625	0	0	0
1	17	9	"sitC"	"STM2863"	4610	16960	110	979	1046	301	28	75	75	80	43	53	100	100	0	7982	8638	2057	23	59	59	78	198	253	100	100	0	0.114	0.113	0.116	0.110	1.272	0.112	0.932	80	446	100	8827	9550	-3.132	904	7923	971	8579	83657	691006	22.465	43.232	0	0	0
1	18	9	"bcfD"	"STM0024"	4790	16960	110	220	215	51	23	75	75	81	43	53	98	85	0	6828	6399	1298	20	58	58	77	198	257	100	100	0	0.021	0.022	0.021	0.021	1.420	0.021	0.772	80	446	100	6915	6481	-5.545	145	6770	140	6341	17211	511914	3.116	31.929	0	0	0
1	19	9	""	"PSLT065"	4970	16960	100	81	85	23	27	74	74	80	52	65	7	0	0	577	615	207	33	58	58	61	26	42	100	100	0	0.013	0.020	0.033	0.030	3.243	0.013	0.025	80	408	100	526	568	-6.212	7	519	11	557	6834	49175	0.096	21.308	0	0	0
1	20	9	"trbD"	"PSLT083"	5140	16960	110	129	184	141	76	72	72	75	35	46	70	43	0	1059	1686	1747	103	57	57	61	20	32	100	100	0	0.057	0.069	0.075	0.069	2.430	0.065	0.713	80	413	100	1059	1741	-4.136	57	1002	112	1629	14747	134867	3.114	81.250	0	0	0
1	21	9	"yneG"	"STM1526"	5320	16960	110	154	168	71	42	70	70	74	30	40	95	70	0	988	1157	648	56	55	55	59	18	30	100	100	0	0.090	0.089	0.082	0.081	1.681	0.086	0.748	80	467	100	1017	1200	-3.473	84	933	98	1102	13456	92578	3.133	61.000	0	0	0
1	22	9	"dcuS"	"STM4304"	5500	16960	110	565	602	114	18	72	72	85	153	180	100	100	0	9064	9571	1329	13	54	54	62	82	132	100	100	0	0.055	0.056	0.055	0.055	1.134	0.055	0.947	80	464	100	9503	10047	-4.192	493	9010	530	9517	48199	765693	3.379	115.963	0	0	0
1	23	9	"yjdE"	"STM4294"	5670	16960	110	584	563	94	16	74	74	80	43	53	100	100	0	10851	10557	1252	11	54	54	130	608	467	100	100	0	0.047	0.047	0.047	0.046	1.205	0.046	0.941	80	426	100	11307	10992	-4.404	510	10797	489	10503	45011	844574	11.233	17.150	0	0	0
1	24	9	""	"STM4307"	5860	16960	110	740	754	138	18	71	71	76	39	51	100	100	0	7711	7830	862	11	54	54	117	556	475	100	100	0	0.087	0.088	0.087	0.087	1.147	0.088	0.936	80	502	100	8326	8459	-3.517	669	7657	683	7776	60299	626406	17.385	13.872	0	0	0
1	1	10	""	"STM4597"	1770	17130	90	152	184	114	61	69	69	72	37	51	96	59	0	978	992	266	26	52	52	53	10	18	100	100	0	0.090	0.122	0.086	0.097	1.934	0.110	0.403	52	368	100	1009	1055	-3.480	83	926	115	940	9575	51586	3.027	93.900	0	0	0
1	2	10	""	"STM0257"	1960	17130	110	242	239	58	24	74	74	75	15	20	98	97	0	7986	7792	1741	22	61	61	66	24	36	100	100	0	0.021	0.021	0.022	0.020	1.504	0.022	0.893	80	476	100	8093	7896	-5.560	168	7925	165	7731	19103	623390	10.933	321.917	0	0	0
1	3	10	""	"STM0275"	2130	17140	110	89	91	19	20	72	72	74	17	22	47	16	0	1548	1750	1045	59	66	66	69	18	26	100	100	0	0.011	0.011	0.012	0.011	2.764	0.010	0.220	80	479	100	1499	1703	-6.446	17	1482	19	1684	7318	139977	1.000	93.389	0	0	0
1	4	10	""	"STM0284"	2320	17130	100	82	83	21	25	72	72	73	14	19	38	10	0	379	376	131	34	66	66	70	22	31	100	98	0	0.032	0.035	0.051	0.045	2.907	0.037	0.102	80	442	100	323	321	-4.968	10	313	11	310	6614	30080	0.714	13.909	0	0	0
1	5	10	""	"STM0292"	2500	17140	110	299	298	81	27	70	70	71	15	21	100	98	0	2605	2664	844	31	62	62	67	42	62	100	100	0	0.090	0.088	0.089	0.086	1.424	0.084	0.897	80	453	100	2772	2830	-3.473	229	2543	228	2602	23876	213117	15.133	61.833	0	0	0
1	6	10	"safB"	"STM0300"	2660	17130	110	206	208	50	24	70	70	72	15	20	97	96	0	6778	6475	1305	20	63	63	67	18	26	100	100	0	0.020	0.022	0.021	0.021	1.300	0.021	0.858	80	440	100	6851	6550	-5.626	136	6715	138	6412	16615	518026	9.067	356.000	0	0	0
1	7	10	"ycfM"	"STM1207"	2840	17140	100	1141	1184	289	24	72	72	74	15	20	100	100	0	1285	1284	362	28	66	66	72	41	56	100	100	0	0.877	0.913	0.906	0.931	1.236	0.893	0.946	80	434	100	2288	2330	-0.189	1069	1219	1112	1218	94750	102715	74.000	29.561	0	0	0
1	8	10	"ycfS"	"STM1215"	3030	17140	110	333	357	106	29	74	74	77	23	29	100	100	0	1012	1142	531	46	63	63	70	63	90	100	100	0	0.273	0.262	0.259	0.268	1.382	0.244	0.757	80	457	100	1208	1362	-1.873	259	949	283	1079	28576	91348	12.174	17.016	0	0	0
1	9	10	"ycfD"	"STM1229"	3200	17140	120	3044	2781	1036	37	75	75	80	27	33	98	98	0	6466	5903	2184	36	58	58	63	65	103	99	98	0	0.463	0.463	0.455	0.448	2.385	0.456	0.948	120	526	100	9377	8551	-1.110	2969	6408	2706	5845	333735	708360	100.037	89.846	0	0	0
1	10	10	"icdA"	"STM1238"	3380	17130	110	3969	4216	1315	31	73	73	77	21	27	100	100	0	498	508	145	28	55	55	56	9	16	100	100	0	8.795	9.146	9.102	9.208	1.349	9.925	0.820	80	459	100	4339	4596	3.137	3896	443	4143	453	337261	40642	197.095	50.222	0	0	0
1	11	10	""	"STM1261"	3570	17140	100	877	970	616	63	72	72	75	19	25	100	100	0	394	430	237	55	53	53	54	11	20	100	100	0	2.361	2.382	2.364	2.343	1.483	2.751	0.790	80	395	100	1146	1275	1.239	805	341	898	377	77583	34437	47.105	34.182	0	0	0
1	12	10	""	"STM1273"	3740	17140	110	173	175	38	21	72	72	77	47	61	93	57	0	4150	4046	727	17	56	56	60	29	48	100	100	0	0.025	0.026	0.024	0.024	1.414	0.026	0.522	80	465	100	4195	4093	-5.341	101	4094	103	3990	13987	323648	2.085	137.448	0	0	0
1	13	10	"ydgA"	"STM1466"	3920	17130	110	17431	17200	4527	26	74	74	82	64	78	100	100	0	10259	10379	1360	13	60	60	63	11	17	100	100	0	1.702	1.660	1.702	1.553	1.479	1.758	0.949	80	419	100	27556	27445	0.767	17357	10199	17126	10319	1376008	830311	267.469	937.818	0	0	0
1	14	10	""	"STM1472"	4080	17130	110	769	768	96	12	76	76	80	42	52	100	100	0	13537	13512	1078	7	60	60	63	21	33	100	100	0	0.051	0.051	0.051	0.051	1.127	0.051	0.952	80	464	100	14170	14144	-4.282	693	13477	692	13452	61409	1080981	16.381	640.429	0	0	0
1	15	10	""	"STM1481"	4260	17130	110	727	720	88	12	73	73	75	17	22	100	100	0	11376	11413	1172	10	59	59	64	40	62	100	100	0	0.058	0.057	0.057	0.057	1.112	0.056	0.961	80	458	100	11971	12001	-4.113	654	11317	647	11354	57565	913072	37.941	283.725	0	0	0
1	16	10	"ynfL"	"STM1487"	4440	17130	110	604	606	72	11	69	69	72	17	23	100	100	0	7794	7713	704	9	57	57	62	42	67	100	100	0	0.069	0.070	0.069	0.070	1.120	0.070	0.954	80	467	100	8272	8193	-3.854	535	7737	537	7656	48453	617047	31.412	182.167	0	0	0
1	17	10	""	"STM1494"	4610	17140	100	2886	2759	547	19	71	71	76	42	55	100	100	0	5512	5373	950	17	56	56	75	201	268	100	100	0	0.516	0.506	0.507	0.501	1.143	0.505	0.962	80	408	100	8271	8005	-0.955	2815	5456	2688	5317	220703	429878	63.881	26.358	0	0	0
1	18	10	"ynfC"	"STM1501"	4790	17140	100	1185	1217	239	19	71	71	72	17	23	100	100	0	3685	3814	725	19	56	56	58	15	25	100	100	0	0.307	0.305	0.305	0.305	1.196	0.300	0.953	80	420	100	4743	4904	-1.704	1114	3629	1146	3758	97382	305091	67.353	250.400	0	0	0
1	19	10	""	"STM2780"	4970	17140	110	15650	15319	3168	20	74	74	78	45	57	100	100	0	7129	7221	1336	18	57	57	58	16	27	100	100	0	2.202	2.128	2.091	2.110	1.156	2.190	0.956	80	447	100	22648	22409	1.139	15576	7072	15245	7164	1225489	577641	338.689	447.688	0	0	0
1	20	10	""	"STM2788"	5150	17140	120	3120	2894	1141	39	74	74	78	43	55	98	98	0	7854	7153	2754	38	56	56	58	13	22	100	99	0	0.391	0.397	0.392	0.403	2.051	0.393	0.951	120	484	100	10844	9917	-1.356	3046	7798	2820	7097	347264	858308	65.488	545.769	0	0	0
1	21	10	"ygaU"	"STM2795"	5320	17140	110	10391	10677	3445	32	72	72	79	37	46	100	100	0	1364	1380	427	30	54	54	55	9	16	100	100	0	7.877	7.998	7.919	7.979	1.267	8.337	0.916	80	470	100	11629	11931	2.978	10319	1310	10605	1326	854125	110386	286.432	147.222	0	0	0
1	22	10	"yihD"	"STM3995"	5510	17150	110	754	787	300	38	73	73	99	340	343	95	50	0	1168	1144	353	30	53	53	60	78	130	100	100	0	0.611	0.654	0.622	0.647	1.347	0.987	0.361	80	456	100	1796	1805	-0.711	681	1115	714	1091	62957	91559	2.024	13.897	0	0	0
1	23	10	""	"STM4015"	5680	17140	120	208	207	85	41	74	74	95	317	333	4	0	0	6640	6705	3045	45	54	54	107	540	504	98	97	0	0.020	0.020	0.019	0.018	1.713	0.018	0.028	120	527	100	6720	6784	-5.619	134	6586	133	6651	24886	804550	0.353	12.219	0	0	0
1	24	10	"fdhE"	"STM4034"	5870	17140	110	1817	1866	471	25	72	72	73	15	20	100	100	0	5086	5263	1157	21	54	54	59	21	35	100	100	0	0.347	0.344	0.345	0.340	1.228	0.338	0.926	80	505	100	6777	7003	-1.528	1745	5032	1794	5209	149240	421012	119.533	247.810	0	0	0
1	1	11	""	"STM2940"	1780	17310	120	500	444	178	40	70	70	74	31	41	93	90	0	4455	3876	1681	43	54	54	56	13	23	99	99	0	0.098	0.098	0.098	0.092	1.918	0.095	0.905	120	615	100	4831	4196	-3.355	430	4401	374	3822	53324	465139	11.935	293.846	0	0	0
1	2	11	"ygcB"	"STM2944"	1950	17310	110	518	511	88	17	77	77	82	32	39	100	100	0	19193	18596	3023	16	65	65	128	537	419	100	100	0	0.023	0.023	0.023	0.023	1.233	0.023	0.934	80	470	100	19569	18965	-5.439	441	19128	434	18531	40845	1487711	13.406	34.391	0	0	0
1	3	11	"relA"	"STM2956"	2140	17320	110	1671	1652	369	22	74	74	80	34	42	100	100	0	3348	3165	741	23	67	67	127	532	418	100	98	0	0.487	0.509	0.500	0.509	1.402	0.487	0.891	80	479	100	4878	4676	-1.039	1597	3281	1578	3098	132144	253190	46.235	5.711	0	0	0
1	4	11	"yqcD"	"STM2968"	2310	17310	110	302	313	90	28	72	72	75	22	29	100	100	0	1789	1796	589	32	65	65	67	14	20	100	100	0	0.133	0.139	0.137	0.138	1.494	0.128	0.803	80	453	100	1954	1972	-2.906	230	1724	241	1731	25036	143705	10.818	123.500	0	0	0
1	5	11	"fucP"	"STM2975"	2480	17310	110	283	284	52	18	70	70	72	16	22	100	100	0	7972	8017	1458	18	64	64	74	77	104	100	100	0	0.027	0.027	0.027	0.026	1.223	0.026	0.885	80	466	100	8121	8167	-5.214	213	7908	214	7953	22706	641323	13.250	103.156	0	0	0
1	6	11	"fucU"	"STM2978"	2670	17310	110	319	318	137	43	72	72	75	17	22	98	95	0	3121	2961	665	22	62	62	70	48	68	100	100	0	0.081	0.085	0.078	0.075	1.602	0.085	0.763	80	458	100	3306	3145	-3.630	247	3059	246	2899	25462	236872	14.294	60.229	0	0	0
1	7	11	"exbB"	"STM3159"	2840	17320	120	1423	1247	492	39	77	77	84	34	40	96	93	0	5672	4868	2017	41	64	64	69	38	55	99	99	0	0.240	0.244	0.238	0.234	2.210	0.236	0.935	120	493	100	6954	5974	-2.059	1346	5608	1170	4804	149636	584123	34.206	126.289	0	0	0
1	8	11	"ygiR"	"STM3168"	3020	17310	110	283	300	89	29	74	74	78	27	34	100	100	0	5478	5715	1062	18	61	61	66	42	63	100	100	0	0.039	0.040	0.037	0.038	1.383	0.039	0.800	80	448	100	5626	5880	-4.696	209	5417	226	5654	23998	457168	8.222	134.500	0	0	0
1	9	11	"ygiW"	"STM3176"	3200	17320	110	2743	3086	2340	75	76	76	80	24	30	100	100	0	1167	1283	700	54	58	58	60	18	30	100	100	0	2.405	2.457	2.331	2.360	1.359	2.870	0.872	80	447	100	3776	4235	1.266	2667	1109	3010	1225	246894	102644	125.250	67.944	0	0	0
1	10	11	"STMF1.41"	"Not LT2a92"	3380	17310	110	115	132	65	49	78	78	89	39	43	46	20	0	225	253	153	60	58	58	61	12	19	98	93	0	0.222	0.277	0.227	0.228	2.098	0.299	0.444	80	461	100	204	249	-2.174	37	167	54	195	10529	20243	1.103	16.000	0	0	0
1	11	11	""	"STM2668"	3560	17320	120	3293	2890	1164	40	76	76	88	46	52	98	95	0	7905	6825	2781	40	57	57	59	13	22	99	99	0	0.410	0.416	0.415	0.405	2.351	0.408	0.949	120	475	100	11065	9582	-1.287	3217	7848	2814	6768	346810	818989	60.913	520.462	0	0	0
1	12	11	""	"STM2682"	3730	17310	110	123	142	77	54	73	73	79	29	36	73	38	0	321	423	411	97	57	57	61	20	32	100	96	0	0.189	0.189	0.180	0.183	2.273	0.153	0.530	80	419	100	314	435	-2.401	50	264	69	366	11331	33824	2.172	18.100	0	0	0
1	13	11	""	"STM0497"	3900	17310	110	167	162	42	25	77	77	88	65	73	68	12	0	5886	5559	1516	27	61	61	65	21	32	100	100	0	0.015	0.015	0.016	0.015	1.549	0.014	0.484	80	479	100	5915	5583	-6.016	90	5825	85	5498	12993	444724	1.138	261.619	0	0	0
1	14	11	"tesA"	"STM0506"	4090	17320	110	843	826	181	21	81	81	85	25	29	100	100	0	5502	5263	1037	19	62	62	65	22	33	100	100	0	0.140	0.143	0.140	0.142	1.216	0.138	0.904	80	477	100	6202	5946	-2.836	762	5440	745	5201	66073	421009	29.640	236.273	0	0	0
1	15	11	"allR"	"STM0516"	4260	17320	110	2031	2037	274	13	75	75	79	23	29	100	100	0	7010	7165	1100	15	59	59	63	34	53	100	100	0	0.281	0.276	0.275	0.277	1.113	0.270	0.935	80	451	100	8907	9068	-1.829	1956	6951	1962	7106	162999	573231	85.130	208.882	0	0	0
1	16	11	"allP"	"STM0522"	4430	17310	110	167	169	36	21	71	71	74	19	25	98	97	0	9746	9784	1642	16	56	56	68	141	207	100	100	0	0.010	0.010	0.010	0.010	1.370	0.010	0.752	80	453	100	9786	9826	-6.657	96	9690	98	9728	13515	782735	5.000	68.908	0	0	0
1	17	11	"glxK"	"STM0525"	4600	17310	110	336	340	69	20	71	71	73	19	26	100	100	0	9555	9431	1429	15	56	56	87	246	282	100	100	0	0.028	0.029	0.029	0.028	1.283	0.028	0.900	80	419	100	9764	9644	-5.164	265	9499	269	9375	27173	754443	14.053	37.984	0	0	0
1	18	11	"ylbF"	"STM0531"	4800	17310	110	125	133	35	26	71	71	72	17	23	92	82	0	5442	5522	1227	22	55	55	75	189	252	100	100	0	0.010	0.011	0.010	0.010	1.583	0.011	0.659	80	474	100	5441	5529	-6.640	54	5387	62	5467	10600	441727	3.588	28.820	0	0	0
1	19	11	"yhgN"	"STM3540"	4980	17310	110	130	133	35	26	71	71	75	44	58	66	16	0	2354	2217	628	28	56	56	58	25	43	100	100	0	0.026	0.029	0.028	0.025	1.823	0.029	0.667	80	419	100	2357	2223	-5.284	59	2298	62	2161	10613	177389	1.318	86.360	0	0	0
1	20	11	""	"STM2186"	5150	17320	120	2020	1879	601	31	71	71	72	14	19	100	95	0	9064	8364	2400	28	55	55	57	25	43	100	100	0	0.216	0.218	0.215	0.192	2.004	0.216	0.937	120	474	100	10958	10117	-2.209	1949	9009	1808	8309	225430	1003653	129.071	332.280	0	0	0
1	21	11	"folE"	"STM2193"	5330	17330	110	602	601	137	22	71	71	73	17	23	100	100	0	1985	1922	485	25	55	55	55	7	12	100	100	0	0.275	0.284	0.274	0.285	1.330	0.267	0.886	80	439	100	2461	2397	-1.862	531	1930	530	1867	48114	153770	31.059	266.714	0	0	0
1	22	11	"yeiH"	"STM2202"	5510	17320	100	540	569	271	47	72	72	74	16	21	100	100	0	4172	4160	696	16	56	56	58	11	18	100	100	0	0.114	0.121	0.110	0.115	1.354	0.119	0.702	80	408	100	4584	4601	-3.137	468	4116	497	4104	45544	332776	30.938	372.909	0	0	0
1	23	11	""	"STM2225"	5690	17320	110	502	508	112	22	73	73	74	16	21	100	100	0	4348	4136	904	21	56	56	59	12	20	100	100	0	0.100	0.107	0.103	0.106	1.259	0.100	0.902	80	414	100	4721	4515	-3.323	429	4292	435	4080	40600	330910	27.125	339.750	0	0	0
1	24	11	""	"STM2235"	5860	17310	110	401	401	75	18	73	73	73	15	20	100	100	0	10735	10764	1427	13	55	55	57	13	22	100	100	0	0.031	0.031	0.031	0.030	1.247	0.030	0.897	80	492	100	11008	11037	-5.025	328	10680	328	10709	32067	861147	21.867	823.615	0	0	0
1	1	12	"phoP"	"STM1231"	1770	17500	110	6263	6089	1280	21	71	71	78	34	43	100	100	0	1931	1877	399	21	53	53	55	14	25	100	100	0	3.297	3.299	3.292	3.305	1.169	3.397	0.933	80	506	100	8070	7842	1.721	6192	1878	6018	1824	487145	150142	176.794	130.143	0	0	0
1	2	12	"phoP"	"STM1231"	1950	17500	110	11702	11716	2025	17	79	79	86	41	47	100	100	0	3636	3643	540	14	61	61	86	378	439	100	100	0	3.251	3.249	3.241	3.224	1.160	3.354	0.947	80	478	100	15198	15219	1.701	11623	3575	11637	3582	937284	291453	283.659	9.410	0	0	0
1	3	12	"phoP"	"STM1231"	2130	17500	110	13632	13329	2064	15	74	74	80	40	50	100	100	0	4145	4124	590	14	60	60	61	11	18	100	100	0	3.319	3.262	3.250	3.249	1.137	3.349	0.952	80	466	100	17643	17319	1.731	13558	4085	13255	4064	1066300	329905	331.225	369.364	0	0	0
1	4	12	"phoQ"	"STM1230"	2310	17490	100	1530	1588	411	25	73	73	78	36	46	100	100	0	3423	3440	809	23	61	61	63	14	22	100	100	0	0.433	0.448	0.434	0.443	1.226	0.441	0.919	80	420	100	4819	4894	-1.206	1457	3362	1515	3379	127013	275232	41.944	241.214	0	0	0
1	5	12	"phoQ"	"STM1230"	2480	17490	110	4937	4876	955	19	73	73	120	390	325	100	100	0	11584	11376	2162	19	63	63	147	606	412	100	100	0	0.422	0.425	0.422	0.425	1.175	0.419	0.952	80	466	100	16385	16116	-1.244	4864	11521	4803	11313	390114	910051	12.195	18.530	0	0	0
1	6	12	"hupA"	"STM4170"	2660	17490	110	10311	9529	2677	28	76	76	129	382	296	100	100	0	1174	1091	280	25	61	61	136	587	431	88	36	0	9.196	9.178	9.259	9.104	1.240	9.723	0.464	80	496	100	11348	10483	3.201	10235	1113	9453	1030	762353	87283	24.607	1.627	0	0	0
1	7	12	"sopB"	"STM1091"	2840	17490	110	12343	11931	3064	25	79	79	122	244	200	100	100	0	4074	3964	1003	25	63	63	69	48	69	100	100	0	3.058	3.038	3.065	3.042	1.228	3.091	0.949	80	432	100	16275	15753	1.612	12264	4011	11852	3901	954447	317151	48.398	81.146	0	0	0
1	8	12	"pipC"	"STM0375"	3010	17490	110	8438	8136	2308	28	75	75	122	256	209	100	100	0	1476	1396	406	29	57	57	67	57	85	100	100	0	5.894	6.020	5.980	6.105	1.260	6.154	0.939	80	466	100	9782	9400	2.559	8363	1419	8061	1339	650853	111678	31.305	23.316	0	0	0
1	9	12	"pipC"	"STM0375"	3190	17490	110	10750	10205	2370	23	77	77	105	161	153	100	100	0	1843	1765	376	21	56	56	61	34	55	100	100	0	5.973	5.926	5.877	5.911	1.152	6.086	0.957	80	467	100	12460	11837	2.578	10673	1787	10128	1709	816415	141176	62.733	50.118	0	0	0
1	10	12	"pipC"	"STM0375"	3370	17490	110	9243	8836	2299	26	80	80	109	121	111	100	100	0	1553	1511	354	23	58	58	62	23	37	100	100	0	6.129	6.026	6.114	5.987	1.177	6.221	0.951	80	492	100	10658	10209	2.616	9163	1495	8756	1453	706891	120857	72.124	63.000	0	0	0
1	11	12	"ssrB"	"STM1391"	3560	17480	110	4041	3748	1301	34	78	78	101	77	76	100	100	0	4104	3903	1112	28	57	57	62	20	32	100	100	0	0.979	0.954	0.982	0.922	1.289	1.009	0.936	80	427	100	8010	7516	-0.030	3963	4047	3670	3846	299829	312270	47.364	192.050	0	0	0
1	12	12	"ssrB"	"STM1391"	3720	17490	110	4914	4585	1162	25	74	74	87	82	94	100	100	0	4914	4581	1199	26	55	55	65	64	98	100	100	0	0.996	0.997	1.007	1.002	1.155	1.012	0.954	80	450	100	9699	9037	-0.006	4840	4859	4511	4526	366823	366465	54.854	70.563	0	0	0
1	13	12	"lrp"	"STM0959"	3900	17490	110	3853	3713	767	20	76	76	88	81	92	100	100	0	2995	2808	614	21	57	57	67	66	98	100	100	0	1.286	1.322	1.306	1.330	1.163	1.319	0.956	80	480	100	6715	6388	0.362	3777	2938	3637	2751	297003	224676	44.753	41.530	0	0	0
1	14	12	"lrp"	"STM0959"	4080	17490	110	5889	5498	1325	24	78	78	91	106	116	100	100	0	4572	4307	928	21	56	56	64	43	67	100	100	0	1.287	1.275	1.299	1.262	1.202	1.316	0.944	80	467	100	10327	9671	0.364	5811	4516	5420	4251	439822	344553	51.009	98.674	0	0	0
1	15	12	"gyrA"	"STM2272"	4260	17490	100	464	477	84	17	72	72	85	108	127	100	98	0	1340	1306	247	18	55	55	60	36	60	100	100	0	0.305	0.324	0.317	0.323	1.219	0.314	0.916	80	420	100	1677	1656	-1.713	392	1285	405	1251	38123	104491	3.630	34.611	0	0	0
1	16	12	"gyrA"	"STM2272"	4440	17490	100	452	444	102	22	69	69	73	19	26	100	100	0	1155	1142	254	22	54	54	62	138	222	100	100	0	0.348	0.345	0.333	0.341	1.210	0.340	0.941	80	380	100	1484	1463	-1.523	383	1101	375	1088	35524	91383	19.526	7.826	0	0	0
1	17	12	"gyrA"	"STM2272"	4620	17490	160	530	549	141	25	71	71	73	18	24	100	100	0	1297	1351	295	21	54	54	76	198	260	100	100	0	0.369	0.369	0.367	0.360	1.265	0.355	0.882	208	650	100	1702	1775	-1.437	459	1243	478	1297	114275	280924	26.444	6.439	0	0	0
1	18	12	"csrA"	"STM2826"	4800	17500	120	3028	3080	1455	47	71	71	80	50	62	99	99	0	1237	1412	1008	71	52	52	59	42	71	95	94	0	2.495	2.213	2.686	2.614	2.178	2.241	0.551	120	380	100	4142	4369	1.319	2957	1185	3009	1360	369541	169397	60.000	32.214	0	0	0
1	19	12	"crp"	"STM3466"	4940	17490	130	2439	2371	439	18	72	72	84	60	71	100	100	0	1762	1738	295	16	53	53	63	47	74	100	100	0	1.385	1.364	1.362	1.353	1.164	1.400	0.945	120	508	100	4076	3984	0.470	2367	1709	2299	1685	284472	208558	38.117	35.638	0	0	0
1	20	12	"yhhP"	"STM3578"	5140	17490	110	121	125	40	32	72	72	79	47	59	51	11	0	355	424	260	61	53	53	59	41	69	100	100	0	0.162	0.143	0.136	0.132	2.089	0.122	0.513	80	449	100	351	424	-2.624	49	302	53	371	10028	33946	0.979	8.902	0	0	0
1	21	12	"yhhP"	"STM3578"	5330	17500	120	200	201	68	33	71	71	73	15	20	98	95	0	1126	1087	385	35	53	53	55	25	45	99	99	0	0.120	0.126	0.118	0.127	1.697	0.123	0.808	120	495	100	1202	1164	-3.056	129	1073	130	1034	24126	130445	8.533	41.280	0	0	0
1	22	12	"topA"	"STM1714"	5500	17490	110	280	296	108	36	71	71	74	18	24	100	100	0	330	345	110	31	54	54	55	8	14	100	100	0	0.757	0.773	0.712	0.751	1.473	0.785	0.765	80	457	100	485	516	-0.401	209	276	225	291	23714	27565	12.333	36.250	0	0	0
1	23	12	"topA"	"STM1714"	5680	17490	130	6605	6312	1847	29	74	74	76	18	23	99	99	0	9660	9437	1906	20	57	57	58	11	18	100	100	0	0.680	0.665	0.692	0.580	1.943	0.681	0.931	120	538	100	16134	15618	-0.556	6531	9603	6238	9380	757491	1132399	346.444	852.636	0	0	0
1	24	12	"topA"	"STM1714"	5860	17500	130	221	256	125	48	73	73	75	16	21	100	98	0	254	321	161	50	57	57	59	13	22	100	100	0	0.751	0.693	0.671	0.666	1.596	0.676	0.713	120	641	100	345	447	-0.413	148	197	183	264	30667	38499	11.313	20.154	0	0	0
1	1	13	"ctrl-buffer"	"ctrl-buffer"	1780	17670	100	82	82	19	23	72	72	72	15	20	38	12	0	63	64	8	12	57	57	60	15	25	15	2	0	1.667	1.429	1.955	1.978	2.871	8.428	0.024	80	436	100	16	17	0.737	10	6	10	7	6583	5099	0.667	0.267	-50	0	0
1	2	13	"ctrl-buffer"	"ctrl-buffer"	1950	17670	100	75	78	17	21	70	70	74	26	35	15	1	0	64	63	9	14	59	59	61	13	21	6	1	0	1.000	2.000	2.229	2.235	3.247	11.913	0.015	80	418	100	10	12	0.000	5	5	8	4	6271	5074	0.154	0.154	-50	0	0
1	3	13	"ctrl-buffer"	"ctrl-buffer"	2130	17670	100	74	75	17	22	69	69	71	30	42	10	0	0	67	68	12	17	59	59	60	10	16	35	10	0	0.625	0.667	1.636	1.647	3.052	3.491	0.083	80	403	100	13	15	-0.678	5	8	6	9	5995	5409	0.133	0.800	-50	0	0
1	4	13	"ctrl-buffer"	"ctrl-buffer"	2310	17670	100	76	75	16	21	69	69	71	16	22	22	6	0	68	69	12	17	60	60	62	12	19	31	5	0	0.875	0.667	1.274	1.318	3.220	4.777	0.017	80	432	100	15	15	-0.193	7	8	6	9	6019	5555	0.250	0.583	-50	0	0
1	5	13	"ctrl-buffer"	"ctrl-buffer"	2490	17670	100	75	78	16	20	71	71	99	327	330	0	0	0	70	77	26	33	62	62	89	387	434	0	0	0	0.500	0.467	0.923	0.911	3.934	0.710	0.086	80	432	100	12	22	-1.000	4	8	7	15	6223	6130	-0.064	-0.031	-50	0	0
1	6	13	"ctrl-buffer"	"ctrl-buffer"	2650	17660	60	80	80	19	23	74	74	75	14	18	34	12	0	79	86	24	27	61	61	65	17	26	56	25	0	0.333	0.240	0.879	0.763	3.081	0.262	0.191	32	176	100	24	31	-1.585	6	18	6	25	2573	2739	0.357	1.235	0	0	0
1	7	13	"ctrl-buffer"	"ctrl-buffer"	2840	17670	100	77	79	19	24	72	72	85	170	200	0	0	0	67	75	34	45	60	60	63	21	33	21	8	0	0.714	0.467	1.095	0.983	3.503	0.400	0.070	80	443	100	12	22	-0.485	5	7	7	15	6338	5991	-0.035	0.571	-50	0	0
1	8	13	"ctrl-buffer"	"ctrl-buffer"	3020	17670	100	80	90	37	41	74	74	79	82	103	6	2	0	67	78	33	42	57	57	58	10	17	46	26	0	0.600	0.762	1.411	1.259	3.666	1.283	0.285	80	432	100	16	37	-0.737	6	10	16	21	7169	6229	0.134	2.000	-50	0	0
1	9	13	"ctrl-buffer"	"ctrl-buffer"	3200	17670	100	86	91	32	35	72	72	80	93	116	5	0	0	73	79	29	36	57	57	59	19	32	38	13	0	0.875	0.864	1.245	1.280	3.389	2.389	0.132	80	403	100	30	41	-0.193	14	16	19	22	7291	6334	0.118	1.053	-50	0	0
1	10	13	"ctrl-buffer"	"ctrl-buffer"	3370	17670	100	76	80	22	27	72	72	76	38	50	11	1	0	64	69	23	33	56	56	59	19	32	16	8	0	0.500	0.615	1.500	1.656	3.090	0.257	0.095	80	420	100	12	21	-1.000	4	8	8	13	6363	5523	0.105	0.526	-50	0	0
1	11	13	"ctrl-buffer"	"ctrl-buffer"	3550	17670	100	81	88	28	31	74	74	75	23	30	27	11	0	66	81	59	72	56	56	57	9	15	51	27	0	0.700	0.560	1.144	1.037	3.732	0.252	0.134	80	442	100	17	39	-0.515	7	10	14	25	7021	6507	0.565	2.667	-50	0	0
1	12	13	"ctrl-buffer"	"ctrl-buffer"	3730	17670	100	74	76	17	22	74	74	79	61	77	0	0	0	59	71	68	95	54	54	57	22	38	7	5	0	0.000	0.118	1.909	1.472	4.061	0.129	0.062	80	432	100	5	19	Error	0	5	2	17	6053	5654	-0.049	0.636	-50	0	0
1	13	13	"ctrl-buffer"	"ctrl-buffer"	3910	17670	100	80	82	17	20	73	73	75	25	33	15	3	0	64	74	31	41	55	55	56	10	17	43	26	0	0.778	0.474	1.071	0.942	3.856	0.359	0.024	80	420	100	16	28	-0.363	7	9	9	19	6596	5893	0.280	1.800	-50	0	0
1	14	13	"ctrl-buffer"	"ctrl-buffer"	4080	17670	100	78	78	15	19	73	73	81	99	122	0	0	0	61	67	22	32	54	54	56	21	37	18	8	0	0.714	0.385	1.043	1.068	3.820	1.068	0.088	80	403	100	12	18	-0.485	5	7	5	13	6220	5369	-0.030	0.524	-50	0	0
1	15	13	"ctrl-buffer"	"ctrl-buffer"	4260	17670	100	72	72	14	19	75	75	77	18	23	7	0	0	60	62	13	20	56	56	57	17	29	16	2	0	-0.750	-0.500	1.169	1.035	3.544	4.488	0.052	80	432	100	1	3	Error	-3	4	-3	6	5786	4984	-0.278	0.294	-50	0	0
1	16	13	"ctrl-buffer"	"ctrl-buffer"	4440	17670	100	78	83	27	32	73	73	73	15	20	31	11	0	62	66	16	24	57	57	59	12	20	31	15	0	1.000	1.111	2.000	1.561	3.457	3.215	0.064	80	432	100	10	19	0.000	5	5	10	9	6610	5284	0.667	0.583	-50	0	0
1	17	13	"ctrl-buffer"	"ctrl-buffer"	4620	17670	100	82	85	19	22	72	72	73	14	19	33	16	0	61	63	15	23	58	58	64	24	37	7	1	0	3.333	2.600	1.292	1.362	3.063	0.341	0.061	80	368	100	13	18	1.737	10	3	13	5	6796	5055	0.857	-0.042	-50	0	0
1	18	13	"ctrl-buffer"	"ctrl-buffer"	4790	17670	100	76	76	18	23	73	73	81	39	48	2	1	0	56	61	17	27	53	53	63	31	49	8	1	0	1.000	0.375	2.444	1.362	4.621	0.258	0.027	80	387	100	6	11	0.000	3	3	3	8	6103	4889	-0.128	-0.065	-50	0	0
1	19	13	"ctrl-buffer"	"ctrl-buffer"	4970	17670	100	81	84	21	25	74	74	81	39	48	3	2	0	57	62	19	30	54	54	58	23	39	12	6	0	2.333	1.250	2.000	1.755	4.063	2.742	0.052	80	428	100	10	18	1.222	7	3	10	8	6687	4969	0.077	0.174	-50	0	0
1	20	13	"ctrl-buffer"	"ctrl-buffer"	5150	17670	100	69	70	18	25	72	72	73	14	19	13	5	0	57	65	26	40	52	52	53	10	18	31	18	0	-0.600	-0.154	2.364	1.710	4.949	0.293	0.021	80	432	100	2	11	Error	-3	5	-2	13	5606	5206	-0.214	1.200	-50	0	0
1	21	13	"ctrl-buffer"	"ctrl-buffer"	5330	17670	100	69	74	25	33	72	72	73	15	20	20	6	0	54	58	27	46	51	51	51	7	13	22	6	0	-1.000	0.286	2.500	2.318	3.302	1.464	0.235	80	432	100	0	9	Error	-3	3	2	7	5883	4662	0.067	1.000	-50	0	0
1	22	13	"ctrl-buffer"	"ctrl-buffer"	5540	17710	50	85	94	32	34	72	72	75	17	22	41	25	0	67	69	17	24	53	53	53	8	15	58	50	0	0.929	1.375	1.385	0.784	3.979	2.253	0.106	12	104	100	27	38	-0.107	13	14	22	16	1132	823	1.118	2.000	0	0	0
1	23	13	"ctrl-buffer"	"ctrl-buffer"	5680	17670	100	75	82	32	39	72	72	74	15	20	32	12	0	58	63	28	44	52	52	54	8	14	31	13	0	0.500	0.909	1.818	1.772	3.522	1.635	0.203	80	417	100	9	21	-1.000	3	6	10	11	6540	5050	0.533	1.125	-50	0	0
1	24	13	"ctrl-buffer"	"ctrl-buffer"	5860	17670	100	72	73	15	20	72	72	73	14	19	17	1	0	57	58	8	13	55	55	56	10	17	15	2	0	0.000	0.333	1.500	1.588	4.183	13.165	0.011	80	432	100	2	4	Error	0	2	1	3	5834	4604	0.000	0.200	-50	0	0
1	1	14	"ydhI"	"STM1443"	1780	17860	120	176	180	64	35	72	72	74	16	21	94	90	0	1653	1703	1042	61	65	65	71	21	29	100	99	0	0.065	0.066	0.068	0.067	1.977	0.058	0.795	120	672	100	1692	1746	-3.933	104	1588	108	1638	21653	204321	6.625	77.714	0	0	0
1	2	14	"STMB2B.139A"	"Not LT2a93"	1950	17860	110	349	374	129	34	74	74	77	24	31	100	100	0	302	308	90	29	66	66	74	26	35	100	100	0	1.165	1.240	1.231	1.221	1.312	1.387	0.848	80	497	100	511	542	0.221	275	236	300	242	29958	24660	12.375	9.000	0	0	0
1	3	14	""	"STM3806"	2140	17850	120	215	209	86	41	71	71	75	23	30	90	87	0	1691	1627	951	58	66	66	74	32	43	99	97	0	0.089	0.088	0.094	0.089	1.866	0.080	0.803	120	600	100	1769	1699	-3.496	144	1625	138	1561	25060	195272	5.826	48.531	0	0	0
1	4	14	"pgtE"	"STM2395"	2310	17850	110	2718	2682	851	31	75	75	89	131	147	98	98	0	6831	6764	1950	28	70	70	88	106	120	100	100	0	0.391	0.389	0.401	0.370	1.533	0.389	0.911	80	485	100	9404	9301	-1.355	2643	6761	2607	6694	214573	541089	19.794	62.981	0	0	0
1	5	14	""	"STM3911"	2500	17860	120	95	100	25	25	73	73	85	118	138	0	0	0	560	598	384	64	68	68	83	94	113	95	92	0	0.045	0.051	0.049	0.055	2.615	0.041	0.192	120	601	100	514	557	-4.483	22	492	27	530	12020	71810	0.127	5.479	0	0	0
1	6	14	"ygiY"	"STM3178"	2660	17850	110	294	312	171	54	73	73	75	17	22	98	97	0	5536	5211	1433	27	67	67	79	54	68	100	100	0	0.040	0.046	0.042	0.043	1.485	0.044	0.518	80	501	100	5690	5383	-4.629	221	5469	239	5144	24924	416917	13.941	95.037	0	0	0
1	7	14	""	"STM2880"	2850	17850	120	2278	2383	1810	75	75	75	80	38	47	98	98	0	1144	1174	830	70	64	64	76	59	77	96	96	0	2.040	2.079	2.014	2.021	2.166	2.230	0.876	120	613	100	3283	3418	1.028	2203	1080	2308	1110	285964	140901	60.605	18.610	0	0	0
1	8	14	"ssaU"	"STM1422"	3030	17850	110	91	148	111	75	76	76	82	41	50	36	27	0	538	1646	2259	137	63	63	73	42	57	98	93	0	0.032	0.045	0.052	0.054	2.321	0.045	0.572	80	484	100	490	1655	-4.985	15	475	72	1583	11838	131649	1.610	37.452	0	0	0
1	9	14	"nrdE"	"STM2807"	3210	17850	120	150	172	90	52	73	73	75	16	21	87	83	0	2954	3497	2692	76	61	61	66	23	34	99	99	0	0.027	0.029	0.029	0.027	1.802	0.027	0.778	120	581	100	2970	3535	-5.232	77	2893	99	3436	20614	419655	6.063	149.174	0	0	0
1	10	14	"cadA"	"STM2559"	3380	17850	110	130	148	75	50	73	73	75	15	20	92	76	0	1595	2473	2562	103	59	59	65	22	33	100	100	0	0.037	0.031	0.029	0.028	1.908	0.026	0.693	80	490	100	1593	2489	-4.752	57	1536	75	2414	11833	197834	4.867	109.455	0	0	0
1	11	14	"thiL"	"STM0419"	3560	17850	110	334	443	314	70	73	73	74	14	18	100	100	0	2200	2890	2223	76	56	56	59	17	28	100	100	0	0.122	0.131	0.131	0.125	1.615	0.126	0.859	80	510	100	2405	3204	-3.038	261	2144	370	2834	35411	231192	26.357	166.529	0	0	0
1	12	14	"hin"	"STM2772"	3730	17850	110	154	206	140	67	73	73	74	15	20	90	80	0	514	960	1100	114	56	56	60	19	31	100	97	0	0.177	0.147	0.153	0.174	2.694	0.118	0.729	80	510	100	539	1037	-2.499	81	458	133	904	16463	76822	8.800	47.368	0	0	0
1	13	14	""	"STM3166"	3910	17850	110	247	244	53	21	73	73	74	15	20	98	98	0	6249	6122	1260	20	56	56	59	15	25	100	100	0	0.028	0.028	0.028	0.027	1.514	0.027	0.834	80	504	100	6367	6237	-5.153	174	6193	171	6066	19487	489734	11.333	404.200	0	0	0
1	14	14	"yjjY"	"STM4599"	4090	17850	120	1398	1431	736	51	74	74	76	18	23	99	98	0	476	448	205	45	55	55	55	8	14	99	97	0	3.145	3.453	3.395	3.418	1.784	3.688	0.878	120	585	100	1745	1750	1.653	1324	421	1357	393	171775	53774	75.278	49.125	0	0	0
1	15	14	"ybaN"	"STM0482"	4260	17850	100	236	249	80	32	75	75	77	20	25	100	100	0	3499	3505	1024	29	55	55	57	17	29	100	100	0	0.047	0.050	0.048	0.048	1.303	0.050	0.833	80	432	100	3605	3624	-4.419	161	3444	174	3450	19958	280435	8.600	202.824	0	0	0
1	16	14	""	"STM0571"	4440	17850	100	1010	989	210	21	72	72	73	15	20	100	100	0	11303	10716	2307	21	56	56	57	11	19	100	100	0	0.083	0.086	0.084	0.086	1.188	0.084	0.954	80	464	100	12185	11577	-3.584	938	11247	917	10660	79088	857287	61.067	969.000	0	0	0
1	17	14	"yaiU"	"STM0373"	4620	17850	110	902	903	134	14	72	72	73	17	23	100	100	0	15910	15880	1617	10	55	55	67	47	70	100	100	0	0.052	0.053	0.053	0.052	1.158	0.052	0.940	80	524	100	16685	16656	-4.256	830	15855	831	15825	72275	1270391	48.824	336.447	0	0	0
1	18	14	""	"STM3653"	4800	17850	110	284	286	53	18	74	74	76	17	22	100	100	0	6147	6065	817	13	54	54	69	62	89	100	100	0	0.034	0.035	0.036	0.034	1.310	0.036	0.900	80	524	100	6303	6223	-4.859	210	6093	212	6011	22909	485182	12.353	96.710	0	0	0
1	19	14	""	"STM2195"	4970	17850	90	98	259	301	116	74	74	76	16	21	61	46	0	364	1361	1937	142	55	55	63	53	84	63	59	0	0.078	0.142	0.174	0.159	4.282	0.142	0.857	52	370	100	333	1491	-3.687	24	309	185	1306	13443	70765	11.438	24.491	0	0	0
1	20	14	"EMPTY"	"EMPTY"	5150	17850	100	70	71	13	18	71	71	72	14	19	15	1	0	52	52	6	11	51	51	53	17	32	0	0	0	-1.000	0.000	2.125	2.329	3.276	30.676	0.001	80	474	100	0	1	Error	-1	1	0	1	5662	4167	-0.071	-0.059	-75	0	0
1	21	14	"EMPTY"	"EMPTY"	5330	17850	100	69	70	12	17	69	69	70	14	20	16	2	0	52	52	5	9	50	50	51	7	13	12	2	0	0.000	0.500	1.500	1.896	3.335	23.006	0.006	80	464	100	2	3	Error	0	2	1	2	5600	4160	0.000	0.143	-75	0	0
1	22	14	"EMPTY"	"EMPTY"	5510	17850	100	67	68	14	20	72	72	73	16	21	6	0	0	52	52	6	11	51	51	51	7	13	13	0	0	-5.000	-4.000	2.667	3.062	3.372	15.844	0.008	80	453	100	-4	-3	Error	-5	1	-4	1	5443	4197	-0.312	0.143	-75	0	0
1	23	14	"EMPTY"	"EMPTY"	5680	17850	100	72	73	17	23	73	73	74	15	20	17	2	0	53	54	8	14	52	52	53	8	15	16	5	0	-1.000	0.000	2.333	2.052	3.196	11.854	0.022	80	452	100	0	2	Error	-1	1	0	2	5805	4338	-0.067	0.125	-75	0	0
1	24	14	"EMPTY"	"EMPTY"	5860	17850	100	74	77	15	19	72	72	73	15	20	23	5	0	55	55	8	14	53	53	54	7	12	25	8	0	1.000	2.500	1.612	1.833	3.043	13.876	0.017	80	496	100	4	7	0.000	2	2	5	2	6178	4406	0.267	0.143	-75	0	0
2	1	1	""	"STM0721"	6190	15490	110	193	185	42	22	69	69	71	16	22	100	96	0	7910	7226	2002	27	46	46	54	38	70	100	100	0	0.016	0.016	0.016	0.016	1.430	0.015	0.797	80	574	100	7988	7296	-5.987	124	7864	116	7180	14823	578099	7.125	188.737	0	0	0
2	2	1	"dnaC"	"STM4543"	6380	15490	120	254	505	610	120	68	68	69	15	21	100	98	0	972	2368	3285	138	49	49	55	24	43	100	100	0	0.202	0.188	0.193	0.189	1.949	0.171	0.830	120	589	100	1109	2756	-2.311	186	923	437	2319	60649	284213	29.067	96.375	0	0	0
2	3	1	"gph"	"STM3482"	6550	15490	130	830	859	488	56	69	69	71	16	22	100	99	0	1670	1799	1079	59	47	47	50	13	26	100	100	0	0.469	0.451	0.430	0.444	1.803	0.425	0.800	120	592	100	2384	2542	-1.093	761	1623	790	1752	103034	215862	49.250	134.538	0	0	0
2	4	1	""	"STM3547"	6730	15490	120	239	234	50	21	72	72	74	19	25	97	97	0	7133	6881	1646	23	50	50	58	29	50	100	100	0	0.024	0.024	0.024	0.023	1.613	0.023	0.860	120	525	100	7250	6993	-5.406	167	7083	162	6831	28074	825779	8.421	235.276	0	0	0
2	5	1	""	"STM3259"	6910	15490	130	166	209	136	65	71	71	72	18	25	92	82	0	447	648	584	90	50	50	61	32	52	100	96	0	0.239	0.231	0.229	0.220	2.483	0.185	0.583	120	599	100	492	736	-2.063	95	397	138	598	25051	77767	7.611	18.344	0	0	0
2	6	1	"yqjC"	"STM3228"	7090	15490	130	672	1053	1075	102	73	73	77	24	31	97	95	0	269	362	310	85	47	47	51	18	35	90	85	0	2.698	3.111	2.898	3.235	2.696	4.163	0.681	120	590	100	821	1295	1.432	599	222	980	315	126372	43499	40.667	17.278	0	0	0
2	7	1	""	"STM2545"	7260	15490	120	509	511	122	23	72	72	77	25	32	100	98	0	3532	3481	775	22	47	47	50	14	28	100	100	0	0.125	0.128	0.125	0.124	1.321	0.124	0.904	120	532	100	3922	3873	-2.995	437	3485	439	3434	61299	417740	17.360	245.071	0	0	0
2	8	1	"gltL"	"STM0662"	7450	15490	130	3111	3056	607	19	77	77	83	32	38	100	100	0	2979	2932	578	19	50	50	57	22	38	100	100	0	1.036	1.034	1.016	1.033	1.220	1.036	0.929	120	581	100	5963	5861	0.051	3034	2929	2979	2882	366681	351894	92.906	130.682	0	0	0
2	9	1	"asnB"	"STM0680"	7620	15490	130	2833	2796	406	14	79	79	87	34	39	100	100	0	9788	9816	894	9	52	52	60	23	38	100	100	0	0.283	0.278	0.283	0.274	1.204	0.280	0.958	120	544	100	12490	12481	-1.822	2754	9736	2717	9764	335579	1177946	79.676	424.174	0	0	0
2	10	1	"nagE"	"STM0685"	7790	15490	120	2106	2045	754	36	70	70	71	18	25	100	99	0	1381	1321	413	31	45	45	49	17	34	100	100	0	1.524	1.548	1.525	1.461	1.562	1.610	0.936	120	538	100	3372	3251	0.608	2036	1336	1975	1276	245376	158572	109.667	74.824	0	0	0
2	11	1	"barA"	"STM2958"	7970	15490	120	436	430	96	22	69	69	70	16	22	100	100	0	5130	4949	1180	23	47	47	55	31	56	100	100	0	0.072	0.074	0.073	0.073	1.327	0.071	0.914	120	534	100	5450	5263	-3.792	367	5083	361	4902	51606	593838	22.500	157.871	0	0	0
2	12	1	"eutA"	"STM2459"	8150	15500	130	123	252	761	301	68	68	126	542	430	2	1	0	467	785	1301	165	52	52	145	802	553	20	7	0	0.133	0.251	0.154	0.141	2.716	0.648	0.847	120	551	100	470	917	-2.916	55	415	184	733	30265	94165	0.232	0.798	0	0	0
2	13	1	"yigN"	"STM3969"	8320	15490	130	2824	2786	601	21	72	72	127	523	411	100	100	0	8875	8894	1511	16	50	50	141	774	548	100	100	0	0.312	0.307	0.306	0.303	1.191	0.315	0.739	120	593	100	11577	11558	-1.681	2752	8825	2714	8844	334300	1067292	5.084	11.309	0	0	0
2	14	1	"metE"	"STM3965"	8510	15500	130	2777	2812	415	14	75	75	77	19	24	100	100	0	12541	12516	1817	14	48	48	63	53	84	100	100	0	0.216	0.220	0.219	0.219	1.186	0.207	0.927	120	558	100	15195	15205	-2.209	2702	12493	2737	12468	337466	1501937	143.947	234.962	0	0	0
2	15	1	"pldB"	"STM3961"	8680	15500	120	1696	1749	572	32	72	72	74	19	25	100	100	0	5701	5759	1349	23	47	47	61	42	68	100	100	0	0.287	0.294	0.286	0.284	1.336	0.293	0.897	120	504	100	7278	7389	-1.800	1624	5654	1677	5712	209827	691020	88.158	135.667	0	0	0
2	16	1	"pldA"	"STM3957"	8870	15500	130	2546	2611	674	25	76	76	80	20	25	100	100	0	5866	5726	1054	18	64	64	83	55	66	100	100	0	0.426	0.448	0.434	0.441	1.300	0.448	0.899	120	559	100	8272	8197	-1.232	2470	5802	2535	5662	313327	687166	126.550	102.600	0	0	0
2	17	1	"yigF"	"STM3953"	9030	15500	130	183	264	254	96	76	76	79	20	25	81	69	0	646	1074	1120	104	55	55	81	77	95	94	81	0	0.181	0.184	0.165	0.168	3.358	0.131	0.302	120	568	100	698	1207	-2.466	107	591	188	1019	31723	128826	9.250	12.896	0	0	0
2	18	1	"xerC"	"STM3949"	9210	15490	130	1949	2000	548	27	73	73	75	18	24	100	100	0	4231	4191	862	20	50	50	65	44	67	100	100	0	0.449	0.465	0.458	0.453	1.336	0.471	0.931	120	624	100	6057	6068	-1.156	1876	4181	1927	4141	240052	502907	106.944	93.773	0	0	0
2	19	1	"sgaH"	"STM4386"	9400	15490	130	184	242	154	63	70	70	73	20	27	91	86	0	1478	2109	1764	83	55	55	74	84	113	97	91	0	0.080	0.084	0.090	0.089	2.348	0.072	0.646	120	631	100	1537	2226	-3.642	114	1423	172	2054	29085	253049	8.450	24.226	0	0	0
2	20	1	"ytfG"	"STM4401"	9570	15500	140	109	128	66	51	69	69	74	21	28	68	48	0	1054	1743	1767	101	56	56	76	84	110	96	89	0	0.040	0.035	0.037	0.038	2.989	0.031	0.672	156	708	100	1038	1746	-4.641	40	998	59	1687	19943	271892	2.571	19.845	0	0	0
2	21	1	"ytfP"	"STM4411"	9750	15500	130	162	253	259	102	68	68	75	83	110	52	28	0	267	574	793	138	53	53	70	52	74	86	75	0	0.439	0.355	0.387	0.417	2.962	0.323	0.872	120	575	100	308	706	-1.187	94	214	185	521	30323	68887	2.145	9.692	0	0	0
2	22	1	""	"STM4419"	9930	15490	130	183	260	201	77	67	67	70	23	32	88	73	0	2950	4540	4488	98	57	57	76	81	106	100	100	0	0.040	0.043	0.048	0.040	2.388	0.038	0.748	120	603	100	3009	4676	-4.640	116	2893	193	4483	31217	544848	8.261	55.111	0	0	0
2	23	1	""	"STM4423"	10110	15500	130	90	112	70	62	67	67	70	22	31	50	26	0	461	632	559	88	52	52	70	66	94	99	98	0	0.056	0.078	0.067	0.066	2.622	0.062	0.305	120	652	100	432	625	-4.152	23	409	45	580	13486	75890	1.909	8.515	0	0	0
2	24	1	""	"STM4427"	10290	15490	130	247	238	85	35	67	67	70	26	37	95	87	0	1951	1793	821	45	50	50	79	194	245	96	91	0	0.095	0.098	0.100	0.098	1.610	0.093	0.831	120	794	100	2081	1914	-3.401	180	1901	171	1743	28619	215208	6.462	8.835	0	0	0
2	1	2	"clpP"	"STM0448"	6190	15680	110	1236	1448	1060	73	72	72	84	77	91	100	95	0	885	1009	688	68	46	46	54	47	87	100	97	0	1.387	1.429	1.404	1.390	1.639	1.515	0.792	80	510	100	2003	2339	0.472	1164	839	1376	963	115857	80719	17.714	20.319	0	0	0
2	2	2	"nrdG"	"STM4451"	6390	15680	110	92	102	43	42	72	72	84	75	89	8	2	0	363	511	511	100	47	47	57	49	85	90	85	0	0.063	0.065	0.081	0.079	2.957	0.071	0.466	80	427	100	336	494	-3.982	20	316	30	464	8131	40854	0.240	9.265	0	0	0
2	3	2	"phoQ"	"STM1230"	6570	15680	120	345	766	1328	173	72	72	74	17	22	93	89	0	739	1739	3330	191	47	47	52	18	34	99	94	0	0.395	0.410	0.424	0.388	2.606	0.376	0.845	120	406	100	965	2386	-1.342	273	692	694	1692	91913	208646	40.706	93.722	0	0	0
2	4	2	"coaA"	"STM4139"	6740	15670	120	132	226	587	259	72	72	75	22	29	80	60	0	1131	1430	1640	114	48	48	56	27	48	98	97	0	0.055	0.111	0.059	0.062	2.523	0.243	0.597	120	408	100	1143	1536	-4.174	60	1083	154	1382	27143	171643	6.864	50.889	0	0	0
2	5	2	"thiE"	"STM4163"	6920	15680	120	117	129	61	47	70	70	73	19	26	80	60	0	1053	1278	1124	87	48	48	58	30	51	99	99	0	0.047	0.048	0.043	0.046	2.527	0.043	0.607	120	419	100	1052	1289	-4.418	47	1005	59	1230	15429	153418	2.947	40.667	0	0	0
2	6	2	"nfi"	"STM4168"	7090	15670	110	464	559	394	70	70	70	73	21	28	98	96	0	778	927	714	77	48	48	56	32	57	98	98	0	0.540	0.556	0.535	0.555	1.833	0.550	0.806	80	373	100	1124	1368	-0.890	394	730	489	879	44686	74159	23.143	27.219	0	0	0
2	7	2	"hopD"	"STM3442"	7270	15670	120	254	631	730	115	71	71	76	28	36	78	68	0	533	1132	1361	120	48	48	54	27	50	81	75	0	0.377	0.517	0.545	0.531	3.185	0.498	0.779	120	444	100	668	1644	-1.406	183	485	560	1084	75690	135852	19.821	39.926	0	0	0
2	8	2	"stfD"	"STM0197"	7460	15670	120	83	113	65	57	73	73	83	38	45	31	22	0	649	1536	1876	122	50	50	62	41	66	82	73	0	0.017	0.027	0.034	0.040	3.681	0.027	0.516	120	405	100	609	1526	-5.904	10	599	40	1486	13535	184378	0.789	35.951	0	0	0
2	9	2	"eutP"	"STM2469"	7630	15670	120	88	118	76	64	72	72	80	33	41	36	25	0	474	1027	1268	123	52	52	63	38	60	76	73	0	0.038	0.047	0.060	0.070	4.755	0.049	0.643	120	365	100	438	1021	-4.721	16	422	46	975	14208	123202	1.152	25.368	0	0	0
2	10	2	"eutM"	"STM2465"	7790	15680	110	109	131	71	54	68	68	71	17	23	65	53	0	117	221	269	121	47	47	57	62	108	53	42	0	0.586	0.362	0.449	0.444	2.569	0.220	0.601	80	373	100	111	237	-0.772	41	70	63	174	10507	17698	3.529	2.645	0	0	0
2	11	2	"prpR"	"STM0367"	7990	15670	120	120	297	312	105	68	68	70	17	24	66	55	0	515	1757	2277	129	47	47	59	59	100	73	65	0	0.111	0.134	0.152	0.158	4.193	0.123	0.780	120	456	100	520	1939	-3.170	52	468	229	1710	35641	210790	13.353	28.780	0	0	0
2	12	2	"prpE"	"STM0371"	8170	15680	120	478	705	629	89	72	72	158	658	416	36	16	0	576	998	1124	112	55	55	187	974	520	31	15	0	0.779	0.671	0.843	0.859	2.928	0.631	0.795	120	372	100	927	1576	-0.360	406	521	633	943	84649	119735	0.831	0.833	0	0	0
2	13	2	"sodA"	"STM4055"	8340	15680	120	968	993	467	47	75	75	156	648	415	68	21	0	313	314	135	42	52	52	181	958	529	0	0	0	3.421	3.504	3.411	3.632	1.773	0.793	0.679	120	381	100	1154	1180	1.775	893	261	918	262	119166	37661	1.292	0.139	0	0	0
2	14	2	"sicP"	"STM2879"	8510	15670	120	657	1328	1889	142	71	71	74	19	25	100	100	0	378	773	1125	145	45	45	55	32	58	100	99	0	1.760	1.727	1.581	1.643	1.985	1.763	0.829	120	398	100	919	1985	0.815	586	333	1257	728	159389	92744	66.000	22.438	0	0	0
2	15	2	"fabD"	"STM1194"	8700	15670	120	419	738	955	129	71	71	74	19	25	92	85	0	556	1033	1254	121	46	46	57	42	73	85	80	0	0.682	0.676	0.616	0.617	3.672	0.681	0.628	120	418	100	858	1654	-0.551	348	510	667	987	88594	123928	34.947	23.238	0	0	0
2	16	2	"nuoH"	"STM2322"	8880	15680	130	606	1028	1265	123	74	74	77	21	27	97	95	0	447	785	1012	128	48	48	70	78	111	85	76	0	1.333	1.294	1.231	1.318	2.631	1.263	0.761	120	445	100	931	1691	0.415	532	399	954	737	123411	94173	45.286	9.167	0	0	0
2	17	2	"dacD"	"STM2062"	9070	15680	110	86	97	41	42	74	74	78	21	26	37	18	0	195	366	438	119	49	49	66	77	116	73	46	0	0.082	0.073	0.132	0.111	2.787	0.058	0.302	80	384	100	158	340	-3.605	12	146	23	317	7736	29311	0.905	3.896	0	0	0
2	18	2	"pefC"	"PSLT017"	9220	15670	110	81	108	69	63	72	72	75	21	28	41	27	0	1754	2972	3863	129	49	49	70	99	141	93	87	0	0.005	0.012	0.011	0.011	3.358	0.014	0.599	80	416	100	1714	2959	-7.566	9	1705	36	2923	8644	237797	1.571	29.313	0	0	0
2	19	2	"yjbA"	"STM4226"	9370	15660	70	426	433	188	43	70	70	82	69	84	90	90	0	3415	3336	1673	50	53	53	176	584	331	96	84	0	0.106	0.111	0.110	0.104	2.095	0.098	0.818	32	221	100	3718	3646	-3.239	356	3362	363	3283	13855	106759	5.087	5.411	0	0	0
2	20	2	"asd"	"STM3539"	9580	15680	110	279	1110	1575	141	70	70	86	121	140	58	47	0	377	1475	2198	149	47	47	84	244	290	52	46	0	0.633	0.728	0.745	0.911	4.803	0.673	0.767	80	477	100	539	2468	-0.659	209	330	1040	1428	88794	117988	8.463	5.701	0	0	0
2	21	2	"stpA"	"STM2799"	9770	15660	90	983	1303	1290	99	73	73	120	257	214	67	55	0	1269	1649	1688	102	47	47	93	290	311	65	61	0	0.745	0.768	0.943	0.999	2.507	0.735	0.731	52	318	100	2132	2832	-0.425	910	1222	1230	1602	67748	85758	4.603	5.366	0	0	0
2	22	2	"leuB"	"STM0112"	9920	15660	100	113	190	205	107	72	72	93	189	203	21	10	0	176	1425	2267	159	48	48	118	549	465	38	31	0	0.320	0.086	0.175	0.213	5.597	0.057	0.425	80	387	100	169	1495	-1.642	41	128	118	1377	15230	113996	0.513	2.381	0	0	0
2	23	2	"prgJ"	"STM2872"	10090	15690	90	3880	4591	4064	88	72	72	84	52	61	94	90	0	1320	1505	1266	84	47	47	91	307	337	71	63	0	2.991	3.099	3.393	3.551	2.698	3.306	0.894	52	341	100	5081	5977	1.581	3808	1273	4519	1458	238755	78259	86.673	4.606	0	0	0
2	24	2	"smvA"	"STM1574"	10310	15700	80	253	292	217	74	69	69	81	61	75	67	63	0	1377	1863	1973	105	46	46	141	632	448	61	51	0	0.138	0.123	0.144	0.204	3.259	0.085	0.686	52	294	100	1515	2040	-2.855	184	1331	223	1817	15188	96896	3.459	2.725	0	0	0
2	1	3	"hupB"	"STM0451"	6210	15840	120	217	437	620	141	69	69	80	73	91	79	50	0	64	91	68	74	46	46	55	56	101	19	13	0	8.222	8.178	7.342	7.216	2.355	11.709	0.265	120	574	100	166	413	3.040	148	18	368	45	52416	10904	4.890	0.643	0	0	0
2	2	3	"hisM"	"STM2352"	6390	15840	130	253	447	463	103	71	71	80	65	81	60	54	0	563	1764	2161	122	47	47	53	41	77	76	67	0	0.353	0.219	0.250	0.292	3.282	0.189	0.754	120	475	100	698	2093	-1.503	182	516	376	1717	53676	211661	5.646	41.732	0	0	0
2	3	3	"rimM"	"STM2675"	6570	15840	130	268	916	1200	131	73	73	78	47	60	65	59	0	541	1295	1648	127	47	47	57	68	119	70	67	0	0.395	0.675	0.693	0.676	3.458	0.682	0.783	120	483	100	689	2091	-1.341	195	494	843	1248	109875	155456	17.830	18.206	0	0	0
2	4	3	"fruR"	"STM0118"	6760	15840	110	208	411	421	102	73	73	79	51	64	62	52	0	302	1008	1188	117	46	46	56	73	130	65	53	0	0.527	0.351	0.420	0.437	2.582	0.364	0.808	80	393	100	391	1300	-0.923	135	256	338	962	32908	80636	6.510	13.041	0	0	0
2	5	3	"asrA"	"STM2548"	6930	15850	120	108	133	68	51	71	71	73	16	21	60	50	0	917	1763	2026	114	46	46	54	27	50	85	80	0	0.042	0.036	0.043	0.064	4.429	0.028	0.632	120	414	100	908	1779	-4.557	37	871	62	1717	15934	211579	3.750	63.296	0	0	0
2	6	3	"entD"	"STM0584"	7110	15840	120	96	143	101	70	71	71	73	19	26	52	43	0	573	1511	1847	122	49	49	63	46	73	80	74	0	0.048	0.049	0.059	0.069	4.166	0.046	0.729	120	415	100	549	1534	-4.390	25	524	72	1462	17200	181360	3.684	31.478	0	0	0
2	7	3	"cbiL"	"STM2024"	7280	15850	130	305	712	954	133	70	70	75	30	40	90	76	0	295	817	1111	135	48	48	59	41	69	86	77	0	0.951	0.835	0.856	0.823	2.804	0.830	0.710	120	420	100	482	1411	-0.072	235	247	642	769	85416	97980	21.233	18.488	0	0	0
2	8	3	"cbiO"	"STM2020"	7450	15850	120	124	197	182	92	71	71	77	32	41	63	44	0	238	481	544	113	49	49	62	64	103	75	56	0	0.280	0.292	0.312	0.294	3.196	0.271	0.648	120	396	100	242	558	-1.834	53	189	126	432	23660	57766	3.750	6.547	0	0	0
2	9	3	"umuC"	"STM1997"	7630	15840	120	95	155	120	77	70	70	74	20	27	50	40	0	464	1468	1953	133	49	49	61	63	103	65	60	0	0.060	0.060	0.088	0.103	3.949	0.054	0.750	120	398	100	440	1504	-4.053	25	415	85	1419	18548	176149	4.050	22.333	0	0	0
2	10	3	"uhpC"	"STM3788"	7800	15840	130	82	99	46	46	69	69	71	16	22	44	29	0	431	946	1206	127	46	46	55	56	101	78	70	0	0.034	0.033	0.051	0.055	3.323	0.031	0.586	120	464	100	398	930	-4.888	13	385	30	900	11913	113472	1.750	15.911	0	0	0
2	11	3	"trpB"	"STM1726"	7990	15850	120	162	253	226	89	69	69	70	14	20	77	68	0	647	1438	1783	123	46	46	54	25	46	91	84	0	0.155	0.132	0.146	0.171	3.127	0.113	0.720	120	401	100	694	1576	-2.692	93	601	184	1392	30416	172526	13.071	55.360	0	0	0
2	12	3	"rpsL"	"STM3448"	8160	15850	120	319	748	924	123	70	70	76	28	36	85	78	0	230	715	993	138	48	48	58	36	62	75	60	0	1.368	1.016	1.203	1.406	2.686	0.953	0.847	120	371	100	431	1345	0.452	249	182	678	667	89715	85805	24.000	18.250	0	0	0
2	13	3	"phnR"	"STM0430"	8340	15850	120	110	139	97	69	71	71	75	28	37	61	38	0	478	975	1292	132	49	49	63	49	77	83	77	0	0.091	0.073	0.091	0.090	3.432	0.063	0.650	120	392	100	468	994	-3.459	39	429	68	926	16680	116953	2.286	18.612	0	0	0
2	14	3	""	"STM4157"	8520	15850	120	112	140	102	72	69	69	70	16	22	74	59	0	1247	2064	2903	140	47	47	57	40	70	100	99	0	0.036	0.035	0.038	0.035	2.344	0.033	0.820	120	437	100	1243	2088	-4.803	43	1200	71	2017	16781	247718	4.375	50.175	0	0	0
2	15	3	""	"STM0345"	8700	15840	110	99	123	64	52	69	69	71	19	26	60	43	0	219	402	454	112	47	47	58	49	84	80	60	0	0.174	0.152	0.158	0.151	3.024	0.135	0.593	80	388	100	202	409	-2.519	30	172	54	355	9831	32193	2.737	7.020	0	0	0
2	16	3	""	"STM2453"	8870	15850	120	118	142	78	54	68	68	71	27	38	71	45	0	1203	1581	1325	83	47	47	61	51	83	100	95	0	0.043	0.048	0.046	0.044	2.652	0.041	0.542	120	418	100	1206	1608	-4.531	50	1156	74	1534	17092	189769	2.630	29.804	0	0	0
2	17	3	"ychA"	"STM1773"	9050	15850	120	129	169	120	71	70	70	73	19	26	71	62	0	474	634	641	101	49	49	58	34	58	89	82	0	0.139	0.169	0.176	0.167	3.388	0.142	0.571	120	448	100	484	684	-2.849	59	425	99	585	20246	76080	5.053	16.941	0	0	0
2	18	3	"orf408"	"STM1382"	9220	15850	110	131	199	214	107	69	69	72	18	25	86	67	0	1127	1535	1736	113	50	50	66	89	134	96	91	0	0.058	0.088	0.067	0.074	2.105	0.090	0.697	80	435	100	1139	1615	-4.119	62	1077	130	1485	15927	122832	7.056	16.506	0	0	0
2	19	3	"traR"	"PSLT085"	9410	15850	120	78	81	25	30	68	68	73	46	63	8	0	0	151	196	159	81	50	50	100	376	376	5	1	0	0.099	0.089	0.192	0.170	3.836	0.038	0.060	120	522	100	111	159	-3.336	10	101	13	146	9778	23474	0.174	0.255	0	0	0
2	20	3	""	"Not LT2a85"	9580	15850	120	84	99	64	64	69	69	71	16	22	45	28	0	533	1044	1630	156	46	46	52	23	44	94	90	0	0.031	0.030	0.044	0.049	3.395	0.030	0.614	120	456	100	502	1028	-5.021	15	487	30	998	11921	125221	1.750	43.130	0	0	0
2	21	3	"trbC"	"PSLT094"	9760	15860	130	102	120	61	50	71	71	99	199	201	4	0	0	1541	2166	1944	89	48	48	80	225	281	94	87	0	0.021	0.023	0.025	0.022	2.815	0.021	0.171	120	537	100	1524	2167	-5.590	31	1493	49	2118	14444	259933	0.106	9.271	0	0	0
2	22	3	"traQ"	"PSLT098"	9930	15860	120	87	96	33	34	72	72	80	51	63	14	4	0	293	387	370	95	51	51	94	435	462	20	6	0	0.062	0.071	0.089	0.092	4.559	0.050	0.241	120	473	100	257	360	-4.012	15	242	24	336	11469	46384	0.314	0.674	0	0	0
2	23	3	"traS"	"PSLT102"	10110	15850	130	373	779	1226	157	72	72	78	36	46	98	95	0	835	1658	2587	156	49	49	61	53	86	100	99	0	0.383	0.439	0.359	0.374	1.849	0.435	0.751	120	497	100	1087	2316	-1.385	301	786	707	1609	93436	198927	19.472	30.132	0	0	0
2	24	3	""	"PSLT107"	10290	15850	120	112	274	375	136	69	69	76	41	53	50	35	0	186	822	1449	176	47	47	78	405	519	31	24	0	0.309	0.265	0.295	0.312	3.347	0.211	0.566	120	533	100	182	980	-1.693	43	139	205	775	32839	98688	4.829	1.837	0	0	0
2	1	4	""	"STM2736"	6210	16040	110	84	91	32	35	69	69	70	14	20	50	26	0	242	531	784	147	46	46	50	37	74	72	65	0	0.077	0.045	0.073	0.094	4.731	0.029	0.282	80	472	100	211	507	-3.708	15	196	22	485	7245	42474	1.500	13.000	0	0	0
2	2	4	""	"STM2712"	6390	16030	120	77	87	38	43	69	69	70	14	20	38	20	0	389	869	1476	169	46	46	49	17	34	98	94	0	0.023	0.022	0.044	0.051	4.782	0.020	0.476	120	471	100	351	841	-5.422	8	343	18	823	10416	104296	1.214	48.235	0	0	0
2	3	4	""	"STM1612"	6570	16040	120	414	576	530	92	72	72	74	19	25	100	100	0	1998	2570	2128	82	48	48	56	27	48	99	99	0	0.175	0.200	0.176	0.196	2.256	0.192	0.699	120	436	100	2292	3026	-2.511	342	1950	504	2522	69148	308343	26.421	93.111	0	0	0
2	4	4	""	"STM1607"	6750	16030	120	768	971	780	80	73	73	82	53	64	99	98	0	614	688	499	72	47	47	59	71	120	96	91	0	1.226	1.401	1.311	1.414	2.252	1.618	0.659	120	443	100	1262	1539	0.294	695	567	898	641	116570	82543	16.774	8.859	0	0	0
2	5	4	"ycjI"	"STM1680"	6930	16030	130	202	256	200	78	72	72	77	32	41	85	73	0	417	613	614	100	46	46	53	22	41	99	95	0	0.350	0.325	0.285	0.288	2.780	0.275	0.616	120	426	100	501	751	-1.513	130	371	184	567	30723	73518	5.594	25.455	0	0	0
2	6	4	""	"STM1676"	7100	16030	120	479	582	388	66	70	70	73	23	31	97	97	0	1404	1625	1117	68	48	48	59	40	67	98	97	0	0.302	0.325	0.312	0.327	1.775	0.287	0.688	120	401	100	1765	2089	-1.729	409	1356	512	1577	69869	194976	22.130	39.150	0	0	0
2	7	4	"frr"	"STM0219"	7280	16030	120	298	563	946	168	72	72	74	24	32	95	86	0	267	501	818	163	49	49	60	43	71	90	71	0	1.037	1.086	0.994	1.067	2.681	1.163	0.867	120	396	100	444	943	0.052	226	218	491	452	67592	60118	20.375	10.256	0	0	0
2	8	4	"mesJ"	"STM0236"	7450	16030	120	254	284	130	45	73	73	77	26	33	97	95	0	1166	1292	684	52	49	49	58	57	98	99	97	0	0.162	0.170	0.158	0.166	1.711	0.150	0.702	120	383	100	1298	1454	-2.626	181	1117	211	1243	34071	155091	7.962	21.649	0	0	0
2	9	4	"pfs"	"STM0207"	7610	16020	110	138	190	131	68	74	74	79	27	34	75	55	0	297	373	302	80	48	48	67	112	167	77	56	0	0.257	0.357	0.317	0.284	3.031	0.300	0.603	80	412	100	313	441	-1.960	64	249	116	325	15207	29815	4.111	2.732	0	0	0
2	10	4	"yeeA"	"STM2060"	7810	16030	120	198	236	156	66	70	70	74	24	32	95	90	0	972	1045	738	70	46	46	59	91	154	97	95	0	0.138	0.166	0.150	0.157	1.933	0.153	0.647	120	499	100	1054	1165	-2.855	128	926	166	999	28325	125363	6.750	10.835	0	0	0
2	11	4	"vsr"	"STM1991"	7990	16020	120	93	105	48	45	69	69	70	14	20	61	44	0	289	490	487	99	45	45	54	34	62	91	82	0	0.098	0.081	0.092	0.096	3.118	0.070	0.490	120	410	100	268	481	-3.346	24	244	36	445	12619	58809	2.500	12.824	0	0	0
2	12	4	"fixB"	"STM0076"	8160	16030	120	86	96	36	37	70	70	73	19	26	45	22	0	430	638	788	123	47	47	54	30	55	92	88	0	0.042	0.044	0.059	0.070	3.963	0.036	0.483	120	396	100	399	617	-4.581	16	383	26	591	11508	76510	1.211	19.467	0	0	0
2	13	4	""	"STM4192"	8340	16030	120	164	247	314	127	70	70	73	19	26	90	79	0	919	1630	2882	176	48	48	57	38	66	98	96	0	0.108	0.112	0.110	0.107	2.151	0.101	0.843	120	427	100	965	1759	-3.212	94	871	177	1582	29616	195584	9.158	41.395	0	0	0
2	14	4	"dgkA"	"STM4236"	8520	16030	120	145	175	134	76	70	70	72	18	25	84	74	0	523	626	547	87	47	47	55	37	67	96	91	0	0.158	0.181	0.156	0.164	2.273	0.193	0.739	120	427	100	551	684	-2.666	75	476	105	579	21000	75164	5.722	15.432	0	0	0
2	15	4	"tyrB"	"STM4248"	8690	16030	120	395	464	326	70	70	70	73	26	35	97	95	0	1393	1727	1370	79	47	47	54	37	68	100	100	0	0.241	0.235	0.214	0.228	1.641	0.216	0.814	120	475	100	1671	2074	-2.050	325	1346	394	1680	55662	207212	15.038	45.216	0	0	0
2	16	4	"lysC"	"STM4220"	8880	16030	120	270	298	163	54	68	68	71	25	35	95	88	0	979	1169	893	76	47	47	56	36	64	99	97	0	0.217	0.205	0.219	0.198	1.779	0.171	0.729	120	472	100	1134	1352	-2.206	202	932	230	1122	35735	140246	9.080	30.917	0	0	0
2	17	4	"glk"	"STM2403"	9050	16040	120	467	580	606	104	68	68	70	16	22	99	99	0	972	1155	1087	94	45	45	53	34	64	100	100	0	0.430	0.461	0.442	0.422	1.808	0.499	0.870	120	452	100	1326	1622	-1.216	399	927	512	1110	69618	138656	31.875	32.412	0	0	0
2	18	4	"yfcB"	"STM2385"	9230	16040	120	223	249	155	62	70	70	71	16	22	95	90	0	957	1128	1009	89	47	47	53	25	47	96	96	0	0.168	0.166	0.173	0.182	2.313	0.135	0.699	120	521	100	1063	1260	-2.572	153	910	179	1081	29888	135398	11.125	43.000	0	0	0
2	19	4	"ybdA"	"STM0593"	9410	16030	120	103	115	53	46	70	70	72	17	23	67	47	0	1521	2573	2998	116	48	48	56	37	66	100	100	0	0.022	0.018	0.021	0.020	3.366	0.013	0.437	120	434	100	1506	2570	-5.480	33	1473	45	2525	13793	308789	2.529	68.027	0	0	0
2	20	4	"ybaM"	"STM0480"	9580	16040	100	87	93	31	33	69	69	71	16	22	51	26	0	107	123	68	55	46	46	53	36	67	75	43	0	0.295	0.312	0.343	0.317	2.617	0.273	0.255	80	361	100	79	101	-1.761	18	61	24	77	7447	9808	1.375	1.944	0	0	0
2	21	4	"ybbO"	"STM0505"	9760	16040	120	264	335	279	83	70	70	71	17	23	100	99	0	1813	2290	2245	98	46	46	52	24	46	99	98	0	0.110	0.118	0.117	0.124	1.833	0.114	0.872	120	466	100	1961	2509	-3.187	194	1767	265	2244	40248	274832	15.529	93.250	0	0	0
2	22	4	"purK"	"STM0533"	9940	16040	110	209	238	147	61	70	70	71	16	22	100	92	0	1099	1234	994	80	46	46	52	25	48	100	100	0	0.132	0.141	0.139	0.139	1.765	0.130	0.784	80	387	100	1192	1356	-2.921	139	1053	168	1188	19012	98705	10.438	47.280	0	0	0
2	23	4	"rfbI"	"STM0559"	10110	16030	130	80	85	22	25	69	69	70	14	20	45	22	0	382	446	313	70	47	47	55	34	61	97	92	0	0.033	0.040	0.056	0.049	3.880	0.037	0.231	120	447	100	346	415	-4.929	11	335	16	399	10150	53465	1.071	11.500	0	0	0
2	24	4	"ybdK"	"STM0583"	10290	16030	120	857	964	524	54	69	69	70	14	20	99	98	0	3871	4739	2760	58	45	45	50	24	48	100	100	0	0.206	0.191	0.189	0.179	1.808	0.179	0.867	120	521	100	4614	5589	-2.280	788	3826	895	4694	115661	568718	63.857	195.375	0	0	0
2	1	5	"yoaH"	"STM1823"	6220	16190	100	93	104	40	38	70	70	72	15	20	63	42	0	95	162	144	88	45	45	47	12	25	96	76	0	0.460	0.291	0.410	0.394	3.178	0.186	0.281	80	418	100	73	151	-1.120	23	50	34	117	8332	12941	2.133	9.583	0	0	0
2	2	5	"emtA"	"STM1799"	6380	16200	110	149	171	97	56	69	69	71	14	19	98	97	0	911	1121	936	83	47	47	54	28	51	100	100	0	0.093	0.095	0.091	0.092	1.700	0.094	0.841	80	395	100	944	1176	-3.433	80	864	102	1074	13660	89660	7.143	38.107	0	0	0
2	3	5	"narH"	"STM1763"	6570	16210	120	147	174	86	49	70	70	71	16	22	95	88	0	1057	1343	913	67	50	50	58	28	48	97	96	0	0.076	0.080	0.076	0.080	2.352	0.069	0.601	120	419	100	1084	1397	-3.709	77	1007	104	1293	20850	161167	6.438	45.893	0	0	0
2	4	5	"ychE"	"STM1748"	6750	16200	120	130	149	63	42	71	71	76	31	40	80	45	0	1344	1597	1052	65	49	49	57	25	43	100	99	0	0.046	0.050	0.052	0.046	2.340	0.045	0.647	120	371	100	1354	1626	-4.456	59	1295	78	1548	17833	191650	2.355	61.600	0	0	0
2	5	5	"yoaB"	"STM1822"	6920	16210	120	313	386	282	73	71	71	77	34	44	98	95	0	485	647	560	86	48	48	55	24	43	97	95	0	0.554	0.526	0.530	0.590	2.349	0.460	0.695	120	376	100	679	914	-0.853	242	437	315	599	46298	77693	9.088	24.667	0	0	0
2	6	5	"dsbB"	"STM1807"	7100	16200	120	134	146	72	49	71	71	73	22	30	85	62	0	452	515	300	58	46	46	50	17	34	100	97	0	0.155	0.160	0.145	0.149	1.976	0.154	0.596	120	403	100	469	544	-2.688	63	406	75	469	17537	61812	3.318	27.353	0	0	0
2	7	5	""	"STM4010"	7270	16200	110	105	126	66	52	71	71	72	16	22	82	52	0	1700	2288	2484	108	46	46	55	42	76	100	100	0	0.021	0.025	0.025	0.024	1.863	0.023	0.717	80	392	100	1688	2297	-5.604	34	1654	55	2242	10065	183016	3.375	53.167	0	0	0
2	8	5	"mobB"	"STM3993"	7450	16200	130	96	137	102	74	70	70	72	16	22	56	43	0	175	601	1124	187	47	47	54	39	72	65	59	0	0.203	0.121	0.184	0.210	4.584	0.075	0.570	120	454	100	154	621	-2.300	26	128	67	554	16439	72092	4.063	14.026	0	0	0
2	9	5	"yiiR"	"STM4083"	7620	16210	120	89	113	77	68	70	70	74	23	31	41	28	0	101	458	834	182	46	46	56	63	112	49	37	0	0.345	0.104	0.378	0.318	5.209	0.072	0.533	120	434	100	74	455	-1.533	19	55	43	412	13606	54958	1.696	6.381	0	0	0
2	10	5	""	"STM4067"	7810	16210	120	354	713	1106	155	71	71	76	32	42	81	75	0	753	1345	1987	147	45	45	67	165	246	68	60	0	0.400	0.494	0.595	0.542	2.897	0.487	0.693	120	474	100	991	1942	-1.323	283	708	642	1300	85609	161388	19.906	7.745	0	0	0
2	11	5	"yiiM"	"STM4056"	8000	16200	110	111	204	244	119	72	72	77	35	45	52	36	0	228	932	1670	179	45	45	71	182	256	50	40	0	0.213	0.149	0.186	0.245	3.795	0.134	0.760	80	384	100	222	1019	-2.230	39	183	132	887	16325	74530	3.629	4.731	0	0	0
2	12	5	"yiiG"	"STM4040"	8160	16210	120	81	92	42	45	71	71	73	19	26	33	20	0	572	1537	3380	219	46	46	52	22	42	90	84	0	0.019	0.014	0.025	0.032	5.038	0.010	0.476	120	403	100	536	1512	-5.717	10	526	21	1491	11072	184440	1.000	67.500	0	0	0
2	13	5	"yhdN"	"STM3413"	8340	16210	120	130	175	138	78	71	71	72	17	23	77	66	0	327	488	586	120	47	47	53	19	35	96	89	0	0.211	0.236	0.240	0.246	3.288	0.174	0.503	120	403	100	339	545	-2.247	59	280	104	441	21045	58540	6.059	22.895	0	0	0
2	14	5	"secY"	"STM3420"	8520	16220	130	1946	2337	2219	94	71	71	77	32	41	100	100	0	1222	1638	1629	99	46	46	52	21	40	99	98	0	1.594	1.423	1.556	1.493	2.096	1.500	0.740	120	419	100	3051	3858	0.673	1875	1176	2266	1592	280448	196576	70.625	75.524	0	0	0
2	15	5	"rplE"	"STM3428"	8690	16220	130	258	760	1238	162	71	71	79	43	54	76	64	0	185	443	672	151	46	46	52	30	57	69	61	0	1.345	1.736	1.714	1.643	4.415	1.995	0.703	120	467	100	326	1086	0.428	187	139	689	397	91165	53150	15.837	13.033	0	0	0
2	16	5	"rpmC"	"STM3432"	8860	16220	80	142	191	192	100	73	73	81	53	65	59	25	0	71	88	51	57	46	46	54	42	77	30	15	0	2.760	2.810	3.249	2.649	2.319	2.656	0.483	52	283	100	94	160	1.465	69	25	118	42	9914	4556	2.075	0.810	0	0	0
2	17	5	"rpsS"	"STM3436"	9030	16200	90	178	289	304	105	73	73	81	47	58	67	51	0	113	198	204	103	45	45	52	39	75	63	44	0	1.544	1.412	1.225	1.396	2.875	1.496	0.500	52	349	100	173	369	0.627	105	68	216	153	15040	10298	4.426	3.744	0	0	0
2	18	5	"rpsJ"	"STM3441"	9230	16220	70	176	268	239	89	66	66	72	25	34	96	84	0	112	173	152	87	44	44	51	31	60	81	53	0	1.618	1.566	1.738	1.617	1.679	1.330	0.518	32	231	100	178	331	0.694	110	68	202	129	8586	5527	7.840	3.935	0	0	0
2	19	5	""	"STM4463"	9410	16210	120	83	95	46	48	69	69	71	18	25	43	24	0	137	432	714	165	44	44	49	31	63	71	60	0	0.151	0.067	0.137	0.159	6.019	0.044	0.380	120	461	100	107	414	-2.732	14	93	26	388	11377	51835	1.333	12.355	0	0	0
2	20	5	"pepA"	"STM4477"	9580	16220	130	774	1495	2017	134	72	72	72	16	22	98	97	0	439	570	583	102	45	45	50	32	64	90	85	0	1.782	2.710	2.255	2.344	2.762	3.936	0.608	120	428	100	1096	1948	0.833	702	394	1423	525	179456	68457	88.938	16.250	0	0	0
2	21	5	"iadA"	"STM4512"	9760	16220	120	2343	3757	5163	137	72	72	77	32	41	100	99	0	514	906	1080	119	45	45	49	13	26	100	97	0	4.842	4.280	4.330	4.180	2.926	5.496	0.684	120	403	100	2740	4546	2.276	2271	469	3685	861	450885	108693	115.000	65.923	0	0	0
2	22	5	""	"STM4551"	9940	16220	120	101	137	102	74	71	71	79	37	46	45	26	0	1025	2151	3026	140	45	45	50	18	36	98	97	0	0.031	0.031	0.029	0.032	4.143	0.025	0.386	120	430	100	1010	2172	-5.030	30	980	66	2106	16429	258161	1.568	116.722	0	0	0
2	23	5	"yjjK"	"STM4581"	10120	16210	120	635	1199	1437	119	71	71	75	29	38	98	94	0	808	1322	1578	119	45	45	49	16	32	100	98	0	0.739	0.883	0.821	0.841	2.898	0.882	0.714	120	388	100	1327	2405	-0.436	564	763	1128	1277	143831	158682	38.759	79.563	0	0	0
2	24	5	"gltS"	"STM3746"	10280	16210	130	491	1368	2165	158	70	70	73	21	28	90	87	0	513	1963	3236	164	46	46	49	17	34	95	90	0	0.901	0.677	0.721	0.804	4.274	0.617	0.660	120	536	100	888	3215	-0.150	421	467	1298	1917	164147	235518	61.667	112.588	0	0	0
2	1	6	"yhhY"	"STM3546"	6220	16390	110	112	137	81	59	70	70	71	15	21	82	70	0	557	776	695	89	45	45	50	25	50	100	100	0	0.082	0.092	0.098	0.083	2.529	0.089	0.681	80	478	100	554	798	-3.608	42	512	67	731	10924	62055	4.400	29.040	0	0	0
2	2	6	""	"STM0951"	6390	16380	130	134	156	80	51	71	71	71	15	21	95	86	0	880	927	545	58	47	47	57	43	75	100	95	0	0.076	0.097	0.087	0.088	2.172	0.096	0.641	120	494	100	896	965	-3.725	63	833	85	880	18700	111275	5.667	20.233	0	0	0
2	3	6	"nanK"	"STM3336"	6570	16380	120	200	321	441	137	69	69	70	14	20	94	89	0	661	1129	1689	149	49	49	55	34	61	97	94	0	0.214	0.233	0.195	0.208	2.510	0.230	0.798	120	430	100	743	1332	-2.224	131	612	252	1080	38461	135428	17.929	31.588	0	0	0
2	4	6	"yrbC"	"STM3310"	6750	16380	120	701	829	587	70	69	69	70	15	21	100	100	0	656	743	449	60	49	49	51	14	27	99	99	0	1.041	1.095	1.059	1.090	2.359	1.256	0.506	120	420	100	1239	1454	0.058	632	607	760	694	99489	89181	50.600	49.429	0	0	0
2	5	6	"greA"	"STM3299"	6920	16380	120	389	488	405	82	71	71	73	16	21	99	97	0	619	839	713	84	48	48	56	66	117	99	95	0	0.557	0.527	0.521	0.513	2.105	0.491	0.677	120	443	100	889	1208	-0.844	318	571	417	791	58619	100693	25.938	11.864	0	0	0
2	6	6	"rpsO"	"STM3283"	7110	16380	120	186	214	127	59	72	72	72	15	20	95	88	0	164	204	146	71	46	46	49	14	28	95	91	0	0.966	0.899	0.852	0.898	2.054	0.865	0.641	120	429	100	232	300	-0.050	114	118	142	158	25688	24495	9.467	11.071	0	0	0
2	7	6	"yghB"	"STM3162"	7270	16380	110	111	152	146	96	69	69	71	15	21	70	57	0	279	727	1468	201	45	45	49	34	69	96	82	0	0.179	0.122	0.129	0.141	2.873	0.092	0.809	80	416	100	276	765	-2.478	42	234	83	682	12127	58197	5.400	19.941	0	0	0
2	8	6	""	"STM3136"	7450	16380	110	154	185	109	58	67	67	70	15	21	95	90	0	1207	1462	1408	96	46	46	49	15	30	100	100	0	0.075	0.083	0.085	0.082	2.314	0.062	0.597	80	407	100	1248	1534	-3.738	87	1161	118	1416	14793	116933	7.667	94.200	0	0	0
2	9	6	"yggV"	"STM3103"	7620	16380	120	96	132	118	89	70	70	72	17	23	59	43	0	119	349	663	189	46	46	48	12	25	78	65	0	0.356	0.205	0.289	0.396	3.984	0.153	0.688	120	412	100	99	365	-1.489	26	73	62	303	15891	41821	3.529	25.083	0	0	0
2	10	6	"sprT"	"STM3092"	7790	16370	110	89	101	44	43	70	70	72	17	23	51	31	0	256	478	613	128	45	45	55	68	123	80	66	0	0.090	0.072	0.104	0.090	4.062	0.055	0.427	80	413	100	230	464	-3.473	19	211	31	433	8106	38279	1.706	6.221	0	0	0
2	11	6	""	"STM3072"	7990	16380	120	95	133	144	108	70	70	75	31	41	40	21	0	358	820	1542	188	45	45	67	166	247	70	48	0	0.080	0.081	0.085	0.085	4.413	0.083	0.811	120	460	100	338	838	-3.646	25	313	63	775	15906	98365	1.871	4.536	0	0	0
2	12	6	"ygfE"	"STM3060"	8160	16390	120	164	320	339	105	71	71	74	17	22	89	80	0	147	228	204	89	46	46	49	13	26	87	76	0	0.921	1.368	1.230	1.252	3.385	1.669	0.413	120	379	100	194	431	-0.119	93	101	249	182	38450	27323	14.471	13.769	0	0	0
2	13	6	"ansA"	"STM1294"	8340	16380	120	172	218	153	70	71	71	74	16	21	90	82	0	872	1061	814	76	47	47	51	16	31	99	98	0	0.122	0.145	0.137	0.129	2.629	0.132	0.612	120	379	100	926	1161	-3.030	101	825	147	1014	26212	127266	9.000	63.125	0	0	0
2	14	6	"pfkB"	"STM1326"	8510	16390	120	222	443	609	137	71	71	76	31	40	87	74	0	126	261	372	142	45	45	51	21	41	85	67	0	1.864	1.722	1.667	1.852	3.104	1.759	0.773	120	428	100	232	588	0.899	151	81	372	216	53169	31329	11.839	10.000	0	0	0
2	15	6	"ydiK"	"STM1364"	8700	16390	130	239	575	832	144	70	70	77	42	54	81	70	0	708	1507	2494	165	45	45	52	33	63	91	85	0	0.255	0.345	0.373	0.360	3.314	0.246	0.491	120	454	100	832	1967	-1.972	169	663	505	1462	68983	180805	11.857	44.091	0	0	0
2	16	6	"cfa"	"STM1427"	8880	16390	130	496	1370	2570	187	72	72	78	47	60	87	68	0	149	422	647	153	45	45	52	37	71	67	58	0	4.077	3.443	3.416	3.269	3.079	4.664	0.667	120	513	100	528	1675	2.027	424	104	1298	377	164361	50592	27.489	10.000	0	0	0
2	17	6	"ydhM"	"STM1437"	9050	16380	110	102	175	182	104	72	72	78	42	53	41	26	0	515	1176	1941	165	43	43	49	40	81	97	90	0	0.064	0.091	0.078	0.078	2.994	0.087	0.780	80	447	100	502	1236	-3.976	30	472	103	1133	13981	94067	2.310	28.175	0	0	0
2	18	6	"nth"	"STM1453"	9240	16390	120	115	132	75	56	68	68	75	37	49	56	26	0	656	839	817	97	43	43	46	29	63	99	94	0	0.077	0.080	0.089	0.085	3.005	0.068	0.533	120	556	100	660	860	-3.705	47	613	64	796	15844	100637	1.541	27.345	0	0	0
2	19	6	"ugpA"	"STM3556"	9410	16380	100	178	687	1488	216	68	68	70	17	24	88	81	0	382	1588	3178	200	43	43	46	22	47	90	85	0	0.324	0.401	0.384	0.344	3.314	0.439	0.914	80	352	100	449	2164	-1.624	110	339	619	1545	54920	127053	36.294	70.091	0	0	0
2	20	6	"ftsY"	"STM3571"	9590	16390	120	393	612	611	99	71	71	72	20	27	100	97	0	1242	1827	1706	93	44	44	49	24	48	100	100	0	0.269	0.303	0.298	0.289	2.278	0.273	0.607	120	410	100	1520	2324	-1.895	322	1198	541	1783	73401	219220	27.000	74.083	0	0	0
2	21	6	"zntA"	"STM3576"	9760	16390	120	598	679	415	61	72	72	76	29	38	99	98	0	3582	3899	2090	53	45	45	48	13	27	100	100	0	0.149	0.157	0.153	0.143	1.902	0.146	0.669	120	386	100	4063	4461	-2.749	526	3537	607	3854	81477	467879	20.793	296.231	0	0	0
2	22	6	"yhhT"	"STM3582"	9940	16400	120	432	506	351	69	72	72	78	32	41	97	96	0	2610	2890	1993	68	45	45	53	66	124	97	97	0	0.140	0.153	0.149	0.155	1.789	0.144	0.773	120	383	100	2925	3279	-2.833	360	2565	434	2845	60730	346834	13.375	42.985	0	0	0
2	23	6	"yhiN"	"STM3588"	10110	16390	120	148	198	151	76	72	72	78	30	38	80	59	0	1392	1913	1915	100	46	46	67	123	183	98	96	0	0.056	0.067	0.063	0.058	2.876	0.064	0.707	120	390	100	1422	1993	-4.147	76	1346	126	1867	23722	229516	4.000	15.008	0	0	0
2	24	6	""	"STM3598"	10290	16390	120	88	97	33	34	71	71	76	52	68	15	3	0	209	242	165	68	47	47	58	90	155	69	45	0	0.105	0.133	0.176	0.160	3.105	0.088	0.201	120	553	100	179	221	-3.252	17	162	26	195	11600	29037	0.404	2.044	0	0	0
2	1	7	""	"STM3799"	6210	16560	120	442	500	305	61	70	70	72	19	26	100	96	0	2350	2468	1533	62	47	47	54	31	57	98	98	0	0.162	0.178	0.167	0.183	2.279	0.151	0.651	120	568	100	2675	2851	-2.630	372	2303	430	2421	60028	296206	22.526	77.871	0	0	0
2	2	7	"yidE"	"STM3807"	6390	16560	120	230	294	206	70	72	72	74	21	28	95	89	0	988	1183	821	69	49	49	59	46	77	100	98	0	0.168	0.196	0.178	0.169	2.476	0.171	0.568	120	458	100	1097	1356	-2.571	158	939	222	1134	35237	141960	10.476	24.435	0	0	0
2	3	7	"yidR"	"STM3811"	6570	16570	120	109	140	99	70	70	70	71	16	22	70	55	0	637	786	758	96	48	48	53	32	60	97	93	0	0.066	0.095	0.086	0.080	3.393	0.088	0.517	120	512	100	628	808	-3.917	39	589	70	738	16853	94377	4.313	22.906	0	0	0
2	4	7	"torD"	"STM3821"	6750	16560	110	91	98	32	32	70	70	71	15	21	65	32	0	996	1274	1141	89	48	48	56	66	117	100	100	0	0.022	0.023	0.025	0.024	2.942	0.020	0.368	80	426	100	969	1254	-5.496	21	948	28	1226	7867	101929	1.800	18.455	0	0	0
2	5	7	"dgoT"	"STM3827"	6910	16570	100	100	116	53	45	71	71	72	15	20	73	47	0	1026	1199	862	71	49	49	71	113	159	96	92	0	0.030	0.039	0.033	0.035	3.048	0.037	0.455	80	383	100	1006	1195	-5.074	29	977	45	1150	9263	95939	2.933	9.982	0	0	0
2	6	7	"yidA"	"STM3831"	7100	16560	120	139	170	96	56	71	71	72	15	20	85	74	0	377	549	449	81	48	48	60	79	131	83	65	0	0.207	0.198	0.190	0.198	2.339	0.163	0.558	120	526	100	397	600	-2.274	68	329	99	501	20351	65865	6.533	6.190	0	0	0
2	7	7	"imp"	"STM0093"	7270	16550	110	4374	5283	2744	51	70	70	74	36	48	100	100	0	7879	9291	4646	50	46	46	55	83	150	100	100	0	0.549	0.564	0.569	0.556	1.208	0.567	0.936	80	436	100	12137	14458	-0.864	4304	7833	5213	9245	422654	743270	144.694	111.277	0	0	0
2	8	7	"yabJ"	"STM0106"	7460	16560	120	130	160	92	57	69	69	75	35	46	84	42	0	1435	1840	1527	82	46	46	54	79	146	98	97	0	0.044	0.051	0.045	0.048	2.220	0.050	0.801	120	486	100	1450	1885	-4.509	61	1389	91	1794	19166	220801	2.429	22.608	0	0	0
2	9	7	"yabC"	"STM0120"	7630	16560	120	233	367	404	110	71	71	75	41	54	82	68	0	369	537	492	91	46	46	49	34	69	95	89	0	0.502	0.603	0.406	0.498	2.431	0.691	0.639	120	462	100	485	787	-0.996	162	323	296	491	44060	64441	7.122	14.353	0	0	0
2	10	7	"murD"	"STM0126"	7820	16570	130	336	468	439	93	70	70	73	36	49	93	88	0	551	730	659	90	45	45	52	61	117	91	81	0	0.526	0.581	0.600	0.600	2.286	0.540	0.629	120	530	100	772	1083	-0.928	266	506	398	685	56130	87638	10.972	11.115	0	0	0
2	11	7	"yacA"	"STM0135"	7990	16560	120	139	235	259	110	68	68	69	14	20	91	78	0	243	382	447	117	44	44	45	8	17	98	97	0	0.357	0.494	0.514	0.455	2.905	0.487	0.635	120	390	100	270	505	-1.487	71	199	167	338	28142	45873	11.857	42.125	0	0	0
2	12	7	""	"STM0148"	8160	16560	120	100	109	35	32	69	69	72	24	33	58	31	0	745	818	516	63	45	45	46	10	21	97	96	0	0.044	0.052	0.051	0.049	2.619	0.045	0.301	120	416	100	731	813	-4.497	31	700	40	773	13110	98142	1.542	77.200	0	0	0
2	13	7	""	"STM1547"	8340	16560	120	131	159	115	72	70	70	74	23	31	84	58	0	696	1113	1390	124	44	44	48	17	35	99	99	0	0.094	0.083	0.083	0.085	2.479	0.073	0.759	120	476	100	713	1158	-3.418	61	652	89	1069	19102	133617	3.696	62.647	0	0	0
2	14	7	""	"STM1551"	8530	16580	100	114	160	151	94	69	69	72	16	22	81	62	0	200	470	867	184	44	44	46	14	30	96	92	0	0.288	0.214	0.248	0.262	3.205	0.155	0.717	80	362	100	201	517	-1.794	45	156	91	426	12839	37621	5.500	30.286	0	0	0
2	15	7	""	"STM1556"	8690	16560	110	113	131	62	47	69	69	71	16	22	85	67	0	2241	2777	2060	74	44	44	50	36	72	100	100	0	0.020	0.023	0.022	0.020	1.862	0.022	0.646	80	388	100	2241	2795	-5.642	44	2197	62	2733	10446	222173	3.750	75.750	0	0	0
2	16	7	""	"STM1562"	8860	16560	100	105	148	148	100	69	69	71	17	23	66	50	0	240	483	721	149	44	44	55	59	107	80	65	0	0.184	0.180	0.213	0.205	3.811	0.166	0.654	80	387	100	232	518	-2.445	36	196	79	439	11845	38651	4.529	7.254	0	0	0
2	17	7	"fdnI"	"STM1568"	9050	16570	120	103	176	196	111	70	70	73	20	27	56	47	0	243	795	1320	166	43	43	51	53	103	69	63	0	0.165	0.141	0.159	0.182	3.866	0.131	0.776	120	475	100	233	858	-2.599	33	200	106	752	21078	95368	5.150	14.038	0	0	0
2	18	7	"nmpC"	"STM1572"	9210	16580	110	1800	2954	3338	112	72	72	111	253	227	88	80	0	229	337	364	108	44	44	50	59	118	76	61	0	9.341	9.836	9.521	10.408	2.399	11.696	0.630	80	424	100	1913	3175	3.224	1728	185	2882	293	236281	26938	11.237	4.864	0	0	0
2	19	7	"sohB"	"STM1716"	9410	16560	110	311	468	566	120	71	71	103	233	226	51	22	0	957	1383	1582	114	45	45	56	77	137	92	90	0	0.263	0.297	0.267	0.281	2.410	0.290	0.754	80	496	100	1152	1735	-1.926	240	912	397	1338	37460	110650	1.567	17.234	0	0	0
2	20	7	"ompW"	"STM1732"	9590	16570	120	1849	2369	2230	94	71	71	75	29	38	100	100	0	331	434	356	82	44	44	52	55	105	95	83	0	6.195	5.892	5.845	5.802	1.689	6.936	0.785	120	492	100	2065	2688	2.631	1778	287	2298	390	284318	52054	79.103	6.945	0	0	0
2	21	7	"yciU"	"STM1740"	9770	16560	110	101	161	160	99	74	74	78	31	39	45	31	0	87	314	495	157	45	45	50	20	40	63	50	0	0.643	0.323	0.488	0.567	3.718	2.399	0.367	80	391	100	69	356	-0.637	27	42	87	269	12889	25149	2.677	13.200	0	0	0
2	22	7	"ychJ"	"STM1755"	9940	16570	120	115	146	110	75	73	73	76	29	38	60	35	0	408	577	611	105	45	45	53	63	118	90	76	0	0.116	0.137	0.132	0.122	2.377	0.138	0.608	120	440	100	405	605	-3.112	42	363	73	532	17505	69266	2.414	8.317	0	0	0
2	23	7	"ychP"	"STM1768"	10120	16570	120	219	233	116	49	70	70	74	25	33	95	88	0	1417	1501	870	57	46	46	64	118	184	100	97	0	0.109	0.112	0.110	0.105	1.942	0.097	0.650	120	425	100	1520	1618	-3.202	149	1371	163	1455	28003	180152	6.360	12.178	0	0	0
2	24	7	"ychH"	"STM1782"	10280	16580	100	161	479	863	180	70	70	76	61	80	62	41	0	69	158	239	151	46	46	55	60	109	21	16	0	3.957	3.652	3.563	3.471	3.146	4.815	0.539	80	389	100	114	521	1.984	91	23	409	112	38280	12601	6.607	1.717	0	0	0
2	1	8	""	"STM2314"	6210	16760	120	5173	4644	2600	55	72	72	100	384	384	91	87	0	3093	2872	1563	54	49	49	59	102	172	93	89	0	1.676	1.620	1.636	1.676	3.014	1.647	0.963	120	557	100	8145	7395	0.745	5101	3044	4572	2823	557322	344688	11.833	27.578	0	0	0
2	2	8	"nuoK"	"STM2319"	6390	16760	120	691	828	693	83	74	74	109	423	388	74	30	0	421	604	517	85	51	51	64	114	178	90	87	0	1.668	1.363	1.351	1.351	2.539	1.418	0.732	120	459	100	987	1307	0.738	617	370	754	553	99403	72441	1.700	4.737	0	0	0
2	3	8	"yfbQ"	"STM2331"	6560	16760	110	329	344	96	27	71	71	72	15	20	100	100	0	4850	4787	1184	24	49	49	52	13	25	100	100	0	0.054	0.058	0.055	0.057	1.234	0.057	0.884	80	403	100	5059	5011	-4.218	258	4801	273	4738	27544	382949	18.133	364.231	0	0	0
2	4	8	"yfbU"	"STM2335"	6740	16750	110	908	1037	658	63	70	70	71	14	19	100	100	0	1275	1290	766	59	48	48	55	62	112	100	100	0	0.683	0.779	0.824	0.761	1.590	0.775	0.807	80	457	100	2065	2209	-0.550	838	1227	967	1242	82961	103210	69.000	19.919	0	0	0
2	5	8	""	"STM2341"	6930	16750	120	1222	1304	721	55	71	71	71	14	19	99	98	0	2867	3052	1871	61	49	49	68	132	194	98	96	0	0.408	0.411	0.417	0.421	1.888	0.385	0.892	120	463	100	3969	4236	-1.292	1151	2818	1233	3003	156435	366262	88.071	22.606	0	0	0
2	6	8	""	"STM2346"	7090	16760	110	586	670	530	79	70	70	71	15	21	100	100	0	845	1035	820	79	49	49	63	107	169	97	95	0	0.648	0.609	0.596	0.648	1.818	0.600	0.786	80	399	100	1312	1586	-0.625	516	796	600	986	53609	82786	39.933	9.084	0	0	0
2	7	8	""	"STM2530"	7280	16740	100	93	100	35	35	71	71	73	24	32	41	16	0	1271	1389	569	40	47	47	52	63	121	100	100	0	0.018	0.022	0.017	0.018	2.358	0.021	0.327	80	417	100	1246	1371	-5.798	22	1224	29	1342	8005	111130	1.125	21.222	0	0	0
2	8	8	"nifS"	"STM2543"	7440	16740	110	1342	1319	632	47	70	70	75	32	42	93	91	0	2866	2701	1275	47	46	46	56	93	166	95	93	0	0.451	0.470	0.472	0.431	2.070	0.465	0.893	80	444	100	4092	3904	-1.149	1272	2820	1249	2655	105486	216100	38.875	28.441	0	0	0
2	9	8	"glnB"	"STM2561"	7620	16730	80	329	529	560	105	72	72	91	94	103	90	69	0	581	794	836	105	46	46	68	112	164	100	76	0	0.480	0.611	0.587	0.579	1.905	0.599	0.677	52	306	100	792	1205	-1.058	257	535	457	748	27505	41295	4.660	6.482	0	0	0
2	10	8	""	"STM2566"	7810	16740	100	80	86	26	30	70	70	77	54	70	11	0	0	91	135	110	81	45	45	54	63	116	46	27	0	0.217	0.178	0.442	0.515	6.133	0.039	0.036	80	406	100	56	106	-2.202	10	46	16	90	6844	10831	0.167	1.286	0	0	0
2	11	8	"gogB"	"STM2584"	8000	16740	120	308	306	184	60	70	70	70	14	20	88	80	0	4849	4744	3755	79	45	45	47	16	34	99	98	0	0.050	0.050	0.053	0.062	2.815	0.047	0.877	120	476	100	5042	4935	-4.335	238	4804	236	4699	36776	569224	16.857	293.563	0	0	0
2	12	8	""	"STM2591"	8170	16750	100	128	138	58	42	70	70	72	23	31	90	66	0	2460	2515	1175	46	44	44	47	12	25	100	100	0	0.024	0.028	0.024	0.024	2.187	0.029	0.643	80	397	100	2474	2539	-5.380	58	2416	68	2471	11028	201227	2.870	205.667	0	0	0
2	13	8	"yraR"	"STM3268"	8360	16740	110	363	435	245	56	69	69	70	15	21	100	100	0	908	1042	577	55	44	44	45	10	22	100	100	0	0.340	0.367	0.367	0.358	1.620	0.335	0.646	80	442	100	1158	1364	-1.555	294	864	366	998	34802	83386	24.333	99.700	0	0	0
2	14	8	"yhbV"	"STM3275"	8530	16730	110	199	208	58	27	69	69	69	14	20	100	100	0	6245	6420	1673	26	44	44	46	11	23	100	100	0	0.021	0.022	0.021	0.021	1.344	0.022	0.839	80	406	100	6331	6515	-5.576	130	6201	139	6376	16623	513562	9.929	579.455	0	0	0
2	15	8	"deaD"	"STM3280"	8710	16740	120	536	514	214	41	69	69	70	14	20	98	94	0	5163	4726	1965	41	45	45	48	29	60	99	98	0	0.091	0.095	0.091	0.093	2.163	0.094	0.916	120	482	100	5585	5126	-3.454	467	5118	445	4681	61690	567159	31.714	161.310	0	0	0
2	16	8	"argG"	"STM3290"	8880	16740	110	310	315	68	21	67	67	69	14	20	100	100	0	2857	2813	610	21	44	44	48	42	87	100	100	0	0.086	0.090	0.088	0.088	1.286	0.087	0.880	80	414	100	3056	3017	-3.533	243	2813	248	2769	25160	225066	17.571	65.833	0	0	0
2	17	8	"ftsJ"	"STM3297"	9060	16740	120	1545	1943	1735	89	67	67	69	15	21	97	96	0	1513	1975	1754	88	44	44	46	10	21	99	98	0	1.006	0.972	0.983	0.888	2.563	0.978	0.820	120	460	100	2947	3807	0.009	1478	1469	1876	1931	233218	236989	124.933	192.900	0	0	0
2	18	8	"ispB"	"STM3305"	9240	16750	110	1890	1853	400	21	70	70	87	149	171	100	100	0	5076	4898	1094	22	46	46	50	16	32	100	100	0	0.362	0.367	0.365	0.368	1.110	0.359	0.958	80	449	100	6850	6635	-1.467	1820	5030	1783	4852	148267	391837	11.852	303.000	0	0	0
2	19	8	"ybgL"	"STM0714"	9430	16750	100	403	484	376	77	69	69	72	24	33	100	100	0	1487	1794	1314	73	45	45	51	59	115	100	100	0	0.232	0.237	0.223	0.226	1.506	0.224	0.735	80	401	100	1776	2164	-2.110	334	1442	415	1749	38757	143493	17.167	29.542	0	0	0
2	20	8	""	"STM0720"	9590	16750	100	104	108	32	29	69	69	71	24	33	66	23	0	6525	5705	2405	42	45	45	47	11	23	100	100	0	0.005	0.007	0.006	0.008	3.224	0.006	0.465	80	396	100	6515	5699	-7.532	35	6480	39	5660	8652	456431	1.542	514.364	0	0	0
2	21	8	""	"STM0726"	9790	16740	110	156	153	43	28	72	72	74	23	31	88	76	0	9282	7597	4214	55	46	46	49	17	34	100	100	0	0.009	0.011	0.010	0.013	2.239	0.009	0.716	80	483	100	9320	7632	-6.781	84	9236	81	7551	12241	607783	3.435	444.000	0	0	0
2	22	8	"ybgT"	"STM0742"	9950	16750	80	152	214	195	91	72	72	74	21	28	75	59	0	77	118	108	91	46	46	48	12	25	80	67	0	2.581	1.972	2.000	2.046	2.633	2.116	0.629	52	291	100	111	214	1.368	80	31	142	72	11109	6136	6.667	5.833	0	0	0
2	23	8	"tolB"	"STM0748"	10140	16740	110	10045	9881	1253	12	72	72	77	32	41	100	100	0	8724	8686	775	8	45	45	49	17	34	100	100	0	1.149	1.135	1.150	1.130	1.114	1.167	0.950	80	457	100	18652	18450	0.200	9973	8679	9809	8641	790459	694866	306.375	508.059	0	0	0
2	24	8	"pnuC"	"STM0757"	10310	16740	110	574	613	293	47	70	70	73	17	23	100	100	0	1943	1927	635	32	46	46	48	16	33	100	100	0	0.266	0.289	0.269	0.278	1.363	0.296	0.780	80	486	100	2401	2424	-1.912	504	1897	543	1881	49061	154186	31.765	117.438	0	0	0
2	1	9	"dacC"	"STM0863"	6220	16920	100	5832	5741	1462	25	72	72	110	448	407	100	100	0	4960	4956	1247	25	50	50	62	119	191	100	100	0	1.173	1.156	1.145	1.154	1.171	1.161	0.962	80	408	100	10670	10575	0.230	5760	4910	5669	4906	459265	396440	12.569	41.126	0	0	0
2	2	9	"ybjM"	"STM0871"	6400	16920	110	327	320	75	23	73	73	110	437	397	0	0	0	3231	2974	799	26	51	51	63	116	184	100	100	0	0.080	0.085	0.082	0.084	1.248	0.113	0.064	80	430	100	3434	3170	-3.646	254	3180	247	2923	25597	237941	0.481	25.095	0	0	0
2	3	9	"potG"	"STM0878"	6590	16910	110	1548	1510	470	31	72	72	117	667	570	92	75	0	7375	7270	1588	21	50	50	56	55	98	100	100	0	0.202	0.199	0.199	0.182	1.496	0.204	0.967	80	449	100	8801	8658	-2.311	1476	7325	1438	7220	120821	581577	2.088	131.164	0	0	0
2	4	9	"artQ"	"STM0889"	6770	16910	110	1491	1436	317	22	70	70	117	679	580	95	61	0	6582	6284	1140	18	50	50	55	56	101	100	100	0	0.218	0.219	0.221	0.215	1.172	0.230	0.480	80	433	100	7953	7600	-2.201	1421	6532	1366	6234	114877	502739	1.943	111.232	0	0	0
2	5	9	""	"STM0894"	6940	16910	100	90	93	29	31	70	70	71	15	21	58	28	0	3089	2956	618	20	50	50	72	160	222	100	100	0	0.007	0.008	0.008	0.007	2.989	0.007	0.179	80	359	100	3059	2929	-7.247	20	3039	23	2906	7417	236474	1.467	18.025	0	0	0
2	6	9	""	"STM0898"	7110	16910	110	97	100	22	22	69	69	70	14	20	71	48	0	7556	7217	1353	18	49	49	67	143	213	100	100	0	0.004	0.004	0.004	0.004	2.365	0.004	0.320	80	449	100	7535	7199	-8.067	28	7507	31	7168	8028	577360	2.143	50.000	0	0	0
2	7	9	""	"STM1033"	7310	16910	110	199	217	80	36	68	68	69	14	20	97	97	0	1432	1626	536	32	48	48	49	8	16	100	100	0	0.095	0.094	0.090	0.086	1.637	0.093	0.760	80	482	100	1515	1727	-3.401	131	1384	149	1578	17376	130086	10.571	197.125	0	0	0
2	8	9	""	"STM1037"	7490	16920	100	219	224	61	27	68	68	72	28	38	100	98	0	2304	2491	774	31	46	46	53	71	133	100	100	0	0.067	0.064	0.062	0.062	1.391	0.061	0.842	80	402	100	2409	2601	-3.902	151	2258	156	2445	17923	199264	5.429	34.338	0	0	0
2	9	9	"yjaB"	"STM4181"	7650	16910	110	1959	1923	596	30	70	70	80	72	90	100	100	0	2286	2325	844	36	46	46	58	73	125	100	100	0	0.843	0.813	0.791	0.821	1.391	0.796	0.919	80	491	100	4129	4132	-0.246	1889	2240	1853	2279	153823	185968	25.597	31.055	0	0	0
2	10	9	"yjbD"	"STM4194"	7840	16910	110	308	333	108	32	71	71	73	18	24	100	100	0	875	983	376	38	46	46	50	21	42	100	100	0	0.286	0.280	0.282	0.278	1.437	0.262	0.839	80	477	100	1066	1199	-1.806	237	829	262	937	26668	78662	14.444	44.429	0	0	0
2	11	9	""	"STM4198"	8030	16920	110	191	196	52	26	69	69	70	13	18	100	98	0	2828	2647	800	30	47	47	48	9	18	100	100	0	0.044	0.049	0.046	0.047	1.387	0.047	0.842	80	444	100	2903	2727	-4.511	122	2781	127	2600	15657	211742	9.692	288.778	0	0	0
2	12	9	""	"STM4202"	8200	16920	100	90	94	24	25	68	68	69	13	18	67	38	0	1431	1440	326	22	47	47	50	10	20	100	100	0	0.016	0.019	0.017	0.016	2.458	0.016	0.243	80	366	100	1406	1419	-5.975	22	1384	26	1393	7547	115210	1.923	139.000	0	0	0
2	13	9	"pduF"	"STM2037"	8370	16920	120	651	564	217	38	70	70	85	237	278	81	69	0	8962	7484	3222	43	47	47	54	87	161	96	95	0	0.065	0.066	0.066	0.077	2.355	0.065	0.280	120	476	100	9496	7931	-3.940	581	8915	494	7437	67625	898085	2.021	85.402	0	0	0
2	14	9	"pduQ"	"STM2052"	8540	16910	110	259	262	41	15	69	69	85	245	288	12	0	0	6230	6220	363	5	47	47	54	90	166	100	100	0	0.031	0.031	0.030	0.031	1.231	0.031	0.901	80	446	100	6373	6366	-5.024	190	6183	193	6173	20921	497637	0.722	68.511	0	0	0
2	15	9	"sspH2"	"STM2241"	8720	16910	110	492	470	94	20	68	68	70	14	20	100	100	0	15939	15626	1565	10	47	47	51	31	60	100	100	0	0.027	0.026	0.026	0.024	1.404	0.026	0.949	80	432	100	16316	15981	-5.228	424	15892	402	15579	37613	1250059	28.571	502.419	0	0	0
2	16	9	"btuF"	"STM0206"	8890	16910	110	349	343	36	10	68	68	70	14	20	100	100	0	5529	5520	277	5	46	46	49	29	59	100	100	0	0.051	0.050	0.051	0.050	1.146	0.050	0.937	80	455	100	5764	5749	-4.286	281	5483	275	5474	27403	441603	19.500	188.655	0	0	0
2	17	9	"sitD"	"STM2864"	9070	16920	110	1080	1113	172	15	67	67	69	14	20	100	100	0	8600	8771	946	10	46	46	48	11	22	100	100	0	0.118	0.120	0.121	0.119	1.114	0.120	0.960	80	461	100	9567	9771	-3.078	1013	8554	1046	8725	89011	701702	74.571	793.000	0	0	0
2	18	9	"yfjD"	"STM2679"	9250	16920	100	107	150	101	67	68	68	70	14	20	86	57	0	1075	1739	1629	93	47	47	51	14	27	100	100	0	0.038	0.048	0.040	0.038	1.907	0.053	0.865	80	408	100	1067	1774	-4.720	39	1028	82	1692	12035	139137	5.714	120.571	0	0	0
2	19	9	"psiB"	"PSLT069"	9430	16910	110	177	175	49	28	69	69	71	15	21	92	92	0	6332	6235	1618	25	47	47	53	20	37	100	100	0	0.017	0.017	0.016	0.016	1.671	0.016	0.767	80	464	100	6393	6294	-5.863	108	6285	106	6188	14000	498827	6.933	309.100	0	0	0
2	20	9	"traV"	"PSLT084"	9610	16920	110	119	161	117	72	72	72	75	19	25	68	53	0	830	1517	1846	121	48	48	53	21	39	100	100	0	0.060	0.061	0.061	0.054	1.922	0.058	0.827	80	469	100	829	1558	-4.056	47	782	89	1469	12914	121373	4.526	69.714	0	0	0
2	21	9	"himD"	"STM0982"	9790	16920	110	1770	1925	1110	57	71	71	73	19	26	100	100	0	279	294	134	45	48	48	50	13	26	100	100	0	7.355	7.537	7.593	7.467	1.395	8.294	0.885	80	466	100	1930	2100	2.879	1699	231	1854	246	153982	23524	97.474	18.769	0	0	0
2	22	9	"dcuR"	"STM4303"	9960	16920	110	409	417	121	29	69	69	72	16	22	100	100	0	3189	3115	933	29	47	47	49	10	20	100	100	0	0.108	0.113	0.112	0.111	1.268	0.111	0.934	80	496	100	3482	3416	-3.208	340	3142	348	3068	33331	249226	21.563	306.600	0	0	0
2	23	9	"phnA"	"STM4289"	10160	16920	90	238	244	85	34	72	72	74	16	21	100	98	0	554	599	250	41	47	47	51	14	27	100	100	0	0.327	0.312	0.309	0.309	1.528	0.297	0.796	52	363	100	673	724	-1.611	166	507	172	552	12683	31153	10.625	39.143	0	0	0
2	24	9	"melA"	"STM4298"	10320	16920	100	3117	3028	692	22	70	70	72	16	22	100	100	0	7536	7230	1472	20	47	47	49	10	20	100	100	0	0.407	0.412	0.405	0.411	1.143	0.410	0.964	80	441	100	10536	10141	-1.297	3047	7489	2958	7183	242253	578425	184.750	718.100	0	0	0
2	1	10	"lasT"	"STM4600"	6250	17090	100	316	316	89	28	70	70	72	18	25	100	100	0	2103	2047	704	34	49	49	49	7	14	100	100	0	0.120	0.123	0.120	0.122	1.329	0.119	0.912	80	442	100	2300	2244	-3.062	246	2054	246	1998	25269	163777	13.556	285.429	0	0	0
2	2	10	"dniR"	"STM0260"	6420	17090	100	2807	2734	595	21	70	70	71	14	19	100	100	0	7793	7654	1614	21	49	49	50	7	14	100	100	0	0.353	0.350	0.354	0.349	1.156	0.347	0.969	80	409	100	10481	10269	-1.500	2737	7744	2664	7605	218701	612301	190.214	1086.286	0	0	0
2	3	10	""	"STM0277"	6600	17090	100	93	98	34	34	70	70	116	672	579	0	0	0	673	675	207	30	49	49	53	55	103	100	100	0	0.037	0.045	0.038	0.032	3.611	0.028	0.120	80	442	100	647	654	-4.762	23	624	28	626	7849	54002	-0.027	11.309	0	0	0
2	4	10	""	"STM0286"	6780	17090	110	171	166	34	20	69	69	111	637	573	0	0	0	2119	2014	578	28	48	48	53	54	101	100	100	0	0.049	0.049	0.049	0.048	1.430	0.046	0.792	80	492	100	2173	2063	-4.344	102	2071	97	1966	13265	161098	0.086	36.315	0	0	0
2	5	10	""	"STM0294"	6960	17090	100	85	92	37	40	68	68	70	15	21	51	23	0	1559	1567	725	46	48	48	48	6	12	100	100	0	0.011	0.016	0.013	0.013	2.738	0.017	0.251	80	430	100	1528	1543	-6.474	17	1511	24	1519	7363	125333	1.467	253.167	0	0	0
2	6	10	"yafH"	"STM0309"	7130	17090	100	1944	1972	395	20	71	71	71	15	21	100	100	0	2504	2446	574	23	48	48	49	9	18	100	100	0	0.763	0.793	0.779	0.809	1.329	0.758	0.889	80	420	100	4329	4299	-0.391	1873	2456	1901	2398	157739	195713	126.733	266.333	0	0	0
2	7	10	"nagZ"	"STM1209"	7310	17090	110	1976	2350	1107	47	70	70	70	14	20	100	100	0	4442	4938	1987	40	48	48	48	9	18	100	100	0	0.434	0.466	0.453	0.455	1.195	0.475	0.939	80	514	100	6300	7170	-1.205	1906	4394	2280	4890	188015	395059	162.857	543.333	0	0	0
2	8	10	"ycfU"	"STM1217"	7500	17090	110	297	305	78	25	67	67	68	14	20	100	100	0	2637	2596	400	15	47	47	49	13	26	100	100	0	0.089	0.093	0.093	0.089	1.416	0.091	0.849	80	466	100	2820	2787	-3.493	230	2590	238	2549	24415	207670	16.929	195.923	0	0	0
2	9	10	"ycfC"	"STM1233"	7670	17100	110	100	114	54	47	69	69	70	17	24	67	42	0	187	224	148	66	46	46	49	14	28	100	98	0	0.220	0.253	0.219	0.213	2.789	0.228	0.447	80	467	100	172	223	-2.185	31	141	45	178	9112	17891	2.588	12.500	0	0	0
2	10	10	""	"STM1251"	7850	17080	110	2591	2462	747	30	70	70	71	16	22	100	100	0	4030	3917	875	22	45	45	46	8	17	100	100	0	0.633	0.618	0.638	0.576	1.484	0.639	0.956	80	480	100	6506	6264	-0.661	2521	3985	2392	3872	196947	313364	149.438	483.875	0	0	0
2	11	10	"aadA"	"STM1264"	8030	17090	100	421	418	89	21	69	69	71	16	22	100	100	0	4456	4342	583	13	46	46	48	10	20	100	100	0	0.080	0.081	0.080	0.078	1.374	0.080	0.912	80	420	100	4762	4645	-3.647	352	4410	349	4296	33467	347341	21.688	429.400	0	0	0
2	12	10	"yeaQ"	"STM1274"	8210	17090	110	2166	2095	725	34	68	68	70	16	22	100	100	0	580	576	206	35	46	46	49	10	20	100	100	0	3.929	3.825	3.963	3.860	1.350	4.107	0.857	80	464	100	2632	2557	1.974	2098	534	2027	530	167616	46101	126.563	52.700	0	0	0
2	13	10	"fumA"	"STM1468"	8390	17090	110	4504	4339	933	21	71	71	88	253	287	100	100	0	3850	3890	712	18	47	47	55	93	169	100	100	0	1.166	1.111	1.110	1.098	1.194	1.152	0.926	80	419	100	8236	8111	0.221	4433	3803	4268	3843	347152	311210	16.802	41.237	0	0	0
2	14	10	"ompN"	"STM1473"	8550	17090	110	1960	1915	419	21	70	70	74	35	47	100	100	0	10377	9969	1694	16	46	46	48	16	33	100	100	0	0.183	0.186	0.187	0.184	1.220	0.184	0.958	80	452	100	12221	11768	-2.451	1890	10331	1845	9923	153186	797512	52.600	620.063	0	0	0
2	15	10	"ydgF"	"STM1482"	8730	17090	100	202	214	96	44	69	69	71	14	19	100	98	0	1781	1745	830	47	46	46	49	26	53	100	100	0	0.077	0.085	0.083	0.079	1.393	0.087	0.849	80	442	100	1868	1844	-3.705	133	1735	145	1699	17147	139582	10.214	65.231	0	0	0
2	16	10	"ynfK"	"STM1489"	8920	17090	110	1236	1183	282	23	70	70	72	14	19	100	100	0	8475	7914	1662	21	47	47	49	9	18	100	100	0	0.138	0.141	0.141	0.138	1.318	0.141	0.966	80	467	100	9594	8980	-2.854	1166	8428	1113	7867	94641	633143	79.357	873.889	0	0	0
2	17	10	""	"STM1498"	9080	17100	100	214	219	53	24	68	68	70	14	20	100	100	0	3934	3859	778	20	47	47	50	13	26	100	100	0	0.038	0.040	0.039	0.038	1.331	0.038	0.854	80	382	100	4033	3963	-4.735	146	3887	151	3812	17507	308689	10.643	293.000	0	0	0
2	18	10	"ynfB"	"STM1503"	9260	17090	110	1577	1512	356	23	69	69	71	16	22	100	100	0	2165	2095	518	24	48	48	50	12	24	100	100	0	0.712	0.705	0.711	0.708	1.229	0.699	0.944	80	467	100	3625	3490	-0.489	1508	2117	1443	2047	120957	167609	90.063	170.417	0	0	0
2	19	10	"virK"	"STM2781"	9440	17100	110	2519	2478	543	21	71	71	73	18	24	100	100	0	5279	5142	1200	23	47	47	52	19	36	100	100	0	0.468	0.472	0.473	0.473	1.145	0.469	0.968	80	491	100	7680	7502	-1.096	2448	5232	2407	5095	198225	411349	133.611	267.895	0	0	0
2	20	10	""	"STM2789"	9630	17100	110	7915	6935	2697	38	72	72	75	18	24	100	100	0	4985	4486	1914	42	47	47	51	18	35	100	100	0	1.588	1.546	1.520	1.601	1.330	1.539	0.961	80	479	100	12781	11302	0.667	7843	4938	6863	4439	554835	358897	381.111	246.389	0	0	0
2	21	10	"yqaE"	"STM2796"	9800	17100	100	189	244	195	79	70	70	74	20	27	100	95	0	176	239	222	92	47	47	49	10	20	100	100	0	0.922	0.906	0.993	0.909	1.763	0.895	0.725	80	394	100	248	366	-0.116	119	129	174	192	19552	19084	8.500	19.000	0	0	0
2	22	10	""	"STM4008"	9960	17100	100	267	278	76	27	74	74	80	34	42	100	98	0	3003	2982	754	25	47	47	49	8	16	100	100	0	0.065	0.070	0.063	0.068	1.469	0.063	0.738	80	404	100	3149	3139	-3.937	193	2956	204	2935	22270	238590	5.824	366.625	0	0	0
2	23	10	""	"STM4030"	10150	17100	100	157	206	127	61	73	73	80	38	47	76	58	0	293	480	395	82	48	48	50	13	26	100	100	0	0.343	0.308	0.319	0.313	2.011	0.273	0.670	80	450	100	329	565	-1.544	84	245	133	432	16507	38417	3.316	33.077	0	0	0
2	24	10	""	"STM4044"	10340	17090	100	1082	993	268	26	70	70	74	26	35	98	97	0	6435	6136	1080	17	49	49	50	11	22	100	100	0	0.158	0.152	0.154	0.139	1.611	0.152	0.942	80	463	100	7398	7010	-2.658	1012	6386	923	6087	79478	490856	35.346	553.273	0	0	0
2	1	11	"yghJ"	"STM2941"	6260	17270	100	1003	991	137	13	73	73	75	23	30	100	100	0	8410	8188	917	11	50	50	50	6	12	100	100	0	0.111	0.113	0.113	0.112	1.149	0.111	0.947	80	475	100	9290	9056	-3.168	930	8360	918	8138	79297	655026	39.826	1356.333	0	0	0
2	2	11	""	"STM2950"	6440	17270	110	620	602	137	22	71	71	72	15	20	100	98	0	9677	9446	1274	13	50	50	52	11	21	100	100	0	0.057	0.057	0.058	0.053	1.475	0.056	0.915	80	480	100	10176	9927	-4.132	549	9627	531	9396	48147	755656	35.333	854.000	0	0	0
2	3	11	"ygcA"	"STM2957"	6610	17280	100	1285	1343	299	22	71	71	71	15	21	100	100	0	4719	4564	691	15	50	50	52	14	26	100	100	0	0.260	0.282	0.267	0.279	1.221	0.272	0.892	80	430	100	5883	5786	-1.943	1214	4669	1272	4514	107420	365082	84.800	322.286	0	0	0
2	4	11	"sdaB"	"STM2971"	6790	17280	110	1877	1864	386	20	70	70	72	15	20	100	100	0	2772	2762	709	25	48	48	50	17	34	100	100	0	0.663	0.661	0.664	0.667	1.277	0.630	0.848	80	464	100	4531	4508	-0.592	1807	2724	1794	2714	149090	220951	119.467	159.529	0	0	0
2	5	11	"fucP"	"STM2975"	6960	17280	110	181	184	42	22	69	69	71	15	21	100	96	0	3347	3192	803	25	48	48	50	17	34	100	100	0	0.034	0.037	0.034	0.035	1.398	0.034	0.823	80	464	100	3411	3259	-4.880	112	3299	115	3144	14692	255361	7.533	184.824	0	0	0
2	6	11	"fucR"	"STM2979"	7140	17270	100	823	817	105	12	71	71	71	16	22	100	100	0	7963	7880	761	9	48	48	50	9	18	100	100	0	0.095	0.095	0.096	0.095	1.143	0.093	0.922	80	432	100	8667	8578	-3.396	752	7915	746	7832	65340	630374	46.625	870.000	0	0	0
2	7	11	""	"STM3160"	7310	17280	90	122	160	129	80	69	69	70	17	24	90	65	0	566	679	649	95	48	48	49	11	22	100	100	0	0.102	0.144	0.099	0.121	2.255	0.151	0.709	52	357	100	571	722	-3.289	53	518	91	631	8320	35322	5.294	57.273	0	0	0
2	8	11	""	"STM3169"	7490	17270	100	377	389	118	30	69	69	70	16	22	100	100	0	3155	3121	976	31	48	48	50	13	26	100	100	0	0.099	0.104	0.105	0.102	1.331	0.097	0.816	80	440	100	3415	3393	-3.335	308	3107	320	3073	31128	249717	19.938	236.231	0	0	0
2	9	11	"ygiX"	"STM3177"	7680	17270	110	216	213	59	27	68	68	69	14	20	100	100	0	1951	1834	551	30	47	47	49	13	26	100	100	0	0.078	0.081	0.076	0.079	1.431	0.073	0.758	80	460	100	2052	1932	-3.685	148	1904	145	1787	17007	146718	10.286	137.308	0	0	0
2	10	11	"clpB"	"STM2660"	7850	17270	110	21783	21445	4762	22	71	71	74	31	41	100	100	0	10244	9999	1895	18	45	45	48	12	25	100	100	0	2.129	2.147	2.126	2.120	1.210	2.198	0.943	80	477	100	31911	31328	1.090	21712	10199	21374	9954	1715623	799893	689.387	829.250	0	0	0
2	11	11	"yfiN"	"STM2672"	8040	17270	110	378	379	81	21	73	73	78	33	42	100	100	0	10347	10094	1187	11	46	46	48	11	22	100	100	0	0.030	0.030	0.029	0.029	1.290	0.031	0.886	80	465	100	10606	10354	-5.078	305	10301	306	10048	30293	807554	9.121	913.273	0	0	0
2	12	11	"recN"	"STM2684"	8210	17270	110	1615	1587	426	26	71	71	76	23	30	100	100	0	8288	8200	1201	14	47	47	48	10	20	100	100	0	0.187	0.186	0.189	0.175	1.397	0.190	0.927	80	440	100	9785	9669	-2.416	1544	8241	1516	8153	126996	655971	65.696	815.200	0	0	0
2	13	11	"cueR"	"STM0499"	8380	17270	110	1002	1002	376	37	71	71	74	22	29	100	100	0	2025	1994	625	31	46	46	48	8	16	100	100	0	0.470	0.478	0.486	0.457	1.370	0.484	0.911	80	453	100	2910	2879	-1.088	931	1979	931	1948	80192	159491	42.182	243.250	0	0	0
2	14	11	""	"STM0509"	8560	17270	110	533	547	90	16	72	72	74	18	24	100	100	0	9370	9657	1264	13	46	46	47	10	21	100	100	0	0.049	0.049	0.049	0.049	1.141	0.048	0.920	80	480	100	9785	10086	-4.338	461	9324	475	9611	43769	772589	26.278	961.000	0	0	0
2	15	11	"gcl"	"STM0517"	8740	17270	110	267	259	73	28	72	72	73	18	24	97	95	0	6022	5640	1517	26	47	47	49	13	26	100	100	0	0.033	0.033	0.034	0.032	1.347	0.034	0.870	80	454	100	6170	5780	-4.937	195	5975	187	5593	20721	451217	10.333	430.077	0	0	0
2	16	11	"ybbV"	"STM0521"	8910	17270	100	85	88	22	25	72	72	76	24	31	20	10	0	1502	1415	530	37	49	49	52	17	32	100	100	0	0.009	0.012	0.012	0.012	2.496	0.009	0.051	80	408	100	1466	1382	-6.804	13	1453	16	1366	7067	113178	0.500	80.176	0	0	0
2	17	11	"ylbA"	"STM0526"	9090	17260	110	1581	1455	474	32	72	72	75	24	32	100	97	0	7741	7369	1850	25	48	48	51	16	31	100	100	0	0.196	0.189	0.192	0.167	1.676	0.194	0.956	80	465	100	9202	8704	-2.350	1509	7693	1383	7321	116377	589504	57.500	457.375	0	0	0
2	18	11	"purE"	"STM0534"	9270	17270	100	246	248	56	22	69	69	72	18	25	100	100	0	2682	2641	499	18	47	47	48	9	18	100	100	0	0.067	0.069	0.069	0.067	1.276	0.067	0.870	80	432	100	2812	2773	-3.896	177	2635	179	2594	19802	211274	9.778	288.111	0	0	0
2	19	11	"ygaM"	"STM2802"	9450	17270	110	6471	6368	2184	34	71	71	72	15	20	100	100	0	695	684	191	27	45	45	47	8	17	100	100	0	9.846	9.854	9.842	9.692	1.303	10.487	0.931	80	467	100	7050	6936	3.300	6400	650	6297	639	509476	54700	419.733	79.625	0	0	0
2	20	11	"yeiA"	"STM2187"	9630	17280	110	1921	1874	950	50	71	71	73	15	20	100	100	0	5405	5535	2987	53	46	46	47	9	19	100	100	0	0.345	0.328	0.330	0.343	1.571	0.309	0.891	80	454	100	7209	7292	-1.534	1850	5359	1803	5489	149884	442789	120.067	609.778	0	0	0
2	21	11	""	"STM2196"	9800	17280	100	461	463	97	20	71	71	73	19	26	100	100	0	9297	9209	1516	16	48	48	49	9	18	100	100	0	0.042	0.043	0.042	0.042	1.197	0.042	0.926	80	396	100	9639	9553	-4.568	390	9249	392	9161	37005	736759	20.526	1017.778	0	0	0
2	22	11	"bcr"	"STM2221"	9970	17270	100	1257	1239	227	18	73	73	78	32	41	100	100	0	10217	9996	1417	14	48	48	49	7	14	100	100	0	0.116	0.117	0.118	0.116	1.176	0.115	0.929	80	418	100	11353	11114	-3.102	1184	10169	1166	9948	99102	799702	36.281	1421.000	0	0	0
2	23	11	"yejK"	"STM2226"	10160	17270	100	463	449	91	20	71	71	75	28	37	100	100	0	3033	2953	621	21	47	47	48	11	22	100	100	0	0.131	0.130	0.133	0.129	1.246	0.127	0.917	80	419	100	3378	3284	-2.929	392	2986	378	2906	35889	236269	13.357	264.091	0	0	0
2	24	11	""	"STM2236"	10340	17270	100	149	150	51	34	70	70	72	15	20	93	87	0	2557	2540	967	38	47	47	49	8	16	100	100	0	0.031	0.032	0.031	0.029	1.753	0.033	0.747	80	464	100	2589	2573	-4.990	79	2510	80	2493	12013	203207	5.200	311.375	0	0	0
2	1	12	"phoP"	"STM1231"	6240	17460	110	7782	7665	1390	18	73	73	76	23	30	100	100	0	2422	2298	583	25	52	52	52	7	13	100	100	0	3.253	3.380	3.261	3.530	1.423	3.377	0.926	80	522	100	10079	9838	1.702	7709	2370	7592	2246	613228	183850	329.957	320.857	0	0	0
2	2	12	"phoP"	"STM1231"	6420	17460	110	10976	10816	2556	23	73	73	76	24	31	100	100	0	3690	3479	1071	30	50	50	50	7	14	100	100	0	2.995	3.133	3.052	3.325	1.447	3.096	0.945	80	464	100	14543	14172	1.583	10903	3640	10743	3429	865311	278316	447.500	489.857	0	0	0
2	3	12	"phoP"	"STM1231"	6600	17460	110	8461	8473	1652	19	72	72	79	39	49	100	100	0	2702	2602	685	26	48	48	50	12	24	100	100	0	3.161	3.289	3.193	3.422	1.346	3.258	0.952	80	464	100	11043	10955	1.660	8389	2654	8401	2554	677867	208154	215.231	212.667	0	0	0
2	4	12	"phoQ"	"STM1230"	6790	17450	100	1616	1605	637	39	72	72	79	41	51	100	100	0	3188	3184	1216	38	48	48	51	13	25	100	100	0	0.492	0.489	0.483	0.483	1.367	0.488	0.962	80	430	100	4684	4669	-1.024	1544	3140	1533	3136	128377	254715	37.220	241.000	0	0	0
2	5	12	"phoQ"	"STM1230"	6960	17450	110	2859	2834	366	12	70	70	71	14	19	100	100	0	6703	6506	1066	16	47	47	48	8	16	100	100	0	0.419	0.428	0.421	0.433	1.242	0.415	0.946	80	439	100	9445	9223	-1.255	2789	6656	2764	6459	226686	520478	197.357	807.250	0	0	0
2	6	12	"hupA"	"STM4170"	7140	17450	110	7671	7679	1989	25	70	70	72	16	22	100	100	0	887	876	228	26	47	47	47	7	14	100	100	0	9.049	9.179	8.789	9.405	1.361	9.388	0.930	80	467	100	8441	8438	3.178	7601	840	7609	829	614297	70049	475.438	118.429	0	0	0
2	7	12	"sopB"	"STM1091"	7320	17450	110	28852	27501	4064	14	70	70	72	17	23	100	100	0	10059	9681	1630	16	47	47	47	6	12	100	100	0	2.875	2.847	2.800	2.866	1.170	2.876	0.966	80	454	100	38794	37065	1.523	28782	10012	27431	9634	2200083	774480	1613.471	1605.667	0	0	0
2	8	12	"pipC"	"STM0375"	7490	17440	110	5778	5448	1749	32	70	70	77	73	94	100	100	0	1099	1073	290	27	46	46	47	8	17	100	100	0	5.421	5.237	5.145	5.113	1.243	5.480	0.951	80	435	100	6761	6405	2.438	5708	1053	5378	1027	435808	85823	73.575	128.250	0	0	0
2	9	12	"pipC"	"STM0375"	7670	17460	130	7071	6980	2049	29	69	69	92	167	181	100	100	0	1335	1318	351	26	46	46	50	29	58	100	100	0	5.432	5.433	5.469	5.389	1.144	5.577	0.961	120	533	100	8291	8183	2.442	7002	1289	6911	1272	837610	158214	41.246	43.724	0	0	0
2	10	12	"pipC"	"STM0375"	7840	17440	110	7622	7646	1985	25	69	69	91	169	185	100	100	0	1345	1359	338	24	44	44	49	32	65	100	100	0	5.806	5.762	5.785	5.754	1.233	5.866	0.946	80	446	100	8854	8892	2.537	7553	1301	7577	1315	611689	108728	44.704	40.938	0	0	0
2	11	12	"ssrB"	"STM1391"	8030	17440	100	3533	3424	649	18	71	71	75	21	28	100	100	0	3699	3609	680	18	45	45	46	9	19	100	100	0	0.947	0.941	0.930	0.939	1.223	0.940	0.938	80	404	100	7116	6917	-0.078	3462	3654	3353	3564	273942	288692	159.476	395.889	0	0	0
2	12	12	"ssrB"	"STM1391"	8190	17440	110	3736	3623	985	27	73	73	76	21	27	100	100	0	3904	3745	927	24	47	47	49	12	24	100	100	0	0.950	0.960	0.975	0.948	1.226	0.968	0.955	80	440	100	7520	7248	-0.074	3663	3857	3550	3698	289816	299610	168.905	308.000	0	0	0
2	13	12	"lrp"	"STM0959"	8370	17440	110	1768	1731	573	33	72	72	75	22	29	100	100	0	1390	1374	405	29	47	47	49	10	20	100	100	0	1.263	1.250	1.242	1.201	1.368	1.278	0.951	80	467	100	3039	2986	0.337	1696	1343	1659	1327	138442	109926	75.273	132.500	0	0	0
2	14	12	"lrp"	"STM0959"	8550	17450	110	4393	4215	940	22	73	73	75	19	25	100	100	0	3565	3288	883	26	46	46	48	10	20	100	100	0	1.228	1.278	1.251	1.316	1.365	1.253	0.953	80	453	100	7839	7384	0.296	4320	3519	4142	3242	337189	263054	217.895	324.000	0	0	0
2	15	12	"gyrA"	"STM2272"	8720	17440	110	4403	4213	782	18	73	73	84	87	103	100	100	0	12887	12485	1663	13	47	47	75	308	410	100	100	0	0.337	0.333	0.339	0.326	1.206	0.331	0.951	80	467	100	17170	16578	-1.568	4330	12840	4140	12438	337075	998783	47.460	40.292	0	0	0
2	16	12	"gyrA"	"STM2272"	8910	17440	100	1194	1176	440	37	70	70	80	83	103	100	98	0	3468	3437	1203	35	47	47	74	316	427	100	100	0	0.329	0.326	0.317	0.314	1.287	0.328	0.962	80	430	100	4545	4496	-1.606	1124	3421	1106	3390	94091	274950	13.205	10.642	0	0	0
2	17	12	"gyrA"	"STM2272"	9090	17450	110	601	580	102	17	69	69	72	18	25	100	100	0	1613	1555	334	21	46	46	48	10	20	100	100	0	0.340	0.339	0.337	0.343	1.265	0.331	0.940	80	478	100	2099	2020	-1.559	532	1567	511	1509	46408	124437	28.222	150.700	0	0	0
2	18	12	"csrA"	"STM2826"	9270	17450	110	2408	2281	734	32	67	67	72	25	34	100	100	0	631	620	151	24	46	46	47	10	21	100	100	0	4.002	3.857	3.932	3.749	1.311	4.124	0.915	80	453	100	2926	2788	2.001	2341	585	2214	574	182493	49594	88.360	57.300	0	0	0
2	19	12	"crp"	"STM3466"	9440	17450	100	2490	2392	615	25	69	69	74	25	33	100	100	0	1915	1860	439	23	46	46	47	9	19	100	100	0	1.295	1.281	1.286	1.268	1.201	1.303	0.956	80	396	100	4290	4137	0.373	2421	1869	2323	1814	191322	148793	92.720	201.444	0	0	0
2	20	12	"yhhP"	"STM3578"	9610	17450	100	116	121	38	31	71	71	72	15	20	86	68	0	299	346	184	53	46	46	47	11	23	100	100	0	0.178	0.167	0.166	0.163	2.492	0.125	0.311	80	397	100	298	350	-2.491	45	253	50	300	9710	27707	3.267	27.182	0	0	0
2	21	12	"yhhP"	"STM3578"	9790	17450	110	190	192	58	30	72	72	73	14	19	98	97	0	1045	1053	345	32	47	47	49	14	28	100	100	0	0.118	0.119	0.112	0.113	1.588	0.114	0.740	80	454	100	1116	1126	-3.080	118	998	120	1006	15326	84207	8.500	71.714	0	0	0
2	22	12	"topA"	"STM1714"	9970	17450	110	2678	2709	639	23	72	72	72	15	20	100	100	0	3594	3597	894	24	46	46	48	12	25	100	100	0	0.734	0.743	0.736	0.749	1.184	0.737	0.964	80	453	100	6154	6188	-0.445	2606	3548	2637	3551	216717	287790	175.800	295.750	0	0	0
2	23	12	"topA"	"STM1714"	10140	17440	110	626	746	414	55	70	70	72	16	22	100	100	0	849	953	427	44	46	46	47	11	23	100	100	0	0.692	0.745	0.714	0.704	1.661	0.856	0.607	80	455	100	1359	1583	-0.530	556	803	676	907	59649	76201	42.125	82.364	0	0	0
2	24	12	"topA"	"STM1714"	10320	17450	100	305	367	229	62	69	69	71	15	21	98	98	0	355	419	272	64	45	45	47	11	23	100	100	0	0.761	0.797	0.797	0.782	1.677	0.799	0.798	80	477	100	546	672	-0.393	236	310	298	374	29363	33555	19.733	33.818	0	0	0
2	1	13	"ctrl-buffer"	"ctrl-buffer"	6240	17630	100	72	75	18	24	71	71	71	14	19	21	8	0	64	67	17	25	54	54	55	7	12	62	26	0	0.100	0.308	1.273	1.093	3.623	2.393	0.098	80	452	100	11	17	-3.322	1	10	4	13	5993	5331	0.286	1.714	-50	0	0
2	2	13	"ctrl-buffer"	"ctrl-buffer"	6420	17620	100	70	76	61	80	70	70	70	14	20	12	2	0	56	58	12	20	51	51	52	7	13	37	18	0	0.000	0.857	1.250	1.447	3.641	4.311	0.096	80	424	100	5	13	Error	0	5	6	7	6099	4635	0.429	0.857	-50	0	0
2	3	13	"ctrl-buffer"	"ctrl-buffer"	6600	17620	100	66	69	20	28	67	67	68	14	20	16	7	0	51	58	26	44	48	48	48	6	12	33	15	0	-0.333	0.200	1.875	1.300	4.238	1.056	0.100	80	404	100	2	12	Error	-1	3	2	10	5554	4618	0.071	1.667	-50	0	0
2	4	13	"ctrl-buffer"	"ctrl-buffer"	6760	17630	90	78	83	23	27	71	71	73	17	23	38	9	0	62	69	24	34	48	48	49	9	18	59	38	0	0.500	0.571	0.857	0.974	3.506	1.302	0.199	52	359	100	21	33	-1.000	7	14	12	21	4314	3593	0.588	2.222	0	0	0
2	5	13	"ctrl-buffer"	"ctrl-buffer"	6950	17620	100	64	68	17	25	69	69	71	16	22	12	3	0	48	53	25	47	48	48	49	9	18	12	7	0	100000.000	-0.200	2.391	1.722	4.093	2.920	0.013	80	449	100	-5	4	16.610	-5	0	-1	5	5403	4247	-0.187	0.444	-50	0	0
2	6	13	"ctrl-buffer"	"ctrl-buffer"	7130	17620	100	72	75	24	32	69	69	71	14	19	27	12	0	54	61	41	67	48	48	49	7	14	43	16	0	0.500	0.462	1.316	1.336	3.525	0.494	0.084	80	430	100	9	19	-1.000	3	6	6	13	6019	4849	0.286	1.714	-50	0	0
2	7	13	"ctrl-buffer"	"ctrl-buffer"	7310	17620	100	77	80	25	31	67	67	69	14	20	37	11	0	51	54	12	22	45	45	46	7	15	40	15	0	1.667	1.444	1.733	1.898	3.366	6.014	0.073	80	420	100	16	22	0.737	10	6	13	9	6394	4308	0.786	1.143	-50	0	0
2	8	13	"ctrl-buffer"	"ctrl-buffer"	7490	17620	100	69	69	12	17	66	66	67	15	22	16	2	0	46	48	10	20	43	43	43	5	11	28	18	0	1.000	0.600	1.333	1.436	3.990	12.274	0.017	80	420	100	6	8	0.000	3	3	3	5	5544	3824	0.133	1.000	-50	0	0
2	9	13	"ctrl-buffer"	"ctrl-buffer"	7660	17620	100	81	84	29	34	66	66	75	81	108	3	1	0	53	61	27	44	43	43	44	8	18	55	33	0	1.500	1.000	1.236	1.154	3.663	3.570	0.206	80	384	100	25	36	0.585	15	10	18	18	6726	4872	0.111	2.125	-50	0	0
2	10	13	"ctrl-buffer"	"ctrl-buffer"	7840	17620	100	66	70	19	27	66	66	68	15	22	18	7	0	46	51	18	35	43	43	43	5	11	38	17	0	0.000	0.500	1.251	1.083	4.538	2.403	0.128	80	442	100	3	12	Error	0	3	4	8	5592	4062	0.133	1.600	-50	0	0
2	11	13	"ctrl-buffer"	"ctrl-buffer"	8020	17620	100	67	72	19	26	68	68	68	15	22	16	6	0	48	52	17	32	44	44	45	21	46	7	3	0	-0.250	0.500	1.833	1.822	2.884	0.188	0.039	80	432	100	3	12	Error	-1	4	4	8	5726	4173	0.267	0.333	-50	0	0
2	12	13	"ctrl-buffer"	"ctrl-buffer"	8200	17620	100	76	82	26	31	69	69	70	15	21	36	20	0	49	52	15	28	45	45	47	22	46	8	1	0	1.750	1.857	2.417	2.329	3.000	0.508	0.047	80	420	100	11	20	0.807	7	4	13	7	6560	4143	0.800	0.227	-50	0	0
2	13	13	"ctrl-buffer"	"ctrl-buffer"	8370	17620	100	71	77	34	44	69	69	71	16	22	23	12	0	47	53	22	41	45	45	46	8	17	23	16	0	1.000	1.000	2.571	2.259	3.935	3.665	0.073	80	430	100	4	16	0.000	2	2	8	8	6171	4222	0.375	0.875	-50	0	0
2	14	13	"ctrl-buffer"	"ctrl-buffer"	8550	17620	100	75	88	63	71	68	68	70	17	24	31	13	0	59	74	54	72	44	44	45	8	17	68	48	0	0.467	0.667	1.000	0.868	3.534	1.201	0.625	80	420	100	22	50	-1.100	7	15	20	30	7012	5922	1.059	3.625	-50	0	0
2	15	13	"ctrl-buffer"	"ctrl-buffer"	8730	17620	100	74	78	22	28	70	70	79	86	108	1	0	0	51	58	27	46	46	46	64	296	462	0	0	0	0.800	0.667	2.000	1.516	3.424	8.532	0.038	80	432	100	9	20	-0.322	4	5	8	12	6225	4662	-0.012	-0.020	-50	0	0
2	16	13	"ctrl-buffer"	"ctrl-buffer"	8910	17620	100	75	78	19	24	70	70	72	23	31	15	3	0	52	57	17	29	45	45	48	14	29	23	15	0	0.714	0.667	1.250	1.286	3.510	5.723	0.040	80	420	100	12	20	-0.485	5	7	8	12	6205	4590	0.261	0.643	-50	0	0
2	17	13	"ctrl-buffer"	"ctrl-buffer"	9090	17620	100	78	76	16	21	68	68	69	14	20	35	8	0	52	55	13	23	45	45	48	19	39	11	5	0	1.429	0.800	1.400	1.475	3.145	0.175	0.033	80	408	100	17	18	0.515	10	7	8	10	6091	4366	0.500	0.368	-50	0	0
2	18	13	"ctrl-buffer"	"ctrl-buffer"	9260	17620	100	73	82	55	67	68	68	71	24	33	15	5	0	52	54	15	27	45	45	46	8	17	38	21	0	0.714	1.556	1.343	1.395	3.965	5.599	0.248	80	408	100	12	23	-0.485	5	7	14	9	6536	4302	0.458	1.000	-50	0	0
2	19	13	"ctrl-buffer"	"ctrl-buffer"	9440	17620	100	71	76	24	31	67	67	72	24	33	21	3	0	53	56	14	25	45	45	46	9	19	45	22	0	0.500	0.818	1.742	1.491	3.219	7.374	0.095	80	440	100	12	20	-1.000	4	8	9	11	6065	4455	0.167	1.111	-50	0	0
2	20	13	"ctrl-buffer"	"ctrl-buffer"	9620	17620	100	76	80	24	30	69	69	70	16	22	32	13	0	49	52	14	26	44	44	45	7	15	32	20	0	1.400	1.375	2.286	1.852	4.368	3.980	0.099	80	420	100	12	19	0.485	7	5	11	8	6411	4142	0.625	1.000	-50	0	0
2	21	13	"ctrl-buffer"	"ctrl-buffer"	9800	17620	100	70	74	22	29	69	69	71	15	21	20	7	0	49	52	17	32	44	44	45	7	15	45	15	0	0.200	0.625	2.094	1.869	3.405	2.261	0.183	80	408	100	6	13	-2.322	1	5	5	8	5951	4149	0.200	1.000	-50	0	0
2	22	13	"ctrl-buffer"	"ctrl-buffer"	9970	17620	100	71	76	24	31	69	69	71	15	21	26	8	0	51	57	32	56	45	45	46	7	15	41	17	0	0.333	0.583	1.889	1.675	2.905	0.991	0.231	80	408	100	8	19	-1.585	2	6	7	12	6104	4557	0.333	1.571	-50	0	0
2	23	13	"ctrl-buffer"	"ctrl-buffer"	10150	17620	100	74	76	17	22	69	69	71	15	21	22	6	0	53	55	13	23	47	47	48	8	16	38	15	0	0.833	0.875	1.278	1.306	3.133	1.330	0.093	80	452	100	11	15	-0.263	5	6	7	8	6098	4401	0.333	0.875	-50	0	0
2	24	13	"ctrl-buffer"	"ctrl-buffer"	10330	17620	70	98	361	903	250	70	70	72	15	20	62	50	0	79	210	345	164	47	47	48	8	16	78	71	0	0.875	1.785	0.972	1.089	3.887	3.169	0.551	32	236	100	60	454	-0.193	28	32	291	163	11548	6707	19.267	20.250	0	0	0
2	1	14	"malY"	"STM1464"	6250	17810	100	91	98	36	36	70	70	71	15	21	63	32	0	415	409	137	33	55	55	55	7	12	100	100	0	0.058	0.079	0.068	0.064	2.720	0.089	0.271	80	484	100	381	382	-4.100	21	360	28	354	7875	32703	1.800	50.571	0	0	0
2	2	14	""	"STM1865"	6420	17820	100	123	134	48	35	69	69	72	18	25	96	73	0	467	506	215	42	55	55	57	10	17	100	100	0	0.131	0.144	0.136	0.133	1.700	0.131	0.588	80	458	100	466	516	-2.932	54	412	65	451	10696	40457	3.444	44.900	0	0	0
2	3	14	"yheU"	"STM3463"	6590	17810	110	335	363	163	44	69	69	72	19	26	100	100	0	1137	1137	609	53	51	51	53	15	28	100	100	0	0.245	0.271	0.257	0.271	1.365	0.247	0.872	80	535	100	1352	1380	-2.030	266	1086	294	1086	29018	90957	15.316	72.267	0	0	0
2	4	14	""	"STM2507"	6780	17810	100	136	143	47	32	71	71	73	16	21	92	82	0	2121	2025	708	34	50	50	51	11	21	100	100	0	0.031	0.036	0.033	0.033	1.631	0.036	0.678	80	485	100	2136	2047	-4.994	65	2071	72	1975	11401	162014	4.375	179.455	0	0	0
2	5	14	"ilvY"	"STM3908"	6960	17810	100	887	839	209	24	71	71	72	15	20	100	100	0	5896	5731	1178	20	49	49	49	6	12	100	100	0	0.140	0.135	0.132	0.130	1.319	0.133	0.942	80	474	100	6663	6450	-2.841	816	5847	768	5682	67111	458511	51.133	947.000	0	0	0
2	6	14	""	"STM2906"	7140	17810	100	104	112	38	33	72	72	73	17	23	71	47	0	724	663	253	38	49	49	49	6	12	100	100	0	0.047	0.065	0.057	0.052	2.475	0.061	0.396	80	462	100	707	654	-4.399	32	675	40	614	8986	53055	2.294	102.333	0	0	0
2	7	14	"ssaR"	"STM1419"	7310	17800	100	245	267	126	47	69	69	72	18	25	98	97	0	2943	3127	1482	47	46	46	48	13	27	100	100	0	0.061	0.064	0.062	0.060	1.429	0.066	0.854	80	440	100	3073	3279	-4.041	176	2897	198	3081	21374	250144	10.833	236.846	0	0	0
2	8	14	"pykF"	"STM1378"	7480	17800	100	838	1609	1879	116	67	67	69	16	23	100	100	0	466	868	968	111	44	44	45	13	28	100	98	0	1.827	1.871	1.688	1.665	1.959	2.012	0.845	80	462	100	1193	2366	0.869	771	422	1542	824	128732	69440	96.250	63.308	0	0	0
2	9	14	"gyrB"	"STM3835"	7670	17810	110	1269	1691	1350	79	66	66	68	15	22	100	100	0	2695	3428	2683	78	43	43	44	6	13	100	100	0	0.454	0.480	0.458	0.455	1.719	0.445	0.768	80	548	100	3855	5010	-1.140	1203	2652	1625	3385	135300	274244	108.200	564.000	0	0	0
2	10	14	"serC"	"STM0977"	7850	17810	110	676	979	836	85	66	66	68	15	22	100	100	0	1096	1325	995	75	44	44	45	7	15	100	100	0	0.580	0.713	0.699	0.664	1.902	0.727	0.704	80	536	100	1662	2194	-0.786	610	1052	913	1281	78312	105976	60.733	182.857	0	0	0
2	11	14	"cbiA"	"STM2035"	8030	17800	100	138	280	347	123	67	67	68	15	22	88	75	0	319	922	1485	161	44	44	45	6	13	100	97	0	0.258	0.243	0.237	0.270	2.936	0.224	0.888	80	452	100	346	1091	-1.954	71	275	213	878	22415	73733	14.133	146.167	0	0	0
2	12	14	"hin"	"STM2772"	8200	17800	110	185	263	227	86	65	65	67	14	20	93	90	0	1080	1500	1500	100	44	44	47	16	34	100	100	0	0.116	0.136	0.136	0.117	2.193	0.137	0.881	80	510	100	1156	1654	-3.110	120	1036	198	1456	21040	120016	14.000	90.813	0	0	0
2	13	14	"yfiA"	"STM2665"	8380	17810	110	8952	8812	3769	42	69	69	70	17	24	100	100	0	923	848	349	41	45	45	48	16	33	100	100	0	10.117	10.888	10.853	10.789	1.371	11.161	0.937	80	536	100	9761	9546	3.339	8883	878	8743	803	704925	67876	514.235	50.000	0	0	0
2	14	14	""	"STM0382"	8560	17800	110	411	432	78	18	70	70	71	17	23	100	100	0	10626	10880	1427	13	46	46	47	8	17	100	100	0	0.032	0.033	0.033	0.033	1.161	0.033	0.941	80	510	100	10921	11196	-4.955	341	10580	362	10834	34556	870374	21.235	1354.125	0	0	0
2	15	14	"ybbP"	"STM0508"	8730	17800	100	1728	1718	357	20	70	70	71	16	22	100	100	0	10837	10839	1512	13	47	47	49	12	24	100	100	0	0.154	0.153	0.154	0.150	1.168	0.152	0.951	80	452	100	12448	12440	-2.702	1658	10790	1648	10792	137422	867101	102.938	899.167	0	0	0
2	16	14	"fepE"	"STM0589"	8910	17790	110	741	711	152	21	69	69	70	14	20	100	100	0	10848	10665	1294	12	47	47	55	34	61	100	100	0	0.062	0.060	0.062	0.058	1.368	0.061	0.946	80	510	100	11473	11260	-4.007	672	10801	642	10618	56878	853238	45.786	312.059	0	0	0
2	17	14	"trpL"	"STM1722"	9090	17800	100	73	86	46	53	68	68	69	14	20	33	17	0	84	139	156	112	47	47	56	39	69	47	18	0	0.135	0.196	0.376	0.349	3.357	0.247	0.302	80	452	100	42	110	-2.888	5	37	18	92	6868	11127	1.214	2.128	-50	0	0
2	18	14	"ivbL"	"STM3797"	9260	17800	100	183	186	57	30	67	67	69	15	21	100	98	0	285	297	66	22	45	45	45	6	13	100	100	0	0.483	0.472	0.436	0.442	1.561	0.465	0.709	80	472	100	356	371	-1.049	116	240	119	252	14861	23760	7.800	42.000	0	0	0
2	19	14	"murI"	"STM4131"	9440	17800	60	233	229	157	68	67	67	69	17	24	75	71	0	614	787	718	91	46	46	54	63	116	81	75	0	0.292	0.219	0.306	0.276	2.789	0.169	0.579	32	176	100	734	903	-1.775	166	568	162	741	7322	25170	9.412	11.635	0	0	0
2	20	14	"EMPTY"	"EMPTY"	9620	17800	100	70	68	14	20	66	66	68	15	22	16	1	0	44	46	6	13	44	44	45	6	13	18	5	0	100000.000	1.000	2.000	2.012	3.155	19.737	0.007	80	484	100	4	4	16.610	4	0	2	2	5447	3660	0.000	0.167	-75	0	0
2	21	14	"EMPTY"	"EMPTY"	9800	17800	100	72	72	15	20	69	69	70	15	21	16	3	0	43	43	6	13	44	44	45	6	13	12	3	0	-3.000	-3.000	3.000	2.092	4.391	63.136	0.001	80	464	100	2	2	Error	3	-1	3	-1	5721	3472	0.133	-0.333	-75	0	0
2	22	14	"EMPTY"	"EMPTY"	9980	17800	100	69	71	13	18	70	70	72	15	20	12	1	0	47	46	6	13	45	45	46	7	15	15	1	0	-0.500	1.000	2.400	2.592	3.290	38.828	0.003	80	464	100	1	2	Error	-1	2	1	1	5644	3701	-0.067	0.000	-75	0	0
2	23	14	"EMPTY"	"EMPTY"	10160	17800	100	75	76	16	21	69	69	70	14	20	26	8	0	52	53	9	16	47	47	48	7	14	33	15	0	1.200	1.167	1.403	1.694	3.384	48.619	0.001	80	452	100	11	13	0.263	6	5	7	6	6075	4255	0.429	0.714	-75	0	0
2	24	14	"EMPTY"	"EMPTY"	10330	17800	100	70	70	14	20	68	68	70	15	21	16	3	0	47	47	5	10	48	48	48	8	16	6	0	0	-2.000	-2.000	2.500	1.975	4.316	105.508	0.000	80	504	100	1	1	Error	2	-1	2	-1	5599	3783	0.000	-0.125	-75	0	0
3	1	1	"yjiW"	"STM4523"	10700	15550	130	135	139	51	36	69	69	71	18	25	84	70	0	497	626	492	78	49	49	63	57	90	97	90	0	0.147	0.121	0.130	0.130	2.370	0.086	0.521	120	729	100	514	647	-2.763	66	448	70	577	16622	75158	3.778	9.877	0	0	0
3	2	1	"yjjW"	"STM4565"	10880	15550	130	314	317	57	17	69	69	73	20	27	100	100	0	3193	3170	575	18	47	47	58	55	94	100	100	0	0.078	0.079	0.079	0.079	1.244	0.078	0.893	120	563	100	3391	3371	-3.683	245	3146	248	3123	38091	380385	12.200	56.582	0	0	0
3	3	1	"yibL"	"STM3689"	11050	15540	140	258	351	287	81	69	69	71	16	22	95	91	0	734	1254	1294	103	49	49	64	66	103	98	94	0	0.276	0.234	0.244	0.241	2.168	0.208	0.822	156	684	100	874	1487	-1.858	189	685	282	1205	54786	195573	17.500	18.030	0	0	0
3	4	1	"fba"	"STM3068"	11240	15550	130	13732	13777	1432	10	73	73	82	34	41	100	100	0	4838	4903	591	12	51	51	61	55	90	100	100	0	2.853	2.824	2.810	2.832	1.117	2.824	0.961	120	577	100	18446	18556	1.513	13659	4787	13704	4852	1653188	588347	402.794	88.036	0	0	0
3	5	1	"yhaH"	"STM3234"	11420	15540	130	407	611	581	95	77	77	89	41	46	100	92	0	422	571	540	94	50	50	54	20	37	100	100	0	0.887	1.025	1.119	0.971	2.082	1.035	0.827	120	608	100	702	1055	-0.173	330	372	534	521	73345	68570	12.732	25.850	0	0	0
3	6	1	"rpoD"	"STM3211"	11600	15550	130	10349	10386	849	8	78	78	85	33	38	100	100	0	7488	7416	660	8	50	50	55	21	38	100	100	0	1.381	1.399	1.381	1.401	1.100	1.391	0.970	120	552	100	17709	17674	0.466	10271	7438	10308	7366	1246283	889906	312.152	350.524	0	0	0
3	7	1	""	"STM2551"	11770	15550	130	401	420	131	31	76	76	81	45	55	100	100	0	5391	5482	830	15	49	49	55	23	41	100	100	0	0.061	0.063	0.060	0.062	1.278	0.060	0.786	120	536	100	5667	5777	-4.039	325	5342	344	5433	50354	657795	7.533	235.957	0	0	0
3	8	1	"gltI"	"STM0665"	11950	15540	130	27022	26771	3656	13	80	80	116	112	96	100	100	0	4422	4422	456	10	50	50	57	23	40	100	100	0	6.162	6.105	6.105	6.065	1.086	6.234	0.981	120	553	100	31314	31063	2.623	26942	4372	26691	4372	3212547	530689	237.991	189.783	0	0	0
3	9	1	"nagC"	"STM0682"	12130	15550	140	760	756	199	26	81	81	121	112	92	98	97	0	3149	3061	784	25	51	51	56	20	35	100	100	0	0.219	0.224	0.218	0.224	1.514	0.199	0.790	156	581	100	3777	3685	-2.190	679	3098	675	3010	118003	477574	5.670	150.250	0	0	0
3	10	1	"glnS"	"STM0686"	12300	15550	130	3126	3139	271	8	80	80	102	71	69	100	100	0	10426	10266	943	9	56	56	71	44	61	100	100	0	0.294	0.300	0.298	0.300	1.079	0.295	0.974	120	510	100	13416	13269	-1.767	3046	10370	3059	10210	376677	1231973	42.775	231.705	0	0	0
3	11	1	"sipD"	"STM2883"	12480	15550	130	13409	13745	1814	13	89	89	118	94	79	100	100	0	4157	4204	580	13	58	58	72	43	59	100	100	0	3.250	3.294	3.282	3.299	1.072	3.306	0.983	120	503	100	17419	17802	1.700	13320	4099	13656	4146	1649441	504516	144.968	96.093	0	0	0
3	12	1	"eutC"	"STM2457"	12650	15550	140	280	435	421	96	85	85	116	96	82	76	51	0	1250	2106	2500	118	56	56	63	25	39	100	99	0	0.163	0.171	0.175	0.158	2.163	0.155	0.833	156	556	100	1389	2400	-2.614	195	1194	350	2050	67824	328554	3.323	81.720	0	0	0
3	13	1	"udp"	"STM3968"	12820	15540	130	10454	10440	1170	11	90	90	133	133	100	100	100	0	3658	3690	370	10	60	60	69	29	42	100	100	0	2.880	2.851	2.856	2.846	1.103	2.911	0.970	120	532	100	13962	13980	1.526	10364	3598	10350	3630	1252814	442816	77.496	124.862	0	0	0
3	14	1	"metR"	"STM3964"	13010	15550	140	1777	1702	530	31	85	85	113	94	83	99	98	0	5290	5149	1380	26	52	52	62	27	43	100	100	0	0.323	0.317	0.315	0.315	1.330	0.311	0.926	156	616	100	6930	6714	-1.630	1692	5238	1617	5097	265557	803239	16.904	188.407	0	0	0
3	15	1	"rthB"	"STM3960"	13180	15550	140	1112	1139	328	28	77	77	92	58	63	100	100	0	4356	4368	1149	26	49	49	58	28	48	100	100	0	0.240	0.246	0.248	0.248	1.520	0.233	0.856	156	527	100	5342	5381	-2.057	1035	4307	1062	4319	177692	681385	18.052	153.929	0	0	0
3	16	1	"yigI"	"STM3956"	13360	15540	140	2027	1907	532	27	76	76	99	96	96	96	96	0	3840	3691	748	20	58	58	70	36	51	100	100	0	0.516	0.504	0.515	0.454	1.808	0.515	0.954	156	553	100	5733	5464	-0.955	1951	3782	1831	3633	297432	575770	18.833	100.583	0	0	0
3	17	1	"corA"	"STM3952"	13530	15550	140	1780	1724	400	23	75	75	88	86	97	99	98	0	5167	5028	1407	27	65	65	80	55	68	99	99	0	0.334	0.332	0.330	0.343	1.449	0.318	0.938	156	559	100	6807	6612	-1.581	1705	5102	1649	4963	269013	784316	19.023	89.964	0	0	0
3	18	1	"yigA"	"STM3948"	13720	15550	140	2645	2613	405	15	75	75	83	48	57	100	100	0	4557	4410	802	18	73	73	104	203	195	100	99	0	0.573	0.585	0.575	0.595	1.242	0.575	0.961	156	651	100	7054	6875	-0.803	2570	4484	2538	4337	407694	687943	52.708	21.212	0	0	0
3	19	1	"priB"	"STM4392"	13900	15540	100	126	175	142	81	74	74	97	160	164	17	7	0	133	207	191	92	69	69	120	276	230	13	6	0	0.813	0.732	0.707	0.781	2.774	0.616	0.722	80	432	100	116	239	-0.300	52	64	101	138	14032	16557	0.488	0.315	-50	0	0
3	20	1	"ytfJ"	"STM4405"	14080	15550	140	2391	2354	763	32	74	74	86	117	136	98	98	0	2069	2002	583	29	53	53	102	229	224	100	98	0	1.149	1.170	1.164	1.127	1.462	1.190	0.886	156	750	100	4333	4229	0.201	2317	2016	2280	1949	367217	312325	19.385	8.297	0	0	0
3	21	1	"mpl"	"STM4416"	14260	15550	140	1592	1425	579	40	74	74	80	40	50	99	97	0	7913	7125	2756	38	49	49	124	462	372	98	93	0	0.193	0.191	0.191	0.182	1.489	0.191	0.949	156	662	100	9382	8427	-2.373	1518	7864	1351	7076	222262	1111484	33.625	15.154	0	0	0
3	22	1	""	"STM4420"	14430	15550	140	432	439	111	25	68	68	74	39	52	100	98	0	4197	4525	1811	40	48	48	94	374	397	100	100	0	0.088	0.083	0.084	0.084	1.338	0.075	0.890	156	616	100	4513	4848	-3.511	364	4149	371	4477	68431	705950	9.359	11.848	0	0	0
3	23	1	""	"STM4424"	14610	15550	140	223	227	61	26	67	67	70	23	32	100	99	0	4016	3977	1213	30	51	51	64	43	67	100	100	0	0.039	0.041	0.038	0.041	1.683	0.036	0.707	156	548	100	4121	4086	-4.668	156	3965	160	3926	35482	620382	6.826	91.000	0	0	0
3	24	1	""	"STM4428"	14790	15550	150	169	179	70	39	63	63	65	16	24	97	91	0	3495	4101	2465	60	42	42	55	207	376	98	98	0	0.031	0.029	0.028	0.029	1.605	0.027	0.849	156	848	100	3559	4175	-5.026	106	3453	116	4059	27938	639762	7.125	19.546	0	0	0
3	1	2	"clpX"	"STM0449"	10710	15740	130	3329	4697	5070	107	70	70	74	22	29	100	100	0	700	988	1098	111	45	45	47	12	25	97	96	0	4.976	4.907	5.191	5.165	1.878	5.202	0.797	120	522	100	3914	5570	2.315	3259	655	4627	943	563620	118519	210.136	78.417	0	0	0
3	2	2	"ptrB"	"STM1879"	10890	15740	130	1224	1311	799	60	72	72	76	24	31	100	100	0	1876	1952	1017	52	47	47	53	21	39	100	100	0	0.630	0.650	0.633	0.627	1.494	0.674	0.827	120	372	100	2981	3144	-0.667	1152	1829	1239	1905	157378	234251	51.458	90.429	0	0	0
3	3	2	"yihV"	"STM4024"	11070	15730	130	219	245	160	65	71	71	73	17	23	95	90	0	1722	1956	1610	82	50	50	60	31	51	100	100	0	0.089	0.091	0.090	0.088	1.553	0.090	0.874	120	394	100	1820	2080	-3.498	148	1672	174	1906	29430	234744	10.118	61.161	0	0	0
3	4	2	"thiG"	"STM4160"	11250	15730	120	144	171	98	57	76	76	84	39	46	71	42	0	879	1011	839	82	54	54	64	30	46	99	97	0	0.082	0.099	0.091	0.083	2.252	0.096	0.680	120	387	100	893	1052	-3.601	68	825	95	957	20470	121352	2.231	31.567	0	0	0
3	5	2	"thiC"	"STM4164"	11430	15730	130	111	123	46	37	79	79	92	44	47	40	13	0	737	804	494	61	52	52	59	22	37	100	99	0	0.047	0.059	0.062	0.060	2.221	0.049	0.084	120	395	100	717	796	-4.420	32	685	44	752	14797	96469	0.705	33.864	0	0	0
3	6	2	"yjaG"	"STM4169"	11610	15730	130	389	466	363	77	77	77	82	29	35	97	95	0	1422	1732	1428	82	51	51	57	20	35	100	100	0	0.228	0.231	0.220	0.223	1.593	0.227	0.864	120	355	100	1683	2070	-2.136	312	1371	389	1681	55938	207856	13.241	83.750	0	0	0
3	7	2	""	"STM2701"	11780	15720	130	92	118	68	57	73	73	79	49	62	31	22	0	1090	2880	3916	135	51	51	60	26	43	84	77	0	0.018	0.016	0.023	0.030	4.741	0.013	0.621	120	389	100	1058	2874	-5.773	19	1039	45	2829	14169	345590	0.796	108.462	0	0	0
3	8	2	"stfE"	"STM0198"	11960	15720	130	84	106	56	52	75	75	108	115	106	10	0	0	257	1153	1630	141	53	53	64	32	50	87	75	0	0.044	0.028	0.040	0.049	3.081	0.021	0.080	120	399	100	213	1131	-4.503	9	204	31	1100	12731	138391	-0.017	34.031	0	0	0
3	9	2	"eutQ"	"STM2468"	12130	15720	130	90	141	115	81	76	76	107	106	99	22	15	0	330	1334	1916	143	53	53	66	42	63	67	60	0	0.051	0.051	0.065	0.112	5.874	0.044	0.258	120	353	100	291	1346	-4.306	14	277	65	1281	16916	160057	0.321	30.190	0	0	0
3	10	2	"eutN"	"STM2464"	12310	15720	130	95	145	112	77	75	75	82	31	37	43	33	0	235	710	1020	143	53	53	73	53	72	72	53	0	0.110	0.107	0.136	0.168	3.700	0.088	0.424	120	369	100	202	727	-3.186	20	182	70	657	17341	85247	2.032	12.019	0	0	0
3	11	2	"prpB"	"STM0368"	12490	15720	130	255	687	813	118	80	80	94	47	50	60	56	0	276	984	1232	125	53	53	73	53	72	59	55	0	0.785	0.652	0.756	0.906	3.235	0.641	0.773	120	354	100	398	1538	-0.350	175	223	607	931	82479	118057	12.617	17.189	0	0	0
3	12	2	"tus"	"STM1470"	12660	15720	130	230	366	356	97	79	79	93	50	53	65	57	0	684	1157	1352	116	53	53	66	44	66	85	78	0	0.239	0.260	0.274	0.249	2.977	0.243	0.784	120	312	100	782	1391	-2.063	151	631	287	1104	43949	138871	5.460	24.795	0	0	0
3	13	2	"ogt"	"STM1659"	12830	15720	130	329	520	561	107	78	78	107	99	92	92	61	0	687	1143	1369	119	55	55	71	49	69	100	100	0	0.397	0.406	0.432	0.413	1.597	0.373	0.751	120	417	100	883	1530	-1.332	251	632	442	1088	62372	137166	4.172	21.878	0	0	0
3	14	2	"rpmF"	"STM1191"	13020	15720	110	745	959	907	94	73	73	94	80	85	100	95	0	234	276	193	69	50	50	62	45	72	95	83	0	3.652	3.920	3.712	3.729	1.540	4.799	0.772	80	376	100	856	1112	1.869	672	184	886	226	76738	22114	10.813	4.756	0	0	0
3	15	2	"fabG"	"STM1195"	13200	15720	140	1349	1893	2008	106	72	72	78	34	43	98	96	0	891	1342	1386	103	48	48	56	38	67	98	97	0	1.515	1.407	1.387	1.334	1.726	1.515	0.770	156	363	100	2120	3115	0.599	1277	843	1821	1294	295276	209314	53.382	33.842	0	0	0
3	16	2	"phsA"	"STM2065"	13370	15720	130	358	480	358	74	75	75	79	27	34	99	95	0	1274	1406	955	67	54	54	68	36	52	100	100	0	0.232	0.300	0.290	0.279	1.808	0.278	0.675	120	324	100	1503	1757	-2.108	283	1220	405	1352	57611	168743	14.852	37.167	0	0	0
3	17	2	"dacD"	"STM2062"	13550	15720	130	245	250	74	29	75	75	76	17	22	100	100	0	3311	3634	1448	39	67	67	95	70	73	100	100	0	0.052	0.049	0.049	0.048	1.401	0.047	0.812	120	372	100	3414	3742	-4.254	170	3244	175	3567	30017	436038	10.235	50.557	0	0	0
3	18	2	"pefD"	"PSLT016"	13730	15720	130	93	115	74	64	74	74	84	57	67	15	10	0	1827	2954	4184	141	87	87	142	311	219	92	84	0	0.011	0.014	0.014	0.012	2.886	0.015	0.660	120	419	100	1759	2908	-6.517	19	1740	41	2867	13786	354473	0.544	9.042	0	0	0
3	19	2	"ybjG"	"STM0865"	13880	15750	80	408	370	236	63	72	72	93	129	138	65	59	0	3155	2746	2291	83	62	62	228	669	293	67	65	0	0.109	0.111	0.124	0.142	3.474	0.092	0.704	52	279	100	3429	2982	-3.202	336	3093	298	2684	19245	142794	2.147	3.764	0	0	0
3	20	2	"thiM"	"STM2147"	14050	15720	60	193	192	73	38	74	74	89	51	57	81	59	0	1039	1247	805	64	56	56	232	691	297	75	28	0	0.121	0.099	0.101	0.104	1.556	0.086	0.789	32	173	100	1102	1309	-3.046	119	983	118	1191	6139	39912	2.020	1.469	0	0	0
3	21	2	"thiI"	"STM0425"	14230	15730	80	382	412	273	66	73	73	83	59	71	76	71	0	4367	5389	4383	81	51	51	240	1002	417	75	67	0	0.072	0.064	0.065	0.070	2.206	0.057	0.861	52	300	100	4625	5677	-3.804	309	4316	339	5338	21434	280229	5.576	5.139	0	0	0
3	22	2	"hilD"	"STM2875"	14440	15730	130	288	1089	1313	120	69	69	76	48	63	68	60	0	469	1126	1302	115	49	49	170	827	486	41	30	0	0.521	0.947	0.905	0.905	3.009	0.855	0.704	120	439	100	639	2097	-0.939	219	420	1020	1077	130624	135089	21.104	1.156	0	0	0
3	23	2	"prgK"	"STM2871"	14620	15730	130	892	2426	3169	130	67	67	70	19	27	88	81	0	302	1392	1822	130	48	48	57	30	52	73	66	0	3.248	1.755	1.916	2.111	3.368	1.815	0.856	120	337	100	1079	3703	1.700	825	254	2359	1344	291152	167053	124.000	44.500	0	0	0
3	24	2	"nhoA"	"STM1582"	14770	15710	120	105	244	444	181	67	67	69	22	31	61	45	0	138	1213	1810	149	42	42	78	330	423	41	36	0	0.396	0.151	0.247	0.334	5.780	0.080	0.121	120	406	100	134	1348	-1.337	38	96	177	1171	29232	145576	7.955	3.439	0	0	0
3	1	3	"hsdS"	"STM4524"	10720	15890	140	123	183	321	175	68	68	71	19	26	82	66	0	1356	1996	1944	97	46	46	52	20	38	98	96	0	0.042	0.059	0.048	0.048	2.900	0.057	0.078	156	590	100	1365	2065	-4.574	55	1310	115	1950	28555	311442	5.895	97.200	0	0	0
3	2	3	"hisF"	"STM2077"	10900	15890	130	313	534	520	97	70	70	72	18	25	92	87	0	647	1187	1314	110	49	49	57	26	45	98	94	0	0.406	0.408	0.492	0.405	2.485	0.362	0.773	120	380	100	841	1602	-1.299	243	598	464	1138	64035	142464	25.667	43.462	0	0	0
3	3	3	"trmD"	"STM2674"	11080	15890	130	273	732	821	112	73	73	74	20	27	80	73	0	608	1484	1853	124	49	49	58	29	50	78	74	0	0.358	0.459	0.464	0.567	2.705	0.402	0.797	120	407	100	759	2094	-1.483	200	559	659	1435	87832	178113	32.900	49.172	0	0	0
3	4	3	"fruF"	"STM2206"	11260	15900	120	96	168	146	86	72	72	75	20	26	51	40	0	257	968	1342	138	49	49	62	30	48	69	60	0	0.115	0.104	0.144	0.199	4.802	0.090	0.652	120	371	100	232	1015	-3.115	24	208	96	919	20159	116102	4.650	30.200	0	0	0
3	5	3	"asrB"	"STM2549"	11440	15900	140	92	131	79	60	71	71	73	17	23	55	42	0	476	1086	1322	121	49	49	60	27	45	76	68	0	0.049	0.058	0.080	0.113	4.091	0.053	0.778	156	383	100	448	1097	-4.346	21	427	60	1037	20470	169473	3.412	38.000	0	0	0
3	6	3	"sifA"	"STM1224"	11610	15890	130	119	195	177	90	69	69	70	15	21	74	58	0	505	1872	2514	134	49	49	57	28	49	97	95	0	0.110	0.069	0.086	0.085	2.406	0.063	0.782	120	354	100	506	1949	-3.189	50	456	126	1823	23358	224692	8.333	64.821	0	0	0
3	7	3	"cbiM"	"STM2023"	11780	15900	120	221	513	576	112	69	69	71	18	25	97	93	0	431	882	1021	115	49	49	57	30	52	100	98	0	0.398	0.533	0.507	0.463	2.288	0.500	0.662	120	370	100	534	1277	-1.330	152	382	444	833	61539	105834	24.556	27.500	0	0	0
3	8	3	"cbiP"	"STM2019"	11960	15900	130	109	265	319	120	71	71	73	18	24	60	50	0	212	962	1548	160	49	49	63	36	57	65	58	0	0.233	0.212	0.288	0.307	3.963	0.192	0.777	120	409	100	201	1107	-2.101	38	163	194	913	31818	115403	10.667	24.972	0	0	0
3	9	3	"samB"	"PSLT054"	12140	15890	130	84	120	71	59	71	71	72	15	20	47	41	0	428	1189	1575	132	48	48	63	44	69	94	89	0	0.034	0.043	0.044	0.045	2.999	0.029	0.435	120	426	100	393	1190	-4.869	13	380	49	1141	14393	142660	3.200	25.591	0	0	0
3	10	3	"uhpT"	"STM3787"	12320	15900	140	97	144	96	66	70	70	71	15	21	63	45	0	704	1701	2352	138	48	48	64	55	85	91	77	0	0.041	0.045	0.057	0.062	2.623	0.037	0.762	156	418	100	683	1727	-4.603	27	656	74	1653	22407	265426	4.867	29.764	0	0	0
3	11	3	"trpA"	"STM1727"	12500	15900	130	123	293	309	105	73	73	78	29	37	56	48	0	381	1474	1880	127	52	52	69	58	84	75	63	0	0.152	0.155	0.172	0.172	3.395	0.154	0.815	120	364	100	379	1642	-2.718	50	329	220	1422	35108	176876	7.414	24.224	0	0	0
3	12	3	"rhaT"	"STM4050"	12680	15890	150	77	102	58	56	71	71	80	45	56	23	15	0	221	1305	2141	164	53	53	86	164	190	50	44	0	0.036	0.025	0.041	0.064	6.179	0.023	0.665	156	385	100	174	1283	-4.807	6	168	31	1252	15860	203533	0.489	7.433	0	0	0
3	13	3	"glnQ"	"STM0828"	12850	15910	130	238	360	405	112	69	69	74	28	37	89	84	0	393	639	899	140	52	52	76	98	128	85	64	0	0.496	0.496	0.592	0.518	2.303	0.433	0.827	120	414	100	510	878	-1.013	169	341	291	587	43229	76672	10.214	5.745	0	0	0
3	14	3	""	"STM4158"	13020	15900	100	88	92	26	28	69	69	76	40	52	16	5	0	185	183	82	44	49	49	62	53	85	82	61	0	0.140	0.172	0.167	0.163	3.534	0.128	0.198	80	365	100	155	157	-2.840	19	136	23	134	7351	14640	0.400	2.283	0	0	0
3	15	3	""	"STM1260"	13200	15900	130	469	1361	2827	207	70	70	77	40	51	95	85	0	983	1370	1396	101	48	48	58	46	79	95	90	0	0.427	0.977	0.560	0.566	2.717	2.663	0.309	120	432	100	1334	2613	-1.229	399	935	1291	1322	163319	164380	32.100	28.522	0	0	0
3	16	3	""	"PSLT026"	13380	15900	140	200	396	459	115	73	73	78	28	35	74	66	0	953	1954	2448	125	52	52	64	39	60	89	83	0	0.141	0.170	0.161	0.158	3.412	0.158	0.733	156	417	100	1028	2225	-2.827	127	901	323	1902	61755	304796	11.357	48.462	0	0	0
3	17	3	""	"STM4457"	13570	15900	120	117	140	85	60	75	75	78	21	26	64	50	0	442	658	621	94	59	59	86	67	77	94	85	0	0.110	0.109	0.103	0.116	3.058	0.096	0.493	120	394	100	425	664	-3.189	42	383	65	599	16852	78935	2.952	8.537	0	0	0
3	18	3	"metJ"	"STM4099"	13740	15900	120	175	210	129	61	73	73	77	23	29	90	76	0	285	363	267	73	59	59	91	104	114	77	53	0	0.451	0.451	0.462	0.455	2.677	0.339	0.492	120	411	100	328	441	-1.148	102	226	137	304	25167	43585	5.783	2.615	0	0	0
3	19	3	""	"Not LT2a84"	13920	15910	100	80	89	41	46	70	70	75	33	44	16	11	0	273	589	863	146	49	49	100	289	289	41	22	0	0.045	0.035	0.054	0.059	2.975	0.036	0.450	80	374	100	234	559	-4.485	10	224	19	540	7112	47150	0.424	1.692	0	0	0
3	20	3	"traW"	"PSLT091"	14100	15900	140	87	97	40	41	71	71	76	32	42	28	11	0	852	1195	1200	100	49	49	106	284	267	81	60	0	0.020	0.023	0.026	0.026	3.246	0.025	0.480	156	547	100	819	1172	-5.649	16	803	26	1146	15180	186401	0.656	3.835	0	0	0
3	21	3	"traN"	"PSLT095"	14270	15910	140	126	156	90	57	71	71	77	48	62	54	32	0	2256	3208	2896	90	51	51	167	813	486	79	60	0	0.025	0.027	0.027	0.028	2.562	0.026	0.693	156	448	100	2260	3242	-5.325	55	2205	85	3157	24396	500523	1.646	3.740	0	0	0
3	22	3	"trbB"	"PSLT099"	14440	15900	130	101	112	41	36	69	69	71	16	22	75	50	0	925	1093	868	79	50	50	67	126	188	93	88	0	0.037	0.041	0.041	0.041	2.798	0.037	0.568	120	415	100	907	1086	-4.773	32	875	43	1043	13399	131215	2.563	8.143	0	0	0
3	23	3	"traD"	"PSLT104"	14620	15900	130	160	178	74	41	68	68	70	18	25	97	91	0	5066	5326	3035	56	48	48	62	49	79	100	100	0	0.018	0.021	0.020	0.019	1.841	0.020	0.768	120	440	100	5110	5388	-5.769	92	5018	110	5278	21340	639119	6.000	107.429	0	0	0
3	24	3	""	"PSLT109"	14800	15900	130	141	143	38	26	67	67	70	20	28	95	82	0	1075	1136	557	49	45	45	77	274	355	95	85	0	0.072	0.070	0.069	0.070	1.733	0.059	0.711	120	602	100	1104	1167	-3.799	74	1030	76	1091	17141	136264	3.650	3.865	0	0	0
3	1	4	""	"STM2732"	10720	16080	130	75	81	21	25	69	69	70	14	20	35	20	0	191	256	233	91	47	47	53	21	39	95	88	0	0.042	0.057	0.092	0.084	3.138	0.039	0.131	120	551	100	150	221	-4.585	6	144	12	209	9668	30753	0.786	9.667	0	0	0
3	2	4	""	"STM2710"	10890	16080	130	78	88	34	38	69	69	71	17	23	33	18	0	785	1511	2047	135	49	49	59	32	54	100	98	0	0.012	0.013	0.019	0.017	3.482	0.012	0.348	120	429	100	745	1481	-6.354	9	736	19	1462	10545	181295	1.000	45.375	0	0	0
3	3	4	""	"STM1614"	11080	16090	140	416	564	519	92	71	71	75	23	30	100	98	0	1979	2712	2700	99	49	49	60	34	56	99	98	0	0.179	0.185	0.185	0.187	1.856	0.175	0.841	156	442	100	2275	3156	-2.484	345	1930	493	2663	87950	423053	21.261	78.000	0	0	0
3	4	4	"tehB"	"STM1608"	11250	16080	130	507	734	1021	139	71	71	75	24	32	100	99	0	802	1175	1582	134	49	49	58	28	48	100	100	0	0.579	0.589	0.577	0.572	1.572	0.615	0.882	120	363	100	1189	1789	-0.788	436	753	663	1126	88136	141008	27.458	39.893	0	0	0
3	5	4	"tpx"	"STM1682"	11430	16080	130	1748	2006	1626	81	71	71	75	23	30	100	100	0	701	741	554	74	47	47	53	21	39	100	100	0	2.564	2.788	2.792	2.824	1.479	3.093	0.818	120	384	100	2331	2629	1.359	1677	654	1935	694	240712	88871	83.957	32.762	0	0	0
3	6	4	""	"STM1677"	11610	16080	120	240	279	153	54	72	72	73	18	24	100	97	0	2141	2575	1601	62	47	47	54	26	48	100	100	0	0.080	0.082	0.077	0.077	1.467	0.078	0.786	120	406	100	2262	2735	-3.640	168	2094	207	2528	33462	308987	11.444	96.962	0	0	0
3	7	4	"uppS"	"STM0221"	11790	16070	130	140	178	118	66	72	72	74	19	25	79	70	0	600	787	748	95	49	49	58	34	58	98	94	0	0.123	0.144	0.138	0.128	2.603	0.119	0.548	120	401	100	619	844	-3.018	68	551	106	738	21415	94406	5.474	21.441	0	0	0
3	8	4	"yaeD"	"STM0248"	11960	16080	140	318	376	303	80	71	71	74	18	24	98	94	0	1360	1673	1588	94	49	49	61	40	65	99	98	0	0.188	0.188	0.181	0.191	1.721	0.175	0.839	156	433	100	1558	1929	-2.408	247	1311	305	1624	58634	261018	16.778	40.300	0	0	0
3	9	4	"rof"	"STM0237"	12130	16080	100	83	90	36	40	68	68	70	15	21	50	30	0	48	59	34	57	47	47	57	36	63	12	5	0	15.000	1.833	1.494	1.743	3.088	0.876	0.166	80	345	100	16	34	3.907	15	1	22	12	7227	4714	1.333	0.056	-50	0	0
3	10	4	"yeeX"	"STM2059"	12320	16080	140	147	313	520	166	67	67	69	15	21	79	69	0	110	242	426	176	46	46	54	39	72	58	46	0	1.250	1.255	1.344	1.382	3.807	1.298	0.609	156	445	100	144	442	0.322	80	64	246	196	48864	37685	16.267	4.821	0	0	0
3	11	4	"sbcB"	"STM2067"	12500	16070	130	188	206	99	48	69	69	81	72	88	76	35	0	716	900	658	73	48	48	93	244	262	90	67	0	0.178	0.161	0.169	0.166	2.041	0.149	0.626	120	373	100	787	989	-2.489	119	668	137	852	24773	107942	1.736	3.307	0	0	0
3	12	4	"fixC"	"STM0077"	12670	16080	130	453	443	309	69	71	71	85	80	94	72	65	0	3795	3997	1890	47	50	50	115	274	238	100	100	0	0.102	0.094	0.090	0.061	2.992	0.091	0.592	120	389	100	4127	4319	-3.293	382	3745	372	3947	53207	479674	4.475	14.168	-100	0	0
3	13	4	"yjbC"	"STM4193"	12840	16090	140	486	602	472	78	69	69	76	51	67	98	96	0	1939	2323	1646	70	50	50	81	140	172	99	98	0	0.221	0.234	0.213	0.223	1.377	0.244	0.855	156	443	100	2306	2806	-2.180	417	1889	533	2273	93890	362327	10.314	16.014	0	0	0
3	14	4	"dinF"	"STM4238"	13020	16080	130	193	236	144	61	69	69	75	44	58	96	77	0	2901	3840	3322	86	48	48	62	67	108	100	100	0	0.043	0.044	0.043	0.043	1.441	0.041	0.824	120	445	100	2977	3959	-4.524	124	2853	167	3792	28318	460842	3.659	56.388	0	0	0
3	15	4	""	"STM4267"	13200	16080	130	1141	1198	635	53	71	71	76	35	46	100	100	0	1269	1311	589	44	48	48	58	61	105	100	100	0	0.876	0.892	0.897	0.875	1.453	0.914	0.785	120	463	100	2291	2390	-0.190	1070	1221	1127	1263	143740	157274	32.057	20.541	0	0	0
3	16	4	"malE"	"STM4229"	13380	16080	130	1568	2202	1386	62	72	72	76	22	28	100	100	0	3788	5360	3401	63	48	48	57	30	52	100	100	0	0.400	0.401	0.396	0.401	1.299	0.387	0.898	120	415	100	5236	7442	-1.322	1496	3740	2130	5312	264235	643166	96.636	176.767	0	0	0
3	17	4	"yfdZ"	"STM2402"	13550	16080	130	4393	4309	1145	26	79	79	89	36	40	100	100	0	7208	7225	1754	24	57	57	77	62	80	100	100	0	0.603	0.590	0.587	0.583	1.154	0.589	0.967	120	418	100	11465	11398	-0.729	4314	7151	4230	7168	517044	866985	117.222	115.290	0	0	0
3	18	4	"yfcA"	"STM2382"	13730	16080	130	98	105	37	35	83	83	95	44	46	16	4	0	667	808	748	92	67	67	101	116	114	91	82	0	0.025	0.030	0.038	0.037	2.949	0.028	0.166	120	546	100	615	763	-5.322	15	600	22	741	12595	96975	0.227	6.095	0	0	0
3	19	4	"ybdB"	"STM0599"	13890	16060	70	96	101	29	28	78	78	84	28	33	34	12	0	343	346	160	46	82	82	139	132	94	81	43	0	0.069	0.087	0.102	0.093	4.026	0.057	0.181	32	215	100	279	287	-3.858	18	261	23	264	3243	11064	0.607	1.568	0	0	0
3	20	4	"fsr"	"STM0493"	14090	16080	130	203	248	203	81	75	75	83	44	53	85	63	0	2245	3165	3400	107	56	56	99	104	105	100	100	0	0.058	0.056	0.051	0.050	1.810	0.054	0.797	120	511	100	2317	3282	-4.096	128	2189	173	3109	29754	379843	3.750	29.481	0	0	0
3	21	4	"ybbB"	"STM0513"	14270	16090	130	224	272	229	84	70	70	74	24	32	96	91	0	1603	1978	2034	102	49	49	66	56	84	100	100	0	0.099	0.105	0.101	0.099	1.499	0.103	0.877	120	418	100	1708	2131	-3.335	154	1554	202	1929	32649	237391	8.250	34.143	0	0	0
3	22	4	"lpxH"	"STM0535"	14450	16090	130	133	154	85	55	68	68	71	17	23	90	78	0	1154	1575	1530	97	48	48	58	40	68	100	100	0	0.059	0.056	0.055	0.054	1.697	0.052	0.833	120	454	100	1171	1613	-4.089	65	1106	86	1527	18420	189016	4.882	37.925	0	0	0
3	23	4	""	"STM0563"	14610	16080	100	82	84	27	32	68	68	70	14	20	50	35	0	51	57	21	36	47	47	56	41	73	10	1	0	3.500	1.600	2.286	2.400	2.816	0.134	0.027	80	362	100	18	26	1.807	14	4	16	10	6755	4529	1.000	0.024	-50	0	0
3	24	4	"fepD"	"STM0592"	14800	16080	130	97	106	37	34	69	69	71	16	22	70	40	0	1897	2441	2376	97	46	46	56	51	91	100	100	0	0.015	0.015	0.016	0.014	2.052	0.014	0.661	120	637	100	1879	2432	-6.047	28	1851	37	2395	12732	292865	2.188	46.765	0	0	0
3	1	5	"yeaZ"	"STM1820"	10730	16250	130	178	202	91	45	71	71	73	19	26	99	95	0	1785	2090	1246	59	46	46	52	21	40	100	100	0	0.062	0.064	0.060	0.061	1.493	0.060	0.769	120	520	100	1846	2175	-4.023	107	1739	131	2044	24197	250833	6.789	97.048	0	0	0
3	2	5	"ymgE"	"STM1797"	10900	16260	130	786	1030	795	77	72	72	74	22	29	100	100	0	246	296	197	66	47	47	54	30	55	96	92	0	3.588	3.847	3.564	3.879	1.818	4.549	0.616	120	367	100	913	1207	1.843	714	199	958	249	123651	35514	43.455	8.067	0	0	0
3	3	5	"narJ"	"STM1762"	11080	16260	130	124	135	55	40	71	71	74	22	29	83	59	0	1270	1420	664	46	48	48	56	31	55	100	100	0	0.043	0.047	0.041	0.039	2.030	0.046	0.542	120	356	100	1275	1436	-4.527	53	1222	64	1372	16143	170365	2.773	44.000	0	0	0
3	4	5	"manY"	"STM1831"	11270	16250	140	2340	2741	1981	72	72	72	80	60	75	98	95	0	1052	1327	1119	84	48	48	53	20	37	99	98	0	2.259	2.087	2.186	2.145	2.130	2.163	0.690	156	345	100	3272	3948	1.176	2268	1004	2669	1279	427671	206961	44.350	63.700	0	0	0
3	5	5	"minD"	"STM1815"	11430	16260	130	3943	4660	2542	54	76	76	86	63	73	100	100	0	1359	1668	1006	60	47	47	52	17	32	100	100	0	2.947	2.828	2.811	2.891	1.369	2.862	0.877	120	358	100	5179	6205	1.559	3867	1312	4584	1621	559243	200114	72.603	95.059	0	0	0
3	6	5	"ycgB"	"STM1804"	11610	16250	130	2242	2545	1534	60	76	76	81	29	35	99	99	0	2129	2361	1344	56	48	48	54	20	37	100	100	0	1.041	1.067	1.054	1.045	1.340	1.097	0.919	120	430	100	4247	4782	0.058	2166	2081	2469	2313	305386	283369	84.966	115.350	0	0	0
3	7	5	"glnA"	"STM4007"	11790	16260	130	332	425	377	88	74	74	78	25	32	93	86	0	1188	1885	2219	117	49	49	56	26	46	100	98	0	0.227	0.191	0.186	0.193	2.160	0.156	0.789	120	433	100	1397	2187	-2.142	258	1139	351	1836	50953	226179	13.880	70.346	0	0	0
3	8	5	"yijC"	"STM4127"	11970	16260	130	172	398	653	164	71	71	75	22	29	75	62	0	353	971	1651	170	48	48	56	33	58	80	73	0	0.331	0.354	0.339	0.364	3.086	0.344	0.752	120	400	100	406	1250	-1.594	101	305	327	923	47770	116484	14.682	27.727	0	0	0
3	9	5	""	"STM4080"	12140	16260	130	221	1018	2005	196	69	69	71	16	22	77	66	0	176	952	1670	175	47	47	52	26	50	62	59	0	1.178	1.049	1.269	1.191	3.825	1.180	0.864	120	424	100	281	1854	0.237	152	129	949	905	122156	114286	59.188	34.615	0	0	0
3	10	5	"sbp"	"STM4063"	12320	16260	130	93	127	120	94	68	68	70	17	24	66	41	0	870	2102	4277	203	46	46	51	24	47	99	95	0	0.030	0.029	0.031	0.039	3.509	0.026	0.827	120	398	100	849	2115	-5.043	25	824	59	2056	15285	252253	3.353	85.458	0	0	0
3	11	5	""	"STM4051"	12500	16260	140	77	92	47	51	69	69	82	72	87	11	5	0	142	759	1381	181	47	47	90	240	266	42	32	0	0.084	0.032	0.065	0.093	5.939	0.025	0.458	156	381	100	103	735	-3.570	8	95	23	712	14423	118354	0.139	2.788	0	0	0
3	12	5	"fdhD"	"STM4038"	12660	16260	100	91	99	37	37	69	69	71	32	45	31	15	0	127	176	138	78	48	48	64	98	153	41	20	0	0.278	0.234	0.346	0.295	2.902	0.155	0.359	80	311	100	101	158	-1.844	22	79	30	128	7896	14076	0.875	1.143	0	0	0
3	13	5	"rplQ"	"STM3414"	12850	16270	130	405	591	850	143	71	71	81	61	75	90	77	0	388	653	1362	208	48	48	77	128	166	77	58	0	0.982	0.860	0.928	0.974	2.104	0.602	0.611	120	458	100	674	1125	-0.026	334	340	520	605	70976	78406	8.361	4.500	0	0	0
3	14	5	"rpmD"	"STM3422"	13040	16240	110	97	179	217	121	72	72	85	71	83	28	21	0	70	150	203	135	46	46	65	87	133	26	15	0	1.042	1.029	1.165	1.166	4.123	0.907	0.371	80	416	100	49	211	0.059	25	24	107	104	14338	12007	1.324	0.977	0	0	0
3	15	5	"rplX"	"STM3429"	13220	16260	100	247	316	269	85	72	72	80	55	68	82	65	0	110	140	104	74	45	45	53	60	113	53	23	0	2.692	2.568	2.591	2.862	2.338	2.733	0.509	80	353	100	240	339	1.429	175	65	244	95	25255	11186	4.291	1.450	0	0	0
3	16	5	"rplP"	"STM3433"	13390	16260	130	545	866	1234	142	70	70	76	58	76	96	85	0	225	360	445	123	46	46	50	19	38	95	89	0	2.654	2.535	2.399	2.576	1.893	2.977	0.883	120	390	100	654	1110	1.408	475	179	796	314	103889	43224	13.621	16.316	0	0	0
3	17	5	"rplB"	"STM3437"	13560	16260	130	871	1087	927	85	76	76	86	63	73	96	90	0	810	904	740	81	49	49	69	71	102	91	84	0	1.045	1.182	1.180	1.282	2.127	1.308	0.658	120	417	100	1556	1866	0.063	795	761	1011	855	130477	108528	15.889	11.761	0	0	0
3	18	5	"yheN"	"STM3451"	13720	16270	90	100	125	125	100	78	78	89	46	51	19	5	0	243	390	509	130	51	51	106	163	153	51	26	0	0.115	0.139	0.166	0.152	3.140	0.185	0.560	52	319	100	214	386	-3.126	22	192	47	339	6525	20261	0.783	1.742	0	0	0
3	19	5	""	"STM4465"	13920	16260	130	86	98	42	42	77	77	91	57	62	14	5	0	1140	1429	1438	100	53	53	108	141	130	94	88	0	0.008	0.015	0.025	0.020	3.021	0.017	0.108	120	620	100	1096	1397	-6.916	9	1087	21	1376	11805	171525	0.123	9.369	0	0	0
3	20	5	"idnR"	"STM4481"	14100	16270	130	106	124	56	45	68	68	81	48	59	41	20	0	998	1173	1049	89	48	48	90	281	312	81	68	0	0.040	0.050	0.048	0.056	2.588	0.039	0.299	120	463	100	988	1181	-4.644	38	950	56	1125	14909	140731	0.896	3.854	0	0	0
3	21	5	"yjiG"	"STM4513"	14270	16270	130	278	1112	2261	203	70	70	76	34	44	81	71	0	134	388	651	167	48	48	72	111	154	43	29	0	2.419	3.065	3.078	2.941	3.426	3.826	0.744	120	478	100	294	1382	1.274	208	86	1042	340	133449	46600	30.471	2.847	0	0	0
3	22	5	"yjjI"	"STM4566"	14460	16270	130	149	192	145	75	68	68	73	29	39	80	62	0	1319	1994	2168	108	46	46	51	25	49	99	98	0	0.064	0.064	0.067	0.071	2.296	0.058	0.696	120	437	100	1354	2072	-3.974	81	1273	124	1948	23099	239332	4.103	77.720	0	0	0
3	23	5	"sthA"	"STM4594"	14630	16270	130	80	91	47	51	67	67	70	15	21	36	23	0	619	1034	1440	139	45	45	54	45	83	91	76	0	0.023	0.024	0.036	0.037	4.622	0.020	0.404	120	448	100	587	1013	-5.464	13	574	24	989	10888	124028	1.400	21.778	0	0	0
3	24	5	""	"STM3736"	14810	16270	130	89	107	62	57	68	68	70	15	21	58	36	0	506	906	1039	114	44	44	51	40	78	95	87	0	0.045	0.045	0.052	0.051	3.097	0.042	0.556	120	566	100	483	901	-4.459	21	462	39	862	12873	108672	2.467	21.375	0	0	0
3	1	6	"gntT"	"STM3512"	10730	16430	130	124	138	63	45	72	72	77	57	74	46	15	0	1607	1888	1218	64	47	47	53	27	50	100	100	0	0.033	0.036	0.034	0.030	2.607	0.033	0.370	120	549	100	1612	1907	-4.907	52	1560	66	1841	16514	226534	1.070	67.963	0	0	0
3	2	6	"sspB"	"STM3341"	10900	16430	130	667	726	485	66	73	73	75	20	26	100	99	0	482	561	367	65	47	47	53	23	43	100	95	0	1.366	1.270	1.256	1.284	1.665	1.359	0.759	120	374	100	1029	1167	0.449	594	435	653	514	87167	67301	32.550	22.087	0	0	0
3	3	6	"yhcH"	"STM3335"	11080	16430	140	581	721	587	81	72	72	75	20	26	97	96	0	917	1096	871	79	46	46	51	20	39	98	98	0	0.584	0.618	0.623	0.590	2.060	0.622	0.814	156	427	100	1380	1699	-0.775	509	871	649	1050	112532	171036	32.300	52.250	0	0	0
3	4	6	"yrbB"	"STM3309"	11270	16430	120	383	448	320	71	71	71	78	57	73	95	92	0	366	388	244	62	46	46	52	18	34	100	97	0	0.975	1.102	1.027	1.067	1.605	1.278	0.748	120	361	100	632	719	-0.037	312	320	377	342	53765	46525	6.491	18.667	0	0	0
3	5	6	"folP"	"STM3295"	11440	16430	120	266	334	287	85	70	70	80	60	75	91	76	0	1793	2265	2150	94	47	47	53	17	32	100	100	0	0.112	0.119	0.116	0.113	1.533	0.118	0.842	120	375	100	1942	2482	-3.155	196	1746	264	2218	40103	271800	4.233	130.118	0	0	0
3	6	6	"mtr"	"STM3279"	11620	16430	120	125	134	53	39	70	70	76	27	35	84	50	0	2511	2888	1957	67	47	47	53	20	37	100	100	0	0.022	0.023	0.021	0.021	1.887	0.021	0.594	120	411	100	2519	2905	-5.485	55	2464	64	2841	16054	346597	2.148	141.750	0	0	0
3	7	6	"yghA"	"STM3157"	11800	16440	130	4993	6314	6537	103	72	72	83	62	74	100	100	0	380	489	492	100	48	48	55	47	85	95	83	0	14.822	14.154	14.301	14.905	2.295	16.282	0.678	120	412	100	5253	6683	3.890	4921	332	6242	441	757710	58735	100.500	9.234	0	0	0
3	8	6	""	"STM3129"	11970	16440	130	106	130	128	98	74	74	85	62	72	17	7	0	1417	1678	1865	111	47	47	56	50	89	100	98	0	0.023	0.034	0.027	0.027	2.821	0.030	0.107	120	428	100	1402	1687	-5.420	32	1370	56	1631	15636	201384	0.726	32.440	0	0	0
3	9	6	"yqgF"	"STM3097"	12140	16440	120	89	101	48	47	73	73	79	31	39	27	11	0	178	288	271	94	47	47	50	21	42	85	75	0	0.122	0.116	0.165	0.144	3.515	0.114	0.315	120	409	100	147	269	-3.033	16	131	28	241	12081	34573	0.710	11.333	0	0	0
3	10	6	"galP"	"STM3091"	12320	16430	130	809	1573	2257	143	74	74	80	33	41	93	88	0	528	1029	1404	136	46	46	53	28	52	90	82	0	1.525	1.525	1.602	1.630	3.002	1.666	0.730	120	444	100	1217	2482	0.609	735	482	1499	983	188702	123462	45.242	34.857	0	0	0
3	11	6	""	"STM3071"	12510	16420	130	87	108	69	63	71	71	77	30	38	33	16	0	193	431	730	169	47	47	56	31	55	68	66	0	0.110	0.096	0.148	0.193	4.452	0.078	0.460	120	366	100	162	421	-3.190	16	146	37	384	12903	51761	1.033	12.097	0	0	0
3	12	6	"bglA"	"STM3051"	12680	16440	140	260	346	341	98	69	69	73	27	36	93	83	0	1898	2486	2817	113	49	49	62	51	82	98	98	0	0.103	0.114	0.106	0.106	1.775	0.112	0.880	156	404	100	2040	2714	-3.275	191	1849	277	2437	53915	387893	10.111	47.529	0	0	0
3	13	6	""	"STM1301"	12850	16420	110	150	506	1076	212	68	68	73	26	35	81	66	0	178	362	493	136	47	47	59	40	67	90	73	0	0.626	1.390	0.642	0.611	2.525	2.196	0.758	80	339	100	213	753	-0.676	82	131	438	315	40450	28935	16.654	7.575	0	0	0
3	14	6	""	"STM1328"	13030	16430	130	1416	1957	2044	104	74	74	84	55	65	100	99	0	1593	2085	2075	99	47	47	62	66	106	100	100	0	0.868	0.924	0.956	0.885	1.753	0.961	0.857	120	508	100	2888	3921	-0.204	1342	1546	1883	2038	234819	250160	34.055	30.652	0	0	0
3	15	6	""	"STM1368"	13210	16430	130	151	250	344	137	71	71	79	49	62	74	40	0	2057	4652	8308	178	46	46	52	27	51	100	100	0	0.040	0.039	0.036	0.036	1.842	0.038	0.865	120	472	100	2091	4785	-4.652	80	2011	179	4606	30041	558217	3.490	170.370	0	0	0
3	16	6	"ydhC"	"STM1428"	13390	16430	130	100	165	197	119	69	69	77	59	76	35	24	0	596	1527	2963	194	45	45	50	26	52	83	77	0	0.056	0.065	0.077	0.092	4.166	0.058	0.780	120	410	100	582	1578	-4.152	31	551	96	1482	19781	183202	1.492	56.808	0	0	0
3	17	6	"slyB"	"STM1445"	13550	16440	140	374	1100	1758	159	69	69	78	58	74	86	72	0	94	208	243	116	45	45	52	39	75	56	39	0	6.224	6.325	6.497	6.123	3.036	9.154	0.574	156	460	100	354	1194	2.638	305	49	1031	163	171648	32461	17.621	4.000	0	0	0
3	18	6	"ydgQ"	"STM1454"	13750	16440	130	132	152	89	58	73	73	78	31	39	73	47	0	777	1016	1154	113	45	45	66	99	150	95	83	0	0.081	0.081	0.078	0.083	2.184	0.070	0.622	120	544	100	791	1050	-3.633	59	732	79	971	18196	121923	2.387	9.596	0	0	0
3	19	6	""	"STM3558"	13920	16440	110	178	194	87	44	71	71	85	58	68	80	45	0	839	935	663	70	45	45	48	14	29	100	100	0	0.135	0.138	0.140	0.138	1.523	0.120	0.617	80	395	100	901	1013	-2.892	107	794	123	890	15545	74816	1.879	63.357	0	0	0
3	20	6	"yhhF"	"STM3572"	14090	16430	100	93	120	73	60	70	70	86	59	68	27	11	0	350	841	1137	135	47	47	100	396	396	45	31	0	0.076	0.063	0.068	0.070	4.074	0.045	0.430	80	400	100	326	844	-3.720	23	303	50	794	9585	67255	0.576	1.871	0	0	0
3	21	6	"yhhP"	"STM3578"	14290	16440	90	89	101	42	41	70	70	80	40	50	25	9	0	130	225	261	116	47	47	110	444	403	9	5	0	0.229	0.174	0.204	0.208	2.685	0.079	0.254	52	314	100	102	209	-2.127	19	83	31	178	5229	11674	0.525	0.259	0	0	0
3	22	6	"acpT"	"STM3583"	14450	16440	130	166	204	178	87	68	68	73	23	31	90	81	0	500	567	427	75	45	45	49	18	36	100	99	0	0.215	0.261	0.240	0.228	1.867	0.248	0.448	120	438	100	553	658	-2.215	98	455	136	522	24528	68060	5.696	28.778	0	0	0
3	23	6	"uspB"	"STM3590"	14630	16450	130	228	452	891	197	66	66	71	23	32	98	91	0	76	109	96	88	44	44	48	15	31	75	50	0	5.063	5.938	5.389	5.548	2.162	12.864	0.408	120	388	100	194	451	2.340	162	32	386	65	54182	13070	16.565	4.067	0	0	0
3	24	6	""	"STM3599"	14810	16440	140	189	239	233	97	67	67	70	20	28	95	87	0	2048	2882	3128	108	43	43	48	52	108	100	100	0	0.061	0.061	0.059	0.056	1.805	0.063	0.799	156	623	100	2127	3011	-4.039	122	2005	172	2839	37270	449603	8.450	54.500	0	0	0
3	1	7	"dsdA"	"STM3802"	10730	16610	130	444	490	216	44	70	70	75	54	72	100	100	0	3682	3944	2105	53	47	47	58	78	134	100	100	0	0.103	0.108	0.109	0.108	1.343	0.100	0.823	120	612	100	4009	4317	-3.281	374	3635	420	3897	58743	473247	7.685	49.821	0	0	0
3	2	7	"ibpB"	"STM3808"	10910	16610	120	204	242	174	71	70	70	74	19	25	100	92	0	689	802	570	71	48	48	57	32	56	100	100	0	0.209	0.228	0.205	0.207	1.668	0.243	0.794	120	409	100	775	926	-2.258	134	641	172	754	29012	96274	8.842	23.281	0	0	0
3	3	7	"ccmE"	"STM2250"	11070	16620	120	99	169	240	142	70	70	73	17	23	66	44	0	256	606	1122	185	46	46	52	22	42	90	75	0	0.138	0.177	0.176	0.210	3.089	0.183	0.727	120	412	100	239	659	-2.856	29	210	99	560	20308	72721	5.647	25.182	0	0	0
3	4	7	"torA"	"STM3822"	11260	16610	130	125	132	46	34	71	71	72	16	22	93	77	0	3186	3206	1157	36	46	46	52	21	40	100	100	0	0.017	0.019	0.016	0.017	2.005	0.018	0.502	120	495	100	3194	3221	-5.862	54	3140	61	3160	15813	384774	3.750	150.190	0	0	0
3	5	7	"dgoA"	"STM3828"	11430	16610	130	177	181	74	40	69	69	71	16	22	94	90	0	1920	1891	818	43	47	47	55	28	50	99	99	0	0.058	0.061	0.059	0.057	1.797	0.061	0.736	120	476	100	1981	1956	-4.116	108	1873	112	1844	21777	226873	6.875	65.571	0	0	0
3	6	7	""	"STM3832"	11620	16610	120	164	170	52	30	69	69	78	98	125	46	5	0	2223	2395	1091	45	48	48	59	53	89	100	100	0	0.044	0.043	0.041	0.042	1.635	0.040	0.761	120	441	100	2270	2448	-4.517	95	2175	101	2347	20453	287445	0.939	44.075	0	0	0
3	7	7	"rluA"	"STM0095"	11790	16610	120	309	365	195	53	70	70	83	109	131	98	65	0	2086	2543	1653	65	47	47	59	68	115	100	99	0	0.117	0.118	0.114	0.122	1.549	0.112	0.682	120	410	100	2278	2791	-3.093	239	2039	295	2496	43857	305174	2.587	36.529	0	0	0
3	8	7	"yabK"	"STM0107"	11960	16620	100	75	83	35	42	69	69	74	37	50	8	5	0	148	175	144	82	45	45	55	54	98	86	48	0	0.058	0.108	0.133	0.122	2.796	0.258	0.284	80	363	100	109	144	-4.102	6	103	14	130	6669	14016	0.243	2.222	0	0	0
3	9	7	"ftsL"	"STM0121"	12150	16620	120	347	468	461	98	72	72	77	29	37	97	90	0	494	707	838	118	46	46	53	43	81	96	89	0	0.614	0.599	0.595	0.635	2.099	0.537	0.813	120	500	100	723	1057	-0.704	275	448	396	661	56118	84850	13.483	15.209	0	0	0
3	10	7	"murG"	"STM0128"	12340	16620	130	283	540	611	113	73	73	77	29	37	94	85	0	435	680	823	121	46	46	50	19	38	98	93	0	0.540	0.737	0.689	0.689	2.773	0.748	0.632	120	467	100	599	1101	-0.889	210	389	467	634	64835	81605	15.966	33.158	0	0	0
3	11	7	"mutT"	"STM0137"	12500	16610	120	160	227	313	137	71	71	75	26	34	85	70	0	719	1011	1108	109	45	45	52	36	69	100	98	0	0.132	0.161	0.130	0.129	2.080	0.191	0.556	120	417	100	763	1122	-2.921	89	674	156	966	27228	121323	5.846	26.639	0	0	0
3	12	7	""	"STM0149"	12680	16610	120	92	113	131	115	69	69	70	15	21	62	41	0	1412	1439	705	48	45	45	51	25	49	100	100	0	0.017	0.032	0.020	0.019	2.857	0.026	0.064	120	408	100	1390	1438	-5.893	23	1367	44	1394	13534	172687	2.867	55.520	0	0	0
3	13	7	""	"STM1548"	12860	16610	130	470	553	345	62	70	70	73	23	31	100	100	0	2251	2659	1752	65	46	46	57	39	68	100	100	0	0.181	0.185	0.180	0.183	1.393	0.178	0.853	120	471	100	2605	3096	-2.463	400	2205	483	2613	66341	319096	20.870	66.718	0	0	0
3	14	7	""	"STM1552"	13030	16610	130	171	224	169	75	71	71	75	33	44	91	75	0	1711	2317	2278	98	47	47	54	30	55	100	100	0	0.060	0.067	0.063	0.060	1.753	0.066	0.814	120	495	100	1764	2423	-4.057	100	1664	153	2270	26851	278067	4.515	75.433	0	0	0
3	15	7	""	"STM1557"	13220	16610	130	136	154	75	48	71	71	77	37	48	69	43	0	1565	1835	1332	72	46	46	52	22	42	100	99	0	0.043	0.046	0.046	0.042	1.985	0.043	0.489	120	497	100	1584	1872	-4.547	65	1519	83	1789	18436	220234	2.081	81.045	0	0	0
3	16	7	"rpsV"	"STM1565"	13370	16620	90	177	428	572	133	72	72	82	39	47	75	57	0	53	85	85	100	45	45	49	18	36	32	19	0	13.125	8.900	10.563	9.707	2.375	9.908	0.625	52	309	100	113	396	3.714	105	8	356	40	22248	4394	8.872	2.000	0	0	0
3	17	7	"fdnH"	"STM1569"	13570	16620	140	109	134	95	70	71	71	77	32	41	55	28	0	486	747	918	122	45	45	58	67	115	85	76	0	0.086	0.090	0.102	0.109	3.451	0.079	0.581	156	552	100	479	765	-3.537	38	441	63	702	20845	116562	1.781	10.284	0	0	0
3	18	7	""	"STM1573"	13760	16630	110	88	116	84	72	73	73	77	30	38	37	18	0	182	361	465	128	46	46	62	74	119	60	46	0	0.110	0.137	0.156	0.156	4.626	0.136	0.655	80	402	100	151	358	-3.181	15	136	43	315	9265	28874	1.300	4.041	0	0	0
3	19	7	"yciL"	"STM1719"	13940	16620	120	287	359	302	84	73	73	86	55	63	85	69	0	1002	1192	1044	87	47	47	55	35	63	99	97	0	0.224	0.250	0.234	0.231	2.084	0.247	0.792	120	469	100	1169	1431	-2.158	214	955	286	1145	43083	143096	4.964	32.486	0	0	0
3	20	7	""	"STM1733"	14110	16610	110	133	145	54	37	72	72	89	64	71	47	17	0	327	346	162	46	46	46	62	72	116	93	83	0	0.217	0.243	0.245	0.228	2.062	0.199	0.264	80	409	100	342	373	-2.204	61	281	73	300	11573	27686	0.875	3.944	0	0	0
3	21	7	""	"STM1741"	14280	16620	130	259	313	279	89	70	70	77	32	41	96	90	0	2022	2455	2501	101	46	46	56	72	128	100	100	0	0.096	0.101	0.092	0.097	1.575	0.099	0.850	120	538	100	2165	2652	-3.386	189	1976	243	2409	37503	294589	7.375	33.319	0	0	0
3	22	7	"purU"	"STM1756"	14460	16620	130	300	404	366	90	70	70	75	40	53	95	86	0	962	1338	1099	82	46	46	52	37	71	100	100	0	0.251	0.259	0.263	0.231	1.914	0.255	0.660	120	490	100	1146	1626	-1.994	230	916	334	1292	48435	160517	8.225	34.757	0	0	0
3	23	7	"ychN"	"STM1769"	14630	16610	110	116	140	69	49	69	69	76	56	73	45	21	0	165	209	167	79	45	45	50	52	104	78	56	0	0.392	0.433	0.443	0.422	2.612	0.362	0.472	80	357	100	167	235	-1.352	47	120	71	164	11183	16715	1.143	3.058	0	0	0
3	24	7	"pth"	"STM1783"	14800	16620	130	115	163	144	88	68	68	72	45	62	50	26	0	351	654	922	140	44	44	48	42	87	90	85	0	0.153	0.156	0.149	0.144	2.577	0.143	0.826	120	542	100	354	705	-2.708	47	307	95	610	19541	78496	2.022	14.429	0	0	0
3	1	8	"yfbK"	"STM2315"	10720	16810	120	425	413	147	35	70	70	71	15	21	98	97	0	10195	9094	3642	40	47	47	57	82	143	99	99	0	0.035	0.038	0.035	0.039	1.664	0.035	0.820	120	527	100	10503	9390	-4.837	355	10148	343	9047	49590	1091320	22.800	110.207	0	0	0
3	2	8	"nuoI"	"STM2321"	10900	16810	120	3988	3546	1347	37	69	69	74	28	37	100	100	0	3931	3528	1329	37	47	47	62	95	153	99	99	0	1.009	0.999	0.989	1.000	1.420	1.004	0.965	120	417	100	7803	6958	0.013	3919	3884	3477	3481	425540	423337	124.000	36.484	0	0	0
3	3	8	""	"STM2332"	11070	16800	120	519	557	256	45	70	70	74	26	35	95	94	0	3790	4028	2040	50	48	48	57	40	70	100	100	0	0.120	0.122	0.122	0.116	1.520	0.120	0.948	120	439	100	4191	4467	-3.059	449	3742	487	3980	66793	483357	18.577	99.275	0	0	0
3	4	8	""	"STM2336"	11250	16800	110	1058	1131	410	36	72	72	75	31	41	100	100	0	2251	2331	824	35	47	47	59	47	79	100	100	0	0.447	0.464	0.451	0.459	1.223	0.466	0.925	80	416	100	3190	3343	-1.160	986	2204	1059	2284	90509	186455	34.065	48.340	0	0	0
3	5	8	""	"STM2342"	11440	16800	120	1094	1103	529	47	72	72	76	31	40	98	95	0	3156	3286	1547	47	47	47	58	42	72	99	99	0	0.329	0.318	0.324	0.302	1.544	0.313	0.909	120	454	100	4131	4270	-1.605	1022	3109	1031	3239	132400	394366	33.129	76.857	0	0	0
3	6	8	"yfcF"	"STM2348"	11620	16800	120	1049	984	399	40	71	71	79	98	124	98	95	0	3566	3418	1327	38	48	48	58	52	89	100	100	0	0.278	0.271	0.271	0.261	1.434	0.271	0.952	120	431	100	4496	4283	-1.847	978	3518	913	3370	118116	410198	9.235	64.615	0	0	0
3	7	8	"sseB"	"STM2535"	11800	16800	120	373	381	173	45	71	71	78	96	123	90	78	0	2903	2842	1366	48	48	48	59	56	94	97	96	0	0.106	0.111	0.108	0.112	1.769	0.106	0.847	120	446	100	3157	3104	-3.241	302	2855	310	2794	45676	340996	3.156	49.696	0	0	0
3	8	8	""	"STM2552"	11970	16800	120	200	222	88	39	68	68	69	14	20	98	98	0	2872	3248	1761	54	46	46	50	17	34	100	100	0	0.047	0.048	0.049	0.048	1.431	0.046	0.867	120	420	100	2958	3356	-4.420	132	2826	154	3202	26656	389764	10.929	188.118	0	0	0
3	9	8	"yfhA"	"STM2562"	12130	16800	110	564	726	489	67	69	69	72	26	36	100	98	0	1876	2268	1405	61	45	45	59	78	132	100	100	0	0.270	0.296	0.277	0.281	1.547	0.274	0.818	80	387	100	2326	2880	-1.887	495	1831	657	2223	58097	181478	25.154	28.321	0	0	0
3	10	8	"yfhB"	"STM2569"	12330	16800	130	200	517	763	147	71	71	74	24	32	82	70	0	235	673	992	147	47	47	58	69	118	76	61	0	0.686	0.712	0.644	0.615	2.458	0.728	0.743	120	506	100	317	1072	-0.543	129	188	446	626	62003	80797	18.458	8.913	0	0	0
3	11	8	""	"STM2586"	12500	16790	110	431	418	133	31	73	73	76	28	36	100	100	0	6588	6314	2021	32	48	48	119	434	364	100	100	0	0.055	0.055	0.055	0.053	1.288	0.054	0.925	80	371	100	6898	6611	-4.191	358	6540	345	6266	33474	505091	12.214	14.274	0	0	0
3	12	8	""	"STM2592"	12670	16800	120	206	212	71	33	71	71	74	26	35	96	93	0	3115	3054	1237	40	46	46	108	406	375	98	96	0	0.044	0.047	0.043	0.046	1.577	0.045	0.828	120	425	100	3204	3149	-4.507	135	3069	141	3008	25488	366449	5.308	7.256	0	0	0
3	13	8	"yhbO"	"STM3269"	12850	16800	120	3987	4828	3384	70	72	72	74	21	28	100	100	0	642	744	512	68	46	46	49	13	26	99	98	0	6.569	6.814	6.841	7.179	1.718	7.079	0.903	120	453	100	4511	5454	2.716	3915	596	4756	698	579387	89267	226.381	53.462	0	0	0
3	14	8	"yhbW"	"STM3276"	13020	16790	110	1536	1587	429	27	72	72	79	41	51	100	100	0	5230	5337	1273	23	47	47	55	43	78	100	100	0	0.282	0.286	0.283	0.284	1.121	0.284	0.965	80	409	100	6647	6805	-1.824	1464	5183	1515	5290	126995	426931	36.780	122.837	0	0	0
3	15	8	"nlpI"	"STM3281"	13210	16800	120	7726	7455	1420	19	70	70	76	38	50	100	100	0	6076	5805	1143	19	46	46	64	127	198	100	99	0	1.270	1.282	1.269	1.296	1.344	1.286	0.969	120	499	100	13686	13144	0.344	7656	6030	7385	5759	894595	696578	194.184	45.205	0	0	0
3	16	8	""	"STM3291"	13380	16790	110	377	409	156	38	71	71	75	29	38	100	100	0	7080	7483	2460	32	45	45	53	66	124	100	100	0	0.043	0.045	0.044	0.044	1.233	0.045	0.912	80	428	100	7341	7776	-4.523	306	7035	338	7438	32710	598678	11.517	112.576	0	0	0
3	17	8	"yhbE"	"STM3302"	13570	16800	130	206	268	207	77	70	70	71	16	22	99	99	0	977	1475	1537	104	45	45	54	65	120	98	98	0	0.146	0.138	0.139	0.148	1.839	0.129	0.885	120	517	100	1068	1628	-2.777	136	932	198	1430	32106	177008	12.313	21.862	0	0	0
3	18	8	"nlp"	"STM3306"	13750	16800	120	120	131	66	50	69	69	71	15	21	87	76	0	1345	1481	1076	72	46	46	52	34	65	100	100	0	0.039	0.043	0.038	0.039	1.879	0.044	0.682	120	453	100	1350	1497	-4.671	51	1299	62	1435	15724	177735	4.000	42.029	0	0	0
3	19	8	""	"STM0716"	13930	16800	120	193	215	103	47	67	67	69	15	21	96	95	0	3342	3962	2521	63	46	46	51	20	39	100	100	0	0.038	0.038	0.036	0.037	1.382	0.037	0.879	120	400	100	3422	4064	-4.709	126	3296	148	3916	25755	475486	9.733	195.550	0	0	0
3	20	8	""	"STM0722"	14090	16800	120	97	104	36	34	70	70	72	19	26	60	32	0	4172	4057	1915	47	45	45	51	21	41	100	100	0	0.007	0.008	0.007	0.007	2.654	0.009	0.370	120	414	100	4154	4046	-7.256	27	4127	34	4012	12433	486893	1.684	190.762	0	0	0
3	21	8	""	"STM0731"	14270	16810	130	7320	7052	2899	41	69	69	73	22	30	100	100	0	2578	2346	1040	44	45	45	48	14	29	99	97	0	2.863	3.035	3.021	3.312	1.537	3.045	0.950	120	497	100	9784	9284	1.517	7251	2533	6983	2301	846247	281547	317.227	164.143	0	0	0
3	22	8	"ybgE"	"STM0743"	14460	16800	100	533	545	198	36	74	74	84	55	65	100	98	0	1711	1664	556	33	48	48	54	39	72	100	100	0	0.276	0.291	0.283	0.287	1.296	0.287	0.870	80	392	100	2122	2087	-1.857	459	1663	471	1616	43632	133081	8.382	41.282	0	0	0
3	23	8	"pal"	"STM0749"	14640	16800	120	8856	8157	3970	48	73	73	80	56	70	100	100	0	1842	1666	770	46	48	48	54	47	87	99	96	0	4.896	4.996	4.900	5.027	1.498	5.109	0.970	120	457	100	10577	9702	2.292	8783	1794	8084	1618	978837	199921	144.232	34.298	0	0	0
3	24	8	"ybgS"	"STM0759"	14810	16800	120	5121	6729	5572	82	70	70	73	24	32	100	100	0	521	650	465	71	46	46	48	12	25	100	100	0	10.634	11.025	11.455	10.307	1.601	12.016	0.909	120	521	100	5526	7263	3.411	5051	475	6659	604	807526	77980	277.333	50.167	0	0	0
3	1	9	"mdfA"	"STM0866"	10730	16970	120	367	352	111	31	71	71	73	16	21	95	94	0	9243	8721	2579	29	48	48	50	12	24	100	100	0	0.032	0.032	0.032	0.029	1.635	0.032	0.886	120	495	100	9491	8954	-4.957	296	9195	281	8673	42227	1046568	17.438	722.583	0	0	0
3	2	9	"ybjC"	"STM0873"	10900	16970	110	264	258	55	21	70	70	74	27	36	100	100	0	2203	2069	584	28	47	47	51	24	47	100	100	0	0.090	0.093	0.093	0.093	1.204	0.090	0.911	80	383	100	2350	2210	-3.474	194	2156	188	2022	20616	165554	6.815	84.083	0	0	0
3	3	9	"ybjO"	"STM0881"	11080	16970	110	532	529	72	13	70	70	73	21	28	100	100	0	6528	6387	855	13	47	47	59	85	144	100	100	0	0.071	0.072	0.072	0.072	1.148	0.071	0.954	80	427	100	6943	6799	-3.810	462	6481	459	6340	42312	510978	21.714	74.447	0	0	0
3	4	9	"artI"	"STM0890"	11270	16970	120	4063	3720	1228	33	70	70	75	31	41	100	100	0	5707	5246	1750	33	47	47	61	89	145	99	99	0	0.705	0.702	0.704	0.704	1.544	0.699	0.975	120	461	100	9653	8849	-0.503	3993	5660	3650	5199	446419	629467	117.581	58.258	0	0	0
3	5	9	""	"STM0895"	11440	16970	120	87	88	22	25	70	70	72	16	22	50	17	0	2620	2270	889	39	46	46	49	12	24	99	99	0	0.007	0.008	0.010	0.010	3.774	0.006	0.113	120	441	100	2591	2242	-7.242	17	2574	18	2224	10516	272422	1.000	185.083	0	0	0
3	6	9	""	"STM0900"	11620	16960	110	83	87	24	27	68	68	69	15	21	45	25	0	2771	2642	662	25	47	47	49	13	26	100	100	0	0.006	0.007	0.007	0.007	2.610	0.008	0.171	80	399	100	2739	2614	-7.505	15	2724	19	2595	6967	211387	1.200	199.462	0	0	0
3	7	9	""	"STM1034"	11780	16970	90	120	175	119	68	69	69	70	14	20	78	57	0	568	1300	1431	110	49	49	60	42	70	100	88	0	0.098	0.085	0.084	0.082	2.270	0.079	0.852	52	326	100	570	1357	-3.347	51	519	106	1251	9079	67616	7.500	29.524	0	0	0
3	8	9	""	"STM1038"	11970	16960	110	393	391	90	23	70	70	72	22	30	100	100	0	6472	6493	1247	19	47	47	75	205	273	100	100	0	0.050	0.050	0.050	0.048	1.216	0.051	0.934	80	425	100	6748	6767	-4.314	323	6425	321	6446	31318	519436	14.500	31.307	0	0	0
3	9	9	"aceA"	"STM4184"	12150	16970	120	15723	14779	4417	29	71	71	74	28	37	100	100	0	6094	5647	1819	32	46	46	69	195	282	97	96	0	2.588	2.626	2.618	2.887	1.936	2.636	0.966	120	491	100	21700	20309	1.372	15652	6048	14708	5601	1773533	677636	525.179	28.605	0	0	0
3	10	9	""	"STM4195"	12330	16960	100	112	135	94	69	71	71	71	16	22	83	61	0	540	878	1405	160	45	45	48	16	33	100	100	0	0.083	0.077	0.087	0.081	2.126	0.059	0.678	80	365	100	536	897	-3.594	41	495	64	833	10824	70211	4.000	51.875	0	0	0
3	11	9	""	"STM4199"	12520	16970	120	300	293	90	30	72	72	76	26	34	97	93	0	4970	4579	1537	33	48	48	86	316	367	98	97	0	0.046	0.049	0.047	0.047	1.500	0.048	0.900	120	479	100	5150	4752	-4.432	228	4922	221	4531	35117	549453	8.346	14.218	0	0	0
3	12	9	""	"STM4203"	12680	16960	110	95	100	34	34	72	72	74	17	22	53	28	0	1377	1347	394	29	49	49	65	87	133	100	100	0	0.017	0.022	0.020	0.019	2.711	0.016	0.147	80	377	100	1351	1326	-5.851	23	1328	28	1298	8014	107782	1.529	14.736	0	0	0
3	13	9	"pduA"	"STM2038"	12860	16970	100	204	209	34	16	73	73	75	17	22	100	100	0	2670	2543	528	20	48	48	61	77	126	100	100	0	0.050	0.055	0.053	0.055	1.359	0.051	0.828	80	373	100	2753	2631	-4.323	131	2622	136	2495	16750	203451	7.882	32.234	0	0	0
3	14	9	"pduS"	"STM2053"	13030	16960	110	249	247	54	21	71	71	76	31	40	100	96	0	5244	5085	1260	24	47	47	51	31	60	100	100	0	0.034	0.035	0.033	0.034	1.310	0.034	0.870	80	441	100	5375	5214	-4.868	178	5197	176	5038	19762	406804	5.516	162.387	0	0	0
3	15	9	"stfC"	"STM0196"	13200	16970	110	210	210	33	15	68	68	71	21	29	100	98	0	11624	11436	1319	11	46	46	145	745	513	100	100	0	0.012	0.012	0.012	0.012	1.255	0.012	0.882	80	432	100	11720	11532	-6.349	142	11578	142	11390	16832	914843	6.619	15.156	0	0	0
3	16	9	"eutS"	"STM2470"	13390	16960	110	123	125	38	30	69	69	71	19	26	88	71	0	1735	1825	592	32	46	46	139	709	510	100	63	0	0.032	0.031	0.028	0.028	2.107	0.028	0.499	80	480	100	1743	1835	-4.967	54	1689	56	1779	10022	146028	2.842	2.378	0	0	0
3	17	9	"pagK"	"STM1867"	13570	16980	110	652	624	266	42	69	69	71	15	21	100	100	0	639	660	251	38	46	46	47	13	27	100	100	0	0.983	0.904	0.872	0.878	1.284	0.924	0.901	80	427	100	1176	1169	-0.025	583	593	555	614	49907	52805	36.867	47.154	0	0	0
3	18	9	"pefI"	"PSLT013"	13750	16980	110	182	178	36	20	69	69	72	15	20	100	98	0	3155	2987	823	27	46	46	49	14	28	100	100	0	0.036	0.037	0.037	0.036	1.518	0.034	0.765	80	413	100	3222	3050	-4.782	113	3109	109	2941	14224	238932	7.067	209.857	0	0	0
3	19	9	"traM"	"PSLT073"	13920	16970	110	172	177	34	19	68	68	70	14	20	100	100	0	5506	5493	1045	19	46	46	54	27	50	100	100	0	0.019	0.020	0.020	0.019	1.301	0.020	0.850	80	414	100	5564	5556	-5.714	104	5460	109	5447	14195	439469	7.643	201.444	0	0	0
3	20	9	"traC"	"PSLT088"	14100	16980	120	339	367	130	35	69	69	70	14	20	100	98	0	22620	24647	9208	37	46	46	55	28	50	100	100	0	0.012	0.012	0.012	0.012	1.319	0.012	0.946	120	405	100	22844	24899	-6.386	270	22574	298	24601	44067	2957580	21.214	878.286	0	0	0
3	21	9	""	"STM1623"	14270	16980	120	4552	4349	844	19	69	69	71	18	25	100	100	0	7926	7508	1803	24	46	46	47	8	17	100	100	0	0.569	0.574	0.568	0.604	1.552	0.560	0.968	120	411	100	12363	11742	-0.814	4483	7880	4280	7462	521826	900920	237.667	932.625	0	0	0
3	22	9	"fumB"	"STM4300"	14450	16980	110	1180	1186	178	15	72	72	76	25	32	100	100	0	12467	12273	2021	16	47	47	51	15	29	100	100	0	0.089	0.091	0.091	0.092	1.169	0.089	0.966	80	426	100	13528	13340	-3.487	1108	12420	1114	12226	94889	981819	44.400	814.800	0	0	0
3	23	9	"phnB"	"STM4288"	14630	16980	120	3116	2753	981	35	73	73	76	23	30	100	99	0	5393	4674	1789	38	49	49	55	32	58	99	99	0	0.569	0.579	0.574	0.599	1.676	0.570	0.971	120	500	100	8387	7305	-0.812	3043	5344	2680	4625	330329	560910	116.391	144.344	0	0	0
3	24	9	"nrfD"	"STM4280"	14810	16970	110	124	139	51	36	68	68	71	21	29	87	67	0	2436	3008	1701	56	46	46	49	14	28	100	100	0	0.023	0.024	0.023	0.021	1.666	0.022	0.648	80	458	100	2446	3033	-5.415	56	2390	71	2962	11117	240642	3.238	211.357	0	0	0
3	1	10	"mog"	"STM0008"	10730	17140	110	1410	1361	319	23	72	72	74	18	24	100	100	0	4540	4302	778	18	49	49	50	11	22	100	100	0	0.298	0.303	0.303	0.296	1.230	0.304	0.956	80	471	100	5829	5542	-1.747	1338	4491	1289	4253	108851	344197	71.500	386.545	0	0	0
3	2	10	""	"STM0273"	10910	17140	110	117	124	45	36	74	74	77	18	23	80	56	0	1687	1652	457	27	48	48	53	20	37	100	100	0	0.026	0.031	0.027	0.026	2.311	0.026	0.315	80	448	100	1682	1654	-5.252	43	1639	50	1604	9945	132185	2.611	79.950	0	0	0
3	3	10	""	"STM0278"	11090	17140	110	99	102	25	24	70	70	72	17	23	70	41	0	3364	3253	1015	31	47	47	56	81	144	100	100	0	0.009	0.010	0.010	0.009	2.740	0.009	0.300	80	447	100	3346	3238	-6.838	29	3317	32	3206	8169	260233	1.765	39.469	0	0	0
3	4	10	""	"STM0287"	11260	17140	110	122	127	33	25	68	68	69	15	21	93	80	0	2140	2149	685	31	48	48	52	21	40	100	100	0	0.026	0.028	0.024	0.025	1.963	0.026	0.557	80	432	100	2146	2160	-5.276	54	2092	59	2101	10174	171923	3.867	99.857	0	0	0
3	5	10	""	"STM0296"	11440	17150	110	87	93	30	32	69	69	71	17	23	50	25	0	766	805	282	35	47	47	53	51	96	100	100	0	0.025	0.032	0.025	0.027	3.157	0.021	0.115	80	448	100	737	782	-5.320	18	719	24	758	7431	64384	1.294	14.745	0	0	0
3	6	10	"ghmA"	"STM0310"	11620	17140	110	611	623	224	35	68	68	69	14	20	100	100	0	778	794	270	34	46	46	47	8	17	100	100	0	0.742	0.742	0.733	0.719	1.302	0.756	0.949	80	466	100	1275	1303	-0.431	543	732	555	748	49817	63524	39.571	93.375	0	0	0
3	7	10	"ndh"	"STM1211"	11790	17140	110	445	597	457	76	68	68	70	24	34	100	100	0	1487	1841	1039	56	47	47	52	47	90	100	100	0	0.262	0.295	0.265	0.271	1.463	0.296	0.717	80	456	100	1817	2323	-1.933	377	1440	529	1794	47753	147301	21.958	38.064	0	0	0
3	8	10	"ycfV"	"STM1218"	11980	17150	120	1018	944	373	39	69	69	73	28	38	96	96	0	4332	3931	1641	41	46	46	67	191	285	97	95	0	0.221	0.225	0.224	0.219	1.827	0.222	0.971	120	496	100	5235	4760	-2.175	949	4286	875	3885	113336	471749	31.107	20.230	0	0	0
3	9	10	"ymfB"	"STM1235"	12140	17150	110	213	218	76	34	69	69	71	21	29	96	95	0	648	647	223	34	46	46	49	16	32	100	100	0	0.239	0.248	0.236	0.227	1.573	0.262	0.821	80	410	100	746	750	-2.064	144	602	149	601	17432	51745	7.000	37.375	0	0	0
3	10	10	""	"STM1252"	12330	17140	110	411	415	94	22	70	70	74	23	31	100	100	0	6688	6645	979	14	47	47	50	17	34	100	100	0	0.051	0.052	0.051	0.051	1.192	0.052	0.915	80	492	100	6982	6943	-4.284	341	6641	345	6598	33224	531568	14.826	387.941	0	0	0
3	11	10	""	"STM1265"	12510	17150	110	189	187	43	22	71	71	73	18	24	100	97	0	4059	3941	958	24	48	48	51	18	35	100	100	0	0.029	0.030	0.028	0.029	1.448	0.029	0.758	80	442	100	4129	4009	-5.087	118	4011	116	3893	14984	315270	6.333	216.111	0	0	0
3	12	10	"yaoF"	"STM1275"	12690	17140	110	172	188	95	50	72	72	74	18	24	97	88	0	385	411	200	48	48	48	62	78	125	100	95	0	0.297	0.320	0.323	0.289	1.761	0.352	0.805	80	475	100	437	479	-1.753	100	337	116	363	15048	32910	6.333	4.474	0	0	0
3	13	10	"fumC"	"STM1469"	12880	17150	120	18144	17242	4327	25	71	71	74	16	21	100	100	0	8639	8031	2380	29	46	46	53	51	96	98	97	0	2.103	2.150	2.127	2.424	1.857	2.135	0.968	120	475	100	26666	25156	1.073	18073	8593	17171	7985	2069038	963680	1073.000	156.431	0	0	0
3	14	10	"ydgI"	"STM1477"	13030	17140	110	721	747	173	23	69	69	71	16	22	100	100	0	13173	13088	1035	7	46	46	50	30	60	100	100	0	0.050	0.052	0.049	0.050	1.249	0.051	0.911	80	414	100	13779	13720	-4.332	652	13127	678	13042	59722	1047050	42.250	434.600	0	0	0
3	15	10	""	"STM1485"	13210	17140	110	312	306	62	20	68	68	71	17	23	100	100	0	2132	2039	474	23	47	47	103	581	564	100	93	0	0.117	0.119	0.116	0.119	1.242	0.117	0.924	80	462	100	2329	2230	-3.095	244	2085	238	1992	24449	163110	13.824	3.332	0	0	0
3	16	10	""	"STM1490"	13390	17140	110	403	404	43	10	70	70	71	17	23	100	100	0	11155	11127	692	6	47	47	52	45	86	100	100	0	0.030	0.030	0.030	0.030	1.129	0.030	0.950	80	461	100	11441	11414	-5.060	333	11108	334	11080	32348	890138	19.588	246.111	0	0	0
3	17	10	""	"STM1499"	13570	17150	120	1096	1033	255	24	70	70	72	16	22	99	99	0	17329	16738	2922	17	47	47	51	45	88	100	100	0	0.059	0.058	0.059	0.055	1.385	0.058	0.957	120	475	100	18308	17654	-4.074	1026	17282	963	16691	123990	2008604	60.063	370.822	0	0	0
3	18	10	"wzzB"	"STM2079"	13750	17150	120	5429	5077	1442	28	70	70	72	16	22	100	100	0	9619	8863	2701	30	46	46	48	16	33	99	99	0	0.560	0.568	0.564	0.598	1.775	0.558	0.960	120	460	100	14932	13824	-0.837	5359	9573	5007	8817	609271	1063593	312.813	550.938	0	0	0
3	19	10	"nxiA"	"STM2783"	13920	17150	110	381	387	94	24	69	69	71	15	21	100	100	0	6987	6767	1172	17	46	46	54	29	53	100	100	0	0.045	0.047	0.045	0.046	1.222	0.046	0.910	80	428	100	7253	7039	-4.476	312	6941	318	6721	30998	541342	21.067	231.483	0	0	0
3	20	10	"ygaF"	"STM2790"	14110	17150	120	3654	3375	1223	36	68	68	70	20	28	100	99	0	3151	2860	992	34	46	46	52	24	46	100	100	0	1.155	1.175	1.167	1.141	1.619	1.191	0.940	120	458	100	6691	6121	0.208	3586	3105	3307	2814	404985	343141	165.250	117.000	0	0	0
3	21	10	"ygaP"	"STM2798"	14280	17150	110	567	556	101	18	68	68	69	14	20	100	100	0	2628	2584	429	16	45	45	46	7	15	100	100	0	0.193	0.192	0.193	0.190	1.147	0.192	0.958	80	379	100	3082	3027	-2.372	499	2583	488	2539	44443	206737	34.786	362.571	0	0	0
3	22	10	""	"STM4012"	14450	17150	110	179	180	42	23	69	69	71	15	21	100	100	0	10068	10129	1164	11	46	46	49	29	59	100	100	0	0.011	0.011	0.010	0.010	1.387	0.011	0.817	80	433	100	10132	10194	-6.510	110	10022	111	10083	14427	810340	7.267	347.586	0	0	0
3	23	10	""	"STM4031"	14630	17160	110	128	151	78	51	67	67	69	16	23	97	90	0	646	722	329	45	44	44	50	41	82	100	100	0	0.101	0.124	0.112	0.108	1.850	0.121	0.580	80	445	100	663	762	-3.303	61	602	84	678	12092	57760	5.125	16.390	0	0	0
3	24	10	"rhaD"	"STM4045"	14820	17140	110	89	116	77	66	64	64	65	16	24	65	38	0	1555	2160	1937	89	43	43	47	31	65	100	100	0	0.017	0.025	0.021	0.018	2.347	0.027	0.637	80	523	100	1537	2169	-5.918	25	1512	52	2117	9256	172812	3.188	68.161	0	0	0
3	1	11	""	"STM2942"	10740	17320	120	391	374	113	30	72	72	73	17	23	99	97	0	4457	4078	1431	35	47	47	50	17	34	100	100	0	0.072	0.075	0.073	0.074	1.458	0.073	0.916	120	571	100	4729	4333	-3.789	319	4410	302	4031	44933	489358	17.706	236.941	0	0	0
3	2	11	"pyrG"	"STM2953"	10920	17320	120	6513	6097	1585	25	73	73	76	21	27	100	100	0	10918	10499	2055	19	49	49	53	19	35	100	100	0	0.593	0.576	0.594	0.538	1.627	0.583	0.939	120	466	100	17309	16474	-0.755	6440	10869	6024	10450	731582	1259851	286.714	549.789	0	0	0
3	3	11	"ygcY"	"STM2961"	11090	17330	120	211	208	68	32	71	71	74	21	28	93	90	0	4154	3772	1442	38	48	48	51	14	27	99	99	0	0.034	0.037	0.035	0.037	2.167	0.034	0.718	120	473	100	4246	3861	-4.874	140	4106	137	3724	24963	452632	6.381	265.786	0	0	0
3	4	11	"exo"	"STM2972"	11260	17320	110	521	512	95	18	71	71	77	35	45	100	100	0	6641	6442	1108	17	49	49	108	367	339	100	100	0	0.068	0.069	0.069	0.068	1.185	0.069	0.945	80	468	100	7042	6834	-3.873	450	6592	441	6393	40952	515390	12.429	17.259	0	0	0
3	5	11	"fucI"	"STM2976"	11460	17320	110	1101	1013	294	29	72	72	77	35	45	100	100	0	10741	10000	2520	25	48	48	107	369	344	100	100	0	0.096	0.095	0.096	0.091	1.323	0.096	0.947	80	463	100	11722	10893	-3.377	1029	10693	941	9952	81015	800011	26.743	26.810	0	0	0
3	6	11	"ygdI"	"STM2983"	11620	17320	110	4338	4244	1627	38	71	71	74	27	36	100	100	0	342	319	91	28	47	47	50	13	26	100	100	0	14.464	15.342	15.671	14.944	1.335	16.702	0.911	80	433	100	4562	4445	3.854	4267	295	4173	272	339491	25547	154.444	20.692	0	0	0
3	7	11	"metC"	"STM3161"	11800	17330	120	756	687	218	31	71	71	76	32	42	99	98	0	8087	7236	2404	33	47	47	52	44	84	99	99	0	0.085	0.086	0.085	0.085	1.738	0.084	0.949	120	485	100	8725	7805	-3.553	685	8040	616	7189	82491	868352	19.094	163.273	0	0	0
3	8	11	""	"STM3170"	11980	17320	110	148	152	44	28	69	69	72	20	27	96	90	0	2366	2201	656	29	47	47	49	13	26	100	100	0	0.034	0.039	0.037	0.036	1.671	0.035	0.609	80	400	100	2398	2237	-4.876	79	2319	83	2154	12188	176095	4.000	165.538	0	0	0
3	9	11	"STMF1.3"	"Not LT2a90"	12150	17320	100	103	108	27	25	70	70	73	25	34	60	32	0	72	79	27	34	47	47	50	15	30	70	41	0	1.320	1.188	1.201	1.197	2.405	1.613	0.342	80	408	100	58	70	0.401	33	25	38	32	8641	6281	1.400	1.933	-50	0	0
3	10	11	"yfiO"	"STM2663"	12330	17320	110	1451	1376	370	26	72	72	80	35	43	100	100	0	3410	3082	800	25	48	48	57	41	71	100	100	0	0.410	0.430	0.436	0.428	1.175	0.431	0.959	80	461	100	4741	4338	-1.286	1379	3362	1304	3034	110088	246546	37.029	73.780	0	0	0
3	11	11	"ffh"	"STM2677"	12520	17330	120	2565	2412	1062	44	74	74	81	35	43	99	97	0	6794	6261	2584	41	49	49	59	41	69	98	97	0	0.369	0.376	0.380	0.391	2.199	0.374	0.934	120	470	100	9236	8550	-1.437	2491	6745	2338	6212	289487	751346	66.600	151.268	0	0	0
3	12	11	"yfjG"	"STM2687"	12680	17320	110	1405	1358	417	30	74	74	91	110	120	100	100	0	1885	1839	588	31	49	49	62	63	101	100	100	0	0.725	0.717	0.725	0.719	1.296	0.747	0.882	80	416	100	3167	3074	-0.464	1331	1836	1284	1790	108616	147155	11.518	28.206	0	0	0
3	13	11	"ybbK"	"STM0501"	12860	17320	110	3285	3147	904	28	76	76	92	108	117	100	98	0	5588	5428	1218	22	49	49	61	61	100	100	100	0	0.579	0.571	0.577	0.545	1.337	0.584	0.960	80	434	100	8748	8450	-0.788	3209	5539	3071	5379	251746	434203	28.287	87.984	0	0	0
3	14	11	"sfbB"	"STM0511"	13040	17320	110	367	397	112	28	71	71	75	25	33	100	98	0	7607	8381	2069	24	47	47	55	58	105	100	100	0	0.039	0.039	0.038	0.038	1.374	0.039	0.886	80	458	100	7856	8660	-4.675	296	7560	326	8334	31792	670454	12.880	143.552	0	0	0
3	15	11	"gip"	"STM0518"	13220	17330	120	243	240	49	20	69	69	71	16	22	100	98	0	6097	5856	1308	22	46	46	52	49	94	100	100	0	0.029	0.029	0.029	0.029	1.521	0.028	0.884	120	499	100	6225	5981	-5.120	174	6051	171	5810	28770	702767	10.563	118.449	0	0	0
3	16	11	"allB"	"STM0523"	13390	17320	110	557	540	112	20	69	69	71	16	22	100	100	0	8480	8401	1254	14	47	47	51	43	84	100	100	0	0.058	0.056	0.057	0.054	1.330	0.057	0.947	80	432	100	8921	8825	-4.111	488	8433	471	8354	43161	672048	29.313	194.186	0	0	0
3	17	11	"allC"	"STM0527"	13570	17320	100	234	238	52	21	69	69	70	14	20	100	100	0	3189	3130	868	27	47	47	49	13	26	100	100	0	0.053	0.055	0.052	0.055	1.327	0.052	0.878	80	400	100	3307	3252	-4.251	165	3142	169	3083	19061	250373	12.000	237.000	0	0	0
3	18	11	"ppiB"	"STM0536"	13750	17320	110	7016	6635	1594	24	71	71	78	69	88	100	100	0	4235	4107	807	19	47	47	52	31	59	100	100	0	1.658	1.617	1.630	1.598	1.180	1.680	0.960	80	458	100	11133	10624	0.730	6945	4188	6564	4060	530775	328536	95.029	130.806	0	0	0
3	19	11	"slyX"	"STM3454"	13940	17320	100	154	153	30	19	67	67	76	71	93	70	3	0	417	420	129	30	45	45	51	32	62	100	100	0	0.234	0.229	0.221	0.228	1.399	0.211	0.788	80	395	100	459	461	-2.096	87	372	86	375	12222	33605	1.085	11.531	0	0	0
3	20	11	"mglB"	"STM2190"	14100	17330	110	4353	4187	1201	28	65	65	71	34	47	100	100	0	2944	2901	763	26	45	45	46	10	21	100	100	0	1.479	1.443	1.469	1.430	1.216	1.473	0.967	80	415	100	7187	6978	0.565	4288	2899	4122	2856	334923	232081	121.059	285.500	0	0	0
3	21	11	""	"STM2198"	14290	17330	120	396	395	120	30	66	66	70	30	42	95	95	0	11194	10674	2810	26	45	45	46	10	21	100	100	0	0.030	0.031	0.029	0.028	1.719	0.030	0.888	120	462	100	11479	10958	-5.078	330	11149	329	10629	47408	1280883	10.833	1062.800	0	0	0
3	22	11	"rsuA"	"STM2222"	14460	17330	120	602	569	236	41	67	67	69	17	24	97	95	0	5055	4523	1870	41	45	45	48	28	58	99	99	0	0.107	0.112	0.110	0.110	2.173	0.111	0.936	120	459	100	5545	4980	-3.227	535	5010	502	4478	68224	542771	29.412	159.821	0	0	0
3	23	11	"yejM"	"STM2228"	14640	17320	110	1010	975	236	24	66	66	67	13	19	100	100	0	6171	6055	1162	19	44	44	45	7	15	100	100	0	0.154	0.151	0.150	0.146	1.261	0.152	0.960	80	400	100	7071	6920	-2.698	944	6127	909	6011	77997	484375	69.846	858.571	0	0	0
3	24	11	""	"STM2237"	14810	17320	110	88	92	26	28	62	62	63	14	22	77	41	0	2327	2317	622	26	43	43	45	16	35	100	100	0	0.011	0.013	0.013	0.012	2.031	0.012	0.357	80	510	100	2310	2304	-6.457	26	2284	30	2274	7321	185385	2.071	142.000	0	0	0
3	1	12	"phoP"	"STM1231"	10730	17510	120	7444	6636	2658	40	71	71	72	16	22	100	100	0	2357	2119	821	38	46	46	47	6	12	100	100	0	3.190	3.167	3.234	3.159	1.658	3.237	0.956	120	561	100	9684	8638	1.674	7373	2311	6565	2073	796282	254273	410.250	345.333	0	0	0
3	2	12	"phoP"	"STM1231"	10910	17500	110	13345	12439	3438	27	75	75	88	128	145	100	100	0	4324	4131	958	23	46	46	48	11	22	100	100	0	3.102	3.027	3.033	2.942	1.222	3.167	0.962	80	428	100	17548	16449	1.633	13270	4278	12364	4085	995087	330456	96.492	371.182	0	0	0
3	3	12	"phoQ"	"STM1230"	11090	17500	110	473	460	98	21	74	74	87	129	148	100	91	0	1012	1002	198	19	47	47	49	12	24	100	100	0	0.413	0.404	0.399	0.399	1.210	0.392	0.896	80	433	100	1364	1341	-1.274	399	965	386	955	36837	80134	2.891	79.417	0	0	0
3	4	12	"phoQ"	"STM1230"	11270	17500	110	1134	1228	562	45	71	71	75	25	33	100	100	0	2732	2852	1359	47	46	46	62	141	227	100	100	0	0.396	0.412	0.401	0.409	1.256	0.403	0.943	80	453	100	3749	3963	-1.337	1063	2686	1157	2806	98261	228162	46.120	19.787	0	0	0
3	5	12	"phoQ"	"STM1230"	11440	17500	110	1085	1024	295	28	73	73	76	25	32	100	100	0	2370	2283	561	24	47	47	59	94	159	100	100	0	0.436	0.425	0.420	0.418	1.262	0.416	0.862	80	465	100	3335	3187	-1.199	1012	2323	951	2236	81959	182626	37.920	23.660	0	0	0
3	6	12	"hupA"	"STM4170"	11630	17500	110	4141	4235	1574	37	72	72	74	26	35	100	100	0	528	519	159	30	47	47	54	41	75	100	100	0	8.459	8.820	8.907	8.703	1.330	9.220	0.941	80	445	100	4550	4635	3.081	4069	481	4163	472	338765	41516	160.038	11.341	0	0	0
3	7	12	"sopB"	"STM1091"	11800	17500	120	26403	24538	6609	26	73	73	75	17	22	100	100	0	9502	8978	1953	21	48	48	50	13	26	100	100	0	2.785	2.740	2.764	2.538	1.635	2.845	0.952	120	441	100	35784	33395	1.478	26330	9454	24465	8930	2944533	1077305	1439.000	686.769	0	0	0
3	8	12	"pipC"	"STM0375"	11970	17490	110	7736	7800	1949	24	73	73	84	46	54	100	100	0	1380	1400	368	26	48	48	49	10	20	100	100	0	5.753	5.715	5.818	5.741	1.149	5.826	0.958	80	442	100	8995	9079	2.524	7663	1332	7727	1352	623983	111989	167.739	135.100	0	0	0
3	9	12	"pipC"	"STM0375"	12160	17500	110	10233	9613	2689	27	72	72	83	45	54	100	100	0	1793	1683	435	25	48	48	49	10	20	100	100	0	5.823	5.835	5.781	5.775	1.144	5.934	0.962	80	466	100	11906	11176	2.542	10161	1745	9541	1635	769019	134643	211.778	163.400	0	0	0
3	10	12	"ssrB"	"STM1391"	12330	17490	110	3328	3163	970	30	74	74	82	38	46	100	100	0	3492	3355	800	23	48	48	56	37	66	100	100	0	0.945	0.934	0.962	0.900	1.304	0.972	0.946	80	453	100	6698	6396	-0.082	3254	3444	3089	3307	253000	268390	81.079	89.162	0	0	0
3	11	12	"ssrB"	"STM1391"	12510	17490	110	3410	3174	1060	33	76	76	83	31	37	100	100	0	3610	3454	1008	29	48	48	56	23	41	100	100	0	0.936	0.910	0.932	0.892	1.196	0.937	0.953	80	460	100	6896	6504	-0.095	3334	3562	3098	3406	253921	276335	99.710	147.739	0	0	0
3	12	12	"ssrB"	"STM1391"	12680	17490	110	3320	3282	881	26	76	76	91	83	91	100	100	0	3635	3550	717	20	48	48	57	49	85	100	100	0	0.904	0.915	0.931	0.879	1.345	0.943	0.951	80	429	100	6831	6708	-0.145	3244	3587	3206	3502	262521	284033	38.446	71.286	0	0	0
3	13	12	"lrp"	"STM0959"	12850	17490	110	3482	2915	1696	58	71	71	80	47	58	96	91	0	2785	2257	1368	60	47	47	53	25	47	95	95	0	1.246	1.287	1.285	1.390	1.514	1.277	0.952	80	475	100	6149	5054	0.317	3411	2738	2844	2210	233207	180590	60.319	88.160	0	0	0
3	14	12	"lrp"	"STM0959"	13050	17500	110	4771	4534	1050	23	66	66	70	39	55	100	100	0	3870	3668	897	24	45	45	52	53	101	100	100	0	1.230	1.233	1.226	1.244	1.200	1.233	0.965	80	461	100	8530	8091	0.299	4705	3825	4468	3623	362758	293403	114.462	68.226	0	0	0
3	15	12	"gyrA"	"STM2272"	13210	17500	110	650	662	137	20	71	71	73	19	26	100	100	0	1697	1702	361	21	45	45	48	13	27	100	100	0	0.350	0.357	0.359	0.355	1.202	0.338	0.868	80	404	100	2231	2248	-1.513	579	1652	591	1657	52978	136166	31.000	127.231	0	0	0
3	16	12	"gyrA"	"STM2272"	13390	17490	110	1710	1707	402	23	71	71	74	21	28	100	100	0	4738	4790	730	15	46	46	54	28	51	100	100	0	0.349	0.345	0.344	0.338	1.217	0.346	0.946	80	475	100	6331	6380	-1.517	1639	4692	1636	4744	136540	383218	77.762	169.143	0	0	0
3	17	12	"csrA"	"STM2826"	13580	17500	110	1185	1219	608	49	70	70	73	20	27	100	100	0	323	331	167	50	47	47	55	30	54	100	98	0	4.040	4.046	4.218	4.224	1.436	4.230	0.874	80	465	100	1391	1433	2.014	1115	276	1149	284	97490	26481	57.300	9.200	0	0	0
3	18	12	"csrA"	"STM2826"	13750	17500	100	3687	3688	1299	35	72	72	79	64	81	100	100	0	943	912	294	32	45	45	48	16	33	100	100	0	4.026	4.171	4.231	4.128	1.279	4.269	0.931	80	396	100	4513	4483	2.009	3615	898	3616	867	295004	72940	56.391	54.000	0	0	0
3	19	12	"yhhP"	"STM3578"	13920	17490	110	196	202	58	28	68	68	72	20	27	100	98	0	1210	1163	290	24	44	44	46	10	21	100	100	0	0.110	0.120	0.111	0.115	1.409	0.114	0.723	80	479	100	1294	1253	-3.187	128	1166	134	1119	16150	93063	6.500	111.700	0	0	0
3	20	12	"yhhP"	"STM3578"	14110	17500	110	119	137	66	48	67	67	68	18	26	93	76	0	522	539	242	44	44	44	45	8	17	100	100	0	0.109	0.141	0.120	0.121	1.751	0.148	0.628	80	445	100	530	565	-3.200	52	478	70	495	10963	43149	3.833	61.750	0	0	0
3	21	12	"yhhP"	"STM3578"	14280	17510	120	154	159	62	38	67	67	68	15	22	94	89	0	803	825	433	52	45	45	46	9	19	99	98	0	0.115	0.118	0.122	0.120	1.932	0.110	0.721	120	459	100	845	872	-3.123	87	758	92	780	19130	99047	6.067	86.556	0	0	0
3	22	12	"topA"	"STM1714"	14450	17500	110	2108	2077	597	28	69	69	72	24	33	100	100	0	2914	2805	700	24	45	45	49	21	42	100	100	0	0.711	0.728	0.714	0.714	1.218	0.726	0.942	80	403	100	4908	4768	-0.493	2039	2869	2008	2760	166170	224381	83.542	131.238	0	0	0
3	23	12	"topA"	"STM1714"	14640	17500	120	362	388	189	48	66	66	69	23	33	96	93	0	443	474	238	50	45	45	49	20	40	96	95	0	0.744	0.751	0.737	0.750	1.906	0.729	0.727	120	516	100	694	751	-0.427	296	398	322	429	46564	56850	13.870	21.250	0	0	0
3	24	12	"fur"	"STM0693"	14810	17500	110	1596	1471	512	34	64	64	67	22	32	100	100	0	3207	2996	861	28	44	44	52	31	59	100	100	0	0.484	0.477	0.474	0.464	1.231	0.486	0.944	80	490	100	4695	4359	-1.046	1532	3163	1407	2952	117692	239668	63.818	94.968	0	0	0
3	1	13	"ctrl-buffer"	"ctrl-buffer"	10730	17670	100	74	79	27	34	70	70	70	15	21	25	13	0	62	79	44	55	47	47	48	7	14	77	52	0	0.267	0.281	0.751	0.641	3.357	0.462	0.268	80	428	100	19	41	-1.907	4	15	9	32	6320	6350	0.600	4.429	-50	0	0
3	2	13	"ctrl-buffer"	"ctrl-buffer"	10910	17670	100	69	70	14	20	73	73	84	130	154	0	0	0	52	56	12	21	49	49	52	14	26	15	6	0	-1.333	-0.429	2.400	1.926	3.818	4.719	0.031	80	416	100	-1	4	Error	-4	3	-3	7	5610	4442	-0.108	0.286	-50	0	0
3	3	13	"ctrl-buffer"	"ctrl-buffer"	11080	17670	100	75	83	31	37	74	74	79	44	55	5	2	0	64	77	61	79	53	53	67	67	100	3	2	0	0.091	0.375	0.964	1.034	3.789	0.471	0.742	80	408	100	12	33	-3.459	1	11	9	24	6637	6122	0.091	0.149	-50	0	0
3	4	13	"ctrl-buffer"	"ctrl-buffer"	11260	17670	100	75	86	46	53	71	71	73	15	20	31	11	0	56	66	43	65	52	52	54	14	25	15	10	0	1.000	1.071	1.917	2.041	3.228	1.146	0.446	80	430	100	8	29	0.000	4	4	15	14	6859	5275	0.867	0.857	-50	0	0
3	5	13	"ctrl-buffer"	"ctrl-buffer"	11440	17670	100	74	80	21	26	71	71	72	16	22	27	10	0	60	61	12	19	49	49	51	11	21	48	13	0	0.273	0.750	1.000	1.100	3.107	1.910	0.129	80	416	100	14	21	-1.874	3	11	9	12	6372	4875	0.500	0.909	-50	0	0
3	6	13	"ctrl-buffer"	"ctrl-buffer"	11620	17670	100	77	80	20	25	71	71	71	14	19	31	12	0	59	61	15	24	49	49	49	9	18	51	20	0	0.600	0.750	1.278	1.323	3.782	1.869	0.157	80	404	100	16	21	-0.737	6	10	9	12	6415	4887	0.643	1.333	-50	0	0
3	7	13	"ctrl-buffer"	"ctrl-buffer"	11790	17670	100	80	84	22	26	73	73	74	23	31	26	5	0	61	67	31	46	49	49	50	8	16	67	33	0	0.583	0.611	1.000	1.057	3.043	2.065	0.133	80	389	100	19	29	-0.778	7	12	11	18	6700	5321	0.435	2.125	-50	0	0
3	8	13	"ctrl-buffer"	"ctrl-buffer"	11970	17670	100	70	72	14	19	72	72	75	27	36	3	0	0	55	56	14	25	49	49	50	9	18	26	10	0	-0.333	0.000	1.250	1.390	4.277	11.955	0.021	80	432	100	4	7	Error	-2	6	0	7	5740	4515	-0.111	0.667	-50	0	0
3	9	13	"ctrl-buffer"	"ctrl-buffer"	12150	17670	100	77	81	21	25	70	70	72	15	20	41	18	0	56	64	36	56	49	49	51	11	21	31	15	0	1.000	0.733	1.604	1.429	3.117	0.586	0.100	80	416	100	14	26	0.000	7	7	11	15	6512	5087	0.600	1.182	-50	0	0
3	10	13	"ctrl-buffer"	"ctrl-buffer"	12330	17670	100	71	74	22	29	72	72	74	20	27	11	2	0	56	61	19	31	49	49	52	13	25	30	10	0	-0.143	0.167	1.333	1.188	3.985	7.578	0.056	80	462	100	6	14	Error	-1	7	2	12	5906	4900	0.000	0.692	-50	0	0
3	11	13	"ctrl-buffer"	"ctrl-buffer"	12510	17710	40	68	77	25	32	73	73	74	17	22	25	16	0	103	142	105	73	54	54	61	24	39	58	50	0	-0.102	0.045	0.217	0.231	6.421	0.147	0.172	12	68	100	44	92	Error	-5	49	4	88	923	1700	0.176	3.375	0	0	0
3	12	13	"ctrl-buffer"	"ctrl-buffer"	12680	17670	100	72	98	125	127	70	70	75	29	38	13	6	0	53	66	38	57	48	48	51	15	29	31	17	0	0.400	1.556	0.800	1.013	3.580	3.825	0.384	80	440	100	7	46	-1.322	2	5	28	18	7845	5316	0.793	1.000	-50	0	0
3	13	13	"ctrl-buffer"	"ctrl-buffer"	12860	17670	100	69	72	18	25	66	66	70	28	40	11	1	0	49	53	21	39	48	48	49	11	22	13	3	0	3.000	1.200	1.136	1.104	3.315	1.918	0.096	80	432	100	4	11	1.585	3	1	6	5	5778	4279	0.071	0.364	-50	0	0
3	14	13	"ctrl-buffer"	"ctrl-buffer"	13040	17670	100	75	79	20	25	63	63	63	19	30	36	13	0	63	69	29	42	48	48	49	11	22	56	31	0	0.800	0.762	0.923	0.968	3.548	0.856	0.291	80	391	100	27	37	-0.322	12	15	16	21	6333	5553	0.842	1.818	-50	0	0
3	15	13	"ctrl-buffer"	"ctrl-buffer"	13210	17670	100	69	70	15	21	70	70	70	19	27	12	0	0	49	50	8	16	48	48	50	12	24	7	1	0	-1.000	0.000	2.063	2.287	2.968	8.128	0.022	80	391	100	0	2	Error	-1	1	0	2	5596	3970	0.000	0.000	-50	0	0
3	16	13	"ctrl-buffer"	"ctrl-buffer"	13390	17670	100	73	73	17	23	70	70	71	19	26	15	1	0	49	52	19	36	47	47	56	32	57	2	1	0	1.500	0.600	2.625	2.520	3.379	0.362	0.031	80	432	100	5	8	0.585	3	2	3	5	5845	4127	0.105	-0.125	-50	0	0
3	17	13	"ctrl-buffer"	"ctrl-buffer"	13570	17670	100	79	80	20	25	67	67	69	17	24	37	12	0	48	49	10	20	46	46	49	18	36	7	1	0	6.000	4.333	2.375	2.314	3.703	2.900	0.092	80	430	100	14	16	2.585	12	2	13	3	6429	3946	0.647	0.000	-50	0	0
3	18	13	"ctrl-buffer"	"ctrl-buffer"	13750	17670	100	65	66	16	24	68	68	82	93	113	0	0	0	43	45	11	24	46	46	100	731	731	0	0	0	1.000	2.000	2.167	1.609	3.552	0.031	0.057	80	420	100	-6	-3	0.000	-3	-3	-2	-1	5284	3626	-0.172	-0.075	-50	0	0
3	19	13	"ctrl-buffer"	"ctrl-buffer"	13930	17680	100	72	76	29	38	69	69	70	15	21	21	15	0	47	51	12	23	46	46	48	18	37	7	2	0	3.000	1.400	2.714	3.212	3.090	0.014	0.004	80	444	100	4	12	1.585	3	1	7	5	6060	4042	0.400	0.167	-50	0	0
3	20	13	"ctrl-buffer"	"ctrl-buffer"	14100	17680	100	66	71	20	28	66	66	67	14	20	23	8	0	49	50	8	16	46	46	47	16	34	6	1	0	0.000	1.250	2.000	2.324	2.787	122.091	0.001	80	408	100	3	9	Error	0	3	5	4	5694	4029	0.286	0.188	-50	0	0
3	21	13	"ctrl-buffer"	"ctrl-buffer"	14280	17680	100	73	73	16	21	68	68	69	16	23	20	5	0	47	50	11	22	47	47	49	13	26	12	6	0	100000.000	1.667	1.500	1.577	3.212	0.066	0.016	80	388	100	5	8	16.610	5	0	5	3	5848	4018	0.250	0.077	-50	0	0
3	22	13	"ctrl-buffer"	"ctrl-buffer"	14460	17680	100	69	73	21	28	69	69	71	20	28	15	6	0	48	54	26	48	47	47	51	21	41	6	5	0	0.000	0.571	1.155	1.420	3.816	0.769	0.122	80	420	100	1	11	Error	0	1	4	7	5841	4283	0.100	0.143	-50	0	0
3	23	13	"ctrl-buffer"	"ctrl-buffer"	14640	17680	100	67	71	23	32	65	65	67	15	22	25	13	0	48	53	16	30	47	47	49	12	24	18	10	0	2.000	1.000	2.571	2.231	3.354	3.406	0.097	80	390	100	3	12	1.000	2	1	6	6	5655	4236	0.267	0.333	-50	0	0
3	24	13	"ctrl-buffer"	"ctrl-buffer"	14810	17680	100	69	73	19	26	62	62	64	17	26	27	11	0	51	53	15	28	44	44	47	11	23	25	7	0	1.000	1.222	1.500	1.929	3.405	3.223	0.117	80	440	100	14	20	0.000	7	7	11	9	5847	4269	0.529	0.545	-50	0	0
3	1	14	"ynfA"	"STM1504"	10720	17860	110	255	251	43	17	68	68	69	14	20	100	100	0	4737	4546	713	15	49	49	51	17	33	100	100	0	0.040	0.041	0.040	0.040	1.265	0.040	0.901	80	561	100	4875	4680	-4.648	187	4688	183	4497	20113	363714	13.000	264.412	0	0	0
3	2	14	""	"STM3654"	10900	17870	120	98	105	31	29	71	71	72	15	20	67	43	0	1017	1233	787	63	50	50	54	18	33	99	98	0	0.028	0.029	0.029	0.027	2.480	0.027	0.392	120	615	100	994	1217	-5.162	27	967	34	1183	12597	147948	2.200	65.500	0	0	0
3	3	14	"yeiP"	"STM2211"	11070	17850	110	670	646	243	37	72	72	76	39	51	100	100	0	5033	5021	2228	44	53	53	66	64	96	100	100	0	0.120	0.116	0.114	0.117	1.594	0.109	0.821	80	503	100	5578	5542	-3.058	598	4980	574	4968	51672	401681	14.615	77.422	0	0	0
3	4	14	"yfaE"	"STM2279"	11260	17860	110	302	315	110	34	68	68	70	14	20	100	100	0	1006	992	370	37	51	51	56	24	42	100	100	0	0.245	0.262	0.270	0.256	1.479	0.256	0.864	80	528	100	1189	1188	-2.029	234	955	247	941	25181	79378	17.500	39.000	0	0	0
3	5	14	""	"STM4111"	11440	17860	120	137	145	49	33	70	70	70	14	20	88	81	0	120	135	65	48	49	49	50	8	16	91	85	0	0.944	0.872	0.896	0.962	2.302	0.827	0.711	120	590	100	138	161	-0.084	67	71	75	86	17370	16247	5.357	10.625	0	0	0
3	6	14	""	"STM4140"	11620	17860	120	93	103	43	41	70	70	71	14	19	65	36	0	271	311	208	66	49	49	50	8	16	100	98	0	0.104	0.126	0.116	0.123	2.676	0.126	0.452	120	591	100	245	295	-3.271	23	222	33	262	12377	37331	2.286	32.625	0	0	0
3	7	14	"ssaS"	"STM1420"	11800	17850	110	85	109	63	57	70	70	71	16	22	48	31	0	326	573	622	108	50	50	51	8	15	100	100	0	0.054	0.075	0.082	0.073	2.803	0.080	0.620	80	477	100	291	562	-4.202	15	276	39	523	8717	45808	2.375	65.250	0	0	0
3	8	14	"nrdH"	"STM2805"	11960	17850	110	74	111	86	77	70	70	71	16	22	32	23	0	164	574	845	147	50	50	51	10	19	100	100	0	0.035	0.078	0.095	0.088	2.315	0.092	0.817	80	491	100	118	565	-4.833	4	114	41	524	8904	45880	2.500	52.300	0	0	0
3	9	14	"fimI"	"STM0544"	12150	17860	120	114	151	127	84	69	69	71	22	30	74	50	0	427	666	854	128	49	49	51	10	19	98	98	0	0.119	0.133	0.135	0.135	2.295	0.134	0.792	120	614	100	423	699	-3.070	45	378	82	617	18123	79894	3.636	61.500	0	0	0
3	10	14	"aroA"	"STM0978"	12320	17850	110	1173	1182	213	18	70	70	74	30	40	100	100	0	5005	4908	834	16	49	49	58	55	94	100	100	0	0.223	0.229	0.222	0.228	1.174	0.218	0.931	80	490	100	6059	5971	-2.168	1103	4956	1112	4859	94548	392673	36.933	88.182	0	0	0
3	11	14	"dam"	"STM3484"	12500	17860	110	148	183	105	57	69	69	73	30	41	82	66	0	586	734	584	79	49	49	57	55	96	100	93	0	0.147	0.166	0.154	0.152	1.730	0.161	0.824	80	501	100	616	799	-2.765	79	537	114	685	14666	58743	3.667	12.309	0	0	0
3	12	14	"pduW"	"STM2057"	12670	17850	120	117	139	72	51	68	68	70	15	21	88	71	0	2278	2599	1507	57	49	49	51	12	23	99	99	0	0.022	0.028	0.024	0.023	2.041	0.030	0.650	120	583	100	2278	2621	-5.507	49	2229	71	2550	16711	311881	4.600	212.333	0	0	0
3	13	14	""	"STM2695"	12850	17850	110	271	266	42	15	68	68	69	16	23	100	100	0	10287	10183	1375	13	49	49	55	36	65	100	100	0	0.020	0.020	0.019	0.019	1.236	0.019	0.898	80	484	100	10441	10332	-5.656	203	10238	198	10134	21243	814663	12.313	281.333	0	0	0
3	14	14	"yajR"	"STM0436"	13030	17850	120	437	415	152	36	70	70	71	21	29	98	96	0	5106	4618	1795	38	49	49	53	33	62	100	100	0	0.073	0.076	0.075	0.074	1.551	0.075	0.937	120	561	100	5424	4914	-3.784	367	5057	345	4569	49791	554161	16.381	138.333	0	0	0
3	15	14	""	"STM0564"	13200	17850	120	919	824	311	37	70	70	71	16	22	95	94	0	12993	11445	4179	36	50	50	59	34	57	99	99	0	0.066	0.066	0.066	0.061	1.937	0.067	0.968	120	571	100	13792	12149	-3.930	849	12943	754	11395	98823	1373359	47.063	334.882	0	0	0
3	16	14	""	"STM0351"	13390	17850	110	103	112	37	33	67	67	69	16	23	82	57	0	3844	3724	1099	29	51	51	64	41	64	100	100	0	0.009	0.012	0.011	0.010	2.083	0.013	0.484	80	505	100	3829	3718	-6.719	36	3793	45	3673	8929	297916	2.688	89.268	0	0	0
3	17	14	"dsrB"	"STM1983"	13560	17860	110	1336	1440	524	36	66	66	68	16	23	100	100	0	2583	2615	736	28	48	48	51	19	37	100	100	0	0.501	0.535	0.516	0.523	1.190	0.540	0.942	80	523	100	3805	3941	-0.997	1270	2535	1374	2567	115175	209167	85.750	134.947	0	0	0
3	18	14	"yeiE"	"STM2201"	13740	17850	110	2063	2094	471	22	68	68	80	82	102	100	100	0	7927	8087	1241	15	48	48	91	644	707	100	100	0	0.253	0.252	0.256	0.247	1.204	0.244	0.917	80	540	100	9874	10065	-1.982	1995	7879	2026	8039	167556	646994	24.561	12.416	0	0	0
3	19	14	"recB"	"STM2994"	13910	17850	60	107	124	54	43	69	69	70	15	21	71	59	0	226	346	310	89	49	49	52	15	28	93	90	0	0.215	0.185	0.227	0.224	3.308	0.147	0.571	32	176	100	215	352	-2.220	38	177	55	297	3968	11084	3.600	19.600	0	0	0
3	20	14	"EMPTY"	"EMPTY"	14110	17850	100	68	67	13	19	66	66	66	14	21	15	1	0	46	46	6	13	47	47	50	18	36	2	0	0	-2.000	-1.000	2.167	2.137	3.810	7.489	0.021	80	472	100	1	0	Error	2	-1	1	-1	5397	3660	0.071	-0.222	-75	0	0
3	21	14	"EMPTY"	"EMPTY"	14280	17850	100	63	64	12	18	66	66	67	16	23	8	0	0	45	46	8	17	48	48	49	11	22	5	1	0	1.000	1.000	2.000	1.828	3.687	9.674	0.029	80	440	100	-6	-4	0.000	-3	-3	-2	-2	5139	3689	-0.187	-0.273	-75	0	0
3	22	14	"EMPTY"	"EMPTY"	14460	17850	100	62	63	14	22	64	64	66	17	25	11	1	0	48	49	7	14	49	49	51	14	27	3	0	0	2.000	100000.000	2.000	2.258	2.459	0.867	0.010	80	452	100	-3	-1	1.000	-2	-1	-1	0	5071	3905	-0.176	-0.143	-75	0	0
3	23	14	"EMPTY"	"EMPTY"	14640	17850	100	64	65	15	23	63	63	65	15	23	18	3	0	48	49	6	12	48	48	49	10	20	10	0	0	100000.000	2.000	2.600	2.632	2.990	17.235	0.005	80	452	100	1	3	16.610	1	0	2	1	5170	3921	0.000	0.000	-75	0	0
3	24	14	"EMPTY"	"EMPTY"	14820	17850	100	64	64	12	18	62	62	63	13	20	20	2	0	50	50	6	12	48	48	48	7	14	20	0	0	1.000	1.000	2.397	2.366	2.581	27.413	0.002	80	484	100	4	4	0.000	2	2	2	2	5107	4001	0.077	0.286	-75	0	0
4	1	1	"yjiX"	"STM4531"	15240	15540	130	94	110	49	44	61	61	64	33	51	49	27	0	105	159	145	91	40	40	49	68	138	49	27	0	0.508	0.412	0.550	0.535	3.058	0.276	0.450	120	723	100	98	168	-0.978	33	65	49	119	13230	19021	1.394	1.618	0	0	0
4	2	1	"yhjG"	"STM3610"	15410	15540	120	2231	2731	1935	70	63	63	69	38	55	99	98	0	412	439	276	62	40	40	40	8	20	99	96	0	5.828	6.687	6.696	6.723	1.750	7.167	0.840	120	553	100	2540	3067	2.543	2168	372	2668	399	327680	52642	70.053	49.875	0	0	0
4	3	1	"mtlD"	"STM3686"	15590	15530	130	2486	2376	821	34	61	61	63	15	23	98	98	0	5762	5633	1708	30	40	40	41	6	14	100	100	0	0.424	0.414	0.416	0.381	1.581	0.414	0.946	120	617	100	8147	7908	-1.239	2425	5722	2315	5593	285067	675938	154.200	932.000	0	0	0
4	4	1	"ptsN"	"STM3322"	15770	15540	120	578	700	553	79	59	59	61	13	21	100	99	0	436	566	474	83	40	40	40	5	12	100	100	0	1.311	1.219	1.280	1.238	1.604	1.215	0.888	120	517	100	915	1167	0.390	519	396	641	526	84017	67920	49.154	105.200	0	0	0
4	5	1	"yqjK"	"STM3231"	15940	15530	120	359	404	267	66	59	59	60	14	23	98	96	0	219	257	156	60	40	40	40	7	17	100	99	0	1.676	1.590	1.600	1.534	1.835	1.798	0.800	120	545	100	479	562	0.745	300	179	345	217	48496	30807	24.571	31.000	0	0	0
4	6	1	"yggT"	"STM3101"	16130	15540	120	450	434	111	25	58	58	65	74	113	99	94	0	2306	2173	630	28	40	40	42	25	59	100	100	0	0.173	0.176	0.175	0.179	1.340	0.170	0.927	120	533	100	2658	2509	-2.531	392	2266	376	2133	52023	260723	4.986	85.240	0	0	0
4	7	1	"hscC"	"STM0659"	16300	15540	120	341	338	44	13	58	58	61	19	31	100	100	0	11144	10927	1415	12	40	40	43	27	62	100	100	0	0.025	0.026	0.026	0.026	1.191	0.025	0.943	120	509	100	11387	11167	-5.294	283	11104	280	10887	40521	1311299	14.579	403.111	0	0	0
4	8	1	"ubiF"	"STM0671"	16480	15530	120	1650	1666	331	19	60	60	62	14	22	100	100	0	3915	3867	663	17	42	42	45	13	28	100	100	0	0.411	0.420	0.414	0.415	1.230	0.417	0.960	120	506	100	5463	5431	-1.284	1590	3873	1606	3825	199918	464055	114.571	294.000	0	0	0
4	9	1	"nagA"	"STM0683"	16650	15540	120	3056	3044	384	12	61	61	62	14	22	100	100	0	6892	6751	971	14	41	41	45	12	26	100	100	0	0.437	0.445	0.438	0.449	1.149	0.440	0.976	120	481	100	9846	9693	-1.194	2995	6851	2983	6710	365303	810137	213.000	558.833	0	0	0
4	10	1	"ybfM"	"STM0687"	16830	15530	130	243	246	83	33	58	58	60	14	23	98	97	0	1361	1468	523	35	41	41	43	12	27	100	100	0	0.140	0.132	0.133	0.125	1.441	0.131	0.881	120	578	100	1505	1615	-2.835	185	1320	188	1427	29529	176120	13.286	118.750	0	0	0
4	11	1	"apeE"	"STM0570"	17010	15530	120	1302	1287	279	21	58	58	62	20	32	100	100	0	1609	1596	327	20	41	41	43	14	32	100	100	0	0.793	0.790	0.786	0.779	1.231	0.786	0.961	120	504	100	2812	2784	-0.334	1244	1568	1229	1555	154427	191486	61.250	110.929	0	0	0
4	12	1	"ahpF"	"STM0609"	17180	15540	120	954	923	187	20	57	57	59	13	22	100	100	0	4516	4321	944	21	41	41	43	11	25	100	100	0	0.200	0.202	0.201	0.206	1.252	0.198	0.969	120	471	100	5372	5146	-2.319	897	4475	866	4280	110808	518561	66.462	388.909	0	0	0
4	13	1	"dlhH"	"STM3967"	17360	15530	120	8505	8319	1426	17	58	58	60	15	25	100	100	0	6618	6452	1122	17	41	41	44	12	27	100	100	0	1.284	1.289	1.286	1.290	1.134	1.288	0.974	120	518	100	15024	14672	0.361	8447	6577	8261	6411	998230	774299	550.600	534.000	0	0	0
4	14	1	"yigM"	"STM3963"	17540	15530	130	1207	1185	273	23	57	57	59	18	30	100	100	0	10261	10227	1804	17	40	40	50	98	196	100	100	0	0.113	0.111	0.112	0.108	1.252	0.110	0.943	120	591	100	11371	11315	-3.152	1150	10221	1128	10187	142249	1227218	62.556	103.847	0	0	0
4	15	1	"rhtC"	"STM3959"	17720	15530	130	729	735	175	23	56	56	58	14	24	100	100	0	4775	4772	907	19	41	41	46	43	93	100	100	0	0.142	0.144	0.143	0.140	1.317	0.141	0.911	120	585	100	5407	5410	-2.814	673	4734	679	4731	88182	572582	48.357	109.907	0	0	0
4	16	1	"rarD"	"STM3955"	17900	15530	120	1567	1556	467	30	54	54	56	12	21	100	100	0	11382	11582	1646	14	42	42	43	7	16	100	100	0	0.133	0.130	0.127	0.127	1.233	0.128	0.881	120	508	100	12853	13042	-2.906	1513	11340	1502	11540	186681	1389800	125.000	1648.429	0	0	0
4	17	1	"uvrD"	"STM3951"	18070	15540	120	334	345	165	47	54	54	56	13	23	99	98	0	1208	1312	725	55	41	41	43	12	27	100	100	0	0.240	0.229	0.235	0.229	1.527	0.214	0.870	120	506	100	1447	1562	-2.059	280	1167	291	1271	41378	157445	22.231	105.750	0	0	0
4	18	1	"dapF"	"STM3947"	18260	15540	130	1666	1678	426	25	56	56	59	18	30	100	100	0	4504	4364	945	21	42	42	54	37	68	100	100	0	0.361	0.375	0.366	0.371	1.212	0.377	0.951	120	575	100	6072	5944	-1.471	1610	4462	1622	4322	201362	523659	89.944	116.486	0	0	0
4	19	1	"fklB"	"STM4397"	18440	15540	120	189	259	197	76	56	56	59	19	32	90	78	0	472	700	641	91	42	42	54	38	70	96	85	0	0.309	0.309	0.298	0.312	1.773	0.278	0.840	120	478	100	563	861	-1.693	133	430	203	658	31064	83949	10.526	17.000	0	0	0
4	20	1	"ytfK"	"STM4406"	18610	15540	120	174	409	519	126	55	55	59	42	71	88	64	0	66	101	70	69	41	41	83	563	678	0	0	0	4.760	5.900	5.063	4.788	2.147	8.493	0.666	120	492	100	144	414	2.251	119	25	354	60	49126	12116	8.333	0.032	0	0	0
4	21	1	""	"STM4417"	18790	15540	120	113	124	55	44	55	55	60	57	95	50	10	0	340	372	216	58	41	41	42	13	30	100	100	0	0.194	0.208	0.202	0.198	1.659	0.211	0.804	120	529	100	357	400	-2.366	58	299	69	331	14888	44581	1.123	25.385	0	0	0
4	22	1	""	"STM4421"	18980	15540	130	129	187	142	75	56	56	61	56	91	70	28	0	2048	4340	5216	120	42	42	51	38	74	100	100	0	0.036	0.030	0.032	0.033	1.709	0.027	0.864	120	557	100	2079	4429	-4.780	73	2006	131	4298	22472	520859	2.250	112.868	0	0	0
4	23	1	""	"STM4425"	19140	15540	120	191	197	87	44	56	56	65	74	113	70	44	0	2201	2255	1308	58	45	45	63	71	112	99	99	0	0.063	0.064	0.064	0.062	1.538	0.060	0.878	120	559	100	2291	2351	-3.997	135	2156	141	2210	23656	270577	1.784	30.873	0	0	0
4	24	1	""	"STM4430"	19330	15530	120	120	131	53	40	53	53	55	12	21	96	88	0	1590	2000	1448	72	42	42	45	22	48	100	100	0	0.043	0.040	0.039	0.042	1.756	0.035	0.802	120	658	100	1615	2036	-4.530	67	1548	78	1958	15696	239951	6.333	88.864	0	0	0
4	1	2	"sopE2"	"STM1855"	15220	15720	110	692	994	995	100	64	64	83	109	131	97	92	0	1134	1435	1246	86	41	41	77	198	257	97	86	0	0.575	0.667	0.631	0.615	1.617	0.704	0.860	80	480	100	1721	2324	-0.799	628	1093	930	1394	79511	114769	8.358	6.859	0	0	0
4	2	2	""	"STM1731"	15420	15730	110	2466	2969	1635	55	66	66	98	138	140	100	98	0	174	191	87	45	42	42	111	296	266	5	0	0	18.182	19.483	18.257	19.744	1.641	22.429	0.130	80	445	100	2532	3052	4.184	2400	132	2903	149	237489	15291	20.804	0.270	0	0	0
4	3	2	"otsB"	"STM1929"	15600	15720	120	1126	1177	621	52	63	63	71	49	69	100	99	0	1378	1407	714	50	41	41	58	142	244	99	97	0	0.795	0.816	0.831	0.814	1.391	0.817	0.888	120	444	100	2400	2480	-0.331	1063	1337	1114	1366	141256	168782	22.571	9.500	0	0	0
4	4	2	""	"STM4161"	15780	15710	110	77	81	35	43	61	61	62	13	20	56	26	0	134	153	96	62	41	41	42	8	19	98	97	0	0.172	0.179	0.187	0.180	2.788	0.195	0.358	80	374	100	109	132	-2.539	16	93	20	112	6500	12200	1.462	13.875	0	0	0
4	5	2	"rsd"	"STM4165"	15960	15720	120	497	517	234	45	61	61	63	21	33	99	98	0	580	592	289	48	41	41	65	216	332	85	65	0	0.809	0.828	0.832	0.856	1.608	0.806	0.864	120	431	100	975	1007	-0.306	436	539	456	551	62024	71013	21.619	2.440	0	0	0
4	6	2	"hupA"	"STM4170"	16120	15710	110	678	789	485	61	61	61	77	111	144	93	88	0	119	140	74	52	41	41	48	38	79	85	51	0	7.910	7.354	7.963	7.907	1.735	8.492	0.713	80	381	100	695	827	2.984	617	78	728	99	63124	11197	6.414	2.421	0	0	0
4	7	2	""	"STM3121"	16320	15700	110	93	133	87	65	60	60	74	101	136	28	13	0	385	908	1032	113	41	41	47	35	74	97	96	0	0.096	0.084	0.081	0.072	2.563	0.063	0.726	80	429	100	377	940	-3.382	33	344	73	867	10646	72639	0.584	24.600	0	0	0
4	8	2	"stfG"	"STM0200"	16490	15710	130	73	88	39	44	59	59	63	28	44	35	20	0	365	955	1214	127	42	42	55	100	181	73	61	0	0.043	0.032	0.049	0.053	3.539	0.024	0.475	120	445	100	337	942	-4.528	14	323	29	913	10502	114590	0.893	9.000	0	0	0
4	9	2	"eutT"	"STM2467"	16670	15710	120	79	89	40	44	59	59	60	14	23	54	45	0	506	915	1075	117	41	41	44	11	25	85	80	0	0.043	0.034	0.054	0.081	6.515	0.029	0.575	120	384	100	485	904	-4.539	20	465	30	874	10727	109788	2.071	79.182	0	0	0
4	10	2	"lexA"	"STM4237"	16850	15710	120	433	1051	1252	119	59	59	60	12	20	90	82	0	536	1046	1222	116	40	40	42	9	21	88	80	0	0.754	0.986	1.025	1.060	2.538	1.015	0.863	120	402	100	870	1998	-0.407	374	496	992	1006	126070	125576	82.583	111.556	0	0	0
4	11	2	"prpC"	"STM0369"	17030	15710	120	573	763	572	74	59	59	61	14	22	100	100	0	856	1077	809	75	41	41	44	16	36	100	100	0	0.631	0.680	0.660	0.661	1.676	0.660	0.800	120	370	100	1329	1740	-0.665	514	815	704	1036	91616	129239	50.143	64.563	0	0	0
4	12	2	"ushB"	"STM4064"	17200	15710	130	722	1338	3561	266	59	59	65	47	72	99	95	0	1458	2123	1806	85	43	43	72	247	343	92	85	0	0.469	0.615	0.436	0.452	2.270	2.626	0.116	120	394	100	2078	3359	-1.094	663	1415	1279	2080	160531	254731	27.085	8.304	0	0	0
4	13	2	"ptsJ"	"STM2436"	17370	15710	120	117	141	91	64	57	57	60	15	25	94	80	0	1835	2214	2006	90	43	43	49	32	65	99	99	0	0.033	0.039	0.036	0.034	1.801	0.036	0.706	120	424	100	1852	2255	-4.900	60	1792	84	2171	16968	265696	5.400	67.656	0	0	0
4	14	2	"plsX"	"STM1192"	17540	15700	110	289	320	174	54	56	56	61	29	47	100	97	0	1991	2343	1414	60	42	42	78	216	276	100	98	0	0.120	0.115	0.113	0.112	1.353	0.109	0.870	80	419	100	2182	2565	-3.064	233	1949	264	2301	25574	187468	8.931	10.486	0	0	0
4	15	2	"flgM"	"STM1172"	17730	15710	120	196	307	258	84	56	56	61	29	47	95	80	0	128	194	157	80	42	42	81	221	272	23	7	0	1.628	1.651	1.645	1.715	1.926	1.111	0.341	120	455	100	226	403	0.703	140	86	251	152	36812	23249	8.483	0.511	0	0	0
4	16	2	"phsB"	"STM2064"	17900	15710	120	227	347	425	122	55	55	56	12	21	95	90	0	537	929	1275	137	41	41	44	29	65	92	90	0	0.347	0.329	0.337	0.372	2.206	0.311	0.840	120	433	100	668	1180	-1.528	172	496	292	888	41586	111523	24.250	30.517	0	0	0
4	17	2	"tnpA_1"	"STM0946"	18100	15710	120	126	176	173	98	55	55	57	12	21	95	85	0	1634	2472	3043	123	42	42	45	16	35	100	100	0	0.045	0.050	0.047	0.047	1.793	0.052	0.914	120	413	100	1663	2551	-4.487	71	1592	121	2430	21122	296671	9.917	151.688	0	0	0
4	18	2	"orf6"	"PSLT014"	18270	15720	120	360	460	440	95	58	58	61	18	29	95	94	0	2297	2928	2805	95	45	45	59	45	76	98	98	0	0.134	0.139	0.135	0.140	1.824	0.144	0.915	120	427	100	2554	3285	-2.899	302	2252	402	2883	55207	351403	22.167	63.756	0	0	0
4	19	2	"mig-14"	"STM2782"	18460	15700	120	107	829	1445	174	58	58	65	51	78	47	37	0	85	1549	2855	184	44	44	107	616	575	28	26	0	1.195	0.512	0.571	0.667	2.558	0.455	0.836	120	420	100	90	2276	0.257	49	41	771	1505	99526	185832	14.980	2.341	0	0	0
4	20	2	"thiD"	"STM2146"	18640	15710	110	104	185	172	92	56	56	62	54	87	45	38	0	458	1169	1710	146	42	42	104	671	645	36	25	0	0.115	0.114	0.145	0.162	3.462	0.090	0.708	80	353	100	464	1256	-3.115	48	416	129	1127	14834	93557	2.278	1.587	0	0	0
4	21	2	"rfaY"	"STM3716"	18800	15720	120	86	134	112	83	57	57	62	63	101	36	23	0	203	937	1311	139	42	42	51	81	158	68	50	0	0.180	0.086	0.099	0.112	3.317	0.074	0.421	120	432	100	190	972	-2.473	29	161	77	895	16044	112431	1.143	10.938	0	0	0
4	22	2	"prgH"	"STM2874"	18980	15710	120	191	1234	2269	183	59	59	78	176	225	46	39	0	139	1323	2459	185	44	44	78	296	379	41	35	0	1.389	0.919	1.165	1.384	2.953	0.915	0.820	120	499	100	227	2454	0.475	132	95	1175	1279	148059	158799	6.568	4.206	0	0	0
4	23	2	"orgA"	"STM2869"	19190	15720	60	2249	2234	1489	66	62	62	111	289	260	90	81	0	3272	3208	2215	69	44	44	112	477	425	84	75	0	0.678	0.686	0.693	0.674	1.680	0.667	0.957	32	176	100	5415	5336	-0.562	2187	3228	2172	3164	71484	102652	7.346	6.491	0	0	0
4	24	2	"livH"	"STM3563"	19340	15690	80	75	109	72	66	56	56	59	20	33	48	40	0	83	624	1537	246	42	42	81	329	406	30	23	0	0.463	0.091	0.214	0.392	5.629	0.040	0.585	52	296	100	60	635	-1.110	19	41	53	582	5663	32440	2.500	1.650	0	0	0
4	1	3	"hisJ"	"STM2354"	15240	15880	120	518	1580	1990	125	66	66	80	97	121	70	62	0	237	792	1031	130	45	45	76	178	234	53	42	0	2.354	2.027	2.000	2.190	2.737	2.025	0.904	120	550	100	644	2261	1.235	452	192	1514	747	189621	95021	15.464	4.022	0	0	0
4	2	3	"hisI"	"STM2078"	15410	15890	110	168	504	598	118	66	66	82	98	119	50	38	0	523	1488	1920	129	43	43	98	288	293	55	45	0	0.213	0.303	0.338	0.376	3.261	0.310	0.746	80	395	100	582	1883	-2.234	102	480	438	1445	40288	119061	4.306	4.826	0	0	0
4	3	3	"glyA"	"STM2555"	15600	15880	120	218	879	1334	151	63	63	77	93	120	55	48	0	149	567	891	157	42	42	87	265	304	36	26	0	1.449	1.554	1.870	1.985	2.820	1.510	0.787	120	448	100	262	1341	0.535	155	107	816	525	105484	68072	8.624	1.811	0	0	0
4	4	3	"fliD"	"STM1960"	15780	15880	120	212	1510	2482	164	62	62	66	23	34	75	66	0	83	439	639	145	42	42	75	230	306	37	28	0	3.659	3.647	3.578	3.392	2.728	4.153	0.858	120	499	100	191	1845	1.871	150	41	1448	397	181158	52739	62.783	1.583	0	0	0
4	5	3	"asrC"	"STM2550"	15980	15880	110	82	111	83	74	62	62	67	25	37	43	25	0	213	722	1025	141	42	42	84	263	313	46	31	0	0.117	0.072	0.087	0.099	2.718	0.072	0.811	80	381	100	191	729	-3.096	20	171	49	680	8894	57795	1.760	2.426	0	0	0
4	6	3	"moeA"	"STM0846"	16140	15880	120	114	265	313	118	61	61	71	69	97	41	31	0	373	1094	1590	145	41	41	50	82	164	77	58	0	0.160	0.194	0.185	0.193	2.372	0.184	0.863	120	457	100	385	1257	-2.647	53	332	204	1053	31850	131280	2.812	12.732	0	0	0
4	7	3	"cbiN"	"STM2022"	16300	15880	90	101	167	150	89	61	61	64	24	37	69	36	0	114	255	291	114	41	41	44	16	36	94	76	0	0.548	0.495	0.528	0.462	2.269	0.559	0.879	52	315	100	113	320	-0.868	40	73	106	214	8697	13246	4.292	13.188	0	0	0
4	8	3	"cobU"	"STM2018"	16470	15880	110	94	160	138	86	60	60	67	37	55	50	37	0	149	610	773	126	42	42	82	202	246	45	38	0	0.318	0.176	0.190	0.232	2.477	0.163	0.824	80	448	100	141	668	-1.654	34	107	100	568	12765	48788	2.514	2.614	0	0	0
4	9	3	"uhpA"	"STM3790"	16660	15880	120	73	93	61	65	59	59	65	33	50	26	12	0	203	603	1071	177	42	42	72	187	259	45	25	0	0.087	0.061	0.079	0.103	4.080	0.055	0.667	120	455	100	175	595	-3.524	14	161	34	561	11185	72333	0.848	2.840	0	0	0
4	10	3	"trpD"	"STM1724"	16850	15880	120	78	101	59	58	58	58	59	13	22	62	40	0	243	830	1213	146	40	40	42	7	16	76	70	0	0.099	0.054	0.075	0.136	5.669	0.040	0.648	120	430	100	223	833	-3.343	20	203	43	790	12073	99649	3.231	112.571	0	0	0
4	11	3	"sulA"	"STM1071"	17030	15890	120	150	192	146	76	58	58	59	14	23	85	75	0	562	666	638	95	41	41	44	26	59	88	86	0	0.177	0.214	0.219	0.224	2.080	0.210	0.850	120	389	100	613	759	-2.502	92	521	134	625	23034	79869	9.500	23.923	0	0	0
4	12	3	"rfaL"	"STM3713"	17190	15870	110	138	306	320	104	58	58	69	58	84	53	45	0	532	1502	1800	119	43	43	115	386	335	58	46	0	0.164	0.170	0.186	0.177	2.965	0.153	0.819	80	418	100	569	1707	-2.612	80	489	248	1459	24456	120171	4.086	3.593	0	0	0
4	13	3	"bglX"	"STM2166"	17390	15880	110	172	225	185	82	57	57	66	56	84	67	51	0	718	1122	1056	94	43	43	99	348	351	67	48	0	0.170	0.156	0.167	0.153	1.991	0.138	0.736	80	451	100	790	1247	-2.553	115	675	168	1079	17971	89725	2.839	2.940	0	0	0
4	14	3	""	"STM0347"	17560	15890	110	69	77	34	44	56	56	58	20	34	33	15	0	528	609	465	76	42	42	54	135	250	86	77	0	0.027	0.037	0.046	0.038	2.568	0.035	0.335	80	432	100	499	588	-5.224	13	486	21	567	6199	48717	0.950	4.111	0	0	0
4	15	3	""	"STM1043"	17720	15880	110	99	136	121	88	55	55	59	21	35	63	50	0	403	771	920	119	41	41	64	146	228	65	53	0	0.122	0.111	0.112	0.135	3.239	0.116	0.828	80	410	100	406	811	-3.040	44	362	81	730	10870	61642	3.667	4.842	0	0	0
4	16	3	""	"PSLT025"	17910	15890	120	66	71	23	32	56	56	58	19	32	30	13	0	92	207	247	119	41	41	61	136	222	33	20	0	0.196	0.090	0.205	0.197	3.882	0.056	0.260	120	470	100	61	181	-2.350	10	51	15	166	8574	24804	0.684	1.074	0	0	0
4	17	3	"orf319"	"STM1389"	18090	15890	120	1071	1412	1153	81	55	55	56	14	25	100	98	0	485	608	455	74	41	41	42	11	26	98	98	0	2.288	2.393	2.386	2.292	1.929	2.614	0.820	120	449	100	1460	1924	1.194	1016	444	1357	567	169473	72925	96.857	51.455	0	0	0
4	18	3	"yfeJ"	"STM2437"	18260	15890	110	90	97	41	42	56	56	57	13	22	78	60	0	341	517	463	89	42	42	50	82	164	91	71	0	0.114	0.086	0.100	0.092	2.652	0.075	0.657	80	401	100	333	516	-3.137	34	299	41	475	7740	41353	3.077	5.695	0	0	0
4	19	3	""	"PSLT087"	18460	15890	120	76	80	24	30	56	56	56	12	21	62	39	0	886	992	610	61	43	43	51	77	150	96	96	0	0.024	0.025	0.026	0.025	2.701	0.026	0.499	120	483	100	863	973	-5.397	20	843	24	949	9589	119047	2.000	12.221	0	0	0
4	20	3	"traU"	"PSLT092"	18630	15890	120	83	94	45	47	56	56	58	24	41	55	28	0	1566	2479	2772	111	42	42	51	93	182	93	91	0	0.018	0.016	0.018	0.017	2.488	0.013	0.661	120	468	100	1551	2475	-5.819	27	1524	38	2437	11285	297522	1.500	26.108	0	0	0
4	21	3	"trbE"	"PSLT096"	18810	15900	110	70	74	23	31	56	56	57	12	21	55	32	0	145	190	126	66	43	43	51	83	162	62	28	0	0.137	0.122	0.154	0.125	3.010	0.068	0.166	80	402	100	116	165	-2.865	14	102	18	147	5920	15171	1.417	1.675	0	0	0
4	22	3	"traH"	"PSLT100"	18970	15890	110	200	227	126	55	57	57	59	16	27	96	93	0	3907	4454	2707	60	43	43	78	248	317	100	95	0	0.037	0.039	0.039	0.038	1.394	0.039	0.888	80	401	100	4007	4581	-4.756	143	3864	170	4411	18177	356302	10.500	17.645	0	0	0
4	23	3	"trbH"	"PSLT105"	19140	15890	110	530	597	361	60	58	58	74	162	218	88	73	0	2629	3028	1916	63	45	45	119	430	361	96	92	0	0.183	0.181	0.179	0.180	1.449	0.174	0.895	80	477	100	3056	3522	-2.453	472	2584	539	2983	47780	242206	3.228	6.765	0	0	0
4	24	3	"traX"	"PSLT110"	19340	15890	120	83	87	26	29	56	56	61	29	47	42	10	0	587	780	794	101	43	43	83	303	365	79	46	0	0.050	0.042	0.050	0.048	2.415	0.030	0.471	120	666	100	571	768	-4.333	27	544	31	737	10395	93597	0.897	2.300	0	0	0
4	1	4	""	"STM2717"	15240	16060	100	72	78	25	32	66	66	72	30	41	17	6	0	66	80	40	50	45	45	59	41	69	25	11	0	0.286	0.343	0.692	0.517	4.497	0.086	0.056	80	382	100	27	47	-1.807	6	21	12	35	6271	6401	0.200	0.512	-50	0	0
4	2	4	""	"STM2739"	15420	16070	120	114	142	104	73	65	65	68	24	35	79	50	0	1518	2487	2369	95	43	43	57	143	250	100	99	0	0.033	0.032	0.029	0.025	2.316	0.031	0.578	120	447	100	1524	2521	-4.912	49	1475	77	2444	17091	298459	3.083	16.993	0	0	0
4	3	4	""	"STM1616"	15610	16070	120	133	149	69	46	63	63	65	19	29	86	75	0	352	395	278	70	43	43	46	17	36	95	93	0	0.227	0.244	0.239	0.255	1.931	0.217	0.660	120	441	100	379	438	-2.142	70	309	86	352	17823	47400	4.421	20.529	0	0	0
4	4	4	"rimL"	"STM1611"	15780	16070	110	298	311	143	45	62	62	64	14	21	100	98	0	683	746	387	51	42	42	43	13	30	100	100	0	0.368	0.354	0.363	0.348	1.432	0.344	0.874	80	400	100	877	953	-1.442	236	641	249	704	24913	59703	17.643	54.077	0	0	0
4	5	4	"osmB"	"STM1705"	15970	16070	120	183	247	188	76	62	62	68	30	44	84	71	0	66	82	44	53	42	42	64	140	218	5	0	0	5.042	4.625	4.487	4.359	2.387	6.092	0.492	120	478	100	145	225	2.334	121	24	185	40	29626	9891	5.967	0.129	0	0	0
4	6	4	"mppA"	"STM1679"	16120	16060	110	1329	1478	824	55	62	62	87	128	147	98	96	0	2945	3159	1556	49	42	42	100	289	289	100	98	0	0.436	0.454	0.433	0.439	1.283	0.459	0.940	80	373	100	4170	4533	-1.196	1267	2903	1416	3117	118257	252746	10.867	10.585	0	0	0
4	7	4	"rnhB"	"STM0230"	16320	16070	140	286	284	145	51	61	61	82	114	139	76	49	0	1130	1126	641	56	42	42	114	291	255	86	82	0	0.207	0.206	0.217	0.233	2.307	0.215	0.785	156	491	100	1313	1307	-2.274	225	1088	223	1084	44288	175679	1.772	3.478	0	0	0
4	8	4	"speE"	"STM0166"	16440	16080	130	141	142	46	32	61	61	68	32	47	84	62	0	718	713	326	45	42	42	116	254	218	88	69	0	0.118	0.121	0.114	0.124	2.063	0.128	0.747	120	439	100	756	752	-3.079	80	676	81	671	17078	85540	2.313	2.350	0	0	0
4	9	4	"yaeB"	"STM0243"	16670	16060	120	90	97	38	39	60	60	65	25	38	55	23	0	431	555	501	90	41	41	90	189	210	79	51	0	0.077	0.072	0.079	0.082	2.298	0.059	0.546	120	520	100	420	551	-3.700	30	390	37	514	11690	66562	1.280	2.460	0	0	0
4	10	4	"cobS"	"STM2017"	16850	16070	120	187	221	161	72	59	59	60	13	21	96	94	0	755	860	844	98	41	41	41	7	17	99	99	0	0.179	0.198	0.197	0.207	1.768	0.175	0.800	120	438	100	842	981	-2.480	128	714	162	819	26497	103197	12.385	117.000	0	0	0
4	11	4	"yeeI"	"STM2001"	17030	16060	130	143	222	225	101	59	59	60	13	21	85	76	0	268	441	561	127	41	41	43	18	41	94	83	0	0.370	0.407	0.411	0.401	2.655	0.358	0.727	120	452	100	311	563	-1.434	84	227	163	400	26590	52912	12.462	22.111	0	0	0
4	12	4	"fixX"	"STM0078"	17170	16060	90	71	75	27	36	58	58	61	17	27	40	15	0	115	161	116	72	42	42	65	121	186	34	15	0	0.178	0.143	0.292	0.233	2.972	0.047	0.098	52	332	100	86	136	-2.489	13	73	17	119	3892	8380	0.824	0.793	0	0	0
4	13	4	"ubiC"	"STM4233"	17380	16070	120	294	308	181	58	57	57	59	24	40	97	90	0	735	742	456	61	42	42	60	123	205	93	85	0	0.342	0.359	0.353	0.363	1.645	0.353	0.837	120	536	100	930	951	-1.548	237	693	251	700	36918	89015	10.375	5.545	0	0	0
4	14	4	"yjbJ"	"STM4240"	17560	16070	120	290	336	246	73	56	56	63	110	174	77	55	0	62	68	23	33	41	41	45	60	133	9	0	0	11.143	10.370	10.811	10.953	2.031	12.948	0.634	120	478	100	255	307	3.478	234	21	280	27	40332	8125	2.482	0.383	0	0	0
4	15	4	"yjcE"	"STM4269"	17740	16070	120	300	321	254	79	55	55	58	17	29	99	97	0	1678	1744	1330	76	41	41	51	95	186	98	97	0	0.150	0.156	0.152	0.153	1.432	0.162	0.874	120	504	100	1882	1969	-2.740	245	1637	266	1703	38550	209282	15.471	17.821	0	0	0
4	16	4	"zur"	"STM4241"	17910	16060	110	258	314	277	88	55	55	56	13	23	100	97	0	1035	1219	1017	83	41	41	45	23	51	100	100	0	0.204	0.220	0.205	0.201	1.496	0.224	0.834	80	388	100	1197	1437	-2.292	203	994	259	1178	25088	97506	19.846	51.043	0	0	0
4	17	4	"yfcZ"	"STM2390"	18090	16080	120	197	234	168	71	55	55	58	15	25	100	97	0	292	342	262	76	41	41	44	20	45	99	95	0	0.566	0.595	0.587	0.604	1.509	0.589	0.799	120	442	100	393	480	-0.822	142	251	179	301	28090	41000	11.733	14.900	0	0	0
4	18	4	""	"STM2372"	18270	16070	120	165	211	151	71	55	55	57	14	24	95	92	0	961	1462	1375	94	42	42	50	79	158	98	92	0	0.120	0.110	0.108	0.114	1.983	0.095	0.745	120	462	100	1029	1576	-3.063	110	919	156	1420	25331	175441	11.000	17.873	0	0	0
4	19	4	"ylaC"	"STM0471"	18450	16070	120	141	284	356	125	55	55	56	13	23	89	75	0	218	584	931	159	43	43	46	14	30	91	86	0	0.491	0.423	0.474	0.489	2.457	0.353	0.783	120	447	100	261	770	-1.025	86	175	229	541	34091	70068	17.538	38.429	0	0	0
4	20	4	"ybaP"	"STM0496"	18630	16070	110	150	203	141	69	56	56	57	14	24	98	95	0	1093	1717	1960	114	43	43	46	14	30	100	100	0	0.090	0.088	0.088	0.089	1.504	0.072	0.843	80	407	100	1144	1821	-3.482	94	1050	147	1674	16258	137376	10.429	119.357	0	0	0
4	21	4	"ybbS"	"STM0514"	18800	16070	110	117	117	36	30	54	54	56	12	21	93	88	0	1668	1761	863	49	43	43	50	41	82	100	100	0	0.039	0.037	0.035	0.036	1.822	0.034	0.760	80	413	100	1688	1781	-4.689	63	1625	63	1718	9393	140907	5.083	41.732	0	0	0
4	22	4	"folD"	"STM0542"	18980	16070	120	180	202	103	50	55	55	58	16	27	95	88	0	701	770	506	65	43	43	66	207	313	85	72	0	0.190	0.202	0.205	0.205	1.724	0.191	0.803	120	450	100	783	874	-2.396	125	658	147	727	24261	92384	9.000	3.401	0	0	0
4	23	4	"ybdG"	"STM0569"	19150	16070	120	1137	1270	675	53	58	58	62	28	45	99	99	0	4382	4881	2605	53	45	45	68	216	317	99	99	0	0.249	0.251	0.249	0.244	1.375	0.242	0.932	120	449	100	5416	6048	-2.007	1079	4337	1212	4836	152378	585696	43.143	22.282	0	0	0
4	24	4	"fepB"	"STM0594"	19330	16070	110	82	85	23	27	57	57	58	13	22	78	45	0	690	724	325	44	44	44	46	13	28	100	100	0	0.039	0.041	0.043	0.040	2.425	0.038	0.363	80	466	100	671	708	-4.692	25	646	28	680	6762	57956	2.077	52.154	0	0	0
4	1	5	"slp"	"STM1819"	15250	16230	140	243	290	219	75	67	67	74	37	50	85	76	0	922	1181	1024	86	45	45	62	57	91	91	87	0	0.201	0.196	0.191	0.216	2.201	0.191	0.843	156	652	100	1053	1359	-2.317	176	877	223	1136	45236	184210	5.838	19.632	0	0	0
4	2	5	"hemK"	"STM1775"	15430	16240	120	97	130	102	78	65	65	69	21	30	60	40	0	389	668	1037	155	44	44	52	28	53	93	85	0	0.093	0.104	0.107	0.112	2.821	0.086	0.711	120	387	100	377	689	-3.430	32	345	65	624	15581	80118	2.905	22.000	0	0	0
4	3	5	"ychK"	"STM1754"	15610	16240	120	921	896	362	40	64	64	66	19	28	97	94	0	2156	2121	827	38	43	43	47	18	38	100	99	0	0.406	0.400	0.409	0.371	1.580	0.399	0.915	120	406	100	2970	2910	-1.302	857	2113	832	2078	107539	254559	43.684	115.222	0	0	0
4	4	5	"sdaA"	"STM1826"	15790	16240	120	914	1078	772	71	65	65	65	15	23	100	100	0	2058	2256	1666	73	42	42	44	14	31	100	100	0	0.421	0.458	0.470	0.452	1.548	0.443	0.848	120	406	100	2865	3227	-1.248	849	2016	1013	2214	129381	270757	67.533	158.000	0	0	0
4	5	5	"minC"	"STM1814"	15940	16240	110	638	745	438	58	62	62	75	70	93	100	97	0	1241	1498	996	66	42	42	76	166	218	100	97	0	0.480	0.469	0.482	0.475	1.299	0.448	0.910	80	389	100	1775	2139	-1.058	576	1199	683	1456	59601	119867	9.571	8.566	0	0	0
4	6	5	"ycgR"	"STM1798"	16140	16240	120	247	268	145	54	62	62	85	117	137	71	35	0	1570	1646	945	57	42	42	102	261	255	97	89	0	0.121	0.128	0.124	0.122	1.345	0.132	0.885	120	459	100	1713	1810	-3.046	185	1528	206	1604	32106	197543	1.564	5.916	0	0	0
4	7	5	"yihA"	"STM4001"	16310	16240	120	205	282	320	113	58	58	60	15	25	90	85	0	692	1016	1314	129	42	42	45	20	44	98	94	0	0.226	0.230	0.224	0.223	2.080	0.225	0.876	120	329	100	797	1198	-2.145	147	650	224	974	33841	121888	14.800	48.550	0	0	0
4	8	5	"oxyR"	"STM4125"	16480	16240	120	455	806	923	114	59	59	63	24	38	94	85	0	326	696	845	121	41	41	72	161	223	66	46	0	1.389	1.140	1.215	1.195	2.565	1.094	0.760	120	390	100	681	1402	0.475	396	285	747	655	96748	83478	30.958	3.876	0	0	0
4	9	5	"yneB"	"STM4078"	16670	16250	120	701	1569	2731	174	60	60	61	15	24	96	95	0	654	1149	1966	171	40	40	41	6	14	97	95	0	1.044	1.361	1.335	1.421	2.139	1.404	0.926	120	433	100	1255	2618	0.062	641	614	1509	1109	188320	137910	100.533	184.667	0	0	0
4	10	5	"pfkA"	"STM4062"	16850	16250	120	569	1025	1381	134	61	61	62	15	24	92	89	0	481	852	1120	131	41	41	42	7	16	98	93	0	1.155	1.189	1.065	1.149	2.520	1.236	0.863	120	398	100	948	1775	0.207	508	440	964	811	123055	102252	64.200	115.714	0	0	0
4	11	5	"rhaR"	"STM4049"	17030	16240	120	88	108	71	65	59	59	62	22	35	52	33	0	384	582	706	121	41	41	46	34	73	78	74	0	0.085	0.091	0.107	0.123	3.817	0.084	0.688	120	435	100	372	590	-3.564	29	343	49	541	12971	69856	2.091	15.765	0	0	0
4	12	5	"yihZ"	"STM4028"	17220	16240	100	81	109	81	74	56	56	59	22	37	53	26	0	125	272	356	130	41	41	51	61	119	61	40	0	0.298	0.229	0.287	0.284	3.388	0.187	0.581	80	395	100	109	284	-1.748	25	84	53	231	8736	21749	2.273	3.623	0	0	0
4	13	5	"rpsK"	"STM3417"	17380	16250	120	373	501	509	101	56	56	75	166	221	76	45	0	320	426	412	96	41	41	49	68	138	85	73	0	1.136	1.156	1.123	1.167	1.846	1.376	0.702	120	445	100	596	830	0.184	317	279	445	385	60115	51116	2.566	5.544	0	0	0
4	14	5	"rplF"	"STM3425"	17570	16250	100	380	475	418	88	57	57	80	180	225	58	46	0	255	305	256	83	41	41	49	71	144	67	60	0	1.509	1.583	1.652	1.653	2.307	1.604	0.862	80	405	100	537	682	0.594	323	214	418	264	38035	24365	2.194	3.606	0	0	0
4	15	5	"rplN"	"STM3430"	17750	16260	110	212	276	286	103	56	56	61	52	85	83	67	0	114	133	89	66	41	41	41	7	17	97	96	0	2.137	2.391	2.187	2.181	1.863	3.033	0.740	80	390	100	229	312	1.096	156	73	220	92	22113	10616	4.135	13.143	0	0	0
4	16	5	"rpsC"	"STM3434"	17910	16250	120	401	722	978	135	55	55	59	17	28	95	90	0	324	472	588	124	41	41	43	19	44	88	82	0	1.223	1.548	1.437	1.697	2.735	1.698	0.817	120	409	100	629	1098	0.290	346	283	667	431	86599	56692	39.000	22.579	0	0	0
4	17	5	"rplW"	"STM3438"	18080	16250	120	177	271	262	96	58	58	70	117	167	50	28	0	123	171	167	97	42	42	49	68	138	60	27	0	1.469	1.651	1.535	1.620	2.001	1.660	0.787	120	422	100	200	342	0.555	119	81	213	129	32540	20570	1.718	1.794	0	0	0
4	18	5	"ppiA"	"STM3472"	18260	16240	110	271	328	240	73	57	57	60	21	35	97	96	0	718	833	631	75	43	43	55	102	185	97	92	0	0.317	0.343	0.316	0.317	1.654	0.324	0.797	80	419	100	889	1061	-1.657	214	675	271	790	26246	66669	12.762	7.627	0	0	0
4	19	5	"argI"	"STM4469"	18450	16250	120	102	112	44	39	55	55	58	19	32	82	60	0	731	839	532	63	43	43	53	99	186	95	88	0	0.068	0.072	0.073	0.071	2.207	0.066	0.630	120	449	100	735	853	-3.872	47	688	57	796	13486	100699	2.842	7.939	0	0	0
4	20	5	"trpS2"	"STM4508"	18620	16250	120	85	96	49	51	55	55	56	13	23	77	53	0	989	1205	999	82	43	43	46	22	47	99	96	0	0.032	0.035	0.034	0.036	2.578	0.035	0.603	120	430	100	976	1203	-4.979	30	946	41	1162	11570	144565	3.077	52.682	0	0	0
4	21	5	"dnaT"	"STM4544"	18800	16250	120	87	159	176	110	56	56	89	313	351	10	3	0	169	813	1271	156	45	45	79	221	279	41	35	0	0.250	0.134	0.176	0.247	3.566	0.128	0.835	120	464	100	155	871	-2.000	31	124	103	768	19032	97523	0.224	3.321	0	0	0
4	22	5	"lplA"	"STM4576"	18980	16250	120	139	213	203	95	57	57	92	318	345	14	3	0	797	1417	1706	120	44	44	73	215	294	74	59	0	0.109	0.114	0.109	0.131	3.036	0.105	0.783	120	448	100	835	1529	-3.199	82	753	156	1373	25509	170049	0.381	6.251	0	0	0
4	23	5	""	"STM4596"	19160	16250	120	113	144	95	65	58	58	59	16	27	81	68	0	492	772	854	110	44	44	46	15	32	98	96	0	0.123	0.118	0.122	0.136	2.133	0.100	0.727	120	391	100	503	814	-3.026	55	448	86	728	17318	92665	5.313	48.400	0	0	0
4	24	5	"rph"	"STM3734"	19320	16250	120	89	131	118	90	56	56	58	13	22	74	59	0	305	929	1422	153	43	43	47	29	61	95	86	0	0.126	0.085	0.120	0.111	2.920	0.072	0.735	120	509	100	295	961	-2.989	33	262	75	886	15669	111499	5.615	30.414	0	0	0
4	1	6	"yhgI"	"STM3511"	15250	16420	120	418	462	270	58	67	67	72	32	44	97	94	0	766	841	521	61	42	42	50	54	108	100	94	0	0.485	0.494	0.512	0.493	1.701	0.474	0.772	120	550	100	1075	1194	-1.045	351	724	395	799	55421	100878	12.188	14.648	0	0	0
4	2	6	"yhcK"	"STM3340"	15430	16420	120	229	246	128	52	65	65	73	42	57	91	80	0	1006	1080	724	67	43	43	51	36	70	98	95	0	0.170	0.175	0.175	0.184	1.830	0.160	0.777	120	465	100	1127	1218	-2.554	164	963	181	1037	29570	129552	4.119	28.583	0	0	0
4	3	6	"yhcC"	"STM3329"	15610	16420	120	96	102	34	33	63	63	66	19	28	71	40	0	1850	1918	1145	59	42	42	45	12	26	100	100	0	0.018	0.021	0.020	0.020	2.306	0.019	0.424	120	429	100	1841	1915	-5.776	33	1808	39	1876	12297	230182	1.895	156.083	0	0	0
4	4	6	"murA"	"STM3307"	15790	16420	120	415	475	286	60	64	64	65	15	23	98	97	0	1173	1364	994	72	42	42	44	10	22	100	100	0	0.310	0.311	0.304	0.308	1.738	0.282	0.839	120	424	100	1482	1733	-1.688	351	1131	411	1322	57032	163703	27.333	132.000	0	0	0
4	5	6	"rbfA"	"STM3285"	15960	16420	110	297	341	241	70	61	61	69	59	85	96	81	0	827	953	687	72	42	42	56	123	219	97	91	0	0.301	0.307	0.296	0.305	1.468	0.310	0.815	80	407	100	1021	1191	-1.734	236	785	280	911	27273	76224	4.610	7.293	0	0	0
4	6	6	"yhbT"	"STM3273"	16140	16420	120	470	661	906	137	60	60	61	14	22	100	100	0	864	1080	1319	122	42	42	45	15	33	99	99	0	0.499	0.579	0.549	0.573	1.635	0.639	0.886	120	468	100	1232	1639	-1.004	410	822	601	1038	79343	129565	42.857	69.000	0	0	0
4	7	6	""	"STM3155"	16310	16410	100	81	87	30	34	60	60	61	14	22	63	38	0	138	184	149	80	42	42	45	36	80	82	58	0	0.219	0.190	0.235	0.258	2.888	0.130	0.210	80	352	100	117	169	-2.193	21	96	27	142	6990	14713	1.857	3.861	0	0	0
4	8	6	"nupG"	"STM3113"	16490	16420	120	739	784	414	52	60	60	61	14	22	98	97	0	2644	2846	1794	63	41	41	43	9	20	100	100	0	0.261	0.258	0.252	0.251	1.602	0.238	0.900	120	448	100	3282	3529	-1.939	679	2603	724	2805	94093	341530	51.643	311.444	0	0	0
4	9	6	"gshB"	"STM3095"	16670	16420	130	406	514	400	77	60	60	61	15	24	98	96	0	1082	1402	1223	87	41	41	42	8	19	100	100	0	0.332	0.334	0.340	0.322	1.953	0.290	0.723	120	436	100	1387	1815	-1.589	346	1041	454	1361	61666	168184	30.200	170.000	0	0	0
4	10	6	""	"STM3075"	16850	16420	120	78	88	32	36	61	61	63	16	25	51	30	0	465	635	651	102	42	42	42	9	21	98	94	0	0.040	0.046	0.048	0.054	3.460	0.038	0.510	120	417	100	440	620	-4.637	17	423	27	593	10526	76249	1.563	65.889	0	0	0
4	11	6	"iciA"	"STM3064"	17030	16410	120	99	108	40	37	59	59	62	21	33	75	45	0	582	644	409	63	42	42	44	22	50	98	96	0	0.074	0.081	0.090	0.079	2.015	0.075	0.648	120	392	100	580	651	-3.755	40	540	49	602	12966	77299	2.190	27.273	0	0	0
4	12	6	"fldB"	"STM3045"	17200	16430	120	101	133	94	70	57	57	61	26	42	70	44	0	242	410	522	127	41	41	46	33	71	90	75	0	0.219	0.206	0.239	0.244	2.815	0.164	0.742	120	417	100	245	445	-2.192	44	201	76	369	15916	49221	2.769	11.030	0	0	0
4	13	6	"nadE"	"STM1310"	17380	16420	130	702	1091	1540	141	60	60	66	46	69	96	90	0	600	882	1052	119	43	43	50	38	76	95	90	0	1.153	1.229	1.261	1.136	2.020	1.425	0.854	120	544	100	1199	1870	0.205	642	557	1031	839	130901	105780	22.283	21.895	0	0	0
4	14	6	"ydiE"	"STM1346"	17570	16400	70	79	81	25	30	61	61	64	19	29	46	18	0	78	99	62	62	44	44	53	46	86	34	15	0	0.529	0.364	0.541	0.473	2.347	0.194	0.192	32	220	100	52	75	-0.918	18	34	20	55	2586	3182	0.895	1.000	0	0	0
4	15	6	"lpp"	"STM1377"	17730	16420	110	115	148	184	124	56	56	59	18	30	86	70	0	45	50	14	28	42	42	44	30	68	10	1	0	19.667	11.500	9.500	10.001	3.453	46.770	0.078	80	422	100	62	100	4.298	59	3	92	8	11879	3978	4.944	0.200	0	0	0
4	16	6	"sodB"	"STM1431"	17910	16420	120	765	2080	3458	166	57	57	60	19	31	99	95	0	113	181	236	130	42	42	43	10	23	89	76	0	9.972	14.554	13.976	12.562	2.321	15.972	0.857	120	398	100	779	2162	3.318	708	71	2023	139	249594	21762	106.316	13.800	0	0	0
4	17	6	"gst"	"STM1451"	18070	16420	110	313	413	399	96	59	59	88	156	177	56	42	0	210	319	318	99	42	42	64	99	154	58	45	0	1.512	1.278	1.240	1.220	2.443	1.408	0.733	80	416	100	422	631	0.596	254	168	354	277	33076	25549	2.083	2.576	0	0	0
4	18	6	"sodC"	"STM1044"	18270	16420	110	619	707	407	57	57	57	82	144	175	97	82	0	341	361	179	49	42	42	65	126	193	86	60	0	1.880	2.038	2.013	2.003	1.341	2.256	0.873	80	495	100	861	969	0.910	562	299	650	319	56578	28865	4.340	2.349	0	0	0
4	19	6	"yhhV"	"STM3559"	18450	16430	120	90	333	521	156	55	55	58	31	53	51	37	0	121	844	1536	181	41	41	44	19	43	78	64	0	0.438	0.346	0.432	0.403	2.709	0.310	0.806	120	472	100	115	1081	-1.193	35	80	278	803	39929	101321	8.871	42.105	0	0	0
4	20	6	"yhhL"	"STM3573"	18620	16420	110	70	78	32	41	55	55	56	14	25	50	28	0	76	252	476	188	42	42	46	32	69	51	30	0	0.441	0.110	0.316	0.289	3.883	0.054	0.555	80	398	100	49	233	-1.181	15	34	23	210	6254	20188	1.571	6.438	0	0	0
4	21	6	"yhhQ"	"STM3579"	18790	16420	110	101	115	58	50	56	56	95	326	343	1	0	0	1744	2775	2821	101	44	44	90	250	277	92	87	0	0.026	0.022	0.025	0.025	2.428	0.029	0.026	80	435	100	1745	2790	-5.239	45	1700	59	2731	9224	221995	0.061	10.740	0	0	0
4	22	6	"nikR"	"STM3584"	18970	16430	100	79	92	47	51	59	59	100	342	342	0	0	0	132	191	198	103	45	45	93	262	281	13	7	0	0.230	0.226	0.251	0.289	2.966	0.214	0.285	80	394	100	107	179	-2.121	20	87	33	146	7392	15305	-0.023	0.374	0	0	0
4	23	6	""	"STM3595"	19160	16430	120	398	499	405	81	57	57	63	72	114	95	89	0	1443	1794	1412	78	44	44	48	35	72	99	99	0	0.244	0.253	0.260	0.251	1.507	0.245	0.867	120	470	100	1740	2192	-2.037	341	1399	442	1750	59866	215304	6.056	49.886	0	0	0
4	24	6	""	"STM3600"	19320	16420	110	126	129	47	36	57	57	59	16	27	91	81	0	1072	1183	711	60	44	44	66	183	277	96	88	0	0.067	0.063	0.064	0.063	2.029	0.055	0.730	80	437	100	1097	1211	-3.897	69	1028	72	1139	10291	94639	4.375	6.104	0	0	0
4	1	7	"yidF"	"STM3803"	15240	16600	110	162	195	112	57	66	66	73	37	50	85	58	0	555	640	550	85	42	42	56	80	142	91	76	0	0.187	0.216	0.227	0.233	1.982	0.184	0.673	80	529	100	609	727	-2.418	96	513	129	598	15571	51185	3.297	7.300	0	0	0
4	2	7	"ibpA"	"STM3809"	15420	16610	90	180	230	164	71	65	65	76	49	64	75	57	0	265	318	216	67	43	43	61	87	142	80	59	0	0.518	0.600	0.613	0.502	2.421	0.714	0.711	52	345	100	337	440	-0.949	115	222	165	275	11941	16541	3.143	2.954	0	0	0
4	3	7	"ccmC"	"STM2252"	15590	16600	120	95	133	156	117	64	64	67	24	35	58	36	0	256	442	818	185	42	42	46	29	63	88	78	0	0.145	0.172	0.183	0.186	2.823	0.176	0.854	120	496	100	245	469	-2.787	31	214	69	400	15990	53045	2.750	13.655	0	0	0
4	4	7	"torC"	"STM3823"	15790	16600	120	93	95	27	28	62	62	64	14	21	75	53	0	1672	1671	841	50	41	41	42	9	21	100	100	0	0.019	0.020	0.019	0.020	2.471	0.018	0.420	120	484	100	1662	1663	-5.717	31	1631	33	1630	11394	200505	2.214	181.000	0	0	0
4	5	7	"dgoK"	"STM3829"	15960	16600	120	178	194	92	47	60	60	62	14	22	97	95	0	2346	2700	1800	66	41	41	43	12	27	100	100	0	0.051	0.050	0.051	0.049	1.525	0.048	0.883	120	475	100	2423	2793	-4.288	118	2305	134	2659	23229	323967	9.429	221.417	0	0	0
4	6	7	""	"STM3833"	16140	16600	110	199	205	83	40	60	60	62	15	24	95	93	0	1330	1273	579	45	43	43	45	15	33	100	100	0	0.108	0.118	0.114	0.115	1.547	0.114	0.836	80	413	100	1426	1375	-3.211	139	1287	145	1230	16414	101867	9.533	81.867	0	0	0
4	7	7	""	"STM0098"	16300	16590	110	202	197	48	24	62	62	63	16	25	100	98	0	3550	3483	1077	30	43	43	77	243	315	100	100	0	0.040	0.039	0.037	0.038	1.391	0.037	0.868	80	474	100	3647	3575	-4.647	140	3507	135	3440	15722	278653	8.375	14.016	0	0	0
4	8	7	"ilvI"	"STM0116"	16490	16590	110	579	728	377	51	63	63	66	34	51	100	100	0	8246	10233	5223	51	43	43	113	420	371	100	100	0	0.063	0.065	0.065	0.064	1.222	0.065	0.924	80	436	100	8719	10855	-3.991	516	8203	665	10190	58241	818657	19.471	24.095	0	0	0
4	9	7	"ftsI"	"STM0122"	16660	16600	120	1687	1643	634	38	60	60	64	33	51	100	100	0	5469	5098	1938	38	42	42	76	330	434	98	96	0	0.300	0.313	0.309	0.324	1.561	0.308	0.941	120	461	100	7054	6639	-1.738	1627	5427	1583	5056	197207	611742	47.848	15.218	0	0	0
4	10	7	"murC"	"STM0129"	16840	16610	120	405	446	230	51	59	59	61	15	24	99	99	0	826	858	470	54	42	42	43	11	25	100	100	0	0.441	0.474	0.469	0.471	1.759	0.437	0.789	120	456	100	1130	1203	-1.180	346	784	387	816	53527	102908	25.667	74.091	0	0	0
4	11	7	"guaC"	"STM0141"	17030	16590	120	408	462	289	62	61	61	61	14	22	96	93	0	956	1035	659	63	42	42	47	58	123	97	95	0	0.380	0.404	0.388	0.379	1.703	0.398	0.818	120	474	100	1261	1394	-1.397	347	914	401	993	55493	124206	28.643	17.034	0	0	0
4	12	7	"aroP"	"STM0150"	17210	16600	120	100	111	46	41	58	58	62	27	43	63	38	0	458	564	524	92	41	41	46	35	76	96	90	0	0.101	0.101	0.110	0.110	2.502	0.076	0.560	120	452	100	459	576	-3.312	42	417	53	523	13330	67658	1.815	14.800	0	0	0
4	13	7	""	"STM1549"	17390	16600	110	257	321	273	85	58	58	61	20	32	100	97	0	906	1063	936	88	42	42	51	50	98	100	100	0	0.230	0.258	0.252	0.246	1.500	0.270	0.867	80	428	100	1063	1284	-2.118	199	864	263	1021	25719	85018	13.000	20.240	0	0	0
4	14	7	""	"STM1554"	17570	16600	110	108	117	35	29	58	58	60	13	21	96	83	0	1166	1304	643	49	43	43	50	46	92	100	100	0	0.045	0.047	0.047	0.044	1.576	0.045	0.738	80	473	100	1173	1320	-4.489	50	1123	59	1261	9373	104304	4.385	27.261	0	0	0
4	15	7	""	"STM1558"	17740	16600	120	7577	8640	4256	49	59	59	66	74	112	100	100	0	7489	8659	4249	49	43	43	56	137	244	100	100	0	1.010	0.996	0.995	0.993	1.383	0.999	0.957	120	482	100	14964	17197	0.014	7518	7446	8581	8616	1036816	1039043	115.865	62.796	0	0	0
4	16	7	"sfcA"	"STM1566"	17920	16600	120	2425	2868	1306	45	59	59	61	18	29	100	100	0	6632	7827	3688	47	43	43	57	128	224	100	100	0	0.359	0.361	0.368	0.358	1.324	0.352	0.948	120	478	100	8955	10593	-1.478	2366	6589	2809	7784	344169	939285	155.944	60.703	0	0	0
4	17	7	"fdnG"	"STM1570"	18110	16600	110	113	126	54	42	57	57	70	85	121	25	8	0	396	512	361	70	43	43	64	145	226	88	65	0	0.159	0.147	0.156	0.134	2.241	0.122	0.675	80	433	100	409	538	-2.656	56	353	69	469	10097	40990	0.659	3.090	0	0	0
4	18	7	"narZ"	"STM1577"	18270	16610	110	120	127	44	34	56	56	59	33	55	78	46	0	118	132	52	39	42	42	44	21	47	95	81	0	0.842	0.789	0.761	0.739	1.708	1.005	0.676	80	451	100	140	161	-0.248	64	76	71	90	10178	10598	2.061	4.190	0	0	0
4	19	7	"yciO"	"STM1720"	18450	16610	110	248	303	187	61	55	55	56	13	23	98	97	0	455	541	350	64	41	41	43	8	18	100	100	0	0.466	0.496	0.495	0.485	1.481	0.497	0.832	80	413	100	607	748	-1.101	193	414	248	500	24207	43249	19.000	62.250	0	0	0
4	20	7	"yciC"	"STM1734"	18610	16600	110	233	262	135	51	55	55	61	31	50	100	93	0	1009	1070	549	51	42	42	62	126	203	98	97	0	0.184	0.201	0.196	0.197	1.391	0.198	0.887	80	475	100	1145	1235	-2.442	178	967	207	1028	20973	85571	6.484	8.000	0	0	0
4	21	7	""	"STM1747"	18820	16590	90	87	139	126	90	58	58	60	22	36	61	44	0	99	170	169	99	43	43	53	73	137	42	26	0	0.518	0.638	0.588	0.636	2.494	0.676	0.579	52	348	100	85	208	-0.949	29	56	81	127	7238	8826	3.591	1.603	0	0	0
4	22	7	"narI"	"STM1761"	18980	16610	120	98	165	164	99	58	58	67	62	92	43	25	0	444	1413	2015	142	44	44	48	22	45	94	90	0	0.100	0.078	0.083	0.099	3.252	0.074	0.649	120	540	100	440	1476	-3.322	40	400	107	1369	19818	169563	1.581	62.045	0	0	0
4	23	7	"chaB"	"STM1770"	19150	16580	60	428	458	350	76	72	72	113	160	141	62	56	0	210	248	173	69	53	53	71	66	92	68	62	0	2.268	1.979	1.812	1.657	2.262	2.063	0.921	32	164	100	513	581	1.181	356	157	386	195	14669	7924	2.156	2.682	0	0	0
4	24	7	""	"STM1785"	19330	16600	110	189	208	91	43	60	60	74	90	121	71	26	0	4654	5343	2975	55	45	45	75	192	256	100	100	0	0.028	0.028	0.028	0.027	1.345	0.027	0.842	80	550	100	4738	5446	-5.159	129	4609	148	5298	16675	427465	1.489	27.438	0	0	0
4	1	8	"nuoN"	"STM2316"	15240	16790	110	4549	4510	1234	27	65	65	83	114	137	100	100	0	4971	4879	1165	23	43	43	59	124	210	100	100	0	0.910	0.919	0.913	0.911	1.156	0.926	0.958	80	521	100	9412	9281	-0.136	4484	4928	4445	4836	360795	390348	38.833	38.871	0	0	0
4	2	8	"nuoC"	"STM2326"	15430	16790	110	2597	2753	801	29	65	65	82	121	147	100	100	0	2272	2293	500	21	42	42	62	135	217	100	100	0	1.135	1.194	1.203	1.179	1.191	1.233	0.920	80	458	100	4762	4939	0.183	2532	2230	2688	2251	220218	183407	22.074	16.526	0	0	0
4	3	8	"yfbS"	"STM2333"	15600	16790	120	201	209	77	36	62	62	63	14	22	95	94	0	1581	1547	647	41	41	41	42	6	14	100	100	0	0.090	0.098	0.093	0.094	1.782	0.096	0.833	120	477	100	1679	1653	-3.470	139	1540	147	1506	25101	185678	10.429	250.833	0	0	0
4	4	8	"yfcC"	"STM2339"	15780	16790	100	93	97	23	23	61	61	62	14	22	85	53	0	1387	1382	280	20	41	41	43	13	30	100	100	0	0.024	0.027	0.024	0.023	1.861	0.028	0.464	80	385	100	1378	1377	-5.394	32	1346	36	1341	7723	110533	2.500	103.000	0	0	0
4	5	8	""	"STM2343"	15960	16780	110	264	301	180	59	61	61	62	14	22	100	100	0	865	931	495	53	42	42	46	18	39	100	100	0	0.247	0.270	0.261	0.258	1.320	0.289	0.880	80	432	100	1026	1129	-2.019	203	823	240	889	24070	74501	17.071	49.167	0	0	0
4	6	8	"yfcH"	"STM2350"	16130	16780	110	2310	2634	1127	42	63	63	69	56	81	100	100	0	4027	4398	1885	42	44	44	57	97	170	100	100	0	0.564	0.590	0.607	0.589	1.166	0.586	0.948	80	464	100	6230	6925	-0.826	2247	3983	2571	4354	210696	351840	45.804	44.753	0	0	0
4	7	8	"fdx"	"STM2538"	16320	16780	100	543	548	202	36	61	61	67	57	85	100	98	0	1666	1805	657	36	44	44	62	141	227	100	100	0	0.297	0.277	0.268	0.274	1.229	0.274	0.927	80	429	100	2104	2248	-1.751	482	1622	487	1761	43877	144433	8.439	12.362	0	0	0
4	8	8	"cadB"	"STM2558"	16490	16780	110	158	159	41	25	60	60	62	19	30	98	95	0	6531	6274	1758	28	43	43	63	252	400	100	100	0	0.015	0.016	0.015	0.015	1.362	0.016	0.828	80	477	100	6586	6330	-6.049	98	6488	99	6231	12748	501918	5.105	24.647	0	0	0
4	9	8	"yfhG"	"STM2563"	16680	16780	110	548	592	224	37	60	60	61	13	21	100	100	0	2193	2200	760	34	42	42	47	38	80	100	100	0	0.227	0.247	0.241	0.242	1.216	0.247	0.930	80	424	100	2639	2690	-2.140	488	2151	532	2158	47337	175991	40.846	56.658	0	0	0
4	10	8	""	"STM2570"	16850	16790	120	162	166	61	36	59	59	60	13	21	91	90	0	1355	1354	683	50	42	42	49	62	126	96	96	0	0.078	0.082	0.082	0.085	1.792	0.074	0.759	120	472	100	1416	1419	-3.672	103	1313	107	1312	19912	162537	8.154	21.048	0	0	0
4	11	8	""	"STM2587"	17040	16790	110	112	113	25	22	60	60	61	13	21	98	85	0	2410	2395	608	25	42	42	49	63	128	100	100	0	0.022	0.023	0.021	0.021	1.692	0.022	0.590	80	427	100	2420	2406	-5.509	52	2368	53	2353	9050	191596	4.000	37.238	0	0	0
4	12	8	""	"STM2593"	17200	16780	110	150	148	35	23	58	58	61	23	37	98	90	0	2737	2483	710	28	42	42	44	17	38	100	100	0	0.034	0.037	0.035	0.035	1.402	0.036	0.673	80	421	100	2787	2531	-4.873	92	2695	90	2441	11810	198652	3.783	143.471	0	0	0
4	13	8	"yhbP"	"STM3270"	17380	16770	110	942	860	231	26	58	58	61	24	39	100	100	0	3995	3800	973	25	42	42	47	30	63	100	100	0	0.224	0.213	0.217	0.209	1.164	0.215	0.965	80	467	100	4837	4560	-2.161	884	3953	802	3758	68796	304021	33.292	125.100	0	0	0
4	14	8	""	"STM3277"	17560	16770	110	159	158	32	20	58	58	60	16	26	98	96	0	9510	8511	2125	24	43	43	48	35	72	100	100	0	0.011	0.012	0.012	0.011	1.408	0.011	0.830	80	454	100	9568	8568	-6.550	101	9467	100	8468	12645	680853	6.125	241.800	0	0	0
4	15	8	"pnp"	"STM3282"	17730	16780	110	11946	11859	1228	10	60	60	113	437	386	100	100	0	14824	14798	1218	8	44	44	125	609	487	100	100	0	0.804	0.800	0.795	0.797	1.080	0.801	0.978	80	448	100	26666	26553	-0.314	11886	14780	11799	14754	948724	1183862	26.879	24.094	0	0	0
4	16	8	"secG"	"STM3293"	17910	16780	110	2296	2257	564	24	61	61	120	458	381	100	98	0	3062	2974	765	25	44	44	134	638	476	100	97	0	0.741	0.749	0.731	0.751	1.165	0.713	0.924	80	407	100	5253	5126	-0.433	2235	3018	2196	2930	180569	237927	4.666	4.451	0	0	0
4	17	8	"yhbE"	"STM3302"	18090	16780	120	352	380	180	47	57	57	60	23	38	95	95	0	4169	4413	2378	53	44	44	76	343	451	98	95	0	0.072	0.074	0.072	0.072	1.373	0.073	0.951	120	511	100	4420	4692	-3.806	295	4125	323	4369	45541	529536	13.913	12.644	0	0	0
4	18	8	"yrbA"	"STM3308"	18270	16780	110	96	102	37	36	55	55	57	14	24	80	66	0	374	425	274	64	43	43	43	9	20	100	100	0	0.124	0.123	0.124	0.111	2.227	0.111	0.616	80	427	100	372	429	-3.013	41	331	47	382	8143	34024	3.214	42.444	0	0	0
4	19	8	""	"STM0718"	18450	16790	120	124	127	35	27	55	55	56	13	23	96	91	0	4841	4596	1793	39	43	43	44	9	20	100	100	0	0.014	0.016	0.016	0.016	1.598	0.015	0.806	120	499	100	4867	4625	-6.120	69	4798	72	4553	15231	551534	5.462	505.778	0	0	0
4	20	8	""	"STM0724"	18620	16770	100	73	73	19	26	56	56	68	108	158	0	0	0	51	54	12	22	43	43	53	89	167	0	0	0	2.125	1.545	2.117	1.878	3.679	1.979	0.204	80	411	100	25	28	1.087	17	8	17	11	5820	4294	0.046	0.011	-50	0	0
4	21	8	"sdhD"	"STM0733"	18810	16780	110	4862	4909	2079	42	58	58	69	99	143	100	100	0	1665	1701	633	37	43	43	47	28	59	100	100	0	2.962	2.926	2.893	2.872	1.191	3.051	0.971	80	514	100	6426	6509	1.566	4804	1622	4851	1658	392696	136102	48.889	59.071	0	0	0
4	22	8	"ybgC"	"STM0744"	18990	16790	100	181	185	52	28	57	57	59	16	27	97	97	0	1799	1707	495	28	43	43	53	151	284	100	98	0	0.071	0.077	0.074	0.073	1.498	0.074	0.815	80	392	100	1880	1792	-3.824	124	1756	128	1664	14807	136539	7.875	10.954	0	0	0
4	23	8	"ybgF"	"STM0750"	19160	16780	110	2911	2755	929	33	60	60	77	75	97	100	100	0	5075	4799	1529	31	45	45	59	56	94	100	100	0	0.567	0.567	0.576	0.552	1.224	0.569	0.978	80	507	100	7881	7449	-0.819	2851	5030	2695	4754	220392	383949	35.707	84.643	0	0	0
4	24	8	"aroG"	"STM0760"	19340	16780	110	1627	1543	445	28	58	58	62	37	59	100	100	0	3140	3105	933	30	44	44	55	107	194	100	100	0	0.507	0.485	0.504	0.485	1.227	0.482	0.950	80	524	100	4665	4546	-0.981	1569	3096	1485	3061	123478	248422	40.027	28.505	0	0	0
4	1	9	""	"STM0868"	15250	16950	110	411	398	101	25	65	65	77	96	124	96	92	0	10975	10357	2330	22	43	43	66	178	269	100	100	0	0.032	0.032	0.032	0.031	1.259	0.032	0.918	80	470	100	11278	10647	-4.982	346	10932	333	10314	31844	828524	3.344	57.815	0	0	0
4	2	9	"rimK"	"STM0875"	15410	16960	110	235	240	68	28	63	63	67	31	46	98	96	0	3642	3506	851	24	43	43	76	213	280	100	100	0	0.048	0.051	0.048	0.049	1.381	0.050	0.869	80	432	100	3771	3640	-4.387	172	3599	177	3463	19169	280488	5.581	16.103	0	0	0
4	3	9	"ybjF"	"STM0882"	15610	16950	110	265	261	66	25	61	61	63	15	23	100	97	0	5365	5115	1230	24	43	43	64	143	223	100	100	0	0.038	0.039	0.040	0.038	1.289	0.040	0.922	80	452	100	5526	5272	-4.705	204	5322	200	5072	20876	409163	13.200	35.322	0	0	0
4	4	9	"artP"	"STM0891"	15790	16950	110	2638	2598	345	13	60	60	63	18	28	100	100	0	6705	6691	912	13	43	43	48	35	72	100	100	0	0.387	0.382	0.383	0.382	1.084	0.380	0.980	80	439	100	9240	9186	-1.370	2578	6662	2538	6648	207867	535278	140.833	189.800	0	0	0
4	5	9	""	"STM0896"	15960	16950	100	81	83	19	22	62	62	64	19	29	45	17	0	4991	4918	949	19	44	44	51	34	66	100	100	0	0.004	0.004	0.004	0.004	2.499	0.003	0.174	80	396	100	4966	4895	-8.024	19	4947	21	4874	6619	393405	1.000	143.147	0	0	0
4	6	9	""	"STM0901"	16130	16950	100	81	83	19	22	60	60	67	57	85	5	0	0	4797	4585	994	21	44	44	58	87	150	100	100	0	0.004	0.005	0.005	0.004	2.464	0.004	0.191	80	418	100	4774	4564	-7.822	21	4753	23	4541	6677	366839	0.281	52.034	0	0	0
4	7	9	""	"STM1035"	16320	16950	100	154	153	37	24	58	58	60	13	21	100	95	0	2020	1859	573	30	44	44	50	38	76	100	100	0	0.049	0.052	0.053	0.050	1.447	0.050	0.829	80	430	100	2072	1910	-4.363	96	1976	95	1815	12255	148734	7.154	47.605	0	0	0
4	8	9	""	"STM1039"	16500	16950	100	167	172	46	26	59	59	60	12	20	100	100	0	2882	2899	914	31	44	44	48	35	72	100	100	0	0.038	0.040	0.038	0.039	1.464	0.037	0.802	80	408	100	2946	2968	-4.716	108	2838	113	2855	13785	231932	9.333	81.457	0	0	0
4	9	9	"aceK"	"STM4185"	16670	16950	110	1666	1599	318	19	59	59	60	13	21	100	100	0	8208	8105	1526	18	43	43	48	29	60	100	100	0	0.197	0.191	0.190	0.190	1.109	0.190	0.980	80	465	100	9772	9602	-2.345	1607	8165	1540	8062	127953	648405	118.385	277.828	0	0	0
4	10	9	""	"STM4196"	16860	16950	110	90	95	22	23	59	59	60	15	25	83	52	0	4758	4803	1285	26	44	44	50	30	60	100	100	0	0.007	0.008	0.007	0.007	1.943	0.007	0.538	80	429	100	4745	4795	-7.249	31	4714	36	4759	7584	384250	2.333	158.433	0	0	0
4	11	9	""	"STM4200"	17040	16950	110	229	229	47	20	59	59	61	14	22	100	98	0	9850	9532	1976	20	43	43	44	7	15	100	100	0	0.017	0.018	0.018	0.017	1.297	0.018	0.907	80	438	100	9977	9659	-5.850	170	9807	170	9489	18319	762574	12.000	1355.429	0	0	0
4	12	9	""	"STM4204"	17210	16950	100	154	162	48	29	58	58	59	12	20	100	98	0	3039	3036	757	24	42	42	44	8	18	100	100	0	0.032	0.035	0.033	0.033	1.379	0.035	0.834	80	408	100	3093	3098	-4.964	96	2997	104	2994	12938	242840	8.583	374.000	0	0	0
4	13	9	"pduE"	"STM2042"	17390	16950	100	254	262	38	14	58	58	59	16	27	100	100	0	4662	4404	991	22	42	42	45	25	55	100	100	0	0.042	0.047	0.046	0.047	1.341	0.044	0.894	80	420	100	4816	4566	-4.559	196	4620	204	4362	20934	352294	12.688	174.360	0	0	0
4	14	9	"pduV"	"STM2056"	17560	16950	100	116	121	31	25	58	58	59	12	20	98	92	0	3729	3522	1107	31	43	43	46	27	58	100	100	0	0.016	0.018	0.015	0.017	1.942	0.015	0.516	80	420	100	3744	3542	-5.990	58	3686	63	3479	9652	281751	5.167	128.741	0	0	0
4	15	9	"stfF"	"STM0199"	17740	16960	100	143	144	27	18	57	57	84	360	428	0	0	0	5960	5881	1109	18	44	44	69	382	553	100	100	0	0.015	0.015	0.014	0.014	1.437	0.014	0.791	80	389	100	6002	5924	-6.104	86	5916	87	5837	11483	470442	0.167	15.215	0	0	0
4	16	9	"thiH"	"STM4159"	17910	16950	120	735	702	206	29	58	58	94	390	414	91	20	0	11709	10827	3594	33	45	45	77	405	525	98	97	0	0.058	0.060	0.059	0.059	1.659	0.058	0.965	120	450	100	12341	11426	-4.107	677	11664	644	10782	84246	1299187	1.559	26.543	0	0	0
4	17	9	"yojN"	"STM2269"	18080	16960	110	1597	1585	222	14	58	58	77	135	175	100	100	0	17378	16889	2369	14	46	46	272	1533	563	100	100	0	0.089	0.091	0.090	0.091	1.098	0.090	0.980	80	437	100	18871	18370	-3.493	1539	17332	1527	16843	126782	1351142	11.170	10.840	0	0	0
4	18	9	""	"STM4261"	18270	16960	100	189	203	56	27	57	57	76	134	176	48	2	0	404	419	136	32	44	44	260	1513	581	0	0	0	0.367	0.389	0.386	0.383	1.354	0.376	0.878	80	430	100	492	521	-1.447	132	360	146	375	16208	33516	0.948	0.105	0	0	0
4	19	9	"traP"	"PSLT082"	18450	16960	100	108	116	30	25	55	55	56	11	19	98	95	0	3411	3477	1170	33	43	43	45	11	24	100	100	0	0.016	0.018	0.017	0.017	1.513	0.017	0.752	80	400	100	3421	3495	-5.990	53	3368	61	3434	9299	278158	5.455	312.000	0	0	0
4	20	9	""	"STM1542"	18630	16960	100	181	192	71	36	55	55	57	13	22	98	97	0	1993	2107	897	42	44	44	46	10	21	100	100	0	0.065	0.066	0.064	0.063	1.382	0.066	0.911	80	418	100	2075	2200	-3.951	126	1949	137	2063	15328	168576	10.385	206.100	0	0	0
4	21	9	""	"STM4309"	18800	16960	110	205	205	30	14	57	57	63	57	90	100	88	0	18678	18473	1416	7	45	45	56	115	205	100	100	0	0.008	0.008	0.008	0.008	1.209	0.008	0.916	80	452	100	18781	18576	-6.976	148	18633	148	18428	16412	1477864	2.491	160.148	0	0	0
4	22	9	"adi"	"STM4296"	18970	16960	110	510	497	72	14	57	57	64	42	65	100	100	0	21244	20148	3022	14	46	46	326	1804	553	100	100	0	0.021	0.022	0.022	0.022	1.123	0.022	0.972	80	432	100	21651	20542	-5.548	453	21198	440	20102	39764	1611831	10.310	10.988	0	0	0
4	23	9	"lpxO"	"STM4286"	19160	16960	110	1704	1648	347	21	59	59	66	43	65	100	100	0	7182	7034	1492	21	46	46	295	1714	581	100	100	0	0.231	0.227	0.232	0.226	1.122	0.229	0.976	80	478	100	8781	8577	-2.117	1645	7136	1589	6988	131804	562681	36.791	3.932	0	0	0
4	24	9	"nrfC"	"STM4279"	19340	16960	100	80	87	33	37	58	58	59	13	22	65	40	0	642	861	668	77	44	44	47	25	53	100	100	0	0.037	0.035	0.034	0.030	3.052	0.034	0.515	80	452	100	620	846	-4.765	22	598	29	817	6965	68873	2.154	32.560	0	0	0
4	1	10	"yafB"	"STM0255"	15260	17130	110	653	646	72	11	63	63	64	16	25	100	100	0	8741	8642	1114	12	43	43	56	149	266	100	100	0	0.068	0.068	0.069	0.068	1.133	0.067	0.970	80	490	100	9288	9182	-3.882	590	8698	583	8599	51698	691381	36.375	57.624	0	0	0
4	2	10	""	"STM0274"	15440	17130	120	283	275	87	31	62	62	63	15	23	93	91	0	14637	13107	4566	34	43	43	57	123	215	98	98	0	0.015	0.016	0.016	0.015	1.761	0.016	0.932	120	494	100	14815	13277	-6.045	221	14594	213	13064	32959	1572821	14.133	106.098	0	0	0
4	3	10	""	"STM0282"	15610	17130	100	134	137	30	21	60	60	62	14	22	100	96	0	3723	3824	803	20	42	42	47	29	61	100	100	0	0.020	0.020	0.019	0.019	1.495	0.019	0.728	80	412	100	3755	3859	-5.636	74	3681	77	3782	10933	305941	5.357	130.241	0	0	0
4	4	10	""	"STM0288"	15790	17130	100	82	87	19	21	60	60	62	17	27	58	33	0	1166	1168	395	33	43	43	47	22	46	100	100	0	0.020	0.024	0.021	0.020	2.364	0.021	0.387	80	432	100	1145	1152	-5.674	22	1123	27	1125	6957	93421	1.471	50.955	0	0	0
4	5	10	""	"STM0297"	15970	17130	100	72	77	22	28	60	60	61	13	21	45	30	0	195	209	121	57	43	43	46	23	50	100	100	0	0.079	0.102	0.114	0.108	2.992	0.067	0.110	80	432	100	164	183	-3.663	12	152	17	166	6140	16684	1.231	7.087	0	0	0
4	6	10	"yafJ"	"STM0311"	16150	17130	100	818	778	235	30	59	59	60	14	23	100	100	0	1933	1823	562	30	42	42	43	15	34	100	100	0	0.401	0.404	0.403	0.402	1.196	0.400	0.968	80	408	100	2650	2500	-1.317	759	1891	719	1781	62212	145879	51.286	118.667	0	0	0
4	7	10	"ycfJ"	"STM1212"	16320	17130	110	199	200	68	34	60	60	62	18	29	97	93	0	401	415	177	42	43	43	47	61	129	98	91	0	0.388	0.376	0.375	0.368	1.614	0.341	0.719	80	453	100	497	512	-1.365	139	358	140	372	15994	33231	7.667	6.033	0	0	0
4	8	10	"ycfX"	"STM1220"	16490	17130	110	1528	1500	386	25	59	59	63	27	42	100	100	0	6278	6047	1537	25	42	42	53	88	166	100	100	0	0.236	0.240	0.238	0.239	1.130	0.240	0.982	80	478	100	7705	7446	-2.086	1469	6236	1441	6005	120038	483743	53.222	68.114	0	0	0
4	9	10	""	"STM1236"	16680	17130	110	136	141	37	26	59	59	63	28	44	95	78	0	340	349	148	42	42	42	55	90	163	98	80	0	0.258	0.267	0.270	0.273	1.614	0.236	0.682	80	466	100	375	389	-1.952	77	298	82	307	11262	27957	2.786	3.267	0	0	0
4	10	10	""	"STM1253"	16850	17120	100	165	184	85	46	58	58	58	13	22	98	97	0	535	579	323	55	42	42	44	8	18	100	100	0	0.217	0.235	0.242	0.227	1.900	0.225	0.807	80	428	100	600	663	-2.204	107	493	126	537	14741	46323	9.692	66.875	0	0	0
4	11	10	"yoaG"	"STM1272"	17040	17130	100	80	85	30	35	58	58	59	14	23	58	37	0	320	366	190	51	41	41	42	6	14	100	100	0	0.079	0.083	0.072	0.066	2.845	0.070	0.290	80	430	100	301	352	-3.665	22	279	27	325	6839	29303	1.857	54.000	0	0	0
4	12	10	""	"STM1276"	17210	17130	110	207	216	87	40	57	57	59	12	20	100	98	0	459	457	187	40	41	41	44	16	36	100	100	0	0.359	0.382	0.360	0.367	1.321	0.379	0.870	80	478	100	568	575	-1.479	150	418	159	416	17281	36570	13.083	25.813	0	0	0
4	13	10	"rstB"	"STM1471"	17400	17130	110	268	266	64	24	59	59	60	13	21	100	100	0	9261	8888	2387	26	42	42	44	16	36	100	100	0	0.023	0.023	0.022	0.023	1.261	0.023	0.931	80	465	100	9428	9053	-5.463	209	9219	207	8846	21274	711036	15.846	552.750	0	0	0
4	14	10	"ydgH"	"STM1478"	17560	17130	110	4580	4496	393	8	59	59	62	26	41	100	100	0	8809	8643	710	8	43	43	49	32	65	100	100	0	0.516	0.516	0.515	0.516	1.062	0.514	0.978	80	464	100	13287	13037	-0.955	4521	8766	4437	8600	359669	691431	170.538	268.563	0	0	0
4	15	10	"ynfM"	"STM1486"	17750	17130	110	481	489	98	20	58	58	62	26	41	100	100	0	12889	12676	1843	14	45	45	51	33	64	100	100	0	0.033	0.034	0.034	0.034	1.195	0.034	0.943	80	445	100	13267	13062	-4.924	423	12844	431	12631	39108	1014073	16.423	382.576	0	0	0
4	16	10	""	"STM1493"	17920	17130	120	6493	6020	1754	29	58	58	59	12	20	100	100	0	10014	9321	2312	24	45	45	45	7	15	100	100	0	0.646	0.643	0.644	0.592	1.541	0.651	0.982	120	479	100	16404	15238	-0.632	6435	9969	5962	9276	722384	1118466	496.750	1325.143	0	0	0
4	17	10	"ynfD"	"STM1500"	18100	17140	100	755	785	398	50	59	59	67	91	135	100	98	0	657	708	315	44	46	46	118	922	781	18	1	0	1.139	1.097	1.068	1.073	1.256	1.142	0.936	80	403	100	1307	1388	0.188	696	611	726	662	62789	56612	7.890	0.640	0	0	0
4	18	10	"udg"	"STM2080"	18280	17130	110	1841	1856	199	10	58	58	59	12	20	100	100	0	13839	13853	1335	9	44	44	46	17	36	100	100	0	0.129	0.130	0.129	0.130	1.079	0.130	0.983	80	454	100	15578	15607	-2.952	1783	13795	1798	13809	148500	1108279	149.750	812.176	0	0	0
4	19	10	""	"STM2787"	18450	17140	100	374	420	150	35	56	56	68	180	264	97	40	0	677	712	276	38	43	43	46	28	60	100	100	0	0.502	0.544	0.542	0.549	1.226	0.534	0.954	80	396	100	952	1033	-0.995	318	634	364	669	33578	56985	1.956	23.786	0	0	0
4	20	10	"gabT"	"STM2792"	18620	17130	110	13930	13350	3370	25	59	59	82	192	234	100	100	0	6729	6426	1516	23	45	45	54	53	98	100	100	0	2.075	2.083	2.072	2.054	1.142	2.098	0.988	80	466	100	20555	19672	1.053	13871	6684	13291	6381	1068037	514083	69.104	120.226	0	0	0
4	21	10	"mobA"	"STM3994"	18810	17140	110	453	446	90	20	60	60	74	99	133	100	97	0	4437	4296	951	22	47	47	61	120	196	100	100	0	0.090	0.091	0.089	0.091	1.185	0.089	0.945	80	458	100	4783	4635	-3.482	393	4390	386	4249	35641	343645	3.758	35.292	0	0	0
4	22	10	""	"STM4014"	18980	17130	120	111	114	27	23	57	57	63	38	60	74	21	0	5341	4992	1577	31	48	48	240	1557	648	95	83	0	0.010	0.012	0.011	0.011	1.628	0.011	0.681	120	499	100	5347	5001	-6.615	54	5293	57	4944	13703	598982	1.342	3.052	0	0	0
4	23	10	""	"STM4033"	19160	17130	100	77	82	27	32	57	57	61	27	44	33	10	0	85	94	44	46	46	46	53	41	77	40	6	0	0.513	0.521	0.452	0.480	2.440	0.500	0.430	80	444	100	59	73	-0.963	20	39	25	48	6580	7492	0.778	1.000	-50	0	0
4	24	10	""	"STM4054"	19350	17130	100	98	97	25	25	56	56	59	16	27	78	60	0	1898	2023	877	43	44	44	47	28	59	100	100	0	0.023	0.021	0.022	0.020	1.889	0.020	0.595	80	462	100	1896	2020	-5.464	42	1854	41	1979	7799	161861	2.375	70.571	0	0	0
4	1	11	""	"STM2943"	15260	17300	110	284	273	57	20	61	61	61	13	21	100	98	0	6783	6568	1383	21	42	42	45	15	33	100	100	0	0.033	0.032	0.032	0.032	1.248	0.033	0.909	80	532	100	6964	6738	-4.918	223	6741	212	6526	21865	525405	16.308	434.867	0	0	0
4	2	11	""	"STM2955"	15440	17310	100	146	157	59	37	61	61	62	15	24	100	95	0	538	573	301	52	42	42	45	12	26	100	100	0	0.171	0.181	0.191	0.180	1.650	0.164	0.729	80	378	100	581	627	-2.545	85	496	96	531	12553	45834	6.333	44.000	0	0	0
4	3	11	"yqcC"	"STM2965"	15580	17310	90	101	104	30	28	63	63	65	17	26	73	53	0	223	224	75	33	43	43	54	50	92	98	86	0	0.211	0.227	0.229	0.189	2.545	0.177	0.412	52	342	100	218	222	-2.244	38	180	41	181	5387	11650	2.294	3.400	0	0	0
4	4	11	"fucO"	"STM2973"	15780	17310	110	867	854	157	18	63	63	67	27	40	100	100	0	9411	9163	1772	19	44	44	65	95	146	100	100	0	0.086	0.087	0.086	0.087	1.165	0.086	0.959	80	497	100	10171	9910	-3.542	804	9367	791	9119	68285	733040	29.148	95.768	0	0	0
4	5	11	"fucK"	"STM2977"	15950	17310	100	289	284	54	19	61	61	63	17	26	100	100	0	3983	3803	726	19	44	44	64	95	148	100	100	0	0.058	0.059	0.058	0.059	1.267	0.057	0.903	80	430	100	4167	3982	-4.111	228	3939	223	3759	22749	304251	13.000	39.358	0	0	0
4	6	11	"csdA"	"STM2984"	16140	17300	110	426	412	106	25	59	59	61	14	22	100	100	0	2839	2785	517	18	43	43	49	41	83	100	100	0	0.131	0.129	0.127	0.121	1.379	0.131	0.933	80	452	100	3163	3095	-2.930	367	2796	353	2742	32937	222817	25.071	66.732	0	0	0
4	7	11	"yqhE"	"STM3165"	16300	17310	110	12010	11679	3720	31	62	62	205	959	467	100	98	0	4878	4801	1331	27	44	44	92	322	350	100	98	0	2.472	2.442	2.423	2.423	1.249	2.564	0.951	80	460	100	16782	16374	1.305	11948	4834	11617	4757	934281	384117	11.965	14.624	0	0	0
4	8	11	""	"STM3175"	16500	17310	110	244	272	134	49	62	62	197	939	476	0	0	0	1341	1533	784	51	43	43	93	321	345	100	96	0	0.140	0.141	0.140	0.135	1.447	0.139	0.808	80	476	100	1480	1700	-2.834	182	1298	210	1490	21745	122612	0.080	4.486	0	0	0
4	9	11	"STMF1.5"	"Not LT2a91"	16670	17300	100	74	80	25	31	58	58	59	12	20	57	32	0	53	58	21	36	41	41	42	6	14	80	43	0	1.333	1.294	1.444	1.414	2.764	1.710	0.357	80	418	100	28	39	0.415	16	12	22	17	6376	4635	1.750	2.667	-50	0	0
4	10	11	"yfiO"	"STM2663"	16860	17310	110	905	870	211	24	57	57	58	13	22	100	100	0	2114	1974	523	26	41	41	42	7	16	100	100	0	0.409	0.421	0.408	0.422	1.274	0.405	0.935	80	491	100	2921	2746	-1.290	848	2073	813	1933	69582	157900	62.462	276.000	0	0	0
4	11	11	""	"STM2680"	17040	17310	100	217	217	66	30	58	58	59	13	22	100	96	0	1969	1846	704	38	42	42	43	7	16	100	100	0	0.083	0.088	0.085	0.087	1.406	0.083	0.862	80	408	100	2086	1963	-3.599	159	1927	159	1804	17334	147654	12.154	257.571	0	0	0
4	12	11	""	"STM2690"	17210	17310	110	290	308	90	29	58	58	60	14	23	100	100	0	2664	2779	933	33	42	42	44	9	20	100	100	0	0.088	0.091	0.091	0.090	1.246	0.088	0.894	80	438	100	2854	2987	-3.498	232	2622	250	2737	24646	222355	17.714	303.889	0	0	0
4	13	11	"ybbN"	"STM0504"	17380	17310	110	2070	2024	320	15	60	60	62	22	35	100	100	0	5880	5688	827	14	43	43	47	24	51	100	100	0	0.344	0.348	0.342	0.347	1.125	0.348	0.961	80	467	100	7847	7609	-1.538	2010	5837	1964	5645	161905	455011	89.182	235.042	0	0	0
4	14	11	"allA"	"STM0515"	17560	17310	100	438	447	115	25	60	60	63	20	31	100	100	0	5358	5250	980	18	44	44	47	22	46	100	100	0	0.071	0.074	0.072	0.073	1.215	0.075	0.928	80	432	100	5692	5593	-3.813	378	5314	387	5206	35724	419971	19.200	236.500	0	0	0
4	15	11	""	"STM0520"	17740	17310	100	109	113	37	32	57	57	58	11	18	93	85	0	3497	3467	1231	35	44	44	45	7	15	100	100	0	0.015	0.016	0.014	0.014	1.801	0.015	0.590	80	432	100	3505	3479	-6.053	52	3453	56	3423	9028	277357	5.000	488.857	0	0	0
4	16	11	"ybbY"	"STM0524"	17920	17310	100	173	170	36	21	57	57	58	12	20	100	100	0	11733	11658	1708	14	44	44	44	8	18	100	100	0	0.010	0.010	0.009	0.009	1.364	0.010	0.853	80	390	100	11805	11727	-6.655	116	11689	113	11614	13589	932609	9.333	1451.750	0	0	0
4	17	11	"ylbE"	"STM0530"	18090	17310	110	120	120	25	20	57	57	58	12	20	97	96	0	4876	4816	1384	28	44	44	45	7	15	100	100	0	0.013	0.013	0.013	0.012	1.766	0.012	0.718	80	453	100	4895	4835	-6.261	63	4832	63	4772	9574	385276	5.167	681.571	0	0	0
4	18	11	"cysS"	"STM0537"	18270	17310	100	2730	2715	276	10	57	57	58	14	24	100	100	0	12027	11883	1350	11	44	44	46	13	28	100	100	0	0.223	0.225	0.224	0.225	1.094	0.220	0.965	80	432	100	14656	14497	-2.164	2673	11983	2658	11839	217232	950669	189.786	910.538	0	0	0
4	19	11	"yohJ"	"STM2181"	18450	17310	100	124	128	42	32	56	56	58	13	22	100	90	0	756	776	251	32	43	43	46	14	30	100	100	0	0.095	0.098	0.095	0.091	1.478	0.102	0.778	80	396	100	781	805	-3.390	68	713	72	733	10225	62108	5.385	52.143	0	0	0
4	20	11	"galS"	"STM2191"	18620	17310	100	428	415	111	26	58	58	72	184	255	91	50	0	6565	6213	1500	24	45	45	52	43	82	100	100	0	0.057	0.058	0.059	0.056	1.263	0.058	0.951	80	430	100	6890	6525	-4.139	370	6520	357	6168	33232	497060	1.864	143.279	0	0	0
4	21	11	"lysP"	"STM2200"	18810	17320	110	2083	2067	283	13	58	58	59	12	20	100	100	0	13593	13406	1543	11	47	47	49	21	42	100	100	0	0.149	0.150	0.150	0.150	1.121	0.148	0.970	80	492	100	15571	15368	-2.742	2025	13546	2009	13359	165326	1072489	167.333	636.048	0	0	0
4	22	11	"yejH"	"STM2223"	18990	17310	100	421	413	73	17	59	59	61	25	40	100	98	0	12747	12274	1909	15	46	46	48	12	25	100	100	0	0.029	0.029	0.029	0.028	1.278	0.028	0.946	80	432	100	13063	12582	-5.133	362	12701	354	12228	33064	981931	14.080	1018.833	0	0	0
4	23	11	""	"STM2231"	19170	17340	40	108	127	63	49	63	63	66	20	30	83	58	0	114	155	101	65	47	47	58	39	67	50	50	0	0.672	0.593	0.668	0.738	2.072	0.621	0.714	12	68	100	112	172	-0.574	45	67	64	108	1522	1864	3.050	2.487	-100	0	0
4	24	11	""	"STM2240"	19340	17310	100	662	651	108	16	57	57	59	14	23	100	100	0	9047	8720	1651	18	45	45	46	9	19	100	100	0	0.067	0.068	0.067	0.069	1.212	0.067	0.955	80	488	100	9607	9269	-3.895	605	9002	594	8675	52093	697563	42.286	963.778	0	0	0
4	1	12	"phoP"	"STM1231"	15250	17500	110	9502	9544	2447	25	63	63	65	15	23	100	100	0	2985	3052	894	29	42	42	43	8	18	100	100	0	3.207	3.150	3.157	3.216	1.168	3.130	0.974	80	555	100	12382	12491	1.681	9439	2943	9481	3010	763483	244138	631.933	376.125	0	0	0
4	2	12	"phoP"	"STM1231"	15420	17490	110	12925	12441	3285	26	64	64	82	143	174	100	100	0	4433	4236	1139	26	42	42	49	52	106	100	100	0	2.929	2.951	2.956	2.960	1.146	2.975	0.971	80	467	100	17252	16571	1.550	12861	4391	12377	4194	995259	338842	86.427	80.519	0	0	0
4	3	12	"phoQ"	"STM1230"	15610	17490	110	950	904	226	25	65	65	85	143	168	100	96	0	2200	2203	542	24	43	43	58	73	125	100	100	0	0.410	0.388	0.385	0.383	1.217	0.386	0.905	80	504	100	3042	2999	-1.285	885	2157	839	2160	72299	176219	5.727	29.384	0	0	0
4	4	12	"phoQ"	"STM1230"	15800	17490	110	3260	3074	885	28	62	62	68	45	66	100	100	0	8821	8274	2287	27	44	44	56	74	132	100	100	0	0.364	0.366	0.366	0.363	1.275	0.366	0.972	80	466	100	11975	11242	-1.457	3198	8777	3012	8230	245921	661925	66.800	111.054	0	0	0
4	5	12	"phoQ"	"STM1230"	15970	17490	110	923	923	201	21	61	61	63	15	23	100	100	0	2198	2243	517	23	43	43	45	15	33	100	100	0	0.400	0.392	0.391	0.392	1.163	0.382	0.950	80	441	100	3017	3062	-1.322	862	2155	862	2200	73871	179468	57.333	146.533	0	0	0
4	6	12	"hupA"	"STM4170"	16140	17480	110	4661	4653	1468	31	61	61	62	14	22	100	100	0	657	648	163	25	42	42	43	9	20	100	100	0	7.480	7.578	7.596	7.379	1.260	7.941	0.944	80	462	100	5215	5198	2.903	4600	615	4592	606	372275	51814	327.929	67.222	0	0	0
4	7	12	"sopB"	"STM1091"	16330	17490	120	20872	17652	7774	44	61	61	163	837	513	96	93	0	7987	6904	2865	41	43	43	68	235	345	97	96	0	2.620	2.564	2.608	2.511	1.836	2.624	0.969	120	499	100	28755	24452	1.389	20811	7944	17591	6861	2118230	828468	20.895	29.089	0	0	0
4	8	12	"pipC"	"STM0375"	16490	17480	110	8486	8001	2283	28	62	62	73	72	98	100	100	0	1562	1505	430	28	42	42	44	20	45	100	100	0	5.542	5.427	5.461	5.433	1.225	5.471	0.962	80	417	100	9944	9402	2.470	8424	1520	7939	1463	640095	120432	110.111	73.050	0	0	0
4	9	12	"pipC"	"STM0375"	16670	17480	110	9068	9025	2290	25	61	61	68	65	95	100	100	0	1815	1742	418	23	41	41	43	18	41	100	100	0	5.077	5.270	5.280	5.239	1.161	5.378	0.969	80	480	100	10781	10665	2.344	9007	1774	8964	1701	721975	139374	137.800	94.389	0	0	0
4	10	12	"ssrB"	"STM1391"	16850	17480	110	2415	2295	778	33	58	58	60	15	25	100	100	0	2535	2490	805	32	41	41	42	7	16	100	100	0	0.945	0.913	0.914	0.904	1.183	0.924	0.952	80	467	100	4851	4686	-0.082	2357	2494	2237	2449	183598	199183	149.000	349.714	0	0	0
4	11	12	"ssrB"	"STM1391"	17030	17480	110	4873	4691	994	21	60	60	63	18	28	100	100	0	5610	5560	1111	19	43	43	45	11	24	100	100	0	0.865	0.839	0.838	0.836	1.138	0.840	0.969	80	419	100	10380	10148	-0.210	4813	5567	4631	5517	375281	444836	257.111	501.364	0	0	0
4	12	12	"ssrB"	"STM1391"	17210	17480	110	5623	5542	838	15	61	61	65	24	36	100	100	0	6810	6788	729	10	43	43	46	18	39	100	100	0	0.822	0.813	0.826	0.806	1.130	0.827	0.962	80	466	100	12329	12226	-0.283	5562	6767	5481	6745	443375	543076	228.208	374.556	0	0	0
4	13	12	"lrp"	"STM0959"	17390	17490	110	5188	4917	1227	24	63	63	65	23	35	100	100	0	4464	4219	1172	27	43	43	47	25	53	100	100	0	1.159	1.162	1.163	1.177	1.201	1.157	0.964	80	453	100	9546	9030	0.213	5125	4421	4854	4176	393341	337535	210.957	166.880	0	0	0
4	14	12	"lrp"	"STM0959"	17560	17490	100	5558	5126	1396	27	61	61	63	16	25	100	100	0	4952	4525	1380	30	43	43	46	23	50	100	100	0	1.120	1.130	1.124	1.148	1.175	1.113	0.970	80	418	100	10406	9547	0.163	5497	4909	5065	4482	410058	362032	316.438	194.739	0	0	0
4	15	12	"gyrA"	"STM2272"	17750	17490	110	734	736	191	25	58	58	60	14	23	100	100	0	2266	2196	497	22	42	42	45	20	44	100	100	0	0.304	0.315	0.318	0.312	1.228	0.313	0.929	80	466	100	2900	2832	-1.718	676	2224	678	2154	58864	175655	48.286	107.550	0	0	0
4	16	12	"gyrA"	"STM2272"	17920	17480	110	2638	2625	615	23	56	56	58	13	22	100	100	0	8209	8126	1618	19	43	43	45	12	26	100	100	0	0.316	0.318	0.320	0.314	1.168	0.317	0.970	80	453	100	10748	10652	-1.661	2582	8166	2569	8083	210013	650043	197.462	673.417	0	0	0
4	17	12	"csrA"	"STM2826"	18100	17490	100	1674	1823	752	41	56	56	58	13	22	100	100	0	527	534	196	36	44	44	46	13	28	100	100	0	3.350	3.606	3.599	3.604	1.250	3.735	0.950	80	408	100	2101	2257	1.744	1618	483	1767	490	145805	42711	135.769	37.538	0	0	0
4	18	12	"csrA"	"STM2826"	18270	17490	100	1551	1672	820	49	56	56	58	13	22	100	100	0	509	513	240	46	43	43	45	11	24	100	100	0	3.208	3.438	3.441	3.464	1.293	3.527	0.934	80	418	100	1961	2086	1.682	1495	466	1616	470	133734	41004	124.154	42.545	0	0	0
4	19	12	"yhhP"	"STM3578"	18460	17480	100	85	91	36	39	57	57	57	11	19	73	55	0	223	251	181	72	43	43	43	6	13	98	97	0	0.156	0.163	0.187	0.161	2.569	0.150	0.548	80	418	100	208	242	-2.684	28	180	34	208	7319	20115	3.091	34.667	0	0	0
4	20	12	"yhhP"	"STM3578"	18630	17490	100	105	106	28	26	57	57	58	14	24	87	78	0	405	398	155	38	43	43	45	17	37	100	100	0	0.133	0.138	0.137	0.132	1.744	0.129	0.579	80	408	100	410	404	-2.915	48	362	49	355	8453	31821	3.429	20.765	0	0	0
4	21	12	"yhhP"	"STM3578"	18810	17500	110	114	125	48	38	58	58	60	16	26	96	85	0	547	615	325	52	44	44	46	12	26	100	100	0	0.111	0.117	0.113	0.108	1.612	0.114	0.715	80	441	100	559	638	-3.167	56	503	67	571	10036	49202	4.063	47.417	0	0	0
4	22	12	"topA"	"STM1714"	18980	17480	110	12205	11686	1979	16	59	59	69	114	165	100	100	0	20492	19995	2124	10	45	45	54	76	140	100	100	0	0.594	0.583	0.593	0.571	1.193	0.592	0.973	80	455	100	32593	31577	-0.751	12146	20447	11627	19950	934896	1599596	101.904	262.382	0	0	0
4	23	12	"topA"	"STM1714"	19160	17490	110	303	338	131	38	58	58	67	111	165	97	61	0	443	491	219	44	44	44	52	74	142	100	98	0	0.614	0.626	0.621	0.627	1.352	0.592	0.843	80	477	100	644	727	-0.704	245	399	280	447	27008	39275	2.441	5.932	0	0	0
4	24	12	"fur"	"STM0693"	19340	17490	110	987	1002	308	30	59	59	61	16	26	100	100	0	2199	2144	733	34	44	44	46	12	26	100	100	0	0.431	0.449	0.464	0.455	1.197	0.436	0.951	80	533	100	3083	3043	-1.215	928	2155	943	2100	80166	171496	58.813	174.833	0	0	0
4	1	13	"ctrl-buffer"	"ctrl-buffer"	15250	17690	90	73	74	20	27	62	62	63	15	23	38	15	0	54	59	18	30	43	43	46	16	34	38	19	0	1.000	0.750	0.844	0.974	3.001	0.800	0.392	52	371	100	22	28	0.000	11	11	12	16	3871	3080	0.733	0.813	0	0	0
4	2	13	"ctrl-buffer"	"ctrl-buffer"	15430	17660	100	62	63	15	23	61	61	73	136	186	0	0	0	46	49	11	22	42	42	45	29	64	3	0	0	0.250	0.286	1.313	1.334	4.153	6.481	0.036	80	440	100	5	9	-2.000	1	4	2	7	5021	3881	-0.074	0.138	-50	0	0
4	3	13	"ctrl-buffer"	"ctrl-buffer"	15610	17660	100	63	64	16	25	61	61	62	14	22	21	6	0	44	48	13	27	42	42	43	9	20	22	11	0	1.000	0.500	1.333	1.506	3.845	3.815	0.080	80	420	100	4	9	0.000	2	2	3	6	5112	3849	0.143	0.556	-50	0	0
4	4	13	"ctrl-buffer"	"ctrl-buffer"	15790	17660	100	74	75	17	22	61	61	62	14	22	47	17	0	52	56	19	33	42	42	43	9	20	50	22	0	1.300	1.000	1.438	1.374	2.872	1.223	0.254	80	418	100	23	28	0.379	13	10	14	14	6021	4459	0.929	1.444	-50	0	0
4	5	13	"ctrl-buffer"	"ctrl-buffer"	15960	17660	100	59	61	13	21	60	60	61	25	40	6	0	0	43	45	9	20	42	42	43	9	20	13	6	0	-1.000	0.333	2.833	2.373	3.543	4.966	0.328	80	405	100	0	4	Error	-1	1	1	3	4858	3569	0.000	0.222	-50	0	0
4	6	13	"ctrl-buffer"	"ctrl-buffer"	16140	17660	100	65	66	16	24	59	59	60	14	23	25	12	0	47	51	14	27	41	41	41	6	14	47	28	0	1.000	0.700	1.333	1.352	2.833	3.255	0.105	80	432	100	12	17	0.000	6	6	7	10	5271	4045	0.429	1.667	-50	0	0
4	7	13	"ctrl-buffer"	"ctrl-buffer"	16320	17660	100	63	65	15	23	58	58	61	22	36	13	1	0	49	54	20	37	41	41	43	9	20	42	17	0	0.625	0.538	1.225	1.207	3.864	1.253	0.122	80	401	100	13	20	-0.678	5	8	7	13	5195	4354	0.182	1.222	-50	0	0
4	8	13	"ctrl-buffer"	"ctrl-buffer"	16500	17660	100	65	69	22	31	60	60	66	53	80	3	0	0	48	51	14	27	41	41	42	7	16	46	25	0	0.714	0.900	1.396	1.393	3.673	3.021	0.175	80	420	100	12	19	-0.485	5	7	9	10	5487	4080	0.057	1.286	-50	0	0
4	9	13	"ctrl-buffer"	"ctrl-buffer"	16670	17660	100	70	79	33	41	60	60	63	21	33	36	15	0	51	56	16	28	41	41	41	7	17	62	33	0	1.000	1.267	1.600	1.741	3.189	3.444	0.248	80	420	100	20	34	0.000	10	10	19	15	6341	4464	0.762	2.143	-50	0	0
4	10	13	"ctrl-buffer"	"ctrl-buffer"	16850	17660	100	65	66	20	30	59	59	62	16	25	20	6	0	44	48	16	33	42	42	43	12	27	11	5	0	3.000	1.167	1.750	1.905	2.790	3.013	0.153	80	448	100	8	13	1.585	6	2	7	6	5282	3846	0.250	0.417	-50	0	0
4	11	13	"ctrl-buffer"	"ctrl-buffer"	17030	17610	80	87	94	30	31	60	60	63	18	28	69	36	0	75	79	28	35	43	43	45	9	20	84	71	0	0.844	0.944	0.976	1.002	2.278	1.137	0.562	52	280	100	59	70	-0.245	27	32	34	36	4891	4123	1.722	3.778	0	0	0
4	12	13	"ctrl-buffer"	"ctrl-buffer"	17210	17660	100	58	61	16	26	57	57	59	14	23	18	11	0	48	52	14	26	42	42	43	11	25	30	12	0	0.167	0.400	1.012	0.961	4.511	3.190	0.026	80	436	100	7	14	-2.585	1	6	4	10	4899	4152	0.143	0.818	-50	0	0
4	13	13	"ctrl-buffer"	"ctrl-buffer"	17380	17660	100	60	62	14	22	57	57	58	12	20	25	11	0	46	54	28	51	42	42	43	10	23	25	13	0	0.750	0.417	1.279	1.158	4.118	0.338	0.025	80	408	100	7	17	-0.415	3	4	5	12	4995	4325	0.333	1.100	-50	0	0
4	14	13	"ctrl-buffer"	"ctrl-buffer"	17560	17660	100	65	67	15	22	57	57	64	91	142	0	0	0	51	54	18	33	41	41	42	7	16	58	32	0	0.800	0.769	1.222	1.364	3.091	1.477	0.144	80	402	100	18	23	-0.322	8	10	10	13	5382	4290	0.033	1.714	-50	0	0
4	15	13	"ctrl-buffer"	"ctrl-buffer"	17740	17660	100	57	61	18	29	56	56	57	12	21	30	12	0	45	48	12	25	41	41	42	6	14	42	20	0	0.250	0.714	1.875	2.329	3.711	5.042	0.049	80	420	100	5	12	-2.000	1	4	5	7	4869	3847	0.333	1.000	-50	0	0
4	16	13	"ctrl-buffer"	"ctrl-buffer"	17920	17660	100	62	64	16	25	55	55	57	13	22	31	13	0	49	53	16	30	41	41	43	7	16	50	22	0	0.875	0.750	1.100	1.185	3.038	2.279	0.085	80	420	100	15	21	-0.193	7	8	9	12	5108	4224	0.538	1.429	-50	0	0
4	17	13	"ctrl-buffer"	"ctrl-buffer"	18090	17660	100	69	68	16	23	55	55	56	13	23	51	16	0	53	56	13	23	43	43	44	7	15	58	41	0	1.400	1.000	1.333	1.211	2.891	2.174	0.180	80	418	100	24	26	0.485	14	10	13	13	5464	4504	0.923	1.714	-50	0	0
4	18	13	"ctrl-buffer"	"ctrl-buffer"	18270	17660	100	62	65	16	24	55	55	57	12	21	32	10	0	50	52	13	25	44	44	46	10	21	25	8	0	1.167	1.250	1.063	1.323	2.916	2.541	0.146	80	420	100	13	18	0.222	7	6	10	8	5218	4139	0.667	0.600	-50	0	0
4	19	13	"ctrl-buffer"	"ctrl-buffer"	18450	17660	100	61	64	15	23	56	56	57	12	21	35	15	0	47	50	12	24	43	43	44	9	20	27	8	0	1.250	1.143	1.182	1.188	3.460	1.820	0.037	80	432	100	9	15	0.322	5	4	8	7	5117	4014	0.583	0.667	-50	0	0
4	20	13	"ctrl-buffer"	"ctrl-buffer"	18630	17660	100	66	65	14	21	56	56	57	12	21	36	15	0	49	50	9	18	43	43	43	6	13	42	13	0	1.667	1.286	1.491	1.654	3.673	5.050	0.052	80	408	100	16	16	0.737	10	6	9	7	5183	3974	0.667	1.167	-50	0	0
4	21	13	"ctrl-buffer"	"ctrl-buffer"	18800	17660	100	63	64	16	25	56	56	57	12	21	33	15	0	49	51	12	23	43	43	43	6	13	42	22	0	1.167	1.000	1.427	1.574	2.840	3.052	0.155	80	395	100	13	16	0.222	7	6	8	8	5157	4066	0.583	1.333	-50	0	0
4	22	13	"ctrl-buffer"	"ctrl-buffer"	18980	17660	100	71	72	17	23	56	56	65	115	176	0	0	0	51	54	16	29	44	44	49	68	138	1	0	0	2.143	1.600	1.600	1.747	3.268	2.268	0.131	80	432	100	22	26	1.100	15	7	16	10	5788	4353	0.061	0.074	-50	0	0
4	23	13	"ctrl-buffer"	"ctrl-buffer"	19160	17660	100	69	69	15	21	56	56	58	13	22	46	15	0	49	51	11	21	43	43	44	6	13	45	21	0	2.167	1.625	1.933	1.935	3.374	5.999	0.047	80	414	100	19	21	1.115	13	6	13	8	5501	4072	0.846	1.167	-50	0	0
4	24	13	"ctrl-buffer"	"ctrl-buffer"	19310	17650	70	70	71	18	25	61	61	64	19	29	34	6	0	56	62	31	50	45	45	46	8	17	59	25	0	0.818	0.588	1.375	1.263	3.199	1.706	0.051	32	221	100	20	27	-0.290	9	11	10	17	2284	1983	0.368	2.000	0	0	0
4	1	14	""	"STM1553"	15260	17850	100	133	140	43	30	61	61	62	15	24	97	91	0	3737	3636	902	24	46	46	47	14	29	100	100	0	0.020	0.022	0.019	0.020	1.745	0.020	0.608	80	467	100	3763	3669	-5.680	72	3691	79	3590	11172	290860	5.200	256.357	0	0	0
4	2	14	""	"STM3783"	15440	17860	120	149	159	66	41	60	60	61	13	21	93	89	0	545	591	326	55	45	45	46	7	15	100	100	0	0.178	0.181	0.177	0.171	1.642	0.178	0.861	120	615	100	589	645	-2.490	89	500	99	546	19089	70947	7.538	77.857	0	0	0
4	3	14	""	"STM2242"	15610	17840	110	94	96	30	31	60	60	61	12	19	85	63	0	2061	2000	593	29	46	46	47	8	17	100	100	0	0.017	0.018	0.019	0.016	2.420	0.017	0.443	80	491	100	2049	1990	-5.889	34	2015	36	1954	7716	159990	2.917	244.125	0	0	0
4	4	14	"yfiM"	"STM2653"	15790	17850	100	283	270	64	23	61	61	62	13	20	100	100	0	2328	2171	614	28	46	46	47	8	17	100	100	0	0.097	0.098	0.093	0.097	1.301	0.095	0.908	80	470	100	2504	2334	-3.362	222	2282	209	2125	21611	173717	16.000	265.500	0	0	0
4	5	14	"oxyS"	"STM4124"	15980	17850	120	79	87	35	40	61	61	62	21	33	44	19	0	79	88	53	60	44	44	45	8	17	90	79	0	0.514	0.591	0.636	0.563	2.983	0.571	0.362	120	615	100	53	70	-0.959	18	35	26	44	10470	10585	1.190	5.375	0	0	0
4	6	14	""	"STM4302"	16150	17840	110	83	90	30	33	61	61	63	14	22	67	43	0	1640	1578	540	34	46	46	46	8	17	100	100	0	0.014	0.019	0.018	0.018	2.328	0.018	0.314	80	476	100	1616	1561	-6.179	22	1594	29	1532	7182	126268	1.929	191.500	0	0	0
4	7	14	"ssaT"	"STM1421"	16320	17840	110	89	115	72	62	60	60	72	146	202	13	0	0	1599	2559	2886	112	47	47	83	556	669	78	63	0	0.019	0.022	0.023	0.021	2.579	0.044	0.212	80	510	100	1581	2567	-5.742	29	1552	55	2512	9194	204754	0.295	4.453	0	0	0
4	8	14	"nrdI"	"STM2806"	16500	17840	100	68	92	62	67	61	61	62	18	29	30	22	0	225	689	1047	151	45	45	52	31	59	92	83	0	0.039	0.048	0.071	0.069	3.617	0.051	0.733	80	464	100	187	675	-4.684	7	180	31	644	7373	55128	1.667	20.548	0	0	0
4	9	14	"sipA"	"STM2882"	16680	17840	110	3621	5511	4502	81	62	62	68	41	60	100	100	0	1319	1979	1581	79	46	46	50	20	40	100	100	0	2.796	2.819	2.623	2.813	1.519	3.096	0.839	80	510	100	4832	7382	1.483	3559	1273	5449	1933	440874	158289	132.756	96.450	0	0	0
4	10	14	"dctA"	"STM3614"	16850	17840	110	10553	10334	1548	14	61	61	78	121	155	100	100	0	9300	9137	1420	15	47	47	57	81	142	100	100	0	1.134	1.130	1.126	1.133	1.101	1.122	0.970	80	522	100	19745	19363	0.181	10492	9253	10273	9090	826719	730928	84.760	112.099	0	0	0
4	11	14	"aroB"	"STM3486"	17030	17840	90	217	419	388	92	62	62	69	63	91	82	59	0	364	769	735	95	48	48	60	91	151	94	84	0	0.491	0.495	0.442	0.441	1.772	0.503	0.896	52	392	100	471	1078	-1.028	155	316	357	721	21774	39980	5.556	7.791	0	0	0
4	12	14	"purN"	"STM2500"	17210	17840	100	165	207	131	63	58	58	60	14	23	98	96	0	1543	1839	1276	69	49	49	52	19	36	100	100	0	0.072	0.083	0.079	0.077	1.551	0.084	0.845	80	474	100	1601	1939	-3.803	107	1494	149	1790	16571	147125	10.500	94.053	0	0	0
4	13	14	"yjgG"	"STM4462"	17390	17840	110	75	83	39	46	57	57	59	12	20	60	33	0	377	455	313	68	49	49	51	12	23	100	100	0	0.055	0.064	0.070	0.057	2.654	0.070	0.437	80	490	100	346	432	-4.188	18	328	26	406	6655	36393	2.000	33.667	0	0	0
4	14	14	""	"STM0437"	17560	17840	120	305	294	91	30	60	60	65	76	116	93	82	0	13708	12596	3856	30	50	50	51	11	21	100	100	0	0.018	0.019	0.019	0.018	1.400	0.018	0.566	120	584	100	13903	12780	-5.801	245	13658	234	12546	35282	1511510	3.013	1140.455	0	0	0
4	15	14	""	"STM0565"	17740	17840	100	86	87	23	26	61	61	62	13	20	66	47	0	1503	1464	584	39	56	56	57	14	24	100	100	0	0.017	0.018	0.020	0.017	2.353	0.018	0.342	80	446	100	1472	1434	-5.855	25	1447	26	1408	6984	117100	1.923	100.500	0	0	0
4	16	14	"res"	"STM0358"	17920	17840	100	1853	1791	412	23	61	61	62	14	22	100	100	0	13525	12474	3168	25	56	56	57	17	29	100	100	0	0.133	0.139	0.141	0.142	1.177	0.136	0.968	80	464	100	15261	14148	-2.910	1792	13469	1730	12418	143293	997948	123.500	730.412	0	0	0
4	17	14	""	"STM2003"	18100	17850	100	137	139	31	22	60	60	62	14	22	98	98	0	3522	3747	1139	30	57	57	61	25	40	100	100	0	0.022	0.021	0.020	0.021	1.359	0.020	0.787	80	474	100	3542	3769	-5.492	77	3465	79	3690	11128	299721	5.500	147.440	0	0	0
4	18	14	"nfo"	"STM2203"	18280	17840	100	784	747	207	27	61	61	62	15	24	100	100	0	9119	8584	1875	21	60	60	64	26	40	100	100	0	0.080	0.080	0.081	0.077	1.289	0.081	0.960	80	452	100	9782	9210	-3.647	723	9059	686	8524	59781	686743	45.667	327.692	0	0	0
4	19	14	"EMPTY"	"EMPTY"	18450	17840	100	59	59	12	20	60	60	61	14	22	12	2	0	49	51	8	15	59	59	60	21	35	0	0	0	0.100	0.125	0.725	0.706	2.825	0.438	0.087	80	452	100	-11	-9	-3.322	-1	-10	-1	-8	4697	4074	-0.143	-0.429	-75	0	0
4	20	14	"EMPTY"	"EMPTY"	18630	17840	100	56	56	12	21	58	58	59	13	22	8	1	0	46	48	9	18	53	53	56	13	23	2	1	0	0.286	0.400	1.174	1.097	2.762	1.404	0.063	80	452	100	-9	-7	-1.807	-2	-7	-2	-5	4443	3860	-0.231	-0.615	-75	0	0
4	21	14	"EMPTY"	"EMPTY"	18800	17840	100	55	57	12	21	58	58	60	15	25	11	1	0	46	47	6	12	51	51	55	14	25	0	0	0	0.600	0.250	1.146	1.203	3.569	2.046	0.035	80	452	100	-8	-5	-0.737	-3	-5	-1	-4	4523	3757	-0.200	-0.571	-75	0	0
4	22	14	"EMPTY"	"EMPTY"	18980	17840	100	62	62	10	16	60	60	61	17	27	7	0	0	46	47	7	14	51	51	53	13	24	0	0	0	-0.400	-0.500	1.215	0.987	2.930	5.697	0.058	80	464	100	-3	-2	Error	2	-5	2	-4	4971	3770	0.059	-0.462	-75	0	0
4	23	14	"EMPTY"	"EMPTY"	19160	17840	100	62	63	15	23	62	62	63	14	22	16	3	0	48	48	6	12	51	51	54	14	25	1	0	0	0.000	-0.333	3.000	2.292	2.932	0.030	0.002	80	464	100	-3	-2	Error	0	-3	1	-3	5023	3864	0.000	-0.429	-75	0	0
4	24	14	"EMPTY"	"EMPTY"	19340	17840	100	65	66	14	21	62	62	64	14	21	22	5	0	47	47	6	12	48	48	52	14	26	1	0	0	-3.000	-4.000	2.667	2.509	3.305	0.997	0.076	80	525	100	2	3	Error	3	-1	4	-1	5280	3722	0.143	-0.357	-75	0	0
5	1	1	"yggG"	"STM3077"	1650	19990	110	283	413	442	107	67	67	70	23	32	98	95	0	1002	1339	1412	105	50	50	56	59	105	100	97	0	0.227	0.268	0.259	0.258	2.000	0.246	0.654	80	585	100	1168	1635	-2.140	216	952	346	1289	33056	107152	14.913	21.746	0	0	0
5	2	1	""	"STM1249"	1850	20000	120	487	499	252	50	71	71	73	24	32	98	95	0	319	326	153	46	49	49	54	59	109	92	86	0	1.541	1.545	1.493	1.545	2.338	1.719	0.533	120	587	100	686	705	0.624	416	270	428	277	59887	39120	17.750	4.610	0	0	0
5	3	1	"csgA"	"STM1144"	2010	20000	120	213	236	128	54	69	69	70	15	21	95	90	0	437	513	300	58	49	49	51	10	19	100	99	0	0.371	0.360	0.356	0.336	2.388	0.322	0.617	120	535	100	532	631	-1.430	144	388	167	464	28307	61523	11.067	46.200	0	0	0
5	4	1	"malT"	"STM3515"	2200	20000	120	5237	5080	953	18	70	70	71	15	21	100	100	0	10548	10060	2366	23	53	53	56	14	25	100	100	0	0.492	0.501	0.494	0.516	1.745	0.480	0.922	120	541	100	15662	15017	-1.022	5167	10495	5010	10007	609571	1207180	333.933	714.571	0	0	0
5	5	1	""	"STM0212"	2380	20000	130	137	152	60	39	70	70	70	14	20	91	83	0	469	520	352	67	55	55	57	13	22	99	96	0	0.162	0.176	0.175	0.187	3.013	0.124	0.494	120	597	100	481	547	-2.627	67	414	82	465	18244	62376	5.857	35.615	0	0	0
5	6	1	"gltX"	"STM2415"	2560	20000	120	330	378	206	54	68	68	68	13	19	98	98	0	676	787	474	60	54	54	55	10	18	100	100	0	0.421	0.423	0.449	0.418	2.031	0.377	0.694	120	493	100	884	1043	-1.247	262	622	310	733	45312	94385	23.846	73.200	0	0	0
5	7	1	""	"STM0055"	2720	20000	120	119	132	57	43	68	68	70	17	24	83	71	0	668	794	579	72	54	54	63	63	100	92	86	0	0.083	0.086	0.090	0.097	3.213	0.068	0.471	120	551	100	665	804	-3.590	51	614	64	740	15832	95301	3.647	11.603	0	0	0
5	8	1	"acnA"	"STM1712"	2910	20000	120	28381	27582	5012	18	70	70	74	22	29	100	100	0	4519	4313	1012	23	57	57	58	10	17	100	100	0	6.345	6.464	6.308	6.710	1.439	6.643	0.915	120	547	100	32773	31768	2.666	28311	4462	27512	4256	3309874	517607	1250.364	425.500	0	0	0
5	9	1	"rfbF"	"STM2092"	3090	20000	120	377	499	404	80	74	74	81	51	62	95	80	0	457	585	495	84	60	60	61	11	18	99	97	0	0.763	0.810	0.734	0.784	2.804	0.781	0.535	120	502	100	700	950	-0.390	303	397	425	525	59833	70208	8.196	47.636	0	0	0
5	10	1	"osmY"	"STM4561"	3260	20000	120	6022	10028	12452	124	75	75	89	70	78	100	100	1	204	299	298	99	62	62	63	11	17	99	99	0	41.880	41.996	41.395	41.272	1.868	44.974	0.866	120	510	100	6089	10190	5.388	5947	142	9953	237	1203412	35853	141.986	21.455	0	0	0
5	11	1	"hflB"	"STM3296"	3440	20000	130	21928	20629	5759	27	73	73	83	51	61	100	100	0	7720	7008	2344	33	60	60	67	107	159	98	97	0	2.853	2.959	2.854	3.309	1.860	2.950	0.929	120	578	100	29515	27504	1.513	21855	7660	20556	6948	2475432	840995	402.863	64.869	0	0	0
5	12	1	"yheM"	"STM3450"	3620	20000	130	114	138	83	60	72	72	73	15	20	84	64	0	253	331	267	80	62	62	70	110	157	76	41	0	0.220	0.245	0.233	0.227	2.931	0.220	0.414	120	541	100	233	335	-2.185	42	191	66	269	16610	39702	4.333	2.373	0	0	0
5	13	1	"yifL"	"STM3946"	3780	19990	130	696	741	272	36	70	70	82	219	267	99	94	0	1277	1299	172	13	62	62	70	128	182	100	100	0	0.515	0.542	0.510	0.515	1.403	0.666	0.557	120	594	100	1841	1908	-0.957	626	1215	671	1237	88924	155917	3.009	9.602	0	0	0
5	14	1	""	"STM3941"	3970	20000	130	688	751	352	46	71	71	81	217	267	95	73	0	2209	2325	1181	50	64	64	74	129	174	100	100	0	0.288	0.301	0.274	0.305	2.094	0.251	0.398	120	608	100	2762	2941	-1.798	617	2145	680	2261	90085	278956	3.088	17.450	0	0	0
5	15	1	"hemD"	"STM3937"	4150	20000	130	3098	3056	599	19	71	71	73	15	20	100	100	0	4457	4297	958	22	63	63	68	28	41	100	100	0	0.689	0.705	0.688	0.714	1.302	0.680	0.898	120	563	100	7421	7219	-0.538	3027	4394	2985	4234	366779	515587	198.867	151.036	0	0	0
5	16	1	"wecF"	"STM3928"	4320	19990	130	223	237	94	39	72	72	75	17	22	100	98	0	672	715	258	36	65	65	72	52	72	100	100	0	0.249	0.254	0.229	0.236	1.784	0.228	0.620	120	578	100	758	815	-2.007	151	607	165	650	28460	85756	9.529	12.365	0	0	0
5	17	1	"wecD"	"STM3924"	4490	19990	130	1299	1290	201	15	73	73	447	4162	931	0	0	0	3351	3379	366	10	68	68	120	597	497	100	100	0	0.373	0.368	0.374	0.363	1.278	0.364	0.901	120	546	100	4509	4528	-1.421	1226	3283	1217	3311	154761	405445	0.203	5.459	0	0	0
5	18	1	"wecB"	"STM3920"	4670	20000	140	3719	3443	1136	32	71	71	76	25	32	98	97	0	9593	8846	2462	27	65	65	70	24	34	100	100	0	0.383	0.384	0.389	0.344	1.856	0.386	0.948	156	591	100	13176	12153	-1.385	3648	9528	3372	8781	537088	1379973	134.680	365.667	0	0	0
5	19	1	""	"STM4431"	4860	20000	140	118	168	111	66	71	71	72	14	19	77	62	0	1220	1946	2317	119	63	63	64	11	17	97	95	0	0.041	0.052	0.049	0.064	3.824	0.033	0.445	156	609	100	1204	1980	-4.622	47	1157	97	1883	26217	303632	6.857	171.091	0	0	0
5	20	1	""	"STM4435"	5030	20000	130	134	206	185	89	70	70	71	14	19	86	75	0	1049	2138	2730	127	63	63	66	26	39	100	100	0	0.065	0.066	0.064	0.060	2.765	0.062	0.806	120	497	100	1050	2211	-3.945	64	986	136	2075	24762	256533	9.643	79.692	0	0	0
5	21	1	""	"STM4442"	5200	20000	120	108	128	64	50	71	71	72	15	20	72	56	0	288	399	356	89	64	64	68	27	39	83	74	0	0.165	0.170	0.205	0.215	4.641	0.113	0.420	120	492	100	261	392	-2.598	37	224	57	335	15397	47845	3.733	12.259	0	0	0
5	22	1	"treC"	"STM4453"	5380	20000	130	111	140	80	57	71	71	72	16	22	85	67	0	412	553	432	78	62	62	64	17	26	100	100	0	0.114	0.141	0.133	0.126	2.398	0.115	0.482	120	543	100	390	560	-3.129	40	350	69	491	16825	66351	4.250	28.765	0	0	0
5	23	1	""	"STM4467"	5560	20010	140	96	115	69	60	70	70	72	16	22	64	41	0	192	295	268	90	58	58	59	12	20	93	81	0	0.194	0.190	0.243	0.234	4.266	0.148	0.344	156	563	100	160	282	-2.366	26	134	45	237	18015	46022	2.688	19.667	0	0	0
5	24	1	"idnK"	"STM4485"	5750	19990	140	127	176	131	74	70	70	73	17	23	78	62	0	570	1070	1349	126	56	56	58	15	25	98	96	0	0.111	0.105	0.098	0.118	3.114	0.086	0.731	156	820	100	571	1120	-3.173	57	514	106	1014	27503	166936	6.059	67.467	0	0	0
5	1	2	"yjaH"	"STM4171"	1670	20190	120	148	163	68	41	66	66	68	20	29	92	84	0	773	823	493	59	49	49	52	44	84	98	95	0	0.113	0.125	0.123	0.137	2.727	0.091	0.477	120	536	100	806	871	-3.142	82	724	97	774	19596	98808	4.750	17.523	0	0	0
5	2	2	"purD"	"STM4175"	1840	20190	110	109	129	67	51	71	71	73	16	21	71	52	0	388	766	1269	165	50	50	53	28	52	97	92	0	0.112	0.081	0.112	0.114	2.759	0.044	0.400	80	370	100	376	774	-3.153	38	338	58	716	10345	61253	3.500	25.464	0	0	0
5	3	2	"livJ"	"STM3567"	2040	20190	130	144	265	299	112	71	71	73	17	23	75	64	0	302	628	846	134	52	52	56	27	48	75	66	0	0.292	0.337	0.348	0.432	4.100	0.292	0.648	120	442	100	323	770	-1.776	73	250	194	576	31815	75321	11.294	21.185	0	0	0
5	4	2	"yihS"	"STM4021"	2210	20180	120	93	96	24	25	73	73	75	17	22	51	25	0	485	557	369	66	60	60	71	37	52	98	98	0	0.047	0.046	0.048	0.049	3.056	0.033	0.220	120	398	100	445	520	-4.409	20	425	23	497	11513	66893	1.235	13.135	0	0	0
5	5	2	"prlC"	"STM3594"	2400	20190	120	234	347	324	93	72	72	75	17	22	88	81	0	411	689	787	114	63	63	77	40	51	80	73	0	0.466	0.439	0.508	0.533	3.653	0.350	0.591	120	377	100	510	901	-1.103	162	348	275	626	41669	82633	16.000	15.300	0	0	0
5	6	2	"atpB"	"STM3871"	2570	20180	130	500	735	832	113	69	69	74	28	37	95	90	0	378	592	691	116	59	59	91	153	168	75	51	0	1.351	1.250	1.473	1.200	2.785	1.239	0.675	120	429	100	750	1199	0.434	431	319	666	533	88158	71073	23.607	3.275	0	0	0
5	7	2	"xseA"	"STM2512"	2760	20200	110	87	122	70	57	70	70	74	26	35	43	33	0	185	469	501	106	61	61	89	149	167	47	42	0	0.137	0.127	0.170	0.181	5.083	0.093	0.456	80	392	100	141	460	-2.867	17	124	52	408	9769	37547	1.846	2.550	0	0	0
5	8	2	"sprB"	"STM2866"	2930	20180	130	572	1008	1088	107	72	72	76	22	28	98	93	0	672	1133	1218	107	60	60	63	18	28	100	95	0	0.817	0.872	0.804	0.891	3.409	0.871	0.438	120	416	100	1112	2009	-0.292	500	612	936	1073	121004	136019	42.364	59.444	0	0	0
5	9	2	"sinR"	"STM0304"	3090	20180	120	164	236	185	78	74	74	80	28	35	74	59	0	757	1277	1511	118	63	63	73	41	56	87	84	0	0.130	0.133	0.165	0.176	3.865	0.095	0.579	120	382	100	784	1376	-2.947	90	694	162	1214	28315	153196	5.571	29.366	0	0	0
5	10	2	"hilC"	"STM2867"	3280	20180	120	329	711	805	113	76	76	90	57	63	61	57	0	675	1374	1544	112	62	62	72	45	62	66	60	0	0.413	0.484	0.655	0.646	5.235	0.445	0.604	120	425	100	866	1947	-1.277	253	613	635	1312	85340	164933	10.895	28.933	0	0	0
5	11	2	"bcfB"	"STM0022"	3450	20170	110	83	112	68	60	75	75	85	48	56	26	17	0	386	1272	1825	143	60	60	143	431	301	47	36	0	0.025	0.031	0.038	0.055	4.397	0.027	0.466	80	388	100	334	1249	-5.349	8	326	37	1212	8986	101724	0.563	2.619	0	0	0
5	12	2	"bcfH"	"STM0028"	3630	20170	120	92	126	74	58	75	75	79	22	27	45	35	0	538	1235	1492	120	65	65	143	404	282	53	40	0	0.036	0.044	0.058	0.067	5.249	0.038	0.589	120	444	100	490	1221	-4.798	17	473	51	1170	15176	148194	2.136	2.703	0	0	0
5	13	2	"orf5"	"PSLT015"	3800	20180	110	114	131	98	74	71	71	74	18	24	75	55	0	1460	2675	4208	157	64	64	70	36	51	97	95	0	0.031	0.023	0.031	0.031	2.763	0.020	0.623	80	408	100	1439	2671	-5.021	43	1396	60	2611	10509	214014	3.167	72.361	0	0	0
5	14	2	"srgC"	"PSLT008"	3980	20180	120	103	136	105	77	68	68	70	15	21	72	56	0	1468	2915	4517	154	63	63	67	22	32	99	99	0	0.025	0.024	0.028	0.026	3.281	0.020	0.704	120	399	100	1440	2920	-5.327	35	1405	68	2852	16349	349858	4.400	129.455	0	0	0
5	15	2	"uvrA"	"STM4254"	4160	20180	130	182	300	285	95	76	76	3058	11923	389	0	0	0	604	1001	1139	113	71	71	892	3484	390	3	0	0	0.199	0.241	0.233	0.263	3.491	0.190	0.592	120	375	100	639	1154	-2.330	106	533	224	930	36011	120092	-0.231	0.031	0	0	0
5	16	2	""	"STM4260"	4330	20170	100	334	612	713	116	92	92	5631	15854	281	0	0	0	1040	2108	2535	120	83	83	1521	4270	280	12	3	0	0.253	0.257	0.233	0.235	2.195	3.934	0.722	80	402	100	1199	2545	-1.984	242	957	520	2025	48927	168666	-0.317	0.137	-50	0	0
5	17	2	""	"STM4261"	4540	20160	120	500	10794	20833	193	88	88	2817	11412	405	20	15	5	834	3097	4182	135	73	73	697	2661	381	29	23	0	0.541	3.540	0.358	0.839	8.465	13.850	0.127	120	385	100	1173	13730	-0.885	412	761	10706	3024	1295298	371664	0.699	0.902	-100	0	0
5	18	2	""	"STM4261"	4690	20180	130	503	823	868	105	75	75	79	28	35	100	99	0	1469	2397	2498	104	60	60	67	25	37	100	100	0	0.304	0.320	0.295	0.314	2.050	0.270	0.635	120	355	100	1837	3085	-1.719	428	1409	748	2337	98704	287688	26.571	93.200	0	0	0
5	19	2	"livM"	"STM3562"	4880	20180	120	124	210	195	92	70	70	73	15	20	71	65	0	811	1694	2030	119	55	55	57	15	26	97	95	0	0.071	0.085	0.084	0.082	3.358	0.080	0.734	120	369	100	810	1779	-3.807	54	756	140	1639	25155	203265	9.133	109.133	0	0	0
5	20	2	"mviN"	"STM1170"	5050	20170	130	109	160	121	75	69	69	71	14	19	60	55	0	754	1367	1553	113	54	54	59	28	47	93	84	0	0.057	0.069	0.080	0.088	4.162	0.052	0.453	120	391	100	740	1404	-4.129	40	700	91	1313	19210	164063	6.357	46.714	0	0	0
5	21	2	"citA"	"STM0689"	5230	20180	120	169	374	438	117	70	70	71	15	21	70	62	0	614	1717	2282	132	59	59	62	17	27	72	68	0	0.178	0.183	0.243	0.287	5.170	0.144	0.559	120	392	100	654	1962	-2.487	99	555	304	1658	44908	205991	20.200	97.353	0	0	0
5	22	2	"ssaL"	"STM1412"	5400	20180	130	270	689	790	114	71	71	72	15	20	78	70	0	684	2440	3302	135	64	64	65	13	20	82	74	0	0.321	0.260	0.315	0.362	5.004	0.188	0.552	120	386	100	819	2994	-1.639	199	620	618	2376	82699	292742	41.133	182.692	0	0	0
5	23	2	"ssaP"	"STM1417"	5580	20180	140	84	155	183	118	70	70	72	15	20	47	34	0	134	1135	2633	231	63	63	66	25	37	64	51	0	0.197	0.079	0.202	0.222	5.501	0.038	0.229	156	364	100	85	1157	-2.342	14	71	85	1072	24132	176996	5.533	42.760	0	0	0
5	24	2	"fusA"	"STM3446"	5740	20180	120	268	1060	1693	159	72	72	78	79	101	66	54	0	208	846	1306	154	61	61	66	32	48	64	58	0	1.333	1.259	1.250	1.503	6.245	1.551	0.300	120	437	100	343	1773	0.415	196	147	988	785	127198	101472	12.430	24.375	0	0	0
5	1	3	"moeB"	"STM0845"	1680	20340	120	111	202	176	87	65	65	66	19	28	63	52	0	485	982	1184	120	51	51	53	15	28	82	74	0	0.106	0.147	0.207	0.203	5.133	0.100	0.450	120	496	100	480	1068	-3.238	46	434	137	931	24262	117858	7.158	61.933	0	0	0
5	2	3	"carA"	"STM0066"	1860	20340	120	103	157	119	75	72	72	74	17	22	65	46	0	593	1826	2317	126	51	51	55	28	50	88	78	0	0.057	0.048	0.063	0.076	4.770	0.043	0.699	120	424	100	573	1860	-4.128	31	542	85	1775	18887	219155	4.882	63.250	0	0	0
5	3	3	"prfA"	"STM1776"	2040	20350	120	135	313	357	114	75	75	77	18	23	70	55	0	347	1178	1459	123	55	55	64	28	43	71	62	0	0.205	0.212	0.288	0.317	5.138	0.191	0.653	120	406	100	352	1361	-2.283	60	292	238	1123	37557	141300	13.111	39.786	0	0	0
5	4	3	"invC"	"STM2894"	2220	20350	120	704	1332	1532	115	85	85	88	29	32	90	83	0	480	822	853	103	94	94	93	41	44	79	70	0	1.604	1.713	1.466	1.647	3.756	1.935	0.721	120	408	100	1005	1975	0.681	619	386	1247	728	159780	98656	42.897	17.780	0	0	0
5	5	3	"envE"	"STM1242"	2400	20360	120	207	275	211	76	83	83	89	31	34	80	62	0	650	1060	1089	102	101	101	112	60	53	93	70	0	0.226	0.200	0.263	0.236	2.672	0.151	0.606	120	454	100	673	1151	-2.146	124	549	192	959	32995	127251	6.000	15.800	0	0	0
5	6	3	"eutE"	"STM2463"	2550	20330	100	85	121	74	61	72	72	76	26	34	45	32	0	152	455	531	116	75	75	106	135	127	45	40	0	0.169	0.129	0.185	0.264	4.102	0.088	0.371	80	327	100	90	429	-2.566	13	77	49	380	9678	36438	1.731	2.585	0	0	0
5	7	3	"rfaK"	"STM3714"	2740	20340	110	99	306	332	108	72	72	83	81	97	43	38	0	489	1876	2421	129	69	69	147	394	268	50	42	0	0.064	0.129	0.170	0.171	4.572	0.109	0.585	80	413	100	447	2041	-3.959	27	420	234	1807	24458	150094	2.753	4.388	0	0	0
5	8	3	"ipk"	"STM1779"	2920	20360	120	155	327	362	110	70	70	80	81	101	50	40	0	211	618	843	136	70	70	127	384	302	37	23	0	0.603	0.469	0.544	0.567	5.903	0.272	0.363	120	391	100	226	805	-0.730	85	141	257	548	39216	74146	3.049	1.279	0	0	0
5	9	3	"nanH"	"STM0928"	3100	20350	120	83	95	36	37	70	70	72	15	20	42	31	0	730	1136	1222	107	69	69	79	38	48	88	76	0	0.020	0.023	0.032	0.042	5.908	0.016	0.278	120	392	100	674	1092	-5.668	13	661	25	1067	11409	136314	1.533	27.816	0	0	0
5	10	3	"pagC"	"STM1246"	3280	20350	120	1302	2628	3385	128	74	74	81	29	35	75	72	0	187	414	439	106	64	64	74	37	50	58	54	0	9.984	7.297	4.427	4.504	4.601	10.749	0.508	120	427	100	1351	2904	3.320	1228	123	2554	350	315345	49723	87.828	9.189	0	0	0
5	11	3	"leuC"	"STM0111"	3470	20360	120	107	116	42	36	74	74	81	31	38	54	19	0	573	592	259	43	61	61	118	325	275	81	24	0	0.064	0.079	0.067	0.066	2.590	0.052	0.146	120	424	100	545	573	-3.956	33	512	42	531	13933	71066	1.129	1.458	0	0	0
5	12	3	"fliL"	"STM1975"	3620	20350	110	281	290	110	37	74	74	77	19	24	100	100	0	805	807	303	37	60	60	80	76	95	100	98	0	0.278	0.289	0.287	0.281	1.815	0.257	0.668	80	376	100	952	963	-1.848	207	745	216	747	23226	64548	11.211	9.566	0	0	0
5	13	3	"yfeK"	"STM2438"	3800	20350	110	81	85	28	32	72	72	75	18	24	31	10	0	318	376	242	64	61	61	69	37	53	95	91	0	0.035	0.041	0.067	0.060	2.826	0.039	0.121	80	435	100	266	328	-4.836	9	257	13	315	6783	30085	0.556	8.297	0	0	0
5	14	3	""	"STM1012"	3990	20350	130	107	114	32	28	70	70	551	5593	1015	0	0	0	343	388	236	60	60	60	202	1695	839	0	0	0	0.131	0.134	0.140	0.129	2.347	3.526	0.847	120	273	100	320	372	-2.935	37	283	44	328	13707	46619	-0.078	0.110	0	0	0
5	15	3	""	"STM1016"	4150	20360	180	119	8049	16960	210	80	80	2592	11164	430	18	16	0	508	2478	4292	173	68	68	816	3348	410	19	16	0	0.089	3.307	0.493	0.512	7.422	3.801	0.899	256	592	100	479	10379	-3.496	39	440	7969	2410	2060532	634424	0.489	0.496	-100	0	0
5	16	3	"yfbG"	"STM2299"	4330	20350	110	538	1006	1233	122	91	91	4172	13802	330	0	0	0	780	1384	2013	145	78	78	1314	4159	316	5	3	0	0.637	0.701	0.682	0.730	3.766	3.496	0.804	80	372	100	1149	2221	-0.651	447	702	915	1306	80448	110685	-0.229	0.017	0	0	0
5	17	3	"orf32"	"STM1380"	4520	20350	130	168	213	145	68	78	78	1174	7126	606	0	0	0	1038	1446	1263	87	62	62	407	1891	464	23	4	0	0.092	0.098	0.090	0.083	2.748	0.080	0.513	120	507	100	1066	1519	-3.439	90	976	135	1384	25513	173516	-0.135	0.549	0	0	0
5	18	3	"ybaK"	"STM0495"	4690	20350	130	130	222	248	111	72	72	74	17	22	80	71	0	314	737	1065	144	58	58	64	23	35	89	82	0	0.227	0.221	0.221	0.258	4.012	0.166	0.439	120	413	100	314	829	-2.142	58	256	150	679	26610	88426	8.706	29.261	0	0	0
5	19	3	"finO"	"PSLT111"	4870	20350	130	145	223	246	110	71	71	73	16	21	84	72	0	998	2456	3476	141	54	54	58	18	31	99	95	0	0.078	0.063	0.066	0.081	4.366	0.046	0.461	120	439	100	1018	2554	-3.673	74	944	152	2402	26734	294665	9.375	133.222	0	0	0
5	20	3	"holE"	"STM1876"	5050	20340	100	80	101	58	57	69	69	72	17	23	46	28	0	108	327	387	118	53	53	58	48	82	51	47	0	0.200	0.117	0.246	0.223	4.441	0.050	0.167	80	362	100	66	306	-2.322	11	55	32	274	8106	26131	1.706	5.604	0	0	0
5	21	3	"yebE"	"STM1880"	5220	20360	130	444	1255	1903	151	71	71	74	22	29	92	87	0	534	1644	2681	163	54	54	60	46	76	85	74	0	0.777	0.745	0.899	0.880	5.514	0.664	0.592	120	452	100	853	2774	-0.364	373	480	1184	1590	150596	197259	53.682	34.435	0	0	0
5	22	3	""	"STM1533"	5400	20360	120	165	359	431	120	74	74	75	21	28	81	70	0	847	1470	2170	147	61	61	65	22	33	94	88	0	0.116	0.202	0.198	0.181	5.041	0.154	0.561	120	406	100	877	1694	-3.111	91	786	285	1409	43102	176355	13.524	63.864	0	0	0
5	23	3	""	"STM1543"	5580	20360	130	132	173	114	65	73	73	73	15	20	85	75	0	1254	1594	1455	91	66	66	73	32	43	100	98	0	0.050	0.065	0.074	0.060	3.022	0.055	0.519	120	413	100	1247	1628	-4.332	59	1188	100	1528	20716	191278	6.667	47.531	0	0	0
5	24	3	"dpiA"	"STM0626"	5760	20350	130	111	148	104	70	72	72	73	16	21	71	55	0	527	965	1309	135	64	64	72	33	45	99	90	0	0.084	0.084	0.100	0.092	4.990	0.039	0.193	120	561	100	502	977	-3.569	39	463	76	901	17735	115765	4.688	27.061	0	0	0
5	1	4	"ycjF"	"STM1684"	1680	20540	120	425	441	277	62	68	68	69	19	27	96	94	0	1809	2028	1187	58	52	52	54	14	25	100	100	0	0.203	0.189	0.190	0.167	2.555	0.156	0.560	120	543	100	2114	2349	-2.299	357	1757	373	1976	52968	243330	19.579	141.000	0	0	0
5	2	4	"yhcQ"	"STM3365"	1840	20530	110	170	194	123	63	73	73	76	19	25	97	96	0	1423	1624	1187	73	53	53	74	172	232	100	98	0	0.071	0.077	0.068	0.072	2.036	0.081	0.667	80	413	100	1467	1692	-3.820	97	1370	121	1571	15545	129931	6.211	9.012	0	0	0
5	3	4	""	"STM3355"	2040	20540	120	121	145	99	68	79	79	81	20	24	74	50	0	1309	2029	3324	163	59	59	86	171	198	94	85	0	0.034	0.034	0.039	0.037	3.281	0.023	0.544	120	462	100	1292	2036	-4.895	42	1250	66	1970	17434	243467	3.200	11.363	0	0	0
5	4	4	""	"STM3378"	2220	20540	120	253	295	203	68	82	82	86	28	32	96	90	0	936	1078	892	82	70	70	86	62	72	99	95	0	0.197	0.211	0.235	0.209	2.357	0.182	0.656	120	427	100	1037	1221	-2.340	171	866	213	1008	35429	129341	7.464	16.000	0	0	0
5	5	4	"yhcN"	"STM3361"	2380	20560	90	97	120	72	60	80	80	84	30	35	28	25	0	107	315	469	148	77	77	98	73	74	32	28	0	0.567	0.168	0.387	0.388	4.816	0.115	0.298	52	303	100	47	278	-0.819	17	30	40	238	6254	16382	1.200	2.973	0	0	0
5	6	4	"smpB"	"STM2688"	2580	20540	130	316	419	475	113	75	75	77	22	28	100	96	0	988	1320	1335	101	70	70	91	82	90	95	95	0	0.263	0.275	0.225	0.267	2.266	0.278	0.670	120	583	100	1159	1594	-1.929	241	918	344	1250	50228	158399	15.545	14.988	0	0	0
5	7	4	"yabF"	"STM0085"	2760	20530	130	125	221	242	109	71	71	79	73	92	44	25	0	331	562	686	122	62	62	106	341	321	40	20	0	0.201	0.300	0.264	0.261	3.276	0.232	0.448	120	482	100	323	650	-2.317	54	269	150	500	26579	67409	1.945	1.337	0	0	0
5	8	4	"ftsA"	"STM0132"	2920	20530	120	679	692	374	54	71	71	73	17	23	97	97	0	932	957	512	53	64	64	69	29	42	99	99	0	0.700	0.695	0.694	0.651	2.135	0.668	0.730	120	401	100	1476	1514	-0.514	608	868	621	893	83091	114824	36.412	30.621	0	0	0
5	9	4	"aceF"	"STM0153"	3100	20530	120	412	886	1343	151	70	70	72	16	22	100	99	0	416	1065	2019	189	61	61	66	23	34	98	97	0	0.963	0.813	0.910	0.995	3.084	0.646	0.734	120	425	100	697	1820	-0.054	342	355	816	1004	106352	127821	50.875	43.435	0	0	0
5	10	4	"yacE"	"STM0140"	3280	20530	120	250	307	204	66	72	72	77	28	36	96	96	0	1258	1706	1217	71	61	61	68	24	35	100	100	0	0.149	0.143	0.145	0.137	1.854	0.126	0.640	120	443	100	1375	1880	-2.749	178	1197	235	1645	36826	204741	8.214	68.250	0	0	0
5	11	4	"asnC"	"STM3876"	3460	20530	120	147	173	83	47	76	76	85	56	65	68	25	0	1252	1358	704	51	68	68	93	125	134	99	99	0	0.060	0.075	0.066	0.068	2.142	0.066	0.496	120	432	100	1255	1387	-4.060	71	1184	97	1290	20746	162903	1.571	10.120	0	0	0
5	12	4	""	"STM3863"	3630	20530	120	101	125	82	65	77	77	484	2724	562	0	0	0	1237	1643	1792	109	84	84	282	1195	423	45	10	0	0.021	0.031	0.027	0.027	3.233	0.031	0.525	120	452	100	1177	1607	-5.586	24	1153	48	1559	15011	197182	-0.132	1.139	0	0	0
5	13	4	"truA"	"STM2368"	3810	20530	100	155	330	669	202	81	81	1088	4811	442	1	0	0	424	817	1041	127	86	86	506	1842	364	8	2	0	0.219	0.341	0.229	0.268	4.042	3.222	0.836	80	315	100	412	980	-2.191	74	338	249	731	26394	65350	-0.158	0.169	-50	0	0
5	14	4	"yfcE"	"STM2347"	3980	20510	180	356	6567	14733	224	77	77	666	4641	696	17	17	0	518	3015	5547	183	69	69	295	1562	529	26	20	0	0.621	2.203	0.765	0.863	3.053	3.066	0.837	256	721	100	728	9436	-0.686	279	449	6490	2946	1681108	771956	1.271	1.741	-100	0	0
5	15	4	"nuoM"	"STM2317"	4160	20530	120	1880	2191	1619	73	76	76	507	5249	1035	5	0	0	1502	1924	1602	83	63	63	191	1591	832	39	7	0	1.254	1.136	1.183	1.158	1.642	1.082	0.774	120	310	100	3243	3976	0.326	1804	1439	2115	1861	262924	230847	0.321	1.089	0	0	0
5	16	4	"menE"	"STM2305"	4340	20530	120	344	462	445	96	73	73	84	58	69	96	91	0	2083	2788	2698	96	55	55	68	48	70	100	100	0	0.134	0.142	0.142	0.136	1.649	0.143	0.830	120	420	100	2299	3122	-2.904	271	2028	389	2733	55422	334500	6.517	56.667	0	0	0
5	17	4	""	"STM2289"	4520	20540	120	217	313	320	102	72	72	73	17	23	94	90	0	568	797	928	116	56	56	62	25	40	95	94	0	0.283	0.325	0.322	0.344	2.647	0.292	0.709	120	448	100	657	982	-1.820	145	512	241	741	37572	95680	14.118	29.400	0	0	0
5	18	4	"nupC"	"STM2409"	4710	20530	130	352	493	510	103	73	73	75	17	22	96	95	0	938	1147	928	80	58	58	65	25	38	98	96	0	0.317	0.386	0.360	0.344	2.886	0.346	0.346	120	469	100	1159	1509	-1.657	279	880	420	1089	59136	137605	24.588	43.280	0	0	0
5	19	4	"ybdN"	"STM0605"	4880	20530	130	148	167	90	53	71	71	74	18	24	85	76	0	1176	1395	1010	72	53	53	58	19	32	98	97	0	0.069	0.072	0.068	0.067	2.848	0.059	0.535	120	445	100	1200	1438	-3.866	77	1123	96	1342	20044	167351	5.167	70.368	0	0	0
5	20	4	"gabP"	"STM2793"	5040	20540	130	1411	2129	2341	109	72	72	75	20	26	100	100	0	1732	2559	2847	111	51	51	57	46	80	100	100	0	0.797	0.820	0.860	0.823	1.986	0.791	0.689	120	454	100	3020	4565	-0.328	1339	1681	2057	2508	255427	307067	102.700	54.391	0	0	0
5	21	4	"srlE"	"STM2833"	5220	20530	120	122	157	154	98	74	74	78	27	34	75	42	0	726	855	829	96	54	54	68	109	160	89	79	0	0.071	0.104	0.097	0.095	3.330	0.064	0.152	120	435	100	720	884	-3.807	48	672	83	801	18892	102579	2.926	7.220	0	0	0
5	22	4	"hypB"	"STM2855"	5410	20540	120	185	191	74	38	72	72	74	19	25	93	85	0	859	911	498	54	58	58	62	19	30	100	99	0	0.141	0.140	0.142	0.140	1.916	0.124	0.718	120	452	100	914	972	-2.825	113	801	119	853	22913	109316	6.158	44.684	0	0	0
5	23	4	"yqaA"	"STM2819"	5570	20530	110	146	154	77	50	72	72	74	18	24	93	81	0	398	421	253	60	64	64	73	34	46	96	87	0	0.222	0.230	0.233	0.231	2.252	0.204	0.537	80	386	100	408	439	-2.174	74	334	82	357	12280	33718	4.444	10.235	0	0	0
5	24	4	"ygaA"	"STM2839"	5760	20530	130	127	161	139	86	71	71	73	16	21	82	68	0	705	1218	1929	158	66	66	72	28	38	94	90	0	0.088	0.078	0.098	0.096	3.039	0.045	0.369	120	613	100	695	1242	-3.512	56	639	90	1152	19305	146101	5.500	40.929	0	0	0
5	1	5	""	"STM1791"	1700	20710	120	85	89	23	25	68	68	69	15	21	53	24	0	1403	1653	1121	67	51	51	55	17	30	100	100	0	0.013	0.013	0.013	0.012	3.072	0.010	0.230	120	501	100	1369	1623	-6.313	17	1352	21	1602	10644	198345	1.333	94.000	0	0	0
5	2	5	""	"STM1787"	1880	20710	120	140	138	37	26	72	72	74	18	24	90	72	0	3606	3347	1489	44	59	59	83	169	203	98	97	0	0.019	0.020	0.019	0.019	1.839	0.018	0.658	120	426	100	3615	3354	-5.705	68	3547	66	3288	16531	401684	3.556	19.314	0	0	0
5	3	5	"yciI"	"STM1738"	2050	20710	130	264	296	182	61	72	72	73	17	23	92	90	0	462	538	373	69	58	58	70	58	82	94	88	0	0.475	0.467	0.473	0.430	2.685	0.430	0.675	120	405	100	596	704	-1.073	192	404	224	480	35550	64524	13.118	8.069	0	0	0
5	4	5	"yciN"	"STM1715"	2230	20710	120	149	175	89	50	69	69	69	16	23	94	85	0	304	395	402	101	52	52	60	58	96	95	86	0	0.317	0.309	0.349	0.320	2.701	0.173	0.425	120	370	100	332	449	-1.655	80	252	106	343	21058	47456	6.625	5.776	0	0	0
5	5	5	"kduD"	"STM3017"	2400	20710	120	142	151	67	44	70	70	71	20	28	84	75	0	1041	1063	778	73	54	54	62	38	61	100	99	0	0.073	0.080	0.081	0.073	2.301	0.067	0.601	120	400	100	1059	1090	-3.777	72	987	81	1009	18147	127585	4.000	26.342	0	0	0
5	6	5	"ppdB"	"STM2999"	2580	20710	120	110	116	40	34	71	71	72	17	23	81	55	0	2492	2457	1521	61	53	53	59	28	47	99	99	0	0.016	0.019	0.018	0.019	2.417	0.017	0.496	120	446	100	2478	2449	-5.967	39	2439	45	2404	13942	294782	2.588	85.643	0	0	0
5	7	5	"rbn"	"STM4027"	2770	20720	110	264	286	148	51	73	73	74	19	25	96	95	0	994	1117	606	54	51	51	57	23	40	100	98	0	0.203	0.200	0.187	0.193	1.915	0.161	0.663	80	417	100	1134	1279	-2.304	191	943	213	1066	22895	89322	11.158	46.087	0	0	0
5	8	5	""	"STM0870"	2920	20710	100	114	153	134	87	75	75	76	16	21	70	52	0	498	816	1110	136	51	51	54	17	31	97	92	0	0.087	0.102	0.097	0.098	3.244	0.101	0.726	80	357	100	486	843	-3.519	39	447	78	765	12214	65314	4.813	44.824	0	0	0
5	9	5	"ybhP"	"STM0813"	3100	20710	120	138	208	203	97	72	72	73	16	21	73	64	0	310	615	839	136	50	50	52	11	21	94	85	0	0.254	0.241	0.252	0.305	3.735	0.188	0.572	120	464	100	326	701	-1.978	66	260	136	565	24910	73770	8.438	51.182	0	0	0
5	10	5	"ybgR"	"STM0758"	3290	20720	120	290	557	721	129	71	71	78	53	67	71	61	0	611	1126	1407	124	55	55	76	124	163	76	64	0	0.394	0.454	0.383	0.418	4.238	0.403	0.500	120	463	100	775	1557	-1.344	219	556	486	1071	66814	135091	9.038	8.468	0	0	0
5	11	5	"fldA"	"STM0694"	3480	20720	110	281	470	583	124	78	78	87	61	70	77	63	0	614	992	1211	122	73	73	102	138	135	75	61	0	0.375	0.427	0.421	0.446	4.154	0.400	0.584	80	370	100	744	1311	-1.414	203	541	392	919	37597	79327	6.279	6.449	0	0	0
5	12	5	"gltJ"	"STM0664"	3640	20720	130	161	599	961	160	81	81	649	3578	551	3	0	0	178	708	1451	204	100	100	341	1405	412	10	4	0	1.026	0.852	0.727	0.971	7.350	1.600	0.609	120	455	100	158	1126	0.037	80	78	518	608	71834	85009	-0.014	0.261	0	0	0
5	13	5	"yljA"	"STM0944"	3800	20700	110	349	405	241	59	86	86	953	4345	455	0	0	0	359	399	265	66	87	87	461	1709	370	0	0	0	0.967	1.022	1.157	1.030	2.838	2.784	0.889	80	423	100	535	631	-0.049	263	272	319	312	32373	31897	-0.126	-0.036	0	0	0
5	14	5	"orfB"	"STM0930"	3980	20710	110	274	398	428	107	76	76	91	86	94	76	55	0	204	291	298	102	69	69	85	93	109	61	35	0	1.467	1.450	1.243	1.343	2.590	1.653	0.378	80	447	100	333	544	0.553	198	135	322	222	31854	23241	3.570	2.215	0	0	0
5	15	5	""	"STM4317"	4180	20700	90	105	113	45	39	75	75	83	39	46	40	11	0	183	268	260	97	61	61	82	110	134	55	19	0	0.246	0.184	0.242	0.224	3.602	0.216	0.389	52	337	100	152	245	-2.024	30	122	38	207	5895	13959	0.769	1.691	0	0	0
5	16	5	"amiB"	"STM4358"	4350	20710	130	441	511	429	83	72	72	76	21	27	98	97	0	963	1216	872	71	53	53	63	54	85	100	100	0	0.405	0.377	0.377	0.349	2.029	0.362	0.582	120	456	100	1279	1602	-1.302	369	910	439	1163	61281	145926	20.714	21.352	0	0	0
5	17	5	"hflC"	"STM4364"	4520	20720	130	1362	2282	2925	128	73	73	79	38	48	96	92	0	500	1040	1262	121	54	54	59	21	35	93	89	0	2.890	2.240	2.348	2.545	4.332	2.911	0.507	120	440	100	1735	3195	1.531	1289	446	2209	986	273801	124817	57.974	46.714	0	0	0
5	18	5	"yjfH"	"STM4369"	4700	20720	130	111	205	220	107	74	74	80	35	43	50	37	0	148	367	637	173	58	58	62	21	33	73	60	0	0.411	0.424	0.589	0.495	4.364	0.260	0.428	120	456	100	127	440	-1.282	37	90	131	309	24600	44094	3.571	14.524	0	0	0
5	19	5	"kbl"	"STM3709"	4880	20720	130	581	837	861	102	72	72	76	25	32	96	95	0	482	661	687	103	53	53	58	26	44	96	90	0	1.186	1.258	1.019	1.212	2.839	1.301	0.532	120	428	100	938	1373	0.247	509	429	765	608	100407	79301	30.440	23.192	0	0	0
5	20	5	"gpsA"	"STM3700"	5060	20720	130	579	766	733	95	75	75	79	30	37	99	97	0	586	856	949	110	52	52	76	171	225	92	71	0	0.944	0.859	0.775	0.848	2.514	0.769	0.436	120	425	100	1038	1495	-0.083	504	534	691	804	91926	102754	22.900	4.561	0	0	0
5	21	5	""	"STM3657"	5210	20690	80	87	113	63	55	75	75	87	51	58	28	15	0	117	203	219	107	57	57	129	281	217	13	5	0	0.200	0.260	0.386	0.267	5.719	0.181	0.099	52	261	100	72	184	-2.322	12	60	38	146	5861	10565	0.510	0.263	0	0	0
5	22	5	"dppA"	"STM3630"	5420	20730	130	1092	4836	8724	180	71	71	81	57	70	94	85	0	161	480	837	174	56	56	87	191	219	38	29	0	9.724	11.238	9.700	10.033	4.156	14.159	0.540	120	509	100	1126	5189	3.282	1021	105	4765	424	580369	57619	83.421	2.058	0	0	0
5	23	5	"bcsC"	"STM3617"	5590	20720	120	509	1725	5165	299	71	71	78	48	61	85	78	0	587	1187	1786	150	61	61	65	22	33	95	91	0	0.833	1.469	0.742	0.815	5.709	6.808	0.099	120	437	100	964	2780	-0.264	438	526	1654	1126	206955	142413	34.313	51.000	0	0	0
5	24	5	""	"STM3602"	5760	20710	130	104	165	151	91	71	71	73	16	21	70	50	0	661	1621	2476	152	65	65	69	20	28	95	93	0	0.055	0.060	0.075	0.076	3.790	0.049	0.574	120	601	100	629	1650	-4.175	33	596	94	1556	19832	194518	5.750	77.600	0	0	0
5	1	6	"yraL"	"STM3263"	1690	20890	120	118	131	55	41	70	70	72	19	26	85	65	0	758	902	647	71	51	51	54	18	33	98	96	0	0.068	0.072	0.066	0.082	2.628	0.055	0.447	120	548	100	755	912	-3.881	48	707	61	851	15733	108228	3.105	47.111	0	0	0
5	2	6	"tdcB"	"STM3244"	1880	20890	120	123	135	55	40	73	73	74	16	21	87	68	0	1566	1889	1309	69	58	58	69	32	46	100	100	0	0.033	0.034	0.032	0.032	2.515	0.029	0.552	120	430	100	1558	1893	-4.915	50	1508	62	1831	16199	226622	3.813	56.875	0	0	0
5	3	6	"yqjH"	"STM3214"	2060	20890	120	156	176	104	59	73	73	73	16	21	94	83	0	1261	1489	948	63	62	62	73	35	47	100	100	0	0.069	0.072	0.062	0.065	2.313	0.069	0.571	120	406	100	1282	1530	-3.853	83	1199	103	1427	21076	178663	6.438	40.457	0	0	0
5	4	6	"icc"	"STM3183"	2230	20890	120	382	482	424	87	70	70	71	16	22	100	99	0	924	1210	1171	96	56	56	63	26	41	100	100	0	0.359	0.357	0.335	0.356	2.451	0.290	0.584	120	419	100	1180	1566	-1.476	312	868	412	1154	57879	145148	25.688	44.115	0	0	0
5	5	6	"hybA"	"STM3149"	2410	20890	120	131	212	247	116	69	69	70	15	21	78	65	0	463	1299	2273	174	54	54	59	22	37	93	89	0	0.152	0.115	0.156	0.149	3.968	0.090	0.652	120	419	100	471	1388	-2.722	62	409	143	1245	25422	155824	9.467	56.364	0	0	0
5	6	6	""	"STM3141"	2590	20890	120	94	108	51	47	72	72	73	16	21	57	37	0	300	520	584	112	53	53	57	21	36	93	87	0	0.089	0.077	0.099	0.098	4.392	0.059	0.398	120	422	100	269	503	-3.489	22	247	36	467	12969	62445	2.188	22.048	0	0	0
5	7	6	"uup"	"STM1062"	2750	20890	110	210	432	740	171	77	77	79	17	21	90	82	0	897	2473	5159	208	53	53	61	49	80	96	93	0	0.158	0.147	0.145	0.129	2.770	0.123	0.745	80	417	100	977	2775	-2.666	133	844	355	2420	34533	197811	20.765	49.224	0	0	0
5	8	6	"helD"	"STM1075"	2940	20890	110	961	1571	2577	164	82	82	83	17	20	100	100	0	3078	3964	3360	84	53	53	60	23	38	100	100	0	0.291	0.381	0.308	0.274	2.893	0.420	0.324	80	459	100	3904	5400	-1.783	879	3025	1489	3911	125688	317088	87.529	169.739	0	0	0
5	9	6	"hpaD"	"STM1103"	3110	20890	120	145	266	373	140	76	76	79	18	22	79	70	0	481	925	1375	148	52	52	57	21	36	89	85	0	0.161	0.218	0.222	0.226	4.350	0.189	0.491	120	459	100	498	1063	-2.636	69	429	190	873	31863	111057	10.389	41.333	0	0	0
5	10	6	"agp"	"STM1117"	3290	20890	120	867	1132	1021	90	73	73	77	23	29	99	98	0	867	1141	991	86	51	51	62	42	67	100	95	0	0.973	0.972	0.934	0.976	2.387	1.012	0.678	120	427	100	1610	2149	-0.039	794	816	1059	1090	135897	136916	45.870	25.690	0	0	0
5	11	6	"ymdC"	"STM1148"	3470	20880	130	213	311	357	114	72	72	80	32	40	77	67	0	485	794	1056	132	56	56	70	46	65	88	80	0	0.329	0.324	0.326	0.333	3.861	0.300	0.665	120	431	100	570	977	-1.605	141	429	239	738	37368	95271	7.219	15.739	0	0	0
5	12	6	"ycfN"	"STM1208"	3650	20900	130	146	201	176	87	74	74	80	32	40	72	55	0	313	604	839	138	57	57	68	34	50	86	78	0	0.281	0.232	0.254	0.283	3.440	0.177	0.635	120	393	100	328	674	-1.830	72	256	127	547	24060	72431	3.781	15.765	0	0	0
5	13	6	"mopA"	"STM4330"	3820	20900	130	9117	13757	11955	86	78	78	95	83	87	100	100	1	1535	2096	2220	105	65	65	82	85	103	98	97	0	6.149	6.735	6.610	7.422	1.999	7.388	0.623	120	449	100	10509	15710	2.620	9039	1470	13679	2031	1650829	251548	164.602	23.694	0	0	0
5	14	6	"rstA"	"STM1475"	4000	20890	120	780	894	404	45	76	76	84	45	53	100	100	0	1968	2304	1270	55	63	63	69	31	44	100	100	0	0.370	0.365	0.367	0.370	1.424	0.324	0.811	120	436	100	2609	3059	-1.436	704	1905	818	2241	107258	276512	18.000	72.097	0	0	0
5	15	6	"speG"	"STM1502"	4180	20890	130	496	599	377	62	73	73	79	35	44	100	99	0	866	1135	795	70	57	57	75	95	126	100	99	0	0.523	0.488	0.517	0.495	1.796	0.420	0.627	120	477	100	1232	1604	-0.935	423	809	526	1078	71875	136199	14.857	11.158	0	0	0
5	16	6	"smf"	"STM3405"	4350	20890	130	386	480	467	97	72	72	75	20	26	100	100	0	1534	1943	2122	109	51	51	60	53	88	100	100	0	0.212	0.216	0.225	0.220	2.076	0.180	0.658	120	427	100	1797	2300	-2.240	314	1483	408	1892	57552	233155	20.250	35.528	0	0	0
5	17	6	"rplO"	"STM3421"	4530	20900	130	876	1334	1694	126	73	73	79	37	46	100	100	0	454	702	932	132	51	51	55	14	25	100	100	0	1.993	1.937	1.959	1.972	1.996	2.043	0.698	120	436	100	1206	1912	0.995	803	403	1261	651	160055	84241	33.919	46.214	0	0	0
5	18	6	"yheL"	"STM3449"	4720	20890	120	87	110	99	90	72	72	79	37	46	25	12	0	95	390	691	177	55	55	57	13	22	67	55	0	0.375	0.113	0.292	0.306	7.301	0.085	0.342	120	393	100	55	373	-1.415	15	40	38	335	13234	46848	0.838	25.615	0	0	0
5	19	6	""	"STM3601"	4890	20900	120	275	336	188	55	72	72	75	24	32	100	100	0	1001	1335	1015	76	53	53	57	24	42	100	100	0	0.214	0.206	0.232	0.227	1.951	0.145	0.523	120	379	100	1151	1546	-2.223	203	948	264	1282	40343	160256	10.875	53.250	0	0	0
5	20	6	"yhjK"	"STM3615"	5070	20890	130	249	283	151	53	74	74	77	27	35	98	94	0	2827	3167	2011	63	52	52	69	84	121	100	100	0	0.063	0.067	0.066	0.063	1.971	0.061	0.657	120	397	100	2950	3324	-3.987	175	2775	209	3115	33989	379982	7.630	36.881	0	0	0
5	21	6	"yhjS"	"STM3622"	5230	20890	120	2394	2724	1529	56	73	73	80	36	45	100	100	0	4850	5241	2806	53	57	57	92	186	202	100	100	0	0.484	0.511	0.518	0.500	1.583	0.491	0.806	120	444	100	7114	7835	-1.046	2321	4793	2651	5184	326900	628933	73.444	27.683	0	0	0
5	22	6	""	"STM3631"	5420	20900	120	354	351	61	17	71	71	78	52	66	100	97	0	12477	12240	1701	13	59	59	82	65	79	100	100	0	0.023	0.023	0.023	0.023	1.385	0.019	0.192	120	375	100	12701	12461	-5.455	283	12418	280	12181	42117	1468783	5.250	187.046	0	0	0
5	23	6	"yiaF"	"STM3647"	5580	20890	110	711	774	432	55	74	74	87	79	90	100	97	0	745	799	351	43	65	65	86	65	75	98	98	0	0.937	0.954	0.927	0.941	1.590	1.050	0.701	80	372	100	1317	1434	-0.094	637	680	700	734	61956	63939	8.696	10.969	0	0	0
5	24	6	"glyS"	"STM3655"	5780	20900	130	1586	1708	998	58	74	74	156	750	480	81	50	0	4269	4562	2560	56	67	67	114	372	326	98	97	0	0.360	0.364	0.369	0.371	1.906	0.334	0.738	120	653	100	5714	6129	-1.475	1512	4202	1634	4495	204989	547495	2.069	11.957	0	0	0
5	1	7	""	"STM3834"	1700	21070	120	323	314	121	38	74	74	75	15	20	97	95	0	2993	2930	1336	45	52	52	53	10	18	100	100	0	0.085	0.083	0.082	0.082	1.978	0.079	0.856	120	579	100	3190	3118	-3.562	249	2941	240	2878	37674	351601	15.933	287.700	0	0	0
5	2	7	"yidC"	"STM3842"	1880	21070	120	405	450	251	55	78	78	79	18	22	100	95	0	938	1138	838	73	57	57	63	23	36	99	98	0	0.371	0.344	0.362	0.374	2.872	0.246	0.515	120	447	100	1208	1453	-1.430	327	881	372	1081	53987	136552	20.611	46.739	0	0	0
5	3	7	""	"STM3845"	2050	21070	120	206	336	1021	303	78	78	78	17	21	95	93	0	2810	2836	1024	36	61	61	71	32	45	100	100	0	0.047	0.093	0.045	0.045	2.113	0.107	0.048	120	441	100	2877	3033	-4.425	128	2749	258	2775	40372	340335	15.176	86.406	0	0	0
5	4	7	"phoU"	"STM3853"	2240	21080	120	296	352	250	71	76	76	77	16	20	98	98	0	734	850	610	71	63	63	71	32	45	97	96	0	0.328	0.351	0.339	0.362	2.386	0.298	0.533	120	451	100	891	1063	-1.609	220	671	276	787	42256	101983	17.188	24.344	0	0	0
5	5	7	"pstS"	"STM3857"	2410	21070	120	859	822	287	34	74	74	76	16	21	99	99	0	4576	4443	1454	32	64	64	71	31	43	100	100	0	0.174	0.171	0.175	0.158	1.838	0.183	0.333	120	430	100	5297	5127	-2.523	785	4512	748	4379	98692	533170	46.625	141.032	0	0	0
5	6	7	"atpA"	"STM3867"	2590	21070	130	11221	10331	3692	35	78	78	82	24	29	100	100	0	5113	5047	1323	26	61	61	68	27	39	100	100	0	2.206	2.056	2.120	1.825	1.838	2.221	0.892	120	489	100	16195	15239	1.141	11143	5052	10253	4986	1239698	605614	427.042	184.407	0	0	0
5	7	7	"aceE"	"STM0152"	2760	21060	110	3676	4411	3743	84	84	84	87	24	27	100	100	0	4495	5741	4497	78	59	59	65	47	72	100	100	0	0.810	0.762	0.806	0.712	2.209	0.783	0.827	80	445	100	8028	10009	-0.304	3592	4436	4327	5682	352918	459276	180.167	120.766	0	0	0
5	8	7	""	"STM0159"	2940	21070	100	279	351	284	80	83	83	84	20	23	93	90	0	1606	1803	1476	81	57	57	65	49	75	98	97	0	0.127	0.153	0.140	0.143	2.006	0.137	0.629	80	428	100	1745	2014	-2.982	196	1549	268	1746	28118	144221	13.350	35.469	0	0	0
5	9	7	"cueO"	"STM0168"	3120	21070	110	220	284	260	91	75	75	78	25	32	92	87	0	881	1088	811	74	58	58	62	21	33	100	96	0	0.176	0.203	0.186	0.183	2.303	0.189	0.423	80	456	100	968	1239	-2.505	145	823	209	1030	22700	87042	8.240	48.857	0	0	0
5	10	7	"yadH"	"STM0173"	3310	21080	120	111	162	135	83	72	72	77	34	44	55	38	0	332	638	786	123	56	56	62	50	80	78	66	0	0.141	0.155	0.175	0.171	4.361	0.109	0.404	120	465	100	315	672	-2.823	39	276	90	582	19487	76599	2.500	11.520	0	0	0
5	11	7	"stiA"	"STM0177"	3460	21050	100	84	110	86	78	70	70	77	33	42	27	17	0	141	563	883	156	56	56	87	198	227	41	30	0	0.165	0.079	0.161	0.180	5.258	0.065	0.453	80	351	100	99	547	-2.602	14	85	40	507	8829	45078	1.000	2.404	0	0	0
5	12	7	"folK"	"STM0183"	3650	21070	120	80	97	55	56	71	71	74	19	25	33	20	0	142	369	613	166	59	59	79	173	218	35	24	0	0.108	0.084	0.150	0.185	5.483	0.064	0.514	120	427	100	92	336	-3.205	9	83	26	310	11591	44310	1.211	1.676	0	0	0
5	13	7	""	"STM1585"	3800	21050	100	85	92	40	43	72	72	81	39	48	21	8	0	169	244	242	99	60	60	76	86	113	56	36	0	0.119	0.109	0.156	0.196	5.560	0.051	0.013	80	318	100	122	204	-3.068	13	109	20	184	7394	19537	0.282	1.953	0	0	0
5	14	7	"srfA"	"STM1593"	4000	21060	120	120	150	121	80	75	75	81	36	44	56	33	0	596	954	1518	159	60	60	78	84	107	95	84	0	0.084	0.084	0.102	0.091	2.944	0.056	0.442	120	468	100	581	969	-3.574	45	536	75	894	18049	114535	1.917	10.429	0	0	0
5	15	7	"ydcR"	"STM1598"	4170	21070	130	387	821	1021	124	72	72	74	19	25	78	73	0	634	2265	3443	152	54	54	58	20	34	80	71	0	0.543	0.339	0.407	0.533	4.570	0.279	0.803	120	432	100	895	2960	-0.881	315	580	749	2211	98489	271798	39.316	110.350	0	0	0
5	16	7	"ydcN"	"STM1605"	4350	21070	130	99	111	44	39	70	70	73	16	21	74	47	0	564	679	545	80	51	51	54	16	29	100	100	0	0.057	0.065	0.056	0.062	2.698	0.054	0.472	120	427	100	542	669	-4.145	29	513	41	628	13276	81511	2.375	39.063	0	0	0
5	17	7	""	"STM1613"	4530	21070	120	114	136	73	53	71	71	73	16	21	76	60	0	157	206	148	71	51	51	54	14	25	91	85	0	0.406	0.419	0.387	0.406	2.810	0.349	0.429	120	414	100	149	220	-1.302	43	106	65	155	16369	24737	3.938	10.857	0	0	0
5	18	7	""	"STM1620"	4710	21070	130	86	107	72	67	71	71	73	16	21	45	33	0	724	1572	2291	145	56	56	58	15	25	100	96	0	0.022	0.024	0.029	0.031	3.984	0.022	0.463	120	470	100	683	1552	-5.477	15	668	36	1516	12895	188607	2.125	100.933	0	0	0
5	19	7	""	"STM1786"	4890	21070	120	98	107	45	42	71	71	73	17	23	65	35	0	1535	1791	1436	80	58	58	61	17	27	100	100	0	0.018	0.021	0.020	0.018	2.580	0.021	0.530	120	398	100	1504	1769	-5.774	27	1477	36	1733	12846	214891	2.000	101.765	0	0	0
5	20	7	"treA"	"STM1796"	5070	21080	140	6789	7900	6853	86	74	74	80	29	36	100	98	0	2370	2801	2415	86	57	57	64	30	46	98	98	0	2.903	2.852	2.838	2.706	2.320	3.188	0.751	156	383	100	9028	10570	1.538	6715	2313	7826	2744	1232341	436896	269.655	91.233	0	0	0
5	21	7	"fadR"	"STM1805"	5240	21070	130	223	360	437	121	73	73	79	28	35	91	78	0	628	968	990	102	58	58	64	30	46	96	90	0	0.263	0.315	0.342	0.292	3.055	0.336	0.647	120	405	100	720	1197	-1.926	150	570	287	910	43198	116160	10.036	30.133	0	0	0
5	22	7	"ycgL"	"STM1813"	5420	21060	120	112	206	252	122	73	73	74	15	20	69	57	0	203	473	701	148	64	64	83	64	77	61	50	0	0.281	0.325	0.333	0.345	5.521	0.243	0.532	120	422	100	178	542	-1.834	39	139	133	409	24734	56747	8.800	6.094	0	0	0
5	23	7	""	"STM1827"	5600	21070	130	216	955	1535	160	74	74	85	85	100	63	43	0	2445	3487	3461	99	70	70	91	67	73	100	97	0	0.060	0.258	0.128	0.100	4.145	0.274	0.363	120	408	100	2517	4298	-4.064	142	2375	881	3417	114628	418398	10.235	50.687	0	0	0
5	24	7	"manZ"	"STM1832"	5730	21070	130	1621	1842	885	48	78	78	232	922	397	91	31	0	893	1044	580	55	68	68	146	450	308	95	41	0	1.870	1.807	1.882	1.816	1.580	1.438	0.376	120	500	100	2368	2740	0.903	1543	825	1764	976	221000	125319	1.746	1.996	0	0	0
5	1	8	""	"STM2357"	1690	21270	110	349	352	89	25	76	76	76	16	21	100	100	0	3800	3638	973	26	52	52	55	13	23	100	100	0	0.073	0.077	0.075	0.076	1.317	0.074	0.888	80	505	100	4021	3862	-3.779	273	3748	276	3586	28138	291038	17.250	275.615	0	0	0
5	2	8	""	"STM2361"	1870	21260	110	476	456	121	26	79	79	80	17	21	100	100	0	2998	3002	723	24	59	59	63	18	28	100	100	0	0.135	0.128	0.130	0.125	1.395	0.122	0.816	80	428	100	3336	3320	-2.888	397	2939	377	2943	36505	240123	22.118	163.278	0	0	0
5	3	8	"dedA"	"STM2367"	2040	21260	130	344	326	96	29	79	79	80	17	21	100	98	0	2569	2300	913	39	60	60	64	19	29	99	99	0	0.106	0.110	0.107	0.116	1.975	0.101	0.847	120	499	100	2774	2487	-3.243	265	2509	247	2240	39120	276013	14.471	117.684	0	0	0
5	4	8	""	"STM2376"	2220	21250	110	109	114	27	23	77	77	78	15	19	77	51	0	2861	2725	962	35	62	62	73	65	89	100	100	0	0.011	0.014	0.014	0.012	2.281	0.012	0.404	80	410	100	2831	2700	-6.451	32	2799	37	2663	9112	218033	2.400	40.800	0	0	0
5	5	8	"yfcL"	"STM2380"	2410	21260	120	114	128	64	50	76	76	77	16	20	75	55	0	396	545	538	98	64	64	81	95	117	84	74	0	0.114	0.108	0.114	0.111	3.047	0.095	0.631	120	468	100	370	533	-3.127	38	332	52	481	15356	65456	3.188	4.884	0	0	0
5	6	8	"yfcY"	"STM2389"	2590	21260	120	331	426	306	71	77	77	80	23	28	97	95	0	1293	1518	1055	69	62	62	72	90	125	100	98	0	0.206	0.240	0.213	0.212	2.487	0.203	0.550	120	455	100	1485	1805	-2.277	254	1231	349	1456	51114	182162	15.043	16.067	0	0	0
5	7	8	""	"STM2594"	2770	21250	110	168	170	41	24	78	78	82	26	31	98	82	0	2536	2544	801	31	60	60	67	93	138	100	100	0	0.036	0.037	0.036	0.035	1.565	0.033	0.631	80	405	100	2566	2576	-4.782	90	2476	92	2484	13596	203556	3.385	26.634	0	0	0
5	8	8	""	"STM2598"	2940	21260	120	156	173	80	46	75	75	76	18	23	93	85	0	1101	1204	759	63	58	58	61	12	19	100	99	0	0.078	0.086	0.080	0.086	2.589	0.069	0.494	120	414	100	1124	1244	-3.687	81	1043	98	1146	20771	144468	5.389	95.250	0	0	0
5	9	8	""	"STM2603"	3110	21250	110	322	327	108	33	72	72	75	26	34	100	98	0	1797	1779	703	39	59	59	72	138	191	100	100	0	0.144	0.148	0.153	0.149	1.443	0.135	0.788	80	411	100	1988	1975	-2.797	250	1738	255	1720	26186	142345	9.692	12.370	0	0	0
5	10	8	""	"STM2607"	3300	21260	120	122	135	70	51	73	73	76	25	32	77	46	0	766	786	575	73	61	61	67	43	64	97	93	0	0.070	0.086	0.080	0.079	2.352	0.086	0.645	120	466	100	754	787	-3.847	49	705	62	725	16171	94267	2.360	16.721	0	0	0
5	11	8	""	"STM1028"	3490	21250	120	175	174	67	38	73	73	81	82	101	61	16	0	1710	1769	1029	58	62	62	88	171	194	96	90	0	0.062	0.059	0.060	0.056	2.259	0.050	0.222	120	467	100	1750	1808	-4.014	102	1648	101	1707	20855	212260	1.134	9.830	0	0	0
5	12	8	""	"STM2617"	3640	21250	110	175	182	89	48	72	72	80	90	112	58	5	0	6335	6147	1130	18	63	63	69	24	34	100	100	0	0.016	0.018	0.016	0.016	1.562	0.016	0.159	80	363	100	6375	6194	-5.928	103	6272	110	6084	14563	491722	1.133	253.250	0	0	0
5	13	8	"yrbD"	"STM3311"	3820	21250	120	829	800	311	38	70	70	73	19	26	99	99	0	3202	2915	1235	42	65	65	74	56	75	99	98	0	0.242	0.256	0.251	0.269	2.340	0.242	0.887	120	493	100	3896	3580	-2.047	759	3137	730	2850	96004	349750	38.263	50.732	0	0	0
5	14	8	"yhbN"	"STM3318"	4000	21250	110	1165	1146	429	37	71	71	73	19	26	100	100	0	2320	2211	743	33	64	64	69	47	68	100	100	0	0.485	0.501	0.497	0.494	1.340	0.494	0.878	80	406	100	3350	3222	-1.044	1094	2256	1075	2147	91642	176913	56.474	45.574	0	0	0
5	15	8	""	"STM3333"	4180	21250	120	284	338	195	57	71	71	72	14	19	100	100	0	5397	6880	4739	68	57	57	59	12	20	100	100	0	0.040	0.039	0.038	0.040	1.652	0.037	0.861	120	393	100	5553	7090	-4.648	213	5340	267	6823	40566	825565	19.000	568.417	0	0	0
5	16	8	"sspA"	"STM3342"	4350	21250	120	2214	2473	1245	50	70	70	72	15	20	99	98	0	1989	2140	989	46	53	53	55	12	21	100	100	0	1.107	1.151	1.208	1.097	2.039	1.203	0.823	120	368	100	4080	4490	0.147	2144	1936	2403	2087	296799	256780	160.067	173.750	0	0	0
5	17	8	"yhcM"	"STM3346"	4530	21250	120	221	273	170	62	71	71	73	15	20	99	97	0	1980	2490	1874	75	54	54	55	12	21	99	99	0	0.078	0.083	0.074	0.086	2.719	0.069	0.626	120	430	100	2076	2638	-3.683	150	1926	202	2436	32774	298842	13.333	202.917	0	0	0
5	18	8	""	"STM3356"	4710	21250	110	460	459	150	32	72	72	73	16	21	100	100	0	8618	8359	2172	25	59	59	63	21	33	100	100	0	0.045	0.047	0.046	0.044	1.330	0.046	0.884	80	401	100	8947	8687	-4.463	388	8559	387	8300	36705	668739	24.125	395.048	0	0	0
5	19	8	""	"STM0761"	4900	21260	120	173	240	197	82	72	72	74	17	22	99	96	0	995	1568	1905	121	64	64	71	30	42	98	98	0	0.108	0.112	0.093	0.113	2.599	0.079	0.562	120	409	100	1032	1672	-3.204	101	931	168	1504	28798	188185	9.765	49.900	0	0	0
5	20	8	""	"STM0765"	5060	21250	120	163	167	50	29	76	76	82	29	35	90	80	0	10440	9462	2819	29	65	65	70	26	37	100	100	0	0.008	0.010	0.009	0.009	2.250	0.008	0.415	120	356	100	10462	9488	-6.898	87	10375	91	9397	20058	1135467	2.931	361.231	0	0	0
5	21	8	"galM"	"STM0773"	5240	21250	130	3002	2913	1231	42	74	74	78	27	34	96	95	0	5644	5852	2361	40	63	63	64	11	17	100	100	0	0.525	0.490	0.501	0.426	2.000	0.489	0.948	120	449	100	8509	8628	-0.931	2928	5581	2839	5789	349585	702269	105.000	526.182	0	0	0
5	22	8	"modA"	"STM0781"	5430	21260	130	2422	2757	1496	54	72	72	74	15	20	100	100	0	4162	4419	2432	55	66	66	69	29	42	98	98	0	0.574	0.617	0.590	0.696	2.106	0.604	0.919	120	483	100	6446	7038	-0.802	2350	4096	2685	4353	330785	530310	178.867	150.000	0	0	0
5	23	8	"hutI"	"STM0787"	5600	21250	120	4579	4478	1960	43	73	73	78	65	83	96	95	0	7347	7180	2675	37	69	69	73	29	39	100	100	0	0.619	0.619	0.622	0.527	2.281	0.632	0.941	120	374	100	11784	11516	-0.692	4506	7278	4405	7111	537345	861657	67.692	245.069	0	0	0
5	24	8	"hutU"	"STM0790"	5770	21260	120	4009	3992	1278	32	73	73	133	402	302	98	95	0	1441	1412	542	38	65	65	88	151	171	92	90	0	2.860	2.909	2.810	3.497	2.499	2.977	0.872	120	506	100	5312	5266	1.516	3936	1376	3919	1347	479078	169415	9.600	8.768	0	0	0
5	1	9	""	"STM0902"	1700	21430	110	126	144	83	57	78	78	80	16	20	88	73	0	7751	7607	1986	26	55	55	58	15	25	100	100	0	0.006	0.009	0.006	0.006	2.307	0.009	0.317	80	469	100	7744	7618	-7.325	48	7696	66	7552	11512	608535	4.000	503.267	0	0	0
5	2	9	""	"STM0906"	1880	21430	110	129	144	52	36	78	78	80	15	18	92	78	0	601	639	334	52	60	60	62	14	22	100	98	0	0.094	0.114	0.117	0.113	2.006	0.091	0.516	80	417	100	592	645	-3.407	51	541	66	579	11534	51080	4.267	41.214	0	0	0
5	3	9	""	"STM0912"	2050	21420	110	135	135	33	24	77	77	78	14	17	92	82	0	8622	8873	2338	26	58	58	69	111	160	100	100	0	0.007	0.007	0.006	0.006	1.718	0.007	0.664	80	417	100	8622	8873	-7.206	58	8564	58	8815	10830	709803	4.071	79.315	0	0	0
5	4	9	""	"STM0917"	2230	21420	110	93	96	28	29	77	77	77	15	19	50	22	0	922	973	614	63	59	59	74	121	163	93	90	0	0.019	0.021	0.027	0.028	3.124	0.020	0.225	80	439	100	879	933	-5.753	16	863	19	914	7645	77874	1.267	7.430	0	0	0
5	5	9	""	"STM0921"	2400	21420	110	95	120	72	60	76	76	77	15	19	56	38	0	2825	2702	1133	41	60	60	84	160	190	100	100	0	0.007	0.017	0.011	0.010	3.903	0.012	0.173	80	428	100	2784	2686	-7.185	19	2765	44	2642	9627	216170	2.867	16.363	0	0	0
5	6	9	""	"STM0925"	2590	21420	110	92	97	29	29	76	76	77	15	19	51	23	0	436	461	156	33	58	58	79	159	201	95	67	0	0.042	0.052	0.050	0.040	2.978	0.050	0.206	80	409	100	394	424	-4.562	16	378	21	403	7722	36862	1.333	2.403	0	0	0
5	7	9	""	"STM4205"	2770	21420	120	217	213	65	30	75	75	76	15	19	94	93	0	7432	6756	2609	38	60	60	62	15	24	100	99	0	0.019	0.021	0.020	0.021	2.303	0.019	0.802	120	452	100	7514	6834	-5.698	142	7372	138	6696	25550	810756	9.133	446.267	0	0	0
5	8	9	""	"STM4209"	2950	21420	120	104	106	26	24	74	74	77	35	45	41	7	0	1060	977	375	38	63	63	64	12	18	100	99	0	0.030	0.035	0.035	0.034	2.318	0.029	0.204	120	371	100	1027	946	-5.055	30	997	32	914	12680	117285	0.829	76.083	0	0	0
5	9	9	""	"STM4213"	3100	21410	110	300	306	81	26	75	75	82	44	53	97	96	0	9048	9089	2287	25	64	64	207	899	434	100	100	0	0.025	0.026	0.026	0.025	1.246	0.025	0.823	80	396	100	9209	9256	-5.319	225	8984	231	9025	24461	727082	5.091	9.880	0	0	0
5	10	9	""	"STM4218"	3290	21410	110	98	102	26	25	75	75	79	29	36	37	8	0	1434	1440	467	32	66	66	201	856	425	83	23	0	0.017	0.020	0.019	0.017	2.501	0.018	0.295	80	438	100	1391	1401	-5.894	23	1368	27	1374	8143	115226	0.793	1.447	0	0	0
5	11	9	"yjbF"	"STM4223"	3480	21420	110	134	144	47	32	74	74	81	83	102	23	7	0	3601	3814	1734	45	67	67	78	54	69	100	100	0	0.017	0.019	0.018	0.017	1.530	0.019	0.666	80	438	100	3594	3817	-5.880	60	3534	70	3747	11558	305106	0.759	69.185	0	0	0
5	12	9	"yjbN"	"STM4243"	3660	21420	110	563	591	164	27	74	74	80	84	105	100	98	0	2151	2231	586	26	67	67	77	38	49	100	100	0	0.235	0.239	0.242	0.235	1.312	0.230	0.879	80	412	100	2573	2681	-2.091	489	2084	517	2164	47242	178469	6.083	56.684	0	0	0
5	13	9	""	"STM1009"	3830	21420	120	1076	1003	296	29	72	72	73	14	19	100	100	0	27436	24224	7893	32	65	65	68	13	19	100	100	0	0.037	0.039	0.038	0.043	2.073	0.036	0.894	120	415	100	28375	25090	-4.769	1004	27371	931	24159	120412	2906867	66.429	1858.154	0	0	0
5	14	9	""	"STM1866"	4000	21410	110	1169	1137	287	25	73	73	74	15	20	100	100	0	1310	1276	258	20	68	68	71	17	23	100	100	0	0.882	0.881	0.883	0.862	1.305	0.910	0.890	80	379	100	2338	2272	-0.180	1096	1242	1064	1208	90951	102041	70.867	70.882	0	0	0
5	15	9	"hisP"	"STM2351"	4180	21420	120	1504	1368	425	31	72	72	78	27	34	99	97	0	6451	6013	1696	28	69	69	73	29	39	100	100	0	0.224	0.218	0.215	0.205	1.868	0.211	0.898	120	384	100	7814	7240	-2.156	1432	6382	1296	5944	164142	721525	47.778	204.828	0	0	0
5	16	9	"flgL"	"STM1184"	4350	21410	120	13456	12153	4058	33	74	74	86	40	46	99	99	0	5932	5539	1671	30	63	63	68	20	29	100	100	0	2.280	2.206	2.210	1.977	2.043	2.275	0.955	120	384	100	19251	17555	1.189	13382	5869	12079	5476	1458406	664712	301.675	273.550	0	0	0
5	17	9	"nrdA"	"STM2277"	4540	21430	120	8152	7273	2197	30	75	75	83	34	40	100	99	0	17525	15462	4932	31	63	63	68	28	41	100	99	0	0.463	0.467	0.463	0.486	2.018	0.453	0.934	120	431	100	25539	22597	-1.112	8077	17462	7198	15399	872756	1855402	211.471	549.786	0	0	0
5	18	9	"envF"	"STM1240"	4710	21420	120	188	191	72	37	73	73	110	363	330	0	0	0	5527	5055	1782	35	68	68	97	213	219	99	98	0	0.021	0.024	0.022	0.022	1.788	0.023	0.703	120	430	100	5574	5105	-5.569	115	5459	118	4987	22956	606580	0.223	23.277	0	0	0
5	19	9	"nrfA"	"STM4277"	4880	21420	100	257	286	100	34	73	73	156	759	486	0	0	0	5766	6525	2425	37	70	70	113	265	234	100	100	0	0.032	0.033	0.033	0.032	1.353	0.032	0.809	80	339	100	5880	6668	-4.952	184	5696	213	6455	22908	522018	0.171	24.196	0	0	0
5	20	9	"araH"	"STM1931"	5060	21430	130	132	164	101	61	73	73	76	18	23	75	66	0	899	1476	1501	101	67	67	73	30	41	98	97	0	0.071	0.065	0.063	0.066	2.911	0.058	0.733	120	448	100	891	1500	-3.818	59	832	91	1409	19692	177073	4.889	46.767	0	0	0
5	21	9	"yecM"	"STM1908"	5250	21430	120	181	199	114	57	72	72	74	19	25	91	82	0	1837	1976	1340	67	66	66	68	18	26	99	99	0	0.062	0.066	0.061	0.064	2.393	0.065	0.758	120	403	100	1880	2037	-4.022	109	1771	127	1910	23869	237120	6.579	106.000	0	0	0
5	22	9	"yecO"	"STM1905"	5410	21430	110	535	547	185	33	71	71	74	17	22	100	100	0	3333	3257	994	30	68	68	74	41	55	100	100	0	0.142	0.149	0.147	0.146	1.406	0.143	0.866	80	357	100	3729	3665	-2.815	464	3265	476	3189	43781	260599	27.824	77.634	0	0	0
5	23	9	""	"STM1669"	5600	21430	120	232	232	79	34	71	71	73	17	23	99	96	0	12721	12018	2472	20	69	69	74	38	51	100	100	0	0.013	0.013	0.013	0.013	1.594	0.013	0.742	120	415	100	12813	12110	-6.296	161	12652	161	11949	27809	1442215	9.353	314.316	0	0	0
5	24	9	"yicM"	"STM3776"	5780	21430	120	291	288	45	15	70	70	73	43	58	99	98	0	12246	11564	2728	23	63	63	68	47	69	100	100	0	0.018	0.019	0.018	0.020	1.770	0.018	0.898	120	500	100	12404	11719	-5.785	221	12183	218	11501	34500	1387728	5.000	244.596	0	0	0
5	1	10	"yafK"	"STM0312"	1700	21590	110	274	267	59	22	84	84	86	17	19	98	97	0	2384	2242	565	25	56	56	58	13	22	100	100	0	0.082	0.084	0.085	0.082	1.496	0.082	0.832	80	477	100	2518	2369	-3.615	190	2328	183	2186	21393	179326	10.647	168.000	0	0	0
5	2	10	"proB"	"STM0321"	1880	21600	120	1942	1741	596	34	81	81	82	16	19	99	98	0	7337	6656	2359	35	59	59	62	17	27	99	99	0	0.256	0.252	0.250	0.260	2.396	0.244	0.933	120	483	100	9139	8257	-1.967	1861	7278	1660	6597	208876	798722	103.688	387.882	0	0	0
5	3	10	""	"STM0327"	2050	21600	110	468	507	176	34	79	79	80	15	18	100	100	0	406	415	129	31	58	58	68	106	155	100	87	0	1.118	1.199	1.150	1.179	1.377	1.237	0.813	80	458	100	737	785	0.161	389	348	428	357	40534	33196	28.467	3.274	0	0	0
5	4	10	""	"STM0332"	2230	21590	110	282	276	64	23	78	78	79	15	18	98	95	0	5198	5030	1002	19	59	59	64	28	43	100	100	0	0.040	0.040	0.040	0.038	1.445	0.040	0.900	80	478	100	5343	5169	-4.655	204	5139	198	4971	22064	402366	13.133	177.357	0	0	0
5	5	10	""	"STM1047"	2410	21600	110	476	489	115	23	75	75	77	16	20	100	100	0	5753	5381	1222	22	62	62	75	126	168	100	100	0	0.070	0.078	0.078	0.078	1.232	0.075	0.914	80	467	100	6092	5733	-3.827	401	5691	414	5319	39142	430517	25.750	42.111	0	0	0
5	6	10	"pepN"	"STM1057"	2580	21590	110	6361	6090	1682	27	77	77	80	24	30	100	100	0	6067	5954	982	16	61	61	62	9	14	100	100	0	1.046	1.020	1.049	0.950	1.525	1.070	0.937	80	435	100	12290	11906	0.065	6284	6006	6013	5893	487198	476284	250.417	654.667	0	0	0
5	7	10	"yeaO"	"STM1277"	2750	21600	110	219	247	115	46	77	77	80	24	30	100	93	0	554	609	295	48	62	62	64	13	20	100	100	0	0.289	0.311	0.285	0.293	1.703	0.289	0.637	80	437	100	634	717	-1.793	142	492	170	547	19796	48749	6.958	41.923	0	0	0
5	8	10	"mipA"	"STM1286"	2950	21600	120	13082	11624	4849	41	78	78	90	72	80	99	98	0	3917	3551	1424	40	65	65	67	13	19	100	100	0	3.376	3.312	3.315	3.074	2.017	3.400	0.949	120	484	100	16856	15032	1.755	13004	3852	11546	3486	1394929	426174	160.194	268.000	0	0	0
5	9	10	"gapA"	"STM1290"	3110	21600	110	23155	22784	5599	24	78	78	111	279	251	100	100	0	1858	1813	355	19	65	65	106	462	435	100	100	0	12.871	12.990	13.321	12.823	1.201	13.783	0.927	80	422	100	24870	24454	3.686	23077	1793	22706	1748	1822710	145035	81.265	3.695	0	0	0
5	10	10	"topB"	"STM1298"	3290	21590	110	775	974	654	67	75	75	96	255	265	100	92	0	4547	5683	3681	64	67	67	75	49	65	100	100	0	0.156	0.160	0.158	0.156	1.226	0.160	0.920	80	475	100	5180	6515	-2.678	700	4480	899	5616	77930	454615	3.443	114.449	0	0	0
5	11	10	"astB"	"STM1306"	3480	21600	120	12286	10954	4042	36	76	76	80	24	30	100	99	0	7233	6496	2092	32	68	68	77	40	51	100	99	0	1.704	1.692	1.694	1.458	2.015	1.747	0.948	120	489	100	19375	17306	0.769	12210	7165	10878	6428	1314489	779476	453.083	160.475	0	0	0
5	12	10	"celF"	"STM1316"	3650	21600	120	1148	1045	353	33	75	75	76	19	25	98	98	0	8920	8130	2755	33	67	67	75	34	45	100	100	0	0.121	0.120	0.118	0.118	1.924	0.117	0.923	120	473	100	9926	9033	-3.045	1073	8853	970	8063	125380	975592	51.000	236.912	0	0	0
5	13	10	"rfbX"	"STM2088"	3840	21600	120	798	728	275	37	74	74	74	15	20	96	95	0	6025	5362	2229	41	65	65	68	15	22	100	100	0	0.121	0.123	0.120	0.119	1.909	0.119	0.929	120	416	100	6684	5951	-3.041	724	5960	654	5297	87408	643453	43.600	352.933	0	0	0
5	14	10	"rfbB"	"STM2097"	4000	21590	120	2489	2282	685	30	74	74	76	19	25	100	98	0	10264	9481	2314	24	66	66	72	29	40	100	100	0	0.237	0.235	0.239	0.210	1.819	0.235	0.952	120	420	100	12613	11623	-2.078	2415	10198	2208	9415	273870	1137745	116.105	324.448	0	0	0
5	15	10	"wcaD"	"STM2112"	4180	21590	120	159	158	39	24	73	73	77	26	33	90	84	0	11598	10271	3097	30	69	69	76	31	40	100	100	0	0.007	0.008	0.008	0.008	1.812	0.008	0.713	120	457	100	11615	10287	-7.067	86	11529	85	10202	18928	1232560	3.115	328.871	0	0	0
5	16	10	"wza"	"STM2118"	4350	21590	110	144	148	31	20	77	77	91	52	57	68	15	0	6172	6163	660	10	73	73	80	26	32	100	100	0	0.011	0.012	0.011	0.011	1.592	0.008	0.136	80	413	100	6166	6161	-6.508	67	6099	71	6090	11825	493060	1.096	233.962	0	0	0
5	17	10	"yegD"	"STM2125"	4520	21600	110	346	339	85	25	76	76	86	47	54	97	93	0	6753	6667	1105	16	69	69	75	23	30	100	100	0	0.040	0.040	0.039	0.037	1.411	0.038	0.797	80	420	100	6954	6861	-4.630	270	6684	263	6598	27149	533329	5.383	286.609	0	0	0
5	18	10	""	"STM2135"	4700	21590	110	382	398	81	20	73	73	98	316	322	43	0	0	12660	13118	1744	13	70	70	96	154	160	100	100	0	0.025	0.025	0.024	0.024	1.189	0.025	0.915	80	461	100	12899	13373	-5.349	309	12590	325	13048	31870	1049414	0.949	84.558	0	0	0
5	19	10	""	"STM4057"	4890	21600	110	122	129	44	34	73	73	132	640	484	0	0	0	259	329	239	72	69	69	105	242	230	36	16	0	0.258	0.215	0.222	0.240	2.077	4.092	0.379	80	479	100	239	316	-1.955	49	190	56	260	10332	26307	-0.005	0.926	0	0	0
5	20	10	""	"STM4066"	5060	21590	110	613	598	158	26	73	73	77	30	38	100	98	0	5379	5350	942	17	66	66	79	127	160	100	100	0	0.102	0.099	0.101	0.093	1.563	0.098	0.867	80	405	100	5853	5809	-3.298	540	5313	525	5284	47867	427995	17.367	41.504	0	0	0
5	21	10	"ydeZ"	"STM4076"	5230	21600	120	1242	1241	527	42	71	71	75	30	40	99	97	0	2884	2913	1281	43	67	67	79	122	154	98	98	0	0.416	0.411	0.439	0.410	2.077	0.375	0.781	120	441	100	3988	4016	-1.266	1171	2817	1170	2846	148904	349555	38.867	23.230	0	0	0
5	22	10	"glpX"	"STM4085"	5410	21600	120	3661	3421	1451	42	73	73	76	18	23	98	97	0	3786	3775	1496	39	67	67	71	35	49	99	99	0	0.965	0.903	0.916	0.784	1.867	0.912	0.949	120	455	100	7307	7056	-0.052	3588	3719	3348	3708	410463	453003	185.833	105.829	0	0	0
5	23	10	"menA"	"STM4090"	5600	21600	120	171	197	107	54	70	70	71	16	22	98	96	0	2081	2380	1337	56	66	66	68	12	17	100	100	0	0.050	0.055	0.048	0.049	1.785	0.053	0.668	120	440	100	2116	2441	-4.318	101	2015	127	2314	23665	285609	7.875	192.667	0	0	0
5	24	10	"metB"	"STM4100"	5770	21590	110	755	755	83	10	69	69	73	43	58	100	100	0	10729	10669	547	5	65	65	73	81	110	100	100	0	0.064	0.065	0.064	0.064	1.135	0.064	0.942	80	437	100	11350	11290	-3.958	686	10664	686	10604	60430	853536	15.860	130.815	0	0	0
5	1	11	""	"STM2986"	1700	21770	110	140	143	36	25	87	87	89	18	20	88	66	0	2897	3028	990	32	55	55	58	22	37	100	100	0	0.019	0.019	0.019	0.016	2.004	0.017	0.486	80	536	100	2895	3029	-5.745	53	2842	56	2973	11451	242248	3.000	135.000	0	0	0
5	2	11	"recD"	"STM2993"	1880	21770	110	785	736	210	28	84	84	85	19	22	100	97	0	6598	6226	1378	22	59	59	63	28	44	100	100	0	0.107	0.106	0.108	0.094	1.706	0.106	0.928	80	459	100	7240	6819	-3.222	701	6539	652	6167	58918	498072	34.263	220.107	0	0	0
5	3	11	"ygdQ"	"STM3006"	2060	21790	110	612	605	72	11	80	80	81	18	22	100	100	0	5060	4945	707	14	61	61	68	20	29	100	100	0	0.106	0.107	0.107	0.108	1.169	0.104	0.925	80	468	100	5531	5409	-3.232	532	4999	525	4884	48416	395601	29.111	243.850	0	0	0
5	4	11	"araE"	"STM3016"	2230	21780	110	431	433	81	18	79	79	80	16	20	100	100	0	9537	9458	1327	14	64	64	70	27	38	100	100	0	0.037	0.038	0.038	0.037	1.242	0.037	0.920	80	479	100	9825	9748	-4.750	352	9473	354	9394	34671	756672	22.063	347.704	0	0	0
5	5	11	"yohM"	"STM3024"	2410	21780	110	172	171	31	18	77	77	79	18	22	98	96	0	5943	5641	1205	21	63	63	69	39	56	100	100	0	0.016	0.017	0.016	0.016	1.512	0.016	0.748	80	446	100	5975	5672	-5.952	95	5880	94	5578	13640	451312	5.111	142.872	0	0	0
5	6	11	"stdA"	"STM3029"	2580	21780	120	219	209	77	36	80	80	81	24	29	89	85	0	5923	5063	2260	44	63	63	67	20	29	99	99	0	0.024	0.026	0.025	0.024	2.201	0.025	0.758	120	468	100	5999	5129	-5.398	139	5860	129	5000	25088	607573	5.333	249.800	0	0	0
5	7	11	""	"STM2691"	2750	21780	120	217	225	76	33	76	76	78	16	20	100	97	0	2155	2164	822	37	63	63	65	10	15	100	100	0	0.067	0.071	0.065	0.069	1.900	0.062	0.666	120	477	100	2233	2250	-3.891	141	2092	149	2101	27026	259699	9.188	209.900	0	0	0
5	8	11	""	"STM2698"	2930	21780	100	91	93	25	26	77	77	82	28	34	25	5	0	105	109	24	22	64	64	65	9	13	98	95	0	0.341	0.356	0.512	0.436	2.608	0.857	0.105	80	368	100	55	61	-1.550	14	41	16	45	7458	8686	0.393	4.889	-50	0	0
5	9	11	""	"STM2705"	3110	21780	120	130	130	37	28	78	78	103	259	251	0	0	0	1223	1160	613	52	63	63	64	11	17	99	98	0	0.045	0.047	0.050	0.051	2.243	0.040	0.104	120	488	100	1212	1149	-4.479	52	1160	52	1097	15557	139167	0.104	99.636	0	0	0
5	10	11	"yjfY"	"STM4389"	3300	21770	110	118	135	81	60	74	74	77	22	28	77	46	0	473	477	160	33	63	63	66	18	27	100	100	0	0.107	0.147	0.103	0.106	2.239	0.143	0.361	80	427	100	454	475	-3.220	44	410	61	414	10779	38127	2.636	22.833	0	0	0
5	11	11	"thrL"	"STM0001"	3460	21770	100	92	102	39	38	75	75	78	20	25	48	22	0	75	89	50	56	66	66	72	25	34	18	11	0	1.889	1.174	1.778	1.674	3.483	0.680	0.311	80	387	100	26	50	0.918	17	9	27	23	8161	7102	1.200	0.680	-50	0	0
5	12	11	""	"STM0270"	3650	21780	110	172	175	39	22	73	73	75	15	20	100	97	0	3506	3396	679	19	65	65	72	30	41	100	100	0	0.029	0.031	0.030	0.029	1.575	0.029	0.738	80	447	100	3540	3433	-5.119	99	3441	102	3331	13976	271664	6.667	110.800	0	0	0
5	13	11	""	"STM0538"	3820	21770	110	119	126	32	25	71	71	73	15	20	92	83	0	1375	1313	335	25	61	61	66	23	34	100	100	0	0.037	0.044	0.039	0.040	1.803	0.038	0.476	80	427	100	1362	1307	-4.775	48	1314	55	1252	10042	105021	3.533	54.217	0	0	0
5	14	11	""	"STM0554"	4000	21780	120	116	120	35	29	73	73	73	14	19	85	69	0	1434	1296	564	43	63	63	66	16	24	100	99	0	0.031	0.038	0.038	0.038	2.122	0.039	0.645	120	470	100	1414	1280	-4.995	43	1371	47	1233	14425	155498	3.357	76.875	0	0	0
5	15	11	""	"STM0567"	4170	21780	100	443	432	93	21	73	73	74	18	24	100	100	0	2254	2206	454	20	63	63	66	15	22	100	100	0	0.169	0.168	0.166	0.165	1.264	0.165	0.929	80	378	100	2561	2502	-2.566	370	2191	359	2143	34571	176515	19.889	142.667	0	0	0
5	16	11	""	"STM0575"	4350	21770	110	150	154	35	22	73	73	78	38	48	90	50	0	5058	4895	1120	22	67	67	72	22	30	100	100	0	0.015	0.017	0.016	0.015	1.564	0.016	0.725	80	466	100	5068	4909	-6.018	77	4991	81	4828	12313	391590	2.000	219.227	0	0	0
5	17	11	""	"STM0580"	4520	21770	110	593	576	136	23	73	73	78	37	47	100	100	0	4147	3931	891	22	68	68	77	50	64	100	100	0	0.127	0.130	0.127	0.129	1.207	0.130	0.933	80	476	100	4599	4366	-2.972	520	4079	503	3863	46061	314476	13.459	77.080	0	0	0
5	18	11	"ybdZ"	"STM0587"	4720	21780	110	97	102	33	32	72	72	76	36	47	28	11	0	390	404	146	36	66	66	77	100	129	100	88	0	0.077	0.089	0.082	0.073	2.408	0.126	0.216	80	487	100	349	368	-3.696	25	324	30	338	8123	32359	0.722	3.270	0	0	0
5	19	11	""	"STM2244"	4890	21780	110	97	105	32	30	71	71	72	15	20	80	43	0	574	562	117	20	65	65	67	27	40	100	100	0	0.051	0.068	0.058	0.054	2.270	0.067	0.359	80	453	100	535	531	-4.291	26	509	34	497	8402	44940	2.200	18.333	0	0	0
5	20	11	"yegT"	"STM2142"	5070	21790	110	329	325	88	27	70	70	73	24	32	100	98	0	2297	2151	587	27	64	64	89	413	464	100	93	0	0.116	0.122	0.119	0.120	1.262	0.119	0.911	80	490	100	2492	2342	-3.108	259	2233	255	2087	25982	172119	10.500	4.993	0	0	0
5	21	11	"yehU"	"STM2159"	5250	21780	110	437	428	88	20	71	71	72	14	19	100	100	0	5766	5527	901	16	64	64	66	15	22	100	100	0	0.064	0.065	0.065	0.063	1.302	0.065	0.931	80	429	100	6068	5820	-3.962	366	5702	357	5463	34202	442192	25.429	364.067	0	0	0
5	22	11	"yohC"	"STM2169"	5420	21780	110	1340	1303	264	20	72	72	73	16	21	100	100	0	4310	4268	463	10	63	63	65	11	16	100	100	0	0.299	0.293	0.293	0.286	1.234	0.295	0.950	80	427	100	5515	5436	-1.744	1268	4247	1231	4205	104279	341409	76.875	382.091	0	0	0
5	23	11	"yohI"	"STM2174"	5600	21770	110	523	516	106	20	71	71	72	15	20	100	100	0	7632	7460	722	9	63	63	66	13	19	100	100	0	0.060	0.060	0.060	0.058	1.373	0.060	0.914	80	433	100	8021	7842	-4.066	452	7569	445	7397	41310	596778	29.600	568.769	0	0	0
5	24	11	"yfhD"	"STM2567"	5770	21770	110	442	434	80	18	69	69	74	41	55	100	97	0	10412	10387	1189	11	65	65	77	106	137	100	100	0	0.036	0.035	0.035	0.034	1.273	0.035	0.875	80	522	100	10720	10687	-4.794	373	10347	365	10322	34730	830927	8.780	97.264	0	0	0
5	1	12	"hupA"	"STM4170"	1680	21960	110	4778	4750	2111	44	89	89	110	93	84	100	100	0	855	817	277	33	54	54	58	20	34	100	100	0	5.854	6.109	5.923	5.960	1.348	7.135	0.824	80	535	100	5490	5424	2.549	4689	801	4661	763	380013	65353	49.892	37.950	0	0	0
5	2	12	"hupA"	"STM4170"	1870	21960	110	2615	3119	2635	84	93	93	111	80	72	100	100	0	360	373	141	37	59	59	63	21	33	100	100	0	8.379	9.637	9.087	8.864	1.485	14.782	0.653	80	523	100	2823	3340	3.067	2522	301	3026	314	249537	29865	37.600	14.762	0	0	0
5	3	12	"hilA"	"STM2876"	2040	21960	110	2204	2154	686	31	88	88	93	42	45	100	100	0	5436	5417	1265	23	63	63	72	30	41	100	100	0	0.394	0.386	0.394	0.363	1.470	0.391	0.914	80	441	100	7489	7420	-1.344	2116	5373	2066	5354	172318	433352	49.071	178.167	0	0	0
5	4	12	"hilA"	"STM2876"	2220	21960	100	1027	1010	294	29	84	84	89	41	46	100	100	0	2575	2578	799	30	67	67	77	37	48	100	100	0	0.376	0.369	0.382	0.369	1.265	0.361	0.949	80	438	100	3451	3437	-1.411	943	2508	926	2511	80813	206232	22.463	67.595	0	0	0
5	5	12	"hilC"	"STM2867"	2420	21960	110	1863	1745	541	31	80	80	82	19	23	100	100	0	4154	3835	1198	31	61	61	67	38	56	100	100	0	0.436	0.441	0.435	0.441	1.310	0.433	0.936	80	463	100	5876	5439	-1.199	1783	4093	1665	3774	139565	306801	87.526	99.158	0	0	0
5	6	12	"hilC"	"STM2867"	2580	21950	110	2696	2644	584	22	79	79	85	44	51	100	100	0	6150	5904	1286	21	61	61	70	54	77	100	100	0	0.430	0.439	0.439	0.435	1.274	0.435	0.928	80	419	100	8706	8408	-1.218	2617	6089	2565	5843	211514	472330	58.159	108.037	0	0	0
5	7	12	"hns"	"STM1751"	2760	21960	110	9365	9043	2245	24	76	76	84	47	55	100	100	0	1254	1207	265	21	62	62	70	54	77	100	100	0	7.793	7.831	7.968	7.794	1.202	8.216	0.898	80	420	100	10481	10112	2.962	9289	1192	8967	1145	723411	96592	190.617	21.056	0	0	0
5	8	12	"hns"	"STM1751"	2920	21950	110	2731	3008	1911	63	77	77	100	110	110	100	100	0	444	481	295	61	62	62	64	14	21	100	100	0	6.948	6.995	7.209	7.395	1.584	7.279	0.859	80	471	100	3036	3350	2.797	2654	382	2931	419	240668	38447	26.436	29.786	0	0	0
5	9	12	"hns"	"STM1751"	3140	21950	120	11017	10062	3050	30	77	77	101	111	109	100	100	0	1422	1343	401	29	63	63	65	14	21	100	100	0	8.050	7.801	7.695	7.773	1.296	8.131	0.928	120	478	100	12299	11265	3.009	10940	1359	9985	1280	1207387	161171	89.739	91.286	0	0	0
5	10	12	"hilD"	"STM2875"	3300	21950	130	3543	3241	914	28	75	75	80	34	42	100	100	0	3745	3306	1078	32	63	63	67	18	26	100	100	0	0.942	0.976	0.962	1.019	1.426	0.957	0.945	120	496	100	7150	6409	-0.086	3468	3682	3166	3243	388929	396732	92.971	179.944	0	0	0
5	11	12	"hilD"	"STM2875"	3470	21950	110	766	959	512	53	76	76	79	25	31	100	100	0	812	974	480	49	65	65	70	25	35	100	100	0	0.924	0.971	0.931	0.949	1.391	1.007	0.805	80	462	100	1437	1792	-0.115	690	747	883	909	76735	77882	35.200	36.160	0	0	0
5	12	12	"stpA"	"STM2799"	3630	21950	110	1182	1133	381	33	75	75	78	25	32	100	100	0	1489	1389	421	30	65	65	76	43	56	100	100	0	0.777	0.799	0.814	0.778	1.440	0.777	0.803	80	453	100	2531	2382	-0.363	1107	1424	1058	1324	90648	111109	42.200	30.535	0	0	0
5	13	12	"csrA"	"STM2826"	3820	21960	110	1085	1031	296	28	73	73	81	37	45	100	100	0	306	296	86	29	58	58	67	28	41	100	98	0	4.081	4.025	4.058	4.122	1.367	4.193	0.878	80	477	100	1260	1196	2.029	1012	248	958	238	82472	23713	25.676	8.179	0	0	0
5	14	12	"dps"	"STM0831"	3990	21950	110	8822	9071	3155	34	78	78	102	154	150	100	100	0	400	407	101	24	61	61	64	15	23	100	100	0	25.794	25.991	26.539	25.034	1.368	28.605	0.899	80	414	100	9083	9339	4.689	8744	339	8993	346	725643	32521	58.240	22.867	0	0	0
5	15	12	"dps"	"STM0831"	4170	21960	120	12140	12447	5502	44	77	77	98	145	147	100	99	0	493	494	220	44	62	62	64	12	18	98	97	0	27.988	28.634	28.336	30.325	1.905	30.599	0.828	120	486	100	12494	12802	4.807	12063	431	12370	432	1493603	59246	85.166	35.833	0	0	0
5	16	12	"dps"	"STM0831"	4340	21950	110	31951	31618	12113	38	74	74	126	423	335	100	100	0	1222	1178	412	34	65	65	70	29	41	100	100	0	27.551	28.341	28.203	28.555	1.256	28.882	0.967	80	476	100	33034	32657	4.784	31877	1157	31544	1113	2529423	94259	74.449	38.207	0	0	0
5	17	12	"oxyR"	"STM4125"	4550	21950	110	371	472	406	86	74	74	107	298	278	50	21	0	278	357	284	79	67	67	73	29	39	95	82	0	1.408	1.372	1.459	1.289	2.434	1.447	0.671	80	485	100	508	688	0.493	297	211	398	290	37797	28549	1.225	9.793	0	0	0
5	18	12	"oxyR"	"STM4125"	4710	21950	110	1521	1529	590	38	71	71	74	18	24	100	100	0	1249	1244	381	30	68	68	71	15	21	100	100	0	1.228	1.240	1.224	1.172	1.459	1.297	0.910	80	425	100	2631	2634	0.296	1450	1181	1458	1176	122322	99482	80.833	78.200	0	0	0
5	19	12	"fur"	"STM0693"	4880	21950	110	1995	1821	545	29	70	70	75	30	40	100	100	0	4052	3745	850	22	65	65	89	429	482	100	100	0	0.483	0.476	0.493	0.450	1.374	0.486	0.958	80	440	100	5912	5431	-1.050	1925	3987	1751	3680	145642	299628	58.200	8.522	0	0	0
5	20	12	"fur"	"STM0693"	5050	21960	100	538	600	352	58	71	71	75	30	40	100	100	0	897	977	406	41	63	63	91	454	498	91	42	0	0.560	0.579	0.539	0.548	1.517	0.298	0.363	80	393	100	1301	1443	-0.837	467	834	529	914	47961	78196	17.500	1.952	0	0	0
5	21	12	"envR"	"STM3389"	5240	21960	120	79	89	40	44	71	71	71	15	21	31	18	0	689	800	598	74	63	63	65	15	23	100	97	0	0.013	0.024	0.023	0.025	3.713	0.032	0.337	120	498	100	634	755	-6.290	8	626	18	737	10682	95999	1.200	49.000	0	0	0
5	22	12	"envR"	"STM3389"	5420	21960	120	89	98	35	35	69	69	71	14	19	65	37	0	1388	1410	1025	72	62	62	65	15	23	99	99	0	0.015	0.022	0.021	0.020	2.863	0.019	0.353	120	461	100	1346	1377	-6.051	20	1326	29	1348	11741	169234	1.929	89.667	0	0	0
5	23	12	"envR"	"STM3389"	5580	21950	110	97	99	20	20	70	70	72	15	20	73	45	0	2750	2772	874	31	63	63	70	49	70	100	100	0	0.010	0.011	0.011	0.010	1.910	0.009	0.324	80	432	100	2714	2738	-6.637	27	2687	29	2709	7918	221720	1.800	55.143	0	0	0
5	24	12	"arcB"	"STM3328"	5760	21960	110	195	220	82	37	71	71	74	25	33	98	97	0	473	536	244	45	63	63	78	96	123	100	96	0	0.302	0.315	0.311	0.304	1.696	0.235	0.597	80	523	100	534	622	-1.725	124	410	149	473	17628	42891	5.840	4.771	0	0	0
5	1	13	"ctrl-10-10ng/ul"	"ctrl-10-10ng/ul"	1690	22130	100	90	91	17	18	94	94	117	97	82	0	0	0	53	53	7	13	56	56	68	151	222	0	0	0	1.333	1.000	2.200	2.530	3.206	0.083	0.053	80	476	100	-7	-6	0.415	-4	-3	-3	-3	7272	4265	-0.268	-0.099	-50	0	0
5	2	13	"ctrl-108-10ng/ul"	"ctrl-108-10ng/ul"	1860	22150	60	113	131	46	35	91	91	99	29	29	43	31	0	60	60	9	15	57	57	58	17	29	6	0	0	7.333	13.333	4.783	4.106	2.210	9.344	0.172	32	176	100	25	43	2.874	22	3	40	3	4182	1920	1.103	0.118	0	0	0
5	3	13	"ctrl-Y1-10ng/ul"	"ctrl-Y1-10ng/ul"	2050	22130	100	87	87	17	19	88	88	94	40	42	0	0	0	56	57	11	19	60	60	65	28	43	2	0	0	0.250	0.333	1.273	1.334	4.105	0.016	0.002	80	458	100	-5	-4	-2.000	-1	-4	-1	-3	6959	4578	-0.175	-0.286	-50	0	0
5	4	13	"ctrl-Y3-10ng/ul"	"ctrl-Y3-10ng/ul"	2230	22130	100	88	93	19	20	87	87	90	24	26	15	5	0	59	66	34	51	60	60	65	28	43	6	5	0	-1.000	1.000	1.500	1.564	4.094	0.305	0.043	80	418	100	0	12	Error	1	-1	6	6	7462	5293	0.125	0.036	-50	0	0
5	5	13	"ctrl-Y5-10ng/ul"	"ctrl-Y5-10ng/ul"	2400	22130	100	93	104	43	41	82	82	87	55	63	12	5	0	61	68	24	35	59	59	63	27	42	10	6	0	5.500	2.444	1.292	1.903	4.174	66.537	0.003	80	417	100	13	31	2.459	11	2	22	9	8286	5432	0.309	0.185	-50	0	0
5	6	13	"EMPTY"	"EMPTY"	2580	22130	100	76	75	14	18	82	82	89	63	70	0	0	0	58	58	10	17	60	60	67	39	58	1	0	0	3.000	3.500	1.286	1.232	3.400	7.244	0.024	80	428	100	-8	-9	1.585	-6	-2	-7	-2	6005	4670	-0.222	-0.231	-75	0	0
5	7	13	"ctrl-10-50ng/ul"	"ctrl-10-50ng/ul"	2760	22130	100	74	75	15	20	76	76	79	23	29	3	0	0	55	55	7	12	58	58	61	16	26	0	0	0	0.667	0.333	1.481	1.800	2.951	34.244	0.002	80	420	100	-5	-4	-0.585	-2	-3	-1	-3	5990	4413	-0.174	-0.375	-50	0	0
5	8	13	"ctrl-108-50ng/ul"	"ctrl-108-50ng/ul"	2940	22130	100	70	71	15	21	74	74	85	83	97	0	0	0	57	58	9	15	58	58	61	22	36	1	0	0	4.000	100000.000	2.162	2.069	3.060	0.089	0.000	80	420	100	-5	-3	2.000	-4	-1	-3	0	5677	4642	-0.169	-0.136	-50	0	0
5	9	13	"ctrl-Y1-50ng/ul"	"ctrl-Y1-50ng/ul"	3110	22130	100	79	79	18	22	76	76	82	42	51	5	0	0	58	58	7	12	60	60	61	9	14	8	2	0	-1.500	-1.500	3.000	2.355	3.472	0.032	0.017	80	416	100	1	1	Error	3	-2	3	-2	6328	4679	-0.071	-0.333	-50	0	0
5	10	13	"ctrl-Y3-50ng/ul"	"ctrl-Y3-50ng/ul"	3290	22130	100	71	73	17	23	75	75	79	28	35	2	1	0	61	62	15	24	61	61	66	18	27	3	1	0	100000.000	-2.000	2.000	2.064	3.608	1.299	0.104	80	413	100	-4	-1	16.610	-4	0	-2	1	5864	4973	-0.214	-0.222	-50	0	0
5	11	13	"ctrl-Y5-50ng/ul"	"ctrl-Y5-50ng/ul"	3420	22170	70	83	105	55	52	78	78	80	23	28	37	25	0	65	84	44	52	61	61	67	22	32	31	25	0	1.250	1.174	0.889	1.094	2.850	1.184	0.603	32	207	100	9	50	0.322	5	4	27	23	3360	2690	1.087	0.773	0	0	0
5	12	13	"EMPTY"	"EMPTY"	3650	22130	100	74	78	22	28	73	73	75	21	28	15	7	0	60	73	35	47	58	58	65	35	53	17	10	0	0.500	0.333	0.800	0.761	2.992	0.119	0.033	80	435	100	3	20	-1.000	1	2	5	15	6258	5804	0.143	0.229	-75	0	0
5	13	13	"ctrl-10-100ng/ul"	"ctrl-10-100ng/ul"	3820	22130	100	72	73	16	21	74	74	89	176	197	0	0	0	55	55	7	12	58	58	63	25	39	0	0	0	0.667	0.333	2.000	2.042	3.117	23.184	0.312	80	408	100	-5	-4	-0.585	-2	-3	-1	-3	5860	4407	-0.091	-0.320	-50	0	0
5	14	13	"ctrl-108-100ng/ul"	"ctrl-108-100ng/ul"	4000	22130	100	74	80	32	40	77	77	102	148	145	1	0	0	57	57	7	12	59	59	61	13	21	2	0	0	1.500	-1.500	1.675	1.800	3.669	75.698	0.004	80	432	100	-5	1	0.585	-3	-2	3	-2	6406	4558	-0.149	-0.308	-50	0	0
5	15	13	"ctrl-Y1-100ng/ul"	"ctrl-Y1-100ng/ul"	4180	22130	100	79	91	44	48	75	75	86	57	66	8	5	0	57	58	8	13	60	60	62	13	20	3	0	0	-1.333	-8.000	4.000	3.031	2.859	35.430	0.012	80	389	100	1	14	Error	4	-3	16	-2	7251	4603	0.088	-0.308	-50	0	0
5	16	13	"ctrl-Y3-100ng/ul"	"ctrl-Y3-100ng/ul"	4350	22130	100	71	71	16	22	74	74	95	325	342	0	0	0	58	59	7	11	60	60	62	10	16	3	0	0	1.500	3.000	2.685	2.230	2.704	0.004	0.000	80	408	100	-5	-4	0.585	-3	-2	-3	-1	5717	4682	-0.074	-0.300	-50	0	0
5	17	13	"ctrl-Y5-100ng/ul"	"ctrl-Y5-100ng/ul"	4530	22130	100	71	72	13	18	74	74	77	31	40	1	0	0	61	62	9	14	65	65	68	16	23	3	0	0	0.750	0.667	1.780	1.831	2.569	6.489	0.041	80	432	100	-7	-5	-0.415	-3	-4	-2	-3	5795	4960	-0.161	-0.375	-50	0	0
5	18	13	"EMPTY"	"EMPTY"	4710	22130	100	69	69	14	20	72	72	76	21	27	3	1	0	63	65	12	18	67	67	70	17	24	7	1	0	0.750	1.500	1.333	0.988	2.631	8.528	0.000	80	442	100	-7	-5	-0.415	-3	-4	-3	-2	5514	5235	-0.333	-0.294	-75	0	0
5	19	13	"ctrl-10-400ng/ul"	"ctrl-10-400ng/ul"	4890	22130	100	67	72	18	25	71	71	76	28	36	6	1	0	63	65	16	24	62	62	64	17	26	7	3	0	-4.000	0.333	2.071	1.993	3.113	4.217	0.015	80	420	100	-3	4	Error	-4	1	1	3	5741	5192	-0.143	0.059	-50	0	0
5	20	13	"ctrl-108-400ng/ul"	"ctrl-108-400ng/ul"	5060	22130	100	64	66	15	22	71	71	73	17	23	7	2	0	58	61	16	26	62	62	63	10	15	5	2	0	1.750	5.000	2.000	1.893	3.209	7.456	0.010	80	408	100	-11	-6	0.807	-7	-4	-5	-1	5310	4855	-0.412	-0.200	-50	0	0
5	21	13	"ctrl-Y1-400ng/ul"	"ctrl-Y1-400ng/ul"	5240	22130	100	67	69	14	20	70	70	70	15	21	12	2	0	59	60	10	16	60	60	62	12	19	8	2	0	3.000	100000.000	1.167	1.282	3.022	3.204	0.008	80	400	100	-4	-1	1.585	-3	-1	-1	0	5512	4788	-0.067	-0.167	-50	0	0
5	22	13	"ctrl-Y3-400ng/ul"	"ctrl-Y3-400ng/ul"	5420	22130	100	65	66	12	18	69	69	69	15	21	6	2	0	58	58	12	20	60	60	62	13	20	5	1	0	2.000	1.500	1.600	1.556	3.337	6.173	0.003	80	400	100	-6	-5	1.000	-4	-2	-3	-2	5269	4660	-0.200	-0.308	-50	0	0
5	23	13	"ctrl-Y5-400ng/ul"	"ctrl-Y5-400ng/ul"	5600	22130	100	65	65	12	18	67	67	69	15	21	8	0	0	62	63	10	15	59	59	63	29	46	1	0	0	-0.667	-0.500	1.600	1.372	4.044	48.902	0.000	80	420	100	1	2	Error	-2	3	-2	4	5216	5066	-0.267	0.000	-50	0	0
5	24	13	"EMPTY"	"EMPTY"	5770	22130	100	67	69	15	21	68	68	72	24	33	10	1	0	58	60	14	23	60	60	65	39	60	1	1	0	0.500	100000.000	1.571	1.723	3.089	1.575	0.004	80	440	100	-3	1	-1.000	-1	-2	1	0	5553	4779	-0.125	-0.128	-75	0	0
5	1	14	""	"STM4191"	1690	22320	100	117	119	36	30	91	91	93	20	21	60	31	0	283	299	174	58	55	55	69	172	249	57	25	0	0.114	0.115	0.127	0.138	2.574	0.061	0.159	80	506	100	254	272	-3.132	26	228	28	244	9540	23927	1.300	1.337	0	0	0
5	2	14	""	"STM4520"	1870	22330	100	119	128	41	32	88	88	90	20	22	67	40	0	380	545	511	93	56	56	56	7	12	100	100	0	0.096	0.082	0.089	0.081	3.025	0.045	0.229	80	473	100	355	529	-3.386	31	324	40	489	10216	43621	1.900	69.857	0	0	0
5	3	14	""	"STM4239"	2040	22320	100	290	334	192	57	87	87	92	40	43	95	80	0	92	101	36	35	57	57	60	32	53	53	21	0	5.800	5.614	6.040	5.409	2.272	6.522	0.557	80	472	100	238	291	2.536	203	35	247	44	26734	8087	6.050	1.281	0	0	0
5	4	14	""	"STM0083"	2230	22320	110	304	312	155	49	85	85	90	38	42	96	83	0	1466	1482	624	42	60	60	69	40	57	100	100	0	0.156	0.160	0.149	0.138	1.813	0.156	0.659	80	529	100	1625	1649	-2.683	219	1406	227	1422	24982	118580	5.842	35.325	0	0	0
5	5	14	""	"STM0348"	2410	22330	120	104	105	31	29	80	80	81	17	20	55	32	0	811	819	535	65	59	59	63	21	33	93	93	0	0.032	0.033	0.035	0.037	3.507	0.033	0.366	120	589	100	776	785	-4.970	24	752	25	760	12593	98316	1.412	36.000	0	0	0
5	6	14	""	"STM1007"	2580	22320	120	225	236	128	54	81	81	83	20	24	90	89	0	2074	2133	1522	71	61	61	73	44	60	95	94	0	0.072	0.075	0.075	0.088	2.842	0.068	0.734	120	561	100	2157	2227	-3.805	144	2013	155	2072	28280	255913	7.650	46.818	0	0	0
5	7	14	"purM"	"STM2499"	2750	22310	110	284	467	457	97	79	79	81	19	23	98	95	0	1275	1910	1808	94	63	63	73	44	60	100	97	0	0.169	0.210	0.195	0.184	2.185	0.200	0.745	80	490	100	1417	2235	-2.564	205	1212	388	1847	37359	152805	20.316	41.750	0	0	0
5	8	14	"adhE"	"STM1749"	2930	22310	110	8017	8595	2759	32	77	77	83	68	81	100	100	0	5565	6060	2017	33	62	62	69	29	42	100	100	0	1.443	1.420	1.390	1.423	1.331	1.427	0.882	80	536	100	13443	14516	0.529	7940	5503	8518	5998	687562	484796	125.176	206.586	0	0	0
5	9	14	"envZ"	"STM3501"	3120	22320	110	151	173	101	58	77	77	80	23	28	78	65	0	119	178	143	80	65	65	72	24	33	77	53	0	1.370	0.850	1.071	1.195	3.825	0.992	0.227	80	548	100	128	209	0.455	74	54	96	113	13872	14242	4.043	4.417	0	0	0
5	10	14	"katG"	"STM4106"	3290	22320	90	485	642	494	76	75	75	78	21	26	100	100	0	1202	1537	1297	84	60	60	64	16	25	100	100	0	0.359	0.384	0.374	0.362	1.626	0.344	0.752	52	378	100	1552	2044	-1.478	410	1142	567	1477	33395	79906	26.857	92.063	0	0	0
5	11	14	"traT"	"PSLT103"	3470	22320	110	561	739	608	82	76	76	78	20	25	100	96	0	551	781	707	90	68	68	77	32	41	98	90	0	1.004	0.930	0.937	1.020	2.269	0.870	0.701	80	506	100	968	1376	0.006	485	483	663	713	59152	62489	33.050	22.000	0	0	0
5	12	14	"yjiS"	"STM4521"	3640	22310	120	106	113	41	36	75	75	78	23	29	63	30	0	632	718	507	70	69	69	80	52	65	99	95	0	0.055	0.059	0.061	0.058	2.581	0.053	0.456	120	572	100	594	687	-4.183	31	563	38	649	13557	86103	1.522	12.269	0	0	0
5	13	14	"yejG"	"STM2220"	3810	22310	110	1390	1395	403	28	79	79	99	166	167	97	97	0	3113	3146	724	23	70	70	96	90	93	100	100	0	0.431	0.428	0.428	0.405	1.514	0.429	0.858	80	490	100	4354	4392	-1.215	1311	3043	1316	3076	111584	251674	7.807	33.889	0	0	0
5	14	14	""	"STM2239"	3990	22310	110	154	159	39	24	75	75	80	41	51	90	46	0	3809	3629	999	27	67	67	77	53	68	100	100	0	0.021	0.024	0.021	0.022	1.846	0.020	0.555	80	510	100	3821	3646	-5.566	79	3742	84	3562	12702	290334	1.927	67.019	0	0	0
5	15	14	"dld"	"STM2167"	4160	22310	110	14419	13997	2026	14	75	75	100	234	234	100	100	0	9956	9787	1227	12	66	66	85	114	134	100	100	0	1.450	1.432	1.441	1.429	1.132	1.449	0.961	80	523	100	24234	23643	0.536	14344	9890	13922	9721	1119745	782924	59.389	85.105	0	0	0
5	16	14	"citT"	"STM0618"	4350	22300	110	159	165	51	30	75	75	106	235	221	3	0	0	6016	6115	1076	17	63	63	80	118	147	100	100	0	0.014	0.015	0.013	0.013	1.817	0.013	0.425	80	522	100	6037	6142	-6.147	84	5953	90	6052	13229	489224	0.251	51.144	0	0	0
5	17	14	""	"STM2504"	4530	22310	110	87	98	49	50	79	79	91	41	45	12	8	0	200	438	697	159	67	67	75	38	50	91	70	0	0.060	0.051	0.081	0.081	3.134	0.058	0.304	80	524	100	141	390	-4.055	8	133	19	371	7837	35027	0.171	9.553	0	0	0
5	18	14	"spaO"	"STM2891"	4700	22310	90	558	1370	1349	98	75	75	76	17	22	100	96	0	1056	2256	2333	103	62	62	66	18	27	98	98	0	0.486	0.590	0.597	0.642	2.182	0.568	0.903	52	379	100	1477	3489	-1.041	483	994	1295	2194	71216	117337	76.118	121.667	0	0	0
5	19	14	"EMPTY"	"EMPTY"	4890	22310	100	70	74	17	22	74	74	117	353	301	0	0	0	57	56	7	12	60	60	75	116	154	0	0	0	1.333	0.000	1.500	1.860	3.560	4.853	0.026	80	482	100	-7	-4	0.415	-4	-3	0	-4	5882	4466	-0.122	-0.164	-75	0	0
5	20	14	"EMPTY"	"EMPTY"	5070	22310	100	76	76	15	19	69	69	72	16	22	22	3	0	60	62	10	16	59	59	60	9	15	20	11	0	7.000	2.333	1.500	1.438	3.776	12.365	0.011	80	452	100	8	10	2.807	7	1	7	3	6069	4969	0.250	0.222	-75	0	0
5	21	14	"EMPTY"	"EMPTY"	5240	22310	100	68	70	15	21	70	70	72	18	25	13	2	0	60	60	8	13	58	58	59	13	22	8	2	0	-1.000	0.000	1.800	1.701	2.956	16.533	0.009	80	452	100	0	2	Error	-2	2	0	2	5620	4830	-0.111	0.077	-75	0	0
5	22	14	"EMPTY"	"EMPTY"	5420	22310	100	68	70	15	21	68	68	69	14	20	12	3	0	62	64	16	25	58	58	59	8	13	23	12	0	0.000	0.333	1.500	1.402	4.240	15.149	0.002	80	464	100	4	8	Error	0	4	2	6	5623	5097	0.071	0.625	-75	0	0
5	23	14	"EMPTY"	"EMPTY"	5600	22310	100	65	189	866	458	66	66	68	15	22	22	5	0	59	60	10	16	58	58	60	13	21	12	2	0	-1.000	61.500	2.000	2.178	3.667	204.548	0.039	80	452	100	0	125	Error	-1	1	123	2	15088	4834	8.067	0.000	-75	0	0
[truncated: 879,075 more chars]
