# Supplementary material for: BABAR: an R package to simplify the normalisation of common reference design microarray-based transcriptomic datasets
Source: BMC Bioinformatics. 2010 Feb 3;11:73. doi: 10.1186/1471-2105-11-73 (PMC2829013; doi:10.1186/1471-2105-11-73)
Supplement: Additional file 4 — Dataset 2. The unprocessed microarray data files and the associated .gal file for a non-heterogeneous 'good' dataset describing the transcriptomic changes of virulence genes for wild-type Salmonella and IHF mutants. [file 1471-2105-11-73-S4.ZIP › IHF_B_67B.gpr]

ATF	1.0
29	56    
"Type=GenePix Results 3"
"DateTime=2004/05/27 17:32:39"
"Settings="
"GalFile=\\Fr-netapp1a\hintoncom\Array lists\STPLMar2003.gal"
"PixelSize=10"
"Wavelengths=635	532"
"ImageFiles=\\Fr-netapp1a\hintoncom\Collaborators\Michael Mangan\New Him single transcriptomes\2004 05 27 035667B.tif 2	\\Fr-netapp1a\hintoncom\Collaborators\Michael Mangan\New Him single transcriptomes\2004 05 27 035667B.tif 3"
"NormalizationMethod=None"
"NormalizationFactors=1	1"
"JpegImage=\\Fr-netapp1a\hintoncom\Collaborators\Michael Mangan\New Him single transcriptomes\gpr\2004 05 27 035667B.jpg"
"StdDev=Type 1"
"RatioFormulations=W1/W2 (635/532)"
"FeatureType=Circular"
"Barcode="
"BackgroundSubtraction=LocalFeature"
"ImageOrigin=1120, 41960"
"JpegOrigin=1310, 42270"
"Creator=GenePix Pro 5.0.1.24"
"Scanner=GenePix 4000A [48450]"
"FocusPosition=0"
"Temperature=37.88"
"LinesAveraged=2"
"Comment="
"PMTGain=590	500"
"ScanPower=100	100"
"LaserPower=1.82	1.62"
"Filters=<Empty>	<Empty>"
"ScanRegion=112,4196,1940,5876"
"Supplier="
"Block"	"Column"	"Row"	"Name"	"ID"	"X"	"Y"	"Dia."	"F635 Median"	"F635 Mean"	"F635 SD"	"F635 CV"	"B635"	"B635 Median"	"B635 Mean"	"B635 SD"	"B635 CV"	"% > B635+1SD"	"% > B635+2SD"	"F635 % Sat."	"F532 Median"	"F532 Mean"	"F532 SD"	"F532 CV"	"B532"	"B532 Median"	"B532 Mean"	"B532 SD"	"B532 CV"	"% > B532+1SD"	"% > B532+2SD"	"F532 % Sat."	"Ratio of Medians (635/532)"	"Ratio of Means (635/532)"	"Median of Ratios (635/532)"	"Mean of Ratios (635/532)"	"Ratios SD (635/532)"	"Rgn Ratio (635/532)"	"Rgn R2 (635/532)"	"F Pixels"	"B Pixels"	"Circularity"	"Sum of Medians (635/532)"	"Sum of Means (635/532)"	"Log Ratio (635/532)"	"F635 Median - B635"	"F532 Median - B532"	"F635 Mean - B635"	"F532 Mean - B532"	"F635 Total Intensity"	"F532 Total Intensity"	"SNR 635"	"SNR 532"	"Flags"	"Normalize"	"Autoflag"
1	1	1	"yiiD"	"STM4029"	1590	42510	120	136	161	202	125	57	57	58	12	20	92	85	0	1496	1559	690	44	56	56	66	34	51	99	99	0	0.055	0.069	0.053	0.053	2.316	0.062	0.159	120	648	100	1519	1607	-4.188	79	1440	104	1503	19368	187052	8.583	43.912	0	0	0
1	2	1	"yjiY"	"STM4532"	1760	42510	120	80	88	34	38	51	51	53	13	24	79	52	0	1053	1211	773	63	62	62	86	89	103	95	94	0	0.029	0.032	0.035	0.034	2.505	0.027	0.432	120	565	100	1020	1186	-5.095	29	991	37	1149	10528	145307	2.692	12.640	0	0	0
1	3	1	"glpG"	"STM3524"	1960	42510	120	117	146	88	60	48	48	49	13	26	91	84	0	1996	2317	1825	78	69	69	94	93	98	97	95	0	0.036	0.044	0.044	0.046	2.773	0.036	0.604	120	527	100	1996	2346	-4.804	69	1927	98	2248	17546	278009	7.462	23.903	0	0	0
1	4	1	"yhjC"	"STM3607"	2120	42510	120	89	104	56	53	47	47	50	30	60	63	35	0	2339	3526	3553	100	69	69	92	93	101	100	98	0	0.019	0.016	0.016	0.016	2.550	0.014	0.462	120	520	100	2312	3514	-5.756	42	2270	57	3457	12531	423163	1.800	36.925	0	0	0
1	5	1	"dacB"	"STM3300"	2300	42510	120	198	258	202	78	48	48	52	29	55	93	80	0	3315	4761	4552	95	74	74	92	57	61	100	100	0	0.046	0.045	0.042	0.046	2.254	0.039	0.784	120	536	100	3391	4897	-4.433	150	3241	210	4687	30958	571325	7.103	81.912	0	0	0
1	6	1	"yqjD"	"STM3229"	2480	42510	140	660	1036	1036	100	48	48	54	32	59	94	89	0	339	433	328	75	67	67	91	99	108	81	61	0	2.250	2.699	2.360	2.281	3.182	3.617	0.612	156	664	100	884	1354	1.170	612	272	988	366	161627	67478	30.688	3.455	0	0	0
1	7	1	"yfhP"	"STM2544"	2670	42510	120	182	234	181	77	44	44	49	21	42	98	95	0	1259	1530	1062	69	55	55	75	54	72	98	97	0	0.115	0.129	0.116	0.122	2.273	0.111	0.564	120	506	100	1342	1665	-3.125	138	1204	190	1475	28108	183591	8.810	26.944	0	0	0
1	8	1	""	"STM0660"	2840	42510	120	189	221	128	57	44	44	46	13	28	97	95	0	3194	3584	2306	64	70	70	113	93	82	99	99	0	0.046	0.050	0.048	0.047	1.982	0.046	0.732	120	506	100	3269	3691	-4.429	145	3124	177	3514	26564	430120	13.462	37.323	0	0	0
1	9	1	""	"STM0672"	3020	42510	120	192	189	41	21	48	48	68	53	77	96	84	0	4845	4865	954	19	104	104	144	117	81	100	100	0	0.030	0.030	0.030	0.028	1.604	0.026	0.671	120	535	100	4885	4902	-5.041	144	4741	141	4761	22632	583740	2.283	40.350	0	0	0
1	10	1	"nagB"	"STM0684"	3200	42520	130	4761	4725	624	13	68	68	95	83	87	100	100	0	9765	9281	2065	22	105	105	154	162	105	99	99	0	0.486	0.508	0.492	0.552	1.792	0.482	0.940	120	584	100	14353	13833	-1.042	4693	9660	4657	9176	567012	1113773	55.783	56.340	0	0	0
1	11	1	"ybfN"	"STM0688"	3370	42520	120	173	177	64	36	52	52	280	1286	459	0	0	0	1521	1640	809	49	81	81	208	616	296	88	57	0	0.084	0.080	0.081	0.080	1.830	0.074	0.147	120	518	100	1561	1684	-3.573	121	1440	125	1559	21275	196845	-0.080	2.325	0	0	0
1	12	1	"eutH"	"STM2460"	3550	42510	120	448	576	900	156	66	66	654	2320	354	3	1	0	10416	9790	2856	29	177	177	664	1237	186	97	96	0	0.037	0.053	0.036	0.039	1.800	0.113	0.042	120	541	100	10621	10123	-4.744	382	10239	510	9613	69073	1174805	-0.034	7.378	0	0	0
1	13	1	"ubiE"	"STM3970"	3730	42510	120	2490	2428	814	33	63	63	108	103	95	100	100	0	11493	11253	3069	27	218	218	471	599	127	100	100	0	0.215	0.214	0.211	0.209	1.380	0.207	0.870	120	524	100	13702	13400	-2.216	2427	11275	2365	11035	291399	1350415	22.524	18.000	0	0	0
1	14	1	""	"STM3966"	3900	42510	130	1627	1597	374	23	49	49	52	15	28	100	100	0	16418	16078	2600	16	131	131	176	154	87	100	100	0	0.097	0.097	0.098	0.095	1.270	0.096	0.918	120	597	100	17865	17495	-3.368	1578	16287	1548	15947	191687	1929354	103.000	103.260	0	0	0
1	15	1	"yigL"	"STM3962"	4090	42520	130	817	823	314	38	48	48	49	13	26	100	100	0	8964	8597	3594	41	91	91	138	137	99	99	99	0	0.087	0.091	0.088	0.095	1.697	0.083	0.812	120	585	100	9642	9281	-3.528	769	8873	775	8506	98771	1031615	59.538	61.745	0	0	0
1	16	1	"recQ"	"STM3958"	4270	42510	130	451	478	185	38	46	46	48	12	25	100	100	0	3461	3587	1129	31	75	75	99	67	67	100	100	0	0.120	0.123	0.118	0.118	1.512	0.120	0.772	120	576	100	3791	3944	-3.064	405	3386	432	3512	57386	430450	35.833	52.060	0	0	0
1	17	1	"yigG"	"STM3954"	4440	42520	130	596	610	195	31	46	46	49	14	28	100	100	0	5093	4932	1521	30	94	94	128	102	79	99	99	0	0.110	0.117	0.110	0.122	1.857	0.106	0.790	120	517	100	5549	5402	-3.184	550	4999	564	4838	73240	591895	40.071	47.098	0	0	0
1	18	1	"yigB"	"STM3950"	4620	42510	140	1111	1096	279	25	47	47	50	15	30	100	99	0	10658	10494	2714	25	74	74	120	114	95	99	99	0	0.101	0.101	0.101	0.101	1.665	0.097	0.920	156	690	100	11648	11469	-3.314	1064	10584	1049	10420	170937	1637018	69.733	91.000	0	0	0
1	19	1	"sgaB"	"STM4384"	4810	42510	100	67	86	56	65	47	47	52	24	46	42	23	0	212	359	504	140	63	63	86	91	105	61	43	0	0.134	0.132	0.181	0.171	3.057	0.073	0.256	80	396	100	169	335	-2.897	20	149	39	296	6877	28691	1.417	3.000	-50	0	0
1	20	1	"cycA"	"STM4398"	4970	42520	130	2904	3380	2727	80	49	49	57	38	66	99	98	0	8889	11864	10126	85	73	73	111	140	126	100	99	0	0.324	0.283	0.287	0.277	2.189	0.258	0.832	120	566	100	11671	15122	-1.627	2855	8816	3331	11791	405659	1423714	87.447	83.950	0	0	0
1	21	1	"ytfM"	"STM4409"	5150	42520	130	219	291	197	67	49	49	63	74	117	80	55	0	2987	3470	2130	61	73	73	108	183	169	99	98	0	0.058	0.071	0.058	0.064	2.135	0.062	0.597	120	599	100	3084	3639	-4.099	170	2914	242	3397	34928	416388	3.081	18.372	0	0	0
1	22	1	""	"STM4418"	5330	42520	130	97	124	92	74	46	46	60	72	120	31	16	0	2528	3772	3938	104	64	64	78	133	170	99	99	0	0.021	0.021	0.020	0.018	2.190	0.019	0.417	120	579	100	2515	3786	-5.594	51	2464	78	3708	14926	452609	0.889	27.774	0	0	0
1	23	1	""	"STM4422"	5510	42510	140	57	70	37	52	43	43	47	27	57	28	14	0	276	408	413	101	62	62	96	263	273	40	19	0	0.065	0.078	0.080	0.084	3.251	0.038	0.174	156	689	100	228	373	-3.934	14	214	27	346	10845	63587	0.852	1.186	0	0	0
1	24	1	"srfJ"	"STM4426"	5690	42510	130	70	116	143	123	43	43	45	12	26	75	53	0	2491	5751	7069	122	69	69	109	252	231	100	94	0	0.011	0.013	0.012	0.011	2.923	0.009	0.242	120	730	100	2449	5755	-6.487	27	2422	73	5682	13976	690152	5.917	22.389	0	0	0
1	1	2	"yaiC"	"STM0385"	1590	42700	110	143	191	140	73	57	57	57	14	24	92	82	0	984	1494	1551	103	57	57	75	65	86	100	93	0	0.093	0.093	0.090	0.097	2.540	0.070	0.627	80	465	100	1013	1571	-3.430	86	927	134	1437	15252	119559	9.571	21.831	0	0	0
1	2	2	"mopB"	"STM4329"	1790	42700	120	249	619	805	130	52	52	53	16	30	93	85	0	190	436	582	133	56	56	79	73	92	59	46	0	1.470	1.492	1.894	1.753	3.358	1.609	0.482	120	426	100	331	947	0.556	197	134	567	380	74309	52312	35.375	4.890	0	0	0
1	3	2	"phoP"	"STM1231"	1970	42690	120	1213	1283	833	64	47	47	51	34	66	96	95	0	1308	1412	802	56	57	57	76	91	119	95	91	0	0.932	0.912	0.858	0.835	2.193	0.952	0.745	120	415	100	2417	2591	-0.102	1166	1251	1236	1355	153953	169498	36.235	14.681	0	0	0
1	4	2	"otsA"	"STM1928"	2150	42700	110	1143	1206	666	55	46	46	50	34	68	100	98	0	2589	2879	1528	53	64	64	96	133	138	100	98	0	0.434	0.412	0.400	0.404	1.637	0.292	0.613	80	431	100	3622	3975	-1.203	1097	2525	1160	2815	96453	230308	34.000	20.925	0	0	0
1	5	2	"thiF"	"STM4162"	2330	42690	110	60	68	30	44	47	47	50	22	44	36	13	0	657	1185	1271	107	65	65	98	112	114	86	75	0	0.022	0.019	0.021	0.027	4.022	0.016	0.253	80	387	100	605	1141	-5.509	13	592	21	1120	5408	94795	0.818	9.705	0	0	0
1	6	2	"hemE"	"STM4167"	2500	42690	130	118	146	120	82	49	49	63	60	95	53	25	0	1273	1750	1784	101	61	61	97	116	119	97	90	0	0.057	0.057	0.060	0.057	2.682	0.053	0.617	120	421	100	1281	1786	-4.135	69	1212	97	1689	17508	209973	1.383	14.250	0	0	0
1	7	2	"bfr"	"STM3443"	2680	42690	130	481	1938	2412	124	46	46	57	48	84	90	81	0	333	871	1040	119	60	60	87	95	109	60	54	0	1.593	2.333	2.184	2.429	3.039	2.592	0.741	120	425	100	708	2703	0.672	435	273	1892	811	232546	104482	39.188	8.253	0	0	0
1	8	2	"stfA"	"STM0195"	2870	42690	120	133	223	337	151	42	42	45	14	31	74	69	0	1615	2143	2226	103	55	55	70	52	74	95	85	0	0.058	0.087	0.061	0.062	2.909	0.088	0.447	120	421	100	1651	2269	-4.100	91	1560	181	2088	26769	257184	12.714	39.865	0	0	0
1	9	2	"hemL"	"STM0202"	3030	42690	110	141	166	101	60	44	44	50	22	44	88	71	0	490	819	672	82	59	59	98	100	102	95	83	0	0.225	0.161	0.161	0.160	2.669	0.128	0.639	80	429	100	528	882	-2.152	97	431	122	760	13269	65500	5.273	7.210	0	0	0
1	10	2	"eutD"	"STM2466"	3200	42690	100	54	81	55	67	49	49	70	63	90	27	8	0	446	1421	1898	133	68	68	163	396	242	50	41	0	0.013	0.024	0.033	0.045	6.650	0.019	0.292	80	399	100	383	1385	-6.240	5	378	32	1353	6510	113716	0.175	3.177	0	0	0
1	11	2	"crr"	"STM2433"	3410	42700	130	518	2091	2713	129	53	53	703	2452	348	32	18	0	317	1060	1373	129	68	68	452	1288	284	27	16	0	1.867	2.054	1.766	1.745	3.028	2.224	0.821	120	486	100	714	3030	0.901	465	249	2038	992	250865	127231	0.566	0.472	0	0	0
1	12	2	"prpD"	"STM0370"	3580	42690	110	184	260	247	95	52	52	882	2774	314	0	0	0	648	1088	1176	108	63	63	533	1415	265	30	7	0	0.226	0.203	0.228	0.190	3.400	1.966	0.496	80	373	100	717	1233	-2.148	132	585	208	1025	20775	87042	-0.224	0.392	0	0	0
1	13	2	"spaQ"	"STM2889"	3750	42700	120	130	150	87	58	47	47	54	31	57	83	61	0	988	1160	1107	95	55	55	103	162	157	95	88	0	0.089	0.093	0.085	0.087	2.106	0.062	0.512	120	410	100	1016	1208	-3.491	83	933	103	1105	17956	139151	3.097	6.525	0	0	0
1	14	2	"yfeJ"	"STM2437"	3930	42700	130	90	115	69	60	46	46	47	11	23	92	79	0	1828	2408	2111	87	61	61	90	74	82	98	96	0	0.025	0.029	0.027	0.027	2.763	0.025	0.651	120	431	100	1811	2416	-5.328	44	1767	69	2347	13830	288910	6.182	31.324	0	0	0
1	15	2	"fabH"	"STM1193"	4100	42700	120	198	293	292	99	47	47	50	15	30	98	94	0	2277	3568	4024	112	62	62	87	66	75	100	97	0	0.068	0.070	0.074	0.075	2.242	0.061	0.706	120	397	100	2366	3752	-3.875	151	2215	246	3506	35212	428182	16.200	52.742	0	0	0
1	16	2	"flgN"	"STM1171"	4280	42690	120	383	470	392	83	46	46	50	18	36	100	97	0	1240	1418	1069	75	57	57	89	196	220	95	85	0	0.285	0.312	0.291	0.290	2.051	0.270	0.617	120	439	100	1520	1785	-1.812	337	1183	424	1361	56429	170116	23.333	6.781	0	0	0
1	17	2	"phsC"	"STM2063"	4470	42690	120	422	482	277	57	45	45	47	16	34	100	98	0	3133	3578	2300	64	53	53	75	77	102	100	100	0	0.122	0.124	0.132	0.120	1.904	0.111	0.714	120	362	100	3457	3962	-3.030	377	3080	437	3525	57875	429408	27.188	45.494	0	0	0
1	18	2	"pefB"	"PSLT019"	4640	42700	120	53	60	25	41	43	43	46	19	41	32	11	0	1368	2284	2808	122	60	60	84	92	109	99	96	0	0.008	0.008	0.009	0.009	3.715	0.005	0.139	120	378	100	1318	2241	-7.031	10	1308	17	2224	7146	274101	0.737	23.913	0	0	0
1	19	2	""	"PSLT046"	4810	42700	120	593	1044	1299	124	44	44	48	21	43	90	89	0	1550	3155	3894	123	64	64	90	91	101	86	82	0	0.369	0.324	0.349	0.363	3.226	0.296	0.741	120	419	100	2035	4091	-1.437	549	1486	1000	3091	125322	378604	47.429	33.681	0	0	0
1	20	2	"rlgA"	"PSLT045"	4970	42680	100	220	777	971	124	46	46	62	81	130	57	51	0	1161	3875	4731	122	67	67	135	329	243	58	53	0	0.159	0.192	0.188	0.231	3.880	0.186	0.822	80	340	100	1268	4539	-2.652	174	1094	731	3808	62135	309980	8.827	11.368	0	0	0
1	21	2	"udp"	"STM3968"	5150	42690	110	297	1218	2062	169	49	49	79	123	155	60	51	0	466	1658	2563	154	72	72	147	341	231	51	41	0	0.629	0.737	0.855	0.745	4.149	0.732	0.710	80	449	100	642	2755	-0.668	248	394	1169	1586	97426	132668	9.260	4.431	0	0	0
1	22	2	"hns"	"STM1751"	5350	42690	110	721	4265	5838	136	47	47	68	107	157	67	60	0	437	1584	1870	118	63	63	117	220	188	53	50	0	1.802	2.773	2.533	2.173	3.859	3.538	0.730	80	418	100	1048	5739	0.850	674	374	4218	1521	341221	126750	39.224	6.668	0	0	0
1	23	2	"prgI"	"STM2873"	5510	42690	110	203	1166	1480	126	45	45	50	34	68	71	65	0	359	1512	1816	120	57	57	107	243	227	55	45	0	0.523	0.770	0.796	0.881	3.259	0.750	0.775	80	395	100	460	2576	-0.935	158	302	1121	1455	93293	120958	32.824	5.782	0	0	0
1	24	2	"prfC"	"STM4560"	5690	42700	110	92	214	224	104	44	44	49	31	63	51	47	0	306	2352	3204	136	59	59	129	343	265	48	48	0	0.194	0.074	0.120	0.161	5.015	0.061	0.678	80	481	100	295	2463	-2.363	48	247	170	2293	17157	188173	5.323	6.481	0	0	0
1	1	3	"iclR"	"STM4187"	1620	42850	120	100	146	114	78	53	53	55	14	25	72	62	0	1078	1791	1866	104	56	56	71	61	85	92	85	0	0.046	0.054	0.056	0.053	2.522	0.049	0.666	120	522	100	1069	1828	-4.443	47	1022	93	1735	17485	214920	6.500	28.197	0	0	0
1	2	3	"hisQ"	"STM2353"	1800	42860	120	107	162	136	83	47	47	47	10	21	81	72	0	878	1788	2051	114	53	53	61	30	49	95	92	0	0.073	0.066	0.073	0.081	3.226	0.060	0.805	120	382	100	885	1850	-3.781	60	825	115	1735	19385	214541	11.500	57.567	0	0	0
1	3	3	"rpsP"	"STM2676"	1960	42850	100	63	107	81	75	45	45	48	20	41	50	37	0	97	318	340	106	53	53	67	64	95	48	46	0	0.409	0.234	0.276	0.330	3.723	0.186	0.484	80	346	100	62	327	-1.290	18	44	62	265	8579	25466	2.950	3.922	0	0	0
1	4	3	"ilvH"	"STM0117"	2140	42860	110	96	181	152	83	46	46	51	26	50	58	50	0	1156	1788	1718	96	61	61	125	252	201	68	62	0	0.046	0.078	0.095	0.076	3.208	0.075	0.618	80	448	100	1145	1862	-4.453	50	1095	135	1727	14496	143036	5.000	6.599	0	0	0
1	5	3	"putP"	"STM1125"	2340	42860	130	111	210	217	103	47	47	56	47	83	54	44	0	526	1532	1966	128	80	80	186	402	216	53	40	0	0.143	0.112	0.171	0.169	3.649	0.084	0.577	120	533	100	510	1615	-2.801	64	446	163	1452	25173	183889	3.277	3.348	0	0	0
1	6	3	"hfq"	"STM4361"	2490	42850	80	477	710	672	94	48	48	85	115	135	69	57	0	508	559	431	77	69	69	119	157	131	67	57	0	0.977	1.351	1.374	1.294	2.255	1.441	0.727	52	238	100	868	1152	-0.033	429	439	662	490	36940	29076	5.435	2.803	0	0	0
1	7	3	"cbiK"	"STM2025"	2680	42860	140	140	266	284	106	47	47	68	85	125	51	35	0	563	1303	1634	125	79	79	123	162	131	77	58	0	0.192	0.179	0.174	0.182	2.831	0.147	0.626	156	487	100	577	1443	-2.380	93	484	219	1224	41515	203307	2.329	7.284	0	0	0
1	8	3	"cboQ"	"STM2021"	2860	42870	120	67	147	187	127	43	43	44	12	27	59	49	0	315	1562	2374	151	60	60	91	81	89	61	55	0	0.094	0.069	0.084	0.100	4.796	0.065	0.711	120	446	100	279	1606	-3.409	24	255	104	1502	17695	187415	8.583	18.160	0	0	0
1	9	3	"umuD"	"STM1998"	3050	42890	80	66	77	37	48	44	44	45	13	28	57	44	0	377	607	643	105	61	61	148	382	258	46	23	0	0.070	0.060	0.067	0.067	2.370	0.032	0.446	52	287	100	338	579	-3.844	22	316	33	546	3987	31544	2.462	1.202	0	0	0
1	10	3	"uhpB"	"STM3789"	3240	42860	110	56	73	47	64	44	44	49	22	44	36	25	0	468	1654	2309	139	66	66	209	635	303	45	36	0	0.030	0.018	0.029	0.051	5.764	0.018	0.633	80	443	100	414	1617	-5.066	12	402	29	1588	5809	132293	1.091	2.276	0	0	0
1	11	3	"trpC"	"STM1725"	3400	42870	120	74	110	80	72	45	45	49	25	51	50	43	0	917	2644	3186	120	62	62	94	96	102	74	68	0	0.034	0.025	0.032	0.039	3.654	0.022	0.692	120	381	100	884	2647	-4.882	29	855	65	2582	13207	317299	2.440	26.563	0	0	0
1	12	3	"rpoN"	"STM3320"	3580	42870	120	158	399	620	155	43	43	47	23	48	71	64	0	333	912	1567	171	54	54	75	71	94	65	56	0	0.412	0.415	0.507	0.457	3.881	0.356	0.745	120	406	100	394	1214	-1.279	115	279	356	858	47829	109407	15.304	11.789	0	0	0
1	13	3	"phnW"	"STM0431"	3750	42870	120	52	59	24	40	44	44	51	76	149	3	0	0	1022	1318	1290	97	55	55	106	330	311	78	62	0	0.008	0.012	0.013	0.014	3.403	0.011	0.342	120	462	100	975	1278	-6.917	8	967	15	1263	7078	158214	0.105	3.673	0	0	0
1	14	3	""	"STM4141"	3920	42860	100	60	61	21	34	44	44	53	88	166	1	0	0	98	114	54	47	57	57	123	378	307	0	0	0	0.390	0.298	0.360	0.363	3.601	0.092	0.146	80	348	100	57	74	-1.358	16	41	17	57	4894	9099	0.091	-0.024	-50	0	0
1	15	3	""	"STM0346"	4110	42870	120	54	62	31	50	46	46	49	15	30	31	18	0	950	1496	1957	130	59	59	93	203	218	84	72	0	0.009	0.011	0.016	0.017	2.817	0.010	0.266	120	448	100	899	1453	-6.799	8	891	16	1437	7460	179527	0.867	6.911	0	0	0
1	16	3	""	"STM1042"	4310	42880	120	58	76	61	80	50	50	58	33	56	22	9	0	355	1046	1873	179	61	61	100	203	203	61	45	0	0.027	0.026	0.038	0.047	6.064	0.021	0.235	120	438	100	302	1011	-5.200	8	294	26	985	9134	125480	0.545	4.660	0	0	0
1	17	3	"sirC"	"STM1774"	4480	42860	130	54	62	27	43	46	46	56	35	62	14	5	0	350	504	505	100	56	56	77	60	77	75	66	0	0.027	0.036	0.055	0.059	5.299	0.021	0.060	120	364	100	302	464	-5.200	8	294	16	448	7382	60430	0.171	7.117	0	0	0
1	18	3	"orf70"	"STM1388"	4620	42870	110	59	63	23	36	43	43	45	18	40	42	16	0	138	270	305	112	58	58	82	102	124	42	33	0	0.200	0.094	0.148	0.147	3.031	0.069	0.412	80	337	100	96	232	-2.322	16	80	20	212	5035	21633	1.000	1.843	0	0	0
1	19	3	"traB"	"PSLT081"	4820	42870	120	69	76	33	43	43	43	45	17	37	62	33	0	3377	4004	3264	81	63	63	92	101	109	100	100	0	0.008	0.008	0.008	0.007	2.582	0.007	0.505	120	435	100	3340	3974	-6.994	26	3314	33	3941	9147	480427	1.824	38.733	0	0	0
1	20	3	"trbI"	"PSLT089"	5000	42870	120	55	68	45	66	44	44	52	63	121	11	5	0	711	1663	2281	137	59	59	108	278	257	67	55	0	0.017	0.015	0.019	0.023	5.360	0.012	0.378	120	437	100	663	1628	-5.889	11	652	24	1604	8188	199587	0.254	5.594	0	0	0
1	21	3	""	"PSLT093"	5180	42870	120	57	75	117	156	45	45	54	86	159	3	1	0	507	764	722	94	64	64	107	161	150	82	60	0	0.027	0.043	0.034	0.031	3.911	0.022	0.021	120	431	100	455	730	-5.206	12	443	30	700	9029	91697	0.244	4.081	0	0	0
1	22	3	"traF"	"PSLT097"	5360	42870	130	68	82	47	57	44	44	49	50	102	24	10	0	2060	3337	4231	126	64	64	100	114	114	93	90	0	0.012	0.012	0.013	0.014	3.286	0.009	0.160	120	446	100	2020	3311	-6.378	24	1996	38	3273	9841	400390	0.660	28.395	0	0	0
1	23	3	"traG"	"PSLT101"	5530	42870	120	86	110	78	70	44	44	48	23	47	67	46	0	1962	2844	2843	99	61	61	100	140	140	100	96	0	0.022	0.024	0.023	0.023	2.398	0.021	0.606	120	407	100	1943	2849	-5.500	42	1901	66	2783	13209	341289	2.696	19.600	0	0	0
1	24	3	""	"PSLT106"	5700	42870	120	81	122	114	93	42	42	44	11	25	75	60	0	852	1392	1655	118	57	57	94	198	210	77	68	0	0.049	0.060	0.058	0.066	3.875	0.052	0.643	120	517	100	834	1415	-4.349	39	795	80	1335	14600	167074	7.091	6.556	0	0	0
1	1	4	""	"STM1656"	1620	43040	110	111	159	144	90	50	50	51	14	27	82	72	0	2379	3392	3140	92	55	55	70	101	144	100	100	0	0.026	0.033	0.029	0.026	2.237	0.033	0.692	80	471	100	2385	3446	-5.252	61	2324	109	3337	12732	271341	7.714	32.891	0	0	0
1	2	4	""	"STM2716"	1790	43040	120	50	52	15	28	46	46	48	13	27	27	11	0	142	181	131	72	55	55	66	40	60	75	52	0	0.046	0.048	0.113	0.132	4.538	0.038	0.097	120	428	100	91	132	-4.443	4	87	6	126	6286	21759	0.308	2.875	0	0	0
1	3	4	""	"STM2722"	1970	43050	120	54	59	20	33	45	45	53	68	128	2	0	0	1908	2819	3863	137	56	56	89	248	278	95	86	0	0.005	0.005	0.008	0.007	3.476	0.003	0.318	120	472	100	1861	2777	-7.685	9	1852	14	2763	7047	338315	0.088	11.008	0	0	0
1	4	4	""	"STM1618"	2150	43030	110	113	134	103	76	45	45	52	36	69	81	45	0	2272	2631	1849	70	60	60	176	412	234	100	96	0	0.031	0.035	0.033	0.029	2.074	0.038	0.605	80	474	100	2280	2660	-5.024	68	2212	89	2571	10751	210491	2.278	5.959	0	0	0
1	5	4	""	"STM1675"	2360	43040	110	60	96	98	102	46	46	53	37	69	28	20	0	635	1464	2709	185	82	82	214	458	214	57	28	0	0.025	0.036	0.038	0.038	3.695	0.032	0.729	80	420	100	567	1432	-5.304	14	553	50	1382	7700	117152	1.162	2.729	0	0	0
1	6	4	""	"STM1664"	2510	43040	120	80	92	49	53	45	45	58	70	120	14	4	0	1994	2278	1624	71	81	81	113	107	94	97	96	0	0.018	0.021	0.017	0.019	2.279	0.021	0.615	120	447	100	1948	2244	-5.772	35	1913	47	2197	11010	273336	0.486	20.234	0	0	0
1	7	4	"pyrH"	"STM0218"	2680	43030	110	90	218	373	171	45	45	49	26	53	60	46	0	644	2027	3937	194	80	80	139	308	221	56	48	0	0.080	0.089	0.087	0.110	3.900	0.093	0.833	80	384	100	609	2120	-3.648	45	564	173	1947	17411	162151	6.500	6.130	0	0	0
1	8	4	"accA"	"STM0232"	2870	43040	120	483	473	173	36	43	43	47	24	51	99	98	0	2635	2566	922	35	72	72	133	281	211	99	99	0	0.172	0.172	0.172	0.167	1.601	0.161	0.811	120	479	100	3003	2924	-2.542	440	2563	430	2494	56793	307884	17.750	8.658	0	0	0
1	9	4	"panC"	"STM0181"	3060	43040	130	118	143	108	75	44	44	59	91	154	37	8	0	1962	2545	2710	106	67	67	153	470	307	90	81	0	0.039	0.040	0.038	0.039	2.039	0.031	0.294	120	534	100	1969	2577	-4.679	74	1895	99	2478	17111	305400	0.923	5.089	0	0	0
1	10	4	"sbmC"	"STM2061"	3240	43040	110	231	357	415	116	47	47	66	105	159	57	46	0	153	365	469	128	66	66	149	481	322	18	11	0	2.115	1.037	1.082	1.100	3.780	0.918	0.528	80	403	100	271	609	1.081	184	87	310	299	28521	29237	2.771	0.449	0	0	0
1	11	4	"yeeO"	"STM2013"	3400	43040	130	97	110	72	65	46	46	47	18	38	75	57	0	2221	2959	2865	96	66	66	97	85	87	99	97	0	0.024	0.022	0.022	0.021	2.516	0.021	0.642	120	437	100	2206	2957	-5.401	51	2155	64	2893	13204	355100	3.500	33.671	0	0	0
1	12	4	"rcsA"	"STM1982"	3570	43050	120	86	100	52	52	45	45	46	12	26	79	67	0	2133	2897	2431	83	60	60	83	68	81	100	100	0	0.020	0.019	0.019	0.017	2.626	0.016	0.578	120	501	100	2114	2892	-5.660	41	2073	55	2837	11969	347628	4.500	41.382	0	0	0
1	13	4	"yjbB"	"STM4189"	3780	43050	70	79	86	38	44	47	47	48	15	31	68	53	0	421	468	319	68	73	73	90	61	67	87	71	0	0.092	0.099	0.111	0.099	3.144	0.073	0.395	32	224	100	380	434	-3.443	32	348	39	395	2762	14978	2.533	6.197	0	0	0
1	14	4	"ubiA"	"STM4234"	3940	43050	120	163	209	166	79	46	46	53	75	141	70	34	0	2601	3344	3160	94	60	60	108	322	298	100	99	0	0.046	0.050	0.047	0.046	1.836	0.048	0.764	120	480	100	2658	3447	-4.441	117	2541	163	3284	25117	401254	2.080	10.050	0	0	0
1	15	4	""	"STM4242"	4110	43040	130	620	793	688	86	50	50	51	12	23	100	100	0	5724	6899	5207	75	59	59	70	56	80	100	100	0	0.101	0.109	0.104	0.100	1.640	0.108	0.826	120	491	100	6235	7583	-3.313	570	5665	743	6840	95157	827877	61.833	121.946	0	0	0
1	16	4	""	"STM4272"	4290	43040	110	86	103	49	47	57	57	64	32	50	47	22	0	1617	2120	1557	73	61	61	93	161	173	100	100	0	0.019	0.022	0.020	0.020	2.738	0.021	0.543	80	387	100	1585	2105	-5.746	29	1556	46	2059	8261	169568	1.219	12.590	0	0	0
1	17	4	"yjcG"	"STM4273"	4470	43050	130	2573	3101	2019	65	58	58	65	33	50	100	100	0	3767	4435	3183	71	63	63	98	166	169	100	100	0	0.679	0.696	0.718	0.701	1.617	0.621	0.699	120	382	100	6219	7415	-0.559	2515	3704	3043	4372	372136	532213	92.000	26.127	0	0	0
1	18	4	"sixA"	"STM2387"	4610	43050	150	139	220	245	111	48	48	57	34	59	84	58	0	384	571	654	114	61	61	90	105	116	86	70	0	0.282	0.337	0.295	0.310	2.462	0.474	0.685	156	475	100	414	682	-1.828	91	323	172	510	34335	89102	4.794	4.581	0	0	0
1	19	4	"fes"	"STM0586"	4810	43040	120	46	50	16	32	45	45	124	548	441	0	0	0	201	443	548	123	60	60	105	198	188	45	33	0	0.007	0.013	0.040	0.042	4.893	1.077	0.065	120	460	100	142	388	-7.140	1	141	5	383	6041	53100	-0.135	1.707	0	0	0
1	20	4	"maa"	"STM0472"	5000	43040	130	118	250	517	206	45	45	120	549	457	6	4	0	661	849	708	83	60	60	99	190	191	90	70	0	0.121	0.260	0.120	0.143	2.939	1.376	0.185	120	457	100	674	994	-3.041	73	601	205	789	30049	101889	0.237	3.947	0	0	0
1	21	4	"ybbJ"	"STM0500"	5180	43040	130	82	101	71	70	45	45	49	49	100	37	15	0	305	385	320	83	60	60	72	36	50	94	84	0	0.151	0.172	0.165	0.161	2.489	0.132	0.401	120	428	100	282	381	-2.727	37	245	56	325	12138	46214	1.061	8.694	0	0	0
1	22	4	"allD"	"STM0528"	5350	43050	120	77	84	38	45	44	44	49	26	53	57	23	0	2587	2758	1615	58	62	62	107	350	327	96	94	0	0.013	0.015	0.013	0.012	2.601	0.013	0.395	120	422	100	2558	2736	-6.258	33	2525	40	2696	10041	330964	1.346	7.574	0	0	0
1	23	4	"yfdH"	"STM0558"	5530	43050	130	64	70	30	42	44	44	47	18	38	52	21	0	3107	4065	3724	91	59	59	73	50	68	100	100	0	0.007	0.006	0.007	0.006	2.371	0.005	0.413	120	409	100	3068	4032	-7.252	20	3048	26	4006	8382	487800	1.278	79.840	0	0	0
1	24	4	""	"STM0573"	5700	43050	120	55	64	33	51	41	41	43	10	23	58	40	0	848	1170	1002	85	56	56	63	33	52	96	96	0	0.018	0.021	0.020	0.019	3.295	0.021	0.478	120	502	100	806	1137	-5.822	14	792	23	1114	7728	140451	2.100	33.545	0	0	0
1	1	5	""	"STM1836"	1610	43210	110	123	135	64	47	47	47	48	13	27	97	96	0	3722	4157	2249	54	51	51	66	114	172	100	100	0	0.021	0.021	0.021	0.020	1.743	0.020	0.657	80	500	100	3747	4194	-5.594	76	3671	88	4106	10780	332538	6.692	35.886	0	0	0
1	2	5	"ycgN"	"STM1811"	1800	43220	120	107	121	71	58	45	45	47	12	25	94	86	0	1681	1978	1664	84	52	52	70	97	138	100	98	0	0.038	0.039	0.040	0.038	2.072	0.035	0.772	120	392	100	1691	2002	-4.716	62	1629	76	1926	14535	237312	6.167	19.670	0	0	0
1	3	5	"kdsA"	"STM1772"	1950	43220	130	679	853	751	88	47	47	77	147	190	97	88	0	2187	2672	2016	75	58	58	163	479	293	99	89	0	0.297	0.308	0.325	0.292	1.877	0.299	0.668	120	379	100	2761	3420	-1.752	632	2129	806	2614	102369	320639	5.279	5.238	0	0	0
1	4	5	"galU"	"STM1752"	2150	43220	120	770	957	620	64	45	45	70	130	185	99	95	0	3413	3840	2133	55	60	60	160	436	272	98	97	0	0.216	0.241	0.240	0.236	1.797	0.219	0.685	120	494	100	4078	4692	-2.209	725	3353	912	3780	114782	460748	6.823	8.440	0	0	0
1	5	5	"yeaB"	"STM1825"	2340	43230	120	104	108	33	30	44	44	48	18	37	95	83	0	1842	1748	748	42	66	66	111	191	172	97	93	0	0.034	0.038	0.036	0.040	1.910	0.033	0.450	120	433	100	1836	1746	-4.888	60	1776	64	1682	12908	209733	3.333	8.571	0	0	0
1	6	5	""	"STM1808"	2510	43220	120	111	115	54	46	43	43	45	13	28	91	85	0	1266	1435	983	68	70	70	90	86	95	97	96	0	0.057	0.053	0.052	0.049	1.930	0.048	0.698	120	384	100	1264	1437	-4.137	68	1196	72	1365	13757	172157	5.385	15.640	0	0	0
1	7	5	""	"STM4011"	2690	43220	120	60	67	35	52	43	43	45	24	53	32	9	0	2134	3120	3883	124	70	70	115	268	233	93	92	0	0.008	0.008	0.008	0.008	3.027	0.008	0.691	120	434	100	2081	3074	-6.924	17	2064	24	3050	8005	374341	0.917	11.213	0	0	0
1	8	5	"yihG"	"STM3998"	2860	43230	120	64	86	62	72	42	42	44	10	22	65	55	0	811	1980	3134	158	70	70	101	80	79	82	75	0	0.030	0.023	0.026	0.038	5.574	0.016	0.580	120	419	100	763	1954	-5.074	22	741	44	1910	10375	237564	4.200	23.488	0	0	0
1	9	5	"argC"	"STM4121"	3050	43230	120	64	95	85	89	44	44	45	10	22	68	49	0	1250	2256	3186	141	65	65	93	77	82	87	83	0	0.017	0.023	0.026	0.028	3.502	0.022	0.719	120	430	100	1205	2242	-5.889	20	1185	51	2191	11413	270673	5.000	28.091	0	0	0
1	10	5	"ego"	"STM4074"	3220	43230	120	108	220	250	113	46	46	54	56	103	50	40	0	728	2095	2874	137	58	58	76	58	76	89	80	0	0.093	0.085	0.085	0.099	4.962	0.065	0.560	120	429	100	732	2211	-3.434	62	670	174	2037	26428	251452	2.964	34.810	0	0	0
1	11	5	"cpxP"	"STM4060"	3400	43230	130	99	298	488	163	45	45	47	17	36	66	55	0	246	872	1581	181	57	57	77	70	90	64	55	0	0.286	0.310	0.303	0.305	4.000	0.266	0.695	120	440	100	243	1068	-1.807	54	189	253	815	35795	104630	14.765	11.357	0	0	0
1	12	5	""	"Not LT2a86"	3580	43240	120	61	93	91	97	48	48	59	58	98	24	11	0	270	820	1578	192	60	60	89	89	100	60	52	0	0.062	0.059	0.126	0.160	6.264	0.048	0.390	120	401	100	223	805	-4.014	13	210	45	760	11143	98389	0.586	8.213	0	0	0
1	13	5	"smg"	"STM3404"	3760	43230	130	468	646	590	91	46	46	56	53	94	96	91	0	1233	1477	1125	76	57	57	81	80	98	95	92	0	0.359	0.423	0.442	0.411	2.406	0.423	0.634	120	482	100	1598	2020	-1.479	422	1176	600	1420	77566	177292	11.132	17.450	0	0	0
1	14	5	"rpsM"	"STM3418"	3940	43230	120	187	240	162	67	46	46	50	16	32	99	92	0	390	530	478	90	56	56	67	40	59	95	88	0	0.422	0.409	0.414	0.477	2.493	0.319	0.587	120	381	100	475	668	-1.244	141	334	194	474	28835	63588	11.875	11.575	0	0	0
1	15	5	"rpsH"	"STM3426"	4110	43240	120	323	391	296	75	56	56	57	17	29	99	96	0	609	718	562	78	61	61	82	105	128	95	85	0	0.487	0.510	0.487	0.515	2.004	0.475	0.666	120	394	100	815	992	-1.037	267	548	335	657	46890	86149	19.647	6.057	0	0	0
1	16	5	"rpsQ"	"STM3431"	4290	43230	130	116	121	48	39	59	59	61	18	29	80	66	0	254	262	128	48	61	61	93	170	182	57	10	0	0.295	0.308	0.313	0.326	2.412	0.245	0.501	120	463	100	250	263	-1.760	57	193	62	201	14473	31491	3.333	0.994	0	0	0
1	17	5	"rplV"	"STM3435"	4470	43230	130	301	288	138	47	57	57	60	17	28	94	90	0	816	864	445	51	59	59	79	105	132	94	90	0	0.322	0.287	0.286	0.270	1.933	0.248	0.687	120	389	100	1001	1036	-1.633	244	757	231	805	34576	103737	13.412	7.476	0	0	0
1	18	5	"rplC"	"STM3440"	4640	43230	120	366	409	255	62	52	52	59	33	55	98	96	0	874	989	712	71	59	59	87	118	135	94	94	0	0.385	0.384	0.366	0.403	1.986	0.296	0.503	120	377	100	1129	1287	-1.376	314	815	357	930	49035	118700	10.606	7.644	0	0	0
1	19	5	"yjgA"	"STM4437"	4820	43230	130	432	890	1089	122	49	49	132	564	427	41	23	0	828	1341	1391	103	62	62	112	212	189	85	65	0	0.500	0.658	0.591	0.539	3.256	0.680	0.538	120	432	100	1149	2120	-1.000	383	766	841	1279	106808	160889	1.344	5.797	0	0	0
1	20	5	"holC"	"STM4476"	4990	43230	120	86	189	332	175	46	46	129	584	452	6	1	0	290	654	1020	155	59	59	104	171	164	55	45	0	0.173	0.240	0.242	0.250	3.880	0.251	0.733	120	401	100	271	738	-2.530	40	231	143	595	22628	78531	0.103	3.216	0	0	0
1	21	5	"yjiE"	"STM4511"	5170	43230	130	159	238	259	108	44	44	46	11	23	90	86	0	1600	2595	3012	116	62	62	129	354	274	83	72	0	0.075	0.077	0.075	0.076	2.872	0.069	0.623	120	428	100	1653	2727	-3.741	115	1538	194	2533	28564	311373	17.455	6.966	0	0	0
1	22	5	"fhuF"	"STM4550"	5330	43230	110	51	91	90	98	44	44	47	14	29	37	30	0	662	3313	5515	166	67	67	176	538	305	52	42	0	0.012	0.014	0.016	0.022	4.993	0.014	0.714	80	369	100	602	3293	-6.409	7	595	47	3246	7305	265030	3.143	5.831	0	0	0
1	23	5	"smp"	"STM4577"	5530	43220	120	59	78	57	73	45	45	49	17	34	48	28	0	687	1697	2745	161	61	61	132	433	328	56	41	0	0.022	0.020	0.024	0.033	5.174	0.016	0.555	120	461	100	640	1669	-5.483	14	626	33	1636	9339	203624	1.706	3.614	0	0	0
1	24	5	"arcA"	"STM4598"	5700	43220	100	47	52	29	55	44	44	46	17	36	18	8	0	58	76	100	131	57	57	68	44	64	5	2	0	3.000	0.421	0.800	0.688	2.869	0.259	0.547	80	396	100	4	27	1.585	3	1	8	19	4186	6045	0.353	0.182	-50	0	0
1	1	6	""	"STM3548"	1610	43400	130	65	70	22	31	46	46	48	12	25	66	40	0	1013	1270	1016	80	49	49	56	51	91	100	95	0	0.020	0.020	0.029	0.023	3.338	0.012	0.249	120	638	100	983	1245	-5.665	19	964	24	1221	8420	152395	1.833	23.804	0	0	0
1	2	6	"yhgG"	"STM3507"	1800	43390	120	57	64	26	40	44	44	46	11	23	53	29	0	194	271	312	115	48	48	55	59	107	84	64	0	0.089	0.090	0.098	0.101	3.241	0.049	0.285	120	406	100	159	243	-3.489	13	146	20	223	7717	32549	1.636	3.661	0	0	0
1	3	6	"nanA"	"STM3339"	1980	43400	140	75	111	134	120	46	46	70	135	192	9	5	0	869	2026	3758	185	52	52	140	444	317	64	47	0	0.035	0.033	0.034	0.039	3.329	0.033	0.559	156	445	100	846	2039	-4.816	29	817	65	1974	17273	316104	0.304	4.248	0	0	0
1	4	6	"mtgA"	"STM3326"	2160	43400	120	110	159	129	81	46	46	50	21	42	74	63	0	638	933	900	96	63	63	88	68	77	84	81	0	0.111	0.130	0.143	0.137	3.533	0.099	0.552	120	408	100	639	983	-3.167	64	575	113	870	19040	111974	5.190	12.426	0	0	0
1	5	6	"yhbZ"	"STM3301"	2340	43400	120	105	180	219	121	45	45	47	13	27	81	68	0	1297	2442	3342	136	65	65	90	69	76	94	90	0	0.049	0.057	0.059	0.055	3.644	0.055	0.745	120	429	100	1292	2512	-4.360	60	1232	135	2377	21547	293013	10.231	34.087	0	0	0
1	6	6	"truB"	"STM3284"	2520	43390	120	222	214	100	46	44	44	45	11	24	93	88	0	2006	2035	910	44	62	62	90	87	96	99	96	0	0.092	0.086	0.084	0.074	2.229	0.078	0.679	120	389	100	2122	2143	-3.449	178	1944	170	1973	25641	244148	15.364	22.356	0	0	0
1	7	6	"yqhD"	"STM3164"	2690	43400	130	98	159	187	117	43	43	46	16	34	72	60	0	999	2066	2469	119	60	60	90	89	98	87	80	0	0.059	0.058	0.063	0.062	3.566	0.056	0.596	120	417	100	994	2122	-4.094	55	939	116	2006	19091	247947	7.063	22.202	0	0	0
1	8	6	"yghU"	"STM3140"	2870	43400	120	200	273	220	80	43	43	46	15	32	95	90	0	779	1090	886	81	59	59	73	49	67	96	95	0	0.218	0.223	0.207	0.201	2.611	0.197	0.565	120	406	100	877	1261	-2.197	157	720	230	1031	32708	130767	15.133	20.755	0	0	0
1	9	6	"mltC"	"STM3112"	3040	43410	130	89	131	142	108	45	45	47	14	29	69	59	0	789	1726	2877	166	59	59	72	43	59	92	85	0	0.060	0.052	0.057	0.064	3.695	0.040	0.659	120	429	100	774	1753	-4.052	44	730	86	1667	15690	207137	6.000	38.465	0	0	0
1	10	6	"yggJ"	"STM3094"	3220	43400	120	80	136	185	136	44	44	47	15	31	61	50	0	711	1715	2867	167	57	57	76	103	135	80	74	0	0.055	0.055	0.059	0.059	3.843	0.058	0.853	120	411	100	690	1750	-4.183	36	654	92	1658	16269	205778	5.933	15.913	0	0	0
1	11	6	""	"STM3073"	3410	43400	120	57	65	35	53	45	45	47	18	38	37	16	0	585	938	1305	139	55	55	81	138	170	75	65	0	0.023	0.023	0.029	0.035	4.529	0.019	0.446	120	414	100	542	903	-5.465	12	530	20	883	7807	112545	1.000	6.210	0	0	0
1	12	6	"ygfA"	"STM3061"	3580	43410	120	77	106	94	88	49	49	85	351	412	1	0	0	574	975	1182	121	61	61	119	398	334	57	35	0	0.055	0.062	0.061	0.065	3.725	0.059	0.350	120	390	100	541	971	-4.195	28	513	57	914	12707	117005	0.060	2.151	0	0	0
1	13	6	"yeaH"	"STM1284"	3760	43400	120	1494	2362	3132	132	49	49	87	363	417	73	65	0	1585	2877	3557	123	62	62	127	412	324	78	66	0	0.949	0.822	0.843	0.816	2.910	0.826	0.616	120	366	100	2968	5128	-0.076	1445	1523	2313	2815	283418	345264	6.267	6.675	0	0	0
1	14	6	"ydiZ"	"STM1325"	3920	43400	120	73	88	53	60	49	49	51	15	29	65	41	0	168	238	305	128	62	62	82	58	70	70	44	0	0.226	0.222	0.261	0.267	2.638	0.136	0.358	120	383	100	130	215	-2.143	24	106	39	176	10504	28618	2.467	2.690	0	0	0
1	15	6	"aroH"	"STM1347"	4110	43400	120	120	159	119	74	57	57	59	17	28	78	65	0	1785	3015	3861	128	66	66	93	107	115	90	83	0	0.037	0.035	0.035	0.042	2.914	0.027	0.686	120	404	100	1782	3051	-4.770	63	1719	102	2949	19032	361851	5.882	27.308	0	0	0
1	16	6	"orf242"	"STM1390"	4290	43400	120	112	240	343	142	60	60	63	19	30	73	56	0	714	2075	3764	181	64	64	91	111	121	78	67	0	0.080	0.090	0.087	0.100	3.572	0.065	0.505	120	356	100	702	2191	-3.644	52	650	180	2011	28858	248985	9.316	17.874	0	0	0
1	17	6	"ydhO"	"STM1432"	4460	43420	140	121	232	343	147	56	56	59	19	32	73	62	0	706	1795	3668	204	63	63	87	108	124	79	69	0	0.101	0.102	0.108	0.134	4.368	0.081	0.740	156	381	100	708	1908	-3.306	65	643	176	1732	36128	280079	9.105	15.815	0	0	0
1	18	6	"ydgR"	"STM1452"	4640	43410	120	222	345	358	103	52	52	54	15	27	98	95	0	1013	1641	1843	112	64	64	91	108	118	95	93	0	0.179	0.186	0.179	0.179	2.713	0.156	0.646	120	391	100	1119	1870	-2.481	170	949	293	1577	41369	196926	19.400	14.352	0	0	0
1	19	6	"ugpC"	"STM3554"	4820	43390	130	340	446	508	113	50	50	52	18	34	96	94	0	2959	3664	3399	92	71	71	105	109	103	100	99	0	0.100	0.110	0.101	0.094	1.939	0.124	0.863	120	448	100	3178	3989	-3.316	290	2888	396	3593	53481	439639	21.889	32.651	0	0	0
1	20	6	"ftsX"	"STM3569"	5010	43400	120	430	405	161	39	46	46	50	28	56	99	97	0	2916	2925	1091	37	66	66	162	647	399	99	90	0	0.135	0.126	0.124	0.118	1.549	0.112	0.787	120	439	100	3234	3218	-2.892	384	2850	359	2859	48642	350967	12.679	4.270	0	0	0
1	21	6	"yhhM"	"STM3574"	5200	43400	130	73	81	33	40	43	43	46	25	54	55	26	0	1179	1382	1064	76	58	58	163	693	425	68	36	0	0.027	0.029	0.030	0.029	2.523	0.028	0.695	120	426	100	1151	1362	-5.224	30	1121	38	1324	9684	165830	1.400	1.759	0	0	0
1	22	6	"yhhS"	"STM3581"	5360	43400	130	89	113	80	70	42	42	46	19	41	80	61	0	2775	3706	3081	83	59	59	142	432	304	93	88	0	0.017	0.019	0.020	0.018	2.710	0.018	0.579	120	466	100	2763	3718	-5.853	47	2716	71	3647	13596	444764	3.526	8.250	0	0	0
1	23	6	"yhhJ"	"STM3585"	5530	43410	120	160	189	131	69	43	43	49	40	81	81	64	0	2668	3363	3020	89	58	58	85	92	108	98	97	0	0.045	0.044	0.044	0.046	2.756	0.034	0.574	120	401	100	2727	3451	-4.479	117	2610	146	3305	22720	403527	3.500	35.630	0	0	0
1	24	6	"gor"	"STM3597"	5700	43410	120	740	928	795	85	44	44	49	37	75	99	96	0	2320	3310	3208	96	60	60	80	69	86	100	99	0	0.308	0.272	0.274	0.265	2.153	0.227	0.746	120	535	100	2956	4134	-1.699	696	2260	884	3250	111305	397165	23.757	46.812	0	0	0
1	1	7	"yicN"	"STM3786"	1630	43570	120	79	85	32	37	47	47	49	13	26	78	58	0	1075	1262	924	73	56	56	70	77	110	97	94	0	0.031	0.032	0.034	0.032	2.305	0.025	0.524	120	582	100	1051	1244	-4.993	32	1019	38	1206	10166	151478	2.769	15.481	0	0	0
1	2	7	"yidH"	"STM3805"	1810	43570	110	60	76	49	64	46	46	52	81	155	12	2	0	330	590	625	105	54	54	67	87	129	83	66	0	0.051	0.056	0.062	0.058	3.399	0.048	0.068	80	424	100	290	566	-4.301	14	276	30	536	6110	47210	0.296	6.011	0	0	0
1	3	7	"yidQ"	"STM3810"	1980	43590	120	92	121	101	83	46	46	51	77	150	28	13	0	521	835	797	95	59	59	71	53	74	87	83	0	0.100	0.097	0.090	0.097	3.032	0.083	0.502	120	460	100	508	851	-3.328	46	462	75	776	14464	100192	0.909	14.415	0	0	0
1	4	7	""	"STM3820"	2160	43580	120	125	158	116	73	48	48	51	14	27	85	75	0	2581	3138	2681	85	74	74	102	86	84	95	93	0	0.031	0.036	0.029	0.031	2.781	0.033	0.668	120	482	100	2584	3174	-5.025	77	2507	110	3064	18921	376609	7.643	35.302	0	0	0
1	5	7	"torR"	"STM3824"	2330	43580	110	442	463	145	31	48	48	52	20	38	100	100	0	3904	3963	1367	34	75	75	111	101	90	100	100	0	0.103	0.107	0.103	0.107	1.427	0.095	0.805	80	443	100	4223	4303	-3.281	394	3829	415	3888	37057	317030	20.550	38.139	0	0	0
1	6	7	"dgoR"	"STM3830"	2520	43580	130	336	348	211	60	45	45	48	18	37	95	93	0	4737	4787	3450	72	60	60	98	103	105	98	98	0	0.062	0.064	0.067	0.060	1.932	0.054	0.693	120	515	100	4968	5030	-4.006	291	4677	303	4727	41790	574432	16.667	45.524	0	0	0
1	7	7	"pdxA"	"STM0091"	2690	43580	120	611	583	216	37	45	45	48	16	33	97	95	0	9607	9357	3379	36	55	55	84	91	108	98	98	0	0.059	0.058	0.059	0.055	1.406	0.057	0.942	120	447	100	10118	9840	-4.077	566	9552	538	9302	69923	1122876	33.438	101.901	0	0	0
1	8	7	""	"STM0099"	2870	43590	120	105	113	40	35	44	44	46	15	32	94	87	0	2055	2180	1206	55	53	53	63	34	53	100	100	0	0.030	0.032	0.034	0.033	1.727	0.028	0.691	120	450	100	2063	2196	-5.036	61	2002	69	2127	13578	261549	4.467	62.265	0	0	0
1	9	7	"yabB"	"STM0119"	3050	43590	120	193	309	339	109	45	45	46	14	30	94	85	0	1140	1738	1817	104	54	54	61	28	45	100	96	0	0.136	0.157	0.160	0.157	2.491	0.150	0.697	120	428	100	1234	1948	-2.875	148	1086	264	1684	37115	208514	18.786	59.893	0	0	0
1	10	7	"murE"	"STM0123"	3230	43580	120	247	336	321	95	45	45	47	14	29	97	94	0	934	1412	1468	103	55	55	62	26	41	99	98	0	0.230	0.214	0.212	0.207	2.038	0.195	0.723	120	460	100	1081	1648	-2.122	202	879	291	1357	40312	169390	20.643	51.923	0	0	0
1	11	7	"lpxC"	"STM0134"	3390	43580	110	509	951	1078	113	47	47	71	181	254	78	58	0	686	1452	1951	134	59	59	118	321	272	78	48	0	0.737	0.649	0.640	0.679	2.209	0.470	0.521	80	408	100	1089	2297	-0.441	462	627	904	1393	76071	116152	4.862	4.156	0	0	0
1	12	7	"hofC"	"STM0142"	3580	43590	120	61	78	51	65	50	50	97	353	363	0	0	0	853	2606	3689	141	65	65	149	456	306	58	48	0	0.014	0.011	0.017	0.020	3.544	0.010	0.056	120	484	100	799	2569	-6.163	11	788	28	2541	9315	312705	-0.054	5.388	0	0	0
1	13	7	""	"STM1546"	3760	43580	130	300	941	2078	220	46	46	76	316	415	46	33	0	1241	1691	1559	92	64	64	111	358	322	93	80	0	0.216	0.550	0.275	0.237	4.213	1.086	0.518	120	476	100	1431	2522	-2.212	254	1177	895	1627	112918	202913	2.737	4.413	0	0	0
1	14	7	""	"STM1550"	3950	43590	120	102	114	58	50	45	45	47	12	25	84	78	0	1695	1685	1080	64	64	64	82	55	67	95	94	0	0.035	0.043	0.042	0.043	2.584	0.040	0.673	120	440	100	1688	1690	-4.839	57	1631	69	1621	13646	202159	5.583	29.145	0	0	0
1	15	7	""	"STM1555"	4120	43590	120	91	95	35	36	50	50	53	15	28	81	60	0	2239	2375	1316	55	65	65	80	45	56	100	100	0	0.019	0.019	0.020	0.018	2.236	0.016	0.512	120	411	100	2215	2355	-5.729	41	2174	45	2310	11363	284995	2.800	51.000	0	0	0
1	16	7	""	"STM1561"	4290	43580	130	375	423	292	69	56	56	59	18	30	100	96	0	3597	4344	3563	82	62	62	78	53	67	100	100	0	0.090	0.086	0.086	0.085	1.639	0.078	0.844	120	422	100	3854	4649	-3.470	319	3535	367	4282	50753	521232	20.222	80.491	0	0	0
1	17	7	"adhP"	"STM1567"	4470	43580	130	1553	2274	2136	93	55	55	60	27	45	100	99	0	1197	1614	1463	90	65	65	96	109	113	94	91	0	1.323	1.433	1.318	1.452	2.262	1.600	0.682	120	390	100	2630	3768	0.404	1498	1132	2219	1549	272843	193697	82.000	13.927	0	0	0
1	18	7	"yddG"	"STM1571"	4640	43590	120	113	125	60	48	53	53	58	25	43	79	58	0	1891	2401	1835	76	69	69	102	108	105	97	95	0	0.033	0.031	0.033	0.032	2.764	0.022	0.466	120	420	100	1882	2404	-4.924	60	1822	72	2332	14992	288082	2.680	21.287	0	0	0
1	19	7	"topA"	"STM1714"	4820	43590	120	373	574	529	92	50	50	53	25	47	98	90	0	1512	2300	2350	102	69	69	108	125	115	99	90	0	0.224	0.235	0.231	0.220	2.500	0.171	0.548	120	486	100	1766	2755	-2.159	323	1443	524	2231	68838	275993	20.840	17.536	0	0	0
1	20	7	"trpH"	"STM1721"	5000	43590	120	298	352	291	82	45	45	46	15	32	100	98	0	3806	4617	3704	80	67	67	101	91	90	99	99	0	0.068	0.067	0.064	0.068	1.915	0.063	0.689	120	444	100	3992	4857	-3.885	253	3739	307	4550	42293	554075	20.400	49.626	0	0	0
1	21	7	"cls"	"STM1739"	5170	43590	120	155	209	154	73	42	42	46	27	58	92	82	0	2543	3377	2735	80	57	57	109	578	530	92	78	0	0.045	0.050	0.053	0.050	2.373	0.043	0.611	120	459	100	2599	3487	-4.459	113	2486	167	3320	25063	405241	6.037	5.654	0	0	0
1	22	7	"tdk"	"STM1750"	5340	43600	110	96	129	91	70	42	42	46	22	47	81	60	0	666	1053	953	90	56	56	107	342	319	75	47	0	0.089	0.087	0.084	0.078	2.536	0.069	0.594	80	425	100	664	1084	-3.498	54	610	87	997	10326	84223	3.773	2.766	0	0	0
1	23	7	"narX"	"STM1766"	5530	43580	120	140	176	131	74	44	44	50	41	82	90	57	0	7296	8729	6465	74	60	60	117	332	283	100	100	0	0.013	0.015	0.014	0.014	1.831	0.015	0.550	120	459	100	7332	8801	-6.236	96	7236	132	8669	21171	1047489	3.073	25.940	0	0	0
1	24	7	"ychM"	"STM1781"	5710	43590	120	116	160	133	83	42	42	46	34	73	75	52	0	1541	2557	2806	109	63	63	92	151	164	98	91	0	0.050	0.047	0.052	0.048	2.469	0.038	0.492	120	546	100	1552	2612	-4.320	74	1478	118	2494	19189	306815	3.353	16.325	0	0	0
1	1	8	""	"STM2303"	1630	43770	110	250	292	178	60	47	47	49	17	34	98	98	0	1590	2105	1703	80	64	64	74	47	63	100	100	0	0.133	0.120	0.131	0.128	1.938	0.100	0.747	80	478	100	1729	2286	-2.910	203	1526	245	2041	23346	168384	14.294	43.213	0	0	0
1	2	8	"nuoL"	"STM2318"	1800	43780	120	3559	3254	1410	43	47	47	53	75	141	95	95	0	10881	10102	4670	46	64	64	74	52	70	100	99	0	0.325	0.319	0.320	0.302	1.698	0.311	0.962	120	487	100	14329	13245	-1.623	3512	10817	3207	10038	390468	1212182	42.680	192.846	0	0	0
1	3	8	"nuoA"	"STM2328"	1980	43780	120	839	928	716	77	48	48	51	20	39	99	97	0	2717	3000	2489	82	66	66	83	70	84	99	98	0	0.298	0.300	0.297	0.296	1.766	0.270	0.824	120	455	100	3442	3814	-1.745	791	2651	880	2934	111315	359956	43.850	41.671	0	0	0
1	4	8	"yfbT"	"STM2334"	2160	43780	110	512	516	233	45	51	51	54	15	27	100	100	0	2670	2648	1078	40	79	79	126	151	119	100	100	0	0.178	0.181	0.179	0.178	1.413	0.170	0.849	80	427	100	3052	3034	-2.491	461	2591	465	2569	41263	211860	30.800	16.702	0	0	0
1	5	8	""	"STM2340"	2330	43780	110	502	602	498	82	50	50	54	17	31	100	98	0	1656	2352	1994	84	78	78	123	132	107	98	93	0	0.286	0.243	0.242	0.251	1.592	0.227	0.853	80	457	100	2030	2826	-1.804	452	1578	552	2274	48139	188142	32.235	16.886	0	0	0
1	6	8	""	"STM2344"	2520	43770	120	337	340	173	50	46	46	48	14	29	99	98	0	3682	3581	1876	52	62	62	91	94	103	100	99	0	0.080	0.084	0.080	0.080	1.626	0.082	0.908	120	494	100	3911	3813	-3.637	291	3620	294	3519	40829	429725	20.857	37.128	0	0	0
1	7	8	""	"STM2528"	2690	43770	110	127	129	37	28	48	48	50	22	44	96	91	0	6459	6765	1844	27	64	64	117	200	170	100	100	0	0.012	0.012	0.012	0.011	1.600	0.012	0.793	80	425	100	6474	6782	-6.339	79	6395	81	6701	10354	541228	3.591	33.240	0	0	0
1	8	8	"nifU"	"STM2542"	2880	43760	110	616	655	358	54	46	46	48	22	45	100	100	0	2882	2980	1341	45	66	66	111	200	180	100	100	0	0.202	0.209	0.202	0.196	1.548	0.206	0.856	80	410	100	3386	3523	-2.305	570	2816	609	2914	52418	238406	27.591	14.345	0	0	0
1	9	8	"yjdL"	"STM2560"	3050	43770	120	149	154	66	42	45	45	45	11	24	96	91	0	7488	7602	4403	57	59	59	71	44	61	99	99	0	0.014	0.014	0.014	0.015	1.874	0.014	0.863	120	462	100	7533	7652	-6.159	104	7429	109	7543	18442	912212	9.909	171.159	0	0	0
1	10	8	"yfhK"	"STM2564"	3230	43770	110	195	197	68	34	46	46	47	17	36	93	92	0	4132	4445	2150	48	59	59	93	253	272	100	98	0	0.037	0.034	0.037	0.032	1.724	0.032	0.797	80	440	100	4222	4537	-4.773	149	4073	151	4386	15771	355627	8.824	17.202	0	0	0
1	11	8	""	"STM2575"	3410	43760	110	111	115	36	31	48	48	66	153	231	2	0	0	7279	8320	3607	43	67	67	149	404	271	100	100	0	0.009	0.008	0.008	0.008	1.500	0.008	0.689	80	468	100	7275	8320	-6.839	63	7212	67	8253	9176	665568	0.320	20.225	0	0	0
1	12	8	""	"STM2590"	3580	43770	110	94	103	41	39	49	49	58	37	63	60	22	0	5825	7036	3804	54	69	69	166	427	257	100	100	0	0.008	0.008	0.008	0.007	1.839	0.008	0.684	80	413	100	5801	7021	-6.999	45	5756	54	6967	8250	562853	1.216	16.089	0	0	0
1	13	8	"yraO"	"STM3266"	3760	43770	120	329	315	157	49	46	46	57	56	98	89	82	0	4489	4258	2260	53	61	61	144	466	323	95	90	0	0.064	0.064	0.063	0.061	1.808	0.063	0.905	120	474	100	4711	4466	-3.968	283	4428	269	4197	37821	510980	4.607	8.828	0	0	0
1	14	8	"yhbU"	"STM3274"	3940	43770	120	176	171	51	29	42	42	44	14	31	95	93	0	11674	10599	4035	38	59	59	86	240	279	98	97	0	0.012	0.012	0.012	0.013	1.739	0.012	0.908	120	437	100	11749	10669	-6.438	134	11615	129	10540	20561	1271874	9.071	43.804	0	0	0
1	15	8	""	"STM3278"	4120	43770	120	70	73	20	27	46	46	48	17	35	62	27	0	6147	5871	2417	41	63	63	273	1628	596	94	83	0	0.004	0.005	0.004	0.004	2.291	0.005	0.485	120	434	100	6108	5835	-7.986	24	6084	27	5808	8725	704535	1.471	3.439	0	0	0
1	16	8	"yhbC"	"STM3288"	4300	43770	120	446	425	182	42	50	50	55	34	61	95	93	0	4997	4521	2033	44	66	66	142	467	328	96	95	0	0.080	0.084	0.082	0.081	1.479	0.083	0.941	120	431	100	5327	4830	-3.638	396	4931	375	4455	50965	542501	10.882	9.377	0	0	0
1	17	8	"mrsA"	"STM3294"	4470	43770	120	1469	1493	283	18	51	51	58	30	51	100	100	0	11611	11908	2161	18	69	69	101	129	127	100	100	0	0.123	0.122	0.121	0.121	1.226	0.119	0.942	120	435	100	12960	13281	-3.025	1418	11542	1442	11839	179104	1428974	47.833	91.527	0	0	0
1	18	8	"rplU"	"STM3304"	4650	43770	110	659	866	1101	127	54	54	65	57	87	98	96	0	2375	3403	3601	105	68	68	126	214	169	100	97	0	0.262	0.243	0.255	0.248	1.577	0.227	0.594	80	400	100	2912	4147	-1.931	605	2307	812	3335	69312	272228	14.053	15.313	0	0	0
1	19	8	"ybgJ"	"STM0712"	4810	43770	110	1107	1217	712	58	50	50	69	92	133	98	97	0	4528	5085	2615	51	68	68	155	367	236	100	100	0	0.237	0.233	0.236	0.224	1.506	0.226	0.872	80	432	100	5517	6184	-2.077	1057	4460	1167	5017	97348	406836	12.478	13.433	0	0	0
1	20	8	""	"STM0719"	5000	43760	110	105	113	34	30	46	46	60	79	131	27	3	0	17563	16671	3023	18	73	73	152	335	220	100	100	0	0.003	0.004	0.004	0.004	1.585	0.004	0.608	80	458	100	17549	16665	-8.212	59	17490	67	16598	9024	1333642	0.671	49.310	0	0	0
1	21	8	""	"STM0725"	5180	43770	100	75	77	22	28	45	45	48	20	41	67	32	0	3779	3808	1220	32	62	62	92	109	118	100	100	0	0.008	0.009	0.009	0.008	2.047	0.008	0.334	80	415	100	3747	3778	-6.953	30	3717	32	3746	6186	304641	1.450	34.092	0	0	0
1	22	8	"sdhA"	"STM0734"	5360	43760	110	8665	8550	2206	25	44	44	72	255	354	100	100	0	12366	12601	2397	19	61	61	99	276	278	100	100	0	0.701	0.678	0.694	0.657	1.287	0.693	0.960	80	454	100	20926	21046	-0.513	8621	12305	8506	12540	684013	1008109	33.247	45.297	0	0	0
1	23	8	"tolQ"	"STM0745"	5540	43760	110	276	277	84	30	44	44	72	256	355	31	1	0	8779	8937	2571	28	64	64	122	395	323	100	100	0	0.027	0.026	0.026	0.026	1.295	0.024	0.636	80	448	100	8947	9106	-5.231	232	8715	233	8873	22174	714926	0.801	22.316	0	0	0
1	24	8	"nadA"	"STM0756"	5710	43770	110	187	199	73	36	44	44	45	15	33	100	100	0	12682	13417	4948	36	69	69	177	689	389	100	100	0	0.011	0.012	0.011	0.011	1.319	0.011	0.895	80	477	100	12756	13503	-6.463	143	12613	155	13348	15923	1073397	10.267	19.216	0	0	0
1	1	9	"yliJ"	"STM0862"	1630	43950	120	1170	1346	970	72	47	47	49	16	32	99	98	0	4323	5120	3632	70	61	61	68	41	60	98	98	0	0.263	0.257	0.263	0.256	2.403	0.227	0.734	120	548	100	5385	6358	-1.924	1123	4262	1299	5059	161490	614418	81.063	123.220	0	0	0
1	2	9	""	"STM0869"	1800	43940	110	157	164	55	33	46	46	48	11	22	97	95	0	7503	7815	2851	36	61	61	94	209	222	100	100	0	0.015	0.015	0.014	0.014	1.728	0.015	0.821	80	394	100	7553	7872	-6.067	111	7442	118	7754	13120	625217	10.545	36.943	0	0	0
1	3	9	"potF"	"STM0877"	1990	43940	110	630	648	197	30	47	47	49	12	24	100	100	0	8118	8908	3003	33	61	61	118	222	188	100	100	0	0.072	0.068	0.069	0.067	1.455	0.063	0.846	80	414	100	8640	9448	-3.789	583	8057	601	8847	51821	712600	49.917	39.595	0	0	0
1	4	9	""	"STM0884"	2150	43940	100	87	99	44	44	51	51	54	15	27	80	57	0	4292	6455	5290	81	76	76	133	168	126	100	100	0	0.009	0.008	0.007	0.007	2.279	0.006	0.534	80	399	100	4252	6427	-6.872	36	4216	48	6379	7929	516432	3.000	37.631	0	0	0
1	5	9	""	"STM0893"	2350	43940	110	224	220	50	22	49	49	50	14	28	100	100	0	17934	17797	4611	25	71	71	111	138	124	100	100	0	0.010	0.010	0.009	0.010	1.271	0.009	0.093	80	476	100	18038	17897	-6.673	175	17863	171	17726	17635	1423733	12.143	128.159	0	0	0
1	6	9	""	"STM0897"	2530	43940	110	55	58	17	29	45	45	48	15	31	32	10	0	4665	5330	2048	38	66	66	88	73	82	100	100	0	0.002	0.002	0.003	0.002	2.818	0.002	0.080	80	421	100	4609	5277	-8.845	10	4599	13	5264	4637	426406	0.667	71.808	0	0	0
1	7	9	""	"STM1032"	2700	43930	110	247	288	123	42	49	49	52	16	30	100	98	0	7731	9186	3930	42	85	85	138	216	156	100	100	0	0.026	0.026	0.027	0.025	1.386	0.026	0.893	80	452	100	7844	9340	-5.271	198	7646	239	9101	23031	734858	14.750	41.889	0	0	0
1	8	9	""	"STM1036"	2880	43930	110	164	181	71	39	49	49	51	21	41	98	92	0	5610	6633	3171	47	80	80	132	195	147	100	100	0	0.021	0.020	0.020	0.019	1.559	0.019	0.804	80	462	100	5645	6685	-5.588	115	5530	132	6553	14513	530636	6.190	33.338	0	0	0
1	9	9	""	"STM1041"	3050	43940	110	127	136	58	42	46	46	49	27	55	95	70	0	5262	5967	3019	50	67	67	123	286	232	100	100	0	0.016	0.015	0.015	0.014	1.535	0.013	0.674	80	420	100	5276	5990	-6.003	81	5195	90	5900	10850	477372	3.222	20.434	0	0	0
1	10	9	"metH"	"STM4188"	3230	43940	100	499	486	123	25	47	47	49	17	34	100	100	0	10389	10544	2448	23	66	66	111	264	237	100	100	0	0.044	0.042	0.042	0.041	1.264	0.041	0.938	80	408	100	10775	10917	-4.513	452	10323	439	10478	38884	843494	25.706	39.519	0	0	0
1	11	9	""	"STM4197"	3400	43940	110	58	64	22	34	46	46	49	14	28	46	23	0	972	1583	2310	145	69	69	107	191	178	78	68	0	0.013	0.012	0.016	0.019	3.683	0.006	0.228	80	466	100	915	1532	-6.234	12	903	18	1514	5116	126670	1.071	7.728	0	0	0
1	12	9	""	"STM4201"	3580	43940	110	71	80	32	40	47	47	50	15	30	67	38	0	5862	6388	3175	49	72	72	142	364	256	100	100	0	0.004	0.005	0.005	0.004	2.159	0.005	0.486	80	466	100	5814	6349	-7.914	24	5790	33	6316	6379	511011	2.000	17.159	0	0	0
1	13	9	"mntH"	"STM2408"	3760	43940	110	1497	1442	259	17	49	49	71	135	190	100	100	0	17833	16860	2768	16	69	69	362	1703	470	100	100	0	0.082	0.083	0.082	0.082	1.239	0.081	0.949	80	432	100	19212	18184	-3.617	1448	17764	1393	16791	115330	1348766	10.156	9.688	0	0	0
1	14	9	"pduN"	"STM2049"	3930	43940	110	79	82	17	20	44	44	67	137	204	0	0	0	2514	2549	644	25	61	61	357	1730	484	85	7	0	0.014	0.015	0.014	0.014	1.914	0.051	0.615	80	419	100	2488	2526	-6.131	35	2453	38	2488	6531	203897	0.109	1.267	0	0	0
1	15	9	""	"STM2636"	4110	43940	110	225	221	42	19	46	46	57	52	91	97	93	0	22228	21608	3142	14	66	66	778	3117	400	100	100	0	0.008	0.008	0.008	0.008	1.360	0.008	0.916	80	468	100	22341	21717	-6.952	179	22162	175	21542	17690	1728630	3.154	6.683	0	0	0
1	16	9	"rplI"	"STM4394"	4310	43940	110	852	831	184	22	48	48	60	54	90	100	100	0	5730	5578	1438	25	74	74	832	3269	392	92	22	0	0.142	0.142	0.147	0.143	1.243	0.136	0.912	80	417	100	6460	6287	-2.815	804	5656	783	5504	66460	446221	14.278	1.452	0	0	0
1	17	9	"sitC"	"STM2863"	4470	43950	120	453	437	155	35	49	49	53	27	50	94	93	0	15545	14373	5199	36	75	75	111	223	200	99	99	0	0.026	0.027	0.027	0.027	1.669	0.026	0.907	120	436	100	15874	14686	-5.259	404	15470	388	14298	52385	1724789	14.222	63.955	0	0	0
1	18	9	"bcfD"	"STM0024"	4640	43940	110	137	137	32	23	51	51	58	48	82	88	36	0	10835	10599	3046	28	74	74	153	442	288	100	100	0	0.008	0.008	0.008	0.008	1.433	0.008	0.685	80	433	100	10847	10611	-6.967	86	10761	86	10525	10920	847921	1.646	23.633	0	0	0
1	19	9	""	"PSLT065"	4820	43940	100	62	64	19	29	51	51	62	66	106	1	0	0	924	945	309	32	74	74	180	496	275	87	35	0	0.013	0.015	0.021	0.018	2.487	0.012	0.075	80	420	100	861	884	-6.272	11	850	13	871	5136	75634	0.030	1.542	0	0	0
1	20	9	"trbD"	"PSLT083"	5000	43940	110	75	104	85	81	48	48	51	16	31	65	45	0	1364	2284	2466	107	73	73	98	86	87	96	88	0	0.021	0.025	0.024	0.024	3.605	0.019	0.363	80	492	100	1318	2267	-5.579	27	1291	56	2211	8353	182735	3.313	25.419	0	0	0
1	21	9	"yneG"	"STM1526"	5190	43950	110	103	109	45	41	46	46	49	21	42	88	65	0	2056	2532	1674	66	71	71	87	63	72	100	100	0	0.029	0.026	0.027	0.025	1.578	0.026	0.683	80	479	100	2042	2524	-5.122	57	1985	63	2461	8713	202572	2.857	38.810	0	0	0
1	22	9	"dcuS"	"STM4304"	5360	43940	110	376	377	78	20	44	44	68	245	360	92	2	0	18597	19038	2283	11	73	73	188	799	425	100	100	0	0.018	0.018	0.018	0.017	1.309	0.017	0.911	80	465	100	18856	19298	-5.802	332	18524	333	18965	30182	1523022	1.261	23.592	0	0	0
1	23	9	"yjdE"	"STM4294"	5530	43940	110	433	437	58	13	45	45	53	38	71	100	100	0	26480	26142	2363	9	83	83	566	2424	428	100	100	0	0.015	0.015	0.015	0.015	1.123	0.015	0.953	80	466	100	26785	26451	-6.088	388	26397	392	26059	34934	2091386	10.105	10.551	0	0	0
1	24	9	""	"STM4307"	5710	43940	110	412	406	75	18	46	46	53	38	71	100	100	0	14600	14348	1771	12	87	87	546	2360	432	100	100	0	0.025	0.025	0.024	0.025	1.218	0.024	0.883	80	496	100	14879	14621	-5.309	366	14513	360	14261	32457	1147810	9.289	5.848	0	0	0
1	1	10	""	"STM4597"	1620	44120	110	113	211	304	144	47	47	49	12	24	100	95	0	1481	1598	632	39	57	57	68	60	88	100	100	0	0.046	0.106	0.047	0.056	2.466	0.135	0.337	80	462	100	1490	1705	-4.431	66	1424	164	1541	16907	127815	13.500	25.500	0	0	0
1	2	10	""	"STM0257"	1800	44110	100	158	159	47	29	46	46	48	12	25	100	96	0	12299	12195	2775	22	56	56	97	199	205	100	100	0	0.009	0.009	0.009	0.009	1.447	0.009	0.825	80	420	100	12355	12252	-6.772	112	12243	113	12139	12733	975586	9.250	60.794	0	0	0
1	3	10	""	"STM0275"	1980	44120	100	58	61	19	31	44	44	46	11	23	53	30	0	1516	1527	662	43	53	53	82	123	150	100	100	0	0.010	0.012	0.012	0.010	3.385	0.007	0.101	80	432	100	1477	1491	-6.707	14	1463	17	1474	4915	122154	1.364	11.748	0	0	0
1	4	10	""	"STM0284"	2160	44120	100	55	59	25	42	44	44	46	10	21	52	27	0	498	556	345	62	55	55	64	41	64	100	100	0	0.025	0.030	0.041	0.031	2.742	0.035	0.343	80	430	100	454	516	-5.332	11	443	15	501	4705	44482	1.300	12.000	0	0	0
1	5	10	""	"STM0292"	2350	44120	110	150	150	39	26	44	44	46	11	23	100	97	0	4036	4145	1232	29	59	59	75	58	77	100	100	0	0.027	0.026	0.025	0.025	1.448	0.024	0.834	80	438	100	4083	4192	-5.230	106	3977	106	4086	11993	331596	9.455	70.172	0	0	0
1	6	10	"safB"	"STM0300"	2510	44110	100	121	121	32	26	45	45	47	13	27	97	92	0	10769	11007	3103	28	63	63	99	128	129	100	100	0	0.007	0.007	0.007	0.006	1.539	0.007	0.779	80	396	100	10782	11020	-7.138	76	10706	76	10944	9672	880531	5.692	85.219	0	0	0
1	7	10	"ycfM"	"STM1207"	2690	44120	100	655	657	173	26	46	46	49	15	30	100	100	0	2346	2369	667	28	66	66	100	128	128	100	100	0	0.267	0.265	0.262	0.266	1.247	0.255	0.918	80	442	100	2889	2914	-1.905	609	2280	611	2303	52597	189532	40.533	17.727	0	0	0
1	8	10	"ycfS"	"STM1215"	2870	44120	110	196	207	92	44	47	47	50	16	32	100	98	0	1637	1762	747	42	66	66	86	83	96	100	100	0	0.095	0.094	0.093	0.090	1.512	0.098	0.667	80	466	100	1720	1856	-3.398	149	1571	160	1696	16589	140946	9.813	20.193	0	0	0
1	9	10	"ycfD"	"STM1229"	3040	44110	110	1482	1535	409	26	49	49	77	132	171	100	98	0	11521	11986	2753	22	66	66	255	958	375	100	100	0	0.125	0.125	0.125	0.122	1.176	0.125	0.962	80	466	100	12888	13406	-2.999	1433	11455	1486	11920	122791	958859	11.045	12.245	0	0	0
1	10	10	"icdA"	"STM1238"	3220	44120	110	2606	2830	1044	36	51	51	78	131	167	100	100	0	1194	1254	497	39	68	68	253	944	373	71	5	0	2.269	2.343	2.368	2.395	1.430	1.829	0.242	80	480	100	3681	3965	1.182	2555	1126	2779	1186	226422	100355	21.008	1.060	0	0	0
1	11	10	""	"STM1261"	3400	44120	110	702	757	381	50	48	48	51	23	45	100	100	0	663	768	406	52	68	68	79	50	63	100	100	0	1.099	1.013	1.029	1.024	1.470	1.004	0.828	80	446	100	1249	1409	0.136	654	595	709	700	60558	61406	30.696	13.780	0	0	0
1	12	10	""	"STM1273"	3570	44120	100	97	98	30	30	47	47	50	17	34	90	70	0	5537	5312	1627	30	71	71	102	150	147	100	100	0	0.009	0.010	0.009	0.008	2.184	0.009	0.502	80	430	100	5516	5292	-6.772	50	5466	51	5241	7842	424993	2.824	34.733	0	0	0
1	13	10	"ydgA"	"STM1466"	3760	44120	110	8826	8693	1802	20	52	52	107	363	339	100	100	0	19231	18853	3805	20	83	83	286	1156	404	100	100	0	0.458	0.460	0.463	0.454	1.223	0.453	0.970	80	492	100	27922	27411	-1.126	8774	19148	8641	18770	695411	1508223	23.653	16.061	0	0	0
1	14	10	""	"STM1472"	3940	44110	110	420	411	64	15	51	51	106	365	344	50	0	0	21656	21167	2580	12	105	105	381	1286	337	100	100	0	0.017	0.017	0.017	0.017	1.170	0.017	0.347	80	466	100	21920	21422	-5.868	369	21551	360	21062	32844	1693328	0.836	16.163	0	0	0
1	15	10	""	"STM1481"	4110	44120	110	408	403	83	20	51	51	61	46	75	100	97	0	18333	17601	2725	15	101	101	717	2591	361	100	100	0	0.020	0.020	0.020	0.020	1.246	0.020	0.948	80	454	100	18589	17852	-5.674	357	18232	352	17500	32206	1408075	7.435	6.516	0	0	0
1	16	10	"ynfL"	"STM1487"	4280	44120	110	349	353	58	16	48	48	59	45	76	100	98	0	16310	15968	1797	11	82	82	588	2217	377	100	100	0	0.019	0.019	0.019	0.019	1.183	0.019	0.939	80	449	100	16529	16191	-5.753	301	16228	305	15886	28235	1277449	6.533	6.937	0	0	0
1	17	10	""	"STM1494"	4460	44120	110	1293	1288	265	20	49	49	61	58	95	100	100	0	10485	10367	2000	19	79	79	319	1225	384	100	100	0	0.120	0.120	0.121	0.119	1.195	0.115	0.906	80	432	100	11650	11527	-3.064	1244	10406	1239	10288	103004	829320	21.155	8.202	0	0	0
1	18	10	"ynfC"	"STM1501"	4640	44120	100	573	576	165	28	52	52	64	58	90	98	97	0	6453	6642	1930	29	82	82	182	434	238	100	100	0	0.082	0.080	0.081	0.078	1.287	0.079	0.947	80	420	100	6892	7084	-3.612	521	6371	524	6560	46058	531380	8.828	14.885	0	0	0
1	19	10	""	"STM2780"	4810	44120	100	8806	8588	2046	23	53	53	113	335	296	100	100	0	13970	13534	3534	26	86	86	208	609	292	100	100	0	0.630	0.635	0.645	0.640	1.230	0.625	0.969	80	409	100	22637	21983	-0.666	8753	13884	8535	13448	687000	1082738	25.299	21.882	0	0	0
1	20	10	""	"STM2788"	4990	44120	110	1682	1733	379	21	50	50	104	309	297	100	100	0	16947	17490	3561	20	73	73	200	617	308	100	100	0	0.097	0.097	0.098	0.096	1.145	0.096	0.875	80	492	100	18506	19100	-3.370	1632	16874	1683	17417	138652	1399219	5.272	28.023	0	0	0
1	21	10	"ygaU"	"STM2795"	5180	44130	110	8425	8686	2074	23	47	47	55	49	89	100	100	0	2586	2644	603	22	70	70	104	228	219	100	100	0	3.330	3.356	3.403	3.354	1.212	3.501	0.886	80	478	100	10894	11213	1.735	8378	2516	8639	2574	694912	211558	176.143	11.140	0	0	0
1	22	10	"yihD"	"STM3995"	5360	44130	110	535	496	140	28	46	46	48	18	37	100	100	0	2213	2227	884	39	81	81	165	610	369	100	86	0	0.229	0.210	0.219	0.214	1.300	0.170	0.760	80	478	100	2621	2596	-2.124	489	2132	450	2146	39689	178140	24.889	3.380	0	0	0
1	23	10	""	"STM4015"	5540	44120	110	164	175	59	33	45	45	48	25	52	98	93	0	15360	15528	3908	25	90	90	274	1387	506	100	100	0	0.008	0.008	0.008	0.008	1.497	0.008	0.815	80	453	100	15389	15568	-7.004	119	15270	130	15438	14038	1242263	5.080	10.998	0	0	0
1	24	10	"fdhE"	"STM4034"	5710	44110	110	1116	1103	212	19	47	47	61	50	81	100	100	0	10103	9798	1446	14	89	89	161	346	214	100	100	0	0.107	0.109	0.109	0.107	1.207	0.108	0.954	80	497	100	11083	10765	-3.228	1069	10014	1056	9709	88217	783829	20.840	27.853	0	0	0
1	1	11	""	"STM2940"	1620	44280	110	257	255	60	23	51	51	52	12	23	100	100	0	7072	7006	1875	26	57	57	85	122	143	100	100	0	0.029	0.029	0.029	0.029	1.310	0.028	0.900	80	491	100	7221	7153	-5.090	206	7015	204	6949	20434	560452	16.917	56.730	0	0	0
1	2	11	"ygcB"	"STM2944"	1790	44290	110	320	303	76	25	50	50	54	25	46	97	96	0	28982	27076	7409	27	59	59	379	2214	584	100	97	0	0.009	0.009	0.009	0.009	1.399	0.009	0.905	80	479	100	29193	27270	-6.743	270	28923	253	27017	24239	2166065	9.960	12.058	0	0	0
1	3	11	"relA"	"STM2956"	1980	44300	110	751	731	154	21	47	47	52	27	51	100	100	0	5145	5065	938	18	57	57	344	2185	635	100	73	0	0.138	0.137	0.135	0.135	1.237	0.131	0.913	80	492	100	5792	5692	-2.853	704	5088	684	5008	58462	405179	25.148	2.161	0	0	0
1	4	11	"yqcD"	"STM2968"	2160	44290	110	169	164	57	34	45	45	47	12	25	98	92	0	2472	2529	977	38	59	59	67	32	47	100	100	0	0.051	0.048	0.050	0.044	1.735	0.046	0.797	80	466	100	2537	2589	-4.282	124	2413	119	2470	13130	202350	9.750	76.938	0	0	0
1	5	11	"fucP"	"STM2975"	2340	44280	110	153	154	47	30	45	45	47	12	25	95	93	0	11183	11052	3089	27	60	60	80	81	101	100	100	0	0.010	0.010	0.009	0.009	1.611	0.010	0.866	80	434	100	11231	11101	-6.686	108	11123	109	10992	12289	884190	8.917	135.457	0	0	0
1	6	11	"fucU"	"STM2978"	2510	44290	100	200	196	45	22	46	46	49	16	32	100	100	0	5015	4653	1000	21	61	61	107	137	128	100	100	0	0.031	0.033	0.031	0.032	1.293	0.032	0.896	80	430	100	5108	4742	-5.008	154	4954	150	4592	15665	372224	9.188	33.182	0	0	0
1	7	11	"exbB"	"STM3159"	2700	44300	110	735	737	160	21	45	45	48	19	39	100	100	0	10621	10708	2082	19	61	61	94	116	123	100	100	0	0.065	0.065	0.065	0.064	1.168	0.065	0.958	80	452	100	11250	11339	-3.936	690	10560	692	10647	58983	856660	36.263	91.500	0	0	0
1	8	11	"ygiR"	"STM3168"	2860	44290	110	134	136	43	31	47	47	50	17	34	97	93	0	8270	8543	2080	24	60	60	88	190	215	100	100	0	0.011	0.010	0.010	0.010	1.449	0.011	0.789	80	442	100	8297	8572	-6.560	87	8210	89	8483	10903	683463	5.059	44.500	0	0	0
1	9	11	"ygiW"	"STM3176"	3040	44300	110	1291	1535	908	59	52	52	78	108	138	100	98	0	1880	2146	1258	58	67	67	150	487	324	98	93	0	0.683	0.713	0.685	0.697	1.401	0.691	0.838	80	480	100	3052	3562	-0.549	1239	1813	1483	2079	122820	171713	13.491	4.099	0	0	0
1	10	11	"STMF1.41"	"Not LT2a92"	3210	44290	90	89	100	57	57	51	51	73	77	105	13	7	0	318	402	368	91	70	70	125	142	113	80	38	0	0.153	0.148	0.143	0.140	2.463	0.118	0.492	52	350	100	286	381	-2.706	38	248	49	332	5204	20889	0.351	1.951	0	0	0
1	11	11	""	"STM2668"	3400	44300	120	1572	1412	556	39	48	48	50	16	32	96	96	0	13327	11933	5185	43	63	63	78	52	66	98	98	0	0.115	0.115	0.114	0.117	2.221	0.111	0.953	120	509	100	14788	13234	-3.122	1524	13264	1364	11870	169392	1431981	85.125	227.981	0	0	0
1	12	11	""	"STM2682"	3580	44300	110	76	80	37	46	47	47	49	14	28	77	50	0	371	531	493	92	65	65	78	81	103	91	82	0	0.095	0.071	0.079	0.079	2.164	0.066	0.606	80	446	100	335	499	-3.399	29	306	33	466	6419	42487	2.214	5.593	0	0	0
1	13	11	""	"STM0497"	3760	44300	100	118	119	30	25	49	49	71	219	308	0	0	0	9164	8829	2149	24	76	76	114	363	318	100	100	0	0.008	0.008	0.008	0.008	1.418	0.008	0.693	80	420	100	9157	8823	-7.041	69	9088	70	8753	9516	706308	0.219	24.008	0	0	0
1	14	11	"tesA"	"STM0506"	3940	44300	110	368	359	98	27	52	52	57	28	49	100	100	0	8155	7611	2253	29	104	104	205	708	345	100	100	0	0.039	0.041	0.040	0.041	1.213	0.039	0.914	80	504	100	8367	7814	-4.671	316	8051	307	7507	28740	608841	10.786	10.460	0	0	0
1	15	11	"allR"	"STM0516"	4130	44300	110	870	867	202	23	52	52	56	29	51	100	100	0	10968	10878	2289	21	92	92	238	1041	437	100	100	0	0.075	0.076	0.076	0.074	1.190	0.075	0.944	80	443	100	11694	11601	-3.733	818	10876	815	10786	69347	870236	27.966	10.221	0	0	0
1	16	11	"allP"	"STM0522"	4290	44300	120	121	120	32	26	48	48	52	24	46	92	76	0	16100	15460	5935	38	76	76	170	735	432	97	96	0	0.005	0.005	0.004	0.005	2.009	0.004	0.750	120	452	100	16097	15456	-7.778	73	16024	72	15384	14364	1855247	2.833	20.803	0	0	0
1	17	11	"glxK"	"STM0525"	4460	44290	110	221	230	66	28	47	47	55	49	89	96	93	0	17233	18107	3846	21	77	77	242	1104	456	100	100	0	0.010	0.010	0.010	0.010	1.350	0.010	0.886	80	398	100	17330	18213	-6.623	174	17156	183	18030	18383	1448563	3.571	16.182	0	0	0
1	18	11	"ylbF"	"STM0531"	4660	44300	110	95	116	122	105	49	49	53	23	43	92	46	0	9788	9840	1464	14	81	81	215	1007	468	100	100	0	0.005	0.007	0.005	0.005	1.857	0.006	0.161	80	452	100	9753	9826	-7.721	46	9707	67	9759	9313	787214	2.739	9.558	0	0	0
1	19	11	"yhgN"	"STM3540"	4830	44290	110	92	94	23	24	50	50	71	194	273	0	0	0	3633	3504	959	27	92	92	147	224	152	100	100	0	0.012	0.013	0.012	0.011	1.786	0.013	0.600	80	428	100	3583	3456	-6.398	42	3541	44	3412	7490	280301	0.119	14.987	0	0	0
1	20	11	""	"STM2186"	4990	44300	110	1226	1214	187	15	48	48	71	123	173	100	100	0	19450	19227	3340	17	80	80	473	2090	441	100	100	0	0.061	0.061	0.061	0.061	1.175	0.059	0.956	80	431	100	20548	20313	-4.039	1178	19370	1166	19147	97093	1538166	9.293	8.973	0	0	0
1	21	11	"folE"	"STM2193"	5180	44300	100	242	246	60	24	46	46	66	118	178	88	32	0	3325	3246	799	24	73	73	454	2116	466	90	2	0	0.060	0.063	0.063	0.062	1.312	0.062	0.905	80	418	100	3448	3373	-4.052	196	3252	200	3173	19662	259677	1.525	1.319	0	0	0
1	22	11	"yeiH"	"STM2202"	5360	44300	100	280	282	58	20	46	46	47	12	25	100	100	0	7460	7350	1625	22	76	76	102	90	88	100	100	0	0.032	0.032	0.033	0.032	1.251	0.032	0.929	80	408	100	7618	7510	-4.980	234	7384	236	7274	22526	588003	19.583	80.533	0	0	0
1	23	11	""	"STM2225"	5540	44290	110	254	255	77	30	45	45	47	14	29	100	98	0	7372	7070	1757	24	83	83	124	275	221	100	100	0	0.029	0.030	0.029	0.028	1.415	0.031	0.918	80	466	100	7498	7197	-5.124	209	7289	210	6987	20393	565622	14.857	25.258	0	0	0
1	24	11	""	"STM2235"	5720	44290	110	269	275	50	18	43	43	48	26	54	100	100	0	18651	19115	2678	14	74	74	101	150	148	100	100	0	0.012	0.012	0.012	0.012	1.233	0.012	0.848	80	520	100	18803	19273	-6.361	226	18577	232	19041	21969	1529187	8.731	126.760	0	0	0
1	1	12	"phoP"	"STM1231"	1620	44480	120	2785	2562	1258	49	52	52	55	17	30	99	98	0	3356	3045	1454	47	55	55	61	54	88	100	99	0	0.828	0.839	0.853	0.823	1.808	0.840	0.924	120	614	100	6034	5500	-0.272	2733	3301	2510	2990	307392	365353	147.471	55.259	0	0	0
1	2	12	"phoP"	"STM1231"	1800	44470	110	5936	5674	1322	23	51	51	76	131	172	100	100	0	6885	6837	1460	21	57	57	192	1378	717	100	100	0	0.862	0.829	0.851	0.820	1.190	0.843	0.947	80	473	100	12713	12403	-0.214	5885	6828	5623	6780	453923	546981	42.733	4.822	0	0	0
1	3	12	"phoP"	"STM1231"	1990	44480	110	5793	5768	848	14	50	50	73	131	179	100	100	0	6779	6752	902	13	58	58	87	134	154	100	100	0	0.854	0.854	0.858	0.852	1.109	0.851	0.968	80	466	100	12464	12412	-0.227	5743	6721	5718	6694	461438	540148	43.473	49.739	0	0	0
1	4	12	"phoQ"	"STM1230"	2160	44470	100	863	876	237	27	51	51	53	17	32	100	100	0	5357	5524	1476	26	61	61	72	38	52	100	100	0	0.153	0.151	0.148	0.150	1.215	0.148	0.946	80	402	100	6108	6288	-2.705	812	5296	825	5463	70075	441938	48.412	143.474	0	0	0
1	5	12	"phoQ"	"STM1230"	2340	44470	120	2668	2492	846	33	51	51	73	108	147	95	93	0	17420	16032	5905	36	64	64	94	140	148	99	97	0	0.151	0.153	0.150	0.149	2.093	0.148	0.958	120	563	100	19973	18409	-2.729	2617	17356	2441	15968	299015	1923875	22.398	113.843	0	0	0
1	6	12	"hupA"	"STM4170"	2520	44470	100	5512	6080	2433	40	52	52	92	142	154	100	100	0	2097	2171	666	30	65	65	98	156	159	100	100	0	2.687	2.862	2.791	2.806	1.280	3.174	0.848	80	402	100	7492	8134	1.426	5460	2032	6028	2106	486372	173658	42.169	13.288	0	0	0
1	7	12	"sopB"	"STM1091"	2690	44470	100	5733	5637	1080	19	51	51	72	80	111	100	100	0	8733	8751	1567	17	65	65	86	64	74	100	100	0	0.656	0.643	0.636	0.641	1.166	0.640	0.952	80	401	100	14350	14272	-0.609	5682	8668	5586	8686	450985	700052	69.563	135.391	0	0	0
1	8	12	"pipC"	"STM0375"	2890	44470	110	4068	4023	884	21	57	57	81	75	92	100	100	0	3277	3207	662	20	68	68	103	178	172	100	100	0	1.250	1.263	1.267	1.259	1.146	1.278	0.965	80	493	100	7220	7105	0.322	4011	3209	3966	3139	321840	256562	52.560	17.438	0	0	0
1	9	12	"pipC"	"STM0375"	3060	44470	110	5240	4888	1317	26	59	59	94	92	97	100	100	0	4113	3948	669	16	70	70	102	89	87	100	100	0	1.281	1.245	1.270	1.169	1.397	1.303	0.953	80	440	100	9224	8707	0.358	5181	4043	4829	3878	391013	315809	52.109	43.213	0	0	0
1	10	12	"pipC"	"STM0375"	3230	44470	110	3886	3734	1053	28	54	54	86	98	113	100	100	0	3035	2947	658	22	68	68	114	131	114	100	100	0	1.292	1.278	1.287	1.255	1.231	1.344	0.927	80	458	100	6799	6559	0.369	3832	2967	3680	2879	298689	235727	37.224	21.626	0	0	0
1	11	12	"ssrB"	"STM1391"	3410	44470	120	1841	1779	752	42	48	48	62	75	120	98	96	0	6249	5804	2568	44	59	59	84	107	127	98	97	0	0.290	0.301	0.295	0.309	1.729	0.292	0.942	120	468	100	7983	7476	-1.788	1793	6190	1731	5745	213496	696484	22.893	53.458	0	0	0
1	12	12	"ssrB"	"STM1391"	3580	44470	110	2023	2002	428	21	49	49	66	80	121	100	100	0	7148	7026	1511	21	64	64	114	209	183	100	100	0	0.279	0.281	0.286	0.280	1.129	0.276	0.965	80	444	100	9058	8915	-1.843	1974	7084	1953	6962	160176	562103	24.200	33.072	0	0	0
1	13	12	"lrp"	"STM0959"	3770	44470	110	2142	2053	499	24	51	51	74	81	109	100	100	0	6359	6121	1035	16	74	74	141	214	151	100	100	0	0.333	0.331	0.336	0.319	1.279	0.336	0.955	80	491	100	8376	8049	-1.588	2091	6285	2002	6047	164276	489648	24.432	27.944	0	0	0
1	14	12	"lrp"	"STM0959"	3950	44480	110	2839	2784	304	10	51	51	60	36	60	100	100	0	8343	8232	1000	12	68	68	103	135	131	100	100	0	0.337	0.335	0.332	0.335	1.120	0.330	0.960	80	475	100	11063	10897	-1.570	2788	8275	2733	8164	222728	658593	75.667	60.215	0	0	0
1	15	12	"gyrA"	"STM2272"	4120	44480	100	381	380	78	20	49	49	51	12	23	100	100	0	4453	4356	791	18	65	65	72	28	38	100	100	0	0.076	0.077	0.077	0.076	1.189	0.076	0.937	80	415	100	4720	4622	-3.724	332	4388	331	4291	30438	348447	27.417	153.000	0	0	0
1	16	12	"gyrA"	"STM2272"	4300	44470	100	353	358	95	26	47	47	48	11	22	100	100	0	4183	4255	1042	24	63	63	72	34	47	100	100	0	0.074	0.074	0.074	0.073	1.227	0.073	0.945	80	349	100	4426	4503	-3.751	306	4120	311	4192	28620	340401	28.182	123.029	0	0	0
1	17	12	"gyrA"	"STM2272"	4480	44470	160	498	539	351	65	47	47	50	16	32	100	100	0	5139	5281	1245	23	73	73	174	875	502	98	97	0	0.089	0.094	0.089	0.091	1.536	0.089	0.558	208	616	100	5517	5700	-3.490	451	5066	492	5208	112056	1098468	30.563	5.837	0	0	0
1	18	12	"csrA"	"STM2826"	4650	44480	120	1748	1754	921	52	50	50	58	27	46	98	97	0	2509	3103	2335	75	84	84	114	85	74	94	94	0	0.700	0.564	0.713	0.680	2.643	0.424	0.634	120	351	100	4123	4723	-0.514	1698	2425	1704	3019	210529	372358	62.815	35.165	0	0	0
1	19	12	"crp"	"STM3466"	4790	44480	130	1364	1320	278	21	53	53	62	36	58	100	100	0	3881	3734	789	21	118	118	158	123	77	100	100	0	0.348	0.350	0.348	0.354	1.233	0.363	0.903	120	479	100	5074	4883	-1.521	1311	3763	1267	3616	158375	448110	34.944	29.073	0	0	0
1	20	12	"yhhP"	"STM3578"	5000	44470	120	73	77	29	37	50	50	68	106	155	2	0	0	654	713	467	65	100	100	328	1590	484	2	0	0	0.042	0.044	0.046	0.044	2.391	0.062	0.389	120	534	100	577	640	-4.590	23	554	27	613	9221	85539	0.085	0.242	0	0	0
1	21	12	"yhhP"	"STM3578"	5180	44470	110	131	138	41	29	46	46	48	15	31	100	97	0	2299	2320	612	26	82	82	97	51	52	100	100	0	0.038	0.041	0.039	0.039	1.413	0.042	0.747	80	432	100	2302	2330	-4.705	85	2217	92	2238	11068	185637	6.000	43.588	0	0	0
1	22	12	"topA"	"STM1714"	5350	44470	100	207	212	66	31	46	46	49	23	46	100	97	0	908	974	309	31	82	82	98	57	58	100	100	0	0.195	0.186	0.187	0.180	1.501	0.167	0.751	80	440	100	987	1058	-2.359	161	826	166	892	16932	77945	7.087	15.368	0	0	0
1	23	12	"topA"	"STM1714"	5530	44470	110	5014	4928	498	10	47	47	175	676	386	100	100	0	25426	25710	2522	9	79	79	731	3525	482	100	100	0	0.196	0.190	0.191	0.190	1.078	0.183	0.951	80	446	100	30314	30512	-2.351	4967	25347	4881	25631	394214	2056789	7.031	7.086	0	0	0
1	24	12	"topA"	"STM1714"	5700	44480	120	144	162	78	48	47	47	144	594	412	0	0	0	577	736	478	64	85	85	588	3093	526	0	0	0	0.197	0.177	0.182	0.171	2.001	0.183	0.904	120	583	100	589	766	-2.343	97	492	115	651	19416	88353	0.030	0.048	0	0	0
1	1	13	"ctrl-buffer"	"ctrl-buffer"	1630	44650	100	54	55	15	27	46	46	48	11	22	37	16	0	63	88	77	87	52	52	55	10	18	52	31	0	0.727	0.250	0.940	0.712	4.035	0.105	0.107	80	431	100	19	45	-0.459	8	11	9	36	4392	7065	0.636	3.300	-50	0	0
1	2	13	"ctrl-buffer"	"ctrl-buffer"	1800	44650	100	51	54	13	24	46	46	54	72	133	0	0	0	67	80	47	58	55	55	61	65	106	10	5	0	0.417	0.320	0.398	0.521	4.087	0.109	0.038	80	430	100	17	33	-1.263	5	12	8	25	4293	6420	0.000	0.292	-50	0	0
1	3	13	"ctrl-buffer"	"ctrl-buffer"	1980	44650	100	54	56	13	23	46	46	48	11	22	41	17	0	82	111	98	88	58	58	62	18	29	55	33	0	0.333	0.189	0.448	0.355	4.873	0.053	0.059	80	402	100	32	63	-1.585	8	24	10	53	4486	8875	0.727	2.722	-50	0	0
1	4	13	"ctrl-buffer"	"ctrl-buffer"	2160	44650	100	49	49	13	26	47	47	48	11	22	21	3	0	58	65	23	35	59	59	65	26	40	10	6	0	-2.000	0.333	1.111	0.923	3.161	0.075	0.034	80	427	100	1	8	Error	2	-1	2	6	3922	5227	0.091	0.000	-50	0	0
1	5	13	"ctrl-buffer"	"ctrl-buffer"	2330	44640	70	55	61	34	55	49	49	50	11	22	34	18	0	73	112	77	68	61	61	70	29	41	43	37	0	0.500	0.235	0.237	0.268	4.754	0.514	0.055	32	231	100	18	63	-1.000	6	12	12	51	1951	3583	1.000	1.448	0	0	0
1	6	13	"ctrl-buffer"	"ctrl-buffer"	2510	44650	100	58	57	15	26	48	48	64	94	146	0	0	0	82	101	63	62	63	63	72	36	50	32	18	0	0.526	0.237	0.359	0.493	4.582	0.112	0.080	80	442	100	29	47	-0.926	10	19	9	38	4586	8048	-0.074	0.806	-50	0	0
1	7	13	"ctrl-buffer"	"ctrl-buffer"	2680	44630	110	53	59	33	55	48	48	57	45	78	2	1	0	77	105	74	70	61	61	71	31	43	38	25	0	0.313	0.250	0.441	0.449	5.488	0.123	0.068	80	463	100	21	55	-1.678	5	16	11	44	4698	8362	0.044	1.097	0	0	0
1	8	13	"ctrl-buffer"	"ctrl-buffer"	2860	44640	80	58	62	17	27	49	49	53	19	35	30	9	0	100	115	68	59	61	61	70	33	47	53	34	0	0.231	0.241	0.265	0.323	4.324	0.147	0.157	52	323	100	48	67	-2.115	9	39	13	54	3201	5991	0.474	1.364	0	0	0
1	9	13	"ctrl-buffer"	"ctrl-buffer"	3050	44650	100	51	53	16	30	48	48	53	29	54	5	1	0	75	91	74	81	62	62	70	37	52	21	10	0	0.231	0.172	0.444	0.593	4.713	0.070	0.045	80	439	100	16	34	-2.115	3	13	5	29	4257	7288	0.000	0.568	-50	0	0
1	10	13	"ctrl-buffer"	"ctrl-buffer"	3220	44650	110	55	59	19	32	47	47	56	52	92	5	0	0	93	105	45	42	62	62	79	85	107	16	2	0	0.258	0.279	0.333	0.378	3.054	0.080	0.120	80	478	100	39	55	-1.954	8	31	12	43	4686	8418	0.058	0.306	0	0	0
1	11	13	"ctrl-buffer"	"ctrl-buffer"	3400	44650	100	54	55	14	25	46	46	49	26	53	10	1	0	72	87	49	56	58	58	70	61	87	16	6	0	0.571	0.310	0.400	0.424	3.931	0.114	0.108	80	415	100	22	38	-0.807	8	14	9	29	4372	6959	0.231	0.279	-50	0	0
1	12	13	"ctrl-buffer"	"ctrl-buffer"	3580	44650	100	51	57	37	64	46	46	49	36	73	5	2	0	79	121	208	171	61	61	71	75	105	15	6	0	0.278	0.183	0.476	0.484	5.247	0.151	0.602	80	450	100	23	71	-1.848	5	18	11	60	4544	9708	0.222	0.667	-50	0	0
1	13	13	"ctrl-buffer"	"ctrl-buffer"	3770	44650	90	53	57	18	31	47	47	55	28	50	19	0	0	78	100	60	60	65	65	76	33	43	25	21	0	0.462	0.286	0.370	0.494	3.828	0.202	0.295	52	368	100	19	45	-1.115	6	13	10	35	2956	5201	0.071	0.727	0	0	0
1	14	13	"ctrl-buffer"	"ctrl-buffer"	3920	44640	70	55	57	17	29	51	51	55	17	30	18	9	0	84	102	54	52	69	69	84	46	54	25	18	0	0.267	0.182	0.371	0.378	6.867	0.120	0.127	32	228	100	19	39	-1.907	4	15	6	33	1828	3260	0.118	0.391	0	0	0
1	15	13	"ctrl-buffer"	"ctrl-buffer"	4100	44630	60	47	50	14	28	50	50	51	13	25	18	3	0	92	111	60	54	74	74	83	39	46	34	21	0	-0.167	0.000	0.468	0.555	4.191	0.042	0.015	32	172	100	15	37	Error	-3	18	0	37	1588	3550	-0.077	0.718	0	0	0
1	16	13	"ctrl-buffer"	"ctrl-buffer"	4290	44650	100	51	53	14	26	46	46	48	11	22	35	15	0	63	75	37	49	71	71	81	39	48	11	5	0	-0.625	1.750	0.533	0.468	4.171	0.125	0.106	80	460	100	-3	11	Error	5	-8	7	4	4233	5983	0.455	-0.154	-50	0	0
1	17	13	"ctrl-buffer"	"ctrl-buffer"	4470	44650	100	56	59	16	27	46	46	47	12	25	46	21	0	99	135	103	76	74	74	91	53	58	32	15	0	0.400	0.213	0.257	0.305	4.110	0.078	0.125	80	381	100	35	74	-1.322	10	25	13	61	4699	10833	1.000	0.830	-50	0	0
1	18	13	"ctrl-buffer"	"ctrl-buffer"	4650	44650	100	59	68	36	52	50	50	55	25	45	23	11	0	106	122	66	54	95	95	123	83	67	13	6	0	0.818	0.667	0.500	0.456	3.342	0.097	0.078	80	380	100	20	45	-0.290	9	11	18	27	5443	9744	0.520	-0.012	-50	0	0
1	19	13	"ctrl-buffer"	"ctrl-buffer"	4820	44650	100	61	65	21	32	55	55	68	121	177	0	0	0	122	147	85	57	108	108	147	121	82	16	3	0	0.429	0.256	0.304	0.318	4.580	0.095	0.212	80	421	100	20	49	-1.222	6	14	10	39	5205	11742	-0.025	0.000	-50	0	0
1	20	13	"ctrl-buffer"	"ctrl-buffer"	5000	44650	100	52	54	17	31	51	51	56	38	67	3	0	0	136	217	448	206	118	118	148	104	70	18	6	0	0.056	0.030	0.269	0.221	5.312	0.007	0.013	80	414	100	19	102	-4.170	1	18	3	99	4339	17393	-0.053	0.663	-50	0	0
1	21	13	"ctrl-buffer"	"ctrl-buffer"	5180	44650	100	44	48	20	41	48	48	50	16	32	8	3	0	85	114	104	91	102	102	121	64	52	18	5	0	0.235	0.000	0.190	0.207	3.007	0.093	0.167	80	444	100	-21	12	-2.087	-4	-17	0	12	3870	9144	-0.125	-0.109	-50	0	0
1	22	13	"ctrl-buffer"	"ctrl-buffer"	5360	44680	90	53	59	24	40	46	46	48	12	25	38	19	0	102	138	104	75	101	101	117	64	54	23	11	0	7.000	0.351	0.460	0.450	4.562	0.042	0.041	52	346	100	8	50	2.807	7	1	13	37	3084	7159	0.917	0.328	0	0	0
1	23	13	"ctrl-buffer"	"ctrl-buffer"	5530	44650	100	48	52	17	32	48	48	91	399	438	0	0	0	101	121	86	71	100	100	317	2130	671	0	0	0	0.000	0.190	0.205	0.258	4.115	0.093	0.155	80	434	100	1	25	Error	0	1	4	21	4187	9655	-0.098	-0.092	-50	0	0
1	24	13	"ctrl-buffer"	"ctrl-buffer"	5710	44650	100	50	51	16	31	49	49	51	14	27	13	3	0	84	105	60	57	111	111	127	58	45	12	7	0	-0.037	-0.333	0.271	0.225	2.517	0.097	0.465	80	433	100	-26	-4	Error	1	-27	2	-6	4047	8404	0.000	-0.379	-50	0	0
1	1	14	"ydhI"	"STM1443"	1630	44840	110	100	117	59	50	45	45	46	10	21	96	88	0	2406	2702	2342	86	56	56	65	30	46	100	100	0	0.023	0.027	0.031	0.028	1.879	0.022	0.684	80	566	100	2405	2718	-5.417	55	2350	72	2646	9347	216127	7.100	87.900	0	0	0
1	2	14	"STMB2B.139A"	"Not LT2a93"	1800	44840	110	139	144	59	40	45	45	46	11	23	97	93	0	386	400	186	46	56	56	60	19	31	100	100	0	0.285	0.288	0.292	0.276	1.682	0.277	0.751	80	503	100	424	443	-1.812	94	330	99	344	11480	31962	8.909	17.895	0	0	0
1	3	14	""	"STM3806"	1980	44830	130	99	109	55	50	46	46	48	11	22	92	82	0	2189	2316	1678	72	59	59	69	41	59	100	100	0	0.025	0.028	0.027	0.028	2.125	0.027	0.759	120	628	100	2183	2320	-5.329	53	2130	63	2257	13034	277975	5.545	54.805	0	0	0
1	4	14	"pgtE"	"STM2395"	2160	44840	140	847	764	545	71	47	47	48	11	22	92	86	0	7864	6746	5113	75	61	61	69	36	52	94	92	0	0.103	0.107	0.106	0.121	2.501	0.104	0.940	156	766	100	8603	7402	-3.286	800	7803	717	6685	119213	1052382	65.091	185.472	0	0	0
1	5	14	""	"STM3911"	2340	44840	110	66	70	19	27	47	47	48	11	22	72	45	0	979	1048	584	55	64	64	70	23	32	100	100	0	0.021	0.023	0.024	0.023	2.474	0.019	0.343	80	528	100	934	1007	-5.590	19	915	23	984	5570	83859	2.000	42.522	0	0	0
1	6	14	"ygiY"	"STM3178"	2520	44830	100	190	198	45	22	47	47	55	50	90	100	90	0	9689	9880	1956	19	67	67	84	76	90	100	100	0	0.015	0.015	0.015	0.015	1.251	0.015	0.897	80	460	100	9765	9964	-6.072	143	9622	151	9813	15800	790411	2.860	128.895	0	0	0
1	7	14	""	"STM2880"	2710	44830	120	916	1024	804	78	47	47	53	43	81	99	95	0	1790	1891	1506	79	66	66	80	68	85	97	95	0	0.504	0.535	0.538	0.556	1.769	0.520	0.904	120	647	100	2593	2802	-0.988	869	1724	977	1825	122825	226948	22.581	26.632	0	0	0
1	8	14	"ssaU"	"STM1422"	2880	44820	90	70	114	83	72	46	46	48	11	22	69	51	0	1227	4329	5436	125	65	65	69	31	44	98	94	0	0.021	0.016	0.019	0.023	3.585	0.014	0.818	52	358	100	1186	4332	-5.597	24	1162	68	4264	5908	225107	6.000	137.419	0	0	0
1	9	14	"nrdE"	"STM2807"	3050	44830	100	113	139	71	51	47	47	48	11	22	96	92	0	4934	6374	5122	80	64	64	69	24	34	100	100	0	0.014	0.015	0.014	0.015	2.088	0.012	0.709	80	464	100	4936	6402	-6.205	66	4870	92	6310	11114	509902	8.273	262.708	0	0	0
1	10	14	"cadA"	"STM2559"	3230	44840	100	84	100	52	52	45	45	47	11	23	83	71	0	2987	4075	3701	90	66	66	81	68	83	100	100	0	0.013	0.014	0.013	0.012	1.979	0.012	0.665	80	474	100	2960	4064	-6.227	39	2921	55	4009	8037	326024	4.818	58.735	0	0	0
1	11	14	"thiL"	"STM0419"	3410	44830	110	166	229	177	77	45	45	46	11	23	96	95	0	3007	4581	4097	89	66	66	79	49	62	100	100	0	0.041	0.041	0.042	0.041	1.949	0.038	0.801	80	510	100	3062	4699	-4.603	121	2941	184	4515	18299	366466	16.636	91.878	0	0	0
1	12	14	"hin"	"STM2772"	3580	44830	110	88	155	161	103	46	46	47	11	23	75	63	0	582	1516	2066	136	68	68	77	38	49	93	88	0	0.082	0.075	0.074	0.076	2.582	0.066	0.750	80	510	100	556	1557	-3.613	42	514	109	1448	12423	121250	9.818	37.868	0	0	0
1	13	14	""	"STM3166"	3760	44830	110	181	185	58	31	48	48	57	28	49	93	92	0	9534	9425	2448	25	72	72	88	82	93	100	100	0	0.014	0.015	0.014	0.014	1.436	0.014	0.837	80	522	100	9595	9490	-6.153	133	9462	137	9353	14798	754037	4.571	113.866	0	0	0
1	14	14	"yjjY"	"STM4599"	3930	44830	110	1045	1046	591	56	51	51	59	29	49	100	100	0	1042	1014	451	44	76	76	96	88	91	96	92	0	1.029	1.061	1.062	1.020	1.549	1.125	0.856	80	543	100	1960	1933	0.041	994	966	995	938	83661	81136	34.034	10.432	0	0	0
1	15	14	"ybaN"	"STM0482"	4110	44830	110	115	123	54	43	48	48	51	16	31	95	82	0	4285	4451	1649	37	74	74	95	84	88	100	100	0	0.016	0.017	0.015	0.015	1.717	0.017	0.658	80	564	100	4278	4452	-5.974	67	4211	75	4377	9821	356077	4.500	51.857	0	0	0
1	16	14	""	"STM0571"	4290	44830	100	418	425	129	30	47	47	49	11	22	100	100	0	16890	16971	4357	25	76	76	107	162	151	100	100	0	0.022	0.022	0.022	0.021	1.309	0.023	0.958	80	464	100	17185	17273	-5.502	371	16814	378	16895	33992	1357663	34.182	104.099	0	0	0
1	17	14	"yaiU"	"STM0373"	4470	44830	110	471	497	142	28	50	50	53	24	45	100	100	0	28711	29686	3674	12	80	80	186	684	367	100	100	0	0.015	0.015	0.015	0.015	1.253	0.015	0.853	80	510	100	29052	30053	-6.088	421	28631	447	29606	39757	2374847	18.500	43.129	0	0	0
1	18	14	""	"STM3653"	4640	44830	110	164	166	47	28	53	53	56	24	42	97	93	0	9144	9263	2184	23	88	88	230	800	347	100	100	0	0.012	0.012	0.012	0.011	1.716	0.012	0.737	80	550	100	9167	9288	-6.350	111	9056	113	9175	13252	741003	4.583	11.291	0	0	0
1	19	14	""	"STM2195"	4830	44830	50	263	243	82	33	58	58	59	14	23	100	100	0	4336	4433	2163	48	104	104	136	92	67	100	100	0	0.048	0.043	0.040	0.043	1.531	0.041	0.810	12	104	100	4437	4514	-4.368	205	4232	185	4329	2917	53200	13.143	46.707	0	0	0
1	20	14	"EMPTY"	"EMPTY"	5000	44830	100	57	59	18	30	54	54	64	112	175	0	0	0	148	186	154	82	128	128	163	130	79	13	5	0	0.150	0.086	0.309	0.326	5.039	0.035	0.055	80	486	100	23	63	-2.737	3	20	5	58	4750	14910	-0.045	0.177	-75	0	0
1	21	14	"EMPTY"	"EMPTY"	5180	44830	100	52	54	18	33	51	51	53	16	30	11	6	0	114	127	50	39	111	111	128	64	50	18	5	0	0.333	0.188	0.341	0.370	4.151	0.086	0.062	80	464	100	4	19	-1.585	1	3	3	16	4284	10153	0.063	-0.016	-75	0	0
1	22	14	"EMPTY"	"EMPTY"	5360	44830	100	49	50	10	20	48	48	51	14	27	13	0	0	109	125	74	59	101	101	109	43	39	21	10	0	0.125	0.083	0.215	0.209	3.108	0.036	0.026	80	428	100	9	26	-3.000	1	8	2	24	4003	9961	-0.071	0.372	-75	0	0
1	23	14	"EMPTY"	"EMPTY"	5530	44830	100	45	73	229	313	48	48	50	12	24	15	3	0	91	100	38	38	100	100	114	48	42	7	3	0	0.333	100000.000	0.319	0.345	4.110	21.126	0.011	80	452	100	-12	25	-1.585	-3	-9	25	0	5874	8026	1.917	-0.292	-75	0	0
1	24	14	"EMPTY"	"EMPTY"	5710	44830	100	50	52	15	28	50	50	51	13	25	18	6	0	138	154	65	42	117	117	135	74	54	21	6	0	0.000	0.054	0.394	0.392	3.534	0.055	0.093	80	496	100	21	39	Error	0	21	2	37	4182	12345	0.077	0.257	-75	0	0
2	1	1	""	"STM0721"	6030	42470	120	103	110	43	39	44	44	45	10	22	92	82	0	8649	8740	5359	61	71	71	92	68	73	100	100	0	0.007	0.008	0.007	0.007	2.136	0.007	0.745	120	644	100	8637	8735	-7.184	59	8578	66	8669	13173	1048849	6.500	127.176	0	0	0
2	2	1	"dnaC"	"STM4543"	6210	42470	130	160	256	234	91	44	44	46	12	26	91	83	0	1880	3542	4038	114	64	64	72	36	50	100	99	0	0.064	0.061	0.059	0.056	2.455	0.051	0.748	120	625	100	1932	3690	-3.969	116	1816	212	3478	30766	425077	17.500	96.389	0	0	0
2	3	1	"gph"	"STM3482"	6400	42470	130	265	386	318	82	44	44	46	12	26	99	96	0	1925	2383	1986	83	71	71	99	74	74	99	97	0	0.119	0.148	0.135	0.139	2.474	0.129	0.680	120	566	100	2075	2654	-3.069	221	1854	342	2312	46264	285966	28.333	30.865	0	0	0
2	4	1	""	"STM3547"	6560	42470	120	171	172	46	26	44	44	45	9	20	99	99	0	12279	11994	2350	19	71	71	95	65	68	100	100	0	0.010	0.011	0.010	0.010	1.663	0.010	0.814	120	477	100	12335	12051	-6.587	127	12208	128	11923	20663	1439327	14.111	183.062	0	0	0
2	5	1	""	"STM3259"	6740	42470	120	92	122	84	68	45	45	48	19	39	70	55	0	664	1014	1001	98	63	63	69	24	34	100	99	0	0.078	0.081	0.080	0.074	2.887	0.068	0.652	120	531	100	648	1028	-3.677	47	601	77	951	14665	121678	3.895	39.375	0	0	0
2	6	1	"yqjC"	"STM3228"	6920	42470	120	710	902	803	89	46	46	49	17	34	98	93	0	580	720	684	95	70	70	79	32	40	85	83	0	1.302	1.317	1.333	1.576	2.779	1.280	0.710	120	538	100	1174	1506	0.381	664	510	856	650	108231	86454	50.176	20.031	0	0	0
2	7	1	""	"STM2545"	7110	42470	120	316	321	64	19	48	48	52	17	32	100	100	0	6891	6770	1507	22	83	83	98	48	48	100	100	0	0.039	0.041	0.040	0.041	1.421	0.039	0.915	120	524	100	7076	6960	-4.667	268	6808	273	6687	38536	812367	15.824	139.000	0	0	0
2	8	1	"gltL"	"STM0662"	7280	42470	130	1841	1789	441	24	48	48	56	79	141	99	99	0	6603	6394	1285	20	72	72	91	91	100	100	100	0	0.275	0.275	0.278	0.262	1.593	0.273	0.926	120	545	100	8324	8063	-1.865	1793	6531	1741	6322	214735	767225	21.937	69.264	0	0	0
2	9	1	"asnB"	"STM0680"	7450	42470	130	2197	2113	519	24	45	45	46	10	21	99	99	0	23225	22356	4414	19	62	62	66	18	27	100	100	0	0.093	0.093	0.095	0.088	1.530	0.092	0.934	120	576	100	25315	24362	-3.428	2152	23163	2068	22294	253558	2682701	206.700	1238.333	0	0	0
2	10	1	"nagE"	"STM0685"	7640	42480	120	1066	1054	185	17	45	45	46	11	23	100	100	0	3041	2969	553	18	66	66	77	43	55	100	100	0	0.343	0.348	0.340	0.352	1.286	0.339	0.945	120	532	100	3996	3912	-1.543	1021	2975	1009	2903	126424	356282	91.636	67.256	0	0	0
2	11	1	"barA"	"STM2958"	7810	42480	120	251	248	64	25	45	45	47	13	27	97	97	0	7892	7708	1915	24	70	70	85	50	58	100	100	0	0.026	0.027	0.026	0.025	1.560	0.026	0.885	120	492	100	8028	7841	-5.247	206	7822	203	7638	29799	924943	15.462	152.460	0	0	0
2	12	1	"eutA"	"STM2459"	7980	42480	120	77	87	44	50	48	48	91	493	541	0	0	0	712	900	751	83	74	74	104	94	90	95	86	0	0.045	0.047	0.044	0.041	3.363	0.740	0.011	120	484	100	667	865	-4.459	29	638	39	826	10437	107974	-0.008	8.468	0	0	0
2	13	1	"yigN"	"STM3969"	8170	42470	130	1925	1939	476	24	48	48	84	446	530	98	96	0	20354	20077	3626	18	73	73	99	87	87	100	100	0	0.093	0.095	0.094	0.092	1.307	0.092	0.691	120	592	100	22158	21895	-3.434	1877	20281	1891	20004	232662	2409260	4.159	229.632	0	0	0
2	14	1	"metE"	"STM3965"	8350	42470	130	1870	1807	348	19	46	46	48	23	47	100	100	0	29237	28729	3264	11	70	70	81	44	54	100	100	0	0.063	0.061	0.062	0.060	1.340	0.061	0.938	120	591	100	30991	30420	-3.999	1824	29167	1761	28659	216805	3447489	76.478	651.091	0	0	0
2	15	1	"pldB"	"STM3961"	8530	42480	120	1162	1160	322	27	46	46	48	12	25	100	100	0	11483	11423	3255	28	74	74	88	46	52	100	100	0	0.098	0.098	0.096	0.098	1.422	0.091	0.858	120	499	100	12525	12463	-3.354	1116	11409	1114	11349	139219	1370752	92.667	246.413	0	0	0
2	16	1	"pldA"	"STM3957"	8710	42470	140	1891	1757	648	36	46	46	47	11	23	100	100	0	12870	12193	4140	33	64	64	83	64	77	100	100	0	0.144	0.141	0.138	0.134	1.674	0.134	0.873	156	641	100	14651	13840	-2.795	1845	12806	1711	12129	274014	1902125	155.455	189.219	0	0	0
2	17	1	"yigF"	"STM3953"	8870	42480	130	160	240	318	132	44	44	46	13	28	93	80	0	1123	1803	1935	107	61	61	71	56	78	100	96	0	0.109	0.113	0.093	0.104	3.401	0.064	0.177	120	509	100	1178	1938	-3.195	116	1062	196	1742	28798	216396	14.923	30.929	0	0	0
2	18	1	"xerC"	"STM3949"	9060	42470	130	1328	1349	370	27	44	44	45	10	22	100	100	0	8578	8504	1529	17	61	61	71	45	63	100	100	0	0.151	0.155	0.158	0.151	1.322	0.152	0.893	120	583	100	9801	9748	-2.730	1284	8517	1305	8443	161854	1020441	130.400	187.400	0	0	0
2	19	1	"sgaH"	"STM4386"	9250	42470	130	130	148	85	57	45	45	47	17	36	87	79	0	2861	3298	2315	70	61	61	72	48	66	100	100	0	0.030	0.032	0.032	0.030	2.572	0.027	0.571	120	543	100	2885	3340	-5.042	85	2800	103	3237	17819	395771	5.941	67.208	0	0	0
2	20	1	"ytfG"	"STM4401"	9400	42470	130	84	114	72	63	44	44	47	18	38	73	52	0	2839	3546	3032	85	58	58	69	65	94	100	95	0	0.014	0.020	0.020	0.018	2.624	0.017	0.578	120	573	100	2821	3558	-6.119	40	2781	70	3488	13720	425509	3.722	53.492	0	0	0
2	21	1	"ytfP"	"STM4411"	9590	42480	120	99	165	164	99	44	44	45	12	26	84	71	0	477	830	1028	123	57	57	68	58	85	86	78	0	0.131	0.157	0.150	0.159	2.895	0.130	0.657	120	546	100	475	894	-2.933	55	420	121	773	19787	99606	10.000	13.138	0	0	0
2	22	1	""	"STM4419"	9760	42480	130	185	195	110	56	44	44	46	14	30	98	95	0	6980	9393	6958	74	61	61	92	135	146	100	100	0	0.020	0.016	0.017	0.016	1.991	0.014	0.748	120	608	100	7060	9483	-5.617	141	6919	151	9332	23393	1127149	10.643	68.896	0	0	0
2	23	1	""	"STM4423"	9950	42470	130	66	75	37	49	45	45	52	95	182	9	0	0	443	860	1106	128	60	60	84	260	309	65	34	0	0.055	0.038	0.041	0.044	2.545	0.029	0.526	120	657	100	404	830	-4.189	21	383	30	800	9022	103212	0.242	2.985	0	0	0
2	24	1	""	"STM4427"	10130	42470	130	182	436	2467	565	46	46	49	20	40	100	100	0	3203	3242	588	18	67	67	84	70	83	100	100	0	0.043	0.123	0.044	0.046	1.847	0.672	0.057	120	740	100	3272	3565	-4.527	136	3136	390	3175	52378	388997	19.350	45.114	0	0	0
2	1	2	"clpP"	"STM0448"	6040	42660	120	427	576	600	104	44	44	46	19	41	95	95	0	1252	1692	1594	94	60	60	75	61	81	98	96	0	0.321	0.326	0.307	0.283	2.476	0.322	0.778	120	569	100	1575	2164	-1.638	383	1192	532	1632	69111	203008	27.895	26.508	0	0	0
2	2	2	"nrdG"	"STM4451"	6240	42660	120	57	70	36	51	44	44	45	13	28	49	30	0	482	759	818	107	63	63	75	45	60	87	80	0	0.031	0.037	0.040	0.045	3.730	0.031	0.469	120	428	100	432	722	-5.010	13	419	26	696	8351	91111	1.923	15.200	0	0	0
2	3	2	"phoQ"	"STM1230"	6420	42650	120	163	445	766	172	43	43	45	13	28	88	84	0	1139	2858	5811	203	61	61	72	43	59	94	89	0	0.111	0.144	0.147	0.143	2.845	0.123	0.839	120	363	100	1198	3199	-3.167	120	1078	402	2797	53401	342965	30.769	64.791	0	0	0
2	4	2	"coaA"	"STM4139"	6590	42650	120	86	98	82	83	43	43	44	10	22	82	70	0	1515	1823	1646	90	68	68	84	48	57	97	97	0	0.030	0.031	0.026	0.031	2.579	0.029	0.446	120	371	100	1490	1810	-5.073	43	1447	55	1755	11774	218815	5.400	36.229	0	0	0
2	5	2	"thiE"	"STM4163"	6770	42660	120	68	80	40	50	42	42	44	10	22	79	61	0	1546	1947	1920	98	70	70	89	62	69	98	94	0	0.018	0.020	0.018	0.019	2.763	0.016	0.589	120	374	100	1502	1915	-5.827	26	1476	38	1877	9567	233648	3.600	29.968	0	0	0
2	6	2	"nfi"	"STM4168"	6940	42650	120	149	198	180	90	44	44	45	11	24	97	93	0	1151	1554	1664	107	72	72	88	56	63	99	96	0	0.097	0.104	0.096	0.095	2.039	0.095	0.786	120	378	100	1184	1636	-3.361	105	1079	154	1482	23791	186442	13.909	26.179	0	0	0
2	7	2	"hopD"	"STM3442"	7120	42650	120	117	309	342	110	45	45	46	12	26	75	63	0	633	1662	2032	122	67	67	80	41	51	84	76	0	0.127	0.166	0.183	0.152	3.392	0.144	0.727	120	372	100	638	1859	-2.975	72	566	264	1595	37113	199409	21.917	38.585	0	0	0
2	8	2	"stfD"	"STM0197"	7300	42650	120	58	81	54	66	44	44	45	10	22	53	44	0	1089	2150	2580	120	63	63	76	43	56	76	70	0	0.014	0.018	0.023	0.025	5.136	0.014	0.437	120	426	100	1040	2124	-6.195	14	1026	37	2087	9707	258030	3.600	48.233	0	0	0
2	9	2	"eutP"	"STM2469"	7490	42650	120	62	85	55	64	44	44	46	12	26	58	42	0	901	1657	1995	120	64	64	78	49	62	75	71	0	0.022	0.026	0.030	0.040	5.509	0.021	0.584	120	423	100	855	1634	-5.539	18	837	41	1593	10167	198827	3.250	32.224	0	0	0
2	10	2	"eutM"	"STM2465"	7630	42630	60	94	102	40	39	48	48	54	31	57	65	43	0	427	384	206	53	72	72	120	131	109	75	65	0	0.130	0.173	0.189	0.187	3.078	0.087	0.430	32	144	100	401	366	-2.948	46	355	54	312	3251	12277	1.548	2.015	0	0	0
2	11	2	"prpR"	"STM0367"	7850	42650	130	65	128	117	91	45	45	51	23	45	49	41	0	546	2350	3198	136	70	70	103	125	121	59	56	0	0.042	0.036	0.048	0.058	4.618	0.033	0.726	120	497	100	496	2363	-4.573	20	476	83	2280	15381	281945	3.348	17.976	0	0	0
2	12	2	"prpE"	"STM0371"	8030	42650	120	305	377	306	81	47	47	52	19	36	93	84	0	1343	1794	1672	93	72	72	106	107	100	91	83	0	0.203	0.192	0.220	0.193	3.135	0.156	0.668	120	361	100	1529	2052	-2.301	258	1271	330	1722	45248	215290	17.105	15.776	0	0	0
2	13	2	"sodA"	"STM4055"	8180	42660	120	477	502	242	48	46	46	50	27	54	100	100	0	496	496	206	41	74	74	93	68	73	95	91	0	1.021	1.081	1.121	1.142	1.993	1.098	0.733	120	386	100	853	878	0.030	431	422	456	422	60265	59531	16.741	5.926	0	0	0
2	14	2	"sicP"	"STM2879"	8360	42650	120	545	997	1306	130	46	46	50	26	52	100	100	0	887	1759	2096	119	79	79	92	58	63	100	100	0	0.618	0.566	0.572	0.582	1.936	0.564	0.755	120	416	100	1307	2631	-0.695	499	808	951	1680	119648	211045	36.423	28.741	0	0	0
2	15	2	"fabD"	"STM1194"	8540	42660	120	467	661	534	80	46	46	48	12	25	100	99	0	2229	3118	2663	85	68	68	80	55	68	99	99	0	0.195	0.202	0.215	0.203	2.132	0.175	0.746	120	403	100	2582	3665	-2.360	421	2161	615	3050	79285	374148	51.083	55.236	0	0	0
2	16	2	"nuoH"	"STM2322"	8730	42650	130	479	671	597	88	45	45	46	11	23	100	100	0	1671	2103	1675	79	58	58	69	41	59	99	99	0	0.269	0.306	0.287	0.286	2.132	0.317	0.735	120	429	100	2047	2671	-1.894	434	1613	626	2045	80531	252384	56.818	49.610	0	0	0
2	17	2	"dacD"	"STM2062"	8920	42650	120	68	90	61	67	43	43	44	10	22	70	55	0	470	815	921	113	63	63	73	36	49	100	95	0	0.061	0.063	0.072	0.066	2.507	0.046	0.469	120	359	100	432	799	-4.025	25	407	47	752	10823	97827	4.600	20.611	0	0	0
2	18	2	"pefC"	"PSLT017"	9080	42650	120	61	77	45	58	43	43	44	10	22	69	48	0	2420	3353	3553	105	65	65	76	38	50	98	96	0	0.008	0.010	0.010	0.012	3.538	0.009	0.577	120	370	100	2373	3322	-7.032	18	2355	34	3288	9285	402332	3.300	86.237	0	0	0
2	19	2	"yjbA"	"STM4226"	9240	42630	110	87	153	119	77	45	45	51	31	60	52	43	0	1060	3013	3529	117	62	62	140	692	494	51	47	0	0.042	0.037	0.051	0.066	4.457	0.030	0.737	80	371	100	1040	3059	-4.571	42	998	108	2951	12213	241029	3.290	4.152	0	0	0
2	20	2	"asd"	"STM3539"	9410	42650	110	125	510	742	145	47	47	69	179	259	41	35	0	462	2604	4062	155	64	64	154	702	455	45	41	0	0.196	0.182	0.221	0.231	3.698	0.166	0.666	80	440	100	476	3003	-2.351	78	398	463	2540	40832	208332	2.464	3.490	0	0	0
2	21	2	"stpA"	"STM2799"	9590	42640	90	1215	1347	1163	86	48	48	86	236	274	71	63	0	3438	4002	3280	81	67	67	116	201	173	82	80	0	0.346	0.330	0.304	0.334	2.243	0.320	0.823	52	349	100	4538	5234	-1.530	1167	3371	1299	3935	70032	208114	5.343	19.333	0	0	0
2	22	2	"leuB"	"STM0112"	9800	42650	100	63	118	115	97	46	46	57	118	207	27	8	0	465	1615	2333	144	60	60	92	214	232	53	50	0	0.042	0.046	0.070	0.078	7.504	0.032	0.282	80	417	100	422	1627	-4.574	17	405	72	1555	9443	129197	0.517	7.117	0	0	0
2	23	2	"prgJ"	"STM2872"	9980	42660	80	939	1303	1469	112	46	46	58	139	239	73	65	0	1582	2012	2076	103	60	60	87	381	437	71	65	0	0.587	0.644	0.695	0.716	2.899	0.634	0.803	52	295	100	2415	3209	-0.769	893	1522	1257	1952	67743	104643	8.957	5.052	0	0	0
2	24	2	"smvA"	"STM1574"	10140	42640	80	162	205	158	77	46	46	50	19	38	76	69	0	1841	3501	3794	108	62	62	139	491	353	61	55	0	0.065	0.046	0.059	0.082	3.533	0.038	0.755	52	298	100	1895	3598	-3.939	116	1779	159	3439	10654	182032	8.158	6.847	0	0	0
2	1	3	"hupB"	"STM0451"	6060	42820	110	105	218	425	194	42	42	45	21	46	85	66	0	118	276	308	111	58	58	73	42	57	58	41	0	1.050	0.807	0.978	0.977	3.302	1.380	0.459	80	436	100	123	394	0.070	63	60	176	218	17476	22082	8.238	4.833	0	0	0
2	2	3	"hisM"	"STM2352"	6240	42820	120	166	269	255	94	42	42	44	11	25	77	74	0	2076	3774	4230	112	63	63	84	56	66	82	78	0	0.062	0.061	0.068	0.081	3.339	0.055	0.817	120	413	100	2137	3938	-4.021	124	2013	227	3711	32303	452858	20.455	65.893	0	0	0
2	3	3	"rimM"	"STM2675"	6420	42820	120	169	441	541	122	43	43	45	12	26	80	69	0	1186	2269	2632	115	57	57	78	55	70	73	69	0	0.112	0.180	0.193	0.198	4.352	0.179	0.783	120	402	100	1255	2610	-3.164	126	1129	398	2212	52864	272303	33.000	39.836	0	0	0
2	4	3	"fruR"	"STM0118"	6600	42820	120	115	196	179	91	42	42	43	11	25	74	69	0	521	1353	1587	117	55	55	71	45	63	80	71	0	0.157	0.119	0.148	0.158	3.344	0.088	0.569	120	391	100	539	1452	-2.674	73	466	154	1298	23558	162407	13.909	28.489	0	0	0
2	5	3	"asrA"	"STM2548"	6780	42820	130	65	82	46	56	41	41	44	13	29	62	47	0	1297	2628	3181	121	62	62	98	124	126	78	72	0	0.019	0.016	0.024	0.029	4.361	0.012	0.653	120	433	100	1259	2607	-5.685	24	1235	41	2566	9828	315310	2.923	20.403	0	0	0
2	6	3	"entD"	"STM0584"	6980	42820	120	65	92	68	73	43	43	46	16	34	54	37	0	752	2152	2978	138	64	64	101	132	130	63	59	0	0.032	0.023	0.030	0.035	4.296	0.019	0.503	120	354	100	710	2137	-4.967	22	688	49	2088	11020	258240	2.875	15.538	0	0	0
2	7	3	"cbiL"	"STM2024"	7120	42820	130	182	343	373	108	42	42	44	13	29	92	81	0	770	1292	1472	113	53	53	65	38	58	97	90	0	0.195	0.243	0.233	0.227	2.952	0.216	0.663	120	368	100	857	1540	-2.357	140	717	301	1239	41137	155072	23.000	32.289	0	0	0
2	8	3	"cbiO"	"STM2020"	7300	42830	130	72	115	94	81	41	41	42	10	23	72	63	0	336	800	1069	133	52	52	64	39	60	80	72	0	0.109	0.099	0.123	0.121	3.847	0.071	0.595	120	466	100	315	822	-3.196	31	284	74	748	13802	96030	7.300	18.872	0	0	0
2	9	3	"umuC"	"STM1997"	7500	42820	120	61	94	73	77	42	42	43	12	27	59	42	0	532	2074	2936	141	53	53	70	50	71	75	70	0	0.040	0.026	0.034	0.047	5.120	0.021	0.640	120	375	100	498	2073	-4.656	19	479	52	2021	11293	248873	4.250	40.080	0	0	0
2	10	3	"uhpC"	"STM3788"	7650	42830	130	56	73	47	64	42	42	45	21	46	36	28	0	582	1387	1930	139	58	58	89	125	140	60	56	0	0.027	0.023	0.037	0.058	6.553	0.021	0.674	120	446	100	538	1360	-5.226	14	524	31	1329	8798	166403	1.333	10.384	0	0	0
2	11	3	"trpB"	"STM1726"	7840	42830	120	75	156	147	94	42	42	44	16	36	59	50	0	939	2196	2580	117	58	58	78	60	76	75	67	0	0.037	0.053	0.063	0.072	4.183	0.048	0.721	120	420	100	914	2252	-4.739	33	881	114	2138	18730	263533	7.000	35.300	0	0	0
2	12	3	"rpsL"	"STM3448"	8000	42820	110	134	305	333	109	44	44	58	86	148	50	42	0	324	1054	1342	127	60	60	133	327	245	47	40	0	0.341	0.263	0.410	0.388	4.338	0.194	0.650	80	382	100	354	1255	-1.553	90	264	261	994	24362	84342	2.872	2.817	0	0	0
2	13	3	"phnR"	"STM0430"	8190	42830	120	64	97	85	87	43	43	53	77	145	20	9	0	944	1878	2466	131	66	66	132	308	233	65	60	0	0.024	0.030	0.035	0.045	4.284	0.028	0.586	120	430	100	899	1866	-5.386	21	878	54	1812	11645	225415	0.571	5.669	0	0	0
2	14	3	""	"STM4157"	8380	42830	120	81	101	61	60	42	42	43	11	25	93	80	0	2401	3341	3425	102	65	65	83	59	71	100	99	0	0.017	0.018	0.017	0.017	2.186	0.016	0.759	120	411	100	2375	3335	-5.904	39	2336	59	3276	12085	400878	5.273	55.220	0	0	0
2	15	3	""	"STM0345"	8550	42830	130	64	84	53	63	43	43	44	11	25	67	49	0	403	740	897	121	56	56	73	57	78	88	77	0	0.061	0.060	0.071	0.067	3.507	0.048	0.599	120	411	100	368	725	-4.046	21	347	41	684	10100	88752	3.636	11.702	0	0	0
2	16	3	""	"STM2453"	8730	42830	120	86	100	46	46	42	42	44	10	22	91	77	0	2027	2436	1724	70	50	50	61	39	63	100	100	0	0.022	0.024	0.023	0.023	2.357	0.018	0.534	120	425	100	2021	2444	-5.490	44	1977	58	2386	11950	292291	5.600	60.897	0	0	0
2	17	3	"ychA"	"STM1773"	8920	42820	130	123	134	62	46	41	41	43	10	23	94	90	0	1696	1731	943	54	53	53	63	33	52	98	95	0	0.050	0.055	0.053	0.054	2.262	0.050	0.633	120	405	100	1725	1771	-4.325	82	1643	93	1678	16102	207710	9.100	50.545	0	0	0
2	18	3	"orf408"	"STM1382"	9080	42830	120	81	93	50	53	41	41	43	9	20	88	72	0	1739	2174	1808	83	59	59	71	49	69	100	100	0	0.024	0.025	0.025	0.022	2.243	0.021	0.629	120	376	100	1720	2167	-5.392	40	1680	52	2115	11185	260862	5.556	42.918	0	0	0
2	19	3	"traR"	"PSLT085"	9260	42830	120	57	64	35	54	43	43	47	29	61	17	6	0	271	329	231	70	57	57	129	640	496	9	0	0	0.065	0.077	0.072	0.074	3.497	0.053	0.168	120	437	100	228	293	-3.934	14	214	21	272	7633	39454	0.586	0.313	0	0	0
2	20	3	""	"Not LT2a85"	9430	42830	120	59	73	49	67	43	43	50	62	124	10	5	0	802	1344	1617	120	59	59	93	303	325	77	64	0	0.022	0.023	0.021	0.023	3.884	0.018	0.356	120	454	100	759	1315	-5.537	16	743	30	1285	8745	161299	0.371	4.129	0	0	0
2	21	3	"trbC"	"PSLT094"	9630	42830	130	73	81	31	38	44	44	61	129	211	0	0	0	2406	2776	1939	69	64	64	104	180	173	100	99	0	0.012	0.014	0.013	0.013	2.216	0.011	0.051	120	509	100	2371	2749	-6.336	29	2342	37	2712	9709	333157	0.155	14.844	0	0	0
2	22	3	"traQ"	"PSLT098"	9800	42820	130	66	76	41	53	44	44	50	51	102	17	5	0	439	597	605	101	64	64	93	172	184	84	53	0	0.059	0.060	0.056	0.058	3.620	0.024	0.124	120	422	100	397	565	-4.091	22	375	32	533	9095	71660	0.510	2.930	0	0	0
2	23	3	"traS"	"PSLT102"	9960	42830	130	290	488	646	132	45	45	47	13	27	99	98	0	1647	3112	4623	148	61	61	66	26	39	100	100	0	0.154	0.145	0.134	0.141	2.017	0.114	0.639	120	428	100	1831	3494	-2.695	245	1586	443	3051	58618	373383	33.923	117.154	0	0	0
2	24	3	""	"PSLT107"	10140	42830	130	73	113	110	97	45	45	48	16	33	67	43	0	228	615	1115	181	64	64	104	345	331	26	20	0	0.171	0.123	0.160	0.150	3.559	0.067	0.465	120	598	100	192	619	-2.550	28	164	68	551	13570	73841	4.063	1.481	0	0	0
2	1	4	""	"STM2736"	6060	43000	130	49	60	31	51	41	41	42	9	21	47	30	0	287	1035	1738	167	53	53	59	28	47	82	74	0	0.034	0.019	0.029	0.040	5.481	0.014	0.488	120	632	100	242	1001	-4.870	8	234	19	982	7221	124150	2.000	34.857	0	0	0
2	2	4	""	"STM2712"	6240	43000	120	49	55	23	41	42	42	43	10	23	40	21	0	542	1118	1998	178	60	60	80	54	67	86	80	0	0.015	0.012	0.022	0.024	4.632	0.009	0.401	120	433	100	489	1071	-6.106	7	482	13	1058	6612	134153	1.200	19.222	0	0	0
2	3	4	""	"STM1612"	6420	43010	120	184	227	155	68	43	43	44	12	27	99	96	0	2961	3526	2449	69	68	68	89	62	69	97	97	0	0.049	0.053	0.051	0.053	2.426	0.049	0.709	120	422	100	3034	3642	-4.359	141	2893	184	3458	27268	423160	15.250	55.435	0	0	0
2	4	4	""	"STM1607"	6600	43000	130	362	448	375	83	43	43	44	11	25	100	99	0	896	1124	841	74	56	56	69	40	57	98	97	0	0.380	0.379	0.356	0.351	2.206	0.347	0.632	120	457	100	1159	1473	-1.397	319	840	405	1068	53816	134891	36.727	26.375	0	0	0
2	5	4	"ycjI"	"STM1680"	6790	43000	120	95	134	143	106	43	43	45	18	40	77	59	0	700	1264	1832	144	55	55	81	111	137	88	81	0	0.081	0.075	0.074	0.078	2.348	0.068	0.752	120	465	100	697	1300	-3.633	52	645	91	1209	16021	151665	4.944	10.658	0	0	0
2	6	4	""	"STM1676"	6970	43000	130	218	292	262	89	42	42	48	33	68	98	94	0	2096	2738	2336	85	58	58	93	130	139	100	100	0	0.086	0.093	0.095	0.092	1.656	0.082	0.630	120	431	100	2214	2930	-3.534	176	2038	250	2680	35045	328579	7.394	20.346	0	0	0
2	7	4	"frr"	"STM0219"	7130	42990	110	313	481	513	106	42	42	48	35	72	98	93	0	853	1336	1529	114	54	54	69	52	75	100	100	0	0.339	0.342	0.329	0.356	1.820	0.316	0.806	80	374	100	1070	1721	-1.560	271	799	439	1282	38505	106884	12.371	24.365	0	0	0
2	8	4	"mesJ"	"STM0236"	7320	43000	130	120	131	61	46	42	42	43	16	37	97	89	0	1578	1789	983	54	52	52	60	33	55	100	100	0	0.051	0.051	0.049	0.048	1.741	0.046	0.702	120	501	100	1604	1826	-4.290	78	1526	89	1737	15666	214705	5.500	52.394	0	0	0
2	9	4	"pfs"	"STM0207"	7500	42990	120	75	103	94	91	42	42	43	11	25	72	60	0	257	501	642	128	52	52	61	29	47	89	79	0	0.161	0.136	0.148	0.147	2.822	0.125	0.710	120	383	100	238	510	-2.635	33	205	61	449	12332	60169	5.455	15.172	0	0	0
2	10	4	"yeeA"	"STM2060"	7660	43000	120	98	108	52	48	43	43	43	10	23	92	86	0	985	1070	691	64	56	56	69	39	56	100	100	0	0.059	0.064	0.059	0.059	2.175	0.058	0.680	120	380	100	984	1079	-4.078	55	929	65	1014	12901	128400	6.500	25.667	0	0	0
2	11	4	"vsr"	"STM1991"	7840	43000	130	53	62	29	46	42	42	42	10	23	51	31	0	520	712	609	85	59	59	78	74	94	90	80	0	0.024	0.031	0.038	0.033	3.191	0.030	0.448	120	453	100	472	673	-5.389	11	461	20	653	7411	85409	2.000	8.568	0	0	0
2	12	4	"fixB"	"STM0076"	8020	43010	120	55	74	72	97	42	42	51	76	149	11	1	0	501	934	1163	124	54	54	111	290	261	68	45	0	0.029	0.036	0.039	0.035	4.218	0.035	0.270	120	474	100	460	912	-5.104	13	447	32	880	8836	112081	0.303	2.838	0	0	0
2	13	4	""	"STM4192"	8210	43000	130	123	179	182	101	43	43	53	36	67	78	53	0	2298	3743	4598	122	57	57	85	79	92	100	97	0	0.036	0.037	0.037	0.037	2.189	0.035	0.777	120	483	100	2321	3822	-4.808	80	2241	136	3686	21423	449136	3.500	46.304	0	0	0
2	14	4	"dgkA"	"STM4236"	8380	43010	110	103	114	57	50	47	47	61	44	72	66	18	0	982	1157	887	76	64	64	99	90	90	97	92	0	0.061	0.061	0.059	0.053	2.058	0.056	0.565	80	372	100	974	1160	-4.035	56	918	67	1093	9137	92530	1.205	11.756	0	0	0
2	15	4	"tyrB"	"STM4248"	8550	43000	130	272	308	202	65	43	43	48	25	52	100	100	0	3049	3451	2197	63	55	55	73	77	105	100	100	0	0.076	0.078	0.075	0.073	1.482	0.076	0.822	120	480	100	3223	3661	-3.709	229	2994	265	3396	36912	414073	10.400	43.870	0	0	0
2	16	4	"lysC"	"STM4220"	8740	43000	120	168	182	79	43	43	43	45	14	31	99	97	0	2203	2110	1047	49	52	52	60	37	61	100	100	0	0.058	0.068	0.069	0.065	1.522	0.065	0.856	120	458	100	2276	2197	-4.105	125	2151	139	2058	21795	253168	9.786	55.405	0	0	0
2	17	4	"glk"	"STM2403"	8920	43010	120	215	256	145	56	42	42	45	16	35	99	99	0	1501	1806	1242	68	53	53	62	43	69	99	99	0	0.119	0.122	0.122	0.121	1.566	0.110	0.833	120	397	100	1621	1967	-3.065	173	1448	214	1753	30699	216706	13.188	40.558	0	0	0
2	18	4	"yfcB"	"STM2385"	9080	43010	120	109	127	67	52	41	41	42	11	26	96	87	0	1394	1654	1065	64	55	55	64	41	64	99	97	0	0.051	0.054	0.048	0.054	2.186	0.049	0.699	120	434	100	1407	1685	-4.299	68	1339	86	1599	15207	198472	7.727	38.780	0	0	0
2	19	4	"ybdA"	"STM0593"	9280	43000	130	67	80	39	48	42	42	45	17	37	68	39	0	3544	4800	4124	85	57	57	67	48	71	100	100	0	0.007	0.008	0.009	0.008	2.548	0.007	0.545	120	429	100	3512	4781	-7.124	25	3487	38	4743	9579	575980	2.059	98.604	0	0	0
2	20	4	"ybaM"	"STM0480"	9430	43000	100	54	58	23	39	45	45	50	21	42	21	6	0	95	139	129	92	57	57	65	36	55	50	36	0	0.237	0.159	0.177	0.257	4.124	0.163	0.320	80	342	100	47	95	-2.078	9	38	13	82	4666	11097	0.381	2.056	-50	0	0
2	21	4	"ybbO"	"STM0505"	9630	43000	120	171	213	162	76	43	43	47	17	36	100	99	0	3831	4675	3878	82	57	57	67	35	52	100	100	0	0.034	0.037	0.037	0.036	1.530	0.036	0.847	120	444	100	3902	4788	-4.882	128	3774	170	4618	25502	560964	9.765	131.657	0	0	0
2	22	4	"purK"	"STM0533"	9790	43000	130	106	120	77	64	43	43	45	12	26	90	85	0	1443	1788	1748	97	58	58	67	33	49	100	100	0	0.045	0.045	0.041	0.040	2.081	0.040	0.785	120	418	100	1448	1807	-4.458	63	1385	77	1730	14391	214603	6.250	52.152	0	0	0
2	23	4	"rfbI"	"STM0559"	9980	43000	130	57	63	34	53	44	44	46	11	23	50	27	0	611	681	460	67	61	61	70	32	45	99	92	0	0.024	0.031	0.033	0.027	3.804	0.019	0.060	120	412	100	563	639	-5.403	13	550	19	620	7586	81750	1.545	19.094	0	0	0
2	24	4	"ybdK"	"STM0583"	10150	43000	130	584	669	357	53	44	44	46	14	30	99	98	0	8591	10783	5785	53	75	75	85	47	55	100	100	0	0.063	0.058	0.061	0.056	1.475	0.057	0.912	120	566	100	9056	11333	-3.979	540	8516	625	10708	80286	1294007	44.500	227.617	0	0	0
2	1	5	"yoaH"	"STM1823"	6060	43180	110	62	78	50	64	41	41	42	8	19	70	55	0	125	270	387	143	53	53	56	15	26	87	72	0	0.292	0.171	0.273	0.253	4.057	0.108	0.623	80	465	100	93	254	-1.778	21	72	37	217	6213	21587	4.500	14.267	0	0	0
2	2	5	"emtA"	"STM1799"	6240	43180	120	69	79	36	45	42	42	42	9	21	81	66	0	1003	1118	745	66	57	57	68	36	52	97	96	0	0.029	0.035	0.032	0.035	2.906	0.033	0.617	120	437	100	973	1098	-5.131	27	946	37	1061	9428	134108	4.111	29.167	0	0	0
2	3	5	"narH"	"STM1763"	6440	43180	120	86	96	45	46	42	42	43	11	25	90	76	0	1522	1709	1176	68	65	65	81	52	64	98	98	0	0.030	0.033	0.027	0.028	2.143	0.029	0.588	120	394	100	1501	1698	-5.049	44	1457	54	1644	11491	205050	4.818	31.308	0	0	0
2	4	5	"ychE"	"STM1748"	6600	43180	120	100	109	47	43	43	43	45	14	31	91	83	0	2380	2512	1484	59	62	62	80	55	68	100	97	0	0.025	0.027	0.026	0.027	2.603	0.024	0.626	120	391	100	2375	2516	-5.346	57	2318	66	2450	13131	301476	4.571	44.218	0	0	0
2	5	5	"yoaB"	"STM1822"	6780	43190	120	172	257	228	88	42	42	44	18	40	97	93	0	763	1173	1171	99	54	54	67	45	67	98	95	0	0.183	0.192	0.182	0.184	2.110	0.167	0.765	120	444	100	839	1334	-2.447	130	709	215	1119	30837	140816	11.833	24.578	0	0	0
2	6	5	"dsbB"	"STM1807"	6970	43180	120	63	72	30	41	40	40	44	31	70	40	12	0	654	720	406	56	53	53	68	67	98	98	97	0	0.038	0.048	0.044	0.041	2.443	0.042	0.477	120	433	100	624	699	-4.708	23	601	32	667	8656	86431	0.903	9.731	0	0	0
2	7	5	""	"STM4010"	7130	43180	120	62	70	38	54	40	40	45	32	71	27	7	0	2081	2758	3277	118	55	55	72	70	97	99	99	0	0.011	0.011	0.012	0.012	2.312	0.010	0.655	120	445	100	2048	2733	-6.525	22	2026	30	2703	8437	330915	0.781	38.371	0	0	0
2	8	5	"mobB"	"STM3993"	7310	43190	120	58	98	100	102	40	40	41	9	21	68	50	0	320	1045	1746	167	51	51	59	28	47	71	68	0	0.067	0.058	0.067	0.087	3.953	0.051	0.773	120	412	100	287	1052	-3.902	18	269	58	994	11777	125455	6.333	35.214	0	0	0
2	9	5	"yiiR"	"STM4083"	7480	43190	130	51	68	40	58	42	42	43	10	23	47	37	0	258	729	1353	185	51	51	61	29	47	70	65	0	0.043	0.038	0.081	0.084	4.782	0.022	0.436	120	458	100	216	704	-4.524	9	207	26	678	8110	87508	2.500	23.034	0	0	0
2	10	5	""	"STM4067"	7670	43190	120	266	429	557	129	43	43	45	10	22	92	88	0	934	1667	2182	130	56	56	71	46	64	94	90	0	0.254	0.240	0.214	0.207	3.076	0.195	0.580	120	401	100	1101	1997	-1.977	223	878	386	1611	51475	200055	38.400	34.696	0	0	0
2	11	5	"yiiM"	"STM4056"	7830	43190	120	68	111	116	104	42	42	47	22	46	52	38	0	648	1222	1787	146	60	60	85	85	100	74	65	0	0.044	0.059	0.063	0.080	4.535	0.048	0.555	120	373	100	614	1231	-4.499	26	588	69	1162	13337	146655	2.909	13.376	0	0	0
2	12	5	"yiiG"	"STM4040"	8020	43200	140	49	59	38	64	42	42	45	21	46	22	11	0	384	1704	3801	223	53	53	73	76	104	73	64	0	0.021	0.010	0.019	0.027	6.213	0.007	0.312	156	462	100	338	1668	-5.563	7	331	17	1651	9214	265772	0.667	21.461	0	0	0
2	13	5	"yhdN"	"STM3413"	8200	43190	120	75	94	74	78	44	44	56	40	71	35	13	0	485	815	1192	146	54	54	84	81	96	83	77	0	0.072	0.066	0.076	0.073	3.266	0.048	0.509	120	400	100	462	811	-3.797	31	431	50	761	11276	97744	0.950	9.025	0	0	0
2	14	5	"secY"	"STM3420"	8380	43190	130	1295	1480	1042	70	49	49	64	45	70	100	100	0	2604	3043	2093	68	64	64	103	110	106	100	100	0	0.491	0.480	0.485	0.491	1.769	0.449	0.723	120	396	100	3786	4410	-1.028	1246	2540	1431	2979	177618	365116	31.467	26.727	0	0	0
2	15	5	"rplE"	"STM3428"	8540	43200	120	191	394	526	133	46	46	51	27	52	76	68	0	415	929	1306	140	56	56	74	82	110	73	63	0	0.404	0.399	0.358	0.419	3.462	0.360	0.738	120	434	100	504	1221	-1.308	145	359	348	873	47273	111497	12.704	10.427	0	0	0
2	16	5	"rpmC"	"STM3432"	8740	43150	70	78	150	144	96	49	49	66	88	133	31	25	0	85	210	243	115	58	58	81	75	92	34	28	0	1.074	0.664	0.802	0.752	3.825	0.663	0.471	32	214	100	56	253	0.103	29	27	101	152	4807	6713	0.955	1.720	0	0	0
2	17	5	"rpsS"	"STM3436"	8920	43190	120	91	131	171	130	43	43	49	44	89	51	22	0	147	250	293	117	55	55	67	48	71	66	47	0	0.522	0.451	0.531	0.497	2.884	0.440	0.569	120	467	100	140	283	-0.939	48	92	88	195	15671	30036	1.864	3.813	0	0	0
2	18	5	"rpsJ"	"STM3441"	9070	43180	80	74	109	96	88	42	42	45	16	35	71	50	0	119	228	262	114	54	54	62	27	43	75	55	0	0.492	0.385	0.418	0.440	2.375	0.432	0.755	52	255	100	97	241	-1.022	32	65	67	174	5678	11876	4.000	6.148	0	0	0
2	19	5	""	"STM4463"	9270	43180	130	52	59	26	44	44	44	47	19	40	25	15	0	473	693	980	141	59	59	75	61	81	82	69	0	0.019	0.024	0.038	0.050	4.754	0.018	0.233	120	510	100	422	649	-5.693	8	414	15	634	7098	83188	0.632	10.131	0	0	0
2	20	5	"pepA"	"STM4477"	9440	43190	130	693	942	867	92	45	45	50	19	38	97	95	0	723	1182	1332	112	57	57	73	53	72	92	88	0	0.973	0.797	0.827	0.821	2.806	0.626	0.603	120	431	100	1314	2022	-0.040	648	666	897	1125	112998	141785	46.947	20.925	0	0	0
2	21	5	"iadA"	"STM4512"	9610	43190	130	744	1582	2280	144	44	44	46	14	30	100	99	0	1159	1815	2174	119	57	57	71	48	67	94	91	0	0.635	0.875	0.796	0.801	3.118	1.009	0.665	120	464	100	1802	3296	-0.655	700	1102	1538	1758	189832	217766	109.714	36.333	0	0	0
2	22	5	""	"STM4551"	9800	43190	120	72	94	66	70	43	43	44	11	25	73	63	0	1633	3660	4759	130	58	58	73	51	69	100	97	0	0.018	0.014	0.018	0.017	2.888	0.011	0.587	120	419	100	1604	3653	-5.763	29	1575	51	3602	11253	439156	4.545	70.333	0	0	0
2	23	5	"yjjK"	"STM4581"	9970	43180	130	239	427	433	101	43	43	45	11	24	98	93	0	827	1478	1676	113	63	63	70	28	40	98	95	0	0.257	0.271	0.299	0.281	3.093	0.189	0.497	120	414	100	960	1799	-1.963	196	764	384	1415	51288	177303	34.727	50.286	0	0	0
2	24	5	"gltS"	"STM3746"	10140	43190	130	165	459	798	173	44	44	45	11	24	90	79	0	803	2178	3449	158	71	71	79	41	51	87	80	0	0.165	0.197	0.217	0.208	3.561	0.185	0.524	120	573	100	853	2522	-2.597	121	732	415	2107	55037	261411	37.636	51.195	0	0	0
2	1	6	"yhhY"	"STM3546"	6070	43360	120	61	71	36	50	43	43	44	23	52	42	17	0	571	756	740	97	57	57	78	90	115	88	81	0	0.035	0.040	0.041	0.047	3.629	0.036	0.307	120	530	100	532	727	-4.836	18	514	28	699	8475	90749	1.174	7.533	0	0	0
2	2	6	""	"STM0951"	6250	43340	130	76	82	32	39	42	42	43	10	23	87	71	0	1138	1250	732	58	61	61	81	70	86	97	96	0	0.032	0.034	0.032	0.032	2.350	0.031	0.578	120	484	100	1111	1229	-4.985	34	1077	40	1189	9886	149974	3.900	16.700	0	0	0
2	3	6	"nanK"	"STM3336"	6430	43350	110	102	142	119	83	43	43	54	123	227	23	6	0	1074	1472	1467	99	71	71	101	196	194	92	78	0	0.059	0.071	0.073	0.068	2.179	0.067	0.500	80	393	100	1062	1500	-4.087	59	1003	99	1401	11380	117744	0.715	6.995	0	0	0
2	4	6	"yrbC"	"STM3310"	6600	43360	120	296	368	391	106	45	45	470	2435	518	0	0	0	845	1104	1029	93	84	84	582	2635	452	3	1	0	0.330	0.317	0.326	0.317	2.353	0.311	0.718	120	443	100	1012	1343	-1.600	251	761	323	1020	44131	132441	-0.042	0.198	0	0	0
2	5	6	"greA"	"STM3299"	6790	43360	120	222	257	164	63	42	42	66	250	378	29	6	0	1088	1228	839	68	63	63	118	333	282	94	69	0	0.176	0.185	0.184	0.183	1.982	0.161	0.699	120	442	100	1205	1380	-2.510	180	1025	215	1165	30803	147301	0.764	3.333	0	0	0
2	6	6	"rpsO"	"STM3283"	6960	43360	110	84	109	92	84	42	42	43	10	23	80	72	0	235	354	396	111	53	53	61	29	47	95	87	0	0.231	0.223	0.217	0.198	2.464	0.211	0.700	80	393	100	224	368	-2.115	42	182	67	301	8683	28293	6.600	10.103	0	0	0
2	7	6	"yghB"	"STM3162"	7130	43360	110	65	93	81	87	41	41	43	12	27	66	48	0	532	1089	1619	148	54	54	67	42	62	97	93	0	0.050	0.050	0.053	0.047	2.570	0.045	0.786	80	406	100	502	1087	-4.316	24	478	52	1035	7423	87087	4.167	24.333	0	0	0
2	8	6	""	"STM3136"	7310	43360	120	78	94	55	58	41	41	42	9	21	86	75	0	1357	1831	1708	93	54	54	65	34	52	99	99	0	0.028	0.030	0.030	0.029	2.945	0.024	0.559	120	422	100	1340	1830	-5.138	37	1303	53	1777	11323	219739	5.778	51.941	0	0	0
2	9	6	"yggV"	"STM3103"	7490	43360	120	55	71	48	67	42	42	43	9	20	55	41	0	223	457	669	146	52	52	58	21	36	70	64	0	0.076	0.072	0.088	0.122	6.017	0.053	0.518	120	429	100	184	434	-3.717	13	171	29	405	8566	54817	3.111	19.000	0	0	0
2	10	6	"sprT"	"STM3092"	7680	43360	120	57	63	26	41	42	42	43	10	23	63	39	0	285	558	739	132	53	53	64	39	60	91	84	0	0.065	0.042	0.050	0.061	3.152	0.022	0.372	120	382	100	247	526	-3.951	15	232	21	505	7569	66947	2.000	12.667	0	0	0
2	11	6	""	"STM3072"	7850	43360	130	62	74	49	66	42	42	46	23	50	40	17	0	764	1382	2106	152	55	55	69	47	68	95	90	0	0.028	0.024	0.029	0.028	3.153	0.019	0.563	120	379	100	729	1359	-5.148	20	709	32	1327	8847	165856	1.217	27.936	0	0	0
2	12	6	"ygfE"	"STM3060"	8030	43370	120	186	257	207	80	42	42	46	22	47	92	83	0	288	401	341	85	53	53	64	39	60	87	78	0	0.613	0.618	0.706	0.677	2.913	0.533	0.448	120	396	100	379	563	-0.707	144	235	215	348	30859	48156	9.591	8.641	0	0	0
2	13	6	"ansA"	"STM1294"	8220	43360	120	95	112	63	56	41	41	44	13	29	90	81	0	1020	1246	889	71	53	53	63	37	58	100	97	0	0.056	0.060	0.056	0.056	2.459	0.049	0.583	120	370	100	1021	1264	-4.162	54	967	71	1193	13427	149474	5.231	31.973	0	0	0
2	14	6	"pfkB"	"STM1326"	8380	43360	120	128	232	340	146	42	42	45	14	31	89	82	0	216	529	851	160	56	56	65	30	46	90	76	0	0.538	0.402	0.462	0.486	2.804	0.355	0.646	120	351	100	246	663	-0.896	86	160	190	473	27794	63462	13.357	15.467	0	0	0
2	15	6	"ydiK"	"STM1364"	8570	43360	140	136	268	443	165	44	44	48	44	91	66	50	0	1262	2676	4898	183	54	54	64	39	60	93	90	0	0.076	0.085	0.094	0.095	3.156	0.083	0.856	156	455	100	1300	2846	-3.715	92	1208	224	2622	41873	417437	5.000	66.974	0	0	0
2	16	6	"cfa"	"STM1427"	8730	43360	130	546	846	897	106	45	45	52	59	113	87	80	0	698	1039	1177	113	54	54	64	44	68	95	87	0	0.778	0.813	0.761	0.799	3.296	0.749	0.628	120	493	100	1145	1786	-0.362	501	644	801	985	101531	124705	13.458	22.159	0	0	0
2	17	6	"ydhM"	"STM1437"	8910	43370	120	75	95	64	67	43	43	47	22	46	63	36	0	878	1282	1533	119	55	55	61	25	40	99	99	0	0.039	0.042	0.042	0.040	2.605	0.037	0.742	120	416	100	855	1279	-4.685	32	823	52	1227	11361	153843	2.182	48.840	0	0	0
2	18	6	"nth"	"STM1453"	9080	43350	110	63	77	43	55	44	44	51	32	62	27	17	0	810	1185	1732	146	59	59	78	115	147	82	75	0	0.025	0.029	0.030	0.036	3.384	0.023	0.316	80	431	100	770	1159	-5.305	19	751	33	1126	6144	94772	0.813	9.626	0	0	0
2	19	6	"ugpA"	"STM3556"	9260	43360	120	125	220	285	129	43	43	46	15	32	93	82	0	1184	2200	3480	158	62	62	85	114	134	95	91	0	0.073	0.083	0.080	0.078	2.575	0.071	0.740	120	490	100	1204	2315	-3.774	82	1122	177	2138	26453	264027	11.600	18.553	0	0	0
2	20	6	"ftsY"	"STM3571"	9450	43360	120	235	435	1091	250	44	44	48	21	43	98	93	0	2042	2513	1991	79	57	57	73	55	75	100	100	0	0.096	0.159	0.111	0.106	2.171	0.194	0.178	120	403	100	2176	2847	-3.377	191	1985	391	2456	52212	301539	18.429	44.364	0	0	0
2	21	6	"zntA"	"STM3576"	9610	43370	120	311	381	226	59	43	43	45	12	26	100	100	0	4662	5809	3977	68	57	57	72	49	68	100	100	0	0.058	0.059	0.059	0.059	1.667	0.052	0.798	120	435	100	4873	6090	-4.103	268	4605	338	5752	45739	697058	28.000	117.082	0	0	0
2	22	6	"yhhT"	"STM3582"	9810	43360	130	178	216	148	68	42	42	43	9	20	98	95	0	3263	3991	3145	78	60	60	74	56	75	100	100	0	0.042	0.044	0.045	0.040	1.730	0.042	0.824	120	440	100	3339	4105	-4.558	136	3203	174	3931	25955	478953	19.222	69.946	0	0	0
2	23	6	"yhiN"	"STM3588"	9970	43360	130	85	112	72	64	42	42	43	10	23	89	79	0	2111	2787	2889	103	62	62	71	48	67	100	100	0	0.021	0.026	0.025	0.025	2.420	0.022	0.706	120	422	100	2092	2795	-5.574	43	2049	70	2725	13424	334470	6.900	56.583	0	0	0
2	24	6	""	"STM3598"	10150	43360	110	58	62	20	32	43	43	44	16	36	46	18	0	288	369	266	72	63	63	69	27	39	95	90	0	0.067	0.062	0.065	0.068	3.855	0.042	0.190	80	482	100	240	325	-3.907	15	225	19	306	4964	29531	1.125	11.111	0	0	0
2	1	7	""	"STM3799"	6080	43530	120	232	241	130	53	45	45	50	31	62	89	85	0	3393	3752	2258	60	65	65	91	92	101	100	99	0	0.056	0.053	0.052	0.047	1.963	0.048	0.746	120	547	100	3515	3883	-4.154	187	3328	196	3687	28885	450246	6.161	39.793	0	0	0
2	2	7	"yidE"	"STM3807"	6250	43540	130	98	110	55	50	43	43	45	13	28	82	71	0	880	1304	1122	86	66	66	92	101	109	95	85	0	0.068	0.054	0.065	0.061	3.259	0.038	0.301	120	567	100	869	1305	-3.888	55	814	67	1238	13222	156527	5.000	12.000	0	0	0
2	3	7	"yidR"	"STM3811"	6430	43530	100	67	76	38	50	50	50	1298	4027	310	0	0	0	791	1034	978	94	89	89	1505	4575	303	0	0	0	0.024	0.028	0.029	0.033	3.226	0.891	0.900	80	435	100	719	971	-5.368	17	702	26	945	6094	82711	-0.303	-0.103	-50	0	0
2	4	7	"torD"	"STM3821"	6610	43530	100	8962	8848	5317	60	66	66	2998	5247	175	70	37	0	9605	10771	7947	73	176	176	3248	5634	173	67	46	0	0.943	0.829	0.841	0.807	2.175	0.809	0.826	80	389	100	18325	19377	-0.084	8896	9429	8782	10595	707813	861708	1.115	1.335	-50	0	0
2	5	7	"dgoT"	"STM3827"	6780	43530	100	81	2164	5574	257	47	47	854	2561	299	12	12	0	1957	4491	7126	158	79	79	994	2733	274	32	15	0	0.018	0.480	0.024	0.041	5.576	0.774	0.841	80	380	100	1912	6529	-5.788	34	1878	2117	4412	173106	359255	0.512	1.280	-50	0	0
2	6	7	"yidA"	"STM3831"	6960	43540	120	91	105	55	52	45	45	46	10	21	85	74	0	913	1006	640	63	55	55	66	55	83	97	95	0	0.054	0.063	0.057	0.056	2.259	0.058	0.582	120	467	100	904	1011	-4.221	46	858	60	951	12596	120685	5.900	17.091	0	0	0
2	7	7	"imp"	"STM0093"	7130	43540	120	2127	2515	1704	67	43	43	45	12	26	100	100	0	12916	15041	9659	64	55	55	64	35	54	100	100	0	0.162	0.165	0.164	0.164	1.657	0.161	0.903	120	465	100	14945	17458	-2.626	2084	12861	2472	14986	301839	1804955	205.833	427.914	0	0	0
2	8	7	"yabJ"	"STM0106"	7310	43540	120	84	93	49	52	42	42	44	11	25	89	77	0	2229	2936	2547	86	57	57	65	28	43	100	100	0	0.019	0.018	0.017	0.016	2.171	0.016	0.685	120	449	100	2214	2930	-5.692	42	2172	51	2879	11209	352342	4.455	102.536	0	0	0
2	9	7	"yabC"	"STM0120"	7490	43550	120	120	186	174	93	42	42	43	10	23	93	84	0	454	915	1166	127	58	58	64	22	34	95	91	0	0.197	0.168	0.212	0.221	2.906	0.109	0.485	120	442	100	474	1001	-2.344	78	396	144	857	22368	109795	14.300	38.682	0	0	0
2	10	7	"murD"	"STM0126"	7670	43550	140	122	195	188	96	40	40	42	9	21	92	82	0	466	880	1018	115	55	55	61	24	39	93	89	0	0.200	0.188	0.185	0.191	2.857	0.155	0.691	156	497	100	493	980	-2.325	82	411	155	825	30428	137242	17.000	34.125	0	0	0
2	11	7	"yacA"	"STM0135"	7850	43540	120	82	107	88	82	40	40	41	10	24	79	65	0	294	495	610	123	55	55	60	22	36	92	82	0	0.176	0.152	0.165	0.179	2.940	0.117	0.608	120	425	100	281	507	-2.509	42	239	67	440	12860	59345	6.600	19.773	0	0	0
2	12	7	""	"STM0148"	8030	43550	120	58	61	21	34	41	41	43	11	25	61	35	0	938	1140	907	79	54	54	60	24	40	98	98	0	0.019	0.018	0.018	0.020	3.046	0.014	0.386	120	439	100	901	1106	-5.700	17	884	20	1086	7346	136815	1.636	45.000	0	0	0
2	13	7	""	"STM1547"	8220	43540	120	88	105	81	77	43	43	44	11	25	88	75	0	1295	1981	2293	115	53	53	64	71	110	100	100	0	0.036	0.032	0.031	0.032	2.187	0.031	0.788	120	399	100	1287	1990	-4.787	45	1242	62	1928	12623	237693	5.545	27.000	0	0	0
2	14	7	""	"STM1551"	8380	43550	120	60	72	44	61	43	43	44	11	25	62	38	0	261	448	559	124	56	56	67	71	105	74	62	0	0.083	0.074	0.086	0.096	3.347	0.055	0.516	120	400	100	222	421	-3.592	17	205	29	392	8695	53803	2.545	5.366	0	0	0
2	15	7	""	"STM1556"	8560	43550	120	66	74	29	39	43	43	44	9	20	80	55	0	2919	3166	2113	66	55	55	73	177	242	97	95	0	0.008	0.010	0.008	0.010	3.358	0.009	0.480	120	441	100	2887	3142	-6.960	23	2864	31	3111	8832	379908	3.333	17.475	0	0	0
2	16	7	""	"STM1562"	8740	43540	120	71	127	201	158	44	44	45	11	24	70	55	0	319	695	875	125	55	55	59	23	38	90	85	0	0.102	0.130	0.128	0.123	3.995	0.122	0.283	120	426	100	291	723	-3.290	27	264	83	640	15251	83384	7.455	27.652	0	0	0
2	17	7	"fdnI"	"STM1568"	8920	43540	120	65	105	98	93	46	46	51	25	49	45	30	0	544	1208	1606	132	56	56	60	16	26	91	90	0	0.039	0.051	0.053	0.060	4.423	0.048	0.611	120	428	100	507	1211	-4.683	19	488	59	1152	12619	144914	2.160	71.750	0	0	0
2	18	7	"nmpC"	"STM1572"	9090	43540	110	1980	2946	2867	97	47	47	56	39	69	100	100	0	548	865	834	96	63	63	82	105	128	90	77	0	3.986	3.615	4.125	3.970	2.838	4.297	0.602	80	470	100	2418	3701	1.995	1933	485	2899	802	235659	69231	74.103	7.457	0	0	0
2	19	7	"sohB"	"STM1716"	9270	43540	110	203	277	274	98	44	44	48	26	54	91	81	0	2258	2832	2675	94	64	64	74	35	47	100	100	0	0.072	0.084	0.072	0.073	2.586	0.070	0.582	80	443	100	2353	3001	-3.786	159	2194	233	2768	22181	226549	8.808	78.800	0	0	0
2	20	7	"ompW"	"STM1732"	9440	43540	110	1717	1842	937	50	44	44	48	23	47	100	100	0	815	867	436	50	60	60	66	25	37	100	100	0	2.216	2.228	2.129	2.226	1.622	2.477	0.699	80	455	100	2428	2605	1.148	1673	755	1798	807	147339	69388	78.000	32.040	0	0	0
2	21	7	"yciU"	"STM1740"	9640	43540	100	67	90	69	76	42	42	44	12	27	66	50	0	217	520	623	119	59	59	66	29	43	76	67	0	0.158	0.104	0.119	0.140	3.912	0.062	0.443	80	377	100	183	509	-2.660	25	158	48	461	7180	41620	3.833	15.655	0	0	0
2	22	7	"ychJ"	"STM1755"	9800	43550	120	72	94	74	78	42	42	44	12	27	74	58	0	383	732	959	131	60	60	67	39	58	90	85	0	0.093	0.077	0.093	0.090	2.727	0.065	0.685	120	462	100	353	724	-3.428	30	323	52	672	11322	87876	4.167	17.051	0	0	0
2	23	7	"ychP"	"STM1768"	9980	43540	120	101	122	86	70	44	44	47	19	40	94	70	0	1685	2047	1504	73	62	62	71	46	64	100	100	0	0.035	0.039	0.037	0.035	1.986	0.039	0.645	120	480	100	1680	2063	-4.832	57	1623	78	1985	14631	245624	3.947	42.957	0	0	0
2	24	7	"ychH"	"STM1782"	10170	43540	80	93	255	452	177	44	44	53	70	132	42	19	0	113	274	450	164	61	61	68	34	50	57	34	0	0.942	0.991	1.257	0.954	2.815	1.114	0.570	52	329	100	101	424	-0.086	49	52	211	213	13268	14255	2.886	6.059	0	0	0
2	1	8	""	"STM2314"	6070	43730	110	3511	3254	963	29	45	45	51	37	72	100	100	0	8951	8566	2160	25	69	69	92	211	229	100	100	0	0.390	0.378	0.375	0.358	1.338	0.382	0.974	80	520	100	12348	11706	-1.358	3466	8882	3209	8497	260291	685314	86.568	40.161	0	0	0
2	2	8	"nuoK"	"STM2319"	6250	43740	110	521	513	189	36	43	43	44	9	20	100	100	0	1740	1751	714	40	67	67	76	33	43	100	100	0	0.286	0.279	0.275	0.279	1.271	0.262	0.896	80	434	100	2151	2154	-1.807	478	1673	470	1684	41059	140083	52.111	50.758	0	0	0
2	3	8	"yfbQ"	"STM2331"	6410	43730	110	252	247	60	24	47	47	54	45	83	96	93	0	10049	9182	2152	23	82	82	117	193	164	100	100	0	0.021	0.022	0.022	0.021	1.248	0.022	0.941	80	475	100	10172	9300	-5.603	205	9967	200	9100	19794	734596	4.289	46.969	0	0	0
2	4	8	"yfbU"	"STM2335"	6610	43710	100	769	1660	2371	142	52	52	1075	3162	294	13	6	0	2344	3114	3142	100	97	97	1062	2947	277	32	13	0	0.319	0.533	0.317	0.366	1.935	0.956	0.885	80	459	100	2964	4625	-1.648	717	2247	1608	3017	132802	249128	0.185	0.696	-50	0	0
2	5	8	""	"STM2341"	6800	43730	120	650	693	384	55	47	47	192	1059	551	10	0	0	4720	5030	2883	57	71	71	231	943	408	94	85	0	0.130	0.130	0.130	0.127	1.425	0.129	0.956	120	513	100	5252	5605	-2.947	603	4649	646	4959	83141	603565	0.473	5.089	0	0	0
2	6	8	""	"STM2346"	6980	43730	120	273	379	344	90	46	46	47	11	23	99	98	0	1401	1770	1475	83	59	59	84	147	175	99	95	0	0.169	0.195	0.172	0.173	1.763	0.197	0.818	120	434	100	1569	2044	-2.564	227	1342	333	1711	45439	212433	30.182	11.469	0	0	0
2	7	8	""	"STM2530"	7150	43730	110	68	71	25	35	45	45	46	11	23	70	50	0	2114	2204	737	33	59	59	66	33	50	100	100	0	0.011	0.012	0.012	0.010	2.554	0.012	0.377	80	380	100	2078	2171	-6.481	23	2055	26	2145	5689	176332	2.273	64.788	0	0	0
2	8	8	"nifS"	"STM2543"	7310	43730	120	510	595	441	74	45	45	51	30	58	95	95	0	4067	4490	3256	72	64	64	89	105	117	97	95	0	0.116	0.124	0.123	0.128	1.933	0.121	0.880	120	489	100	4468	4976	-3.106	465	4003	550	4426	71346	538811	18.133	41.914	0	0	0
2	9	8	"glnB"	"STM2561"	7520	43720	110	276	302	207	68	45	45	52	32	61	92	87	0	1377	1405	777	55	66	66	94	114	121	100	93	0	0.176	0.192	0.177	0.176	1.371	0.196	0.846	80	412	100	1542	1596	-2.505	231	1311	257	1339	24147	112423	7.813	11.500	0	0	0
2	10	8	""	"STM2566"	7680	43730	100	49	55	23	41	42	42	43	10	23	36	17	0	133	262	290	110	63	63	70	28	40	60	51	0	0.100	0.065	0.094	0.110	4.436	0.053	0.347	80	374	100	77	212	-3.322	7	70	13	199	4380	20991	1.200	6.857	0	0	0
2	11	8	"gogB"	"STM2584"	7870	43720	110	339	336	59	17	43	43	44	12	27	100	100	0	11738	11831	1820	15	63	63	71	27	38	100	100	0	0.025	0.025	0.025	0.025	1.160	0.025	0.954	80	437	100	11971	12061	-5.302	296	11675	293	11768	26883	946502	24.333	435.556	0	0	0
2	12	8	""	"STM2591"	8040	43730	120	84	86	27	31	44	44	46	12	26	89	77	0	4133	3651	1662	45	59	59	65	25	38	100	99	0	0.010	0.012	0.011	0.011	2.177	0.011	0.611	120	444	100	4114	3634	-6.670	40	4074	42	3592	10280	438172	3.333	143.440	0	0	0
2	13	8	"yraR"	"STM3268"	8220	43720	120	184	212	133	62	44	44	45	11	24	96	94	0	1276	1475	913	61	59	59	66	68	103	99	97	0	0.115	0.119	0.116	0.107	2.020	0.115	0.785	120	429	100	1357	1584	-3.120	140	1217	168	1416	25401	177041	15.182	20.721	0	0	0
2	14	8	"yhbV"	"STM3275"	8380	43720	110	212	209	42	20	45	45	46	11	23	100	100	0	11916	11689	2240	19	61	61	74	104	140	100	100	0	0.014	0.014	0.014	0.014	1.199	0.014	0.922	80	420	100	12022	11792	-6.150	167	11855	164	11628	16747	935144	14.818	111.683	0	0	0
2	15	8	"deaD"	"STM3280"	8580	43720	110	321	320	67	20	45	45	46	19	41	100	100	0	9621	9474	1354	14	64	64	82	185	225	100	100	0	0.029	0.029	0.029	0.029	1.213	0.029	0.930	80	436	100	9833	9685	-5.114	276	9557	275	9410	25601	757901	14.421	50.768	0	0	0
2	16	8	"argG"	"STM3290"	8750	43720	110	155	149	33	22	45	45	46	10	21	98	96	0	4587	4317	957	22	63	63	66	17	25	100	100	0	0.024	0.024	0.025	0.023	1.532	0.024	0.853	80	414	100	4634	4358	-5.362	110	4524	104	4254	11916	345378	10.300	250.059	0	0	0
2	17	8	"ftsJ"	"STM3297"	8930	43720	120	1818	1784	1013	56	47	47	48	15	31	99	99	0	5189	4943	2450	49	65	65	70	23	32	100	100	0	0.346	0.356	0.340	0.331	1.733	0.362	0.929	120	495	100	6895	6615	-1.533	1771	5124	1737	4878	214028	593108	115.733	211.870	0	0	0
2	18	8	"ispB"	"STM3305"	9110	43730	100	1114	1086	249	22	47	47	50	24	48	100	100	0	9620	9292	2129	22	72	72	86	42	48	100	100	0	0.112	0.113	0.111	0.113	1.187	0.112	0.969	80	396	100	10615	10259	-3.162	1067	9548	1039	9220	86859	743358	43.167	219.190	0	0	0
2	19	8	"ybgL"	"STM0714"	9290	43730	120	199	210	111	52	46	46	47	11	23	99	95	0	2345	2389	1454	60	70	70	82	40	48	99	99	0	0.067	0.071	0.068	0.070	1.672	0.067	0.849	120	498	100	2428	2483	-3.894	153	2275	164	2319	25211	286685	14.818	57.675	0	0	0
2	20	8	""	"STM0720"	9480	43720	120	78	84	26	30	46	46	48	16	33	80	49	0	9431	9398	4011	42	64	64	69	22	31	100	100	0	0.003	0.004	0.004	0.004	2.154	0.004	0.588	120	492	100	9399	9372	-8.193	32	9367	38	9334	10027	1127736	2.250	424.045	0	0	0
2	21	8	""	"STM0726"	9640	43720	110	158	162	41	25	45	45	47	16	34	100	100	0	17257	18562	4163	22	63	63	69	27	39	100	100	0	0.007	0.006	0.006	0.006	1.277	0.006	0.888	80	419	100	17307	18616	-7.249	113	17194	117	18499	12978	1484982	7.188	684.926	0	0	0
2	22	8	"ybgT"	"STM0742"	9790	43700	70	71	85	39	45	46	46	56	49	87	25	12	0	109	146	94	64	68	68	91	101	110	28	15	0	0.610	0.500	0.575	0.499	2.206	0.455	0.568	32	204	100	66	117	-0.714	25	41	39	78	2731	4673	0.592	0.545	0	0	0
2	23	8	"tolB"	"STM0748"	10000	43720	120	5965	5637	1579	28	47	47	50	30	60	100	100	0	16719	15529	4334	27	67	67	76	63	82	100	100	0	0.355	0.362	0.361	0.366	1.341	0.359	0.982	120	569	100	22570	21052	-1.493	5918	16652	5590	15462	676380	1863511	186.233	245.286	0	0	0
2	24	8	"pnuC"	"STM0757"	10180	43730	110	285	293	106	36	44	44	48	55	114	95	88	0	2899	2747	930	33	65	65	71	29	40	100	100	0	0.085	0.093	0.090	0.090	1.280	0.091	0.909	80	514	100	3075	2931	-3.556	241	2834	249	2682	23455	219764	4.455	92.276	0	0	0
2	1	9	"dacC"	"STM0863"	6090	43900	110	2966	2824	805	28	44	44	45	11	24	100	100	0	10394	10149	2492	24	70	70	77	26	33	100	100	0	0.283	0.276	0.283	0.270	1.221	0.278	0.953	80	484	100	13246	12859	-1.821	2922	10324	2780	10079	225900	811959	252.636	387.385	0	0	0
2	2	9	"ybjM"	"STM0871"	6260	43900	110	230	227	64	28	44	44	45	10	22	100	100	0	5760	5287	1481	28	67	67	75	33	44	100	100	0	0.033	0.035	0.035	0.034	1.327	0.034	0.882	80	436	100	5879	5403	-4.936	186	5693	183	5220	18125	422957	18.200	157.939	0	0	0
2	3	9	"potG"	"STM0878"	6460	43900	120	878	776	312	40	47	47	55	48	87	96	93	0	14857	12898	5587	43	71	71	111	202	181	98	97	0	0.056	0.057	0.057	0.059	1.791	0.055	0.956	120	496	100	15617	13556	-4.153	831	14786	729	12827	93065	1547785	15.021	63.302	0	0	0
2	4	9	"artQ"	"STM0889"	6620	43900	110	866	836	134	16	47	47	56	47	83	100	100	0	13939	13003	2505	19	73	73	114	198	173	100	100	0	0.059	0.061	0.061	0.061	1.169	0.059	0.963	80	441	100	14685	13719	-4.082	819	13866	789	12930	66842	1040260	16.596	65.096	0	0	0
2	5	9	""	"STM0894"	6810	43890	110	67	71	31	43	46	46	48	15	31	57	32	0	5813	5897	1288	21	70	70	109	229	210	100	100	0	0.004	0.004	0.004	0.003	2.876	0.004	0.196	80	439	100	5764	5852	-8.095	21	5743	25	5827	5712	471786	1.533	25.275	0	0	0
2	6	9	""	"STM0898"	6990	43890	110	64	66	22	33	46	46	48	12	25	61	32	0	13871	13022	3217	24	66	66	106	232	218	100	100	0	0.001	0.002	0.001	0.001	2.395	0.002	0.290	80	430	100	13823	12976	-9.583	18	13805	20	12956	5313	1041783	1.500	55.672	0	0	0
2	7	9	""	"STM1033"	7170	43900	110	125	130	39	30	44	44	46	11	23	100	98	0	2205	2382	931	39	64	64	75	38	50	100	100	0	0.038	0.037	0.035	0.036	1.547	0.033	0.722	80	432	100	2222	2404	-4.724	81	2141	86	2318	10417	190540	7.636	60.711	0	0	0
2	8	9	""	"STM1037"	7360	43890	110	123	126	38	30	45	45	53	41	77	87	45	0	3833	3784	1346	35	69	69	100	140	140	100	100	0	0.021	0.022	0.020	0.020	1.532	0.021	0.726	80	452	100	3842	3796	-5.593	78	3764	81	3715	10112	302695	1.780	26.314	0	0	0
2	9	9	"yjaB"	"STM4181"	7530	43890	110	1268	1216	461	37	48	48	57	40	70	100	98	0	5018	4751	1524	32	70	70	106	154	145	100	100	0	0.247	0.250	0.248	0.233	1.551	0.246	0.915	80	435	100	6168	5849	-2.020	1220	4948	1168	4681	97303	380107	28.975	30.162	0	0	0
2	10	9	"yjbD"	"STM4194"	7700	43900	100	161	176	72	40	46	46	49	17	34	100	98	0	1358	1478	665	44	73	73	86	54	62	100	100	0	0.089	0.093	0.089	0.089	1.369	0.088	0.828	80	378	100	1400	1535	-3.482	115	1285	130	1405	14061	118217	7.471	25.778	0	0	0
2	11	9	""	"STM4198"	7880	43900	110	118	116	31	26	46	46	48	14	29	100	90	0	4823	4675	1563	33	67	67	78	43	55	100	100	0	0.015	0.015	0.015	0.015	1.521	0.014	0.725	80	449	100	4828	4678	-6.046	72	4756	70	4608	9313	373972	4.857	106.907	0	0	0
2	12	9	""	"STM4202"	8050	43900	100	62	88	128	145	46	46	49	13	26	56	27	0	2158	2218	486	21	63	63	74	82	110	100	100	0	0.008	0.019	0.009	0.010	2.968	0.022	0.103	80	389	100	2111	2197	-7.033	16	2095	42	2155	7059	177418	3.000	26.146	0	0	0
2	13	9	"pduF"	"STM2037"	8230	43900	110	426	423	75	17	46	46	48	11	22	100	100	0	17465	16864	2762	16	67	67	76	54	71	100	100	0	0.022	0.022	0.022	0.022	1.154	0.022	0.925	80	442	100	17778	17174	-5.517	380	17398	377	16797	33839	1349084	34.091	310.889	0	0	0
2	14	9	"pduQ"	"STM2052"	8410	43900	110	159	157	31	19	46	46	48	20	41	100	97	0	12887	12664	1116	8	68	68	78	53	67	100	100	0	0.009	0.009	0.009	0.008	1.358	0.009	0.878	80	448	100	12932	12707	-6.826	113	12819	111	12596	12579	1013088	5.450	237.472	0	0	0
2	15	9	"sspH2"	"STM2241"	8590	43900	120	322	307	110	35	47	47	48	19	39	97	95	0	29748	26295	8245	31	76	76	89	62	69	100	99	0	0.009	0.010	0.010	0.010	1.721	0.010	0.840	120	508	100	29947	26479	-6.754	275	29672	260	26219	36785	3155439	13.632	422.677	0	0	0
2	16	9	"btuF"	"STM0206"	8760	43890	110	264	266	31	11	47	47	48	11	22	100	100	0	13094	13092	648	4	83	83	94	43	45	100	100	0	0.017	0.017	0.017	0.017	1.139	0.017	0.919	80	418	100	13228	13228	-5.906	217	13011	219	13009	21271	1047390	19.818	302.279	0	0	0
2	17	9	"sitD"	"STM2864"	8920	43900	110	600	626	100	15	47	47	49	12	24	100	100	0	16170	16874	2610	15	85	85	102	57	55	100	100	0	0.034	0.034	0.034	0.034	1.108	0.034	0.953	80	457	100	16638	17368	-4.862	553	16085	579	16789	50112	1349934	48.083	294.246	0	0	0
2	18	9	"yfjD"	"STM2679"	9120	43900	100	76	84	37	44	48	48	50	19	38	65	38	0	1881	2276	1496	65	84	84	100	53	53	100	100	0	0.016	0.016	0.017	0.016	2.489	0.016	0.548	80	426	100	1825	2228	-6.004	28	1797	36	2192	6687	182051	1.789	41.057	0	0	0
2	19	9	"psiB"	"PSLT069"	9290	43890	110	125	122	24	19	47	47	49	14	28	98	97	0	10573	10206	2326	22	76	76	92	45	48	100	100	0	0.007	0.007	0.007	0.007	1.479	0.007	0.796	80	417	100	10575	10205	-7.072	78	10497	75	10130	9748	816495	5.214	224.756	0	0	0
2	20	9	"traV"	"PSLT084"	9470	43900	110	83	114	84	73	45	45	47	13	27	86	71	0	1675	2762	2597	94	68	68	73	23	31	100	100	0	0.024	0.026	0.024	0.022	1.745	0.027	0.829	80	422	100	1645	2763	-5.402	38	1607	69	2694	9084	220980	5.154	116.913	0	0	0
2	21	9	"himD"	"STM0982"	9650	43910	120	1096	1107	596	53	46	46	48	13	27	99	99	0	536	536	275	51	69	69	75	25	33	95	93	0	2.248	2.272	2.248	2.379	1.756	2.351	0.858	120	497	100	1517	1528	1.169	1050	467	1061	467	132803	64279	81.462	18.440	0	0	0
2	22	9	"dcuR"	"STM4303"	9830	43900	110	217	221	72	32	46	46	49	17	34	100	100	0	5346	5310	1807	34	70	70	80	37	46	100	100	0	0.032	0.033	0.034	0.032	1.424	0.032	0.855	80	475	100	5447	5415	-4.947	171	5276	175	5240	17659	424761	10.118	141.351	0	0	0
2	23	9	"phnA"	"STM4289"	9990	43900	110	182	192	74	38	46	46	48	12	25	98	98	0	1252	1323	605	45	70	70	89	165	185	98	97	0	0.115	0.117	0.114	0.119	1.536	0.113	0.737	80	442	100	1318	1399	-3.120	136	1182	146	1253	15386	105800	12.000	7.479	0	0	0
2	24	9	"melA"	"STM4298"	10190	43900	110	1225	1208	320	26	47	47	49	17	34	100	100	0	11977	11795	3305	28	74	74	96	162	168	100	100	0	0.099	0.099	0.100	0.100	1.278	0.097	0.958	80	499	100	13081	12882	-3.337	1178	11903	1161	11721	96644	943617	68.176	72.216	0	0	0
2	1	10	"lasT"	"STM4600"	6090	44070	100	205	198	50	25	44	44	48	36	75	97	91	0	3788	3691	1066	28	68	68	79	44	55	100	100	0	0.043	0.043	0.041	0.041	1.463	0.041	0.676	80	441	100	3881	3777	-4.530	161	3720	154	3623	15864	295300	4.167	82.091	0	0	0
2	2	10	"dniR"	"STM0260"	6290	44070	110	1711	1657	402	24	46	46	50	37	74	100	100	0	16393	15663	3600	22	68	68	84	62	73	100	100	0	0.102	0.103	0.104	0.103	1.152	0.101	0.968	80	463	100	17990	17206	-3.293	1665	16325	1611	15595	132535	1253030	43.432	251.274	0	0	0
2	3	10	""	"STM0277"	6450	44070	100	65	71	24	33	46	46	47	10	21	75	45	0	1033	1052	304	28	65	65	76	47	61	100	100	0	0.020	0.025	0.020	0.020	2.643	0.020	0.235	80	375	100	987	1012	-5.671	19	968	25	987	5712	84196	2.400	20.766	0	0	0
2	4	10	""	"STM0286"	6630	44070	110	109	112	36	32	47	47	48	11	22	98	97	0	3843	3761	835	22	69	69	82	49	59	100	100	0	0.016	0.018	0.017	0.016	1.583	0.017	0.644	80	479	100	3836	3757	-5.928	62	3774	65	3692	8967	300915	5.818	75.082	0	0	0
2	5	10	""	"STM0294"	6820	44070	110	61	64	21	32	47	47	49	25	51	26	6	0	2241	2657	1939	72	66	66	76	36	47	100	100	0	0.006	0.007	0.007	0.007	2.210	0.007	0.102	80	478	100	2189	2608	-7.279	14	2175	17	2591	5159	212521	0.600	71.694	0	0	0
2	6	10	"yafH"	"STM0309"	6990	44070	100	920	920	228	24	46	46	48	12	25	100	100	0	4815	4646	857	18	62	62	74	133	179	100	100	0	0.184	0.191	0.193	0.186	1.230	0.192	0.952	80	371	100	5627	5458	-2.443	874	4753	874	4584	73599	371714	72.667	34.376	0	0	0
2	7	10	"nagZ"	"STM1209"	7160	44070	120	1378	1338	693	51	45	45	68	463	680	90	69	0	8719	8583	4148	48	65	65	76	38	50	100	100	0	0.154	0.152	0.150	0.141	1.722	0.151	0.612	120	498	100	9987	9811	-2.699	1333	8654	1293	8518	160511	1029995	2.743	223.868	0	0	0
2	8	10	"ycfU"	"STM1217"	7340	44080	110	171	171	40	23	45	45	69	482	698	0	0	0	4056	3951	882	22	66	66	80	47	58	100	100	0	0.032	0.032	0.031	0.032	1.366	0.016	0.000	80	459	100	4116	4011	-4.985	126	3990	126	3885	13714	316108	0.212	82.362	0	0	0
2	9	10	"ycfC"	"STM1233"	7520	44070	100	59	67	31	46	45	45	50	31	62	18	7	0	264	319	201	63	62	62	75	76	101	92	65	0	0.069	0.086	0.094	0.089	2.584	0.092	0.405	80	400	100	216	279	-3.851	14	202	22	257	5338	25557	0.548	3.211	0	0	0
2	10	10	""	"STM1251"	7690	44070	120	1826	1634	814	49	47	47	50	17	34	97	96	0	6594	5789	2853	49	67	67	80	57	71	100	97	0	0.273	0.277	0.279	0.253	1.835	0.276	0.971	120	485	100	8306	7309	-1.875	1779	6527	1587	5722	196052	694700	93.176	100.158	0	0	0
2	11	10	"aadA"	"STM1264"	7880	44070	110	265	255	53	20	46	46	48	14	29	100	100	0	7432	7314	1167	15	63	63	71	31	43	100	100	0	0.030	0.029	0.029	0.028	1.260	0.029	0.923	80	460	100	7588	7460	-5.072	219	7369	209	7251	20408	585141	14.786	233.645	0	0	0
2	12	10	"yeaQ"	"STM1274"	8060	44080	110	1125	1189	604	50	47	47	49	14	28	100	100	0	1159	1249	615	49	64	64	76	84	110	100	100	0	0.984	0.964	0.933	0.946	1.419	0.965	0.824	80	447	100	2173	2327	-0.023	1078	1095	1142	1185	95143	99937	81.429	13.964	0	0	0
2	13	10	"fumA"	"STM1468"	8240	44080	120	1832	1629	768	47	48	48	49	13	26	99	98	0	7052	6019	2858	47	67	67	77	52	67	98	98	0	0.255	0.266	0.257	0.268	1.819	0.260	0.946	120	509	100	8769	7533	-1.969	1784	6985	1581	5952	195527	722316	121.538	114.269	0	0	0
2	14	10	"ompN"	"STM1473"	8410	44070	110	2031	1937	463	23	49	49	50	13	26	100	100	0	18394	18030	2842	15	69	69	78	30	38	100	100	0	0.108	0.105	0.108	0.102	1.234	0.106	0.971	80	427	100	20307	19849	-3.209	1982	18325	1888	17961	154992	1442428	145.154	598.400	0	0	0
2	15	10	"ydgF"	"STM1482"	8590	44080	110	115	120	47	39	47	47	49	15	30	98	87	0	2622	2641	1183	44	84	84	96	45	46	100	100	0	0.027	0.029	0.028	0.026	1.490	0.029	0.798	80	446	100	2606	2630	-5.222	68	2538	73	2557	9629	211251	4.733	56.556	0	0	0
2	16	10	"ynfK"	"STM1489"	8760	44080	110	1089	1086	122	11	47	47	48	11	22	100	100	0	15913	15775	2020	12	98	98	111	54	48	100	100	0	0.066	0.066	0.066	0.066	1.103	0.065	0.976	80	464	100	16857	16716	-3.924	1042	15815	1039	15677	86896	1262010	94.364	290.074	0	0	0
2	17	10	""	"STM1498"	8940	44080	100	121	123	30	24	47	47	48	11	22	100	100	0	5961	6061	1476	24	87	87	102	59	57	100	100	0	0.013	0.013	0.013	0.012	1.362	0.013	0.828	80	388	100	5948	6050	-6.311	74	5874	76	5974	9849	484910	6.818	101.000	0	0	0
2	18	10	"ynfB"	"STM1503"	9110	44080	110	1020	1020	241	23	48	48	52	19	36	100	100	0	4077	4088	1015	24	79	79	94	50	53	100	100	0	0.243	0.242	0.243	0.243	1.204	0.233	0.945	80	453	100	4970	4981	-2.040	972	3998	972	4009	81581	327037	50.947	79.880	0	0	0
2	19	10	"virK"	"STM2781"	9290	44070	110	1298	1288	368	28	49	49	53	26	49	100	100	0	7795	7859	1923	24	76	76	90	48	53	100	100	0	0.162	0.159	0.159	0.152	1.328	0.161	0.965	80	473	100	8968	9022	-2.628	1249	7719	1239	7783	103018	628726	47.500	161.854	0	0	0
2	20	10	""	"STM2789"	9470	44080	120	2393	2071	921	44	47	47	52	32	61	97	95	0	12930	10839	4672	43	73	73	87	94	108	99	99	0	0.182	0.188	0.189	0.179	1.609	0.188	0.975	120	492	100	15203	12790	-2.454	2346	12857	2024	10766	248525	1300677	63.094	114.383	0	0	0
2	21	10	"yqaE"	"STM2796"	9650	44070	110	135	151	79	52	47	47	50	23	46	95	87	0	292	339	234	69	75	75	95	110	115	88	43	0	0.406	0.394	0.431	0.396	1.876	0.257	0.542	80	398	100	305	368	-1.302	88	217	104	264	12112	27097	4.391	2.218	0	0	0
2	22	10	""	"STM4008"	9820	44080	110	209	207	50	24	49	49	53	22	41	98	98	0	5261	5480	1318	24	84	84	101	60	59	100	100	0	0.031	0.029	0.030	0.028	1.327	0.028	0.881	80	454	100	5337	5554	-5.016	160	5177	158	5396	16597	438362	7.000	89.650	0	0	0
2	23	10	""	"STM4030"	10000	44070	110	166	200	136	68	48	48	52	22	42	100	98	0	1384	1490	591	39	79	79	96	59	61	100	100	0	0.090	0.108	0.088	0.094	1.568	0.106	0.562	80	461	100	1423	1563	-3.467	118	1305	152	1411	16033	119221	6.727	23.627	0	0	0
2	24	10	""	"STM4044"	10190	44070	120	535	486	210	43	46	46	49	18	36	97	93	0	10078	8988	3808	42	73	73	93	149	160	99	98	0	0.049	0.049	0.049	0.047	1.395	0.049	0.956	120	585	100	10494	9355	-4.355	489	10005	440	8915	58292	1078523	24.278	59.698	0	0	0
2	1	11	"yghJ"	"STM2941"	6110	44240	120	614	528	231	43	47	47	54	41	75	95	88	0	15138	13087	6058	46	68	68	84	65	77	99	99	0	0.038	0.037	0.037	0.036	1.633	0.036	0.946	120	602	100	15637	13500	-4.732	567	15070	481	13019	63419	1570466	11.561	200.046	0	0	0
2	2	11	""	"STM2950"	6280	44250	110	407	395	77	19	48	48	52	24	46	98	97	0	18202	18206	2436	13	66	66	84	69	82	100	100	0	0.020	0.019	0.020	0.018	1.413	0.019	0.919	80	432	100	18495	18487	-5.659	359	18136	347	18140	31567	1456446	14.292	262.638	0	0	0
2	3	11	"ygcA"	"STM2957"	6450	44250	110	847	847	219	25	47	47	50	19	38	100	100	0	8774	8766	1490	16	63	63	72	35	48	100	100	0	0.092	0.092	0.093	0.090	1.300	0.091	0.929	80	478	100	9511	9503	-3.445	800	8711	800	8703	67771	701251	41.947	248.400	0	0	0
2	4	11	"sdaB"	"STM2971"	6630	44250	110	828	820	206	25	47	47	52	69	132	100	98	0	5255	5244	1003	19	65	65	74	43	58	100	100	0	0.150	0.149	0.148	0.145	1.276	0.146	0.842	80	480	100	5971	5952	-2.732	781	5190	773	5179	65606	419543	11.130	120.233	0	0	0
2	5	11	"fucP"	"STM2975"	6810	44250	110	111	121	33	27	49	49	56	73	130	35	3	0	6061	5889	1036	17	66	66	80	52	65	100	100	0	0.010	0.012	0.011	0.011	1.623	0.012	0.439	80	474	100	6057	5895	-6.595	62	5995	72	5823	9676	471114	0.890	111.712	0	0	0
2	6	11	"fucR"	"STM2979"	7000	44250	120	441	407	140	34	49	49	54	31	57	96	92	0	13898	12234	4167	34	64	64	81	78	96	100	100	0	0.028	0.029	0.028	0.028	1.605	0.029	0.935	120	480	100	14226	12528	-5.141	392	13834	358	12170	48832	1468037	11.387	155.808	0	0	0
2	7	11	""	"STM3160"	7160	44260	100	74	85	43	50	46	46	52	27	51	53	13	0	725	910	853	93	68	68	87	86	98	95	93	0	0.043	0.046	0.048	0.050	2.478	0.038	0.514	80	357	100	685	881	-4.552	28	657	39	842	6790	72777	1.222	9.570	0	0	0
2	8	11	""	"STM3169"	7340	44250	110	211	211	52	24	48	48	54	30	55	100	98	0	5070	4874	1436	29	70	70	79	37	46	100	100	0	0.033	0.034	0.032	0.034	1.345	0.032	0.855	80	454	100	5163	4967	-4.939	163	5000	163	4804	16877	389902	5.233	129.595	0	0	0
2	9	11	"ygiX"	"STM3177"	7520	44250	110	172	190	82	43	49	49	57	39	68	97	78	0	3592	3728	1312	35	66	66	86	115	133	100	100	0	0.035	0.039	0.034	0.034	1.842	0.036	0.649	80	454	100	3649	3803	-4.841	123	3526	141	3662	15168	298263	3.410	31.670	0	0	0
2	10	11	"clpB"	"STM2660"	7700	44250	120	13287	12119	4796	39	52	52	60	38	63	100	99	0	19967	18087	6369	35	69	69	90	110	122	100	100	0	0.665	0.670	0.668	0.609	1.694	0.678	0.964	120	502	100	33133	30085	-0.588	13235	19898	12067	18018	1454261	2170492	317.342	163.609	0	0	0
2	11	11	"yfiN"	"STM2672"	7880	44250	110	330	314	78	24	48	48	51	16	31	98	97	0	18820	18457	2987	16	70	70	79	35	44	100	100	0	0.015	0.014	0.014	0.013	1.612	0.015	0.923	80	432	100	19032	18653	-6.055	282	18750	266	18387	25126	1476590	16.438	525.086	0	0	0
2	12	11	"recN"	"STM2684"	8050	44250	110	1009	991	251	25	48	48	52	22	42	100	98	0	14333	14018	2639	18	69	69	87	99	113	100	100	0	0.067	0.068	0.067	0.064	1.431	0.067	0.950	80	452	100	15225	14892	-3.892	961	14264	943	13949	79247	1121468	42.682	140.717	0	0	0
2	13	11	"cueR"	"STM0499"	8240	44260	100	574	573	158	27	51	51	54	21	38	100	100	0	3867	3855	995	25	75	75	99	109	110	100	100	0	0.138	0.138	0.138	0.137	1.233	0.134	0.919	80	394	100	4315	4302	-2.858	523	3792	522	3780	45859	308402	24.714	34.459	0	0	0
2	14	11	""	"STM0509"	8420	44260	120	376	371	99	26	50	50	53	18	33	99	99	0	17788	17060	4583	26	79	79	93	53	56	100	100	0	0.018	0.019	0.018	0.019	1.770	0.018	0.900	120	509	100	18035	17302	-5.763	326	17709	321	16981	44529	2047252	17.667	320.132	0	0	0
2	15	11	"gcl"	"STM0517"	8600	44260	110	191	196	45	22	49	49	54	27	50	100	100	0	10602	10290	2325	22	89	89	113	149	131	100	100	0	0.014	0.014	0.014	0.014	1.358	0.013	0.759	80	399	100	10655	10348	-6.210	142	10513	147	10201	15669	823178	5.259	68.302	0	0	0
2	16	11	"ybbV"	"STM0521"	8760	44250	110	72	92	140	152	51	51	55	26	47	38	11	0	2731	2591	1006	38	93	93	116	145	125	100	100	0	0.008	0.016	0.010	0.010	2.788	0.017	0.080	80	406	100	2659	2539	-6.973	21	2638	41	2498	7346	207257	1.423	17.069	0	0	0
2	17	11	"ylbA"	"STM0526"	8940	44250	120	780	732	323	44	50	50	53	16	30	94	92	0	11684	11079	5165	46	89	89	108	69	63	100	100	0	0.063	0.062	0.062	0.057	1.940	0.061	0.951	120	501	100	12325	11672	-3.989	730	11595	682	10990	87875	1329466	42.438	159.000	0	0	0
2	18	11	"purE"	"STM0534"	9120	44250	110	138	146	34	23	50	50	52	15	28	98	98	0	4734	4554	869	19	84	84	102	76	74	100	100	0	0.019	0.021	0.021	0.020	1.400	0.021	0.777	80	459	100	4738	4566	-5.724	88	4650	96	4470	11652	364355	6.267	58.579	0	0	0
2	19	11	"ygaM"	"STM2802"	9310	44260	110	5177	5163	1444	27	51	51	56	30	53	100	100	0	1291	1235	319	25	84	84	99	58	58	100	100	0	4.247	4.441	4.278	4.444	1.262	4.614	0.915	80	452	100	6333	6263	2.086	5126	1207	5112	1151	413040	98827	170.233	19.586	0	0	0
2	20	11	"yeiA"	"STM2187"	9480	44260	120	1408	1368	515	37	49	49	55	34	61	96	96	0	13782	13216	4864	36	79	79	99	107	108	99	98	0	0.099	0.100	0.099	0.097	1.915	0.098	0.928	120	458	100	15062	14456	-3.334	1359	13703	1319	13137	164153	1585947	38.618	122.589	0	0	0
2	21	11	""	"STM2196"	9660	44250	110	303	306	89	29	50	50	54	24	44	98	96	0	15912	15734	3157	20	85	85	107	110	102	100	100	0	0.016	0.016	0.016	0.015	1.522	0.016	0.679	80	447	100	16080	15905	-5.967	253	15827	256	15649	24446	1258710	10.500	142.064	0	0	0
2	22	11	"bcr"	"STM2221"	9830	44250	110	610	594	106	17	51	51	55	23	41	100	100	0	17747	17780	2887	16	90	90	108	62	57	100	100	0	0.032	0.031	0.031	0.030	1.298	0.030	0.946	80	453	100	18216	18233	-4.981	559	17657	543	17690	47524	1422386	23.435	285.032	0	0	0
2	23	11	"yejK"	"STM2226"	10010	44250	110	212	215	51	23	48	48	52	21	40	100	98	0	4645	4615	862	18	75	75	91	50	54	100	100	0	0.036	0.037	0.036	0.036	1.271	0.037	0.899	80	467	100	4734	4707	-4.800	164	4570	167	4540	17168	369174	7.762	90.480	0	0	0
2	24	11	""	"STM2236"	10180	44240	110	110	112	29	25	46	46	47	12	25	96	95	0	5046	4787	1302	27	72	72	79	27	34	100	100	0	0.013	0.014	0.014	0.013	1.560	0.014	0.793	80	489	100	5038	4781	-6.280	64	4974	66	4715	8957	382961	5.417	174.370	0	0	0
2	1	12	"phoP"	"STM1231"	6090	44440	110	5831	5732	1077	18	47	47	51	22	43	100	100	0	6661	6451	1414	21	64	64	74	30	40	100	100	0	0.877	0.890	0.876	0.899	1.214	0.876	0.956	80	518	100	12381	12072	-0.190	5784	6597	5685	6387	458533	516106	258.227	212.567	0	0	0
2	2	12	"phoP"	"STM1231"	6280	44430	110	7349	7089	1781	25	47	47	51	21	41	100	100	0	9037	9029	1697	18	59	59	70	53	75	100	100	0	0.813	0.785	0.799	0.769	1.183	0.800	0.970	80	467	100	16280	16012	-0.298	7302	8978	7042	8970	567090	722349	335.143	169.038	0	0	0
2	3	12	"phoP"	"STM1231"	6450	44440	110	5186	5160	750	14	47	47	49	14	28	100	100	0	5866	5590	1293	23	60	60	68	30	44	100	100	0	0.885	0.925	0.897	0.955	1.327	0.897	0.956	80	459	100	10945	10643	-0.176	5139	5806	5113	5530	412810	447188	365.071	184.067	0	0	0
2	4	12	"phoQ"	"STM1230"	6640	44430	100	1123	1067	333	31	48	48	54	72	133	100	100	0	6365	5947	1720	28	68	68	80	49	61	100	100	0	0.171	0.173	0.176	0.172	1.244	0.173	0.964	80	442	100	7372	6898	-2.550	1075	6297	1019	5879	85351	475761	14.069	119.735	0	0	0
2	5	12	"phoQ"	"STM1230"	6810	44430	110	1953	1934	250	12	50	50	58	72	124	100	100	0	12105	11923	1364	11	70	70	83	48	57	100	100	0	0.158	0.159	0.159	0.158	1.150	0.157	0.972	80	452	100	13938	13737	-2.661	1903	12035	1884	11853	154699	953848	26.056	246.667	0	0	0
2	6	12	"hupA"	"STM4170"	6990	44420	110	4742	4808	1544	32	51	51	57	38	66	100	100	0	1613	1641	401	24	67	67	80	65	81	100	100	0	3.034	3.022	3.062	2.970	1.255	3.216	0.933	80	446	100	6237	6331	1.601	4691	1546	4757	1574	384638	131244	125.026	24.015	0	0	0
2	7	12	"sopB"	"STM1091"	7170	44420	110	14338	13408	3313	24	50	50	59	45	76	100	100	0	21800	21199	3850	18	72	72	87	72	82	100	100	0	0.658	0.632	0.648	0.611	1.246	0.647	0.972	80	505	100	36016	34485	-0.605	14288	21728	13358	21127	1072647	1695930	296.644	293.222	0	0	0
2	8	12	"pipC"	"STM0375"	7360	44420	110	3794	3517	1432	40	49	49	58	36	62	100	100	0	2969	2811	930	33	71	71	80	37	46	100	100	0	1.292	1.266	1.274	1.210	1.232	1.353	0.948	80	415	100	6643	6208	0.370	3745	2898	3468	2740	281345	224872	96.083	73.811	0	0	0
2	9	12	"pipC"	"STM0375"	7520	44450	140	4286	4100	1458	35	51	51	64	52	81	99	99	0	3235	3065	1105	36	74	74	95	102	107	98	97	0	1.340	1.354	1.356	1.430	1.707	1.355	0.968	156	550	100	7396	7040	0.422	4235	3161	4049	2991	639595	478099	77.615	29.118	0	0	0
2	10	12	"pipC"	"STM0375"	7700	44430	110	4814	4422	1126	25	54	54	66	53	80	100	100	0	3438	3232	906	28	76	76	95	69	72	100	100	0	1.416	1.384	1.367	1.406	1.147	1.363	0.967	80	422	100	8122	7524	0.502	4760	3362	4368	3156	353780	258573	82.189	45.464	0	0	0
2	11	12	"ssrB"	"STM1391"	7880	44420	110	2307	2172	643	29	51	51	55	22	40	100	100	0	7510	7317	1453	19	77	77	95	63	66	100	100	0	0.304	0.293	0.306	0.280	1.368	0.300	0.932	80	466	100	9689	9361	-1.720	2256	7433	2121	7240	173737	585353	96.227	114.635	0	0	0
2	12	12	"ssrB"	"STM1391"	8060	44420	110	2073	2030	611	30	52	52	62	56	90	100	100	0	6686	6644	1428	21	79	79	96	65	67	100	100	0	0.306	0.301	0.315	0.285	1.370	0.306	0.953	80	511	100	8628	8543	-1.709	2021	6607	1978	6565	162388	531514	35.143	100.738	0	0	0
2	13	12	"lrp"	"STM0959"	8240	44430	110	1304	1274	462	36	54	54	62	54	87	100	100	0	3317	3271	1071	32	80	80	102	92	90	100	100	0	0.386	0.382	0.382	0.369	1.289	0.387	0.957	80	469	100	4487	4411	-1.373	1250	3237	1220	3191	101891	261694	22.444	34.446	0	0	0
2	14	12	"lrp"	"STM0959"	8410	44430	110	2934	2804	576	20	51	51	54	19	35	100	100	0	7967	7647	1197	15	81	81	105	101	96	100	100	0	0.366	0.364	0.366	0.358	1.192	0.367	0.961	80	395	100	10769	10319	-1.452	2883	7886	2753	7566	224328	611792	144.737	74.673	0	0	0
2	15	12	"gyrA"	"STM2272"	8590	44430	120	2029	1765	625	35	50	50	54	23	42	100	99	0	23302	20099	6691	33	84	84	106	135	127	100	99	0	0.085	0.086	0.086	0.081	1.731	0.085	0.965	120	484	100	25197	21730	-3.552	1979	23218	1715	20015	211801	2411831	74.391	148.096	0	0	0
2	16	12	"gyrA"	"STM2272"	8770	44420	110	528	514	190	36	52	52	56	20	35	100	100	0	6323	6032	2126	35	89	89	110	72	65	100	100	0	0.076	0.078	0.077	0.075	1.187	0.079	0.967	80	448	100	6710	6405	-3.711	476	6234	462	5943	41150	482545	22.900	82.250	0	0	0
2	17	12	"gyrA"	"STM2272"	8950	44430	110	249	245	62	25	50	50	53	17	32	100	100	0	2467	2296	595	25	83	83	100	67	67	100	100	0	0.083	0.088	0.083	0.088	1.435	0.084	0.883	80	448	100	2583	2408	-3.583	199	2384	195	2213	19583	183686	11.294	32.776	0	0	0
2	18	12	"csrA"	"STM2826"	9130	44430	110	1564	1471	472	32	50	50	52	17	32	100	100	0	1275	1237	317	25	85	85	102	74	72	100	100	0	1.272	1.234	1.243	1.205	1.209	1.300	0.930	80	510	100	2704	2573	0.347	1514	1190	1421	1152	117662	98948	83.471	15.338	0	0	0
2	19	12	"crp"	"STM3466"	9300	44430	100	1348	1293	350	27	49	49	51	17	33	100	100	0	3638	3607	890	24	83	83	96	42	43	100	100	0	0.365	0.353	0.354	0.348	1.179	0.353	0.963	80	415	100	4854	4768	-1.452	1299	3555	1244	3524	103432	288528	73.059	83.595	0	0	0
2	20	12	"yhhP"	"STM3578"	9460	44420	110	101	107	47	43	48	48	51	18	35	90	71	0	1061	1085	517	47	82	82	94	42	44	100	100	0	0.054	0.059	0.053	0.054	1.791	0.059	0.630	80	452	100	1032	1062	-4.207	53	979	59	1003	8578	86818	3.111	23.595	0	0	0
2	21	12	"yhhP"	"STM3578"	9650	44430	110	133	135	37	27	47	47	50	17	34	100	95	0	1891	1854	488	26	78	78	88	35	39	100	100	0	0.047	0.050	0.047	0.047	1.451	0.048	0.765	80	479	100	1899	1864	-4.398	86	1813	88	1776	10776	148315	5.000	50.457	0	0	0
2	22	12	"topA"	"STM1714"	9830	44430	110	1244	1183	331	27	48	48	50	14	28	100	100	0	6346	6042	1694	28	78	78	90	45	50	100	100	0	0.191	0.190	0.190	0.190	1.178	0.189	0.975	80	510	100	7464	7099	-2.390	1196	6268	1135	5964	94619	483372	80.929	132.267	0	0	0
2	23	12	"topA"	"STM1714"	10000	44430	110	320	357	161	45	48	48	49	12	24	100	100	0	1292	1503	850	56	73	73	82	32	39	100	100	0	0.223	0.216	0.230	0.215	1.555	0.182	0.721	80	466	100	1491	1739	-2.164	272	1219	309	1430	28520	120257	25.667	44.406	0	0	0
2	24	12	"topA"	"STM1714"	10180	44430	110	186	219	107	48	46	46	48	12	25	100	100	0	768	874	438	50	77	77	85	30	35	100	100	0	0.203	0.217	0.207	0.206	1.551	0.202	0.820	80	536	100	831	970	-2.303	140	691	173	797	17538	69944	14.250	26.300	0	0	0
2	1	13	"ctrl-buffer"	"ctrl-buffer"	6100	44600	100	46	53	20	37	46	46	47	11	23	33	15	0	75	100	67	67	78	78	87	33	37	27	17	0	0.000	0.318	0.394	0.385	2.867	0.155	0.235	80	467	100	-3	29	Error	0	-3	7	22	4254	8001	0.545	0.394	-50	0	0
2	2	13	"ctrl-buffer"	"ctrl-buffer"	6300	44600	100	49	51	16	31	46	46	47	11	23	21	12	0	84	113	90	79	73	73	83	41	49	30	17	0	0.273	0.125	0.312	0.242	2.931	0.062	0.092	80	425	100	14	45	-1.874	3	11	5	40	4045	9036	0.364	0.732	0	0	0
2	3	13	"ctrl-buffer"	"ctrl-buffer"	6460	44600	100	47	48	12	25	46	46	47	10	21	16	5	0	65	71	23	32	76	76	88	40	45	6	0	0	-0.091	-0.400	0.379	0.372	3.115	0.013	0.003	80	339	100	-10	-3	Error	1	-11	2	-5	3807	5657	0.100	-0.425	-50	0	0
2	4	13	"ctrl-buffer"	"ctrl-buffer"	6610	44610	80	68	99	133	134	46	46	48	14	29	53	38	0	116	179	253	141	82	82	92	38	41	50	25	0	0.647	0.546	0.372	0.444	3.204	0.397	0.690	52	299	100	56	150	-0.628	22	34	53	97	5133	9329	3.643	2.289	0	0	0
2	5	13	"ctrl-buffer"	"ctrl-buffer"	6810	44600	100	50	58	33	56	49	49	51	16	31	12	10	0	99	116	74	63	87	87	106	79	74	13	5	0	0.083	0.310	0.268	0.356	3.654	0.094	0.079	80	456	100	13	38	-3.585	1	12	9	29	4606	9314	0.438	0.127	-50	0	0
2	6	13	"ctrl-buffer"	"ctrl-buffer"	6990	44600	100	52	58	35	60	49	49	51	13	25	23	10	0	77	124	178	143	76	76	92	66	71	17	7	0	3.000	0.188	0.423	0.397	4.908	0.080	0.118	80	474	100	4	57	1.585	3	1	9	48	4670	9911	0.538	0.485	-50	0	0
2	7	13	"ctrl-buffer"	"ctrl-buffer"	7190	44610	50	64	73	29	39	54	54	59	30	50	25	8	0	124	199	150	75	104	104	142	181	127	33	8	0	0.500	0.200	0.348	0.395	3.936	0.099	0.635	12	104	100	30	114	-1.000	10	20	19	95	881	2385	0.467	0.315	-100	0	0
2	8	13	"ctrl-buffer"	"ctrl-buffer"	7350	44600	100	64	81	51	62	53	53	67	53	79	17	5	0	171	226	192	84	102	102	217	299	137	15	3	0	0.159	0.226	0.244	0.198	3.603	0.109	0.435	80	438	100	80	152	-2.649	11	69	28	124	6500	18111	0.264	0.030	-100	0	0
2	9	13	"ctrl-buffer"	"ctrl-buffer"	7520	44600	100	58	63	28	44	49	49	51	15	29	32	20	0	101	133	109	81	89	89	107	80	74	18	7	0	0.750	0.318	0.500	0.547	4.042	0.133	0.216	80	360	100	21	58	-0.415	9	12	14	44	5073	10644	0.800	0.325	-100	0	0
2	10	13	"ctrl-buffer"	"ctrl-buffer"	7690	44580	60	50	67	51	76	48	48	52	17	32	31	15	0	98	162	182	112	83	83	105	89	84	21	18	0	0.133	0.241	0.451	0.497	2.800	0.208	0.443	32	171	100	17	98	-2.907	2	15	19	79	2134	5183	0.882	0.640	-100	0	0
2	11	13	"ctrl-buffer"	"ctrl-buffer"	7880	44600	100	49	53	19	35	48	48	50	14	28	17	7	0	79	101	93	92	76	76	97	71	73	11	6	0	0.333	0.200	0.387	0.388	3.407	0.086	0.156	80	490	100	4	30	-1.585	1	3	5	25	4211	8081	0.214	0.056	-100	0	0
2	12	13	"ctrl-buffer"	"ctrl-buffer"	8040	44650	40	60	63	14	22	53	53	58	20	34	16	8	0	189	220	143	65	90	90	109	58	53	58	50	0	0.071	0.077	0.105	0.119	2.866	0.068	0.207	12	68	100	106	140	-3.822	7	99	10	130	757	2634	0.250	1.914	-100	0	0
2	13	13	"ctrl-buffer"	"ctrl-buffer"	8290	44580	40	68	66	17	25	54	54	59	26	44	16	0	0	284	293	136	46	102	102	141	100	70	66	41	0	0.077	0.063	0.075	0.100	2.645	0.089	0.294	12	64	100	196	203	-3.700	14	182	12	191	793	3510	0.269	1.520	-100	0	0
2	14	13	"ctrl-buffer"	"ctrl-buffer"	8410	44600	100	56	59	20	33	48	48	51	17	33	26	11	0	95	119	100	84	78	78	107	104	97	8	5	0	0.471	0.268	0.321	0.434	3.923	0.080	0.126	80	405	100	25	52	-1.087	8	17	11	41	4693	9506	0.471	0.115	-100	0	0
2	15	13	"ctrl-buffer"	"ctrl-buffer"	8590	44600	100	46	47	12	25	48	48	51	29	56	2	0	0	69	78	33	42	80	80	93	59	63	7	1	0	0.182	0.500	0.326	0.294	2.712	0.439	0.385	80	400	100	-13	-3	-2.459	-2	-11	-1	-2	3798	6240	-0.138	-0.254	-100	0	0
2	16	13	"ctrl-buffer"	"ctrl-buffer"	8770	44600	100	50	53	20	37	49	49	50	14	28	18	6	0	79	88	40	45	85	85	98	51	52	10	1	0	-0.167	1.333	0.483	0.444	3.301	0.032	0.014	80	420	100	-5	7	Error	1	-6	4	3	4249	7005	0.214	-0.196	-100	0	0
2	17	13	"ctrl-buffer"	"ctrl-buffer"	8940	44600	100	52	56	17	30	46	46	49	15	30	32	16	0	87	109	82	75	78	78	87	37	42	30	8	0	0.667	0.323	0.507	0.547	4.258	0.126	0.200	80	424	100	15	41	-0.585	6	9	10	31	4496	8728	0.467	0.595	-100	0	0
2	18	13	"ctrl-buffer"	"ctrl-buffer"	9080	44630	40	51	57	20	35	52	52	55	19	34	16	8	0	141	190	143	75	80	80	100	74	74	50	33	0	-0.016	0.045	0.343	0.236	3.282	0.067	0.111	12	68	100	60	115	Error	-1	61	5	110	683	2276	0.105	1.216	-100	0	0
2	19	13	"ctrl-buffer"	"ctrl-buffer"	9270	44620	40	52	57	25	43	53	53	57	24	42	16	8	0	100	137	79	57	100	100	121	87	71	33	8	0	100000.000	0.108	0.337	0.304	2.457	0.190	0.497	12	68	100	-1	41	16.610	-1	0	4	37	689	1649	0.000	0.184	-100	0	0
2	20	13	"ctrl-buffer"	"ctrl-buffer"	9520	44600	50	60	56	11	19	50	50	52	20	38	8	0	0	163	164	83	50	79	79	98	60	61	58	25	0	0.119	0.071	0.114	0.169	5.607	0.197	0.375	12	104	100	94	91	-3.070	10	84	6	85	669	1963	0.200	1.100	-100	0	0
2	21	13	"ctrl-buffer"	"ctrl-buffer"	9660	44600	100	53	55	17	30	47	47	49	14	28	25	11	0	88	104	58	55	80	80	91	42	46	25	10	0	0.750	0.333	0.368	0.336	2.632	0.144	0.141	80	404	100	14	32	-0.415	6	8	8	24	4360	8336	0.429	0.310	-100	0	0
2	22	13	"ctrl-buffer"	"ctrl-buffer"	9810	44650	80	51	58	27	46	46	46	49	14	28	32	21	0	91	118	75	63	79	79	93	46	49	30	19	0	0.417	0.308	0.554	0.662	5.006	0.150	0.151	52	265	100	17	51	-1.263	5	12	12	39	3034	6148	0.643	0.543	-100	0	0
2	23	13	"ctrl-buffer"	"ctrl-buffer"	10010	44610	100	53	54	17	31	48	48	50	13	26	28	12	0	80	93	48	51	81	81	93	40	43	20	8	0	-5.000	0.500	0.405	0.397	3.802	0.167	0.248	80	449	100	4	18	Error	5	-1	6	12	4347	7413	0.308	0.000	-50	0	0
2	24	13	"ctrl-buffer"	"ctrl-buffer"	10190	44610	100	55	56	16	28	48	48	50	15	30	28	11	0	93	102	41	40	81	81	91	38	41	27	11	0	0.583	0.381	0.389	0.498	3.755	0.116	0.115	80	452	100	19	29	-0.778	7	12	8	21	4509	8161	0.400	0.289	-50	0	0
2	1	14	"malY"	"STM1464"	6090	44790	100	67	67	21	31	46	46	48	16	33	53	23	0	604	605	243	40	95	95	110	85	77	97	88	0	0.041	0.041	0.040	0.037	2.213	0.041	0.373	80	506	100	530	531	-4.599	21	509	21	510	5333	48419	1.188	5.824	0	0	0
2	2	14	""	"STM1865"	6270	44790	110	79	84	30	35	46	46	48	11	22	85	65	0	632	710	472	66	84	84	99	80	80	100	92	0	0.060	0.061	0.064	0.058	2.114	0.050	0.572	80	533	100	581	664	-4.054	33	548	38	626	6758	56806	3.273	7.638	0	0	0
2	3	14	"yheU"	"STM3463"	6460	44780	120	162	157	65	41	46	46	47	11	23	94	90	0	1469	1460	861	58	81	81	89	34	38	98	98	0	0.084	0.080	0.081	0.079	1.606	0.075	0.886	120	588	100	1504	1490	-3.581	116	1388	111	1379	18809	175189	10.000	40.324	0	0	0
2	4	14	""	"STM2507"	6630	44790	100	83	91	32	35	47	47	48	11	22	88	76	0	2755	2614	1211	46	81	81	89	32	35	100	100	0	0.013	0.017	0.015	0.015	1.735	0.017	0.693	80	432	100	2710	2577	-6.215	36	2674	44	2533	7245	209107	3.909	78.906	0	0	0
2	5	14	"ilvY"	"STM3908"	6800	44790	110	528	527	104	19	47	47	49	12	24	100	100	0	11266	10673	1935	18	94	94	114	77	67	100	100	0	0.043	0.045	0.044	0.045	1.161	0.045	0.956	80	534	100	11653	11059	-4.538	481	11172	480	10579	42148	853867	39.833	137.130	0	0	0
2	6	14	""	"STM2906"	6990	44790	110	76	86	47	54	48	48	49	12	24	76	56	0	1093	1091	419	38	102	102	120	76	63	100	100	0	0.028	0.038	0.032	0.032	2.027	0.042	0.467	80	560	100	1019	1027	-5.145	28	991	38	989	6856	87291	3.083	12.776	0	0	0
2	7	14	"ssaR"	"STM1419"	7180	44780	110	122	141	71	50	52	52	62	43	69	73	41	0	3589	4163	2628	63	100	100	165	211	127	100	100	0	0.020	0.022	0.021	0.019	1.861	0.022	0.753	80	536	100	3559	4152	-5.639	70	3489	89	4063	11298	333027	1.837	18.948	0	0	0
2	8	14	"pykF"	"STM1378"	7340	44790	100	543	1218	1273	104	60	60	74	50	67	97	95	0	950	2311	2429	105	148	148	255	302	118	83	65	0	0.602	0.535	0.558	0.555	1.696	0.517	0.908	80	449	100	1285	3321	-0.732	483	802	1158	2163	97441	184894	22.880	6.808	0	0	0
2	9	14	"gyrB"	"STM3835"	7520	44780	110	843	1231	991	80	54	54	58	20	34	100	100	0	5370	7643	6055	79	121	121	145	92	63	100	100	0	0.150	0.156	0.153	0.149	1.417	0.155	0.932	80	524	100	6038	8699	-2.734	789	5249	1177	7522	98493	611447	58.650	81.500	0	0	0
2	10	14	"serC"	"STM0977"	7700	44790	110	597	696	384	55	50	50	52	16	30	100	100	0	2751	3285	1801	54	98	98	115	70	60	100	100	0	0.206	0.203	0.202	0.200	1.463	0.188	0.818	80	568	100	3200	3833	-2.278	547	2653	646	3187	55698	262816	40.250	45.286	0	0	0
2	11	14	"cbiA"	"STM2035"	7870	44780	90	98	212	203	95	47	47	67	239	356	28	9	0	859	2597	2822	108	74	74	106	196	184	92	78	0	0.065	0.065	0.065	0.057	2.300	0.066	0.901	52	372	100	836	2688	-3.944	51	785	165	2523	11017	135023	0.607	12.709	0	0	0
2	12	14	"hin"	"STM2772"	8050	44790	110	106	194	207	106	52	52	66	199	301	18	11	0	731	1837	2361	128	95	95	120	167	139	93	71	0	0.085	0.082	0.092	0.080	2.019	0.102	0.242	80	539	100	690	1884	-3.558	54	636	142	1742	15523	146928	0.643	10.281	0	0	0
2	13	14	"yfiA"	"STM2665"	8230	44790	100	8461	7993	3643	45	58	58	60	18	30	100	100	0	1741	1756	560	31	123	123	150	98	65	100	100	0	5.193	4.859	5.061	4.463	1.589	5.415	0.895	80	496	100	10021	9568	2.377	8403	1618	7935	1633	639479	140515	440.722	16.388	0	0	0
2	14	14	""	"STM0382"	8410	44780	110	424	441	84	19	51	51	54	17	31	100	100	0	18337	19313	3181	16	93	93	122	82	67	100	100	0	0.020	0.020	0.020	0.020	1.152	0.020	0.951	80	510	100	18617	19610	-5.612	373	18244	390	19220	35301	1545044	22.765	234.037	0	0	0
2	15	14	"ybbP"	"STM0508"	8580	44780	110	863	832	217	26	47	47	50	26	52	100	100	0	18836	18745	3407	18	82	82	94	49	52	100	100	0	0.044	0.042	0.043	0.041	1.224	0.043	0.963	80	510	100	19570	19448	-4.522	816	18754	785	18663	66563	1499579	30.077	380.633	0	0	0
2	16	14	"fepE"	"STM0589"	8760	44780	110	447	449	63	14	48	48	50	14	28	100	100	0	20074	20400	2008	9	89	89	103	75	72	100	100	0	0.020	0.020	0.020	0.020	1.120	0.020	0.969	80	564	100	20384	20712	-5.646	399	19985	401	20311	35894	1631979	28.500	270.627	0	0	0
2	17	14	"trpL"	"STM1722"	8950	44760	40	93	90	30	33	46	46	54	23	42	75	50	0	600	644	220	34	110	110	160	194	121	100	66	0	0.096	0.082	0.078	0.065	2.654	0.069	0.507	12	68	100	537	578	-3.382	47	490	44	534	1083	7726	1.565	2.495	-100	0	0
2	18	14	"ivbL"	"STM3797"	9120	44790	110	98	103	33	32	47	47	49	13	26	97	85	0	439	447	116	25	83	83	92	42	45	100	100	0	0.143	0.154	0.136	0.140	1.599	0.147	0.653	80	602	100	407	420	-2.803	51	356	56	364	8274	35753	4.154	8.452	0	0	0
2	19	14	"murI"	"STM4131"	9290	44790	50	280	312	158	50	48	48	51	15	29	100	100	0	2486	2561	1123	43	71	71	85	92	108	100	100	0	0.096	0.106	0.119	0.093	2.262	0.105	0.756	12	104	100	2647	2754	-3.380	232	2415	264	2490	3739	30726	17.400	26.913	0	0	0
2	20	14	"EMPTY"	"EMPTY"	9480	44780	100	47	48	14	29	48	48	49	14	28	13	1	0	89	102	49	48	81	81	90	38	42	22	12	0	-0.125	0.000	0.462	0.406	3.681	0.124	0.143	80	526	100	7	21	Error	-1	8	0	21	3859	8141	-0.071	0.316	-75	0	0
2	21	14	"EMPTY"	"EMPTY"	9660	44780	100	47	49	15	30	47	47	49	14	28	10	3	0	78	84	26	30	84	84	90	32	35	11	2	0	0.000	100000.000	0.433	0.390	2.629	0.129	0.091	80	457	100	-6	2	Error	0	-6	2	0	3899	6735	0.000	-0.187	-75	0	0
2	22	14	"EMPTY"	"EMPTY"	9840	44780	100	51	52	14	26	47	47	49	13	26	16	7	0	86	98	42	42	85	85	92	35	38	18	10	0	4.000	0.385	0.327	0.326	2.726	0.195	0.225	80	420	100	5	18	2.000	4	1	5	13	4189	7818	0.231	0.171	-75	0	0
2	23	14	"EMPTY"	"EMPTY"	10020	44780	100	45	47	12	25	47	47	49	12	24	11	5	0	79	87	34	39	82	82	90	34	37	15	6	0	0.667	0.000	0.421	0.485	3.121	0.125	0.084	80	440	100	-5	5	-0.585	-2	-3	0	5	3755	6930	-0.167	-0.088	-75	0	0
2	24	14	"EMPTY"	"EMPTY"	10190	44780	100	46	48	13	27	48	48	50	15	30	7	1	0	74	86	34	39	82	82	89	37	41	16	2	0	0.250	0.000	0.429	0.451	3.360	0.189	0.191	80	472	100	-10	4	-2.000	-2	-8	0	4	3831	6901	-0.133	-0.081	-75	0	0
3	1	1	"yjiW"	"STM4523"	10540	42520	130	93	110	59	53	45	45	47	13	27	90	76	0	833	918	550	59	60	60	71	33	46	100	98	0	0.062	0.076	0.067	0.070	2.525	0.056	0.371	120	714	100	821	923	-4.009	48	773	65	858	13240	110202	4.846	25.667	0	0	0
3	2	1	"yjjW"	"STM4565"	10710	42530	120	289	298	69	23	46	46	49	15	30	100	100	0	6412	6224	1333	21	69	69	86	67	77	100	100	0	0.038	0.041	0.039	0.041	1.421	0.038	0.825	120	525	100	6586	6407	-4.706	243	6343	252	6155	35729	746855	16.600	91.612	0	0	0
3	3	1	"yibL"	"STM3689"	10910	42520	130	195	254	169	66	47	47	50	15	30	97	95	0	1903	2312	1846	79	69	69	90	87	96	99	98	0	0.081	0.092	0.094	0.093	2.190	0.077	0.683	120	565	100	1982	2450	-3.631	148	1834	207	2243	30505	277420	13.600	25.540	0	0	0
3	4	1	"fba"	"STM3068"	11060	42520	130	9423	9324	1740	18	55	55	63	34	53	100	100	0	10066	10264	1385	13	90	90	111	83	74	100	100	0	0.939	0.911	0.928	0.884	1.341	0.919	0.951	120	549	100	19344	19443	-0.091	9368	9976	9269	10174	1118915	1231664	272.382	122.325	0	0	0
3	5	1	"yhaH"	"STM3234"	11230	42510	90	255	599	1200	200	62	62	91	101	110	76	50	0	738	941	694	73	134	134	215	310	144	71	50	0	0.320	0.665	0.330	0.396	2.527	1.085	0.137	52	371	100	797	1344	-1.646	193	604	537	807	31145	48908	5.030	2.342	0	0	0
3	6	1	"rpoD"	"STM3211"	11420	42520	130	6549	6499	690	10	62	62	112	134	119	100	100	0	17463	17507	2510	14	161	161	217	245	112	100	100	0	0.375	0.371	0.369	0.374	1.148	0.364	0.969	120	652	100	23789	23783	-1.415	6487	17302	6437	17346	779926	2100849	47.664	70.571	0	0	0
3	7	1	""	"STM2551"	11620	42520	130	300	301	55	18	53	53	87	103	118	100	82	0	11788	11674	1960	16	87	87	117	87	74	100	100	0	0.021	0.021	0.021	0.022	1.300	0.018	0.463	120	615	100	11948	11835	-5.566	247	11701	248	11587	36142	1400865	2.078	132.839	0	0	0
3	8	1	"gltI"	"STM0665"	11790	42520	130	16210	15399	3277	21	50	50	82	103	125	100	100	0	13972	13635	1773	13	65	65	100	124	124	100	100	0	1.162	1.131	1.157	1.075	1.407	1.164	0.958	120	555	100	30067	28919	0.217	16160	13907	15349	13570	1847825	1636163	148.709	109.153	0	0	0
3	9	1	"nagC"	"STM0682"	11960	42520	130	486	496	125	25	46	46	48	15	31	99	99	0	6334	6322	1120	17	66	66	102	125	122	100	100	0	0.070	0.072	0.074	0.067	1.630	0.071	0.905	120	567	100	6708	6706	-3.832	440	6268	450	6256	59542	758698	29.867	49.760	0	0	0
3	10	1	"glnS"	"STM0686"	12150	42520	130	1920	1822	467	25	48	48	52	19	36	100	100	0	23295	22377	4449	19	64	64	106	188	177	100	100	0	0.081	0.080	0.081	0.075	1.387	0.080	0.960	120	588	100	25103	24087	-3.633	1872	23231	1774	22313	218696	2685202	93.158	118.463	0	0	0
3	11	1	"sipD"	"STM2883"	12320	42530	130	8328	8206	1061	12	45	45	49	18	36	100	100	0	11035	11068	1124	10	61	61	81	180	222	100	100	0	0.755	0.741	0.747	0.737	1.133	0.743	0.967	120	560	100	19257	19168	-0.406	8283	10974	8161	11007	984753	1328173	453.167	61.039	0	0	0
3	12	1	"eutC"	"STM2457"	12500	42530	130	149	261	287	109	47	47	54	27	50	88	76	0	2124	4475	6293	140	63	63	73	36	49	100	100	0	0.049	0.049	0.052	0.047	2.426	0.041	0.797	120	518	100	2163	4626	-4.337	102	2061	214	4412	31296	536972	7.667	122.278	0	0	0
3	13	1	"udp"	"STM3968"	12670	42520	130	8686	8665	1134	13	49	49	55	27	49	100	100	0	10541	10488	1188	11	62	62	71	35	49	100	100	0	0.824	0.826	0.829	0.824	1.129	0.828	0.954	120	562	100	19116	19042	-0.279	8637	10479	8616	10426	1039799	1258555	318.889	297.629	0	0	0
3	14	1	"metR"	"STM3964"	12850	42520	130	1374	1346	349	25	44	44	46	15	32	100	100	0	15679	14884	2917	19	58	58	68	44	64	100	100	0	0.085	0.088	0.088	0.086	1.346	0.086	0.909	120	603	100	16951	16128	-3.554	1330	15621	1302	14826	161504	1786020	86.667	336.727	0	0	0
3	15	1	"rthB"	"STM3960"	13040	42520	130	809	818	241	29	42	42	44	11	25	100	100	0	9815	10024	2246	22	57	57	74	56	75	100	100	0	0.079	0.078	0.075	0.075	1.435	0.076	0.859	120	586	100	10525	10743	-3.669	767	9758	776	9967	98191	1202844	70.364	177.679	0	0	0
3	16	1	"yigI"	"STM3956"	13220	42520	140	1488	1386	461	33	42	42	44	21	47	100	98	0	9714	8885	2620	29	54	54	70	74	105	99	99	0	0.150	0.152	0.154	0.150	1.760	0.150	0.929	156	640	100	11106	10175	-2.740	1446	9660	1344	8831	216275	1386086	63.905	119.122	0	0	0
3	17	1	"corA"	"STM3952"	13380	42530	130	1365	1354	255	18	43	43	48	29	60	100	100	0	12919	12892	2528	19	57	57	127	777	611	100	100	0	0.103	0.102	0.100	0.102	1.237	0.096	0.911	120	488	100	14184	14146	-3.282	1322	12862	1311	12835	162519	1547000	45.034	16.429	0	0	0
3	18	1	"yigA"	"STM3948"	13570	42520	150	1735	1610	504	31	43	43	47	22	46	99	98	0	10127	9423	2746	29	55	55	128	700	546	99	98	0	0.168	0.167	0.168	0.159	1.645	0.134	0.755	156	688	100	11764	10935	-2.574	1692	10072	1567	9368	251213	1470062	71.045	13.279	0	0	0
3	19	1	"priB"	"STM4392"	13740	42520	130	90	113	76	67	42	42	44	18	40	72	56	0	243	408	372	91	52	52	82	284	346	37	23	0	0.251	0.199	0.202	0.197	2.686	0.139	0.515	120	518	100	239	427	-1.992	48	191	71	356	13577	48937	3.833	1.148	0	0	0
3	20	1	"ytfJ"	"STM4405"	13910	42530	130	947	1019	588	57	41	41	43	12	27	100	100	0	3329	3387	1725	50	51	51	75	184	245	100	100	0	0.276	0.293	0.294	0.283	1.585	0.282	0.828	120	513	100	4184	4314	-1.855	906	3278	978	3336	122283	406405	81.333	18.000	0	0	0
3	21	1	"mpl"	"STM4416"	14090	42530	140	769	700	312	44	39	39	42	11	26	98	98	0	16254	14619	7026	48	50	50	97	568	585	96	94	0	0.045	0.045	0.044	0.046	1.899	0.043	0.921	156	668	100	16934	15230	-4.472	730	16204	661	14569	109268	2280607	59.818	25.567	0	0	0
3	22	1	""	"STM4420"	14270	42530	130	265	258	57	22	39	39	41	10	24	100	100	0	8870	8704	2452	28	49	49	57	36	63	100	100	0	0.026	0.025	0.026	0.026	1.319	0.024	0.777	120	592	100	9047	8874	-5.287	226	8821	219	8655	30905	1044507	21.700	240.194	0	0	0
3	23	1	""	"STM4424"	14460	42520	130	160	156	30	19	39	39	42	47	111	100	76	0	6406	6620	1363	20	49	49	58	113	194	100	100	0	0.019	0.018	0.018	0.018	1.444	0.017	0.774	120	619	100	6478	6688	-5.715	121	6357	117	6571	18715	794385	2.426	58.071	0	0	0
3	24	1	""	"STM4428"	14640	42510	130	110	118	49	41	40	40	41	11	26	95	89	0	7000	7930	4691	59	50	50	60	116	193	100	100	0	0.010	0.010	0.010	0.009	1.748	0.009	0.747	120	744	100	7020	7958	-6.634	70	6950	78	7880	14102	951581	7.000	67.845	0	0	0
3	1	2	"clpX"	"STM0449"	10550	42710	130	1109	1871	2272	121	46	46	62	146	235	89	80	0	946	1864	2192	117	65	65	119	509	427	74	46	0	1.207	1.014	1.072	0.990	2.352	1.034	0.765	120	582	100	1944	3624	0.271	1063	881	1825	1799	224515	223631	12.390	3.428	0	0	0
3	2	2	"ptrB"	"STM1879"	10750	42700	120	400	489	323	66	46	46	48	14	29	99	98	0	1972	2280	1469	64	68	68	86	80	93	100	98	0	0.186	0.200	0.200	0.193	1.953	0.178	0.704	120	405	100	2258	2655	-2.427	354	1904	443	2212	58628	273591	31.500	27.425	0	0	0
3	3	2	"yihV"	"STM4024"	10930	42700	120	102	131	92	70	48	48	50	13	26	90	81	0	2318	3232	3455	106	72	72	95	88	92	100	98	0	0.024	0.026	0.024	0.023	2.147	0.022	0.669	120	373	100	2300	3243	-5.378	54	2246	83	3160	15725	387814	6.231	35.648	0	0	0
3	4	2	"thiG"	"STM4160"	11100	42700	120	74	106	82	77	52	52	60	38	63	37	25	0	1185	1713	1999	116	81	81	139	224	161	89	77	0	0.020	0.033	0.029	0.030	2.938	0.031	0.585	120	443	100	1126	1686	-5.649	22	1104	54	1632	12731	205544	1.211	7.027	0	0	0
3	5	2	"thiC"	"STM4164"	11300	42700	110	61	78	45	57	60	60	90	102	113	7	0	0	661	913	833	91	115	115	223	344	154	66	43	0	0.002	0.023	0.035	0.037	4.449	0.023	0.052	80	385	100	547	816	-9.093	1	546	18	798	6240	73025	-0.118	2.006	0	0	0
3	6	2	"yjaG"	"STM4169"	11450	42700	120	259	322	319	99	53	53	63	40	63	89	80	0	1976	2438	2470	101	110	110	145	100	68	99	98	0	0.110	0.116	0.110	0.099	2.218	0.112	0.804	120	353	100	2072	2597	-3.179	206	1866	269	2328	38582	292541	6.475	22.930	0	0	0
3	7	2	""	"STM2701"	11630	42710	130	57	81	53	65	52	52	91	114	125	9	0	0	1089	3563	4933	138	106	106	137	98	71	67	60	0	0.005	0.008	0.017	0.028	6.467	0.005	0.027	120	422	100	988	3486	-7.619	5	983	29	3457	9764	427519	-0.088	34.959	0	0	0
3	8	2	"stfE"	"STM0198"	11820	42700	130	54	74	47	63	49	49	87	113	129	7	0	0	924	2350	3028	128	82	82	122	101	82	70	64	0	0.006	0.011	0.018	0.025	4.966	0.011	0.113	120	440	100	847	2293	-7.396	5	842	25	2268	8862	282028	-0.115	22.059	0	0	0
3	9	2	"eutQ"	"STM2468"	12000	42700	130	60	91	61	67	49	49	101	432	427	0	0	0	1004	2129	2762	129	79	79	169	298	176	62	56	0	0.012	0.020	0.026	0.038	4.591	0.016	0.594	120	434	100	936	2092	-6.394	11	925	42	2050	10879	255453	-0.023	6.577	0	0	0
3	10	2	"eutN"	"STM2464"	12150	42680	90	79	106	61	57	55	55	132	519	393	0	0	0	892	1176	1062	90	73	73	252	604	239	57	40	0	0.029	0.046	0.059	0.058	2.545	0.247	0.059	52	298	100	843	1154	-5.093	24	819	51	1103	5502	61163	-0.050	1.530	0	0	0
3	11	2	"prpB"	"STM0368"	12360	42700	120	118	304	352	115	46	46	52	25	48	53	52	0	806	2251	2871	127	66	66	142	438	308	54	48	0	0.097	0.118	0.140	0.188	3.278	0.115	0.859	120	447	100	812	2443	-3.361	72	740	258	2185	36447	270174	10.080	4.815	0	0	0
3	12	2	"tus"	"STM1470"	12530	42700	120	150	239	263	110	48	48	52	21	40	67	62	0	1181	2184	2495	114	69	69	85	51	60	80	77	0	0.092	0.090	0.100	0.109	3.244	0.074	0.554	120	329	100	1214	2306	-3.447	102	1112	191	2115	28665	262042	8.905	41.157	0	0	0
3	13	2	"ogt"	"STM1659"	12690	42710	130	208	312	324	103	48	48	53	21	39	99	98	0	1351	2316	2613	112	64	64	72	33	45	100	100	0	0.124	0.117	0.114	0.115	1.632	0.110	0.803	120	387	100	1447	2516	-3.008	160	1287	264	2252	37465	277911	12.333	68.000	0	0	0
3	14	2	"rpmF"	"STM1191"	12880	42700	120	444	870	1389	159	46	46	48	12	25	100	100	0	316	656	1039	158	63	63	73	48	65	98	85	0	1.573	1.390	1.386	1.477	1.769	1.382	0.867	120	399	100	651	1417	0.654	398	253	824	593	104346	78766	68.500	12.146	0	0	0
3	15	2	"fabG"	"STM1195"	13050	42710	130	915	1281	1124	87	47	47	48	12	25	100	100	0	1798	2635	2206	83	68	68	85	65	76	100	100	0	0.502	0.481	0.488	0.467	1.745	0.433	0.702	120	420	100	2598	3801	-0.995	868	1730	1234	2567	153707	316251	102.750	39.231	0	0	0
3	16	2	"phsA"	"STM2065"	13240	42700	130	240	315	245	77	47	47	49	14	28	97	95	0	2264	3125	2901	92	74	74	105	108	102	100	100	0	0.088	0.088	0.087	0.083	1.899	0.079	0.790	120	432	100	2383	3319	-3.504	193	2190	268	3051	37801	375020	19.000	27.963	0	0	0
3	17	2	"dacD"	"STM2062"	13430	42700	130	219	233	110	47	46	46	52	21	40	100	96	0	5774	6544	3145	48	77	77	143	329	230	100	100	0	0.030	0.029	0.028	0.027	1.579	0.028	0.760	120	375	100	5870	6654	-5.041	173	5697	187	6467	27952	785229	8.619	19.456	0	0	0
3	18	2	"pefD"	"PSLT016"	13590	42710	130	71	93	68	73	44	44	47	19	40	56	35	0	2684	3928	4427	112	61	61	110	328	298	95	91	0	0.010	0.013	0.010	0.010	2.836	0.013	0.707	120	342	100	2650	3916	-6.602	27	2623	49	3867	11121	471358	2.421	11.640	0	0	0
3	19	2	"ybjG"	"STM0865"	13760	42700	120	59	127	130	102	43	43	45	12	26	53	45	0	393	2530	3729	147	54	54	65	43	66	63	58	0	0.047	0.034	0.044	0.087	5.254	0.032	0.870	120	372	100	355	2560	-4.405	16	339	84	2476	15234	303619	6.833	57.326	0	0	0
3	20	2	"thiM"	"STM2147"	13920	42690	100	60	87	56	64	43	43	45	14	31	52	42	0	351	1103	1447	131	55	55	97	246	253	50	42	0	0.057	0.042	0.068	0.138	5.976	0.031	0.646	80	323	100	313	1092	-4.122	17	296	44	1048	6938	88242	3.000	4.089	0	0	0
3	21	2	"thiI"	"STM0425"	14090	42700	110	93	145	116	80	43	43	45	14	31	65	52	0	1470	5581	6687	119	55	55	161	798	495	55	48	0	0.035	0.018	0.023	0.042	4.651	0.015	0.796	80	404	100	1465	5628	-4.823	50	1415	102	5526	11586	446465	7.143	6.792	0	0	0
3	22	2	"hilD"	"STM2875"	14300	42710	130	295	698	791	113	43	43	72	246	341	50	41	0	1023	2652	3018	113	54	54	199	1006	505	50	43	0	0.260	0.252	0.279	0.322	2.612	0.253	0.875	120	500	100	1221	3253	-1.943	252	969	655	2598	83795	318299	2.545	2.438	0	0	0
3	23	2	"prgK"	"STM2871"	14500	42690	100	818	1257	1464	116	44	44	90	304	337	57	55	0	2093	3220	3483	108	54	54	182	850	467	55	51	0	0.380	0.383	0.382	0.382	2.831	0.379	0.830	80	388	100	2813	4379	-1.397	774	2039	1213	3166	100537	257638	3.839	3.574	0	0	0
3	24	2	"nhoA"	"STM1582"	14660	42710	100	63	126	100	79	41	41	50	119	238	35	8	0	1335	2743	3514	128	51	51	78	215	275	57	53	0	0.017	0.032	0.040	0.051	3.938	0.029	0.181	80	416	100	1306	2777	-5.867	22	1284	85	2692	10074	219452	0.639	12.395	0	0	0
3	1	3	"hsdS"	"STM4524"	10580	42860	130	70	100	75	75	44	44	48	46	95	30	20	0	1779	3023	3347	110	62	62	74	47	63	100	98	0	0.015	0.019	0.018	0.015	2.835	0.019	0.718	120	535	100	1743	3017	-6.045	26	1717	56	2961	11999	362747	1.130	62.745	0	0	0
3	2	3	"hisF"	"STM2077"	10760	42870	120	110	267	298	111	43	43	44	10	22	80	68	0	647	1790	2392	133	71	71	87	55	63	75	74	0	0.116	0.130	0.130	0.156	2.826	0.114	0.790	120	374	100	643	1943	-3.104	67	576	224	1719	32040	214802	22.300	30.964	0	0	0
3	3	3	"trmD"	"STM2674"	10930	42880	130	141	395	448	113	46	46	47	13	27	65	60	0	726	2446	3256	133	78	78	116	99	85	63	59	0	0.147	0.147	0.159	0.213	3.759	0.120	0.797	120	414	100	743	2717	-2.770	95	648	349	2368	47389	293553	26.769	23.535	0	0	0
3	4	3	"fruF"	"STM2206"	11120	42870	130	68	116	92	79	49	49	54	35	64	45	35	0	788	1970	2428	123	82	82	137	173	126	59	55	0	0.027	0.035	0.047	0.069	4.441	0.032	0.724	120	432	100	725	1955	-5.216	19	706	67	1888	13913	236379	1.771	10.595	0	0	0
3	5	3	"asrB"	"STM2549"	11290	42860	130	70	94	54	57	47	47	52	35	67	41	32	0	1162	2100	2164	103	76	76	126	175	138	70	65	0	0.021	0.023	0.031	0.044	4.780	0.019	0.364	120	408	100	1109	2071	-5.561	23	1086	47	2024	11314	251981	1.200	11.280	0	0	0
3	6	3	"sifA"	"STM1224"	11470	42860	120	68	223	1043	467	47	47	51	18	35	52	39	0	1251	2610	3188	122	82	82	113	90	79	87	76	0	0.018	0.070	0.030	0.032	4.216	0.063	0.046	120	350	100	1190	2704	-5.799	21	1169	176	2528	26785	313246	9.556	27.744	0	0	0
3	7	3	"cbiM"	"STM2023"	11640	42880	130	143	281	319	113	49	49	52	18	34	90	68	0	752	1328	1381	103	90	90	119	90	75	90	80	0	0.142	0.187	0.187	0.159	2.468	0.160	0.556	120	354	100	756	1470	-2.816	94	662	232	1238	33686	159307	12.722	13.433	0	0	0
3	8	3	"cbiP"	"STM2019"	11810	42880	130	83	188	199	105	45	45	46	10	21	64	56	0	510	2088	2688	128	81	81	118	133	112	59	52	0	0.089	0.071	0.078	0.094	3.535	0.066	0.833	120	415	100	467	2150	-3.497	38	429	143	2007	22506	250583	14.200	14.812	0	0	0
3	9	3	"samB"	"PSLT054"	11990	42860	100	72	112	79	70	45	45	47	12	25	61	51	0	1491	2938	3279	111	80	80	164	249	151	76	60	0	0.019	0.023	0.027	0.024	3.012	0.022	0.815	80	344	100	1438	2925	-5.708	27	1411	67	2858	8928	235063	5.417	11.141	0	0	0
3	10	3	"uhpT"	"STM3787"	12160	42870	130	61	82	52	63	47	47	90	376	417	0	0	0	948	2229	2933	131	76	76	193	441	228	62	49	0	0.016	0.016	0.021	0.024	3.153	0.029	0.015	120	574	100	886	2188	-5.961	14	872	35	2153	9879	267528	-0.021	4.617	0	0	0
3	11	3	"trpA"	"STM1727"	12350	42880	130	80	171	165	96	46	46	50	20	40	59	46	0	532	2056	2880	140	75	75	161	475	295	49	41	0	0.074	0.063	0.078	0.096	3.460	0.048	0.701	120	502	100	491	2106	-3.749	34	457	125	1981	20552	246745	6.050	3.989	0	0	0
3	12	3	"rhaT"	"STM4050"	12550	42870	130	56	78	47	60	47	47	50	18	36	37	31	0	703	2477	3254	131	84	84	191	561	293	50	42	0	0.015	0.013	0.023	0.034	6.798	0.011	0.634	120	391	100	628	2424	-6.104	9	619	31	2393	9314	297237	1.556	4.075	0	0	0
3	13	3	"glnQ"	"STM0828"	12710	42880	120	130	188	202	107	46	46	47	11	23	95	85	0	809	1453	2022	139	63	63	86	138	160	95	82	0	0.113	0.102	0.109	0.104	2.318	0.088	0.761	120	362	100	830	1532	-3.151	84	746	142	1390	22546	174331	12.818	9.906	0	0	0
3	14	3	""	"STM4158"	12890	42870	120	58	62	24	38	45	45	47	11	23	51	30	0	203	234	129	55	59	59	64	23	35	95	90	0	0.090	0.097	0.121	0.105	2.569	0.104	0.384	120	383	100	157	192	-3.469	13	144	17	175	7452	28111	1.364	7.391	0	0	0
3	15	3	""	"STM1260"	13060	42880	120	223	314	321	102	48	48	49	19	38	89	84	0	1686	2329	2193	94	65	65	76	42	55	95	95	0	0.108	0.117	0.107	0.097	2.373	0.122	0.789	120	371	100	1796	2530	-3.211	175	1621	266	2264	37669	279502	13.947	53.643	0	0	0
3	16	3	""	"PSLT026"	13240	42880	120	148	266	335	125	48	48	50	19	38	75	65	0	1304	3051	4672	153	72	72	92	72	78	85	79	0	0.081	0.073	0.081	0.086	2.826	0.065	0.835	120	416	100	1332	3197	-3.623	100	1232	218	2979	31879	366117	11.368	41.097	0	0	0
3	17	3	""	"STM4457"	13430	42870	120	86	100	52	52	45	45	48	13	27	78	63	0	843	956	675	70	67	67	94	83	88	97	90	0	0.053	0.062	0.056	0.056	2.234	0.056	0.624	120	378	100	817	944	-4.242	41	776	55	889	11943	114683	4.000	10.386	0	0	0
3	18	3	"metJ"	"STM4099"	13600	42890	140	89	129	102	79	43	43	45	10	22	89	75	0	444	611	605	99	62	62	81	79	97	83	76	0	0.120	0.157	0.150	0.155	2.714	0.127	0.601	156	369	100	428	635	-3.054	46	382	86	549	20048	95263	8.400	6.709	0	0	0
3	19	3	""	"Not LT2a84"	13780	42880	120	58	70	39	55	42	42	43	9	20	62	45	0	488	956	1148	120	58	58	78	91	116	95	82	0	0.037	0.031	0.034	0.034	2.972	0.022	0.401	120	371	100	446	926	-4.748	16	430	28	898	8357	114670	3.000	9.648	0	0	0
3	20	3	"traW"	"PSLT091"	13950	42880	120	59	69	39	56	42	42	43	11	25	64	40	0	1358	1950	2061	105	59	59	89	113	126	98	92	0	0.013	0.014	0.015	0.015	2.601	0.014	0.576	120	431	100	1316	1918	-6.256	17	1299	27	1891	8309	234031	2.364	16.469	0	0	0
3	21	3	"traN"	"PSLT095"	14140	42870	130	76	90	57	63	42	42	44	12	27	75	57	0	3096	4059	3887	95	56	56	135	743	550	89	73	0	0.011	0.012	0.012	0.012	2.766	0.011	0.656	120	434	100	3074	4051	-6.482	34	3040	48	4003	10840	487128	3.833	5.281	0	0	0
3	22	3	"trbB"	"PSLT099"	14310	42870	130	58	66	26	39	43	43	68	254	373	0	0	0	997	1297	1127	86	56	56	151	804	532	59	25	0	0.016	0.019	0.021	0.019	2.483	0.018	0.501	120	385	100	956	1264	-5.971	15	941	23	1241	7958	155583	-0.008	1.425	0	0	0
3	23	3	"traD"	"PSLT104"	14470	42880	130	85	99	55	55	43	43	80	277	346	0	0	0	5084	5271	2659	50	58	58	162	769	474	98	93	0	0.008	0.011	0.009	0.009	2.022	0.012	0.102	120	468	100	5068	5269	-6.903	42	5026	56	5213	11930	632493	0.069	6.644	0	0	0
3	24	3	""	"PSLT109"	14660	42880	130	85	88	33	37	40	40	46	98	213	5	0	0	1499	1606	801	49	52	52	63	113	179	100	99	0	0.031	0.031	0.028	0.027	1.992	0.028	0.627	120	617	100	1492	1602	-5.007	45	1447	48	1554	10539	192758	0.429	13.655	0	0	0
3	1	4	""	"STM2732"	10570	43050	120	52	58	25	43	43	43	44	10	22	45	29	0	314	413	373	90	61	61	68	27	39	91	87	0	0.036	0.043	0.051	0.059	3.353	0.039	0.329	120	564	100	262	367	-4.813	9	253	15	352	6994	49597	1.400	12.778	0	0	0
3	2	4	""	"STM2710"	10760	43040	130	52	60	26	43	46	46	48	14	29	33	15	0	1128	1713	2167	126	66	66	84	58	69	98	97	0	0.006	0.009	0.008	0.010	3.689	0.007	0.223	120	453	100	1068	1661	-7.468	6	1062	14	1647	7177	205511	0.857	28.086	0	0	0
3	3	4	""	"STM1614"	10940	43060	130	241	307	211	68	49	49	51	16	31	100	100	0	3885	4863	3309	68	100	100	139	110	79	100	99	0	0.051	0.054	0.051	0.051	1.553	0.053	0.759	120	386	100	3977	5021	-4.301	192	3785	258	4763	36804	583558	16.000	42.945	0	0	0
3	4	4	"tehB"	"STM1608"	11110	43050	120	297	395	413	104	56	56	92	96	104	92	62	0	1547	1879	1590	84	150	150	206	191	92	99	94	0	0.173	0.196	0.185	0.187	1.810	0.203	0.718	120	382	100	1638	2068	-2.535	241	1397	339	1729	47373	225501	3.156	8.759	0	0	0
3	5	4	"tpx"	"STM1682"	11290	43040	130	955	1207	1027	85	56	56	89	88	98	99	98	0	1108	1339	1127	84	95	95	154	170	110	99	95	0	0.887	0.925	0.870	0.897	1.722	0.907	0.827	120	489	100	1912	2395	-0.172	899	1013	1151	1244	144895	160725	12.705	6.971	0	0	0
3	6	4	""	"STM1677"	11480	43050	130	130	158	133	84	48	48	55	27	49	95	79	0	3613	4056	2258	55	80	80	113	86	76	99	98	0	0.023	0.028	0.023	0.025	1.935	0.029	0.524	120	447	100	3615	4086	-5.429	82	3533	110	3976	19010	486748	3.815	45.849	0	0	0
3	7	4	"uppS"	"STM0221"	11640	43040	130	89	115	74	64	49	49	52	20	38	68	49	0	915	1193	1011	84	92	92	127	101	79	91	86	0	0.049	0.060	0.055	0.056	2.903	0.057	0.575	120	411	100	863	1167	-4.363	40	823	66	1101	13750	143127	3.150	10.554	0	0	0
3	8	4	"yaeD"	"STM0248"	11830	43050	120	283	326	215	65	48	48	51	17	33	100	99	0	2464	2932	1790	61	77	77	115	128	111	100	100	0	0.098	0.097	0.094	0.092	1.527	0.094	0.785	120	454	100	2622	3133	-3.344	235	2387	278	2855	39132	351883	16.176	22.008	0	0	0
3	9	4	"rof"	"STM0237"	11970	43020	70	52	54	13	24	49	49	54	22	40	6	3	0	82	172	217	126	71	71	126	191	151	15	12	0	0.273	0.050	0.273	0.255	4.294	0.044	0.048	32	203	100	14	106	-1.874	3	11	5	101	1737	5517	0.000	0.241	-100	0	0
3	10	4	"yeeX"	"STM2059"	12170	43060	100	82	100	61	61	47	47	52	21	40	71	40	0	211	275	282	102	75	75	101	88	87	60	37	0	0.257	0.265	0.293	0.334	3.175	0.251	0.745	80	425	100	171	253	-1.958	35	136	53	200	7974	21971	2.286	1.977	0	0	0
3	11	4	"sbcB"	"STM2067"	12360	43050	120	91	119	100	84	50	50	62	49	79	45	18	0	1051	1485	1581	106	134	134	334	691	206	63	30	0	0.045	0.051	0.044	0.042	2.733	0.054	0.725	120	496	100	958	1420	-4.483	41	917	69	1351	14334	178225	1.163	1.666	-100	0	0
3	12	4	"fixC"	"STM0077"	12540	43050	130	198	218	140	64	53	53	73	69	94	63	50	0	5976	6157	3022	49	168	168	534	1074	201	98	94	0	0.025	0.028	0.028	0.020	2.667	0.029	0.581	120	463	100	5953	6154	-5.324	145	5808	165	5989	26217	738780	2.101	5.236	-100	0	0
3	13	4	"yjbC"	"STM4193"	12720	43060	130	265	356	266	74	48	48	61	56	91	96	85	0	3736	4438	3125	70	76	76	311	835	268	100	87	0	0.059	0.071	0.065	0.064	1.479	0.071	0.855	120	419	100	3877	4670	-4.076	217	3660	308	4362	42670	532609	5.268	4.943	0	0	0
3	14	4	"dinF"	"STM4238"	12890	43060	130	133	147	71	48	46	46	49	17	34	99	94	0	4788	5834	4453	76	64	64	89	137	153	100	99	0	0.018	0.018	0.018	0.018	1.507	0.016	0.862	120	456	100	4811	5871	-5.763	87	4724	101	5770	17630	700123	5.765	41.934	0	0	0
3	15	4	""	"STM4267"	13070	43050	130	584	604	251	41	50	50	56	31	55	100	100	0	2106	2130	807	37	73	73	107	135	126	100	100	0	0.263	0.269	0.258	0.263	1.404	0.258	0.817	120	481	100	2567	2611	-1.929	534	2033	554	2057	72431	255659	17.677	14.985	0	0	0
3	16	4	"malE"	"STM4229"	13250	43050	130	1404	1660	984	59	55	55	69	54	78	99	98	0	11478	11439	6484	56	81	81	128	145	113	100	100	0	0.118	0.141	0.143	0.136	1.383	0.140	0.941	120	488	100	12746	12963	-3.079	1349	11397	1605	11358	199178	1372708	29.463	78.007	0	0	0
3	17	4	"yfdZ"	"STM2402"	13420	43060	130	2077	1963	618	31	54	54	67	51	76	100	100	0	12044	11406	3450	30	73	73	107	96	89	100	100	0	0.169	0.168	0.163	0.168	1.225	0.164	0.948	120	462	100	13994	13242	-2.565	2023	11971	1909	11333	235614	1368721	37.176	117.698	0	0	0
3	18	4	"yfcA"	"STM2382"	13600	43060	120	62	67	27	40	47	47	55	29	52	25	9	0	961	1213	1075	88	65	65	79	56	70	100	96	0	0.017	0.017	0.021	0.019	2.105	0.018	0.380	120	416	100	911	1168	-5.900	15	896	20	1148	8084	145500	0.414	20.250	0	0	0
3	19	4	"ybdB"	"STM0599"	13780	43050	130	59	64	23	35	43	43	44	10	22	58	42	0	320	349	189	54	62	62	79	83	105	88	72	0	0.062	0.073	0.084	0.065	3.110	0.070	0.439	120	412	100	274	308	-4.011	16	258	21	287	7732	41845	2.000	3.253	0	0	0
3	20	4	"fsr"	"STM0493"	13970	43050	130	93	121	86	71	42	42	43	10	23	95	88	0	3463	4743	4637	97	63	63	82	78	95	100	100	0	0.015	0.017	0.016	0.016	1.940	0.016	0.804	120	414	100	3451	4759	-6.059	51	3400	79	4680	14484	569146	7.800	59.756	0	0	0
3	21	4	"ybbB"	"STM0513"	14140	43050	120	118	140	97	69	43	43	43	10	23	96	93	0	2263	2764	2464	89	63	63	74	43	58	100	100	0	0.034	0.036	0.034	0.035	1.734	0.033	0.772	120	400	100	2275	2798	-4.874	75	2200	97	2701	16760	331702	9.700	62.558	0	0	0
3	22	4	"lpxH"	"STM0535"	14310	43050	130	90	101	63	62	42	42	43	9	20	92	84	0	1611	1901	1499	78	62	62	72	39	54	100	100	0	0.031	0.032	0.029	0.029	2.124	0.024	0.390	120	431	100	1597	1898	-5.012	48	1549	59	1839	12155	228109	6.444	46.897	0	0	0
3	23	4	""	"STM0563"	14480	43050	100	49	54	22	40	42	42	43	11	25	36	21	0	61	99	116	117	62	62	72	46	63	13	12	0	-7.000	0.324	0.469	0.500	3.813	0.093	0.132	80	348	100	6	49	Error	7	-1	12	37	4341	7912	1.000	0.587	-50	0	0
3	24	4	"fepD"	"STM0592"	14670	43060	130	61	68	27	39	41	41	42	10	23	77	49	0	2806	3786	3914	103	58	58	61	21	34	100	100	0	0.007	0.007	0.008	0.007	2.119	0.006	0.604	120	608	100	2768	3755	-7.102	20	2748	27	3728	8140	454262	2.600	177.381	0	0	0
3	1	5	"yeaZ"	"STM1820"	10570	43230	120	107	125	53	42	43	43	43	10	23	100	97	0	2852	3342	1827	54	59	59	67	28	41	100	100	0	0.023	0.025	0.024	0.024	1.741	0.023	0.741	120	545	100	2857	3365	-5.448	64	2793	82	3283	15007	401019	8.200	116.964	0	0	0
3	2	5	"ymgE"	"STM1797"	10760	43230	120	367	591	676	114	47	47	49	15	30	100	100	0	455	683	733	107	64	64	74	35	47	98	95	0	0.818	0.879	0.808	0.827	2.443	0.858	0.658	120	438	100	711	1163	-0.289	320	391	544	619	70937	81994	36.133	17.400	0	0	0
3	3	5	"narJ"	"STM1762"	10940	43220	130	77	87	35	40	52	52	57	25	43	48	22	0	2089	2254	945	41	88	88	114	78	68	100	100	0	0.012	0.016	0.014	0.013	2.490	0.017	0.319	120	411	100	2026	2201	-6.323	25	2001	35	2166	10452	270460	1.200	27.436	0	0	0
3	4	5	"manY"	"STM1831"	11110	43220	130	990	1206	1005	83	56	56	94	99	105	94	90	0	1966	2341	1767	75	124	124	185	200	108	95	91	0	0.507	0.519	0.501	0.474	1.963	0.494	0.630	120	455	100	2776	3367	-0.980	934	1842	1150	2217	144683	280887	11.232	10.780	0	0	0
3	5	5	"minD"	"STM1815"	11290	43240	120	2691	3083	1448	46	56	56	96	101	105	100	100	0	3783	4014	1934	48	96	96	163	200	122	100	100	0	0.715	0.773	0.748	0.784	1.433	0.746	0.794	120	429	100	6322	6945	-0.485	2635	3687	3027	3918	369973	481739	29.574	19.255	0	0	0
3	6	5	"ycgB"	"STM1804"	11470	43230	120	1184	1357	792	58	49	49	60	42	70	100	98	0	3726	4144	2167	52	77	77	105	77	73	100	100	0	0.311	0.322	0.314	0.309	1.420	0.314	0.849	120	400	100	4784	5375	-1.685	1135	3649	1308	4067	162886	497331	30.881	52.455	0	0	0
3	7	5	"glnA"	"STM4007"	11650	43240	130	129	179	164	91	49	49	58	59	101	58	39	0	1611	2393	2697	112	85	85	121	98	80	95	88	0	0.052	0.056	0.061	0.059	3.941	0.049	0.674	120	427	100	1606	2438	-4.254	80	1526	130	2308	21465	287163	2.051	23.184	0	0	0
3	8	5	"yijC"	"STM4127"	11820	43230	130	86	202	285	141	47	47	49	15	30	70	56	0	651	1613	2729	169	72	72	104	88	84	75	65	0	0.067	0.101	0.107	0.119	4.054	0.088	0.724	120	453	100	618	1696	-3.892	39	579	155	1541	24239	193526	10.200	17.148	0	0	0
3	9	5	""	"STM4080"	12000	43240	130	190	581	890	153	45	45	48	15	31	74	62	0	354	1590	2689	169	69	69	89	63	70	63	55	0	0.509	0.352	0.420	0.418	4.262	0.302	0.744	120	561	100	430	2057	-0.975	145	285	536	1521	69669	190828	35.533	23.825	0	0	0
3	10	5	"sbp"	"STM4063"	12180	43230	130	64	88	77	87	45	45	48	14	29	56	40	0	1791	2958	4498	152	85	85	128	227	177	82	75	0	0.011	0.015	0.016	0.015	3.877	0.015	0.728	120	480	100	1725	2916	-6.488	19	1706	43	2873	10539	354997	2.857	12.467	0	0	0
3	11	5	""	"STM4051"	12330	43230	80	55	84	62	73	51	51	55	20	36	34	26	0	485	2475	3748	151	165	165	347	534	153	46	36	0	0.013	0.014	0.026	0.034	5.656	0.014	0.628	52	259	100	324	2343	-6.322	4	320	33	2310	4365	128712	1.450	3.985	-100	0	0
3	12	5	"fdhD"	"STM4038"	12530	43230	100	62	96	78	81	54	54	59	29	49	27	21	0	184	496	673	135	171	171	298	412	138	22	17	0	0.615	0.129	0.152	0.124	3.581	0.082	0.515	80	419	100	21	367	-0.700	8	13	42	325	7670	39685	1.276	0.481	-50	0	0
3	13	5	"rplQ"	"STM3414"	12710	43230	120	130	205	271	132	50	50	59	48	81	63	46	0	661	972	1357	139	84	84	255	690	270	40	15	0	0.139	0.175	0.168	0.157	2.736	0.172	0.769	120	440	100	657	1043	-2.850	80	577	155	888	24636	116617	3.042	1.039	0	0	0
3	14	5	"rpmD"	"STM3422"	12880	43230	100	63	93	81	87	49	49	59	40	67	28	16	0	90	183	257	140	80	80	122	172	140	15	10	0	1.400	0.427	0.497	0.488	4.459	0.214	0.351	80	385	100	24	147	0.485	14	10	44	103	7403	14607	0.850	0.355	-50	0	0
3	15	5	"rplX"	"STM3429"	13090	43230	80	131	147	107	72	57	57	74	62	83	61	21	0	246	302	234	77	89	89	153	282	184	23	5	0	0.471	0.423	0.470	0.401	2.525	0.174	0.149	52	285	100	231	303	-1.085	74	157	90	213	7631	15687	1.177	0.528	-100	0	0
3	16	5	"rplP"	"STM3433"	13220	43230	60	302	322	232	72	74	74	104	71	68	78	65	0	379	444	328	73	92	92	123	92	74	81	71	0	0.794	0.705	0.821	0.714	2.148	0.755	0.572	32	164	100	515	600	-0.332	228	287	248	352	10315	14194	3.070	3.489	-100	0	0
3	17	5	"rplB"	"STM3437"	13410	43230	100	191	193	79	40	130	130	185	151	81	13	1	0	99	138	127	92	88	88	118	88	74	12	6	0	5.545	1.260	2.444	2.330	3.765	2.679	0.027	80	471	100	72	113	2.471	61	11	63	50	15458	11078	0.053	0.227	-50	0	0
3	18	5	"yheN"	"STM3451"	13630	43240	110	59	70	33	47	52	52	79	72	91	3	1	0	396	462	360	77	76	76	93	72	77	88	81	0	0.022	0.047	0.063	0.042	3.643	0.029	0.109	80	402	100	327	404	-5.515	7	320	18	386	5586	36941	-0.125	5.125	0	0	0
3	19	5	""	"STM4465"	13780	43240	130	64	77	45	58	46	46	46	11	23	60	40	0	1484	2057	2008	97	67	67	89	72	80	100	96	0	0.013	0.016	0.013	0.013	3.108	0.017	0.646	120	403	100	1435	2021	-6.299	18	1417	31	1990	9184	246798	2.818	27.333	0	0	0
3	20	5	"idnR"	"STM4481"	13960	43230	140	64	76	37	48	47	47	61	85	139	8	0	0	1052	1382	1300	94	68	68	89	64	71	89	84	0	0.017	0.022	0.022	0.027	3.995	0.017	0.039	156	458	100	1001	1343	-5.855	17	984	29	1314	11803	215617	0.176	20.203	0	0	0
3	21	5	"yjiG"	"STM4513"	14140	43240	120	169	420	609	145	47	47	64	85	132	56	45	0	258	540	682	126	69	69	98	132	134	55	44	0	0.646	0.792	0.837	0.769	3.298	0.867	0.605	120	466	100	311	844	-0.632	122	189	373	471	50456	64819	4.188	3.348	0	0	0
3	22	5	"yjjI"	"STM4566"	14320	43240	120	101	139	153	110	45	45	47	13	27	84	73	0	1401	2099	2472	117	67	67	76	35	46	96	94	0	0.042	0.046	0.045	0.049	2.797	0.048	0.743	120	445	100	1390	2126	-4.574	56	1334	94	2032	16645	251841	7.077	57.800	0	0	0
3	23	5	"sthA"	"STM4594"	14490	43230	130	54	64	35	54	44	44	49	37	75	15	5	0	969	1648	2197	133	65	65	77	46	59	96	94	0	0.011	0.013	0.014	0.015	4.913	0.010	0.384	120	507	100	914	1603	-6.498	10	904	20	1583	7672	197744	0.405	34.152	0	0	0
3	24	5	""	"STM3736"	14660	43230	130	60	73	41	56	43	43	44	11	25	61	34	0	670	1345	1649	122	63	63	70	29	41	93	89	0	0.028	0.023	0.032	0.030	3.258	0.019	0.510	120	584	100	624	1312	-5.158	17	607	30	1282	8713	161411	2.636	43.966	0	0	0
3	1	6	"gntT"	"STM3512"	10580	43410	120	77	93	52	55	42	42	43	9	20	92	77	0	2018	2484	1799	72	58	58	64	26	40	100	100	0	0.018	0.021	0.018	0.019	2.341	0.019	0.543	120	513	100	1995	2477	-5.807	35	1960	51	2426	11101	298114	5.556	93.077	0	0	0
3	2	6	"sspB"	"STM3341"	10760	43400	120	247	287	179	62	45	45	46	12	26	100	95	0	690	818	537	65	62	62	74	36	48	100	98	0	0.322	0.320	0.319	0.307	1.895	0.274	0.635	120	422	100	830	998	-1.636	202	628	242	756	34392	98178	20.083	20.667	0	0	0
3	3	6	"yhcH"	"STM3335"	10940	43410	130	458	555	358	64	49	49	53	23	43	100	100	0	1895	2063	1336	64	73	73	90	50	55	99	99	0	0.224	0.254	0.233	0.250	1.820	0.226	0.683	120	463	100	2231	2496	-2.155	409	1822	506	1990	66609	247519	21.826	39.460	0	0	0
3	4	6	"yrbB"	"STM3309"	11110	43420	100	169	194	107	55	49	49	53	24	45	97	92	0	593	617	329	53	80	80	115	111	96	97	93	0	0.234	0.270	0.262	0.248	1.721	0.244	0.632	80	360	100	633	682	-2.096	120	513	145	537	15509	49359	5.875	4.523	0	0	0
3	5	6	"folP"	"STM3295"	11300	43400	120	133	166	129	77	48	48	51	19	37	95	89	0	2234	2936	2996	102	106	106	143	125	87	100	100	0	0.040	0.042	0.041	0.038	1.744	0.039	0.814	120	455	100	2213	2948	-4.646	85	2128	118	2830	19944	352373	6.053	22.344	0	0	0
3	6	6	"mtr"	"STM3279"	11480	43400	120	78	88	43	48	52	52	79	107	135	8	0	0	3534	4554	3947	86	111	111	177	297	167	100	98	0	0.008	0.008	0.008	0.007	2.618	0.005	0.028	120	385	100	3449	4479	-7.041	26	3423	36	4443	10592	546462	0.084	14.737	0	0	0
3	7	6	"yghA"	"STM3157"	11650	43410	130	2572	3893	4242	108	53	53	81	105	129	100	98	0	1000	1242	1063	85	84	84	154	294	190	84	66	0	2.750	3.316	3.151	3.323	2.376	4.516	0.613	120	413	100	3435	4998	1.459	2519	916	3840	1158	467116	149045	36.305	3.701	0	0	0
3	8	6	""	"STM3129"	11830	43410	120	67	80	54	67	47	47	54	28	51	38	15	0	1967	2365	1780	75	71	71	130	253	194	94	91	0	0.011	0.014	0.013	0.014	2.683	0.018	0.360	120	518	100	1916	2327	-6.567	20	1896	33	2294	9636	283757	0.929	8.834	0	0	0
3	9	6	"yqgF"	"STM3097"	12000	43410	100	53	141	598	424	46	46	52	27	51	23	16	0	206	417	432	103	68	68	124	281	226	40	25	0	0.051	0.272	0.146	0.139	4.024	0.832	0.128	80	372	100	145	444	-4.301	7	138	95	349	11250	33386	3.296	1.043	0	0	0
3	10	6	"galP"	"STM3091"	12200	43410	120	398	811	1173	144	47	47	53	25	47	95	88	0	1291	2016	2861	141	91	91	147	203	138	82	75	0	0.292	0.397	0.437	0.380	3.025	0.357	0.682	120	421	100	1551	2689	-1.773	351	1200	764	1925	97358	241943	30.320	9.207	0	0	0
3	11	6	""	"STM3071"	12350	43390	110	68	75	34	45	55	55	61	28	45	26	7	0	509	870	1107	127	165	165	295	410	138	43	23	0	0.038	0.028	0.041	0.047	4.871	0.018	0.294	80	395	100	357	725	-4.726	13	344	20	705	5997	69611	0.500	1.402	0	0	0
3	12	6	"bglA"	"STM3051"	12540	43420	120	165	216	204	94	50	50	55	20	36	97	94	0	3388	4574	5039	110	67	67	162	256	158	100	98	0	0.035	0.037	0.034	0.035	1.767	0.035	0.800	120	496	100	3436	4673	-4.852	115	3321	166	4507	25974	548842	8.050	17.234	0	0	0
3	13	6	""	"STM1301"	12720	43400	110	64	75	47	62	47	47	49	13	26	61	31	0	251	373	482	129	67	67	88	121	137	68	28	0	0.092	0.092	0.110	0.110	2.468	0.082	0.459	80	389	100	201	334	-3.436	17	184	28	306	5963	29822	2.000	2.355	0	0	0
3	14	6	""	"STM1328"	12900	43410	130	760	1091	1045	95	49	49	56	41	73	100	96	0	3083	4293	4693	109	79	79	108	189	175	100	97	0	0.237	0.247	0.258	0.247	1.761	0.215	0.842	120	531	100	3715	5256	-2.079	711	3004	1042	4214	130879	515102	25.244	22.143	0	0	0
3	15	6	""	"STM1368"	13080	43410	130	105	154	200	129	50	50	62	48	77	55	19	0	4574	7512	11264	149	75	75	126	217	172	99	95	0	0.012	0.014	0.012	0.011	2.160	0.016	0.772	120	510	100	4554	7541	-6.354	55	4499	104	7437	18512	901476	1.917	34.037	0	0	0
3	16	6	"ydhC"	"STM1428"	13250	43400	120	83	164	235	143	63	63	128	138	107	19	9	0	1561	2916	4831	165	78	78	111	112	100	91	85	0	0.013	0.036	0.028	0.025	3.204	0.025	0.184	120	470	100	1503	2939	-6.212	20	1483	101	2838	19627	349881	0.261	25.045	0	0	0
3	17	6	"slyB"	"STM1445"	13410	43420	100	385	620	613	98	204	204	307	728	237	15	11	0	150	344	434	126	92	92	172	285	165	26	16	0	3.121	1.651	2.222	2.381	3.774	3.909	0.439	80	311	100	239	668	1.642	181	58	416	252	49594	27500	0.430	0.604	0	0	0
3	18	6	"ydgQ"	"STM1454"	13610	43400	110	103	120	89	74	58	58	175	640	365	0	0	0	1628	2044	2307	112	99	99	208	372	178	98	85	0	0.029	0.032	0.031	0.029	2.091	0.037	0.516	80	416	100	1574	2007	-5.087	45	1529	62	1945	9633	163515	-0.086	4.935	0	0	0
3	19	6	""	"STM3558"	13780	43410	120	93	103	58	56	47	47	50	21	42	79	54	0	888	1108	1024	92	85	85	112	85	75	100	99	0	0.057	0.055	0.055	0.054	1.940	0.048	0.684	120	404	100	849	1079	-4.126	46	803	56	1023	12352	132926	2.524	11.718	0	0	0
3	20	6	"yhhF"	"STM3572"	13960	43410	120	61	74	38	51	49	49	68	89	130	9	0	0	462	1118	1325	118	83	83	108	77	71	75	65	0	0.032	0.024	0.036	0.038	4.005	0.023	0.371	120	431	100	391	1060	-4.981	12	379	25	1035	8929	134145	0.067	13.117	0	0	0
3	21	6	"yhhP"	"STM3578"	14120	43430	90	59	72	48	66	50	50	58	36	62	15	9	0	220	508	700	137	73	73	113	167	147	44	30	0	0.061	0.051	0.080	0.090	3.654	0.043	0.358	52	322	100	156	457	-4.030	9	147	22	435	3719	26409	0.389	2.365	0	0	0
3	22	6	"acpT"	"STM3583"	14310	43410	110	86	95	42	44	47	47	50	15	30	88	60	0	712	704	388	55	73	73	99	99	100	98	95	0	0.061	0.076	0.072	0.064	2.008	0.075	0.647	80	464	100	678	679	-4.034	39	639	48	631	7627	56348	3.000	6.111	0	0	0
3	23	6	"uspB"	"STM3590"	14480	43420	80	139	267	443	165	47	47	58	52	89	61	44	0	178	251	277	110	79	79	105	89	84	53	28	0	0.929	1.279	0.913	1.098	1.980	1.099	0.382	52	280	100	191	392	-0.106	92	99	220	172	13909	13077	4.019	1.640	0	0	0
3	24	6	""	"STM3599"	14670	43420	130	113	131	77	58	45	45	50	36	72	82	46	0	3996	4650	3480	74	69	69	85	51	60	100	100	0	0.017	0.019	0.018	0.018	1.718	0.018	0.606	120	645	100	3995	4667	-5.852	68	3927	86	4581	15721	558014	2.250	89.510	0	0	0
3	1	7	"dsdA"	"STM3802"	10590	43580	120	199	227	115	50	44	44	46	14	30	100	99	0	4689	5326	3088	57	63	63	74	41	55	99	99	0	0.034	0.035	0.033	0.036	1.719	0.032	0.826	120	558	100	4781	5446	-4.899	155	4626	183	5263	27297	639179	12.929	128.098	0	0	0
3	2	7	"ibpB"	"STM3808"	10770	43590	130	116	140	83	59	46	46	50	23	46	87	66	0	911	1135	874	77	70	70	92	107	116	99	97	0	0.083	0.088	0.081	0.082	1.925	0.082	0.723	120	516	100	911	1159	-3.587	70	841	94	1065	16785	136237	3.913	9.748	0	0	0
3	3	7	"ccmE"	"STM2250"	10940	43590	130	55	83	72	86	46	46	49	14	28	43	34	0	257	984	1491	151	72	72	100	82	82	60	50	0	0.049	0.041	0.058	0.074	6.203	0.041	0.682	120	495	100	194	949	-4.361	9	185	37	912	10019	118039	2.429	10.780	0	0	0
3	4	7	"torA"	"STM3822"	11120	43580	130	80	83	27	32	47	47	48	13	27	78	57	0	4161	4125	1660	40	85	85	126	134	106	100	100	0	0.008	0.009	0.008	0.008	2.171	0.008	0.361	120	514	100	4109	4076	-6.949	33	4076	36	4040	9937	494964	2.692	29.843	0	0	0
3	5	7	"dgoA"	"STM3828"	11300	43600	120	100	110	45	40	50	50	54	20	37	85	61	0	2255	2351	857	36	131	131	204	201	98	100	100	0	0.024	0.027	0.023	0.022	2.179	0.026	0.525	120	474	100	2174	2280	-5.409	50	2124	60	2220	13149	282096	2.800	10.682	0	0	0
3	6	7	""	"STM3832"	11480	43590	130	99	103	38	36	54	54	73	85	116	16	0	0	4189	4145	2117	51	134	134	218	296	135	98	97	0	0.011	0.012	0.012	0.011	2.088	0.014	0.145	120	451	100	4100	4060	-6.494	45	4055	49	4011	12399	497386	0.353	13.267	0	0	0
3	7	7	"rluA"	"STM0095"	11640	43590	120	169	194	107	55	51	51	71	83	116	79	21	0	3375	4126	2649	64	80	80	141	268	190	98	95	0	0.036	0.035	0.035	0.033	1.564	0.034	0.606	120	491	100	3413	4189	-4.803	118	3295	143	4046	23243	495063	1.482	14.869	0	0	0
3	8	7	"yabK"	"STM0107"	11820	43640	50	146	167	107	64	47	47	51	27	52	66	66	0	380	447	259	57	80	80	114	112	98	83	66	0	0.330	0.327	0.356	0.292	2.528	0.325	0.759	12	100	100	399	487	-1.599	99	300	120	367	1998	5363	4.296	2.973	-100	0	0
3	9	7	"ftsL"	"STM0121"	12010	43600	120	119	222	388	174	46	46	51	25	49	84	62	0	463	944	1579	167	64	64	120	259	215	62	40	0	0.183	0.200	0.196	0.191	2.436	0.218	0.834	120	484	100	472	1056	-2.450	73	399	176	880	26668	113223	6.840	3.181	0	0	0
3	10	7	"murG"	"STM0128"	12170	43600	170	76	160	249	155	47	47	59	54	91	36	25	0	201	771	1335	173	70	70	180	442	245	33	20	0	0.221	0.161	0.204	0.202	3.447	0.148	0.651	208	671	100	160	814	-2.175	29	131	113	701	33359	160460	1.870	1.337	0	0	0
3	11	7	"mutT"	"STM0137"	12370	43590	150	80	300	1712	570	49	49	57	45	78	38	19	0	663	1719	5763	335	77	77	221	705	319	43	23	0	0.053	0.153	0.055	0.076	3.921	0.291	0.875	156	530	100	617	1893	-4.241	31	586	251	1642	46742	268232	5.400	2.125	0	0	0
3	12	7	""	"STM0149"	12550	43600	120	62	66	23	34	46	46	51	42	82	13	2	0	1329	1419	750	52	64	64	82	60	73	99	99	0	0.013	0.015	0.014	0.013	3.161	0.012	0.037	120	439	100	1281	1375	-6.305	16	1265	20	1355	7938	170295	0.357	22.283	0	0	0
3	13	7	""	"STM1548"	12720	43580	130	273	346	291	84	45	45	47	15	31	98	97	0	3182	4145	3255	78	65	65	84	60	71	100	100	0	0.073	0.074	0.069	0.070	1.612	0.073	0.821	120	510	100	3345	4381	-3.773	228	3117	301	4080	41466	497418	19.933	67.683	0	0	0
3	14	7	""	"STM1552"	12900	43600	130	92	119	85	71	45	45	48	19	39	81	60	0	2449	3201	2973	92	65	65	80	50	62	99	99	0	0.020	0.024	0.023	0.020	2.348	0.024	0.781	120	486	100	2431	3210	-5.665	47	2384	74	3136	14280	384150	3.737	62.420	0	0	0
3	15	7	""	"STM1557"	13080	43600	120	89	108	67	62	46	46	51	29	56	66	36	0	2589	3173	2795	88	67	67	94	101	107	99	99	0	0.017	0.020	0.018	0.018	2.308	0.018	0.506	120	447	100	2565	3168	-5.874	43	2522	62	3106	12977	380789	1.966	30.485	0	0	0
3	16	7	"rpsV"	"STM1565"	13240	43590	100	104	202	263	130	46	46	70	181	258	21	11	0	61	96	91	94	67	67	91	104	114	11	8	0	-9.667	5.379	3.197	3.606	5.187	4.573	0.276	80	371	100	52	185	Error	58	-6	156	29	16150	7719	0.729	0.048	-50	0	0
3	17	7	"fdnH"	"STM1569"	13450	43570	180	61	108	205	189	50	50	132	446	337	1	0	0	344	869	1594	183	75	75	137	264	192	50	39	0	0.041	0.073	0.100	0.096	5.021	0.111	0.029	256	954	100	280	852	-4.612	11	269	58	794	27583	222337	-0.054	2.773	0	0	0
3	18	7	""	"STM1573"	13600	43590	100	55	80	74	92	45	45	60	102	170	8	5	0	117	479	831	173	77	77	189	381	201	26	16	0	0.250	0.087	0.121	0.168	4.516	0.086	0.638	80	327	100	50	437	-2.000	10	40	35	402	6361	38290	0.196	0.761	-50	0	0
3	19	7	"yciL"	"STM1719"	13790	43590	120	125	160	123	76	43	43	47	19	40	88	74	0	1610	1899	1587	83	76	76	106	104	98	98	93	0	0.053	0.064	0.066	0.061	2.024	0.063	0.711	120	474	100	1616	1940	-4.226	82	1534	117	1823	19237	227849	5.947	17.240	0	0	0
3	20	7	""	"STM1733"	13950	43590	100	71	82	44	53	45	45	51	28	54	46	20	0	335	438	433	98	69	69	89	63	70	81	70	0	0.098	0.100	0.119	0.105	3.069	0.078	0.446	80	377	100	292	406	-3.355	26	266	37	369	6524	35001	1.107	5.540	0	0	0
3	21	7	""	"STM1741"	14150	43600	130	151	192	152	79	46	46	50	21	42	95	84	0	2684	3573	3658	102	71	71	94	107	113	99	99	0	0.040	0.042	0.042	0.041	1.616	0.040	0.879	120	535	100	2718	3648	-4.637	105	2613	146	3502	23090	428806	6.762	32.514	0	0	0
3	22	7	"purU"	"STM1756"	14320	43600	120	143	178	113	63	45	45	48	20	41	90	80	0	1533	1766	1364	77	72	72	93	70	75	100	98	0	0.067	0.079	0.071	0.070	1.989	0.069	0.717	120	444	100	1559	1827	-3.898	98	1461	133	1694	21354	211942	6.500	23.900	0	0	0
3	23	7	"ychN"	"STM1769"	14490	43580	130	67	89	63	70	45	45	50	26	52	45	24	0	180	405	629	155	68	68	87	60	68	67	45	0	0.196	0.131	0.200	0.202	3.267	0.079	0.527	120	504	100	134	381	-2.348	22	112	44	337	10724	48629	1.500	5.300	0	0	0
3	24	7	"pth"	"STM1783"	14670	43600	120	63	74	41	55	43	43	44	11	25	64	42	0	401	575	749	130	67	67	78	38	48	86	83	0	0.060	0.061	0.072	0.065	2.907	0.048	0.639	120	534	100	354	539	-4.062	20	334	31	508	8886	68999	2.727	13.079	0	0	0
3	1	8	"yfbK"	"STM2315"	10580	43780	110	323	337	73	21	45	45	53	44	83	100	100	0	19794	19708	2795	14	68	68	94	142	151	100	100	0	0.014	0.015	0.014	0.015	1.234	0.014	0.870	80	531	100	20004	19932	-6.149	278	19726	292	19640	26947	1576614	6.455	138.127	0	0	0
3	2	8	"nuoI"	"STM2321"	10770	43790	110	2425	2294	508	22	46	46	52	43	82	100	100	0	8332	7973	2034	25	73	73	100	153	153	100	100	0	0.288	0.285	0.284	0.288	1.162	0.280	0.982	80	446	100	10638	10148	-1.796	2379	8259	2248	7900	183488	637806	52.140	51.458	0	0	0
3	3	8	""	"STM2332"	10930	43780	110	411	411	120	29	46	46	49	15	30	100	100	0	9426	8967	2376	26	76	76	98	64	65	100	100	0	0.039	0.041	0.040	0.040	1.202	0.041	0.946	80	424	100	9715	9256	-4.679	365	9350	365	8891	32846	717382	24.133	138.578	0	0	0
3	4	8	""	"STM2336"	11110	43780	110	743	707	169	23	47	47	49	14	28	100	100	0	6047	5612	1319	23	73	73	105	92	87	100	100	0	0.117	0.119	0.118	0.118	1.119	0.119	0.972	80	471	100	6670	6199	-3.102	696	5974	660	5539	56526	448951	47.000	59.859	0	0	0
3	5	8	""	"STM2342"	11290	43770	110	621	604	173	28	52	52	60	42	70	100	100	0	5986	5851	1582	27	103	103	206	356	172	100	100	0	0.097	0.096	0.094	0.094	1.250	0.094	0.934	80	455	100	6452	6300	-3.370	569	5883	552	5748	48286	468088	12.952	15.857	0	0	0
3	6	8	"yfcF"	"STM2348"	11490	43770	120	632	585	218	37	53	53	61	41	67	99	99	0	7145	6493	2501	38	114	114	207	341	164	100	99	0	0.082	0.083	0.084	0.084	1.264	0.083	0.968	120	490	100	7610	6911	-3.602	579	7031	532	6379	70242	779169	12.780	18.434	0	0	0
3	7	8	"sseB"	"STM2535"	11660	43780	110	266	268	89	33	47	47	50	15	30	100	100	0	7061	6602	1835	27	76	76	97	65	67	100	100	0	0.031	0.034	0.032	0.033	1.241	0.034	0.904	80	410	100	7204	6747	-4.995	219	6985	221	6526	21409	528166	14.533	100.077	0	0	0
3	8	8	""	"STM2552"	11840	43780	120	119	135	77	57	46	46	48	16	33	93	84	0	4162	5171	3990	77	66	66	79	89	112	99	96	0	0.018	0.017	0.017	0.017	1.727	0.017	0.849	120	461	100	4169	5194	-5.810	73	4096	89	5105	16227	620499	5.438	57.213	0	0	0
3	9	8	"yfhA"	"STM2562"	11990	43770	110	259	311	222	71	47	47	62	63	101	92	83	0	2983	3414	2646	77	65	65	199	535	268	96	90	0	0.073	0.079	0.082	0.079	1.748	0.076	0.898	80	402	100	3130	3613	-3.783	212	2918	264	3349	24890	273156	3.952	6.009	0	0	0
3	10	8	"yfhB"	"STM2569"	12220	43790	110	82	267	421	157	47	47	60	60	100	42	35	0	268	1189	2159	181	65	65	177	442	249	38	27	0	0.172	0.196	0.193	0.197	3.293	0.173	0.890	80	419	100	238	1344	-2.536	35	203	220	1124	21352	95129	3.450	2.290	0	0	0
3	11	8	""	"STM2586"	12360	43770	110	230	237	106	44	47	47	55	31	56	95	92	0	8097	8619	4285	49	77	77	268	922	344	100	92	0	0.023	0.022	0.022	0.022	1.346	0.021	0.864	80	400	100	8203	8732	-5.454	183	8020	190	8542	18940	689487	5.871	9.057	0	0	0
3	12	8	""	"STM2592"	12550	43790	110	134	143	41	28	46	46	54	35	64	97	77	0	6841	6646	1253	18	82	82	244	860	352	100	100	0	0.013	0.015	0.013	0.014	1.421	0.014	0.583	80	458	100	6847	6661	-6.263	88	6759	97	6564	11478	531686	2.543	7.444	0	0	0
3	13	8	"yhbO"	"STM3269"	12730	43780	110	5355	5025	1523	30	45	45	49	29	59	100	100	0	2284	2201	711	32	71	71	84	45	53	100	100	0	2.399	2.338	2.379	2.348	1.157	2.331	0.955	80	425	100	7523	7110	1.263	5310	2213	4980	2130	402038	176080	171.586	47.044	0	0	0
3	14	8	"yhbW"	"STM3276"	12890	43780	120	670	634	238	37	45	45	47	12	25	99	99	0	9514	8589	3391	39	73	73	86	60	69	100	100	0	0.066	0.069	0.068	0.070	1.380	0.068	0.968	120	450	100	10066	9105	-3.917	625	9441	589	8516	76035	1030722	48.917	141.717	0	0	0
3	15	8	"nlpI"	"STM3281"	13080	43780	120	6269	6023	1474	24	45	45	50	25	50	100	100	0	12569	11897	3219	27	83	83	102	74	72	98	98	0	0.498	0.506	0.502	0.535	1.436	0.497	0.980	120	455	100	18710	17792	-1.004	6224	12486	5978	11814	722725	1427585	238.920	159.392	0	0	0
3	16	8	""	"STM3291"	13260	43780	110	225	246	80	32	44	44	49	36	73	100	100	0	12521	12924	2804	21	76	76	90	65	72	100	100	0	0.015	0.016	0.015	0.015	1.234	0.016	0.909	80	458	100	12626	13050	-6.103	181	12445	202	12848	19654	1033928	5.472	197.446	0	0	0
3	17	8	"yhbE"	"STM3302"	13440	43780	110	190	194	75	38	45	45	46	11	23	100	100	0	3862	3924	1706	43	70	70	81	60	74	100	100	0	0.038	0.039	0.038	0.038	1.329	0.038	0.891	80	440	100	3937	4003	-4.709	145	3792	149	3854	15556	313902	13.455	64.050	0	0	0
3	18	8	"nlp"	"STM3306"	13610	43770	110	87	100	60	60	44	44	45	10	22	95	90	0	2771	2920	1616	55	74	74	97	124	127	100	98	0	0.016	0.020	0.015	0.017	1.722	0.022	0.688	80	439	100	2740	2902	-5.971	43	2697	56	2846	8011	233616	5.500	22.766	0	0	0
3	19	8	""	"STM0716"	13790	43780	120	150	163	124	76	44	44	45	11	24	99	95	0	8711	8037	3211	39	74	74	109	131	120	99	99	0	0.012	0.015	0.013	0.014	2.023	0.013	0.340	120	488	100	8743	8082	-6.348	106	8637	119	7963	19591	964463	10.727	60.519	0	0	0
3	20	8	""	"STM0722"	13960	43770	110	79	87	37	42	44	44	46	13	28	88	62	0	6307	6602	3076	46	65	65	118	242	205	100	100	0	0.006	0.007	0.006	0.006	1.694	0.007	0.581	80	427	100	6277	6580	-7.479	35	6242	43	6537	6988	528134	3.154	26.793	0	0	0
3	21	8	""	"STM0731"	14140	43780	130	3292	3188	1304	40	44	44	51	78	152	99	98	0	4171	4046	1623	40	71	71	181	903	498	96	90	0	0.792	0.791	0.798	0.768	1.288	0.792	0.959	120	521	100	7348	7119	-0.336	3248	4100	3144	3975	382589	485463	40.218	4.280	0	0	0
3	22	8	"ybgE"	"STM0743"	14310	43770	110	177	184	95	51	44	44	48	22	45	97	87	0	1934	2013	1175	58	73	73	95	91	95	100	100	0	0.071	0.072	0.073	0.069	1.386	0.073	0.870	80	421	100	1994	2080	-3.807	133	1861	140	1940	14752	161069	6.182	21.077	0	0	0
3	23	8	"pal"	"STM0749"	14490	43770	110	5571	5131	1889	36	44	44	54	62	114	100	100	0	4051	3832	1284	33	65	65	89	91	102	100	100	0	1.387	1.350	1.349	1.325	1.168	1.372	0.969	80	469	100	9513	8854	0.472	5527	3986	5087	3767	410506	306569	81.887	41.132	0	0	0
3	24	8	"ybgS"	"STM0759"	14680	43780	120	5954	5872	3431	58	43	43	50	54	108	100	100	0	1541	1509	801	53	64	64	81	136	167	98	94	0	4.002	4.034	4.021	3.897	1.461	4.174	0.970	120	578	100	7388	7274	2.001	5911	1477	5829	1445	704604	181106	107.815	10.500	0	0	0
3	1	9	"mdfA"	"STM0866"	10590	43950	110	235	250	98	39	44	44	46	12	26	100	100	0	19283	19343	2576	13	69	69	105	312	297	100	100	0	0.010	0.011	0.010	0.010	1.300	0.011	0.798	80	483	100	19405	19480	-6.652	191	19214	206	19274	19994	1547411	17.000	61.660	0	0	0
3	2	9	"ybjC"	"STM0873"	10760	43950	110	146	153	47	30	47	47	47	12	25	98	98	0	4544	4358	1068	24	71	71	116	326	281	100	100	0	0.022	0.025	0.023	0.024	1.451	0.024	0.761	80	448	100	4572	4393	-5.498	99	4473	106	4287	12279	348617	8.833	13.012	0	0	0
3	3	9	"ybjO"	"STM0881"	10960	43940	110	339	329	67	20	48	48	50	27	54	100	97	0	12093	11637	1633	14	74	74	106	160	150	100	100	0	0.024	0.024	0.025	0.023	1.363	0.024	0.900	80	472	100	12310	11844	-5.368	291	12019	281	11563	26313	930997	10.333	72.069	0	0	0
3	4	9	"artI"	"STM0890"	11130	43950	110	2531	2514	442	17	48	48	51	28	54	100	100	0	11803	11795	2044	17	72	72	101	160	158	100	100	0	0.212	0.210	0.211	0.210	1.098	0.206	0.960	80	442	100	14214	14189	-2.240	2483	11731	2466	11723	201135	943619	87.964	73.088	0	0	0
3	5	9	""	"STM0895"	11310	43950	100	63	72	34	47	50	50	53	32	60	20	6	0	6650	6415	862	13	83	83	115	197	171	100	100	0	0.002	0.003	0.002	0.002	3.337	0.003	0.115	80	420	100	6580	6354	-8.981	13	6567	22	6332	5763	513202	0.594	31.980	0	0	0
3	6	9	""	"STM0900"	11490	43950	100	56	60	20	33	48	48	49	12	24	35	17	0	3602	3630	1153	31	74	74	92	53	57	100	100	0	0.002	0.003	0.004	0.004	3.154	0.003	0.099	80	390	100	3536	3568	-8.785	8	3528	12	3556	4787	290366	0.917	66.755	0	0	0
3	7	9	""	"STM1034"	11650	43940	80	73	113	80	70	48	48	49	11	22	69	55	0	1161	1805	1746	96	74	74	86	52	60	88	84	0	0.023	0.038	0.036	0.044	4.125	0.037	0.718	52	290	100	1112	1796	-5.442	25	1087	65	1731	5881	93841	5.818	33.058	0	0	0
3	8	9	""	"STM1038"	11840	43940	110	217	228	53	23	50	50	52	15	28	100	100	0	11681	12009	2472	20	81	81	135	387	286	100	100	0	0.014	0.015	0.015	0.015	1.252	0.015	0.885	80	445	100	11767	12106	-6.118	167	11600	178	11928	18255	960716	11.733	30.682	0	0	0
3	9	9	"aceA"	"STM4184"	12020	43950	120	7706	7838	2830	36	48	48	55	36	65	100	100	0	12795	12757	4656	36	71	71	164	505	307	97	96	0	0.602	0.614	0.613	0.632	1.716	0.605	0.950	120	532	100	20382	20476	-0.733	7658	12724	7790	12686	940605	1530870	216.194	24.937	0	0	0
3	10	9	""	"STM4195"	12210	43950	90	73	92	62	67	46	46	48	20	41	57	36	0	727	1510	3022	200	63	63	86	79	91	100	100	0	0.041	0.032	0.035	0.034	2.858	0.015	0.342	52	309	100	691	1493	-4.620	27	664	46	1447	4764	78510	2.200	18.025	0	0	0
3	11	9	""	"STM4199"	12360	43950	110	187	187	54	28	47	47	51	20	39	98	96	0	8471	7972	2386	29	67	67	178	583	327	100	100	0	0.017	0.018	0.017	0.017	1.432	0.017	0.845	80	458	100	8544	8045	-5.908	140	8404	140	7905	14984	637736	6.800	13.369	0	0	0
3	12	9	""	"STM4203"	12550	43950	110	84	93	40	43	48	48	52	18	34	73	47	0	2171	2110	795	37	74	74	131	360	274	100	100	0	0.017	0.022	0.014	0.017	2.966	0.014	0.193	80	450	100	2133	2081	-5.864	36	2097	45	2036	7404	168806	2.278	5.497	0	0	0
3	13	9	"pduA"	"STM2038"	12720	43950	110	133	133	23	17	50	50	65	207	318	0	0	0	5258	4868	1095	22	88	88	144	474	329	100	100	0	0.016	0.017	0.017	0.017	1.517	0.015	0.712	80	453	100	5253	4863	-5.961	83	5170	83	4780	10648	389439	0.329	9.966	0	0	0
3	14	9	"pduS"	"STM2053"	12900	43950	110	143	142	32	22	47	47	49	13	26	98	96	0	9693	9164	2189	23	111	111	139	112	80	100	100	0	0.010	0.010	0.010	0.010	1.436	0.010	0.784	80	426	100	9678	9148	-6.641	96	9582	95	9053	11390	733141	7.154	80.580	0	0	0
3	15	9	"stfC"	"STM0196"	13090	43950	120	157	155	35	22	44	44	46	12	26	100	95	0	19793	18108	5049	27	109	109	128	78	60	100	100	0	0.006	0.006	0.006	0.006	1.763	0.006	0.862	120	468	100	19797	18110	-7.445	113	19684	111	17999	18640	2172957	9.083	230.513	0	0	0
3	16	9	"eutS"	"STM2470"	13260	43950	110	71	77	37	48	42	42	44	10	22	86	70	0	2785	2817	994	35	83	83	90	30	33	100	100	0	0.011	0.013	0.010	0.011	2.308	0.010	0.309	80	386	100	2731	2769	-6.542	29	2702	35	2734	6195	225385	3.300	90.900	0	0	0
3	17	9	"pagK"	"STM1867"	13420	43960	110	229	243	120	49	43	43	46	18	39	100	98	0	768	833	432	51	78	78	121	481	397	65	30	0	0.270	0.265	0.267	0.262	1.390	0.245	0.838	80	438	100	876	955	-1.891	186	690	200	755	19465	66662	10.944	1.480	0	0	0
3	18	9	"pefI"	"PSLT013"	13610	43950	100	114	114	26	22	44	44	45	11	24	100	97	0	4669	4472	1453	32	75	75	90	99	110	100	100	0	0.015	0.016	0.015	0.016	1.682	0.013	0.709	80	418	100	4664	4467	-6.036	70	4594	70	4397	9123	357733	6.273	44.263	0	0	0
3	19	9	"traM"	"PSLT073"	13780	43950	100	131	132	27	20	44	44	45	10	22	100	100	0	8417	8260	1443	17	73	73	91	65	71	100	100	0	0.010	0.011	0.010	0.010	1.417	0.010	0.797	80	377	100	8431	8275	-6.584	87	8344	88	8187	10545	660830	8.700	125.677	0	0	0
3	20	9	"traC"	"PSLT088"	13960	43950	110	238	271	104	38	46	46	47	11	23	100	100	0	34322	39163	11190	28	72	72	121	305	252	100	100	0	0.006	0.006	0.005	0.005	1.320	0.006	0.831	80	466	100	34442	39316	-7.479	192	34250	225	39091	21673	3133017	20.364	128.007	0	0	0
3	21	9	""	"STM1623"	14130	43950	110	2315	2324	236	10	48	48	76	192	252	100	100	0	15511	15498	1428	9	82	82	372	1681	451	100	100	0	0.147	0.148	0.146	0.147	1.125	0.143	0.949	80	454	100	17696	17692	-2.767	2267	15429	2276	15416	185906	1239865	11.708	8.998	0	0	0
3	22	9	"fumB"	"STM4300"	14330	43960	110	551	545	70	12	44	44	67	165	246	100	97	0	17847	18135	2141	11	78	78	295	1495	506	100	100	0	0.029	0.028	0.028	0.028	1.125	0.027	0.953	80	484	100	18276	18558	-5.131	507	17769	501	18057	43616	1450779	2.897	11.933	0	0	0
3	23	9	"phnB"	"STM4288"	14500	43950	110	1421	1382	179	12	43	43	49	52	106	100	100	0	9914	9666	1105	11	66	66	81	72	88	100	100	0	0.140	0.139	0.140	0.139	1.080	0.138	0.957	80	441	100	11226	10939	-2.837	1378	9848	1339	9600	110524	773296	25.635	133.125	0	0	0
3	24	9	"nrfD"	"STM4280"	14670	43950	100	75	88	41	46	43	43	44	10	22	87	68	0	3601	4896	3436	70	65	65	83	156	187	100	100	0	0.009	0.009	0.009	0.008	2.251	0.009	0.696	80	409	100	3568	4876	-6.788	32	3536	45	4831	7020	391660	4.400	30.853	0	0	0
3	1	10	"mog"	"STM0008"	10590	44120	110	879	861	173	20	45	45	47	12	25	100	100	0	9762	9333	1525	16	70	70	98	278	283	100	100	0	0.086	0.088	0.088	0.087	1.219	0.088	0.952	80	482	100	10526	10079	-3.539	834	9692	816	9263	68908	746604	67.833	33.219	0	0	0
3	2	10	""	"STM0273"	10770	44120	110	75	76	19	25	47	47	48	13	27	81	56	0	2183	2280	648	28	72	72	80	34	42	100	100	0	0.013	0.013	0.012	0.011	2.517	0.011	0.284	80	454	100	2139	2237	-6.236	28	2111	29	2208	6078	182397	2.154	64.706	0	0	0
3	3	10	""	"STM0278"	10940	44130	100	73	76	22	28	49	49	49	13	26	78	41	0	5405	5457	1371	25	82	82	92	44	47	100	100	0	0.005	0.005	0.005	0.004	2.288	0.005	0.333	80	431	100	5347	5402	-7.793	24	5323	27	5375	6083	436561	2.077	121.932	0	0	0
3	4	10	""	"STM0287"	11120	44120	110	88	89	25	28	47	47	51	47	92	36	5	0	3955	3925	1157	29	84	84	93	42	45	100	100	0	0.011	0.011	0.009	0.010	1.757	0.010	0.493	80	479	100	3912	3883	-6.561	41	3871	42	3841	7155	314036	0.809	91.238	0	0	0
3	5	10	""	"STM0296"	11310	44120	100	64	71	34	47	47	47	50	13	26	53	25	0	1186	1263	386	30	76	76	104	300	288	100	96	0	0.015	0.020	0.014	0.015	3.056	0.013	0.106	80	406	100	1127	1211	-6.029	17	1110	24	1187	5663	101067	1.615	3.863	0	0	0
3	6	10	"ghmA"	"STM0310"	11480	44120	100	313	314	104	33	48	48	50	15	30	100	100	0	1352	1305	396	30	68	68	85	48	56	100	100	0	0.206	0.215	0.210	0.210	1.329	0.215	0.915	80	408	100	1549	1503	-2.277	265	1284	266	1237	25143	104370	17.600	25.417	0	0	0
3	7	10	"ndh"	"STM1211"	11660	44120	110	285	363	258	71	49	49	51	15	29	100	98	0	2514	3122	2227	71	76	76	90	49	54	100	100	0	0.097	0.103	0.097	0.099	1.430	0.098	0.833	80	479	100	2674	3360	-3.369	236	2438	314	3046	29004	249773	20.800	61.878	0	0	0
3	8	10	"ycfV"	"STM1218"	11830	44130	110	591	553	123	22	48	48	50	15	30	100	100	0	10685	9956	2106	21	75	75	88	114	129	100	100	0	0.051	0.051	0.052	0.050	1.165	0.051	0.959	80	465	100	11153	10386	-4.288	543	10610	505	9881	44230	796496	33.533	86.561	0	0	0
3	9	10	"ymfB"	"STM1235"	12010	44120	110	103	107	36	33	48	48	50	14	28	93	85	0	888	899	312	34	74	74	82	32	39	100	100	0	0.068	0.072	0.070	0.064	1.691	0.065	0.591	80	446	100	869	884	-3.888	55	814	59	825	8525	71918	4.071	25.531	0	0	0
3	10	10	""	"STM1252"	12190	44120	110	261	259	67	25	47	47	48	11	22	98	98	0	11531	11390	2202	19	75	75	87	46	52	100	100	0	0.019	0.019	0.019	0.017	1.509	0.019	0.918	80	481	100	11670	11527	-5.742	214	11456	212	11315	20708	911214	19.182	245.717	0	0	0
3	11	10	""	"STM1265"	12370	44130	100	134	140	37	26	46	46	47	13	27	100	98	0	5967	5683	1412	24	68	68	88	152	172	100	100	0	0.015	0.017	0.016	0.016	1.361	0.017	0.829	80	432	100	5987	5709	-6.067	88	5899	94	5615	11229	454653	7.154	36.809	0	0	0
3	12	10	"yaoF"	"STM1275"	12550	44130	100	135	156	79	50	52	52	69	195	282	8	2	0	778	820	345	42	86	86	112	116	103	100	96	0	0.120	0.142	0.139	0.130	1.550	0.164	0.734	80	408	100	775	838	-3.060	83	692	104	734	12517	65579	0.446	6.103	0	0	0
3	13	10	"fumC"	"STM1469"	12720	44130	110	10560	10357	1745	16	60	60	221	1029	465	98	98	0	18630	18177	3332	18	127	127	448	1863	415	100	100	0	0.567	0.570	0.561	0.568	1.227	0.570	0.963	80	466	100	29003	28347	-0.817	10500	18503	10297	18050	828550	1454192	9.850	9.516	0	0	0
3	14	10	"ydgI"	"STM1477"	12900	44120	110	433	472	126	26	52	52	210	1030	490	0	0	0	22765	22656	2468	10	133	133	459	1862	405	100	100	0	0.017	0.019	0.018	0.018	1.320	0.025	0.087	80	466	100	23013	22943	-5.892	381	22632	420	22523	37761	1812518	0.254	11.921	0	0	0
3	15	10	""	"STM1485"	13080	44130	100	215	219	43	19	49	49	53	17	32	100	100	0	3722	3630	816	22	156	156	365	434	118	100	100	0	0.047	0.049	0.046	0.049	1.306	0.048	0.873	80	352	100	3732	3644	-4.425	166	3566	170	3474	17542	290362	9.765	7.523	0	0	0
3	16	10	""	"STM1490"	13250	44130	120	345	322	89	27	53	53	62	27	43	96	95	0	19870	17836	5622	31	169	169	440	520	118	99	96	0	0.015	0.015	0.015	0.015	1.679	0.015	0.928	120	454	100	19993	17936	-6.076	292	19701	269	17667	38583	2140317	9.630	33.454	0	0	0
3	17	10	""	"STM1499"	13420	44120	110	905	875	162	18	56	56	86	167	194	98	97	0	28773	28283	4932	17	99	99	649	3028	466	100	100	0	0.030	0.029	0.029	0.029	1.254	0.028	0.834	80	430	100	29523	29003	-5.078	849	28674	819	28184	70003	2262648	4.725	9.126	0	0	0
3	18	10	"wzzB"	"STM2079"	13610	44120	110	2494	2489	465	18	50	50	68	93	136	100	100	0	18095	18176	2081	11	79	79	548	2925	533	100	100	0	0.136	0.135	0.137	0.131	1.270	0.135	0.964	80	464	100	20460	20536	-2.882	2444	18016	2439	18097	199104	1454096	26.032	6.027	0	0	0
3	19	10	"nxiA"	"STM2783"	13780	44120	110	214	213	49	23	44	44	47	13	27	100	100	0	10295	10152	1882	18	66	66	78	61	78	100	100	0	0.017	0.017	0.016	0.016	1.250	0.016	0.896	80	441	100	10399	10255	-5.911	170	10229	169	10086	17022	812146	12.769	165.148	0	0	0
3	20	10	"ygaF"	"STM2790"	13950	44130	110	784	784	109	13	46	46	48	12	25	100	100	0	6036	5985	728	12	66	66	90	228	253	100	100	0	0.124	0.125	0.126	0.124	1.143	0.121	0.948	80	475	100	6708	6657	-3.016	738	5970	738	5919	62756	478778	61.333	25.855	0	0	0
3	21	10	"ygaP"	"STM2798"	14140	44130	110	333	328	59	17	48	48	64	154	240	96	30	0	4255	4139	731	17	77	77	209	1177	563	100	98	0	0.068	0.069	0.068	0.068	1.191	0.069	0.932	80	464	100	4463	4342	-3.874	285	4178	280	4062	26222	331101	1.714	3.339	0	0	0
3	22	10	""	"STM4012"	14310	44130	110	126	132	30	22	45	45	47	11	23	100	100	0	15162	15424	1650	10	75	75	94	135	143	100	100	0	0.005	0.006	0.005	0.005	1.328	0.005	0.842	80	443	100	15168	15436	-7.541	81	15087	87	15349	10531	1233889	7.727	113.556	0	0	0
3	23	10	""	"STM4031"	14480	44120	110	86	97	51	52	44	44	46	13	28	88	71	0	820	884	462	52	66	66	95	179	188	93	87	0	0.056	0.065	0.057	0.055	2.279	0.055	0.549	80	473	100	796	871	-4.166	42	754	53	818	7759	70683	3.923	4.408	0	0	0
3	24	10	"rhaD"	"STM4045"	14680	44120	110	67	83	48	57	43	43	44	12	27	78	50	0	2203	3118	3079	98	63	63	84	157	186	98	96	0	0.011	0.013	0.013	0.012	2.112	0.012	0.638	80	533	100	2164	3095	-6.478	24	2140	40	3055	6646	249415	3.250	19.325	0	0	0
3	1	11	""	"STM2942"	10590	44280	110	258	258	54	20	46	46	48	17	35	100	100	0	8425	8239	1446	17	71	71	91	135	148	100	100	0	0.025	0.026	0.025	0.025	1.272	0.025	0.911	80	514	100	8566	8380	-5.300	212	8354	212	8168	20624	659130	12.353	60.356	0	0	0
3	2	11	"pyrG"	"STM2953"	10760	44300	110	4463	4527	333	7	50	50	53	17	32	100	100	0	24049	24046	1475	6	79	79	109	158	144	100	100	0	0.184	0.187	0.186	0.187	1.048	0.186	0.962	80	469	100	28383	28444	-2.441	4413	23970	4477	23967	362195	1923697	263.176	151.500	0	0	0
3	3	11	"ygcY"	"STM2961"	10940	44310	110	134	144	49	34	50	50	55	48	87	93	32	0	6616	6617	1031	15	86	86	105	92	87	100	100	0	0.013	0.014	0.013	0.013	1.471	0.014	0.692	80	478	100	6614	6625	-6.281	84	6530	94	6531	11490	529388	1.854	70.783	0	0	0
3	4	11	"exo"	"STM2972"	11130	44300	110	353	347	55	15	46	46	52	50	96	100	100	0	11371	11133	1542	13	76	76	123	401	326	100	100	0	0.027	0.027	0.027	0.027	1.202	0.026	0.808	80	490	100	11602	11358	-5.201	307	11295	301	11057	27730	890657	5.900	27.456	0	0	0
3	5	11	"fucI"	"STM2976"	11320	44290	110	514	506	102	20	45	45	48	22	45	100	100	0	18774	18247	3566	19	65	65	113	407	360	100	100	0	0.025	0.025	0.025	0.025	1.172	0.025	0.956	80	478	100	19178	18643	-5.318	469	18709	461	18182	40474	1459748	20.818	44.555	0	0	0
3	6	11	"ygdI"	"STM2983"	11490	44300	100	2878	2823	956	33	48	48	53	21	39	100	100	0	555	549	199	36	66	66	84	49	58	100	100	0	5.787	5.745	6.114	5.839	1.385	5.921	0.872	80	382	100	3319	3258	2.533	2830	489	2775	483	225840	43940	131.905	9.490	0	0	0
3	7	11	"metC"	"STM3161"	11650	44300	110	460	438	109	24	58	58	68	36	52	98	97	0	15354	14510	2542	17	92	92	113	70	61	100	100	0	0.026	0.026	0.027	0.025	1.378	0.026	0.916	80	433	100	15664	14798	-5.247	402	15262	380	14418	35053	1160778	10.278	205.671	0	0	0
3	8	11	""	"STM3170"	11830	44300	110	69	72	21	29	51	51	54	16	29	52	35	0	3038	2869	1201	41	73	73	84	50	59	100	100	0	0.006	0.008	0.009	0.007	2.186	0.008	0.370	80	453	100	2983	2817	-7.364	18	2965	21	2796	5769	229491	1.125	55.700	0	0	0
3	9	11	"STMF1.3"	"Not LT2a90"	12010	44300	100	67	82	55	67	49	49	52	20	38	45	20	0	122	158	125	79	70	70	85	51	60	52	20	0	0.346	0.375	0.375	0.364	3.125	0.330	0.501	80	432	100	70	121	-1.531	18	52	33	88	6521	12642	1.500	1.431	-50	0	0
3	10	11	"yfiO"	"STM2663"	12190	44300	110	997	979	203	20	48	48	53	21	39	100	100	0	5954	5737	1183	20	78	78	99	73	73	100	100	0	0.162	0.165	0.164	0.164	1.186	0.161	0.941	80	480	100	6825	6590	-2.630	949	5876	931	5659	78308	458987	44.095	77.233	0	0	0
3	11	11	"ffh"	"STM2677"	12370	44310	110	1291	1305	290	22	47	47	59	181	306	100	100	0	13555	13342	1629	12	74	74	90	81	90	100	100	0	0.092	0.095	0.091	0.093	1.202	0.094	0.934	80	454	100	14725	14526	-3.438	1244	13481	1258	13268	104397	1067363	6.884	163.605	0	0	0
3	12	11	"yfjG"	"STM2687"	12540	44300	110	789	780	264	33	52	52	67	188	280	97	90	0	3506	3473	1041	29	96	96	139	171	123	100	100	0	0.216	0.216	0.210	0.211	1.267	0.209	0.535	80	435	100	4147	4105	-2.210	737	3410	728	3377	62370	277836	3.793	19.497	0	0	0
3	13	11	"ybbK"	"STM0501"	12720	44310	100	1796	1735	321	18	59	59	112	589	525	100	90	0	9761	9498	2022	21	128	128	225	621	276	100	100	0	0.180	0.179	0.179	0.181	1.184	0.172	0.960	80	420	100	11370	11046	-2.471	1737	9633	1676	9370	138779	759802	2.756	14.932	0	0	0
3	14	11	"sfbB"	"STM0511"	12900	44300	110	202	223	65	29	51	51	59	44	74	98	97	0	13227	14597	4248	29	108	108	329	1226	372	100	100	0	0.012	0.012	0.011	0.012	1.250	0.011	0.724	80	474	100	13270	14661	-6.441	151	13119	172	14489	17804	1167728	3.727	11.638	0	0	0
3	15	11	"gip"	"STM0518"	13090	44300	120	142	140	30	21	51	51	58	25	43	95	90	0	10067	9582	2270	23	136	136	549	1294	235	97	97	0	0.009	0.009	0.009	0.009	1.411	0.009	0.806	120	460	100	10022	9535	-6.770	91	9931	89	9446	16803	1149818	3.280	6.981	0	0	0
3	16	11	"allB"	"STM0523"	13240	44310	100	289	293	58	19	63	63	69	27	39	100	100	0	13635	12920	2273	17	212	212	511	565	110	100	100	0	0.017	0.018	0.018	0.018	1.245	0.017	0.876	80	330	100	13649	12938	-5.892	226	13423	230	12708	23459	1033578	8.296	21.963	0	0	0
3	17	11	"allC"	"STM0527"	13420	44300	110	142	142	48	33	57	57	80	147	183	5	1	0	5311	5193	1655	31	95	95	309	1665	538	98	83	0	0.016	0.017	0.015	0.015	1.650	0.015	0.050	80	494	100	5301	5183	-5.939	85	5216	85	5098	11321	415468	0.422	2.933	0	0	0
3	18	11	"ppiB"	"STM0536"	13610	44300	110	3847	3613	856	23	50	50	58	30	51	100	100	0	7929	7656	1406	18	70	70	84	61	72	100	100	0	0.483	0.470	0.477	0.456	1.289	0.471	0.956	80	514	100	11656	11149	-1.049	3797	7859	3563	7586	289030	612461	118.500	124.131	0	0	0
3	19	11	"slyX"	"STM3454"	13810	44300	100	95	97	21	21	44	44	46	15	32	98	83	0	599	587	182	31	61	61	71	61	85	100	100	0	0.095	0.101	0.095	0.098	1.553	0.094	0.704	80	424	100	589	579	-3.399	51	538	53	526	7733	46945	3.400	8.459	0	0	0
3	20	11	"mglB"	"STM2190"	13960	44310	100	1859	1867	443	23	44	44	45	12	26	100	100	0	5706	5565	1419	25	60	60	65	22	33	100	100	0	0.321	0.331	0.331	0.335	1.219	0.323	0.965	80	381	100	7461	7328	-1.637	1815	5646	1823	5505	149368	445174	151.833	250.000	0	0	0
3	21	11	""	"STM2198"	14140	44300	110	218	224	45	20	45	45	49	21	42	100	100	0	16810	16612	2701	16	67	67	273	1390	509	100	100	0	0.010	0.011	0.011	0.011	1.242	0.011	0.902	80	488	100	16916	16724	-6.597	173	16743	179	16545	17892	1328973	8.333	11.755	0	0	0
3	22	11	"rsuA"	"STM2222"	14340	44310	110	335	338	66	19	45	45	49	21	42	100	100	0	8716	9057	1711	18	68	68	276	1404	508	100	100	0	0.034	0.033	0.032	0.032	1.183	0.032	0.943	80	465	100	8938	9282	-4.898	290	8648	293	8989	27079	724560	13.762	6.254	0	0	0
3	23	11	"yejM"	"STM2228"	14500	44300	100	472	460	83	18	44	44	46	11	23	100	100	0	9186	8984	1589	17	64	64	71	30	42	100	100	0	0.047	0.047	0.046	0.046	1.159	0.046	0.953	80	407	100	9550	9336	-4.414	428	9122	416	8920	36805	718717	37.636	297.100	0	0	0
3	24	11	""	"STM2237"	14680	44300	110	63	69	26	37	43	43	44	11	25	68	43	0	3254	3134	816	26	65	65	72	30	41	100	100	0	0.006	0.008	0.006	0.006	2.539	0.008	0.311	80	505	100	3209	3095	-7.317	20	3189	26	3069	5544	250746	2.273	102.067	0	0	0
3	1	12	"phoP"	"STM1231"	10590	44490	110	5130	5217	842	16	49	49	53	30	56	100	100	0	5781	5843	1019	17	75	75	87	41	47	100	100	0	0.890	0.896	0.897	0.898	1.104	0.894	0.960	80	583	100	10787	10936	-0.167	5081	5706	5168	5768	417323	467444	172.133	140.390	0	0	0
3	2	12	"phoP"	"STM1231"	10780	44480	110	7805	7459	1547	20	51	51	54	18	33	100	100	0	8735	8581	1747	20	79	79	95	70	73	100	100	0	0.896	0.871	0.874	0.870	1.110	0.865	0.969	80	452	100	16410	15910	-0.159	7754	8656	7408	8502	596697	686460	411.389	121.229	0	0	0
3	3	12	"phoQ"	"STM1230"	10940	44480	110	293	291	59	20	54	54	57	19	33	100	100	0	1704	1677	318	18	90	90	107	72	67	100	100	0	0.148	0.149	0.148	0.147	1.210	0.148	0.902	80	437	100	1853	1824	-2.756	239	1614	237	1587	23298	134176	12.316	21.806	0	0	0
3	4	12	"phoQ"	"STM1230"	11130	44470	110	1011	986	343	34	54	54	59	21	35	100	100	0	6630	6415	2043	31	93	93	105	48	45	100	100	0	0.146	0.147	0.150	0.140	1.320	0.148	0.971	80	478	100	7494	7254	-2.772	957	6537	932	6322	78865	513192	44.143	131.458	0	0	0
3	5	12	"phoQ"	"STM1230"	11310	44480	110	622	636	159	25	49	49	52	18	34	100	100	0	3755	3725	730	19	76	76	90	47	52	100	100	0	0.156	0.161	0.162	0.158	1.257	0.156	0.888	80	479	100	4252	4236	-2.683	573	3679	587	3649	50907	297993	32.444	77.340	0	0	0
3	6	12	"hupA"	"STM4170"	11490	44470	100	3113	2979	1235	41	52	52	60	37	61	100	100	0	1186	1118	342	30	81	81	103	72	69	100	100	0	2.770	2.823	3.083	2.697	1.466	3.105	0.880	80	414	100	4166	3964	1.470	3061	1105	2927	1037	238347	89440	78.892	14.097	0	0	0
3	7	12	"sopB"	"STM1091"	11660	44480	120	14089	12978	3783	29	67	67	78	41	52	100	100	0	21758	20108	5968	29	98	98	118	77	65	99	97	0	0.647	0.645	0.651	0.698	2.023	0.637	0.955	120	494	100	35682	32921	-0.627	14022	21660	12911	20010	1557352	2412981	314.634	259.610	0	0	0
3	8	12	"pipC"	"STM0375"	11840	44470	100	4572	4529	1432	31	61	61	79	99	125	100	100	0	3409	3412	1054	30	83	83	98	68	69	100	100	0	1.356	1.342	1.350	1.337	1.237	1.354	0.941	80	391	100	7837	7797	0.440	4511	3326	4468	3329	362302	272958	44.949	48.735	0	0	0
3	9	12	"pipC"	"STM0375"	12010	44480	110	5039	4677	1508	32	56	56	80	112	140	100	100	0	3886	3661	981	26	89	89	111	81	72	100	100	0	1.312	1.294	1.309	1.261	1.204	1.344	0.951	80	453	100	8780	8193	0.392	4983	3797	4621	3572	374187	292867	41.045	43.827	0	0	0
3	10	12	"ssrB"	"STM1391"	12190	44480	110	1948	1857	418	22	53	53	72	76	105	100	100	0	6196	6028	1394	23	98	98	145	168	115	100	100	0	0.311	0.304	0.302	0.305	1.141	0.299	0.956	80	478	100	7993	7734	-1.686	1895	6098	1804	5930	148593	482232	23.487	35.018	0	0	0
3	11	12	"ssrB"	"STM1391"	12380	44480	110	1907	1825	472	25	48	48	58	46	79	100	100	0	6477	6157	1555	25	77	77	115	168	146	100	100	0	0.290	0.292	0.287	0.292	1.216	0.288	0.953	80	432	100	8259	7857	-1.784	1859	6400	1777	6080	145987	492593	38.413	35.964	0	0	0
3	12	12	"ssrB"	"STM1391"	12550	44480	120	1462	1397	635	45	49	49	54	23	42	96	95	0	4951	4670	2099	44	82	82	126	149	118	93	93	0	0.290	0.294	0.299	0.299	1.559	0.292	0.959	120	487	100	6282	5936	-1.785	1413	4869	1348	4588	167615	560380	58.391	30.497	0	0	0
3	13	12	"lrp"	"STM0959"	12730	44480	110	2576	2481	532	21	51	51	60	34	56	100	100	0	7256	7004	1272	18	98	98	141	135	95	100	100	0	0.353	0.352	0.356	0.349	1.150	0.352	0.967	80	413	100	9683	9336	-1.503	2525	7158	2430	6906	198468	560325	71.206	50.837	0	0	0
3	14	12	"lrp"	"STM0959"	12900	44480	110	2782	2607	552	21	49	49	55	28	50	100	100	0	7934	7527	1220	16	82	82	175	837	478	100	100	0	0.348	0.344	0.351	0.338	1.164	0.348	0.961	80	438	100	10585	10003	-1.523	2733	7852	2558	7445	208534	602143	91.143	8.784	0	0	0
3	15	12	"gyrA"	"STM2272"	13070	44480	110	331	315	77	24	46	46	47	12	25	100	100	0	2905	2897	517	17	76	76	91	55	60	100	100	0	0.101	0.095	0.096	0.092	1.336	0.094	0.859	80	447	100	3114	3090	-3.311	285	2829	269	2821	25221	231720	22.333	51.018	0	0	0
3	16	12	"gyrA"	"STM2272"	13260	44470	110	817	802	144	17	48	48	50	14	28	100	100	0	8358	8276	1225	14	78	78	105	69	65	100	100	0	0.093	0.092	0.092	0.091	1.129	0.093	0.953	80	478	100	9049	8952	-3.429	769	8280	754	8198	64198	662095	53.714	118.420	0	0	0
3	17	12	"csrA"	"STM2826"	13450	44480	110	469	544	272	50	46	46	48	14	29	100	100	0	446	478	244	51	67	67	74	28	37	100	98	0	1.116	1.212	1.413	1.269	1.540	1.151	0.756	80	454	100	802	909	0.158	423	379	498	411	43518	38220	35.429	14.429	0	0	0
3	18	12	"csrA"	"STM2826"	13610	44480	110	2133	2162	876	40	46	46	51	26	50	100	100	0	1564	1609	626	38	64	64	73	56	76	100	100	0	1.391	1.370	1.326	1.371	1.345	1.395	0.897	80	438	100	3587	3661	0.476	2087	1500	2116	1545	172974	128705	81.192	27.429	0	0	0
3	19	12	"yhhP"	"STM3578"	13790	44490	110	123	121	33	27	43	43	46	19	41	96	85	0	2101	1936	618	31	60	60	65	20	30	100	100	0	0.039	0.042	0.041	0.039	1.563	0.039	0.666	80	437	100	2121	1954	-4.673	80	2041	78	1876	9644	154901	3.947	93.550	0	0	0
3	20	12	"yhhP"	"STM3578"	13950	44480	110	74	81	28	34	42	42	43	11	25	91	75	0	735	759	280	36	58	58	61	17	27	100	100	0	0.047	0.056	0.050	0.048	1.954	0.049	0.526	80	427	100	709	740	-4.403	32	677	39	701	6476	60703	3.455	41.059	0	0	0
3	21	12	"yhhP"	"STM3578"	14130	44480	100	106	109	41	37	44	44	47	19	40	88	76	0	1295	1295	599	46	64	64	121	760	628	81	23	0	0.050	0.053	0.054	0.048	1.780	0.051	0.718	80	430	100	1293	1296	-4.311	62	1231	65	1231	8728	103626	3.263	1.545	0	0	0
3	22	12	"topA"	"STM1714"	14320	44480	110	940	927	184	19	44	44	47	13	27	100	100	0	4814	4773	863	18	67	67	84	83	98	100	100	0	0.189	0.188	0.187	0.187	1.171	0.182	0.943	80	478	100	5643	5589	-2.405	896	4747	883	4706	74121	381821	67.692	56.494	0	0	0
3	23	12	"topA"	"STM1714"	14510	44480	110	173	224	140	62	45	45	46	11	23	100	100	0	692	843	516	61	64	64	75	45	60	100	100	0	0.204	0.230	0.218	0.218	1.476	0.219	0.795	80	457	100	756	958	-2.295	128	628	179	779	17885	67401	16.182	17.067	0	0	0
3	24	12	"fur"	"STM0693"	14670	44480	120	758	713	350	49	44	44	45	11	24	99	97	0	3690	3540	1796	50	62	62	66	27	40	99	98	0	0.197	0.192	0.191	0.191	1.630	0.188	0.944	120	558	100	4342	4147	-2.345	714	3628	669	3478	85592	424839	60.727	128.667	0	0	0
3	1	13	"ctrl-buffer"	"ctrl-buffer"	10570	44660	70	53	64	40	62	53	53	55	20	36	18	3	0	107	139	80	57	96	96	111	68	61	31	15	0	0.000	0.256	0.235	0.327	3.148	0.094	0.243	32	236	100	11	54	Error	0	11	11	43	2058	4445	0.450	0.412	0	0	0
3	2	13	"ctrl-buffer"	"ctrl-buffer"	10770	44650	100	55	59	23	38	50	50	52	14	26	25	12	0	80	99	68	68	82	82	95	53	55	20	5	0	-2.500	0.529	0.379	0.389	3.724	0.190	0.276	80	463	100	3	26	Error	5	-2	9	17	4690	7900	0.500	0.075	-50	0	0
3	3	13	"ctrl-buffer"	"ctrl-buffer"	10950	44650	100	51	62	51	82	52	52	55	19	34	16	7	0	83	129	229	177	88	88	96	38	39	13	8	0	0.200	0.244	0.483	0.442	4.110	0.125	0.223	80	408	100	-6	51	-2.322	-1	-5	10	41	4952	10348	0.368	0.868	-50	0	0
3	4	13	"ctrl-buffer"	"ctrl-buffer"	11120	44650	100	56	64	34	53	63	63	66	22	33	10	5	0	80	109	98	89	108	108	120	48	40	11	7	0	0.250	1.000	0.365	0.375	3.183	0.257	0.350	80	430	100	-35	2	-2.000	-7	-28	1	1	5127	8684	-0.091	-0.229	-50	0	0
3	5	13	"ctrl-buffer"	"ctrl-buffer"	11300	44650	100	55	59	25	42	55	55	60	21	35	16	8	0	76	95	54	56	91	91	104	51	49	13	5	0	0.000	1.000	0.489	0.441	2.568	0.284	0.387	80	401	100	-15	8	Error	0	-15	4	4	4755	7561	-0.048	-0.176	-50	0	0
3	6	13	"ctrl-buffer"	"ctrl-buffer"	11440	44650	60	65	68	32	47	64	64	72	29	40	12	6	0	109	136	85	62	115	115	129	79	61	15	6	0	-0.167	0.190	0.457	0.311	2.954	0.228	0.617	32	164	100	-5	25	Error	1	-6	4	21	2162	4345	-0.138	0.089	0	0	0
3	7	13	"ctrl-buffer"	"ctrl-buffer"	11660	44650	100	56	63	27	42	62	62	69	28	40	8	3	0	107	129	84	65	106	106	120	54	45	22	5	0	-6.000	0.043	0.402	0.382	3.252	0.242	0.308	80	420	100	-5	24	Error	-6	1	1	23	5028	10342	-0.214	0.167	-50	0	0
3	8	13	"ctrl-buffer"	"ctrl-buffer"	11830	44650	100	43	45	12	26	57	57	62	31	50	0	0	0	59	70	33	47	88	88	94	34	36	5	2	0	0.483	0.667	0.500	0.475	3.325	0.258	0.223	80	433	100	-43	-30	-1.051	-14	-29	-12	-18	3591	5615	-0.548	-0.706	-50	0	0
3	9	13	"ctrl-buffer"	"ctrl-buffer"	12010	44650	100	67	76	44	57	54	54	63	63	100	5	2	0	74	107	170	158	88	88	98	46	46	11	6	0	-0.929	1.158	0.333	0.354	4.024	0.271	0.411	80	420	100	-1	41	Error	13	-14	22	19	6040	8585	0.206	0.196	-50	0	0
3	10	13	"ctrl-buffer"	"ctrl-buffer"	12190	44650	100	56	60	21	35	49	49	52	25	48	12	6	0	90	118	86	72	82	82	96	55	57	20	8	0	0.875	0.306	0.500	0.431	3.758	0.072	0.117	80	431	100	15	47	-0.193	7	8	11	36	4795	9414	0.320	0.400	-50	0	0
3	11	13	"ctrl-buffer"	"ctrl-buffer"	12370	44650	100	50	56	29	51	46	46	48	29	60	8	5	0	82	126	198	157	76	76	96	76	79	11	5	0	0.667	0.200	0.403	0.419	3.514	0.111	0.442	80	446	100	10	60	-0.585	4	6	10	50	4455	10040	0.276	0.395	-50	0	0
3	12	13	"ctrl-buffer"	"ctrl-buffer"	12590	44660	120	70	130	235	180	45	45	48	17	35	59	41	0	296	488	617	126	78	78	107	84	78	67	53	0	0.115	0.207	0.142	0.152	3.160	0.249	0.405	120	455	100	243	495	-3.124	25	218	85	410	15645	58587	4.824	4.536	0	0	0
3	13	13	"ctrl-buffer"	"ctrl-buffer"	12720	44650	100	44	47	13	27	45	45	50	20	40	7	0	0	58	65	21	32	80	80	107	78	72	0	0	0	0.045	-0.133	0.417	0.334	2.893	0.080	0.078	80	339	100	-23	-13	-4.459	-1	-22	2	-15	3731	5215	-0.150	-0.538	-50	0	0
3	14	13	"ctrl-buffer"	"ctrl-buffer"	12900	44650	100	56	59	19	32	45	45	47	12	25	47	25	0	83	106	63	59	85	85	103	69	66	13	6	0	-5.500	0.667	0.423	0.408	3.040	0.121	0.155	80	420	100	9	35	Error	11	-2	14	21	4752	8499	1.000	0.043	-50	0	0
3	15	13	"ctrl-buffer"	"ctrl-buffer"	13080	44650	100	47	48	13	27	44	44	45	10	22	25	7	0	58	65	27	41	72	72	80	34	42	8	5	0	-0.214	-0.571	0.333	0.259	3.218	0.061	0.013	80	410	100	-11	-3	Error	3	-14	4	-7	3854	5236	0.300	-0.441	-50	0	0
3	16	13	"ctrl-buffer"	"ctrl-buffer"	13250	44650	100	45	47	12	25	44	44	46	11	23	20	7	0	58	60	17	28	71	71	85	42	49	1	0	0	-0.077	-0.273	0.406	0.381	2.183	0.116	0.141	80	420	100	-12	-8	Error	1	-13	3	-11	3757	4832	0.091	-0.595	-50	0	0
3	17	13	"ctrl-buffer"	"ctrl-buffer"	13430	44650	100	51	55	18	32	44	44	45	11	24	41	23	0	72	85	42	49	67	67	78	35	44	20	5	0	1.400	0.611	0.651	0.625	3.498	0.144	0.078	80	421	100	12	29	0.485	7	5	11	18	4415	6766	0.909	0.200	-50	0	0
3	18	13	"ctrl-buffer"	"ctrl-buffer"	13610	44650	100	43	45	11	24	44	44	45	12	26	15	3	0	58	70	33	47	66	66	74	32	43	12	7	0	0.125	0.250	0.476	0.464	2.518	0.118	0.103	80	420	100	-9	5	-3.000	-1	-8	1	4	3619	5575	0.000	-0.125	-50	0	0
3	19	13	"ctrl-buffer"	"ctrl-buffer"	13790	44650	100	45	47	19	40	42	42	44	10	22	23	8	0	58	83	115	138	58	58	63	19	30	18	12	0	100000.000	0.200	0.606	0.608	4.008	0.134	0.357	80	422	100	3	30	16.610	3	0	5	25	3789	6658	0.300	1.053	-50	0	0
3	20	13	"ctrl-buffer"	"ctrl-buffer"	13960	44650	100	42	43	11	25	41	41	43	11	25	13	6	0	55	62	24	38	58	58	63	20	31	11	5	0	-0.333	0.500	0.775	0.702	3.601	0.226	0.057	80	408	100	-2	6	Error	1	-3	2	4	3432	4946	0.000	-0.050	-50	0	0
3	21	13	"ctrl-buffer"	"ctrl-buffer"	14140	44650	100	47	50	17	34	42	42	43	10	23	31	17	0	69	105	161	153	63	63	69	31	44	30	8	0	0.833	0.190	0.293	0.344	4.205	0.072	0.217	80	420	100	11	50	-0.263	5	6	8	42	3972	8377	0.700	1.161	-50	0	0
3	22	13	"ctrl-buffer"	"ctrl-buffer"	14320	44650	100	47	49	19	38	43	43	45	11	24	22	7	0	74	83	39	46	68	68	72	23	31	22	10	0	0.667	0.400	0.400	0.465	3.497	0.161	0.115	80	428	100	10	21	-0.585	4	6	6	15	3943	6637	0.364	0.478	-50	0	0
3	23	13	"ctrl-buffer"	"ctrl-buffer"	14470	44630	50	68	66	10	15	45	45	48	15	31	66	8	0	115	144	65	45	69	69	83	60	72	33	25	0	0.500	0.280	0.323	0.335	3.418	0.228	0.401	12	104	100	69	96	-1.000	23	46	21	75	787	1725	1.200	1.017	0	0	0
3	24	13	"ctrl-buffer"	"ctrl-buffer"	14680	44650	100	54	56	20	35	44	44	46	13	28	37	12	0	64	72	28	38	59	59	64	20	31	27	12	0	2.000	0.923	0.652	0.679	3.249	0.329	0.136	80	465	100	15	25	1.000	10	5	12	13	4464	5737	0.769	0.400	-50	0	0
3	1	14	"ynfA"	"STM1504"	10570	44840	110	173	173	38	21	47	47	49	12	24	100	100	0	8230	7928	1143	14	83	83	96	48	50	100	100	0	0.015	0.016	0.016	0.016	1.343	0.016	0.832	80	592	100	8273	7971	-6.015	126	8147	126	7845	13878	634252	10.333	163.167	0	0	0
3	2	14	""	"STM3654"	10750	44840	110	82	88	55	62	48	48	51	31	60	53	8	0	2686	2639	917	34	77	77	89	41	46	100	100	0	0.013	0.016	0.012	0.012	2.339	0.016	0.317	80	558	100	2643	2602	-6.262	34	2609	40	2562	7057	211141	1.194	62.195	0	0	0
3	3	14	"yeiP"	"STM2211"	10950	44830	110	536	527	58	11	49	49	51	17	33	100	100	0	12827	12485	1575	12	80	80	89	34	38	100	100	0	0.038	0.039	0.038	0.039	1.116	0.038	0.955	80	519	100	13234	12883	-4.710	487	12747	478	12405	42156	998766	28.000	364.588	0	0	0
3	4	14	"yfaE"	"STM2279"	11110	44840	110	245	283	394	139	50	50	51	13	25	100	100	0	2500	2413	697	28	80	80	87	29	33	100	100	0	0.081	0.100	0.078	0.081	1.498	0.106	0.266	80	475	100	2615	2566	-3.633	195	2420	233	2333	22634	193016	17.846	80.207	0	0	0
3	5	14	""	"STM4111"	11280	44840	120	144	151	62	41	49	49	51	14	27	94	90	0	391	443	283	63	76	76	82	31	37	93	88	0	0.302	0.278	0.291	0.309	2.186	0.222	0.735	120	609	100	410	469	-1.729	95	315	102	367	18104	53155	7.143	11.645	0	0	0
3	6	14	""	"STM4140"	11480	44830	120	64	76	43	56	52	52	56	19	33	40	17	0	285	417	525	125	86	86	99	57	57	76	67	0	0.060	0.073	0.084	0.091	3.443	0.071	0.619	120	675	100	211	355	-4.052	12	199	24	331	9112	50080	1.053	5.579	0	0	0
3	7	14	"ssaS"	"STM1420"	11680	44830	100	66	84	53	63	52	52	54	13	24	50	30	0	395	675	743	110	93	93	104	42	40	81	76	0	0.046	0.055	0.073	0.067	3.557	0.061	0.743	80	456	100	316	614	-4.431	14	302	32	582	6733	54017	2.308	13.595	0	0	0
3	8	14	"nrdH"	"STM2805"	11820	44820	60	102	128	83	64	52	52	54	13	24	62	56	0	1050	1647	1573	95	99	99	112	46	41	78	71	0	0.053	0.049	0.050	0.049	1.980	0.047	0.844	32	164	100	1001	1624	-4.249	50	951	76	1548	4100	52698	5.692	33.370	0	0	0
3	9	14	"fimI"	"STM0544"	12000	44830	110	87	108	60	55	52	52	54	14	25	71	58	0	514	1111	1429	128	86	86	99	48	48	86	81	0	0.082	0.055	0.065	0.076	3.396	0.040	0.682	80	536	100	463	1081	-3.612	35	428	56	1025	8666	88897	3.857	21.083	0	0	0
3	10	14	"aroA"	"STM0978"	12170	44840	110	545	557	113	20	48	48	49	11	22	100	100	0	7708	7805	1609	20	78	78	90	69	76	100	100	0	0.065	0.066	0.066	0.066	1.224	0.065	0.921	80	535	100	8127	8236	-3.940	497	7630	509	7727	44568	624387	46.182	111.812	0	0	0
3	11	14	"dam"	"STM3484"	12360	44830	100	96	120	77	64	45	45	46	10	21	83	76	0	816	1100	906	82	71	71	84	73	86	91	86	0	0.068	0.073	0.079	0.071	2.280	0.070	0.747	80	448	100	796	1104	-3.869	51	745	75	1029	9598	87989	7.400	13.918	0	0	0
3	12	14	"pduW"	"STM2057"	12520	44830	110	74	99	65	65	45	45	46	12	26	78	57	0	2597	3518	2342	66	71	71	95	87	91	100	100	0	0.011	0.016	0.012	0.011	2.157	0.017	0.729	80	482	100	2555	3501	-6.445	29	2526	54	3447	7914	281410	4.417	39.345	0	0	0
3	13	14	""	"STM2695"	12700	44830	110	343	334	73	21	44	44	46	12	26	100	98	0	17311	16850	2549	15	65	65	97	213	219	100	100	0	0.017	0.017	0.017	0.016	1.392	0.018	0.917	80	494	100	17545	17075	-5.850	299	17246	290	16785	26692	1348007	24.000	78.653	0	0	0
3	14	14	"yajR"	"STM0436"	12880	44830	110	227	231	43	18	44	44	46	11	23	100	100	0	8398	8227	1180	14	66	66	100	205	205	100	100	0	0.022	0.023	0.022	0.022	1.224	0.022	0.921	80	511	100	8515	8348	-5.509	183	8332	187	8161	18459	658157	16.818	39.644	0	0	0
3	15	14	""	"STM0564"	13050	44830	110	447	429	127	29	44	44	47	17	36	98	98	0	20066	19140	5044	26	70	70	177	890	502	100	100	0	0.020	0.020	0.020	0.020	1.257	0.020	0.959	80	524	100	20399	19455	-5.633	403	19996	385	19070	34307	1531230	22.471	21.307	0	0	0
3	16	14	""	"STM0351"	13240	44830	100	77	91	49	53	44	44	46	15	32	87	53	0	5847	5730	1406	24	66	66	153	808	528	100	100	0	0.006	0.008	0.006	0.006	1.978	0.010	0.555	80	492	100	5814	5711	-7.453	33	5781	47	5664	7265	458384	3.000	6.902	0	0	0
3	17	14	"dsrB"	"STM1983"	13440	44830	110	484	605	293	48	44	44	45	11	24	100	100	0	3305	4085	1726	42	64	64	70	24	34	100	100	0	0.136	0.140	0.137	0.136	1.177	0.141	0.959	80	504	100	3681	4582	-2.881	440	3241	561	4021	48420	326791	50.909	167.292	0	0	0
3	18	14	"yeiE"	"STM2201"	13590	44830	110	897	877	224	25	44	44	46	13	28	100	98	0	12940	12735	2641	20	62	62	97	319	328	100	100	0	0.066	0.066	0.066	0.062	1.504	0.066	0.964	80	517	100	13731	13506	-3.916	853	12878	833	12673	70181	1018795	63.923	39.618	0	0	0
3	19	14	"recB"	"STM2994"	13770	44830	50	98	111	45	40	44	44	44	9	20	100	91	0	230	329	241	73	59	59	61	15	24	100	100	0	0.316	0.248	0.348	0.281	2.087	0.210	0.665	12	104	100	225	337	-1.663	54	171	67	270	1333	3942	7.444	17.867	0	0	0
3	20	14	"EMPTY"	"EMPTY"	13970	44830	100	41	43	12	27	41	41	43	11	25	20	6	0	63	67	17	25	58	58	62	18	29	25	7	0	0.000	0.222	0.745	0.693	3.936	0.200	0.036	80	484	100	5	11	Error	0	5	2	9	3462	5330	0.000	0.278	-75	0	0
3	21	14	"EMPTY"	"EMPTY"	14140	44830	100	41	44	11	25	42	42	43	11	25	17	5	0	66	72	21	29	62	62	68	23	33	20	3	0	-0.250	0.200	0.638	0.747	4.702	0.216	0.041	80	452	100	3	12	Error	-1	4	2	10	3544	5749	0.091	0.174	-75	0	0
3	22	14	"EMPTY"	"EMPTY"	14320	44830	100	43	44	11	25	42	42	44	11	25	15	5	0	67	72	23	31	64	64	69	21	30	16	8	0	0.333	0.250	0.761	0.687	3.823	0.150	0.056	80	464	100	4	10	-1.585	1	3	2	8	3536	5766	0.000	0.143	-75	0	0
3	23	14	"EMPTY"	"EMPTY"	14500	44830	100	42	43	12	27	43	43	45	12	26	12	5	0	69	73	19	26	65	65	72	33	45	12	0	0	-0.250	0.000	0.649	0.586	3.865	0.118	0.040	80	496	100	3	8	Error	-1	4	0	8	3458	5851	-0.167	0.030	-75	0	0
3	24	14	"EMPTY"	"EMPTY"	14680	44830	100	43	45	11	24	43	43	45	12	26	12	3	0	61	68	23	33	64	64	69	21	30	16	3	0	0.000	0.500	0.429	0.587	3.327	0.176	0.057	80	496	100	-3	6	Error	0	-3	2	4	3569	5408	0.000	-0.048	-75	0	0
4	1	1	"yjiX"	"STM4531"	15070	42510	120	70	76	30	39	39	39	40	9	22	84	64	0	177	243	205	84	47	47	48	7	14	99	95	0	0.238	0.189	0.255	0.252	2.908	0.121	0.449	120	644	100	161	233	-2.068	31	130	37	196	9077	29185	4.000	27.857	0	0	0
4	2	1	"yhjG"	"STM3610"	15250	42510	130	1058	1231	965	78	40	40	42	11	26	97	95	0	773	891	617	69	47	47	48	8	16	98	98	0	1.402	1.411	1.390	1.198	2.316	1.579	0.778	120	591	100	1744	2035	0.488	1018	726	1191	844	147759	106925	108.091	105.375	0	0	0
4	3	1	"mtlD"	"STM3686"	15430	42510	120	1023	946	525	55	42	42	43	12	27	100	100	0	8852	7980	4407	55	47	47	50	27	54	100	100	0	0.111	0.114	0.115	0.117	1.577	0.108	0.882	120	520	100	9786	8837	-3.166	981	8805	904	7933	113562	957572	75.250	293.704	0	0	0
4	4	1	"ptsN"	"STM3322"	15610	42510	120	295	372	269	72	40	40	40	9	22	100	100	0	764	901	654	72	46	46	48	9	18	100	100	0	0.355	0.388	0.395	0.374	1.831	0.373	0.795	120	512	100	973	1187	-1.493	255	718	332	855	44677	108065	36.889	94.778	0	0	0
4	5	1	"yqjK"	"STM3231"	15780	42510	120	193	248	198	79	38	38	39	9	23	98	94	0	403	503	414	82	46	46	47	8	17	100	100	0	0.434	0.460	0.449	0.441	2.146	0.411	0.652	120	504	100	512	667	-1.204	155	357	210	457	29806	60415	23.222	57.000	0	0	0
4	6	1	"yggT"	"STM3101"	15960	42510	120	243	238	52	21	40	40	42	10	23	100	99	0	3641	3526	766	21	47	47	49	10	20	100	100	0	0.056	0.057	0.056	0.056	1.479	0.055	0.902	120	514	100	3797	3677	-4.146	203	3594	198	3479	28588	423153	19.600	347.700	0	0	0
4	7	1	"hscC"	"STM0659"	16140	42510	120	257	258	40	15	41	41	42	10	23	100	100	0	19429	18941	2796	14	50	50	97	471	485	100	100	0	0.011	0.011	0.011	0.012	1.281	0.011	0.943	120	520	100	19595	19108	-6.487	216	19379	217	18891	30936	2272956	21.600	40.008	0	0	0
4	8	1	"ubiF"	"STM0671"	16320	42510	120	766	744	181	24	40	40	41	10	24	99	98	0	7485	7371	1283	17	50	50	107	478	446	100	99	0	0.098	0.096	0.097	0.088	1.644	0.095	0.920	120	504	100	8161	8025	-3.356	726	7435	704	7321	89254	884575	70.300	15.197	0	0	0
4	9	1	"nagA"	"STM0683"	16490	42510	120	1523	1446	360	24	41	41	43	18	41	99	99	0	12247	11706	2350	20	52	52	65	41	63	100	100	0	0.122	0.121	0.122	0.115	1.428	0.120	0.959	120	516	100	13677	13059	-3.041	1482	12195	1405	11654	173546	1404746	77.944	283.927	0	0	0
4	10	1	"ybfM"	"STM0687"	16680	42510	130	193	195	65	33	41	41	42	17	40	96	95	0	3111	3062	1039	33	52	52	58	26	44	100	100	0	0.050	0.051	0.052	0.048	1.550	0.050	0.818	120	577	100	3211	3164	-4.331	152	3059	154	3010	23416	367464	9.000	115.538	0	0	0
4	11	1	"apeE"	"STM0570"	16850	42520	120	690	674	142	21	41	41	42	10	23	100	100	0	3290	3248	664	20	52	52	59	38	64	100	100	0	0.200	0.198	0.195	0.197	1.306	0.195	0.951	120	483	100	3887	3829	-2.319	649	3238	633	3196	80927	389746	63.200	83.921	0	0	0
4	12	1	"ahpF"	"STM0609"	17030	42520	120	460	453	86	18	42	42	44	14	31	100	100	0	6599	6360	1374	21	57	57	71	68	95	100	100	0	0.064	0.065	0.064	0.066	1.347	0.063	0.937	120	474	100	6960	6714	-3.968	418	6542	411	6303	54374	763246	29.214	92.485	0	0	0
4	13	1	"dlhH"	"STM3967"	17200	42510	120	4674	4637	622	13	45	45	49	24	48	100	100	0	12077	11775	1719	14	63	63	104	269	258	100	100	0	0.385	0.392	0.391	0.392	1.161	0.385	0.957	120	535	100	16643	16304	-1.376	4629	12014	4592	11712	556430	1412984	191.167	43.387	0	0	0
4	14	1	"yigM"	"STM3963"	17390	42510	130	941	915	227	24	46	46	50	31	62	99	98	0	16448	16256	1992	12	60	60	92	251	272	100	100	0	0.055	0.054	0.054	0.050	1.472	0.054	0.925	120	595	100	17283	17065	-4.195	895	16388	869	16196	109747	1950739	27.903	64.398	0	0	0
4	15	1	"rhtC"	"STM3959"	17560	42520	120	583	597	146	24	45	45	46	18	39	100	100	0	7514	7448	1751	23	60	60	71	55	77	100	100	0	0.072	0.075	0.075	0.076	1.444	0.071	0.859	120	503	100	7992	7940	-3.792	538	7454	552	7388	71609	893751	30.611	134.127	0	0	0
4	16	1	"rarD"	"STM3955"	17740	42510	120	972	982	131	13	44	44	46	12	26	100	100	0	16477	16437	1180	7	60	60	73	88	120	100	100	0	0.057	0.057	0.057	0.057	1.150	0.056	0.948	120	518	100	17345	17315	-4.145	928	16417	938	16377	117790	1972466	78.000	185.955	0	0	0
4	17	1	"uvrD"	"STM3951"	17910	42520	120	200	210	69	32	43	43	48	60	125	96	75	0	1649	1776	863	48	59	59	77	100	129	98	98	0	0.099	0.097	0.100	0.104	1.727	0.081	0.747	120	492	100	1747	1884	-3.340	157	1590	167	1717	25190	213177	2.700	16.990	0	0	0
4	18	1	"dapF"	"STM3947"	18100	42510	120	788	761	227	29	45	45	52	63	121	99	97	0	6028	5890	1465	24	72	72	110	95	86	100	100	0	0.125	0.123	0.123	0.117	1.465	0.123	0.890	120	520	100	6699	6534	-3.003	743	5956	716	5818	91338	706855	11.254	60.842	0	0	0
4	19	1	"fklB"	"STM4397"	18270	42510	120	111	140	98	70	47	47	50	24	48	70	57	0	646	923	834	90	70	70	104	81	77	86	76	0	0.111	0.109	0.106	0.113	2.685	0.098	0.702	120	528	100	640	946	-3.170	64	576	93	853	16801	110809	3.750	10.111	0	0	0
4	20	1	"ytfK"	"STM4406"	18420	42500	90	177	303	300	99	50	50	58	34	58	73	57	0	177	239	208	87	64	64	77	59	76	57	50	0	1.124	1.446	1.844	1.789	3.000	2.290	0.516	52	357	100	240	428	0.169	127	113	253	175	15778	12425	7.206	2.746	0	0	0
4	21	1	""	"STM4417"	18630	42510	110	81	88	27	30	52	52	57	29	50	48	16	0	536	562	260	46	57	57	65	30	46	100	97	0	0.061	0.071	0.064	0.065	1.937	0.065	0.539	80	540	100	508	541	-4.046	29	479	36	505	7035	44948	1.069	16.567	0	0	0
4	22	1	""	"STM4421"	18800	42520	120	98	122	67	54	54	54	56	25	44	70	43	0	2315	4566	5749	125	59	59	83	110	132	99	98	0	0.020	0.015	0.017	0.016	2.378	0.011	0.746	120	553	100	2300	4575	-5.680	44	2256	68	4507	14597	547884	2.640	40.755	0	0	0
4	23	1	""	"STM4425"	18980	42510	120	103	114	45	39	57	57	60	22	36	82	52	0	2091	2480	1757	70	70	70	99	97	97	100	100	0	0.023	0.024	0.023	0.022	2.258	0.021	0.648	120	536	100	2067	2467	-5.457	46	2021	57	2410	13689	297616	2.455	24.546	0	0	0
4	24	1	""	"STM4430"	19150	42510	120	90	95	29	30	60	60	62	20	32	68	33	0	1642	1933	1374	71	64	64	81	100	123	97	95	0	0.019	0.019	0.021	0.020	2.701	0.015	0.376	120	614	100	1608	1904	-5.717	30	1578	35	1869	11386	231964	1.650	18.520	0	0	0
4	1	2	"sopE2"	"STM1855"	15080	42700	120	324	341	214	62	40	40	42	11	26	99	97	0	1530	1593	980	61	48	48	49	8	16	100	99	0	0.192	0.195	0.200	0.196	1.757	0.186	0.826	120	502	100	1766	1846	-2.384	284	1482	301	1545	40932	191198	27.182	193.000	0	0	0
4	2	2	""	"STM1731"	15270	42690	120	1419	1734	1309	75	42	42	46	32	69	99	94	0	325	361	241	66	48	48	90	338	375	38	7	0	4.971	5.406	5.440	5.214	2.005	6.266	0.511	120	414	100	1654	2005	2.314	1377	277	1692	313	208048	43353	52.750	0.802	0	0	0
4	3	2	"otsB"	"STM1929"	15450	42690	120	432	494	285	57	41	41	42	11	26	100	100	0	1737	1918	1245	64	47	47	56	82	146	99	99	0	0.231	0.242	0.244	0.248	1.619	0.217	0.806	120	410	100	2081	2324	-2.112	391	1690	453	1871	59272	230118	41.091	22.707	0	0	0
4	4	2	""	"STM4161"	15630	42680	110	50	54	16	29	39	39	40	10	25	50	28	0	150	173	116	67	47	47	49	11	22	98	92	0	0.107	0.119	0.116	0.113	3.481	0.117	0.282	80	367	100	114	141	-3.227	11	103	15	126	4297	13869	1.400	11.273	0	0	0
4	5	2	"rsd"	"STM4165"	15810	42690	120	169	188	106	56	38	38	42	41	97	89	74	0	809	929	481	51	47	47	52	46	88	99	96	0	0.172	0.170	0.163	0.161	1.793	0.168	0.789	120	374	100	893	1032	-2.540	131	762	150	882	22511	111473	3.561	19.065	0	0	0
4	6	2	"hupA"	"STM4170"	15980	42690	120	348	441	342	77	39	39	40	9	22	99	98	0	161	199	130	65	48	48	50	12	24	91	89	0	2.735	2.662	2.721	2.910	1.924	3.132	0.682	120	354	100	422	553	1.451	309	113	402	151	52905	23836	44.556	12.417	0	0	0
4	7	2	""	"STM3121"	16160	42690	120	71	97	72	74	40	40	42	11	26	70	56	0	878	1494	1554	104	49	49	65	159	244	87	75	0	0.037	0.039	0.038	0.037	2.971	0.035	0.678	120	445	100	860	1502	-4.741	31	829	57	1445	11664	179262	5.000	8.987	0	0	0
4	8	2	"stfG"	"STM0200"	16340	42690	120	52	71	48	67	40	40	42	9	21	53	42	0	536	1400	1761	125	50	50	60	34	56	91	82	0	0.025	0.023	0.029	0.032	3.222	0.020	0.577	120	394	100	498	1381	-5.340	12	486	31	1350	8535	168048	3.222	39.412	0	0	0
4	9	2	"eutT"	"STM2467"	16520	42690	130	56	76	49	64	41	41	42	9	21	60	43	0	665	1769	2336	132	51	51	61	34	55	71	69	0	0.024	0.020	0.028	0.042	5.390	0.017	0.651	120	393	100	629	1753	-5.355	15	614	35	1718	9061	212320	3.778	50.235	0	0	0
4	10	2	"lexA"	"STM4237"	16690	42690	120	148	501	605	120	41	41	43	11	25	71	65	0	539	1482	1996	134	51	51	57	26	45	73	71	0	0.219	0.321	0.364	0.389	3.437	0.290	0.873	120	382	100	595	1891	-2.189	107	488	460	1431	60076	177870	41.636	54.808	0	0	0
4	11	2	"prpC"	"STM0369"	16880	42690	130	294	355	200	56	44	44	45	13	28	100	100	0	1787	2123	1428	67	53	53	67	72	107	100	100	0	0.144	0.150	0.157	0.152	1.645	0.133	0.789	120	382	100	1984	2381	-2.794	250	1734	311	2070	42619	254713	23.846	28.556	0	0	0
4	12	2	"ushB"	"STM4064"	17050	42690	120	372	465	404	86	45	45	48	17	35	95	90	0	2015	2800	2532	90	62	62	85	86	101	99	95	0	0.167	0.153	0.144	0.142	2.177	0.138	0.772	120	350	100	2280	3158	-2.578	327	1953	420	2738	55763	335984	24.529	31.570	0	0	0
4	13	2	"ptsJ"	"STM2436"	17210	42690	110	84	101	53	52	45	45	49	19	38	85	50	0	2675	3431	2562	74	68	68	164	575	350	100	98	0	0.015	0.017	0.016	0.014	2.087	0.015	0.682	80	394	100	2646	3419	-6.063	39	2607	56	3363	8083	274506	2.737	5.682	0	0	0
4	14	2	"plsX"	"STM1192"	17400	42690	120	144	178	144	80	44	44	46	17	36	97	92	0	2456	3160	3265	103	59	59	146	597	408	92	83	0	0.042	0.043	0.045	0.045	1.707	0.041	0.890	120	410	100	2497	3235	-4.583	100	2397	134	3101	21342	379165	7.765	5.049	0	0	0
4	15	2	"flgM"	"STM1172"	17560	42690	110	113	207	293	141	42	42	51	52	101	63	32	0	205	333	426	127	51	51	69	84	121	71	45	0	0.461	0.585	0.539	0.519	2.291	0.661	0.878	80	378	100	225	447	-1.117	71	154	165	282	16579	26643	3.000	3.143	0	0	0
4	16	2	"phsB"	"STM2064"	17760	42690	120	141	203	205	100	42	42	50	47	94	77	53	0	1054	1470	1862	126	51	51	66	78	118	94	89	0	0.099	0.113	0.113	0.124	2.207	0.098	0.718	120	457	100	1102	1580	-3.341	99	1003	161	1419	24358	176420	3.255	18.000	0	0	0
4	17	2	"tnpA_1"	"STM0946"	17940	42690	120	119	149	166	111	44	44	48	28	58	80	60	0	2774	3341	3186	95	57	57	79	81	102	99	97	0	0.028	0.032	0.028	0.027	2.152	0.028	0.401	120	394	100	2792	3389	-5.179	75	2717	105	3284	17828	400963	3.607	40.272	0	0	0
4	18	2	"orf6"	"PSLT014"	18120	42690	120	173	196	133	67	44	44	55	74	134	77	40	0	3616	3669	2558	69	66	66	132	268	203	95	95	0	0.036	0.042	0.040	0.039	1.691	0.043	0.599	120	465	100	3679	3755	-4.782	129	3550	152	3603	23486	440332	1.905	13.198	0	0	0
4	19	2	"mig-14"	"STM2782"	18310	42690	100	131	511	642	125	47	47	57	77	135	50	46	0	633	2098	2537	120	62	62	121	295	243	53	50	0	0.147	0.228	0.239	0.241	3.488	0.243	0.843	80	388	100	655	2500	-2.765	84	571	464	2036	40880	167871	5.896	6.702	0	0	0
4	20	2	"thiD"	"STM2146"	18480	42690	110	70	107	86	80	51	51	55	24	43	42	35	0	241	1491	2425	162	58	58	75	101	134	55	47	0	0.104	0.039	0.061	0.093	7.056	0.029	0.689	80	455	100	202	1489	-3.268	19	183	56	1433	8522	119270	2.167	14.020	0	0	0
4	21	2	"rfaY"	"STM3716"	18640	42700	110	75	106	71	66	52	52	55	32	58	41	33	0	426	1398	1736	124	55	55	82	159	193	61	51	0	0.062	0.040	0.053	0.059	3.387	0.035	0.744	80	445	100	394	1397	-4.012	23	371	54	1343	8441	111827	1.594	8.277	0	0	0
4	22	2	"prgH"	"STM2874"	18840	42690	100	145	1010	1499	148	56	56	60	35	58	60	51	0	472	4039	5921	146	58	58	95	179	188	52	51	0	0.215	0.240	0.314	0.406	3.466	0.232	0.853	80	355	100	503	4935	-2.218	89	414	954	3981	80839	323142	27.143	22.034	0	0	0
4	23	2	"orgA"	"STM2869"	18990	42700	100	122	414	656	158	60	60	64	25	39	65	53	0	432	1711	3032	177	71	71	98	97	98	63	56	0	0.172	0.216	0.250	0.259	2.796	0.203	0.818	80	364	100	423	1994	-2.542	62	361	354	1640	33129	136905	14.000	16.629	0	0	0
4	24	2	"livH"	"STM3563"	19160	42660	90	84	104	57	54	64	64	70	33	47	42	28	0	601	2306	3505	151	70	70	237	1211	510	40	26	0	0.038	0.018	0.040	0.054	5.754	0.014	0.620	52	337	100	551	2276	-4.731	20	531	40	2236	5403	119934	1.030	1.709	0	0	0
4	1	3	"hisJ"	"STM2354"	15090	42850	120	286	722	841	116	40	40	42	11	26	90	81	0	871	1717	2036	118	48	48	61	202	331	63	57	0	0.299	0.409	0.424	0.414	3.047	0.370	0.812	120	505	100	1069	2351	-1.742	246	823	682	1669	86625	205985	61.818	8.198	0	0	0
4	2	3	"hisI"	"STM2078"	15250	42850	110	155	266	251	94	43	43	52	53	101	56	50	0	1261	2284	2390	104	49	49	159	542	340	62	53	0	0.092	0.100	0.102	0.113	3.102	0.094	0.827	80	378	100	1324	2458	-3.436	112	1212	223	2235	21297	182688	4.038	3.921	0	0	0
4	3	3	"glyA"	"STM2555"	15450	42860	120	114	314	452	143	41	41	50	49	98	53	47	0	150	689	1091	158	48	48	143	502	351	35	20	0	0.716	0.426	0.500	0.550	3.168	0.345	0.734	120	443	100	175	914	-0.483	73	102	273	641	37721	82647	5.388	1.088	0	0	0
4	4	3	"fliD"	"STM1960"	15620	42850	130	127	847	1246	147	40	40	45	41	91	58	50	0	232	1041	1396	134	48	48	55	51	92	54	50	0	0.473	0.813	0.907	0.964	3.331	0.888	0.797	120	472	100	271	1800	-1.081	87	184	807	993	101672	124876	19.561	19.333	0	0	0
4	5	3	"asrC"	"STM2550"	15810	42850	120	62	87	58	66	39	39	44	45	102	35	22	0	532	1339	1629	121	48	48	56	53	94	76	68	0	0.048	0.037	0.047	0.061	3.606	0.030	0.330	120	395	100	507	1339	-4.395	23	484	48	1291	10441	160665	0.956	24.208	0	0	0
4	6	3	"moeA"	"STM0846"	15990	42850	130	91	141	119	84	39	39	46	38	82	52	41	0	629	1758	2027	115	49	49	105	359	341	55	45	0	0.090	0.060	0.069	0.072	2.318	0.053	0.791	120	439	100	632	1811	-3.479	52	580	102	1709	16901	210971	2.500	4.604	0	0	0
4	7	3	"cbiN"	"STM2022"	16130	42860	70	112	178	153	85	42	42	50	41	82	65	46	0	378	766	801	104	51	51	87	165	189	59	50	0	0.214	0.190	0.220	0.252	2.726	0.185	0.787	32	199	100	397	851	-2.224	70	327	136	715	5695	24499	3.122	4.115	0	0	0
4	8	3	"cobU"	"STM2018"	16340	42860	120	57	91	76	83	41	41	44	22	50	40	31	0	231	860	1120	130	49	49	73	127	173	56	47	0	0.088	0.062	0.082	0.091	3.840	0.058	0.762	120	481	100	198	861	-3.508	16	182	50	811	10943	103240	2.136	6.197	0	0	0
4	9	3	"uhpA"	"STM3790"	16520	42860	120	54	67	36	53	41	41	41	9	21	57	41	0	336	981	1210	123	49	49	53	15	28	84	80	0	0.045	0.028	0.037	0.049	4.553	0.021	0.569	120	363	100	300	958	-4.464	13	287	26	932	8005	117670	2.889	61.867	0	0	0
4	10	3	"trpD"	"STM1724"	16690	42860	120	54	69	39	56	40	40	42	10	23	57	40	0	491	1233	1744	141	51	51	59	30	50	70	65	0	0.032	0.025	0.041	0.066	5.697	0.017	0.663	120	379	100	454	1211	-4.974	14	440	29	1182	8292	147990	2.700	39.133	0	0	0
4	11	3	"sulA"	"STM1071"	16880	42860	120	127	168	136	80	41	41	42	12	28	82	73	0	692	1080	1153	106	52	52	65	65	100	83	78	0	0.134	0.124	0.131	0.141	2.389	0.109	0.767	120	396	100	726	1155	-2.896	86	640	127	1028	20206	129655	10.500	15.615	0	0	0
4	12	3	"rfaL"	"STM3713"	17050	42860	120	98	188	186	98	42	42	47	25	53	61	54	0	969	2634	3129	118	57	57	127	294	231	63	56	0	0.061	0.057	0.066	0.078	3.923	0.054	0.817	120	447	100	968	2723	-4.026	56	912	146	2577	22568	316103	5.640	8.527	0	0	0
4	13	3	"bglX"	"STM2166"	17250	42860	110	101	122	68	55	42	42	48	26	54	85	60	0	1559	1842	1316	71	59	59	178	589	330	81	65	0	0.039	0.045	0.045	0.043	1.840	0.046	0.689	80	404	100	1559	1863	-4.668	59	1500	80	1783	9725	147346	2.846	2.825	0	0	0
4	14	3	""	"STM0347"	17410	42860	120	54	56	16	28	40	40	41	9	21	58	36	0	559	633	396	62	49	49	54	21	38	98	96	0	0.027	0.027	0.031	0.031	3.723	0.016	0.171	120	393	100	524	600	-5.187	14	510	16	584	6671	75918	1.667	27.571	0	0	0
4	15	3	""	"STM1043"	17580	42870	120	75	96	80	83	37	37	41	26	63	60	35	0	682	1177	1482	125	42	42	50	52	104	83	80	0	0.059	0.052	0.066	0.067	2.964	0.045	0.736	120	437	100	678	1194	-4.074	38	640	59	1135	11571	141219	2.115	21.673	0	0	0
4	16	3	""	"PSLT025"	17760	42860	110	44	47	15	31	39	39	40	10	25	32	13	0	115	156	164	105	45	45	56	60	107	55	25	0	0.071	0.072	0.108	0.110	2.962	0.023	0.164	80	388	100	75	119	-3.807	5	70	8	111	3765	12503	0.700	1.667	0	0	0
4	17	3	"orf319"	"STM1389"	17940	42860	120	781	937	658	70	43	43	46	16	34	98	95	0	984	1151	857	74	54	54	77	88	114	94	90	0	0.794	0.815	0.855	0.797	1.873	0.771	0.744	120	464	100	1668	1991	-0.334	738	930	894	1097	112384	138128	55.688	12.205	0	0	0
4	18	3	"yfeJ"	"STM2437"	18120	42870	110	58	60	18	30	42	42	46	16	34	48	23	0	464	627	499	79	55	55	77	81	105	87	75	0	0.039	0.031	0.037	0.050	3.755	0.027	0.297	80	408	100	425	590	-4.676	16	409	18	572	4806	50199	0.875	6.790	0	0	0
4	19	3	""	"PSLT087"	18300	42870	120	54	56	15	26	43	43	50	67	134	0	0	0	1175	1235	874	70	58	58	127	403	317	80	62	0	0.010	0.011	0.012	0.014	3.944	0.011	0.316	120	471	100	1128	1190	-6.666	11	1117	13	1177	6764	148197	0.090	2.749	0	0	0
4	20	3	"traU"	"PSLT092"	18480	42860	110	61	66	22	33	46	46	48	11	22	58	35	0	2112	2598	2410	92	58	58	108	363	336	87	81	0	0.007	0.008	0.008	0.010	3.617	0.007	0.578	80	401	100	2069	2560	-7.097	15	2054	20	2540	5298	207843	1.636	6.860	0	0	0
4	21	3	"trbE"	"PSLT096"	18640	42850	100	53	54	14	25	48	48	50	13	26	26	7	0	136	206	186	90	57	57	83	141	169	28	15	0	0.063	0.040	0.092	0.101	4.800	0.019	0.044	80	359	100	84	155	-3.982	5	79	6	149	4358	16443	0.308	0.872	0	0	0
4	22	3	"traH"	"PSLT100"	18830	42860	120	108	119	64	53	52	52	55	22	40	80	60	0	4364	5116	4043	79	63	63	95	150	157	100	99	0	0.013	0.013	0.013	0.012	1.762	0.013	0.808	120	449	100	4357	5120	-6.263	56	4301	67	5053	14258	613897	2.909	33.473	0	0	0
4	23	3	"trbH"	"PSLT105"	18990	42860	110	255	294	185	62	58	58	62	26	41	96	92	0	3021	3323	2368	71	67	67	129	325	251	97	95	0	0.067	0.072	0.069	0.069	1.793	0.067	0.855	80	391	100	3151	3492	-3.906	197	2954	236	3256	23490	265865	8.923	9.828	0	0	0
4	24	3	"traX"	"PSLT110"	19190	42860	120	70	72	18	25	61	61	66	27	40	18	0	0	809	968	807	83	65	65	176	905	514	36	10	0	0.012	0.012	0.020	0.021	3.949	0.009	0.108	120	647	100	753	914	-6.369	9	744	11	903	8696	116192	0.222	0.875	0	0	0
4	1	4	""	"STM2717"	15090	43040	110	48	51	17	33	41	41	42	10	23	42	20	0	84	148	171	115	50	50	52	10	19	83	65	0	0.206	0.102	0.276	0.247	4.112	0.033	0.078	80	464	100	41	108	-2.280	7	34	10	98	4067	11814	0.900	9.600	0	0	0
4	2	4	""	"STM2739"	15270	43040	130	105	117	56	47	41	41	46	37	80	74	41	0	3952	4743	3038	64	53	53	106	356	335	98	96	0	0.016	0.016	0.015	0.016	1.819	0.016	0.831	120	535	100	3963	4766	-5.929	64	3899	76	4690	14034	569216	1.919	13.025	0	0	0
4	3	4	""	"STM1616"	15460	43040	120	86	90	37	41	40	40	42	11	26	85	75	0	552	575	300	52	51	51	54	22	40	99	98	0	0.092	0.095	0.092	0.090	1.853	0.092	0.704	120	423	100	547	574	-3.445	46	501	50	524	10842	69039	4.364	23.682	0	0	0
4	4	4	"rimL"	"STM1611"	15630	43040	110	142	144	58	40	41	41	43	12	27	98	95	0	1074	1098	574	52	49	49	52	21	40	100	100	0	0.099	0.098	0.092	0.099	1.487	0.092	0.699	80	388	100	1126	1152	-3.343	101	1025	103	1049	11515	87817	8.417	49.810	0	0	0
4	5	4	"osmB"	"STM1705"	15810	43030	120	95	125	87	69	41	41	41	10	24	88	76	0	110	124	62	50	48	48	51	14	27	90	76	0	0.871	1.105	1.193	0.964	2.390	1.272	0.549	120	463	100	116	160	-0.199	54	62	84	76	15051	14894	8.400	5.214	0	0	0
4	6	4	"mppA"	"STM1679"	15970	43030	110	788	736	283	38	41	41	55	72	130	98	95	0	5754	5424	2330	42	51	51	187	648	346	97	92	0	0.131	0.129	0.130	0.130	1.391	0.121	0.937	80	403	100	6450	6068	-2.933	747	5703	695	5373	58866	433893	9.458	8.082	0	0	0
4	7	4	"rnhB"	"STM0230"	16170	43040	140	142	141	57	40	41	41	55	67	121	73	19	0	1810	1690	837	49	53	53	172	574	333	86	79	0	0.057	0.061	0.059	0.065	2.098	0.067	0.757	156	532	100	1858	1737	-4.121	101	1757	100	1637	21963	263678	1.284	2.645	0	0	0
4	8	4	"speE"	"STM0166"	16300	43040	130	87	91	27	29	40	40	44	24	54	81	45	0	1465	1494	623	41	53	53	87	159	182	99	96	0	0.033	0.035	0.035	0.034	1.634	0.034	0.669	120	451	100	1459	1492	-4.909	47	1412	51	1441	10930	179303	1.958	8.849	0	0	0
4	9	4	"yaeB"	"STM0243"	16530	43030	120	61	66	25	37	41	41	48	62	129	10	0	0	639	730	452	61	52	52	91	225	247	86	62	0	0.034	0.037	0.036	0.036	2.815	0.034	0.454	120	494	100	607	703	-4.875	20	587	25	678	7935	87630	0.290	2.840	0	0	0
4	10	4	"cobS"	"STM2017"	16700	43040	120	97	103	39	37	40	40	42	9	21	95	90	0	1051	1077	606	56	51	51	56	22	39	100	100	0	0.057	0.061	0.057	0.061	1.872	0.053	0.695	120	390	100	1057	1089	-4.133	57	1000	63	1026	12375	129190	6.778	46.409	0	0	0
4	11	4	"yeeI"	"STM2001"	16870	43040	130	138	168	121	72	40	40	42	12	28	92	87	0	593	923	828	89	50	50	69	215	311	82	61	0	0.180	0.147	0.149	0.147	2.278	0.119	0.708	120	454	100	641	1001	-2.470	98	543	128	873	20210	110706	10.500	3.972	0	0	0
4	12	4	"fixX"	"STM0078"	17040	43040	100	50	53	16	30	41	41	43	14	32	30	13	0	108	189	196	103	52	52	85	253	297	17	5	0	0.161	0.088	0.165	0.170	3.932	0.036	0.380	80	376	100	65	149	-2.637	9	56	12	137	4272	15151	0.714	0.411	-50	0	0
4	13	4	"ubiC"	"STM4233"	17230	43040	120	119	129	56	43	41	41	47	32	68	95	61	0	1035	1115	580	52	52	52	96	231	240	95	87	0	0.079	0.083	0.084	0.084	1.713	0.074	0.662	120	543	100	1061	1151	-3.656	78	983	88	1063	15511	133804	2.563	4.411	0	0	0
4	14	4	"yjbJ"	"STM4240"	17410	43040	110	224	273	204	74	41	41	43	12	27	97	96	0	114	134	68	50	48	48	51	14	27	92	83	0	2.773	2.698	2.836	2.690	2.100	4.936	0.430	80	386	100	249	318	1.471	183	66	232	86	21864	10736	19.167	5.929	0	0	0
4	15	4	"yjcE"	"STM4269"	17580	43040	120	131	138	59	42	39	39	41	9	21	96	92	0	2131	2216	1243	56	45	45	49	17	34	99	99	0	0.044	0.046	0.043	0.048	1.899	0.043	0.864	120	441	100	2178	2270	-4.503	92	2086	99	2171	16609	265929	10.778	127.471	0	0	0
4	16	4	"zur"	"STM4241"	17770	43040	120	165	192	110	57	41	41	42	11	26	99	98	0	1353	1439	823	57	51	51	61	55	90	100	99	0	0.095	0.109	0.104	0.105	1.540	0.110	0.847	120	458	100	1426	1539	-3.392	124	1302	151	1388	23031	172664	13.636	25.055	0	0	0
4	17	4	"yfcZ"	"STM2390"	17930	43040	110	148	163	70	42	42	42	45	26	57	97	90	0	564	635	314	49	55	55	66	48	72	100	100	0	0.208	0.209	0.201	0.200	1.453	0.208	0.804	80	423	100	615	701	-2.264	106	509	121	580	13076	50796	4.538	11.854	0	0	0
4	18	4	""	"STM2372"	18110	43040	110	79	103	75	72	41	41	44	14	31	76	63	0	1317	2226	2799	125	57	57	84	138	164	96	90	0	0.030	0.029	0.032	0.027	2.340	0.032	0.640	80	441	100	1298	2231	-5.051	38	1260	62	2169	8269	178049	4.214	15.522	0	0	0
4	19	4	"ylaC"	"STM0471"	18300	43040	120	82	134	130	97	42	42	44	12	27	69	57	0	315	994	1478	148	62	62	90	139	154	57	47	0	0.158	0.099	0.128	0.150	3.173	0.080	0.772	120	432	100	293	1024	-2.661	40	253	92	932	16039	119329	7.500	6.504	0	0	0
4	20	4	"ybaP"	"STM0496"	18470	43040	120	87	94	41	43	43	43	46	23	50	80	45	0	1234	1429	1095	76	59	59	160	1078	673	57	15	0	0.037	0.037	0.038	0.038	1.849	0.031	0.848	120	426	100	1219	1421	-4.739	44	1175	51	1370	11312	171527	2.087	1.177	0	0	0
4	21	4	"ybbS"	"STM0514"	18650	43040	120	69	72	22	30	44	44	47	22	46	57	20	0	1674	1726	919	53	59	59	136	995	731	73	34	0	0.015	0.017	0.018	0.017	2.386	0.017	0.673	120	471	100	1640	1695	-6.013	25	1615	28	1667	8695	207112	1.136	1.598	0	0	0
4	22	4	"folD"	"STM0542"	18820	43040	120	113	122	67	54	49	49	50	12	24	91	84	0	958	1079	736	68	62	62	75	58	77	96	95	0	0.071	0.072	0.070	0.069	1.880	0.072	0.746	120	432	100	960	1090	-3.807	64	896	73	1017	14608	129485	6.000	17.310	0	0	0
4	23	4	"ybdG"	"STM0569"	19000	43040	120	448	639	474	74	54	54	59	26	44	99	99	0	4683	6771	5216	77	67	67	129	302	234	100	100	0	0.085	0.087	0.088	0.085	1.433	0.085	0.923	120	448	100	5010	7289	-3.550	394	4616	585	6704	76718	812577	22.308	21.993	0	0	0
4	24	4	"fepB"	"STM0594"	19180	43040	120	68	69	16	23	58	58	60	16	26	30	9	0	715	716	292	40	65	65	92	174	189	93	85	0	0.015	0.017	0.021	0.021	2.828	0.025	0.247	120	524	100	660	662	-6.022	10	650	11	651	8226	85910	0.563	3.586	0	0	0
4	1	5	"slp"	"STM1819"	15090	43210	120	119	139	77	55	43	43	44	10	22	96	91	0	1708	1963	1335	68	59	59	64	38	59	100	99	0	0.046	0.050	0.047	0.047	1.767	0.046	0.733	120	577	100	1725	2000	-4.439	76	1649	96	1904	16681	235507	9.500	49.974	0	0	0
4	2	5	"hemK"	"STM1775"	15270	43210	110	66	83	54	65	43	43	45	12	26	72	45	0	787	1117	1508	135	61	61	85	126	148	85	78	0	0.032	0.038	0.037	0.041	2.794	0.030	0.604	80	407	100	749	1096	-4.980	23	726	40	1056	6607	89361	3.167	8.190	0	0	0
4	3	5	"ychK"	"STM1754"	15450	43210	120	342	345	131	37	43	43	45	13	28	98	95	0	2839	2923	998	34	60	60	77	112	145	100	100	0	0.108	0.105	0.111	0.096	1.907	0.100	0.802	120	430	100	3078	3165	-3.216	299	2779	302	2863	41351	350719	23.077	25.411	0	0	0
4	4	5	"sdaA"	"STM1826"	15630	43210	120	332	358	212	59	44	44	46	12	26	96	95	0	2537	2774	1837	66	58	58	71	79	111	100	100	0	0.116	0.116	0.117	0.108	1.791	0.109	0.880	120	442	100	2767	3030	-3.106	288	2479	314	2716	42959	332853	26.000	34.215	0	0	0
4	5	5	"minC"	"STM1814"	15810	43220	120	321	368	205	55	43	43	50	77	154	93	75	0	1825	2025	1192	58	58	58	67	47	70	100	99	0	0.157	0.165	0.160	0.152	1.699	0.159	0.886	120	457	100	2045	2292	-2.668	278	1767	325	1967	44121	243020	4.130	41.660	0	0	0
4	6	5	"ycgR"	"STM1798"	15990	43220	120	169	171	68	39	43	43	56	90	160	74	16	0	2832	2872	1463	50	62	62	122	417	341	96	91	0	0.045	0.046	0.044	0.045	1.601	0.042	0.821	120	449	100	2896	2938	-4.458	126	2770	128	2810	20529	344642	1.278	6.595	0	0	0
4	7	5	"yihA"	"STM4001"	16170	43220	120	129	169	159	94	43	43	48	33	68	76	56	0	1230	1611	1845	114	68	68	78	44	56	92	91	0	0.074	0.082	0.086	0.076	2.546	0.072	0.655	120	381	100	1248	1669	-3.756	86	1162	126	1543	20275	193283	3.667	34.841	0	0	0
4	8	5	"oxyR"	"STM4125"	16340	43220	120	218	482	749	155	42	42	46	29	63	79	69	0	793	1272	1746	137	63	63	78	86	110	72	65	0	0.241	0.364	0.419	0.396	3.047	0.366	0.737	120	425	100	906	1649	-2.052	176	730	440	1209	57899	152691	15.034	13.884	0	0	0
4	9	5	"yneB"	"STM4078"	16510	43230	110	486	709	750	105	43	43	55	75	136	88	76	0	1133	1678	1915	114	61	61	93	222	238	88	76	0	0.413	0.412	0.437	0.406	2.457	0.355	0.735	80	414	100	1515	2283	-1.275	443	1072	666	1617	56755	134212	8.720	7.140	0	0	0
4	10	5	"pfkA"	"STM4062"	16690	43220	120	250	414	390	94	44	44	54	72	133	78	59	0	928	1340	1402	104	59	59	90	214	237	73	65	0	0.237	0.289	0.305	0.301	3.082	0.232	0.622	120	443	100	1075	1651	-2.077	206	869	370	1281	49650	160771	5.000	5.841	0	0	0
4	11	5	"rhaR"	"STM4049"	16870	43220	120	61	76	51	67	42	42	43	10	23	69	47	0	644	1303	1694	130	55	55	60	19	31	90	88	0	0.032	0.027	0.030	0.033	3.244	0.022	0.497	120	420	100	608	1282	-4.954	19	589	34	1248	9114	156360	3.300	65.421	0	0	0
4	12	5	"yihZ"	"STM4028"	17060	43230	120	61	73	41	56	42	42	48	37	77	31	11	0	239	366	342	93	55	55	86	134	155	60	36	0	0.103	0.100	0.110	0.126	3.123	0.099	0.264	120	502	100	203	342	-3.276	19	184	31	311	8753	43949	0.676	2.090	0	0	0
4	13	5	"rpsK"	"STM3417"	17240	43230	110	243	271	187	69	42	42	49	41	83	96	86	0	795	929	676	72	53	53	68	72	105	98	96	0	0.271	0.261	0.259	0.250	1.665	0.249	0.790	80	388	100	943	1105	-1.884	201	742	229	876	21658	74314	5.415	11.958	0	0	0
4	14	5	"rplF"	"STM3425"	17410	43220	120	287	391	411	105	44	44	46	13	28	95	91	0	606	732	682	93	53	53	59	25	42	97	95	0	0.439	0.511	0.500	0.465	2.537	0.500	0.706	120	449	100	796	1026	-1.186	243	553	347	679	46949	87795	26.538	26.920	0	0	0
4	15	5	"rplN"	"STM3430"	17580	43230	120	111	146	129	88	44	44	52	60	115	56	21	0	187	226	191	84	52	52	57	22	38	86	83	0	0.496	0.586	0.567	0.577	2.152	0.598	0.609	120	455	100	202	276	-1.011	67	135	102	174	17474	27153	1.567	7.682	0	0	0
4	16	5	"rpsC"	"STM3434"	17760	43220	120	262	532	861	161	45	45	60	172	286	58	38	0	563	977	1463	149	55	55	60	27	45	90	86	0	0.427	0.528	0.570	0.510	3.092	0.531	0.747	120	452	100	725	1409	-1.227	217	508	487	922	63849	117240	2.744	33.963	0	0	0
4	17	5	"rplW"	"STM3438"	17930	43230	110	111	150	119	79	43	43	50	33	66	81	52	0	256	319	217	68	57	57	67	54	80	91	86	0	0.342	0.408	0.370	0.345	1.996	0.360	0.710	80	421	100	267	369	-1.549	68	199	107	262	12019	25534	3.030	4.667	0	0	0
4	18	5	"ppiA"	"STM3472"	18110	43220	120	138	165	104	63	41	41	45	26	57	88	75	0	960	1088	680	62	58	58	76	84	110	95	92	0	0.108	0.120	0.109	0.107	2.327	0.108	0.656	120	481	100	999	1154	-3.217	97	902	124	1030	19741	130603	4.615	12.048	0	0	0
4	19	5	"argI"	"STM4469"	18290	43220	120	67	75	30	40	42	42	43	11	25	77	55	0	1040	1210	864	71	61	61	71	35	49	95	93	0	0.026	0.029	0.028	0.030	2.784	0.025	0.552	120	434	100	1004	1182	-5.291	25	979	33	1149	9020	145181	2.909	32.543	0	0	0
4	20	5	"trpS2"	"STM4508"	18470	43220	120	61	68	27	39	42	42	44	13	29	58	36	0	1202	1756	1624	92	61	61	78	121	155	94	89	0	0.017	0.015	0.017	0.017	3.309	0.012	0.477	120	453	100	1160	1721	-5.908	19	1141	26	1695	8123	210744	1.846	13.868	0	0	0
4	21	5	"dnaT"	"STM4544"	18660	43220	110	60	101	103	101	43	43	45	13	28	55	43	0	193	1034	1585	153	59	59	79	142	179	48	42	0	0.127	0.059	0.083	0.112	5.378	0.046	0.567	80	386	100	151	1033	-2.979	17	134	58	975	8054	82706	4.308	6.725	0	0	0
4	22	5	"lplA"	"STM4576"	18820	43230	120	75	107	80	74	45	45	47	12	25	74	57	0	927	1739	2108	121	58	58	82	129	157	82	73	0	0.035	0.037	0.041	0.048	3.136	0.031	0.649	120	523	100	899	1743	-4.856	30	869	62	1681	12815	208713	5.000	12.845	0	0	0
4	23	5	""	"STM4596"	19010	43220	120	83	99	58	58	48	48	49	12	24	79	60	0	738	1068	1048	98	60	60	75	89	118	87	79	0	0.052	0.051	0.057	0.058	3.157	0.040	0.540	120	420	100	713	1059	-4.276	35	678	51	1008	11830	128194	4.167	11.157	0	0	0
4	24	5	"rph"	"STM3734"	19180	43220	120	70	88	53	60	54	54	54	14	25	54	37	0	581	1307	1499	114	63	63	70	66	94	92	86	0	0.031	0.027	0.036	0.036	3.003	0.027	0.585	120	505	100	534	1278	-5.017	16	518	34	1244	10557	156853	2.429	18.742	0	0	0
4	1	6	"yhgI"	"STM3511"	15080	43390	110	218	245	142	57	45	45	49	25	51	95	90	0	1101	1258	893	70	62	62	100	201	201	93	88	0	0.167	0.167	0.157	0.171	1.580	0.155	0.856	80	524	100	1212	1396	-2.586	173	1039	200	1196	19564	100668	7.840	5.761	0	0	0
4	2	6	"yhcK"	"STM3340"	15290	43390	110	123	127	51	40	45	45	49	22	44	92	81	0	1450	1564	934	59	64	64	109	215	197	98	98	0	0.056	0.055	0.058	0.053	1.728	0.049	0.752	80	477	100	1464	1582	-4.151	78	1386	82	1500	10154	125114	3.545	6.767	0	0	0
4	3	6	"yhcC"	"STM3329"	15460	43390	120	74	77	25	32	45	45	47	13	27	80	54	0	2267	2205	880	39	66	66	72	27	37	100	100	0	0.013	0.015	0.014	0.013	2.096	0.014	0.026	120	441	100	2230	2171	-6.246	29	2201	32	2139	9200	264564	2.308	79.000	0	0	0
4	4	6	"murA"	"STM3307"	15620	43390	110	142	152	58	38	47	47	51	23	45	96	86	0	1479	1577	744	47	75	75	116	179	154	97	97	0	0.068	0.070	0.069	0.068	1.575	0.066	0.741	80	418	100	1499	1607	-3.885	95	1404	105	1502	12126	126144	4.391	8.162	0	0	0
4	5	6	"rbfA"	"STM3285"	15810	43390	110	212	234	130	55	48	48	58	83	143	83	48	0	1435	1588	910	57	79	79	120	181	150	98	95	0	0.121	0.123	0.119	0.121	1.485	0.126	0.444	80	464	100	1520	1695	-3.048	164	1356	186	1509	18715	127039	2.120	8.110	0	0	0
4	6	6	"yhbT"	"STM3273"	16000	43390	120	315	373	320	85	48	48	57	81	142	90	72	0	1369	1478	1074	72	79	79	91	52	57	100	100	0	0.207	0.232	0.215	0.217	1.699	0.233	0.741	120	480	100	1557	1724	-2.272	267	1290	325	1399	44797	177404	3.901	26.673	0	0	0
4	7	6	""	"STM3155"	16170	43400	100	64	66	18	27	46	46	51	34	66	22	1	0	202	269	192	71	72	72	82	36	43	86	71	0	0.138	0.102	0.135	0.126	3.161	0.083	0.107	80	353	100	148	217	-2.852	18	130	20	197	5293	21509	0.441	5.194	0	0	0
4	8	6	"nupG"	"STM3113"	16350	43400	120	330	387	312	80	45	45	48	21	43	99	95	0	3908	4272	3579	83	73	73	82	37	45	99	99	0	0.074	0.081	0.084	0.081	1.625	0.079	0.867	120	425	100	4120	4541	-3.750	285	3835	342	4199	46428	512625	16.143	113.243	0	0	0
4	9	6	"gshB"	"STM3095"	16520	43410	130	213	262	224	85	47	47	52	33	63	90	80	0	1374	1763	1626	92	73	73	129	364	282	90	71	0	0.128	0.127	0.124	0.123	1.954	0.120	0.783	120	464	100	1467	1905	-2.970	166	1301	215	1690	31439	211503	6.364	4.489	0	0	0
4	10	6	""	"STM3075"	16700	43400	120	61	66	24	36	46	46	48	13	27	54	32	0	775	965	815	84	70	70	77	26	33	90	87	0	0.021	0.022	0.032	0.032	3.590	0.019	0.343	120	420	100	720	915	-5.555	15	705	20	895	7903	115743	1.385	34.154	0	0	0
4	11	6	"iciA"	"STM3064"	16880	43390	120	72	77	27	35	47	47	156	1229	787	0	0	0	677	734	368	50	82	82	310	2224	717	0	0	0	0.042	0.046	0.043	0.043	2.254	0.039	0.422	120	486	100	620	682	-4.573	25	595	30	652	9189	88048	-0.064	0.191	0	0	0
4	12	6	"fldB"	"STM3045"	17070	43380	70	88	92	37	40	55	55	60	22	36	62	28	0	649	823	596	72	112	112	226	295	130	56	46	0	0.061	0.052	0.064	0.072	2.212	0.042	0.361	32	195	100	570	748	-4.024	33	537	37	711	2928	26328	1.455	2.024	0	0	0
4	13	6	"nadE"	"STM1310"	17220	43400	120	332	484	646	133	52	52	56	27	48	93	89	0	988	1297	1600	123	72	72	111	161	145	90	83	0	0.306	0.353	0.344	0.351	2.036	0.354	0.833	120	498	100	1196	1657	-1.710	280	916	432	1225	58137	155606	15.852	7.366	0	0	0
4	14	6	"ydiE"	"STM1346"	17400	43390	100	52	55	17	30	50	50	58	63	108	1	0	0	93	105	43	40	69	69	76	33	43	37	13	0	0.083	0.139	0.370	0.465	4.155	0.064	0.064	80	392	100	26	41	-3.585	2	24	5	36	4406	8390	-0.048	0.879	-50	0	0
4	15	6	"lpp"	"STM1377"	17590	43410	110	131	151	121	80	51	51	94	304	323	6	1	0	87	119	109	91	72	72	104	319	306	2	1	0	5.333	2.128	2.974	3.022	3.368	17.952	0.071	80	472	100	95	147	2.415	80	15	100	47	12045	9550	0.188	0.047	0	0	0
4	16	6	"sodB"	"STM1431"	17780	43390	110	1066	1476	1265	85	51	51	92	313	340	81	60	0	224	313	246	78	69	69	76	50	65	80	63	0	6.548	5.840	5.984	5.904	1.863	5.592	0.727	80	422	100	1170	1669	2.711	1015	155	1425	244	118081	25077	4.422	4.740	0	0	0
4	17	6	"gst"	"STM1451"	17940	43400	110	238	293	231	78	49	49	57	31	54	87	76	0	345	537	501	93	71	71	79	62	78	78	67	0	0.690	0.524	0.593	0.652	2.152	0.438	0.746	80	421	100	463	710	-0.536	189	274	244	466	23438	42949	7.613	7.387	0	0	0
4	18	6	"sodC"	"STM1044"	18120	43400	120	483	478	254	53	48	48	55	34	61	91	89	0	759	754	407	53	71	71	81	136	167	88	84	0	0.632	0.630	0.650	0.592	1.686	0.563	0.801	120	509	100	1123	1113	-0.661	435	688	430	683	57404	90457	12.441	4.949	0	0	0
4	19	6	"yhhV"	"STM3559"	18300	43390	110	62	112	132	117	46	46	51	31	60	32	25	0	147	885	1803	203	70	70	74	30	40	75	53	0	0.208	0.081	0.118	0.127	3.021	0.071	0.781	80	420	100	93	881	-2.267	16	77	66	815	8951	70814	1.968	27.033	0	0	0
4	20	6	"yhhL"	"STM3573"	18480	43400	120	62	72	43	59	45	45	47	12	25	58	35	0	141	551	834	151	72	72	76	31	40	65	51	0	0.246	0.056	0.090	0.103	4.943	0.031	0.326	120	443	100	86	506	-2.021	17	69	27	479	8624	66169	2.083	15.323	0	0	0
4	21	6	"yhhQ"	"STM3579"	18650	43400	120	66	79	44	55	46	46	48	14	29	60	33	0	1215	2355	2987	126	71	71	97	195	201	88	76	0	0.017	0.014	0.016	0.019	3.107	0.013	0.666	120	478	100	1164	2317	-5.838	20	1144	33	2284	9507	282628	2.214	11.579	0	0	0
4	22	6	"nikR"	"STM3584"	18790	43420	50	59	64	18	28	51	51	53	16	30	25	16	0	220	247	152	61	89	89	172	328	190	16	0	0	0.061	0.082	0.098	0.097	2.280	0.070	0.399	12	100	100	139	171	-4.033	8	131	13	158	764	2963	0.688	0.229	-100	0	0
4	23	6	""	"STM3595"	19010	43400	120	215	283	216	76	47	47	49	12	24	97	95	0	2088	2823	2555	90	73	73	83	54	65	98	98	0	0.083	0.086	0.081	0.087	1.735	0.077	0.808	120	502	100	2183	2986	-3.584	168	2015	236	2750	34016	338711	19.500	50.741	0	0	0
4	24	6	""	"STM3600"	19180	43400	120	83	92	39	42	51	51	52	11	21	85	61	0	1425	1609	977	60	65	65	71	22	30	98	97	0	0.024	0.027	0.025	0.024	2.038	0.026	0.588	120	527	100	1392	1585	-5.409	32	1360	41	1544	11016	193063	3.636	69.909	0	0	0
4	1	7	"yidF"	"STM3803"	15110	43560	110	116	127	50	39	45	45	52	35	67	88	50	0	1060	1193	644	53	64	64	109	222	203	98	91	0	0.071	0.073	0.077	0.070	1.949	0.064	0.619	80	533	100	1067	1211	-3.810	71	996	82	1129	10194	95410	2.143	4.883	0	0	0
4	2	7	"ibpA"	"STM3809"	15290	43570	110	123	149	109	73	45	45	50	26	52	81	61	0	439	585	446	76	65	65	90	142	157	85	61	0	0.209	0.200	0.192	0.185	2.215	0.200	0.721	80	435	100	452	624	-2.261	78	374	104	520	11913	46762	3.808	3.486	0	0	0
4	3	7	"ccmC"	"STM2252"	15450	43590	140	60	70	36	51	46	46	50	19	38	40	20	0	331	544	701	128	69	69	93	107	115	62	55	0	0.053	0.051	0.071	0.093	4.252	0.041	0.598	156	521	100	276	499	-4.226	14	262	24	475	10951	84849	1.053	4.215	0	0	0
4	4	7	"torC"	"STM3823"	15630	43580	120	68	102	191	187	48	48	55	50	90	17	5	0	1944	2067	1401	67	84	84	147	371	252	90	86	0	0.011	0.027	0.013	0.016	3.293	0.056	0.321	120	461	100	1880	2037	-6.539	20	1860	54	1983	12290	248069	0.940	5.175	0	0	0
4	5	7	"dgoK"	"STM3829"	15790	43580	110	104	116	48	41	47	47	52	47	90	61	18	0	3053	3534	2010	56	81	81	201	511	254	100	98	0	0.019	0.020	0.019	0.018	1.639	0.022	0.379	80	486	100	3029	3522	-5.704	57	2972	69	3453	9271	282707	1.362	6.523	0	0	0
4	6	7	""	"STM3833"	16000	43580	100	89	100	38	38	47	47	51	17	33	90	68	0	1347	1424	766	53	71	71	151	366	242	97	88	0	0.033	0.039	0.038	0.036	1.725	0.037	0.708	80	429	100	1318	1406	-4.925	42	1276	53	1353	7965	113955	2.882	3.478	0	0	0
4	7	7	""	"STM0098"	16160	43570	110	117	120	28	23	45	45	46	10	21	98	97	0	4655	4605	928	20	67	67	75	33	44	100	100	0	0.016	0.017	0.016	0.015	1.511	0.017	0.798	80	443	100	4660	4613	-5.994	72	4588	75	4538	9587	368396	7.400	137.273	0	0	0
4	8	7	"ilvI"	"STM0116"	16340	43580	120	233	281	161	57	45	45	46	10	21	100	98	0	9012	11114	7045	63	71	71	86	54	62	100	100	0	0.021	0.021	0.021	0.020	1.499	0.021	0.913	120	482	100	9129	11279	-5.572	188	8941	236	11043	33750	1333718	23.500	204.222	0	0	0
4	9	7	"ftsI"	"STM0122"	16510	43580	110	1295	1245	230	18	47	47	60	75	125	100	100	0	9017	8651	1605	18	79	79	206	614	298	100	100	0	0.140	0.140	0.137	0.140	1.154	0.135	0.956	80	407	100	10186	9770	-2.840	1248	8938	1198	8572	99564	692112	15.800	13.754	0	0	0
4	10	7	"murC"	"STM0129"	16700	43580	120	180	194	100	51	48	48	58	68	117	80	48	0	1089	1174	741	63	75	75	177	557	314	77	41	0	0.130	0.133	0.131	0.135	1.741	0.111	0.754	120	498	100	1146	1245	-2.941	132	1014	146	1099	23242	140842	2.000	1.790	0	0	0
4	11	7	"guaC"	"STM0141"	16870	43580	120	171	565	1580	279	48	48	158	1236	782	6	4	0	1166	2338	4836	206	87	87	304	2237	735	16	6	0	0.114	0.230	0.130	0.140	2.654	0.397	0.776	120	480	100	1202	2768	-3.133	123	1079	517	2251	67799	280533	0.329	0.909	0	0	0
4	12	7	"aroP"	"STM0150"	17070	43590	110	72	74	27	36	55	55	160	1211	756	0	0	0	750	827	458	55	89	89	322	2195	681	1	0	0	0.026	0.026	0.031	0.025	2.784	0.045	0.230	80	500	100	678	757	-5.281	17	661	19	738	5949	66186	-0.071	0.230	0	0	0
4	13	7	""	"STM1549"	17240	43580	110	194	184	60	32	57	57	60	18	30	97	91	0	1723	1645	679	41	78	78	89	70	78	100	100	0	0.083	0.081	0.082	0.077	1.556	0.076	0.758	80	429	100	1782	1694	-3.586	137	1645	127	1567	14697	131564	6.889	22.229	0	0	0
4	14	7	""	"STM1554"	17420	43580	120	123	400	1259	314	62	62	66	21	31	81	65	0	1287	1613	1946	120	86	86	101	110	108	97	93	0	0.051	0.221	0.053	0.057	2.798	0.522	0.806	120	506	100	1262	1865	-4.299	61	1201	338	1527	48016	193508	15.905	13.745	0	0	0
4	15	7	""	"STM1558"	17580	43580	110	2850	3446	1642	47	61	61	120	285	237	100	100	0	7472	8963	3829	42	90	90	305	1012	331	100	100	0	0.378	0.381	0.380	0.377	1.223	0.370	0.933	80	406	100	10171	12258	-1.404	2789	7382	3385	8873	275695	717058	11.670	8.555	0	0	0
4	16	7	"sfcA"	"STM1566"	17770	43580	120	953	1059	502	47	53	53	107	316	295	95	82	0	7439	8594	4002	46	82	82	261	877	336	99	99	0	0.122	0.118	0.122	0.114	1.407	0.118	0.917	120	564	100	8257	9518	-3.031	900	7357	1006	8512	127097	1031335	3.013	9.502	0	0	0
4	17	7	"fdnG"	"STM1570"	17960	43580	110	77	84	30	35	50	50	56	23	41	55	26	0	616	713	451	63	82	82	117	184	157	91	63	0	0.051	0.054	0.057	0.054	2.208	0.047	0.476	80	468	100	561	665	-4.306	27	534	34	631	6709	57075	1.217	3.239	0	0	0
4	18	7	"narZ"	"STM1577"	18140	43580	90	96	99	28	28	50	50	60	46	76	48	7	0	268	274	97	35	79	79	107	189	176	50	3	0	0.243	0.251	0.242	0.243	1.736	0.101	0.385	52	356	100	235	244	-2.039	46	189	49	195	5158	14229	0.848	0.884	0	0	0
4	19	7	"yciO"	"STM1720"	18310	43580	110	144	152	72	47	49	49	55	38	69	81	62	0	669	707	397	56	80	80	97	105	108	93	82	0	0.161	0.164	0.172	0.164	1.699	0.138	0.699	80	443	100	684	730	-2.632	95	589	103	627	12181	56532	2.553	5.810	0	0	0
4	20	7	"yciC"	"STM1734"	18470	43580	120	152	156	61	39	48	48	51	25	49	91	82	0	1565	1474	709	48	78	78	87	70	80	98	95	0	0.070	0.077	0.073	0.079	1.678	0.074	0.823	120	487	100	1591	1504	-3.838	104	1487	108	1396	18698	176878	4.200	19.814	0	0	0
4	21	7	""	"STM1747"	18660	43560	90	74	114	103	90	51	51	63	83	131	23	15	0	153	307	357	116	80	80	111	199	179	30	17	0	0.315	0.278	0.403	0.393	3.084	0.285	0.667	52	325	100	96	290	-1.666	23	73	63	227	5953	15944	0.614	0.985	0	0	0
4	22	7	"narI"	"STM1761"	18830	43580	120	67	85	54	63	50	50	54	34	62	25	15	0	577	1511	2200	145	84	84	102	132	129	75	60	0	0.034	0.025	0.033	0.037	3.742	0.022	0.704	120	495	100	510	1462	-4.858	17	493	35	1427	10157	181261	0.912	10.674	0	0	0
4	23	7	"chaB"	"STM1770"	19000	43580	130	78	170	218	128	50	50	53	20	37	55	41	0	102	256	438	171	84	84	96	63	65	33	25	0	1.556	0.698	0.881	0.864	3.168	0.485	0.736	120	482	100	46	292	0.637	28	18	120	172	20456	30774	5.850	2.540	0	0	0
4	24	7	""	"STM1785"	19180	43580	110	124	140	67	47	54	54	60	65	108	56	20	0	5538	6125	3904	63	84	84	98	101	103	100	100	0	0.013	0.014	0.014	0.013	1.805	0.015	0.621	80	496	100	5524	6127	-6.284	70	5454	86	6041	11206	490008	1.231	59.673	0	0	0
4	1	8	"nuoN"	"STM2316"	15100	43770	120	1856	1748	677	38	43	43	45	12	26	100	100	0	6660	6386	2691	42	60	60	133	514	386	97	97	0	0.275	0.270	0.273	0.274	1.400	0.262	0.968	120	597	100	8413	8031	-1.864	1813	6600	1705	6326	209706	766272	141.917	12.165	0	0	0
4	2	8	"nuoC"	"STM2326"	15270	43770	110	1065	1083	318	29	44	44	47	22	46	100	100	0	3617	3550	1034	29	64	64	81	105	129	100	100	0	0.287	0.298	0.299	0.297	1.193	0.290	0.924	80	415	100	4574	4525	-1.799	1021	3553	1039	3486	86659	283965	47.091	33.038	0	0	0
4	3	8	"yfbS"	"STM2333"	15450	43770	120	105	114	42	36	45	45	51	21	41	91	74	0	2108	2076	887	42	71	71	105	133	126	98	96	0	0.029	0.034	0.032	0.033	1.685	0.033	0.715	120	421	100	2097	2074	-5.085	60	2037	69	2005	13631	249077	3.000	14.820	0	0	0
4	4	8	"yfcC"	"STM2339"	15630	43770	120	72	80	32	40	46	46	52	30	57	40	12	0	1556	1465	665	45	72	72	114	158	138	96	92	0	0.018	0.024	0.020	0.020	2.800	0.012	0.098	120	463	100	1510	1427	-5.835	26	1484	34	1393	9572	175797	0.933	8.551	0	0	0
4	5	8	""	"STM2343"	15820	43770	110	145	157	61	38	45	45	49	24	48	98	98	0	1414	1518	618	40	72	72	117	268	229	100	98	0	0.075	0.077	0.078	0.075	1.349	0.075	0.698	80	433	100	1442	1558	-3.746	100	1342	112	1446	12586	121435	4.500	5.228	0	0	0
4	6	8	"yfcH"	"STM2350"	15980	43760	110	1018	1142	562	49	49	49	63	70	111	100	100	0	6621	7205	3462	48	72	72	176	447	253	100	100	0	0.148	0.153	0.149	0.151	1.173	0.151	0.959	80	442	100	7518	8226	-2.757	969	6549	1093	7133	91348	576435	15.414	15.725	0	0	0
4	7	8	"fdx"	"STM2538"	16160	43770	110	326	325	134	41	50	50	64	67	104	95	90	0	3062	3017	1316	43	70	70	176	430	244	100	95	0	0.092	0.093	0.092	0.092	1.218	0.096	0.891	80	488	100	3268	3222	-3.438	276	2992	275	2947	26038	241331	3.896	6.607	0	0	0
4	8	8	"cadB"	"STM2558"	16350	43760	110	104	119	42	35	48	48	50	14	28	98	93	0	8254	8460	2662	31	70	70	100	100	100	100	100	0	0.007	0.008	0.007	0.008	1.462	0.009	0.769	80	459	100	8240	8461	-7.191	56	8184	71	8390	9496	676798	4.929	83.600	0	0	0
4	9	8	"yfhG"	"STM2563"	16530	43760	110	265	283	100	35	47	47	54	52	96	100	95	0	3023	3079	1258	40	73	73	131	337	257	100	100	0	0.074	0.079	0.075	0.078	1.254	0.076	0.923	80	469	100	3168	3242	-3.758	218	2950	236	3006	22603	246321	4.404	8.748	0	0	0
4	10	8	""	"STM2570"	16710	43780	110	93	105	42	40	47	47	49	12	24	93	88	0	1890	2101	1035	49	72	72	86	58	67	100	100	0	0.025	0.029	0.027	0.025	1.842	0.028	0.743	80	429	100	1864	2087	-5.305	46	1818	58	2029	8364	168079	4.667	34.741	0	0	0
4	11	8	""	"STM2587"	16890	43760	120	80	82	20	24	46	46	48	10	20	90	76	0	3145	2834	1306	46	73	73	79	28	35	100	100	0	0.011	0.013	0.012	0.013	2.190	0.011	0.597	120	464	100	3106	2797	-6.497	34	3072	36	2761	9842	340111	3.400	98.393	0	0	0
4	12	8	""	"STM2593"	17060	43770	120	85	86	23	26	50	50	51	12	23	85	72	0	2340	2352	1124	47	77	77	83	27	32	100	100	0	0.015	0.016	0.016	0.014	2.153	0.014	0.561	120	446	100	2298	2311	-6.015	35	2263	36	2275	10316	282235	2.917	84.037	0	0	0
4	13	8	"yhbP"	"STM3270"	17230	43760	110	483	481	88	18	60	60	64	19	29	100	100	0	5690	5657	1019	18	81	81	101	92	91	100	100	0	0.075	0.076	0.075	0.075	1.147	0.075	0.967	80	432	100	6032	5997	-3.729	423	5609	421	5576	38469	452584	21.947	60.391	0	0	0
4	14	8	""	"STM3277"	17400	43760	110	126	127	22	17	67	67	70	21	30	98	81	0	10502	9926	2034	20	88	88	162	420	259	100	100	0	0.006	0.006	0.006	0.006	1.412	0.006	0.641	80	443	100	10473	9898	-7.464	59	10414	60	9838	10196	794083	2.714	23.248	0	0	0
4	15	8	"pnp"	"STM3282"	17590	43770	120	4156	3893	971	24	62	62	97	223	229	99	98	0	16225	15340	3762	24	92	92	245	765	312	98	97	0	0.254	0.251	0.254	0.257	1.278	0.249	0.984	120	523	100	20227	19079	-1.978	4094	16133	3831	15248	467216	1840809	17.022	19.732	0	0	0
4	16	8	"secG"	"STM3293"	17770	43760	110	1130	1087	252	23	55	55	67	66	98	100	100	0	4043	4014	977	24	92	92	281	1309	465	100	93	0	0.272	0.263	0.263	0.262	1.150	0.262	0.970	80	409	100	5026	4954	-1.878	1075	3951	1032	3922	86926	321139	15.455	2.852	0	0	0
4	17	8	"yhbE"	"STM3302"	17950	43760	120	257	244	90	36	52	52	56	36	64	95	90	0	6712	5935	2203	37	94	94	132	270	204	100	97	0	0.031	0.033	0.032	0.032	1.750	0.028	0.226	120	511	100	6823	6033	-5.013	205	6618	192	5841	29327	712154	5.222	21.493	0	0	0
4	18	8	"yrbA"	"STM3308"	18120	43770	100	70	76	23	30	48	48	53	36	67	27	5	0	469	573	457	79	88	88	97	68	70	95	92	0	0.058	0.058	0.057	0.058	2.159	0.054	0.176	80	397	100	403	513	-4.114	22	381	28	485	6090	45847	0.639	7.000	0	0	0
4	19	8	""	"STM0718"	18290	43760	110	112	113	23	20	48	48	50	17	34	98	92	0	6078	5968	1101	18	83	83	159	432	271	100	100	0	0.011	0.011	0.011	0.011	1.385	0.010	0.772	80	455	100	6059	5950	-6.550	64	5995	65	5885	9055	477412	3.706	13.447	0	0	0
4	20	8	""	"STM0724"	18470	43750	100	54	54	12	22	49	49	51	15	29	17	2	0	89	99	33	33	80	80	165	461	279	0	0	0	0.556	0.263	0.667	0.575	2.931	0.016	0.007	80	398	100	14	24	-0.848	5	9	5	19	4357	7890	0.200	-0.143	-50	0	0
4	21	8	"sdhD"	"STM0733"	18640	43760	110	1763	1779	972	54	51	51	65	77	118	100	100	0	2573	2689	1579	58	79	79	133	404	303	98	91	0	0.686	0.662	0.688	0.682	1.205	0.648	0.978	80	493	100	4206	4338	-0.543	1712	2494	1728	2610	142324	215131	22.260	6.327	0	0	0
4	22	8	"ybgC"	"STM0744"	18830	43760	120	97	99	30	30	50	50	57	42	73	53	9	0	1566	1503	729	48	82	82	97	72	74	98	96	0	0.032	0.034	0.033	0.034	2.125	0.032	0.320	120	473	100	1531	1470	-4.981	47	1484	49	1421	11824	180356	1.000	19.528	0	0	0
4	23	8	"ybgF"	"STM0750"	19000	43750	110	1350	1294	576	44	50	50	56	30	53	100	97	0	5986	5659	2218	39	83	83	107	118	110	100	100	0	0.220	0.223	0.220	0.212	1.316	0.227	0.974	80	424	100	7203	6820	-2.183	1300	5903	1244	5576	103530	452721	41.267	47.051	0	0	0
4	24	8	"aroG"	"STM0760"	19190	43770	110	750	753	333	44	54	54	62	64	103	100	100	0	3828	3895	1787	45	87	87	112	136	121	100	100	0	0.186	0.184	0.186	0.183	1.181	0.178	0.886	80	534	100	4437	4507	-2.426	696	3741	699	3808	60268	311600	10.797	27.816	0	0	0
4	1	9	""	"STM0868"	15090	43940	110	212	216	49	22	44	44	47	17	36	100	100	0	14463	15090	3832	25	62	62	354	1289	364	100	100	0	0.012	0.011	0.011	0.011	1.202	0.011	0.937	80	458	100	14569	15200	-6.422	168	14401	172	15028	17300	1207178	9.941	11.432	0	0	0
4	2	9	"rimK"	"STM0875"	15270	43940	120	106	109	40	36	46	46	50	22	44	84	67	0	4451	4332	1900	43	68	68	437	1390	318	88	78	0	0.014	0.015	0.014	0.015	2.404	0.014	0.732	120	465	100	4443	4327	-6.191	60	4383	63	4264	13137	519821	2.682	2.802	0	0	0
4	3	9	"ybjF"	"STM0882"	15460	43930	110	152	151	32	21	45	45	46	12	26	97	96	0	8054	7675	1840	23	69	69	117	176	150	100	100	0	0.013	0.014	0.014	0.014	1.370	0.014	0.853	80	408	100	8092	7712	-6.222	107	7985	106	7606	12044	614019	8.750	42.943	0	0	0
4	4	9	"artP"	"STM0891"	15630	43930	110	1380	1350	270	20	43	43	51	48	94	100	100	0	10779	10520	1859	17	58	58	142	411	289	100	100	0	0.125	0.125	0.125	0.123	1.183	0.124	0.963	80	428	100	12058	11769	-3.003	1337	10721	1307	10462	107965	841628	27.063	25.251	0	0	0
4	5	9	""	"STM0896"	15820	43930	110	59	61	17	27	46	46	53	46	86	5	0	0	7448	7394	1591	21	61	61	141	400	283	100	100	0	0.002	0.002	0.002	0.002	2.434	0.002	0.217	80	467	100	7400	7348	-9.150	13	7387	15	7333	4849	591544	0.174	18.133	0	0	0
4	6	9	""	"STM0901"	16000	43930	110	68	73	22	30	50	50	57	46	80	16	0	0	7714	7276	2702	37	60	60	131	361	275	100	100	0	0.002	0.003	0.003	0.003	2.668	0.003	0.248	80	468	100	7672	7239	-8.732	18	7654	23	7216	5801	582075	0.348	19.792	0	0	0
4	7	9	""	"STM1035"	16180	43930	100	87	92	26	28	52	52	54	23	42	67	36	0	2038	2073	1173	56	52	52	80	216	270	100	100	0	0.018	0.020	0.021	0.019	1.788	0.018	0.388	80	398	100	2021	2061	-5.826	35	1986	40	2021	7368	165850	1.652	9.227	0	0	0
4	8	9	""	"STM1039"	16350	43930	100	114	115	28	24	50	50	53	27	50	90	62	0	3984	4280	1657	38	66	66	114	278	243	100	100	0	0.016	0.015	0.015	0.015	1.669	0.014	0.662	80	396	100	3982	4279	-5.936	64	3918	65	4214	9235	342418	2.296	14.986	0	0	0
4	9	9	"aceK"	"STM4185"	16520	43930	110	756	727	177	24	45	45	50	31	62	100	97	0	11282	11017	2473	22	66	66	156	464	297	100	100	0	0.063	0.062	0.063	0.060	1.267	0.062	0.959	80	465	100	11927	11633	-3.980	711	11216	682	10951	58159	881321	21.839	23.407	0	0	0
4	10	9	""	"STM4196"	16710	43930	110	71	74	22	29	46	46	50	28	56	40	8	0	5232	5515	2258	40	68	68	141	449	318	100	100	0	0.005	0.005	0.005	0.005	1.963	0.005	0.378	80	438	100	5189	5475	-7.690	25	5164	28	5447	5933	441239	0.857	11.969	0	0	0
4	11	9	""	"STM4200"	16880	43940	100	134	140	41	29	45	45	46	10	21	100	100	0	12621	12249	3650	29	67	67	81	61	75	100	100	0	0.007	0.008	0.007	0.008	1.413	0.007	0.799	80	391	100	12643	12277	-7.140	89	12554	95	12182	11162	979893	9.400	199.475	0	0	0
4	12	9	""	"STM4204"	17060	43930	110	90	91	30	32	45	45	47	12	25	90	75	0	3569	3705	1445	39	68	68	75	43	57	100	100	0	0.013	0.013	0.012	0.011	1.768	0.012	0.680	80	430	100	3546	3683	-6.282	45	3501	46	3637	7256	296390	3.667	84.419	0	0	0
4	13	9	"pduE"	"STM2042"	17240	43940	100	158	158	29	18	51	51	54	18	33	100	98	0	6796	6274	1447	23	71	71	81	64	79	100	100	0	0.016	0.017	0.017	0.017	1.316	0.016	0.823	80	420	100	6832	6310	-5.974	107	6725	107	6203	12602	501952	5.778	96.766	0	0	0
4	14	9	"pduV"	"STM2056"	17410	43940	100	101	106	28	26	57	57	59	16	27	90	75	0	4716	4487	1392	31	78	78	109	331	303	100	100	0	0.009	0.011	0.009	0.010	2.381	0.008	0.388	80	404	100	4682	4458	-6.720	44	4638	49	4409	8501	358937	2.938	13.227	0	0	0
4	15	9	"stfF"	"STM0199"	17600	43940	100	101	106	23	21	54	54	57	18	31	95	78	0	6824	7013	1554	22	79	79	93	85	91	100	100	0	0.007	0.007	0.007	0.007	1.540	0.007	0.677	80	360	100	6792	6986	-7.165	47	6745	52	6934	8516	561053	2.722	81.412	0	0	0
4	16	9	"thiH"	"STM4159"	17750	43930	110	380	385	83	21	58	58	73	58	79	100	98	0	14858	14425	2656	18	95	95	697	2527	362	100	96	0	0.022	0.023	0.022	0.023	1.317	0.022	0.909	80	399	100	15085	14657	-5.519	322	14763	327	14330	30795	1154025	5.379	5.433	0	0	0
4	17	9	"yojN"	"STM2269"	17930	43940	110	782	788	70	8	58	58	85	119	140	100	100	0	21127	21280	1746	8	105	105	827	2778	335	100	100	0	0.034	0.034	0.035	0.034	1.100	0.033	0.866	80	474	100	21746	21905	-4.860	724	21022	730	21175	63001	1702429	5.908	7.362	0	0	0
4	18	9	""	"STM4261"	18120	43940	100	109	113	31	27	53	53	74	122	164	1	0	0	647	679	330	48	90	90	360	1692	470	1	0	0	0.101	0.102	0.106	0.097	1.964	0.079	0.583	80	418	100	613	649	-3.314	56	557	60	589	9002	54335	0.320	0.189	0	0	0
4	19	9	"traP"	"PSLT082"	18300	43930	110	80	84	24	28	49	49	52	31	59	47	15	0	3616	3638	1614	44	84	84	131	380	290	100	100	0	0.009	0.010	0.008	0.008	1.959	0.009	0.284	80	454	100	3563	3589	-6.832	31	3532	35	3554	6723	291051	1.032	9.229	0	0	0
4	20	9	""	"STM1542"	18470	43940	100	106	115	40	34	50	50	53	27	50	87	51	0	2066	2330	1148	49	85	85	91	34	37	100	100	0	0.028	0.029	0.027	0.026	1.748	0.026	0.713	80	406	100	2037	2310	-5.145	56	1981	65	2245	9215	186410	2.296	65.853	0	0	0
4	21	9	""	"STM4309"	18640	43940	110	145	143	24	16	49	49	53	26	49	100	96	0	19700	19462	2493	12	82	82	334	1424	426	100	100	0	0.005	0.005	0.005	0.005	1.299	0.005	0.832	80	474	100	19714	19474	-7.675	96	19618	94	19380	11469	1556963	3.462	13.433	0	0	0
4	22	9	"adi"	"STM4296"	18840	43940	120	256	4146	13785	332	50	50	52	13	25	97	95	2	20337	19984	7274	36	81	81	332	1424	428	97	95	0	0.010	0.206	0.010	0.018	4.491	0.588	0.195	120	474	100	20462	23999	-6.620	206	20256	4096	19903	497499	2398120	314.923	13.801	0	0	0
4	23	9	"lpxO"	"STM4286"	19010	43930	110	662	626	174	27	51	51	54	24	44	100	98	0	7813	7640	2117	27	81	81	104	117	112	100	100	0	0.079	0.076	0.078	0.073	1.361	0.075	0.951	80	446	100	8343	8134	-3.662	611	7732	575	7559	50100	611163	23.833	64.410	0	0	0
4	24	9	"nrfC"	"STM4279"	19190	43940	110	64	68	17	25	52	52	53	12	22	50	25	0	775	1055	808	76	84	84	96	69	71	98	90	0	0.017	0.016	0.020	0.021	2.899	0.011	0.202	80	497	100	703	987	-5.848	12	691	16	971	5458	84408	1.250	13.899	0	0	0
4	1	10	"yafB"	"STM0255"	15110	44110	110	300	298	48	16	43	43	46	15	32	100	100	0	12599	12270	1905	15	65	65	209	887	424	100	100	0	0.021	0.021	0.021	0.021	1.151	0.021	0.943	80	455	100	12791	12460	-5.608	257	12534	255	12205	23857	981637	16.800	13.598	0	0	0
4	2	10	""	"STM0274"	15270	44100	110	181	185	27	14	46	46	49	16	32	100	100	0	20666	20689	1738	8	68	68	366	1236	337	100	100	0	0.007	0.007	0.007	0.007	1.202	0.007	0.907	80	415	100	20733	20760	-7.253	135	20598	139	20621	14763	1655134	8.500	16.443	0	0	0
4	3	10	""	"STM0282"	15450	44110	100	96	98	22	22	47	47	49	16	32	100	78	0	5488	5668	1365	24	74	74	371	1222	329	100	100	0	0.009	0.009	0.009	0.009	1.486	0.009	0.641	80	420	100	5463	5645	-6.788	49	5414	51	5594	7829	453424	3.063	4.335	0	0	0
4	4	10	""	"STM0288"	15620	44110	100	55	62	24	38	43	43	46	32	69	11	5	0	1655	1690	630	37	59	59	83	144	173	100	100	0	0.008	0.012	0.010	0.009	3.063	0.010	0.207	80	408	100	1608	1650	-7.055	12	1596	19	1631	4936	135209	0.500	11.160	0	0	0
4	5	10	""	"STM0297"	15790	44100	90	58	63	30	47	44	44	45	11	24	53	34	0	314	335	158	47	59	59	72	44	61	100	92	0	0.055	0.069	0.093	0.076	2.312	0.072	0.294	52	367	100	269	295	-4.187	14	255	19	276	3263	17414	1.636	5.977	0	0	0
4	6	10	"yafJ"	"STM0311"	15990	44110	100	353	353	115	32	49	49	55	71	129	100	93	0	3131	3107	1126	36	60	60	69	41	59	100	100	0	0.099	0.100	0.101	0.100	1.227	0.097	0.925	80	420	100	3375	3351	-3.337	304	3071	304	3047	28229	248542	4.197	74.098	0	0	0
4	7	10	"ycfJ"	"STM1212"	16150	44110	100	88	94	39	41	52	52	59	73	123	15	3	0	365	422	262	62	51	51	67	83	123	98	86	0	0.115	0.113	0.105	0.104	1.813	0.103	0.362	80	426	100	350	413	-3.125	36	314	42	371	7558	33791	0.479	4.277	0	0	0
4	8	10	"ycfX"	"STM1220"	16350	44110	110	640	610	157	25	51	51	54	21	38	100	100	0	10275	9654	2339	24	62	62	89	196	220	100	100	0	0.058	0.058	0.059	0.057	1.156	0.059	0.970	80	474	100	10802	10151	-4.116	589	10213	559	9592	48805	772343	26.476	48.801	0	0	0
4	9	10	""	"STM1236"	16510	44110	100	83	88	27	30	45	45	49	30	61	66	18	0	492	492	146	29	58	58	106	288	271	82	15	0	0.088	0.099	0.087	0.091	1.859	0.091	0.539	80	394	100	472	477	-3.514	38	434	43	434	7033	39398	1.300	1.340	0	0	0
4	10	10	""	"STM1253"	16690	44110	110	106	116	51	43	44	44	45	10	22	98	93	0	737	825	438	53	57	57	67	36	53	100	100	0	0.091	0.094	0.087	0.086	1.533	0.090	0.757	80	503	100	742	840	-3.455	62	680	72	768	9272	65976	7.100	21.056	0	0	0
4	11	10	"yoaG"	"STM1272"	16890	44110	110	56	58	19	32	43	43	44	9	20	57	38	0	459	501	202	40	56	56	59	19	32	100	100	0	0.032	0.034	0.041	0.034	2.610	0.032	0.225	80	475	100	416	460	-4.954	13	403	15	445	4629	40100	1.556	23.263	0	0	0
4	12	10	""	"STM1276"	17060	44110	110	101	101	30	29	42	42	43	9	20	96	90	0	598	575	189	32	55	55	59	20	33	100	100	0	0.109	0.113	0.115	0.103	1.638	0.113	0.783	80	478	100	602	579	-3.202	59	543	59	520	8109	45993	6.444	25.800	0	0	0
4	13	10	"rstB"	"STM1471"	17250	44120	110	160	162	35	21	44	44	45	11	24	100	100	0	13533	13115	2893	22	56	56	66	54	81	100	100	0	0.009	0.009	0.009	0.009	1.239	0.009	0.906	80	454	100	13593	13177	-6.860	116	13477	118	13059	12945	1049221	10.636	241.648	0	0	0
4	14	10	"ydgH"	"STM1478"	17410	44100	110	2016	1919	342	17	48	48	63	97	153	100	100	0	11720	11497	1488	12	61	61	176	657	373	100	100	0	0.169	0.164	0.168	0.161	1.180	0.162	0.968	80	438	100	13627	13307	-2.567	1968	11659	1871	11436	153535	919755	19.134	17.231	0	0	0
4	15	10	"ynfM"	"STM1486"	17590	44110	110	249	252	55	21	49	49	65	97	149	95	55	0	17565	16983	3029	17	63	63	202	679	336	100	100	0	0.011	0.012	0.012	0.012	1.298	0.012	0.670	80	433	100	17702	17123	-6.451	200	17502	203	16920	20120	1358650	1.928	24.714	0	0	0
4	16	10	""	"STM1493"	17760	44110	120	2450	2286	613	26	56	56	61	38	62	98	98	0	13091	12422	2979	23	75	75	299	1517	507	98	97	0	0.184	0.181	0.182	0.173	1.417	0.180	0.973	120	497	100	15410	14577	-2.443	2394	13016	2230	12347	274354	1490638	58.553	7.991	0	0	0
4	17	10	"ynfD"	"STM1500"	17940	44120	110	382	395	146	36	57	57	68	81	119	98	92	0	1065	1074	375	34	79	79	142	572	402	90	22	0	0.330	0.340	0.347	0.335	1.281	0.336	0.908	80	434	100	1311	1333	-1.601	325	986	338	995	31612	85885	4.037	1.629	0	0	0
4	18	10	"udg"	"STM2080"	18110	44110	110	823	826	116	14	53	53	58	45	77	100	100	0	16311	16516	2493	15	71	71	119	248	208	100	100	0	0.047	0.047	0.047	0.047	1.102	0.046	0.974	80	455	100	17010	17218	-4.399	770	16240	773	16445	66057	1321274	17.067	66.117	0	0	0
4	19	10	""	"STM2787"	18290	44110	100	160	155	45	29	48	48	52	33	63	95	78	0	970	953	300	31	66	66	106	203	191	100	97	0	0.124	0.121	0.122	0.116	1.329	0.120	0.885	80	420	100	1016	994	-3.013	112	904	107	887	12422	76202	3.121	4.172	0	0	0
4	20	10	"gabT"	"STM2792"	18460	44110	110	8066	7731	1701	22	48	48	60	75	125	100	100	0	11118	10681	2044	19	68	68	87	111	127	100	100	0	0.726	0.724	0.730	0.713	1.113	0.726	0.984	80	453	100	19068	18296	-0.463	8018	11050	7683	10613	618487	854440	102.280	95.441	0	0	0
4	21	10	"mobA"	"STM3994"	18640	44120	100	235	239	48	20	50	50	62	76	122	98	80	0	5947	5712	1207	21	71	71	132	547	414	100	100	0	0.031	0.034	0.033	0.033	1.207	0.033	0.927	80	399	100	6061	5830	-4.989	185	5876	189	5641	19080	456971	2.329	10.201	0	0	0
4	22	10	""	"STM4014"	18830	44110	120	87	91	26	28	50	50	52	12	23	90	74	0	6424	5957	1916	32	72	72	99	181	182	100	100	0	0.006	0.007	0.007	0.006	1.884	0.007	0.624	120	493	100	6389	5926	-7.424	37	6352	41	5885	10942	714801	3.250	32.365	0	0	0
4	23	10	""	"STM4033"	19010	44110	100	60	62	15	24	50	50	51	11	21	47	23	0	113	133	80	60	71	71	74	35	47	63	27	0	0.238	0.194	0.255	0.276	3.149	0.128	0.206	80	390	100	52	74	-2.070	10	42	12	62	4963	10671	1.000	1.686	-50	0	0
4	24	10	""	"STM4054"	19180	44110	110	75	76	17	22	50	50	51	12	23	77	50	0	2448	2634	1047	39	68	68	73	28	38	100	100	0	0.011	0.010	0.011	0.009	1.966	0.009	0.418	80	484	100	2405	2592	-6.573	25	2380	26	2566	6064	210723	2.083	91.464	0	0	0
4	1	11	""	"STM2943"	15100	44270	110	156	155	30	19	43	43	44	12	27	100	100	0	9830	9775	1454	14	62	62	93	136	146	100	100	0	0.012	0.012	0.011	0.011	1.281	0.011	0.824	80	520	100	9881	9825	-6.434	113	9768	112	9713	12371	781966	9.250	71.191	0	0	0
4	2	11	""	"STM2955"	15280	44290	100	86	103	75	72	45	45	49	28	57	67	30	0	667	776	443	57	66	66	122	260	213	91	63	0	0.068	0.082	0.065	0.063	2.137	0.081	0.425	80	404	100	642	768	-3.874	41	601	58	710	8212	62083	1.929	2.515	0	0	0
4	3	11	"yqcC"	"STM2965"	15440	44290	100	85	97	47	48	45	45	48	19	39	83	51	0	335	374	196	52	73	73	97	84	86	90	76	0	0.153	0.173	0.161	0.155	1.942	0.149	0.538	80	416	100	302	353	-2.711	40	262	52	301	7760	29890	2.579	3.298	0	0	0
4	4	11	"fucO"	"STM2973"	15630	44280	110	374	364	73	20	43	43	45	14	31	100	100	0	14113	13584	2584	19	67	67	108	166	153	100	100	0	0.024	0.024	0.024	0.023	1.182	0.024	0.952	80	479	100	14377	13838	-5.407	331	14046	321	13517	29110	1086694	22.786	81.181	0	0	0
4	5	11	"fucK"	"STM2977"	15810	44280	110	163	167	40	23	43	43	45	11	24	100	100	0	5385	5307	655	12	61	61	92	126	136	100	100	0	0.023	0.024	0.022	0.023	1.348	0.023	0.848	80	492	100	5444	5370	-5.471	120	5324	124	5246	13362	424526	11.091	41.389	0	0	0
4	6	11	"csdA"	"STM2984"	15990	44280	110	258	270	72	26	48	48	53	69	130	98	93	0	4248	4138	778	18	63	63	77	47	61	100	100	0	0.050	0.054	0.055	0.053	1.291	0.054	0.897	80	439	100	4395	4297	-4.317	210	4185	222	4075	21639	331025	3.145	86.404	0	0	0
4	7	11	"yqhE"	"STM3165"	16150	44290	110	6273	6128	1023	16	52	52	88	192	218	100	100	0	9712	9697	1616	16	62	62	160	521	325	100	100	0	0.645	0.631	0.636	0.631	1.143	0.624	0.959	80	462	100	15871	15711	-0.633	6221	9650	6076	9635	490258	775783	31.458	18.305	0	0	0
4	8	11	""	"STM3175"	16350	44290	110	158	167	53	31	49	49	81	177	218	16	0	0	2047	2202	784	35	56	56	140	492	351	100	97	0	0.055	0.055	0.056	0.053	1.469	0.051	0.804	80	475	100	2100	2264	-4.191	109	1991	118	2146	13325	176185	0.486	4.191	0	0	0
4	9	11	"STMF1.5"	"Not LT2a91"	16520	44280	100	58	61	19	31	43	43	45	12	26	51	32	0	68	73	23	31	51	51	55	27	49	30	7	0	0.882	0.818	0.776	0.809	2.593	0.911	0.364	80	418	100	32	40	-0.181	15	17	18	22	4860	5855	1.333	0.667	-50	0	0
4	10	11	"yfiO"	"STM2663"	16700	44290	110	537	519	136	26	44	44	45	10	22	100	100	0	3298	3117	802	25	55	55	63	33	52	100	100	0	0.152	0.155	0.153	0.154	1.204	0.154	0.944	80	466	100	3736	3537	-2.718	493	3243	475	3062	41540	249394	47.400	92.545	0	0	0
4	11	11	""	"STM2680"	16880	44290	110	120	123	33	26	43	43	44	11	25	100	96	0	2423	2406	865	35	56	56	65	39	60	100	100	0	0.033	0.034	0.032	0.034	1.526	0.031	0.753	80	466	100	2444	2430	-4.942	77	2367	80	2350	9841	192473	7.182	60.026	0	0	0
4	12	11	""	"STM2690"	17060	44290	110	179	192	56	29	43	43	50	52	104	100	85	0	3421	3687	1022	27	57	57	99	367	370	100	100	0	0.040	0.041	0.040	0.040	1.253	0.040	0.880	80	453	100	3500	3779	-4.628	136	3364	149	3630	15387	294977	2.731	9.777	0	0	0
4	13	11	"ybbN"	"STM0504"	17230	44290	110	1094	1064	165	15	45	45	49	24	48	100	100	0	8398	8291	1119	13	59	59	96	231	240	100	100	0	0.126	0.124	0.123	0.123	1.123	0.121	0.964	80	454	100	9388	9251	-2.991	1049	8339	1019	8232	85082	663272	42.292	35.476	0	0	0
4	14	11	"allA"	"STM0515"	17410	44290	110	211	211	46	21	47	47	57	80	140	96	55	0	6895	6654	1312	19	60	60	134	426	317	100	100	0	0.024	0.025	0.025	0.024	1.253	0.024	0.779	80	492	100	6999	6758	-5.381	164	6835	164	6594	16882	532342	1.925	15.305	0	0	0
4	15	11	""	"STM0520"	17590	44290	100	72	73	14	19	47	47	51	36	70	23	0	0	4717	4712	1140	24	61	61	92	138	150	100	100	0	0.005	0.006	0.006	0.005	1.976	0.005	0.459	80	420	100	4681	4677	-7.541	25	4656	26	4651	5802	376930	0.611	33.478	0	0	0
4	16	11	"ybbY"	"STM0524"	17760	44290	100	123	127	31	24	52	52	54	21	38	97	87	0	15355	15518	2659	17	65	65	77	71	92	100	100	0	0.005	0.005	0.005	0.004	1.619	0.005	0.757	80	390	100	15361	15528	-7.751	71	15290	75	15453	10194	1241429	3.476	217.479	0	0	0
4	17	11	"ylbE"	"STM0530"	17940	44290	110	87	98	55	56	54	54	56	20	35	80	33	0	6193	6353	1616	25	66	66	80	96	120	100	100	0	0.005	0.007	0.005	0.005	2.182	0.007	0.313	80	465	100	6160	6331	-7.537	33	6127	44	6287	7830	508233	2.100	65.344	0	0	0
4	18	11	"cysS"	"STM0537"	18130	44290	110	1077	1114	178	15	50	50	52	19	36	100	100	0	15057	15520	2159	13	63	63	82	118	143	100	100	0	0.068	0.069	0.069	0.069	1.113	0.068	0.966	80	493	100	16021	16521	-3.868	1027	14994	1064	15457	89142	1241600	55.895	130.831	0	0	0
4	19	11	"yohJ"	"STM2181"	18310	44290	100	70	71	17	23	44	44	46	10	21	83	65	0	960	895	258	28	59	59	68	64	94	100	100	0	0.029	0.032	0.029	0.027	2.186	0.030	0.493	80	416	100	927	863	-5.115	26	901	27	836	5645	71565	2.500	12.922	0	0	0
4	20	11	"galS"	"STM2191"	18470	44290	100	170	175	34	19	46	46	51	50	98	100	78	0	8565	8504	1320	15	57	57	72	70	97	100	100	0	0.015	0.015	0.015	0.015	1.244	0.015	0.888	80	390	100	8632	8576	-6.100	124	8508	129	8447	13978	680319	2.480	120.457	0	0	0
4	21	11	"lysP"	"STM2200"	18660	44290	120	655	619	253	40	48	48	50	15	30	100	98	0	15509	14373	5995	41	61	61	73	50	68	100	100	0	0.039	0.040	0.040	0.039	1.541	0.039	0.963	120	492	100	16055	14883	-4.670	607	15448	571	14312	74237	1724792	37.933	286.000	0	0	0
4	22	11	"yejH"	"STM2223"	18830	44290	110	226	222	42	18	49	49	51	12	23	100	100	0	15645	14898	3178	21	62	62	88	112	127	100	100	0	0.011	0.012	0.012	0.012	1.207	0.011	0.920	80	392	100	15760	15009	-6.460	177	15583	173	14836	17765	1191842	14.250	132.232	0	0	0
4	23	11	""	"STM2231"	19010	44280	100	54	54	14	25	49	49	49	11	22	31	12	0	65	83	45	54	58	58	78	93	119	8	1	0	0.714	0.200	0.750	0.626	5.266	0.026	0.009	80	430	100	12	30	-0.485	5	7	5	25	4303	6631	0.455	0.054	-50	0	0
4	24	11	""	"STM2240"	19190	44280	100	315	312	49	15	49	49	49	11	22	100	100	0	10901	10859	1464	13	55	55	59	26	44	100	100	0	0.025	0.024	0.024	0.024	1.199	0.024	0.924	80	452	100	11112	11067	-5.350	266	10846	263	10804	24956	868717	23.909	415.385	0	0	0
4	1	12	"phoP"	"STM1231"	15100	44470	110	4982	4796	1455	30	42	42	46	22	47	100	100	0	6178	5969	1492	24	60	60	67	29	43	100	100	0	0.807	0.805	0.815	0.779	1.204	0.823	0.974	80	520	100	11058	10663	-0.309	4940	6118	4754	5909	383675	477527	215.909	203.517	0	0	0
4	2	12	"phoP"	"STM1231"	15270	44460	110	6282	6109	1493	24	44	44	73	148	202	100	100	0	7781	7635	1603	20	61	61	97	144	148	100	100	0	0.808	0.801	0.810	0.790	1.143	0.808	0.974	80	498	100	13958	13639	-0.308	6238	7720	6065	7574	488739	610761	40.784	52.347	0	0	0
4	3	12	"phoQ"	"STM1230"	15450	44470	100	482	461	150	32	45	45	76	160	210	96	71	0	3231	3119	961	30	69	69	115	157	136	100	100	0	0.138	0.136	0.137	0.134	1.300	0.132	0.832	80	420	100	3599	3466	-2.855	437	3162	416	3050	36846	249508	2.406	19.134	0	0	0
4	4	12	"phoQ"	"STM1230"	15630	44460	110	1925	1811	509	28	45	45	53	35	66	100	100	0	14070	13014	3057	23	69	69	133	243	182	100	100	0	0.134	0.136	0.136	0.133	1.233	0.136	0.962	80	446	100	15881	14711	-2.897	1880	14001	1766	12945	144857	1041112	50.229	53.008	0	0	0
4	5	12	"phoQ"	"STM1230"	15810	44460	110	474	468	89	19	43	43	50	34	68	100	100	0	3085	3017	550	18	59	59	113	226	200	100	100	0	0.142	0.144	0.143	0.143	1.195	0.143	0.955	80	480	100	3457	3383	-2.812	431	3026	425	2958	37476	241368	12.294	12.850	0	0	0
4	6	12	"hupA"	"STM4170"	15990	44460	110	3413	3349	1411	42	42	42	47	22	46	100	100	0	1394	1397	462	33	56	56	65	29	44	100	100	0	2.519	2.466	2.487	2.329	1.278	2.594	0.969	80	466	100	4709	4648	1.333	3371	1338	3307	1341	267934	111761	150.091	45.931	0	0	0
4	7	12	"sopB"	"STM1091"	16160	44460	110	9300	8922	1402	15	45	45	95	261	274	100	100	0	15648	15331	2069	13	58	58	141	418	296	100	100	0	0.594	0.581	0.584	0.578	1.104	0.577	0.974	80	465	100	24845	24150	-0.752	9255	15590	8877	15273	713743	1226492	33.820	36.340	0	0	0
4	8	12	"pipC"	"STM0375"	16350	44460	110	4094	4078	1043	25	46	46	93	236	253	100	100	0	3500	3464	764	22	55	55	128	354	276	100	100	0	1.175	1.183	1.189	1.171	1.136	1.193	0.973	80	496	100	7493	7441	0.233	4048	3445	4032	3409	326260	277097	16.886	9.424	0	0	0
4	9	12	"pipC"	"STM0375"	16530	44470	100	4423	4399	907	20	46	46	64	77	120	100	100	0	3775	3742	658	17	50	50	72	76	105	100	100	0	1.175	1.179	1.188	1.171	1.110	1.197	0.975	80	418	100	8102	8045	0.233	4377	3725	4353	3692	351954	299332	56.299	48.289	0	0	0
4	10	12	"ssrB"	"STM1391"	16700	44460	110	843	875	420	48	46	46	49	18	36	100	100	0	2947	3050	1429	46	56	56	64	37	57	100	100	0	0.276	0.277	0.277	0.272	1.258	0.277	0.956	80	453	100	3688	3823	-1.859	797	2891	829	2994	69974	244025	45.889	80.703	0	0	0
4	11	12	"ssrB"	"STM1391"	16880	44460	110	2045	1993	394	19	47	47	50	19	38	100	100	0	7893	7572	1253	16	60	60	77	62	80	100	100	0	0.255	0.259	0.262	0.257	1.133	0.258	0.972	80	452	100	9831	9458	-1.971	1998	7833	1946	7512	159443	605789	102.263	120.887	0	0	0
4	12	12	"ssrB"	"STM1391"	17050	44460	110	2313	2281	320	14	48	48	85	179	210	100	100	0	8454	8409	914	10	59	59	212	696	328	100	100	0	0.270	0.267	0.269	0.266	1.104	0.263	0.974	80	465	100	10660	10583	-1.890	2265	8395	2233	8350	182498	672750	12.268	11.777	0	0	0
4	13	12	"lrp"	"STM0959"	17240	44470	100	2211	2117	544	25	49	49	90	186	206	100	100	0	6879	6571	1421	21	60	60	230	728	316	100	100	0	0.317	0.318	0.321	0.313	1.152	0.319	0.967	80	430	100	8981	8579	-1.657	2162	6819	2068	6511	169336	525665	10.898	8.710	0	0	0
4	14	12	"lrp"	"STM0959"	17420	44470	110	2094	2022	500	24	47	47	53	35	66	100	100	0	6786	6280	1473	23	59	59	80	83	103	100	100	0	0.304	0.317	0.319	0.315	1.162	0.314	0.973	80	453	100	8774	8196	-1.716	2047	6727	1975	6221	161749	502382	56.257	74.699	0	0	0
4	15	12	"gyrA"	"STM2272"	17590	44470	100	284	288	67	23	43	43	46	20	43	100	100	0	3070	3053	680	22	59	59	65	34	52	100	100	0	0.080	0.082	0.083	0.081	1.194	0.080	0.919	80	408	100	3252	3239	-3.643	241	3011	245	2994	23035	244257	12.100	87.882	0	0	0
4	16	12	"gyrA"	"STM2272"	17770	44460	110	1078	1055	272	25	45	45	47	20	42	100	100	0	12285	12237	3493	28	61	61	70	39	55	100	100	0	0.085	0.083	0.083	0.083	1.150	0.081	0.976	80	467	100	13257	13186	-3.565	1033	12224	1010	12176	84373	978920	50.400	311.974	0	0	0
4	17	12	"csrA"	"STM2826"	17950	44460	110	857	923	477	51	46	46	48	13	27	100	100	0	775	827	356	43	59	59	65	30	46	100	100	0	1.133	1.142	1.145	1.083	1.370	1.203	0.889	80	454	100	1527	1645	0.180	811	716	877	768	73871	66123	67.308	25.400	0	0	0
4	18	12	"csrA"	"STM2826"	18120	44470	100	711	790	436	55	47	47	49	13	26	100	100	0	632	715	484	67	60	60	67	62	92	100	100	0	1.161	1.134	1.197	1.140	1.415	1.046	0.820	80	426	100	1236	1398	0.215	664	572	743	655	63231	57235	57.000	10.452	0	0	0
4	19	12	"yhhP"	"STM3578"	18310	44470	90	54	60	24	40	44	44	47	13	27	48	25	0	273	316	214	67	58	58	63	28	44	100	92	0	0.047	0.062	0.085	0.061	3.138	0.072	0.427	52	346	100	225	274	-4.426	10	215	16	258	3123	16415	1.000	9.036	0	0	0
4	20	12	"yhhP"	"STM3578"	18470	44460	100	62	65	19	29	43	43	44	10	22	76	46	0	436	467	233	49	55	55	58	24	41	100	100	0	0.050	0.053	0.055	0.050	2.137	0.053	0.463	80	428	100	400	434	-4.326	19	381	22	412	5233	37328	2.100	17.042	0	0	0
4	21	12	"yhhP"	"STM3578"	18640	44470	100	78	78	24	30	44	44	45	11	24	85	71	0	658	720	320	44	57	57	61	19	31	100	100	0	0.057	0.051	0.056	0.048	1.820	0.050	0.630	80	388	100	635	697	-4.144	34	601	34	663	6267	57593	3.000	34.684	0	0	0
4	22	12	"topA"	"STM1714"	18830	44460	120	3981	3688	1002	27	48	48	50	13	26	99	99	0	22639	20771	5638	27	61	61	78	94	120	99	99	0	0.174	0.176	0.173	0.164	1.647	0.174	0.976	120	498	100	26511	24350	-2.521	3933	22578	3640	20710	442584	2492539	279.846	220.138	0	0	0
4	23	12	"topA"	"STM1714"	19000	44470	110	138	141	40	28	47	47	49	14	28	98	97	0	544	572	182	31	58	58	68	82	120	100	100	0	0.187	0.183	0.181	0.174	1.481	0.162	0.742	80	455	100	577	608	-2.417	91	486	94	514	11262	45786	6.571	6.146	0	0	0
4	24	12	"fur"	"STM0693"	19180	44460	110	414	479	298	62	48	48	50	12	24	100	100	0	1920	2261	1218	53	55	55	59	20	33	100	100	0	0.196	0.195	0.188	0.185	1.378	0.198	0.849	80	524	100	2231	2637	-2.349	366	1865	431	2206	38291	180901	35.750	110.100	0	0	0
4	1	13	"ctrl-buffer"	"ctrl-buffer"	15090	44640	110	56	62	28	45	41	41	43	14	32	50	20	0	77	119	146	122	58	58	65	27	41	40	18	0	0.789	0.344	0.588	0.623	3.156	0.167	0.476	80	553	100	34	82	-0.341	15	19	21	61	4984	9559	1.357	2.000	0	0	0
4	2	13	"ctrl-buffer"	"ctrl-buffer"	15260	44680	50	52	55	16	29	42	42	44	10	22	50	33	0	81	81	28	34	57	57	64	22	34	58	25	0	0.417	0.542	0.889	0.684	3.057	0.381	0.532	12	104	100	34	37	-1.263	10	24	13	24	663	969	1.100	0.773	0	0	0
4	3	13	"ctrl-buffer"	"ctrl-buffer"	15450	44640	100	42	44	13	29	41	41	43	10	23	20	8	0	58	62	21	33	59	59	65	27	41	10	2	0	-1.000	1.000	0.750	0.718	2.831	0.143	0.038	80	404	100	0	6	Error	1	-1	3	3	3517	4991	0.100	-0.111	-50	0	0
4	4	13	"ctrl-buffer"	"ctrl-buffer"	15620	44630	120	50	55	20	36	43	43	47	30	63	11	2	0	80	99	76	76	62	62	84	139	165	5	2	0	0.389	0.324	0.617	0.532	4.008	0.052	0.070	120	525	100	25	49	-1.363	7	18	12	37	6603	11924	0.267	0.108	0	0	0
4	5	13	"ctrl-buffer"	"ctrl-buffer"	15810	44640	100	44	47	12	25	43	43	45	14	31	17	6	0	57	63	25	39	57	57	68	86	126	2	0	0	100000.000	0.667	0.500	0.563	4.343	0.021	0.021	80	424	100	1	10	16.610	1	0	4	6	3745	5022	0.143	-0.058	-50	0	0
4	6	13	"ctrl-buffer"	"ctrl-buffer"	15990	44640	100	52	208	847	407	40	40	43	16	37	36	16	0	61	145	481	331	51	51	57	22	38	22	10	0	1.200	1.787	1.241	1.165	3.658	1.785	0.943	80	420	100	22	262	0.263	12	10	168	94	16677	11565	10.313	4.000	-50	0	0
4	7	13	"ctrl-buffer"	"ctrl-buffer"	16160	44640	100	46	51	19	37	40	40	53	185	349	0	0	0	68	80	42	52	53	53	65	133	204	2	0	0	0.400	0.407	0.616	0.484	4.208	0.142	0.090	80	424	100	21	38	-1.322	6	15	11	27	4041	6396	-0.011	0.113	-50	0	0
4	8	13	"ctrl-buffer"	"ctrl-buffer"	16320	44630	70	47	49	12	24	43	43	44	11	25	34	9	0	71	82	43	52	56	56	63	29	46	25	12	0	0.267	0.231	0.395	0.515	3.663	0.141	0.174	32	231	100	19	32	-1.907	4	15	6	26	1577	2622	0.455	0.655	0	0	0
4	9	13	"ctrl-buffer"	"ctrl-buffer"	16520	44640	100	53	56	18	32	44	44	93	494	531	0	0	0	51	59	26	44	47	47	88	307	348	0	0	0	2.250	1.000	1.367	1.439	4.059	1.619	0.973	80	452	100	13	24	1.170	9	4	12	12	4463	4732	-0.075	-0.094	-50	0	0
4	10	13	"ctrl-buffer"	"ctrl-buffer"	16700	44640	100	48	49	16	32	42	42	45	14	31	26	7	0	51	54	16	29	45	45	51	23	45	7	3	0	1.000	0.778	1.333	1.473	3.257	0.537	0.102	80	432	100	12	16	0.000	6	6	7	9	3935	4327	0.286	0.130	-50	0	0
4	11	13	"ctrl-buffer"	"ctrl-buffer"	16880	44640	100	53	54	13	24	44	44	46	14	30	30	10	0	75	79	27	34	51	51	58	28	48	38	8	0	0.375	0.357	0.500	0.516	3.183	0.285	0.229	80	420	100	33	38	-1.415	9	24	10	28	4284	6353	0.571	0.750	-50	0	0
4	12	13	"ctrl-buffer"	"ctrl-buffer"	17050	44640	100	47	50	14	28	44	44	52	104	200	0	0	0	53	70	65	92	53	53	74	264	356	1	1	0	100000.000	0.353	0.728	0.680	3.986	0.093	0.062	80	420	100	3	23	16.610	3	0	6	17	3965	5610	-0.019	-0.015	-50	0	0
4	13	13	"ctrl-buffer"	"ctrl-buffer"	17230	44640	100	42	44	9	20	41	41	43	10	23	16	6	0	54	65	47	72	54	54	57	15	26	18	8	0	100000.000	0.273	0.500	0.556	3.478	0.099	0.077	80	430	100	1	14	16.610	1	0	3	11	3487	5228	0.100	0.533	-50	0	0
4	14	13	"ctrl-buffer"	"ctrl-buffer"	17410	44640	100	48	49	14	28	41	41	43	11	25	28	11	0	64	93	155	166	55	55	64	134	209	3	2	0	0.778	0.211	0.730	0.676	4.442	0.066	0.184	80	420	100	16	46	-0.363	7	9	8	38	3929	7449	0.545	0.216	-50	0	0
4	15	13	"ctrl-buffer"	"ctrl-buffer"	17590	44640	100	44	44	8	18	41	41	43	14	32	8	0	0	57	60	18	30	56	56	62	38	61	6	0	0	3.000	0.750	0.500	0.608	3.102	0.291	0.237	80	408	100	4	7	1.585	3	1	3	4	3531	4815	0.071	-0.053	-50	0	0
4	16	13	"ctrl-buffer"	"ctrl-buffer"	17760	44640	100	44	45	10	22	41	41	43	14	32	16	2	0	57	66	32	48	59	59	66	41	62	7	1	0	-1.500	0.571	0.455	0.470	2.945	0.240	0.425	80	420	100	1	11	Error	3	-2	4	7	3591	5309	0.143	0.000	-50	0	0
4	17	13	"ctrl-buffer"	"ctrl-buffer"	17940	44640	100	46	47	11	23	41	41	42	10	23	30	13	0	60	65	21	32	58	58	62	20	32	17	8	0	2.500	0.857	0.833	0.802	3.488	0.115	0.029	80	432	100	7	13	1.322	5	2	6	7	3738	5195	0.500	0.150	-50	0	0
4	18	13	"ctrl-buffer"	"ctrl-buffer"	18120	44640	100	44	46	11	23	43	43	44	10	22	23	7	0	57	68	34	50	59	59	62	16	25	17	11	0	-0.500	0.333	0.743	0.648	3.639	0.093	0.034	80	420	100	-1	12	Error	1	-2	3	9	3694	5449	0.200	0.375	-50	0	0
4	19	13	"ctrl-buffer"	"ctrl-buffer"	18300	44640	100	54	55	13	23	45	45	47	15	31	31	5	0	63	66	18	27	59	59	61	18	29	15	6	0	2.250	1.429	1.373	1.402	3.552	0.130	0.023	80	464	100	13	17	1.170	9	4	10	7	4390	5304	0.533	0.278	-50	0	0
4	20	13	"ctrl-buffer"	"ctrl-buffer"	18500	44670	70	63	69	26	37	45	45	48	16	33	53	34	0	73	87	42	48	56	56	59	18	30	46	31	0	1.059	0.774	1.303	0.978	4.333	0.825	0.398	32	216	100	35	55	0.082	18	17	24	31	2217	2786	1.313	1.556	0	0	0
4	21	13	"ctrl-buffer"	"ctrl-buffer"	18650	44640	100	53	62	42	67	44	44	46	13	28	38	17	0	53	69	50	72	52	52	54	14	25	22	16	0	9.000	1.059	1.318	1.150	3.927	0.821	0.407	80	417	100	10	35	3.170	9	1	18	17	4944	5520	1.231	1.071	-50	0	0
4	22	13	"ctrl-buffer"	"ctrl-buffer"	18830	44640	100	52	54	14	25	46	46	47	12	25	26	8	0	61	66	25	37	55	55	57	12	21	32	11	0	1.000	0.727	0.727	0.773	3.485	1.607	0.306	80	442	100	12	19	0.000	6	6	8	11	4304	5272	0.583	0.750	-50	0	0
4	23	13	"ctrl-buffer"	"ctrl-buffer"	19020	44620	60	52	58	19	32	49	49	50	13	26	31	18	0	68	75	25	33	55	55	59	13	22	46	28	0	0.231	0.450	0.908	0.770	3.255	0.533	0.263	32	172	100	16	29	-2.115	3	13	9	20	1846	2393	0.615	1.231	0	0	0
4	24	13	"ctrl-buffer"	"ctrl-buffer"	19190	44640	100	57	59	17	28	46	46	49	15	30	32	12	0	60	66	21	31	56	56	59	17	28	20	7	0	2.750	1.300	1.000	1.167	4.307	1.217	0.232	80	478	100	15	23	1.459	11	4	13	10	4705	5297	0.667	0.412	-50	0	0
4	1	14	""	"STM1553"	15100	44830	100	91	102	38	37	41	41	42	10	23	100	95	0	5425	5352	1286	24	60	60	64	18	28	100	100	0	0.009	0.012	0.010	0.010	1.830	0.009	0.455	80	489	100	5415	5353	-6.746	50	5365	61	5292	8135	428143	6.000	293.778	0	0	0
4	2	14	""	"STM3783"	15280	44840	120	89	123	267	217	40	40	42	9	21	95	89	0	739	739	367	49	57	57	61	19	31	100	100	0	0.072	0.122	0.075	0.080	1.981	0.189	0.168	120	612	100	731	765	-3.799	49	682	83	682	14703	88689	9.000	35.684	0	0	0
4	3	14	""	"STM2242"	15460	44820	120	71	71	17	23	40	40	41	9	21	88	75	0	2380	2267	1039	45	57	57	61	21	34	100	100	0	0.013	0.014	0.014	0.014	1.939	0.012	0.591	120	573	100	2354	2241	-6.228	31	2323	31	2210	8462	271982	3.333	105.048	0	0	0
4	4	14	"yfiM"	"STM2653"	15640	44830	100	150	151	31	20	41	41	43	13	30	100	100	0	3687	3359	943	28	59	59	63	23	36	100	100	0	0.030	0.033	0.033	0.033	1.362	0.032	0.872	80	423	100	3737	3410	-5.057	109	3628	110	3300	12048	268732	8.308	143.304	0	0	0
4	5	14	"oxyS"	"STM4124"	15810	44830	120	61	66	27	40	42	42	43	10	23	71	44	0	91	113	85	75	55	55	60	24	40	65	40	0	0.528	0.414	0.500	0.462	2.840	0.214	0.279	120	599	100	55	82	-0.922	19	36	24	58	7899	13590	2.300	2.208	0	0	0
4	6	14	""	"STM4302"	15990	44820	110	58	62	30	48	41	41	42	10	23	62	37	0	1661	1659	655	39	54	54	62	32	51	100	100	0	0.011	0.013	0.013	0.011	2.699	0.011	0.208	80	517	100	1624	1626	-6.563	17	1607	21	1605	4984	132680	2.000	49.906	0	0	0
4	7	14	"ssaT"	"STM1421"	16180	44820	110	68	83	48	57	40	40	41	9	21	77	60	0	2124	3438	3617	105	52	52	60	31	51	100	100	0	0.014	0.013	0.014	0.015	2.804	0.012	0.733	80	509	100	2100	3429	-6.209	28	2072	43	3386	6619	275047	4.667	108.968	0	0	0
4	8	14	"nrdI"	"STM2806"	16340	44820	100	51	68	45	66	41	41	43	10	23	46	31	0	239	940	1472	156	47	47	51	21	41	91	82	0	0.052	0.030	0.035	0.057	3.891	0.028	0.792	80	466	100	202	920	-4.263	10	192	27	893	5437	75228	2.500	42.333	0	0	0
4	9	14	"sipA"	"STM2882"	16520	44820	110	1541	2954	3043	103	43	43	86	454	527	93	75	0	2520	4336	4105	94	47	47	82	284	346	98	91	0	0.606	0.679	0.685	0.660	1.469	0.728	0.905	80	536	100	3971	7200	-0.723	1498	2473	2911	4289	236281	346864	6.317	14.979	0	0	0
4	10	14	"dctA"	"STM3614"	16710	44820	110	2796	2722	618	22	44	44	49	26	53	100	100	0	15071	14514	2545	17	48	48	61	55	90	100	100	0	0.183	0.185	0.186	0.179	1.212	0.185	0.978	80	522	100	17775	17144	-2.449	2752	15023	2678	14466	217783	1161126	102.808	262.782	0	0	0
4	11	14	"aroB"	"STM3486"	16880	44820	100	89	149	154	103	44	44	47	23	48	71	48	0	360	874	1129	129	53	53	63	47	74	98	87	0	0.147	0.128	0.130	0.133	1.961	0.122	0.807	80	440	100	352	926	-2.770	45	307	105	821	11926	69942	4.435	17.255	0	0	0
4	12	14	"purN"	"STM2500"	17050	44820	110	100	119	65	54	42	42	43	11	25	95	87	0	1973	2434	1766	72	57	57	65	33	50	100	100	0	0.030	0.032	0.032	0.029	1.941	0.032	0.838	80	522	100	1974	2454	-5.046	58	1916	77	2377	9488	194728	6.909	71.788	0	0	0
4	13	14	"yjgG"	"STM4462"	17240	44830	110	55	65	31	47	40	40	42	12	28	55	30	0	428	640	616	96	58	58	64	31	48	100	100	0	0.041	0.043	0.041	0.038	2.835	0.035	0.368	80	521	100	385	607	-4.624	15	370	25	582	5177	51210	1.917	18.581	0	0	0
4	14	14	""	"STM0437"	17400	44820	110	170	172	35	20	40	40	43	14	32	100	100	0	16489	16950	3033	17	56	56	185	962	520	100	100	0	0.008	0.008	0.008	0.008	1.243	0.008	0.903	80	509	100	16563	17026	-6.982	130	16433	132	16894	13748	1356002	9.214	17.427	0	0	0
4	15	14	""	"STM0565"	17590	44820	110	57	56	12	21	41	41	43	12	27	60	18	0	1982	1936	932	48	57	57	182	949	521	76	51	0	0.008	0.008	0.009	0.008	2.264	0.008	0.321	80	522	100	1941	1894	-6.911	16	1925	15	1879	4447	154915	1.083	1.848	0	0	0
4	16	14	"res"	"STM0358"	17760	44820	100	1053	971	259	26	40	40	42	11	26	100	100	0	18959	17637	4505	25	56	56	64	35	54	100	100	0	0.054	0.053	0.053	0.052	1.199	0.053	0.983	80	452	100	19916	18512	-4.222	1013	18903	931	17581	77668	1410939	84.455	502.086	0	0	0
4	17	14	""	"STM2003"	17940	44820	110	94	101	27	26	40	40	42	13	30	100	90	0	5194	5215	1608	30	59	59	70	41	58	100	100	0	0.011	0.012	0.011	0.011	1.377	0.011	0.819	80	524	100	5189	5217	-6.571	54	5135	61	5156	8043	417186	4.538	125.488	0	0	0
4	18	14	"nfo"	"STM2203"	18120	44820	110	314	305	89	29	41	41	42	10	23	98	98	0	11607	11094	2952	26	59	59	65	32	49	100	100	0	0.024	0.024	0.024	0.022	1.546	0.024	0.960	80	524	100	11821	11299	-5.403	273	11548	264	11035	24368	887499	26.300	344.656	0	0	0
4	19	14	"EMPTY"	"EMPTY"	18300	44820	100	37	38	8	21	42	42	44	15	34	2	0	0	52	56	19	33	55	55	60	22	36	3	2	0	1.667	-4.000	1.125	1.313	2.888	0.146	0.021	80	464	100	-8	-3	0.737	-5	-3	-4	1	3064	4487	-0.400	-0.182	-75	0	0
4	20	14	"EMPTY"	"EMPTY"	18480	44820	100	41	42	9	21	42	42	44	16	36	3	0	0	56	57	11	19	53	53	57	26	45	2	2	0	-0.333	0.000	1.031	1.138	3.682	0.043	0.011	80	459	100	2	4	Error	-1	3	0	4	3320	4579	-0.125	0.000	-75	0	0
4	21	14	"EMPTY"	"EMPTY"	18660	44820	100	40	41	10	24	40	40	42	10	23	21	3	0	51	52	8	15	52	52	55	22	40	2	0	0	0.000	100000.000	1.142	1.103	3.859	0.043	0.008	80	452	100	-1	1	Error	0	-1	1	0	3315	4180	-0.100	-0.136	-75	0	0
4	22	14	"EMPTY"	"EMPTY"	18830	44820	100	40	42	9	21	41	41	43	11	25	10	1	0	56	56	9	16	54	54	56	10	17	12	3	0	-0.500	0.500	0.833	1.201	3.083	1.559	0.014	80	452	100	1	3	Error	-1	2	1	2	3361	4495	-0.091	0.000	-75	0	0
4	23	14	"EMPTY"	"EMPTY"	19010	44820	100	44	46	12	26	43	43	45	11	24	26	3	0	55	57	8	14	55	55	57	11	19	11	1	0	100000.000	1.500	1.293	1.267	3.426	1.710	0.025	80	496	100	1	5	16.610	1	0	3	2	3719	4520	0.091	0.000	-75	0	0
4	24	14	"EMPTY"	"EMPTY"	19190	44820	100	47	47	11	23	45	45	47	14	29	8	2	0	57	57	8	14	57	57	59	11	18	10	0	0	100000.000	100000.000	1.286	1.614	2.579	2.464	0.052	80	496	100	2	2	16.610	2	0	2	0	3745	4598	0.000	-0.182	-75	0	0
5	1	1	"yggG"	"STM3077"	1500	46970	110	136	204	232	113	44	44	49	54	110	76	37	0	1227	1990	2304	115	52	52	68	59	86	97	96	0	0.078	0.083	0.075	0.081	1.890	0.077	0.783	80	542	100	1267	2098	-3.675	92	1175	160	1938	16281	159176	2.870	32.576	0	0	0
5	2	1	""	"STM1249"	1670	46980	120	274	318	216	67	48	48	50	12	24	95	93	0	531	540	344	63	56	56	75	52	69	94	89	0	0.476	0.558	0.579	0.542	2.089	0.548	0.724	120	569	100	701	754	-1.072	226	475	270	484	38179	64783	22.333	8.942	0	0	0
5	3	1	"csgA"	"STM1144"	1860	46980	120	96	116	67	57	49	49	52	14	26	77	65	0	498	743	689	92	67	67	87	59	67	92	83	0	0.109	0.099	0.105	0.104	2.393	0.074	0.541	120	516	100	478	743	-3.197	47	431	67	676	13975	89133	4.571	11.119	0	0	0
5	4	1	"malT"	"STM3515"	2020	46980	120	1968	1855	433	23	48	48	51	15	29	100	100	0	15464	14434	3595	24	74	74	95	64	67	100	100	0	0.125	0.126	0.126	0.127	1.490	0.123	0.956	120	481	100	17310	16167	-3.003	1920	15390	1807	14360	222644	1732022	120.267	224.047	0	0	0
5	5	1	""	"STM0212"	2210	46980	120	88	106	69	65	48	48	52	41	78	46	25	0	535	833	1020	122	77	77	99	101	102	82	70	0	0.087	0.077	0.085	0.088	3.257	0.069	0.488	120	550	100	498	814	-3.517	40	458	58	756	12663	99986	1.317	7.267	0	0	0
5	6	1	"gltX"	"STM2415"	2390	46980	120	142	170	107	62	50	50	75	83	110	54	18	0	941	1143	941	82	78	78	112	117	104	98	91	0	0.107	0.113	0.117	0.112	2.179	0.102	0.662	120	518	100	955	1185	-3.230	92	863	120	1065	20433	137103	1.145	8.812	0	0	0
5	7	1	""	"STM0055"	2570	46980	120	78	96	63	65	68	68	126	137	108	5	0	0	683	945	746	78	102	102	142	143	100	84	72	0	0.017	0.033	0.044	0.041	3.232	0.036	0.056	120	538	100	591	871	-5.860	10	581	28	843	11493	113430	-0.219	5.615	0	0	0
5	8	1	"acnA"	"STM1712"	2750	46980	120	14463	13940	2687	19	63	63	103	118	114	100	100	0	9755	9492	1881	19	92	92	130	102	78	100	100	0	1.490	1.476	1.466	1.492	1.319	1.481	0.963	120	550	100	24063	23277	0.576	14400	9663	13877	9400	1672786	1139069	117.263	91.784	0	0	0
5	9	1	"rfbF"	"STM2092"	2940	46980	120	215	287	229	79	62	62	92	120	130	56	35	0	772	959	850	88	73	73	100	80	80	94	85	0	0.219	0.254	0.262	0.222	2.568	0.233	0.369	120	505	100	852	1111	-2.192	153	699	225	886	34482	115076	1.625	10.738	0	0	0
5	10	1	"osmY"	"STM4561"	3100	46980	130	5158	10160	13218	130	60	60	83	112	134	100	100	1	469	791	845	106	71	71	85	47	55	99	98	0	12.809	14.028	13.486	13.108	1.711	15.965	0.893	120	538	100	5496	10820	3.679	5098	398	10100	720	1219233	94971	89.973	15.021	0	0	0
5	11	1	"hflB"	"STM3296"	3280	46990	120	11872	10649	4004	37	56	56	58	17	29	100	100	0	15473	13339	5363	40	74	74	85	51	60	100	100	0	0.767	0.799	0.783	0.829	1.339	0.784	0.959	120	491	100	27215	23858	-0.382	11816	15399	10593	13265	1277875	1600686	623.000	259.882	0	0	0
5	12	1	"yheM"	"STM3450"	3450	46990	120	85	99	47	47	58	58	60	16	26	68	40	0	384	507	394	77	80	80	94	64	68	96	85	0	0.089	0.096	0.095	0.089	2.354	0.084	0.542	120	455	100	331	468	-3.493	27	304	41	427	11847	60862	2.438	6.453	0	0	0
5	13	1	"yifL"	"STM3946"	3630	46980	130	406	423	90	21	64	64	67	20	29	100	100	0	1988	1963	362	18	94	94	140	127	90	100	100	0	0.181	0.192	0.188	0.191	1.364	0.188	0.857	120	594	100	2236	2228	-2.469	342	1894	359	1869	50752	235527	17.800	14.354	0	0	0
5	14	1	""	"STM3941"	3820	46980	120	392	451	280	62	73	73	79	30	37	98	95	0	1765	2332	1762	75	125	125	178	158	88	100	100	0	0.195	0.171	0.182	0.163	2.406	0.106	0.376	120	561	100	1959	2585	-2.362	319	1640	378	2207	54068	279799	12.400	13.633	0	0	0
5	15	1	"hemD"	"STM3937"	4000	46980	130	1890	1832	409	22	71	71	77	27	35	100	100	0	7312	7519	1781	23	97	97	143	133	93	100	100	0	0.252	0.237	0.231	0.235	1.254	0.258	0.361	120	590	100	9034	9183	-1.988	1819	7215	1761	7422	219830	902235	65.000	55.459	0	0	0
5	16	1	"wecF"	"STM3928"	4180	46970	140	139	155	63	40	67	67	69	16	23	91	82	0	912	979	502	51	88	88	107	56	52	94	93	0	0.087	0.099	0.102	0.096	2.099	0.102	0.710	156	669	100	896	979	-3.517	72	824	88	891	24242	152791	5.375	15.571	0	0	0
5	17	1	"wecD"	"STM3924"	4330	46990	130	812	833	168	20	68	68	69	16	23	100	100	0	5169	5225	718	13	84	84	100	48	48	100	100	0	0.146	0.149	0.149	0.147	1.177	0.144	0.929	120	503	100	5829	5906	-2.773	744	5085	765	5141	99907	626995	47.750	106.771	0	0	0
5	18	1	"wecB"	"STM3920"	4520	46980	130	2418	2418	571	23	70	70	76	92	121	100	99	0	17295	16639	2481	14	90	90	129	278	215	100	100	0	0.136	0.142	0.139	0.138	1.256	0.145	0.950	120	601	100	19553	18897	-2.873	2348	17205	2348	16549	290205	1996642	25.457	59.388	0	0	0
5	19	1	""	"STM4431"	4720	46970	130	96	129	89	68	71	71	82	116	141	18	5	0	1417	2694	3327	123	97	97	141	284	201	71	60	0	0.019	0.022	0.021	0.030	5.936	0.020	0.130	120	590	100	1345	2655	-5.722	25	1320	58	2597	15475	323335	0.405	8.989	0	0	0
5	20	1	""	"STM4435"	4870	46990	140	112	228	737	323	70	70	77	71	92	30	16	0	1801	2702	2733	101	86	86	100	69	69	97	96	0	0.024	0.060	0.026	0.027	3.449	0.132	0.158	156	594	100	1757	2774	-5.352	42	1715	158	2616	35519	421501	2.127	37.710	0	0	0
5	21	1	""	"STM4442"	5050	46980	130	84	100	45	45	70	70	452	3439	760	0	0	0	190	454	536	118	78	78	180	633	351	24	5	0	0.125	0.080	0.115	0.124	4.380	9.756	0.521	120	627	100	126	406	-3.000	14	112	30	376	11944	54503	-0.102	0.433	0	0	0
5	22	1	"treC"	"STM4453"	5220	46990	130	93	102	41	40	70	70	468	3515	751	0	0	0	626	839	673	80	74	74	145	457	315	55	26	0	0.042	0.042	0.049	0.040	2.690	10.227	0.348	120	600	100	575	797	-4.585	23	552	32	765	12294	100727	-0.104	1.519	0	0	0
5	23	1	""	"STM4467"	5420	46980	140	86	106	102	96	70	70	80	129	161	4	1	0	266	393	367	93	74	74	88	105	119	63	48	0	0.083	0.113	0.136	0.119	4.088	0.083	0.103	156	706	100	208	355	-3.585	16	192	36	319	16609	61235	0.202	2.905	0	0	0
5	24	1	"idnK"	"STM4485"	5600	46970	130	101	127	72	56	74	74	84	127	151	10	2	0	819	1618	2052	126	80	80	98	107	109	90	85	0	0.037	0.034	0.042	0.038	2.942	0.033	0.549	120	736	100	766	1591	-4.775	27	739	53	1538	15242	194169	0.339	14.206	0	0	0
5	1	2	"yjaH"	"STM4171"	1510	47170	120	105	123	66	53	49	49	52	43	82	66	30	0	1011	1119	664	59	61	61	86	92	106	96	93	0	0.059	0.070	0.067	0.062	2.776	0.060	0.507	120	550	100	1006	1132	-4.084	56	950	74	1058	14819	134243	1.651	11.228	0	0	0
5	2	2	"purD"	"STM4175"	1700	47170	120	66	90	65	72	50	50	52	13	25	55	39	0	366	953	1465	153	76	76	107	106	99	65	57	0	0.055	0.046	0.067	0.068	5.277	0.032	0.493	120	414	100	306	917	-4.180	16	290	40	877	10763	114342	2.923	7.981	0	0	0
5	3	2	"livJ"	"STM3567"	1900	47160	120	68	114	149	130	52	52	53	14	26	51	40	0	274	785	1327	169	72	72	95	65	68	64	58	0	0.079	0.087	0.107	0.144	3.832	0.084	0.582	120	357	100	218	775	-3.658	16	202	62	713	13671	94208	4.357	10.615	0	0	0
5	4	2	"yihS"	"STM4021"	2060	47160	120	54	57	15	26	49	49	51	14	27	28	10	0	541	632	475	75	70	70	91	70	76	92	80	0	0.011	0.014	0.023	0.026	3.589	0.007	0.023	120	364	100	476	570	-6.558	5	471	8	562	6823	75788	0.429	7.729	0	0	0
5	5	2	"prlC"	"STM3594"	2250	47170	120	98	157	146	92	47	47	51	48	94	50	35	0	400	712	819	115	66	66	91	117	128	65	55	0	0.153	0.170	0.196	0.212	3.973	0.147	0.566	120	384	100	385	756	-2.711	51	334	110	646	18894	85446	2.208	5.308	0	0	0
5	6	2	"atpB"	"STM3871"	2420	47160	120	176	282	319	113	46	46	50	16	32	90	77	0	428	830	1125	135	64	64	95	117	123	76	63	0	0.357	0.308	0.335	0.350	3.468	0.242	0.660	120	387	100	494	1002	-1.485	130	364	236	766	33843	99560	14.500	6.282	0	0	0
5	7	2	"xseA"	"STM2512"	2560	47150	90	59	80	53	66	49	49	58	37	63	32	21	0	218	715	966	135	78	78	182	345	189	42	26	0	0.071	0.049	0.088	0.109	3.242	0.034	0.473	52	299	100	150	668	-3.807	10	140	31	637	4166	37163	0.595	1.545	0	0	0
5	8	2	"sprB"	"STM2866"	2770	47160	120	248	438	478	109	53	53	67	52	77	71	60	0	950	1498	1641	109	94	94	168	275	163	70	59	0	0.228	0.274	0.338	0.263	3.400	0.225	0.550	120	492	100	1051	1789	-2.134	195	856	385	1404	52533	179749	7.135	4.836	0	0	0
5	9	2	"sinR"	"STM0304"	2950	47160	120	75	134	117	87	53	53	73	102	139	31	15	0	977	1787	2006	112	87	87	121	103	85	78	72	0	0.025	0.048	0.056	0.054	3.735	0.043	0.608	120	373	100	912	1781	-5.338	22	890	81	1700	16047	214401	0.598	16.175	0	0	0
5	10	2	"hilC"	"STM2867"	3120	47160	120	161	417	471	112	55	55	68	92	135	52	44	0	1173	2564	2925	114	75	75	103	82	79	65	60	0	0.097	0.145	0.171	0.176	3.604	0.140	0.772	120	418	100	1204	2851	-3.373	106	1098	362	2489	50095	307656	3.793	30.012	0	0	0
5	11	2	"bcfB"	"STM0022"	3330	47160	120	64	89	66	74	55	55	56	17	30	36	24	0	287	1730	2671	154	78	78	99	66	66	65	55	0	0.043	0.021	0.035	0.061	6.885	0.018	0.556	120	363	100	218	1686	-4.537	9	209	34	1652	10735	207574	1.941	24.712	0	0	0
5	12	2	"bcfH"	"STM0028"	3490	47160	130	71	93	55	59	58	58	60	18	30	45	35	0	961	1908	2404	125	82	82	103	77	74	66	64	0	0.015	0.019	0.035	0.047	5.088	0.016	0.512	120	349	100	892	1861	-6.079	13	879	35	1826	11176	228940	1.833	23.442	0	0	0
5	13	2	"orf5"	"PSLT015"	3650	47170	120	89	116	75	64	62	62	65	19	29	61	38	0	2598	4474	5705	127	78	78	111	97	87	99	96	0	0.011	0.012	0.013	0.013	2.914	0.010	0.633	120	360	100	2547	4450	-6.544	27	2520	54	4396	13876	536849	2.684	44.979	0	0	0
5	14	2	"srgC"	"PSLT008"	3820	47170	120	83	106	75	70	67	67	72	27	37	32	19	0	2049	4200	6612	157	88	88	126	106	84	99	93	0	0.008	0.009	0.010	0.010	3.036	0.010	0.692	120	391	100	1977	4151	-6.937	16	1961	39	4112	12744	503991	1.259	38.434	0	0	0
5	15	2	"uvrA"	"STM4254"	4010	47170	120	110	140	91	65	67	67	71	21	29	64	50	0	858	1397	1447	103	84	84	113	86	76	90	81	0	0.056	0.056	0.068	0.060	3.027	0.047	0.561	120	441	100	817	1386	-4.170	43	774	73	1313	16841	167625	3.286	14.930	0	0	0
5	16	2	""	"STM4260"	4200	47160	120	186	317	381	120	67	67	69	17	24	99	92	0	1744	3211	3781	117	81	81	104	68	65	100	100	0	0.072	0.080	0.074	0.073	2.128	0.085	0.758	120	433	100	1782	3380	-3.805	119	1663	250	3130	38017	385325	14.588	45.691	0	0	0
5	17	2	""	"STM4261"	4400	47160	130	107	206	244	118	68	68	71	20	28	70	49	0	782	2508	4056	161	82	82	110	99	90	99	95	0	0.056	0.057	0.053	0.050	2.875	0.054	0.816	120	374	100	739	2564	-4.166	39	700	138	2426	24762	301012	6.750	24.222	0	0	0
5	18	2	""	"STM4261"	4550	47160	130	224	359	391	108	69	69	73	24	32	95	85	0	1908	3667	4520	123	84	84	120	161	134	99	98	0	0.085	0.081	0.076	0.073	2.462	0.069	0.635	120	406	100	1979	3873	-3.557	155	1824	290	3583	43056	440034	11.917	22.031	0	0	0
5	19	2	"livM"	"STM3562"	4730	47170	120	91	112	61	54	66	66	74	88	118	16	5	0	1104	1976	2577	130	74	74	99	151	152	82	75	0	0.024	0.024	0.029	0.031	3.679	0.019	0.586	120	375	100	1055	1948	-5.365	25	1030	46	1902	13394	237145	0.432	12.430	0	0	0
5	20	2	"mviN"	"STM1170"	4900	47160	120	95	114	52	45	70	70	78	84	107	22	1	0	739	1483	1804	121	76	76	148	559	377	53	40	0	0.038	0.031	0.042	0.081	7.193	0.020	0.084	120	421	100	688	1451	-4.729	25	663	44	1407	13662	178011	0.429	2.388	0	0	0
5	21	2	"citA"	"STM0689"	5090	47190	70	381	417	178	42	74	74	79	26	32	100	100	0	6008	6241	3383	54	74	74	243	913	375	96	87	0	0.052	0.056	0.052	0.058	1.651	0.050	0.804	32	180	100	6241	6510	-4.273	307	5934	343	6167	13332	199727	13.000	6.570	0	0	0
5	22	2	"ssaL"	"STM1412"	5250	47170	120	108	283	314	110	70	70	298	2316	777	0	0	0	360	3914	5897	150	72	72	136	361	265	48	45	0	0.132	0.055	0.089	0.140	6.297	0.047	0.764	120	382	100	326	4055	-2.922	38	288	213	3842	33998	469674	-0.006	10.465	0	0	0
5	23	2	"ssaP"	"STM1417"	5430	47160	120	90	122	86	70	68	68	80	164	205	8	0	0	363	2302	4392	190	71	71	89	128	143	63	51	0	0.075	0.024	0.055	0.065	6.556	0.015	0.487	120	434	100	314	2285	-3.730	22	292	54	2231	14681	276274	0.256	17.289	0	0	0
5	24	2	"fusA"	"STM3446"	5620	47170	110	127	617	854	138	66	66	77	154	200	45	37	0	146	1560	2446	156	75	75	90	119	132	48	46	0	0.859	0.371	0.383	0.533	5.253	0.238	0.452	80	494	100	132	2036	-0.219	61	71	551	1485	49398	124790	3.506	12.353	0	0	0
5	1	3	"moeB"	"STM0845"	1540	47320	120	77	111	79	71	50	50	53	26	49	50	33	0	676	1307	1621	124	67	67	95	99	104	65	61	0	0.044	0.049	0.054	0.081	4.915	0.041	0.666	120	467	100	636	1301	-4.495	27	609	61	1240	13365	156797	2.231	12.242	0	0	0
5	2	3	"carA"	"STM0066"	1720	47330	120	61	75	41	54	51	51	52	13	25	45	31	0	473	1867	2621	140	79	79	116	134	115	62	54	0	0.025	0.013	0.022	0.030	5.877	0.012	0.566	120	363	100	404	1812	-5.300	10	394	24	1788	8993	224060	1.769	13.067	0	0	0
5	3	3	"prfA"	"STM1776"	1880	47330	120	71	135	127	94	51	51	53	13	24	55	45	0	600	1643	2023	123	62	62	88	90	102	62	59	0	0.037	0.053	0.065	0.095	5.185	0.050	0.695	120	392	100	558	1665	-4.750	20	538	84	1581	16191	197175	6.308	17.278	0	0	0
5	4	3	"invC"	"STM2894"	2070	47320	130	239	607	721	118	48	48	50	13	26	80	75	0	591	1493	1764	118	58	58	71	53	74	76	71	0	0.358	0.390	0.446	0.429	4.038	0.353	0.667	120	441	100	724	1994	-1.481	191	533	559	1435	72821	179196	42.846	26.830	0	0	0
5	5	3	"envE"	"STM1242"	2250	47330	120	81	127	100	78	46	46	48	12	25	65	56	0	701	1956	2474	126	57	57	68	47	69	71	65	0	0.054	0.043	0.063	0.079	4.217	0.034	0.704	120	406	100	679	1980	-4.202	35	644	81	1899	15268	234689	6.583	40.170	0	0	0
5	6	3	"eutE"	"STM2463"	2430	47330	100	61	84	56	66	46	46	48	12	25	52	42	0	89	713	1141	160	59	59	89	129	144	41	36	0	0.500	0.058	0.115	0.186	6.688	0.041	0.648	80	335	100	45	692	-1.000	15	30	38	654	6699	57037	3.000	4.837	0	0	0
5	7	3	"rfaK"	"STM3714"	2600	47340	130	76	183	181	98	49	49	55	24	43	50	45	0	684	2609	3431	131	65	65	146	283	193	57	50	0	0.044	0.053	0.060	0.066	3.773	0.045	0.732	120	436	100	646	2678	-4.519	27	619	134	2544	21936	313121	5.333	8.703	0	0	0
5	8	3	"ipk"	"STM1779"	2770	47340	120	72	151	162	107	49	49	56	29	51	47	38	0	357	886	1175	132	70	70	100	120	120	60	54	0	0.080	0.125	0.161	0.162	4.114	0.110	0.657	120	396	100	310	918	-3.641	23	287	102	816	18169	106378	3.276	6.550	0	0	0
5	9	3	"nanH"	"STM0928"	2960	47330	120	57	67	33	49	49	49	54	26	48	24	13	0	439	1553	2290	147	68	68	96	85	88	66	60	0	0.022	0.012	0.028	0.037	6.719	0.008	0.217	120	371	100	379	1503	-5.535	8	371	18	1485	8008	186409	0.500	17.141	0	0	0
5	10	3	"pagC"	"STM1246"	3120	47340	130	519	2166	3033	140	50	50	53	15	28	84	77	0	137	859	1249	145	68	68	89	75	84	48	45	0	6.797	2.675	2.571	2.955	4.993	2.712	0.752	120	393	100	538	2907	2.765	469	69	2116	791	259873	103122	140.867	10.267	0	0	0
5	11	3	"leuC"	"STM0111"	3310	47330	120	72	78	28	35	52	52	53	13	24	60	36	0	717	811	366	45	72	72	85	43	50	98	97	0	0.031	0.035	0.033	0.032	2.580	0.036	0.392	120	440	100	665	765	-5.011	20	645	26	739	9308	97335	1.923	16.884	0	0	0
5	12	3	"fliL"	"STM1975"	3490	47340	120	104	109	37	33	55	55	57	15	26	90	72	0	604	683	436	63	69	69	84	76	90	97	95	0	0.092	0.088	0.093	0.085	2.216	0.074	0.474	120	393	100	584	668	-3.449	49	535	54	614	13117	81921	3.467	7.882	0	0	0
5	13	3	"yfeK"	"STM2438"	3670	47340	120	67	69	22	31	57	57	59	21	35	21	6	0	235	369	342	92	64	64	79	90	113	74	47	0	0.058	0.039	0.069	0.067	5.261	0.034	0.162	120	369	100	181	317	-4.096	10	171	12	305	8290	44249	0.476	3.222	0	0	0
5	14	3	""	"STM1012"	3840	47330	130	70	76	27	35	60	60	63	22	34	27	10	0	302	420	369	87	67	67	81	61	75	79	74	0	0.043	0.045	0.054	0.063	3.955	0.031	0.152	120	376	100	245	369	-4.555	10	235	16	353	9109	50349	0.591	5.557	0	0	0
5	15	3	""	"STM1016"	4010	47340	120	73	81	30	37	67	67	70	21	30	22	10	0	1091	1413	1334	94	72	72	99	77	77	98	94	0	0.006	0.010	0.017	0.016	3.649	0.011	0.195	120	389	100	1025	1355	-7.408	6	1019	14	1341	9712	169615	0.524	17.065	0	0	0
5	16	3	"yfbG"	"STM2299"	4200	47340	120	285	555	684	123	66	66	69	20	28	82	72	0	1429	2788	3568	127	76	76	107	86	80	81	75	0	0.162	0.180	0.194	0.200	3.097	0.159	0.690	120	435	100	1572	3201	-2.627	219	1353	489	2712	66635	334509	24.300	31.174	0	0	0
5	17	3	"orf32"	"STM1380"	4380	47330	120	104	121	66	54	65	65	67	19	28	70	50	0	1375	1726	1564	90	77	77	108	103	95	95	90	0	0.030	0.034	0.034	0.032	3.054	0.031	0.595	120	382	100	1337	1705	-5.057	39	1298	56	1649	14463	207112	2.842	15.709	0	0	0
5	18	3	"ybaK"	"STM0495"	4540	47340	120	89	143	141	98	66	66	69	19	27	54	43	0	325	1002	1606	160	71	71	97	96	98	65	55	0	0.091	0.083	0.099	0.128	4.362	0.076	0.693	120	374	100	277	1008	-3.465	23	254	77	931	17216	120237	3.895	9.427	0	0	0
5	19	3	"finO"	"PSLT111"	4730	47340	120	103	148	110	74	66	66	69	17	24	65	51	0	1649	3390	4130	121	68	68	95	124	130	86	82	0	0.023	0.025	0.030	0.030	3.999	0.017	0.419	120	415	100	1618	3404	-5.417	37	1581	82	3322	17783	406821	4.647	26.573	0	0	0
5	20	3	"holE"	"STM1876"	4890	47310	90	73	82	31	37	69	69	74	22	29	15	15	0	92	481	753	156	76	76	152	256	168	32	25	0	0.250	0.032	0.103	0.117	8.395	0.029	0.277	52	296	100	20	418	-2.000	4	16	13	405	4260	25007	0.364	1.285	0	0	0
5	21	3	"yebE"	"STM1880"	5090	47330	140	186	516	744	144	71	71	74	22	29	80	67	0	676	2283	3633	159	74	74	169	565	334	52	37	0	0.191	0.201	0.244	0.237	4.332	0.162	0.609	156	523	100	717	2654	-2.388	115	602	445	2209	80525	356170	20.091	3.742	0	0	0
5	22	3	""	"STM1533"	5260	47330	130	136	222	218	98	66	66	69	15	21	80	65	0	1601	2593	3259	125	65	65	85	75	88	95	86	0	0.046	0.062	0.064	0.061	3.989	0.050	0.552	120	349	100	1606	2684	-4.456	70	1536	156	2528	26642	311155	10.200	33.440	0	0	0
5	23	3	""	"STM1543"	5420	47340	130	98	109	43	39	66	66	67	15	22	71	52	0	1564	2159	1944	90	66	66	87	109	125	97	93	0	0.021	0.021	0.026	0.022	2.753	0.018	0.623	120	427	100	1530	2136	-5.549	32	1498	43	2093	13135	259108	2.800	19.009	0	0	0
5	24	3	"dpiA"	"STM0626"	5610	47340	130	99	116	57	49	66	66	67	16	23	67	50	0	1214	1875	1733	92	72	72	92	114	123	95	89	0	0.029	0.028	0.031	0.030	3.361	0.020	0.413	120	595	100	1175	1853	-5.113	33	1142	50	1803	13907	224979	3.063	15.640	0	0	0
5	1	4	"ycjF"	"STM1684"	1530	47510	120	112	140	102	72	55	55	56	12	21	89	80	0	1590	2292	2924	127	74	74	94	60	63	97	95	0	0.038	0.038	0.040	0.040	2.719	0.032	0.747	120	570	100	1573	2303	-4.733	57	1516	85	2218	16826	275050	7.000	36.633	0	0	0
5	2	4	"yhcQ"	"STM3365"	1710	47510	120	88	98	51	52	52	52	53	12	22	87	67	0	1768	1968	1409	71	85	85	116	96	82	99	96	0	0.021	0.024	0.022	0.024	2.486	0.023	0.542	120	448	100	1719	1929	-5.547	36	1683	46	1883	11801	236167	3.750	19.292	0	0	0
5	3	4	""	"STM3355"	1890	47520	120	71	91	61	67	50	50	52	13	25	64	39	0	1545	3053	4480	146	69	69	93	87	93	98	94	0	0.014	0.014	0.015	0.015	2.825	0.012	0.675	120	455	100	1497	3025	-6.135	21	1476	41	2984	10931	366348	3.000	34.023	0	0	0
5	4	4	""	"STM3378"	2080	47520	130	94	125	113	90	48	48	50	12	24	86	79	0	969	1532	2037	132	61	61	74	42	56	95	90	0	0.051	0.052	0.055	0.058	2.953	0.049	0.793	120	483	100	954	1548	-4.303	46	908	77	1471	15057	183873	6.250	34.714	0	0	0
5	5	4	"yhcN"	"STM3361"	2260	47510	120	57	67	34	50	47	47	48	11	22	45	33	0	150	266	250	93	61	61	73	40	54	65	51	0	0.112	0.098	0.125	0.129	4.056	0.094	0.454	120	444	100	99	225	-3.154	10	89	20	205	7994	31964	1.727	4.825	0	0	0
5	6	4	"smpB"	"STM2688"	2440	47510	120	166	209	161	77	47	47	49	12	24	95	94	0	1187	1615	1638	101	64	64	87	79	90	98	93	0	0.106	0.104	0.108	0.111	2.125	0.087	0.740	120	422	100	1242	1713	-3.238	119	1123	162	1551	25078	193842	13.333	19.342	0	0	0
5	7	4	"yabF"	"STM0085"	2600	47500	130	67	124	144	116	47	47	50	16	32	57	37	0	268	977	1718	175	73	73	100	86	86	70	57	0	0.103	0.085	0.100	0.110	3.119	0.075	0.762	120	405	100	215	981	-3.285	20	195	77	904	14929	117240	4.625	10.198	0	0	0
5	8	4	"ftsA"	"STM0132"	2780	47510	120	285	379	371	97	49	49	51	15	29	97	95	0	1277	1555	1632	104	76	76	96	63	65	100	98	0	0.197	0.223	0.218	0.215	1.999	0.198	0.738	120	445	100	1437	1809	-2.347	236	1201	330	1479	45482	186577	21.867	23.159	0	0	0
5	9	4	"aceF"	"STM0153"	2980	47510	130	182	313	392	125	49	49	51	14	27	96	90	0	655	998	1237	123	77	77	95	60	63	95	90	0	0.230	0.287	0.273	0.267	2.501	0.236	0.643	120	431	100	711	1185	-2.120	133	578	264	921	37546	119763	18.714	15.050	0	0	0
5	10	4	"yacE"	"STM0140"	3130	47510	130	133	184	134	72	49	49	51	14	27	98	97	0	1573	2362	2075	87	78	78	90	51	56	100	100	0	0.056	0.059	0.057	0.055	1.606	0.056	0.808	120	433	100	1579	2419	-4.154	84	1495	135	2284	22111	283453	9.500	44.549	0	0	0
5	11	4	"asnC"	"STM3876"	3320	47520	120	84	101	55	54	53	53	54	14	25	84	52	0	1153	1728	1754	101	78	78	90	53	58	100	100	0	0.029	0.029	0.029	0.028	2.007	0.024	0.571	120	438	100	1106	1698	-5.116	31	1075	48	1650	12072	207309	3.357	30.906	0	0	0
5	12	4	""	"STM3863"	3490	47520	120	69	85	61	71	56	56	58	15	25	45	24	0	975	2174	4774	219	69	69	81	76	93	96	87	0	0.014	0.014	0.019	0.019	3.196	0.012	0.707	120	441	100	919	2134	-6.123	13	906	29	2105	10143	260857	1.800	27.539	0	0	0
5	13	4	"truA"	"STM2368"	3680	47520	120	75	98	65	66	57	57	59	20	33	47	27	0	508	1027	1304	126	63	63	75	81	108	75	63	0	0.040	0.043	0.043	0.049	3.828	0.038	0.557	120	426	100	463	1005	-4.628	18	445	41	964	11737	123192	1.950	11.753	0	0	0
5	14	4	"yfcE"	"STM2347"	3850	47520	120	180	240	239	99	61	61	64	21	32	95	83	0	1062	1647	2095	127	65	65	79	58	73	99	97	0	0.119	0.113	0.120	0.113	2.110	0.103	0.803	120	411	100	1116	1761	-3.067	119	997	179	1582	28778	197663	8.381	27.034	0	0	0
5	15	4	"nuoM"	"STM2317"	4030	47510	120	773	885	565	63	64	64	67	19	28	100	100	0	2340	2558	1301	50	69	69	87	64	73	100	100	0	0.312	0.330	0.308	0.317	1.413	0.333	0.798	120	432	100	2980	3310	-1.679	709	2271	821	2489	106194	306972	43.053	38.609	0	0	0
5	16	4	"menE"	"STM2305"	4210	47520	120	167	214	157	73	63	63	66	18	27	99	97	0	2869	4001	4229	105	71	71	89	66	74	100	100	0	0.037	0.038	0.039	0.039	1.624	0.035	0.870	120	417	100	2902	4081	-4.750	104	2798	151	3930	25713	480098	8.222	59.273	0	0	0
5	17	4	""	"STM2289"	4390	47520	120	142	188	205	109	65	65	67	17	25	84	71	0	869	1470	2062	140	73	73	88	58	65	94	91	0	0.097	0.088	0.090	0.085	2.457	0.084	0.742	120	421	100	873	1520	-3.370	77	796	123	1397	22530	176416	7.118	23.828	0	0	0
5	18	4	"nupC"	"STM2409"	4560	47520	120	189	254	202	79	67	67	70	16	22	95	88	0	1735	2066	1678	81	70	70	90	71	78	100	98	0	0.073	0.094	0.090	0.082	2.607	0.082	0.569	120	399	100	1787	2183	-3.771	122	1665	187	1996	30534	247903	11.500	27.831	0	0	0
5	19	4	"ybdN"	"STM0605"	4740	47510	120	91	105	52	49	68	68	70	16	22	61	39	0	1342	1776	2129	119	69	69	85	65	76	95	95	0	0.018	0.022	0.024	0.023	3.069	0.019	0.551	120	398	100	1296	1744	-5.790	23	1273	37	1707	12546	213106	2.188	26.015	0	0	0
5	20	4	"gabP"	"STM2793"	4920	47520	140	679	1261	1750	138	68	68	72	19	26	98	96	0	2485	4405	6106	138	70	70	116	199	171	97	93	0	0.253	0.275	0.272	0.266	2.155	0.270	0.891	156	506	100	3026	5528	-1.983	611	2415	1193	4335	196641	687183	62.579	21.553	0	0	0
5	21	4	"srlE"	"STM2833"	5100	47520	130	83	88	33	37	67	67	73	32	43	24	7	0	868	1162	1303	112	69	69	97	124	127	90	90	0	0.020	0.019	0.027	0.022	3.642	0.016	0.338	120	449	100	815	1114	-5.642	16	799	21	1093	10542	139431	0.469	8.589	0	0	0
5	22	4	"hypB"	"STM2855"	5260	47520	120	109	123	63	51	65	65	69	19	27	76	56	0	866	1149	1137	98	63	63	74	50	67	95	93	0	0.055	0.053	0.057	0.054	2.292	0.049	0.759	120	427	100	847	1144	-4.190	44	803	58	1086	14732	137854	2.842	21.500	0	0	0
5	23	4	"yqaA"	"STM2819"	5450	47520	130	80	88	37	42	64	64	66	15	22	50	27	0	426	529	486	91	63	63	80	64	80	92	83	0	0.044	0.052	0.054	0.055	2.537	0.056	0.532	120	412	100	379	490	-4.504	16	363	24	466	10572	63452	1.467	7.016	0	0	0
5	24	4	"ygaA"	"STM2839"	5620	47520	120	78	91	41	45	63	63	66	21	31	42	19	0	755	1307	1733	132	65	65	79	102	129	90	85	0	0.022	0.023	0.027	0.028	3.556	0.019	0.427	120	504	100	705	1270	-5.524	15	690	28	1242	10886	156872	1.190	12.039	0	0	0
5	1	5	""	"STM1791"	1530	47690	110	75	75	17	22	57	57	58	13	22	61	28	0	3123	3088	1012	32	86	86	119	157	131	100	100	0	0.006	0.006	0.007	0.006	2.169	0.006	0.265	80	498	100	3055	3020	-7.399	18	3037	18	3002	5965	247019	1.308	18.911	0	0	0
5	2	5	""	"STM1787"	1720	47690	110	74	75	19	25	52	52	53	13	24	67	36	0	4499	4174	1397	33	89	89	136	179	131	100	100	0	0.005	0.006	0.005	0.005	2.445	0.007	0.138	80	473	100	4432	4108	-7.647	22	4410	23	4085	5980	333884	1.692	22.559	0	0	0
5	3	5	"yciI"	"STM1738"	1900	47680	110	150	159	45	28	53	53	56	18	32	100	96	0	768	789	277	35	82	82	117	104	88	97	95	0	0.141	0.150	0.147	0.151	1.448	0.137	0.771	80	420	100	783	813	-2.822	97	686	106	707	12730	63095	5.722	6.462	0	0	0
5	4	5	"yciN"	"STM1715"	2090	47690	120	79	85	35	41	52	52	55	19	34	60	31	0	393	415	228	54	77	77	95	61	64	92	84	0	0.085	0.098	0.106	0.099	2.551	0.088	0.433	120	433	100	343	371	-3.549	27	316	33	338	10216	49755	1.579	5.246	0	0	0
5	5	5	"kduD"	"STM3017"	2250	47700	120	80	87	33	37	48	48	50	11	22	86	65	0	1537	1660	911	54	71	71	81	42	51	98	98	0	0.022	0.025	0.023	0.022	2.033	0.023	0.587	120	404	100	1498	1628	-5.518	32	1466	39	1589	10399	199182	3.364	37.595	0	0	0
5	6	5	"ppdB"	"STM2999"	2440	47700	120	63	66	21	31	48	48	49	12	24	56	30	0	1447	1946	1743	89	70	70	85	66	77	99	99	0	0.011	0.010	0.014	0.013	2.856	0.008	0.302	120	448	100	1392	1894	-6.520	15	1377	18	1876	7976	233469	1.417	28.197	0	0	0
5	7	5	"rbn"	"STM4027"	2620	47700	120	91	122	106	86	47	47	54	77	142	28	7	0	767	1174	1520	129	74	74	103	145	140	88	80	0	0.063	0.068	0.070	0.065	2.305	0.072	0.486	120	403	100	737	1175	-3.977	44	693	75	1100	14679	140848	0.883	7.386	0	0	0
5	8	5	""	"STM0870"	2780	47700	120	65	85	56	65	50	50	56	79	141	15	5	0	496	982	1460	148	84	84	108	140	129	65	55	0	0.036	0.039	0.050	0.061	4.095	0.032	0.659	120	389	100	427	933	-4.780	15	412	35	898	10215	117837	0.367	6.243	0	0	0
5	9	5	"ybhP"	"STM0813"	2950	47700	120	88	129	119	92	52	52	54	14	25	73	55	0	612	1005	1206	120	84	84	100	48	48	84	76	0	0.068	0.084	0.081	0.087	3.228	0.083	0.747	120	432	100	564	998	-3.874	36	528	77	921	15487	120605	5.357	18.854	0	0	0
5	10	5	"ybgR"	"STM0758"	3140	47700	120	155	293	369	125	53	53	55	14	25	80	70	0	726	1622	2572	158	81	81	96	53	55	76	70	0	0.158	0.156	0.185	0.215	3.266	0.129	0.784	120	436	100	747	1781	-2.661	102	645	240	1541	35113	194636	17.000	28.792	0	0	0
5	11	5	"fldA"	"STM0694"	3320	47700	120	111	178	199	111	57	57	59	16	27	67	60	0	381	882	1306	148	76	76	91	57	62	69	61	0	0.177	0.150	0.182	0.198	3.079	0.141	0.781	120	382	100	359	927	-2.498	54	305	121	806	21356	105843	7.438	13.877	0	0	0
5	12	5	"gltJ"	"STM0664"	3490	47710	130	99	245	345	140	59	59	64	28	43	56	40	0	273	1365	2671	195	69	69	81	45	55	70	58	0	0.196	0.144	0.186	0.207	3.407	0.109	0.706	120	429	100	244	1482	-2.350	40	204	186	1296	29358	163750	6.464	28.533	0	0	0
5	13	5	"yljA"	"STM0944"	3680	47700	120	183	263	261	99	59	59	63	28	44	90	84	0	427	591	641	108	64	64	73	39	53	91	88	0	0.342	0.387	0.388	0.401	2.027	0.379	0.826	120	393	100	487	731	-1.550	124	363	204	527	31619	70932	7.143	13.282	0	0	0
5	14	5	"orfB"	"STM0930"	3860	47700	120	126	175	184	105	60	60	61	14	22	93	80	0	315	406	443	109	63	63	73	44	60	90	78	0	0.262	0.335	0.341	0.341	2.530	0.336	0.698	120	360	100	318	458	-1.933	66	252	115	343	21041	48753	8.143	7.568	0	0	0
5	15	5	""	"STM4317"	4030	47710	120	74	85	40	47	62	62	62	14	22	45	30	0	171	342	443	129	65	65	75	39	52	82	67	0	0.113	0.083	0.119	0.132	3.804	0.071	0.526	120	385	100	118	300	-3.143	12	106	23	277	10141	41052	1.643	6.846	0	0	0
5	16	5	"amiB"	"STM4358"	4210	47690	120	193	269	236	87	63	63	66	18	27	99	91	0	1317	1720	1521	88	68	68	77	33	42	100	100	0	0.104	0.125	0.125	0.115	1.891	0.126	0.781	120	420	100	1379	1858	-3.264	130	1249	206	1652	32268	206414	11.278	49.788	0	0	0
5	17	5	"hflC"	"STM4364"	4400	47710	130	650	1236	1588	128	65	65	69	23	33	92	86	0	856	1605	2183	136	66	66	74	28	37	92	86	0	0.741	0.761	0.757	0.883	3.469	0.683	0.709	120	416	100	1375	2710	-0.433	585	790	1171	1539	148285	192643	50.739	54.679	0	0	0
5	18	5	"yjfH"	"STM4369"	4570	47700	130	94	134	103	76	68	68	70	20	28	56	39	0	255	583	802	137	66	66	78	63	80	60	54	0	0.138	0.128	0.199	0.242	3.992	0.102	0.656	120	419	100	215	583	-2.862	26	189	66	517	16080	69993	3.200	8.016	0	0	0
5	19	5	"kbl"	"STM3709"	4740	47690	130	175	327	407	124	68	68	70	16	22	90	84	0	526	1165	1592	136	67	67	81	62	76	95	84	0	0.233	0.236	0.242	0.230	2.553	0.204	0.621	120	418	100	566	1357	-2.101	107	459	259	1098	39216	139834	16.063	17.484	0	0	0
5	20	5	"gpsA"	"STM3700"	4920	47700	130	201	297	269	90	68	68	71	19	26	96	90	0	863	1131	1160	102	69	69	106	163	153	85	71	0	0.168	0.216	0.228	0.229	2.267	0.189	0.730	120	430	100	927	1291	-2.578	133	794	229	1062	35659	135771	11.895	6.288	0	0	0
5	21	5	""	"STM3657"	5060	47680	60	81	86	24	27	72	72	82	52	63	9	0	0	156	297	434	146	81	81	195	295	151	15	6	0	0.120	0.065	0.181	0.170	5.636	0.050	0.550	32	154	100	84	230	-3.059	9	75	14	216	2747	9501	0.077	0.346	-100	0	0
5	22	5	"dppA"	"STM3630"	5280	47710	130	735	2272	4374	192	68	68	78	64	82	85	76	0	479	1260	2329	184	75	75	132	197	149	61	50	0	1.651	1.860	1.757	1.802	2.793	1.962	0.862	120	522	100	1071	3389	0.723	667	404	2204	1185	272582	151205	34.281	5.726	0	0	0
5	23	5	"bcsC"	"STM3617"	5450	47690	130	166	455	679	149	66	66	68	16	23	81	75	0	1106	2221	3250	146	66	66	84	62	73	83	75	0	0.096	0.181	0.180	0.180	3.432	0.175	0.734	120	369	100	1140	2544	-3.379	100	1040	389	2155	54655	266579	24.188	34.468	0	0	0
5	24	5	""	"STM3602"	5600	47700	130	88	115	74	64	61	61	65	21	32	58	37	0	1139	2145	2899	135	68	68	90	121	134	85	75	0	0.025	0.026	0.033	0.030	2.898	0.023	0.676	120	500	100	1098	2131	-5.310	27	1071	54	2077	13815	257357	2.381	16.983	0	0	0
5	1	6	"yraL"	"STM3263"	1550	47870	120	75	84	40	47	61	61	63	16	25	44	24	0	610	972	1015	104	112	112	197	210	106	70	56	0	0.028	0.027	0.033	0.036	3.134	0.027	0.434	120	601	100	512	883	-5.153	14	498	23	860	10040	116643	1.313	3.690	0	0	0
5	2	6	"tdcB"	"STM3244"	1730	47870	110	68	73	24	32	55	55	58	18	31	40	17	0	1204	1465	1221	83	114	114	235	259	110	88	80	0	0.012	0.013	0.016	0.015	2.482	0.012	0.334	80	440	100	1103	1369	-6.390	13	1090	18	1351	5866	117228	0.833	4.749	0	0	0
5	3	6	"yqjH"	"STM3214"	1910	47870	120	81	97	64	65	57	57	64	33	51	37	15	0	928	1484	1694	114	97	97	160	227	141	87	72	0	0.029	0.029	0.031	0.036	4.342	0.021	0.220	120	530	100	855	1427	-5.114	24	831	40	1387	11652	178057	1.000	5.833	0	0	0
5	4	6	"icc"	"STM3183"	2090	47870	110	98	121	80	66	59	59	69	46	66	42	20	0	701	910	837	91	87	87	106	58	54	93	85	0	0.064	0.075	0.080	0.077	2.647	0.075	0.648	80	412	100	653	885	-3.977	39	614	62	823	9701	72818	1.130	13.862	0	0	0
5	5	6	"hybA"	"STM3149"	2270	47870	120	70	110	116	105	52	52	61	40	65	35	18	0	659	1700	3075	180	78	78	111	127	114	67	58	0	0.031	0.036	0.053	0.056	3.829	0.030	0.538	120	490	100	599	1680	-5.012	18	581	58	1622	13146	203943	1.225	12.512	0	0	0
5	6	6	""	"STM3141"	2470	47860	110	59	67	31	46	50	50	55	30	54	17	6	0	487	714	803	112	76	76	112	146	130	70	56	0	0.022	0.027	0.037	0.045	3.522	0.029	0.268	80	372	100	420	655	-5.513	9	411	17	638	5385	57086	0.400	4.123	0	0	0
5	7	6	"uup"	"STM1062"	2620	47880	130	94	174	240	137	50	50	57	80	140	31	17	0	947	2404	4053	168	74	74	101	146	144	92	74	0	0.050	0.053	0.056	0.049	2.608	0.056	0.717	120	406	100	917	2454	-4.310	44	873	124	2330	20826	288498	1.463	15.774	0	0	0
5	8	6	"helD"	"STM1075"	2800	47880	120	349	458	338	73	51	51	59	82	138	95	79	0	3423	3909	2432	62	74	74	97	141	145	99	99	0	0.089	0.106	0.098	0.100	1.861	0.100	0.761	120	380	100	3647	4242	-3.490	298	3349	407	3835	54996	469058	4.866	27.035	0	0	0
5	9	6	"hpaD"	"STM1103"	2960	47880	120	81	134	135	100	58	58	63	41	65	39	25	0	483	1133	1915	169	79	79	97	57	58	77	70	0	0.057	0.072	0.102	0.096	3.639	0.062	0.738	120	402	100	427	1130	-4.135	23	404	76	1054	16112	135904	1.732	18.175	0	0	0
5	10	6	"agp"	"STM1117"	3150	47870	130	330	405	297	73	63	63	80	87	108	82	65	0	907	1195	1064	89	82	82	106	70	66	93	89	0	0.324	0.307	0.328	0.325	2.966	0.238	0.580	120	435	100	1092	1455	-1.628	267	825	342	1113	48579	143391	3.736	15.557	0	0	0
5	11	6	"ymdC"	"STM1148"	3330	47870	120	107	184	196	106	66	66	106	132	124	27	13	0	591	1153	1581	137	82	82	122	115	94	70	65	0	0.081	0.110	0.114	0.116	3.458	0.107	0.574	120	369	100	550	1189	-3.634	41	509	118	1071	22024	138376	0.591	8.965	0	0	0
5	12	6	"ycfN"	"STM1208"	3510	47880	130	95	155	181	116	72	72	128	147	114	16	9	0	332	831	1478	177	84	84	139	144	103	56	47	0	0.093	0.111	0.094	0.130	4.818	0.074	0.084	120	389	100	271	830	-3.431	23	248	83	747	18593	99683	0.184	4.806	0	0	0
5	13	6	"mopA"	"STM4330"	3700	47870	140	4872	7159	8748	122	64	64	97	111	114	96	94	0	2866	3769	4041	107	73	73	116	125	107	94	91	0	1.721	1.920	1.821	1.820	2.041	2.212	0.837	156	393	100	7601	10791	0.784	4808	2793	7095	3696	1116791	587941	63.622	29.224	0	0	0
5	14	6	"rstA"	"STM1475"	3860	47870	120	328	397	228	57	58	58	59	15	25	100	99	0	2715	3037	1321	43	68	68	87	77	88	100	100	0	0.102	0.114	0.105	0.107	1.374	0.119	0.828	120	343	100	2917	3308	-3.293	270	2647	339	2969	47622	364468	22.533	38.312	0	0	0
5	15	6	"speG"	"STM1502"	4040	47870	130	244	301	208	69	58	58	59	14	23	98	97	0	981	1284	928	72	68	68	84	52	61	100	99	0	0.204	0.200	0.189	0.184	1.810	0.187	0.704	120	403	100	1099	1459	-2.295	186	913	243	1216	36089	154051	17.286	23.077	0	0	0
5	16	6	"smf"	"STM3405"	4210	47870	120	174	214	168	78	61	61	62	15	24	93	87	0	1699	2126	1991	93	72	72	90	57	63	100	98	0	0.069	0.074	0.063	0.070	2.107	0.072	0.791	120	396	100	1740	2207	-3.848	113	1627	153	2054	25658	255143	10.133	35.719	0	0	0
5	17	6	"rplO"	"STM3421"	4390	47880	130	492	577	455	78	63	63	66	20	30	97	95	0	833	1101	931	84	70	70	81	40	49	100	98	0	0.562	0.499	0.502	0.469	1.803	0.447	0.721	120	415	100	1192	1545	-0.831	429	763	514	1031	69219	132134	25.550	25.500	0	0	0
5	18	6	"yheL"	"STM3449"	4540	47870	100	72	85	43	50	64	64	67	24	35	22	13	0	106	309	465	150	68	68	95	149	156	31	23	0	0.211	0.087	0.146	0.180	3.643	0.065	0.527	80	341	100	46	262	-2.248	8	38	21	241	6802	24743	0.750	1.436	0	0	0
5	19	6	""	"STM3601"	4740	47870	130	96	132	135	102	65	65	67	20	29	64	36	0	666	1494	2460	164	69	69	98	132	134	80	66	0	0.052	0.047	0.057	0.060	3.067	0.049	0.794	120	501	100	628	1492	-4.267	31	597	67	1425	15840	179316	3.250	10.576	0	0	0
5	20	6	"yhjK"	"STM3615"	4920	47870	130	121	139	74	53	66	66	68	17	25	90	73	0	3264	3743	2909	77	73	73	105	124	118	99	98	0	0.017	0.020	0.018	0.019	1.985	0.020	0.718	120	429	100	3246	3743	-5.858	55	3191	73	3670	16650	449168	4.176	29.339	0	0	0
5	21	6	"yhjS"	"STM3622"	5080	47880	120	1142	1225	627	51	68	68	73	38	52	100	99	0	7527	8160	4394	53	95	95	176	239	135	100	99	0	0.145	0.143	0.141	0.149	1.477	0.136	0.899	120	509	100	8506	9222	-2.791	1074	7432	1157	8065	146941	979225	30.316	33.406	0	0	0
5	22	6	""	"STM3631"	5290	47870	130	268	255	63	24	65	65	70	49	70	95	90	0	20408	18649	5102	27	88	88	145	160	110	100	100	0	0.010	0.010	0.010	0.010	1.350	0.010	0.904	120	447	100	20523	18751	-6.645	203	20320	190	18561	30634	2237886	3.776	115.650	0	0	0
5	23	6	"yiaF"	"STM3647"	5450	47880	130	279	283	121	42	64	64	65	15	23	98	96	0	917	931	419	45	73	73	92	67	72	97	97	0	0.255	0.255	0.248	0.247	1.639	0.248	0.810	120	350	100	1059	1077	-1.973	215	844	219	858	33959	111777	14.533	12.522	0	0	0
5	24	6	"glyS"	"STM3655"	5630	47880	120	569	648	420	64	60	60	86	187	217	91	63	0	5683	6861	4875	71	70	70	146	458	313	99	99	0	0.091	0.087	0.087	0.082	1.627	0.080	0.858	120	532	100	6122	7379	-3.463	509	5613	588	6791	77718	823361	3.005	14.662	0	0	0
5	1	7	""	"STM3834"	1560	48050	110	170	174	39	22	59	59	64	31	48	98	92	0	4822	4796	1111	23	78	78	159	207	130	100	100	0	0.023	0.024	0.024	0.024	1.368	0.022	0.661	80	527	100	4855	4833	-5.417	111	4744	115	4718	13902	383648	3.548	22.401	0	0	0
5	2	7	"yidC"	"STM3842"	1740	48050	110	103	124	95	76	55	55	61	33	54	58	38	0	889	1038	898	86	98	98	191	245	128	73	57	0	0.061	0.073	0.077	0.069	3.218	0.053	0.368	80	469	100	839	1009	-4.043	48	791	69	940	9927	83075	1.909	3.457	0	0	0
5	3	7	""	"STM3845"	1910	48060	120	131	131	31	23	53	53	60	33	55	92	65	0	4046	3841	1479	38	75	75	131	221	168	100	99	0	0.020	0.021	0.020	0.021	1.722	0.017	0.110	120	500	100	4049	3844	-5.670	78	3971	78	3766	15745	460939	2.152	16.787	0	0	0
5	4	7	"phoU"	"STM3853"	2100	48060	120	123	141	80	56	58	58	68	44	64	63	33	0	730	1014	820	80	81	81	114	170	149	91	76	0	0.100	0.089	0.090	0.086	2.053	0.079	0.534	120	490	100	714	1016	-3.320	65	649	83	933	16861	121687	1.659	5.294	0	0	0
5	5	7	"pstS"	"STM3857"	2270	48060	130	424	391	139	35	58	58	68	44	64	95	90	0	7239	6497	2506	38	87	87	114	82	71	99	99	0	0.051	0.052	0.051	0.051	1.428	0.050	0.915	120	510	100	7518	6743	-4.288	366	7152	333	6410	46892	779629	7.341	77.841	0	0	0
5	6	7	"atpA"	"STM3867"	2450	48060	120	4482	4269	1349	31	56	56	62	32	51	100	100	0	7773	7443	2289	30	83	83	113	124	109	100	100	0	0.576	0.572	0.574	0.569	1.253	0.569	0.965	120	500	100	12116	11573	-0.797	4426	7690	4213	7360	512327	893149	131.469	59.113	0	0	0
5	7	7	"aceE"	"STM0152"	2620	48060	120	1397	1800	1272	70	54	54	57	26	45	100	99	0	6249	7220	5123	70	77	77	108	90	83	98	98	0	0.218	0.244	0.241	0.260	1.857	0.231	0.868	120	420	100	7515	8889	-2.200	1343	6172	1746	7143	215948	866408	67.038	79.022	0	0	0
5	8	7	""	"STM0159"	2790	48060	120	142	181	116	64	54	54	58	23	39	92	77	0	1329	2079	1720	82	77	77	104	84	80	100	99	0	0.070	0.063	0.056	0.062	2.116	0.053	0.651	120	434	100	1340	2129	-3.831	88	1252	127	2002	21683	249483	5.348	23.512	0	0	0
5	9	7	"cueO"	"STM0168"	2990	48060	130	102	125	80	64	58	58	63	38	60	56	27	0	895	1311	1204	91	77	77	97	55	56	97	94	0	0.054	0.054	0.050	0.053	2.488	0.051	0.604	120	452	100	862	1301	-4.217	44	818	67	1234	15000	157282	1.632	22.073	0	0	0
5	10	7	"yadH"	"STM0173"	3140	48050	120	74	94	73	77	61	61	79	87	110	10	2	0	245	723	1562	216	82	82	105	70	66	63	53	0	0.080	0.051	0.071	0.083	4.386	0.042	0.290	120	437	100	176	674	-3.648	13	163	33	641	11326	86764	0.172	8.829	0	0	0
5	11	7	"stiA"	"STM0177"	3340	48050	150	70	83	46	55	63	63	97	118	121	3	1	0	231	757	1198	158	82	82	123	119	96	51	42	0	0.047	0.030	0.066	0.069	5.681	0.022	0.026	156	518	100	156	695	-4.412	7	149	20	675	12901	118113	-0.119	5.328	0	0	0
5	12	7	"folK"	"STM0183"	3510	48060	130	61	67	21	31	64	64	116	142	122	0	0	0	141	425	565	132	78	78	135	144	106	41	33	0	-0.048	0.009	0.127	0.145	7.017	0.038	0.013	120	423	100	60	350	Error	-3	63	3	347	8005	51058	-0.345	2.014	0	0	0
5	13	7	""	"STM1585"	3690	48040	120	72	149	311	208	59	59	88	107	121	10	8	0	279	380	446	117	68	68	109	123	112	60	42	0	0.062	0.288	0.126	0.145	4.871	0.499	0.402	120	406	100	224	402	-4.021	13	211	90	312	17879	45559	0.570	2.203	0	0	0
5	14	7	"srfA"	"STM1593"	3870	48060	120	75	94	60	63	55	55	57	16	28	55	31	0	858	1510	2026	134	68	68	85	69	81	97	90	0	0.025	0.027	0.030	0.029	3.010	0.023	0.596	120	420	100	810	1481	-5.304	20	790	39	1442	11260	181220	2.313	20.652	0	0	0
5	15	7	"ydcR"	"STM1598"	4040	48060	120	125	290	404	139	53	53	55	15	27	66	59	0	1167	3136	4919	156	69	69	86	52	60	78	73	0	0.066	0.077	0.079	0.081	3.215	0.077	0.901	120	430	100	1170	3304	-3.931	72	1098	237	3067	34740	376319	15.667	58.654	0	0	0
5	16	7	"ydcN"	"STM1605"	4220	48050	120	69	72	22	30	55	55	58	18	31	37	14	0	488	709	736	103	70	70	89	57	64	86	80	0	0.033	0.027	0.035	0.037	4.626	0.018	0.196	120	437	100	432	656	-4.900	14	418	17	639	8636	85091	0.778	10.877	0	0	0
5	17	7	""	"STM1613"	4390	48060	120	74	83	41	49	60	60	62	16	25	41	23	0	169	255	269	105	69	69	82	43	52	67	53	0	0.140	0.124	0.156	0.172	3.950	0.123	0.528	120	431	100	114	209	-2.837	14	100	23	186	9960	30603	1.313	4.023	0	0	0
5	18	7	""	"STM1620"	4580	48060	120	67	76	35	46	60	60	64	21	32	25	12	0	579	1586	2806	176	70	70	91	125	137	68	62	0	0.014	0.011	0.026	0.030	5.760	0.009	0.444	120	503	100	516	1532	-6.184	7	509	16	1516	9107	190315	0.571	11.960	0	0	0
5	19	7	""	"STM1786"	4760	48060	120	75	79	29	36	62	62	68	27	39	22	4	0	1385	1708	1768	103	73	73	89	60	67	99	98	0	0.010	0.010	0.014	0.013	3.146	0.008	0.104	120	450	100	1325	1652	-6.657	13	1312	17	1635	9420	204911	0.407	26.983	0	0	0
5	20	7	"treA"	"STM1796"	4930	48060	130	3962	4476	3361	75	63	63	69	38	55	100	100	0	5040	5779	3930	68	73	73	94	63	67	100	100	0	0.785	0.773	0.782	0.764	1.314	0.797	0.921	120	424	100	8866	10119	-0.349	3899	4967	4413	5706	537119	693435	115.974	90.238	0	0	0
5	21	7	"fadR"	"STM1805"	5100	48070	130	90	144	149	103	62	62	64	31	48	48	31	0	512	986	1388	140	70	70	114	134	117	71	55	0	0.063	0.090	0.094	0.094	3.806	0.084	0.607	120	451	100	470	998	-3.981	28	442	82	916	17320	118345	2.581	6.507	0	0	0
5	22	7	"ycgL"	"STM1813"	5290	48060	130	80	109	86	78	59	59	60	14	23	59	41	0	243	610	924	151	70	70	105	123	117	53	41	0	0.121	0.093	0.124	0.135	4.814	0.072	0.511	120	477	100	194	590	-3.042	21	173	50	540	13134	73162	3.500	4.106	0	0	0
5	23	7	""	"STM1827"	5460	48050	130	137	455	789	173	57	57	58	15	25	84	70	0	3290	5382	7247	134	71	71	82	45	54	98	98	0	0.025	0.075	0.030	0.038	3.608	0.052	0.221	120	380	100	3299	5709	-5.330	80	3219	398	5311	54648	645886	26.467	117.778	0	0	0
5	24	7	"manZ"	"STM1832"	5590	48060	120	620	849	746	87	57	57	120	330	275	89	38	0	1353	1701	1380	81	70	70	202	616	304	92	55	0	0.439	0.486	0.455	0.458	1.530	0.419	0.705	120	458	100	1846	2423	-1.188	563	1283	792	1631	101883	204103	2.209	2.433	0	0	0
5	1	8	""	"STM2357"	1560	48250	100	123	129	35	27	55	55	56	13	23	96	93	0	4307	4226	1403	33	59	59	65	29	44	100	100	0	0.016	0.018	0.017	0.017	1.462	0.017	0.725	80	444	100	4316	4241	-5.965	68	4248	74	4167	10304	338109	5.615	143.483	0	0	0
5	2	8	""	"STM2361"	1720	48250	110	175	183	50	27	51	51	55	27	49	100	93	0	3786	3648	1007	27	61	61	77	70	90	100	100	0	0.033	0.037	0.036	0.036	1.353	0.032	0.773	80	463	100	3849	3719	-4.909	124	3725	132	3587	14677	291872	4.741	51.014	0	0	0
5	3	8	"dedA"	"STM2367"	1900	48240	110	115	118	26	22	52	52	54	16	29	97	95	0	3383	3290	952	28	61	61	77	75	97	100	100	0	0.019	0.020	0.020	0.020	1.531	0.018	0.665	80	449	100	3385	3295	-5.721	63	3322	66	3229	9413	263204	4.000	42.840	0	0	0
5	4	8	""	"STM2376"	2080	48240	110	66	69	17	24	52	52	54	14	25	46	21	0	3150	3414	1433	41	63	63	79	57	72	100	100	0	0.005	0.005	0.006	0.005	2.773	0.004	0.143	80	451	100	3101	3368	-7.785	14	3087	17	3351	5554	273139	1.071	58.509	0	0	0
5	5	8	"yfcL"	"STM2380"	2260	48240	110	77	87	41	47	55	55	58	16	27	56	32	0	788	964	705	73	89	89	112	94	83	93	91	0	0.031	0.037	0.038	0.036	3.923	0.033	0.299	80	470	100	721	907	-4.990	22	699	32	875	6960	77124	1.813	9.064	0	0	0
5	6	8	"yfcY"	"STM2389"	2460	48250	110	100	127	94	74	56	56	59	22	37	77	48	0	1616	2493	2694	108	79	79	104	90	86	100	98	0	0.029	0.029	0.028	0.025	2.538	0.027	0.692	80	440	100	1581	2485	-5.126	44	1537	71	2414	10160	199427	3.091	26.544	0	0	0
5	7	8	""	"STM2594"	2620	48240	110	93	119	157	131	54	54	56	15	26	93	72	0	2993	3089	821	26	73	73	108	112	103	100	100	0	0.013	0.022	0.015	0.015	2.091	0.017	0.086	80	365	100	2959	3081	-6.226	39	2920	65	3016	9544	247105	4.200	26.616	0	0	0
5	8	8	""	"STM2598"	2800	48240	120	94	98	38	38	55	55	57	16	28	75	57	0	1752	1803	1120	62	77	77	107	102	95	95	90	0	0.023	0.025	0.026	0.024	2.366	0.024	0.597	120	434	100	1714	1769	-5.425	39	1675	43	1726	11752	216404	2.563	16.627	0	0	0
5	9	8	""	"STM2603"	2990	48240	120	140	146	58	39	57	57	64	89	139	45	8	0	2046	2192	1174	53	79	79	105	195	185	97	95	0	0.042	0.042	0.040	0.042	2.164	0.035	0.157	120	410	100	2050	2202	-4.567	83	1967	89	2113	17579	263082	0.921	10.703	0	0	0
5	10	8	""	"STM2607"	3150	48250	110	76	78	25	32	57	57	64	90	140	3	0	0	961	1126	929	82	77	77	91	56	61	93	92	0	0.021	0.020	0.021	0.023	2.720	0.011	0.006	80	405	100	903	1070	-5.540	19	884	21	1049	6265	90097	0.156	18.482	0	0	0
5	11	8	""	"STM1028"	3350	48240	120	92	111	95	85	57	57	59	14	23	72	55	0	2228	2407	1594	66	74	74	91	66	72	98	93	0	0.016	0.023	0.016	0.016	2.900	0.020	0.218	120	436	100	2189	2387	-5.944	35	2154	54	2333	13270	288877	3.714	35.091	0	0	0
5	12	8	""	"STM2617"	3510	48250	120	100	101	28	27	53	53	55	15	27	89	74	0	7629	7040	2738	38	65	65	81	54	66	99	98	0	0.006	0.007	0.007	0.007	2.546	0.007	0.642	120	392	100	7611	7023	-7.330	47	7564	48	6975	12174	844840	3.067	128.870	0	0	0
5	13	8	"yrbD"	"STM3311"	3690	48240	120	377	364	146	40	52	52	54	15	27	99	98	0	4220	3986	1697	42	62	62	72	36	50	98	98	0	0.078	0.080	0.079	0.082	1.705	0.077	0.908	120	439	100	4483	4236	-3.677	325	4158	312	3924	43661	478300	20.667	108.722	0	0	0
5	14	8	"yhbN"	"STM3318"	3860	48240	120	394	404	220	54	49	49	52	16	30	96	93	0	2228	2220	1190	53	63	63	72	33	45	99	98	0	0.159	0.165	0.160	0.155	1.781	0.159	0.852	120	426	100	2510	2512	-2.650	345	2165	355	2157	48521	266355	22.000	65.091	0	0	0
5	15	8	""	"STM3333"	4050	48240	120	190	216	113	52	48	48	51	18	35	99	98	0	9794	11309	6437	56	65	65	74	35	47	100	100	0	0.015	0.015	0.015	0.015	1.666	0.014	0.825	120	431	100	9871	11412	-6.098	142	9729	168	11244	25926	1357113	9.167	321.000	0	0	0
5	16	8	"sspA"	"STM3342"	4230	48240	110	1078	1106	493	44	51	51	55	20	36	100	100	0	3494	3465	1389	40	68	68	77	37	48	100	100	0	0.300	0.311	0.304	0.302	1.319	0.294	0.856	80	385	100	4453	4452	-1.738	1027	3426	1055	3397	88502	277218	52.550	91.568	0	0	0
5	17	8	"yhcM"	"STM3346"	4410	48240	120	167	195	120	61	54	54	57	16	28	99	94	0	3873	4932	3864	78	67	67	77	39	50	99	98	0	0.030	0.029	0.029	0.031	2.078	0.027	0.806	120	455	100	3919	5006	-5.074	113	3806	141	4865	23397	591889	8.625	124.487	0	0	0
5	18	8	""	"STM3356"	4590	48240	110	243	255	80	31	57	57	60	17	28	100	100	0	10658	10967	3532	32	67	67	86	99	115	100	100	0	0.018	0.018	0.018	0.018	1.320	0.017	0.871	80	379	100	10777	11098	-5.831	186	10591	198	10900	20380	877371	11.471	109.909	0	0	0
5	19	8	""	"STM0761"	4750	48240	110	188	189	69	36	58	58	63	26	41	95	90	0	3480	3717	1949	52	68	68	104	183	175	100	97	0	0.038	0.036	0.036	0.036	1.547	0.033	0.735	80	399	100	3542	3780	-4.714	130	3412	131	3649	15132	297373	4.846	19.743	0	0	0
5	20	8	""	"STM0765"	4940	48240	120	103	118	78	66	59	59	64	38	59	63	17	0	13347	12371	4039	32	68	68	96	160	166	99	99	0	0.003	0.005	0.004	0.004	1.960	0.005	0.324	120	408	100	13323	12362	-8.237	44	13279	59	12303	14194	1484472	1.421	76.719	0	0	0
5	21	8	"galM"	"STM0773"	5100	48240	120	1626	1583	631	39	57	57	60	32	53	98	98	0	9164	9186	3673	39	66	66	73	34	46	100	100	0	0.172	0.167	0.167	0.158	1.870	0.163	0.942	120	409	100	10667	10646	-2.536	1569	9098	1526	9120	189937	1102340	47.594	268.029	0	0	0
5	22	8	"modA"	"STM0781"	5290	48230	110	1160	1154	341	29	54	54	56	16	28	100	100	0	7860	7792	2269	29	69	69	77	58	75	100	100	0	0.142	0.142	0.141	0.141	1.194	0.139	0.951	80	439	100	8897	8823	-2.816	1106	7791	1100	7723	92339	623340	68.625	133.017	0	0	0
5	23	8	"hutI"	"STM0787"	5460	48230	110	1627	1709	350	20	52	52	56	17	30	100	100	0	11835	12465	1920	15	73	73	84	70	83	100	100	0	0.134	0.134	0.133	0.133	1.112	0.133	0.963	80	410	100	13337	14049	-2.901	1575	11762	1657	12392	136749	997179	97.235	176.871	0	0	0
5	24	8	"hutU"	"STM0790"	5640	48240	110	1798	1788	357	19	50	50	64	97	151	100	100	0	3082	3196	713	22	76	76	107	212	198	100	100	0	0.582	0.557	0.578	0.559	1.164	0.554	0.899	80	501	100	4754	4858	-0.782	1748	3006	1738	3120	143002	255686	17.773	14.571	0	0	0
5	1	9	""	"STM0902"	1570	48420	110	65	74	31	41	53	53	54	13	24	46	25	0	9650	9954	4346	43	66	66	68	16	23	100	100	0	0.001	0.002	0.002	0.002	2.726	0.002	0.228	80	470	100	9596	9909	-9.641	12	9584	21	9888	5939	796354	1.538	617.875	0	0	0
5	2	9	""	"STM0906"	1740	48420	100	73	75	23	30	51	51	54	20	37	50	15	0	539	692	602	86	60	60	66	45	68	92	87	0	0.046	0.038	0.044	0.044	3.235	0.019	0.154	80	383	100	501	656	-4.444	22	479	24	632	5986	55357	1.050	13.911	0	0	0
5	3	9	""	"STM0912"	1920	48410	110	85	89	23	25	52	52	54	14	25	87	60	0	10538	11609	3831	33	63	63	107	211	197	100	100	0	0.003	0.003	0.003	0.003	1.870	0.003	0.526	80	480	100	10508	11583	-8.310	33	10475	37	11546	7096	928738	2.500	54.512	0	0	0
5	4	9	""	"STM0917"	2110	48410	110	56	62	21	33	54	54	55	15	27	22	8	0	1124	1265	857	67	78	78	123	216	175	91	85	0	0.002	0.007	0.012	0.012	4.936	0.009	0.146	80	453	100	1048	1195	-9.031	2	1046	8	1187	4920	101171	0.467	5.287	0	0	0
5	5	9	""	"STM0921"	2270	48410	110	63	66	19	28	53	53	55	15	27	37	15	0	3338	3361	1304	38	81	81	103	87	84	100	100	0	0.003	0.004	0.004	0.004	2.752	0.003	0.068	80	425	100	3267	3293	-8.347	10	3257	13	3280	5285	268869	0.733	37.448	0	0	0
5	6	9	""	"STM0925"	2450	48410	100	60	64	20	31	53	53	54	14	25	31	11	0	431	513	251	48	75	75	89	48	53	100	97	0	0.020	0.025	0.028	0.030	2.491	0.020	0.095	80	391	100	363	449	-5.668	7	356	11	438	5145	41029	0.714	8.833	0	0	0
5	7	9	""	"STM4205"	2640	48400	120	102	107	40	37	52	52	54	22	40	80	57	0	6806	6814	3696	54	75	75	93	79	84	99	98	0	0.007	0.008	0.008	0.008	1.985	0.008	0.678	120	480	100	6781	6794	-7.073	50	6731	55	6739	12863	817624	2.409	85.076	0	0	0
5	8	9	""	"STM4209"	2820	48400	110	65	69	17	24	52	52	56	29	51	18	1	0	1076	1145	487	42	73	73	84	47	55	100	100	0	0.013	0.016	0.019	0.015	2.647	0.011	0.133	80	393	100	1016	1089	-6.270	13	1003	17	1072	5486	91632	0.448	22.574	0	0	0
5	9	9	""	"STM4213"	2980	48400	110	173	177	35	19	54	54	63	90	142	83	5	0	12550	12966	2206	17	74	74	118	329	278	100	100	0	0.010	0.010	0.009	0.009	1.267	0.009	0.867	80	402	100	12595	13015	-6.712	119	12476	123	12892	14138	1037300	1.267	39.052	0	0	0
5	10	9	""	"STM4218"	3160	48400	110	72	80	28	35	56	56	63	86	136	2	0	0	1689	1944	1204	61	80	80	130	316	243	100	92	0	0.010	0.013	0.015	0.011	2.936	0.013	0.334	80	448	100	1625	1888	-6.652	16	1609	24	1864	6423	155553	0.198	5.741	0	0	0
5	11	9	"yjbF"	"STM4223"	3350	48410	110	81	92	38	41	56	56	57	16	28	72	35	0	3767	4361	2903	66	81	81	97	56	57	100	100	0	0.007	0.008	0.008	0.007	2.248	0.009	0.567	80	409	100	3711	4316	-7.204	25	3686	36	4280	7388	348903	2.188	76.143	0	0	0
5	12	9	"yjbN"	"STM4243"	3510	48410	110	248	255	92	36	56	56	67	53	79	100	86	0	2929	3076	1142	37	93	93	140	110	78	100	100	0	0.068	0.067	0.065	0.065	1.442	0.065	0.833	80	398	100	3028	3182	-3.885	192	2836	199	2983	20433	246104	3.547	26.691	0	0	0
5	13	9	""	"STM1009"	3700	48400	110	638	606	125	20	64	64	79	48	60	100	97	0	39094	38362	3770	9	167	167	243	226	93	100	100	0	0.015	0.014	0.015	0.013	1.405	0.014	0.928	80	432	100	39501	38737	-6.084	574	38927	542	38195	48456	3068947	10.979	168.668	0	0	0
5	14	9	""	"STM1866"	3870	48410	100	541	545	147	26	53	53	60	28	46	100	100	0	1590	1590	375	23	94	94	162	171	105	100	100	0	0.326	0.329	0.326	0.324	1.276	0.333	0.898	80	353	100	1984	1988	-1.616	488	1496	492	1496	43630	127199	17.321	8.351	0	0	0
5	15	9	"hisP"	"STM2351"	4060	48410	120	895	849	272	32	48	48	53	29	54	99	99	0	9066	8448	2871	33	77	77	102	73	71	99	99	0	0.094	0.096	0.097	0.098	1.921	0.092	0.935	120	409	100	9836	9172	-3.408	847	8989	801	8371	101910	1013711	27.448	114.329	0	0	0
5	16	9	"flgL"	"STM1184"	4220	48400	120	5358	4766	1573	33	48	48	56	38	67	98	96	0	10813	9581	3013	31	72	72	106	166	156	99	99	0	0.494	0.496	0.497	0.452	1.717	0.495	0.968	120	380	100	16051	14227	-1.016	5310	10741	4718	9509	571936	1149702	123.947	57.078	0	0	0
5	17	9	"nrdA"	"STM2277"	4390	48420	120	2617	2314	761	32	49	49	53	26	49	100	99	0	25759	22404	7193	32	76	76	108	155	143	99	99	0	0.100	0.101	0.103	0.102	1.896	0.099	0.949	120	431	100	28251	24593	-3.322	2568	25683	2265	22328	277694	2688433	86.962	143.845	0	0	0
5	18	9	"envF"	"STM1240"	4580	48410	120	105	111	42	37	50	50	52	12	23	95	82	0	7461	7162	3457	48	74	74	100	98	98	100	99	0	0.007	0.009	0.008	0.008	1.821	0.009	0.755	120	456	100	7442	7149	-7.069	55	7387	61	7088	13276	859410	4.917	72.061	0	0	0
5	19	9	"nrfA"	"STM4277"	4750	48400	110	161	174	64	36	53	53	53	13	24	100	95	0	9496	10154	4092	40	74	74	97	102	105	100	100	0	0.011	0.012	0.012	0.011	1.406	0.012	0.877	80	400	100	9530	10201	-6.447	108	9422	121	10080	13910	812299	9.308	98.598	0	0	0
5	20	9	"araH"	"STM1931"	4930	48420	120	76	102	119	116	52	52	53	12	22	64	49	0	1071	1906	1991	104	73	73	84	43	51	95	93	0	0.024	0.027	0.024	0.026	3.037	0.020	0.155	120	433	100	1022	1883	-5.378	24	998	50	1833	12215	228733	4.083	42.372	0	0	0
5	21	9	"yecM"	"STM1908"	5110	48420	120	93	108	73	67	51	51	54	19	35	73	52	0	1764	2174	2068	95	69	69	78	35	44	100	99	0	0.025	0.027	0.026	0.027	2.067	0.028	0.681	120	441	100	1737	2162	-5.335	42	1695	57	2105	13004	260900	2.842	59.886	0	0	0
5	22	9	"yecO"	"STM1905"	5280	48420	110	175	188	81	43	49	49	52	20	38	97	95	0	3334	3552	1905	53	71	71	80	59	73	100	100	0	0.039	0.040	0.039	0.038	1.520	0.038	0.808	80	439	100	3389	3620	-4.695	126	3263	139	3481	15079	284170	6.800	58.847	0	0	0
5	23	9	""	"STM1669"	5470	48410	120	151	142	35	24	49	49	51	14	27	94	91	0	22629	19957	6838	34	76	76	85	44	51	99	99	0	0.005	0.005	0.005	0.005	1.706	0.005	0.887	120	455	100	22655	19974	-7.789	102	22553	93	19881	17059	2394817	6.500	451.636	0	0	0
5	24	9	"yicM"	"STM3776"	5630	48410	110	189	189	31	16	47	47	49	13	26	100	100	0	18261	17867	2363	13	83	83	147	446	303	100	100	0	0.008	0.008	0.008	0.008	1.213	0.008	0.911	80	427	100	18320	17926	-7.000	142	18178	142	17784	15089	1429376	10.769	39.731	0	0	0
5	1	10	"yafK"	"STM0312"	1560	48580	100	118	120	28	23	55	55	59	26	44	92	65	0	2487	2568	744	28	70	70	71	15	21	100	100	0	0.026	0.026	0.027	0.025	1.474	0.025	0.568	80	407	100	2480	2563	-5.262	63	2417	65	2498	9620	205471	2.346	166.467	0	0	0
5	2	10	"proB"	"STM0321"	1740	48580	110	578	572	82	14	56	56	64	34	53	100	100	0	10452	10644	1456	13	68	68	73	32	43	100	100	0	0.050	0.049	0.049	0.049	1.135	0.047	0.932	80	453	100	10906	11092	-4.314	522	10384	516	10576	45729	851522	14.941	330.344	0	0	0
5	3	10	""	"STM0327"	1920	48590	110	269	301	164	54	59	59	67	32	47	100	95	0	564	658	404	61	73	73	98	129	131	98	86	0	0.428	0.414	0.404	0.411	1.630	0.367	0.745	80	468	100	701	827	-1.225	210	491	242	585	24051	52637	7.313	4.341	0	0	0
5	4	10	""	"STM0332"	2100	48590	110	135	144	46	31	59	59	64	29	45	96	81	0	6610	6414	1312	20	93	93	130	138	106	100	100	0	0.012	0.013	0.012	0.012	1.600	0.013	0.496	80	433	100	6593	6406	-6.422	76	6517	85	6321	11557	513080	2.759	45.536	0	0	0
5	5	10	""	"STM1047"	2270	48580	110	182	195	73	37	54	54	58	18	31	100	97	0	5828	6402	2734	42	91	91	124	128	103	100	100	0	0.022	0.022	0.022	0.021	1.348	0.021	0.838	80	439	100	5865	6452	-5.486	128	5737	141	6311	15618	512172	7.611	49.047	0	0	0
5	6	10	"pepN"	"STM1057"	2440	48580	110	2537	2486	537	21	56	56	60	29	48	100	100	0	9367	9201	2228	24	79	79	115	133	115	100	100	0	0.267	0.266	0.266	0.269	1.189	0.259	0.959	80	421	100	11769	11552	-1.904	2481	9288	2430	9122	198907	736068	83.655	68.316	0	0	0
5	7	10	"yeaO"	"STM1277"	2610	48580	100	106	115	52	45	56	56	68	58	85	37	8	0	644	851	607	71	81	81	112	139	124	96	91	0	0.089	0.077	0.078	0.069	2.202	0.064	0.392	80	407	100	613	829	-3.493	50	563	59	770	9184	68050	0.810	5.317	0	0	0
5	8	10	"mipA"	"STM1286"	2810	48590	110	6679	6419	1762	27	58	58	68	50	73	100	100	0	8179	7781	1890	24	77	77	96	64	66	100	100	0	0.817	0.826	0.841	0.801	1.336	0.838	0.970	80	488	100	14723	14065	-0.291	6621	8102	6361	7704	513532	622444	127.020	120.078	0	0	0
5	9	10	"gapA"	"STM1290"	2980	48580	110	13249	13092	2594	19	58	58	60	17	28	100	100	0	3766	3836	787	20	74	74	106	250	235	100	100	0	3.573	3.465	3.463	3.461	1.140	3.604	0.948	80	465	100	16883	16796	1.837	13191	3692	13034	3762	1047346	306846	766.588	14.920	0	0	0
5	10	10	"topB"	"STM1298"	3150	48580	110	336	386	173	44	58	58	60	18	30	100	100	0	5788	7134	3384	47	79	79	94	65	69	100	100	0	0.049	0.046	0.046	0.046	1.306	0.046	0.877	80	466	100	5987	7383	-4.360	278	5709	328	7055	30915	570727	18.111	108.308	0	0	0
5	11	10	"astB"	"STM1306"	3330	48580	110	7672	7581	1468	19	58	58	74	182	245	100	100	0	11635	11686	1796	15	86	86	120	172	143	100	100	0	0.659	0.649	0.650	0.643	1.131	0.649	0.963	80	454	100	19163	19123	-0.601	7614	11549	7523	11600	606493	934849	41.247	67.244	0	0	0
5	12	10	"celF"	"STM1316"	3500	48580	110	591	623	133	21	67	67	99	186	187	100	96	0	12969	13222	2363	17	148	148	247	254	102	100	100	0	0.041	0.043	0.041	0.042	1.159	0.041	0.861	80	475	100	13345	13630	-4.613	524	12821	556	13074	49801	1057754	2.817	51.083	0	0	0
5	13	10	"rfbX"	"STM2088"	3700	48590	110	467	488	138	28	116	116	132	70	53	100	98	0	9291	9255	1345	14	507	507	545	271	49	100	100	0	0.040	0.043	0.040	0.041	1.315	0.039	0.764	80	481	100	9135	9120	-4.645	351	8784	372	8748	39047	740371	5.086	32.140	0	0	0
5	14	10	"rfbB"	"STM2097"	3870	48580	120	1048	963	269	27	90	90	100	49	49	98	96	0	15293	13963	3587	25	442	442	492	325	66	100	100	0	0.065	0.065	0.065	0.063	1.552	0.063	0.942	120	486	100	15809	14394	-3.954	958	14851	873	13521	115545	1675516	17.612	41.449	0	0	0
5	15	10	"wcaD"	"STM2112"	4050	48580	110	103	106	29	27	54	54	62	30	48	82	28	0	16214	16291	1094	6	125	125	216	209	96	100	100	0	0.003	0.003	0.003	0.003	1.722	0.003	0.454	80	398	100	16138	16218	-8.359	49	16089	52	16166	8502	1303309	1.467	76.914	0	0	0
5	16	10	"wza"	"STM2118"	4210	48580	110	85	88	29	32	46	46	53	36	67	57	8	0	8514	8212	1652	20	77	77	108	157	145	100	100	0	0.005	0.005	0.005	0.004	2.049	0.005	0.313	80	437	100	8476	8177	-7.757	39	8437	42	8135	7068	656952	0.972	51.618	0	0	0
5	17	10	"yegD"	"STM2125"	4400	48590	110	164	165	43	26	46	46	49	27	55	97	93	0	9944	9373	1735	18	80	80	106	157	148	100	100	0	0.012	0.013	0.012	0.012	1.396	0.013	0.872	80	398	100	9982	9412	-6.385	118	9864	119	9293	13176	749852	4.296	59.025	0	0	0
5	18	10	""	"STM2135"	4560	48580	110	217	221	45	20	45	45	47	13	27	100	100	0	17549	17749	2431	13	78	78	167	727	435	100	100	0	0.010	0.010	0.010	0.010	1.215	0.010	0.924	80	429	100	17643	17847	-6.666	172	17471	176	17671	17642	1419884	13.385	24.184	0	0	0
5	19	10	""	"STM4057"	4750	48580	110	58	65	28	43	45	45	47	14	29	46	28	0	264	366	336	91	75	75	151	689	456	8	5	0	0.069	0.069	0.082	0.084	2.697	0.060	0.286	80	479	100	202	311	-3.862	13	189	20	291	5227	29250	1.286	0.312	0	0	0
5	20	10	""	"STM4066"	4920	48580	110	239	235	60	25	45	45	47	12	25	100	100	0	7031	7021	1510	21	71	71	83	52	62	100	100	0	0.028	0.027	0.027	0.026	1.351	0.027	0.887	80	415	100	7154	7140	-5.165	194	6960	190	6950	18830	561702	15.667	133.423	0	0	0
5	21	10	"ydeZ"	"STM4076"	5090	48590	110	553	621	239	38	45	45	47	12	25	100	100	0	3688	3992	1329	33	70	70	80	43	53	100	100	0	0.140	0.147	0.137	0.143	1.315	0.136	0.814	80	431	100	4126	4498	-2.832	508	3618	576	3922	49719	319359	47.833	90.977	0	0	0
5	22	10	"glpX"	"STM4085"	5280	48590	110	1503	1511	304	20	44	44	45	13	28	100	100	0	6445	6473	1190	18	70	70	77	28	36	100	100	0	0.229	0.229	0.233	0.228	1.183	0.224	0.948	80	459	100	7834	7870	-2.127	1459	6375	1467	6403	120857	517803	112.769	228.429	0	0	0
5	23	10	"menA"	"STM4090"	5460	48580	120	83	96	51	53	44	44	45	11	24	90	73	0	2308	2684	1672	62	79	79	90	39	43	99	99	0	0.017	0.020	0.018	0.017	2.139	0.021	0.736	120	451	100	2268	2657	-5.837	39	2229	52	2605	11569	322104	4.636	66.513	0	0	0
5	24	10	"metB"	"STM4100"	5640	48580	120	317	319	130	40	43	43	46	13	28	99	99	0	14471	13149	4120	31	87	87	126	305	242	99	99	0	0.019	0.021	0.021	0.020	1.749	0.021	0.880	120	536	100	14658	13338	-5.714	274	14384	276	13062	38302	1577885	21.000	42.698	0	0	0
5	1	11	""	"STM2986"	1560	48750	120	76	78	22	28	58	58	62	24	38	35	9	0	3162	3616	2467	68	63	63	65	16	24	99	99	0	0.006	0.006	0.007	0.006	2.847	0.005	0.141	120	570	100	3117	3573	-7.428	18	3099	20	3553	9379	433879	0.667	221.938	0	0	0
5	2	11	"recD"	"STM2993"	1720	48760	110	290	287	84	29	66	66	82	74	90	93	83	0	8232	7924	2177	27	69	69	82	50	60	100	100	0	0.027	0.028	0.029	0.026	1.625	0.027	0.705	80	412	100	8387	8076	-5.188	224	8163	221	7855	22958	633903	2.770	156.840	0	0	0
5	3	11	"ygdQ"	"STM3006"	1900	48760	110	288	278	73	26	67	67	82	70	85	96	86	0	6195	5946	1457	24	85	85	117	95	81	100	100	0	0.036	0.036	0.036	0.034	1.414	0.032	0.524	80	474	100	6331	6072	-4.789	221	6110	211	5861	22265	475692	2.800	61.358	0	0	0
5	4	11	"araE"	"STM3016"	2090	48760	120	181	172	56	32	58	58	65	28	43	89	81	0	10496	9143	4037	44	90	90	129	131	101	98	97	0	0.012	0.013	0.012	0.013	1.992	0.012	0.816	120	534	100	10529	9167	-6.403	123	10406	114	9053	20661	1097214	3.821	68.809	0	0	0
5	5	11	"yohM"	"STM3024"	2280	48760	110	102	103	19	18	56	56	58	18	31	97	68	0	7611	7530	1523	20	88	88	132	142	107	100	100	0	0.006	0.006	0.006	0.006	1.646	0.006	0.559	80	441	100	7569	7489	-7.354	46	7523	47	7442	8213	602409	2.500	52.099	0	0	0
5	6	11	"stdA"	"STM3029"	2460	48760	120	116	118	30	25	59	59	61	20	32	93	74	0	6615	6305	2646	41	71	71	96	100	104	100	100	0	0.009	0.009	0.010	0.009	1.692	0.009	0.702	120	436	100	6601	6293	-6.843	57	6544	59	6234	14153	756637	2.850	62.090	0	0	0
5	7	11	""	"STM2691"	2610	48760	120	112	116	33	28	58	58	62	25	40	84	54	0	2797	2858	1260	44	71	71	84	67	79	99	99	0	0.020	0.021	0.022	0.021	2.085	0.019	0.566	120	465	100	2780	2845	-5.658	54	2726	58	2787	13965	342942	2.160	41.403	0	0	0
5	8	11	""	"STM2698"	2800	48760	100	60	63	17	26	57	57	62	29	46	12	1	0	102	117	64	54	78	78	97	57	58	21	8	0	0.125	0.154	0.348	0.348	4.029	0.103	0.108	80	404	100	27	45	-3.000	3	24	6	39	5038	9326	0.034	0.351	-50	0	0
5	9	11	""	"STM2705"	2970	48770	100	88	91	30	32	57	57	61	24	39	57	26	0	1381	1664	975	58	73	73	88	54	61	100	100	0	0.024	0.021	0.023	0.020	2.019	0.021	0.543	80	403	100	1339	1625	-5.399	31	1308	34	1591	7276	133151	1.250	29.185	0	0	0
5	10	11	"yjfY"	"STM4389"	3150	48760	100	77	80	19	23	57	57	59	14	23	62	35	0	589	627	315	50	73	73	80	41	51	100	100	0	0.039	0.042	0.039	0.040	2.253	0.036	0.333	80	414	100	536	577	-4.689	20	516	23	554	6431	50175	1.500	13.341	0	0	0
5	11	11	"thrL"	"STM0001"	3330	48760	100	66	71	24	33	56	56	70	180	257	0	0	0	84	112	79	70	74	74	92	146	158	10	1	0	1.000	0.395	0.434	0.480	3.187	0.173	0.204	80	432	100	20	53	0.000	10	10	15	38	5675	8969	0.006	0.137	-50	0	0
5	12	11	""	"STM0270"	3510	48760	110	96	100	25	25	60	60	65	27	41	71	20	0	4448	4318	929	21	92	92	142	162	114	100	100	0	0.008	0.009	0.009	0.008	2.111	0.010	0.538	80	480	100	4392	4266	-6.919	36	4356	40	4226	8011	345474	1.296	25.778	0	0	0
5	13	11	""	"STM0538"	3680	48760	80	108	121	62	51	80	80	98	60	61	21	7	0	1976	2033	275	13	234	234	337	254	75	100	100	0	0.016	0.023	0.019	0.015	3.859	0.020	0.065	52	308	100	1770	1840	-5.959	28	1742	41	1799	6296	105727	0.383	6.677	0	0	0
5	14	11	""	"STM0554"	3880	48740	90	85	93	45	48	82	82	89	40	44	17	9	0	1564	1852	1023	55	461	461	532	424	79	80	65	0	0.003	0.008	0.015	0.018	3.105	0.010	0.043	52	351	100	1106	1402	-8.522	3	1103	11	1391	4853	96306	0.100	3.113	0	0	0
5	15	11	""	"STM0567"	4050	48760	110	178	176	51	28	50	50	56	22	39	97	96	0	2893	2968	795	26	95	95	186	226	121	100	100	0	0.046	0.044	0.041	0.041	1.397	0.044	0.862	80	453	100	2926	2999	-4.450	128	2798	126	2873	14060	237472	5.455	12.310	0	0	0
5	16	11	""	"STM0575"	4200	48760	110	98	100	25	25	44	44	47	12	25	98	93	0	7294	7020	1388	19	75	75	84	37	44	100	100	0	0.007	0.008	0.007	0.007	1.705	0.008	0.698	80	405	100	7273	7001	-7.063	54	7219	56	6945	8031	561568	4.417	187.459	0	0	0
5	17	11	""	"STM0580"	4380	48760	120	231	218	80	36	45	45	47	24	51	94	89	0	4806	4237	1728	40	72	72	80	34	42	100	99	0	0.039	0.042	0.040	0.041	1.674	0.041	0.869	120	526	100	4920	4338	-4.670	186	4734	173	4165	26108	508483	7.125	122.265	0	0	0
5	18	11	"ybdZ"	"STM0587"	4570	48760	110	54	61	28	45	44	44	47	25	53	17	10	0	428	544	434	79	70	70	128	667	521	8	5	0	0.028	0.036	0.043	0.034	2.559	0.043	0.439	80	496	100	368	491	-5.162	10	358	17	474	4908	43504	0.560	0.624	0	0	0
5	19	11	""	"STM2244"	4770	48760	110	53	56	15	26	42	42	43	10	23	52	23	0	658	685	209	30	67	67	72	26	36	100	100	0	0.019	0.023	0.024	0.021	2.399	0.021	0.203	80	492	100	602	632	-5.748	11	591	14	618	4455	54833	1.300	23.577	0	0	0
5	20	11	"yegT"	"STM2142"	4940	48770	110	191	189	63	33	43	43	46	19	41	98	92	0	2811	2722	916	33	69	69	75	36	48	100	100	0	0.054	0.055	0.053	0.052	1.397	0.052	0.821	80	467	100	2890	2799	-4.212	148	2742	146	2653	15083	217791	7.526	73.528	0	0	0
5	21	11	"yehU"	"STM2159"	5110	48760	110	163	162	41	25	46	46	49	20	40	100	97	0	7607	7448	1416	19	76	76	81	25	30	100	100	0	0.016	0.016	0.015	0.015	1.318	0.015	0.852	80	436	100	7648	7488	-6.008	117	7531	116	7372	12955	595878	5.650	294.680	0	0	0
5	22	11	"yohC"	"STM2169"	5290	48770	100	536	524	77	14	46	46	51	24	47	100	100	0	6264	6233	605	9	76	76	82	27	32	100	100	0	0.079	0.078	0.077	0.077	1.188	0.076	0.932	80	389	100	6678	6635	-3.659	490	6188	478	6157	41945	498604	19.708	227.815	0	0	0
5	23	11	"yohI"	"STM2174"	5460	48760	110	290	296	46	15	47	47	54	25	46	100	100	0	10350	10145	987	9	80	80	92	50	54	100	100	0	0.024	0.025	0.024	0.024	1.226	0.024	0.890	80	434	100	10513	10314	-5.401	243	10270	249	10065	23653	811623	9.680	201.060	0	0	0
5	24	11	"yfhD"	"STM2567"	5630	48750	110	229	233	30	12	48	48	58	47	81	100	100	0	14364	13974	1443	10	87	87	100	53	53	100	100	0	0.013	0.013	0.013	0.013	1.177	0.012	0.625	80	499	100	14458	14072	-6.302	181	14277	185	13887	18604	1117902	3.723	261.774	0	0	0
5	1	12	"hupA"	"STM4170"	1540	48940	110	2745	2716	1452	53	57	57	60	16	26	100	100	0	1614	1562	700	44	55	55	66	139	210	100	100	0	1.724	1.764	1.771	1.662	1.411	2.007	0.777	80	515	100	4247	4166	0.786	2688	1559	2659	1507	217264	124997	166.000	10.763	0	0	0
5	2	12	"hupA"	"STM4170"	1730	48940	120	1047	1377	1425	103	61	61	72	62	86	95	93	0	527	612	507	82	60	60	96	179	186	83	63	0	2.111	2.384	2.212	2.195	2.478	2.874	0.598	120	524	100	1453	1868	1.078	986	467	1316	552	165284	73401	21.048	2.883	0	0	0
5	3	12	"hilA"	"STM2876"	1900	48950	110	689	734	256	34	58	58	66	39	59	100	100	0	6494	6852	2336	34	69	69	114	134	117	100	100	0	0.098	0.100	0.097	0.098	1.280	0.097	0.894	80	457	100	7056	7459	-3.348	631	6425	676	6783	58693	548148	17.128	50.284	0	0	0
5	4	12	"hilA"	"STM2876"	2090	48940	100	345	333	91	27	54	54	55	12	21	100	100	0	3475	3455	1020	29	66	66	93	84	90	100	100	0	0.085	0.082	0.081	0.081	1.243	0.082	0.957	80	424	100	3700	3668	-3.550	291	3409	279	3389	26609	276425	23.167	40.024	0	0	0
5	5	12	"hilC"	"STM2867"	2270	48930	110	735	698	242	34	54	54	58	25	43	100	100	0	4917	4696	1478	31	65	65	105	141	134	100	100	0	0.140	0.139	0.140	0.134	1.257	0.139	0.949	80	479	100	5533	5275	-2.833	681	4852	644	4631	55851	375672	25.600	32.560	0	0	0
5	6	12	"hilC"	"STM2867"	2450	48930	110	1025	1015	232	22	59	59	62	26	41	100	100	0	6812	6900	1329	19	64	64	91	132	145	100	100	0	0.143	0.140	0.139	0.138	1.172	0.138	0.940	80	442	100	7714	7792	-2.804	966	6748	956	6836	81190	551980	36.654	51.583	0	0	0
5	7	12	"hns"	"STM1751"	2620	48940	110	5685	5544	1395	25	62	62	66	30	45	100	100	0	2103	2034	444	21	65	65	73	42	57	100	100	0	2.759	2.784	2.761	2.768	1.219	2.934	0.914	80	460	100	7661	7451	1.464	5623	2038	5482	1969	443550	162755	182.600	46.690	0	0	0
5	8	12	"hns"	"STM1751"	2810	48940	110	1136	1567	1748	111	59	59	72	68	94	100	97	0	512	608	506	83	72	72	82	37	45	97	85	0	2.448	2.813	2.634	2.730	1.720	3.593	0.684	80	486	100	1517	2044	1.291	1077	440	1508	536	125347	48606	21.985	14.216	0	0	0
5	9	12	"hns"	"STM1751"	3000	48940	120	5525	5263	1580	30	62	62	75	68	90	100	100	0	2082	2016	543	26	72	72	89	65	73	100	100	0	2.718	2.675	2.695	2.646	1.260	2.818	0.932	120	454	100	7473	7145	1.442	5463	2010	5201	1944	631511	241976	76.294	29.646	0	0	0
5	10	12	"hilD"	"STM2875"	3150	48940	120	1268	1221	368	30	61	61	69	68	98	99	97	0	4685	4491	1567	34	69	69	89	75	84	100	100	0	0.261	0.262	0.256	0.267	1.413	0.250	0.939	120	461	100	5823	5582	-1.935	1207	4616	1160	4422	146578	538957	16.941	58.693	0	0	0
5	11	12	"hilD"	"STM2875"	3330	48940	110	250	372	319	85	56	56	63	67	106	90	65	0	739	1132	1045	92	69	69	80	53	66	100	100	0	0.290	0.297	0.281	0.286	1.812	0.273	0.730	80	460	100	864	1379	-1.788	194	670	316	1063	29764	90538	4.612	19.849	0	0	0
5	12	12	"stpA"	"STM2799"	3510	48940	100	599	604	195	32	51	51	55	19	34	100	100	0	1897	1918	715	37	73	73	79	32	40	100	100	0	0.300	0.300	0.311	0.303	1.329	0.281	0.900	80	432	100	2372	2398	-1.735	548	1824	553	1845	48314	153472	28.895	57.469	0	0	0
5	13	12	"csrA"	"STM2826"	3690	48940	110	465	459	155	33	50	50	55	21	38	100	100	0	427	460	217	47	80	80	95	56	58	98	97	0	1.196	1.076	1.165	1.138	1.456	0.981	0.812	80	479	100	762	789	0.258	415	347	409	380	36738	36772	19.238	6.518	0	0	0
5	14	12	"dps"	"STM0831"	3860	48950	110	5771	6056	1645	27	50	50	55	23	41	100	100	0	915	939	290	30	80	80	162	311	191	100	80	0	6.851	6.992	7.826	7.104	1.422	7.623	0.836	80	464	100	6556	6865	2.776	5721	835	6006	859	484464	75096	260.913	2.498	0	0	0
5	15	12	"dps"	"STM0831"	4020	48950	110	10905	10946	3276	29	48	48	54	39	72	100	100	0	1349	1392	427	30	73	73	80	27	33	100	100	0	8.509	8.262	8.292	8.300	1.249	8.334	0.902	80	466	100	12133	12217	3.089	10857	1276	10898	1319	875689	111322	279.282	48.593	0	0	0
5	16	12	"dps"	"STM0831"	4210	48930	110	25880	23896	7731	32	46	46	58	91	156	100	100	0	3389	3180	932	29	72	72	81	38	46	100	100	0	7.788	7.674	7.727	7.586	1.177	7.794	0.977	80	513	100	29151	26958	2.961	25834	3317	23850	3108	1911683	254391	261.956	81.553	0	0	0
5	17	12	"oxyR"	"STM4125"	4410	48940	110	121	176	128	72	44	44	53	90	169	42	33	0	297	446	368	82	67	67	73	33	45	92	85	0	0.335	0.348	0.366	0.340	2.355	0.309	0.725	80	458	100	307	511	-1.579	77	230	132	379	14109	35682	1.367	11.303	0	0	0
5	18	12	"oxyR"	"STM4125"	4570	48940	110	558	581	272	46	43	43	45	17	37	100	100	0	1594	1692	695	41	68	68	74	28	37	100	100	0	0.337	0.331	0.316	0.320	1.281	0.332	0.913	80	438	100	2041	2162	-1.567	515	1526	538	1624	46454	135354	31.529	57.786	0	0	0
5	19	12	"fur"	"STM0693"	4740	48940	110	1183	1119	262	23	43	43	45	18	40	100	100	0	5999	5732	1287	22	68	68	79	52	65	100	100	0	0.192	0.190	0.188	0.188	1.184	0.187	0.968	80	441	100	7071	6740	-2.379	1140	5931	1076	5664	89514	458564	59.667	108.712	0	0	0
5	20	12	"fur"	"STM0693"	4900	48950	110	263	285	147	51	41	41	43	13	30	100	100	0	1114	1231	571	46	69	69	78	49	62	100	100	0	0.212	0.210	0.204	0.201	1.435	0.200	0.820	80	441	100	1267	1406	-2.235	222	1045	244	1162	22769	98458	18.615	23.531	0	0	0
5	21	12	"envR"	"STM3389"	5100	48940	120	52	60	29	48	42	42	45	18	40	34	11	0	774	1048	1035	98	73	73	79	27	34	89	85	0	0.014	0.018	0.022	0.028	5.256	0.016	0.312	120	503	100	711	993	-6.131	10	701	18	975	7164	125804	0.833	35.889	0	0	0
5	22	12	"envR"	"STM3389"	5280	48940	120	57	60	18	30	45	45	50	23	46	29	6	0	1573	1786	1353	75	76	76	81	28	34	98	97	0	0.008	0.009	0.010	0.010	3.444	0.007	0.171	120	456	100	1509	1725	-6.963	12	1497	15	1710	7214	214336	0.435	60.893	0	0	0
5	23	12	"envR"	"STM3389"	5450	48940	110	70	83	52	62	49	49	54	23	42	43	12	0	4857	4607	1130	24	75	75	83	44	53	100	100	0	0.004	0.008	0.005	0.005	2.648	0.006	0.176	80	420	100	4803	4566	-7.831	21	4782	34	4532	6655	368576	1.261	102.818	0	0	0
5	24	12	"arcB"	"STM3328"	5620	48950	110	103	119	50	42	52	52	58	41	70	62	23	0	648	779	424	54	83	83	91	40	43	100	100	0	0.090	0.096	0.089	0.086	1.803	0.088	0.654	80	507	100	616	763	-3.470	51	565	67	696	9484	62284	1.488	17.200	0	0	0
5	1	13	"ctrl-10-10ng/ul"	"ctrl-10-10ng/ul"	1560	49120	100	56	57	12	21	59	59	60	15	25	10	1	0	53	53	8	15	54	54	55	8	14	8	2	0	3.000	2.000	1.196	1.204	2.713	27.404	0.001	80	475	100	-4	-3	1.585	-3	-1	-2	-1	4574	4230	-0.200	-0.250	-50	0	0
5	2	13	"ctrl-108-10ng/ul"	"ctrl-108-10ng/ul"	1740	49120	100	60	60	13	21	58	58	59	14	23	17	5	0	57	65	30	46	54	54	56	9	16	26	18	0	0.667	0.182	1.286	1.045	4.290	0.185	0.008	80	415	100	5	13	-0.585	2	3	2	11	4825	5233	0.071	1.000	-50	0	0
5	3	13	"ctrl-Y1-10ng/ul"	"ctrl-Y1-10ng/ul"	1910	49120	100	53	53	11	20	55	55	56	13	23	10	1	0	52	53	8	15	55	55	56	10	17	7	1	0	0.667	1.000	1.067	1.138	3.727	7.751	0.010	80	390	100	-5	-4	-0.585	-2	-3	-2	-2	4275	4243	-0.231	-0.300	-50	0	0
5	4	13	"ctrl-Y3-10ng/ul"	"ctrl-Y3-10ng/ul"	2090	49120	100	51	52	15	28	53	53	53	12	22	17	3	0	54	53	8	15	55	55	57	11	19	3	1	0	2.000	0.500	1.568	1.879	3.135	20.427	0.001	80	428	100	-3	-3	1.000	-2	-1	-1	-2	4188	4279	-0.083	-0.364	-50	0	0
5	5	13	"ctrl-Y5-10ng/ul"	"ctrl-Y5-10ng/ul"	2270	49120	100	50	51	11	21	51	51	53	13	24	11	1	0	52	54	14	25	58	58	61	24	39	2	1	0	0.167	0.000	0.760	0.723	3.274	2.515	0.007	80	453	100	-7	-4	-2.585	-1	-6	0	-4	4101	4357	-0.154	-0.292	-50	0	0
5	6	13	"EMPTY"	"EMPTY"	2450	49120	100	55	56	12	21	54	54	55	13	23	15	3	0	59	62	15	24	62	62	66	30	45	3	0	0	-0.333	100000.000	0.833	0.735	3.677	251.428	0.000	80	418	100	-2	2	Error	1	-3	2	0	4513	4984	0.077	-0.133	-75	0	0
5	7	13	"ctrl-10-50ng/ul"	"ctrl-10-50ng/ul"	2620	49120	100	54	56	14	25	58	58	59	14	23	11	2	0	62	63	12	19	61	61	65	16	24	16	0	0	-4.000	-1.000	0.861	0.922	3.164	0.601	0.003	80	403	100	-3	0	Error	-4	1	-2	2	4444	5038	-0.214	-0.125	-50	0	0
5	8	13	"ctrl-108-50ng/ul"	"ctrl-108-50ng/ul"	2800	49120	100	58	60	16	26	59	59	63	24	38	8	0	0	60	65	23	35	65	65	72	30	41	7	1	0	0.200	100000.000	1.250	0.929	3.454	0.137	0.008	80	432	100	-6	1	-2.322	-1	-5	1	0	4765	5190	-0.125	-0.233	-50	0	0
5	9	13	"ctrl-Y1-50ng/ul"	"ctrl-Y1-50ng/ul"	2980	49120	100	53	54	12	22	60	60	68	43	63	0	0	0	57	64	21	32	71	71	86	64	74	1	0	0	0.500	0.857	0.533	0.595	2.883	0.527	0.224	80	427	100	-21	-13	-1.000	-7	-14	-6	-7	4325	5112	-0.326	-0.344	-50	0	0
5	10	13	"ctrl-Y3-50ng/ul"	"ctrl-Y3-50ng/ul"	3160	49120	100	56	58	14	24	59	59	67	71	105	0	0	0	62	69	23	33	71	71	87	65	74	1	0	0	0.333	0.500	0.629	0.627	2.327	0.459	0.098	80	414	100	-12	-3	-1.585	-3	-9	-1	-2	4629	5519	-0.127	-0.277	-50	0	0
5	11	13	"ctrl-Y5-50ng/ul"	"ctrl-Y5-50ng/ul"	3330	49120	100	60	62	15	24	54	54	59	66	111	0	0	0	72	77	22	28	69	69	75	27	36	16	3	0	2.000	1.000	1.000	0.965	3.284	0.202	0.033	80	420	100	9	16	1.000	6	3	8	8	4948	6172	0.045	0.074	-50	0	0
5	12	13	"EMPTY"	"EMPTY"	3510	49120	100	55	56	15	26	49	49	52	16	30	18	7	0	73	81	31	38	70	70	77	29	37	16	8	0	2.000	0.636	0.604	0.580	2.908	0.273	0.123	80	432	100	9	18	1.000	6	3	7	11	4459	6499	0.250	0.138	-75	0	0
5	13	13	"ctrl-10-100ng/ul"	"ctrl-10-100ng/ul"	3690	49120	100	45	46	10	21	45	45	48	12	25	16	0	0	69	72	20	27	71	71	78	26	33	13	2	0	0.000	1.000	0.632	0.624	3.477	0.144	0.061	80	420	100	-2	2	Error	0	-2	1	1	3686	5751	-0.167	-0.231	-50	0	0
5	14	13	"ctrl-108-100ng/ul"	"ctrl-108-100ng/ul"	3860	49120	100	42	43	12	27	45	45	48	14	29	10	2	0	67	69	18	26	71	71	80	39	48	2	0	0	0.750	1.000	0.674	0.853	3.117	0.227	0.126	80	397	100	-7	-4	-0.415	-3	-4	-2	-2	3420	5492	-0.357	-0.282	-50	0	0
5	15	13	"ctrl-Y1-100ng/ul"	"ctrl-Y1-100ng/ul"	4040	49120	100	42	45	11	24	44	44	48	32	66	2	0	0	65	68	20	29	71	71	75	24	32	10	3	0	0.333	-0.333	0.529	0.511	3.362	0.098	0.028	80	423	100	-8	-2	-1.585	-2	-6	1	-3	3575	5442	-0.094	-0.292	-50	0	0
5	16	13	"ctrl-Y3-100ng/ul"	"ctrl-Y3-100ng/ul"	4220	49120	100	39	41	9	21	43	43	46	25	54	0	0	0	63	68	24	35	70	70	76	38	50	6	1	0	0.571	1.000	0.444	0.482	3.349	0.091	0.036	80	431	100	-11	-4	-0.807	-4	-7	-2	-2	3254	5431	-0.200	-0.211	-50	0	0
5	17	13	"ctrl-Y5-100ng/ul"	"ctrl-Y5-100ng/ul"	4400	49120	100	41	42	10	23	43	43	44	12	27	11	2	0	66	72	23	31	65	65	73	40	54	11	0	0	-2.000	-0.143	0.600	0.672	3.473	0.130	0.058	80	408	100	-1	6	Error	-2	1	-1	7	3383	5786	-0.167	-0.025	-50	0	0
5	18	13	"EMPTY"	"EMPTY"	4570	49120	100	40	41	10	24	42	42	44	12	27	8	2	0	62	66	21	31	64	64	69	22	31	12	6	0	1.000	-0.500	0.559	0.668	3.970	0.088	0.044	80	442	100	-4	1	0.000	-2	-2	-1	2	3314	5255	-0.250	-0.136	-75	0	0
5	19	13	"ctrl-10-400ng/ul"	"ctrl-10-400ng/ul"	4750	49120	100	44	45	10	22	42	42	43	12	27	20	2	0	66	73	31	42	65	65	71	26	36	18	6	0	2.000	0.375	0.438	0.477	3.345	0.068	0.022	80	420	100	3	11	1.000	2	1	3	8	3629	5820	0.167	0.077	-50	0	0
5	20	13	"ctrl-108-400ng/ul"	"ctrl-108-400ng/ul"	4930	49110	100	42	42	8	19	42	42	59	253	428	0	0	0	56	60	16	26	62	62	76	169	222	0	0	0	0.000	0.000	0.348	0.455	3.808	1.558	0.816	80	410	100	-6	-2	Error	0	-6	0	-2	3382	4770	-0.067	-0.095	-50	0	0
5	21	13	"ctrl-Y1-400ng/ul"	"ctrl-Y1-400ng/ul"	5110	49110	100	43	43	10	23	41	41	43	11	25	15	6	0	72	73	18	24	68	68	75	34	45	7	0	0	0.500	0.400	0.667	0.620	3.501	0.079	0.051	80	389	100	6	7	-1.000	2	4	2	5	3460	5833	0.000	-0.059	-50	0	0
5	22	13	"ctrl-Y3-400ng/ul"	"ctrl-Y3-400ng/ul"	5280	49110	100	45	46	11	23	42	42	44	10	22	27	7	0	64	69	21	30	75	75	81	33	40	8	0	0	-0.273	-0.667	0.412	0.409	2.648	0.225	0.241	80	388	100	-8	-2	Error	3	-11	4	-6	3675	5537	0.200	-0.364	-50	0	0
5	23	13	"ctrl-Y5-400ng/ul"	"ctrl-Y5-400ng/ul"	5460	49110	100	42	60	116	193	45	45	46	11	23	8	5	0	71	77	30	38	79	79	86	38	44	8	2	0	0.375	-7.500	0.514	0.501	3.323	90.165	0.000	80	420	100	-11	13	-1.415	-3	-8	15	-2	4790	6151	1.273	-0.237	-50	0	0
5	24	13	"EMPTY"	"EMPTY"	5640	49110	100	39	39	8	20	44	44	46	13	28	2	0	0	75	82	29	35	89	89	97	37	38	7	1	0	0.357	0.714	0.407	0.378	2.207	0.115	0.104	80	440	100	-19	-12	-1.485	-5	-14	-5	-7	3159	6557	-0.538	-0.405	-75	0	0
5	1	14	""	"STM4191"	1540	49310	110	76	204	463	226	61	61	63	15	23	50	28	0	270	567	917	161	56	56	57	8	14	98	93	0	0.070	0.280	0.122	0.112	4.159	0.435	0.796	80	566	100	229	654	-3.835	15	214	143	511	16288	45354	9.400	63.750	0	0	0
5	2	14	""	"STM4520"	1710	49310	110	74	80	27	33	59	59	60	13	21	52	25	0	385	477	375	78	56	56	57	9	15	100	97	0	0.046	0.050	0.057	0.056	3.054	0.046	0.348	80	532	100	344	442	-4.455	15	329	21	421	6384	38182	1.538	46.667	0	0	0
5	3	14	""	"STM4239"	1910	49300	120	111	136	97	71	56	56	58	13	22	81	67	0	97	106	59	55	55	55	60	25	41	70	35	0	1.310	1.569	1.716	1.521	2.601	1.862	0.415	120	588	100	97	131	0.389	55	42	80	51	16323	12682	6.000	1.840	0	0	0
5	4	14	""	"STM0083"	2080	49310	120	120	130	62	47	52	52	54	12	22	94	86	0	1246	1375	988	71	58	58	67	34	50	98	96	0	0.057	0.059	0.056	0.061	2.246	0.054	0.757	120	561	100	1256	1395	-4.127	68	1188	78	1317	15593	164965	6.333	38.471	0	0	0
5	5	14	""	"STM0348"	2250	49310	110	67	70	17	24	52	52	55	19	34	40	11	0	1023	1125	698	62	62	62	74	41	55	100	100	0	0.016	0.017	0.017	0.017	2.997	0.011	0.173	80	514	100	976	1081	-6.002	15	961	18	1063	5617	89973	0.789	25.634	0	0	0
5	6	14	""	"STM1007"	2440	49290	110	116	128	66	51	53	53	56	20	35	91	72	0	2467	2850	2290	80	65	65	76	43	56	100	100	0	0.026	0.027	0.026	0.025	1.805	0.024	0.695	80	518	100	2465	2860	-5.253	63	2402	75	2785	10237	228021	3.600	64.512	0	0	0
5	7	14	"purM"	"STM2499"	2630	49300	120	112	139	92	66	57	57	59	14	23	85	71	0	1352	1930	2012	104	65	65	70	26	37	98	97	0	0.043	0.044	0.045	0.046	2.686	0.036	0.611	120	586	100	1342	1947	-4.548	55	1287	82	1865	16694	231564	5.714	71.538	0	0	0
5	8	14	"adhE"	"STM1749"	2790	49300	100	3141	3531	1313	37	60	60	62	15	24	100	100	0	7203	8387	3189	38	66	66	71	28	39	100	100	0	0.432	0.417	0.409	0.419	1.322	0.396	0.889	80	418	100	10218	11792	-1.212	3081	7137	3471	8321	282459	670940	231.267	297.000	0	0	0
5	9	14	"envZ"	"STM3501"	2960	49300	80	76	86	35	40	59	59	60	15	25	51	26	0	174	277	268	96	69	69	76	26	34	75	65	0	0.162	0.130	0.161	0.184	3.224	0.081	0.285	52	315	100	122	235	-2.627	17	105	27	208	4479	14396	1.733	7.731	0	0	0
5	10	14	"katG"	"STM4106"	3140	49310	100	120	175	152	86	56	56	58	14	24	87	77	0	727	1341	1517	113	73	73	79	26	32	98	97	0	0.098	0.094	0.097	0.090	2.375	0.091	0.852	80	495	100	718	1387	-3.353	64	654	119	1268	13991	107291	8.357	48.538	0	0	0
5	11	14	"traT"	"PSLT103"	3330	49300	100	228	298	247	82	54	54	55	13	23	97	90	0	691	1084	990	91	76	76	84	41	48	98	95	0	0.283	0.242	0.241	0.237	1.940	0.221	0.781	80	448	100	789	1252	-1.821	174	615	244	1008	23839	86745	18.692	24.390	0	0	0
5	12	14	"yjiS"	"STM4521"	3490	49300	110	67	71	28	39	52	52	228	2968	1301	0	0	0	756	877	664	75	80	80	273	2995	1097	2	0	0	0.022	0.024	0.029	0.027	2.709	0.026	0.271	80	497	100	691	816	-5.494	15	676	19	797	5716	70190	-0.053	0.202	0	0	0
5	13	14	"yejG"	"STM2220"	3670	49300	110	344	362	87	24	48	48	220	2925	1329	0	0	0	4161	4285	947	22	78	78	266	2951	1109	91	2	0	0.072	0.075	0.075	0.074	1.171	0.073	0.928	80	512	100	4379	4521	-3.786	296	4083	314	4207	28966	342780	0.049	1.362	0	0	0
5	14	14	""	"STM2239"	3840	49290	110	80	85	30	35	48	48	52	17	32	75	41	0	3944	4082	1509	36	79	79	94	87	92	100	100	0	0.008	0.009	0.008	0.007	2.168	0.008	0.340	80	486	100	3897	4040	-6.916	32	3865	37	4003	6815	326585	1.941	45.839	0	0	0
5	15	14	"dld"	"STM2167"	4010	49300	110	6526	6101	1359	22	47	47	54	52	96	100	100	0	15188	14377	2789	19	78	78	107	205	191	100	100	0	0.429	0.423	0.430	0.418	1.373	0.420	0.961	80	525	100	21589	20353	-1.222	6479	15110	6054	14299	488105	1150147	116.288	69.610	0	0	0
5	16	14	"citT"	"STM0618"	4200	49290	110	96	98	26	26	45	45	51	50	98	50	3	0	7503	7650	1322	17	75	75	101	193	191	100	100	0	0.007	0.007	0.007	0.006	1.567	0.007	0.697	80	536	100	7479	7628	-7.186	51	7428	53	7575	7834	612029	0.940	39.114	0	0	0
5	17	14	""	"STM2504"	4390	49290	110	55	64	32	50	44	44	45	10	22	57	31	0	268	607	992	163	72	72	81	46	56	93	76	0	0.056	0.037	0.068	0.062	2.570	0.028	0.538	80	529	100	207	555	-4.155	11	196	20	535	5149	48557	1.900	11.435	0	0	0
5	18	14	"spaO"	"STM2891"	4550	49300	60	130	179	130	72	42	42	43	9	20	87	81	0	641	890	848	95	69	69	74	25	33	81	81	0	0.154	0.167	0.167	0.251	3.585	0.149	0.899	32	176	100	660	958	-2.700	88	572	137	821	5712	28470	15.111	32.640	0	0	0
5	19	14	"EMPTY"	"EMPTY"	4750	49290	100	42	45	24	53	43	43	45	11	24	13	2	0	66	67	19	28	70	70	77	37	48	3	0	0	0.250	-0.667	0.750	0.687	2.994	0.178	0.051	80	484	100	-5	-1	-2.000	-1	-4	2	-3	3628	5392	0.000	-0.270	-75	0	0
[truncated: 870,149 more chars]
