# Supplementary material for: BABAR: an R package to simplify the normalisation of common reference design microarray-based transcriptomic datasets
Source: BMC Bioinformatics. 2010 Feb 3;11:73. doi: 10.1186/1471-2105-11-73 (PMC2829013; doi:10.1186/1471-2105-11-73)
Supplement: Additional file 4 — Dataset 2. The unprocessed microarray data files and the associated .gal file for a non-heterogeneous 'good' dataset describing the transcriptomic changes of virulence genes for wild-type Salmonella and IHF mutants. [file 1471-2105-11-73-S4.ZIP › WT_40B.gpr]

ATF	1.0
29	56    
"Type=GenePix Results 3"
"DateTime=2004/04/23 17:05:53"
"Settings="
"GalFile=\\Fr-netapp1a\hintoncom\Array lists\STPLMar2003.gal"
"PixelSize=10"
"Wavelengths=635	532"
"ImageFiles=\\Fr-netapp1a\hintoncom\Collaborators\Michael Mangan\Double transcriptomes\2004 04 22 035740B.tif 2	\\Fr-netapp1a\hintoncom\Collaborators\Michael Mangan\Double transcriptomes\2004 04 22 035740B.tif 3"
"NormalizationMethod=None"
"NormalizationFactors=1	1"
"JpegImage=\\Fr-netapp1a\hintoncom\Collaborators\Michael Mangan\Double transcriptomes\gpr\2004 04 22 035740B.jpg"
"StdDev=Type 1"
"RatioFormulations=W1/W2 (635/532)"
"FeatureType=Circular"
"Barcode="
"BackgroundSubtraction=LocalFeature"
"ImageOrigin=1400, 42120"
"JpegOrigin=1610, 42510"
"Creator=GenePix Pro 5.0.1.24"
"Scanner=GenePix 4000A [48450]"
"FocusPosition=0"
"Temperature=40.55"
"LinesAveraged=2"
"Comment="
"PMTGain=600	570"
"ScanPower=100	100"
"LaserPower=1.78	1.57"
"Filters=<Empty>	<Empty>"
"ScanRegion=140,4212,1968,5892"
"Supplier="
"Block"	"Column"	"Row"	"Name"	"ID"	"X"	"Y"	"Dia."	"F635 Median"	"F635 Mean"	"F635 SD"	"F635 CV"	"B635"	"B635 Median"	"B635 Mean"	"B635 SD"	"B635 CV"	"% > B635+1SD"	"% > B635+2SD"	"F635 % Sat."	"F532 Median"	"F532 Mean"	"F532 SD"	"F532 CV"	"B532"	"B532 Median"	"B532 Mean"	"B532 SD"	"B532 CV"	"% > B532+1SD"	"% > B532+2SD"	"F532 % Sat."	"Ratio of Medians (635/532)"	"Ratio of Means (635/532)"	"Median of Ratios (635/532)"	"Mean of Ratios (635/532)"	"Ratios SD (635/532)"	"Rgn Ratio (635/532)"	"Rgn R2 (635/532)"	"F Pixels"	"B Pixels"	"Circularity"	"Sum of Medians (635/532)"	"Sum of Means (635/532)"	"Log Ratio (635/532)"	"F635 Median - B635"	"F532 Median - B532"	"F635 Mean - B635"	"F532 Mean - B532"	"F635 Total Intensity"	"F532 Total Intensity"	"SNR 635"	"SNR 532"	"Flags"	"Normalize"	"Autoflag"
1	1	1	"yiiD"	"STM4029"	1860	42820	120	249	305	208	68	55	55	56	13	23	95	94	0	843	934	621	66	85	85	87	16	18	96	95	0	0.256	0.294	0.289	0.296	3.149	0.257	0.627	120	630	100	952	1099	-1.966	194	758	250	849	36624	112025	19.154	52.938	0	0	0
1	2	1	"yjiY"	"STM4532"	2040	42800	120	231	246	124	50	55	55	57	14	24	93	90	0	639	676	362	53	85	85	87	15	17	98	97	0	0.318	0.323	0.316	0.301	2.225	0.274	0.615	120	568	100	730	782	-1.654	176	554	191	591	29511	81106	13.500	39.267	0	0	0
1	3	1	"glpG"	"STM3524"	2210	42810	120	506	690	584	84	56	56	58	12	20	100	97	0	1067	1392	1184	85	88	88	89	15	16	95	95	0	0.460	0.486	0.515	0.572	4.486	0.380	0.472	120	538	100	1429	1938	-1.121	450	979	634	1304	82796	167065	52.667	86.867	0	0	0
1	4	1	"yhjC"	"STM3607"	2390	42800	120	172	214	150	70	56	56	57	12	21	95	91	0	1319	1805	1631	90	88	88	89	16	17	99	99	0	0.094	0.092	0.087	0.087	2.659	0.070	0.574	120	582	100	1347	1875	-3.408	116	1231	158	1717	25622	216639	13.083	107.250	0	0	0
1	5	1	"dacB"	"STM3300"	2570	42790	120	441	692	783	113	57	57	59	15	25	96	95	0	1366	2059	2265	110	88	88	92	45	48	98	96	0	0.300	0.322	0.313	0.273	2.880	0.279	0.622	120	595	100	1662	2606	-1.735	384	1278	635	1971	83017	247065	42.200	43.711	0	0	0
1	6	1	"yqjD"	"STM3229"	2750	42800	120	254	276	142	51	57	57	58	14	24	98	98	0	371	404	193	47	85	85	86	15	17	100	99	0	0.689	0.687	0.697	0.677	2.189	0.631	0.500	120	529	100	483	538	-0.538	197	286	219	319	33121	48433	15.571	21.200	0	0	0
1	7	1	"yfhP"	"STM2544"	2920	42810	120	1320	1704	1521	89	55	55	57	14	24	100	100	0	505	627	514	81	83	83	85	15	17	99	97	0	2.998	3.031	2.834	3.036	2.155	3.611	0.624	120	499	100	1687	2193	1.584	1265	422	1649	544	204460	75183	117.643	36.133	0	0	0
1	8	1	""	"STM0660"	3110	42800	120	146	159	81	50	56	56	57	12	21	95	93	0	2476	2583	1164	45	86	86	87	16	18	100	100	0	0.038	0.041	0.038	0.037	2.082	0.035	0.465	120	529	100	2480	2600	-4.731	90	2390	103	2497	19113	309903	8.500	156.000	0	0	0
1	9	1	""	"STM0672"	3280	42790	120	218	211	59	27	56	56	57	12	21	98	96	0	2289	2248	536	23	84	84	86	16	18	100	100	0	0.073	0.072	0.070	0.068	1.623	0.068	0.750	120	566	100	2367	2319	-3.767	162	2205	155	2164	25295	269775	12.833	135.125	0	0	0
1	10	1	"nagB"	"STM0684"	3470	42800	120	1318	1251	340	27	57	57	59	12	20	100	99	0	4623	4562	730	16	84	84	86	17	19	100	100	0	0.278	0.267	0.276	0.242	1.708	0.267	0.897	120	524	100	5800	5672	-1.848	1261	4539	1194	4478	150163	547401	99.333	263.294	0	0	0
1	11	1	"ybfN"	"STM0688"	3640	42790	120	90	94	27	28	62	62	79	52	65	13	0	0	801	870	401	46	94	94	117	80	68	99	98	0	0.040	0.041	0.044	0.040	2.276	0.032	0.165	120	494	100	735	808	-4.658	28	707	32	776	11252	104377	0.288	9.413	0	0	0
1	12	1	"eutH"	"STM2460"	3810	42790	130	307	301	97	32	80	80	110	159	144	79	10	0	6195	5807	1760	30	122	122	165	132	80	98	98	0	0.037	0.039	0.040	0.037	1.585	0.035	0.612	120	511	100	6300	5906	-4.742	227	6073	221	5685	36093	696872	1.201	42.742	0	0	0
1	13	1	"ubiE"	"STM3970"	3990	42800	120	3067	3166	1194	37	69	69	86	51	59	100	100	0	4762	4709	1726	36	108	108	145	122	84	100	100	0	0.644	0.673	0.668	0.667	1.538	0.640	0.815	120	475	100	7652	7698	-0.634	2998	4654	3097	4601	379914	565133	60.392	37.410	0	0	0
1	14	1	""	"STM3966"	4170	42800	120	1208	1248	246	19	65	65	70	34	48	100	100	0	8074	7928	1674	21	99	99	112	72	64	100	100	0	0.143	0.151	0.145	0.154	1.412	0.141	0.870	120	505	100	9118	9012	-2.803	1143	7975	1183	7829	149712	951400	34.647	108.556	0	0	0
1	15	1	"yigL"	"STM3962"	4350	42800	120	1269	1245	294	23	66	66	73	36	49	100	100	0	4268	4384	1029	23	105	105	122	88	72	100	100	0	0.289	0.276	0.272	0.274	1.406	0.261	0.857	120	502	100	5366	5458	-1.791	1203	4163	1179	4279	149405	526096	32.556	48.432	0	0	0
1	16	1	"recQ"	"STM3958"	4530	42800	120	1190	1247	415	33	63	63	66	19	28	100	100	0	2563	2807	985	35	108	108	126	67	53	100	100	0	0.459	0.439	0.429	0.441	1.510	0.392	0.738	120	531	100	3582	3883	-1.123	1127	2455	1184	2699	149686	336817	62.158	40.015	0	0	0
1	17	1	"yigG"	"STM3954"	4710	42790	120	456	548	421	76	67	67	71	28	39	100	99	0	2044	2099	918	43	110	110	136	78	57	100	98	0	0.201	0.242	0.188	0.219	2.279	0.238	0.490	120	528	100	2323	2470	-2.314	389	1934	481	1989	65789	251827	17.036	25.167	0	0	0
1	18	1	"yigB"	"STM3950"	4890	42790	140	1429	1321	501	37	64	64	72	41	56	93	93	0	4602	4371	1486	33	98	98	127	107	84	98	98	0	0.303	0.294	0.290	0.251	2.242	0.291	0.921	156	759	100	5869	5530	-1.722	1365	4504	1257	4273	206031	681949	30.463	39.664	0	0	0
1	19	1	"sgaB"	"STM4384"	5080	42810	100	74	91	51	56	61	61	65	36	55	26	15	0	404	755	789	104	92	92	120	133	110	65	53	0	0.042	0.045	0.076	0.065	4.150	0.037	0.260	80	370	100	325	693	-4.585	13	312	30	663	7289	60387	0.722	4.774	0	0	0
1	20	1	"cycA"	"STM4398"	5240	42790	120	2030	1893	479	25	62	62	69	26	37	100	100	0	8515	8066	1630	20	95	95	121	109	90	100	100	0	0.234	0.230	0.229	0.222	1.379	0.226	0.918	120	525	100	10388	9802	-2.097	1968	8420	1831	7971	227148	967904	70.154	72.890	0	0	0
1	21	1	"ytfM"	"STM4409"	5420	42790	120	1053	1243	726	58	62	62	66	21	31	100	100	0	2989	3653	2135	58	102	102	127	71	55	100	100	0	0.343	0.333	0.328	0.329	2.075	0.295	0.641	120	559	100	3878	4732	-1.543	991	2887	1181	3551	149100	438311	56.048	49.662	0	0	0
1	22	1	""	"STM4418"	5600	42790	130	95	117	67	57	58	58	59	16	27	80	57	0	1562	2544	2676	105	92	92	106	47	44	100	99	0	0.025	0.024	0.027	0.024	2.186	0.021	0.630	120	614	100	1507	2511	-5.312	37	1470	59	2452	14049	305326	3.625	51.872	0	0	0
1	23	1	""	"STM4422"	5780	42800	120	66	71	21	29	59	59	61	17	27	29	10	0	227	292	197	67	91	91	103	51	49	85	64	0	0.051	0.060	0.090	0.083	3.715	0.042	0.141	120	512	100	143	213	-4.280	7	136	12	201	8512	34990	0.588	3.706	0	0	0
1	24	1	"srfJ"	"STM4426"	5950	42780	130	83	111	76	68	58	58	60	19	31	56	35	0	1839	3852	5160	133	86	86	96	48	50	100	100	0	0.014	0.014	0.013	0.013	3.156	0.010	0.489	120	710	100	1778	3819	-6.132	25	1753	53	3766	13331	462208	2.684	78.250	0	0	0
1	1	2	"yaiC"	"STM0385"	1850	43000	120	105	113	44	38	56	56	58	13	22	90	77	0	1321	1553	1143	73	88	88	91	22	24	98	96	0	0.040	0.039	0.042	0.044	2.657	0.029	0.521	120	564	100	1282	1522	-4.653	49	1233	57	1465	13612	186405	4.231	66.455	0	0	0
1	2	2	"mopB"	"STM4329"	2030	43000	110	895	2012	2800	139	57	57	59	16	27	100	100	0	172	262	265	101	87	87	88	17	19	91	81	0	9.859	11.171	10.533	10.647	3.406	15.947	0.522	80	441	100	923	2130	3.301	838	85	1955	175	160964	20950	122.063	10.235	0	0	0
1	3	2	"phoP"	"STM1231"	2210	42990	110	1425	1625	990	60	58	58	60	18	30	100	100	0	695	801	486	60	88	88	89	15	16	100	100	0	2.252	2.198	2.270	2.220	1.688	2.500	0.705	80	460	100	1974	2280	1.171	1367	607	1567	713	130004	64119	86.944	47.467	0	0	0
1	4	2	"otsA"	"STM1928"	2400	43000	110	246	275	135	49	56	56	58	17	29	100	98	0	2261	2534	1343	52	90	90	108	112	103	100	100	0	0.088	0.090	0.088	0.087	1.607	0.083	0.729	80	513	100	2361	2663	-3.514	190	2171	219	2444	22035	202738	12.765	21.661	0	0	0
1	5	2	"thiF"	"STM4162"	2590	43000	110	77	86	36	41	58	58	59	13	22	60	42	0	650	772	541	70	89	89	98	58	59	97	97	0	0.034	0.041	0.038	0.040	3.022	0.034	0.382	80	441	100	580	711	-4.884	19	561	28	683	6896	61727	2.077	11.621	0	0	0
1	6	2	"hemE"	"STM4167"	2760	42990	120	442	608	585	96	56	56	57	12	21	97	95	0	1009	1204	1065	88	87	87	89	17	19	97	96	0	0.419	0.494	0.463	0.462	2.690	0.452	0.612	120	412	100	1308	1669	-1.256	386	922	552	1117	72960	144477	45.917	65.588	0	0	0
1	7	2	"bfr"	"STM3443"	2930	42980	120	250	499	466	93	55	55	56	12	21	95	91	0	555	911	864	94	86	86	90	27	30	95	90	0	0.416	0.538	0.452	0.496	3.489	0.452	0.591	120	411	100	664	1269	-1.266	195	469	444	825	59939	109369	36.917	30.407	0	0	0
1	8	2	"stfA"	"STM0195"	3110	42980	120	66	79	34	43	54	54	55	11	20	50	40	0	478	1264	1544	122	84	84	88	24	27	94	90	0	0.030	0.021	0.029	0.035	4.672	0.014	0.373	120	448	100	406	1205	-5.037	12	394	25	1180	9495	151642	2.182	49.000	0	0	0
1	9	2	"hemL"	"STM0202"	3290	42980	110	206	414	443	107	55	55	58	18	31	100	96	0	276	576	634	110	84	84	85	17	20	100	100	0	0.786	0.730	0.705	0.767	2.279	0.649	0.607	80	457	100	343	851	-0.347	151	192	359	492	33108	46112	19.778	28.882	0	0	0
1	10	2	"eutD"	"STM2466"	3470	42980	120	68	80	45	56	56	56	59	19	32	35	20	0	347	1067	1357	127	83	83	88	29	32	77	69	0	0.045	0.024	0.043	0.058	6.065	0.021	0.422	120	475	100	276	1008	-4.459	12	264	24	984	9622	128076	1.105	33.759	0	0	0
1	11	2	"crr"	"STM2433"	3640	42980	120	384	1203	1434	119	58	58	65	32	49	74	71	0	309	763	838	109	85	85	98	53	54	69	60	0	1.455	1.689	1.401	1.337	4.976	2.018	0.600	120	414	100	550	1823	0.541	326	224	1145	678	144398	91611	35.563	12.547	0	0	0
1	12	2	"prpD"	"STM0370"	3830	42960	160	77	109	93	85	63	63	76	44	57	26	15	0	382	911	1167	128	95	95	118	74	62	71	62	0	0.049	0.056	0.062	0.075	8.051	0.020	0.044	208	468	100	301	862	-4.358	14	287	46	816	22755	189470	0.750	10.716	0	0	0
1	13	2	"spaQ"	"STM2889"	4000	42980	120	250	302	239	79	62	62	72	40	55	89	81	0	496	587	479	81	90	90	108	65	60	92	88	0	0.463	0.483	0.472	0.463	2.676	0.417	0.506	120	351	100	594	737	-1.111	188	406	240	497	36229	70474	5.750	7.369	0	0	0
1	14	2	"yfeJ"	"STM2437"	4180	42970	120	186	242	163	67	63	63	72	48	66	90	63	0	1218	1493	972	65	93	93	111	91	81	98	98	0	0.109	0.128	0.115	0.107	2.328	0.108	0.500	120	467	100	1248	1579	-3.193	123	1125	179	1400	29014	179128	3.542	15.187	0	0	0
1	15	2	"fabH"	"STM1193"	4360	42970	120	2654	3816	4505	118	67	67	78	52	66	97	97	0	1079	1397	1355	96	102	102	127	102	80	98	94	0	2.648	2.895	2.659	2.488	2.689	3.895	0.613	120	400	100	3564	5044	1.405	2587	977	3749	1295	457951	167676	71.885	12.451	0	0	0
1	16	2	"flgN"	"STM1171"	4530	42990	120	345	543	675	124	63	63	69	30	43	93	89	0	607	757	663	87	106	106	123	69	56	97	90	0	0.563	0.737	0.598	0.603	2.686	0.845	0.306	120	388	100	783	1131	-0.829	282	501	480	651	65126	90783	15.800	9.188	0	0	0
1	17	2	"phsC"	"STM2063"	4710	42980	120	111	134	81	60	63	63	69	30	43	72	36	0	1616	2160	1928	89	97	97	113	49	43	98	97	0	0.032	0.034	0.035	0.032	2.658	0.030	0.502	120	472	100	1567	2134	-4.984	48	1519	71	2063	16135	259238	2.167	41.776	0	0	0
1	18	2	"pefB"	"PSLT019"	4900	42990	110	75	82	35	42	68	68	89	78	87	6	1	0	1533	2399	4142	172	98	98	115	54	46	98	98	0	0.005	0.006	0.009	0.010	2.758	0.003	0.019	80	392	100	1442	2315	-7.679	7	1435	14	2301	6569	191913	-0.090	42.296	0	0	0
1	19	2	""	"PSLT046"	5070	42980	130	1100	2228	2580	115	66	66	83	74	89	89	80	0	883	2024	2250	111	94	94	106	52	49	91	83	0	1.311	1.120	1.029	1.207	3.881	1.227	0.557	120	415	100	1823	4092	0.390	1034	789	2162	1930	267343	242887	28.986	36.885	0	0	0
1	20	2	"rlgA"	"PSLT045"	5240	42970	120	226	1322	1926	145	61	61	64	16	25	79	64	0	311	1952	3075	157	88	88	96	38	39	69	60	0	0.740	0.677	0.692	0.723	4.107	0.564	0.599	120	395	100	388	3125	-0.435	165	223	1261	1864	158636	234275	78.625	48.842	0	0	0
1	21	2	"udp"	"STM3968"	5420	42990	120	129	458	724	158	60	60	62	14	22	68	57	0	316	1891	3341	176	87	87	97	38	39	66	58	0	0.301	0.221	0.264	0.305	5.389	0.171	0.612	120	438	100	298	2202	-1.731	69	229	398	1804	54961	226889	28.286	47.211	0	0	0
1	22	2	"hns"	"STM1751"	5590	42970	110	402	2041	3062	150	61	61	66	30	45	98	96	0	202	604	853	141	84	84	91	27	29	90	75	0	2.890	3.808	3.341	3.647	2.223	4.959	0.563	80	410	100	459	2500	1.531	341	118	1980	520	163253	48354	65.833	19.000	0	0	0
1	23	2	"prgI"	"STM2873"	5760	42970	110	916	2407	3213	133	61	61	71	47	66	91	83	0	169	317	258	81	83	83	85	18	21	77	63	0	9.942	10.026	9.000	8.686	2.393	13.915	0.674	80	427	100	941	2580	3.314	855	86	2346	234	192543	25391	49.702	12.889	0	0	0
1	24	2	"prfC"	"STM4560"	5950	42950	100	156	1017	1443	141	61	61	84	221	263	42	37	0	314	1390	1799	129	82	82	95	115	121	53	50	0	0.409	0.731	0.798	0.639	4.427	0.768	0.607	80	459	100	327	2264	-1.288	95	232	956	1308	81355	111206	4.222	11.261	0	0	0
1	1	3	"iclR"	"STM4187"	1870	43170	110	176	255	201	78	55	55	56	14	25	95	85	0	497	963	956	99	87	87	92	26	28	92	88	0	0.295	0.228	0.240	0.260	2.775	0.184	0.668	80	479	100	531	1076	-1.761	121	410	200	876	20434	77042	14.214	33.500	0	0	0
1	2	3	"hisQ"	"STM2353"	2040	43160	110	148	218	195	89	55	55	57	20	35	87	72	0	946	1624	1561	96	85	85	88	17	19	98	95	0	0.108	0.106	0.128	0.110	3.160	0.099	0.622	80	475	100	954	1702	-3.211	93	861	163	1539	17437	129940	8.050	90.353	0	0	0
1	3	3	"rpsP"	"STM2676"	2230	43160	110	193	483	539	111	56	56	59	25	42	71	61	0	121	169	115	68	87	87	106	122	115	27	11	0	4.029	5.207	4.318	3.849	4.201	9.441	0.393	80	492	100	171	509	2.011	137	34	427	82	38672	13534	16.960	0.516	0	0	0
1	4	3	"ilvH"	"STM0117"	2420	43180	110	108	165	138	83	55	55	58	18	31	63	57	0	446	1114	1473	132	91	91	120	140	116	56	51	0	0.149	0.108	0.136	0.164	4.091	0.076	0.596	80	427	100	408	1133	-2.744	53	355	110	1023	13189	89117	5.944	7.100	0	0	0
1	5	3	"putP"	"STM1125"	2580	43170	120	255	363	335	92	56	56	58	14	24	88	79	0	653	1213	1286	106	87	87	95	53	55	84	78	0	0.352	0.273	0.302	0.327	4.092	0.201	0.560	120	437	100	765	1433	-1.508	199	566	307	1126	43603	145537	21.786	21.094	0	0	0
1	6	3	"hfq"	"STM4361"	2760	43160	120	330	636	666	104	57	57	59	17	28	95	90	0	199	308	254	82	85	85	93	53	56	63	52	0	2.395	2.596	2.822	2.748	3.763	3.997	0.336	120	457	100	387	802	1.260	273	114	579	223	76282	36954	33.941	4.057	0	0	0
1	7	3	"cbiK"	"STM2025"	2950	43160	110	70	83	41	49	54	54	56	12	21	56	40	0	633	900	817	90	87	87	97	59	60	93	85	0	0.029	0.036	0.051	0.046	3.401	0.029	0.437	80	402	100	562	842	-5.093	16	546	29	813	6670	71988	2.250	13.610	0	0	0
1	8	3	"cboQ"	"STM2021"	3110	43160	120	66	79	41	51	54	54	55	12	21	49	30	0	448	935	1199	128	83	83	86	25	29	90	83	0	0.033	0.029	0.038	0.046	4.305	0.023	0.420	120	464	100	377	877	-4.927	12	365	25	852	9514	112234	2.000	33.960	0	0	0
1	9	3	"umuD"	"STM1998"	3290	43180	100	66	84	46	54	55	55	57	16	28	43	30	0	227	542	647	119	81	81	86	38	44	85	68	0	0.075	0.063	0.073	0.112	3.838	0.056	0.467	80	388	100	157	490	-3.730	11	146	29	461	6739	43342	1.688	12.000	0	0	0
1	10	3	"uhpB"	"STM3789"	3470	43170	110	159	218	198	90	55	55	57	15	26	92	78	0	764	1193	1256	105	83	83	92	44	47	98	92	0	0.153	0.147	0.155	0.148	2.914	0.111	0.563	80	420	100	785	1273	-2.711	104	681	163	1110	17409	95472	10.733	25.023	0	0	0
1	11	3	"trpC"	"STM1725"	3650	43170	120	161	210	156	74	57	57	61	22	36	75	68	0	906	1848	1985	107	88	88	96	36	37	86	78	0	0.127	0.087	0.113	0.139	4.134	0.060	0.535	120	424	100	922	1913	-2.976	104	818	153	1760	25195	221747	6.773	48.667	0	0	0
1	12	3	"rpoN"	"STM3320"	3820	43160	130	130	386	543	140	58	58	60	17	28	70	60	0	251	715	1123	157	87	87	94	28	29	78	65	0	0.439	0.522	0.548	0.493	4.261	0.372	0.505	120	427	100	236	956	-1.188	72	164	328	628	46334	85797	19.176	22.179	0	0	0
1	13	3	"phnW"	"STM0431"	4000	43150	120	71	76	23	30	59	59	61	15	24	40	21	0	740	804	493	61	90	90	101	62	61	94	90	0	0.018	0.024	0.032	0.031	3.434	0.020	0.212	120	512	100	662	731	-5.759	12	650	17	714	9079	96424	1.000	11.339	0	0	0
1	14	3	""	"STM4141"	4190	43160	70	100	99	29	29	63	63	66	18	27	75	50	0	172	188	71	37	96	96	117	75	64	50	25	0	0.487	0.391	0.358	0.418	2.268	0.091	0.069	32	236	100	113	128	-1.038	37	76	36	92	3182	6018	1.833	0.947	0	0	0
1	15	3	""	"STM0346"	4370	43160	120	72	75	21	28	62	62	66	19	28	32	10	0	995	1217	1009	82	99	99	134	155	115	92	87	0	0.011	0.012	0.019	0.019	3.186	0.009	0.128	120	467	100	906	1131	-6.485	10	896	13	1118	8984	146014	0.474	6.987	0	0	0
1	16	3	""	"STM1042"	4530	43140	100	65	72	25	34	67	67	79	51	64	5	1	0	302	539	639	118	114	114	459	1154	251	10	2	0	-0.011	0.012	0.057	0.072	5.292	0.022	0.386	80	326	100	186	430	Error	-2	188	5	425	5736	43088	-0.137	0.069	0	0	0
1	17	3	"sirC"	"STM1774"	4710	43140	100	93	105	44	41	66	66	80	54	67	31	8	0	197	250	172	68	104	104	343	1022	297	0	0	0	0.290	0.267	0.308	0.362	3.803	0.063	0.156	80	400	100	120	185	-1.784	27	93	39	146	8387	20015	0.463	-0.091	0	0	0
1	18	3	"orf70"	"STM1388"	4910	43140	110	78	119	143	120	63	63	80	69	86	18	8	0	220	328	320	97	102	102	150	235	156	33	13	0	0.127	0.248	0.182	0.193	4.334	0.080	0.067	80	401	100	133	282	-2.976	15	118	56	226	9505	26221	0.565	0.757	0	0	0
1	19	3	"traB"	"PSLT081"	5070	43150	120	97	115	73	63	59	59	72	62	86	25	9	0	3927	4956	3861	77	97	97	116	57	49	100	100	0	0.010	0.012	0.009	0.009	2.833	0.008	0.136	120	413	100	3868	4915	-6.655	38	3830	56	4859	13811	594710	0.694	84.912	0	0	0
1	20	3	"trbI"	"PSLT089"	5250	43150	120	71	80	36	45	58	58	60	14	23	47	26	0	931	1825	2445	133	91	91	105	45	42	92	91	0	0.015	0.013	0.018	0.021	3.858	0.011	0.433	120	423	100	853	1756	-6.014	13	840	22	1734	9544	219056	1.429	38.222	0	0	0
1	21	3	""	"PSLT093"	5430	43160	120	67	76	39	51	59	59	60	12	20	40	22	0	451	890	1217	136	92	92	106	47	44	91	87	0	0.022	0.021	0.031	0.032	4.483	0.013	0.143	120	409	100	367	815	-5.488	8	359	17	798	9065	106749	1.333	16.681	0	0	0
1	22	3	"traF"	"PSLT097"	5610	43160	130	88	102	53	51	59	59	65	30	46	46	18	0	1840	2688	2709	100	89	89	107	61	57	99	97	0	0.017	0.017	0.015	0.017	3.218	0.012	0.364	120	474	100	1780	2642	-5.916	29	1751	43	2599	12242	322502	1.233	42.311	0	0	0
1	23	3	"traG"	"PSLT101"	5780	43150	120	114	145	93	64	60	60	67	38	56	70	35	0	1808	2668	2400	89	86	86	100	60	60	100	99	0	0.031	0.033	0.033	0.033	2.765	0.023	0.459	120	457	100	1776	2667	-4.995	54	1722	85	2582	17349	320184	2.053	42.800	0	0	0
1	24	3	""	"PSLT106"	5960	43160	130	149	264	285	107	60	60	76	188	247	33	14	0	793	1501	2124	141	81	81	94	101	107	86	75	0	0.125	0.144	0.177	0.158	3.754	0.095	0.475	120	635	100	801	1624	-3.000	89	712	204	1420	31637	180128	1.000	13.931	0	0	0
1	1	4	""	"STM1656"	1850	43350	110	175	248	247	99	55	55	55	14	25	91	87	0	1195	1839	1933	105	86	86	95	67	70	98	97	0	0.108	0.110	0.100	0.103	3.197	0.095	0.587	80	513	100	1229	1946	-3.208	120	1109	193	1753	19805	147082	13.786	26.030	0	0	0
1	2	4	""	"STM2716"	2020	43350	90	58	61	15	24	55	55	56	13	23	25	7	0	199	271	190	70	90	90	110	89	80	59	32	0	0.028	0.033	0.083	0.082	3.645	0.017	0.033	52	360	100	112	187	-5.183	3	109	6	181	3159	14114	0.385	1.809	0	0	0
1	3	4	""	"STM2722"	2220	43340	110	59	65	20	30	55	55	56	13	23	32	12	0	1077	1685	1914	113	90	90	103	44	42	100	98	0	0.004	0.006	0.009	0.010	3.038	0.005	0.196	80	531	100	991	1605	-7.947	4	987	10	1595	5180	134838	0.692	35.955	0	0	0
1	4	4	""	"STM1618"	2410	43350	110	87	97	43	44	56	56	57	13	22	77	58	0	1178	1305	895	68	89	89	97	54	55	100	100	0	0.028	0.034	0.031	0.026	2.654	0.028	0.284	80	395	100	1120	1257	-5.135	31	1089	41	1216	7755	104378	3.077	22.370	0	0	0
1	5	4	""	"STM1675"	2580	43350	120	99	174	278	159	58	58	60	16	26	65	55	0	455	1218	2316	190	87	87	94	55	58	88	80	0	0.111	0.103	0.109	0.110	5.096	0.093	0.620	120	434	100	409	1247	-3.166	41	368	116	1131	20891	146181	7.125	20.436	0	0	0
1	6	4	""	"STM1664"	2760	43340	110	115	198	267	134	59	59	62	20	32	88	62	0	1018	2203	3271	148	86	86	90	34	37	100	100	0	0.060	0.066	0.064	0.051	2.519	0.068	0.669	80	394	100	988	2256	-4.057	56	932	139	2117	15825	176255	6.800	62.147	0	0	0
1	7	4	"pyrH"	"STM0218"	2930	43350	120	639	1700	3287	193	58	58	61	17	27	99	95	0	406	898	1461	162	87	87	102	89	87	73	60	0	1.821	2.025	1.738	1.909	4.764	2.550	0.666	120	483	100	900	2453	0.865	581	319	1642	811	203962	107709	96.412	8.944	0	0	0
1	8	4	"accA"	"STM0232"	3110	43350	120	1516	1555	677	43	56	56	58	14	24	99	99	0	1390	1484	881	59	85	85	87	19	21	95	92	0	1.119	1.071	1.155	1.355	3.065	0.956	0.696	120	412	100	2765	2898	0.162	1460	1305	1499	1399	186552	178133	106.929	73.526	0	0	0
1	9	4	"panC"	"STM0181"	3290	43340	120	714	815	566	69	55	55	57	14	24	100	100	0	1260	1654	1622	98	82	82	87	36	41	98	96	0	0.559	0.483	0.496	0.538	2.573	0.304	0.476	120	403	100	1837	2332	-0.838	659	1178	760	1572	97793	198531	54.143	43.528	0	0	0
1	10	4	"sbmC"	"STM2061"	3470	43340	120	80	143	156	109	57	57	58	15	25	60	43	0	181	503	776	154	88	88	98	47	47	65	48	0	0.247	0.207	0.366	0.328	5.914	0.154	0.539	120	432	100	116	501	-2.016	23	93	86	415	17171	60351	5.667	8.617	0	0	0
1	11	4	"yeeO"	"STM2013"	3650	43340	120	143	162	93	57	59	59	62	19	30	86	77	0	2657	2906	2188	75	91	91	101	46	45	100	100	0	0.033	0.037	0.036	0.035	2.332	0.030	0.576	120	393	100	2650	2918	-4.933	84	2566	103	2815	19481	348725	5.263	60.978	0	0	0
1	12	4	"rcsA"	"STM1982"	3830	43340	120	91	103	52	50	58	58	62	19	30	62	45	0	1356	1592	1286	80	91	91	104	68	65	99	98	0	0.026	0.030	0.028	0.028	2.853	0.026	0.499	120	432	100	1298	1546	-5.261	33	1265	45	1501	12364	191048	2.158	21.882	0	0	0
1	13	4	"yjbB"	"STM4189"	4010	43350	100	109	138	103	74	62	62	65	22	33	71	51	0	501	970	1113	114	91	91	108	77	71	95	77	0	0.115	0.086	0.096	0.094	2.222	0.079	0.716	80	361	100	457	955	-3.125	47	410	76	879	11032	77564	3.318	11.195	0	0	0
1	14	4	"ubiA"	"STM4234"	4180	43340	120	398	514	529	102	64	64	67	22	32	96	92	0	1759	2210	2144	97	92	92	107	55	51	99	99	0	0.200	0.212	0.203	0.187	1.983	0.203	0.730	120	522	100	2001	2568	-2.319	334	1667	450	2118	61623	265228	20.318	38.236	0	0	0
1	15	4	""	"STM4242"	4360	43340	120	186	207	105	50	65	65	70	25	35	93	88	0	3167	3602	2384	66	95	95	119	106	89	100	100	0	0.039	0.040	0.039	0.037	2.178	0.031	0.537	120	459	100	3193	3649	-4.666	121	3072	142	3507	24813	432227	5.480	32.858	0	0	0
1	16	4	""	"STM4272"	4530	43320	100	85	90	26	28	66	66	72	37	51	28	6	0	874	1005	601	59	113	113	305	611	200	68	23	0	0.025	0.027	0.026	0.027	4.385	0.026	0.390	80	404	100	780	916	-5.324	19	761	24	892	7238	80392	0.486	1.146	0	0	0
1	17	4	"yjcG"	"STM4273"	4720	43330	120	108	125	61	48	64	64	73	35	47	62	26	0	3092	3769	3452	91	103	103	260	410	157	96	95	0	0.015	0.017	0.015	0.015	2.216	0.014	0.483	120	446	100	3033	3727	-6.086	44	2989	61	3666	15010	452221	1.486	8.559	0	0	0
1	18	4	"sixA"	"STM2387"	4870	43340	150	236	528	778	147	61	61	68	37	54	81	70	0	259	532	684	128	92	92	132	230	174	38	28	0	1.048	1.061	0.960	0.969	4.223	1.059	0.300	156	542	100	342	907	0.068	175	167	467	440	82397	82970	12.432	1.739	0	0	0
1	19	4	"fes"	"STM0586"	5070	43340	120	92	153	137	89	59	59	61	14	22	74	51	0	262	468	557	119	94	94	106	43	40	80	64	0	0.196	0.251	0.307	0.299	4.477	0.155	0.330	120	439	100	201	468	-2.348	33	168	94	374	18339	56107	6.571	8.419	0	0	0
1	20	4	"maa"	"STM0472"	5250	43340	120	139	174	129	74	59	59	60	13	21	85	75	0	467	718	808	112	94	94	106	44	41	92	90	0	0.214	0.184	0.187	0.183	3.180	0.122	0.534	120	422	100	453	739	-2.221	80	373	115	624	20849	86164	8.769	13.909	0	0	0
1	21	4	"ybbJ"	"STM0500"	5430	43340	120	128	160	97	60	58	58	59	12	20	92	85	0	568	703	588	83	95	95	108	45	41	93	90	0	0.148	0.168	0.189	0.179	2.983	0.114	0.447	120	409	100	543	710	-2.756	70	473	102	608	19218	84338	8.417	13.222	0	0	0
1	22	4	"allD"	"STM0528"	5600	43340	120	74	88	70	79	59	59	67	63	94	10	4	0	1538	2155	2326	107	96	96	151	337	223	95	85	0	0.010	0.014	0.011	0.011	3.223	0.014	0.121	120	454	100	1457	2088	-6.587	15	1442	29	2059	10591	258585	0.333	5.947	0	0	0
1	23	4	"yfdH"	"STM0558"	5790	43340	120	96	105	43	40	59	59	61	18	29	84	54	0	1621	1973	1808	91	91	91	107	62	57	98	98	0	0.024	0.024	0.026	0.025	2.173	0.020	0.510	120	431	100	1567	1928	-5.370	37	1530	46	1882	12615	236787	2.444	30.097	0	0	0
1	24	4	""	"STM0573"	5960	43330	130	77	1151	6308	548	60	60	83	400	481	8	6	0	653	1342	2281	169	82	82	93	71	76	93	84	0	0.030	0.866	0.036	0.051	7.106	6.657	0.180	120	567	100	588	2351	-5.070	17	571	1091	1260	138148	161021	2.670	17.592	0	0	0
1	1	5	""	"STM1836"	1870	43520	100	211	227	88	38	55	55	56	13	23	100	100	0	2391	2331	798	34	87	87	92	56	60	100	100	0	0.068	0.077	0.070	0.074	1.494	0.072	0.757	80	417	100	2460	2416	-3.885	156	2304	172	2244	18120	186511	13.154	39.982	0	0	0
1	2	5	"ycgN"	"STM1811"	2050	43520	120	298	350	339	96	55	55	57	13	22	95	93	0	901	1007	695	69	92	92	101	35	34	96	95	0	0.300	0.322	0.268	0.291	2.822	0.297	0.456	120	503	100	1052	1210	-1.735	243	809	295	915	41951	120836	22.538	25.886	0	0	0
1	3	5	"kdsA"	"STM1772"	2220	43540	130	1229	1389	893	64	58	58	60	17	28	100	100	0	1207	1386	1061	76	95	95	102	32	31	100	100	0	1.053	1.031	1.040	1.056	1.638	0.930	0.775	120	479	100	2283	2622	0.075	1171	1112	1331	1291	166651	166341	78.176	40.125	0	0	0
1	4	5	"galU"	"STM1752"	2410	43510	120	1361	1391	732	52	59	59	61	16	26	97	93	0	1843	1991	1183	59	93	93	96	21	21	99	98	0	0.744	0.702	0.683	0.625	2.903	0.625	0.694	120	434	100	3052	3230	-0.427	1302	1750	1332	1898	166869	238972	83.125	90.238	0	0	0
1	5	5	"yeaB"	"STM1825"	2580	43520	110	161	200	160	80	60	60	62	16	25	100	97	0	864	1070	1090	101	90	90	96	35	36	100	100	0	0.130	0.143	0.130	0.137	1.707	0.110	0.553	80	379	100	875	1120	-2.938	101	774	140	980	15977	85620	8.625	27.829	0	0	0
1	6	5	""	"STM1808"	2750	43510	110	127	133	33	24	59	59	62	19	30	100	87	0	790	818	259	31	90	90	105	103	98	100	100	0	0.097	0.102	0.102	0.097	1.687	0.086	0.546	80	468	100	768	802	-3.364	68	700	74	728	10663	65452	3.737	6.922	0	0	0
1	7	5	""	"STM4011"	2950	43520	110	94	104	41	39	58	58	60	17	28	90	52	0	1878	2103	1369	65	88	88	103	106	102	100	96	0	0.020	0.023	0.022	0.021	2.000	0.018	0.531	80	413	100	1826	2061	-5.636	36	1790	46	2015	8327	168205	2.588	18.868	0	0	0
1	8	5	"yihG"	"STM3998"	3120	43520	120	140	243	281	115	56	56	59	16	27	88	75	0	657	1195	1542	129	86	86	90	25	27	92	85	0	0.147	0.169	0.224	0.201	4.129	0.131	0.525	120	390	100	655	1296	-2.765	84	571	187	1109	29175	143401	11.500	44.200	0	0	0
1	9	5	"argC"	"STM4121"	3290	43510	120	168	218	186	85	56	56	58	16	27	85	80	0	1239	1680	1611	95	84	84	90	28	31	98	98	0	0.097	0.102	0.098	0.106	2.504	0.082	0.538	120	397	100	1267	1758	-3.366	112	1155	162	1596	26219	201593	10.000	56.786	0	0	0
1	10	5	"ego"	"STM4074"	3470	43530	120	71	83	42	50	57	57	58	14	24	48	30	0	972	2054	2935	142	84	84	91	31	34	94	90	0	0.016	0.013	0.020	0.023	3.866	0.010	0.459	120	416	100	902	1996	-5.987	14	888	26	1970	10000	246467	1.786	63.323	0	0	0
1	11	5	"cpxP"	"STM4060"	3650	43510	120	136	239	307	128	59	59	60	19	31	70	60	0	463	1138	2074	182	84	84	92	38	41	80	75	0	0.203	0.171	0.225	0.212	4.924	0.126	0.673	120	439	100	456	1234	-2.299	77	379	180	1054	28637	136553	9.421	27.526	0	0	0
1	12	5	""	"Not LT2a86"	3830	43520	120	105	204	250	122	60	60	62	19	30	65	53	0	325	874	1535	175	85	85	94	43	45	75	69	0	0.188	0.183	0.264	0.287	4.831	0.134	0.606	120	412	100	285	933	-2.415	45	240	144	789	24520	104845	7.474	18.140	0	0	0
1	13	5	"smg"	"STM3404"	4000	43520	130	496	632	574	90	63	63	73	100	136	88	83	0	1122	1435	1388	96	85	85	95	44	46	99	99	0	0.418	0.421	0.405	0.395	2.496	0.329	0.490	120	460	100	1470	1919	-1.260	433	1037	569	1350	75814	172259	5.590	30.455	0	0	0
1	14	5	"rpsM"	"STM3418"	4170	43520	110	986	1384	1424	102	66	66	86	139	161	100	96	0	127	150	75	50	85	85	93	33	35	65	36	0	21.905	20.277	17.900	21.375	2.856	34.008	0.178	80	404	100	962	1383	4.453	920	42	1318	65	110733	12022	9.338	1.727	0	0	0
1	15	5	"rpsH"	"STM3426"	4360	43530	120	2894	3729	4260	114	66	66	78	90	115	100	100	0	159	177	77	43	89	89	99	40	40	75	35	0	40.400	41.625	40.353	43.410	2.642	84.651	0.253	120	445	100	2898	3751	5.336	2828	70	3663	88	447437	21248	40.567	1.950	0	0	0
1	16	5	"rpsQ"	"STM3431"	4540	43520	120	628	1061	1251	117	64	64	69	22	31	100	100	0	148	202	181	89	93	93	113	110	97	21	11	0	10.255	9.147	10.416	10.972	3.034	11.187	0.418	120	427	100	619	1106	3.358	564	55	997	109	127375	24255	45.091	0.809	0	0	0
1	17	5	"rplV"	"STM3435"	4710	43510	120	2447	2639	2457	93	65	65	74	43	58	100	100	0	165	184	114	61	92	92	98	29	29	84	58	0	32.630	27.978	30.893	29.725	2.649	40.333	0.330	120	378	100	2455	2666	5.028	2382	73	2574	92	316640	22114	59.651	2.966	0	0	0
1	18	5	"rplC"	"STM3440"	4890	43520	120	2642	4753	6033	126	65	65	74	42	56	100	100	0	174	263	286	108	88	88	93	27	29	83	70	0	29.965	26.789	22.175	29.074	3.532	29.135	0.586	120	387	100	2663	4863	4.905	2577	86	4688	175	570368	31604	111.405	6.296	0	0	0
1	19	5	"yjgA"	"STM4437"	5070	43510	120	806	1055	970	91	63	63	66	16	24	99	97	0	1256	1613	1456	90	93	93	99	32	32	99	98	0	0.639	0.653	0.596	0.605	2.707	0.608	0.680	120	425	100	1906	2512	-0.646	743	1163	992	1520	126615	193528	61.813	47.313	0	0	0
1	20	5	"holC"	"STM4476"	5250	43510	120	274	530	690	130	62	62	64	15	23	95	93	0	384	590	625	105	94	94	100	29	29	95	87	0	0.731	0.944	0.819	0.786	4.006	1.062	0.356	120	404	100	502	964	-0.452	212	290	468	496	63586	70766	31.067	16.897	0	0	0
1	21	5	"yjiE"	"STM4511"	5430	43520	120	110	185	224	121	59	59	62	21	33	69	53	0	965	1537	2145	139	91	91	116	154	132	81	71	0	0.058	0.087	0.072	0.086	3.884	0.068	0.438	120	373	100	925	1572	-4.099	51	874	126	1446	22247	184387	5.857	9.227	0	0	0
1	22	5	"fhuF"	"STM4550"	5590	43530	110	91	364	690	189	60	60	69	71	102	33	28	0	129	890	1814	203	90	90	151	388	256	26	20	0	0.795	0.380	0.578	0.546	5.008	0.269	0.512	80	337	100	70	1104	-0.331	31	39	304	800	29152	71187	4.155	1.905	0	0	0
1	23	5	"smp"	"STM4577"	5780	43520	120	140	195	170	87	61	61	65	42	64	66	47	0	497	915	1099	120	85	85	121	266	219	63	45	0	0.192	0.161	0.151	0.186	3.818	0.125	0.628	120	456	100	491	964	-2.383	79	412	134	830	23347	109788	3.095	2.985	0	0	0
1	24	5	"arcA"	"STM4598"	5960	43500	100	61	68	25	36	59	59	67	89	132	3	0	0	89	94	24	25	82	82	88	28	31	17	7	0	0.286	0.750	0.684	0.672	3.693	27.350	0.018	80	398	100	9	21	-1.807	2	7	9	12	5400	7521	0.011	0.214	-50	0	0
1	1	6	""	"STM3548"	1870	43700	120	62	68	29	42	56	56	57	12	21	40	12	0	824	938	605	64	88	88	90	17	18	96	96	0	0.008	0.014	0.019	0.018	3.238	0.019	0.213	120	610	100	742	862	-6.939	6	736	12	850	8183	112599	0.917	49.882	0	0	0
1	2	6	"yhgG"	"STM3507"	2060	43710	110	87	121	99	81	57	57	59	14	23	72	52	0	212	307	270	87	91	91	94	22	23	93	88	0	0.248	0.296	0.280	0.230	3.043	0.250	0.446	80	428	100	151	280	-2.012	30	121	64	216	9658	24596	4.429	9.682	0	0	0
1	3	6	"nanA"	"STM3339"	2220	43690	110	75	85	42	49	58	58	59	15	25	55	26	0	902	1533	2036	132	93	93	97	27	27	97	96	0	0.021	0.019	0.021	0.023	3.616	0.015	0.388	80	380	100	826	1467	-5.573	17	809	27	1440	6797	122662	1.733	53.185	0	0	0
1	4	6	"mtgA"	"STM3326"	2400	43690	120	229	256	158	61	58	58	60	16	26	95	94	0	836	1011	711	70	93	93	98	28	28	97	96	0	0.230	0.216	0.225	0.247	3.323	0.145	0.411	120	474	100	914	1116	-2.119	171	743	198	918	30777	121374	12.250	32.607	0	0	0
1	5	6	"yhbZ"	"STM3301"	2580	43700	120	730	1047	1080	103	59	59	61	15	24	98	96	0	1214	1713	1936	113	93	93	96	21	21	98	97	0	0.599	0.610	0.660	0.650	2.991	0.520	0.652	120	450	100	1792	2608	-0.740	671	1121	988	1620	125655	205608	65.733	77.000	0	0	0
1	6	6	"truB"	"STM3284"	2760	43700	120	1172	1315	895	68	59	59	62	19	30	100	100	0	1224	1353	920	67	90	90	96	68	70	98	95	0	0.981	0.994	0.937	1.033	2.260	0.984	0.744	120	469	100	2247	2519	-0.027	1113	1134	1256	1263	157806	162362	65.947	18.485	0	0	0
1	7	6	"yqhD"	"STM3164"	2940	43700	120	763	1102	1105	100	57	57	60	29	48	95	94	0	1385	1621	1322	81	89	89	101	133	131	95	85	0	0.545	0.682	0.670	0.615	2.885	0.719	0.627	120	436	100	2002	2577	-0.876	706	1296	1045	1532	132220	194502	35.931	11.429	0	0	0
1	8	6	"yghU"	"STM3140"	3110	43700	120	124	157	134	85	56	56	58	14	24	85	74	0	619	955	1146	120	87	87	90	24	26	95	90	0	0.128	0.116	0.134	0.146	3.539	0.078	0.468	120	397	100	600	969	-2.968	68	532	101	868	18795	114646	7.071	36.042	0	0	0
1	9	6	"mltC"	"STM3112"	3290	43700	120	519	789	932	118	58	58	60	17	28	96	94	0	1289	1880	2231	118	85	85	90	28	31	99	97	0	0.383	0.407	0.410	0.375	3.361	0.360	0.680	120	425	100	1665	2526	-1.385	461	1204	731	1795	94693	225552	42.882	63.929	0	0	0
1	10	6	"yggJ"	"STM3094"	3470	43690	120	357	582	745	128	57	57	58	15	25	99	97	0	849	1198	1527	127	83	83	89	28	31	98	96	0	0.392	0.471	0.491	0.486	3.004	0.447	0.787	120	429	100	1066	1640	-1.352	300	766	525	1115	69859	143702	34.933	39.607	0	0	0
1	11	6	""	"STM3073"	3650	43700	110	90	293	468	159	57	57	58	18	31	60	43	0	677	1935	3157	163	82	82	86	25	29	95	93	0	0.055	0.127	0.084	0.079	5.315	0.090	0.436	80	401	100	628	2089	-4.172	33	595	236	1853	23457	154771	13.056	73.960	0	0	0
1	12	6	"ygfA"	"STM3061"	3830	43700	120	118	170	142	83	58	58	60	16	26	80	63	0	698	968	1010	104	83	83	86	19	22	98	97	0	0.098	0.127	0.111	0.109	2.958	0.098	0.507	120	437	100	675	997	-3.358	60	615	112	885	20445	116155	6.875	46.421	0	0	0
1	13	6	"yeaH"	"STM1284"	4000	43690	110	182	287	258	89	60	60	62	17	27	91	86	0	2032	3366	3863	114	84	84	92	76	82	96	93	0	0.063	0.069	0.079	0.078	2.717	0.058	0.602	80	402	100	2070	3509	-3.997	122	1948	227	3282	22931	269284	13.235	43.079	0	0	0
1	14	6	"ydiZ"	"STM1325"	4190	43700	120	80	88	33	37	62	62	70	88	125	4	0	0	298	460	463	100	88	88	96	73	76	83	66	0	0.086	0.070	0.087	0.085	3.315	0.041	0.244	120	450	100	228	398	-3.544	18	210	26	372	10594	55143	0.205	4.986	0	0	0
1	15	6	"aroH"	"STM1347"	4370	43700	120	426	567	527	92	62	62	64	20	31	97	92	0	1396	1737	1555	89	91	91	96	26	27	99	96	0	0.279	0.307	0.319	0.286	2.399	0.276	0.654	120	364	100	1669	2151	-1.842	364	1305	505	1646	68074	208450	25.150	63.115	0	0	0
1	16	6	"orf242"	"STM1390"	4540	43690	120	96	188	257	136	63	63	64	15	23	66	54	0	661	1447	2591	179	93	93	98	27	27	87	83	0	0.058	0.092	0.100	0.103	3.627	0.087	0.767	120	358	100	601	1479	-4.105	33	568	125	1354	22605	173630	8.267	49.963	0	0	0
1	17	6	"ydhO"	"STM1432"	4710	43700	140	244	396	477	120	64	64	73	41	56	84	70	0	845	1415	1948	137	92	92	97	29	29	92	89	0	0.239	0.251	0.236	0.262	3.700	0.189	0.551	156	425	100	933	1655	-2.065	180	753	332	1323	61833	220725	7.878	45.448	0	0	0
1	18	6	"ydgR"	"STM1452"	4890	43690	120	770	1269	1780	140	65	65	73	40	54	93	91	0	829	1249	1483	118	95	95	101	36	35	97	94	0	0.960	1.043	1.029	0.949	2.820	1.183	0.686	120	425	100	1439	2358	-0.058	705	734	1204	1154	152279	149897	29.900	31.889	0	0	0
1	19	6	"ugpC"	"STM3554"	5070	43690	110	298	440	513	116	65	65	67	18	26	98	98	0	3556	5129	5746	112	99	99	116	96	82	100	100	0	0.067	0.075	0.071	0.068	1.907	0.076	0.812	80	407	100	3690	5405	-3.891	233	3457	375	5030	35188	410281	20.722	52.219	0	0	0
1	20	6	"ftsX"	"STM3569"	5250	43690	120	992	940	399	42	64	64	68	26	38	99	96	0	2779	2786	1323	47	96	96	142	223	157	100	99	0	0.346	0.326	0.320	0.303	2.027	0.288	0.769	120	478	100	3611	3566	-1.532	928	2683	876	2690	112836	334297	33.538	11.857	0	0	0
1	21	6	"yhhM"	"STM3574"	5460	43680	120	121	174	180	103	62	62	67	27	40	75	58	0	959	1449	1920	132	88	88	135	249	184	88	75	0	0.068	0.082	0.076	0.069	2.874	0.075	0.660	120	333	100	930	1473	-3.884	59	871	112	1361	20865	173939	3.963	5.277	0	0	0
1	22	6	"yhhS"	"STM3581"	5600	43690	130	288	385	468	121	61	61	62	13	20	98	95	0	2526	3361	3518	104	84	84	87	26	29	100	100	0	0.093	0.099	0.095	0.088	2.546	0.105	0.740	120	351	100	2669	3601	-3.427	227	2442	324	3277	46149	403291	24.846	125.923	0	0	0
1	23	6	"yhhJ"	"STM3585"	5780	43690	120	126	160	103	64	60	60	62	14	22	95	85	0	2295	2929	2611	89	85	85	91	31	34	100	100	0	0.030	0.035	0.033	0.033	2.375	0.030	0.613	120	404	100	2276	2944	-5.065	66	2210	100	2844	19247	351425	7.000	91.548	0	0	0
1	24	6	"gor"	"STM3597"	5960	43680	120	1176	1831	2134	116	60	60	62	15	24	100	100	0	1543	2432	2820	115	83	83	89	27	30	99	98	0	0.764	0.754	0.740	0.833	2.594	0.705	0.637	120	540	100	2576	4120	-0.388	1116	1460	1771	2349	219723	291852	117.933	86.778	0	0	0
1	1	7	"yicN"	"STM3786"	1870	43880	100	151	148	47	31	57	57	58	15	25	98	88	0	1174	1156	435	37	92	92	94	25	26	100	100	0	0.087	0.086	0.085	0.082	1.744	0.073	0.631	80	472	100	1176	1155	-3.525	94	1082	91	1064	11868	92479	6.000	42.480	0	0	0
1	2	7	"yidH"	"STM3805"	2050	43880	110	121	145	94	64	59	59	61	23	37	76	60	0	526	696	522	75	92	92	96	28	29	100	92	0	0.143	0.142	0.150	0.131	2.963	0.109	0.436	80	465	100	496	690	-2.807	62	434	86	604	11562	55650	3.652	21.429	0	0	0
1	3	7	"yidQ"	"STM3810"	2220	43880	110	136	171	105	61	57	57	58	13	22	90	80	0	662	983	914	92	91	91	96	27	28	100	98	0	0.138	0.128	0.119	0.119	2.563	0.092	0.583	80	500	100	650	1006	-2.854	79	571	114	892	13689	78642	8.692	32.852	0	0	0
1	4	7	""	"STM3820"	2400	43880	110	75	81	33	40	58	58	59	12	20	61	30	0	1422	2075	2706	130	92	92	101	40	39	100	100	0	0.013	0.012	0.014	0.014	3.209	0.009	0.433	80	466	100	1347	2006	-6.290	17	1330	23	1983	6501	165999	1.833	49.350	0	0	0
1	5	7	"torR"	"STM3824"	2580	43880	120	417	422	211	50	58	58	60	24	40	95	93	0	2252	2295	1065	46	92	92	102	51	50	99	98	0	0.166	0.165	0.170	0.158	1.747	0.156	0.800	120	514	100	2519	2567	-2.589	359	2160	364	2203	50580	275359	15.083	43.000	0	0	0
1	6	7	"dgoR"	"STM3830"	2750	43870	110	186	229	141	61	57	57	60	20	33	100	95	0	1452	2126	1920	90	87	87	96	54	56	100	100	0	0.095	0.084	0.079	0.083	2.038	0.050	0.409	80	420	100	1494	2211	-3.403	129	1365	172	2039	18325	170062	8.450	37.593	0	0	0
1	7	7	"pdxA"	"STM0091"	2920	43870	110	2992	2873	699	24	59	59	78	144	184	100	100	0	4674	4433	1180	26	88	88	122	219	179	100	100	0	0.640	0.648	0.637	0.655	1.326	0.623	0.920	80	447	100	7519	7159	-0.645	2933	4586	2814	4345	229843	354609	19.410	19.685	0	0	0
1	8	7	""	"STM0099"	3110	43870	120	86	91	29	31	57	57	74	138	186	0	0	0	1119	1151	670	58	84	84	112	207	184	93	85	0	0.028	0.032	0.030	0.031	2.841	0.046	0.107	120	484	100	1064	1101	-5.157	29	1035	34	1067	10956	138118	0.123	5.019	0	0	0
1	9	7	"yabB"	"STM0119"	3290	43880	120	962	1399	1594	113	56	56	58	15	25	100	100	0	976	1365	1869	136	81	81	83	16	19	98	98	0	1.012	1.046	1.064	1.172	2.970	0.884	0.591	120	455	100	1801	2627	0.018	906	895	1343	1284	167935	163842	89.400	80.125	0	0	0
1	10	7	"murE"	"STM0123"	3470	43880	120	1282	1780	1838	103	57	57	61	35	57	98	97	0	1248	1609	1800	111	83	83	87	24	27	97	96	0	1.052	1.129	1.038	1.162	3.016	1.073	0.638	120	449	100	2390	3249	0.072	1225	1165	1723	1526	213541	193128	49.114	63.417	0	0	0
1	11	7	"lpxC"	"STM0134"	3640	43870	120	1615	2268	2313	101	56	56	59	32	54	99	99	0	789	1006	963	95	83	83	86	22	25	96	95	0	2.208	2.397	2.307	2.690	3.224	2.943	0.582	120	454	100	2265	3135	1.143	1559	706	2212	923	272211	120756	69.031	41.818	0	0	0
1	12	7	"hofC"	"STM0142"	3820	43870	120	89	159	188	118	57	57	58	13	22	75	57	0	723	1761	2501	142	85	85	87	17	19	95	91	0	0.050	0.061	0.078	0.077	4.844	0.041	0.324	120	464	100	670	1778	-4.317	32	638	102	1676	19050	211362	7.769	98.471	0	0	0
1	13	7	""	"STM1546"	4010	43880	120	112	150	142	94	57	57	59	16	27	88	72	0	988	1303	1057	81	87	87	93	68	73	98	96	0	0.061	0.076	0.063	0.066	2.819	0.080	0.515	120	462	100	956	1309	-4.034	55	901	93	1216	18041	156350	5.688	17.794	0	0	0
1	14	7	""	"STM1550"	4190	43870	120	101	146	149	102	62	62	62	13	20	80	61	0	621	974	1394	143	89	89	92	22	23	98	97	0	0.073	0.095	0.084	0.088	2.724	0.087	0.672	120	416	100	571	969	-3.770	39	532	84	885	17535	116858	6.462	40.091	0	0	0
1	15	7	""	"STM1555"	4360	43870	120	101	131	103	78	65	65	68	22	32	70	41	0	1282	1579	1693	107	95	95	105	49	46	100	98	0	0.030	0.044	0.033	0.037	2.478	0.042	0.528	120	403	100	1223	1550	-5.043	36	1187	66	1484	15680	189512	2.864	30.082	0	0	0
1	16	7	""	"STM1561"	4540	43880	120	106	123	61	49	66	66	73	38	52	51	17	0	2161	2671	2469	92	100	100	113	57	50	99	99	0	0.019	0.022	0.020	0.020	2.697	0.019	0.544	120	430	100	2101	2628	-5.687	40	2061	57	2571	14716	320510	1.316	44.877	0	0	0
1	17	7	"adhP"	"STM1567"	4720	43880	120	303	380	332	87	65	65	71	36	50	92	85	0	1944	2574	2720	105	98	98	109	45	41	98	98	0	0.129	0.127	0.126	0.127	2.388	0.099	0.626	120	414	100	2084	2791	-2.955	238	1846	315	2476	45577	308838	8.583	54.778	0	0	0
1	18	7	"yddG"	"STM1571"	4900	43880	120	147	191	147	76	66	66	68	19	27	90	75	0	1720	2166	1985	91	94	94	102	39	38	98	98	0	0.050	0.060	0.052	0.053	3.404	0.047	0.470	120	458	100	1707	2197	-4.327	81	1626	125	2072	22935	259893	6.474	52.923	0	0	0
1	19	7	"topA"	"STM1714"	5060	43860	110	719	902	681	75	65	65	72	57	79	97	93	0	1121	1360	1086	79	96	96	112	87	77	97	96	0	0.638	0.662	0.605	0.622	2.592	0.531	0.510	80	426	100	1679	2101	-0.648	654	1025	837	1264	72149	108825	14.561	14.345	0	0	0
1	20	7	"trpH"	"STM1721"	5250	43870	120	500	656	607	92	63	63	69	56	81	93	91	0	2115	2827	2529	89	92	92	113	129	114	99	98	0	0.216	0.217	0.206	0.189	2.251	0.188	0.643	120	479	100	2460	3328	-2.211	437	2023	593	2735	78678	339192	10.482	21.039	0	0	0
1	21	7	"cls"	"STM1739"	5420	43860	130	298	374	327	87	61	61	65	24	36	95	95	0	1594	2093	2659	127	87	87	113	183	161	97	96	0	0.157	0.156	0.155	0.146	2.587	0.078	0.325	120	493	100	1744	2319	-2.669	237	1507	313	2006	44884	251125	12.875	10.820	0	0	0
1	22	7	"tdk"	"STM1750"	5600	43860	130	173	253	285	112	60	60	61	15	24	90	84	0	752	1226	1713	139	83	83	84	14	16	99	99	0	0.169	0.169	0.159	0.155	2.771	0.122	0.487	120	454	100	782	1336	-2.566	113	669	193	1143	30394	147068	12.800	81.571	0	0	0
1	23	7	"narX"	"STM1766"	5780	43870	120	245	350	294	84	60	60	61	14	22	100	100	0	3398	4444	3692	83	85	85	88	21	23	100	100	0	0.056	0.067	0.060	0.059	1.683	0.065	0.783	120	452	100	3498	4649	-4.163	185	3313	290	4359	41946	533222	20.643	207.429	0	0	0
1	24	7	"ychM"	"STM1781"	5960	43860	120	290	373	286	76	60	60	62	15	24	97	94	0	1687	2116	1835	86	85	85	90	25	27	99	99	0	0.144	0.154	0.163	0.144	2.845	0.119	0.538	120	561	100	1832	2344	-2.800	230	1602	313	2031	44741	253861	20.733	81.040	0	0	0
1	1	8	""	"STM2303"	1860	44090	100	257	281	162	57	58	58	60	18	30	98	96	0	1142	1302	990	76	92	92	96	28	29	100	100	0	0.190	0.184	0.189	0.183	1.737	0.153	0.722	80	479	100	1249	1433	-2.400	199	1050	223	1210	22474	104139	12.278	43.071	0	0	0
1	2	8	"nuoL"	"STM2318"	2040	44070	110	8361	7847	2129	27	61	61	64	24	37	100	100	0	6318	6085	1094	17	93	93	97	26	26	100	100	0	1.333	1.299	1.332	1.220	1.455	1.363	0.934	80	493	100	14525	13778	0.415	8300	6225	7786	5992	627722	486797	324.292	230.308	0	0	0
1	3	8	"nuoA"	"STM2328"	2220	44080	110	1986	2082	949	45	59	59	62	17	27	100	100	0	1884	1863	744	39	93	93	98	32	32	100	100	0	1.076	1.143	1.129	1.104	1.429	1.204	0.877	80	489	100	3718	3793	0.106	1927	1791	2023	1770	166571	149027	118.824	55.156	0	0	0
1	4	8	"yfbT"	"STM2334"	2400	44070	110	1162	1125	291	25	59	59	62	25	40	100	100	0	2365	2266	577	25	93	93	103	52	50	100	100	0	0.485	0.491	0.481	0.488	1.238	0.474	0.913	80	491	100	3375	3239	-1.043	1103	2272	1066	2173	89972	181276	42.520	41.596	0	0	0
1	5	8	""	"STM2340"	2590	44080	110	107	120	69	57	56	56	58	25	43	77	50	0	1841	2068	1719	83	89	89	97	46	47	100	100	0	0.029	0.032	0.030	0.029	2.138	0.029	0.486	80	446	100	1803	2043	-5.102	51	1752	64	1979	9597	165467	2.480	42.848	0	0	0
1	6	8	""	"STM2344"	2750	44070	110	87	90	26	28	55	55	57	16	28	75	47	0	1608	1821	942	51	88	88	94	46	48	100	100	0	0.021	0.020	0.018	0.018	2.280	0.016	0.468	80	474	100	1552	1768	-5.570	32	1520	35	1733	7238	145714	2.063	37.543	0	0	0
1	7	8	""	"STM2528"	2940	44070	110	131	174	276	158	58	58	66	100	151	23	7	0	4055	4315	1182	27	87	87	97	107	110	100	100	0	0.018	0.027	0.018	0.019	1.839	0.026	0.124	80	501	100	4041	4344	-5.764	73	3968	116	4228	13940	345168	1.080	39.421	0	0	0
1	8	8	"nifU"	"STM2542"	3120	44070	110	3358	3573	1643	45	58	58	60	15	25	100	100	0	1503	1491	714	47	84	84	86	16	18	100	100	0	2.326	2.498	2.469	2.528	1.426	2.630	0.827	80	462	100	4719	4922	1.218	3300	1419	3515	1407	285819	119269	234.200	87.813	0	0	0
1	9	8	"yjdL"	"STM2560"	3290	44060	110	398	402	158	39	57	57	59	13	22	97	95	0	5843	5917	1094	18	81	81	85	29	34	100	100	0	0.059	0.059	0.058	0.050	2.074	0.060	0.836	80	428	100	6103	6181	-4.079	341	5762	345	5836	32185	473339	26.385	201.103	0	0	0
1	10	8	"yfhK"	"STM2564"	3470	44070	120	555	550	308	56	57	57	60	33	55	92	90	0	3794	3707	2402	64	82	82	86	31	36	97	96	0	0.134	0.136	0.135	0.148	3.248	0.117	0.766	120	488	100	4210	4118	-2.898	498	3712	493	3625	65990	444866	14.848	116.806	0	0	0
1	11	8	""	"STM2575"	3640	44060	110	138	132	35	26	57	57	59	18	30	91	88	0	3881	3795	1008	26	85	85	102	123	120	100	100	0	0.021	0.020	0.021	0.019	1.562	0.019	0.655	80	428	100	3877	3785	-5.550	81	3796	75	3710	10586	303609	4.056	30.024	0	0	0
1	12	8	""	"STM2590"	3820	44060	110	142	156	69	44	56	56	58	14	24	96	92	0	4291	4797	2294	47	86	86	123	216	175	100	100	0	0.020	0.021	0.020	0.019	1.793	0.021	0.737	80	442	100	4291	4811	-5.612	86	4205	100	4711	12487	383777	7.000	21.639	0	0	0
1	13	8	"yraO"	"STM3266"	4000	44050	120	850	1162	1135	97	57	57	58	14	24	98	96	0	1693	2077	1731	83	85	85	110	187	170	96	90	0	0.493	0.555	0.505	0.504	2.207	0.573	0.776	120	478	100	2401	3097	-1.020	793	1608	1105	1992	139429	249197	78.857	10.519	0	0	0
1	14	8	"yhbU"	"STM3274"	4180	44050	110	133	143	38	26	60	60	61	14	22	100	97	0	7055	7247	1163	16	89	89	95	48	50	100	100	0	0.010	0.012	0.010	0.011	1.472	0.012	0.756	80	422	100	7039	7241	-6.576	73	6966	83	7158	11445	579797	5.857	149.000	0	0	0
1	15	8	""	"STM3278"	4360	44060	120	86	91	29	31	70	70	74	25	33	33	11	0	3193	2932	1364	46	96	96	106	59	55	97	96	0	0.005	0.007	0.007	0.008	3.672	0.007	0.133	120	500	100	3113	2857	-7.597	16	3097	21	2836	10863	351874	0.680	47.898	0	0	0
1	16	8	"yhbC"	"STM3288"	4540	44050	110	3789	3851	1196	31	73	73	86	82	95	100	100	0	2266	2299	738	32	101	101	113	56	49	100	100	0	1.716	1.719	1.679	1.729	1.360	1.812	0.861	80	408	100	5881	5976	0.779	3716	2165	3778	2198	308046	183950	45.915	39.036	0	0	0
1	17	8	"mrsA"	"STM3294"	4720	44060	130	3213	3246	952	29	69	69	81	75	92	99	98	0	6740	6904	1362	19	99	99	116	76	65	100	100	0	0.473	0.467	0.476	0.433	1.550	0.475	0.872	120	525	100	9785	9982	-1.079	3144	6641	3177	6805	389508	828498	42.200	89.316	0	0	0
1	18	8	"rplU"	"STM3304"	4900	44060	110	7216	7938	4630	58	68	68	71	28	39	100	100	0	668	742	408	54	90	90	95	31	32	100	100	0	12.367	12.071	12.227	11.955	1.444	13.064	0.817	80	427	100	7726	8522	3.628	7148	578	7870	652	635047	59387	280.964	20.871	0	0	0
1	19	8	"ybgJ"	"STM0712"	5070	44050	110	1320	1358	1081	79	63	63	68	39	57	100	98	0	3896	4015	2550	63	88	88	98	77	78	100	100	0	0.330	0.330	0.308	0.298	1.521	0.344	0.855	80	479	100	5065	5222	-1.599	1257	3808	1295	3927	108664	321213	33.077	50.870	0	0	0
1	20	8	""	"STM0719"	5250	44050	110	99	100	21	21	61	61	64	29	45	65	11	0	6708	6698	412	6	90	90	102	88	86	100	100	0	0.006	0.006	0.006	0.005	1.770	0.006	0.532	80	460	100	6656	6647	-7.444	38	6618	39	6608	7993	535868	1.241	74.955	0	0	0
1	21	8	""	"STM0725"	5430	44060	110	75	82	27	32	60	60	61	18	29	45	17	0	2562	2484	555	22	87	87	93	47	50	100	100	0	0.006	0.009	0.007	0.008	2.724	0.009	0.223	80	441	100	2490	2419	-7.366	15	2475	22	2397	6534	198694	1.167	50.872	0	0	0
1	22	8	"sdhA"	"STM0734"	5610	44060	120	2565	2552	1281	50	60	60	63	20	31	98	98	0	7844	7236	3097	42	87	87	89	24	26	99	99	0	0.323	0.349	0.336	0.338	2.605	0.345	0.878	120	458	100	10262	9641	-1.631	2505	7757	2492	7149	306228	868328	124.450	297.792	0	0	0
1	23	8	"tolQ"	"STM0745"	5780	44050	110	2477	2444	888	36	61	61	64	22	34	100	100	0	4287	4324	1201	27	87	87	90	29	32	100	100	0	0.575	0.562	0.572	0.537	1.456	0.572	0.897	80	438	100	6616	6620	-0.798	2416	4200	2383	4237	195528	345929	108.182	146.000	0	0	0
1	24	8	"nadA"	"STM0756"	5970	44050	110	582	662	237	35	61	61	63	21	33	100	100	0	7412	8255	2989	36	85	85	89	32	35	100	100	0	0.071	0.074	0.071	0.073	1.319	0.070	0.875	80	531	100	7848	8771	-3.814	521	7327	601	8170	52923	660437	28.524	255.188	0	0	0
1	1	9	"yliJ"	"STM0862"	1880	44260	110	948	1029	446	43	56	56	58	16	27	100	100	0	2654	2796	1227	43	90	90	96	63	65	100	100	0	0.348	0.360	0.350	0.356	1.439	0.340	0.874	80	486	100	3456	3679	-1.523	892	2564	973	2706	82335	223707	60.688	42.857	0	0	0
1	2	9	""	"STM0869"	2050	44250	110	177	181	35	19	58	58	60	16	26	100	100	0	3809	3877	966	24	92	92	98	64	65	100	100	0	0.032	0.032	0.032	0.032	1.341	0.030	0.740	80	467	100	3836	3908	-4.965	119	3717	123	3785	14499	310151	7.563	59.047	0	0	0
1	3	9	"potF"	"STM0877"	2230	44250	100	281	279	63	22	58	58	60	16	26	100	98	0	5673	5543	834	15	92	92	96	33	34	100	100	0	0.040	0.041	0.040	0.039	1.391	0.039	0.758	80	408	100	5804	5672	-4.645	223	5581	221	5451	22301	443477	13.688	165.061	0	0	0
1	4	9	""	"STM0884"	2410	44240	100	108	119	53	44	56	56	57	12	21	100	96	0	6817	6729	1001	14	91	91	96	38	39	100	100	0	0.008	0.009	0.008	0.008	1.678	0.009	0.480	80	418	100	6778	6701	-7.015	52	6726	63	6638	9517	538304	5.167	174.553	0	0	0
1	5	9	""	"STM0893"	2580	44240	110	166	165	31	18	55	55	57	11	19	98	97	0	9071	8654	1312	15	88	88	93	32	34	100	100	0	0.012	0.013	0.013	0.012	1.597	0.013	0.831	80	439	100	9094	8676	-6.339	111	8983	110	8566	13209	692326	9.818	267.531	0	0	0
1	6	9	""	"STM0897"	2760	44240	100	68	69	15	21	56	56	57	12	21	46	18	0	2325	2302	548	23	88	88	93	52	55	100	100	0	0.005	0.006	0.006	0.006	2.644	0.005	0.161	80	420	100	2249	2227	-7.542	12	2237	13	2214	5480	184155	1.000	42.481	0	0	0
1	7	9	""	"STM1032"	2940	44240	110	215	244	105	43	57	57	58	11	18	100	98	0	4454	5657	2908	51	88	88	90	18	20	100	100	0	0.036	0.034	0.033	0.032	1.464	0.033	0.869	80	452	100	4524	5756	-4.788	158	4366	187	5569	19509	452532	16.909	309.278	0	0	0
1	8	9	""	"STM1036"	3110	44240	110	145	153	50	32	57	57	58	12	20	97	96	0	3244	3558	1487	41	89	89	98	54	55	100	100	0	0.028	0.028	0.027	0.026	1.653	0.026	0.763	80	465	100	3243	3565	-5.164	88	3155	96	3469	12220	284674	7.917	64.074	0	0	0
1	9	9	""	"STM1041"	3300	44240	110	319	343	147	42	58	58	59	13	22	100	100	0	8654	9082	2666	29	86	86	107	126	117	100	100	0	0.030	0.032	0.030	0.030	1.328	0.031	0.809	80	492	100	8829	9281	-5.037	261	8568	285	8996	27470	726587	21.846	71.230	0	0	0
1	10	9	"metH"	"STM4188"	3480	44240	100	1085	1078	281	26	58	58	60	12	20	100	100	0	7208	6953	1690	24	84	84	89	28	31	100	100	0	0.144	0.148	0.145	0.149	1.412	0.144	0.930	80	389	100	8151	7889	-2.794	1027	7124	1020	6869	86204	556235	84.833	245.143	0	0	0
1	11	9	""	"STM4197"	3660	44230	110	62	66	16	24	57	57	59	13	22	35	12	0	797	900	535	59	85	85	96	80	83	100	98	0	0.007	0.011	0.020	0.016	2.739	0.009	0.092	80	466	100	717	824	-7.154	5	712	9	815	5286	72015	0.538	10.050	0	0	0
1	12	9	""	"STM4201"	3830	44230	110	106	115	44	38	58	58	59	13	22	92	75	0	3956	3903	1631	41	84	84	103	176	170	100	100	0	0.012	0.015	0.014	0.012	2.077	0.015	0.664	80	446	100	3920	3876	-6.334	48	3872	57	3819	9160	312242	4.308	21.591	0	0	0
1	13	9	"mntH"	"STM2408"	4010	44240	120	672	618	198	32	59	59	60	12	20	99	96	0	9453	8524	2730	32	85	85	90	68	75	99	99	0	0.065	0.066	0.065	0.064	2.292	0.063	0.873	120	484	100	9981	8998	-3.934	613	9368	559	8439	74129	1022908	46.500	124.029	0	0	0
1	14	9	"pduN"	"STM2049"	4180	44230	110	94	111	77	69	61	61	62	15	24	76	52	0	1609	1572	337	21	88	88	93	45	48	100	100	0	0.022	0.034	0.021	0.022	2.938	0.027	0.169	80	446	100	1554	1534	-5.526	33	1521	50	1484	8851	125754	3.267	32.867	0	0	0
1	15	9	""	"STM2636"	4360	44230	110	894	848	222	26	67	67	80	58	72	95	93	0	9060	8856	1172	13	94	94	113	132	116	100	100	0	0.092	0.089	0.093	0.075	2.361	0.089	0.914	80	446	100	9793	9543	-3.439	827	8966	781	8762	67850	708472	13.241	66.235	0	0	0
1	16	9	"rplI"	"STM4394"	4540	44230	110	10738	9778	2987	30	69	69	84	60	71	100	100	0	1689	1581	327	20	96	96	121	143	118	100	100	0	6.697	6.538	6.849	6.224	1.454	7.375	0.886	80	479	100	12262	11194	2.744	10669	1593	9709	1485	782244	126498	161.567	10.210	0	0	0
1	17	9	"sitC"	"STM2863"	4730	44230	110	1160	1157	186	16	66	66	76	73	96	100	100	0	6998	6994	708	10	93	93	107	77	71	100	100	0	0.158	0.158	0.158	0.155	1.220	0.156	0.922	80	457	100	7999	7992	-2.658	1094	6905	1091	6901	92555	559532	14.808	89.442	0	0	0
1	18	9	"bcfD"	"STM0024"	4900	44240	100	228	241	74	30	62	62	64	27	42	98	98	0	7362	7137	936	13	89	89	93	24	25	100	100	0	0.023	0.025	0.023	0.024	1.566	0.024	0.745	80	396	100	7439	7227	-5.453	166	7273	179	7048	19286	570992	6.556	293.500	0	0	0
1	19	9	""	"PSLT065"	5070	44230	100	74	81	33	40	59	59	62	27	43	18	7	0	1176	1145	298	26	85	85	94	80	85	100	100	0	0.014	0.021	0.016	0.014	3.454	0.014	0.094	80	420	100	1106	1082	-6.185	15	1091	22	1060	6444	91567	0.704	13.138	0	0	0
1	20	9	"trbD"	"PSLT083"	5250	44230	110	72	85	45	52	60	60	61	14	22	43	23	0	1232	1987	2644	133	87	87	95	51	53	100	100	0	0.010	0.013	0.013	0.014	2.933	0.013	0.514	80	467	100	1157	1925	-6.576	12	1145	25	1900	6790	158944	1.714	37.098	0	0	0
1	21	9	"yneG"	"STM1526"	5420	44220	110	151	149	41	27	60	60	62	18	29	93	90	0	1201	1184	402	33	87	87	93	27	29	100	100	0	0.082	0.081	0.088	0.079	1.582	0.073	0.614	80	457	100	1205	1186	-3.614	91	1114	89	1097	11901	94735	4.833	40.407	0	0	0
1	22	9	"dcuS"	"STM4304"	5610	44220	120	525	496	172	34	61	61	64	18	28	95	92	0	11325	10226	3660	35	86	86	90	25	27	100	100	0	0.041	0.043	0.043	0.043	2.221	0.042	0.909	120	490	100	11703	10575	-4.598	464	11239	435	10140	59463	1227179	24.000	405.440	0	0	0
1	23	9	"yjdE"	"STM4294"	5780	44230	110	505	502	72	14	61	61	64	23	35	100	100	0	10757	10779	709	6	87	87	96	73	76	100	100	0	0.042	0.041	0.042	0.041	1.207	0.041	0.936	80	446	100	11114	11133	-4.587	444	10670	441	10692	40123	862290	19.043	146.342	0	0	0
1	24	9	""	"STM4307"	5960	44230	110	235	241	49	20	61	61	63	16	25	100	100	0	10636	10647	801	7	86	86	95	70	73	100	100	0	0.016	0.017	0.016	0.017	1.272	0.017	0.876	80	524	100	10724	10741	-5.922	174	10550	180	10561	19309	851745	11.125	150.743	0	0	0
1	1	10	""	"STM4597"	1870	44430	100	101	103	21	20	54	54	57	13	22	95	88	0	904	870	308	35	87	87	88	14	15	100	100	0	0.058	0.063	0.060	0.062	1.795	0.056	0.665	80	440	100	864	832	-4.120	47	817	49	783	8259	69634	3.538	55.857	0	0	0
1	2	10	""	"STM0257"	2050	44430	100	176	175	42	24	54	54	55	11	20	98	96	0	6954	6792	1353	19	86	86	91	62	68	100	100	0	0.018	0.018	0.017	0.017	1.428	0.018	0.848	80	420	100	6990	6827	-5.815	122	6868	121	6706	13988	543363	10.909	108.081	0	0	0
1	3	10	""	"STM0275"	2230	44420	110	66	69	19	27	55	55	56	11	19	47	28	0	1279	1309	523	39	86	86	89	24	26	100	100	0	0.009	0.011	0.013	0.011	2.680	0.011	0.195	80	453	100	1204	1237	-6.761	11	1193	14	1223	5519	104715	1.182	50.833	0	0	0
1	4	10	""	"STM0284"	2400	44430	110	63	66	15	22	56	56	57	12	21	33	15	0	761	722	208	28	87	87	93	37	39	100	98	0	0.010	0.016	0.018	0.016	3.104	0.012	0.060	80	479	100	681	645	-6.589	7	674	10	635	5257	57756	0.750	17.000	0	0	0
1	5	10	""	"STM0292"	2580	44420	110	265	266	91	34	57	57	58	11	18	97	93	0	3816	3818	1091	28	86	86	91	32	35	100	100	0	0.056	0.056	0.054	0.053	1.486	0.055	0.872	80	480	100	3938	3941	-4.165	208	3730	209	3732	21260	305461	18.909	116.469	0	0	0
1	6	10	"safB"	"STM0300"	2760	44420	110	168	167	42	25	57	57	59	12	20	98	96	0	4848	4822	983	20	85	85	90	46	51	100	100	0	0.023	0.023	0.023	0.022	1.452	0.023	0.814	80	480	100	4874	4847	-5.423	111	4763	110	4737	13330	385721	9.000	102.870	0	0	0
1	7	10	"ycfM"	"STM1207"	2940	44420	100	797	810	197	24	58	58	60	13	21	100	100	0	1779	1789	308	17	88	88	93	46	49	100	100	0	0.437	0.442	0.451	0.431	1.274	0.442	0.925	80	432	100	2430	2453	-1.194	739	1691	752	1701	64795	143105	57.692	36.870	0	0	0
1	8	10	"ycfS"	"STM1215"	3120	44420	110	199	202	75	37	57	57	59	12	20	100	100	0	1377	1503	645	42	87	87	93	35	37	100	100	0	0.110	0.102	0.098	0.099	1.738	0.090	0.659	80	466	100	1432	1561	-3.183	142	1290	145	1416	16179	120272	11.917	40.286	0	0	0
1	9	10	"ycfD"	"STM1229"	3290	44420	110	1716	1715	223	13	59	59	61	18	29	100	100	0	5926	5944	669	11	85	85	101	121	119	100	100	0	0.284	0.283	0.284	0.282	1.168	0.275	0.920	80	466	100	7498	7515	-1.818	1657	5841	1656	5859	137162	475501	91.889	48.289	0	0	0
1	10	10	"icdA"	"STM1238"	3470	44410	110	1067	1207	501	41	59	59	61	17	27	100	100	0	1080	1115	374	33	82	82	88	34	38	100	100	0	1.010	1.111	1.017	1.097	1.732	1.143	0.676	80	491	100	2006	2181	0.014	1008	998	1148	1033	96578	89198	67.412	30.206	0	0	0
1	11	10	""	"STM1261"	3660	44420	100	91	97	34	35	59	59	60	20	33	75	31	0	589	620	230	37	83	83	85	24	28	100	100	0	0.063	0.071	0.065	0.059	2.181	0.071	0.468	80	440	100	538	575	-3.983	32	506	38	537	7736	49580	1.850	22.292	0	0	0
1	12	10	""	"STM1273"	3830	44420	110	133	133	31	23	59	59	61	20	32	100	88	0	4231	4107	862	20	84	84	87	24	27	100	100	0	0.018	0.018	0.018	0.017	1.591	0.017	0.547	80	445	100	4221	4097	-5.808	74	4147	74	4023	10647	328526	3.600	167.500	0	0	0
1	13	10	"ydgA"	"STM1466"	4010	44420	120	7171	5989	2544	42	61	61	62	13	20	100	99	0	9016	7496	3184	42	85	85	86	16	18	99	99	0	0.796	0.800	0.801	0.846	2.795	0.795	0.949	120	484	100	16041	13339	-0.329	7110	8931	5928	7411	718714	899522	455.923	463.125	0	0	0
1	14	10	""	"STM1472"	4190	44410	110	245	237	49	20	61	61	62	13	20	100	98	0	12448	12336	1117	9	87	87	90	19	21	100	100	0	0.015	0.014	0.015	0.014	1.431	0.014	0.881	80	459	100	12545	12425	-6.070	184	12361	176	12249	18970	986867	13.462	644.526	0	0	0
1	15	10	""	"STM1481"	4360	44410	110	551	554	81	14	61	61	64	22	34	100	100	0	8569	8468	789	9	88	88	106	137	129	100	100	0	0.058	0.059	0.059	0.058	1.207	0.057	0.933	80	478	100	8971	8873	-4.113	490	8481	493	8380	44326	677479	22.273	61.036	0	0	0
1	16	10	"ynfL"	"STM1487"	4550	44400	110	406	398	91	22	60	60	69	51	73	96	93	0	7193	7129	688	9	88	88	101	90	89	100	100	0	0.049	0.048	0.049	0.044	1.585	0.048	0.915	80	481	100	7451	7379	-4.360	346	7105	338	7041	31822	570294	6.451	78.089	0	0	0
1	17	10	""	"STM1494"	4730	44420	110	157	162	37	22	60	60	61	14	22	100	97	0	5673	5615	1134	20	85	85	89	21	23	100	100	0	0.017	0.018	0.018	0.017	1.461	0.018	0.817	80	453	100	5685	5632	-5.848	97	5588	102	5530	12931	449225	7.214	263.143	0	0	0
1	18	10	"ynfC"	"STM1501"	4900	44410	110	593	615	157	25	59	59	60	13	21	100	100	0	4237	4203	899	21	85	85	88	18	20	100	100	0	0.129	0.135	0.133	0.134	1.293	0.131	0.917	80	453	100	4686	4674	-2.959	534	4152	556	4118	49196	336241	42.692	228.611	0	0	0
1	19	10	""	"STM2780"	5080	44410	110	1564	1470	413	28	60	60	61	13	21	100	100	0	8567	8256	1307	15	83	83	86	19	22	100	100	0	0.177	0.173	0.178	0.153	1.736	0.177	0.940	80	466	100	9988	9583	-2.496	1504	8484	1410	8173	117627	660506	108.385	430.000	0	0	0
1	20	10	""	"STM2788"	5250	44410	110	282	286	104	36	61	61	62	13	20	95	93	0	9387	9545	2450	25	84	84	89	43	48	100	100	0	0.024	0.024	0.023	0.021	1.740	0.025	0.888	80	478	100	9524	9686	-5.396	221	9303	225	9461	22911	763626	17.231	219.907	0	0	0
1	21	10	"ygaU"	"STM2795"	5440	44420	110	209	217	67	30	62	62	63	14	22	100	100	0	3250	3241	946	29	86	86	92	43	46	100	100	0	0.046	0.049	0.047	0.047	1.381	0.046	0.762	80	488	100	3311	3310	-4.428	147	3164	155	3155	17373	259298	11.000	73.233	0	0	0
1	22	10	"yihD"	"STM3995"	5610	44420	100	293	297	96	32	61	61	63	14	22	100	100	0	1273	1273	334	26	85	85	89	21	23	100	100	0	0.195	0.199	0.189	0.194	1.339	0.193	0.855	80	404	100	1420	1424	-2.356	232	1188	236	1188	23754	101844	16.714	56.381	0	0	0
1	23	10	""	"STM4015"	5780	44410	110	160	194	103	53	63	63	65	17	26	97	96	0	5364	6191	3202	51	86	86	109	166	152	100	100	0	0.018	0.021	0.019	0.019	1.516	0.023	0.841	80	454	100	5375	6236	-5.766	97	5278	131	6105	15558	495297	7.588	36.639	0	0	0
1	24	10	"fdhE"	"STM4034"	5960	44410	110	4082	4323	995	23	62	62	65	15	23	100	100	0	5946	6078	1277	21	85	85	103	145	140	100	100	0	0.686	0.711	0.714	0.710	1.175	0.705	0.927	80	524	100	9881	10254	-0.544	4020	5861	4261	5993	345878	486208	283.867	41.207	0	0	0
1	1	11	""	"STM2940"	1870	44600	110	214	211	73	34	56	56	59	30	50	93	91	0	4377	4122	961	23	88	88	91	28	30	100	100	0	0.037	0.038	0.037	0.034	1.741	0.039	0.712	80	522	100	4447	4189	-4.763	158	4289	155	4034	16918	329742	5.067	143.964	0	0	0
1	2	11	"ygcB"	"STM2944"	2050	44600	110	148	149	32	21	56	56	60	35	58	97	75	0	14341	14256	1267	8	89	89	94	32	34	100	100	0	0.006	0.007	0.006	0.006	1.436	0.006	0.428	80	464	100	14344	14260	-7.275	92	14252	93	14167	11940	1140468	2.543	442.563	0	0	0
1	3	11	"relA"	"STM2956"	2220	44600	100	1720	1662	530	31	55	55	56	12	21	100	100	0	3901	3753	805	21	87	87	89	18	20	100	100	0	0.437	0.438	0.433	0.407	1.676	0.424	0.868	80	430	100	5479	5273	-1.196	1665	3814	1607	3666	132940	300274	133.833	203.556	0	0	0
1	4	11	"yqcD"	"STM2968"	2410	44610	100	460	472	161	34	57	57	58	12	20	100	100	0	1913	1931	534	27	85	85	87	15	17	100	100	0	0.220	0.225	0.222	0.219	1.409	0.215	0.793	80	418	100	2231	2261	-2.181	403	1828	415	1846	37761	154473	34.500	122.933	0	0	0
1	5	11	"fucP"	"STM2975"	2580	44600	100	93	93	23	24	59	59	60	13	21	78	61	0	5427	5203	748	14	85	85	86	15	17	100	100	0	0.006	0.007	0.007	0.006	2.090	0.006	0.438	80	420	100	5376	5152	-7.296	34	5342	34	5118	7410	416251	2.538	341.133	0	0	0
1	6	11	"fucU"	"STM2978"	2760	44600	110	117	116	30	25	61	61	63	13	20	88	82	0	2444	2283	625	27	86	86	89	19	21	100	100	0	0.024	0.025	0.024	0.021	1.973	0.025	0.642	80	480	100	2414	2252	-5.396	56	2358	55	2197	9254	182636	4.077	115.474	0	0	0
1	7	11	"exbB"	"STM3159"	2940	44600	110	3566	3533	442	12	62	62	63	13	20	100	100	0	4495	4454	361	8	86	86	88	17	19	100	100	0	0.795	0.795	0.802	0.790	1.124	0.798	0.946	80	480	100	7913	7839	-0.331	3504	4409	3471	4368	282604	356352	266.923	256.824	0	0	0
1	8	11	"ygiR"	"STM3168"	3120	44600	110	1448	1576	545	34	60	60	61	13	21	100	100	0	3925	4032	1034	25	84	84	85	15	17	100	100	0	0.361	0.384	0.376	0.380	1.296	0.371	0.854	80	480	100	5229	5464	-1.468	1388	3841	1516	3948	126068	322543	116.538	263.133	0	0	0
1	9	11	"ygiW"	"STM3176"	3300	44600	100	614	644	313	48	59	59	61	16	26	100	100	0	1656	1624	700	43	82	82	84	21	25	100	100	0	0.353	0.379	0.359	0.368	1.440	0.359	0.752	80	408	100	2129	2127	-1.504	555	1574	585	1542	51497	129892	36.438	73.333	0	0	0
1	10	11	"STMF1.41"	"Not LT2a92"	3470	44600	100	218	243	158	65	59	59	59	12	20	100	100	0	148	162	77	47	83	83	84	15	17	97	86	0	2.446	2.329	2.409	2.402	1.717	2.553	0.599	80	418	100	224	263	1.291	159	65	184	79	19438	12925	15.333	5.200	0	0	0
1	11	11	""	"STM2668"	3650	44600	100	425	434	69	15	58	58	59	12	20	100	100	0	7218	7280	925	12	84	84	86	22	25	100	100	0	0.051	0.052	0.052	0.052	1.196	0.050	0.910	80	430	100	7501	7572	-4.281	367	7134	376	7196	34741	582363	31.250	327.000	0	0	0
1	12	11	""	"STM2682"	3840	44590	100	114	136	103	75	60	60	60	13	21	88	75	0	396	480	361	75	82	82	86	31	36	97	93	0	0.172	0.191	0.177	0.176	2.458	0.183	0.541	80	418	100	368	474	-2.540	54	314	76	398	10895	38421	5.846	12.710	0	0	0
1	13	11	""	"STM0497"	4010	44590	100	127	127	27	21	59	59	61	13	21	97	95	0	4790	4609	908	19	80	80	82	15	18	100	100	0	0.014	0.015	0.015	0.014	1.544	0.015	0.739	80	386	100	4778	4597	-6.114	68	4710	68	4529	10146	368733	5.077	301.800	0	0	0
1	14	11	"tesA"	"STM0506"	4180	44600	110	920	882	238	26	60	60	62	15	24	100	100	0	4786	4647	1045	22	82	82	87	35	40	100	100	0	0.183	0.180	0.183	0.176	1.279	0.176	0.913	80	480	100	5564	5387	-2.451	860	4704	822	4565	70538	371747	54.667	130.286	0	0	0
1	15	11	"allR"	"STM0516"	4360	44590	110	1437	1377	359	26	60	60	64	28	43	98	98	0	6963	6740	924	13	84	84	100	119	119	100	100	0	0.200	0.198	0.205	0.179	1.792	0.198	0.924	80	467	100	8256	7973	-2.321	1377	6879	1317	6656	110152	539160	46.893	55.798	0	0	0
1	16	11	"allP"	"STM0522"	4530	44580	110	86	93	26	27	59	59	62	25	40	53	18	0	8573	8357	1318	15	83	83	119	266	223	100	100	0	0.003	0.004	0.003	0.003	2.080	0.004	0.459	80	469	100	8517	8308	-8.297	27	8490	34	8274	7402	668568	1.240	30.970	0	0	0
1	17	11	"glxK"	"STM0525"	4720	44580	100	265	271	56	20	59	59	65	54	83	98	98	0	9451	9682	1025	10	85	85	133	323	242	100	100	0	0.022	0.022	0.022	0.021	1.298	0.021	0.864	80	329	100	9572	9809	-5.507	206	9366	212	9597	21712	774582	3.815	29.563	0	0	0
1	18	11	"ylbF"	"STM0531"	4900	44590	110	122	126	35	27	59	59	80	162	202	2	0	0	6387	6448	1039	16	83	83	110	184	167	100	100	0	0.010	0.011	0.010	0.010	1.576	0.010	0.666	80	432	100	6367	6432	-6.645	63	6304	67	6365	10093	515842	0.284	34.446	0	0	0
1	19	11	"yhgN"	"STM3540"	5070	44590	100	137	137	27	19	61	61	63	15	23	98	92	0	1877	1718	459	26	83	83	86	24	27	100	100	0	0.042	0.046	0.048	0.045	1.487	0.043	0.758	80	406	100	1870	1711	-4.561	76	1794	76	1635	10923	137439	4.933	68.000	0	0	0
1	20	11	""	"STM2186"	5250	44590	110	187	189	32	16	62	62	64	22	34	98	98	0	9524	9645	1184	12	83	83	98	118	120	100	100	0	0.013	0.013	0.013	0.013	1.467	0.013	0.576	80	480	100	9566	9689	-6.239	125	9441	127	9562	15088	771628	5.682	80.907	0	0	0
1	21	11	"folE"	"STM2193"	5430	44590	100	1188	1174	331	28	63	63	64	15	23	100	100	0	2269	2250	452	20	85	85	99	116	117	100	100	0	0.515	0.513	0.515	0.507	1.216	0.513	0.924	80	440	100	3309	3276	-0.957	1125	2184	1111	2165	93920	180027	74.000	18.543	0	0	0
1	22	11	"yeiH"	"STM2202"	5620	44590	110	332	328	82	25	64	64	66	17	25	100	100	0	5235	4873	1387	28	86	86	90	24	26	100	100	0	0.052	0.055	0.054	0.055	1.277	0.053	0.915	80	466	100	5417	5051	-4.264	268	5149	264	4787	26277	389841	15.412	199.292	0	0	0
1	23	11	""	"STM2225"	5790	44580	100	1527	1489	409	27	63	63	66	17	25	100	100	0	4519	4503	1119	24	89	89	103	145	140	100	100	0	0.330	0.323	0.321	0.320	1.253	0.317	0.922	80	404	100	5894	5840	-1.597	1464	4430	1426	4414	119113	360253	83.706	30.345	0	0	0
1	24	11	""	"STM2235"	5970	44590	110	239	243	49	20	62	62	65	19	29	100	100	0	10791	10823	1561	14	87	87	90	21	23	100	100	0	0.017	0.017	0.017	0.016	1.279	0.017	0.852	80	505	100	10881	10917	-5.918	177	10704	181	10736	19467	865854	9.368	511.095	0	0	0
1	1	12	"phoP"	"STM1231"	1870	44790	110	1762	1803	658	36	57	57	58	14	24	100	100	0	1032	1035	269	25	87	87	88	17	19	100	100	0	1.804	1.842	1.828	1.747	1.461	1.980	0.889	80	522	100	2650	2694	0.851	1705	945	1746	948	144262	82827	124.643	55.706	0	0	0
1	2	12	"phoP"	"STM1231"	2050	44790	100	4107	4001	613	15	57	57	60	22	36	100	100	0	2090	1997	373	18	83	83	86	19	22	100	100	0	2.018	2.061	2.048	2.095	1.235	2.048	0.947	80	430	100	6057	5858	1.013	4050	2007	3944	1914	320060	159729	179.136	100.579	0	0	0
1	3	12	"phoP"	"STM1231"	2230	44780	110	5055	4757	1188	24	57	57	59	14	23	100	100	0	2460	2422	373	15	86	86	89	20	22	100	100	0	2.105	2.012	2.063	1.935	1.319	2.108	0.938	80	480	100	7372	7036	1.074	4998	2374	4700	2336	380549	193733	335.571	116.650	0	0	0
1	4	12	"phoQ"	"STM1230"	2410	44780	110	1324	1301	410	31	59	59	61	14	22	100	100	0	2130	2126	428	20	86	86	90	19	21	100	100	0	0.619	0.609	0.613	0.565	1.416	0.627	0.936	80	452	100	3309	3282	-0.692	1265	2044	1242	2040	104055	170107	88.571	107.158	0	0	0
1	5	12	"phoQ"	"STM1230"	2580	44780	110	4172	3985	865	21	63	63	94	190	202	100	98	0	6057	5776	1056	18	87	87	118	275	233	100	100	0	0.688	0.689	0.695	0.671	1.341	0.692	0.940	80	478	100	10079	9611	-0.539	4109	5970	3922	5689	318768	462111	20.479	20.575	0	0	0
1	6	12	"hupA"	"STM4170"	2770	44780	110	4741	4482	1731	38	67	67	99	190	191	100	100	0	838	785	226	28	85	85	118	274	232	93	73	0	6.207	6.307	6.411	6.062	1.267	6.808	0.921	80	479	100	5427	5115	2.634	4674	753	4415	700	358527	62821	23.068	2.434	0	0	0
1	7	12	"sopB"	"STM1091"	2950	44780	110	12504	12098	3334	27	63	63	67	28	41	100	100	0	3805	3823	638	16	83	83	85	15	17	100	100	0	3.343	3.218	3.294	3.071	1.321	3.408	0.937	80	453	100	16163	15775	1.741	12441	3722	12035	3740	967807	305822	429.679	249.200	0	0	0
1	8	12	"pipC"	"STM0375"	3120	44780	100	1816	1778	452	25	60	60	62	15	24	100	100	0	745	721	182	25	81	81	83	14	16	100	100	0	2.645	2.684	2.688	2.732	1.377	2.723	0.924	80	408	100	2420	2358	1.403	1756	664	1718	640	142256	57674	114.400	45.571	0	0	0
1	9	12	"pipC"	"STM0375"	3300	44770	110	2700	2585	435	16	58	58	60	13	21	100	100	0	1059	1041	134	12	80	80	81	14	17	100	100	0	2.699	2.630	2.670	2.613	1.155	2.681	0.952	80	472	100	3621	3488	1.432	2642	979	2527	961	206787	83308	194.231	68.571	0	0	0
1	10	12	"pipC"	"STM0375"	3480	44770	110	2165	2067	476	23	57	57	59	15	25	100	100	0	894	904	376	41	80	80	83	19	22	100	100	0	2.590	2.439	2.617	2.487	1.264	2.436	0.814	80	486	100	2922	2834	1.373	2108	814	2010	824	165322	72346	133.867	43.211	0	0	0
1	11	12	"ssrB"	"STM1391"	3660	44770	110	251	244	78	31	57	57	59	13	22	100	100	0	2384	2190	559	25	80	80	96	164	170	100	100	0	0.084	0.089	0.089	0.083	1.519	0.089	0.861	80	497	100	2498	2297	-3.570	194	2304	187	2110	19491	175206	14.231	12.768	0	0	0
1	12	12	"ssrB"	"STM1391"	3830	44770	110	295	284	68	23	60	60	63	17	26	100	97	0	2856	2777	583	20	81	81	87	34	39	100	100	0	0.085	0.083	0.084	0.079	1.478	0.081	0.913	80	498	100	3010	2920	-3.562	235	2775	224	2696	22681	222163	13.000	79.118	0	0	0
1	13	12	"lrp"	"STM0959"	4020	44780	110	2200	2222	277	12	62	62	64	17	26	100	100	0	1614	1595	282	17	82	82	87	28	32	100	100	0	1.396	1.428	1.389	1.445	1.221	1.412	0.937	80	548	100	3670	3673	0.481	2138	1532	2160	1513	177788	127623	126.941	53.857	0	0	0
1	14	12	"lrp"	"STM0959"	4200	44780	110	4489	4364	681	15	58	58	60	20	33	100	100	0	3107	3058	466	15	80	80	82	25	30	100	100	0	1.464	1.446	1.457	1.446	1.143	1.443	0.948	80	455	100	7458	7284	0.550	4431	3027	4306	2978	349155	244624	215.200	119.040	0	0	0
1	15	12	"gyrA"	"STM2272"	4370	44770	100	1364	1328	264	19	58	58	60	26	43	100	100	0	1061	1036	189	18	80	80	84	59	70	100	100	0	1.331	1.328	1.345	1.323	1.196	1.339	0.953	80	408	100	2287	2226	0.413	1306	981	1270	956	106208	82869	48.769	16.136	0	0	0
1	16	12	"gyrA"	"STM2272"	4540	44760	100	1132	1012	444	43	61	61	113	261	230	85	82	0	937	851	299	35	81	81	125	272	217	87	82	0	1.251	1.235	1.220	1.040	1.908	1.323	0.927	80	346	100	1927	1721	0.323	1071	856	951	770	80999	68058	3.444	2.669	0	0	0
1	17	12	"gyrA"	"STM2272"	4720	44750	190	1752	1845	491	26	62	62	181	493	272	100	100	0	1385	1456	361	24	85	85	182	397	218	100	100	0	1.300	1.301	1.291	1.294	1.113	1.322	0.888	256	988	100	2990	3154	0.379	1690	1300	1783	1371	472432	372696	3.375	3.209	0	0	0
1	18	12	"csrA"	"STM2826"	4900	44770	100	626	1097	1120	102	68	68	293	720	245	45	22	0	723	906	805	88	87	87	260	528	203	56	25	0	0.877	1.256	1.380	1.164	2.915	1.357	0.745	80	275	100	1194	1848	-0.189	558	636	1029	819	87759	72490	1.117	1.223	0	0	0
1	19	12	"crp"	"STM3466"	5040	44770	130	1705	1643	331	20	65	65	80	85	106	100	100	0	2431	2276	529	23	84	84	107	134	125	100	99	0	0.699	0.720	0.704	0.736	1.452	0.700	0.937	120	532	100	3987	3770	-0.517	1640	2347	1578	2192	197100	273135	18.388	16.187	0	0	0
1	20	12	"yhhP"	"STM3578"	5260	44770	110	142	176	141	80	64	64	77	86	111	45	12	0	579	718	548	76	83	83	110	163	148	98	76	0	0.157	0.176	0.157	0.139	2.064	0.189	0.664	80	512	100	574	747	-2.669	78	496	112	635	14094	57418	1.151	3.730	0	0	0
1	21	12	"yhhP"	"STM3578"	5440	44780	110	274	278	59	21	63	63	65	17	26	100	100	0	1328	1291	260	20	83	83	87	25	28	100	100	0	0.169	0.178	0.173	0.177	1.338	0.169	0.868	80	452	100	1456	1423	-2.561	211	1245	215	1208	22273	103241	12.529	48.160	0	0	0
1	22	12	"topA"	"STM1714"	5610	44770	100	356	348	89	25	63	63	67	19	28	100	100	0	598	593	175	29	83	83	89	27	30	100	98	0	0.569	0.559	0.557	0.575	1.424	0.517	0.821	80	390	100	808	795	-0.814	293	515	285	510	27834	47427	14.789	18.667	0	0	0
1	23	12	"topA"	"STM1714"	5790	44770	120	7104	6757	1874	27	63	63	66	18	27	100	100	0	11000	10357	2781	26	84	84	89	29	32	100	100	0	0.645	0.652	0.645	0.669	2.070	0.640	0.909	120	532	100	17957	16967	-0.633	7041	10916	6694	10273	810888	1242886	371.722	354.069	0	0	0
1	24	12	"topA"	"STM1714"	5960	44770	120	291	350	312	89	63	63	66	20	30	98	96	0	482	551	349	63	84	84	89	29	32	99	96	0	0.573	0.615	0.553	0.567	1.757	0.706	0.761	120	587	100	626	754	-0.804	228	398	287	467	42014	66088	14.200	15.931	0	0	0
1	1	13	"ctrl-buffer"	"ctrl-buffer"	1870	44960	100	56	58	15	25	54	54	56	13	23	18	7	0	95	98	25	25	83	83	85	26	30	22	6	0	0.167	0.267	0.656	0.640	3.682	1.375	0.029	80	462	100	14	19	-2.585	2	12	4	15	4626	7838	0.154	0.500	-50	0	0
1	2	13	"ctrl-buffer"	"ctrl-buffer"	2050	44960	100	57	63	27	42	52	52	55	14	25	25	11	0	94	109	54	49	81	81	86	40	46	21	10	0	0.385	0.393	0.619	0.540	3.610	0.069	0.075	80	403	100	18	39	-1.379	5	13	11	28	5001	8733	0.571	0.575	-50	0	0
1	3	13	"ctrl-buffer"	"ctrl-buffer"	2230	44960	100	52	58	17	29	53	53	55	14	25	22	11	0	89	93	22	23	82	82	84	18	21	22	7	0	-0.143	0.455	1.389	1.335	3.787	15.609	0.011	80	432	100	6	16	Error	-1	7	5	11	4661	7428	0.214	0.500	-50	0	0
1	4	13	"ctrl-buffer"	"ctrl-buffer"	2410	44960	100	64	64	15	23	55	55	57	13	22	40	10	0	94	95	15	15	84	84	84	15	17	32	8	0	0.900	0.818	0.912	1.055	3.471	1.094	0.058	80	420	100	19	20	-0.152	9	10	9	11	5132	7567	0.538	0.733	-50	0	0
1	5	13	"ctrl-buffer"	"ctrl-buffer"	2580	44960	100	63	67	24	35	58	58	79	163	206	0	0	0	94	98	27	27	85	85	92	108	117	1	0	0	0.556	0.692	0.811	0.867	2.947	2.690	0.088	80	420	100	14	22	-0.848	5	9	9	13	5399	7851	-0.074	0.056	-50	0	0
1	6	13	"ctrl-buffer"	"ctrl-buffer"	2760	44950	100	61	69	37	53	60	60	74	49	66	6	3	0	93	104	45	43	83	83	85	16	18	35	17	0	0.100	0.429	0.913	0.952	4.699	1.696	0.041	80	431	100	11	30	-3.322	1	10	9	21	5506	8356	-0.102	1.188	-50	0	0
1	7	13	"ctrl-buffer"	"ctrl-buffer"	2940	44950	100	55	58	18	31	56	56	62	29	46	8	2	0	94	103	36	34	81	81	83	20	24	30	10	0	-0.077	0.091	0.500	0.472	3.575	0.235	0.063	80	431	100	12	24	Error	-1	13	2	22	4669	8217	-0.138	1.000	-50	0	0
1	8	13	"ctrl-buffer"	"ctrl-buffer"	3120	44950	100	63	68	32	47	54	54	57	15	26	27	12	0	91	101	52	51	79	79	82	19	23	33	11	0	0.750	0.636	1.000	1.042	3.529	0.102	0.004	80	458	100	21	36	-0.415	9	12	14	22	5472	8115	0.733	1.000	-50	0	0
1	9	13	"ctrl-buffer"	"ctrl-buffer"	3310	44930	60	70	88	67	76	57	57	59	16	27	46	28	0	129	161	88	54	82	82	88	26	29	65	46	0	0.277	0.392	0.500	0.474	6.564	0.309	0.061	32	176	100	60	110	-1.854	13	47	31	79	2828	5138	1.813	2.808	0	0	0
1	10	13	"ctrl-buffer"	"ctrl-buffer"	3490	44930	50	74	71	20	28	57	57	60	18	30	50	8	0	308	293	154	52	88	88	100	47	47	75	75	0	0.077	0.068	0.122	0.163	7.490	0.109	0.256	12	104	100	237	219	-3.694	17	220	14	205	848	3516	0.611	4.106	0	0	0
1	11	13	"ctrl-buffer"	"ctrl-buffer"	3630	44980	40	99	122	76	62	57	57	59	12	20	66	66	0	140	155	89	57	90	90	93	20	21	66	66	0	0.840	1.000	0.856	0.968	2.211	0.821	0.409	12	68	100	92	130	-0.252	42	50	65	65	1461	1860	5.250	3.100	0	0	0
1	12	13	"ctrl-buffer"	"ctrl-buffer"	3850	44930	40	84	116	87	75	62	62	64	16	25	50	41	0	109	186	154	82	87	87	88	18	20	66	33	0	1.000	0.545	0.752	0.567	4.619	0.444	0.479	12	68	100	44	153	0.000	22	22	54	99	1396	2233	3.250	5.444	0	0	0
1	13	13	"ctrl-buffer"	"ctrl-buffer"	4010	44980	40	80	79	37	46	54	54	58	15	25	58	41	0	100	114	45	39	87	87	94	32	34	25	16	0	2.000	0.926	1.500	1.367	3.113	0.210	0.066	12	68	100	39	52	1.000	26	13	25	27	946	1371	1.400	0.625	0	0	0
1	14	13	"ctrl-buffer"	"ctrl-buffer"	4190	44950	100	60	64	18	28	57	57	59	18	30	20	6	0	100	107	35	32	80	80	84	41	48	17	6	0	0.150	0.259	0.727	0.650	3.431	0.171	0.014	80	437	100	23	34	-2.737	3	20	7	27	5110	8552	0.278	0.561	-50	0	0
1	15	13	"ctrl-buffer"	"ctrl-buffer"	4360	44950	100	62	63	16	25	56	56	58	12	20	28	10	0	93	102	47	46	79	79	82	24	29	25	11	0	0.429	0.304	0.566	0.537	5.002	0.151	0.036	80	420	100	20	30	-1.222	6	14	7	23	5005	8168	0.417	0.833	-50	0	0
1	16	13	"ctrl-buffer"	"ctrl-buffer"	4540	44940	100	62	63	14	22	59	59	94	212	225	0	0	0	88	95	24	25	81	81	100	127	127	0	0	0	0.429	0.286	0.696	0.972	3.777	0.122	0.007	80	432	100	10	18	-1.222	3	7	4	14	5025	7562	-0.146	-0.039	-50	0	0
1	17	13	"ctrl-buffer"	"ctrl-buffer"	4720	44940	100	63	64	16	25	63	63	286	671	234	0	0	0	104	108	28	25	88	88	237	469	197	0	0	0	0.000	0.050	0.500	0.567	3.665	1.434	0.912	80	387	100	16	21	Error	0	16	1	20	5154	8645	-0.331	-0.275	-50	0	0
1	18	13	"ctrl-buffer"	"ctrl-buffer"	4900	44940	100	60	66	27	40	63	63	185	537	290	0	0	0	93	106	63	59	83	83	165	365	221	1	0	0	-0.300	0.130	0.796	0.651	3.832	0.155	0.056	80	414	100	7	26	Error	-3	10	3	23	5251	8485	-0.222	-0.162	-50	0	0
1	19	13	"ctrl-buffer"	"ctrl-buffer"	5080	44940	100	66	72	29	40	60	60	66	33	50	12	5	0	97	109	49	44	79	79	85	41	48	18	10	0	0.333	0.400	0.721	0.795	4.306	0.899	0.134	80	456	100	24	42	-1.585	6	18	12	30	5723	8681	0.182	0.585	-50	0	0
1	20	13	"ctrl-buffer"	"ctrl-buffer"	5260	44910	50	64	73	28	38	64	64	64	15	23	25	16	0	126	167	103	61	84	84	94	46	48	50	25	0	0.000	0.108	0.433	0.366	9.833	0.161	0.187	12	104	100	42	92	Error	0	42	9	83	881	2009	0.600	1.587	0	0	0
1	21	13	"ctrl-buffer"	"ctrl-buffer"	5430	44940	100	62	72	62	86	59	59	61	15	24	20	5	0	87	117	180	153	80	80	83	17	20	30	12	0	0.429	0.351	0.929	0.820	2.871	0.303	0.633	80	431	100	10	50	-1.222	3	7	13	37	5749	9397	0.733	2.000	-50	0	0
1	22	13	"ctrl-buffer"	"ctrl-buffer"	5610	44940	100	69	73	27	36	60	60	61	14	22	33	13	0	99	109	41	37	80	80	82	15	18	53	30	0	0.474	0.448	0.517	0.498	3.325	0.423	0.098	80	452	100	28	42	-1.078	9	19	13	29	5856	8732	0.857	1.800	-50	0	0
1	23	13	"ctrl-buffer"	"ctrl-buffer"	5800	44930	40	63	72	33	45	63	63	65	14	21	16	8	0	98	199	210	105	88	88	100	46	46	41	33	0	0.000	0.081	0.615	0.199	8.002	115.227	0.002	12	68	100	10	120	Error	0	10	9	111	858	2382	0.500	2.152	0	0	0
1	24	13	"ctrl-buffer"	"ctrl-buffer"	5960	44920	50	85	107	65	60	64	64	65	16	24	58	33	0	128	138	46	33	89	89	93	25	26	66	41	0	0.538	0.878	0.310	0.459	4.375	0.885	0.202	12	104	100	60	92	-0.893	21	39	43	49	1278	1652	2.625	1.800	0	0	0
1	1	14	"ydhI"	"STM1443"	1880	45150	100	152	179	128	71	52	52	53	12	22	100	98	0	968	1230	1092	88	84	84	87	29	33	100	100	0	0.113	0.111	0.116	0.112	1.572	0.092	0.642	80	489	100	984	1273	-3.144	100	884	127	1146	14342	98423	10.500	39.414	0	0	0
1	2	14	"STMB2B.139A"	"Not LT2a93"	2060	45140	130	86	90	30	33	51	51	53	12	22	82	67	0	215	211	83	39	82	82	86	33	38	86	70	0	0.263	0.302	0.311	0.337	2.151	0.250	0.265	120	671	100	168	168	-1.926	35	133	39	129	10776	25315	3.083	3.788	0	0	0
1	3	14	""	"STM3806"	2240	45140	110	127	141	80	56	51	51	53	20	37	96	85	0	1291	1408	814	57	82	82	84	14	16	100	100	0	0.063	0.068	0.067	0.062	1.668	0.067	0.688	80	490	100	1285	1416	-3.992	76	1209	90	1326	11260	112601	4.400	94.571	0	0	0
1	4	14	"pgtE"	"STM2395"	2410	45140	100	305	306	68	22	53	53	54	13	24	100	100	0	6528	6223	1304	20	83	83	84	14	16	100	100	0	0.039	0.041	0.041	0.040	1.388	0.039	0.875	80	452	100	6697	6393	-4.677	252	6445	253	6140	24491	497812	19.385	438.500	0	0	0
1	5	14	""	"STM3911"	2590	45140	100	69	68	16	23	53	53	54	11	20	61	32	0	400	455	209	45	81	81	83	13	15	100	100	0	0.050	0.040	0.054	0.045	2.279	0.040	0.309	80	474	100	335	389	-4.317	16	319	15	374	5474	36432	1.273	28.615	0	0	0
1	6	14	"ygiY"	"STM3178"	2780	45140	100	398	399	87	21	56	56	57	12	21	100	100	0	5439	5347	909	17	82	82	83	13	15	100	100	0	0.064	0.065	0.064	0.063	1.370	0.063	0.911	80	485	100	5699	5608	-3.969	342	5357	343	5265	31884	427785	28.500	404.923	0	0	0
1	7	14	""	"STM2880"	2960	45140	110	1657	1903	1538	80	54	54	56	12	21	100	100	0	730	847	586	69	80	80	83	22	26	100	100	0	2.466	2.411	2.422	2.428	1.568	2.792	0.738	80	522	100	2253	2616	1.302	1603	650	1849	767	152239	67752	153.917	34.727	0	0	0
1	8	14	"ssaU"	"STM1422"	3130	45140	100	68	93	60	64	53	53	55	12	21	51	37	0	781	1829	2599	142	79	79	83	29	34	100	97	0	0.021	0.023	0.022	0.026	3.175	0.021	0.760	80	462	100	717	1790	-5.548	15	702	40	1750	7415	146336	3.167	60.207	0	0	0
1	9	14	"nrdE"	"STM2807"	3310	45140	100	968	1283	897	69	56	56	57	12	21	100	100	0	3524	4619	3089	66	83	83	87	28	32	100	100	0	0.265	0.271	0.261	0.265	1.447	0.259	0.844	80	496	100	4353	5763	-1.916	912	3441	1227	4536	102636	369529	102.167	161.857	0	0	0
1	10	14	"cadA"	"STM2559"	3490	45130	100	95	110	45	40	57	57	58	13	22	82	62	0	1950	2662	2269	85	86	86	90	31	34	100	100	0	0.020	0.021	0.019	0.019	2.250	0.016	0.586	80	496	100	1902	2629	-5.616	38	1864	53	2576	8786	212977	4.000	82.968	0	0	0
1	11	14	"thiL"	"STM0419"	3670	45140	110	1632	1812	868	47	56	56	59	16	27	100	100	0	2985	3653	1955	53	85	85	91	28	30	100	100	0	0.543	0.492	0.484	0.496	1.425	0.456	0.848	80	547	100	4476	5324	-0.880	1576	2900	1756	3568	144925	292209	109.563	127.214	0	0	0
1	12	14	"hin"	"STM2772"	3850	45130	110	110	161	136	84	56	56	57	12	21	73	61	0	733	1212	1412	116	85	85	89	25	28	95	91	0	0.083	0.093	0.099	0.088	3.045	0.088	0.809	80	568	100	702	1232	-3.585	54	648	105	1127	12875	96987	8.667	44.920	0	0	0
1	13	14	""	"STM3166"	4030	45130	110	166	162	34	20	56	56	56	12	21	100	98	0	6005	5769	1178	20	80	80	83	18	21	100	100	0	0.019	0.019	0.019	0.018	1.427	0.018	0.838	80	508	100	6035	5795	-5.751	110	5925	106	5689	12927	461521	8.833	315.889	0	0	0
1	14	14	"yjjY"	"STM4599"	4190	45130	100	341	387	287	74	57	57	58	12	20	100	100	0	550	601	333	55	81	81	87	43	49	100	98	0	0.606	0.635	0.642	0.602	1.805	0.670	0.667	80	438	100	753	850	-0.724	284	469	330	520	30923	48051	27.417	11.953	0	0	0
1	15	14	"ybaN"	"STM0482"	4370	45130	110	482	463	174	37	58	58	59	14	23	100	97	0	2795	2742	899	32	84	84	93	47	50	100	100	0	0.156	0.152	0.152	0.141	1.487	0.154	0.915	80	524	100	3135	3063	-2.677	424	2711	405	2658	37015	219342	28.857	56.362	0	0	0
1	16	14	""	"STM0571"	4550	45120	100	310	310	102	32	60	60	61	14	22	96	96	0	12277	11919	2350	19	90	90	106	84	79	100	100	0	0.021	0.021	0.021	0.019	1.778	0.022	0.882	80	474	100	12437	12079	-5.607	250	12187	250	11829	24804	953544	17.786	140.631	0	0	0
1	17	14	"yaiU"	"STM0373"	4740	45130	110	485	488	82	16	61	61	62	25	40	100	100	0	12993	13234	1308	9	89	89	104	84	80	100	100	0	0.033	0.032	0.032	0.032	1.230	0.032	0.899	80	521	100	13328	13572	-4.928	424	12904	427	13145	39009	1058738	17.040	156.310	0	0	0
1	18	14	""	"STM3653"	4900	45120	100	243	248	53	21	60	60	61	15	24	100	100	0	4387	4400	777	17	84	84	90	41	45	100	100	0	0.043	0.044	0.044	0.042	1.260	0.043	0.885	80	465	100	4486	4504	-4.555	183	4303	188	4316	19809	351968	12.467	105.122	0	0	0
1	19	14	""	"STM2195"	5100	45130	80	101	201	210	104	58	58	60	17	28	59	53	0	295	1451	2219	152	78	78	81	21	25	94	82	0	0.198	0.104	0.125	0.153	3.046	0.086	0.776	52	308	100	260	1516	-2.335	43	217	143	1373	10469	75452	8.294	65.238	0	0	0
1	20	14	"EMPTY"	"EMPTY"	5250	45120	100	58	60	11	18	58	58	60	14	23	15	1	0	76	79	15	18	79	79	81	30	37	3	0	0	0.000	100000.000	0.854	0.940	3.642	12.164	0.001	80	472	100	-3	2	Error	0	-3	2	0	4797	6337	0.000	-0.067	-75	0	0
1	21	14	"EMPTY"	"EMPTY"	5430	45120	100	57	60	15	25	56	56	58	12	20	25	8	0	80	78	13	16	79	79	80	14	17	8	2	0	1.000	-4.000	0.829	0.798	3.264	18.408	0.000	80	464	100	2	3	0.000	1	1	4	-1	4825	6277	0.167	-0.143	-75	0	0
1	22	14	"EMPTY"	"EMPTY"	5610	45120	100	56	58	12	20	58	58	59	12	20	16	5	0	77	78	12	15	77	77	78	13	16	10	5	0	100000.000	0.000	1.400	1.204	2.470	0.767	0.006	80	464	100	-2	1	16.610	-2	0	0	1	4674	6245	-0.083	0.000	-75	0	0
1	23	14	"EMPTY"	"EMPTY"	5790	45120	100	56	57	13	22	59	59	60	13	21	8	5	0	76	78	12	15	78	78	81	21	25	3	0	0	1.500	100000.000	1.000	1.209	2.984	0.159	0.001	80	496	100	-5	-2	0.585	-3	-2	-2	0	4593	6217	-0.231	-0.143	-75	0	0
1	24	14	"EMPTY"	"EMPTY"	5970	45120	100	61	62	13	20	59	59	62	22	35	7	0	0	77	78	14	17	79	79	84	53	63	1	0	0	-1.000	-3.000	1.071	1.229	3.321	0.505	0.003	80	528	100	0	2	Error	2	-2	3	-1	4977	6251	0.000	-0.113	-75	0	0
2	1	1	""	"STM0721"	6310	42750	120	94	96	26	27	58	58	59	13	22	79	65	0	4627	4806	2534	52	81	81	83	15	18	100	100	0	0.008	0.008	0.008	0.008	2.227	0.007	0.573	120	641	100	4582	4763	-6.980	36	4546	38	4725	11559	576757	2.846	314.867	0	0	0
2	2	1	"dnaC"	"STM4543"	6490	42740	130	290	632	966	152	58	58	59	13	22	99	99	0	915	2266	3055	134	80	80	81	13	16	100	99	0	0.278	0.263	0.232	0.237	2.485	0.272	0.777	120	596	100	1067	2760	-1.848	232	835	574	2186	75883	271974	44.077	168.077	0	0	0
2	3	1	"gph"	"STM3482"	6660	42740	130	1547	1666	875	52	59	59	60	13	21	99	99	0	1775	1822	728	39	81	81	83	14	16	100	100	0	0.878	0.923	0.915	0.822	1.996	0.995	0.782	120	588	100	3182	3348	-0.187	1488	1694	1607	1741	199896	218589	123.538	124.214	0	0	0
2	4	1	""	"STM3547"	6840	42730	130	109	109	25	22	59	59	60	12	20	92	84	0	6419	6276	1480	23	86	86	93	28	30	100	100	0	0.008	0.008	0.008	0.007	1.861	0.008	0.650	120	613	100	6383	6240	-6.985	50	6333	50	6190	13089	753082	4.083	220.821	0	0	0
2	5	1	""	"STM3259"	7020	42730	120	82	89	31	34	58	58	60	11	18	71	53	0	518	696	542	77	88	88	96	29	30	100	100	0	0.056	0.051	0.054	0.051	2.737	0.041	0.447	120	559	100	454	639	-4.163	24	430	31	608	10692	83531	2.636	20.690	0	0	0
2	6	1	"yqjC"	"STM3228"	7200	42730	130	255	327	280	85	60	60	61	12	19	98	96	0	500	650	592	91	83	83	85	14	16	100	100	0	0.468	0.471	0.483	0.446	2.607	0.383	0.527	120	628	100	612	834	-1.097	195	417	267	567	39209	78001	22.167	40.357	0	0	0
2	7	1	""	"STM2545"	7380	42740	120	2262	2300	692	30	61	61	61	12	19	100	100	0	4147	4248	1026	24	83	83	84	14	16	100	100	0	0.542	0.538	0.550	0.516	1.590	0.534	0.886	120	529	100	6265	6404	-0.885	2201	4064	2239	4165	275984	509807	186.583	297.429	0	0	0
2	8	1	"gltL"	"STM0662"	7560	42740	120	266	269	57	21	63	63	64	16	25	100	100	0	4117	4151	939	22	90	90	102	36	35	100	100	0	0.050	0.051	0.049	0.051	1.392	0.047	0.827	120	510	100	4230	4267	-4.310	203	4027	206	4061	32336	498167	12.813	112.472	0	0	0
2	9	1	"asnB"	"STM0680"	7730	42730	130	3518	3398	632	18	63	63	64	16	25	100	100	0	12333	12112	1355	11	98	98	113	45	39	100	100	0	0.282	0.278	0.284	0.269	1.379	0.277	0.946	120	577	100	15690	15349	-1.824	3455	12235	3335	12014	407793	1453483	208.375	266.644	0	0	0
2	10	1	"nagE"	"STM0685"	7910	42740	130	325	329	117	35	62	62	63	14	22	99	99	0	2600	2431	981	40	88	88	97	46	47	99	99	0	0.105	0.114	0.113	0.115	1.765	0.104	0.811	120	585	100	2775	2610	-3.256	263	2512	267	2343	39448	291689	19.000	50.739	0	0	0
2	11	1	"barA"	"STM2958"	8090	42730	130	683	664	210	31	63	63	64	14	21	100	100	0	6091	5705	2062	36	91	91	94	24	25	100	100	0	0.103	0.107	0.108	0.108	1.402	0.101	0.886	120	612	100	6620	6215	-3.275	620	6000	601	5614	79722	684541	42.857	233.792	0	0	0
2	12	1	"eutA"	"STM2459"	8270	42730	130	83	90	29	32	64	64	66	15	22	55	29	0	898	1028	732	71	96	96	111	53	47	100	98	0	0.024	0.028	0.030	0.024	3.315	0.020	0.244	120	593	100	821	958	-5.400	19	802	26	932	10785	123412	1.600	17.302	0	0	0
2	13	1	"yigN"	"STM3969"	8440	42740	130	2204	2161	519	24	68	68	70	21	30	100	100	0	12945	12350	3158	25	115	115	137	67	48	100	99	0	0.166	0.171	0.168	0.180	1.730	0.162	0.898	120	560	100	14966	14328	-2.587	2136	12830	2093	12235	259268	1481969	99.571	182.284	0	0	0
2	14	1	"metE"	"STM3965"	8620	42730	130	1515	1442	366	25	69	69	71	18	25	99	99	0	17981	17647	2388	13	107	107	120	51	42	100	100	0	0.081	0.078	0.081	0.071	1.969	0.079	0.927	120	582	100	19320	18913	-3.628	1446	17874	1373	17540	173073	2117673	76.167	343.667	0	0	0
2	15	1	"pldB"	"STM3961"	8800	42730	130	1528	1915	1430	74	70	70	76	26	34	99	98	0	4339	5299	3834	72	99	99	108	38	35	100	100	0	0.344	0.355	0.362	0.332	2.345	0.333	0.767	120	579	100	5698	7045	-1.540	1458	4240	1845	5200	229843	635877	70.731	136.605	0	0	0
2	16	1	"pldA"	"STM3957"	8980	42730	130	3708	3660	517	14	71	71	77	28	36	100	100	0	7895	7704	1285	16	101	101	112	51	45	100	100	0	0.467	0.472	0.467	0.475	1.193	0.458	0.935	120	574	100	11431	11192	-1.100	3637	7794	3589	7603	439210	924505	127.964	148.863	0	0	0
2	17	1	"yigF"	"STM3953"	9160	42730	140	154	201	140	69	67	67	70	19	27	81	69	0	787	1349	1406	104	101	101	114	51	44	94	91	0	0.127	0.107	0.089	0.107	3.248	0.061	0.344	156	632	100	773	1382	-2.979	87	686	134	1248	31306	210515	6.895	24.216	0	0	0
2	18	1	"xerC"	"STM3949"	9330	42730	130	2330	2442	645	26	66	66	69	18	26	100	100	0	6871	6850	1399	20	97	97	111	45	40	100	100	0	0.334	0.352	0.352	0.346	1.393	0.351	0.888	120	544	100	9038	9129	-1.581	2264	6774	2376	6753	293088	822051	131.833	149.756	0	0	0
2	19	1	"sgaH"	"STM4386"	9510	42720	130	147	204	158	77	64	64	65	13	20	92	84	0	2586	3766	3492	92	89	89	95	45	47	100	100	0	0.033	0.038	0.038	0.037	2.484	0.033	0.620	120	622	100	2580	3817	-4.911	83	2497	140	3677	24428	451944	10.692	81.578	0	0	0
2	20	1	"ytfG"	"STM4401"	9690	42730	130	137	186	130	69	65	65	65	15	23	89	75	0	2461	4109	4287	104	90	90	96	48	50	100	99	0	0.030	0.030	0.030	0.029	2.839	0.025	0.654	120	556	100	2443	4140	-5.041	72	2371	121	4019	22340	493029	8.067	83.604	0	0	0
2	21	1	"ytfP"	"STM4411"	9870	42730	130	369	553	507	91	66	66	67	16	23	95	95	0	567	838	650	77	93	93	99	29	29	97	96	0	0.639	0.654	0.575	0.558	2.807	0.669	0.604	120	517	100	777	1232	-0.646	303	474	487	745	66391	100560	30.375	25.483	0	0	0
2	22	1	""	"STM4419"	10040	42730	130	134	186	141	75	66	66	67	13	19	85	73	0	3771	6461	7227	111	94	94	99	28	28	100	100	0	0.018	0.019	0.019	0.017	2.999	0.016	0.685	120	560	100	3745	6487	-5.757	68	3677	120	6367	22366	775273	9.154	227.214	0	0	0
2	23	1	""	"STM4423"	10230	42730	130	76	83	26	31	66	66	67	13	19	41	25	0	810	1084	812	74	92	92	94	18	19	100	100	0	0.014	0.017	0.025	0.021	2.563	0.018	0.333	120	553	100	728	1009	-6.166	10	718	17	992	9961	130117	1.231	55.000	0	0	0
2	24	1	""	"STM4427"	10400	42720	130	105	162	122	75	65	65	66	15	22	79	56	0	989	2490	3426	137	88	88	91	18	19	100	100	0	0.044	0.040	0.041	0.039	2.705	0.030	0.657	120	707	100	941	2499	-4.493	40	901	97	2402	19400	298833	6.400	133.278	0	0	0
2	1	2	"clpP"	"STM0448"	6310	42940	120	1464	1916	1660	86	61	61	63	18	28	100	100	0	723	882	739	83	82	82	84	16	19	100	100	0	2.189	2.319	2.390	2.306	2.442	2.616	0.679	120	543	100	2044	2655	1.130	1403	641	1855	800	229971	105860	102.944	49.875	0	0	0
2	2	2	"nrdG"	"STM4451"	6490	42930	120	88	95	43	45	62	62	61	13	21	65	47	0	577	739	644	87	83	83	84	14	16	98	97	0	0.053	0.050	0.060	0.051	2.984	0.041	0.363	120	422	100	520	689	-4.248	26	494	33	656	11456	88668	2.615	46.786	0	0	0
2	3	2	"phoQ"	"STM1230"	6670	42930	120	680	948	1103	116	62	62	63	16	25	99	96	0	764	1311	1653	126	83	83	85	15	17	96	95	0	0.907	0.721	0.802	0.784	2.986	0.641	0.723	120	425	100	1299	2114	-0.140	618	681	886	1228	113760	157356	55.313	81.733	0	0	0
2	4	2	"coaA"	"STM4139"	6850	42920	130	370	409	267	65	62	62	64	23	35	93	89	0	1158	1373	1015	73	87	87	94	27	28	99	99	0	0.288	0.270	0.241	0.249	2.379	0.205	0.515	120	473	100	1379	1633	-1.798	308	1071	347	1286	49112	164715	15.000	47.370	0	0	0
2	5	2	"thiE"	"STM4163"	7020	42930	120	110	136	107	78	61	61	62	12	19	87	76	0	1214	1782	2154	120	89	89	96	29	30	99	97	0	0.044	0.044	0.044	0.041	2.442	0.042	0.742	120	418	100	1174	1768	-4.521	49	1125	75	1693	16286	213846	6.167	58.138	0	0	0
2	6	2	"nfi"	"STM4168"	7200	42930	120	319	391	342	87	60	60	61	12	19	100	100	0	880	1203	1241	103	84	84	87	18	20	98	98	0	0.325	0.296	0.306	0.300	2.368	0.244	0.714	120	428	100	1055	1450	-1.620	259	796	331	1119	46952	144404	27.500	62.000	0	0	0
2	7	2	"hopD"	"STM3442"	7380	42920	120	154	228	188	82	59	59	61	12	19	85	78	0	708	1153	1130	98	82	82	85	17	20	99	98	0	0.152	0.158	0.156	0.152	2.906	0.132	0.627	120	427	100	721	1240	-2.720	95	626	169	1071	27348	138366	13.917	62.824	0	0	0
2	8	2	"stfD"	"STM0197"	7560	42920	130	71	80	28	35	60	60	62	16	25	41	26	0	639	1397	1491	106	84	84	89	22	24	87	79	0	0.020	0.015	0.024	0.026	4.658	0.013	0.364	120	439	100	566	1333	-5.657	11	555	20	1313	9594	167670	1.125	59.455	0	0	0
2	9	2	"eutP"	"STM2469"	7740	42920	120	65	70	22	31	61	61	63	16	25	25	13	0	578	1395	1560	111	87	87	105	113	107	69	61	0	0.008	0.007	0.013	0.028	9.101	0.007	0.154	120	431	100	495	1317	-6.940	4	491	9	1308	8358	167415	0.438	11.416	0	0	0
2	10	2	"eutM"	"STM2465"	7890	42890	90	70	72	22	30	63	63	63	14	22	34	17	0	215	330	254	76	91	91	131	154	117	42	36	0	0.056	0.038	0.074	0.079	3.035	0.027	0.161	52	298	100	131	248	-4.147	7	124	9	239	3755	17163	0.643	1.292	0	0	0
2	11	2	"prpR"	"STM0367"	8090	42920	120	77	93	43	46	62	62	64	14	21	50	37	0	575	2214	2882	130	93	93	115	97	84	60	56	0	0.031	0.015	0.022	0.047	9.146	0.012	0.549	120	508	100	497	2152	-5.006	15	482	31	2121	11131	265699	2.071	21.639	0	0	0
2	12	2	"prpE"	"STM0371"	8270	42920	120	81	95	49	51	64	64	65	15	23	50	34	0	714	1387	1767	127	100	100	126	69	54	85	76	0	0.028	0.024	0.034	0.035	5.017	0.017	0.355	120	438	100	631	1318	-5.175	17	614	31	1287	11349	166405	2.000	18.275	0	0	0
2	13	2	"sodA"	"STM4055"	8450	42920	120	1218	1248	588	47	68	68	69	17	24	100	100	0	375	400	191	47	111	111	131	64	48	95	86	0	4.356	4.083	4.179	4.415	1.749	4.343	0.688	120	427	100	1414	1469	2.123	1150	264	1180	289	149777	47943	69.353	4.203	0	0	0
2	14	2	"sicP"	"STM2879"	8630	42910	120	969	2072	2945	142	71	71	74	22	29	100	100	0	379	634	760	119	99	99	107	33	30	100	96	0	3.207	3.740	3.183	3.212	2.548	4.891	0.584	120	422	100	1178	2536	1.681	898	280	2001	535	248587	76029	90.818	15.970	0	0	0
2	15	2	"fabD"	"STM1194"	8800	42910	130	3144	4954	6210	125	73	73	78	31	39	100	100	0	898	1341	1631	121	95	95	103	33	32	98	94	0	3.824	3.917	3.875	4.032	2.757	5.339	0.521	120	434	100	3874	6127	1.935	3071	803	4881	1246	594512	160895	157.290	37.515	0	0	0
2	16	2	"nuoH"	"STM2322"	8980	42920	120	1595	2286	2456	107	72	72	78	28	35	100	99	0	1145	1552	1246	80	92	92	102	33	32	99	99	0	1.446	1.516	1.500	1.447	2.500	2.096	0.547	120	410	100	2576	3674	0.532	1523	1053	2214	1460	274284	186271	78.857	43.939	0	0	0
2	17	2	"dacD"	"STM2062"	9160	42910	120	127	222	218	98	68	68	71	18	25	81	64	0	348	685	762	111	98	98	109	37	33	97	87	0	0.236	0.262	0.270	0.249	2.978	0.228	0.618	120	399	100	309	741	-2.083	59	250	154	587	26653	82177	8.389	15.568	0	0	0
2	18	2	"pefC"	"PSLT017"	9340	42910	130	99	127	90	70	65	65	66	13	19	68	55	0	2892	4993	5991	119	95	95	102	34	33	99	98	0	0.012	0.013	0.013	0.014	3.532	0.010	0.471	120	451	100	2831	4960	-6.362	34	2797	62	4898	15278	599156	4.692	143.853	0	0	0
2	19	2	"yjbA"	"STM4226"	9510	42910	100	173	249	242	97	64	64	66	14	21	68	65	0	1351	2151	2876	133	89	89	92	21	22	91	82	0	0.086	0.090	0.094	0.133	2.940	0.075	0.770	80	362	100	1371	2247	-3.533	109	1262	185	2062	19886	172074	13.071	98.048	0	0	0
2	20	2	"asd"	"STM3539"	9690	42900	120	196	815	1129	138	67	67	71	40	56	65	58	0	408	1747	2456	140	92	92	102	56	54	61	57	0	0.408	0.452	0.523	0.508	5.851	0.365	0.533	120	425	100	445	2403	-1.293	129	316	748	1655	97766	209607	18.600	29.375	0	0	0
2	21	2	"stpA"	"STM2799"	9870	42900	140	94	1938	3896	201	68	68	71	40	56	44	38	0	114	887	1576	177	92	92	102	41	40	38	33	0	1.182	2.352	1.618	1.270	3.225	2.850	0.820	156	421	100	48	2665	0.241	26	22	1870	795	302319	138310	46.675	19.146	0	0	0
2	22	2	"leuB"	"STM0112"	10050	42910	120	102	233	282	121	68	68	69	16	23	60	50	0	340	1031	1526	148	90	90	97	30	30	66	61	0	0.136	0.175	0.251	0.232	5.016	0.115	0.378	120	421	100	284	1106	-2.878	34	250	165	941	27916	123740	10.250	31.133	0	0	0
2	23	2	"prgJ"	"STM2872"	10240	42900	120	128	2046	3850	188	68	68	72	46	63	55	46	0	111	389	516	132	90	90	99	93	93	33	30	0	2.857	6.615	4.573	2.954	5.479	8.237	0.777	120	422	100	81	2277	1.515	60	21	1978	299	245512	46651	42.913	3.118	0	0	0
2	24	2	"smvA"	"STM1574"	10380	42890	80	320	365	310	84	69	69	77	62	80	65	63	0	1545	2856	3227	112	91	91	205	878	428	55	48	0	0.173	0.107	0.111	0.156	3.742	0.084	0.702	52	256	100	1705	3061	-2.534	251	1454	296	2765	18961	148514	4.645	3.019	0	0	0
2	1	3	"hupB"	"STM0451"	6320	43110	110	241	254	105	41	61	61	64	21	32	100	100	0	187	205	64	31	80	80	84	23	27	100	96	0	1.682	1.544	1.699	1.534	1.826	4.390	0.431	80	437	100	287	318	0.750	180	107	193	125	20336	16373	9.048	5.261	0	0	0
2	2	3	"hisM"	"STM2352"	6490	43100	120	134	260	258	99	61	61	61	14	22	75	66	0	811	1847	2066	111	82	82	83	14	16	91	89	0	0.100	0.113	0.124	0.126	4.166	0.105	0.742	120	404	100	802	1964	-3.320	73	729	199	1765	31258	221689	14.214	126.000	0	0	0
2	3	3	"rimM"	"STM2675"	6670	43100	130	2619	5096	5540	108	66	66	75	47	62	87	80	0	244	420	385	91	82	82	84	14	16	77	71	0	15.759	14.882	13.038	11.985	3.513	17.496	0.690	120	426	100	2715	5368	3.978	2553	162	5030	338	611567	50412	106.830	24.000	0	0	0
2	4	3	"fruR"	"STM0118"	6850	43110	130	168	292	330	113	65	65	76	46	60	60	52	0	361	965	1123	116	83	83	86	20	23	95	89	0	0.371	0.257	0.277	0.292	3.626	0.236	0.649	120	429	100	381	1109	-1.432	103	278	227	882	35050	115801	4.696	43.950	0	0	0
2	5	3	"asrA"	"STM2548"	7030	43100	130	73	84	32	38	62	62	63	13	20	48	35	0	742	1704	1986	116	85	85	89	22	24	85	80	0	0.017	0.014	0.018	0.026	5.619	0.012	0.394	120	396	100	668	1641	-5.900	11	657	22	1619	10078	204498	1.615	73.409	0	0	0
2	6	3	"entD"	"STM0584"	7200	43100	120	87	147	134	91	59	59	62	13	20	68	50	0	675	1330	1537	115	90	90	98	31	31	79	72	0	0.048	0.071	0.085	0.099	4.589	0.071	0.733	120	382	100	613	1328	-4.385	28	585	88	1240	17664	159617	6.538	39.742	0	0	0
2	7	3	"cbiL"	"STM2024"	7380	43100	130	76	88	37	42	61	61	62	13	20	53	35	0	618	977	961	98	89	89	99	36	36	95	88	0	0.028	0.030	0.031	0.034	3.602	0.022	0.300	120	441	100	544	915	-5.140	15	529	27	888	10564	117243	2.000	24.389	0	0	0
2	8	3	"cbiO"	"STM2020"	7560	43100	120	74	84	34	40	60	60	61	13	21	50	38	0	436	659	614	93	84	84	95	43	45	97	85	0	0.040	0.042	0.054	0.051	3.981	0.030	0.291	120	423	100	366	599	-4.652	14	352	24	575	10086	79090	1.769	13.116	0	0	0
2	9	3	"umuC"	"STM1997"	7730	43080	110	79	132	99	75	60	60	62	18	29	50	40	0	574	1825	2295	125	87	87	148	398	268	51	45	0	0.039	0.041	0.062	0.074	4.561	0.035	0.656	80	370	100	506	1810	-4.680	19	487	72	1738	10543	146004	3.889	4.214	0	0	0
2	10	3	"uhpC"	"STM3788"	7910	43100	130	94	153	154	100	60	60	62	17	27	57	49	0	326	919	1379	150	90	90	151	353	233	41	29	0	0.144	0.112	0.136	0.161	4.060	0.079	0.623	120	520	100	270	922	-2.795	34	236	93	829	18367	110293	5.353	2.176	0	0	0
2	11	3	"trpB"	"STM1726"	8090	43100	120	104	194	189	97	60	60	61	14	22	70	59	0	626	1408	1657	117	87	87	98	44	44	86	75	0	0.082	0.101	0.102	0.113	3.517	0.088	0.617	120	395	100	583	1455	-3.615	44	539	134	1321	23305	168901	9.500	29.773	0	0	0
2	12	3	"rpsL"	"STM3448"	8270	43100	120	1467	3172	3895	122	65	65	78	67	85	88	80	0	170	300	276	92	95	95	115	63	54	51	42	0	18.693	15.156	13.674	13.727	3.823	17.535	0.667	120	403	100	1477	3312	4.224	1402	75	3107	205	380674	35980	46.179	2.937	0	0	0
2	13	3	"phnR"	"STM0430"	8450	43100	130	121	172	162	94	69	69	82	65	79	45	24	0	579	1148	1595	138	102	102	122	65	53	82	79	0	0.109	0.098	0.106	0.108	3.060	0.076	0.594	120	447	100	529	1149	-3.197	52	477	103	1046	20684	137717	1.385	15.785	0	0	0
2	14	3	""	"STM4157"	8630	43100	130	141	182	173	95	67	67	72	23	31	80	65	0	1545	2224	2771	124	98	98	112	52	46	100	99	0	0.051	0.054	0.051	0.045	2.583	0.054	0.767	120	450	100	1521	2241	-4.289	74	1447	115	2126	21825	266912	4.783	40.615	0	0	0
2	15	3	""	"STM0345"	8810	43090	130	81	98	57	58	68	68	77	93	120	9	3	0	568	769	728	94	94	94	108	58	53	95	90	0	0.027	0.044	0.046	0.044	3.957	0.046	0.051	120	419	100	487	705	-5.188	13	474	30	675	11755	92290	0.226	11.397	0	0	0
2	16	3	""	"STM2453"	8980	43090	130	187	207	95	45	68	68	77	92	119	63	27	0	1618	1914	1231	64	96	96	113	61	53	100	99	0	0.078	0.076	0.079	0.073	2.133	0.058	0.273	120	416	100	1641	1957	-3.677	119	1522	139	1818	24853	229673	1.413	29.525	0	0	0
2	17	3	"ychA"	"STM1773"	9160	43090	120	694	824	543	65	67	67	70	22	31	100	98	0	1519	1596	884	55	100	100	116	52	44	100	100	0	0.442	0.506	0.495	0.475	2.163	0.483	0.620	120	419	100	2046	2253	-1.178	627	1419	757	1496	98880	191552	34.273	28.462	0	0	0
2	18	3	"orf408"	"STM1382"	9340	43090	120	77	80	22	27	65	65	66	17	25	37	15	0	1743	1968	1224	62	92	92	102	43	42	100	100	0	0.007	0.008	0.009	0.008	3.108	0.007	0.202	120	422	100	1663	1891	-7.104	12	1651	15	1876	9562	236128	0.824	43.395	0	0	0
2	19	3	"traR"	"PSLT085"	9520	43090	130	71	74	19	25	64	64	66	14	21	35	14	0	544	709	551	77	90	90	96	34	35	97	97	0	0.015	0.016	0.028	0.024	3.505	0.009	0.057	120	463	100	461	629	-6.019	7	454	10	619	8934	85078	0.571	18.029	0	0	0
2	20	3	""	"Not LT2a85"	9690	43090	130	79	87	36	41	66	66	68	16	23	40	17	0	901	1337	1563	116	95	95	110	57	51	97	95	0	0.016	0.017	0.023	0.021	3.033	0.014	0.329	120	481	100	819	1263	-5.954	13	806	21	1242	10464	160386	1.188	21.526	0	0	0
2	21	3	"trbC"	"PSLT094"	9870	43090	120	112	131	61	46	67	67	69	16	23	79	63	0	2707	3747	3071	81	95	95	113	65	57	100	100	0	0.017	0.018	0.017	0.016	3.164	0.014	0.509	120	423	100	2657	3716	-5.859	45	2612	64	3652	15721	449641	3.875	55.908	0	0	0
2	22	3	"traQ"	"PSLT098"	10050	43090	120	76	83	26	31	66	66	68	16	23	40	18	0	604	1003	1084	108	90	90	100	47	47	97	93	0	0.019	0.019	0.033	0.028	3.314	0.012	0.197	120	421	100	524	930	-5.684	10	514	17	913	9958	120305	0.938	19.213	0	0	0
2	23	3	"traS"	"PSLT102"	10230	43090	130	351	705	1084	153	67	67	70	17	24	99	99	0	2353	3571	4922	137	90	90	98	37	37	100	100	0	0.125	0.183	0.154	0.156	2.394	0.164	0.586	120	450	100	2547	4119	-2.994	284	2263	638	3481	84650	428557	37.353	93.865	0	0	0
2	24	3	""	"PSLT107"	10400	43090	130	121	173	170	98	67	67	71	40	56	60	33	0	388	569	589	103	89	89	137	570	416	21	11	0	0.181	0.221	0.198	0.198	3.435	0.158	0.334	120	611	100	353	586	-2.469	54	299	106	480	20742	68278	2.550	0.758	0	0	0
2	1	4	""	"STM2736"	6310	43290	120	62	74	65	87	60	60	107	766	715	0	0	0	199	507	1036	204	81	81	88	79	89	55	38	0	0.017	0.033	0.054	0.059	6.653	0.009	0.019	120	542	100	120	440	-5.883	2	118	14	426	8938	60823	-0.043	5.304	0	0	0
2	2	4	""	"STM2712"	6490	43280	120	90	123	115	93	60	60	62	14	22	67	50	0	520	982	1610	163	85	85	90	24	26	93	92	0	0.069	0.070	0.077	0.081	3.843	0.061	0.701	120	425	100	465	960	-3.858	30	435	63	897	14781	117855	4.357	37.167	0	0	0
2	3	4	""	"STM1612"	6670	43280	120	112	135	82	60	64	64	72	34	47	69	30	0	2421	2838	2196	77	88	88	96	29	30	100	100	0	0.021	0.026	0.026	0.020	2.532	0.022	0.443	120	414	100	2381	2821	-5.603	48	2333	71	2750	16182	340505	1.853	94.552	0	0	0
2	4	4	""	"STM1607"	6850	43280	120	262	315	265	84	65	65	72	35	48	88	80	0	1084	1299	1340	103	86	86	92	28	30	100	99	0	0.197	0.206	0.184	0.181	3.066	0.144	0.492	120	392	100	1195	1463	-2.341	197	998	250	1213	37850	155893	6.943	43.107	0	0	0
2	5	4	"ycjI"	"STM1680"	7030	43280	120	110	174	171	98	63	63	64	14	21	83	68	0	469	841	1181	140	86	86	89	24	26	95	94	0	0.123	0.147	0.163	0.151	4.274	0.099	0.434	120	382	100	430	866	-3.027	47	383	111	755	20841	100865	7.857	31.333	0	0	0
2	6	4	""	"STM1676"	7200	43280	120	173	199	112	56	62	62	64	13	20	98	95	0	1737	1983	1432	72	92	92	101	34	33	100	100	0	0.067	0.072	0.071	0.073	2.023	0.065	0.757	120	377	100	1756	2028	-3.889	111	1645	137	1891	23847	237912	10.385	55.353	0	0	0
2	7	4	"frr"	"STM0219"	7380	43280	120	770	1261	1740	137	62	62	64	13	20	99	98	0	520	768	956	124	91	91	101	36	35	97	95	0	1.650	1.771	1.710	1.641	2.833	2.050	0.646	120	403	100	1137	1876	0.723	708	429	1199	677	151291	92159	92.077	18.528	0	0	0
2	8	4	"mesJ"	"STM0236"	7560	43280	120	287	348	222	63	63	63	64	14	21	100	100	0	1304	1582	1069	67	88	88	95	31	32	100	100	0	0.184	0.191	0.187	0.188	1.939	0.146	0.516	120	401	100	1440	1779	-2.441	224	1216	285	1494	41809	189869	20.286	47.968	0	0	0
2	9	4	"pfs"	"STM0207"	7730	43270	130	133	228	266	116	62	62	64	18	28	80	68	0	259	428	530	123	88	88	135	353	261	26	11	0	0.415	0.488	0.487	0.406	4.152	0.306	0.408	120	474	100	242	506	-1.268	71	171	166	340	27319	51300	9.111	0.830	0	0	0
2	10	4	"yeeA"	"STM2060"	7920	43270	120	142	151	64	42	60	60	60	12	20	94	88	0	783	836	462	55	83	83	89	34	38	100	99	0	0.117	0.121	0.120	0.119	2.115	0.101	0.606	120	411	100	782	844	-3.094	82	700	91	753	18077	100285	7.583	21.971	0	0	0
2	11	4	"vsr"	"STM1991"	8090	43270	120	111	137	107	78	61	61	62	13	20	78	65	0	486	760	1000	131	86	86	90	22	24	95	94	0	0.125	0.113	0.115	0.116	2.752	0.092	0.710	120	385	100	450	750	-3.000	50	400	76	674	16419	91166	5.769	30.455	0	0	0
2	12	4	"fixB"	"STM0076"	8270	43270	130	70	75	20	26	63	63	76	66	86	2	0	0	548	723	615	85	90	90	94	23	24	94	94	0	0.015	0.019	0.030	0.033	4.651	0.001	0.000	120	419	100	465	645	-6.032	7	458	12	633	8972	86703	-0.015	27.348	0	0	0
2	13	4	""	"STM4192"	8450	43280	120	581	987	1381	139	66	66	80	66	82	96	94	0	1550	2431	4005	164	93	93	103	48	46	98	98	0	0.353	0.394	0.416	0.401	2.368	0.302	0.670	120	390	100	1972	3259	-1.500	515	1457	921	2338	118400	291762	13.742	48.500	0	0	0
2	14	4	"dgkA"	"STM4236"	8630	43280	120	200	226	144	63	72	72	92	66	71	79	45	0	667	722	467	64	93	93	105	52	49	99	95	0	0.223	0.245	0.228	0.211	2.374	0.210	0.500	120	382	100	702	783	-2.165	128	574	154	629	27103	86658	2.030	11.865	0	0	0
2	15	4	"tyrB"	"STM4248"	8800	43270	120	591	827	925	111	71	71	95	110	115	95	93	0	2927	3562	2962	83	89	89	99	54	54	100	100	0	0.183	0.218	0.202	0.189	1.915	0.245	0.804	120	415	100	3358	4229	-2.448	520	2838	756	3473	99225	427483	6.655	64.130	0	0	0
2	16	4	"lysC"	"STM4220"	8980	43270	120	472	521	395	75	68	68	77	92	119	94	88	0	1667	1808	1254	69	91	91	105	60	57	100	100	0	0.256	0.264	0.252	0.236	2.100	0.257	0.761	120	432	100	1980	2170	-1.964	404	1576	453	1717	62575	216997	4.826	28.383	0	0	0
2	17	4	"glk"	"STM2403"	9160	43270	130	208	233	98	42	68	68	73	27	36	100	95	0	1935	2042	963	47	96	96	110	53	48	100	100	0	0.076	0.085	0.086	0.083	1.625	0.077	0.701	120	438	100	1979	2111	-3.715	140	1839	165	1946	28000	245099	5.926	36.453	0	0	0
2	18	4	"yfcB"	"STM2385"	9340	43270	120	886	876	477	54	66	66	70	21	30	100	97	0	1134	1218	632	51	94	94	105	45	42	100	98	0	0.788	0.721	0.740	0.681	2.155	0.677	0.632	120	418	100	1860	1934	-0.343	820	1040	810	1124	105094	146193	38.381	24.733	0	0	0
2	19	4	"ybdA"	"STM0593"	9510	43270	130	430	681	663	97	64	64	66	17	25	100	95	0	2869	4061	3940	97	91	91	98	37	37	100	99	0	0.132	0.155	0.157	0.134	2.895	0.119	0.514	120	453	100	3144	4587	-2.924	366	2778	617	3970	81716	487293	36.176	107.108	0	0	0
2	20	4	"ybaM"	"STM0480"	9690	43270	100	82	95	50	52	65	65	67	15	22	50	21	0	239	301	245	81	92	92	101	48	47	90	73	0	0.116	0.144	0.143	0.134	3.091	0.139	0.453	80	360	100	164	239	-3.112	17	147	30	209	7581	24075	1.867	4.167	0	0	0
2	21	4	"ybbO"	"STM0505"	9870	43270	120	774	1014	957	94	65	65	68	17	25	100	100	0	2341	2936	2609	88	97	97	111	59	53	100	100	0	0.316	0.334	0.324	0.320	1.565	0.330	0.848	120	425	100	2953	3788	-1.662	709	2244	949	2839	121645	352339	55.647	47.881	0	0	0
2	22	4	"purK"	"STM0533"	10040	43270	120	399	500	427	85	66	66	68	14	20	100	100	0	1284	1646	1653	100	91	91	99	45	45	100	100	0	0.279	0.279	0.286	0.286	1.696	0.235	0.752	120	388	100	1526	1989	-1.841	333	1193	434	1555	60004	197546	30.857	34.378	0	0	0
2	23	4	"rfbI"	"STM0559"	10220	43270	130	84	90	34	37	66	66	68	19	27	47	17	0	494	586	449	76	89	89	95	33	34	99	97	0	0.044	0.048	0.049	0.048	2.627	0.050	0.444	120	429	100	423	521	-4.492	18	405	24	497	10774	70299	1.158	14.879	0	0	0
2	24	4	"ybdK"	"STM0583"	10400	43260	130	334	970	2308	237	65	65	67	18	26	98	96	0	5861	6761	3538	52	85	85	90	27	30	100	100	0	0.047	0.136	0.047	0.058	2.528	0.207	0.290	120	566	100	6045	7581	-4.424	269	5776	905	6676	116378	811340	50.167	247.074	0	0	0
2	1	5	"yoaH"	"STM1823"	6300	43450	100	85	94	48	51	59	59	63	28	44	46	16	0	167	229	185	80	82	82	86	36	41	82	56	0	0.306	0.238	0.289	0.251	3.704	0.148	0.209	80	397	100	111	182	-1.709	26	85	35	147	7512	18288	1.107	3.972	0	0	0
2	2	5	"emtA"	"STM1799"	6490	43460	130	287	387	480	124	60	60	65	36	55	99	92	0	942	1263	1465	115	86	86	95	41	43	99	97	0	0.265	0.278	0.294	0.281	2.006	0.264	0.670	120	451	100	1083	1504	-1.915	227	856	327	1177	46401	151580	8.944	28.488	0	0	0
2	3	5	"narH"	"STM1763"	6670	43460	120	81	85	25	29	60	60	63	29	46	26	5	0	1500	2070	1505	72	97	97	105	34	32	100	100	0	0.015	0.013	0.014	0.012	2.315	0.011	0.422	120	398	100	1424	1998	-6.062	21	1403	25	1973	10241	248346	0.759	57.794	0	0	0
2	4	5	"ychE"	"STM1748"	6850	43450	130	167	185	84	45	62	62	64	13	20	99	97	0	1574	1932	1168	60	96	96	106	39	36	99	99	0	0.071	0.067	0.069	0.071	2.143	0.057	0.624	120	426	100	1583	1959	-3.815	105	1478	123	1836	22254	231834	9.308	46.821	0	0	0
2	5	5	"yoaB"	"STM1822"	7030	43460	120	237	329	295	89	64	64	65	13	20	99	96	0	668	919	901	98	89	89	97	35	36	100	100	0	0.299	0.319	0.289	0.293	2.353	0.260	0.615	120	393	100	752	1095	-1.743	173	579	265	830	39508	110298	20.308	23.486	0	0	0
2	6	5	"dsbB"	"STM1807"	7200	43450	130	183	190	76	40	63	63	63	13	20	94	93	0	621	666	335	50	87	87	91	23	25	98	97	0	0.225	0.219	0.221	0.211	1.730	0.198	0.695	120	417	100	654	706	-2.154	120	534	127	579	22818	79927	9.769	25.000	0	0	0
2	7	5	""	"STM4010"	7380	43450	130	147	156	81	51	62	62	63	13	20	90	83	0	2051	2253	2131	94	88	88	90	19	21	100	98	0	0.043	0.043	0.043	0.046	2.072	0.035	0.735	120	441	100	2048	2259	-4.529	85	1963	94	2165	18679	270319	7.154	113.842	0	0	0
2	8	5	"mobB"	"STM3993"	7560	43460	130	138	215	202	93	64	64	65	14	21	73	67	0	445	965	1309	135	88	88	91	18	19	91	80	0	0.207	0.172	0.209	0.210	3.701	0.111	0.450	120	427	100	431	1028	-2.270	74	357	151	877	25760	115814	10.714	48.556	0	0	0
2	9	5	"yiiR"	"STM4083"	7740	43450	130	97	188	254	135	63	63	64	14	21	69	55	0	441	1221	2545	208	85	85	88	18	20	96	89	0	0.096	0.110	0.133	0.126	4.139	0.071	0.484	120	421	100	390	1261	-3.388	34	356	125	1136	22532	146572	8.857	62.944	0	0	0
2	10	5	""	"STM4067"	7910	43460	130	188	243	207	85	61	61	62	13	20	79	71	0	1149	1689	1645	97	83	83	86	19	22	99	96	0	0.119	0.113	0.111	0.105	3.607	0.075	0.228	120	410	100	1193	1788	-3.069	127	1066	182	1606	29119	202656	13.923	84.368	0	0	0
2	11	5	"yiiM"	"STM4056"	8090	43450	130	117	236	312	132	61	61	63	13	20	80	68	0	533	1014	1471	145	87	87	90	20	22	90	80	0	0.126	0.189	0.185	0.201	4.152	0.168	0.622	120	436	100	502	1102	-2.994	56	446	175	927	28358	121688	13.308	46.200	0	0	0
2	12	5	"yiiG"	"STM4040"	8270	43450	130	69	78	38	48	62	62	63	13	20	34	18	0	710	1702	3224	189	89	89	92	20	21	96	95	0	0.011	0.010	0.019	0.019	5.093	0.009	0.523	120	458	100	628	1629	-6.471	7	621	16	1613	9394	204191	1.154	80.500	0	0	0
2	13	5	"yhdN"	"STM3413"	8450	43450	120	101	170	228	134	64	64	65	14	21	74	55	0	309	562	985	175	91	91	96	23	23	95	90	0	0.170	0.225	0.182	0.174	3.629	0.203	0.750	120	366	100	255	577	-2.559	37	218	106	471	20413	67476	7.500	20.261	0	0	0
2	14	5	"secY"	"STM3420"	8620	43460	140	6218	7424	6464	87	70	70	88	66	75	97	96	0	356	431	338	78	90	90	94	21	22	87	84	0	23.113	21.566	23.636	22.748	2.516	26.714	0.567	156	374	100	6414	7695	4.531	6148	266	7354	341	1158143	67299	111.152	16.048	0	0	0
2	15	5	"rplE"	"STM3428"	8800	43460	130	1566	3226	5476	169	71	71	89	65	73	99	92	0	130	210	222	105	88	88	93	27	29	59	44	0	35.595	25.861	27.333	24.776	3.610	35.566	0.481	120	396	100	1537	3277	5.154	1495	42	3155	122	387110	25179	48.262	4.333	0	0	0
2	16	5	"rpmC"	"STM3432"	8980	43460	120	262	575	733	127	68	68	70	24	34	93	89	0	102	125	85	68	89	89	94	30	31	25	12	0	14.923	14.083	11.429	10.294	4.446	28.138	0.140	120	385	100	207	543	3.899	194	13	507	36	68983	15037	21.042	1.033	0	0	0
2	17	5	"rpsS"	"STM3436"	9160	43450	140	460	769	1024	133	70	70	74	26	35	94	94	0	107	128	71	55	89	89	97	37	38	25	15	0	21.667	17.923	16.384	17.894	3.410	19.690	0.433	156	416	100	408	738	4.437	390	18	699	39	120033	19946	26.731	0.838	0	0	0
2	18	5	"rpsJ"	"STM3441"	9340	43460	130	273	730	1262	172	66	66	71	22	30	100	96	0	112	184	189	102	92	92	101	44	43	33	18	0	10.350	7.217	10.438	9.091	4.352	11.967	0.282	120	403	100	227	756	3.372	207	20	664	92	87574	22036	29.955	1.886	0	0	0
2	19	5	""	"STM4463"	9520	43450	120	73	84	41	48	65	65	67	17	25	34	16	0	762	993	1010	101	90	90	96	38	39	96	93	0	0.012	0.021	0.023	0.024	3.440	0.021	0.200	120	401	100	680	922	-6.392	8	672	19	903	10100	119202	1.000	23.605	0	0	0
2	20	5	"pepA"	"STM4477"	9690	43450	130	799	1285	1470	114	65	65	68	19	27	100	100	0	1033	1481	1695	114	89	89	94	25	26	99	97	0	0.778	0.876	1.001	0.896	3.022	0.857	0.493	120	444	100	1678	2612	-0.363	734	944	1220	1392	154208	177688	64.053	55.480	0	0	0
2	21	5	"iadA"	"STM4512"	9870	43450	130	243	558	798	143	65	65	68	17	25	92	90	0	1047	2325	3411	146	90	90	97	29	29	99	95	0	0.186	0.221	0.222	0.206	3.060	0.208	0.797	120	428	100	1135	2728	-2.427	178	957	493	2235	66993	278982	28.824	76.828	0	0	0
2	22	5	""	"STM4551"	10050	43440	130	149	218	195	89	66	66	68	15	22	83	77	0	1715	2658	2508	94	87	87	93	32	34	100	100	0	0.051	0.059	0.054	0.051	3.233	0.051	0.493	120	430	100	1711	2723	-4.294	83	1628	152	2571	26101	318970	10.000	80.156	0	0	0
2	23	5	"yjjK"	"STM4581"	10230	43450	130	1208	2755	4383	159	65	65	68	21	30	99	96	0	705	1695	2583	152	84	84	90	32	35	98	96	0	1.841	1.670	1.493	1.551	3.601	1.861	0.685	120	432	100	1764	4301	0.880	1143	621	2690	1611	330647	203420	127.952	50.156	0	0	0
2	24	5	"gltS"	"STM3746"	10400	43450	130	591	1716	2494	145	64	64	66	18	27	99	95	0	1561	3078	3531	114	83	83	86	23	26	100	99	0	0.357	0.552	0.404	0.440	4.282	0.500	0.318	120	564	100	2005	4647	-1.488	527	1478	1652	2995	205873	369316	91.667	130.087	0	0	0
2	1	6	"yhhY"	"STM3546"	6310	43630	120	80	92	46	50	58	58	62	25	40	43	18	0	511	618	580	93	85	85	92	42	45	96	93	0	0.052	0.064	0.062	0.063	2.655	0.045	0.223	120	563	100	448	567	-4.275	22	426	34	533	11026	74116	1.200	12.524	0	0	0
2	2	6	""	"STM0951"	6490	43630	130	93	102	38	37	60	60	65	35	53	46	12	0	1108	1242	816	65	89	89	97	34	35	100	97	0	0.032	0.036	0.034	0.032	2.299	0.029	0.006	120	456	100	1052	1195	-4.949	33	1019	42	1153	12182	149068	1.057	33.676	0	0	0
2	3	6	"nanK"	"STM3336"	6670	43630	120	93	116	75	64	60	60	63	28	44	55	32	0	1029	1544	1870	121	93	93	101	32	31	97	97	0	0.035	0.039	0.044	0.043	2.917	0.031	0.476	120	425	100	969	1507	-4.826	33	936	56	1451	13909	185315	1.893	45.094	0	0	0
2	4	6	"yrbC"	"STM3310"	6850	43630	120	830	1080	1035	95	62	62	64	15	23	100	99	0	891	1054	795	75	98	98	107	39	36	98	97	0	0.968	1.065	0.965	0.980	2.017	1.266	0.576	120	454	100	1561	1974	-0.046	768	793	1018	956	129561	126483	67.733	24.282	0	0	0
2	5	6	"greA"	"STM3299"	7030	43640	120	632	799	812	101	64	64	66	15	22	99	99	0	721	885	663	74	90	90	100	40	40	98	98	0	0.900	0.925	0.886	0.911	2.043	1.124	0.577	120	403	100	1199	1530	-0.152	568	631	735	795	95915	106181	48.867	19.625	0	0	0
2	6	6	"rpsO"	"STM3283"	7200	43640	120	321	446	506	113	63	63	64	14	21	99	97	0	162	217	181	83	84	84	85	15	17	90	81	0	3.308	2.880	2.829	2.844	2.651	3.401	0.564	120	401	100	336	516	1.726	258	78	383	133	53570	26035	27.286	8.800	0	0	0
2	7	6	"yghB"	"STM3162"	7380	43640	120	152	221	229	103	63	63	64	14	21	92	88	0	540	831	1205	145	86	86	88	17	19	93	90	0	0.196	0.212	0.214	0.228	2.180	0.146	0.540	120	417	100	543	903	-2.351	89	454	158	745	26469	99711	11.214	43.706	0	0	0
2	8	6	""	"STM3136"	7560	43630	120	115	124	58	46	65	65	66	14	21	81	68	0	1310	1737	1549	89	87	87	89	17	19	99	99	0	0.041	0.036	0.038	0.040	2.478	0.030	0.592	120	403	100	1273	1709	-4.612	50	1223	59	1650	14835	208396	4.143	96.941	0	0	0
2	9	6	"yggV"	"STM3103"	7740	43630	130	159	267	322	120	63	63	64	13	20	88	80	0	261	420	529	125	85	85	87	15	17	94	85	0	0.545	0.609	0.696	0.561	3.844	0.508	0.488	120	419	100	272	539	-0.874	96	176	204	335	32025	50411	15.615	22.200	0	0	0
2	10	6	"sprT"	"STM3092"	7920	43620	120	100	113	63	55	60	60	63	13	20	75	64	0	369	477	387	81	86	86	89	19	21	95	93	0	0.141	0.136	0.146	0.131	3.114	0.116	0.556	120	377	100	323	444	-2.823	40	283	53	391	13591	57247	3.846	20.421	0	0	0
2	11	6	""	"STM3072"	8090	43630	120	85	115	105	91	61	61	65	42	64	26	13	0	749	1887	3655	193	87	87	90	22	24	99	96	0	0.036	0.030	0.042	0.039	3.662	0.025	0.510	120	418	100	686	1854	-4.786	24	662	54	1800	13797	226497	1.190	81.682	0	0	0
2	12	6	"ygfE"	"STM3060"	8280	43640	130	262	405	875	216	63	63	66	41	62	89	79	0	310	450	654	145	87	87	89	22	24	92	89	0	0.892	0.942	0.777	0.876	2.882	1.237	0.767	120	446	100	422	705	-0.164	199	223	342	363	48626	54001	8.268	16.409	0	0	0
2	13	6	"ansA"	"STM1294"	8450	43630	130	446	572	466	81	65	65	65	14	21	99	97	0	1120	1329	1028	77	88	88	92	20	21	100	98	0	0.369	0.409	0.375	0.389	2.230	0.371	0.677	120	399	100	1413	1748	-1.438	381	1032	507	1241	68616	159505	36.214	61.850	0	0	0
2	14	6	"pfkB"	"STM1326"	8630	43630	120	127	177	140	79	65	65	66	14	21	87	75	0	300	502	483	96	89	89	93	21	22	94	91	0	0.294	0.271	0.260	0.253	2.900	0.194	0.432	120	355	100	273	525	-1.767	62	211	112	413	21258	60255	7.929	19.476	0	0	0
2	15	6	"ydiK"	"STM1364"	8800	43630	120	327	576	814	141	66	66	68	19	27	96	93	0	1595	2979	4351	146	90	90	95	27	28	99	97	0	0.173	0.177	0.182	0.182	2.957	0.153	0.674	120	374	100	1766	3399	-2.528	261	1505	510	2889	69104	357517	26.737	106.815	0	0	0
2	16	6	"cfa"	"STM1427"	8980	43620	130	321	574	763	132	67	67	69	19	27	95	90	0	838	1275	1633	128	91	91	95	28	29	99	97	0	0.340	0.428	0.369	0.359	2.782	0.417	0.762	120	414	100	1001	1691	-1.556	254	747	507	1184	68876	153043	26.579	42.143	0	0	0
2	17	6	"ydhM"	"STM1437"	9160	43630	130	199	235	151	64	69	69	72	22	30	94	91	0	925	1166	942	80	89	89	96	33	34	100	100	0	0.156	0.154	0.156	0.146	2.060	0.127	0.605	120	407	100	966	1243	-2.685	130	836	166	1077	28251	139956	7.409	32.424	0	0	0
2	18	6	"nth"	"STM1453"	9340	43620	120	335	511	646	126	66	66	71	23	32	95	88	0	766	1162	1481	127	89	89	99	40	40	98	95	0	0.397	0.415	0.370	0.377	3.186	0.376	0.680	120	396	100	946	1518	-1.332	269	677	445	1073	61295	139461	19.130	26.575	0	0	0
2	19	6	"ugpA"	"STM3556"	9520	43630	120	96	134	141	105	65	65	68	20	29	64	39	0	1488	2739	4377	159	89	89	98	37	37	100	100	0	0.022	0.026	0.022	0.022	2.590	0.027	0.715	120	396	100	1430	2719	-5.496	31	1399	69	2650	16074	328710	3.300	71.378	0	0	0
2	20	6	"ftsY"	"STM3571"	9690	43630	120	1590	2036	1705	83	66	66	69	20	28	100	100	0	2190	2440	2015	82	89	89	95	28	29	99	99	0	0.725	0.838	0.746	0.837	2.349	0.809	0.680	120	385	100	3625	4321	-0.463	1524	2101	1970	2351	244263	292780	98.350	83.750	0	0	0
2	21	6	"zntA"	"STM3576"	9870	43620	120	1324	1715	1287	75	66	66	160	1267	791	50	13	0	5282	7080	5496	77	89	89	96	28	29	100	100	0	0.242	0.236	0.248	0.229	1.811	0.219	0.309	120	373	100	6451	8640	-2.045	1258	5193	1649	6991	205758	849636	1.227	249.429	0	0	0
2	22	6	"yhhT"	"STM3582"	10040	43630	130	167	194	108	55	66	66	152	1204	792	0	0	0	3009	3529	2563	72	87	87	95	44	46	100	99	0	0.035	0.037	0.036	0.036	2.149	0.034	0.724	120	413	100	3023	3570	-4.855	101	2922	128	3442	23319	423525	0.035	78.045	0	0	0
2	23	6	"yhiN"	"STM3588"	10220	43630	120	693	869	774	89	64	64	66	17	25	100	99	0	2190	2647	2299	86	83	83	88	35	39	99	99	0	0.299	0.314	0.309	0.328	2.186	0.292	0.764	120	381	100	2736	3369	-1.744	629	2107	805	2564	104238	317671	47.235	73.114	0	0	0
2	24	6	""	"STM3598"	10400	43620	130	92	160	589	368	63	63	64	13	20	71	53	0	440	520	326	62	83	83	85	18	21	97	95	0	0.081	0.222	0.075	0.085	3.603	2.384	0.037	120	510	100	386	534	-3.622	29	357	97	437	19196	62390	7.385	24.167	0	0	0
2	1	7	""	"STM3799"	6310	43820	120	294	353	262	74	62	62	64	16	25	99	97	0	2642	3063	2469	80	89	89	101	50	49	97	97	0	0.091	0.098	0.093	0.098	1.901	0.089	0.761	120	598	100	2785	3265	-3.460	232	2553	291	2974	42373	367507	18.063	59.240	0	0	0
2	2	7	"yidE"	"STM3807"	6490	43820	120	115	141	114	80	61	61	62	15	24	80	69	0	1930	2433	2331	95	91	91	98	31	31	99	98	0	0.029	0.034	0.033	0.032	3.001	0.035	0.637	120	473	100	1893	2422	-5.090	54	1839	80	2342	16938	292005	5.267	75.323	0	0	0
2	3	7	"yidR"	"STM3811"	6660	43820	130	163	180	90	50	61	61	62	13	20	93	89	0	850	1097	849	77	89	89	96	31	32	99	97	0	0.134	0.118	0.132	0.130	2.776	0.081	0.498	120	519	100	863	1127	-2.899	102	761	119	1008	21571	131654	9.077	32.290	0	0	0
2	4	7	"torD"	"STM3821"	6840	43820	110	84	92	41	44	61	61	63	15	23	63	35	0	1541	2021	1806	89	91	91	99	33	33	100	100	0	0.016	0.016	0.016	0.015	2.710	0.013	0.380	80	435	100	1473	1961	-5.978	23	1450	31	1930	7334	161661	1.933	58.242	0	0	0
2	5	7	"dgoT"	"STM3827"	7020	43820	120	74	76	19	25	63	63	65	15	23	38	12	0	1525	1603	1014	63	91	91	98	30	30	99	99	0	0.008	0.009	0.011	0.011	2.758	0.008	0.207	120	468	100	1445	1525	-7.026	11	1434	13	1512	9060	192340	0.733	50.167	0	0	0
2	6	7	"yidA"	"STM3831"	7200	43810	120	271	383	356	92	63	63	64	14	21	97	94	0	880	1045	845	80	86	86	88	17	19	100	100	0	0.262	0.334	0.309	0.289	2.156	0.329	0.690	120	448	100	1002	1279	-1.933	208	794	320	959	46005	125420	22.786	56.294	0	0	0
2	7	7	"imp"	"STM0093"	7380	43810	120	6012	7296	4811	65	65	65	67	14	20	100	100	0	6915	7911	4137	52	84	84	86	15	17	100	100	0	0.871	0.924	0.881	0.863	1.437	0.997	0.917	120	446	100	12778	15058	-0.200	5947	6831	7231	7827	875549	949284	516.357	521.667	0	0	0
2	8	7	"yabJ"	"STM0106"	7560	43810	120	181	267	214	80	66	66	67	14	20	99	97	0	1853	2511	2140	85	84	84	86	15	17	100	100	0	0.065	0.083	0.070	0.073	1.941	0.076	0.683	120	446	100	1884	2628	-3.943	115	1769	201	2427	32020	301321	14.286	161.667	0	0	0
2	9	7	"yabC"	"STM0120"	7730	43810	130	557	1170	1639	140	64	64	65	14	21	98	97	0	684	1414	1866	131	83	83	85	16	18	100	100	0	0.820	0.831	0.740	0.700	2.890	0.850	0.737	120	472	100	1094	2437	-0.286	493	601	1106	1331	140419	169680	78.929	83.063	0	0	0
2	10	7	"murD"	"STM0126"	7910	43820	140	497	955	1207	126	61	61	63	13	20	98	95	0	596	1003	1158	115	84	84	85	16	18	96	94	0	0.852	0.973	0.901	0.992	2.682	1.027	0.625	156	512	100	948	1813	-0.232	436	512	894	919	148939	156519	68.615	57.375	0	0	0
2	11	7	"yacA"	"STM0135"	8090	43810	120	282	382	316	82	62	62	65	42	64	93	84	0	509	634	587	92	85	85	87	21	24	97	97	0	0.519	0.583	0.526	0.553	2.434	0.477	0.597	120	431	100	644	869	-0.947	220	424	320	549	45784	76113	7.548	26.048	0	0	0
2	12	7	""	"STM0148"	8270	43810	120	99	103	30	29	64	64	67	42	62	40	6	0	1182	1232	580	47	85	85	87	21	24	100	100	0	0.032	0.034	0.035	0.030	2.408	0.028	0.363	120	433	100	1132	1186	-4.970	35	1097	39	1147	12387	147812	0.857	54.524	0	0	0
2	13	7	""	"STM1547"	8450	43810	120	152	232	271	116	66	66	66	14	21	92	85	0	1469	2247	2958	131	85	85	87	17	19	100	100	0	0.062	0.077	0.063	0.062	2.610	0.072	0.656	120	389	100	1470	2328	-4.008	86	1384	166	2162	27884	269685	11.857	127.059	0	0	0
2	14	7	""	"STM1551"	8620	43810	120	93	111	69	62	64	64	65	14	21	73	50	0	303	362	293	80	88	88	91	26	28	93	83	0	0.135	0.172	0.183	0.175	3.032	0.154	0.463	120	405	100	244	321	-2.890	29	215	47	274	13322	43460	3.286	10.423	0	0	0
2	15	7	""	"STM1556"	8800	43810	120	123	134	52	38	65	65	67	18	26	89	75	0	3192	3535	2241	63	90	90	93	26	27	99	99	0	0.019	0.020	0.018	0.020	2.254	0.017	0.565	120	428	100	3160	3514	-5.741	58	3102	69	3445	16059	424215	3.722	132.385	0	0	0
2	16	7	""	"STM1562"	8980	43810	130	104	132	128	96	68	68	72	22	30	60	40	0	566	875	1020	116	93	93	95	19	20	99	98	0	0.076	0.082	0.078	0.067	3.124	0.090	0.580	120	464	100	509	846	-3.716	36	473	64	782	15782	105005	2.727	41.053	0	0	0
2	17	7	"fdnI"	"STM1568"	9160	43810	130	319	660	983	148	70	70	74	23	31	88	80	0	701	1187	1493	125	93	93	96	22	22	99	95	0	0.410	0.539	0.413	0.375	2.908	0.596	0.766	120	456	100	857	1684	-1.288	249	608	590	1094	79153	142414	25.478	49.591	0	0	0
2	18	7	"nmpC"	"STM1572"	9330	43810	130	1445	2110	2712	128	67	67	70	20	28	100	100	0	937	1350	1647	122	90	90	96	31	32	98	95	0	1.627	1.621	1.484	1.669	2.814	1.810	0.685	120	490	100	2225	3303	0.702	1378	847	2043	1260	253154	161947	102.000	40.452	0	0	0
2	19	7	"sohB"	"STM1716"	9520	43810	130	697	988	1081	109	66	66	68	19	27	100	99	0	2262	3104	3150	101	89	89	96	33	34	100	100	0	0.290	0.306	0.276	0.300	2.118	0.270	0.616	120	468	100	2804	3937	-1.784	631	2173	922	3015	118549	372519	48.421	91.152	0	0	0
2	20	7	"ompW"	"STM1732"	9690	43810	130	156	175	93	53	66	66	67	19	28	86	75	0	1574	1806	1245	68	87	87	92	25	27	100	100	0	0.061	0.063	0.056	0.056	2.349	0.058	0.586	120	392	100	1577	1828	-4.046	90	1487	109	1719	21015	216700	5.684	68.560	0	0	0
2	21	7	"yciU"	"STM1740"	9870	43800	140	146	299	435	145	65	65	147	1154	785	3	1	0	247	522	670	128	87	87	94	39	41	79	67	0	0.506	0.538	0.433	0.472	3.319	13.504	0.028	156	450	100	241	669	-0.982	81	160	234	435	46702	81494	0.132	10.974	0	0	0
2	22	7	"ychJ"	"STM1755"	10050	43790	110	285	522	679	130	65	65	120	926	771	12	6	0	634	997	1192	119	85	85	97	53	54	98	98	0	0.401	0.501	0.397	0.427	2.089	0.488	0.691	80	381	100	769	1369	-1.319	220	549	457	912	41726	79761	0.434	16.981	0	0	0
2	23	7	"ychP"	"STM1768"	10220	43800	120	306	376	299	79	65	65	69	26	37	98	94	0	1796	2075	1417	68	84	84	93	46	49	100	100	0	0.141	0.156	0.148	0.138	2.027	0.148	0.614	120	396	100	1953	2302	-2.829	241	1712	311	1991	45138	249009	11.808	43.087	0	0	0
2	24	7	"ychH"	"STM1782"	10400	43790	140	69	86	118	137	62	62	64	13	20	33	16	0	211	426	636	149	85	85	88	24	27	86	74	0	0.056	0.070	0.093	0.106	4.332	0.058	0.104	156	608	100	133	365	-4.170	7	126	24	341	13425	66494	1.692	14.083	0	0	0
2	1	8	""	"STM2314"	6310	44020	110	2374	2280	483	21	62	62	64	14	21	100	100	0	6251	6007	1045	17	87	87	97	46	47	100	100	0	0.375	0.375	0.377	0.370	1.189	0.373	0.953	80	506	100	8476	8138	-1.415	2312	6164	2218	5920	182396	480564	158.286	128.478	0	0	0
2	2	8	"nuoK"	"STM2319"	6480	44010	110	1173	1282	654	51	62	62	65	37	56	100	100	0	935	972	408	41	89	89	96	26	27	100	100	0	1.313	1.382	1.366	1.353	1.306	1.463	0.890	80	430	100	1957	2103	0.393	1111	846	1220	883	102528	77781	32.892	33.692	0	0	0
2	3	8	"yfbQ"	"STM2331"	6670	44010	120	1904	1625	835	51	62	62	63	13	20	99	98	0	4875	4022	2031	50	86	86	91	22	24	99	98	0	0.385	0.397	0.389	0.385	2.259	0.392	0.941	120	500	100	6631	5499	-1.378	1842	4789	1563	3936	194984	482631	120.154	178.682	0	0	0
2	4	8	"yfbU"	"STM2335"	6840	44000	110	830	1016	762	75	63	63	64	13	20	100	100	0	1429	1474	731	49	85	85	88	17	19	100	100	0	0.571	0.686	0.646	0.611	1.617	0.760	0.759	80	430	100	2111	2342	-0.809	767	1344	953	1389	81310	117907	73.231	81.529	0	0	0
2	5	8	""	"STM2341"	7030	44010	120	129	138	63	45	63	63	63	13	20	85	79	0	3692	4004	2714	67	88	88	90	18	20	97	97	0	0.018	0.019	0.017	0.019	2.826	0.018	0.756	120	459	100	3670	3991	-5.771	66	3604	75	3916	16524	480519	5.769	217.444	0	0	0
2	6	8	""	"STM2346"	7190	44010	110	1013	1317	1407	106	63	63	64	14	21	100	100	0	1517	1848	1629	88	87	87	90	17	18	100	100	0	0.664	0.712	0.609	0.632	1.617	0.770	0.817	80	424	100	2380	3015	-0.590	950	1430	1254	1761	105349	147859	89.500	103.412	0	0	0
2	7	8	""	"STM2530"	7390	44000	110	92	97	30	30	65	65	67	25	37	51	20	0	2099	2277	773	33	86	86	88	16	18	100	100	0	0.013	0.015	0.014	0.012	2.452	0.012	0.145	80	469	100	2040	2223	-6.220	27	2013	32	2191	7722	182139	1.200	136.813	0	0	0
2	8	8	"nifS"	"STM2543"	7550	44000	110	9050	8996	4209	46	65	65	67	14	20	100	100	0	3324	3603	1583	43	84	84	86	16	18	100	100	0	2.773	2.538	2.647	2.348	1.705	2.713	0.880	80	458	100	12225	12450	1.472	8985	3240	8931	3519	719642	288252	637.786	219.813	0	0	0
2	9	8	"glnB"	"STM2561"	7750	44000	110	492	601	526	87	63	63	65	14	21	100	98	0	1024	1229	973	79	82	82	84	16	19	100	100	0	0.455	0.469	0.469	0.446	1.828	0.456	0.710	80	481	100	1371	1685	-1.135	429	942	538	1147	48103	98346	38.286	71.563	0	0	0
2	10	8	""	"STM2566"	7930	43990	110	72	81	34	41	62	62	64	13	20	41	22	0	210	286	185	64	84	84	85	14	16	96	92	0	0.079	0.094	0.149	0.139	3.273	0.065	0.154	80	430	100	136	221	-3.655	10	126	19	202	6499	22854	1.308	14.357	0	0	0
2	11	8	"gogB"	"STM2584"	8110	43990	100	455	473	101	21	63	63	65	14	21	100	100	0	6235	6473	1467	22	85	85	87	14	16	100	100	0	0.064	0.064	0.065	0.064	1.248	0.061	0.898	80	404	100	6542	6798	-3.972	392	6150	410	6388	37831	517811	29.143	456.143	0	0	0
2	12	8	""	"STM2591"	8280	43990	100	168	176	61	34	64	64	66	14	21	98	97	0	4565	4556	1788	39	87	87	88	16	18	100	100	0	0.023	0.025	0.025	0.023	1.701	0.024	0.721	80	388	100	4582	4581	-5.428	104	4478	112	4469	14068	364487	7.857	279.250	0	0	0
2	13	8	"yraR"	"STM3268"	8470	43980	120	214	215	104	48	66	66	67	14	20	92	89	0	1983	1989	1136	57	89	89	91	17	18	100	100	0	0.078	0.078	0.073	0.076	2.038	0.071	0.711	120	476	100	2042	2049	-3.678	148	1894	149	1900	25825	238671	10.571	111.647	0	0	0
2	14	8	"yhbV"	"STM3275"	8640	43990	110	137	142	25	17	65	65	67	15	22	100	97	0	7977	7739	1342	17	90	90	94	26	27	100	100	0	0.009	0.010	0.010	0.010	1.419	0.009	0.744	80	422	100	7959	7726	-6.775	72	7887	77	7649	11348	619108	5.000	294.038	0	0	0
2	15	8	"deaD"	"STM3280"	8830	43990	120	7235	6470	2950	45	65	65	67	14	20	100	100	0	6658	5926	2519	42	91	91	94	26	27	98	98	0	1.092	1.098	1.089	1.061	2.053	1.116	0.947	120	483	100	13737	12240	0.127	7170	6567	6405	5835	776449	711169	457.357	224.308	0	0	0
2	16	8	"argG"	"STM3290"	9000	43980	110	565	553	119	21	69	69	73	21	28	100	100	0	4305	4217	695	16	99	99	105	28	26	100	100	0	0.118	0.118	0.118	0.115	1.231	0.116	0.906	80	396	100	4702	4602	-3.084	496	4206	484	4118	44226	337384	22.857	146.857	0	0	0
2	17	8	"ftsJ"	"STM3297"	9170	43980	110	2921	4616	4655	100	71	71	81	86	106	100	100	0	2765	3496	2484	71	101	101	108	31	28	100	100	0	1.070	1.339	1.218	1.209	1.533	1.693	0.710	80	412	100	5514	7940	0.097	2850	2664	4545	3395	369294	279707	52.733	109.290	0	0	0
2	18	8	"ispB"	"STM3305"	9340	43990	110	4498	4299	921	21	67	67	74	81	109	100	100	0	6804	6786	1063	15	96	96	108	57	52	100	100	0	0.661	0.633	0.634	0.620	1.228	0.641	0.950	80	459	100	11139	10922	-0.598	4431	6708	4232	6690	343916	542896	52.160	117.158	0	0	0
2	19	8	"ybgL"	"STM0714"	9530	43980	110	610	715	427	59	66	66	67	14	20	100	100	0	3584	3880	1714	44	91	91	94	20	21	100	100	0	0.156	0.171	0.155	0.163	1.460	0.161	0.725	80	435	100	4037	4438	-2.683	544	3493	649	3789	57168	310436	46.286	189.300	0	0	0
2	20	8	""	"STM0720"	9710	43980	120	79	85	28	32	67	67	69	16	23	41	17	0	4972	5122	2456	47	88	88	92	19	20	100	98	0	0.002	0.004	0.004	0.003	2.364	0.004	0.253	120	452	100	4896	5052	-8.669	12	4884	18	5034	10149	614666	1.000	264.737	0	0	0
2	21	8	""	"STM0726"	9890	43980	120	173	176	64	36	65	65	69	38	55	85	73	0	9933	9457	4450	47	87	87	90	24	26	100	99	0	0.011	0.012	0.012	0.013	2.089	0.012	0.820	120	455	100	9954	9481	-6.510	108	9846	111	9370	21138	1134870	2.816	390.292	0	0	0
2	22	8	"ybgT"	"STM0742"	10080	43990	110	138	196	205	104	65	65	67	24	35	77	65	0	171	257	263	102	85	85	91	37	40	73	57	0	0.849	0.762	1.000	0.763	2.727	0.742	0.670	80	450	100	159	303	-0.236	73	86	131	172	15685	20566	5.375	4.486	0	0	0
2	23	8	"tolB"	"STM0748"	10250	43980	120	14411	12694	5280	41	65	65	67	17	25	100	99	0	9521	8303	3189	38	83	83	86	19	22	99	99	0	1.520	1.536	1.540	1.408	2.342	1.579	0.938	120	433	100	23784	20849	0.604	14346	9438	12629	8220	1523307	996300	742.765	432.474	0	0	0
2	24	8	"pnuC"	"STM0757"	10420	43980	120	232	221	79	35	63	63	65	16	24	95	91	0	2699	2591	1252	48	86	86	88	24	27	99	99	0	0.065	0.063	0.061	0.064	1.997	0.057	0.809	120	538	100	2782	2663	-3.951	169	2613	158	2505	26479	310949	9.750	104.292	0	0	0
2	1	9	"dacC"	"STM0863"	6320	44190	100	1769	1762	567	32	61	61	66	47	71	100	100	0	7660	7406	1982	26	84	84	103	232	225	100	100	0	0.225	0.232	0.224	0.232	1.328	0.188	0.696	80	428	100	9284	9023	-2.149	1708	7576	1701	7322	140924	592519	36.085	31.478	0	0	0
2	2	9	"ybjM"	"STM0871"	6500	44170	110	291	291	90	30	62	62	66	44	66	98	92	0	2806	2797	715	25	86	86	105	218	207	100	100	0	0.084	0.084	0.082	0.079	1.566	0.078	0.711	80	486	100	2949	2940	-3.570	229	2720	229	2711	23252	223757	5.114	12.349	0	0	0
2	3	9	"potG"	"STM0878"	6700	44180	100	394	396	93	23	63	63	64	14	21	100	100	0	10868	10894	2002	18	86	86	88	17	19	100	100	0	0.031	0.031	0.030	0.030	1.280	0.030	0.914	80	412	100	11113	11141	-5.026	331	10782	333	10808	31663	871507	23.714	635.647	0	0	0
2	4	9	"artQ"	"STM0889"	6870	44170	100	2558	2399	734	30	64	64	64	13	20	100	100	0	7266	6742	1445	21	82	82	84	14	16	100	100	0	0.347	0.351	0.359	0.318	1.592	0.356	0.941	80	417	100	9678	8995	-1.526	2494	7184	2335	6660	191942	539321	179.615	475.571	0	0	0
2	5	9	""	"STM0894"	7050	44170	100	84	85	18	21	63	63	65	14	21	70	30	0	2564	2497	551	22	85	85	89	18	20	100	100	0	0.008	0.009	0.009	0.008	2.211	0.009	0.289	80	359	100	2500	2434	-6.883	21	2479	22	2412	6799	199775	1.429	133.778	0	0	0
2	6	9	""	"STM0898"	7210	44170	110	86	92	27	29	64	64	66	14	21	75	35	0	7379	6992	1587	22	89	89	95	30	31	100	100	0	0.003	0.004	0.004	0.004	2.087	0.004	0.349	80	427	100	7312	6931	-8.372	22	7290	28	6903	7387	559334	1.857	229.900	0	0	0
2	7	9	""	"STM1033"	7390	44180	100	133	148	52	35	63	63	66	26	39	96	68	0	1907	2122	1008	47	87	87	93	29	31	100	100	0	0.038	0.042	0.038	0.039	1.722	0.038	0.542	80	418	100	1890	2120	-4.700	70	1820	85	2035	11858	169749	3.154	69.966	0	0	0
2	8	9	""	"STM1037"	7580	44170	100	173	175	59	33	63	63	66	15	22	95	92	0	3881	3915	1302	33	85	85	88	18	20	100	100	0	0.029	0.029	0.028	0.028	1.626	0.027	0.686	80	432	100	3906	3942	-5.109	110	3796	112	3830	14007	313197	7.267	212.611	0	0	0
2	9	9	"yjaB"	"STM4181"	7760	44170	110	874	886	347	39	62	62	64	15	23	100	100	0	3442	3622	1785	49	83	83	87	19	21	100	100	0	0.242	0.233	0.250	0.235	1.340	0.211	0.817	80	479	100	4171	4363	-2.048	812	3359	824	3539	70889	289792	54.800	186.053	0	0	0
2	10	9	"yjbD"	"STM4194"	7950	44170	110	182	197	69	35	63	63	357	3562	997	0	0	0	890	920	382	41	87	87	185	1291	697	8	0	0	0.148	0.161	0.162	0.157	1.523	4.230	0.529	80	451	100	922	967	-2.754	119	803	134	833	15768	73599	-0.045	0.569	0	0	0
2	11	9	""	"STM4198"	8110	44170	110	150	155	34	21	64	64	350	3508	1002	0	0	0	3088	3169	870	27	89	89	184	1271	690	97	68	0	0.029	0.030	0.029	0.029	1.492	3.197	0.290	80	465	100	3085	3171	-5.124	86	2999	91	3080	12368	253482	-0.056	2.349	0	0	0
2	12	9	""	"STM4202"	8300	44160	100	93	98	25	25	64	64	66	14	21	82	51	0	2186	2329	1060	45	88	88	90	15	16	100	100	0	0.014	0.015	0.016	0.014	1.883	0.014	0.431	80	429	100	2127	2275	-6.177	29	2098	34	2241	7864	186358	2.286	149.267	0	0	0
2	13	9	"pduF"	"STM2037"	8470	44170	100	340	336	58	17	65	65	68	15	22	100	100	0	11282	10872	1455	13	91	91	94	18	19	100	100	0	0.025	0.025	0.024	0.025	1.310	0.024	0.896	80	404	100	11466	11052	-5.347	275	11191	271	10781	26889	869792	17.867	598.778	0	0	0
2	14	9	"pduQ"	"STM2052"	8640	44170	110	196	204	50	24	66	66	68	15	22	100	100	0	9869	9593	1248	13	92	92	96	46	47	100	100	0	0.013	0.015	0.014	0.014	1.366	0.014	0.796	80	454	100	9907	9639	-6.233	130	9777	138	9501	16359	767478	9.067	206.457	0	0	0
2	15	9	"sspH2"	"STM2241"	8820	44170	110	1559	1485	361	24	66	66	68	14	20	100	100	0	19407	19100	1865	9	93	93	100	47	47	100	100	0	0.077	0.075	0.079	0.069	1.594	0.076	0.931	80	449	100	20807	20426	-3.693	1493	19314	1419	19007	118814	1527970	101.214	404.255	0	0	0
2	16	9	"btuF"	"STM0206"	9000	44160	110	1193	1152	212	18	69	69	70	15	21	100	100	0	5907	5858	379	6	98	98	106	29	27	100	100	0	0.193	0.188	0.196	0.182	1.341	0.191	0.934	80	457	100	6933	6843	-2.370	1124	5809	1083	5760	92199	468600	72.133	198.345	0	0	0
2	17	9	"sitD"	"STM2864"	9190	44170	120	1539	1394	513	36	70	70	76	76	100	97	95	0	8723	7863	2771	35	101	101	107	29	27	99	98	0	0.170	0.171	0.177	0.176	2.118	0.167	0.922	120	533	100	10091	9086	-2.553	1469	8622	1324	7762	167244	943526	17.342	267.448	0	0	0
2	18	9	"yfjD"	"STM2679"	9370	44170	100	427	668	693	103	67	67	68	15	22	100	100	0	1509	2508	2451	97	95	95	108	61	56	100	100	0	0.255	0.249	0.213	0.229	2.042	0.212	0.576	80	392	100	1774	3014	-1.974	360	1414	601	2413	53428	200624	40.000	39.344	0	0	0
2	19	9	"psiB"	"PSLT069"	9540	44160	110	218	212	49	23	65	65	67	14	20	100	98	0	9035	8469	2184	25	90	90	94	20	21	100	100	0	0.017	0.018	0.017	0.017	1.374	0.017	0.882	80	479	100	9098	8526	-5.869	153	8945	147	8379	16964	677533	10.357	418.750	0	0	0
2	20	9	"traV"	"PSLT084"	9720	44170	110	94	103	39	37	66	66	68	16	23	66	41	0	1884	2669	2261	84	90	90	92	17	18	100	100	0	0.016	0.014	0.015	0.012	2.619	0.012	0.469	80	427	100	1822	2616	-6.002	28	1794	37	2579	8212	213510	2.188	151.588	0	0	0
2	21	9	"himD"	"STM0982"	9890	44160	120	973	1078	1144	106	65	65	67	16	23	100	99	0	622	646	559	86	88	88	89	16	17	97	96	0	1.700	1.815	1.662	1.764	2.042	2.144	0.736	120	487	100	1442	1571	0.766	908	534	1013	558	129303	77481	63.188	34.813	0	0	0
2	22	9	"dcuR"	"STM4303"	10070	44160	110	260	262	79	30	64	64	64	13	20	100	100	0	4409	4080	1174	28	87	87	88	17	19	100	100	0	0.045	0.050	0.048	0.047	1.404	0.048	0.840	80	459	100	4518	4191	-4.463	196	4322	198	3993	20941	326393	15.231	234.824	0	0	0
2	23	9	"phnA"	"STM4289"	10250	44160	110	357	347	111	31	64	64	64	13	20	100	100	0	1102	1110	357	32	84	84	85	15	17	100	100	0	0.288	0.276	0.278	0.267	1.422	0.269	0.849	80	460	100	1311	1309	-1.797	293	1018	283	1026	27768	88815	21.769	68.333	0	0	0
2	24	9	"melA"	"STM4298"	10430	44160	100	178	173	41	23	63	63	64	12	18	98	93	0	10670	10491	1972	18	84	84	85	14	16	100	100	0	0.011	0.011	0.010	0.010	1.433	0.011	0.840	80	447	100	10701	10517	-6.524	115	10586	110	10407	13812	839242	9.083	743.286	0	0	0
2	1	10	"lasT"	"STM4600"	6340	44350	100	346	326	109	33	62	62	64	30	46	93	92	0	2923	2758	904	32	84	84	86	41	47	100	100	0	0.100	0.099	0.099	0.090	1.512	0.100	0.943	80	440	100	3123	2938	-3.321	284	2839	264	2674	26117	220613	8.733	65.171	0	0	0
2	2	10	"dniR"	"STM0260"	6520	44360	100	14728	13321	4041	30	64	64	66	16	24	100	100	0	7852	7372	1942	26	85	85	88	19	21	100	100	0	1.888	1.819	1.871	1.766	1.543	1.870	0.948	80	441	100	22431	20544	0.917	14664	7767	13257	7287	1065694	589782	828.438	383.368	0	0	0
2	3	10	""	"STM0277"	6710	44360	100	80	87	26	29	65	65	66	16	24	47	25	0	1016	950	330	34	85	85	86	15	17	100	100	0	0.016	0.025	0.024	0.025	2.988	0.022	0.192	80	404	100	946	887	-5.956	15	931	22	865	6958	76014	1.313	57.600	0	0	0
2	4	10	""	"STM0286"	6870	44360	100	177	178	46	25	63	63	64	14	21	100	96	0	4039	3809	1039	27	83	83	85	15	17	100	100	0	0.029	0.031	0.029	0.030	1.726	0.029	0.779	80	426	100	4070	3841	-5.117	114	3956	115	3726	14224	304754	8.143	248.267	0	0	0
2	5	10	""	"STM0294"	7060	44350	100	85	94	36	38	64	64	65	15	23	63	31	0	1709	2187	1704	77	86	86	89	20	22	100	100	0	0.013	0.014	0.013	0.012	2.545	0.013	0.405	80	430	100	1644	2131	-6.272	21	1623	30	2101	7550	174958	1.933	104.900	0	0	0
2	6	10	"yafH"	"STM0309"	7230	44350	100	168	174	48	27	65	65	67	15	22	98	96	0	3943	3853	712	18	89	89	95	32	33	100	100	0	0.027	0.029	0.028	0.026	1.551	0.029	0.797	80	420	100	3957	3873	-5.226	103	3854	109	3764	13914	308272	7.133	117.438	0	0	0
2	7	10	"nagZ"	"STM1209"	7410	44340	110	2107	2302	1125	48	64	64	66	15	22	100	98	0	6757	7215	2935	40	86	86	91	29	31	100	100	0	0.306	0.314	0.319	0.272	1.909	0.315	0.905	80	466	100	8714	9367	-1.707	2043	6671	2238	7129	184191	577183	149.067	245.655	0	0	0
2	8	10	"ycfU"	"STM1217"	7590	44350	110	953	985	224	22	64	64	66	16	24	100	100	0	2863	2817	461	16	86	86	89	20	22	100	100	0	0.320	0.337	0.322	0.333	1.222	0.331	0.910	80	466	100	3666	3652	-1.643	889	2777	921	2731	78817	225370	57.438	136.400	0	0	0
2	9	10	"ycfC"	"STM1233"	7770	44350	100	145	157	66	42	62	62	65	18	27	95	88	0	320	363	216	59	86	86	88	21	23	100	98	0	0.355	0.343	0.357	0.354	1.735	0.259	0.581	80	432	100	317	372	-1.495	83	234	95	277	12532	29026	5.111	13.095	0	0	0
2	10	10	""	"STM1251"	7950	44340	110	696	672	161	23	63	63	66	17	25	100	100	0	4080	3943	747	18	87	87	89	17	19	100	100	0	0.159	0.158	0.158	0.155	1.266	0.157	0.926	80	460	100	4626	4465	-2.657	633	3993	609	3856	53734	315477	35.647	226.706	0	0	0
2	11	10	"aadA"	"STM1264"	8130	44350	100	235	230	44	19	64	64	66	15	22	100	100	0	5706	5527	1224	22	90	90	93	20	21	100	100	0	0.030	0.031	0.029	0.030	1.383	0.029	0.856	80	432	100	5787	5603	-5.037	171	5616	166	5437	18391	442153	10.933	271.700	0	0	0
2	12	10	"yeaQ"	"STM1274"	8310	44350	100	229	229	67	29	66	66	68	15	22	100	100	0	1326	1254	329	26	89	89	93	19	20	100	100	0	0.132	0.140	0.135	0.135	1.506	0.136	0.778	80	399	100	1400	1328	-2.924	163	1237	163	1165	18337	100326	10.733	61.105	0	0	0
2	13	10	"fumA"	"STM1468"	8480	44350	110	1962	1958	366	18	67	67	69	15	21	100	100	0	6534	6521	1487	22	91	91	93	19	20	100	100	0	0.294	0.294	0.294	0.297	1.200	0.281	0.950	80	466	100	8338	8321	-1.766	1895	6443	1891	6430	156673	521641	125.933	338.316	0	0	0
2	14	10	"ompN"	"STM1473"	8660	44340	100	1553	1460	358	24	68	68	70	18	25	100	100	0	10867	10750	1313	12	91	91	98	62	63	100	100	0	0.138	0.131	0.137	0.125	1.327	0.131	0.934	80	431	100	12261	12051	-2.859	1485	10776	1392	10659	116823	859994	77.222	171.806	0	0	0
2	15	10	"ydgF"	"STM1482"	8840	44340	100	258	275	127	46	68	68	70	18	25	100	98	0	2221	2372	1060	44	94	94	101	63	62	100	100	0	0.089	0.091	0.086	0.084	1.540	0.088	0.783	80	413	100	2317	2485	-3.485	190	2127	207	2278	22014	189789	11.389	36.048	0	0	0
2	16	10	"ynfK"	"STM1489"	9020	44340	120	381	339	139	41	67	67	75	108	144	79	71	0	9609	7844	3728	47	93	93	121	420	347	96	92	0	0.033	0.035	0.035	0.036	1.902	0.036	0.642	120	513	100	9830	8023	-4.922	314	9516	272	7751	40702	941286	2.444	18.388	0	0	0
2	17	10	""	"STM1498"	9200	44350	100	130	141	45	31	67	67	77	127	164	10	1	0	6357	6142	1131	18	92	92	128	492	384	100	100	0	0.010	0.012	0.011	0.011	1.586	0.020	0.141	80	374	100	6328	6124	-6.636	63	6265	74	6050	11316	491393	0.504	12.224	0	0	0
2	18	10	"ynfB"	"STM1503"	9370	44340	100	1637	1606	593	36	67	67	68	14	20	100	100	0	3076	3189	1051	32	88	88	91	18	19	100	100	0	0.525	0.496	0.496	0.491	1.242	0.497	0.945	80	408	100	4558	4640	-0.928	1570	2988	1539	3101	128510	255154	109.857	172.111	0	0	0
2	19	10	"virK"	"STM2781"	9550	44350	110	7685	7774	1723	22	65	65	66	13	19	100	100	0	4842	4729	1114	23	85	85	87	16	18	100	100	0	1.602	1.660	1.667	1.677	1.171	1.656	0.958	80	465	100	12377	12353	0.680	7620	4757	7709	4644	621955	378354	592.923	290.125	0	0	0
2	20	10	""	"STM2789"	9720	44340	110	177	178	50	28	63	63	64	14	21	95	93	0	9776	9432	1508	15	85	85	86	20	23	100	100	0	0.012	0.012	0.012	0.011	1.698	0.012	0.804	80	454	100	9805	9462	-6.410	114	9691	115	9347	14266	754531	8.143	467.300	0	0	0
2	21	10	"yqaE"	"STM2796"	9900	44340	110	78	78	20	25	62	62	64	14	21	53	21	0	288	376	311	82	85	85	87	17	19	100	100	0	0.079	0.055	0.088	0.063	3.103	0.023	0.063	80	461	100	219	307	-3.665	16	203	16	291	6237	30117	1.000	17.000	0	0	0
2	22	10	""	"STM4008"	10080	44350	110	2431	2332	526	22	64	64	65	14	21	100	100	0	3035	2885	856	29	85	85	87	16	18	100	100	0	0.802	0.810	0.789	0.856	1.426	0.775	0.939	80	479	100	5317	5068	-0.318	2367	2950	2268	2800	186584	230831	161.929	174.875	0	0	0
2	23	10	""	"STM4030"	10260	44340	110	167	283	362	127	64	64	65	13	20	100	100	0	867	1418	1938	136	82	82	84	15	17	100	100	0	0.131	0.164	0.138	0.144	1.710	0.169	0.812	80	480	100	888	1555	-2.930	103	785	219	1336	22609	113417	16.769	88.933	0	0	0
2	24	10	""	"STM4044"	10440	44340	110	240	242	49	20	63	63	64	12	18	100	100	0	8780	8696	1203	13	81	81	82	13	15	100	100	0	0.020	0.021	0.020	0.020	1.275	0.020	0.880	80	524	100	8876	8794	-5.619	177	8699	179	8615	19331	695645	14.833	662.615	0	0	0
2	1	11	"yghJ"	"STM2941"	6350	44530	100	404	390	89	22	66	66	69	20	28	100	100	0	9139	9010	1221	13	86	86	90	19	21	100	100	0	0.037	0.036	0.037	0.035	1.345	0.036	0.913	80	474	100	9391	9248	-4.743	338	9053	324	8924	31217	720822	16.050	469.474	0	0	0
2	2	11	""	"STM2950"	6530	44530	110	518	486	133	27	66	66	69	19	27	97	97	0	10656	10524	1752	16	87	87	91	24	26	100	100	0	0.043	0.040	0.041	0.037	1.509	0.041	0.904	80	465	100	11021	10857	-4.547	452	10569	420	10437	38864	841923	21.947	434.708	0	0	0
2	3	11	"ygcA"	"STM2957"	6700	44530	100	2024	2171	855	39	66	66	73	68	93	100	100	0	6389	6582	1658	25	85	85	89	22	24	100	100	0	0.311	0.324	0.318	0.305	1.414	0.329	0.880	80	418	100	8262	8602	-1.687	1958	6304	2105	6497	173714	526580	30.853	295.136	0	0	0
2	4	11	"sdaB"	"STM2971"	6890	44540	100	635	644	169	26	63	63	66	16	24	100	100	0	4422	4431	833	18	84	84	86	16	18	100	100	0	0.132	0.134	0.132	0.130	1.331	0.128	0.849	80	430	100	4910	4928	-2.923	572	4338	581	4347	51505	354466	36.125	271.563	0	0	0
2	5	11	"fucP"	"STM2975"	7060	44530	100	87	91	23	25	65	65	66	16	24	70	28	0	3472	3408	849	24	85	85	88	19	21	100	100	0	0.006	0.008	0.007	0.006	2.326	0.008	0.363	80	420	100	3409	3349	-7.266	22	3387	26	3323	7273	272676	1.563	174.737	0	0	0
2	6	11	"fucR"	"STM2979"	7240	44530	110	553	547	124	22	65	65	67	15	22	100	98	0	8222	8120	932	11	86	86	89	20	22	100	100	0	0.060	0.060	0.061	0.056	1.462	0.061	0.940	80	466	100	8624	8516	-4.059	488	8136	482	8034	43732	649612	32.000	401.550	0	0	0
2	7	11	""	"STM3160"	7410	44530	110	123	140	79	56	65	65	67	15	22	90	78	0	579	670	614	91	84	84	86	17	19	100	100	0	0.117	0.128	0.127	0.118	2.004	0.090	0.397	80	479	100	553	661	-3.093	58	495	75	586	11172	53623	4.867	34.353	0	0	0
2	8	11	""	"STM3169"	7590	44520	110	84	85	23	27	64	64	69	28	40	30	7	0	4197	4060	1109	27	84	84	88	24	27	100	100	0	0.005	0.005	0.006	0.005	2.433	0.005	0.249	80	500	100	4133	3997	-7.684	20	4113	21	3976	6819	324814	0.571	165.500	0	0	0
2	9	11	"ygiX"	"STM3177"	7790	44530	110	268	327	223	68	64	64	67	17	25	100	100	0	2722	3047	1751	57	85	85	87	23	26	100	100	0	0.077	0.089	0.079	0.083	1.414	0.087	0.773	80	434	100	2841	3225	-3.692	204	2637	263	2962	26190	243743	15.294	128.696	0	0	0
2	10	11	"clpB"	"STM2660"	7950	44530	120	15245	12407	6112	49	66	66	70	29	41	98	97	0	13068	10766	5070	47	87	87	89	17	19	98	96	0	1.169	1.156	1.146	1.094	3.145	1.172	0.951	120	508	100	28160	23020	0.226	15179	12981	12341	10679	1488870	1291894	425.414	628.059	0	0	0
2	11	11	"yfiN"	"STM2672"	8140	44530	100	1343	1301	251	19	66	66	69	17	24	100	100	0	11063	11057	1006	9	88	88	91	18	19	100	100	0	0.116	0.113	0.117	0.109	1.358	0.111	0.899	80	370	100	12252	12204	-3.103	1277	10975	1235	10969	104071	884546	72.471	609.222	0	0	0
2	12	11	"recN"	"STM2684"	8300	44520	120	1932	1718	861	50	66	66	67	15	22	98	98	0	8218	7349	3534	48	89	89	92	22	23	100	99	0	0.230	0.228	0.215	0.214	2.411	0.224	0.926	120	491	100	9995	8912	-2.123	1866	8129	1652	7260	206126	881830	110.067	329.864	0	0	0
2	13	11	"cueR"	"STM0499"	8490	44530	100	607	698	395	56	67	67	68	16	23	100	100	0	2745	2832	1393	49	89	89	93	27	29	100	100	0	0.203	0.230	0.223	0.224	1.453	0.228	0.858	80	428	100	3196	3374	-2.298	540	2656	631	2743	55859	226591	39.375	101.444	0	0	0
2	14	11	""	"STM0509"	8670	44530	110	761	788	124	15	71	71	76	30	39	100	100	0	12208	12164	1606	13	91	91	102	60	58	100	100	0	0.057	0.059	0.059	0.059	1.162	0.056	0.906	80	492	100	12807	12790	-4.134	690	12117	717	12073	63065	973082	23.733	201.033	0	0	0
2	15	11	"gcl"	"STM0517"	8850	44530	100	227	241	147	60	68	68	71	20	28	100	98	0	8977	8495	2531	29	92	92	102	62	60	100	100	0	0.018	0.021	0.018	0.020	1.486	0.020	0.522	80	398	100	9044	8576	-5.804	159	8885	173	8403	19304	679586	8.500	135.371	0	0	0
2	16	11	"ybbV"	"STM0521"	9020	44520	100	69	72	20	27	67	67	68	14	20	27	8	0	1757	2043	1157	56	88	88	92	19	20	100	100	0	0.001	0.003	0.008	0.006	2.877	0.003	0.044	80	402	100	1671	1960	-9.705	2	1669	5	1955	5773	163403	0.286	102.684	0	0	0
2	17	11	"ylbA"	"STM0526"	9200	44520	110	1060	1071	288	26	64	64	66	14	21	100	100	0	8430	8442	2076	24	86	86	88	16	18	100	100	0	0.119	0.121	0.120	0.120	1.216	0.117	0.927	80	466	100	9340	9363	-3.067	996	8344	1007	8356	85672	675322	71.786	522.125	0	0	0
2	18	11	"purE"	"STM0534"	9380	44520	110	926	910	365	40	64	64	65	14	21	100	96	0	4017	3890	1146	29	84	84	86	15	17	100	100	0	0.219	0.222	0.222	0.193	1.763	0.229	0.936	80	466	100	4795	4652	-2.190	862	3933	846	3806	72819	311171	60.357	253.600	0	0	0
2	19	11	"ygaM"	"STM2802"	9550	44520	100	274	297	142	47	65	65	67	14	20	98	98	0	2226	2328	1223	52	86	86	88	18	20	100	100	0	0.098	0.103	0.100	0.096	1.555	0.100	0.858	80	418	100	2349	2474	-3.356	209	2140	232	2242	23764	186235	16.429	124.444	0	0	0
2	20	11	"yeiA"	"STM2187"	9740	44520	110	235	233	62	26	63	63	64	14	21	93	93	0	11393	11292	1755	15	86	86	90	22	24	100	100	0	0.015	0.015	0.016	0.015	1.530	0.015	0.861	80	466	100	11479	11376	-6.039	172	11307	170	11206	18641	903331	12.071	509.182	0	0	0
2	21	11	""	"STM2196"	9910	44520	100	478	471	165	35	63	63	73	123	168	90	86	0	11433	10559	3729	35	85	85	92	61	66	100	100	0	0.037	0.039	0.037	0.035	1.552	0.038	0.609	80	420	100	11763	10882	-4.773	415	11348	408	10474	37679	844741	3.236	171.590	0	0	0
2	22	11	"bcr"	"STM2221"	10090	44520	100	1812	1811	401	22	64	64	76	126	165	100	98	0	12551	12819	2327	18	86	86	91	61	67	100	100	0	0.140	0.137	0.139	0.134	1.236	0.135	0.946	80	420	100	14213	14480	-2.834	1748	12465	1747	12733	144863	1025544	13.770	208.656	0	0	0
2	23	11	"yejK"	"STM2226"	10270	44520	110	3398	3392	792	23	64	64	67	28	41	100	100	0	5096	4995	1345	26	82	82	84	16	19	100	100	0	0.665	0.677	0.660	0.695	1.295	0.659	0.950	80	467	100	8348	8241	-0.589	3334	5014	3328	4913	271350	399620	118.750	306.938	0	0	0
2	24	11	""	"STM2236"	10450	44520	100	185	195	61	31	63	63	65	15	23	100	95	0	5219	5169	1632	31	81	81	82	13	15	100	100	0	0.024	0.026	0.025	0.024	1.413	0.026	0.860	80	452	100	5260	5220	-5.396	122	5138	132	5088	15596	413541	8.667	391.308	0	0	0
2	1	12	"phoP"	"STM1231"	6350	44720	100	4394	4327	784	18	68	68	71	20	28	100	100	0	2258	2223	306	13	84	84	86	17	19	100	100	0	1.990	1.991	2.012	1.976	1.158	2.056	0.946	80	478	100	6500	6398	0.993	4326	2174	4259	2139	346191	177820	212.800	125.706	0	0	0
2	2	12	"phoP"	"STM1231"	6540	44720	100	7262	6814	2105	30	67	67	70	20	28	100	100	0	3639	3432	809	23	81	81	83	16	19	100	100	0	2.022	2.013	2.104	1.948	1.342	2.090	0.955	80	429	100	10753	10098	1.016	7195	3558	6747	3351	545096	274569	337.200	209.313	0	0	0
2	3	12	"phoP"	"STM1231"	6710	44710	110	5233	4866	1389	28	67	67	74	65	87	100	100	0	2651	2548	478	18	81	81	83	15	18	100	100	0	2.010	1.945	1.986	1.854	1.321	2.064	0.950	80	467	100	7736	7266	1.007	5166	2570	4799	2467	389242	203838	73.723	164.333	0	0	0
2	4	12	"phoQ"	"STM1230"	6890	44720	100	2583	2573	834	32	66	66	67	17	25	100	100	0	4064	3747	1221	32	82	82	83	13	15	100	100	0	0.632	0.684	0.685	0.698	1.294	0.678	0.964	80	420	100	6499	6172	-0.662	2517	3982	2507	3665	205818	299747	147.412	281.846	0	0	0
2	5	12	"phoQ"	"STM1230"	7070	44710	110	4657	4506	1048	23	66	66	67	15	22	100	100	0	6687	6612	890	13	84	84	84	15	17	100	100	0	0.695	0.680	0.692	0.662	1.228	0.698	0.943	80	467	100	11194	10968	-0.524	4591	6603	4440	6528	360469	528923	295.933	435.200	0	0	0
2	6	12	"hupA"	"STM4170"	7250	44710	110	4325	4739	1862	39	66	66	68	16	23	100	100	0	712	779	220	28	84	84	85	16	18	100	100	0	6.782	6.724	6.624	6.590	1.278	7.288	0.902	80	468	100	4887	5368	2.762	4259	628	4673	695	379135	62347	291.938	43.375	0	0	0
2	7	12	"sopB"	"STM1091"	7430	44710	110	31455	29667	7730	26	68	68	70	16	22	100	100	0	8275	8060	1293	16	82	82	83	14	16	100	100	0	3.831	3.710	3.881	3.528	1.348	3.905	0.955	80	455	100	39580	37577	1.938	31387	8193	29599	7978	2373387	644786	1849.813	569.786	0	0	0
2	8	12	"pipC"	"STM0375"	7600	44710	100	2191	2190	768	35	68	68	73	33	45	100	100	0	879	850	285	33	83	83	85	19	22	100	100	0	2.667	2.767	2.633	2.799	1.341	2.864	0.877	80	371	100	2919	2889	1.415	2123	796	2122	767	175188	68006	64.152	40.263	0	0	0
2	9	12	"pipC"	"STM0375"	7770	44720	140	2771	2602	998	38	67	67	76	48	63	99	98	0	1105	1040	361	34	83	83	88	28	31	98	98	0	2.646	2.649	2.700	2.598	1.391	2.702	0.958	156	586	100	3726	3492	1.404	2704	1022	2535	957	405859	162299	52.625	34.000	0	0	0
2	10	12	"pipC"	"STM0375"	7970	44700	110	2994	2897	892	30	67	67	77	55	71	100	100	0	1209	1166	269	23	87	87	91	26	28	100	100	0	2.609	2.623	2.670	2.565	1.239	2.750	0.952	80	430	100	4049	3909	1.383	2927	1122	2830	1079	231730	93268	51.273	41.346	0	0	0
2	11	12	"ssrB"	"STM1391"	8140	44700	100	386	371	110	29	64	64	67	29	43	98	92	0	3667	3663	877	23	88	88	90	19	21	100	100	0	0.090	0.086	0.089	0.079	1.564	0.085	0.897	80	428	100	3901	3882	-3.474	322	3579	307	3575	29719	293034	10.483	188.053	0	0	0
2	12	12	"ssrB"	"STM1391"	8310	44700	110	426	409	113	27	63	63	64	14	21	98	98	0	4124	3966	839	21	85	85	88	22	25	100	100	0	0.090	0.089	0.090	0.083	1.564	0.088	0.934	80	447	100	4402	4227	-3.476	363	4039	346	3881	32722	317273	24.643	176.273	0	0	0
2	13	12	"lrp"	"STM0959"	8490	44710	110	2587	2522	688	27	64	64	67	19	28	100	100	0	2018	1905	587	30	83	83	87	22	25	100	100	0	1.304	1.349	1.361	1.401	1.347	1.329	0.953	80	467	100	4458	4280	0.383	2523	1935	2458	1822	201791	152367	129.211	82.636	0	0	0
2	14	12	"lrp"	"STM0959"	8670	44710	110	7318	6848	1303	19	68	68	74	28	37	100	100	0	4687	4448	1004	22	91	91	97	32	32	100	100	0	1.577	1.556	1.545	1.577	1.163	1.538	0.956	80	501	100	11846	11137	0.658	7250	4596	6780	4357	547878	355876	241.929	135.969	0	0	0
2	15	12	"gyrA"	"STM2272"	8850	44700	120	20884	18395	5787	31	68	68	70	16	22	100	100	0	13145	11645	3585	30	87	87	93	29	31	99	99	0	1.594	1.586	1.596	1.663	2.029	1.609	0.946	120	498	100	33874	29885	0.673	20816	13058	18327	11558	2207393	1397432	1145.313	398.345	0	0	0
2	16	12	"gyrA"	"STM2272"	9020	44700	100	6061	5836	1806	30	66	66	68	15	22	100	100	0	4698	4480	1243	27	84	84	85	15	17	100	100	0	1.299	1.313	1.341	1.296	1.243	1.327	0.970	80	400	100	10609	10166	0.378	5995	4614	5770	4396	466863	358438	384.533	293.000	0	0	0
2	17	12	"gyrA"	"STM2272"	9200	44700	100	2575	2443	484	19	64	64	66	14	21	100	100	0	1958	1944	410	21	83	83	84	15	17	100	100	0	1.339	1.278	1.274	1.292	1.273	1.279	0.940	80	396	100	4386	4240	0.421	2511	1875	2379	1861	195456	155500	169.786	124.000	0	0	0
2	18	12	"csrA"	"STM2826"	9380	44700	100	1218	1184	290	24	62	62	64	14	21	100	100	0	630	626	97	15	81	81	83	14	16	100	100	0	2.106	2.059	2.114	2.009	1.280	2.165	0.926	80	419	100	1705	1667	1.074	1156	549	1122	545	94708	50061	80.000	38.786	0	0	0
2	19	12	"crp"	"STM3466"	9550	44700	100	2201	2093	493	23	62	62	64	13	20	100	100	0	2932	2788	624	22	85	85	86	18	20	100	100	0	0.751	0.751	0.749	0.749	1.188	0.751	0.968	80	408	100	4986	4734	-0.413	2139	2847	2031	2703	167453	223070	156.077	150.111	0	0	0
2	20	12	"yhhP"	"STM3578"	9730	44690	100	209	227	135	59	62	62	63	15	23	97	95	0	1028	1091	727	66	86	86	90	24	26	100	100	0	0.156	0.164	0.156	0.156	1.543	0.163	0.852	80	420	100	1089	1170	-2.680	147	942	165	1005	18133	87263	10.933	41.708	0	0	0
2	21	12	"yhhP"	"STM3578"	9910	44700	110	333	344	146	42	62	62	73	120	164	92	62	0	1617	1581	463	29	82	82	91	60	65	100	100	0	0.177	0.188	0.176	0.175	1.445	0.191	0.844	80	452	100	1806	1781	-2.502	271	1535	282	1499	27506	126444	2.258	24.833	0	0	0
2	22	12	"topA"	"STM1714"	10080	44700	110	3701	3612	766	21	64	64	73	112	153	100	100	0	5531	5324	1476	27	81	81	86	56	65	100	100	0	0.667	0.677	0.667	0.704	1.333	0.657	0.958	80	510	100	9087	8791	-0.584	3637	5450	3548	5243	288975	425907	31.598	93.536	0	0	0
2	23	12	"topA"	"STM1714"	10260	44690	110	845	886	336	37	63	63	65	15	23	100	100	0	1422	1516	563	37	79	79	80	14	17	100	100	0	0.582	0.573	0.590	0.534	1.765	0.546	0.844	80	500	100	2125	2260	-0.780	782	1343	823	1437	70890	121270	54.733	102.571	0	0	0
2	24	12	"topA"	"STM1714"	10440	44690	110	597	680	352	51	61	61	63	16	25	100	100	0	999	1052	467	44	77	77	78	13	16	100	100	0	0.581	0.635	0.620	0.599	1.550	0.622	0.816	80	511	100	1458	1594	-0.783	536	922	619	975	54407	84169	38.563	74.923	0	0	0
2	1	13	"ctrl-buffer"	"ctrl-buffer"	6360	44870	70	83	122	99	81	63	63	69	27	39	43	31	0	118	170	116	68	85	85	94	42	44	43	25	0	0.606	0.694	1.314	0.808	5.203	0.550	0.259	32	220	100	53	144	-0.722	20	33	59	85	3906	5430	1.963	1.810	0	0	0
2	2	13	"ctrl-buffer"	"ctrl-buffer"	6520	44890	100	63	70	29	41	62	62	64	17	26	21	10	0	88	112	90	80	80	80	83	26	31	25	12	0	0.125	0.250	1.222	0.905	5.199	0.184	0.137	80	426	100	9	40	-3.000	1	8	8	32	5630	8961	0.353	1.115	-50	0	0
2	3	13	"ctrl-buffer"	"ctrl-buffer"	6700	44890	100	67	70	21	30	62	62	63	15	23	17	7	0	87	94	38	40	79	79	80	14	17	36	15	0	0.625	0.533	0.664	0.781	3.891	0.390	0.194	80	420	100	13	23	-0.678	5	8	8	15	5616	7543	0.467	1.000	-50	0	0
2	4	13	"ctrl-buffer"	"ctrl-buffer"	6880	44890	100	68	69	20	28	61	61	64	20	31	20	7	0	106	124	81	65	81	81	83	15	18	67	37	0	0.280	0.186	0.556	0.567	4.248	0.127	0.109	80	420	100	32	51	-1.837	7	25	8	43	5546	9904	0.250	2.733	-50	0	0
2	5	13	"ctrl-buffer"	"ctrl-buffer"	7060	44880	100	60	64	17	26	62	62	63	19	30	11	2	0	87	92	32	34	81	81	82	14	17	25	11	0	-0.333	0.182	0.833	0.744	3.261	0.304	0.064	80	418	100	4	13	Error	-2	6	2	11	5111	7326	0.053	0.714	-50	0	0
2	6	13	"ctrl-buffer"	"ctrl-buffer"	7230	44880	100	64	72	52	72	62	62	63	13	20	21	10	0	92	107	63	58	82	82	83	14	16	40	23	0	0.200	0.400	0.667	0.751	4.200	0.726	0.475	80	420	100	12	35	-2.322	2	10	10	25	5790	8567	0.692	1.714	-50	0	0
2	7	13	"ctrl-buffer"	"ctrl-buffer"	7410	44880	100	64	71	28	39	64	64	64	14	21	22	12	0	89	107	73	68	82	82	82	15	18	35	12	0	0.000	0.280	0.640	0.621	4.950	0.260	0.179	80	421	100	7	32	Error	0	7	7	25	5668	8576	0.500	1.667	-50	0	0
2	8	13	"ctrl-buffer"	"ctrl-buffer"	7590	44880	100	62	67	23	34	63	63	63	15	23	15	11	0	89	101	47	46	82	82	83	16	19	26	16	0	-0.143	0.211	0.935	0.771	3.742	0.235	0.063	80	430	100	6	23	Error	-1	7	4	19	5339	8056	0.267	1.125	-50	0	0
2	9	13	"ctrl-buffer"	"ctrl-buffer"	7770	44880	100	69	78	35	44	63	63	64	14	21	36	20	0	99	118	70	59	80	80	82	17	20	53	27	0	0.316	0.395	0.537	0.551	3.948	0.298	0.184	80	368	100	25	53	-1.663	6	19	15	38	6245	9466	1.000	2.118	-50	0	0
2	10	13	"ctrl-buffer"	"ctrl-buffer"	7950	44880	100	66	76	50	65	63	63	66	38	57	7	3	0	92	108	79	73	85	85	88	24	27	16	7	0	0.429	0.565	0.895	1.047	3.677	0.599	0.664	80	462	100	10	36	-1.222	3	7	13	23	6079	8649	0.263	0.833	-50	0	0
2	11	13	"ctrl-buffer"	"ctrl-buffer"	8130	44920	50	177	764	1742	228	62	62	65	16	24	100	91	0	150	510	1161	227	92	92	93	20	21	91	75	0	1.983	1.679	1.734	1.710	2.925	1.524	0.943	12	104	100	173	1120	0.988	115	58	702	418	9169	6118	43.688	20.850	0	0	0
2	12	13	"ctrl-buffer"	"ctrl-buffer"	8300	44880	100	67	70	20	28	61	61	62	13	20	26	10	0	99	107	42	39	83	83	88	23	26	31	10	0	0.375	0.375	0.575	0.533	3.607	0.150	0.036	80	457	100	22	33	-1.415	6	16	9	24	5579	8540	0.615	0.826	-50	0	0
2	13	13	"ctrl-buffer"	"ctrl-buffer"	8480	44880	100	63	72	32	44	63	63	64	14	21	20	11	0	92	116	83	71	81	81	84	17	20	35	17	0	0.000	0.257	0.442	0.604	4.563	0.281	0.309	80	436	100	11	44	Error	0	11	9	35	5746	9243	0.571	1.882	-50	0	0
2	14	13	"ctrl-buffer"	"ctrl-buffer"	8670	44900	40	91	99	45	45	63	63	68	30	44	41	16	0	104	166	96	57	90	90	93	24	25	41	41	0	2.000	0.474	0.778	1.137	5.079	0.248	0.176	12	68	100	42	112	1.000	28	14	36	76	1190	1987	1.033	3.042	0	0	0
2	15	13	"ctrl-buffer"	"ctrl-buffer"	8840	44880	100	64	66	16	24	65	65	66	18	27	13	1	0	94	101	35	34	85	85	94	35	37	17	3	0	-0.111	0.063	0.538	0.635	3.574	0.090	0.043	80	438	100	8	17	Error	-1	9	1	16	5274	8119	0.000	0.200	-50	0	0
2	16	13	"ctrl-buffer"	"ctrl-buffer"	9020	44880	100	62	65	16	24	63	63	65	16	24	20	7	0	95	102	32	31	83	83	95	48	50	12	5	0	-0.083	0.105	1.000	0.828	4.065	0.100	0.057	80	434	100	11	21	Error	-1	12	2	19	5194	8177	0.000	0.146	-50	0	0
2	17	13	"ctrl-buffer"	"ctrl-buffer"	9200	44840	80	72	70	15	21	62	62	64	15	23	25	11	0	105	123	58	47	81	81	90	50	55	25	11	0	0.417	0.190	0.360	0.429	2.900	0.171	0.130	52	293	100	34	50	-1.263	10	24	8	42	3643	6375	0.400	0.660	0	0	0
2	18	13	"ctrl-buffer"	"ctrl-buffer"	9370	44840	50	57	75	54	72	61	61	62	14	22	16	16	0	102	122	56	45	83	83	89	29	32	33	16	0	-0.211	0.359	1.075	0.440	7.902	0.470	0.259	12	104	100	15	53	Error	-4	19	14	39	900	1468	0.929	1.138	0	0	0
2	19	13	"ctrl-buffer"	"ctrl-buffer"	9550	44870	100	66	72	26	36	62	62	65	23	35	17	7	0	101	127	94	74	83	83	94	66	70	12	8	0	0.222	0.227	0.548	0.529	3.948	0.149	0.135	80	477	100	22	54	-2.170	4	18	10	44	5778	10152	0.304	0.500	-50	0	0
2	20	13	"ctrl-buffer"	"ctrl-buffer"	9730	44870	100	64	72	25	34	59	59	61	15	24	35	15	0	93	107	50	46	80	80	84	22	26	32	15	0	0.385	0.481	0.825	0.695	3.321	0.340	0.214	80	432	100	18	40	-1.379	5	13	13	27	5724	8598	0.733	1.045	-50	0	0
2	21	13	"ctrl-buffer"	"ctrl-buffer"	9910	44870	100	63	64	16	25	62	62	64	14	21	17	5	0	88	104	66	63	82	82	87	21	24	26	13	0	0.167	0.091	0.750	0.635	3.996	0.097	0.043	80	439	100	7	24	-2.585	1	6	2	22	5103	8320	0.000	0.810	-50	0	0
2	22	13	"ctrl-buffer"	"ctrl-buffer"	10090	44930	80	68	97	144	148	64	64	66	15	22	25	13	0	122	172	235	136	88	88	96	36	37	44	25	0	0.118	0.393	0.302	0.259	3.679	0.572	0.843	52	275	100	38	117	-3.087	4	34	33	84	5048	8961	2.067	2.111	0	0	0
2	23	13	"ctrl-buffer"	"ctrl-buffer"	10270	44880	60	66	66	12	18	65	65	69	45	65	0	0	0	95	110	47	42	84	84	90	37	41	25	9	0	0.091	0.038	0.636	0.469	4.539	14.747	0.005	32	176	100	12	27	-3.459	1	11	1	26	2105	3513	-0.067	0.541	0	0	0
2	24	13	"ctrl-buffer"	"ctrl-buffer"	10440	44870	100	62	62	12	19	61	61	61	13	21	12	3	0	90	94	24	25	78	78	82	52	63	6	1	0	0.083	0.063	0.659	0.545	3.963	0.256	0.079	80	477	100	13	17	-3.585	1	12	1	16	4978	7531	0.077	0.231	-50	0	0
2	1	14	"malY"	"STM1464"	6350	45080	110	84	88	25	28	60	60	63	18	28	57	31	0	392	403	124	30	78	78	81	22	27	100	100	0	0.076	0.086	0.075	0.069	2.407	0.085	0.369	80	612	100	338	353	-3.710	24	314	28	325	7009	32231	1.389	14.636	0	0	0
2	2	14	""	"STM1865"	6530	45070	110	87	90	21	23	60	60	70	158	225	0	0	0	511	552	242	43	78	78	84	70	83	100	98	0	0.062	0.063	0.063	0.054	2.226	0.481	0.120	80	511	100	460	504	-4.003	27	433	30	474	7189	44187	0.127	6.686	0	0	0
2	3	14	"yheU"	"STM3463"	6700	45060	110	189	194	57	29	60	60	71	160	225	26	1	0	783	778	180	23	79	79	86	71	82	100	100	0	0.183	0.192	0.185	0.180	1.410	0.192	0.851	80	497	100	833	833	-2.448	129	704	134	699	15538	62202	0.769	9.746	0	0	0
2	4	14	""	"STM2507"	6880	45070	110	117	123	35	28	60	60	62	19	30	95	75	0	1246	1178	293	24	81	81	84	17	20	100	100	0	0.049	0.057	0.053	0.052	1.634	0.056	0.641	80	524	100	1222	1160	-4.353	57	1165	63	1097	9849	94269	3.211	64.353	0	0	0
2	5	14	"ilvY"	"STM3908"	7060	45070	100	570	537	136	25	61	61	63	19	30	100	98	0	7374	7074	1225	17	82	82	84	15	17	100	100	0	0.070	0.068	0.069	0.064	1.513	0.068	0.920	80	484	100	7801	7468	-3.841	509	7292	476	6992	42979	565924	24.947	466.000	0	0	0
2	6	14	""	"STM2906"	7250	45070	100	84	87	27	31	60	60	62	13	20	66	42	0	616	646	257	39	82	82	83	14	16	100	100	0	0.045	0.048	0.046	0.042	2.568	0.047	0.407	80	460	100	558	591	-4.476	24	534	27	564	6972	51693	1.923	40.214	0	0	0
2	7	14	"ssaR"	"STM1419"	7410	45060	110	175	194	96	49	62	62	63	13	20	100	100	0	3445	3808	2302	60	81	81	82	15	18	100	100	0	0.034	0.035	0.035	0.033	1.495	0.034	0.804	80	509	100	3477	3859	-4.896	113	3364	132	3727	15510	304644	10.077	248.400	0	0	0
2	8	14	"pykF"	"STM1378"	7600	45070	100	1214	3933	4426	112	60	60	61	13	21	100	100	0	609	1432	1497	104	80	80	81	15	18	100	100	0	2.181	2.865	2.613	2.687	1.669	3.097	0.861	80	472	100	1683	5225	1.125	1154	529	3873	1352	314667	114534	297.846	90.067	0	0	0
2	9	14	"gyrB"	"STM3835"	7770	45060	110	4164	5123	3354	65	60	60	61	13	21	100	100	0	4327	5367	3101	57	79	79	80	14	17	100	100	0	0.966	0.957	0.983	0.899	1.566	1.004	0.861	80	523	100	8352	10351	-0.050	4104	4248	5063	5288	409863	429393	389.385	377.643	0	0	0
2	10	14	"serC"	"STM0977"	7960	45060	110	1763	1866	1328	71	62	62	64	22	34	100	100	0	1702	2098	1399	66	80	80	81	15	18	100	100	0	1.049	0.894	0.881	0.885	1.783	0.910	0.730	80	536	100	3323	3822	0.069	1701	1622	1804	2018	149243	167827	81.909	134.467	0	0	0
2	11	14	"cbiA"	"STM2035"	8140	45060	110	73	88	41	46	61	61	63	15	23	41	27	0	1045	2222	2268	102	83	83	86	22	25	100	100	0	0.012	0.013	0.013	0.011	2.656	0.013	0.503	80	513	100	974	2166	-6.325	12	962	27	2139	7074	177752	1.667	97.091	0	0	0
2	12	14	"hin"	"STM2772"	8310	45060	110	206	254	180	70	64	64	64	13	20	91	91	0	1227	1720	1755	102	82	82	86	24	27	100	100	0	0.124	0.116	0.119	0.113	2.108	0.100	0.829	80	504	100	1287	1828	-3.011	142	1145	190	1638	20307	137629	14.615	68.083	0	0	0
2	13	14	"yfiA"	"STM2665"	8500	45060	120	358	349	172	49	64	64	65	15	23	94	92	0	1577	1526	812	53	81	81	85	23	27	98	97	0	0.197	0.197	0.192	0.198	1.833	0.194	0.914	120	592	100	1790	1730	-2.347	294	1496	285	1445	41898	183085	18.933	62.652	0	0	0
2	14	14	""	"STM0382"	8680	45060	120	558	496	202	40	65	65	69	24	34	93	92	0	13068	10821	4900	45	83	83	92	40	43	99	97	0	0.038	0.040	0.039	0.043	2.132	0.038	0.917	120	590	100	13478	11169	-4.719	493	12985	431	10738	59567	1298535	17.792	268.225	0	0	0
2	15	14	"ybbP"	"STM0508"	8850	45060	110	1207	1210	380	31	67	67	70	24	34	100	100	0	15744	15911	3300	20	84	84	101	61	60	100	100	0	0.073	0.072	0.072	0.068	1.367	0.073	0.929	80	477	100	16800	16970	-3.780	1140	15660	1143	15827	96798	1272901	47.500	259.180	0	0	0
2	16	14	"fepE"	"STM0589"	9020	45050	110	1876	1879	207	11	64	64	66	18	27	100	100	0	12839	12958	1481	11	83	83	98	55	56	100	100	0	0.142	0.141	0.142	0.141	1.090	0.137	0.955	80	537	100	14568	14690	-2.816	1812	12756	1815	12875	150345	1036615	100.722	233.818	0	0	0
2	17	14	"trpL"	"STM1722"	9210	45070	40	80	91	25	27	63	63	64	12	18	50	41	0	200	270	157	58	117	117	118	40	33	75	50	0	0.205	0.183	0.266	0.261	4.151	0.095	0.317	12	68	100	100	181	-2.288	17	83	28	153	1094	3241	2.250	3.800	0	0	0
2	18	14	"ivbL"	"STM3797"	9380	45050	110	78	80	22	27	63	63	68	26	38	23	6	0	380	375	78	20	88	88	101	64	63	100	97	0	0.051	0.059	0.063	0.053	2.852	0.086	0.202	80	630	100	307	304	-4.283	15	292	17	287	6384	30018	0.462	4.281	0	0	0
2	19	14	"murI"	"STM4131"	9560	45050	50	355	523	430	82	62	62	72	58	80	100	91	0	934	1094	665	60	86	86	105	137	130	91	91	0	0.346	0.457	0.458	0.427	1.904	0.366	0.622	12	104	100	1141	1469	-1.533	293	848	461	1008	6281	13131	7.776	7.219	0	0	0
2	20	14	"EMPTY"	"EMPTY"	9730	45050	100	59	61	14	22	59	59	61	15	24	16	2	0	77	77	11	14	80	80	85	65	76	0	0	0	0.000	-0.667	1.000	1.001	3.852	2.894	0.001	80	486	100	-3	-1	Error	0	-3	2	-3	4895	6169	0.000	-0.123	-75	0	0
2	21	14	"EMPTY"	"EMPTY"	9910	45050	100	59	62	14	22	62	62	63	13	20	16	5	0	80	78	13	16	80	80	82	16	19	10	0	0	100000.000	0.000	1.295	1.330	3.355	1.047	0.018	80	464	100	-3	-2	16.610	-3	0	0	-2	4969	6275	-0.077	-0.250	-75	0	0
2	22	14	"EMPTY"	"EMPTY"	10090	45050	100	63	66	15	22	63	63	64	14	21	23	8	0	81	85	21	24	82	82	87	23	26	8	5	0	0.000	1.000	0.683	0.597	3.886	0.056	0.008	80	410	100	-1	6	Error	0	-1	3	3	5290	6811	0.143	-0.087	-75	0	0
2	23	14	"EMPTY"	"EMPTY"	10270	45050	100	70	72	28	38	65	65	68	33	48	6	1	0	91	114	146	128	85	85	93	55	59	6	5	0	0.833	0.241	0.778	0.991	4.093	0.158	0.377	80	476	100	11	36	-0.263	5	6	7	29	5797	9137	0.121	0.382	-75	0	0
2	24	14	"EMPTY"	"EMPTY"	10450	45050	100	60	64	40	62	61	61	63	14	22	13	3	0	82	84	17	20	79	79	85	52	61	1	0	0	-0.333	0.600	1.000	1.185	2.960	4.408	0.036	80	496	100	2	8	Error	-1	3	3	5	5135	6730	0.071	-0.019	-75	0	0
3	1	1	"yjiW"	"STM4523"	10800	42780	120	104	112	42	37	66	66	70	27	38	60	34	0	721	790	497	62	90	90	98	89	90	98	90	0	0.060	0.066	0.066	0.061	2.968	0.045	0.337	120	630	100	669	746	-4.054	38	631	46	700	13408	94740	1.556	7.775	0	0	0
3	2	1	"yjjW"	"STM4565"	10980	42760	120	246	248	72	29	67	67	69	15	21	98	96	0	5306	5166	1036	20	92	92	98	28	28	100	100	0	0.034	0.036	0.033	0.033	1.553	0.034	0.783	120	565	100	5393	5255	-4.864	179	5214	181	5074	29765	619959	11.933	181.000	0	0	0
3	3	1	"yibL"	"STM3689"	11160	42770	130	384	584	505	86	72	72	84	167	198	69	49	0	1382	2104	1934	91	91	91	98	32	32	100	100	0	0.242	0.254	0.260	0.244	2.051	0.210	0.653	120	566	100	1603	2525	-2.049	312	1291	512	2013	70042	252503	2.994	62.688	0	0	0
3	4	1	"fba"	"STM3068"	11330	42760	120	16037	16302	3902	23	75	75	88	173	196	100	100	0	7351	7199	2431	33	90	90	94	25	26	99	99	0	2.198	2.283	2.212	2.546	2.069	2.287	0.888	120	529	100	23223	23336	1.136	15962	7261	16227	7109	1956235	863905	93.723	284.200	0	0	0
3	5	1	"yhaH"	"STM3234"	11510	42760	130	229	392	354	90	75	75	79	27	34	100	91	0	625	981	1072	109	92	92	97	29	29	99	98	0	0.289	0.357	0.315	0.353	2.413	0.286	0.667	120	606	100	687	1206	-1.791	154	533	317	889	47065	117663	11.593	30.483	0	0	0
3	6	1	"rpoD"	"STM3211"	11690	42760	120	18421	18224	1850	10	72	72	77	26	33	100	100	0	9917	9647	1479	15	95	95	104	38	36	100	100	0	1.868	1.900	1.874	1.941	1.336	1.906	0.943	120	545	100	28171	27704	0.902	18349	9822	18152	9552	2186875	1157684	697.962	251.132	0	0	0
3	7	1	""	"STM2551"	11870	42770	130	1018	1069	232	21	70	70	72	21	29	100	100	0	10119	10203	2194	21	109	109	127	59	46	100	100	0	0.095	0.099	0.094	0.101	1.457	0.091	0.866	120	560	100	10958	11093	-3.400	948	10010	999	10094	128262	1224339	47.476	170.780	0	0	0
3	8	1	"gltI"	"STM0665"	12050	42760	120	828	791	201	25	69	69	70	19	27	99	96	0	12176	11827	2299	19	114	114	133	64	48	100	100	0	0.063	0.062	0.062	0.057	1.540	0.061	0.913	120	508	100	12821	12435	-3.990	759	12062	722	11713	94943	1419291	37.947	182.719	0	0	0
3	9	1	"nagC"	"STM0682"	12220	42750	130	1136	1141	317	27	76	76	81	27	33	98	98	0	4819	4910	927	18	114	114	124	47	37	100	100	0	0.225	0.222	0.228	0.209	1.571	0.217	0.853	120	616	100	5765	5861	-2.150	1060	4705	1065	4796	136916	589182	39.259	101.830	0	0	0
3	10	1	"glnS"	"STM0686"	12410	42760	120	15645	14849	2903	19	82	82	98	52	53	100	100	0	14035	13758	1729	12	108	108	117	42	35	100	100	0	1.117	1.082	1.125	1.050	1.315	1.102	0.934	120	513	100	29490	28417	0.160	15563	13927	14767	13650	1781872	1651006	283.673	324.786	0	0	0
3	11	1	"sipD"	"STM2883"	12580	42750	120	20452	20266	3053	15	71	71	84	49	58	100	100	0	4726	4668	720	15	99	99	116	77	66	100	100	0	4.405	4.420	4.393	4.425	1.271	4.520	0.950	120	525	100	25008	24764	2.139	20381	4627	20195	4569	2431934	560177	411.878	59.117	0	0	0
3	12	1	"eutC"	"STM2457"	12760	42760	120	110	149	110	73	70	70	72	20	27	67	49	0	2364	4165	4757	114	98	98	120	87	72	100	100	0	0.018	0.019	0.019	0.016	2.772	0.018	0.597	120	519	100	2306	4146	-5.824	40	2266	79	4067	17895	499778	3.850	46.494	0	0	0
3	13	1	"udp"	"STM3968"	12930	42760	130	3036	3039	708	23	69	69	116	916	789	96	95	0	10046	10071	1967	19	94	94	120	260	216	100	100	0	0.298	0.298	0.297	0.287	1.607	0.292	0.892	120	580	100	12919	12947	-1.746	2967	9952	2970	9977	364677	1208539	3.191	38.273	0	0	0
3	14	1	"metR"	"STM3964"	13120	42760	130	1901	1918	511	26	70	70	150	1261	840	89	6	0	11006	10792	2102	19	95	95	125	316	252	100	100	0	0.168	0.173	0.174	0.169	1.246	0.168	0.897	120	567	100	12742	12545	-2.575	1831	10911	1848	10697	230104	1295081	1.402	33.756	0	0	0
3	15	1	"rthB"	"STM3960"	13290	42760	130	1176	1191	266	22	71	71	73	19	26	100	100	0	7986	8029	1479	18	97	97	115	50	43	100	100	0	0.140	0.141	0.137	0.140	1.273	0.136	0.861	120	561	100	8994	9052	-2.836	1105	7889	1120	7932	142936	963468	58.842	158.280	0	0	0
3	16	1	"yigI"	"STM3956"	13480	42760	130	1803	1815	312	17	73	73	81	34	41	100	100	0	7722	7806	1071	13	103	103	136	83	61	100	100	0	0.227	0.226	0.227	0.224	1.197	0.216	0.903	120	576	100	9349	9445	-2.139	1730	7619	1742	7703	217777	936719	51.000	92.410	0	0	0
3	17	1	"corA"	"STM3952"	13650	42750	120	4477	4352	1081	24	73	73	83	34	40	100	100	0	8785	8778	2270	25	102	102	135	90	66	100	100	0	0.507	0.493	0.485	0.497	1.352	0.476	0.908	120	514	100	13087	12955	-0.979	4404	8683	4279	8676	522199	1053388	125.559	96.033	0	0	0
3	18	1	"yigA"	"STM3948"	13830	42750	130	4307	4324	987	22	69	69	77	58	75	100	100	0	8442	8486	1447	17	92	92	111	72	64	100	100	0	0.508	0.507	0.520	0.493	1.349	0.506	0.908	120	583	100	12588	12649	-0.978	4238	8350	4255	8394	518823	1018332	73.224	116.319	0	0	0
3	19	1	"priB"	"STM4392"	14000	42750	130	944	1945	2290	117	66	66	80	129	161	95	85	0	176	238	175	73	88	88	111	166	149	24	15	0	9.977	12.527	10.935	11.302	2.889	20.207	0.152	120	635	100	966	2029	3.319	878	88	1879	150	233398	28538	14.457	0.765	0	0	0
3	20	1	"ytfJ"	"STM4405"	14180	42750	130	235	288	218	75	65	65	67	26	38	96	85	0	1843	2719	2426	89	87	87	106	242	228	100	100	0	0.097	0.085	0.079	0.077	1.902	0.077	0.745	120	591	100	1926	2855	-3.369	170	1756	223	2632	34509	326261	8.500	10.798	0	0	0
3	21	1	"mpl"	"STM4416"	14360	42750	140	1989	4362	5225	119	67	67	72	48	66	99	99	0	2645	7150	8146	113	87	87	116	405	349	90	78	0	0.751	0.608	0.631	0.652	3.181	0.591	0.760	156	680	100	4480	11358	-0.412	1922	2558	4295	7063	680511	1115412	89.375	17.368	0	0	0
3	22	1	""	"STM4420"	14540	42750	130	331	329	87	26	64	64	67	25	37	100	99	0	6452	6357	1546	24	88	88	98	36	36	100	100	0	0.042	0.042	0.041	0.041	1.434	0.041	0.851	120	577	100	6631	6534	-4.575	267	6364	265	6269	39471	762815	10.480	173.861	0	0	0
3	23	1	""	"STM4424"	14720	42750	130	106	109	21	19	61	61	73	193	264	0	0	0	4990	5116	1082	21	83	83	98	129	131	100	100	0	0.009	0.010	0.010	0.009	1.617	0.009	0.267	120	594	100	4952	5081	-6.769	45	4907	48	5033	13082	613906	0.187	38.899	0	0	0
3	24	1	""	"STM4428"	14900	42750	130	188	212	111	52	62	62	78	211	270	21	5	0	6162	7407	4355	58	81	81	103	178	172	100	100	0	0.021	0.020	0.021	0.019	1.793	0.019	0.717	120	785	100	6207	7476	-5.593	126	6081	150	7326	25484	888887	0.635	41.034	0	0	0
3	1	2	"clpX"	"STM0449"	10800	42960	120	1773	3452	4672	135	67	67	70	17	24	98	96	0	765	1375	1893	137	89	89	94	27	28	93	91	0	2.524	2.632	2.527	2.539	3.153	2.884	0.693	120	534	100	2382	4671	1.336	1706	676	3385	1286	414295	164989	198.941	47.444	0	0	0
3	2	2	"ptrB"	"STM1879"	10990	42960	120	252	327	270	82	67	67	70	16	22	97	91	0	2106	2699	2241	83	90	90	98	36	36	100	100	0	0.092	0.100	0.082	0.089	2.409	0.087	0.591	120	420	100	2201	2869	-3.446	185	2016	260	2609	39195	323856	16.063	72.250	0	0	0
3	3	2	"yihV"	"STM4024"	11160	42950	120	111	135	86	63	68	68	82	200	243	6	1	0	2457	3244	3627	111	88	88	94	34	36	100	100	0	0.018	0.021	0.018	0.019	2.500	0.018	0.046	120	387	100	2412	3223	-5.784	43	2369	67	3156	16171	389260	0.265	92.647	0	0	0
3	4	2	"thiG"	"STM4160"	11340	42950	120	111	143	91	63	67	67	80	190	237	10	1	0	1375	2031	2408	118	87	87	90	25	27	100	99	0	0.034	0.039	0.039	0.039	3.039	0.029	0.550	120	432	100	1332	2020	-4.871	44	1288	76	1944	17199	243677	0.332	77.640	0	0	0
3	5	2	"thiC"	"STM4164"	11520	42950	120	127	134	54	40	67	67	70	18	25	81	65	0	1122	1280	824	64	88	88	92	25	27	98	98	0	0.058	0.056	0.057	0.054	2.349	0.047	0.553	120	438	100	1094	1259	-4.107	60	1034	67	1192	16049	153546	3.556	47.520	0	0	0
3	6	2	"yjaG"	"STM4169"	11700	42950	120	612	1166	1758	150	68	68	70	17	24	98	98	0	1799	2799	3658	130	90	90	97	32	32	100	100	0	0.318	0.405	0.351	0.326	2.459	0.432	0.814	120	417	100	2253	3807	-1.651	544	1709	1098	2709	139937	335824	64.471	84.438	0	0	0
3	7	2	""	"STM2701"	11880	42940	130	94	133	81	60	67	67	68	14	20	60	49	0	1317	3812	4757	124	95	95	108	48	44	85	76	0	0.022	0.018	0.024	0.033	4.223	0.014	0.652	120	427	100	1249	3783	-5.500	27	1222	66	3717	15954	457482	4.643	77.167	0	0	0
3	8	2	"stfE"	"STM0198"	12060	42940	120	84	120	145	120	66	66	67	13	19	53	41	0	588	2372	3101	130	100	100	122	70	57	80	70	0	0.037	0.024	0.033	0.038	5.152	0.018	0.193	120	415	100	506	2326	-4.761	18	488	54	2272	14376	284655	4.077	32.143	0	0	0
3	9	2	"eutQ"	"STM2468"	12240	42950	130	80	89	36	40	66	66	69	18	26	40	30	0	468	1825	2486	136	99	99	119	65	54	68	62	0	0.038	0.013	0.028	0.043	7.799	0.011	0.492	120	448	100	383	1749	-4.720	14	369	23	1726	10664	218953	1.111	26.246	0	0	0
3	10	2	"eutN"	"STM2464"	12410	42930	130	73	83	29	34	67	67	72	26	36	27	10	0	524	867	925	106	95	95	106	40	37	88	85	0	0.014	0.021	0.031	0.037	4.230	0.020	0.347	120	457	100	435	788	-6.160	6	429	16	772	9911	104039	0.423	19.025	0	0	0
3	11	2	"prpB"	"STM0368"	12600	42940	130	86	104	47	45	67	67	69	20	28	49	37	0	612	2438	2942	120	91	91	103	58	56	66	62	0	0.036	0.016	0.024	0.045	7.707	0.013	0.545	120	477	100	540	2384	-4.777	19	521	37	2347	12459	292523	1.750	40.259	0	0	0
3	12	2	"tus"	"STM1470"	12780	42950	130	166	312	336	107	67	67	69	16	23	71	60	0	517	1834	2436	132	91	91	108	88	81	70	63	0	0.232	0.141	0.162	0.186	3.155	0.108	0.657	120	418	100	525	1988	-2.105	99	426	245	1743	37460	220128	15.188	19.614	0	0	0
3	13	2	"ogt"	"STM1659"	12960	42940	130	259	435	479	110	66	66	68	16	23	98	97	0	1381	2405	2837	117	88	88	94	36	38	100	100	0	0.149	0.159	0.151	0.147	1.997	0.148	0.765	120	418	100	1486	2686	-2.744	193	1293	369	2317	52148	288597	22.938	64.194	0	0	0
3	14	2	"rpmF"	"STM1191"	13130	42940	120	936	1130	830	73	66	66	67	15	22	100	100	0	178	226	168	74	86	86	88	20	22	94	82	0	9.457	7.600	9.554	9.154	2.195	8.622	0.563	120	400	100	962	1204	3.241	870	92	1064	140	135559	27102	70.867	6.900	0	0	0
3	15	2	"fabG"	"STM1195"	13310	42930	120	10552	10771	3481	32	66	66	68	17	25	100	100	0	2126	2214	822	37	89	89	99	38	38	100	99	0	5.148	5.038	5.213	5.259	1.689	5.498	0.784	120	420	100	12523	12830	2.364	10486	2037	10705	2125	1292522	265736	629.588	55.658	0	0	0
3	16	2	"phsA"	"STM2065"	13490	42950	130	121	141	92	65	69	69	79	38	48	61	29	0	2827	3424	2980	87	98	98	135	95	70	100	100	0	0.019	0.022	0.019	0.017	2.865	0.014	0.214	120	433	100	2781	3398	-5.714	52	2729	72	3326	16894	410826	1.632	34.621	0	0	0
3	17	2	"dacD"	"STM2062"	13660	42930	130	1973	2056	1008	49	69	69	78	34	43	100	99	0	5571	6009	2585	43	95	95	133	100	75	100	100	0	0.348	0.336	0.305	0.310	2.077	0.293	0.641	120	448	100	7380	7901	-1.524	1904	5476	1987	5914	246677	721050	58.176	58.760	0	0	0
3	18	2	"pefD"	"PSLT016"	13840	42940	130	139	181	129	71	66	66	75	72	96	50	21	0	4511	6624	6821	102	88	88	121	178	147	100	100	0	0.017	0.018	0.016	0.017	2.272	0.014	0.372	120	483	100	4496	6651	-5.921	73	4423	115	6536	21745	794861	1.472	36.534	0	0	0
3	19	2	"ybjG"	"STM0865"	14020	42960	100	151	1192	1671	140	67	67	85	152	178	47	42	0	609	2425	3013	124	91	91	171	389	227	51	46	0	0.162	0.482	0.436	0.485	3.706	0.471	0.655	80	385	100	602	3459	-2.624	84	518	1125	2334	95326	194033	7.283	5.794	0	0	0
3	20	2	"thiM"	"STM2147"	14210	42920	100	93	116	73	62	66	66	67	17	25	55	45	0	344	812	932	114	90	90	145	340	234	46	38	0	0.106	0.069	0.101	0.136	3.783	0.050	0.516	80	373	100	281	772	-3.234	27	254	50	722	9292	64925	2.882	1.962	0	0	0
3	21	2	"thiI"	"STM0425"	14350	42930	90	2822	3156	2577	81	70	70	112	267	238	76	75	0	6190	6406	4860	75	90	90	178	659	370	76	73	0	0.451	0.489	0.476	0.551	2.770	0.470	0.806	52	311	100	8852	9402	-1.148	2752	6100	3086	6316	164127	333103	11.401	9.451	0	0	0
3	22	2	"hilD"	"STM2875"	14550	42930	130	249	1840	2675	145	65	65	84	135	160	55	45	0	219	1183	1576	133	86	86	141	496	351	41	33	0	1.383	1.618	1.664	1.610	4.505	1.795	0.743	120	557	100	317	2872	0.468	184	133	1775	1097	220744	141901	13.007	2.101	0	0	0
3	23	2	"prgK"	"STM2871"	14730	42920	100	611	3859	5992	155	65	65	125	401	320	53	45	0	251	694	934	134	84	84	128	350	273	38	30	0	3.269	6.220	4.233	3.561	3.317	7.271	0.683	80	412	100	713	4404	1.709	546	167	3794	610	308758	55501	9.312	1.617	0	0	0
3	24	2	"nhoA"	"STM1582"	14940	42960	80	373	484	451	93	62	62	75	94	125	65	55	0	2648	3472	3785	109	82	82	141	421	298	71	59	0	0.121	0.124	0.126	0.131	3.732	0.112	0.792	52	306	100	2877	3812	-3.045	311	2566	422	3390	25172	180555	4.351	7.912	0	0	0
3	1	3	"hsdS"	"STM4524"	10820	43130	130	260	500	551	110	67	67	69	17	24	96	94	0	1090	2435	3003	123	90	90	96	28	29	100	100	0	0.193	0.185	0.190	0.197	2.502	0.163	0.770	120	552	100	1193	2778	-2.373	193	1000	433	2345	60054	292157	25.353	83.536	0	0	0
3	2	3	"hisF"	"STM2077"	11000	43130	130	526	955	1077	112	68	68	79	49	62	88	80	0	830	1672	2178	130	90	90	96	31	32	96	90	0	0.619	0.561	0.615	0.625	2.913	0.465	0.733	120	414	100	1198	2469	-0.692	458	740	887	1582	114566	200689	17.878	50.839	0	0	0
3	3	3	"trmD"	"STM2674"	11170	43120	130	2736	8755	11224	128	67	67	78	49	62	98	93	0	285	631	691	109	88	88	102	127	124	54	45	0	13.548	16.000	15.947	15.934	3.033	19.692	0.697	120	422	100	2866	9231	3.760	2669	197	8688	543	1050622	75713	177.082	4.165	0	0	0
3	4	3	"fruF"	"STM2206"	11350	43130	130	377	826	1057	127	65	65	67	18	26	75	68	0	643	1701	2087	122	87	87	99	109	110	64	58	0	0.561	0.471	0.584	0.585	4.446	0.405	0.567	120	453	100	868	2375	-0.834	312	556	761	1614	99157	204073	42.167	14.697	0	0	0
3	5	3	"asrB"	"STM2549"	11530	43130	130	83	97	45	46	65	65	67	17	25	50	35	0	652	1742	1984	113	88	88	96	34	35	85	75	0	0.032	0.019	0.030	0.037	4.390	0.016	0.412	120	442	100	582	1686	-4.970	18	564	32	1654	11675	209011	1.765	48.412	0	0	0
3	6	3	"sifA"	"STM1224"	11710	43120	130	101	189	181	95	65	65	67	17	25	72	50	0	1160	2388	2931	122	89	89	94	29	30	96	93	0	0.034	0.054	0.061	0.052	3.150	0.052	0.764	120	439	100	1107	2423	-4.895	36	1071	124	2299	22688	286591	7.176	79.103	0	0	0
3	7	3	"cbiM"	"STM2023"	11890	43120	120	93	120	67	55	65	65	66	14	21	62	50	0	871	1817	1935	106	88	88	92	24	26	100	100	0	0.036	0.032	0.030	0.028	3.228	0.026	0.548	120	419	100	811	1784	-4.806	28	783	55	1729	14342	218046	3.857	71.875	0	0	0
3	8	3	"cbiP"	"STM2019"	12060	43120	120	105	206	197	95	65	65	66	13	19	65	56	0	1175	2644	3334	126	89	89	102	58	56	74	70	0	0.037	0.055	0.065	0.073	4.561	0.050	0.714	120	406	100	1126	2696	-4.763	40	1086	141	2555	24675	317297	10.769	43.828	0	0	0
3	9	3	"samB"	"PSLT054"	12240	43120	130	132	266	293	110	64	64	65	13	20	90	78	0	1162	2533	3329	131	88	88	101	57	56	96	91	0	0.063	0.083	0.085	0.083	2.602	0.072	0.642	120	443	100	1142	2647	-3.981	68	1074	202	2445	31882	303904	15.462	42.667	0	0	0
3	10	3	"uhpT"	"STM3787"	12420	43120	130	88	109	59	54	65	65	66	13	19	58	45	0	1123	2434	3085	126	90	90	96	41	42	95	90	0	0.022	0.019	0.024	0.024	3.224	0.015	0.615	120	453	100	1056	2388	-5.489	23	1033	44	2344	13087	292025	3.308	57.024	0	0	0
3	11	3	"trpA"	"STM1727"	12590	43120	130	142	288	277	96	67	67	67	14	20	75	62	0	824	1754	2111	120	95	95	123	101	82	77	64	0	0.103	0.133	0.135	0.135	3.552	0.114	0.632	120	466	100	804	1880	-3.281	75	729	221	1659	34519	210468	15.786	16.149	0	0	0
3	12	3	"rhaT"	"STM4050"	12790	43110	130	80	98	53	54	66	66	68	16	23	45	30	0	728	2219	2880	129	95	95	124	105	84	67	60	0	0.022	0.015	0.025	0.032	7.684	0.010	0.340	120	403	100	647	2156	-5.499	14	633	32	2124	11754	266299	1.875	19.952	0	0	0
3	13	3	"glnQ"	"STM0828"	12950	43120	120	624	797	680	85	64	64	66	16	24	99	98	0	941	1291	1127	87	85	85	91	30	32	100	98	0	0.654	0.608	0.651	0.601	2.215	0.517	0.585	120	380	100	1416	1939	-0.612	560	856	733	1206	95669	154907	45.688	40.000	0	0	0
3	14	3	""	"STM4158"	13140	43120	120	71	79	30	37	62	62	64	14	21	41	20	0	251	294	166	56	84	84	89	24	26	97	90	0	0.054	0.081	0.084	0.079	3.033	0.073	0.190	120	422	100	176	227	-4.214	9	167	17	210	9484	35293	1.071	8.542	0	0	0
3	15	3	""	"STM1260"	13310	43120	130	129	165	117	70	63	63	65	15	23	83	75	0	1487	2076	2131	102	87	87	94	30	31	100	99	0	0.047	0.051	0.054	0.050	2.625	0.046	0.682	120	434	100	1466	2091	-4.407	66	1400	102	1989	19814	249076	6.667	66.067	0	0	0
3	16	3	""	"PSLT026"	13490	43120	130	129	206	197	95	66	66	73	28	38	65	50	0	1595	3346	5000	149	90	90	108	57	52	88	84	0	0.042	0.043	0.046	0.050	4.340	0.034	0.702	120	431	100	1568	3396	-4.578	63	1505	140	3256	24687	401535	4.750	56.807	0	0	0
3	17	3	""	"STM4457"	13670	43120	130	221	278	192	69	67	67	73	28	38	95	85	0	732	821	530	64	88	88	104	55	52	98	95	0	0.239	0.288	0.296	0.265	2.243	0.272	0.631	120	435	100	798	944	-2.064	154	644	211	733	33321	98492	7.321	13.036	0	0	0
3	18	3	"metJ"	"STM4099"	13850	43120	130	237	395	495	125	63	63	65	15	23	99	95	0	548	692	613	88	83	83	95	67	70	95	89	0	0.374	0.545	0.486	0.481	2.523	0.601	0.457	120	420	100	639	941	-1.418	174	465	332	609	47379	83047	22.000	8.910	0	0	0
3	19	3	""	"Not LT2a84"	14020	43110	130	72	85	52	61	64	64	65	14	21	38	25	0	670	1662	2802	168	85	85	106	80	75	95	87	0	0.014	0.013	0.025	0.022	4.696	0.006	0.110	120	425	100	593	1598	-6.192	8	585	21	1577	10145	199453	1.429	19.450	0	0	0
3	20	3	"traW"	"PSLT091"	14190	43110	130	93	114	68	59	66	66	68	17	25	63	40	0	2286	3834	4456	116	92	92	139	295	212	94	88	0	0.012	0.013	0.013	0.012	2.543	0.012	0.653	120	502	100	2221	3790	-6.344	27	2194	48	3742	13659	460059	2.706	12.525	0	0	0
3	21	3	"traN"	"PSLT095"	14380	43120	130	177	264	254	96	64	64	87	206	236	29	11	0	5347	7446	7471	100	91	91	137	244	178	100	95	0	0.021	0.027	0.027	0.024	2.544	0.025	0.279	120	502	100	5369	7555	-5.540	113	5256	200	7355	31725	893483	0.859	29.955	0	0	0
3	22	3	"trbB"	"PSLT099"	14560	43120	130	110	135	94	69	61	61	65	20	30	81	58	0	1884	2441	2521	103	86	86	103	81	78	97	97	0	0.027	0.031	0.028	0.028	2.232	0.030	0.680	120	467	100	1847	2429	-5.197	49	1798	74	2355	16256	292930	3.500	28.864	0	0	0
3	23	3	"traD"	"PSLT104"	14740	43110	130	340	379	221	58	63	63	80	164	205	75	35	0	9001	10395	7294	70	84	84	105	269	256	100	100	0	0.031	0.031	0.030	0.029	1.918	0.025	0.672	120	536	100	9194	10627	-5.009	277	8917	316	10311	45471	1247382	1.823	38.253	0	0	0
3	24	3	""	"PSLT109"	14920	43120	130	148	170	93	54	61	61	63	23	36	91	83	0	1811	2016	1157	57	80	80	95	260	273	95	91	0	0.050	0.056	0.054	0.052	2.061	0.052	0.635	120	584	100	1818	2045	-4.314	87	1731	109	1936	20342	241875	4.652	7.388	0	0	0
3	1	4	""	"STM2732"	10810	43310	120	71	74	21	28	66	66	68	16	23	27	9	0	260	474	564	118	89	89	97	35	36	87	78	0	0.029	0.021	0.054	0.057	4.638	0.010	0.041	120	531	100	176	393	-5.096	5	171	8	385	8880	56875	0.375	10.771	0	0	0
3	2	4	""	"STM2710"	11000	43310	120	77	86	35	40	65	65	74	43	58	15	7	0	1898	3047	4246	139	91	91	99	38	38	100	100	0	0.007	0.007	0.010	0.009	3.032	0.005	0.189	120	425	100	1819	2977	-7.234	12	1807	21	2956	10340	365633	0.279	77.579	0	0	0
3	3	4	""	"STM1614"	11170	43300	110	104	130	82	63	65	65	73	41	56	42	23	0	3615	4828	3897	80	90	90	125	230	184	100	100	0	0.011	0.014	0.011	0.010	2.460	0.012	0.303	80	407	100	3564	4803	-6.498	39	3525	65	4738	10426	386260	1.390	20.448	0	0	0
3	4	4	"tehB"	"STM1608"	11350	43310	120	392	671	1005	149	65	65	68	18	26	100	99	0	1289	1927	2364	122	89	89	124	226	182	96	87	0	0.273	0.330	0.292	0.302	1.987	0.352	0.714	120	419	100	1527	2444	-1.876	327	1200	606	1838	80570	231246	33.500	7.978	0	0	0
3	5	4	"tpx"	"STM1682"	11530	43310	120	1762	2269	2144	94	66	66	69	20	28	100	100	0	597	759	614	80	90	90	97	35	36	98	98	0	3.345	3.293	3.432	3.428	1.919	3.894	0.735	120	404	100	2203	2872	1.742	1696	507	2203	669	272282	91120	110.000	18.914	0	0	0
3	6	4	""	"STM1677"	11710	43300	120	159	185	104	56	65	65	68	19	27	93	90	0	3235	3809	2233	58	90	90	96	36	37	100	99	0	0.030	0.032	0.029	0.028	1.809	0.032	0.710	120	414	100	3239	3839	-5.064	94	3145	120	3719	22250	457112	6.158	103.139	0	0	0
3	7	4	"uppS"	"STM0221"	11890	43310	130	786	1003	809	80	65	65	68	16	23	100	100	0	894	1173	839	71	87	87	92	26	28	99	98	0	0.893	0.864	0.948	0.861	2.648	0.809	0.499	120	433	100	1528	2024	-0.163	721	807	938	1086	120344	140785	58.438	41.577	0	0	0
3	8	4	"yaeD"	"STM0248"	12070	43300	120	962	1179	901	76	66	66	67	15	22	99	99	0	2246	2972	2106	70	87	87	93	34	36	100	100	0	0.415	0.386	0.429	0.369	1.958	0.348	0.637	120	418	100	3055	3998	-1.269	896	2159	1113	2885	141512	356640	74.133	84.676	0	0	0
3	9	4	"rof"	"STM0237"	12240	43290	100	67	71	23	32	64	64	65	16	24	21	6	0	97	128	105	82	86	86	90	33	36	22	13	0	0.273	0.167	0.429	0.352	6.020	0.119	0.118	80	348	100	14	49	-1.874	3	11	7	42	5710	10215	0.375	1.152	0	0	0
3	10	4	"yeeX"	"STM2059"	12430	43300	130	249	578	1087	188	65	65	65	13	20	95	90	0	246	425	677	159	87	87	94	40	42	85	72	0	1.157	1.518	1.042	1.205	3.185	1.728	0.663	120	475	100	343	851	0.211	184	159	513	338	69327	51046	39.462	8.275	0	0	0
3	11	4	"sbcB"	"STM2067"	12610	43300	130	291	394	311	78	67	67	76	69	90	87	71	0	826	1188	1139	95	95	95	154	263	170	85	68	0	0.306	0.299	0.314	0.327	2.423	0.228	0.627	120	440	100	955	1420	-1.706	224	731	327	1093	47234	142561	4.609	3.932	0	0	0
3	12	4	"fixC"	"STM0077"	12790	43290	130	611	922	1081	117	68	68	81	81	100	73	63	0	6539	7445	4057	54	93	93	156	274	175	100	100	0	0.084	0.116	0.096	0.048	4.527	0.124	0.497	120	410	100	6989	8206	-3.569	543	6446	854	7352	110607	893367	10.383	26.602	0	0	0
3	13	4	"yjbC"	"STM4193"	12950	43310	140	836	1147	1379	120	64	64	69	41	59	94	93	0	2696	3533	4031	114	83	83	90	48	53	95	94	0	0.295	0.314	0.298	0.317	2.063	0.300	0.778	156	449	100	3385	4533	-1.759	772	2613	1083	3450	178918	551219	26.293	71.729	0	0	0
3	14	4	"dinF"	"STM4238"	13140	43300	120	741	987	943	95	62	62	64	14	21	99	99	0	4554	5662	4501	79	82	82	86	27	31	100	100	0	0.152	0.166	0.154	0.148	1.714	0.170	0.796	120	426	100	5151	6505	-2.719	679	4472	925	5580	118442	679480	65.929	206.519	0	0	0
3	15	4	""	"STM4267"	13310	43300	130	142	166	115	69	63	63	66	17	25	89	76	0	1786	1910	1510	79	83	83	86	20	23	100	99	0	0.046	0.056	0.051	0.050	2.323	0.048	0.514	120	448	100	1782	1930	-4.430	79	1703	103	1827	19900	229163	5.882	91.200	0	0	0
3	16	4	"malE"	"STM4229"	13490	43300	120	143	177	100	56	68	68	78	39	50	87	46	0	6405	8944	6410	71	86	86	97	42	43	100	100	0	0.012	0.012	0.012	0.011	1.820	0.010	0.492	120	419	100	6394	8967	-6.397	75	6319	109	8858	21183	1073243	2.538	210.643	0	0	0
3	17	4	"yfdZ"	"STM2402"	13670	43290	130	4618	4856	2107	43	71	71	80	38	47	100	100	0	9859	9035	3374	37	88	88	100	42	42	100	100	0	0.465	0.535	0.529	0.515	1.446	0.527	0.868	120	432	100	14318	13732	-1.104	4547	9771	4785	8947	582688	1084229	125.684	212.738	0	0	0
3	18	4	"yfcA"	"STM2382"	13850	43300	130	387	573	683	119	63	63	66	18	27	99	99	0	1217	1970	2644	134	83	83	87	21	24	99	99	0	0.286	0.270	0.275	0.294	2.340	0.203	0.569	120	419	100	1458	2397	-1.807	324	1134	510	1887	68776	236450	28.167	89.667	0	0	0
3	19	4	"ybdB"	"STM0599"	14020	43300	130	150	211	164	77	63	63	65	14	21	95	90	0	542	793	825	104	84	84	91	35	38	96	93	0	0.190	0.209	0.209	0.218	2.559	0.149	0.541	120	419	100	545	857	-2.396	87	458	148	709	25368	95117	10.429	20.057	0	0	0
3	20	4	"fsr"	"STM0493"	14200	43300	130	499	626	527	84	64	64	65	14	21	98	98	0	3235	4363	4052	92	87	87	94	36	38	99	99	0	0.138	0.131	0.124	0.132	1.952	0.106	0.704	120	463	100	3583	4838	-2.855	435	3148	562	4276	75153	523618	40.071	118.583	0	0	0
3	21	4	"ybbB"	"STM0513"	14380	43290	130	375	577	751	130	63	63	64	13	20	95	95	0	1755	2756	3681	133	85	85	93	37	39	100	100	0	0.187	0.192	0.163	0.170	1.936	0.182	0.806	120	432	100	1982	3185	-2.420	312	1670	514	2671	69208	330774	39.462	71.973	0	0	0
3	22	4	"lpxH"	"STM0535"	14550	43290	120	552	727	749	103	63	63	65	14	21	100	99	0	1493	2015	2018	100	82	82	87	27	31	100	100	0	0.347	0.344	0.324	0.336	1.767	0.320	0.758	120	417	100	1900	2597	-1.529	489	1411	664	1933	87185	241834	47.286	71.407	0	0	0
3	23	4	""	"STM0563"	14740	43280	90	72	319	680	213	62	62	64	14	21	32	25	0	99	1048	3637	347	80	80	84	22	26	44	26	0	0.526	0.265	0.681	0.506	6.095	0.136	0.484	52	332	100	29	1225	-0.926	10	19	257	968	16576	54504	18.214	43.818	0	0	0
3	24	4	"fepD"	"STM0592"	14920	43280	120	304	512	679	132	61	61	62	13	20	99	98	0	1903	2931	3528	120	80	80	82	15	18	100	100	0	0.133	0.158	0.152	0.152	1.704	0.159	0.750	120	546	100	2066	3302	-2.907	243	1823	451	2851	61465	351722	34.615	189.933	0	0	0
3	1	5	"yeaZ"	"STM1820"	10830	43480	130	1778	2001	1386	69	67	67	70	21	30	99	99	0	2830	3016	1181	39	88	88	96	36	37	100	100	0	0.624	0.661	0.592	0.567	1.727	0.770	0.779	120	536	100	4453	4862	-0.680	1711	2742	1934	2928	240073	361961	91.952	81.111	0	0	0
3	2	5	"ymgE"	"STM1797"	11000	43480	120	88	97	35	36	64	64	65	15	23	67	38	0	465	603	413	68	88	88	96	38	39	100	95	0	0.064	0.064	0.070	0.064	2.674	0.050	0.378	120	417	100	401	548	-3.973	24	377	33	515	11638	72314	2.133	13.342	0	0	0
3	3	5	"narJ"	"STM1762"	11180	43480	110	88	128	207	161	65	65	66	17	25	61	36	0	1657	2078	1225	58	93	93	116	174	150	100	100	0	0.015	0.032	0.012	0.015	2.714	0.045	0.256	80	421	100	1587	2048	-6.087	23	1564	63	1985	10241	166219	3.647	11.276	0	0	0
3	4	5	"manY"	"STM1831"	11360	43470	120	387	564	518	91	67	67	71	25	35	98	95	0	1833	2395	2157	90	89	89	100	57	57	100	100	0	0.183	0.216	0.194	0.195	2.202	0.191	0.669	120	408	100	2064	2803	-2.446	320	1744	497	2306	67673	287390	19.720	40.263	0	0	0
3	5	5	"minD"	"STM1815"	11540	43490	130	2649	3282	2089	63	66	66	70	24	34	100	100	0	2474	2815	1884	66	88	88	94	30	31	99	98	0	1.083	1.179	1.141	1.271	2.018	1.207	0.698	120	405	100	4969	5943	0.114	2583	2386	3216	2727	393786	337836	133.833	90.700	0	0	0
3	6	5	"ycgB"	"STM1804"	11710	43480	120	183	199	80	40	65	65	67	15	22	99	99	0	3483	3977	2007	50	88	88	94	30	31	100	100	0	0.035	0.034	0.032	0.034	1.493	0.032	0.818	120	396	100	3513	4023	-4.847	118	3395	134	3889	23895	477294	8.800	129.433	0	0	0
3	7	5	"glnA"	"STM4007"	11890	43470	130	1148	1416	1371	96	65	65	67	16	23	98	94	0	1831	2364	2327	98	85	85	88	20	22	100	98	0	0.620	0.593	0.596	0.520	3.232	0.528	0.615	120	443	100	2829	3630	-0.689	1083	1746	1351	2279	169912	283673	84.313	113.800	0	0	0
3	8	5	"yijC"	"STM4127"	12080	43480	120	193	542	903	166	66	66	67	15	22	89	75	0	393	1429	2623	183	84	84	87	20	22	92	85	0	0.411	0.354	0.371	0.398	4.022	0.300	0.718	120	416	100	436	1821	-1.283	127	309	476	1345	65037	171521	31.667	67.100	0	0	0
3	9	5	""	"STM4080"	12250	43470	120	103	234	311	132	65	65	65	15	23	67	51	0	468	2152	3230	150	84	84	87	20	22	83	77	0	0.099	0.082	0.091	0.113	3.865	0.082	0.762	120	426	100	422	2237	-3.337	38	384	169	2068	28024	258287	11.267	103.250	0	0	0
3	10	5	"sbp"	"STM4063"	12430	43490	120	162	220	212	96	64	64	64	13	20	92	87	0	2039	3589	4653	129	85	85	88	21	23	100	100	0	0.050	0.045	0.044	0.046	2.546	0.041	0.741	120	373	100	2052	3660	-4.318	98	1954	156	3504	26392	430645	12.000	166.714	0	0	0
3	11	5	""	"STM4051"	12600	43470	120	70	75	25	33	65	65	71	43	60	6	3	0	505	1586	2723	171	87	87	110	145	131	60	55	0	0.012	0.007	0.024	0.029	8.400	0.006	0.271	120	368	100	423	1509	-6.385	5	418	10	1499	9048	190326	0.093	10.179	0	0	0
3	12	5	"fdhD"	"STM4038"	12770	43480	120	84	122	119	97	67	67	78	77	98	15	10	0	176	434	564	129	86	86	120	242	201	30	23	0	0.189	0.158	0.239	0.230	4.067	0.128	0.335	120	409	100	107	403	-2.404	17	90	55	348	14678	52041	0.571	1.298	0	0	0
3	13	5	"rplQ"	"STM3414"	12960	43490	130	1131	2100	2967	141	65	65	71	45	63	99	98	0	244	316	264	83	82	82	87	48	55	80	66	0	6.580	8.697	7.396	7.730	2.820	17.504	0.312	120	378	100	1228	2269	2.718	1066	162	2035	234	252018	37911	45.089	4.771	0	0	0
3	14	5	"rpmD"	"STM3422"	13130	43490	130	361	960	1893	197	62	62	65	16	24	97	95	0	100	127	122	96	80	80	83	24	28	43	20	0	14.950	19.106	16.464	17.471	3.648	18.605	0.374	120	391	100	319	945	3.902	299	20	898	47	115196	15235	55.938	1.833	0	0	0
3	15	5	"rplX"	"STM3429"	13320	43490	120	804	1027	952	92	64	64	66	17	25	99	97	0	119	137	68	49	82	82	85	26	30	61	35	0	20.000	17.509	17.558	16.342	3.070	29.247	0.296	120	396	100	777	1018	4.322	740	37	963	55	123273	16483	56.529	2.000	0	0	0
3	16	5	"rplP"	"STM3433"	13490	43480	120	3509	3695	2271	61	69	69	81	65	80	100	100	0	172	188	69	36	83	83	85	19	22	95	89	0	38.652	34.533	35.457	34.577	2.014	46.276	0.557	120	379	100	3529	3731	5.272	3440	89	3626	105	443435	22507	55.600	5.421	0	0	0
3	17	5	"rplB"	"STM3437"	13670	43470	120	8865	10440	6828	65	71	71	82	63	76	100	100	0	302	360	219	60	83	83	87	22	25	98	96	0	40.155	37.433	36.147	38.305	2.188	46.764	0.505	120	409	100	9013	10646	5.328	8794	219	10369	277	1252794	43192	164.413	12.409	0	0	0
3	18	5	"yheN"	"STM3451"	13850	43480	130	249	329	247	75	66	66	68	18	26	97	91	0	405	482	354	73	83	83	89	30	33	98	95	0	0.568	0.659	0.655	0.612	2.311	0.355	0.305	120	419	100	505	662	-0.815	183	322	263	399	39442	57893	14.500	13.100	0	0	0
3	19	5	""	"STM4465"	14030	43470	120	81	91	35	38	63	63	65	21	32	45	22	0	2172	2989	3615	120	86	86	95	41	43	100	99	0	0.009	0.010	0.010	0.012	3.456	0.006	0.374	120	376	100	2104	2931	-6.857	18	2086	28	2903	10947	358670	1.238	70.585	0	0	0
3	20	5	"idnR"	"STM4481"	14200	43480	120	137	173	144	83	63	63	65	21	32	80	68	0	1970	2441	2121	86	84	84	91	35	38	99	97	0	0.039	0.047	0.037	0.037	2.956	0.041	0.467	120	400	100	1960	2467	-4.672	74	1886	110	2357	20757	292866	5.143	67.143	0	0	0
3	21	5	"yjiG"	"STM4513"	14390	43480	120	86	124	133	107	63	63	64	13	20	65	45	0	450	902	1387	153	82	82	85	25	29	87	79	0	0.063	0.074	0.075	0.083	3.431	0.057	0.404	120	402	100	391	881	-4.000	23	368	61	820	14822	108211	4.615	32.680	0	0	0
3	22	5	"yjjI"	"STM4566"	14560	43460	120	91	121	90	74	63	63	64	13	20	74	52	0	2495	3265	3334	102	80	80	84	25	29	99	99	0	0.012	0.018	0.017	0.017	3.303	0.014	0.326	120	408	100	2443	3243	-6.430	28	2415	58	3185	14485	391850	4.385	127.240	0	0	0
3	23	5	"sthA"	"STM4594"	14740	43470	120	82	93	41	44	62	62	64	13	20	60	39	0	1067	1717	1907	111	79	79	84	26	30	100	100	0	0.020	0.019	0.022	0.023	2.846	0.016	0.499	120	462	100	1008	1669	-5.626	20	988	31	1638	11174	206085	2.231	62.808	0	0	0
3	24	5	""	"STM3736"	14920	43470	120	142	206	189	91	63	63	64	14	21	85	77	0	1416	2442	2993	122	79	79	82	22	26	100	99	0	0.059	0.061	0.065	0.057	2.733	0.054	0.726	120	524	100	1416	2506	-4.081	79	1337	143	2363	24713	293092	10.143	107.273	0	0	0
3	1	6	"gntT"	"STM3512"	10820	43660	120	115	145	99	68	64	64	65	12	18	92	79	0	1760	2234	1924	86	83	83	86	16	18	100	100	0	0.030	0.038	0.032	0.034	2.395	0.029	0.383	120	545	100	1728	2232	-5.039	51	1677	81	2151	17452	268056	6.667	134.250	0	0	0
3	2	6	"sspB"	"STM3341"	11010	43660	130	701	850	777	91	65	65	134	493	367	65	24	0	470	589	516	87	84	84	148	494	333	35	7	0	1.648	1.554	1.620	1.536	1.909	1.275	0.600	120	463	100	1022	1290	0.720	636	386	785	505	101979	70628	1.452	0.893	0	0	0
3	3	6	"yhcH"	"STM3335"	11180	43660	130	133	184	171	92	65	65	115	432	375	5	1	0	1578	2075	1723	83	87	87	141	461	326	95	80	0	0.046	0.060	0.050	0.047	2.084	0.061	0.569	120	477	100	1559	2107	-4.455	68	1491	119	1988	22131	248945	0.160	4.195	0	0	0
3	4	6	"yrbB"	"STM3309"	11360	43650	120	335	460	591	128	66	66	69	22	31	99	97	0	394	503	522	103	86	86	96	53	55	100	90	0	0.873	0.945	0.900	0.865	2.030	1.127	0.610	120	452	100	577	811	-0.195	269	308	394	417	55181	60339	17.773	7.679	0	0	0
3	5	6	"folP"	"STM3295"	11540	43660	120	897	1281	1393	108	66	66	69	22	31	100	100	0	2166	3008	2854	94	88	88	93	23	24	100	100	0	0.400	0.416	0.406	0.404	1.695	0.388	0.616	120	404	100	2909	4135	-1.322	831	2078	1215	2920	153753	360938	55.091	126.739	0	0	0
3	6	6	"mtr"	"STM3279"	11720	43660	120	224	286	203	70	64	64	65	14	21	99	99	0	3513	4284	2746	64	85	85	89	21	23	100	100	0	0.047	0.053	0.046	0.049	1.775	0.055	0.768	120	412	100	3588	4421	-4.421	160	3428	222	4199	34261	514097	15.786	199.762	0	0	0
3	7	6	"yghA"	"STM3157"	11900	43660	120	391	525	565	107	64	64	65	15	23	99	98	0	2089	2738	2662	97	81	81	83	15	18	100	100	0	0.163	0.174	0.180	0.168	2.188	0.157	0.619	120	439	100	2335	3118	-2.618	327	2008	461	2657	63041	328558	30.667	177.000	0	0	0
3	8	6	""	"STM3129"	12070	43660	130	115	140	84	60	63	63	64	13	20	94	84	0	2298	2952	2805	95	81	81	83	15	18	100	100	0	0.023	0.027	0.027	0.025	2.357	0.024	0.657	120	438	100	2269	2948	-5.414	52	2217	77	2871	16829	354259	5.846	191.267	0	0	0
3	9	6	"yqgF"	"STM3097"	12250	43650	130	123	170	125	73	62	62	63	13	20	85	75	0	418	648	636	98	81	81	83	16	19	97	92	0	0.181	0.190	0.202	0.208	2.838	0.163	0.643	120	428	100	398	675	-2.466	61	337	108	567	20454	77723	8.231	35.313	0	0	0
3	10	6	"galP"	"STM3091"	12430	43650	130	199	322	351	109	61	61	92	351	381	22	10	0	1312	2382	3092	129	81	81	136	517	380	70	56	0	0.112	0.113	0.131	0.118	2.866	0.093	0.683	120	432	100	1369	2562	-3.157	138	1231	261	2301	38605	285787	0.655	4.344	0	0	0
3	11	6	""	"STM3071"	12600	43650	130	73	166	422	254	63	63	65	15	23	39	23	0	311	864	1846	213	85	85	88	18	20	90	86	0	0.044	0.132	0.094	0.081	5.429	0.191	0.762	120	384	100	236	882	-4.498	10	226	103	779	19943	103690	6.733	43.111	0	0	0
3	12	6	"bglA"	"STM3051"	12780	43660	120	451	624	687	110	65	65	66	20	30	100	100	0	3059	4044	3937	97	86	86	88	17	19	100	100	0	0.130	0.141	0.135	0.128	1.623	0.145	0.795	120	399	100	3359	4517	-2.945	386	2973	559	3958	74888	485339	27.900	232.706	0	0	0
3	13	6	""	"STM1301"	12970	43650	120	111	137	96	70	65	65	67	20	29	75	56	0	368	436	312	71	83	83	86	18	20	97	95	0	0.161	0.204	0.172	0.171	2.520	0.218	0.571	120	351	100	331	425	-2.631	46	285	72	353	16416	52354	3.500	19.444	0	0	0
3	14	6	""	"STM1328"	13130	43650	130	2175	3472	4507	129	61	61	64	15	23	99	99	0	1615	2231	2478	111	81	81	85	26	30	100	100	0	1.378	1.587	1.462	1.345	2.069	1.822	0.810	120	371	100	3648	5561	0.463	2114	1534	3411	2150	416611	267702	227.200	82.538	0	0	0
3	15	6	""	"STM1368"	13320	43650	130	182	361	659	182	62	62	64	15	23	95	88	0	2720	6631	13300	200	81	81	85	33	38	100	100	2	0.045	0.046	0.045	0.044	2.035	0.048	0.929	120	420	100	2759	6849	-4.459	120	2639	299	6550	43334	795680	19.800	198.364	0	0	0
3	16	6	"ydhC"	"STM1428"	13500	43650	130	287	692	1214	175	67	67	76	60	78	73	65	0	930	2066	3624	175	81	81	88	51	57	90	83	0	0.259	0.315	0.320	0.306	2.931	0.297	0.785	120	422	100	1069	2610	-1.948	220	849	625	1985	83033	247943	10.267	38.784	0	0	0
3	17	6	"slyB"	"STM1445"	13670	43650	120	1249	3463	6637	191	69	69	77	62	80	97	93	0	289	564	791	140	81	81	83	16	19	95	89	0	5.673	7.027	6.481	6.115	3.021	9.649	0.619	120	393	100	1388	3877	2.504	1180	208	3394	483	415588	67663	54.613	30.063	0	0	0
3	18	6	"ydgQ"	"STM1454"	13850	43650	120	613	813	967	118	64	64	66	15	22	100	100	0	1417	1863	2032	109	81	81	86	28	32	100	100	0	0.411	0.420	0.389	0.398	1.953	0.425	0.762	120	403	100	1885	2531	-1.283	549	1336	749	1782	97545	223530	49.800	63.464	0	0	0
3	19	6	""	"STM3558"	14030	43650	120	119	140	105	75	63	63	65	21	32	84	63	0	880	1166	1357	116	81	81	86	29	33	100	100	0	0.070	0.071	0.064	0.062	2.049	0.067	0.747	120	387	100	855	1162	-3.835	56	799	77	1085	16748	139941	3.571	37.241	0	0	0
3	20	6	"yhhF"	"STM3572"	14210	43650	120	195	480	657	136	63	63	65	21	32	92	80	0	681	1513	2082	137	81	81	84	20	23	99	97	0	0.220	0.291	0.259	0.271	3.080	0.221	0.452	120	393	100	732	1849	-2.184	132	600	417	1432	57644	181568	19.762	71.450	0	0	0
3	21	6	"yhhP"	"STM3578"	14390	43650	120	92	147	158	107	63	63	65	14	21	68	50	0	206	425	791	186	80	80	82	20	24	92	82	0	0.230	0.243	0.240	0.249	3.243	0.112	0.240	120	352	100	155	429	-2.119	29	126	84	345	17663	51008	5.857	17.150	0	0	0
3	22	6	"acpT"	"STM3583"	14550	43650	120	234	266	230	86	62	62	63	13	20	95	95	0	856	971	840	86	79	79	81	18	22	99	99	0	0.221	0.229	0.215	0.220	2.156	0.231	0.796	120	375	100	949	1096	-2.176	172	777	204	892	31960	116535	15.615	49.444	0	0	0
3	23	6	"uspB"	"STM3590"	14740	43640	130	100	172	227	131	62	62	63	13	20	71	60	0	211	437	687	157	78	78	82	24	29	91	80	0	0.286	0.306	0.317	0.281	3.391	0.240	0.476	120	459	100	171	469	-1.807	38	133	110	359	20628	52397	8.385	14.792	0	0	0
3	24	6	""	"STM3599"	14920	43640	130	145	179	118	65	63	63	65	15	23	95	86	0	3782	5146	5291	102	78	78	82	23	28	100	100	0	0.022	0.023	0.022	0.022	1.739	0.021	0.862	120	566	100	3786	5184	-5.497	82	3704	116	5068	21514	617576	7.600	220.174	0	0	0
3	1	7	"dsdA"	"STM3802"	10830	43840	120	456	579	462	79	66	66	107	801	748	11	4	0	4067	5046	3884	76	86	86	92	55	59	100	100	0	0.098	0.103	0.101	0.097	1.666	0.104	0.869	120	561	100	4371	5473	-3.352	390	3981	513	4960	69533	605533	0.589	90.073	0	0	0
3	2	7	"ibpB"	"STM3808"	11000	43850	130	613	1006	1571	156	67	67	175	967	552	25	8	0	546	781	1110	142	86	86	149	477	320	47	11	0	1.187	1.351	1.224	1.304	2.215	2.065	0.454	120	503	100	1006	1634	0.247	546	460	939	695	120741	93716	0.859	1.325	0	0	0
3	3	7	"ccmE"	"STM2250"	11180	43840	120	98	330	753	228	65	65	92	313	340	15	10	0	427	1847	3529	191	85	85	101	124	122	66	54	0	0.096	0.150	0.129	0.112	3.850	0.148	0.512	120	465	100	375	2027	-3.373	33	342	265	1762	39613	221585	0.760	14.081	0	0	0
3	4	7	"torA"	"STM3822"	11360	43850	120	135	161	168	104	66	66	67	14	20	93	83	0	3816	3726	1465	39	87	87	94	45	47	100	100	0	0.019	0.026	0.017	0.020	2.231	0.026	0.222	120	471	100	3798	3734	-5.756	69	3729	95	3639	19377	447179	6.714	80.711	0	0	0
3	5	7	"dgoA"	"STM3828"	11540	43840	120	107	110	33	30	66	66	67	16	23	89	61	0	2705	2769	1080	39	88	88	100	55	55	100	100	0	0.016	0.016	0.017	0.015	2.114	0.016	0.532	120	452	100	2658	2725	-5.996	41	2617	44	2681	13175	332228	2.688	48.527	0	0	0
3	6	7	""	"STM3832"	11710	43840	120	130	135	39	28	63	63	65	16	24	96	89	0	3835	3808	1453	38	81	81	89	33	37	100	100	0	0.018	0.019	0.018	0.019	1.928	0.017	0.619	120	437	100	3821	3799	-5.808	67	3754	72	3727	16190	457010	4.375	112.697	0	0	0
3	7	7	"rluA"	"STM0095"	11880	43830	110	1077	1670	1579	94	64	64	67	25	37	100	100	0	2463	3524	2859	81	78	78	85	46	54	100	100	0	0.425	0.466	0.402	0.435	1.423	0.476	0.841	80	440	100	3398	5052	-1.235	1013	2385	1606	3446	133567	281884	64.120	74.761	0	0	0
3	8	7	"yabK"	"STM0107"	12080	43820	110	75	281	662	235	64	64	577	5120	887	0	0	0	231	898	2302	256	80	80	563	4943	877	6	1	0	0.073	0.265	0.190	0.146	3.268	0.233	0.714	80	425	100	162	1035	-3.779	11	151	217	818	22442	71838	-0.058	0.068	0	0	0
3	9	7	"ftsL"	"STM0121"	12240	43830	120	396	843	1590	188	63	63	95	342	360	49	27	0	616	1154	1874	162	81	81	129	481	372	54	30	0	0.622	0.727	0.677	0.622	2.917	0.790	0.656	120	505	100	868	1853	-0.684	333	535	780	1073	101212	138506	2.187	2.131	0	0	0
3	10	7	"murG"	"STM0128"	12440	43840	110	450	1396	2823	202	64	64	100	369	369	51	36	0	465	1310	2513	191	82	82	138	519	376	38	23	0	1.008	1.085	0.949	0.992	2.408	1.020	0.566	80	432	100	769	2560	0.011	386	383	1332	1228	111663	104800	3.512	2.258	0	0	0
3	11	7	"mutT"	"STM0137"	12610	43820	120	390	538	646	120	62	62	63	13	20	99	97	0	1269	1704	2050	120	84	84	88	46	52	100	99	0	0.277	0.294	0.279	0.260	2.039	0.281	0.791	120	416	100	1513	2096	-1.853	328	1185	476	1620	64574	204498	36.538	35.130	0	0	0
3	12	7	""	"STM0149"	12780	43830	120	91	103	111	107	63	63	64	17	26	65	39	0	2064	2149	1077	50	85	85	89	45	50	99	99	0	0.014	0.019	0.015	0.014	2.795	0.023	0.151	120	434	100	2007	2104	-6.143	28	1979	40	2064	12392	257919	2.294	45.778	0	0	0
3	13	7	""	"STM1548"	12960	43830	130	138	205	209	101	64	64	65	17	26	92	83	0	2068	3490	4277	122	84	84	90	41	45	98	98	0	0.037	0.041	0.038	0.035	1.879	0.040	0.734	120	448	100	2058	3547	-4.745	74	1984	141	3406	24541	418822	8.235	82.927	0	0	0
3	14	7	""	"STM1552"	13140	43830	120	123	160	117	73	63	63	63	13	20	93	79	0	1978	3198	3591	112	83	83	88	40	45	100	100	0	0.032	0.031	0.029	0.028	1.977	0.028	0.758	120	445	100	1955	3212	-4.981	60	1895	97	3115	19253	383745	7.462	77.750	0	0	0
3	15	7	""	"STM1557"	13320	43830	120	128	169	154	91	62	62	65	22	33	85	65	0	2450	3169	2942	92	82	82	92	75	81	100	99	0	0.028	0.035	0.029	0.028	2.196	0.038	0.687	120	506	100	2434	3194	-5.165	66	2368	107	3087	20249	380248	4.727	41.027	0	0	0
3	16	7	"rpsV"	"STM1565"	13520	43820	80	76	168	463	275	65	65	80	108	135	11	7	0	145	274	368	134	82	82	111	173	155	25	19	0	0.175	0.536	0.263	0.287	4.432	0.496	0.476	52	265	100	74	295	-2.518	11	63	103	192	8737	14257	0.815	0.942	0	0	0
3	17	7	"fdnH"	"STM1569"	13670	43830	130	650	1196	1661	138	64	64	74	84	113	91	79	0	1031	1628	1984	121	80	80	91	123	135	91	84	0	0.616	0.731	0.713	0.637	2.883	0.773	0.731	120	470	100	1537	2680	-0.699	586	951	1132	1548	143554	195316	13.357	12.496	0	0	0
3	18	7	""	"STM1573"	13850	43830	130	85	153	201	131	64	64	66	15	22	53	41	0	202	582	1004	172	81	81	83	16	19	80	72	0	0.174	0.178	0.180	0.203	3.880	0.173	0.780	120	455	100	142	590	-2.527	21	121	89	501	18324	69801	5.800	31.188	0	0	0
3	19	7	"yciL"	"STM1719"	14030	43820	130	1583	2209	2464	111	64	64	66	16	24	99	99	0	1494	1921	1957	101	80	80	83	16	19	100	100	0	1.074	1.165	1.109	1.087	2.188	1.252	0.777	120	435	100	2933	3986	0.103	1519	1414	2145	1841	265082	230511	133.938	114.875	0	0	0
3	20	7	""	"STM1733"	14200	43830	130	90	115	84	73	63	63	64	14	21	75	49	0	313	470	542	115	81	81	82	16	19	98	93	0	0.116	0.134	0.148	0.148	3.024	0.103	0.448	120	473	100	259	441	-3.103	27	232	52	389	13753	56372	3.643	24.250	0	0	0
3	21	7	""	"STM1741"	14390	43820	130	270	441	574	130	64	64	65	14	21	100	100	0	2094	3277	4410	134	80	80	82	15	18	100	100	0	0.102	0.118	0.104	0.104	1.676	0.118	0.859	120	457	100	2220	3574	-3.289	206	2014	377	3197	52897	393287	26.857	213.000	0	0	0
3	22	7	"purU"	"STM1756"	14560	43820	120	1119	1329	1173	88	64	64	66	15	22	100	100	0	1465	1729	1320	76	78	78	80	14	17	100	100	0	0.761	0.766	0.685	0.685	1.874	0.796	0.718	120	408	100	2442	2916	-0.395	1055	1387	1265	1651	159530	207532	84.200	117.786	0	0	0
3	23	7	"ychN"	"STM1769"	14730	43830	130	104	147	134	91	63	63	64	17	26	76	58	0	251	339	347	102	78	78	81	20	24	96	88	0	0.237	0.322	0.265	0.264	2.812	0.310	0.642	120	504	100	214	345	-2.077	41	173	84	261	17616	40620	4.882	12.900	0	0	0
3	24	7	"pth"	"STM1783"	14920	43820	130	285	407	406	99	62	62	63	13	20	96	95	0	799	1082	1202	111	80	80	84	21	25	99	98	0	0.310	0.344	0.352	0.323	2.215	0.314	0.803	120	607	100	942	1347	-1.689	223	719	345	1002	48891	129848	26.462	47.524	0	0	0
3	1	8	"yfbK"	"STM2315"	10810	44040	110	483	476	99	20	67	67	70	22	31	100	100	0	14682	14554	2083	14	89	89	93	26	27	100	100	0	0.029	0.028	0.029	0.027	1.293	0.028	0.919	80	507	100	15009	14874	-5.133	416	14593	409	14465	38063	1164289	18.455	556.192	0	0	0
3	2	8	"nuoI"	"STM2321"	10980	44030	110	6456	6159	1578	25	68	68	125	898	718	100	100	0	5108	4941	1111	22	88	88	98	64	65	100	100	0	1.273	1.255	1.290	1.240	1.292	1.362	0.825	80	449	100	11408	10944	0.348	6388	5020	6091	4853	492731	395293	6.719	75.672	0	0	0
3	3	8	""	"STM2332"	11170	44030	110	798	796	265	33	66	66	74	81	109	100	100	0	6311	6216	1464	23	85	85	92	32	34	100	100	0	0.118	0.119	0.116	0.115	1.269	0.118	0.894	80	474	100	6958	6861	-3.088	732	6226	730	6131	63689	497267	8.914	191.375	0	0	0
3	4	8	""	"STM2336"	11350	44020	110	1261	1242	388	31	65	65	66	14	21	100	100	0	3887	3834	1097	28	86	86	93	45	48	100	100	0	0.315	0.314	0.315	0.308	1.296	0.310	0.897	80	420	100	4997	4925	-1.668	1196	3801	1177	3748	99353	306706	84.000	83.133	0	0	0
3	5	8	""	"STM2342"	11520	44030	110	113	132	72	54	65	65	66	15	22	91	73	0	4906	5639	2672	47	87	87	124	230	185	100	100	0	0.010	0.012	0.010	0.009	2.181	0.011	0.467	80	444	100	4867	5619	-6.650	48	4819	67	5552	10586	451125	4.400	23.978	0	0	0
3	6	8	"yfcF"	"STM2348"	11710	44030	120	693	747	341	45	65	65	67	16	23	97	95	0	4193	4421	1925	43	82	82	113	217	192	96	96	0	0.153	0.157	0.160	0.149	1.706	0.154	0.897	120	493	100	4739	5021	-2.711	628	4111	682	4339	89624	530483	42.500	19.853	0	0	0
3	7	8	"sseB"	"STM2535"	11890	44030	120	2607	2664	1825	68	65	65	499	4723	946	5	1	0	4352	4169	2722	65	80	80	487	4560	936	45	3	0	0.595	0.636	0.618	0.627	2.236	0.637	0.907	120	500	100	6814	6688	-0.749	2542	4272	2599	4089	319645	500300	0.458	0.807	0	0	0
3	8	8	""	"STM2552"	12060	44020	110	556	611	427	69	65	65	531	4830	909	0	0	0	5575	5756	3213	55	82	82	542	4667	861	57	10	0	0.089	0.096	0.089	0.090	1.352	0.920	0.625	80	478	100	5984	6220	-3.484	491	5493	546	5674	48908	460503	0.017	1.117	0	0	0
3	9	8	"yfhA"	"STM2562"	12260	44020	110	779	1173	1234	105	64	64	77	98	127	97	92	0	3316	4656	3935	84	83	83	123	258	209	100	96	0	0.221	0.243	0.223	0.220	1.800	0.252	0.758	80	436	100	3948	5682	-2.177	715	3233	1109	4573	93808	372466	11.184	17.570	0	0	0
3	10	8	"yfhB"	"STM2569"	12420	44020	120	131	295	438	148	64	64	69	108	156	40	27	0	408	1226	2148	175	85	85	87	20	22	95	90	0	0.207	0.202	0.236	0.219	3.367	0.189	0.850	120	463	100	390	1372	-2.269	67	323	231	1141	35366	147147	2.093	56.950	0	0	0
3	11	8	""	"STM2586"	12600	44020	120	167	159	54	33	63	63	65	21	32	90	84	0	9295	8394	3974	47	89	89	107	148	138	98	97	0	0.011	0.012	0.011	0.012	1.896	0.011	0.718	120	490	100	9310	8401	-6.468	104	9206	96	8305	19047	1007238	4.476	55.993	0	0	0
3	12	8	""	"STM2592"	12780	44020	110	272	279	88	31	62	62	63	13	20	100	100	0	5822	5636	1389	24	89	89	94	48	51	100	100	0	0.037	0.039	0.039	0.038	1.284	0.040	0.891	80	422	100	5943	5764	-4.771	210	5733	217	5547	22358	450914	16.615	115.458	0	0	0
3	13	8	"yhbO"	"STM3269"	12960	44010	120	146	179	144	80	63	63	64	13	20	96	86	0	1386	2037	2259	110	86	86	92	40	43	99	98	0	0.064	0.059	0.056	0.057	2.019	0.056	0.795	120	483	100	1383	2067	-3.969	83	1300	116	1951	21490	244470	8.846	48.625	0	0	0
3	14	8	"yhbW"	"STM3276"	13130	44010	110	594	633	228	36	64	64	65	15	23	100	100	0	9658	10062	2584	25	86	86	98	102	104	100	100	0	0.055	0.057	0.056	0.055	1.228	0.058	0.918	80	422	100	10102	10545	-4.175	530	9572	569	9976	50651	804983	37.867	97.686	0	0	0
3	15	8	"nlpI"	"STM3281"	13320	44020	120	10889	10278	3041	29	62	62	64	15	23	100	100	0	7835	7381	2141	29	82	82	112	294	262	98	98	0	1.396	1.400	1.412	1.401	1.729	1.414	0.937	120	522	100	18580	17515	0.482	10827	7753	10216	7299	1233337	885754	680.933	24.724	0	0	0
3	16	8	""	"STM3291"	13490	44000	110	588	636	283	44	63	63	71	82	115	100	98	0	9562	10657	4816	45	80	80	93	124	133	100	100	0	0.055	0.054	0.055	0.053	1.339	0.053	0.896	80	465	100	10007	11150	-4.175	525	9482	573	10577	50859	852529	6.890	85.194	0	0	0
3	17	8	"yhbE"	"STM3302"	13670	44020	120	596	1056	1535	145	63	63	64	14	21	99	99	0	994	1553	2002	128	81	81	83	17	20	98	97	0	0.584	0.675	0.591	0.648	2.323	0.714	0.723	120	485	100	1446	2465	-0.776	533	913	993	1472	126744	186408	70.857	86.471	0	0	0
3	18	8	"nlp"	"STM3306"	13850	44010	120	334	356	283	79	64	64	66	15	22	95	92	0	1645	1821	1559	85	83	83	85	17	20	99	99	0	0.173	0.168	0.173	0.158	2.059	0.165	0.879	120	455	100	1832	2030	-2.532	270	1562	292	1738	42736	218563	19.333	102.118	0	0	0
3	19	8	""	"STM0716"	14030	44010	120	511	497	236	47	62	62	68	71	104	91	88	0	5037	5078	2250	44	82	82	85	18	21	99	99	0	0.091	0.087	0.085	0.082	1.639	0.086	0.826	120	467	100	5404	5431	-3.464	449	4955	435	4996	59691	609362	6.042	277.389	0	0	0
3	20	8	""	"STM0722"	14200	44010	110	84	89	27	30	62	62	67	77	114	8	0	0	4227	4549	2214	48	83	83	85	17	20	100	100	0	0.005	0.006	0.006	0.005	2.231	0.005	0.017	80	398	100	4166	4493	-7.557	22	4144	27	4466	7145	363943	0.286	262.588	0	0	0
3	21	8	""	"STM0731"	14370	44010	110	1394	1359	551	40	64	64	67	24	35	100	100	0	3444	3348	1161	34	82	82	87	37	42	100	100	0	0.396	0.397	0.398	0.387	1.261	0.399	0.938	80	448	100	4692	4561	-1.338	1330	3362	1295	3266	108731	267849	53.833	88.135	0	0	0
3	22	8	"ybgE"	"STM0743"	14550	44010	110	331	665	1024	153	64	64	70	28	40	100	100	0	858	1633	2260	138	79	79	88	57	64	100	100	0	0.343	0.387	0.376	0.347	1.631	0.405	0.826	80	462	100	1046	2155	-1.545	267	779	601	1554	53190	130639	21.250	27.105	0	0	0
3	23	8	"pal"	"STM0749"	14730	44010	110	11418	10858	5080	46	63	63	72	59	81	100	100	0	2668	2492	980	39	81	81	98	158	161	100	100	0	4.389	4.477	4.292	4.342	1.321	4.796	0.901	80	442	100	13942	13206	2.134	11355	2587	10795	2411	868621	199379	182.814	15.152	0	0	0
3	24	8	"ybgS"	"STM0759"	14910	44000	120	158	192	165	85	62	62	67	51	76	73	40	0	2489	2475	1512	61	81	81	84	20	23	99	99	0	0.040	0.054	0.042	0.044	2.074	0.055	0.431	120	569	100	2504	2524	-4.649	96	2408	130	2394	22983	296984	2.451	119.550	0	0	0
3	1	9	"mdfA"	"STM0866"	10820	44210	110	1558	1558	161	10	66	66	67	16	23	100	100	0	14815	14713	815	5	85	85	87	19	21	100	100	0	0.101	0.102	0.104	0.102	1.117	0.100	0.947	80	497	100	16222	16120	-3.303	1492	14730	1492	14628	124648	1177028	93.188	769.789	0	0	0
3	2	9	"ybjC"	"STM0873"	11000	44200	110	482	474	113	23	66	66	68	27	39	100	100	0	2341	2166	578	26	84	84	87	23	26	100	100	0	0.184	0.196	0.196	0.196	1.288	0.182	0.866	80	468	100	2673	2490	-2.440	416	2257	408	2082	37897	173281	15.037	90.391	0	0	0
3	3	9	"ybjO"	"STM0881"	11180	44200	110	1042	980	257	26	65	65	69	43	62	96	95	0	8420	8122	1220	15	83	83	88	46	52	100	100	0	0.117	0.114	0.118	0.099	2.023	0.114	0.930	80	467	100	9314	8954	-3.093	977	8337	915	8039	78403	649743	21.186	174.652	0	0	0
3	4	9	"artI"	"STM0890"	11360	44190	110	4748	4653	776	16	64	64	66	19	28	100	100	0	6845	6816	770	11	83	83	89	44	49	100	100	0	0.693	0.682	0.689	0.674	1.177	0.686	0.952	80	476	100	11446	11322	-0.530	4684	6762	4589	6733	372233	545246	241.421	152.886	0	0	0
3	5	9	""	"STM0895"	11530	44200	100	104	104	26	25	64	64	65	14	21	81	62	0	4143	3920	685	17	81	81	102	218	213	100	100	0	0.010	0.010	0.010	0.009	2.306	0.010	0.484	80	408	100	4102	3879	-6.666	40	4062	40	3839	8305	313634	2.786	17.514	0	0	0
3	6	9	""	"STM0900"	11710	44200	100	75	75	18	24	65	65	66	14	21	36	10	0	3907	3802	1036	27	81	81	83	15	18	100	100	0	0.003	0.003	0.004	0.004	2.270	0.002	0.041	80	410	100	3836	3731	-8.580	10	3826	10	3721	5966	304161	0.643	247.933	0	0	0
3	7	9	""	"STM1034"	11900	44200	110	89	103	52	50	65	65	65	13	20	60	47	0	647	1430	1708	119	83	83	84	14	16	96	93	0	0.043	0.028	0.041	0.044	2.823	0.027	0.676	80	432	100	588	1385	-4.555	24	564	38	1347	8239	114392	2.923	96.143	0	0	0
3	8	9	""	"STM1038"	12070	44190	110	460	474	142	29	64	64	86	362	420	68	5	0	9021	9866	3074	31	82	82	86	36	41	100	100	0	0.044	0.042	0.043	0.040	1.465	0.038	0.147	80	440	100	9335	10194	-4.497	396	8939	410	9784	37924	789292	1.072	271.667	0	0	0
3	9	9	"aceA"	"STM4184"	12240	44190	110	460	444	114	25	62	62	69	68	98	97	96	0	12423	12833	2472	19	81	81	129	353	273	100	100	0	0.032	0.030	0.030	0.028	1.397	0.030	0.929	80	478	100	12740	13134	-4.955	398	12342	382	12752	35494	1026677	5.515	35.989	0	0	0
3	10	9	""	"STM4195"	12430	44190	100	113	123	66	53	64	64	65	19	29	86	58	0	780	875	477	54	87	87	146	379	259	87	36	0	0.071	0.075	0.065	0.061	1.988	0.088	0.696	80	409	100	742	847	-3.822	49	693	59	788	9818	69974	3.053	1.923	0	0	0
3	11	9	""	"STM4199"	12620	44190	110	325	317	95	29	63	63	66	23	34	100	98	0	6345	6073	1538	25	94	94	121	195	161	100	100	0	0.042	0.042	0.042	0.040	1.369	0.041	0.862	80	457	100	6513	6233	-4.576	262	6251	254	5979	25385	485862	10.913	30.523	0	0	0
3	12	9	""	"STM4203"	12790	44190	110	78	82	22	26	62	62	63	13	20	58	30	0	1488	1444	547	37	91	91	95	23	24	100	100	0	0.011	0.015	0.016	0.015	2.359	0.012	0.205	80	451	100	1413	1373	-6.448	16	1397	20	1353	6547	115525	1.462	58.652	0	0	0
3	13	9	"pduA"	"STM2038"	12960	44190	110	96	93	23	24	62	62	63	13	20	76	56	0	2781	2655	507	19	88	88	91	20	21	100	100	0	0.013	0.012	0.013	0.011	2.364	0.011	0.332	80	446	100	2727	2598	-6.308	34	2693	31	2567	7418	212437	2.308	128.200	0	0	0
3	14	9	"pduS"	"STM2053"	13140	44190	100	169	168	35	20	62	62	65	18	27	98	96	0	8842	8424	2156	25	89	89	157	534	340	100	100	0	0.012	0.013	0.012	0.012	1.453	0.012	0.813	80	442	100	8860	8441	-6.354	107	8753	106	8335	13437	673888	5.722	15.481	0	0	0
3	15	9	"stfC"	"STM0196"	13330	44200	110	179	176	34	19	62	62	65	17	26	100	98	0	11258	11229	1774	15	86	86	151	531	351	100	100	0	0.010	0.010	0.010	0.010	1.327	0.010	0.836	80	446	100	11289	11257	-6.577	117	11172	114	11143	14091	898345	6.529	20.863	0	0	0
3	16	9	"eutS"	"STM2470"	13500	44200	110	82	84	21	25	62	62	64	15	23	58	28	0	2394	2252	744	33	82	82	84	15	17	100	100	0	0.009	0.010	0.010	0.010	2.623	0.008	0.224	80	460	100	2332	2192	-6.853	20	2312	22	2170	6755	180166	1.333	144.533	0	0	0
3	17	9	"pagK"	"STM1867"	13680	44190	100	83	86	23	26	62	62	62	12	19	68	46	0	742	748	279	37	84	84	88	25	28	100	100	0	0.032	0.036	0.039	0.035	2.006	0.038	0.443	80	371	100	679	688	-4.970	21	658	24	664	6905	59845	2.000	26.400	0	0	0
3	18	9	"pefI"	"PSLT013"	13850	44190	110	349	336	124	36	62	62	65	25	38	96	95	0	3788	3733	1395	37	87	87	106	71	66	100	100	0	0.078	0.075	0.077	0.065	1.989	0.075	0.928	80	419	100	3988	3920	-3.689	287	3701	274	3646	26907	298620	10.840	51.085	0	0	0
3	19	9	"traM"	"PSLT073"	14020	44190	110	153	154	33	21	62	62	63	12	19	100	98	0	9182	8734	1733	19	87	87	100	51	51	100	100	0	0.010	0.011	0.010	0.010	1.439	0.010	0.795	80	447	100	9186	8739	-6.643	91	9095	92	8647	12342	698724	7.583	169.294	0	0	0
3	20	9	"traC"	"PSLT088"	14200	44180	110	509	560	193	34	63	63	67	71	105	98	93	0	42804	46643	10341	22	87	87	103	163	158	100	100	2	0.010	0.011	0.011	0.010	1.470	0.011	0.938	80	464	100	43163	47053	-6.582	446	42717	497	46556	44761	3731420	6.944	285.521	0	0	0
3	21	9	""	"STM1623"	14370	44180	110	950	936	137	14	64	64	69	30	43	100	100	0	9490	9594	848	8	85	85	116	224	193	100	100	0	0.094	0.092	0.093	0.090	1.219	0.091	0.946	80	476	100	10291	10381	-3.408	886	9405	872	9509	74845	767520	28.900	42.313	0	0	0
3	22	9	"fumB"	"STM4300"	14560	44180	100	1353	1326	179	13	64	64	68	27	39	100	100	0	17536	17355	1800	10	84	84	119	237	199	100	100	0	0.074	0.073	0.074	0.073	1.136	0.071	0.952	80	451	100	18741	18533	-3.759	1289	17452	1262	17271	106082	1388418	46.593	72.726	0	0	0
3	23	9	"phnB"	"STM4288"	14750	44190	110	518	494	93	18	64	64	67	43	64	100	100	0	7313	6946	1240	17	83	83	96	149	155	100	100	0	0.063	0.063	0.063	0.062	1.185	0.062	0.947	80	453	100	7684	7293	-3.993	454	7230	430	6863	39521	555642	9.930	45.973	0	0	0
3	24	9	"nrfD"	"STM4280"	14910	44180	110	147	172	92	53	64	64	65	14	21	97	92	0	4537	6351	4430	69	82	82	83	14	16	100	100	0	0.019	0.017	0.017	0.015	1.932	0.017	0.803	80	489	100	4538	6377	-5.746	83	4455	108	6269	13793	508105	7.643	447.714	0	0	0
3	1	10	"mog"	"STM0008"	10820	44380	110	1968	1834	468	25	67	67	69	26	37	100	100	0	6660	6081	1351	22	82	82	88	38	43	100	100	0	0.289	0.295	0.297	0.291	1.242	0.290	0.948	80	509	100	8479	7766	-1.791	1901	6578	1767	5999	146744	486445	67.885	157.711	0	0	0
3	2	10	""	"STM0273"	11010	44380	110	127	129	30	23	66	66	69	26	37	91	61	0	2430	2348	653	27	81	81	86	39	45	100	100	0	0.026	0.028	0.027	0.027	1.603	0.026	0.494	80	465	100	2410	2330	-5.267	61	2349	63	2267	10323	187860	2.308	58.000	0	0	0
3	3	10	""	"STM0278"	11180	44380	100	111	120	80	66	63	63	68	45	66	55	7	0	4155	3889	1117	28	82	82	86	49	56	100	100	0	0.012	0.015	0.013	0.011	2.503	0.013	0.228	80	408	100	4121	3864	-6.407	48	4073	57	3807	9586	311080	1.156	77.612	0	0	0
3	4	10	""	"STM0287"	11360	44390	100	119	123	28	22	64	64	65	13	20	98	88	0	2992	3116	997	31	82	82	82	14	17	100	100	0	0.019	0.019	0.017	0.018	1.784	0.017	0.599	80	424	100	2965	3093	-5.725	55	2910	59	3034	9848	249296	4.462	216.714	0	0	0
3	5	10	""	"STM0296"	11540	44380	100	75	78	21	26	64	64	65	16	24	37	10	0	1162	1146	288	25	78	78	79	14	17	100	100	0	0.010	0.013	0.016	0.013	2.980	0.010	0.090	80	408	100	1095	1082	-6.623	11	1084	14	1068	6279	91643	0.813	76.214	0	0	0
3	6	10	"ghmA"	"STM0310"	11710	44380	100	751	739	241	32	64	64	65	16	24	100	100	0	1464	1428	436	30	79	79	79	13	16	100	100	0	0.496	0.500	0.507	0.495	1.254	0.498	0.935	80	408	100	2072	2024	-1.012	687	1385	675	1349	59132	114201	42.125	103.769	0	0	0
3	7	10	"ndh"	"STM1211"	11890	44370	110	1553	2198	2044	92	65	65	67	22	32	100	100	0	2007	2714	2144	78	81	81	84	27	32	100	100	0	0.773	0.810	0.802	0.782	1.753	0.951	0.674	80	454	100	3414	4766	-0.372	1488	1926	2133	2633	175832	217146	96.864	97.407	0	0	0
3	8	10	"ycfV"	"STM1218"	12070	44370	110	2467	2278	747	32	64	64	86	347	403	98	93	0	8155	7091	2058	29	82	82	88	37	42	100	100	0	0.298	0.316	0.319	0.305	1.275	0.314	0.831	80	478	100	10476	9223	-1.748	2403	8073	2214	7009	182254	567281	6.317	189.270	0	0	0
3	9	10	"ymfB"	"STM1235"	12260	44380	100	233	241	91	37	64	64	65	19	29	100	98	0	1054	997	290	29	79	79	97	230	237	100	93	0	0.173	0.193	0.181	0.180	1.584	0.181	0.714	80	430	100	1144	1095	-2.528	169	975	177	918	19241	79795	9.263	3.913	0	0	0
3	10	10	""	"STM1252"	12430	44360	110	421	425	158	37	64	64	66	18	27	97	95	0	7939	7800	1869	23	88	88	230	2210	960	97	92	0	0.045	0.047	0.047	0.040	1.982	0.047	0.882	80	478	100	8208	8073	-4.459	357	7851	361	7712	33989	624005	19.944	3.425	0	0	0
3	11	10	""	"STM1265"	12620	44380	110	114	116	23	19	64	64	66	16	24	96	82	0	4694	4529	1146	25	90	90	236	2245	951	98	55	0	0.011	0.012	0.011	0.011	1.726	0.012	0.707	80	463	100	4654	4491	-6.525	50	4604	52	4439	9304	362306	3.125	1.912	0	0	0
3	12	10	"yaoF"	"STM1275"	12780	44380	100	168	181	63	34	64	64	65	13	20	100	100	0	783	852	354	41	87	87	90	19	21	100	100	0	0.149	0.153	0.152	0.148	1.490	0.145	0.811	80	391	100	800	882	-2.743	104	696	117	765	14508	68141	8.923	40.105	0	0	0
3	13	10	"fumC"	"STM1469"	12960	44370	110	2547	2522	341	13	63	63	69	55	79	100	100	0	16853	16674	1705	10	90	90	130	359	276	100	100	0	0.148	0.148	0.150	0.147	1.191	0.145	0.945	80	479	100	19247	19043	-2.755	2484	16763	2459	16584	201760	1333959	44.600	46.084	0	0	0
3	14	10	"ydgI"	"STM1477"	13150	44370	110	3028	3022	358	11	63	63	70	55	78	100	100	0	15789	15764	1194	7	90	90	132	359	271	100	100	0	0.189	0.189	0.189	0.188	1.118	0.187	0.948	80	478	100	18664	18633	-2.405	2965	15699	2959	15674	241781	1261113	53.673	43.543	0	0	0
3	15	10	""	"STM1485"	13320	44370	100	253	244	62	25	61	61	63	16	25	100	100	0	2377	2280	583	25	86	86	91	25	27	100	100	0	0.084	0.083	0.084	0.081	1.310	0.082	0.908	80	391	100	2483	2377	-3.577	192	2291	183	2194	19558	182369	11.313	87.560	0	0	0
3	16	10	""	"STM1490"	13500	44360	110	535	520	92	17	63	63	64	15	23	100	100	0	14901	14933	1041	6	84	84	95	110	115	100	100	0	0.032	0.031	0.031	0.030	1.322	0.031	0.924	80	420	100	15289	15306	-4.972	472	14817	457	14849	41605	1194616	30.400	134.891	0	0	0
3	17	10	""	"STM1499"	13680	44370	120	371	349	90	25	64	64	66	15	22	95	94	0	20532	19507	4858	24	85	85	97	105	108	100	100	0	0.015	0.015	0.015	0.014	1.710	0.014	0.915	120	470	100	20754	19707	-6.058	307	20447	285	19422	41845	2340851	18.867	184.857	0	0	0
3	18	10	"wzzB"	"STM2079"	13840	44360	110	13333	13167	2363	17	65	65	141	609	431	100	100	0	11991	11639	2328	20	86	86	192	748	389	100	100	0	1.114	1.134	1.117	1.145	1.297	1.118	0.944	80	430	100	25173	24655	0.156	13268	11905	13102	11553	1053352	931126	21.389	15.303	0	0	0
3	19	10	"nxiA"	"STM2783"	14030	44370	110	655	651	230	35	64	64	131	577	440	57	2	0	9311	9051	1587	17	82	82	174	710	408	100	100	0	0.064	0.065	0.064	0.060	1.519	0.067	0.891	80	479	100	9820	9556	-3.965	591	9229	587	8969	52082	724046	0.901	12.503	0	0	0
3	20	10	"ygaF"	"STM2790"	14210	44370	110	136	140	36	25	64	64	65	14	21	100	92	0	6851	6980	1001	14	82	82	93	155	166	100	100	0	0.011	0.011	0.010	0.010	1.538	0.011	0.693	80	478	100	6841	6974	-6.555	72	6769	76	6898	11171	558397	5.357	44.432	0	0	0
3	21	10	"ygaP"	"STM2798"	14390	44370	100	325	337	99	29	63	63	68	25	36	100	100	0	2804	2889	821	28	82	82	119	279	234	100	100	0	0.096	0.098	0.098	0.096	1.317	0.090	0.809	80	421	100	2984	3081	-3.377	262	2722	274	2807	26978	231137	10.760	9.928	0	0	0
3	22	10	""	"STM4012"	14580	44370	110	249	258	67	25	64	64	66	15	22	100	98	0	11703	12006	2037	16	84	84	113	247	218	100	100	0	0.016	0.016	0.016	0.016	1.328	0.016	0.889	80	450	100	11804	12116	-5.973	185	11619	194	11922	20670	960500	12.800	48.150	0	0	0
3	23	10	""	"STM4031"	14740	44360	110	91	154	218	141	65	65	65	14	21	71	45	0	386	756	1172	155	82	82	85	17	20	100	100	0	0.086	0.132	0.109	0.095	2.503	0.138	0.624	80	439	100	330	763	-3.547	26	304	89	674	12309	60504	6.357	39.471	0	0	0
3	24	10	"rhaD"	"STM4045"	14930	44370	110	113	142	88	61	64	64	65	14	21	86	75	0	2289	3277	2980	90	82	82	84	16	19	100	100	0	0.022	0.024	0.023	0.022	1.997	0.023	0.703	80	534	100	2256	3273	-5.493	49	2207	78	3195	11378	262141	5.500	199.563	0	0	0
3	1	11	""	"STM2942"	10830	44550	110	216	214	53	24	67	67	70	28	40	95	93	0	6211	5985	1064	17	80	80	84	35	41	100	100	0	0.024	0.025	0.025	0.023	1.526	0.025	0.838	80	509	100	6280	6052	-5.363	149	6131	147	5905	17131	478777	5.143	168.600	0	0	0
3	2	11	"pyrG"	"STM2953"	11000	44550	110	30753	29840	4119	13	70	70	140	607	433	100	100	0	12097	11963	1081	9	83	83	99	111	112	100	100	0	2.554	2.506	2.547	2.481	1.166	2.606	0.952	80	477	100	42697	41650	1.353	30683	12014	29770	11880	2387209	957020	48.929	106.883	0	0	0
3	3	11	"ygcY"	"STM2961"	11190	44550	110	308	304	75	24	67	67	136	607	446	1	0	0	6324	6182	1308	21	84	84	98	106	108	100	100	0	0.039	0.039	0.038	0.038	1.301	0.036	0.829	80	477	100	6481	6335	-4.694	241	6240	237	6098	24341	494538	0.277	57.396	0	0	0
3	4	11	"exo"	"STM2972"	11360	44550	110	1101	1053	223	21	65	65	68	17	25	100	100	0	9324	9043	1318	14	81	81	83	16	19	100	100	0	0.112	0.110	0.112	0.107	1.252	0.111	0.948	80	424	100	10279	9950	-3.157	1036	9243	988	8962	84273	723461	57.941	560.000	0	0	0
3	5	11	"fucI"	"STM2976"	11530	44550	110	318	311	67	21	69	69	72	18	25	100	98	0	15889	15427	2387	15	82	82	86	35	40	100	100	0	0.016	0.016	0.016	0.015	1.332	0.016	0.797	80	453	100	16056	15587	-5.988	249	15807	242	15345	24894	1234187	13.278	438.314	0	0	0
3	6	11	"ygdI"	"STM2983"	11720	44550	100	360	351	108	30	70	70	74	32	43	100	100	0	1091	1103	306	27	82	82	87	35	40	100	100	0	0.287	0.275	0.272	0.265	1.350	0.269	0.885	80	430	100	1299	1302	-1.799	290	1009	281	1021	28097	88258	8.656	29.029	0	0	0
3	7	11	"metC"	"STM3161"	11900	44540	110	1245	1170	277	23	70	70	74	36	48	100	98	0	12930	12581	1779	14	81	81	85	27	31	100	100	0	0.091	0.088	0.089	0.082	1.482	0.088	0.953	80	448	100	14024	13600	-3.451	1175	12849	1100	12500	93630	1006478	30.444	462.815	0	0	0
3	8	11	""	"STM3170"	12070	44540	110	98	101	29	28	67	67	74	36	48	35	6	0	3241	3139	1486	47	82	82	86	23	26	100	100	0	0.010	0.011	0.012	0.010	2.180	0.009	0.104	80	464	100	3190	3091	-6.671	31	3159	34	3057	8059	251128	0.750	132.739	0	0	0
3	9	11	"STMF1.3"	"Not LT2a90"	12260	44550	100	170	182	76	41	64	64	66	14	21	96	92	0	114	130	62	47	81	81	82	15	18	78	53	0	3.212	2.408	3.481	2.962	3.297	3.599	0.154	80	404	100	139	167	1.684	106	33	118	49	14529	10386	8.286	3.200	0	0	0
3	10	11	"yfiO"	"STM2663"	12440	44550	110	3549	3239	850	26	65	65	67	18	26	100	100	0	3414	3099	778	25	85	85	235	2277	968	81	0	0	1.047	1.053	1.048	1.046	1.199	0.322	0.226	80	450	100	6813	6188	0.066	3484	3329	3174	3014	259113	247900	176.222	1.258	0	0	0
3	11	11	"ffh"	"STM2677"	12610	44550	110	11518	11439	2588	22	64	64	67	20	29	100	100	0	11592	11644	2152	18	86	86	238	2303	967	100	100	0	0.995	0.984	0.987	0.973	1.173	0.997	0.948	80	440	100	22960	22933	-0.007	11454	11506	11375	11558	915106	931547	568.600	4.953	0	0	0
3	12	11	"yfjG"	"STM2687"	12790	44540	110	1951	1956	833	42	63	63	65	17	26	100	100	0	3136	3019	909	30	86	86	89	21	23	100	100	0	0.619	0.645	0.620	0.614	1.426	0.641	0.794	80	453	100	4938	4826	-0.692	1888	3050	1893	2933	156442	241508	111.235	139.524	0	0	0
3	13	11	"ybbK"	"STM0501"	12970	44540	100	1624	1514	381	25	64	64	77	111	144	100	100	0	9291	8872	1830	20	87	87	116	354	305	100	100	0	0.169	0.165	0.169	0.162	1.185	0.163	0.931	80	408	100	10764	10235	-2.561	1560	9204	1450	8785	121152	709771	12.946	24.734	0	0	0
3	14	11	"sfbB"	"STM0511"	13140	44550	110	875	977	341	34	63	63	71	93	130	100	100	0	11920	13426	4414	32	86	86	98	98	100	100	100	0	0.069	0.069	0.069	0.067	1.222	0.068	0.942	80	448	100	12646	14254	-3.865	812	11834	914	13340	78197	1074069	9.742	136.000	0	0	0
3	15	11	"gip"	"STM0518"	13330	44550	120	178	196	182	92	62	62	64	19	29	92	92	0	9540	8804	2560	29	83	83	93	89	95	99	98	0	0.012	0.015	0.013	0.013	2.215	0.013	0.240	120	475	100	9573	8855	-6.349	116	9457	134	8721	23476	1056484	6.947	97.876	0	0	0
3	16	11	"allB"	"STM0523"	13490	44530	100	162	159	33	20	64	64	66	19	28	98	93	0	12218	11686	2087	17	82	82	90	95	105	100	100	0	0.008	0.008	0.008	0.008	1.373	0.008	0.800	80	386	100	12234	11699	-6.952	98	12136	95	11604	12688	934891	4.895	122.063	0	0	0
3	17	11	"allC"	"STM0527"	13680	44530	100	145	145	28	19	65	65	67	15	22	100	98	0	5372	5220	1222	23	82	82	83	16	19	100	100	0	0.015	0.016	0.015	0.015	1.375	0.015	0.794	80	406	100	5370	5218	-6.047	80	5290	80	5138	11607	417584	5.200	321.063	0	0	0
3	18	11	"ppiB"	"STM0536"	13860	44540	110	9923	9734	2426	24	66	66	102	479	469	100	100	0	4834	4697	778	16	81	81	113	463	409	100	100	0	2.074	2.094	2.123	2.044	1.251	2.184	0.944	80	481	100	14610	14284	1.052	9857	4753	9668	4616	778698	375734	20.109	9.901	0	0	0
3	19	11	"slyX"	"STM3454"	14040	44540	110	213	211	58	27	62	62	63	13	20	100	100	0	524	551	144	26	78	78	79	14	17	100	100	0	0.339	0.315	0.320	0.301	1.382	0.311	0.864	80	440	100	597	622	-1.562	151	446	149	473	16855	44087	11.385	33.714	0	0	0
3	20	11	"mglB"	"STM2190"	14210	44540	110	211	207	67	32	62	62	63	13	20	98	95	0	6885	6574	1908	29	80	80	80	14	17	100	100	0	0.022	0.022	0.021	0.021	1.419	0.023	0.858	80	418	100	6954	6639	-5.513	149	6805	145	6494	16585	525936	11.077	463.857	0	0	0
3	21	11	""	"STM2198"	14390	44540	120	401	388	132	34	64	64	65	14	21	95	93	0	13529	11926	4104	34	81	81	83	17	20	100	100	0	0.025	0.027	0.026	0.026	1.891	0.027	0.912	120	507	100	13785	12169	-5.318	337	13448	324	11845	46504	1431126	23.071	696.647	0	0	0
3	22	11	"rsuA"	"STM2222"	14570	44530	110	1693	1741	431	24	64	64	65	14	21	100	100	0	6096	6256	962	15	81	81	86	44	51	100	100	0	0.271	0.272	0.272	0.264	1.254	0.273	0.949	80	434	100	7644	7852	-1.885	1629	6015	1677	6175	139288	500480	119.714	140.227	0	0	0
3	23	11	"yejM"	"STM2228"	14750	44530	110	2307	2276	532	23	64	64	67	23	34	100	100	0	7738	7786	1402	18	83	83	85	18	21	100	100	0	0.293	0.287	0.284	0.282	1.196	0.287	0.961	80	468	100	9898	9915	-1.771	2243	7655	2212	7703	182114	622918	96.043	427.833	0	0	0
3	24	11	""	"STM2237"	14930	44540	110	96	97	19	19	64	64	67	23	34	62	30	0	2510	2372	578	24	82	82	85	19	22	100	100	0	0.013	0.014	0.014	0.012	2.186	0.012	0.274	80	483	100	2460	2323	-6.246	32	2428	33	2290	7744	189797	1.304	120.368	0	0	0
3	1	12	"phoP"	"STM1231"	10830	44740	110	6334	6297	922	14	65	65	68	21	30	100	100	0	3005	2947	533	18	79	79	81	14	17	100	100	0	2.143	2.173	2.111	2.198	1.243	2.203	0.933	80	522	100	9195	9100	1.099	6269	2926	6232	2868	503722	235721	296.619	204.714	0	0	0
3	2	12	"phoP"	"STM1231"	11010	44740	110	12403	11701	2389	20	67	67	90	395	438	100	100	0	5368	4951	1025	20	79	79	83	53	63	100	100	0	2.332	2.388	2.406	2.403	1.184	2.385	0.957	80	465	100	17625	16506	1.222	12336	5289	11634	4872	936043	396109	29.395	91.849	0	0	0
3	3	12	"phoQ"	"STM1230"	11180	44740	100	965	1020	292	28	65	65	67	16	23	100	100	0	1408	1426	265	18	80	80	83	16	19	100	100	0	0.678	0.710	0.680	0.697	1.240	0.729	0.844	80	447	100	2228	2301	-0.561	900	1328	955	1346	81597	114111	59.563	83.938	0	0	0
3	4	12	"phoQ"	"STM1230"	11370	44730	110	3314	3288	1058	32	65	65	68	17	25	100	100	0	4889	4896	1331	27	79	79	80	14	17	100	100	0	0.675	0.669	0.677	0.654	1.175	0.676	0.971	80	492	100	8059	8040	-0.566	3249	4810	3223	4817	263022	391715	189.412	344.000	0	0	0
3	5	12	"phoQ"	"STM1230"	11550	44720	110	2167	2110	584	27	70	70	73	20	27	100	100	0	3137	3073	725	23	80	80	83	29	34	100	100	0	0.686	0.682	0.697	0.655	1.408	0.700	0.903	80	480	100	5154	5033	-0.544	2097	3057	2040	2993	168794	245819	101.850	103.103	0	0	0
3	6	12	"hupA"	"STM4170"	11730	44730	100	4140	3928	1456	37	76	76	81	34	41	100	100	0	618	610	160	26	83	83	86	21	24	100	100	0	7.596	7.309	7.418	7.099	1.298	7.763	0.937	80	446	100	4599	4379	2.925	4064	535	3852	527	314218	48764	113.147	24.952	0	0	0
3	7	12	"sopB"	"STM1091"	11910	44730	120	40578	35922	12632	35	75	75	84	44	52	100	99	0	9149	8202	2911	35	81	81	84	17	20	96	95	0	4.467	4.414	4.458	4.935	2.211	4.490	0.957	120	514	100	49571	43968	2.159	40503	9068	35847	8121	4310671	984241	814.500	477.529	0	0	0
3	8	12	"pipC"	"STM0375"	12080	44720	110	4053	4012	1397	34	67	67	76	39	51	100	100	0	1364	1324	416	31	81	81	84	18	21	100	100	0	3.107	3.174	3.106	3.193	1.248	3.257	0.947	80	465	100	5269	5188	1.635	3986	1283	3945	1243	320927	105943	100.923	68.889	0	0	0
3	9	12	"pipC"	"STM0375"	12260	44710	110	6037	5541	1875	33	64	64	67	20	29	100	100	0	1938	1805	485	26	79	79	81	16	19	100	100	0	3.213	3.173	3.219	3.048	1.197	3.276	0.963	80	464	100	7832	7203	1.684	5973	1859	5477	1726	443285	144405	273.700	107.750	0	0	0
3	10	12	"ssrB"	"STM1391"	12440	44710	110	425	424	121	28	63	63	64	13	20	100	100	0	3698	3554	880	24	81	81	85	25	29	100	100	0	0.100	0.104	0.106	0.101	1.221	0.103	0.924	80	464	100	3979	3834	-3.321	362	3617	361	3473	33911	284306	27.692	138.760	0	0	0
3	11	12	"ssrB"	"STM1391"	12620	44720	100	499	462	121	26	63	63	64	14	21	100	100	0	4286	3990	1035	25	82	82	87	26	29	100	100	0	0.104	0.102	0.103	0.100	1.174	0.099	0.937	80	452	100	4640	4307	-3.269	436	4204	399	3908	36945	319166	28.429	150.115	0	0	0
3	12	12	"ssrB"	"STM1391"	12800	44720	110	510	505	115	22	62	62	63	13	20	100	100	0	4479	4291	819	19	83	83	86	21	24	100	100	0	0.102	0.105	0.105	0.104	1.196	0.104	0.926	80	467	100	4844	4651	-3.295	448	4396	443	4208	40437	343277	34.000	200.238	0	0	0
3	13	12	"lrp"	"STM0959"	12970	44720	110	6723	6264	1451	23	64	64	70	91	130	100	100	0	4009	3844	722	18	82	82	86	39	45	100	100	0	1.696	1.648	1.707	1.629	1.170	1.670	0.965	80	466	100	10586	9962	0.762	6659	3927	6200	3762	501140	307512	68.066	96.359	0	0	0
3	14	12	"lrp"	"STM0959"	13150	44720	100	8378	7839	1532	19	63	63	65	18	27	100	100	0	4970	4737	805	16	80	80	88	91	103	100	100	0	1.700	1.670	1.691	1.661	1.127	1.671	0.962	80	420	100	13205	12433	0.766	8315	4890	7776	4657	627126	378972	431.889	51.088	0	0	0
3	15	12	"gyrA"	"STM2272"	13330	44710	110	4818	4642	815	17	62	62	64	16	25	100	100	0	3187	3117	458	14	79	79	80	16	20	100	100	0	1.530	1.508	1.498	1.499	1.146	1.530	0.953	80	428	100	7864	7618	0.614	4756	3108	4580	3038	371390	249370	286.125	189.813	0	0	0
3	16	12	"gyrA"	"STM2272"	13500	44710	110	9219	8876	2115	23	63	63	75	84	112	100	100	0	6550	6271	1466	23	80	80	86	52	60	100	100	0	1.415	1.424	1.425	1.426	1.183	1.433	0.957	80	463	100	15626	15004	0.501	9156	6470	8813	6191	710073	501711	104.774	118.942	0	0	0
3	17	12	"csrA"	"STM2826"	13680	44720	110	543	724	533	73	65	65	76	82	107	100	98	0	293	334	142	42	77	77	84	50	59	100	96	0	2.213	2.564	2.564	2.366	1.631	3.177	0.691	80	490	100	694	916	1.146	478	216	659	257	57953	26726	7.902	5.000	0	0	0
3	18	12	"csrA"	"STM2826"	13870	44720	100	2254	2275	923	40	64	64	65	14	21	100	100	0	907	977	334	34	77	77	78	12	15	100	100	0	2.639	2.457	2.435	2.394	1.364	2.575	0.918	80	406	100	3020	3111	1.400	2190	830	2211	900	181968	78126	157.857	74.917	0	0	0
3	19	12	"yhhP"	"STM3578"	14030	44710	100	319	320	84	26	60	60	61	13	21	100	100	0	1424	1392	413	29	77	77	78	14	17	100	100	0	0.192	0.198	0.194	0.198	1.304	0.188	0.913	80	395	100	1606	1575	-2.379	259	1347	260	1315	25567	111331	19.923	93.857	0	0	0
3	20	12	"yhhP"	"STM3578"	14210	44710	100	180	180	48	26	60	60	61	13	21	100	98	0	740	714	209	29	77	77	78	14	17	100	100	0	0.181	0.188	0.188	0.183	1.446	0.179	0.848	80	430	100	783	757	-2.466	120	663	120	637	14405	57152	9.154	45.429	0	0	0
3	21	12	"yhhP"	"STM3578"	14400	44720	110	254	272	132	48	62	62	64	13	20	100	98	0	1066	1106	400	36	78	78	80	16	20	100	100	0	0.194	0.204	0.182	0.192	1.463	0.198	0.756	80	433	100	1180	1238	-2.363	192	988	210	1028	21721	88475	16.000	64.125	0	0	0
3	22	12	"topA"	"STM1714"	14560	44710	110	3783	3558	985	27	63	63	65	15	23	100	100	0	5374	5255	1155	21	79	79	82	20	24	100	100	0	0.703	0.675	0.685	0.643	1.363	0.675	0.959	80	439	100	9015	8671	-0.509	3720	5295	3495	5176	284608	420386	232.867	258.650	0	0	0
3	23	12	"topA"	"STM1714"	14730	44710	110	699	775	414	53	64	64	68	27	39	100	100	0	934	1005	470	46	80	80	84	23	27	100	100	0	0.744	0.769	0.733	0.754	1.441	0.774	0.844	80	479	100	1489	1636	-0.427	635	854	711	925	62003	80404	26.185	40.043	0	0	0
3	24	12	"fur"	"STM0693"	14920	44700	110	2423	2413	877	36	63	63	67	25	37	100	100	0	3009	2939	914	31	79	79	83	22	26	100	100	0	0.805	0.822	0.812	0.807	1.240	0.838	0.940	80	521	100	5290	5210	-0.312	2360	2930	2350	2860	193061	235152	93.840	129.818	0	0	0
3	1	13	"ctrl-buffer"	"ctrl-buffer"	10830	44910	100	63	70	34	48	62	62	63	15	23	20	13	0	84	89	28	31	81	81	89	29	32	7	6	0	0.333	1.000	1.000	1.033	3.676	1.323	0.133	80	440	100	4	16	-1.585	1	3	8	8	5626	7084	0.467	0.000	-50	0	0
3	2	13	"ctrl-buffer"	"ctrl-buffer"	11000	44910	100	61	67	29	43	61	61	62	13	20	27	10	0	83	100	60	60	77	77	79	15	18	33	16	0	0.000	0.261	0.824	0.821	3.246	0.246	0.109	80	431	100	6	29	Error	0	6	6	23	5376	7970	0.385	1.400	-50	0	0
3	3	13	"ctrl-buffer"	"ctrl-buffer"	11170	44890	40	85	240	314	130	61	61	64	18	28	58	41	0	181	271	226	83	77	77	81	17	20	91	75	0	0.231	0.923	0.664	0.490	3.765	1.215	0.673	12	68	100	128	373	-2.115	24	104	179	194	2876	3249	9.778	11.176	0	0	0
3	4	13	"ctrl-buffer"	"ctrl-buffer"	11360	44910	100	60	70	53	75	61	61	62	13	20	21	12	0	84	92	42	45	77	77	78	12	15	32	15	0	-0.143	0.600	0.842	0.898	3.841	1.576	0.176	80	464	100	6	24	Error	-1	7	9	15	5602	7356	0.615	1.167	-50	0	0
3	5	13	"ctrl-buffer"	"ctrl-buffer"	11540	44910	100	64	73	51	69	62	62	64	15	23	20	11	0	84	88	29	32	78	78	79	14	17	31	8	0	0.333	1.100	0.980	1.121	3.366	1.936	0.287	80	473	100	8	21	-1.585	2	6	11	10	5803	7050	0.600	0.643	-50	0	0
3	6	13	"ctrl-buffer"	"ctrl-buffer"	11730	44940	80	108	124	62	50	64	64	67	17	25	71	53	0	123	123	33	26	79	79	82	24	29	69	44	0	1.000	1.364	1.091	0.966	3.421	1.576	0.283	52	275	100	88	104	0.000	44	44	60	44	6460	6390	3.353	1.708	0	0	0
3	7	13	"ctrl-buffer"	"ctrl-buffer"	11890	44900	100	73	78	27	34	64	64	67	18	26	27	10	0	95	102	30	29	77	77	80	19	23	47	20	0	0.500	0.560	0.786	0.637	3.607	0.534	0.143	80	429	100	27	39	-1.000	9	18	14	25	6254	8135	0.611	1.158	-50	0	0
3	8	13	"ctrl-buffer"	"ctrl-buffer"	12090	44880	50	109	407	725	178	61	61	68	52	76	41	16	0	125	418	842	201	86	86	86	16	18	66	50	0	1.231	1.042	1.016	1.049	2.263	0.872	0.790	12	104	100	87	678	0.300	48	39	346	332	4886	5017	6.519	20.750	0	0	0
3	9	13	"ctrl-buffer"	"ctrl-buffer"	12250	44900	100	63	70	43	61	61	61	62	13	20	18	8	0	87	93	30	32	78	78	80	14	17	35	10	0	0.222	0.600	1.182	0.997	3.536	1.625	0.200	80	458	100	11	24	-2.170	2	9	9	15	5606	7402	0.615	0.929	-50	0	0
3	10	13	"ctrl-buffer"	"ctrl-buffer"	12430	44900	100	65	71	22	30	61	61	62	13	20	32	18	0	88	96	36	37	79	79	81	15	18	30	15	0	0.444	0.588	1.036	1.077	4.191	0.332	0.065	80	453	100	13	27	-1.170	4	9	10	17	5692	7656	0.692	1.000	-50	0	0
3	11	13	"ctrl-buffer"	"ctrl-buffer"	12620	44930	60	64	68	23	33	64	64	68	27	39	12	6	0	104	127	61	48	85	85	90	22	24	46	28	0	0.000	0.095	0.449	0.512	3.411	3.959	0.013	32	171	100	19	46	Error	0	19	4	42	2175	4062	0.000	1.682	0	0	0
3	12	13	"ctrl-buffer"	"ctrl-buffer"	12780	44900	100	65	66	17	25	64	64	79	123	155	0	0	0	94	99	26	26	87	87	99	48	48	7	2	0	0.143	0.167	0.667	0.697	4.024	35.172	0.008	80	426	100	8	14	-2.807	1	7	2	12	5248	7895	-0.106	0.000	-50	0	0
3	13	13	"ctrl-buffer"	"ctrl-buffer"	12960	44900	100	63	66	17	25	60	60	61	14	22	22	12	0	91	102	45	44	82	82	90	41	45	12	6	0	0.333	0.300	1.000	0.859	4.205	0.304	0.064	80	420	100	12	26	-1.585	3	9	6	20	5255	8167	0.357	0.293	-50	0	0
3	14	13	"ctrl-buffer"	"ctrl-buffer"	13140	44900	100	68	70	17	24	60	60	62	12	19	38	18	0	100	112	39	34	78	78	80	18	22	56	26	0	0.364	0.294	0.468	0.495	2.695	0.218	0.109	80	432	100	30	44	-1.459	8	22	10	34	5616	8920	0.667	1.778	-50	0	0
3	15	13	"ctrl-buffer"	"ctrl-buffer"	13320	44900	100	61	62	13	20	61	61	62	12	19	18	5	0	80	85	16	18	77	77	79	16	20	23	8	0	0.000	0.125	0.797	0.633	4.287	21.291	0.001	80	442	100	3	9	Error	0	3	1	8	4998	6761	0.000	0.375	-50	0	0
3	16	13	"ctrl-buffer"	"ctrl-buffer"	13500	44890	100	62	62	14	22	61	61	66	55	83	0	0	0	88	89	14	15	78	78	82	25	30	15	0	0	0.100	0.091	0.942	0.777	3.332	0.075	0.004	80	432	100	11	12	-3.322	1	10	1	11	4965	7105	-0.073	0.280	-50	0	0
3	17	13	"ctrl-buffer"	"ctrl-buffer"	13680	44890	100	67	68	16	23	62	62	63	13	20	28	7	0	93	106	51	48	78	78	82	23	28	32	17	0	0.333	0.214	0.625	0.583	4.143	0.112	0.048	80	418	100	20	34	-1.585	5	15	6	28	5437	8504	0.385	1.043	-50	0	0
3	18	13	"ctrl-buffer"	"ctrl-buffer"	13850	44890	100	63	67	27	40	61	61	62	14	22	20	7	0	84	92	37	40	76	76	82	44	53	6	2	0	0.250	0.375	0.967	1.028	4.241	0.168	0.113	80	409	100	10	22	-2.000	2	8	6	16	5383	7348	0.357	0.227	-50	0	0
3	19	13	"ctrl-buffer"	"ctrl-buffer"	14030	44890	100	63	446	1194	267	59	59	60	13	21	27	18	0	83	379	908	239	77	77	77	12	15	40	22	0	0.667	1.281	1.279	0.963	3.200	1.337	0.874	80	460	100	10	689	-0.585	4	6	387	302	35643	30308	29.692	25.167	-50	0	0
3	20	13	"ctrl-buffer"	"ctrl-buffer"	14210	44890	100	61	62	15	24	60	60	63	28	44	2	1	0	87	93	31	33	77	77	79	27	34	15	8	0	0.100	0.125	0.500	0.509	3.357	0.154	0.019	80	432	100	11	18	-3.322	1	10	2	16	4952	7443	-0.036	0.519	-50	0	0
3	21	13	"ctrl-buffer"	"ctrl-buffer"	14390	44890	100	63	65	22	33	59	59	62	22	35	10	3	0	82	93	69	74	76	76	77	15	19	27	8	0	0.667	0.353	0.929	1.076	3.653	0.234	0.225	80	420	100	10	23	-0.585	4	6	6	17	5183	7479	0.136	1.067	-50	0	0
3	22	13	"ctrl-buffer"	"ctrl-buffer"	14570	44890	100	62	62	12	19	61	61	62	13	20	16	2	0	87	98	56	57	77	77	79	16	20	31	12	0	0.100	0.048	0.577	0.654	4.551	0.076	0.025	80	420	100	11	22	-3.322	1	10	1	21	4973	7819	0.000	1.188	-50	0	0
3	23	13	"ctrl-buffer"	"ctrl-buffer"	14740	44890	100	60	63	15	23	61	61	63	18	28	16	2	0	80	84	23	27	77	77	78	16	20	18	8	0	-0.333	0.286	1.100	1.136	3.022	0.353	0.031	80	420	100	2	9	Error	-1	3	2	7	5049	6759	0.000	0.375	-50	0	0
3	24	13	"ctrl-buffer"	"ctrl-buffer"	14920	44890	100	62	63	15	23	61	61	63	13	20	18	5	0	89	90	16	17	76	76	77	12	15	51	21	0	0.077	0.143	0.867	0.791	3.647	0.161	0.005	80	462	100	14	16	-3.700	1	13	2	14	5060	7193	0.000	1.083	-50	0	0
3	1	14	"ynfA"	"STM1504"	10810	45090	110	220	220	49	22	60	60	61	13	21	98	98	0	5524	5366	1231	22	81	81	92	45	48	100	100	0	0.029	0.030	0.029	0.029	1.416	0.029	0.884	80	581	100	5603	5445	-5.088	160	5443	160	5285	17612	429283	12.231	117.200	0	0	0
3	2	14	""	"STM3654"	11000	45090	100	154	167	72	43	62	62	62	13	20	100	98	0	1930	2028	875	43	78	78	84	45	53	100	100	0	0.050	0.054	0.050	0.050	1.420	0.056	0.817	80	462	100	1944	2055	-4.331	92	1852	105	1950	13358	162203	8.077	43.200	0	0	0
3	3	14	"yeiP"	"STM2211"	11170	45090	110	3442	3356	405	12	63	63	65	14	21	100	100	0	8587	8273	1104	13	77	77	81	37	45	100	100	0	0.397	0.402	0.405	0.403	1.126	0.392	0.958	80	554	100	11889	11489	-1.333	3379	8510	3293	8196	268453	661815	235.071	221.405	0	0	0
3	4	14	"yfaE"	"STM2279"	11350	45090	100	943	899	220	24	62	62	63	13	20	100	100	0	1181	1117	317	28	78	78	81	38	46	100	100	0	0.799	0.806	0.797	0.824	1.321	0.776	0.920	80	474	100	1984	1876	-0.324	881	1103	837	1039	71917	89331	64.308	27.263	0	0	0
3	5	14	""	"STM4111"	11540	45100	110	82	81	15	18	60	60	62	18	29	56	13	0	116	115	19	16	76	76	77	12	15	93	76	0	0.550	0.538	0.563	0.534	2.675	0.452	0.169	80	529	100	62	60	-0.862	22	40	21	39	6457	9206	1.056	3.167	0	0	0
3	6	14	""	"STM4140"	11720	45090	120	106	120	57	47	60	60	61	18	29	78	60	0	316	394	294	74	76	76	77	13	16	96	95	0	0.192	0.189	0.187	0.187	2.125	0.169	0.716	120	566	100	286	378	-2.383	46	240	60	318	14443	47317	3.278	24.385	0	0	0
3	7	14	"ssaS"	"STM1420"	11890	45080	110	70	81	41	50	59	59	61	14	22	36	25	0	263	670	979	146	77	77	79	21	26	98	92	0	0.059	0.037	0.060	0.062	3.087	0.038	0.660	80	508	100	197	615	-4.080	11	186	22	593	6509	53580	1.429	28.143	0	0	0
3	8	14	"nrdH"	"STM2805"	12080	45090	90	164	487	578	118	60	60	62	15	24	82	69	0	306	1124	1465	130	77	77	80	18	22	92	86	0	0.454	0.408	0.420	0.423	3.263	0.378	0.869	52	392	100	333	1474	-1.139	104	229	427	1047	25328	58427	28.333	58.000	0	0	0
3	9	14	"fimI"	"STM0544"	12250	45080	110	242	763	1122	147	61	61	63	14	22	100	97	0	335	1092	1659	151	79	79	80	14	17	100	100	0	0.707	0.693	0.603	0.641	2.122	0.665	0.882	80	504	100	437	1715	-0.500	181	256	702	1013	61014	87343	50.000	72.286	0	0	0
3	10	14	"aroA"	"STM0978"	12430	45080	120	3071	2885	1408	48	66	66	73	39	53	100	97	0	5086	4660	2076	44	86	86	92	33	35	99	98	0	0.601	0.616	0.609	0.642	2.096	0.619	0.918	120	598	100	8005	7393	-0.735	3005	5000	2819	4574	346245	559226	72.103	138.424	0	0	0
3	11	14	"dam"	"STM3484"	12610	45080	110	587	634	398	62	70	70	85	111	130	93	80	0	956	1115	779	69	90	90	95	30	31	100	100	0	0.597	0.550	0.554	0.536	1.786	0.522	0.807	80	487	100	1383	1589	-0.744	517	866	564	1025	50725	89207	4.946	34.000	0	0	0
3	12	14	"pduW"	"STM2057"	12780	45070	110	116	152	96	63	64	64	79	115	145	23	11	0	2663	4267	4485	105	90	90	104	58	55	100	100	0	0.020	0.021	0.020	0.021	2.507	0.015	0.095	80	497	100	2625	4265	-5.629	52	2573	88	4177	12184	341380	0.635	71.776	0	0	0
3	13	14	""	"STM2695"	12960	45070	110	478	465	81	17	59	59	61	14	22	100	100	0	14735	14425	1770	12	81	81	94	53	56	100	100	0	0.029	0.028	0.029	0.028	1.238	0.028	0.949	80	522	100	15073	14750	-5.128	419	14654	406	14344	37218	1154009	28.857	270.396	0	0	0
3	14	14	"yajR"	"STM0436"	13150	45080	110	1845	1884	538	28	60	60	61	13	21	100	100	0	8553	8348	1926	23	77	77	80	20	25	100	100	0	0.211	0.221	0.219	0.217	1.253	0.221	0.945	80	508	100	10261	10095	-2.247	1785	8476	1824	8271	150714	667840	140.231	413.400	0	0	0
3	15	14	""	"STM0564"	13310	45080	110	314	311	66	21	61	61	62	12	19	100	100	0	18153	17616	2748	15	77	77	89	117	131	100	100	0	0.014	0.014	0.014	0.014	1.255	0.014	0.915	80	496	100	18329	17789	-6.159	253	18076	250	17539	24875	1409316	20.750	149.803	0	0	0
3	16	14	""	"STM0351"	13490	45070	110	103	105	24	22	62	62	63	13	20	96	76	0	6019	5857	1486	25	77	77	88	114	129	100	100	0	0.007	0.007	0.007	0.007	1.593	0.008	0.602	80	524	100	5983	5823	-7.179	41	5942	43	5780	8424	468590	3.231	50.605	0	0	0
3	17	14	"dsrB"	"STM1983"	13670	45080	100	587	650	300	46	62	62	63	15	23	100	100	0	2347	2641	997	37	76	76	85	53	62	100	100	0	0.231	0.229	0.218	0.220	1.284	0.233	0.907	80	462	100	2796	3153	-2.113	525	2271	588	2565	51964	211313	39.133	48.226	0	0	0
3	18	14	"yeiE"	"STM2201"	13840	45070	110	1729	1703	170	9	61	61	63	15	23	100	100	0	12742	12275	1638	13	77	77	87	60	68	100	100	0	0.132	0.135	0.135	0.136	1.154	0.130	0.955	80	545	100	14333	13840	-2.925	1668	12665	1642	12198	136218	981982	109.333	203.133	0	0	0
3	19	14	"recB"	"STM2994"	14020	45070	50	125	126	34	26	58	58	59	12	20	91	91	0	736	833	408	48	80	80	82	13	15	100	100	0	0.102	0.090	0.082	0.088	2.307	0.073	0.637	12	104	100	723	821	-3.291	67	656	68	753	1512	9993	5.583	57.769	0	0	0
3	20	14	"EMPTY"	"EMPTY"	14210	45070	100	62	62	13	20	59	59	62	27	43	2	0	0	78	77	11	14	75	75	78	25	32	5	0	0	1.000	1.500	1.000	1.045	2.827	1.446	0.147	80	496	100	6	5	0.000	3	3	3	2	4922	6195	0.000	-0.040	-75	0	0
3	21	14	"EMPTY"	"EMPTY"	14390	45070	100	58	59	12	20	59	59	61	22	36	5	0	0	76	77	12	15	74	74	76	15	19	18	1	0	-0.500	0.000	0.750	0.875	3.429	0.526	0.003	80	464	100	1	3	Error	-1	2	0	3	4722	6135	-0.091	0.067	-75	0	0
3	22	14	"EMPTY"	"EMPTY"	14570	45070	100	64	64	12	18	61	61	61	11	18	23	6	0	74	74	11	14	74	74	75	11	14	18	3	0	100000.000	100000.000	0.770	0.789	2.862	4.995	0.001	80	464	100	3	3	16.610	3	0	3	0	5146	5946	0.273	-0.091	-75	0	0
3	23	14	"EMPTY"	"EMPTY"	14750	45070	100	59	59	12	20	60	60	61	13	21	13	2	0	77	79	13	16	75	75	76	11	14	22	11	0	-0.500	-0.250	1.154	0.974	3.478	0.351	0.002	80	452	100	1	3	Error	-1	2	-1	4	4749	6294	-0.154	0.273	-75	0	0
3	24	14	"EMPTY"	"EMPTY"	14920	45060	100	62	63	12	19	61	61	62	13	20	15	3	0	77	76	12	15	75	75	76	12	15	15	2	0	0.500	2.000	0.917	1.180	3.365	18.602	0.000	80	472	100	3	3	-1.000	1	2	2	1	5014	6062	0.077	0.000	-75	0	0
4	1	1	"yjiX"	"STM4531"	15340	42730	120	105	129	80	62	62	62	65	17	26	79	59	0	225	254	144	56	84	84	89	27	30	91	75	0	0.305	0.394	0.358	0.373	2.892	0.327	0.368	120	644	100	184	237	-1.713	43	141	67	170	15430	30539	3.765	6.111	0	0	0
4	2	1	"yhjG"	"STM3610"	15520	42720	120	285	342	270	78	63	63	65	17	26	96	90	0	1378	1621	1150	70	88	88	95	37	38	98	97	0	0.172	0.182	0.165	0.170	2.399	0.181	0.763	120	569	100	1512	1812	-2.539	222	1290	279	1533	41010	194490	16.294	41.243	0	0	0
4	3	1	"mtlD"	"STM3686"	15700	42730	120	1937	1928	546	28	66	66	68	16	23	99	99	0	7774	7445	2144	28	88	88	99	76	76	98	98	0	0.243	0.253	0.244	0.267	1.723	0.239	0.901	120	537	100	9557	9219	-2.038	1871	7686	1862	7357	231373	893377	116.250	96.658	0	0	0
4	4	1	"ptsN"	"STM3322"	15860	42710	110	591	622	350	56	67	67	92	159	172	86	72	0	836	846	429	50	91	91	120	139	115	95	87	0	0.703	0.735	0.718	0.712	2.149	0.816	0.698	80	528	100	1269	1310	-0.508	524	745	555	755	49758	67698	3.333	5.223	0	0	0
4	5	1	"yqjK"	"STM3231"	16060	42710	120	129	154	76	49	68	68	91	148	162	15	2	0	467	515	294	57	93	93	115	127	110	86	67	0	0.163	0.204	0.189	0.188	2.184	0.198	0.533	120	612	100	435	508	-2.616	61	374	86	422	18529	61789	0.426	3.150	0	0	0
4	6	1	"yggT"	"STM3101"	16220	42710	110	1604	1606	327	20	69	69	90	147	163	100	100	0	2518	2481	490	19	91	91	113	138	122	100	100	0	0.632	0.643	0.639	0.644	1.213	0.671	0.903	80	481	100	3962	3927	-0.661	1535	2427	1537	2390	128467	198457	10.313	17.159	0	0	0
4	7	1	"hscC"	"STM0659"	16410	42720	120	224	221	47	21	67	67	84	135	160	72	0	0	12791	12330	2148	17	97	97	130	140	107	100	100	0	0.012	0.013	0.013	0.012	1.426	0.012	0.352	120	569	100	12851	12387	-6.337	157	12694	154	12233	26519	1479583	1.015	87.143	0	0	0
4	8	1	"ubiF"	"STM0671"	16590	42720	120	1229	1256	235	18	71	71	74	20	27	100	100	0	6300	6270	1023	16	108	108	131	79	60	100	100	0	0.187	0.192	0.189	0.191	1.308	0.185	0.919	120	516	100	7350	7347	-2.419	1158	6192	1185	6162	150761	752365	59.100	77.709	0	0	0
4	9	1	"nagA"	"STM0683"	16770	42710	120	2342	2284	481	21	67	67	69	16	23	100	100	0	8749	8618	1188	13	105	105	117	43	36	100	100	0	0.263	0.260	0.263	0.248	1.419	0.259	0.951	120	542	100	10919	10730	-1.926	2275	8644	2217	8513	274096	1034136	138.438	197.698	0	0	0
4	10	1	"ybfM"	"STM0687"	16950	42720	120	148	167	155	92	66	66	67	14	20	99	96	0	2483	2458	671	27	119	119	132	50	37	100	100	0	0.035	0.043	0.037	0.037	1.779	0.041	0.229	120	482	100	2446	2440	-4.849	82	2364	101	2339	20060	294911	7.143	46.520	0	0	0
4	11	1	"apeE"	"STM0570"	17120	42710	120	222	238	79	33	71	71	77	26	33	100	99	0	2348	2472	914	36	118	118	138	92	66	99	99	0	0.068	0.071	0.069	0.069	1.510	0.068	0.801	120	539	100	2381	2521	-3.884	151	2230	167	2354	28529	296660	6.192	25.370	0	0	0
4	12	1	"ahpF"	"STM0609"	17290	42710	110	2129	2186	635	29	77	77	90	77	85	100	100	0	5990	5974	1439	24	116	116	145	152	104	100	100	0	0.349	0.360	0.353	0.356	1.234	0.365	0.924	80	480	100	7926	7967	-1.517	2052	5874	2109	5858	174867	477886	27.221	38.349	0	0	0
4	13	1	"dlhH"	"STM3967"	17480	42720	120	2041	1923	611	31	70	70	81	70	86	100	100	0	8057	7534	2308	30	102	102	124	140	112	99	98	0	0.248	0.249	0.246	0.256	1.507	0.239	0.917	120	566	100	9926	9285	-2.013	1971	7955	1853	7432	230738	904132	26.314	52.929	0	0	0
4	14	1	"yigM"	"STM3963"	17660	42720	120	2419	2419	611	25	69	69	72	18	25	100	100	0	10315	9994	2332	23	96	96	100	21	21	100	100	0	0.230	0.237	0.228	0.241	1.328	0.230	0.932	120	508	100	12569	12248	-2.121	2350	10219	2350	9898	290307	1199324	130.389	471.143	0	0	0
4	15	1	"rhtC"	"STM3959"	17840	42720	120	1120	1156	292	25	70	70	73	17	23	100	100	0	5038	4976	1229	24	102	102	111	36	32	100	100	0	0.213	0.223	0.224	0.228	1.428	0.215	0.911	120	489	100	5986	5960	-2.233	1050	4936	1086	4874	138689	597173	63.706	135.139	0	0	0
4	16	1	"rarD"	"STM3955"	18010	42710	120	2922	2908	595	20	69	69	70	17	24	100	100	0	11015	10893	1604	14	96	96	105	46	43	100	100	0	0.261	0.263	0.262	0.259	1.256	0.260	0.950	120	524	100	13772	13636	-1.936	2853	10919	2839	10797	348971	1307204	166.941	234.522	0	0	0
4	17	1	"uvrD"	"STM3951"	18190	42710	120	344	485	424	87	70	70	77	35	45	94	87	0	812	1044	818	78	92	92	113	65	57	96	95	0	0.381	0.436	0.432	0.370	2.199	0.395	0.735	120	529	100	994	1367	-1.394	274	720	415	952	58211	125301	11.657	14.323	0	0	0
4	18	1	"dapF"	"STM3947"	18370	42710	120	2533	2539	856	33	77	77	91	47	51	100	100	0	3768	3640	944	25	102	102	141	278	197	100	100	0	0.670	0.696	0.685	0.670	1.419	0.714	0.909	120	541	100	6122	6000	-0.578	2456	3666	2462	3538	304641	436769	52.085	12.586	0	0	0
4	19	1	"fklB"	"STM4397"	18540	42710	120	549	870	804	92	73	73	75	20	26	98	96	0	717	1080	1082	100	93	93	100	33	33	96	95	0	0.763	0.807	0.845	0.817	2.340	0.716	0.642	120	529	100	1100	1784	-0.391	476	624	797	987	104397	129624	39.750	29.697	0	0	0
4	20	1	"ytfK"	"STM4406"	18730	42710	120	151	190	121	63	68	68	69	16	23	89	80	0	212	259	136	52	90	90	94	25	26	93	85	0	0.680	0.722	0.718	0.644	2.220	0.856	0.552	120	505	100	205	291	-0.556	83	122	122	169	22809	31119	7.563	6.600	0	0	0
4	21	1	""	"STM4417"	18900	42700	120	200	209	81	38	65	65	67	14	20	97	94	0	691	712	288	40	92	92	98	29	29	99	99	0	0.225	0.232	0.233	0.220	1.460	0.229	0.860	120	524	100	734	764	-2.150	135	599	144	620	25065	85425	10.143	21.172	0	0	0
4	22	1	""	"STM4421"	19080	42710	120	166	235	175	74	65	65	77	151	196	33	16	0	3304	5784	5825	100	92	92	105	134	127	100	100	0	0.031	0.030	0.029	0.029	1.791	0.027	0.789	120	513	100	3313	5862	-4.991	101	3212	170	5692	28167	694123	1.046	42.381	0	0	0
4	23	1	""	"STM4425"	19260	42710	120	107	117	44	37	67	67	161	1042	647	0	0	0	1508	2065	1638	79	92	92	123	286	232	95	88	0	0.028	0.025	0.027	0.025	2.072	0.018	0.139	120	559	100	1456	2023	-5.146	40	1416	50	1973	13987	247757	-0.042	6.790	0	0	0
4	24	1	""	"STM4430"	19430	42700	120	108	122	58	47	65	65	71	47	66	48	20	0	2084	2621	1952	74	90	90	100	125	125	98	94	0	0.022	0.023	0.022	0.020	2.402	0.022	0.420	120	649	100	2037	2588	-5.535	43	1994	57	2531	14693	314513	1.085	20.168	0	0	0
4	1	2	"sopE2"	"STM1855"	15340	42920	120	891	1090	1010	92	64	64	69	22	31	99	98	0	1432	1675	1401	83	86	86	95	41	43	98	98	0	0.614	0.646	0.608	0.658	2.354	0.651	0.762	120	511	100	2173	2615	-0.703	827	1346	1026	1589	130836	200991	46.409	38.537	0	0	0
4	2	2	""	"STM1731"	15510	42910	110	82	93	41	44	63	63	67	21	31	45	22	0	1325	1415	961	67	85	85	115	177	153	93	86	0	0.015	0.023	0.020	0.022	3.353	0.016	0.207	80	407	100	1259	1360	-6.028	19	1240	30	1330	7416	113216	1.238	7.345	0	0	0
4	3	2	"otsB"	"STM1929"	15690	42900	110	249	292	184	63	64	64	68	25	36	100	93	0	2424	2552	1504	58	85	85	139	268	192	100	98	0	0.079	0.092	0.086	0.084	1.679	0.088	0.716	80	453	100	2524	2695	-3.660	185	2339	228	2467	23388	204152	8.960	9.004	0	0	0
4	4	2	""	"STM4161"	15890	42930	70	82	85	24	28	65	65	69	24	34	34	15	0	253	480	480	100	97	97	132	113	85	59	37	0	0.109	0.052	0.078	0.086	2.719	0.045	0.359	32	225	100	173	403	-3.198	17	156	20	383	2731	15358	0.667	3.080	0	0	0
4	5	2	"rsd"	"STM4165"	16060	42900	110	133	149	72	48	66	66	72	32	44	83	51	0	858	972	616	63	88	88	98	53	54	100	98	0	0.087	0.094	0.087	0.085	1.796	0.086	0.586	80	472	100	837	967	-3.523	67	770	83	884	11901	77758	2.406	16.491	0	0	0
4	6	2	"hupA"	"STM4170"	16240	42900	110	866	1285	1673	130	66	66	77	85	110	100	95	0	183	228	173	75	84	84	96	91	94	57	16	0	8.081	8.465	8.914	8.383	1.715	10.810	0.519	80	459	100	899	1363	3.014	800	99	1219	144	102795	18244	14.212	1.451	0	0	0
4	7	2	""	"STM3121"	16410	42890	110	109	166	121	72	63	63	64	16	25	68	57	0	899	1477	1561	105	84	84	97	62	63	96	88	0	0.056	0.074	0.064	0.069	2.536	0.070	0.650	80	413	100	861	1496	-4.147	46	815	103	1393	13275	118171	6.375	22.258	0	0	0
4	8	2	"stfG"	"STM0200"	16590	42890	120	82	97	50	51	64	64	65	16	24	52	35	0	803	1427	1606	112	88	88	99	58	58	87	80	0	0.025	0.025	0.029	0.037	4.057	0.025	0.624	120	463	100	733	1372	-5.312	18	715	33	1339	11640	171229	2.000	22.897	0	0	0
4	9	2	"eutT"	"STM2467"	16780	42900	120	72	90	47	52	64	64	65	14	21	40	30	0	546	1488	2043	137	93	93	97	30	30	67	64	0	0.018	0.019	0.030	0.056	6.710	0.017	0.462	120	419	100	461	1421	-5.823	8	453	26	1395	10791	178504	1.786	46.367	0	0	0
4	10	2	"lexA"	"STM4237"	16950	42890	120	420	1500	2211	147	67	67	69	22	31	72	65	0	412	1220	1664	136	98	98	146	321	219	48	38	0	1.124	1.277	1.123	1.173	3.413	1.364	0.773	120	411	100	667	2555	0.169	353	314	1433	1122	180010	146425	65.045	3.346	0	0	0
4	11	2	"prpC"	"STM0369"	17110	42890	110	83	91	41	45	72	72	76	25	32	21	8	0	1197	1443	928	64	106	106	172	326	189	98	76	0	0.010	0.014	0.013	0.012	2.975	0.022	0.302	80	398	100	1102	1356	-6.632	11	1091	19	1337	7284	115474	0.600	3.899	0	0	0
4	12	2	"ushB"	"STM4064"	17300	42900	120	1260	1982	2096	105	73	73	81	54	66	95	89	0	976	2000	2315	115	103	103	159	296	186	73	60	0	1.360	1.006	1.252	1.173	2.987	0.919	0.658	120	503	100	2060	3806	0.443	1187	873	1909	1897	237895	239947	35.204	6.220	0	0	0
4	13	2	"ptsJ"	"STM2436"	17480	42890	110	337	487	412	84	70	70	73	21	28	100	100	0	1906	3218	2933	91	99	99	111	91	81	100	100	0	0.148	0.134	0.142	0.132	1.693	0.125	0.724	80	387	100	2074	3536	-2.759	267	1807	417	3119	38968	257422	19.714	34.143	0	0	0
4	14	2	"plsX"	"STM1192"	17660	42890	120	2653	2978	1945	65	69	69	73	22	30	100	100	0	1651	1958	1395	71	98	98	110	88	80	100	96	0	1.664	1.564	1.628	1.622	1.727	1.588	0.721	120	446	100	4137	4769	0.735	2584	1553	2909	1860	357395	234939	132.045	21.000	0	0	0
4	15	2	"flgM"	"STM1172"	17840	42890	120	175	394	550	139	67	67	70	17	24	93	85	0	206	383	524	136	96	96	105	44	41	75	59	0	0.982	1.139	1.189	1.122	2.498	1.066	0.769	120	399	100	218	614	-0.026	108	110	327	287	47245	46010	19.059	6.318	0	0	0
4	16	2	"phsB"	"STM2064"	18020	42900	120	90	113	90	79	66	66	68	14	20	62	45	0	789	1250	1906	152	94	94	99	28	28	97	93	0	0.035	0.041	0.050	0.044	3.618	0.042	0.736	120	413	100	719	1203	-4.856	24	695	47	1156	13611	150010	3.214	41.107	0	0	0
4	17	2	"tnpA_1"	"STM0946"	18200	42890	120	271	467	610	130	66	66	68	19	27	94	90	0	3470	5398	6768	125	93	93	98	29	29	100	100	0	0.061	0.076	0.070	0.066	2.577	0.075	0.753	120	429	100	3582	5706	-4.042	205	3377	401	5305	56048	647724	21.000	182.759	0	0	0
4	18	2	"orf6"	"PSLT014"	18370	42900	110	914	1218	1202	98	69	69	73	32	43	100	100	0	3417	4511	4114	91	97	97	134	331	247	100	100	0	0.255	0.260	0.264	0.245	1.629	0.260	0.849	80	387	100	4165	5563	-1.974	845	3320	1149	4414	97471	360913	35.781	13.224	0	0	0
4	19	2	"mig-14"	"STM2782"	18550	42890	120	313	2242	4065	181	68	68	72	28	38	88	77	0	233	1035	1477	142	94	94	128	309	241	41	34	0	1.763	2.310	1.996	2.218	3.530	3.160	0.565	120	447	100	384	3115	0.818	245	139	2174	941	269019	124217	77.500	2.935	0	0	0
4	20	2	"thiD"	"STM2146"	18730	42880	120	93	176	203	115	66	66	68	15	22	63	47	0	508	1486	2027	136	92	92	101	36	35	80	74	0	0.065	0.079	0.110	0.109	3.546	0.081	0.670	120	409	100	443	1504	-3.946	27	416	110	1394	21119	178263	7.200	38.472	0	0	0
4	21	2	"rfaY"	"STM3716"	18900	42890	120	148	339	384	113	66	66	69	16	23	91	78	0	603	1310	1535	117	93	93	105	44	41	97	87	0	0.161	0.224	0.203	0.206	2.454	0.222	0.820	120	456	100	592	1490	-2.637	82	510	273	1217	40710	157161	16.875	27.386	0	0	0
4	22	2	"prgH"	"STM2874"	19090	42880	120	460	4119	8494	206	67	67	82	163	198	58	51	0	172	1319	2362	179	92	92	123	280	227	40	32	0	4.912	3.302	3.051	3.188	3.235	4.019	0.753	120	502	100	473	5279	2.296	393	80	4052	1227	494295	158299	24.767	4.271	0	0	0
4	23	2	"orgA"	"STM2869"	19270	42910	80	1310	4652	7022	150	69	69	227	1430	629	50	34	0	356	1728	2280	131	92	92	138	362	262	48	46	0	4.701	2.801	2.545	2.863	4.402	3.378	0.851	52	290	100	1505	6219	2.233	1241	264	4583	1636	241906	89856	3.094	4.392	0	0	0
4	24	2	"livH"	"STM3563"	19420	42860	60	156	191	150	78	68	68	74	40	54	65	53	0	1185	2156	2471	114	94	94	213	583	273	65	46	0	0.081	0.060	0.073	0.086	2.831	0.051	0.728	32	171	100	1179	2185	-3.632	88	1091	123	2062	6115	69007	2.925	3.333	0	0	0
4	1	3	"hisJ"	"STM2354"	15340	43080	120	267	611	656	107	62	62	65	20	30	91	78	0	897	1930	2248	116	83	83	91	36	39	97	90	0	0.252	0.297	0.281	0.275	3.108	0.266	0.803	120	503	100	1019	2396	-1.989	205	814	549	1847	73312	231654	27.300	51.083	0	0	0
4	2	3	"hisI"	"STM2078"	15520	43080	120	306	667	710	106	63	63	67	21	31	84	75	0	681	1479	1585	107	85	85	114	181	158	72	58	0	0.408	0.433	0.445	0.417	3.201	0.423	0.803	120	451	100	839	1998	-1.294	243	596	604	1394	80063	177422	28.571	7.541	0	0	0
4	3	3	"glyA"	"STM2555"	15700	43070	130	237	878	1259	143	63	63	69	33	47	71	61	0	349	853	1080	126	82	82	121	244	201	50	42	0	0.652	1.057	0.962	0.936	3.292	1.138	0.704	120	516	100	441	1586	-0.618	174	267	815	771	105303	102394	24.515	3.000	0	0	0
4	4	3	"fliD"	"STM1960"	15870	43080	110	287	1546	2000	129	66	66	88	167	189	56	47	0	217	880	1077	122	86	86	106	102	96	51	46	0	1.687	1.864	1.973	1.908	2.616	2.045	0.774	80	418	100	352	2274	0.754	221	131	1480	794	123653	70368	8.731	7.588	0	0	0
4	5	3	"asrC"	"STM2550"	16060	43080	120	87	114	72	63	65	65	82	150	182	8	1	0	590	1278	1432	112	90	90	109	100	91	75	66	0	0.044	0.041	0.053	0.060	3.550	0.041	0.175	120	515	100	522	1237	-4.506	22	500	49	1188	13690	153372	0.213	11.690	0	0	0
4	6	3	"moeA"	"STM0846"	16240	43080	120	241	780	1032	132	65	65	67	21	31	85	75	0	698	1599	2108	131	85	85	92	56	60	80	67	0	0.287	0.472	0.486	0.486	2.917	0.457	0.834	120	471	100	789	2229	-1.800	176	613	715	1514	93546	191896	33.952	26.911	0	0	0
4	7	3	"cbiN"	"STM2022"	16400	43060	90	73	86	40	46	64	64	66	16	24	40	28	0	262	372	252	67	84	84	108	124	114	69	42	0	0.051	0.076	0.078	0.075	3.551	0.055	0.191	52	341	100	187	310	-4.306	9	178	22	288	4493	19359	1.250	2.129	0	0	0
4	8	3	"cobU"	"STM2018"	16600	43080	120	91	130	97	74	65	65	88	141	160	21	3	0	316	902	1144	126	87	87	112	109	97	60	50	0	0.114	0.080	0.096	0.110	4.373	0.067	0.696	120	497	100	255	880	-3.139	26	229	65	815	15573	108260	0.298	7.248	0	0	0
4	9	3	"uhpA"	"STM3790"	16770	43080	120	124	315	401	127	63	63	64	14	21	68	56	0	240	826	1244	150	85	85	88	19	21	72	66	0	0.394	0.340	0.389	0.395	3.271	0.272	0.624	120	375	100	216	993	-1.345	61	155	252	741	37763	99163	17.929	38.842	0	0	0
4	10	3	"trpD"	"STM1724"	16920	43070	110	93	160	113	70	65	65	69	26	37	55	43	0	1032	1786	1850	103	89	89	162	371	229	58	51	0	0.030	0.056	0.073	0.081	4.138	0.052	0.763	80	373	100	971	1792	-5.074	28	943	95	1697	12818	142849	3.500	4.377	0	0	0
4	11	3	"sulA"	"STM1071"	17120	43080	120	135	208	166	79	68	68	71	25	35	66	55	0	436	676	601	88	91	91	179	405	226	45	27	0	0.194	0.239	0.235	0.220	3.432	0.183	0.519	120	503	100	412	725	-2.364	67	345	140	585	24967	81125	5.480	1.227	0	0	0
4	12	3	"rfaL"	"STM3713"	17310	43070	120	293	1042	1507	144	66	66	68	16	23	80	72	0	675	1936	2577	133	89	89	92	19	20	80	75	0	0.387	0.528	0.494	0.458	4.112	0.555	0.841	120	419	100	813	2823	-1.368	227	586	976	1847	125051	232350	60.875	97.053	0	0	0
4	13	3	"bglX"	"STM2166"	17480	43070	120	459	842	905	107	66	66	68	19	27	97	95	0	1357	1859	1581	85	93	93	109	111	101	97	90	0	0.311	0.439	0.357	0.367	2.321	0.444	0.576	120	467	100	1657	2542	-1.685	393	1264	776	1766	101017	223124	40.737	15.766	0	0	0
4	14	3	""	"STM0347"	17670	43070	110	75	101	86	85	66	66	67	13	19	40	26	0	705	840	707	84	95	95	112	97	86	95	91	0	0.015	0.047	0.031	0.034	3.802	0.056	0.375	80	429	100	619	780	-6.083	9	610	35	745	8069	67166	2.615	7.505	0	0	0
4	15	3	""	"STM1043"	17850	43070	130	83	132	162	122	65	65	73	139	190	14	5	0	374	1039	1629	156	96	96	120	267	222	50	33	0	0.065	0.071	0.074	0.079	3.514	0.080	0.721	120	469	100	296	1010	-3.949	18	278	67	943	15837	124723	0.424	3.442	0	0	0
4	16	3	""	"PSLT025"	18010	43060	100	79	87	39	44	67	67	68	15	22	43	18	0	263	357	253	70	94	94	99	30	30	95	87	0	0.071	0.076	0.095	0.080	3.163	0.078	0.300	80	333	100	181	283	-3.816	12	169	20	263	6970	28586	1.267	8.600	0	0	0
4	17	3	"orf319"	"STM1389"	18190	43070	120	294	386	324	83	67	67	68	15	22	92	90	0	956	1274	1162	91	96	96	100	29	29	96	90	0	0.264	0.271	0.309	0.269	2.300	0.245	0.715	120	429	100	1087	1497	-1.922	227	860	319	1178	46317	152939	21.200	40.483	0	0	0
4	18	3	"yfeJ"	"STM2437"	18370	43070	120	132	148	74	50	68	68	69	15	21	84	72	0	576	616	426	69	98	98	104	32	30	97	91	0	0.134	0.154	0.160	0.156	2.228	0.137	0.604	120	419	100	542	598	-2.901	64	478	80	518	17750	73862	5.267	16.000	0	0	0
4	19	3	""	"PSLT087"	18550	43070	130	75	83	41	49	66	66	69	20	28	28	12	0	945	1443	1447	100	97	97	108	77	71	95	93	0	0.011	0.013	0.015	0.016	3.473	0.015	0.351	120	472	100	857	1363	-6.558	9	848	17	1346	9968	173188	0.700	17.338	0	0	0
4	20	3	"traU"	"PSLT092"	18730	43070	120	98	122	89	72	66	66	68	15	22	72	50	0	2346	3532	4971	140	94	94	104	57	54	99	97	0	0.014	0.016	0.015	0.014	2.576	0.016	0.759	120	448	100	2284	3494	-6.137	32	2252	56	3438	14619	423883	3.600	60.140	0	0	0
4	21	3	"trbE"	"PSLT096"	18890	43070	110	74	76	22	28	66	66	68	16	23	32	12	0	261	360	262	72	92	92	102	50	49	91	77	0	0.047	0.037	0.070	0.066	2.739	0.058	0.154	80	398	100	177	278	-4.401	8	169	10	268	6103	28766	0.500	5.160	0	0	0
4	22	3	"traH"	"PSLT100"	19070	43070	110	229	276	181	65	67	67	71	28	39	93	91	0	5522	6468	4839	74	93	93	183	623	340	98	97	0	0.030	0.033	0.030	0.030	1.649	0.033	0.854	80	469	100	5591	6584	-5.067	162	5429	209	6375	22098	517431	7.321	10.088	0	0	0
4	23	3	"trbH"	"PSLT105"	19260	43060	110	530	727	764	105	67	67	71	28	39	96	96	0	2500	3274	2952	90	93	93	182	639	351	91	78	0	0.192	0.207	0.202	0.174	1.765	0.224	0.891	80	444	100	2870	3841	-2.378	463	2407	660	3181	58175	261920	23.429	4.839	0	0	0
4	24	3	"traX"	"PSLT110"	19440	43070	120	141	166	96	57	66	66	68	23	33	84	70	0	1450	1905	1783	93	93	93	123	286	232	90	87	0	0.055	0.055	0.054	0.053	2.218	0.047	0.716	120	612	100	1432	1912	-4.177	75	1357	100	1812	19892	228655	4.261	6.231	0	0	0
4	1	4	""	"STM2717"	15340	43250	100	68	68	14	20	60	60	61	12	19	31	13	0	137	162	83	51	82	82	84	18	21	81	65	0	0.145	0.100	0.189	0.207	3.306	0.018	0.008	80	420	100	63	88	-2.781	8	55	8	80	5430	12938	0.583	4.333	0	0	0
4	2	4	""	"STM2739"	15510	43260	110	191	253	224	88	62	62	67	23	34	97	88	0	3334	4470	3723	83	84	84	155	504	325	100	97	0	0.040	0.044	0.035	0.035	2.111	0.042	0.573	80	409	100	3379	4577	-4.655	129	3250	191	4386	20244	357571	8.087	8.562	0	0	0
4	3	4	""	"STM1616"	15700	43260	120	81	86	25	29	65	65	71	32	45	27	5	0	458	553	333	60	86	86	150	475	316	31	10	0	0.043	0.045	0.052	0.047	3.113	0.024	0.253	120	461	100	388	488	-4.539	16	372	21	467	10322	66361	0.469	0.848	0	0	0
4	4	4	"rimL"	"STM1611"	15880	43260	120	134	148	63	42	63	63	80	147	183	10	3	0	1052	1069	563	52	82	82	107	144	134	93	89	0	0.073	0.086	0.080	0.083	1.866	0.083	0.746	120	454	100	1041	1072	-3.772	71	970	85	987	17700	128250	0.463	6.681	0	0	0
4	5	4	"osmB"	"STM1705"	16040	43250	90	88	94	33	35	63	63	69	27	39	42	21	0	146	200	144	72	84	84	97	48	49	59	38	0	0.403	0.267	0.397	0.409	3.195	0.195	0.298	52	319	100	87	147	-1.310	25	62	31	116	4892	10385	0.926	2.146	0	0	0
4	6	4	"mppA"	"STM1679"	16240	43260	120	593	666	426	63	65	65	69	25	36	98	96	0	3580	3803	2384	62	86	86	96	42	43	100	99	0	0.151	0.162	0.152	0.152	1.990	0.154	0.829	120	468	100	4022	4318	-2.726	528	3494	601	3717	79884	456348	23.880	88.262	0	0	0
4	7	4	"rnhB"	"STM0230"	16420	43260	120	813	1052	764	72	67	67	70	22	31	99	97	0	1427	1522	589	38	85	85	99	86	86	99	99	0	0.556	0.685	0.592	0.583	1.913	0.842	0.654	120	403	100	2088	2422	-0.847	746	1342	985	1437	126219	182693	44.636	16.547	0	0	0
4	8	4	"speE"	"STM0166"	16550	43260	120	1310	1355	581	42	68	68	120	234	195	96	94	0	759	793	279	35	88	88	114	112	98	99	94	0	1.851	1.826	1.725	1.737	1.643	1.617	0.724	120	411	100	1913	1992	0.888	1242	671	1287	705	162580	95175	5.278	6.063	0	0	0
4	9	4	"yaeB"	"STM0243"	16780	43250	120	309	372	296	79	66	66	112	221	197	56	20	0	839	976	731	74	88	88	116	120	103	95	90	0	0.324	0.345	0.347	0.307	2.134	0.342	0.749	120	468	100	994	1194	-1.628	243	751	306	888	44654	117177	1.176	7.167	0	0	0
4	10	4	"cobS"	"STM2017"	16940	43240	110	165	216	184	85	66	66	70	25	35	92	86	0	1386	1799	1761	97	88	88	140	206	147	100	95	0	0.076	0.088	0.084	0.078	2.083	0.088	0.748	80	430	100	1397	1861	-3.713	99	1298	150	1711	17263	143905	5.840	8.053	0	0	0
4	11	4	"yeeI"	"STM2001"	17130	43250	120	84	104	64	61	64	64	67	21	31	45	27	0	438	856	1342	156	84	84	139	284	204	56	35	0	0.056	0.052	0.063	0.066	3.140	0.041	0.625	120	451	100	374	812	-4.146	20	354	40	772	12498	102729	1.762	2.525	0	0	0
4	12	4	"fixX"	"STM0078"	17290	43240	110	67	70	18	25	63	63	65	17	26	25	6	0	200	276	247	89	82	82	101	117	115	50	21	0	0.034	0.036	0.113	0.098	3.825	0.029	0.209	80	384	100	122	201	-4.883	4	118	7	194	5567	22079	0.294	1.496	0	0	0
4	13	4	"ubiC"	"STM4233"	17480	43250	120	217	276	212	76	66	66	75	47	62	90	75	0	696	817	562	68	85	85	99	104	105	96	94	0	0.247	0.287	0.272	0.252	2.063	0.296	0.680	120	494	100	762	942	-2.017	151	611	210	732	33067	98087	4.277	6.904	0	0	0
4	14	4	"yjbJ"	"STM4240"	17670	43260	130	89	101	45	44	68	68	81	56	69	15	6	0	249	335	308	91	87	87	96	80	83	70	50	0	0.130	0.133	0.158	0.154	3.440	0.076	0.068	120	521	100	183	281	-2.948	21	162	33	248	12066	40214	0.357	2.988	0	0	0
4	15	4	"yjcE"	"STM4269"	17840	43250	120	386	449	278	61	69	69	91	163	179	91	47	0	1894	1986	969	48	93	93	111	269	242	98	95	0	0.176	0.201	0.195	0.184	1.775	0.206	0.703	120	457	100	2118	2273	-2.506	317	1801	380	1893	53915	238322	2.196	6.970	0	0	0
4	16	4	"zur"	"STM4241"	18010	43250	110	243	263	85	32	71	71	97	171	176	50	6	0	1138	1231	512	41	93	93	128	313	244	100	91	0	0.165	0.169	0.168	0.167	1.493	0.213	0.651	80	433	100	1217	1330	-2.603	172	1045	192	1138	21037	98485	0.971	3.524	0	0	0
4	17	4	"yfcZ"	"STM2390"	18200	43240	130	159	178	86	48	71	71	80	56	70	74	33	0	383	457	282	61	93	93	112	144	128	90	51	0	0.303	0.294	0.296	0.272	1.886	0.274	0.705	120	484	100	378	471	-1.720	88	290	107	364	21359	54804	1.750	2.396	0	0	0
4	18	4	""	"STM2372"	18380	43250	120	362	547	566	103	70	70	82	85	103	78	67	0	1185	1871	1975	105	98	98	122	129	105	89	83	0	0.269	0.269	0.262	0.255	2.906	0.209	0.509	120	440	100	1379	2250	-1.896	292	1087	477	1773	65643	224575	5.471	13.558	0	0	0
4	19	4	"ylaC"	"STM0471"	18560	43240	110	283	640	1033	161	69	69	82	87	106	67	56	0	361	846	1250	147	98	98	127	141	111	65	47	0	0.814	0.763	0.867	0.770	2.455	0.785	0.865	80	422	100	477	1319	-0.297	214	263	571	748	51209	67640	6.414	5.099	0	0	0
4	20	4	"ybaP"	"STM0496"	18740	43250	110	341	340	135	39	67	67	69	19	27	100	100	0	1489	1545	797	51	95	95	106	60	56	100	100	0	0.197	0.188	0.189	0.186	1.441	0.158	0.769	80	415	100	1668	1723	-2.347	274	1394	273	1450	27194	123566	14.263	23.983	0	0	0
4	21	4	"ybbS"	"STM0514"	18900	43240	110	122	144	92	63	64	64	66	14	21	96	78	0	1655	2174	1910	87	94	94	113	131	115	100	100	0	0.037	0.038	0.038	0.034	1.664	0.039	0.785	80	416	100	1619	2160	-4.750	58	1561	80	2080	11500	173937	5.571	15.733	0	0	0
4	22	4	"folD"	"STM0542"	19080	43250	120	360	415	302	72	65	65	68	17	25	96	95	0	746	957	802	83	93	93	133	336	252	77	49	0	0.452	0.405	0.399	0.415	1.801	0.345	0.749	120	469	100	948	1214	-1.146	295	653	350	864	49743	114803	20.412	2.452	0	0	0
4	23	4	"ybdG"	"STM0569"	19270	43250	120	681	862	651	75	66	66	68	15	22	100	100	0	2485	3005	2026	67	92	92	98	58	59	99	99	0	0.257	0.273	0.262	0.261	1.507	0.282	0.867	120	464	100	3008	3709	-1.960	615	2393	796	2913	103456	360554	52.933	50.121	0	0	0
4	24	4	"fepB"	"STM0594"	19440	43240	120	190	214	116	54	65	65	66	14	21	96	92	0	700	803	569	70	89	89	91	17	18	99	98	0	0.205	0.209	0.217	0.207	1.989	0.190	0.823	120	516	100	736	863	-2.289	125	611	149	714	25731	96376	10.571	41.882	0	0	0
4	1	5	"slp"	"STM1819"	15340	43430	110	561	747	512	68	64	64	72	84	116	100	100	0	1809	2552	2109	82	82	82	105	190	180	100	100	0	0.288	0.277	0.288	0.288	1.538	0.243	0.732	80	498	100	2224	3153	-1.797	497	1727	683	2470	59733	204194	8.036	12.879	0	0	0
4	2	5	"hemK"	"STM1775"	15530	43430	120	370	636	945	148	66	66	76	88	115	82	71	0	864	1439	2059	143	85	85	156	497	318	64	37	0	0.390	0.421	0.397	0.391	2.958	0.338	0.450	120	465	100	1083	1924	-1.358	304	779	570	1354	76301	172631	6.364	2.581	0	0	0
4	3	5	"ychK"	"STM1754"	15710	43440	120	1476	1389	531	38	68	68	73	33	45	100	98	0	3118	3087	1222	39	86	86	93	32	34	100	99	0	0.464	0.440	0.446	0.445	1.810	0.414	0.828	120	384	100	4440	4322	-1.107	1408	3032	1321	3001	166739	370398	39.879	93.563	0	0	0
4	4	5	"sdaA"	"STM1826"	15870	43420	110	1825	2292	2236	97	66	66	98	181	184	100	96	0	3073	3785	3089	81	83	83	153	427	279	100	97	0	0.588	0.601	0.572	0.558	1.494	0.619	0.786	80	375	100	4749	5928	-0.765	1759	2990	2226	3702	183361	302789	12.122	8.506	0	0	0
4	5	5	"minC"	"STM1814"	16060	43440	120	1332	1405	850	60	65	65	90	155	172	98	95	0	1593	1690	997	58	82	82	138	365	264	91	85	0	0.839	0.833	0.813	0.897	1.806	0.782	0.800	120	521	100	2778	2948	-0.254	1267	1511	1340	1608	168553	202809	8.484	4.252	0	0	0
4	6	5	"ycgR"	"STM1798"	16240	43430	120	708	870	715	82	65	65	66	17	25	100	96	0	1587	1917	1426	74	81	81	85	23	27	100	100	0	0.427	0.438	0.426	0.388	1.786	0.415	0.693	120	412	100	2149	2641	-1.228	643	1506	805	1836	104406	230048	47.294	79.652	0	0	0
4	7	5	"yihA"	"STM4001"	16420	43430	120	348	582	747	128	66	66	69	22	31	96	93	0	912	1404	1857	132	85	85	91	31	34	95	95	0	0.341	0.391	0.354	0.382	2.857	0.341	0.640	120	377	100	1109	1835	-1.552	282	827	516	1319	69811	168445	23.318	42.355	0	0	0
4	8	5	"oxyR"	"STM4125"	16600	43430	120	657	1657	2176	131	68	68	100	197	197	69	58	0	571	1222	1616	132	92	92	111	94	84	76	69	0	1.230	1.406	1.538	1.341	3.867	1.494	0.600	120	401	100	1068	2719	0.298	589	479	1589	1130	198819	146683	7.904	11.819	0	0	0
4	9	5	"yneB"	"STM4078"	16760	43420	110	164	228	214	93	68	68	71	23	32	96	85	0	2067	2715	2762	101	88	88	119	184	154	97	95	0	0.049	0.061	0.053	0.054	2.446	0.050	0.551	80	376	100	2075	2787	-4.366	96	1979	160	2627	18225	217197	6.826	14.109	0	0	0
4	10	5	"pfkA"	"STM4062"	16940	43450	130	1126	1813	2014	111	66	66	69	22	31	100	100	0	1049	1438	1688	117	88	88	119	179	150	80	72	0	1.103	1.294	1.437	1.536	3.619	1.487	0.474	120	499	100	2021	3097	0.141	1060	961	1747	1350	217515	172574	79.273	7.369	0	0	0
4	11	5	"rhaR"	"STM4049"	17110	43420	110	72	85	63	74	64	64	65	14	21	31	16	0	430	1118	2158	193	87	87	143	367	256	48	30	0	0.023	0.020	0.044	0.042	4.262	0.024	0.532	80	407	100	351	1052	-5.422	8	343	21	1031	6835	89436	1.429	2.657	0	0	0
4	12	5	"yihZ"	"STM4028"	17300	43430	120	172	295	399	135	65	65	72	43	59	76	55	0	420	643	851	132	83	83	140	343	245	49	17	0	0.318	0.411	0.331	0.322	3.329	0.291	0.394	120	488	100	444	790	-1.655	107	337	230	560	35345	77110	5.186	1.466	0	0	0
4	13	5	"rpsK"	"STM3417"	17480	43440	120	2588	3397	2853	83	67	67	86	66	76	100	99	0	177	204	102	50	81	81	83	22	26	94	85	0	26.260	27.073	26.543	28.579	2.176	42.449	0.454	120	422	100	2617	3453	4.715	2521	96	3330	123	407643	24476	50.167	5.500	0	0	0
4	14	5	"rplF"	"STM3425"	17660	43440	120	2962	4219	4267	101	67	67	108	357	330	94	84	0	146	194	167	86	81	81	84	15	17	89	74	0	44.538	36.743	41.236	40.016	2.843	43.618	0.431	120	466	100	2960	4265	5.477	2895	65	4152	113	506276	23237	11.515	7.333	0	0	0
4	15	5	"rplN"	"STM3430"	17850	43440	110	1224	1806	2140	118	68	68	117	395	337	91	78	0	142	165	75	45	86	86	88	17	19	87	72	0	20.643	22.000	24.855	21.097	2.474	54.002	0.242	80	389	100	1212	1817	4.368	1156	56	1738	79	144514	13237	4.276	4.529	0	0	0
4	16	5	"rpsC"	"STM3434"	18010	43430	120	2472	5127	8919	173	72	72	95	97	102	96	91	0	177	289	401	138	91	91	99	64	64	61	35	0	27.907	25.530	25.276	24.907	3.323	27.615	0.671	120	410	100	2486	5253	4.803	2400	86	5055	198	615267	34737	51.876	2.969	0	0	0
4	17	5	"rplW"	"STM3438"	18190	43420	120	1159	2098	2945	140	70	70	80	44	55	98	95	0	135	168	116	69	92	92	102	64	62	34	12	0	25.326	26.684	26.872	27.734	2.384	34.261	0.532	120	441	100	1132	2104	4.663	1089	43	2028	76	251755	20174	45.864	1.031	0	0	0
4	18	5	"ppiA"	"STM3472"	18380	43430	120	384	514	575	111	69	69	72	18	25	99	98	0	654	880	802	91	96	96	110	51	46	99	95	0	0.565	0.568	0.539	0.571	2.350	0.557	0.512	120	402	100	873	1229	-0.825	315	558	445	784	61689	105626	24.556	15.098	0	0	0
4	19	5	"argI"	"STM4469"	18550	43430	120	135	181	166	91	68	68	77	82	106	35	12	0	1241	1497	1145	76	95	95	115	111	96	92	88	0	0.058	0.081	0.054	0.073	3.569	0.069	0.349	120	436	100	1213	1515	-4.096	67	1146	113	1402	21748	179657	1.268	12.450	0	0	0
4	20	5	"trpS2"	"STM4508"	18730	43430	120	125	149	90	60	66	66	68	18	26	87	70	0	1168	1632	1432	87	95	95	99	24	24	100	98	0	0.055	0.054	0.050	0.057	2.927	0.039	0.452	120	435	100	1132	1620	-4.185	59	1073	83	1537	17875	195844	4.500	63.875	0	0	0
4	21	5	"dnaT"	"STM4544"	18910	43430	120	125	404	818	202	65	65	67	14	20	75	64	0	327	1303	2793	214	94	94	110	127	115	59	49	0	0.258	0.280	0.326	0.320	4.660	0.248	0.690	120	425	100	293	1548	-1.957	60	233	339	1209	48455	156300	24.071	9.394	0	0	0
4	22	5	"lplA"	"STM4576"	19080	43420	120	229	407	535	131	65	65	66	14	21	95	90	0	1019	1988	2727	137	89	89	92	20	21	99	96	0	0.176	0.180	0.194	0.208	2.943	0.158	0.667	120	438	100	1094	2241	-2.504	164	930	342	1899	48877	238548	24.357	94.800	0	0	0
4	23	5	""	"STM4596"	19250	43420	110	108	142	119	83	65	65	67	16	23	78	55	0	655	1106	1411	127	93	93	106	107	100	97	91	0	0.077	0.076	0.072	0.068	2.372	0.067	0.660	80	408	100	605	1090	-3.708	43	562	77	1013	11394	88500	4.688	9.346	0	0	0
4	24	5	"rph"	"STM3734"	19440	43430	120	272	639	939	146	64	64	67	15	22	97	93	0	386	787	1160	147	89	89	99	92	92	82	63	0	0.700	0.824	0.690	0.768	2.851	0.713	0.418	120	545	100	505	1273	-0.514	208	297	575	698	76705	94430	38.133	7.478	0	0	0
4	1	6	"yhgI"	"STM3511"	15340	43610	120	1082	1307	967	73	65	65	71	71	100	99	96	0	1453	1562	1040	66	80	80	96	126	131	98	93	0	0.741	0.838	0.825	0.844	2.247	0.862	0.668	120	594	100	2390	2724	-0.433	1017	1373	1242	1482	156899	187389	17.408	11.635	0	0	0
4	2	6	"yhcK"	"STM3340"	15530	43610	120	472	541	355	65	64	64	65	15	23	99	97	0	1354	1429	842	58	80	80	84	18	21	100	100	0	0.320	0.354	0.336	0.317	1.824	0.344	0.760	120	460	100	1682	1826	-1.643	408	1274	477	1349	64977	171489	31.733	74.722	0	0	0
4	3	6	"yhcC"	"STM3329"	15710	43610	120	140	151	69	45	65	65	67	26	38	90	70	0	2468	2555	1307	51	82	82	89	28	31	100	99	0	0.031	0.035	0.032	0.032	1.992	0.036	0.736	120	449	100	2461	2559	-4.992	75	2386	86	2473	18179	306598	3.231	88.071	0	0	0
4	4	6	"murA"	"STM3307"	15870	43600	110	1981	2370	1715	72	68	68	130	376	289	98	91	0	1373	1510	736	48	85	85	144	324	225	96	90	0	1.485	1.615	1.561	1.533	1.555	1.947	0.742	80	430	100	3201	3727	0.571	1913	1288	2302	1425	189607	120813	5.957	4.216	0	0	0
4	5	6	"rbfA"	"STM3285"	16050	43610	110	846	1171	1171	100	67	67	128	361	282	87	58	0	794	1083	1022	94	86	86	134	242	180	97	81	0	1.100	1.107	1.105	1.044	1.579	1.218	0.797	80	435	100	1487	2101	0.138	779	708	1104	997	93716	86644	2.889	3.921	0	0	0
4	6	6	"yhbT"	"STM3273"	16240	43610	120	451	641	751	117	66	66	79	78	98	93	85	0	1601	1918	1690	88	85	85	110	93	84	99	96	0	0.254	0.314	0.276	0.266	1.990	0.346	0.728	120	506	100	1901	2408	-1.977	385	1516	575	1833	76902	230167	7.205	19.441	0	0	0
4	7	6	""	"STM3155"	16440	43600	110	83	99	88	88	65	65	69	26	37	37	13	0	187	248	179	72	88	88	106	75	70	58	36	0	0.182	0.213	0.183	0.211	3.690	0.229	0.315	80	388	100	117	194	-2.459	18	99	34	160	7940	19805	1.154	1.893	0	0	0
4	8	6	"nupG"	"STM3113"	16590	43610	120	201	234	170	72	70	70	92	146	158	40	8	0	3362	4036	3354	83	94	94	120	182	151	99	99	0	0.040	0.042	0.040	0.037	1.684	0.042	0.499	120	388	100	3399	4106	-4.641	131	3268	164	3942	28110	484375	0.973	21.516	0	0	0
4	9	6	"gshB"	"STM3095"	16770	43610	130	1188	1817	1997	109	69	69	90	135	150	95	89	0	1609	2481	2661	107	89	89	129	227	175	93	89	0	0.736	0.731	0.702	0.681	2.153	0.730	0.821	120	458	100	2639	4140	-0.442	1119	1520	1748	2392	217998	297770	12.793	10.361	0	0	0
4	10	6	""	"STM3075"	16950	43600	120	95	129	127	98	64	64	66	15	22	60	50	0	647	1002	1066	106	84	84	87	19	21	97	93	0	0.055	0.071	0.062	0.059	3.030	0.066	0.397	120	402	100	594	983	-4.183	31	563	65	918	15478	120224	4.200	48.158	0	0	0
4	11	6	"iciA"	"STM3064"	17130	43610	120	136	187	302	161	65	65	67	16	23	87	78	0	688	788	616	78	86	86	110	241	219	83	59	0	0.118	0.174	0.123	0.136	3.137	0.141	0.125	120	432	100	673	824	-3.084	71	602	122	702	22404	94573	7.500	2.813	0	0	0
4	12	6	"fldB"	"STM3045"	17310	43610	120	230	571	992	173	64	64	71	37	52	77	65	0	453	1477	2630	178	84	84	91	35	38	95	89	0	0.450	0.364	0.344	0.330	2.564	0.350	0.843	120	374	100	535	1900	-1.152	166	369	507	1393	68548	177210	13.514	39.600	0	0	0
4	13	6	"nadE"	"STM1310"	17480	43610	120	360	922	2021	219	65	65	71	37	52	97	89	0	747	1760	3599	204	82	82	89	34	38	96	95	0	0.444	0.511	0.457	0.467	2.132	0.525	0.827	120	431	100	960	2535	-1.173	295	665	857	1678	110691	211191	23.000	49.147	0	0	0
4	14	6	"ydiE"	"STM1346"	17670	43590	90	98	121	85	70	66	66	77	97	125	11	7	0	151	182	107	58	82	82	90	35	38	67	50	0	0.464	0.550	0.454	0.527	3.434	0.519	0.378	52	333	100	101	155	-1.109	32	69	55	100	6283	9455	0.454	2.629	0	0	0
4	15	6	"lpp"	"STM1377"	17860	43600	110	170	176	83	47	64	64	81	112	138	47	8	0	113	137	68	49	82	82	86	21	24	67	38	0	3.419	2.036	3.083	2.418	2.928	7.966	0.154	80	399	100	137	167	1.774	106	31	112	55	14054	10994	0.848	2.429	0	0	0
4	16	6	"sodB"	"STM1431"	18020	43600	120	372	706	981	138	65	65	69	23	33	96	91	0	399	661	818	123	85	85	89	20	22	98	92	0	0.978	1.113	1.018	0.973	2.144	1.221	0.822	120	393	100	621	1217	-0.033	307	314	641	576	84727	79285	27.696	28.600	0	0	0
4	17	6	"gst"	"STM1451"	18200	43600	120	254	401	425	105	67	67	71	24	33	94	85	0	505	708	716	101	90	90	95	29	30	98	95	0	0.451	0.540	0.506	0.500	2.253	0.523	0.653	120	438	100	602	952	-1.150	187	415	334	618	48068	84959	13.750	21.138	0	0	0
4	18	6	"sodC"	"STM1044"	18380	43600	120	242	254	105	41	68	68	70	17	24	97	95	0	884	887	349	39	91	91	97	32	32	100	99	0	0.219	0.234	0.217	0.221	1.785	0.219	0.705	120	433	100	967	982	-2.188	174	793	186	796	30478	106471	10.824	24.688	0	0	0
4	19	6	"yhhV"	"STM3559"	18540	43600	110	90	221	249	112	68	68	70	17	24	55	43	0	243	692	1114	160	91	91	104	73	70	61	52	0	0.145	0.255	0.216	0.260	3.949	0.196	0.670	80	369	100	174	754	-2.788	22	152	153	601	17659	55369	8.882	8.055	0	0	0
4	20	6	"yhhL"	"STM3573"	18730	43600	120	98	173	237	136	68	68	69	17	24	68	47	0	193	507	888	175	93	93	103	66	64	60	43	0	0.300	0.254	0.372	0.292	3.563	0.229	0.722	120	432	100	130	519	-1.737	30	100	105	414	20758	60877	6.118	6.121	0	0	0
4	21	6	"yhhQ"	"STM3579"	18910	43600	130	154	314	402	128	66	66	67	14	20	90	80	0	761	1721	2432	141	92	92	95	20	21	98	96	0	0.132	0.152	0.147	0.153	2.489	0.148	0.843	120	440	100	757	1877	-2.926	88	669	248	1629	37664	206539	17.643	81.300	0	0	0
4	22	6	"nikR"	"STM3584"	19090	43610	110	98	114	70	61	66	66	67	14	20	71	53	0	208	294	275	93	91	91	96	22	22	91	83	0	0.274	0.236	0.258	0.260	2.465	0.368	0.199	80	402	100	149	251	-1.870	32	117	48	203	9108	23556	3.357	9.000	0	0	0
4	23	6	""	"STM3595"	19250	43600	110	299	437	421	96	66	66	70	36	51	97	87	0	1898	2534	2630	103	92	92	134	290	216	95	85	0	0.129	0.152	0.152	0.142	1.538	0.142	0.841	80	450	100	2039	2813	-2.954	233	1806	371	2442	34921	202726	10.194	8.276	0	0	0
4	24	6	""	"STM3600"	19440	43590	120	113	129	66	51	63	63	68	32	47	69	36	0	1357	1646	1260	76	90	90	119	256	215	95	80	0	0.039	0.042	0.045	0.042	1.744	0.044	0.782	120	537	100	1317	1622	-4.663	50	1267	66	1556	15524	197494	1.906	5.965	0	0	0
4	1	7	"yidF"	"STM3803"	15360	43790	110	196	235	156	66	63	63	67	19	28	95	92	0	1336	1472	647	43	81	81	97	85	87	100	98	0	0.106	0.124	0.108	0.107	1.796	0.125	0.623	80	503	100	1388	1563	-3.238	133	1255	172	1391	18833	117739	8.842	16.176	0	0	0
4	2	7	"ibpA"	"STM3809"	15530	43800	120	418	791	1009	127	63	63	65	17	26	98	95	0	384	708	943	133	80	80	82	14	17	98	95	0	1.168	1.159	1.283	1.183	2.222	1.101	0.698	120	492	100	659	1356	0.224	355	304	728	628	94897	84909	42.706	44.714	0	0	0
4	3	7	"ccmC"	"STM2252"	15700	43800	110	90	178	260	146	63	63	64	13	20	68	52	0	492	1086	1909	175	81	81	85	26	30	98	92	0	0.066	0.114	0.085	0.086	2.869	0.102	0.392	80	430	100	438	1120	-3.928	27	411	115	1005	14225	86852	8.769	38.500	0	0	0
4	4	7	"torC"	"STM3823"	15890	43800	120	100	103	38	36	65	65	85	259	304	0	0	0	2197	2348	1598	68	84	84	101	137	135	96	92	0	0.017	0.017	0.018	0.018	2.209	0.017	0.598	120	528	100	2148	2302	-5.916	35	2113	38	2264	12387	281789	0.069	16.401	0	0	0
4	5	7	"dgoK"	"STM3829"	16060	43800	120	134	158	88	55	66	66	74	70	94	45	13	0	2504	2855	1892	66	86	86	95	53	55	100	98	0	0.028	0.033	0.029	0.030	1.830	0.033	0.718	120	473	100	2486	2861	-5.152	68	2418	92	2769	18905	342623	1.200	52.075	0	0	0
4	6	7	""	"STM3833"	16240	43790	120	119	122	44	36	65	65	68	18	26	84	70	0	1644	1604	828	51	85	85	94	45	47	98	98	0	0.035	0.038	0.034	0.034	2.098	0.036	0.656	120	482	100	1613	1576	-4.852	54	1559	57	1519	14649	192534	3.000	33.556	0	0	0
4	7	7	""	"STM0098"	16410	43780	110	262	261	81	31	66	66	69	19	27	100	98	0	4183	4186	713	17	87	87	102	59	57	100	100	0	0.048	0.048	0.045	0.044	1.436	0.050	0.788	80	464	100	4292	4294	-4.385	196	4096	195	4099	20869	334850	10.105	69.220	0	0	0
4	8	7	"ilvI"	"STM0116"	16600	43780	120	571	868	675	77	68	68	85	131	154	98	96	0	7576	10757	7464	69	88	88	110	165	150	99	99	0	0.067	0.075	0.066	0.069	1.560	0.076	0.855	120	482	100	7991	11469	-3.896	503	7488	800	10669	104168	1290813	5.977	64.527	0	0	0
4	9	7	"ftsI"	"STM0122"	16760	43780	110	3103	3010	533	17	67	67	92	149	161	100	100	0	7969	8030	1011	12	85	85	113	187	165	100	100	0	0.385	0.370	0.369	0.367	1.149	0.373	0.957	80	414	100	10920	10888	-1.377	3036	7884	2943	7945	240817	642375	19.584	42.337	0	0	0
4	10	7	"murC"	"STM0129"	16950	43790	130	1022	1363	1539	112	65	65	70	46	65	96	92	0	1299	1576	1159	73	85	85	93	63	67	99	97	0	0.788	0.871	0.800	0.698	2.035	1.120	0.749	120	549	100	2171	2789	-0.343	957	1214	1298	1491	163520	189155	28.109	23.540	0	0	0
4	11	7	"guaC"	"STM0141"	17130	43780	120	967	1133	830	73	65	65	67	15	22	100	100	0	1382	1610	1080	67	85	85	87	15	17	100	98	0	0.695	0.700	0.705	0.713	1.798	0.702	0.827	120	445	100	2199	2593	-0.524	902	1297	1068	1525	135967	193236	71.067	101.533	0	0	0
4	12	7	"aroP"	"STM0150"	17310	43780	120	149	185	115	62	67	67	67	14	20	94	90	0	892	1016	667	65	88	88	92	26	28	98	96	0	0.102	0.127	0.123	0.116	1.818	0.133	0.794	120	398	100	886	1046	-3.293	82	804	118	928	22196	121960	8.429	35.538	0	0	0
4	13	7	""	"STM1549"	17480	43790	120	167	190	126	66	66	66	70	27	38	86	77	0	844	901	685	76	92	92	144	290	201	82	60	0	0.134	0.153	0.143	0.146	1.889	0.157	0.820	120	462	100	853	933	-2.896	101	752	124	809	22849	108087	4.444	2.610	0	0	0
4	14	7	""	"STM1554"	17680	43780	110	169	184	93	50	66	66	72	27	37	93	81	0	1973	1851	604	32	89	89	143	292	204	100	95	0	0.055	0.067	0.054	0.059	1.825	0.064	0.553	80	472	100	1987	1880	-4.193	103	1884	118	1762	14729	148048	4.148	5.849	0	0	0
4	15	7	""	"STM1558"	17840	43780	120	463	550	375	68	66	66	90	220	244	83	41	0	7313	8385	5018	59	84	84	105	253	240	98	98	0	0.055	0.058	0.055	0.051	1.696	0.061	0.902	120	488	100	7626	8785	-4.187	397	7229	484	8301	66018	1006245	2.091	32.727	0	0	0
4	16	7	"sfcA"	"STM1566"	18020	43780	130	1485	1942	1494	76	66	66	68	16	23	98	96	0	3600	4795	3229	67	85	85	87	15	17	100	99	0	0.404	0.398	0.396	0.365	1.561	0.413	0.871	120	488	100	4934	6586	-1.309	1419	3515	1876	4710	233055	575364	117.125	313.867	0	0	0
4	17	7	"fdnG"	"STM1570"	18200	43790	120	814	898	643	71	65	65	67	17	25	98	98	0	706	808	547	67	86	86	88	17	19	99	96	0	1.208	1.154	1.165	1.109	1.871	1.149	0.735	120	474	100	1369	1555	0.273	749	620	833	722	107741	96977	48.882	42.353	0	0	0
4	18	7	"narZ"	"STM1577"	18380	43790	110	86	101	49	48	64	64	66	16	24	61	36	0	309	402	308	76	86	86	88	17	19	100	100	0	0.099	0.117	0.116	0.099	2.756	0.107	0.493	80	435	100	245	353	-3.341	22	223	37	316	8061	32136	2.188	18.471	0	0	0
4	19	7	"yciO"	"STM1720"	18560	43780	120	232	298	284	95	67	67	67	16	23	92	88	0	513	642	561	87	88	88	93	32	34	97	93	0	0.388	0.417	0.380	0.342	2.240	0.444	0.838	120	475	100	590	785	-1.365	165	425	231	554	35711	77048	14.438	17.156	0	0	0
4	20	7	"yciC"	"STM1734"	18730	43780	120	622	632	275	43	66	66	67	14	20	99	99	0	1355	1340	574	42	91	91	96	27	28	100	100	0	0.440	0.453	0.440	0.437	1.521	0.446	0.911	120	478	100	1820	1815	-1.185	556	1264	566	1249	75876	160801	40.357	46.074	0	0	0
4	21	7	""	"STM1747"	18920	43760	100	88	117	85	72	66	66	68	15	22	61	41	0	257	434	446	102	94	94	98	28	28	86	77	0	0.135	0.150	0.156	0.143	2.563	0.149	0.526	80	378	100	185	391	-2.889	22	163	51	340	9373	34714	3.267	12.000	0	0	0
4	22	7	"narI"	"STM1761"	19080	43770	110	74	99	71	71	66	66	67	16	23	40	27	0	418	1153	2034	176	95	95	102	53	51	82	72	0	0.025	0.031	0.046	0.050	4.837	0.028	0.687	80	477	100	331	1091	-5.335	8	323	33	1058	7903	92264	2.000	19.830	0	0	0
4	23	7	"chaB"	"STM1770"	19250	43740	40	288	241	118	48	67	67	69	19	27	75	75	0	1554	1661	1126	67	94	94	114	85	74	100	100	0	0.151	0.111	0.094	0.093	1.738	0.102	0.827	12	68	100	1681	1741	-2.724	221	1460	174	1567	2888	19934	9.053	18.200	0	0	0
4	24	7	""	"STM1785"	19440	43770	120	179	227	191	84	66	66	67	16	23	95	89	0	2037	3005	3383	112	91	91	102	63	61	100	99	0	0.058	0.055	0.055	0.054	1.663	0.054	0.910	120	649	100	2059	3075	-4.106	113	1946	161	2914	27207	360613	10.000	46.079	0	0	0
4	1	8	"nuoN"	"STM2316"	15350	44000	110	7951	8151	2124	26	66	66	70	33	47	100	100	0	6704	6773	1550	22	82	82	87	69	79	100	100	0	1.191	1.208	1.171	1.202	1.223	1.232	0.934	80	516	100	14507	14776	0.252	7885	6622	8085	6691	652066	541810	244.879	96.899	0	0	0
4	2	8	"nuoC"	"STM2326"	15520	43980	110	6513	6425	2160	33	63	63	67	24	35	100	100	0	3644	3540	921	26	81	81	83	20	24	100	100	0	1.810	1.839	1.833	1.777	1.319	1.954	0.912	80	444	100	10013	9821	0.856	6450	3563	6362	3459	514002	283170	264.917	172.850	0	0	0
4	3	8	"yfbS"	"STM2333"	15710	43990	120	414	407	178	43	62	62	65	20	30	95	93	0	2711	2594	1112	42	81	81	84	19	22	99	99	0	0.134	0.137	0.133	0.132	1.938	0.134	0.822	120	504	100	2982	2858	-2.901	352	2630	345	2513	48798	311333	17.100	132.105	0	0	0
4	4	8	"yfcC"	"STM2339"	15870	43980	110	270	278	82	29	64	64	65	14	21	100	100	0	2065	2164	751	34	83	83	88	28	31	100	100	0	0.104	0.103	0.108	0.101	1.324	0.098	0.875	80	394	100	2188	2295	-3.266	206	1982	214	2081	22269	173100	15.214	74.143	0	0	0
4	5	8	""	"STM2343"	16060	43990	120	85	98	41	41	67	67	68	15	22	56	35	0	1058	1056	487	46	89	89	100	47	47	99	99	0	0.019	0.032	0.028	0.026	3.240	0.027	0.210	120	500	100	987	998	-5.750	18	969	31	967	11814	126671	2.000	20.340	0	0	0
4	6	8	"yfcH"	"STM2350"	16230	43980	110	347	400	223	55	70	70	74	24	32	100	100	0	4122	4947	2998	60	89	89	116	157	135	100	100	0	0.069	0.068	0.065	0.065	1.424	0.064	0.829	80	454	100	4310	5188	-3.864	277	4033	330	4858	31964	395750	13.583	30.771	0	0	0
4	7	8	"fdx"	"STM2538"	16420	43980	110	2861	2791	1215	43	69	69	74	28	37	100	100	0	1215	1125	439	39	89	89	113	151	133	100	98	0	2.480	2.627	2.697	2.596	1.401	2.852	0.859	80	487	100	3918	3758	1.310	2792	1126	2722	1036	223265	90030	97.036	6.702	0	0	0
4	8	8	"cadB"	"STM2558"	16590	43980	110	236	245	73	29	67	67	69	22	31	100	98	0	7049	7162	2890	40	88	88	93	49	52	100	100	0	0.024	0.025	0.024	0.025	1.372	0.024	0.851	80	472	100	7130	7252	-5.364	169	6961	178	7074	19612	572963	8.000	144.265	0	0	0
4	9	8	"yfhG"	"STM2563"	16780	43980	110	1002	1114	618	55	65	65	68	26	38	100	100	0	2829	2959	1383	46	87	87	92	39	42	100	100	0	0.342	0.365	0.340	0.355	1.365	0.357	0.825	80	489	100	3679	3921	-1.549	937	2742	1049	2872	89125	236697	40.231	73.513	0	0	0
4	10	8	""	"STM2570"	16950	43970	110	244	283	160	56	64	64	67	16	23	100	98	0	2556	3039	2242	73	89	89	91	19	20	100	100	0	0.073	0.074	0.074	0.072	1.574	0.066	0.812	80	447	100	2647	3169	-3.777	180	2467	219	2950	22668	243123	13.500	155.158	0	0	0
4	11	8	""	"STM2587"	17130	43970	110	120	123	32	26	65	65	67	14	20	95	83	0	3572	3384	1101	32	89	89	90	17	18	100	100	0	0.016	0.018	0.017	0.016	1.765	0.016	0.614	80	440	100	3538	3353	-5.985	55	3483	58	3295	9829	270726	4.000	193.765	0	0	0
4	12	8	""	"STM2593"	17310	43970	120	122	121	33	27	67	67	68	15	22	90	75	0	1644	1467	599	40	89	89	92	21	22	99	98	0	0.035	0.039	0.039	0.037	1.656	0.038	0.706	120	483	100	1610	1432	-4.821	55	1555	54	1378	14470	176049	3.533	65.476	0	0	0
4	13	8	"yhbP"	"STM3270"	17480	43960	110	330	337	77	22	67	67	69	16	23	100	100	0	3961	3838	1151	29	94	94	126	180	142	100	100	0	0.068	0.072	0.071	0.072	1.251	0.068	0.919	80	446	100	4130	4014	-3.878	263	3867	270	3744	26943	307012	16.750	20.622	0	0	0
4	14	8	""	"STM3277"	17680	43970	110	134	133	31	23	68	68	72	23	31	92	73	0	6471	6209	1627	26	94	94	134	208	155	100	100	0	0.010	0.011	0.010	0.010	1.543	0.010	0.677	80	460	100	6443	6180	-6.594	66	6377	65	6115	10677	496695	2.652	29.207	0	0	0
4	15	8	"pnp"	"STM3282"	17830	43970	110	32422	32001	5573	17	70	70	460	2509	545	100	100	0	12142	11937	2080	17	93	93	262	1039	396	100	100	0	2.685	2.696	2.701	2.686	1.166	2.723	0.972	80	445	100	44401	43775	1.425	32352	12049	31931	11844	2560050	954972	12.571	11.237	0	0	0
4	16	8	"secG"	"STM3293"	18020	43960	110	5498	5559	1807	32	70	70	451	2487	551	95	66	0	1596	1546	424	27	92	92	259	1030	397	83	5	0	3.609	3.775	3.715	3.726	1.228	3.923	0.906	80	453	100	6932	6943	1.852	5428	1504	5489	1454	444688	123717	2.054	1.250	0	0	0
4	17	8	"yhbE"	"STM3302"	18200	43970	120	2273	2268	1021	45	66	66	71	62	87	99	99	0	3766	3540	1381	39	87	87	104	207	199	99	97	0	0.600	0.638	0.619	0.619	1.575	0.650	0.937	120	476	100	5886	5655	-0.737	2207	3679	2202	3453	272151	424788	35.435	16.599	0	0	0
4	18	8	"yrbA"	"STM3308"	18370	43970	100	527	528	239	45	64	64	65	14	21	100	100	0	560	557	228	40	84	84	85	14	16	100	100	0	0.973	0.981	1.051	0.964	1.482	0.996	0.845	80	400	100	939	937	-0.040	463	476	464	473	42219	44553	33.071	33.714	0	0	0
4	19	8	""	"STM0718"	18550	43960	110	148	169	64	37	64	64	64	14	21	100	98	0	4729	5075	1908	37	87	87	96	69	71	100	100	0	0.018	0.021	0.019	0.019	1.494	0.022	0.799	80	447	100	4726	5093	-5.788	84	4642	105	4988	13499	405991	7.500	72.159	0	0	0
4	20	8	""	"STM0724"	18720	43960	100	67	70	18	25	63	63	64	13	20	28	8	0	107	123	58	47	90	90	99	73	73	8	6	0	0.235	0.212	0.654	0.581	3.837	0.054	0.036	80	403	100	21	40	-2.087	4	17	7	33	5639	9814	0.462	0.329	-50	0	0
4	21	8	"sdhD"	"STM0733"	18900	43960	110	392	417	187	44	66	66	67	15	22	100	100	0	1505	1538	576	37	93	93	97	28	28	100	100	0	0.231	0.243	0.229	0.233	1.291	0.245	0.903	80	490	100	1738	1796	-2.115	326	1412	351	1445	33325	123000	23.333	51.464	0	0	0
4	22	8	"ybgC"	"STM0744"	19080	43970	110	421	475	324	68	67	67	67	14	20	100	100	0	1005	1102	704	63	92	92	95	21	22	100	100	0	0.388	0.404	0.382	0.386	1.423	0.392	0.719	80	474	100	1267	1418	-1.367	354	913	408	1010	38006	88130	29.143	47.952	0	0	0
4	23	8	"ybgF"	"STM0750"	19260	43960	110	5800	6124	3056	49	69	69	71	22	30	100	100	0	2600	2775	1113	40	93	93	105	58	55	100	100	0	2.286	2.258	2.235	2.173	1.325	2.464	0.890	80	510	100	8238	8737	1.193	5731	2507	6055	2682	489916	221982	275.136	46.034	0	0	0
4	24	8	"aroG"	"STM0760"	19430	43960	100	1163	1280	572	44	68	68	71	22	30	100	100	0	3379	3749	1560	41	93	93	99	33	33	100	100	0	0.333	0.332	0.321	0.327	1.228	0.329	0.942	80	448	100	4381	4868	-1.585	1095	3286	1212	3656	102362	299887	54.955	110.606	0	0	0
4	1	9	""	"STM0868"	15340	44160	110	922	957	265	27	65	65	70	34	48	98	98	0	12830	13242	2297	17	82	82	139	473	340	100	100	0	0.067	0.068	0.068	0.063	1.460	0.068	0.936	80	509	100	13605	14052	-3.895	857	12748	892	13160	76536	1059390	26.088	27.702	0	0	0
4	2	9	"rimK"	"STM0875"	15530	44160	110	836	850	198	23	65	65	71	39	54	100	100	0	4277	4387	1308	29	82	82	145	495	341	100	100	0	0.184	0.182	0.189	0.185	1.292	0.173	0.877	80	464	100	4966	5090	-2.444	771	4195	785	4305	68035	350949	19.974	8.570	0	0	0
4	3	9	"ybjF"	"STM0882"	15700	44160	110	1395	1383	330	23	63	63	65	14	21	100	100	0	6280	6270	1285	20	84	84	90	39	43	100	100	0	0.215	0.213	0.213	0.210	1.230	0.212	0.958	80	432	100	7528	7506	-2.218	1332	6196	1320	6186	110678	501585	94.143	158.462	0	0	0
4	4	9	"artP"	"STM0891"	15880	44150	110	3801	3667	615	16	64	64	67	18	26	100	100	0	7129	7008	1068	15	91	91	107	64	59	100	100	0	0.531	0.521	0.524	0.519	1.108	0.518	0.970	80	488	100	10775	10520	-0.913	3737	7038	3603	6917	293337	560641	200.000	107.828	0	0	0
4	5	9	""	"STM0896"	16070	44160	110	88	91	21	23	66	66	69	18	26	58	28	0	4967	4834	904	18	96	96	114	73	64	100	100	0	0.005	0.005	0.005	0.005	2.397	0.005	0.313	80	470	100	4893	4763	-7.791	22	4871	25	4738	7269	386693	1.222	64.658	0	0	0
4	6	9	""	"STM0901"	16250	44160	110	81	82	19	23	67	67	69	19	27	36	12	0	6549	6125	1893	30	92	92	106	108	101	100	100	0	0.002	0.002	0.003	0.003	2.602	0.002	0.109	80	468	100	6471	6048	-8.849	14	6457	15	6033	6596	490009	0.684	55.731	0	0	0
4	7	9	""	"STM1035"	16430	44150	110	101	106	33	31	67	67	70	22	31	62	32	0	1637	1706	802	47	92	92	97	48	49	100	100	0	0.022	0.024	0.023	0.021	2.444	0.024	0.363	80	439	100	1579	1653	-5.506	34	1545	39	1614	8451	136504	1.636	33.521	0	0	0
4	8	9	""	"STM1039"	16590	44150	110	174	182	59	32	68	68	69	20	28	98	92	0	2990	2995	917	30	89	89	97	58	59	100	100	0	0.037	0.039	0.037	0.036	1.512	0.039	0.754	80	438	100	3007	3020	-4.774	106	2901	114	2906	14585	239623	5.650	49.966	0	0	0
4	9	9	"aceK"	"STM4185"	16770	44150	110	371	359	72	20	66	66	67	14	20	100	100	0	10235	10234	1682	16	89	89	97	48	49	100	100	0	0.030	0.029	0.029	0.028	1.277	0.028	0.913	80	479	100	10451	10438	-5.056	305	10146	293	10145	28741	818725	20.857	211.188	0	0	0
4	10	9	""	"STM4196"	16960	44150	110	108	112	33	29	66	66	67	16	23	80	58	0	3146	3480	1678	48	91	91	97	38	39	100	100	0	0.014	0.014	0.013	0.012	2.083	0.013	0.589	80	465	100	3097	3435	-6.185	42	3055	46	3389	8921	278373	2.813	89.026	0	0	0
4	11	9	""	"STM4200"	17130	44140	110	490	482	132	27	66	66	67	14	20	100	100	0	15554	14585	3120	21	89	89	91	17	18	100	100	0	0.027	0.029	0.029	0.027	1.312	0.029	0.945	80	465	100	15889	14912	-5.189	424	15465	416	14496	38558	1166836	29.643	852.588	0	0	0
4	12	9	""	"STM4204"	17310	44140	110	322	355	142	40	66	66	68	16	23	100	100	0	3780	3877	1531	39	89	89	90	15	16	100	100	0	0.069	0.076	0.074	0.072	1.414	0.075	0.876	80	458	100	3947	4077	-3.850	256	3691	289	3788	28420	310194	17.938	252.467	0	0	0
4	13	9	"pduE"	"STM2042"	17490	44150	100	234	263	127	48	68	68	69	16	23	100	100	0	4993	4672	1093	23	92	92	94	18	19	100	100	0	0.034	0.043	0.040	0.038	1.678	0.042	0.644	80	430	100	5067	4775	-4.884	166	4901	195	4580	21027	373724	12.125	254.333	0	0	0
4	14	9	"pduV"	"STM2056"	17660	44140	110	171	169	49	28	67	67	69	18	26	93	90	0	4252	3968	1208	30	95	95	100	39	39	100	100	0	0.025	0.026	0.028	0.024	1.898	0.025	0.700	80	455	100	4261	3975	-5.321	104	4157	102	3873	13528	317468	5.556	99.179	0	0	0
4	15	9	"stfF"	"STM0199"	17840	44150	100	148	148	32	21	67	67	182	1353	743	0	0	0	4740	4758	886	18	97	97	126	332	263	100	100	0	0.017	0.017	0.017	0.016	1.546	0.017	0.744	80	420	100	4724	4742	-5.841	81	4643	81	4661	11833	380661	-0.025	13.952	0	0	0
4	16	9	"thiH"	"STM4159"	18020	44140	110	494	482	105	21	68	68	69	16	23	100	100	0	10210	10054	951	9	91	91	99	41	41	100	100	0	0.042	0.042	0.043	0.039	1.459	0.041	0.937	80	446	100	10545	10377	-4.570	426	10119	414	9963	38536	804335	25.813	242.805	0	0	0
4	17	9	"yojN"	"STM2269"	18190	44140	110	3142	3137	317	10	69	69	88	151	171	100	100	0	10757	10889	1015	9	94	94	161	515	319	100	100	0	0.288	0.284	0.287	0.284	1.080	0.280	0.968	80	444	100	13736	13863	-1.795	3073	10663	3068	10795	250979	871118	20.192	20.831	0	0	0
4	18	9	""	"STM4261"	18370	44150	100	924	1153	633	54	67	67	88	155	176	100	100	0	440	551	279	50	89	89	160	529	330	27	6	0	2.442	2.351	2.269	2.375	1.430	2.494	0.834	80	420	100	1208	1548	1.288	857	351	1086	462	92252	44052	6.871	0.739	0	0	0
4	19	9	"traP"	"PSLT082"	18550	44140	110	108	117	31	26	62	62	64	13	20	96	85	0	4803	5117	1687	32	87	87	91	57	62	100	100	0	0.010	0.011	0.010	0.010	1.688	0.010	0.636	80	480	100	4762	5085	-6.680	46	4716	55	5030	9322	409342	4.077	88.175	0	0	0
4	20	9	""	"STM1542"	18730	44140	100	129	135	46	34	63	63	65	14	21	90	86	0	2717	2908	1183	40	91	91	100	88	88	100	100	0	0.025	0.026	0.024	0.021	2.079	0.025	0.713	80	432	100	2692	2889	-5.314	66	2626	72	2817	10830	232678	5.000	31.909	0	0	0
4	21	9	""	"STM4309"	18910	44130	110	232	235	72	30	65	65	66	14	21	97	96	0	12470	12355	1587	12	90	90	100	85	85	100	100	0	0.013	0.014	0.013	0.013	1.486	0.014	0.824	80	475	100	12547	12435	-6.212	167	12380	170	12265	18768	988406	12.071	144.176	0	0	0
4	22	9	"adi"	"STM4296"	19080	44130	110	448	452	55	12	63	63	64	14	21	100	100	0	9704	9866	1042	10	90	90	98	83	84	100	100	0	0.040	0.040	0.040	0.040	1.109	0.040	0.955	80	433	100	9999	10165	-4.642	385	9614	389	9776	36181	789280	27.714	117.687	0	0	0
4	23	9	"lpxO"	"STM4286"	19260	44140	110	1374	1333	335	25	66	66	68	18	26	100	100	0	5456	5283	992	18	89	89	99	81	81	100	100	0	0.244	0.244	0.246	0.238	1.216	0.246	0.958	80	480	100	6675	6461	-2.037	1308	5367	1267	5194	106607	422659	70.278	64.000	0	0	0
4	24	9	"nrfC"	"STM4279"	19440	44140	110	86	95	38	40	67	67	67	13	19	53	37	0	836	1056	842	79	91	91	93	18	19	100	100	0	0.026	0.029	0.029	0.028	2.672	0.032	0.536	80	524	100	764	993	-5.293	19	745	28	965	7630	84460	2.154	53.500	0	0	0
4	1	10	"yafB"	"STM0255"	15350	44340	110	1017	960	162	16	65	65	69	31	44	100	100	0	9852	9047	1950	21	83	83	112	317	283	100	100	0	0.097	0.100	0.099	0.101	1.194	0.095	0.953	80	510	100	10721	9859	-3.359	952	9769	895	8964	76815	723786	28.742	28.186	0	0	0
4	2	10	""	"STM0274"	15530	44330	110	534	513	125	24	65	65	66	15	22	98	97	0	16830	16927	2774	16	83	83	92	64	69	100	100	0	0.028	0.027	0.028	0.024	1.755	0.027	0.944	80	466	100	17216	17292	-5.158	469	16747	448	16844	41033	1354188	29.800	263.047	0	0	0
4	3	10	""	"STM0282"	15710	44340	100	153	170	126	74	64	64	65	14	21	100	98	0	5415	5280	1218	23	85	85	94	63	67	100	100	0	0.017	0.020	0.017	0.018	1.624	0.019	0.132	80	408	100	5419	5301	-5.904	89	5330	106	5195	13630	422413	7.500	82.317	0	0	0
4	4	10	""	"STM0288"	15880	44340	100	102	105	27	25	63	63	64	12	18	88	73	0	1940	1941	791	40	87	87	96	45	46	100	100	0	0.021	0.023	0.021	0.019	2.042	0.020	0.546	80	444	100	1892	1896	-5.570	39	1853	42	1854	8362	155269	3.417	41.000	0	0	0
4	5	10	""	"STM0297"	16080	44340	90	67	71	21	29	65	65	66	13	19	25	9	0	296	318	94	29	91	91	99	42	42	100	98	0	0.010	0.026	0.046	0.044	2.943	0.027	0.040	52	356	100	207	233	-6.679	2	205	6	227	3702	16557	0.385	5.214	0	0	0
4	6	10	"yafJ"	"STM0311"	16240	44330	100	817	810	278	34	68	68	69	15	21	100	100	0	2929	2929	839	28	87	87	89	17	19	100	100	0	0.264	0.261	0.259	0.242	1.382	0.265	0.965	80	408	100	3591	3584	-1.924	749	2842	742	2842	64762	234295	49.400	167.059	0	0	0
4	7	10	"ycfJ"	"STM1212"	16420	44330	110	182	199	77	38	66	66	68	15	22	100	96	0	989	1021	453	44	88	88	90	16	17	100	100	0	0.129	0.143	0.139	0.136	1.698	0.132	0.718	80	466	100	1017	1066	-2.957	116	901	133	933	15910	81700	8.733	58.188	0	0	0
4	8	10	"ycfX"	"STM1220"	16590	44330	110	2935	2853	600	21	67	67	69	20	28	100	100	0	6833	6656	1268	19	89	89	94	35	37	100	100	0	0.425	0.424	0.423	0.421	1.180	0.416	0.957	80	465	100	9612	9353	-1.234	2868	6744	2786	6567	228251	532471	139.200	187.486	0	0	0
4	9	10	""	"STM1236"	16780	44330	110	140	135	33	24	66	66	68	20	29	96	77	0	480	479	155	32	88	88	92	34	36	100	98	0	0.189	0.176	0.176	0.171	1.735	0.165	0.648	80	479	100	466	460	-2.405	74	392	69	391	10819	38317	3.350	11.382	0	0	0
4	10	10	""	"STM1253"	16960	44320	110	176	188	78	41	66	66	67	15	22	97	93	0	976	931	363	38	88	88	89	15	16	100	100	0	0.124	0.145	0.141	0.135	1.634	0.148	0.759	80	478	100	998	965	-3.013	110	888	122	843	15048	74490	8.067	56.133	0	0	0
4	11	10	"yoaG"	"STM1272"	17140	44330	100	102	119	59	49	66	66	66	14	21	88	62	0	575	616	260	42	88	88	89	15	16	100	100	0	0.074	0.100	0.092	0.080	2.009	0.115	0.575	80	430	100	523	581	-3.758	36	487	53	528	9537	49253	3.786	35.133	0	0	0
4	12	10	""	"STM1276"	17310	44330	110	174	180	45	25	65	65	67	13	19	100	98	0	803	831	214	25	91	91	93	18	19	100	100	0	0.153	0.155	0.153	0.150	1.384	0.152	0.844	80	464	100	821	855	-2.708	109	712	115	740	14400	66462	8.692	41.000	0	0	0
4	13	10	"rstB"	"STM1471"	17490	44330	100	680	662	157	23	68	68	69	14	20	100	100	0	8733	8417	1837	21	91	91	94	22	23	100	100	0	0.071	0.071	0.072	0.070	1.172	0.071	0.966	80	408	100	9254	8920	-3.820	612	8642	594	8326	52981	673352	42.357	378.318	0	0	0
4	14	10	"ydgH"	"STM1478"	17660	44320	110	6661	6904	1056	15	69	69	72	36	50	100	100	0	9044	9163	968	10	93	93	101	63	62	100	100	0	0.736	0.754	0.742	0.749	1.106	0.751	0.956	80	479	100	15543	15905	-0.441	6592	8951	6835	9070	552312	733022	189.778	143.841	0	0	0
4	15	10	"ynfM"	"STM1486"	17840	44320	110	920	919	251	27	68	68	72	38	52	100	100	0	12084	11846	1822	15	96	96	106	74	69	100	100	0	0.071	0.072	0.069	0.068	1.386	0.073	0.914	80	446	100	12840	12601	-3.815	852	11988	851	11750	73556	947703	22.289	158.649	0	0	0
4	16	10	""	"STM1493"	18020	44320	120	429	409	109	26	68	68	69	15	21	96	95	0	8981	8145	2378	29	93	93	98	42	42	100	99	0	0.041	0.042	0.042	0.040	1.858	0.041	0.939	120	511	100	9249	8393	-4.622	361	8888	341	8052	49077	977450	22.667	191.595	0	0	0
4	17	10	"ynfD"	"STM1500"	18200	44330	110	239	245	80	32	67	67	75	83	110	93	53	0	955	948	337	35	92	92	101	117	115	100	98	0	0.199	0.208	0.195	0.203	1.372	0.201	0.828	80	445	100	1035	1034	-2.327	172	863	178	856	19577	75835	2.048	7.239	0	0	0
4	18	10	"udg"	"STM2080"	18380	44320	110	2649	2605	303	11	67	67	71	26	36	100	100	0	9605	9481	767	8	89	89	93	25	26	100	100	0	0.271	0.270	0.273	0.269	1.130	0.271	0.965	80	453	100	12098	11930	-1.882	2582	9516	2538	9392	208383	758495	97.462	375.520	0	0	0
4	19	10	""	"STM2787"	18550	44320	110	81	86	24	27	63	63	65	14	21	60	31	0	999	990	264	26	88	88	88	14	15	100	100	0	0.020	0.025	0.027	0.024	2.588	0.021	0.192	80	452	100	929	925	-5.661	18	911	23	902	6841	79220	1.500	64.429	0	0	0
4	20	10	"gabT"	"STM2792"	18720	44320	110	294	285	74	25	63	63	64	14	21	98	98	0	9374	8866	1750	19	89	89	92	32	34	100	100	0	0.025	0.025	0.025	0.024	1.447	0.025	0.923	80	478	100	9516	8999	-5.329	231	9285	222	8777	22783	709265	15.786	274.188	0	0	0
4	21	10	"mobA"	"STM3994"	18910	44330	110	583	567	106	18	65	65	65	13	20	100	100	0	2977	2911	544	18	91	91	95	48	50	100	100	0	0.179	0.178	0.182	0.177	1.180	0.175	0.933	80	467	100	3404	3322	-2.478	518	2886	502	2820	45360	232886	38.615	58.667	0	0	0
4	22	10	""	"STM4014"	19090	44320	120	107	112	36	32	65	65	66	14	21	85	66	0	3633	3491	1414	40	90	90	96	73	76	100	100	0	0.012	0.014	0.012	0.012	1.990	0.015	0.672	120	535	100	3585	3448	-6.398	42	3543	47	3401	13422	418936	3.286	46.507	0	0	0
4	23	10	""	"STM4033"	19270	44320	100	82	84	20	23	64	64	65	14	21	57	30	0	197	214	80	37	88	88	90	16	17	96	91	0	0.165	0.159	0.182	0.164	2.552	0.127	0.241	80	390	100	127	146	-2.598	18	109	20	126	6709	17138	1.357	7.750	0	0	0
4	24	10	""	"STM4054"	19440	44320	100	95	99	24	24	63	63	65	13	20	86	60	0	2613	2943	1219	41	92	92	94	16	17	100	100	0	0.013	0.013	0.011	0.011	1.869	0.012	0.587	80	452	100	2553	2887	-6.300	32	2521	36	2851	7911	235461	2.615	178.063	0	0	0
4	1	11	""	"STM2943"	15350	44510	110	210	208	41	19	64	64	66	20	30	98	98	0	8431	8446	1417	16	85	85	89	25	28	100	100	0	0.017	0.017	0.017	0.017	1.346	0.017	0.865	80	522	100	8492	8505	-5.837	146	8346	144	8361	16679	675645	7.100	334.280	0	0	0
4	2	11	""	"STM2955"	15530	44510	100	147	165	77	46	66	66	67	16	23	98	93	0	623	725	505	69	84	84	94	68	72	100	98	0	0.150	0.154	0.143	0.150	1.658	0.133	0.736	80	420	100	620	740	-2.734	81	539	99	641	13207	58035	6.125	9.279	0	0	0
4	3	11	"yqcC"	"STM2965"	15700	44510	100	129	153	88	57	65	65	66	14	21	95	85	0	273	329	216	65	85	85	90	40	44	98	93	0	0.340	0.361	0.347	0.338	1.810	0.373	0.768	80	428	100	252	332	-1.555	64	188	88	244	12272	26347	6.214	5.975	0	0	0
4	4	11	"fucO"	"STM2973"	15890	44510	110	298	284	75	26	64	64	66	13	19	96	93	0	12452	11809	2837	24	87	87	92	47	51	100	100	0	0.019	0.019	0.019	0.017	1.711	0.019	0.928	80	451	100	12599	11942	-5.724	234	12365	220	11722	22738	944681	16.769	249.298	0	0	0
4	5	11	"fucK"	"STM2977"	16050	44510	100	149	149	34	22	65	65	66	13	19	98	96	0	5229	5209	990	19	88	88	91	24	26	100	100	0	0.016	0.016	0.016	0.015	1.440	0.017	0.810	80	408	100	5225	5205	-5.936	84	5141	84	5121	11907	416729	6.385	213.250	0	0	0
4	6	11	"csdA"	"STM2984"	16230	44510	100	767	795	279	35	67	67	68	14	20	100	100	0	3776	3865	1197	30	88	88	91	23	25	100	100	0	0.190	0.193	0.189	0.184	1.396	0.190	0.924	80	442	100	4388	4505	-2.397	700	3688	728	3777	63604	309165	51.929	164.087	0	0	0
4	7	11	"yqhE"	"STM3165"	16420	44510	110	3852	3795	827	21	65	65	67	14	20	100	100	0	7835	7791	1572	20	89	89	90	16	17	100	100	0	0.489	0.484	0.476	0.483	1.143	0.478	0.965	80	492	100	11533	11432	-1.032	3787	7746	3730	7702	303560	623272	266.286	481.313	0	0	0
4	8	11	""	"STM3175"	16600	44500	110	215	266	159	59	67	67	69	21	30	98	98	0	1895	2280	1379	60	91	91	93	21	22	100	100	0	0.082	0.091	0.088	0.083	1.563	0.094	0.861	80	465	100	1952	2388	-3.608	148	1804	199	2189	21271	182389	9.381	104.143	0	0	0
4	9	11	"STMF1.5"	"Not LT2a91"	16770	44500	100	77	78	21	26	67	67	72	24	33	17	3	0	110	117	35	29	90	90	92	19	20	50	20	0	0.500	0.407	0.667	0.609	3.842	0.510	0.166	80	408	100	30	38	-1.000	10	20	11	27	6220	9386	0.250	1.316	-50	0	0
4	10	11	"yfiO"	"STM2663"	16950	44510	100	1754	1793	639	35	67	67	70	18	25	100	100	0	1838	1800	546	30	90	90	93	20	21	100	100	0	0.965	1.009	0.982	0.994	1.237	1.031	0.926	80	430	100	3435	3436	-0.051	1687	1748	1726	1710	143469	143985	95.722	85.350	0	0	0
4	11	11	""	"STM2680"	17130	44510	100	329	385	199	51	66	66	67	14	20	100	100	0	2071	2230	983	44	91	91	92	18	19	100	100	0	0.133	0.149	0.144	0.143	1.334	0.153	0.885	80	420	100	2243	2458	-2.912	263	1980	319	2139	30815	178425	22.714	118.778	0	0	0
4	12	11	""	"STM2690"	17310	44500	110	161	174	68	39	66	66	68	14	20	100	97	0	3063	3665	1928	52	89	89	91	16	17	100	100	0	0.032	0.030	0.030	0.028	1.538	0.029	0.823	80	466	100	3069	3684	-4.968	95	2974	108	3576	13898	293235	7.571	223.375	0	0	0
4	13	11	"ybbN"	"STM0504"	17490	44500	110	4644	4596	463	10	68	68	69	16	23	100	100	0	6028	6013	571	9	90	90	93	20	21	100	100	0	0.771	0.764	0.769	0.764	1.085	0.764	0.965	80	453	100	10514	10451	-0.376	4576	5938	4528	5923	367716	481061	282.938	296.000	0	0	0
4	14	11	"allA"	"STM0515"	17660	44510	100	516	522	176	33	68	68	71	19	26	100	100	0	5297	5144	1219	23	92	92	97	27	27	100	100	0	0.086	0.090	0.087	0.085	1.302	0.093	0.912	80	440	100	5653	5506	-3.538	448	5205	454	5052	41747	411497	23.737	186.926	0	0	0
4	15	11	""	"STM0520"	17850	44500	110	173	168	46	27	68	68	69	17	24	91	88	0	5081	4933	1441	29	93	93	98	36	36	100	100	0	0.021	0.021	0.021	0.019	1.706	0.020	0.769	80	479	100	5093	4940	-5.570	105	4988	100	4840	13440	394667	5.824	134.306	0	0	0
4	16	11	"ybbY"	"STM0524"	18020	44490	110	286	277	86	31	67	67	68	14	20	97	95	0	11585	11048	2410	21	91	91	92	16	17	100	100	0	0.019	0.019	0.019	0.017	1.557	0.020	0.870	80	427	100	11713	11167	-5.714	219	11494	210	10957	22156	883861	14.929	684.750	0	0	0
4	17	11	"ylbE"	"STM0530"	18200	44490	110	114	116	28	24	65	65	67	14	20	92	81	0	5124	5193	1193	22	88	88	89	15	16	100	100	0	0.010	0.010	0.010	0.009	1.743	0.010	0.622	80	451	100	5085	5156	-6.683	49	5036	51	5105	9303	415436	3.500	340.267	0	0	0
4	18	11	"cysS"	"STM0537"	18370	44500	110	7555	7462	1642	22	67	67	72	63	87	100	100	0	10454	10404	1748	16	88	88	92	33	35	100	100	0	0.722	0.717	0.714	0.704	1.179	0.724	0.960	80	467	100	17854	17711	-0.469	7488	10366	7395	10316	596994	832359	117.302	312.485	0	0	0
4	19	11	"yohJ"	"STM2181"	18550	44500	100	108	116	41	35	67	67	73	66	90	21	5	0	1006	1006	389	38	87	87	91	33	36	100	100	0	0.045	0.053	0.047	0.045	1.744	0.054	0.538	80	432	100	960	968	-4.486	41	919	49	919	9246	80469	0.652	27.727	0	0	0
4	20	11	"galS"	"STM2191"	18730	44500	100	240	239	57	23	66	66	67	14	20	100	98	0	5788	5593	1191	21	89	89	91	28	30	100	100	0	0.031	0.031	0.031	0.030	1.350	0.031	0.898	80	432	100	5873	5677	-5.034	174	5699	173	5504	19118	447478	12.286	196.500	0	0	0
4	21	11	"lysP"	"STM2200"	18910	44490	110	5054	4968	1506	30	65	65	67	17	25	100	100	0	10343	10187	2130	20	90	90	92	23	25	100	100	0	0.487	0.486	0.483	0.452	1.408	0.496	0.969	80	464	100	15242	15000	-1.039	4989	10253	4903	10097	397419	814977	288.294	438.913	0	0	0
4	22	11	"yejH"	"STM2223"	19090	44500	110	1495	1495	208	13	65	65	67	16	23	100	100	0	11451	11128	1784	16	90	90	91	16	17	100	100	0	0.126	0.130	0.128	0.130	1.128	0.127	0.971	80	434	100	12791	12468	-2.990	1430	11361	1430	11038	119577	890215	89.250	689.813	0	0	0
4	23	11	""	"STM2231"	19260	44490	100	64	66	13	19	64	64	65	13	20	22	1	0	109	122	49	40	89	89	89	13	14	57	40	0	0.000	0.061	0.515	0.403	3.209	0.065	0.015	80	418	100	20	35	Error	0	20	2	33	5243	9777	0.077	2.538	-50	0	0
4	24	11	""	"STM2240"	19440	44500	100	558	559	145	25	64	64	66	14	21	100	100	0	6422	6277	1355	21	90	90	91	14	15	100	100	0	0.078	0.080	0.077	0.079	1.165	0.080	0.959	80	452	100	6826	6682	-3.680	494	6332	495	6187	44732	502127	35.214	441.857	0	0	0
4	1	12	"phoP"	"STM1231"	15340	44700	100	6968	6726	1764	26	66	66	78	66	84	100	100	0	3223	3041	800	26	86	86	91	42	46	100	100	0	2.200	2.254	2.227	2.271	1.211	2.297	0.958	80	462	100	10039	9615	1.138	6902	3137	6660	2955	538088	243290	100.727	70.238	0	0	0
4	2	12	"phoP"	"STM1231"	15520	44690	110	10803	9941	3089	31	68	68	84	73	86	100	100	0	4409	4199	965	22	87	87	98	53	54	100	100	0	2.484	2.401	2.434	2.275	1.306	2.498	0.970	80	480	100	15057	13985	1.313	10735	4322	9873	4112	795292	335936	135.027	77.377	0	0	0
4	3	12	"phoQ"	"STM1230"	15700	44700	110	1647	1654	401	24	67	67	73	40	54	100	100	0	2249	2194	592	26	85	85	93	37	39	100	100	0	0.730	0.752	0.742	0.767	1.248	0.722	0.918	80	491	100	3744	3696	-0.454	1580	2164	1587	2109	132315	175534	39.525	56.784	0	0	0
4	4	12	"phoQ"	"STM1230"	15890	44690	110	6876	6535	2092	32	69	69	71	19	26	100	100	0	8843	8744	2116	24	85	85	94	57	60	100	100	0	0.777	0.747	0.745	0.710	1.271	0.765	0.976	80	478	100	15565	15125	-0.364	6807	8758	6466	8659	522760	699550	340.211	151.754	0	0	0
4	5	12	"phoQ"	"STM1230"	16060	44690	110	1986	1995	409	20	68	68	78	89	114	100	100	0	2597	2596	445	17	86	86	94	83	88	100	100	0	0.764	0.768	0.759	0.763	1.164	0.760	0.954	80	452	100	4429	4437	-0.389	1918	2511	1927	2510	159566	207671	21.539	30.145	0	0	0
4	6	12	"hupA"	"STM4170"	16240	44690	100	4546	4702	1484	31	67	67	80	93	116	100	100	0	705	712	196	27	87	87	95	86	90	100	100	0	7.248	7.416	7.464	7.386	1.191	7.561	0.873	80	420	100	5097	5260	2.857	4479	618	4635	625	376138	56920	49.699	7.174	0	0	0
4	7	12	"sopB"	"STM1091"	16420	44690	110	36237	35176	7288	20	67	67	75	49	65	100	100	0	8059	7780	1088	13	87	87	90	24	26	100	100	0	4.537	4.564	4.593	4.472	1.189	4.662	0.976	80	466	100	44142	42802	2.182	36170	7972	35109	7693	2814075	622431	716.347	320.417	0	0	0
4	8	12	"pipC"	"STM0375"	16600	44690	100	3913	4226	1758	41	70	70	78	51	65	100	100	0	1289	1359	404	29	91	91	94	25	26	100	100	0	3.208	3.278	3.177	3.231	1.175	3.516	0.935	80	430	100	5041	5424	1.682	3843	1198	4156	1268	338096	108706	81.333	50.600	0	0	0
4	9	12	"pipC"	"STM0375"	16780	44680	100	4957	4742	1341	28	70	70	75	26	34	100	100	0	1618	1574	363	23	94	94	95	20	21	100	100	0	3.207	3.157	3.211	3.101	1.156	3.232	0.977	80	420	100	6411	6152	1.681	4887	1524	4672	1480	379389	125956	179.500	73.950	0	0	0
4	10	12	"ssrB"	"STM1391"	16950	44680	100	241	242	60	24	67	67	68	14	20	100	100	0	1808	1769	429	24	90	90	95	31	32	100	100	0	0.101	0.104	0.103	0.102	1.329	0.102	0.875	80	408	100	1892	1854	-3.304	174	1718	175	1679	19370	141481	12.429	54.000	0	0	0
4	11	12	"ssrB"	"STM1391"	17130	44680	110	638	620	164	26	67	67	68	14	20	100	100	0	4040	3684	857	23	90	90	99	42	42	100	100	0	0.145	0.154	0.149	0.151	1.229	0.154	0.956	80	425	100	4521	4147	-2.790	571	3950	553	3594	49581	294721	39.429	85.357	0	0	0
4	12	12	"ssrB"	"STM1391"	17310	44680	110	913	896	127	14	68	68	72	24	33	100	100	0	4614	4509	507	11	91	91	98	36	36	100	100	0	0.187	0.187	0.188	0.187	1.131	0.184	0.958	80	480	100	5368	5246	-2.420	845	4523	828	4418	71683	360694	34.333	122.528	0	0	0
4	13	12	"lrp"	"STM0959"	17490	44680	110	5116	4953	1245	25	72	72	77	26	33	100	100	0	3152	3025	586	19	91	91	96	26	27	100	100	0	1.648	1.664	1.701	1.626	1.170	1.698	0.973	80	480	100	8105	7815	0.721	5044	3061	4881	2934	396271	242026	187.538	112.654	0	0	0
4	14	12	"lrp"	"STM0959"	17670	44690	100	5692	5499	1119	20	71	71	75	23	30	100	100	0	3924	3812	586	15	91	91	93	19	20	100	100	0	1.466	1.459	1.426	1.447	1.141	1.479	0.969	80	395	100	9454	9149	0.552	5621	3833	5428	3721	439911	304938	235.826	195.737	0	0	0
4	15	12	"gyrA"	"STM2272"	17840	44680	100	2962	3006	986	32	71	71	76	28	36	100	100	0	2025	1925	636	33	92	92	95	22	23	100	100	0	1.496	1.601	1.609	1.616	1.175	1.594	0.958	80	390	100	4824	4768	0.581	2891	1933	2935	1833	240480	153974	104.643	83.182	0	0	0
4	16	12	"gyrA"	"STM2272"	18020	44680	120	11328	9909	4966	50	69	69	70	17	24	100	100	0	7605	6621	3291	49	89	89	90	17	18	100	99	0	1.498	1.506	1.480	1.520	1.581	1.514	0.979	120	519	100	18775	16372	0.583	11259	7516	9840	6532	1189025	794510	578.765	384.176	0	0	0
4	17	12	"csrA"	"STM2826"	18200	44680	100	942	949	371	39	65	65	67	15	22	100	100	0	469	467	140	29	86	86	87	14	16	100	100	0	2.290	2.320	2.293	2.291	1.315	2.441	0.921	80	412	100	1260	1265	1.195	877	383	884	381	75944	37331	58.800	27.143	0	0	0
4	18	12	"csrA"	"STM2826"	18380	44680	110	833	852	357	41	66	66	71	62	87	100	100	0	350	367	115	31	85	85	86	20	23	100	100	0	2.894	2.787	2.760	2.709	1.411	2.998	0.866	80	467	100	1032	1068	1.533	767	265	786	282	68194	29387	12.597	14.050	0	0	0
4	19	12	"yhhP"	"STM3578"	18560	44680	100	100	136	108	79	67	67	66	14	21	78	55	0	241	370	370	100	84	84	85	13	15	100	100	0	0.210	0.241	0.211	0.196	1.890	0.264	0.842	80	408	100	190	355	-2.250	33	157	69	286	10843	29602	5.000	21.923	0	0	0
4	20	12	"yhhP"	"STM3578"	18730	44680	110	122	150	108	72	64	64	65	13	20	95	88	0	333	423	337	79	87	87	87	13	14	100	100	0	0.236	0.256	0.229	0.215	1.719	0.283	0.879	80	452	100	304	422	-2.085	58	246	86	336	11978	33826	6.538	25.846	0	0	0
4	21	12	"yhhP"	"STM3578"	18910	44680	100	160	177	97	54	65	65	67	16	23	97	93	0	489	585	380	64	90	90	91	14	15	100	100	0	0.238	0.226	0.210	0.217	1.542	0.219	0.768	80	418	100	494	607	-2.070	95	399	112	495	14164	46796	6.875	35.286	0	0	0
4	22	12	"topA"	"STM1714"	19080	44670	110	12828	12585	2725	21	67	67	98	288	293	100	100	0	16363	16248	2555	15	89	89	138	452	327	100	100	0	0.784	0.775	0.785	0.758	1.203	0.781	0.964	80	454	100	29035	28677	-0.351	12761	16274	12518	16159	1006819	1299815	43.358	35.642	0	0	0
4	23	12	"topA"	"STM1714"	19260	44680	100	270	316	170	53	66	66	98	296	302	21	6	0	378	456	239	52	89	89	140	465	332	17	2	0	0.706	0.681	0.666	0.667	1.421	0.690	0.885	80	430	100	493	617	-0.503	204	289	250	367	25306	36451	0.736	0.680	0	0	0
4	24	12	"fur"	"STM0693"	19440	44670	100	1460	1485	589	39	66	66	68	22	32	100	100	0	1689	1703	538	31	88	88	90	22	24	100	100	0	0.871	0.879	0.860	0.860	1.198	0.908	0.941	80	440	100	2995	3034	-0.200	1394	1601	1419	1615	118780	136225	64.409	73.318	0	0	0
4	1	13	"ctrl-buffer"	"ctrl-buffer"	15350	44870	100	63	66	17	25	63	63	65	20	30	12	2	0	93	95	24	25	85	85	86	17	19	25	6	0	0.000	0.300	0.809	0.749	3.182	0.658	0.037	80	452	100	8	13	Error	0	8	3	10	5280	7604	0.050	0.529	-50	0	0
4	2	13	"ctrl-buffer"	"ctrl-buffer"	15530	44870	100	65	67	14	20	63	63	67	28	41	6	0	0	91	96	24	25	86	86	87	22	25	15	8	0	0.400	0.400	1.152	0.957	4.567	0.046	0.001	80	428	100	7	14	-1.322	2	5	4	10	5323	7647	0.000	0.409	-50	0	0
4	3	13	"ctrl-buffer"	"ctrl-buffer"	15710	44870	100	64	64	12	18	63	63	65	13	20	13	2	0	94	96	18	18	86	86	90	24	26	17	2	0	0.125	0.100	0.727	0.792	4.280	0.267	0.019	80	391	100	9	11	-3.000	1	8	1	10	5139	7643	-0.077	0.250	-50	0	0
4	4	13	"ctrl-buffer"	"ctrl-buffer"	15880	44870	100	66	68	17	25	65	65	68	19	27	16	3	0	95	98	17	17	87	87	92	47	51	5	0	0	0.125	0.273	0.950	1.026	3.376	0.268	0.411	80	420	100	9	14	-3.000	1	8	3	11	5455	7810	0.000	0.128	-50	0	0
4	5	13	"ctrl-buffer"	"ctrl-buffer"	16060	44860	100	62	63	16	25	65	65	69	41	59	2	0	0	93	93	18	19	83	83	84	14	16	41	12	0	-0.300	-0.200	0.655	0.616	3.006	0.850	0.027	80	430	100	7	8	Error	-3	10	-2	10	5071	7460	-0.146	0.643	-50	0	0
4	6	13	"ctrl-buffer"	"ctrl-buffer"	16240	44860	100	69	79	70	88	65	65	77	92	119	2	2	0	100	103	22	21	84	84	92	85	92	2	0	0	0.250	0.737	0.809	0.884	4.732	31.132	0.003	80	430	100	20	33	-2.000	4	16	14	19	6309	8219	0.022	0.129	-50	0	0
4	7	13	"ctrl-buffer"	"ctrl-buffer"	16420	44860	100	67	69	16	23	65	65	70	36	51	1	0	0	95	100	23	23	85	85	87	14	16	43	20	0	0.200	0.267	0.778	0.956	3.460	2.757	0.016	80	418	100	12	19	-2.322	2	10	4	15	5537	7960	-0.028	0.929	-50	0	0
4	8	13	"ctrl-buffer"	"ctrl-buffer"	16590	44860	100	69	75	31	41	64	64	67	18	26	23	7	0	105	109	38	34	88	88	90	17	18	46	20	0	0.294	0.524	0.855	0.690	3.036	0.637	0.284	80	418	100	22	32	-1.766	5	17	11	21	5993	8724	0.444	1.118	-50	0	0
4	9	13	"ctrl-buffer"	"ctrl-buffer"	16770	44860	100	70	71	18	25	67	67	72	26	36	6	2	0	99	108	32	29	94	94	98	30	30	18	8	0	0.600	0.286	0.630	0.727	4.173	0.144	0.050	80	432	100	8	18	-0.737	3	5	4	14	5641	8624	-0.038	0.333	-50	0	0
4	10	13	"ctrl-buffer"	"ctrl-buffer"	16950	44860	100	74	74	20	27	66	66	70	24	34	12	2	0	103	106	27	25	92	92	96	26	27	20	7	0	0.727	0.571	0.703	0.736	4.235	1.019	0.099	80	444	100	19	22	-0.459	8	11	8	14	5936	8460	0.167	0.385	-50	0	0
4	11	13	"ctrl-buffer"	"ctrl-buffer"	17140	44830	100	75	77	20	25	67	67	70	18	25	20	10	0	129	136	46	33	90	90	94	24	25	61	37	0	0.205	0.217	0.404	0.378	2.718	0.273	0.200	80	421	100	47	56	-2.285	8	39	10	46	6125	10876	0.389	1.750	0	0	0
4	12	13	"ctrl-buffer"	"ctrl-buffer"	17310	44860	100	69	83	54	65	66	66	69	16	23	30	21	0	96	118	157	133	88	88	89	16	17	37	12	0	0.375	0.567	0.856	0.963	3.418	0.229	0.362	80	410	100	11	47	-1.415	3	8	17	30	6661	9470	0.875	1.813	-50	0	0
4	13	13	"ctrl-buffer"	"ctrl-buffer"	17480	44860	100	66	72	29	40	68	68	73	23	31	13	5	0	94	104	47	45	91	91	93	20	21	25	6	0	-0.667	0.308	1.091	1.081	4.392	0.721	0.154	80	409	100	1	17	Error	-2	3	4	13	5782	8316	-0.043	0.550	-50	0	0
4	14	13	"ctrl-buffer"	"ctrl-buffer"	17660	44850	100	67	72	31	43	68	68	71	20	28	11	6	0	91	98	31	31	89	89	91	16	17	20	10	0	-0.500	0.444	0.923	0.856	3.412	2.122	0.188	80	407	100	1	13	Error	-1	2	4	9	5756	7813	0.050	0.438	-50	0	0
4	15	13	"ctrl-buffer"	"ctrl-buffer"	17840	44850	100	67	76	31	40	67	67	70	23	32	17	10	0	97	116	120	103	88	88	90	17	18	40	18	0	0.000	0.321	1.000	0.953	5.017	0.235	0.162	80	430	100	9	37	Error	0	9	9	28	6075	9249	0.261	1.529	-50	0	0
4	16	13	"ctrl-buffer"	"ctrl-buffer"	18020	44850	100	67	69	14	20	67	67	67	14	20	18	3	0	93	98	24	24	85	85	86	14	16	32	16	0	0.000	0.154	0.667	0.694	4.177	0.121	0.005	80	388	100	8	15	Error	0	8	2	13	5519	7858	0.143	0.857	-50	0	0
4	17	13	"ctrl-buffer"	"ctrl-buffer"	18190	44850	100	68	68	16	23	63	63	65	14	21	21	6	0	96	100	22	22	84	84	85	14	16	45	17	0	0.417	0.313	0.916	0.791	4.425	0.389	0.038	80	418	100	17	21	-1.263	5	12	5	16	5470	7984	0.214	1.071	-50	0	0
4	18	13	"ctrl-buffer"	"ctrl-buffer"	18370	44850	100	67	68	13	19	65	65	67	15	22	12	2	0	91	93	17	18	82	82	84	14	16	31	13	0	0.222	0.273	0.667	0.567	3.281	0.106	0.002	80	420	100	11	14	-2.170	2	9	3	11	5424	7401	0.067	0.643	-50	0	0
4	19	13	"ctrl-buffer"	"ctrl-buffer"	18550	44850	100	66	69	22	31	63	63	66	14	21	16	7	0	91	103	47	45	84	84	85	13	15	35	17	0	0.429	0.316	0.500	0.479	4.475	0.374	0.189	80	420	100	10	25	-1.222	3	7	6	19	5505	8226	0.214	1.385	-50	0	0
4	20	13	"ctrl-buffer"	"ctrl-buffer"	18730	44850	100	67	67	15	22	62	62	64	16	25	16	3	0	91	98	33	33	84	84	85	13	15	36	20	0	0.714	0.357	0.733	0.760	3.532	0.362	0.122	80	420	100	12	19	-0.485	5	7	5	14	5379	7847	0.188	1.000	-50	0	0
4	21	13	"ctrl-buffer"	"ctrl-buffer"	18910	44850	100	65	68	22	32	64	64	66	17	25	13	6	0	92	99	35	35	86	86	87	13	14	35	16	0	0.167	0.308	0.857	0.961	4.291	0.694	0.088	80	408	100	7	17	-2.585	1	6	4	13	5425	7954	0.118	0.923	-50	0	0
4	22	13	"ctrl-buffer"	"ctrl-buffer"	19080	44850	100	63	67	19	28	65	65	82	240	292	0	0	0	97	108	44	40	86	86	107	343	320	0	0	0	-0.182	0.091	0.425	0.554	2.975	0.283	0.161	80	420	100	9	24	Error	-2	11	2	22	5397	8638	-0.062	0.003	-50	0	0
4	23	13	"ctrl-buffer"	"ctrl-buffer"	19260	44850	100	65	68	15	22	64	64	65	13	20	28	6	0	98	101	21	20	86	86	86	13	15	45	17	0	0.083	0.267	1.143	0.827	4.661	0.309	0.017	80	408	100	13	19	-3.585	1	12	4	15	5465	8056	0.231	1.154	-50	0	0
4	24	13	"ctrl-buffer"	"ctrl-buffer"	19440	44840	100	63	66	18	27	65	65	69	25	36	6	2	0	98	102	26	25	86	86	89	24	26	17	8	0	-0.167	0.063	0.500	0.525	3.027	0.305	0.089	80	452	100	10	17	Error	-2	12	1	16	5250	8176	-0.120	0.542	-50	0	0
4	1	14	""	"STM1553"	15350	45050	110	127	127	27	21	61	61	62	13	20	96	92	0	5009	4701	1147	24	81	81	84	17	20	100	100	0	0.013	0.014	0.014	0.013	1.569	0.014	0.742	80	549	100	4994	4686	-6.222	66	4928	66	4620	10170	376090	5.000	271.588	0	0	0
4	2	14	""	"STM3783"	15530	45060	120	74	79	24	30	61	61	62	12	19	50	23	0	664	792	763	96	84	84	85	16	18	99	99	0	0.022	0.025	0.024	0.028	2.834	0.023	0.408	120	607	100	593	726	-5.479	13	580	18	708	9447	95089	1.417	44.188	0	0	0
4	3	14	""	"STM2242"	15720	45050	120	81	87	30	34	63	63	64	12	18	60	33	0	1575	1570	970	61	85	85	87	15	17	100	100	0	0.012	0.016	0.015	0.014	2.139	0.018	0.512	120	575	100	1508	1509	-6.371	18	1490	24	1485	10397	188358	1.917	98.867	0	0	0
4	4	14	"yfiM"	"STM2653"	15890	45050	100	297	293	62	21	63	63	64	13	20	100	100	0	1939	1867	491	26	86	86	86	13	15	100	100	0	0.126	0.129	0.127	0.129	1.311	0.122	0.895	80	432	100	2087	2011	-2.985	234	1853	230	1781	23412	149354	17.615	137.000	0	0	0
4	5	14	"oxyS"	"STM4124"	16070	45050	100	72	78	27	34	64	64	65	15	23	30	13	0	154	183	121	66	84	84	85	14	16	93	81	0	0.114	0.141	0.200	0.196	2.648	0.142	0.303	80	474	100	78	113	-3.129	8	70	14	99	6225	14602	0.867	7.000	0	0	0
4	6	14	""	"STM4302"	16250	45050	110	78	81	20	24	64	64	65	14	21	47	23	0	1255	1377	660	47	85	85	86	14	16	100	100	0	0.012	0.013	0.014	0.012	2.637	0.013	0.230	80	536	100	1184	1309	-6.385	14	1170	17	1292	6462	110157	1.143	92.214	0	0	0
4	7	14	"ssaT"	"STM1421"	16430	45050	110	106	138	87	63	65	65	66	14	21	72	63	0	1233	2861	3574	124	86	86	86	14	16	100	100	0	0.036	0.026	0.027	0.029	2.433	0.023	0.822	80	524	100	1188	2848	-4.806	41	1147	73	2775	11005	228909	5.143	198.214	0	0	0
4	8	14	"nrdI"	"STM2806"	16590	45040	80	158	778	1004	129	67	67	71	40	56	65	51	0	198	1346	1994	148	88	88	94	54	57	69	50	0	0.827	0.565	0.598	0.603	2.997	0.497	0.861	52	312	100	201	1969	-0.274	91	110	711	1258	40434	69981	17.675	23.185	0	0	0
4	9	14	"sipA"	"STM2882"	16780	45040	110	6681	13109	14041	107	67	67	75	38	50	100	100	0	1339	2063	1936	93	90	90	99	49	49	100	100	0	5.295	6.610	6.365	6.057	1.686	7.275	0.890	80	546	100	7863	15015	2.405	6614	1249	13042	1973	1048735	165052	343.000	40.082	0	0	0
4	10	14	"dctA"	"STM3614"	16960	45040	100	733	758	225	29	67	67	73	28	38	100	100	0	11761	11820	867	7	90	90	94	27	28	100	100	0	0.057	0.059	0.057	0.058	1.237	0.057	0.827	80	464	100	12337	12421	-4.131	666	11671	691	11730	60602	945579	24.464	434.296	0	0	0
4	11	14	"aroB"	"STM3486"	17140	45040	100	464	1173	1492	127	66	66	68	15	22	100	100	0	320	774	917	118	88	88	91	21	23	100	100	0	1.716	1.614	1.577	1.539	1.725	1.685	0.849	80	478	100	630	1793	0.779	398	232	1107	686	93820	61956	73.667	32.524	0	0	0
4	12	14	"purN"	"STM2500"	17310	45040	100	407	573	505	88	65	65	66	14	21	100	98	0	1685	2284	2068	90	88	88	89	18	20	100	100	0	0.214	0.231	0.228	0.224	1.416	0.225	0.901	80	462	100	1939	2704	-2.223	342	1597	508	2196	45816	182731	36.214	121.944	0	0	0
4	13	14	"yjgG"	"STM4462"	17500	45030	110	69	75	25	33	63	63	65	13	20	33	17	0	328	484	414	85	88	88	92	39	42	100	100	0	0.025	0.030	0.050	0.040	2.896	0.034	0.248	80	510	100	246	408	-5.322	6	240	12	396	5989	38729	0.769	10.051	0	0	0
4	14	14	""	"STM0437"	17670	45030	110	488	503	102	20	64	64	64	14	21	100	100	0	12022	12887	2454	19	89	89	93	42	45	100	100	0	0.036	0.034	0.035	0.034	1.218	0.034	0.931	80	510	100	12357	13237	-4.815	424	11933	439	12798	40267	1030925	31.357	304.619	0	0	0
4	15	14	""	"STM0565"	17850	45040	100	77	83	25	30	63	63	64	14	21	48	27	0	1020	1088	509	46	87	87	92	44	47	100	100	0	0.015	0.020	0.019	0.017	2.362	0.023	0.389	80	462	100	947	1021	-6.058	14	933	20	1001	6662	87020	1.357	22.636	0	0	0
4	16	14	"res"	"STM0358"	18020	45030	100	3842	3572	852	23	65	65	66	13	19	100	100	0	14469	13478	3257	24	86	86	87	14	16	100	100	0	0.263	0.262	0.266	0.262	1.179	0.257	0.974	80	452	100	18160	16899	-1.929	3777	14383	3507	13392	285785	1078275	269.692	956.500	0	0	0
4	17	14	""	"STM2003"	18200	45040	100	122	131	46	35	65	65	66	13	19	91	83	0	2464	2808	1101	39	88	88	96	43	44	100	100	0	0.024	0.024	0.024	0.020	2.133	0.025	0.703	80	462	100	2433	2786	-5.381	57	2376	66	2720	10443	224658	5.000	63.070	0	0	0
4	18	14	"nfo"	"STM2203"	18370	45030	100	3024	2705	768	28	64	64	65	14	21	100	100	0	9345	8585	2391	27	85	85	87	18	20	100	100	0	0.320	0.311	0.313	0.312	1.193	0.306	0.972	80	452	100	12220	11141	-1.645	2960	9260	2641	8500	216426	686776	188.571	472.111	0	0	0
4	19	14	"EMPTY"	"EMPTY"	18550	45030	100	67	66	12	18	64	64	65	14	21	13	2	0	83	84	11	13	85	85	86	14	16	7	0	0	-1.500	-2.000	1.700	1.484	3.812	0.057	0.002	80	464	100	1	1	Error	3	-2	2	-1	5264	6683	0.071	-0.143	-75	0	0
4	20	14	"EMPTY"	"EMPTY"	18730	45030	100	66	65	11	16	62	62	63	13	20	15	2	0	86	88	15	17	87	87	87	13	14	20	5	0	-4.000	3.000	0.899	0.937	4.040	2.747	0.001	80	464	100	3	4	Error	4	-1	3	1	5229	7016	0.154	0.077	-75	0	0
4	21	14	"EMPTY"	"EMPTY"	18910	45030	100	64	66	14	21	62	62	64	16	25	16	2	0	86	88	14	15	86	86	86	12	13	20	3	0	100000.000	2.000	0.846	0.998	2.679	1.901	0.012	80	452	100	2	6	16.610	2	0	4	2	5245	7049	0.125	0.167	-75	0	0
4	22	14	"EMPTY"	"EMPTY"	19080	45030	100	61	62	12	19	63	63	64	13	20	12	1	0	81	82	11	13	85	85	85	12	14	8	0	0	0.500	0.333	0.857	0.734	3.026	0.505	0.005	80	452	100	-6	-4	-1.000	-2	-4	-1	-3	4934	6549	-0.154	-0.250	-75	0	0
4	23	14	"EMPTY"	"EMPTY"	19260	45020	100	61	63	11	17	64	64	65	14	21	12	0	0	85	88	14	15	84	84	85	12	14	22	8	0	-3.000	-0.250	0.938	0.881	3.551	22.588	0.000	80	452	100	-2	3	Error	-3	1	-1	4	5009	7021	-0.143	0.250	-75	0	0
4	24	14	"EMPTY"	"EMPTY"	19440	45020	100	64	64	12	18	62	62	63	13	20	16	2	0	86	88	12	13	86	86	87	13	14	13	3	0	100000.000	1.000	1.036	1.133	3.658	1.293	0.019	80	496	100	2	4	16.610	2	0	2	2	5124	7020	0.077	0.077	-75	0	0
5	1	1	"yggG"	"STM3077"	1800	47290	110	189	301	373	123	56	56	57	12	21	100	100	0	886	1380	1871	135	88	88	90	15	16	100	100	0	0.167	0.190	0.185	0.185	1.977	0.184	0.754	80	568	100	931	1537	-2.585	133	798	245	1292	24111	110369	20.333	86.000	0	0	0
5	2	1	""	"STM1249"	1980	47280	110	122	153	87	56	55	55	56	12	21	97	90	0	385	486	369	75	85	85	87	17	19	100	96	0	0.223	0.244	0.256	0.254	2.200	0.207	0.447	80	522	100	367	499	-2.163	67	300	98	401	12208	38845	8.083	23.471	0	0	0
5	3	1	"csgA"	"STM1144"	2150	47280	110	86	88	26	29	57	57	58	15	25	70	46	0	534	601	299	49	87	87	90	22	24	100	100	0	0.065	0.060	0.067	0.059	2.558	0.048	0.378	80	524	100	476	545	-3.946	29	447	31	514	7014	48082	2.000	23.227	0	0	0
5	4	1	"malT"	"STM3515"	2340	47270	110	642	649	76	11	57	57	58	14	24	100	100	0	9833	9903	832	8	87	87	92	33	35	100	100	0	0.060	0.060	0.060	0.060	1.131	0.060	0.924	80	522	100	10331	10408	-4.058	585	9746	592	9816	51900	792244	42.214	297.303	0	0	0
5	5	1	""	"STM0212"	2510	47270	110	109	115	63	54	57	57	59	15	25	85	67	0	581	662	324	48	85	85	91	44	48	100	98	0	0.105	0.101	0.096	0.087	2.190	0.097	0.486	80	517	100	548	635	-3.254	52	496	58	577	9210	52932	3.733	12.977	0	0	0
5	6	1	"gltX"	"STM2415"	2700	47280	120	650	713	394	55	57	57	59	14	23	99	98	0	620	700	415	59	85	85	89	33	37	95	95	0	1.108	1.067	1.095	1.121	2.477	1.026	0.738	120	588	100	1128	1271	0.148	593	535	656	615	85564	84027	46.714	18.515	0	0	0
5	7	1	""	"STM0055"	2880	47280	120	113	728	5024	690	57	57	58	14	24	85	71	0	730	935	804	85	85	85	88	19	21	99	99	0	0.087	0.789	0.099	0.100	3.769	8.423	0.289	120	508	100	701	1521	-3.526	56	645	671	850	87416	112242	47.857	44.579	0	0	0
5	8	1	"acnA"	"STM1712"	3060	47280	120	589	566	174	30	56	56	58	14	24	98	97	0	8739	8523	1979	23	84	84	87	25	28	100	100	0	0.062	0.060	0.059	0.055	1.781	0.060	0.895	120	483	100	9188	8949	-4.021	533	8655	510	8439	67942	1022781	36.286	337.440	0	0	0
5	9	1	"rfbF"	"STM2092"	3230	47280	120	662	811	546	67	58	58	60	15	25	100	100	0	634	722	477	66	84	84	87	26	29	96	93	0	1.098	1.180	1.112	1.253	2.546	1.205	0.665	120	515	100	1154	1391	0.135	604	550	753	638	97332	86599	50.067	24.423	0	0	0
5	10	1	"osmY"	"STM4561"	3420	47270	120	359	733	979	133	63	63	65	23	35	95	95	0	1173	2125	3026	142	85	85	89	48	53	99	98	0	0.272	0.328	0.294	0.278	2.243	0.275	0.679	120	532	100	1384	2710	-1.878	296	1088	670	2040	87935	255053	29.043	42.417	0	0	0
5	11	1	"hflB"	"STM3296"	3590	47270	120	19644	18898	6040	31	64	64	66	17	25	100	100	0	6683	6209	2222	35	83	83	89	57	64	99	99	0	2.967	3.074	3.077	3.330	1.817	3.090	0.946	120	524	100	26180	24960	1.569	19580	6600	18834	6126	2267766	745036	1107.765	107.368	0	0	0
5	12	1	"yheM"	"STM3450"	3770	47270	120	171	286	483	168	60	60	62	15	24	96	92	0	323	448	387	86	83	83	88	39	44	99	93	0	0.463	0.619	0.446	0.432	2.499	1.064	0.349	120	545	100	351	591	-1.112	111	240	226	365	34287	53783	14.933	9.231	0	0	0
5	13	1	"yifL"	"STM3946"	3950	47280	120	473	472	152	32	63	63	68	24	35	99	99	0	972	957	185	19	95	95	110	51	46	100	100	0	0.468	0.474	0.466	0.444	1.552	0.483	0.819	120	510	100	1287	1271	-1.097	410	877	409	862	56618	114780	16.833	16.608	0	0	0
5	14	1	""	"STM3941"	4130	47280	120	340	397	310	78	67	67	74	64	86	94	85	0	1368	1541	998	64	99	99	112	56	50	100	100	0	0.215	0.229	0.217	0.217	2.361	0.162	0.332	120	488	100	1542	1772	-2.217	273	1269	330	1442	47662	184934	5.047	25.518	0	0	0
5	15	1	"hemD"	"STM3937"	4310	47280	130	2470	2415	524	21	65	65	72	32	44	100	100	0	4920	4854	958	19	97	97	107	37	34	100	100	0	0.499	0.494	0.490	0.490	1.429	0.487	0.908	120	518	100	7228	7107	-1.004	2405	4823	2350	4757	289797	582467	73.219	128.297	0	0	0
5	16	1	"wecF"	"STM3928"	4480	47270	130	209	216	79	36	79	79	91	46	50	91	70	0	999	1044	358	34	125	125	143	65	45	99	99	0	0.149	0.149	0.145	0.141	1.863	0.142	0.543	120	573	100	1004	1056	-2.749	130	874	137	919	25930	125232	2.717	13.862	0	0	0
5	17	1	"wecD"	"STM3924"	4660	47270	130	1563	1631	422	25	70	70	83	56	67	100	100	0	3928	4035	878	21	98	98	119	66	55	100	100	0	0.390	0.396	0.396	0.398	1.313	0.383	0.874	120	587	100	5323	5498	-1.359	1493	3830	1561	3937	195763	484140	27.643	59.333	0	0	0
5	18	1	"wecB"	"STM3920"	4840	47270	130	5240	5097	1062	20	62	62	68	46	67	100	100	0	10030	9930	900	9	90	90	106	72	67	100	100	0	0.521	0.512	0.526	0.491	1.388	0.522	0.918	120	551	100	15118	14875	-0.941	5178	9940	5035	9840	611667	1191558	109.326	136.444	0	0	0
5	19	1	""	"STM4431"	5010	47270	120	74	86	38	44	58	58	59	13	22	51	35	0	1175	2227	2530	113	92	92	101	55	54	88	77	0	0.015	0.013	0.017	0.024	5.109	0.012	0.534	120	499	100	1099	2163	-6.081	16	1083	28	2135	10323	267296	2.077	38.655	0	0	0
5	20	1	""	"STM4435"	5200	47270	130	77	87	38	43	57	57	58	12	20	65	45	0	1550	2456	2508	102	86	86	94	32	34	100	100	0	0.014	0.013	0.014	0.013	3.262	0.011	0.519	120	551	100	1484	2400	-6.194	20	1464	30	2370	10405	294761	2.417	73.813	0	0	0
5	21	1	""	"STM4442"	5360	47260	130	70	93	81	87	57	57	58	12	20	50	37	0	356	862	991	114	82	82	114	278	243	49	40	0	0.047	0.046	0.052	0.050	3.830	0.046	0.420	120	623	100	287	816	-4.398	13	274	36	780	11179	103384	2.917	2.691	0	0	0
5	22	1	"treC"	"STM4453"	5540	47270	130	72	92	63	68	58	58	59	13	22	51	34	0	479	774	652	84	82	82	97	106	109	91	78	0	0.035	0.049	0.046	0.043	3.293	0.036	0.219	120	591	100	411	726	-4.826	14	397	34	692	11086	92895	2.538	6.387	0	0	0
5	23	1	""	"STM4467"	5730	47270	130	69	72	21	29	58	58	60	14	23	41	21	0	235	281	203	72	79	79	93	109	117	57	34	0	0.071	0.069	0.119	0.102	4.374	0.035	0.100	120	551	100	167	216	-3.826	11	156	14	202	8587	33712	0.857	1.725	0	0	0
5	24	1	"idnK"	"STM4485"	5900	47260	130	72	86	36	41	58	58	60	13	21	51	35	0	754	1183	1335	112	78	78	81	24	29	100	99	0	0.021	0.025	0.025	0.024	3.045	0.021	0.518	120	697	100	690	1133	-5.594	14	676	28	1105	10263	142018	2.000	45.917	0	0	0
5	1	2	"yjaH"	"STM4171"	1800	47470	110	486	467	221	47	57	57	60	30	50	97	95	0	1011	1040	424	40	90	90	93	26	27	100	98	0	0.466	0.432	0.390	0.391	2.220	0.420	0.727	80	502	100	1350	1360	-1.102	429	921	410	950	37325	83211	13.567	36.423	0	0	0
5	2	2	"purD"	"STM4175"	1990	47470	110	117	171	179	104	58	58	61	31	50	80	47	0	552	970	1313	135	91	91	97	38	39	98	95	0	0.128	0.129	0.164	0.150	3.303	0.087	0.438	80	488	100	520	992	-2.966	59	461	113	879	13667	77598	3.548	22.974	0	0	0
5	3	2	"livJ"	"STM3567"	2180	47460	110	74	103	100	97	57	57	59	14	23	55	37	0	414	795	1279	160	90	90	95	33	34	90	81	0	0.052	0.065	0.066	0.083	4.152	0.061	0.664	80	447	100	341	751	-4.252	17	324	46	705	8247	63573	3.143	21.212	0	0	0
5	4	2	"yihS"	"STM4021"	2350	47450	110	67	70	18	25	56	56	58	14	24	45	18	0	715	696	249	35	86	86	89	34	38	98	98	0	0.017	0.023	0.028	0.024	3.300	0.018	0.115	80	462	100	640	624	-5.837	11	629	14	610	5595	55648	0.857	17.853	0	0	0
5	5	2	"prlC"	"STM3594"	2520	47460	110	277	360	385	106	58	58	67	49	73	90	73	0	483	678	582	85	88	88	97	79	81	95	86	0	0.554	0.512	0.487	0.455	3.129	0.509	0.566	80	460	100	614	892	-0.851	219	395	302	590	28762	54250	5.980	7.354	0	0	0
5	6	2	"atpB"	"STM3871"	2700	47460	110	1334	1502	1008	67	62	62	72	57	79	100	98	0	435	506	279	55	87	87	97	75	77	98	91	0	3.655	3.437	3.507	3.283	2.000	4.149	0.629	80	427	100	1620	1859	1.870	1272	348	1440	419	120144	40470	25.088	5.453	0	0	0
5	7	2	"xseA"	"STM2512"	2890	47450	120	132	187	151	80	60	60	68	34	50	73	54	0	254	357	297	83	89	89	95	29	30	87	76	0	0.436	0.474	0.508	0.447	3.866	0.389	0.469	120	416	100	237	395	-1.196	72	165	127	268	22464	42888	3.500	9.034	0	0	0
5	8	2	"sprB"	"STM2866"	3060	47450	120	798	1071	944	88	60	60	67	33	49	100	98	0	854	1099	842	76	89	89	101	46	45	98	93	0	0.965	1.001	1.045	0.914	3.303	1.110	0.369	120	374	100	1503	2021	-0.052	738	765	1011	1010	128463	131929	30.424	21.696	0	0	0
5	9	2	"sinR"	"STM0304"	3240	47460	120	152	206	162	78	61	61	64	23	35	75	64	0	939	1265	1199	94	88	88	96	42	43	86	81	0	0.107	0.123	0.135	0.149	3.917	0.103	0.575	120	409	100	942	1322	-3.225	91	851	145	1177	24715	151807	6.174	27.833	0	0	0
5	10	2	"hilC"	"STM2867"	3420	47450	130	443	1339	1595	119	64	64	69	36	52	78	70	0	465	1091	1232	112	88	88	94	55	58	61	59	0	1.005	1.271	1.261	1.393	4.331	1.358	0.698	120	427	100	756	2278	0.008	379	377	1275	1003	160663	130961	35.278	18.127	0	0	0
5	11	2	"bcfB"	"STM0022"	3600	47460	120	81	104	71	68	62	62	67	36	53	35	18	0	692	1215	1372	112	87	87	96	67	69	80	72	0	0.031	0.037	0.046	0.056	4.276	0.034	0.044	120	414	100	624	1170	-4.993	19	605	42	1128	12486	145808	1.028	16.701	0	0	0
5	12	2	"bcfH"	"STM0028"	3770	47460	120	95	120	69	57	59	59	61	16	26	67	53	0	593	1291	1449	112	90	90	103	53	51	78	73	0	0.072	0.051	0.061	0.097	5.192	0.037	0.557	120	433	100	539	1262	-3.804	36	503	61	1201	14347	154887	3.688	22.415	0	0	0
5	13	2	"orf5"	"PSLT015"	3960	47450	120	125	172	152	88	61	61	64	19	29	87	69	0	2714	3912	4918	125	106	106	125	64	51	100	100	0	0.025	0.029	0.029	0.025	2.864	0.026	0.728	120	419	100	2672	3917	-5.349	64	2608	111	3806	20597	469457	5.684	59.172	0	0	0
5	14	2	"srgC"	"PSLT008"	4140	47450	130	144	202	184	91	62	62	65	19	29	91	78	0	2944	4682	6703	143	97	97	115	59	51	99	99	0	0.029	0.031	0.030	0.033	2.644	0.024	0.709	120	426	100	2929	4725	-5.118	82	2847	140	4585	24243	561802	7.211	77.407	0	0	0
5	15	2	"uvrA"	"STM4254"	4310	47440	120	293	454	401	88	67	67	82	51	62	86	71	0	742	1187	1148	96	96	96	116	73	62	97	91	0	0.350	0.355	0.346	0.318	2.770	0.258	0.482	120	378	100	872	1478	-1.515	226	646	387	1091	54436	142438	7.294	14.671	0	0	0
5	16	2	""	"STM4260"	4490	47460	130	967	1667	2022	121	76	76	99	69	69	100	100	0	933	1616	1885	116	105	105	127	76	59	99	99	0	1.076	1.053	1.040	1.087	2.175	1.128	0.604	120	430	100	1719	3102	0.106	891	828	1591	1511	200080	193873	22.725	19.592	0	0	0
5	17	2	""	"STM4261"	4670	47450	130	1107	2944	4339	147	70	70	89	72	80	99	98	0	796	2126	2969	139	101	101	124	77	62	100	100	0	1.492	1.419	1.386	1.335	2.316	1.564	0.729	120	442	100	1732	4899	0.577	1037	695	2874	2025	353240	255151	39.653	26.000	0	0	0
5	18	2	""	"STM4261"	4850	47450	130	934	1659	2057	123	65	65	75	54	72	98	97	0	1595	3033	3738	123	98	98	128	103	80	100	100	0	0.580	0.543	0.562	0.506	2.346	0.489	0.633	120	420	100	2366	4529	-0.785	869	1497	1594	2935	199126	363969	29.333	28.204	0	0	0
5	19	2	"livM"	"STM3562"	5020	47440	120	89	123	91	73	60	60	63	22	34	58	39	0	803	1924	2764	143	85	85	98	67	68	93	88	0	0.040	0.034	0.040	0.044	3.175	0.025	0.496	120	404	100	747	1902	-4.630	29	718	63	1839	14748	230863	2.727	27.254	0	0	0
5	20	2	"mviN"	"STM1170"	5200	47440	120	240	335	322	96	57	57	59	13	22	85	77	0	586	1391	1653	118	79	79	104	264	253	58	49	0	0.361	0.212	0.225	0.292	4.765	0.132	0.418	120	449	100	690	1590	-1.470	183	507	278	1312	40152	166975	21.231	4.875	0	0	0
5	21	2	"citA"	"STM0689"	5380	47480	110	81	109	60	55	58	58	60	14	23	55	48	0	510	1701	2375	139	79	79	121	342	282	51	46	0	0.053	0.031	0.070	0.121	6.750	0.020	0.568	80	408	100	454	1673	-4.228	23	431	51	1622	8716	136111	3.500	4.620	0	0	0
5	22	2	"ssaL"	"STM1412"	5550	47440	120	93	219	231	105	58	58	59	14	23	63	55	0	631	2328	3361	144	82	82	112	228	203	55	52	0	0.064	0.072	0.098	0.148	6.342	0.044	0.408	120	441	100	584	2407	-3.971	35	549	161	2246	26242	279309	11.429	9.719	0	0	0
5	23	2	"ssaP"	"STM1417"	5730	47440	130	86	143	155	108	58	58	60	15	25	63	45	0	328	1139	1873	164	85	85	110	143	130	69	45	0	0.115	0.081	0.096	0.090	4.396	0.037	0.181	120	416	100	271	1139	-3.117	28	243	85	1054	17132	136638	5.533	7.196	0	0	0
5	24	2	"fusA"	"STM3446"	5900	47450	130	354	2813	5287	187	59	59	61	15	24	84	78	0	107	258	314	121	83	83	91	69	75	35	30	0	12.292	15.737	8.500	8.832	5.241	21.686	0.596	120	560	100	319	2929	3.620	295	24	2754	175	337504	30907	183.467	2.420	0	0	0
5	1	3	"moeB"	"STM0845"	1810	47640	120	232	336	281	83	58	58	64	72	112	67	54	0	501	893	846	94	92	92	96	25	26	94	91	0	0.425	0.347	0.347	0.334	3.114	0.297	0.626	120	586	100	583	1079	-1.233	174	409	278	801	40266	107161	3.778	31.880	0	0	0
5	2	3	"carA"	"STM0066"	1990	47630	110	113	234	246	105	60	60	69	82	118	42	33	0	334	1281	1689	131	95	95	104	60	57	77	62	0	0.222	0.147	0.152	0.190	3.260	0.125	0.559	80	439	100	292	1360	-2.173	53	239	174	1186	18714	102462	2.012	19.617	0	0	0
5	3	3	"prfA"	"STM1776"	2180	47630	120	259	625	723	115	62	62	67	25	37	72	64	0	570	1196	1344	112	92	92	103	64	62	72	65	0	0.412	0.510	0.525	0.431	4.066	0.484	0.730	120	482	100	675	1667	-1.279	197	478	563	1104	74969	143501	22.320	17.078	0	0	0
5	4	3	"invC"	"STM2894"	2350	47650	120	752	1685	1924	114	60	60	65	25	38	97	90	0	512	912	927	101	88	88	91	32	35	75	65	0	1.632	1.972	2.294	2.387	3.434	2.264	0.725	120	454	100	1116	2449	0.707	692	424	1625	824	202166	109435	64.800	25.656	0	0	0
5	5	3	"envE"	"STM1242"	2530	47640	120	261	562	658	117	60	60	67	48	71	65	60	0	461	1184	1459	123	87	87	93	67	72	70	61	0	0.537	0.458	0.485	0.539	3.662	0.409	0.732	120	475	100	575	1599	-0.896	201	374	502	1097	67457	142062	10.313	16.284	0	0	0
5	6	3	"eutE"	"STM2463"	2700	47620	100	65	98	131	133	62	62	68	36	52	21	11	0	138	479	575	120	88	88	95	57	60	48	41	0	0.060	0.092	0.101	0.127	6.039	0.090	0.158	80	381	100	53	427	-4.059	3	50	36	391	7820	38312	0.833	6.737	0	0	0
5	7	3	"rfaK"	"STM3714"	2890	47630	130	204	348	354	101	63	63	70	32	45	72	61	0	785	1652	1785	108	89	89	104	90	86	81	70	0	0.203	0.182	0.215	0.211	3.228	0.155	0.620	120	527	100	837	1848	-2.303	141	696	285	1563	41799	198248	8.688	17.200	0	0	0
5	8	3	"ipk"	"STM1779"	3060	47630	130	120	372	456	122	62	62	68	31	45	54	49	0	314	771	1072	139	91	91	106	96	90	57	53	0	0.260	0.456	0.436	0.460	3.689	0.357	0.592	120	470	100	281	990	-1.943	58	223	310	680	44686	92569	9.806	6.927	0	0	0
5	9	3	"nanH"	"STM0928"	3250	47640	130	67	73	26	35	61	61	64	20	31	27	14	0	561	1138	1300	114	88	88	103	99	96	79	67	0	0.013	0.011	0.022	0.023	4.638	0.009	0.133	120	420	100	479	1062	-6.301	6	473	12	1050	8818	136537	0.450	10.455	0	0	0
5	10	3	"pagC"	"STM1246"	3420	47630	140	181	590	797	135	63	63	68	36	52	66	58	0	331	941	1111	118	86	86	90	27	30	71	64	0	0.482	0.616	0.619	0.615	4.570	0.619	0.580	156	400	100	363	1382	-1.054	118	245	527	855	92097	146723	14.500	31.519	0	0	0
5	11	3	"leuC"	"STM0111"	3600	47640	120	124	133	49	36	61	61	63	26	41	90	59	0	611	692	327	47	85	85	89	26	29	100	100	0	0.120	0.119	0.122	0.112	2.012	0.102	0.577	120	393	100	589	679	-3.062	63	526	72	607	15963	83056	2.692	23.192	0	0	0
5	12	3	"fliL"	"STM1975"	3780	47640	120	307	343	191	55	59	59	61	15	24	99	99	0	474	525	364	69	92	92	105	46	43	99	96	0	0.649	0.656	0.665	0.666	1.832	0.532	0.685	120	387	100	630	717	-0.623	248	382	284	433	41193	62969	18.800	9.130	0	0	0
5	13	3	"yfeK"	"STM2438"	3950	47630	120	77	80	28	35	60	60	63	17	26	45	20	0	332	412	268	65	105	105	121	62	51	90	79	0	0.075	0.065	0.087	0.077	3.486	0.065	0.332	120	401	100	244	327	-3.739	17	227	20	307	9634	49435	1.000	4.694	0	0	0
5	14	3	""	"STM1012"	4130	47640	120	92	103	39	37	60	60	62	17	27	75	46	0	594	668	440	65	91	91	104	51	49	95	91	0	0.064	0.075	0.075	0.071	2.545	0.060	0.436	120	433	100	535	620	-3.974	32	503	43	577	12345	80159	2.412	11.059	0	0	0
5	15	3	""	"STM1016"	4320	47630	120	68	73	20	27	62	62	71	43	60	4	0	0	1120	1439	1272	88	91	91	122	108	88	99	97	0	0.006	0.008	0.014	0.013	3.529	0.006	0.042	120	432	100	1035	1359	-7.422	6	1029	11	1348	8804	172634	0.047	12.194	0	0	0
5	16	3	"yfbG"	"STM2299"	4490	47630	120	820	1883	2998	159	63	63	77	58	75	86	78	0	888	1902	3100	162	99	99	130	105	80	80	70	0	0.959	1.009	1.159	1.022	3.261	1.010	0.823	120	411	100	1546	3623	-0.060	757	789	1820	1803	225944	228209	31.138	16.876	0	0	0
5	17	3	"orf32"	"STM1380"	4670	47630	130	142	178	141	79	60	60	66	42	63	74	46	0	1150	1539	1462	94	92	92	109	67	61	100	98	0	0.078	0.082	0.072	0.070	2.543	0.071	0.585	120	431	100	1140	1565	-3.690	82	1058	118	1447	21418	184623	2.667	21.343	0	0	0
5	18	3	"ybaK"	"STM0495"	4840	47630	120	111	202	265	131	61	61	64	25	39	62	50	0	327	717	1207	168	93	93	115	92	80	70	54	0	0.214	0.226	0.245	0.227	3.728	0.194	0.779	120	401	100	284	765	-2.227	50	234	141	624	24231	86070	5.520	6.543	0	0	0
5	19	3	"finO"	"PSLT111"	5020	47630	130	316	436	358	82	58	58	61	22	36	96	89	0	2456	3355	2988	89	85	85	101	71	70	98	97	0	0.109	0.116	0.112	0.114	2.812	0.085	0.511	120	465	100	2629	3648	-3.200	258	2371	378	3270	52310	402594	17.045	45.831	0	0	0
5	20	3	"holE"	"STM1876"	5200	47630	120	87	150	183	122	58	58	60	13	21	66	52	0	183	358	459	128	80	80	85	36	42	68	52	0	0.282	0.331	0.440	0.369	4.322	0.347	0.690	120	477	100	132	370	-1.829	29	103	92	278	17954	42933	6.923	7.583	0	0	0
5	21	3	"yebE"	"STM1880"	5370	47620	110	139	431	693	160	59	59	64	40	62	68	48	0	794	2161	3323	153	82	82	97	160	164	70	61	0	0.112	0.179	0.206	0.199	4.367	0.126	0.411	80	381	100	792	2451	-3.154	80	712	372	2079	34503	172898	9.175	12.900	0	0	0
5	22	3	""	"STM1533"	5560	47630	120	181	273	231	84	59	59	62	37	59	80	63	0	1379	2078	1943	93	83	83	99	150	151	85	78	0	0.094	0.107	0.114	0.114	3.753	0.087	0.526	120	450	100	1418	2209	-3.409	122	1296	214	1995	32797	249364	5.703	13.193	0	0	0
5	23	3	""	"STM1543"	5730	47620	120	69	74	26	35	57	57	61	26	42	23	8	0	1411	2148	1745	81	86	86	122	306	250	96	85	0	0.009	0.008	0.010	0.009	3.455	0.011	0.261	120	419	100	1337	2079	-6.787	12	1325	17	2062	8936	257710	0.500	6.621	0	0	0
5	24	3	"dpiA"	"STM0626"	5910	47630	120	105	139	98	70	59	59	62	24	38	67	48	0	1069	1484	1447	97	86	86	113	272	240	84	66	0	0.047	0.057	0.051	0.054	3.159	0.045	0.496	120	529	100	1029	1478	-4.417	46	983	80	1398	16719	178024	3.208	5.040	0	0	0
5	1	4	"ycjF"	"STM1684"	1810	47820	110	235	332	265	79	60	60	63	28	44	97	92	0	1804	2719	2561	94	91	91	97	32	32	100	100	0	0.102	0.104	0.094	0.098	1.984	0.089	0.768	80	497	100	1888	2900	-3.291	175	1713	272	2628	26546	217520	9.607	81.938	0	0	0
5	2	4	"yhcQ"	"STM3365"	2000	47820	110	121	127	41	32	60	60	64	35	54	81	36	0	1902	2043	887	43	93	93	102	56	54	100	100	0	0.034	0.034	0.033	0.031	2.057	0.028	0.345	80	457	100	1870	2017	-4.890	61	1809	67	1950	10123	163474	1.800	34.661	0	0	0
5	3	4	""	"STM3355"	2170	47820	120	82	93	48	51	61	61	100	467	467	0	0	0	1762	2331	2627	112	93	93	105	106	100	98	94	0	0.013	0.014	0.013	0.013	2.910	0.014	0.567	120	445	100	1690	2270	-6.312	21	1669	32	2238	11204	279747	-0.015	21.000	0	0	0
5	4	4	""	"STM3378"	2350	47830	120	185	248	263	106	60	60	104	500	480	7	3	0	828	1203	1545	128	87	87	99	114	115	96	91	0	0.169	0.168	0.159	0.165	2.307	0.156	0.830	120	389	100	866	1304	-2.568	125	741	188	1116	29817	144348	0.288	9.684	0	0	0
5	5	4	"yhcN"	"STM3361"	2520	47810	110	77	120	119	99	60	60	61	14	22	52	36	0	202	351	354	100	87	87	90	21	23	88	73	0	0.148	0.227	0.279	0.249	3.166	0.246	0.669	80	403	100	132	324	-2.758	17	115	60	264	9629	28047	4.214	12.429	0	0	0
5	6	4	"smpB"	"STM2688"	2710	47820	120	337	502	605	120	62	62	64	17	26	100	98	0	902	1348	1836	136	89	89	102	91	89	97	95	0	0.338	0.349	0.370	0.368	2.179	0.282	0.658	120	485	100	1088	1699	-1.564	275	813	440	1259	60187	161708	25.765	13.692	0	0	0
5	7	4	"yabF"	"STM0085"	2870	47820	110	83	94	39	41	62	62	65	18	27	53	32	0	529	642	475	73	90	90	113	154	136	82	61	0	0.048	0.058	0.064	0.056	2.569	0.046	0.357	80	398	100	460	584	-4.386	21	439	32	552	7545	51361	1.611	3.435	0	0	0
5	8	4	"ftsA"	"STM0132"	3070	47820	120	737	819	586	71	63	63	66	18	27	99	99	0	1080	1225	968	79	89	89	110	147	133	96	88	0	0.680	0.665	0.652	0.687	1.863	0.610	0.676	120	477	100	1665	1892	-0.556	674	991	756	1136	98279	147035	41.833	7.585	0	0	0
5	9	4	"aceF"	"STM0153"	3250	47820	130	1564	3754	5877	156	66	66	68	18	26	99	99	0	511	990	1480	149	89	89	102	96	94	91	76	0	3.550	4.093	3.519	3.823	2.399	4.857	0.661	120	411	100	1920	4589	1.828	1498	422	3688	901	450439	118807	204.778	9.250	0	0	0
5	10	4	"yacE"	"STM0140"	3420	47810	120	433	571	383	67	66	66	68	17	25	100	100	0	1284	1659	1155	69	90	90	94	23	24	100	100	0	0.307	0.322	0.314	0.319	1.599	0.290	0.763	120	372	100	1561	2074	-1.702	367	1194	505	1569	68528	199124	29.588	68.043	0	0	0
5	11	4	"asnC"	"STM3876"	3590	47820	120	179	204	120	58	63	63	65	15	23	97	95	0	839	955	695	72	89	89	94	26	27	100	100	0	0.155	0.163	0.153	0.162	2.093	0.162	0.061	120	400	100	866	1007	-2.693	116	750	141	866	24474	114622	9.267	33.115	0	0	0
5	12	4	""	"STM3863"	3780	47810	130	138	186	161	86	62	62	65	16	24	91	83	0	1072	1575	2483	157	90	90	98	37	37	98	98	0	0.077	0.084	0.076	0.087	2.462	0.062	0.812	120	423	100	1058	1609	-3.692	76	982	124	1485	22302	188997	7.563	39.919	0	0	0
5	13	4	"truA"	"STM2368"	3950	47810	130	315	458	424	92	65	65	70	25	35	93	92	0	615	894	799	89	97	97	106	45	42	96	93	0	0.483	0.493	0.502	0.480	2.413	0.421	0.588	120	449	100	768	1190	-1.051	250	518	393	797	55003	107237	15.520	17.511	0	0	0
5	14	4	"yfcE"	"STM2347"	4130	47810	130	548	619	507	81	62	62	67	24	35	99	97	0	882	1154	1012	87	90	90	97	35	36	100	99	0	0.614	0.523	0.543	0.529	2.039	0.434	0.615	120	472	100	1278	1621	-0.705	486	792	557	1064	74230	138536	23.000	30.200	0	0	0
5	15	4	"nuoM"	"STM2317"	4310	47810	130	1944	2083	1145	54	62	62	65	22	33	99	99	0	1658	1811	891	49	89	89	107	88	82	100	99	0	1.199	1.174	1.174	1.081	1.620	1.227	0.881	120	481	100	3451	3743	0.262	1882	1569	2021	1722	249971	217295	91.727	19.364	0	0	0
5	16	4	"menE"	"STM2305"	4490	47820	130	486	728	764	104	63	63	72	41	56	100	100	0	2931	4492	5306	118	95	95	121	96	79	99	99	0	0.149	0.151	0.151	0.155	1.730	0.134	0.836	120	447	100	3259	5062	-2.745	423	2836	665	4397	87339	539017	16.000	45.531	0	0	0
5	17	4	""	"STM2289"	4670	47810	130	94	129	126	97	59	59	68	40	58	41	17	0	1045	1472	1786	121	91	91	105	59	56	97	95	0	0.037	0.051	0.043	0.040	2.757	0.041	0.354	120	426	100	989	1451	-4.769	35	954	70	1381	15456	176683	1.525	23.169	0	0	0
5	18	4	"nupC"	"STM2409"	4850	47810	130	276	396	430	108	58	58	60	16	26	99	95	0	1416	2114	2968	140	87	87	101	64	63	100	98	0	0.164	0.167	0.165	0.166	2.122	0.126	0.688	120	419	100	1547	2365	-2.608	218	1329	338	2027	47570	253651	21.000	31.453	0	0	0
5	19	4	"ybdN"	"STM0605"	5020	47810	120	120	134	68	50	58	58	60	16	26	90	76	0	1604	1836	1398	76	86	86	96	56	58	100	95	0	0.041	0.043	0.047	0.042	2.171	0.038	0.644	120	420	100	1580	1826	-4.614	62	1518	76	1750	16136	220308	4.625	31.071	0	0	0
5	20	4	"gabP"	"STM2793"	5210	47830	130	84	108	64	59	59	59	62	17	27	65	38	0	2246	4334	5957	137	83	83	88	42	47	100	100	0	0.012	0.012	0.012	0.011	2.499	0.009	0.606	120	450	100	2188	4300	-6.435	25	2163	49	4251	12938	520126	2.706	101.095	0	0	0
5	21	4	"srlE"	"STM2833"	5380	47810	120	77	78	19	24	60	60	65	39	60	13	0	0	1130	1180	537	45	84	84	98	151	154	95	94	0	0.016	0.016	0.018	0.018	2.562	0.014	0.080	120	429	100	1063	1114	-5.943	17	1046	18	1096	9418	141591	0.333	7.166	0	0	0
5	22	4	"hypB"	"STM2855"	5550	47810	120	212	229	111	48	60	60	61	13	21	100	98	0	929	1016	483	47	85	85	90	31	34	100	100	0	0.180	0.182	0.176	0.178	1.692	0.169	0.734	120	391	100	996	1100	-2.473	152	844	169	931	27531	121954	12.923	29.871	0	0	0
5	23	4	"yqaA"	"STM2819"	5730	47810	130	299	445	864	194	60	60	63	25	39	98	95	0	647	744	506	68	85	85	110	287	260	85	49	0	0.425	0.584	0.451	0.450	1.774	0.564	0.578	120	450	100	801	1044	-1.234	239	562	385	659	53449	89308	15.280	2.209	0	0	0
5	24	4	"ygaA"	"STM2839"	5910	47810	130	110	215	386	179	60	60	63	24	38	70	53	0	620	1431	2482	173	84	84	104	251	241	75	53	0	0.093	0.115	0.103	0.100	2.288	0.120	0.644	120	586	100	586	1502	-3.422	50	536	155	1347	25744	171711	6.333	5.287	0	0	0
5	1	5	""	"STM1791"	1820	48000	120	79	80	17	21	60	60	62	14	22	60	26	0	1406	1558	762	48	94	94	97	32	32	97	96	0	0.014	0.014	0.015	0.015	2.625	0.011	0.264	120	564	100	1331	1484	-6.110	19	1312	20	1464	9580	187017	1.286	45.656	0	0	0
5	2	5	""	"STM1787"	1990	47990	110	90	92	26	28	60	60	61	12	19	80	60	0	3329	3225	815	25	91	91	100	70	70	100	100	0	0.009	0.010	0.009	0.009	2.267	0.010	0.383	80	442	100	3268	3166	-6.754	30	3238	32	3134	7392	258021	2.583	44.643	0	0	0
5	3	5	"yciI"	"STM1738"	2180	48000	120	116	136	90	66	61	61	95	460	484	1	0	0	325	372	186	50	88	88	100	108	108	93	59	0	0.232	0.264	0.217	0.235	2.234	22.510	0.009	120	459	100	292	359	-2.107	55	237	75	284	16276	44676	0.089	2.519	0	0	0
5	4	5	"yciN"	"STM1715"	2360	47980	120	83	96	59	61	61	61	98	482	491	0	0	0	241	287	281	97	87	87	99	108	109	73	18	0	0.143	0.175	0.168	0.179	2.635	23.509	0.007	120	417	100	176	235	-2.807	22	154	35	200	11543	34382	-0.004	1.741	0	0	0
5	5	5	"kduD"	"STM3017"	2540	47990	110	98	112	52	46	60	60	61	12	19	87	72	0	1469	1535	980	63	91	91	95	30	31	100	100	0	0.028	0.036	0.032	0.030	2.456	0.030	0.437	80	408	100	1416	1496	-5.180	38	1378	52	1444	8980	122834	4.250	48.000	0	0	0
5	6	5	"ppdB"	"STM2999"	2710	47990	120	93	101	40	39	62	62	63	14	22	80	53	0	1089	1437	1160	80	92	92	96	27	28	100	98	0	0.031	0.029	0.032	0.029	2.291	0.023	0.451	120	426	100	1028	1384	-5.007	31	997	39	1345	12179	172391	2.714	49.667	0	0	0
5	7	5	"rbn"	"STM4027"	2890	47990	120	269	328	319	97	63	63	64	15	23	96	90	0	942	1141	1423	124	94	94	109	115	105	96	91	0	0.243	0.253	0.231	0.255	2.043	0.208	0.782	120	443	100	1054	1312	-2.041	206	848	265	1047	39318	136936	17.600	8.974	0	0	0
5	8	5	""	"STM0870"	3070	48000	120	156	187	123	65	62	62	64	15	23	89	82	0	852	961	731	76	92	92	96	24	25	98	97	0	0.124	0.144	0.124	0.135	2.358	0.120	0.572	120	385	100	854	994	-3.015	94	760	125	869	22487	115286	8.200	36.042	0	0	0
5	9	5	"ybhP"	"STM0813"	3240	47990	120	83	92	41	44	65	65	67	15	22	55	32	0	554	836	726	86	90	90	94	21	22	98	96	0	0.039	0.036	0.044	0.045	3.038	0.022	0.141	120	376	100	482	773	-4.688	18	464	27	746	11040	100273	1.667	35.333	0	0	0
5	10	5	"ybgR"	"STM0758"	3420	48000	120	100	136	107	78	67	67	72	24	33	59	38	0	664	1202	1312	109	93	93	100	31	31	93	90	0	0.058	0.062	0.062	0.068	4.084	0.052	0.448	120	382	100	604	1178	-4.113	33	571	69	1109	16369	144202	2.667	35.548	0	0	0
5	11	5	"fldA"	"STM0694"	3600	47990	130	398	605	607	100	69	69	74	27	36	91	86	0	408	556	510	91	92	92	102	39	38	91	84	0	1.041	1.155	1.038	1.004	3.072	1.264	0.493	120	419	100	645	1000	0.058	329	316	536	464	72574	66703	19.667	11.641	0	0	0
5	12	5	"gltJ"	"STM0664"	3780	47990	120	93	121	93	76	71	71	82	57	69	26	12	0	509	1096	1765	161	91	91	97	33	34	80	71	0	0.053	0.050	0.070	0.082	4.648	0.042	0.516	120	414	100	440	1055	-4.248	22	418	50	1005	14495	131573	0.684	30.273	0	0	0
5	13	5	"yljA"	"STM0944"	3940	48000	110	282	317	218	68	76	76	91	67	73	93	68	0	544	581	307	52	94	94	107	73	68	95	92	0	0.458	0.495	0.458	0.472	2.207	0.503	0.531	80	383	100	656	728	-1.127	206	450	241	487	25384	46453	3.373	6.493	0	0	0
5	14	5	"orfB"	"STM0930"	4130	48000	120	113	159	198	124	67	67	76	43	56	50	23	0	434	653	836	128	92	92	112	127	113	86	68	0	0.135	0.164	0.120	0.129	3.174	0.179	0.588	120	495	100	388	653	-2.894	46	342	92	561	19118	78373	1.930	4.260	0	0	0
5	15	5	""	"STM4317"	4310	47980	90	90	108	67	62	64	64	70	33	47	40	15	0	210	364	406	111	91	91	127	162	127	44	19	0	0.218	0.161	0.170	0.161	2.565	0.136	0.584	52	323	100	145	317	-2.194	26	119	44	273	5609	18937	1.152	1.463	0	0	0
5	16	5	"amiB"	"STM4358"	4490	47990	120	453	588	493	83	66	66	78	53	67	96	92	0	1348	1743	1706	97	93	93	115	89	77	98	97	0	0.308	0.316	0.329	0.321	2.031	0.242	0.541	120	425	100	1642	2172	-1.697	387	1255	522	1650	70544	209159	9.623	18.292	0	0	0
5	17	5	"hflC"	"STM4364"	4670	47980	130	1250	2541	3115	122	62	62	75	52	69	95	90	0	706	1299	1573	121	85	85	95	44	46	91	89	0	1.913	2.042	1.993	1.918	4.048	2.574	0.455	120	438	100	1809	3693	0.936	1188	621	2479	1214	304936	155847	47.423	27.364	0	0	0
5	18	5	"yjfH"	"STM4369"	4850	47990	130	103	355	695	195	60	60	62	17	27	66	54	0	263	977	1959	200	85	85	91	31	34	77	70	0	0.242	0.331	0.304	0.324	4.408	0.308	0.716	120	447	100	221	1187	-2.049	43	178	295	892	42577	117186	17.235	28.581	0	0	0
5	19	5	"kbl"	"STM3709"	5030	47990	120	551	729	586	80	59	59	67	124	185	91	78	0	835	1045	726	69	87	87	92	41	44	98	98	0	0.658	0.699	0.695	0.660	2.118	0.674	0.616	120	374	100	1240	1628	-0.604	492	748	670	958	87435	125432	5.339	23.244	0	0	0
5	20	5	"gpsA"	"STM3700"	5200	47990	120	1427	1868	1738	93	60	60	70	120	171	96	90	0	1218	1471	1056	71	88	88	109	154	141	96	88	0	1.210	1.307	1.135	1.140	2.194	1.672	0.526	120	397	100	2497	3191	0.275	1367	1130	1808	1383	224111	176486	14.983	8.844	0	0	0
5	21	5	""	"STM3657"	5390	47980	110	92	110	74	67	62	62	64	17	26	60	45	0	356	479	378	78	88	88	107	156	145	63	40	0	0.112	0.123	0.112	0.110	2.864	0.064	0.318	80	366	100	298	439	-3.159	30	268	48	391	8780	38290	2.706	2.385	0	0	0
5	22	5	"dppA"	"STM3630"	5550	47980	130	175	330	381	115	61	61	62	13	20	90	82	0	819	1609	2388	148	91	91	100	36	36	100	92	0	0.157	0.177	0.167	0.169	3.528	0.132	0.637	120	425	100	842	1787	-2.675	114	728	269	1518	39626	193104	20.615	41.917	0	0	0
5	23	5	"bcsC"	"STM3617"	5730	47990	130	289	499	549	110	63	63	64	15	23	92	89	0	934	1757	2331	132	90	90	100	38	38	95	91	0	0.268	0.262	0.267	0.287	4.078	0.140	0.311	120	428	100	1070	2103	-1.901	226	844	436	1667	59899	210811	29.000	43.605	0	0	0
5	24	5	""	"STM3602"	5910	47990	130	128	175	150	85	63	63	67	28	41	74	55	0	1349	1785	1734	97	85	85	100	78	78	90	85	0	0.051	0.066	0.065	0.063	3.408	0.055	0.469	120	548	100	1329	1812	-4.281	65	1264	112	1700	21002	214175	3.857	21.603	0	0	0
5	1	6	"yraL"	"STM3263"	1820	48180	120	167	212	219	103	60	60	62	13	20	90	85	0	850	1020	1085	106	96	96	111	155	139	83	80	0	0.142	0.165	0.154	0.168	3.221	0.093	0.223	120	604	100	861	1076	-2.817	107	754	152	924	25395	122445	11.538	5.865	0	0	0
5	2	6	"tdcB"	"STM3244"	2020	48180	110	78	86	38	44	61	61	63	17	26	48	22	0	1044	1362	1230	90	93	93	116	179	154	98	93	0	0.018	0.020	0.017	0.019	2.344	0.016	0.328	80	459	100	968	1294	-5.806	17	951	25	1269	6887	108958	1.353	6.961	0	0	0
5	3	6	"yqjH"	"STM3214"	2160	48170	110	286	297	105	35	61	61	66	30	45	100	97	0	1095	1119	439	39	89	89	109	170	155	100	97	0	0.224	0.229	0.227	0.224	1.782	0.173	0.645	80	396	100	1231	1266	-2.161	225	1006	236	1030	23723	89519	7.700	5.941	0	0	0
5	4	6	"icc"	"STM3183"	2360	48170	120	468	550	448	81	63	63	68	28	41	98	95	0	965	1092	821	75	93	93	116	154	132	93	87	0	0.464	0.487	0.463	0.484	2.167	0.471	0.756	120	522	100	1277	1486	-1.106	405	872	487	999	65948	130982	17.214	6.338	0	0	0
5	5	6	"hybA"	"STM3149"	2540	48170	120	106	158	170	107	66	66	71	28	39	60	38	0	635	1142	1675	146	96	96	108	53	49	91	84	0	0.074	0.088	0.094	0.097	3.733	0.084	0.617	120	442	100	579	1138	-3.752	40	539	92	1046	18997	137009	3.107	19.509	0	0	0
5	6	6	""	"STM3141"	2710	48180	120	90	107	58	54	70	70	78	30	38	35	15	0	535	866	1265	146	95	95	105	44	41	92	86	0	0.045	0.048	0.057	0.058	3.468	0.035	0.489	120	425	100	460	808	-4.459	20	440	37	771	12865	103976	0.967	17.295	0	0	0
5	7	6	"uup"	"STM1062"	2900	48180	130	620	874	1006	115	69	69	74	25	33	98	97	0	1028	1547	2214	143	96	96	107	48	44	94	94	0	0.591	0.555	0.536	0.599	2.701	0.439	0.749	120	430	100	1483	2256	-0.758	551	932	805	1451	104922	185613	32.000	30.000	0	0	0
5	8	6	"helD"	"STM1075"	3070	48170	120	433	587	594	101	62	62	65	17	26	97	95	0	2317	3284	3072	93	95	95	101	34	33	100	99	0	0.167	0.165	0.157	0.146	2.217	0.158	0.741	120	366	100	2593	3714	-2.582	371	2222	525	3189	70471	394058	30.706	93.618	0	0	0
5	9	6	"hpaD"	"STM1103"	3250	48170	120	72	80	32	40	62	62	64	14	21	42	25	0	643	988	1051	106	92	92	96	22	22	99	98	0	0.018	0.020	0.032	0.032	3.630	0.020	0.346	120	398	100	561	914	-5.784	10	551	18	896	9654	118586	1.143	40.545	0	0	0
5	10	6	"agp"	"STM1117"	3430	48160	120	123	145	72	49	65	65	69	23	33	85	61	0	1127	1342	887	66	92	92	99	32	32	100	100	0	0.056	0.064	0.061	0.057	2.539	0.054	0.510	120	379	100	1093	1330	-4.157	58	1035	80	1250	17342	160988	3.304	38.844	0	0	0
5	11	6	"ymdC"	"STM1148"	3600	48170	120	121	172	163	94	67	67	72	30	41	64	47	0	703	1085	1324	122	89	89	98	38	38	97	95	0	0.088	0.105	0.091	0.091	3.922	0.086	0.523	120	387	100	668	1101	-3.507	54	614	105	996	20606	130208	3.333	25.974	0	0	0
5	12	6	"ycfN"	"STM1208"	3780	48170	130	157	265	322	121	82	82	171	467	273	8	6	0	357	820	1372	167	91	91	100	50	50	86	78	0	0.282	0.251	0.276	0.279	4.279	0.151	0.178	120	441	100	341	912	-1.826	75	266	183	729	31768	98431	0.201	14.400	0	0	0
5	13	6	"mopA"	"STM4330"	3960	48170	120	13392	18120	13990	77	100	100	193	474	245	100	100	1	1040	1371	1191	86	96	96	113	82	72	97	97	0	14.081	14.133	13.944	15.303	2.166	16.171	0.614	120	426	100	14236	19295	3.816	13292	944	18020	1275	2174387	164533	37.821	15.341	0	0	0
5	14	6	"rstA"	"STM1475"	4140	48170	120	1963	2141	1180	55	71	71	84	54	64	97	95	0	1968	2154	964	44	93	93	102	45	44	99	98	0	1.009	1.004	0.955	0.894	1.731	1.065	0.862	120	397	100	3767	4131	0.013	1892	1875	2070	2061	256902	258442	38.093	45.600	0	0	0
5	15	6	"speG"	"STM1502"	4320	48170	130	415	493	519	105	64	64	68	28	41	100	99	0	974	1222	999	81	94	94	124	146	117	97	96	0	0.399	0.380	0.354	0.363	1.881	0.397	0.667	120	467	100	1231	1557	-1.326	351	880	429	1128	59150	146676	15.179	7.521	0	0	0
5	16	6	"smf"	"STM3405"	4490	48160	120	275	323	207	64	63	63	67	22	32	97	94	0	1842	2046	1355	66	89	89	109	99	90	99	99	0	0.121	0.133	0.128	0.132	1.929	0.115	0.640	120	398	100	1965	2217	-3.048	212	1753	260	1957	38778	245569	11.636	19.566	0	0	0
5	17	6	"rplO"	"STM3421"	4670	48170	120	3560	4656	4868	104	62	62	68	32	47	100	100	0	216	237	143	60	85	85	101	86	85	65	30	0	26.702	30.224	28.500	29.827	1.959	44.408	0.348	120	475	100	3629	4746	4.739	3498	131	4594	152	558752	28468	143.375	1.581	0	0	0
5	18	6	"yheL"	"STM3449"	4860	48160	100	125	244	287	117	61	61	65	33	50	70	48	0	145	277	384	138	86	86	99	65	65	46	28	0	1.085	0.958	0.951	1.043	3.987	0.644	0.341	80	348	100	123	374	0.117	64	59	183	191	19517	22178	5.424	2.738	0	0	0
5	19	6	""	"STM3601"	5030	48160	120	134	171	136	79	59	59	67	123	183	27	10	0	1582	2021	2345	116	88	88	95	42	44	100	97	0	0.050	0.058	0.052	0.053	2.635	0.045	0.220	120	379	100	1569	2045	-4.316	75	1494	112	1933	20550	242506	0.846	45.857	0	0	0
5	20	6	"yhjK"	"STM3615"	5200	48170	120	332	428	361	84	59	59	67	122	182	84	57	0	2501	3041	2643	86	90	90	102	59	57	100	99	0	0.113	0.125	0.111	0.117	2.292	0.106	0.537	120	380	100	2684	3320	-3.143	273	2411	369	2951	51383	364919	2.959	49.814	0	0	0
5	21	6	"yhjS"	"STM3622"	5380	48160	120	904	1010	614	60	60	60	62	15	24	99	98	0	5066	5636	3348	59	91	91	112	149	133	100	99	0	0.170	0.171	0.172	0.165	1.871	0.159	0.816	120	426	100	5819	6495	-2.559	844	4975	950	5545	121219	676286	63.200	37.074	0	0	0
5	22	6	""	"STM3631"	5560	48170	120	412	400	86	21	60	60	61	13	21	100	100	0	12403	11804	2405	20	97	97	108	44	40	100	100	0	0.029	0.029	0.029	0.029	1.447	0.028	0.914	120	374	100	12658	12047	-5.128	352	12306	340	11707	48012	1416468	26.077	265.818	0	0	0
5	23	6	"yiaF"	"STM3647"	5730	48170	120	626	664	383	57	64	64	66	23	34	98	98	0	879	954	608	63	100	100	127	235	185	90	74	0	0.721	0.703	0.726	0.702	1.806	0.650	0.778	120	360	100	1341	1454	-0.471	562	779	600	854	79643	114449	26.000	3.519	0	0	0
5	24	6	"glyS"	"STM3655"	5910	48150	120	7290	7636	5256	68	66	66	89	142	159	99	98	0	4833	4929	2843	57	91	91	157	521	331	96	90	0	1.523	1.565	1.490	1.502	2.209	1.742	0.831	120	490	100	11966	12408	0.607	7224	4742	7570	4838	916264	591444	53.148	9.159	0	0	0
5	1	7	""	"STM3834"	1820	48360	110	252	242	52	21	61	61	64	26	40	100	100	0	2981	2784	683	24	92	92	94	18	19	100	100	0	0.066	0.067	0.066	0.067	1.349	0.064	0.846	80	538	100	3080	2873	-3.919	191	2889	181	2692	19339	222722	6.846	149.444	0	0	0
5	2	7	"yidC"	"STM3842"	2010	48370	110	1592	1791	918	51	63	63	67	28	41	100	100	0	622	676	382	56	91	91	95	21	22	100	100	0	2.879	2.954	2.758	3.054	1.733	2.989	0.631	80	471	100	2060	2313	1.526	1529	531	1728	585	143266	54048	61.571	27.667	0	0	0
5	3	7	""	"STM3845"	2180	48360	120	221	222	110	49	61	61	66	29	43	93	90	0	2311	2148	944	43	92	92	98	58	59	93	92	0	0.072	0.078	0.073	0.083	2.613	0.065	0.537	120	458	100	2379	2217	-3.794	160	2219	161	2056	26615	257810	5.379	35.345	0	0	0
5	4	7	"phoU"	"STM3853"	2350	48370	120	187	202	105	51	64	64	70	40	57	87	74	0	1100	1095	615	56	96	96	115	69	60	96	95	0	0.123	0.138	0.131	0.128	2.224	0.122	0.635	120	428	100	1127	1137	-3.029	123	1004	138	999	24284	131358	3.300	14.203	0	0	0
5	5	7	"pstS"	"STM3857"	2530	48360	120	318	357	209	58	73	73	92	106	115	94	69	0	3406	3633	1294	35	103	103	124	71	57	100	100	0	0.074	0.080	0.077	0.071	1.902	0.069	0.386	120	462	100	3548	3814	-3.753	245	3303	284	3530	42809	435973	2.500	49.423	0	0	0
5	6	7	"atpA"	"STM3867"	2710	48350	120	14823	15085	5414	35	84	84	102	105	102	100	100	0	2525	2564	733	28	94	94	103	46	44	100	100	0	6.063	6.073	6.000	5.885	1.509	6.886	0.815	120	439	100	17170	17471	2.600	14739	2431	15001	2470	1810226	307675	142.695	53.500	0	0	0
5	7	7	"aceE"	"STM0152"	2890	48350	120	15288	16247	9486	58	75	75	85	36	42	100	100	0	2780	2808	1507	53	90	90	97	42	43	95	94	0	5.655	5.950	6.116	6.740	2.479	6.700	0.801	120	446	100	17903	18890	2.500	15213	2690	16172	2718	1949655	336933	448.944	64.548	0	0	0
5	8	7	""	"STM0159"	3070	48340	120	132	201	205	101	65	65	69	20	28	91	72	0	653	1215	1378	113	91	91	95	32	33	99	99	0	0.119	0.121	0.121	0.114	2.291	0.091	0.417	120	425	100	629	1260	-3.068	67	562	136	1124	24105	145859	6.600	35.000	0	0	0
5	9	7	"cueO"	"STM0168"	3240	48350	120	210	259	213	82	60	60	62	14	22	93	88	0	1508	1533	1079	70	90	90	94	25	26	97	96	0	0.106	0.138	0.129	0.125	2.946	0.127	0.563	120	459	100	1568	1642	-3.241	150	1418	199	1443	31045	183932	14.071	57.560	0	0	0
5	10	7	"yadH"	"STM0173"	3420	48350	120	154	215	185	86	60	60	62	13	20	88	83	0	757	1011	912	90	88	88	93	23	24	98	96	0	0.141	0.168	0.160	0.148	3.196	0.127	0.438	120	441	100	763	1078	-2.831	94	669	155	923	25824	121323	11.769	39.913	0	0	0
5	11	7	"stiA"	"STM0177"	3600	48340	120	76	107	111	103	64	64	96	158	164	5	2	0	355	1007	1287	127	90	90	96	28	29	91	80	0	0.045	0.047	0.043	0.054	5.426	0.027	0.110	120	420	100	277	960	-4.465	12	265	43	917	12898	120818	0.070	32.536	0	0	0
5	12	7	"folK"	"STM0183"	3780	48350	120	168	264	237	89	71	71	179	463	258	11	2	0	258	453	514	113	93	93	111	80	72	68	50	0	0.588	0.536	0.609	0.612	3.129	0.643	0.125	120	488	100	262	553	-0.766	97	165	193	360	31662	54393	0.184	4.275	0	0	0
5	13	7	""	"STM1585"	3970	48330	90	84	108	85	78	73	73	168	535	318	0	0	0	376	466	382	81	94	94	122	102	83	75	53	0	0.039	0.094	0.058	0.066	3.301	0.096	0.016	52	297	100	293	407	-4.680	11	282	35	372	5595	24256	-0.112	3.373	0	0	0
5	14	7	"srfA"	"STM1593"	4130	48340	130	397	502	506	100	66	66	77	51	66	90	85	0	895	1303	1262	96	94	94	105	55	52	98	96	0	0.413	0.361	0.385	0.327	2.462	0.317	0.601	120	497	100	1132	1645	-1.275	331	801	436	1209	60229	156347	8.333	21.782	0	0	0
5	15	7	"ydcR"	"STM1598"	4320	48350	120	235	407	488	119	63	63	63	15	23	85	76	0	788	2157	2941	136	90	90	100	61	61	83	72	0	0.246	0.166	0.219	0.236	3.280	0.144	0.740	120	425	100	870	2411	-2.021	172	698	344	2067	48883	258822	22.933	33.721	0	0	0
5	16	7	"ydcN"	"STM1605"	4490	48340	120	93	113	62	54	61	61	63	14	22	70	53	0	597	750	631	84	86	86	100	89	89	93	86	0	0.063	0.078	0.069	0.067	2.756	0.069	0.531	120	439	100	543	716	-3.997	32	511	52	664	13597	89973	3.571	7.303	0	0	0
5	17	7	""	"STM1613"	4670	48340	110	62	65	17	26	60	60	60	12	20	21	15	0	271	330	271	82	87	87	106	92	86	72	50	0	0.011	0.021	0.071	0.058	4.544	0.025	0.095	80	406	100	186	248	-6.524	2	184	5	243	5237	26372	0.417	2.435	0	0	0
5	18	7	""	"STM1620"	4850	48340	130	94	115	91	79	60	60	63	28	44	55	32	0	1639	2039	2215	108	88	88	105	73	69	95	90	0	0.022	0.028	0.032	0.028	3.162	0.025	0.375	120	512	100	1585	2006	-5.512	34	1551	55	1951	13747	244673	1.857	26.493	0	0	0
5	19	7	""	"STM1786"	5020	48340	120	76	79	23	29	60	60	61	12	19	56	31	0	1597	1910	1428	74	87	87	98	72	73	100	100	0	0.011	0.010	0.013	0.012	2.798	0.008	0.265	120	408	100	1526	1842	-6.560	16	1510	19	1823	9495	229212	1.500	25.167	0	0	0
5	20	7	"treA"	"STM1796"	5200	48340	130	386	497	389	78	59	59	60	12	20	98	98	0	4142	5385	3965	73	91	91	106	75	70	100	100	0	0.081	0.083	0.078	0.071	1.997	0.078	0.754	120	434	100	4378	5732	-3.631	327	4051	438	5294	59680	646245	36.417	70.387	0	0	0
5	21	7	"fadR"	"STM1805"	5380	48340	120	277	365	315	86	58	58	60	13	21	98	97	0	927	1117	1116	99	93	93	103	59	57	96	94	0	0.263	0.300	0.289	0.291	2.434	0.241	0.677	120	404	100	1053	1331	-1.929	219	834	307	1024	43812	134035	23.462	17.186	0	0	0
5	22	7	"ycgL"	"STM1813"	5550	48330	130	129	326	433	132	59	59	60	14	23	77	67	0	355	592	648	109	94	94	101	40	39	79	68	0	0.268	0.536	0.411	0.424	5.647	0.347	0.353	120	416	100	331	765	-1.899	70	261	267	498	39152	70992	19.000	12.275	0	0	0
5	23	7	""	"STM1827"	5730	48340	120	101	161	178	110	59	59	66	46	69	46	24	0	2290	3762	4353	115	94	94	139	319	229	96	90	0	0.019	0.028	0.019	0.019	3.566	0.022	0.164	120	388	100	2238	3770	-5.708	42	2196	102	3668	19278	451489	2.065	11.357	0	0	0
5	24	7	"manZ"	"STM1832"	5890	48330	130	238	248	112	45	61	61	86	149	173	61	10	0	1250	1349	587	43	90	90	187	602	321	93	40	0	0.153	0.149	0.147	0.139	1.833	0.159	0.635	120	549	100	1337	1446	-2.712	177	1160	187	1259	29814	161898	1.087	1.930	0	0	0
5	1	8	""	"STM2357"	1810	48560	100	400	379	95	25	57	57	59	14	23	100	100	0	3887	3665	970	26	95	95	97	17	17	100	100	0	0.090	0.090	0.088	0.090	1.350	0.086	0.906	80	457	100	4135	3892	-3.467	343	3792	322	3570	30288	293161	22.857	209.882	0	0	0
5	2	8	""	"STM2361"	1990	48550	100	157	154	36	23	60	60	61	16	26	100	97	0	3193	3111	797	25	94	94	97	27	27	100	100	0	0.031	0.031	0.030	0.030	1.411	0.029	0.749	80	416	100	3196	3111	-4.998	97	3099	94	3017	12316	248900	5.813	111.630	0	0	0
5	3	8	"dedA"	"STM2367"	2180	48540	120	846	927	1610	173	61	61	70	100	142	90	88	0	2638	2369	876	36	92	92	95	27	28	100	100	0	0.308	0.380	0.296	0.276	2.207	0.635	0.144	120	461	100	3331	3143	-1.697	785	2546	866	2277	111284	284267	8.570	84.222	0	0	0
5	4	8	""	"STM2376"	2350	48530	110	135	150	115	76	62	62	68	53	77	75	17	0	2594	2543	777	30	92	92	104	48	46	100	100	0	0.029	0.036	0.030	0.031	1.616	0.038	0.293	80	364	100	2575	2539	-5.099	73	2502	88	2451	11984	203439	1.547	50.813	0	0	0
5	5	8	"yfcL"	"STM2380"	2530	48550	120	168	194	117	60	63	63	78	104	133	50	14	0	566	611	430	70	97	97	110	53	48	89	85	0	0.224	0.255	0.245	0.281	2.538	0.225	0.596	120	459	100	574	645	-2.159	105	469	131	514	23282	73336	1.115	9.453	0	0	0
5	6	8	"yfcY"	"STM2389"	2710	48550	120	99	101	29	28	65	65	82	100	121	5	0	0	2252	2362	1400	59	90	90	97	36	37	100	100	0	0.016	0.016	0.016	0.015	2.839	0.012	0.321	120	481	100	2196	2308	-5.991	34	2162	36	2272	12155	283393	0.190	62.917	0	0	0
5	7	8	""	"STM2594"	2900	48540	110	163	172	46	26	63	63	69	25	36	98	95	0	3760	3818	806	21	88	88	95	43	45	100	100	0	0.027	0.029	0.027	0.028	1.444	0.028	0.689	80	436	100	3772	3839	-5.198	100	3672	109	3730	13771	305473	4.120	86.581	0	0	0
5	8	8	""	"STM2598"	3080	48540	110	123	121	35	28	61	61	62	14	22	90	82	0	2148	2120	769	36	88	88	94	43	45	100	100	0	0.030	0.030	0.030	0.025	1.987	0.029	0.635	80	463	100	2122	2092	-5.054	62	2060	60	2032	9718	169562	4.214	47.116	0	0	0
5	9	8	""	"STM2603"	3250	48550	110	136	140	45	32	58	58	59	12	20	98	90	0	2519	2536	821	32	89	89	93	23	24	100	100	0	0.032	0.034	0.032	0.030	1.610	0.032	0.719	80	392	100	2508	2529	-4.961	78	2430	82	2447	11229	202840	6.750	106.217	0	0	0
5	10	8	""	"STM2607"	3420	48530	120	73	78	32	41	58	58	60	12	20	52	32	0	790	855	710	83	90	90	92	19	20	99	98	0	0.021	0.026	0.027	0.028	2.604	0.030	0.476	120	460	100	715	785	-5.544	15	700	20	765	9417	102630	1.500	40.158	0	0	0
5	11	8	""	"STM1028"	3610	48530	120	113	172	476	276	65	65	118	246	208	3	0	0	2612	2707	1865	68	96	96	105	45	42	99	97	0	0.019	0.041	0.020	0.023	2.974	299.441	0.000	120	472	100	2564	2718	-5.712	48	2516	107	2611	20592	324799	0.220	57.822	0	0	0
5	12	8	""	"STM2617"	3780	48530	110	116	124	29	23	69	69	129	267	206	0	0	0	5758	5600	841	15	105	105	114	55	48	100	100	0	0.008	0.010	0.009	0.009	1.636	0.004	0.007	80	393	100	5700	5550	-6.910	47	5653	55	5495	9935	447967	-0.019	99.745	0	0	0
5	13	8	"yrbD"	"STM3311"	3960	48520	120	2343	2186	1126	51	63	63	66	26	39	99	96	0	2891	2718	1112	40	95	95	113	89	78	100	99	0	0.815	0.809	0.787	0.720	1.889	0.849	0.873	120	539	100	5076	4746	-0.294	2280	2796	2123	2623	262303	326133	81.538	29.270	0	0	0
5	14	8	"yhbN"	"STM3318"	4140	48530	110	1892	2000	846	42	63	63	67	31	46	100	100	0	2321	2386	889	37	93	93	100	38	38	100	100	0	0.821	0.845	0.822	0.825	1.306	0.855	0.863	80	422	100	4057	4230	-0.285	1829	2228	1937	2293	160031	190887	62.355	60.158	0	0	0
5	15	8	""	"STM3333"	4320	48530	120	477	828	1062	128	63	63	66	19	28	96	96	0	3910	6112	7183	117	93	93	99	33	33	100	99	0	0.108	0.127	0.107	0.109	1.866	0.125	0.776	120	477	100	4231	6784	-3.205	414	3817	765	6019	99326	733483	40.105	182.212	0	0	0
5	16	8	"sspA"	"STM3342"	4490	48520	110	4833	4849	2002	41	65	65	67	18	26	100	100	0	3345	3232	1122	34	91	91	105	158	150	100	100	0	1.465	1.523	1.484	1.488	1.252	1.608	0.848	80	426	100	8022	7925	0.551	4768	3254	4784	3141	387941	258549	265.667	19.791	0	0	0
5	17	8	"yhcM"	"STM3346"	4670	48520	110	497	639	450	70	61	61	64	19	29	100	100	0	2206	2928	2055	70	91	91	109	156	143	100	100	0	0.206	0.204	0.196	0.192	1.789	0.188	0.734	80	466	100	2551	3415	-2.278	436	2115	578	2837	51101	234207	30.263	18.071	0	0	0
5	18	8	""	"STM3356"	4840	48520	110	1012	1012	325	32	59	59	62	17	27	100	100	0	9957	9468	1963	20	89	89	104	87	83	100	100	0	0.097	0.102	0.103	0.097	1.354	0.103	0.881	80	453	100	10821	10332	-3.372	953	9868	953	9379	80927	757446	55.882	107.632	0	0	0
5	19	8	""	"STM0761"	5030	48520	120	181	207	130	62	60	60	61	20	32	92	90	0	2035	2420	1751	72	87	87	96	75	78	99	99	0	0.062	0.063	0.068	0.061	2.040	0.059	0.730	120	468	100	2069	2480	-4.009	121	1948	147	2333	24897	290396	7.300	30.987	0	0	0
5	20	8	""	"STM0765"	5200	48530	120	203	210	104	49	59	59	60	17	28	95	92	0	8937	8025	2795	34	91	91	97	39	40	100	98	0	0.016	0.019	0.017	0.019	1.982	0.019	0.659	120	436	100	8990	8085	-5.941	144	8846	151	7934	25144	962958	8.824	203.282	0	0	0
5	21	8	"galM"	"STM0773"	5380	48520	120	2255	2084	693	33	59	59	60	13	21	98	97	0	6769	6385	1997	31	91	91	97	40	41	100	99	0	0.329	0.322	0.323	0.281	1.975	0.318	0.953	120	425	100	8874	8319	-1.605	2196	6678	2025	6294	250023	766217	155.692	157.200	0	0	0
5	22	8	"modA"	"STM0781"	5560	48530	120	1966	2198	1555	70	60	60	61	15	24	100	100	0	4731	4945	3258	65	91	91	94	24	25	98	97	0	0.411	0.440	0.415	0.491	2.131	0.431	0.844	120	452	100	6546	6992	-1.284	1906	4640	2138	4854	263807	593419	142.467	202.125	0	0	0
5	23	8	"hutI"	"STM0787"	5730	48520	110	1475	1638	531	32	60	60	64	36	56	100	100	0	8705	9593	2610	27	91	91	112	212	189	100	100	0	0.164	0.166	0.164	0.164	1.159	0.164	0.936	80	394	100	10029	11080	-2.606	1415	8614	1578	9502	131038	767476	43.722	44.722	0	0	0
5	24	8	"hutU"	"STM0790"	5900	48510	110	193	193	42	21	61	61	68	46	67	97	83	0	3898	3848	704	18	88	88	142	350	246	100	100	0	0.035	0.035	0.034	0.034	1.349	0.037	0.845	80	487	100	3942	3892	-4.851	132	3810	132	3760	15415	307842	2.717	10.589	0	0	0
5	1	9	""	"STM0902"	1810	48720	110	77	80	17	21	57	57	59	13	22	67	43	0	5816	5898	1090	18	95	95	100	53	53	100	100	0	0.003	0.004	0.004	0.003	2.094	0.004	0.298	80	496	100	5741	5826	-8.160	20	5721	23	5803	6366	471843	1.615	109.396	0	0	0
5	2	9	""	"STM0906"	2000	48720	110	70	71	17	23	58	58	65	93	143	0	0	0	620	733	463	63	94	94	102	62	60	100	97	0	0.023	0.020	0.028	0.029	2.665	0.008	0.001	80	479	100	538	652	-5.454	12	526	13	639	5703	58606	0.065	10.177	0	0	0
5	3	9	""	"STM0912"	2180	48710	110	96	100	27	27	58	58	67	102	152	5	0	0	10819	10787	3163	29	94	94	102	63	61	100	100	0	0.004	0.004	0.004	0.003	1.813	0.003	0.014	80	433	100	10763	10735	-8.141	38	10725	42	10693	8024	862981	0.324	169.603	0	0	0
5	4	9	""	"STM0917"	2350	48700	110	69	68	15	22	59	59	62	34	54	6	0	0	1168	1173	491	41	91	91	106	110	103	97	93	0	0.009	0.008	0.013	0.014	2.704	0.006	0.046	80	481	100	1087	1091	-6.751	10	1077	9	1082	5470	93815	0.176	9.700	0	0	0
5	5	9	""	"STM0921"	2540	48710	110	71	75	20	26	59	59	60	14	23	41	22	0	3421	3192	1540	48	90	90	102	103	100	100	100	0	0.004	0.005	0.005	0.006	3.363	0.003	0.033	80	439	100	3343	3118	-8.117	12	3331	16	3102	5963	255368	1.071	30.000	0	0	0
5	6	9	""	"STM0925"	2720	48710	110	66	67	18	26	58	58	61	20	32	21	6	0	732	753	231	30	87	87	88	17	19	100	100	0	0.012	0.014	0.021	0.019	2.908	0.008	0.013	80	410	100	653	675	-6.333	8	645	9	666	5362	60279	0.300	39.118	0	0	0
5	7	9	""	"STM4205"	2900	48710	120	418	397	161	40	60	60	63	20	31	97	94	0	5327	4662	1832	39	88	88	89	18	20	99	99	0	0.068	0.074	0.072	0.075	2.550	0.071	0.850	120	468	100	5597	4911	-3.871	358	5239	337	4574	47642	559426	16.700	254.056	0	0	0
5	8	9	""	"STM4209"	3060	48710	110	88	99	48	48	61	61	64	16	25	70	40	0	943	945	312	33	89	89	90	16	17	100	100	0	0.032	0.044	0.041	0.036	2.660	0.039	0.275	80	393	100	881	894	-4.983	27	854	38	856	7896	75585	2.188	53.438	0	0	0
5	9	9	""	"STM4213"	3250	48710	120	192	189	53	28	61	61	64	16	25	95	92	0	7426	7029	2122	30	92	92	94	18	19	100	100	0	0.018	0.018	0.019	0.018	1.900	0.018	0.842	120	496	100	7465	7065	-5.807	131	7334	128	6937	22702	843475	7.813	385.278	0	0	0
5	10	9	""	"STM4218"	3430	48700	110	68	71	19	26	59	59	61	16	26	35	16	0	1201	1209	476	39	92	92	95	19	20	100	100	0	0.008	0.011	0.015	0.012	3.143	0.009	0.077	80	413	100	1118	1129	-6.945	9	1109	12	1117	5655	96734	0.625	58.632	0	0	0
5	11	9	"yjbF"	"STM4223"	3600	48700	110	223	234	74	31	61	61	85	206	242	20	1	0	4373	4461	1091	24	95	95	104	46	44	100	100	0	0.038	0.040	0.039	0.037	1.428	0.033	0.074	80	427	100	4440	4539	-4.723	162	4278	173	4366	18727	356848	0.723	94.717	0	0	0
5	12	9	"yjbN"	"STM4243"	3780	48700	110	721	735	239	32	63	63	86	201	233	97	88	0	2507	2600	603	23	110	110	120	63	52	100	100	0	0.275	0.270	0.270	0.259	1.451	0.261	0.834	80	446	100	3055	3162	-1.865	658	2397	672	2490	58839	208009	3.229	39.365	0	0	0
5	13	9	""	"STM1009"	3950	48700	110	382	389	98	25	61	61	64	19	29	98	97	0	30604	29516	5227	17	101	101	245	1216	496	100	100	0	0.011	0.011	0.011	0.010	1.630	0.011	0.877	80	471	100	30824	29743	-6.570	321	30503	328	29415	31140	2361250	17.105	24.072	0	0	0
5	14	9	""	"STM1866"	4140	48700	100	214	210	51	24	61	61	67	38	56	100	87	0	1450	1387	261	18	96	96	228	1209	530	65	0	0	0.113	0.115	0.119	0.110	1.399	0.116	0.571	80	418	100	1507	1440	-3.146	153	1354	149	1291	16797	110923	3.763	0.959	0	0	0
5	15	9	"hisP"	"STM2351"	4310	48710	110	803	801	100	12	65	65	74	37	50	100	100	0	6864	6880	722	10	96	96	108	50	46	100	100	0	0.109	0.108	0.107	0.108	1.132	0.104	0.913	80	421	100	7506	7520	-3.197	738	6768	736	6784	64071	550411	19.649	135.440	0	0	0
5	16	9	"flgL"	"STM1184"	4480	48700	110	8422	8378	1173	14	74	74	115	255	221	100	100	0	6941	6804	807	11	96	96	129	168	130	100	100	0	1.220	1.238	1.230	1.231	1.215	1.255	0.933	80	465	100	15193	15012	0.286	8348	6845	8304	6708	670241	544327	32.404	39.732	0	0	0
5	17	9	"nrdA"	"STM2277"	4660	48700	110	25243	24224	3769	15	68	68	136	517	380	100	100	0	14835	14325	1910	13	95	95	145	311	214	100	100	0	1.708	1.698	1.704	1.673	1.281	1.715	0.941	80	492	100	39915	38386	0.772	25175	14740	24156	14230	1937922	1146035	46.592	45.595	0	0	0
5	18	9	"envF"	"STM1240"	4840	48710	110	272	285	84	29	62	62	110	486	441	0	0	0	5464	5403	1534	28	96	96	139	289	207	100	100	0	0.039	0.042	0.041	0.041	1.367	0.038	0.258	80	478	100	5578	5530	-4.676	210	5368	223	5307	22787	432264	0.360	18.215	0	0	0
5	19	9	"nrfA"	"STM4277"	5020	48700	110	127	130	33	25	59	59	61	18	29	97	87	0	7395	7787	1903	24	91	91	102	72	70	100	100	0	0.009	0.009	0.009	0.009	1.531	0.009	0.740	80	461	100	7372	7767	-6.747	68	7304	71	7696	10404	622984	3.833	106.736	0	0	0
5	20	9	"araH"	"STM1931"	5200	48700	100	73	85	40	47	58	58	60	18	30	40	30	0	932	1583	1798	113	93	93	100	31	31	95	90	0	0.018	0.018	0.019	0.025	3.960	0.017	0.397	80	392	100	854	1517	-5.806	15	839	27	1490	6818	126632	1.389	47.839	0	0	0
5	21	9	"yecM"	"STM1908"	5380	48700	120	293	362	333	91	59	59	60	13	21	95	94	0	1794	2204	2138	97	91	91	97	29	29	99	98	0	0.137	0.143	0.129	0.133	2.528	0.139	0.839	120	473	100	1937	2416	-2.863	234	1703	303	2113	43434	264465	23.231	72.655	0	0	0
5	22	9	"yecO"	"STM1905"	5550	48690	110	1411	1321	494	37	60	60	65	27	41	100	100	0	3487	3360	1103	32	91	91	104	61	58	100	100	0	0.398	0.386	0.394	0.367	1.534	0.380	0.889	80	403	100	4747	4530	-1.330	1351	3396	1261	3269	105656	268820	46.519	53.377	0	0	0
5	23	9	""	"STM1669"	5740	48700	120	140	136	33	24	61	61	66	37	56	89	58	0	8876	8389	2299	27	92	92	113	195	172	99	99	0	0.009	0.009	0.009	0.009	1.474	0.009	0.804	120	480	100	8863	8372	-6.797	79	8784	75	8297	16374	1006672	1.892	42.441	0	0	0
5	24	9	"yicM"	"STM3776"	5910	48700	120	1350	1244	382	30	60	60	62	18	29	98	97	0	11681	10575	2994	28	87	87	104	212	203	99	99	0	0.111	0.113	0.114	0.106	2.013	0.111	0.940	120	550	100	12884	11672	-3.168	1290	11594	1184	10488	149237	1268970	65.667	49.392	0	0	0
5	1	10	"yafK"	"STM0312"	1830	48890	100	558	520	182	35	59	59	61	16	26	100	100	0	2087	2040	576	28	94	94	99	56	56	100	100	0	0.250	0.237	0.232	0.219	1.496	0.237	0.914	80	441	100	2492	2407	-1.998	499	1993	461	1946	41568	163232	28.688	34.661	0	0	0
5	2	10	"proB"	"STM0321"	2000	48900	110	4137	3977	790	19	60	60	61	17	27	100	100	0	6403	6373	558	8	92	92	96	49	51	100	100	0	0.646	0.624	0.644	0.603	1.327	0.631	0.933	80	454	100	10388	10198	-0.630	4077	6311	3917	6281	318197	509805	230.353	128.102	0	0	0
5	3	10	""	"STM0327"	2180	48890	110	80	98	108	110	58	58	59	13	22	75	37	0	751	785	246	31	92	92	98	53	54	100	100	0	0.033	0.058	0.038	0.036	2.449	0.094	0.075	80	467	100	681	733	-4.905	22	659	40	693	7814	62761	3.000	12.962	0	0	0
5	4	10	""	"STM0332"	2350	48900	100	168	165	36	21	58	58	60	14	23	100	100	0	4442	4206	904	21	89	89	92	21	22	100	100	0	0.025	0.026	0.025	0.025	1.308	0.025	0.822	80	426	100	4463	4224	-5.306	110	4353	107	4117	13229	336493	7.500	195.905	0	0	0
5	5	10	""	"STM1047"	2530	48890	110	211	218	71	32	60	60	61	14	22	100	98	0	5662	5730	1447	25	91	91	95	26	27	100	100	0	0.027	0.028	0.026	0.026	1.428	0.028	0.857	80	480	100	5722	5797	-5.205	151	5571	158	5639	17440	458366	11.214	216.731	0	0	0
5	6	10	"pepN"	"STM1057"	2710	48890	110	2834	2745	731	26	60	60	62	14	22	100	100	0	7199	6954	1100	15	87	87	90	24	26	100	100	0	0.390	0.391	0.402	0.369	1.435	0.392	0.941	80	480	100	9886	9552	-1.358	2774	7112	2685	6867	219587	556346	191.643	286.000	0	0	0
5	7	10	"yeaO"	"STM1277"	2890	48890	100	160	197	111	56	62	62	68	24	35	97	91	0	565	697	466	66	87	87	88	17	19	100	100	0	0.205	0.221	0.208	0.202	1.892	0.200	0.626	80	365	100	576	745	-2.286	98	478	135	610	15745	55769	5.375	35.824	0	0	0
5	8	10	"mipA"	"STM1286"	3070	48890	120	10191	8648	4190	48	70	70	74	26	35	99	99	0	3317	2831	1284	45	89	89	90	17	18	96	95	0	3.135	3.128	3.144	3.133	2.473	3.236	0.946	120	478	100	13349	11320	1.649	10121	3228	8578	2742	1037794	339705	329.769	161.235	0	0	0
5	9	10	"gapA"	"STM1290"	3240	48890	110	18960	18447	4456	24	69	69	79	94	118	100	100	0	2519	2413	517	21	89	89	92	22	23	100	100	0	7.774	7.908	7.799	7.938	1.316	8.109	0.931	80	439	100	21321	20702	2.959	18891	2430	18378	2324	1475761	193041	195.404	105.500	0	0	0
5	10	10	"topB"	"STM1298"	3430	48880	110	1468	1609	615	38	61	61	73	96	131	100	98	0	4613	4882	1379	28	92	92	104	128	123	100	100	0	0.311	0.323	0.326	0.305	1.522	0.298	0.800	80	485	100	5928	6338	-1.684	1407	4521	1548	4790	128718	390535	16.000	37.328	0	0	0
5	11	10	"astB"	"STM1306"	3610	48890	120	213	204	71	34	60	60	63	38	60	88	84	0	9648	8653	3151	36	93	93	104	129	124	99	98	0	0.016	0.017	0.017	0.016	1.832	0.017	0.870	120	479	100	9708	8704	-5.965	153	9555	144	8560	24485	1038413	3.711	66.271	0	0	0
5	12	10	"celF"	"STM1316"	3780	48890	120	271	268	109	40	61	61	63	20	31	90	88	0	8247	7304	2600	35	96	96	102	46	45	99	99	0	0.026	0.029	0.027	0.028	2.043	0.028	0.807	120	486	100	8361	7415	-5.279	210	8151	207	7208	32147	876528	10.250	156.565	0	0	0
5	13	10	"rfbX"	"STM2088"	3970	48890	110	1094	1078	221	20	63	63	64	23	35	100	100	0	5206	5149	831	16	93	93	162	947	584	100	100	0	0.202	0.201	0.203	0.197	1.195	0.199	0.947	80	446	100	6144	6071	-2.310	1031	5113	1015	5056	86206	411883	44.087	5.266	0	0	0
5	14	10	"rfbB"	"STM2097"	4130	48880	110	5785	5793	524	9	63	63	74	102	137	100	100	0	7067	7111	623	8	91	91	105	120	114	100	100	0	0.820	0.816	0.814	0.816	1.100	0.809	0.945	80	465	100	12698	12750	-0.286	5722	6976	5730	7020	463430	568871	56.069	58.383	0	0	0
5	15	10	"wcaD"	"STM2112"	4310	48880	110	145	160	92	57	62	62	75	98	130	22	3	0	10837	10701	864	8	92	92	117	131	111	100	100	0	0.008	0.009	0.008	0.008	1.595	0.008	0.332	80	490	100	10828	10707	-7.016	83	10745	98	10609	12825	856056	0.867	80.794	0	0	0
5	16	10	"wza"	"STM2118"	4500	48880	110	118	118	21	17	63	63	97	245	252	0	0	0	7442	7447	771	10	92	92	118	147	124	100	100	0	0.007	0.007	0.007	0.007	1.598	0.004	0.005	80	480	100	7405	7410	-7.062	55	7350	55	7355	9434	595723	0.086	49.857	0	0	0
5	17	10	"yegD"	"STM2125"	4680	48890	110	1446	1365	318	23	61	61	92	418	454	95	91	0	7747	7450	1318	17	93	93	112	206	183	100	100	0	0.181	0.177	0.181	0.170	1.311	0.177	0.950	80	438	100	9039	8661	-2.466	1385	7654	1304	7357	109181	596015	3.045	35.621	0	0	0
5	18	10	""	"STM2135"	4840	48880	110	320	335	67	20	59	59	61	20	32	100	100	0	13244	13869	2167	15	96	96	106	67	63	100	100	0	0.020	0.020	0.020	0.020	1.150	0.020	0.896	80	451	100	13409	14049	-5.655	261	13148	276	13773	26829	1109490	13.700	205.418	0	0	0
5	19	10	""	"STM4057"	5030	48880	100	148	167	101	60	58	58	60	18	30	86	77	0	645	790	653	82	90	90	98	53	54	100	95	0	0.162	0.156	0.155	0.154	1.855	0.137	0.742	80	442	100	645	809	-2.624	90	555	109	700	13336	63188	5.944	13.057	0	0	0
5	20	10	""	"STM4066"	5210	48890	110	342	348	108	31	59	59	76	284	373	46	5	0	6061	6072	1536	25	91	91	100	51	51	100	100	0	0.047	0.048	0.048	0.046	1.481	0.045	0.853	80	466	100	6253	6270	-4.399	283	5970	289	5981	27838	485749	0.958	117.098	0	0	0
5	21	10	"ydeZ"	"STM4076"	5380	48880	110	79	86	27	31	59	59	61	14	22	62	31	0	3749	3930	1419	36	91	91	97	33	34	100	100	0	0.005	0.007	0.006	0.005	2.586	0.006	0.324	80	419	100	3678	3866	-7.515	20	3658	27	3839	6842	314439	1.786	116.152	0	0	0
5	22	10	"glpX"	"STM4085"	5550	48880	110	1538	1513	414	27	61	61	68	39	57	100	100	0	5718	5472	1201	21	89	89	110	120	109	100	100	0	0.262	0.270	0.267	0.265	1.302	0.267	0.933	80	473	100	7106	6835	-1.930	1477	5629	1452	5383	121079	437790	37.051	44.683	0	0	0
5	23	10	"menA"	"STM4090"	5740	48890	120	559	662	575	86	62	62	66	34	51	99	97	0	1822	2058	1663	80	91	91	111	136	122	97	95	0	0.287	0.305	0.302	0.296	1.688	0.312	0.892	120	457	100	2228	2567	-1.800	497	1731	600	1967	79412	246998	17.529	14.316	0	0	0
5	24	10	"metB"	"STM4100"	5910	48880	120	2236	2024	706	34	62	62	63	13	20	100	98	0	9551	8459	2686	31	89	89	92	23	25	100	100	0	0.230	0.234	0.232	0.217	1.973	0.232	0.946	120	508	100	11636	10332	-2.122	2174	9462	1962	8370	242835	1015089	150.846	363.783	0	0	0
5	1	11	""	"STM2986"	1820	49070	110	247	243	68	27	59	59	65	87	133	88	62	0	3524	3403	923	27	93	93	94	16	17	100	100	0	0.055	0.056	0.056	0.053	1.486	0.051	0.309	80	548	100	3619	3494	-4.190	188	3431	184	3310	19467	272256	2.046	206.813	0	0	0
5	2	11	"recD"	"STM2993"	2010	49070	100	945	914	214	23	59	59	62	17	27	100	100	0	5871	5876	754	12	92	92	96	50	52	100	100	0	0.153	0.148	0.151	0.142	1.383	0.147	0.920	80	428	100	6665	6639	-2.705	886	5779	855	5784	73088	470102	50.118	115.600	0	0	0
5	3	11	"ygdQ"	"STM3006"	2180	49070	100	511	506	95	18	58	58	59	13	22	100	100	0	4117	3981	643	16	89	89	91	18	19	100	100	0	0.112	0.115	0.112	0.114	1.240	0.113	0.920	80	408	100	4481	4340	-3.152	453	4028	448	3892	40485	318506	34.385	216.111	0	0	0
5	4	11	"araE"	"STM3016"	2350	49070	110	180	177	34	19	58	58	60	14	23	98	95	0	8733	8436	1390	16	90	90	92	27	29	100	100	0	0.014	0.014	0.014	0.013	1.467	0.014	0.840	80	464	100	8765	8465	-6.147	122	8643	119	8346	14126	674900	8.357	309.037	0	0	0
5	5	11	"yohM"	"STM3024"	2530	49070	100	317	305	69	22	58	58	60	14	23	100	100	0	5830	5550	1187	21	91	91	95	30	31	100	100	0	0.045	0.045	0.046	0.044	1.283	0.045	0.903	80	432	100	5998	5706	-4.470	259	5739	247	5459	24425	444016	17.500	181.833	0	0	0
5	6	11	"stdA"	"STM3029"	2710	49070	100	99	100	20	20	60	60	61	15	24	88	65	0	4922	4747	1082	22	86	86	90	24	26	100	100	0	0.008	0.009	0.009	0.008	1.914	0.008	0.569	80	415	100	4875	4701	-6.954	39	4836	40	4661	8031	379748	2.600	194.042	0	0	0
5	7	11	""	"STM2691"	2890	49060	120	86	93	34	36	61	61	64	21	32	57	27	0	2150	2169	979	45	84	84	87	17	19	98	98	0	0.012	0.015	0.013	0.014	3.291	0.013	0.210	120	517	100	2091	2117	-6.369	25	2066	32	2085	11158	260260	1.381	122.471	0	0	0
5	8	11	""	"STM2698"	3070	49060	100	67	68	18	26	62	62	66	22	33	11	3	0	131	142	57	40	87	87	90	32	35	63	26	0	0.114	0.109	0.295	0.254	3.235	0.117	0.074	80	392	100	49	61	-3.138	5	44	6	55	5437	11353	0.091	1.625	-50	0	0
5	9	11	""	"STM2705"	3250	49070	100	69	71	16	22	61	61	67	86	128	0	0	0	1690	1667	607	36	85	85	89	33	37	100	100	0	0.005	0.006	0.010	0.009	2.413	0.006	0.117	80	388	100	1613	1592	-7.648	8	1605	10	1582	5667	133338	0.047	47.818	0	0	0
5	10	11	"yjfY"	"STM4389"	3430	49070	110	87	91	21	23	58	58	63	39	61	26	5	0	461	463	128	27	84	84	94	136	144	95	77	0	0.077	0.087	0.079	0.081	1.716	0.081	0.481	80	420	100	406	412	-3.700	29	377	33	379	7241	37005	0.718	2.713	0	0	0
5	11	11	"thrL"	"STM0001"	3600	49060	100	62	67	26	38	58	58	60	16	26	27	11	0	102	122	79	64	83	83	87	20	22	47	15	0	0.211	0.231	0.405	0.507	3.640	0.241	0.298	80	389	100	23	48	-2.248	4	19	9	39	5386	9747	0.438	1.750	-50	0	0
5	12	11	""	"STM0270"	3780	49050	110	166	178	69	38	59	59	60	12	20	98	97	0	3718	3684	650	17	88	88	91	22	24	100	100	0	0.029	0.033	0.031	0.030	1.593	0.033	0.657	80	439	100	3737	3715	-5.084	107	3630	119	3596	14201	294695	9.833	163.318	0	0	0
5	13	11	""	"STM0538"	3960	49060	100	180	180	40	22	58	58	60	15	25	100	100	0	1953	1950	494	25	85	85	87	18	20	100	100	0	0.065	0.065	0.064	0.063	1.329	0.063	0.820	80	430	100	1990	1987	-3.937	122	1868	122	1865	14370	156024	8.000	103.500	0	0	0
5	14	11	""	"STM0554"	4140	49070	110	110	117	40	34	59	59	65	82	126	17	1	0	1275	1314	469	35	85	85	91	102	112	100	100	0	0.043	0.047	0.045	0.041	1.743	0.048	0.664	80	478	100	1241	1287	-4.544	51	1190	58	1229	9364	105155	0.634	11.990	0	0	0
5	15	11	""	"STM0567"	4320	49070	110	388	381	100	26	59	59	60	15	25	100	100	0	3033	2905	882	30	85	85	89	47	52	100	100	0	0.112	0.114	0.117	0.116	1.260	0.112	0.934	80	467	100	3277	3142	-3.164	329	2948	322	2820	30475	232412	21.400	59.915	0	0	0
5	16	11	""	"STM0575"	4490	49050	110	121	121	27	22	60	60	61	15	24	95	88	0	4737	4700	709	15	85	85	87	16	18	100	100	0	0.013	0.013	0.013	0.012	1.602	0.013	0.694	80	455	100	4713	4676	-6.253	61	4652	61	4615	9713	376036	4.000	288.313	0	0	0
5	17	11	""	"STM0580"	4670	49050	110	639	613	165	26	59	59	61	15	24	100	100	0	4014	3763	906	24	85	85	86	14	16	100	100	0	0.148	0.151	0.148	0.147	1.256	0.149	0.916	80	465	100	4509	4232	-2.760	580	3929	554	3678	49026	301027	36.800	262.643	0	0	0
5	18	11	"ybdZ"	"STM0587"	4850	49060	110	117	126	45	35	59	59	64	36	56	85	28	0	483	497	166	33	85	85	89	29	32	100	100	0	0.146	0.163	0.155	0.148	1.697	0.163	0.542	80	466	100	456	479	-2.779	58	398	67	412	10096	39777	1.722	14.069	0	0	0
5	19	11	""	"STM2244"	5020	49060	100	73	73	18	24	59	59	65	37	56	7	1	0	807	774	228	29	84	84	89	24	26	100	100	0	0.019	0.020	0.028	0.024	2.411	0.012	0.009	80	403	100	737	704	-5.690	14	723	14	690	5863	61908	0.216	28.542	0	0	0
5	20	11	"yegT"	"STM2142"	5200	49060	100	141	137	31	22	59	59	78	304	389	0	0	0	2999	2943	778	26	83	83	87	23	26	100	100	0	0.028	0.027	0.027	0.026	1.535	0.020	0.005	80	408	100	2998	2938	-5.152	82	2916	78	2860	10964	235460	0.194	124.174	0	0	0
5	21	11	"yehU"	"STM2159"	5380	49050	110	495	475	163	34	59	59	75	280	373	85	8	0	7373	7011	1753	25	88	88	91	25	27	100	100	0	0.060	0.060	0.060	0.054	1.514	0.062	0.934	80	478	100	7721	7339	-4.063	436	7285	416	6923	38008	560860	1.429	276.800	0	0	0
5	22	11	"yohC"	"STM2169"	5560	49060	110	212	220	60	27	59	59	62	32	51	100	96	0	4081	4076	786	19	86	86	96	100	104	100	100	0	0.038	0.040	0.038	0.038	1.300	0.040	0.853	80	467	100	4148	4151	-4.707	153	3995	161	3990	17591	326106	4.938	39.800	0	0	0
5	23	11	"yohI"	"STM2174"	5730	49050	110	778	751	164	21	62	62	65	38	58	98	97	0	7263	7138	1303	18	91	91	112	162	144	100	100	0	0.100	0.098	0.098	0.094	1.374	0.096	0.938	80	407	100	7888	7736	-3.324	716	7172	689	7047	60077	571047	18.053	43.370	0	0	0
5	24	11	"yfhD"	"STM2567"	5920	49060	120	727	658	237	36	62	62	66	33	50	93	92	0	8825	7742	2719	35	87	87	104	138	132	99	98	0	0.076	0.078	0.078	0.070	2.199	0.077	0.944	120	566	100	9403	8251	-3.716	665	8738	596	7655	78978	928995	17.939	55.348	0	0	0
5	1	12	"hupA"	"STM4170"	1820	49260	110	2838	2811	1283	45	62	62	70	91	130	100	100	0	821	796	234	29	88	88	89	15	16	100	100	0	3.787	3.883	3.715	3.755	1.441	4.549	0.790	80	522	100	3509	3457	1.921	2776	733	2749	708	224848	63661	30.121	47.133	0	0	0
5	2	12	"hupA"	"STM4170"	2000	49260	100	1918	2116	1457	68	60	60	61	14	22	100	100	0	357	396	223	56	87	87	89	17	19	100	98	0	6.881	6.654	5.999	6.733	1.667	17.845	0.304	80	418	100	2128	2365	2.783	1858	270	2056	309	169255	31711	146.786	18.059	0	0	0
5	3	12	"hilA"	"STM2876"	2170	49250	110	2108	2116	748	35	59	59	62	23	37	100	100	0	3824	3844	1181	30	87	87	91	27	29	100	100	0	0.548	0.548	0.537	0.537	1.457	0.541	0.892	80	479	100	5786	5814	-0.867	2049	3737	2057	3757	169295	307540	89.304	139.000	0	0	0
5	4	12	"hilA"	"STM2876"	2360	49260	100	1241	1233	453	36	58	58	62	24	38	100	100	0	2514	2463	970	39	88	88	92	30	32	100	100	0	0.488	0.495	0.505	0.526	1.494	0.481	0.954	80	426	100	3609	3550	-1.036	1183	2426	1175	2375	98648	197015	48.792	79.033	0	0	0
5	5	12	"hilC"	"STM2867"	2540	49250	110	2764	2587	741	28	60	60	63	21	33	100	100	0	2271	2032	631	31	90	90	94	30	31	100	100	0	1.240	1.301	1.295	1.318	1.342	1.291	0.926	80	478	100	4885	4469	0.310	2704	2181	2527	1942	206962	162520	120.190	64.600	0	0	0
5	6	12	"hilC"	"STM2867"	2730	49250	110	4420	4265	944	22	62	62	67	25	37	100	100	0	3483	3442	724	21	87	87	90	29	32	100	100	0	1.283	1.253	1.266	1.248	1.223	1.260	0.942	80	453	100	7754	7558	0.360	4358	3396	4203	3355	341195	275384	167.920	115.586	0	0	0
5	7	12	"hns"	"STM1751"	2890	49250	110	2752	2563	713	27	60	60	63	19	30	100	100	0	855	810	214	26	81	81	84	16	19	100	98	0	3.478	3.433	3.313	3.490	1.406	3.478	0.926	80	444	100	3466	3232	1.798	2692	774	2503	729	205035	64805	131.579	45.375	0	0	0
5	8	12	"hns"	"STM1751"	3080	49250	100	1179	1205	763	63	60	60	63	17	26	100	100	0	463	529	310	58	83	83	86	18	20	100	100	0	2.945	2.567	2.520	2.555	1.617	2.726	0.808	80	437	100	1499	1591	1.558	1119	380	1145	446	96383	42297	67.176	24.611	0	0	0
5	9	12	"hns"	"STM1751"	3270	49230	120	3086	3070	1016	33	59	59	62	17	27	100	100	0	1013	1001	243	24	82	82	88	43	48	100	100	0	3.251	3.276	3.293	3.168	1.349	3.484	0.920	120	476	100	3958	3930	1.701	3027	931	3011	919	368428	120079	176.941	21.233	0	0	0
5	10	12	"hilD"	"STM2875"	3440	49230	130	2027	1901	587	30	59	59	61	14	22	100	100	0	1682	1663	408	24	82	82	84	17	20	100	100	0	1.230	1.165	1.174	1.118	1.333	1.207	0.931	120	504	100	3568	3423	0.299	1968	1600	1842	1581	228114	199551	131.429	92.882	0	0	0
5	11	12	"hilD"	"STM2875"	3620	49240	110	1004	1031	484	46	59	59	62	18	29	100	100	0	979	979	427	43	82	82	87	21	24	100	100	0	1.054	1.084	1.073	1.072	1.376	1.136	0.861	80	449	100	1842	1869	0.075	945	897	972	897	82470	78347	53.833	42.476	0	0	0
5	12	12	"stpA"	"STM2799"	3790	49240	110	2855	2729	1105	40	59	59	61	16	26	100	100	0	1579	1503	453	30	82	82	85	18	21	100	100	0	1.868	1.879	1.857	1.779	1.435	2.087	0.881	80	478	100	4293	4091	0.901	2796	1497	2670	1421	218307	120249	166.750	78.778	0	0	0
5	13	12	"csrA"	"STM2826"	3970	49250	110	544	616	331	53	59	59	60	14	23	100	100	0	311	341	184	53	83	83	86	16	18	98	98	0	2.127	2.159	2.171	2.196	1.338	2.169	0.794	80	466	100	713	815	1.089	485	228	557	258	49263	27309	39.714	15.938	0	0	0
5	14	12	"dps"	"STM0831"	4140	49240	110	703	690	231	33	59	59	61	16	26	100	100	0	1263	1299	354	27	84	84	88	22	25	100	100	0	0.546	0.519	0.516	0.497	1.394	0.530	0.866	80	451	100	1823	1846	-0.872	644	1179	631	1215	55203	103912	39.313	55.045	0	0	0
5	15	12	"dps"	"STM0831"	4330	49240	110	1117	1108	410	37	59	59	61	16	26	100	100	0	1876	1846	500	27	84	84	86	21	24	100	100	0	0.590	0.595	0.576	0.588	1.456	0.591	0.812	80	454	100	2850	2811	-0.760	1058	1792	1049	1762	88671	147670	65.438	83.810	0	0	0
5	16	12	"dps"	"STM0831"	4500	49230	110	1669	1724	599	34	59	59	61	15	24	100	100	0	3144	3101	763	24	83	83	84	15	17	100	100	0	0.526	0.552	0.559	0.518	1.352	0.567	0.953	80	467	100	4671	4683	-0.927	1610	3061	1665	3018	137893	248085	110.867	201.133	0	0	0
5	17	12	"oxyR"	"STM4125"	4680	49240	110	296	371	287	77	58	58	61	19	31	100	96	0	274	399	343	85	82	82	83	14	16	100	96	0	1.240	0.987	1.032	1.108	2.518	0.914	0.508	80	465	100	430	630	0.310	238	192	313	317	29665	31950	16.316	22.571	0	0	0
5	18	12	"oxyR"	"STM4125"	4850	49240	100	1817	1928	939	48	58	58	61	17	27	100	100	0	2027	1944	505	25	84	84	85	17	20	100	100	0	0.905	1.005	0.883	0.949	1.458	1.113	0.775	80	390	100	3702	3730	-0.144	1759	1943	1870	1860	154259	155481	109.824	109.353	0	0	0
5	19	12	"fur"	"STM0693"	5030	49240	120	1930	1667	787	47	60	60	66	34	51	97	95	0	2718	2360	1091	46	84	84	89	24	26	98	97	0	0.710	0.706	0.712	0.666	1.991	0.704	0.957	120	493	100	4504	3883	-0.494	1870	2634	1607	2276	200084	283178	47.088	94.625	0	0	0
5	20	12	"fur"	"STM0693"	5200	49230	110	724	732	425	58	59	59	61	16	26	100	100	0	1045	1094	434	39	82	82	85	18	21	100	100	0	0.691	0.665	0.641	0.602	1.681	0.717	0.811	80	454	100	1628	1685	-0.534	665	963	673	1012	58560	87559	41.938	56.056	0	0	0
5	21	12	"envR"	"STM3389"	5400	49240	110	71	76	28	36	58	58	61	23	37	35	12	0	1232	1252	623	49	84	84	89	29	32	100	100	0	0.011	0.015	0.017	0.017	3.343	0.010	0.045	80	488	100	1161	1186	-6.464	13	1148	18	1168	6098	100148	0.652	40.103	0	0	0
5	22	12	"envR"	"STM3389"	5570	49240	110	74	76	23	30	58	58	59	19	32	40	16	0	1580	1677	823	49	84	84	91	33	36	100	100	0	0.011	0.011	0.013	0.012	2.396	0.011	0.243	80	419	100	1512	1611	-6.547	16	1496	18	1593	6070	134164	0.895	48.061	0	0	0
5	23	12	"envR"	"STM3389"	5740	49240	120	92	94	28	29	59	59	62	35	56	45	8	0	3223	2917	1179	40	86	86	98	120	122	98	97	0	0.011	0.012	0.012	0.013	2.330	0.011	0.430	120	499	100	3170	2866	-6.571	33	3137	35	2831	11245	350040	0.914	23.492	0	0	0
5	24	12	"arcB"	"STM3328"	5920	49230	110	231	247	102	41	59	59	61	13	21	100	100	0	832	893	300	33	86	86	88	18	20	100	100	0	0.231	0.233	0.223	0.223	1.475	0.230	0.752	80	458	100	918	995	-2.117	172	746	188	807	19728	71474	14.308	44.722	0	0	0
5	1	13	"ctrl-10-10ng/ul"	"ctrl-10-10ng/ul"	1820	49430	100	55	57	18	31	58	58	60	18	30	5	3	0	87	88	16	18	87	87	88	17	19	10	3	0	100000.000	-1.000	1.000	0.972	3.709	1.160	0.052	80	462	100	-3	0	16.610	-3	0	-1	1	4579	7001	-0.167	0.000	-50	0	0
5	2	13	"ctrl-108-10ng/ul"	"ctrl-108-10ng/ul"	2000	49430	100	54	59	23	38	55	55	56	13	23	18	8	0	86	93	32	34	85	85	86	13	15	25	10	0	-1.000	0.500	0.879	0.850	3.294	0.528	0.156	80	420	100	0	12	Error	-1	1	4	8	4713	7454	0.231	0.538	-50	0	0
5	3	13	"ctrl-Y1-10ng/ul"	"ctrl-Y1-10ng/ul"	2180	49430	100	52	51	10	19	55	55	58	19	32	1	0	0	87	88	18	20	85	85	86	17	19	15	3	0	-1.500	-1.333	0.718	0.577	3.749	0.191	0.005	80	432	100	-1	-1	Error	-3	2	-4	3	4108	7028	-0.368	0.118	-50	0	0
5	4	13	"ctrl-Y3-10ng/ul"	"ctrl-Y3-10ng/ul"	2360	49420	100	54	58	22	37	55	55	58	18	31	11	3	0	83	85	14	16	87	87	89	18	20	7	2	0	0.250	-1.500	0.944	0.930	3.599	45.553	0.013	80	406	100	-5	1	-2.000	-1	-4	3	-2	4655	6782	0.000	-0.222	-50	0	0
5	5	13	"ctrl-Y5-10ng/ul"	"ctrl-Y5-10ng/ul"	2540	49420	100	57	56	12	21	56	56	60	30	50	0	0	0	91	92	17	18	87	87	89	25	28	8	2	0	0.250	0.000	1.000	0.819	3.304	1.648	0.271	80	418	100	5	5	-2.000	1	4	0	5	4503	7389	-0.133	0.120	-50	0	0
5	6	13	"EMPTY"	"EMPTY"	2710	49420	100	56	65	47	72	58	58	64	32	50	7	2	0	92	95	17	17	85	85	88	19	21	27	6	0	-0.286	0.700	0.882	1.038	3.405	6.717	0.017	80	409	100	5	17	Error	-2	7	7	10	5178	7599	0.031	0.368	-75	0	0
5	7	13	"ctrl-10-50ng/ul"	"ctrl-10-50ng/ul"	2890	49420	100	54	58	22	37	58	58	65	35	53	3	1	0	79	80	15	18	84	84	86	19	22	3	2	0	0.800	0.000	0.866	1.032	3.115	2.475	0.267	80	420	100	-9	-4	-0.322	-4	-5	0	-4	4610	6404	-0.200	-0.316	-50	0	0
5	8	13	"ctrl-108-50ng/ul"	"ctrl-108-50ng/ul"	3070	49420	100	60	69	39	56	58	58	61	23	37	16	8	0	84	88	22	25	85	85	87	20	22	11	2	0	-2.000	3.667	1.000	1.120	2.976	42.715	0.002	80	430	100	1	14	Error	2	-1	11	3	5530	7049	0.348	0.050	-50	0	0
5	9	13	"ctrl-Y1-50ng/ul"	"ctrl-Y1-50ng/ul"	3250	49420	100	53	55	12	21	58	58	59	17	28	6	0	0	76	79	14	17	81	81	86	36	41	2	0	0	1.000	1.500	0.900	0.943	2.686	0.138	0.001	80	429	100	-10	-5	0.000	-5	-5	-3	-2	4429	6333	-0.235	-0.194	-50	0	0
5	10	13	"ctrl-Y3-50ng/ul"	"ctrl-Y3-50ng/ul"	3430	49420	100	59	61	15	24	56	56	59	27	45	7	0	0	82	84	19	22	81	81	83	16	19	20	6	0	3.000	1.667	0.923	1.248	4.465	0.314	0.035	80	416	100	4	8	1.585	3	1	5	3	4846	6718	0.074	0.063	-50	0	0
5	11	13	"ctrl-Y5-50ng/ul"	"ctrl-Y5-50ng/ul"	3600	49420	100	62	69	64	92	57	57	60	28	46	8	1	0	86	94	38	40	81	81	84	18	21	25	13	0	1.000	0.923	1.000	0.893	3.682	2.642	0.286	80	420	100	10	25	0.000	5	5	12	13	5509	7518	0.321	0.556	-50	0	0
5	12	13	"EMPTY"	"EMPTY"	3780	49420	100	58	64	28	43	57	57	59	17	28	18	8	0	83	93	39	41	81	81	85	19	22	17	11	0	0.500	0.583	0.994	0.951	4.493	0.474	0.028	80	432	100	3	19	-1.000	1	2	7	12	5108	7444	0.294	0.421	-75	0	0
5	13	13	"ctrl-10-100ng/ul"	"ctrl-10-100ng/ul"	3960	49420	100	57	58	15	25	56	56	59	16	27	16	3	0	82	82	13	15	85	85	89	22	24	2	0	0	-0.333	-0.667	1.042	0.959	3.682	0.344	0.001	80	408	100	-2	-1	Error	1	-3	2	-3	4653	6549	-0.062	-0.318	-50	0	0
5	14	13	"ctrl-108-100ng/ul"	"ctrl-108-100ng/ul"	4140	49410	100	55	56	13	23	56	56	58	15	25	7	3	0	77	81	13	16	83	83	87	25	28	2	0	0	0.167	0.000	0.806	0.877	2.793	0.466	0.024	80	418	100	-7	-2	-2.585	-1	-6	0	-2	4469	6443	-0.133	-0.240	-50	0	0
5	15	13	"ctrl-Y1-100ng/ul"	"ctrl-Y1-100ng/ul"	4310	49410	100	56	58	13	22	57	57	59	15	25	11	2	0	83	85	18	21	82	82	84	15	17	20	10	0	-1.000	0.333	0.625	0.685	3.695	0.480	0.011	80	409	100	0	4	Error	-1	1	1	3	4619	6768	-0.067	0.067	-50	0	0
5	16	13	"ctrl-Y3-100ng/ul"	"ctrl-Y3-100ng/ul"	4490	49410	100	55	57	13	22	58	58	58	14	24	13	2	0	85	85	17	20	82	82	83	15	18	18	6	0	-1.000	-0.333	1.163	0.970	3.600	0.121	0.006	80	420	100	0	2	Error	-3	3	-1	3	4536	6774	-0.071	0.133	-50	0	0
5	17	13	"ctrl-Y5-100ng/ul"	"ctrl-Y5-100ng/ul"	4670	49410	100	57	56	12	21	56	56	58	18	31	10	0	0	74	78	15	19	79	79	81	16	19	12	1	0	-0.200	0.000	0.700	0.627	2.837	1.846	0.004	80	420	100	-4	-1	Error	1	-5	0	-1	4503	6263	-0.111	-0.187	-50	0	0
5	18	13	"EMPTY"	"EMPTY"	4850	49410	100	55	56	12	21	56	56	59	17	28	11	0	0	76	78	11	14	80	80	83	18	21	6	0	0	0.250	0.000	1.183	0.945	3.607	0.071	0.020	80	420	100	-5	-2	-2.000	-1	-4	0	-2	4462	6217	-0.176	-0.278	-75	0	0
5	19	13	"ctrl-10-400ng/ul"	"ctrl-10-400ng/ul"	5030	49410	100	56	62	23	37	58	58	61	20	32	15	3	0	78	83	22	26	81	81	84	19	22	11	3	0	0.667	2.000	1.199	1.256	3.432	1.138	0.027	80	388	100	-5	6	-0.585	-2	-3	4	2	4940	6644	0.050	-0.053	-50	0	0
5	20	13	"ctrl-108-400ng/ul"	"ctrl-108-400ng/ul"	5200	49410	100	56	58	16	27	58	58	61	17	27	7	3	0	77	82	22	26	81	81	83	16	19	15	6	0	0.500	0.000	0.840	0.800	3.388	0.342	0.026	80	420	100	-6	1	-1.000	-2	-4	0	1	4671	6567	-0.176	-0.062	-50	0	0
5	21	13	"ctrl-Y1-400ng/ul"	"ctrl-Y1-400ng/ul"	5380	49410	100	53	56	12	21	56	56	59	22	37	6	0	0	77	78	15	19	82	82	86	27	31	3	0	0	0.600	0.000	0.653	0.649	2.972	0.852	0.038	80	421	100	-8	-4	-0.737	-3	-5	0	-4	4483	6259	-0.136	-0.296	-50	0	0
5	22	13	"ctrl-Y3-400ng/ul"	"ctrl-Y3-400ng/ul"	5560	49410	100	56	58	15	25	56	56	57	13	22	17	6	0	84	87	20	22	80	80	85	29	34	10	2	0	0.000	0.286	1.033	1.050	3.596	0.052	0.011	80	408	100	4	9	Error	0	4	2	7	4622	6963	0.077	0.069	-50	0	0
5	23	13	"ctrl-Y5-400ng/ul"	"ctrl-Y5-400ng/ul"	5740	49410	100	57	58	15	25	58	58	59	18	30	12	2	0	85	88	22	25	81	81	83	17	20	22	8	0	-0.250	0.000	1.000	0.844	3.300	0.128	0.014	80	376	100	3	7	Error	-1	4	0	7	4653	7064	-0.056	0.294	-50	0	0
5	24	13	"EMPTY"	"EMPTY"	5910	49400	100	57	61	16	26	58	58	59	13	22	16	10	0	80	83	16	19	82	82	84	18	21	8	3	0	0.500	3.000	1.000	1.032	3.667	0.328	0.018	80	440	100	-3	4	-1.000	-1	-2	3	1	4850	6615	0.154	-0.056	-75	0	0
5	1	14	""	"STM4191"	1830	49620	110	70	72	19	26	54	54	55	13	23	55	27	0	285	291	134	46	85	85	88	28	31	96	88	0	0.080	0.087	0.102	0.083	2.630	0.084	0.250	80	580	100	216	224	-3.644	16	200	18	206	5726	23310	1.308	7.250	0	0	0
5	2	14	""	"STM4520"	2010	49610	110	60	60	11	18	53	53	54	13	24	25	3	0	316	360	173	48	83	83	84	14	16	100	100	0	0.030	0.025	0.041	0.041	2.627	0.021	0.068	80	510	100	240	284	-5.057	7	233	7	277	4825	28788	0.462	19.714	0	0	0
5	3	14	""	"STM4239"	2180	49610	100	66	69	15	21	52	52	54	13	24	50	22	0	161	168	60	35	83	83	84	14	16	95	92	0	0.179	0.200	0.209	0.194	2.889	0.163	0.216	80	452	100	92	102	-2.478	14	78	17	85	5481	13466	1.154	6.000	0	0	0
5	4	14	""	"STM0083"	2360	49600	110	87	94	36	38	55	55	58	17	29	73	47	0	1135	1435	1238	86	86	86	91	26	28	100	100	0	0.031	0.029	0.033	0.027	2.297	0.021	0.381	80	536	100	1081	1388	-5.035	32	1049	39	1349	7498	114762	2.118	51.692	0	0	0
5	5	14	""	"STM0348"	2550	49610	110	65	68	16	23	55	55	57	23	40	17	5	0	725	815	404	49	85	85	88	26	29	100	100	0	0.016	0.018	0.022	0.018	2.427	0.018	0.059	80	535	100	650	743	-6.000	10	640	13	730	5400	65165	0.478	27.962	0	0	0
5	6	14	""	"STM1007"	2720	49600	110	87	94	39	41	56	56	60	23	38	62	26	0	1466	1693	1078	63	85	85	87	17	19	100	100	0	0.022	0.024	0.023	0.020	2.246	0.023	0.488	80	511	100	1412	1646	-5.477	31	1381	38	1608	7504	135405	1.478	94.471	0	0	0
5	7	14	"purM"	"STM2499"	2900	49600	110	294	448	412	91	57	57	62	29	46	100	100	0	1512	2193	2148	97	86	86	91	38	41	100	100	0	0.166	0.186	0.193	0.181	1.635	0.175	0.802	80	524	100	1663	2498	-2.589	237	1426	391	2107	35836	175401	13.310	55.316	0	0	0
5	8	14	"adhE"	"STM1749"	3080	49610	110	1641	1853	586	31	57	57	59	18	30	100	100	0	5286	5903	1605	27	86	86	90	35	38	100	100	0	0.305	0.309	0.309	0.304	1.224	0.291	0.889	80	537	100	6784	7613	-1.715	1584	5200	1796	5817	148232	472231	99.667	166.086	0	0	0
5	9	14	"envZ"	"STM3501"	3250	49590	80	85	129	86	66	55	55	57	12	21	76	61	0	202	327	276	84	84	84	87	17	19	88	75	0	0.254	0.305	0.290	0.343	3.347	0.250	0.592	52	314	100	148	317	-1.976	30	118	74	243	6733	17025	6.000	14.118	0	0	0
5	10	14	"katG"	"STM4106"	3430	49590	90	156	211	147	69	55	55	58	14	24	96	90	0	1452	1914	1466	76	83	83	88	24	27	100	100	0	0.074	0.085	0.077	0.074	2.378	0.083	0.776	52	379	100	1470	1987	-3.761	101	1369	156	1831	10951	99524	10.929	76.083	0	0	0
5	11	14	"traT"	"PSLT103"	3610	49600	100	541	737	579	78	56	56	58	25	43	100	100	0	1244	1598	1194	74	83	83	87	20	22	100	100	0	0.418	0.450	0.413	0.424	1.750	0.431	0.764	80	462	100	1646	2196	-1.259	485	1161	681	1515	58993	127874	27.160	75.550	0	0	0
5	12	14	"yjiS"	"STM4521"	3780	49600	110	63	66	17	25	56	56	57	14	24	38	13	0	765	823	523	63	84	84	89	26	29	100	100	0	0.010	0.014	0.024	0.022	2.917	0.010	0.069	80	510	100	688	749	-6.604	7	681	10	739	5280	65813	0.643	28.231	0	0	0
5	13	14	"yejG"	"STM2220"	3960	49590	110	1061	1033	325	31	55	55	57	15	26	100	100	0	2635	2655	762	28	88	88	95	43	45	100	100	0	0.395	0.381	0.390	0.371	1.362	0.376	0.939	80	522	100	3553	3545	-1.340	1006	2547	978	2567	82669	212429	65.067	59.535	0	0	0
5	14	14	""	"STM2239"	4150	49600	110	140	149	41	27	56	56	58	17	29	100	96	0	3547	3865	1451	37	85	85	92	51	55	100	100	0	0.024	0.025	0.025	0.024	1.453	0.023	0.793	80	535	100	3546	3873	-5.365	84	3462	93	3780	11925	309184	5.353	73.980	0	0	0
[truncated: 890,396 more chars]
