# Supplementary material for: BABAR: an R package to simplify the normalisation of common reference design microarray-based transcriptomic datasets
Source: BMC Bioinformatics. 2010 Feb 3;11:73. doi: 10.1186/1471-2105-11-73 (PMC2829013; doi:10.1186/1471-2105-11-73)
Supplement: Additional file 4 — Dataset 2. The unprocessed microarray data files and the associated .gal file for a non-heterogeneous 'good' dataset describing the transcriptomic changes of virulence genes for wild-type Salmonella and IHF mutants. [file 1471-2105-11-73-S4.ZIP › WT_43A.gpr]

ATF	1.0
29	56    
"Type=GenePix Results 3"
"DateTime=2004/04/23 17:34:11"
"Settings="
"GalFile=\\Fr-netapp1a\hintoncom\Array lists\STPLMar2003.gal"
"PixelSize=10"
"Wavelengths=635	532"
"ImageFiles=\\Fr-netapp1a\hintoncom\Collaborators\Michael Mangan\Double transcriptomes\2004 04 22 035743A.tif 2	\\Fr-netapp1a\hintoncom\Collaborators\Michael Mangan\Double transcriptomes\2004 04 22 035743A.tif 3"
"NormalizationMethod=None"
"NormalizationFactors=1	1"
"JpegImage=\\Fr-netapp1a\hintoncom\Collaborators\Michael Mangan\Double transcriptomes\gpr\2004 04 22 035743A.jpg"
"StdDev=Type 1"
"RatioFormulations=W1/W2 (635/532)"
"FeatureType=Circular"
"Barcode="
"BackgroundSubtraction=LocalFeature"
"ImageOrigin=1400, 15240"
"JpegOrigin=1640, 15490"
"Creator=GenePix Pro 5.0.1.24"
"Scanner=GenePix 4000A [48450]"
"FocusPosition=0"
"Temperature=40.85"
"LinesAveraged=2"
"Comment="
"PMTGain=600	570"
"ScanPower=100	100"
"LaserPower=1.82	1.55"
"Filters=<Empty>	<Empty>"
"ScanRegion=140,1524,1980,3204"
"Supplier="
"Block"	"Column"	"Row"	"Name"	"ID"	"X"	"Y"	"Dia."	"F635 Median"	"F635 Mean"	"F635 SD"	"F635 CV"	"B635"	"B635 Median"	"B635 Mean"	"B635 SD"	"B635 CV"	"% > B635+1SD"	"% > B635+2SD"	"F635 % Sat."	"F532 Median"	"F532 Mean"	"F532 SD"	"F532 CV"	"B532"	"B532 Median"	"B532 Mean"	"B532 SD"	"B532 CV"	"% > B532+1SD"	"% > B532+2SD"	"F532 % Sat."	"Ratio of Medians (635/532)"	"Ratio of Means (635/532)"	"Median of Ratios (635/532)"	"Mean of Ratios (635/532)"	"Ratios SD (635/532)"	"Rgn Ratio (635/532)"	"Rgn R2 (635/532)"	"F Pixels"	"B Pixels"	"Circularity"	"Sum of Medians (635/532)"	"Sum of Means (635/532)"	"Log Ratio (635/532)"	"F635 Median - B635"	"F532 Median - B532"	"F635 Mean - B635"	"F532 Mean - B532"	"F635 Total Intensity"	"F532 Total Intensity"	"SNR 635"	"SNR 532"	"Flags"	"Normalize"	"Autoflag"
1	1	1	"yiiD"	"STM4029"	1940	15730	130	726	949	818	86	79	79	83	37	44	95	91	0	1189	1440	1088	75	102	102	109	44	40	99	99	0	0.595	0.650	0.588	0.551	2.468	0.656	0.697	120	704	100	1734	2208	-0.749	647	1087	870	1338	113874	172765	23.405	30.250	0	0	0
1	2	1	"yjiY"	"STM4532"	2110	15720	120	189	198	74	37	76	76	78	18	23	95	87	0	836	878	481	54	96	96	97	17	17	100	98	0	0.153	0.156	0.159	0.157	2.640	0.114	0.502	120	532	100	853	904	-2.711	113	740	122	782	23779	105359	6.667	45.941	0	0	0
1	3	1	"glpG"	"STM3524"	2290	15720	120	972	1564	1708	109	76	76	80	27	33	95	89	0	1808	3695	7257	196	98	98	110	53	48	96	91	0	0.524	0.414	0.459	0.448	3.276	0.138	0.228	120	529	100	2606	5085	-0.932	896	1710	1488	3597	187676	443364	54.963	67.642	0	0	0
1	4	1	"yhjC"	"STM3607"	2470	15720	130	357	561	531	94	76	76	82	31	37	95	93	0	2307	3291	3249	98	103	103	126	94	74	99	98	0	0.127	0.152	0.142	0.143	2.610	0.131	0.661	120	583	100	2485	3673	-2.971	281	2204	485	3188	67297	394902	15.452	33.670	0	0	0
1	5	1	"dacB"	"STM3300"	2650	15720	130	1044	1609	1368	85	77	77	84	29	34	99	97	0	2861	3997	3584	89	102	102	114	72	63	98	96	0	0.350	0.393	0.392	0.399	2.299	0.348	0.762	120	599	100	3726	5427	-1.513	967	2759	1532	3895	193105	479641	52.586	53.931	0	0	0
1	6	1	"yqjD"	"STM3229"	2830	15720	130	1552	1902	1490	78	80	80	92	60	65	96	95	0	340	435	272	62	102	102	109	58	53	88	75	0	6.185	5.471	5.561	5.731	2.569	7.407	0.535	120	588	100	1710	2155	2.629	1472	238	1822	333	228241	52165	30.167	5.621	0	0	0
1	7	1	"yfhP"	"STM2544"	3010	15730	120	442	575	434	75	83	83	93	46	49	97	89	0	1302	1636	1273	77	111	111	123	45	36	100	100	0	0.301	0.323	0.308	0.297	2.660	0.248	0.497	120	483	100	1550	2017	-1.730	359	1191	492	1525	69024	196375	10.478	33.622	0	0	0
1	8	1	""	"STM0660"	3190	15730	130	904	1129	865	76	79	79	84	33	39	96	91	0	3313	3312	2348	70	112	112	123	48	39	100	97	0	0.258	0.328	0.297	0.303	3.097	0.290	0.543	120	562	100	4026	4250	-1.956	825	3201	1050	3200	135499	397493	31.667	66.438	0	0	0
1	9	1	""	"STM0672"	3370	15730	130	319	336	196	58	80	80	85	34	40	97	90	0	2947	3102	1468	47	108	108	119	49	41	100	100	0	0.084	0.086	0.080	0.079	1.910	0.038	0.331	120	564	100	3078	3250	-3.570	239	2839	256	2994	40291	372285	7.382	60.878	0	0	0
1	10	1	"nagB"	"STM0684"	3540	15730	130	6529	6394	1362	21	81	81	90	48	53	100	100	0	7578	7525	1187	15	107	107	122	61	50	100	100	0	0.863	0.851	0.874	0.830	1.352	0.881	0.883	120	567	100	13919	13731	-0.212	6448	7471	6313	7418	767285	902977	131.333	121.361	0	0	0
1	11	1	"ybfN"	"STM0688"	3730	15730	130	308	401	295	73	87	87	111	96	86	85	55	0	1076	1488	1129	75	125	125	156	103	66	100	100	0	0.232	0.230	0.232	0.214	2.436	0.184	0.414	120	558	100	1172	1677	-2.105	221	951	314	1363	48176	178529	3.021	12.932	0	0	0
1	12	1	"eutH"	"STM2460"	3900	15730	120	1087	1087	326	29	109	109	147	110	74	100	100	0	8309	8513	2545	29	163	163	209	142	67	100	100	0	0.120	0.117	0.120	0.116	1.492	0.105	0.762	120	489	100	9124	9328	-3.058	978	8146	978	8350	130480	1021568	8.545	58.479	0	0	0
1	13	1	"ubiE"	"STM3970"	4070	15730	130	5100	5437	2015	37	89	89	124	90	72	100	100	0	6226	6297	2462	39	124	124	183	143	78	100	100	0	0.821	0.866	0.881	0.882	1.646	0.828	0.727	120	564	100	11113	11521	-0.284	5011	6102	5348	6173	652389	755690	59.033	42.755	0	0	0
1	14	1	""	"STM3966"	4250	15730	130	2264	2176	605	27	80	80	93	49	52	100	100	0	12459	11623	2883	24	112	112	165	158	95	100	100	0	0.177	0.182	0.178	0.179	1.460	0.175	0.868	120	574	100	14531	13607	-2.499	2184	12347	2096	11511	261139	1394798	42.510	72.519	0	0	0
1	15	1	"yigL"	"STM3962"	4430	15730	130	678	1009	872	86	79	79	90	45	50	94	88	0	2816	3978	3939	99	108	108	144	140	97	94	90	0	0.221	0.240	0.275	0.254	3.311	0.180	0.603	120	557	100	3307	4800	-2.177	599	2708	930	3870	121124	477375	20.422	27.386	0	0	0
1	16	1	"recQ"	"STM3958"	4600	15730	130	1640	1762	840	47	82	82	96	60	62	100	100	0	3991	4334	1917	44	108	108	130	158	121	100	100	0	0.401	0.398	0.368	0.389	1.625	0.351	0.659	120	583	100	5441	5906	-1.317	1558	3883	1680	4226	211440	520086	27.767	26.608	0	0	0
1	17	1	"yigG"	"STM3954"	4790	15730	130	318	340	181	53	82	82	95	55	57	90	75	0	1710	2813	2889	102	112	112	145	175	120	95	85	0	0.148	0.096	0.155	0.127	4.231	0.045	0.305	120	575	100	1834	2959	-2.759	236	1598	258	2701	40844	337572	4.455	15.246	0	0	0
1	18	1	"yigB"	"STM3950"	4970	15730	140	595	968	974	100	78	78	84	34	40	90	87	0	2339	3537	3295	93	103	103	127	131	103	91	89	0	0.231	0.259	0.295	0.240	4.146	0.196	0.432	156	602	100	2753	4324	-2.113	517	2236	890	3434	150947	551823	26.000	26.031	0	0	0
1	19	1	"sgaB"	"STM4384"	5150	15730	130	114	187	182	97	80	80	97	157	161	23	8	0	447	1013	1210	119	102	102	126	131	103	65	52	0	0.099	0.117	0.143	0.137	5.752	0.104	0.477	120	497	100	379	1018	-3.343	34	345	107	911	22491	121542	0.573	6.771	0	0	0
1	20	1	"cycA"	"STM4398"	5300	15730	130	1800	2995	3132	104	84	84	146	348	238	83	67	0	4143	8114	8772	108	112	112	207	641	309	88	80	0	0.426	0.364	0.360	0.369	3.123	0.285	0.589	120	592	100	5747	10913	-1.232	1716	4031	2911	8002	359371	973706	8.187	12.335	0	0	0
1	21	1	"ytfM"	"STM4409"	5490	15730	130	2265	2758	1813	65	82	82	167	594	355	89	80	0	5067	5638	3374	59	113	113	240	734	305	95	91	0	0.441	0.484	0.497	0.457	2.406	0.401	0.550	120	624	100	7137	8201	-1.182	2183	4954	2676	5525	330921	676593	4.362	7.354	0	0	0
1	22	1	""	"STM4418"	5670	15730	140	331	413	299	72	76	76	78	20	25	96	94	0	3146	4016	2941	73	102	102	129	124	96	98	96	0	0.084	0.086	0.082	0.082	2.691	0.076	0.657	156	612	100	3299	4251	-3.577	255	3044	337	3914	64391	626437	16.750	31.347	0	0	0
1	23	1	""	"STM4422"	5850	15730	140	93	100	29	29	74	74	77	18	23	51	27	0	340	425	359	84	94	94	106	77	72	80	66	0	0.077	0.079	0.101	0.104	3.578	0.043	0.161	156	568	100	265	357	-3.695	19	246	26	331	15588	66349	1.278	4.143	0	0	0
1	24	1	"srfJ"	"STM4426"	6020	15730	140	182	263	206	78	75	75	77	19	24	89	82	0	4192	7023	7612	108	94	94	110	75	68	99	98	0	0.026	0.027	0.027	0.027	3.557	0.019	0.470	156	779	100	4205	7117	-5.259	107	4098	188	6929	41063	1095588	9.789	92.173	0	0	0
1	1	2	"yaiC"	"STM0385"	1940	15920	120	378	466	315	67	80	80	85	35	41	91	86	0	2180	2569	1518	59	103	103	112	42	37	99	98	0	0.143	0.157	0.151	0.129	2.746	0.135	0.562	120	485	100	2375	2852	-2.801	298	2077	386	2466	55954	308223	10.886	58.500	0	0	0
1	2	2	"mopB"	"STM4329"	2120	15910	120	1062	3155	5368	170	78	78	82	35	42	100	97	0	160	270	311	115	96	96	100	37	37	62	48	0	15.375	17.684	17.967	19.528	4.256	25.588	0.442	120	394	100	1048	3251	3.943	984	64	3077	174	378545	32367	87.800	4.595	0	0	0
1	3	2	"phoP"	"STM1231"	2300	15900	120	3836	4289	3048	71	79	79	99	180	181	98	98	0	487	604	384	63	99	99	113	55	48	93	88	0	9.683	8.337	8.837	9.357	2.713	11.433	0.503	120	440	100	4145	4715	3.275	3757	388	4210	505	514641	72438	23.278	8.927	0	0	0
1	4	2	"otsA"	"STM1928"	2480	15900	130	2216	2600	1828	70	80	80	88	37	42	99	99	0	2917	3318	2370	71	103	103	124	76	61	96	95	0	0.759	0.784	0.805	0.895	2.678	0.715	0.518	120	453	100	4950	5735	-0.398	2136	2814	2520	3215	311971	398127	67.892	42.026	0	0	0
1	5	2	"thiF"	"STM4162"	2660	15910	120	150	183	123	67	81	81	87	33	37	70	54	0	1143	1567	1260	80	103	103	118	75	63	98	95	0	0.066	0.070	0.065	0.064	2.998	0.054	0.375	120	411	100	1109	1566	-3.914	69	1040	102	1464	21911	188054	2.909	19.320	0	0	0
1	6	2	"hemE"	"STM4167"	2840	15910	130	1021	1183	887	74	83	83	101	74	73	93	87	0	1755	1940	1165	60	106	106	116	56	48	98	95	0	0.569	0.600	0.603	0.516	2.743	0.615	0.567	120	373	100	2587	2934	-0.814	938	1649	1100	1834	141926	232837	14.622	32.571	0	0	0
1	7	2	"bfr"	"STM3443"	3010	15900	140	587	1856	2495	134	82	82	99	74	74	78	68	0	331	838	971	115	108	108	122	47	38	72	60	0	2.265	2.430	2.554	2.290	6.035	3.591	0.417	156	374	100	728	2504	1.179	505	223	1774	730	289532	130722	23.743	15.234	0	0	0
1	8	2	"stfA"	"STM0195"	3190	15910	120	141	256	306	119	75	75	79	20	25	69	55	0	1410	2410	2341	97	105	105	117	46	39	97	95	0	0.051	0.079	0.065	0.056	4.306	0.067	0.348	120	387	100	1371	2486	-4.305	66	1305	181	2305	30746	289152	8.850	49.848	0	0	0
1	9	2	"hemL"	"STM0202"	3370	15910	130	459	572	497	86	76	76	79	21	26	95	95	0	664	913	685	75	106	106	120	68	56	97	92	0	0.686	0.615	0.596	0.582	3.055	0.573	0.449	120	428	100	941	1303	-0.543	383	558	496	807	68667	109578	23.476	11.662	0	0	0
1	10	2	"eutD"	"STM2466"	3550	15910	130	139	263	447	169	78	78	86	46	53	51	43	0	1419	2020	2228	110	110	110	129	69	53	83	77	0	0.047	0.097	0.084	0.084	4.347	0.090	0.261	120	406	100	1370	2095	-4.424	61	1309	185	1910	31507	242459	3.848	27.406	0	0	0
1	11	2	"crr"	"STM2433"	3720	15900	130	943	2065	2419	117	79	79	95	83	87	65	60	0	257	930	1054	113	111	111	139	91	65	53	47	0	5.918	2.425	2.066	2.353	5.473	2.797	0.561	120	427	100	1010	2805	2.565	864	146	1986	819	247830	111567	23.735	8.692	0	0	0
1	12	2	"prpD"	"STM0370"	3900	15910	120	126	183	152	83	79	79	100	90	90	33	21	0	1512	2152	2279	105	108	108	143	104	72	85	78	0	0.033	0.051	0.071	0.065	4.604	0.040	0.239	120	414	100	1451	2148	-4.901	47	1404	104	2044	21965	258243	0.922	19.317	0	0	0
1	13	2	"spaQ"	"STM2889"	4080	15910	130	823	926	637	68	78	78	95	64	67	92	91	0	756	857	678	79	102	102	136	100	73	90	87	0	1.139	1.123	1.118	1.102	3.059	1.287	0.361	120	440	100	1399	1603	0.188	745	654	848	755	111061	102892	12.984	7.210	0	0	0
1	14	2	"yfeJ"	"STM2437"	4260	15910	130	283	352	266	75	79	79	87	37	42	93	80	0	1451	1950	1559	79	103	103	137	131	95	100	96	0	0.151	0.148	0.128	0.128	3.310	0.098	0.295	120	444	100	1552	2120	-2.724	204	1348	273	1847	42230	233987	7.162	13.840	0	0	0
1	15	2	"fabH"	"STM1193"	4430	15910	130	1907	2426	1918	79	81	81	94	56	59	100	98	0	2092	2662	2266	85	107	107	131	116	88	97	97	0	0.920	0.918	0.936	0.995	2.757	0.855	0.524	120	436	100	3811	4900	-0.120	1826	1985	2345	2555	291111	319442	41.643	21.819	0	0	0
1	16	2	"flgN"	"STM1171"	4610	15910	130	1527	2318	2320	100	85	85	104	72	69	100	99	0	729	995	890	89	109	109	131	172	131	92	77	0	2.326	2.520	2.305	2.480	2.673	4.541	0.269	120	459	100	2062	3119	1.218	1442	620	2233	886	278169	119366	30.750	5.023	0	0	0
1	17	2	"phsC"	"STM2063"	4800	15910	130	851	1014	746	73	84	84	97	56	57	98	97	0	2708	3081	2127	69	107	107	122	66	54	100	99	0	0.295	0.313	0.341	0.293	2.769	0.208	0.399	120	409	100	3368	3904	-1.762	767	2601	930	2974	121725	369768	16.375	44.833	0	0	0
1	18	2	"pefB"	"PSLT019"	4970	15910	120	98	109	40	36	81	81	90	35	38	25	11	0	2629	3155	2349	74	107	107	125	113	90	97	95	0	0.007	0.009	0.009	0.008	4.103	0.006	0.110	120	337	100	2539	3076	-7.213	17	2522	28	3048	13072	378562	0.543	26.814	0	0	0
1	19	2	""	"PSLT046"	5130	15900	130	2193	4105	4523	110	84	84	118	239	202	77	70	0	802	2030	2298	113	103	103	129	146	113	75	65	0	3.017	2.087	1.698	2.191	6.170	1.932	0.483	120	400	100	2808	5948	1.593	2109	699	4021	1927	492640	243591	16.682	13.021	0	0	0
1	20	2	"rlgA"	"PSLT045"	5290	15910	90	2996	4059	3640	89	87	87	321	1683	524	67	48	0	2078	3079	2752	89	103	103	204	643	315	73	61	0	1.473	1.335	1.390	1.363	3.975	1.855	0.592	52	327	100	4884	6948	0.559	2909	1975	3972	2976	211052	160101	2.221	4.471	0	0	0
1	21	2	"udp"	"STM3968"	5510	15920	110	950	1819	2171	119	81	81	281	1549	551	42	21	0	1025	1996	2275	113	98	98	220	717	325	53	40	0	0.937	0.916	0.952	0.854	5.391	1.045	0.344	80	433	100	1796	3636	-0.093	869	927	1738	1898	145545	159653	0.993	2.477	0	0	0
1	22	2	"hns"	"STM1751"	5670	15910	130	419	2798	4341	155	78	78	82	26	31	93	91	0	149	477	649	136	94	94	99	26	26	65	50	0	6.200	7.102	6.450	6.250	3.628	8.319	0.627	120	391	100	396	3103	2.632	341	55	2720	383	335713	57239	104.462	14.538	0	0	0
1	23	2	"prgI"	"STM2873"	5840	15910	120	604	3240	4438	136	77	77	79	19	24	97	92	0	122	286	291	101	92	92	97	23	23	52	41	0	17.567	16.304	14.045	14.269	5.254	19.658	0.637	120	368	100	557	3357	4.135	527	30	3163	194	388813	34360	166.368	8.217	0	0	0
1	24	2	"prfC"	"STM4560"	6020	15910	120	155	569	776	136	75	75	77	18	23	74	65	0	237	1408	2619	186	91	91	95	23	24	70	63	0	0.548	0.375	0.607	0.643	6.797	0.159	0.236	120	489	100	226	1811	-0.868	80	146	494	1317	68237	169016	27.333	57.087	0	0	0
1	1	3	"iclR"	"STM4187"	1950	16070	130	429	691	640	92	78	78	84	32	38	90	84	0	1002	1745	1782	102	105	105	128	77	60	91	85	0	0.391	0.374	0.415	0.400	3.601	0.298	0.567	120	529	100	1248	2253	-1.354	351	897	613	1640	82959	209410	18.969	21.000	0	0	0
1	2	3	"hisQ"	"STM2353"	2120	16070	120	478	770	767	99	77	77	99	193	194	67	52	0	1450	2442	2395	98	98	98	107	84	78	94	89	0	0.297	0.296	0.303	0.296	3.772	0.234	0.587	120	421	100	1753	3037	-1.753	401	1352	693	2344	92384	293001	3.477	27.798	0	0	0
1	3	3	"rpsP"	"STM2676"	2310	16080	110	275	479	480	100	77	77	98	195	198	50	38	0	193	234	153	65	98	98	106	82	77	55	38	0	2.084	2.956	2.632	2.129	3.971	7.356	0.194	80	403	100	293	538	1.060	198	95	402	136	38321	18740	1.954	1.561	0	0	0
1	4	3	"ilvH"	"STM0117"	2480	16080	120	464	712	636	89	80	80	85	31	36	82	79	0	1123	1590	1490	93	102	102	109	36	33	95	94	0	0.376	0.425	0.388	0.365	3.253	0.325	0.478	120	422	100	1405	2120	-1.411	384	1021	632	1488	85429	190742	20.226	41.139	0	0	0
1	5	3	"putP"	"STM1125"	2660	16080	120	685	947	923	97	83	83	87	32	36	91	87	0	1232	1668	1406	84	101	101	109	54	49	94	91	0	0.532	0.551	0.495	0.504	3.422	0.498	0.510	120	403	100	1733	2431	-0.910	602	1131	864	1567	113588	200215	26.875	28.870	0	0	0
1	6	3	"hfq"	"STM4361"	2840	16070	120	699	1397	1788	127	84	84	89	31	34	90	85	0	251	355	297	83	103	103	109	50	45	65	54	0	4.155	5.210	4.489	5.232	4.465	7.647	0.527	120	366	100	763	1565	2.055	615	148	1313	252	167580	42568	42.194	4.920	0	0	0
1	7	3	"cbiK"	"STM2025"	3010	16080	120	909	1656	1764	106	83	83	90	31	34	100	98	0	751	1152	1067	92	108	108	111	27	24	96	94	0	1.285	1.507	1.412	1.437	3.246	1.824	0.586	120	367	100	1469	2617	0.361	826	643	1573	1044	198688	138269	50.516	38.556	0	0	0
1	8	3	"cboQ"	"STM2021"	3190	16080	130	428	910	988	108	78	78	86	48	55	81	74	0	865	1547	1736	112	106	106	137	207	151	71	64	0	0.461	0.577	0.470	0.565	4.057	0.469	0.479	120	471	100	1109	2273	-1.117	350	759	832	1441	109156	185647	17.167	6.812	0	0	0
1	9	3	"umuD"	"STM1998"	3380	16060	80	145	202	172	85	75	75	85	46	54	59	42	0	884	930	813	87	111	111	174	284	163	59	53	0	0.091	0.155	0.144	0.161	3.426	0.103	0.256	52	253	100	843	946	-3.465	70	773	127	819	10507	48360	2.543	2.662	0	0	0
1	10	3	"uhpB"	"STM3789"	3540	16080	120	152	267	284	106	76	76	83	29	34	68	53	0	980	1586	1688	106	110	110	130	73	56	81	77	0	0.087	0.129	0.112	0.121	5.356	0.080	0.268	120	386	100	946	1667	-3.517	76	870	191	1476	32013	190344	6.345	19.945	0	0	0
1	11	3	"trpC"	"STM1725"	3720	16090	130	194	336	309	91	78	78	87	70	80	60	47	0	1462	2384	2530	106	107	107	123	58	47	86	80	0	0.086	0.113	0.126	0.132	5.075	0.084	0.516	120	419	100	1471	2535	-3.546	116	1355	258	2277	40298	286133	3.557	38.983	0	0	0
1	12	3	"rpoN"	"STM3320"	3900	16090	120	534	1103	1498	135	75	75	83	58	69	79	71	0	588	873	997	114	101	101	110	38	34	85	76	0	0.943	1.332	1.255	1.115	5.528	1.975	0.298	120	425	100	946	1800	-0.085	459	487	1028	772	132317	104801	17.586	20.079	0	0	0
1	13	3	"phnW"	"STM0431"	4080	16090	120	99	109	44	40	75	75	80	54	67	20	5	0	1119	1472	1164	79	102	102	109	34	31	96	95	0	0.024	0.025	0.026	0.025	3.469	0.023	0.143	120	473	100	1041	1404	-5.405	24	1017	34	1370	13034	176652	0.537	40.088	0	0	0
1	14	3	""	"STM4141"	4250	16080	100	87	88	21	23	77	77	79	21	26	25	8	0	134	226	662	292	101	101	106	27	25	56	33	0	0.303	0.088	0.373	0.281	4.811	0.006	0.001	80	362	100	43	136	-1.722	10	33	11	125	7038	18091	0.429	4.444	-50	0	0
1	15	3	""	"STM0346"	4440	16090	120	92	111	69	62	79	79	87	42	48	25	10	0	1201	1843	2078	112	106	106	114	38	33	97	96	0	0.012	0.018	0.025	0.022	3.700	0.012	0.135	120	433	100	1108	1769	-6.396	13	1095	32	1737	13324	221190	0.571	45.500	0	0	0
1	16	3	""	"STM1042"	4620	16090	130	119	172	141	81	79	79	87	43	49	47	34	0	850	1372	1454	105	106	106	121	72	59	87	85	0	0.054	0.073	0.065	0.067	4.876	0.051	0.216	120	437	100	784	1359	-4.217	40	744	93	1266	20582	164593	1.977	17.375	0	0	0
1	17	3	"sirC"	"STM1774"	4790	16090	120	94	139	111	79	78	78	82	26	31	44	32	0	234	485	562	115	100	100	110	53	48	69	55	0	0.119	0.158	0.250	0.259	4.894	0.089	0.197	120	330	100	150	446	-3.066	16	134	61	385	16688	58167	2.192	7.075	0	0	0
1	18	3	"orf70"	"STM1388"	4950	16080	130	130	221	259	117	81	81	95	46	48	53	30	0	214	465	577	124	107	107	124	92	74	56	36	0	0.458	0.391	0.389	0.455	4.983	0.162	0.099	120	365	100	156	498	-1.127	49	107	140	358	26522	55773	2.739	3.707	0	0	0
1	19	3	"traB"	"PSLT081"	5140	16090	120	223	261	153	58	83	83	97	87	89	70	39	0	6368	7553	5156	68	108	108	168	254	151	100	98	0	0.022	0.024	0.025	0.023	2.378	0.020	0.523	120	497	100	6400	7623	-5.483	140	6260	178	7445	31281	906408	1.885	29.075	0	0	0
1	20	3	"trbI"	"PSLT089"	5320	16090	130	127	177	126	71	80	80	190	1328	698	0	0	0	1225	2187	2599	118	100	100	171	524	306	63	55	0	0.042	0.046	0.062	0.059	5.488	0.026	0.286	120	500	100	1172	2184	-4.581	47	1125	97	2087	21216	262411	-0.010	3.847	0	0	0
1	21	3	""	"PSLT093"	5500	16090	130	88	109	61	55	77	77	83	51	61	19	11	0	729	1856	3258	175	98	98	118	157	133	76	71	0	0.017	0.018	0.037	0.034	4.914	0.012	0.345	120	429	100	642	1790	-5.842	11	631	32	1758	13077	222715	0.510	11.070	0	0	0
1	22	3	"traF"	"PSLT097"	5670	16090	120	147	227	245	107	78	78	83	31	37	65	51	0	2433	4203	4771	113	100	100	115	171	148	93	87	0	0.030	0.036	0.030	0.029	3.458	0.030	0.443	120	378	100	2402	4252	-5.079	69	2333	149	4103	27255	504310	4.645	23.906	0	0	0
1	23	3	"traG"	"PSLT101"	5850	16090	130	312	503	460	91	78	78	83	30	36	94	91	0	2107	3718	4513	121	98	98	115	161	140	97	95	0	0.116	0.117	0.132	0.127	3.468	0.069	0.386	120	428	100	2243	4045	-3.102	234	2009	425	3620	60383	446101	14.000	22.379	0	0	0
1	24	3	""	"PSLT106"	6030	16090	120	376	526	461	87	75	75	79	23	29	91	87	0	1145	1985	2386	120	93	93	99	33	33	97	95	0	0.286	0.238	0.285	0.274	3.989	0.134	0.354	120	524	100	1353	2343	-1.805	301	1052	451	1892	63142	238177	19.435	57.152	0	0	0
1	1	4	""	"STM1656"	1950	16270	120	510	950	1156	121	79	79	87	32	36	93	88	0	2561	4082	5033	123	117	117	168	140	83	95	92	0	0.176	0.220	0.217	0.200	2.543	0.199	0.755	120	512	100	2875	4836	-2.503	431	2444	871	3965	114007	489781	26.969	27.957	0	0	0
1	2	4	""	"STM2716"	2110	16250	110	74	82	28	34	73	73	77	23	29	22	8	0	236	386	334	86	100	100	110	52	47	80	61	0	0.007	0.031	0.079	0.076	5.521	0.021	0.038	80	403	100	137	295	-7.087	1	136	9	286	6549	30893	0.217	5.308	0	0	0
1	3	4	""	"STM2722"	2300	16260	120	93	110	64	58	74	74	77	22	28	46	25	0	2531	3427	3156	92	99	99	106	39	36	100	99	0	0.008	0.011	0.011	0.011	4.074	0.008	0.193	120	463	100	2451	3364	-7.000	19	2432	36	3328	13247	411286	1.500	85.154	0	0	0
1	4	4	""	"STM1618"	2480	16260	120	320	378	252	66	78	78	81	28	34	98	94	0	1529	1757	1100	62	104	104	110	41	37	100	100	0	0.170	0.181	0.172	0.165	2.316	0.148	0.502	120	394	100	1667	1953	-2.558	242	1425	300	1653	45346	210866	10.607	40.171	0	0	0
1	5	4	""	"STM1675"	2650	16260	120	241	451	575	127	80	80	83	30	36	85	70	0	945	1815	2310	127	104	104	110	40	36	95	92	0	0.191	0.217	0.222	0.198	3.885	0.195	0.641	120	414	100	1002	2082	-2.385	161	841	371	1711	54105	217787	12.267	42.625	0	0	0
1	6	4	""	"STM1664"	2840	16260	120	278	408	458	112	82	82	87	31	35	97	94	0	2021	2686	2889	107	104	104	118	166	140	95	93	0	0.102	0.126	0.115	0.122	2.332	0.127	0.736	120	446	100	2113	2908	-3.290	196	1917	326	2582	48997	322264	10.355	15.470	0	0	0
1	7	4	"pyrH"	"STM0218"	3020	16260	120	1952	3289	4227	128	84	84	93	51	54	96	94	0	1175	1626	1751	107	111	111	129	174	134	78	70	0	1.756	2.116	2.020	2.220	3.459	2.762	0.637	120	409	100	2932	4720	0.812	1868	1064	3205	1515	394653	195120	62.667	8.603	0	0	0
1	8	4	"accA"	"STM0232"	3190	16260	120	2287	2435	1123	46	78	78	86	45	52	100	100	0	2086	2058	809	39	108	108	115	34	29	100	99	0	1.117	1.209	1.210	1.206	1.816	1.292	0.652	120	438	100	4187	4307	0.159	2209	1978	2357	1950	292164	246927	52.200	57.147	0	0	0
1	9	4	"panC"	"STM0181"	3380	16260	120	1033	1262	1083	85	77	77	84	36	42	100	98	0	1874	2459	2000	81	105	105	139	207	148	96	92	0	0.540	0.503	0.537	0.499	2.972	0.432	0.548	120	483	100	2725	3539	-0.888	956	1769	1185	2354	151430	295051	32.722	11.208	0	0	0
1	10	4	"sbmC"	"STM2061"	3550	16250	130	313	786	1218	154	78	78	84	27	32	84	77	0	219	445	541	121	110	110	129	77	59	55	47	0	2.156	2.113	1.595	1.898	6.812	3.537	0.194	120	436	100	344	1043	1.108	235	109	708	335	94294	53391	26.000	4.104	0	0	0
1	11	4	"yeeO"	"STM2013"	3720	16260	130	240	295	203	68	78	78	83	27	32	90	84	0	2534	3028	2444	80	113	113	129	61	47	99	98	0	0.067	0.074	0.075	0.072	2.771	0.051	0.398	120	427	100	2583	3132	-3.902	162	2421	217	2915	35408	363396	7.852	47.525	0	0	0
1	12	4	"rcsA"	"STM1982"	3900	16270	130	157	194	129	66	76	76	81	44	54	75	46	0	1996	2474	2157	87	109	109	118	47	39	99	99	0	0.043	0.050	0.054	0.047	2.904	0.048	0.450	120	518	100	1968	2483	-4.542	81	1887	118	2365	23238	296852	2.568	50.128	0	0	0
1	13	4	"yjbB"	"STM4189"	4100	16270	90	215	266	206	77	77	77	80	24	30	84	73	0	927	1084	887	81	110	110	115	34	29	96	90	0	0.169	0.194	0.174	0.186	2.621	0.182	0.660	52	320	100	955	1163	-2.566	138	817	189	974	13855	56364	7.750	28.500	0	0	0
1	14	4	"ubiA"	"STM4234"	4260	16270	120	772	1022	1001	97	78	78	82	33	40	98	98	0	2949	3799	4334	114	106	106	111	30	27	100	100	0	0.244	0.256	0.258	0.263	2.274	0.191	0.626	120	454	100	3537	4637	-2.034	694	2843	944	3693	122599	455937	28.485	122.933	0	0	0
1	15	4	""	"STM4242"	4430	16260	130	1099	1455	1183	81	82	82	90	39	43	100	100	0	4248	5256	4273	81	107	107	117	44	37	99	99	0	0.246	0.267	0.256	0.277	2.209	0.209	0.570	120	461	100	5158	6522	-2.026	1017	4141	1373	5149	174551	630747	35.000	116.795	0	0	0
1	16	4	""	"STM4272"	4600	16260	110	167	191	107	56	81	81	88	32	36	85	60	0	2269	2688	1726	64	110	110	161	402	249	96	95	0	0.040	0.043	0.039	0.037	2.855	0.022	0.268	80	385	100	2245	2688	-4.650	86	2159	110	2578	15295	215039	3.219	6.286	0	0	0
1	17	4	"yjcG"	"STM4273"	4790	16260	130	668	870	668	76	79	79	84	25	29	100	100	0	4131	5223	3672	70	104	104	158	416	263	98	96	0	0.146	0.155	0.142	0.156	2.407	0.116	0.475	120	388	100	4616	5910	-2.773	589	4027	791	5119	104374	626803	31.440	12.175	0	0	0
1	18	4	"sixA"	"STM2387"	4940	16260	150	306	591	669	113	82	82	92	42	45	89	81	0	396	749	784	104	106	106	167	265	158	53	34	0	0.772	0.792	0.811	0.884	4.527	0.455	0.244	156	488	100	514	1152	-0.373	224	290	509	643	92216	116890	11.881	2.196	0	0	0
1	19	4	"fes"	"STM0586"	5160	16280	90	91	104	35	33	79	79	81	19	23	44	28	0	207	803	1294	161	108	108	193	318	164	40	28	0	0.121	0.036	0.138	0.133	6.657	0.015	0.181	52	300	100	111	720	-3.044	12	99	25	695	5390	41771	1.211	1.918	0	0	0
1	20	4	"maa"	"STM0472"	5320	16270	140	241	375	391	104	79	79	83	22	26	90	83	0	619	1017	1094	107	104	104	137	180	131	75	60	0	0.315	0.324	0.350	0.377	4.613	0.214	0.325	156	438	100	677	1209	-1.669	162	515	296	913	58424	158614	13.273	4.889	0	0	0
1	21	4	"ybbJ"	"STM0500"	5500	16270	130	402	633	729	115	78	78	83	35	42	91	84	0	599	1022	1216	118	102	102	116	140	120	78	60	0	0.652	0.603	0.669	0.684	4.066	0.511	0.531	120	419	100	821	1475	-0.617	324	497	555	920	75953	122584	15.714	6.471	0	0	0
1	22	4	"allD"	"STM0528"	5680	16260	130	258	312	216	69	78	78	83	36	43	88	82	0	1841	1997	1461	73	103	103	130	211	162	90	86	0	0.104	0.124	0.129	0.122	2.902	0.095	0.506	120	459	100	1918	2128	-3.271	180	1738	234	1894	37497	239613	6.361	8.848	0	0	0
1	23	4	"yfdH"	"STM0558"	5860	16270	120	124	153	94	61	78	78	82	29	35	65	35	0	2856	3578	3560	99	102	102	121	167	138	97	92	0	0.017	0.022	0.020	0.020	3.109	0.018	0.467	120	402	100	2800	3551	-5.904	46	2754	75	3476	18378	429306	2.448	20.701	0	0	0
1	24	4	""	"STM0573"	6030	16270	120	95	126	96	76	77	77	81	24	29	41	24	0	937	2002	3151	157	98	98	103	33	32	93	90	0	0.021	0.026	0.027	0.028	3.897	0.023	0.522	120	519	100	857	1953	-5.543	18	839	49	1904	15165	240237	1.875	57.545	0	0	0
1	1	5	""	"STM1836"	1950	16430	120	304	316	128	40	77	77	84	30	35	96	92	0	3063	3055	1595	52	114	114	151	124	82	97	95	0	0.077	0.081	0.084	0.090	2.537	0.070	0.739	120	464	100	3176	3180	-3.699	227	2949	239	2941	37894	366567	7.733	23.419	0	0	0
1	2	5	"ycgN"	"STM1811"	2120	16440	120	483	522	355	68	73	73	77	20	25	97	91	0	1594	1867	1491	79	101	101	121	86	71	98	95	0	0.275	0.254	0.268	0.240	2.215	0.214	0.741	120	404	100	1903	2215	-1.865	410	1493	449	1766	62593	224060	22.250	20.302	0	0	0
1	3	5	"kdsA"	"STM1772"	2290	16440	140	1989	2351	1897	80	75	75	80	23	28	99	99	0	1581	1861	1332	71	98	98	108	54	50	98	98	0	1.291	1.291	1.296	1.307	2.136	1.427	0.697	156	437	100	3397	4039	0.368	1914	1483	2276	1763	366730	290290	98.739	32.463	0	0	0
1	4	5	"galU"	"STM1752"	2480	16430	120	4254	4543	2536	55	80	80	89	38	42	100	100	0	2977	2946	1473	50	107	107	117	50	42	100	100	0	1.454	1.572	1.567	1.537	1.583	1.752	0.713	120	390	100	7044	7302	0.540	4174	2870	4463	2839	545105	353462	117.211	56.580	0	0	0
1	5	5	"yeaB"	"STM1825"	2660	16440	120	363	361	126	34	81	81	88	37	42	98	95	0	1378	1348	554	41	110	110	120	51	42	98	98	0	0.222	0.226	0.222	0.220	1.973	0.206	0.800	120	398	100	1550	1518	-2.169	282	1268	280	1238	43308	161759	7.378	24.078	0	0	0
1	6	5	""	"STM1808"	2840	16440	120	275	307	135	43	81	81	85	30	35	100	98	0	1153	1245	543	43	106	106	124	177	142	98	98	0	0.185	0.198	0.197	0.195	1.799	0.173	0.626	120	385	100	1241	1365	-2.432	194	1047	226	1139	36861	149410	7.400	6.333	0	0	0
1	7	5	""	"STM4011"	3010	16440	130	116	171	176	102	79	79	84	31	36	57	33	0	1809	2735	3100	113	108	108	128	178	139	96	92	0	0.022	0.035	0.024	0.028	3.034	0.023	0.195	120	406	100	1738	2719	-5.523	37	1701	92	2627	20472	328144	2.806	14.646	0	0	0
1	8	5	"yihG"	"STM3998"	3200	16450	120	213	257	182	70	77	77	81	23	28	77	66	0	1200	1675	1693	101	104	104	111	37	33	94	91	0	0.124	0.115	0.112	0.133	3.796	0.087	0.626	120	376	100	1232	1751	-3.011	136	1096	180	1571	30809	200946	7.652	42.270	0	0	0
1	9	5	"argC"	"STM4121"	3360	16440	120	161	270	258	95	78	78	81	20	24	72	62	0	1056	1939	2196	113	103	103	116	59	50	85	76	0	0.087	0.105	0.115	0.112	3.964	0.073	0.414	120	392	100	1036	2028	-3.521	83	953	192	1836	32436	232690	9.450	30.898	0	0	0
1	10	5	"ego"	"STM4074"	3550	16450	120	404	763	824	107	78	78	82	22	26	88	77	0	1032	1860	2019	108	109	109	128	72	56	80	75	0	0.353	0.391	0.428	0.377	4.396	0.313	0.509	120	399	100	1249	2436	-1.501	326	923	685	1751	91580	223215	30.955	24.056	0	0	0
1	11	5	"cpxP"	"STM4060"	3720	16450	130	548	1108	1339	120	77	77	80	22	27	95	93	0	724	1248	1537	123	111	111	126	60	47	85	77	0	0.768	0.907	0.927	0.976	4.060	0.791	0.586	120	385	100	1084	2168	-0.380	471	613	1031	1137	132953	149819	46.727	18.700	0	0	0
1	12	5	""	"Not LT2a86"	3890	16450	120	140	357	688	192	77	77	90	89	98	40	33	0	419	1321	2431	184	108	108	122	82	67	74	61	0	0.203	0.231	0.216	0.234	5.214	0.218	0.579	120	389	100	374	1493	-2.303	63	311	280	1213	42899	158491	3.000	14.622	0	0	0
1	13	5	"smg"	"STM3404"	4080	16450	130	1093	1660	1891	113	78	78	92	93	101	93	91	0	1019	1503	1737	115	106	106	121	108	89	93	85	0	1.112	1.132	1.180	1.121	2.356	1.156	0.598	120	447	100	1928	2979	0.153	1015	913	1582	1397	199200	180307	16.860	12.796	0	0	0
1	14	5	"rpsM"	"STM3418"	4250	16450	130	672	1398	1577	112	78	78	85	56	65	91	85	0	168	225	152	67	103	103	112	88	78	42	21	0	9.138	10.820	10.692	10.292	3.475	14.170	0.290	120	387	100	659	1442	3.192	594	65	1320	122	167773	26981	23.446	1.284	0	0	0
1	15	5	"rpsH"	"STM3426"	4430	16450	120	1695	2321	2494	107	85	85	93	40	43	100	99	0	201	214	90	42	104	104	109	31	28	85	62	0	16.598	20.327	18.703	17.796	2.428	35.533	0.078	120	384	100	1707	2346	4.053	1610	97	2236	110	278466	25711	55.700	3.387	0	0	0
1	16	5	"rpsQ"	"STM3431"	4610	16440	130	240	413	617	149	85	85	91	31	34	90	80	0	193	260	213	81	105	105	144	372	258	10	4	0	1.761	2.116	1.972	1.878	3.357	3.827	0.394	120	451	100	243	483	0.817	155	88	328	155	49605	31141	10.387	0.312	0	0	0
1	17	5	"rplV"	"STM3435"	4790	16450	120	1722	2030	1626	80	82	82	87	26	29	99	99	0	378	480	343	71	101	101	116	129	111	86	55	0	5.921	5.140	6.298	4.984	2.611	7.430	0.418	120	373	100	1917	2327	2.566	1640	277	1948	379	243645	57561	74.731	2.822	0	0	0
1	18	5	"rplC"	"STM3440"	4960	16440	130	2368	4187	5377	128	79	79	86	32	37	99	99	0	366	516	489	94	101	101	114	117	102	80	58	0	8.638	9.899	8.287	9.399	2.770	13.801	0.399	120	400	100	2554	4523	3.111	2289	265	4108	415	502481	61954	128.156	3.436	0	0	0
1	19	5	"yjgA"	"STM4437"	5130	16440	130	1593	2567	2945	114	78	78	82	25	30	100	99	0	1211	1982	2318	116	103	103	120	102	85	95	91	0	1.367	1.325	1.416	1.446	3.669	1.364	0.503	120	437	100	2623	4368	0.451	1515	1108	2489	1879	307981	237811	99.400	18.255	0	0	0
1	20	5	"holC"	"STM4476"	5320	16450	140	470	1176	1623	138	79	79	86	46	53	84	75	0	448	784	903	115	105	105	120	85	70	77	66	0	1.140	1.616	1.283	1.284	5.131	2.294	0.414	156	377	100	734	1776	0.189	391	343	1097	679	183482	122270	23.696	7.812	0	0	0
1	21	5	"yjiE"	"STM4511"	5500	16450	130	292	502	573	114	80	80	86	37	43	74	66	0	1096	2307	2690	116	107	107	165	394	238	64	55	0	0.214	0.192	0.244	0.222	4.593	0.158	0.538	120	374	100	1201	2622	-2.222	212	989	422	2200	60279	276851	11.243	5.437	0	0	0
1	22	5	"fhuF"	"STM4550"	5680	16450	110	95	178	211	118	79	79	84	35	41	36	27	0	224	2024	3460	170	107	107	161	385	239	41	33	0	0.137	0.052	0.072	0.120	7.044	0.045	0.516	80	382	100	133	2016	-2.870	16	117	99	1917	14275	161929	2.686	4.839	0	0	0
1	23	5	"smp"	"STM4577"	5850	16450	120	245	428	511	119	78	78	80	26	32	82	71	0	1249	1847	2236	121	104	104	121	84	69	89	83	0	0.146	0.201	0.193	0.185	4.517	0.156	0.472	120	425	100	1312	2093	-2.777	167	1145	350	1743	51399	221631	13.385	20.548	0	0	0
1	24	5	"arcA"	"STM4598"	6020	16440	100	77	78	15	19	78	78	81	28	34	5	0	0	94	109	65	59	101	101	117	80	68	2	1	0	0.143	0.000	0.714	0.641	3.538	0.254	0.495	80	384	100	-8	8	-2.807	-1	-7	0	8	6205	8684	-0.107	-0.100	-50	0	0
1	1	6	""	"STM3548"	1940	16600	130	112	129	57	44	79	79	95	66	69	30	6	0	807	982	705	71	112	112	138	91	65	95	88	0	0.047	0.057	0.057	0.057	3.386	0.041	0.104	120	631	100	728	920	-4.396	33	695	50	870	15514	117823	0.515	9.275	0	0	0
1	2	6	"yhgG"	"STM3507"	2140	16620	110	88	112	72	64	80	80	95	71	74	16	6	0	297	431	425	98	106	106	135	102	75	71	45	0	0.042	0.098	0.123	0.110	3.420	0.092	0.287	80	391	100	199	357	-4.577	8	191	32	325	8996	34496	0.239	2.902	0	0	0
1	3	6	"nanA"	"STM3339"	2300	16610	120	338	552	731	132	79	79	86	35	40	90	82	0	1585	2697	3693	136	101	101	112	57	50	98	94	0	0.175	0.182	0.185	0.187	3.212	0.151	0.587	120	396	100	1743	3069	-2.518	259	1484	473	2596	66230	323621	13.314	45.351	0	0	0
1	4	6	"mtgA"	"STM3326"	2480	16610	120	592	789	627	79	86	86	97	46	47	99	96	0	962	1245	899	72	109	109	128	66	51	97	96	0	0.593	0.619	0.645	0.602	2.591	0.594	0.580	120	432	100	1359	1839	-0.753	506	853	703	1136	94653	149400	15.043	16.924	0	0	0
1	5	6	"yhbZ"	"STM3301"	2660	16610	120	816	1213	1358	111	85	85	93	41	44	97	96	0	2227	2911	3091	106	116	116	136	70	51	99	95	0	0.346	0.404	0.399	0.413	2.853	0.344	0.558	120	417	100	2842	3923	-1.530	731	2111	1128	2795	145610	349293	27.317	39.643	0	0	0
1	6	6	"truB"	"STM3284"	2840	16610	120	1167	1308	705	53	82	82	89	35	39	100	100	0	1910	2199	1341	60	114	114	131	71	54	98	97	0	0.604	0.588	0.595	0.655	2.236	0.504	0.645	120	395	100	2881	3311	-0.727	1085	1796	1226	2085	156986	263896	34.829	29.127	0	0	0
1	7	6	"yqhD"	"STM3164"	3020	16610	130	584	770	719	93	79	79	86	34	39	96	90	0	1188	1669	1593	95	108	108	121	58	47	94	92	0	0.468	0.443	0.516	0.414	3.517	0.331	0.490	120	417	100	1585	2252	-1.097	505	1080	691	1561	92450	200259	20.118	26.690	0	0	0
1	8	6	"yghU"	"STM3140"	3190	16610	130	263	553	758	137	75	75	79	19	24	87	83	0	490	1116	1588	142	101	101	109	36	33	89	80	0	0.483	0.471	0.485	0.505	4.639	0.367	0.519	120	412	100	577	1493	-1.049	188	389	478	1015	66330	133947	24.947	27.972	0	0	0
1	9	6	"mltC"	"STM3112"	3370	16620	130	803	1140	1118	98	76	76	79	20	25	98	97	0	1408	1713	1361	79	101	101	112	42	37	97	96	0	0.556	0.660	0.575	0.549	3.611	0.677	0.478	120	408	100	2034	2676	-0.846	727	1307	1064	1612	136814	205503	53.050	38.119	0	0	0
1	10	6	"yggJ"	"STM3094"	3540	16610	130	559	866	808	93	76	76	80	22	27	98	97	0	881	1433	1741	121	102	102	113	41	36	95	90	0	0.620	0.594	0.578	0.657	3.609	0.344	0.367	120	380	100	1262	2121	-0.690	483	779	790	1331	103910	171929	35.727	32.195	0	0	0
1	11	6	""	"STM3073"	3720	16610	120	160	216	175	81	75	75	80	27	33	66	60	0	479	1022	1191	116	103	103	109	32	29	84	77	0	0.226	0.153	0.174	0.205	5.074	0.078	0.353	120	359	100	461	1060	-2.145	85	376	141	919	25890	122583	5.037	28.531	0	0	0
1	12	6	"ygfA"	"STM3061"	3900	16620	120	147	326	562	172	77	77	91	88	96	43	30	0	609	1209	2126	175	104	104	116	74	63	75	67	0	0.139	0.225	0.191	0.169	4.459	0.224	0.697	120	409	100	575	1354	-2.851	70	505	249	1105	39080	145104	2.670	14.770	0	0	0
1	13	6	"yeaH"	"STM1284"	4080	16610	120	1855	3773	6060	160	78	78	93	94	101	95	93	0	1613	2741	3362	122	103	103	117	81	69	91	83	0	1.177	1.401	1.636	1.562	3.610	1.986	0.564	120	389	100	3287	6333	0.235	1777	1510	3695	2638	452775	328949	39.149	32.395	0	0	0
1	14	6	"ydiZ"	"STM1325"	4260	16620	120	305	522	648	124	77	77	80	35	43	89	83	0	395	576	741	128	100	100	107	41	38	89	83	0	0.773	0.935	0.935	0.960	3.655	0.818	0.356	120	374	100	523	921	-0.372	228	295	445	476	62695	69148	12.629	11.439	0	0	0
1	15	6	"aroH"	"STM1347"	4430	16610	130	411	618	563	91	80	80	84	23	27	96	95	0	1181	1929	2142	111	102	102	106	31	29	97	94	0	0.307	0.294	0.344	0.363	3.922	0.190	0.465	120	408	100	1410	2365	-1.705	331	1079	538	1827	74136	231425	23.217	58.806	0	0	0
1	16	6	"orf242"	"STM1390"	4610	16610	120	335	557	771	138	81	81	85	20	23	86	83	0	815	1562	2298	147	101	101	103	24	23	90	85	0	0.356	0.326	0.345	0.426	4.514	0.245	0.566	120	387	100	968	1937	-1.491	254	714	476	1461	66852	187488	23.600	60.792	0	0	0
1	17	6	"ydhO"	"STM1432"	4790	16630	140	558	1046	1367	130	82	82	90	46	51	88	79	0	788	1182	1331	112	104	104	111	52	46	87	79	0	0.696	0.894	0.922	0.874	5.717	1.024	0.475	156	400	100	1160	2042	-0.523	476	684	964	1078	163215	184409	20.783	20.596	0	0	0
1	18	6	"ydgR"	"STM1452"	4970	16620	130	824	1646	2505	152	80	80	93	67	72	92	90	0	852	1510	1831	121	106	106	118	68	57	96	95	0	0.997	1.115	1.091	0.895	3.732	1.379	0.723	120	406	100	1490	2970	-0.004	744	746	1566	1404	197487	181184	23.179	20.471	0	0	0
1	19	6	"ugpC"	"STM3554"	5150	16620	120	2005	2897	4207	145	80	80	89	66	74	99	99	0	3845	4830	4815	99	104	104	117	62	52	100	99	0	0.515	0.596	0.558	0.508	2.686	0.732	0.668	120	400	100	5666	7543	-0.959	1925	3741	2817	4726	347610	579596	42.545	76.016	0	0	0
1	20	6	"ftsX"	"STM3569"	5330	16630	130	988	1007	568	56	79	79	86	47	54	97	94	0	3611	3528	1690	47	104	104	123	83	67	100	100	0	0.259	0.271	0.268	0.238	2.063	0.243	0.663	120	356	100	4416	4352	-1.948	909	3507	928	3424	120828	423359	19.596	41.024	0	0	0
1	21	6	"yhhM"	"STM3574"	5500	16610	140	256	377	419	111	79	79	83	21	25	90	85	0	1136	1779	2199	123	107	107	157	364	231	76	59	0	0.172	0.178	0.180	0.183	3.291	0.134	0.458	156	383	100	1206	1970	-2.539	177	1029	298	1672	58758	277556	14.000	4.456	0	0	0
1	22	6	"yhhS"	"STM3581"	5670	16620	130	536	894	923	103	80	80	82	18	21	100	100	0	3267	4511	3854	85	104	104	144	337	234	96	92	0	0.144	0.185	0.170	0.171	2.624	0.140	0.411	120	434	100	3619	5221	-2.794	456	3163	814	4407	107246	541365	45.111	12.958	0	0	0
1	23	6	"yhhJ"	"STM3585"	5860	16630	120	572	932	1019	109	80	80	82	24	29	95	92	0	3156	4097	3955	96	101	101	118	83	70	98	95	0	0.161	0.213	0.224	0.184	2.894	0.178	0.544	120	383	100	3547	4848	-2.634	492	3055	852	3996	111824	491682	35.417	47.940	0	0	0
1	24	6	"gor"	"STM3597"	6020	16620	120	1839	3099	3102	100	81	81	88	41	46	100	99	0	1888	2827	2990	105	104	104	123	71	57	99	96	0	0.985	1.108	1.036	1.088	3.219	1.012	0.526	120	500	100	3542	5741	-0.021	1758	1784	3018	2723	371840	339212	73.439	38.085	0	0	0
1	1	7	"yicN"	"STM3786"	1940	16790	120	247	287	160	55	80	80	98	73	74	80	55	0	1389	1572	1064	67	105	105	122	62	50	98	97	0	0.130	0.141	0.134	0.138	2.351	0.098	0.403	120	610	100	1451	1674	-2.943	167	1284	207	1467	34422	188672	2.589	23.387	0	0	0
1	2	7	"yidH"	"STM3805"	2120	16800	120	227	330	285	86	90	90	119	133	111	52	29	0	500	764	864	113	116	116	143	85	59	85	74	0	0.357	0.370	0.373	0.324	2.878	0.228	0.359	120	456	100	521	888	-1.487	137	384	240	648	39561	91653	1.586	7.306	0	0	0
1	3	7	"yidQ"	"STM3810"	2290	16800	120	632	903	866	95	82	82	105	129	122	85	70	0	577	875	958	109	103	103	121	64	52	92	85	0	1.160	1.063	1.183	1.005	2.848	1.065	0.428	120	447	100	1024	1593	0.215	550	474	821	772	108360	104987	6.186	11.781	0	0	0
1	4	7	""	"STM3820"	2470	16800	120	1386	2644	3662	138	82	82	93	40	43	95	93	0	1626	2823	3513	124	106	106	120	52	43	94	90	0	0.858	0.943	0.981	0.877	3.125	1.019	0.692	120	465	100	2824	5279	-0.221	1304	1520	2562	2717	317241	338742	63.775	51.981	0	0	0
1	5	7	"torR"	"STM3824"	2650	16800	120	2331	2512	1117	44	86	86	96	39	40	100	100	0	3201	3350	1391	41	118	118	146	86	58	100	100	0	0.728	0.751	0.729	0.728	1.683	0.735	0.771	120	465	100	5328	5658	-0.458	2245	3083	2426	3232	301492	402022	61.949	37.256	0	0	0
1	6	7	"dgoR"	"STM3830"	2830	16790	130	905	1086	839	77	83	83	92	41	44	99	99	0	2901	3619	2795	77	115	115	154	192	124	97	96	0	0.295	0.286	0.296	0.297	2.287	0.249	0.693	120	508	100	3608	4507	-1.761	822	2786	1003	3504	130294	434233	24.244	18.047	0	0	0
1	7	7	"pdxA"	"STM0091"	3010	16800	120	3096	3307	1671	50	80	80	90	47	52	98	98	0	6118	6607	2885	43	109	109	138	191	138	100	100	0	0.502	0.497	0.492	0.451	1.863	0.494	0.865	120	473	100	9025	9725	-0.994	3016	6009	3227	6498	396894	792863	68.447	33.869	0	0	0
1	8	7	""	"STM0099"	3180	16790	110	168	195	111	56	76	76	81	25	30	90	76	0	1428	1557	923	59	105	105	127	97	76	100	100	0	0.070	0.082	0.074	0.072	2.178	0.062	0.353	80	402	100	1415	1571	-3.846	92	1323	119	1452	15618	124565	4.560	14.742	0	0	0
1	9	7	"yabB"	"STM0119"	3360	16800	130	1877	2234	1651	73	76	76	79	20	25	100	98	0	1649	1925	1479	76	100	100	118	100	84	95	95	0	1.163	1.182	1.112	1.194	2.670	1.195	0.570	120	514	100	3350	3983	0.217	1801	1549	2158	1825	268133	230962	107.750	18.070	0	0	0
1	10	7	"murE"	"STM0123"	3540	16790	130	1308	1901	1978	104	74	74	79	24	30	100	100	0	1365	1667	1415	84	99	99	106	59	55	95	85	0	0.975	1.165	1.214	1.380	3.284	1.404	0.501	120	459	100	2500	3395	-0.037	1234	1266	1827	1568	228112	200001	75.917	26.458	0	0	0
1	11	7	"lpxC"	"STM0134"	3710	16790	120	2293	2855	2455	85	74	74	81	33	40	97	94	0	876	1098	958	87	104	104	112	58	51	90	88	0	2.874	2.798	2.912	2.935	3.221	3.167	0.613	120	442	100	2991	3775	1.523	2219	772	2781	994	342569	131762	84.061	17.000	0	0	0
1	12	7	"hofC"	"STM0142"	3900	16810	120	115	253	308	121	75	75	78	22	28	61	48	0	1169	2485	3473	139	105	105	120	81	67	80	73	0	0.038	0.075	0.080	0.077	3.705	0.063	0.531	120	451	100	1104	2558	-4.733	40	1064	178	2380	30405	298212	7.955	29.198	0	0	0
1	13	7	""	"STM1546"	4070	16800	120	141	181	113	62	77	77	79	20	25	82	68	0	1170	1545	1175	76	103	103	111	45	40	100	99	0	0.060	0.072	0.068	0.066	2.941	0.052	0.345	120	428	100	1131	1546	-4.059	64	1067	104	1442	21745	185445	5.100	31.867	0	0	0
1	14	7	""	"STM1550"	4250	16800	120	345	373	231	61	76	76	78	17	21	97	92	0	1466	1560	1150	73	101	101	107	38	35	100	99	0	0.197	0.204	0.233	0.199	2.691	0.145	0.423	120	441	100	1634	1756	-2.343	269	1365	297	1459	44737	187254	17.353	38.237	0	0	0
1	15	7	""	"STM1555"	4430	16800	120	199	262	194	74	83	83	89	30	33	94	75	0	1104	1581	1393	88	104	104	110	29	26	100	99	0	0.116	0.121	0.128	0.126	2.388	0.104	0.618	120	449	100	1116	1656	-3.108	116	1000	179	1477	31468	189701	5.767	50.724	0	0	0
1	16	7	""	"STM1561"	4610	16800	130	1313	1703	1419	83	87	87	96	56	58	100	98	0	3004	3737	3350	89	107	107	114	31	27	99	98	0	0.423	0.445	0.450	0.469	2.583	0.340	0.522	120	443	100	4123	5246	-1.241	1226	2897	1616	3630	204346	448428	28.696	116.871	0	0	0
1	17	7	"adhP"	"STM1567"	4780	16800	130	2379	3544	3557	100	90	90	130	385	296	94	85	0	1024	1427	1388	97	116	116	132	122	92	95	85	0	2.521	2.635	2.355	2.717	2.736	3.098	0.612	120	423	100	3197	4765	1.334	2289	908	3454	1311	425226	171214	8.868	10.615	0	0	0
1	18	7	"yddG"	"STM1571"	4960	16800	120	392	767	1120	146	85	85	95	49	51	95	87	0	1775	2887	3747	129	112	112	124	59	47	100	100	0	0.185	0.246	0.196	0.207	2.712	0.190	0.401	120	435	100	1970	3457	-2.437	307	1663	682	2775	92013	346432	13.714	46.831	0	0	0
1	19	7	"topA"	"STM1714"	5140	16800	130	1020	1725	1884	109	81	81	131	403	307	77	58	0	1726	2581	2708	104	103	103	132	163	123	95	88	0	0.579	0.663	0.652	0.651	3.446	0.586	0.530	120	477	100	2562	4122	-0.789	939	1623	1644	2478	206953	309758	3.955	15.025	0	0	0
1	20	7	"trpH"	"STM1721"	5310	16800	120	1778	2003	1344	67	79	79	88	40	45	100	99	0	3903	4428	2854	64	104	104	114	49	42	100	100	0	0.447	0.445	0.449	0.437	2.057	0.393	0.660	120	408	100	5498	6248	-1.161	1699	3799	1924	4324	240316	531403	47.875	88.041	0	0	0
1	21	7	"cls"	"STM1739"	5490	16800	130	917	1160	891	76	79	79	87	37	42	99	96	0	2427	3173	2773	87	103	103	113	43	38	99	97	0	0.361	0.352	0.337	0.385	3.095	0.250	0.516	120	457	100	3162	4151	-1.472	838	2324	1081	3070	139146	380734	29.000	71.163	0	0	0
1	22	7	"tdk"	"STM1750"	5670	16810	130	410	540	447	82	80	80	83	26	31	96	94	0	1211	1676	1366	81	99	99	110	67	60	96	95	0	0.297	0.292	0.310	0.281	2.763	0.215	0.393	120	469	100	1442	2037	-1.753	330	1112	460	1577	64757	201094	17.577	23.373	0	0	0
1	23	7	"narX"	"STM1766"	5850	16800	130	577	867	828	95	80	80	83	25	30	100	99	0	5131	7423	6682	90	98	98	112	71	63	100	100	0	0.099	0.107	0.100	0.098	1.984	0.101	0.745	120	417	100	5530	8112	-3.340	497	5033	787	7325	104032	890726	31.360	102.972	0	0	0
1	24	7	"ychM"	"STM1781"	6020	16800	130	427	686	655	95	81	81	88	41	46	95	88	0	2133	2800	2650	94	102	102	117	59	50	100	99	0	0.170	0.224	0.242	0.224	3.176	0.159	0.426	120	551	100	2377	3303	-2.553	346	2031	605	2698	82282	336018	14.585	45.475	0	0	0
1	1	8	""	"STM2303"	1930	17000	110	626	736	470	63	80	80	88	42	47	98	97	0	1255	1624	1053	64	104	104	116	53	45	97	96	0	0.474	0.432	0.473	0.435	2.079	0.387	0.751	80	489	100	1697	2176	-1.076	546	1151	656	1520	58914	129956	15.429	28.453	0	0	0
1	2	8	"nuoL"	"STM2318"	2120	16990	120	14363	13251	6562	49	89	89	114	128	112	99	99	0	6521	6192	3049	49	114	114	145	89	61	99	99	0	2.228	2.166	2.198	2.034	2.108	2.247	0.895	120	449	100	20681	19240	1.156	14274	6407	13162	6078	1590129	743055	102.633	67.944	0	0	0
1	3	8	"nuoA"	"STM2328"	2280	16980	110	3636	4894	3804	77	86	86	142	215	151	100	100	0	1058	1460	1129	77	107	107	138	111	80	100	98	0	3.733	3.554	3.905	3.597	2.055	4.770	0.548	80	388	100	4501	6161	1.900	3550	951	4808	1353	391536	116769	22.102	11.910	0	0	0
1	4	8	"yfbT"	"STM2334"	2470	16990	120	1682	1900	1147	60	81	81	116	162	139	94	91	0	1787	1990	960	48	102	102	121	99	81	99	97	0	0.950	0.963	0.898	0.832	2.521	1.029	0.695	120	465	100	3286	3707	-0.074	1601	1685	1819	1888	228023	238858	11.012	18.879	0	0	0
1	5	8	""	"STM2340"	2650	16990	120	1869	2727	2554	93	82	82	88	30	34	99	96	0	1603	2133	1697	79	108	108	138	129	93	97	92	0	1.195	1.306	1.328	1.150	3.564	1.570	0.565	120	447	100	3282	4670	0.257	1787	1495	2645	2025	327204	255996	87.967	15.465	0	0	0
1	6	8	""	"STM2344"	2820	16980	110	1249	1548	840	54	82	82	88	37	42	100	100	0	2416	2840	1370	48	108	108	141	106	75	100	100	0	0.506	0.537	0.525	0.532	1.624	0.510	0.695	80	428	100	3475	4198	-0.984	1167	2308	1466	2732	123832	227161	39.459	25.462	0	0	0
1	7	8	""	"STM2528"	3000	16980	110	347	422	219	51	80	80	88	43	48	100	98	0	4687	5161	2371	45	107	107	164	285	173	100	100	0	0.058	0.068	0.065	0.064	1.594	0.061	0.619	80	427	100	4847	5396	-4.100	267	4580	342	5054	33765	412852	7.767	17.533	0	0	0
1	8	8	"nifU"	"STM2542"	3180	16980	120	1246	1550	1358	87	79	79	82	33	40	100	99	0	1435	1855	1511	81	107	107	154	264	171	93	85	0	0.879	0.842	0.860	0.862	2.434	0.825	0.532	120	500	100	2495	3219	-0.186	1167	1328	1471	1748	186034	222587	44.485	6.443	0	0	0
1	9	8	"yjdL"	"STM2560"	3350	16980	110	330	440	250	56	77	77	82	29	35	98	98	0	4504	5893	3488	59	103	103	181	529	292	100	100	0	0.057	0.063	0.058	0.059	1.692	0.058	0.760	80	409	100	4654	6153	-4.121	253	4401	363	5790	35181	471453	12.345	10.798	0	0	0
1	10	8	"yfhK"	"STM2564"	3540	16990	120	761	852	600	70	77	77	81	30	37	94	94	0	3163	3712	2406	64	104	104	174	492	282	96	90	0	0.224	0.215	0.217	0.199	2.459	0.191	0.661	120	474	100	3743	4383	-2.161	684	3059	775	3608	102227	445471	25.700	7.191	0	0	0
1	11	8	""	"STM2575"	3710	16980	120	214	285	201	70	76	76	81	30	37	90	81	0	2424	3139	2499	79	105	105	127	92	72	97	95	0	0.060	0.069	0.060	0.066	2.677	0.060	0.634	120	449	100	2457	3243	-4.071	138	2319	209	3034	34206	376736	6.800	32.739	0	0	0
1	12	8	""	"STM2590"	3890	16980	110	226	348	260	74	76	76	80	30	37	96	96	0	3507	5659	4644	82	107	107	196	524	267	100	98	0	0.044	0.049	0.042	0.042	1.982	0.040	0.563	80	406	100	3550	5824	-4.503	150	3400	272	5552	27800	452683	8.933	10.426	0	0	0
1	13	8	"yraO"	"STM3266"	4080	16980	120	1904	2310	1600	69	77	77	80	28	35	100	100	0	1897	2216	1600	72	104	104	175	484	276	87	81	0	1.019	1.057	1.076	1.170	2.556	1.047	0.669	120	472	100	3620	4345	0.027	1827	1793	2233	2112	277216	265939	79.643	4.217	0	0	0
1	14	8	"yhbU"	"STM3274"	4260	16990	120	2952	3128	1577	50	77	77	80	20	25	99	99	0	6731	7224	3333	46	103	103	111	37	33	100	99	0	0.434	0.428	0.423	0.406	2.062	0.415	0.844	120	420	100	9503	10172	-1.205	2875	6628	3051	7121	375409	866923	152.400	192.243	0	0	0
1	15	8	""	"STM3278"	4430	16990	120	137	161	110	68	84	84	91	34	37	70	38	0	2599	2945	1882	63	107	107	117	51	43	99	99	0	0.021	0.027	0.025	0.024	2.349	0.018	0.152	120	396	100	2545	2915	-5.555	53	2492	77	2838	19333	353410	2.059	55.451	0	0	0
1	16	8	"yhbC"	"STM3288"	4600	16980	120	2247	2601	1707	65	88	88	101	63	62	98	98	0	1832	2118	1381	65	109	109	120	50	41	99	96	0	1.253	1.251	1.335	1.325	2.422	1.304	0.660	120	401	100	3882	4522	0.325	2159	1723	2513	2009	312082	254208	39.683	39.960	0	0	0
1	17	8	"mrsA"	"STM3294"	4780	16990	120	7847	8277	2441	29	89	89	242	925	382	100	100	0	8322	8836	2626	29	118	118	287	1093	380	100	100	0	0.946	0.939	0.951	0.941	1.292	0.911	0.864	120	472	100	15962	16906	-0.081	7758	8204	8188	8718	993279	1060279	8.686	7.822	0	0	0
1	18	8	"rplU"	"STM3304"	4970	16980	110	4422	6603	6746	102	84	84	257	984	382	97	83	0	936	1528	1466	95	113	113	302	1165	385	33	15	0	5.271	4.607	5.013	4.907	2.347	4.870	0.359	80	415	100	5161	7934	2.398	4338	823	6519	1415	528238	122208	6.449	1.052	0	0	0
1	19	8	"ybgJ"	"STM0712"	5120	16990	110	4241	4816	3945	81	84	84	154	434	281	95	90	0	3210	3646	2374	65	104	104	149	230	154	98	95	0	1.338	1.336	1.262	1.172	2.332	1.422	0.702	80	430	100	7263	8274	0.420	4157	3106	4732	3542	385283	291656	10.742	15.204	0	0	0
1	20	8	""	"STM0719"	5320	16990	120	164	199	134	67	82	82	143	396	276	2	1	0	7946	8401	3028	36	107	107	156	234	150	100	99	0	0.010	0.014	0.011	0.012	1.966	0.013	0.317	120	518	100	7921	8411	-6.579	82	7839	117	8294	23922	1008075	0.141	35.235	0	0	0
1	21	8	""	"STM0725"	5490	16980	110	118	127	46	36	80	80	88	41	46	43	16	0	2185	2291	692	30	103	103	126	111	88	100	100	0	0.018	0.021	0.018	0.018	2.357	0.021	0.149	80	421	100	2120	2235	-5.776	38	2082	47	2188	10144	183278	0.951	19.505	0	0	0
1	22	8	"sdhA"	"STM0734"	5680	16990	130	17388	20858	15275	73	80	80	88	56	63	100	99	2	3284	3825	2562	66	99	99	120	142	118	99	99	0	5.434	5.576	5.479	5.355	2.556	6.496	0.778	120	465	100	20493	24504	2.442	17308	3185	20778	3726	2502933	458981	370.893	26.092	0	0	0
1	23	8	"tolQ"	"STM0745"	5850	16980	120	1325	1796	1555	86	79	79	86	56	65	99	98	0	3104	4003	2901	72	98	98	108	50	46	99	97	0	0.415	0.440	0.417	0.435	2.308	0.421	0.669	120	417	100	4252	5622	-1.271	1246	3006	1717	3905	215509	480385	30.536	77.900	0	0	0
1	24	8	"nadA"	"STM0756"	6030	16990	120	862	1088	855	78	79	79	81	18	22	97	97	0	7446	8701	5898	67	98	98	105	45	42	100	100	0	0.107	0.117	0.110	0.107	1.945	0.112	0.739	120	545	100	8131	9612	-3.230	783	7348	1009	8603	130618	1044096	55.944	191.022	0	0	0
1	1	9	"yliJ"	"STM0862"	1940	17160	120	3096	4663	4505	96	77	77	85	41	48	100	99	0	2318	3307	2752	83	104	104	112	41	36	95	95	0	1.364	1.432	1.325	1.468	2.361	1.623	0.784	120	490	100	5233	7789	0.447	3019	2214	4586	3203	559607	396896	111.659	77.927	0	0	0
1	2	9	""	"STM0869"	2110	17160	120	390	466	262	56	80	80	88	39	44	95	94	0	5387	6434	4192	65	108	108	135	85	62	99	99	0	0.059	0.061	0.057	0.059	2.103	0.051	0.652	120	396	100	5589	6712	-4.090	310	5279	386	6326	55943	772104	9.692	74.106	0	0	0
1	3	9	"potF"	"STM0877"	2300	17160	120	639	622	250	40	79	79	102	142	139	90	84	0	7508	7178	3221	44	106	106	138	116	84	99	99	0	0.076	0.077	0.076	0.077	1.828	0.073	0.907	120	459	100	7962	7615	-3.724	560	7402	543	7072	74631	861310	3.662	60.690	0	0	0
1	4	9	""	"STM0884"	2470	17150	110	206	244	107	43	77	77	81	22	27	100	98	0	7129	8624	4509	52	98	98	167	383	229	100	100	0	0.018	0.020	0.018	0.018	1.569	0.018	0.720	80	396	100	7160	8693	-5.768	129	7031	167	8526	19502	689908	7.409	22.081	0	0	0
1	5	9	""	"STM0893"	2650	17150	110	619	647	132	20	80	80	85	24	28	100	100	0	14701	14773	3657	24	106	106	290	855	294	100	100	0	0.037	0.039	0.038	0.039	1.278	0.036	0.923	80	430	100	15134	15234	-4.759	539	14595	567	14667	51792	1181864	23.417	16.939	0	0	0
1	6	9	""	"STM0897"	2830	17150	110	85	85	18	21	80	80	88	41	46	2	0	0	2791	3472	1943	55	110	110	270	781	289	100	98	0	0.002	0.001	0.005	0.004	2.905	0.002	0.008	80	440	100	2686	3367	-9.067	5	2681	5	3362	6778	277781	-0.073	4.100	0	0	0
1	7	9	""	"STM1032"	3000	17150	110	980	1779	1636	91	78	78	113	613	542	82	33	0	5723	9764	9322	95	105	105	195	747	383	100	98	0	0.161	0.176	0.170	0.175	1.631	0.144	0.767	80	464	100	6520	11360	-2.639	902	5618	1701	9659	142317	781096	2.718	12.810	0	0	0
1	8	9	""	"STM1036"	3190	17150	110	394	691	651	94	79	79	156	755	483	25	13	0	3263	5662	5762	101	106	106	241	892	370	91	80	0	0.100	0.110	0.106	0.104	2.062	0.093	0.300	80	444	100	3472	6168	-3.325	315	3157	612	5556	55248	452957	0.709	6.077	0	0	0
1	9	9	""	"STM1041"	3360	17150	110	1152	1341	834	62	77	77	87	57	65	100	100	0	8677	10402	6250	60	107	107	280	950	339	100	100	0	0.125	0.123	0.129	0.122	1.509	0.106	0.834	80	448	100	9645	11559	-2.995	1075	8570	1264	10295	107284	832169	22.000	10.655	0	0	0
1	10	9	"metH"	"STM4188"	3540	17150	110	2548	2647	662	25	80	80	84	43	51	100	100	0	8351	8218	2521	30	107	107	164	656	400	100	97	0	0.299	0.316	0.312	0.330	1.394	0.296	0.927	80	412	100	10712	10678	-1.740	2468	8244	2567	8111	211743	657443	59.605	12.277	0	0	0
1	11	9	""	"STM4197"	3730	17160	120	82	99	55	55	80	80	81	22	27	22	15	0	549	1162	1522	130	105	105	121	71	58	90	75	0	0.005	0.018	0.024	0.026	5.390	0.016	0.180	120	456	100	446	1076	-7.794	2	444	19	1057	11887	139424	0.818	14.662	0	0	0
1	12	9	""	"STM4201"	3890	17150	110	116	157	100	63	77	77	79	29	36	57	37	0	2305	3976	4140	104	103	103	171	504	294	88	77	0	0.018	0.021	0.021	0.019	2.728	0.019	0.675	80	425	100	2241	3953	-5.819	39	2202	80	3873	12596	318067	2.690	7.550	0	0	0
1	13	9	"mntH"	"STM2408"	4090	17170	130	2200	2046	698	34	75	75	129	337	261	92	89	0	14358	13900	3740	26	103	103	154	240	155	99	99	0	0.149	0.143	0.147	0.124	1.903	0.144	0.927	120	498	100	16380	15768	-2.746	2125	14255	1971	13797	245461	1668028	5.688	57.275	0	0	0
1	14	9	"pduN"	"STM2049"	4250	17160	110	207	236	97	41	74	74	76	15	19	100	100	0	1202	1546	856	55	102	102	110	36	32	100	100	0	0.121	0.112	0.105	0.110	1.618	0.098	0.752	80	342	100	1233	1606	-3.048	133	1100	162	1444	18908	123686	10.667	39.889	0	0	0
1	15	9	""	"STM2636"	4430	17160	130	1041	1020	237	23	79	79	86	30	34	99	98	0	14026	13695	3871	28	105	105	156	343	219	97	97	0	0.069	0.069	0.070	0.075	2.211	0.066	0.920	120	427	100	14883	14531	-3.855	962	13921	941	13590	122376	1643359	31.133	39.472	0	0	0
1	16	9	"rplI"	"STM4394"	4610	17160	120	3794	4086	2648	64	80	80	91	45	49	98	98	0	1807	1979	1261	63	102	102	185	498	269	94	80	0	2.178	2.134	2.145	2.021	2.128	2.259	0.754	120	404	100	5419	5883	1.123	3714	1705	4006	1877	490357	237493	88.778	3.602	0	0	0
1	17	9	"sitC"	"STM2863"	4780	17170	120	631	644	302	46	78	78	124	527	425	52	6	0	9551	9529	4469	46	107	107	212	783	369	95	94	0	0.059	0.060	0.059	0.059	1.630	0.059	0.891	120	437	100	9997	9988	-4.094	553	9444	566	9422	77296	1143472	0.987	11.899	0	0	0
1	18	9	"bcfD"	"STM0024"	4960	17160	110	399	435	155	35	79	79	88	41	46	100	100	0	8927	10082	3914	38	108	108	149	160	107	100	100	0	0.036	0.036	0.034	0.035	1.324	0.033	0.849	80	434	100	9139	10330	-4.784	320	8819	356	9974	34803	806587	8.463	62.081	0	0	0
1	19	9	""	"PSLT065"	5130	17160	110	94	102	35	34	78	78	90	82	91	6	0	0	904	1019	532	52	106	106	146	192	131	100	83	0	0.020	0.026	0.032	0.027	2.321	0.027	0.236	80	419	100	814	937	-5.640	16	798	24	913	8128	81530	0.146	4.547	0	0	0
1	20	9	"trbD"	"PSLT083"	5300	17160	110	133	381	524	137	79	79	83	27	32	61	50	0	1013	4222	7228	171	106	106	134	211	157	77	68	0	0.060	0.073	0.082	0.083	4.585	0.049	0.471	80	436	100	961	4418	-4.070	54	907	302	4116	30515	337799	11.037	19.374	0	0	0
1	21	9	"yneG"	"STM1526"	5500	17160	110	192	253	220	86	81	81	84	30	35	92	83	0	1417	1978	1629	82	105	105	134	213	158	96	96	0	0.085	0.092	0.087	0.076	2.044	0.095	0.675	80	450	100	1423	2045	-3.563	111	1312	172	1873	20200	158276	5.633	8.657	0	0	0
1	22	9	"dcuS"	"STM4304"	5670	17160	120	1619	1666	558	33	80	80	84	25	29	99	99	0	16146	17161	5905	34	101	101	138	233	168	99	99	0	0.096	0.093	0.093	0.092	1.804	0.088	0.891	120	440	100	17584	18646	-3.382	1539	16045	1586	17060	199942	2059378	63.280	73.060	0	0	0
1	23	9	"yjdE"	"STM4294"	5850	17170	120	1088	1138	435	38	78	78	87	39	44	96	96	0	13356	14779	5072	34	101	101	203	527	259	99	99	0	0.076	0.072	0.074	0.065	1.909	0.071	0.925	120	411	100	14265	15738	-3.714	1010	13255	1060	14678	136579	1773439	26.949	27.658	0	0	0
1	24	9	""	"STM4307"	6030	17170	120	1161	1262	651	51	81	81	86	34	39	96	95	0	8780	9211	4482	48	101	101	164	429	261	98	98	0	0.124	0.130	0.126	0.118	1.764	0.124	0.857	120	513	100	9759	10291	-3.006	1080	8679	1181	9110	151385	1105309	34.588	21.089	0	0	0
1	1	10	""	"STM4597"	1930	17320	110	198	203	50	24	75	75	79	21	26	100	97	0	1194	1233	282	22	107	107	117	53	45	100	100	0	0.113	0.114	0.111	0.109	1.431	0.108	0.780	80	450	100	1210	1254	-3.144	123	1087	128	1126	16246	98620	5.905	21.057	0	0	0
1	2	10	""	"STM0257"	2120	17330	120	532	495	224	45	78	78	83	28	33	94	90	0	10885	9898	5021	50	106	106	148	265	179	98	96	0	0.042	0.043	0.042	0.041	1.776	0.042	0.931	120	441	100	11233	10209	-4.569	454	10779	417	9792	59365	1187745	14.714	36.792	0	0	0
1	3	10	""	"STM0275"	2290	17330	110	98	98	21	21	80	80	85	31	36	25	2	0	1270	1388	432	31	105	105	144	271	188	100	98	0	0.015	0.014	0.018	0.015	2.467	0.011	0.053	80	412	100	1183	1301	-6.016	18	1165	18	1283	7838	111007	0.419	4.590	0	0	0
1	4	10	""	"STM0284"	2470	17330	110	88	93	30	32	76	76	80	25	31	21	6	0	650	854	507	59	98	98	143	334	233	91	38	0	0.022	0.022	0.023	0.022	3.104	0.018	0.058	80	481	100	564	773	-5.524	12	552	17	756	7444	68288	0.520	2.129	0	0	0
1	5	10	""	"STM0292"	2650	17330	110	1254	1360	453	33	78	78	81	24	29	100	100	0	4888	5388	1784	33	103	103	198	733	370	100	100	0	0.246	0.243	0.240	0.241	1.329	0.229	0.868	80	454	100	5961	6567	-2.025	1176	4785	1282	5285	108820	431011	53.292	7.080	0	0	0
1	6	10	"safB"	"STM0300"	2820	17320	110	383	403	93	23	80	80	85	31	36	100	100	0	7296	7676	2233	29	107	107	180	202	112	100	100	0	0.042	0.043	0.043	0.043	1.277	0.040	0.875	80	478	100	7492	7892	-4.568	303	7189	323	7569	32233	614112	10.258	37.109	0	0	0
1	7	10	"ycfM"	"STM1207"	3010	17330	110	2366	2329	613	26	80	80	140	704	502	97	90	0	1613	1606	335	20	102	102	177	700	395	100	63	0	1.513	1.495	1.505	1.467	1.249	1.544	0.930	80	478	100	3797	3753	0.597	2286	1511	2249	1504	186312	128471	3.109	2.041	0	0	0
1	8	10	"ycfS"	"STM1215"	3180	17330	110	601	709	445	62	78	78	152	751	494	30	5	0	1545	1835	1146	62	103	103	130	161	123	100	96	0	0.363	0.364	0.358	0.343	1.663	0.785	0.112	80	448	100	1965	2363	-1.463	523	1442	631	1732	56747	146760	0.742	10.590	0	0	0
1	9	10	"ycfD"	"STM1229"	3370	17340	120	2803	2951	1417	48	76	76	83	44	53	98	98	0	7877	8191	3579	43	102	102	146	609	417	98	98	0	0.351	0.355	0.350	0.328	1.896	0.352	0.912	120	482	100	10502	10964	-1.512	2727	7775	2875	8089	354098	982938	65.182	13.210	0	0	0
1	10	10	"icdA"	"STM1238"	3530	17320	110	3526	4153	2095	50	80	80	94	86	91	100	100	0	525	552	209	37	102	102	114	70	61	97	95	0	8.147	9.051	8.143	9.322	2.349	10.392	0.599	80	443	100	3869	4523	3.026	3446	423	4073	450	332241	44162	47.198	6.257	0	0	0
1	11	10	""	"STM1261"	3720	17330	110	328	341	147	43	78	78	90	87	96	92	70	0	530	563	253	44	101	101	107	46	42	100	98	0	0.583	0.569	0.545	0.549	1.526	0.540	0.745	80	430	100	679	725	-0.779	250	429	263	462	27304	45064	2.885	9.913	0	0	0
1	12	10	""	"STM1273"	3880	17330	110	264	278	70	25	76	76	82	86	104	96	68	0	5371	5294	1179	22	103	103	135	135	100	100	100	0	0.036	0.039	0.038	0.038	1.325	0.037	0.851	80	425	100	5456	5393	-4.808	188	5268	202	5191	22254	423555	2.279	38.215	0	0	0
1	13	10	"ydgA"	"STM1466"	4060	17330	110	13843	15686	5638	35	78	78	211	616	291	100	100	0	10335	11511	4186	36	104	104	283	921	325	100	100	0	1.345	1.368	1.341	1.374	1.236	1.368	0.916	80	440	100	23996	27015	0.428	13765	10231	15608	11407	1254912	920898	25.122	12.191	0	0	0
1	14	10	""	"STM1472"	4250	17330	120	754	763	203	26	78	78	205	604	294	80	0	0	16864	16679	5335	31	104	104	265	904	341	97	96	0	0.040	0.041	0.041	0.045	1.901	0.035	0.353	120	459	100	17436	17260	-4.632	676	16760	685	16575	91543	2001536	0.924	18.157	0	0	0
1	15	10	""	"STM1481"	4430	17340	120	1488	1476	453	30	79	79	85	45	52	97	96	0	11546	11667	3237	27	102	102	155	351	226	98	98	0	0.123	0.121	0.124	0.110	2.333	0.118	0.920	120	429	100	12853	12962	-3.022	1409	11444	1397	11565	177100	1399986	30.911	32.798	0	0	0
1	16	10	"ynfL"	"STM1487"	4600	17330	110	984	1023	164	16	79	79	100	95	95	100	100	0	10784	11343	1959	17	103	103	355	1208	340	100	100	0	0.085	0.084	0.083	0.084	1.120	0.080	0.935	80	412	100	11586	12184	-3.561	905	10681	944	11240	81823	907478	9.716	9.096	0	0	0
1	17	10	""	"STM1494"	4780	17340	110	1234	1549	755	48	80	80	99	87	87	100	100	0	7088	8621	4456	51	106	106	354	1184	334	100	100	0	0.165	0.173	0.171	0.174	1.257	0.164	0.901	80	420	100	8136	9984	-2.597	1154	6982	1469	8515	123950	689659	16.667	6.982	0	0	0
1	18	10	"ynfC"	"STM1501"	4950	17330	110	1853	2071	859	41	82	82	92	40	43	100	100	0	4526	5063	2162	42	107	107	175	264	150	100	100	0	0.401	0.401	0.395	0.405	1.294	0.380	0.902	80	427	100	6190	6945	-1.319	1771	4419	1989	4956	165673	405012	49.475	18.515	0	0	0
1	19	10	""	"STM2780"	5130	17340	120	7706	8070	4349	53	80	80	95	65	68	98	97	0	7137	7420	3859	52	105	105	148	219	147	98	97	0	1.084	1.092	1.089	1.010	2.222	1.110	0.881	120	481	100	14658	15305	0.117	7626	7032	7990	7315	968375	890424	122.692	33.205	0	0	0
1	20	10	""	"STM2788"	5310	17340	120	971	1027	525	51	79	79	90	64	71	97	95	0	11641	12406	6472	52	103	103	131	205	156	98	98	0	0.077	0.077	0.078	0.076	1.864	0.073	0.872	120	438	100	12430	13251	-3.693	892	11538	948	12303	123250	1488720	14.641	59.878	0	0	0
1	21	10	"ygaU"	"STM2795"	5480	17340	120	4059	4291	2624	61	81	81	85	30	35	100	100	0	2231	2299	1310	56	102	102	114	92	80	97	94	0	1.868	1.916	1.938	1.969	2.483	2.177	0.696	120	460	100	6107	6407	0.902	3978	2129	4210	2197	514896	275862	140.200	23.750	0	0	0
1	22	10	"yihD"	"STM3995"	5660	17340	110	1433	1875	1211	64	83	83	93	38	40	100	100	0	960	1171	577	49	104	104	118	94	79	100	100	0	1.577	1.679	1.663	1.638	1.489	1.962	0.690	80	402	100	2206	2859	0.657	1350	856	1792	1067	150020	93664	46.895	11.202	0	0	0
1	23	10	""	"STM4015"	5840	17340	120	403	535	417	77	81	81	91	39	42	93	91	0	5535	7249	5246	72	103	103	163	368	225	99	98	0	0.059	0.064	0.059	0.054	1.897	0.063	0.782	120	415	100	5754	7600	-4.076	322	5432	454	7146	64196	869865	11.385	19.255	0	0	0
1	24	10	"fdhE"	"STM4034"	6020	17340	120	3918	4438	2748	61	82	82	90	39	43	100	100	0	5448	6374	3895	61	101	101	171	491	287	94	93	0	0.717	0.694	0.691	0.734	2.346	0.680	0.849	120	478	100	9183	10629	-0.479	3836	5347	4356	6273	532577	764932	111.487	12.633	0	0	0
1	1	11	""	"STM2940"	1940	17500	120	1240	1132	545	48	75	75	84	58	69	95	94	0	7768	7023	3425	48	103	103	110	48	43	99	98	0	0.152	0.153	0.152	0.150	1.797	0.151	0.949	120	585	100	8830	7977	-2.718	1165	7665	1057	6920	135863	842802	18.069	144.021	0	0	0
1	2	11	"ygcB"	"STM2944"	2120	17510	120	1284	1222	466	38	78	78	88	49	55	95	93	0	25355	24156	8608	35	100	100	126	258	204	98	98	0	0.048	0.048	0.048	0.043	1.876	0.047	0.942	120	445	100	26461	25200	-4.388	1206	25255	1144	24056	146597	2898748	23.143	93.140	0	0	0
1	3	11	"relA"	"STM2956"	2290	17510	110	3127	3213	1020	31	85	85	94	37	39	100	100	0	4906	5011	1276	25	102	102	128	265	207	100	100	0	0.633	0.637	0.639	0.612	1.413	0.641	0.855	80	398	100	7846	8037	-0.659	3042	4804	3128	4909	257010	400881	84.297	18.426	0	0	0
1	4	11	"yqcD"	"STM2968"	2450	17510	110	770	790	335	42	79	79	88	36	40	100	98	0	2154	2334	1151	49	99	99	113	82	72	100	100	0	0.336	0.318	0.326	0.314	1.654	0.273	0.728	80	452	100	2746	2946	-1.572	691	2055	711	2235	63171	186686	19.500	27.085	0	0	0
1	5	11	"fucP"	"STM2975"	2640	17500	110	597	656	212	32	79	79	86	31	36	100	100	0	7446	8286	3336	40	101	101	166	299	180	100	100	0	0.071	0.070	0.071	0.072	1.317	0.065	0.878	80	474	100	7863	8762	-3.826	518	7345	577	8185	52518	662871	18.387	27.157	0	0	0
1	6	11	"fucU"	"STM2978"	2820	17510	110	581	606	175	28	84	84	96	47	48	100	100	0	2800	2971	751	25	103	103	185	306	165	100	100	0	0.184	0.182	0.184	0.177	1.313	0.176	0.883	80	478	100	3194	3390	-2.440	497	2697	522	2868	48464	237709	10.851	9.105	0	0	0
1	7	11	"exbB"	"STM3159"	3000	17510	110	1293	1440	420	29	83	83	99	61	61	100	100	0	7118	7932	2440	30	103	103	172	312	181	100	100	0	0.172	0.173	0.174	0.173	1.270	0.165	0.909	80	447	100	8225	9186	-2.535	1210	7015	1357	7829	115177	634527	21.984	24.872	0	0	0
1	8	11	"ygiR"	"STM3168"	3170	17500	110	755	841	381	45	83	83	99	55	55	100	100	0	5047	5546	2648	47	108	108	200	509	254	100	100	0	0.136	0.139	0.136	0.138	1.404	0.122	0.837	80	431	100	5611	6196	-2.878	672	4939	758	5438	67263	443641	13.491	10.503	0	0	0
1	9	11	"ygiW"	"STM3176"	3350	17510	120	2058	2572	2073	80	83	83	96	49	51	95	95	0	959	1156	816	70	104	104	140	396	282	81	55	0	2.310	2.366	2.341	2.357	2.799	3.231	0.485	120	453	100	2830	3541	1.208	1975	855	2489	1052	308691	138738	50.531	2.566	0	0	0
1	10	11	"STMF1.41"	"Not LT2a92"	3530	17510	110	161	194	131	67	80	80	92	82	89	48	12	0	166	187	77	41	99	99	106	47	44	66	33	0	1.209	1.295	1.407	1.370	2.214	1.873	0.363	80	469	100	148	202	0.274	81	67	114	88	15499	14940	1.244	1.723	0	0	0
1	11	11	""	"STM2668"	3710	17510	110	2119	2405	819	34	77	77	84	40	47	100	100	0	9108	10257	3327	32	101	101	138	244	176	100	100	0	0.227	0.229	0.226	0.228	1.243	0.218	0.891	80	441	100	11049	12484	-2.141	2042	9007	2328	10156	192427	820528	58.025	41.471	0	0	0
1	12	11	""	"STM2682"	3890	17510	120	183	261	376	144	79	79	239	2961	1238	0	0	0	385	498	387	77	103	103	152	255	167	53	29	0	0.369	0.461	0.380	0.366	4.180	2.945	0.304	120	493	100	386	577	-1.439	104	282	182	395	31308	59765	0.007	1.357	0	0	0
1	13	11	""	"STM0497"	4070	17520	110	385	389	112	28	79	79	305	3233	1060	0	0	0	6379	6482	1603	24	101	101	191	824	431	100	100	0	0.049	0.049	0.046	0.046	1.368	0.046	0.128	80	419	100	6584	6691	-4.359	306	6278	310	6381	31081	518587	0.026	7.635	0	0	0
1	14	11	"tesA"	"STM0506"	4250	17520	120	1552	1785	1100	61	77	77	88	80	90	97	96	0	3787	4396	2483	56	101	101	122	151	123	99	97	0	0.400	0.398	0.393	0.373	1.858	0.380	0.784	120	442	100	5161	6003	-1.321	1475	3686	1708	4295	214156	527472	21.213	28.305	0	0	0
1	15	11	"allR"	"STM0516"	4430	17520	120	4780	5086	2522	49	78	78	81	41	50	100	100	0	8343	9189	6078	66	101	101	112	125	111	100	99	0	0.570	0.551	0.587	0.526	1.956	0.423	0.582	120	427	100	12944	14096	-0.810	4702	8242	5008	9088	610369	1102711	122.073	72.616	0	0	0
1	16	11	"allP"	"STM0522"	4590	17510	110	271	288	71	24	81	81	380	1318	346	0	0	0	12453	12574	3038	24	103	103	645	1811	280	100	100	0	0.015	0.017	0.016	0.016	1.322	0.016	0.846	80	427	100	12540	12678	-6.022	190	12350	207	12471	23058	1005943	-0.070	6.587	0	0	0
1	17	11	"glxK"	"STM0525"	4770	17510	100	850	1023	542	52	92	92	1268	2181	172	1	1	0	12434	15449	7164	46	117	117	1641	2544	155	100	100	0	0.062	0.061	0.059	0.059	1.437	0.052	0.051	80	416	100	13075	16263	-4.022	758	12317	931	15332	81862	1235920	-0.112	5.428	-50	0	0
1	18	11	"ylbF"	"STM0531"	4960	17520	120	222	231	83	35	87	87	665	1583	238	0	0	0	6941	7128	2984	41	110	110	800	1764	220	94	90	0	0.020	0.021	0.020	0.019	1.541	0.021	0.781	120	473	100	6966	7162	-5.661	135	6831	144	7018	27674	855415	-0.274	3.587	0	0	0
1	19	11	"yhgN"	"STM3540"	5130	17510	110	237	276	125	45	81	81	88	52	59	97	76	0	1530	2023	1470	72	102	102	117	71	60	100	100	0	0.109	0.102	0.112	0.105	1.619	0.079	0.635	80	375	100	1584	2116	-3.194	156	1428	195	1921	22060	161832	3.615	26.845	0	0	0
1	20	11	""	"STM2186"	5320	17520	130	4803	4796	1783	37	80	80	85	41	48	98	98	0	12101	12359	3713	30	101	101	116	75	64	99	99	0	0.394	0.385	0.394	0.344	1.821	0.392	0.935	120	493	100	16723	16974	-1.345	4723	12000	4716	12258	575573	1483068	114.902	163.240	0	0	0
1	21	11	"folE"	"STM2193"	5480	17510	110	1012	1061	219	20	78	78	85	33	38	100	100	0	2349	2450	554	22	100	100	118	78	66	100	100	0	0.415	0.418	0.423	0.420	1.215	0.395	0.909	80	386	100	3183	3333	-1.268	934	2249	983	2350	84881	196023	29.576	29.897	0	0	0
1	22	11	"yeiH"	"STM2202"	5670	17520	120	940	846	388	45	82	82	89	35	39	93	93	0	5628	5030	2383	47	104	104	123	74	60	98	97	0	0.155	0.155	0.154	0.147	1.951	0.152	0.937	120	480	100	6382	5690	-2.687	858	5524	764	4926	101487	603598	21.629	66.311	0	0	0
1	23	11	""	"STM2225"	5850	17520	120	1078	1096	645	58	80	80	86	54	62	96	96	0	4300	4440	2583	58	102	102	113	71	62	99	99	0	0.238	0.234	0.232	0.224	1.660	0.223	0.849	120	389	100	5196	5354	-2.073	998	4198	1016	4338	131505	532760	18.704	60.944	0	0	0
1	24	11	""	"STM2235"	6020	17510	120	899	1015	536	52	83	83	88	31	35	100	99	0	10125	11185	5700	50	102	102	117	83	70	99	99	0	0.081	0.084	0.082	0.087	1.873	0.079	0.829	120	520	100	10839	12015	-3.619	816	10023	932	11083	121804	1342214	29.903	133.349	0	0	0
1	1	12	"phoP"	"STM1231"	1920	17690	110	7701	7863	1893	24	82	82	135	229	169	100	100	0	1284	1305	313	23	100	100	112	54	48	100	100	0	6.435	6.457	6.360	6.478	1.223	6.685	0.922	80	519	100	8803	8986	2.686	7619	1184	7781	1205	629047	104367	33.747	22.093	0	0	0
1	2	12	"phoP"	"STM1231"	2110	17680	110	21273	21234	3870	18	84	84	179	380	212	100	100	0	3594	3359	926	27	96	96	118	97	82	100	98	0	6.057	6.482	6.420	7.050	1.517	6.434	0.945	80	439	100	24687	24413	2.599	21189	3498	21150	3263	1698680	268736	55.408	33.412	0	0	0
1	3	12	"phoP"	"STM1231"	2290	17690	120	17511	15578	5342	34	85	85	130	284	218	98	97	0	2978	2656	890	33	97	97	112	85	75	98	97	0	6.049	6.054	6.057	5.802	1.993	6.197	0.949	120	482	100	20307	18052	2.597	17426	2881	15493	2559	1869307	318775	54.394	29.929	0	0	0
1	4	12	"phoQ"	"STM1230"	2460	17680	110	5811	5932	1242	20	80	80	99	72	72	100	100	0	3952	3827	960	25	94	94	114	95	83	100	100	0	1.485	1.568	1.528	1.616	1.259	1.536	0.948	80	428	100	9589	9585	0.571	5731	3858	5852	3733	474562	306147	81.014	39.084	0	0	0
1	5	12	"phoQ"	"STM1230"	2650	17690	120	16936	17321	4752	27	82	82	100	71	71	100	100	0	10747	10834	3250	29	98	98	141	266	188	99	99	0	1.583	1.606	1.618	1.667	1.672	1.609	0.946	120	523	100	27503	27975	0.662	16854	10649	17239	10736	2078554	1300043	242.549	40.199	0	0	0
1	6	12	"hupA"	"STM4170"	2820	17680	110	4919	5130	2748	53	90	90	141	227	160	100	100	0	599	652	283	43	103	103	139	229	164	87	57	0	9.736	9.180	8.983	9.076	1.682	11.021	0.431	80	413	100	5325	5589	3.283	4829	496	5040	549	410408	52166	21.978	2.240	0	0	0
1	7	12	"sopB"	"STM1091"	3000	17690	120	23842	20561	9332	45	87	87	130	209	160	100	99	0	2575	2185	967	44	103	103	167	344	205	89	85	0	9.610	9.834	9.745	10.921	2.396	10.081	0.942	120	501	100	26227	22556	3.264	23755	2472	20474	2082	2467322	262197	97.756	5.866	0	0	0
1	8	12	"pipC"	"STM0375"	3190	17690	120	3876	3615	1153	31	85	85	98	51	52	99	99	0	733	703	210	29	103	103	142	393	276	86	15	0	6.017	5.883	5.826	6.067	1.792	6.133	0.895	120	466	100	4421	4130	2.589	3791	630	3530	600	433828	84323	68.961	1.427	0	0	0
1	9	12	"pipC"	"STM0375"	3360	17690	120	5703	5875	2436	41	84	84	95	41	43	99	99	0	1149	1156	483	41	102	102	107	28	26	96	95	0	5.367	5.494	5.376	6.159	2.308	5.700	0.886	120	451	100	6666	6845	2.424	5619	1047	5791	1054	705054	138757	140.976	37.464	0	0	0
1	10	12	"pipC"	"STM0375"	3530	17690	110	3216	3397	1011	29	83	83	121	165	136	100	100	0	693	724	156	21	101	101	111	41	36	100	100	0	5.292	5.319	5.349	5.272	1.301	5.829	0.875	80	440	100	3725	3937	2.404	3133	592	3314	623	271766	57884	19.855	14.951	0	0	0
1	11	12	"ssrB"	"STM1391"	3720	17690	120	1292	1528	868	56	81	81	116	158	136	98	96	0	2179	2474	1221	49	101	101	135	225	166	97	96	0	0.583	0.610	0.639	0.594	2.127	0.604	0.744	120	490	100	3289	3820	-0.779	1211	2078	1447	2373	183406	296869	8.937	10.396	0	0	0
1	12	12	"ssrB"	"STM1391"	3890	17690	120	1776	1720	617	35	83	83	93	43	46	97	97	0	3030	2969	1063	35	100	100	110	89	80	98	98	0	0.578	0.571	0.566	0.554	1.835	0.552	0.893	120	443	100	4623	4506	-0.791	1693	2930	1637	2869	206368	356330	37.837	32.124	0	0	0
1	13	12	"lrp"	"STM0959"	4070	17690	120	6625	6370	2567	40	84	84	101	63	62	100	100	0	1715	1655	668	40	100	100	106	30	28	96	95	0	4.050	4.042	4.132	4.457	2.003	4.156	0.915	120	456	100	8156	7841	2.018	6541	1615	6286	1555	764368	198641	99.508	51.633	0	0	0
1	14	12	"lrp"	"STM0959"	4250	17690	120	11391	11022	5411	49	79	79	95	67	70	100	99	0	3084	2866	1334	46	101	101	111	85	76	92	92	0	3.792	3.958	3.942	4.314	2.073	4.189	0.892	120	443	100	14295	13708	1.923	11312	2983	10943	2765	1322693	343919	163.090	32.412	0	0	0
1	15	12	"gyrA"	"STM2272"	4420	17690	100	3050	2986	707	23	77	77	85	48	56	100	100	0	3445	3369	920	27	101	101	111	91	81	100	100	0	0.889	0.890	0.880	0.903	1.346	0.873	0.928	80	369	100	6317	6177	-0.170	2973	3344	2909	3268	238900	269481	60.438	35.802	0	0	0
1	16	12	"gyrA"	"STM2272"	4600	17690	100	2791	2851	645	22	86	86	1266	2386	188	72	0	0	3626	3736	724	19	107	107	1541	2834	183	88	1	0	0.769	0.762	0.761	0.755	1.164	0.826	0.954	80	420	100	6224	6394	-0.380	2705	3519	2765	3629	228048	298911	0.664	0.775	-50	0	0
1	17	12	"gyrA"	"STM2272"	4770	17690	100	4329	4487	610	13	4837	4837	3821	2912	76	0	0	0	5046	5201	650	12	5748	5748	4516	3404	75	0	0	0	0.724	0.640	0.821	0.917	2.792	0.967	0.833	80	420	100	-1210	-897	-0.467	-508	-702	-350	-547	358923	416054	0.229	0.201	-50	0	0
1	18	12	"csrA"	"STM2826"	4950	17690	100	1214	2180	2711	124	109	109	1763	2581	146	21	8	0	1328	2102	2092	99	123	123	2047	3013	147	18	8	0	0.917	1.046	1.009	0.914	2.371	0.985	0.777	80	327	100	2310	4050	-0.125	1105	1205	2071	1979	174367	168130	0.162	0.018	-50	0	0
1	19	12	"crp"	"STM3466"	5100	17690	140	5742	5330	1936	36	83	83	108	87	80	98	98	0	2502	2370	949	40	106	106	124	64	51	98	96	0	2.362	2.318	2.350	2.402	1.818	2.319	0.918	156	568	100	8055	7511	1.240	5659	2396	5247	2264	831448	369772	60.023	35.094	0	0	0
1	20	12	"yhhP"	"STM3578"	5310	17690	110	311	334	196	58	80	80	90	51	56	86	67	0	812	892	558	62	105	105	114	36	31	100	100	0	0.327	0.323	0.295	0.301	2.420	0.237	0.534	80	435	100	938	1041	-1.614	231	707	254	787	26696	71359	4.784	21.611	0	0	0
1	21	12	"yhhP"	"STM3578"	5490	17700	120	540	520	204	39	79	79	83	24	28	95	95	0	1773	1685	698	41	103	103	115	63	54	99	97	0	0.276	0.279	0.276	0.264	1.975	0.269	0.901	120	503	100	2131	2023	-1.857	461	1670	441	1582	62409	202208	18.208	24.921	0	0	0
1	22	12	"topA"	"STM1714"	5660	17690	100	526	568	207	36	81	81	82	17	20	100	100	0	969	1068	346	32	101	101	106	29	27	100	100	0	0.513	0.504	0.493	0.493	1.458	0.493	0.770	80	384	100	1313	1454	-0.964	445	868	487	967	45410	85479	28.588	33.172	0	0	0
1	23	12	"topA"	"STM1714"	5840	17690	130	11365	11625	1869	16	82	82	115	312	271	100	100	0	20594	20957	4073	19	101	101	188	796	423	100	100	0	0.551	0.553	0.555	0.560	1.325	0.529	0.901	120	474	100	31776	32399	-0.861	11283	20493	11543	20856	1394964	2514875	36.891	26.092	0	0	0
1	24	12	"topA"	"STM1714"	6010	17710	130	282	318	174	54	83	83	112	282	251	30	5	0	547	607	313	51	100	100	173	720	416	25	1	0	0.445	0.464	0.489	0.439	2.015	0.340	0.632	120	582	100	646	742	-1.168	199	447	235	507	38163	72825	0.730	0.603	0	0	0
1	1	13	"ctrl-buffer"	"ctrl-buffer"	1930	17860	100	76	84	31	36	77	77	101	151	149	0	0	0	99	106	30	28	94	94	103	44	42	10	3	0	-0.200	0.583	0.889	0.907	4.518	3.835	0.064	80	462	100	4	19	Error	-1	5	7	12	6717	8499	-0.113	0.068	-50	0	0
1	2	13	"ctrl-buffer"	"ctrl-buffer"	2110	17860	100	76	80	27	33	76	76	109	269	246	0	0	0	96	103	32	31	91	91	103	83	80	5	1	0	0.000	0.333	1.000	0.864	3.731	0.801	0.095	80	430	100	5	16	Error	0	5	4	12	6377	8237	-0.108	0.000	-50	0	0
1	3	13	"ctrl-buffer"	"ctrl-buffer"	2280	17860	100	77	79	22	27	74	74	78	21	26	17	3	0	98	110	42	38	93	93	97	26	26	21	12	0	0.600	0.294	0.696	0.624	4.201	0.243	0.036	80	385	100	8	22	-0.737	3	5	5	17	6335	8761	0.048	0.500	-50	0	0
1	4	13	"ctrl-buffer"	"ctrl-buffer"	2460	17860	100	74	83	61	73	73	73	83	50	60	6	1	0	98	101	32	31	92	92	102	53	51	1	1	0	0.167	1.111	1.600	1.303	3.180	0.974	0.272	80	440	100	7	19	-2.585	1	6	10	9	6607	8107	0.000	-0.019	-50	0	0
1	5	13	"ctrl-buffer"	"ctrl-buffer"	2640	17860	100	73	81	36	44	75	75	79	24	30	11	6	0	98	103	30	29	91	91	96	32	33	8	5	0	-0.286	0.500	0.800	0.845	4.352	0.680	0.038	80	409	100	5	18	Error	-2	7	6	12	6491	8228	0.083	0.219	-50	0	0
1	6	13	"ctrl-buffer"	"ctrl-buffer"	2820	17860	100	79	89	46	51	81	81	106	172	162	1	1	0	115	124	36	29	103	103	129	224	173	0	0	0	-0.167	0.381	1.114	1.100	4.227	0.244	0.008	80	420	100	10	29	Error	-2	12	8	21	7099	9898	-0.099	-0.022	-50	0	0
1	7	13	"ctrl-buffer"	"ctrl-buffer"	2990	17860	100	80	87	41	47	80	80	89	71	79	1	1	0	134	156	71	45	104	104	122	95	77	16	6	0	0.000	0.135	0.638	0.489	4.815	0.047	0.010	80	385	100	30	59	Error	0	30	7	52	6970	12514	-0.028	0.358	-50	0	0
1	8	13	"ctrl-buffer"	"ctrl-buffer"	3170	17860	100	79	85	33	38	77	77	79	18	22	23	7	0	104	111	26	23	99	99	108	47	43	10	2	0	0.400	0.667	1.238	1.164	3.416	0.206	0.052	80	413	100	7	20	-1.322	2	5	8	12	6770	8891	0.333	0.064	-50	0	0
1	9	13	"ctrl-buffer"	"ctrl-buffer"	3350	17870	100	74	78	17	21	76	76	80	21	26	15	0	0	108	113	23	20	98	98	102	25	24	21	7	0	-0.200	0.133	0.909	1.095	3.374	0.060	0.007	80	415	100	8	17	Error	-2	10	2	15	6216	9033	-0.095	0.440	-50	0	0
1	10	13	"ctrl-buffer"	"ctrl-buffer"	3530	17870	100	73	74	14	18	77	77	92	104	113	0	0	0	102	107	24	22	99	99	104	37	35	11	2	0	-1.333	-0.375	0.779	0.741	5.156	88.292	0.000	80	432	100	-1	5	Error	-4	3	-3	8	5932	8573	-0.173	0.081	-50	0	0
1	11	13	"ctrl-buffer"	"ctrl-buffer"	3710	17870	100	80	80	21	26	78	78	81	22	27	17	2	0	107	120	52	43	99	99	100	19	19	28	16	0	0.250	0.095	0.608	0.655	4.383	10.931	0.002	80	403	100	10	23	-2.000	2	8	2	21	6419	9609	-0.045	1.053	-50	0	0
1	12	13	"ctrl-buffer"	"ctrl-buffer"	3880	17870	100	71	76	22	28	77	77	81	21	25	13	2	0	100	105	28	26	98	98	100	16	16	22	8	0	-3.000	-0.143	1.221	1.309	3.248	1.077	0.017	80	403	100	-4	6	Error	-6	2	-1	7	6096	8375	-0.238	0.313	-50	0	0
1	13	13	"ctrl-buffer"	"ctrl-buffer"	4060	17870	100	82	91	34	37	80	80	86	29	33	20	6	0	113	117	26	22	97	97	100	18	18	46	23	0	0.125	0.550	0.850	0.764	4.663	0.147	0.005	80	415	100	18	31	-3.000	2	16	11	20	7303	9385	0.172	0.944	-50	0	0
1	14	13	"ctrl-buffer"	"ctrl-buffer"	4240	17870	100	77	79	17	21	80	80	88	47	53	2	0	0	111	114	21	18	100	100	104	31	29	21	1	0	-0.273	-0.071	0.708	0.926	3.504	2.237	0.011	80	397	100	8	13	Error	-3	11	-1	14	6332	9082	-0.191	0.323	-50	0	0
1	15	13	"ctrl-buffer"	"ctrl-buffer"	4420	17870	100	75	76	16	21	80	80	91	53	58	0	0	0	104	110	23	20	104	104	119	92	77	1	0	0	100000.000	-0.667	0.882	0.832	4.807	0.414	0.575	80	416	100	-5	2	16.610	-5	0	-4	6	6109	8837	-0.283	-0.098	-50	0	0
1	16	13	"ctrl-buffer"	"ctrl-buffer"	4590	17870	100	81	85	33	38	82	82	149	582	390	0	0	0	106	110	24	21	106	106	200	748	374	0	0	0	100000.000	0.750	1.278	1.086	3.959	1.976	0.112	80	420	100	-1	7	16.610	-1	0	3	4	6810	8827	-0.110	-0.120	-50	0	0
1	17	13	"ctrl-buffer"	"ctrl-buffer"	4770	17870	100	83	85	19	22	87	87	1372	2700	196	0	0	0	116	120	23	19	109	109	1741	3275	188	0	0	0	-0.571	-0.182	1.000	1.013	4.327	0.741	0.867	80	428	100	3	9	Error	-4	7	-2	11	6791	9626	-0.477	-0.495	-50	0	0
1	18	13	"ctrl-buffer"	"ctrl-buffer"	4950	17870	100	79	90	54	60	83	83	235	883	375	0	0	0	111	125	58	46	104	104	368	1387	376	0	0	0	-0.571	0.333	1.154	1.120	3.168	0.604	0.119	80	426	100	3	28	Error	-4	7	7	21	7227	10003	-0.164	-0.175	-50	0	0
1	19	13	"ctrl-buffer"	"ctrl-buffer"	5130	17870	100	81	85	26	30	80	80	96	75	78	1	0	0	107	113	25	22	104	104	116	49	42	6	1	0	0.333	0.556	1.250	1.396	3.080	0.128	0.016	80	436	100	4	14	-1.585	1	3	5	9	6768	9036	-0.147	-0.061	-50	0	0
1	20	13	"ctrl-buffer"	"ctrl-buffer"	5310	17870	100	83	87	27	31	78	78	80	17	21	28	12	0	116	125	33	26	100	100	104	21	20	38	22	0	0.313	0.360	0.779	0.939	3.792	0.231	0.016	80	420	100	21	34	-1.678	5	16	9	25	6940	10024	0.412	1.000	-50	0	0
1	21	13	"ctrl-buffer"	"ctrl-buffer"	5480	17870	100	73	82	60	73	79	79	80	18	22	7	3	0	107	111	25	22	103	103	106	21	19	18	6	0	-1.500	0.375	0.909	1.182	4.633	9.175	0.011	80	421	100	-2	11	Error	-6	4	3	8	6541	8900	0.111	0.238	-50	0	0
1	22	13	"ctrl-buffer"	"ctrl-buffer"	5670	17910	40	102	143	101	70	80	80	81	20	24	50	41	0	139	171	89	52	106	106	105	19	18	66	41	0	0.667	0.969	0.975	0.994	4.044	1.149	0.671	12	68	100	55	128	-0.585	22	33	63	65	1717	2049	3.100	3.474	0	0	0
1	23	13	"ctrl-buffer"	"ctrl-buffer"	5840	17870	100	79	80	17	21	79	79	81	26	32	10	0	0	108	111	18	16	98	98	121	403	333	0	0	0	0.000	0.077	0.900	0.761	4.150	12.126	0.001	80	439	100	10	14	Error	0	10	1	13	6410	8871	-0.038	-0.025	-50	0	0
1	24	13	"ctrl-buffer"	"ctrl-buffer"	6020	17870	100	81	83	26	31	78	78	80	18	22	18	7	0	103	114	49	42	97	97	99	17	17	32	6	0	0.500	0.294	1.154	1.148	3.004	0.391	0.097	80	418	100	9	22	-1.000	3	6	5	17	6632	9082	0.167	0.882	-50	0	0
1	1	14	"ydhI"	"STM1443"	1920	18050	110	279	356	277	77	76	76	79	23	29	95	92	0	1534	1954	1858	95	95	95	102	47	46	100	100	0	0.141	0.151	0.146	0.141	1.757	0.135	0.804	80	580	100	1642	2139	-2.826	203	1439	280	1859	28474	156344	12.043	39.404	0	0	0
1	2	14	"STMB2B.139A"	"Not LT2a93"	2100	18050	110	257	301	142	47	72	72	75	20	26	100	100	0	257	289	119	41	91	91	101	51	50	97	75	0	1.114	1.157	1.136	1.166	1.658	1.130	0.682	80	530	100	351	427	0.156	185	166	229	198	24059	23115	11.300	3.686	0	0	0
1	3	14	""	"STM3806"	2290	18050	120	341	411	428	104	72	72	75	18	24	99	93	0	1728	2086	2223	106	93	93	97	23	23	99	99	0	0.165	0.170	0.155	0.159	1.823	0.171	0.842	120	605	100	1904	2332	-2.604	269	1635	339	1993	49291	250371	18.667	86.478	0	0	0
1	4	14	"pgtE"	"STM2395"	2470	18060	120	2139	2155	1287	59	73	73	77	27	35	97	97	0	7617	7702	4453	57	93	93	96	23	23	99	99	0	0.275	0.274	0.276	0.255	2.196	0.260	0.851	120	582	100	9590	9691	-1.865	2066	7524	2082	7609	258550	924284	76.963	330.696	0	0	0
1	5	14	""	"STM3911"	2650	18060	120	97	102	37	36	74	74	78	29	37	36	9	0	493	585	397	67	91	91	93	20	21	100	99	0	0.057	0.057	0.056	0.054	2.665	0.055	0.207	120	592	100	425	522	-4.127	23	402	28	494	12231	70234	0.828	24.600	0	0	0
1	6	14	"ygiY"	"STM3178"	2820	18040	110	754	831	271	32	76	76	87	66	75	100	100	0	6748	7020	2482	35	96	96	104	46	44	100	100	0	0.102	0.109	0.106	0.110	1.340	0.100	0.886	80	472	100	7330	7679	-3.294	678	6652	755	6924	66444	561638	11.273	150.348	0	0	0
1	7	14	""	"STM2880"	3000	18050	120	2340	3771	5184	137	75	75	83	58	69	100	98	0	455	658	749	113	100	100	110	49	44	94	90	0	6.380	6.624	6.365	6.351	1.944	7.849	0.751	120	614	100	2620	4254	2.674	2265	355	3696	558	452542	78930	63.586	11.184	0	0	0
1	8	14	"ssaU"	"STM1422"	3180	18050	100	113	178	132	74	74	74	77	20	25	63	50	0	706	2169	2703	124	101	101	119	179	150	73	61	0	0.064	0.050	0.061	0.071	2.642	0.043	0.768	80	444	100	644	2172	-3.955	39	605	104	2068	14225	173481	5.050	11.453	0	0	0
1	9	14	"nrdE"	"STM2807"	3350	18050	110	206	236	116	49	76	76	79	30	37	92	81	0	4046	5117	3406	66	101	101	121	178	147	100	100	0	0.033	0.032	0.032	0.030	2.020	0.027	0.720	80	510	100	4075	5176	-4.923	130	3945	160	5016	18889	409346	5.233	28.067	0	0	0
1	10	14	"cadA"	"STM2559"	3530	18050	110	141	161	71	44	76	76	78	16	20	86	72	0	1674	2274	1877	82	100	100	109	68	62	100	100	0	0.041	0.039	0.040	0.038	2.279	0.028	0.588	80	524	100	1639	2259	-4.598	65	1574	85	2174	12882	181903	5.188	31.838	0	0	0
1	11	14	"thiL"	"STM0419"	3710	18050	110	922	1616	1510	93	77	77	79	21	26	100	100	0	2534	4469	4231	94	100	100	104	25	24	100	100	0	0.347	0.352	0.373	0.337	2.186	0.304	0.726	80	510	100	3279	5908	-1.526	845	2434	1539	4369	129318	357538	73.190	174.600	0	0	0
1	12	14	"hin"	"STM2772"	3880	18050	110	286	509	519	101	78	78	80	17	21	92	85	0	796	1361	1426	104	100	100	103	24	23	98	96	0	0.299	0.342	0.309	0.314	2.736	0.305	0.703	80	522	100	904	1692	-1.743	208	696	431	1261	40754	108849	25.235	52.417	0	0	0
1	13	14	""	"STM3166"	4070	18050	110	311	317	72	22	81	81	84	21	25	100	100	0	6786	6590	1598	24	100	100	109	61	55	100	100	0	0.034	0.036	0.036	0.036	1.324	0.033	0.823	80	502	100	6916	6726	-4.861	230	6686	236	6490	25353	527231	11.095	106.246	0	0	0
1	14	14	"yjjY"	"STM4599"	4240	18050	120	1146	1546	2202	142	82	82	87	27	31	98	97	0	383	453	462	101	100	100	112	62	55	90	72	0	3.760	4.147	3.640	3.702	2.145	5.370	0.709	120	562	100	1347	1817	1.911	1064	283	1464	353	185471	54411	54.037	5.500	0	0	0
1	15	14	"ybaN"	"STM0482"	4420	18060	120	253	293	170	58	82	82	87	31	35	95	88	0	2321	2850	2003	70	105	105	113	43	38	100	98	0	0.077	0.077	0.078	0.076	1.890	0.068	0.699	120	577	100	2387	2956	-3.696	171	2216	211	2745	35162	341959	6.645	63.651	0	0	0
1	16	14	""	"STM0571"	4590	18050	110	1727	1733	556	32	82	82	88	40	45	100	100	0	17071	16385	5932	36	105	105	127	106	83	100	100	0	0.097	0.101	0.103	0.104	1.310	0.097	0.946	80	485	100	18611	17931	-3.366	1645	16966	1651	16280	138658	1310784	41.125	153.377	0	0	0
1	17	14	"yaiU"	"STM0373"	4780	18060	120	1587	1539	637	41	81	81	84	33	39	95	94	0	21289	20556	7603	36	104	104	119	94	78	100	100	0	0.071	0.071	0.071	0.066	2.027	0.071	0.923	120	590	100	22691	21910	-3.814	1506	21185	1458	20452	184666	2466667	44.091	217.415	0	0	0
1	18	14	""	"STM3653"	4950	18060	120	302	354	211	59	78	78	81	22	27	93	91	0	3461	4123	2763	67	102	102	106	27	25	98	98	0	0.067	0.069	0.068	0.064	1.730	0.065	0.817	120	619	100	3583	4297	-3.906	224	3359	276	4021	42423	494768	12.409	148.778	0	0	0
1	19	14	""	"STM2195"	5140	18070	70	334	452	299	66	78	78	81	25	30	90	90	0	1679	2033	1970	96	103	103	109	36	33	100	84	0	0.162	0.194	0.225	0.239	2.803	0.115	0.437	32	232	100	1832	2304	-2.622	256	1576	374	1930	14478	65067	14.840	53.444	0	0	0
1	20	14	"EMPTY"	"EMPTY"	5300	18050	100	77	79	17	21	80	80	83	23	27	6	1	0	102	105	21	20	102	102	105	33	31	10	0	0	100000.000	-0.333	1.000	0.903	3.831	0.005	0.000	80	469	100	-3	2	16.610	-3	0	-1	3	6314	8414	-0.174	0.000	-75	0	0
1	21	14	"EMPTY"	"EMPTY"	5480	18050	100	81	83	18	21	80	80	81	18	22	17	5	0	100	101	15	14	100	100	104	34	32	1	0	0	100000.000	3.000	1.125	1.141	3.064	0.774	0.027	80	464	100	1	4	16.610	1	0	3	1	6611	8071	0.111	-0.088	-75	0	0
1	22	14	"EMPTY"	"EMPTY"	5660	18050	100	80	80	17	21	79	79	81	17	20	16	3	0	94	97	16	16	99	99	101	18	17	10	1	0	-0.200	-0.500	0.802	0.915	3.027	0.877	0.069	80	463	100	-4	-1	Error	1	-5	1	-2	6418	7770	-0.059	-0.222	-75	0	0
1	23	14	"EMPTY"	"EMPTY"	5840	18050	100	76	79	23	29	79	79	81	20	24	11	5	0	98	102	20	19	98	98	101	20	19	16	6	0	100000.000	0.000	0.753	0.898	3.876	0.069	0.000	80	464	100	-3	4	16.610	-3	0	0	4	6349	8166	-0.100	0.050	-75	0	0
1	24	14	"EMPTY"	"EMPTY"	6020	18050	100	84	86	18	20	78	78	83	29	34	11	1	0	96	97	15	15	96	96	99	18	18	17	2	0	100000.000	8.000	0.750	0.937	4.389	8.344	0.002	80	496	100	6	9	16.610	6	0	8	1	6866	7763	0.103	-0.111	-75	0	0
2	1	1	""	"STM0721"	6400	15690	110	119	140	65	46	77	77	77	16	20	77	62	0	3745	5708	5338	93	98	98	126	222	176	100	98	0	0.012	0.011	0.012	0.011	3.228	0.009	0.536	80	557	100	3689	5673	-6.440	42	3647	63	5610	11218	456618	3.938	25.144	0	0	0
2	2	1	"dnaC"	"STM4543"	6580	15690	130	802	1380	1513	109	77	77	79	18	22	100	99	0	1905	3179	3608	113	94	94	111	199	179	91	81	0	0.400	0.422	0.385	0.485	4.061	0.297	0.407	120	633	100	2536	4388	-1.321	725	1811	1303	3085	165575	381494	72.278	15.417	0	0	0
2	3	1	"gph"	"STM3482"	6760	15690	120	2122	2635	1991	75	79	79	81	18	22	100	100	0	2220	2705	1843	68	96	96	102	29	28	98	97	0	0.962	0.980	0.881	0.959	3.368	1.020	0.569	120	545	100	4167	5165	-0.056	2043	2124	2556	2609	316218	324550	141.889	89.759	0	0	0
2	4	1	""	"STM3547"	6940	15690	120	337	323	86	26	80	80	83	18	21	95	94	0	10106	9540	2254	23	94	94	98	24	24	100	100	0	0.026	0.026	0.026	0.025	1.966	0.024	0.816	120	545	100	10269	9689	-5.284	257	10012	243	9446	38792	1144842	13.333	393.417	0	0	0
2	5	1	""	"STM3259"	7130	15690	120	262	301	201	66	80	80	84	23	27	93	85	0	882	1119	982	87	96	96	102	31	30	97	97	0	0.232	0.216	0.229	0.220	3.805	0.131	0.359	120	545	100	968	1244	-2.111	182	786	221	1023	36108	134311	9.435	32.806	0	0	0
2	6	1	"yqjC"	"STM3228"	7300	15690	120	1052	1791	1875	104	85	85	89	28	31	95	91	0	305	463	430	92	101	101	115	51	44	76	66	0	4.740	4.713	4.265	4.892	4.433	6.706	0.418	120	529	100	1171	2068	2.245	967	204	1706	362	214964	55581	60.786	6.824	0	0	0
2	7	1	""	"STM2545"	7480	15700	120	2474	2473	1005	40	88	88	94	34	36	98	96	0	5958	5855	1846	31	102	102	117	52	44	100	100	0	0.407	0.415	0.409	0.355	2.350	0.405	0.815	120	505	100	8242	8138	-1.295	2386	5856	2385	5753	296742	702625	69.971	110.346	0	0	0
2	8	1	"gltL"	"STM0662"	7650	15690	130	1814	1959	892	45	86	86	92	31	33	100	100	0	4371	4676	2127	45	101	101	112	45	40	99	99	0	0.405	0.409	0.387	0.421	2.151	0.348	0.647	120	602	100	5998	6448	-1.305	1728	4270	1873	4575	235049	561078	60.226	101.422	0	0	0
2	9	1	"asnB"	"STM0680"	7840	15700	120	10750	10373	2208	21	84	84	88	20	22	100	100	0	18539	18479	2173	11	103	103	106	24	22	100	100	0	0.579	0.560	0.581	0.525	1.745	0.557	0.890	120	529	100	29102	28665	-0.790	10666	18436	10289	18376	1244706	2217477	514.250	765.542	0	0	0
2	10	1	"nagE"	"STM0685"	8010	15700	130	1133	1505	1152	76	85	85	89	21	23	97	95	0	1215	1517	1068	70	105	105	111	31	27	100	100	0	0.944	1.006	0.998	0.844	3.456	1.096	0.461	120	578	100	2158	2832	-0.083	1048	1110	1420	1412	180596	182096	67.429	45.355	0	0	0
2	11	1	"barA"	"STM2958"	8200	15700	120	617	751	511	68	90	90	92	22	23	98	98	0	4294	5429	3335	61	110	110	121	42	34	100	100	0	0.126	0.124	0.118	0.111	2.232	0.101	0.543	120	513	100	4711	5980	-2.989	527	4184	661	5319	90110	651479	29.955	126.381	0	0	0
2	12	1	"eutA"	"STM2459"	8370	15700	130	180	209	114	54	90	90	93	22	23	85	75	0	1324	1653	1141	69	110	110	121	41	33	97	97	0	0.074	0.077	0.075	0.075	3.255	0.056	0.371	120	543	100	1304	1662	-3.754	90	1214	119	1543	25092	198382	5.273	37.366	0	0	0
2	13	1	"yigN"	"STM3969"	8550	15700	130	4510	4482	1314	29	90	90	93	20	21	100	100	0	15116	14625	5093	34	105	105	113	32	28	100	100	0	0.294	0.302	0.298	0.320	1.833	0.269	0.796	120	535	100	19431	18912	-1.764	4420	15011	4392	14520	537804	1754958	219.450	453.500	0	0	0
2	14	1	"metE"	"STM3965"	8720	15700	120	2915	2906	831	28	92	92	93	22	23	100	100	0	22002	22020	5997	27	105	105	110	37	33	100	100	0	0.129	0.128	0.130	0.126	1.626	0.120	0.823	120	500	100	24720	24729	-2.955	2823	21897	2814	21915	348675	2642432	127.864	592.162	0	0	0
2	15	1	"pldB"	"STM3961"	8910	15710	130	1414	2058	2161	105	93	93	97	25	25	91	90	0	3228	4988	4830	96	107	107	116	73	62	99	95	0	0.423	0.403	0.402	0.343	4.754	0.330	0.436	120	530	100	4442	6846	-1.240	1321	3121	1965	4881	246900	598611	78.440	66.740	0	0	0
2	16	1	"pldA"	"STM3957"	9090	15700	130	4350	4416	704	15	90	90	93	23	24	100	100	0	8766	8603	1521	17	105	105	109	30	27	100	100	0	0.492	0.509	0.490	0.515	1.366	0.479	0.863	120	550	100	12921	12824	-1.024	4260	8661	4326	8498	529944	1032388	187.957	283.133	0	0	0
2	17	1	"yigF"	"STM3953"	9260	15700	130	285	363	251	69	88	88	91	21	23	96	89	0	1444	2556	2869	112	104	104	108	29	26	100	100	0	0.147	0.112	0.095	0.117	2.827	0.068	0.479	120	551	100	1537	2727	-2.766	197	1340	275	2452	43573	306706	12.952	84.414	0	0	0
2	18	1	"xerC"	"STM3949"	9440	15700	130	3661	3479	1278	36	89	89	92	21	22	100	100	0	6958	6589	2290	34	104	104	116	128	110	100	100	0	0.521	0.523	0.521	0.518	1.618	0.490	0.789	120	583	100	10426	9875	-0.940	3572	6854	3390	6485	417501	790727	161.286	50.570	0	0	0
2	19	1	"sgaH"	"STM4386"	9620	15700	130	577	822	755	91	89	89	91	20	21	91	89	0	3374	4104	3446	83	104	104	133	300	225	94	89	0	0.149	0.183	0.175	0.137	4.572	0.153	0.467	120	662	100	3758	4733	-2.744	488	3270	733	4000	98591	492442	36.550	13.237	0	0	0
2	20	1	"ytfG"	"STM4401"	9800	15710	130	241	369	360	97	87	87	89	20	22	89	86	0	3051	4549	4456	97	103	103	107	32	29	100	98	0	0.052	0.063	0.067	0.063	2.912	0.061	0.643	120	498	100	3102	4728	-4.259	154	2948	282	4446	44232	545879	14.000	138.813	0	0	0
2	21	1	"ytfP"	"STM4411"	9960	15700	130	368	635	677	106	88	88	121	448	370	35	20	0	569	902	822	91	104	104	110	42	38	94	92	0	0.602	0.685	0.618	0.659	3.439	0.702	0.474	120	548	100	745	1345	-0.732	280	465	547	798	76226	108183	1.147	18.857	0	0	0
2	22	1	""	"STM4419"	10140	15700	120	312	478	422	88	89	89	93	43	46	91	84	0	4911	6922	6131	88	104	104	113	36	31	100	100	0	0.046	0.057	0.058	0.053	3.229	0.042	0.408	120	544	100	5030	7207	-4.430	223	4807	389	6818	57363	830635	8.953	189.139	0	0	0
2	23	1	""	"STM4423"	10330	15700	130	123	130	42	32	88	88	94	67	71	14	2	0	1335	1399	684	48	112	112	122	46	37	100	99	0	0.029	0.033	0.028	0.029	2.518	0.025	0.278	120	610	100	1258	1329	-5.127	35	1223	42	1287	15540	167865	0.537	27.761	0	0	0
2	24	1	""	"STM4427"	10500	15700	130	169	235	184	78	86	86	88	20	22	85	71	0	1609	2308	1982	85	109	109	122	133	109	98	92	0	0.055	0.068	0.057	0.056	3.693	0.057	0.475	120	743	100	1583	2348	-4.176	83	1500	149	2199	28202	276935	7.350	16.436	0	0	0
2	1	2	"clpP"	"STM0448"	6420	15890	120	1660	2967	3149	106	77	77	80	20	25	96	94	0	726	1002	876	87	92	92	112	221	197	80	65	0	2.497	3.176	2.728	2.765	4.691	5.024	0.424	120	517	100	2217	3800	1.320	1583	634	2890	910	356065	120289	144.350	4.027	0	0	0
2	2	2	"nrdG"	"STM4451"	6590	15880	120	146	228	211	92	76	76	79	18	22	66	57	0	444	992	1323	133	91	91	96	23	23	91	83	0	0.198	0.169	0.145	0.181	5.068	0.093	0.318	120	373	100	423	1053	-2.334	70	353	152	901	27334	119017	8.278	38.957	0	0	0
2	3	2	"phoQ"	"STM1230"	6770	15880	120	774	2503	3764	150	76	76	78	16	20	93	90	0	708	1512	2224	147	92	92	97	25	25	89	80	0	1.133	1.709	1.668	1.578	6.711	1.853	0.699	120	396	100	1314	3847	0.180	698	616	2427	1420	300379	181493	151.563	56.600	0	0	0
2	4	2	"coaA"	"STM4139"	6950	15870	120	480	664	674	101	80	80	81	17	20	96	95	0	1450	1741	1484	85	92	92	96	23	23	94	94	0	0.295	0.354	0.303	0.347	3.791	0.286	0.396	120	431	100	1758	2233	-1.763	400	1358	584	1649	79662	208905	34.294	71.522	0	0	0
2	5	2	"thiE"	"STM4163"	7130	15880	120	154	220	183	83	80	80	81	16	19	90	81	0	1631	2391	2621	109	92	92	96	25	26	100	100	0	0.048	0.061	0.052	0.054	3.235	0.048	0.499	120	419	100	1613	2439	-4.378	74	1539	140	2299	26359	286943	8.688	91.800	0	0	0
2	6	2	"nfi"	"STM4168"	7310	15880	120	819	1104	1283	116	83	83	85	20	23	95	91	0	1525	2216	2540	114	97	97	107	41	38	99	98	0	0.515	0.482	0.561	0.444	3.325	0.431	0.638	120	416	100	2164	3140	-0.956	736	1428	1021	2119	132531	265944	50.950	51.439	0	0	0
2	7	2	"hopD"	"STM3442"	7490	15880	120	276	430	428	99	84	84	90	35	38	73	62	0	1138	2148	2512	116	98	98	116	55	47	83	79	0	0.185	0.169	0.200	0.203	6.197	0.114	0.434	120	385	100	1232	2396	-2.437	192	1040	346	2050	51548	257806	9.714	36.945	0	0	0
2	8	2	"stfD"	"STM0197"	7660	15880	120	98	126	68	53	81	81	87	34	39	40	29	0	1550	2100	2291	109	96	96	108	47	43	72	69	0	0.012	0.022	0.038	0.062	7.064	0.018	0.393	120	406	100	1471	2049	-6.418	17	1454	45	2004	15062	252054	1.147	42.383	0	0	0
2	9	2	"eutP"	"STM2469"	7840	15880	120	131	210	182	86	82	82	85	20	23	60	52	0	888	1857	2228	119	96	96	100	23	23	80	72	0	0.062	0.073	0.114	0.130	7.965	0.048	0.341	120	443	100	841	1889	-4.015	49	792	128	1761	25194	222780	6.250	76.391	0	0	0
2	10	2	"eutM"	"STM2465"	8020	15870	110	102	113	36	31	84	84	87	19	21	46	32	0	213	315	262	83	98	98	103	23	22	78	70	0	0.157	0.134	0.161	0.149	5.002	0.067	0.160	80	387	100	133	246	-2.676	18	115	29	217	9025	25207	1.368	9.217	0	0	0
2	11	2	"prpR"	"STM0367"	8190	15870	120	199	371	347	93	86	86	87	17	19	64	60	0	1220	2964	3601	121	101	101	109	34	31	74	70	0	0.101	0.100	0.127	0.172	5.585	0.069	0.527	120	441	100	1232	3148	-3.308	113	1119	285	2863	44574	355739	16.706	83.971	0	0	0
2	12	2	"prpE"	"STM0371"	8380	15880	120	155	216	154	71	89	89	90	19	21	74	63	0	1438	2219	2437	109	103	103	113	36	31	95	91	0	0.049	0.060	0.087	0.076	4.351	0.035	0.281	120	398	100	1401	2243	-4.338	66	1335	127	2116	25933	266233	6.632	58.500	0	0	0
2	13	2	"sodA"	"STM4055"	8540	15870	120	545	599	354	59	86	86	91	21	23	97	95	0	550	627	414	66	104	104	110	28	25	90	89	0	1.029	0.981	0.933	1.052	2.636	0.868	0.576	120	391	100	905	1036	0.041	459	446	513	523	71853	75195	24.190	18.464	0	0	0
2	14	2	"sicP"	"STM2879"	8730	15870	130	1157	3254	4999	153	87	87	90	21	23	100	100	0	269	525	588	112	106	106	112	33	29	86	71	0	6.564	7.558	6.471	7.513	6.546	17.759	0.206	120	441	100	1233	3586	2.715	1070	163	3167	419	390486	62980	150.667	12.515	0	0	0
2	15	2	"fabD"	"STM1194"	8900	15870	130	2210	4159	5472	131	89	89	93	24	25	99	98	0	1162	1754	2069	117	110	110	116	39	33	92	85	0	2.016	2.476	2.561	2.638	5.185	3.165	0.579	120	426	100	3173	5714	1.012	2121	1052	4070	1644	499071	210438	169.417	42.000	0	0	0
2	16	2	"nuoH"	"STM2322"	9080	15870	130	3084	4092	3351	81	89	89	92	25	27	100	100	0	1042	1494	1269	84	108	108	112	31	27	95	94	0	3.207	2.888	3.010	3.236	3.167	3.570	0.405	120	437	100	3929	5389	1.681	2995	934	4003	1386	491048	179262	160.000	44.581	0	0	0
2	17	2	"dacD"	"STM2062"	9270	15880	130	116	182	207	113	87	87	90	21	23	56	40	0	328	1247	1904	152	105	105	109	27	24	85	80	0	0.130	0.083	0.098	0.138	6.755	0.033	0.086	120	389	100	252	1237	-2.943	29	223	95	1142	21815	149605	4.381	42.148	0	0	0
2	18	2	"pefC"	"PSLT017"	9430	15880	120	125	194	186	95	88	88	92	22	23	65	45	0	2308	5529	7313	132	106	106	156	396	253	71	61	0	0.017	0.020	0.019	0.026	6.847	0.012	0.255	120	381	100	2239	5529	-5.895	37	2202	106	5423	23260	663538	4.636	13.568	0	0	0
2	19	2	"yjbA"	"STM4226"	9590	15910	90	490	484	333	68	88	88	91	23	25	76	75	0	3427	3939	3291	83	106	106	167	434	259	80	78	0	0.121	0.103	0.123	0.123	2.971	0.075	0.529	52	315	100	3723	4229	-3.046	402	3321	396	3833	25169	204817	17.087	8.691	0	0	0
2	20	2	"asd"	"STM3539"	9800	15870	120	697	2792	3864	138	86	86	87	18	20	85	77	0	580	2136	3145	147	105	105	109	33	30	74	64	0	1.286	1.332	1.289	1.394	8.032	1.484	0.308	120	421	100	1086	4737	0.363	611	475	2706	2031	334983	256364	150.278	61.424	0	0	0
2	21	2	"stpA"	"STM2799"	9940	15870	110	2408	3870	4555	117	88	88	135	549	406	61	56	0	641	1582	1939	122	106	106	128	210	164	58	52	0	4.336	2.562	2.814	2.957	3.317	3.166	0.560	80	363	100	2855	5258	2.117	2320	535	3782	1476	309590	126536	6.803	6.924	0	0	0
2	22	2	"leuB"	"STM0112"	10150	15880	120	125	334	497	148	89	89	123	472	383	17	8	0	343	1538	2719	176	107	107	128	183	142	51	45	0	0.153	0.171	0.208	0.241	8.069	0.094	0.252	120	491	100	272	1676	-2.713	36	236	245	1431	40133	184542	0.447	7.705	0	0	0
2	23	2	"prgJ"	"STM2872"	10300	15870	80	5534	6931	6780	97	89	89	103	99	96	90	88	0	584	678	570	84	113	113	127	57	44	75	65	0	11.561	12.110	12.008	15.001	4.199	14.553	0.661	52	261	100	5916	7407	3.531	5445	471	6842	565	360387	35269	68.970	9.667	0	0	0
2	24	2	"smvA"	"STM1574"	10470	15880	80	230	381	363	95	90	90	103	103	100	53	42	0	1245	2695	3247	120	115	115	161	260	161	67	57	0	0.124	0.113	0.129	0.160	5.070	0.070	0.230	52	312	100	1270	2871	-3.013	140	1130	291	2580	19803	140149	2.699	9.746	0	0	0
2	1	3	"hupB"	"STM0451"	6420	16030	110	429	466	297	63	79	79	82	20	24	98	98	0	173	198	87	43	93	93	95	21	22	83	67	0	4.375	3.686	3.692	3.927	3.272	6.306	0.246	80	429	100	430	492	2.129	350	80	387	105	37264	15802	19.200	4.905	0	0	0
2	2	3	"hisM"	"STM2352"	6600	16040	130	349	535	510	95	81	81	87	25	28	73	69	0	1169	2957	3311	111	92	92	96	24	25	82	79	0	0.249	0.158	0.173	0.210	6.144	0.115	0.535	120	408	100	1345	3319	-2.007	268	1077	454	2865	64184	354860	17.920	119.208	0	0	0
2	3	3	"rimM"	"STM2675"	6770	16040	120	1814	3935	4508	114	80	80	85	23	27	87	86	0	416	831	847	101	92	92	95	20	21	75	68	0	5.352	5.217	5.192	5.363	5.149	7.081	0.515	120	418	100	2058	4594	2.420	1734	324	3855	739	472207	99767	167.391	36.800	0	0	0
2	4	3	"fruR"	"STM0118"	6960	16040	110	366	707	832	117	79	79	80	16	20	83	72	0	278	1001	1363	136	95	95	99	29	29	83	67	0	1.568	0.693	0.673	0.789	4.917	0.533	0.260	80	398	100	470	1534	0.649	287	183	628	906	56525	80118	39.188	31.103	0	0	0
2	5	3	"asrA"	"STM2548"	7130	16050	120	132	254	231	90	81	81	82	17	20	64	57	0	991	2546	3090	121	96	96	102	34	33	75	74	0	0.057	0.071	0.088	0.113	5.426	0.054	0.535	120	436	100	946	2623	-4.133	51	895	173	2450	30536	305547	10.118	71.882	0	0	0
2	6	3	"entD"	"STM0584"	7310	16040	110	101	176	142	80	82	82	84	21	25	48	41	0	589	2224	2991	134	96	96	102	31	30	75	65	0	0.039	0.044	0.078	0.109	5.208	0.032	0.403	80	389	100	512	2222	-4.698	19	493	94	2128	14115	177953	4.381	68.452	0	0	0
2	7	3	"cbiL"	"STM2024"	7480	16050	120	977	1715	2038	118	82	82	86	27	31	98	95	0	659	1156	1296	112	96	96	104	33	31	95	85	0	1.590	1.541	1.611	1.674	5.926	1.917	0.269	120	415	100	1458	2693	0.669	895	563	1633	1060	205776	138732	60.333	31.879	0	0	0
2	8	3	"cbiO"	"STM2020"	7670	16050	120	320	638	804	126	81	81	84	24	28	91	85	0	532	993	1269	127	96	96	101	27	26	90	76	0	0.548	0.621	0.584	0.704	5.355	0.365	0.163	120	435	100	675	1454	-0.867	239	436	557	897	76523	119115	23.083	33.037	0	0	0
2	9	3	"umuC"	"STM1997"	7850	16050	110	124	238	252	105	82	82	83	18	21	53	51	0	813	2617	3413	130	96	96	101	27	26	80	68	0	0.059	0.062	0.080	0.094	5.204	0.055	0.569	80	372	100	759	2677	-4.094	42	717	156	2521	19029	209343	8.611	93.185	0	0	0
2	10	3	"uhpC"	"STM3788"	8020	16060	130	100	145	95	65	83	83	90	122	135	19	7	0	887	1831	2250	122	97	97	103	42	40	87	80	0	0.022	0.036	0.034	0.050	4.139	0.028	0.418	120	455	100	807	1796	-5.538	17	790	62	1734	17357	219741	0.451	41.143	0	0	0
2	11	3	"trpB"	"STM1726"	8200	16060	120	237	582	732	125	84	84	87	20	22	71	60	0	834	2268	2875	126	101	101	107	44	41	75	70	0	0.209	0.230	0.231	0.251	5.782	0.162	0.397	120	416	100	886	2665	-2.260	153	733	498	2167	69782	272185	24.750	49.114	0	0	0
2	12	3	"rpsL"	"STM3448"	8380	16060	120	705	2102	2681	127	84	84	87	20	22	85	76	0	395	692	710	102	103	103	110	37	33	69	62	0	2.127	3.426	2.703	2.370	6.286	4.898	0.550	120	380	100	913	2607	1.089	621	292	2018	589	252263	83000	100.750	15.730	0	0	0
2	13	3	"phnR"	"STM0430"	8550	16060	120	156	301	361	119	84	84	87	21	24	64	55	0	505	1591	2120	133	102	102	109	33	30	82	75	0	0.179	0.146	0.178	0.194	6.360	0.111	0.440	120	380	100	475	1706	-2.485	72	403	217	1489	36143	190863	10.190	44.909	0	0	0
2	14	3	""	"STM4157"	8720	16060	130	164	361	710	196	86	86	89	20	22	72	62	0	1268	2576	3519	136	105	105	110	28	25	91	89	0	0.067	0.111	0.073	0.080	4.914	0.124	0.450	120	447	100	1241	2746	-3.898	78	1163	275	2471	43286	309117	13.600	88.071	0	0	0
2	15	3	""	"STM0345"	8910	16060	130	114	160	113	70	86	86	90	20	22	55	40	0	518	1134	1618	142	107	107	114	31	27	90	82	0	0.068	0.072	0.065	0.079	4.290	0.045	0.274	120	457	100	439	1101	-3.876	28	411	74	1027	19161	136087	3.500	32.903	0	0	0
2	16	3	""	"STM2453"	9090	16060	130	384	544	419	77	86	86	89	20	22	96	91	0	2023	2490	1714	68	105	105	111	26	23	100	99	0	0.155	0.192	0.194	0.160	3.394	0.142	0.372	120	438	100	2216	2843	-2.686	298	1918	458	2385	65282	298771	22.750	91.500	0	0	0
2	17	3	"ychA"	"STM1773"	9260	16050	120	475	748	869	116	84	84	87	17	19	94	90	0	1396	2114	2795	132	104	104	107	21	19	100	98	0	0.303	0.330	0.322	0.309	3.609	0.248	0.565	120	363	100	1683	2674	-1.724	391	1292	664	2010	89733	253694	38.882	95.571	0	0	0
2	18	3	"orf408"	"STM1382"	9430	16050	120	240	319	235	73	84	84	86	16	18	97	91	0	1607	2261	1999	88	103	103	106	21	19	99	99	0	0.104	0.109	0.107	0.106	3.322	0.075	0.426	120	347	100	1660	2393	-3.269	156	1504	235	2158	38221	271289	14.563	102.619	0	0	0
2	19	3	"traR"	"PSLT085"	9610	16060	120	98	104	28	26	86	86	87	16	18	39	22	0	534	781	997	127	104	104	106	21	19	97	95	0	0.028	0.027	0.043	0.043	4.472	0.010	0.078	120	408	100	442	695	-5.163	12	430	18	677	12466	93778	1.063	32.143	0	0	0
2	20	3	""	"Not LT2a85"	9790	16050	120	103	132	85	64	85	85	86	17	19	50	35	0	559	2040	3359	164	105	105	107	23	21	92	87	0	0.040	0.024	0.055	0.053	5.958	0.011	0.175	120	451	100	472	1982	-4.657	18	454	47	1935	15830	244826	2.706	84.043	0	0	0
2	21	3	"trbC"	"PSLT094"	9970	16060	130	163	208	131	62	86	86	109	441	404	2	0	0	2779	4412	4750	107	105	105	121	185	152	96	92	0	0.029	0.028	0.027	0.029	3.871	0.015	0.233	120	479	100	2751	4429	-5.118	77	2674	122	4307	24918	529480	0.224	23.195	0	0	0
2	22	3	"traQ"	"PSLT098"	10140	16060	120	108	127	69	54	86	86	89	23	25	48	27	0	542	956	1209	126	103	103	110	55	50	90	79	0	0.050	0.048	0.073	0.066	4.775	0.017	0.091	120	412	100	461	894	-4.319	22	439	41	853	15285	114749	1.652	15.382	0	0	0
2	23	3	"traS"	"PSLT102"	10330	16060	130	996	1945	2689	138	86	86	88	22	25	96	95	0	1627	2563	3060	119	104	104	109	37	33	100	100	0	0.598	0.756	0.599	0.581	4.314	0.767	0.372	120	496	100	2433	4318	-0.743	910	1523	1859	2459	233394	307594	84.409	66.324	0	0	0
2	24	3	""	"PSLT107"	10510	16060	120	193	382	609	159	85	85	89	39	43	70	54	0	322	721	1024	142	106	106	120	127	105	62	45	0	0.500	0.483	0.473	0.498	5.486	0.238	0.096	120	558	100	324	912	-1.000	108	216	297	615	45788	86495	7.513	4.732	0	0	0
2	1	4	""	"STM2736"	6420	16230	120	88	105	63	60	79	79	84	27	32	30	16	0	236	448	493	110	95	95	97	23	23	85	75	0	0.064	0.074	0.126	0.162	5.966	0.039	0.079	120	536	100	150	379	-3.970	9	141	26	353	12656	53732	0.778	15.261	0	0	0
2	2	4	""	"STM2712"	6590	16230	120	105	140	97	69	82	82	90	34	37	40	26	0	829	1972	3535	179	96	96	104	35	33	95	90	0	0.031	0.031	0.053	0.046	5.133	0.017	0.287	120	406	100	756	1934	-4.994	23	733	58	1876	16751	236586	1.471	53.371	0	0	0
2	3	4	""	"STM1612"	6770	16230	120	596	788	760	96	83	83	88	28	31	95	92	0	2948	3978	3024	76	95	95	101	30	29	100	100	0	0.180	0.182	0.154	0.154	2.819	0.156	0.496	120	446	100	3366	4588	-2.475	513	2853	705	3883	94588	477307	25.000	129.233	0	0	0
2	4	4	""	"STM1607"	6950	16230	120	1264	1829	1732	94	81	81	83	19	22	99	98	0	1064	1392	1209	86	96	96	101	29	28	95	95	0	1.222	1.349	1.476	1.244	3.337	1.690	0.365	120	419	100	2151	3044	0.289	1183	968	1748	1296	219510	166996	91.895	44.517	0	0	0
2	5	4	"ycjI"	"STM1680"	7110	16230	120	232	561	839	149	80	80	82	18	21	88	79	0	689	1378	1883	136	99	99	105	33	31	94	93	0	0.258	0.376	0.310	0.309	5.718	0.289	0.354	120	399	100	742	1760	-1.957	152	590	481	1279	67261	165310	26.611	38.576	0	0	0
2	6	4	""	"STM1676"	7290	16230	110	480	625	561	89	81	81	83	20	24	98	98	0	2666	3144	2202	70	96	96	101	31	30	100	100	0	0.155	0.178	0.182	0.155	2.408	0.150	0.492	80	448	100	2969	3592	-2.687	399	2570	544	3048	50012	251494	27.100	98.161	0	0	0
2	7	4	"frr"	"STM0219"	7480	16230	120	1205	2512	3977	158	81	81	86	27	31	98	97	0	653	1094	1340	122	95	95	102	34	33	95	94	0	2.014	2.433	2.387	2.199	3.665	3.422	0.620	120	448	100	1682	3430	1.010	1124	558	2431	999	301455	131231	89.852	29.176	0	0	0
2	8	4	"mesJ"	"STM0236"	7650	16230	120	747	737	353	47	81	81	84	23	27	97	95	0	2997	2934	1535	52	97	97	101	26	25	99	97	0	0.230	0.231	0.236	0.222	2.223	0.190	0.661	120	447	100	3566	3493	-2.122	666	2900	656	2837	88444	352087	28.391	108.962	0	0	0
2	9	4	"pfs"	"STM0207"	7850	16230	120	243	577	803	139	80	80	82	15	18	90	82	0	392	661	793	119	97	97	100	24	24	91	81	0	0.553	0.881	0.791	0.798	5.777	0.965	0.283	120	436	100	458	1061	-0.856	163	295	497	564	69220	79377	33.000	23.375	0	0	0
2	10	4	"yeeA"	"STM2060"	8010	16230	120	417	513	331	64	82	82	91	132	145	80	61	0	1094	1189	731	61	98	98	105	45	42	99	95	0	0.336	0.395	0.375	0.362	2.823	15.610	0.028	120	389	100	1331	1522	-1.572	335	996	431	1091	61614	142669	3.197	24.089	0	0	0
2	11	4	"vsr"	"STM1991"	8190	16230	120	139	225	229	101	84	84	94	127	135	30	18	0	427	1111	1453	130	102	102	109	45	41	84	73	0	0.169	0.140	0.151	0.176	5.976	0.098	0.220	120	419	100	380	1150	-2.563	55	325	141	1009	27033	133311	1.031	22.267	0	0	0
2	12	4	"fixB"	"STM0076"	8370	16230	120	112	141	95	67	85	85	88	20	22	55	41	0	725	1422	1645	115	102	102	111	41	36	86	82	0	0.043	0.042	0.063	0.058	6.058	0.031	0.309	120	414	100	650	1376	-4.528	27	623	56	1320	16963	170673	2.650	31.976	0	0	0
2	13	4	""	"STM4192"	8550	16230	120	891	1680	2435	144	84	84	89	31	34	98	95	0	1672	2437	2924	119	100	100	106	36	33	99	98	0	0.513	0.683	0.585	0.585	3.526	0.729	0.552	120	408	100	2379	3933	-0.962	807	1572	1596	2337	201586	292491	51.323	64.750	0	0	0
2	14	4	"dgkA"	"STM4236"	8730	16230	120	251	291	189	64	86	86	92	31	33	93	83	0	545	712	608	85	102	102	106	27	25	92	91	0	0.372	0.336	0.303	0.386	3.669	0.197	0.311	120	417	100	608	815	-1.425	165	443	205	610	34968	85435	6.419	22.444	0	0	0
2	15	4	"tyrB"	"STM4248"	8910	16230	120	1681	2099	1713	81	89	89	91	18	19	100	100	0	2769	3391	2666	78	105	105	111	26	23	99	99	0	0.598	0.612	0.573	0.626	3.084	0.529	0.501	120	405	100	4256	5296	-0.743	1592	2664	2010	3286	251928	406860	111.556	126.154	0	0	0
2	16	4	"lysC"	"STM4220"	9080	16240	120	791	806	434	53	89	89	93	41	44	94	94	0	2243	2160	1193	55	104	104	111	29	26	100	98	0	0.328	0.349	0.343	0.326	2.329	0.313	0.708	120	410	100	2841	2773	-1.607	702	2139	717	2056	96727	259242	17.390	70.655	0	0	0
2	17	4	"glk"	"STM2403"	9260	16230	120	1025	1066	510	47	85	85	88	20	22	100	99	0	2063	2181	1154	52	104	104	108	25	23	97	97	0	0.480	0.472	0.530	0.526	2.550	0.388	0.591	120	395	100	2899	3058	-1.059	940	1959	981	2077	127866	261707	48.900	82.920	0	0	0
2	18	4	"yfcB"	"STM2385"	9430	16230	120	631	815	708	86	86	86	88	19	21	96	96	0	1210	1424	1192	83	105	105	111	40	36	99	96	0	0.493	0.553	0.497	0.506	3.575	0.442	0.409	120	372	100	1650	2048	-1.020	545	1105	729	1319	97768	170914	38.263	32.825	0	0	0
2	19	4	"ybdA"	"STM0593"	9600	16230	120	133	199	169	84	87	87	89	30	33	59	42	0	1856	4279	5589	130	105	105	109	37	33	96	92	0	0.026	0.027	0.031	0.035	4.867	0.019	0.424	120	404	100	1797	4286	-5.250	46	1751	112	4174	23863	513522	3.667	112.703	0	0	0
2	20	4	"ybaM"	"STM0480"	9780	16230	110	103	124	63	50	85	85	87	17	19	50	33	0	231	280	220	78	103	103	109	47	43	82	65	0	0.141	0.220	0.213	0.213	4.765	0.140	0.265	80	417	100	146	216	-2.830	18	128	39	177	9917	22428	2.176	3.638	0	0	0
2	21	4	"ybbO"	"STM0505"	9970	16240	130	686	1343	1590	118	86	86	88	21	23	95	94	0	1305	2166	2474	114	104	104	113	63	55	100	97	0	0.500	0.610	0.563	0.545	3.048	0.533	0.476	120	474	100	1801	3319	-1.001	600	1201	1257	2062	161193	259864	59.762	32.587	0	0	0
2	22	4	"purK"	"STM0533"	10150	16230	120	1136	1467	1243	84	87	87	90	26	28	98	98	0	1323	1610	1369	85	104	104	110	51	46	98	97	0	0.861	0.916	0.951	0.842	2.991	0.900	0.508	120	417	100	2268	2886	-0.217	1049	1219	1380	1506	176030	193184	52.962	29.412	0	0	0
2	23	4	"rfbI"	"STM0559"	10330	16240	120	104	116	50	43	87	87	90	28	31	27	13	0	502	699	804	115	104	104	109	27	24	97	94	0	0.043	0.049	0.052	0.053	4.108	0.026	0.130	120	398	100	415	624	-4.549	17	398	29	595	13894	83936	0.929	21.852	0	0	0
2	24	4	"ybdK"	"STM0583"	10500	16230	120	913	1145	831	72	85	85	90	36	40	100	99	0	5708	7467	5191	69	104	104	112	91	81	99	99	0	0.148	0.144	0.138	0.141	2.419	0.119	0.608	120	494	100	6432	8423	-2.759	828	5604	1060	7363	137416	896066	29.306	80.824	0	0	0
2	1	5	"yoaH"	"STM1823"	6420	16400	120	119	202	221	109	81	81	83	21	25	65	46	0	205	361	393	108	97	97	103	38	36	76	60	0	0.352	0.458	0.394	0.439	5.124	0.266	0.142	120	462	100	146	385	-1.507	38	108	121	264	24187	43323	5.667	6.789	0	0	0
2	2	5	"emtA"	"STM1799"	6590	16400	120	563	652	546	83	82	82	86	28	32	96	94	0	1563	1741	1392	79	102	102	113	49	43	95	95	0	0.329	0.348	0.313	0.361	3.542	0.311	0.635	120	372	100	1942	2209	-1.603	481	1461	570	1639	78223	208962	20.214	33.224	0	0	0
2	3	5	"narH"	"STM1763"	6770	16400	110	354	417	208	49	81	81	85	24	28	100	100	0	3584	3943	1778	45	98	98	108	39	36	100	100	0	0.078	0.087	0.078	0.084	1.660	0.070	0.480	80	386	100	3759	4181	-3.675	273	3486	336	3845	33340	315426	13.833	98.333	0	0	0
2	4	5	"ychE"	"STM1748"	6960	16400	120	382	437	257	58	80	80	83	18	21	92	91	0	2621	2978	1855	62	96	96	103	33	32	99	99	0	0.120	0.124	0.114	0.111	2.334	0.093	0.482	120	398	100	2827	3239	-3.064	302	2525	357	2882	52428	357305	19.667	87.121	0	0	0
2	5	5	"yoaB"	"STM1822"	7130	16410	120	601	863	773	89	79	79	82	18	21	96	95	0	1145	1537	1285	83	97	97	101	25	24	100	100	0	0.498	0.544	0.530	0.461	3.279	0.472	0.499	120	383	100	1570	2224	-1.006	522	1048	784	1440	103593	184464	43.389	57.440	0	0	0
2	6	5	"dsbB"	"STM1807"	7310	16410	120	236	249	141	56	79	79	82	25	30	89	85	0	1133	1240	788	63	96	96	104	42	40	98	97	0	0.151	0.149	0.140	0.133	2.548	0.104	0.397	120	420	100	1194	1314	-2.724	157	1037	170	1144	29873	148751	6.680	27.048	0	0	0
2	7	5	""	"STM4010"	7490	16410	120	107	153	147	96	78	78	82	28	34	50	31	0	1193	2479	4393	177	94	94	102	41	40	95	91	0	0.026	0.031	0.044	0.042	5.032	0.025	0.573	120	384	100	1128	2460	-5.244	29	1099	75	2385	18309	297468	2.536	57.976	0	0	0
2	8	5	"mobB"	"STM3993"	7670	16420	120	187	627	1094	174	79	79	82	20	24	77	68	0	741	2000	3335	166	95	95	100	43	43	80	73	0	0.167	0.288	0.335	0.315	4.677	0.253	0.572	120	375	100	754	2453	-2.581	108	646	548	1905	75276	240043	27.250	44.186	0	0	0
2	9	5	"yiiR"	"STM4083"	7840	16410	120	173	384	507	132	80	80	82	18	21	70	60	0	456	1330	2031	152	97	97	102	42	41	84	77	0	0.259	0.247	0.307	0.260	5.001	0.161	0.390	120	413	100	452	1537	-1.949	93	359	304	1233	46070	159626	16.778	29.238	0	0	0
2	10	5	""	"STM4067"	8020	16420	120	533	1122	1240	110	82	82	85	22	25	90	83	0	1262	2323	2628	113	99	99	111	83	74	82	80	0	0.388	0.468	0.546	0.465	4.968	0.326	0.355	120	436	100	1614	3264	-1.367	451	1163	1040	2224	134691	278805	47.136	26.651	0	0	0
2	11	5	"yiiM"	"STM4056"	8190	16410	110	302	729	922	126	84	84	86	18	20	82	76	0	522	1609	1986	123	101	101	111	35	31	78	76	0	0.518	0.428	0.435	0.584	4.728	0.416	0.428	80	358	100	639	2153	-0.949	218	421	645	1508	58319	128681	35.722	42.800	0	0	0
2	12	5	"yiiG"	"STM4040"	8360	16420	120	103	142	123	86	87	87	91	29	31	39	25	0	1296	3252	6107	187	105	105	116	41	35	90	85	0	0.013	0.017	0.021	0.024	4.212	0.016	0.580	120	408	100	1207	3202	-6.218	16	1191	55	3147	17002	390267	1.759	76.488	0	0	0
2	13	5	"yhdN"	"STM3413"	8550	16420	120	233	368	383	104	87	87	109	116	106	60	35	0	668	1079	1255	116	102	102	112	41	36	96	92	0	0.258	0.288	0.260	0.267	3.900	0.209	0.421	120	401	100	712	1258	-1.955	146	566	281	977	44144	129536	2.233	23.585	0	0	0
2	14	5	"secY"	"STM3420"	8730	16420	130	7067	8110	5250	64	90	90	112	119	106	100	98	0	1322	1482	986	66	104	104	111	46	41	93	93	0	5.728	5.820	5.961	7.186	3.135	7.597	0.520	120	400	100	8195	9398	2.518	6977	1218	8020	1378	973153	177881	67.210	29.804	0	0	0
2	15	5	"rplE"	"STM3428"	8900	16420	120	995	2999	4420	147	90	90	96	40	41	94	91	0	227	443	558	125	104	104	111	43	38	65	57	0	7.358	8.581	6.879	8.188	4.770	11.496	0.480	120	372	100	1028	3248	2.879	905	123	2909	339	359879	53113	72.575	7.721	0	0	0
2	16	5	"rpmC"	"STM3432"	9070	16410	110	200	874	1757	201	90	90	101	79	78	60	40	0	124	196	202	103	101	101	109	38	34	40	25	0	4.783	8.253	3.872	3.826	6.662	16.279	0.254	80	369	100	133	879	2.258	110	23	784	95	69920	15666	9.785	2.289	0	0	0
2	17	5	"rpsS"	"STM3436"	9260	16410	120	609	993	1176	118	87	87	97	73	75	85	80	0	208	307	318	103	102	102	110	38	34	80	59	0	4.925	4.420	4.298	4.133	3.130	5.079	0.540	120	445	100	628	1111	2.300	522	106	906	205	119154	36891	12.274	5.184	0	0	0
2	18	5	"rpsJ"	"STM3441"	9440	16410	130	249	758	1386	182	86	86	88	19	21	88	80	0	157	305	384	125	106	106	115	47	40	53	33	0	3.196	3.377	3.043	2.945	4.846	6.424	0.269	120	389	100	214	871	1.676	163	51	672	199	90992	36627	35.263	4.043	0	0	0
2	19	5	""	"STM4463"	9600	16410	120	140	201	235	116	87	87	96	74	77	39	19	0	938	1455	1507	103	107	107	116	47	40	94	90	0	0.064	0.085	0.068	0.079	4.200	0.050	0.101	120	384	100	884	1462	-3.971	53	831	114	1348	24153	174590	1.419	28.489	0	0	0
2	20	5	"pepA"	"STM4477"	9790	16410	130	822	2345	3238	138	85	85	93	68	73	84	72	0	448	1066	1580	148	104	104	113	48	42	79	68	0	2.142	2.349	2.298	2.315	5.585	2.711	0.406	120	460	100	1081	3222	1.099	737	344	2260	962	281428	127915	33.118	19.854	0	0	0
2	21	5	"iadA"	"STM4512"	9970	16420	130	1051	1768	1867	105	86	86	88	17	19	91	90	0	1710	2383	2308	96	102	102	110	64	58	89	86	0	0.600	0.737	0.665	0.615	5.695	0.710	0.450	120	395	100	2573	3963	-0.737	965	1608	1682	2281	212159	285946	98.824	35.516	0	0	0
2	22	5	""	"STM4551"	10140	16420	120	135	331	435	131	86	86	88	19	21	64	53	0	1009	3188	5109	160	102	102	110	62	56	82	74	0	0.054	0.079	0.088	0.086	6.097	0.064	0.578	120	406	100	956	3331	-4.210	49	907	245	3086	39678	382550	12.789	49.645	0	0	0
2	23	5	"yjjK"	"STM4581"	10330	16410	120	1740	3708	5273	142	85	85	88	23	26	98	95	0	802	1758	2418	137	103	103	108	23	21	96	88	0	2.368	2.189	2.092	2.390	6.290	3.222	0.345	120	425	100	2354	5278	1.243	1655	699	3623	1655	444931	210911	157.391	71.739	0	0	0
2	24	5	"gltS"	"STM3746"	10510	16420	120	687	3977	7260	182	85	85	89	35	39	94	82	0	985	2515	3493	138	105	105	112	87	77	83	74	0	0.684	1.615	1.003	0.909	7.709	2.712	0.399	120	536	100	1482	6302	-0.548	602	880	3892	2410	477211	301740	111.086	27.621	0	0	0
2	1	6	"yhhY"	"STM3546"	6410	16570	120	187	273	320	117	82	82	88	65	73	67	39	0	627	1020	1645	161	103	103	116	53	45	94	91	0	0.200	0.208	0.219	0.208	3.750	0.144	0.510	120	561	100	629	1108	-2.319	105	524	191	917	32703	122352	2.846	17.057	0	0	0
2	2	6	""	"STM0951"	6600	16570	120	246	305	212	69	85	85	93	73	78	79	55	0	1663	2107	1891	89	103	103	117	57	48	99	96	0	0.103	0.110	0.092	0.108	2.647	0.071	0.413	120	444	100	1721	2224	-3.276	161	1560	220	2004	36623	252891	2.904	34.912	0	0	0
2	3	6	"nanK"	"STM3336"	6770	16570	130	691	1197	1724	144	82	82	84	21	25	94	88	0	859	2174	3707	170	96	96	104	35	33	90	86	0	0.798	0.537	0.566	0.681	5.041	0.356	0.440	120	488	100	1372	3193	-0.325	609	763	1115	2078	143590	260922	53.000	59.143	0	0	0
2	4	6	"yrbC"	"STM3310"	6950	16580	120	1648	2504	2565	102	80	80	82	18	21	100	100	0	1020	1420	1275	89	96	96	102	29	28	100	99	0	1.697	1.831	1.672	1.672	3.044	2.789	0.338	120	465	100	2492	3748	0.763	1568	924	2424	1324	300507	170434	134.556	45.448	0	0	0
2	5	6	"greA"	"STM3299"	7130	16580	120	800	1103	1038	94	79	79	81	16	19	98	97	0	1232	1644	1557	94	94	94	98	23	23	99	99	0	0.634	0.661	0.630	0.687	3.271	0.583	0.557	120	439	100	1859	2574	-0.658	721	1138	1024	1550	132357	197226	63.875	67.217	0	0	0
2	6	6	"rpsO"	"STM3283"	7310	16580	120	316	445	439	98	79	79	83	25	30	95	95	0	296	411	322	78	95	95	102	41	40	91	84	0	1.179	1.158	1.192	1.088	3.580	1.550	0.304	120	417	100	438	682	0.238	237	201	366	316	53372	49325	14.480	7.537	0	0	0
2	7	6	"yghB"	"STM3162"	7490	16580	120	179	361	674	186	80	80	84	27	32	77	68	0	640	1345	2499	185	96	96	105	44	41	85	79	0	0.182	0.225	0.204	0.249	4.548	0.220	0.663	120	395	100	643	1530	-2.458	99	544	281	1249	43270	161433	10.259	28.182	0	0	0
2	8	6	""	"STM3136"	7660	16580	120	767	922	780	84	79	79	83	21	25	97	93	0	1859	2511	2381	94	96	96	103	47	45	98	95	0	0.390	0.349	0.333	0.335	4.194	0.244	0.473	120	390	100	2451	3258	-1.358	688	1763	843	2415	110629	301357	39.952	51.234	0	0	0
2	9	6	"yggV"	"STM3103"	7830	16580	110	161	373	476	127	80	80	84	22	26	71	57	0	346	744	1183	159	96	96	114	105	92	60	53	0	0.324	0.452	0.361	0.508	5.079	0.328	0.460	80	420	100	331	941	-1.626	81	250	293	648	29862	59559	13.136	6.000	0	0	0
2	10	6	"sprT"	"STM3092"	8030	16580	110	144	224	231	103	83	83	86	23	26	71	58	0	489	964	1416	146	99	99	116	98	84	83	73	0	0.156	0.163	0.141	0.162	3.757	0.103	0.415	80	412	100	451	1006	-2.677	61	390	141	865	17892	77106	6.000	8.653	0	0	0
2	11	6	""	"STM3072"	8200	16580	120	226	477	742	155	83	83	85	20	23	89	79	0	942	2013	3517	174	99	99	106	33	31	96	94	0	0.170	0.206	0.239	0.211	4.019	0.163	0.585	120	405	100	986	2308	-2.560	143	843	394	1914	57287	241617	19.600	57.788	0	0	0
2	12	6	"ygfE"	"STM3060"	8380	16580	120	447	617	662	107	84	84	90	31	34	96	89	0	287	406	343	84	102	102	110	34	30	85	78	0	1.962	1.753	1.789	1.879	2.751	2.715	0.252	120	379	100	548	837	0.972	363	185	533	304	74001	48725	17.000	8.706	0	0	0
2	13	6	"ansA"	"STM1294"	8550	16580	120	491	831	880	105	89	89	110	117	106	79	65	0	1572	2036	2084	102	104	104	113	39	34	97	96	0	0.274	0.384	0.412	0.353	4.478	0.289	0.410	120	383	100	1870	2674	-1.869	402	1468	742	1932	99677	244344	6.162	49.308	0	0	0
2	14	6	"pfkB"	"STM1326"	8730	16580	130	422	1088	2145	197	90	90	110	117	106	79	62	0	356	604	869	143	103	103	113	49	43	77	63	0	1.312	1.992	1.866	1.914	3.896	2.819	0.634	120	404	100	585	1499	0.392	332	253	998	501	130589	72475	8.359	10.020	0	0	0
2	15	6	"ydiK"	"STM1364"	8910	16580	130	329	800	1053	131	87	87	93	40	43	82	75	0	1796	3212	4052	126	103	103	111	44	39	90	86	0	0.143	0.229	0.213	0.225	4.934	0.165	0.405	120	401	100	1935	3822	-2.807	242	1693	713	3109	96016	385423	17.675	70.477	0	0	0
2	16	6	"cfa"	"STM1427"	9080	16580	120	566	1229	1584	128	85	85	92	65	70	80	74	0	594	1223	1364	111	103	103	107	33	30	91	84	0	0.980	1.021	0.943	0.869	5.055	1.178	0.498	120	436	100	972	2264	-0.030	481	491	1144	1120	147463	146724	17.492	33.818	0	0	0
2	17	6	"ydhM"	"STM1437"	9270	16590	120	141	259	343	132	86	86	95	57	60	48	33	0	929	1595	2299	144	105	105	108	22	20	96	91	0	0.067	0.116	0.100	0.098	3.632	0.120	0.703	120	402	100	879	1663	-3.905	55	824	173	1490	31115	191355	2.877	67.591	0	0	0
2	18	6	"nth"	"STM1453"	9440	16590	130	209	427	667	156	87	87	101	70	69	65	45	0	1096	1679	1941	115	107	107	116	49	42	98	95	0	0.123	0.216	0.177	0.155	4.585	0.197	0.331	120	404	100	1111	1912	-3.019	122	989	340	1572	51288	201511	4.657	31.898	0	0	0
2	19	6	"ugpA"	"STM3556"	9620	16580	130	442	712	909	127	88	88	100	56	56	86	74	0	1362	2618	3795	144	107	107	119	52	43	95	90	0	0.282	0.249	0.226	0.271	3.386	0.195	0.624	120	402	100	1609	3135	-1.826	354	1255	624	2511	85389	314160	10.929	48.058	0	0	0
2	20	6	"ftsY"	"STM3571"	9790	16590	120	1488	2171	2124	97	88	88	95	40	42	98	98	0	2201	2875	2570	89	104	104	111	28	25	100	100	0	0.668	0.752	0.739	0.700	4.042	0.685	0.368	120	376	100	3497	4854	-0.583	1400	2097	2083	2771	260495	345023	51.900	98.714	0	0	0
2	21	6	"zntA"	"STM3576"	9960	16580	120	1253	1688	1448	85	86	86	88	16	18	100	100	0	5027	6976	6007	86	102	102	111	65	58	100	99	0	0.237	0.233	0.236	0.232	2.495	0.183	0.567	120	376	100	6092	8476	-2.077	1167	4925	1602	6874	202573	837100	100.000	105.615	0	0	0
2	22	6	"yhhT"	"STM3582"	10140	16590	120	349	429	337	78	85	85	86	16	18	95	93	0	3120	3623	2632	72	102	102	112	65	58	100	100	0	0.087	0.098	0.083	0.083	3.414	0.073	0.423	120	390	100	3282	3865	-3.515	264	3018	344	3521	51474	434800	21.438	54.015	0	0	0
2	23	6	"yhiN"	"STM3588"	10320	16590	120	409	551	490	88	84	84	86	16	18	97	96	0	2955	3609	2817	78	103	103	110	43	39	99	99	0	0.114	0.133	0.143	0.121	3.735	0.111	0.510	120	456	100	3177	3973	-3.133	325	2852	467	3506	66178	433045	29.063	81.372	0	0	0
2	24	6	""	"STM3598"	10510	16580	110	227	282	219	77	84	84	86	17	19	91	87	0	475	565	368	65	104	104	109	41	37	98	96	0	0.385	0.430	0.370	0.336	3.117	0.380	0.493	80	464	100	514	659	-1.375	143	371	198	461	22532	45220	11.529	11.122	0	0	0
2	1	7	""	"STM3799"	6420	16760	110	952	1101	667	60	84	84	92	71	77	98	97	0	4068	4369	2641	60	104	104	118	61	51	100	100	0	0.219	0.238	0.234	0.245	1.800	0.217	0.735	80	528	100	4832	5282	-2.191	868	3964	1017	4265	88088	349510	14.211	69.689	0	0	0
2	2	7	"yidE"	"STM3807"	6590	16760	110	449	788	913	115	83	83	90	72	80	92	77	0	1667	3704	4839	130	101	101	112	54	48	98	97	0	0.234	0.196	0.192	0.208	3.166	0.133	0.551	80	454	100	1932	4308	-2.097	366	1566	705	3603	63060	296299	9.694	66.519	0	0	0
2	3	7	"yidR"	"STM3811"	6770	16770	120	319	438	361	82	80	80	83	21	25	95	89	0	1058	1486	1327	89	95	95	99	33	33	98	95	0	0.248	0.257	0.246	0.276	4.359	0.165	0.352	120	532	100	1202	1749	-2.011	239	963	358	1391	52515	178274	16.905	42.030	0	0	0
2	4	7	"torD"	"STM3821"	6940	16770	110	148	191	124	64	80	80	82	19	23	82	67	0	1651	2166	2034	93	98	98	107	49	45	100	98	0	0.044	0.054	0.048	0.051	3.079	0.040	0.474	80	421	100	1621	2179	-4.513	68	1553	111	2068	15240	173288	5.737	42.020	0	0	0
2	5	7	"dgoT"	"STM3827"	7110	16770	110	130	140	59	42	81	81	82	18	21	82	56	0	2133	2508	1730	68	97	97	104	47	45	100	100	0	0.024	0.024	0.024	0.024	2.551	0.018	0.374	80	451	100	2085	2470	-5.377	49	2036	59	2411	11173	200653	3.222	51.149	0	0	0
2	6	7	"yidA"	"STM3831"	7300	16770	120	571	938	1276	136	81	81	83	19	22	97	92	0	860	1202	1400	116	94	94	98	25	25	99	95	0	0.640	0.773	0.702	0.658	4.198	0.824	0.484	120	501	100	1256	1965	-0.645	490	766	857	1108	112560	144291	45.000	44.160	0	0	0
2	7	7	"imp"	"STM0093"	7480	16770	120	9864	10371	7198	69	82	82	85	28	32	98	97	0	9640	9973	5789	58	95	95	100	30	30	99	99	0	1.025	1.042	1.062	0.905	3.455	1.128	0.759	120	485	100	19327	20167	0.035	9782	9545	10289	9878	1244490	1196721	367.357	329.100	0	0	0
2	8	7	"yabJ"	"STM0106"	7660	16770	120	297	355	264	74	81	81	85	29	34	89	84	0	3091	3765	3306	87	94	94	98	27	27	99	99	0	0.072	0.075	0.066	0.073	3.039	0.054	0.485	120	486	100	3213	3945	-3.794	216	2997	274	3671	42659	451790	9.310	135.815	0	0	0
2	9	7	"yabC"	"STM0120"	7840	16770	120	685	1239	1582	127	81	81	84	25	29	98	95	0	989	1352	1472	108	94	94	101	56	55	90	84	0	0.675	0.921	0.836	0.990	4.276	1.036	0.424	120	477	100	1499	2416	-0.567	604	895	1158	1258	148705	162269	46.200	22.339	0	0	0
2	10	7	"murD"	"STM0126"	8000	16770	130	611	1069	1023	95	83	83	85	21	24	100	98	0	838	1353	1171	86	94	94	106	88	83	95	91	0	0.710	0.783	0.697	0.735	3.429	0.743	0.477	120	514	100	1272	2245	-0.495	528	744	986	1259	128266	162304	46.857	14.170	0	0	0
2	11	7	"yacA"	"STM0135"	8180	16760	120	732	2081	5168	248	83	83	84	21	25	97	95	0	572	2219	5419	244	94	94	100	26	26	95	93	0	1.358	0.940	1.070	1.033	4.169	0.946	0.773	120	445	100	1127	4123	0.441	649	478	1998	2125	249754	266307	95.095	81.500	0	0	0
2	12	7	""	"STM0148"	8360	16770	120	146	191	129	67	84	84	86	19	22	85	72	0	1081	1518	1395	91	96	96	99	24	24	94	93	0	0.063	0.075	0.080	0.085	4.567	0.063	0.526	120	440	100	1047	1529	-3.990	62	985	107	1422	22877	182213	5.526	59.125	0	0	0
2	13	7	""	"STM1547"	8540	16770	120	306	628	1033	164	87	87	90	23	25	91	86	0	1944	2949	3823	129	97	97	102	28	27	99	98	0	0.119	0.190	0.153	0.156	3.468	0.207	0.662	120	456	100	2066	3393	-3.076	219	1847	541	2852	75300	353847	23.391	101.679	0	0	0
2	14	7	""	"STM1551"	8730	16770	120	135	180	145	80	88	88	90	23	25	68	50	0	321	471	529	112	99	99	106	31	29	92	80	0	0.212	0.247	0.247	0.243	3.941	0.208	0.549	120	452	100	269	464	-2.240	47	222	92	372	21544	56571	3.913	11.774	0	0	0
2	15	7	""	"STM1556"	8900	16770	120	200	274	251	91	87	87	90	23	25	79	70	0	2476	3292	3638	110	102	102	107	27	25	99	98	0	0.048	0.059	0.044	0.053	3.902	0.039	0.356	120	448	100	2487	3377	-4.393	113	2374	187	3190	32843	395073	8.000	117.963	0	0	0
2	16	7	""	"STM1562"	9080	16770	120	289	450	479	106	89	89	97	32	32	84	70	0	488	762	842	110	105	105	107	23	21	91	88	0	0.522	0.549	0.541	0.513	4.375	0.398	0.350	120	438	100	583	1018	-0.937	200	383	361	657	53968	91426	11.031	28.478	0	0	0
2	17	7	"fdnI"	"STM1568"	9250	16770	120	297	804	942	117	94	94	107	62	57	67	58	0	314	1176	1514	128	107	107	109	19	17	85	73	0	0.981	0.664	0.850	0.885	5.028	0.510	0.447	120	398	100	410	1779	-0.028	203	207	710	1069	96426	141154	11.242	56.158	0	0	0
2	18	7	"nmpC"	"STM1572"	9420	16760	130	2090	6940	10516	151	92	92	103	66	64	96	92	0	170	287	275	95	105	105	112	41	36	53	48	0	30.738	37.626	36.737	32.204	4.287	53.849	0.476	120	456	100	2063	7030	4.942	1998	65	6848	182	832747	34410	103.591	4.268	0	0	0
2	19	7	"sohB"	"STM1716"	9610	16770	120	1365	1890	1857	98	92	92	101	50	49	98	97	0	2166	3193	3050	95	104	104	114	43	37	100	100	0	0.617	0.582	0.554	0.568	3.249	0.506	0.544	120	444	100	3335	4887	-0.696	1273	2062	1798	3089	226783	383185	35.780	71.605	0	0	0
2	20	7	"ompW"	"STM1732"	9770	16760	120	3971	5866	6667	113	90	90	95	31	32	100	99	0	228	263	160	60	103	103	106	23	21	85	80	0	31.048	36.100	33.791	33.796	2.794	69.152	0.319	120	418	100	4006	5936	4.956	3881	125	5776	160	703917	31560	186.161	6.826	0	0	0
2	21	7	"yciU"	"STM1740"	9970	16770	130	284	515	599	116	88	88	89	18	20	91	84	0	299	510	535	104	102	102	105	19	18	91	83	0	0.995	1.047	0.870	0.934	4.848	1.288	0.125	120	484	100	393	835	-0.007	196	197	427	408	61744	61171	23.667	21.316	0	0	0
2	22	7	"ychJ"	"STM1755"	10140	16770	120	378	632	751	118	87	87	89	19	21	95	92	0	485	798	836	104	102	102	107	25	23	97	93	0	0.760	0.783	0.748	0.703	4.806	0.769	0.344	120	412	100	674	1241	-0.396	291	383	545	696	75780	95772	28.579	27.640	0	0	0
2	23	7	"ychP"	"STM1768"	10310	16770	120	291	364	291	79	86	86	89	21	23	91	86	0	1755	2205	1628	73	104	104	114	104	91	99	95	0	0.124	0.132	0.115	0.113	2.967	0.097	0.374	120	427	100	1856	2379	-3.010	205	1651	278	2101	43691	264556	13.095	20.106	0	0	0
2	24	7	"ychH"	"STM1782"	10500	16770	120	196	456	657	144	85	85	87	17	19	88	84	0	167	342	530	154	106	106	115	93	80	35	21	0	1.820	1.572	1.829	1.677	4.972	1.450	0.288	120	604	100	172	607	0.864	111	61	371	236	54676	41019	21.706	2.441	0	0	0
2	1	8	""	"STM2314"	6400	16960	110	10318	10199	2623	25	81	81	84	29	34	100	100	0	4977	4906	1066	21	98	98	105	39	37	100	100	0	2.098	2.104	2.154	2.071	1.299	2.197	0.935	80	547	100	15116	14926	1.069	10237	4879	10118	4808	815896	392460	348.793	123.103	0	0	0
2	2	8	"nuoK"	"STM2319"	6590	16950	110	1294	1889	1498	79	81	81	83	23	27	100	100	0	704	868	538	61	98	98	104	41	39	98	97	0	2.002	2.348	2.261	2.276	2.434	3.185	0.495	80	464	100	1819	2578	1.001	1213	606	1808	770	151136	69464	78.522	18.634	0	0	0
2	3	8	"yfbQ"	"STM2331"	6750	16960	110	2679	2697	535	19	81	81	83	17	20	100	100	0	6626	6378	1662	26	95	95	97	18	18	100	100	0	0.398	0.416	0.407	0.430	1.388	0.394	0.906	80	417	100	9129	8899	-1.330	2598	6531	2616	6283	215730	510205	153.765	348.944	0	0	0
2	4	8	"yfbU"	"STM2335"	6940	16960	120	1280	1670	1381	82	81	81	82	17	20	99	99	0	872	1101	888	80	96	96	102	45	44	90	87	0	1.545	1.581	1.692	1.676	2.965	1.888	0.469	120	489	100	1975	2594	0.628	1199	776	1589	1005	200340	132081	93.412	22.200	0	0	0
2	5	8	""	"STM2341"	7120	16960	120	4520	4160	2021	48	81	81	83	20	24	100	99	0	4566	4102	1995	48	95	95	102	33	32	96	95	0	0.993	1.018	0.974	1.154	3.342	1.019	0.851	120	457	100	8910	8086	-0.010	4439	4471	4079	4007	499160	492248	203.850	121.212	0	0	0
2	6	8	""	"STM2346"	7300	16960	120	1026	1758	2598	147	81	81	83	19	22	98	98	0	1198	1535	1581	102	92	92	96	21	21	95	93	0	0.854	1.162	1.103	1.126	3.783	1.968	0.308	120	442	100	2051	3120	-0.227	945	1106	1677	1443	211011	184250	88.158	68.524	0	0	0
2	7	8	""	"STM2530"	7480	16960	100	318	391	260	66	81	81	85	30	35	98	97	0	2309	2753	1481	53	91	91	96	26	27	100	100	0	0.107	0.116	0.104	0.106	2.353	0.091	0.469	80	386	100	2455	2972	-3.226	237	2218	310	2662	31285	220278	10.200	102.192	0	0	0
2	8	8	"nifS"	"STM2543"	7650	16960	110	2767	3105	1487	47	82	82	87	34	39	100	100	0	4785	5366	2490	46	92	92	96	32	33	100	100	0	0.572	0.573	0.557	0.573	1.745	0.533	0.657	80	447	100	7378	8297	-0.806	2685	4693	3023	5274	248427	429248	88.765	164.688	0	0	0
2	9	8	"glnB"	"STM2561"	7840	16960	110	793	1100	953	86	83	83	87	27	31	98	98	0	954	1494	1378	92	94	94	99	48	48	100	100	0	0.826	0.726	0.765	0.708	2.552	0.641	0.577	80	423	100	1570	2417	-0.277	710	860	1017	1400	88034	119487	37.519	29.063	0	0	0
2	10	8	""	"STM2566"	8010	16950	110	113	127	52	40	84	84	85	18	21	58	45	0	257	312	203	65	94	94	95	17	17	81	76	0	0.178	0.197	0.243	0.268	3.621	0.145	0.326	80	413	100	192	261	-2.491	29	163	43	218	10158	24979	2.333	12.765	0	0	0
2	11	8	"gogB"	"STM2584"	8190	16950	120	696	674	340	50	83	83	84	18	21	93	93	0	5138	5098	2728	53	94	94	96	18	18	100	99	0	0.122	0.118	0.121	0.116	2.312	0.104	0.751	120	482	100	5657	5595	-3.041	613	5044	591	5004	80910	611730	32.778	277.889	0	0	0
2	12	8	""	"STM2591"	8380	16950	120	270	284	146	51	85	85	87	20	22	93	90	0	3517	3782	2499	66	96	96	99	24	24	97	97	0	0.054	0.054	0.055	0.058	2.798	0.044	0.628	120	452	100	3606	3885	-4.209	185	3421	199	3686	34121	453794	9.850	153.458	0	0	0
2	13	8	"yraR"	"STM3268"	8550	16940	110	353	514	444	86	88	88	90	20	22	97	96	0	1380	1955	1741	89	96	96	98	22	22	100	100	0	0.206	0.229	0.196	0.216	2.564	0.166	0.483	80	394	100	1549	2285	-2.277	265	1284	426	1859	41145	156362	21.200	84.409	0	0	0
2	14	8	"yhbV"	"STM3275"	8730	16950	120	2102	2016	1104	54	87	87	89	23	25	95	94	0	6825	6470	3522	54	97	97	100	20	20	99	98	0	0.299	0.303	0.297	0.300	3.475	0.291	0.888	120	483	100	8743	8302	-1.739	2015	6728	1929	6373	241946	776454	83.783	318.500	0	0	0
2	15	8	"deaD"	"STM3280"	8910	16950	110	1550	1672	429	25	88	88	90	21	23	100	100	0	9866	10267	3082	30	102	102	105	23	21	100	100	0	0.150	0.156	0.156	0.156	1.300	0.145	0.845	80	408	100	11226	11749	-2.740	1462	9764	1584	10165	133766	821345	75.333	441.826	0	0	0
2	16	8	"argG"	"STM3290"	9080	16940	110	638	636	198	31	95	95	107	55	51	100	100	0	3722	3685	1127	30	107	107	115	72	62	100	100	0	0.150	0.151	0.145	0.151	1.359	0.127	0.721	80	414	100	4158	4119	-2.735	543	3615	541	3578	50910	294798	9.618	49.583	0	0	0
2	17	8	"ftsJ"	"STM3297"	9260	16950	120	3974	5388	5491	101	97	97	107	52	48	97	95	0	1839	2450	2221	90	107	107	113	46	40	98	95	0	2.238	2.258	2.198	1.870	4.299	2.764	0.664	120	474	100	5609	7634	1.163	3877	1732	5291	2343	646504	293982	101.558	50.804	0	0	0
2	18	8	"ispB"	"STM3305"	9430	16950	110	4281	4544	1412	31	94	94	95	20	21	100	100	0	6647	6701	1825	27	104	104	111	48	43	100	100	0	0.640	0.675	0.657	0.677	1.368	0.658	0.860	80	441	100	10730	11047	-0.644	4187	6543	4450	6597	363559	536119	222.450	137.292	0	0	0
2	19	8	"ybgL"	"STM0714"	9610	16950	110	941	1119	584	52	91	91	93	20	21	100	100	0	2481	2900	1467	50	103	103	106	19	17	100	100	0	0.357	0.368	0.382	0.376	1.682	0.325	0.691	80	428	100	3228	3825	-1.484	850	2378	1028	2797	89487	232000	51.300	147.053	0	0	0
2	20	8	""	"STM0720"	9790	16950	120	110	117	34	29	88	88	90	17	18	55	31	0	3072	3647	2673	73	103	103	104	18	17	99	98	0	0.007	0.008	0.009	0.009	3.598	0.006	0.270	120	481	100	2991	3573	-7.076	22	2969	29	3544	14026	437674	1.588	196.833	0	0	0
2	21	8	""	"STM0726"	9970	16950	120	280	298	119	39	89	89	90	18	20	93	92	0	7569	8289	4624	55	103	103	106	19	17	99	99	0	0.026	0.026	0.025	0.027	2.788	0.022	0.752	120	464	100	7657	8395	-5.289	191	7466	209	8186	35811	994722	11.556	430.684	0	0	0
2	22	8	"ybgT"	"STM0742"	10160	16950	110	329	546	803	147	88	88	89	19	21	97	93	0	151	215	234	108	104	104	106	20	18	72	55	0	5.128	4.126	5.356	4.685	3.423	8.135	0.160	80	412	100	288	569	2.358	241	47	458	111	43652	17201	24.053	5.450	0	0	0
2	23	8	"tolB"	"STM0748"	10310	16940	110	13140	14801	4937	33	88	88	93	34	36	100	100	0	8803	9148	2806	30	106	106	117	105	89	100	100	0	1.501	1.627	1.524	1.690	1.664	1.674	0.851	80	413	100	21749	23755	0.586	13052	8697	14713	9042	1184049	731854	432.588	86.010	0	0	0
2	24	8	"pnuC"	"STM0757"	10500	16950	100	362	417	288	69	88	88	92	32	34	90	80	0	1899	2463	1870	75	107	107	117	99	84	98	97	0	0.153	0.140	0.132	0.118	3.056	0.112	0.545	80	456	100	2066	2685	-2.709	274	1792	329	2356	33351	197045	10.156	23.697	0	0	0
2	1	9	"dacC"	"STM0863"	6420	17130	110	4785	5264	2592	49	80	80	83	26	31	100	100	0	5610	6241	2800	44	97	97	100	20	20	100	100	0	0.853	0.844	0.833	0.802	1.498	0.834	0.824	80	457	100	10218	11328	-0.229	4705	5513	5184	6144	421097	499292	199.269	307.050	0	0	0
2	2	9	"ybjM"	"STM0871"	6580	17120	110	490	622	393	63	82	82	85	21	24	100	100	0	2153	2388	1228	51	100	100	103	27	26	100	100	0	0.199	0.236	0.217	0.226	1.627	0.218	0.716	80	440	100	2461	2828	-2.331	408	2053	540	2288	49742	191015	25.571	84.630	0	0	0
2	3	9	"potG"	"STM0878"	6770	17120	110	738	863	324	37	83	83	85	19	22	100	100	0	13219	14111	4336	30	98	98	101	22	21	100	100	0	0.050	0.056	0.053	0.055	1.370	0.052	0.833	80	449	100	13776	14793	-4.324	655	13121	780	14013	69069	1128859	40.947	636.818	0	0	0
2	4	9	"artQ"	"STM0889"	6940	17120	110	3346	3378	690	20	81	81	83	16	19	100	100	0	8353	8200	1442	17	96	96	103	50	48	100	100	0	0.395	0.407	0.399	0.405	1.176	0.398	0.924	80	439	100	11522	11401	-1.339	3265	8257	3297	8104	270216	655964	205.938	161.940	0	0	0
2	5	9	""	"STM0894"	7140	17120	110	137	143	33	23	82	82	83	18	21	93	76	0	3016	3349	1365	40	95	95	99	27	27	100	100	0	0.019	0.019	0.018	0.018	1.732	0.016	0.544	80	395	100	2976	3315	-5.731	55	2921	61	3254	11423	267901	3.333	120.370	0	0	0
2	6	9	""	"STM0898"	7300	17130	120	109	120	69	57	81	81	86	50	58	22	5	0	8091	7592	4224	55	93	93	96	19	19	99	98	0	0.004	0.005	0.004	0.005	3.149	0.005	0.245	120	428	100	8026	7538	-8.158	28	7998	39	7499	14392	910986	0.680	394.526	0	0	0
2	7	9	""	"STM1033"	7480	17130	100	417	462	286	61	80	80	82	15	18	100	98	0	2125	2423	1759	72	92	92	95	20	21	100	100	0	0.166	0.164	0.179	0.160	1.946	0.129	0.616	80	386	100	2370	2713	-2.593	337	2033	382	2331	36995	193835	25.333	116.400	0	0	0
2	8	9	""	"STM1037"	7670	17120	110	450	559	302	54	82	82	84	20	23	100	100	0	2765	3705	2165	58	93	93	98	41	41	100	100	0	0.138	0.132	0.135	0.130	1.788	0.116	0.735	80	458	100	3040	4089	-2.860	368	2672	477	3612	44701	296409	23.750	87.976	0	0	0
2	9	9	"yjaB"	"STM4181"	7850	17120	120	1170	1449	1170	80	83	83	86	20	23	97	96	0	2751	3495	3329	95	95	95	99	40	40	95	95	0	0.409	0.402	0.402	0.433	3.758	0.274	0.464	120	482	100	3743	4766	-1.289	1087	2656	1366	3400	173912	419450	68.150	84.900	0	0	0
2	10	9	"yjbD"	"STM4194"	8030	17120	110	260	469	450	95	85	85	87	18	20	95	90	0	529	1147	1243	108	96	96	97	17	17	100	97	0	0.404	0.365	0.380	0.352	3.292	0.281	0.526	80	432	100	608	1435	-1.307	175	433	384	1051	37487	91728	21.222	61.765	0	0	0
2	11	9	""	"STM4198"	8210	17120	110	217	257	118	45	84	84	86	18	20	100	96	0	2501	3121	2030	65	96	96	101	25	24	100	100	0	0.055	0.057	0.052	0.055	1.908	0.046	0.644	80	434	100	2538	3198	-4.177	133	2405	173	3025	20528	249685	9.500	120.800	0	0	0
2	12	9	""	"STM4202"	8380	17120	100	128	129	32	24	85	85	89	21	23	81	51	0	2461	2700	1392	51	98	98	109	93	85	100	100	0	0.018	0.017	0.018	0.016	2.004	0.012	0.292	80	398	100	2406	2646	-5.780	43	2363	44	2602	10359	215983	1.905	27.860	0	0	0
2	13	9	"pduF"	"STM2037"	8570	17120	110	1526	1614	336	20	88	88	92	27	29	100	100	0	11940	12281	3186	25	99	99	108	89	82	100	100	0	0.121	0.125	0.119	0.129	1.399	0.116	0.899	80	478	100	13279	13708	-3.042	1438	11841	1526	12182	129147	982519	56.370	136.775	0	0	0
2	14	9	"pduQ"	"STM2052"	8740	17130	110	832	874	222	25	87	87	89	20	22	100	100	0	12398	13155	2227	16	97	97	100	26	26	100	100	0	0.061	0.060	0.059	0.059	1.283	0.059	0.900	80	401	100	13046	13845	-4.045	745	12301	787	13058	69886	1052404	39.250	502.115	0	0	0
2	15	9	"sspH2"	"STM2241"	8910	17130	120	2736	2435	886	36	89	89	89	17	19	98	96	0	28791	25210	9878	39	100	100	107	67	62	99	98	0	0.092	0.093	0.092	0.094	2.483	0.089	0.924	120	494	100	31338	27456	-3.438	2647	28691	2346	25110	292207	3025240	138.000	374.672	0	0	0
2	16	9	"btuF"	"STM0206"	9090	17120	110	2527	2529	231	9	90	90	95	46	48	100	100	0	13087	12731	2032	15	105	105	115	80	69	100	100	0	0.188	0.193	0.188	0.196	1.229	0.179	0.925	80	448	100	15419	15065	-2.413	2437	12982	2439	12626	202300	1018506	52.913	157.700	0	0	0
2	17	9	"sitD"	"STM2864"	9260	17130	110	1811	1902	432	22	94	94	99	46	46	100	100	0	9909	10536	2802	26	107	107	124	110	88	100	100	0	0.175	0.173	0.177	0.175	1.198	0.163	0.911	80	447	100	11519	12237	-2.513	1717	9802	1808	10429	152193	842914	39.196	94.655	0	0	0
2	18	9	"yfjD"	"STM2679"	9440	17130	110	248	411	350	85	94	94	98	26	26	93	82	0	1392	2440	2201	90	107	107	124	102	82	100	98	0	0.120	0.136	0.122	0.109	3.051	0.102	0.486	80	478	100	1439	2650	-3.061	154	1285	317	2333	32884	195165	12.038	22.706	0	0	0
2	19	9	"psiB"	"PSLT069"	9630	17120	110	264	369	387	104	89	89	91	18	19	100	100	0	5745	6668	2807	42	104	104	110	32	29	100	100	0	0.031	0.043	0.032	0.033	1.765	0.042	0.368	80	462	100	5816	6844	-5.011	175	5641	280	6564	29548	533452	15.444	204.938	0	0	0
2	20	9	"traV"	"PSLT084"	9790	17130	110	165	218	152	69	87	87	89	17	19	85	67	0	1405	2593	2724	105	105	105	108	22	20	100	100	0	0.060	0.053	0.053	0.052	3.148	0.044	0.620	80	413	100	1378	2619	-4.059	78	1300	131	2488	17463	207445	7.588	112.955	0	0	0
2	21	9	"himD"	"STM0982"	9980	17130	120	1403	1506	1051	69	89	89	90	18	20	95	95	0	463	522	369	70	105	105	109	23	21	95	94	0	3.670	3.398	3.564	3.504	2.563	3.802	0.631	120	490	100	1672	1834	1.876	1314	358	1417	417	180691	62682	78.667	17.957	0	0	0
2	22	9	"dcuR"	"STM4303"	10160	17130	110	295	497	461	92	87	87	90	19	21	98	90	0	1841	3329	3497	105	105	105	109	25	22	100	100	0	0.120	0.127	0.122	0.123	2.740	0.104	0.625	80	427	100	1944	3634	-3.061	208	1736	410	3224	39784	266324	21.421	128.800	0	0	0
2	23	9	"phnA"	"STM4289"	10330	17130	120	378	511	524	102	88	88	90	23	25	93	86	0	613	877	1145	130	106	106	115	94	81	86	80	0	0.572	0.549	0.541	0.624	2.987	0.409	0.610	120	513	100	797	1194	-0.806	290	507	423	771	61287	105205	18.304	8.106	0	0	0
2	24	9	"melA"	"STM4298"	10510	17130	110	4052	4711	2239	47	88	88	89	21	23	100	100	0	5531	6244	3517	56	108	108	111	23	20	100	100	0	0.731	0.753	0.753	0.836	1.853	0.685	0.786	80	504	100	9387	10759	-0.452	3964	5423	4623	6136	376876	499486	220.095	266.652	0	0	0
2	1	10	"lasT"	"STM4600"	6420	17290	100	763	745	243	32	80	80	82	20	24	100	98	0	3420	3412	1015	29	98	98	101	17	16	100	100	0	0.206	0.201	0.206	0.187	1.534	0.200	0.933	80	438	100	4005	3979	-2.282	683	3322	665	3314	59604	272982	33.150	194.765	0	0	0
2	2	10	"dniR"	"STM0260"	6600	17290	110	18705	17958	3768	20	82	82	88	39	44	100	100	0	8572	8176	2571	31	101	101	105	35	33	100	98	0	2.198	2.214	2.185	2.525	1.807	2.148	0.940	80	468	100	27094	25951	1.136	18623	8471	17876	8075	1436677	654050	458.205	230.600	0	0	0
2	3	10	""	"STM0277"	6780	17300	100	140	194	299	154	84	84	91	41	45	67	31	0	1409	1436	395	27	103	103	110	41	37	100	100	0	0.043	0.083	0.044	0.044	2.283	0.098	0.127	80	420	100	1362	1443	-4.544	56	1306	110	1333	15502	114919	2.512	32.341	0	0	0
2	4	10	""	"STM0286"	6960	17300	110	391	395	102	25	83	83	87	25	28	100	100	0	5819	5615	1418	25	100	100	114	72	63	100	100	0	0.054	0.057	0.052	0.056	1.357	0.054	0.860	80	468	100	6027	5827	-4.215	308	5719	312	5515	31581	449220	12.320	76.403	0	0	0
2	5	10	""	"STM0294"	7130	17300	110	118	151	111	73	83	83	87	25	28	56	41	0	2061	2654	2363	89	100	100	112	64	57	100	100	0	0.018	0.027	0.023	0.021	3.185	0.019	0.228	80	452	100	1996	2622	-5.808	35	1961	68	2554	12059	212297	2.560	39.719	0	0	0
2	6	10	"yafH"	"STM0309"	7300	17300	100	768	735	233	31	84	84	215	1903	885	0	0	0	5119	4977	1371	27	96	96	353	3464	981	88	2	0	0.136	0.133	0.136	0.126	1.538	0.185	0.928	80	385	100	5707	5532	-2.876	684	5023	651	4881	58816	398130	0.273	1.335	0	0	0
2	7	10	"nagZ"	"STM1209"	7480	17290	110	4780	5281	1717	32	85	85	190	1694	891	100	93	0	6406	7147	2920	40	97	97	305	3084	1011	96	55	0	0.744	0.737	0.740	0.776	1.624	0.581	0.664	80	486	100	11004	12246	-0.426	4695	6309	5196	7050	422454	571764	3.005	2.219	0	0	0
2	8	10	"ycfU"	"STM1217"	7670	17310	110	931	951	352	37	84	84	87	22	25	100	98	0	3664	3631	1032	28	95	95	106	73	68	100	100	0	0.237	0.245	0.244	0.225	1.750	0.237	0.811	80	490	100	4416	4403	-2.075	847	3569	867	3536	76104	290447	39.273	48.288	0	0	0
2	9	10	"ycfC"	"STM1233"	7850	17300	100	147	172	80	46	84	84	86	17	19	85	75	0	354	418	257	61	96	96	103	70	67	93	80	0	0.244	0.273	0.248	0.247	2.055	0.151	0.378	80	402	100	321	410	-2.034	63	258	88	322	13769	33455	5.059	4.500	0	0	0
2	10	10	""	"STM1251"	8020	17290	110	1367	1412	380	26	87	87	88	20	22	100	100	0	4054	4069	1311	32	99	99	103	24	23	100	100	0	0.324	0.334	0.329	0.341	1.351	0.313	0.882	80	441	100	5235	5295	-1.628	1280	3955	1325	3970	112981	325499	66.200	165.250	0	0	0
2	11	10	"aadA"	"STM1264"	8190	17300	100	785	767	205	26	88	88	90	21	23	100	100	0	7680	7766	1746	22	99	99	104	27	25	100	100	0	0.092	0.089	0.090	0.085	1.430	0.088	0.925	80	430	100	8278	8346	-3.443	697	7581	679	7667	61347	621246	32.238	283.778	0	0	0
2	12	10	"yeaQ"	"STM1274"	8380	17300	110	675	801	602	75	88	88	90	19	21	100	100	0	1078	1130	515	45	98	98	103	30	29	100	100	0	0.599	0.691	0.645	0.657	1.506	0.757	0.687	80	459	100	1567	1745	-0.739	587	980	713	1032	64103	90378	37.421	34.233	0	0	0
2	13	10	"fumA"	"STM1468"	8550	17300	110	10998	11048	3716	33	90	90	99	50	50	100	100	0	5996	5763	1677	29	100	100	113	95	84	100	100	0	1.850	1.935	1.854	2.000	1.427	2.006	0.904	80	467	100	16804	16621	0.888	10908	5896	10958	5663	883819	461034	218.980	59.474	0	0	0
2	14	10	"ompN"	"STM1473"	8730	17300	100	3692	3514	841	23	91	91	100	51	51	100	100	0	12714	12980	1710	13	101	101	109	41	37	100	100	0	0.285	0.266	0.273	0.255	1.379	0.262	0.921	80	420	100	16214	16302	-1.808	3601	12613	3423	12879	281111	1038429	66.941	313.927	0	0	0
2	15	10	"ydgF"	"STM1482"	8910	17300	110	484	599	407	67	91	91	93	19	20	100	100	0	1737	2255	1808	80	101	101	107	29	27	100	100	0	0.240	0.236	0.229	0.237	1.746	0.187	0.647	80	458	100	2029	2662	-2.058	393	1636	508	2154	47933	180388	26.632	74.069	0	0	0
2	16	10	"ynfK"	"STM1489"	9090	17300	110	4476	4872	1166	23	92	92	96	23	23	100	100	0	9194	9827	2641	26	104	104	113	52	46	100	100	0	0.482	0.492	0.489	0.496	1.228	0.459	0.890	80	480	100	13474	14503	-1.052	4384	9090	4780	9723	389798	786132	207.652	186.808	0	0	0
2	17	10	""	"STM1498"	9270	17310	110	1671	1617	452	27	95	95	99	26	26	100	100	0	7047	6696	2034	30	109	109	117	60	51	100	100	0	0.227	0.231	0.238	0.233	1.285	0.224	0.937	80	440	100	8514	8109	-2.138	1576	6938	1522	6587	129358	535648	58.385	109.650	0	0	0
2	18	10	"ynfB"	"STM1503"	9440	17300	110	2915	3358	1662	49	96	96	100	28	28	100	100	0	2270	2568	1211	47	110	110	114	28	24	100	100	0	1.305	1.327	1.298	1.314	1.423	1.397	0.746	80	453	100	4979	5720	0.384	2819	2160	3262	2458	268671	205453	116.357	87.643	0	0	0
2	19	10	"virK"	"STM2781"	9620	17310	110	5312	5189	1804	34	95	95	96	23	23	100	100	0	4892	4978	1439	28	107	107	117	70	59	100	100	0	1.090	1.046	1.048	1.004	1.349	1.084	0.923	80	465	100	10002	9965	0.125	5217	4785	5094	4871	415120	398229	221.435	69.443	0	0	0
2	20	10	""	"STM2789"	9790	17300	110	1579	1660	432	26	91	91	93	20	21	100	100	0	9409	9512	2924	30	106	106	114	70	61	100	100	0	0.160	0.167	0.161	0.171	1.327	0.154	0.898	80	434	100	10791	10975	-2.644	1488	9303	1569	9406	132784	760935	78.350	134.257	0	0	0
2	21	10	"yqaE"	"STM2796"	9970	17310	120	167	175	77	44	88	88	90	18	20	87	76	0	250	291	218	74	106	106	109	23	21	94	90	0	0.549	0.470	0.507	0.482	2.963	0.309	0.472	120	475	100	223	272	-0.866	79	144	87	185	20978	34876	4.722	7.913	0	0	0
2	22	10	""	"STM4008"	10140	17310	100	1467	1452	383	26	86	86	89	21	23	100	100	0	3239	3211	846	26	105	105	111	37	33	100	100	0	0.441	0.440	0.445	0.437	1.367	0.427	0.908	80	388	100	4515	4472	-1.182	1381	3134	1366	3106	116179	256840	64.905	83.784	0	0	0
2	23	10	""	"STM4030"	10320	17300	110	301	553	665	120	87	87	90	22	24	100	97	0	933	1459	1732	118	106	106	113	36	31	100	98	0	0.259	0.344	0.371	0.320	2.910	0.266	0.447	80	458	100	1041	1819	-1.950	214	827	466	1353	44203	116722	21.045	37.389	0	0	0
2	24	10	""	"STM4044"	10510	17310	100	1500	1670	572	34	86	86	93	37	39	100	100	0	6172	6758	2113	31	107	107	111	41	36	100	100	0	0.233	0.238	0.244	0.236	1.272	0.227	0.879	80	462	100	7479	8235	-2.101	1414	6065	1584	6651	133591	540676	42.622	162.122	0	0	0
2	1	11	"yghJ"	"STM2941"	6410	17470	110	2670	2815	826	29	80	80	84	27	32	100	100	0	11095	11388	3154	27	101	101	119	138	115	100	100	0	0.236	0.242	0.239	0.241	1.281	0.235	0.940	80	536	100	13584	14022	-2.086	2590	10994	2735	11287	225177	911055	101.148	81.659	0	0	0
2	2	11	""	"STM2950"	6600	17470	110	1571	1730	486	28	84	84	90	43	47	100	100	0	12217	13245	3289	24	105	105	126	148	117	100	100	0	0.123	0.125	0.122	0.125	1.222	0.117	0.875	80	478	100	13599	14786	-3.026	1487	12112	1646	13140	138431	1059568	38.140	88.642	0	0	0
2	3	11	"ygcA"	"STM2957"	6770	17470	110	1834	1985	710	35	86	86	89	23	25	100	100	0	5416	6056	2142	35	107	107	111	32	28	100	100	0	0.329	0.319	0.314	0.318	1.405	0.294	0.823	80	440	100	7057	7848	-1.603	1748	5309	1899	5949	158792	484459	82.435	185.781	0	0	0
2	4	11	"sdaB"	"STM2971"	6940	17480	100	5270	5349	1459	27	83	83	89	30	33	100	100	0	3618	3596	905	25	104	104	114	43	37	100	100	0	1.476	1.508	1.485	1.521	1.642	1.550	0.847	80	418	100	8701	8758	0.562	5187	3514	5266	3492	427917	287661	175.333	80.977	0	0	0
2	5	11	"fucP"	"STM2975"	7130	17480	110	343	354	125	35	83	83	89	31	34	98	96	0	4101	4309	1312	30	101	101	111	41	36	100	100	0	0.065	0.064	0.064	0.060	1.536	0.061	0.735	80	474	100	4260	4479	-3.943	260	4000	271	4208	28297	344687	8.548	102.390	0	0	0
2	6	11	"fucR"	"STM2979"	7320	17490	120	2013	1900	852	44	84	84	185	1687	911	72	3	0	8839	8275	3599	43	100	100	303	3071	1013	87	80	0	0.221	0.222	0.223	0.211	1.656	0.215	0.892	120	490	100	10668	9991	-2.180	1929	8739	1816	8175	228056	992956	1.017	2.596	0	0	0
2	7	11	""	"STM3160"	7480	17490	110	146	165	73	44	85	85	86	18	20	87	71	0	836	1070	1130	105	99	99	104	31	29	100	98	0	0.083	0.082	0.076	0.079	2.777	0.051	0.287	80	437	100	798	1051	-3.595	61	737	80	971	13201	85571	4.389	31.161	0	0	0
2	8	11	""	"STM3169"	7670	17480	110	537	526	241	45	85	85	87	23	26	100	100	0	4472	4548	2474	54	96	96	103	34	33	100	100	0	0.103	0.099	0.095	0.094	1.634	0.087	0.732	80	451	100	4828	4893	-3.275	452	4376	441	4452	42077	363807	19.087	130.735	0	0	0
2	9	11	"ygiX"	"STM3177"	7840	17480	110	487	577	311	53	85	85	89	34	38	100	100	0	2791	3328	1938	58	97	97	114	99	86	100	100	0	0.149	0.152	0.145	0.149	1.614	0.132	0.665	80	446	100	3096	3723	-2.744	402	2694	492	3231	46135	266252	14.353	32.465	0	0	0
2	10	11	"clpB"	"STM2660"	8020	17470	110	23115	26009	8114	31	88	88	92	25	27	100	100	0	11976	12366	4495	36	99	99	118	100	84	100	100	0	1.939	2.113	1.988	2.318	1.716	2.085	0.898	80	479	100	34904	38188	0.955	23027	11877	25921	12267	2080705	989295	1036.680	122.480	0	0	0
2	11	11	"yfiN"	"STM2672"	8190	17480	100	1703	1724	212	12	89	89	91	24	26	100	100	0	14808	15005	1717	11	99	99	109	57	52	100	100	0	0.110	0.110	0.110	0.109	1.182	0.105	0.918	80	390	100	16323	16541	-3.188	1614	14709	1635	14906	137891	1200372	68.042	261.333	0	0	0
2	12	11	"recN"	"STM2684"	8370	17480	120	2316	2505	1546	61	89	89	90	18	20	96	94	0	7652	7797	4474	57	99	99	103	34	33	100	98	0	0.295	0.314	0.304	0.301	2.590	0.300	0.830	120	506	100	9780	10114	-1.762	2227	7553	2416	7698	300560	935599	134.167	226.294	0	0	0
2	13	11	"cueR"	"STM0499"	8550	17480	110	1441	2037	1914	93	91	91	94	32	34	100	100	0	1936	2664	2253	84	98	98	103	29	28	100	100	0	0.734	0.758	0.732	0.745	1.799	0.748	0.562	80	460	100	3188	4512	-0.445	1350	1838	1946	2566	162971	213086	60.719	88.310	0	0	0
2	14	11	""	"STM0509"	8730	17480	110	1520	1684	468	27	92	92	98	69	70	100	100	0	13313	14542	4278	29	100	100	112	70	62	100	100	0	0.108	0.110	0.106	0.111	1.328	0.103	0.887	80	480	100	14641	16034	-3.210	1428	13213	1592	14442	134718	1163364	22.986	206.143	0	0	0
2	15	11	"gcl"	"STM0517"	8910	17490	110	698	712	265	37	90	90	97	69	71	93	92	0	10941	11222	3159	28	102	102	114	72	63	100	100	0	0.056	0.056	0.056	0.049	1.757	0.056	0.841	80	458	100	11447	11742	-4.156	608	10839	622	11120	56983	897756	8.913	154.278	0	0	0
2	16	11	"ybbV"	"STM0521"	9090	17480	110	111	114	28	24	90	90	93	23	24	45	16	0	1445	1874	1027	54	103	103	108	32	29	100	100	0	0.016	0.014	0.014	0.013	2.420	0.013	0.190	80	453	100	1363	1795	-5.998	21	1342	24	1771	9151	149899	0.913	55.188	0	0	0
2	17	11	"ylbA"	"STM0526"	9260	17470	110	1842	2344	1175	50	91	91	93	21	22	100	100	0	5974	7022	3447	49	105	105	110	34	30	100	100	0	0.298	0.326	0.301	0.330	1.494	0.308	0.870	80	452	100	7620	9170	-1.745	1751	5869	2253	6917	187489	561788	107.190	203.294	0	0	0
2	18	11	"purE"	"STM0534"	9440	17480	100	3030	3300	1177	35	93	93	94	20	21	100	100	0	2548	2968	1202	40	106	106	111	33	29	100	100	0	1.203	1.121	1.168	1.147	1.365	1.104	0.838	80	432	100	5379	6069	0.266	2937	2442	3207	2862	264016	237438	160.300	86.576	0	0	0
2	19	11	"ygaM"	"STM2802"	9620	17480	110	3117	4139	3271	79	92	92	94	20	21	100	100	0	834	964	551	57	105	105	109	22	20	100	100	0	4.150	4.711	4.499	4.462	1.646	5.855	0.760	80	452	100	3754	4906	2.053	3025	729	4047	859	331124	77082	202.250	38.864	0	0	0
2	20	11	"yeiA"	"STM2187"	9790	17480	110	4233	4476	1158	25	90	90	94	23	24	100	100	0	10089	10913	2773	25	106	106	122	108	88	100	100	0	0.415	0.406	0.401	0.406	1.250	0.390	0.895	80	453	100	14126	15193	-1.269	4143	9983	4386	10807	358066	873033	190.522	99.917	0	0	0
2	21	11	""	"STM2196"	9970	17480	110	873	988	354	35	89	89	92	22	23	100	100	0	9889	11763	4610	39	107	107	119	88	73	100	100	0	0.080	0.077	0.080	0.077	1.346	0.070	0.821	80	446	100	10566	12555	-3.641	784	9782	899	11656	79037	941065	40.727	132.318	0	0	0
2	22	11	"bcr"	"STM2221"	10150	17480	110	1332	1495	483	32	88	88	100	178	178	100	100	0	10944	11895	3066	25	107	107	110	22	20	100	100	0	0.115	0.119	0.118	0.117	1.265	0.114	0.796	80	453	100	12081	13195	-3.123	1244	10837	1407	11788	119595	951575	7.837	535.682	0	0	0
2	23	11	"yejK"	"STM2226"	10330	17480	110	2252	2348	606	25	90	90	102	175	171	100	100	0	5466	5439	1457	26	107	107	113	37	32	100	100	0	0.403	0.423	0.430	0.431	1.384	0.403	0.850	80	467	100	7521	7590	-1.310	2162	5359	2258	5332	187812	435136	12.834	143.946	0	0	0
2	24	11	""	"STM2236"	10510	17480	110	291	356	217	60	88	88	90	23	25	100	100	0	3369	4113	2368	57	106	106	108	20	18	100	100	0	0.062	0.067	0.062	0.061	1.652	0.063	0.689	80	510	100	3466	4275	-4.007	203	3263	268	4007	28491	329079	11.565	200.250	0	0	0
2	1	12	"phoP"	"STM1231"	6410	17650	110	11438	11283	1918	16	88	88	94	31	32	100	100	0	2236	2125	531	24	101	101	108	70	64	100	98	0	5.316	5.531	5.369	5.843	1.445	5.504	0.919	80	524	100	13485	13219	2.410	11350	2135	11195	2024	902615	170016	360.935	28.814	0	0	0
2	2	12	"phoP"	"STM1231"	6590	17650	110	19215	18272	3226	17	90	90	102	50	49	100	100	0	3926	3667	1006	27	104	104	106	22	20	100	100	0	5.004	5.103	5.014	5.572	1.616	5.050	0.936	80	492	100	22947	21745	2.323	19125	3822	18182	3563	1461770	293359	363.400	161.864	0	0	0
2	3	12	"phoP"	"STM1231"	6780	17650	110	10362	10170	2224	21	87	87	96	42	43	100	100	0	2072	1945	512	26	103	103	106	26	24	100	100	0	5.218	5.474	5.169	5.751	1.434	5.496	0.914	80	479	100	12244	11925	2.384	10275	1969	10083	1842	813632	155573	239.857	70.731	0	0	0
2	4	12	"phoQ"	"STM1230"	6950	17650	100	5276	5407	1687	31	85	85	88	21	23	100	100	0	3969	3930	1346	34	99	99	103	26	25	100	100	0	1.341	1.389	1.385	1.445	1.425	1.383	0.938	80	396	100	9061	9153	0.424	5191	3870	5322	3831	432599	314381	253.286	147.192	0	0	0
2	5	12	"phoQ"	"STM1230"	7120	17650	110	9910	9796	2024	20	84	84	88	24	27	100	100	0	7042	6819	1458	21	96	96	101	27	26	100	100	0	1.415	1.445	1.414	1.474	1.364	1.441	0.918	80	465	100	16772	16435	0.500	9826	6946	9712	6723	783672	545536	404.500	248.815	0	0	0
2	6	12	"hupA"	"STM4170"	7310	17650	100	2976	4218	4383	103	87	87	94	34	36	100	100	0	498	672	564	83	95	95	99	25	25	100	100	0	7.169	7.159	7.227	7.240	1.668	9.217	0.654	80	396	100	3292	4708	2.842	2889	403	4131	577	337477	53743	121.294	22.920	0	0	0
2	7	12	"sopB"	"STM1091"	7490	17650	110	62287	58045	10648	18	90	90	104	59	56	100	100	23	6353	5992	1928	32	98	98	103	33	32	100	98	0	9.944	9.833	9.833	11.563	2.009	9.598	0.923	80	436	100	68452	63849	3.314	62197	6255	57955	5894	4643598	479378	982.051	178.455	0	0	0
2	8	12	"pipC"	"STM0375"	7660	17650	100	3377	3540	1436	40	90	90	104	59	56	100	100	0	777	775	268	34	99	99	105	35	33	98	98	0	4.848	5.104	4.919	5.291	1.731	5.814	0.727	80	392	100	3965	4126	2.277	3287	678	3450	676	283197	62030	58.237	19.143	0	0	0
2	9	12	"pipC"	"STM0375"	7850	17670	140	4301	4717	2547	53	91	91	95	36	37	99	98	0	1033	1071	465	43	96	96	109	86	78	94	94	0	4.493	4.745	4.571	4.447	1.747	5.289	0.870	156	578	100	5147	5601	2.168	4210	937	4626	975	735809	167027	128.389	11.186	0	0	0
2	10	12	"pipC"	"STM0375"	8020	17660	110	4644	4625	1503	32	89	89	95	41	43	100	100	0	1015	1022	278	27	98	98	106	45	42	100	100	0	4.967	4.909	5.004	4.825	1.247	5.234	0.923	80	427	100	5472	5460	2.312	4555	917	4536	924	369968	81794	110.488	20.356	0	0	0
2	11	12	"ssrB"	"STM1391"	8200	17650	110	2142	2557	1281	50	88	88	93	28	30	100	100	0	3771	4144	1717	41	100	100	110	57	51	100	100	0	0.560	0.611	0.588	0.605	1.431	0.587	0.773	80	453	100	5725	6513	-0.838	2054	3671	2469	4044	204553	331529	88.000	70.772	0	0	0
2	12	12	"ssrB"	"STM1391"	8370	17650	110	2079	2158	624	28	88	88	92	26	28	100	100	0	3553	3739	930	24	98	98	105	48	45	100	100	0	0.576	0.569	0.578	0.564	1.304	0.560	0.881	80	432	100	5446	5711	-0.795	1991	3455	2070	3641	172610	299148	79.462	75.708	0	0	0
2	13	12	"lrp"	"STM0959"	8550	17660	100	5498	5478	1417	25	91	91	99	51	51	100	100	0	1679	1616	404	25	100	100	106	31	29	100	100	0	3.424	3.553	3.645	3.573	1.344	3.676	0.925	80	420	100	6986	6903	1.776	5407	1579	5387	1516	438217	129274	105.471	48.710	0	0	0
2	14	12	"lrp"	"STM0959"	8730	17660	110	13346	13728	2662	19	96	96	102	50	49	100	100	0	3441	3468	537	15	100	100	108	52	48	100	100	0	3.966	4.048	3.979	4.029	1.179	4.238	0.916	80	447	100	16591	17000	1.988	13250	3341	13632	3368	1098201	277453	272.520	64.615	0	0	0
2	15	12	"gyrA"	"STM2272"	8910	17660	120	20303	17947	6383	35	94	94	99	67	67	99	99	0	19930	17717	5944	33	103	103	111	54	48	98	98	0	1.019	1.014	1.025	1.031	3.281	1.023	0.913	120	493	100	40036	35467	0.028	20209	19827	17853	17614	2153680	2126059	266.388	326.037	0	0	0
2	16	12	"gyrA"	"STM2272"	9090	17650	110	4281	4252	1472	34	91	91	95	22	23	100	100	0	5775	5464	1975	36	103	103	106	24	22	100	100	0	0.739	0.776	0.784	0.800	1.349	0.762	0.946	80	434	100	9862	9522	-0.437	4190	5672	4161	5361	340166	437082	188.955	223.250	0	0	0
2	17	12	"gyrA"	"STM2272"	9260	17660	100	1858	1731	500	28	93	93	96	21	21	100	100	0	2295	2243	443	19	103	103	107	26	24	100	100	0	0.805	0.765	0.806	0.714	1.615	0.780	0.892	80	428	100	3957	3778	-0.313	1765	2192	1638	2140	138468	179477	77.857	82.154	0	0	0
2	18	12	"csrA"	"STM2826"	9450	17660	110	1539	1589	462	29	92	92	95	24	25	100	100	0	473	493	109	22	104	104	111	35	31	100	100	0	3.921	3.848	4.061	3.781	1.380	4.324	0.801	80	452	100	1816	1886	1.971	1447	369	1497	389	127128	39443	62.250	10.914	0	0	0
2	19	12	"crp"	"STM3466"	9610	17660	110	5419	5291	1835	34	91	91	94	25	26	100	100	0	2760	2692	661	24	106	106	113	37	32	100	100	0	2.008	2.011	2.037	1.870	1.458	2.142	0.924	80	425	100	7982	7786	1.005	5328	2654	5200	2586	423274	215388	207.880	69.703	0	0	0
2	20	12	"yhhP"	"STM3578"	9780	17650	110	367	473	407	86	90	90	93	22	23	100	100	0	933	1134	824	72	106	106	113	39	34	100	100	0	0.335	0.373	0.304	0.334	1.725	0.342	0.534	80	466	100	1104	1411	-1.578	277	827	383	1028	37848	90744	17.273	26.179	0	0	0
2	21	12	"yhhP"	"STM3578"	9970	17660	110	494	505	147	29	92	92	94	22	23	100	100	0	1542	1552	518	33	107	107	112	26	23	100	100	0	0.280	0.286	0.293	0.287	1.387	0.257	0.781	80	478	100	1837	1858	-1.836	402	1435	413	1445	40389	124196	18.682	55.385	0	0	0
2	22	12	"topA"	"STM1714"	10150	17650	110	3104	3191	939	29	92	92	93	20	21	100	100	0	6518	6451	2330	36	108	108	112	26	23	100	100	0	0.470	0.489	0.487	0.532	1.573	0.463	0.925	80	452	100	9422	9442	-1.090	3012	6410	3099	6343	255243	516106	154.900	243.808	0	0	0
2	23	12	"topA"	"STM1714"	10320	17650	110	722	774	341	44	92	92	92	18	19	100	100	0	1171	1325	600	45	108	108	112	38	33	100	100	0	0.593	0.560	0.547	0.576	1.784	0.442	0.632	80	453	100	1693	1899	-0.755	630	1063	682	1217	61884	105984	37.889	31.921	0	0	0
2	24	12	"topA"	"STM1714"	10500	17660	100	410	495	287	57	91	91	94	21	22	96	95	0	877	937	406	43	107	107	110	22	20	100	100	0	0.414	0.487	0.470	0.445	2.116	0.483	0.603	80	452	100	1089	1234	-1.271	319	770	404	830	39561	74967	19.095	37.591	0	0	0
2	1	13	"ctrl-buffer"	"ctrl-buffer"	6410	17830	100	83	86	21	24	85	85	90	33	36	3	1	0	107	107	22	20	99	99	101	19	18	23	6	0	-0.250	0.125	0.938	0.963	4.154	0.934	0.038	80	474	100	6	9	Error	-2	8	1	8	6881	8598	-0.121	0.316	-50	0	0
2	2	13	"ctrl-buffer"	"ctrl-buffer"	6590	17830	100	81	86	26	30	86	86	94	41	43	7	2	0	103	109	23	21	99	99	103	31	30	21	1	0	-1.250	0.000	1.264	1.332	3.030	11.734	0.023	80	430	100	-1	10	Error	-5	4	0	10	6894	8713	-0.195	0.194	-50	0	0
2	3	13	"ctrl-buffer"	"ctrl-buffer"	6760	17830	100	78	81	19	23	84	84	93	40	43	5	0	0	104	107	19	17	99	99	105	42	40	6	0	0	-1.200	-0.375	1.131	1.074	4.382	0.243	0.073	80	430	100	-1	5	Error	-6	5	-3	8	6441	8520	-0.300	0.048	-50	0	0
2	4	13	"ctrl-buffer"	"ctrl-buffer"	6940	17830	100	86	92	40	43	84	84	90	32	35	11	3	0	111	119	37	31	98	98	102	36	35	16	7	0	0.154	0.381	0.800	0.733	4.134	0.440	0.046	80	442	100	15	29	-2.700	2	13	8	21	7355	9554	0.063	0.472	-50	0	0
2	5	13	"ctrl-buffer"	"ctrl-buffer"	7120	17830	100	82	85	18	21	84	84	89	34	38	5	0	0	105	110	26	23	97	97	100	23	23	20	11	0	-0.250	0.077	0.800	0.758	4.157	10.973	0.006	80	442	100	6	14	Error	-2	8	1	13	6769	8791	-0.118	0.435	-50	0	0
2	6	13	"ctrl-buffer"	"ctrl-buffer"	7300	17830	100	85	90	32	35	86	86	92	35	38	12	1	0	105	117	45	38	96	96	100	21	21	37	17	0	-0.111	0.190	0.515	0.578	4.284	3.986	0.007	80	432	100	8	25	Error	-1	9	4	21	7225	9364	-0.057	0.810	-50	0	0
2	7	13	"ctrl-buffer"	"ctrl-buffer"	7480	17830	100	84	98	46	46	87	87	93	29	31	13	7	0	108	123	63	51	97	97	101	26	25	31	15	0	-0.273	0.423	0.760	0.791	3.418	0.479	0.059	80	430	100	8	37	Error	-3	11	11	26	7819	9844	0.172	0.846	-50	0	0
2	8	13	"ctrl-buffer"	"ctrl-buffer"	7650	17830	100	84	101	58	57	89	89	93	27	29	18	8	0	104	120	67	55	99	99	103	24	23	21	12	0	-1.000	0.571	1.058	1.156	3.521	0.758	0.340	80	430	100	0	33	Error	-5	5	12	21	8077	9624	0.296	0.708	-50	0	0
2	9	13	"ctrl-buffer"	"ctrl-buffer"	7830	17830	100	91	97	25	25	92	92	95	27	28	18	3	0	105	122	73	59	98	98	102	24	23	26	13	0	-0.143	0.208	0.955	0.863	5.352	0.096	0.015	80	370	100	6	29	Error	-1	7	5	24	7763	9744	0.074	0.833	-50	0	0
2	10	13	"ctrl-buffer"	"ctrl-buffer"	8010	17830	100	89	139	193	138	87	87	90	21	23	30	17	0	115	186	230	123	97	97	100	22	22	45	21	0	0.111	0.584	0.941	0.752	4.223	0.744	0.447	80	413	100	20	141	-3.170	2	18	52	89	11133	14892	2.333	3.909	-50	0	0
2	11	13	"ctrl-buffer"	"ctrl-buffer"	8190	17830	100	82	89	24	26	88	88	92	26	28	13	3	0	102	113	41	36	98	98	103	29	28	25	10	0	-1.500	0.067	1.000	1.159	3.212	0.200	0.053	80	432	100	-2	16	Error	-6	4	1	15	7087	9072	-0.115	0.345	-50	0	0
2	12	13	"ctrl-buffer"	"ctrl-buffer"	8370	17830	100	92	97	23	23	91	91	93	26	27	18	2	0	107	124	75	60	99	99	104	25	24	30	13	0	0.125	0.240	0.938	0.861	4.334	0.007	0.000	80	420	100	9	31	-3.000	1	8	6	25	7759	9950	0.154	0.800	-50	0	0
2	13	13	"ctrl-buffer"	"ctrl-buffer"	8540	17830	100	92	105	59	56	90	90	95	31	32	17	8	0	115	127	73	57	100	100	106	31	29	31	13	0	0.133	0.556	0.810	0.820	3.723	0.908	0.266	80	408	100	17	42	-2.907	2	15	15	27	8384	10152	0.323	0.677	-50	0	0
2	14	13	"ctrl-buffer"	"ctrl-buffer"	8720	17830	100	92	96	27	28	93	93	96	30	31	12	7	0	102	109	34	31	98	98	103	23	22	16	8	0	-0.250	0.273	1.550	1.301	3.943	0.441	0.021	80	420	100	3	14	Error	-1	4	3	11	7717	8701	0.000	0.261	-50	0	0
2	15	13	"ctrl-buffer"	"ctrl-buffer"	8900	17830	100	93	94	21	22	93	93	95	23	24	10	5	0	108	113	34	30	99	99	106	31	29	15	1	0	0.000	0.071	1.056	1.000	4.263	0.088	0.008	80	411	100	9	15	Error	0	9	1	14	7512	9001	-0.043	0.226	-50	0	0
2	16	13	"ctrl-buffer"	"ctrl-buffer"	9080	17830	100	88	88	19	21	92	92	96	25	26	7	0	0	106	110	21	19	100	100	107	29	27	13	2	0	-0.667	-0.400	1.461	1.446	4.059	0.382	0.006	80	442	100	2	6	Error	-4	6	-4	10	7064	8776	-0.320	0.103	-50	0	0
2	17	13	"ctrl-buffer"	"ctrl-buffer"	9260	17830	100	90	101	33	32	93	93	95	24	25	23	8	0	126	132	34	25	103	103	109	32	29	40	10	0	-0.130	0.276	0.628	0.673	4.135	2.655	0.041	80	430	100	20	37	Error	-3	23	8	29	8099	10550	0.250	0.719	-50	0	0
2	18	13	"ctrl-buffer"	"ctrl-buffer"	9430	17830	100	93	95	23	24	90	90	93	22	23	21	6	0	113	124	43	34	104	104	109	28	25	22	16	0	0.333	0.250	1.056	0.920	3.923	0.094	0.004	80	409	100	12	25	-1.585	3	9	5	20	7567	9904	0.091	0.536	-50	0	0
2	19	13	"ctrl-buffer"	"ctrl-buffer"	9610	17830	100	92	91	20	21	89	89	93	25	26	13	2	0	110	116	26	22	105	105	110	28	25	15	8	0	0.600	0.182	0.966	0.878	4.068	1.260	0.003	80	452	100	8	13	-0.737	3	5	2	11	7294	9255	-0.080	0.214	-50	0	0
2	20	13	"ctrl-buffer"	"ctrl-buffer"	9790	17830	100	89	98	40	40	91	91	94	25	26	12	5	0	111	127	56	44	107	107	112	26	23	26	10	0	-0.500	0.350	1.028	1.104	3.366	0.758	0.113	80	432	100	2	27	Error	-2	4	7	20	7835	10130	0.160	0.577	-50	0	0
2	21	13	"ctrl-buffer"	"ctrl-buffer"	9970	17830	100	86	92	27	29	91	91	92	19	20	12	7	0	120	125	30	24	106	106	109	22	20	36	17	0	-0.357	0.053	0.500	0.645	4.715	1.009	0.253	80	420	100	9	20	Error	-5	14	1	19	7356	10019	0.000	0.727	-50	0	0
2	22	13	"ctrl-buffer"	"ctrl-buffer"	10150	17830	100	94	94	22	23	89	89	102	165	161	0	0	0	120	123	33	26	109	109	115	44	38	16	2	0	0.455	0.357	0.750	0.805	4.271	11.511	0.093	80	420	100	16	19	-1.138	5	11	5	14	7492	9863	-0.048	0.182	-50	0	0
2	23	13	"ctrl-buffer"	"ctrl-buffer"	10320	17830	100	92	93	19	20	88	88	100	165	165	0	0	0	111	116	25	21	112	112	119	45	37	5	1	0	-4.000	1.250	0.714	0.779	4.109	11.524	0.084	80	420	100	3	9	Error	4	-1	5	4	7450	9246	-0.042	-0.067	-50	0	0
2	24	13	"ctrl-buffer"	"ctrl-buffer"	10500	17830	100	82	86	18	20	86	86	88	19	21	16	3	0	115	122	42	34	111	111	114	24	21	21	6	0	-1.000	0.000	0.857	0.795	3.876	0.038	0.002	80	452	100	0	11	Error	-4	4	0	11	6852	9724	-0.105	0.333	-50	0	0
2	1	14	"malY"	"STM1464"	6400	18020	110	105	120	40	33	81	81	83	18	21	61	38	0	328	383	212	55	98	98	103	58	56	100	85	0	0.104	0.137	0.140	0.124	2.692	0.094	0.282	80	580	100	254	324	-3.261	24	230	39	285	9623	30668	2.056	4.828	0	0	0
2	2	14	""	"STM1865"	6580	18020	110	114	148	105	70	81	81	83	18	21	68	48	0	343	538	587	109	99	99	105	63	60	95	76	0	0.135	0.153	0.156	0.137	2.633	0.140	0.634	80	548	100	277	506	-2.886	33	244	67	439	11822	43041	3.611	6.873	0	0	0
2	3	14	"yheU"	"STM3463"	6770	18020	110	305	377	224	59	82	82	85	23	27	100	98	0	651	792	411	51	98	98	102	29	28	100	100	0	0.403	0.425	0.417	0.393	1.884	0.421	0.632	80	520	100	776	989	-1.310	223	553	295	694	30151	63341	12.696	23.793	0	0	0
2	4	14	""	"STM2507"	6930	18020	100	157	200	158	79	84	84	86	22	25	80	72	0	775	1200	1493	124	98	98	100	19	19	100	100	0	0.108	0.105	0.106	0.089	2.743	0.083	0.582	80	448	100	750	1218	-3.213	73	677	116	1102	16033	95968	5.182	57.895	0	0	0
2	5	14	"ilvY"	"STM3908"	7110	18020	110	1242	1241	334	26	82	82	84	21	25	100	100	0	8516	8295	2060	24	98	98	102	22	21	100	100	0	0.138	0.141	0.138	0.138	1.340	0.136	0.916	80	548	100	9578	9356	-2.859	1160	8418	1159	8197	99270	663572	55.095	372.409	0	0	0
2	6	14	""	"STM2906"	7300	18010	110	113	119	36	30	83	83	85	18	21	70	41	0	548	658	427	64	100	100	108	48	44	97	95	0	0.067	0.065	0.075	0.065	2.577	0.056	0.407	80	523	100	478	594	-3.900	30	448	36	558	9544	52621	1.889	11.458	0	0	0
2	7	14	"ssaR"	"STM1419"	7470	18020	100	237	335	303	90	84	84	88	23	26	76	73	0	2285	3011	2996	99	99	99	108	51	47	100	96	0	0.070	0.086	0.074	0.073	3.798	0.078	0.657	80	472	100	2339	3163	-3.837	153	2186	251	2912	26789	240848	10.739	56.922	0	0	0
2	8	14	"pykF"	"STM1378"	7650	18010	90	1570	5271	7031	133	87	87	89	21	23	100	100	0	660	2127	2633	123	99	99	103	22	21	96	96	0	2.643	2.556	2.883	3.071	2.663	2.912	0.748	52	379	100	2044	7212	1.402	1483	561	5184	2028	274096	110608	246.762	92.000	0	0	0
2	9	14	"gyrB"	"STM3835"	7830	18010	100	3385	6240	5896	94	89	89	92	24	26	100	100	0	4827	7192	6126	85	101	101	105	25	23	100	100	0	0.697	0.867	0.847	0.865	2.796	0.901	0.704	80	474	100	8022	13242	-0.520	3296	4726	6151	7091	499171	575336	256.167	283.480	0	0	0
2	10	14	"serC"	"STM0977"	8010	18010	110	2459	3320	2406	72	86	86	90	21	23	100	100	0	2695	2788	1757	63	100	100	105	31	29	100	100	0	0.914	1.203	1.214	1.212	2.464	1.337	0.540	80	510	100	4968	5922	-0.129	2373	2595	3234	2688	265627	223026	153.810	86.548	0	0	0
2	11	14	"cbiA"	"STM2035"	8180	18010	110	483	1167	1565	134	91	91	95	39	41	100	95	0	538	1750	2285	130	101	101	107	28	26	98	97	0	0.897	0.653	0.588	0.676	2.871	0.630	0.704	80	522	100	829	2725	-0.157	392	437	1076	1649	93365	140037	27.487	58.679	0	0	0
2	12	14	"hin"	"STM2772"	8370	18010	110	429	671	728	108	94	94	96	24	25	96	91	0	1196	2017	2168	107	101	101	108	27	25	100	100	0	0.306	0.301	0.304	0.300	2.529	0.295	0.805	80	536	100	1430	2493	-1.709	335	1095	577	1916	53681	161374	23.958	70.704	0	0	0
2	13	14	"yfiA"	"STM2665"	8550	18010	110	3083	3373	1931	57	91	91	98	55	56	100	100	0	410	504	374	74	101	101	106	27	25	95	92	0	9.683	8.144	8.733	10.093	2.504	9.513	0.504	80	510	100	3301	3685	3.275	2992	309	3282	403	269830	40346	59.545	14.741	0	0	0
2	14	14	""	"STM0382"	8720	18010	110	855	912	197	21	89	89	95	50	52	100	100	0	15391	16764	4473	26	100	100	107	38	35	100	100	0	0.050	0.049	0.050	0.050	1.242	0.045	0.883	80	510	100	16057	17487	-4.319	766	15291	823	16664	72968	1341136	16.340	438.342	0	0	0
2	15	14	"ybbP"	"STM0508"	8900	18020	110	2630	2750	601	21	93	93	100	56	56	100	100	0	16254	16611	3060	18	102	102	122	81	66	100	100	0	0.157	0.161	0.157	0.160	1.196	0.156	0.920	80	548	100	18689	19166	-2.671	2537	16152	2657	16509	220025	1328854	47.321	203.568	0	0	0
2	16	14	"fepE"	"STM0589"	9090	18020	110	2580	2592	671	25	92	92	100	56	56	100	98	0	15485	15618	3042	19	104	104	124	79	63	100	100	0	0.162	0.161	0.163	0.154	1.418	0.158	0.899	80	576	100	17869	18014	-2.628	2488	15381	2500	15514	207326	1249410	44.500	196.127	0	0	0
2	17	14	"trpL"	"STM1722"	9260	18000	40	146	145	39	26	83	83	88	16	18	83	75	0	515	515	259	50	136	136	155	112	72	83	66	0	0.166	0.164	0.170	0.198	3.856	0.104	0.301	12	68	100	442	441	-2.589	63	379	62	379	1741	6174	3.563	3.214	0	0	0
2	18	14	"ivbL"	"STM3797"	9430	18010	110	253	259	60	23	90	90	93	23	24	100	100	0	274	306	155	50	102	102	110	42	38	98	90	0	0.948	0.828	1.051	0.926	1.853	0.613	0.455	80	577	100	335	373	-0.078	163	172	169	204	20723	24452	7.217	4.667	0	0	0
2	19	14	"murI"	"STM4131"	9610	18030	60	296	448	446	99	89	89	92	24	26	81	71	0	968	1290	1387	107	102	102	106	24	22	90	87	0	0.239	0.302	0.235	0.265	4.618	0.303	0.382	32	176	100	1073	1547	-2.065	207	866	359	1188	14332	41269	14.833	49.333	0	0	0
2	20	14	"EMPTY"	"EMPTY"	9790	18010	100	87	89	20	22	90	90	92	20	21	10	5	0	109	113	25	22	105	105	109	26	23	15	5	0	-0.750	-0.125	0.528	0.583	4.345	0.061	0.002	80	486	100	1	7	Error	-3	4	-1	8	7143	9009	-0.150	0.154	-75	0	0
2	21	14	"EMPTY"	"EMPTY"	9970	18010	100	87	90	20	22	89	89	90	20	22	11	3	0	110	114	29	25	107	107	111	26	23	18	7	0	-0.667	0.143	0.611	0.711	3.469	100.502	0.000	80	464	100	1	8	Error	-2	3	1	7	7212	9112	0.000	0.115	-75	0	0
2	22	14	"EMPTY"	"EMPTY"	10150	18010	100	92	92	18	19	87	87	88	18	20	22	6	0	105	112	26	23	106	106	109	21	19	17	6	0	-5.000	0.833	0.833	0.854	3.154	0.304	0.012	80	464	100	4	11	Error	5	-1	5	6	7384	8964	0.222	0.143	-75	0	0
2	23	14	"EMPTY"	"EMPTY"	10330	18010	100	88	89	19	21	86	86	89	19	21	18	2	0	107	110	20	18	112	112	116	25	21	7	1	0	-0.400	-1.500	1.533	1.266	3.707	0.122	0.007	80	452	100	-3	1	Error	2	-5	3	-2	7153	8767	0.000	-0.240	-75	0	0
2	24	14	"EMPTY"	"EMPTY"	10500	18010	100	85	89	22	24	87	87	90	21	23	12	5	0	116	118	24	20	117	117	120	28	23	15	2	0	2.000	2.000	0.950	1.053	4.289	0.014	0.000	80	484	100	-3	3	1.000	-2	-1	2	1	7140	9455	-0.048	-0.071	-75	0	0
3	1	1	"yjiW"	"STM4523"	10900	15750	120	132	151	96	63	84	84	87	17	19	70	57	0	811	936	694	74	107	107	109	21	19	98	95	0	0.068	0.081	0.076	0.075	3.940	0.066	0.280	120	604	100	752	896	-3.874	48	704	67	829	18155	112338	3.765	39.381	0	0	0
3	2	1	"yjjW"	"STM4565"	11070	15750	130	609	666	412	61	85	85	90	40	44	99	97	0	3705	3931	2297	58	108	108	127	231	181	100	100	0	0.146	0.152	0.150	0.141	2.060	0.140	0.708	120	528	100	4121	4404	-2.779	524	3597	581	3823	79941	471727	14.400	16.468	0	0	0
3	3	1	"yibL"	"STM3689"	11250	15740	140	451	720	638	88	87	87	226	2278	1007	2	0	0	1439	1870	1564	83	110	110	119	92	77	97	90	0	0.274	0.360	0.355	0.314	3.575	3.809	0.034	156	649	100	1693	2393	-1.868	364	1329	633	1760	112256	291693	0.217	19.033	0	0	0
3	4	1	"fba"	"STM3068"	11430	15740	130	19011	19793	3260	16	87	87	254	2485	978	100	100	0	5257	5095	1160	22	112	112	122	99	81	99	99	0	3.678	3.955	3.803	4.174	1.715	4.118	0.850	120	545	100	24069	24689	1.879	18924	5145	19706	4983	2375110	611359	7.863	50.232	0	0	0
3	5	1	"yhaH"	"STM3234"	11610	15740	140	575	819	826	100	87	87	90	25	27	96	92	0	723	967	970	100	112	112	118	35	29	94	90	0	0.799	0.856	0.915	0.836	4.463	0.776	0.392	156	631	100	1099	1587	-0.324	488	611	732	855	127744	150897	29.160	24.257	0	0	0
3	6	1	"rpoD"	"STM3211"	11790	15740	140	14570	13398	5052	37	87	87	91	25	27	100	100	0	8743	7924	2852	35	113	113	119	39	32	96	94	0	1.678	1.704	1.701	1.847	2.582	1.764	0.902	156	615	100	23113	21122	0.747	14483	8630	13311	7811	2090079	1236152	532.280	200.128	0	0	0
3	7	1	""	"STM2551"	11970	15750	130	1174	1201	342	28	88	88	92	24	26	100	100	0	9887	10143	1978	19	115	115	122	43	35	100	100	0	0.111	0.111	0.111	0.107	1.416	0.107	0.786	120	495	100	10858	11141	-3.170	1086	9772	1113	10028	144154	1217131	46.208	233.047	0	0	0
3	8	1	"gltI"	"STM0665"	12140	15750	140	11153	10163	4213	41	86	86	89	19	21	97	95	0	7865	7198	2892	40	114	114	121	41	33	96	96	0	1.428	1.423	1.362	1.376	3.414	1.468	0.866	156	547	100	18818	17161	0.514	11067	7751	10077	7084	1585469	1122889	530.211	172.610	0	0	0
3	9	1	"nagC"	"STM0682"	12340	15740	190	1553	1500	830	55	87	87	90	29	32	94	91	0	4762	4441	2473	55	112	112	121	64	52	94	91	0	0.315	0.326	0.323	0.334	2.504	0.398	0.675	256	1081	100	6116	5742	-1.665	1466	4650	1413	4329	383982	1136941	48.621	67.500	0	0	0
3	10	1	"glnS"	"STM0686"	12500	15750	140	8009	7383	2895	39	88	88	92	32	34	98	98	0	10469	9688	3730	38	112	112	119	51	42	99	99	0	0.765	0.762	0.745	0.696	2.505	0.755	0.900	156	497	100	18278	16871	-0.387	7921	10357	7295	9576	1151680	1511294	227.844	187.627	0	0	0
3	11	1	"sipD"	"STM2883"	12680	15740	130	30285	30677	7155	23	88	88	106	109	102	100	100	0	2451	2426	609	25	113	113	117	29	24	100	98	0	12.916	13.225	12.749	13.961	1.669	13.623	0.897	120	575	100	32535	32902	3.691	30197	2338	30589	2313	3681252	291102	280.468	79.621	0	0	0
3	12	1	"eutC"	"STM2457"	12860	15750	130	454	771	1110	143	88	88	107	113	105	85	75	0	2996	4330	3803	87	115	115	120	43	35	99	99	0	0.127	0.162	0.146	0.129	3.279	0.167	0.360	120	536	100	3247	4898	-2.977	366	2881	683	4215	92474	519564	5.876	97.907	0	0	0
3	13	1	"udp"	"STM3968"	13040	15750	140	6560	5973	2266	37	87	87	90	22	24	100	100	0	8127	7409	2679	36	110	110	120	49	40	97	95	0	0.807	0.806	0.821	0.915	3.344	0.805	0.848	156	582	100	14490	13185	-0.309	6473	8017	5886	7299	931833	1155858	267.409	148.755	0	0	0
3	14	1	"metR"	"STM3964"	13210	15740	130	1864	1832	559	30	88	88	91	21	23	100	100	0	9693	9177	2975	32	110	110	128	75	58	100	100	0	0.185	0.192	0.182	0.194	1.527	0.171	0.812	120	502	100	11359	10811	-2.432	1776	9583	1744	9067	219809	1101182	82.905	120.653	0	0	0
3	15	1	"rthB"	"STM3960"	13390	15750	140	1046	1064	533	50	90	90	92	21	22	95	95	0	5760	5562	2108	37	114	114	127	68	53	98	98	0	0.169	0.179	0.175	0.167	3.323	0.165	0.707	156	556	100	6602	6422	-2.562	956	5646	974	5448	165944	867743	46.286	79.926	0	0	0
3	16	1	"yigI"	"STM3956"	13570	15750	140	1575	1516	523	34	89	89	92	22	23	98	97	0	6362	6051	1458	24	113	113	119	38	31	100	99	0	0.238	0.240	0.238	0.218	1.949	0.237	0.863	156	575	100	7735	7365	-2.072	1486	6249	1427	5938	236470	943960	64.727	156.105	0	0	0
3	17	1	"corA"	"STM3952"	13740	15740	130	1414	1994	1878	94	89	89	93	25	26	99	98	0	2470	3965	4023	101	115	115	124	46	37	99	95	0	0.563	0.495	0.456	0.507	3.529	0.383	0.566	120	559	100	3680	5755	-0.830	1325	2355	1905	3850	239289	475821	76.040	83.500	0	0	0
3	18	1	"yigA"	"STM3948"	13930	15750	140	4568	4256	1688	39	89	89	102	117	114	98	98	0	5950	5534	2047	36	117	117	147	272	185	99	98	0	0.768	0.769	0.767	0.732	2.394	0.770	0.850	156	640	100	10312	9584	-0.381	4479	5833	4167	5417	663941	863362	35.504	19.805	0	0	0
3	19	1	"priB"	"STM4392"	14100	15740	140	641	967	975	100	89	89	101	114	112	85	73	0	318	464	420	90	118	118	150	273	182	42	19	0	2.760	2.538	2.280	2.628	4.228	3.346	0.321	156	686	100	752	1224	1.465	552	200	878	346	150841	72350	7.596	1.150	0	0	0
3	20	1	"ytfJ"	"STM4405"	14280	15750	140	794	1117	1186	106	90	90	109	129	118	91	85	0	1534	2116	1960	92	118	118	193	534	276	82	63	0	0.497	0.514	0.444	0.472	3.193	0.471	0.531	156	693	100	2120	3025	-1.008	704	1416	1027	1998	174325	330037	7.814	3.601	0	0	0
3	21	1	"mpl"	"STM4416"	14450	15740	150	1785	3799	4469	117	89	89	108	136	125	98	93	0	2940	5075	5953	117	114	114	219	750	342	82	69	0	0.600	0.748	0.777	0.818	4.851	0.585	0.338	156	731	100	4522	8671	-0.737	1696	2826	3710	4961	592588	791725	27.140	6.475	0	0	0
3	22	1	""	"STM4420"	14630	15750	140	304	467	388	83	86	86	102	114	111	75	47	0	2312	3403	2987	87	111	111	149	442	296	96	84	0	0.099	0.116	0.116	0.107	3.070	0.087	0.472	156	614	100	2419	3673	-3.336	218	2201	381	3292	72854	530842	3.202	7.362	0	0	0
3	23	1	""	"STM4424"	14810	15750	150	132	1625	4797	295	87	87	132	364	275	17	14	0	1891	2968	2610	87	112	112	125	85	68	99	99	0	0.025	0.539	0.027	0.047	7.433	2.340	0.144	156	681	100	1824	4394	-5.305	45	1779	1538	2856	253535	462982	4.102	33.447	0	0	0
3	24	1	""	"STM4428"	14980	15750	140	194	238	141	59	86	86	121	329	271	11	0	0	4109	5259	3920	74	113	113	126	86	68	98	97	0	0.027	0.030	0.027	0.027	2.725	0.023	0.111	156	823	100	4104	5298	-5.209	108	3996	152	5146	37163	820476	0.356	59.686	0	0	0
3	1	2	"clpX"	"STM0449"	10900	15930	130	2147	3520	3889	110	86	86	88	21	23	100	100	0	828	1620	1817	112	108	108	112	24	21	97	95	0	2.862	2.271	2.087	2.476	4.375	2.791	0.488	120	520	100	2781	4946	1.517	2061	720	3434	1512	422429	194361	163.429	62.833	0	0	0
3	2	2	"ptrB"	"STM1879"	11070	15930	130	1023	1265	1124	88	89	89	97	50	51	95	92	0	2024	2302	1773	77	112	112	118	35	29	100	100	0	0.488	0.537	0.511	0.485	3.178	0.480	0.497	120	349	100	2846	3366	-1.034	934	1912	1176	2190	151831	276219	23.360	62.400	0	0	0
3	3	2	"yihV"	"STM4024"	11250	15920	130	256	354	300	84	92	92	347	3068	884	0	0	0	2192	3085	2763	89	115	115	131	124	94	97	96	0	0.079	0.088	0.082	0.079	3.072	12.271	0.003	120	357	100	2241	3232	-3.663	164	2077	262	2970	42432	370142	0.002	23.823	0	0	0
3	4	2	"thiG"	"STM4160"	11430	15920	120	184	253	211	83	85	85	326	3002	920	0	0	0	1431	2050	2118	103	114	114	135	124	91	95	85	0	0.075	0.087	0.082	0.082	4.637	10.204	0.005	120	373	100	1416	2104	-3.734	99	1317	168	1936	30395	245976	-0.024	15.444	0	0	0
3	5	2	"thiC"	"STM4164"	11620	15930	130	156	190	180	94	84	84	88	23	26	73	60	0	1090	1457	1096	75	116	116	128	46	35	99	97	0	0.074	0.079	0.069	0.062	4.030	0.059	0.193	120	373	100	1046	1447	-3.758	72	974	106	1341	22847	174897	4.435	28.891	0	0	0
3	6	2	"yjaG"	"STM4169"	11790	15920	130	946	1378	1490	108	89	89	98	78	79	97	95	0	1623	2423	2622	108	118	118	128	55	42	98	96	0	0.569	0.559	0.592	0.564	3.307	0.444	0.457	120	370	100	2362	3594	-0.812	857	1505	1289	2305	165315	290714	16.410	41.727	0	0	0
3	7	2	""	"STM2701"	11970	15920	130	135	178	119	66	92	92	102	77	75	40	21	0	3202	4865	5142	105	121	121	138	80	57	85	79	0	0.014	0.018	0.023	0.034	7.088	0.014	0.305	120	388	100	3124	4830	-6.163	43	3081	86	4744	21335	583821	0.987	59.088	0	0	0
3	8	2	"stfE"	"STM0198"	12150	15930	130	106	162	187	115	91	91	96	27	28	38	30	0	1300	2728	3196	117	124	124	140	72	51	71	67	0	0.013	0.027	0.033	0.052	7.693	0.032	0.371	120	351	100	1191	2675	-6.293	15	1176	71	2604	19468	327349	2.444	35.944	0	0	0
3	9	2	"eutQ"	"STM2468"	12330	15920	140	155	294	256	87	88	88	89	17	19	72	64	0	1119	2279	2433	106	119	119	128	38	29	87	83	0	0.067	0.095	0.116	0.118	6.191	0.091	0.541	156	276	100	1067	2366	-3.900	67	1000	206	2160	45904	355512	12.059	56.605	0	0	0
3	10	2	"eutN"	"STM2464"	12500	15920	120	145	229	230	100	87	87	89	20	22	65	53	0	604	1154	1346	116	116	116	124	38	30	75	70	0	0.119	0.137	0.139	0.152	6.658	0.051	0.116	120	291	100	546	1180	-3.073	58	488	142	1038	27518	138512	7.000	27.105	0	0	0
3	11	2	"prpB"	"STM0368"	12680	15930	130	111	164	116	70	86	86	100	83	83	31	20	0	1337	2562	3112	121	120	120	135	57	42	74	69	0	0.021	0.032	0.038	0.045	6.512	0.030	0.428	120	421	100	1242	2520	-5.605	25	1217	78	2442	19691	307400	0.771	42.579	0	0	0
3	12	2	"tus"	"STM1470"	12860	15920	130	366	682	659	96	88	88	108	95	87	69	57	0	1377	2062	2417	117	125	125	148	76	51	81	75	0	0.222	0.307	0.309	0.314	5.962	0.136	0.256	120	381	100	1530	2531	-2.171	278	1252	594	1937	81870	247494	6.042	25.184	0	0	0
3	13	2	"ogt"	"STM1659"	13030	15930	130	509	698	647	92	91	91	97	30	30	94	92	0	1713	2241	2025	90	120	120	140	72	51	99	94	0	0.262	0.286	0.256	0.266	3.095	0.196	0.343	120	336	100	2011	2728	-1.930	418	1593	607	2121	83718	268866	20.033	29.181	0	0	0
3	14	2	"rpmF"	"STM1191"	13210	15920	140	436	561	566	100	89	89	93	24	25	92	90	0	268	300	162	54	114	114	136	84	61	72	48	0	2.253	2.538	2.300	2.255	3.566	4.777	0.312	156	390	100	501	658	1.172	347	154	472	186	87532	46789	19.500	1.952	0	0	0
3	15	2	"fabG"	"STM1195"	13390	15920	130	2249	3513	3805	108	88	88	97	68	70	100	100	0	1136	1484	1176	79	113	113	132	83	62	97	95	0	2.112	2.498	2.389	2.300	3.303	4.764	0.248	120	362	100	3184	4796	1.079	2161	1023	3425	1371	421512	178069	50.235	16.289	0	0	0
3	16	2	"phsA"	"STM2065"	13560	15920	130	987	1344	921	68	91	91	100	68	68	99	99	0	2034	2622	1881	71	115	115	126	50	39	99	99	0	0.467	0.500	0.502	0.520	2.751	0.335	0.392	120	384	100	2815	3760	-1.099	896	1919	1253	2507	161276	314589	18.294	49.920	0	0	0
3	17	2	"dacD"	"STM2062"	13750	15930	130	462	485	187	38	92	92	99	39	39	98	97	0	4700	5216	2588	49	119	119	134	56	41	100	100	0	0.081	0.077	0.082	0.076	1.926	0.060	0.571	120	392	100	4951	5490	-3.630	370	4581	393	5097	58167	625907	9.897	90.750	0	0	0
3	18	2	"pefD"	"PSLT016"	13920	15930	130	168	307	359	116	91	91	112	148	132	30	19	0	2898	5927	8868	149	125	125	178	356	200	93	87	0	0.028	0.037	0.034	0.034	4.478	0.023	0.267	120	400	100	2850	6018	-5.170	77	2773	216	5802	36813	711288	1.318	16.149	0	0	0
3	19	2	"ybjG"	"STM0865"	14100	15950	100	239	589	640	108	89	89	109	147	134	50	45	0	1031	2268	2521	111	124	124	195	373	191	56	51	0	0.165	0.233	0.245	0.237	3.932	0.171	0.433	80	402	100	1057	2644	-2.596	150	907	500	2144	47105	181472	3.265	5.558	0	0	0
3	20	2	"thiM"	"STM2147"	14300	15940	80	146	172	89	51	88	88	108	146	135	21	1	0	974	1380	1158	83	125	125	296	820	277	51	36	0	0.068	0.067	0.080	0.075	3.179	0.038	0.279	52	279	100	907	1339	-3.872	58	849	84	1255	8921	71759	0.438	1.322	0	0	0
3	21	2	"thiI"	"STM0425"	14460	15940	90	746	839	561	66	89	89	127	207	162	80	73	0	3625	4331	3187	73	121	121	319	1094	342	78	71	0	0.188	0.178	0.163	0.195	2.843	0.100	0.334	52	302	100	4161	4960	-2.415	657	3504	750	4210	43611	225190	3.440	3.667	0	0	0
3	22	2	"hilD"	"STM2875"	14630	15920	130	561	2524	3419	135	90	90	120	239	199	64	49	0	292	696	774	111	119	119	197	706	358	30	19	0	2.723	4.218	3.958	3.409	6.121	6.734	0.425	120	440	100	644	3011	1.445	471	173	2434	577	302920	83547	10.059	0.707	0	0	0
3	23	2	"prgK"	"STM2871"	14810	15940	100	9155	11142	9734	87	93	93	184	545	296	83	81	0	877	999	731	73	120	120	144	145	100	78	73	0	11.971	12.570	11.730	9.977	4.638	16.582	0.594	80	352	100	9819	11928	3.581	9062	757	11049	879	891366	79909	20.106	5.897	0	0	0
3	24	2	"nhoA"	"STM1582"	14990	15930	100	228	490	526	107	90	90	123	279	226	38	32	0	1141	2331	2724	116	115	115	133	108	81	66	63	0	0.135	0.181	0.203	0.255	4.419	0.154	0.631	80	414	100	1164	2616	-2.894	138	1026	400	2216	39165	186441	1.315	20.352	0	0	0
3	1	3	"hsdS"	"STM4524"	10910	16090	120	269	447	441	98	85	85	87	21	24	80	71	0	1566	2733	2679	98	109	109	114	29	25	95	90	0	0.126	0.138	0.132	0.133	4.783	0.112	0.491	120	484	100	1641	2986	-2.985	184	1457	362	2624	53592	327947	17.143	90.310	0	0	0
3	2	3	"hisF"	"STM2077"	11090	16090	130	688	1204	1387	115	85	85	94	50	53	85	77	0	1136	2034	2412	118	113	113	122	40	32	94	89	0	0.589	0.583	0.569	0.546	5.006	0.502	0.481	120	400	100	1626	3040	-0.763	603	1023	1119	1921	144482	244050	22.200	47.800	0	0	0
3	3	3	"trmD"	"STM2674"	11260	16080	130	1985	6478	8965	138	89	89	108	87	80	86	76	0	372	1130	1420	125	114	114	124	44	35	60	57	0	7.349	6.288	5.814	6.405	6.884	8.627	0.471	120	394	100	2154	7405	2.878	1896	258	6389	1016	777371	135598	73.218	22.864	0	0	0
3	4	3	"fruF"	"STM2206"	11440	16090	140	345	754	938	124	88	88	102	76	74	64	58	0	755	1926	2538	131	113	113	125	50	40	73	69	0	0.400	0.367	0.380	0.404	6.830	0.244	0.367	156	415	100	899	2479	-1.321	257	642	666	1813	117561	300415	8.579	36.020	0	0	0
3	5	3	"asrB"	"STM2549"	11620	16090	130	167	267	223	83	86	86	88	18	20	70	60	0	912	2122	2624	123	115	115	125	44	35	81	75	0	0.102	0.090	0.111	0.145	4.211	0.047	0.341	120	392	100	878	2188	-3.299	81	797	181	2007	32031	254581	9.944	45.386	0	0	0
3	6	3	"sifA"	"STM1224"	11800	16090	120	297	430	371	86	90	90	97	74	76	66	56	0	1782	2531	2388	94	120	120	132	55	41	96	90	0	0.125	0.141	0.131	0.130	3.890	0.099	0.411	120	405	100	1869	2751	-3.005	207	1662	340	2411	51614	303716	4.500	43.618	0	0	0
3	7	3	"cbiM"	"STM2023"	11980	16100	130	956	1398	1441	103	95	95	104	72	69	96	88	0	1300	2024	2194	108	122	122	139	75	53	100	97	0	0.731	0.685	0.708	0.643	3.367	0.654	0.425	120	418	100	2039	3205	-0.452	861	1178	1303	1902	167759	242899	17.972	25.133	0	0	0
3	8	3	"cbiP"	"STM2019"	12160	16100	130	726	1263	1665	131	92	92	96	29	30	83	76	0	1055	2117	2819	133	117	117	132	62	46	74	70	0	0.676	0.586	0.669	0.712	6.532	0.424	0.154	120	390	100	1572	3171	-0.565	634	938	1171	2000	151543	254073	40.241	32.016	0	0	0
3	9	3	"samB"	"PSLT054"	12330	16100	130	194	291	238	81	87	87	89	22	24	75	65	0	2179	3336	3496	104	113	113	121	32	26	95	90	0	0.052	0.063	0.069	0.073	4.199	0.045	0.453	120	353	100	2173	3427	-4.271	107	2066	204	3223	34927	400366	9.182	100.469	0	0	0
3	10	3	"uhpT"	"STM3787"	12500	16100	140	145	222	171	77	87	87	89	23	25	62	53	0	1118	2442	2692	110	117	117	126	39	30	91	84	0	0.058	0.058	0.078	0.087	5.778	0.036	0.333	156	381	100	1059	2460	-4.109	58	1001	135	2325	34664	380932	5.783	59.385	0	0	0
3	11	3	"trpA"	"STM1727"	12680	16100	130	241	507	545	107	87	87	89	20	22	70	67	0	852	2060	2567	124	128	128	146	61	41	76	73	0	0.213	0.217	0.209	0.222	5.518	0.088	0.187	120	418	100	878	2352	-2.233	154	724	420	1932	60801	247248	20.900	31.377	0	0	0
3	12	3	"rhaT"	"STM4050"	12880	16100	140	121	159	107	67	88	88	131	231	176	7	1	0	2373	3592	4269	118	138	138	217	367	169	80	70	0	0.015	0.021	0.022	0.026	4.163	0.015	0.344	156	414	100	2268	3525	-6.082	33	2235	71	3454	24771	560317	0.121	9.196	0	0	0
3	13	3	"glnQ"	"STM0828"	13040	16100	130	734	1103	1173	106	91	91	113	143	126	85	80	0	798	1199	1231	102	119	119	159	175	110	84	69	0	0.947	0.937	0.888	0.934	4.313	0.808	0.212	120	386	100	1322	2092	-0.079	643	679	1012	1080	132358	143869	6.923	5.943	0	0	0
3	14	3	""	"STM4158"	13220	16110	120	92	101	40	39	87	87	91	23	25	22	10	0	273	382	355	92	115	115	126	54	42	80	66	0	0.032	0.052	0.080	0.072	4.783	0.059	0.233	120	404	100	163	281	-4.982	5	158	14	267	12062	45898	0.435	4.741	0	0	0
3	15	3	""	"STM1260"	13400	16100	130	343	540	575	106	89	89	106	84	79	69	58	0	1101	2043	2697	132	117	117	132	77	58	90	80	0	0.258	0.234	0.262	0.254	4.911	0.159	0.525	120	401	100	1238	2377	-1.954	254	984	451	1926	64840	245205	5.167	24.818	0	0	0
3	16	3	""	"PSLT026"	13580	16110	130	218	371	379	102	94	94	114	91	79	54	40	0	1421	2856	3851	134	122	122	139	73	52	85	79	0	0.095	0.101	0.129	0.134	6.541	0.060	0.326	120	353	100	1423	3011	-3.389	124	1299	277	2734	44536	342701	2.824	37.219	0	0	0
3	17	3	""	"STM4457"	13750	16100	140	215	281	240	85	97	97	108	49	45	71	54	0	576	729	585	80	127	127	144	56	38	85	80	0	0.263	0.306	0.252	0.259	3.782	0.219	0.270	156	341	100	567	786	-1.928	118	449	184	602	43832	113768	3.531	10.446	0	0	0
3	18	3	"metJ"	"STM4099"	13930	16100	130	321	544	610	112	91	91	98	43	43	86	83	0	402	750	1218	162	126	126	149	121	81	74	53	0	0.833	0.726	0.826	0.876	4.575	0.360	0.099	120	350	100	506	1077	-0.263	230	276	453	624	65271	89956	10.372	4.967	0	0	0
3	19	3	""	"Not LT2a84"	14100	16110	120	100	110	42	38	86	86	89	31	34	31	16	0	719	1613	2336	144	120	120	142	125	88	87	76	0	0.023	0.016	0.033	0.034	3.623	0.010	0.217	120	379	100	613	1517	-5.419	14	599	24	1493	13243	193515	0.677	11.768	0	0	0
3	20	3	"traW"	"PSLT091"	14280	16100	130	137	159	89	55	86	86	92	36	39	61	35	0	2614	3256	2759	84	123	123	155	125	80	98	97	0	0.020	0.023	0.025	0.026	3.420	0.009	0.109	120	457	100	2542	3206	-5.610	51	2491	73	3133	19029	390679	1.861	24.808	0	0	0
3	21	3	"traN"	"PSLT095"	14450	16100	130	318	449	381	84	88	88	97	108	111	70	50	0	4352	6584	6722	102	122	122	174	298	171	96	93	0	0.054	0.056	0.048	0.048	4.659	0.027	0.239	120	431	100	4460	6823	-4.201	230	4230	361	6462	53843	790122	3.259	21.510	0	0	0
3	22	3	"trbB"	"PSLT099"	14630	16100	130	150	212	154	72	87	87	104	208	200	24	5	0	1082	2004	2222	110	117	117	146	233	159	81	69	0	0.065	0.066	0.083	0.086	4.684	0.037	0.230	120	426	100	1028	2012	-3.937	63	965	125	1887	25454	240476	0.519	7.974	0	0	0
3	23	3	"traD"	"PSLT104"	14810	16100	130	485	616	570	92	86	86	101	197	195	75	50	0	6439	8610	9545	110	116	116	131	99	75	100	100	0	0.063	0.062	0.049	0.063	2.968	0.037	0.371	120	459	100	6722	9024	-3.986	399	6323	530	8494	73874	1033173	2.614	85.646	0	0	0
3	24	3	""	"PSLT109"	14990	16110	120	156	176	83	47	88	88	90	20	22	84	65	0	1217	1491	1052	70	119	119	128	53	41	100	97	0	0.062	0.064	0.067	0.068	2.148	0.054	0.242	120	538	100	1166	1460	-4.013	68	1098	88	1372	21061	178907	4.300	25.717	0	0	0
3	1	4	""	"STM2732"	10900	16280	120	86	88	19	21	82	82	84	17	20	25	5	0	274	425	411	96	106	106	110	26	23	88	79	0	0.024	0.019	0.049	0.064	5.007	0.007	0.018	120	524	100	172	325	-5.392	4	168	6	319	10545	51023	0.235	12.115	0	0	0
3	2	4	""	"STM2710"	11080	16280	130	93	102	39	38	81	81	83	19	22	37	15	0	1364	2704	3738	138	109	109	115	32	27	96	94	0	0.010	0.008	0.014	0.017	5.968	0.006	0.294	120	436	100	1267	2616	-6.709	12	1255	21	2595	12273	324487	1.000	80.906	0	0	0
3	3	4	""	"STM1614"	11260	16280	130	475	558	369	66	87	87	106	83	78	92	85	0	4209	5085	3301	64	112	112	120	39	32	100	100	0	0.095	0.095	0.098	0.081	2.860	0.082	0.610	120	441	100	4485	5444	-3.400	388	4097	471	4973	66963	610242	5.446	127.308	0	0	0
3	4	4	"tehB"	"STM1608"	11440	16280	130	875	1488	2536	170	91	91	115	97	84	98	95	0	1142	1668	1724	103	109	109	117	31	26	100	99	0	0.759	0.896	0.780	0.745	2.894	1.549	0.406	120	405	100	1817	2956	-0.398	784	1033	1397	1559	178576	200133	14.155	50.032	0	0	0
3	5	4	"tpx"	"STM1682"	11610	16270	130	2279	2667	1972	73	90	90	96	51	53	100	100	0	766	889	751	84	112	112	120	35	29	96	94	0	3.347	3.317	3.415	3.881	2.496	3.486	0.685	120	450	100	2843	3354	1.743	2189	654	2577	777	320025	106672	50.412	21.971	0	0	0
3	6	4	""	"STM1677"	11800	16280	120	454	470	214	45	92	92	95	26	27	99	99	0	4616	4586	1821	39	119	119	131	44	33	100	100	0	0.080	0.085	0.080	0.081	1.829	0.078	0.718	120	448	100	4859	4845	-3.635	362	4497	378	4467	56454	550303	14.423	101.250	0	0	0
3	7	4	"uppS"	"STM0221"	11980	16270	130	703	934	849	90	92	92	96	28	29	97	93	0	1017	1427	1301	91	117	117	129	41	31	96	95	0	0.679	0.643	0.553	0.608	3.570	0.415	0.297	120	424	100	1511	2152	-0.559	611	900	842	1310	112061	171265	29.929	31.659	0	0	0
3	8	4	"yaeD"	"STM0248"	12150	16280	130	1221	1313	772	58	87	87	92	24	26	100	100	0	3108	3105	1397	44	111	111	119	33	27	100	100	0	0.378	0.409	0.401	0.387	1.964	0.385	0.522	120	418	100	4131	4220	-1.402	1134	2997	1226	2994	157590	372550	50.875	90.485	0	0	0
3	9	4	"rof"	"STM0237"	12320	16270	100	86	89	20	22	85	85	90	25	27	15	2	0	118	157	175	111	112	112	118	32	27	22	16	0	0.167	0.089	0.765	0.765	6.201	0.040	0.019	80	334	100	7	49	-2.585	1	6	4	45	7102	12587	-0.040	1.219	-50	0	0
3	10	4	"yeeX"	"STM2059"	12500	16270	130	284	526	833	158	86	86	96	133	138	59	36	0	308	484	633	130	119	119	144	284	197	33	15	0	1.048	1.205	1.124	1.027	4.995	1.086	0.337	120	471	100	387	805	0.067	198	189	440	365	63135	58105	3.233	1.197	0	0	0
3	11	4	"sbcB"	"STM2067"	12690	16280	130	331	525	497	94	87	87	97	134	138	65	44	0	620	1239	1400	112	120	120	151	285	188	65	47	0	0.488	0.391	0.378	0.425	4.250	0.253	0.311	120	477	100	744	1557	-1.035	244	500	438	1119	63041	148638	3.194	3.818	0	0	0
3	12	4	"fixC"	"STM0077"	12860	16280	130	1226	1405	1004	71	89	89	145	267	184	85	78	0	6625	7214	3399	47	120	120	242	505	208	100	100	0	0.175	0.186	0.176	0.145	2.838	0.156	0.446	120	454	100	7642	8410	-2.516	1137	6505	1316	7094	168560	865731	4.719	13.806	0	0	0
3	13	4	"yjbC"	"STM4193"	13040	16290	130	1233	1569	1311	83	92	92	149	269	180	91	82	0	2559	3045	2282	74	117	117	238	511	214	91	86	0	0.467	0.504	0.499	0.479	2.240	0.463	0.604	120	443	100	3583	4405	-1.098	1141	2442	1477	2928	188231	365428	5.279	5.493	0	0	0
3	14	4	"dinF"	"STM4238"	13220	16290	130	474	631	576	91	92	92	99	33	33	97	95	0	3942	5795	5312	91	117	117	131	59	45	100	100	0	0.100	0.095	0.095	0.085	2.238	0.083	0.649	120	413	100	4207	6217	-3.324	382	3825	539	5678	75665	695450	16.121	96.000	0	0	0
3	15	4	""	"STM4267"	13390	16280	140	697	921	811	88	92	92	121	126	104	87	77	0	1543	2190	2172	99	120	120	137	80	58	92	87	0	0.425	0.400	0.384	0.431	4.291	0.223	0.270	156	390	100	2028	2899	-1.234	605	1423	829	2070	143640	341567	6.349	25.663	0	0	0
3	16	4	"malE"	"STM4229"	13570	16280	140	5677	9356	10406	111	106	106	171	212	123	99	96	0	3061	4250	4181	98	125	125	144	77	53	96	96	0	1.897	2.242	2.064	1.939	3.100	3.305	0.435	156	342	100	8507	13375	0.924	5571	2936	9250	4125	1459531	663012	43.325	53.325	0	0	0
3	17	4	"yfdZ"	"STM2402"	13750	16280	140	2518	3297	2491	75	108	108	159	179	112	93	93	0	4051	5464	3913	71	132	132	149	59	39	98	98	0	0.615	0.598	0.567	0.548	2.919	0.552	0.642	156	336	100	6329	8521	-0.701	2410	3919	3189	5332	514362	852337	17.531	90.085	0	0	0
3	18	4	"yfcA"	"STM2382"	13920	16280	130	228	293	257	87	92	92	105	54	51	75	59	0	1018	1476	1490	100	128	128	140	54	38	98	98	0	0.153	0.149	0.150	0.136	3.561	0.091	0.296	120	361	100	1026	1549	-2.710	136	890	201	1348	35148	177175	3.481	24.741	0	0	0
3	19	4	"ybdB"	"STM0599"	14090	16280	130	115	153	105	68	86	86	91	33	36	45	29	0	448	948	1310	138	119	119	127	38	29	90	84	0	0.088	0.081	0.087	0.108	5.384	0.035	0.146	120	419	100	358	896	-3.504	29	329	67	829	18377	113768	1.879	21.605	0	0	0
3	20	4	"fsr"	"STM0493"	14280	16280	130	400	556	487	87	88	88	93	33	35	100	98	0	3058	4495	4633	103	119	119	134	65	48	100	100	0	0.106	0.107	0.097	0.103	2.247	0.080	0.544	120	433	100	3251	4844	-3.236	312	2939	468	4376	66757	539456	14.030	67.092	0	0	0
3	21	4	"ybbB"	"STM0513"	14460	16280	130	545	746	679	91	89	89	92	22	23	97	95	0	1690	2544	2669	104	120	120	147	230	156	91	86	0	0.290	0.271	0.321	0.293	2.464	0.191	0.501	120	386	100	2026	3081	-1.784	456	1570	657	2424	89487	305230	29.727	10.422	0	0	0
3	22	4	"lpxH"	"STM0535"	14640	16280	140	400	466	302	64	87	87	89	20	22	93	90	0	1256	1642	1625	98	117	117	146	228	156	89	82	0	0.275	0.249	0.262	0.280	3.836	0.123	0.318	156	404	100	1452	1904	-1.864	313	1139	379	1525	72695	256126	18.850	6.561	0	0	0
3	23	4	""	"STM0563"	14810	16280	100	83	87	17	19	85	85	85	16	18	20	2	0	113	133	84	63	115	115	139	93	66	7	2	0	1.000	0.111	0.467	0.435	4.027	0.030	0.026	80	316	100	-4	20	0.000	-2	-2	2	18	6944	10664	0.125	-0.065	-50	0	0
3	24	4	"fepD"	"STM0592"	14990	16280	130	126	139	59	42	85	85	87	18	20	70	54	0	2851	3513	2591	73	111	111	124	55	44	100	100	0	0.015	0.016	0.016	0.015	2.292	0.014	0.443	120	575	100	2781	3456	-6.062	41	2740	54	3402	16675	421546	2.889	61.618	0	0	0
3	1	5	"yeaZ"	"STM1820"	10910	16450	120	1560	1692	824	48	83	83	86	20	23	97	97	0	3648	3741	1640	43	108	108	116	32	27	100	100	0	0.417	0.443	0.436	0.393	2.235	0.407	0.704	120	468	100	5017	5242	-1.261	1477	3540	1609	3633	203004	448901	80.300	113.281	0	0	0
3	2	5	"ymgE"	"STM1797"	11080	16450	120	409	692	844	121	83	83	86	18	20	99	97	0	471	622	516	82	108	108	112	26	23	99	96	0	0.898	1.185	1.014	0.993	2.608	1.673	0.436	120	364	100	689	1123	-0.155	326	363	609	514	83070	74602	33.667	19.615	0	0	0
3	3	5	"narJ"	"STM1762"	11260	16450	120	247	280	136	48	88	88	97	44	45	95	83	0	2391	2991	2190	73	108	108	114	28	24	100	100	0	0.070	0.067	0.065	0.063	2.108	0.048	0.524	120	372	100	2442	3075	-3.844	159	2283	192	2883	33603	358896	4.159	102.750	0	0	0
3	4	5	"manY"	"STM1831"	11440	16440	130	8040	9987	7068	70	93	93	111	104	93	100	100	0	987	1179	856	72	108	108	116	31	26	100	100	0	9.041	9.238	8.930	9.306	2.447	13.561	0.407	120	390	100	8826	10965	3.176	7947	879	9894	1071	1198391	141455	94.962	34.290	0	0	0
3	5	5	"minD"	"STM1815"	11620	16460	130	6073	6679	3947	59	92	92	104	92	88	100	100	0	2155	2316	1170	50	111	111	119	36	30	100	100	0	2.926	2.987	2.926	2.863	1.778	4.003	0.599	120	414	100	8025	8792	1.549	5981	2044	6587	2205	801470	277978	71.467	61.028	0	0	0
3	6	5	"ycgB"	"STM1804"	11800	16460	130	2095	2191	1179	53	92	92	98	33	33	99	98	0	4301	4819	2263	46	114	114	124	43	34	100	100	0	0.478	0.446	0.449	0.392	1.901	0.447	0.830	120	404	100	6190	6804	-1.064	2003	4187	2099	4705	262966	578299	63.424	109.186	0	0	0
3	7	5	"glnA"	"STM4007"	11970	16450	130	1234	1940	1966	101	90	90	96	36	37	95	90	0	1447	2259	2262	100	112	112	128	144	112	90	82	0	0.857	0.862	0.854	0.837	4.391	0.759	0.334	120	407	100	2479	3997	-0.223	1144	1335	1850	2147	232809	271094	51.222	14.799	0	0	0
3	8	5	"yijC"	"STM4127"	12160	16460	130	257	954	1644	172	87	87	91	29	31	74	65	0	482	1447	2635	182	111	111	125	145	116	65	58	0	0.458	0.649	0.555	0.570	4.965	0.543	0.597	120	401	100	541	2203	-1.126	170	371	867	1336	114505	173687	29.759	9.117	0	0	0
3	9	5	""	"STM4080"	12320	16450	130	783	1545	1866	120	87	87	90	22	24	88	78	0	732	1506	1899	126	116	116	126	41	32	75	71	0	1.130	1.049	1.034	1.042	5.088	1.018	0.586	120	446	100	1312	2848	0.176	696	616	1458	1390	185416	180687	66.136	33.659	0	0	0
3	10	5	"sbp"	"STM4063"	12510	16470	130	443	644	665	103	86	86	96	137	142	81	60	0	2362	3499	3674	105	120	120	148	294	198	96	92	0	0.159	0.165	0.141	0.143	3.627	0.120	0.432	120	444	100	2599	3937	-2.651	357	2242	558	3379	77297	419822	4.000	11.398	0	0	0
3	11	5	""	"STM4051"	12690	16470	130	94	150	150	100	86	86	97	145	149	11	8	0	750	2219	3391	152	116	116	151	320	211	56	50	0	0.013	0.030	0.050	0.044	7.282	0.033	0.562	120	396	100	642	2167	-6.308	8	634	64	2103	18038	266307	0.366	6.463	0	0	0
3	12	5	"fdhD"	"STM4038"	12860	16470	100	107	173	174	100	87	87	89	19	21	50	42	0	194	563	821	145	112	112	123	92	74	48	42	0	0.244	0.191	0.241	0.247	5.075	0.175	0.665	80	330	100	102	537	-2.036	20	82	86	451	13855	45037	4.421	4.783	0	0	0
3	13	5	"rplQ"	"STM3414"	13040	16460	120	368	801	1091	136	92	92	111	141	127	65	48	0	320	600	712	118	111	111	171	382	223	35	17	0	1.321	1.450	1.344	1.455	4.239	2.573	0.289	120	384	100	485	1198	0.401	276	209	709	489	96089	71951	4.894	1.123	0	0	0
3	14	5	"rpmD"	"STM3422"	13220	16470	130	256	443	573	129	92	92	100	35	35	83	73	0	167	219	143	65	109	109	118	34	28	65	43	0	2.828	3.191	3.199	2.956	5.212	8.324	0.159	120	352	100	222	461	1.500	164	58	351	110	53112	26260	9.800	2.971	0	0	0
3	15	5	"rplX"	"STM3429"	13400	16470	130	504	780	788	101	91	91	113	124	109	76	60	0	187	217	128	58	115	115	125	48	38	59	37	0	5.736	6.755	5.544	5.616	4.602	12.335	0.258	120	330	100	485	791	2.520	413	72	689	102	93631	26047	5.379	1.917	0	0	0
3	16	5	"rplP"	"STM3433"	13570	16460	130	1599	2445	2672	109	94	94	153	206	134	95	87	0	290	429	437	101	118	118	128	50	39	85	67	0	8.750	7.559	9.456	8.894	4.512	16.286	0.156	120	352	100	1677	2662	3.129	1505	172	2351	311	293347	51424	11.126	6.020	0	0	0
3	17	5	"rplB"	"STM3437"	13750	16460	130	4473	5605	4224	75	98	98	145	176	121	99	98	0	820	1094	1155	105	117	117	127	41	32	97	96	0	6.223	5.637	5.791	5.906	2.633	6.735	0.407	120	355	100	5078	6484	2.638	4375	703	5507	977	672611	131231	31.023	23.585	0	0	0
3	18	5	"yheN"	"STM3451"	13920	16460	130	349	518	503	97	90	90	99	47	47	95	89	0	564	921	1414	153	121	121	129	39	30	100	97	0	0.585	0.535	0.580	0.579	2.680	0.161	0.119	120	369	100	702	1228	-0.774	259	443	428	800	62188	110491	8.915	20.308	0	0	0
3	19	5	""	"STM4465"	14100	16460	130	141	184	138	75	86	86	90	21	23	70	60	0	1987	2695	2841	105	121	121	128	36	28	100	97	0	0.029	0.038	0.036	0.032	3.556	0.030	0.266	120	410	100	1921	2672	-5.084	55	1866	98	2574	22109	323399	4.476	71.306	0	0	0
3	20	5	"idnR"	"STM4481"	14270	16460	130	173	241	201	83	87	87	90	22	24	81	71	0	1187	1994	1968	98	119	119	130	45	34	98	96	0	0.081	0.082	0.095	0.093	4.373	0.054	0.298	120	403	100	1154	2029	-3.634	86	1068	154	1875	28962	239313	6.864	41.422	0	0	0
3	21	5	"yjiG"	"STM4513"	14450	16460	140	210	624	930	149	87	87	91	22	24	73	62	0	266	724	1068	147	117	117	130	61	46	61	50	0	0.826	0.885	0.929	0.876	6.963	0.762	0.236	156	370	100	272	1144	-0.277	123	149	537	607	97406	112909	24.227	9.738	0	0	0
3	22	5	"yjjI"	"STM4566"	14630	16460	140	514	948	1196	126	86	86	88	20	22	93	90	0	1219	2352	2521	107	111	111	129	73	56	93	88	0	0.386	0.385	0.394	0.366	6.579	0.262	0.254	156	343	100	1536	3103	-1.372	428	1108	862	2241	147948	366953	43.000	30.452	0	0	0
3	23	5	"sthA"	"STM4594"	14820	16460	140	109	124	53	42	86	86	87	17	19	57	40	0	1078	1576	1558	98	113	113	132	72	54	92	86	0	0.024	0.026	0.031	0.034	4.713	0.016	0.216	156	380	100	988	1501	-5.391	23	965	38	1463	19273	245846	2.176	20.056	0	0	0
3	24	5	""	"STM3736"	14980	16460	130	166	220	155	70	84	84	86	18	20	82	70	0	1450	2297	2384	103	109	109	119	39	32	99	97	0	0.061	0.062	0.081	0.072	3.874	0.034	0.281	120	516	100	1423	2324	-4.032	82	1341	136	2188	26452	275669	7.444	55.846	0	0	0
3	1	6	"gntT"	"STM3512"	10890	16610	110	191	230	144	62	83	83	88	61	69	68	46	0	2397	2867	2342	81	113	113	123	43	34	97	95	0	0.047	0.053	0.050	0.048	3.867	0.041	0.508	80	493	100	2392	2901	-4.402	108	2284	147	2754	18360	229374	2.328	63.814	0	0	0
3	2	6	"sspB"	"STM3341"	11080	16620	120	617	833	773	92	83	83	86	19	22	100	98	0	641	845	691	81	109	109	115	32	27	98	93	0	1.004	1.019	1.006	1.020	3.230	1.090	0.522	120	448	100	1066	1486	0.005	534	532	750	736	99988	101355	39.316	22.813	0	0	0
3	3	6	"yhcH"	"STM3335"	11260	16620	130	1323	1603	1113	69	86	86	88	19	21	100	100	0	1862	2029	1002	49	107	107	112	31	27	100	100	0	0.705	0.789	0.701	0.738	2.241	0.800	0.442	120	448	100	2992	3439	-0.505	1237	1755	1517	1922	192344	243444	79.737	61.839	0	0	0
3	4	6	"yrbB"	"STM3309"	11440	16620	130	471	685	660	96	87	87	93	74	79	88	81	0	428	527	420	79	107	107	113	29	25	95	89	0	1.196	1.424	1.149	1.291	3.441	2.330	0.200	120	459	100	705	1018	0.259	384	321	598	420	82180	63297	8.000	14.276	0	0	0
3	5	6	"folP"	"STM3295"	11620	16620	130	1369	1471	808	54	87	87	94	76	80	100	99	0	3213	3293	1845	56	107	107	118	100	84	98	98	0	0.413	0.434	0.390	0.455	2.420	0.365	0.626	120	445	100	4388	4570	-1.277	1282	3106	1384	3186	176574	395209	18.118	31.750	0	0	0
3	6	6	"mtr"	"STM3279"	11800	16630	120	221	247	132	53	87	87	91	27	29	90	88	0	4627	5243	3003	57	109	109	122	108	88	100	99	0	0.030	0.031	0.027	0.028	2.050	0.029	0.654	120	396	100	4652	5294	-5.075	134	4518	160	5134	29634	629208	5.778	47.417	0	0	0
3	7	6	"yghA"	"STM3157"	11980	16620	130	3735	6195	7613	122	87	87	91	31	34	100	100	0	866	1344	1529	113	109	109	122	144	118	89	80	0	4.819	4.946	4.059	4.695	3.281	6.951	0.461	120	403	100	4405	7343	2.269	3648	757	6108	1235	743383	161275	196.903	8.486	0	0	0
3	8	6	""	"STM3129"	12150	16630	130	216	285	267	93	86	86	89	26	29	88	77	0	2242	2735	1975	72	108	108	122	145	118	98	95	0	0.061	0.076	0.067	0.060	3.202	0.065	0.292	120	402	100	2264	2826	-4.037	130	2134	199	2627	34171	328241	7.538	18.021	0	0	0
3	9	6	"yqgF"	"STM3097"	12330	16630	130	150	235	218	92	87	87	89	18	20	71	59	0	427	776	884	113	109	109	116	37	31	90	79	0	0.198	0.222	0.289	0.221	4.891	0.157	0.360	120	436	100	381	815	-2.336	63	318	148	667	28247	93157	8.111	17.838	0	0	0
3	10	6	"galP"	"STM3091"	12510	16630	130	399	963	1111	115	85	85	89	24	26	90	86	0	1130	1862	2221	119	109	109	120	49	40	90	81	0	0.308	0.501	0.381	0.487	5.218	0.428	0.263	120	371	100	1335	2631	-1.701	314	1021	878	1753	115520	223466	36.417	35.551	0	0	0
3	11	6	""	"STM3071"	12690	16630	140	204	1186	4661	393	83	83	86	25	29	89	78	0	672	2030	5987	294	111	111	125	94	75	89	83	0	0.216	0.575	0.229	0.262	3.275	0.662	0.402	156	341	100	682	3022	-2.213	121	561	1103	1919	184992	316673	44.000	20.266	0	0	0
3	12	6	"bglA"	"STM3051"	12860	16630	130	688	939	770	82	86	86	86	17	19	99	95	0	3256	4117	3187	77	113	113	119	78	65	100	99	0	0.192	0.213	0.199	0.200	2.624	0.177	0.589	120	390	100	3745	4857	-2.384	602	3143	853	4004	112640	493993	50.176	51.256	0	0	0
3	13	6	""	"STM1301"	13040	16620	130	200	327	345	105	87	87	89	24	26	89	75	0	320	591	895	151	110	110	114	31	27	88	80	0	0.538	0.499	0.406	0.530	5.114	0.114	0.061	120	420	100	323	721	-0.894	113	210	240	481	39239	70917	9.917	15.387	0	0	0
3	14	6	""	"STM1328"	13220	16630	130	2536	4106	4632	112	87	87	92	30	32	100	100	0	906	1481	1697	114	108	108	115	46	40	96	95	0	3.069	2.927	2.916	3.256	3.228	3.722	0.463	120	357	100	3247	5392	1.618	2449	798	4019	1373	492661	177675	133.800	29.696	0	0	0
3	15	6	""	"STM1368"	13390	16630	140	314	560	767	136	87	87	90	24	26	88	81	0	2085	3795	5429	143	111	111	124	61	49	95	92	0	0.115	0.128	0.132	0.128	4.319	0.108	0.570	156	333	100	2201	4157	-3.120	227	1974	473	3684	87407	592025	19.583	60.180	0	0	0
3	16	6	"ydhC"	"STM1428"	13570	16630	130	137	201	186	92	85	85	98	122	124	33	11	0	1007	2272	2640	116	110	110	119	45	37	88	82	0	0.058	0.054	0.069	0.070	6.861	0.035	0.236	120	388	100	949	2278	-4.109	52	897	116	2162	24098	272661	0.844	47.844	0	0	0
3	17	6	"slyB"	"STM1445"	13750	16630	130	1771	3558	4464	125	87	87	102	115	112	94	82	0	300	583	848	145	109	109	115	42	36	76	65	0	8.817	7.323	8.654	9.063	5.600	11.929	0.220	120	413	100	1875	3945	3.140	1684	191	3471	474	426915	70005	30.052	11.143	0	0	0
3	18	6	"ydgQ"	"STM1454"	13920	16630	130	338	397	281	70	89	89	109	132	121	72	45	0	1464	1714	1193	69	115	115	149	304	204	92	82	0	0.185	0.193	0.180	0.176	3.125	0.132	0.309	120	430	100	1598	1907	-2.438	249	1349	308	1599	47673	205643	2.182	5.148	0	0	0
3	19	6	""	"STM3558"	14100	16630	130	203	239	195	81	86	86	89	20	22	90	84	0	979	1236	1195	96	115	115	120	28	23	99	97	0	0.135	0.136	0.139	0.136	2.939	0.111	0.486	120	419	100	981	1274	-2.885	117	864	153	1121	28670	148314	7.500	39.857	0	0	0
3	20	6	"yhhF"	"STM3572"	14280	16640	130	223	375	393	104	84	84	87	18	20	95	89	0	1019	1966	2338	118	111	111	116	34	29	96	95	0	0.153	0.157	0.166	0.171	4.695	0.078	0.201	120	411	100	1047	2146	-2.708	139	908	291	1855	45057	235886	16.000	54.412	0	0	0
3	21	6	"yhhP"	"STM3578"	14460	16630	130	145	205	170	82	84	84	87	20	22	80	62	0	359	540	582	107	108	108	115	37	32	90	85	0	0.243	0.280	0.217	0.249	4.021	0.177	0.312	120	380	100	312	553	-2.041	61	251	121	432	24548	64816	5.900	11.486	0	0	0
3	22	6	"acpT"	"STM3583"	14630	16640	130	243	379	520	137	84	84	86	20	23	90	84	0	697	939	841	89	105	105	111	29	26	97	95	0	0.269	0.354	0.266	0.282	3.094	0.339	0.266	120	341	100	751	1129	-1.897	159	592	295	834	45458	112699	14.650	28.552	0	0	0
3	23	6	"uspB"	"STM3590"	14810	16640	140	141	264	414	156	83	83	85	19	22	73	61	0	242	457	817	178	107	107	111	26	23	80	67	0	0.430	0.517	0.547	0.532	5.772	0.248	0.150	156	338	100	193	531	-1.219	58	135	181	350	41242	71267	9.421	13.308	0	0	0
3	24	6	""	"STM3599"	14990	16640	130	762	1054	1064	100	85	85	87	21	24	100	98	0	3524	4621	4653	100	107	107	112	28	25	100	99	0	0.198	0.215	0.222	0.218	2.561	0.167	0.533	120	521	100	4094	5483	-2.336	677	3417	969	4514	126477	554473	46.048	161.036	0	0	0
3	1	7	"dsdA"	"STM3802"	10900	16810	110	547	750	569	75	85	85	91	58	63	98	95	0	3067	3502	2406	68	112	112	119	36	30	100	100	0	0.156	0.196	0.194	0.191	2.355	0.142	0.563	80	548	100	3417	4055	-2.677	462	2955	665	3390	59980	280162	11.362	93.972	0	0	0
3	2	7	"ibpB"	"STM3808"	11080	16810	120	438	513	363	70	85	85	87	20	22	98	90	0	836	943	620	65	107	107	113	29	25	99	95	0	0.484	0.512	0.508	0.507	2.884	0.452	0.459	120	471	100	1082	1264	-1.046	353	729	428	836	61585	113131	21.300	28.621	0	0	0
3	3	7	"ccmE"	"STM2250"	11250	16810	130	557	1649	2714	164	84	84	87	20	22	96	95	0	697	1283	1626	126	105	105	110	30	27	91	90	0	0.799	1.329	1.356	1.089	4.465	1.992	0.391	120	480	100	1065	2743	-0.324	473	592	1565	1178	197917	153941	78.100	39.100	0	0	0
3	4	7	"torA"	"STM3822"	11430	16810	130	306	317	112	35	85	85	86	16	18	100	100	0	4765	4552	1558	34	107	107	111	26	23	100	100	0	0.047	0.052	0.049	0.051	1.727	0.048	0.733	120	503	100	4879	4677	-4.398	221	4658	232	4445	38059	546200	14.438	170.808	0	0	0
3	5	7	"dgoA"	"STM3828"	11610	16820	130	272	370	734	198	85	85	88	18	20	96	94	0	2792	2984	1698	56	106	106	111	24	21	100	100	0	0.070	0.099	0.068	0.066	2.361	0.172	0.416	120	491	100	2873	3163	-3.844	187	2686	285	2878	44407	358043	15.667	119.708	0	0	0
3	6	7	""	"STM3832"	11790	16810	120	332	400	349	87	85	85	87	20	22	99	97	0	3916	4046	1792	44	109	109	115	29	25	100	100	0	0.065	0.080	0.066	0.069	1.853	0.075	0.397	120	449	100	4054	4252	-3.946	247	3807	315	3937	48043	485469	15.650	135.552	0	0	0
3	7	7	"rluA"	"STM0095"	11970	16810	130	570	629	287	45	85	85	87	20	22	100	100	0	2736	3044	1721	56	109	109	119	38	31	99	98	0	0.185	0.185	0.183	0.200	2.112	0.165	0.832	120	474	100	3112	3479	-2.437	485	2627	544	2935	75422	365290	27.100	76.974	0	0	0
3	8	7	"yabK"	"STM0107"	12140	16800	130	102	217	367	169	86	86	88	18	20	47	30	0	393	614	957	155	108	108	114	37	32	85	77	0	0.056	0.259	0.089	0.136	6.877	0.147	0.195	120	470	100	301	637	-4.155	16	285	131	506	26034	73723	7.167	13.514	0	0	0
3	9	7	"ftsL"	"STM0121"	12330	16820	120	626	879	875	99	87	87	87	17	19	95	92	0	900	1138	932	81	106	106	111	43	38	96	95	0	0.679	0.767	0.739	0.637	3.183	0.916	0.519	120	458	100	1333	1824	-0.559	539	794	792	1032	105464	136528	46.588	23.884	0	0	0
3	10	7	"murG"	"STM0128"	12510	16810	130	567	1189	1714	144	86	86	87	21	24	90	87	0	668	1508	1996	132	106	106	112	42	37	91	85	0	0.856	0.787	0.691	0.704	4.469	0.818	0.539	120	434	100	1043	2505	-0.225	481	562	1103	1402	142680	181001	52.476	33.238	0	0	0
3	11	7	"mutT"	"STM0137"	12670	16800	130	445	633	665	105	83	83	85	21	24	97	95	0	1364	1710	1392	81	110	110	112	24	21	98	97	0	0.289	0.344	0.285	0.318	3.645	0.233	0.236	120	406	100	1616	2150	-1.792	362	1254	550	1600	75972	205164	26.095	66.583	0	0	0
3	12	7	""	"STM0149"	12850	16820	130	131	149	131	87	87	87	87	17	19	75	58	0	2097	2201	1221	55	111	111	113	23	20	98	98	0	0.022	0.030	0.022	0.025	2.682	0.024	0.103	120	460	100	2030	2152	-5.496	44	1986	62	2090	17927	264068	3.647	90.783	0	0	0
3	13	7	""	"STM1548"	13030	16810	130	504	535	322	60	87	87	88	18	20	99	95	0	2642	2860	1696	59	113	113	118	33	27	100	100	0	0.165	0.163	0.151	0.149	2.300	0.132	0.567	120	507	100	2946	3195	-2.600	417	2529	448	2747	64159	343179	24.833	83.091	0	0	0
3	14	7	""	"STM1552"	13220	16810	130	247	311	222	71	87	87	91	25	27	95	86	0	2375	2632	1851	70	112	112	122	50	40	100	99	0	0.071	0.089	0.082	0.081	2.638	0.074	0.531	120	488	100	2423	2744	-3.822	160	2263	224	2520	37312	315891	8.800	50.200	0	0	0
3	15	7	""	"STM1557"	13390	16810	130	231	325	314	96	88	88	90	25	27	94	84	0	2050	2595	2507	96	114	114	125	58	46	100	98	0	0.074	0.096	0.087	0.087	3.164	0.070	0.368	120	433	100	2079	2718	-3.759	143	1936	237	2481	39009	311357	9.400	42.586	0	0	0
3	16	7	"rpsV"	"STM1565"	13550	16800	100	207	337	454	134	86	86	109	167	153	41	17	0	143	164	75	45	113	113	125	57	45	27	15	0	4.033	4.922	3.823	4.106	5.087	19.237	0.073	80	358	100	151	302	2.012	121	30	251	51	26930	13109	1.365	0.684	0	0	0
3	17	7	"fdnH"	"STM1569"	13740	16810	130	435	754	780	103	89	89	126	201	159	60	45	0	690	1273	1414	111	112	112	168	336	200	60	45	0	0.599	0.573	0.573	0.575	4.152	0.377	0.321	120	559	100	924	1826	-0.740	346	578	665	1161	90513	152771	3.124	3.289	0	0	0
3	18	7	""	"STM1573"	13940	16810	110	238	475	596	125	88	88	112	151	134	50	32	0	447	977	1278	130	112	112	183	380	207	47	31	0	0.448	0.447	0.496	0.426	4.903	0.251	0.224	80	432	100	485	1252	-1.159	150	335	387	865	37973	78124	2.404	2.089	0	0	0
3	19	7	"yciL"	"STM1719"	14110	16820	130	531	689	517	75	86	86	88	20	22	96	95	0	1769	2094	1661	79	110	110	116	28	24	99	98	0	0.268	0.304	0.292	0.302	3.105	0.203	0.370	120	448	100	2104	2587	-1.898	445	1659	603	1984	82642	251233	30.050	70.643	0	0	0
3	20	7	""	"STM1733"	14270	16810	120	238	304	222	73	86	86	96	123	128	57	31	0	480	594	440	74	107	107	112	30	26	94	90	0	0.408	0.448	0.381	0.439	3.056	0.332	0.157	120	406	100	525	705	-1.295	152	373	218	487	36435	71286	1.691	16.067	0	0	0
3	21	7	""	"STM1741"	14460	16820	130	370	1278	6122	479	87	87	100	124	124	79	55	0	2062	2780	3097	111	110	110	115	33	28	100	100	0	0.145	0.446	0.153	0.165	3.906	10.291	0.009	120	412	100	2235	3861	-2.786	283	1952	1191	2670	153309	333608	9.500	80.758	0	0	0
3	22	7	"purU"	"STM1756"	14630	16820	140	963	1276	1164	91	87	87	106	77	72	91	89	0	1093	1358	1171	86	110	110	116	29	25	97	94	0	0.891	0.953	0.907	0.916	3.259	0.963	0.389	156	385	100	1859	2437	-0.166	876	983	1189	1248	199014	211780	15.195	42.828	0	0	0
3	23	7	"ychN"	"STM1769"	14810	16810	130	170	226	152	67	87	87	104	75	72	50	26	0	347	435	370	85	109	109	115	28	24	93	89	0	0.349	0.426	0.441	0.475	3.564	0.279	0.269	120	362	100	321	465	-1.520	83	238	139	326	27162	52171	1.627	11.429	0	0	0
3	24	7	"pth"	"STM1783"	14980	16810	130	363	477	381	79	87	87	90	22	24	95	91	0	783	1020	788	77	110	110	116	29	25	96	95	0	0.410	0.429	0.420	0.458	3.403	0.283	0.356	120	531	100	949	1300	-1.286	276	673	390	910	57260	122354	17.591	31.172	0	0	0
3	1	8	"yfbK"	"STM2315"	10890	17010	100	1126	1190	403	33	87	87	91	27	29	100	98	0	11475	13041	4804	36	105	105	123	84	68	100	100	0	0.091	0.085	0.089	0.082	1.517	0.078	0.841	80	450	100	12409	14039	-3.452	1039	11370	1103	12936	95209	1043292	40.704	153.786	0	0	0
3	2	8	"nuoI"	"STM2321"	11080	17000	120	6119	6806	4322	63	87	87	92	28	30	100	100	0	2452	2620	1506	57	106	106	125	85	68	95	93	0	2.571	2.673	2.563	2.859	2.608	3.071	0.756	120	469	100	8378	9233	1.362	6032	2346	6719	2514	816726	314406	239.786	29.353	0	0	0
3	3	8	""	"STM2332"	11250	17000	120	854	987	564	57	85	85	87	19	21	99	99	0	3302	3782	2179	57	104	104	110	30	27	99	99	0	0.240	0.245	0.240	0.241	2.653	0.212	0.710	120	430	100	3967	4580	-2.056	769	3198	902	3678	118384	453798	47.368	122.400	0	0	0
3	4	8	""	"STM2336"	11430	17000	120	858	998	577	57	86	86	88	18	20	100	99	0	1972	2286	1304	57	106	106	113	34	30	100	99	0	0.414	0.418	0.390	0.412	1.921	0.388	0.760	120	425	100	2638	3092	-1.273	772	1866	912	2180	119748	274268	50.556	63.912	0	0	0
3	5	8	""	"STM2342"	11610	17000	120	3470	3382	1501	44	85	85	88	20	22	100	100	0	3982	3915	1592	40	106	106	113	32	28	99	99	0	0.873	0.866	0.840	0.840	2.340	0.865	0.744	120	415	100	7261	7106	-0.195	3385	3876	3297	3809	405898	469781	164.700	118.813	0	0	0
3	6	8	"yfcF"	"STM2348"	11780	17000	130	2189	2278	1060	46	86	86	95	56	58	98	95	0	3806	3861	1511	39	108	108	124	68	54	99	99	0	0.569	0.584	0.577	0.505	2.004	0.588	0.846	120	479	100	5801	5945	-0.814	2103	3698	2192	3753	273330	463369	38.982	54.956	0	0	0
3	7	8	"sseB"	"STM2535"	11970	17000	120	1014	1196	924	77	87	87	95	56	58	95	90	0	2472	3068	2016	65	108	108	126	71	56	98	98	0	0.392	0.375	0.360	0.325	2.621	0.342	0.612	120	468	100	3291	4069	-1.351	927	2364	1109	2960	143500	368110	19.661	41.437	0	0	0
3	8	8	""	"STM2552"	12150	17000	120	543	657	528	80	86	86	114	380	333	64	17	0	3203	3747	2671	71	108	108	122	112	91	99	99	0	0.148	0.157	0.142	0.134	2.332	0.134	0.270	120	432	100	3552	4210	-2.760	457	3095	571	3639	78879	449676	1.429	32.366	0	0	0
3	9	8	"yfhA"	"STM2562"	12320	17000	120	776	1415	2114	149	86	86	119	392	329	70	42	0	2120	3488	4746	136	108	108	124	123	99	95	90	0	0.343	0.393	0.354	0.303	4.426	0.366	0.564	120	408	100	2702	4709	-1.544	690	2012	1329	3380	169749	418503	3.306	27.350	0	0	0
3	10	8	"yfhB"	"STM2569"	12500	17000	120	313	459	514	111	86	86	89	31	34	71	67	0	671	1182	1497	126	109	109	116	48	41	90	80	0	0.404	0.348	0.392	0.362	4.274	0.275	0.582	120	438	100	789	1446	-1.308	227	562	373	1073	55130	141794	11.935	22.208	0	0	0
3	11	8	""	"STM2586"	12680	17000	120	225	260	131	50	85	85	87	17	19	96	94	0	4498	5608	3516	62	110	110	114	29	25	100	100	0	0.032	0.032	0.031	0.031	2.224	0.023	0.475	120	456	100	4528	5673	-4.970	140	4388	175	5498	31179	672979	10.176	189.448	0	0	0
3	12	8	""	"STM2592"	12860	17000	120	359	361	139	38	87	87	88	18	20	97	93	0	3934	4006	1611	40	110	110	117	35	29	99	99	0	0.071	0.070	0.071	0.067	2.071	0.065	0.755	120	417	100	4096	4170	-3.813	272	3824	274	3896	43293	480665	15.167	111.114	0	0	0
3	13	8	"yhbO"	"STM3269"	13040	17000	130	1682	2188	2067	94	88	88	89	20	22	99	96	0	1342	1684	1512	89	111	111	118	32	27	99	99	0	1.295	1.335	1.197	1.104	2.888	1.486	0.577	120	512	100	2825	3673	0.373	1594	1231	2100	1573	262546	202067	104.950	48.938	0	0	0
3	14	8	"yhbW"	"STM3276"	13210	17000	110	980	1198	559	46	88	88	93	31	33	100	100	0	5891	7825	4026	51	110	110	168	447	266	100	100	0	0.154	0.144	0.147	0.145	1.392	0.127	0.812	80	435	100	6673	8825	-2.696	892	5781	1110	7715	95838	625974	35.645	17.130	0	0	0
3	15	8	"nlpI"	"STM3281"	13400	17000	120	6325	6754	2617	38	89	89	94	32	34	100	100	0	4353	4648	1624	34	112	112	168	435	258	98	96	0	1.470	1.469	1.421	1.501	1.750	1.548	0.856	120	462	100	10477	11201	0.556	6236	4241	6665	4536	810489	557715	208.125	10.299	0	0	0
3	16	8	""	"STM3291"	13570	17000	120	569	641	334	52	87	87	95	58	61	91	90	0	5794	6392	3380	52	112	112	120	44	36	100	99	0	0.085	0.088	0.083	0.079	1.974	0.080	0.753	120	474	100	6164	6834	-3.559	482	5682	554	6280	76889	767033	9.414	142.545	0	0	0
3	17	8	"yhbE"	"STM3302"	13750	17000	120	407	501	398	79	86	86	88	21	23	98	96	0	1322	1858	1795	96	108	108	114	28	24	100	100	0	0.264	0.237	0.236	0.233	2.607	0.161	0.473	120	455	100	1535	2165	-1.919	321	1214	415	1750	60101	222977	19.667	62.286	0	0	0
3	18	8	"nlp"	"STM3306"	13920	17000	120	203	225	115	51	86	86	95	108	113	55	17	0	1146	1316	902	68	111	111	143	206	144	93	85	0	0.113	0.115	0.117	0.115	2.981	0.089	0.514	120	478	100	1152	1344	-3.145	117	1035	139	1205	27005	157880	1.204	5.694	0	0	0
3	19	8	""	"STM0716"	14100	17000	120	583	638	318	49	84	84	86	17	19	99	99	0	3115	3529	1885	53	107	107	115	35	30	100	99	0	0.166	0.162	0.158	0.162	2.015	0.142	0.736	120	433	100	3507	3976	-2.592	499	3008	554	3422	76507	423455	32.471	97.543	0	0	0
3	20	8	""	"STM0722"	14280	17000	120	104	116	44	37	86	86	88	19	21	45	25	0	2061	2470	1752	70	109	109	115	34	29	100	99	0	0.009	0.013	0.011	0.012	3.154	0.012	0.295	120	435	100	1970	2391	-6.761	18	1952	30	2361	13871	296419	1.474	69.265	0	0	0
3	21	8	""	"STM0731"	14450	16990	130	3402	4383	3557	81	89	89	106	126	118	100	99	0	890	1182	943	79	111	111	118	33	27	95	95	0	4.253	4.009	4.193	4.802	2.820	4.983	0.573	120	433	100	4092	5365	2.088	3313	779	4294	1071	525923	141841	33.944	32.242	0	0	0
3	22	8	"ybgE"	"STM0743"	14630	17000	120	1098	1529	1740	113	90	90	111	82	73	94	90	0	723	1028	1012	98	112	112	117	30	25	100	98	0	1.650	1.571	1.642	1.390	2.919	2.189	0.379	120	405	100	1619	2355	0.722	1008	611	1439	916	183481	123352	17.293	30.367	0	0	0
3	23	8	"pal"	"STM0749"	14810	16990	120	5165	7231	6435	88	88	88	102	70	68	100	99	0	893	1163	971	83	109	109	112	25	22	95	93	0	6.476	6.777	6.928	8.016	3.039	8.665	0.586	120	412	100	5861	8197	2.695	5077	784	7143	1054	867756	139542	101.843	42.040	0	0	0
3	24	8	"ybgS"	"STM0759"	14980	17000	120	1577	2030	1761	86	87	87	89	20	22	99	99	0	1054	1331	1096	82	109	109	114	27	23	99	99	0	1.577	1.590	1.339	1.470	3.438	2.090	0.369	120	543	100	2435	3165	0.657	1490	945	1943	1222	243583	159768	97.050	45.074	0	0	0
3	1	9	"mdfA"	"STM0866"	10910	17180	120	827	840	312	37	87	87	89	21	23	100	100	0	9799	9888	3506	35	104	104	118	72	61	99	99	0	0.076	0.077	0.079	0.079	1.943	0.075	0.879	120	505	100	10435	10537	-3.712	740	9695	753	9784	100821	1186514	35.762	135.694	0	0	0
3	2	9	"ybjC"	"STM0873"	11060	17170	110	442	544	264	48	84	84	89	26	29	100	100	0	1277	1556	806	51	106	106	131	103	78	100	100	0	0.306	0.317	0.310	0.311	1.548	0.288	0.784	80	390	100	1529	1910	-1.710	358	1171	460	1450	43519	124501	17.500	13.835	0	0	0
3	3	9	"ybjO"	"STM0881"	11260	17180	120	643	668	333	49	86	86	90	26	28	95	95	0	5482	5610	1972	35	109	109	134	112	83	99	98	0	0.104	0.106	0.097	0.094	1.676	0.109	0.855	120	476	100	5930	6083	-3.270	557	5373	582	5501	80167	673221	22.231	48.893	0	0	0
3	4	9	"artI"	"STM0890"	11440	17170	120	6564	6637	2824	42	85	85	86	19	22	100	100	0	3880	3789	1567	41	107	107	113	34	30	98	96	0	1.717	1.779	1.796	2.023	2.201	1.831	0.917	120	425	100	10252	10234	0.780	6479	3773	6552	3682	796382	454737	344.789	108.118	0	0	0
3	5	9	""	"STM0895"	11620	17170	110	129	133	27	20	84	84	85	18	21	90	66	0	2993	3068	728	23	106	106	121	68	56	100	100	0	0.016	0.017	0.017	0.015	1.844	0.016	0.438	80	409	100	2932	3011	-6.004	45	2887	49	2962	10633	245473	2.667	43.338	0	0	0
3	6	9	""	"STM0900"	11790	17170	110	93	102	58	56	85	85	93	57	61	3	1	0	2990	3668	1832	49	108	108	133	92	69	100	100	0	0.003	0.005	0.006	0.005	3.021	0.004	0.012	80	419	100	2890	3577	-8.493	8	2882	17	3560	8166	293468	0.158	38.424	0	0	0
3	7	9	""	"STM1034"	11970	17170	110	139	205	162	79	85	85	91	55	60	47	35	0	498	1022	996	97	108	108	119	64	53	80	72	0	0.138	0.131	0.116	0.133	3.026	0.115	0.423	80	406	100	444	1034	-2.852	54	390	120	914	16399	81760	2.073	14.109	0	0	0
3	8	9	""	"STM1038"	12150	17170	120	518	718	523	72	84	84	113	380	336	63	24	0	4328	5770	4247	73	107	107	123	117	95	100	98	0	0.103	0.112	0.104	0.105	2.262	0.104	0.787	120	433	100	4655	6297	-3.282	434	4221	634	5663	86174	692376	1.592	48.265	0	0	0
3	9	9	"aceA"	"STM4184"	12340	17180	130	974	1059	511	48	85	85	116	371	319	88	73	0	7596	8243	3265	39	108	108	124	115	92	100	100	0	0.119	0.120	0.117	0.107	1.633	0.121	0.895	120	455	100	8377	9109	-3.074	889	7488	974	8135	127119	989201	2.542	70.600	0	0	0
3	10	9	""	"STM4195"	12500	17170	110	164	175	57	32	87	87	91	32	35	82	62	0	680	809	422	52	109	109	114	32	28	100	98	0	0.135	0.126	0.116	0.114	2.141	0.119	0.700	80	377	100	648	788	-2.891	77	571	88	700	14017	64733	2.625	21.719	0	0	0
3	11	9	""	"STM4199"	12680	17170	110	280	348	182	52	86	86	88	19	21	100	100	0	3009	3868	2476	64	110	110	147	245	166	100	100	0	0.067	0.070	0.062	0.066	1.565	0.061	0.763	80	406	100	3093	4020	-3.901	194	2899	262	3758	27876	309444	13.684	15.188	0	0	0
3	12	9	""	"STM4203"	12860	17170	120	99	107	37	34	86	86	89	22	24	36	18	0	804	951	661	69	111	111	146	231	158	85	70	0	0.019	0.025	0.036	0.037	2.920	0.025	0.265	120	457	100	706	861	-5.736	13	693	21	840	12789	114082	0.818	3.485	0	0	0
3	13	9	"pduA"	"STM2038"	13050	17180	110	629	678	218	32	85	85	88	20	22	100	100	0	1703	1858	673	36	110	110	114	24	21	100	100	0	0.341	0.339	0.351	0.338	1.338	0.322	0.852	80	391	100	2137	2341	-1.550	544	1593	593	1748	54252	148655	29.500	72.667	0	0	0
3	14	9	"pduS"	"STM2053"	13210	17180	100	448	444	115	25	85	85	90	27	30	98	98	0	7012	6881	1579	22	110	110	163	484	296	100	100	0	0.053	0.053	0.053	0.049	1.617	0.052	0.877	80	356	100	7265	7130	-4.249	363	6902	359	6771	35505	550503	13.111	13.880	0	0	0
3	15	9	"stfC"	"STM0196"	13390	17180	130	285	281	61	21	86	86	92	31	33	95	95	0	10964	10838	1856	17	112	112	205	606	295	100	100	0	0.018	0.018	0.018	0.018	1.417	0.017	0.820	120	494	100	11051	10921	-5.769	199	10852	195	10726	33687	1300530	6.097	17.546	0	0	0
3	16	9	"eutS"	"STM2470"	13560	17170	110	143	155	54	34	87	87	90	22	24	73	58	0	1071	1461	953	65	110	110	182	503	276	87	47	0	0.058	0.050	0.051	0.045	2.500	0.030	0.381	80	390	100	1017	1419	-4.101	56	961	68	1351	12435	116881	2.955	2.543	0	0	0
3	17	9	"pagK"	"STM1867"	13740	17180	110	126	139	45	32	88	88	95	78	82	21	2	0	427	531	297	55	111	111	131	146	111	82	55	0	0.120	0.121	0.122	0.116	2.290	0.100	0.415	80	429	100	354	471	-3.056	38	316	51	420	11085	42484	0.564	2.740	0	0	0
3	18	9	"pefI"	"PSLT013"	13910	17180	110	200	200	54	27	86	86	89	24	26	96	88	0	2185	2266	876	38	112	112	145	146	100	100	100	0	0.055	0.053	0.052	0.048	1.909	0.048	0.692	80	405	100	2187	2268	-4.185	114	2073	114	2154	16021	181284	4.625	14.527	0	0	0
3	19	9	"traM"	"PSLT073"	14100	17180	120	178	178	55	30	86	86	88	22	25	89	80	0	4223	4557	2400	52	109	109	144	142	98	97	97	0	0.022	0.021	0.022	0.023	2.394	0.018	0.632	120	451	100	4206	4540	-5.483	92	4114	92	4448	21360	546786	4.091	31.077	0	0	0
3	20	9	"traC"	"PSLT088"	14280	17190	130	560	602	333	55	87	87	88	18	20	95	91	0	27044	29013	14259	49	109	109	123	72	58	100	99	2	0.018	0.018	0.017	0.016	1.839	0.018	0.845	120	464	100	27408	29419	-5.831	473	26935	515	28904	72231	3481589	28.556	401.250	0	0	0
3	21	9	""	"STM1623"	14460	17180	130	2026	2000	411	20	88	88	96	43	44	100	100	0	9891	9649	1849	19	110	110	121	71	58	100	100	0	0.198	0.200	0.200	0.199	1.676	0.193	0.911	120	486	100	11719	11451	-2.335	1938	9781	1912	9539	239942	1157829	44.279	134.197	0	0	0
3	22	9	"fumB"	"STM4300"	14630	17170	110	2562	2560	741	28	87	87	94	35	37	100	100	0	10414	10139	2709	26	111	111	150	185	123	100	100	0	0.240	0.247	0.240	0.244	1.302	0.235	0.888	80	387	100	12778	12501	-2.058	2475	10303	2473	10028	204773	811087	70.457	53.995	0	0	0
3	23	9	"phnB"	"STM4288"	14810	17180	120	1198	1150	355	30	86	86	91	31	34	100	100	0	4595	4421	1360	30	108	108	140	163	116	99	99	0	0.248	0.247	0.248	0.241	1.896	0.238	0.896	120	443	100	5599	5377	-2.013	1112	4487	1064	4313	137996	530507	34.161	26.264	0	0	0
3	24	9	"nrfD"	"STM4280"	14980	17180	110	543	663	453	68	86	86	89	26	29	100	97	0	2984	3920	2697	68	110	110	146	375	256	98	95	0	0.159	0.151	0.154	0.141	2.188	0.127	0.635	80	457	100	3331	4387	-2.653	457	2874	577	3810	53004	313601	22.077	10.064	0	0	0
3	1	10	"mog"	"STM0008"	10900	17340	100	1938	1915	316	16	89	89	92	24	26	100	100	0	5007	4987	781	15	106	106	114	33	28	100	100	0	0.377	0.374	0.378	0.373	1.164	0.363	0.917	80	406	100	6750	6707	-1.406	1849	4901	1826	4881	153176	398973	75.958	147.667	0	0	0
3	2	10	""	"STM0273"	11080	17350	110	211	209	52	24	85	85	87	20	22	97	95	0	2145	2161	637	29	109	109	131	101	77	100	100	0	0.062	0.060	0.057	0.058	1.522	0.058	0.645	80	459	100	2162	2176	-4.014	126	2036	124	2052	16744	172874	6.100	20.099	0	0	0
3	3	10	""	"STM0278"	11270	17350	110	107	108	23	21	83	83	84	17	20	62	28	0	2473	2608	738	28	109	109	121	78	64	100	100	0	0.010	0.010	0.010	0.010	2.011	0.010	0.297	80	411	100	2388	2524	-6.622	24	2364	25	2499	8637	208663	1.412	31.885	0	0	0
3	4	10	""	"STM0287"	11440	17350	120	152	164	55	33	83	83	84	17	20	88	80	0	1683	1807	903	49	106	106	108	22	20	99	99	0	0.044	0.048	0.043	0.043	2.254	0.044	0.661	120	444	100	1646	1782	-4.514	69	1577	81	1701	19682	216811	4.706	77.227	0	0	0
3	5	10	""	"STM0296"	11620	17350	110	103	111	58	52	83	83	84	16	19	52	20	0	822	909	355	39	106	106	116	56	48	100	100	0	0.028	0.035	0.028	0.028	2.765	0.031	0.117	80	399	100	736	831	-5.162	20	716	28	803	8909	72698	1.688	14.161	0	0	0
3	6	10	"ghmA"	"STM0310"	11780	17340	110	1214	1268	403	31	85	85	87	19	21	100	100	0	1216	1233	329	26	108	108	117	49	41	100	100	0	1.019	1.052	1.035	1.035	1.293	1.047	0.861	80	447	100	2237	2308	0.027	1129	1108	1183	1125	101409	98636	62.158	22.776	0	0	0
3	7	10	"ndh"	"STM1211"	11970	17350	120	521	683	513	75	85	85	88	19	21	95	94	0	1530	2008	1623	80	107	107	111	23	20	100	99	0	0.306	0.315	0.292	0.294	2.992	0.266	0.622	120	478	100	1859	2499	-1.707	436	1423	598	1901	81997	241002	31.316	82.478	0	0	0
3	8	10	"ycfV"	"STM1218"	12150	17350	120	1144	1075	445	41	85	85	87	18	20	97	96	0	5104	4837	2148	44	106	106	112	40	35	98	98	0	0.212	0.209	0.209	0.203	2.372	0.202	0.931	120	403	100	6057	5721	-2.239	1059	4998	990	4731	129017	580394	54.889	118.125	0	0	0
3	9	10	"ymfB"	"STM1235"	12320	17350	110	340	350	94	26	86	86	88	21	23	100	100	0	864	992	526	53	107	107	111	23	20	100	100	0	0.336	0.298	0.322	0.311	1.524	0.221	0.632	80	396	100	1011	1149	-1.575	254	757	264	885	28028	79346	12.476	38.304	0	0	0
3	10	10	""	"STM1252"	12510	17350	120	577	528	209	39	85	85	88	21	23	96	95	0	5723	5259	2308	43	106	106	110	23	20	100	99	0	0.088	0.086	0.084	0.083	1.824	0.083	0.885	120	466	100	6109	5596	-3.513	492	5617	443	5153	63322	631054	20.952	223.870	0	0	0
3	11	10	""	"STM1265"	12680	17350	120	202	202	63	31	85	85	89	19	21	92	89	0	2785	2704	1170	43	107	107	138	240	173	97	93	0	0.044	0.045	0.045	0.044	2.219	0.042	0.758	120	409	100	2795	2714	-4.517	117	2678	117	2597	24248	324499	5.947	10.692	0	0	0
3	12	10	"yaoF"	"STM1275"	12850	17350	120	377	422	295	69	86	86	88	20	22	98	97	0	588	743	603	81	110	110	140	238	170	85	50	0	0.609	0.531	0.551	0.601	2.630	0.383	0.431	120	412	100	769	969	-0.716	291	478	336	633	50653	89186	16.700	2.534	0	0	0
3	13	10	"fumC"	"STM1469"	13040	17350	130	15404	15536	3604	23	86	86	92	61	66	100	100	0	10353	10183	2694	26	110	110	123	105	85	99	99	0	1.495	1.534	1.502	1.626	1.612	1.540	0.894	120	484	100	25561	25523	0.581	15318	10243	15450	10073	1864269	1221910	253.180	95.810	0	0	0
3	14	10	"ydgI"	"STM1477"	13210	17350	120	804	783	273	34	85	85	92	63	68	95	93	0	10929	10737	3438	32	110	110	128	116	90	99	99	0	0.066	0.066	0.065	0.062	1.413	0.064	0.893	120	434	100	11538	11325	-3.911	719	10819	698	10627	94013	1288436	10.968	91.457	0	0	0
3	15	10	""	"STM1485"	13380	17350	110	257	259	54	20	86	86	88	20	22	100	100	0	1370	1466	419	28	111	111	165	435	263	100	87	0	0.136	0.128	0.138	0.127	1.484	0.118	0.785	80	401	100	1430	1528	-2.880	171	1259	173	1355	20681	117304	8.550	2.991	0	0	0
3	16	10	""	"STM1490"	13570	17350	130	1213	1167	262	22	89	89	97	72	74	100	99	0	13089	12484	2833	22	112	112	186	456	245	99	99	0	0.087	0.087	0.087	0.088	1.660	0.084	0.913	120	531	100	14101	13450	-3.529	1124	12977	1078	12372	140028	1498042	14.861	26.969	0	0	0
3	17	10	""	"STM1499"	13760	17360	130	4297	4156	940	22	89	89	98	76	77	100	100	0	16238	15674	3000	19	108	108	132	161	121	100	100	0	0.261	0.261	0.266	0.257	1.453	0.254	0.902	120	465	100	20338	19633	-1.939	4208	16130	4067	15566	498768	1880847	53.395	96.534	0	0	0
3	18	10	"wzzB"	"STM2079"	13930	17350	120	8866	9182	3502	38	88	88	91	22	24	100	100	0	7733	8099	2630	32	108	108	134	125	93	99	99	0	1.151	1.138	1.146	1.121	2.035	1.194	0.862	120	402	100	16403	17085	0.203	8778	7625	9094	7991	1101837	971915	413.227	63.720	0	0	0
3	19	10	"nxiA"	"STM2783"	14090	17350	110	752	1464	2939	200	86	86	89	21	23	100	100	0	6023	6704	3522	52	107	107	119	52	43	100	100	0	0.113	0.209	0.114	0.133	1.869	0.261	0.222	80	363	100	6582	7975	-3.151	666	5916	1378	6597	117104	536290	65.476	126.635	0	0	0
3	20	10	"ygaF"	"STM2790"	14260	17350	110	807	806	176	21	88	88	91	20	21	98	98	0	5478	5568	1268	22	113	113	137	94	68	100	100	0	0.134	0.132	0.131	0.126	1.608	0.128	0.902	80	415	100	6084	6173	-2.900	719	5365	718	5455	64499	445468	35.750	57.777	0	0	0
3	21	10	"ygaP"	"STM2798"	14440	17350	110	657	718	225	31	87	87	91	22	24	100	100	0	2288	2534	1037	40	111	111	136	98	72	100	100	0	0.262	0.260	0.265	0.265	1.347	0.222	0.693	80	414	100	2747	3054	-1.933	570	2177	631	2423	57454	202748	28.500	24.469	0	0	0
3	22	10	""	"STM4012"	14630	17360	120	178	191	65	34	87	87	92	34	36	90	76	0	6798	7144	2735	38	109	109	152	182	119	97	97	0	0.014	0.015	0.014	0.014	1.578	0.015	0.721	120	478	100	6780	7139	-6.200	91	6689	104	7035	22944	857338	2.912	38.418	0	0	0
3	23	10	""	"STM4031"	14800	17350	120	218	269	219	81	85	85	90	31	34	84	80	0	651	789	756	95	106	106	144	174	120	91	77	0	0.244	0.269	0.259	0.230	3.008	0.221	0.573	120	431	100	678	867	-2.035	133	545	184	683	32220	94704	5.774	3.707	0	0	0
3	24	10	"rhaD"	"STM4045"	14970	17350	110	186	272	216	79	86	86	89	27	30	90	81	0	1925	2648	2585	97	110	110	148	377	254	90	75	0	0.055	0.073	0.072	0.074	3.158	0.055	0.469	80	455	100	1915	2724	-4.182	100	1815	186	2538	21766	211825	6.778	6.631	0	0	0
3	1	11	""	"STM2942"	10890	17510	110	837	843	176	20	89	89	91	25	27	100	100	0	4840	4857	928	19	111	111	134	110	82	100	100	0	0.158	0.159	0.159	0.156	1.284	0.149	0.897	80	518	100	5477	5500	-2.660	748	4729	754	4746	67416	388578	30.080	42.936	0	0	0
3	2	11	"pyrG"	"STM2953"	11080	17520	120	17087	16325	4279	26	88	88	92	29	31	100	100	0	10475	9756	2860	29	109	109	133	109	81	97	97	0	1.640	1.683	1.658	1.866	2.208	1.693	0.918	120	523	100	27365	25884	0.714	16999	10366	16237	9647	1958982	1170757	559.759	88.284	0	0	0
3	3	11	"ygcY"	"STM2961"	11260	17520	110	403	462	202	43	86	86	88	18	20	100	100	0	4726	5177	2645	51	109	109	113	27	23	100	100	0	0.069	0.074	0.071	0.073	1.488	0.071	0.494	80	414	100	4934	5444	-3.864	317	4617	376	5068	36928	414126	20.778	187.556	0	0	0
3	4	11	"exo"	"STM2972"	11430	17530	120	1221	1179	419	35	82	82	84	17	20	99	99	0	5519	5281	1912	36	105	105	108	26	24	100	100	0	0.210	0.212	0.208	0.202	1.908	0.204	0.898	120	449	100	6553	6273	-2.249	1139	5414	1097	5176	141446	633704	64.412	198.962	0	0	0
3	5	11	"fucI"	"STM2976"	11610	17520	120	1623	1616	742	45	82	82	85	17	20	99	97	0	10810	10171	4506	44	105	105	113	51	45	99	98	0	0.144	0.152	0.152	0.156	2.321	0.149	0.912	120	476	100	12246	11600	-2.796	1541	10705	1534	10066	193872	1220551	90.059	197.216	0	0	0
3	6	11	"ygdI"	"STM2983"	11790	17530	110	1130	1113	375	33	85	85	89	24	26	100	100	0	472	546	344	63	107	107	116	53	45	100	100	0	2.863	2.342	2.988	2.484	1.719	2.464	0.443	80	453	100	1410	1467	1.518	1045	365	1028	439	89071	43668	42.667	8.113	0	0	0
3	7	11	"metC"	"STM3161"	11980	17530	120	1303	1236	531	42	86	86	90	24	26	95	94	0	8817	8116	3486	42	108	108	111	26	23	99	99	0	0.140	0.144	0.143	0.129	1.989	0.139	0.911	120	418	100	9926	9158	-2.839	1217	8709	1150	8008	148315	973923	47.750	307.885	0	0	0
3	8	11	""	"STM3170"	12140	17520	120	157	161	62	38	85	85	87	18	20	80	70	0	1508	1541	962	62	109	109	112	25	22	99	98	0	0.051	0.053	0.053	0.052	3.138	0.044	0.530	120	385	100	1471	1508	-4.280	72	1399	76	1432	19352	184950	4.111	57.160	0	0	0
3	9	11	"STMF1.3"	"Not LT2a90"	12300	17510	90	177	220	154	70	88	88	114	317	278	7	1	0	140	152	48	31	109	109	116	42	36	36	13	0	2.871	3.070	2.223	2.723	4.628	9.991	0.072	52	337	100	120	175	1.522	89	31	132	43	11442	7908	0.334	0.857	0	0	0
3	10	11	"yfiO"	"STM2663"	12500	17520	110	2084	2163	654	30	87	87	118	350	296	100	100	0	1791	1836	517	28	108	108	121	107	88	100	100	0	1.187	1.201	1.215	1.197	1.367	1.243	0.781	80	452	100	3680	3804	0.247	1997	1683	2076	1728	173063	146872	5.843	16.028	0	0	0
3	11	11	"ffh"	"STM2677"	12680	17530	120	6273	6209	3347	53	87	87	120	372	310	94	92	0	6735	6950	3677	52	108	108	126	127	100	99	99	0	0.933	0.895	0.898	0.809	2.147	0.897	0.869	120	398	100	12813	12964	-0.099	6186	6627	6122	6842	745092	833989	16.368	53.732	0	0	0
3	12	11	"yfjG"	"STM2687"	12850	17520	120	1848	2068	1487	71	87	87	89	19	21	100	100	0	1400	1386	799	57	110	110	114	25	21	96	95	0	1.365	1.553	1.478	1.611	2.933	1.949	0.555	120	410	100	3051	3257	0.449	1761	1290	1981	1276	248128	166292	104.158	50.880	0	0	0
3	13	11	"ybbK"	"STM0501"	13030	17530	110	3464	3541	596	16	90	90	98	70	71	100	100	0	5692	5820	947	16	110	110	127	106	83	100	100	0	0.604	0.604	0.607	0.603	1.177	0.593	0.917	80	410	100	8956	9161	-0.726	3374	5582	3451	5710	283274	465608	49.186	53.708	0	0	0
3	14	11	"sfbB"	"STM0511"	13210	17540	120	552	575	218	37	89	89	135	373	276	80	12	0	7212	7857	2822	35	110	110	133	132	99	100	100	0	0.065	0.063	0.064	0.057	1.793	0.061	0.828	120	457	100	7565	8233	-3.939	463	7102	486	7747	68984	942881	1.180	58.515	0	0	0
3	15	11	"gip"	"STM0518"	13390	17540	130	284	284	109	38	87	87	105	176	167	64	1	0	5924	5963	1414	23	110	110	123	61	49	100	100	0	0.034	0.034	0.033	0.031	1.627	0.033	0.700	120	501	100	6011	6050	-4.883	197	5814	197	5853	34099	715603	1.017	95.738	0	0	0
3	16	11	"allB"	"STM0523"	13560	17520	110	824	900	304	33	90	90	107	127	118	100	100	0	8259	9223	3206	34	108	108	159	290	182	100	100	0	0.090	0.089	0.089	0.089	1.328	0.079	0.800	80	380	100	8885	9925	-3.473	734	8151	810	9115	71992	737819	6.244	31.255	0	0	0
3	17	11	"allC"	"STM0527"	13730	17520	110	679	672	188	27	91	91	108	124	114	100	98	0	4664	4435	1253	28	108	108	166	287	172	100	100	0	0.129	0.134	0.130	0.134	1.284	0.130	0.767	80	398	100	5144	4908	-2.954	588	4556	581	4327	53772	354791	4.548	14.875	0	0	0
3	18	11	"ppiB"	"STM0536"	13920	17530	120	4557	4436	1633	36	89	89	95	52	54	100	100	0	2516	2410	877	36	106	106	117	55	47	95	94	0	1.854	1.887	1.987	2.033	2.308	1.997	0.834	120	456	100	6878	6651	0.891	4468	2410	4347	2304	532274	289185	83.481	41.691	0	0	0
3	19	11	"slyX"	"STM3454"	14100	17530	120	263	259	110	42	87	87	89	18	20	95	90	0	392	385	138	35	107	107	116	42	36	95	93	0	0.618	0.619	0.618	0.586	1.922	0.645	0.748	120	454	100	461	450	-0.695	176	285	172	278	31074	46165	9.444	6.405	0	0	0
3	20	11	"mglB"	"STM2190"	14270	17530	100	8883	8805	2050	23	87	87	93	35	37	100	100	0	3019	3045	686	22	110	110	121	48	39	100	100	0	3.024	2.970	3.012	2.974	1.316	3.090	0.908	80	370	100	11705	11653	1.596	8796	2909	8718	2935	704369	243577	248.914	60.917	0	0	0
3	21	11	""	"STM2198"	14450	17530	120	431	451	146	32	88	88	94	34	36	98	96	0	8910	9271	2950	31	111	111	123	53	43	99	99	0	0.039	0.040	0.038	0.040	1.864	0.038	0.842	120	499	100	9142	9523	-4.681	343	8799	363	9160	54168	1112530	10.500	172.604	0	0	0
3	22	11	"rsuA"	"STM2222"	14620	17530	110	1102	1188	301	25	87	87	90	26	28	100	100	0	5044	5428	1265	23	107	107	135	153	113	100	100	0	0.206	0.207	0.199	0.205	1.175	0.197	0.904	80	398	100	5952	6422	-2.282	1015	4937	1101	5321	95039	434206	42.231	34.595	0	0	0
3	23	11	"yejM"	"STM2228"	14800	17530	110	1655	1701	471	27	86	86	91	27	29	100	100	0	6774	7050	2084	29	109	109	149	173	116	100	100	0	0.235	0.233	0.232	0.232	1.276	0.222	0.908	80	406	100	8234	8556	-2.087	1569	6665	1615	6941	136052	564011	59.630	39.890	0	0	0
3	24	11	""	"STM2237"	14980	17530	120	119	124	34	27	86	86	91	25	27	67	28	0	1433	1683	1159	68	109	109	126	89	70	99	97	0	0.025	0.024	0.027	0.026	2.360	0.020	0.300	120	566	100	1357	1612	-5.326	33	1324	38	1574	14906	201931	1.320	17.494	0	0	0
3	1	12	"phoP"	"STM1231"	10880	17700	110	7508	7687	1293	16	84	84	91	44	48	100	100	0	1508	1495	305	20	106	106	116	65	56	100	100	0	5.295	5.474	5.333	5.556	1.376	5.663	0.886	80	536	100	8826	8992	2.405	7424	1402	7603	1389	614941	119582	172.636	21.215	0	0	0
3	2	12	"phoP"	"STM1231"	11060	17700	110	14340	13630	2911	21	88	88	121	192	158	100	100	0	2837	2654	721	27	109	109	121	67	55	100	100	0	5.224	5.321	5.370	5.589	1.421	5.366	0.927	80	462	100	16980	16087	2.385	14252	2728	13542	2545	1090416	212307	70.359	37.806	0	0	0
3	3	12	"phoQ"	"STM1230"	11240	17700	110	1376	1370	283	20	87	87	115	183	159	100	100	0	1117	1110	267	24	109	109	122	70	57	100	97	0	1.279	1.282	1.231	1.326	1.457	1.333	0.855	80	493	100	2297	2284	0.355	1289	1008	1283	1001	109593	88826	6.858	14.114	0	0	0
3	4	12	"phoQ"	"STM1230"	11430	17700	100	5317	4965	1541	31	86	86	89	24	26	100	100	0	3815	3833	1008	26	105	105	110	32	29	100	100	0	1.410	1.309	1.299	1.278	1.309	1.346	0.928	80	410	100	8941	8607	0.496	5231	3710	4879	3728	397238	306616	203.167	116.344	0	0	0
3	5	12	"phoQ"	"STM1230"	11610	17700	110	2742	2781	604	21	83	83	86	18	20	100	100	0	2167	2096	390	18	105	105	111	42	37	100	100	0	1.290	1.355	1.314	1.355	1.250	1.544	0.793	80	460	100	4721	4689	0.367	2659	2062	2698	1991	222492	167661	149.722	47.262	0	0	0
3	6	12	"hupA"	"STM4170"	11790	17700	100	2845	2771	1110	40	86	86	90	30	33	100	100	0	515	535	156	29	106	106	112	63	56	100	100	0	6.746	6.259	6.662	6.021	1.449	6.993	0.835	80	435	100	3168	3114	2.754	2759	409	2685	429	221687	42819	89.367	6.714	0	0	0
3	7	12	"sopB"	"STM1091"	11970	17710	130	50351	47583	14532	30	88	88	90	20	22	100	100	1	5383	5330	1187	22	108	108	111	25	22	100	100	0	9.529	9.095	9.420	8.130	2.067	9.914	0.895	120	498	100	55538	52717	3.252	50263	5275	47495	5222	5709900	639567	2374.650	208.760	0	0	0
3	8	12	"pipC"	"STM0375"	12150	17700	120	2814	3986	5503	138	85	85	87	19	21	100	100	0	659	1725	5993	347	107	107	110	23	20	95	94	0	4.944	2.411	4.753	4.667	2.497	1.062	0.485	120	442	100	3281	5519	2.306	2729	552	3901	1618	478346	206950	205.211	70.217	0	0	0
3	9	12	"pipC"	"STM0375"	12330	17710	120	3628	3335	1416	42	84	84	103	264	256	97	96	0	863	816	300	36	107	107	112	38	33	98	95	0	4.688	4.585	4.626	4.749	2.224	5.023	0.854	120	485	100	4300	3960	2.229	3544	756	3251	709	400251	97978	12.242	18.526	0	0	0
3	10	12	"ssrB"	"STM1391"	12500	17710	120	1021	1015	431	42	86	86	115	350	304	88	75	0	1706	1711	628	36	107	107	124	119	95	98	96	0	0.585	0.579	0.545	0.561	1.987	0.647	0.479	120	452	100	2534	2533	-0.774	935	1599	929	1604	121806	205333	2.571	13.336	0	0	0
3	11	12	"ssrB"	"STM1391"	12680	17700	120	936	896	321	35	86	86	112	353	315	90	70	0	1670	1663	557	33	106	106	120	116	96	97	97	0	0.543	0.520	0.525	0.498	2.152	0.591	0.454	120	441	100	2414	2367	-0.880	850	1564	810	1557	107530	199604	2.221	13.302	0	0	0
3	12	12	"ssrB"	"STM1391"	12850	17690	110	889	984	446	45	86	86	91	27	29	100	100	0	1738	1877	784	41	111	111	123	64	52	100	100	0	0.494	0.508	0.513	0.503	1.305	0.468	0.813	80	408	100	2430	2664	-1.019	803	1627	898	1766	78737	150180	33.074	27.406	0	0	0
3	13	12	"lrp"	"STM0959"	13020	17700	110	7283	7271	1587	21	92	92	133	196	147	100	100	0	2162	2086	484	23	112	112	141	104	73	100	100	0	3.508	3.637	3.567	3.702	1.376	3.732	0.915	80	454	100	9241	9153	1.811	7191	2050	7179	1974	581697	166869	36.418	18.702	0	0	0
3	14	12	"lrp"	"STM0959"	13200	17700	110	7804	7523	1736	23	93	93	197	495	251	100	100	0	2153	2074	535	25	111	111	150	173	115	100	98	0	3.776	3.785	3.709	3.868	1.402	3.935	0.894	80	430	100	9753	9393	1.917	7711	2042	7430	1963	601839	165932	14.800	11.121	0	0	0
3	15	12	"gyrA"	"STM2272"	13380	17700	110	1642	1723	407	23	89	89	157	463	294	100	98	0	2028	2039	467	22	110	110	137	159	116	100	100	0	0.810	0.847	0.834	0.848	1.324	0.956	0.681	80	421	100	3471	3563	-0.305	1553	1918	1634	1929	137819	163117	3.382	11.962	0	0	0
3	16	12	"gyrA"	"STM2272"	13570	17700	120	3739	3468	1371	39	89	89	104	113	108	98	95	0	4442	4177	1649	39	111	111	149	253	169	98	95	0	0.843	0.831	0.832	0.783	2.140	0.822	0.886	120	492	100	7981	7445	-0.247	3650	4331	3379	4066	416174	501243	29.770	15.921	0	0	0
3	17	12	"csrA"	"STM2826"	13730	17690	110	608	823	577	70	89	89	106	115	108	98	93	0	223	249	122	48	110	110	141	249	176	11	2	0	4.593	5.281	4.397	5.101	2.713	9.448	0.324	80	428	100	632	873	2.199	519	113	734	139	65835	19939	6.235	0.434	0	0	0
3	18	12	"csrA"	"STM2826"	13910	17700	110	1535	1771	908	51	90	90	107	79	73	100	100	0	380	406	135	33	109	109	115	36	31	100	100	0	5.332	5.660	5.655	5.489	1.829	7.752	0.611	80	446	100	1716	1978	2.415	1445	271	1681	297	141711	32448	21.063	8.083	0	0	0
3	19	12	"yhhP"	"STM3578"	14090	17700	110	345	361	111	30	91	91	104	75	72	98	91	0	1042	1086	395	36	109	109	118	41	34	100	100	0	0.272	0.276	0.287	0.272	1.453	0.246	0.578	80	432	100	1187	1247	-1.877	254	933	270	977	28860	86855	3.427	23.610	0	0	0
3	20	12	"yhhP"	"STM3578"	14260	17700	110	209	206	44	21	89	89	92	27	29	100	93	0	537	554	161	29	108	108	118	42	35	100	100	0	0.280	0.262	0.248	0.258	1.600	0.230	0.583	80	472	100	549	563	-1.838	120	429	117	446	16440	44322	4.222	10.381	0	0	0
3	21	12	"yhhP"	"STM3578"	14460	17710	110	256	294	150	51	86	86	89	23	25	100	100	0	686	824	469	56	107	107	114	37	32	100	100	0	0.294	0.290	0.274	0.283	1.792	0.215	0.486	80	444	100	749	925	-1.768	170	579	208	717	23483	65941	8.913	19.189	0	0	0
3	22	12	"topA"	"STM1714"	14620	17700	110	2465	2475	669	27	87	87	91	24	26	100	100	0	4874	4765	1572	32	106	106	130	133	102	100	100	0	0.499	0.513	0.497	0.539	1.467	0.480	0.902	80	419	100	7146	7047	-1.004	2378	4768	2388	4659	198020	381221	99.333	34.850	0	0	0
3	23	12	"topA"	"STM1714"	14800	17700	120	389	448	274	61	87	87	91	26	28	98	97	0	680	832	594	71	110	110	143	152	106	91	81	0	0.530	0.500	0.516	0.572	3.114	0.402	0.575	120	464	100	872	1083	-0.916	302	570	361	722	53756	99857	13.731	4.533	0	0	0
3	24	12	"fur"	"STM0693"	14970	17710	120	1567	1417	685	48	86	86	91	32	35	100	100	0	1711	1595	845	52	108	108	120	76	63	96	93	0	0.924	0.895	0.952	0.933	2.040	0.855	0.799	120	519	100	3084	2818	-0.114	1481	1603	1331	1487	170054	191455	41.438	19.408	0	0	0
3	1	13	"ctrl-buffer"	"ctrl-buffer"	10890	17880	100	83	83	18	21	82	82	85	28	32	6	1	0	113	120	40	33	106	106	110	23	20	28	10	0	0.143	0.071	0.975	0.847	3.573	0.082	0.004	80	475	100	8	15	-2.807	1	7	1	14	6623	9613	-0.071	0.435	-50	0	0
3	2	13	"ctrl-buffer"	"ctrl-buffer"	11070	17880	100	86	87	18	20	83	83	94	100	106	0	0	0	111	114	22	19	107	107	116	52	44	2	1	0	0.750	0.571	0.778	0.917	4.058	0.196	0.000	80	431	100	7	11	-0.415	3	4	4	7	6937	9135	-0.070	-0.038	-50	0	0
3	3	13	"ctrl-buffer"	"ctrl-buffer"	11240	17880	100	86	97	55	56	83	83	86	23	26	16	11	0	109	127	75	59	108	108	111	28	25	13	10	0	3.000	0.737	1.364	1.267	4.456	0.454	0.103	80	416	100	4	33	1.585	3	1	14	19	7799	10128	0.478	0.571	-50	0	0
3	4	13	"ctrl-buffer"	"ctrl-buffer"	11420	17880	100	84	88	26	29	85	85	86	18	20	11	3	0	112	117	26	22	106	106	110	22	20	23	10	0	-0.167	0.273	0.754	0.820	4.252	0.692	0.047	80	442	100	5	14	Error	-1	6	3	11	7053	9324	0.111	0.318	-50	0	0
3	5	13	"ctrl-buffer"	"ctrl-buffer"	11600	17880	100	85	86	20	23	82	82	84	18	21	13	6	0	106	111	21	18	104	104	109	23	21	22	5	0	1.500	0.571	1.036	0.929	4.410	0.356	0.043	80	464	100	5	11	0.585	3	2	4	7	6891	8894	0.111	0.087	-50	0	0
3	6	13	"ctrl-buffer"	"ctrl-buffer"	11800	17920	70	138	163	73	44	86	86	91	40	43	62	37	0	133	141	36	25	110	110	120	87	72	6	0	0	2.261	2.484	2.967	2.905	3.535	2.947	0.214	32	210	100	75	108	1.177	52	23	77	31	5215	4502	1.800	0.241	0	0	0
3	7	13	"ctrl-buffer"	"ctrl-buffer"	11950	17880	100	95	109	56	51	88	88	91	31	34	23	7	0	125	132	39	29	109	109	113	24	21	35	18	0	0.438	0.913	1.267	1.066	3.680	1.517	0.127	80	412	100	23	44	-1.193	7	16	21	23	8709	10536	0.581	0.792	-50	0	0
3	8	13	"ctrl-buffer"	"ctrl-buffer"	12130	17880	100	89	87	17	19	85	85	87	30	34	6	0	0	116	119	28	23	108	108	112	22	19	22	12	0	0.500	0.182	0.840	0.948	3.506	0.108	0.003	80	437	100	12	13	-1.000	4	8	2	11	6988	9522	0.000	0.318	-50	0	0
3	9	13	"ctrl-buffer"	"ctrl-buffer"	12310	17880	100	84	89	27	30	85	85	87	19	21	17	7	0	118	124	32	25	107	107	110	23	20	35	13	0	-0.091	0.235	0.912	0.948	4.590	45.023	0.001	80	413	100	10	21	Error	-1	11	4	17	7143	9927	0.105	0.609	-50	0	0
3	10	13	"ctrl-buffer"	"ctrl-buffer"	12490	17880	100	88	91	21	23	85	85	88	19	21	20	6	0	113	119	29	24	107	107	111	27	24	16	7	0	0.500	0.500	0.733	0.982	3.597	0.259	0.020	80	389	100	9	18	-1.000	3	6	6	12	7293	9559	0.158	0.296	-50	0	0
3	11	13	"ctrl-buffer"	"ctrl-buffer"	12660	17880	100	83	86	20	23	86	86	88	21	23	15	3	0	112	115	26	22	108	108	112	26	23	15	7	0	-0.750	0.000	0.865	0.901	4.576	0.231	0.011	80	414	100	1	7	Error	-3	4	0	7	6877	9228	-0.095	0.115	-50	0	0
3	12	13	"ctrl-buffer"	"ctrl-buffer"	12840	17880	100	85	87	19	21	84	84	88	21	23	16	2	0	110	116	26	22	106	106	113	37	32	15	2	0	0.250	0.300	1.091	1.075	4.454	0.071	0.001	80	438	100	5	13	-2.000	1	4	3	10	6971	9280	-0.048	0.081	-50	0	0
3	13	13	"ctrl-buffer"	"ctrl-buffer"	13020	17880	100	87	89	21	23	89	89	99	75	75	0	0	0	113	119	26	21	110	110	121	51	42	6	0	0	-0.667	0.000	1.000	0.773	3.626	0.174	0.017	80	442	100	1	9	Error	-2	3	0	9	7155	9491	-0.133	-0.039	-50	0	0
3	14	13	"ctrl-buffer"	"ctrl-buffer"	13200	17880	100	86	89	20	22	89	89	96	89	92	0	0	0	118	120	25	20	112	112	121	90	74	1	0	0	-0.500	0.000	0.539	0.736	4.405	22.802	0.000	80	442	100	3	8	Error	-3	6	0	8	7107	9637	-0.079	-0.011	-50	0	0
3	15	13	"ctrl-buffer"	"ctrl-buffer"	13380	17880	100	84	87	19	21	88	88	90	19	21	11	3	0	115	119	23	19	109	109	114	27	23	25	5	0	-0.667	-0.100	0.647	0.827	4.256	0.096	0.002	80	428	100	2	9	Error	-4	6	-1	10	6932	9546	-0.158	0.185	-50	0	0
3	16	13	"ctrl-buffer"	"ctrl-buffer"	13550	17880	100	87	88	18	20	86	86	89	21	23	11	2	0	111	118	27	22	109	109	113	27	23	21	5	0	0.500	0.222	0.886	0.915	4.228	466.277	0.000	80	414	100	3	11	-1.000	1	2	2	9	7045	9468	-0.048	0.185	-50	0	0
3	17	13	"ctrl-buffer"	"ctrl-buffer"	13730	17880	100	86	90	33	36	89	89	92	23	25	11	2	0	124	131	28	21	111	111	117	31	26	27	11	0	-0.231	0.050	0.824	0.898	5.597	0.136	0.001	80	452	100	10	21	Error	-3	13	1	20	7194	10493	-0.087	0.452	-50	0	0
3	18	13	"ctrl-buffer"	"ctrl-buffer"	13910	17880	100	84	87	22	25	88	88	94	33	35	7	1	0	116	118	24	20	109	109	115	33	28	15	1	0	-0.571	-0.111	1.100	0.780	3.311	0.275	0.011	80	443	100	3	8	Error	-4	7	-1	9	6992	9426	-0.212	0.091	-50	0	0
3	19	13	"ctrl-buffer"	"ctrl-buffer"	14090	17880	100	83	88	20	22	89	89	91	20	21	13	3	0	112	118	31	26	109	109	115	34	29	15	5	0	-2.000	-0.111	0.710	0.771	3.923	0.340	0.042	80	448	100	-3	8	Error	-6	3	-1	9	7050	9464	-0.150	0.088	-50	0	0
3	20	13	"ctrl-buffer"	"ctrl-buffer"	14260	17880	100	80	89	44	49	89	89	91	22	24	8	3	0	114	114	21	18	112	112	118	30	25	8	2	0	-4.500	0.000	1.067	1.026	4.755	3.806	0.005	80	420	100	-7	2	Error	-9	2	0	2	7129	9115	-0.091	-0.133	-50	0	0
3	21	13	"ctrl-buffer"	"ctrl-buffer"	14440	17880	100	81	87	27	31	85	85	89	22	24	17	5	0	114	114	19	16	108	108	113	28	24	12	1	0	-0.667	0.333	1.100	1.208	3.947	0.683	0.033	80	421	100	2	8	Error	-4	6	2	6	6970	9090	-0.091	0.036	-50	0	0
3	22	13	"ctrl-buffer"	"ctrl-buffer"	14620	17880	100	83	90	34	37	85	85	89	22	24	17	7	0	113	119	33	27	107	107	117	70	59	2	2	0	-0.333	0.417	0.761	0.994	5.755	0.036	0.000	80	432	100	4	17	Error	-2	6	5	12	7227	9516	0.045	0.029	-50	0	0
3	23	13	"ctrl-buffer"	"ctrl-buffer"	14800	17880	100	82	86	20	23	85	85	88	23	26	8	3	0	110	114	26	22	106	106	110	27	24	20	5	0	-0.750	0.125	1.072	0.861	4.255	0.159	0.001	80	402	100	1	9	Error	-3	4	1	8	6843	9148	-0.087	0.148	-50	0	0
3	24	13	"ctrl-buffer"	"ctrl-buffer"	14970	17880	100	83	87	19	21	86	86	89	24	26	11	2	0	111	119	29	24	108	108	110	25	22	31	8	0	-1.000	0.091	0.500	0.557	3.868	0.214	0.012	80	420	100	0	12	Error	-3	3	1	11	6978	9489	-0.083	0.360	-50	0	0
3	1	14	"ynfA"	"STM1504"	10870	18070	110	310	338	110	32	84	84	85	19	22	100	100	0	3233	3843	1652	42	109	109	113	24	21	100	100	0	0.072	0.068	0.069	0.068	1.362	0.062	0.825	80	580	100	3350	3988	-3.789	226	3124	254	3734	27078	307448	13.316	155.417	0	0	0
3	2	14	""	"STM3654"	11050	18070	110	128	150	72	48	85	85	91	92	101	18	6	0	1131	1617	1322	81	107	107	111	30	27	100	100	0	0.042	0.043	0.038	0.037	2.149	0.040	0.559	80	530	100	1067	1575	-4.574	43	1024	65	1510	12039	129363	0.641	50.200	0	0	0
3	3	14	"yeiP"	"STM2211"	11240	18070	120	2012	1984	759	38	85	85	88	19	21	100	100	0	4956	4847	1808	37	106	106	110	23	20	98	98	0	0.397	0.401	0.392	0.400	2.208	0.384	0.868	120	612	100	6777	6640	-1.332	1927	4850	1899	4741	238034	581634	99.789	205.957	0	0	0
3	4	14	"yfaE"	"STM2279"	11410	18070	110	346	395	196	49	86	86	89	28	31	100	100	0	690	887	580	65	107	107	110	20	18	100	100	0	0.446	0.396	0.412	0.408	1.896	0.306	0.618	80	514	100	843	1089	-1.165	260	583	309	780	31562	70984	10.929	38.850	0	0	0
3	5	14	""	"STM4111"	11590	18050	80	94	119	96	80	83	83	85	19	22	42	19	0	136	148	48	32	107	107	112	30	26	48	28	0	0.379	0.878	0.765	0.564	5.901	2.266	0.078	52	309	100	40	77	-1.399	11	29	36	41	6178	7700	1.789	1.200	0	0	0
3	6	14	""	"STM4140"	11770	18070	120	109	135	79	58	85	85	87	21	24	52	35	0	234	342	306	89	106	106	111	27	24	91	79	0	0.188	0.212	0.229	0.214	3.313	0.177	0.418	120	641	100	152	286	-2.415	24	128	50	236	16238	41071	2.286	8.556	0	0	0
3	7	14	"ssaS"	"STM1420"	11950	18060	80	105	129	67	51	86	86	89	20	22	50	32	0	304	707	855	120	110	110	114	25	21	86	71	0	0.098	0.072	0.119	0.123	3.191	0.057	0.478	52	320	100	213	640	-3.352	19	194	43	597	6696	36761	2.000	23.720	0	0	0
3	8	14	"nrdH"	"STM2805"	12120	18060	70	110	117	33	28	82	82	84	17	20	68	43	0	1016	1514	1451	95	112	112	121	54	44	84	71	0	0.031	0.025	0.027	0.042	5.148	0.020	0.400	32	236	100	932	1437	-5.013	28	904	35	1402	3744	48456	1.941	25.796	0	0	0
3	9	14	"fimI"	"STM0544"	12310	18070	110	378	963	1349	140	85	85	87	19	21	92	88	0	465	835	959	114	108	108	113	38	33	86	72	0	0.821	1.208	1.109	1.048	3.547	1.417	0.726	80	542	100	650	1605	-0.285	293	357	878	727	77040	66777	46.105	19.000	0	0	0
3	10	14	"aroA"	"STM0978"	12470	18060	110	2263	2297	927	40	87	87	89	23	25	100	100	0	4090	4028	1668	41	108	108	120	79	65	100	100	0	0.546	0.564	0.500	0.578	1.818	0.519	0.706	80	498	100	6158	6130	-0.872	2176	3982	2210	3920	183783	322269	96.000	49.468	0	0	0
3	11	14	"dam"	"STM3484"	12650	18070	110	324	448	343	76	86	86	89	22	24	91	88	0	676	915	725	79	112	112	122	76	62	92	82	0	0.422	0.451	0.517	0.439	2.896	0.411	0.698	80	530	100	802	1165	-1.245	238	564	362	803	35878	73213	16.318	10.434	0	0	0
3	12	14	"pduW"	"STM2057"	12840	18070	120	166	219	164	74	87	87	89	20	22	76	65	0	1955	2856	2965	103	110	110	115	28	24	99	99	0	0.043	0.048	0.047	0.047	3.313	0.044	0.668	120	612	100	1924	2878	-4.546	79	1845	132	2746	26262	342763	6.500	97.893	0	0	0
3	13	14	""	"STM2695"	13010	18070	110	460	467	77	16	87	87	90	21	23	100	100	0	8984	9239	1974	21	112	112	129	131	101	100	100	0	0.042	0.042	0.041	0.042	1.232	0.038	0.886	80	502	100	9245	9507	-4.572	373	8872	380	9127	37322	739112	17.952	69.542	0	0	0
3	14	14	"yajR"	"STM0436"	13190	18070	100	1111	1178	364	30	89	89	92	22	23	100	100	0	6144	6507	1676	25	114	114	131	137	104	100	100	0	0.169	0.170	0.168	0.167	1.299	0.165	0.879	80	457	100	7052	7482	-2.561	1022	6030	1089	6393	94257	520535	49.364	46.540	0	0	0
3	15	14	""	"STM0564"	13370	18080	120	609	603	238	39	89	89	92	21	22	95	91	0	10631	10373	3420	32	110	110	114	26	22	100	100	0	0.049	0.050	0.049	0.043	2.059	0.050	0.878	120	628	100	11041	10777	-4.339	520	10521	514	10263	72351	1244703	24.333	394.577	0	0	0
3	16	14	""	"STM0351"	13550	18070	100	146	155	47	30	90	90	92	23	25	87	61	0	4683	4973	1985	39	107	107	110	23	20	100	100	0	0.012	0.013	0.012	0.013	2.212	0.012	0.444	80	445	100	4632	4931	-6.353	56	4576	65	4866	12412	397818	2.739	211.435	0	0	0
3	17	14	"dsrB"	"STM1983"	13720	18070	110	790	1227	1280	104	88	88	91	21	23	100	100	0	1129	1712	1559	91	111	111	116	29	25	100	100	0	0.690	0.711	0.695	0.669	1.988	0.704	0.589	80	508	100	1720	2740	-0.536	702	1018	1139	1601	98163	136959	54.095	55.034	0	0	0
3	18	14	"yeiE"	"STM2201"	13890	18070	110	3112	3202	473	14	88	88	92	23	25	100	100	0	8197	8239	1268	15	110	110	117	44	37	100	100	0	0.374	0.383	0.387	0.384	1.164	0.363	0.880	80	556	100	11111	11243	-1.419	3024	8087	3114	8129	256171	659143	135.217	184.591	0	0	0
3	19	14	"recB"	"STM2994"	14070	18060	50	115	115	18	15	86	86	87	21	24	66	16	0	239	253	66	26	108	108	112	24	21	100	100	0	0.221	0.200	0.227	0.151	2.838	0.095	0.098	12	104	100	160	174	-2.175	29	131	29	145	1380	3041	1.333	5.875	0	0	0
3	20	14	"EMPTY"	"EMPTY"	14260	18060	100	89	90	20	22	86	86	89	21	23	12	6	0	110	111	22	19	114	114	118	30	25	10	1	0	-0.750	-1.333	0.934	1.235	3.689	0.025	0.000	80	496	100	-1	1	Error	3	-4	4	-3	7229	8867	0.048	-0.233	-75	0	0
3	21	14	"EMPTY"	"EMPTY"	14440	18060	100	87	88	21	23	86	86	93	76	81	0	0	0	110	113	27	23	109	109	116	34	29	10	2	0	1.000	0.500	1.021	0.788	3.955	0.124	0.005	80	464	100	2	6	0.000	1	1	2	4	7038	9035	-0.066	-0.088	-75	0	0
3	22	14	"EMPTY"	"EMPTY"	14620	18060	100	85	87	19	21	87	87	94	77	81	0	0	0	106	109	30	27	108	108	114	34	29	10	2	0	1.000	0.000	0.667	0.878	4.420	0.233	0.003	80	452	100	-4	1	0.000	-2	-2	0	1	6947	8720	-0.091	-0.147	-75	0	0
3	23	14	"EMPTY"	"EMPTY"	14790	18060	100	82	85	20	23	87	87	89	20	22	7	2	0	104	108	25	23	105	105	110	28	25	12	6	0	5.000	-0.667	1.000	1.045	3.167	0.103	0.001	80	452	100	-6	1	2.322	-5	-1	-2	3	6828	8605	-0.200	-0.071	-75	0	0
3	24	14	"EMPTY"	"EMPTY"	14970	18060	100	86	89	21	23	85	85	88	24	27	12	3	0	103	106	23	21	105	105	110	26	23	13	2	0	-0.500	4.000	0.710	0.769	3.822	0.068	0.000	80	496	100	-1	5	Error	1	-2	4	1	7110	8511	0.042	-0.154	-75	0	0
4	1	1	"yjiX"	"STM4531"	15420	15740	120	138	177	136	76	84	84	87	21	24	75	62	0	211	263	197	74	107	107	112	24	21	82	70	0	0.519	0.596	0.618	0.597	4.513	0.220	0.043	120	628	100	158	249	-0.946	54	104	93	156	21266	31513	4.286	6.292	0	0	0
4	2	1	"yhjG"	"STM3610"	15590	15740	120	868	1660	2114	127	84	84	87	29	33	95	95	0	794	1219	1384	113	103	103	109	25	22	95	94	0	1.135	1.412	1.351	1.339	3.838	1.759	0.519	120	535	100	1475	2692	0.182	784	691	1576	1116	199186	146263	54.241	44.400	0	0	0
4	3	1	"mtlD"	"STM3686"	15770	15730	130	2687	2724	881	32	84	84	88	30	34	100	100	0	6992	6494	2402	36	108	108	113	27	23	97	97	0	0.378	0.413	0.410	0.509	3.340	0.366	0.770	120	615	100	9487	9026	-1.403	2603	6884	2640	6386	326873	779244	87.867	236.333	0	0	0
4	4	1	"ptsN"	"STM3322"	15950	15730	130	928	1259	1278	101	83	83	86	21	24	99	99	0	608	847	890	105	108	108	111	24	21	94	90	0	1.690	1.591	1.686	1.917	4.168	1.665	0.609	120	633	100	1345	1915	0.757	845	500	1176	739	151056	101656	55.857	30.667	0	0	0
4	5	1	"yqjK"	"STM3231"	16130	15740	130	481	553	451	81	82	82	85	20	23	93	87	0	544	653	522	79	103	103	105	21	20	96	94	0	0.905	0.856	0.965	0.791	4.718	0.797	0.235	120	590	100	840	1021	-0.144	399	441	471	550	66394	78404	23.400	26.095	0	0	0
4	6	1	"yggT"	"STM3101"	16310	15740	130	550	704	480	68	84	84	86	20	23	95	94	0	1537	1755	1074	61	102	102	106	34	32	100	100	0	0.325	0.375	0.362	0.335	2.451	0.316	0.496	120	581	100	1901	2273	-1.623	466	1435	620	1653	84504	210634	30.900	48.500	0	0	0
4	7	1	"hscC"	"STM0659"	16490	15750	130	1137	1031	336	32	84	84	88	33	37	95	95	0	11386	10751	2308	21	102	102	116	90	77	100	100	0	0.093	0.089	0.093	0.074	2.425	0.087	0.821	120	512	100	12337	11596	-3.422	1053	11284	947	10649	123678	1290093	28.576	118.167	0	0	0
4	8	1	"ubiF"	"STM0671"	16650	15740	130	1121	1218	564	46	85	85	96	118	122	99	97	0	3648	4301	2098	48	106	106	120	85	70	98	98	0	0.292	0.270	0.262	0.282	2.384	0.215	0.570	120	558	100	4578	5328	-1.774	1036	3542	1133	4195	146175	516131	9.508	49.188	0	0	0
4	9	1	"nagA"	"STM0683"	16840	15740	130	4266	4220	655	15	89	89	102	121	118	100	100	0	7843	7501	1733	23	111	111	133	95	71	100	99	0	0.540	0.559	0.546	0.597	1.848	0.527	0.865	120	573	100	11909	11521	-0.888	4177	7732	4131	7390	506425	900177	34.033	77.558	0	0	0
4	10	1	"ybfM"	"STM0687"	17010	15740	130	517	548	170	31	87	87	98	49	50	99	99	0	2101	2193	714	32	112	112	138	107	77	99	98	0	0.216	0.222	0.213	0.225	2.228	0.187	0.632	120	580	100	2419	2542	-2.210	430	1989	461	2081	65749	263157	9.184	19.206	0	0	0
4	11	1	"apeE"	"STM0570"	17210	15740	120	664	740	352	47	87	87	94	35	37	99	98	0	1583	1648	871	52	118	118	132	53	40	98	98	0	0.394	0.427	0.410	0.451	3.093	0.333	0.507	120	513	100	2042	2183	-1.344	577	1465	653	1530	88744	197738	18.457	28.604	0	0	0
4	12	1	"ahpF"	"STM0609"	17370	15750	130	853	1242	1200	96	90	90	102	94	92	94	93	0	2210	3198	2977	93	125	125	140	77	55	100	100	0	0.366	0.375	0.372	0.323	2.896	0.294	0.472	120	527	100	2848	4225	-1.450	763	2085	1152	3073	149097	383718	12.128	39.714	0	0	0
4	13	1	"dlhH"	"STM3967"	17560	15750	130	5447	5081	2289	45	88	88	102	98	96	100	100	0	6247	5897	2368	40	114	114	132	97	73	100	100	0	0.874	0.863	0.876	0.804	2.347	0.883	0.681	120	550	100	11492	10776	-0.195	5359	6133	4993	5783	609678	707664	50.806	59.433	0	0	0
4	14	1	"yigM"	"STM3963"	17730	15750	130	1058	1015	410	40	85	85	100	87	87	95	95	0	8301	7793	2444	31	109	109	159	235	147	100	100	0	0.119	0.121	0.127	0.115	2.023	0.110	0.679	120	510	100	9165	8614	-3.074	973	8192	930	7684	121771	935117	10.517	32.485	0	0	0
4	15	1	"rhtC"	"STM3959"	17900	15750	120	448	513	326	63	87	87	97	82	84	86	75	0	2595	3288	2643	80	116	116	172	233	135	99	95	0	0.146	0.134	0.146	0.128	3.031	0.078	0.361	120	494	100	2840	3598	-2.780	361	2479	426	3172	61614	394501	5.073	13.373	0	0	0
4	16	1	"rarD"	"STM3955"	18090	15750	120	1341	1256	360	28	84	84	90	33	36	99	97	0	9391	9172	1436	15	120	120	172	192	111	100	100	0	0.136	0.129	0.133	0.115	2.120	0.120	0.754	120	505	100	10528	10224	-2.883	1257	9271	1172	9052	150739	1100678	35.333	46.875	0	0	0
4	17	1	"uvrD"	"STM3951"	18260	15740	130	482	576	411	71	83	83	98	144	146	79	57	0	1354	1544	1083	70	113	113	162	237	146	88	75	0	0.322	0.345	0.313	0.322	3.598	0.237	0.327	120	583	100	1640	1924	-1.637	399	1241	493	1431	69179	185254	3.319	5.831	0	0	0
4	18	1	"dapF"	"STM3947"	18450	15750	130	2815	2817	1482	52	97	97	128	176	137	95	94	0	3339	3520	1532	43	132	132	164	185	112	100	100	0	0.848	0.803	0.807	0.676	3.159	0.831	0.607	120	542	100	5925	6108	-0.239	2718	3207	2720	3388	338028	422370	15.278	18.141	0	0	0
4	19	1	"fklB"	"STM4397"	18610	15740	120	664	849	725	85	98	98	124	105	84	85	74	0	903	1079	812	75	124	124	151	68	45	91	88	0	0.727	0.786	0.691	0.738	5.288	0.713	0.280	120	528	100	1345	1706	-0.461	566	779	751	955	101894	129424	6.905	13.647	0	0	0
4	20	1	"ytfK"	"STM4406"	18800	15740	120	149	220	176	80	84	84	87	21	24	83	70	0	170	260	234	90	113	113	119	31	26	70	48	0	1.140	0.925	1.250	1.113	5.361	0.501	0.092	120	549	100	122	283	0.189	65	57	136	147	26404	31153	6.333	4.548	0	0	0
4	21	1	""	"STM4417"	18970	15750	110	287	298	87	29	85	85	90	29	32	98	98	0	646	656	210	32	118	118	126	48	38	98	97	0	0.383	0.396	0.410	0.412	1.761	0.369	0.599	80	422	100	730	751	-1.386	202	528	213	538	23841	52452	7.172	11.042	0	0	0
4	22	1	""	"STM4421"	19140	15740	130	413	557	381	68	84	84	89	34	38	100	98	0	3592	4919	3935	79	114	114	141	199	141	96	95	0	0.095	0.098	0.096	0.107	3.532	0.060	0.397	120	588	100	3807	5278	-3.402	329	3478	473	4805	66783	590330	13.765	24.010	0	0	0
4	23	1	""	"STM4425"	19320	15750	120	152	169	74	43	86	86	138	567	410	0	0	0	1814	2196	1509	68	119	119	163	247	151	95	92	0	0.039	0.040	0.040	0.041	2.344	0.025	0.253	120	527	100	1761	2160	-4.683	66	1695	83	2077	20294	263520	0.055	8.231	0	0	0
4	24	1	""	"STM4430"	19500	15750	130	142	190	129	67	82	82	86	38	44	61	41	0	1428	1880	1649	87	112	112	117	35	29	97	94	0	0.046	0.061	0.063	0.065	3.866	0.041	0.273	120	750	100	1376	1876	-4.455	60	1316	108	1768	22826	225597	2.737	50.371	0	0	0
4	1	2	"sopE2"	"STM1855"	15410	15930	120	2016	2016	1153	57	86	86	91	51	56	94	91	0	1111	1111	611	54	112	112	118	30	25	97	94	0	1.932	1.932	1.696	1.751	3.831	2.416	0.477	120	530	100	2929	2929	0.950	1930	999	1930	999	241904	133280	37.745	33.100	0	0	0
4	2	2	""	"STM1731"	15590	15920	110	1114	1611	1299	80	84	84	91	59	64	98	96	0	684	797	509	63	106	106	116	67	57	97	93	0	1.782	2.210	2.197	1.942	3.176	3.555	0.310	80	393	100	1608	2218	0.834	1030	578	1527	691	128892	63778	25.763	10.164	0	0	0
4	3	2	"otsB"	"STM1929"	15770	15920	120	1026	1277	1206	94	86	86	90	25	27	95	93	0	1266	1468	914	62	106	106	116	65	56	100	95	0	0.810	0.874	0.837	0.683	3.137	1.121	0.385	120	439	100	2100	2553	-0.303	940	1160	1191	1362	153210	176218	47.480	20.800	0	0	0
4	4	2	""	"STM4161"	15940	15920	110	98	157	287	182	84	84	88	23	26	33	18	0	302	469	546	116	102	102	106	23	21	96	92	0	0.070	0.199	0.096	0.116	5.040	0.049	0.008	80	405	100	214	440	-3.837	14	200	73	367	12596	37539	3.000	15.783	0	0	0
4	5	2	"rsd"	"STM4165"	16130	15920	120	355	434	318	73	82	82	86	23	26	95	88	0	633	726	504	69	102	102	106	22	20	99	95	0	0.514	0.564	0.605	0.531	3.649	0.460	0.399	120	441	100	804	976	-0.960	273	531	352	624	52054	87119	15.130	28.182	0	0	0
4	6	2	"hupA"	"STM4170"	16310	15920	120	780	1007	791	78	84	84	85	19	22	95	95	0	199	233	113	48	104	104	106	20	18	94	82	0	7.326	7.155	7.562	7.289	3.444	12.475	0.301	120	391	100	791	1052	2.873	696	95	923	129	120800	27915	48.526	6.350	0	0	0
4	7	2	""	"STM3121"	16490	15920	120	151	243	205	84	83	83	90	42	46	55	46	0	944	1652	1958	118	104	104	118	87	73	80	71	0	0.081	0.103	0.116	0.119	5.759	0.051	0.236	120	381	100	908	1708	-3.627	68	840	160	1548	29195	198285	3.643	17.632	0	0	0
4	8	2	"stfG"	"STM0200"	16660	15920	120	107	124	56	45	82	82	96	141	146	5	0	0	860	1507	1606	106	103	103	117	88	75	79	69	0	0.033	0.030	0.036	0.050	4.869	0.015	0.014	120	387	100	782	1446	-4.920	25	757	42	1404	14870	180873	0.199	15.795	0	0	0
4	9	2	"eutT"	"STM2467"	16840	15920	120	121	220	196	89	84	84	98	138	140	33	19	0	817	1677	1985	118	106	106	125	91	72	74	69	0	0.052	0.087	0.136	0.107	7.479	0.031	0.104	120	411	100	748	1707	-4.264	37	711	136	1571	26344	201224	0.884	17.055	0	0	0
4	10	2	"lexA"	"STM4237"	17020	15910	130	900	2196	2499	113	85	85	93	46	49	84	77	0	526	1279	1533	119	107	107	134	105	78	67	59	0	1.945	1.801	1.860	1.919	7.444	2.498	0.243	120	450	100	1234	3283	0.960	815	419	2111	1172	263557	153424	45.717	10.905	0	0	0
4	11	2	"prpC"	"STM0369"	17200	15920	120	146	157	57	36	84	84	88	29	32	75	54	0	1804	2222	1513	68	107	107	126	81	64	100	100	0	0.037	0.035	0.038	0.035	2.878	0.021	0.281	120	400	100	1759	2188	-4.775	62	1697	73	2115	18811	266652	2.379	25.877	0	0	0
4	12	2	"ushB"	"STM4064"	17370	15920	120	1615	2514	2389	95	84	84	91	32	35	98	95	0	1504	2290	2099	91	109	109	124	73	58	94	87	0	1.097	1.114	1.004	1.108	5.229	1.134	0.303	120	376	100	2926	4611	0.134	1531	1395	2430	2181	301703	274851	75.719	29.671	0	0	0
4	13	2	"ptsJ"	"STM2436"	17550	15920	120	280	299	124	41	86	86	92	31	33	96	88	0	2723	3018	1591	52	108	108	118	41	34	100	99	0	0.074	0.073	0.074	0.074	2.554	0.050	0.436	120	393	100	2809	3123	-3.753	194	2615	213	2910	35911	362142	6.677	70.732	0	0	0
4	14	2	"plsX"	"STM1192"	17730	15920	120	1048	1327	1246	93	85	85	99	92	92	90	87	0	1831	2424	2058	84	108	108	142	199	140	95	91	0	0.559	0.536	0.510	0.444	4.329	0.450	0.385	120	370	100	2686	3558	-0.839	963	1723	1242	2316	159276	290880	13.348	11.467	0	0	0
4	15	2	"flgM"	"STM1172"	17900	15920	120	570	1049	1319	125	84	84	98	92	93	86	75	0	212	335	355	105	109	109	140	196	140	32	20	0	4.718	4.270	5.514	4.939	6.589	8.215	0.134	120	379	100	589	1191	2.238	486	103	965	226	125938	40257	10.337	0.995	0	0	0
4	16	2	"phsB"	"STM2064"	18080	15920	120	460	628	684	108	83	83	88	29	32	95	94	0	1377	1805	1804	99	108	108	138	157	113	95	90	0	0.297	0.321	0.281	0.303	3.827	0.213	0.293	120	409	100	1646	2242	-1.751	377	1269	545	1697	75362	216639	18.621	10.618	0	0	0
4	17	2	"tnpA_1"	"STM0946"	18270	15920	120	853	1017	838	82	82	82	88	32	36	97	94	0	4474	5026	3964	78	107	107	151	245	162	95	93	0	0.177	0.190	0.168	0.197	3.983	0.110	0.277	120	393	100	5138	5854	-2.502	771	4367	935	4919	122020	603140	29.031	19.898	0	0	0
4	18	2	"orf6"	"PSLT014"	18440	15920	120	919	1152	1046	90	84	84	99	109	110	93	86	0	3712	4502	3992	88	110	110	130	190	146	99	97	0	0.232	0.243	0.240	0.239	3.516	0.182	0.478	120	404	100	4437	5460	-2.109	835	3602	1068	4392	138266	540193	9.661	23.011	0	0	0
4	19	2	"mig-14"	"STM2782"	18620	15920	110	615	1895	2486	131	88	88	100	108	108	65	58	0	510	1515	1699	112	112	112	120	38	31	70	65	0	1.324	1.288	1.074	0.979	5.866	1.682	0.396	80	387	100	925	3210	0.405	527	398	1807	1403	151597	121210	16.620	36.711	0	0	0
4	20	2	"thiD"	"STM2146"	18790	15920	120	145	251	229	91	84	84	88	20	22	67	54	0	762	1672	2183	130	115	115	125	46	36	75	67	0	0.094	0.107	0.165	0.192	9.275	0.051	0.231	120	433	100	708	1724	-3.407	61	647	167	1557	30115	200605	8.150	33.630	0	0	0
4	21	2	"rfaY"	"STM3716"	18970	15920	120	161	270	242	89	82	82	83	16	19	80	70	0	502	901	1132	125	111	111	118	35	29	86	80	0	0.202	0.238	0.209	0.262	6.719	0.103	0.191	120	459	100	470	978	-2.307	79	391	188	790	32396	108137	11.688	22.371	0	0	0
4	22	2	"prgH"	"STM2874"	19160	15920	120	341	4146	9400	226	82	82	87	31	35	70	62	0	136	620	1008	162	109	109	135	220	162	32	26	0	9.593	7.953	3.252	3.981	10.358	15.825	0.328	120	440	100	286	4575	3.262	259	27	4064	511	497517	74401	130.935	2.205	0	0	0
4	23	2	"orgA"	"STM2869"	19300	15910	90	1371	4114	6531	158	87	87	217	849	391	59	44	0	439	739	818	110	111	111	148	221	149	53	38	0	3.915	6.412	6.917	4.852	11.373	16.509	0.179	52	285	100	1612	4655	1.969	1284	328	4027	628	213949	38431	4.590	2.674	0	0	0
4	24	2	"livH"	"STM3563"	19510	15900	70	120	140	69	49	80	80	83	20	24	56	50	0	983	1778	2419	136	108	108	190	811	426	50	31	0	0.046	0.036	0.035	0.037	3.032	0.017	0.204	32	215	100	915	1730	-4.451	40	875	60	1670	4482	56891	2.850	1.958	0	0	0
4	1	3	"hisJ"	"STM2354"	15420	16090	120	532	1093	1233	112	82	82	87	47	54	80	70	0	976	1810	1919	106	110	110	117	31	26	90	85	0	0.520	0.595	0.557	0.547	6.290	0.516	0.462	120	524	100	1316	2711	-0.944	450	866	1011	1700	131108	217197	21.404	54.613	0	0	0
4	2	3	"hisI"	"STM2078"	15590	16080	110	516	737	671	91	85	85	89	29	32	91	83	0	995	1595	1482	92	113	113	131	93	70	83	80	0	0.489	0.440	0.488	0.463	4.845	0.359	0.388	80	390	100	1313	2134	-1.033	431	882	652	1482	58955	127612	22.345	15.742	0	0	0
4	3	3	"glyA"	"STM2555"	15770	16080	130	1305	2253	2429	107	85	85	91	31	34	92	88	0	289	492	501	101	108	108	125	90	72	61	50	0	6.740	5.646	5.229	6.018	7.470	9.371	0.266	120	507	100	1401	2552	2.753	1220	181	2168	384	270398	59079	69.742	4.078	0	0	0
4	4	3	"fliD"	"STM1960"	15950	16080	110	1237	2736	3360	122	84	84	88	25	28	88	86	0	263	461	472	102	101	101	109	35	32	72	60	0	7.117	7.367	7.230	5.616	5.722	13.400	0.299	80	422	100	1315	3012	2.831	1153	162	2652	360	218867	36895	105.920	10.057	0	0	0
4	5	3	"asrC"	"STM2550"	16130	16090	120	237	2213	6777	306	84	84	88	25	28	77	70	0	1087	3864	7824	202	104	104	111	32	28	88	80	0	0.156	0.566	0.285	0.260	8.267	0.747	0.397	120	435	100	1136	5889	-2.684	153	983	2129	3760	265598	463648	85.000	117.281	0	0	0
4	6	3	"moeA"	"STM0846"	16310	16090	120	341	603	614	101	85	85	88	23	26	77	66	0	1090	1696	1734	102	108	108	111	23	20	91	86	0	0.261	0.326	0.285	0.322	6.018	0.217	0.333	120	395	100	1238	2106	-1.940	256	982	518	1588	72344	203467	22.391	68.913	0	0	0
4	7	3	"cbiN"	"STM2022"	16470	16090	100	161	259	385	148	83	83	92	78	84	50	20	0	202	354	383	108	106	106	112	46	41	70	50	0	0.813	0.710	0.705	0.710	4.987	0.760	0.117	80	349	100	174	424	-0.300	78	96	176	248	20748	28326	2.141	5.261	0	0	0
4	8	3	"cobU"	"STM2018"	16670	16090	130	240	419	416	99	82	82	90	66	73	60	52	0	569	1070	1253	117	106	106	111	44	39	75	67	0	0.341	0.350	0.437	0.389	6.695	0.211	0.335	120	499	100	621	1301	-1.551	158	463	337	964	50227	128378	4.985	21.795	0	0	0
4	9	3	"uhpA"	"STM3790"	16850	16100	130	134	175	113	64	85	85	89	29	32	62	43	0	592	1033	1005	97	106	106	111	32	28	94	91	0	0.101	0.097	0.101	0.127	4.308	0.066	0.207	120	460	100	535	1017	-3.310	49	486	90	927	20993	123946	2.966	28.813	0	0	0
4	10	3	"trpD"	"STM1724"	17020	16100	120	117	146	83	56	83	83	84	18	21	60	47	0	1037	1555	1617	103	102	102	109	36	33	90	84	0	0.036	0.043	0.053	0.061	4.811	0.031	0.306	120	400	100	969	1516	-4.781	34	935	63	1453	17537	186568	3.444	40.167	0	0	0
4	11	3	"sulA"	"STM1071"	17200	16100	120	291	375	303	80	80	80	84	21	25	91	85	0	772	1023	948	92	102	102	106	28	26	95	91	0	0.315	0.320	0.338	0.312	5.750	0.148	0.174	120	396	100	881	1216	-1.667	211	670	295	921	45031	122766	13.857	32.750	0	0	0
4	12	3	"rfaL"	"STM3713"	17380	16100	120	654	926	894	96	82	82	87	22	25	81	75	0	1743	2566	2534	98	101	101	105	22	20	90	87	0	0.348	0.342	0.413	0.386	8.491	0.203	0.215	120	396	100	2214	3309	-1.521	572	1642	844	2465	111116	307888	38.136	111.864	0	0	0
4	13	3	"bglX"	"STM2166"	17550	16100	120	802	1096	1120	102	86	86	92	37	40	95	94	0	1477	1957	1599	81	103	103	111	60	54	95	95	0	0.521	0.545	0.488	0.466	4.812	0.467	0.309	120	417	100	2090	2864	-0.940	716	1374	1010	1854	131559	234898	27.135	30.767	0	0	0
4	14	3	""	"STM0347"	17730	16100	120	89	93	21	22	81	81	87	35	40	12	0	0	847	991	725	73	103	103	108	28	25	98	95	0	0.011	0.014	0.021	0.022	3.766	0.004	0.002	120	417	100	752	900	-6.539	8	744	12	888	11101	118915	0.171	31.536	0	0	0
4	15	3	""	"STM1043"	17910	16100	120	169	261	229	87	82	82	88	33	37	66	55	0	783	1434	1543	107	107	107	110	26	23	89	83	0	0.129	0.135	0.184	0.212	6.150	0.047	0.102	120	414	100	763	1506	-2.958	87	676	179	1327	31267	172050	5.242	50.923	0	0	0
4	16	3	""	"PSLT025"	18090	16100	120	94	100	31	31	83	83	86	26	30	30	8	0	309	463	495	106	105	105	109	30	27	88	84	0	0.054	0.047	0.079	0.090	4.553	0.011	0.014	120	412	100	215	375	-4.213	11	204	17	358	11974	55592	0.538	11.800	0	0	0
4	17	3	"orf319"	"STM1389"	18260	16090	130	1163	1687	1609	95	81	81	83	19	22	98	95	0	730	957	893	93	103	103	108	41	37	91	82	0	1.726	1.881	1.918	2.148	5.628	3.006	0.200	120	443	100	1709	2460	0.787	1082	627	1606	854	202478	114821	84.421	20.707	0	0	0
4	18	3	"yfeJ"	"STM2437"	18440	16100	120	128	148	91	61	81	81	82	18	21	70	55	0	458	585	421	71	102	102	109	45	41	94	87	0	0.132	0.139	0.146	0.135	4.214	0.077	0.152	120	414	100	403	550	-2.921	47	356	67	483	17810	70199	3.667	10.578	0	0	0
4	19	3	""	"PSLT087"	18620	16100	120	100	106	27	25	84	84	87	20	22	42	20	0	1098	1579	1341	84	107	107	119	54	45	98	96	0	0.016	0.015	0.017	0.020	4.468	0.008	0.090	120	425	100	1007	1494	-5.953	16	991	22	1472	12682	189531	0.950	27.037	0	0	0
4	20	3	"traU"	"PSLT092"	18800	16100	120	116	143	79	55	82	82	86	21	24	62	45	0	2553	3851	3894	101	108	108	122	54	44	100	98	0	0.014	0.016	0.014	0.017	3.965	0.009	0.223	120	411	100	2479	3804	-6.168	34	2445	61	3743	17157	462095	2.714	69.056	0	0	0
4	21	3	"trbE"	"PSLT096"	18960	16100	110	89	109	86	78	80	80	82	16	19	38	23	0	306	440	459	104	107	107	117	46	39	85	73	0	0.045	0.087	0.109	0.108	5.379	0.023	0.019	80	392	100	208	362	-4.467	9	199	29	333	8694	35185	1.688	7.022	0	0	0
4	22	3	"traH"	"PSLT100"	19140	16100	110	383	497	378	76	80	80	82	18	21	97	92	0	4286	5451	5313	97	107	107	131	172	131	97	95	0	0.073	0.078	0.072	0.082	3.482	0.041	0.318	80	437	100	4482	5761	-3.786	303	4179	417	5344	39798	436099	23.056	30.930	0	0	0
4	23	3	"trbH"	"PSLT105"	19330	16100	120	537	782	769	98	82	82	106	268	252	67	44	0	2022	2815	2888	102	109	109	144	200	138	90	87	0	0.238	0.259	0.249	0.277	4.802	0.161	0.323	120	552	100	2368	3406	-2.072	455	1913	700	2706	93845	337854	2.522	13.355	0	0	0
4	24	3	"traX"	"PSLT110"	19520	16110	110	122	139	67	48	80	80	83	21	25	73	48	0	1169	1484	1188	80	107	107	121	113	93	96	92	0	0.040	0.043	0.043	0.044	3.715	0.020	0.140	80	551	100	1104	1436	-4.660	42	1062	59	1377	11156	118734	2.667	12.062	0	0	0
4	1	4	""	"STM2717"	15410	16270	100	81	84	19	22	83	83	88	45	51	3	0	0	150	199	155	77	110	110	118	36	30	51	35	0	-0.050	0.011	0.286	0.340	5.380	686.496	0.000	80	432	100	38	90	Error	-2	40	1	89	6732	15916	-0.089	2.250	-50	0	0
4	2	4	""	"STM2739"	15600	16270	120	330	362	229	63	85	85	90	31	34	95	91	0	3146	3657	2454	67	113	113	136	102	75	96	95	0	0.081	0.078	0.077	0.081	2.846	0.065	0.525	120	526	100	3278	3821	-3.630	245	3033	277	3544	43398	438880	8.774	34.520	0	0	0
4	3	4	""	"STM1616"	15790	16270	110	155	199	179	89	87	87	93	34	36	77	48	0	562	735	598	81	109	109	133	101	75	96	91	0	0.150	0.179	0.180	0.165	2.747	0.126	0.212	80	399	100	521	738	-2.736	68	453	112	626	15927	58766	3.118	5.960	0	0	0
4	4	4	"rimL"	"STM1611"	15950	16280	120	387	395	188	47	84	84	88	25	28	94	90	0	1146	1179	747	63	105	105	113	38	33	100	96	0	0.291	0.290	0.290	0.283	2.201	0.199	0.481	120	417	100	1344	1385	-1.781	303	1041	311	1074	47447	141498	12.280	28.053	0	0	0
4	5	4	"osmB"	"STM1705"	16120	16270	120	152	213	159	74	84	84	87	24	27	82	62	0	163	199	147	73	105	105	111	30	27	70	46	0	1.172	1.372	1.290	1.181	4.924	1.825	0.082	120	436	100	126	223	0.229	68	58	129	94	25578	23915	5.250	2.933	0	0	0
4	6	4	"mppA"	"STM1679"	16320	16270	120	2242	2192	1211	55	86	86	89	25	28	100	100	0	3750	3625	2240	61	107	107	113	30	26	95	95	0	0.592	0.599	0.621	0.675	2.848	0.542	0.783	120	433	100	5799	5624	-0.757	2156	3643	2106	3518	263069	434982	84.120	117.067	0	0	0
4	7	4	"rnhB"	"STM0230"	16490	16270	130	886	921	284	30	82	82	90	71	78	100	99	0	1879	1980	725	36	106	106	119	99	83	97	96	0	0.453	0.448	0.429	0.488	2.429	0.366	0.621	120	409	100	2577	2713	-1.141	804	1773	839	1874	110460	237572	11.704	18.798	0	0	0
4	8	4	"speE"	"STM0166"	16630	16280	130	524	520	201	38	85	85	93	68	73	96	91	0	1275	1285	404	31	107	107	121	101	83	100	100	0	0.376	0.369	0.369	0.345	1.810	0.324	0.614	120	486	100	1607	1613	-1.412	439	1168	435	1178	62348	154209	6.279	11.525	0	0	0
4	9	4	"yaeB"	"STM0243"	16850	16280	110	300	318	149	46	86	86	90	34	37	92	90	0	1018	1086	532	48	109	109	115	54	46	98	97	0	0.235	0.237	0.248	0.224	3.070	0.189	0.485	80	422	100	1123	1209	-2.087	214	909	232	977	25451	86882	6.706	17.981	0	0	0
4	10	4	"cobS"	"STM2017"	17020	16270	120	635	935	967	103	82	82	92	123	133	88	80	0	1139	1885	2343	124	102	102	124	312	251	89	74	0	0.533	0.478	0.515	0.451	4.059	0.292	0.360	120	404	100	1590	2636	-0.907	553	1037	853	1783	112219	226249	6.854	5.644	0	0	0
4	11	4	"yeeI"	"STM2001"	17190	16270	130	549	712	554	77	80	80	90	119	132	90	73	0	600	856	837	97	101	101	120	304	253	68	45	0	0.940	0.837	0.908	1.014	4.564	0.384	0.181	120	426	100	968	1387	-0.089	469	499	632	755	85449	102712	5.227	2.421	0	0	0
4	12	4	"fixX"	"STM0078"	17370	16280	120	93	98	32	32	83	83	87	24	27	26	10	0	236	346	347	100	100	100	103	20	19	91	85	0	0.074	0.061	0.111	0.121	4.345	0.041	0.131	120	423	100	146	261	-3.766	10	136	15	246	11745	41471	0.458	12.150	0	0	0
4	13	4	"ubiC"	"STM4233"	17540	16270	110	408	490	354	72	83	83	89	28	31	100	98	0	760	1025	961	93	101	101	115	93	80	100	98	0	0.493	0.440	0.448	0.438	2.461	0.253	0.342	80	399	100	984	1331	-1.020	325	659	407	924	39166	81994	14.321	9.785	0	0	0
4	14	4	"yjbJ"	"STM4240"	17730	16280	120	221	297	253	85	82	82	89	38	42	90	72	0	205	278	347	124	101	101	115	90	78	55	24	0	1.337	1.215	1.630	1.535	4.035	0.328	0.027	120	440	100	243	392	0.419	139	104	215	177	35668	33331	5.474	1.811	0	0	0
4	15	4	"yjcE"	"STM4269"	17900	16280	120	589	712	676	94	83	83	88	29	32	92	91	0	1969	2395	1946	81	102	102	106	21	19	100	99	0	0.271	0.274	0.256	0.238	3.062	0.225	0.469	120	406	100	2373	2922	-1.884	506	1867	629	2293	85382	287388	21.517	109.000	0	0	0
4	16	4	"zur"	"STM4241"	18080	16280	120	478	550	432	78	85	85	89	28	31	90	89	0	946	1024	776	75	103	103	106	19	17	100	97	0	0.466	0.505	0.512	0.447	2.904	0.386	0.379	120	443	100	1236	1386	-1.101	393	843	465	921	65983	122841	16.464	48.316	0	0	0
4	17	4	"yfcZ"	"STM2390"	18260	16270	110	288	324	128	39	82	82	84	22	26	100	100	0	466	498	184	36	102	102	104	20	19	100	100	0	0.566	0.611	0.572	0.608	1.861	0.545	0.509	80	422	100	570	638	-0.821	206	364	242	396	25896	39872	10.909	19.700	0	0	0
4	18	4	""	"STM2372"	18440	16280	120	267	477	544	114	80	80	82	19	23	85	80	0	1094	1935	2376	122	102	102	105	22	20	97	96	0	0.189	0.217	0.196	0.204	5.562	0.097	0.167	120	435	100	1179	2230	-2.407	187	992	397	1833	57207	232170	20.789	83.182	0	0	0
4	19	4	"ylaC"	"STM0471"	18610	16270	120	228	549	922	167	81	81	83	20	24	79	67	0	297	586	792	135	104	104	108	29	26	73	63	0	0.762	0.971	0.930	0.794	7.097	1.257	0.420	120	422	100	340	950	-0.393	147	193	468	482	65922	70346	23.300	16.483	0	0	0
4	20	4	"ybaP"	"STM0496"	18800	16280	120	292	298	140	46	81	81	83	20	24	92	90	0	1166	1129	563	49	105	105	109	28	25	99	99	0	0.199	0.212	0.222	0.226	2.976	0.171	0.517	120	419	100	1272	1241	-2.330	211	1061	217	1024	35795	135422	10.750	36.429	0	0	0
4	21	4	"ybbS"	"STM0514"	18970	16280	120	202	233	170	72	80	80	82	17	20	94	89	0	1410	1508	886	58	105	105	109	30	27	98	98	0	0.093	0.109	0.101	0.109	2.782	0.097	0.436	120	433	100	1427	1556	-3.419	122	1305	153	1403	27969	181001	8.882	46.633	0	0	0
4	22	4	"folD"	"STM0542"	19150	16280	120	345	421	330	78	80	80	82	16	19	92	92	0	629	845	713	84	106	106	124	159	128	85	72	0	0.507	0.461	0.502	0.462	3.538	0.252	0.192	120	453	100	788	1080	-0.981	265	523	341	739	50507	101449	21.188	4.535	0	0	0
4	23	4	"ybdG"	"STM0569"	19330	16280	120	1229	1423	886	62	83	83	85	20	23	99	99	0	3203	3539	2315	65	109	109	120	47	39	96	95	0	0.370	0.391	0.384	0.438	3.709	0.298	0.525	120	436	100	4240	4770	-1.433	1146	3094	1340	3430	170725	424695	66.900	72.745	0	0	0
4	24	4	"fepB"	"STM0594"	19500	16280	110	102	104	27	25	80	80	83	20	24	52	22	0	730	747	367	49	109	109	117	45	38	96	95	0	0.035	0.038	0.042	0.046	3.290	0.023	0.099	80	458	100	643	662	-4.819	22	621	24	638	8359	59787	1.050	14.000	0	0	0
4	1	5	"slp"	"STM1819"	15430	16440	110	542	544	245	45	85	85	88	22	25	100	100	0	2974	3172	1809	57	110	110	127	105	82	100	100	0	0.160	0.150	0.163	0.152	1.830	0.108	0.537	80	460	100	3321	3521	-2.648	457	2864	459	3062	43528	253755	20.727	29.000	0	0	0
4	2	5	"hemK"	"STM1775"	15600	16450	120	276	376	372	98	85	85	88	24	27	90	87	0	1102	1625	1962	120	107	107	116	44	37	96	95	0	0.192	0.192	0.186	0.190	4.107	0.081	0.166	120	410	100	1186	1809	-2.381	191	995	291	1518	45150	194969	12.000	34.295	0	0	0
4	3	5	"ychK"	"STM1754"	15770	16450	120	1619	1585	786	49	86	86	92	33	35	98	95	0	2785	2655	1137	42	108	108	133	113	84	98	98	0	0.573	0.589	0.576	0.525	2.714	0.562	0.686	120	429	100	4210	4046	-0.804	1533	2677	1499	2547	190190	318625	45.242	22.319	0	0	0
4	4	5	"sdaA"	"STM1826"	15950	16440	120	2101	2418	1910	78	84	84	87	24	27	99	98	0	2736	3009	2443	81	105	105	112	43	38	97	96	0	0.767	0.804	0.752	0.807	3.635	0.747	0.626	120	380	100	4648	5238	-0.383	2017	2631	2334	2904	290130	361031	97.125	67.372	0	0	0
4	5	5	"minC"	"STM1814"	16130	16450	120	3041	2964	1397	47	85	85	87	22	25	100	100	0	1718	1657	886	53	103	103	107	25	23	95	95	0	1.830	1.853	1.827	1.934	2.735	2.040	0.580	120	396	100	4571	4433	0.872	2956	1615	2879	1554	355661	198853	130.773	62.000	0	0	0
4	6	5	"ycgR"	"STM1798"	16310	16450	120	1258	1174	447	38	84	84	88	32	36	99	98	0	2210	2093	844	40	103	103	109	27	24	99	97	0	0.557	0.548	0.564	0.596	2.312	0.504	0.779	120	395	100	3281	3080	-0.844	1174	2107	1090	1990	140831	251153	33.938	73.481	0	0	0
4	7	5	"yihA"	"STM4001"	16490	16450	120	280	740	1548	209	81	81	86	37	43	79	71	0	590	1386	2593	187	103	103	115	99	86	75	65	0	0.409	0.514	0.451	0.443	4.750	0.500	0.561	120	346	100	686	1942	-1.291	199	487	659	1283	88784	166276	17.676	12.838	0	0	0
4	8	5	"oxyR"	"STM4125"	16660	16460	120	1474	2244	3021	134	85	85	101	95	94	83	78	0	524	982	1271	129	107	107	141	254	180	60	45	0	3.331	2.467	2.657	2.294	5.723	3.344	0.430	120	381	100	1806	3034	1.736	1389	417	2159	875	269261	117841	22.558	3.311	0	0	0
4	9	5	"yneB"	"STM4078"	16840	16450	120	1674	3007	3794	126	85	85	92	52	56	92	90	0	906	1361	1502	110	105	105	108	23	21	98	95	0	1.984	2.326	2.364	2.042	5.165	3.710	0.365	120	423	100	2390	4178	0.988	1589	801	2922	1256	360862	163361	56.058	54.478	0	0	0
4	10	5	"pfkA"	"STM4062"	17020	16460	130	1672	2371	2086	87	82	82	87	38	43	99	96	0	1389	1799	1826	101	102	102	106	22	20	98	96	0	1.235	1.349	1.382	1.491	3.699	1.270	0.478	120	432	100	2877	3986	0.305	1590	1287	2289	1697	284550	215852	60.105	76.955	0	0	0
4	11	5	"rhaR"	"STM4049"	17200	16460	120	204	292	299	102	80	80	82	16	19	80	68	0	699	1351	1895	140	101	101	104	20	19	93	87	0	0.207	0.170	0.199	0.224	7.020	0.110	0.430	120	396	100	722	1462	-2.270	124	598	212	1250	35093	162174	13.125	62.350	0	0	0
4	12	5	"yihZ"	"STM4028"	17370	16460	120	283	445	464	104	82	82	85	20	23	94	86	0	455	641	581	90	100	100	102	18	17	99	97	0	0.566	0.671	0.584	0.594	4.323	0.614	0.325	120	382	100	556	904	-0.821	201	355	363	541	53385	76865	18.000	29.944	0	0	0
4	13	5	"rpsK"	"STM3417"	17550	16460	120	1316	1789	1892	105	84	84	88	27	30	96	95	0	293	335	163	48	99	99	105	55	52	91	81	0	6.351	7.225	6.641	5.636	4.088	18.739	0.243	120	421	100	1426	1941	2.667	1232	194	1705	236	214724	40186	63.000	4.182	0	0	0
4	14	5	"rplF"	"STM3425"	17720	16460	120	1512	2085	2113	101	81	81	87	44	50	98	97	0	247	348	288	82	100	100	102	21	20	90	85	0	9.735	8.081	8.930	8.748	4.222	16.420	0.202	120	424	100	1578	2252	3.283	1431	147	2004	248	250189	41772	45.409	11.714	0	0	0
4	15	5	"rplN"	"STM3430"	17900	16460	120	452	730	747	102	82	82	88	44	50	92	89	0	161	185	92	49	99	99	102	20	19	80	63	0	5.968	7.535	5.984	6.293	4.079	15.568	0.229	120	396	100	432	734	2.577	370	62	648	86	87548	22146	14.591	4.150	0	0	0
4	16	5	"rpsC"	"STM3434"	18080	16460	120	1299	2237	2672	119	82	82	86	26	30	98	92	0	387	544	476	87	99	99	102	17	16	96	91	0	4.226	4.843	4.028	3.529	4.903	10.551	0.240	120	407	100	1505	2600	2.079	1217	288	2155	445	268383	65247	82.731	26.000	0	0	0
4	17	5	"rplW"	"STM3438"	18250	16450	110	856	1070	899	84	82	82	92	124	134	96	82	0	194	218	111	50	99	99	103	23	22	87	76	0	8.147	8.303	8.276	8.439	2.847	13.715	0.246	80	423	100	869	1107	3.026	774	95	988	119	85584	17420	7.887	5.000	0	0	0
4	18	5	"ppiA"	"STM3472"	18440	16460	120	570	774	677	87	80	80	89	121	135	87	77	0	737	930	768	82	102	102	107	27	25	98	98	0	0.772	0.838	0.732	0.796	3.934	0.711	0.203	120	439	100	1125	1522	-0.374	490	635	694	828	92838	111658	5.661	30.481	0	0	0
4	19	5	"argI"	"STM4469"	18610	16450	110	153	200	128	64	80	80	83	21	25	86	73	0	1204	1370	966	70	109	109	117	37	31	98	97	0	0.067	0.095	0.074	0.079	3.641	0.050	0.178	80	393	100	1168	1381	-3.907	73	1095	120	1261	16012	109573	5.571	33.865	0	0	0
4	20	5	"trpS2"	"STM4508"	18790	16460	120	175	202	118	58	80	80	84	21	25	80	71	0	1172	1518	1269	83	107	107	114	32	28	96	93	0	0.089	0.086	0.086	0.093	4.861	0.041	0.189	120	453	100	1160	1533	-3.487	95	1065	122	1411	24270	182174	5.619	43.875	0	0	0
4	21	5	"dnaT"	"STM4544"	18960	16450	110	154	536	980	182	80	80	82	19	23	66	60	0	259	1176	2244	190	104	104	111	76	68	60	50	0	0.477	0.425	0.461	0.594	8.177	0.186	0.096	80	371	100	229	1528	-1.067	74	155	456	1072	42860	94115	23.895	14.013	0	0	0
4	22	5	"lplA"	"STM4576"	19140	16460	120	180	419	594	141	79	79	82	24	29	74	65	0	686	1508	2300	152	106	106	112	69	61	85	77	0	0.174	0.243	0.225	0.213	5.517	0.187	0.500	120	473	100	681	1742	-2.522	101	580	340	1402	50310	180933	14.042	20.232	0	0	0
4	23	5	""	"STM4596"	19330	16460	120	144	234	257	109	81	81	83	20	24	81	67	0	667	1094	1489	136	107	107	113	36	31	95	90	0	0.112	0.155	0.136	0.157	4.317	0.081	0.220	120	433	100	623	1140	-3.152	63	560	153	987	28022	131337	7.550	27.250	0	0	0
4	24	5	"rph"	"STM3734"	19500	16460	120	199	393	497	126	81	81	83	21	25	85	73	0	437	1363	2154	158	106	106	110	31	28	95	90	0	0.356	0.248	0.306	0.317	7.160	0.094	0.148	120	549	100	449	1569	-1.488	118	331	312	1257	47169	163579	14.762	40.419	0	0	0
4	1	6	"yhgI"	"STM3511"	15410	16620	120	701	831	778	93	85	85	89	26	29	93	90	0	1132	1554	1650	106	106	106	119	92	77	95	93	0	0.600	0.515	0.575	0.470	3.597	0.330	0.339	120	569	100	1642	2194	-0.736	616	1026	746	1448	99697	186509	28.538	15.598	0	0	0
4	2	6	"yhcK"	"STM3340"	15600	16620	120	551	567	291	51	82	82	87	24	27	99	95	0	1368	1305	649	49	105	105	115	77	66	96	96	0	0.371	0.404	0.361	0.408	3.095	0.332	0.531	120	454	100	1732	1685	-1.429	469	1263	485	1200	67999	156558	20.000	15.455	0	0	0
4	3	6	"yhcC"	"STM3329"	15780	16630	110	299	316	142	44	81	81	86	24	27	96	92	0	2576	2669	1034	38	105	105	117	83	70	100	100	0	0.088	0.092	0.084	0.078	2.397	0.078	0.596	80	390	100	2689	2799	-3.503	218	2471	235	2564	25244	213514	9.583	30.747	0	0	0
4	4	6	"murA"	"STM3307"	15950	16620	120	1454	1608	897	55	82	82	84	19	22	100	99	0	1784	1959	1115	56	105	105	111	40	36	99	97	0	0.817	0.823	0.844	0.804	2.763	0.770	0.580	120	479	100	3051	3380	-0.291	1372	1679	1526	1854	192946	235045	80.211	46.200	0	0	0
4	5	6	"rbfA"	"STM3285"	16140	16620	130	745	820	688	83	83	83	86	25	29	98	97	0	984	1058	843	79	104	104	111	39	35	94	90	0	0.752	0.773	0.793	0.893	3.325	0.657	0.264	120	445	100	1542	1691	-0.411	662	880	737	954	98441	126998	29.360	24.282	0	0	0
4	6	6	"yhbT"	"STM3273"	16310	16620	120	1964	2552	2138	83	81	81	86	33	38	100	100	0	1290	1515	998	65	104	104	110	34	30	96	94	0	1.588	1.751	1.931	1.934	3.611	2.528	0.422	120	401	100	3069	3882	0.667	1883	1186	2471	1411	306286	181751	74.727	41.324	0	0	0
4	7	6	""	"STM3155"	16490	16620	130	131	200	197	98	80	80	83	31	37	61	44	0	198	239	138	57	102	102	107	28	26	78	64	0	0.531	0.876	0.700	0.715	4.870	1.372	0.084	120	432	100	147	257	-0.913	51	96	120	137	23943	28715	3.774	4.714	0	0	0
4	8	6	"nupG"	"STM3113"	16650	16620	110	1130	1381	765	55	82	82	101	120	118	100	100	0	2870	3453	2182	63	101	101	165	363	220	98	96	0	0.378	0.388	0.385	0.408	2.072	0.307	0.593	80	367	100	3817	4651	-1.402	1048	2769	1299	3352	110453	276259	10.667	9.058	0	0	0
4	9	6	"gshB"	"STM3095"	16840	16620	130	1066	2107	2806	133	84	84	104	115	110	90	85	0	1077	2291	3054	133	103	103	158	326	206	76	64	0	1.008	0.925	0.831	1.076	5.165	0.749	0.397	120	477	100	1956	4211	0.012	982	974	2023	2188	252874	274960	17.417	6.543	0	0	0
4	10	6	""	"STM3075"	17020	16630	120	145	178	108	60	82	82	85	19	22	75	60	0	737	941	790	83	100	100	103	19	18	98	96	0	0.099	0.114	0.108	0.114	3.819	0.070	0.262	120	395	100	700	937	-3.338	63	637	96	841	21315	112931	4.895	44.105	0	0	0
4	11	6	"iciA"	"STM3064"	17200	16630	120	193	216	116	53	81	81	83	17	20	86	80	0	786	840	548	65	101	101	103	19	18	95	94	0	0.164	0.183	0.175	0.172	3.361	0.119	0.327	120	382	100	797	874	-2.613	112	685	135	739	25944	100855	7.824	38.789	0	0	0
4	12	6	"fldB"	"STM3045"	17380	16630	120	202	279	247	88	81	81	85	27	31	81	73	0	594	819	936	114	101	101	105	31	29	95	91	0	0.245	0.276	0.311	0.263	4.598	0.179	0.399	120	403	100	614	916	-2.027	121	493	198	718	33504	98271	7.185	23.032	0	0	0
4	13	6	"nadE"	"STM1310"	17550	16630	130	983	1630	2345	143	82	82	85	20	23	96	95	0	937	1467	2095	142	103	103	110	40	36	99	95	0	1.080	1.135	1.089	0.975	4.684	1.183	0.507	120	499	100	1735	2912	0.111	901	834	1548	1364	195570	176062	77.250	33.925	0	0	0
4	14	6	"ydiE"	"STM1346"	17750	16610	70	98	142	93	65	83	83	85	23	27	46	40	0	203	211	92	43	110	110	133	73	54	59	34	0	0.161	0.584	0.771	0.485	4.646	0.518	0.207	32	197	100	108	160	-2.632	15	93	59	101	4555	6736	2.478	1.068	0	0	0
4	15	6	"lpp"	"STM1377"	17890	16620	110	188	294	394	134	81	81	86	24	27	83	72	0	124	137	49	35	101	101	109	42	38	27	10	0	4.652	5.917	3.252	4.231	3.928	17.060	0.090	80	402	100	130	249	2.218	107	23	213	36	23538	10922	8.667	0.667	0	0	0
4	16	6	"sodB"	"STM1431"	18080	16620	120	944	1700	2150	126	81	81	88	34	38	97	91	0	217	321	309	96	102	102	105	27	25	85	72	0	7.504	7.393	6.611	6.608	4.461	16.878	0.161	120	468	100	978	1838	2.908	863	115	1619	219	204042	38483	47.412	8.000	0	0	0
4	17	6	"gst"	"STM1451"	18270	16630	120	612	838	983	117	79	79	90	119	132	80	72	0	290	424	347	81	100	100	103	22	21	91	83	0	2.805	2.343	2.479	2.302	4.532	3.848	0.396	120	459	100	723	1083	1.488	533	190	759	324	100564	50938	6.286	14.591	0	0	0
4	18	6	"sodC"	"STM1044"	18440	16630	120	657	683	372	54	80	80	82	17	20	93	92	0	659	723	329	45	100	100	104	23	22	100	96	0	1.032	0.968	0.912	0.873	2.717	1.045	0.561	120	447	100	1136	1226	0.046	577	559	603	623	81956	86752	35.353	26.913	0	0	0
4	19	6	"yhhV"	"STM3559"	18610	16620	110	186	393	646	164	83	83	249	2213	888	1	1	0	352	848	1243	146	108	108	165	585	354	33	18	0	0.422	0.419	0.377	0.366	6.620	4.555	0.321	80	420	100	347	1050	-1.244	103	244	310	740	31403	67870	0.065	1.168	0	0	0
4	20	6	"yhhL"	"STM3573"	18800	16640	120	103	176	172	97	83	83	226	2185	966	0	0	0	266	570	720	126	109	109	165	587	355	25	10	0	0.127	0.202	0.244	0.227	7.646	0.050	0.040	120	418	100	177	554	-2.973	20	157	93	461	21078	68409	-0.023	0.690	0	0	0
4	21	6	"yhhQ"	"STM3579"	18970	16630	120	124	194	181	93	81	81	88	55	62	45	25	0	923	1674	2107	125	104	104	109	69	63	85	77	0	0.053	0.072	0.105	0.074	5.379	0.050	0.367	120	462	100	862	1683	-4.251	43	819	113	1570	23256	200826	1.927	22.681	0	0	0
4	22	6	"nikR"	"STM3584"	19150	16640	110	108	129	81	62	78	78	81	23	28	51	33	0	188	243	181	74	104	104	105	18	17	82	70	0	0.357	0.367	0.393	0.387	5.263	0.302	0.229	80	389	100	114	190	-1.485	30	84	51	139	10317	19415	2.087	7.667	0	0	0
4	23	6	""	"STM3595"	19320	16640	120	420	709	888	125	79	79	82	19	23	92	88	0	1786	2714	3400	125	104	104	107	26	24	97	95	0	0.203	0.241	0.251	0.227	4.830	0.176	0.441	120	496	100	2023	3240	-2.302	341	1682	630	2610	85056	325637	33.000	100.269	0	0	0
4	24	6	""	"STM3600"	19500	16640	110	481	628	446	71	81	81	84	21	25	98	95	0	1100	1392	1009	72	104	104	106	18	16	100	98	0	0.402	0.425	0.484	0.415	4.680	0.250	0.238	80	471	100	1396	1835	-1.316	400	996	547	1288	50219	111343	25.905	71.444	0	0	0
4	1	7	"yidF"	"STM3803"	15410	16800	120	547	660	553	83	88	88	91	26	28	95	95	0	984	1098	729	66	105	105	110	30	27	96	95	0	0.522	0.576	0.521	0.516	3.768	0.496	0.326	120	562	100	1338	1565	-0.937	459	879	572	993	79239	131726	21.885	32.933	0	0	0
4	2	7	"ibpA"	"STM3809"	15590	16810	120	287	582	1792	307	84	84	93	122	131	66	44	0	414	796	1535	192	104	104	115	112	97	85	62	0	0.655	0.720	0.598	0.548	4.663	2.785	0.008	120	449	100	513	1190	-0.611	203	310	498	692	69807	95520	4.008	6.080	0	0	0
4	3	7	"ccmC"	"STM2252"	15760	16810	120	918	1174	1123	95	81	81	92	122	132	92	83	0	784	1022	1029	100	103	103	115	110	95	91	86	0	1.229	1.189	1.098	1.143	3.410	1.204	0.380	120	472	100	1518	2012	0.298	837	681	1093	919	140863	122679	8.869	8.245	0	0	0
4	4	7	"torC"	"STM3823"	15940	16810	110	159	172	66	38	83	83	86	35	40	86	55	0	2036	2477	1567	63	104	104	120	136	113	97	97	0	0.039	0.038	0.037	0.039	2.219	0.025	0.288	80	447	100	2008	2462	-4.668	76	1932	89	2373	13748	198169	2.457	17.331	0	0	0
4	5	7	"dgoK"	"STM3829"	16120	16810	120	233	289	317	109	82	82	85	25	29	95	91	0	2541	2835	1750	61	106	106	124	134	108	96	95	0	0.062	0.076	0.065	0.067	3.288	0.060	0.222	120	488	100	2586	2936	-4.011	151	2435	207	2729	34735	340219	8.160	20.231	0	0	0
4	6	7	""	"STM3833"	16300	16810	120	293	348	237	68	80	80	87	63	72	83	74	0	1477	1621	1207	74	106	106	117	48	41	96	95	0	0.155	0.177	0.157	0.169	2.866	0.123	0.408	120	461	100	1584	1783	-2.686	213	1371	268	1515	41808	194541	4.143	31.333	0	0	0
4	7	7	""	"STM0098"	16480	16810	120	232	248	109	43	80	80	87	61	70	87	68	0	3102	2944	1100	37	103	103	114	50	43	100	100	0	0.051	0.059	0.054	0.054	2.167	0.051	0.546	120	487	100	3151	3009	-4.302	152	2999	168	2841	29818	353307	2.639	56.600	0	0	0
4	8	7	"ilvI"	"STM0116"	16670	16810	120	1519	1803	1246	69	81	81	93	69	74	95	95	0	7408	9103	5936	65	103	103	177	350	197	100	99	0	0.197	0.191	0.189	0.162	2.675	0.165	0.674	120	488	100	8743	10722	-2.345	1438	7305	1722	9000	216392	1092332	24.783	25.503	0	0	0
4	9	7	"ftsI"	"STM0122"	16840	16820	120	3094	2839	1387	48	81	81	91	61	67	94	93	0	6084	5756	2255	39	102	102	149	278	186	99	98	0	0.504	0.488	0.494	0.426	2.005	0.496	0.862	120	434	100	8995	8412	-0.989	3013	5982	2758	5654	340694	690694	45.049	20.169	0	0	0
4	10	7	"murC"	"STM0129"	17010	16810	130	1344	1508	1179	78	81	81	85	34	40	100	98	0	1210	1480	1209	81	101	101	107	30	28	99	99	0	1.139	1.035	1.050	1.084	2.843	0.958	0.542	120	510	100	2372	2806	0.188	1263	1109	1427	1379	180971	177544	41.853	45.767	0	0	0
4	11	7	"guaC"	"STM0141"	17190	16800	130	1232	1652	1390	84	81	81	82	18	21	100	100	0	1054	1379	1230	89	100	100	105	37	35	91	90	0	1.206	1.228	1.311	1.480	4.911	1.300	0.365	120	504	100	2105	2850	0.271	1151	954	1571	1279	198258	165430	87.222	34.432	0	0	0
4	12	7	"aroP"	"STM0150"	17360	16820	110	182	207	115	55	81	81	83	27	32	88	72	0	1093	1264	873	69	100	100	105	32	30	100	100	0	0.102	0.108	0.098	0.100	2.759	0.085	0.426	80	411	100	1094	1290	-3.297	101	993	126	1164	16564	101098	4.593	36.219	0	0	0
4	13	7	""	"STM1549"	17540	16810	120	357	429	316	73	82	82	87	30	34	92	90	0	612	755	478	63	102	102	110	41	37	91	88	0	0.539	0.531	0.492	0.545	4.147	0.425	0.325	120	504	100	785	1000	-0.891	275	510	347	653	51505	90591	11.400	15.732	0	0	0
4	14	7	""	"STM1554"	17730	16820	110	247	310	347	111	82	82	84	20	23	95	95	0	1574	1586	468	29	101	101	113	56	49	100	100	0	0.112	0.154	0.109	0.117	2.645	0.117	0.165	80	485	100	1638	1713	-3.158	165	1473	228	1485	24809	126891	11.300	26.304	0	0	0
4	15	7	""	"STM1558"	17900	16810	120	3974	4727	2717	57	84	84	117	232	198	99	99	0	6359	7279	4386	60	101	101	140	148	105	98	97	0	0.622	0.647	0.626	0.692	2.672	0.569	0.630	120	512	100	10148	11821	-0.686	3890	6258	4643	7178	567229	873451	19.871	48.236	0	0	0
4	16	7	"sfcA"	"STM1566"	18090	16820	130	2846	3163	2186	69	84	84	112	99	88	95	95	0	4991	5470	3211	58	103	103	155	164	105	100	100	0	0.565	0.574	0.560	0.473	2.570	0.551	0.653	120	468	100	7650	8446	-0.824	2762	4888	3079	5367	379611	656393	30.818	32.409	0	0	0
4	17	7	"fdnG"	"STM1570"	18260	16820	120	492	629	538	85	80	80	88	46	52	88	82	0	568	641	448	69	102	102	119	83	69	90	80	0	0.884	1.019	0.835	0.922	3.973	1.202	0.305	120	436	100	878	1088	-0.178	412	466	549	539	75437	76922	11.761	6.289	0	0	0
4	18	7	"narZ"	"STM1577"	18430	16820	110	109	120	35	29	80	80	83	19	22	67	38	0	313	325	91	28	103	103	104	19	18	100	98	0	0.138	0.180	0.176	0.139	3.234	0.129	0.199	80	436	100	239	262	-2.856	29	210	40	222	9573	25977	1.947	11.632	0	0	0
4	19	7	"yciO"	"STM1720"	18620	16810	120	327	426	303	71	82	82	223	2039	914	0	0	0	484	584	395	67	103	103	148	540	364	35	7	0	0.643	0.715	0.708	0.760	3.695	4.663	0.500	120	495	100	626	825	-0.637	245	381	344	481	51124	70097	0.100	0.807	0	0	0
4	20	7	"yciC"	"STM1734"	18790	16810	120	621	685	435	63	84	84	234	2214	946	2	0	0	1176	1152	591	51	106	106	156	589	377	79	35	0	0.502	0.575	0.517	0.516	4.003	0.540	0.527	120	407	100	1607	1647	-0.995	537	1070	601	1046	82196	138236	0.204	1.691	0	0	0
4	21	7	""	"STM1747"	18950	16810	110	170	355	445	125	87	87	97	61	62	57	41	0	200	398	459	115	107	107	115	47	40	72	48	0	0.892	0.921	0.788	0.848	7.211	0.880	0.122	80	380	100	176	559	-0.164	83	93	268	291	28438	31803	4.230	6.021	0	0	0
4	22	7	"narI"	"STM1761"	19140	16820	120	128	195	176	90	82	82	88	50	56	49	31	0	787	1393	1727	123	105	105	114	51	44	89	81	0	0.067	0.088	0.100	0.107	6.208	0.051	0.211	120	586	100	728	1401	-3.890	46	682	113	1288	23344	167136	2.140	25.078	0	0	0
4	23	7	"chaB"	"STM1770"	19330	16780	40	450	420	205	48	88	88	93	35	37	83	83	0	750	885	578	65	102	102	113	39	34	100	100	0	0.559	0.424	0.369	0.570	2.182	0.339	0.372	12	68	100	1010	1115	-0.840	362	648	332	783	5041	10619	9.343	19.795	0	0	0
4	24	7	""	"STM1785"	19490	16810	110	351	386	219	56	83	83	87	30	34	98	96	0	2861	3740	2577	68	104	104	121	129	106	100	97	0	0.097	0.083	0.074	0.082	2.694	0.053	0.453	80	544	100	3025	3939	-3.363	268	2757	303	3636	30915	299164	9.967	28.054	0	0	0
4	1	8	"nuoN"	"STM2316"	15410	17000	120	6700	6473	3147	48	89	89	95	38	40	99	99	0	3803	3776	1786	47	105	105	147	379	257	93	91	0	1.788	1.739	1.658	1.865	3.258	1.865	0.780	120	561	100	10309	10055	0.838	6611	3698	6384	3671	776785	453110	167.842	9.575	0	0	0
4	2	8	"nuoC"	"STM2326"	15590	17000	120	6176	6033	3136	51	86	86	94	39	41	97	96	0	1930	1892	982	51	105	105	131	169	129	95	94	0	3.337	3.328	3.183	2.955	3.935	4.167	0.577	120	443	100	7915	7734	1.739	6090	1825	5947	1787	724010	227072	152.282	10.420	0	0	0
4	3	8	"yfbS"	"STM2333"	15760	17000	120	492	543	304	55	82	82	87	35	40	92	89	0	2166	2255	1297	57	104	104	112	45	40	98	97	0	0.199	0.214	0.217	0.203	2.660	0.165	0.534	120	478	100	2472	2612	-2.330	410	2062	461	2151	65102	270542	13.029	47.622	0	0	0
4	4	8	"yfcC"	"STM2339"	15950	17000	110	223	415	647	155	82	82	85	22	25	100	92	0	1196	2223	2252	101	104	104	113	94	83	100	100	0	0.129	0.157	0.125	0.118	2.378	0.156	0.408	80	424	100	1233	2452	-2.953	141	1092	333	2119	33161	177805	15.000	22.447	0	0	0
4	5	8	""	"STM2343"	16120	17000	120	527	638	521	81	82	82	84	21	25	95	93	0	696	834	590	70	104	104	110	40	36	97	94	0	0.752	0.762	0.781	0.671	3.033	0.758	0.482	120	459	100	1037	1286	-0.412	445	592	556	730	76533	100020	26.381	18.100	0	0	0
4	6	8	"yfcH"	"STM2350"	16300	17000	120	695	815	560	68	82	82	88	62	70	92	89	0	3271	4031	2782	69	105	105	120	55	45	99	98	0	0.194	0.187	0.183	0.165	2.480	0.149	0.574	120	465	100	3779	4659	-2.369	613	3166	733	3926	97747	483691	11.726	71.109	0	0	0
4	7	8	"fdx"	"STM2538"	16480	16990	110	728	778	293	37	83	83	90	65	72	100	98	0	1083	1165	444	38	108	108	121	52	42	100	100	0	0.662	0.658	0.730	0.663	1.734	0.626	0.638	80	414	100	1620	1752	-0.596	645	975	695	1057	62252	93196	10.585	20.077	0	0	0
4	8	8	"cadB"	"STM2558"	16650	16990	110	241	259	76	29	82	82	87	48	55	98	90	0	5179	6162	2991	48	106	106	129	94	72	100	100	0	0.031	0.029	0.028	0.030	1.834	0.022	0.442	80	417	100	5232	6233	-4.996	159	5073	177	6056	20716	492923	3.583	64.181	0	0	0
4	9	8	"yfhG"	"STM2563"	16830	17000	120	729	839	733	87	81	81	87	54	62	91	88	0	1459	1806	1506	83	105	105	139	147	105	95	90	0	0.479	0.446	0.434	0.416	2.806	0.364	0.486	120	468	100	2002	2459	-1.063	648	1354	758	1701	100663	216745	13.926	11.340	0	0	0
4	10	8	""	"STM2570"	17020	17010	110	390	487	334	68	79	79	83	34	40	91	91	0	2214	2764	1992	72	103	103	115	81	70	100	100	0	0.147	0.153	0.135	0.127	2.511	0.114	0.454	80	429	100	2422	3069	-2.763	311	2111	408	2661	38964	221125	11.882	32.704	0	0	0
4	11	8	""	"STM2587"	17180	17000	110	175	190	68	35	79	79	79	16	20	95	92	0	2437	2538	983	38	102	102	112	72	64	100	100	0	0.041	0.046	0.043	0.041	2.094	0.038	0.527	80	461	100	2431	2547	-4.604	96	2335	111	2436	15160	203076	6.938	33.694	0	0	0
4	12	8	""	"STM2593"	17370	16990	110	186	191	53	27	81	81	81	16	19	96	93	0	1561	1550	585	37	104	104	119	68	57	100	100	0	0.072	0.076	0.080	0.071	1.964	0.061	0.552	80	465	100	1562	1556	-3.795	105	1457	110	1446	15298	123961	6.875	21.044	0	0	0
4	13	8	"yhbP"	"STM3270"	17540	16990	110	804	823	217	26	82	82	88	32	36	100	100	0	2799	2823	669	23	104	104	136	117	86	100	100	0	0.268	0.273	0.260	0.273	1.491	0.245	0.783	80	447	100	3417	3460	-1.900	722	2695	741	2719	65811	225834	22.969	22.966	0	0	0
4	14	8	""	"STM3277"	17720	17000	110	152	156	26	16	84	84	120	293	244	0	0	0	4952	4998	1013	20	107	107	159	164	103	100	100	0	0.014	0.015	0.014	0.014	1.506	0.013	0.386	80	475	100	4913	4963	-6.155	68	4845	72	4891	12492	399837	0.123	29.506	0	0	0
4	15	8	"pnp"	"STM3282"	17920	17000	130	15783	16976	9669	56	84	84	123	293	238	95	95	0	7259	7615	3520	46	108	108	158	157	99	100	100	0	2.195	2.250	2.111	1.736	3.372	2.524	0.834	120	497	100	22850	24399	1.134	15699	7151	16892	7507	2037145	913852	57.519	47.497	0	0	0
4	16	8	"secG"	"STM3293"	18080	16990	120	1373	1661	1173	70	84	84	101	87	86	96	95	0	1119	1409	1043	74	103	103	199	553	277	87	42	0	1.269	1.208	1.280	1.276	3.007	1.254	0.482	120	400	100	2305	2883	0.343	1289	1016	1577	1306	199318	169041	17.931	2.188	0	0	0
4	17	8	"yhbE"	"STM3302"	18260	17000	120	583	604	285	47	82	82	104	191	183	89	78	0	3418	3632	1902	52	102	102	154	306	198	96	94	0	0.151	0.148	0.148	0.149	2.836	0.123	0.669	120	438	100	3817	4052	-2.727	501	3316	522	3530	72523	435817	2.618	11.366	0	0	0
4	18	8	"yrbA"	"STM3308"	18430	17000	110	426	448	218	48	82	82	83	17	20	97	97	0	499	570	294	51	103	103	108	35	32	98	97	0	0.869	0.784	0.848	0.789	2.230	0.717	0.550	80	424	100	740	833	-0.203	344	396	366	467	35814	45590	21.471	13.200	0	0	0
4	19	8	""	"STM0718"	18620	17000	120	160	215	331	153	80	80	83	25	30	92	78	0	3490	4098	2290	55	102	102	108	36	33	100	100	0	0.024	0.034	0.024	0.024	2.680	0.024	0.079	120	485	100	3468	4131	-5.404	80	3388	135	3996	25829	491752	5.280	110.833	0	0	0
4	20	8	""	"STM0724"	18780	16990	100	81	87	20	22	80	80	83	27	32	13	2	0	120	133	51	38	100	100	106	37	34	23	12	0	0.050	0.212	0.611	0.524	3.416	0.015	0.001	80	361	100	21	40	-4.322	1	20	7	33	6942	10647	0.148	0.730	-50	0	0
4	21	8	"sdhD"	"STM0733"	18960	16990	120	1848	2137	1615	75	82	82	88	28	31	99	99	0	764	903	628	69	104	104	113	76	67	92	88	0	2.676	2.572	2.962	2.638	3.364	3.406	0.487	120	497	100	2426	2854	1.420	1766	660	2055	799	256417	108358	73.179	10.395	0	0	0
4	22	8	"ybgC"	"STM0744"	19130	17000	110	309	328	129	39	83	83	93	48	51	95	93	0	1019	1026	478	46	106	106	130	191	146	98	90	0	0.248	0.266	0.247	0.257	2.161	0.203	0.514	80	425	100	1139	1165	-2.014	226	913	245	920	26261	82112	4.896	4.691	0	0	0
4	23	8	"ybgF"	"STM0750"	19320	17000	110	3318	4229	2537	59	85	85	96	54	56	98	95	0	2000	2442	1365	55	109	109	117	46	39	100	100	0	1.710	1.776	1.726	1.515	2.935	2.124	0.601	80	522	100	5124	6477	0.774	3233	1891	4144	2333	338302	195374	76.537	50.543	0	0	0
4	24	8	"aroG"	"STM0760"	19490	17000	110	1679	1755	814	46	85	85	92	39	42	100	97	0	2821	3196	1345	42	105	105	113	58	51	100	100	0	0.587	0.540	0.567	0.500	2.516	0.500	0.633	80	522	100	4310	4761	-0.769	1594	2716	1670	3091	140437	255690	42.641	53.155	0	0	0
4	1	9	""	"STM0868"	15400	17170	110	612	721	276	38	88	88	97	44	45	100	100	0	7943	9460	4335	45	107	107	267	746	279	100	100	0	0.067	0.068	0.065	0.069	1.336	0.061	0.852	80	448	100	8360	9986	-3.902	524	7836	633	9353	57705	756838	14.182	12.323	0	0	0
4	2	9	"rimK"	"STM0875"	15570	17170	110	405	466	210	45	85	85	97	51	52	98	97	0	2930	3473	1823	52	109	109	308	801	260	100	91	0	0.113	0.113	0.113	0.112	1.942	0.088	0.575	80	439	100	3141	3745	-3.140	320	2821	381	3364	37314	277866	7.235	3.951	0	0	0
4	3	9	"ybjF"	"STM0882"	15770	17170	100	523	512	113	22	82	82	85	26	30	100	100	0	5441	5594	1199	21	108	108	139	172	123	100	100	0	0.083	0.078	0.081	0.077	1.312	0.074	0.867	80	407	100	5774	5916	-3.596	441	5333	430	5486	40925	447523	16.423	31.715	0	0	0
4	4	9	"artP"	"STM0891"	15950	17160	110	3698	3799	727	19	82	82	89	34	38	100	100	0	4857	4893	1465	29	106	106	129	84	65	100	100	0	0.761	0.776	0.759	0.819	1.468	0.707	0.855	80	461	100	8367	8504	-0.394	3616	4751	3717	4787	303946	391451	109.118	56.714	0	0	0
4	5	9	""	"STM0896"	16130	17170	100	106	105	23	21	82	82	88	35	39	27	5	0	3052	3646	1904	52	103	103	129	96	74	100	100	0	0.008	0.006	0.008	0.006	2.710	0.005	0.116	80	401	100	2973	3566	-6.941	24	2949	23	3543	8384	291684	0.486	36.635	0	0	0
4	6	9	""	"STM0901"	16310	17160	110	98	106	50	47	81	81	82	20	24	46	17	0	4314	4898	2369	48	105	105	129	77	59	100	100	0	0.004	0.005	0.006	0.004	3.515	0.004	0.094	80	430	100	4226	4818	-7.952	17	4209	25	4793	8469	391829	1.200	61.935	0	0	0
4	7	9	""	"STM1035"	16490	17160	110	244	272	148	54	80	80	82	16	19	91	87	0	1371	1697	1377	81	105	105	118	53	44	97	95	0	0.130	0.121	0.135	0.127	2.381	0.083	0.531	80	468	100	1430	1784	-2.949	164	1266	192	1592	21735	135770	11.875	29.792	0	0	0
4	8	9	""	"STM1039"	16670	17160	110	210	255	114	44	79	79	80	14	17	98	98	0	1634	2112	1440	68	104	104	120	70	58	100	100	0	0.086	0.088	0.098	0.092	2.215	0.060	0.544	80	440	100	1661	2184	-3.546	131	1530	176	2008	20409	168946	12.500	28.457	0	0	0
4	9	9	"aceK"	"STM4185"	16840	17160	110	491	491	94	19	80	80	82	17	20	100	100	0	8565	8702	2869	32	101	101	125	85	68	100	100	0	0.049	0.048	0.048	0.050	1.444	0.042	0.856	80	415	100	8875	9012	-4.364	411	8464	411	8601	39302	696139	24.059	100.906	0	0	0
4	10	9	""	"STM4196"	17010	17170	110	127	190	132	69	82	82	84	17	20	76	61	0	1561	2842	3449	121	105	105	141	111	78	100	98	0	0.031	0.039	0.031	0.036	3.079	0.023	0.362	80	435	100	1501	2845	-5.016	45	1456	108	2737	15181	227338	6.235	24.333	0	0	0
4	11	9	""	"STM4200"	17200	17170	100	627	681	246	36	81	81	82	17	20	100	98	0	11155	13054	4872	37	105	105	135	108	80	100	100	0	0.049	0.046	0.047	0.043	1.731	0.043	0.794	80	375	100	11596	13549	-4.339	546	11050	600	12949	54486	1044339	35.235	119.620	0	0	0
4	12	9	""	"STM4204"	17370	17170	110	190	212	92	43	80	80	80	16	20	95	91	0	2742	3539	2218	62	103	103	115	53	46	100	100	0	0.042	0.038	0.038	0.036	2.093	0.034	0.686	80	465	100	2749	3568	-4.584	110	2639	132	3436	16984	283138	8.250	64.604	0	0	0
4	13	9	"pduE"	"STM2042"	17560	17170	110	875	855	182	21	82	82	85	34	40	100	100	0	4295	4196	1088	25	101	101	118	82	69	100	100	0	0.189	0.189	0.192	0.191	1.323	0.175	0.877	80	479	100	4987	4868	-2.403	793	4194	773	4095	68388	335667	22.647	49.732	0	0	0
4	14	9	"pduV"	"STM2056"	17730	17170	100	237	236	52	22	82	82	83	18	21	100	100	0	2863	2906	817	28	103	103	120	101	84	100	100	0	0.056	0.055	0.055	0.054	1.417	0.051	0.785	80	364	100	2915	2957	-4.154	155	2760	154	2803	18911	232519	8.500	27.584	0	0	0
4	15	9	"stfF"	"STM0199"	17900	17170	110	183	189	51	26	81	81	83	23	27	100	95	0	3402	4011	2080	51	107	107	117	43	36	100	100	0	0.031	0.028	0.028	0.028	1.582	0.023	0.654	80	419	100	3397	4012	-5.014	102	3295	108	3904	15148	320892	4.609	90.558	0	0	0
4	16	9	"thiH"	"STM4159"	18070	17170	110	543	547	120	21	83	83	119	216	181	97	58	0	8774	8793	1592	18	107	107	340	887	260	100	100	0	0.053	0.053	0.052	0.052	1.400	0.050	0.806	80	445	100	9127	9150	-4.236	460	8667	464	8686	43756	703418	1.981	9.530	0	0	0
4	17	9	"yojN"	"STM2269"	18280	17180	120	2769	2626	745	28	86	86	114	199	174	95	95	0	11230	10764	2219	20	103	103	315	860	273	99	99	0	0.241	0.238	0.241	0.206	2.503	0.234	0.869	120	469	100	13810	13201	-2.052	2683	11127	2540	10661	315107	1291649	12.623	12.150	0	0	0
4	18	9	""	"STM4261"	18440	17170	100	854	1289	1126	87	83	83	86	25	29	100	100	0	307	469	357	76	99	99	104	36	34	95	83	0	3.707	3.259	3.347	3.605	3.531	4.530	0.439	80	351	100	979	1576	1.890	771	208	1206	370	103130	37545	48.120	10.139	0	0	0
4	19	9	"traP"	"PSLT082"	18610	17170	110	150	191	117	61	81	81	82	23	28	86	68	0	2323	4053	3853	95	103	103	110	37	33	100	100	0	0.031	0.028	0.026	0.026	3.322	0.016	0.282	80	431	100	2289	4060	-5.008	69	2220	110	3950	15278	324268	4.739	106.568	0	0	0
4	20	9	""	"STM1542"	18780	17180	110	403	583	483	82	81	81	83	22	26	93	93	0	1578	2438	2093	85	104	104	111	35	31	100	100	0	0.218	0.215	0.230	0.185	2.372	0.170	0.565	80	457	100	1796	2836	-2.195	322	1474	502	2334	46655	195033	22.727	66.486	0	0	0
4	21	9	""	"STM4309"	18970	17170	110	367	376	67	17	81	81	85	21	24	100	100	0	11478	12055	2661	22	105	105	178	280	157	100	100	0	0.025	0.025	0.024	0.025	1.275	0.022	0.849	80	446	100	11659	12245	-5.313	286	11373	295	11950	30076	964382	13.857	42.418	0	0	0
4	22	9	"adi"	"STM4296"	19130	17170	110	847	872	197	22	83	83	101	62	61	100	100	0	8776	8945	2153	24	107	107	390	829	212	100	100	0	0.088	0.089	0.088	0.089	1.309	0.080	0.813	80	441	100	9433	9627	-3.504	764	8669	789	8838	69779	715596	12.435	10.320	0	0	0
4	23	9	"lpxO"	"STM4286"	19330	17180	110	983	1219	662	54	84	84	100	60	60	100	100	0	3614	4477	2179	48	108	108	301	747	248	100	98	0	0.256	0.260	0.268	0.246	1.780	0.222	0.613	80	488	100	4405	5504	-1.963	899	3506	1135	4369	97545	358173	18.650	5.590	0	0	0
4	24	9	"nrfC"	"STM4279"	19500	17180	100	185	245	174	71	82	82	86	27	31	76	61	0	776	942	734	77	103	103	114	41	35	100	98	0	0.153	0.194	0.209	0.170	3.296	0.143	0.391	80	452	100	776	1002	-2.708	103	673	163	839	19592	75354	5.889	20.195	0	0	0
4	1	10	"yafB"	"STM0255"	15400	17330	110	777	763	154	20	86	86	91	31	34	100	100	0	6653	6623	1612	24	106	106	205	556	271	100	100	0	0.106	0.104	0.107	0.104	1.350	0.098	0.897	80	496	100	7238	7194	-3.244	691	6547	677	6517	61026	529821	21.677	11.543	0	0	0
4	2	10	""	"STM0274"	15580	17340	110	575	630	161	25	88	88	94	36	38	100	100	0	12064	12980	3618	27	112	112	298	636	213	100	100	0	0.041	0.042	0.041	0.042	1.387	0.038	0.804	80	465	100	12439	13410	-4.617	487	11952	542	12868	50437	1038369	14.889	19.940	0	0	0
4	3	10	""	"STM0282"	15770	17340	100	184	182	41	22	84	84	90	34	37	92	82	0	4988	4878	1478	30	109	109	270	649	240	100	100	0	0.020	0.021	0.020	0.019	1.589	0.020	0.788	80	428	100	4979	4867	-5.609	100	4879	98	4769	14535	390248	2.706	7.100	0	0	0
4	4	10	""	"STM0288"	15940	17350	100	157	164	59	35	83	83	86	24	27	86	71	0	1711	1647	638	38	106	106	119	55	46	100	100	0	0.046	0.053	0.048	0.045	2.328	0.044	0.457	80	418	100	1679	1622	-4.439	74	1605	81	1541	13130	131773	3.250	27.782	0	0	0
4	5	10	""	"STM0297"	16110	17340	90	91	93	19	20	81	81	82	16	19	34	17	0	300	358	222	62	101	101	108	30	27	100	94	0	0.050	0.047	0.075	0.063	3.432	0.028	0.042	52	358	100	209	269	-4.315	10	199	12	257	4843	18623	0.688	8.333	0	0	0
4	6	10	"yafJ"	"STM0311"	16300	17340	110	1122	1133	460	40	81	81	84	19	22	100	98	0	2514	2516	886	35	102	102	112	48	42	100	100	0	0.432	0.436	0.434	0.397	1.630	0.437	0.921	80	500	100	3453	3466	-1.212	1041	2412	1052	2414	90617	201250	55.211	50.083	0	0	0
4	7	10	"ycfJ"	"STM1212"	16470	17340	110	284	309	154	49	81	81	83	18	21	97	97	0	701	737	342	46	100	100	107	28	26	100	97	0	0.338	0.358	0.334	0.351	2.174	0.327	0.426	80	462	100	804	865	-1.566	203	601	228	637	24689	58995	12.556	22.500	0	0	0
4	8	10	"ycfX"	"STM1220"	16660	17350	120	1835	1774	976	55	80	80	83	20	24	96	96	0	4315	4251	2312	54	101	101	106	33	31	99	98	0	0.416	0.408	0.418	0.371	2.048	0.393	0.873	120	522	100	5969	5844	-1.264	1755	4214	1694	4150	212878	510124	84.550	125.606	0	0	0
4	9	10	""	"STM1236"	16830	17350	100	162	162	41	25	80	80	83	20	24	97	81	0	405	415	106	25	98	98	103	38	36	100	100	0	0.267	0.259	0.237	0.238	1.872	0.221	0.549	80	398	100	389	399	-1.905	82	307	82	317	12987	33197	3.950	8.211	0	0	0
4	10	10	""	"STM1253"	17010	17340	110	305	305	98	32	83	83	86	22	25	96	92	0	820	876	386	44	101	101	111	54	48	100	100	0	0.309	0.286	0.281	0.271	1.974	0.244	0.655	80	432	100	941	997	-1.695	222	719	222	775	24363	70079	9.955	14.167	0	0	0
4	11	10	"yoaG"	"STM1272"	17180	17330	120	118	1538	4270	277	80	80	81	17	20	70	54	0	500	1661	3476	209	103	103	117	58	49	85	81	0	0.096	0.936	0.112	0.155	5.102	1.352	0.753	120	470	100	435	3016	-3.385	38	397	1458	1558	184583	199289	85.706	26.621	0	0	0
4	12	10	""	"STM1276"	17360	17340	110	239	247	59	23	80	80	81	22	27	100	100	0	715	730	225	30	100	100	108	59	54	100	98	0	0.259	0.265	0.274	0.271	1.676	0.235	0.695	80	470	100	774	797	-1.952	159	615	167	630	19734	58438	7.545	10.542	0	0	0
4	13	10	"rstB"	"STM1471"	17560	17350	110	754	686	235	34	83	83	88	36	40	98	93	0	8198	7629	2433	31	102	102	112	65	58	100	100	0	0.083	0.080	0.082	0.071	1.789	0.079	0.897	80	456	100	8767	8130	-3.593	671	8096	603	7527	54894	610342	16.611	115.646	0	0	0
4	14	10	"ydgH"	"STM1478"	17730	17340	120	6965	6308	2148	34	83	83	87	32	36	100	100	0	6302	5937	1972	33	103	103	120	139	115	95	95	0	1.110	1.067	1.114	1.166	3.120	1.080	0.868	120	489	100	13081	12059	0.151	6882	6199	6225	5834	756946	712388	194.406	41.849	0	0	0
4	15	10	"ynfM"	"STM1486"	17910	17350	110	751	761	248	32	81	81	84	22	26	100	100	0	10271	10145	2534	24	103	103	125	151	120	100	100	0	0.066	0.068	0.066	0.064	1.409	0.067	0.836	80	434	100	10838	10722	-3.924	670	10168	680	10042	60844	811621	30.773	66.358	0	0	0
4	16	10	""	"STM1493"	18070	17340	110	2248	2355	415	17	84	84	133	224	168	100	100	0	7128	7243	1412	19	103	103	345	905	262	100	100	0	0.308	0.318	0.317	0.320	1.198	0.298	0.896	80	439	100	9189	9411	-1.699	2164	7025	2271	7140	188434	579464	9.920	7.622	0	0	0
4	17	10	"ynfD"	"STM1500"	18250	17350	100	482	483	126	26	84	84	141	240	170	92	18	0	701	712	204	28	104	104	311	829	266	10	0	0	0.667	0.656	0.635	0.655	1.489	0.464	0.633	80	381	100	995	1007	-0.585	398	597	399	608	38609	56992	1.425	0.484	0	0	0
4	18	10	"udg"	"STM2080"	18420	17340	110	2913	2935	451	15	82	82	97	53	54	100	100	0	8012	7932	1786	22	103	103	142	142	100	100	100	0	0.358	0.364	0.369	0.374	1.341	0.335	0.863	80	433	100	10740	10682	-1.482	2831	7909	2853	7829	234830	634538	53.547	54.859	0	0	0
4	19	10	""	"STM2787"	18590	17350	90	139	141	22	15	81	81	95	52	54	61	1	0	1114	1068	210	19	105	105	154	160	103	100	100	0	0.057	0.062	0.061	0.060	1.548	0.052	0.367	52	360	100	1067	1023	-4.121	58	1009	60	963	7340	55525	0.885	5.713	0	0	0
4	20	10	"gabT"	"STM2792"	18780	17350	120	1846	1617	853	52	81	81	83	19	22	96	94	0	7701	6617	3471	52	102	102	113	60	53	99	96	0	0.232	0.236	0.231	0.236	2.793	0.226	0.886	120	502	100	9364	8051	-2.106	1765	7599	1536	6515	194058	794080	80.737	108.400	0	0	0
4	21	10	"mobA"	"STM3994"	18950	17350	100	1107	1068	244	22	81	81	85	23	27	100	100	0	2974	2923	483	16	103	103	124	115	92	100	100	0	0.357	0.350	0.353	0.340	1.362	0.341	0.846	80	365	100	3897	3807	-1.485	1026	2871	987	2820	85464	233874	42.739	24.339	0	0	0
4	22	10	""	"STM4014"	19140	17350	120	118	120	32	26	81	81	87	31	35	53	19	0	2749	2643	1204	45	105	105	219	558	254	96	85	0	0.014	0.015	0.015	0.014	2.105	0.014	0.397	120	554	100	2681	2577	-6.159	37	2644	39	2538	14408	317129	1.065	4.344	0	0	0
4	23	10	""	"STM4033"	19330	17350	90	110	111	25	22	81	81	84	19	22	69	30	0	195	232	103	44	101	101	111	39	35	90	65	0	0.309	0.229	0.299	0.278	2.536	0.108	0.123	52	341	100	123	161	-1.697	29	94	30	131	5792	12061	1.421	3.103	0	0	0
4	24	10	""	"STM4054"	19500	17360	110	116	117	27	23	79	79	81	19	23	75	47	0	2223	2378	1044	43	98	98	101	22	21	100	100	0	0.017	0.017	0.018	0.015	2.575	0.014	0.373	80	497	100	2162	2318	-5.844	37	2125	38	2280	9341	190208	1.895	103.500	0	0	0
4	1	11	""	"STM2943"	15410	17510	100	682	667	143	21	87	87	91	26	28	100	100	0	7687	7492	1422	18	105	105	122	84	68	100	100	0	0.078	0.079	0.079	0.077	1.309	0.076	0.915	80	452	100	8177	7967	-3.672	595	7582	580	7387	53326	599361	22.154	87.738	0	0	0
4	2	11	""	"STM2955"	15580	17510	100	192	217	113	52	88	88	95	33	34	93	73	0	490	619	385	62	106	106	161	406	252	47	12	0	0.271	0.251	0.239	0.235	2.369	0.211	0.522	80	434	100	488	642	-1.885	104	384	129	513	17333	49554	3.697	1.128	0	0	0
4	3	11	"yqcC"	"STM2965"	15780	17520	80	129	131	34	25	83	83	86	23	26	76	50	0	313	320	110	34	104	104	114	53	46	96	84	0	0.220	0.222	0.210	0.200	2.749	0.193	0.352	52	297	100	255	264	-2.184	46	209	48	216	6791	16636	1.957	3.887	0	0	0
4	4	11	"fucO"	"STM2973"	15930	17520	110	1103	1072	294	27	83	83	85	20	23	100	100	0	9104	9289	3327	35	103	103	129	127	98	100	100	0	0.113	0.108	0.111	0.109	1.440	0.099	0.894	80	442	100	10021	10175	-3.142	1020	9001	989	9186	85791	743143	49.350	72.126	0	0	0
4	5	11	"fucK"	"STM2977"	16120	17520	100	635	638	155	24	82	82	84	21	25	100	100	0	4142	4276	1187	27	102	102	129	126	97	100	100	0	0.137	0.133	0.133	0.131	1.401	0.126	0.834	80	440	100	4593	4730	-2.869	553	4040	556	4174	51033	342119	26.381	32.913	0	0	0
4	6	11	"csdA"	"STM2984"	16300	17530	100	499	525	222	42	84	84	86	20	23	97	95	0	2663	3051	1297	42	101	101	109	30	27	100	100	0	0.162	0.149	0.156	0.134	2.024	0.134	0.714	80	416	100	2977	3391	-2.626	415	2562	441	2950	41961	244054	21.950	98.067	0	0	0
4	7	11	"yqhE"	"STM3165"	16480	17520	110	2488	2744	839	30	85	85	92	36	39	100	100	0	5340	5666	2014	35	102	102	129	100	77	100	100	0	0.459	0.478	0.455	0.493	1.376	0.435	0.844	80	446	100	7641	8223	-1.124	2403	5238	2659	5564	219539	453267	73.667	55.370	0	0	0
4	8	11	""	"STM3175"	16650	17520	100	301	358	222	62	83	83	91	37	40	98	95	0	1402	1832	1283	70	100	100	129	109	84	100	100	0	0.167	0.159	0.155	0.151	2.067	0.137	0.591	80	377	100	1520	2007	-2.578	218	1302	275	1732	28639	146597	7.216	15.624	0	0	0
4	9	11	"STMF1.5"	"Not LT2a91"	16830	17520	100	86	88	22	25	81	81	84	23	27	16	5	0	125	127	30	23	97	97	99	18	18	62	31	0	0.179	0.233	0.579	0.435	3.843	0.345	0.037	80	420	100	33	37	-2.485	5	28	7	30	7010	10145	0.174	1.556	-50	0	0
4	10	11	"yfiO"	"STM2663"	17010	17520	100	1535	1596	464	29	80	80	84	23	27	100	100	0	1502	1475	471	31	99	99	103	21	20	100	100	0	1.037	1.102	1.052	1.128	1.479	1.107	0.811	80	382	100	2858	2892	0.053	1455	1403	1516	1376	127652	118023	65.739	65.333	0	0	0
4	11	11	""	"STM2680"	17180	17520	120	278	389	1131	290	79	79	80	16	20	92	86	0	1334	1405	981	69	99	99	103	18	17	97	95	0	0.161	0.237	0.163	0.178	3.661	0.266	0.019	120	483	100	1434	1616	-2.634	199	1235	310	1306	46710	168610	19.313	72.333	0	0	0
4	12	11	""	"STM2690"	17360	17520	110	212	248	118	47	80	80	82	20	24	100	98	0	2090	2657	1617	60	98	98	101	20	19	100	100	0	0.066	0.066	0.061	0.064	2.001	0.053	0.576	80	441	100	2124	2727	-3.916	132	1992	168	2559	19864	212596	8.300	127.800	0	0	0
4	13	11	"ybbN"	"STM0504"	17540	17520	110	2641	2866	711	24	88	88	98	47	47	100	100	0	4179	4344	1200	27	104	104	117	81	69	100	100	0	0.627	0.655	0.629	0.678	1.537	0.593	0.814	80	448	100	6628	7018	-0.675	2553	4075	2778	4240	229246	347540	58.894	52.185	0	0	0
4	14	11	"allA"	"STM0515"	17720	17520	110	1423	1620	602	37	86	86	94	38	40	100	100	0	3530	4065	1751	43	108	108	122	82	67	100	100	0	0.391	0.388	0.401	0.403	1.542	0.340	0.778	80	447	100	4759	5491	-1.356	1337	3422	1534	3957	129609	325197	40.158	48.085	0	0	0
4	15	11	""	"STM0520"	17900	17530	100	214	217	60	27	81	81	88	67	76	86	48	0	4113	4196	1319	31	107	107	117	46	39	100	100	0	0.033	0.033	0.033	0.029	1.839	0.032	0.652	80	408	100	4139	4225	-4.913	133	4006	136	4089	17373	335672	1.925	88.674	0	0	0
4	16	11	"ybbY"	"STM0524"	18070	17520	110	371	397	102	25	83	83	104	156	150	96	37	0	9042	10565	4050	38	102	102	200	612	306	100	100	0	0.032	0.030	0.031	0.030	1.412	0.026	0.770	80	433	100	9228	10777	-4.956	288	8940	314	10463	31720	845199	1.878	16.936	0	0	0
4	17	11	"ylbE"	"STM0530"	18250	17520	110	158	173	64	36	81	81	84	26	30	92	70	0	4331	4900	2374	48	99	99	111	61	54	100	100	0	0.018	0.019	0.018	0.017	1.890	0.016	0.389	80	438	100	4309	4893	-5.780	77	4232	92	4801	13825	392026	3.423	78.508	0	0	0
4	18	11	"cysS"	"STM0537"	18420	17520	110	5585	6043	1783	29	83	83	99	70	70	100	100	0	9572	10010	3800	37	101	101	170	430	252	97	96	0	0.581	0.601	0.582	0.681	2.231	0.510	0.765	80	478	100	14973	15869	-0.784	5502	9471	5960	9909	483421	800803	84.914	22.884	0	0	0
4	19	11	"yohJ"	"STM2181"	18610	17530	110	111	118	36	30	80	80	92	63	68	21	2	0	506	671	353	52	99	99	157	421	268	47	21	0	0.076	0.066	0.066	0.057	2.520	0.069	0.396	80	478	100	438	610	-3.715	31	407	38	572	9461	53718	0.413	1.221	0	0	0
4	20	11	"galS"	"STM2191"	18780	17520	100	1155	1102	274	24	79	79	82	20	24	100	100	0	5058	5203	1329	25	100	100	106	37	34	100	100	0	0.217	0.200	0.209	0.196	1.423	0.187	0.839	80	370	100	6034	6126	-2.204	1076	4958	1023	5103	88159	416218	51.000	137.757	0	0	0
4	21	11	"lysP"	"STM2200"	18960	17520	120	1634	1656	782	47	81	81	84	20	23	99	96	0	8348	8914	4538	50	103	103	111	38	34	100	99	0	0.188	0.179	0.179	0.168	2.934	0.156	0.767	120	494	100	9798	10386	-2.408	1553	8245	1575	8811	198693	1069641	78.600	231.658	0	0	0
4	22	11	"yejH"	"STM2223"	19140	17530	100	1121	1170	387	33	80	80	82	17	20	100	100	0	9476	10311	2921	28	102	102	108	35	32	100	100	0	0.111	0.107	0.113	0.098	1.771	0.098	0.769	80	353	100	10415	11299	-3.171	1041	9374	1090	10209	93571	824914	64.000	291.514	0	0	0
4	23	11	""	"STM2231"	19310	17520	100	82	89	50	56	78	78	80	17	21	22	5	0	115	135	55	40	100	100	104	26	25	35	22	0	0.267	0.314	0.828	0.528	4.659	0.291	0.034	80	420	100	19	46	-1.907	4	15	11	35	7120	10768	0.529	1.192	-50	0	0
4	24	11	""	"STM2240"	19490	17520	110	995	1095	375	34	79	79	82	18	21	100	100	0	5833	6451	2364	36	99	99	107	44	41	100	100	0	0.160	0.160	0.163	0.161	1.429	0.145	0.840	80	497	100	6650	7368	-2.646	916	5734	1016	6352	87588	516085	56.278	144.182	0	0	0
4	1	12	"phoP"	"STM1231"	15400	17690	110	9522	9298	1882	20	90	90	104	77	74	100	100	0	1862	1767	541	30	106	106	116	39	33	100	100	0	5.371	5.544	5.311	6.162	1.692	5.523	0.920	80	524	100	11188	10869	2.425	9432	1756	9208	1661	743852	141385	119.403	42.333	0	0	0
4	2	12	"phoP"	"STM1231"	15580	17690	110	10755	10505	1917	18	89	89	117	113	96	100	100	0	2243	2110	679	32	103	103	115	44	38	95	95	0	4.984	5.190	5.064	6.258	2.276	5.148	0.903	80	480	100	12806	12423	2.317	10666	2140	10416	2007	840406	168761	91.929	45.341	0	0	0
4	3	12	"phoQ"	"STM1230"	15760	17700	100	2333	2237	699	31	86	86	102	90	88	100	100	0	1823	1718	419	24	101	101	107	34	31	100	100	0	1.305	1.330	1.314	1.290	1.489	1.506	0.768	80	431	100	3969	3768	0.384	2247	1722	2151	1617	178972	137409	23.722	47.382	0	0	0
4	4	12	"phoQ"	"STM1230"	15940	17690	110	7607	7464	2098	28	81	81	88	36	40	100	100	0	5677	5574	2336	41	102	102	120	109	90	100	97	0	1.350	1.349	1.309	1.565	1.961	1.283	0.876	80	467	100	13101	12855	0.433	7526	5575	7383	5472	597148	445944	204.889	50.037	0	0	0
4	5	12	"phoQ"	"STM1230"	16120	17690	110	1955	2014	427	21	80	80	86	35	40	100	100	0	1569	1545	462	29	101	101	111	47	42	100	100	0	1.277	1.339	1.306	1.421	1.556	1.313	0.849	80	466	100	3343	3378	0.353	1875	1468	1934	1444	161136	123635	55.086	30.511	0	0	0
4	6	12	"hupA"	"STM4170"	16300	17690	100	3079	3120	890	28	84	84	85	20	23	100	100	0	602	593	175	29	99	99	103	24	23	100	97	0	5.954	6.146	6.180	6.586	1.682	6.471	0.829	80	389	100	3498	3530	2.574	2995	503	3036	494	249601	47459	151.750	20.417	0	0	0
4	7	12	"sopB"	"STM1091"	16480	17700	120	30618	26684	11864	44	84	84	89	29	32	100	100	0	3551	3168	1402	44	101	101	117	78	66	96	95	0	8.850	8.673	8.468	8.938	2.717	9.078	0.901	120	565	100	33984	29667	3.146	30534	3450	26600	3067	3202116	380145	917.069	39.115	0	0	0
4	8	12	"pipC"	"STM0375"	16650	17690	110	2387	2726	1390	50	83	83	95	66	69	100	100	0	620	737	483	65	97	97	108	54	50	96	93	0	4.405	4.130	4.600	4.768	1.977	4.388	0.639	80	444	100	2827	3283	2.139	2304	523	2643	640	218053	58990	39.864	11.648	0	0	0
4	9	12	"pipC"	"STM0375"	16840	17700	110	4543	4261	1192	27	85	85	96	64	66	100	100	0	1072	1055	220	20	99	99	105	30	28	100	100	0	4.582	4.368	4.595	4.263	1.298	4.679	0.905	80	446	100	5431	5132	2.196	4458	973	4176	956	340890	84397	65.078	31.667	0	0	0
4	10	12	"ssrB"	"STM1391"	17010	17700	120	463	505	286	56	79	79	82	19	23	96	93	0	808	898	551	61	99	99	101	20	19	98	96	0	0.542	0.533	0.572	0.552	3.370	0.435	0.538	120	490	100	1093	1225	-0.885	384	709	426	799	60551	107814	22.263	39.850	0	0	0
4	11	12	"ssrB"	"STM1391"	17190	17690	110	1478	1486	221	14	78	78	81	18	22	100	100	0	2771	2707	702	25	98	98	104	37	35	100	100	0	0.524	0.540	0.513	0.576	1.626	0.495	0.878	80	408	100	4073	4017	-0.933	1400	2673	1408	2609	118873	216551	78.056	70.351	0	0	0
4	12	12	"ssrB"	"STM1391"	17370	17700	120	1564	1510	471	31	80	80	85	35	41	97	96	0	2779	2725	822	30	96	96	102	36	35	99	98	0	0.553	0.544	0.552	0.540	2.832	0.521	0.823	120	461	100	4167	4059	-0.854	1484	2683	1430	2629	181223	327058	40.714	72.861	0	0	0
4	13	12	"lrp"	"STM0959"	17540	17700	120	6363	5656	2890	51	84	84	91	39	42	99	99	0	1892	1661	794	47	99	99	108	70	64	93	92	0	3.502	3.567	3.604	3.630	2.291	3.833	0.860	120	469	100	8072	7134	1.808	6279	1793	5572	1562	678740	199265	142.692	22.186	0	0	0
4	14	12	"lrp"	"STM0959"	17720	17690	110	6064	6118	2014	32	81	81	87	33	37	100	100	0	2208	2132	889	41	105	105	111	40	36	95	93	0	2.845	2.978	2.886	3.771	2.585	2.973	0.836	80	447	100	8086	8064	1.508	5983	2103	6037	2027	489423	170591	182.758	50.525	0	0	0
4	15	12	"gyrA"	"STM2272"	17900	17700	100	1250	1275	526	41	79	79	89	75	84	100	98	0	1605	1616	530	32	102	102	108	37	34	100	100	0	0.779	0.790	0.810	0.749	1.638	0.788	0.725	80	377	100	2674	2710	-0.360	1171	1503	1196	1514	101975	129318	15.813	40.757	0	0	0
4	16	12	"gyrA"	"STM2272"	18070	17690	130	4730	4380	2555	58	81	81	87	63	72	100	95	0	5802	5232	3126	59	100	100	112	59	52	94	92	0	0.815	0.838	0.837	0.973	2.699	0.818	0.848	120	537	100	10351	9431	-0.295	4649	5702	4299	5132	525613	627892	68.143	86.780	0	0	0
4	17	12	"csrA"	"STM2826"	18250	17690	110	844	958	415	43	82	82	83	19	22	100	100	0	282	296	95	32	97	97	101	23	22	95	93	0	4.119	4.402	4.500	4.923	2.322	5.139	0.618	80	458	100	947	1075	2.042	762	185	876	199	76664	23695	46.053	8.478	0	0	0
4	18	12	"csrA"	"STM2826"	18430	17700	110	839	1048	652	62	81	81	87	41	47	100	100	0	251	282	128	45	97	97	139	404	290	8	0	0	4.922	5.227	5.296	5.253	1.911	6.618	0.555	80	482	100	912	1152	2.299	758	154	967	185	83815	22589	23.439	0.354	0	0	0
4	19	12	"yhhP"	"STM3578"	18600	17700	100	114	153	124	81	78	78	80	18	22	82	47	0	203	332	393	118	94	94	96	17	17	100	95	0	0.330	0.315	0.435	0.376	3.037	0.215	0.398	80	408	100	145	313	-1.598	36	109	75	238	12227	26595	4.056	13.882	0	0	0
4	20	12	"yhhP"	"STM3578"	18780	17700	110	149	164	67	40	78	78	80	18	22	96	80	0	330	360	154	42	95	95	99	29	29	100	98	0	0.302	0.325	0.312	0.302	2.078	0.248	0.349	80	466	100	306	351	-1.727	71	235	86	265	13083	28789	4.667	9.000	0	0	0
4	21	12	"yhhP"	"STM3578"	18950	17700	110	185	211	122	57	79	79	80	16	20	100	96	0	427	530	312	58	97	97	100	22	22	100	98	0	0.321	0.305	0.320	0.292	2.338	0.235	0.444	80	441	100	436	565	-1.638	106	330	132	433	16853	42407	8.188	19.545	0	0	0
4	22	12	"topA"	"STM1714"	19140	17700	120	7840	7319	2410	32	80	80	83	23	27	100	100	0	15508	14652	5150	35	98	98	108	66	61	96	95	0	0.504	0.497	0.505	0.584	3.536	0.471	0.863	120	508	100	23170	21793	-0.990	7760	15410	7239	14554	878319	1758185	314.609	220.364	0	0	0
4	23	12	"topA"	"STM1714"	19310	17700	100	231	251	107	42	79	79	82	24	29	98	93	0	401	468	237	50	96	96	106	68	64	97	92	0	0.498	0.462	0.435	0.461	2.119	0.364	0.486	80	400	100	457	544	-1.005	152	305	172	372	20062	37442	7.042	5.324	0	0	0
4	24	12	"fur"	"STM0693"	19490	17700	110	1214	1140	422	37	79	79	81	17	20	100	100	0	1340	1277	377	29	97	97	102	34	33	100	100	0	0.913	0.899	0.920	0.851	1.614	0.905	0.813	80	524	100	2378	2241	-0.131	1135	1243	1061	1180	91181	102172	62.294	34.559	0	0	0
4	1	13	"ctrl-buffer"	"ctrl-buffer"	15400	17870	100	81	85	22	25	86	86	92	47	51	5	0	0	117	129	57	44	106	106	114	46	40	17	3	0	-0.455	-0.043	0.600	0.506	4.454	0.060	0.004	80	474	100	6	22	Error	-5	11	-1	23	6788	10319	-0.149	0.326	-50	0	0
4	2	13	"ctrl-buffer"	"ctrl-buffer"	15580	17870	100	86	101	70	69	84	84	90	57	63	7	5	0	111	122	45	36	103	103	110	33	30	18	11	0	0.250	0.895	1.313	1.043	7.060	0.097	0.002	80	440	100	10	36	-2.000	2	8	17	19	8119	9798	0.193	0.364	-50	0	0
4	3	13	"ctrl-buffer"	"ctrl-buffer"	15760	17870	100	77	83	31	37	83	83	85	18	21	10	5	0	105	108	22	20	100	100	105	28	26	20	0	0	-1.200	0.000	1.053	0.912	4.259	0.057	0.001	80	416	100	-1	8	Error	-6	5	0	8	6606	8613	-0.111	0.107	-50	0	0
4	4	13	"ctrl-buffer"	"ctrl-buffer"	15940	17870	100	84	86	22	25	82	82	87	32	36	10	1	0	111	115	24	20	99	99	106	48	45	8	1	0	0.167	0.250	0.606	0.816	3.737	0.018	0.000	80	430	100	14	20	-2.585	2	12	4	16	6879	9205	-0.031	0.188	-50	0	0
4	5	13	"ctrl-buffer"	"ctrl-buffer"	16110	17870	100	77	80	21	26	81	81	83	17	20	13	7	0	107	112	25	22	101	101	105	23	21	21	10	0	-0.667	-0.091	0.821	1.036	4.843	0.073	0.002	80	442	100	2	10	Error	-4	6	-1	11	6423	8982	-0.176	0.304	-50	0	0
4	6	13	"ctrl-buffer"	"ctrl-buffer"	16290	17870	100	83	86	21	24	83	83	86	23	26	11	3	0	110	123	60	48	105	105	110	29	26	18	7	0	0.000	0.167	1.067	0.782	5.552	0.019	0.001	80	474	100	5	21	Error	0	5	3	18	6908	9867	0.000	0.448	-50	0	0
4	7	13	"ctrl-buffer"	"ctrl-buffer"	16510	17890	40	159	163	72	44	81	81	88	24	27	66	58	0	163	176	59	33	109	109	117	43	36	58	25	0	1.444	1.224	1.285	1.100	2.278	1.191	0.465	12	68	100	132	149	0.531	78	54	82	67	1958	2107	3.125	1.372	0	0	0
4	8	13	"ctrl-buffer"	"ctrl-buffer"	16650	17870	100	91	103	82	79	80	80	88	49	55	12	3	0	118	123	29	23	98	98	104	30	28	31	8	0	0.550	0.920	0.714	0.790	3.616	5.795	0.032	80	430	100	31	48	-0.862	11	20	23	25	8235	9832	0.306	0.633	-50	0	0
4	9	13	"ctrl-buffer"	"ctrl-buffer"	16820	17870	100	86	94	75	79	83	83	85	24	28	11	2	0	112	119	31	26	97	97	100	22	22	36	12	0	0.200	0.500	1.101	0.911	4.684	26.108	0.003	80	409	100	18	33	-2.322	3	15	11	22	7518	9508	0.375	0.864	-50	0	0
4	10	13	"ctrl-buffer"	"ctrl-buffer"	17000	17870	100	89	91	23	25	80	80	84	23	27	27	7	0	109	115	37	32	97	97	100	22	22	25	7	0	0.750	0.611	1.031	0.852	4.110	0.335	0.008	80	427	100	21	29	-0.415	9	12	11	18	7293	9176	0.304	0.682	-50	0	0
4	11	13	"ctrl-buffer"	"ctrl-buffer"	17200	17860	90	119	123	27	21	79	79	86	64	74	15	0	0	176	179	36	20	98	98	103	30	29	92	69	0	0.513	0.543	0.481	0.466	2.410	0.525	0.333	52	366	100	118	125	-0.963	40	78	44	81	6375	9299	0.578	2.533	0	0	0
4	12	13	"ctrl-buffer"	"ctrl-buffer"	17360	17870	100	78	81	25	30	79	79	83	27	32	12	2	0	102	112	41	36	97	97	100	22	22	21	8	0	-0.200	0.133	1.308	1.174	4.230	2.205	0.003	80	377	100	4	17	Error	-1	5	2	15	6512	8930	-0.074	0.545	-50	0	0
4	13	13	"ctrl-buffer"	"ctrl-buffer"	17530	17870	100	76	79	16	20	78	78	80	16	20	20	3	0	108	114	31	27	96	96	99	25	25	28	7	0	-0.167	0.056	1.000	0.905	4.300	0.003	0.000	80	399	100	10	19	Error	-2	12	1	18	6333	9113	-0.062	0.600	-50	0	0
4	14	13	"ctrl-buffer"	"ctrl-buffer"	17710	17870	100	75	78	20	25	78	78	82	28	34	6	2	0	105	109	28	25	97	97	101	29	28	15	3	0	-0.375	0.000	1.250	1.087	3.553	8.555	0.002	80	428	100	5	12	Error	-3	8	0	12	6274	8715	-0.143	0.276	-50	0	0
4	15	13	"ctrl-buffer"	"ctrl-buffer"	17890	17870	100	78	85	30	35	77	77	80	20	25	17	6	0	107	112	28	25	99	99	102	31	30	16	7	0	0.125	0.615	0.571	0.597	4.567	0.060	0.004	80	439	100	9	21	-3.000	1	8	8	13	6819	8969	0.250	0.323	-50	0	0
4	16	13	"ctrl-buffer"	"ctrl-buffer"	18070	17870	100	82	87	24	27	79	79	80	18	22	25	5	0	115	127	43	33	99	99	104	34	32	28	13	0	0.188	0.286	0.857	0.693	3.254	0.221	0.043	80	424	100	19	36	-2.415	3	16	8	28	6966	10163	0.389	0.676	-50	0	0
4	17	13	"ctrl-buffer"	"ctrl-buffer"	18250	17880	100	77	81	20	24	76	76	78	16	20	23	7	0	117	124	31	25	95	95	100	27	27	40	17	0	0.045	0.172	0.694	0.572	5.257	0.062	0.006	80	463	100	23	34	-4.459	1	22	5	29	6440	9942	0.188	0.889	-50	0	0
4	18	13	"ctrl-buffer"	"ctrl-buffer"	18430	17870	60	82	82	17	20	78	78	79	17	21	25	3	0	119	132	39	29	100	100	106	32	30	37	21	0	0.211	0.125	0.333	0.329	2.446	0.170	0.039	32	176	100	23	36	-2.248	4	19	4	32	2626	4208	0.176	0.813	0	0	0
4	19	13	"ctrl-buffer"	"ctrl-buffer"	18600	17880	100	76	83	23	27	77	77	79	16	20	27	11	0	104	116	52	44	93	93	95	17	17	37	17	0	-0.091	0.261	0.851	0.854	3.738	0.207	0.052	80	433	100	10	29	Error	-1	11	6	23	6616	9240	0.250	1.235	-50	0	0
4	20	13	"ctrl-buffer"	"ctrl-buffer"	18780	17880	100	81	82	16	19	78	78	80	19	23	11	5	0	104	107	19	17	94	94	96	17	17	25	10	0	0.300	0.308	1.000	0.968	2.869	6.159	0.000	80	420	100	13	17	-1.737	3	10	4	13	6533	8570	0.105	0.647	-50	0	0
4	21	13	"ctrl-buffer"	"ctrl-buffer"	18960	17880	100	82	86	17	19	78	78	80	18	22	25	5	0	112	123	52	42	94	94	96	20	20	41	22	0	0.222	0.276	0.677	0.576	4.358	0.111	0.027	80	408	100	22	37	-2.170	4	18	8	29	6841	9841	0.333	1.350	-50	0	0
4	22	13	"ctrl-buffer"	"ctrl-buffer"	19130	17880	100	81	91	36	39	77	77	79	28	35	13	10	0	110	119	35	29	92	92	95	31	32	32	10	0	0.222	0.519	1.077	0.894	4.480	0.349	0.015	80	391	100	22	41	-2.170	4	18	14	27	7285	9543	0.429	0.774	-50	0	0
4	23	13	"ctrl-buffer"	"ctrl-buffer"	19310	17880	100	79	81	19	23	77	77	80	27	33	13	0	0	105	110	24	21	93	93	96	25	26	22	6	0	0.167	0.235	1.065	0.990	4.043	0.177	0.001	80	432	100	14	21	-2.585	2	12	4	17	6508	8787	0.037	0.560	-50	0	0
4	24	13	"ctrl-buffer"	"ctrl-buffer"	19490	17880	100	77	79	23	29	77	77	79	16	20	17	6	0	99	103	22	21	95	95	96	15	15	32	12	0	0.000	0.250	1.000	0.778	3.921	24.924	0.000	80	464	100	4	10	Error	0	4	2	8	6354	8253	0.000	0.467	-50	0	0
4	1	14	""	"STM1553"	15400	18060	100	162	160	28	17	84	84	87	21	24	96	88	0	3598	3608	648	17	104	104	109	26	23	100	100	0	0.022	0.022	0.022	0.020	1.608	0.020	0.610	80	489	100	3572	3580	-5.485	78	3494	76	3504	12785	288678	3.476	134.577	0	0	0
4	2	14	""	"STM3783"	15580	18070	120	128	149	69	46	83	83	85	18	21	78	56	0	462	556	445	80	103	103	107	23	21	99	98	0	0.125	0.146	0.140	0.122	2.600	0.095	0.344	120	605	100	404	519	-2.996	45	359	66	453	17867	66754	3.556	19.522	0	0	0
4	3	14	""	"STM2242"	15760	18060	120	101	105	25	23	82	82	84	18	21	50	25	0	1040	1155	676	58	100	100	103	21	20	99	98	0	0.020	0.022	0.024	0.025	3.632	0.015	0.173	120	590	100	959	1078	-5.629	19	940	23	1055	12596	138629	1.167	50.095	0	0	0
4	4	14	"yfiM"	"STM2653"	15940	18060	100	230	268	127	47	82	82	84	17	20	100	98	0	1227	1595	1172	73	99	99	103	23	22	100	100	0	0.131	0.124	0.125	0.122	1.847	0.096	0.633	80	479	100	1276	1682	-2.930	148	1128	186	1496	21418	127583	10.824	64.870	0	0	0
4	5	14	"oxyS"	"STM4124"	16110	18040	50	122	120	23	19	84	84	85	17	20	75	50	0	400	352	147	41	114	114	124	39	31	100	75	0	0.133	0.151	0.133	0.156	2.995	0.090	0.141	12	104	100	324	274	-2.912	38	286	36	238	1445	4218	2.059	5.846	0	0	0
4	6	14	""	"STM4302"	16290	18060	100	88	92	21	22	82	82	83	19	22	30	11	0	876	941	653	69	105	105	112	37	33	100	100	0	0.008	0.012	0.025	0.019	3.243	0.008	0.050	80	512	100	777	846	-7.006	6	771	10	836	7380	75266	0.474	22.405	0	0	0
4	7	14	"ssaT"	"STM1421"	16480	18060	100	125	170	123	72	82	82	84	20	23	58	51	0	1616	2407	2382	98	102	102	109	34	31	98	96	0	0.028	0.038	0.043	0.033	3.313	0.035	0.557	80	498	100	1557	2393	-5.138	43	1514	88	2305	13563	192522	4.300	67.588	0	0	0
4	8	14	"nrdI"	"STM2806"	16650	18050	90	92	109	50	45	79	79	82	19	23	38	28	0	344	1331	1726	129	97	97	101	23	22	84	75	0	0.053	0.024	0.062	0.091	5.102	0.017	0.293	52	370	100	260	1264	-4.248	13	247	30	1234	5690	69233	1.421	53.478	0	0	0
4	9	14	"sipA"	"STM2882"	16830	18050	110	8821	15946	17893	112	80	80	86	32	37	100	100	1	460	865	935	108	96	96	98	18	18	92	91	0	24.014	20.632	22.729	22.620	3.809	25.286	0.582	80	522	100	9105	16635	4.586	8741	364	15866	769	1275690	69169	495.625	42.611	0	0	0
4	10	14	"dctA"	"STM3614"	17000	18050	110	6808	7082	2047	28	82	82	100	102	102	100	100	0	6336	6321	2594	41	99	99	134	249	185	97	95	0	1.078	1.125	1.060	1.305	2.213	1.054	0.834	80	522	100	12963	13222	0.109	6726	6237	7000	6222	566543	505706	68.451	24.847	0	0	0
4	11	14	"aroB"	"STM3486"	17180	18060	90	253	821	956	116	81	81	101	123	121	61	44	0	267	844	937	111	97	97	135	266	197	42	34	0	1.012	0.991	1.031	1.004	3.658	1.251	0.367	52	394	100	342	1487	0.017	172	170	740	747	42675	43901	5.854	2.665	0	0	0
4	12	14	"purN"	"STM2500"	17360	18050	110	888	1431	1529	106	79	79	84	26	30	100	98	0	981	1594	1847	115	98	98	103	31	30	100	98	0	0.916	0.904	0.917	0.960	2.965	0.807	0.653	80	536	100	1692	2848	-0.126	809	883	1352	1496	114498	127505	51.808	48.097	0	0	0
4	13	14	"yjgG"	"STM4462"	17540	18060	110	93	104	39	37	78	78	81	20	24	45	21	0	243	446	521	116	97	97	102	31	30	98	87	0	0.103	0.074	0.117	0.098	3.180	0.045	0.195	80	516	100	161	375	-3.283	15	146	26	349	8332	35642	1.150	11.097	0	0	0
4	14	14	""	"STM0437"	17720	18060	120	348	349	137	39	78	78	80	17	21	92	91	0	8144	8528	3640	42	95	95	97	19	19	100	99	0	0.034	0.032	0.032	0.030	2.048	0.030	0.812	120	614	100	8319	8704	-4.898	270	8049	271	8433	41933	1023412	15.824	443.737	0	0	0
4	15	14	""	"STM0565"	17900	18070	100	89	91	22	24	77	77	79	17	21	42	12	0	705	911	731	80	96	96	98	24	24	100	100	0	0.020	0.017	0.035	0.027	2.872	0.012	0.111	80	454	100	621	829	-5.665	12	609	14	815	7279	72912	0.706	33.875	0	0	0
4	16	14	"res"	"STM0358"	18070	18060	100	3293	3112	1021	32	77	77	79	17	21	100	100	0	11219	11325	3684	32	96	96	99	20	20	100	100	0	0.289	0.270	0.272	0.256	1.733	0.256	0.872	80	462	100	14339	14264	-1.790	3216	11123	3035	11229	248933	906023	178.412	561.300	0	0	0
4	17	14	""	"STM2003"	18250	18060	110	182	195	59	30	77	77	78	15	19	100	100	0	1804	2524	1841	72	94	94	96	16	16	100	100	0	0.061	0.049	0.052	0.053	1.729	0.036	0.670	80	510	100	1815	2548	-4.026	105	1710	118	2430	15599	201906	7.800	151.750	0	0	0
4	18	14	"nfo"	"STM2203"	18420	18060	100	1610	1576	584	37	77	77	78	15	19	100	100	0	7469	7735	2593	33	94	94	97	19	19	100	100	0	0.208	0.196	0.199	0.178	1.781	0.187	0.858	80	480	100	8908	9140	-2.266	1533	7375	1499	7641	126076	618771	99.867	402.000	0	0	0
4	19	14	"EMPTY"	"EMPTY"	18600	18050	100	71	75	20	26	79	79	80	16	20	12	2	0	92	94	13	13	93	93	95	16	16	10	3	0	8.000	-4.000	1.625	1.583	3.855	10.707	0.001	80	452	100	-9	-3	3.000	-8	-1	-4	1	5970	7497	-0.312	-0.062	-75	0	0
4	20	14	"EMPTY"	"EMPTY"	18780	18050	100	74	77	18	23	78	78	80	20	25	11	2	0	94	96	18	18	93	93	94	16	17	17	5	0	-4.000	-0.333	1.000	1.353	3.882	1.407	0.001	80	440	100	-3	2	Error	-4	1	-1	3	6143	7698	-0.150	0.125	-75	0	0
4	21	14	"EMPTY"	"EMPTY"	18950	18050	100	74	74	12	16	77	77	80	20	25	1	0	0	91	93	15	16	94	94	95	19	20	8	1	0	1.000	3.000	0.895	0.779	2.467	44.307	0.000	80	440	100	-6	-4	0.000	-3	-3	-3	-1	5912	7418	-0.300	-0.105	-75	0	0
4	22	14	"EMPTY"	"EMPTY"	19130	18050	100	76	76	15	19	78	78	80	27	33	1	0	0	93	94	16	17	93	93	95	27	28	11	0	0	100000.000	-2.000	1.000	1.140	3.406	0.558	0.000	80	452	100	-2	-1	16.610	-2	0	-2	1	6069	7544	-0.148	-0.037	-75	0	0
4	23	14	"EMPTY"	"EMPTY"	19310	18060	100	71	76	15	19	76	76	77	26	33	8	0	0	92	92	14	15	92	92	95	25	26	5	0	0	100000.000	0.000	1.764	1.798	3.009	1.361	0.006	80	464	100	-5	0	16.610	-5	0	0	0	6077	7344	-0.038	-0.120	-75	0	0
4	24	14	"EMPTY"	"EMPTY"	19490	18060	100	70	71	12	16	75	75	77	16	20	6	0	0	91	92	14	15	94	94	95	14	14	11	3	0	1.667	2.000	1.381	1.380	2.540	1.195	0.002	80	496	100	-8	-6	0.737	-5	-3	-4	-2	5667	7350	-0.375	-0.214	-75	0	0
5	1	1	"yggG"	"STM3077"	1870	20190	110	439	679	761	112	74	74	79	70	88	85	75	0	1253	1752	1990	113	99	99	126	378	300	77	58	0	0.316	0.366	0.369	0.329	2.333	0.308	0.679	80	557	100	1519	2258	-1.661	365	1154	605	1653	54294	140140	8.571	4.302	0	0	0
5	2	1	""	"STM1249"	2050	20200	120	339	536	636	118	73	73	79	72	91	83	71	0	371	519	553	106	98	98	125	381	304	31	11	0	0.974	1.100	1.026	0.975	2.770	0.571	0.283	120	549	100	539	884	-0.037	266	273	463	421	64300	62300	6.347	1.034	0	0	0
5	3	1	"csgA"	"STM1144"	2230	20190	120	188	212	113	53	77	77	79	18	22	94	84	0	736	855	612	71	98	98	101	23	22	97	96	0	0.174	0.178	0.164	0.181	2.277	0.150	0.657	120	513	100	749	892	-2.523	111	638	135	757	25473	102616	7.389	32.783	0	0	0
5	4	1	"malT"	"STM3515"	2400	20190	120	12519	12186	3230	26	76	76	79	18	22	100	100	0	12033	12221	3067	25	100	100	107	50	46	100	100	0	1.043	0.999	1.010	0.961	1.509	1.004	0.931	120	518	100	24376	24231	0.060	12443	11933	12110	12121	1462272	1466507	672.611	242.280	0	0	0
5	5	1	""	"STM0212"	2590	20190	130	211	246	166	67	72	72	76	21	27	93	87	0	645	674	377	55	94	94	106	125	117	92	84	0	0.252	0.300	0.279	0.276	2.128	0.270	0.507	120	589	100	690	754	-1.987	139	551	174	580	29565	80889	8.095	4.544	0	0	0
5	6	1	"gltX"	"STM2415"	2760	20190	120	586	682	415	60	74	74	85	66	77	96	92	0	771	871	574	65	95	95	108	125	115	93	85	0	0.757	0.784	0.841	0.794	2.057	0.691	0.689	120	541	100	1188	1384	-0.401	512	676	608	776	81899	104460	9.045	6.104	0	0	0
5	7	1	""	"STM0055"	2950	20200	120	135	188	142	75	78	78	88	58	65	48	35	0	735	1070	1005	93	97	97	105	32	30	95	88	0	0.089	0.113	0.114	0.104	3.085	0.100	0.498	120	494	100	695	1083	-3.485	57	638	110	973	22582	128378	1.724	30.156	0	0	0
5	8	1	"acnA"	"STM1712"	3120	20190	120	9934	9535	2675	28	78	78	85	41	48	100	100	0	9036	8359	2242	26	97	97	103	29	28	100	100	0	1.103	1.145	1.134	1.154	1.431	1.153	0.897	120	521	100	18795	17719	0.141	9856	8939	9457	8262	1144146	1003029	230.488	284.690	0	0	0
5	9	1	"rfbF"	"STM2092"	3310	20200	130	887	1144	841	73	79	79	82	20	24	100	99	0	578	706	476	67	99	99	101	16	15	100	100	0	1.687	1.755	1.748	1.689	2.748	2.075	0.560	120	544	100	1287	1672	0.754	808	479	1065	607	137270	84693	53.100	37.813	0	0	0
5	10	1	"osmY"	"STM4561"	3470	20190	130	2666	6313	8606	136	82	82	87	32	36	100	100	0	542	929	1188	127	106	106	107	18	16	95	90	0	5.927	7.571	7.114	7.714	2.638	8.623	0.699	120	566	100	3020	7054	2.567	2584	436	6231	823	757585	111462	194.563	45.667	0	0	0
5	11	1	"hflB"	"STM3296"	3660	20190	130	9623	17133	16580	96	82	82	88	42	47	100	100	0	2612	4227	3909	92	107	107	111	28	25	100	100	0	3.809	4.139	4.421	4.178	2.144	4.582	0.769	120	567	100	12046	21171	1.929	9541	2505	17051	4120	2055909	507262	405.833	147.000	0	0	0
5	12	1	"yheM"	"STM3450"	3830	20200	130	254	350	412	117	81	81	85	36	42	94	85	0	581	629	349	55	104	104	108	30	27	99	95	0	0.363	0.512	0.409	0.401	2.393	0.731	0.430	120	505	100	650	794	-1.463	173	477	269	525	41947	75517	7.361	17.367	0	0	0
5	13	1	"yifL"	"STM3946"	4010	20200	140	1187	1135	697	61	81	81	84	20	23	98	98	0	1118	1089	671	61	107	107	114	38	33	96	95	0	1.094	1.073	1.056	1.121	2.498	1.065	0.783	156	606	100	2117	2036	0.130	1106	1011	1054	982	177093	169806	52.550	25.658	0	0	0
5	14	1	""	"STM3941"	4190	20200	130	482	579	387	66	84	84	89	30	33	95	95	0	1564	2676	3158	118	113	113	122	45	36	100	100	0	0.274	0.193	0.254	0.232	2.906	0.104	0.371	120	529	100	1849	3058	-1.866	398	1451	495	2563	69461	321157	16.333	56.756	0	0	0
5	15	1	"hemD"	"STM3937"	4370	20210	130	5577	5086	1961	38	85	85	90	31	34	100	100	0	7490	7118	2245	31	112	112	119	33	27	100	100	0	0.744	0.714	0.707	0.669	1.634	0.726	0.877	120	497	100	12870	12007	-0.426	5492	7378	5001	7006	610292	854118	161.161	212.091	0	0	0
5	16	1	"wecF"	"STM3928"	4540	20200	130	260	272	183	67	86	86	92	33	35	90	77	0	1154	1342	805	59	111	111	121	53	43	100	100	0	0.167	0.151	0.138	0.133	2.158	0.114	0.416	120	512	100	1217	1417	-2.584	174	1043	186	1231	32684	161071	5.455	23.038	0	0	0
5	17	1	"wecD"	"STM3924"	4720	20200	140	2632	2512	795	31	89	89	96	46	47	97	96	0	6715	6347	1814	28	104	104	115	61	53	100	100	0	0.385	0.388	0.379	0.360	2.327	0.379	0.892	156	581	100	9154	8666	-1.378	2543	6611	2423	6243	391860	990127	52.522	102.164	0	0	0
5	18	1	"wecB"	"STM3920"	4900	20200	140	7639	6976	2340	33	85	85	90	34	37	98	98	0	15324	13619	4426	32	105	105	111	28	25	100	100	0	0.496	0.510	0.507	0.473	2.170	0.497	0.895	156	570	100	22773	20405	-1.011	7554	15219	6891	13514	1088269	2124541	202.529	482.429	0	0	0
5	19	1	""	"STM4431"	5080	20200	130	118	180	136	75	83	83	88	34	38	50	41	0	932	2435	3141	128	108	108	114	32	28	81	76	0	0.042	0.042	0.051	0.067	5.273	0.030	0.519	120	529	100	859	2424	-4.557	35	824	97	2327	21544	292147	2.706	72.531	0	0	0
5	20	1	""	"STM4435"	5250	20200	130	202	312	277	88	83	83	87	30	34	90	79	0	2408	3612	3868	107	105	105	119	113	94	96	95	0	0.052	0.065	0.062	0.062	2.306	0.058	0.698	120	548	100	2422	3736	-4.274	119	2303	229	3507	37499	433480	7.500	30.912	0	0	0
5	21	1	""	"STM4442"	5440	20200	130	117	168	120	71	84	84	87	19	21	56	45	0	574	1155	1444	125	104	104	117	113	96	71	61	0	0.070	0.080	0.098	0.119	3.891	0.059	0.513	120	523	100	503	1135	-3.832	33	470	84	1051	20203	138612	4.263	9.186	0	0	0
5	22	1	"treC"	"STM4453"	5600	20200	140	196	276	228	82	87	87	88	20	22	84	74	0	550	742	589	79	104	104	108	25	23	95	89	0	0.244	0.296	0.264	0.273	3.125	0.251	0.443	156	608	100	555	827	-2.033	109	446	189	638	43052	115769	9.400	25.360	0	0	0
5	23	1	""	"STM4467"	5790	20200	140	97	102	36	35	85	85	88	22	25	35	13	0	267	311	196	63	102	102	108	26	24	87	76	0	0.073	0.081	0.112	0.143	4.052	0.061	0.108	156	566	100	177	226	-3.781	12	165	17	209	15926	48578	0.636	7.808	0	0	0
5	24	1	"idnK"	"STM4485"	5960	20200	140	164	236	196	83	90	90	94	31	32	71	53	0	807	1318	1445	109	107	107	111	25	22	96	92	0	0.106	0.121	0.130	0.121	3.115	0.098	0.550	156	754	100	774	1357	-3.242	74	700	146	1211	36794	205590	4.581	48.280	0	0	0
5	1	2	"yjaH"	"STM4171"	1880	20390	120	395	465	294	63	75	75	78	36	46	93	91	0	1051	1208	835	69	103	103	112	78	69	96	95	0	0.338	0.353	0.358	0.339	2.222	0.310	0.619	120	509	100	1268	1495	-1.567	320	948	390	1105	55787	145003	10.750	14.051	0	0	0
5	2	2	"purD"	"STM4175"	2050	20380	120	891	1740	3027	173	75	75	80	39	48	96	93	0	492	756	898	118	105	105	109	23	21	95	90	0	2.109	2.558	2.117	2.236	3.129	3.624	0.720	120	380	100	1203	2316	1.076	816	387	1665	651	208746	90736	42.564	28.130	0	0	0
5	3	2	"livJ"	"STM3567"	2240	20370	130	144	217	210	96	75	75	76	16	21	72	65	0	607	913	1089	119	97	97	99	17	17	90	87	0	0.135	0.174	0.188	0.184	4.349	0.154	0.654	120	398	100	579	958	-2.886	69	510	142	816	26083	109586	8.813	47.882	0	0	0
5	4	2	"yihS"	"STM4021"	2410	20370	120	106	168	438	260	74	74	75	18	24	72	43	0	729	796	427	53	94	94	96	16	16	100	100	0	0.050	0.134	0.054	0.053	3.086	0.279	0.091	120	376	100	667	796	-4.311	32	635	94	702	20172	95512	5.167	43.750	0	0	0
5	5	2	"prlC"	"STM3594"	2590	20370	120	336	510	477	93	73	73	79	25	31	90	83	0	614	836	699	83	93	93	105	141	134	76	65	0	0.505	0.588	0.585	0.554	2.801	0.586	0.660	120	414	100	784	1180	-0.986	263	521	437	743	61186	100312	17.240	5.184	0	0	0
5	6	2	"atpB"	"STM3871"	2780	20380	120	1216	1648	1385	84	76	76	87	51	58	98	94	0	421	485	325	67	96	96	124	183	147	74	43	0	3.508	4.041	4.244	3.960	2.560	4.870	0.559	120	434	100	1465	1961	1.811	1140	325	1572	389	197813	58151	30.608	1.973	0	0	0
5	7	2	"xseA"	"STM2512"	2950	20370	120	150	237	240	101	76	76	88	63	71	55	35	0	533	748	814	108	95	95	104	36	34	95	85	0	0.169	0.247	0.238	0.209	2.775	0.245	0.685	120	377	100	512	814	-2.565	74	438	161	653	28452	89767	2.365	17.889	0	0	0
5	8	2	"sprB"	"STM2866"	3120	20370	130	1894	2567	2337	91	76	76	82	43	52	100	99	0	674	900	713	79	96	96	102	32	31	99	94	0	3.145	3.098	3.196	3.262	2.667	3.959	0.539	120	420	100	2396	3295	1.653	1818	578	2491	804	308006	107960	57.791	24.938	0	0	0
5	9	2	"sinR"	"STM0304"	3300	20370	130	421	601	515	85	79	79	85	55	64	83	78	0	1072	1478	1402	94	100	100	105	30	28	95	91	0	0.352	0.379	0.439	0.421	3.219	0.284	0.594	120	443	100	1314	1900	-1.507	342	972	522	1378	72173	177354	9.382	45.767	0	0	0
5	10	2	"hilC"	"STM2867"	3490	20370	130	1371	2913	3259	111	80	80	86	56	65	80	75	0	468	968	1033	106	107	107	110	21	19	78	71	0	3.576	3.290	3.164	3.098	3.703	3.650	0.695	120	422	100	1652	3694	1.838	1291	361	2833	861	349552	116134	50.482	40.857	0	0	0
5	11	2	"bcfB"	"STM0022"	3660	20370	130	110	208	264	126	79	79	80	17	21	60	45	0	975	1803	2048	113	107	107	112	31	27	84	77	0	0.036	0.076	0.086	0.078	5.629	0.073	0.402	120	400	100	899	1825	-4.807	31	868	129	1696	25004	216407	7.529	54.548	0	0	0
5	12	2	"bcfH"	"STM0028"	3830	20370	130	141	194	137	70	78	78	80	17	21	70	59	0	1229	2067	2180	105	106	106	113	38	33	88	83	0	0.056	0.059	0.067	0.084	3.731	0.051	0.650	120	385	100	1186	2077	-4.156	63	1123	116	1961	23266	247996	6.706	51.421	0	0	0
5	13	2	"orf5"	"PSLT015"	4010	20370	130	223	419	490	116	80	80	82	17	20	89	82	0	2723	4459	5147	115	109	109	117	36	30	99	98	0	0.055	0.078	0.070	0.063	3.225	0.066	0.536	120	393	100	2757	4689	-4.192	143	2614	339	4350	50227	535111	19.824	120.611	0	0	0
5	14	2	"srgC"	"PSLT008"	4190	20370	130	162	369	537	145	85	85	90	34	37	65	52	0	2084	5827	10949	187	112	112	120	37	30	95	91	0	0.039	0.050	0.056	0.049	3.349	0.040	0.653	120	422	100	2049	5999	-4.679	77	1972	284	5715	44274	699263	8.206	154.243	0	0	0
5	15	2	"uvrA"	"STM4254"	4370	20370	130	465	751	772	102	85	85	93	37	39	92	85	0	1276	1856	1873	100	110	110	117	31	26	98	94	0	0.326	0.381	0.354	0.379	2.784	0.347	0.712	120	375	100	1546	2412	-1.617	380	1166	666	1746	90129	222749	17.784	56.097	0	0	0
5	16	2	""	"STM4260"	4540	20370	130	2712	4248	4599	108	88	88	100	61	61	100	100	0	1301	1820	1716	94	109	109	117	41	35	97	97	0	2.201	2.431	2.604	2.547	2.293	2.977	0.681	120	353	100	3816	5871	1.138	2624	1192	4160	1711	509807	218432	68.000	41.537	0	0	0
5	17	2	""	"STM4261"	4730	20370	130	1760	7977	13807	173	90	90	106	71	66	100	100	1	468	1978	3414	172	106	106	114	39	34	99	95	0	4.613	4.213	4.828	4.544	2.925	4.639	0.748	120	342	100	2032	9759	2.206	1670	362	7887	1872	957252	237308	110.859	47.795	0	0	0
5	18	2	""	"STM4261"	4900	20370	130	1665	4265	7305	171	86	86	94	44	46	100	94	0	830	2110	3048	144	105	105	114	42	36	92	89	0	2.178	2.084	2.130	1.903	2.827	2.609	0.679	120	327	100	2304	6184	1.123	1579	725	4179	2005	511850	253254	94.795	47.524	0	0	0
5	19	2	"livM"	"STM3562"	5070	20380	130	163	248	222	89	84	84	86	21	24	73	65	0	1342	2951	3700	125	105	105	112	34	30	98	98	0	0.064	0.058	0.055	0.061	2.792	0.049	0.667	120	377	100	1316	3010	-3.969	79	1237	164	2846	29787	354074	7.714	83.500	0	0	0
5	20	2	"mviN"	"STM1170"	5260	20370	120	160	286	275	96	84	84	88	29	32	66	55	0	596	1467	1706	116	105	105	114	49	42	82	74	0	0.155	0.148	0.173	0.173	3.893	0.104	0.452	120	409	100	567	1564	-2.692	76	491	202	1362	34264	176018	6.828	27.612	0	0	0
5	21	2	"citA"	"STM0689"	5410	20360	100	151	200	145	72	82	82	85	17	20	63	58	0	930	1732	2319	133	105	105	113	83	73	65	65	0	0.084	0.073	0.095	0.128	4.390	0.045	0.551	80	331	100	894	1745	-3.580	69	825	118	1627	15969	138567	6.765	19.506	0	0	0
5	22	2	"ssaL"	"STM1412"	5610	20370	130	229	787	1109	140	83	83	86	18	20	68	60	0	623	2490	3506	140	104	104	112	74	66	59	55	0	0.281	0.295	0.383	0.365	5.023	0.276	0.734	120	433	100	665	3090	-1.830	146	519	704	2386	94484	298843	38.944	32.135	0	0	0
5	23	2	"ssaP"	"STM1417"	5790	20380	120	145	274	311	113	86	86	91	34	37	68	47	0	650	1792	2580	143	105	105	115	37	32	94	88	0	0.108	0.111	0.111	0.116	2.909	0.104	0.686	120	349	100	604	1875	-3.207	59	545	188	1687	32913	215076	5.382	45.324	0	0	0
5	24	2	"fusA"	"STM3446"	5960	20370	130	487	2400	3976	165	94	94	101	40	39	72	65	0	164	521	671	128	116	116	125	39	31	54	45	0	8.188	5.694	4.927	4.072	5.899	8.537	0.464	120	495	100	441	2711	3.033	393	48	2306	405	288007	62487	57.475	10.154	0	0	0
5	1	3	"moeB"	"STM0845"	1880	20540	120	212	367	340	92	79	79	82	36	43	70	58	0	677	1100	1090	99	111	111	117	28	23	90	81	0	0.235	0.291	0.310	0.288	2.996	0.255	0.663	120	501	100	699	1277	-2.089	133	566	288	989	44096	132033	7.917	35.107	0	0	0
5	2	3	"carA"	"STM0066"	2070	20540	120	1473	2636	2528	95	82	82	85	40	47	97	91	0	882	1347	1309	97	114	114	120	27	22	94	90	0	1.811	2.071	2.190	2.126	2.584	2.203	0.701	120	382	100	2159	3787	0.857	1391	768	2554	1233	316350	161611	63.775	45.444	0	0	0
5	3	3	"prfA"	"STM1776"	2240	20540	130	412	1082	1292	119	74	74	75	17	22	85	77	0	649	1709	1923	112	98	98	100	15	15	86	81	0	0.613	0.626	0.676	0.680	3.206	0.625	0.709	120	402	100	889	2619	-0.705	338	551	1008	1611	129897	205121	59.235	107.267	0	0	0
5	4	3	"invC"	"STM2894"	2420	20540	120	2295	4424	5844	132	73	73	75	25	33	97	92	0	461	807	896	111	95	95	97	16	16	87	80	0	6.071	6.111	5.436	5.735	3.223	8.029	0.625	120	398	100	2588	5063	2.602	2222	366	4351	712	530848	96787	173.960	44.375	0	0	0
5	5	3	"envE"	"STM1242"	2590	20540	120	443	936	1045	111	72	72	74	19	25	86	80	0	710	1726	2055	119	96	96	99	19	19	88	81	0	0.604	0.530	0.573	0.587	3.239	0.479	0.806	120	417	100	985	2494	-0.727	371	614	864	1630	112377	207133	45.368	85.632	0	0	0
5	6	3	"eutE"	"STM2463"	2760	20550	110	108	176	168	95	73	73	77	26	33	53	45	0	436	752	808	107	97	97	123	149	121	63	51	0	0.103	0.157	0.143	0.157	3.282	0.106	0.379	80	373	100	374	758	-3.276	35	339	103	655	14057	60158	3.808	4.221	0	0	0
5	7	3	"rfaK"	"STM3714"	2950	20550	130	285	702	810	115	73	73	77	23	29	91	84	0	1038	2181	2345	107	93	93	114	137	120	89	82	0	0.224	0.301	0.276	0.277	2.697	0.292	0.697	120	444	100	1157	2717	-2.156	212	945	629	2088	84181	261681	27.174	15.088	0	0	0
5	8	3	"ipk"	"STM1779"	3130	20550	130	341	911	1163	127	75	75	77	16	20	85	83	0	430	1076	1260	117	92	92	97	28	28	76	70	0	0.787	0.850	0.922	0.898	3.539	0.944	0.483	120	436	100	604	1820	-0.346	266	338	836	984	109272	129167	52.125	34.964	0	0	0
5	9	3	"nanH"	"STM0928"	3320	20550	120	86	95	33	34	78	78	84	58	69	7	3	0	901	1541	1450	94	98	98	104	32	30	99	97	0	0.010	0.012	0.018	0.016	3.725	0.008	0.023	120	386	100	811	1460	-6.649	8	803	17	1443	11402	184879	0.190	44.906	0	0	0
5	10	3	"pagC"	"STM1246"	3490	20550	130	545	2225	2786	125	79	79	84	58	69	75	65	0	331	760	812	106	102	102	105	21	20	75	69	0	2.035	3.261	2.907	2.441	3.901	4.434	0.593	120	387	100	695	2804	1.025	466	229	2146	658	266981	91152	36.914	31.190	0	0	0
5	11	3	"leuC"	"STM0111"	3660	20550	130	227	242	128	52	78	78	80	18	22	100	97	0	916	929	378	40	105	105	109	23	21	100	98	0	0.184	0.199	0.177	0.196	1.902	0.175	0.511	120	418	100	960	988	-2.444	149	811	164	824	28993	111428	9.000	35.652	0	0	0
5	12	3	"fliL"	"STM1975"	3840	20550	130	760	910	681	74	78	78	80	19	23	100	100	0	362	495	363	73	106	106	112	30	26	99	93	0	2.664	2.139	2.296	2.331	2.039	2.270	0.651	120	403	100	938	1221	1.414	682	256	832	389	109155	59341	43.684	12.767	0	0	0
5	13	3	"yfeK"	"STM2438"	4010	20550	120	131	179	188	105	78	78	81	18	22	74	65	0	515	678	598	88	106	106	112	34	30	91	90	0	0.130	0.177	0.138	0.153	3.176	0.195	0.519	120	387	100	462	673	-2.948	53	409	101	572	21431	81342	5.444	16.647	0	0	0
5	14	3	""	"STM1012"	4190	20560	130	123	145	75	51	83	83	88	50	56	41	21	0	527	691	576	83	109	109	118	71	60	90	78	0	0.096	0.107	0.120	0.112	3.422	0.087	0.257	120	465	100	458	644	-3.385	40	418	62	582	17352	82864	1.140	8.070	0	0	0
5	15	3	""	"STM1016"	4380	20550	120	187	215	116	53	87	87	93	56	60	79	42	0	1947	2342	1537	65	110	110	121	78	64	100	97	0	0.054	0.057	0.051	0.051	2.212	0.047	0.490	120	386	100	1937	2360	-4.199	100	1837	128	2232	25849	281010	2.179	28.474	0	0	0
5	16	3	"yfbG"	"STM2299"	4550	20550	140	1341	3526	4614	130	88	88	97	54	55	94	84	0	989	1936	2451	126	109	109	114	34	29	89	83	0	1.424	1.882	1.621	1.726	4.062	2.145	0.648	156	383	100	2133	5265	0.510	1253	880	3438	1827	549987	302030	63.500	53.588	0	0	0
5	17	3	"orf32"	"STM1380"	4730	20550	140	268	460	529	115	86	86	99	61	61	71	60	0	914	1654	2302	139	106	106	113	43	38	89	81	0	0.225	0.242	0.293	0.281	3.917	0.193	0.652	156	369	100	990	1922	-2.150	182	808	374	1548	71734	258043	5.918	35.837	0	0	0
5	18	3	"ybaK"	"STM0495"	4900	20550	130	220	494	791	160	83	83	89	35	39	66	60	0	443	1442	2552	176	104	104	111	39	35	74	68	0	0.404	0.307	0.416	0.424	3.654	0.286	0.633	120	340	100	476	1749	-1.307	137	339	411	1338	59327	173086	11.571	34.128	0	0	0
5	19	3	"finO"	"PSLT111"	5070	20550	130	390	557	461	82	82	82	85	23	27	96	91	0	2293	3621	3943	108	103	103	108	32	29	98	98	0	0.141	0.135	0.134	0.142	2.498	0.098	0.628	120	370	100	2498	3993	-2.830	308	2190	475	3518	66831	434503	20.522	109.781	0	0	0
5	20	3	"holE"	"STM1876"	5220	20540	100	95	161	230	142	84	84	90	35	38	28	17	0	140	278	404	145	103	103	116	62	53	38	25	0	0.297	0.440	0.343	0.378	4.927	0.476	0.601	80	344	100	48	252	-1.750	11	37	77	175	12864	22264	2.029	2.613	0	0	0
5	21	3	"yebE"	"STM1880"	5430	20550	120	316	697	1014	145	84	84	87	28	32	85	75	0	525	1584	2647	167	106	106	119	84	70	74	64	0	0.554	0.415	0.469	0.492	4.034	0.287	0.465	120	506	100	651	2091	-0.853	232	419	613	1478	83653	190084	21.786	17.440	0	0	0
5	22	3	""	"STM1533"	5610	20550	130	595	817	804	98	85	85	86	18	20	84	80	0	1066	2083	2560	122	107	107	116	45	38	90	86	0	0.532	0.370	0.367	0.380	3.955	0.254	0.490	120	451	100	1469	2708	-0.911	510	959	732	1976	98023	249969	40.611	43.711	0	0	0
5	23	3	""	"STM1543"	5790	20550	130	218	325	307	94	89	89	94	35	37	81	65	0	1439	2041	2204	107	112	112	127	51	40	95	93	0	0.097	0.122	0.114	0.111	3.234	0.101	0.542	120	404	100	1456	2165	-3.363	129	1327	236	1929	38969	244959	6.600	37.529	0	0	0
5	24	3	"dpiA"	"STM0626"	5970	20550	130	227	327	274	83	95	95	105	43	40	73	60	0	1048	1936	2019	104	120	120	130	42	32	97	91	0	0.142	0.128	0.122	0.127	3.202	0.108	0.589	120	576	100	1060	2048	-2.814	132	928	232	1816	39235	232300	5.163	43.000	0	0	0
5	1	4	"ycjF"	"STM1684"	1880	20730	120	343	464	401	86	79	79	80	18	22	100	97	0	1807	2202	1733	78	112	112	119	32	26	100	100	0	0.156	0.184	0.170	0.162	2.101	0.179	0.731	120	518	100	1959	2475	-2.683	264	1695	385	2090	55712	264228	21.333	65.094	0	0	0
5	2	4	"yhcQ"	"STM3365"	2060	20730	120	237	255	123	48	81	81	82	22	26	91	89	0	2255	2406	1431	59	116	116	124	34	27	100	100	0	0.073	0.076	0.072	0.067	2.013	0.070	0.722	120	398	100	2295	2464	-3.777	156	2139	174	2290	30645	288690	7.864	67.118	0	0	0
5	3	4	""	"STM3355"	2230	20720	130	150	270	323	119	73	73	95	289	304	18	10	0	1241	2708	3776	139	100	100	104	32	30	97	95	0	0.067	0.076	0.072	0.072	3.021	0.073	0.756	120	428	100	1218	2805	-3.889	77	1141	197	2608	32411	324933	0.606	81.375	0	0	0
5	4	4	""	"STM3378"	2410	20730	120	322	388	354	91	72	72	96	291	303	38	9	0	1046	1293	1334	103	97	97	102	43	42	100	99	0	0.263	0.264	0.254	0.247	2.268	0.235	0.698	120	423	100	1199	1512	-1.924	250	949	316	1196	46583	155111	1.003	27.698	0	0	0
5	5	4	"yhcN"	"STM3361"	2590	20720	110	86	99	43	43	72	72	74	15	20	48	35	0	222	318	279	87	98	98	103	40	38	82	65	0	0.113	0.123	0.146	0.159	2.754	0.114	0.473	80	415	100	138	247	-3.147	14	124	27	220	7932	25402	1.667	5.375	0	0	0
5	6	4	"smpB"	"STM2688"	2770	20720	120	831	1216	1286	105	71	71	72	15	20	100	100	0	947	1494	1695	113	96	96	103	65	63	96	90	0	0.893	0.819	0.821	0.923	2.343	0.757	0.800	120	472	100	1611	2543	-0.163	760	851	1145	1398	145909	179241	76.267	21.400	0	0	0
5	7	4	"yabF"	"STM0085"	2950	20730	120	161	225	170	75	72	72	73	15	20	90	77	0	763	1137	1035	91	92	92	94	17	18	98	98	0	0.133	0.146	0.139	0.123	2.985	0.124	0.603	120	406	100	760	1198	-2.914	89	671	153	1045	26942	136409	10.133	61.353	0	0	0
5	8	4	"ftsA"	"STM0132"	3120	20720	120	1308	1798	1910	106	73	73	76	22	28	100	100	0	1240	1635	1493	91	90	90	92	16	17	100	100	0	1.074	1.117	1.003	1.038	2.143	1.253	0.725	120	411	100	2385	3270	0.103	1235	1150	1725	1545	215733	196193	78.273	96.438	0	0	0
5	9	4	"aceF"	"STM0153"	3310	20720	130	1551	3704	6565	177	75	75	78	20	25	100	100	0	756	1596	2236	140	93	93	96	21	21	100	98	0	2.226	2.415	2.113	2.388	2.406	3.774	0.511	120	411	100	2139	5132	1.155	1476	663	3629	1503	444442	191507	181.300	71.429	0	0	0
5	10	4	"yacE"	"STM0140"	3470	20720	120	619	951	933	98	78	78	79	16	20	100	100	0	1105	1667	1571	94	101	101	104	23	22	100	100	0	0.539	0.557	0.505	0.530	2.025	0.508	0.677	120	388	100	1545	2439	-0.892	541	1004	873	1566	114074	199990	54.500	67.957	0	0	0
5	11	4	"asnC"	"STM3876"	3660	20730	130	266	314	180	57	77	77	79	19	24	96	93	0	1219	1415	915	64	105	105	110	28	25	100	100	0	0.170	0.181	0.180	0.165	2.061	0.151	0.650	120	444	100	1303	1547	-2.559	189	1114	237	1310	37669	169840	12.368	46.607	0	0	0
5	12	4	""	"STM3863"	3840	20730	130	189	316	472	149	78	78	80	19	23	93	82	0	1302	2113	2989	141	105	105	110	30	27	100	99	0	0.093	0.119	0.109	0.105	2.524	0.135	0.800	120	412	100	1308	2246	-3.431	111	1197	238	2008	37961	253574	12.421	66.767	0	0	0
5	13	4	"truA"	"STM2368"	4000	20720	130	369	534	587	109	78	78	81	20	24	96	95	0	987	1631	1873	114	106	106	117	117	100	90	85	0	0.330	0.299	0.311	0.320	2.568	0.233	0.536	120	438	100	1172	1981	-1.598	291	881	456	1525	64119	195774	22.650	12.940	0	0	0
5	14	4	"yfcE"	"STM2347"	4190	20730	120	728	930	873	93	80	80	86	52	60	98	95	0	1080	1495	1439	96	110	110	125	132	105	96	92	0	0.668	0.614	0.636	0.601	2.101	0.567	0.618	120	446	100	1618	2235	-0.582	648	970	850	1385	111585	179371	16.231	10.379	0	0	0
5	15	4	"nuoM"	"STM2317"	4370	20730	130	3488	4622	5383	116	85	85	91	53	58	100	100	0	1494	2012	2500	124	115	115	125	81	64	100	98	0	2.468	2.392	2.360	2.344	1.935	2.437	0.762	120	422	100	4782	6434	1.303	3403	1379	4537	1897	554692	241410	85.491	23.296	0	0	0
5	16	4	"menE"	"STM2305"	4540	20730	130	1221	1498	1182	78	86	86	89	25	28	100	100	0	4951	6509	5685	87	110	110	119	56	47	100	100	0	0.234	0.221	0.226	0.226	1.656	0.190	0.793	120	388	100	5976	7811	-2.093	1135	4841	1412	6399	179797	781045	56.360	114.107	0	0	0
5	17	4	""	"STM2289"	4720	20730	130	269	560	946	168	83	83	86	25	29	93	85	0	1006	2277	3610	158	107	107	114	47	41	100	95	0	0.207	0.220	0.222	0.210	2.835	0.224	0.390	120	386	100	1085	2647	-2.273	186	899	477	2170	67239	273183	18.960	46.021	0	0	0
5	18	4	"nupC"	"STM2409"	4890	20720	130	730	907	786	86	83	83	86	22	25	97	95	0	1512	1975	2050	103	106	106	112	34	30	96	94	0	0.460	0.441	0.471	0.477	2.781	0.314	0.541	120	397	100	2053	2693	-1.120	647	1406	824	1869	108867	237007	37.318	54.794	0	0	0
5	19	4	"ybdN"	"STM0605"	5070	20720	120	195	295	305	103	82	82	87	26	29	85	71	0	873	1400	1533	109	102	102	108	24	22	100	99	0	0.147	0.164	0.153	0.144	2.612	0.163	0.736	120	386	100	884	1511	-2.770	113	771	213	1298	35391	167998	8.000	53.833	0	0	0
5	20	4	"gabP"	"STM2793"	5260	20740	160	204	891	3205	359	84	84	89	31	34	73	62	0	1777	4180	6784	162	103	103	115	54	46	87	85	0	0.072	0.198	0.088	0.104	4.850	0.365	0.396	208	517	100	1794	4884	-3.802	120	1674	807	4077	185297	869519	25.871	75.278	0	0	0
5	21	4	"srlE"	"STM2833"	5430	20730	130	277	326	195	59	86	86	87	18	20	97	94	0	1066	1354	950	70	104	104	111	34	30	100	100	0	0.199	0.192	0.181	0.187	1.978	0.169	0.686	120	403	100	1153	1490	-2.332	191	962	240	1250	39092	162517	13.278	36.559	0	0	0
5	22	4	"hypB"	"STM2855"	5620	20730	130	948	1073	713	66	86	86	89	19	21	98	96	0	687	739	430	58	107	107	118	46	38	95	92	0	1.486	1.562	1.540	1.535	2.269	1.765	0.690	120	449	100	1442	1619	0.572	862	580	987	632	128772	88715	51.789	13.500	0	0	0
5	23	4	"yqaA"	"STM2819"	5790	20730	130	287	415	486	117	87	87	90	22	24	95	92	0	526	716	745	104	108	108	120	51	42	97	92	0	0.478	0.539	0.551	0.513	2.286	0.488	0.407	120	406	100	618	936	-1.064	200	418	328	608	49854	85952	14.773	11.686	0	0	0
5	24	4	"ygaA"	"STM2839"	5950	20730	130	195	273	260	95	92	92	97	30	30	75	65	0	756	1239	1238	99	111	111	122	43	35	96	90	0	0.160	0.160	0.149	0.149	2.656	0.154	0.618	120	539	100	748	1309	-2.647	103	645	181	1128	32724	148631	5.867	25.977	0	0	0
5	1	5	""	"STM1791"	1890	20900	120	155	162	49	30	76	76	99	356	359	0	0	0	2359	2416	1251	51	116	116	129	51	39	100	100	0	0.035	0.037	0.038	0.037	1.740	0.034	0.713	120	442	100	2322	2386	-4.827	79	2243	86	2300	19490	289942	0.177	44.843	0	0	0
5	2	5	""	"STM1787"	2050	20900	120	204	202	68	33	81	81	83	22	26	93	86	0	3479	3321	1490	44	129	129	137	49	35	100	100	0	0.037	0.038	0.036	0.037	1.660	0.036	0.806	120	355	100	3473	3313	-4.767	123	3350	121	3192	24201	398518	5.409	64.980	0	0	0
5	3	5	"yciI"	"STM1738"	2240	20900	120	697	719	290	40	74	74	98	300	306	90	54	0	509	541	233	43	100	100	107	39	36	98	95	0	1.523	1.463	1.484	1.473	1.598	1.567	0.714	120	398	100	1032	1086	0.607	623	409	645	441	86232	64962	2.070	11.128	0	0	0
5	4	5	"yciN"	"STM1715"	2420	20890	130	178	236	199	84	74	74	96	288	300	13	4	0	282	364	293	80	95	95	102	44	43	90	77	0	0.556	0.602	0.562	0.549	2.484	3.050	0.119	120	431	100	291	431	-0.846	104	187	162	269	28274	43673	0.486	5.955	0	0	0
5	5	5	"kduD"	"STM3017"	2590	20910	120	332	396	291	73	73	73	75	16	21	93	90	0	1665	1912	1401	73	94	94	100	39	39	99	99	0	0.165	0.178	0.167	0.157	2.242	0.167	0.726	120	444	100	1830	2141	-2.601	259	1571	323	1818	47532	229478	20.063	46.462	0	0	0
5	6	5	"ppdB"	"STM2999"	2780	20910	120	187	198	83	41	72	72	72	15	20	97	91	0	2434	2344	1102	47	92	92	95	20	21	100	100	0	0.049	0.056	0.053	0.052	1.976	0.050	0.613	120	412	100	2457	2378	-4.348	115	2342	126	2252	23812	281243	8.400	112.450	0	0	0
5	7	5	"rbn"	"STM4027"	2950	20910	130	253	396	562	141	70	70	73	21	28	93	87	0	773	965	916	94	91	91	94	22	23	100	96	0	0.268	0.373	0.351	0.339	2.563	0.449	0.558	120	401	100	865	1200	-1.898	183	682	326	874	47525	115820	15.381	39.591	0	0	0
5	8	5	""	"STM0870"	3130	20910	120	140	181	147	81	71	71	75	24	32	70	55	0	876	1323	1417	107	90	90	93	21	22	97	96	0	0.088	0.089	0.100	0.088	3.142	0.078	0.597	120	373	100	855	1343	-3.510	69	786	110	1233	21748	158750	4.417	58.571	0	0	0
5	9	5	"ybhP"	"STM0813"	3290	20900	120	198	290	290	100	74	74	77	21	27	79	73	0	597	912	897	98	92	92	95	20	21	97	92	0	0.246	0.263	0.274	0.229	3.643	0.234	0.497	120	397	100	629	1036	-2.026	124	505	216	820	34764	109439	10.143	40.850	0	0	0
5	10	5	"ybgR"	"STM0758"	3480	20910	130	225	487	588	120	76	76	79	20	25	85	72	0	781	1492	1903	127	100	100	104	26	25	89	85	0	0.219	0.295	0.275	0.279	3.954	0.231	0.524	120	452	100	830	1803	-2.192	149	681	411	1392	58485	179073	20.400	53.385	0	0	0
5	11	5	"fldA"	"STM0694"	3660	20910	120	609	1323	1956	147	76	76	79	18	22	95	90	0	445	778	1086	139	103	103	107	23	21	88	83	0	1.558	1.847	1.547	1.750	3.015	2.020	0.661	120	363	100	875	1922	0.640	533	342	1247	675	158742	93386	69.111	29.174	0	0	0
5	12	5	"gltJ"	"STM0664"	3820	20910	130	185	494	881	178	78	78	81	20	24	71	62	0	462	1179	1657	140	106	106	110	29	26	82	72	0	0.301	0.388	0.310	0.325	5.519	0.314	0.342	120	389	100	463	1489	-1.734	107	356	416	1073	59232	141486	20.650	36.862	0	0	0
5	13	5	"yljA"	"STM0944"	4010	20920	130	622	861	789	91	79	79	83	24	28	94	92	0	393	507	392	77	109	109	120	116	96	83	60	0	1.912	1.965	1.919	1.801	2.565	2.700	0.500	120	444	100	827	1180	0.935	543	284	782	398	103330	60846	32.417	3.336	0	0	0
5	14	5	"orfB"	"STM0930"	4190	20920	120	442	690	823	119	79	79	82	26	31	97	96	0	455	871	1530	175	109	109	120	121	100	82	67	0	1.049	0.802	1.055	1.049	2.362	0.525	0.671	120	399	100	709	1373	0.069	363	346	611	762	82840	104518	23.385	6.207	0	0	0
5	15	5	""	"STM4317"	4370	20910	130	179	254	222	87	80	80	85	25	29	87	74	0	251	360	357	99	114	114	119	40	33	85	71	0	0.723	0.707	0.791	0.764	3.332	0.475	0.278	120	413	100	236	420	-0.469	99	137	174	246	30502	43177	6.760	6.025	0	0	0
5	16	5	"amiB"	"STM4358"	4550	20910	130	1039	1239	870	70	84	84	87	22	25	100	100	0	1480	1975	1479	74	112	112	119	52	43	100	97	0	0.698	0.620	0.644	0.630	2.197	0.532	0.494	120	380	100	2323	3018	-0.518	955	1368	1155	1863	148687	236945	52.364	35.692	0	0	0
5	17	5	"hflC"	"STM4364"	4720	20910	130	1981	3611	4682	129	85	85	87	26	29	97	93	0	975	1795	2422	134	107	107	114	48	42	87	79	0	2.184	2.089	2.257	2.284	4.661	2.733	0.442	120	410	100	2764	5214	1.127	1896	868	3526	1688	433342	215454	135.538	35.021	0	0	0
5	18	5	"yjfH"	"STM4369"	4900	20910	120	379	660	788	119	87	87	95	44	46	84	72	0	699	1153	1286	111	107	107	117	60	51	90	84	0	0.493	0.548	0.477	0.471	3.341	0.480	0.429	120	424	100	884	1619	-1.020	292	592	573	1046	79209	138416	12.841	17.267	0	0	0
5	19	5	"kbl"	"STM3709"	5070	20910	130	1725	2219	1760	79	87	87	92	27	29	100	100	0	779	1117	908	81	105	105	109	23	21	99	97	0	2.430	2.107	2.207	2.275	2.365	2.585	0.549	120	408	100	2312	3144	1.281	1638	674	2132	1012	266327	134043	78.778	43.826	0	0	0
5	20	5	"gpsA"	"STM3700"	5250	20910	130	1629	2378	2191	92	85	85	88	21	23	100	100	0	810	1186	996	83	104	104	109	26	23	100	99	0	2.187	2.119	2.066	2.141	2.206	2.656	0.537	120	362	100	2250	3375	1.129	1544	706	2293	1082	285300	142343	109.048	41.423	0	0	0
5	21	5	""	"STM3657"	5430	20910	120	169	249	249	100	87	87	90	24	26	85	68	0	439	746	841	112	105	105	110	27	24	94	91	0	0.246	0.253	0.273	0.275	3.231	0.157	0.247	120	358	100	416	803	-2.026	82	334	162	641	29864	89531	6.625	23.556	0	0	0
5	22	5	"dppA"	"STM3630"	5600	20910	130	822	2355	3905	165	87	87	91	26	28	94	85	0	590	1172	1720	146	107	107	115	35	30	80	74	0	1.522	2.130	2.113	1.850	3.587	2.209	0.651	120	449	100	1218	3333	0.606	735	483	2268	1065	282574	140688	87.077	30.200	0	0	0
5	23	5	"bcsC"	"STM3617"	5790	20910	130	534	1096	1353	123	90	90	94	32	34	80	75	0	871	2245	2785	124	109	109	118	41	34	77	76	0	0.583	0.471	0.487	0.539	4.024	0.372	0.406	120	413	100	1206	3142	-0.779	444	762	1006	2136	131512	269366	31.313	51.878	0	0	0
5	24	5	""	"STM3602"	5960	20920	120	227	368	374	101	94	94	102	39	38	77	63	0	1091	2192	2858	130	116	116	136	65	47	97	94	0	0.136	0.132	0.146	0.131	4.099	0.086	0.418	120	483	100	1108	2350	-2.874	133	975	274	2076	44164	263090	6.821	31.631	0	0	0
5	1	6	"yraL"	"STM3263"	1870	21070	120	201	305	329	107	76	76	79	19	24	85	75	0	727	1082	1185	109	105	105	128	70	54	89	81	0	0.201	0.234	0.213	0.232	2.720	0.223	0.671	120	542	100	747	1206	-2.315	125	622	229	977	36637	129814	11.895	13.629	0	0	0
5	2	6	"tdcB"	"STM3244"	2060	21070	130	130	176	145	82	78	78	81	19	23	68	56	0	829	1186	1121	94	120	120	142	75	52	93	81	0	0.073	0.092	0.084	0.077	3.424	0.091	0.589	120	439	100	761	1164	-3.769	52	709	98	1066	21115	142271	5.000	13.920	0	0	0
5	3	6	"yqjH"	"STM3214"	2230	21070	130	138	170	107	62	75	75	78	17	21	81	71	0	898	1312	1394	106	102	102	108	29	26	100	98	0	0.079	0.079	0.088	0.079	2.540	0.063	0.642	120	458	100	859	1305	-3.659	63	796	95	1210	20431	157395	5.412	41.517	0	0	0
5	4	6	"icc"	"STM3183"	2410	21080	120	554	766	628	81	77	77	81	33	40	97	94	0	615	863	715	82	100	100	106	33	31	98	95	0	0.926	0.903	0.913	0.928	2.798	0.873	0.602	120	476	100	992	1452	-0.111	477	515	689	763	91920	103505	20.758	22.939	0	0	0
5	5	6	"hybA"	"STM3149"	2600	21080	130	390	980	1965	200	74	74	77	33	42	90	78	0	521	949	1397	147	95	95	100	32	32	89	79	0	0.742	1.061	0.897	0.903	3.500	1.374	0.828	120	463	100	742	1760	-0.431	316	426	906	854	117625	113919	27.364	26.531	0	0	0
5	6	6	""	"STM3141"	2780	21080	120	114	168	257	152	73	73	74	17	22	67	55	0	545	843	938	111	90	90	94	21	22	94	88	0	0.090	0.126	0.099	0.107	3.172	0.156	0.402	120	391	100	496	848	-3.472	41	455	95	753	20211	101177	5.529	35.667	0	0	0
5	7	6	"uup"	"STM1062"	2960	21080	130	436	702	1217	173	72	72	73	17	23	98	94	0	859	1830	3264	178	91	91	97	30	30	99	95	0	0.474	0.362	0.422	0.383	3.090	0.315	0.661	120	392	100	1132	2369	-1.077	364	768	630	1739	84192	219559	37.000	57.767	0	0	0
5	8	6	"helD"	"STM1075"	3130	21080	130	903	1265	1387	109	70	70	72	16	22	99	98	0	2048	3035	3365	110	91	91	97	29	29	99	99	0	0.426	0.406	0.372	0.414	2.348	0.350	0.656	120	379	100	2790	4139	-1.232	833	1957	1195	2944	151763	364163	74.563	101.310	0	0	0
5	9	6	"hpaD"	"STM1103"	3300	21080	120	192	286	283	98	73	73	74	18	24	85	74	0	909	1344	1469	109	90	90	93	20	21	96	95	0	0.145	0.170	0.160	0.153	3.117	0.148	0.630	120	395	100	938	1467	-2.783	119	819	213	1254	34297	161272	11.778	62.550	0	0	0
5	10	6	"agp"	"STM1117"	3480	21080	130	1101	1504	1381	91	75	75	77	19	24	100	100	0	813	1084	896	82	95	95	97	20	20	98	97	0	1.429	1.445	1.496	1.463	2.512	1.818	0.442	120	441	100	1744	2418	0.515	1026	718	1429	989	180427	130072	75.105	49.350	0	0	0
5	11	6	"ymdC"	"STM1148"	3660	21080	120	314	570	639	112	76	76	78	20	25	92	85	0	618	1093	1207	110	100	100	103	30	29	95	90	0	0.459	0.497	0.473	0.497	3.197	0.427	0.593	120	369	100	756	1487	-1.122	238	518	494	993	68370	131132	24.600	33.000	0	0	0
5	12	6	"ycfN"	"STM1208"	3830	21080	130	166	393	662	168	79	79	86	52	60	64	47	0	271	640	1185	185	105	105	110	38	34	78	70	0	0.524	0.587	0.577	0.575	3.831	0.446	0.488	120	410	100	253	849	-0.932	87	166	314	535	47136	76750	5.904	13.947	0	0	0
5	13	6	"mopA"	"STM4330"	4010	21080	130	14549	18547	15017	80	80	80	87	49	56	100	100	4	1135	1413	1157	81	107	107	110	29	26	100	100	0	14.075	14.140	13.657	14.048	2.104	17.246	0.615	120	433	100	15497	19773	3.815	14469	1028	18467	1306	2225652	169548	376.735	44.931	0	0	0
5	14	6	"rstA"	"STM1475"	4190	21080	130	3296	3156	1191	37	80	80	83	21	25	100	100	0	3597	3469	1553	44	107	107	111	27	24	100	100	0	0.921	0.915	0.908	0.968	1.452	0.880	0.918	120	440	100	6706	6438	-0.118	3216	3490	3076	3362	378726	416248	146.333	124.370	0	0	0
5	15	6	"speG"	"STM1502"	4380	21080	120	1926	2021	927	45	80	80	84	21	25	100	99	0	1626	1658	789	47	108	108	112	24	21	100	100	0	1.216	1.252	1.250	1.260	1.714	1.281	0.779	120	412	100	3364	3491	0.282	1846	1518	1941	1550	242513	198933	92.238	64.417	0	0	0
5	16	6	"smf"	"STM3405"	4550	21080	130	519	867	1055	121	82	82	85	22	25	96	95	0	1282	1857	1617	87	109	109	112	21	18	100	98	0	0.373	0.449	0.388	0.373	2.665	0.456	0.503	120	406	100	1610	2533	-1.424	437	1173	785	1748	104095	222832	35.545	83.095	0	0	0
5	17	6	"rplO"	"STM3421"	4720	21080	130	1707	3459	5215	150	83	83	91	42	46	100	100	0	342	494	655	132	107	107	117	60	51	89	70	0	6.911	8.724	8.407	8.792	2.299	12.427	0.415	120	465	100	1859	3763	2.789	1624	235	3376	387	415078	59256	80.190	6.283	0	0	0
5	18	6	"yheL"	"STM3449"	4920	21080	110	142	234	255	108	84	84	95	48	50	56	40	0	245	367	347	94	109	109	120	63	52	71	51	0	0.426	0.581	0.537	0.537	3.974	0.515	0.296	80	394	100	194	408	-1.229	58	136	150	258	18697	29370	2.896	3.921	0	0	0
5	19	6	""	"STM3601"	5080	21080	130	1248	1862	2438	130	86	86	92	29	31	99	98	0	981	1509	1949	129	108	108	115	43	37	98	94	0	1.331	1.268	1.339	1.294	2.509	1.307	0.717	120	407	100	2035	3177	0.413	1162	873	1776	1401	223478	181082	61.034	32.419	0	0	0
5	20	6	"yhjK"	"STM3615"	5260	21090	130	547	679	602	88	87	87	89	22	24	100	98	0	2955	3795	3253	85	105	105	113	46	40	100	100	0	0.161	0.160	0.150	0.155	2.455	0.131	0.563	120	381	100	3310	4282	-2.631	460	2850	592	3690	81489	455404	26.818	80.043	0	0	0
5	21	6	"yhjS"	"STM3622"	5420	21080	120	2229	2974	2518	84	86	86	88	22	25	97	95	0	6128	7093	5238	73	105	105	111	30	27	99	99	0	0.356	0.413	0.372	0.355	2.479	0.385	0.659	120	389	100	8166	9876	-1.491	2143	6023	2888	6988	356910	851172	131.182	232.733	0	0	0
5	22	6	""	"STM3631"	5610	21090	130	951	969	410	42	86	86	90	27	30	98	98	0	13947	15101	5663	37	107	107	115	37	32	100	100	0	0.063	0.059	0.057	0.055	1.570	0.057	0.889	120	459	100	14705	15877	-4.000	865	13840	883	14994	116240	1812120	32.556	405.027	0	0	0
5	23	6	"yiaF"	"STM3647"	5790	21090	130	1026	1085	699	64	94	94	223	645	289	69	22	0	728	870	601	69	113	113	139	138	99	90	83	0	1.515	1.309	1.379	1.462	2.722	1.323	0.558	120	425	100	1547	1748	0.600	932	615	991	757	130186	104441	1.336	5.297	0	0	0
5	24	6	"glyS"	"STM3655"	5960	21080	130	6047	6577	4306	65	101	101	194	536	276	97	95	0	5797	6104	4087	66	125	125	152	128	84	96	96	0	1.048	1.083	1.149	1.225	2.417	1.091	0.778	120	526	100	11618	12455	0.068	5946	5672	6476	5979	789260	732492	11.909	46.500	0	0	0
5	1	7	""	"STM3834"	1880	21260	120	512	486	206	42	76	76	77	18	23	96	95	0	3146	2978	1245	41	100	100	112	48	42	100	99	0	0.143	0.142	0.137	0.131	1.689	0.139	0.867	120	564	100	3482	3288	-2.805	436	3046	410	2878	58378	357417	22.722	59.708	0	0	0
5	2	7	"yidC"	"STM3842"	2060	21260	120	820	1163	974	83	78	78	84	51	60	95	95	0	588	763	520	68	103	103	119	91	76	90	81	0	1.530	1.644	1.651	1.654	2.660	1.919	0.641	120	483	100	1227	1745	0.613	742	485	1085	660	139527	91538	21.157	7.077	0	0	0
5	3	7	""	"STM3845"	2230	21270	120	417	454	219	48	78	78	84	28	33	99	98	0	1910	2090	996	47	101	101	109	63	57	100	100	0	0.187	0.189	0.184	0.181	1.666	0.179	0.812	120	502	100	2148	2365	-2.416	339	1809	376	1989	54449	250740	13.214	31.444	0	0	0
5	4	7	"phoU"	"STM3853"	2420	21280	120	339	383	279	72	77	77	83	35	42	90	83	0	722	874	597	68	100	100	107	36	33	99	95	0	0.421	0.395	0.417	0.363	2.543	0.351	0.576	120	478	100	884	1080	-1.247	262	622	306	774	46007	104829	8.571	21.306	0	0	0
5	5	7	"pstS"	"STM3857"	2570	21270	120	1876	1836	686	37	75	75	80	34	42	100	100	0	5650	5722	2097	36	96	96	103	38	36	100	100	0	0.324	0.313	0.312	0.311	1.388	0.304	0.912	120	493	100	7355	7387	-1.625	1801	5554	1761	5626	220312	686641	51.647	147.868	0	0	0
5	6	7	"atpA"	"STM3867"	2760	21260	130	15106	17005	9290	54	73	73	78	25	32	100	100	0	2134	2125	1107	52	90	90	93	21	22	99	98	0	7.355	8.320	8.242	8.722	1.643	8.939	0.855	120	512	100	17077	18967	2.879	15033	2044	16932	2035	2040592	254980	677.080	96.762	0	0	0
5	7	7	"aceE"	"STM0152"	2940	21260	120	11256	14061	10040	71	72	72	74	23	31	100	100	0	3007	3369	2154	63	89	89	93	22	23	100	99	0	3.833	4.265	3.856	4.451	1.991	4.970	0.771	120	440	100	14102	17269	1.938	11184	2918	13989	3280	1687345	404330	608.130	148.909	0	0	0
5	8	7	""	"STM0159"	3120	21260	130	262	514	726	141	70	70	72	16	22	95	90	0	565	1389	2178	156	89	89	93	26	27	99	94	0	0.403	0.342	0.379	0.364	2.386	0.310	0.836	120	451	100	668	1744	-1.310	192	476	444	1300	61677	166702	27.625	49.846	0	0	0
5	9	7	"cueO"	"STM0168"	3300	21260	130	464	667	780	116	71	71	72	15	20	100	99	0	1277	1609	1677	104	90	90	92	18	19	98	97	0	0.331	0.392	0.386	0.384	2.326	0.374	0.653	120	487	100	1580	2115	-1.595	393	1187	596	1519	80035	193061	39.667	84.278	0	0	0
5	10	7	"yadH"	"STM0173"	3490	21270	120	187	397	654	164	74	74	74	15	20	84	79	0	582	1503	2474	164	93	93	95	18	18	96	95	0	0.231	0.229	0.254	0.208	4.157	0.197	0.510	120	419	100	602	1733	-2.114	113	489	323	1410	47584	180360	21.533	78.222	0	0	0
5	11	7	"stiA"	"STM0177"	3650	21260	120	115	205	259	126	76	76	79	24	30	56	48	0	432	1119	1263	112	97	97	102	30	29	83	71	0	0.116	0.126	0.111	0.128	3.539	0.113	0.405	120	406	100	374	1151	-3.103	39	335	129	1022	24562	134333	5.250	33.900	0	0	0
5	12	7	"folK"	"STM0183"	3830	21270	120	156	270	265	98	77	77	84	50	59	67	49	0	534	757	694	91	104	104	108	37	34	90	80	0	0.184	0.296	0.282	0.303	3.282	0.272	0.505	120	438	100	509	846	-2.444	79	430	193	653	32459	90810	3.720	17.541	0	0	0
5	13	7	""	"STM1585"	4010	21270	120	100	146	202	138	79	79	84	46	54	30	12	0	469	645	818	126	105	105	106	19	17	91	85	0	0.058	0.124	0.114	0.110	3.968	0.185	0.577	120	446	100	385	607	-4.115	21	364	67	540	17489	77365	1.348	28.368	0	0	0
5	14	7	"srfA"	"STM1593"	4200	21270	130	712	887	935	105	79	79	82	18	21	95	94	0	771	1107	984	88	104	104	108	26	24	100	97	0	0.949	0.806	0.792	0.734	2.792	0.867	0.489	120	467	100	1300	1811	-0.075	633	667	808	1003	106428	132837	44.722	38.423	0	0	0
5	15	7	"ydcR"	"STM1598"	4370	21270	130	462	1325	2012	151	83	83	84	19	22	85	80	0	1430	3598	5092	141	107	107	111	23	20	94	93	0	0.286	0.356	0.309	0.315	3.138	0.354	0.801	120	447	100	1702	4733	-1.804	379	1323	1242	3491	158992	431769	65.316	151.609	0	0	0
5	16	7	"ydcN"	"STM1605"	4550	21270	120	125	188	137	72	83	83	84	21	25	73	49	0	531	877	907	103	108	108	111	23	20	92	89	0	0.099	0.137	0.126	0.149	3.346	0.104	0.493	120	422	100	465	874	-3.332	42	423	105	769	22555	105255	4.952	33.304	0	0	0
5	17	7	""	"STM1613"	4730	21270	120	131	170	112	65	82	82	84	21	25	74	55	0	294	379	332	87	108	108	112	21	18	90	82	0	0.263	0.325	0.350	0.328	2.820	0.254	0.515	120	403	100	235	359	-1.924	49	186	88	271	20399	45539	4.095	12.714	0	0	0
5	18	7	""	"STM1620"	4890	21270	120	124	183	168	91	83	83	88	28	31	60	41	0	1396	2385	3136	131	108	108	114	32	28	97	97	0	0.032	0.044	0.049	0.046	3.312	0.041	0.651	120	428	100	1329	2377	-4.973	41	1288	100	2277	22012	286222	3.393	70.969	0	0	0
5	19	7	""	"STM1786"	5080	21270	140	136	207	303	146	85	85	90	31	34	63	39	0	1209	2253	3790	168	108	108	115	42	36	96	91	0	0.046	0.057	0.054	0.049	3.637	0.060	0.589	156	433	100	1152	2267	-4.432	51	1101	122	2145	32258	351544	3.774	50.905	0	0	0
5	20	7	"treA"	"STM1796"	5250	21270	140	5328	7113	7354	103	85	85	88	27	30	99	99	0	2631	3543	3521	99	108	108	114	43	37	97	94	0	2.078	2.046	2.133	2.133	2.408	2.338	0.694	156	395	100	7766	10463	1.055	5243	2523	7028	3435	1109625	552785	260.185	79.744	0	0	0
5	21	7	"fadR"	"STM1805"	5430	21270	120	418	921	1633	177	85	85	87	20	22	87	80	0	530	1499	2580	172	104	104	108	25	23	90	84	0	0.782	0.599	0.632	0.590	2.987	0.559	0.622	120	410	100	759	2231	-0.355	333	426	836	1395	110515	179891	41.700	55.640	0	0	0
5	22	7	"ycgL"	"STM1813"	5610	21270	130	342	651	858	131	86	86	88	20	22	87	77	0	390	729	1041	142	103	103	107	30	28	88	79	0	0.892	0.903	0.660	0.788	3.269	0.775	0.476	120	428	100	543	1191	-0.165	256	287	565	626	78176	87510	28.150	20.733	0	0	0
5	23	7	""	"STM1827"	5780	21270	130	228	1644	3986	242	94	94	415	1206	290	16	15	0	2800	4460	5463	122	109	109	191	494	258	89	71	0	0.050	0.356	0.069	0.085	4.583	0.807	0.198	120	459	100	2825	5901	-4.328	134	2691	1550	4351	197263	535209	1.019	8.642	0	0	0
5	24	7	"manZ"	"STM1832"	5980	21260	130	3242	4269	3498	81	94	94	325	1028	316	91	66	0	517	597	353	59	118	118	178	419	235	47	13	0	7.890	8.716	7.375	8.326	2.120	11.705	0.168	120	644	100	3547	4654	2.980	3148	399	4175	479	512283	71645	3.837	1.000	0	0	0
5	1	8	""	"STM2357"	1870	21450	120	608	598	297	49	74	74	79	46	58	95	94	0	3659	3524	1814	51	102	102	116	98	84	100	98	0	0.150	0.153	0.151	0.149	1.806	0.148	0.902	120	585	100	4091	3946	-2.736	534	3557	524	3422	71727	422895	11.283	34.776	0	0	0
5	2	8	""	"STM2361"	2060	21460	110	1149	1148	298	25	78	78	88	62	70	100	100	0	3364	3367	1022	30	105	105	135	163	120	100	100	0	0.329	0.328	0.329	0.330	1.333	0.305	0.861	80	455	100	4330	4332	-1.605	1071	3259	1070	3262	91847	269351	17.097	19.828	0	0	0
5	3	8	"dedA"	"STM2367"	2230	21460	100	510	532	194	36	79	79	86	37	43	98	95	0	3011	3090	1200	38	101	101	120	123	102	100	100	0	0.148	0.152	0.160	0.143	1.853	0.144	0.819	80	401	100	3341	3442	-2.755	431	2910	453	2989	42528	247179	12.054	24.146	0	0	0
5	4	8	""	"STM2376"	2410	21460	90	135	151	67	44	79	79	89	36	40	67	38	0	1759	2232	1722	77	103	103	178	260	146	100	98	0	0.034	0.034	0.036	0.031	2.084	0.030	0.467	52	322	100	1712	2201	-4.886	56	1656	72	2129	7830	116052	1.722	7.900	0	0	0
5	5	8	"yfcL"	"STM2380"	2570	21490	100	147	179	129	72	76	76	86	39	45	67	45	0	532	635	465	73	101	101	167	240	143	68	41	0	0.165	0.193	0.191	0.205	3.591	0.116	0.273	80	385	100	502	637	-2.602	71	431	103	534	14286	50795	2.385	1.950	0	0	0
5	6	8	"yfcY"	"STM2389"	2760	21460	120	187	329	340	103	74	74	76	18	23	84	75	0	738	1492	1719	115	93	93	97	28	28	96	91	0	0.175	0.182	0.186	0.186	2.457	0.169	0.735	120	513	100	758	1654	-2.513	113	645	255	1399	39493	179012	14.056	49.821	0	0	0
5	7	8	""	"STM2594"	2950	21450	120	251	296	191	64	73	73	75	18	24	95	89	0	1678	2043	1655	81	90	90	92	20	21	99	99	0	0.112	0.114	0.120	0.143	2.381	0.102	0.778	120	428	100	1766	2176	-3.157	178	1588	223	1953	35476	245165	12.278	97.550	0	0	0
5	8	8	""	"STM2598"	3120	21450	120	268	325	239	73	74	74	78	22	28	91	87	0	1266	1544	1226	79	89	89	93	23	24	100	96	0	0.165	0.173	0.163	0.166	2.384	0.153	0.684	120	420	100	1371	1706	-2.601	194	1177	251	1455	39047	185269	11.227	63.087	0	0	0
5	9	8	""	"STM2603"	3290	21450	120	470	528	335	63	73	73	76	20	26	96	95	0	2146	2610	2375	90	90	90	96	51	53	100	99	0	0.193	0.181	0.191	0.167	2.355	0.118	0.528	120	463	100	2453	2975	-2.373	397	2056	455	2520	63316	313167	22.600	49.294	0	0	0
5	10	8	""	"STM2607"	3480	21450	120	172	202	137	67	75	75	79	69	87	64	31	0	995	1329	1313	98	93	93	95	18	18	98	96	0	0.108	0.103	0.096	0.099	2.428	0.090	0.498	120	403	100	999	1363	-3.217	97	902	127	1236	24191	159490	1.783	68.556	0	0	0
5	11	8	""	"STM1028"	3650	21450	120	206	271	241	88	77	77	79	22	27	84	73	0	2356	3355	3081	91	98	98	101	20	19	100	99	0	0.057	0.060	0.053	0.052	2.576	0.057	0.640	120	389	100	2387	3451	-4.130	129	2258	194	3257	32558	402619	8.727	162.700	0	0	0
5	12	8	""	"STM2617"	3830	21450	120	280	289	128	44	78	78	82	24	29	93	88	0	5283	5239	2275	43	103	103	107	29	27	100	100	0	0.039	0.041	0.041	0.039	1.701	0.038	0.754	120	412	100	5382	5347	-4.681	202	5180	211	5136	34644	628719	8.625	176.966	0	0	0
5	13	8	"yrbD"	"STM3311"	4010	21440	130	1606	1829	1224	66	79	79	81	17	20	100	100	0	1906	2269	1572	69	105	105	108	21	19	100	98	0	0.848	0.809	0.791	0.891	1.968	0.771	0.781	120	423	100	3328	3914	-0.238	1527	1801	1750	2164	219537	272327	102.824	102.905	0	0	0
5	14	8	"yhbN"	"STM3318"	4190	21450	120	1321	1772	1304	73	78	78	81	17	20	100	100	0	1096	1209	771	63	104	104	107	20	18	100	97	0	1.253	1.533	1.535	1.468	2.119	1.762	0.692	120	408	100	2235	2799	0.325	1243	992	1694	1105	212651	145090	99.471	55.100	0	0	0
5	15	8	""	"STM3333"	4360	21450	120	1492	2492	2843	114	83	83	84	18	21	98	96	0	4833	8163	8677	106	107	107	109	21	19	100	100	0	0.298	0.299	0.300	0.261	2.551	0.267	0.668	120	390	100	6135	10465	-1.746	1409	4726	2409	8056	299013	979517	133.778	383.524	0	0	0
5	16	8	"sspA"	"STM3342"	4540	21440	130	1645	2599	2494	95	84	84	117	388	331	90	85	0	1337	1957	1735	88	107	107	122	125	102	95	91	0	1.269	1.359	1.380	1.452	2.315	1.507	0.669	120	445	100	2791	4365	0.344	1561	1230	2515	1850	311897	234792	6.397	14.680	0	0	0
5	17	8	"yhcM"	"STM3346"	4720	21450	120	1177	1653	1727	104	83	83	86	23	26	91	88	0	3201	4414	4711	106	109	109	119	87	73	95	93	0	0.354	0.365	0.373	0.332	2.569	0.341	0.834	120	399	100	4186	5875	-1.499	1094	3092	1570	4305	198402	529653	68.130	49.368	0	0	0
5	18	8	""	"STM3356"	4890	21450	120	967	1092	759	69	83	83	85	19	22	97	95	0	5295	5787	3583	61	109	109	112	22	19	100	100	0	0.170	0.178	0.177	0.165	2.282	0.176	0.835	120	399	100	6070	6687	-2.553	884	5186	1009	5678	131013	694396	53.000	257.955	0	0	0
5	19	8	""	"STM0761"	5070	21450	120	430	563	461	81	83	83	86	26	30	96	95	0	2376	2883	2410	83	108	108	112	23	20	100	100	0	0.153	0.173	0.173	0.168	2.016	0.159	0.748	120	389	100	2615	3255	-2.708	347	2268	480	2775	67595	345930	18.346	120.478	0	0	0
5	20	8	""	"STM0765"	5250	21450	120	352	514	665	129	82	82	87	37	42	98	95	0	7500	8084	3243	40	108	108	111	21	18	100	100	0	0.037	0.054	0.036	0.040	2.057	0.053	0.260	120	378	100	7662	8408	-4.775	270	7392	432	7976	61635	970119	11.541	379.667	0	0	0
5	21	8	"galM"	"STM0773"	5430	21450	120	6510	7165	3806	53	84	84	88	33	37	100	100	0	6355	6837	2993	43	105	105	108	21	19	100	100	0	1.028	1.052	1.039	0.986	1.765	1.114	0.881	120	384	100	12676	13813	0.040	6426	6250	7081	6732	859751	820481	214.455	320.429	0	0	0
5	22	8	"modA"	"STM0781"	5600	21450	120	3900	4770	4332	90	85	85	87	19	21	100	100	0	3843	4656	3602	77	101	101	105	20	19	100	100	0	1.020	1.029	0.981	0.954	2.010	1.132	0.769	120	382	100	7557	9240	0.028	3815	3742	4685	4555	572455	558777	246.474	227.550	0	0	0
5	23	8	"hutI"	"STM0787"	5770	21450	130	6880	7534	4140	54	84	84	167	569	340	94	93	0	7844	8439	3677	43	102	102	157	492	313	99	98	0	0.878	0.894	0.876	0.763	2.046	0.946	0.875	120	422	100	14538	15787	-0.188	6796	7742	7450	8337	904072	1012687	12.947	16.833	0	0	0
5	24	8	"hutU"	"STM0790"	5950	21450	120	4175	4119	1519	36	87	87	229	934	407	93	90	0	3852	3734	1056	28	111	111	163	443	271	98	97	0	1.093	1.113	1.101	0.982	1.915	1.161	0.902	120	535	100	7829	7655	0.128	4088	3741	4032	3623	494304	448109	4.165	8.061	0	0	0
5	1	9	""	"STM0902"	1870	21630	120	105	115	48	41	73	73	77	26	33	57	22	0	6539	7049	3137	44	103	103	119	122	102	99	99	0	0.005	0.006	0.005	0.005	2.493	0.007	0.471	120	546	100	6468	6988	-7.652	32	6436	42	6946	13745	845837	1.462	56.803	0	0	0
5	2	9	""	"STM0906"	2060	21630	110	205	238	140	58	75	75	81	38	46	83	70	0	755	816	457	56	108	108	127	138	108	90	86	0	0.201	0.230	0.209	0.212	2.423	0.206	0.657	80	399	100	777	871	-2.315	130	647	163	708	19047	65296	4.132	4.993	0	0	0
5	3	9	""	"STM0912"	2220	21620	110	235	245	63	25	76	76	79	29	36	100	98	0	12626	13079	4107	31	109	109	207	822	397	100	100	0	0.013	0.013	0.013	0.013	1.325	0.012	0.784	80	398	100	12676	13139	-6.299	159	12517	169	12970	19618	1046293	5.724	15.659	0	0	0
5	4	9	""	"STM0917"	2390	21620	110	87	94	32	34	77	77	85	57	67	6	2	0	1374	1648	1132	68	109	109	252	806	319	77	37	0	0.008	0.011	0.014	0.014	3.654	0.010	0.239	80	446	100	1275	1556	-6.983	10	1265	17	1539	7523	131823	0.158	1.732	0	0	0
5	5	9	""	"STM0921"	2580	21620	100	86	95	43	45	76	76	84	60	71	11	6	0	1266	1982	1936	97	102	102	175	258	147	87	70	0	0.009	0.010	0.012	0.011	3.105	0.012	0.148	80	358	100	1174	1899	-6.863	10	1164	19	1880	7597	158536	0.183	7.004	0	0	0
5	6	9	""	"STM0925"	2770	21630	110	81	80	17	21	74	74	75	14	18	31	6	0	598	685	293	42	97	97	112	114	101	100	95	0	0.014	0.010	0.024	0.023	2.181	0.010	0.044	80	393	100	508	594	-6.161	7	501	6	588	6401	54769	0.357	5.026	0	0	0
5	7	9	""	"STM4205"	2940	21620	120	291	325	197	60	74	74	79	29	36	90	90	0	4009	4640	3068	66	93	93	95	17	17	100	100	0	0.055	0.055	0.057	0.050	2.183	0.052	0.786	120	434	100	4133	4798	-4.174	217	3916	251	4547	38978	556812	8.483	267.353	0	0	0
5	8	9	""	"STM4209"	3120	21620	110	122	136	60	44	75	75	80	27	33	77	37	0	1092	1173	509	43	93	93	97	24	24	100	100	0	0.047	0.056	0.046	0.046	2.155	0.052	0.443	80	400	100	1046	1141	-4.410	47	999	61	1080	10843	93844	2.074	44.833	0	0	0
5	9	9	""	"STM4213"	3290	21630	100	501	535	253	47	74	74	77	20	25	100	97	0	11103	10761	4041	37	92	92	119	235	197	100	100	0	0.039	0.043	0.040	0.042	1.787	0.037	0.677	80	372	100	11438	11130	-4.689	427	11011	461	10669	42764	860864	22.900	45.285	0	0	0
5	10	9	""	"STM4218"	3480	21620	120	85	95	39	41	75	75	81	70	86	7	4	0	364	776	1699	218	94	94	118	228	193	53	28	0	0.037	0.029	0.067	0.060	3.774	0.017	0.043	120	394	100	280	702	-4.755	10	270	20	682	11440	93139	0.200	2.886	0	0	0
5	11	9	"yjbF"	"STM4223"	3650	21620	120	181	229	154	67	79	79	85	30	35	77	60	0	1133	2328	2614	112	100	100	111	48	43	100	93	0	0.099	0.067	0.085	0.099	3.095	0.053	0.707	120	408	100	1135	2378	-3.340	102	1033	150	2228	27481	279347	4.800	46.188	0	0	0
5	12	9	"yjbN"	"STM4243"	3840	21610	110	296	475	330	69	81	81	94	47	50	97	95	0	859	1586	1400	88	105	105	142	153	107	100	86	0	0.285	0.266	0.322	0.302	1.706	0.231	0.781	80	386	100	969	1875	-1.810	215	754	394	1481	37974	126845	8.106	9.438	0	0	0
5	13	9	""	"STM1009"	4010	21620	120	2058	2091	1744	83	82	82	93	43	46	99	98	0	14425	17671	15682	88	109	109	140	146	104	98	98	0	0.138	0.114	0.123	0.143	2.529	0.106	0.896	120	412	100	16292	19571	-2.857	1976	14316	2009	17562	250952	2120466	46.465	120.075	0	0	0
5	14	9	""	"STM1866"	4170	21620	100	297	348	163	46	82	82	92	41	44	98	91	0	1007	1009	621	61	110	110	125	62	49	98	98	0	0.240	0.296	0.344	0.337	1.961	0.258	0.748	80	336	100	1112	1165	-2.061	215	897	266	899	27863	80697	6.244	14.258	0	0	0
5	15	9	"hisP"	"STM2351"	4360	21630	120	398	751	781	103	84	84	99	85	85	85	71	0	794	2736	3464	126	108	108	123	70	56	100	96	0	0.458	0.254	0.317	0.363	2.491	0.211	0.787	120	423	100	1000	3295	-1.127	314	686	667	2628	90069	328333	7.671	37.329	0	0	0
5	16	9	"flgL"	"STM1184"	4520	21610	110	14437	13156	6465	49	87	87	240	1004	418	93	88	0	5006	4538	2281	50	112	112	201	538	267	88	85	0	2.932	2.953	2.898	3.072	1.736	3.043	0.885	80	394	100	19244	17495	1.552	14350	4894	13069	4426	1052515	363007	12.865	8.061	0	0	0
5	17	9	"nrdA"	"STM2277"	4720	21630	120	19140	16895	7405	43	87	87	211	924	437	93	91	0	18597	16610	6345	38	114	114	204	500	245	98	96	0	1.031	1.019	1.049	0.861	2.541	1.051	0.917	120	464	100	37536	33304	0.044	19053	18483	16808	16496	2027374	1993174	18.056	32.812	0	0	0
5	18	9	"envF"	"STM1240"	4890	21620	110	256	322	246	76	84	84	85	20	23	98	90	0	3661	4774	4304	90	109	109	124	121	97	100	100	0	0.048	0.051	0.047	0.045	1.722	0.047	0.750	80	387	100	3724	4903	-4.368	172	3552	238	4665	25765	381924	11.850	38.430	0	0	0
5	19	9	"nrfA"	"STM4277"	5080	21620	120	1786	2381	1906	80	81	81	85	23	27	99	99	0	6192	7598	6156	81	108	108	122	116	95	98	97	0	0.280	0.307	0.301	0.300	2.200	0.290	0.867	120	429	100	7789	9790	-1.835	1705	6084	2300	7490	285764	911729	99.826	64.448	0	0	0
5	20	9	"araH"	"STM1931"	5250	21620	100	153	274	352	128	81	81	92	102	110	41	27	0	916	1692	2039	120	107	107	110	22	20	95	88	0	0.089	0.122	0.110	0.126	3.501	0.124	0.599	80	320	100	881	1778	-3.490	72	809	193	1585	21940	135346	1.784	71.909	0	0	0
5	21	9	"yecM"	"STM1908"	5420	21620	120	358	464	375	80	86	86	97	92	94	88	63	0	1930	2359	2120	89	104	104	111	37	33	98	95	0	0.149	0.168	0.161	0.178	2.152	0.146	0.696	120	423	100	2098	2633	-2.747	272	1826	378	2255	55687	283026	3.989	60.757	0	0	0
5	22	9	"yecO"	"STM1905"	5600	21630	120	736	796	459	57	93	93	109	52	47	95	90	0	2216	2385	1317	55	107	107	138	82	59	99	97	0	0.305	0.309	0.295	0.266	2.427	0.286	0.749	120	428	100	2752	2981	-1.714	643	2109	703	2278	95487	286211	13.212	27.402	0	0	0
5	23	9	""	"STM1669"	5780	21630	120	252	287	156	54	88	88	98	36	36	85	67	0	4763	8603	8200	95	104	104	137	96	70	100	98	0	0.035	0.023	0.029	0.036	3.261	0.018	0.755	120	388	100	4823	8698	-4.828	164	4659	199	8499	34429	1032348	5.250	88.188	0	0	0
5	24	9	"yicM"	"STM3776"	5950	21630	120	209	397	326	82	88	88	97	36	37	91	72	0	6729	7964	7365	92	110	110	123	62	50	100	100	0	0.018	0.039	0.048	0.058	3.246	0.035	0.679	120	513	100	6740	8163	-5.774	121	6619	309	7854	47621	955699	8.333	126.468	0	0	0
5	1	10	"yafK"	"STM0312"	1860	21780	110	978	1019	376	36	78	78	80	19	23	100	100	0	2621	2624	997	37	107	107	110	22	20	100	100	0	0.358	0.374	0.353	0.375	1.379	0.354	0.896	80	461	100	3414	3458	-1.482	900	2514	941	2517	81515	209950	49.421	114.273	0	0	0
5	2	10	"proB"	"STM0321"	2060	21800	120	4422	4385	1635	37	80	80	83	22	26	100	98	0	6657	6551	2077	31	114	114	121	37	30	100	100	0	0.664	0.669	0.663	0.610	1.868	0.679	0.942	120	486	100	10885	10742	-0.592	4342	6543	4305	6437	526177	786147	195.545	173.784	0	0	0
5	3	10	""	"STM0327"	2220	21790	100	821	811	308	37	79	79	81	20	24	100	100	0	568	620	240	38	114	114	188	782	415	12	0	0	1.634	1.447	1.482	1.463	1.458	1.459	0.825	80	370	100	1196	1238	0.709	742	454	732	506	64852	49565	36.500	0.552	0	0	0
5	4	10	""	"STM0332"	2410	21800	120	295	285	114	40	74	74	77	47	61	87	82	0	4749	4501	1979	43	107	107	121	117	96	100	99	0	0.048	0.048	0.046	0.045	1.640	0.047	0.736	120	469	100	4863	4605	-4.393	221	4642	211	4394	34169	540097	4.426	37.436	0	0	0
5	5	10	""	"STM1047"	2580	21790	120	533	585	403	68	74	74	78	48	61	97	92	0	4557	5162	3112	60	100	100	113	101	89	99	99	0	0.103	0.101	0.098	0.097	1.857	0.102	0.814	120	436	100	4916	5573	-3.280	459	4457	511	5062	70213	619442	10.563	49.990	0	0	0
5	6	10	"pepN"	"STM1057"	2750	21790	110	5919	6034	1051	17	76	76	78	20	25	100	100	0	7275	7120	1520	21	100	100	106	57	53	100	100	0	0.814	0.849	0.826	0.861	1.196	0.827	0.949	80	428	100	13018	12978	-0.296	5843	7175	5958	7020	482720	569587	297.800	123.053	0	0	0
5	7	10	"yeaO"	"STM1277"	2920	21790	110	302	359	314	87	77	77	82	32	39	96	95	0	788	900	495	55	98	98	102	33	32	100	100	0	0.326	0.352	0.324	0.312	1.780	0.379	0.517	80	435	100	915	1084	-1.617	225	690	282	802	28696	72010	8.656	24.182	0	0	0
5	8	10	"mipA"	"STM1286"	3110	21790	110	15524	15769	4441	28	78	78	97	167	172	100	100	0	2865	2800	741	26	94	94	103	63	61	100	100	0	5.574	5.799	5.733	5.897	1.265	5.887	0.926	80	466	100	18217	18397	2.479	15446	2771	15691	2706	1261538	223973	93.844	42.810	0	0	0
5	9	10	"gapA"	"STM1290"	3290	21790	110	19360	20481	6208	30	77	77	99	187	188	100	100	0	1891	1897	616	32	92	92	102	66	64	100	100	0	10.719	11.304	11.066	11.669	1.285	11.381	0.920	80	433	100	21082	22209	3.422	19283	1799	20404	1805	1638512	151744	108.995	27.197	0	0	0
5	10	10	"topB"	"STM1298"	3470	21790	120	2784	2912	1534	52	76	76	84	79	94	98	97	0	6028	6010	2811	46	93	93	98	29	29	100	100	0	0.456	0.479	0.471	0.462	2.171	0.468	0.827	120	433	100	8643	8753	-1.132	2708	5935	2836	5917	349490	721153	35.797	203.862	0	0	0
5	11	10	"astB"	"STM1306"	3640	21800	120	1788	1825	864	47	79	79	80	16	20	97	94	0	13235	12761	4425	34	99	99	101	22	21	100	100	0	0.130	0.138	0.132	0.116	2.018	0.140	0.893	120	426	100	14845	14408	-2.942	1709	13136	1746	12662	219046	1531260	109.063	575.455	0	0	0
5	12	10	"celF"	"STM1316"	3830	21800	130	1495	1631	797	48	81	81	88	37	42	100	100	0	10630	10775	3531	32	105	105	131	131	100	99	99	0	0.134	0.145	0.134	0.146	1.687	0.141	0.810	120	518	100	11939	12220	-2.896	1414	10525	1550	10670	195699	1293032	41.703	81.252	0	0	0
5	13	10	"rfbX"	"STM2088"	4010	21800	120	769	797	393	49	83	83	90	33	36	97	96	0	4857	4852	2519	51	111	111	130	106	81	98	98	0	0.145	0.151	0.147	0.146	2.043	0.140	0.843	120	429	100	5432	5455	-2.790	686	4746	714	4741	95617	582259	21.424	44.547	0	0	0
5	14	10	"rfbB"	"STM2097"	4180	21800	120	7083	6532	2674	40	83	83	87	26	29	96	95	0	10014	9381	3275	34	108	108	118	49	41	99	98	0	0.707	0.695	0.706	0.578	2.186	0.712	0.933	120	423	100	16906	15722	-0.501	7000	9906	6449	9273	783790	1125766	247.885	189.041	0	0	0
5	15	10	"wcaD"	"STM2112"	4360	21800	120	184	208	125	60	81	81	91	71	78	75	16	0	10194	9863	3361	34	105	105	114	52	45	100	100	0	0.010	0.013	0.010	0.011	2.104	0.013	0.466	120	414	100	10192	9885	-6.614	103	10089	127	9758	24961	1183550	1.648	187.481	0	0	0
5	16	10	"wza"	"STM2118"	4530	21800	120	187	187	64	34	84	84	168	741	441	0	0	0	7015	6477	2925	45	111	111	179	489	273	95	94	0	0.015	0.016	0.016	0.016	2.254	0.016	0.726	120	419	100	7007	6469	-6.067	103	6904	103	6366	22474	777195	0.026	12.879	0	0	0
5	17	10	"yegD"	"STM2125"	4710	21810	120	441	404	179	44	86	86	97	37	38	90	86	0	9000	7766	3910	50	112	112	146	109	74	98	97	0	0.040	0.042	0.042	0.042	1.863	0.039	0.877	120	377	100	9243	7972	-4.646	355	8888	318	7654	48433	931897	8.297	69.908	0	0	0
5	18	10	""	"STM2135"	4880	21800	120	253	365	264	72	85	85	93	36	38	87	84	0	1776	5652	6280	111	109	109	138	143	103	97	96	0	0.101	0.051	0.083	0.076	3.214	0.040	0.771	120	434	100	1835	5823	-3.311	168	1667	280	5543	43754	678207	7.556	38.559	0	0	0
5	19	10	""	"STM4057"	5060	21800	120	211	296	321	108	82	82	89	38	42	94	80	0	278	311	160	51	108	108	133	204	153	32	10	0	0.759	1.054	0.786	0.909	2.385	1.979	0.357	120	422	100	299	417	-0.398	129	170	214	203	35515	37305	5.447	0.873	0	0	0
5	20	10	""	"STM4066"	5230	21800	120	334	509	355	69	82	82	92	91	98	97	73	0	1395	2470	2198	88	106	106	124	173	139	96	86	0	0.196	0.181	0.287	0.246	2.340	0.138	0.650	120	419	100	1541	2791	-2.355	252	1289	427	2364	61100	296360	4.582	13.561	0	0	0
5	21	10	"ydeZ"	"STM4076"	5400	21810	130	282	671	772	115	87	87	107	103	96	75	47	0	519	1451	1700	117	106	106	118	49	41	95	87	0	0.472	0.434	0.508	0.482	2.301	0.370	0.557	120	499	100	608	1929	-1.083	195	413	584	1345	80562	174115	5.476	27.204	0	0	0
5	22	10	"glpX"	"STM4085"	5600	21810	110	6525	6297	2344	37	97	97	117	76	64	100	100	0	4052	3867	1499	38	110	110	137	75	54	100	100	0	1.631	1.650	1.631	1.681	1.494	1.669	0.912	80	419	100	10370	9957	0.705	6428	3942	6200	3757	503797	309338	81.316	49.733	0	0	0
5	23	10	"menA"	"STM4090"	5770	21800	120	326	581	1013	174	90	90	99	35	35	92	85	0	1919	2165	1497	69	106	106	132	79	59	97	96	0	0.130	0.238	0.158	0.154	2.230	0.344	0.391	120	415	100	2049	2550	-2.942	236	1813	491	2059	69662	259821	13.771	25.734	0	0	0
5	24	10	"metB"	"STM4100"	5950	21800	110	2741	2773	961	34	87	87	88	19	21	100	100	0	10428	10389	3080	29	106	106	123	174	141	100	100	0	0.257	0.261	0.247	0.256	1.288	0.250	0.911	80	452	100	12976	12969	-1.959	2654	10322	2686	10283	221862	831082	141.316	59.000	0	0	0
5	1	11	""	"STM2986"	1860	21970	120	225	251	120	47	76	76	78	17	21	94	91	0	2351	2628	1520	57	106	106	110	23	20	99	98	0	0.066	0.069	0.065	0.068	1.919	0.065	0.775	120	595	100	2394	2697	-3.913	149	2245	175	2522	30170	315400	10.176	109.478	0	0	0
5	2	11	"recD"	"STM2993"	2030	21970	110	1250	1225	241	19	84	84	88	23	26	100	100	0	5921	5931	1047	17	135	135	149	73	48	100	100	0	0.202	0.197	0.200	0.195	1.225	0.195	0.934	80	427	100	6952	6937	-2.311	1166	5786	1141	5796	98034	474460	49.435	79.205	0	0	0
5	3	11	"ygdQ"	"STM3006"	2220	21970	110	745	800	225	28	80	80	86	28	32	100	100	0	4097	4434	1210	27	124	124	142	71	50	100	100	0	0.167	0.167	0.167	0.165	1.295	0.162	0.901	80	456	100	4638	5030	-2.579	665	3973	720	4310	63985	354699	25.500	60.451	0	0	0
5	4	11	"araE"	"STM3016"	2390	21980	120	518	488	201	41	75	75	76	20	26	92	91	0	7733	7573	3133	41	108	108	113	24	21	100	99	0	0.058	0.055	0.053	0.050	2.065	0.055	0.908	120	458	100	8068	7878	-4.105	443	7625	413	7465	58608	908712	20.600	310.833	0	0	0
5	5	11	"yohM"	"STM3024"	2580	21970	120	344	324	109	33	75	75	77	19	24	94	94	0	7262	6446	2480	38	104	104	116	117	100	100	98	0	0.038	0.039	0.038	0.039	1.629	0.038	0.882	120	456	100	7427	6591	-4.734	269	7158	249	6342	38907	773515	13.000	54.103	0	0	0
5	6	11	"stdA"	"STM3029"	2760	21990	110	353	368	112	30	76	76	78	20	25	98	98	0	4306	4722	1621	34	101	101	114	125	109	100	100	0	0.066	0.063	0.067	0.058	2.016	0.060	0.887	80	400	100	4482	4913	-3.924	277	4205	292	4621	29464	377738	14.500	36.864	0	0	0
5	7	11	""	"STM2691"	2930	21980	120	156	154	43	27	79	79	82	30	36	82	65	0	3034	2933	1085	36	99	99	100	21	21	99	99	0	0.026	0.026	0.026	0.025	2.007	0.025	0.595	120	493	100	3012	2909	-5.252	77	2935	75	2834	18515	352005	2.400	134.905	0	0	0
5	8	11	""	"STM2698"	3100	21960	100	75	78	18	23	80	80	94	168	178	0	0	0	148	161	63	39	97	97	104	58	55	40	13	0	-0.098	-0.031	0.234	0.225	3.639	0.076	0.010	80	389	100	46	62	Error	-5	51	-2	64	6250	12845	-0.095	0.983	0	0	0
5	9	11	""	"STM2705"	3270	21970	110	256	250	95	38	77	77	84	75	89	85	55	0	2252	2174	926	42	95	95	104	61	58	98	96	0	0.083	0.083	0.081	0.078	1.960	0.079	0.763	80	464	100	2336	2252	-3.591	179	2157	173	2079	20000	173928	2.213	33.934	0	0	0
5	10	11	"yjfY"	"STM4389"	3460	21970	110	137	145	46	31	76	76	79	19	24	88	72	0	748	750	353	47	95	95	103	59	57	95	91	0	0.093	0.105	0.103	0.104	2.091	0.093	0.597	80	439	100	714	724	-3.420	61	653	69	655	11614	60019	3.474	10.966	0	0	0
5	11	11	"thrL"	"STM0001"	3630	21970	100	78	79	18	22	79	79	83	32	38	6	0	0	109	137	91	66	97	97	101	23	22	32	21	0	-0.083	0.000	0.750	0.532	5.073	0.054	0.026	80	389	100	11	40	Error	-1	12	0	40	6359	10938	-0.125	1.565	0	0	0
5	12	11	""	"STM0270"	3810	21970	110	401	400	116	29	81	81	82	17	20	100	100	0	5054	5162	1537	29	103	103	105	25	23	100	100	0	0.065	0.063	0.061	0.062	1.435	0.055	0.787	80	415	100	5271	5378	-3.952	320	4951	319	5059	31991	412994	18.706	202.280	0	0	0
5	13	11	""	"STM0538"	3980	21980	110	403	397	96	24	83	83	85	18	21	100	100	0	2706	2793	610	21	107	107	112	29	25	100	100	0	0.123	0.117	0.112	0.113	1.329	0.114	0.870	80	442	100	2919	3000	-3.022	320	2599	314	2686	31736	223430	17.333	92.448	0	0	0
5	14	11	""	"STM0554"	4170	21980	120	210	241	140	58	84	84	90	54	60	88	60	0	982	1209	880	72	106	106	110	26	23	98	98	0	0.144	0.142	0.138	0.146	2.223	0.111	0.547	120	476	100	1002	1260	-2.798	126	876	157	1103	28970	145047	2.796	42.269	0	0	0
5	15	11	""	"STM0567"	4340	21980	100	1129	1173	431	36	82	82	88	45	51	100	100	0	3757	3999	1188	29	109	109	111	21	18	100	100	0	0.287	0.280	0.287	0.271	1.346	0.279	0.896	80	366	100	4695	4981	-1.801	1047	3648	1091	3890	93862	319887	24.111	185.143	0	0	0
5	16	11	""	"STM0575"	4520	21980	120	244	242	81	33	83	83	87	21	24	94	92	0	5091	4883	2018	41	109	109	111	20	18	100	100	0	0.032	0.033	0.033	0.032	1.662	0.032	0.854	120	428	100	5143	4933	-4.952	161	4982	159	4774	29093	585993	7.381	238.600	0	0	0
5	17	11	""	"STM0580"	4690	21970	120	684	742	381	51	85	85	87	21	24	99	98	0	2614	2715	1403	51	106	106	108	19	17	100	100	0	0.239	0.252	0.257	0.242	1.901	0.238	0.834	120	411	100	3107	3266	-2.066	599	2508	657	2609	89034	325837	31.190	137.211	0	0	0
5	18	11	"ybdZ"	"STM0587"	4870	21980	110	101	109	40	36	83	83	84	17	20	50	27	0	496	623	494	79	105	105	107	18	16	100	100	0	0.046	0.050	0.047	0.048	2.464	0.049	0.340	80	405	100	409	544	-4.441	18	391	26	518	8710	49818	1.471	28.667	0	0	0
5	19	11	""	"STM2244"	5050	21980	120	103	105	26	24	81	81	84	23	27	48	13	0	620	668	322	48	105	105	116	157	135	90	73	0	0.043	0.043	0.048	0.048	2.693	0.035	0.233	120	478	100	537	587	-4.549	22	515	24	563	12610	80183	0.913	3.516	0	0	0
5	20	11	"yegT"	"STM2142"	5230	21980	110	736	718	237	33	81	81	84	23	27	100	100	0	3208	3322	919	27	104	104	115	173	150	100	100	0	0.211	0.198	0.195	0.190	1.316	0.195	0.890	80	392	100	3759	3855	-2.245	655	3104	637	3218	57407	265798	27.565	18.538	0	0	0
5	21	11	"yehU"	"STM2159"	5400	21980	120	1092	1001	492	49	84	84	86	17	19	95	93	0	7306	6739	3141	46	105	105	110	28	25	100	99	0	0.140	0.138	0.132	0.124	2.085	0.137	0.914	120	439	100	8209	7551	-2.837	1008	7201	917	6634	120152	808632	53.824	236.750	0	0	0
5	22	11	"yohC"	"STM2169"	5580	21980	110	490	553	234	42	85	85	87	17	19	100	100	0	4740	5134	1772	34	105	105	111	38	34	100	100	0	0.087	0.093	0.085	0.088	1.375	0.092	0.862	80	429	100	5040	5497	-3.517	405	4635	468	5029	44231	410685	27.412	132.184	0	0	0
5	23	11	"yohI"	"STM2174"	5760	21980	120	708	713	328	46	87	87	88	16	18	97	97	0	9054	8938	3482	38	102	102	104	18	17	100	100	0	0.069	0.071	0.069	0.063	1.872	0.071	0.866	120	418	100	9573	9462	-3.850	621	8952	626	8836	85544	1072619	39.063	490.778	0	0	0
5	24	11	"yfhD"	"STM2567"	5930	21980	120	1131	1062	506	47	87	87	90	27	30	93	91	0	9697	9346	3925	41	107	107	121	160	132	99	98	0	0.109	0.106	0.106	0.092	2.030	0.105	0.890	120	532	100	10634	10214	-3.199	1044	9590	975	9239	127382	1121486	36.000	57.656	0	0	0
5	1	12	"hupA"	"STM4170"	1850	22150	110	3062	3496	2668	76	77	77	85	35	41	100	100	0	615	651	319	49	101	101	103	18	17	100	100	0	5.807	6.216	6.177	5.962	1.405	7.529	0.809	80	491	100	3499	3969	2.538	2985	514	3419	550	279696	52067	97.457	30.444	0	0	0
5	2	12	"hupA"	"STM4170"	2020	22150	110	1579	2000	1517	75	83	83	87	29	33	100	100	0	304	342	179	52	124	124	132	47	35	95	78	0	8.311	8.794	9.187	8.809	1.792	9.982	0.724	80	466	100	1676	2135	3.055	1496	180	1917	218	160019	27371	65.966	4.468	0	0	0
5	3	12	"hilA"	"STM2876"	2200	22150	110	5073	5677	3044	53	85	85	94	77	81	100	100	0	1742	2031	1003	49	133	133	143	95	66	100	100	0	3.100	2.946	2.787	2.885	1.408	3.076	0.884	80	481	100	6597	7490	1.632	4988	1609	5592	1898	454156	162442	72.506	19.874	0	0	0
5	4	12	"hilA"	"STM2876"	2380	22150	110	5178	5091	1426	28	79	79	88	80	90	100	100	0	2236	2092	603	28	109	109	120	99	82	100	100	0	2.397	2.527	2.514	2.584	1.230	2.524	0.968	80	426	100	7226	6995	1.261	5099	2127	5012	1983	407264	167371	62.538	19.919	0	0	0
5	5	12	"hilC"	"STM2867"	2560	22150	120	5147	4821	2309	47	78	78	82	21	25	100	100	0	1534	1385	659	47	105	105	108	21	19	97	97	0	3.547	3.705	3.709	3.869	1.422	3.787	0.920	120	484	100	6498	6023	1.827	5069	1429	4743	1280	578553	166145	225.667	60.810	0	0	0
5	6	12	"hilC"	"STM2867"	2750	22150	120	7468	7403	2865	38	78	78	106	300	283	98	97	0	2258	2194	840	38	100	100	111	136	122	97	93	0	3.424	3.498	3.465	3.657	1.930	3.617	0.909	120	462	100	9548	9419	1.776	7390	2158	7325	2094	888354	263324	24.323	15.316	0	0	0
5	7	12	"hns"	"STM1751"	2920	22150	110	10208	9961	2733	27	80	80	119	318	267	100	100	0	1247	1209	314	25	98	98	110	142	129	100	100	0	8.815	8.894	8.848	8.970	1.275	9.118	0.873	80	424	100	11277	10992	3.140	10128	1149	9881	1111	796889	96701	30.950	7.739	0	0	0
5	8	12	"hns"	"STM1751"	3110	22150	110	2664	3311	2754	83	80	80	100	123	123	98	91	0	372	522	403	77	99	99	104	36	34	92	88	0	9.465	7.638	8.050	8.423	2.041	8.118	0.781	80	499	100	2857	3654	3.243	2584	273	3231	423	264906	41769	26.106	11.611	0	0	0
5	9	12	"hns"	"STM1751"	3300	22150	130	7214	8355	3412	40	79	79	92	108	117	100	100	0	1022	1164	400	34	97	97	106	61	57	100	100	0	7.714	7.756	7.756	7.632	1.328	8.588	0.866	120	522	100	8060	9343	2.947	7135	925	8276	1067	1002602	139651	76.509	17.344	0	0	0
5	10	12	"hilD"	"STM2875"	3460	22150	130	6390	6554	1931	29	80	80	90	55	61	100	100	0	1394	1353	437	32	95	95	97	19	19	99	99	0	4.858	5.146	5.182	5.407	1.377	5.182	0.914	120	520	100	7609	7732	2.280	6310	1299	6474	1258	786423	162339	117.527	66.105	0	0	0
5	11	12	"hilD"	"STM2875"	3640	22150	110	1551	2381	2295	96	80	80	95	61	64	100	100	0	426	542	407	75	96	96	99	23	23	100	96	0	4.458	5.159	4.911	4.878	2.256	7.076	0.578	80	410	100	1801	2747	2.156	1471	330	2301	446	190499	43339	37.475	19.261	0	0	0
5	12	12	"stpA"	"STM2799"	3800	22150	120	2784	2935	1775	60	81	81	84	25	29	99	99	0	1079	1228	767	62	96	96	99	19	19	98	98	0	2.750	2.521	2.545	2.509	1.958	2.634	0.813	120	512	100	3686	3986	1.459	2703	983	2854	1132	352195	147351	114.040	59.421	0	0	0
5	13	12	"csrA"	"STM2826"	3990	22160	110	1261	1521	1119	73	84	84	89	28	31	100	100	0	310	368	209	56	101	101	103	19	18	100	100	0	5.632	5.382	5.607	5.556	1.411	6.231	0.732	80	435	100	1386	1704	2.494	1177	209	1437	267	121644	29407	51.143	13.947	0	0	0
5	14	12	"dps"	"STM0831"	4150	22150	110	4974	5397	2347	43	85	85	95	61	64	100	100	0	644	641	224	34	105	105	107	19	17	100	100	0	9.071	9.910	10.113	9.855	1.362	10.818	0.856	80	432	100	5428	5848	3.181	4889	539	5312	536	431780	51274	86.918	28.105	0	0	0
5	15	12	"dps"	"STM0831"	4340	22160	110	10571	10851	3121	28	87	87	93	57	61	100	100	0	1149	1168	267	22	107	107	109	20	18	100	100	0	10.061	10.145	10.092	9.990	1.311	11.063	0.862	80	478	100	11526	11825	3.331	10484	1042	10764	1061	868061	93409	188.737	52.950	0	0	0
5	16	12	"dps"	"STM0831"	4520	22150	110	21742	19892	5116	25	86	86	89	22	24	100	100	0	2370	2192	487	22	108	108	110	19	17	100	100	0	9.574	9.504	9.685	9.437	1.160	9.737	0.961	80	432	100	23918	21890	3.259	21656	2262	19806	2084	1591389	175384	900.136	109.579	0	0	0
5	17	12	"oxyR"	"STM4125"	4690	22150	100	395	834	944	113	87	87	90	24	26	98	96	0	210	386	350	90	109	109	111	24	21	83	70	0	3.050	2.697	3.192	3.072	2.644	3.202	0.632	80	402	100	409	1024	1.609	308	101	747	277	66727	30860	31.000	11.458	0	0	0
5	18	12	"oxyR"	"STM4125"	4870	22150	110	3567	3770	1477	39	86	86	88	23	26	100	100	0	1608	1654	623	37	108	108	111	26	23	100	100	0	2.321	2.383	2.310	2.375	1.448	2.515	0.854	80	452	100	4981	5230	1.215	3481	1500	3684	1546	301612	132357	160.087	59.346	0	0	0
5	19	12	"fur"	"STM0693"	5040	22150	110	3535	3538	818	23	86	86	90	33	36	100	100	0	3825	3681	799	21	109	109	121	109	90	100	100	0	0.928	0.966	0.932	0.976	1.252	0.962	0.926	80	444	100	7165	7024	-0.108	3449	3716	3452	3572	283078	294508	104.485	32.661	0	0	0
5	20	12	"fur"	"STM0693"	5230	22150	110	791	990	715	72	85	85	90	32	35	100	100	0	878	959	572	59	106	106	118	106	89	100	93	0	0.915	1.061	1.035	1.016	1.586	1.129	0.805	80	473	100	1478	1758	-0.129	706	772	905	853	79197	76751	28.125	7.934	0	0	0
5	21	12	"envR"	"STM3389"	5420	22160	120	96	100	25	25	84	84	87	22	25	35	11	0	1101	1321	1034	78	108	108	120	46	38	92	87	0	0.012	0.013	0.018	0.017	3.258	0.014	0.255	120	493	100	1005	1229	-6.371	12	993	16	1213	12014	158558	0.591	26.109	0	0	0
5	22	12	"envR"	"STM3389"	5600	22160	100	96	107	38	35	82	82	84	17	20	45	27	0	1499	2054	1894	92	107	107	121	55	45	97	92	0	0.010	0.013	0.015	0.015	2.783	0.014	0.459	80	341	100	1406	1972	-6.636	14	1392	25	1947	8553	164299	1.353	35.145	0	0	0
5	23	12	"envR"	"STM3389"	5750	22160	120	130	139	49	35	84	84	87	19	21	82	65	0	3731	3523	1368	38	105	105	108	29	26	99	99	0	0.013	0.016	0.014	0.015	2.152	0.015	0.433	120	426	100	3672	3473	-6.301	46	3626	55	3418	16667	422729	2.737	117.759	0	0	0
5	24	12	"arcB"	"STM3328"	5920	22150	110	513	631	371	58	89	89	92	21	22	100	98	0	843	943	510	54	108	108	111	27	24	100	100	0	0.577	0.649	0.598	0.618	2.107	0.589	0.567	80	454	100	1159	1377	-0.794	424	735	542	835	50510	75460	25.667	30.815	0	0	0
5	1	13	"ctrl-10-10ng/ul"	"ctrl-10-10ng/ul"	1850	22330	100	69	73	23	31	75	75	79	25	31	2	1	0	100	100	13	13	99	99	101	18	17	8	0	0	-6.000	-2.000	1.029	1.139	3.783	1.674	0.025	80	464	100	-5	-1	Error	-6	1	-2	1	5872	7980	-0.240	-0.056	-50	0	0
5	2	13	"ctrl-108-10ng/ul"	"ctrl-108-10ng/ul"	2030	22330	100	80	82	19	23	77	77	80	26	32	11	3	0	115	121	33	27	118	118	121	29	23	13	5	0	-1.000	1.667	0.645	0.610	4.148	0.375	0.140	80	432	100	0	8	Error	3	-3	5	3	6585	9662	0.077	0.000	-50	0	0
5	3	13	"ctrl-Y1-10ng/ul"	"ctrl-Y1-10ng/ul"	2210	22330	100	75	78	16	20	82	82	87	70	80	0	0	0	125	128	19	14	127	127	136	93	68	0	0	0	3.500	-4.000	0.900	1.017	3.476	0.259	0.040	80	438	100	-9	-3	1.807	-7	-2	-4	1	6278	10268	-0.129	-0.086	-50	0	0
5	4	13	"ctrl-Y3-10ng/ul"	"ctrl-Y3-10ng/ul"	2380	22330	100	80	87	25	28	78	78	80	17	21	23	11	0	112	112	19	16	110	110	112	20	17	11	2	0	1.000	4.500	0.929	0.913	3.834	6.234	0.013	80	416	100	4	11	0.000	2	2	9	2	6920	8974	0.412	0.000	-50	0	0
5	5	13	"ctrl-Y5-10ng/ul"	"ctrl-Y5-10ng/ul"	2560	22330	100	73	75	18	24	77	77	80	21	26	7	3	0	102	101	17	16	103	103	105	16	15	11	3	0	4.000	1.000	1.345	1.377	3.315	0.329	0.009	80	414	100	-5	-4	2.000	-4	-1	-2	-2	6008	8045	-0.238	-0.250	-50	0	0
5	6	13	"EMPTY"	"EMPTY"	2740	22330	100	75	78	18	23	75	75	78	19	24	17	3	0	101	102	18	17	99	99	101	15	14	22	7	0	0.000	1.000	1.083	0.965	3.147	5.352	0.019	80	415	100	2	6	Error	0	2	3	3	6226	8179	0.000	0.067	-75	0	0
5	7	13	"ctrl-10-50ng/ul"	"ctrl-10-50ng/ul"	2920	22330	100	77	79	20	25	76	76	83	41	49	3	0	0	98	99	19	19	99	99	99	20	20	11	5	0	-1.000	100000.000	0.906	0.989	4.786	14.176	0.002	80	420	100	0	3	Error	1	-1	3	0	6280	7921	-0.098	0.000	-50	0	0
5	8	13	"ctrl-108-50ng/ul"	"ctrl-108-50ng/ul"	3090	22330	100	77	77	16	20	78	78	84	36	42	0	0	0	94	95	16	16	101	101	102	17	16	6	5	0	0.143	0.167	1.000	0.988	2.783	0.588	0.008	80	402	100	-8	-7	-2.807	-1	-7	-1	-6	6124	7592	-0.194	-0.412	-50	0	0
5	9	13	"ctrl-Y1-50ng/ul"	"ctrl-Y1-50ng/ul"	3270	22330	100	74	75	15	20	78	78	80	16	20	11	1	0	93	94	14	14	98	98	99	18	18	6	0	0	0.800	0.750	0.733	0.908	3.427	3.896	0.005	80	428	100	-9	-7	-0.322	-4	-5	-3	-4	6024	7545	-0.312	-0.278	-50	0	0
5	10	13	"ctrl-Y3-50ng/ul"	"ctrl-Y3-50ng/ul"	3450	22330	100	77	78	15	19	78	78	80	19	23	7	1	0	90	90	14	15	95	95	96	16	16	8	1	0	0.200	0.000	0.680	0.785	3.233	1.363	0.025	80	415	100	-6	-5	-2.322	-1	-5	0	-5	6204	7238	-0.105	-0.375	-50	0	0
[truncated: 899,045 more chars]
