# Supplementary material for: BABAR: an R package to simplify the normalisation of common reference design microarray-based transcriptomic datasets
Source: BMC Bioinformatics. 2010 Feb 3;11:73. doi: 10.1186/1471-2105-11-73 (PMC2829013; doi:10.1186/1471-2105-11-73)
Supplement: Additional file 4 — Dataset 2. The unprocessed microarray data files and the associated .gal file for a non-heterogeneous 'good' dataset describing the transcriptomic changes of virulence genes for wild-type Salmonella and IHF mutants. [file 1471-2105-11-73-S4.ZIP › WT_44B.gpr]

ATF	1.0
29	56    
"Type=GenePix Results 3"
"DateTime=2004/04/23 18:32:15"
"Settings="
"GalFile=\\Fr-netapp1a\hintoncom\Array lists\STPLMar2003.gal"
"PixelSize=10"
"Wavelengths=635	532"
"ImageFiles=\\Fr-netapp1a\hintoncom\Collaborators\Michael Mangan\Double transcriptomes\2004 04 22 035744B.tif 2	\\Fr-netapp1a\hintoncom\Collaborators\Michael Mangan\Double transcriptomes\2004 04 22 035744B.tif 3"
"NormalizationMethod=None"
"NormalizationFactors=1	1"
"JpegImage=\\Fr-netapp1a\hintoncom\Collaborators\Michael Mangan\Double transcriptomes\gpr\2004 04 22 035744B.jpg"
"StdDev=Type 1"
"RatioFormulations=W1/W2 (635/532)"
"FeatureType=Circular"
"Barcode="
"BackgroundSubtraction=LocalFeature"
"ImageOrigin=1080, 41720"
"JpegOrigin=1410, 42420"
"Creator=GenePix Pro 5.0.1.24"
"Scanner=GenePix 4000A [48450]"
"FocusPosition=0"
"Temperature=41.42"
"LinesAveraged=2"
"Comment="
"PMTGain=600	570"
"ScanPower=100	100"
"LaserPower=1.81	1.53"
"Filters=<Empty>	<Empty>"
"ScanRegion=108,4172,1968,5904"
"Supplier="
"Block"	"Column"	"Row"	"Name"	"ID"	"X"	"Y"	"Dia."	"F635 Median"	"F635 Mean"	"F635 SD"	"F635 CV"	"B635"	"B635 Median"	"B635 Mean"	"B635 SD"	"B635 CV"	"% > B635+1SD"	"% > B635+2SD"	"F635 % Sat."	"F532 Median"	"F532 Mean"	"F532 SD"	"F532 CV"	"B532"	"B532 Median"	"B532 Mean"	"B532 SD"	"B532 CV"	"% > B532+1SD"	"% > B532+2SD"	"F532 % Sat."	"Ratio of Medians (635/532)"	"Ratio of Means (635/532)"	"Median of Ratios (635/532)"	"Mean of Ratios (635/532)"	"Ratios SD (635/532)"	"Rgn Ratio (635/532)"	"Rgn R2 (635/532)"	"F Pixels"	"B Pixels"	"Circularity"	"Sum of Medians (635/532)"	"Sum of Means (635/532)"	"Log Ratio (635/532)"	"F635 Median - B635"	"F532 Median - B532"	"F635 Mean - B635"	"F532 Mean - B532"	"F635 Total Intensity"	"F532 Total Intensity"	"SNR 635"	"SNR 532"	"Flags"	"Normalize"	"Autoflag"
1	1	1	"yiiD"	"STM4029"	1720	42660	120	530	669	485	72	74	74	77	20	25	99	98	0	1295	1567	1168	74	115	115	121	28	23	100	99	0	0.386	0.410	0.402	0.383	3.049	0.331	0.548	120	637	100	1636	2047	-1.372	456	1180	595	1452	80308	187981	29.600	51.643	0	0	0
1	2	1	"yjiY"	"STM4532"	1890	42650	110	192	205	85	41	78	78	83	25	30	95	87	0	1289	1350	606	44	128	128	153	156	101	98	95	0	0.098	0.104	0.097	0.106	2.016	0.085	0.577	80	494	100	1275	1349	-3.348	114	1161	127	1222	16414	108001	4.880	7.673	0	0	0
1	3	1	"glpG"	"STM3524"	2080	42660	120	609	851	737	86	84	84	91	35	38	98	95	0	1953	2834	2803	98	144	144	173	151	87	96	92	0	0.290	0.285	0.302	0.301	3.457	0.187	0.413	120	574	100	2334	3457	-1.785	525	1809	767	2690	102068	340061	21.714	17.623	0	0	0
1	4	1	"yhjC"	"STM3607"	2260	42650	120	393	568	511	89	83	83	90	34	37	89	79	0	2446	3701	3503	94	144	144	164	105	64	100	95	0	0.135	0.136	0.126	0.119	2.916	0.111	0.596	120	545	100	2612	4042	-2.893	310	2302	485	3557	68162	444061	14.059	33.686	0	0	0
1	5	1	"dacB"	"STM3300"	2440	42650	130	486	796	880	110	84	84	93	42	45	93	90	0	2497	3964	4673	117	143	143	156	61	39	100	97	0	0.171	0.186	0.172	0.167	2.912	0.159	0.681	120	573	100	2756	4533	-2.550	402	2354	712	3821	95529	475676	16.738	62.426	0	0	0
1	6	1	"yqjD"	"STM3229"	2610	42650	120	1761	2475	2410	97	92	92	108	77	71	100	99	0	333	403	246	61	144	144	159	58	36	87	70	0	8.831	9.201	9.139	8.992	2.654	12.104	0.575	120	525	100	1858	2642	3.143	1669	189	2383	259	296956	48393	30.740	4.207	0	0	0
1	7	1	"yfhP"	"STM2544"	2790	42660	120	2624	3800	3801	100	96	96	111	53	47	100	100	0	573	931	1150	123	159	159	173	55	31	98	96	0	6.106	4.798	5.200	5.172	2.491	5.165	0.477	120	515	100	2942	4476	2.610	2528	414	3704	772	456004	111674	69.604	13.782	0	0	0
1	8	1	""	"STM0660"	2970	42660	120	836	1054	1030	97	88	88	95	42	44	99	98	0	3682	4145	1623	39	155	155	166	42	25	100	100	0	0.212	0.242	0.203	0.206	1.901	0.256	0.457	120	508	100	4275	4956	-2.237	748	3527	966	3990	126478	497406	22.833	94.738	0	0	0
1	9	1	""	"STM0672"	3150	42650	120	427	435	149	34	93	93	109	55	50	96	95	0	3182	3221	632	19	148	148	155	33	21	100	100	0	0.110	0.111	0.109	0.103	1.787	0.103	0.640	120	521	100	3368	3415	-3.183	334	3034	342	3073	52218	386479	5.927	92.909	0	0	0
1	10	1	"nagB"	"STM0684"	3320	42650	120	10028	9920	1904	19	90	90	105	61	58	100	100	0	5510	5471	1046	19	141	141	148	33	22	100	100	0	1.851	1.844	1.839	1.857	1.558	1.900	0.900	120	525	100	15307	15160	0.888	9938	5369	9830	5330	1190360	656546	160.902	161.303	0	0	0
1	11	1	"ybfN"	"STM0688"	3510	42660	120	296	315	150	47	86	86	98	62	63	98	84	0	1406	1474	537	36	143	143	155	55	35	100	100	0	0.166	0.172	0.158	0.162	1.749	0.151	0.548	120	521	100	1473	1560	-2.588	210	1263	229	1331	37853	176916	3.500	23.982	0	0	0
1	12	1	"eutH"	"STM2460"	3680	42660	130	1585	1601	445	27	91	91	128	109	85	100	99	0	7626	7252	2139	29	155	155	208	175	84	99	99	0	0.200	0.213	0.204	0.221	1.768	0.189	0.804	120	567	100	8965	8607	-2.322	1494	7471	1510	7097	192178	870294	13.514	40.251	0	0	0
1	13	1	"ubiE"	"STM3970"	3860	42660	130	5397	5231	1995	38	89	89	122	99	81	100	99	0	6501	6336	1849	29	149	149	199	176	88	100	100	0	0.836	0.831	0.833	0.783	1.630	0.870	0.818	120	559	100	11660	11329	-0.259	5308	6352	5142	6187	627710	760379	51.606	34.869	0	0	0
1	14	1	""	"STM3966"	4030	42660	130	2542	2648	553	20	83	83	85	18	21	100	100	0	11301	11361	2504	22	127	127	136	40	29	100	100	0	0.220	0.228	0.217	0.232	1.395	0.213	0.887	120	537	100	13633	13799	-2.184	2459	11174	2565	11234	317785	1363276	142.389	280.625	0	0	0
1	15	1	"yigL"	"STM3962"	4210	42660	120	1416	1385	509	36	81	81	83	18	21	100	100	0	6353	6352	1833	28	119	119	128	45	35	100	100	0	0.214	0.209	0.221	0.196	1.727	0.198	0.762	120	513	100	7569	7537	-2.223	1335	6234	1304	6233	166242	762209	72.333	138.311	0	0	0
1	16	1	"recQ"	"STM3958"	4390	42660	130	1036	1134	485	42	78	78	81	20	24	99	99	0	3674	3942	1319	33	116	116	122	41	33	100	100	0	0.269	0.276	0.279	0.255	1.904	0.262	0.677	120	577	100	4516	4882	-1.893	958	3558	1056	3826	136024	473070	52.650	93.171	0	0	0
1	17	1	"yigG"	"STM3954"	4570	42660	130	847	913	373	40	77	77	79	18	22	100	100	0	3585	3560	851	23	119	119	122	23	18	100	100	0	0.222	0.243	0.222	0.229	1.531	0.234	0.722	120	568	100	4236	4277	-2.170	770	3466	836	3441	109577	427155	46.333	149.478	0	0	0
1	18	1	"yigB"	"STM3950"	4750	42660	140	1568	1498	518	34	80	80	86	48	55	96	94	0	6587	6368	1827	28	129	129	136	48	35	99	99	0	0.230	0.227	0.224	0.201	2.026	0.221	0.875	156	657	100	7946	7657	-2.118	1488	6458	1418	6239	233639	993416	29.417	129.833	0	0	0
1	19	1	"sgaB"	"STM4384"	4940	42660	130	130	552	2812	509	80	80	89	52	58	45	25	0	449	933	1066	114	134	134	141	52	36	89	82	0	0.159	0.591	0.154	0.155	5.505	3.977	0.223	120	544	100	365	1271	-2.655	50	315	472	799	66188	112000	8.904	15.231	0	0	0
1	20	1	"cycA"	"STM4398"	5100	42660	130	12809	12121	7461	61	80	80	85	24	28	100	100	0	10713	9536	5401	56	134	134	142	45	31	100	100	0	1.203	1.281	1.273	1.203	1.903	1.369	0.794	120	542	100	23308	21443	0.267	12729	10579	12041	9402	1454561	1144278	501.500	208.756	0	0	0
1	21	1	"ytfM"	"STM4409"	5280	42660	130	1581	1907	1541	80	79	79	85	30	35	99	99	0	4411	5217	3421	65	137	137	148	49	33	100	100	0	0.351	0.360	0.349	0.319	2.709	0.313	0.531	120	576	100	5776	6908	-1.509	1502	4274	1828	5080	228896	625983	60.733	103.449	0	0	0
1	22	1	""	"STM4418"	5460	42660	130	240	336	287	85	76	76	80	26	32	95	92	0	2530	3477	2961	85	131	131	139	33	23	100	100	0	0.068	0.078	0.073	0.068	2.201	0.075	0.727	120	616	100	2563	3606	-3.871	164	2399	260	3346	40295	417198	9.846	101.152	0	0	0
1	23	1	""	"STM4422"	5650	42670	130	84	89	27	30	73	73	75	15	20	40	20	0	344	436	328	75	129	129	136	50	36	90	79	0	0.051	0.052	0.092	0.083	3.409	0.034	0.140	120	592	100	226	323	-4.289	11	215	16	307	10688	52265	0.933	6.000	0	0	0
1	24	1	"srfJ"	"STM4426"	5830	42670	130	216	454	483	106	72	72	74	14	18	97	97	0	2908	5935	7025	118	126	126	131	47	35	100	100	0	0.052	0.066	0.060	0.060	2.479	0.057	0.720	120	702	100	2926	6191	-4.272	144	2782	382	5809	54494	712215	27.143	123.489	0	0	0
1	1	2	"yaiC"	"STM0385"	1720	42840	120	801	896	599	66	74	74	78	24	30	96	94	0	2113	2391	1727	72	105	105	109	24	22	97	97	0	0.362	0.360	0.329	0.355	3.403	0.291	0.622	120	536	100	2735	3108	-1.466	727	2008	822	2286	107463	286931	34.083	95.083	0	0	0
1	2	2	"mopB"	"STM4329"	1910	42850	120	1051	2197	3147	143	77	77	84	36	42	95	91	0	258	381	336	88	110	110	124	130	104	55	38	0	6.581	7.823	6.675	6.663	3.806	14.901	0.347	120	429	100	1122	2391	2.718	974	148	2120	271	263662	45732	58.694	1.977	0	0	0
1	3	2	"phoP"	"STM1231"	2080	42830	110	2954	3606	3070	85	86	86	112	91	81	100	100	0	617	784	515	65	122	122	130	37	28	100	98	0	5.794	5.317	5.116	5.199	2.016	7.514	0.461	80	374	100	3363	4182	2.535	2868	495	3520	662	288478	62716	38.396	17.676	0	0	0
1	4	2	"otsA"	"STM1928"	2270	42840	120	5823	7753	7424	95	85	85	115	101	87	99	99	0	1716	2122	1947	91	136	136	149	68	45	95	94	0	3.632	3.861	3.713	4.141	2.882	5.798	0.404	120	432	100	7318	9654	1.861	5738	1580	7668	1986	930392	254662	75.624	29.015	0	0	0
1	5	2	"thiF"	"STM4162"	2440	42830	120	139	190	192	101	82	82	91	43	47	63	30	0	1245	1515	1058	69	137	137	141	32	22	97	96	0	0.051	0.078	0.055	0.056	3.176	0.067	0.206	120	411	100	1165	1486	-4.281	57	1108	108	1378	22799	181800	2.302	42.938	0	0	0
1	6	2	"hemE"	"STM4167"	2630	42840	120	728	1053	1188	112	86	86	104	85	81	93	90	0	1781	2071	1807	87	138	138	144	43	29	96	94	0	0.391	0.500	0.476	0.500	3.006	0.527	0.645	120	401	100	2285	2900	-1.356	642	1643	967	1933	126304	248496	11.165	44.814	0	0	0
1	7	2	"bfr"	"STM3443"	2800	42840	120	881	2516	3498	139	86	86	97	41	42	96	90	0	264	440	373	84	141	141	150	39	26	78	64	0	6.463	8.127	6.086	6.259	3.477	12.931	0.491	120	367	100	918	2729	2.692	795	123	2430	299	301945	52809	59.000	7.436	0	0	0
1	8	2	"stfA"	"STM0195"	2980	42830	130	152	278	293	105	83	83	86	21	24	79	64	0	1176	1775	1692	95	141	141	145	30	20	97	96	0	0.067	0.119	0.082	0.086	3.819	0.100	0.408	120	437	100	1104	1829	-3.907	69	1035	195	1634	33384	212956	9.143	54.333	0	0	0
1	9	2	"hemL"	"STM0202"	3160	42840	120	298	409	350	85	85	85	92	37	40	96	91	0	607	881	845	95	140	140	146	36	24	98	96	0	0.456	0.437	0.398	0.459	2.581	0.272	0.355	120	435	100	680	1065	-1.133	213	467	324	741	49049	105662	8.568	20.417	0	0	0
1	10	2	"eutD"	"STM2466"	3330	42830	130	128	183	143	78	89	89	102	54	52	43	28	0	1260	1943	2017	103	142	142	149	38	25	88	82	0	0.035	0.052	0.057	0.056	4.568	0.043	0.308	120	474	100	1157	1895	-4.841	39	1118	94	1801	21962	233155	1.500	47.211	0	0	0
1	11	2	"crr"	"STM2433"	3510	42840	120	1322	2233	2333	104	89	89	105	60	57	89	81	0	482	855	753	88	142	142	155	61	39	76	70	0	3.626	3.007	2.789	3.171	4.447	3.868	0.549	120	404	100	1573	2857	1.859	1233	340	2144	713	267947	102551	35.467	11.475	0	0	0
1	12	2	"prpD"	"STM0370"	3690	42840	120	1075	1721	1520	88	92	92	127	106	83	99	94	0	1162	1538	1445	93	148	148	191	136	71	95	80	0	0.969	1.172	1.073	1.267	4.041	1.120	0.362	120	403	100	1997	3019	-0.045	983	1014	1629	1390	206526	184615	15.038	9.904	0	0	0
1	13	2	"spaQ"	"STM2889"	3880	42840	120	142	199	179	89	87	87	111	86	77	30	14	0	692	1022	1097	107	149	149	185	132	71	95	76	0	0.101	0.128	0.119	0.104	3.312	0.116	0.472	120	389	100	598	985	-3.303	55	543	112	873	23921	122695	1.023	6.341	0	0	0
1	14	2	"yfeJ"	"STM2437"	4050	42830	120	171	222	164	73	83	83	86	19	22	92	81	0	1398	2001	2125	106	141	141	149	42	28	100	100	0	0.070	0.075	0.066	0.066	2.245	0.056	0.506	120	402	100	1345	1999	-3.836	88	1257	139	1860	26629	240129	7.158	44.095	0	0	0
1	15	2	"fabH"	"STM1193"	4230	42840	130	811	1429	1603	112	84	84	87	23	26	100	98	0	1829	2698	3053	113	132	132	141	50	35	98	98	0	0.428	0.524	0.420	0.500	3.310	0.346	0.365	120	455	100	2424	3911	-1.223	727	1697	1345	2566	171511	323808	58.348	51.140	0	0	0
1	16	2	"flgN"	"STM1171"	4410	42840	120	1207	1854	2117	114	81	81	84	24	28	100	100	0	647	857	832	97	127	127	134	44	32	99	95	0	2.165	2.429	1.843	2.105	2.983	3.427	0.488	120	418	100	1646	2503	1.115	1126	520	1773	730	222492	102880	73.750	16.432	0	0	0
1	17	2	"phsC"	"STM2063"	4590	42850	130	810	1144	1149	100	79	79	80	16	20	100	100	0	2235	2993	2396	80	128	128	131	28	21	99	99	0	0.347	0.372	0.379	0.350	2.468	0.316	0.453	120	398	100	2838	3930	-1.527	731	2107	1065	2865	137228	359155	66.500	102.214	0	0	0
1	18	2	"pefB"	"PSLT019"	4760	42840	120	101	117	60	51	83	83	96	68	70	14	7	0	1796	2403	2451	101	133	133	140	40	28	99	99	0	0.011	0.015	0.015	0.015	3.625	0.015	0.154	120	366	100	1681	2304	-6.530	18	1663	34	2270	13982	288417	0.309	56.575	0	0	0
1	19	2	""	"PSLT046"	4940	42840	130	1827	3967	4840	122	86	86	102	73	71	89	84	0	1196	2283	2598	113	133	133	142	44	30	88	84	0	1.638	1.805	1.337	1.626	4.236	2.203	0.549	120	409	100	2804	6031	0.712	1741	1063	3881	2150	476061	273978	52.945	48.659	0	0	0
1	20	2	"rlgA"	"PSLT045"	5120	42840	120	470	1662	2676	161	88	88	96	42	43	66	60	0	592	1823	2461	134	136	136	148	53	35	62	58	0	0.838	0.933	0.812	0.836	6.967	1.450	0.335	120	394	100	838	3261	-0.255	382	456	1574	1687	199437	218710	37.286	31.604	0	0	0
1	21	2	"udp"	"STM3968"	5290	42840	120	294	1550	2751	177	86	86	95	37	38	70	61	0	547	1430	2222	155	137	137	150	52	34	63	59	0	0.507	1.132	1.008	0.981	7.070	1.546	0.358	120	426	100	618	2757	-0.979	208	410	1464	1293	186030	171548	39.324	24.615	0	0	0
1	22	2	"hns"	"STM1751"	5470	42840	100	1674	4437	5523	124	83	83	118	174	147	86	76	0	321	683	691	101	133	133	149	125	83	52	48	0	8.463	7.916	7.769	7.892	3.541	9.759	0.495	80	382	100	1779	4904	3.081	1591	188	4354	550	354968	54657	24.822	4.272	0	0	0
1	23	2	"prgI"	"STM2873"	5640	42810	90	1246	1525	1358	89	80	80	106	158	149	71	69	0	858	1129	1024	90	130	130	151	153	101	71	59	0	1.602	1.446	1.279	1.567	2.886	1.422	0.717	52	313	100	1894	2444	0.680	1166	728	1445	999	79303	58713	8.981	6.392	0	0	0
1	24	2	"prfC"	"STM4560"	5820	42830	100	124	424	504	118	75	75	82	72	87	47	42	0	552	1882	2944	156	127	127	151	184	121	60	52	0	0.115	0.199	0.279	0.259	5.253	0.127	0.490	80	425	100	474	2104	-3.117	49	425	349	1755	33892	150522	4.750	9.408	0	0	0
1	1	3	"iclR"	"STM4187"	1750	43010	120	292	527	511	96	71	71	73	17	23	91	88	0	927	1643	1711	104	96	96	100	21	21	98	96	0	0.266	0.295	0.253	0.256	3.681	0.227	0.534	120	496	100	1052	2003	-1.911	221	831	456	1547	63274	197110	26.706	73.476	0	0	0
1	2	3	"hisQ"	"STM2353"	1920	43010	120	1019	1906	2063	108	74	74	77	22	28	100	98	0	1082	2031	2214	109	106	106	122	73	59	90	85	0	0.968	0.952	0.993	1.003	3.931	0.922	0.631	120	403	100	1921	3757	-0.047	945	976	1832	1925	228666	243693	83.136	26.151	0	0	0
1	3	3	"rpsP"	"STM2676"	2090	43000	120	153	283	275	97	80	80	102	96	94	44	34	0	181	300	254	84	118	118	138	73	52	48	37	0	1.159	1.115	1.096	1.172	4.486	1.104	0.286	120	427	100	136	385	0.213	73	63	203	182	33985	36017	1.885	2.219	0	0	0
1	4	3	"ilvH"	"STM0117"	2280	43010	120	421	810	1051	129	83	83	99	76	76	90	72	0	858	1540	1622	105	134	134	160	80	50	94	85	0	0.467	0.517	0.482	0.484	3.167	0.486	0.463	120	395	100	1062	2133	-1.099	338	724	727	1406	97211	184857	9.355	17.250	0	0	0
1	5	3	"putP"	"STM1125"	2450	43010	130	264	415	436	105	83	83	86	22	25	77	70	0	959	1659	1827	110	135	135	151	56	37	90	80	0	0.220	0.218	0.221	0.219	3.980	0.191	0.661	120	435	100	1005	1856	-2.187	181	824	332	1524	49781	199117	14.955	26.929	0	0	0
1	6	3	"hfq"	"STM4361"	2640	43010	130	556	1067	1216	113	84	84	92	36	39	95	87	0	266	437	437	100	134	134	139	34	24	80	66	0	3.576	3.244	3.182	3.569	4.349	4.349	0.394	120	396	100	604	1286	1.838	472	132	983	303	128013	52390	27.083	8.765	0	0	0
1	7	3	"cbiK"	"STM2025"	2800	43010	130	491	769	641	83	85	85	92	33	35	98	93	0	904	1470	1505	102	137	137	145	37	25	99	97	0	0.529	0.513	0.549	0.556	3.221	0.360	0.511	120	378	100	1173	2017	-0.918	406	767	684	1333	92238	176432	20.515	35.811	0	0	0
1	8	3	"cboQ"	"STM2021"	2980	43010	120	201	437	559	127	82	82	87	30	34	70	59	0	691	1538	2030	131	138	138	152	96	63	66	59	0	0.215	0.254	0.324	0.322	4.700	0.165	0.335	120	464	100	672	1755	-2.216	119	553	355	1400	52386	184552	11.667	14.438	0	0	0
1	9	3	"umuD"	"STM1998"	3170	43000	90	162	286	270	94	83	83	90	40	44	61	50	0	338	905	946	104	138	138	163	143	87	61	42	0	0.395	0.265	0.222	0.259	3.518	0.206	0.543	52	323	100	279	970	-1.340	79	200	203	767	14861	47051	4.900	5.189	0	0	0
1	10	3	"uhpB"	"STM3789"	3340	43020	110	108	188	299	159	85	85	90	31	34	46	40	0	588	1305	1876	143	140	140	148	40	27	92	90	0	0.051	0.088	0.097	0.074	4.414	0.049	0.160	80	407	100	471	1268	-4.284	23	448	103	1165	15038	104400	3.161	28.925	0	0	0
1	11	3	"trpC"	"STM1725"	3520	43010	130	192	315	286	90	86	86	93	32	34	68	60	0	1260	2265	2467	108	140	140	158	74	46	85	75	0	0.095	0.108	0.127	0.122	4.343	0.082	0.448	120	434	100	1226	2354	-3.401	106	1120	229	2125	37806	271771	6.938	28.473	0	0	0
1	12	3	"rpoN"	"STM3320"	3690	43010	120	389	950	1424	149	86	86	92	30	32	85	73	0	714	1193	1287	107	136	136	154	58	37	76	72	0	0.524	0.817	0.732	0.686	4.854	1.185	0.350	120	385	100	881	1921	-0.932	303	578	864	1057	114006	143199	28.600	17.914	0	0	0
1	13	3	"phnW"	"STM0431"	3870	43010	120	108	132	81	61	82	82	85	21	24	52	34	0	1260	1541	1139	73	139	139	147	38	25	100	100	0	0.023	0.036	0.023	0.028	3.775	0.023	0.156	120	446	100	1147	1452	-5.430	26	1121	50	1402	15867	184881	2.238	36.684	0	0	0
1	14	3	""	"STM4141"	4040	43010	100	98	107	36	33	82	82	83	18	21	45	25	0	213	240	99	41	139	139	148	40	27	77	43	0	0.216	0.248	0.257	0.254	2.753	0.243	0.348	80	375	100	90	126	-2.209	16	74	25	101	8591	19231	1.333	2.300	0	0	0
1	15	3	""	"STM0346"	4230	43020	120	133	165	103	62	81	81	84	20	23	80	58	0	1217	1595	1317	82	137	137	143	31	21	100	99	0	0.048	0.058	0.051	0.050	3.549	0.044	0.384	120	464	100	1132	1542	-4.376	52	1080	84	1458	19824	191449	4.050	46.839	0	0	0
1	16	3	""	"STM1042"	4410	43020	130	165	322	474	147	81	81	84	27	32	75	65	0	568	1286	2282	177	137	137	140	26	18	94	86	0	0.195	0.210	0.188	0.203	4.889	0.147	0.497	120	434	100	515	1390	-2.359	84	431	241	1149	38609	154351	8.815	44.077	0	0	0
1	17	3	"sirC"	"STM1774"	4590	43020	120	104	139	153	110	79	79	81	25	30	49	28	0	447	567	446	78	138	138	143	32	22	88	78	0	0.081	0.140	0.115	0.114	3.951	0.144	0.229	120	365	100	334	489	-3.628	25	309	60	429	16638	67991	2.320	13.250	0	0	0
1	18	3	"orf70"	"STM1388"	4760	43010	130	144	220	201	91	80	80	89	45	50	61	40	0	280	530	687	129	140	140	152	45	29	79	62	0	0.457	0.359	0.421	0.444	4.507	0.126	0.076	120	394	100	204	530	-1.129	64	140	140	390	26455	63568	2.911	8.400	0	0	0
1	19	3	"traB"	"PSLT081"	4940	43010	120	165	190	111	58	82	82	96	63	65	70	20	0	5276	6711	5497	81	141	141	152	45	29	100	100	0	0.016	0.016	0.016	0.015	2.507	0.012	0.330	120	404	100	5218	6678	-5.951	83	5135	108	6570	22761	805269	1.492	145.756	0	0	0
1	20	3	"trbI"	"PSLT089"	5120	43020	120	106	154	117	75	84	84	91	49	53	37	24	0	1436	2370	2847	120	136	136	141	35	24	95	91	0	0.017	0.031	0.034	0.034	5.084	0.019	0.210	120	414	100	1322	2304	-5.885	22	1300	70	2234	18489	284393	1.286	63.686	0	0	0
1	21	3	""	"PSLT093"	5300	43020	130	101	112	54	48	82	82	84	25	29	38	17	0	746	1075	946	88	128	128	132	32	24	97	95	0	0.031	0.032	0.043	0.047	4.001	0.020	0.138	120	453	100	637	977	-5.024	19	618	30	947	13454	129005	1.120	29.469	0	0	0
1	22	3	"traF"	"PSLT097"	5480	43020	120	175	232	149	64	81	81	100	127	127	46	16	0	2959	3868	3397	87	125	125	133	43	32	100	97	0	0.033	0.040	0.042	0.040	4.036	0.025	0.183	120	440	100	2928	3894	-4.914	94	2834	151	3743	27825	464216	1.039	86.860	0	0	0
1	23	3	"traG"	"PSLT101"	5650	43030	130	377	548	540	98	79	79	99	128	129	85	55	0	1950	2857	3061	107	124	124	143	132	92	96	92	0	0.163	0.172	0.160	0.177	2.673	0.144	0.652	120	513	100	2124	3202	-2.615	298	1826	469	2733	65759	342870	3.508	20.561	0	0	0
1	24	3	""	"PSLT106"	5820	43020	130	416	577	532	92	74	74	80	60	75	84	78	0	1182	1501	1226	81	124	124	142	161	113	88	78	0	0.323	0.365	0.333	0.336	3.856	0.249	0.292	120	610	100	1400	1880	-1.629	342	1058	503	1377	69219	180135	8.283	8.441	0	0	0
1	1	4	""	"STM1656"	1730	43190	110	621	880	821	93	72	72	75	31	41	97	96	0	2029	2917	3230	110	96	96	107	60	56	100	100	0	0.284	0.286	0.279	0.264	2.682	0.211	0.538	80	480	100	2482	3629	-1.816	549	1933	808	2821	70360	233358	25.968	46.833	0	0	0
1	2	4	""	"STM2716"	1900	43200	100	80	82	23	28	73	73	75	31	41	12	3	0	282	350	212	60	105	105	148	141	95	62	31	0	0.040	0.037	0.084	0.076	3.362	0.025	0.061	80	401	100	184	254	-4.660	7	177	9	245	6576	27970	0.226	1.433	0	0	0
1	3	4	""	"STM2722"	2100	43190	120	100	119	78	65	77	77	85	42	49	29	10	0	2398	3320	3025	91	129	129	170	130	76	97	95	0	0.010	0.013	0.012	0.013	3.591	0.010	0.221	120	448	100	2292	3233	-6.624	23	2269	42	3191	14223	398354	0.810	24.231	0	0	0
1	4	4	""	"STM1618"	2270	43190	120	369	397	202	50	84	84	93	41	44	91	89	0	1851	1890	992	52	141	141	165	75	45	97	97	0	0.167	0.179	0.177	0.165	2.388	0.152	0.631	120	397	100	1995	2062	-2.585	285	1710	313	1749	47674	226785	7.415	23.000	0	0	0
1	5	4	""	"STM1675"	2450	43190	120	182	304	304	100	84	84	88	25	28	81	69	0	874	1539	1916	124	137	137	161	66	40	88	81	0	0.133	0.157	0.183	0.177	4.147	0.114	0.511	120	425	100	835	1622	-2.911	98	737	220	1402	36495	184694	8.640	20.879	0	0	0
1	6	4	""	"STM1664"	2630	43190	120	169	220	217	98	86	86	91	29	31	78	61	0	1706	2230	2680	120	136	136	156	74	47	99	96	0	0.053	0.064	0.057	0.050	2.981	0.060	0.594	120	406	100	1653	2228	-4.242	83	1570	134	2094	26422	267566	4.448	28.027	0	0	0
1	7	4	"pyrH"	"STM0218"	2800	43190	130	306	609	1071	175	87	87	92	27	29	88	78	0	990	1857	2882	155	140	140	155	68	43	91	85	0	0.258	0.304	0.281	0.306	3.638	0.235	0.367	120	416	100	1069	2239	-1.957	219	850	522	1717	73072	222785	19.148	25.029	0	0	0
1	8	4	"accA"	"STM0232"	2980	43190	120	869	1000	600	60	84	84	85	18	21	100	99	0	2424	2623	1396	53	139	139	154	95	61	100	100	0	0.344	0.369	0.355	0.338	2.166	0.286	0.463	120	440	100	3070	3400	-1.541	785	2285	916	2484	119963	314768	50.833	25.989	0	0	0
1	9	4	"panC"	"STM0181"	3160	43190	120	310	423	611	144	84	84	90	42	46	97	90	0	2391	2948	2751	93	133	133	155	123	79	100	99	0	0.100	0.120	0.099	0.105	2.383	0.103	0.296	120	451	100	2484	3154	-3.321	226	2258	339	2815	50786	353726	7.929	22.707	0	0	0
1	10	4	"sbmC"	"STM2061"	3330	43180	120	287	959	1910	199	86	86	92	38	41	80	72	0	268	608	1004	165	133	133	142	41	28	70	60	0	1.489	1.838	1.771	1.665	5.596	2.519	0.395	120	448	100	336	1348	0.574	201	135	873	475	115080	72927	22.816	11.366	0	0	0
1	11	4	"yeeO"	"STM2013"	3520	43190	120	412	491	316	64	85	85	89	26	29	95	91	0	3142	3672	2185	59	138	138	155	77	49	100	100	0	0.109	0.115	0.100	0.096	2.636	0.092	0.492	120	420	100	3331	3940	-3.200	327	3004	406	3534	58877	440594	15.462	45.675	0	0	0
1	12	4	"rcsA"	"STM1982"	3700	43190	120	238	282	206	73	84	84	86	21	24	88	85	0	1740	2206	2073	93	132	132	145	56	38	98	95	0	0.096	0.095	0.092	0.091	2.692	0.082	0.659	120	437	100	1762	2272	-3.384	154	1608	198	2074	33857	264747	9.333	36.804	0	0	0
1	13	4	"yjbB"	"STM4189"	3880	43200	100	175	311	280	90	83	83	86	21	24	87	70	0	532	964	889	92	130	130	135	29	21	100	98	0	0.229	0.273	0.242	0.222	2.641	0.257	0.703	80	348	100	494	1062	-2.127	92	402	228	834	24886	77083	10.714	28.586	0	0	0
1	14	4	"ubiA"	"STM4234"	4050	43200	120	1186	1589	1852	116	83	83	88	35	39	98	98	0	1946	2545	2594	101	132	132	138	29	21	100	100	0	0.608	0.624	0.609	0.569	2.031	0.637	0.735	120	456	100	2917	3919	-0.718	1103	1814	1506	2413	190631	305384	42.886	83.000	0	0	0
1	15	4	""	"STM4242"	4230	43200	130	2461	2993	2417	80	82	82	87	35	40	100	100	0	4608	5505	4310	78	139	139	143	30	20	99	99	0	0.532	0.542	0.536	0.562	1.999	0.476	0.629	120	433	100	6848	8277	-0.910	2379	4469	2911	5366	359206	660556	83.029	178.733	0	0	0
1	16	4	""	"STM4272"	4410	43200	120	194	237	148	62	85	85	88	26	29	98	84	0	1749	2185	1654	75	141	141	144	29	20	100	100	0	0.068	0.074	0.068	0.070	2.415	0.048	0.338	120	397	100	1717	2196	-3.883	109	1608	152	2044	28441	262191	5.731	70.379	0	0	0
1	17	4	"yjcG"	"STM4273"	4590	43190	130	3463	5157	5482	106	83	83	87	27	31	100	99	0	3063	4057	3675	90	141	141	145	35	24	100	100	0	1.157	1.296	1.134	1.101	1.999	1.511	0.675	120	394	100	6302	8990	0.210	3380	2922	5074	3916	618846	486842	187.778	111.771	0	0	0
1	18	4	"sixA"	"STM2387"	4760	43210	150	464	1144	1950	170	81	81	88	47	53	87	73	0	279	657	982	149	141	141	150	38	25	79	63	0	2.775	2.060	1.805	2.031	4.195	2.576	0.470	156	443	100	521	1579	1.473	383	138	1063	516	178471	102436	22.468	13.342	0	0	0
1	19	4	"fes"	"STM0586"	4940	43190	130	124	212	241	113	80	80	86	39	45	50	34	0	320	663	859	129	139	139	147	42	28	80	66	0	0.243	0.252	0.330	0.276	5.723	0.167	0.270	120	444	100	225	656	-2.040	44	181	132	524	25439	79528	3.231	12.286	0	0	0
1	20	4	"maa"	"STM0472"	5120	43200	130	452	727	734	100	79	79	84	35	41	97	93	0	931	1239	1280	103	133	133	138	38	27	98	95	0	0.467	0.586	0.543	0.549	3.756	0.489	0.500	120	448	100	1171	1754	-1.097	373	798	648	1106	87207	148689	18.371	28.974	0	0	0
1	21	4	"ybbJ"	"STM0500"	5300	43200	120	261	363	377	103	81	81	82	18	21	95	90	0	699	1107	1339	120	125	125	129	26	20	95	92	0	0.314	0.287	0.316	0.328	3.124	0.229	0.606	120	401	100	754	1264	-1.673	180	574	282	982	43557	132882	15.611	37.615	0	0	0
1	22	4	"allD"	"STM0528"	5480	43200	120	136	155	82	52	78	78	81	24	29	81	59	0	2236	2382	1604	67	121	121	131	52	39	100	100	0	0.027	0.034	0.030	0.029	2.143	0.035	0.628	120	413	100	2173	2338	-5.188	58	2115	77	2261	18611	285878	3.083	43.288	0	0	0
1	23	4	"yfdH"	"STM0558"	5660	43210	130	114	135	85	62	77	77	79	21	26	69	42	0	2407	3099	3441	111	117	117	134	75	55	98	98	0	0.016	0.019	0.017	0.018	3.406	0.020	0.661	120	428	100	2327	3040	-5.952	37	2290	58	2982	16216	371929	2.667	39.533	0	0	0
1	24	4	""	"STM0573"	5840	43200	120	99	137	110	80	74	74	77	20	25	55	38	0	999	1577	1994	126	116	116	126	63	50	95	92	0	0.028	0.043	0.040	0.038	4.139	0.037	0.477	120	541	100	908	1524	-5.142	25	883	63	1461	16480	189240	3.000	23.032	0	0	0
1	1	5	""	"STM1836"	1740	43360	110	292	297	143	48	70	70	76	35	46	97	92	0	3097	3299	2005	60	93	93	105	62	59	100	100	0	0.074	0.071	0.068	0.070	2.004	0.058	0.638	80	485	100	3226	3433	-3.758	222	3004	227	3206	23793	263906	6.314	51.516	0	0	0
1	2	5	"ycgN"	"STM1811"	1920	43360	110	403	529	451	85	77	77	88	50	56	100	97	0	1424	1831	1440	78	104	104	132	84	63	100	100	0	0.247	0.262	0.264	0.251	1.679	0.225	0.584	80	397	100	1646	2179	-2.018	326	1320	452	1727	42282	146481	8.820	20.226	0	0	0
1	3	5	"kdsA"	"STM1772"	2080	43370	140	1271	1373	931	67	87	87	122	110	90	97	92	0	1839	2047	1205	58	133	133	167	115	68	99	97	0	0.694	0.672	0.681	0.643	2.515	0.641	0.549	156	409	100	2890	3200	-0.527	1184	1706	1286	1914	214262	319357	11.373	16.348	0	0	0
1	4	5	"galU"	"STM1752"	2270	43360	120	3454	4040	2652	65	89	89	123	108	87	100	100	0	2308	2391	1265	52	139	139	157	61	38	95	95	0	1.551	1.754	1.611	1.853	2.615	2.189	0.528	120	369	100	5534	6203	0.634	3365	2169	3951	2252	484784	286920	36.269	36.623	0	0	0
1	5	5	"yeaB"	"STM1825"	2450	43360	110	425	424	131	30	85	85	89	24	26	100	100	0	1720	1608	428	26	143	143	165	68	41	100	100	0	0.216	0.231	0.229	0.226	1.561	0.209	0.753	80	387	100	1917	1804	-2.214	340	1577	339	1465	33924	128661	13.958	21.221	0	0	0
1	6	5	""	"STM1808"	2630	43370	120	258	282	116	41	88	88	92	27	29	98	95	0	872	1007	636	63	153	153	175	81	46	96	95	0	0.236	0.227	0.215	0.238	2.334	0.151	0.486	120	410	100	889	1048	-2.080	170	719	194	854	33795	120872	7.037	10.272	0	0	0
1	7	5	""	"STM4011"	2810	43370	120	134	157	102	64	87	87	91	26	28	65	43	0	2061	2544	3140	123	149	149	166	70	42	100	97	0	0.025	0.029	0.029	0.026	2.992	0.025	0.563	120	374	100	1959	2465	-5.346	47	1912	70	2395	18792	305299	2.538	33.971	0	0	0
1	8	5	"yihG"	"STM3998"	2970	43370	110	115	188	176	93	85	85	89	26	29	57	38	0	1029	1660	2427	146	142	142	194	283	145	73	60	0	0.034	0.068	0.060	0.068	3.802	0.054	0.599	80	356	100	917	1621	-4.886	30	887	103	1518	15059	132828	3.808	5.180	0	0	0
1	9	5	"argC"	"STM4121"	3160	43360	120	174	207	137	66	85	85	91	36	39	75	58	0	1911	2306	1879	81	129	129	172	256	148	90	82	0	0.050	0.056	0.056	0.058	3.773	0.042	0.367	120	448	100	1871	2299	-4.324	89	1782	122	2177	24878	276672	3.222	8.336	0	0	0
1	10	5	"ego"	"STM4074"	3340	43380	120	1139	2039	2418	118	88	88	94	40	42	95	87	0	1215	1936	2163	111	123	123	130	40	30	93	85	0	0.962	1.076	1.049	1.105	4.966	1.140	0.553	120	394	100	2143	3764	-0.055	1051	1092	1951	1813	244689	232375	48.625	45.150	0	0	0
1	11	5	"cpxP"	"STM4060"	3510	43360	120	741	1561	1928	123	88	88	94	40	42	93	88	0	634	1012	1155	114	124	124	132	43	32	90	82	0	1.280	1.659	1.536	1.417	4.408	2.038	0.516	120	392	100	1163	2361	0.357	653	510	1473	888	187315	121415	36.675	20.465	0	0	0
1	12	5	""	"Not LT2a86"	3690	43370	120	223	436	622	142	86	86	91	34	37	78	63	0	793	1351	2011	148	126	126	133	42	31	87	80	0	0.205	0.286	0.292	0.294	4.179	0.235	0.536	120	406	100	804	1575	-2.284	137	667	350	1225	52269	162065	10.147	29.000	0	0	0
1	13	5	"smg"	"STM3404"	3870	43370	120	1832	2247	1732	77	85	85	88	21	23	99	99	0	1166	1289	893	69	125	125	130	27	20	99	98	0	1.678	1.857	1.776	1.781	2.973	2.448	0.458	120	391	100	2788	3326	0.747	1747	1041	2162	1164	269586	154639	102.810	42.926	0	0	0
1	14	5	"rpsM"	"STM3418"	4040	43380	120	483	731	659	90	87	87	92	41	44	96	95	0	311	404	261	64	126	126	130	25	19	96	95	0	2.141	2.317	1.953	2.039	3.082	3.937	0.338	120	378	100	581	922	1.098	396	185	644	278	87699	48439	15.585	10.960	0	0	0
1	15	5	"rpsH"	"STM3426"	4220	43370	120	1516	2285	2556	111	85	85	91	39	42	99	99	0	465	574	475	82	129	129	133	29	21	99	96	0	4.259	4.944	3.717	4.263	2.638	8.735	0.339	120	392	100	1767	2645	2.090	1431	336	2200	445	274162	68921	56.256	15.207	0	0	0
1	16	5	"rpsQ"	"STM3431"	4400	43370	130	198	293	342	116	86	86	89	24	26	83	75	0	299	420	381	90	138	138	143	34	23	85	76	0	0.696	0.734	0.597	0.651	4.023	0.844	0.133	120	414	100	273	489	-0.524	112	161	207	282	35212	50375	8.500	8.147	0	0	0
1	17	5	"rplV"	"STM3435"	4580	43370	120	765	957	1117	116	89	89	100	84	84	97	88	0	597	670	444	66	143	143	152	85	55	96	89	0	1.489	1.647	1.416	1.414	2.371	2.729	0.489	120	389	100	1130	1395	0.574	676	454	868	527	114792	80358	10.202	6.094	0	0	0
1	18	5	"rplC"	"STM3440"	4770	43380	130	987	1937	2826	145	86	86	99	85	85	100	93	0	741	1163	1577	135	143	143	152	86	56	92	80	0	1.507	1.815	1.816	1.866	3.504	2.461	0.391	120	376	100	1499	2871	0.591	901	598	1851	1020	232435	139515	21.624	11.756	0	0	0
1	19	5	"yjgA"	"STM4437"	4940	43380	120	2605	3521	4100	116	81	81	84	22	26	100	100	0	1410	1840	1562	84	138	138	145	39	26	99	96	0	1.984	2.021	1.843	1.958	2.986	3.241	0.441	120	385	100	3796	5142	0.989	2524	1272	3440	1702	422565	220828	156.227	43.462	0	0	0
1	20	5	"holC"	"STM4476"	5120	43380	120	455	733	905	123	79	79	82	18	21	98	97	0	738	1143	1189	104	133	133	141	47	33	97	95	0	0.621	0.648	0.698	0.613	3.565	0.575	0.343	120	389	100	981	1664	-0.686	376	605	654	1010	87954	137200	36.167	21.319	0	0	0
1	21	5	"yjiE"	"STM4511"	5300	43370	120	246	408	536	131	82	82	84	22	26	90	83	0	1760	2359	2222	94	129	129	146	142	97	95	90	0	0.101	0.146	0.133	0.108	4.334	0.092	0.184	120	355	100	1795	2556	-3.314	164	1631	326	2230	48922	283138	14.727	15.585	0	0	0
1	22	5	"fhuF"	"STM4550"	5460	43370	110	309	1038	1547	149	80	80	89	108	121	62	50	0	783	2190	2985	136	123	123	154	233	151	62	55	0	0.347	0.463	0.514	0.524	8.232	0.374	0.554	80	361	100	889	3025	-1.527	229	660	958	2067	83012	175236	8.787	8.738	0	0	0
1	23	5	"smp"	"STM4577"	5650	43380	120	139	245	332	135	78	78	86	99	115	36	19	0	757	1741	3080	176	118	118	141	183	129	75	64	0	0.095	0.103	0.136	0.116	4.277	0.082	0.570	120	436	100	700	1790	-3.389	61	639	167	1623	29410	208949	1.606	8.743	0	0	0
1	24	5	"arcA"	"STM4598"	5820	43370	100	75	77	15	19	76	76	79	23	29	7	0	0	115	122	32	26	117	117	123	36	29	12	3	0	0.500	0.200	0.500	0.556	4.492	0.125	0.041	80	383	100	-3	6	-1.000	-1	-2	1	5	6199	9788	-0.087	-0.028	-50	0	0
1	1	6	""	"STM3548"	1720	43520	110	130	139	49	35	71	71	77	27	35	82	53	0	1087	1323	713	53	95	95	134	220	164	100	91	0	0.059	0.055	0.051	0.050	2.264	0.043	0.441	80	551	100	1051	1296	-4.072	59	992	68	1228	11122	105878	2.296	5.405	0	0	0
1	2	6	"yhgG"	"STM3507"	1940	43540	80	113	136	90	66	84	84	97	58	59	23	11	0	375	468	339	72	120	120	167	136	81	86	44	0	0.114	0.149	0.109	0.108	2.925	0.111	0.146	52	274	100	284	400	-3.136	29	255	52	348	7093	24311	0.672	2.213	0	0	0
1	3	6	"nanA"	"STM3339"	2090	43530	120	209	315	370	117	92	92	125	109	87	53	24	0	1541	2737	4177	152	147	147	171	83	48	100	98	0	0.084	0.086	0.070	0.078	3.085	0.068	0.568	120	368	100	1511	2813	-3.575	117	1394	223	2590	37809	328464	1.743	30.916	0	0	0
1	4	6	"mtgA"	"STM3326"	2270	43530	140	374	523	799	152	91	91	117	99	84	81	65	0	1245	1464	1379	94	156	156	177	80	45	87	85	0	0.260	0.330	0.261	0.278	3.407	0.549	0.085	156	436	100	1372	1740	-1.944	283	1089	432	1308	81644	228432	4.101	16.087	0	0	0
1	5	6	"yhbZ"	"STM3301"	2450	43540	120	1643	2149	2294	106	87	87	92	31	33	100	99	0	1917	2761	2527	91	143	143	170	75	44	100	100	0	0.877	0.788	0.714	0.710	3.026	0.797	0.439	120	411	100	3330	4680	-0.189	1556	1774	2062	2618	257885	331303	66.355	34.547	0	0	0
1	6	6	"truB"	"STM3284"	2630	43540	120	736	798	473	59	87	87	92	27	29	99	98	0	2006	2226	1543	69	143	143	170	99	58	99	97	0	0.348	0.341	0.330	0.345	1.892	0.289	0.723	120	363	100	2512	2794	-1.521	649	1863	711	2083	95802	267062	26.148	20.768	0	0	0
1	7	6	"yqhD"	"STM3164"	2800	43540	130	406	593	622	104	88	88	94	26	27	99	95	0	1827	2336	2234	95	146	146	166	93	56	98	91	0	0.189	0.231	0.268	0.237	2.963	0.197	0.592	120	371	100	1999	2695	-2.402	318	1681	505	2190	71100	280373	19.192	23.333	0	0	0
1	8	6	"yghU"	"STM3140"	2980	43530	130	585	851	1061	124	88	88	94	27	28	95	89	0	637	943	1078	114	138	138	182	260	142	68	47	0	0.996	0.948	1.023	0.880	4.123	0.954	0.420	120	425	100	996	1568	-0.006	497	499	763	805	102090	113150	28.037	2.927	0	0	0
1	9	6	"mltC"	"STM3112"	3160	43550	130	617	713	609	85	87	87	91	22	24	94	94	0	1608	2014	1873	92	131	131	144	52	36	97	90	0	0.359	0.332	0.289	0.326	3.585	0.246	0.523	120	432	100	2007	2509	-1.479	530	1477	626	1883	85523	241682	28.273	35.962	0	0	0
1	10	6	"yggJ"	"STM3094"	3340	43540	130	464	676	692	102	87	87	92	30	32	95	92	0	1396	1807	1657	91	124	124	134	48	35	99	97	0	0.296	0.350	0.281	0.299	3.763	0.264	0.380	120	379	100	1649	2272	-1.754	377	1272	589	1683	81080	216878	19.467	34.854	0	0	0
1	11	6	""	"STM3073"	3510	43540	120	124	231	399	172	87	87	94	41	43	44	27	0	702	1651	2461	149	121	121	125	29	23	91	89	0	0.064	0.094	0.061	0.075	4.315	0.067	0.194	120	367	100	618	1674	-3.973	37	581	144	1530	27740	198115	3.341	52.621	0	0	0
1	12	6	"ygfA"	"STM3061"	3690	43550	120	223	369	431	116	87	87	98	73	74	66	47	0	792	1579	2044	129	121	121	126	29	23	96	94	0	0.203	0.193	0.196	0.201	3.535	0.145	0.469	120	411	100	807	1740	-2.303	136	671	282	1458	44247	189476	3.712	50.103	0	0	0
1	13	6	"yeaH"	"STM1284"	3860	43540	120	6337	10017	11345	113	87	87	94	67	71	98	95	0	1028	1520	1821	119	122	122	127	26	20	97	95	0	6.898	7.103	6.073	6.355	3.705	8.115	0.604	120	415	100	7156	11328	2.786	6250	906	9930	1398	1202017	182384	148.104	53.577	0	0	0
1	14	6	"ydiZ"	"STM1325"	4050	43550	120	416	538	410	76	86	86	90	23	25	95	91	0	330	378	221	58	127	127	131	28	21	94	87	0	1.626	1.801	1.626	1.659	2.316	2.300	0.461	120	395	100	533	703	0.701	330	203	452	251	64540	45341	19.478	8.821	0	0	0
1	15	6	"aroH"	"STM1347"	4220	43550	120	431	673	732	108	85	85	89	25	28	95	93	0	1961	2912	3226	110	127	127	131	28	21	100	98	0	0.189	0.211	0.205	0.192	2.886	0.183	0.660	120	382	100	2180	3373	-2.406	346	1834	588	2785	80735	349498	23.360	99.321	0	0	0
1	16	6	"orf242"	"STM1390"	4400	43550	120	469	1090	1840	168	85	85	98	86	87	77	67	0	777	1819	3129	172	133	133	140	38	27	91	85	0	0.596	0.596	0.550	0.667	4.378	0.538	0.692	120	394	100	1028	2691	-0.746	384	644	1005	1686	130854	218254	11.535	44.184	0	0	0
1	17	6	"ydhO"	"STM1432"	4580	43550	140	788	1131	1145	101	90	90	114	129	113	89	78	0	1225	1558	1345	86	143	143	156	88	56	96	93	0	0.645	0.736	0.666	0.615	3.617	0.720	0.443	156	424	100	1780	2456	-0.632	698	1082	1041	1415	176362	242991	7.884	15.932	0	0	0
1	18	6	"ydgR"	"STM1452"	4760	43550	120	545	740	741	100	90	90	101	76	75	88	85	0	1413	2026	2065	101	147	147	159	89	55	97	94	0	0.359	0.346	0.341	0.336	2.765	0.251	0.352	120	370	100	1721	2529	-1.476	455	1266	650	1879	88826	243157	8.408	20.978	0	0	0
1	19	6	"ugpC"	"STM3554"	4940	43550	130	1341	2131	3097	145	85	85	95	74	77	96	92	0	2687	3643	3881	106	146	146	153	39	25	100	100	0	0.494	0.585	0.507	0.473	2.233	0.669	0.612	120	403	100	3797	5543	-1.017	1256	2541	2046	3497	255733	437178	27.514	89.487	0	0	0
1	20	6	"ftsX"	"STM3569"	5120	43550	120	558	631	289	45	82	82	89	72	80	99	96	0	2700	2806	1479	52	138	138	149	45	30	99	98	0	0.186	0.206	0.201	0.216	2.351	0.152	0.563	120	405	100	3038	3217	-2.428	476	2562	549	2668	75691	336748	7.528	59.044	0	0	0
1	21	6	"yhhM"	"STM3574"	5300	43530	130	171	264	330	125	83	83	85	24	28	85	75	0	1155	1878	2564	136	132	132	154	136	88	96	89	0	0.086	0.104	0.098	0.094	2.792	0.083	0.453	120	415	100	1111	1927	-3.539	88	1023	181	1746	31719	225388	7.458	12.676	0	0	0
1	22	6	"yhhS"	"STM3581"	5470	43550	120	313	398	336	84	81	81	89	98	110	80	59	0	2912	4365	4182	95	123	123	153	219	143	100	95	0	0.083	0.075	0.080	0.068	3.461	0.046	0.285	120	434	100	3021	4559	-3.588	232	2789	317	4242	47764	523771	3.153	19.233	0	0	0
1	23	6	"yhhJ"	"STM3585"	5650	43560	130	206	263	241	91	79	79	82	19	23	92	85	0	3718	4306	3922	91	122	122	133	47	35	100	100	0	0.035	0.044	0.038	0.038	2.378	0.045	0.690	120	414	100	3723	4368	-4.823	127	3596	184	4184	31592	516772	9.526	88.787	0	0	0
1	24	6	"gor"	"STM3597"	5820	43550	120	1274	1784	1857	104	81	81	85	27	31	99	98	0	2865	3921	3738	95	127	127	146	69	47	100	100	0	0.436	0.449	0.415	0.413	2.670	0.410	0.636	120	516	100	3931	5497	-1.199	1193	2738	1703	3794	214139	470489	62.926	54.710	0	0	0
1	1	7	"yicN"	"STM3786"	1740	43720	120	124	144	87	60	71	71	73	16	21	86	73	0	1223	1365	1226	89	92	92	112	178	158	95	89	0	0.047	0.057	0.056	0.054	2.558	0.054	0.637	120	621	100	1184	1346	-4.415	53	1131	73	1273	17292	163810	4.438	7.039	0	0	0
1	2	7	"yidH"	"STM3805"	1920	43720	120	161	311	454	145	77	77	79	23	29	81	70	0	464	1186	2196	185	102	102	128	87	67	84	74	0	0.232	0.216	0.236	0.236	2.877	0.189	0.797	120	495	100	446	1318	-2.108	84	362	234	1084	37279	142370	10.087	12.161	0	0	0
1	3	7	"yidQ"	"STM3810"	2090	43720	120	855	1249	1640	131	79	79	85	29	34	99	95	0	615	905	1045	115	120	120	154	91	59	92	85	0	1.568	1.490	1.401	1.412	2.600	1.779	0.560	120	466	100	1271	1955	0.649	776	495	1170	785	149892	108632	40.138	8.253	0	0	0
1	4	7	""	"STM3820"	2270	43720	120	146	564	1594	282	83	83	92	39	42	60	38	0	2555	4280	7010	163	136	136	180	112	62	95	92	0	0.026	0.116	0.029	0.035	3.507	0.187	0.773	120	481	100	2482	4625	-5.263	63	2419	481	4144	67669	513632	12.103	36.607	0	0	0
1	5	7	"torR"	"STM3824"	2450	43720	120	578	637	345	54	86	86	92	32	34	100	100	0	3276	3401	1671	49	139	139	183	113	61	99	99	0	0.157	0.169	0.157	0.165	1.755	0.159	0.751	120	443	100	3629	3813	-2.673	492	3137	551	3262	76471	408114	17.031	28.478	0	0	0
1	6	7	"dgoR"	"STM3830"	2620	43710	120	403	590	641	108	88	88	94	28	29	97	93	0	2257	3284	2926	89	143	143	178	109	61	100	99	0	0.149	0.160	0.133	0.133	2.771	0.107	0.281	120	427	100	2429	3643	-2.747	315	2114	502	3141	70796	394137	17.714	28.495	0	0	0
1	7	7	"pdxA"	"STM0091"	2800	43710	130	1661	1575	693	44	91	91	101	87	86	93	90	0	6686	6227	2278	36	144	144	166	95	57	99	98	0	0.240	0.244	0.237	0.213	1.954	0.245	0.893	120	489	100	8112	7567	-2.059	1570	6542	1484	6083	188952	747199	16.943	63.800	0	0	0
1	8	7	""	"STM0099"	2980	43710	120	355	354	166	46	89	89	97	87	89	83	75	0	1647	1641	839	51	141	141	150	40	26	100	99	0	0.177	0.177	0.168	0.166	2.040	0.156	0.517	120	464	100	1772	1765	-2.501	266	1506	265	1500	42523	196866	2.954	37.275	0	0	0
1	9	7	"yabB"	"STM0119"	3160	43720	120	1409	1546	1189	76	88	88	90	21	23	99	99	0	1751	1866	1145	61	140	140	148	41	27	100	100	0	0.820	0.845	0.852	0.751	2.332	0.917	0.687	120	454	100	2932	3184	-0.286	1321	1611	1458	1726	185560	223904	69.333	41.902	0	0	0
1	10	7	"murE"	"STM0123"	3340	43720	120	812	944	899	95	86	86	88	20	22	96	95	0	1392	1923	1610	83	133	133	141	39	27	99	98	0	0.577	0.479	0.442	0.430	2.796	0.428	0.526	120	437	100	1985	2648	-0.794	726	1259	858	1790	113302	230729	42.800	45.692	0	0	0
1	11	7	"lpxC"	"STM0134"	3510	43710	120	1690	2364	2739	115	84	84	87	21	24	100	100	0	1003	1395	1577	113	127	127	130	28	21	97	95	0	1.833	1.798	1.952	2.025	2.852	1.973	0.644	120	429	100	2482	3548	0.874	1606	876	2280	1268	283669	167351	108.429	45.179	0	0	0
1	12	7	"hofC"	"STM0142"	3690	43720	110	103	147	100	68	85	85	93	67	72	28	17	0	896	2439	3628	148	123	123	129	39	30	92	83	0	0.023	0.027	0.033	0.040	5.018	0.021	0.410	80	439	100	791	2378	-5.424	18	773	62	2316	11785	195108	0.806	59.231	0	0	0
1	13	7	""	"STM1546"	3870	43720	110	157	222	256	115	85	85	92	67	72	52	16	0	1533	1787	1110	62	119	119	127	40	31	100	100	0	0.051	0.082	0.043	0.052	2.660	0.114	0.234	80	442	100	1486	1805	-4.296	72	1414	137	1668	17743	142980	1.940	41.500	0	0	0
1	14	7	""	"STM1550"	4050	43730	120	268	372	351	94	85	85	88	22	25	94	88	0	670	942	853	90	125	125	131	35	26	98	96	0	0.336	0.351	0.312	0.322	2.832	0.288	0.529	120	458	100	728	1104	-1.574	183	545	287	817	44663	113030	12.909	23.171	0	0	0
1	15	7	""	"STM1555"	4220	43720	120	177	237	242	102	88	88	90	21	23	88	75	0	1590	1890	1639	86	128	128	133	33	24	99	98	0	0.061	0.085	0.057	0.068	2.661	0.078	0.395	120	419	100	1551	1911	-4.038	89	1462	149	1762	28451	226804	7.000	53.242	0	0	0
1	16	7	""	"STM1561"	4400	43730	130	1835	4218	6667	158	91	91	104	88	84	100	99	0	1522	2878	3871	134	132	132	138	39	28	100	100	0	1.255	1.503	1.360	1.261	2.284	1.907	0.610	120	459	100	3134	6873	0.327	1744	1390	4127	2746	506105	345414	46.750	70.256	0	0	0
1	17	7	"adhP"	"STM1567"	4570	43730	120	5303	7403	7883	106	92	92	175	1156	660	81	71	0	464	601	461	76	139	139	148	49	33	87	82	0	16.034	15.825	14.579	13.938	3.168	23.898	0.489	120	425	100	5536	7773	4.003	5211	325	7311	462	888401	72069	6.253	9.245	0	0	0
1	18	7	"yddG"	"STM1571"	4760	43720	120	248	705	1500	212	92	92	167	1150	688	12	6	0	2057	3074	3799	123	146	146	161	59	36	100	100	0	0.082	0.209	0.097	0.099	3.582	0.228	0.360	120	428	100	2067	3541	-3.615	156	1911	613	2928	84612	368900	0.468	49.373	0	0	0
1	19	7	"topA"	"STM1714"	4940	43730	120	1382	2040	1797	88	89	89	101	76	75	98	96	0	2000	2440	1849	75	146	146	158	49	31	100	98	0	0.697	0.850	0.794	0.768	2.540	0.876	0.569	120	440	100	3147	4245	-0.520	1293	1854	1951	2294	244773	292779	25.513	46.571	0	0	0
1	20	7	"trpH"	"STM1721"	5120	43730	120	1339	1962	2398	122	88	88	100	74	74	99	98	0	2367	3334	3143	94	149	149	159	43	27	100	99	0	0.564	0.588	0.499	0.554	2.271	0.607	0.481	120	433	100	3469	5059	-0.826	1251	2218	1874	3185	235461	400034	25.162	73.837	0	0	0
1	21	7	"cls"	"STM1739"	5300	43730	130	910	1218	1230	100	86	86	93	32	34	99	95	0	3150	3621	2795	77	135	135	146	45	30	99	99	0	0.273	0.325	0.304	0.287	2.418	0.310	0.570	120	506	100	3839	4618	-1.871	824	3015	1132	3486	146165	434485	35.156	77.222	0	0	0
1	22	7	"tdk"	"STM1750"	5480	43740	120	315	577	855	148	84	84	88	26	29	91	80	0	753	1358	1844	135	123	123	130	33	25	99	93	0	0.367	0.399	0.357	0.345	2.814	0.370	0.602	120	428	100	861	1728	-1.447	231	630	493	1235	69195	162957	18.808	37.212	0	0	0
1	23	7	"narX"	"STM1766"	5650	43730	130	464	668	680	101	80	80	83	22	26	96	95	0	5231	6790	6297	92	122	122	135	51	37	100	100	0	0.075	0.088	0.090	0.079	2.336	0.082	0.667	120	443	100	5493	7256	-3.734	384	5109	588	6668	80192	814805	26.591	130.490	0	0	0
1	24	7	"ychM"	"STM1781"	5820	43730	120	295	414	408	98	81	81	86	27	31	92	85	0	2109	3078	2819	91	125	125	149	78	52	97	93	0	0.108	0.113	0.093	0.099	2.741	0.085	0.430	120	525	100	2198	3286	-3.213	214	1984	333	2953	49709	369380	12.148	37.551	0	0	0
1	1	8	""	"STM2303"	1720	43910	110	696	775	516	66	72	72	75	20	26	100	100	0	1619	1819	1181	64	92	92	99	31	31	100	100	0	0.409	0.407	0.421	0.383	1.740	0.353	0.677	80	520	100	2151	2430	-1.291	624	1527	703	1727	62023	145514	35.000	55.484	0	0	0
1	2	8	"nuoL"	"STM2318"	1900	43910	110	5891	5666	1006	17	75	75	79	29	36	100	100	0	10025	9859	1203	12	98	98	113	68	60	100	100	0	0.586	0.573	0.590	0.566	1.212	0.573	0.928	80	463	100	15743	15352	-0.771	5816	9927	5591	9761	453286	788681	192.655	143.324	0	0	0
1	3	8	"nuoA"	"STM2328"	2080	43910	110	3135	3359	1392	41	78	78	85	45	52	100	100	0	2663	2713	1059	39	104	104	124	72	58	100	100	0	1.195	1.258	1.248	1.247	1.303	1.283	0.880	80	484	100	5616	5890	0.257	3057	2559	3281	2609	268686	217050	72.756	35.958	0	0	0
1	4	8	"yfbT"	"STM2334"	2280	43920	110	2161	2135	715	33	79	79	87	43	49	100	100	0	3120	3089	979	31	112	112	139	91	65	100	100	0	0.692	0.691	0.678	0.702	1.440	0.669	0.845	80	449	100	5090	5033	-0.531	2082	3008	2056	2977	170773	247103	47.628	32.418	0	0	0
1	5	8	""	"STM2340"	2450	43920	120	852	873	460	52	82	82	86	23	26	98	97	0	3259	3432	2194	63	123	123	156	98	62	96	95	0	0.246	0.239	0.247	0.268	2.335	0.191	0.680	120	443	100	3906	4100	-2.026	770	3136	791	3309	104799	411798	34.217	33.429	0	0	0
1	6	8	""	"STM2344"	2630	43920	120	643	639	278	43	85	85	89	25	28	100	99	0	3144	3092	1404	45	136	136	159	76	47	97	97	0	0.186	0.187	0.181	0.195	1.870	0.170	0.778	120	444	100	3566	3510	-2.430	558	3008	554	2956	76658	371029	22.000	38.592	0	0	0
1	7	8	""	"STM2528"	2800	43910	110	198	217	74	34	85	85	91	31	34	97	90	0	6222	6490	2096	32	139	139	159	119	74	100	100	0	0.019	0.021	0.020	0.019	1.744	0.018	0.594	80	426	100	6196	6483	-5.750	113	6083	132	6351	17334	519196	4.065	53.202	0	0	0
1	8	8	"nifU"	"STM2542"	2970	43910	110	6963	6635	2595	39	86	86	122	223	182	100	100	0	1260	1311	640	48	145	145	162	110	67	100	100	0	6.168	5.617	5.740	5.720	1.442	6.309	0.708	80	460	100	7992	7715	2.625	6877	1115	6549	1166	530772	104913	29.206	10.445	0	0	0
1	9	8	"yjdL"	"STM2560"	3150	43910	110	402	419	113	26	88	88	116	203	175	92	17	0	7348	7586	1751	23	149	149	158	59	37	100	100	0	0.044	0.045	0.044	0.043	1.315	0.038	0.352	80	474	100	7513	7768	-4.519	314	7199	331	7437	33491	606880	1.493	125.898	0	0	0
1	10	8	"yfhK"	"STM2564"	3340	43910	110	1002	1061	559	52	86	86	89	21	23	100	100	0	5403	5890	2496	42	145	145	152	54	35	100	100	0	0.174	0.170	0.177	0.162	1.511	0.160	0.722	80	424	100	6174	6720	-2.521	916	5258	975	5745	84870	471171	46.286	106.259	0	0	0
1	11	8	""	"STM2575"	3510	43910	120	263	257	100	38	88	88	96	98	102	72	35	0	5315	4701	2238	47	141	141	154	89	57	97	96	0	0.034	0.037	0.036	0.038	2.251	0.035	0.364	120	467	100	5349	4729	-4.886	175	5174	169	4560	30847	564158	1.643	51.090	0	0	0
1	12	8	""	"STM2590"	3690	43910	110	368	394	141	35	87	87	90	22	24	100	100	0	5612	5893	1904	32	133	133	152	124	81	100	100	0	0.051	0.053	0.051	0.052	1.355	0.052	0.835	80	459	100	5760	6067	-4.285	281	5479	307	5760	31506	471429	13.818	46.298	0	0	0
1	13	8	"yraO"	"STM3266"	3870	43900	110	1193	1208	356	29	85	85	88	22	25	100	100	0	3718	3851	1293	33	123	123	132	52	39	100	100	0	0.308	0.301	0.298	0.305	1.312	0.279	0.870	80	461	100	4703	4851	-1.698	1108	3595	1123	3728	96628	308062	50.909	71.519	0	0	0
1	14	8	"yhbU"	"STM3274"	4040	43910	110	282	289	63	21	85	85	88	22	25	98	97	0	9382	9737	2216	22	125	125	152	236	155	100	100	0	0.021	0.021	0.021	0.021	1.386	0.021	0.849	80	460	100	9454	9816	-5.554	197	9257	204	9612	23106	778974	9.136	40.614	0	0	0
1	15	8	""	"STM3278"	4230	43910	110	200	197	37	18	86	86	89	21	23	97	95	0	4510	4248	1069	25	127	127	156	236	151	100	100	0	0.026	0.027	0.027	0.025	1.908	0.024	0.742	80	461	100	4497	4232	-5.265	114	4383	111	4121	15745	339830	5.143	17.339	0	0	0
1	16	8	"yhbC"	"STM3288"	4400	43910	110	1796	1720	533	30	92	92	97	43	44	100	100	0	3050	2920	677	23	139	139	146	41	28	100	100	0	0.585	0.585	0.581	0.572	1.261	0.588	0.871	80	413	100	4615	4409	-0.773	1704	2911	1628	2781	137603	233592	37.744	67.659	0	0	0
1	17	8	"mrsA"	"STM3294"	4580	43920	130	2389	2419	483	19	93	93	156	1071	686	100	59	0	10072	10308	2138	20	147	147	154	43	27	100	100	0	0.231	0.229	0.224	0.230	1.355	0.219	0.867	120	493	100	12221	12487	-2.112	2296	9925	2326	10161	290232	1236916	2.113	236.140	0	0	0
1	18	8	"rplU"	"STM3304"	4760	43910	120	2459	2692	2099	77	91	91	102	85	83	97	96	0	1264	1337	933	69	142	142	152	50	32	95	93	0	2.111	2.177	2.194	2.164	2.369	2.466	0.736	120	468	100	3490	3796	1.078	2368	1122	2601	1195	323087	160423	30.471	23.700	0	0	0
1	19	8	"ybgJ"	"STM0712"	4940	43920	120	3190	3516	2683	76	88	88	94	30	31	100	100	0	4062	4034	2855	70	142	142	149	35	23	96	95	0	0.791	0.881	0.880	0.928	2.506	0.900	0.851	120	444	100	7022	7320	-0.338	3102	3920	3428	3892	421887	484054	114.067	111.000	0	0	0
1	20	8	""	"STM0719"	5120	43910	120	171	184	81	44	88	88	94	32	34	90	69	0	9309	8274	2689	32	149	149	156	39	25	99	98	0	0.009	0.012	0.010	0.011	2.340	0.011	0.407	120	462	100	9243	8221	-6.786	83	9160	96	8125	22045	992839	2.813	208.154	0	0	0
1	21	8	""	"STM0725"	5300	43910	110	114	119	39	32	87	87	94	31	32	40	11	0	3011	2964	713	24	143	143	152	54	35	100	100	0	0.009	0.011	0.010	0.010	2.380	0.009	0.081	80	421	100	2895	2853	-6.731	27	2868	32	2821	9535	237082	0.806	52.074	0	0	0
1	22	8	"sdhA"	"STM0734"	5480	43920	120	12813	12571	6235	49	84	84	89	27	30	100	100	0	6368	6286	3162	50	129	129	143	71	49	96	96	0	2.040	2.028	1.997	2.205	2.714	2.115	0.858	120	441	100	18968	18644	1.029	12729	6239	12487	6157	1508492	754298	462.296	86.521	0	0	0
1	23	8	"tolQ"	"STM0745"	5660	43920	110	864	1022	632	61	81	81	84	22	26	100	100	0	5560	5832	1766	30	124	124	140	72	51	100	100	0	0.144	0.165	0.147	0.155	1.514	0.153	0.621	80	429	100	6219	6649	-2.795	783	5436	941	5708	81728	466546	42.636	79.056	0	0	0
1	24	8	"nadA"	"STM0756"	5830	43910	110	1176	1284	645	50	82	82	86	35	40	100	100	0	9599	10748	4672	43	122	122	136	56	41	100	100	0	0.115	0.113	0.107	0.109	1.374	0.109	0.859	80	492	100	10571	11828	-3.115	1094	9477	1202	10626	102686	859828	34.229	189.500	0	0	0
1	1	9	"yliJ"	"STM0862"	1730	44090	110	4303	4629	2672	57	71	71	77	36	46	100	100	0	3617	3776	1740	46	94	94	118	262	222	100	100	0	1.201	1.238	1.224	1.184	1.484	1.364	0.750	80	497	100	7755	8240	0.265	4232	3523	4558	3682	370337	302064	126.444	13.962	0	0	0
1	2	9	""	"STM0869"	1910	44080	110	462	496	200	40	75	75	79	32	40	97	96	0	5373	6146	2446	39	96	96	103	43	41	100	100	0	0.073	0.070	0.070	0.063	1.908	0.063	0.736	80	467	100	5664	6471	-3.769	387	5277	421	6050	39654	491695	13.031	140.535	0	0	0
1	3	9	"potF"	"STM0877"	2090	44080	110	7545	7002	2405	34	77	77	81	38	46	100	100	0	6605	6493	1250	19	98	98	104	37	35	100	100	0	1.148	1.083	1.103	0.930	1.970	1.156	0.915	80	467	100	13975	13320	0.199	7468	6507	6925	6395	560169	519421	182.132	172.676	0	0	0
1	4	9	""	"STM0884"	2270	44080	110	383	389	80	20	79	79	83	29	34	100	100	0	9790	9603	1739	18	109	109	124	60	48	100	100	0	0.031	0.033	0.032	0.032	1.384	0.030	0.444	80	465	100	9985	9804	-4.993	304	9681	310	9494	31085	768243	10.552	157.983	0	0	0
1	5	9	""	"STM0893"	2450	44080	110	559	553	68	12	82	82	87	25	28	100	100	0	13415	12949	1543	11	123	123	141	69	48	100	100	0	0.036	0.037	0.036	0.037	1.161	0.036	0.901	80	396	100	13769	13297	-4.800	477	13292	471	12826	44274	1035900	18.640	185.623	0	0	0
1	6	9	""	"STM0897"	2620	44080	120	89	90	18	20	85	85	89	26	29	11	0	0	2667	2691	1614	59	127	127	137	55	40	92	90	0	0.002	0.002	0.006	0.007	5.599	406.174	0.000	120	435	100	2544	2569	-9.311	4	2540	5	2564	10840	322919	0.038	46.436	0	0	0
1	7	9	""	"STM1032"	2800	44080	110	1828	2434	1680	69	85	85	90	27	30	100	100	0	7610	9580	6033	62	136	136	147	107	72	100	100	0	0.233	0.249	0.238	0.238	1.413	0.246	0.888	80	429	100	9217	11793	-2.100	1743	7474	2349	9444	194742	766406	86.815	88.159	0	0	0
1	8	9	""	"STM1036"	2970	44080	110	1260	1457	753	51	87	87	106	148	139	98	98	0	4751	5214	2344	44	149	149	164	78	47	100	100	0	0.255	0.270	0.256	0.262	1.494	0.260	0.805	80	464	100	5775	6435	-1.972	1173	4602	1370	5065	116559	417133	9.128	64.744	0	0	0
1	9	9	""	"STM1041"	3160	44080	110	1950	2195	1023	46	90	90	95	30	31	100	100	0	11680	13231	5356	40	155	155	174	89	51	100	100	0	0.161	0.161	0.168	0.155	1.491	0.146	0.750	80	479	100	13385	15181	-2.631	1860	11525	2105	13076	175570	1058448	70.000	146.708	0	0	0
1	10	9	"metH"	"STM4188"	3340	44070	100	934	863	236	27	91	91	93	21	22	98	97	0	9197	8920	1658	18	152	152	161	43	26	100	100	0	0.093	0.088	0.090	0.079	1.694	0.088	0.889	80	385	100	9888	9540	-3.424	843	9045	772	8768	69013	713631	36.667	203.698	0	0	0
1	11	9	""	"STM4197"	3510	44080	120	93	103	38	36	91	91	100	97	97	2	0	0	857	993	640	64	156	156	178	135	75	90	82	0	0.003	0.014	0.024	0.024	4.090	0.041	0.036	120	482	100	703	849	-8.453	2	701	12	837	12311	119146	0.031	6.037	0	0	0
1	12	9	""	"STM4201"	3700	44080	110	179	194	77	39	90	90	94	25	26	91	77	0	4912	5177	2488	48	150	150	172	128	74	100	100	0	0.019	0.021	0.018	0.018	2.032	0.019	0.590	80	428	100	4851	5131	-5.742	89	4762	104	5027	15501	414123	4.000	39.102	0	0	0
1	13	9	"mntH"	"STM2408"	3870	44090	120	5995	5703	1440	25	90	90	94	23	24	100	100	0	12139	10914	3511	32	141	141	148	40	27	99	98	0	0.492	0.521	0.506	0.617	2.246	0.497	0.928	120	503	100	17903	16386	-1.023	5905	11998	5613	10773	684303	1309625	243.870	269.150	0	0	0
1	14	9	"pduN"	"STM2049"	4050	44090	110	146	168	69	41	89	89	92	24	26	91	61	0	2189	2170	553	25	137	137	160	237	148	100	100	0	0.028	0.039	0.029	0.031	2.230	0.029	0.274	80	399	100	2109	2112	-5.170	57	2052	79	2033	13424	173632	3.167	8.481	0	0	0
1	15	9	""	"STM2636"	4210	44080	110	767	758	143	18	88	88	94	49	52	98	97	0	15459	15455	1633	10	132	132	217	723	333	100	100	0	0.044	0.044	0.044	0.041	1.574	0.043	0.914	80	453	100	16006	15993	-4.497	679	15327	670	15323	60635	1236386	13.551	21.076	0	0	0
1	16	9	"rplI"	"STM4394"	4400	44080	110	1577	1508	446	29	93	93	99	50	50	100	100	0	3226	3193	984	30	139	139	225	733	325	100	95	0	0.481	0.463	0.466	0.458	1.235	0.463	0.907	80	439	100	4571	4469	-1.057	1484	3087	1415	3054	120645	255447	28.180	4.049	0	0	0
1	17	9	"sitC"	"STM2863"	4580	44090	120	11251	10952	3373	30	92	92	96	25	26	100	100	0	6903	6359	2140	33	142	142	146	35	23	95	95	0	1.650	1.747	1.719	1.992	2.477	1.753	0.927	120	477	100	17920	17077	0.723	11159	6761	10860	6217	1314197	763126	434.240	177.514	0	0	0
1	18	9	"bcfD"	"STM0024"	4760	44090	110	523	519	131	25	94	94	103	43	41	98	98	0	8383	8200	1562	19	142	142	147	36	24	100	100	0	0.052	0.053	0.053	0.050	1.393	0.051	0.853	80	440	100	8670	8483	-4.264	429	8241	425	8058	41515	656017	9.674	223.694	0	0	0
1	19	9	""	"PSLT065"	4940	44090	100	99	113	50	44	93	93	99	34	34	17	10	0	1477	1451	402	27	142	142	150	39	26	100	100	0	0.004	0.015	0.016	0.018	4.123	0.006	0.013	80	375	100	1341	1329	-7.798	6	1335	20	1309	9064	116084	0.412	33.359	0	0	0
1	20	9	"trbD"	"PSLT083"	5100	44080	110	161	211	129	61	90	90	95	32	33	70	53	0	1408	1676	1466	87	149	149	159	50	31	100	100	0	0.056	0.079	0.080	0.072	2.489	0.064	0.485	80	445	100	1330	1648	-4.148	71	1259	121	1527	16852	134062	3.625	30.340	0	0	0
1	21	9	"yneG"	"STM1526"	5300	44090	110	297	292	80	27	88	88	91	24	26	97	95	0	1933	1755	574	32	150	150	161	60	37	100	100	0	0.117	0.127	0.126	0.125	1.560	0.117	0.814	80	468	100	1992	1809	-3.093	209	1783	204	1605	23329	140413	8.375	26.567	0	0	0
1	22	9	"dcuS"	"STM4304"	5470	44080	120	1010	982	348	35	86	86	89	22	24	96	95	0	16712	16128	5302	32	135	135	150	73	48	99	99	0	0.056	0.056	0.055	0.052	2.008	0.055	0.908	120	481	100	17501	16889	-4.165	924	16577	896	15993	117840	1935334	40.591	218.877	0	0	0
1	23	9	"yjdE"	"STM4294"	5650	44090	110	1359	1321	250	18	85	85	89	30	33	100	100	0	19841	19680	1545	7	134	134	158	120	75	100	100	0	0.065	0.063	0.065	0.061	1.336	0.062	0.925	80	434	100	20981	20782	-3.951	1274	19707	1236	19546	105685	1574377	41.067	162.683	0	0	0
1	24	9	""	"STM4307"	5820	44090	110	542	519	138	26	85	85	91	41	45	98	95	0	13907	13753	2181	15	135	135	159	123	77	100	100	0	0.033	0.032	0.032	0.030	1.467	0.032	0.886	80	510	100	14229	14052	-4.913	457	13772	434	13618	41483	1100279	10.439	110.520	0	0	0
1	1	10	""	"STM4597"	1740	44250	100	202	196	62	31	72	72	80	49	61	90	71	0	1051	1056	281	26	96	96	119	280	235	100	91	0	0.136	0.129	0.128	0.108	2.086	0.083	0.362	80	427	100	1085	1084	-2.877	130	955	124	960	15704	84462	2.367	3.346	0	0	0
1	2	10	""	"STM0257"	1910	44260	100	413	391	91	23	73	73	76	18	23	100	98	0	10122	9750	1701	17	96	96	101	25	24	100	100	0	0.034	0.033	0.033	0.031	1.440	0.033	0.918	80	408	100	10366	9972	-4.882	340	10026	318	9654	31248	779974	17.500	385.960	0	0	0
1	3	10	""	"STM0275"	2090	44260	100	97	97	19	19	76	76	80	28	35	33	3	0	1684	1703	475	27	97	97	103	27	26	100	100	0	0.013	0.013	0.015	0.012	2.726	0.011	0.144	80	420	100	1608	1627	-6.240	21	1587	21	1606	7778	136270	0.607	59.259	0	0	0
1	4	10	""	"STM0284"	2250	44260	90	85	95	32	33	80	80	82	20	24	32	15	0	898	928	340	36	105	105	120	76	63	100	100	0	0.006	0.018	0.023	0.020	3.385	0.017	0.069	52	357	100	798	838	-7.309	5	793	15	823	4955	48269	0.650	10.632	0	0	0
1	5	10	""	"STM0292"	2440	44260	100	2216	2297	914	39	83	83	87	22	25	100	100	0	4528	4583	1143	24	113	113	131	74	56	100	100	0	0.483	0.495	0.471	0.470	1.372	0.511	0.896	80	450	100	6548	6684	-1.050	2133	4415	2214	4470	183738	366665	100.455	60.162	0	0	0
1	6	10	"safB"	"STM0300"	2620	44260	100	328	320	60	18	85	85	90	26	28	100	100	0	6698	6729	1188	17	120	120	129	41	31	100	100	0	0.037	0.036	0.036	0.035	1.271	0.034	0.871	80	414	100	6821	6844	-4.759	243	6578	235	6609	25602	538342	8.846	160.976	0	0	0
1	7	10	"ycfM"	"STM1207"	2800	44260	110	2914	2929	934	31	87	87	93	31	33	100	100	0	1912	1961	874	44	132	132	141	51	36	100	100	0	1.588	1.554	1.619	1.657	1.438	1.491	0.818	80	480	100	4607	4671	0.667	2827	1780	2842	1829	234320	156910	91.484	35.686	0	0	0
1	8	10	"ycfS"	"STM1215"	2980	44260	110	966	1022	615	60	88	88	95	33	34	100	98	0	1882	2053	1017	49	147	147	162	75	46	100	100	0	0.506	0.490	0.462	0.439	1.961	0.500	0.662	80	466	100	2613	2840	-0.983	878	1735	934	1906	81778	164243	28.091	25.213	0	0	0
1	9	10	"ycfD"	"STM1229"	3150	44260	110	3963	4037	573	14	93	93	99	32	32	100	100	0	9300	9504	1131	11	158	158	166	55	33	100	100	0	0.423	0.422	0.428	0.421	1.138	0.415	0.927	80	478	100	13012	13290	-1.240	3870	9142	3944	9346	322991	760299	123.063	169.782	0	0	0
1	10	10	"icdA"	"STM1238"	3340	44260	110	3400	3556	1382	38	92	92	95	26	27	100	100	0	987	959	250	26	159	159	164	38	23	100	100	0	3.995	4.330	4.199	4.225	1.492	5.248	0.738	80	490	100	4136	4264	1.998	3308	828	3464	800	284442	76757	133.115	20.921	0	0	0
1	11	10	""	"STM1261"	3510	44260	110	1170	1207	458	37	94	94	98	32	32	100	100	0	454	528	271	51	161	161	172	61	35	97	92	0	3.672	3.033	3.583	3.408	1.611	3.087	0.658	80	432	100	1369	1480	1.877	1076	293	1113	367	96530	42261	34.656	5.836	0	0	0
1	12	10	""	"STM1273"	3680	44260	100	327	335	75	22	96	96	103	67	65	100	95	0	4963	4830	942	19	158	158	168	47	27	100	100	0	0.048	0.051	0.049	0.050	1.382	0.048	0.613	80	418	100	5036	4911	-4.379	231	4805	239	4672	26790	386393	3.463	99.191	0	0	0
1	13	10	"ydgA"	"STM1466"	3870	44260	110	25115	24344	5724	23	96	96	109	112	102	100	100	0	9371	9325	990	10	160	160	168	46	27	100	100	0	2.716	2.646	2.713	2.515	1.413	2.835	0.937	80	438	100	34230	33413	1.442	25019	9211	24248	9165	1947513	746019	216.384	199.065	0	0	0
1	14	10	""	"STM1472"	4050	44260	120	3276	2914	1030	35	93	93	102	91	89	94	94	0	17863	15519	5641	36	154	154	161	41	25	100	100	0	0.180	0.184	0.181	0.176	2.546	0.177	0.931	120	485	100	20892	18186	-2.476	3183	17709	2821	15365	349717	1862326	30.901	374.585	0	0	0
1	15	10	""	"STM1481"	4220	44260	110	1313	1282	319	24	89	89	98	57	58	100	100	0	13836	13644	1668	12	143	143	219	698	318	100	100	0	0.089	0.088	0.091	0.083	1.476	0.088	0.923	80	426	100	14917	14694	-3.484	1224	13693	1193	13501	102536	1091511	20.772	19.234	0	0	0
1	16	10	"ynfL"	"STM1487"	4400	44260	120	652	611	188	30	90	90	95	34	35	94	93	0	10056	9414	2779	29	134	134	149	152	102	99	98	0	0.057	0.056	0.057	0.052	1.697	0.056	0.935	120	504	100	10484	9801	-4.142	562	9922	521	9280	73325	1129685	15.176	60.954	0	0	0
1	17	10	""	"STM1494"	4570	44270	110	4522	4361	837	19	92	92	98	39	39	100	100	0	5964	5933	842	14	133	133	137	32	23	100	100	0	0.760	0.736	0.751	0.722	1.256	0.756	0.922	80	412	100	10261	10069	-0.396	4430	5831	4269	5800	348854	474677	109.308	181.125	0	0	0
1	18	10	"ynfC"	"STM1501"	4760	44270	110	2420	2446	576	23	93	93	104	50	48	100	100	0	4371	4211	1014	24	136	136	141	35	24	100	100	0	0.549	0.577	0.578	0.581	1.235	0.564	0.944	80	478	100	6562	6428	-0.864	2327	4235	2353	4075	195678	336869	46.840	116.286	0	0	0
1	19	10	""	"STM2780"	4930	44270	110	48604	45558	9483	20	92	92	103	58	56	100	100	0	2547	2481	358	14	138	138	146	39	26	100	100	0	20.138	19.405	19.749	19.129	1.214	20.876	0.918	80	466	100	50921	47809	4.332	48512	2409	45466	2343	3644615	198486	783.707	59.872	0	0	0
1	20	10	""	"STM2788"	5110	44270	110	1822	1828	527	28	94	94	105	63	60	100	100	0	12486	12730	1993	15	140	140	151	47	31	100	100	0	0.140	0.138	0.140	0.131	1.377	0.139	0.909	80	478	100	14074	14324	-2.837	1728	12346	1734	12590	146225	1018362	27.349	267.638	0	0	0
1	21	10	"ygaU"	"STM2795"	5290	44270	110	14563	15054	4455	29	90	90	97	41	42	100	100	0	958	952	217	22	146	146	155	40	25	100	100	0	17.824	18.566	19.097	18.446	1.412	21.327	0.812	80	466	100	15285	15770	4.156	14473	812	14964	806	1204286	76154	364.805	19.925	0	0	0
1	22	10	"yihD"	"STM3995"	5470	44280	110	1031	1013	259	25	87	87	91	25	27	100	100	0	1206	1176	308	26	143	143	153	49	32	100	100	0	0.888	0.896	0.866	0.903	1.344	0.865	0.865	80	462	100	2007	1959	-0.171	944	1063	926	1033	81057	94078	36.880	20.878	0	0	0
1	23	10	""	"STM4015"	5640	44270	110	319	512	662	129	87	87	91	31	34	100	96	0	6868	8121	5503	67	147	147	168	113	67	100	100	0	0.035	0.053	0.034	0.038	1.830	0.058	0.481	80	480	100	6953	8399	-4.856	232	6721	425	7974	40998	649691	13.581	70.381	0	0	0
1	24	10	"fdhE"	"STM4034"	5830	44270	110	2298	2298	711	30	87	87	90	23	25	100	100	0	7768	7904	1519	19	139	139	158	97	61	100	100	0	0.290	0.285	0.285	0.261	1.594	0.291	0.901	80	536	100	9840	9976	-1.787	2211	7629	2211	7765	183821	632333	96.000	79.856	0	0	0
1	1	11	""	"STM2940"	1730	44430	100	435	421	77	18	74	74	79	36	45	100	100	0	6962	6755	1035	15	98	98	103	38	36	100	100	0	0.053	0.052	0.053	0.051	1.309	0.050	0.900	80	474	100	7225	7004	-4.249	361	6864	347	6657	33661	540380	9.500	175.053	0	0	0
1	2	11	"ygcB"	"STM2944"	1910	44430	110	545	518	132	25	77	77	81	22	27	95	95	0	21101	20730	2639	12	101	101	110	51	46	100	100	0	0.022	0.021	0.022	0.020	1.955	0.022	0.902	80	478	100	21468	21070	-5.488	468	21000	441	20629	41454	1658412	19.864	404.314	0	0	0
1	3	11	"relA"	"STM2956"	2090	44440	110	2367	2471	493	19	81	81	87	30	34	100	100	0	5696	5689	1373	24	106	106	117	56	47	100	100	0	0.409	0.428	0.410	0.437	1.402	0.400	0.889	80	466	100	7876	7973	-1.290	2286	5590	2390	5583	197648	455096	79.467	99.500	0	0	0
1	4	11	"yqcD"	"STM2968"	2260	44440	110	607	611	188	30	85	85	92	39	42	100	100	0	2981	2950	745	25	109	109	122	53	43	100	100	0	0.182	0.185	0.184	0.180	1.393	0.176	0.781	80	490	100	3394	3367	-2.460	522	2872	526	2841	48856	235977	13.308	53.358	0	0	0
1	5	11	"fucP"	"STM2975"	2450	44440	110	388	385	68	17	83	83	84	19	22	100	100	0	7762	7755	1271	16	109	109	118	36	30	100	100	0	0.040	0.039	0.040	0.039	1.346	0.039	0.904	80	458	100	7958	7948	-4.649	305	7653	302	7646	30774	620369	15.842	212.139	0	0	0
1	6	11	"fucU"	"STM2978"	2620	44440	110	329	309	84	27	84	84	87	21	24	93	93	0	3559	3382	876	25	116	116	124	40	32	100	100	0	0.071	0.069	0.069	0.064	1.757	0.070	0.837	80	452	100	3688	3491	-3.813	245	3443	225	3266	24710	270565	10.571	81.450	0	0	0
1	7	11	"exbB"	"STM3159"	2790	44440	110	7927	7823	1132	14	87	87	90	26	28	100	100	0	6545	6409	719	11	123	123	130	37	28	100	100	0	1.221	1.231	1.232	1.224	1.145	1.262	0.932	80	478	100	14262	14022	0.288	7840	6422	7736	6286	625817	512754	297.423	169.703	0	0	0
1	8	11	"ygiR"	"STM3168"	2980	44440	110	414	450	147	32	90	90	97	43	44	100	100	0	7309	8141	2726	33	136	136	145	43	29	100	100	0	0.045	0.045	0.045	0.044	1.308	0.041	0.770	80	478	100	7497	8365	-4.469	324	7173	360	8005	35975	651271	8.209	185.953	0	0	0
1	9	11	"ygiW"	"STM3176"	3150	44440	110	2124	2718	2656	97	95	95	106	51	48	100	100	0	1664	2046	1991	97	155	155	167	65	38	100	100	0	1.345	1.387	1.360	1.354	1.589	1.408	0.793	80	478	100	3538	4514	0.427	2029	1509	2623	1891	217422	163715	51.216	28.908	0	0	0
1	10	11	"STMF1.41"	"Not LT2a92"	3330	44440	100	160	178	87	48	97	97	108	56	51	56	17	0	242	262	113	43	160	160	176	88	50	40	8	0	0.768	0.794	0.833	0.729	2.579	0.663	0.420	80	442	100	145	183	-0.380	63	82	81	102	14271	20978	1.250	0.977	-50	0	0
1	11	11	""	"STM2668"	3520	44440	110	6669	6775	1345	19	101	101	114	61	53	100	100	0	8873	8683	1521	17	168	168	182	81	44	100	100	0	0.755	0.784	0.768	0.780	1.256	0.783	0.926	80	465	100	15273	15189	-0.406	6568	8705	6674	8515	541981	694669	109.197	104.951	0	0	0
1	12	11	""	"STM2682"	3680	44430	110	245	295	264	89	99	99	110	64	58	80	56	0	559	674	585	86	170	170	186	70	37	93	86	0	0.375	0.389	0.364	0.368	2.934	0.400	0.655	80	463	100	535	700	-1.414	146	389	196	504	23635	53905	2.891	6.971	0	0	0
1	13	11	""	"STM0497"	3870	44440	100	275	283	66	23	96	96	117	165	141	67	5	0	5644	5421	1470	27	168	168	178	46	25	100	100	0	0.033	0.036	0.032	0.035	1.403	0.034	0.820	80	430	100	5655	5440	-4.935	179	5476	187	5253	22610	433718	1.006	113.978	0	0	0
1	14	11	"tesA"	"STM0506"	4040	44440	110	1552	1547	492	31	96	96	101	30	29	100	100	0	6393	6311	1419	22	167	167	175	42	24	100	100	0	0.234	0.236	0.236	0.230	1.369	0.234	0.870	80	433	100	7682	7595	-2.096	1456	6226	1451	6144	123746	504887	48.200	146.095	0	0	0
1	15	11	"allR"	"STM0516"	4220	44440	110	3044	2919	743	25	93	93	101	59	58	100	100	0	8443	8398	1347	16	156	156	177	162	91	100	100	0	0.356	0.343	0.347	0.324	1.443	0.346	0.927	80	466	100	11238	11068	-1.490	2951	8287	2826	8242	233480	671873	47.763	50.747	0	0	0
1	16	11	"allP"	"STM0522"	4390	44440	110	243	242	43	17	91	91	102	59	57	97	80	0	12621	12306	1948	15	150	150	188	261	138	100	100	0	0.012	0.012	0.012	0.012	1.451	0.012	0.787	80	425	100	12623	12307	-6.358	152	12471	151	12156	19362	984453	2.373	46.429	0	0	0
1	17	11	"glxK"	"STM0525"	4580	44430	100	551	565	147	26	92	92	101	43	42	98	98	0	12034	12454	2062	16	144	144	197	349	177	100	100	0	0.039	0.038	0.038	0.036	1.442	0.038	0.868	80	327	100	12349	12783	-4.695	459	11890	473	12310	45180	996293	10.791	35.120	0	0	0
1	18	11	"ylbF"	"STM0531"	4760	44450	110	174	181	42	23	91	91	98	47	47	90	33	0	7542	7648	1192	15	140	140	175	267	152	100	100	0	0.011	0.012	0.011	0.011	1.532	0.011	0.564	80	410	100	7485	7598	-6.479	83	7402	90	7508	14479	611848	1.766	27.989	0	0	0
1	19	11	"yhgN"	"STM3540"	4940	44450	110	176	176	33	18	91	91	98	53	54	82	23	0	2252	2162	529	24	141	141	148	39	26	100	100	0	0.040	0.042	0.044	0.040	1.472	0.039	0.646	80	436	100	2196	2106	-4.634	85	2111	85	2021	14044	172961	1.472	51.641	0	0	0
1	20	11	""	"STM2186"	5110	44440	110	1503	1508	296	19	90	90	97	39	40	100	100	0	14852	14759	1881	12	146	146	159	105	66	100	100	0	0.096	0.097	0.101	0.095	1.309	0.095	0.913	80	453	100	16119	16031	-3.380	1413	14706	1418	14613	120629	1180753	36.179	139.048	0	0	0
1	21	11	"folE"	"STM2193"	5290	44440	100	1206	1217	495	40	90	90	97	41	42	100	100	0	2453	2430	533	21	152	152	167	107	64	100	100	0	0.485	0.495	0.490	0.464	1.438	0.516	0.838	80	440	100	3417	3405	-1.044	1116	2301	1127	2278	97360	194360	27.317	21.150	0	0	0
1	22	11	"yeiH"	"STM2202"	5480	44450	100	963	934	240	25	86	86	91	25	27	100	100	0	5266	4957	1391	28	148	148	157	45	28	100	100	0	0.171	0.176	0.174	0.176	1.305	0.171	0.951	80	430	100	5995	5657	-2.545	877	5118	848	4809	74758	396568	33.720	106.667	0	0	0
1	23	11	""	"STM2225"	5660	44450	110	1082	1077	338	31	84	84	88	23	26	100	100	0	5292	5137	1652	32	140	140	153	69	45	100	100	0	0.194	0.199	0.192	0.198	1.428	0.189	0.902	80	455	100	6150	5990	-2.368	998	5152	993	4997	86192	410932	43.000	72.232	0	0	0
1	24	11	""	"STM2235"	5830	44450	100	945	967	243	25	84	84	87	20	22	100	100	0	12143	12487	2287	18	138	138	147	50	34	100	100	0	0.072	0.072	0.072	0.070	1.249	0.070	0.911	80	448	100	12866	13232	-3.801	861	12005	883	12349	77394	998948	44.000	246.800	0	0	0
1	1	12	"phoP"	"STM1231"	1730	44620	110	5055	4845	1118	23	78	78	84	30	35	100	100	0	1552	1498	285	19	101	101	106	28	26	100	100	0	3.430	3.412	3.384	3.367	1.241	3.622	0.918	80	532	100	6428	6164	1.778	4977	1451	4767	1397	387580	119826	158.700	49.714	0	0	0
1	2	12	"phoP"	"STM1231"	1910	44620	100	10160	9551	1568	16	81	81	89	45	50	100	100	0	2816	2679	461	17	101	101	107	29	27	100	100	0	3.712	3.673	3.651	3.691	1.238	3.778	0.932	80	430	100	12794	12048	1.892	10079	2715	9470	2578	764075	214359	210.267	88.690	0	0	0
1	3	12	"phoP"	"STM1231"	2090	44620	110	10548	10038	2156	21	88	88	98	51	52	100	100	0	3121	3045	402	13	109	109	116	36	31	100	100	0	3.473	3.389	3.439	3.307	1.230	3.572	0.939	80	466	100	13472	12886	1.796	10460	3012	9950	2936	803062	243588	194.902	81.361	0	0	0
1	4	12	"phoQ"	"STM1230"	2270	44620	100	2912	2969	596	20	93	93	104	44	42	100	100	0	3604	3458	785	22	117	117	125	43	34	100	100	0	0.808	0.861	0.838	0.870	1.387	0.841	0.897	80	402	100	6306	6217	-0.307	2819	3487	2876	3341	237490	276631	65.114	77.512	0	0	0
1	5	12	"phoQ"	"STM1230"	2450	44620	120	9686	8608	3058	35	87	87	94	40	42	99	98	0	10073	8869	3094	34	114	114	122	38	31	99	97	0	0.964	0.973	0.955	0.964	3.074	0.974	0.921	120	506	100	19558	17276	-0.053	9599	9959	8521	8755	1032991	1064324	212.850	230.184	0	0	0
1	6	12	"hupA"	"STM4170"	2630	44620	100	3543	3491	1436	41	90	90	100	49	49	100	100	0	1439	1407	500	35	116	116	126	39	30	100	100	0	2.610	2.634	2.568	2.632	1.436	2.871	0.829	80	390	100	4776	4692	1.384	3453	1323	3401	1291	279298	112584	69.204	32.846	0	0	0
1	7	12	"sopB"	"STM1091"	2800	44620	110	22178	21419	4464	20	94	94	105	49	46	100	100	0	4508	4379	717	16	126	126	133	36	27	100	100	0	5.040	5.014	5.065	4.973	1.228	5.249	0.945	80	452	100	26466	25578	2.333	22084	4382	21325	4253	1713527	350280	434.980	117.944	0	0	0
1	8	12	"pipC"	"STM0375"	2980	44620	100	3880	3665	1029	28	94	94	106	53	50	100	100	0	1083	1085	253	23	133	133	141	34	24	100	100	0	3.985	3.751	3.775	3.708	1.206	3.884	0.944	80	420	100	4736	4523	1.995	3786	950	3571	952	293222	86760	67.151	27.765	0	0	0
1	9	12	"pipC"	"STM0375"	3160	44630	110	4735	4646	745	16	96	96	107	51	47	100	100	0	1435	1380	342	24	145	145	153	45	29	100	98	0	3.596	3.684	3.553	3.950	1.573	3.688	0.919	80	465	100	5929	5785	1.846	4639	1290	4550	1235	371645	110401	89.000	27.267	0	0	0
1	10	12	"pipC"	"STM0375"	3340	44620	110	3200	3203	571	17	104	104	125	84	67	100	100	0	991	1011	226	22	161	161	172	56	32	100	100	0	3.730	3.646	3.715	3.697	1.197	3.682	0.916	80	467	100	3926	3949	1.899	3096	830	3099	850	256201	80867	36.643	14.982	0	0	0
1	11	12	"ssrB"	"STM1391"	3520	44620	110	6420	6064	1669	27	111	111	130	83	63	100	100	0	2893	2641	682	25	171	171	183	61	33	100	100	0	2.318	2.410	2.296	2.397	1.343	2.488	0.903	80	453	100	9031	8423	1.213	6309	2722	5953	2470	485087	211300	71.494	40.295	0	0	0
1	12	12	"ssrB"	"STM1391"	3690	44620	110	6679	6476	843	13	112	112	132	137	103	100	100	0	2940	2850	473	16	179	179	196	77	39	100	100	0	2.378	2.383	2.342	2.409	1.192	2.416	0.937	80	464	100	9328	9035	1.250	6567	2761	6364	2671	518089	228016	46.307	34.468	0	0	0
1	13	12	"lrp"	"STM0959"	3870	44620	100	2676	2747	473	17	108	108	125	137	109	100	100	0	2305	2332	315	13	186	186	201	64	31	100	100	0	1.212	1.230	1.227	1.225	1.246	1.253	0.873	80	452	100	4687	4785	0.277	2568	2119	2639	2146	219784	186587	19.139	33.297	0	0	0
1	14	12	"lrp"	"STM0959"	4040	44610	110	4789	4536	1037	22	100	100	110	60	54	100	100	0	4267	4141	624	15	179	179	197	74	37	100	100	0	1.147	1.120	1.135	1.088	1.299	1.192	0.917	80	465	100	8777	8398	0.198	4689	4088	4436	3962	362872	331244	73.767	53.297	0	0	0
1	15	12	"gyrA"	"STM2272"	4230	44620	110	980	972	233	23	98	98	110	74	67	100	100	0	3224	3070	808	26	173	173	184	64	34	100	100	0	0.289	0.302	0.301	0.304	1.319	0.290	0.930	80	479	100	3933	3771	-1.790	882	3051	874	2897	77738	245615	11.649	45.094	0	0	0
1	16	12	"gyrA"	"STM2272"	4400	44610	100	772	716	249	34	97	97	143	266	186	87	75	0	2666	2522	651	25	167	167	259	538	207	97	93	0	0.270	0.263	0.263	0.225	2.276	0.284	0.887	80	328	100	3174	2974	-1.888	675	2499	619	2355	57289	201735	2.154	4.206	0	0	0
1	17	12	"gyrA"	"STM2272"	4580	44610	210	2290	2460	678	27	101	101	145	253	174	100	100	0	6060	6110	1030	16	162	162	247	545	220	100	100	0	0.371	0.397	0.372	0.388	1.226	0.371	0.868	316	1264	100	8087	8307	-1.430	2189	5898	2359	5948	777344	1930855	9.150	10.758	0	0	0
1	18	12	"csrA"	"STM2826"	4750	44610	100	488	537	403	75	105	105	204	351	172	51	18	0	231	528	840	159	156	156	366	926	253	10	3	0	5.107	1.161	2.394	2.483	4.789	0.332	0.751	80	269	100	458	804	2.352	383	75	432	372	42950	42228	0.949	0.175	0	0	0
1	19	12	"crp"	"STM3466"	4910	44620	120	3350	3339	705	21	102	102	132	135	102	100	100	0	2183	2140	437	20	154	154	177	119	67	100	99	0	1.601	1.630	1.579	1.644	1.338	1.669	0.920	120	505	100	5277	5223	0.679	3248	2029	3237	1986	400687	256847	23.756	16.496	0	0	0
1	20	12	"yhhP"	"STM3578"	5120	44620	110	233	279	192	68	96	96	106	49	46	86	70	0	747	958	861	89	149	149	164	110	67	98	91	0	0.229	0.226	0.230	0.214	2.099	0.204	0.744	80	487	100	735	992	-2.126	137	598	183	809	22339	76606	3.531	7.218	0	0	0
1	21	12	"yhhP"	"STM3578"	5290	44630	110	356	353	99	28	93	93	101	37	36	98	97	0	1512	1468	385	26	158	158	171	72	42	100	100	0	0.194	0.198	0.199	0.188	1.555	0.197	0.791	80	465	100	1617	1570	-2.364	263	1354	260	1310	28241	117478	6.811	18.014	0	0	0
1	22	12	"topA"	"STM1714"	5470	44630	110	486	523	212	40	88	88	95	33	34	100	100	0	805	854	317	37	141	141	155	63	40	100	100	0	0.599	0.610	0.595	0.618	1.654	0.538	0.574	80	511	100	1062	1148	-0.738	398	664	435	713	41820	68313	12.970	11.095	0	0	0
1	23	12	"topA"	"STM1714"	5640	44620	110	14504	15191	4353	28	82	82	145	620	427	100	100	0	21184	22528	6492	28	121	121	167	407	243	100	100	1	0.685	0.674	0.694	0.670	1.259	0.668	0.891	80	437	100	35485	37516	-0.546	14422	21063	15109	22407	1215248	1802261	24.268	54.941	0	0	0
1	24	12	"topA"	"STM1714"	5820	44640	130	344	424	265	62	82	82	126	511	405	20	4	0	625	788	537	68	129	129	165	336	203	70	33	0	0.528	0.519	0.551	0.544	2.049	1.052	0.631	120	647	100	758	1001	-0.921	262	496	342	659	50934	94608	0.583	1.854	0	0	0
1	1	13	"ctrl-buffer"	"ctrl-buffer"	1730	44750	40	88	98	37	37	67	67	71	17	23	66	25	0	221	219	57	26	107	107	116	34	29	91	83	0	0.184	0.277	0.179	0.340	3.999	0.180	0.085	12	68	100	135	143	-2.441	21	114	31	112	1171	2629	1.588	3.029	0	0	0
1	2	13	"ctrl-buffer"	"ctrl-buffer"	1910	44790	100	86	89	32	35	79	79	84	28	33	15	8	0	117	145	96	66	102	102	115	68	59	20	6	0	0.467	0.233	0.680	0.670	4.944	0.122	0.113	80	460	100	22	53	-1.100	7	15	10	43	7144	11592	0.179	0.441	-50	0	0
1	3	13	"ctrl-buffer"	"ctrl-buffer"	2090	44790	100	78	92	51	55	82	82	85	25	29	20	10	0	117	151	135	89	106	106	113	35	30	36	18	0	-0.364	0.222	0.835	0.736	3.355	0.230	0.263	80	418	100	7	55	Error	-4	11	10	45	7338	12090	0.280	1.086	-50	0	0
1	4	13	"ctrl-buffer"	"ctrl-buffer"	2260	44790	100	76	87	51	58	85	85	90	28	31	12	3	0	111	162	244	150	112	112	123	55	44	11	6	0	9.000	0.040	0.750	0.780	4.367	0.059	0.043	80	408	100	-10	52	3.170	-9	-1	2	50	6992	12920	-0.107	0.709	-50	0	0
1	5	13	"ctrl-buffer"	"ctrl-buffer"	2440	44790	100	84	99	58	58	85	85	97	81	83	5	3	0	120	157	139	88	116	116	134	78	58	13	8	0	-0.250	0.341	0.825	0.835	4.894	0.332	0.179	80	411	100	3	55	Error	-1	4	14	41	7923	12522	0.025	0.295	-50	0	0
1	6	13	"ctrl-buffer"	"ctrl-buffer"	2620	44790	100	88	97	37	38	85	85	90	36	40	21	5	0	133	166	109	65	116	116	126	42	33	41	16	0	0.176	0.240	0.593	0.708	5.462	0.103	0.012	80	420	100	20	62	-2.503	3	17	12	50	7769	13281	0.194	0.952	-50	0	0
1	7	13	"ctrl-buffer"	"ctrl-buffer"	2800	44790	100	85	98	74	75	93	93	99	34	34	10	2	0	137	142	51	35	125	125	134	39	29	18	6	0	-0.667	0.294	0.795	0.586	2.929	1.204	0.120	80	430	100	4	22	Error	-8	12	5	17	7872	11399	-0.029	0.205	-50	0	0
1	8	13	"ctrl-buffer"	"ctrl-buffer"	2980	44790	100	100	109	68	62	95	95	100	36	36	16	6	0	139	158	88	55	133	133	146	59	40	15	7	0	0.833	0.560	0.569	0.542	3.314	0.284	0.107	80	418	100	11	39	-0.263	5	6	14	25	8732	12671	0.250	0.203	-50	0	0
1	9	13	"ctrl-buffer"	"ctrl-buffer"	3150	44790	100	102	113	48	42	94	94	97	24	24	27	12	0	178	190	72	37	140	140	152	50	32	42	18	0	0.211	0.380	0.474	0.527	5.811	0.179	0.028	80	405	100	46	69	-2.248	8	38	19	50	9058	15185	0.667	0.760	-50	0	0
1	10	13	"ctrl-buffer"	"ctrl-buffer"	3330	44790	100	96	103	32	31	93	93	103	47	45	10	2	0	167	178	53	29	155	155	167	82	49	12	2	0	0.250	0.435	0.432	0.431	5.274	0.033	0.010	80	420	100	15	33	-2.000	3	12	10	23	8230	14245	0.000	0.134	-50	0	0
1	11	13	"ctrl-buffer"	"ctrl-buffer"	3510	44790	100	99	110	47	42	98	98	115	76	66	5	2	0	174	193	74	38	163	163	178	70	39	20	10	0	0.091	0.400	0.561	0.477	3.597	0.970	0.019	80	430	100	12	42	-3.459	1	11	12	30	8802	15473	-0.066	0.214	-50	0	0
1	12	13	"ctrl-buffer"	"ctrl-buffer"	3690	44790	100	94	108	54	50	100	100	107	33	30	16	8	0	168	191	89	46	164	164	179	73	40	13	3	0	-1.500	0.296	0.768	0.748	4.352	0.437	0.257	80	448	100	-2	35	Error	-6	4	8	27	8663	15306	0.030	0.164	-50	0	0
1	13	13	"ctrl-buffer"	"ctrl-buffer"	3870	44810	40	1482	2011	1670	83	102	102	107	28	26	100	91	0	1215	2357	2339	99	187	187	194	54	27	91	91	0	1.342	0.880	0.719	1.034	3.506	0.719	0.466	12	68	100	2408	4079	0.425	1380	1028	1909	2170	24133	28283	68.000	40.056	0	0	0
1	14	13	"ctrl-buffer"	"ctrl-buffer"	4040	44790	100	105	110	33	30	99	99	109	63	57	8	0	0	196	202	58	28	176	176	197	80	40	12	1	0	0.300	0.423	0.593	0.593	3.277	0.185	0.024	80	465	100	26	37	-1.737	6	20	11	26	8767	16152	0.016	0.063	-50	0	0
1	15	13	"ctrl-buffer"	"ctrl-buffer"	4220	44800	100	90	96	32	33	94	94	101	30	29	13	3	0	165	168	40	23	171	171	180	50	27	11	3	0	0.667	-0.667	0.810	0.844	2.917	0.220	0.064	80	432	100	-10	-1	-0.585	-4	-6	2	-3	7714	13444	-0.167	-0.240	-50	0	0
1	16	13	"ctrl-buffer"	"ctrl-buffer"	4400	44800	100	114	134	78	58	101	101	140	253	180	3	0	0	199	219	96	43	172	172	221	381	172	2	0	0	0.481	0.702	0.714	0.730	4.294	0.178	0.053	80	426	100	40	80	-1.054	13	27	33	47	10701	17557	-0.024	-0.005	-50	0	0
1	17	13	"ctrl-buffer"	"ctrl-buffer"	4580	44800	100	108	116	58	50	106	106	188	396	210	1	0	0	201	215	69	32	190	190	334	825	247	0	0	0	0.182	0.400	0.541	0.492	3.699	0.864	0.709	80	356	100	13	35	-2.459	2	11	10	25	9252	17222	-0.182	-0.144	-50	0	0
1	18	13	"ctrl-buffer"	"ctrl-buffer"	4760	44800	100	97	107	51	47	107	107	157	262	166	1	0	0	172	202	121	59	180	180	275	685	249	1	0	0	1.250	0.000	0.627	0.656	3.671	0.280	0.213	80	414	100	-18	22	0.322	-10	-8	0	22	8536	16128	-0.191	-0.107	-50	0	0
1	19	13	"ctrl-buffer"	"ctrl-buffer"	4930	44800	100	101	112	56	50	105	105	122	106	86	2	2	0	176	187	62	33	164	164	178	67	37	22	5	0	-0.333	0.304	0.439	0.544	5.215	0.433	0.038	80	427	100	8	30	Error	-4	12	7	23	8995	14940	-0.094	0.134	-50	0	0
1	20	13	"ctrl-buffer"	"ctrl-buffer"	5110	44800	100	94	102	35	34	99	99	105	31	29	16	7	0	162	161	39	24	152	152	162	61	37	10	0	0	-0.500	0.333	0.955	1.070	3.638	0.248	0.039	80	432	100	5	12	Error	-5	10	3	9	8136	12885	-0.097	-0.016	-50	0	0
1	21	13	"ctrl-buffer"	"ctrl-buffer"	5290	44800	100	90	96	27	28	96	96	103	35	33	10	2	0	151	156	40	25	158	158	172	75	43	2	1	0	0.857	0.000	0.750	0.616	3.171	0.352	0.195	80	452	100	-13	-2	-0.222	-6	-7	0	-2	7677	12480	-0.200	-0.213	-50	0	0
1	22	13	"ctrl-buffer"	"ctrl-buffer"	5500	44840	40	91	239	238	99	91	91	94	26	27	33	33	0	166	925	1724	186	157	157	174	65	37	33	33	0	0.000	0.193	0.464	0.496	6.028	0.095	0.390	12	68	100	9	916	Error	0	9	148	768	2866	11099	5.577	11.554	0	0	0
1	23	13	"ctrl-buffer"	"ctrl-buffer"	5640	44800	100	83	84	22	26	86	86	125	495	396	0	0	0	129	138	32	23	136	136	166	352	212	0	0	0	0.429	-1.000	0.931	0.916	2.905	0.190	0.233	80	435	100	-10	0	-1.222	-3	-7	-2	2	6707	11024	-0.083	-0.080	-50	0	0
1	24	13	"ctrl-buffer"	"ctrl-buffer"	5820	44800	100	79	82	21	25	86	86	92	26	28	11	1	0	134	147	50	34	144	144	157	60	38	6	3	0	0.700	-1.333	0.700	0.613	3.165	0.159	0.070	80	418	100	-17	-1	-0.515	-7	-10	-4	3	6523	11772	-0.385	-0.167	-50	0	0
1	1	14	"ydhI"	"STM1443"	1730	44980	100	262	298	197	66	76	76	79	22	27	98	98	0	1320	1572	1224	77	106	106	118	63	53	100	100	0	0.153	0.151	0.159	0.151	1.678	0.134	0.707	80	528	100	1400	1688	-2.706	186	1214	222	1466	23868	125778	9.955	23.079	0	0	0
1	2	14	"STMB2B.139A"	"Not LT2a93"	1910	44980	110	464	467	171	36	82	82	88	37	42	100	100	0	330	341	122	35	111	111	131	81	61	95	71	0	1.744	1.674	1.759	1.752	1.577	1.712	0.552	80	548	100	601	615	0.803	382	219	385	230	37389	27265	10.243	2.593	0	0	0
1	3	14	""	"STM3806"	2100	44980	110	228	303	233	76	86	86	102	60	58	93	67	0	1638	2130	1818	85	119	119	145	141	97	100	100	0	0.093	0.108	0.091	0.097	1.822	0.091	0.513	80	535	100	1661	2228	-3.419	142	1519	217	2011	24223	170388	3.350	14.078	0	0	0
1	4	14	"pgtE"	"STM2395"	2270	44970	110	8214	7935	2436	30	87	87	100	75	75	100	100	0	7645	7544	1293	17	117	117	136	87	63	100	100	0	1.080	1.057	1.059	0.964	1.659	1.137	0.890	80	511	100	15655	15275	0.110	8127	7528	7848	7427	634839	603498	104.467	85.149	0	0	0
1	5	14	""	"STM3911"	2450	44980	110	104	151	231	152	84	84	93	69	74	13	6	0	508	634	411	64	119	119	135	76	56	100	97	0	0.051	0.130	0.061	0.061	3.403	0.205	0.098	80	536	100	409	582	-4.282	20	389	67	515	12070	50736	0.841	6.566	0	0	0
1	6	14	"ygiY"	"STM3178"	2630	44970	110	454	438	127	28	85	85	90	28	31	93	93	0	9065	8712	1910	21	120	120	128	39	30	100	100	0	0.041	0.041	0.041	0.036	1.866	0.041	0.871	80	524	100	9314	8945	-4.599	369	8945	353	8592	35024	696922	12.429	220.103	0	0	0
1	7	14	""	"STM2880"	2810	44980	110	1463	2221	1840	82	90	90	94	26	27	100	100	0	976	1377	1099	79	125	125	133	39	29	100	100	0	1.613	1.702	1.565	1.684	1.733	1.827	0.727	80	522	100	2224	3383	0.690	1373	851	2131	1252	177644	110169	81.808	31.897	0	0	0
1	8	14	"ssaU"	"STM1422"	2980	44980	100	322	869	1269	146	93	93	96	30	31	90	83	0	997	2811	3960	140	132	132	155	112	72	90	83	0	0.265	0.290	0.250	0.249	3.354	0.284	0.794	80	462	100	1094	3455	-1.917	229	865	776	2679	69495	224919	25.767	23.714	0	0	0
1	9	14	"nrdE"	"STM2807"	3160	44980	110	936	1111	672	60	93	93	97	30	30	100	100	0	6563	8191	5509	67	142	142	160	101	63	100	100	0	0.131	0.126	0.124	0.128	1.645	0.111	0.786	80	536	100	7264	9067	-2.929	843	6421	1018	8049	88865	655266	33.800	79.515	0	0	0
1	10	14	"cadA"	"STM2559"	3340	44970	100	241	318	213	66	97	97	103	35	33	96	88	0	3064	4536	3929	86	157	157	171	79	46	100	100	0	0.050	0.050	0.050	0.049	2.044	0.045	0.711	80	452	100	3051	4600	-4.335	144	2907	221	4379	25413	362886	6.143	55.253	0	0	0
1	11	14	"thiL"	"STM0419"	3510	44980	100	826	992	531	53	98	98	106	40	37	100	100	0	5328	6161	2799	45	163	163	184	125	67	100	100	0	0.141	0.149	0.144	0.143	1.408	0.148	0.832	80	462	100	5893	6892	-2.827	728	5165	894	5998	79376	492868	22.150	47.816	0	0	0
1	12	14	"hin"	"STM2772"	3690	44970	110	708	1131	1429	126	102	102	107	37	34	87	85	0	1059	1469	1565	106	166	166	183	116	63	82	76	0	0.679	0.790	0.635	0.760	2.686	0.854	0.624	80	536	100	1499	2332	-0.559	606	893	1029	1303	90446	117536	27.676	11.086	0	0	0
1	13	14	""	"STM3166"	3880	44980	110	429	437	79	18	99	99	107	33	30	100	100	0	8288	8275	1359	16	169	169	181	68	37	100	100	0	0.041	0.042	0.041	0.041	1.297	0.040	0.879	80	549	100	8449	8444	-4.621	330	8119	338	8106	34951	661986	10.000	119.029	0	0	0
1	14	14	"yjjY"	"STM4599"	4050	44980	110	1707	1957	1693	86	100	100	108	37	34	100	100	0	352	393	175	44	177	177	186	51	27	88	78	0	9.183	8.597	8.379	8.378	1.836	12.029	0.463	80	522	100	1782	2073	3.199	1607	175	1857	216	156587	31437	49.973	4.059	0	0	0
1	15	14	"ybaN"	"STM0482"	4230	44980	110	435	444	146	32	98	98	105	34	32	100	100	0	3803	3902	1250	32	173	173	183	52	28	100	100	0	0.093	0.093	0.090	0.090	1.344	0.089	0.843	80	524	100	3967	4075	-3.429	337	3630	346	3729	35537	312160	9.971	71.519	0	0	0
1	16	14	""	"STM0571"	4410	44970	100	1107	1060	330	31	102	102	107	32	29	100	98	0	14484	13918	3596	25	173	173	189	71	37	100	100	0	0.070	0.070	0.071	0.065	1.391	0.070	0.946	80	452	100	15316	14703	-3.832	1005	14311	958	13745	84792	1113454	29.781	193.366	0	0	0
1	17	14	"yaiU"	"STM0373"	4590	44980	110	1833	1872	255	13	103	103	108	33	30	100	100	0	20541	20903	1884	9	184	184	202	72	35	100	100	0	0.085	0.085	0.086	0.085	1.156	0.084	0.932	80	497	100	22087	22488	-3.557	1730	20357	1769	20719	149735	1672233	53.455	287.514	0	0	0
1	18	14	""	"STM3653"	4750	44970	110	472	496	155	31	104	104	108	33	30	97	97	0	5226	5472	1381	25	179	179	191	54	28	100	100	0	0.073	0.074	0.072	0.070	1.543	0.073	0.848	80	528	100	5415	5685	-3.778	368	5047	392	5293	39641	437753	11.758	97.796	0	0	0
1	19	14	""	"STM2195"	4950	44970	50	419	569	458	80	104	104	119	81	68	83	66	0	3924	4000	2425	60	185	185	240	214	89	100	91	0	0.084	0.122	0.088	0.096	1.796	0.167	0.735	12	104	100	4054	4280	-3.569	315	3739	465	3815	6833	48004	5.556	17.570	0	0	0
1	20	14	"EMPTY"	"EMPTY"	5110	44980	100	99	104	30	28	99	99	106	38	35	10	2	0	162	168	46	27	162	162	186	154	82	1	0	0	0.000	0.833	0.635	0.641	4.032	0.163	0.037	80	479	100	0	11	Error	0	0	5	6	8355	13409	-0.053	-0.117	-75	0	0
1	21	14	"EMPTY"	"EMPTY"	5290	44980	100	97	104	29	27	100	100	104	27	25	21	6	0	159	169	50	29	161	161	171	50	29	18	6	0	1.500	0.500	0.720	0.749	3.451	0.197	0.069	80	464	100	-5	12	0.585	-3	-2	4	8	8348	13550	0.000	-0.040	-75	0	0
1	22	14	"EMPTY"	"EMPTY"	5470	44980	100	93	100	29	29	95	95	101	35	34	12	2	0	151	161	42	26	165	165	176	55	31	11	1	0	0.143	-1.250	0.611	0.601	3.262	0.121	0.008	80	465	100	-16	1	-2.807	-2	-14	5	-4	8013	12900	-0.029	-0.273	-75	0	0
1	23	14	"EMPTY"	"EMPTY"	5650	44980	100	95	100	33	33	94	94	100	29	29	12	5	0	153	165	53	32	164	164	173	58	33	11	3	0	-0.091	6.000	0.652	0.584	3.625	0.203	0.096	80	452	100	-10	7	Error	1	-11	6	1	7998	13166	0.000	-0.138	-75	0	0
1	24	14	"EMPTY"	"EMPTY"	5820	44980	100	94	101	33	32	96	96	103	29	28	20	7	0	165	174	53	30	169	169	184	68	36	10	2	0	0.500	1.000	0.711	0.667	3.883	0.072	0.007	80	484	100	-6	10	-1.000	-2	-4	5	5	8062	13943	-0.069	-0.147	-75	0	0
2	1	1	""	"STM0721"	6170	42630	120	167	159	53	33	73	73	75	17	22	88	77	0	7816	7051	3974	56	127	127	134	40	29	100	100	0	0.012	0.012	0.013	0.012	2.120	0.011	0.770	120	605	100	7783	7010	-6.354	94	7689	86	6924	19095	846173	4.941	172.925	0	0	0
2	2	1	"dnaC"	"STM4543"	6350	42630	130	323	693	846	122	74	74	76	18	23	97	95	0	1449	3097	3621	116	128	128	135	41	30	100	100	0	0.188	0.208	0.178	0.178	2.829	0.162	0.491	120	525	100	1570	3588	-2.407	249	1321	619	2969	83129	371617	34.278	72.244	0	0	0
2	3	1	"gph"	"STM3482"	6520	42630	120	1329	1351	527	39	74	74	75	15	20	100	100	0	2772	2746	1040	37	127	127	129	21	16	99	98	0	0.474	0.488	0.472	0.514	1.972	0.459	0.814	120	515	100	3900	3896	-1.076	1255	2645	1277	2619	162060	329545	85.067	124.619	0	0	0
2	4	1	""	"STM3547"	6710	42620	120	310	310	64	20	73	73	74	14	18	99	99	0	8543	8243	1702	20	126	126	136	47	34	100	100	0	0.028	0.029	0.030	0.028	1.591	0.028	0.843	120	542	100	8654	8354	-5.150	237	8417	237	8117	37219	989196	16.857	172.489	0	0	0
2	5	1	""	"STM3259"	6890	42620	130	119	137	59	43	73	73	77	32	41	61	38	0	661	817	557	68	123	123	134	48	35	100	97	0	0.086	0.092	0.097	0.088	3.187	0.058	0.275	120	564	100	584	758	-3.548	46	538	64	694	16388	98069	1.875	14.229	0	0	0
2	6	1	"yqjC"	"STM3228"	7060	42620	130	1795	2415	2205	91	72	72	77	34	44	100	100	0	351	428	292	68	119	119	121	24	19	96	93	0	7.427	7.583	6.527	7.346	2.563	10.324	0.566	120	565	100	1955	2652	2.893	1723	232	2343	309	289840	51384	68.765	12.792	0	0	0
2	7	1	""	"STM2545"	7240	42630	120	1439	1438	367	25	72	72	74	16	21	100	100	0	5166	5271	1281	24	116	116	119	22	18	100	100	0	0.271	0.265	0.264	0.261	1.440	0.253	0.887	120	499	100	6417	6521	-1.885	1367	5050	1366	5155	172503	632538	85.250	234.182	0	0	0
2	8	1	"gltL"	"STM0662"	7420	42630	120	3471	3478	880	25	73	73	75	17	22	100	100	0	4253	4198	1035	24	112	112	116	23	19	100	100	0	0.821	0.833	0.859	0.837	1.394	0.819	0.875	120	478	100	7539	7491	-0.285	3398	4141	3405	4086	417310	503790	200.176	177.478	0	0	0
2	9	1	"asnB"	"STM0680"	7590	42620	130	6236	5877	1292	21	73	73	75	19	25	100	100	0	18239	17967	2275	12	110	110	112	25	22	100	100	0	0.340	0.325	0.337	0.310	1.498	0.327	0.931	120	561	100	24292	23661	-1.557	6163	18129	5804	17857	705291	2156030	305.368	714.200	0	0	0
2	10	1	"nagE"	"STM0685"	7770	42620	120	1869	1811	769	42	75	75	80	56	70	98	98	0	2726	2573	869	33	109	109	115	39	33	100	100	0	0.686	0.705	0.668	0.658	1.819	0.716	0.844	120	533	100	4411	4200	-0.545	1794	2617	1736	2464	217354	308771	30.911	63.026	0	0	0
2	11	1	"barA"	"STM2958"	7950	42620	130	649	632	232	36	75	75	83	56	67	95	93	0	7226	7004	2053	29	107	107	116	42	36	100	100	0	0.081	0.081	0.082	0.074	1.701	0.080	0.879	120	586	100	7693	7454	-3.633	574	7119	557	6897	75814	840484	9.804	164.000	0	0	0
2	12	1	"eutA"	"STM2459"	8130	42630	130	152	187	123	65	77	77	83	28	33	83	62	0	1062	1277	791	61	107	107	116	53	45	99	98	0	0.079	0.094	0.086	0.083	2.873	0.074	0.354	120	557	100	1030	1280	-3.671	75	955	110	1170	22447	153245	3.714	21.906	0	0	0
2	13	1	"yigN"	"STM3969"	8310	42630	130	4199	4175	1054	25	78	78	81	25	30	100	100	0	16932	17141	3376	19	101	101	109	51	46	100	100	0	0.245	0.240	0.249	0.233	1.461	0.235	0.873	120	543	100	20952	21137	-2.030	4121	16831	4097	17040	500960	2056960	163.760	333.961	0	0	0
2	14	1	"metE"	"STM3965"	8480	42630	130	4403	4378	914	20	75	75	78	23	29	100	100	0	26847	26611	3747	14	102	102	107	33	30	100	100	0	0.162	0.162	0.162	0.160	1.247	0.159	0.914	120	535	100	31073	30812	-2.627	4328	26745	4303	26509	525329	3193366	186.957	803.152	0	0	0
2	15	1	"pldB"	"STM3961"	8660	42630	120	3238	2956	1040	35	77	77	82	29	35	100	100	0	10568	10267	2573	25	115	115	122	40	32	100	100	0	0.302	0.284	0.291	0.257	1.798	0.282	0.810	120	502	100	13614	13031	-1.725	3161	10453	2879	10152	354674	1232042	99.103	253.625	0	0	0
2	16	1	"pldA"	"STM3957"	8840	42630	130	3105	3124	530	16	77	77	83	29	34	100	100	0	9801	9666	1550	16	113	113	120	34	28	100	100	0	0.313	0.319	0.320	0.319	1.231	0.307	0.902	120	572	100	12716	12600	-1.678	3028	9688	3047	9553	374860	1159878	104.862	280.765	0	0	0
2	17	1	"yigF"	"STM3953"	9020	42630	130	254	308	200	64	76	76	78	20	25	95	89	0	1155	1932	1856	96	108	108	122	55	45	100	96	0	0.170	0.127	0.130	0.141	3.284	0.065	0.212	120	558	100	1225	2056	-2.556	178	1047	232	1824	37015	231813	11.500	32.909	0	0	0
2	18	1	"xerC"	"STM3949"	9190	42630	130	2054	2090	559	26	77	77	79	29	36	100	100	0	7260	7363	1726	23	114	114	127	61	48	100	100	0	0.277	0.278	0.280	0.274	1.342	0.266	0.859	120	536	100	9123	9262	-1.854	1977	7146	2013	7249	250838	883527	69.345	118.623	0	0	0
2	19	1	"sgaH"	"STM4386"	9370	42630	130	230	266	155	58	75	75	78	30	38	93	83	0	3939	4783	3697	77	111	111	121	43	35	100	100	0	0.040	0.041	0.044	0.041	2.384	0.032	0.560	120	542	100	3983	4863	-4.626	155	3828	191	4672	31879	574004	6.267	108.419	0	0	0
2	20	1	"ytfG"	"STM4401"	9550	42630	130	159	235	186	79	77	77	84	54	64	65	40	0	3115	5278	5585	105	115	115	127	47	37	100	100	0	0.027	0.031	0.029	0.026	2.774	0.027	0.627	120	559	100	3082	5321	-5.193	82	3000	158	5163	28213	633379	2.796	109.596	0	0	0
2	21	1	"ytfP"	"STM4411"	9730	42630	130	275	499	540	108	76	76	84	55	65	90	76	0	689	1042	1039	99	110	110	136	95	69	98	89	0	0.344	0.454	0.440	0.398	2.880	0.404	0.526	120	570	100	778	1355	-1.541	199	579	423	932	59879	125015	7.545	9.537	0	0	0
2	22	1	""	"STM4419"	9910	42630	140	195	349	350	100	73	73	76	21	27	87	78	0	4023	7309	8204	112	112	112	145	135	93	100	98	0	0.031	0.038	0.033	0.033	2.821	0.035	0.726	156	655	100	4033	7473	-5.003	122	3911	276	7197	54443	1140197	13.000	53.067	0	0	0
2	23	1	""	"STM4423"	10090	42630	130	90	107	59	55	73	73	76	31	40	26	14	0	858	1228	1127	91	105	105	118	65	55	99	95	0	0.023	0.030	0.030	0.024	3.265	0.035	0.561	120	536	100	770	1157	-5.469	17	753	34	1123	12891	147370	1.000	17.077	0	0	0
2	24	1	""	"STM4427"	10260	42630	130	249	329	270	82	76	76	78	24	30	82	71	0	2104	3266	3109	95	108	108	121	59	48	100	99	0	0.087	0.080	0.087	0.078	2.562	0.069	0.653	120	648	100	2169	3411	-3.528	173	1996	253	3158	39430	391867	10.458	53.305	0	0	0
2	1	2	"clpP"	"STM0448"	6180	42810	120	1537	2273	2211	97	77	77	81	25	30	99	99	0	733	909	742	81	135	135	145	50	34	99	96	0	2.441	2.837	2.299	2.392	2.699	3.517	0.626	120	440	100	2058	2970	1.288	1460	598	2196	774	272719	109049	87.680	15.280	0	0	0
2	2	2	"nrdG"	"STM4451"	6340	42800	140	113	209	233	111	78	78	83	27	32	56	38	0	756	1079	1201	111	134	134	144	52	36	87	85	0	0.056	0.139	0.104	0.096	3.989	0.134	0.424	156	371	100	657	1076	-4.151	35	622	131	945	32644	168359	4.667	17.981	0	0	0
2	3	2	"phoQ"	"STM1230"	6540	42810	130	1273	2164	3076	142	77	77	79	22	27	97	95	0	1178	1725	2304	133	127	127	130	26	20	94	93	0	1.138	1.306	1.200	1.426	3.448	1.384	0.745	120	408	100	2247	3685	0.186	1196	1051	2087	1598	259691	207039	94.773	61.346	0	0	0
2	4	2	"coaA"	"STM4139"	6710	42800	120	234	286	223	77	75	75	75	13	17	95	90	0	1875	2073	1501	72	125	125	138	49	35	99	97	0	0.091	0.108	0.095	0.096	2.127	0.108	0.694	120	396	100	1909	2159	-3.460	159	1750	211	1948	34317	248723	16.231	39.490	0	0	0
2	5	2	"thiE"	"STM4163"	6890	42800	120	148	174	98	56	76	76	81	35	43	79	51	0	1791	2089	1322	63	129	129	149	62	41	99	99	0	0.043	0.050	0.046	0.040	2.306	0.040	0.423	120	409	100	1734	2058	-4.529	72	1662	98	1960	20835	250723	2.657	31.290	0	0	0
2	6	2	"nfi"	"STM4168"	7070	42800	120	808	964	831	86	77	77	83	40	48	97	92	0	1224	1520	1098	72	122	122	139	58	41	98	96	0	0.663	0.634	0.562	0.554	2.739	0.613	0.489	120	408	100	1833	2285	-0.592	731	1102	887	1398	115693	182428	22.025	23.810	0	0	0
2	7	2	"hopD"	"STM3442"	7250	42800	120	268	445	416	93	76	76	80	21	26	90	78	0	914	1765	1859	105	118	118	130	54	41	95	83	0	0.241	0.224	0.218	0.235	3.305	0.174	0.573	120	395	100	988	2016	-2.052	192	796	369	1647	53452	211826	17.381	30.278	0	0	0
2	8	2	"stfD"	"STM0197"	7430	42800	120	88	113	66	58	75	75	78	18	23	41	30	0	1048	1870	2111	112	112	112	124	47	37	73	68	0	0.014	0.022	0.029	0.036	6.724	0.020	0.464	120	376	100	949	1796	-6.170	13	936	38	1758	13513	224442	1.944	37.149	0	0	0
2	9	2	"eutP"	"STM2469"	7600	42800	120	103	166	179	107	74	74	74	15	20	59	49	0	824	1773	2203	124	109	109	119	39	32	85	77	0	0.041	0.055	0.067	0.072	5.274	0.048	0.394	120	416	100	744	1756	-4.624	29	715	92	1664	19966	212785	6.133	42.410	0	0	0
2	10	2	"eutM"	"STM2465"	7780	42790	100	90	120	69	57	76	76	81	67	82	26	16	0	178	409	424	103	112	112	125	52	41	60	43	0	0.212	0.148	0.187	0.235	3.441	0.101	0.445	80	363	100	80	341	-2.237	14	66	44	297	9571	32741	0.582	5.462	0	0	0
2	11	2	"prpR"	"STM0367"	7960	42800	130	102	194	191	98	81	81	90	63	70	35	30	0	840	2115	2512	118	112	112	127	57	44	70	67	0	0.029	0.056	0.109	0.112	6.912	0.053	0.389	120	466	100	749	2116	-5.115	21	728	113	2003	23306	253772	1.651	34.877	0	0	0
2	12	2	"prpE"	"STM0371"	8140	42800	130	994	1317	1073	81	84	84	91	31	34	99	98	0	1095	1332	993	74	113	113	125	54	43	99	95	0	0.927	1.011	0.931	0.994	3.148	1.073	0.437	120	413	100	1892	2452	-0.110	910	982	1233	1219	158088	159858	39.548	22.352	0	0	0
2	13	2	"sodA"	"STM4055"	8320	42810	130	1470	1483	990	66	81	81	85	28	32	100	98	0	365	351	145	41	112	112	123	49	39	87	80	0	5.490	5.866	5.635	6.073	2.333	8.938	0.411	120	376	100	1642	1641	2.457	1389	253	1402	239	177971	42131	49.929	4.653	0	0	0
2	14	2	"sicP"	"STM2879"	8490	42800	130	764	1467	2177	148	77	77	80	24	30	100	99	0	519	1023	1251	122	112	112	123	51	41	99	96	0	1.688	1.526	1.371	1.431	2.550	2.082	0.472	120	391	100	1094	2301	0.755	687	407	1390	911	176018	122798	57.792	17.647	0	0	0
2	15	2	"fabD"	"STM1194"	8670	42800	130	1469	2403	2929	121	79	79	84	30	35	100	99	0	1758	2436	2335	95	125	125	143	60	41	98	97	0	0.851	1.006	0.860	0.877	2.887	1.224	0.578	120	419	100	3023	4635	-0.232	1390	1633	2324	2311	288407	292314	77.300	38.217	0	0	0
2	16	2	"nuoH"	"STM2322"	8850	42810	130	1171	1697	1826	107	81	81	88	32	36	100	99	0	1476	1953	1847	94	132	132	146	54	36	100	100	0	0.811	0.887	0.771	0.803	2.609	0.905	0.439	120	419	100	2434	3437	-0.302	1090	1344	1616	1821	203620	234345	50.281	33.463	0	0	0
2	17	2	"dacD"	"STM2062"	9030	42810	130	98	130	89	68	78	78	81	17	20	53	40	0	521	823	772	93	125	125	145	71	48	91	73	0	0.051	0.074	0.066	0.073	3.646	0.067	0.400	120	404	100	416	750	-4.307	20	396	52	698	15638	98776	2.882	9.549	0	0	0
2	18	2	"pefC"	"PSLT017"	9210	42800	130	147	198	135	68	78	78	82	33	40	70	51	0	3699	5415	4893	90	124	124	146	75	51	100	99	0	0.019	0.023	0.023	0.019	3.232	0.019	0.530	120	397	100	3644	5411	-5.695	69	3575	120	5291	23709	649826	3.515	70.253	0	0	0
2	19	2	"yjbA"	"STM4226"	9380	42800	130	134	539	742	137	78	78	83	34	40	56	48	0	417	1751	2513	143	120	120	135	57	42	66	57	0	0.189	0.283	0.292	0.299	3.536	0.239	0.634	120	403	100	353	2092	-2.407	56	297	461	1631	64719	210113	13.412	28.351	0	0	0
2	20	2	"asd"	"STM3539"	9560	42800	130	153	881	1521	172	79	79	86	60	69	50	44	0	336	2441	3708	151	114	114	128	54	42	65	57	0	0.333	0.345	0.329	0.347	6.936	0.366	0.652	120	460	100	296	3129	-1.585	74	222	802	2327	105671	292928	13.250	42.833	0	0	0
2	21	2	"stpA"	"STM2799"	9750	42810	110	1456	3600	4234	117	76	76	83	41	49	87	85	0	902	1824	1951	106	103	103	117	48	41	78	70	0	1.727	2.048	1.777	1.818	3.590	2.355	0.742	80	383	100	2179	5245	0.788	1380	799	3524	1721	287978	145903	85.780	35.563	0	0	0
2	22	2	"leuB"	"STM0112"	9910	42810	130	100	213	221	103	74	74	78	35	44	44	39	0	340	1721	2395	139	99	99	107	33	30	65	64	0	0.108	0.086	0.124	0.157	7.297	0.064	0.474	120	459	100	267	1761	-3.212	26	241	139	1622	25522	206574	3.857	48.909	0	0	0
2	23	2	"prgJ"	"STM2872"	10120	42800	130	100	910	1892	207	73	73	76	30	39	48	41	0	129	855	1589	185	100	100	106	31	29	48	41	0	0.931	1.109	1.153	1.041	3.725	1.175	0.876	120	440	100	56	1592	-0.103	27	29	837	755	109239	102631	27.800	24.161	0	0	0
2	24	2	"smvA"	"STM1574"	10280	42810	130	86	282	439	155	73	73	74	14	18	46	42	0	199	1681	3372	200	101	101	105	24	22	65	60	0	0.133	0.132	0.197	0.214	5.873	0.092	0.483	120	563	100	111	1789	-2.914	13	98	209	1580	33824	201731	14.857	65.667	0	0	0
2	1	3	"hupB"	"STM0451"	6180	42960	110	228	305	330	108	76	76	80	27	33	90	83	0	306	394	232	58	124	124	133	56	42	88	62	0	0.835	0.848	0.726	0.801	3.066	1.422	0.127	80	431	100	334	499	-0.260	152	182	229	270	24377	31512	8.333	4.661	0	0	0
2	2	3	"hisM"	"STM2352"	6360	42970	130	488	1077	1296	120	77	77	83	29	34	80	72	0	782	2191	2740	125	126	126	141	65	46	79	71	0	0.627	0.484	0.485	0.520	5.799	0.447	0.765	120	432	100	1067	3065	-0.675	411	656	1000	2065	129201	262920	34.276	31.538	0	0	0
2	3	3	"rimM"	"STM2675"	6540	42970	120	740	1755	2182	124	80	80	91	61	67	81	76	0	964	1446	1473	101	123	123	139	70	50	77	72	0	0.785	1.266	1.189	1.102	3.931	1.556	0.670	120	421	100	1501	2998	-0.350	660	841	1675	1323	210647	173513	27.279	18.671	0	0	0
2	4	3	"fruR"	"STM0118"	6730	42960	110	207	343	341	99	78	78	91	98	107	52	42	0	712	1345	1729	128	114	114	131	72	54	73	67	0	0.216	0.215	0.247	0.217	3.263	0.166	0.497	80	394	100	727	1496	-2.213	129	598	265	1231	27451	107593	2.571	16.861	0	0	0
2	5	3	"asrA"	"STM2548"	6900	42980	120	111	168	138	82	77	77	81	29	35	52	38	0	943	2329	3042	130	121	121	145	67	46	80	71	0	0.041	0.041	0.056	0.065	4.931	0.035	0.598	120	414	100	856	2299	-4.596	34	822	91	2208	20100	279478	3.000	32.597	0	0	0
2	6	3	"entD"	"STM0584"	7080	42980	120	147	201	148	73	79	79	85	31	36	60	52	0	793	1850	2147	116	124	124	146	69	47	82	71	0	0.102	0.071	0.079	0.100	3.962	0.057	0.647	120	401	100	737	1848	-3.298	68	669	122	1726	24110	222025	3.742	24.696	0	0	0
2	7	3	"cbiL"	"STM2024"	7250	42980	120	517	732	742	101	77	77	82	29	35	95	87	0	821	1405	1310	93	115	115	128	51	39	98	89	0	0.623	0.508	0.509	0.505	3.428	0.401	0.379	120	397	100	1146	1945	-0.682	440	706	655	1290	87894	168621	22.414	25.039	0	0	0
2	8	3	"cbiO"	"STM2020"	7430	42980	120	190	318	285	89	75	75	76	16	21	87	77	0	501	873	793	90	112	112	121	41	33	95	90	0	0.296	0.319	0.244	0.275	3.834	0.216	0.362	120	376	100	504	1004	-1.758	115	389	243	761	38216	104754	15.125	18.341	0	0	0
2	9	3	"umuC"	"STM1997"	7600	42980	120	127	265	252	95	73	73	73	15	20	70	60	0	697	1876	2439	130	110	110	119	38	31	81	77	0	0.092	0.109	0.123	0.142	4.962	0.076	0.532	120	380	100	641	1958	-3.442	54	587	192	1766	31756	225164	12.800	46.237	0	0	0
2	10	3	"uhpC"	"STM3788"	7780	42980	130	82	93	39	41	75	75	77	19	24	34	20	0	565	1555	2054	132	114	114	126	45	35	71	68	0	0.016	0.012	0.028	0.038	5.536	0.014	0.310	120	465	100	458	1459	-6.010	7	451	18	1441	11214	186655	0.842	31.756	0	0	0
2	11	3	"trpB"	"STM1726"	7960	42980	120	314	523	556	106	77	77	80	20	25	80	73	0	1092	2083	2494	119	110	110	126	58	46	88	75	0	0.241	0.226	0.230	0.242	4.187	0.178	0.523	120	422	100	1219	2419	-2.051	237	982	446	1973	62711	249990	22.150	33.741	0	0	0
2	12	3	"rpsL"	"STM3448"	8140	42980	130	472	1010	1228	121	79	79	83	22	26	90	85	0	381	841	938	111	116	116	133	68	51	75	66	0	1.483	1.284	1.187	1.188	4.711	1.428	0.664	120	374	100	658	1656	0.569	393	265	931	725	121226	100861	42.136	10.412	0	0	0
2	13	3	"phnR"	"STM0430"	8310	43000	160	122	184	163	88	79	79	82	21	25	63	50	0	474	1163	1947	167	119	119	134	55	41	77	73	0	0.121	0.101	0.167	0.153	4.432	0.059	0.442	208	432	100	398	1149	-3.045	43	355	105	1044	38344	241965	4.857	18.709	0	0	0
2	14	3	""	"STM4157"	8490	42980	130	220	349	442	126	76	76	78	16	20	94	91	0	2241	3486	3975	114	116	116	133	54	40	100	100	0	0.068	0.081	0.072	0.068	2.327	0.090	0.765	120	387	100	2269	3643	-3.883	144	2125	273	3370	41895	418260	16.938	62.093	0	0	0
2	15	3	""	"STM0345"	8670	42980	120	169	248	209	84	75	75	79	20	25	87	72	0	659	970	929	95	126	126	147	61	41	91	88	0	0.176	0.205	0.193	0.193	4.037	0.133	0.344	120	419	100	627	1017	-2.503	94	533	173	844	29786	116399	8.450	13.492	0	0	0
2	16	3	""	"STM2453"	8850	42980	130	180	218	146	66	80	80	85	23	27	87	80	0	2166	2388	1532	64	141	141	156	64	41	100	100	0	0.049	0.061	0.052	0.052	2.444	0.056	0.500	120	425	100	2125	2385	-4.340	100	2025	138	2247	26163	286501	5.783	34.875	0	0	0
2	17	3	"ychA"	"STM1773"	9030	42980	120	401	463	330	71	79	79	83	21	25	93	88	0	1843	2272	1884	82	128	128	143	65	45	96	96	0	0.188	0.179	0.177	0.173	2.483	0.143	0.629	120	382	100	2037	2528	-2.413	322	1715	384	2144	55606	272595	18.095	32.754	0	0	0
2	18	3	"orf408"	"STM1382"	9200	42980	130	232	246	145	58	76	76	77	17	22	92	90	0	2080	2167	1337	61	114	114	127	53	41	100	98	0	0.079	0.083	0.083	0.076	2.459	0.074	0.617	120	427	100	2122	2223	-3.656	156	1966	170	2053	29556	259989	9.941	38.491	0	0	0
2	19	3	"traR"	"PSLT085"	9390	42980	130	92	100	39	39	76	76	78	20	25	41	22	0	570	634	412	64	111	111	124	51	41	95	91	0	0.035	0.046	0.057	0.059	3.776	0.034	0.156	120	458	100	475	547	-4.842	16	459	24	523	12019	76035	1.100	10.000	0	0	0
2	20	3	""	"Not LT2a85"	9560	42980	120	100	133	140	105	76	76	80	26	32	46	25	0	857	1863	3394	182	110	110	126	54	42	97	92	0	0.032	0.033	0.038	0.038	3.866	0.017	0.174	120	467	100	771	1810	-4.960	24	747	57	1753	15978	223581	2.038	32.167	0	0	0
2	21	3	"trbC"	"PSLT094"	9750	42990	130	169	201	106	52	76	76	79	29	36	87	65	0	2862	3557	2373	66	105	105	119	49	41	100	100	0	0.034	0.036	0.034	0.032	2.381	0.030	0.576	120	437	100	2850	3577	-4.890	93	2757	125	3452	24124	426826	4.207	70.163	0	0	0
2	22	3	"traQ"	"PSLT098"	9920	42990	120	115	144	84	58	72	72	74	18	24	79	53	0	652	933	989	106	101	101	108	31	28	95	94	0	0.078	0.087	0.101	0.092	3.511	0.040	0.205	120	377	100	594	904	-3.680	43	551	72	832	17285	112018	3.889	26.613	0	0	0
2	23	3	"traS"	"PSLT102"	10090	42990	130	1347	3207	5630	175	73	73	75	20	26	100	100	0	1810	2936	3455	117	100	100	106	30	28	100	100	0	0.745	1.105	0.837	0.748	2.316	1.587	0.669	120	458	100	2984	5970	-0.425	1274	1710	3134	2836	384807	352346	156.600	94.333	0	0	0
2	24	3	""	"PSLT107"	10280	42990	130	227	346	325	93	73	73	75	15	20	94	90	0	403	624	703	112	101	101	106	26	24	97	92	0	0.510	0.522	0.534	0.489	2.980	0.284	0.260	120	568	100	456	796	-0.972	154	302	273	523	41570	74832	18.067	19.923	0	0	0
2	1	4	""	"STM2736"	6180	43160	130	82	94	46	48	72	72	75	19	25	37	20	0	328	500	655	131	113	113	123	51	41	79	70	0	0.047	0.057	0.089	0.097	4.577	0.039	0.251	120	638	100	225	409	-4.426	10	215	22	387	11232	60022	1.000	7.392	0	0	0
2	2	4	""	"STM2712"	6360	43160	120	86	103	75	72	76	76	79	21	26	34	13	0	847	1545	2435	157	122	122	140	62	44	94	87	0	0.014	0.019	0.026	0.027	3.877	0.024	0.629	120	412	100	735	1450	-6.180	10	725	27	1423	12335	185416	1.143	22.661	0	0	0
2	3	4	""	"STM1612"	6540	43150	130	851	1016	804	79	81	81	88	35	39	98	94	0	3066	3516	2364	67	129	129	145	61	42	99	99	0	0.262	0.276	0.247	0.246	2.600	0.241	0.573	120	421	100	3707	4322	-1.931	770	2937	935	3387	121931	421936	26.514	55.262	0	0	0
2	4	4	""	"STM1607"	6710	43160	120	1608	2105	1981	94	79	79	95	99	104	95	94	0	816	1029	1042	101	113	113	129	70	54	94	90	0	2.175	2.212	2.052	2.213	2.346	2.614	0.468	120	414	100	2232	2942	1.121	1529	703	2026	916	252625	123439	20.303	12.857	0	0	0
2	5	4	"ycjI"	"STM1680"	6890	43150	130	311	470	667	141	76	76	80	23	28	95	89	0	681	1120	1588	141	114	114	126	54	42	95	92	0	0.414	0.392	0.397	0.369	3.299	0.337	0.560	120	432	100	802	1400	-1.271	235	567	394	1006	56445	134420	16.957	18.407	0	0	0
2	6	4	""	"STM1676"	7070	43160	120	564	796	665	83	79	79	87	37	42	100	100	0	1858	2287	1714	74	123	123	158	129	81	99	97	0	0.280	0.331	0.328	0.318	2.345	0.280	0.551	120	393	100	2220	2881	-1.839	485	1735	717	2164	95579	274426	19.162	16.504	0	0	0
2	7	4	"frr"	"STM0219"	7250	43160	120	1070	1711	2050	119	79	79	87	37	42	97	95	0	577	841	822	97	127	127	160	129	80	85	70	0	2.202	2.286	2.434	2.168	2.722	3.386	0.417	120	377	100	1441	2346	1.139	991	450	1632	714	205369	100949	43.892	5.279	0	0	0
2	8	4	"mesJ"	"STM0236"	7420	43150	130	340	345	161	46	75	75	78	22	28	92	91	0	2245	2211	974	44	114	114	127	49	38	99	99	0	0.124	0.129	0.122	0.117	2.376	0.114	0.652	120	411	100	2396	2367	-3.007	265	2131	270	2097	41425	265368	12.136	42.531	0	0	0
2	9	4	"pfs"	"STM0207"	7600	43150	120	171	274	295	107	75	75	79	25	31	84	72	0	461	695	813	116	111	111	128	92	71	79	70	0	0.274	0.341	0.316	0.318	3.610	0.317	0.668	120	398	100	446	783	-1.866	96	350	199	584	32916	83357	7.800	6.163	0	0	0
2	10	4	"yeeA"	"STM2060"	7780	43150	130	412	427	213	49	79	79	90	63	70	93	84	0	1098	1098	438	39	126	126	153	114	74	96	93	0	0.343	0.358	0.335	0.314	2.196	0.334	0.583	120	428	100	1305	1320	-1.545	333	972	348	972	51211	131749	5.349	8.289	0	0	0
2	11	4	"vsr"	"STM1991"	7960	43160	130	105	148	132	89	75	75	83	61	73	30	13	0	555	1156	1803	155	120	120	145	89	61	87	75	0	0.069	0.070	0.077	0.080	4.339	0.056	0.390	120	418	100	465	1109	-3.858	30	435	73	1036	17700	138766	1.066	11.360	0	0	0
2	12	4	"fixB"	"STM0076"	8140	43160	120	84	91	36	39	74	74	79	20	25	35	14	0	906	1149	1015	88	115	115	132	61	46	95	91	0	0.013	0.016	0.024	0.027	4.652	0.014	0.162	120	344	100	801	1051	-6.306	10	791	17	1034	10898	137886	0.600	16.672	0	0	0
2	13	4	""	"STM4192"	8310	43160	120	760	1130	1329	117	78	78	84	23	27	99	98	0	2183	2989	3505	117	109	109	119	37	31	100	99	0	0.329	0.365	0.361	0.348	2.854	0.318	0.657	120	329	100	2756	3932	-1.605	682	2074	1052	2880	135591	358698	45.478	77.568	0	0	0
2	14	4	"dgkA"	"STM4236"	8490	43160	120	179	198	116	58	77	77	80	21	26	88	80	0	737	818	556	67	109	109	120	44	36	99	99	0	0.162	0.171	0.177	0.159	2.085	0.163	0.705	120	404	100	730	830	-2.622	102	628	121	709	23802	98110	5.619	15.864	0	0	0
2	15	4	"tyrB"	"STM4248"	8670	43160	120	558	712	525	73	75	75	78	20	25	100	100	0	3652	4327	3264	75	112	112	124	46	37	100	100	0	0.136	0.151	0.140	0.148	1.808	0.128	0.667	120	422	100	4023	4852	-2.874	483	3540	637	4215	85386	519270	31.700	91.370	0	0	0
2	16	4	"lysC"	"STM4220"	8850	43160	120	539	587	460	78	77	77	82	22	26	98	97	0	1893	2104	1351	64	118	118	128	54	42	100	100	0	0.260	0.257	0.235	0.235	1.833	0.245	0.665	120	422	100	2237	2496	-1.942	462	1775	510	1986	70481	252482	22.955	36.593	0	0	0
2	17	4	"glk"	"STM2403"	9030	43160	130	723	871	636	73	77	77	79	19	24	100	99	0	1762	2049	1486	72	111	111	120	51	42	100	100	0	0.391	0.410	0.389	0.378	2.013	0.324	0.504	120	436	100	2297	2732	-1.354	646	1651	794	1938	104515	245838	41.684	37.824	0	0	0
2	18	4	"yfcB"	"STM2385"	9200	43160	120	315	328	195	59	74	74	75	17	22	92	87	0	1318	1548	1086	70	106	106	111	29	26	99	99	0	0.199	0.176	0.168	0.177	2.498	0.144	0.572	120	415	100	1453	1696	-2.330	241	1212	254	1442	39373	185716	14.882	49.552	0	0	0
2	19	4	"ybdA"	"STM0593"	9380	43160	120	284	373	329	88	75	75	80	24	30	86	80	0	3249	4776	4559	95	108	108	118	45	38	100	100	0	0.067	0.064	0.063	0.058	3.008	0.046	0.465	120	487	100	3350	4966	-3.910	209	3141	298	4668	44799	573173	12.208	103.511	0	0	0
2	20	4	"ybaM"	"STM0480"	9580	43160	90	118	124	38	30	76	76	82	38	46	55	11	0	285	323	144	44	109	109	120	49	40	98	90	0	0.239	0.224	0.227	0.223	2.420	0.137	0.264	52	330	100	218	262	-2.067	42	176	48	214	6460	16802	1.105	4.143	0	0	0
2	21	4	"ybbO"	"STM0505"	9740	43160	120	492	774	930	120	76	76	81	34	41	93	92	0	2204	3314	3503	105	108	108	119	42	35	100	100	0	0.198	0.218	0.207	0.174	2.397	0.222	0.768	120	415	100	2512	3904	-2.333	416	2096	698	3206	92888	397624	20.382	76.071	0	0	0
2	22	4	"purK"	"STM0533"	9910	43160	130	250	277	188	67	75	75	78	24	30	94	86	0	1687	1990	1555	78	107	107	116	37	31	100	99	0	0.111	0.107	0.107	0.100	2.394	0.074	0.055	120	404	100	1755	2085	-3.174	175	1580	202	1883	33217	238834	8.292	50.649	0	0	0
2	23	4	"rfbI"	"STM0559"	10100	43170	120	83	91	33	36	75	75	78	23	29	29	11	0	568	710	692	97	105	105	110	29	26	96	95	0	0.017	0.026	0.043	0.040	3.638	0.026	0.240	120	381	100	471	621	-5.855	8	463	16	605	10954	85195	0.565	20.690	0	0	0
2	24	4	"ybdK"	"STM0583"	10270	43170	140	2787	3657	2960	80	75	75	77	19	24	100	99	0	4983	6134	4923	80	102	102	108	32	29	96	95	0	0.556	0.594	0.602	0.647	2.552	0.553	0.731	156	616	100	7593	9614	-0.848	2712	4881	3582	6032	570427	956944	188.421	188.313	0	0	0
2	1	5	"yoaH"	"STM1823"	6170	43330	110	103	169	177	104	75	75	78	33	42	46	30	0	197	334	385	115	115	115	123	38	30	80	52	0	0.341	0.429	0.447	0.426	3.402	0.292	0.361	80	451	100	110	313	-1.550	28	82	94	219	13516	26744	2.758	5.553	0	0	0
2	2	5	"emtA"	"STM1799"	6360	43320	120	246	310	344	110	78	78	81	24	29	89	81	0	1093	1459	1568	107	120	120	134	55	41	98	98	0	0.173	0.173	0.161	0.145	2.632	0.132	0.389	120	392	100	1141	1571	-2.534	168	973	232	1339	37233	175077	9.542	24.091	0	0	0
2	3	5	"narH"	"STM1763"	6540	43330	120	356	437	330	75	81	81	85	30	35	98	98	0	1918	2387	1727	72	124	124	139	64	46	99	99	0	0.153	0.157	0.161	0.150	2.305	0.139	0.612	120	365	100	2069	2619	-2.706	275	1794	356	2263	52478	286474	11.733	35.125	0	0	0
2	4	5	"ychE"	"STM1748"	6710	43320	130	313	334	148	44	80	80	87	32	36	98	97	0	2001	2205	956	43	118	118	129	49	37	100	100	0	0.124	0.122	0.126	0.112	1.961	0.100	0.529	120	402	100	2116	2341	-3.015	233	1883	254	2087	40031	264630	7.719	42.367	0	0	0
2	5	5	"yoaB"	"STM1822"	6890	43330	120	335	513	765	149	77	77	80	23	28	97	94	0	805	1107	990	89	115	115	122	36	29	99	98	0	0.374	0.440	0.342	0.350	2.197	0.550	0.463	120	417	100	948	1428	-1.419	258	690	436	992	61598	132885	18.826	27.361	0	0	0
2	6	5	"dsbB"	"STM1807"	7070	43330	130	139	169	104	61	77	77	82	36	43	71	45	0	686	840	521	62	118	118	150	125	83	95	89	0	0.109	0.127	0.111	0.102	2.739	0.121	0.485	120	458	100	630	814	-3.196	62	568	92	722	20259	100785	2.417	5.520	0	0	0
2	7	5	""	"STM4010"	7250	43330	120	177	317	972	306	78	78	83	31	37	82	67	0	2711	3046	3266	107	127	127	161	129	80	95	90	0	0.038	0.082	0.038	0.046	3.040	0.073	0.080	120	380	100	2683	3158	-4.706	99	2584	239	2919	38028	365491	7.548	22.364	0	0	0
2	8	5	"mobB"	"STM3993"	7420	43340	120	244	440	610	138	75	75	77	23	29	83	70	0	763	1453	2016	138	120	120	132	49	37	87	82	0	0.263	0.274	0.363	0.312	4.499	0.211	0.473	120	412	100	812	1698	-1.928	169	643	365	1333	52761	174415	15.783	26.959	0	0	0
2	9	5	"yiiR"	"STM4083"	7610	43330	120	138	196	175	89	75	75	79	26	32	65	55	0	878	1291	1429	110	116	116	136	91	66	84	75	0	0.083	0.103	0.092	0.108	5.265	0.072	0.352	120	414	100	825	1296	-3.596	63	762	121	1175	23538	154965	4.500	12.692	0	0	0
2	10	5	""	"STM4067"	7780	43340	130	407	682	723	106	79	79	90	65	72	86	74	0	1849	2346	2117	90	132	132	159	116	72	95	91	0	0.191	0.272	0.201	0.220	3.914	0.228	0.475	120	402	100	2045	2817	-2.388	328	1717	603	2214	81808	281503	9.108	18.853	0	0	0
2	11	5	"yiiM"	"STM4056"	7960	43330	130	178	380	531	139	78	78	87	63	72	61	45	0	1042	1663	2512	151	126	126	145	84	57	90	85	0	0.109	0.196	0.135	0.143	4.521	0.150	0.486	120	410	100	1016	1839	-3.195	100	916	302	1537	45624	199608	4.651	18.071	0	0	0
2	12	5	"yiiG"	"STM4040"	8130	43330	130	94	133	118	88	75	75	80	24	30	45	26	0	1724	3317	6024	181	111	111	122	46	37	97	95	0	0.012	0.018	0.015	0.018	4.918	0.012	0.329	120	413	100	1632	3264	-6.408	19	1613	58	3206	15950	398032	2.208	69.457	0	0	0
2	13	5	"yhdN"	"STM3413"	8310	43340	120	305	447	619	138	76	76	81	23	28	94	86	0	434	638	811	127	103	103	110	29	26	98	92	0	0.692	0.693	0.650	0.636	2.980	0.658	0.470	120	398	100	560	906	-0.531	229	331	371	535	53600	76558	15.913	18.207	0	0	0
2	14	5	"secY"	"STM3420"	8490	43350	130	2775	3570	3010	84	77	77	81	24	29	100	100	0	2296	2744	1958	71	104	104	109	27	24	100	100	0	1.231	1.323	1.213	1.252	2.090	1.524	0.622	120	425	100	4890	6133	0.300	2698	2192	3493	2640	428373	329300	145.375	97.593	0	0	0
2	15	5	"rplE"	"STM3428"	8660	43340	130	781	1116	1110	99	77	77	81	24	29	96	95	0	415	668	689	103	107	107	111	26	23	94	88	0	2.286	1.852	1.962	1.986	3.323	1.943	0.620	120	420	100	1012	1600	1.193	704	308	1039	561	133919	80201	43.125	21.423	0	0	0
2	16	5	"rpmC"	"STM3432"	8840	43340	130	145	256	320	125	77	77	82	29	35	76	55	0	159	231	240	103	104	104	111	27	24	70	50	0	1.236	1.409	1.077	1.314	4.062	1.880	0.258	120	425	100	123	306	0.306	68	55	179	127	30668	27683	6.000	4.444	0	0	0
2	17	5	"rpsS"	"STM3436"	9020	43340	120	204	294	287	97	75	75	85	105	123	57	30	0	242	338	327	96	103	103	113	83	73	70	44	0	0.928	0.932	1.039	0.967	3.281	0.814	0.383	120	454	100	268	454	-0.108	129	139	219	235	35238	40513	1.990	2.711	0	0	0
2	18	5	"rpsJ"	"STM3441"	9210	43330	100	152	302	529	175	74	74	87	117	134	38	25	0	195	454	831	183	107	107	118	93	78	48	27	0	0.886	0.657	0.964	0.927	3.755	0.496	0.261	80	362	100	166	575	-0.174	78	88	228	347	24181	36344	1.838	3.613	0	0	0
2	19	5	""	"STM4463"	9380	43340	120	108	124	59	47	78	78	84	29	34	50	22	0	743	1064	869	81	111	111	119	46	38	98	96	0	0.047	0.048	0.049	0.047	2.956	0.037	0.293	120	431	100	662	999	-4.397	30	632	46	953	14851	127681	1.379	20.543	0	0	0
2	20	5	"pepA"	"STM4477"	9560	43350	120	1262	1930	1893	98	80	80	88	41	46	99	98	0	1023	1298	1098	84	111	111	123	57	46	96	95	0	1.296	1.559	1.464	1.482	3.228	2.013	0.482	120	443	100	2094	3037	0.374	1182	912	1850	1187	231551	155798	44.927	20.614	0	0	0
2	21	5	"iadA"	"STM4512"	9740	43350	130	754	1424	1867	131	76	76	80	34	42	95	92	0	1299	2551	3551	139	108	108	116	37	31	99	96	0	0.569	0.552	0.535	0.523	3.313	0.468	0.711	120	405	100	1869	3791	-0.813	678	1191	1348	2443	170891	306127	39.529	65.811	0	0	0
2	22	5	""	"STM4551"	9910	43340	130	163	239	220	92	76	76	78	20	25	85	70	0	2675	4201	4913	116	108	108	115	34	29	98	98	0	0.034	0.040	0.042	0.038	2.936	0.034	0.600	120	419	100	2654	4256	-4.883	87	2567	163	4093	28724	504105	8.050	120.176	0	0	0
2	23	5	"yjjK"	"STM4581"	10090	43340	130	903	2051	2640	128	74	74	78	22	28	99	95	0	1188	2005	2541	126	105	105	109	27	24	96	95	0	0.765	1.041	0.890	0.965	4.279	1.089	0.459	120	416	100	1912	3877	-0.386	829	1083	1977	1900	246133	240573	89.682	70.222	0	0	0
2	24	5	"gltS"	"STM3746"	10270	43350	120	441	965	1397	144	75	75	78	19	24	92	85	0	2090	3999	4836	120	102	102	109	32	29	100	95	0	0.184	0.228	0.190	0.211	4.981	0.210	0.562	120	480	100	2354	4787	-2.441	366	1988	890	3897	115848	479859	46.684	121.563	0	0	0
2	1	6	"yhhY"	"STM3546"	6170	43500	120	142	173	99	57	78	78	80	21	26	87	67	0	785	922	652	70	121	121	134	65	48	99	96	0	0.096	0.119	0.091	0.098	2.809	0.103	0.528	120	536	100	728	896	-3.375	64	664	95	801	20761	110662	4.429	12.123	0	0	0
2	2	6	""	"STM0951"	6350	43500	140	404	439	308	70	77	77	81	27	33	91	89	0	1188	1407	1141	81	120	120	146	85	58	94	90	0	0.306	0.281	0.296	0.295	2.826	0.176	0.369	156	471	100	1395	1649	-1.708	327	1068	362	1287	68511	219477	13.259	14.835	0	0	0
2	3	6	"nanK"	"STM3336"	6530	43500	120	621	889	1008	113	81	81	86	32	37	95	93	0	1628	1897	1974	104	123	123	158	97	61	93	92	0	0.359	0.455	0.428	0.414	2.936	0.436	0.666	120	402	100	2045	2582	-1.479	540	1505	808	1774	106660	227673	25.094	17.928	0	0	0
2	4	6	"yrbC"	"STM3310"	6710	43510	130	1775	2233	1913	85	79	79	85	30	35	100	100	0	1053	1255	1005	80	123	123	151	85	56	96	95	0	1.824	1.903	1.913	2.041	2.691	2.272	0.553	120	467	100	2626	3286	0.867	1696	930	2154	1132	267908	150638	71.600	12.988	0	0	0
2	5	6	"greA"	"STM3299"	6890	43510	120	816	1061	806	75	78	78	86	38	44	100	98	0	1060	1340	985	73	123	123	143	76	53	97	96	0	0.788	0.808	0.852	0.815	2.207	0.755	0.481	120	456	100	1675	2200	-0.344	738	937	983	1217	127325	160799	25.658	15.750	0	0	0
2	6	6	"rpsO"	"STM3283"	7080	43520	110	181	254	236	92	77	77	84	39	46	88	65	0	302	423	461	108	114	114	131	70	53	90	63	0	0.553	0.573	0.634	0.570	2.488	0.486	0.480	80	369	100	292	486	-0.854	104	188	177	309	20297	33864	4.359	4.171	0	0	0
2	7	6	"yghB"	"STM3162"	7240	43510	120	150	227	241	106	75	75	76	16	21	90	75	0	501	835	1240	148	113	113	122	46	37	89	84	0	0.193	0.211	0.235	0.235	3.498	0.151	0.564	120	399	100	463	874	-2.371	75	388	152	722	27227	100184	9.438	15.500	0	0	0
2	8	6	""	"STM3136"	7420	43510	130	189	207	115	55	74	74	75	16	21	95	87	0	2119	2545	1773	69	114	114	120	32	26	100	99	0	0.057	0.055	0.049	0.052	2.359	0.045	0.575	120	415	100	2120	2564	-4.124	115	2005	133	2431	24818	305398	8.250	75.781	0	0	0
2	9	6	"yggV"	"STM3103"	7600	43510	130	121	197	273	138	73	73	75	15	20	78	61	0	474	806	1265	156	110	110	115	28	24	91	81	0	0.132	0.178	0.249	0.188	4.180	0.167	0.598	120	411	100	412	820	-2.923	48	364	124	696	23678	96760	8.133	24.679	0	0	0
2	10	6	"sprT"	"STM3092"	7780	43500	130	108	151	143	94	73	73	75	17	22	64	50	0	511	945	1610	170	111	111	117	35	29	99	91	0	0.087	0.094	0.103	0.091	3.720	0.067	0.549	120	382	100	435	912	-3.515	35	400	78	834	18073	113358	4.471	23.657	0	0	0
2	11	6	""	"STM3072"	7950	43510	130	130	168	135	80	75	75	80	26	32	75	52	0	1204	1848	2617	141	110	110	118	39	33	100	100	0	0.050	0.054	0.052	0.054	3.018	0.037	0.469	120	426	100	1149	1831	-4.314	55	1094	93	1738	20205	221811	3.385	44.359	0	0	0
2	12	6	"ygfE"	"STM3060"	8140	43520	120	437	566	413	72	76	76	80	26	32	96	91	0	320	375	251	66	106	106	113	33	29	94	85	0	1.687	1.822	1.771	1.762	3.027	2.182	0.468	120	411	100	575	759	0.754	361	214	490	269	67962	44945	18.692	7.939	0	0	0
2	13	6	"ansA"	"STM1294"	8310	43510	130	327	391	324	82	74	74	79	27	34	93	86	0	1607	1919	1678	87	106	106	113	39	34	99	98	0	0.169	0.175	0.174	0.157	2.948	0.139	0.539	120	408	100	1754	2130	-2.569	253	1501	317	1813	46972	230249	11.556	46.308	0	0	0
2	14	6	"pfkB"	"STM1326"	8490	43520	130	630	1372	2036	148	75	75	79	25	31	96	90	0	276	514	721	140	104	104	111	40	36	88	77	0	3.227	3.163	3.041	3.415	3.185	3.712	0.544	120	402	100	727	1707	1.690	555	172	1297	410	164655	61630	51.720	10.075	0	0	0
2	15	6	"ydiK"	"STM1364"	8670	43520	130	679	1248	1532	122	78	78	82	25	30	99	98	0	2094	3441	4302	125	107	107	111	26	23	100	100	0	0.302	0.351	0.307	0.336	3.017	0.292	0.609	120	401	100	2588	4504	-1.725	601	1987	1170	3334	149753	412893	46.640	128.077	0	0	0
2	16	6	"cfa"	"STM1427"	8840	43510	130	2129	3196	3319	103	78	78	83	30	36	100	98	0	601	905	883	97	105	105	111	28	25	97	96	0	4.135	3.898	4.264	3.568	3.055	5.189	0.526	120	436	100	2547	3918	2.048	2051	496	3118	800	383574	108599	103.767	28.357	0	0	0
2	17	6	"ydhM"	"STM1437"	9020	43520	130	203	261	226	86	76	76	79	24	30	93	90	0	1189	1471	1563	106	106	106	112	32	28	100	99	0	0.117	0.136	0.133	0.134	2.445	0.120	0.703	120	471	100	1210	1550	-3.092	127	1083	185	1365	31289	176534	7.583	42.469	0	0	0
2	18	6	"nth"	"STM1453"	9210	43520	130	211	313	403	128	77	77	88	103	117	62	30	0	1008	1650	2942	178	111	111	121	83	68	95	87	0	0.149	0.153	0.157	0.150	3.341	0.126	0.800	120	471	100	1031	1775	-2.743	134	897	236	1539	37604	197940	2.184	18.422	0	0	0
2	19	6	"ugpA"	"STM3556"	9380	43520	130	443	854	1273	149	78	78	82	23	28	91	90	0	1757	3080	4910	159	111	111	121	46	38	97	95	0	0.222	0.261	0.242	0.236	3.028	0.206	0.600	120	412	100	2011	3745	-2.173	365	1646	776	2969	102479	369566	33.565	64.326	0	0	0
2	20	6	"ftsY"	"STM3571"	9560	43520	120	1289	1703	1902	111	78	78	82	26	31	98	98	0	2921	3256	2315	71	111	111	122	52	42	100	100	0	0.431	0.517	0.455	0.441	2.513	0.550	0.395	120	374	100	4021	4770	-1.214	1211	2810	1625	3145	204404	390764	62.346	60.269	0	0	0
2	21	6	"zntA"	"STM3576"	9730	43510	120	663	850	646	76	76	76	76	16	21	95	94	0	6731	7883	5778	73	107	107	114	31	27	100	100	0	0.089	0.100	0.100	0.089	2.237	0.089	0.693	120	394	100	7211	8550	-3.496	587	6624	774	7776	101969	945925	48.375	250.613	0	0	0
2	22	6	"yhhT"	"STM3582"	9910	43520	120	580	748	862	115	76	76	77	18	23	97	92	0	2795	3647	3954	108	108	108	118	40	33	99	98	0	0.188	0.190	0.177	0.173	2.403	0.183	0.728	120	412	100	3191	4211	-2.415	504	2687	672	3539	89713	437645	37.278	88.225	0	0	0
2	23	6	"yhiN"	"STM3588"	10090	43520	120	526	744	977	131	74	74	76	18	23	96	95	0	5651	6040	2994	49	104	104	113	38	33	100	99	0	0.081	0.113	0.077	0.081	2.110	0.118	0.355	120	414	100	5999	6606	-3.617	452	5547	670	5936	89278	724823	37.111	155.974	0	0	0
2	24	6	""	"STM3598"	10270	43520	120	111	124	61	49	75	75	77	16	20	72	53	0	491	593	444	74	100	100	105	24	22	97	94	0	0.092	0.099	0.101	0.095	3.238	0.081	0.392	120	510	100	427	542	-3.441	36	391	49	493	14896	71125	2.938	20.333	0	0	0
2	1	7	""	"STM3799"	6180	43690	120	767	932	794	85	80	80	82	25	30	100	99	0	3332	3832	2847	74	122	122	138	68	49	99	99	0	0.214	0.230	0.214	0.217	2.090	0.213	0.678	120	576	100	3897	4562	-2.224	687	3210	852	3710	111801	459813	34.000	54.324	0	0	0
2	2	7	"yidE"	"STM3807"	6360	43690	120	188	264	258	97	80	80	83	25	30	84	72	0	2788	3373	3638	107	120	120	143	77	53	98	95	0	0.040	0.057	0.048	0.051	2.768	0.049	0.541	120	475	100	2776	3437	-4.627	108	2668	184	3253	31690	404714	7.240	41.948	0	0	0
2	3	7	"yidR"	"STM3811"	6540	43690	130	184	227	227	100	82	82	86	25	29	84	79	0	1112	1459	1068	73	132	132	162	90	55	97	95	0	0.104	0.109	0.094	0.089	2.715	0.093	0.285	120	484	100	1082	1472	-3.264	102	980	145	1327	27249	175080	5.640	14.411	0	0	0
2	4	7	"torD"	"STM3821"	6710	43700	120	104	127	70	55	78	78	81	19	23	56	39	0	1453	2220	2423	109	136	136	158	82	51	100	98	0	0.020	0.024	0.021	0.021	3.033	0.019	0.423	120	472	100	1343	2133	-5.663	26	1317	49	2084	15184	266451	2.421	25.146	0	0	0
2	5	7	"dgoT"	"STM3827"	6890	43690	120	121	129	40	31	78	78	83	25	30	75	44	0	2173	2391	1327	55	127	127	149	81	54	100	98	0	0.021	0.023	0.021	0.022	2.582	0.017	0.366	120	436	100	2089	2315	-5.572	43	2046	51	2264	15431	286929	1.840	27.679	0	0	0
2	6	7	"yidA"	"STM3831"	7060	43680	120	268	372	411	110	79	79	84	28	33	95	87	0	1095	1435	1350	94	115	115	129	61	47	99	99	0	0.193	0.222	0.182	0.177	1.941	0.250	0.779	120	424	100	1169	1613	-2.374	189	980	293	1320	44674	172144	10.286	21.410	0	0	0
2	7	7	"imp"	"STM0093"	7240	43690	130	6340	9197	7977	86	77	77	79	21	26	100	100	0	8467	10963	7942	72	112	112	120	55	45	100	99	0	0.750	0.840	0.813	0.829	1.476	0.908	0.889	120	473	100	14618	19971	-0.416	6263	8355	9120	10851	1103666	1315545	434.190	197.145	0	0	0
2	8	7	"yabJ"	"STM0106"	7420	43680	120	190	278	337	121	76	76	77	16	20	96	91	0	2634	3594	3580	99	112	112	115	25	21	100	100	0	0.045	0.058	0.044	0.043	2.287	0.066	0.597	120	435	100	2636	3684	-4.467	114	2522	202	3482	33315	431337	12.563	139.160	0	0	0
2	9	7	"yabC"	"STM0120"	7600	43690	130	908	1247	1174	94	74	74	76	16	21	98	96	0	1153	1483	1287	86	108	108	111	25	22	98	97	0	0.798	0.853	0.814	0.796	2.342	0.866	0.638	120	445	100	1879	2548	-0.325	834	1045	1173	1375	149676	177958	73.188	54.880	0	0	0
2	10	7	"murD"	"STM0126"	7770	43690	140	383	606	761	125	73	73	75	16	21	95	92	0	1124	1744	3003	172	106	106	113	45	39	96	94	0	0.305	0.325	0.338	0.309	2.421	0.234	0.718	156	467	100	1328	2171	-1.715	310	1018	533	1638	94488	272134	33.188	36.244	0	0	0
2	11	7	"yacA"	"STM0135"	7950	43690	130	325	665	1140	171	73	73	75	17	22	97	90	0	774	1368	2336	170	106	106	114	43	37	98	91	0	0.377	0.469	0.406	0.393	2.742	0.433	0.704	120	457	100	920	1854	-1.406	252	668	592	1262	79845	164180	34.706	29.163	0	0	0
2	12	7	""	"STM0148"	8130	43690	120	129	186	261	140	76	76	82	39	47	61	29	0	1536	1766	1417	80	108	108	117	37	31	100	100	0	0.037	0.066	0.042	0.040	3.092	0.051	0.130	120	406	100	1481	1768	-4.752	53	1428	110	1658	22307	211880	2.667	44.568	0	0	0
2	13	7	""	"STM1547"	8310	43690	120	228	364	438	120	76	76	86	45	52	90	76	0	1881	3077	3986	129	110	110	121	48	39	100	100	0	0.086	0.097	0.099	0.094	2.402	0.085	0.633	120	409	100	1923	3255	-3.542	152	1771	288	2967	43632	369216	6.178	61.583	0	0	0
2	14	7	""	"STM1551"	8490	43680	110	147	195	164	84	75	75	81	30	37	73	56	0	324	472	552	116	108	108	116	44	37	97	86	0	0.333	0.330	0.329	0.287	3.507	0.222	0.471	80	389	100	288	484	-1.585	72	216	120	364	15590	37720	3.800	8.091	0	0	0
2	15	7	""	"STM1556"	8660	43690	130	217	249	163	65	76	76	79	19	24	95	94	0	4190	4435	3215	72	108	108	113	32	28	100	100	0	0.035	0.040	0.037	0.036	2.284	0.039	0.741	120	465	100	4223	4500	-4.856	141	4082	173	4327	29829	532258	8.947	135.063	0	0	0
2	16	7	""	"STM1562"	8840	43690	110	327	608	896	147	78	78	89	157	176	65	36	0	728	1453	2185	150	106	106	114	38	33	100	93	0	0.400	0.393	0.383	0.373	3.491	0.322	0.475	80	423	100	871	1877	-1.321	249	622	530	1347	48668	116240	3.306	35.237	0	0	0
2	17	7	"fdnI"	"STM1568"	9020	43700	120	169	262	287	109	77	77	89	156	175	35	17	0	943	1584	1992	125	106	106	113	40	35	95	87	0	0.110	0.125	0.108	0.127	3.602	0.099	0.491	120	429	100	929	1663	-3.186	92	837	185	1478	31484	190029	1.109	36.775	0	0	0
2	18	7	"nmpC"	"STM1572"	9200	43690	120	2083	2400	1639	68	78	78	81	22	27	100	100	0	1101	1452	1032	71	107	107	114	34	29	100	99	0	2.017	1.726	1.910	1.783	2.603	1.999	0.502	120	413	100	2999	3667	1.012	2005	994	2322	1345	288050	174222	105.409	39.353	0	0	0
2	19	7	"sohB"	"STM1716"	9380	43700	130	1213	1730	2086	120	78	78	80	21	26	100	100	0	2556	3543	3980	112	108	108	114	30	26	100	100	0	0.464	0.481	0.484	0.457	2.517	0.471	0.777	120	438	100	3583	5087	-1.109	1135	2448	1652	3435	207581	425150	78.571	114.300	0	0	0
2	20	7	"ompW"	"STM1732"	9550	43690	130	632	969	1173	121	77	77	80	26	32	99	99	0	1429	1679	1242	73	110	110	119	58	48	98	96	0	0.421	0.569	0.522	0.497	2.488	0.635	0.480	120	460	100	1874	2461	-1.249	555	1319	892	1569	116338	201490	34.192	26.897	0	0	0
2	21	7	"yciU"	"STM1740"	9750	43700	110	212	414	472	114	76	76	79	27	34	92	88	0	332	624	677	108	108	108	117	59	50	93	80	0	0.607	0.655	0.597	0.621	2.625	0.570	0.494	80	436	100	360	854	-0.720	136	224	338	516	33137	49933	12.407	8.593	0	0	0
2	22	7	"ychJ"	"STM1755"	9920	43700	120	248	384	440	114	77	77	79	19	24	92	87	0	588	968	1165	120	110	110	120	42	35	92	91	0	0.358	0.358	0.361	0.332	3.381	0.323	0.635	120	429	100	649	1165	-1.483	171	478	307	858	46023	116204	16.053	20.190	0	0	0
2	23	7	"ychP"	"STM1768"	10090	43700	120	629	790	596	75	77	77	79	18	22	100	100	0	1973	2446	1863	76	107	107	117	42	35	100	100	0	0.296	0.305	0.292	0.307	1.812	0.277	0.749	120	416	100	2418	3052	-1.757	552	1866	713	2339	94856	293558	39.500	55.452	0	0	0
2	24	7	"ychH"	"STM1782"	10270	43700	130	275	824	1401	170	75	75	77	17	22	95	92	0	172	308	415	134	103	103	108	26	24	74	58	0	2.899	3.654	3.180	3.186	3.593	6.334	0.260	120	579	100	269	954	1.535	200	69	749	205	98832	36972	43.941	7.692	0	0	0
2	1	8	""	"STM2314"	6170	43880	110	8525	8107	2242	27	83	83	90	76	84	100	100	0	4931	4911	1053	21	126	126	137	51	37	100	100	0	1.757	1.677	1.675	1.621	1.271	1.748	0.956	80	494	100	13247	12809	0.813	8442	4805	8024	4785	648555	392866	105.487	93.608	0	0	0
2	2	8	"nuoK"	"STM2319"	6340	43890	110	656	744	506	68	81	81	87	81	93	100	95	0	1179	1285	724	56	120	120	130	43	33	98	97	0	0.543	0.569	0.538	0.591	1.786	0.550	0.660	80	412	100	1634	1828	-0.881	575	1059	663	1165	59557	102762	8.111	26.860	0	0	0
2	3	8	"yfbQ"	"STM2331"	6520	43880	120	534	505	210	41	81	81	84	23	27	96	95	0	5294	4961	2309	46	119	119	127	35	27	98	98	0	0.088	0.088	0.088	0.091	2.072	0.084	0.910	120	503	100	5628	5266	-3.514	453	5175	424	4842	60557	595330	18.304	138.114	0	0	0
2	4	8	"yfbU"	"STM2335"	6710	43890	110	1327	1834	1961	106	82	82	87	26	29	100	100	0	1108	1556	1507	96	124	124	136	48	35	100	100	0	1.265	1.223	1.234	1.233	1.602	1.368	0.729	80	429	100	2229	3184	0.339	1245	984	1752	1432	146682	124515	67.192	29.583	0	0	0
2	5	8	""	"STM2341"	6890	43870	110	1207	1193	422	35	82	82	85	23	27	100	100	0	6287	6351	1818	28	126	126	141	64	45	100	100	0	0.183	0.178	0.178	0.167	1.450	0.177	0.901	80	415	100	7286	7336	-2.453	1125	6161	1111	6225	95411	508106	48.174	97.031	0	0	0
2	6	8	""	"STM2346"	7060	43880	120	960	1724	2396	138	81	81	83	22	26	98	96	0	1064	1620	1738	107	116	116	124	48	38	100	97	0	0.927	1.092	1.069	0.928	2.515	1.361	0.660	120	481	100	1827	3147	-0.109	879	948	1643	1504	206868	194426	74.591	31.167	0	0	0
2	7	8	""	"STM2530"	7250	43870	110	128	154	101	65	80	80	83	19	22	82	63	0	2647	2822	1044	36	114	114	123	59	47	100	100	0	0.019	0.027	0.019	0.017	2.544	0.031	0.438	80	406	100	2581	2782	-5.722	48	2533	74	2708	12292	225780	3.737	45.746	0	0	0
2	8	8	"nifS"	"STM2543"	7410	43880	120	11626	11509	7468	64	79	79	84	34	40	100	100	0	2837	2700	1560	57	114	114	123	57	46	96	95	0	4.241	4.420	4.231	4.264	2.508	4.871	0.862	120	478	100	14270	14016	2.084	11547	2723	11430	2586	1381093	324050	336.029	45.211	0	0	0
2	9	8	"glnB"	"STM2561"	7610	43880	120	456	610	676	110	76	76	81	35	43	90	83	0	1016	1285	1268	98	114	114	119	41	34	93	90	0	0.421	0.456	0.451	0.429	2.556	0.441	0.653	120	446	100	1282	1705	-1.247	380	902	534	1171	73161	154213	15.114	28.439	0	0	0
2	10	8	""	"STM2566"	7770	43870	110	79	85	31	36	75	75	78	25	32	13	11	0	261	327	232	70	110	110	123	100	81	62	42	0	0.026	0.046	0.079	0.103	5.262	0.045	0.094	80	384	100	155	227	-5.238	4	151	10	217	6817	26138	0.280	2.040	0	0	0
2	11	8	"gogB"	"STM2584"	7970	43860	110	1086	1023	326	31	75	75	78	22	28	98	98	0	8900	8469	2352	27	111	111	124	98	79	100	100	0	0.115	0.113	0.115	0.106	1.528	0.115	0.924	80	447	100	9800	9306	-3.120	1011	8789	948	8358	81847	677533	42.955	85.153	0	0	0
2	12	8	""	"STM2591"	8150	43870	120	319	304	137	45	77	77	83	37	44	90	86	0	4058	3805	1991	52	111	111	120	36	30	100	99	0	0.061	0.061	0.059	0.064	2.194	0.057	0.760	120	455	100	4189	3921	-4.028	242	3947	227	3694	36514	456653	5.973	102.361	0	0	0
2	13	8	"yraR"	"STM3268"	8330	43860	120	948	901	454	50	77	77	85	41	48	96	95	0	1853	1890	864	45	111	111	122	42	34	100	98	0	0.500	0.463	0.482	0.408	2.120	0.443	0.777	120	450	100	2613	2603	-1.000	871	1742	824	1779	108159	226844	19.902	42.095	0	0	0
2	14	8	"yhbV"	"STM3275"	8500	43870	110	254	254	53	20	77	77	82	26	31	100	100	0	8803	8636	1428	16	113	113	121	38	31	100	100	0	0.020	0.021	0.020	0.020	1.331	0.020	0.821	80	425	100	8867	8700	-5.618	177	8690	177	8523	20343	690876	6.615	224.079	0	0	0
2	15	8	"deaD"	"STM3280"	8680	43870	120	801	765	320	41	78	78	80	21	26	95	93	0	8505	7985	3553	44	111	111	118	30	25	100	100	0	0.086	0.087	0.086	0.079	1.918	0.084	0.923	120	495	100	9117	8561	-3.537	723	8394	687	7874	91778	958146	32.619	262.233	0	0	0
2	16	8	"argG"	"STM3290"	8870	43870	110	389	384	71	18	78	78	90	158	175	98	47	0	4187	4032	700	17	109	109	119	40	33	100	100	0	0.076	0.078	0.075	0.077	1.256	0.073	0.865	80	421	100	4389	4229	-3.713	311	4078	306	3923	30703	322587	1.861	97.825	0	0	0
2	17	8	"ftsJ"	"STM3297"	9040	43870	120	4788	6805	7065	103	79	79	81	21	25	99	99	0	2475	3027	2240	74	107	107	113	30	26	100	100	0	1.989	2.303	2.065	1.818	2.040	2.957	0.812	120	424	100	7077	9646	0.992	4709	2368	6726	2920	816622	363265	320.190	97.133	0	0	0
2	18	8	"ispB"	"STM3305"	9210	43870	110	3348	3286	1048	31	77	77	91	153	168	100	98	0	6877	6624	1491	22	106	106	131	330	251	100	100	0	0.483	0.492	0.504	0.463	1.389	0.504	0.948	80	451	100	10042	9727	-1.050	3271	6771	3209	6518	262886	529918	20.882	19.676	0	0	0
2	19	8	"ybgL"	"STM0714"	9400	43870	110	931	906	333	36	78	78	92	158	171	96	96	0	3669	3705	1185	31	108	108	134	341	254	100	100	0	0.240	0.230	0.231	0.219	1.601	0.209	0.774	80	422	100	4414	4425	-2.062	853	3561	828	3597	72517	296405	5.152	10.472	0	0	0
2	20	8	""	"STM0720"	9570	43870	120	112	120	37	30	80	80	82	20	24	68	36	0	6240	6298	3137	49	110	110	117	55	47	99	99	0	0.005	0.006	0.006	0.006	2.037	0.007	0.578	120	488	100	6162	6228	-7.582	32	6130	40	6188	14415	755729	1.900	112.382	0	0	0
2	21	8	""	"STM0726"	9750	43870	110	264	275	81	29	78	78	81	22	27	100	100	0	12748	14182	4638	32	109	109	116	58	50	100	100	0	0.015	0.014	0.013	0.014	1.338	0.014	0.840	80	434	100	12825	14270	-6.086	186	12639	197	14073	21989	1134544	8.818	242.517	0	0	0
2	22	8	"ybgT"	"STM0742"	9910	43860	80	100	124	82	66	77	77	83	24	28	50	28	0	190	234	175	74	110	110	126	65	51	57	30	0	0.287	0.379	0.356	0.361	4.383	0.315	0.498	52	283	100	103	171	-1.798	23	80	47	124	6447	12178	1.708	1.662	0	0	0
2	23	8	"tolB"	"STM0748"	10110	43880	120	15333	14015	4750	33	78	78	83	23	27	100	100	0	13398	11820	4331	36	115	115	127	53	41	97	97	0	1.148	1.191	1.190	1.395	2.319	1.176	0.948	120	518	100	28538	25642	0.200	15255	13283	13937	11705	1681793	1418343	605.739	220.623	0	0	0
2	24	8	"pnuC"	"STM0757"	10290	43870	110	891	902	370	41	79	79	82	20	24	100	100	0	3258	3215	1041	32	111	111	118	32	27	100	100	0	0.258	0.265	0.262	0.257	1.312	0.271	0.845	80	484	100	3959	3927	-1.954	812	3147	823	3104	72187	257203	41.000	96.781	0	0	0
2	1	9	"dacC"	"STM0863"	6190	44050	110	8556	8739	3275	37	86	86	93	78	83	100	100	0	6997	6993	1812	25	134	134	143	52	36	100	100	0	1.234	1.262	1.289	1.190	1.390	1.347	0.902	80	467	100	15333	15512	0.304	8470	6863	8653	6859	699085	559440	110.846	131.731	0	0	0
2	2	9	"ybjM"	"STM0871"	6360	44040	110	692	701	224	31	82	82	85	21	24	100	100	0	3287	3386	1072	31	127	127	134	40	29	100	100	0	0.193	0.190	0.188	0.184	1.457	0.181	0.869	80	431	100	3770	3878	-2.373	610	3160	619	3259	56084	270918	29.333	81.300	0	0	0
2	3	9	"potG"	"STM0878"	6550	44050	110	4761	5008	1377	27	79	79	81	17	20	100	100	0	11371	11888	2903	24	117	117	124	36	29	100	100	0	0.416	0.419	0.419	0.415	1.211	0.414	0.936	80	435	100	15936	16700	-1.265	4682	11254	4929	11771	400630	951078	289.824	326.778	0	0	0
2	4	9	"artQ"	"STM0889"	6720	44040	110	1838	1818	378	20	80	80	83	19	22	100	100	0	7547	7567	1405	18	117	117	125	34	27	100	100	0	0.237	0.233	0.234	0.231	1.136	0.234	0.964	80	450	100	9188	9188	-2.079	1758	7430	1738	7450	145408	605389	91.316	218.882	0	0	0
2	5	9	""	"STM0894"	6910	44040	100	112	122	36	29	80	80	83	21	25	73	36	0	2435	2730	998	36	122	122	131	38	29	100	100	0	0.014	0.016	0.013	0.013	2.429	0.015	0.365	80	399	100	2345	2650	-6.176	32	2313	42	2608	9798	218414	1.857	68.395	0	0	0
2	6	9	""	"STM0898"	7070	44040	110	115	120	30	25	80	80	82	19	23	76	45	0	8876	8907	1765	19	119	119	127	35	27	100	100	0	0.004	0.005	0.004	0.004	1.923	0.005	0.361	80	414	100	8792	8828	-7.967	35	8757	40	8788	9567	712553	2.000	250.857	0	0	0
2	7	9	""	"STM1033"	7250	44050	100	742	821	304	37	82	82	85	20	23	100	100	0	1956	2060	731	35	118	118	124	33	26	100	100	0	0.359	0.381	0.377	0.381	1.535	0.354	0.787	80	418	100	2498	2681	-1.478	660	1838	739	1942	65646	164787	36.800	58.667	0	0	0
2	8	9	""	"STM1037"	7440	44040	110	1295	1336	507	37	82	82	87	35	40	100	100	0	3950	3935	1026	26	121	121	129	46	35	100	100	0	0.317	0.329	0.336	0.303	1.437	0.339	0.891	80	467	100	5042	5068	-1.658	1213	3829	1254	3814	106871	314837	35.686	82.739	0	0	0
2	9	9	"yjaB"	"STM4181"	7630	44040	110	2046	2121	1128	53	82	82	87	36	41	100	100	0	3783	3881	1799	46	121	121	127	38	29	100	100	0	0.536	0.542	0.553	0.527	1.527	0.501	0.707	80	420	100	5626	5799	-0.899	1964	3662	2039	3760	169719	310465	56.500	98.789	0	0	0
2	10	9	"yjbD"	"STM4194"	7810	44040	120	270	274	122	44	78	78	82	25	30	94	92	0	975	980	527	53	118	118	131	91	69	97	93	0	0.224	0.227	0.232	0.222	1.869	0.201	0.754	120	485	100	1049	1058	-2.158	192	857	196	862	32870	117614	7.680	9.330	0	0	0
2	11	9	""	"STM4198"	7970	44040	100	226	225	54	24	77	77	81	25	30	98	96	0	3804	3783	982	25	115	115	127	95	74	100	100	0	0.040	0.040	0.039	0.038	1.664	0.038	0.806	80	386	100	3838	3816	-4.630	149	3689	148	3668	18031	302653	5.760	38.484	0	0	0
2	12	9	""	"STM4202"	8150	44040	110	104	105	23	21	77	77	80	18	22	63	35	0	2457	2522	771	30	113	113	121	36	29	100	100	0	0.012	0.012	0.013	0.010	2.819	0.011	0.274	80	470	100	2371	2437	-6.440	27	2344	28	2409	8432	201783	1.389	66.694	0	0	0
2	13	9	"pduF"	"STM2037"	8340	44040	110	878	863	190	22	75	75	78	19	24	100	100	0	12268	12199	1668	13	112	112	121	37	30	100	100	0	0.066	0.065	0.066	0.062	1.410	0.065	0.928	80	471	100	12959	12875	-3.920	803	12156	788	12087	69006	975935	41.316	326.432	0	0	0
2	14	9	"pduQ"	"STM2052"	8510	44040	110	264	275	102	37	79	79	82	29	35	95	91	0	13074	12844	1857	14	115	115	123	36	29	100	100	0	0.014	0.015	0.015	0.014	1.677	0.016	0.776	80	439	100	13144	12925	-6.130	185	12959	196	12729	21970	1027526	6.655	353.361	0	0	0
2	15	9	"sspH2"	"STM2241"	8680	44040	110	5004	4676	1270	27	79	79	84	30	35	100	100	0	27690	27206	3145	11	115	115	121	31	25	100	100	0	0.179	0.170	0.176	0.149	1.900	0.171	0.920	80	444	100	32500	31688	-2.485	4925	27575	4597	27091	374117	2176517	153.067	873.710	0	0	0
2	16	9	"btuF"	"STM0206"	8860	44040	110	911	885	150	16	80	80	85	24	28	100	100	0	11447	11400	930	8	117	117	126	39	30	100	100	0	0.073	0.071	0.074	0.069	1.342	0.072	0.939	80	474	100	12161	12088	-3.769	831	11330	805	11283	70820	912006	33.333	289.077	0	0	0
2	17	9	"sitD"	"STM2864"	9050	44050	120	8611	7920	2799	35	82	82	84	22	26	100	100	0	8715	7782	2433	31	116	116	125	39	31	98	98	0	0.992	1.022	1.004	1.045	2.418	1.042	0.900	120	500	100	17128	15504	-0.012	8529	8599	7838	7666	950441	933824	356.182	196.333	0	0	0
2	18	9	"yfjD"	"STM2679"	9220	44060	110	156	210	125	59	79	79	93	154	165	33	12	0	1627	2338	1725	73	114	114	141	332	235	97	87	0	0.051	0.059	0.058	0.053	2.206	0.056	0.629	80	445	100	1590	2355	-4.296	77	1513	131	2224	16806	187027	0.760	6.617	0	0	0
2	19	9	"psiB"	"PSLT069"	9400	44050	110	246	246	73	29	80	80	94	147	156	60	5	0	9792	9081	2861	31	113	113	138	316	228	100	100	0	0.017	0.019	0.019	0.018	1.399	0.018	0.854	80	492	100	9845	9134	-5.866	166	9679	166	8968	19662	726464	1.034	28.301	0	0	0
2	20	9	"traV"	"PSLT084"	9580	44050	110	211	274	186	67	81	81	85	27	31	93	85	0	2253	2965	2461	83	110	110	115	27	23	100	100	0	0.061	0.068	0.060	0.061	2.012	0.063	0.754	80	442	100	2273	3048	-4.043	130	2143	193	2855	21934	237180	7.000	105.556	0	0	0
2	21	9	"himD"	"STM0982"	9750	44050	110	2375	2797	2161	77	82	82	87	29	33	100	100	0	423	519	337	64	116	116	125	51	40	100	98	0	7.469	6.737	6.769	6.857	1.571	8.037	0.681	80	466	100	2600	3118	2.901	2293	307	2715	403	223795	41495	93.448	7.725	0	0	0
2	22	9	"dcuR"	"STM4303"	9930	44050	110	430	444	174	39	80	80	84	25	29	100	100	0	4715	4602	1797	39	119	119	130	53	40	100	100	0	0.076	0.081	0.076	0.078	1.454	0.079	0.856	80	503	100	4946	4847	-3.715	350	4596	364	4483	35486	368147	14.400	84.377	0	0	0
2	23	9	"phnA"	"STM4289"	10110	44050	110	322	336	137	40	80	80	85	42	49	98	92	0	1175	1170	473	40	117	117	126	35	27	100	100	0	0.229	0.243	0.248	0.232	1.499	0.234	0.762	80	470	100	1300	1309	-2.128	242	1058	256	1053	26878	93597	5.976	29.829	0	0	0
2	24	9	"melA"	"STM4298"	10300	44060	100	802	812	201	24	80	80	88	43	48	100	100	0	10338	10466	2170	20	118	118	129	42	32	100	100	0	0.071	0.071	0.072	0.069	1.289	0.069	0.909	80	472	100	10942	11080	-3.823	722	10220	732	10348	64996	837275	16.837	246.119	0	0	0
2	1	10	"lasT"	"STM4600"	6200	44210	100	862	826	305	36	85	85	87	20	22	100	97	0	2952	2957	1040	35	129	129	137	37	27	100	100	0	0.275	0.262	0.255	0.239	1.544	0.263	0.947	80	439	100	3600	3569	-1.861	777	2823	741	2828	66042	236587	36.950	76.216	0	0	0
2	2	10	"dniR"	"STM0260"	6380	44220	110	4831	4441	1510	34	84	84	86	19	22	100	100	0	11383	10875	2773	25	126	126	131	36	27	100	100	0	0.422	0.405	0.419	0.369	1.540	0.413	0.942	80	481	100	16004	15106	-1.246	4747	11257	4357	10749	355317	869972	229.211	298.444	0	0	0
2	3	10	""	"STM0277"	6560	44220	100	133	157	121	77	84	84	86	19	22	71	57	0	1403	1387	398	28	124	124	131	40	30	100	100	0	0.038	0.058	0.038	0.036	3.079	0.056	0.203	80	408	100	1328	1336	-4.706	49	1279	73	1263	12589	110995	3.737	31.400	0	0	0
2	4	10	""	"STM0286"	6730	44230	100	355	364	110	30	80	80	83	18	21	100	100	0	4731	4418	1193	27	123	123	130	35	26	100	100	0	0.060	0.066	0.061	0.066	1.477	0.063	0.818	80	428	100	4883	4579	-4.067	275	4608	284	4295	29107	353407	15.611	122.514	0	0	0
2	5	10	""	"STM0294"	6920	44220	110	143	148	47	31	80	80	84	19	22	90	73	0	1982	2228	1582	71	125	125	133	39	29	100	100	0	0.034	0.032	0.032	0.030	1.973	0.025	0.479	80	479	100	1920	2171	-4.881	63	1857	68	2103	11804	178230	3.368	53.718	0	0	0
2	6	10	"yafH"	"STM0309"	7090	44230	110	4049	3980	854	21	80	80	85	37	43	100	100	0	2940	2783	792	28	120	120	128	41	32	100	100	0	1.407	1.465	1.443	1.566	1.503	1.430	0.907	80	467	100	6789	6563	0.493	3969	2820	3900	2663	318428	222655	105.270	64.756	0	0	0
2	7	10	"nagZ"	"STM1209"	7270	44210	110	3674	3854	1343	34	80	80	83	26	31	100	100	0	6959	7623	2198	28	118	118	128	46	35	100	100	0	0.525	0.503	0.499	0.488	1.413	0.494	0.867	80	478	100	10435	11279	-0.929	3594	6841	3774	7505	308282	609832	145.038	162.935	0	0	0
2	8	10	"ycfU"	"STM1217"	7450	44230	110	511	525	136	25	80	80	83	23	27	100	100	0	3415	3516	748	21	118	118	124	37	29	100	100	0	0.131	0.131	0.130	0.128	1.330	0.125	0.828	80	480	100	3728	3843	-2.935	431	3297	445	3398	42038	281287	19.217	91.676	0	0	0
2	9	10	"ycfC"	"STM1233"	7630	44220	100	106	118	44	37	82	82	85	26	30	46	22	0	384	468	254	54	121	121	129	61	47	100	96	0	0.091	0.104	0.111	0.096	2.445	0.100	0.392	80	420	100	287	383	-3.454	24	263	36	347	9476	37410	1.269	5.557	0	0	0
2	10	10	""	"STM1251"	7800	44220	100	3493	3510	996	28	83	83	86	25	29	100	100	0	3647	3690	805	21	120	120	129	43	33	100	100	0	0.967	0.960	0.946	0.951	1.212	0.979	0.921	80	403	100	6937	6997	-0.049	3410	3527	3427	3570	280799	295169	136.960	82.814	0	0	0
2	11	10	"aadA"	"STM1264"	7980	44220	100	1118	1110	241	21	81	81	82	19	23	100	100	0	5927	6044	1177	19	115	115	124	36	29	100	100	0	0.178	0.174	0.175	0.171	1.220	0.171	0.947	80	432	100	6849	6958	-2.487	1037	5812	1029	5929	88761	483502	54.105	164.444	0	0	0
2	12	10	"yeaQ"	"STM1274"	8160	44230	110	1527	1891	1859	98	76	76	80	19	23	100	100	0	774	868	546	62	115	115	123	38	30	100	100	0	2.202	2.410	2.225	2.278	1.873	4.231	0.385	80	478	100	2110	2568	1.139	1451	659	1815	753	151286	69474	95.316	19.605	0	0	0
2	13	10	"fumA"	"STM1468"	8340	44230	110	3034	2985	562	18	78	78	80	19	23	100	100	0	6485	6394	1093	17	117	117	125	37	29	100	100	0	0.464	0.463	0.461	0.462	1.222	0.453	0.931	80	466	100	9324	9184	-1.107	2956	6368	2907	6277	238809	511480	152.895	169.432	0	0	0
2	14	10	"ompN"	"STM1473"	8510	44220	100	2041	1894	554	29	79	79	82	18	21	100	100	0	12932	11954	2395	20	115	115	123	34	27	100	100	0	0.153	0.153	0.160	0.146	1.339	0.155	0.946	80	441	100	14779	13654	-2.708	1962	12817	1815	11839	151558	956338	100.667	347.971	0	0	0
2	15	10	"ydgF"	"STM1482"	8700	44230	100	212	224	84	37	79	79	84	28	33	100	93	0	2254	2284	817	35	118	118	125	34	27	100	100	0	0.062	0.067	0.063	0.063	1.538	0.065	0.750	80	441	100	2269	2311	-4.005	133	2136	145	2166	17925	182700	5.000	63.500	0	0	0
2	16	10	"ynfK"	"STM1489"	8870	44230	110	1415	1430	270	18	79	79	81	18	22	100	100	0	10401	10328	2180	21	119	119	125	37	29	100	100	0	0.130	0.132	0.129	0.133	1.222	0.127	0.930	80	478	100	11618	11560	-2.944	1336	10282	1351	10209	114425	826266	74.944	275.757	0	0	0
2	17	10	""	"STM1498"	9050	44230	110	234	225	70	31	80	80	82	18	21	93	91	0	5857	5536	1468	26	117	117	124	35	28	100	100	0	0.027	0.027	0.026	0.026	1.363	0.027	0.815	80	447	100	5894	5564	-5.220	154	5740	145	5419	18038	442919	7.944	154.629	0	0	0
2	18	10	"ynfB"	"STM1503"	9230	44230	100	2241	2310	922	39	82	82	86	21	24	100	100	0	2892	3133	1046	33	119	119	125	35	28	100	100	0	0.779	0.739	0.752	0.714	1.309	0.754	0.918	80	408	100	4932	5242	-0.361	2159	2773	2228	3014	184765	250670	105.905	85.943	0	0	0
2	19	10	"virK"	"STM2781"	9400	44240	110	7076	6985	1605	22	82	82	87	24	27	100	100	0	4664	4454	1362	30	115	115	121	32	26	100	100	0	1.537	1.591	1.558	1.731	1.577	1.553	0.949	80	459	100	11543	11242	0.621	6994	4549	6903	4339	558826	356320	287.417	135.406	0	0	0
2	20	10	""	"STM2789"	9590	44240	120	18514	15256	7886	51	81	81	85	25	29	99	99	0	6489	5199	2515	48	114	114	121	47	38	93	92	0	2.891	2.984	2.950	2.671	2.233	3.072	0.962	120	502	100	24808	20260	1.532	18433	6375	15175	5085	1830779	623891	606.840	108.043	0	0	0
2	21	10	"yqaE"	"STM2796"	9760	44230	110	339	395	269	68	82	82	85	26	30	100	100	0	240	282	159	56	119	119	128	52	40	91	62	0	2.124	1.920	2.084	2.128	1.812	1.967	0.451	80	446	100	378	476	1.087	257	121	313	163	31617	22564	11.923	2.962	0	0	0
2	22	10	""	"STM4008"	9940	44230	110	760	763	276	36	81	81	83	33	39	98	97	0	3596	3638	1122	30	116	116	124	41	33	100	100	0	0.195	0.194	0.189	0.178	1.466	0.197	0.937	80	480	100	4159	4204	-2.358	679	3480	682	3522	61033	291023	20.606	85.707	0	0	0
2	23	10	""	"STM4030"	10120	44240	110	547	643	651	101	80	80	84	40	47	100	98	0	1077	1422	1310	92	111	111	120	36	30	100	100	0	0.483	0.429	0.405	0.400	1.785	0.383	0.681	80	479	100	1433	1874	-1.049	467	966	563	1311	51432	113756	13.975	36.167	0	0	0
2	24	10	""	"STM4044"	10300	44230	110	686	667	174	26	78	78	81	20	24	100	100	0	10337	10268	1530	14	118	118	125	40	32	100	100	0	0.059	0.058	0.058	0.054	1.502	0.059	0.906	80	510	100	10827	10739	-4.071	608	10219	589	10150	53375	821468	29.300	253.575	0	0	0
2	1	11	"yghJ"	"STM2941"	6210	44390	110	1054	1017	340	33	84	84	89	49	55	96	93	0	11533	11430	2880	25	134	134	142	39	27	100	100	0	0.085	0.083	0.083	0.072	1.815	0.084	0.926	80	536	100	12369	12229	-3.555	970	11399	933	11296	81373	914387	18.939	289.436	0	0	0
2	2	11	""	"STM2950"	6390	44400	100	953	974	148	15	83	83	86	19	22	100	100	0	12715	12774	1620	12	129	129	137	41	29	100	100	0	0.069	0.070	0.069	0.070	1.138	0.069	0.937	80	432	100	13456	13536	-3.855	870	12586	891	12645	77947	1021937	46.737	308.220	0	0	0
2	3	11	"ygcA"	"STM2957"	6570	44400	100	1657	1722	506	29	84	84	86	21	24	100	100	0	7146	7574	1590	20	128	128	135	39	28	100	100	0	0.224	0.220	0.222	0.213	1.360	0.214	0.882	80	430	100	8591	9084	-2.158	1573	7018	1638	7446	137788	605952	77.905	190.744	0	0	0
2	4	11	"sdaB"	"STM2971"	6740	44400	110	1099	1116	283	25	84	84	87	23	26	100	100	0	5294	5250	945	18	123	123	134	113	84	100	100	0	0.196	0.201	0.201	0.193	1.426	0.196	0.826	80	453	100	6186	6159	-2.349	1015	5171	1032	5127	89319	419980	44.739	45.274	0	0	0
2	5	11	"fucP"	"STM2975"	6920	44400	100	228	233	61	26	83	83	86	22	25	100	97	0	4108	4078	1118	27	123	123	130	40	30	100	100	0	0.036	0.038	0.036	0.036	1.464	0.036	0.750	80	432	100	4130	4105	-4.780	145	3985	150	3955	18652	326213	6.682	98.700	0	0	0
2	6	11	"fucR"	"STM2979"	7100	44400	110	829	776	218	28	83	83	91	58	63	93	92	0	10116	9535	1912	20	122	122	129	39	30	100	100	0	0.075	0.074	0.075	0.064	1.808	0.074	0.896	80	454	100	10740	10106	-3.744	746	9994	693	9413	62083	762789	11.810	241.179	0	0	0
2	7	11	""	"STM3160"	7270	44410	110	253	359	356	99	84	84	91	40	43	97	90	0	582	966	1338	138	125	125	133	38	28	100	98	0	0.370	0.327	0.308	0.338	2.292	0.171	0.324	80	488	100	626	1116	-1.435	169	457	275	841	28726	77298	6.700	21.921	0	0	0
2	8	11	""	"STM3169"	7460	44400	110	380	387	116	29	81	81	84	23	27	100	100	0	5122	5155	1417	27	121	121	130	35	26	100	100	0	0.060	0.061	0.061	0.059	1.468	0.059	0.817	80	479	100	5300	5340	-4.064	299	5001	306	5034	30990	412438	13.174	143.571	0	0	0
2	9	11	"ygiX"	"STM3177"	7640	44400	110	307	326	106	32	81	81	85	26	30	100	97	0	3328	3502	1057	30	121	121	132	61	46	100	100	0	0.070	0.072	0.070	0.069	1.526	0.067	0.755	80	460	100	3433	3626	-3.827	226	3207	245	3381	26078	280167	9.269	55.246	0	0	0
2	10	11	"clpB"	"STM2660"	7800	44400	110	31557	31873	5838	18	82	82	87	29	33	100	100	0	14748	14736	1687	11	121	121	132	67	50	100	100	0	2.152	2.175	2.169	2.142	1.191	2.237	0.934	80	464	100	46102	46406	1.106	31475	14627	31791	14615	2549823	1178846	1096.069	217.970	0	0	0
2	11	11	"yfiN"	"STM2672"	7990	44400	100	1188	1200	181	15	81	81	83	20	24	100	100	0	14904	14950	1555	10	117	117	124	46	37	100	100	0	0.075	0.075	0.076	0.075	1.143	0.073	0.922	80	430	100	15894	15952	-3.740	1107	14787	1119	14833	95969	1196022	55.850	322.304	0	0	0
2	12	11	"recN"	"STM2684"	8160	44400	110	3149	3128	442	14	78	78	80	17	21	100	100	0	11061	11067	1431	12	114	114	120	34	28	100	100	0	0.281	0.278	0.278	0.278	1.134	0.266	0.907	80	464	100	14018	14003	-1.834	3071	10947	3050	10953	250257	885383	179.294	321.971	0	0	0
2	13	11	"cueR"	"STM0499"	8350	44400	100	1156	1304	826	63	78	78	80	17	21	100	100	0	2479	2864	1604	56	114	114	121	29	23	100	100	0	0.456	0.446	0.412	0.403	1.573	0.436	0.798	80	430	100	3443	3976	-1.133	1078	2365	1226	2750	104351	229099	72.000	94.586	0	0	0
2	14	11	""	"STM0509"	8530	44410	110	1088	1116	190	17	79	79	81	17	20	100	100	0	13777	14225	2154	15	115	115	123	32	26	100	100	0	0.074	0.073	0.073	0.073	1.162	0.071	0.912	80	464	100	14671	15147	-3.759	1009	13662	1037	14110	89301	1137978	60.882	440.688	0	0	0
2	15	11	"gcl"	"STM0517"	8700	44410	100	275	276	67	24	77	77	81	22	27	100	100	0	9210	8908	2883	32	117	117	123	32	26	100	100	0	0.022	0.023	0.022	0.023	1.344	0.022	0.906	80	388	100	9291	8990	-5.521	198	9093	199	8791	22042	712610	8.864	274.531	0	0	0
2	16	11	"ybbV"	"STM0521"	8880	44410	100	98	108	48	44	77	77	79	17	21	55	28	0	1929	2323	1538	66	117	117	121	33	27	100	100	0	0.012	0.014	0.013	0.011	2.402	0.017	0.445	80	420	100	1833	2237	-6.431	21	1812	31	2206	8644	185810	1.706	66.727	0	0	0
2	17	11	"ylbA"	"STM0526"	9060	44400	110	2134	2127	687	32	80	80	82	18	21	100	100	0	8412	8314	1579	18	115	115	122	35	28	100	100	0	0.248	0.250	0.249	0.236	1.373	0.253	0.916	80	454	100	10351	10246	-2.014	2054	8297	2047	8199	170191	665102	113.611	234.057	0	0	0
2	18	11	"purE"	"STM0534"	9230	44410	100	595	587	167	28	77	77	82	22	26	100	100	0	3950	4044	1175	29	114	114	119	32	26	100	100	0	0.135	0.130	0.132	0.126	1.398	0.125	0.903	80	408	100	4354	4440	-2.889	518	3836	510	3930	46979	323518	22.955	122.656	0	0	0
2	19	11	"ygaM"	"STM2802"	9400	44410	100	6815	7162	4147	57	79	79	83	22	26	100	100	0	641	658	238	36	116	116	121	31	25	100	100	0	12.830	13.068	12.933	12.560	1.616	16.446	0.728	80	404	100	7261	7625	3.682	6736	525	7083	542	572960	52626	321.773	17.323	0	0	0
2	20	11	"yeiA"	"STM2187"	9590	44410	120	1834	1654	665	40	81	81	84	19	22	98	95	0	13072	11682	4497	38	116	116	123	36	29	99	97	0	0.135	0.136	0.132	0.128	2.709	0.131	0.897	120	501	100	14709	13139	-2.886	1753	12956	1573	11566	198537	1401879	82.632	321.083	0	0	0
2	21	11	""	"STM2196"	9770	44410	100	707	705	155	21	82	82	85	20	23	100	100	0	12524	12640	2799	22	117	117	125	36	28	100	100	0	0.050	0.050	0.050	0.049	1.225	0.048	0.927	80	414	100	13032	13146	-4.311	625	12407	623	12523	56363	1011178	31.000	347.639	0	0	0
2	22	11	"bcr"	"STM2221"	9950	44410	110	2307	2366	562	23	82	82	84	21	25	100	100	0	13816	14441	3088	21	112	112	120	37	30	100	100	0	0.162	0.159	0.161	0.158	1.199	0.157	0.928	80	480	100	15929	16613	-2.623	2225	13704	2284	14329	189319	1155309	108.667	387.054	0	0	0
2	23	11	"yejK"	"STM2226"	10130	44410	100	865	867	285	32	81	81	84	21	25	100	100	0	5970	5835	1385	23	115	115	122	36	29	100	100	0	0.134	0.137	0.131	0.130	1.389	0.137	0.900	80	420	100	6639	6506	-2.901	784	5855	786	5720	69342	466769	37.286	158.694	0	0	0
2	24	11	""	"STM2236"	10310	44410	100	301	314	152	48	80	80	84	23	27	95	92	0	4714	4905	2090	42	116	116	123	37	30	100	100	0	0.048	0.049	0.047	0.043	1.643	0.050	0.820	80	464	100	4819	5023	-4.379	221	4598	234	4789	25139	392372	10.000	129.243	0	0	0
2	1	12	"phoP"	"STM1231"	6200	44580	110	8125	8036	2309	28	89	89	95	52	54	100	100	0	2398	2361	473	20	141	141	149	40	26	100	100	0	3.560	3.580	3.529	3.451	1.263	3.797	0.937	80	522	100	10293	10167	1.832	8036	2257	7947	2220	642889	188914	152.712	55.300	0	0	0
2	2	12	"phoP"	"STM1231"	6380	44580	110	11538	11117	4166	37	87	87	91	25	27	100	100	0	3527	3481	968	27	137	137	146	43	29	100	100	0	3.378	3.298	3.382	3.073	1.419	3.517	0.945	80	466	100	14841	14374	1.756	11451	3390	11030	3344	889391	278442	441.040	77.558	0	0	0
2	3	12	"phoP"	"STM1231"	6560	44590	110	8541	8227	1792	21	83	83	88	24	27	100	100	0	2432	2287	586	25	129	129	139	43	30	100	100	0	3.673	3.774	3.724	3.869	1.323	3.798	0.931	80	465	100	10761	10302	1.877	8458	2303	8144	2158	658130	182929	339.125	49.953	0	0	0
2	4	12	"phoQ"	"STM1230"	6740	44580	100	3275	3374	1398	41	84	84	89	26	29	100	100	0	3910	3961	1298	32	123	123	137	117	85	100	100	0	0.843	0.857	0.897	0.807	1.382	0.888	0.944	80	420	100	6978	7128	-0.247	3191	3787	3290	3838	269955	316857	126.346	32.684	0	0	0
2	5	12	"phoQ"	"STM1230"	6920	44580	110	6151	6178	1044	16	85	85	91	52	57	100	100	0	6960	7073	973	13	121	121	137	136	99	100	100	0	0.887	0.876	0.882	0.868	1.197	0.888	0.927	80	467	100	12905	13045	-0.173	6066	6839	6093	6952	494257	565867	117.058	51.000	0	0	0
2	6	12	"hupA"	"STM4170"	7100	44580	100	2291	2664	1552	58	85	85	94	47	50	100	100	0	1045	1197	567	47	120	120	129	38	29	100	100	0	2.385	2.395	2.329	2.351	1.363	2.640	0.859	80	447	100	3131	3656	1.254	2206	925	2579	1077	213107	95723	54.681	28.105	0	0	0
2	7	12	"sopB"	"STM1091"	7280	44580	110	43523	40089	11427	28	89	89	101	52	51	100	100	0	8305	8078	1465	18	125	125	134	38	28	100	100	0	5.310	5.030	5.207	4.710	1.445	5.367	0.944	80	454	100	51614	47953	2.409	43434	8180	40000	7953	3207150	646203	769.000	209.053	0	0	0
2	8	12	"pipC"	"STM0375"	7460	44580	110	3313	3048	953	31	87	87	98	60	61	100	100	0	1048	1036	212	20	128	128	134	37	27	100	100	0	3.507	3.261	3.334	3.120	1.354	3.598	0.887	80	434	100	4146	3869	1.810	3226	920	2961	908	243866	82868	49.167	24.378	0	0	0
2	9	12	"pipC"	"STM0375"	7630	44600	130	4640	4392	1278	29	85	85	97	73	75	100	100	0	1482	1429	386	27	122	122	131	37	28	100	100	0	3.349	3.295	3.286	3.297	1.247	3.425	0.939	120	520	100	5915	5614	1.744	4555	1360	4307	1307	527010	171491	58.836	35.081	0	0	0
2	10	12	"pipC"	"STM0375"	7810	44580	100	3882	3971	1028	25	91	91	101	70	69	100	100	0	1190	1225	299	24	124	124	131	37	28	100	100	0	3.556	3.524	3.604	3.542	1.252	3.639	0.920	80	404	100	4857	4981	1.830	3791	1066	3880	1101	317647	98004	55.286	29.568	0	0	0
2	11	12	"ssrB"	"STM1391"	7990	44580	110	6896	6765	1744	25	85	85	90	27	30	100	100	0	3133	3133	527	16	118	118	125	33	26	100	100	0	2.259	2.216	2.214	2.177	1.237	2.335	0.920	80	453	100	9826	9695	1.176	6811	3015	6680	3015	541230	250676	247.222	91.152	0	0	0
2	12	12	"ssrB"	"STM1391"	8160	44580	100	7385	7231	1798	24	81	81	84	20	23	100	100	0	3501	3319	729	21	112	112	119	32	26	100	100	0	2.155	2.229	2.242	2.218	1.232	2.287	0.937	80	418	100	10693	10357	1.108	7304	3389	7150	3207	578464	265535	357.350	100.000	0	0	0
2	13	12	"lrp"	"STM0959"	8350	44580	110	2429	2345	812	34	80	80	82	18	21	100	100	0	2181	2135	549	25	114	114	121	33	27	100	100	0	1.136	1.121	1.174	1.033	1.543	1.167	0.945	80	492	100	4416	4286	0.185	2349	2067	2265	2021	187606	170839	125.722	61.030	0	0	0
2	14	12	"lrp"	"STM0959"	8530	44580	110	6109	5421	1723	31	80	80	81	17	20	100	100	0	5085	4665	1035	22	115	115	119	26	21	100	100	0	1.213	1.174	1.198	1.087	1.512	1.242	0.930	80	432	100	10999	9891	0.279	6029	4970	5341	4550	433671	373168	314.118	174.846	0	0	0
2	15	12	"gyrA"	"STM2272"	8700	44580	120	7620	6612	2495	37	79	79	81	18	22	100	99	0	22398	19268	7210	37	115	115	119	28	23	100	99	0	0.338	0.341	0.337	0.321	2.474	0.331	0.922	120	492	100	29824	25686	-1.563	7541	22283	6533	19153	793388	2312152	362.833	683.893	0	0	0
2	16	12	"gyrA"	"STM2272"	8880	44580	100	1425	1460	576	39	80	80	81	16	19	100	100	0	5453	5640	1841	32	117	117	123	32	26	100	100	0	0.252	0.250	0.249	0.236	1.368	0.254	0.957	80	402	100	6681	6903	-1.988	1345	5336	1380	5523	116827	451216	86.188	172.406	0	0	0
2	17	12	"gyrA"	"STM2272"	9060	44580	100	789	745	219	29	80	80	81	18	22	100	100	0	2701	2641	675	25	120	120	123	32	26	100	100	0	0.275	0.264	0.273	0.247	1.483	0.263	0.912	80	420	100	3290	3186	-1.864	709	2581	665	2521	59591	211315	36.889	78.688	0	0	0
2	18	12	"csrA"	"STM2826"	9230	44590	110	1821	1822	598	32	80	80	81	19	23	100	100	0	408	406	92	22	117	117	123	42	34	98	96	0	5.983	6.028	6.469	6.058	1.659	6.831	0.676	80	453	100	2032	2031	2.581	1741	291	1742	289	145730	32476	91.632	6.738	0	0	0
2	19	12	"crp"	"STM3466"	9410	44590	110	3492	3355	861	25	81	81	83	20	24	100	100	0	2459	2381	677	28	117	117	126	46	36	100	100	0	1.456	1.446	1.437	1.483	1.366	1.452	0.928	80	452	100	5753	5538	0.542	3411	2342	3274	2264	268391	190473	163.600	49.022	0	0	0
2	20	12	"yhhP"	"STM3578"	9580	44590	110	272	298	161	54	79	79	81	19	23	98	97	0	1006	1051	526	50	114	114	122	36	29	100	100	0	0.216	0.234	0.216	0.217	1.517	0.228	0.774	80	446	100	1085	1156	-2.208	193	892	219	937	23811	84044	11.421	25.806	0	0	0
2	21	12	"yhhP"	"STM3578"	9770	44590	110	361	355	130	36	81	81	84	20	23	98	97	0	1595	1542	471	30	114	114	123	39	31	100	100	0	0.189	0.192	0.199	0.180	1.581	0.193	0.839	80	465	100	1761	1702	-2.403	280	1481	274	1428	28367	123320	13.550	36.385	0	0	0
2	22	12	"topA"	"STM1714"	9940	44590	100	3303	3293	797	24	82	82	84	19	22	100	100	0	5925	6087	1459	23	111	111	121	38	31	100	100	0	0.554	0.537	0.539	0.536	1.254	0.536	0.943	80	408	100	9035	9187	-0.852	3221	5814	3211	5976	263472	486938	168.895	157.000	0	0	0
2	23	12	"topA"	"STM1714"	10120	44590	110	1020	1130	441	39	82	82	85	20	23	100	100	0	1702	1837	803	43	111	111	120	37	30	100	100	0	0.590	0.607	0.599	0.613	1.542	0.570	0.718	80	452	100	2529	2774	-0.762	938	1591	1048	1726	90430	146945	52.250	46.405	0	0	0
2	24	12	"topA"	"STM1714"	10290	44590	110	565	664	330	49	80	80	83	23	27	100	100	0	1024	1128	442	39	106	106	112	31	27	100	100	0	0.528	0.571	0.553	0.552	1.550	0.589	0.698	80	498	100	1403	1606	-0.921	485	918	584	1022	53143	90249	25.261	32.774	0	0	0
2	1	13	"ctrl-buffer"	"ctrl-buffer"	6200	44750	100	91	99	36	36	92	92	96	23	23	18	11	0	152	154	41	26	153	153	164	49	29	8	3	0	1.000	7.000	0.708	0.797	3.896	0.221	0.077	80	462	100	-2	8	0.000	-1	-1	7	1	7909	12335	0.130	-0.204	-50	0	0
2	2	13	"ctrl-buffer"	"ctrl-buffer"	6380	44750	100	85	100	57	57	92	92	96	25	26	22	7	0	143	172	107	62	150	150	161	49	30	17	12	0	1.000	0.364	0.556	0.536	3.120	0.442	0.139	80	418	100	-14	30	0.000	-7	-7	8	22	7996	13785	0.160	0.224	-50	0	0
2	3	13	"ctrl-buffer"	"ctrl-buffer"	6550	44750	100	84	90	29	32	89	89	92	24	26	16	5	0	135	147	40	27	137	137	148	47	31	17	3	0	2.500	0.100	0.666	0.655	5.075	0.146	0.035	80	395	100	-7	11	1.322	-5	-2	1	10	7213	11728	-0.083	-0.021	-50	0	0
2	4	13	"ctrl-buffer"	"ctrl-buffer"	6730	44750	100	89	95	28	29	86	86	91	25	27	22	6	0	144	165	62	37	136	136	144	43	29	26	13	0	0.375	0.310	0.621	0.634	5.018	0.232	0.099	80	420	100	11	38	-1.415	3	8	9	29	7596	13184	0.160	0.488	-50	0	0
2	5	13	"ctrl-buffer"	"ctrl-buffer"	6910	44750	100	76	86	27	31	84	84	90	50	55	3	1	0	121	131	43	32	128	128	142	88	61	5	1	0	1.143	0.667	0.677	0.675	2.645	0.266	0.104	80	458	100	-15	5	0.193	-8	-7	2	3	6864	10460	-0.080	-0.125	-50	0	0
2	6	13	"ctrl-buffer"	"ctrl-buffer"	7090	44740	40	93	143	150	104	85	85	92	34	36	25	16	0	140	212	148	69	130	130	166	141	84	25	16	0	0.800	0.707	0.803	0.572	4.242	0.893	0.483	12	68	100	18	140	-0.322	8	10	58	82	1714	2543	1.500	0.326	0	0	0
2	7	13	"ctrl-buffer"	"ctrl-buffer"	7270	44750	100	83	93	40	43	85	85	90	34	37	12	5	0	140	162	68	41	130	130	139	43	30	28	16	0	-0.200	0.250	0.723	0.529	4.294	0.125	0.036	80	444	100	8	40	Error	-2	10	8	32	7422	12946	0.088	0.535	-50	0	0
2	8	13	"ctrl-buffer"	"ctrl-buffer"	7450	44750	100	81	109	124	113	85	85	91	36	39	10	6	0	122	149	83	55	124	124	132	39	29	22	13	0	2.000	0.960	0.636	0.636	4.375	1.446	0.298	80	418	100	-6	49	1.000	-4	-2	24	25	8705	11958	0.500	0.436	-50	0	0
2	9	13	"ctrl-buffer"	"ctrl-buffer"	7620	44750	100	84	96	39	40	82	82	89	52	58	7	3	0	143	159	80	50	120	120	130	42	32	35	15	0	0.087	0.359	0.547	0.506	4.083	0.266	0.187	80	369	100	25	53	-3.524	2	23	14	39	7681	12741	0.135	0.690	-50	0	0
2	10	13	"ctrl-buffer"	"ctrl-buffer"	7800	44750	100	82	101	53	52	84	84	86	22	25	30	12	0	140	187	153	81	125	125	134	41	30	32	20	0	-0.133	0.274	0.548	0.510	3.123	0.221	0.323	80	428	100	13	79	Error	-2	15	17	62	8075	14987	0.682	1.293	-50	0	0
2	11	13	"ctrl-buffer"	"ctrl-buffer"	7980	44750	100	86	91	35	38	84	84	88	22	25	17	8	0	127	144	49	34	121	121	129	35	27	27	15	0	0.333	0.304	0.888	0.777	3.782	0.288	0.087	80	438	100	8	30	-1.585	2	6	7	23	7315	11497	0.136	0.429	-50	0	0
2	12	13	"ctrl-buffer"	"ctrl-buffer"	8160	44750	100	90	98	34	34	86	86	92	39	42	17	3	0	131	158	112	70	116	116	126	38	30	28	12	0	0.267	0.286	0.417	0.433	4.341	0.306	0.072	80	430	100	19	54	-1.907	4	15	12	42	7818	12628	0.154	0.842	-50	0	0
2	13	13	"ctrl-buffer"	"ctrl-buffer"	8340	44760	100	83	90	36	40	82	82	87	25	28	16	7	0	123	154	106	68	120	120	129	43	33	21	10	0	0.333	0.235	0.746	0.572	4.547	0.188	0.195	80	432	100	4	42	-1.585	1	3	8	34	7175	12314	0.120	0.581	-50	0	0
2	14	13	"ctrl-buffer"	"ctrl-buffer"	8520	44760	100	80	87	40	45	82	82	83	17	20	17	7	0	124	156	123	78	118	118	125	38	30	21	8	0	-0.333	0.132	0.813	0.647	3.022	0.153	0.118	80	408	100	4	43	Error	-2	6	5	38	6974	12499	0.235	0.816	-50	0	0
2	15	13	"ctrl-buffer"	"ctrl-buffer"	8690	44760	100	74	76	17	22	83	83	84	19	22	5	1	0	122	137	44	32	124	124	133	44	33	22	5	0	4.500	-0.538	0.540	0.529	4.792	0.086	0.021	80	403	100	-11	6	2.170	-9	-2	-7	13	6050	10937	-0.421	0.091	-50	0	0
2	16	13	"ctrl-buffer"	"ctrl-buffer"	8870	44760	100	76	77	16	20	81	81	83	17	20	7	1	0	118	130	64	49	122	122	128	37	28	10	3	0	1.250	-0.500	0.772	0.648	3.716	0.116	0.060	80	420	100	-9	4	0.322	-5	-4	-4	8	6152	10390	-0.353	0.054	-50	0	0
2	17	13	"ctrl-buffer"	"ctrl-buffer"	9050	44760	100	83	86	20	23	80	80	81	18	22	21	6	0	143	160	77	48	118	118	122	32	26	37	22	0	0.120	0.143	0.382	0.376	3.453	0.161	0.134	80	454	100	28	48	-3.059	3	25	6	42	6886	12837	0.278	1.188	-50	0	0
2	18	13	"ctrl-buffer"	"ctrl-buffer"	9230	44760	100	83	85	20	23	78	78	80	20	25	18	5	0	129	141	55	39	116	116	123	42	34	20	5	0	0.385	0.280	0.716	0.571	3.232	0.097	0.040	80	420	100	18	32	-1.379	5	13	7	25	6774	11253	0.250	0.429	-50	0	0
2	19	13	"ctrl-buffer"	"ctrl-buffer"	9410	44760	100	76	84	29	34	78	78	81	21	25	17	8	0	132	153	71	46	116	116	123	34	27	32	17	0	-0.125	0.162	0.399	0.449	4.565	0.179	0.170	80	441	100	14	43	Error	-2	16	6	37	6723	12225	0.143	0.882	-50	0	0
2	20	13	"ctrl-buffer"	"ctrl-buffer"	9590	44760	100	76	82	30	36	79	79	81	19	23	13	7	0	120	134	63	47	115	115	123	38	30	15	7	0	-0.600	0.158	0.701	0.711	3.406	0.274	0.176	80	408	100	2	22	Error	-3	5	3	19	6525	10719	0.053	0.289	-50	0	0
2	21	13	"ctrl-buffer"	"ctrl-buffer"	9760	44760	100	82	87	30	34	80	80	82	19	23	20	5	0	136	152	76	50	114	114	122	39	31	32	16	0	0.091	0.184	0.480	0.419	3.361	0.151	0.093	80	408	100	24	45	-3.459	2	22	7	38	6935	12155	0.263	0.769	-50	0	0
2	22	13	"ctrl-buffer"	"ctrl-buffer"	9940	44760	100	80	109	115	105	81	81	83	19	22	21	11	0	116	180	187	103	117	117	125	39	31	18	15	0	1.000	0.444	0.635	0.753	3.439	0.524	0.620	80	420	100	-2	91	0.000	-1	-1	28	63	8750	14369	1.368	1.410	-50	0	0
2	23	13	"ctrl-buffer"	"ctrl-buffer"	10120	44760	100	83	85	23	27	81	81	84	20	23	17	7	0	115	128	52	40	118	118	126	38	30	15	5	0	-0.667	0.400	0.803	0.816	4.178	0.140	0.058	80	420	100	-1	14	Error	2	-3	4	10	6801	10268	0.050	0.053	-50	0	0
2	24	13	"ctrl-buffer"	"ctrl-buffer"	10300	44760	100	80	84	34	40	77	77	80	18	22	17	5	0	123	134	46	34	104	104	113	35	30	30	13	0	0.158	0.233	0.519	0.478	4.073	0.218	0.095	80	452	100	22	37	-2.663	3	19	7	30	6724	10725	0.222	0.600	-50	0	0
2	1	14	"malY"	"STM1464"	6200	44940	110	138	157	69	43	93	93	97	24	24	67	45	0	517	557	300	53	160	160	172	56	32	100	91	0	0.126	0.161	0.149	0.137	1.949	0.171	0.611	80	580	100	402	461	-2.988	45	357	64	397	12555	44532	2.500	6.875	0	0	0
2	2	14	""	"STM1865"	6380	44940	110	260	268	98	36	90	90	93	24	25	100	95	0	550	605	298	49	148	148	158	47	29	100	100	0	0.423	0.389	0.429	0.391	1.631	0.335	0.740	80	536	100	572	635	-1.242	170	402	178	457	21473	48362	7.292	9.511	0	0	0
2	3	14	"yheU"	"STM3463"	6560	44930	110	303	326	120	36	87	87	90	22	24	100	98	0	913	941	251	26	141	141	149	43	28	100	100	0	0.280	0.299	0.279	0.275	1.488	0.305	0.839	80	524	100	988	1039	-1.838	216	772	239	800	26094	75308	10.727	18.419	0	0	0
2	4	14	""	"STM2507"	6740	44930	110	215	224	89	39	86	86	90	24	26	97	86	0	1396	1391	699	50	137	137	145	41	28	100	100	0	0.102	0.110	0.114	0.102	1.496	0.104	0.740	80	524	100	1388	1392	-3.287	129	1259	138	1254	17949	111263	5.583	30.390	0	0	0
2	5	14	"ilvY"	"STM3908"	6920	44940	100	870	852	202	23	86	86	91	24	26	100	100	0	9480	9357	1914	20	135	135	143	43	30	100	100	0	0.084	0.083	0.084	0.081	1.292	0.082	0.940	80	474	100	10129	9988	-3.575	784	9345	766	9222	68155	748560	31.708	214.279	0	0	0
2	6	14	""	"STM2906"	7100	44940	110	127	163	124	76	87	87	91	28	30	60	32	0	768	946	682	72	132	132	145	65	44	100	98	0	0.063	0.093	0.066	0.064	2.400	0.122	0.650	80	534	100	676	890	-3.991	40	636	76	814	13043	75680	2.571	12.323	0	0	0
2	7	14	"ssaR"	"STM1419"	7270	44940	120	3265	4142	3713	89	84	84	88	26	29	98	96	0	1940	2290	1835	80	127	127	136	44	32	91	89	0	1.755	1.876	1.768	1.724	2.247	2.052	0.847	120	598	100	4994	6221	0.811	3181	1813	4058	2163	497031	274854	155.923	48.955	0	0	0
2	8	14	"pykF"	"STM1378"	7450	44940	100	2812	5569	5713	102	83	83	88	24	27	100	100	0	818	1573	1447	91	122	122	132	41	31	100	97	0	3.921	3.781	3.804	3.656	2.046	4.259	0.812	80	456	100	3425	6937	1.971	2729	696	5486	1451	445505	125834	228.375	35.146	0	0	0
2	9	14	"gyrB"	"STM3835"	7630	44940	100	2816	3473	2084	60	84	84	87	23	26	100	100	0	7364	8931	5016	56	127	127	134	40	29	100	100	0	0.378	0.385	0.400	0.373	1.550	0.373	0.858	80	474	100	9969	12193	-1.405	2732	7237	3389	8804	277847	714497	147.217	219.925	0	0	0
2	10	14	"serC"	"STM0977"	7810	44940	110	1943	2420	1766	72	83	83	85	20	23	100	100	0	2542	3261	2007	61	125	125	133	44	33	100	100	0	0.770	0.745	0.697	0.721	1.698	0.744	0.725	80	536	100	4277	5473	-0.378	1860	2417	2337	3136	193628	260840	116.750	71.091	0	0	0
2	11	14	"cbiA"	"STM2035"	7980	44940	90	446	795	795	100	87	87	90	24	26	100	100	0	1712	2904	2867	98	130	130	138	43	31	100	100	0	0.227	0.255	0.242	0.244	2.260	0.229	0.693	52	378	100	1941	3482	-2.140	359	1582	708	2774	41356	150995	29.375	64.326	0	0	0
2	12	14	"hin"	"STM2772"	8160	44940	110	1248	1636	1565	95	87	87	93	38	40	100	100	0	1256	1744	1554	89	122	122	131	38	29	100	100	0	1.024	0.955	0.961	0.908	1.972	0.974	0.775	80	560	100	2295	3171	0.034	1161	1134	1549	1622	130885	139490	40.605	42.447	0	0	0
2	13	14	"yfiA"	"STM2665"	8350	44940	110	5868	5843	2786	47	83	83	86	23	26	100	100	0	948	1006	287	28	123	123	129	38	29	100	100	0	7.012	6.523	6.852	6.032	1.590	7.744	0.826	80	536	100	6610	6643	2.810	5785	825	5760	883	467405	80509	250.304	23.079	0	0	0
2	14	14	""	"STM0382"	8530	44930	110	1045	1027	292	28	81	81	83	18	21	100	98	0	17102	17336	3835	22	118	118	127	39	30	100	100	0	0.057	0.055	0.054	0.050	1.548	0.055	0.939	80	498	100	17948	18164	-4.139	964	16984	946	17218	82147	1386914	52.444	441.256	0	0	0
2	15	14	"ybbP"	"STM0508"	8700	44940	100	2569	2587	703	27	80	80	82	18	21	100	100	0	17835	18943	4489	23	125	125	134	46	34	100	100	0	0.141	0.133	0.138	0.130	1.316	0.130	0.925	80	452	100	20199	21325	-2.831	2489	17710	2507	18818	206923	1515403	139.167	408.891	0	0	0
2	16	14	"fepE"	"STM0589"	8880	44930	110	990	968	239	24	79	79	80	17	21	100	100	0	16317	16435	2439	14	122	122	129	39	30	100	100	0	0.056	0.054	0.056	0.051	1.444	0.055	0.935	80	545	100	17106	17202	-4.152	911	16195	889	16313	77472	1314799	52.235	418.103	0	0	0
2	17	14	"trpL"	"STM1722"	9060	44930	40	91	99	26	26	77	77	82	22	26	41	16	0	529	482	256	53	145	145	171	128	74	66	66	0	0.036	0.065	0.054	0.052	3.840	0.053	0.212	12	68	100	398	359	-4.778	14	384	22	337	1193	5781	0.773	2.430	0	0	0
2	18	14	"ivbL"	"STM3797"	9230	44940	110	285	293	84	28	79	79	81	19	23	98	98	0	369	387	118	30	115	115	126	58	46	100	98	0	0.811	0.787	0.969	0.769	2.076	0.754	0.536	80	583	100	460	486	-0.302	206	254	214	272	23420	30925	11.158	4.500	0	0	0
2	19	14	"murI"	"STM4131"	9420	44940	70	297	384	308	80	77	77	80	18	22	81	78	0	1490	1729	1307	75	115	115	126	80	63	84	84	0	0.160	0.190	0.184	0.179	2.962	0.185	0.720	32	236	100	1595	1921	-2.644	220	1375	307	1614	12296	55328	16.889	20.038	0	0	0
2	20	14	"EMPTY"	"EMPTY"	9590	44940	100	80	83	22	26	80	80	82	17	20	16	8	0	114	121	32	26	116	116	121	33	27	18	5	0	0.000	0.600	0.741	0.838	4.537	0.107	0.026	80	476	100	-2	8	Error	0	-2	3	5	6604	9653	0.059	0.000	-75	0	0
2	21	14	"EMPTY"	"EMPTY"	9770	44940	100	77	78	16	20	79	79	82	20	24	8	1	0	111	117	26	22	117	117	130	58	44	1	1	0	0.333	100000.000	0.917	0.824	3.053	0.033	0.006	80	464	100	-8	-1	-1.585	-2	-6	-1	0	6272	9395	-0.200	-0.224	-75	0	0
2	22	14	"EMPTY"	"EMPTY"	9950	44940	100	86	95	40	42	80	80	86	35	40	13	5	0	126	145	70	48	120	120	142	152	107	7	1	0	1.000	0.600	0.429	0.433	4.510	0.077	0.096	80	452	100	12	40	0.000	6	6	15	25	7603	11624	0.257	0.020	-75	0	0
2	23	14	"EMPTY"	"EMPTY"	10120	44940	100	84	87	26	29	83	83	86	25	29	13	3	0	114	128	46	35	121	121	130	48	36	11	6	0	-0.143	0.571	0.495	0.501	4.170	0.387	0.132	80	452	100	-6	11	Error	1	-7	4	7	6992	10207	0.040	-0.042	-75	0	0
2	24	14	"EMPTY"	"EMPTY"	10300	44940	100	87	92	25	27	81	81	86	28	32	17	3	0	123	134	45	33	116	116	125	41	32	22	7	0	0.857	0.611	0.500	0.546	4.733	0.261	0.042	80	496	100	13	29	-0.222	6	7	11	18	7353	10704	0.214	0.220	-75	0	0
3	1	1	"yjiW"	"STM4523"	10660	42680	130	116	155	107	69	70	70	74	31	41	60	40	0	741	1013	881	86	98	98	105	31	29	98	97	0	0.072	0.093	0.086	0.085	2.451	0.093	0.674	120	746	100	689	1000	-3.805	46	643	85	915	18652	121591	2.613	29.290	0	0	0
3	2	1	"yjjW"	"STM4565"	10850	42690	130	454	459	95	20	69	69	70	17	24	100	100	0	6078	5861	1427	24	92	92	97	26	26	100	100	0	0.064	0.068	0.062	0.070	1.586	0.063	0.787	120	574	100	6371	6159	-3.959	385	5986	390	5769	55056	703362	22.882	221.692	0	0	0
3	3	1	"yibL"	"STM3689"	11020	42690	120	1103	1285	969	75	73	73	78	21	26	100	100	0	2331	2623	1815	69	98	98	104	28	26	100	100	0	0.461	0.480	0.433	0.467	2.055	0.442	0.664	120	489	100	3263	3737	-1.116	1030	2233	1212	2525	154237	314796	57.476	89.964	0	0	0
3	4	1	"fba"	"STM3068"	11200	42680	120	18698	18663	3962	21	76	76	82	24	29	100	100	0	6859	6974	1383	19	97	97	101	23	22	100	100	0	2.754	2.703	2.710	2.702	1.442	2.792	0.921	120	524	100	25384	25464	1.461	18622	6762	18587	6877	2239597	836881	774.208	298.826	0	0	0
3	5	1	"yhaH"	"STM3234"	11380	42680	120	496	736	703	95	76	76	80	24	30	100	98	0	581	842	722	85	96	96	102	36	35	100	100	0	0.866	0.885	0.892	0.832	2.450	0.918	0.675	120	516	100	905	1406	-0.208	420	485	660	746	88264	101002	27.333	20.556	0	0	0
3	6	1	"rpoD"	"STM3211"	11550	42680	120	17665	17533	2360	13	80	80	87	32	36	100	100	0	10160	10044	1614	16	100	100	109	42	38	100	100	0	1.748	1.755	1.733	1.787	1.295	1.760	0.939	120	513	100	27645	27397	0.806	17585	10060	17453	9944	2103979	1205300	545.188	236.548	0	0	0
3	7	1	""	"STM2551"	11730	42690	130	918	933	313	33	75	75	77	17	22	100	100	0	10856	11369	2793	24	101	101	109	40	36	100	100	0	0.078	0.076	0.075	0.076	1.377	0.071	0.813	120	550	100	11598	12126	-3.673	843	10755	858	11268	111960	1364236	50.353	281.500	0	0	0
3	8	1	"gltI"	"STM0665"	11910	42690	130	41085	38183	9160	23	82	82	156	182	116	100	100	0	5927	5611	1066	18	108	108	138	124	89	100	99	0	7.046	6.924	7.092	6.797	1.481	7.144	0.951	120	530	100	46822	43604	2.817	41003	5819	38101	5503	4581919	673352	208.940	44.137	0	0	0
3	9	1	"nagC"	"STM0682"	12090	42690	140	796	818	399	48	81	81	160	266	166	88	62	0	3723	3910	1937	49	113	113	220	701	318	94	89	0	0.198	0.194	0.193	0.201	1.842	0.172	0.781	156	613	100	4325	4534	-2.336	715	3610	737	3797	127551	610001	2.474	5.264	0	0	0
3	10	1	"glnS"	"STM0686"	12270	42690	120	5239	4925	1185	24	84	84	123	252	204	100	100	0	16715	15581	4039	25	123	123	244	780	319	98	98	0	0.311	0.313	0.316	0.328	1.593	0.304	0.941	120	482	100	21747	20299	-1.686	5155	16592	4841	15458	590962	1869767	19.056	19.663	0	0	0
3	11	1	"sipD"	"STM2883"	12450	42690	130	17770	18837	4909	26	97	97	128	84	65	100	100	0	4832	4867	783	16	116	116	131	51	38	100	100	0	3.747	3.944	3.945	3.779	1.393	4.131	0.949	120	550	100	22389	23491	1.906	17673	4716	18740	4751	2260451	583981	222.726	92.863	0	0	0
3	12	1	"eutC"	"STM2457"	12620	42690	130	399	883	1102	124	84	84	107	67	62	96	88	0	2201	4258	5204	122	108	108	118	64	54	100	100	0	0.151	0.193	0.155	0.164	2.251	0.178	0.727	120	543	100	2408	4949	-2.732	315	2093	799	4150	105919	511014	11.582	64.688	0	0	0
3	13	1	"udp"	"STM3968"	12800	42700	130	8368	8595	1265	14	82	82	95	44	46	100	100	0	9471	9551	1817	19	113	113	139	91	65	100	100	0	0.885	0.902	0.882	0.923	1.308	0.867	0.919	120	505	100	17644	17951	-0.176	8286	9358	8513	9438	1031449	1146075	193.182	103.429	0	0	0
3	14	1	"metR"	"STM3964"	12970	42690	130	2051	2009	640	31	77	77	94	58	61	100	100	0	12226	11954	2939	24	105	105	128	81	63	100	100	0	0.163	0.163	0.160	0.158	1.426	0.156	0.881	120	544	100	14095	13781	-2.618	1974	12121	1932	11849	241039	1434421	33.017	146.000	0	0	0
3	15	1	"rthB"	"STM3960"	13160	42700	130	1090	1115	298	26	72	72	75	18	24	100	100	0	8021	7938	1879	23	106	106	122	49	40	100	100	0	0.129	0.133	0.133	0.132	1.291	0.127	0.886	120	535	100	8933	8875	-2.959	1018	7915	1043	7832	133821	952506	57.778	159.510	0	0	0
3	16	1	"yigI"	"STM3956"	13340	42690	130	3331	3347	546	16	78	78	83	25	30	100	100	0	7985	8192	963	11	119	119	134	55	41	100	100	0	0.414	0.405	0.414	0.401	1.196	0.399	0.934	120	557	100	11119	11342	-1.274	3253	7866	3269	8073	401593	983041	130.560	146.509	0	0	0
3	17	1	"corA"	"STM3952"	13510	42690	130	4743	4807	1154	24	78	78	85	53	62	100	100	0	8919	8906	2055	23	109	109	124	55	44	100	100	0	0.530	0.538	0.529	0.539	1.358	0.511	0.885	120	558	100	13475	13526	-0.917	4665	8810	4729	8797	576831	1068774	89.094	159.673	0	0	0
3	18	1	"yigA"	"STM3948"	13690	42690	130	3082	3085	748	24	77	77	81	24	29	100	100	0	8210	8236	1588	19	109	109	125	55	44	100	100	0	0.371	0.370	0.370	0.362	1.277	0.369	0.919	120	558	100	11106	11135	-1.431	3005	8101	3008	8127	370159	988315	125.167	147.473	0	0	0
3	19	1	"priB"	"STM4392"	13870	42690	130	214	359	381	106	73	73	77	24	31	91	85	0	429	595	483	81	101	101	112	54	48	93	85	0	0.430	0.579	0.467	0.471	2.505	0.613	0.405	120	545	100	469	780	-1.218	141	328	286	494	43027	71446	11.750	8.944	0	0	0
3	20	1	"ytfJ"	"STM4405"	14050	42690	140	1435	2192	2418	110	77	77	84	34	40	96	95	0	1399	1803	1600	88	102	102	140	253	180	94	82	0	1.047	1.243	1.220	1.063	2.770	1.516	0.603	156	735	100	2655	3816	0.066	1358	1297	2115	1701	341911	281289	62.000	6.573	0	0	0
3	21	1	"mpl"	"STM4416"	14230	42690	140	2403	2304	1713	74	74	74	80	29	36	97	96	0	12742	11498	8598	74	100	100	135	250	185	97	91	0	0.184	0.196	0.193	0.200	3.119	0.184	0.863	156	694	100	14971	13628	-2.440	2329	12642	2230	11398	359360	1793649	76.690	45.452	0	0	0
3	22	1	""	"STM4420"	14410	42690	130	422	404	121	29	71	71	74	16	21	100	99	0	6912	6440	2297	35	105	105	122	50	40	100	100	0	0.052	0.053	0.053	0.052	1.543	0.049	0.862	120	550	100	7158	6668	-4.277	351	6807	333	6335	48536	772757	20.625	126.360	0	0	0
3	23	1	""	"STM4424"	14590	42700	140	197	469	706	150	70	70	77	91	118	72	32	0	4918	5093	2309	45	104	104	139	357	256	96	94	0	0.026	0.080	0.027	0.039	3.076	0.093	0.261	156	615	100	4941	5388	-5.244	127	4814	399	4989	73190	794527	4.308	13.877	0	0	0
3	24	1	""	"STM4428"	14770	42700	130	208	273	189	69	69	69	71	21	29	99	90	0	5475	7506	5595	74	97	97	125	223	178	100	100	0	0.026	0.028	0.026	0.025	1.968	0.026	0.744	120	666	100	5517	7613	-5.274	139	5378	204	7409	32799	900760	9.619	33.099	0	0	0
3	1	2	"clpX"	"STM0449"	10670	42870	120	2722	4698	6290	133	72	72	75	18	24	100	99	0	1021	1478	1536	103	98	98	104	28	26	96	94	0	2.871	3.352	2.856	3.102	2.777	4.813	0.601	120	531	100	3573	6006	1.522	2650	923	4626	1380	563754	177369	256.833	49.071	0	0	0
3	2	2	"ptrB"	"STM1879"	10850	42870	120	2196	3133	3447	110	74	74	76	18	23	100	100	0	1782	2154	1746	81	97	97	102	27	26	100	100	0	1.259	1.487	1.341	1.320	2.748	2.139	0.493	120	386	100	3807	5116	0.333	2122	1685	3059	2057	376012	258464	169.833	76.000	0	0	0
3	3	2	"yihV"	"STM4024"	11030	42860	120	249	379	534	140	75	75	79	20	25	88	83	0	2759	3281	3015	91	96	96	100	22	22	100	99	0	0.065	0.095	0.064	0.063	2.659	0.122	0.678	120	374	100	2837	3489	-3.936	174	2663	304	3185	45454	393691	15.000	144.591	0	0	0
3	4	2	"thiG"	"STM4160"	11210	42860	120	175	259	307	118	73	73	75	17	22	83	75	0	1386	2141	2594	121	95	95	99	22	22	99	99	0	0.079	0.091	0.068	0.069	3.605	0.062	0.312	120	419	100	1393	2232	-3.662	102	1291	186	2046	31106	256869	10.824	92.818	0	0	0
3	5	2	"thiC"	"STM4164"	11380	42850	110	121	145	83	57	72	72	74	19	25	78	58	0	1224	1444	1081	74	93	93	112	139	124	100	96	0	0.043	0.054	0.047	0.044	2.530	0.048	0.495	80	389	100	1180	1424	-4.529	49	1131	73	1351	11623	115506	3.737	9.583	0	0	0
3	6	2	"yjaG"	"STM4169"	11570	42860	120	981	1460	1579	108	74	74	76	19	25	95	95	0	1613	2413	2395	99	95	95	112	132	117	98	97	0	0.597	0.598	0.573	0.519	2.744	0.563	0.589	120	432	100	2425	3704	-0.743	907	1518	1386	2318	175175	289525	72.842	17.432	0	0	0
3	7	2	""	"STM2701"	11750	42860	130	99	272	684	251	77	77	78	16	20	53	45	0	1449	3779	4547	120	99	99	106	28	26	91	88	0	0.016	0.053	0.024	0.032	6.179	0.031	0.069	120	397	100	1372	3875	-5.939	22	1350	195	3680	32657	453426	12.125	131.179	0	0	0
3	8	2	"stfE"	"STM0198"	11930	42860	120	92	123	78	63	75	75	78	19	24	48	32	0	1075	2402	2776	115	99	99	105	29	27	95	92	0	0.017	0.021	0.026	0.028	3.173	0.019	0.469	120	379	100	993	2351	-5.843	17	976	48	2303	14716	288294	2.368	79.207	0	0	0
3	9	2	"eutQ"	"STM2468"	12110	42870	130	92	170	152	89	72	72	92	249	270	18	2	0	748	1887	2585	136	98	98	106	46	43	75	68	0	0.031	0.055	0.069	0.080	5.220	0.046	0.088	120	379	100	670	1887	-5.022	20	650	98	1789	20359	226418	0.313	38.717	0	0	0
3	10	2	"eutN"	"STM2464"	12280	42860	130	95	151	122	80	74	74	101	251	248	12	0	0	595	1039	1125	108	102	102	115	48	41	84	80	0	0.043	0.082	0.092	0.089	3.728	0.083	0.047	120	389	100	514	1014	-4.553	21	493	77	937	18123	124703	0.199	19.250	0	0	0
3	11	2	"prpB"	"STM0368"	12460	42870	130	423	1511	1773	117	77	77	92	65	70	64	59	0	452	1858	2409	129	99	99	117	65	55	66	63	0	0.980	0.815	0.756	0.811	4.791	0.686	0.646	120	395	100	699	3193	-0.029	346	353	1434	1759	181269	222960	21.831	26.785	0	0	0
3	12	2	"tus"	"STM1470"	12640	42860	130	388	685	787	114	78	78	92	77	83	68	62	0	1109	1954	2149	109	99	99	125	99	79	80	70	0	0.307	0.327	0.320	0.321	4.288	0.279	0.472	120	363	100	1320	2462	-1.704	310	1010	607	1855	82156	234435	7.701	18.475	0	0	0
3	13	2	"ogt"	"STM1659"	12820	42860	130	538	1076	1552	144	76	76	84	67	79	99	97	0	921	1737	2179	125	101	101	121	87	71	100	100	0	0.563	0.611	0.571	0.564	2.358	0.641	0.544	120	365	100	1282	2636	-0.828	462	820	1000	1636	129108	208470	14.806	18.575	0	0	0
3	14	2	"rpmF"	"STM1191"	13000	42860	130	237	375	608	162	72	72	75	18	24	100	99	0	267	379	430	113	97	97	103	29	28	98	95	0	0.971	1.074	1.014	0.969	2.107	1.435	0.635	120	395	100	335	585	-0.043	165	170	303	282	44966	45434	16.667	9.517	0	0	0
3	15	2	"fabG"	"STM1195"	13170	42860	130	1640	3177	3778	118	72	72	75	17	22	100	100	0	1511	2440	2220	90	98	98	104	30	28	100	100	0	1.110	1.326	1.093	1.157	2.283	1.921	0.417	120	409	100	2981	5447	0.150	1568	1413	3105	2342	381238	292854	182.471	77.867	0	0	0
3	16	2	"phsA"	"STM2065"	13350	42870	130	897	1167	817	70	72	72	75	17	22	100	100	0	2514	2851	1629	57	99	99	104	29	27	100	100	0	0.342	0.398	0.338	0.362	2.048	0.345	0.612	120	414	100	3240	3847	-1.550	825	2415	1095	2752	140054	342120	64.235	94.724	0	0	0
3	17	2	"dacD"	"STM2062"	13530	42870	130	598	647	300	46	72	72	75	17	22	100	99	0	6887	6970	3084	44	98	98	106	34	32	100	100	0	0.077	0.084	0.083	0.080	1.856	0.070	0.597	120	421	100	7315	7447	-3.690	526	6789	575	6872	77645	836457	33.647	201.882	0	0	0
3	18	2	"pefD"	"PSLT016"	13710	42860	130	198	309	363	117	73	73	75	23	30	90	80	0	4104	6685	9231	138	97	97	109	56	51	100	100	0	0.031	0.036	0.031	0.030	2.387	0.032	0.621	120	409	100	4132	6824	-5.003	125	4007	236	6588	37123	802158	10.174	117.429	0	0	0
3	19	2	"ybjG"	"STM0865"	13880	42870	120	90	332	503	151	70	70	72	17	23	52	42	0	216	1803	3132	173	95	95	124	180	145	48	40	0	0.165	0.153	0.225	0.255	6.212	0.124	0.589	120	451	100	141	1970	-2.597	20	121	262	1708	39838	216416	15.294	9.328	0	0	0
3	20	2	"thiM"	"STM2147"	14080	42890	70	276	257	107	41	69	69	73	22	30	84	84	0	1902	2124	1398	65	96	96	216	487	225	84	75	0	0.115	0.093	0.095	0.094	1.847	0.066	0.627	32	224	100	2013	2216	-3.125	207	1806	188	2028	8227	67971	8.364	3.918	0	0	0
3	21	2	"thiI"	"STM0425"	14250	42880	100	96	381	435	114	71	71	73	18	24	52	45	0	594	4429	5838	131	96	96	129	220	170	52	51	0	0.050	0.072	0.097	0.131	5.828	0.066	0.769	80	366	100	523	4643	-4.316	25	498	310	4333	30500	354308	17.111	19.545	0	0	0
3	22	2	"hilD"	"STM2875"	14420	42870	130	361	905	1122	123	71	71	94	207	220	54	42	0	364	1354	1698	125	97	97	140	412	294	45	37	0	1.086	0.663	0.631	0.708	4.085	0.634	0.764	120	476	100	557	2091	0.119	290	267	834	1257	108573	162515	3.918	2.947	0	0	0
3	23	2	"prgK"	"STM2871"	14630	42850	130	141	874	1317	150	71	71	98	225	229	39	36	0	302	1471	1951	132	96	96	158	492	311	44	39	0	0.340	0.584	0.539	0.477	4.064	0.627	0.633	120	404	100	276	2178	-1.557	70	206	803	1375	104831	176520	3.449	2.669	0	0	0
3	24	2	"nhoA"	"STM1582"	14770	42890	110	110	301	290	96	70	70	72	24	33	55	48	0	761	2370	3459	145	94	94	135	278	205	51	51	0	0.060	0.101	0.132	0.164	6.053	0.073	0.495	80	380	100	707	2507	-4.060	40	667	231	2276	24061	189624	9.542	8.040	0	0	0
3	1	3	"hsdS"	"STM4524"	10690	43040	130	150	226	220	97	73	73	76	20	26	79	65	0	1733	2967	3253	109	104	104	111	58	52	98	95	0	0.047	0.053	0.057	0.050	2.779	0.047	0.563	120	553	100	1706	3016	-4.403	77	1629	153	2863	27156	356029	7.500	49.241	0	0	0
3	2	3	"hisF"	"STM2077"	10870	43040	130	476	910	1037	113	76	76	78	18	23	96	93	0	975	1866	2133	114	104	104	113	74	65	93	90	0	0.459	0.473	0.485	0.477	3.252	0.420	0.681	120	414	100	1271	2596	-1.123	400	871	834	1762	109160	223973	46.222	23.689	0	0	0
3	3	3	"trmD"	"STM2674"	11040	43030	130	641	3053	4300	140	76	76	79	20	25	87	84	0	684	2180	2864	131	101	101	105	25	23	81	70	0	0.969	1.432	1.386	1.298	4.685	1.621	0.625	120	430	100	1148	5056	-0.045	565	583	2977	2079	366317	261578	148.700	83.000	0	0	0
3	4	3	"fruF"	"STM2206"	11230	43040	130	173	398	450	113	73	73	75	17	22	68	63	0	1057	2159	2777	128	97	97	102	24	23	84	80	0	0.104	0.158	0.176	0.167	5.038	0.119	0.528	120	447	100	1060	2387	-3.263	100	960	325	2062	47812	259084	19.000	85.708	0	0	0
3	5	3	"asrB"	"STM2549"	11400	43030	130	93	145	113	77	72	72	74	17	22	52	38	0	443	1692	2244	132	97	97	113	125	110	58	52	0	0.061	0.046	0.061	0.089	4.857	0.039	0.614	120	474	100	367	1668	-4.042	21	346	73	1595	17348	203063	4.176	12.632	0	0	0
3	6	3	"sifA"	"STM1224"	11580	43040	130	779	2405	3281	136	73	73	74	16	21	99	97	0	628	1761	2130	120	99	99	105	32	30	95	89	0	1.335	1.403	1.474	1.369	2.966	1.651	0.680	120	437	100	1235	3994	0.416	706	529	2332	1662	288579	211325	145.688	51.750	0	0	0
3	7	3	"cbiM"	"STM2023"	11750	43030	130	344	562	543	96	76	76	77	17	22	93	91	0	1106	1706	1589	93	101	101	108	31	28	98	98	0	0.267	0.303	0.291	0.272	3.060	0.272	0.619	120	427	100	1273	2091	-1.907	268	1005	486	1605	67407	204705	28.529	51.548	0	0	0
3	8	3	"cbiP"	"STM2019"	11930	43040	130	229	604	820	135	74	74	75	17	22	73	66	0	688	2288	3185	139	99	99	104	28	26	78	71	0	0.263	0.242	0.273	0.308	4.434	0.206	0.628	120	433	100	744	2719	-1.926	155	589	530	2189	72484	274576	31.118	78.000	0	0	0
3	9	3	"samB"	"PSLT054"	12110	43040	130	123	245	243	99	71	71	73	15	20	73	62	0	925	2933	3904	133	95	95	102	42	41	99	97	0	0.063	0.061	0.057	0.055	2.819	0.055	0.769	120	430	100	882	3012	-3.997	52	830	174	2838	29432	351912	11.467	67.405	0	0	0
3	10	3	"uhpT"	"STM3787"	12290	43040	130	102	147	104	70	72	72	74	15	20	60	49	0	1807	2762	2790	101	98	98	104	28	26	100	98	0	0.018	0.028	0.030	0.030	2.981	0.022	0.405	120	397	100	1739	2739	-5.832	30	1709	75	2664	17616	331479	4.867	94.929	0	0	0
3	11	3	"trpA"	"STM1727"	12460	43040	130	167	475	499	105	75	75	82	41	50	62	51	0	1090	2251	2454	109	99	99	112	55	49	80	70	0	0.093	0.186	0.203	0.195	3.389	0.168	0.733	120	388	100	1083	2552	-3.429	92	991	400	2152	57056	270133	9.585	38.891	0	0	0
3	12	3	"rhaT"	"STM4050"	12650	43030	140	92	130	89	68	77	77	90	75	83	28	17	0	1186	2415	3039	125	106	106	142	130	91	73	67	0	0.014	0.023	0.030	0.034	3.962	0.017	0.179	156	395	100	1095	2362	-6.170	15	1080	53	2309	20343	376687	0.533	17.485	0	0	0
3	13	3	"glnQ"	"STM0828"	12820	43040	130	452	814	1008	123	74	74	84	68	80	92	81	0	1036	1461	1495	102	108	108	132	94	71	96	90	0	0.407	0.547	0.516	0.450	2.927	0.509	0.466	120	379	100	1306	2093	-1.296	378	928	740	1353	97721	175268	10.735	14.138	0	0	0
3	14	3	""	"STM4158"	13000	43040	120	83	106	84	79	71	71	75	23	30	34	16	0	293	377	279	74	99	99	105	33	31	95	88	0	0.062	0.126	0.096	0.102	4.019	0.145	0.285	120	413	100	206	313	-4.015	12	194	35	278	12673	45181	1.348	8.242	0	0	0
3	15	3	""	"STM1260"	13180	43050	130	929	1206	1065	88	75	75	78	24	30	96	95	0	1387	1799	1796	99	100	100	109	46	42	95	94	0	0.664	0.666	0.738	0.691	2.567	0.540	0.601	120	436	100	2141	2830	-0.592	854	1287	1131	1699	144716	215839	47.000	36.739	0	0	0
3	16	3	""	"PSLT026"	13360	43040	120	493	966	1426	147	74	74	78	25	32	87	85	0	1264	2544	3655	143	102	102	111	51	45	90	84	0	0.361	0.365	0.373	0.391	4.495	0.332	0.673	120	384	100	1581	3334	-1.472	419	1162	892	2442	115970	305311	35.520	47.706	0	0	0
3	17	3	""	"STM4457"	13530	43050	130	154	179	108	60	74	74	77	21	27	85	71	0	813	925	591	63	103	103	111	38	34	97	95	0	0.113	0.128	0.113	0.114	2.659	0.080	0.368	120	410	100	790	927	-3.150	80	710	105	822	21445	111033	4.857	21.421	0	0	0
3	18	3	"metJ"	"STM4099"	13710	43040	120	303	488	626	128	74	74	77	22	28	94	90	0	477	631	491	77	100	100	106	31	29	95	91	0	0.607	0.780	0.664	0.642	2.872	1.073	0.469	120	403	100	606	945	-0.719	229	377	414	531	58508	75711	18.682	16.935	0	0	0
3	19	3	""	"Not LT2a84"	13890	43040	120	81	96	49	51	71	71	73	16	21	41	21	0	808	1628	2843	174	95	95	101	28	27	96	93	0	0.014	0.016	0.023	0.021	4.722	0.012	0.419	120	409	100	723	1558	-6.156	10	713	25	1533	11476	195406	1.438	54.536	0	0	0
3	20	3	"traW"	"PSLT091"	14070	43050	130	111	138	85	61	71	71	72	16	22	80	55	0	2577	3275	2781	84	98	98	120	168	140	96	95	0	0.016	0.021	0.019	0.020	3.217	0.017	0.380	120	499	100	2519	3244	-5.954	40	2479	67	3177	16584	392988	4.125	18.780	0	0	0
3	21	3	"traN"	"PSLT095"	14250	43050	120	296	415	337	81	70	70	72	15	20	96	92	0	6864	8072	6103	75	99	99	114	83	72	100	100	0	0.033	0.043	0.039	0.037	2.454	0.039	0.585	120	414	100	6991	8318	-4.904	226	6765	345	7973	49844	968642	22.867	95.880	0	0	0
3	22	3	"trbB"	"PSLT099"	14430	43050	120	226	289	213	73	70	70	71	14	19	95	90	0	1839	2390	2315	96	96	96	109	74	67	97	97	0	0.090	0.095	0.092	0.089	2.611	0.076	0.635	120	396	100	1899	2513	-3.482	156	1743	219	2294	34631	286853	15.571	30.824	0	0	0
3	23	3	"traD"	"PSLT104"	14600	43050	130	326	467	453	97	71	71	89	184	206	69	31	0	7461	9517	9503	99	94	94	118	289	244	100	100	0	0.035	0.042	0.036	0.037	2.111	0.039	0.536	120	480	100	7622	9819	-4.853	255	7367	396	9423	55999	1142006	2.054	32.522	0	0	0
3	24	3	""	"PSLT109"	14790	43040	120	145	146	43	29	69	69	71	14	19	90	87	0	1668	1770	910	51	92	92	101	92	91	98	96	0	0.048	0.046	0.045	0.046	1.926	0.038	0.611	120	523	100	1652	1755	-4.374	76	1576	77	1678	17502	212366	5.357	18.141	0	0	0
3	1	4	""	"STM2732"	10700	43210	110	82	92	39	42	73	73	77	23	29	31	16	0	305	496	458	92	106	106	125	111	88	71	47	0	0.045	0.049	0.083	0.084	4.233	0.031	0.108	80	440	100	208	409	-4.467	9	199	19	390	7376	39717	0.652	3.342	0	0	0
3	2	4	""	"STM2710"	10860	43210	110	92	98	32	32	75	75	77	18	23	45	16	0	2508	2985	2388	80	105	105	131	191	145	97	96	0	0.007	0.008	0.008	0.007	2.887	0.005	0.154	80	378	100	2420	2903	-7.143	17	2403	23	2880	7818	238817	1.167	14.942	0	0	0
3	3	4	""	"STM1614"	11050	43210	130	603	940	934	99	76	76	80	28	35	100	100	0	3152	4077	3488	85	105	105	130	177	136	100	99	0	0.173	0.218	0.174	0.188	2.049	0.196	0.587	120	445	100	3574	4836	-2.532	527	3047	864	3972	112830	489203	30.714	22.299	0	0	0
3	4	4	"tehB"	"STM1608"	11220	43220	120	621	1030	1370	133	76	76	84	33	39	100	98	0	1254	1782	1972	110	101	101	108	31	28	100	100	0	0.473	0.568	0.474	0.505	2.134	0.580	0.576	120	374	100	1698	2635	-1.081	545	1153	954	1681	123599	213827	28.667	54.000	0	0	0
3	5	4	"tpx"	"STM1682"	11400	43220	120	1105	1372	1041	75	77	77	83	28	33	100	100	0	647	735	482	65	100	100	108	32	29	99	97	0	1.879	2.039	1.973	2.082	1.915	2.268	0.770	120	419	100	1575	1930	0.910	1028	547	1295	635	164586	88202	46.036	19.594	0	0	0
3	6	4	""	"STM1677"	11580	43220	120	517	676	604	89	75	75	79	24	30	100	99	0	2675	3380	2497	73	104	104	111	32	28	100	100	0	0.172	0.183	0.161	0.170	1.925	0.187	0.753	120	406	100	3013	3877	-2.540	442	2571	601	3276	81140	405588	24.875	102.156	0	0	0
3	7	4	"uppS"	"STM0221"	11760	43220	120	359	462	359	77	74	74	75	20	26	99	98	0	1428	1722	1193	69	103	103	110	32	29	100	100	0	0.215	0.240	0.227	0.232	2.402	0.196	0.484	120	398	100	1610	2007	-2.217	285	1325	388	1619	55424	206695	19.350	50.375	0	0	0
3	8	4	"yaeD"	"STM0248"	11930	43220	120	502	723	782	108	73	73	73	16	21	100	100	0	1928	2816	3229	114	99	99	105	31	29	100	100	0	0.235	0.239	0.227	0.237	1.889	0.206	0.628	120	402	100	2258	3367	-2.092	429	1829	650	2717	86740	337903	40.625	87.452	0	0	0
3	9	4	"rof"	"STM0237"	12100	43210	100	80	89	39	43	72	72	74	17	22	27	12	0	107	156	154	98	96	96	101	25	24	26	16	0	0.727	0.283	0.698	0.658	4.781	0.244	0.454	80	350	100	19	77	-0.459	8	11	17	60	7152	12465	0.882	2.200	0	0	0
3	10	4	"yeeX"	"STM2059"	12290	43210	130	281	534	812	152	73	73	75	17	22	95	92	0	252	451	624	138	99	99	106	34	32	90	80	0	1.359	1.310	1.325	1.253	3.268	1.322	0.712	120	475	100	361	813	0.443	208	153	461	352	64067	54124	27.000	10.147	0	0	0
3	11	4	"sbcB"	"STM2067"	12470	43210	130	194	267	234	87	76	76	82	56	68	80	54	0	823	1274	1250	98	102	102	130	156	120	95	87	0	0.164	0.163	0.157	0.163	2.352	0.143	0.553	120	435	100	839	1363	-2.611	118	721	191	1172	32088	152829	3.304	7.333	0	0	0
3	12	4	"fixC"	"STM0077"	12650	43220	130	638	824	726	88	75	75	89	90	101	85	69	0	7017	7565	3500	46	107	107	157	272	173	100	100	0	0.081	0.100	0.092	0.060	3.245	0.098	0.467	120	422	100	7473	8207	-3.617	563	6910	749	7458	98923	907807	8.167	27.235	0	0	0
3	13	4	"yjbC"	"STM4193"	12820	43220	140	782	1171	1497	127	74	74	84	73	86	94	92	0	2772	3615	3624	100	106	106	138	228	165	97	95	0	0.266	0.313	0.272	0.258	2.369	0.329	0.699	156	441	100	3374	4606	-1.913	708	2666	1097	3509	182740	563875	14.890	15.250	0	0	0
3	14	4	"dinF"	"STM4238"	13000	43220	120	248	327	301	92	73	73	80	39	48	98	95	0	4028	5503	5851	106	102	102	113	69	61	100	100	0	0.045	0.047	0.043	0.043	1.587	0.045	0.815	120	463	100	4101	5655	-4.488	175	3926	254	5401	39260	660306	6.333	78.116	0	0	0
3	15	4	""	"STM4267"	13180	43220	130	1600	1945	1721	88	74	74	78	26	33	100	100	0	1278	1615	1565	96	98	98	106	44	41	100	100	0	1.293	1.233	1.301	1.259	2.082	1.290	0.598	120	442	100	2706	3388	0.371	1526	1180	1871	1517	233454	193851	71.808	34.295	0	0	0
3	16	4	"malE"	"STM4229"	13360	43220	120	911	1193	849	71	74	74	78	26	33	99	98	0	9785	10824	6626	61	99	99	107	48	44	100	100	0	0.086	0.104	0.095	0.091	1.806	0.103	0.811	120	406	100	10523	11844	-3.533	837	9686	1119	10725	143167	1298890	42.885	223.271	0	0	0
3	17	4	"yfdZ"	"STM2402"	13540	43220	130	6825	7302	1622	22	76	76	80	22	27	100	100	0	9696	9838	2459	24	102	102	109	37	33	100	100	0	0.703	0.742	0.738	0.759	1.317	0.728	0.941	120	410	100	16343	16962	-0.507	6749	9594	7226	9736	876277	1180585	328.273	262.946	0	0	0
3	18	4	"yfcA"	"STM2382"	13720	43220	120	152	189	125	66	75	75	78	22	28	87	75	0	1381	1790	1555	86	100	100	107	33	30	100	100	0	0.060	0.067	0.064	0.062	2.436	0.056	0.540	120	393	100	1358	1804	-4.056	77	1281	114	1690	22676	214775	5.045	51.000	0	0	0
3	19	4	"ybdB"	"STM0599"	13890	43220	120	115	133	62	46	71	71	72	16	22	77	61	0	572	813	684	84	96	96	102	32	31	97	95	0	0.092	0.086	0.096	0.091	2.868	0.050	0.337	120	417	100	520	779	-3.435	44	476	62	717	16015	97539	3.813	22.219	0	0	0
3	20	4	"fsr"	"STM0493"	14080	43230	130	254	342	294	85	71	71	72	16	22	99	95	0	3412	4807	5277	109	99	99	106	42	39	100	100	0	0.055	0.058	0.051	0.054	1.998	0.046	0.670	120	446	100	3496	4979	-4.178	183	3313	271	4708	41000	576784	16.875	111.929	0	0	0
3	21	4	"ybbB"	"STM0513"	14250	43230	130	441	617	723	117	70	70	72	15	20	99	98	0	2182	2836	2873	101	97	97	103	38	36	100	100	0	0.178	0.200	0.178	0.177	1.800	0.193	0.662	120	388	100	2456	3286	-2.491	371	2085	547	2739	74047	340280	36.333	71.921	0	0	0
3	22	4	"lpxH"	"STM0535"	14420	43220	130	256	351	394	112	70	70	72	15	20	98	95	0	1396	1905	2433	127	93	93	100	27	27	100	100	0	0.143	0.155	0.152	0.140	2.148	0.129	0.625	120	399	100	1489	2093	-2.808	186	1303	281	1812	42152	228549	18.600	66.852	0	0	0
3	23	4	""	"STM0563"	14600	43220	100	71	81	36	44	69	69	71	14	19	26	15	0	110	169	166	98	94	94	100	26	26	40	23	0	0.125	0.160	0.464	0.512	4.172	0.169	0.496	80	361	100	18	87	-3.000	2	16	12	75	6444	13552	0.714	2.654	0	0	0
3	24	4	"fepD"	"STM0592"	14790	43220	120	161	236	246	104	70	70	72	19	26	98	91	0	2020	3236	4030	124	95	95	103	35	33	100	100	0	0.047	0.053	0.047	0.046	1.951	0.050	0.719	120	578	100	2016	3307	-4.403	91	1925	166	3141	28349	388271	8.632	89.514	0	0	0
3	1	5	"yeaZ"	"STM1820"	10690	43390	120	400	556	419	75	77	77	80	21	26	98	97	0	2408	3144	1824	58	105	105	121	92	76	100	99	0	0.140	0.158	0.148	0.137	2.176	0.147	0.605	120	504	100	2626	3518	-2.834	323	2303	479	3039	66738	377281	22.667	32.859	0	0	0
3	2	5	"ymgE"	"STM1797"	10860	43380	120	674	1015	1068	105	77	77	79	19	24	97	95	0	243	324	230	70	103	103	124	167	134	44	20	0	4.264	4.244	4.515	4.090	3.007	7.835	0.332	120	430	100	737	1159	2.092	597	140	938	221	121848	38891	49.263	1.198	0	0	0
3	3	5	"narJ"	"STM1762"	11050	43390	120	147	171	94	54	78	78	83	31	37	84	54	0	1700	1957	1065	54	102	102	110	34	30	100	100	0	0.043	0.050	0.040	0.043	2.102	0.043	0.406	120	395	100	1667	1948	-4.534	69	1598	93	1855	20576	234782	2.839	54.324	0	0	0
3	4	5	"manY"	"STM1831"	11220	43380	130	1881	2853	2732	95	80	80	92	73	79	100	100	0	1422	1932	1682	87	102	102	112	40	35	100	100	0	1.364	1.515	1.463	1.449	2.574	1.815	0.524	120	415	100	3121	4603	0.448	1801	1320	2773	1830	342357	231790	37.822	45.500	0	0	0
3	5	5	"minD"	"STM1815"	11410	43400	130	1786	2900	3065	105	79	79	90	71	78	100	99	0	1957	2556	1852	72	102	102	111	40	36	99	99	0	0.920	1.150	0.927	1.078	1.979	1.534	0.651	120	420	100	3562	5275	-0.120	1707	1855	2821	2454	347964	306774	39.577	61.125	0	0	0
3	6	5	"ycgB"	"STM1804"	11580	43390	130	4288	4401	2151	48	77	77	83	33	39	100	100	0	2230	2382	1063	44	100	100	105	27	25	100	100	0	1.977	1.895	1.957	1.709	1.909	2.110	0.808	120	405	100	6341	6606	0.983	4211	2130	4324	2282	528112	285879	130.848	84.333	0	0	0
3	7	5	"glnA"	"STM4007"	11770	43390	130	636	807	662	82	75	75	82	35	42	98	94	0	2345	2970	2607	87	101	101	107	29	27	100	99	0	0.250	0.255	0.237	0.222	2.731	0.202	0.556	120	379	100	2805	3601	-2.000	561	2244	732	2869	96879	356440	20.714	98.724	0	0	0
3	8	5	"yijC"	"STM4127"	11940	43400	120	174	453	744	164	75	75	79	26	32	79	62	0	678	1637	2559	156	101	101	109	37	33	93	87	0	0.172	0.246	0.213	0.209	4.387	0.248	0.744	120	363	100	676	1914	-2.543	99	577	378	1536	54354	196397	14.385	41.297	0	0	0
3	9	5	""	"STM4080"	12120	43390	130	881	2202	3252	147	75	75	77	18	23	95	93	0	636	1232	1608	130	102	102	110	36	32	89	82	0	1.509	1.882	1.572	1.526	3.971	2.248	0.687	120	435	100	1340	3257	0.594	806	534	2127	1130	264211	147826	118.056	31.167	0	0	0
3	10	5	"sbp"	"STM4063"	12290	43410	130	175	238	240	100	74	74	78	26	33	83	75	0	2765	4029	5715	141	102	102	111	38	34	99	98	0	0.038	0.042	0.043	0.043	2.956	0.033	0.623	120	399	100	2764	4091	-4.721	101	2663	164	3927	28506	483451	6.154	103.105	0	0	0
3	11	5	""	"STM4051"	12470	43390	120	84	109	76	69	75	75	91	164	180	7	0	0	764	1740	2971	170	104	104	125	122	97	71	62	0	0.014	0.021	0.033	0.040	6.102	0.015	0.023	120	434	100	669	1670	-6.196	9	660	34	1636	13128	208778	0.110	13.238	0	0	0
3	12	5	"fdhD"	"STM4038"	12640	43390	90	117	171	131	76	75	75	98	196	200	17	5	0	387	666	668	100	103	103	137	199	145	53	44	0	0.148	0.171	0.177	0.173	2.227	0.117	0.361	52	311	100	326	659	-2.757	42	284	96	563	8895	34656	0.372	2.658	0	0	0
3	13	5	"rplQ"	"STM3414"	12820	43400	120	220	355	417	117	75	75	88	77	87	67	47	0	445	664	779	117	106	106	141	224	158	64	34	0	0.428	0.502	0.469	0.412	3.535	0.404	0.491	120	483	100	484	838	-1.225	145	339	280	558	42657	79718	3.468	2.335	0	0	0
3	14	5	"rpmD"	"STM3422"	12970	43410	60	135	205	175	85	90	90	131	202	154	21	9	0	185	355	395	111	120	120	157	130	82	40	21	0	0.692	0.489	0.645	0.604	3.222	1.215	0.271	32	164	100	110	350	-0.531	45	65	115	235	6556	11347	0.366	1.523	0	0	0
3	15	5	"rplX"	"STM3429"	13170	43400	130	341	408	272	66	74	74	90	115	127	73	57	0	288	322	203	63	97	97	114	72	63	77	63	0	1.398	1.484	1.609	1.367	2.622	1.999	0.422	120	544	100	458	559	0.483	267	191	334	225	48982	38610	2.765	2.889	0	0	0
3	16	5	"rplP"	"STM3433"	13360	43400	130	1015	1553	2084	134	72	72	75	20	26	100	98	0	592	791	964	121	93	93	102	49	48	99	94	0	1.890	2.122	1.979	1.900	2.076	2.867	0.450	120	424	100	1442	2179	0.918	943	499	1481	698	186319	94941	73.900	14.061	0	0	0
3	17	5	"rplB"	"STM3437"	13540	43390	120	1159	1782	1970	110	75	75	81	34	41	100	100	0	1092	1487	1629	109	96	96	100	23	23	100	100	0	1.088	1.227	1.194	1.088	2.081	1.318	0.481	120	399	100	2080	3098	0.122	1084	996	1707	1391	213857	178442	50.029	60.304	0	0	0
3	18	5	"yheN"	"STM3451"	13720	43400	120	131	155	98	63	73	73	79	34	43	65	39	0	440	638	585	91	97	97	101	24	23	100	96	0	0.169	0.152	0.167	0.154	3.108	0.101	0.376	120	397	100	401	623	-2.564	58	343	82	541	18555	76505	2.235	22.375	0	0	0
3	19	5	""	"STM4465"	13890	43400	120	95	113	57	50	71	71	72	15	20	70	41	0	2120	3042	3292	108	95	95	100	27	27	100	100	0	0.012	0.014	0.014	0.015	3.000	0.012	0.484	120	382	100	2049	2989	-6.399	24	2025	42	2947	13577	364986	2.733	108.963	0	0	0
3	20	5	"idnR"	"STM4481"	14070	43410	130	169	225	183	81	70	70	71	15	21	95	90	0	2093	2351	1781	75	98	98	104	32	30	100	100	0	0.050	0.069	0.055	0.059	2.296	0.063	0.521	120	420	100	2094	2408	-4.333	99	1995	155	2253	27057	282096	10.267	70.219	0	0	0
3	21	5	"yjiG"	"STM4513"	14260	43400	130	205	656	1113	169	69	69	71	14	19	86	80	0	350	901	1382	153	93	93	100	28	28	87	80	0	0.529	0.726	0.594	0.621	4.114	0.709	0.506	120	405	100	393	1395	-0.918	136	257	587	808	78738	108144	41.786	28.607	0	0	0
3	22	5	"yjjI"	"STM4566"	14430	43390	130	121	154	109	70	69	69	70	13	18	77	65	0	2209	3266	3345	102	89	89	93	21	22	100	100	0	0.025	0.027	0.028	0.025	3.150	0.022	0.489	120	444	100	2172	3262	-5.349	52	2120	85	3177	18439	391964	6.462	151.095	0	0	0
3	23	5	"sthA"	"STM4594"	14610	43400	130	110	138	91	65	69	69	70	14	20	77	63	0	1232	1698	1691	99	94	94	101	29	28	100	98	0	0.036	0.043	0.050	0.045	3.508	0.034	0.406	120	481	100	1179	1673	-4.795	41	1138	69	1604	16569	203740	4.857	55.069	0	0	0
3	24	5	""	"STM3736"	14780	43410	120	130	154	89	57	71	71	71	14	19	80	72	0	1637	1860	1409	75	95	95	102	31	30	100	99	0	0.038	0.047	0.041	0.042	3.167	0.035	0.416	120	508	100	1601	1848	-4.708	59	1542	83	1765	18471	223243	5.929	56.710	0	0	0
3	1	6	"gntT"	"STM3512"	10690	43550	130	131	142	60	42	76	76	78	20	25	81	59	0	2341	2477	1412	57	104	104	121	179	147	97	97	0	0.025	0.028	0.026	0.024	2.236	0.027	0.583	120	584	100	2292	2439	-5.346	55	2237	66	2373	17033	297297	3.200	13.162	0	0	0
3	2	6	"sspB"	"STM3341"	10870	43570	120	459	633	593	93	75	75	77	19	24	98	98	0	604	815	800	98	102	102	106	26	24	99	95	0	0.765	0.783	0.882	0.826	2.532	0.688	0.491	120	429	100	886	1271	-0.387	384	502	558	713	75910	97823	29.263	27.269	0	0	0
3	3	6	"yhcH"	"STM3335"	11040	43560	120	840	1351	1365	101	75	75	80	39	48	100	99	0	1370	2007	1700	84	100	100	108	35	32	100	100	0	0.602	0.669	0.631	0.645	2.017	0.671	0.551	120	411	100	2035	3183	-0.731	765	1270	1276	1907	162160	240831	32.590	54.257	0	0	0
3	4	6	"yrbB"	"STM3309"	11220	43570	130	453	705	843	119	76	76	86	72	83	97	89	0	424	546	558	102	104	104	117	48	41	97	92	0	1.178	1.423	1.266	1.310	2.260	1.715	0.527	120	476	100	697	1071	0.236	377	320	629	442	84600	65493	8.597	8.938	0	0	0
3	5	6	"folP"	"STM3295"	11410	43570	130	568	831	886	106	74	74	82	69	84	99	95	0	2299	3396	3124	91	102	102	113	43	38	100	100	0	0.225	0.230	0.205	0.217	2.044	0.181	0.414	120	413	100	2691	4051	-2.153	494	2197	757	3294	99716	407489	10.855	76.349	0	0	0
3	6	6	"mtr"	"STM3279"	11580	43570	120	134	157	78	49	74	74	77	27	35	85	54	0	2836	3508	2597	74	97	97	102	24	23	99	99	0	0.022	0.024	0.020	0.022	2.499	0.021	0.597	120	368	100	2799	3494	-5.513	60	2739	83	3411	18881	421018	2.963	141.917	0	0	0
3	7	6	"yghA"	"STM3157"	11760	43560	130	5427	6554	5295	80	75	75	84	55	65	100	100	0	661	823	604	73	95	95	100	26	26	100	100	0	9.456	8.900	8.075	8.461	2.262	11.370	0.569	120	407	100	5918	7207	3.241	5352	566	6479	728	786432	98703	117.636	27.808	0	0	0
3	8	6	""	"STM3129"	11930	43560	120	290	333	235	70	76	76	83	51	61	89	77	0	2270	2663	1969	73	98	98	106	35	33	100	100	0	0.099	0.100	0.098	0.086	2.411	0.083	0.532	120	410	100	2386	2822	-3.343	214	2172	257	2565	39995	319574	4.902	73.057	0	0	0
3	9	6	"yqgF"	"STM3097"	12120	43570	120	115	139	74	53	75	75	76	17	22	74	53	0	572	683	481	70	101	101	109	34	31	97	91	0	0.085	0.110	0.098	0.101	3.270	0.080	0.313	120	369	100	511	646	-3.558	40	471	64	582	16648	81944	3.706	16.882	0	0	0
3	10	6	"galP"	"STM3091"	12280	43560	120	909	2067	2430	117	73	73	77	26	33	95	95	0	1117	1635	1834	112	100	100	108	31	28	95	91	0	0.822	1.299	1.299	1.133	3.686	1.416	0.516	120	361	100	1853	3529	-0.283	836	1017	1994	1535	248080	196169	76.538	49.258	0	0	0
3	11	6	""	"STM3071"	12470	43560	130	103	123	80	65	74	74	89	160	179	9	2	0	393	684	736	107	101	101	115	105	91	80	63	0	0.099	0.084	0.106	0.094	3.808	0.062	0.047	120	447	100	321	632	-3.332	29	292	49	583	14729	82103	0.213	5.419	0	0	0
3	12	6	"bglA"	"STM3051"	12650	43580	130	399	587	713	121	74	74	90	156	173	82	52	0	2798	4327	4935	114	104	104	123	117	95	100	100	0	0.121	0.121	0.101	0.111	1.880	0.120	0.754	120	486	100	3019	4736	-3.051	325	2694	513	4223	70380	519257	3.186	35.932	0	0	0
3	13	6	""	"STM1301"	12830	43580	110	160	216	185	85	75	75	81	32	39	83	65	0	414	515	394	76	104	104	114	49	42	95	91	0	0.274	0.343	0.308	0.286	2.457	0.253	0.369	80	373	100	395	552	-1.867	85	310	141	411	17240	41163	4.219	8.184	0	0	0
3	14	6	""	"STM1328"	13000	43580	130	1311	1690	1556	92	75	75	92	116	126	99	94	0	2094	2753	2639	95	101	101	113	59	52	100	100	0	0.620	0.609	0.556	0.601	2.094	0.543	0.684	120	489	100	3229	4267	-0.689	1236	1993	1615	2652	202777	330333	13.776	44.746	0	0	0
3	15	6	""	"STM1368"	13190	43580	130	215	462	740	160	72	72	74	19	25	97	92	0	3045	6947	12906	185	94	94	105	57	54	100	100	0	0.048	0.057	0.056	0.051	2.273	0.053	0.840	120	408	100	3094	7243	-4.367	143	2951	390	6853	55381	833648	20.421	120.035	0	0	0
3	16	6	"ydhC"	"STM1428"	13360	43570	120	125	277	496	179	72	72	72	15	20	80	66	0	1135	2999	5915	197	95	95	104	54	51	94	91	0	0.051	0.071	0.068	0.066	3.877	0.073	0.783	120	366	100	1093	3109	-4.294	53	1040	205	2904	33296	359907	13.667	53.611	0	0	0
3	17	6	"slyB"	"STM1445"	13530	43580	140	1561	3114	4492	144	74	74	78	32	41	94	91	0	281	529	664	125	96	96	100	23	23	85	78	0	8.038	7.021	6.644	6.592	3.678	9.923	0.462	156	449	100	1672	3473	3.007	1487	185	3040	433	485720	82453	94.875	18.652	0	0	0
3	18	6	"ydgQ"	"STM1454"	13720	43580	120	189	271	323	119	73	73	79	33	41	85	73	0	1289	1689	2141	126	97	97	100	23	23	100	100	0	0.097	0.124	0.101	0.105	2.170	0.127	0.796	120	396	100	1308	1790	-3.361	116	1192	198	1592	32578	202690	5.818	69.087	0	0	0
3	19	6	""	"STM3558"	13900	43570	120	147	187	155	82	71	71	73	15	20	90	81	0	682	951	1051	110	95	95	99	23	23	99	99	0	0.129	0.136	0.122	0.126	1.988	0.135	0.864	120	358	100	663	972	-2.949	76	587	116	856	22482	114063	7.600	37.043	0	0	0
3	20	6	"yhhF"	"STM3572"	14070	43580	130	144	223	185	82	71	71	72	15	20	84	74	0	1019	1739	1695	97	97	97	103	29	28	100	99	0	0.079	0.093	0.084	0.084	3.080	0.071	0.458	120	402	100	995	1794	-3.659	73	922	152	1642	26768	208624	10.067	56.414	0	0	0
3	21	6	"yhhP"	"STM3578"	14250	43570	120	99	133	95	71	70	70	71	14	19	73	50	0	226	421	578	137	92	92	100	29	29	90	77	0	0.216	0.191	0.235	0.216	3.227	0.077	0.248	120	421	100	163	392	-2.208	29	134	63	329	15988	50509	4.429	11.069	0	0	0
3	22	6	"acpT"	"STM3583"	14430	43590	120	288	319	195	61	69	69	69	13	18	98	97	0	687	728	427	58	89	89	92	19	20	98	98	0	0.366	0.391	0.375	0.376	2.110	0.362	0.612	120	443	100	817	889	-1.449	219	598	250	639	38227	87305	19.231	33.474	0	0	0
3	23	6	"uspB"	"STM3590"	14610	43590	130	283	611	1124	183	70	70	70	14	20	96	92	0	200	335	483	144	93	93	98	29	29	85	74	0	1.991	2.236	1.897	1.940	2.647	3.107	0.674	120	429	100	320	783	0.993	213	107	541	242	73312	40213	38.643	8.172	0	0	0
3	24	6	""	"STM3599"	14780	43580	130	280	373	374	100	71	71	72	15	20	99	95	0	3656	5203	5526	106	99	99	110	37	33	100	100	0	0.059	0.059	0.058	0.056	1.948	0.056	0.757	120	543	100	3766	5406	-4.089	209	3557	302	5104	44750	624383	20.067	137.649	0	0	0
3	1	7	"dsdA"	"STM3802"	10680	43740	110	500	741	717	96	79	79	86	43	50	100	100	0	4462	5992	4579	76	107	107	146	298	204	100	100	0	0.097	0.112	0.103	0.101	1.485	0.117	0.796	80	536	100	4776	6547	-3.371	421	4355	662	5885	59273	479369	15.233	19.617	0	0	0
3	2	7	"ibpB"	"STM3808"	10870	43750	120	255	332	312	93	78	78	85	46	54	85	73	0	640	843	756	89	106	106	149	305	204	70	43	0	0.331	0.345	0.374	0.306	2.691	0.308	0.661	120	502	100	711	991	-1.593	177	534	254	737	39885	101126	5.370	2.275	0	0	0
3	3	7	"ccmE"	"STM2250"	11050	43750	120	114	406	1035	254	74	74	79	37	46	50	40	0	701	2018	3903	193	103	103	111	35	31	93	85	0	0.067	0.173	0.121	0.118	4.078	0.209	0.654	120	425	100	638	2247	-3.902	40	598	332	1915	48691	242217	8.838	54.486	0	0	0
3	4	7	"torA"	"STM3822"	11220	43760	120	192	216	109	50	75	75	80	38	47	88	72	0	4213	4179	1709	40	103	103	113	42	37	100	100	0	0.028	0.035	0.030	0.030	2.270	0.032	0.482	120	445	100	4227	4217	-5.135	117	4110	141	4076	25957	501524	3.579	96.810	0	0	0
3	5	7	"dgoA"	"STM3828"	11400	43740	120	248	263	85	32	74	74	77	20	25	99	98	0	2684	2770	1169	42	102	102	110	36	32	100	100	0	0.067	0.071	0.070	0.071	1.695	0.061	0.709	120	437	100	2756	2857	-3.891	174	2582	189	2668	31611	332358	9.300	73.889	0	0	0
3	6	7	""	"STM3832"	11580	43740	130	243	251	97	38	76	76	80	24	30	93	90	0	3543	3566	1444	40	100	100	107	34	31	100	99	0	0.049	0.050	0.049	0.046	1.755	0.049	0.790	120	474	100	3610	3641	-4.366	167	3443	175	3466	30176	427930	7.125	101.735	0	0	0
3	7	7	"rluA"	"STM0095"	11750	43740	120	386	513	424	82	76	76	80	46	57	95	92	0	2325	3133	2536	80	96	96	102	27	26	100	99	0	0.139	0.144	0.134	0.127	2.087	0.141	0.810	120	476	100	2539	3474	-2.846	310	2229	437	3037	61578	376012	9.413	112.259	0	0	0
3	8	7	"yabK"	"STM0107"	11930	43750	110	80	94	65	69	74	74	76	17	22	32	13	0	294	360	243	67	96	96	100	25	25	98	95	0	0.030	0.076	0.088	0.066	4.694	0.044	0.049	80	436	100	204	284	-5.044	6	198	20	264	7494	28804	1.059	10.400	0	0	0
3	9	7	"ftsL"	"STM0121"	12110	43740	120	366	723	1457	201	73	73	76	17	22	95	90	0	600	1051	1902	180	99	99	103	28	27	98	97	0	0.585	0.683	0.524	0.509	2.625	0.722	0.737	120	482	100	794	1602	-0.774	293	501	650	952	86732	126166	38.059	33.857	0	0	0
3	10	7	"murG"	"STM0128"	12290	43750	120	474	1004	1619	161	73	73	75	17	22	96	93	0	1073	1911	2512	131	96	96	104	28	26	97	97	0	0.410	0.513	0.408	0.394	2.999	0.550	0.697	120	460	100	1378	2746	-1.285	401	977	931	1815	120437	229311	54.647	64.536	0	0	0
3	11	7	"mutT"	"STM0137"	12470	43740	120	320	615	1015	165	73	73	75	17	22	99	95	0	970	1631	2318	142	99	99	107	36	33	100	100	0	0.284	0.354	0.308	0.299	2.235	0.367	0.689	120	459	100	1118	2074	-1.818	247	871	542	1532	73744	195672	31.765	42.333	0	0	0
3	12	7	""	"STM0149"	12650	43750	120	106	113	39	34	73	73	74	15	20	73	54	0	1538	1732	1175	67	102	102	108	30	27	100	99	0	0.023	0.025	0.022	0.022	2.552	0.020	0.433	120	423	100	1469	1670	-5.443	33	1436	40	1630	13506	207840	2.600	54.133	0	0	0
3	13	7	""	"STM1548"	12820	43750	120	886	1728	2695	155	74	74	77	23	29	99	99	0	1864	3186	3393	106	100	100	105	26	24	100	100	0	0.460	0.536	0.443	0.431	2.177	0.661	0.669	120	430	100	2576	4740	-1.119	812	1764	1654	3086	207413	382366	71.783	118.500	0	0	0
3	14	7	""	"STM1552"	13000	43750	120	292	558	793	142	74	74	78	25	32	99	95	0	1906	3246	4047	124	97	97	104	38	36	100	100	0	0.121	0.154	0.128	0.120	2.050	0.161	0.757	120	428	100	2027	3633	-3.053	218	1809	484	3149	66909	389565	19.200	82.684	0	0	0
3	15	7	""	"STM1557"	13180	43740	120	244	312	271	86	74	74	78	21	26	97	91	0	2438	2887	2463	85	97	97	104	39	37	100	100	0	0.073	0.085	0.078	0.077	1.874	0.084	0.707	120	398	100	2511	3028	-3.784	170	2341	238	2790	37394	346463	11.143	71.359	0	0	0
3	16	7	"rpsV"	"STM1565"	13350	43760	120	167	331	620	187	72	72	76	19	25	86	70	0	108	137	104	75	97	97	102	28	27	25	14	0	8.636	6.475	5.190	4.677	4.280	10.087	0.315	120	415	100	106	299	3.110	95	11	259	40	39742	16413	13.421	1.250	0	0	0
3	17	7	"fdnH"	"STM1569"	13530	43760	120	143	200	152	76	72	72	74	16	21	83	70	0	1042	1681	1830	108	95	95	105	91	86	95	90	0	0.075	0.081	0.096	0.074	2.807	0.061	0.554	120	429	100	1018	1714	-3.737	71	947	128	1586	23972	201747	7.875	17.319	0	0	0
3	18	7	""	"STM1573"	13720	43750	120	95	127	92	72	71	71	72	15	20	60	45	0	288	613	792	129	97	97	107	90	84	66	51	0	0.126	0.109	0.152	0.160	3.698	0.086	0.548	120	442	100	215	572	-2.992	24	191	56	516	15259	73509	3.667	5.622	0	0	0
3	19	7	"yciL"	"STM1719"	13890	43750	120	362	532	651	122	70	70	71	14	19	98	96	0	1910	2508	2631	104	97	97	101	24	23	100	100	0	0.161	0.192	0.172	0.154	2.305	0.210	0.825	120	398	100	2105	2873	-2.634	292	1813	462	2411	63856	300990	32.929	100.292	0	0	0
3	20	7	""	"STM1733"	14060	43750	120	157	191	167	87	71	71	72	15	20	84	76	0	283	415	434	104	96	96	101	24	23	93	81	0	0.460	0.376	0.368	0.393	2.782	0.339	0.691	120	439	100	273	439	-1.121	86	187	120	319	22950	49792	7.933	13.083	0	0	0
3	21	7	""	"STM1741"	14250	43760	120	287	418	529	126	71	71	73	19	26	99	96	0	2220	2908	3140	107	95	95	100	24	24	100	100	0	0.102	0.123	0.115	0.110	1.997	0.127	0.668	120	479	100	2341	3160	-3.298	216	2125	347	2813	50203	348968	18.158	117.000	0	0	0
3	22	7	"purU"	"STM1756"	14430	43770	130	475	534	365	68	72	72	74	21	28	93	91	0	1194	1245	806	64	94	94	99	34	34	99	98	0	0.366	0.401	0.358	0.365	2.031	0.344	0.607	120	468	100	1503	1613	-1.449	403	1100	462	1151	64134	149450	21.905	33.706	0	0	0
3	23	7	"ychN"	"STM1769"	14600	43760	120	114	158	158	100	72	72	73	17	23	62	55	0	212	290	244	84	94	94	101	38	37	93	71	0	0.356	0.439	0.375	0.308	3.377	0.554	0.635	120	440	100	160	282	-1.490	42	118	86	196	19010	34757	5.000	4.974	0	0	0
3	24	7	"pth"	"STM1783"	14790	43760	120	276	402	462	114	71	71	74	19	25	90	86	0	668	931	976	104	96	96	105	32	30	97	93	0	0.358	0.396	0.407	0.365	2.469	0.422	0.790	120	563	100	777	1166	-1.480	205	572	331	835	48258	111677	17.263	25.813	0	0	0
3	1	8	"yfbK"	"STM2315"	10670	43940	110	1067	1036	218	21	79	79	83	24	28	100	100	0	15487	15255	2711	17	110	110	121	46	38	100	100	0	0.064	0.063	0.063	0.062	1.204	0.062	0.929	80	519	100	16365	16102	-3.960	988	15377	957	15145	82879	1220394	39.708	329.000	0	0	0
3	2	8	"nuoI"	"STM2321"	10840	43940	110	4361	4200	1390	33	80	80	89	74	83	100	100	0	5656	5285	1537	29	109	109	131	133	101	100	100	0	0.772	0.796	0.778	0.786	1.362	0.798	0.920	80	459	100	9828	9296	-0.374	4281	5547	4120	5176	336011	422822	55.554	38.752	0	0	0
3	3	8	""	"STM2332"	11040	43930	120	777	785	423	53	76	76	86	71	82	91	90	0	5469	5048	2376	47	105	105	127	128	100	97	97	0	0.131	0.143	0.137	0.133	2.455	0.144	0.882	120	496	100	6065	5652	-2.936	701	5364	709	4943	94190	605735	9.845	38.445	0	0	0
3	4	8	""	"STM2336"	11210	43940	110	2488	2347	823	35	77	77	81	27	33	100	100	0	3746	3410	1058	31	102	102	113	50	44	100	100	0	0.662	0.686	0.673	0.674	1.199	0.695	0.932	80	379	100	6055	5578	-0.596	2411	3644	2270	3308	187748	272797	83.926	65.940	0	0	0
3	5	8	""	"STM2342"	11390	43940	120	636	770	706	91	77	77	82	27	32	96	95	0	4285	4522	2964	65	103	103	112	46	41	100	98	0	0.134	0.157	0.140	0.137	2.107	0.158	0.658	120	490	100	4741	5112	-2.903	559	4182	693	4419	92352	542616	25.481	95.870	0	0	0
3	6	8	"yfcF"	"STM2348"	11560	43940	110	4558	4537	2096	46	79	79	112	231	206	100	100	0	4719	4338	1555	35	104	104	144	296	205	100	100	0	0.971	1.053	1.032	1.017	1.477	1.116	0.811	80	450	100	9094	8692	-0.043	4479	4615	4458	4234	362923	347004	19.156	14.169	0	0	0
3	7	8	"sseB"	"STM2535"	11760	43940	110	1156	1234	616	49	78	78	108	226	209	100	97	0	5764	5960	2305	38	102	102	139	290	208	100	100	0	0.190	0.197	0.186	0.190	1.306	0.196	0.821	80	469	100	6740	7014	-2.393	1078	5662	1156	5858	98693	476767	4.982	20.072	0	0	0
3	8	8	""	"STM2552"	11920	43930	110	604	733	513	69	75	75	82	42	51	100	100	0	4999	5222	2955	56	101	101	121	165	136	100	100	0	0.108	0.128	0.116	0.116	1.502	0.125	0.782	80	452	100	5427	5779	-3.211	529	4898	658	5121	58673	417760	15.500	30.915	0	0	0
3	9	8	"yfhA"	"STM2562"	12110	43940	110	890	1365	1319	96	75	75	80	40	50	100	98	0	3901	4894	4238	86	101	101	121	166	137	100	96	0	0.214	0.269	0.249	0.259	1.642	0.234	0.731	80	446	100	4615	6083	-2.221	815	3800	1290	4793	109200	391483	32.125	28.753	0	0	0
3	10	8	"yfhB"	"STM2569"	12290	43940	130	299	868	1394	160	74	74	77	28	36	88	76	0	465	1104	1608	145	99	99	107	83	77	74	63	0	0.615	0.790	0.791	0.724	3.557	0.838	0.814	120	502	100	591	1799	-0.702	225	366	794	1005	104161	132471	28.250	12.012	0	0	0
3	11	8	""	"STM2586"	12460	43930	110	1008	992	391	39	73	73	74	16	21	100	100	0	9450	8884	3212	36	98	98	105	35	33	100	100	0	0.100	0.105	0.099	0.102	1.314	0.097	0.853	80	427	100	10287	9705	-3.322	935	9352	919	8786	79393	710734	57.375	250.829	0	0	0
3	12	8	""	"STM2592"	12640	43930	110	448	460	140	30	74	74	75	15	20	100	100	0	4984	4915	1207	24	102	102	113	50	44	100	100	0	0.077	0.080	0.080	0.076	1.369	0.080	0.898	80	413	100	5256	5199	-3.706	374	4882	386	4813	36833	393164	25.667	96.040	0	0	0
3	13	8	"yhbO"	"STM3269"	12810	43930	110	6200	7021	4389	62	75	75	78	27	34	100	100	0	1260	1272	538	42	99	99	107	41	38	100	100	0	5.276	5.922	5.492	5.715	1.361	7.279	0.804	80	440	100	7286	8119	2.399	6125	1161	6946	1173	561707	101731	257.148	28.415	0	0	0
3	14	8	"yhbW"	"STM3276"	13000	43940	120	2750	2747	1474	53	74	74	79	28	35	99	98	0	8125	7531	3782	50	97	97	101	26	25	99	98	0	0.333	0.360	0.350	0.353	2.076	0.356	0.923	120	487	100	10704	10107	-1.585	2676	8028	2673	7434	329641	903745	95.286	285.769	0	0	0
3	15	8	"nlpI"	"STM3281"	13180	43940	120	7402	7266	2430	33	74	74	78	23	29	100	100	0	8157	7616	2468	32	99	99	106	43	40	96	96	0	0.909	0.957	0.935	1.059	1.977	0.959	0.939	120	476	100	15386	14709	-0.137	7328	8058	7192	7517	871866	913876	312.522	174.651	0	0	0
3	16	8	""	"STM3291"	13350	43930	110	1069	1240	686	55	73	73	119	763	641	72	11	0	9048	9733	4217	43	99	99	110	64	58	100	100	0	0.111	0.121	0.114	0.115	1.316	0.119	0.288	80	407	100	9945	10801	-3.168	996	8949	1167	9634	99238	778667	1.469	150.359	0	0	0
3	17	8	"yhbE"	"STM3302"	13540	43940	120	517	1010	1669	165	71	71	108	695	643	26	12	0	1031	1696	2121	125	95	95	109	100	91	95	94	0	0.476	0.587	0.498	0.524	2.163	0.701	0.738	120	490	100	1382	2540	-1.069	446	936	939	1601	121234	203475	1.298	15.870	0	0	0
3	18	8	"nlp"	"STM3306"	13710	43940	110	151	176	101	57	70	70	71	15	21	95	93	0	1709	1992	1449	72	97	97	105	91	86	100	100	0	0.050	0.056	0.052	0.053	1.682	0.053	0.745	80	421	100	1693	2001	-4.315	81	1612	106	1895	14080	159395	7.000	20.736	0	0	0
3	19	8	""	"STM0716"	13890	43940	120	654	633	284	44	70	70	72	15	20	97	95	0	5150	4582	1988	43	101	101	110	97	88	98	97	0	0.116	0.126	0.120	0.119	1.923	0.124	0.912	120	485	100	5633	5044	-3.112	584	5049	563	4481	75958	549833	37.400	46.103	0	0	0
3	20	8	""	"STM0722"	14060	43940	110	108	124	51	41	70	70	72	15	20	75	62	0	3183	3960	2227	56	97	97	102	24	23	100	100	0	0.012	0.014	0.012	0.011	2.386	0.014	0.501	80	418	100	3124	3917	-6.344	38	3086	54	3863	9904	316815	3.467	160.750	0	0	0
3	21	8	""	"STM0731"	14250	43940	110	6701	6652	3064	46	72	72	74	21	28	100	100	0	1995	1912	626	32	94	94	104	81	77	100	100	0	3.487	3.619	3.549	3.468	1.285	3.978	0.906	80	446	100	8530	8398	1.802	6629	1901	6580	1818	532181	152980	313.238	22.321	0	0	0
3	22	8	"ybgE"	"STM0743"	14420	43940	110	193	310	335	108	73	73	76	31	40	98	85	0	988	1601	2035	127	93	93	101	43	42	100	100	0	0.134	0.157	0.140	0.140	1.724	0.140	0.724	80	431	100	1015	1745	-2.899	120	895	237	1508	24807	128095	7.548	34.884	0	0	0
3	23	8	"pal"	"STM0749"	14610	43950	110	5881	6317	3169	50	72	72	75	29	38	100	100	0	2586	2604	1098	42	95	95	104	49	47	100	100	0	2.332	2.489	2.423	2.430	1.383	2.678	0.873	80	461	100	8300	8754	1.222	5809	2491	6245	2509	505362	208346	215.241	51.020	0	0	0
3	24	8	"ybgS"	"STM0759"	14780	43940	110	8709	11037	11066	100	72	72	76	25	32	100	100	0	418	487	306	62	94	94	97	22	22	100	100	0	26.657	27.901	27.053	26.028	1.473	34.732	0.730	80	492	100	8961	11358	4.736	8637	324	10965	393	882981	38983	438.440	17.727	0	0	0
3	1	9	"mdfA"	"STM0866"	10680	44110	110	1033	1019	173	16	78	78	80	19	23	100	100	0	19214	19317	1333	6	107	107	118	77	65	100	100	0	0.050	0.049	0.050	0.048	1.232	0.048	0.930	80	497	100	20062	20151	-4.322	955	19107	941	19210	81506	1545321	49.421	249.338	0	0	0
3	2	9	"ybjC"	"STM0873"	10860	44110	110	746	750	196	26	77	77	83	48	57	100	100	0	2017	1992	658	33	104	104	118	95	80	100	100	0	0.350	0.356	0.353	0.361	1.281	0.327	0.860	80	454	100	2582	2561	-1.516	669	1913	673	1888	60024	159337	13.896	19.726	0	0	0
3	3	9	"ybjO"	"STM0881"	11040	44110	110	1755	1656	441	26	77	77	79	19	24	100	100	0	8725	8434	1504	17	106	106	113	38	33	100	100	0	0.195	0.190	0.191	0.179	1.394	0.192	0.949	80	433	100	10297	9907	-2.361	1678	8619	1579	8328	132511	674713	83.000	218.974	0	0	0
3	4	9	"artI"	"STM0890"	11210	44100	110	7645	7403	1664	22	77	77	86	59	68	100	100	0	6346	6048	1503	24	107	107	119	91	76	100	100	0	1.213	1.233	1.222	1.251	1.231	1.217	0.943	80	463	100	13807	13267	0.279	7568	6239	7326	5941	592243	483868	124.017	65.154	0	0	0
3	5	9	""	"STM0895"	11400	44110	100	134	157	118	75	76	76	87	63	72	42	7	0	4381	4093	977	23	102	102	116	98	84	100	100	0	0.014	0.020	0.013	0.015	2.114	0.019	0.222	80	387	100	4337	4072	-6.205	58	4279	81	3991	12588	327438	1.111	40.582	0	0	0
3	6	9	""	"STM0900"	11570	44100	110	87	96	37	38	78	78	101	191	189	0	0	0	3619	3698	1017	27	105	105	128	247	192	100	100	0	0.003	0.005	0.004	0.004	3.669	0.003	0.016	80	464	100	3523	3611	-8.609	9	3514	18	3593	7673	295863	-0.026	14.453	0	0	0
3	7	9	""	"STM1034"	11760	44110	110	358	450	418	92	79	79	85	35	41	80	72	0	651	1251	1413	112	107	107	118	71	60	83	77	0	0.513	0.324	0.417	0.398	3.185	0.266	0.692	80	452	100	823	1515	-0.963	279	544	371	1144	35987	100117	10.429	15.958	0	0	0
3	8	9	""	"STM1038"	11930	44100	110	2418	2601	905	34	76	76	80	23	28	100	100	0	9177	9721	2023	20	101	101	114	81	71	100	100	0	0.258	0.262	0.260	0.254	1.236	0.266	0.929	80	447	100	11418	12145	-1.954	2342	9076	2525	9620	208071	777708	109.609	118.605	0	0	0
3	9	9	"aceA"	"STM4184"	12110	44110	120	22023	21248	9545	44	74	74	78	21	26	100	100	0	8840	8375	3217	38	99	99	104	28	26	99	98	0	2.511	2.558	2.542	2.288	2.371	2.702	0.934	120	504	100	30690	29450	1.328	21949	8741	21174	8276	2549719	1005029	1008.095	295.393	0	0	0
3	10	9	""	"STM4195"	12290	44100	100	153	172	64	37	75	75	79	32	40	95	61	0	790	901	388	43	100	100	111	96	86	100	98	0	0.113	0.121	0.119	0.112	1.748	0.122	0.585	80	357	100	768	898	-3.145	78	690	97	801	13753	72078	2.906	8.229	0	0	0
3	11	9	""	"STM4199"	12460	44100	110	484	487	151	31	75	75	78	30	38	98	97	0	5834	6074	1664	27	100	100	115	98	85	100	100	0	0.071	0.069	0.070	0.064	1.647	0.066	0.872	80	443	100	6143	6386	-3.809	409	5734	412	5974	38945	485942	13.633	60.806	0	0	0
3	12	9	""	"STM4203"	12650	44100	120	93	104	52	50	75	75	77	16	20	53	30	0	1428	1428	818	57	100	100	109	51	46	99	98	0	0.014	0.022	0.021	0.018	3.261	0.021	0.219	120	528	100	1346	1357	-6.205	18	1328	29	1328	12477	171368	1.688	25.863	0	0	0
3	13	9	"pduA"	"STM2038"	12830	44110	110	128	136	38	27	75	75	78	20	25	85	70	0	2620	2572	626	24	99	99	101	22	21	100	100	0	0.021	0.025	0.021	0.020	2.312	0.021	0.461	80	429	100	2574	2534	-5.572	53	2521	61	2473	10885	205724	2.900	112.318	0	0	0
3	14	9	"pduS"	"STM2053"	13000	44110	100	219	222	71	31	74	74	75	15	20	98	97	0	7299	7731	2423	31	97	97	100	20	20	100	100	0	0.020	0.019	0.017	0.018	1.706	0.018	0.723	80	364	100	7347	7782	-5.634	145	7202	148	7634	17730	618517	9.800	381.550	0	0	0
3	15	9	"stfC"	"STM0196"	13170	44110	110	482	494	68	13	74	74	75	18	24	100	100	0	15689	15855	1221	7	99	99	109	60	55	100	100	0	0.026	0.027	0.026	0.026	1.153	0.026	0.922	80	444	100	15998	16176	-5.256	408	15590	420	15756	39524	1268410	23.278	262.433	0	0	0
3	16	9	"eutS"	"STM2470"	13360	44110	100	135	139	31	22	73	73	117	753	643	0	0	0	2119	2109	585	27	100	100	114	68	59	100	100	0	0.031	0.033	0.031	0.029	1.896	0.031	0.631	80	418	100	2081	2075	-5.025	62	2019	66	2009	11139	168690	0.029	29.338	0	0	0
3	17	9	"pagK"	"STM1867"	13530	44110	100	407	413	144	34	73	73	79	101	127	100	78	0	482	519	216	41	98	98	106	41	38	100	100	0	0.870	0.808	0.827	0.824	1.539	0.761	0.731	80	371	100	718	761	-0.201	334	384	340	421	33067	41539	3.307	10.073	0	0	0
3	18	9	"pefI"	"PSLT013"	13710	44120	100	412	412	108	26	71	71	72	15	20	100	100	0	3116	3076	945	30	98	98	112	110	98	100	100	0	0.113	0.115	0.112	0.114	1.326	0.110	0.923	80	410	100	3359	3319	-3.146	341	3018	341	2978	32987	246062	22.667	26.945	0	0	0
3	19	9	"traM"	"PSLT073"	13900	44120	110	286	298	81	27	72	72	74	15	20	98	98	0	8230	8162	2293	28	98	98	112	106	94	100	100	0	0.026	0.028	0.027	0.027	1.467	0.027	0.872	80	424	100	8346	8290	-5.248	214	8132	226	8064	23804	652968	14.933	75.943	0	0	0
3	20	9	"traC"	"PSLT088"	14060	44110	120	890	901	397	44	73	73	73	14	19	95	95	0	39780	37738	16151	42	98	98	103	24	23	100	100	1	0.021	0.022	0.022	0.021	1.841	0.022	0.951	120	456	100	40499	38468	-5.602	817	39682	828	37640	108060	4528604	59.143	1568.125	0	0	0
3	21	9	""	"STM1623"	14230	44110	110	3079	3053	357	11	73	73	89	116	130	100	100	0	14275	14145	1918	13	98	98	200	769	384	100	100	0	0.212	0.212	0.209	0.213	1.167	0.206	0.943	80	456	100	17183	17027	-2.238	3006	14177	2980	14047	244246	1131623	25.552	18.134	0	0	0
3	22	9	"fumB"	"STM4300"	14430	44110	110	1010	973	245	25	72	72	87	116	133	100	100	0	16707	15575	3256	20	96	96	200	769	384	100	100	0	0.056	0.058	0.058	0.057	1.215	0.058	0.952	80	456	100	17549	16380	-4.146	938	16611	901	15479	77863	1246013	7.638	19.993	0	0	0
3	23	9	"phnB"	"STM4288"	14600	44120	110	5899	5747	1563	27	71	71	73	17	23	100	100	0	5793	5425	1218	22	95	95	101	35	34	100	100	0	1.023	1.065	1.086	1.049	1.170	1.084	0.950	80	440	100	11526	11006	0.033	5828	5698	5676	5330	459786	433968	333.765	152.114	0	0	0
3	24	9	"nrfD"	"STM4280"	14780	44120	110	156	188	108	57	71	71	73	16	21	96	88	0	3695	5106	3738	73	94	94	97	25	25	100	100	0	0.024	0.023	0.022	0.021	1.686	0.023	0.786	80	524	100	3686	5129	-5.405	85	3601	117	5012	15063	408446	7.188	200.360	0	0	0
3	1	10	"mog"	"STM0008"	10680	44280	100	2002	1819	494	27	78	78	80	19	23	100	100	0	7138	6504	1646	25	106	106	118	81	68	100	100	0	0.274	0.272	0.274	0.270	1.201	0.270	0.960	80	440	100	8956	8139	-1.870	1924	7032	1741	6398	145519	520352	91.526	78.840	0	0	0
3	2	10	""	"STM0273"	10860	44280	110	155	168	63	37	78	78	80	17	21	97	91	0	2421	2300	557	24	105	105	112	65	58	100	100	0	0.033	0.041	0.035	0.035	2.111	0.035	0.452	80	452	100	2393	2285	-4.911	77	2316	90	2195	13443	183994	5.176	33.662	0	0	0
3	3	10	""	"STM0278"	11040	44280	110	129	134	45	33	78	78	81	19	23	81	65	0	4022	3954	1343	33	108	108	111	27	24	100	100	0	0.013	0.015	0.013	0.013	2.505	0.012	0.346	80	453	100	3965	3902	-6.262	51	3914	56	3846	10726	316285	2.789	142.333	0	0	0
3	4	10	""	"STM0287"	11220	44290	100	283	375	587	156	78	78	80	20	25	100	100	0	3497	3474	1538	44	106	106	111	29	26	100	100	0	0.060	0.088	0.058	0.069	1.755	0.133	0.449	80	430	100	3596	3665	-4.048	205	3391	297	3368	29985	277945	14.750	115.966	0	0	0
3	5	10	""	"STM0296"	11400	44280	110	109	161	140	86	77	77	81	19	23	66	46	0	1345	1317	363	27	106	106	113	38	33	100	100	0	0.026	0.069	0.033	0.034	3.335	0.073	0.250	80	438	100	1271	1295	-5.275	32	1239	84	1211	12862	105396	4.211	31.684	0	0	0
3	6	10	"ghmA"	"STM0310"	11580	44290	110	840	841	224	26	80	80	84	23	27	100	100	0	1554	1458	417	28	107	107	121	60	49	100	100	0	0.525	0.563	0.566	0.571	1.281	0.546	0.921	80	479	100	2207	2112	-0.929	760	1447	761	1351	67240	116646	32.913	22.283	0	0	0
3	7	10	"ndh"	"STM1211"	11750	44280	110	575	803	732	91	78	78	82	20	24	100	100	0	2160	3051	2698	88	105	105	116	66	56	100	100	0	0.242	0.246	0.229	0.237	1.682	0.236	0.776	80	420	100	2552	3671	-2.048	497	2055	725	2946	64236	244098	36.050	44.470	0	0	0
3	8	10	"ycfV"	"STM1218"	11930	44290	100	941	1104	1126	101	77	77	77	16	20	100	100	0	8277	7834	1903	24	100	100	104	23	22	100	100	0	0.106	0.133	0.106	0.114	1.559	0.134	0.399	80	416	100	9041	8761	-3.242	864	8177	1027	7734	88343	626713	64.188	336.087	0	0	0
3	9	10	"ymfB"	"STM1235"	12110	44290	100	422	446	167	37	77	77	80	24	30	100	100	0	942	918	227	24	101	101	106	26	24	100	100	0	0.410	0.452	0.411	0.436	1.369	0.442	0.773	80	379	100	1186	1186	-1.286	345	841	369	817	35654	73441	15.250	31.231	0	0	0
3	10	10	""	"STM1252"	12290	44280	110	1000	991	326	32	77	77	79	18	22	100	98	0	7345	7233	1881	26	102	102	107	26	24	100	100	0	0.127	0.128	0.130	0.117	1.485	0.131	0.947	80	466	100	8166	8045	-2.972	923	7243	914	7131	79288	578621	50.667	274.077	0	0	0
3	11	10	""	"STM1265"	12470	44280	110	850	839	250	29	77	77	79	21	26	100	100	0	4003	4125	1070	25	100	100	107	47	43	100	100	0	0.198	0.189	0.194	0.183	1.314	0.192	0.936	80	467	100	4676	4787	-2.336	773	3903	762	4025	67109	330024	36.190	85.489	0	0	0
3	12	10	"yaoF"	"STM1275"	12640	44290	100	436	546	385	70	76	76	78	17	21	100	100	0	648	810	660	81	100	100	103	21	20	100	100	0	0.657	0.662	0.629	0.676	1.559	0.603	0.857	80	373	100	908	1180	-0.606	360	548	470	710	43671	64784	27.529	33.667	0	0	0
3	13	10	"fumC"	"STM1469"	12820	44290	120	29330	26529	8989	33	77	77	80	19	23	100	100	0	13432	12105	3799	31	99	99	102	21	20	100	100	0	2.194	2.203	2.160	1.989	2.237	2.266	0.938	120	483	100	42586	38458	1.134	29253	13333	26452	12006	3183439	1452561	1392.053	571.571	0	0	0
3	14	10	"ydgI"	"STM1477"	13000	44280	110	1517	1482	263	17	75	75	77	16	20	100	100	0	16149	16029	1131	7	98	98	103	30	29	100	100	0	0.090	0.088	0.088	0.087	1.190	0.088	0.929	80	441	100	17493	17338	-3.477	1442	16051	1407	15931	118527	1282335	87.813	530.867	0	0	0
3	15	10	""	"STM1485"	13180	44290	100	758	770	226	29	76	76	77	16	20	100	100	0	1973	2009	608	30	98	98	105	44	41	100	100	0	0.364	0.363	0.364	0.358	1.255	0.353	0.920	80	402	100	2557	2605	-1.459	682	1875	694	1911	61565	160759	43.313	43.273	0	0	0
3	16	10	""	"STM1490"	13350	44280	110	867	852	128	15	76	76	78	22	28	100	100	0	16555	16360	1152	7	98	98	123	232	188	100	100	0	0.048	0.048	0.050	0.047	1.248	0.047	0.935	80	435	100	17248	17038	-4.379	791	16457	776	16262	68150	1308802	35.182	69.987	0	0	0
3	17	10	""	"STM1499"	13530	44290	120	1578	2066	5866	283	74	74	76	22	28	99	99	0	24331	23336	5426	23	100	100	125	224	179	100	100	0	0.062	0.086	0.061	0.062	1.841	0.096	0.087	120	475	100	25735	25228	-4.010	1504	24231	1992	23236	247881	2800367	90.455	103.621	0	0	0
3	18	10	"wzzB"	"STM2079"	13710	44290	120	16958	15711	5518	35	75	75	76	16	21	100	100	0	10330	9450	3038	32	98	98	105	40	38	100	100	0	1.650	1.672	1.647	1.511	2.136	1.715	0.941	120	471	100	27115	24988	0.722	16883	10232	15636	9352	1885289	1134043	977.188	233.625	0	0	0
3	19	10	"nxiA"	"STM2783"	13880	44300	110	1205	1251	433	34	76	76	76	16	21	100	100	0	7642	7632	1496	19	98	98	105	31	29	100	100	0	0.150	0.156	0.145	0.154	1.257	0.153	0.869	80	447	100	8673	8709	-2.740	1129	7544	1175	7534	100054	610546	73.438	242.806	0	0	0
3	20	10	"ygaF"	"STM2790"	14070	44290	110	6143	6505	1809	27	75	75	75	15	20	100	100	0	4349	4499	955	21	97	97	102	25	24	100	100	0	1.427	1.461	1.406	1.443	1.180	1.529	0.927	80	445	100	10320	10832	0.513	6068	4252	6430	4402	520401	359947	428.667	175.880	0	0	0
3	21	10	"ygaP"	"STM2798"	14240	44290	110	657	679	174	25	75	75	83	94	113	100	100	0	2343	2369	608	25	96	96	124	356	287	100	100	0	0.259	0.266	0.253	0.265	1.333	0.254	0.866	80	446	100	2829	2877	-1.949	582	2247	604	2273	54348	189508	6.340	6.306	0	0	0
3	22	10	""	"STM4012"	14430	44290	120	279	295	105	35	73	73	74	15	20	100	97	0	10979	10981	3278	29	95	95	99	22	22	100	100	0	0.019	0.020	0.020	0.019	1.584	0.021	0.870	120	520	100	11090	11108	-5.723	206	10884	222	10886	35432	1317680	14.733	494.636	0	0	0
3	23	10	""	"STM4031"	14600	44290	110	174	294	435	147	71	71	73	14	19	100	93	0	362	753	1003	133	93	93	97	26	26	100	100	0	0.383	0.338	0.329	0.307	2.343	0.332	0.581	80	445	100	372	883	-1.385	103	269	223	660	23495	60274	15.786	25.231	0	0	0
3	24	10	"rhaD"	"STM4045"	14790	44300	100	87	122	95	77	70	70	71	14	19	51	35	0	503	2013	3567	177	91	91	95	26	27	90	81	0	0.041	0.027	0.033	0.055	4.552	0.024	0.757	80	474	100	429	1974	-4.599	17	412	52	1922	9728	161010	3.643	73.769	0	0	0
3	1	11	""	"STM2942"	10690	44450	100	470	463	90	19	78	78	81	18	22	100	100	0	6838	6432	1378	21	109	109	114	30	26	100	100	0	0.058	0.061	0.061	0.061	1.191	0.060	0.941	80	450	100	7121	6708	-4.101	392	6729	385	6323	37064	514520	21.222	210.600	0	0	0
3	2	11	"pyrG"	"STM2953"	10860	44450	110	14816	14291	3212	22	78	78	184	864	469	100	97	0	17158	16738	2492	14	109	109	184	615	334	100	100	0	0.864	0.855	0.869	0.816	1.400	0.872	0.946	80	476	100	31787	30842	-0.210	14738	17049	14213	16629	1143251	1339014	16.328	26.917	0	0	0
3	3	11	"ygcY"	"STM2961"	11050	44450	110	355	370	81	21	81	81	188	862	458	0	0	0	6330	6435	1186	18	111	111	189	615	325	100	100	0	0.044	0.046	0.045	0.045	1.264	0.045	0.877	80	478	100	6493	6613	-4.504	274	6219	289	6324	29624	514805	0.211	10.156	0	0	0
3	4	11	"exo"	"STM2972"	11220	44460	110	835	805	136	16	79	79	82	25	30	100	100	0	10081	9426	1510	16	106	106	117	60	51	100	100	0	0.076	0.078	0.078	0.077	1.158	0.077	0.938	80	440	100	10731	10046	-3.722	756	9975	726	9320	64401	754117	28.920	155.150	0	0	0
3	5	11	"fucI"	"STM2976"	11400	44440	110	1392	1313	396	30	80	80	85	30	35	98	95	0	16494	15609	3200	20	113	113	126	56	44	100	100	0	0.080	0.080	0.082	0.068	1.905	0.081	0.927	80	467	100	17693	16729	-3.642	1312	16381	1233	15496	105033	1248699	40.933	276.482	0	0	0
3	6	11	"ygdI"	"STM2983"	11580	44470	110	3009	2948	1095	37	81	81	86	34	39	100	100	0	331	399	343	85	108	108	120	53	44	97	96	0	13.130	9.852	14.696	11.878	2.389	13.909	0.142	80	450	100	3151	3158	3.715	2928	223	2867	291	235841	31952	84.176	5.264	0	0	0
3	7	11	"metC"	"STM3161"	11760	44450	120	2375	2039	922	45	79	79	81	18	22	96	95	0	11582	9888	4512	45	101	101	106	33	31	99	99	0	0.200	0.200	0.204	0.191	2.395	0.196	0.950	120	485	100	13777	11747	-2.322	2296	11481	1960	9787	244659	1186513	108.778	296.424	0	0	0
3	8	11	""	"STM3170"	11930	44450	110	162	160	44	27	81	81	89	37	41	78	53	0	2917	2728	880	32	104	104	110	37	33	100	100	0	0.029	0.030	0.028	0.025	2.012	0.027	0.521	80	438	100	2894	2703	-5.118	81	2813	79	2624	12806	218258	1.919	70.757	0	0	0
3	9	11	"STMF1.3"	"Not LT2a90"	12100	44410	60	102	181	169	93	92	92	105	54	51	34	25	0	159	322	313	97	114	114	126	53	42	46	40	0	0.222	0.428	0.440	0.672	4.542	0.503	0.591	32	147	100	55	297	-2.170	10	45	89	208	5784	10303	1.407	3.698	0	0	0
3	10	11	"yfiO"	"STM2663"	12290	44450	110	1664	1652	481	29	80	80	87	54	62	100	100	0	3157	3093	779	25	102	102	117	111	94	100	100	0	0.518	0.526	0.524	0.516	1.220	0.538	0.935	80	500	100	4639	4563	-0.948	1584	3055	1572	2991	132136	247475	28.981	26.811	0	0	0
3	11	11	"ffh"	"STM2677"	12480	44460	110	6146	5706	1811	31	80	80	88	57	64	100	100	0	13048	12004	3361	27	101	101	120	131	109	100	100	0	0.469	0.473	0.482	0.464	1.403	0.468	0.940	80	466	100	19013	17529	-1.094	6066	12947	5626	11903	456485	960306	98.561	90.718	0	0	0
3	12	11	"yfjG"	"STM2687"	12650	44450	110	2196	2148	959	44	78	78	83	25	30	100	100	0	2669	2631	787	29	100	100	104	22	21	100	100	0	0.824	0.818	0.813	0.754	1.586	0.886	0.829	80	437	100	4687	4601	-0.279	2118	2569	2070	2531	171855	210518	82.600	114.864	0	0	0
3	13	11	"ybbK"	"STM0501"	12830	44450	110	2396	2294	735	32	78	78	81	21	25	100	100	0	7683	7425	1772	23	99	99	103	22	21	100	100	0	0.306	0.302	0.307	0.286	1.353	0.308	0.966	80	409	100	9902	9542	-1.710	2318	7584	2216	7326	183543	594011	105.381	332.818	0	0	0
3	14	11	"sfbB"	"STM0511"	13000	44470	120	340	350	157	44	76	76	78	17	21	95	95	0	10614	10707	4796	44	97	97	101	24	23	100	99	0	0.025	0.026	0.025	0.025	2.345	0.025	0.844	120	464	100	10781	10884	-5.316	264	10517	274	10610	42027	1284874	16.000	441.917	0	0	0
3	15	11	"gip"	"STM0518"	13180	44470	120	328	319	85	26	75	75	78	35	44	96	92	0	9593	9084	2674	29	98	98	105	99	94	98	97	0	0.027	0.027	0.026	0.028	2.238	0.026	0.868	120	457	100	9748	9230	-5.230	253	9495	244	8986	38261	1090059	6.886	90.697	0	0	0
3	16	11	"allB"	"STM0523"	13350	44460	100	482	505	266	52	74	74	78	40	51	100	100	0	10762	10564	2142	20	97	97	120	248	206	100	100	0	0.038	0.041	0.038	0.039	1.327	0.041	0.697	80	390	100	11073	10898	-4.708	408	10665	431	10467	40395	845081	10.675	42.113	0	0	0
3	17	11	"allC"	"STM0527"	13530	44450	100	254	257	57	22	75	75	76	15	19	100	100	0	4546	4384	1198	27	99	99	103	24	23	100	100	0	0.040	0.042	0.043	0.042	1.208	0.042	0.908	80	386	100	4626	4467	-4.635	179	4447	182	4285	20550	350746	12.067	178.375	0	0	0
3	18	11	"ppiB"	"STM0536"	13710	44470	110	5940	5936	1488	25	76	76	78	17	21	100	100	0	4077	3983	773	19	100	100	104	24	23	100	100	0	1.474	1.509	1.541	1.485	1.178	1.546	0.959	80	445	100	9841	9743	0.560	5864	3977	5860	3883	474910	318637	344.588	161.625	0	0	0
3	19	11	"slyX"	"STM3454"	13900	44470	110	217	228	62	27	75	75	77	17	22	100	100	0	509	546	184	33	98	98	102	23	22	100	100	0	0.345	0.342	0.354	0.341	1.375	0.327	0.830	80	439	100	553	601	-1.533	142	411	153	448	18210	43651	8.882	19.304	0	0	0
3	20	11	"mglB"	"STM2190"	14070	44460	110	4361	4374	1330	30	74	74	75	16	21	100	100	0	4539	4363	1073	24	96	96	100	22	22	100	100	0	0.965	1.008	1.009	0.982	1.239	1.031	0.950	80	425	100	8730	8567	-0.052	4287	4443	4300	4267	349886	349043	268.688	193.773	0	0	0
3	21	11	""	"STM2198"	14240	44460	110	708	717	179	24	73	73	75	20	26	100	100	0	13262	13493	1916	14	98	98	112	117	104	100	100	0	0.048	0.048	0.047	0.046	1.272	0.048	0.926	80	486	100	13799	14039	-4.374	635	13164	644	13395	57365	1079469	32.100	114.368	0	0	0
3	22	11	"rsuA"	"STM2222"	14440	44470	110	1657	1643	437	26	73	73	75	19	25	100	100	0	5755	5697	1294	22	98	98	110	115	104	100	100	0	0.280	0.280	0.279	0.278	1.185	0.276	0.952	80	471	100	7241	7169	-1.836	1584	5657	1570	5599	131413	455758	82.526	48.583	0	0	0
3	23	11	"yejM"	"STM2228"	14620	44470	110	1329	1284	342	26	73	73	73	14	19	100	100	0	7246	6789	1801	26	98	98	101	21	20	100	100	0	0.176	0.181	0.180	0.181	1.205	0.179	0.967	80	428	100	8404	7902	-2.509	1256	7148	1211	6691	102732	543121	86.500	318.476	0	0	0
3	24	11	""	"STM2237"	14780	44480	110	106	114	32	28	73	73	75	21	28	77	33	0	2274	2201	785	35	98	98	101	24	23	100	100	0	0.015	0.019	0.018	0.017	2.258	0.016	0.267	80	469	100	2209	2144	-6.043	33	2176	41	2103	9083	176105	1.857	87.500	0	0	0
3	1	12	"phoP"	"STM1231"	10680	44640	110	9500	9187	1824	19	81	81	89	42	47	100	100	0	2655	2580	475	18	114	114	122	38	31	100	100	0	3.707	3.693	3.665	3.687	1.216	3.923	0.912	80	544	100	11960	11572	1.890	9419	2541	9106	2466	734965	206418	216.619	64.684	0	0	0
3	2	12	"phoP"	"STM1231"	10870	44640	110	13197	13030	2775	21	81	81	126	618	490	100	100	0	3621	3825	1500	39	109	109	128	245	191	100	100	0	3.735	3.485	3.656	3.639	1.339	3.458	0.864	80	477	100	16628	16665	1.901	13116	3512	12949	3716	1042375	306032	20.880	15.090	0	0	0
3	3	12	"phoQ"	"STM1230"	11040	44640	100	1117	1094	272	24	81	81	84	26	30	100	100	0	1415	1437	339	23	108	108	117	58	49	100	100	0	0.793	0.762	0.777	0.758	1.307	0.713	0.849	80	418	100	2343	2342	-0.335	1036	1307	1013	1329	87483	114923	38.846	22.759	0	0	0
3	4	12	"phoQ"	"STM1230"	11220	44630	100	3432	3473	1425	41	82	82	88	33	37	100	100	0	4484	4421	1543	34	110	110	129	78	60	100	100	0	0.766	0.787	0.795	0.755	1.340	0.806	0.955	80	430	100	7724	7702	-0.385	3350	4374	3391	4311	277812	353663	102.576	55.026	0	0	0
3	5	12	"phoQ"	"STM1230"	11410	44630	110	2353	2377	482	20	80	80	89	46	51	100	100	0	2702	2751	676	24	109	109	121	55	45	100	100	0	0.877	0.869	0.865	0.877	1.273	0.833	0.872	80	492	100	4866	4939	-0.190	2273	2593	2297	2642	190179	220094	49.739	47.818	0	0	0
3	6	12	"hupA"	"STM4170"	11580	44640	110	1727	1685	646	38	81	81	91	49	53	100	100	0	931	900	270	30	104	104	114	54	47	98	98	0	1.990	2.015	2.142	2.000	1.547	2.146	0.868	80	497	100	2473	2400	0.993	1646	827	1604	796	134821	71964	32.531	14.556	0	0	0
3	7	12	"sopB"	"STM1091"	11760	44630	110	56061	55515	6307	11	84	84	96	86	89	100	100	5	9894	10039	622	6	102	102	106	34	32	100	100	0	5.717	5.578	5.642	5.547	1.135	5.894	0.938	80	460	100	65769	65368	2.515	55977	9792	55431	9937	4441197	803094	644.407	292.147	0	0	0
3	8	12	"pipC"	"STM0375"	11940	44630	100	3609	3472	1064	30	83	83	95	88	92	100	100	0	1057	1059	280	26	105	105	110	36	32	100	100	0	3.704	3.552	3.610	3.522	1.296	3.768	0.895	80	420	100	4478	4343	1.889	3526	952	3389	954	277740	84708	38.375	26.361	0	0	0
3	9	12	"pipC"	"STM0375"	12110	44630	110	5273	4921	2053	41	81	81	86	25	29	100	100	0	1673	1614	531	32	103	103	110	34	30	100	100	0	3.307	3.203	3.174	3.038	1.365	3.390	0.945	80	510	100	6762	6351	1.726	5192	1570	4840	1511	393666	129086	193.400	44.235	0	0	0
3	10	12	"ssrB"	"STM1391"	12290	44620	110	5244	5142	1303	25	79	79	83	24	28	100	100	0	2471	2398	507	21	99	99	103	23	22	100	100	0	2.177	2.202	2.200	2.179	1.171	2.325	0.931	80	478	100	7537	7362	1.123	5165	2372	5063	2299	411344	191844	210.792	99.783	0	0	0
3	11	12	"ssrB"	"STM1391"	12470	44630	100	6235	6086	1684	27	80	80	84	27	32	100	100	0	2957	2845	757	26	100	100	109	73	66	100	100	0	2.154	2.188	2.147	2.180	1.273	2.228	0.940	80	408	100	9012	8751	1.107	6155	2857	6006	2745	486919	227604	222.296	37.479	0	0	0
3	12	12	"ssrB"	"STM1391"	12640	44630	110	6661	6273	1822	29	80	80	85	27	31	100	100	0	3180	3155	737	23	100	100	108	68	62	100	100	0	2.137	2.027	2.067	1.991	1.254	2.095	0.948	80	478	100	9661	9248	1.095	6581	3080	6193	3055	501851	252437	229.185	44.809	0	0	0
3	13	12	"lrp"	"STM0959"	12830	44640	110	3845	4017	965	24	79	79	81	20	24	100	100	0	3739	3563	854	23	98	98	103	22	21	100	100	0	1.034	1.137	1.139	1.142	1.158	1.133	0.964	80	478	100	7407	7403	0.049	3766	3641	3938	3465	321323	285046	196.800	157.273	0	0	0
3	14	12	"lrp"	"STM0959"	13000	44630	100	5413	4989	1387	27	78	78	79	18	22	100	100	0	4554	4259	1052	24	96	96	99	21	21	100	100	0	1.197	1.180	1.161	1.168	1.198	1.190	0.958	80	374	100	9793	9074	0.259	5335	4458	4911	4163	399109	340742	272.778	198.095	0	0	0
3	15	12	"gyrA"	"STM2272"	13180	44630	100	963	990	241	24	75	75	79	36	45	100	100	0	3421	3474	714	20	98	98	109	107	98	100	100	0	0.267	0.271	0.270	0.268	1.248	0.260	0.861	80	396	100	4211	4291	-1.904	888	3323	915	3376	79162	277892	25.306	31.449	0	0	0
3	16	12	"gyrA"	"STM2272"	13370	44630	110	2230	2215	373	16	74	74	78	34	43	100	100	0	7839	7895	1088	13	98	98	108	100	92	100	100	0	0.279	0.275	0.275	0.273	1.179	0.270	0.926	80	453	100	9897	9938	-1.844	2156	7741	2141	7797	177173	631604	62.853	77.870	0	0	0
3	17	12	"csrA"	"STM2826"	13530	44630	110	859	1131	1039	91	74	74	76	16	21	100	100	0	216	269	176	65	100	100	102	23	22	100	90	0	6.767	6.254	6.426	6.592	2.257	7.711	0.571	80	452	100	901	1226	2.759	785	116	1057	169	90473	21557	65.938	7.261	0	0	0
3	18	12	"csrA"	"STM2826"	13710	44630	110	3317	3513	1491	42	77	77	78	18	23	100	100	0	508	526	140	26	102	102	106	24	22	100	100	0	7.980	8.104	8.096	7.733	1.558	9.631	0.791	80	464	100	3646	3860	2.996	3240	406	3436	424	281046	42099	190.833	17.500	0	0	0
3	19	12	"yhhP"	"STM3578"	13900	44630	110	279	278	55	19	74	74	75	17	22	100	100	0	1154	1145	277	24	100	100	103	22	21	100	100	0	0.194	0.195	0.190	0.195	1.309	0.187	0.897	80	450	100	1259	1249	-2.362	205	1054	204	1045	22234	91601	11.941	47.364	0	0	0
3	20	12	"yhhP"	"STM3578"	14070	44630	100	186	185	43	23	73	73	74	14	18	100	100	0	653	682	168	24	102	102	104	20	19	100	100	0	0.205	0.193	0.189	0.187	1.427	0.185	0.801	80	419	100	664	692	-2.286	113	551	112	580	14801	54597	7.929	28.900	0	0	0
3	21	12	"yhhP"	"STM3578"	14260	44650	110	246	245	79	32	73	73	74	18	24	100	100	0	999	1005	332	33	101	101	109	107	98	100	100	0	0.193	0.190	0.184	0.186	1.451	0.177	0.786	80	451	100	1071	1076	-2.376	173	898	172	904	19591	80394	9.500	8.374	0	0	0
3	22	12	"topA"	"STM1714"	14420	44640	110	2420	2355	682	28	73	73	75	16	21	100	100	0	4546	4536	1064	23	100	100	102	20	19	100	100	0	0.528	0.514	0.521	0.507	1.207	0.521	0.910	80	427	100	6793	6718	-0.922	2347	4446	2282	4436	188419	362862	142.500	221.700	0	0	0
3	23	12	"topA"	"STM1714"	14600	44630	110	488	534	206	38	75	75	76	16	21	100	100	0	909	963	344	35	100	100	103	21	20	100	100	0	0.511	0.532	0.546	0.507	1.738	0.492	0.702	80	454	100	1222	1322	-0.970	413	809	459	863	42697	77044	28.625	40.952	0	0	0
3	24	12	"fur"	"STM0693"	14780	44640	110	2492	2364	714	30	75	75	77	20	25	100	100	0	2268	2265	660	29	101	101	105	22	20	100	100	0	1.115	1.058	1.033	1.048	1.262	1.043	0.905	80	482	100	4584	4453	0.158	2417	2167	2289	2164	189131	181187	114.350	98.182	0	0	0
3	1	13	"ctrl-buffer"	"ctrl-buffer"	10680	44770	40	117	132	59	44	84	84	99	60	60	41	16	0	161	194	98	50	126	126	144	88	61	33	8	0	0.943	0.706	0.780	0.816	4.771	0.129	0.126	12	68	100	68	116	-0.085	33	35	48	68	1585	2330	0.550	0.568	0	0	0
3	2	13	"ctrl-buffer"	"ctrl-buffer"	10860	44810	100	77	88	62	70	81	81	86	31	36	8	3	0	114	140	138	98	111	111	121	40	33	17	6	0	-1.333	0.241	1.438	1.216	4.001	0.356	0.397	80	450	100	-1	36	Error	-4	3	7	29	7057	11202	0.065	0.475	-50	0	0
3	3	13	"ctrl-buffer"	"ctrl-buffer"	11040	44810	100	85	129	181	140	82	82	83	23	27	32	18	0	120	184	221	120	108	108	118	59	50	22	11	0	0.250	0.618	0.780	0.699	3.831	0.652	0.529	80	408	100	15	123	-2.000	3	12	47	76	10300	14759	2.000	1.119	-50	0	0
3	4	13	"ctrl-buffer"	"ctrl-buffer"	11210	44810	100	83	102	97	95	80	80	86	31	36	13	8	0	118	146	142	97	107	107	122	68	55	11	6	0	0.273	0.564	0.756	0.592	3.880	0.196	0.206	80	420	100	14	61	-1.874	3	11	22	39	8184	11648	0.516	0.353	-50	0	0
3	5	13	"ctrl-buffer"	"ctrl-buffer"	11390	44810	100	75	79	26	32	80	80	83	24	28	11	5	0	111	122	55	45	107	107	116	39	33	13	3	0	-1.250	-0.067	1.021	0.992	5.862	0.178	0.102	80	474	100	-1	14	Error	-5	4	-1	15	6291	9771	-0.167	0.154	-50	0	0
3	6	13	"ctrl-buffer"	"ctrl-buffer"	11580	44850	50	183	200	84	42	85	85	90	31	34	91	75	0	176	181	62	34	106	106	110	31	28	66	66	0	1.400	1.533	1.479	1.273	2.860	2.155	0.210	12	104	100	168	190	0.485	98	70	115	75	2403	2173	3.548	2.290	0	0	0
3	7	13	"ctrl-buffer"	"ctrl-buffer"	11750	44810	100	92	112	88	78	82	82	90	78	86	11	3	0	119	139	77	55	103	103	106	27	25	35	13	0	0.625	0.833	0.846	0.914	3.688	1.060	0.303	80	457	100	26	66	-0.678	10	16	30	36	8986	11128	0.282	1.222	-50	0	0
3	8	13	"ctrl-buffer"	"ctrl-buffer"	11930	44810	100	81	83	20	24	78	78	80	17	21	23	6	0	109	114	26	22	102	102	104	25	24	22	8	0	0.429	0.417	0.644	0.606	3.749	0.408	0.116	80	450	100	10	17	-1.222	3	7	5	12	6643	9139	0.176	0.400	-50	0	0
3	9	13	"ctrl-buffer"	"ctrl-buffer"	12110	44810	100	76	83	29	34	78	78	80	17	21	18	12	0	104	106	23	21	100	100	105	26	24	17	3	0	-0.500	0.833	0.839	0.919	3.993	0.597	0.151	80	430	100	2	11	Error	-2	4	5	6	6664	8519	0.176	0.038	-50	0	0
3	10	13	"ctrl-buffer"	"ctrl-buffer"	12280	44810	100	84	91	51	56	78	78	80	17	21	23	8	0	103	112	35	31	102	102	106	27	25	16	7	0	6.000	1.300	0.893	1.026	4.314	0.825	0.063	80	418	100	7	23	2.585	6	1	13	10	7315	8981	0.647	0.222	-50	0	0
3	11	13	"ctrl-buffer"	"ctrl-buffer"	12460	44810	100	75	79	20	25	77	77	79	18	22	15	5	0	101	115	40	34	102	102	106	25	23	26	12	0	2.000	0.154	0.824	0.894	4.644	0.152	0.034	80	442	100	-3	15	1.000	-2	-1	2	13	6310	9204	0.000	0.360	-50	0	0
3	12	13	"ctrl-buffer"	"ctrl-buffer"	12640	44810	100	78	79	19	24	75	75	77	17	22	16	6	0	97	107	33	30	97	97	101	22	21	21	10	0	100000.000	0.400	0.667	0.770	4.604	0.256	0.078	80	420	100	3	14	16.610	3	0	4	10	6281	8552	0.118	0.273	-50	0	0
3	13	13	"ctrl-buffer"	"ctrl-buffer"	12820	44810	100	74	76	19	25	76	76	78	16	20	16	3	0	98	107	40	37	102	102	105	23	21	13	6	0	0.500	0.000	0.833	0.875	3.868	0.333	0.122	80	420	100	-6	5	-1.000	-2	-4	0	5	6046	8598	-0.125	0.087	-50	0	0
3	14	13	"ctrl-buffer"	"ctrl-buffer"	13000	44810	100	80	85	22	25	78	78	78	16	20	31	11	0	119	121	31	25	105	105	116	48	41	12	1	0	0.143	0.438	0.676	0.768	3.344	0.094	0.063	80	420	100	16	23	-2.807	2	14	7	16	6824	9643	0.438	0.104	-50	0	0
3	15	13	"ctrl-buffer"	"ctrl-buffer"	13170	44810	100	75	77	17	22	76	76	77	15	19	16	3	0	103	106	20	18	103	103	112	37	33	7	0	0	100000.000	0.333	0.683	0.639	2.878	0.086	0.011	80	402	100	-1	4	16.610	-1	0	1	3	6139	8461	0.000	-0.162	-50	0	0
3	16	13	"ctrl-buffer"	"ctrl-buffer"	13350	44810	100	75	75	13	17	74	74	77	16	20	10	2	0	110	111	21	18	102	102	106	24	22	23	3	0	0.125	0.111	0.762	0.705	4.092	0.211	0.040	80	432	100	9	10	-3.000	1	8	1	9	6008	8884	-0.125	0.208	-50	0	0
3	17	13	"ctrl-buffer"	"ctrl-buffer"	13530	44810	100	77	80	24	30	72	72	75	16	21	21	6	0	127	133	31	23	100	100	103	23	22	52	27	0	0.185	0.242	0.379	0.412	3.968	0.280	0.122	80	442	100	32	41	-2.433	5	27	8	33	6416	10652	0.313	1.304	-50	0	0
3	18	13	"ctrl-buffer"	"ctrl-buffer"	13710	44810	100	72	77	20	25	77	77	79	19	24	11	3	0	110	116	32	27	107	107	110	28	25	17	6	0	-1.667	0.000	0.913	0.831	2.839	0.368	0.115	80	432	100	-2	9	Error	-5	3	0	9	6187	9304	-0.105	0.214	-50	0	0
3	19	13	"ctrl-buffer"	"ctrl-buffer"	13890	44810	100	76	81	25	30	73	73	76	17	22	18	8	0	114	131	90	68	103	103	108	25	23	25	11	0	0.273	0.286	1.000	0.864	3.420	0.224	0.254	80	455	100	14	36	-1.874	3	11	8	28	6470	10496	0.294	0.920	-50	0	0
3	20	13	"ctrl-buffer"	"ctrl-buffer"	14070	44810	100	75	76	17	22	72	72	74	15	20	21	7	0	105	110	28	25	101	101	104	20	19	18	10	0	0.750	0.444	0.729	0.965	3.542	0.172	0.034	80	420	100	7	13	-0.415	3	4	4	9	6088	8764	0.133	0.300	-50	0	0
3	21	13	"ctrl-buffer"	"ctrl-buffer"	14240	44810	100	72	73	16	21	73	73	74	15	20	20	5	0	103	115	39	33	99	99	103	20	19	30	15	0	-0.250	0.000	0.714	0.740	3.454	0.088	0.013	80	396	100	3	16	Error	-1	4	0	16	5859	9166	-0.067	0.600	-50	0	0
3	22	13	"ctrl-buffer"	"ctrl-buffer"	14420	44810	100	72	73	16	21	72	72	74	15	20	17	1	0	105	112	38	33	98	98	101	19	18	23	11	0	0.000	0.071	0.741	0.821	4.116	0.324	0.243	80	420	100	7	15	Error	0	7	1	14	5849	8923	-0.067	0.579	-50	0	0
3	23	13	"ctrl-buffer"	"ctrl-buffer"	14600	44810	100	73	75	15	20	73	73	76	30	39	2	0	0	108	115	31	26	97	97	100	21	21	32	16	0	0.000	0.111	0.807	0.905	3.771	0.115	0.062	80	432	100	11	20	Error	0	11	2	18	5978	9198	-0.033	0.714	-50	0	0
3	24	13	"ctrl-buffer"	"ctrl-buffer"	14780	44810	100	77	76	16	21	72	72	73	16	21	23	3	0	111	127	103	81	96	96	100	21	21	40	11	0	0.333	0.129	0.667	0.703	4.784	0.120	0.075	80	452	100	20	35	-1.585	5	15	4	31	6113	10175	0.188	1.286	-50	0	0
3	1	14	"ynfA"	"STM1504"	10680	45000	110	325	335	118	35	78	78	80	18	22	100	100	0	6187	5853	1463	24	108	108	114	32	28	100	100	0	0.041	0.045	0.041	0.044	1.453	0.041	0.720	80	599	100	6326	6002	-4.621	247	6079	257	5745	26793	468268	14.167	179.344	0	0	0
3	2	14	""	"STM3654"	10850	44990	110	185	192	56	29	79	79	81	19	23	100	90	0	1755	1809	536	29	107	107	113	32	28	100	100	0	0.064	0.066	0.063	0.062	1.608	0.064	0.688	80	511	100	1754	1815	-3.959	106	1648	113	1702	15377	144714	5.842	53.000	0	0	0
3	3	14	"yeiP"	"STM2211"	11030	44990	110	1641	1577	273	17	79	79	82	22	26	100	100	0	9647	9415	1080	11	107	107	113	30	26	100	100	0	0.164	0.161	0.159	0.158	1.225	0.161	0.953	80	524	100	11102	10806	-2.611	1562	9540	1498	9308	126160	753237	67.955	310.067	0	0	0
3	4	14	"yfaE"	"STM2279"	11210	44990	110	212	218	57	26	79	79	81	17	20	98	95	0	1276	1298	351	27	104	104	109	28	25	100	100	0	0.113	0.116	0.114	0.108	1.611	0.115	0.818	80	524	100	1305	1333	-3.139	133	1172	139	1194	17473	103850	8.059	42.464	0	0	0
3	5	14	""	"STM4111"	11390	45000	110	179	215	238	110	78	78	80	18	22	91	80	0	372	377	184	48	103	103	110	30	27	91	83	0	0.375	0.500	0.393	0.426	2.847	0.689	0.308	80	536	100	370	411	-1.413	101	269	137	274	17210	30136	7.500	8.900	0	0	0
3	6	14	""	"STM4140"	11570	44990	110	128	155	97	62	78	78	80	18	22	75	62	0	358	492	437	88	103	103	109	30	27	100	91	0	0.196	0.198	0.184	0.180	2.093	0.189	0.703	80	527	100	305	466	-2.350	50	255	77	389	12408	39332	4.167	12.767	0	0	0
3	7	14	"ssaS"	"STM1420"	11750	44990	110	189	568	822	144	78	78	80	18	22	86	77	0	251	533	694	130	105	105	110	32	29	82	75	0	0.760	1.145	0.976	0.800	3.381	1.195	0.806	80	536	100	257	918	-0.395	111	146	490	428	45410	42622	27.111	13.219	0	0	0
3	8	14	"nrdH"	"STM2805"	11930	45000	80	176	530	632	119	77	77	78	15	19	71	65	0	369	1092	1471	134	104	104	110	28	25	78	71	0	0.374	0.459	0.428	0.487	3.299	0.405	0.827	52	320	100	364	1441	-1.420	99	265	453	988	27581	56764	30.133	35.071	0	0	0
3	9	14	"fimI"	"STM0544"	12100	45000	110	171	468	629	134	78	78	80	17	21	90	78	0	416	1294	1746	134	103	103	107	25	23	100	96	0	0.297	0.327	0.298	0.270	3.007	0.331	0.848	80	537	100	406	1581	-1.751	93	313	390	1191	37446	103507	22.824	47.480	0	0	0
3	10	14	"aroA"	"STM0978"	12280	44980	110	1933	1927	546	28	78	78	80	19	23	100	100	0	5456	5472	1172	21	104	104	109	26	23	100	100	0	0.347	0.344	0.355	0.334	1.374	0.347	0.887	80	499	100	7207	7217	-1.529	1855	5352	1849	5368	154172	437758	97.211	206.269	0	0	0
3	11	14	"dam"	"STM3484"	12450	45000	100	229	272	163	59	78	78	81	19	23	95	85	0	1009	1139	732	64	104	104	109	25	22	100	100	0	0.167	0.187	0.162	0.162	1.861	0.171	0.713	80	463	100	1056	1229	-2.583	151	905	194	1035	21723	91089	10.053	41.200	0	0	0
3	12	14	"pduW"	"STM2057"	12630	44980	110	186	251	185	73	76	76	77	15	19	93	86	0	2819	4433	3899	87	102	102	106	24	22	100	100	0	0.040	0.040	0.041	0.036	2.055	0.039	0.768	80	512	100	2827	4506	-4.626	110	2717	175	4331	20110	354643	11.600	180.292	0	0	0
3	13	14	""	"STM2695"	12810	44990	110	598	573	99	17	77	77	78	15	19	100	100	0	14254	13486	2180	16	104	104	110	37	33	100	100	0	0.037	0.037	0.038	0.037	1.167	0.037	0.945	80	524	100	14671	13878	-4.763	521	14150	496	13382	45876	1078893	33.000	361.514	0	0	0
3	14	14	"yajR"	"STM0436"	12990	44990	110	847	824	188	22	76	76	77	15	19	100	100	0	7807	7921	1437	18	107	107	119	53	44	100	100	0	0.100	0.096	0.095	0.094	1.275	0.094	0.933	80	504	100	8471	8562	-3.320	771	7700	748	7814	65922	633716	49.800	147.208	0	0	0
3	15	14	""	"STM0564"	13170	44990	120	1892	1672	639	38	76	76	77	14	18	99	98	0	16074	13818	5086	36	104	104	111	39	35	100	100	0	0.114	0.116	0.115	0.110	1.900	0.115	0.948	120	584	100	17786	15310	-3.137	1816	15970	1596	13714	200609	1658188	113.929	351.462	0	0	0
3	16	14	""	"STM0351"	13340	44990	100	124	130	29	22	76	76	77	14	18	97	81	0	4886	4794	1287	26	99	99	103	25	24	100	100	0	0.010	0.012	0.011	0.010	1.821	0.011	0.603	80	442	100	4835	4749	-6.640	48	4787	54	4695	10397	383512	3.786	187.640	0	0	0
3	17	14	"dsrB"	"STM1983"	13530	45000	110	1833	1973	904	45	74	74	75	14	18	100	100	0	1725	1849	767	41	95	95	98	20	20	100	100	0	1.079	1.083	1.079	1.049	1.359	1.116	0.879	80	521	100	3389	3653	0.110	1759	1630	1899	1754	157862	147949	135.571	87.550	0	0	0
3	18	14	"yeiE"	"STM2201"	13690	44990	110	4167	3967	861	21	75	75	78	19	24	100	100	0	11396	11386	1499	13	97	97	101	23	22	100	100	0	0.362	0.345	0.349	0.335	1.226	0.349	0.952	80	532	100	15391	15181	-1.465	4092	11299	3892	11289	317326	910841	204.684	490.652	0	0	0
3	19	14	"recB"	"STM2994"	13870	44980	50	134	171	92	53	70	70	73	15	20	91	75	0	485	507	225	44	97	97	104	33	31	100	100	0	0.165	0.246	0.217	0.211	1.863	0.240	0.643	12	104	100	452	511	-2.600	64	388	101	410	2054	6083	6.533	12.212	0	0	0
3	20	14	"EMPTY"	"EMPTY"	14070	44990	100	76	76	14	18	73	73	74	15	20	20	3	0	99	101	22	21	98	98	101	19	18	22	3	0	3.000	1.000	0.688	0.800	3.078	0.410	0.054	80	484	100	4	6	1.585	3	1	3	3	6108	8050	0.133	0.000	-75	0	0
3	21	14	"EMPTY"	"EMPTY"	14240	44990	100	71	74	14	18	74	74	74	16	21	12	2	0	92	98	23	23	98	98	100	19	19	18	5	0	0.500	0.000	0.750	0.710	3.194	0.223	0.034	80	452	100	-9	0	-1.000	-3	-6	0	0	5888	7878	0.000	-0.105	-75	0	0
3	22	14	"EMPTY"	"EMPTY"	14420	44990	100	70	74	14	18	72	72	73	14	19	16	5	0	97	100	23	23	95	95	97	18	18	23	7	0	-1.000	0.400	0.923	0.898	2.733	0.247	0.038	80	464	100	0	7	Error	-2	2	2	5	5886	8004	0.071	0.167	-75	0	0
3	23	14	"EMPTY"	"EMPTY"	14600	44990	100	76	76	14	18	73	73	76	30	39	3	0	0	95	98	24	24	96	96	100	25	25	12	2	0	-3.000	1.500	0.636	0.687	2.923	4.500	0.017	80	464	100	2	5	Error	3	-1	3	2	6077	7814	0.000	-0.080	-75	0	0
3	24	14	"EMPTY"	"EMPTY"	14780	44990	100	71	74	26	35	71	71	74	16	21	11	3	0	96	96	16	16	95	95	99	23	23	7	1	0	0.000	3.000	1.429	1.338	3.515	3.455	0.001	80	496	100	1	4	Error	0	1	3	1	5925	7692	0.000	-0.130	-75	0	0
4	1	1	"yjiX"	"STM4531"	15210	42680	120	107	124	61	49	69	69	71	17	23	72	50	0	245	325	216	66	92	92	100	74	74	77	50	0	0.248	0.236	0.266	0.239	3.439	0.156	0.342	120	609	100	191	288	-2.009	38	153	55	233	14865	39030	3.118	3.041	0	0	0
4	2	1	"yhjG"	"STM3610"	15380	42680	120	1301	1991	2188	109	72	72	74	19	25	99	99	0	675	958	917	95	93	93	98	75	76	96	91	0	2.112	2.218	2.367	2.001	2.250	2.563	0.780	120	508	100	1811	2784	1.078	1229	582	1919	865	238875	115000	100.895	11.467	0	0	0
4	3	1	"mtlD"	"STM3686"	15560	42680	120	2813	2841	789	27	75	75	84	63	75	100	100	0	8366	8264	1947	23	94	94	98	35	35	100	100	0	0.331	0.339	0.330	0.329	1.560	0.329	0.879	120	532	100	11010	10936	-1.595	2738	8272	2766	8170	340969	991626	43.762	233.314	0	0	0
4	4	1	"ptsN"	"STM3322"	15740	42670	120	565	940	1100	117	74	74	79	29	36	98	96	0	648	1031	1139	110	96	96	105	43	40	100	97	0	0.889	0.926	0.892	0.882	2.130	0.948	0.734	120	590	100	1043	1801	-0.169	491	552	866	935	112809	123693	29.690	21.535	0	0	0
4	5	1	"yqjK"	"STM3231"	15920	42670	120	317	428	310	72	70	70	78	75	96	85	66	0	402	495	298	60	93	93	98	31	31	100	96	0	0.799	0.891	0.815	0.767	2.407	1.172	0.502	120	516	100	556	760	-0.323	247	309	358	402	51346	59448	4.667	12.806	0	0	0
4	6	1	"yggT"	"STM3101"	16090	42670	120	475	464	143	30	69	69	75	74	98	96	94	0	2948	2731	823	30	91	91	96	31	32	100	100	0	0.142	0.150	0.147	0.143	1.657	0.142	0.876	120	526	100	3263	3035	-2.815	406	2857	395	2640	55668	327670	5.257	85.000	0	0	0
4	7	1	"hscC"	"STM0659"	16270	42680	120	1048	985	246	24	69	69	70	15	21	98	98	0	16052	15205	2865	18	90	90	92	19	20	100	100	0	0.061	0.061	0.062	0.056	1.660	0.060	0.948	120	503	100	16941	16031	-4.027	979	15962	916	15115	118176	1824638	61.000	795.421	0	0	0
4	8	1	"ubiF"	"STM0671"	16450	42680	120	2608	2547	683	26	69	69	71	22	30	100	100	0	6459	6269	1150	18	88	88	94	50	53	100	100	0	0.399	0.401	0.402	0.377	1.584	0.398	0.892	120	502	100	8910	8659	-1.327	2539	6371	2478	6181	305676	752231	112.545	123.500	0	0	0
4	9	1	"nagA"	"STM0683"	16630	42680	120	5793	5670	1000	17	71	71	74	22	29	100	100	0	9808	9309	2256	24	91	91	154	421	273	98	97	0	0.589	0.607	0.602	0.664	1.687	0.587	0.944	120	550	100	15439	14817	-0.764	5722	9717	5599	9218	680380	1117058	254.364	21.746	0	0	0
4	10	1	"ybfM"	"STM0687"	16810	42670	130	313	320	99	30	71	71	72	16	22	97	95	0	2740	2689	844	31	91	91	96	30	31	100	100	0	0.091	0.096	0.094	0.089	1.694	0.093	0.838	120	571	100	2891	2847	-3.452	242	2649	249	2598	38382	322721	15.500	86.433	0	0	0
4	11	1	"apeE"	"STM0570"	16980	42680	120	1647	1650	369	22	71	71	74	27	36	100	100	0	2379	2320	602	25	93	93	96	26	27	99	99	0	0.689	0.709	0.683	0.749	1.603	0.683	0.897	120	483	100	3862	3806	-0.537	1576	2286	1579	2227	198004	278343	58.370	85.538	0	0	0
4	12	1	"ahpF"	"STM0609"	17160	42680	120	929	913	204	22	71	71	74	27	36	100	100	0	5986	5844	1657	28	93	93	101	76	75	100	100	0	0.146	0.146	0.143	0.153	1.523	0.138	0.913	120	499	100	6751	6593	-2.780	858	5893	842	5751	109512	701269	31.074	75.566	0	0	0
4	13	1	"dlhH"	"STM3967"	17340	42690	120	9416	9276	1437	15	72	72	74	17	22	100	100	0	10012	9649	1983	20	94	94	103	78	75	100	99	0	0.942	0.963	0.953	1.007	1.489	0.940	0.935	120	456	100	19262	18759	-0.086	9344	9918	9204	9555	1113073	1157901	541.294	122.385	0	0	0
4	14	1	"yigM"	"STM3963"	17510	42680	120	1895	1882	623	33	70	70	72	16	22	100	100	0	15044	14679	2791	19	91	91	95	24	25	100	100	0	0.122	0.124	0.126	0.115	1.553	0.123	0.901	120	478	100	16778	16400	-3.034	1825	14953	1812	14588	225894	1761439	113.125	607.667	0	0	0
4	15	1	"rhtC"	"STM3959"	17690	42690	120	876	920	268	29	69	69	71	15	21	100	100	0	6456	6374	1593	24	97	97	104	30	28	99	99	0	0.127	0.136	0.127	0.140	1.749	0.129	0.861	120	471	100	7166	7128	-2.978	807	6359	851	6277	110360	764915	56.600	209.000	0	0	0
4	16	1	"rarD"	"STM3955"	17870	42680	120	2900	2733	811	29	69	69	71	16	22	99	99	0	15977	15502	3041	19	97	97	107	52	48	100	100	0	0.178	0.173	0.174	0.158	1.605	0.171	0.933	120	520	100	18711	18069	-2.488	2831	15880	2664	15405	328015	1860284	166.375	296.058	0	0	0
4	17	1	"uvrD"	"STM3951"	18050	42680	120	445	476	195	40	69	69	71	19	26	100	100	0	2288	2395	832	34	97	97	106	54	50	100	100	0	0.172	0.177	0.170	0.168	1.629	0.160	0.726	120	517	100	2567	2705	-2.543	376	2191	407	2298	57083	287397	21.316	42.389	0	0	0
4	18	1	"dapF"	"STM3947"	18230	42680	120	2447	2414	796	32	76	76	82	29	35	99	98	0	5243	5113	1226	23	105	105	124	57	45	100	100	0	0.461	0.467	0.465	0.425	1.694	0.477	0.907	120	499	100	7509	7346	-1.116	2371	5138	2338	5008	289673	613533	80.414	87.526	0	0	0
4	19	1	"fklB"	"STM4397"	18410	42680	130	231	402	469	116	76	76	82	28	34	78	69	0	867	1478	1634	110	108	108	124	53	42	90	87	0	0.204	0.238	0.202	0.193	3.914	0.232	0.665	120	503	100	914	1696	-2.292	155	759	326	1370	48277	177354	11.429	25.547	0	0	0
4	20	1	"ytfK"	"STM4406"	18580	42680	140	203	350	350	100	72	72	75	27	36	83	72	0	147	183	103	56	100	100	106	34	32	62	36	0	2.787	3.349	2.681	2.556	3.137	4.756	0.389	156	596	100	178	361	1.479	131	47	278	83	54589	28472	10.185	2.265	0	0	0
4	21	1	""	"STM4417"	18770	42680	120	168	192	90	46	73	73	75	27	36	89	83	0	651	702	344	49	97	97	104	36	34	100	99	0	0.171	0.197	0.195	0.173	2.009	0.186	0.676	120	506	100	649	724	-2.544	95	554	119	605	23016	84228	4.333	16.611	0	0	0
4	22	1	""	"STM4421"	18950	42680	120	156	250	221	88	72	72	100	348	348	13	3	0	3898	8187	8323	101	101	101	156	273	175	100	99	0	0.022	0.022	0.020	0.019	2.219	0.020	0.654	120	516	100	3881	8264	-5.498	84	3797	178	8086	30013	982388	0.431	29.418	0	0	0
4	23	1	""	"STM4425"	19130	42690	120	220	270	164	60	73	73	98	351	358	16	0	0	2258	2770	1969	71	114	114	171	274	160	98	90	0	0.069	0.074	0.071	0.065	2.307	0.067	0.700	120	476	100	2291	2853	-3.866	147	2144	197	2656	32345	332340	0.490	9.485	0	0	0
4	24	1	""	"STM4430"	19300	42690	120	141	156	74	47	75	75	79	45	56	62	35	0	2200	2722	1967	72	114	114	145	415	286	93	82	0	0.032	0.031	0.029	0.030	2.695	0.026	0.555	120	633	100	2152	2689	-4.982	66	2086	81	2608	18709	326657	1.711	6.210	0	0	0
4	1	2	"sopE2"	"STM1855"	15210	42860	120	1815	2029	1568	77	70	70	71	14	19	99	98	0	1158	1241	732	58	91	91	96	21	21	100	100	0	1.635	1.703	1.577	1.519	2.193	2.110	0.678	120	473	100	2812	3109	0.710	1745	1067	1959	1150	243471	148968	139.857	54.524	0	0	0
4	2	2	""	"STM1731"	15390	42860	130	2519	3668	3628	98	71	71	72	16	22	100	99	0	215	256	137	53	93	93	96	20	20	92	85	0	20.066	22.067	21.979	20.468	2.972	31.780	0.571	120	381	100	2570	3760	4.327	2448	122	3597	163	440137	30765	224.750	8.000	0	0	0
4	3	2	"otsB"	"STM1929"	15560	42850	110	3488	4537	3731	82	76	76	126	331	262	100	96	0	906	1092	750	68	95	95	123	141	114	100	95	0	4.207	4.474	4.170	4.239	1.761	5.490	0.681	80	418	100	4223	5458	2.073	3412	811	4461	997	362987	87335	13.326	6.872	0	0	0
4	4	2	""	"STM4161"	15760	42850	70	101	180	201	111	76	76	89	41	46	43	28	0	264	495	621	125	101	101	132	94	71	71	40	0	0.153	0.264	0.197	0.225	4.588	0.281	0.747	32	224	100	188	498	-2.705	25	163	104	394	5766	15841	2.220	3.862	0	0	0
4	5	2	"rsd"	"STM4165"	15930	42850	120	752	936	742	79	70	70	78	48	61	98	95	0	651	748	554	74	93	93	100	33	33	95	91	0	1.222	1.322	1.420	1.430	2.387	1.405	0.733	120	473	100	1240	1521	0.290	682	558	866	655	112313	89818	17.875	19.636	0	0	0
4	6	2	"hupA"	"STM4170"	16110	42850	110	390	611	597	97	68	68	74	46	62	97	92	0	215	268	181	67	95	95	97	26	26	100	91	0	2.683	3.139	2.751	2.794	2.040	3.513	0.656	80	377	100	442	716	1.424	322	120	543	173	48862	21455	11.674	6.577	0	0	0
4	7	2	""	"STM3121"	16280	42850	120	104	170	165	97	69	69	75	48	64	46	31	0	1024	1752	1762	100	95	95	119	141	118	89	77	0	0.038	0.061	0.053	0.056	4.247	0.055	0.409	120	415	100	964	1758	-4.730	35	929	101	1657	20380	210288	1.979	11.582	0	0	0
4	8	2	"stfG"	"STM0200"	16460	42850	120	88	117	71	60	69	69	73	24	32	45	34	0	761	1473	1604	108	93	93	181	483	266	54	42	0	0.028	0.035	0.040	0.045	4.038	0.025	0.356	120	435	100	687	1428	-5.136	19	668	48	1380	13985	176797	1.833	2.675	0	0	0
4	9	2	"eutT"	"STM2467"	16660	42870	110	98	148	98	66	70	70	74	25	33	52	41	0	531	2062	2609	126	94	94	200	530	265	46	43	0	0.064	0.040	0.055	0.086	4.806	0.033	0.630	80	359	100	465	2046	-3.964	28	437	78	1968	11872	164991	2.960	3.513	0	0	0
4	10	2	"lexA"	"STM4237"	16810	42850	120	650	1627	1983	121	70	70	72	15	20	95	90	0	832	1460	1669	114	93	93	99	36	36	86	80	0	0.785	1.139	1.137	1.181	3.608	1.201	0.694	120	388	100	1319	2924	-0.350	580	739	1557	1367	195247	175234	103.667	37.806	0	0	0
4	11	2	"prpC"	"STM0369"	16990	42850	120	1299	1352	839	62	73	73	79	34	43	96	95	0	1357	1438	699	48	94	94	100	34	34	99	99	0	0.971	0.952	0.873	0.824	2.576	1.045	0.606	120	392	100	2489	2623	-0.043	1226	1263	1279	1344	162200	172564	37.441	39.353	0	0	0
4	12	2	"ushB"	"STM4064"	17170	42850	120	1217	1602	1587	99	75	75	81	35	43	98	95	0	1778	2470	2143	86	95	95	112	115	102	95	91	0	0.679	0.643	0.630	0.604	2.816	0.674	0.586	120	385	100	2825	3902	-0.559	1142	1683	1527	2375	192263	296409	43.457	20.504	0	0	0
4	13	2	"ptsJ"	"STM2436"	17350	42850	120	142	173	116	67	72	72	74	17	22	87	80	0	1767	2423	1879	77	94	94	105	86	81	100	99	0	0.042	0.043	0.039	0.036	2.172	0.040	0.564	120	380	100	1743	2430	-4.579	70	1673	101	2329	20738	290706	5.824	26.953	0	0	0
4	14	2	"plsX"	"STM1192"	17530	42850	120	531	648	523	80	71	71	147	447	304	55	13	0	2339	2605	1848	70	95	95	105	49	46	99	98	0	0.205	0.230	0.225	0.216	2.036	0.201	0.442	120	383	100	2704	3087	-2.286	460	2244	577	2510	77809	312553	1.121	51.020	0	0	0
4	15	2	"flgM"	"STM1172"	17700	42850	120	407	850	1214	142	73	73	148	447	302	45	22	0	174	240	202	84	99	99	107	40	37	71	45	0	4.453	5.511	4.573	4.988	3.349	11.385	0.236	120	383	100	409	918	2.155	334	75	777	141	101990	28770	1.570	3.325	0	0	0
4	16	2	"phsB"	"STM2064"	17890	42860	120	289	445	838	188	72	72	74	17	22	95	88	0	808	1243	1874	150	97	97	104	34	32	95	89	0	0.305	0.325	0.304	0.345	3.048	0.337	0.665	120	402	100	928	1519	-1.712	217	711	373	1146	53388	149175	21.824	33.500	0	0	0
4	17	2	"tnpA_1"	"STM0946"	18070	42860	120	504	756	798	105	73	73	77	28	36	98	94	0	4511	5951	5706	95	98	98	107	42	39	100	100	0	0.098	0.117	0.102	0.100	2.329	0.114	0.727	120	391	100	4844	6536	-3.356	431	4413	683	5853	90685	714073	24.250	139.143	0	0	0
4	18	2	"orf6"	"PSLT014"	18240	42850	120	1339	1992	2141	107	74	74	81	32	39	98	97	0	3202	4020	3690	91	102	102	113	48	42	100	100	0	0.408	0.490	0.425	0.389	2.498	0.491	0.628	120	384	100	4365	5836	-1.293	1265	3100	1918	3918	239007	482341	59.719	81.396	0	0	0
4	19	2	"mig-14"	"STM2782"	18420	42850	120	206	1741	2798	160	74	74	88	130	147	50	43	0	279	1766	2485	140	103	103	116	66	56	60	53	0	0.750	1.002	0.907	0.945	3.898	1.117	0.769	120	366	100	308	3330	-0.415	132	176	1667	1663	208907	211921	12.715	25.000	0	0	0
4	20	2	"thiD"	"STM2146"	18590	42850	130	100	223	299	134	72	72	84	126	150	30	17	0	617	1527	2257	147	103	103	116	72	62	71	66	0	0.054	0.106	0.105	0.108	4.745	0.099	0.404	120	397	100	542	1575	-4.198	28	514	151	1424	26730	183223	1.103	19.597	0	0	0
4	21	2	"rfaY"	"STM3716"	18770	42850	120	108	164	122	74	72	72	74	28	37	57	39	0	940	1662	1964	118	99	99	113	62	54	91	80	0	0.043	0.059	0.064	0.063	2.894	0.043	0.456	120	432	100	877	1655	-4.546	36	841	92	1563	19654	199485	3.214	24.984	0	0	0
4	22	2	"prgH"	"STM2874"	18960	42860	130	235	2242	3733	166	73	73	76	25	32	72	61	0	305	2670	4087	153	96	96	111	60	54	59	54	0	0.775	0.843	0.691	0.785	4.742	0.853	0.451	120	418	100	371	4743	-0.368	162	209	2169	2574	269080	320425	86.640	42.650	0	0	0
4	23	2	"orgA"	"STM2869"	19120	42860	130	120	1167	2151	184	75	75	80	38	47	51	42	0	183	1581	2599	164	100	100	111	50	45	54	49	0	0.542	0.737	0.775	0.711	3.766	0.773	0.689	120	430	100	128	2573	-0.883	45	83	1092	1481	140020	189700	28.605	29.400	0	0	0
4	24	2	"livH"	"STM3563"	19280	42840	60	196	298	333	111	78	78	91	87	95	56	43	0	1535	3500	4541	129	111	111	263	1041	395	50	46	0	0.083	0.065	0.082	0.080	2.247	0.064	0.796	32	160	100	1542	3609	-3.593	118	1424	220	3389	9520	112013	2.379	3.110	0	0	0
4	1	3	"hisJ"	"STM2354"	15220	43030	140	671	2432	3345	137	70	70	71	15	21	94	89	0	336	986	1327	134	91	91	98	30	30	82	75	0	2.453	2.639	2.463	2.582	4.049	3.010	0.651	156	623	100	846	3257	1.295	601	245	2362	895	379455	153754	157.400	29.600	0	0	0
4	2	3	"hisI"	"STM2078"	15390	43020	120	282	1204	3416	283	71	71	73	21	28	81	70	0	590	1793	2988	166	95	95	99	26	26	97	90	0	0.426	0.667	0.429	0.391	3.641	1.080	0.664	120	361	100	706	2831	-1.230	211	495	1133	1698	144507	215190	53.857	65.154	0	0	0
4	3	3	"glyA"	"STM2555"	15570	43020	120	301	992	1352	136	73	73	106	287	270	49	39	0	286	1017	1346	132	96	96	112	120	107	55	46	0	1.200	0.998	1.071	1.134	3.740	1.013	0.658	120	447	100	418	1840	0.263	228	190	919	921	119039	122053	3.087	7.542	0	0	0
4	4	3	"fliD"	"STM1960"	15760	43020	130	533	1936	2838	146	73	73	80	38	47	85	80	0	198	547	642	117	96	96	107	57	53	59	46	0	4.510	4.131	4.102	4.043	3.699	5.895	0.612	120	518	100	562	2314	2.173	460	102	1863	451	232351	65619	48.842	7.719	0	0	0
4	5	3	"asrC"	"STM2550"	15930	43030	120	161	2137	7638	357	71	71	76	33	43	65	53	0	659	3095	7189	232	94	94	97	23	23	96	92	0	0.159	0.688	0.219	0.215	3.980	1.033	0.730	120	423	100	655	5067	-2.650	90	565	2066	3001	256485	371342	62.455	130.348	0	0	0
4	6	3	"moeA"	"STM0846"	16110	43030	130	187	376	365	97	71	71	76	46	60	70	53	0	1059	1883	1929	102	97	97	100	27	27	95	91	0	0.121	0.171	0.162	0.159	3.440	0.143	0.603	120	445	100	1078	2091	-3.052	116	962	305	1786	45117	225966	6.522	66.037	0	0	0
4	7	3	"cbiN"	"STM2022"	16240	43020	100	107	166	146	87	72	72	82	55	67	33	25	0	187	365	422	115	102	102	134	153	114	35	22	0	0.412	0.357	0.400	0.459	3.415	0.212	0.605	80	351	100	120	357	-1.280	35	85	94	263	13256	29209	1.527	1.510	0	0	0
4	8	3	"cobU"	"STM2018"	16460	43020	130	108	251	340	135	72	72	82	66	80	42	31	0	377	1117	1613	144	103	103	139	156	112	56	48	0	0.131	0.177	0.205	0.191	4.502	0.172	0.656	120	540	100	310	1193	-2.928	36	274	179	1014	30149	134067	2.561	6.269	0	0	0
4	9	3	"uhpA"	"STM3790"	16640	43030	120	77	101	61	60	69	69	71	18	25	37	25	0	270	997	1400	140	95	95	111	127	114	51	45	0	0.046	0.035	0.070	0.077	5.817	0.031	0.521	120	373	100	183	934	-4.451	8	175	32	902	12143	119688	1.667	6.976	0	0	0
4	10	3	"trpD"	"STM1724"	16810	43030	120	101	152	106	69	68	68	73	35	47	48	37	0	911	1704	1960	115	94	94	112	130	116	71	61	0	0.040	0.052	0.060	0.075	4.369	0.044	0.682	120	391	100	850	1694	-4.630	33	817	84	1610	18218	204459	2.257	12.246	0	0	0
4	11	3	"sulA"	"STM1071"	17000	43030	120	167	238	193	81	69	69	75	34	45	75	58	0	431	780	871	111	94	94	105	53	50	86	75	0	0.291	0.246	0.259	0.289	3.256	0.180	0.541	120	413	100	435	855	-1.782	98	337	169	686	28597	93645	4.794	12.736	0	0	0
4	12	3	"rfaL"	"STM3713"	17160	43030	130	154	345	377	109	71	71	76	25	32	65	56	0	934	2361	3001	127	95	95	109	87	79	69	60	0	0.099	0.121	0.152	0.175	5.221	0.104	0.733	120	423	100	922	2540	-3.337	83	839	274	2266	41392	283310	10.760	25.885	0	0	0
4	13	3	"bglX"	"STM2166"	17350	43030	120	592	865	857	99	71	71	74	20	27	99	97	0	2096	2573	2135	82	95	95	110	94	85	98	95	0	0.260	0.320	0.295	0.281	2.278	0.287	0.585	120	435	100	2522	3272	-1.941	521	2001	794	2478	103742	308800	39.550	26.202	0	0	0
4	14	3	""	"STM0347"	17530	43040	120	90	94	30	31	71	71	139	421	302	0	0	0	826	978	869	88	96	96	107	59	55	95	92	0	0.026	0.026	0.032	0.029	3.399	80.174	0.000	120	433	100	749	905	-5.264	19	730	23	882	11261	117407	-0.107	14.763	0	0	0
4	15	3	""	"STM1043"	17720	43030	120	150	266	285	107	72	72	142	440	309	15	5	0	755	1499	1973	131	96	96	104	41	39	90	86	0	0.118	0.138	0.136	0.129	4.007	0.105	0.563	120	394	100	737	1597	-3.079	78	659	194	1403	31965	179853	0.282	34.024	0	0	0
4	16	3	""	"PSLT025"	17880	43030	120	86	90	29	32	70	70	71	14	19	50	28	0	297	426	417	97	95	95	99	28	28	94	85	0	0.079	0.060	0.098	0.094	3.286	0.036	0.208	120	366	100	218	351	-3.658	16	202	20	331	10754	51097	1.357	11.679	0	0	0
4	17	3	"orf319"	"STM1389"	18060	43040	120	2350	3108	3143	101	72	72	78	29	37	99	98	0	590	712	579	81	95	95	101	34	33	93	90	0	4.602	4.921	5.378	5.253	2.815	6.516	0.614	120	380	100	2773	3653	2.202	2278	495	3036	617	372937	85391	104.483	17.971	0	0	0
4	18	3	"yfeJ"	"STM2437"	18240	43030	120	104	115	39	33	73	73	78	29	37	51	33	0	646	736	485	65	95	95	102	35	34	95	92	0	0.056	0.066	0.078	0.062	2.974	0.048	0.227	120	408	100	582	683	-4.152	31	551	42	641	13803	88312	1.276	18.114	0	0	0
4	19	3	""	"PSLT087"	18420	43030	120	90	98	36	36	72	72	82	120	146	3	0	0	1521	1753	1309	74	99	99	108	60	55	99	97	0	0.013	0.016	0.017	0.016	2.893	0.014	0.322	120	422	100	1440	1680	-6.304	18	1422	26	1654	11760	210305	0.133	27.417	0	0	0
4	20	3	"traU"	"PSLT092"	18600	43040	120	115	144	87	60	71	71	79	117	148	18	6	0	3057	4624	5102	110	100	100	118	98	83	100	98	0	0.015	0.016	0.016	0.014	3.058	0.014	0.641	120	445	100	3001	4597	-6.070	44	2957	73	4524	17293	554858	0.556	45.980	0	0	0
4	21	3	"trbE"	"PSLT096"	18780	43040	130	77	82	22	26	69	69	70	15	21	34	16	0	251	312	196	62	95	95	111	82	73	80	45	0	0.051	0.060	0.093	0.084	3.192	0.044	0.130	120	486	100	164	230	-4.285	8	156	13	217	9815	37445	0.800	2.451	0	0	0
4	22	3	"traH"	"PSLT100"	18960	43040	120	919	2614	7216	276	69	69	71	18	25	99	99	0	8519	11397	12010	105	93	93	102	51	50	100	100	1	0.101	0.225	0.099	0.103	2.119	0.425	0.640	120	408	100	9276	13849	-3.309	850	8426	2545	11304	313647	1367637	141.278	221.471	0	0	0
4	23	3	"trbH"	"PSLT105"	19130	43040	120	804	936	801	85	72	72	74	30	40	96	95	0	2505	3077	2534	82	95	95	112	125	111	98	98	0	0.304	0.290	0.277	0.255	2.302	0.273	0.757	120	444	100	3142	3846	-1.719	732	2410	864	2982	112350	369228	28.733	23.720	0	0	0
4	24	3	"traX"	"PSLT110"	19320	43030	110	97	104	33	31	72	72	73	20	27	60	28	0	1496	1706	1539	90	98	98	126	365	289	96	86	0	0.018	0.020	0.020	0.018	2.586	0.011	0.248	80	556	100	1423	1640	-5.805	25	1398	32	1608	8294	136464	1.550	4.329	0	0	0
4	1	4	""	"STM2717"	15230	43200	90	81	93	61	65	70	70	72	18	25	34	21	0	178	230	173	75	96	96	109	51	46	57	34	0	0.134	0.172	0.252	0.214	6.056	0.059	0.023	52	300	100	93	157	-2.898	11	82	23	134	4843	11969	1.167	2.373	0	0	0
4	2	4	""	"STM2739"	15390	43210	120	177	243	272	111	69	69	73	22	30	96	87	0	2376	3406	3726	109	95	95	102	38	37	99	99	0	0.047	0.053	0.044	0.045	2.057	0.046	0.490	120	396	100	2389	3485	-4.401	108	2281	174	3311	29133	408749	7.727	86.947	0	0	0
4	3	4	""	"STM1616"	15570	43200	120	160	184	105	57	70	70	72	21	29	90	82	0	473	547	352	64	96	96	100	28	28	97	95	0	0.239	0.253	0.242	0.248	2.238	0.232	0.647	120	417	100	467	565	-2.067	90	377	114	451	22051	65584	5.333	15.964	0	0	0
4	4	4	"rimL"	"STM1611"	15750	43210	120	452	516	342	66	72	72	75	20	26	98	98	0	850	945	581	61	97	97	102	26	25	99	99	0	0.505	0.524	0.520	0.496	1.938	0.506	0.714	120	413	100	1133	1292	-0.987	380	753	444	848	61864	113383	22.050	32.423	0	0	0
4	5	4	"osmB"	"STM1705"	15920	43200	110	181	265	242	91	72	72	77	36	46	88	66	0	118	162	127	78	94	94	101	31	30	45	27	0	4.542	2.838	2.732	3.567	3.399	5.169	0.164	80	407	100	133	261	2.183	109	24	193	68	21227	12957	5.222	1.968	0	0	0
4	6	4	"mppA"	"STM1679"	16110	43210	120	1301	1754	1743	99	71	71	77	37	48	100	100	0	2711	3237	2500	77	93	93	102	34	33	98	98	0	0.470	0.535	0.476	0.530	1.847	0.587	0.794	120	420	100	3848	4827	-1.090	1230	2618	1683	3144	210501	388400	45.324	92.206	0	0	0
4	7	4	"rnhB"	"STM0230"	16280	43210	120	346	358	115	32	74	74	79	28	35	100	99	0	1593	1701	573	33	105	105	123	61	49	99	99	0	0.183	0.178	0.177	0.178	1.776	0.148	0.695	120	370	100	1760	1880	-2.452	272	1488	284	1596	42939	204080	9.964	25.869	0	0	0
4	8	4	"speE"	"STM0166"	16420	43210	120	171	179	50	27	73	73	80	58	72	85	35	0	1193	1215	424	34	106	106	130	95	73	99	95	0	0.090	0.096	0.096	0.090	1.743	0.098	0.457	120	427	100	1185	1215	-3.471	98	1087	106	1109	21521	145767	1.707	11.421	0	0	0
4	9	4	"yaeB"	"STM0243"	16640	43200	120	159	180	76	42	72	72	79	40	50	87	54	0	1089	1229	746	60	102	102	117	75	64	100	97	0	0.088	0.096	0.090	0.094	1.768	0.079	0.587	120	456	100	1074	1235	-3.504	87	987	108	1127	21595	147467	2.525	14.827	0	0	0
4	10	4	"cobS"	"STM2017"	16800	43190	110	389	547	664	121	73	73	98	112	114	87	71	0	1402	1985	2806	141	103	103	161	302	187	92	86	0	0.243	0.252	0.243	0.234	1.911	0.199	0.624	80	422	100	1615	2356	-2.039	316	1299	474	1882	43786	158803	4.009	6.040	0	0	0
4	11	4	"yeeI"	"STM2001"	17010	43200	110	199	281	260	92	72	72	90	90	100	61	38	0	508	776	1009	130	99	99	158	308	194	53	38	0	0.311	0.309	0.351	0.293	3.220	0.245	0.585	80	401	100	536	886	-1.687	127	409	209	677	22466	62059	2.122	2.006	0	0	0
4	12	4	"fixX"	"STM0078"	17170	43210	120	78	82	26	31	70	70	72	23	31	23	7	0	244	361	343	95	92	92	98	33	33	87	75	0	0.053	0.045	0.091	0.093	3.778	0.041	0.065	120	412	100	160	281	-4.248	8	152	12	269	9841	43286	0.435	7.970	0	0	0
4	13	4	"ubiC"	"STM4233"	17350	43210	120	680	806	722	89	71	71	71	17	23	100	99	0	573	719	493	68	91	91	98	38	38	98	97	0	1.263	1.170	1.150	1.130	1.995	1.374	0.770	120	424	100	1091	1363	0.337	609	482	735	628	96766	86318	43.235	16.342	0	0	0
4	14	4	"yjbJ"	"STM4240"	17520	43210	130	292	433	425	98	71	71	72	16	22	96	93	0	134	153	78	50	93	93	98	41	41	48	18	0	5.390	6.033	5.554	5.368	3.013	7.702	0.522	120	444	100	262	422	2.430	221	41	362	60	52010	18328	22.563	1.341	0	0	0
4	15	4	"yjcE"	"STM4269"	17710	43210	120	165	172	75	43	69	69	71	21	29	92	83	0	1971	2297	1495	65	93	93	96	24	25	100	100	0	0.051	0.047	0.051	0.045	1.904	0.040	0.647	120	412	100	1974	2307	-4.290	96	1878	103	2204	20596	275643	4.810	91.708	0	0	0
4	16	4	"zur"	"STM4241"	17880	43210	120	367	424	386	91	69	69	72	23	31	97	97	0	949	1171	1274	108	95	95	100	37	37	100	100	0	0.349	0.330	0.335	0.307	2.047	0.275	0.750	120	381	100	1152	1431	-1.519	298	854	355	1076	50838	140460	15.304	28.946	0	0	0
4	17	4	"yfcZ"	"STM2390"	18060	43200	120	180	233	158	67	70	70	73	18	24	93	90	0	294	398	324	81	95	95	99	33	33	95	93	0	0.553	0.538	0.542	0.534	1.942	0.441	0.642	120	388	100	309	466	-0.855	110	199	163	303	27922	47738	8.889	9.061	0	0	0
4	18	4	""	"STM2372"	18240	43210	120	226	321	344	107	70	70	72	16	22	86	82	0	1340	2285	2665	116	95	95	100	24	24	99	98	0	0.125	0.115	0.107	0.106	2.623	0.105	0.716	120	419	100	1401	2441	-2.997	156	1245	251	2190	38541	274149	15.563	91.042	0	0	0
4	19	4	"ylaC"	"STM0471"	18420	43210	120	301	802	1306	162	71	71	74	18	24	91	88	0	343	725	880	121	99	99	105	36	34	87	77	0	0.943	1.168	1.058	0.973	3.576	1.501	0.701	120	426	100	474	1357	-0.085	230	244	731	626	96246	86965	40.444	17.222	0	0	0
4	20	4	"ybaP"	"STM0496"	18590	43210	110	199	199	80	40	71	71	74	21	28	91	85	0	1469	1454	793	54	99	99	123	138	112	100	92	0	0.093	0.094	0.090	0.088	1.811	0.085	0.757	80	412	100	1498	1483	-3.420	128	1370	128	1355	15928	116280	5.952	9.645	0	0	0
4	21	4	"ybbS"	"STM0514"	18770	43210	110	134	145	69	47	69	69	71	18	25	92	73	0	1888	2339	1527	65	95	95	124	151	121	100	100	0	0.036	0.034	0.030	0.028	2.301	0.028	0.512	80	413	100	1858	2320	-4.786	65	1793	76	2244	11615	187156	4.111	14.669	0	0	0
4	22	4	"folD"	"STM0542"	18940	43210	110	204	282	259	91	69	69	72	20	27	96	91	0	883	1129	1096	97	95	95	117	112	95	95	90	0	0.171	0.206	0.180	0.190	1.821	0.204	0.841	80	414	100	923	1247	-2.545	135	788	213	1034	22592	90315	10.500	9.036	0	0	0
4	23	4	"ybdG"	"STM0569"	19130	43220	120	455	742	796	107	69	69	71	20	28	99	98	0	2689	4098	3540	86	96	96	111	91	81	100	99	0	0.149	0.168	0.149	0.147	1.866	0.172	0.760	120	478	100	2979	4675	-2.748	386	2593	673	4002	89084	491816	33.550	43.813	0	0	0
4	24	4	"fepB"	"STM0594"	19300	43210	110	187	192	62	32	70	70	70	15	21	97	97	0	854	895	444	49	97	97	108	115	106	97	91	0	0.155	0.153	0.157	0.153	1.639	0.139	0.751	80	486	100	874	920	-2.694	117	757	122	798	15376	71576	8.133	6.843	0	0	0
4	1	5	"slp"	"STM1819"	15220	43380	120	348	509	590	115	70	70	72	18	25	99	98	0	1266	1698	1551	91	96	96	103	37	35	99	98	0	0.238	0.274	0.252	0.250	1.921	0.295	0.719	120	524	100	1448	2041	-2.073	278	1170	439	1602	61096	203724	24.278	43.108	0	0	0
4	2	5	"hemK"	"STM1775"	15390	43370	120	142	197	206	104	69	69	71	16	22	85	73	0	866	1473	2131	144	96	96	108	73	67	97	96	0	0.095	0.093	0.104	0.098	2.716	0.083	0.736	120	405	100	843	1505	-3.399	73	770	128	1377	23639	176718	7.875	18.699	0	0	0
4	3	5	"ychK"	"STM1754"	15570	43380	120	1309	1510	894	59	70	70	71	15	21	100	100	0	2091	2300	1150	50	98	98	105	38	36	98	98	0	0.622	0.654	0.646	0.650	1.880	0.630	0.685	120	410	100	3232	3642	-0.686	1239	1993	1440	2202	181182	276046	95.933	57.763	0	0	0
4	4	5	"sdaA"	"STM1826"	15750	43370	120	1030	1318	1367	103	73	73	76	18	23	100	99	0	2749	3263	2698	82	97	97	104	30	28	100	100	0	0.361	0.393	0.355	0.360	1.981	0.422	0.792	120	423	100	3609	4411	-1.470	957	2652	1245	3166	158206	391557	69.000	105.300	0	0	0
4	5	5	"minC"	"STM1814"	15920	43380	110	1722	1767	521	29	73	73	82	56	68	100	100	0	2775	2848	664	23	91	91	112	109	97	100	100	0	0.614	0.614	0.608	0.607	1.317	0.598	0.852	80	440	100	4333	4451	-0.703	1649	2684	1694	2757	141399	227860	30.089	25.101	0	0	0
4	6	5	"ycgR"	"STM1798"	16110	43380	120	520	676	534	78	71	71	80	56	70	97	95	0	1555	1946	1164	59	90	90	111	101	90	100	100	0	0.306	0.326	0.305	0.291	1.878	0.323	0.655	120	428	100	1914	2461	-1.706	449	1465	605	1856	81156	233499	10.643	18.168	0	0	0
4	7	5	"yihA"	"STM4001"	16290	43380	120	289	598	937	156	73	73	76	23	30	90	82	0	883	1564	2508	160	98	98	112	52	46	94	91	0	0.275	0.358	0.333	0.307	3.058	0.331	0.740	120	318	100	1001	1991	-1.862	216	785	525	1466	71791	187675	22.696	27.923	0	0	0
4	8	5	"oxyR"	"STM4125"	16460	43390	120	428	952	1390	146	73	73	77	23	29	90	84	0	902	1519	1703	112	104	104	117	48	41	90	85	0	0.445	0.621	0.511	0.497	3.569	0.703	0.638	120	370	100	1153	2294	-1.169	355	798	879	1415	114243	182220	38.043	29.208	0	0	0
4	9	5	"yneB"	"STM4078"	16640	43380	120	2571	3760	4636	123	75	75	87	69	79	98	96	0	1000	1325	1303	98	105	105	118	54	45	95	94	0	2.789	3.020	3.159	2.859	3.020	3.711	0.786	120	406	100	3391	4905	1.480	2496	895	3685	1220	451237	158946	53.232	22.352	0	0	0
4	10	5	"pfkA"	"STM4062"	16810	43400	120	1845	2937	3854	131	80	80	99	86	86	96	95	0	1215	1773	1661	93	107	107	126	92	73	94	90	0	1.593	1.715	1.465	1.555	2.539	2.389	0.639	120	407	100	2873	4523	0.672	1765	1108	2857	1666	352435	212772	33.000	17.902	0	0	0
4	11	5	"rhaR"	"STM4049"	16990	43380	120	128	185	186	100	75	75	89	71	79	38	20	0	764	1167	1256	107	101	101	127	174	137	78	71	0	0.080	0.103	0.083	0.101	4.410	0.097	0.477	120	455	100	716	1176	-3.645	53	663	110	1066	22188	140006	1.352	5.977	0	0	0
4	12	5	"yihZ"	"STM4028"	17170	43390	120	159	267	343	128	69	69	72	24	33	89	79	0	368	617	726	117	95	95	101	29	28	92	89	0	0.330	0.379	0.343	0.371	2.974	0.336	0.457	120	441	100	363	720	-1.601	90	273	198	522	32072	74065	8.125	17.793	0	0	0
4	13	5	"rpsK"	"STM3417"	17340	43390	110	487	545	267	48	70	70	72	18	25	100	100	0	366	406	197	48	93	93	99	29	29	100	98	0	1.527	1.518	1.491	1.499	1.680	1.430	0.631	80	387	100	690	788	0.611	417	273	475	313	43586	32481	26.278	10.586	0	0	0
4	14	5	"rplF"	"STM3425"	17520	43390	130	486	763	1198	157	71	71	73	17	23	94	92	0	355	503	564	112	95	95	100	30	30	92	88	0	1.596	1.696	1.708	1.351	3.186	2.351	0.661	120	521	100	675	1100	0.675	415	260	692	408	91578	60333	40.588	13.433	0	0	0
4	15	5	"rplN"	"STM3430"	17700	43390	120	355	458	442	96	70	70	72	21	29	92	90	0	238	292	191	65	93	93	95	20	21	92	86	0	1.966	1.950	2.112	1.851	2.564	3.310	0.318	120	432	100	430	587	0.975	285	145	388	199	54992	35043	18.381	9.850	0	0	0
4	16	5	"rpsC"	"STM3434"	17880	43390	120	518	943	1530	162	69	69	74	28	37	92	86	0	643	918	1093	119	95	95	104	79	75	89	85	0	0.819	1.062	0.788	0.832	2.800	1.406	0.723	120	378	100	997	1697	-0.287	449	548	874	823	113217	110111	31.036	10.304	0	0	0
4	17	5	"rplW"	"STM3438"	18050	43380	120	322	491	505	102	70	70	74	23	31	90	88	0	252	374	437	116	98	98	106	76	71	77	50	0	1.636	1.525	1.462	1.473	2.548	1.351	0.484	120	411	100	406	697	0.710	252	154	421	276	58875	44885	18.130	3.526	0	0	0
4	18	5	"ppiA"	"STM3472"	18240	43390	120	449	548	391	71	71	71	74	25	33	98	95	0	791	989	747	75	98	98	102	30	29	98	97	0	0.545	0.535	0.568	0.539	2.236	0.417	0.442	120	432	100	1071	1368	-0.874	378	693	477	891	65742	118696	18.960	29.567	0	0	0
4	19	5	"argI"	"STM4469"	18420	43390	120	123	147	99	67	71	71	75	21	28	78	62	0	1346	1584	1260	79	99	99	111	59	53	95	93	0	0.042	0.051	0.042	0.042	2.618	0.053	0.612	120	448	100	1299	1561	-4.584	52	1247	76	1485	17601	190077	3.429	24.966	0	0	0
4	20	5	"trpS2"	"STM4508"	18580	43390	110	152	195	121	62	72	72	77	30	38	92	68	0	1809	2247	1885	83	101	101	180	485	269	91	68	0	0.047	0.057	0.054	0.055	1.870	0.053	0.743	80	420	100	1788	2269	-4.416	80	1708	123	2146	15569	179755	3.933	4.262	0	0	0
4	21	5	"dnaT"	"STM4544"	18780	43390	120	122	335	486	145	71	71	82	68	82	45	35	0	395	1424	2315	162	100	100	210	594	282	38	30	0	0.173	0.199	0.264	0.263	4.286	0.181	0.741	120	515	100	346	1588	-2.532	51	295	264	1324	40198	170828	3.721	2.044	0	0	0
4	22	5	"lplA"	"STM4576"	18970	43380	110	140	244	291	119	72	72	83	71	85	47	32	0	916	1633	2055	125	100	100	178	463	260	67	47	0	0.083	0.112	0.092	0.094	2.700	0.105	0.664	80	439	100	884	1705	-3.585	68	816	172	1533	19515	130653	2.268	3.143	0	0	0
4	23	5	""	"STM4596"	19140	43400	110	228	305	305	100	69	69	73	26	35	97	88	0	813	1096	1059	96	98	98	119	132	110	95	87	0	0.222	0.236	0.223	0.221	2.198	0.208	0.611	80	378	100	874	1234	-2.169	159	715	236	998	24417	87715	8.923	7.402	0	0	0
4	24	5	"rph"	"STM3734"	19310	43400	120	122	174	149	85	67	67	70	21	30	80	64	0	688	1423	1739	122	97	97	105	62	59	94	91	0	0.093	0.081	0.096	0.089	2.612	0.059	0.476	120	550	100	646	1433	-3.426	55	591	107	1326	20836	170797	4.952	21.258	0	0	0
4	1	6	"yhgI"	"STM3511"	15210	43550	130	1121	1421	1381	97	71	71	72	19	26	99	98	0	809	1003	876	87	96	96	107	74	69	93	90	0	1.473	1.488	1.297	1.466	2.102	1.681	0.689	120	641	100	1763	2257	0.558	1050	713	1350	907	170549	120353	71.000	12.108	0	0	0
4	2	6	"yhcK"	"STM3340"	15400	43560	110	307	332	144	43	70	70	72	16	22	98	97	0	1228	1299	639	49	97	97	107	68	63	100	97	0	0.210	0.218	0.206	0.217	1.577	0.216	0.648	80	424	100	1368	1464	-2.255	237	1131	262	1202	26569	103912	16.250	17.529	0	0	0
4	3	6	"yhcC"	"STM3329"	15560	43540	110	127	157	153	97	69	69	70	14	20	97	86	0	2346	2555	1095	42	97	97	117	126	107	100	100	0	0.026	0.036	0.026	0.026	1.944	0.036	0.264	80	426	100	2307	2546	-5.277	58	2249	88	2458	12597	204395	6.214	19.349	0	0	0
4	4	6	"murA"	"STM3307"	15740	43550	110	570	697	634	90	69	69	74	31	41	100	100	0	1772	1949	1196	61	97	97	136	208	152	100	97	0	0.299	0.339	0.328	0.327	1.857	0.328	0.577	80	496	100	2176	2480	-1.741	501	1675	628	1852	55788	155908	20.097	8.716	0	0	0
4	5	6	"rbfA"	"STM3285"	15930	43560	110	338	532	688	129	71	71	81	54	66	97	87	0	1018	1400	1728	123	95	95	134	209	155	100	83	0	0.289	0.353	0.289	0.317	1.827	0.347	0.758	80	438	100	1190	1766	-1.789	267	923	461	1305	42553	111995	8.352	6.057	0	0	0
4	6	6	"yhbT"	"STM3273"	16110	43560	120	572	872	1126	129	71	71	75	29	38	98	98	0	1378	1773	1750	98	96	96	108	58	53	98	98	0	0.391	0.478	0.428	0.439	2.411	0.486	0.513	120	406	100	1783	2478	-1.356	501	1282	801	1677	104668	212764	27.483	28.707	0	0	0
4	7	6	""	"STM3155"	16280	43550	120	109	140	90	64	74	74	75	17	22	67	51	0	223	324	292	90	103	103	110	37	33	80	60	0	0.292	0.299	0.331	0.302	4.026	0.199	0.347	120	354	100	155	287	-1.778	35	120	66	221	16774	38848	3.824	5.784	0	0	0
4	8	6	"nupG"	"STM3113"	16450	43550	120	555	755	684	90	73	73	75	23	30	99	99	0	3216	3961	2949	74	106	106	118	46	38	100	100	0	0.155	0.177	0.159	0.158	1.986	0.172	0.699	120	372	100	3592	4537	-2.690	482	3110	682	3855	90608	475264	29.565	83.543	0	0	0
4	9	6	"gshB"	"STM3095"	16640	43560	120	657	1278	1759	137	76	76	79	26	32	98	97	0	1366	2493	3521	141	112	112	129	55	42	98	96	0	0.463	0.505	0.429	0.445	2.599	0.439	0.703	120	387	100	1835	3583	-1.110	581	1254	1202	2381	153332	299131	46.115	42.982	0	0	0
4	10	6	""	"STM3075"	16810	43550	120	98	142	137	96	80	80	90	45	50	28	15	0	827	1305	1791	137	112	112	129	53	41	94	93	0	0.025	0.052	0.051	0.044	3.192	0.062	0.725	120	377	100	733	1255	-5.312	18	715	62	1193	17056	156626	1.156	22.189	0	0	0
4	11	6	"iciA"	"STM3064"	16980	43550	110	144	164	74	45	74	74	86	47	54	67	33	0	801	975	739	75	107	107	129	96	74	100	98	0	0.101	0.104	0.093	0.094	2.214	0.067	0.307	80	397	100	764	958	-3.310	70	694	90	868	13122	78010	1.660	8.813	0	0	0
4	12	6	"fldB"	"STM3045"	17170	43560	110	156	173	84	48	70	70	75	24	32	91	73	0	683	869	598	68	101	101	125	115	92	91	81	0	0.148	0.134	0.144	0.140	2.321	0.088	0.484	80	424	100	668	871	-2.759	86	582	103	768	13850	69484	4.083	6.470	0	0	0
4	13	6	"nadE"	"STM1310"	17340	43570	120	1229	2309	3763	162	71	71	76	32	42	98	95	0	732	1071	1333	124	100	100	113	45	39	92	86	0	1.832	2.305	2.134	2.029	2.139	3.201	0.652	120	488	100	1790	3209	0.874	1158	632	2238	971	277064	128501	69.781	21.289	0	0	0
4	14	6	"ydiE"	"STM1346"	17500	43540	60	94	112	49	43	77	77	79	20	25	43	37	0	191	250	140	56	105	105	123	61	49	56	46	0	0.198	0.241	0.289	0.236	2.773	0.213	0.475	32	161	100	103	180	-2.339	17	86	35	145	3589	7988	1.650	2.082	0	0	0
4	15	6	"lpp"	"STM1377"	17720	43560	100	253	255	112	43	72	72	78	39	50	88	82	0	122	148	89	60	96	96	99	25	25	51	20	0	6.962	3.519	6.751	5.283	4.133	6.451	0.064	80	373	100	207	235	2.799	181	26	183	52	20422	11830	4.538	1.960	0	0	0
4	16	6	"sodB"	"STM1431"	17880	43560	120	719	1038	1076	103	72	72	75	25	33	97	95	0	462	570	450	78	95	95	102	71	69	90	80	0	1.763	2.034	1.860	1.730	2.584	2.562	0.583	120	411	100	1014	1441	0.818	647	367	966	475	124604	68416	38.520	6.592	0	0	0
4	17	6	"gst"	"STM1451"	18060	43560	120	472	709	836	117	71	71	75	29	38	92	80	0	317	421	365	86	99	99	107	76	71	74	60	0	1.839	1.981	1.927	1.718	3.060	2.515	0.569	120	433	100	619	960	0.879	401	218	638	322	85134	50532	21.862	4.132	0	0	0
4	18	6	"sodC"	"STM1044"	18240	43570	120	645	747	526	70	69	69	73	26	35	100	98	0	600	648	321	49	97	97	101	33	32	99	96	0	1.145	1.230	1.131	1.144	1.852	1.512	0.705	120	410	100	1079	1229	0.196	576	503	678	551	89623	77784	25.923	16.576	0	0	0
4	19	6	"yhhV"	"STM3559"	18390	43570	110	267	2103	6026	286	71	71	76	27	35	87	75	0	686	2793	6252	223	98	98	117	101	86	81	72	0	0.333	0.754	0.330	0.383	4.372	0.923	0.592	80	404	100	784	4727	-1.585	196	588	2032	2695	168212	223401	75.074	26.495	0	0	0
4	20	6	"yhhL"	"STM3573"	18600	43570	120	87	142	159	111	72	72	76	28	36	36	25	0	212	676	1181	174	101	101	146	305	208	35	24	0	0.135	0.122	0.135	0.193	4.646	0.091	0.445	120	481	100	126	645	-2.888	15	111	70	575	17099	81124	2.357	1.738	0	0	0
4	21	6	"yhhQ"	"STM3579"	18770	43560	120	109	149	111	74	70	70	72	19	26	68	50	0	1037	2268	2941	129	100	100	105	41	39	92	91	0	0.042	0.036	0.040	0.042	3.809	0.027	0.527	120	417	100	976	2247	-4.587	39	937	79	2168	17838	272176	4.053	52.756	0	0	0
4	22	6	"nikR"	"STM3584"	18950	43570	120	94	105	52	49	71	71	80	67	83	13	5	0	214	295	343	116	101	101	154	438	284	10	3	0	0.204	0.175	0.203	0.232	2.763	0.128	0.568	120	457	100	136	228	-2.297	23	113	34	194	12639	35407	0.373	0.322	0	0	0
4	23	6	""	"STM3595"	19130	43570	120	638	857	723	84	72	72	85	141	165	89	71	0	2670	3473	2899	83	99	99	112	74	66	98	98	0	0.220	0.233	0.216	0.196	2.483	0.213	0.743	120	435	100	3137	4159	-2.183	566	2571	785	3374	102785	416727	5.475	45.419	0	0	0
4	24	6	""	"STM3600"	19300	43570	120	139	167	107	64	69	69	71	22	30	85	70	0	1320	1677	1251	74	100	100	108	62	57	98	95	0	0.057	0.062	0.064	0.064	2.423	0.061	0.618	120	486	100	1290	1675	-4.123	70	1220	98	1577	20014	201291	4.364	25.306	0	0	0
4	1	7	"yidF"	"STM3803"	15230	43730	110	194	252	212	84	71	71	76	40	52	92	76	0	1167	1354	868	64	94	94	122	189	154	98	96	0	0.115	0.144	0.127	0.121	1.887	0.161	0.679	80	495	100	1196	1441	-3.125	123	1073	181	1260	20185	108306	4.400	6.519	0	0	0
4	2	7	"ibpA"	"STM3809"	15400	43740	120	174	389	613	157	69	69	71	15	21	93	83	0	422	949	1531	161	94	94	98	23	23	98	95	0	0.320	0.374	0.335	0.323	2.519	0.380	0.883	120	471	100	433	1175	-1.643	105	328	320	855	46728	113854	21.200	37.000	0	0	0
4	3	7	"ccmC"	"STM2252"	15550	43740	110	106	151	136	90	69	69	73	26	35	58	40	0	582	1232	2027	164	92	92	168	353	210	67	37	0	0.076	0.072	0.072	0.070	2.716	0.057	0.681	80	468	100	527	1222	-3.727	37	490	82	1140	12080	98526	3.000	3.014	0	0	0
4	4	7	"torC"	"STM3823"	15760	43750	110	100	107	43	40	69	69	75	33	44	47	12	0	1808	2378	2401	100	96	96	175	370	211	100	95	0	0.018	0.017	0.015	0.015	2.530	0.014	0.514	80	467	100	1743	2320	-5.787	31	1712	38	2282	8578	190210	0.970	5.954	0	0	0
4	5	7	"dgoK"	"STM3829"	15920	43730	120	151	181	100	55	70	70	72	18	25	90	85	0	2303	2668	1821	68	100	100	111	44	39	100	99	0	0.037	0.043	0.037	0.036	2.022	0.042	0.727	120	488	100	2284	2679	-4.765	81	2203	111	2568	21768	320119	6.056	58.114	0	0	0
4	6	7	""	"STM3833"	16100	43730	120	261	296	178	60	73	73	75	19	25	94	90	0	1582	1721	1209	70	107	107	117	43	36	100	99	0	0.127	0.138	0.138	0.128	1.867	0.122	0.750	120	442	100	1663	1837	-2.972	188	1475	223	1614	35569	206468	11.632	37.302	0	0	0
4	7	7	""	"STM0098"	16280	43730	120	322	327	113	34	75	75	77	19	24	95	94	0	3150	3239	1176	36	107	107	114	35	30	100	100	0	0.081	0.080	0.079	0.074	1.760	0.080	0.844	120	444	100	3290	3384	-3.623	247	3043	252	3132	39215	388710	13.158	89.286	0	0	0
4	8	7	"ilvI"	"STM0116"	16460	43730	120	1760	1764	1002	56	71	71	74	21	28	100	99	0	16963	15461	7596	49	102	102	111	45	40	100	100	0	0.100	0.110	0.108	0.102	1.606	0.111	0.916	120	446	100	18550	17052	-3.319	1689	16861	1693	15359	211654	1855355	80.476	341.111	0	0	0
4	9	7	"ftsI"	"STM0122"	16630	43740	120	2421	2346	990	42	73	73	76	23	30	100	100	0	7058	6709	2765	41	107	107	134	221	164	99	98	0	0.338	0.344	0.342	0.348	1.478	0.341	0.950	120	440	100	9299	8875	-1.566	2348	6951	2273	6602	281563	805094	98.696	29.751	0	0	0
4	10	7	"murC"	"STM0129"	16800	43740	120	773	879	623	70	77	77	82	37	45	98	97	0	2021	2234	1424	63	115	115	149	219	146	96	90	0	0.365	0.378	0.354	0.352	1.730	0.364	0.807	120	476	100	2602	2921	-1.453	696	1906	802	2119	105420	268081	21.541	9.521	0	0	0
4	11	7	"guaC"	"STM0141"	16990	43730	120	364	411	277	67	77	77	83	39	46	92	86	0	1714	1947	1425	73	116	116	150	175	116	93	88	0	0.180	0.182	0.182	0.178	1.912	0.166	0.751	120	546	100	1885	2165	-2.477	287	1598	334	1831	49271	233590	8.410	10.269	0	0	0
4	12	7	"aroP"	"STM0150"	17180	43740	110	135	157	91	57	72	72	81	58	71	55	26	0	914	1199	1050	87	112	112	146	188	128	96	91	0	0.079	0.078	0.073	0.068	2.167	0.071	0.437	80	453	100	865	1172	-3.670	63	802	85	1087	12586	95922	1.310	5.601	0	0	0
4	13	7	""	"STM1549"	17360	43740	110	335	391	235	60	71	71	80	61	76	98	91	0	798	854	461	53	101	101	121	90	74	97	93	0	0.379	0.425	0.419	0.428	1.580	0.412	0.732	80	384	100	961	1073	-1.401	264	697	320	753	31282	68284	5.098	8.144	0	0	0
4	14	7	""	"STM1554"	17520	43740	120	129	144	69	47	72	72	77	33	42	70	44	0	1576	1488	769	51	98	98	106	40	37	98	95	0	0.039	0.052	0.046	0.047	2.233	0.047	0.394	120	531	100	1535	1462	-4.697	57	1478	72	1390	17238	178598	2.030	34.550	0	0	0
4	15	7	""	"STM1558"	17700	43740	120	9177	14688	13851	94	72	72	77	36	46	100	100	0	4711	6331	5090	80	95	95	98	22	22	100	99	0	1.972	2.344	2.010	2.325	1.770	2.714	0.839	120	473	100	13721	20852	0.980	9105	4616	14616	6236	1762504	759721	405.861	283.318	0	0	0
4	16	7	"sfcA"	"STM1566"	17880	43750	120	1702	3046	3248	106	73	73	75	19	25	100	100	0	3935	6559	5866	89	97	97	98	17	17	100	100	0	0.424	0.460	0.415	0.441	1.622	0.489	0.857	120	452	100	5467	9435	-1.236	1629	3838	2973	6462	365543	787045	156.368	380.059	0	0	0
4	17	7	"fdnG"	"STM1570"	18060	43750	120	129	153	92	60	73	73	74	16	21	81	64	0	703	851	637	74	100	100	107	53	49	95	93	0	0.093	0.107	0.107	0.097	2.307	0.110	0.671	120	442	100	659	831	-3.429	56	603	80	751	18376	102082	4.938	14.038	0	0	0
4	18	7	"narZ"	"STM1577"	18230	43750	120	189	194	86	44	71	71	75	35	46	85	70	0	205	215	84	39	102	102	106	27	25	83	74	0	1.146	1.088	1.057	1.034	1.949	1.032	0.708	120	473	100	221	236	0.196	118	103	123	113	23332	25792	3.400	4.037	0	0	0
4	19	7	"yciO"	"STM1720"	18420	43740	110	434	584	501	85	73	73	77	40	51	97	90	0	465	585	530	90	104	104	111	52	46	95	87	0	1.000	1.062	1.011	1.079	1.706	0.949	0.787	80	442	100	722	992	0.000	361	361	511	481	46682	46833	12.675	9.115	0	0	0
4	20	7	"yciC"	"STM1734"	18590	43740	120	420	452	201	44	71	71	73	17	23	99	96	0	1325	1357	639	47	103	103	106	21	19	99	99	0	0.286	0.304	0.311	0.309	1.623	0.292	0.881	120	463	100	1571	1635	-1.808	349	1222	381	1254	54207	162805	22.294	59.571	0	0	0
4	21	7	""	"STM1747"	18780	43750	120	163	300	343	114	70	70	73	19	26	82	69	0	196	308	297	96	103	103	106	22	20	84	74	0	1.000	1.122	1.059	0.950	2.841	1.182	0.632	120	461	100	186	435	0.000	93	93	230	205	35945	36952	11.947	9.182	0	0	0
4	22	7	"narI"	"STM1761"	18950	43750	120	89	149	157	105	72	72	82	86	104	20	15	0	511	1701	2872	168	103	103	108	27	25	88	81	0	0.042	0.048	0.049	0.057	3.637	0.044	0.348	120	502	100	425	1675	-4.585	17	408	77	1598	17852	204170	0.779	59.000	0	0	0
4	23	7	"chaB"	"STM1770"	19130	43710	60	335	683	881	128	80	80	148	307	207	43	28	0	192	305	275	90	107	107	120	53	44	59	37	0	3.000	3.045	2.479	2.358	2.721	3.778	0.830	32	154	100	340	801	1.585	255	85	603	198	21849	9755	1.743	3.491	0	0	0
4	24	7	""	"STM1785"	19310	43750	120	280	288	144	50	73	73	90	143	158	68	24	0	4996	4855	2588	53	104	104	115	55	47	100	99	0	0.042	0.045	0.042	0.042	1.604	0.045	0.621	120	614	100	5099	4966	-4.563	207	4892	215	4751	34587	582546	1.385	86.182	0	0	0
4	1	8	"nuoN"	"STM2316"	15210	43930	110	2818	3026	1001	33	71	71	75	25	33	100	100	0	6785	7272	2113	29	93	93	104	111	106	100	100	0	0.410	0.412	0.415	0.406	1.275	0.408	0.901	80	521	100	9439	10134	-1.285	2747	6692	2955	7179	242051	581787	118.040	64.577	0	0	0
4	2	8	"nuoC"	"STM2326"	15380	43920	110	2747	2958	1424	48	70	70	74	22	29	100	100	0	3516	3620	1216	33	93	93	97	31	31	100	100	0	0.782	0.819	0.785	0.774	1.363	0.883	0.877	80	461	100	6100	6415	-0.355	2677	3423	2888	3527	236615	289586	131.091	113.645	0	0	0
4	3	8	"yfbS"	"STM2333"	15570	43920	110	216	246	98	39	69	69	74	25	33	100	98	0	2648	2880	1257	43	93	93	107	156	145	100	100	0	0.058	0.064	0.061	0.061	1.398	0.061	0.783	80	474	100	2702	2964	-4.119	147	2555	177	2787	19679	230425	6.880	17.776	0	0	0
4	4	8	"yfcC"	"STM2339"	15750	43930	120	133	133	50	37	70	70	72	18	25	82	70	0	1782	1740	913	52	95	95	106	55	51	98	97	0	0.037	0.038	0.039	0.037	2.110	0.036	0.613	120	495	100	1750	1708	-4.743	63	1687	63	1645	15968	208815	3.389	29.709	0	0	0
4	5	8	""	"STM2343"	15930	43930	110	200	205	54	26	72	72	76	33	43	97	93	0	978	1057	404	38	99	99	108	43	39	100	100	0	0.146	0.139	0.148	0.137	1.507	0.126	0.592	80	406	100	1007	1091	-2.780	128	879	133	958	16416	84529	3.909	22.070	0	0	0
4	6	8	"yfcH"	"STM2350"	16100	43930	120	2059	2663	1971	74	76	76	82	35	42	99	98	0	3292	4095	2555	62	105	105	113	37	32	100	100	0	0.622	0.648	0.589	0.599	1.904	0.672	0.817	120	455	100	5170	6577	-0.685	1983	3187	2587	3990	319614	491435	73.743	107.622	0	0	0
4	7	8	"fdx"	"STM2538"	16280	43930	120	1223	1120	474	42	76	76	80	23	28	99	99	0	1194	1187	536	45	103	103	108	31	28	97	95	0	1.051	0.963	0.989	1.012	1.625	0.924	0.883	120	449	100	2238	2128	0.072	1147	1091	1044	1084	134409	142452	45.217	34.806	0	0	0
4	8	8	"cadB"	"STM2558"	16450	43920	110	272	287	110	38	72	72	75	24	32	100	100	0	7340	7556	2909	38	97	97	114	121	106	100	100	0	0.028	0.029	0.027	0.028	1.322	0.028	0.838	80	427	100	7443	7674	-5.179	200	7243	215	7459	22974	604456	8.833	61.504	0	0	0
4	9	8	"yfhG"	"STM2563"	16630	43930	110	821	811	282	34	72	72	75	18	24	100	100	0	2741	2757	841	30	99	99	134	245	182	100	98	0	0.283	0.278	0.279	0.268	1.292	0.274	0.919	80	452	100	3391	3397	-1.819	749	2642	739	2658	64896	220534	40.889	10.706	0	0	0
4	10	8	""	"STM2570"	16820	43930	110	222	267	138	51	72	72	75	20	26	97	96	0	2787	3135	1480	47	102	102	116	63	54	100	100	0	0.056	0.064	0.058	0.060	1.361	0.066	0.834	80	420	100	2835	3228	-4.162	150	2685	195	3033	21394	250800	9.600	47.921	0	0	0
4	11	8	""	"STM2587"	16980	43920	110	300	306	106	34	74	74	79	35	44	97	92	0	3160	3226	1314	40	104	104	124	64	51	100	100	0	0.074	0.074	0.072	0.072	1.444	0.068	0.762	80	429	100	3282	3354	-3.757	226	3056	232	3122	24475	258109	6.486	48.469	0	0	0
4	12	8	""	"STM2593"	17170	43920	120	213	212	63	29	73	73	75	21	28	97	92	0	1799	1631	641	39	105	105	119	56	47	99	99	0	0.083	0.091	0.090	0.089	1.485	0.086	0.814	120	527	100	1834	1665	-3.597	140	1694	139	1526	25410	195779	6.524	27.000	0	0	0
4	13	8	"yhbP"	"STM3270"	17350	43910	110	1387	1373	464	33	70	70	73	24	32	100	100	0	3379	3354	1038	30	98	98	104	34	32	100	100	0	0.401	0.400	0.406	0.392	1.215	0.404	0.951	80	461	100	4598	4559	-1.317	1317	3281	1303	3256	109869	268336	54.167	95.588	0	0	0
4	14	8	""	"STM3277"	17530	43930	110	255	262	56	21	70	70	71	15	21	100	100	0	6597	6432	1367	21	98	98	102	22	21	100	100	0	0.028	0.030	0.030	0.030	1.246	0.030	0.912	80	429	100	6684	6526	-5.135	185	6499	192	6334	20995	514541	12.733	287.727	0	0	0
4	15	8	"pnp"	"STM3282"	17700	43930	120	13404	12301	3820	31	71	71	72	14	19	100	100	0	16478	15077	4522	29	98	98	101	20	19	100	100	0	0.814	0.816	0.823	0.838	1.591	0.814	0.957	120	480	100	29713	27209	-0.297	13333	16380	12230	14979	1476151	1809259	873.500	748.800	0	0	0
4	16	8	"secG"	"STM3293"	17880	43920	110	1159	1197	436	36	73	73	75	15	20	100	100	0	1998	2079	613	29	102	102	104	20	19	100	100	0	0.573	0.569	0.549	0.559	1.293	0.571	0.880	80	393	100	2982	3101	-0.804	1086	1896	1124	1977	95727	166298	74.800	98.750	0	0	0
4	17	8	"yhbE"	"STM3302"	18050	43920	110	705	684	147	21	73	73	77	30	38	100	100	0	4611	4586	1070	23	106	106	135	229	169	100	100	0	0.140	0.136	0.139	0.135	1.203	0.131	0.936	80	425	100	5137	5091	-2.834	632	4505	611	4480	54733	366856	20.233	19.437	0	0	0
4	18	8	"yrbA"	"STM3308"	18240	43930	110	236	257	140	54	73	73	77	37	48	95	83	0	613	672	566	84	106	106	134	221	164	91	65	0	0.321	0.325	0.315	0.308	1.758	0.257	0.781	80	459	100	670	750	-1.637	163	507	184	566	20543	53747	4.865	2.434	0	0	0
4	19	8	""	"STM0718"	18410	43930	110	153	159	46	28	71	71	74	34	45	95	58	0	5424	5726	2178	38	107	107	122	126	103	100	100	0	0.015	0.016	0.015	0.015	1.440	0.015	0.770	80	464	100	5399	5707	-6.019	82	5317	88	5619	12706	458075	2.500	44.476	0	0	0
4	20	8	""	"STM0724"	18590	43920	100	75	79	26	32	71	71	73	16	21	23	7	0	126	147	56	38	111	111	128	135	105	8	0	0	0.267	0.222	0.508	0.438	4.369	0.109	0.028	80	402	100	19	44	-1.907	4	15	8	36	6350	11779	0.375	0.141	0	0	0
4	21	8	"sdhD"	"STM0733"	18760	43930	110	1784	1670	560	33	73	73	77	26	33	100	100	0	1410	1334	481	36	117	117	121	31	25	100	100	0	1.323	1.312	1.310	1.353	1.380	1.299	0.931	80	435	100	3004	2814	0.404	1711	1293	1597	1217	133612	106730	61.269	39.129	0	0	0
4	22	8	"ybgC"	"STM0744"	18940	43930	110	198	221	141	63	73	73	77	26	33	97	93	0	1220	1283	780	60	110	110	117	37	31	100	100	0	0.113	0.126	0.121	0.118	1.507	0.134	0.824	80	434	100	1235	1321	-3.151	125	1110	148	1173	17684	102635	5.538	31.514	0	0	0
4	23	8	"ybgF"	"STM0750"	19120	43930	110	2489	2808	1374	48	74	74	87	63	72	100	100	0	3389	3627	1620	44	107	107	117	48	41	100	100	0	0.736	0.777	0.745	0.775	1.348	0.772	0.922	80	524	100	5697	6254	-0.443	2415	3282	2734	3520	224653	290126	43.190	73.125	0	0	0
4	24	8	"aroG"	"STM0760"	19300	43930	100	1334	1386	432	31	72	72	75	21	28	100	100	0	3138	3191	965	30	109	109	117	58	49	100	100	0	0.417	0.426	0.421	0.428	1.271	0.417	0.934	80	447	100	4291	4396	-1.263	1262	3029	1314	3082	110909	255278	62.429	53.000	0	0	0
4	1	9	""	"STM0868"	15200	44100	110	792	821	276	33	71	71	75	29	38	100	100	0	13225	13604	3156	23	94	94	158	496	313	100	100	0	0.055	0.056	0.055	0.053	1.286	0.055	0.931	80	496	100	13852	14260	-4.187	721	13131	750	13510	65659	1088290	25.724	27.109	0	0	0
4	2	9	"rimK"	"STM0875"	15390	44100	110	290	300	75	25	69	69	74	33	44	100	100	0	4209	4282	1152	26	92	92	161	512	318	100	100	0	0.054	0.055	0.057	0.054	1.313	0.053	0.851	80	465	100	4338	4421	-4.219	221	4117	231	4190	23978	342529	6.848	8.049	0	0	0
4	3	9	"ybjF"	"STM0882"	15560	44100	100	461	473	122	25	69	69	71	15	21	100	100	0	6313	6281	1550	24	93	93	100	36	36	100	100	0	0.063	0.065	0.064	0.064	1.277	0.064	0.929	80	408	100	6612	6592	-3.988	392	6220	404	6188	37847	502499	26.800	171.694	0	0	0
4	4	9	"artP"	"STM0891"	15740	44090	110	4246	4295	1058	24	71	71	73	20	27	100	100	0	5963	5842	1204	20	97	97	105	43	40	100	100	0	0.712	0.735	0.748	0.722	1.174	0.738	0.963	80	454	100	10041	9969	-0.491	4175	5866	4224	5745	343599	467344	211.100	133.419	0	0	0
4	5	9	""	"STM0896"	15930	44090	110	92	96	24	25	72	72	77	33	42	33	5	0	4823	4718	1352	28	99	99	105	35	33	100	100	0	0.004	0.005	0.005	0.004	2.758	0.005	0.224	80	462	100	4744	4643	-7.884	20	4724	24	4619	7702	377456	0.576	131.800	0	0	0
4	6	9	""	"STM0901"	16110	44090	110	86	86	17	19	75	75	81	36	44	6	0	0	5832	5635	1570	27	102	102	107	26	24	100	100	0	0.002	0.002	0.003	0.002	2.806	0.002	0.067	80	413	100	5741	5544	-9.025	11	5730	11	5533	6888	450762	0.139	212.615	0	0	0
4	7	9	""	"STM1035"	16280	44090	110	542	542	232	42	75	75	78	22	28	100	100	0	1527	1553	595	38	100	100	104	24	23	100	100	0	0.327	0.321	0.314	0.308	1.484	0.319	0.848	80	402	100	1894	1920	-1.611	467	1427	467	1453	43343	124253	21.091	60.375	0	0	0
4	8	9	""	"STM1039"	16450	44090	110	563	555	164	29	75	75	77	23	29	100	100	0	2946	2983	1017	34	100	100	112	111	99	100	100	0	0.171	0.166	0.168	0.164	1.361	0.159	0.880	80	444	100	3334	3363	-2.544	488	2846	480	2883	44404	238657	20.783	25.865	0	0	0
4	9	9	"aceK"	"STM4185"	16640	44100	120	2208	2011	924	45	71	71	74	16	21	100	99	0	8458	7401	3362	45	101	101	105	27	25	98	97	0	0.256	0.266	0.270	0.276	2.460	0.263	0.963	120	505	100	10494	9240	-1.967	2137	8357	1940	7300	241286	888158	121.063	270.222	0	0	0
4	10	9	""	"STM4196"	16810	44080	110	119	121	31	25	71	71	74	19	25	76	62	0	3260	3633	1740	47	100	100	107	36	33	100	100	0	0.015	0.014	0.013	0.013	1.663	0.014	0.653	80	418	100	3208	3583	-6.041	48	3160	50	3533	9710	290675	2.474	97.944	0	0	0
4	11	9	""	"STM4200"	16990	44090	110	697	685	221	32	73	73	78	33	42	97	97	0	15275	14933	3982	26	101	101	108	37	34	100	100	0	0.041	0.041	0.041	0.039	1.345	0.042	0.946	80	453	100	15798	15444	-4.604	624	15174	612	14832	54826	1194678	18.394	400.676	0	0	0
4	12	9	""	"STM4204"	17160	44090	100	201	215	74	34	75	75	77	22	28	100	93	0	4190	4457	1786	40	104	104	108	26	24	100	100	0	0.031	0.032	0.031	0.031	1.502	0.030	0.792	80	399	100	4212	4493	-5.019	126	4086	140	4353	17230	356526	6.273	167.269	0	0	0
4	13	9	"pduE"	"STM2042"	17350	44100	110	199	199	45	22	71	71	73	20	27	100	98	0	5073	4790	1341	27	103	103	107	26	24	100	100	0	0.026	0.027	0.027	0.027	1.414	0.026	0.804	80	490	100	5098	4815	-5.279	128	4970	128	4687	15958	383177	6.300	180.115	0	0	0
4	14	9	"pduV"	"STM2056"	17520	44100	100	138	139	28	20	72	72	73	16	21	96	87	0	4034	3952	1437	36	103	103	107	43	40	100	100	0	0.017	0.017	0.017	0.017	1.881	0.015	0.614	80	396	100	3997	3916	-5.896	66	3931	67	3849	11083	316143	4.125	89.419	0	0	0
4	15	9	"stfF"	"STM0199"	17700	44100	100	216	211	51	24	72	72	73	13	17	100	100	0	4920	4880	1238	25	103	103	106	22	20	100	100	0	0.030	0.029	0.029	0.028	1.373	0.029	0.872	80	382	100	4961	4916	-5.064	144	4817	139	4777	16866	390389	10.615	217.000	0	0	0
4	16	9	"thiH"	"STM4159"	17880	44100	120	658	635	198	31	72	72	74	25	33	95	95	0	10988	10227	2870	28	103	103	106	26	24	100	100	0	0.054	0.056	0.056	0.051	2.026	0.055	0.931	120	481	100	11471	10687	-4.215	586	10885	563	10124	76183	1227251	22.440	389.269	0	0	0
4	17	9	"yojN"	"STM2269"	18060	44100	120	3120	2847	913	32	71	71	75	28	37	98	98	0	16314	15026	4336	28	103	103	127	203	159	99	99	0	0.188	0.186	0.190	0.171	1.875	0.185	0.952	120	519	100	19260	17699	-2.411	3049	16211	2776	14923	341624	1803112	99.000	73.394	0	0	0
4	18	9	""	"STM4261"	18240	44110	100	145	151	43	28	70	70	73	18	24	95	88	0	750	833	334	40	107	107	118	119	100	100	100	0	0.117	0.112	0.105	0.100	1.923	0.101	0.714	80	391	100	718	807	-3.100	75	643	81	726	12060	66656	4.333	6.008	0	0	0
4	19	9	"traP"	"PSLT082"	18410	44100	110	147	155	54	34	71	71	78	102	130	23	3	0	3889	4306	1991	46	106	106	118	115	97	100	100	0	0.020	0.020	0.018	0.018	1.709	0.018	0.089	80	453	100	3859	4284	-5.637	76	3783	84	4200	12361	344454	0.755	36.417	0	0	0
4	20	9	""	"STM1542"	18590	44100	100	255	277	107	38	72	72	74	14	18	98	98	0	2302	2585	1200	46	108	108	113	25	22	100	100	0	0.083	0.083	0.083	0.079	1.431	0.080	0.884	80	420	100	2377	2682	-3.584	183	2194	205	2477	22174	206817	14.500	98.880	0	0	0
4	21	9	""	"STM4309"	18760	44100	110	344	338	49	14	73	73	77	26	33	100	100	0	14892	14691	1695	11	117	117	160	294	183	100	100	0	0.018	0.018	0.018	0.018	1.178	0.017	0.928	80	464	100	15046	14839	-5.769	271	14775	265	14574	27022	1175245	10.038	49.425	0	0	0
4	22	9	"adi"	"STM4296"	18950	44090	110	518	505	130	25	72	72	75	25	33	98	97	0	12955	12924	2270	17	113	113	160	299	186	100	100	0	0.035	0.034	0.034	0.031	1.570	0.034	0.939	80	448	100	13288	13244	-4.848	446	12842	433	12811	40420	1033956	17.200	42.689	0	0	0
4	23	9	"lpxO"	"STM4286"	19120	44110	100	2386	2276	518	22	72	72	74	21	28	100	100	0	5498	5340	1347	25	109	109	114	37	32	100	100	0	0.429	0.421	0.421	0.426	1.209	0.409	0.962	80	444	100	7703	7435	-1.220	2314	5389	2204	5231	182070	427209	104.857	141.243	0	0	0
4	24	9	"nrfC"	"STM4279"	19310	44110	100	95	100	32	32	72	72	73	14	19	58	38	0	870	1046	754	72	110	110	114	34	29	100	98	0	0.030	0.030	0.028	0.029	2.402	0.030	0.493	80	484	100	783	964	-5.046	23	760	28	936	8014	83641	1.929	27.412	0	0	0
4	1	10	"yafB"	"STM0255"	15210	44260	110	558	560	169	30	71	71	74	27	36	100	100	0	8831	8393	2149	25	93	93	135	423	313	100	100	0	0.056	0.059	0.059	0.056	1.250	0.060	0.964	80	484	100	9225	8789	-4.165	487	8738	489	8300	44764	671473	18.000	19.522	0	0	0
4	2	10	""	"STM0274"	15380	44270	110	574	551	134	24	70	70	72	24	33	98	98	0	17693	17467	2295	13	93	93	143	474	331	100	100	0	0.029	0.028	0.028	0.026	1.475	0.028	0.933	80	466	100	18104	17855	-5.126	504	17600	481	17374	44097	1397393	19.958	36.549	0	0	0
4	3	10	""	"STM0282"	15570	44270	100	157	156	38	24	70	70	73	23	31	96	85	0	4972	4959	1425	28	99	99	142	439	309	100	100	0	0.018	0.018	0.017	0.016	1.557	0.017	0.756	80	430	100	4960	4946	-5.808	87	4873	86	4860	12471	396721	3.609	10.973	0	0	0
4	4	10	""	"STM0288"	15750	44280	100	143	149	46	30	72	72	73	14	19	96	92	0	1735	1704	528	30	98	98	102	22	21	100	100	0	0.043	0.048	0.046	0.043	1.761	0.048	0.687	80	405	100	1708	1683	-4.527	71	1637	77	1606	11940	136326	5.429	72.818	0	0	0
4	5	10	""	"STM0297"	15910	44270	100	85	107	154	143	71	71	82	176	214	1	1	0	346	394	238	60	98	98	110	170	154	80	16	0	0.056	0.122	0.079	0.066	2.961	0.775	0.754	80	417	100	262	332	-4.147	14	248	36	296	8577	31497	0.142	1.671	0	0	0
4	6	10	"yafJ"	"STM0311"	16100	44270	110	876	845	300	35	73	73	175	1541	880	0	0	0	2593	2490	780	31	99	99	112	166	148	100	100	0	0.322	0.323	0.324	0.306	1.278	0.328	0.968	80	490	100	3297	3163	-1.635	803	2494	772	2391	67639	199169	0.435	14.325	0	0	0
4	7	10	"ycfJ"	"STM1212"	16270	44270	110	712	810	619	76	75	75	77	17	22	100	100	0	536	578	253	43	99	99	105	35	33	100	98	0	1.458	1.534	1.426	1.399	1.706	2.296	0.622	80	478	100	1074	1214	0.544	637	437	735	479	64829	46272	43.118	13.514	0	0	0
4	8	10	"ycfX"	"STM1220"	16460	44270	110	1073	1053	316	30	75	75	75	16	21	100	100	0	6492	6386	1554	24	102	102	107	29	27	100	100	0	0.156	0.156	0.155	0.145	1.415	0.157	0.955	80	479	100	7388	7262	-2.679	998	6390	978	6284	84255	510848	61.125	216.517	0	0	0
4	9	10	""	"STM1236"	16630	44280	110	206	202	46	22	74	74	75	16	21	100	98	0	508	488	111	22	101	101	104	23	22	100	100	0	0.324	0.331	0.312	0.320	1.454	0.314	0.784	80	421	100	539	515	-1.624	132	407	128	387	16123	39011	7.938	16.696	0	0	0
4	10	10	""	"STM1253"	16800	44270	100	284	313	141	45	71	71	74	20	27	100	98	0	867	1005	650	64	100	100	104	22	21	100	100	0	0.278	0.267	0.266	0.276	1.482	0.222	0.763	80	440	100	980	1147	-1.848	213	767	242	905	25009	80378	11.950	40.955	0	0	0
4	11	10	"yoaG"	"STM1272"	16990	44270	100	110	114	36	31	72	72	75	24	32	68	32	0	502	538	181	33	99	99	101	20	19	100	100	0	0.094	0.096	0.089	0.076	2.316	0.102	0.347	80	430	100	441	481	-3.407	38	403	42	439	9131	43039	1.625	21.850	0	0	0
4	12	10	""	"STM1276"	17160	44270	100	237	236	60	25	73	73	76	24	31	100	95	0	751	744	206	27	99	99	102	22	21	100	100	0	0.252	0.253	0.255	0.245	1.340	0.248	0.844	80	418	100	816	808	-1.991	164	652	163	645	18841	59497	6.667	29.182	0	0	0
4	13	10	"rstB"	"STM1471"	17350	44280	110	537	570	137	24	70	70	72	19	26	100	100	0	8530	8368	2107	25	97	97	101	23	22	100	100	0	0.055	0.060	0.061	0.060	1.139	0.060	0.967	80	438	100	8900	8771	-4.175	467	8433	500	8271	45607	669463	26.211	359.435	0	0	0
4	14	10	"ydgH"	"STM1478"	17510	44270	110	4197	4101	647	15	71	71	91	170	186	100	100	0	10329	10210	1256	12	98	98	154	435	282	100	100	0	0.403	0.399	0.394	0.396	1.139	0.387	0.965	80	452	100	14357	14142	-1.310	4126	10231	4030	10112	328111	816804	23.588	23.117	0	0	0
4	15	10	"ynfM"	"STM1486"	17690	44280	100	783	762	198	25	73	73	93	173	186	97	95	0	13117	12310	2975	24	101	101	169	451	266	100	100	0	0.055	0.056	0.056	0.055	1.284	0.055	0.944	80	432	100	13726	12898	-4.196	710	13016	689	12209	60950	984827	3.867	26.920	0	0	0
4	16	10	""	"STM1493"	17870	44270	110	11251	11202	1344	11	72	72	103	333	323	100	100	0	8731	8761	663	7	100	100	135	249	184	100	100	0	1.295	1.285	1.292	1.278	1.107	1.280	0.969	80	447	100	19810	19791	0.373	11179	8631	11130	8661	896176	700888	33.330	34.643	0	0	0
4	17	10	"ynfD"	"STM1500"	18050	44290	100	828	800	326	40	73	73	115	355	308	91	57	0	655	626	174	27	100	100	152	301	198	86	32	0	1.360	1.382	1.360	1.381	1.488	1.506	0.821	80	398	100	1310	1253	0.444	755	555	727	526	63969	50042	1.930	1.575	0	0	0
4	18	10	"udg"	"STM2080"	18240	44280	110	3388	3233	574	17	72	72	78	45	57	100	100	0	10236	9782	1469	15	104	104	128	162	126	100	100	0	0.327	0.327	0.324	0.324	1.115	0.325	0.976	80	464	100	13448	12839	-1.611	3316	10132	3161	9678	258618	782539	70.111	59.593	0	0	0
4	19	10	""	"STM2787"	18410	44280	100	174	175	42	24	71	71	79	107	135	42	0	0	825	830	239	28	103	103	107	24	22	100	100	0	0.143	0.143	0.141	0.136	1.415	0.152	0.117	80	408	100	825	831	-2.809	103	722	104	727	14002	66372	0.897	30.125	0	0	0
4	20	10	"gabT"	"STM2792"	18580	44280	110	15335	14174	4706	33	74	74	80	51	63	100	100	0	5790	5453	1332	24	105	105	109	31	28	100	100	0	2.684	2.636	2.665	2.453	1.369	2.734	0.975	80	466	100	20946	19448	1.425	15261	5685	14100	5348	1133943	436211	276.353	172.387	0	0	0
4	21	10	"mobA"	"STM3994"	18760	44280	110	590	584	153	26	74	74	79	52	65	100	100	0	2771	2710	587	21	105	105	116	99	85	100	100	0	0.194	0.196	0.196	0.191	1.235	0.196	0.939	80	446	100	3182	3115	-2.369	516	2666	510	2605	46757	216800	9.712	26.202	0	0	0
4	22	10	""	"STM4014"	18940	44280	120	136	136	34	25	72	72	74	22	29	89	71	0	3352	3213	1295	40	109	109	126	160	126	100	98	0	0.020	0.021	0.021	0.019	1.718	0.020	0.640	120	583	100	3307	3168	-5.663	64	3243	64	3104	16286	385526	2.818	19.294	0	0	0
4	23	10	""	"STM4033"	19130	44280	70	89	91	23	25	74	74	75	17	22	40	25	0	172	194	68	35	115	115	125	47	37	59	28	0	0.263	0.215	0.426	0.326	2.947	0.169	0.238	32	236	100	72	96	-1.926	15	57	17	79	2917	6192	0.941	1.468	0	0	0
4	24	10	""	"STM4054"	19300	44290	90	105	109	28	25	70	70	72	15	20	84	55	0	2413	2524	803	31	115	115	120	35	29	100	100	0	0.015	0.016	0.017	0.013	2.033	0.015	0.556	52	389	100	2333	2448	-6.037	35	2298	39	2409	5666	131262	2.467	68.686	0	0	0
4	1	11	""	"STM2943"	15210	44440	110	304	293	71	24	75	75	79	25	31	96	95	0	7432	7247	1677	23	91	91	93	20	21	100	100	0	0.031	0.030	0.031	0.028	1.418	0.031	0.913	80	533	100	7570	7374	-5.003	229	7341	218	7156	23407	579785	8.560	357.700	0	0	0
4	2	11	""	"STM2955"	15380	44450	100	229	246	139	56	76	76	84	37	44	92	81	0	526	601	449	74	92	92	121	375	309	58	12	0	0.353	0.334	0.337	0.336	1.954	0.268	0.624	80	430	100	587	679	-1.504	153	434	170	509	19705	48115	4.378	1.280	0	0	0
4	3	11	"yqcC"	"STM2965"	15560	44440	90	102	107	34	31	77	77	86	40	46	26	11	0	262	311	145	46	95	95	100	27	27	100	98	0	0.150	0.139	0.172	0.145	1.975	0.112	0.139	52	372	100	192	246	-2.740	25	167	30	216	5584	16197	0.525	7.815	0	0	0
4	4	11	"fucO"	"STM2973"	15740	44450	110	699	677	151	22	74	74	85	45	52	100	100	0	12319	11597	2193	18	99	99	104	32	30	100	100	0	0.051	0.052	0.053	0.052	1.174	0.052	0.953	80	465	100	12845	12101	-4.289	625	12220	603	11498	54172	927721	13.156	359.156	0	0	0
4	5	11	"fucK"	"STM2977"	15910	44450	100	316	309	57	18	74	74	81	39	48	100	98	0	4671	4613	879	19	99	99	104	30	28	100	100	0	0.053	0.052	0.051	0.051	1.232	0.047	0.776	80	430	100	4814	4749	-4.240	242	4572	235	4514	24729	369001	5.846	150.300	0	0	0
4	6	11	"csdA"	"STM2984"	16100	44460	100	467	479	102	21	74	74	189	1666	881	0	0	0	3410	3466	712	20	98	98	105	64	60	100	100	0	0.119	0.120	0.120	0.120	1.274	5.855	0.006	80	415	100	3705	3773	-3.075	393	3312	405	3368	38303	277240	0.174	52.516	0	0	0
4	7	11	"yqhE"	"STM3165"	16260	44450	110	8457	8594	2322	27	75	75	96	175	182	100	100	0	5509	5546	1205	21	100	100	113	87	76	100	100	0	1.550	1.564	1.531	1.547	1.205	1.607	0.940	80	466	100	13791	13965	0.632	8382	5409	8519	5446	687502	443644	48.560	62.448	0	0	0
4	8	11	""	"STM3175"	16450	44450	100	184	194	65	33	74	74	106	209	197	13	0	0	1973	2174	1093	50	101	101	118	100	84	100	100	0	0.059	0.058	0.055	0.055	1.454	0.050	0.139	80	442	100	1982	2193	-4.089	110	1872	120	2073	15543	173891	0.421	20.560	0	0	0
4	9	11	"STMF1.5"	"Not LT2a91"	16630	44450	100	86	88	28	31	74	74	88	124	140	0	0	0	131	149	57	38	98	98	105	51	48	28	11	0	0.364	0.275	0.451	0.496	3.278	0.356	0.189	80	408	100	45	65	-1.459	12	33	14	51	7040	11914	0.000	0.863	-50	0	0
4	10	11	"yfiO"	"STM2663"	16800	44450	110	858	882	210	23	73	73	75	19	25	100	100	0	1922	1864	382	20	97	97	101	22	21	100	100	0	0.430	0.458	0.445	0.454	1.201	0.458	0.930	80	478	100	2610	2576	-1.217	785	1825	809	1767	70591	149123	42.474	80.136	0	0	0
4	11	11	""	"STM2680"	16990	44450	100	330	386	199	51	72	72	74	16	21	100	100	0	2336	2460	1292	52	96	96	99	21	21	100	100	0	0.115	0.133	0.133	0.130	1.426	0.130	0.866	80	430	100	2498	2678	-3.118	258	2240	314	2364	30859	196771	19.500	112.429	0	0	0
4	12	11	""	"STM2690"	17160	44440	110	700	933	787	84	72	72	73	18	24	100	98	0	2769	3571	2637	73	94	94	97	27	27	100	100	0	0.235	0.248	0.250	0.214	1.857	0.265	0.922	80	465	100	3303	4338	-2.091	628	2675	861	3477	74656	285681	47.778	128.667	0	0	0
4	13	11	"ybbN"	"STM0504"	17340	44440	110	1803	1787	539	30	70	70	72	21	29	100	100	0	6720	6643	1348	20	91	91	96	40	41	100	100	0	0.261	0.262	0.267	0.245	1.392	0.264	0.949	80	466	100	8362	8269	-1.936	1733	6629	1717	6552	142973	531424	81.667	163.675	0	0	0
4	14	11	"allA"	"STM0515"	17520	44460	110	957	958	290	30	71	71	81	122	150	100	100	0	4638	4652	1351	29	94	94	111	219	197	100	100	0	0.195	0.195	0.189	0.193	1.183	0.193	0.956	80	480	100	5430	5445	-2.359	886	4544	887	4558	76664	372130	7.189	20.735	0	0	0
4	15	11	""	"STM0520"	17700	44460	100	230	233	56	24	71	71	73	15	20	100	100	0	4670	4657	1336	28	97	97	100	39	39	100	100	0	0.035	0.036	0.035	0.035	1.356	0.034	0.849	80	408	100	4732	4722	-4.846	159	4573	162	4560	18651	372522	10.667	116.846	0	0	0
4	16	11	"ybbY"	"STM0524"	17870	44450	110	439	423	123	29	73	73	99	323	326	62	1	0	11041	10511	2022	19	97	97	118	222	188	100	100	0	0.033	0.034	0.034	0.031	1.575	0.035	0.881	80	467	100	11310	10764	-4.902	366	10944	350	10414	33814	840842	1.003	46.815	0	0	0
4	17	11	"ylbE"	"STM0530"	18050	44440	100	148	149	41	27	74	74	76	16	21	93	86	0	5054	4880	1534	31	101	101	104	25	24	100	100	0	0.015	0.016	0.016	0.015	1.554	0.016	0.740	80	411	100	5027	4854	-6.065	74	4953	75	4779	11893	390365	4.563	191.040	0	0	0
4	18	11	"cysS"	"STM0537"	18230	44460	110	3347	3459	689	19	73	73	76	19	25	100	100	0	12143	12558	1735	13	103	103	106	30	28	100	100	0	0.272	0.272	0.274	0.269	1.137	0.271	0.957	80	481	100	15314	15841	-1.879	3274	12040	3386	12455	276742	1004609	178.053	415.067	0	0	0
4	19	11	"yohJ"	"STM2181"	18410	44460	100	152	153	37	24	72	72	78	57	73	72	18	0	744	791	227	28	102	102	104	20	19	100	100	0	0.125	0.118	0.114	0.108	1.497	0.114	0.233	80	432	100	722	770	-3.005	80	642	81	689	12217	63240	1.316	34.350	0	0	0
4	20	11	"galS"	"STM2191"	18590	44460	100	455	462	102	22	74	74	82	73	89	100	100	0	5594	5487	1462	26	103	103	106	31	29	100	100	0	0.069	0.072	0.071	0.073	1.274	0.068	0.809	80	408	100	5872	5772	-3.849	381	5491	388	5384	36936	438971	5.205	173.581	0	0	0
4	21	11	"lysP"	"STM2200"	18760	44450	110	2382	2469	621	25	73	73	75	23	30	100	100	0	11302	11494	1971	17	101	101	107	51	47	100	100	0	0.206	0.210	0.209	0.206	1.187	0.211	0.952	80	475	100	13510	13789	-2.278	2309	11201	2396	11393	197545	919499	104.087	223.275	0	0	0
4	22	11	"yejH"	"STM2223"	18940	44460	100	690	653	165	25	73	73	75	24	32	100	100	0	11716	11125	2793	25	102	102	111	58	52	100	100	0	0.053	0.053	0.053	0.052	1.209	0.052	0.950	80	414	100	12231	11603	-4.234	617	11614	580	11023	52259	889981	24.083	189.897	0	0	0
4	23	11	""	"STM2231"	19120	44450	100	75	76	15	19	71	71	73	16	21	16	5	0	120	152	81	53	106	106	113	38	33	31	18	0	0.286	0.109	0.400	0.357	6.433	0.089	0.079	80	445	100	18	51	-1.807	4	14	5	46	6043	12197	0.188	1.026	0	0	0
4	24	11	""	"STM2240"	19300	44470	100	758	746	245	32	70	70	70	15	21	100	100	0	7163	6927	2392	34	102	102	104	20	19	100	100	0	0.097	0.099	0.099	0.100	1.303	0.097	0.948	80	462	100	7749	7501	-3.359	688	7061	676	6825	59652	554150	45.067	341.150	0	0	0
4	1	12	"phoP"	"STM1231"	15210	44640	100	7502	7322	2627	35	77	77	83	33	39	100	100	0	2086	2070	715	34	90	90	93	21	22	100	100	0	3.720	3.659	3.610	3.680	1.262	3.726	0.961	80	457	100	9421	9225	1.895	7425	1996	7245	1980	585796	165566	219.364	94.143	0	0	0
4	2	12	"phoP"	"STM1231"	15390	44630	100	11228	10474	3879	37	77	77	84	35	41	100	100	0	3515	3240	877	27	90	90	93	23	24	100	100	0	3.256	3.301	3.293	3.038	1.559	3.501	0.944	80	408	100	14576	13547	1.703	11151	3425	10397	3150	837948	259216	296.857	136.826	0	0	0
4	3	12	"phoQ"	"STM1230"	15560	44640	110	1493	1462	304	20	74	74	84	38	45	100	100	0	2004	1903	497	26	91	91	94	23	24	100	100	0	0.742	0.766	0.767	0.795	1.446	0.749	0.867	80	469	100	3332	3200	-0.431	1419	1913	1388	1812	116999	152241	36.263	78.652	0	0	0
4	4	12	"phoQ"	"STM1230"	15740	44630	110	6938	6922	2373	34	75	75	82	39	47	100	100	0	8905	8776	2225	25	98	98	102	25	24	100	100	0	0.779	0.789	0.797	0.761	1.217	0.811	0.965	80	466	100	15670	15525	-0.360	6863	8807	6847	8678	553771	702064	175.385	346.960	0	0	0
4	5	12	"phoQ"	"STM1230"	15920	44630	110	1737	1705	477	27	76	76	81	36	44	100	100	0	2351	2276	463	20	98	98	102	29	28	100	100	0	0.737	0.748	0.747	0.719	1.322	0.749	0.917	80	467	100	3914	3807	-0.440	1661	2253	1629	2178	136418	182113	45.111	74.966	0	0	0
4	6	12	"hupA"	"STM4170"	16100	44630	100	1768	1731	550	31	73	73	80	80	100	100	100	0	918	946	237	25	97	97	100	20	20	100	100	0	2.065	1.953	1.972	1.913	1.248	2.036	0.938	80	408	100	2516	2507	1.046	1695	821	1658	849	138484	75651	20.638	42.300	0	0	0
4	7	12	"sopB"	"STM1091"	16280	44630	110	32653	32029	7626	23	73	73	92	164	178	100	100	0	6719	6759	997	14	98	98	104	65	62	100	100	0	4.921	4.797	4.846	4.656	1.248	4.987	0.957	80	454	100	39201	38617	2.299	32580	6621	31956	6661	2562357	540746	194.738	102.385	0	0	0
4	8	12	"pipC"	"STM0375"	16450	44630	110	3124	3118	1105	35	73	73	87	118	135	100	100	0	1071	1076	315	29	97	97	102	48	47	100	100	0	3.132	3.110	3.051	3.055	1.241	3.204	0.959	80	452	100	4025	4024	1.647	3051	974	3045	979	249469	86095	25.686	20.292	0	0	0
4	9	12	"pipC"	"STM0375"	16630	44630	110	4385	4217	1642	38	72	72	78	40	51	100	100	0	1493	1463	476	32	95	95	98	23	23	100	100	0	3.085	3.030	2.946	2.945	1.199	3.128	0.969	80	466	100	5711	5513	1.625	4313	1398	4145	1368	337352	117078	103.475	59.348	0	0	0
4	10	12	"ssrB"	"STM1391"	16810	44630	100	2110	2121	902	42	73	73	78	35	44	100	100	0	1081	1064	353	33	95	95	97	18	18	100	100	0	2.066	2.114	2.032	2.057	1.415	2.339	0.864	80	408	100	3023	3017	1.047	2037	986	2048	969	169650	85098	58.371	53.722	0	0	0
4	11	12	"ssrB"	"STM1391"	16980	44630	100	5433	5049	1555	30	74	74	85	60	70	100	100	0	3046	2782	851	30	98	98	103	34	33	100	100	0	1.818	1.854	1.833	1.871	1.340	1.855	0.966	80	397	100	8307	7659	0.862	5359	2948	4975	2684	403944	222537	82.733	78.794	0	0	0
4	12	12	"ssrB"	"STM1391"	17150	44630	110	7274	7043	1436	20	74	74	119	283	237	100	100	0	4039	3952	611	15	97	97	122	160	131	100	100	0	1.826	1.808	1.809	1.785	1.227	1.842	0.953	80	477	100	11142	10824	0.869	7200	3942	6969	3855	563404	316192	24.466	23.938	0	0	0
4	13	12	"lrp"	"STM0959"	17340	44630	100	3496	3491	838	24	73	73	115	290	252	100	100	0	3113	3076	525	17	96	96	123	167	135	100	100	0	1.135	1.147	1.137	1.131	1.191	1.174	0.945	80	428	100	6440	6398	0.182	3423	3017	3418	2980	279294	246097	11.641	17.683	0	0	0
4	14	12	"lrp"	"STM0959"	17510	44630	100	3996	3821	1316	34	74	74	78	25	32	100	100	0	4091	3735	1092	29	96	96	101	27	26	100	100	0	0.982	1.030	1.012	1.014	1.268	1.050	0.961	80	406	100	7917	7386	-0.027	3922	3995	3747	3639	305717	298825	149.720	134.593	0	0	0
4	15	12	"gyrA"	"STM2272"	17700	44630	100	660	634	201	31	73	73	76	25	32	100	100	0	2246	2234	621	27	97	97	102	30	29	100	100	0	0.273	0.263	0.259	0.256	1.248	0.261	0.919	80	430	100	2736	2698	-1.872	587	2149	561	2137	50729	178705	22.320	71.067	0	0	0
4	16	12	"gyrA"	"STM2272"	17880	44630	110	2769	2738	997	36	73	73	76	16	21	100	100	0	9952	9662	2768	28	99	99	103	25	24	100	100	0	0.274	0.279	0.277	0.273	1.147	0.281	0.959	80	480	100	12549	12228	-1.870	2696	9853	2665	9563	219052	772950	166.375	382.360	0	0	0
4	17	12	"csrA"	"STM2826"	18060	44640	110	1079	1214	482	39	73	73	74	16	21	100	100	0	265	309	191	61	100	100	103	20	19	100	98	0	6.097	5.459	6.760	6.132	1.778	6.268	0.417	80	475	100	1171	1350	2.608	1006	165	1141	209	97143	24695	71.250	10.300	0	0	0
4	18	12	"csrA"	"STM2826"	18230	44640	100	1141	1290	673	52	73	73	75	16	21	100	100	0	224	242	92	38	100	100	100	17	17	96	93	0	8.613	8.570	9.992	9.121	1.702	9.534	0.666	80	408	100	1192	1359	3.106	1068	124	1217	142	103174	19323	75.938	8.353	0	0	0
4	19	12	"yhhP"	"STM3578"	18410	44640	100	105	122	58	47	72	72	73	16	21	71	50	0	227	324	292	90	97	97	99	16	16	100	97	0	0.254	0.220	0.241	0.221	2.116	0.178	0.636	80	420	100	163	277	-1.978	33	130	50	227	9786	25956	3.063	14.063	0	0	0
4	20	12	"yhhP"	"STM3578"	18590	44630	110	121	122	34	27	70	70	73	21	28	80	58	0	352	378	149	39	97	97	99	17	17	100	100	0	0.200	0.185	0.190	0.178	1.705	0.139	0.520	80	467	100	306	333	-2.322	51	255	52	281	9783	30252	2.333	16.412	0	0	0
4	21	12	"yhhP"	"STM3578"	18770	44650	110	142	159	77	48	72	72	72	16	22	98	90	0	438	509	276	54	97	97	100	23	23	100	100	0	0.205	0.211	0.183	0.194	1.670	0.207	0.732	80	463	100	411	499	-2.284	70	341	87	412	12710	40759	5.438	17.783	0	0	0
4	22	12	"topA"	"STM1714"	18940	44640	110	12375	12501	1603	12	72	72	74	22	29	100	100	0	21021	21129	1403	6	97	97	106	101	95	100	100	0	0.588	0.591	0.595	0.587	1.107	0.589	0.963	80	453	100	33227	33461	-0.766	12303	20924	12429	21032	1000075	1690291	564.864	208.149	0	0	0
4	23	12	"topA"	"STM1714"	19120	44630	100	263	266	102	38	71	71	73	22	30	96	93	0	471	508	241	47	99	99	108	103	95	98	86	0	0.516	0.477	0.489	0.446	1.809	0.417	0.793	80	432	100	564	604	-0.954	192	372	195	409	21313	40656	8.773	3.883	0	0	0
4	24	12	"fur"	"STM0693"	19300	44640	100	1733	1719	624	36	70	70	73	23	31	100	100	0	1589	1552	520	33	97	97	97	17	17	100	100	0	1.115	1.133	1.092	1.137	1.329	1.140	0.895	80	440	100	3155	3104	0.157	1663	1492	1649	1455	137509	124155	71.565	85.588	0	0	0
4	1	13	"ctrl-buffer"	"ctrl-buffer"	15200	44800	100	74	76	22	28	70	70	71	15	21	25	10	0	108	114	26	22	93	93	95	17	17	48	25	0	0.267	0.286	0.745	0.787	3.933	0.375	0.084	80	449	100	19	27	-1.907	4	15	6	21	6061	9098	0.333	1.118	-50	0	0
4	2	13	"ctrl-buffer"	"ctrl-buffer"	15380	44800	100	70	74	19	25	72	72	73	17	23	16	5	0	105	109	26	23	91	91	93	17	18	41	23	0	-0.143	0.111	0.765	0.824	3.671	0.383	0.050	80	430	100	12	20	Error	-2	14	2	18	5901	8698	0.059	0.941	-50	0	0
4	3	13	"ctrl-buffer"	"ctrl-buffer"	15560	44800	100	73	73	15	20	70	70	72	15	20	18	8	0	113	117	26	22	95	95	99	24	24	42	16	0	0.167	0.136	0.433	0.463	3.236	0.077	0.012	80	402	100	21	25	-2.585	3	18	3	22	5822	9385	0.067	0.750	-50	0	0
4	4	13	"ctrl-buffer"	"ctrl-buffer"	15740	44800	100	73	75	19	25	72	72	73	15	20	21	8	0	111	120	36	30	98	98	102	24	23	37	13	0	0.077	0.136	0.706	0.673	4.752	0.196	0.063	80	408	100	14	25	-3.700	1	13	3	22	5986	9577	0.133	0.750	-50	0	0
4	5	13	"ctrl-buffer"	"ctrl-buffer"	15910	44800	100	71	73	15	20	71	71	73	15	20	21	1	0	103	107	25	23	98	98	99	20	20	25	6	0	0.000	0.222	0.929	0.764	3.573	35.256	0.000	80	418	100	5	11	Error	0	5	2	9	5817	8563	0.000	0.400	-50	0	0
4	6	13	"ctrl-buffer"	"ctrl-buffer"	16090	44800	100	75	76	19	25	72	72	73	15	20	16	8	0	106	115	33	28	97	97	99	19	19	33	8	0	0.333	0.222	0.677	0.736	3.196	0.324	0.118	80	430	100	12	22	-1.585	3	9	4	18	6109	9191	0.200	0.842	-50	0	0
4	7	13	"ctrl-buffer"	"ctrl-buffer"	16270	44800	100	81	84	27	32	72	72	76	31	40	12	3	0	107	110	20	18	96	96	98	20	20	37	7	0	0.818	0.857	1.050	1.054	3.429	1.042	0.035	80	420	100	20	26	-0.290	9	11	12	14	6751	8825	0.258	0.600	-50	0	0
4	8	13	"ctrl-buffer"	"ctrl-buffer"	16450	44800	100	79	87	33	37	71	71	75	19	25	30	12	0	112	120	38	31	97	97	100	21	21	38	16	0	0.533	0.696	0.782	0.714	3.135	0.639	0.186	80	439	100	23	39	-0.907	8	15	16	23	6963	9595	0.632	0.952	-50	0	0
4	9	13	"ctrl-buffer"	"ctrl-buffer"	16630	44800	100	81	83	17	20	71	71	74	32	43	8	1	0	112	117	33	28	96	96	99	23	23	27	11	0	0.625	0.571	0.700	0.695	3.281	0.280	0.069	80	418	100	26	33	-0.678	10	16	12	21	6624	9384	0.281	0.783	-50	0	0
4	10	13	"ctrl-buffer"	"ctrl-buffer"	16800	44800	100	77	84	26	30	75	75	81	45	55	5	3	0	109	125	65	52	99	99	102	26	25	22	11	0	0.200	0.346	0.382	0.549	4.062	0.322	0.048	80	426	100	12	35	-2.322	2	10	9	26	6701	9961	0.067	0.885	-50	0	0
4	11	13	"ctrl-buffer"	"ctrl-buffer"	17000	44800	100	118	124	34	27	73	73	78	39	50	60	20	0	163	173	51	29	100	100	101	20	19	87	70	0	0.714	0.699	0.691	0.771	2.323	0.923	0.318	80	423	100	108	124	-0.485	45	63	51	73	9935	13820	1.179	3.600	0	0	0
4	12	13	"ctrl-buffer"	"ctrl-buffer"	17160	44800	100	74	75	19	25	72	72	93	211	226	0	0	0	109	112	28	25	96	96	120	220	183	0	0	0	0.154	0.188	0.600	0.735	3.583	0.258	0.845	80	394	100	15	19	-2.700	2	13	3	16	5992	8964	-0.085	-0.036	-50	0	0
4	13	13	"ctrl-buffer"	"ctrl-buffer"	17340	44800	100	70	75	29	38	70	70	75	52	69	2	1	0	112	116	32	27	95	95	112	185	165	1	0	0	0.000	0.238	0.750	0.801	2.891	0.261	0.831	80	430	100	17	26	Error	0	17	5	21	5983	9286	0.000	0.022	-50	0	0
4	14	13	"ctrl-buffer"	"ctrl-buffer"	17520	44800	100	75	76	18	23	68	68	70	17	24	22	11	0	111	116	31	26	94	94	96	18	18	47	20	0	0.412	0.364	0.490	0.523	2.768	0.315	0.099	80	418	100	24	30	-1.280	7	17	8	22	6118	9267	0.353	1.111	-50	0	0
4	15	13	"ctrl-buffer"	"ctrl-buffer"	17690	44810	100	73	74	18	24	69	69	71	15	21	17	8	0	109	110	22	20	94	94	94	16	17	47	21	0	0.267	0.313	0.476	0.626	3.775	0.065	0.010	80	420	100	19	21	-1.907	4	15	5	16	5956	8778	0.200	1.000	-50	0	0
4	16	13	"ctrl-buffer"	"ctrl-buffer"	17870	44810	100	68	70	15	21	69	69	71	15	21	20	2	0	104	110	21	19	94	94	97	18	18	37	16	0	-0.100	0.063	0.474	0.563	3.449	0.332	0.039	80	420	100	9	17	Error	-1	10	1	16	5584	8785	-0.067	0.722	-50	0	0
4	17	13	"ctrl-buffer"	"ctrl-buffer"	18050	44810	100	73	74	17	22	70	70	71	15	21	20	2	0	116	119	26	21	94	94	96	17	17	55	30	0	0.136	0.160	0.471	0.518	3.722	4.730	0.497	80	420	100	25	29	-2.874	3	22	4	25	5894	9544	0.200	1.353	-50	0	0
4	18	13	"ctrl-buffer"	"ctrl-buffer"	18230	44810	100	73	73	15	20	70	70	72	15	20	17	3	0	99	105	25	23	95	95	98	22	22	18	6	0	0.750	0.300	0.500	0.628	4.058	0.193	0.024	80	396	100	7	13	-0.415	3	4	3	10	5823	8363	0.067	0.318	-50	0	0
4	19	13	"ctrl-buffer"	"ctrl-buffer"	18400	44810	100	71	72	15	20	69	69	70	13	18	20	5	0	101	112	42	37	94	94	96	23	23	23	11	0	0.286	0.167	0.817	0.822	4.216	0.136	0.075	80	408	100	9	21	-1.807	2	7	3	18	5741	8958	0.154	0.696	-50	0	0
4	20	13	"ctrl-buffer"	"ctrl-buffer"	18580	44810	100	75	124	331	266	69	69	74	85	114	3	2	0	104	114	54	47	93	93	96	22	22	25	11	0	0.545	2.619	1.348	1.105	4.253	7.430	0.482	80	432	100	17	76	-0.874	6	11	55	21	9922	9135	0.588	0.818	-50	0	0
4	21	13	"ctrl-buffer"	"ctrl-buffer"	18760	44810	100	69	70	15	21	69	69	70	14	20	18	3	0	100	104	24	23	92	92	95	23	24	22	5	0	0.000	0.083	0.806	0.722	4.034	0.071	0.007	80	407	100	8	13	Error	0	8	1	12	5588	8286	0.000	0.391	-50	0	0
4	22	13	"ctrl-buffer"	"ctrl-buffer"	18940	44810	100	66	68	14	20	69	69	70	19	27	5	2	0	103	106	21	19	91	91	94	19	20	41	12	0	-0.250	-0.067	0.538	0.599	3.962	0.219	0.034	80	420	100	9	14	Error	-3	12	-1	15	5436	8452	-0.105	0.632	-50	0	0
4	23	13	"ctrl-buffer"	"ctrl-buffer"	19120	44810	100	65	68	13	19	68	68	69	13	18	18	3	0	101	105	20	19	91	91	94	17	18	40	16	0	-0.300	0.000	0.958	0.726	5.543	0.018	0.000	80	420	100	7	14	Error	-3	10	0	14	5448	8372	-0.077	0.647	-50	0	0
4	24	13	"ctrl-buffer"	"ctrl-buffer"	19290	44810	100	66	68	15	22	68	68	70	15	21	18	3	0	106	109	26	23	92	92	94	18	19	45	16	0	-0.143	0.000	0.667	0.702	4.644	0.162	0.013	80	440	100	12	17	Error	-2	14	0	17	5423	8680	-0.133	0.833	-50	0	0
4	1	14	""	"STM1553"	15200	44990	110	163	165	30	18	71	71	73	16	21	98	96	0	3930	3809	939	24	94	94	97	23	23	100	100	0	0.024	0.025	0.024	0.024	1.383	0.024	0.787	80	580	100	3928	3809	-5.382	92	3836	94	3715	13167	304734	5.750	161.391	0	0	0
4	2	14	""	"STM3783"	15380	44990	110	160	167	54	32	72	72	73	15	20	100	100	0	700	742	288	38	96	96	100	27	27	100	100	0	0.146	0.147	0.145	0.140	1.455	0.142	0.772	80	530	100	692	741	-2.779	88	604	95	646	13364	59348	6.267	23.778	0	0	0
4	3	14	""	"STM2242"	15570	44990	120	117	117	27	23	72	72	73	16	21	81	65	0	1391	1281	466	36	97	97	101	25	24	100	100	0	0.035	0.038	0.036	0.033	1.968	0.036	0.609	120	614	100	1339	1229	-4.846	45	1294	45	1184	14021	153767	2.750	47.200	0	0	0
4	4	14	"yfiM"	"STM2653"	15740	44980	110	273	276	87	31	70	70	74	33	44	97	95	0	1698	1716	550	32	97	97	100	18	18	100	100	0	0.127	0.127	0.128	0.120	1.462	0.126	0.793	80	478	100	1804	1825	-2.979	203	1601	206	1619	22074	137272	6.121	89.778	0	0	0
4	5	14	"oxyS"	"STM4124"	15900	44980	80	81	89	30	33	70	70	74	40	54	17	7	0	177	236	172	72	98	98	102	22	21	96	78	0	0.139	0.138	0.155	0.158	3.110	0.140	0.490	52	312	100	90	157	-2.844	11	79	19	138	4605	12293	0.375	6.091	0	0	0
4	6	14	""	"STM4302"	16100	44990	110	91	120	154	128	72	72	72	14	19	62	33	0	1285	1348	609	45	95	95	98	21	21	100	100	0	0.016	0.038	0.019	0.017	3.019	0.059	0.224	80	567	100	1209	1301	-5.969	19	1190	48	1253	9628	107806	3.429	59.524	0	0	0
4	7	14	"ssaT"	"STM1421"	16280	44980	110	627	1549	1867	120	72	72	73	17	23	100	100	0	1192	2421	2809	116	95	95	98	19	19	100	100	0	0.506	0.635	0.582	0.565	1.870	0.625	0.802	80	512	100	1652	3803	-0.983	555	1097	1477	2326	123885	193687	86.824	122.263	0	0	0
4	8	14	"nrdI"	"STM2806"	16440	44990	90	118	497	638	128	72	72	76	22	28	63	53	0	303	1739	2437	140	98	98	104	30	28	76	73	0	0.224	0.259	0.272	0.256	3.630	0.246	0.932	52	376	100	251	2066	-2.156	46	205	425	1641	25820	90408	19.136	54.500	0	0	0
4	9	14	"sipA"	"STM2882"	16630	44990	100	5767	11061	12139	109	71	71	75	22	29	100	100	0	1673	2676	2547	95	95	95	100	30	30	100	100	0	3.610	4.258	3.882	3.719	1.555	4.752	0.883	80	480	100	7274	13571	1.852	5696	1578	10990	2581	884874	214091	499.364	85.867	0	0	0
4	10	14	"dctA"	"STM3614"	16800	44980	110	2521	2454	374	15	73	73	81	43	53	100	100	0	10808	10504	1563	14	99	99	116	125	107	100	100	0	0.229	0.229	0.229	0.229	1.153	0.224	0.958	80	523	100	13157	12786	-2.129	2448	10709	2381	10405	196339	840298	55.186	83.104	0	0	0
4	11	14	"aroB"	"STM3486"	16990	44990	100	177	406	506	124	72	72	77	43	55	87	60	0	402	1002	1180	117	100	100	117	131	111	88	58	0	0.348	0.370	0.348	0.315	1.893	0.396	0.892	80	472	100	407	1236	-1.524	105	302	334	902	32472	80132	7.651	6.756	0	0	0
4	12	14	"purN"	"STM2500"	17160	44980	110	228	325	284	87	69	69	69	15	21	98	96	0	1367	2230	2359	105	92	92	96	23	23	100	100	0	0.125	0.120	0.125	0.123	1.625	0.114	0.877	80	523	100	1434	2394	-3.003	159	1275	256	2138	25981	178399	17.067	92.783	0	0	0
4	13	14	"yjgG"	"STM4462"	17350	44990	100	75	77	19	24	69	69	70	15	21	31	11	0	312	455	428	94	90	90	95	32	33	100	100	0	0.027	0.022	0.047	0.051	2.392	0.021	0.112	80	484	100	228	373	-5.209	6	222	8	365	6164	36411	0.467	11.250	0	0	0
4	14	14	""	"STM0437"	17530	44990	110	904	1019	318	31	66	66	67	14	20	100	100	0	13085	14248	3746	26	90	90	93	31	33	100	100	0	0.064	0.067	0.066	0.066	1.195	0.066	0.933	80	536	100	13833	15111	-3.955	838	12995	953	14158	81510	1139863	68.000	456.613	0	0	0
4	15	14	""	"STM0565"	17710	44990	110	86	90	24	26	67	67	70	19	27	48	16	0	924	1010	529	52	90	90	114	316	277	98	73	0	0.023	0.025	0.025	0.020	2.644	0.025	0.384	80	512	100	853	943	-5.456	19	834	23	920	7179	80783	1.053	2.835	0	0	0
4	16	14	"res"	"STM0358"	17880	44980	110	1793	1836	622	33	69	69	108	446	412	95	93	0	13943	14130	3593	25	91	91	134	396	295	100	100	0	0.124	0.126	0.126	0.120	1.329	0.127	0.953	80	498	100	15576	15806	-3.006	1724	13852	1767	14039	146908	1130396	3.874	35.343	0	0	0
4	17	14	""	"STM2003"	18060	44990	110	169	179	57	31	70	70	71	15	21	96	92	0	2352	2814	1379	49	92	92	96	22	22	100	100	0	0.044	0.040	0.041	0.036	1.686	0.039	0.872	80	511	100	2359	2831	-4.513	99	2260	109	2722	14289	225151	7.200	123.545	0	0	0
4	18	14	"nfo"	"STM2203"	18230	44980	110	1027	972	316	32	69	69	71	15	21	100	100	0	9453	8953	2491	27	95	95	99	25	25	100	100	0	0.102	0.102	0.102	0.097	1.291	0.103	0.968	80	484	100	10316	9761	-3.288	958	9358	903	8858	77726	716227	60.067	354.160	0	0	0
4	19	14	"EMPTY"	"EMPTY"	18400	44990	100	67	70	16	22	68	68	69	14	20	13	7	0	96	98	23	23	94	94	99	27	27	8	2	0	-0.500	0.500	0.763	0.939	4.128	0.090	0.008	80	452	100	1	6	Error	-1	2	2	4	5585	7815	0.071	-0.037	-75	0	0
4	20	14	"EMPTY"	"EMPTY"	18580	44990	100	69	69	16	23	67	67	74	88	118	0	0	0	93	94	17	18	92	92	97	46	47	1	0	0	2.000	1.000	1.000	0.926	2.847	3.938	0.171	80	464	100	3	4	1.000	2	1	2	2	5554	7517	-0.057	-0.065	-75	0	0
4	21	14	"EMPTY"	"EMPTY"	18760	44990	100	67	67	13	19	67	67	73	88	120	0	0	0	92	94	17	18	91	91	95	46	48	2	0	0	0.000	0.000	0.857	0.798	3.640	0.698	0.023	80	464	100	1	3	Error	0	1	0	3	5354	7539	-0.068	-0.022	-75	0	0
4	22	14	"EMPTY"	"EMPTY"	18940	44990	100	66	67	14	20	68	68	69	13	18	16	3	0	96	97	19	19	91	91	93	17	18	21	7	0	-0.400	-0.167	0.740	0.717	2.970	0.211	0.017	80	464	100	3	5	Error	-2	5	-1	6	5376	7799	-0.154	0.235	-75	0	0
4	23	14	"EMPTY"	"EMPTY"	19120	44990	100	69	68	13	19	67	67	68	13	19	15	2	0	90	92	17	18	90	90	93	17	18	17	5	0	100000.000	0.500	0.797	0.734	4.414	0.226	0.007	80	452	100	2	3	16.610	2	0	1	2	5461	7338	0.000	-0.059	-75	0	0
4	24	14	"EMPTY"	"EMPTY"	19290	44990	100	68	67	13	19	67	67	68	14	20	18	0	0	90	92	15	16	92	92	94	19	20	10	2	0	-0.500	0.000	1.150	1.233	3.853	0.464	0.033	80	484	100	-1	0	Error	1	-2	0	0	5359	7365	-0.071	-0.105	-75	0	0
5	1	1	"yggG"	"STM3077"	1620	47130	110	630	1048	1122	107	71	71	77	66	85	100	100	0	1283	1941	2019	104	99	99	109	86	78	100	100	0	0.472	0.530	0.503	0.517	2.031	0.569	0.268	80	563	100	1743	2819	-1.083	559	1184	977	1842	83817	155246	14.712	21.302	0	0	0
5	2	1	""	"STM1249"	1810	47130	120	515	636	461	72	72	72	79	66	83	93	88	0	478	537	329	61	99	99	111	90	81	93	81	0	1.169	1.288	1.243	1.163	2.295	1.366	0.578	120	578	100	822	1002	0.225	443	379	564	438	76378	64498	8.439	4.733	0	0	0
5	3	1	"csgA"	"STM1144"	1990	47130	120	283	317	176	55	72	72	75	20	26	97	95	0	954	1069	696	65	105	105	124	66	53	95	93	0	0.249	0.254	0.236	0.275	3.038	0.201	0.599	120	530	100	1060	1209	-2.009	211	849	245	964	38096	128246	12.100	14.318	0	0	0
5	4	1	"malT"	"STM3515"	2170	47120	120	3416	3248	802	24	75	75	77	19	24	100	100	0	15144	14602	6118	41	105	105	116	46	39	99	99	0	0.222	0.219	0.224	0.232	1.926	0.185	0.800	120	556	100	18380	17670	-2.170	3341	15039	3173	14497	389770	1752225	166.895	314.913	0	0	0
5	5	1	""	"STM0212"	2350	47120	120	272	328	191	58	75	75	77	17	22	95	94	0	1121	1159	605	52	102	102	108	34	31	100	96	0	0.193	0.239	0.239	0.225	2.356	0.208	0.588	120	521	100	1216	1310	-2.371	197	1019	253	1057	39406	139058	14.765	30.912	0	0	0
5	6	1	"gltX"	"STM2415"	2520	47120	120	465	564	422	74	77	77	80	23	28	98	98	0	1373	1653	1124	67	103	103	113	45	39	99	98	0	0.306	0.314	0.303	0.295	2.250	0.301	0.732	120	508	100	1658	2037	-1.711	388	1270	487	1550	67621	198380	21.043	34.222	0	0	0
5	7	1	""	"STM0055"	2700	47130	120	192	218	120	55	91	91	143	148	103	33	9	0	1493	1853	1203	64	114	114	128	68	53	100	98	0	0.073	0.073	0.067	0.063	3.495	0.043	0.066	120	513	100	1480	1866	-3.771	101	1379	127	1739	26186	222317	0.507	25.368	0	0	0
5	8	1	"acnA"	"STM1712"	2890	47130	130	34437	34498	9143	26	92	92	139	144	103	100	100	0	4685	4415	1370	31	113	113	126	68	53	95	95	0	7.512	7.998	7.650	9.401	2.420	8.230	0.905	120	544	100	38917	38708	2.909	34345	4572	34406	4302	4139748	529839	238.604	63.074	0	0	0
5	9	1	"rfbF"	"STM2092"	3060	47120	120	781	928	559	60	93	93	112	77	68	98	95	0	1328	1515	852	56	113	113	125	52	41	99	98	0	0.566	0.596	0.562	0.550	2.344	0.553	0.589	120	502	100	1903	2237	-0.820	688	1215	835	1402	111377	181792	10.597	26.731	0	0	0
5	10	1	"osmY"	"STM4561"	3240	47120	130	6320	12888	16412	127	97	97	116	73	62	100	100	4	418	778	895	115	129	129	142	67	47	96	86	0	21.533	19.709	24.395	20.838	2.179	26.017	0.520	120	566	100	6512	13440	4.428	6223	289	12791	649	1546609	93366	174.959	9.493	0	0	0
5	11	1	"hflB"	"STM3296"	3410	47130	120	19046	19357	6081	31	92	92	103	54	52	100	100	0	10517	10478	3328	31	135	135	146	52	35	99	99	0	1.826	1.863	1.859	1.903	1.493	1.888	0.927	120	458	100	29336	29608	0.868	18954	10382	19265	10343	2322822	1257359	356.556	198.692	0	0	0
5	12	1	"yheM"	"STM3450"	3580	47130	120	138	189	153	80	87	87	91	26	28	73	47	0	644	742	484	65	125	125	135	40	29	97	95	0	0.098	0.165	0.129	0.121	3.037	0.180	0.494	120	492	100	570	719	-3.347	51	519	102	617	22673	89098	3.769	15.175	0	0	0
5	13	1	"yifL"	"STM3946"	3770	47130	130	789	801	274	34	88	88	92	28	30	99	97	0	1306	1360	252	18	136	136	153	67	43	99	99	0	0.599	0.583	0.558	0.543	1.607	0.599	0.780	120	543	100	1871	1937	-0.739	701	1170	713	1224	96121	163236	25.321	18.015	0	0	0
5	14	1	""	"STM3941"	3950	47130	130	767	807	423	52	92	92	97	31	31	98	95	0	2396	2674	1669	62	140	140	156	67	42	100	99	0	0.299	0.282	0.248	0.276	2.428	0.198	0.405	120	517	100	2931	3249	-1.741	675	2256	715	2534	96825	320890	22.903	37.582	0	0	0
5	15	1	"hemD"	"STM3937"	4120	47130	130	3655	3640	748	20	89	89	92	27	29	100	100	0	6434	6447	1069	16	129	129	139	43	30	100	100	0	0.566	0.562	0.562	0.549	1.352	0.555	0.921	120	549	100	9871	9869	-0.822	3566	6305	3551	6318	436751	773642	131.407	146.698	0	0	0
5	16	1	"wecF"	"STM3928"	4310	47130	130	333	343	99	28	87	87	89	23	25	100	100	0	2019	2040	603	29	127	127	139	49	35	100	100	0	0.130	0.134	0.133	0.131	1.552	0.119	0.732	120	551	100	2138	2169	-2.943	246	1892	256	1913	41194	244763	11.043	38.796	0	0	0
5	17	1	"wecD"	"STM3924"	4480	47120	130	1654	1635	357	21	86	86	89	24	26	100	100	0	5591	5721	795	13	130	130	142	49	34	100	100	0	0.287	0.277	0.283	0.267	1.419	0.277	0.883	120	563	100	7029	7140	-1.800	1568	5461	1549	5591	196185	686479	64.417	113.857	0	0	0
5	18	1	"wecB"	"STM3920"	4660	47130	120	5001	4969	903	18	85	85	88	21	23	100	100	0	13660	13479	2304	17	132	132	145	68	46	100	100	0	0.363	0.366	0.361	0.364	1.313	0.356	0.926	120	513	100	18444	18231	-1.460	4916	13528	4884	13347	596284	1617501	232.429	196.088	0	0	0
5	19	1	""	"STM4431"	4850	47130	120	118	152	113	74	83	83	86	21	24	59	43	0	1619	2821	2990	105	139	139	154	74	48	89	83	0	0.024	0.026	0.027	0.032	4.426	0.026	0.553	120	478	100	1515	2751	-5.402	35	1480	69	2682	18274	338507	3.143	36.041	0	0	0
5	20	1	""	"STM4435"	5010	47120	130	334	487	477	97	84	84	103	225	218	53	22	0	2491	3883	3913	100	141	141	189	499	264	95	85	0	0.106	0.108	0.101	0.096	2.355	0.101	0.762	120	554	100	2600	4145	-3.233	250	2350	403	3742	58446	465948	1.707	7.403	0	0	0
5	21	1	""	"STM4442"	5200	47120	130	114	146	93	63	88	88	105	209	199	6	0	0	622	1104	1191	107	145	145	219	522	238	47	30	0	0.055	0.060	0.088	0.104	4.503	0.054	0.438	120	641	100	503	1017	-4.197	26	477	58	959	17550	132527	0.196	1.695	0	0	0
5	22	1	"treC"	"STM4453"	5380	47120	140	128	146	73	50	89	89	93	29	31	56	37	0	874	1143	956	83	140	140	175	227	129	87	66	0	0.053	0.057	0.069	0.066	3.717	0.041	0.304	156	696	100	773	1060	-4.234	39	734	57	1003	22714	178263	1.828	4.264	0	0	0
5	23	1	""	"STM4467"	5560	47130	120	99	112	43	38	94	94	101	41	40	19	10	0	371	461	304	65	133	133	146	57	39	88	71	0	0.021	0.055	0.100	0.078	4.949	0.048	0.116	120	448	100	243	346	-5.573	5	238	18	328	13422	55319	0.268	5.526	0	0	0
5	24	1	"idnK"	"STM4485"	5730	47130	140	255	351	294	83	105	105	135	106	78	60	35	0	966	1625	1853	114	132	132	144	57	39	96	94	0	0.180	0.165	0.146	0.157	3.204	0.136	0.623	156	772	100	984	1739	-2.475	150	834	246	1493	54743	253458	2.038	25.982	0	0	0
5	1	2	"yjaH"	"STM4171"	1640	47310	110	252	265	118	44	68	68	73	67	91	90	72	0	1667	1878	879	46	98	98	104	32	30	100	100	0	0.117	0.111	0.108	0.102	1.770	0.103	0.728	80	487	100	1753	1977	-3.092	184	1569	197	1780	21173	150213	2.866	55.438	0	0	0
5	2	2	"purD"	"STM4175"	1830	47300	110	209	306	287	93	71	71	73	19	26	95	85	0	1199	2024	2232	110	103	103	119	59	49	98	97	0	0.126	0.122	0.100	0.121	2.990	0.081	0.435	80	391	100	1234	2156	-2.990	138	1096	235	1921	24447	161938	12.263	32.288	0	0	0
5	3	2	"livJ"	"STM3567"	1990	47300	110	131	231	288	124	72	72	76	32	42	68	47	0	752	1357	2031	149	102	102	141	216	153	80	65	0	0.091	0.127	0.130	0.108	4.054	0.132	0.685	80	387	100	709	1414	-3.462	59	650	159	1255	18474	108538	4.844	5.630	0	0	0
5	4	2	"yihS"	"STM4021"	2190	47300	110	92	102	28	27	74	74	78	23	29	47	20	0	1171	1321	618	46	102	102	125	189	151	100	98	0	0.017	0.023	0.020	0.019	3.039	0.017	0.191	80	437	100	1087	1247	-5.892	18	1069	28	1219	8143	105660	1.043	6.328	0	0	0
5	5	2	"prlC"	"STM3594"	2360	47290	110	769	964	896	92	74	74	81	61	75	98	91	0	981	1240	938	75	99	99	107	35	32	98	98	0	0.788	0.780	0.802	0.703	2.530	0.611	0.483	80	406	100	1577	2031	-0.344	695	882	890	1141	77100	99236	14.475	32.371	0	0	0
5	6	2	"atpB"	"STM3871"	2540	47300	120	870	1043	701	67	75	75	82	61	74	94	93	0	1076	1239	969	78	101	101	112	47	41	95	90	0	0.815	0.851	0.842	0.934	2.547	0.749	0.636	120	433	100	1770	2106	-0.294	795	975	968	1138	125106	148710	15.754	23.979	0	0	0
5	7	2	"xseA"	"STM2512"	2720	47300	120	156	258	237	91	81	81	101	76	75	50	40	0	331	670	740	110	116	116	133	92	69	65	55	0	0.349	0.319	0.316	0.369	5.115	0.208	0.378	120	378	100	290	731	-1.519	75	215	177	554	30909	80388	2.066	5.837	0	0	0
5	8	2	"sprB"	"STM2866"	2900	47300	120	386	472	320	67	82	82	96	56	58	95	82	0	1425	1893	1481	78	126	126	155	119	76	95	92	0	0.234	0.221	0.224	0.221	3.212	0.146	0.438	120	352	100	1603	2157	-2.095	304	1299	390	1767	56672	227138	6.714	14.605	0	0	0
5	9	2	"sinR"	"STM0304"	3070	47300	120	296	398	436	109	85	85	119	126	105	61	46	0	1531	1932	1830	94	118	118	147	100	68	86	82	0	0.149	0.173	0.189	0.187	4.806	0.104	0.244	120	393	100	1624	2127	-2.743	211	1413	313	1814	47745	231842	2.214	17.850	0	0	0
5	10	2	"hilC"	"STM2867"	3260	47300	130	467	913	1034	113	89	89	123	127	103	62	55	0	712	1829	2130	116	122	122	144	93	64	74	68	0	0.641	0.483	0.494	0.545	5.069	0.453	0.720	120	421	100	968	2531	-0.642	378	590	824	1707	109515	219519	6.220	18.118	0	0	0
5	11	2	"bcfB"	"STM0022"	3430	47300	120	146	202	128	63	83	83	87	22	25	81	65	0	1360	2072	2109	101	127	127	152	100	65	81	71	0	0.051	0.061	0.073	0.089	4.925	0.044	0.458	120	361	100	1296	2064	-4.291	63	1233	119	1945	24236	248631	5.227	19.200	0	0	0
5	12	2	"bcfH"	"STM0028"	3610	47300	130	137	205	154	75	82	82	85	20	23	66	56	0	1627	2418	2434	100	125	125	142	75	52	91	84	0	0.037	0.054	0.059	0.049	5.073	0.041	0.326	120	396	100	1557	2416	-4.771	55	1502	123	2293	24610	290204	6.000	30.347	0	0	0
5	13	2	"orf5"	"PSLT015"	3790	47290	130	238	351	407	115	85	85	97	68	70	72	55	0	3545	5516	6458	117	138	138	173	113	65	99	97	0	0.045	0.049	0.045	0.039	3.212	0.046	0.581	120	394	100	3560	5644	-4.477	153	3407	266	5378	42083	661931	3.735	47.283	0	0	0
5	14	2	"srgC"	"PSLT008"	3960	47300	120	187	303	389	128	90	90	103	76	73	60	32	0	3534	6080	10397	171	141	141	180	130	72	97	95	0	0.029	0.036	0.032	0.035	3.237	0.030	0.590	120	385	100	3490	6152	-5.128	97	3393	213	5939	36352	729566	2.632	45.385	0	0	0
5	15	2	"uvrA"	"STM4254"	4140	47300	120	349	539	495	91	88	88	98	93	94	79	60	0	1250	2152	2287	106	130	130	152	108	71	92	85	0	0.233	0.223	0.270	0.242	3.119	0.165	0.558	120	418	100	1381	2473	-2.101	261	1120	451	2022	64642	258184	4.742	18.519	0	0	0
5	16	2	""	"STM4260"	4320	47300	120	166	257	263	102	88	88	90	27	30	80	59	0	2033	3607	4752	131	133	133	147	58	39	100	100	0	0.041	0.049	0.041	0.038	3.138	0.043	0.624	120	403	100	1978	3643	-4.606	78	1900	169	3474	30817	432814	6.185	59.655	0	0	0
5	17	2	""	"STM4261"	4500	47300	130	283	508	497	97	86	86	88	22	25	96	93	0	1499	3122	4005	128	136	136	152	67	44	99	98	0	0.145	0.141	0.144	0.139	2.724	0.084	0.364	120	427	100	1560	3408	-2.791	197	1363	422	2986	60934	374651	19.091	44.328	0	0	0
5	18	2	""	"STM4261"	4680	47300	120	342	569	671	117	81	81	84	24	28	97	94	0	3094	5697	6849	120	133	133	152	84	55	100	100	0	0.088	0.088	0.080	0.085	2.787	0.072	0.553	120	389	100	3222	6052	-3.504	261	2961	488	5564	68249	683637	20.208	66.012	0	0	0
5	19	2	"livM"	"STM3562"	4860	47300	120	174	298	276	92	81	81	84	21	25	81	73	0	1710	3091	3946	127	129	129	143	54	37	98	95	0	0.059	0.073	0.074	0.068	3.128	0.061	0.747	120	355	100	1674	3179	-4.087	93	1581	217	2962	35799	370976	10.190	54.593	0	0	0
5	20	2	"mviN"	"STM1170"	5030	47300	120	140	232	198	85	80	80	83	19	22	66	55	0	954	2099	2395	114	127	127	141	94	66	81	73	0	0.073	0.077	0.098	0.083	3.870	0.058	0.477	120	441	100	887	2124	-3.785	60	827	152	1972	27817	251840	7.842	20.830	0	0	0
5	21	2	"citA"	"STM0689"	5200	47320	90	482	591	460	77	83	83	92	38	41	86	76	0	2766	3693	3536	95	121	121	176	337	191	76	75	0	0.151	0.142	0.145	0.193	4.049	0.109	0.655	52	324	100	3044	4080	-2.729	399	2645	508	3572	30746	192035	13.132	10.436	0	0	0
5	22	2	"ssaL"	"STM1412"	5380	47310	130	1892	6624	8807	132	86	86	98	54	55	96	90	0	1092	2096	2416	115	125	125	172	267	155	65	58	0	1.868	3.317	2.462	3.380	7.523	5.803	0.346	120	510	100	2773	8509	0.901	1806	967	6538	1971	794826	251555	120.852	7.206	0	0	0
5	23	2	"ssaP"	"STM1417"	5570	47300	130	352	904	1289	142	85	85	94	53	56	86	75	0	478	1615	2540	157	126	126	149	79	53	88	74	0	0.759	0.550	0.621	0.662	3.573	0.328	0.269	120	396	100	619	2308	-0.399	267	352	819	1489	108440	193755	15.283	18.557	0	0	0
5	24	2	"fusA"	"STM3446"	5730	47310	120	552	1744	2374	136	92	92	107	74	69	70	64	0	389	1040	1451	139	129	129	149	67	44	63	56	0	1.769	1.813	1.839	1.611	7.322	2.387	0.400	120	448	100	720	2563	0.823	460	260	1652	911	209242	124836	22.122	13.299	0	0	0
5	1	3	"moeB"	"STM0845"	1650	47470	120	180	222	156	70	69	69	71	16	22	81	71	0	1016	1498	1360	90	100	100	108	87	80	92	85	0	0.121	0.109	0.121	0.113	3.676	0.079	0.487	120	543	100	1027	1551	-3.045	111	916	153	1398	26639	179809	9.438	15.977	0	0	0
5	2	3	"carA"	"STM0066"	1830	47470	120	134	196	155	79	71	71	74	18	24	75	58	0	1646	2683	2757	102	106	106	127	107	84	96	90	0	0.041	0.049	0.043	0.043	2.689	0.043	0.633	120	451	100	1603	2702	-4.611	63	1540	125	2577	23519	321930	6.778	23.888	0	0	0
5	3	3	"prfA"	"STM1776"	2000	47460	130	201	518	666	128	75	75	79	30	37	65	59	0	809	2113	2661	125	108	108	144	198	137	65	57	0	0.180	0.221	0.221	0.213	4.227	0.190	0.579	120	478	100	827	2448	-2.476	126	701	443	2005	62153	253583	14.633	9.944	0	0	0
5	4	3	"invC"	"STM2894"	2190	47470	130	224	573	779	135	74	74	77	19	24	84	72	0	911	1979	2526	127	103	103	114	51	44	91	83	0	0.186	0.266	0.221	0.213	3.659	0.260	0.736	120	516	100	958	2375	-2.429	150	808	499	1876	68804	237508	26.105	36.569	0	0	0
5	5	3	"envE"	"STM1242"	2370	47480	120	283	720	871	120	74	74	81	58	71	67	60	0	620	1856	2474	133	103	103	118	63	53	71	66	0	0.404	0.369	0.457	0.496	3.920	0.319	0.764	120	463	100	726	2399	-1.307	209	517	646	1753	86341	222746	11.017	27.587	0	0	0
5	6	3	"eutE"	"STM2463"	2530	47470	110	97	159	142	89	76	76	82	27	32	47	37	0	515	985	1147	116	108	108	150	194	129	66	51	0	0.052	0.095	0.115	0.117	4.227	0.071	0.385	80	386	100	428	960	-4.277	21	407	83	877	12746	78765	2.852	4.304	0	0	0
5	7	3	"rfaK"	"STM3714"	2720	47470	120	196	369	369	100	86	86	95	44	46	61	52	0	1566	2717	2625	96	124	124	179	211	117	92	75	0	0.076	0.109	0.096	0.081	3.894	0.099	0.566	120	442	100	1552	2876	-3.712	110	1442	283	2593	44313	326090	6.227	12.028	0	0	0
5	8	3	"ipk"	"STM1779"	2890	47470	130	162	521	802	153	87	87	97	47	48	59	48	0	325	1157	1678	145	130	130	165	134	81	55	45	0	0.385	0.423	0.467	0.485	4.176	0.286	0.273	120	395	100	270	1461	-1.379	75	195	434	1027	62549	138875	9.021	7.403	0	0	0
5	9	3	"nanH"	"STM0928"	3070	47470	120	89	107	56	52	87	87	118	124	105	8	0	0	1199	1928	2051	106	122	122	148	91	61	88	82	0	0.002	0.011	0.021	0.019	4.746	0.011	0.120	120	361	100	1079	1826	-9.073	2	1077	20	1806	12869	231348	-0.089	19.560	0	0	0
5	10	3	"pagC"	"STM1246"	3250	47480	130	2172	5516	7116	129	85	85	117	124	105	85	80	0	232	507	654	128	119	119	135	71	52	56	42	0	18.469	13.997	14.071	13.316	6.047	19.877	0.355	120	401	100	2200	5819	4.207	2087	113	5431	388	661964	60866	43.540	5.239	0	0	0
5	11	3	"leuC"	"STM0111"	3430	47480	120	142	152	55	36	82	82	87	28	32	83	51	0	1066	1093	367	33	125	125	142	99	69	99	99	0	0.064	0.072	0.068	0.061	2.335	0.071	0.499	120	394	100	1001	1038	-3.971	60	941	70	968	18232	131191	2.321	9.606	0	0	0
5	12	3	"fliL"	"STM1975"	3600	47470	120	209	246	155	63	83	83	88	25	28	95	86	0	790	975	669	68	128	128	141	85	60	98	97	0	0.190	0.192	0.197	0.177	2.114	0.172	0.620	120	407	100	788	1010	-2.393	126	662	163	847	29474	116941	6.320	9.812	0	0	0
5	13	3	"yfeK"	"STM2438"	3780	47460	100	95	138	111	80	97	97	362	839	231	0	0	0	516	682	499	73	165	165	721	1868	259	2	0	0	-0.006	0.079	0.082	0.080	5.060	0.261	0.499	80	368	100	349	558	Error	-2	351	41	517	11002	54593	-0.267	-0.021	0	0	0
5	14	3	""	"STM1012"	3950	47470	100	139	187	234	125	107	107	644	1323	205	1	0	0	838	895	464	51	210	210	1086	2251	207	0	0	0	0.051	0.117	0.076	0.069	3.272	0.428	0.651	80	386	100	660	765	-4.295	32	628	80	685	14931	71580	-0.345	-0.085	0	0	0
5	15	3	""	"STM1016"	4140	47490	120	154	206	198	96	88	88	134	228	170	10	4	0	1467	1894	1958	103	135	135	178	151	84	95	89	0	0.050	0.067	0.056	0.056	3.008	0.065	0.055	120	471	100	1398	1877	-4.335	66	1332	118	1759	24679	227284	0.316	11.364	0	0	0
5	16	3	"yfbG"	"STM2299"	4320	47480	120	2267	2997	2845	94	88	88	113	187	165	92	87	0	1977	2700	2499	92	140	140	163	93	57	89	88	0	1.186	1.136	1.227	1.229	3.858	1.178	0.505	120	424	100	4016	5469	0.246	2179	1837	2909	2560	359664	323975	15.422	27.280	0	0	0
5	17	3	"orf32"	"STM1380"	4500	47480	120	351	496	483	97	88	88	91	23	25	98	93	0	2000	2659	2192	82	151	151	182	113	62	97	96	0	0.142	0.163	0.141	0.140	2.205	0.162	0.669	120	419	100	2112	2916	-2.814	263	1849	408	2508	59483	319129	17.609	21.920	0	0	0
5	18	3	"ybaK"	"STM0495"	4680	47480	120	166	310	472	152	86	86	90	26	28	74	64	0	694	1433	2185	152	156	156	209	166	79	78	65	0	0.149	0.175	0.163	0.167	3.615	0.169	0.632	120	375	100	618	1501	-2.750	80	538	224	1277	37228	172015	8.462	7.373	0	0	0
5	19	3	"finO"	"PSLT111"	4850	47480	140	231	323	266	82	84	84	88	34	38	87	75	0	2925	4107	3687	89	128	128	169	148	87	94	92	0	0.053	0.060	0.061	0.062	3.985	0.045	0.431	156	401	100	2944	4218	-4.250	147	2797	239	3979	50404	640685	6.912	26.608	0	0	0
5	20	3	"holE"	"STM1876"	5020	47490	120	95	121	75	61	83	83	89	46	51	25	14	0	165	262	243	92	120	120	141	101	71	35	20	0	0.267	0.268	0.460	0.420	5.096	0.220	0.378	120	450	100	57	180	-1.907	12	45	38	142	14509	31467	0.696	1.198	0	0	0
5	21	3	"yebE"	"STM1880"	5210	47480	110	302	836	1150	137	84	84	96	57	59	78	67	0	623	1774	2395	135	122	122	157	196	124	68	55	0	0.435	0.455	0.392	0.489	7.106	0.344	0.202	80	424	100	719	2404	-1.200	218	501	752	1652	66881	141893	12.982	8.250	0	0	0
5	22	3	""	"STM1533"	5390	47490	130	758	980	890	90	85	85	98	62	63	90	85	0	2367	3289	3413	103	137	137	173	185	106	93	83	0	0.302	0.284	0.286	0.326	3.726	0.222	0.660	120	452	100	2903	4047	-1.728	673	2230	895	3152	117544	394640	14.226	16.843	0	0	0
5	23	3	""	"STM1543"	5560	47490	130	171	205	117	57	82	82	91	52	57	70	40	0	2883	3300	2097	63	134	134	160	92	57	99	98	0	0.032	0.039	0.037	0.034	3.008	0.035	0.514	120	430	100	2838	3289	-4.949	89	2749	123	3166	24600	396034	2.192	34.130	0	0	0
5	24	3	"dpiA"	"STM0626"	5740	47480	130	287	419	334	79	85	85	90	32	35	95	85	0	2013	2723	2250	82	136	136	156	75	48	100	97	0	0.108	0.129	0.134	0.120	3.034	0.103	0.492	120	559	100	2079	2921	-3.216	202	1877	334	2587	50316	326759	10.281	34.227	0	0	0
5	1	4	"ycjF"	"STM1684"	1650	47660	120	379	423	300	70	70	70	72	18	25	97	94	0	2102	2691	2111	78	103	103	123	121	98	100	98	0	0.155	0.136	0.153	0.133	2.439	0.094	0.445	120	550	100	2308	2941	-2.694	309	1999	353	2588	50719	322938	19.500	21.223	0	0	0
5	2	4	"yhcQ"	"STM3365"	1830	47660	110	456	473	181	38	71	71	73	16	21	100	98	0	3136	3144	1200	38	107	107	123	87	70	100	100	0	0.127	0.132	0.130	0.127	1.429	0.121	0.782	80	385	100	3414	3439	-2.976	385	3029	402	3037	37874	251524	25.000	34.724	0	0	0
5	3	4	""	"STM3355"	2010	47650	120	177	271	374	138	74	74	76	18	23	90	85	0	2741	3460	3287	95	105	105	116	44	37	100	100	0	0.039	0.059	0.041	0.042	2.564	0.056	0.352	120	453	100	2739	3552	-4.678	103	2636	197	3355	32508	415178	10.833	76.000	0	0	0
5	4	4	""	"STM3378"	2190	47660	130	462	524	409	78	76	76	80	24	30	99	97	0	1631	1884	1713	90	107	107	126	79	62	100	96	0	0.253	0.252	0.260	0.263	1.902	0.213	0.736	120	468	100	1910	2225	-1.981	386	1524	448	1777	62878	226103	18.500	22.253	0	0	0
5	5	4	"yhcN"	"STM3361"	2380	47650	110	109	143	99	69	76	76	81	29	35	55	36	0	323	447	393	87	109	109	132	88	66	77	61	0	0.154	0.198	0.223	0.189	3.037	0.160	0.386	80	388	100	247	405	-2.697	33	214	67	338	11416	35734	2.138	3.580	0	0	0
5	6	4	"smpB"	"STM2688"	2550	47660	130	921	1194	1378	115	79	79	83	27	32	99	99	0	1600	1850	1878	101	112	112	145	176	121	95	90	0	0.566	0.642	0.620	0.653	2.765	0.598	0.460	120	464	100	2330	2853	-0.821	842	1488	1115	1738	143284	222015	41.148	9.688	0	0	0
5	7	4	"yabF"	"STM0085"	2700	47650	110	250	513	603	117	86	86	100	66	66	73	55	0	879	1461	1808	123	123	123	170	183	107	77	66	0	0.217	0.319	0.283	0.316	3.614	0.271	0.661	80	386	100	920	1765	-2.205	164	756	427	1338	41034	116897	6.258	7.055	0	0	0
5	8	4	"ftsA"	"STM0132"	2900	47650	120	776	1162	1404	120	89	89	105	66	62	95	90	0	1591	2033	1928	94	129	129	169	173	102	97	92	0	0.470	0.564	0.511	0.461	2.325	0.599	0.602	120	442	100	2149	2977	-1.090	687	1462	1073	1904	139403	244007	16.015	10.775	0	0	0
5	9	4	"aceF"	"STM0153"	3070	47650	140	658	2328	4885	209	88	88	96	37	38	92	90	0	695	1952	3723	190	126	126	144	67	46	89	86	0	1.002	1.227	0.966	1.035	3.782	1.441	0.508	156	408	100	1139	4066	0.003	570	569	2240	1826	363124	304566	60.324	26.985	0	0	0
5	10	4	"yacE"	"STM0140"	3240	47640	130	403	633	756	119	86	86	96	57	59	98	96	0	1738	2580	2488	96	122	122	139	59	42	100	100	0	0.196	0.223	0.194	0.187	2.072	0.221	0.629	120	413	100	1933	3005	-2.350	317	1616	547	2458	75948	309648	9.421	41.373	0	0	0
5	11	4	"asnC"	"STM3876"	3430	47660	120	290	331	248	74	91	91	112	105	93	78	47	0	1344	1452	1016	69	134	134	154	95	61	100	98	0	0.164	0.182	0.164	0.164	2.026	0.161	0.508	120	414	100	1409	1558	-2.604	199	1210	240	1318	39751	174185	2.086	13.663	0	0	0
5	12	4	""	"STM3863"	3610	47650	130	148	212	204	96	92	92	112	102	91	26	12	0	2088	3102	3878	125	138	138	159	98	61	100	95	0	0.029	0.040	0.033	0.033	3.002	0.035	0.320	120	443	100	2006	3084	-5.122	56	1950	120	2964	25393	372212	0.980	30.031	0	0	0
5	13	4	"truA"	"STM2368"	3780	47650	120	293	452	512	113	98	98	498	1182	237	4	2	0	1217	1961	2176	110	142	142	843	2006	237	25	10	0	0.181	0.195	0.175	0.173	2.748	0.189	0.575	120	474	100	1270	2173	-2.463	195	1075	354	1819	54225	235354	-0.039	0.557	0	0	0
5	14	4	"yfcE"	"STM2347"	3950	47650	100	837	881	457	51	102	102	647	1349	208	8	1	0	1417	1490	819	54	150	150	1006	2192	217	8	1	0	0.580	0.581	0.572	0.595	1.966	0.736	0.410	80	404	100	2002	2119	-0.786	735	1267	779	1340	70465	119174	0.173	0.221	0	0	0
5	15	4	"nuoM"	"STM2317"	4140	47660	120	1531	1758	1083	61	86	86	180	486	270	97	82	0	2781	3153	2229	70	128	128	233	546	234	98	91	0	0.545	0.553	0.555	0.582	1.588	0.473	0.769	120	462	100	4098	4697	-0.877	1445	2653	1672	3025	210941	378405	3.247	5.348	0	0	0
5	16	4	"menE"	"STM2305"	4330	47660	120	511	686	642	93	92	92	112	79	70	95	90	0	4906	7249	8086	111	138	138	177	186	105	100	100	0	0.088	0.084	0.085	0.077	2.078	0.075	0.860	120	406	100	5187	7705	-3.508	419	4768	594	7111	82270	869902	7.266	38.022	0	0	0
5	17	4	""	"STM2289"	4500	47660	130	405	773	1068	138	89	89	98	44	44	97	88	0	1405	2816	4278	151	136	136	175	124	70	95	93	0	0.249	0.255	0.270	0.267	2.910	0.225	0.786	120	416	100	1585	3364	-2.006	316	1269	684	2680	92786	337898	15.341	21.298	0	0	0
5	18	4	"nupC"	"STM2409"	4680	47660	120	792	966	874	90	88	88	93	31	33	97	97	0	2008	2565	2347	91	150	150	206	182	88	93	90	0	0.379	0.364	0.353	0.365	2.396	0.285	0.518	120	374	100	2562	3293	-1.400	704	1858	878	2415	115939	307830	28.161	12.962	0	0	0
5	19	4	"ybdN"	"STM0605"	4840	47660	120	356	441	305	69	89	89	111	178	160	75	33	0	2223	2428	1547	63	138	138	188	179	95	95	91	0	0.128	0.154	0.139	0.147	2.132	0.134	0.338	120	372	100	2352	2642	-2.965	267	2085	352	2290	52928	291393	1.854	12.514	0	0	0
5	20	4	"gabP"	"STM2793"	5030	47680	130	2092	3904	4609	118	85	85	106	167	157	100	100	0	2467	4434	5405	121	122	122	146	116	79	100	100	0	0.856	0.886	0.846	0.904	2.038	0.818	0.608	120	446	100	4352	8131	-0.225	2007	2345	3819	4312	468450	532055	22.743	36.966	0	0	0
5	21	4	"srlE"	"STM2833"	5210	47660	120	166	181	90	49	84	84	93	55	59	66	26	0	1847	1915	890	46	125	125	156	185	118	95	93	0	0.048	0.054	0.044	0.049	2.368	0.050	0.477	120	417	100	1804	1887	-4.392	82	1722	97	1790	21773	229827	1.600	9.508	0	0	0
5	22	4	"hypB"	"STM2855"	5380	47660	130	289	321	199	61	83	83	90	44	48	86	80	0	1411	1536	926	60	133	133	168	189	112	92	89	0	0.161	0.170	0.153	0.149	2.321	0.156	0.645	120	409	100	1484	1641	-2.633	206	1278	238	1403	38530	184276	5.250	7.238	0	0	0
5	23	4	"yqaA"	"STM2819"	5570	47670	130	387	454	301	66	80	80	85	31	36	95	92	0	778	975	704	72	128	128	146	78	53	95	94	0	0.472	0.442	0.469	0.435	1.858	0.304	0.617	120	427	100	957	1221	-1.082	307	650	374	847	54482	117044	11.903	10.628	0	0	0
5	24	4	"ygaA"	"STM2839"	5740	47660	120	214	314	469	149	86	86	98	52	53	78	58	0	1269	2079	3388	162	137	137	155	74	47	93	89	0	0.113	0.117	0.110	0.116	2.565	0.118	0.717	120	535	100	1260	2170	-3.145	128	1132	228	1942	37632	249487	4.154	26.000	0	0	0
5	1	5	""	"STM1791"	1650	47820	110	129	136	44	32	70	70	73	19	26	85	73	0	3203	3247	1824	56	110	110	136	122	89	100	100	0	0.019	0.021	0.020	0.020	2.028	0.018	0.524	80	434	100	3152	3203	-5.712	59	3093	66	3137	10895	259798	3.316	25.500	0	0	0
5	2	5	""	"STM1787"	1830	47820	120	150	148	47	31	72	72	74	16	21	89	80	0	4840	4283	1866	43	116	116	142	122	85	97	96	0	0.017	0.018	0.018	0.017	1.773	0.017	0.666	120	435	100	4802	4243	-5.920	78	4724	76	4167	17721	513907	4.625	33.943	0	0	0
5	3	5	"yciI"	"STM1738"	2010	47830	120	247	255	98	38	74	74	77	19	24	98	94	0	596	648	348	53	110	110	129	71	55	95	90	0	0.356	0.336	0.343	0.367	2.368	0.262	0.645	120	395	100	659	719	-1.490	173	486	181	538	30577	77804	9.368	7.310	0	0	0
5	4	5	"yciN"	"STM1715"	2190	47820	120	143	189	185	97	75	75	78	20	25	86	70	0	290	396	421	106	114	114	144	99	68	75	40	0	0.386	0.404	0.398	0.380	2.691	0.308	0.426	120	396	100	244	396	-1.372	68	176	114	282	22671	47473	5.550	2.545	0	0	0
5	5	5	"kduD"	"STM3017"	2370	47830	130	264	280	140	50	75	75	78	26	33	95	90	0	2875	2856	1467	51	117	117	140	96	68	100	99	0	0.069	0.075	0.071	0.070	2.018	0.070	0.751	120	439	100	2947	2944	-3.867	189	2758	205	2739	33600	342732	7.769	28.292	0	0	0
5	6	5	"ppdB"	"STM2999"	2540	47840	120	116	139	100	71	76	76	83	34	40	55	26	0	1742	2182	1917	87	116	116	133	74	55	97	97	0	0.025	0.030	0.027	0.027	2.531	0.024	0.281	120	382	100	1666	2129	-5.345	40	1626	63	2066	16671	261876	1.647	27.689	0	0	0
5	7	5	"rbn"	"STM4027"	2720	47830	130	435	498	450	90	81	81	95	61	64	90	80	0	1345	1656	2274	137	124	124	167	171	102	92	85	0	0.290	0.272	0.266	0.280	2.558	0.182	0.658	120	423	100	1575	1949	-1.786	354	1221	417	1532	59780	198757	6.607	8.708	0	0	0
5	8	5	""	"STM0870"	2890	47840	120	191	225	141	62	83	83	89	30	33	85	72	0	1681	2076	1926	92	123	123	144	79	54	95	89	0	0.069	0.073	0.071	0.082	2.920	0.058	0.584	120	378	100	1666	2095	-3.851	108	1558	142	1953	27055	249145	4.533	24.456	0	0	0
5	9	5	"ybhP"	"STM0813"	3070	47830	120	801	987	900	91	89	89	101	49	48	98	95	0	909	1249	1028	82	127	127	143	60	41	97	93	0	0.910	0.800	0.807	0.849	2.492	0.792	0.567	120	394	100	1494	2020	-0.135	712	782	898	1122	118409	149933	18.082	18.433	0	0	0
5	10	5	"ybgR"	"STM0758"	3250	47840	130	357	667	888	133	91	91	108	73	67	73	60	0	1057	1700	2139	125	126	126	144	66	45	84	78	0	0.286	0.366	0.363	0.361	4.526	0.321	0.545	120	419	100	1197	2150	-1.807	266	931	576	1574	80096	204033	7.658	23.576	0	0	0
5	11	5	"fldA"	"STM0694"	3420	47830	120	743	1275	1877	147	95	95	118	116	98	90	75	0	567	815	815	100	131	131	146	58	39	90	82	0	1.486	1.725	1.597	1.495	3.147	2.690	0.493	120	390	100	1084	1864	0.572	648	436	1180	684	153007	97836	9.974	11.534	0	0	0
5	12	5	"gltJ"	"STM0664"	3600	47830	130	447	1064	1898	178	102	102	158	296	187	55	35	0	730	1633	2792	170	137	137	159	78	49	84	80	0	0.582	0.643	0.635	0.529	3.876	0.633	0.636	120	445	100	938	2458	-0.781	345	593	962	1496	127728	195959	3.061	18.897	0	0	0
5	13	5	"yljA"	"STM0944"	3780	47840	120	900	919	592	64	98	98	145	293	202	81	63	0	475	518	293	56	125	125	143	91	63	89	75	0	2.291	2.089	2.261	1.788	2.590	3.288	0.452	120	417	100	1152	1214	1.196	802	350	821	393	110287	62140	2.642	4.121	0	0	0
5	14	5	"orfB"	"STM0930"	3960	47850	120	623	1189	1816	152	86	86	156	484	310	58	30	0	386	627	900	143	120	120	179	399	222	25	10	0	2.019	2.176	2.163	2.148	2.517	2.419	0.617	120	416	100	803	1610	1.013	537	266	1103	507	142683	75284	2.134	1.123	0	0	0
5	15	5	""	"STM4317"	4130	47840	120	136	184	139	75	80	80	91	83	91	34	17	0	271	402	377	93	120	120	138	88	63	75	41	0	0.371	0.369	0.382	0.352	3.302	0.280	0.469	120	403	100	207	386	-1.431	56	151	104	282	22135	48252	1.120	3.000	0	0	0
5	16	5	"amiB"	"STM4358"	4310	47840	120	1055	1518	1596	105	86	86	99	53	53	99	97	0	2465	2981	2929	98	126	126	155	121	78	98	96	0	0.414	0.502	0.423	0.451	2.106	0.454	0.621	120	398	100	3308	4287	-1.271	969	2339	1432	2855	182197	357704	26.774	23.355	0	0	0
5	17	5	"hflC"	"STM4364"	4490	47830	120	1719	2461	2405	97	84	84	92	43	46	99	98	0	1623	2571	2766	107	122	122	134	51	38	95	90	0	1.089	0.971	1.141	1.095	3.513	0.936	0.438	120	388	100	3136	4826	0.123	1635	1501	2377	2449	295374	308501	55.093	47.784	0	0	0
5	18	5	"yjfH"	"STM4369"	4670	47840	130	204	495	649	131	83	83	191	1321	691	10	0	0	519	1254	1809	144	128	128	177	390	220	50	40	0	0.309	0.366	0.401	0.423	4.057	1.608	0.169	120	441	100	512	1538	-1.692	121	391	412	1126	59411	150421	0.230	2.762	0	0	0
5	19	5	"kbl"	"STM3709"	4850	47840	120	658	916	915	99	89	89	221	1377	623	14	4	0	1255	1656	1351	81	129	129	194	418	215	83	65	0	0.505	0.542	0.520	0.509	2.547	0.516	0.560	120	411	100	1695	2354	-0.985	569	1126	827	1527	109979	198689	0.505	3.498	0	0	0
5	20	5	"gpsA"	"STM3700"	5030	47850	130	1348	1848	1663	89	88	88	111	175	157	95	93	0	1565	1825	1223	67	121	121	144	122	84	96	95	0	0.873	1.033	0.960	0.955	2.237	1.254	0.507	120	396	100	2704	3464	-0.197	1260	1444	1760	1704	221710	219055	9.926	13.779	0	0	0
5	21	5	""	"STM3657"	5200	47840	120	260	344	285	82	87	87	113	85	75	71	50	0	425	596	434	72	121	121	140	57	40	88	82	0	0.569	0.541	0.462	0.452	3.347	0.388	0.258	120	352	100	477	732	-0.813	173	304	257	475	41325	71523	2.718	8.000	0	0	0
5	22	5	"dppA"	"STM3630"	5380	47840	140	2471	4505	5512	122	88	88	112	82	73	93	90	0	759	1303	1426	109	126	126	146	74	50	87	83	0	3.765	3.753	3.210	3.381	3.520	4.758	0.617	156	413	100	3016	5594	1.913	2383	633	4417	1177	702788	203231	53.573	15.635	0	0	0
5	23	5	"bcsC"	"STM3617"	5560	47840	130	734	1599	2037	127	83	83	91	39	42	90	82	0	1329	2843	4036	141	124	124	139	71	51	95	86	0	0.540	0.558	0.553	0.515	3.216	0.436	0.515	120	407	100	1856	4235	-0.888	651	1205	1516	2719	191865	341147	38.667	38.085	0	0	0
5	24	5	""	"STM3602"	5740	47860	130	276	369	296	80	85	85	92	37	40	92	83	0	2093	3428	4034	117	137	137	162	150	92	96	91	0	0.098	0.086	0.106	0.102	3.237	0.055	0.525	120	559	100	2147	3575	-3.356	191	1956	284	3291	44247	411339	7.486	21.773	0	0	0
5	1	6	"yraL"	"STM3263"	1650	48000	120	240	273	181	66	68	68	70	15	21	97	95	0	1705	1918	1501	78	107	107	121	73	60	98	95	0	0.108	0.113	0.111	0.115	2.697	0.095	0.644	120	574	100	1770	2016	-3.216	172	1598	205	1811	32787	230146	13.533	24.616	0	0	0
5	2	6	"tdcB"	"STM3244"	1830	48010	120	136	161	94	58	71	71	73	17	23	85	76	0	2188	2511	1911	76	119	119	135	58	42	99	97	0	0.031	0.038	0.033	0.032	2.938	0.035	0.605	120	420	100	2134	2482	-4.992	65	2069	90	2392	19288	301375	5.176	40.966	0	0	0
5	3	6	"yqjH"	"STM3214"	2000	48000	120	359	406	260	64	75	75	78	20	25	99	98	0	1931	2190	1472	67	119	119	143	79	55	99	98	0	0.157	0.160	0.151	0.155	1.993	0.149	0.778	120	409	100	2096	2402	-2.674	284	1812	331	2071	48779	262804	16.400	25.911	0	0	0
5	4	6	"icc"	"STM3183"	2180	48000	120	562	667	491	73	80	80	96	48	50	94	89	0	1424	1826	1318	72	145	145	210	177	84	98	96	0	0.377	0.349	0.338	0.301	2.685	0.282	0.557	120	465	100	1761	2268	-1.408	482	1279	587	1681	79994	219066	11.896	9.130	0	0	0
5	5	6	"hybA"	"STM3149"	2370	48010	130	108	152	135	88	84	84	107	70	65	26	12	0	904	1812	2615	144	136	136	199	165	82	90	80	0	0.031	0.041	0.041	0.043	4.901	0.036	0.256	120	427	100	792	1744	-5.000	24	768	68	1676	18183	217478	0.643	9.776	0	0	0
5	6	6	""	"STM3141"	2540	48010	120	152	247	307	124	81	81	98	67	68	51	30	0	1129	1893	2778	146	119	119	142	85	59	97	95	0	0.070	0.094	0.074	0.078	3.703	0.065	0.353	120	371	100	1081	1940	-3.830	71	1010	166	1774	29695	227160	2.224	20.600	0	0	0
5	7	6	"uup"	"STM1062"	2720	48010	130	578	830	1019	122	79	79	88	38	43	98	94	0	2464	3351	4714	140	121	121	149	116	77	95	91	0	0.213	0.233	0.213	0.248	2.783	0.185	0.694	120	380	100	2842	3981	-2.231	499	2343	751	3230	99567	402096	19.526	27.603	0	0	0
5	8	6	"helD"	"STM1075"	2880	48000	130	1731	2079	2083	100	79	79	83	27	32	99	98	0	4448	5035	3767	74	115	115	137	102	74	100	99	0	0.381	0.407	0.367	0.347	2.480	0.398	0.556	120	384	100	5985	6920	-1.391	1652	4333	2000	4920	249534	604179	73.926	48.020	0	0	0
5	9	6	"hpaD"	"STM1103"	3070	48010	120	541	800	1246	155	82	82	92	46	50	92	86	0	1136	1793	2478	138	117	117	131	54	41	93	90	0	0.450	0.428	0.489	0.423	3.473	0.460	0.696	120	425	100	1478	2394	-1.151	459	1019	718	1676	95954	215160	15.391	30.778	0	0	0
5	10	6	"agp"	"STM1117"	3250	48000	120	1608	1854	1122	60	84	84	96	57	59	100	98	0	1742	1868	949	50	122	122	136	56	41	100	100	0	0.941	1.014	0.977	0.964	2.249	1.089	0.543	120	395	100	3144	3516	-0.088	1524	1620	1770	1746	222471	224182	30.842	30.929	0	0	0
5	11	6	"ymdC"	"STM1148"	3430	48010	130	478	625	537	85	84	84	92	58	63	94	80	0	1180	1609	1502	93	120	120	131	47	35	96	94	0	0.372	0.363	0.361	0.387	3.815	0.269	0.480	120	414	100	1454	2030	-1.428	394	1060	541	1489	74946	193048	9.190	31.447	0	0	0
5	12	6	"ycfN"	"STM1208"	3610	48020	120	377	531	562	105	89	89	136	303	222	48	16	0	798	1342	1761	131	125	125	138	58	42	93	88	0	0.428	0.363	0.428	0.415	3.628	0.226	0.395	120	384	100	961	1659	-1.225	288	673	442	1217	63669	161025	1.304	20.759	0	0	0
5	13	6	"mopA"	"STM4330"	3780	48010	120	10014	14239	14262	100	91	91	136	303	222	100	100	1	2719	3817	3746	98	119	119	134	57	42	99	99	0	3.817	3.826	3.747	3.823	2.249	4.987	0.550	120	381	100	12523	17846	1.932	9923	2600	14148	3698	1708637	458017	46.545	64.614	0	0	0
5	14	6	"rstA"	"STM1475"	3960	48010	120	1741	2216	1532	69	82	82	87	29	33	100	100	0	2337	2802	1538	54	118	118	133	100	75	100	100	0	0.748	0.795	0.762	0.758	1.613	0.843	0.684	120	371	100	3878	4818	-0.420	1659	2219	2134	2684	265873	336267	73.414	26.690	0	0	0
5	15	6	"speG"	"STM1502"	4140	48020	120	606	842	821	97	80	80	83	28	33	100	100	0	1301	1608	1332	82	118	118	132	99	75	97	95	0	0.445	0.511	0.465	0.512	2.246	0.487	0.584	120	388	100	1709	2252	-1.169	526	1183	762	1490	101051	192907	27.107	14.909	0	0	0
5	16	6	"smf"	"STM3405"	4320	48010	120	731	956	989	103	80	80	84	23	27	100	100	0	2331	2684	1673	62	118	118	129	45	34	99	99	0	0.294	0.341	0.317	0.306	2.286	0.401	0.677	120	409	100	2864	3442	-1.765	651	2213	876	2566	114700	322050	37.913	56.778	0	0	0
5	17	6	"rplO"	"STM3421"	4490	48010	120	1776	1988	1333	67	80	80	82	19	23	100	98	0	1076	1133	769	67	123	123	133	45	33	95	95	0	1.780	1.889	2.037	1.920	2.351	2.249	0.504	120	446	100	2649	2918	0.832	1696	953	1908	1010	238506	135971	100.316	22.222	0	0	0
5	18	6	"yheL"	"STM3449"	4670	48010	110	94	168	215	127	82	82	203	1410	694	1	0	0	220	412	592	143	129	129	181	416	229	15	7	0	0.132	0.304	0.423	0.296	5.291	0.290	0.557	80	387	100	103	369	-2.923	12	91	86	283	13437	32943	-0.025	0.555	0	0	0
5	19	6	""	"STM3601"	4850	48020	120	270	338	362	107	86	86	220	1355	615	1	0	0	2483	3216	3499	108	131	131	184	404	219	90	85	0	0.078	0.082	0.072	0.080	2.607	0.072	0.567	120	421	100	2536	3337	-3.676	184	2352	252	3085	40550	385868	0.087	7.505	0	0	0
5	20	6	"yhjK"	"STM3615"	5030	48020	120	448	526	308	58	92	92	129	130	100	89	71	0	4153	4527	3219	71	127	127	146	86	58	100	100	0	0.088	0.099	0.095	0.099	1.968	0.073	0.529	120	398	100	4382	4834	-3.499	356	4026	434	4400	63164	543296	3.054	50.942	0	0	0
5	21	6	"yhjS"	"STM3622"	5210	48010	120	5470	7568	6595	87	93	93	120	88	73	100	100	0	6898	8782	6817	77	132	132	148	61	41	100	100	0	0.795	0.864	0.834	0.839	1.907	0.913	0.825	120	395	100	12143	16125	-0.332	5377	6766	7475	8650	908165	1053781	84.636	141.541	0	0	0
5	22	6	""	"STM3631"	5390	48020	120	952	907	221	24	90	90	110	75	68	98	96	0	19319	19065	2782	14	128	128	145	61	42	100	100	0	0.045	0.043	0.044	0.040	1.506	0.042	0.883	120	398	100	20053	19754	-4.477	862	19191	817	18937	108811	2287832	10.627	310.164	0	0	0
5	23	6	"yiaF"	"STM3647"	5570	48020	120	680	897	1290	143	85	85	105	195	185	78	65	0	1100	1325	1536	115	129	129	159	167	105	91	81	0	0.613	0.679	0.657	0.591	2.600	0.752	0.626	120	370	100	1566	2008	-0.707	595	971	812	1196	107583	158995	4.062	6.982	0	0	0
5	24	6	"glyS"	"STM3655"	5740	48020	120	3116	3211	1899	59	92	92	123	204	165	98	96	0	9877	10681	6440	60	160	160	221	518	234	99	97	0	0.311	0.296	0.295	0.291	1.788	0.258	0.722	120	482	100	12741	13640	-1.684	3024	9717	3119	10521	385379	1281755	15.137	20.193	0	0	0
5	1	7	""	"STM3834"	1660	48180	110	246	239	61	25	68	68	69	15	21	98	97	0	4216	3965	1025	25	100	100	109	40	36	100	100	0	0.043	0.044	0.045	0.042	1.664	0.042	0.787	80	495	100	4294	4036	-4.531	178	4116	171	3865	19143	317174	11.333	96.400	0	0	0
5	2	7	"yidC"	"STM3842"	1830	48190	120	383	439	276	62	70	70	71	16	22	94	91	0	1756	1921	1174	61	110	110	130	60	46	98	95	0	0.190	0.204	0.184	0.176	2.304	0.167	0.565	120	455	100	1959	2180	-2.395	313	1646	369	1811	52686	230469	23.000	29.850	0	0	0
5	3	7	""	"STM3845"	2000	48190	120	305	304	98	32	73	73	75	17	22	99	99	0	3378	3270	1326	40	110	110	130	62	47	99	99	0	0.071	0.073	0.072	0.072	1.787	0.065	0.783	120	428	100	3500	3391	-3.816	232	3268	231	3160	36504	392386	13.471	50.645	0	0	0
5	4	7	"phoU"	"STM3853"	2180	48200	120	288	339	242	71	79	79	96	52	54	87	76	0	1828	1944	1406	72	118	118	184	173	94	96	90	0	0.122	0.142	0.130	0.118	2.688	0.125	0.588	120	453	100	1919	2086	-3.032	209	1710	260	1826	40622	233293	4.673	10.173	0	0	0
5	5	7	"pstS"	"STM3857"	2360	48190	120	1097	1231	666	54	87	87	110	70	63	99	99	0	4947	5402	2864	53	125	125	181	158	87	97	96	0	0.209	0.217	0.201	0.226	1.852	0.201	0.794	120	440	100	5832	6421	-2.255	1010	4822	1144	5277	147716	648182	16.014	33.044	0	0	0
5	6	7	"atpA"	"STM3867"	2530	48180	130	4871	5343	2954	55	79	79	93	59	63	100	100	0	5313	5555	2345	42	107	107	125	105	84	100	100	0	0.920	0.966	0.918	0.895	1.833	1.068	0.668	120	484	100	9998	10712	-0.120	4792	5206	5264	5448	641162	666573	88.983	51.714	0	0	0
5	7	7	"aceE"	"STM0152"	2720	48190	120	11724	12056	7108	58	76	76	80	19	23	99	99	0	7793	7991	4574	57	106	106	121	116	95	94	94	0	1.515	1.519	1.495	1.646	2.407	1.602	0.815	120	440	100	19335	19865	0.600	11648	7687	11980	7885	1446693	958881	630.316	67.845	0	0	0
5	8	7	""	"STM0159"	2890	48180	120	320	460	484	105	77	77	80	21	26	95	90	0	1711	2354	2345	99	109	109	123	81	65	100	97	0	0.152	0.171	0.177	0.155	2.361	0.148	0.565	120	414	100	1845	2628	-2.721	243	1602	383	2245	55183	282529	18.095	27.543	0	0	0
5	9	7	"cueO"	"STM0168"	3070	48190	130	590	710	727	102	77	77	80	23	28	95	95	0	2148	2391	1938	81	109	109	118	48	40	98	97	0	0.252	0.277	0.274	0.252	2.286	0.271	0.627	120	513	100	2552	2915	-1.991	513	2039	633	2282	85240	286939	27.391	47.354	0	0	0
5	10	7	"yadH"	"STM0173"	3250	48190	120	282	387	344	88	75	75	80	22	27	94	87	0	1316	1769	1624	91	111	111	121	49	40	98	96	0	0.172	0.188	0.180	0.177	3.051	0.135	0.418	120	465	100	1412	1970	-2.541	207	1205	312	1658	46464	212295	13.955	33.633	0	0	0
5	11	7	"stiA"	"STM0177"	3430	48180	120	90	196	329	167	77	77	79	20	25	43	28	0	519	1566	2427	154	110	110	117	39	33	79	70	0	0.032	0.082	0.094	0.090	5.755	0.088	0.465	120	403	100	422	1575	-4.976	13	409	119	1456	23508	187942	5.850	37.154	0	0	0
5	12	7	"folK"	"STM0183"	3600	48190	120	110	160	153	95	80	80	84	29	34	50	31	0	583	814	769	94	114	114	126	51	40	90	82	0	0.064	0.114	0.083	0.102	3.964	0.099	0.314	120	377	100	499	780	-3.967	30	469	80	700	19195	97637	2.621	13.490	0	0	0
5	13	7	""	"STM1585"	3780	48190	120	103	146	127	86	85	85	96	70	72	23	14	0	421	792	1220	154	121	121	135	54	40	85	75	0	0.060	0.091	0.111	0.107	5.260	0.076	0.317	120	392	100	318	732	-4.059	18	300	61	671	17516	95099	0.714	12.167	0	0	0
5	14	7	"srfA"	"STM1593"	3960	48190	120	153	169	69	40	83	83	95	70	73	48	16	0	1624	1826	1118	61	120	120	142	130	91	100	98	0	0.047	0.050	0.049	0.047	2.446	0.041	0.523	120	398	100	1574	1792	-4.425	70	1504	86	1706	20302	219177	1.057	12.954	0	0	0
5	15	7	"ydcR"	"STM1598"	4130	48190	130	1187	1967	2420	123	82	82	89	40	44	92	88	0	1565	3304	4321	130	117	117	146	167	114	86	76	0	0.763	0.591	0.588	0.642	3.533	0.516	0.762	120	420	100	2553	5072	-0.390	1105	1448	1885	3187	236037	396533	46.950	18.910	0	0	0
5	16	7	"ydcN"	"STM1605"	4310	48200	120	123	148	95	64	86	86	109	150	137	9	5	0	840	1075	1027	95	125	125	170	253	148	75	61	0	0.052	0.065	0.069	0.075	3.725	0.058	0.432	120	491	100	752	1012	-4.272	37	715	62	950	17754	128952	0.260	3.577	0	0	0
5	17	7	""	"STM1613"	4500	48190	110	241	314	305	97	88	88	97	74	76	75	51	0	412	565	544	96	138	138	158	123	77	82	55	0	0.558	0.529	0.479	0.456	2.664	0.461	0.504	80	422	100	427	653	-0.841	153	274	226	427	25149	45203	2.932	3.309	0	0	0
5	18	7	""	"STM1620"	4670	48190	120	175	252	244	96	84	84	88	25	28	80	69	0	2376	3205	3787	118	137	137	163	284	174	92	85	0	0.041	0.055	0.051	0.049	3.036	0.047	0.573	120	455	100	2330	3236	-4.621	91	2239	168	3068	30181	384652	6.560	10.711	0	0	0
5	19	7	""	"STM1786"	4850	48190	120	135	150	79	52	87	87	110	112	101	15	4	0	2710	3101	2752	88	138	138	171	320	187	96	92	0	0.019	0.021	0.021	0.020	2.833	0.015	0.220	120	422	100	2620	3026	-5.744	48	2572	63	2963	18020	372096	0.357	9.156	0	0	0
5	20	7	"treA"	"STM1796"	5030	48200	130	9772	14752	15006	101	91	91	123	124	100	100	100	4	2554	3766	3572	94	138	138	157	141	89	99	99	0	4.007	4.041	3.678	4.022	1.800	4.787	0.711	120	430	100	12097	18289	2.003	9681	2416	14661	3628	1770206	451892	117.976	25.596	0	0	0
5	21	7	"fadR"	"STM1805"	5210	48200	130	741	1054	1161	110	89	89	121	265	219	77	55	0	1186	1729	2179	126	133	133	163	226	138	90	84	0	0.619	0.605	0.579	0.548	2.539	0.514	0.619	120	453	100	1705	2561	-0.692	652	1053	965	1596	126442	207539	3.521	6.929	0	0	0
5	22	7	"ycgL"	"STM1813"	5380	48200	120	307	605	842	139	85	85	107	268	250	44	28	0	319	829	1138	137	120	120	136	64	47	65	59	0	1.116	0.733	0.575	0.796	6.901	0.688	0.267	120	417	100	421	1229	0.158	222	199	520	709	72625	99508	1.858	10.828	0	0	0
5	23	7	""	"STM1827"	5560	48200	120	665	1470	2360	160	83	83	117	297	253	74	48	0	4180	6918	8195	118	120	120	152	194	127	100	100	0	0.143	0.204	0.137	0.143	2.867	0.200	0.362	120	375	100	4642	8185	-2.802	582	4060	1387	6798	176347	830158	4.556	34.876	0	0	0
5	24	7	"manZ"	"STM1832"	5710	48200	120	2005	2398	1613	67	93	93	251	726	289	92	68	0	1279	1554	912	58	144	144	269	629	233	86	44	0	1.685	1.635	1.576	1.635	2.121	1.690	0.504	120	447	100	3047	3715	0.752	1912	1135	2305	1410	287775	186522	2.957	2.043	0	0	0
5	1	8	""	"STM2357"	1630	48380	110	641	650	180	27	68	68	70	17	24	100	100	0	5599	5411	1327	24	99	99	103	25	24	100	100	0	0.104	0.110	0.105	0.109	1.300	0.106	0.910	80	547	100	6073	5894	-3.263	573	5500	582	5312	52018	432912	34.118	212.320	0	0	0
5	2	8	""	"STM2361"	1820	48380	110	745	732	180	24	70	70	71	15	21	100	100	0	4844	4845	1033	21	100	100	112	49	43	100	100	0	0.142	0.140	0.144	0.138	1.366	0.131	0.811	80	454	100	5419	5407	-2.813	675	4744	662	4745	58556	387585	44.067	96.592	0	0	0
5	3	8	"dedA"	"STM2367"	2000	48370	120	363	362	159	43	70	70	71	16	22	96	95	0	4124	3951	1571	39	102	102	117	54	46	100	99	0	0.073	0.076	0.073	0.071	1.853	0.070	0.734	120	466	100	4315	4141	-3.779	293	4022	292	3849	43397	474061	18.188	71.000	0	0	0
5	4	8	""	"STM2376"	2180	48380	120	158	150	48	32	73	73	76	23	30	82	74	0	3047	2644	1355	51	105	105	204	430	210	90	80	0	0.029	0.030	0.031	0.030	2.110	0.030	0.727	120	435	100	3027	2616	-5.113	85	2942	77	2539	17945	317241	3.217	5.674	0	0	0
5	5	8	"yfcL"	"STM2380"	2350	48370	100	117	154	115	74	77	77	82	29	35	58	33	0	619	808	697	86	110	110	231	483	209	56	18	0	0.079	0.110	0.069	0.072	3.367	0.066	0.254	80	363	100	549	775	-3.670	40	509	77	698	12320	64624	2.483	1.195	0	0	0
5	6	8	"yfcY"	"STM2389"	2540	48380	110	1567	1797	1221	67	74	74	77	21	27	100	100	0	3580	3971	2224	56	100	100	107	32	29	100	100	0	0.429	0.445	0.416	0.426	1.498	0.429	0.743	80	472	100	4973	5594	-1.221	1493	3480	1723	3871	143754	317702	81.905	120.750	0	0	0
5	7	8	""	"STM2594"	2720	48370	110	645	699	247	35	76	76	80	22	27	100	100	0	5441	5460	1362	24	103	103	117	105	89	100	100	0	0.107	0.116	0.117	0.109	1.472	0.119	0.727	80	392	100	5907	5980	-3.230	569	5338	623	5357	55893	436792	28.136	50.886	0	0	0
5	8	8	""	"STM2598"	2890	48370	120	576	578	363	62	79	79	82	22	26	94	91	0	2319	2268	1337	58	107	107	116	48	41	99	97	0	0.225	0.231	0.209	0.211	2.465	0.224	0.815	120	463	100	2709	2660	-2.154	497	2212	499	2161	69366	272171	22.545	44.833	0	0	0
5	9	8	""	"STM2603"	3070	48380	110	831	962	506	52	78	78	81	21	25	100	100	0	3225	3521	1420	40	107	107	114	31	27	100	100	0	0.242	0.259	0.231	0.242	1.630	0.231	0.672	80	405	100	3871	4298	-2.050	753	3118	884	3414	76935	281663	41.952	109.903	0	0	0
5	10	8	""	"STM2607"	3250	48370	110	209	284	320	112	76	76	80	21	26	95	87	0	1058	1410	1238	87	109	109	120	48	40	100	100	0	0.140	0.160	0.118	0.131	2.232	0.169	0.574	80	412	100	1082	1509	-2.835	133	949	208	1301	22739	112782	9.714	26.875	0	0	0
5	11	8	""	"STM1028"	3430	48370	120	570	606	380	62	76	76	81	26	32	97	95	0	3300	3547	2415	68	111	111	125	80	64	98	97	0	0.155	0.154	0.146	0.161	2.550	0.138	0.781	120	463	100	3683	3966	-2.691	494	3189	530	3436	72695	425672	20.192	42.775	0	0	0
5	12	8	""	"STM2617"	3610	48370	120	428	394	141	35	82	82	88	32	36	93	90	0	6804	6199	2519	40	116	116	138	87	63	99	99	0	0.052	0.051	0.049	0.050	1.887	0.049	0.872	120	413	100	7034	6395	-4.273	346	6688	312	6083	47257	743921	9.563	69.667	0	0	0
5	13	8	"yrbD"	"STM3311"	3780	48360	120	1940	1807	761	42	91	91	104	72	69	98	95	0	4309	4020	1661	41	137	137	154	76	49	99	99	0	0.443	0.442	0.433	0.404	2.015	0.418	0.834	120	388	100	6021	5599	-1.174	1849	4172	1716	3883	216862	482412	23.653	50.868	0	0	0
5	14	8	"yhbN"	"STM3318"	3960	48370	120	2361	2344	1543	65	92	92	104	71	68	97	95	0	2502	2348	1144	48	130	130	145	82	56	99	98	0	0.957	1.015	0.966	0.906	2.295	1.125	0.858	120	428	100	4641	4470	-0.064	2269	2372	2252	2218	281311	281812	31.549	26.866	0	0	0
5	15	8	""	"STM3333"	4140	48370	120	735	1719	4513	262	87	87	110	145	131	90	85	0	9024	12282	13602	110	123	123	173	272	157	99	98	2	0.073	0.134	0.080	0.076	1.915	0.212	0.544	120	455	100	9549	13791	-3.780	648	8901	1632	12159	206244	1473848	11.097	44.518	0	0	0
5	16	8	"sspA"	"STM3342"	4330	48380	110	3675	3836	1233	32	93	93	133	206	154	100	100	0	4970	5060	1642	32	134	134	182	265	145	100	100	0	0.741	0.760	0.749	0.765	1.334	0.727	0.883	80	401	100	8418	8669	-0.433	3582	4836	3743	4926	306841	404776	17.976	18.408	0	0	0
5	17	8	"yhcM"	"STM3346"	4490	48370	110	508	570	303	53	96	96	113	86	76	98	87	0	5258	5472	2878	52	160	160	197	229	116	100	98	0	0.081	0.089	0.088	0.086	1.664	0.081	0.719	80	420	100	5510	5786	-3.629	412	5098	474	5312	45607	437784	5.314	23.035	0	0	0
5	18	8	""	"STM3356"	4670	48370	120	629	644	308	47	92	92	111	113	101	88	80	0	11929	11208	5831	52	149	149	191	329	172	97	96	0	0.046	0.050	0.050	0.049	2.108	0.045	0.744	120	487	100	12317	11611	-4.455	537	11780	552	11059	77239	1344980	4.717	33.486	0	0	0
5	19	8	""	"STM0761"	4860	48380	120	533	509	285	55	86	86	107	118	110	83	72	0	4486	4488	2740	61	138	138	173	310	179	98	93	0	0.103	0.097	0.092	0.088	1.933	0.091	0.831	120	448	100	4795	4773	-3.282	447	4348	423	4350	61024	538550	3.407	13.919	0	0	0
5	20	8	""	"STM0765"	5030	48370	120	286	378	325	85	87	87	96	47	48	93	86	0	12720	11647	3375	28	138	138	163	142	87	100	100	0	0.016	0.025	0.016	0.019	1.926	0.026	0.409	120	423	100	12781	11800	-5.982	199	12582	291	11509	45314	1397643	6.000	80.873	0	0	0
5	21	8	"galM"	"STM0773"	5200	48370	110	3267	3578	1009	28	88	88	151	381	252	100	100	0	10276	11299	3024	26	142	142	251	702	279	100	100	0	0.314	0.313	0.315	0.311	1.166	0.309	0.932	80	407	100	13313	14647	-1.673	3179	10134	3490	11157	286254	903902	8.995	15.738	0	0	0
5	22	8	"modA"	"STM0781"	5390	48380	120	3087	3329	2894	86	84	84	139	358	257	98	96	0	6112	6662	4878	73	125	125	219	658	300	97	95	0	0.502	0.496	0.471	0.470	1.752	0.505	0.784	120	466	100	8990	9782	-0.995	3003	5987	3245	6537	399464	799458	8.911	9.792	0	0	0
5	23	8	"hutI"	"STM0787"	5570	48380	130	8086	8501	3556	41	83	83	102	215	210	100	100	0	11330	10930	3807	34	118	118	139	138	99	99	99	0	0.714	0.779	0.738	0.817	1.973	0.790	0.881	120	434	100	19215	19230	-0.486	8003	11212	8418	10812	1020100	1311590	39.065	78.196	0	0	0
5	24	8	"hutU"	"STM0790"	5750	48380	120	5101	4775	1873	39	89	89	155	421	271	95	95	0	4187	3776	1417	37	125	125	161	222	137	95	95	0	1.234	1.283	1.243	1.334	2.350	1.314	0.876	120	523	100	9074	8337	0.303	5012	4062	4686	3651	573027	453072	10.974	16.284	0	0	0
5	1	9	""	"STM0902"	1640	48550	110	96	102	28	27	69	69	70	16	22	73	41	0	8335	8490	1773	20	102	102	121	166	137	100	100	0	0.003	0.004	0.003	0.003	2.109	0.004	0.363	80	484	100	8260	8421	-8.252	27	8233	33	8388	8135	679170	2.000	50.416	0	0	0
5	2	9	""	"STM0906"	1820	48550	110	168	213	145	68	70	70	72	17	23	91	82	0	843	923	569	61	98	98	119	172	144	91	81	0	0.132	0.173	0.168	0.147	2.560	0.144	0.481	80	465	100	843	968	-2.926	98	745	143	825	17036	73822	8.294	4.674	0	0	0
5	3	9	""	"STM0912"	2010	48550	110	534	549	146	26	70	70	72	17	23	100	100	0	16338	16886	2495	14	102	102	115	86	74	100	100	0	0.029	0.029	0.028	0.028	1.261	0.027	0.871	80	460	100	16700	17263	-5.129	464	16236	479	16784	43910	1350888	28.059	195.012	0	0	0
5	4	9	""	"STM0917"	2190	48550	110	106	123	69	56	73	73	78	41	52	36	11	0	1695	2022	1681	83	111	111	185	363	196	96	85	0	0.021	0.026	0.021	0.022	2.571	0.021	0.185	80	412	100	1617	1961	-5.585	33	1584	50	1911	9810	161773	1.098	5.061	0	0	0
5	5	9	""	"STM0921"	2360	48540	130	79	90	38	42	76	76	81	27	33	22	13	0	1888	2943	2939	99	112	112	199	408	205	79	69	0	0.002	0.005	0.012	0.014	5.237	0.006	0.186	120	526	100	1779	2845	-9.209	3	1776	14	2831	10804	353211	0.333	6.725	0	0	0
5	6	9	""	"STM0925"	2540	48540	100	83	95	37	38	75	75	78	21	26	32	13	0	1148	1307	629	48	104	104	109	27	24	100	100	0	0.008	0.017	0.014	0.014	3.020	0.020	0.215	80	370	100	1052	1223	-7.028	8	1044	20	1203	7621	104546	0.810	44.370	0	0	0
5	7	9	""	"STM4205"	2720	48540	120	374	356	138	38	76	76	81	24	29	93	91	0	7704	7008	2861	40	104	104	112	34	30	99	99	0	0.039	0.041	0.041	0.039	2.041	0.039	0.860	120	478	100	7898	7184	-4.673	298	7600	280	6904	42764	840927	11.458	202.824	0	0	0
5	8	9	""	"STM4209"	2890	48540	110	129	132	34	25	78	78	83	32	38	70	31	0	1373	1520	659	43	104	104	111	31	27	100	100	0	0.040	0.038	0.036	0.035	1.773	0.035	0.485	80	406	100	1320	1470	-4.637	51	1269	54	1416	10591	121585	1.531	45.452	0	0	0
5	9	9	""	"STM4213"	3080	48540	120	481	542	435	80	78	78	82	30	36	95	94	0	12599	12310	4076	33	106	106	112	31	27	100	100	0	0.032	0.038	0.032	0.031	1.944	0.043	0.655	120	505	100	12896	12668	-4.954	403	12493	464	12204	65015	1477184	15.333	393.484	0	0	0
5	10	9	""	"STM4218"	3250	48530	110	110	118	36	30	79	79	87	52	59	30	6	0	1817	1865	732	39	112	112	124	64	51	100	100	0	0.018	0.022	0.023	0.020	2.661	0.020	0.299	80	417	100	1736	1792	-5.781	31	1705	39	1753	9455	149203	0.596	27.203	0	0	0
5	11	9	"yjbF"	"STM4223"	3420	48540	110	329	337	74	21	81	81	88	46	52	100	100	0	6883	6786	1727	25	120	120	143	148	103	100	100	0	0.037	0.038	0.038	0.038	1.396	0.035	0.780	80	433	100	7011	6922	-4.769	248	6763	256	6666	26987	542900	5.413	44.885	0	0	0
5	12	9	"yjbN"	"STM4243"	3600	48540	100	831	833	200	24	83	83	87	26	29	100	100	0	3649	3573	902	25	124	124	159	162	101	100	100	0	0.212	0.217	0.213	0.217	1.357	0.206	0.856	80	393	100	4273	4199	-2.237	748	3525	750	3449	66608	285836	28.692	21.074	0	0	0
5	13	9	""	"STM1009"	3790	48540	120	3481	3211	1139	35	89	89	96	34	35	99	99	0	40140	36632	12328	33	137	137	151	71	47	100	99	0	0.085	0.086	0.086	0.083	2.267	0.083	0.929	120	474	100	43395	39617	-3.560	3392	40003	3122	36495	385371	4395818	91.618	513.817	0	0	0
5	14	9	""	"STM1866"	3960	48550	100	1671	1600	404	25	99	99	115	131	113	100	100	0	1159	1093	355	32	141	141	153	72	47	97	96	0	1.544	1.577	1.472	1.776	2.299	1.641	0.731	80	339	100	2590	2453	0.627	1572	1018	1501	952	128012	87403	11.336	13.056	0	0	0
5	15	9	"hisP"	"STM2351"	4130	48540	110	5014	4997	1102	22	91	91	114	156	136	100	100	0	8259	8359	1104	13	133	133	160	205	128	100	100	0	0.606	0.596	0.593	0.584	1.239	0.594	0.914	80	419	100	13049	13132	-0.723	4923	8126	4906	8226	399720	668753	31.301	39.995	0	0	0
5	16	9	"flgL"	"STM1184"	4300	48540	110	13826	13309	2739	20	89	89	227	954	420	100	100	0	8357	8128	1556	19	133	133	236	629	266	100	100	0	1.670	1.654	1.661	1.639	1.321	1.698	0.931	80	439	100	21961	21215	0.740	13737	8224	13220	7995	1064721	650276	13.713	12.547	0	0	0
5	17	9	"nrdA"	"STM2277"	4480	48540	110	10181	9452	2467	26	93	93	298	1151	386	97	96	0	23346	21870	5044	23	145	145	473	1932	408	100	100	0	0.435	0.431	0.435	0.415	1.459	0.421	0.937	80	470	100	33289	31084	-1.202	10088	23201	9359	21725	756176	1749613	7.953	11.075	0	0	0
5	18	9	"envF"	"STM1240"	4670	48560	120	522	516	193	37	88	88	187	700	374	6	0	0	6618	6598	3421	51	139	139	373	1806	484	94	85	0	0.067	0.066	0.067	0.067	2.140	0.069	0.393	120	492	100	6913	6887	-3.900	434	6479	428	6459	61962	791739	0.470	3.447	0	0	0
5	19	9	"nrfA"	"STM4277"	4850	48550	110	531	562	152	27	86	86	105	120	114	100	95	0	13786	15164	4344	28	135	135	151	66	43	100	100	0	0.033	0.032	0.032	0.031	1.307	0.030	0.861	80	427	100	14096	15505	-4.939	445	13651	476	15029	44985	1213082	3.808	227.470	0	0	0
5	20	9	"araH"	"STM1931"	5030	48550	110	173	242	189	78	83	83	90	39	43	70	52	0	1302	1971	1856	94	134	134	155	69	44	97	95	0	0.077	0.087	0.077	0.083	2.547	0.080	0.598	80	447	100	1258	1996	-3.698	90	1168	159	1837	19369	157696	3.897	26.319	0	0	0
5	21	9	"yecM"	"STM1908"	5200	48550	110	423	488	305	62	85	85	118	255	216	77	13	0	3455	4048	2448	60	138	138	218	624	286	98	92	0	0.102	0.103	0.103	0.096	1.702	0.091	0.709	80	446	100	3655	4313	-3.295	338	3317	403	3910	39050	323834	1.451	6.138	0	0	0
5	22	9	"yecO"	"STM1905"	5380	48550	110	1305	1679	1591	94	86	86	97	49	50	100	100	0	6684	7679	5459	71	132	132	156	88	56	100	100	0	0.186	0.211	0.184	0.198	1.543	0.198	0.623	80	446	100	7771	9140	-2.426	1219	6552	1593	7547	134288	614296	32.286	85.489	0	0	0
5	23	9	""	"STM1669"	5560	48550	110	602	590	84	14	83	83	94	48	51	100	100	0	21567	21631	1818	8	131	131	268	1217	454	100	100	0	0.024	0.024	0.024	0.023	1.234	0.023	0.886	80	426	100	21955	22007	-5.368	519	21436	507	21500	47213	1730477	10.333	17.554	0	0	0
5	24	9	"yicM"	"STM3776"	5740	48550	120	609	572	150	26	90	90	100	46	46	95	95	0	19707	18356	3942	21	133	133	246	1083	440	100	100	0	0.027	0.026	0.026	0.025	1.699	0.026	0.889	120	540	100	20093	18705	-5.237	519	19574	482	18223	68641	2202680	10.261	16.722	0	0	0
5	1	10	"yafK"	"STM0312"	1650	48710	100	406	395	109	27	70	70	72	20	27	100	100	0	2784	2642	681	25	104	104	122	169	138	100	100	0	0.125	0.128	0.129	0.124	1.322	0.125	0.877	80	439	100	3016	2863	-2.996	336	2680	325	2538	31587	211377	16.150	14.911	0	0	0
5	2	10	"proB"	"STM0321"	1830	48720	110	2739	2564	746	29	71	71	74	19	25	100	100	0	9790	9656	1692	17	104	104	112	41	36	100	100	0	0.275	0.261	0.273	0.229	1.850	0.267	0.921	80	453	100	12354	12045	-1.860	2668	9686	2493	9552	205084	772446	131.053	232.780	0	0	0
5	3	10	""	"STM0327"	2000	48720	100	632	682	357	52	72	72	75	20	26	100	100	0	687	714	227	31	104	104	114	56	49	100	100	0	0.961	1.000	0.934	0.935	1.616	1.116	0.677	80	408	100	1143	1220	-0.058	560	583	610	610	54520	57122	30.350	10.714	0	0	0
5	4	10	""	"STM0332"	2180	48730	110	394	389	73	18	72	72	76	39	51	100	100	0	6155	5915	1056	17	108	108	120	74	61	100	100	0	0.053	0.055	0.055	0.054	1.209	0.051	0.842	80	478	100	6369	6124	-4.231	322	6047	317	5807	31138	473197	8.026	78.311	0	0	0
5	5	10	""	"STM1047"	2370	48720	110	797	790	264	33	75	75	78	22	28	100	100	0	7864	7741	1902	24	109	109	122	73	59	100	100	0	0.093	0.094	0.093	0.089	1.336	0.094	0.898	80	459	100	8477	8347	-3.425	722	7755	715	7632	63169	619293	32.364	104.370	0	0	0
5	6	10	"pepN"	"STM1057"	2540	48720	110	7237	6984	1372	19	75	75	79	23	29	100	100	0	10351	10234	1309	12	106	106	116	46	39	100	100	0	0.699	0.682	0.684	0.670	1.220	0.693	0.938	80	466	100	17407	17037	-0.516	7162	10245	6909	10128	558685	818696	300.217	219.957	0	0	0
5	7	10	"yeaO"	"STM1277"	2720	48720	110	250	334	272	81	79	79	85	31	36	98	95	0	782	1027	744	72	107	107	119	52	43	100	100	0	0.253	0.277	0.260	0.248	1.766	0.225	0.549	80	442	100	846	1175	-1.981	171	675	255	920	26697	82154	8.032	17.462	0	0	0
5	8	10	"mipA"	"STM1286"	2900	48720	110	10898	9800	3014	30	81	81	89	41	46	100	100	0	5446	5090	1017	19	110	110	120	47	39	100	100	0	2.027	1.952	2.035	1.845	1.399	2.132	0.925	80	467	100	16153	14699	1.019	10817	5336	9719	4980	784025	407186	236.854	105.745	0	0	0
5	9	10	"gapA"	"STM1290"	3070	48730	110	26477	25917	4277	16	79	79	88	38	43	100	100	0	3327	3156	553	17	110	110	118	36	30	100	100	0	8.206	8.483	8.341	8.520	1.189	8.734	0.866	80	448	100	29615	28884	3.037	26398	3217	25838	3046	2073344	252519	679.711	84.389	0	0	0
5	10	10	"topB"	"STM1298"	3250	48720	110	1232	1348	546	40	79	79	87	50	57	100	100	0	8388	8977	2825	31	112	112	117	33	28	100	100	0	0.139	0.143	0.147	0.139	1.413	0.136	0.799	80	465	100	9429	10134	-2.844	1153	8276	1269	8865	107843	718150	25.220	268.485	0	0	0
5	11	10	"astB"	"STM1306"	3420	48720	110	31511	32629	6272	19	80	80	109	315	288	100	100	0	7216	7496	1077	14	116	116	126	53	42	100	100	0	4.427	4.410	4.443	4.371	1.153	4.579	0.945	80	447	100	38531	39929	2.146	31431	7100	32549	7380	2610302	599656	103.238	139.057	0	0	0
5	12	10	"celF"	"STM1316"	3600	48730	120	1883	1849	541	29	78	78	100	291	291	97	94	0	11206	10809	2738	25	120	120	138	127	92	100	99	0	0.163	0.166	0.168	0.162	1.368	0.162	0.913	120	513	100	12891	12460	-2.619	1805	11086	1771	10689	221841	1297123	6.010	84.024	0	0	0
5	13	10	"rfbX"	"STM2088"	3780	48720	110	926	901	265	29	86	86	94	36	38	100	100	0	7355	7264	1096	15	129	129	141	55	39	100	100	0	0.116	0.114	0.112	0.107	1.409	0.116	0.899	80	422	100	8066	7950	-3.105	840	7226	815	7135	72111	581117	22.417	129.509	0	0	0
5	14	10	"rfbB"	"STM2097"	3960	48720	120	3480	3154	1032	32	99	99	115	113	98	98	98	0	9495	8728	2893	33	140	140	160	122	76	97	97	0	0.361	0.356	0.355	0.370	2.305	0.344	0.912	120	516	100	12736	11643	-1.468	3381	9355	3055	8588	378451	1047319	26.894	70.230	0	0	0
5	15	10	"wcaD"	"STM2112"	4140	48720	110	335	343	90	26	94	94	118	154	130	90	17	0	13085	12856	1826	14	139	139	171	223	130	100	100	0	0.019	0.020	0.019	0.019	1.383	0.019	0.794	80	458	100	13187	12966	-5.747	241	12946	249	12717	27421	1028499	1.461	56.883	0	0	0
5	16	10	"wza"	"STM2118"	4310	48720	110	298	311	100	32	89	89	169	841	497	1	0	0	9991	9975	1171	11	130	130	179	477	266	100	100	0	0.021	0.023	0.021	0.021	1.351	0.021	0.092	80	466	100	10070	10067	-5.560	209	9861	222	9845	24864	798017	0.169	20.537	0	0	0
5	17	10	"yegD"	"STM2125"	4490	48730	110	372	381	55	14	86	86	133	521	391	0	0	0	11288	11185	966	8	129	129	243	1381	568	100	100	0	0.026	0.027	0.026	0.026	1.193	0.025	0.837	80	444	100	11445	11351	-5.286	286	11159	295	11056	30474	894778	0.476	7.923	0	0	0
5	18	10	""	"STM2135"	4670	48730	120	785	760	223	29	85	85	93	41	44	99	98	0	17828	17322	4988	28	129	129	139	46	33	99	99	0	0.040	0.039	0.039	0.041	2.123	0.038	0.889	120	463	100	18399	17868	-4.660	700	17699	675	17193	91173	2078584	16.268	373.543	0	0	0
5	19	10	""	"STM4057"	4840	48730	100	216	281	263	93	82	82	86	36	41	91	73	0	849	1214	1159	95	127	127	136	56	41	100	100	0	0.186	0.183	0.166	0.157	2.155	0.182	0.728	80	376	100	856	1286	-2.430	134	722	199	1087	22490	97093	5.417	19.250	0	0	0
5	20	10	""	"STM4066"	5010	48730	110	954	916	225	24	82	82	90	54	60	97	97	0	9787	9126	2015	22	131	131	193	430	222	100	100	0	0.090	0.093	0.093	0.087	1.686	0.088	0.914	80	462	100	10528	9829	-3.469	872	9656	834	8995	73281	730058	15.296	20.774	0	0	0
5	21	10	"ydeZ"	"STM4076"	5200	48730	120	2951	2925	1543	52	83	83	92	53	57	98	98	0	4364	4362	2023	46	133	133	202	414	204	97	94	0	0.678	0.672	0.636	0.648	2.536	0.658	0.731	120	510	100	7099	7071	-0.561	2868	4231	2842	4229	351055	523458	53.453	10.048	0	0	0
5	22	10	"glpX"	"STM4085"	5370	48730	110	6351	6218	1662	26	86	86	101	115	113	100	100	0	7605	7602	1748	22	130	130	162	132	81	100	100	0	0.838	0.821	0.837	0.804	1.266	0.836	0.926	80	446	100	13740	13604	-0.255	6265	7475	6132	7472	497475	608185	53.191	56.364	0	0	0
5	23	10	"menA"	"STM4090"	5550	48730	110	387	417	175	41	87	87	103	115	111	92	75	0	3832	4576	2496	54	131	131	241	1041	431	100	91	0	0.081	0.074	0.076	0.073	1.507	0.069	0.748	80	462	100	4001	4775	-3.625	300	3701	330	4445	33393	366077	2.730	4.164	0	0	0
5	24	10	"metB"	"STM4100"	5740	48740	120	1273	1176	351	29	91	91	98	32	32	99	98	0	14796	13393	3856	28	139	139	163	188	115	99	99	0	0.081	0.082	0.081	0.080	1.962	0.079	0.903	120	565	100	15839	14339	-3.632	1182	14657	1085	13254	141077	1607206	33.688	70.372	0	0	0
5	1	11	""	"STM2986"	1640	48890	110	181	184	48	26	70	70	72	21	29	100	95	0	4210	4357	1488	34	103	103	109	29	26	100	100	0	0.027	0.027	0.026	0.026	1.572	0.025	0.722	80	548	100	4218	4368	-5.209	111	4107	114	4254	14718	348580	5.333	146.483	0	0	0
5	2	11	"recD"	"STM2993"	1830	48900	110	732	743	120	16	71	71	74	21	28	100	100	0	9414	9231	1435	15	106	106	118	59	50	100	100	0	0.071	0.074	0.071	0.074	1.226	0.071	0.911	80	492	100	9969	9797	-3.816	661	9308	672	9125	59401	738490	31.857	154.458	0	0	0
5	3	11	"ygdQ"	"STM3006"	2010	48900	110	816	789	159	20	72	72	75	18	24	100	100	0	5806	5534	1255	22	107	107	118	58	49	100	100	0	0.131	0.132	0.128	0.133	1.217	0.127	0.942	80	467	100	6443	6144	-2.937	744	5699	717	5427	63098	442735	39.667	93.379	0	0	0
5	4	11	"araE"	"STM3016"	2180	48900	110	575	574	78	13	71	71	74	26	35	100	100	0	12512	12433	1752	14	105	105	116	52	44	100	100	0	0.041	0.041	0.039	0.041	1.228	0.039	0.904	80	452	100	12911	12831	-4.622	504	12407	503	12328	45910	994604	19.231	236.865	0	0	0
5	5	11	"yohM"	"STM3024"	2360	48900	110	325	321	53	16	75	75	79	30	37	100	100	0	8068	7828	1212	15	106	106	118	54	45	100	100	0	0.031	0.032	0.031	0.032	1.260	0.031	0.872	80	466	100	8212	7968	-4.993	250	7962	246	7722	25698	626259	8.067	142.778	0	0	0
5	6	11	"stdA"	"STM3029"	2530	48900	110	252	256	112	43	80	80	91	59	64	96	86	0	7013	6773	1368	20	106	106	124	84	67	100	100	0	0.025	0.026	0.025	0.024	1.495	0.024	0.502	80	419	100	7079	6843	-5.328	172	6907	176	6667	20487	541832	2.797	79.155	0	0	0
5	7	11	""	"STM2691"	2700	48900	120	652	666	275	41	82	82	97	63	64	97	94	0	4178	4036	1712	42	108	108	124	80	64	95	95	0	0.140	0.149	0.138	0.152	1.939	0.131	0.743	120	539	100	4640	4512	-2.836	570	4070	584	3928	79916	484290	9.032	48.900	0	0	0
5	8	11	""	"STM2698"	2910	48900	100	91	105	73	69	86	86	104	72	69	5	2	0	154	178	80	44	114	114	124	47	37	46	17	0	0.125	0.297	0.488	0.509	3.968	6.586	0.009	80	434	100	45	83	-3.000	5	40	19	64	8418	14228	0.014	1.149	0	0	0
5	9	11	""	"STM2705"	3070	48900	100	256	274	91	33	81	81	92	44	47	97	90	0	2409	2575	1079	41	112	112	122	41	33	100	100	0	0.076	0.078	0.076	0.077	1.513	0.070	0.720	80	365	100	2472	2656	-3.714	175	2297	193	2463	21924	205975	4.136	59.829	0	0	0
5	10	11	"yjfY"	"STM4389"	3240	48890	110	180	190	55	28	82	82	87	28	32	93	86	0	645	675	219	32	113	113	122	39	31	100	100	0	0.184	0.192	0.185	0.174	1.734	0.186	0.693	80	435	100	630	670	-2.441	98	532	108	562	15172	53972	3.679	14.179	0	0	0
5	11	11	"thrL"	"STM0001"	3420	48900	100	79	95	57	60	86	86	107	303	283	0	0	0	128	170	125	73	122	122	130	44	33	21	13	0	-1.167	0.188	0.860	0.755	4.498	0.312	0.259	80	408	100	-1	57	Error	-7	6	9	48	7574	13609	-0.040	0.909	0	0	0
5	12	11	""	"STM0270"	3590	48890	110	225	245	159	64	80	80	84	25	29	100	93	0	5236	5385	1228	22	118	118	129	65	50	100	100	0	0.028	0.031	0.026	0.027	1.630	0.030	0.469	80	441	100	5263	5432	-5.141	145	5118	165	5267	19581	430831	6.440	80.862	0	0	0
5	13	11	""	"STM0538"	3780	48900	100	197	200	58	29	90	90	103	51	49	82	52	0	2426	2354	765	32	130	130	141	66	46	100	100	0	0.047	0.049	0.047	0.044	1.986	0.047	0.626	80	452	100	2403	2334	-4.423	107	2296	110	2224	16011	188339	1.902	33.530	0	0	0
5	14	11	""	"STM0554"	3960	48910	100	173	189	78	41	104	104	131	138	105	7	2	0	1188	1314	546	41	140	140	159	125	78	100	100	0	0.066	0.072	0.063	0.063	1.657	0.062	0.185	80	404	100	1117	1259	-3.925	69	1048	85	1174	15096	105158	0.420	9.240	0	0	0
5	15	11	""	"STM0567"	4130	48910	100	776	908	1046	115	94	94	113	127	112	98	95	0	3708	3689	1420	38	134	134	153	123	80	98	98	0	0.191	0.229	0.195	0.210	1.561	0.300	0.145	80	418	100	4256	4369	-2.390	682	3574	814	3555	72642	295137	6.260	28.748	0	0	0
5	16	11	""	"STM0575"	4310	48900	110	357	359	78	21	85	85	90	32	35	100	100	0	6283	6265	1020	16	129	129	139	43	30	100	100	0	0.044	0.045	0.044	0.043	1.266	0.045	0.896	80	480	100	6426	6410	-4.500	272	6154	274	6136	28682	501225	8.406	142.465	0	0	0
5	17	11	""	"STM0580"	4490	48890	110	669	647	184	28	83	83	89	30	33	100	100	0	5094	4930	1193	24	131	131	146	66	45	100	100	0	0.118	0.118	0.118	0.114	1.343	0.116	0.901	80	465	100	5549	5363	-3.082	586	4963	564	4799	51775	394360	18.600	72.485	0	0	0
5	18	11	"ybdZ"	"STM0587"	4670	48910	100	153	155	30	19	86	86	94	35	37	86	45	0	646	672	170	25	130	130	144	64	44	100	100	0	0.130	0.127	0.124	0.120	1.480	0.119	0.449	80	390	100	583	611	-2.945	67	516	69	542	12376	53741	1.743	8.250	0	0	0
5	19	11	""	"STM2244"	4840	48900	110	152	168	88	52	85	85	92	30	32	88	53	0	1023	989	296	29	134	134	141	42	29	100	100	0	0.075	0.097	0.078	0.079	2.045	0.093	0.341	80	465	100	956	938	-3.730	67	889	83	855	13454	79153	2.533	20.190	0	0	0
5	20	11	"yegT"	"STM2142"	5030	48910	100	537	544	174	31	83	83	95	54	56	100	100	0	3484	3448	1044	30	136	136	171	329	192	100	100	0	0.136	0.139	0.138	0.136	1.322	0.133	0.880	80	430	100	3802	3773	-2.883	454	3348	461	3312	43538	275853	8.315	9.960	0	0	0
5	21	11	"yehU"	"STM2159"	5200	48900	110	762	714	231	32	83	83	90	33	36	98	96	0	9690	9069	2155	23	136	136	154	66	42	100	100	0	0.071	0.071	0.069	0.066	1.439	0.071	0.881	80	445	100	10233	9564	-3.815	679	9554	631	8933	57086	725511	18.909	135.076	0	0	0
5	22	11	"yohC"	"STM2169"	5380	48910	100	4513	4349	968	22	82	82	92	83	90	100	100	0	5021	4880	1176	24	126	126	142	105	73	100	100	0	0.905	0.898	0.914	0.905	1.234	0.891	0.943	80	432	100	9326	9021	-0.144	4431	4895	4267	4754	347900	390404	51.289	45.124	0	0	0
5	23	11	"yohI"	"STM2174"	5560	48900	110	1351	1350	259	19	86	86	91	28	30	100	100	0	11265	11464	1999	17	128	128	157	215	136	100	100	0	0.114	0.112	0.112	0.111	1.165	0.109	0.938	80	460	100	12402	12600	-3.138	1265	11137	1264	11336	108036	917116	44.964	52.591	0	0	0
5	24	11	"yfhD"	"STM2567"	5740	48910	120	966	895	369	41	88	88	94	29	30	95	93	0	13208	11674	4809	41	134	134	150	79	52	99	99	0	0.067	0.070	0.066	0.066	2.343	0.069	0.924	120	562	100	13952	12347	-3.896	878	13074	807	11540	107398	1400896	27.621	145.873	0	0	0
5	1	12	"hupA"	"STM4170"	1650	49080	110	2288	2298	971	42	71	71	75	24	32	100	100	0	1259	1289	446	34	101	101	109	49	44	100	100	0	1.915	1.875	1.880	1.820	1.452	2.036	0.853	80	508	100	3375	3415	0.937	2217	1158	2227	1188	183850	103116	92.625	24.082	0	0	0
5	2	12	"hupA"	"STM4170"	1820	49080	110	1289	1592	1106	69	71	71	73	20	27	100	100	0	566	630	398	63	102	102	107	29	27	100	100	0	2.625	2.881	2.756	2.812	1.462	3.103	0.795	80	438	100	1682	2049	1.392	1218	464	1521	528	127373	50365	75.950	18.034	0	0	0
5	3	12	"hilA"	"STM2876"	1990	49080	110	1315	1484	618	41	73	73	77	29	37	100	100	0	6620	6913	2262	32	108	108	114	40	35	100	100	0	0.191	0.207	0.194	0.201	1.354	0.207	0.883	80	466	100	7754	8216	-2.390	1242	6512	1411	6805	118697	553065	48.517	169.975	0	0	0
5	4	12	"hilA"	"STM2876"	2180	49080	100	612	618	193	31	75	75	82	38	46	100	100	0	3294	3300	925	28	110	110	122	63	51	100	100	0	0.169	0.170	0.175	0.164	1.314	0.169	0.938	80	440	100	3721	3733	-2.568	537	3184	543	3190	49464	264000	14.105	50.444	0	0	0
5	5	12	"hilC"	"STM2867"	2370	49080	110	1750	1693	562	33	80	80	85	34	40	100	100	0	3693	3532	1033	29	114	114	125	61	48	100	100	0	0.467	0.472	0.475	0.457	1.334	0.478	0.950	80	466	100	5249	5031	-1.100	1670	3579	1613	3418	135469	282587	47.294	55.852	0	0	0
5	6	12	"hilC"	"STM2867"	2540	49070	110	2614	2390	759	31	84	84	103	85	82	100	98	0	5400	5130	1269	24	112	112	125	76	60	100	100	0	0.478	0.460	0.469	0.424	1.589	0.464	0.924	80	438	100	7818	7324	-1.064	2530	5288	2306	5018	191223	410369	26.906	65.855	0	0	0
5	7	12	"hns"	"STM1751"	2710	49080	110	9345	8590	2663	31	88	88	120	128	106	100	100	0	1100	1091	335	30	110	110	119	36	30	100	100	0	9.351	8.667	8.737	8.656	1.317	9.117	0.898	80	446	100	10247	9483	3.225	9257	990	8502	981	687216	87272	66.172	27.000	0	0	0
5	8	12	"hns"	"STM1751"	2900	49090	110	2603	3535	3724	105	88	88	117	117	100	100	98	0	555	595	413	69	111	111	120	47	39	92	82	0	5.664	7.122	6.558	7.259	2.107	9.040	0.787	80	458	100	2959	3931	2.502	2515	444	3447	484	282784	47638	29.214	10.106	0	0	0
5	9	12	"hns"	"STM1751"	3080	49080	120	8401	8296	2994	36	85	85	97	52	53	100	100	0	1066	1044	334	31	114	114	125	54	43	100	100	0	8.735	8.829	8.737	8.916	1.395	9.256	0.916	120	470	100	9268	9141	3.127	8316	952	8211	930	995489	125322	157.673	17.019	0	0	0
5	10	12	"hilD"	"STM2875"	3250	49070	120	2110	1964	583	29	85	85	90	34	37	99	99	0	2829	2678	693	25	120	120	132	47	35	100	100	0	0.748	0.735	0.734	0.704	1.423	0.741	0.947	120	482	100	4734	4437	-0.420	2025	2709	1879	2558	235711	321404	55.118	54.170	0	0	0
5	11	12	"hilD"	"STM2875"	3430	49070	110	702	845	537	63	88	88	94	34	36	100	100	0	1040	1130	521	46	123	123	135	54	40	100	100	0	0.670	0.752	0.684	0.684	1.653	0.802	0.711	80	434	100	1531	1764	-0.579	614	917	757	1007	67579	90385	22.088	18.426	0	0	0
5	12	12	"stpA"	"STM2799"	3600	49080	110	3222	3168	1429	45	84	84	90	32	35	100	100	0	1844	1751	565	32	128	128	149	100	67	100	100	0	1.829	1.900	1.803	1.813	1.394	2.181	0.801	80	465	100	4854	4707	0.871	3138	1716	3084	1623	253433	140114	96.188	16.020	0	0	0
5	13	12	"csrA"	"STM2826"	3780	49090	100	1002	1144	681	59	95	95	106	48	45	100	97	0	270	275	91	33	139	139	160	89	55	73	22	0	6.924	7.713	7.297	8.138	2.091	11.343	0.236	80	416	100	1038	1185	2.792	907	131	1049	136	91551	22024	21.625	1.292	0	0	0
5	14	12	"dps"	"STM0831"	3960	49080	100	8192	8311	2666	32	102	102	124	99	79	100	100	0	487	501	95	18	139	139	151	54	35	100	100	0	23.247	22.677	24.021	21.999	1.548	26.461	0.747	80	396	100	8438	8571	4.539	8090	348	8209	362	664867	40058	82.697	6.481	0	0	0
5	15	12	"dps"	"STM0831"	4130	49080	110	17779	16862	4865	28	103	103	121	126	104	100	100	0	849	829	232	27	138	138	150	56	37	100	100	0	24.861	24.253	25.037	24.380	1.299	25.522	0.868	80	450	100	18387	17450	4.636	17676	711	16759	691	1348982	66359	132.865	12.125	0	0	0
5	16	12	"dps"	"STM0831"	4320	49080	110	24558	24427	8565	35	92	92	104	53	50	100	100	0	1099	1121	248	22	137	137	150	59	39	100	100	0	25.432	24.731	25.480	23.640	1.286	26.424	0.948	80	479	100	25428	25319	4.669	24466	962	24335	984	1954126	89663	458.925	16.458	0	0	0
5	17	12	"oxyR"	"STM4125"	4500	49080	100	290	477	439	92	88	88	95	35	36	92	85	0	504	748	654	87	140	140	163	80	49	93	81	0	0.555	0.640	0.669	0.575	2.469	0.607	0.701	80	418	100	566	997	-0.850	202	364	389	608	38145	59821	10.914	7.313	0	0	0
5	18	12	"oxyR"	"STM4125"	4670	49080	110	1690	1714	732	42	90	90	97	34	35	100	100	0	2803	2806	752	26	140	140	159	75	47	100	100	0	0.601	0.609	0.593	0.574	1.364	0.636	0.883	80	438	100	4263	4290	-0.735	1600	2663	1624	2666	137101	224480	47.559	35.293	0	0	0
5	19	12	"fur"	"STM0693"	4840	49080	110	3828	3692	982	26	92	92	103	76	73	100	100	0	3633	3571	679	19	138	138	147	45	30	100	100	0	1.069	1.049	1.089	1.017	1.271	1.076	0.954	80	478	100	7231	7033	0.096	3736	3495	3600	3433	295380	285642	47.224	76.089	0	0	0
5	20	12	"fur"	"STM0693"	5030	49090	110	1219	1433	898	62	91	91	103	76	73	100	100	0	1303	1364	672	49	140	140	152	74	48	100	100	0	0.970	1.096	1.007	1.034	1.505	1.184	0.820	80	491	100	2291	2566	-0.044	1128	1163	1342	1224	114607	109131	17.500	16.378	0	0	0
5	21	12	"envR"	"STM3389"	5220	49090	110	92	103	37	35	83	83	90	27	30	27	12	0	2169	2219	1137	51	131	131	146	77	52	100	100	0	0.004	0.010	0.012	0.010	3.115	0.010	0.106	80	478	100	2047	2108	-7.823	9	2038	20	2088	8225	177522	0.481	26.922	0	0	0
5	22	12	"envR"	"STM3389"	5390	49090	100	110	115	35	30	83	83	87	23	26	52	26	0	3092	3017	1678	55	123	123	139	90	64	100	100	0	0.009	0.011	0.010	0.010	2.725	0.010	0.259	80	408	100	2996	2926	-6.781	27	2969	32	2894	9163	241361	1.217	31.978	0	0	0
5	23	12	"envR"	"STM3389"	5570	49090	110	149	177	144	81	87	87	91	26	28	91	66	0	5693	5355	1162	21	129	129	148	98	66	100	100	0	0.011	0.017	0.011	0.011	2.521	0.017	0.244	80	451	100	5626	5316	-6.488	62	5564	90	5226	14127	428398	3.308	53.133	0	0	0
5	24	12	"arcB"	"STM3328"	5730	49090	110	378	446	253	56	88	88	92	23	25	100	100	0	1046	1144	500	43	133	133	143	50	34	100	100	0	0.318	0.354	0.308	0.331	1.725	0.288	0.542	80	463	100	1203	1369	-1.655	290	913	358	1011	35685	91482	15.391	20.020	0	0	0
5	1	13	"ctrl-10-10ng/ul"	"ctrl-10-10ng/ul"	1650	49250	100	67	69	17	24	67	67	71	25	35	10	0	0	92	94	20	21	102	102	107	28	26	7	0	0	0.000	-0.250	0.769	0.688	2.926	26.928	0.001	80	450	100	-10	-6	Error	0	-10	2	-8	5531	7551	-0.080	-0.464	-50	0	0
5	2	13	"ctrl-108-10ng/ul"	"ctrl-108-10ng/ul"	1820	49250	100	71	74	19	25	69	69	71	16	22	22	10	0	106	115	39	33	103	103	108	31	28	16	5	0	0.667	0.417	0.848	0.779	3.075	0.093	0.014	80	418	100	5	17	-0.585	2	3	5	12	5956	9220	0.188	0.226	-50	0	0
5	3	13	"ctrl-Y1-10ng/ul"	"ctrl-Y1-10ng/ul"	2000	49250	100	79	83	22	26	72	72	76	30	39	17	3	0	117	129	54	41	103	103	111	38	34	23	12	0	0.500	0.423	0.526	0.546	4.327	0.172	0.089	80	430	100	21	37	-1.000	7	14	11	26	6677	10301	0.233	0.474	-50	0	0
5	4	13	"ctrl-Y3-10ng/ul"	"ctrl-Y3-10ng/ul"	2180	49250	100	75	76	21	27	74	74	77	19	24	16	3	0	103	117	49	41	110	110	119	42	35	15	10	0	-0.143	0.286	0.785	0.775	4.020	0.199	0.041	80	416	100	-6	9	Error	1	-7	2	7	6093	9387	-0.053	-0.048	-50	0	0
5	5	13	"ctrl-Y5-10ng/ul"	"ctrl-Y5-10ng/ul"	2360	49250	100	77	79	23	29	78	78	84	63	75	2	0	0	102	109	26	23	115	115	128	48	37	7	0	0	0.077	-0.167	0.559	0.632	3.176	0.324	0.019	80	418	100	-14	-5	-3.700	-1	-13	1	-6	6314	8685	-0.079	-0.396	-50	0	0
5	6	13	"EMPTY"	"EMPTY"	2530	49250	100	82	83	20	24	80	80	87	66	75	0	0	0	117	124	32	25	115	115	126	48	38	15	1	0	1.000	0.333	0.683	0.585	3.151	0.131	0.038	80	420	100	4	12	0.000	2	2	3	9	6626	9957	-0.061	-0.042	-75	0	0
5	7	13	"ctrl-10-50ng/ul"	"ctrl-10-50ng/ul"	2710	49250	100	75	79	20	25	81	81	88	51	57	2	0	0	98	101	25	24	113	113	120	34	28	3	1	0	0.400	0.167	0.808	0.833	3.095	0.694	0.019	80	416	100	-21	-14	-1.322	-6	-15	-2	-12	6294	8105	-0.176	-0.559	-50	0	0
[truncated: 904,532 more chars]
