# Supplementary material for: BABAR: an R package to simplify the normalisation of common reference design microarray-based transcriptomic datasets
Source: BMC Bioinformatics. 2010 Feb 3;11:73. doi: 10.1186/1471-2105-11-73 (PMC2829013; doi:10.1186/1471-2105-11-73)
Supplement: Additional file 4 — Dataset 2. The unprocessed microarray data files and the associated .gal file for a non-heterogeneous 'good' dataset describing the transcriptomic changes of virulence genes for wild-type Salmonella and IHF mutants. [file 1471-2105-11-73-S4.ZIP › WT_59A.gpr]

ATF	1.0
29	56    
"Type=GenePix Results 3"
"DateTime=2004/04/23 17:59:31"
"Settings="
"GalFile=\\Fr-netapp1a\hintoncom\Array lists\STPLMar2003.gal"
"PixelSize=10"
"Wavelengths=635	532"
"ImageFiles=\\Fr-netapp1a\hintoncom\Collaborators\Michael Mangan\Double transcriptomes\2004 04 22 035759A.tif 2	\\Fr-netapp1a\hintoncom\Collaborators\Michael Mangan\Double transcriptomes\2004 04 22 035759A.tif 3"
"NormalizationMethod=None"
"NormalizationFactors=1	1"
"JpegImage=\\Fr-netapp1a\hintoncom\Collaborators\Michael Mangan\Double transcriptomes\gpr\2004 04 22 035759A.jpg"
"StdDev=Type 1"
"RatioFormulations=W1/W2 (635/532)"
"FeatureType=Circular"
"Barcode="
"BackgroundSubtraction=LocalFeature"
"ImageOrigin=1440, 15080"
"JpegOrigin=1590, 15390"
"Creator=GenePix Pro 5.0.1.24"
"Scanner=GenePix 4000A [48450]"
"FocusPosition=0"
"Temperature=41.18"
"LinesAveraged=2"
"Comment="
"PMTGain=600	570"
"ScanPower=100	100"
"LaserPower=1.81	1.53"
"Filters=<Empty>	<Empty>"
"ScanRegion=144,1508,1984,3188"
"Supplier="
"Block"	"Column"	"Row"	"Name"	"ID"	"X"	"Y"	"Dia."	"F635 Median"	"F635 Mean"	"F635 SD"	"F635 CV"	"B635"	"B635 Median"	"B635 Mean"	"B635 SD"	"B635 CV"	"% > B635+1SD"	"% > B635+2SD"	"F635 % Sat."	"F532 Median"	"F532 Mean"	"F532 SD"	"F532 CV"	"B532"	"B532 Median"	"B532 Mean"	"B532 SD"	"B532 CV"	"% > B532+1SD"	"% > B532+2SD"	"F532 % Sat."	"Ratio of Medians (635/532)"	"Ratio of Means (635/532)"	"Median of Ratios (635/532)"	"Mean of Ratios (635/532)"	"Ratios SD (635/532)"	"Rgn Ratio (635/532)"	"Rgn R2 (635/532)"	"F Pixels"	"B Pixels"	"Circularity"	"Sum of Medians (635/532)"	"Sum of Means (635/532)"	"Log Ratio (635/532)"	"F635 Median - B635"	"F532 Median - B532"	"F635 Mean - B635"	"F532 Mean - B532"	"F635 Total Intensity"	"F532 Total Intensity"	"SNR 635"	"SNR 532"	"Flags"	"Normalize"	"Autoflag"
1	1	1	"yiiD"	"STM4029"	1910	15620	120	682	943	1067	113	50	50	52	14	26	95	94	0	893	1299	1307	100	68	68	69	14	20	100	100	0	0.766	0.725	0.622	0.591	3.147	0.674	0.358	120	666	100	1457	2124	-0.384	632	825	893	1231	113184	155905	63.643	87.857	0	0	0
1	2	1	"yjiY"	"STM4532"	2080	15620	110	218	274	185	67	51	51	57	48	84	91	70	0	653	869	671	77	68	68	78	93	119	96	91	0	0.285	0.278	0.295	0.269	2.544	0.232	0.442	80	492	100	752	1024	-1.809	167	585	223	801	21937	69508	4.521	8.505	0	0	0
1	3	1	"glpG"	"STM3524"	2270	15620	130	820	1884	2671	141	52	52	59	45	76	86	80	0	810	1849	2449	132	69	69	76	80	105	83	80	0	1.036	1.029	0.951	0.952	5.104	1.118	0.634	120	667	100	1509	3612	0.052	768	741	1832	1780	226053	221837	40.556	22.163	0	0	0
1	4	1	"yhjC"	"STM3607"	2450	15620	120	540	769	726	94	51	51	54	18	33	96	95	0	2629	3707	3540	95	68	68	69	11	15	100	100	0	0.191	0.197	0.198	0.190	3.240	0.152	0.538	120	548	100	3050	4357	-2.389	489	2561	718	3639	92290	444797	39.722	330.727	0	0	0
1	5	1	"dacB"	"STM3300"	2630	15630	120	757	1534	1822	118	50	50	51	12	23	100	100	0	946	2022	2431	120	68	68	69	11	15	100	99	0	0.805	0.759	0.835	0.820	3.564	0.652	0.586	120	510	100	1585	3438	-0.313	707	878	1484	1954	184127	242602	123.583	177.545	0	0	0
1	6	1	"yqjD"	"STM3229"	2800	15620	120	766	1152	1206	104	50	50	52	13	25	100	99	0	376	667	657	98	67	67	68	12	17	100	100	0	2.317	1.837	1.800	1.879	3.671	2.695	0.349	120	543	100	1025	1702	1.212	716	309	1102	600	138267	80048	84.615	49.917	0	0	0
1	7	1	"yfhP"	"STM2544"	2980	15630	120	2868	3783	3329	87	50	50	52	13	25	100	100	0	528	737	587	79	69	69	75	86	114	99	81	0	6.139	5.588	6.071	5.767	2.273	7.488	0.511	120	545	100	3277	4401	2.618	2818	459	3733	668	453978	88499	287.000	7.698	0	0	0
1	8	1	""	"STM0660"	3160	15630	120	253	259	123	47	53	53	54	15	27	98	97	0	3910	4071	2098	51	71	71	77	88	114	100	100	0	0.052	0.052	0.050	0.051	1.992	0.043	0.636	120	513	100	4039	4206	-4.263	200	3839	206	4000	31130	488520	13.667	45.386	0	0	0
1	9	1	""	"STM0672"	3330	15620	130	440	415	154	37	55	55	59	27	45	95	94	0	3041	2831	959	33	71	71	71	11	15	100	100	0	0.130	0.130	0.137	0.126	1.703	0.125	0.778	120	620	100	3355	3120	-2.948	385	2970	360	2760	49821	339738	13.185	250.909	0	0	0
1	10	1	"nagB"	"STM0684"	3520	15630	130	3243	3044	787	25	57	57	61	28	45	100	100	0	5491	5404	830	15	71	71	71	11	15	100	100	0	0.588	0.560	0.590	0.520	1.654	0.566	0.883	120	607	100	8606	8320	-0.767	3186	5420	2987	5333	365247	648443	106.536	484.818	0	0	0
1	11	1	"ybfN"	"STM0688"	3700	15630	130	125	142	64	45	56	56	60	24	40	92	64	0	1164	1283	718	55	71	71	72	11	15	100	100	0	0.063	0.071	0.066	0.065	2.242	0.053	0.428	120	587	100	1162	1298	-3.986	69	1093	86	1212	17043	154001	3.417	110.091	0	0	0
1	12	1	"eutH"	"STM2460"	3870	15630	120	628	640	200	31	55	55	59	21	35	100	100	0	6233	6552	1580	24	73	73	74	14	18	100	100	0	0.093	0.090	0.090	0.086	1.532	0.085	0.822	120	532	100	6733	7064	-3.426	573	6160	585	6479	76774	786238	27.667	462.714	0	0	0
1	13	1	"ubiE"	"STM3970"	4050	15630	130	5404	5315	1890	35	58	58	64	32	50	100	100	0	5032	5044	1480	29	74	74	79	30	37	100	100	0	1.078	1.058	1.059	1.010	1.656	1.159	0.756	120	608	100	10304	10227	0.109	5346	4958	5257	4970	637805	605253	164.094	165.500	0	0	0
1	14	1	""	"STM3966"	4230	15630	130	1341	1290	474	36	58	58	66	34	51	100	100	0	8362	7577	2396	31	74	74	78	29	37	100	100	0	0.155	0.164	0.168	0.160	1.473	0.159	0.874	120	609	100	9571	8735	-2.692	1283	8288	1232	7503	154855	909243	36.000	258.586	0	0	0
1	15	1	"yigL"	"STM3962"	4410	15640	130	722	1335	1380	103	56	56	58	17	29	94	91	0	1644	2987	3317	111	72	72	74	14	18	100	99	0	0.424	0.439	0.423	0.410	2.707	0.379	0.735	120	559	100	2238	4194	-1.239	666	1572	1279	2915	160248	358478	75.118	208.071	0	0	0
1	16	1	"recQ"	"STM3958"	4580	15630	130	2902	3389	1886	55	54	54	69	185	268	100	100	0	4029	4702	2376	50	71	71	73	13	17	100	100	0	0.720	0.720	0.720	0.705	1.541	0.758	0.743	120	587	100	6806	7966	-0.475	2848	3958	3335	4631	406656	564218	17.946	356.077	0	0	0
1	17	1	"yigG"	"STM3954"	4760	15630	120	312	358	237	66	52	52	64	190	296	64	35	0	1200	2536	2772	109	72	72	74	13	17	100	100	0	0.230	0.124	0.126	0.161	2.967	0.075	0.535	120	528	100	1388	2770	-2.117	260	1128	306	2464	42909	304321	1.547	189.385	0	0	0
1	18	1	"yigB"	"STM3950"	4940	15630	140	1875	1782	1087	60	51	51	56	66	117	99	97	0	4222	4128	2483	60	71	71	73	15	20	99	99	0	0.439	0.427	0.419	0.426	2.656	0.395	0.777	156	672	100	5975	5788	-1.186	1824	4151	1731	4057	278031	643994	26.152	270.333	0	0	0
1	19	1	"sgaB"	"STM4384"	5120	15630	130	71	97	67	69	52	52	58	72	124	21	7	0	308	773	1021	132	71	71	72	11	15	90	81	0	0.080	0.064	0.114	0.116	4.495	0.044	0.072	120	589	100	256	747	-3.641	19	237	45	702	11651	92819	0.542	63.727	0	0	0
1	20	1	"cycA"	"STM4398"	5300	15630	130	1259	2593	2780	107	52	52	90	577	641	70	50	0	2764	4093	3562	87	70	70	87	305	350	95	89	0	0.448	0.632	0.585	0.514	3.181	0.666	0.564	120	627	100	3901	6564	-1.158	1207	2694	2541	4023	311181	491169	4.338	13.134	0	0	0
1	21	1	"ytfM"	"STM4409"	5480	15640	130	2573	3872	3564	92	52	52	74	217	293	99	97	0	2822	4230	3739	88	71	71	110	331	300	98	95	0	0.916	0.918	0.877	0.883	2.473	0.920	0.606	120	619	100	5272	7979	-0.126	2521	2751	3820	4159	464623	507565	17.502	12.447	0	0	0
1	22	1	""	"STM4418"	5650	15630	130	168	234	201	85	52	52	53	11	20	96	95	0	2570	3904	4252	108	71	71	73	15	20	100	100	0	0.046	0.047	0.044	0.045	2.766	0.037	0.547	120	615	100	2615	4015	-4.429	116	2499	182	3833	28092	468466	16.455	255.400	0	0	0
1	23	1	""	"STM4422"	5830	15630	130	60	63	17	26	52	52	76	304	400	0	0	0	334	426	312	73	71	71	73	22	30	97	91	0	0.030	0.031	0.054	0.053	2.963	0.025	0.203	120	654	100	271	366	-5.039	8	263	11	355	7577	51104	-0.043	16.045	0	0	0
1	24	1	"srfJ"	"STM4426"	6000	15630	130	157	229	212	92	51	51	52	11	21	96	90	0	3467	5820	6015	103	70	70	71	16	22	100	100	0	0.031	0.031	0.029	0.028	2.573	0.028	0.613	120	712	100	3503	5928	-5.002	106	3397	178	5750	27427	698415	16.091	359.313	0	0	0
1	1	2	"yaiC"	"STM0385"	1910	15820	120	175	220	157	71	49	49	51	12	23	94	89	0	1461	2081	1886	90	69	69	70	14	20	100	99	0	0.091	0.085	0.092	0.085	2.574	0.055	0.426	120	538	100	1518	2183	-3.466	126	1392	171	2012	26377	249665	14.083	143.643	0	0	0
1	2	2	"mopB"	"STM4329"	2090	15820	120	1821	2889	3337	115	52	52	57	45	78	100	98	0	105	135	102	75	68	68	74	73	98	26	12	0	47.811	42.343	38.945	44.467	4.473	56.931	0.368	120	448	100	1806	2904	5.579	1769	37	2837	67	346739	16204	62.933	0.836	0	0	0
1	3	2	"phoP"	"STM1231"	2270	15820	120	2016	3282	3915	119	52	52	55	16	29	100	100	0	496	666	745	111	68	68	69	10	14	94	94	0	4.589	5.401	5.684	6.332	3.123	6.789	0.593	120	434	100	2392	3828	2.198	1964	428	3230	598	393847	79865	201.688	59.700	0	0	0
1	4	2	"otsA"	"STM1928"	2450	15810	120	619	793	848	106	53	53	55	15	27	98	95	0	2634	3332	2557	76	69	69	70	11	15	100	100	0	0.221	0.227	0.212	0.189	2.663	0.193	0.431	120	443	100	3131	4003	-2.180	566	2565	740	3263	95168	399851	49.200	296.545	0	0	0
1	5	2	"thiF"	"STM4162"	2630	15810	120	107	166	192	115	52	52	54	12	22	87	77	0	796	1435	2077	144	69	69	70	14	20	98	97	0	0.076	0.083	0.088	0.087	3.206	0.070	0.586	120	400	100	782	1480	-3.724	55	727	114	1366	19933	172142	9.333	97.500	0	0	0
1	6	2	"hemE"	"STM4167"	2800	15820	120	1057	1579	1847	116	51	51	53	12	22	99	99	0	1055	1572	1956	124	69	69	71	14	19	98	95	0	1.020	1.017	1.075	1.153	3.225	0.948	0.613	120	414	100	1992	3031	0.029	1006	986	1528	1503	189451	188681	127.167	107.214	0	0	0
1	7	2	"bfr"	"STM3443"	2980	15820	130	431	1246	1546	124	52	52	54	12	22	100	99	0	386	935	1181	126	70	70	71	12	16	95	92	0	1.199	1.380	1.404	1.448	3.159	1.378	0.691	120	480	100	695	2059	0.262	379	316	1194	865	149557	112207	99.333	72.000	0	0	0
1	8	2	"stfA"	"STM0195"	3160	15810	120	99	142	106	74	53	53	55	15	27	65	57	0	914	2021	2140	105	71	71	72	13	18	97	94	0	0.055	0.046	0.051	0.058	4.115	0.039	0.607	120	427	100	889	2039	-4.196	46	843	89	1950	17011	242575	5.800	149.923	0	0	0
1	9	2	"hemL"	"STM0202"	3330	15820	130	660	804	570	70	55	55	59	20	33	100	100	0	289	438	398	90	70	70	71	12	16	98	93	0	2.763	2.035	2.541	2.619	2.861	2.162	0.417	120	453	100	824	1117	1.466	605	219	749	368	96424	52572	37.250	30.583	0	0	0
1	10	2	"eutD"	"STM2466"	3510	15810	120	74	93	66	70	56	56	59	19	32	48	28	0	557	1644	2231	135	70	70	71	12	16	85	81	0	0.037	0.024	0.032	0.046	7.391	0.016	0.299	120	428	100	505	1611	-4.758	18	487	37	1574	11134	197226	1.789	131.083	0	0	0
1	11	2	"crr"	"STM2433"	3690	15820	120	988	2275	2728	119	58	58	61	23	37	81	76	0	287	668	726	108	71	71	73	14	19	70	65	0	4.306	3.714	3.189	3.371	4.353	4.499	0.637	120	435	100	1146	2814	2.106	930	216	2217	597	272980	80209	96.261	42.500	0	0	0
1	12	2	"prpD"	"STM0370"	3870	15820	130	81	122	102	83	57	57	60	19	31	51	45	0	888	1744	2281	130	73	73	75	18	24	96	95	0	0.029	0.039	0.042	0.046	5.720	0.021	0.229	120	471	100	839	1736	-5.086	24	815	65	1671	14617	209300	3.263	92.722	0	0	0
1	13	2	"spaQ"	"STM2889"	4050	15820	130	345	713	1021	143	58	58	63	24	38	95	90	0	293	554	784	141	74	74	77	19	24	95	88	0	1.311	1.365	1.192	1.327	3.954	1.280	0.647	120	460	100	506	1135	0.390	287	219	655	480	85536	66479	27.083	25.105	0	0	0
1	14	2	"yfeJ"	"STM2437"	4230	15820	130	349	569	584	102	59	59	64	23	35	99	97	0	1094	1593	1579	99	73	73	77	24	31	99	99	0	0.284	0.336	0.314	0.310	3.333	0.243	0.442	120	483	100	1311	2030	-1.816	290	1021	510	1520	68311	191123	21.957	63.167	0	0	0
1	15	2	"fabH"	"STM1193"	4410	15820	120	3508	6478	8042	124	57	57	59	15	25	100	100	0	593	1009	1253	124	70	70	71	13	18	100	97	0	6.598	6.838	6.617	7.272	3.018	8.599	0.602	120	409	100	3974	7360	2.722	3451	523	6421	939	777367	121067	427.933	72.154	0	0	0
1	16	2	"flgN"	"STM1171"	4580	15820	130	703	1865	2822	151	55	55	56	14	25	100	99	0	439	837	1187	141	71	71	72	14	19	100	98	0	1.761	2.363	1.992	2.098	3.192	2.861	0.582	120	440	100	1016	2576	0.816	648	368	1810	766	223800	100392	129.214	54.643	0	0	0
1	17	2	"phsC"	"STM2063"	4760	15820	130	140	206	203	98	53	53	56	17	30	95	84	0	1828	2741	2829	103	71	71	73	16	21	100	100	0	0.050	0.057	0.061	0.053	2.502	0.047	0.409	120	468	100	1844	2823	-4.336	87	1757	153	2670	24752	328888	8.824	166.750	0	0	0
1	18	2	"pefB"	"PSLT019"	4940	15820	120	78	104	73	70	53	53	57	20	35	60	36	0	1112	1963	2793	142	71	71	73	16	21	100	100	0	0.024	0.027	0.033	0.033	3.395	0.013	0.244	120	423	100	1066	1943	-5.380	25	1041	51	1892	12429	235558	2.350	118.125	0	0	0
1	19	2	""	"PSLT046"	5120	15820	130	2376	4815	5806	120	54	54	125	688	550	65	56	0	807	1904	2114	111	72	72	102	352	345	63	50	0	3.159	2.599	2.732	2.679	4.060	3.342	0.635	120	523	100	3057	6593	1.660	2322	735	4761	1832	577832	228435	6.817	5.119	0	0	0
1	20	2	"rlgA"	"PSLT045"	5320	15820	100	947	2636	3338	126	54	54	152	827	544	52	42	0	675	1310	1491	113	71	71	114	424	371	50	47	0	1.478	2.084	2.253	1.901	4.136	2.651	0.541	80	361	100	1497	3821	0.564	893	604	2582	1239	210855	104819	3.004	2.821	0	0	0
1	21	2	"udp"	"STM3968"	5430	15820	90	1359	1482	1593	107	55	55	123	348	282	59	55	0	1504	2961	3304	111	73	73	176	510	289	59	53	0	0.911	0.494	0.667	0.649	3.687	0.416	0.573	52	300	100	2735	4315	-0.134	1304	1431	1427	2888	77063	153955	3.905	5.461	0	0	0
1	22	2	"hns"	"STM1751"	5650	15830	120	678	3226	5995	185	53	53	103	301	292	68	50	0	111	300	444	148	72	72	130	385	296	20	8	0	16.026	13.917	12.773	15.165	3.343	17.599	0.407	120	521	100	664	3401	4.002	625	39	3173	228	387129	36053	10.375	0.442	0	0	0
1	23	2	"prgI"	"STM2873"	5810	15840	90	960	4324	9050	209	55	55	110	440	400	65	51	0	219	425	534	125	70	70	75	30	40	65	61	0	6.074	12.025	5.891	7.507	3.984	19.822	0.630	52	312	100	1054	4624	2.603	905	149	4269	355	224870	22092	9.577	11.667	0	0	0
1	24	2	"prfC"	"STM4560"	6000	15820	120	228	1573	2844	180	52	52	72	292	405	45	40	0	118	679	1164	171	70	70	72	23	31	58	50	0	3.667	2.498	2.124	2.225	6.851	3.333	0.454	120	589	100	224	2130	1.874	176	48	1521	609	188707	81433	5.140	26.391	0	0	0
1	1	3	"iclR"	"STM4187"	1920	15990	120	331	540	527	97	49	49	51	11	21	98	93	0	636	1129	1219	107	68	68	69	11	15	98	96	0	0.496	0.463	0.450	0.535	3.781	0.367	0.591	120	494	100	850	1552	-1.010	282	568	491	1061	64815	135527	44.455	96.364	0	0	0
1	2	3	"hisQ"	"STM2353"	2090	15990	120	340	431	402	93	52	52	53	12	22	90	84	0	797	1432	1565	109	69	69	69	11	15	94	89	0	0.396	0.278	0.318	0.318	4.890	0.214	0.634	120	385	100	1016	1742	-1.338	288	728	379	1363	51692	171882	31.500	123.909	0	0	0
1	3	3	"rpsP"	"STM2676"	2270	15990	120	502	1209	2198	181	52	52	54	14	25	94	84	0	93	124	82	66	69	69	70	11	15	64	51	0	18.750	21.036	14.051	13.546	4.855	46.094	0.298	120	403	100	474	1212	4.229	450	24	1157	55	145073	14927	82.500	4.909	0	0	0
1	4	3	"ilvH"	"STM0117"	2450	15990	120	209	335	321	95	51	51	54	15	27	88	80	0	599	1061	1126	106	70	70	70	11	15	98	96	0	0.299	0.287	0.337	0.306	4.383	0.224	0.578	120	414	100	687	1275	-1.743	158	529	284	991	40222	127355	18.733	90.091	0	0	0
1	5	3	"putP"	"STM1125"	2630	15990	120	716	846	675	79	52	52	55	15	27	100	99	0	1249	1807	1745	96	70	70	74	25	33	100	98	0	0.563	0.457	0.505	0.480	3.287	0.322	0.501	120	376	100	1843	2531	-0.828	664	1179	794	1737	101557	216813	52.733	69.320	0	0	0
1	6	3	"hfq"	"STM4361"	2790	15990	120	486	1421	1644	115	52	52	54	14	25	96	95	0	105	205	184	89	69	69	73	25	34	61	45	0	12.056	10.066	10.956	10.985	4.144	12.016	0.565	120	379	100	470	1505	3.592	434	36	1369	136	170492	24582	97.643	5.280	0	0	0
1	7	3	"cbiK"	"STM2025"	2980	16000	130	79	105	65	61	53	53	53	12	22	66	51	0	488	957	1103	115	69	69	70	11	15	99	98	0	0.062	0.059	0.059	0.062	3.654	0.046	0.582	120	441	100	445	940	-4.010	26	419	52	888	12617	114788	4.333	80.636	0	0	0
1	8	3	"cboQ"	"STM2021"	3160	16000	130	91	149	120	80	53	53	56	16	28	67	54	0	406	1388	2106	151	71	71	72	13	18	90	85	0	0.113	0.073	0.104	0.147	4.342	0.047	0.612	120	437	100	373	1413	-3.140	38	335	96	1317	17929	166605	5.813	101.231	0	0	0
1	9	3	"umuD"	"STM1998"	3340	15990	120	86	156	191	122	53	53	56	18	32	69	46	0	270	760	1468	193	71	71	72	13	18	98	96	0	0.166	0.149	0.162	0.168	3.918	0.090	0.443	120	406	100	232	792	-2.592	33	199	103	689	18757	91159	5.556	52.923	0	0	0
1	10	3	"uhpB"	"STM3789"	3520	15990	130	148	273	299	109	54	54	57	19	33	85	69	0	399	700	716	102	70	70	71	12	16	96	95	0	0.286	0.348	0.269	0.286	4.056	0.288	0.403	120	418	100	423	849	-1.807	94	329	219	630	32773	83942	11.368	52.417	0	0	0
1	11	3	"trpC"	"STM1725"	3690	16000	120	186	298	342	114	55	55	58	18	31	76	65	0	717	1496	1665	111	72	72	74	14	18	91	87	0	0.203	0.171	0.179	0.201	4.482	0.131	0.439	120	400	100	776	1667	-2.300	131	645	243	1424	35757	179566	13.333	101.571	0	0	0
1	12	3	"rpoN"	"STM3320"	3880	16000	120	574	970	1114	114	57	57	59	15	25	95	92	0	274	617	789	127	73	73	74	17	22	92	82	0	2.572	1.678	2.093	2.161	4.067	1.846	0.392	120	425	100	718	1457	1.363	517	201	913	544	116375	74078	60.733	31.941	0	0	0
1	13	3	"phnW"	"STM0431"	4050	16000	120	84	134	198	147	57	57	60	21	35	56	30	0	1147	1841	2548	138	71	71	76	26	34	100	98	0	0.025	0.044	0.034	0.031	3.532	0.057	0.634	120	422	100	1103	1847	-5.317	27	1076	77	1770	16021	220930	3.524	67.885	0	0	0
1	14	3	""	"STM4141"	4210	15990	100	80	89	40	44	58	58	63	24	38	41	18	0	131	154	75	48	72	72	79	39	49	68	38	0	0.373	0.378	0.293	0.332	3.605	0.154	0.054	80	361	100	81	113	-1.423	22	59	31	82	7094	12300	1.083	1.923	0	0	0
1	15	3	""	"STM0346"	4410	16000	120	87	102	54	52	57	57	60	19	31	60	37	0	976	1398	1665	119	71	71	76	35	46	100	96	0	0.033	0.034	0.034	0.033	3.644	0.019	0.296	120	435	100	935	1372	-4.915	30	905	45	1327	12181	167754	2.211	37.771	0	0	0
1	16	3	""	"STM1042"	4580	16000	120	78	114	97	85	54	54	55	12	21	63	48	0	423	993	1507	151	71	71	71	12	16	96	90	0	0.068	0.065	0.080	0.087	4.887	0.032	0.257	120	401	100	376	982	-3.874	24	352	60	922	13714	119154	4.917	76.833	0	0	0
1	17	3	"sirC"	"STM1774"	4760	16000	120	125	224	233	104	52	52	54	13	24	80	71	0	182	365	407	111	70	70	71	12	16	89	76	0	0.652	0.583	0.630	0.578	4.028	0.395	0.306	120	406	100	185	467	-0.618	73	112	172	295	26883	43759	13.077	24.500	0	0	0
1	18	3	"orf70"	"STM1388"	4940	16000	120	148	263	330	125	53	53	57	18	31	95	81	0	194	337	330	97	71	71	72	13	18	94	90	0	0.772	0.789	0.647	0.733	4.387	0.689	0.088	120	380	100	218	476	-0.373	95	123	210	266	31514	40394	11.444	20.385	0	0	0
1	19	3	"traB"	"PSLT081"	5110	16000	120	139	174	127	72	53	53	56	17	30	91	83	0	4785	6492	6559	101	73	73	73	12	16	100	100	0	0.018	0.019	0.020	0.017	2.876	0.014	0.477	120	421	100	4798	6540	-5.776	86	4712	121	6419	20890	779076	6.941	534.917	0	0	0
1	20	3	"trbI"	"PSLT089"	5300	16000	120	75	119	151	126	52	52	79	286	362	4	3	0	1090	2722	4245	155	71	71	78	77	98	80	77	0	0.023	0.025	0.037	0.036	6.509	0.018	0.300	120	461	100	1042	2718	-5.469	23	1019	67	2651	14227	326618	0.140	34.338	0	0	0
1	21	3	""	"PSLT093"	5480	16000	130	63	78	54	69	53	53	81	197	243	3	0	0	537	1529	2356	154	70	70	103	236	229	66	49	0	0.021	0.017	0.028	0.031	4.619	0.012	0.166	120	469	100	477	1484	-5.545	10	467	25	1459	9412	183516	-0.015	6.042	0	0	0
1	22	3	"traF"	"PSLT097"	5650	16000	130	90	154	174	112	50	50	52	16	30	73	56	0	1686	3368	4617	137	69	69	71	13	18	99	96	0	0.025	0.032	0.035	0.034	3.654	0.029	0.567	120	412	100	1657	3403	-5.337	40	1617	104	3299	18488	404175	6.375	253.615	0	0	0
1	23	3	"traG"	"PSLT101"	5830	16000	130	164	284	395	139	51	51	58	40	68	86	65	0	1428	2453	3443	140	70	70	72	20	27	100	100	0	0.083	0.098	0.088	0.081	2.977	0.083	0.534	120	439	100	1471	2616	-3.587	113	1358	233	2383	34039	294335	5.650	119.050	0	0	0
1	24	3	""	"PSLT106"	6000	16000	130	273	690	1074	155	52	52	53	15	28	95	91	0	653	1382	1935	140	69	69	71	18	25	95	94	0	0.378	0.486	0.438	0.492	4.162	0.407	0.329	120	567	100	805	1951	-1.402	221	584	638	1313	82851	165781	42.467	72.833	0	0	0
1	1	4	""	"STM1656"	1910	16180	120	259	394	424	107	52	52	54	18	33	95	89	0	947	1660	2036	122	69	69	70	12	17	96	95	0	0.236	0.215	0.210	0.238	4.157	0.151	0.492	120	534	100	1085	1933	-2.085	207	878	342	1591	47338	199170	18.889	132.500	0	0	0
1	2	4	""	"STM2716"	2090	16170	120	51	54	16	29	52	52	53	13	24	15	6	0	206	300	280	93	70	70	71	12	16	95	87	0	-0.007	0.009	0.052	0.063	4.664	0.018	0.053	120	416	100	135	232	Error	-1	136	2	230	6476	35962	0.077	19.083	0	0	0
1	3	4	""	"STM2722"	2270	16170	130	61	73	51	69	51	51	53	12	22	45	22	0	1448	2057	1838	89	70	70	70	11	15	100	100	0	0.007	0.011	0.009	0.009	3.592	0.008	0.041	120	444	100	1388	2009	-7.106	10	1378	22	1987	8807	246817	1.667	180.636	0	0	0
1	4	4	""	"STM1618"	2450	16170	120	87	113	95	84	51	51	53	11	20	83	68	0	693	1041	1211	116	70	70	71	12	16	100	100	0	0.058	0.064	0.054	0.057	3.244	0.048	0.402	120	406	100	659	1033	-4.113	36	623	62	971	13537	124936	5.455	80.833	0	0	0
1	5	4	""	"STM1675"	2620	16170	120	124	259	361	139	53	53	55	15	27	73	64	0	317	768	1068	139	71	71	75	25	33	88	82	0	0.289	0.296	0.324	0.300	6.016	0.236	0.419	120	393	100	317	903	-1.793	71	246	206	697	31109	92204	13.600	27.720	0	0	0
1	6	4	""	"STM1664"	2800	16170	120	216	385	598	155	53	53	55	15	27	96	90	0	992	1622	2469	152	71	71	75	24	32	100	98	0	0.177	0.214	0.162	0.212	3.836	0.166	0.464	120	414	100	1084	1883	-2.498	163	921	332	1551	46201	194698	22.000	64.458	0	0	0
1	7	4	"pyrH"	"STM0218"	2980	16170	130	1819	3021	4216	139	54	54	56	14	25	99	97	0	296	553	744	134	70	70	71	11	15	95	90	0	7.810	6.143	6.386	5.700	4.740	7.529	0.585	120	416	100	1991	3450	2.965	1765	226	2967	483	362578	66406	211.786	43.818	0	0	0
1	8	4	"accA"	"STM0232"	3150	16180	120	4161	4542	2194	48	57	57	61	26	42	100	100	0	1168	1127	412	36	72	72	73	12	16	99	98	0	3.745	4.251	3.906	4.520	2.237	5.234	0.683	120	390	100	5200	5540	1.905	4104	1096	4485	1055	545053	135209	172.346	87.833	0	0	0
1	9	4	"panC"	"STM0181"	3330	16170	120	904	1292	1533	118	60	60	68	39	57	99	97	0	922	1292	1517	117	74	74	76	15	19	100	100	0	0.995	1.011	1.015	0.978	3.028	1.059	0.484	120	438	100	1692	2450	-0.007	844	848	1232	1218	155043	155041	31.385	81.067	0	0	0
1	10	4	"sbmC"	"STM2061"	3520	16170	130	138	359	626	174	58	58	67	37	55	64	52	0	218	599	1132	188	72	72	74	14	18	89	75	0	0.548	0.571	0.625	0.557	4.347	0.472	0.557	120	456	100	226	828	-0.868	80	146	301	527	43081	71927	7.892	37.500	0	0	0
1	11	4	"yeeO"	"STM2013"	3690	16170	130	171	226	183	80	55	55	57	16	28	95	90	0	1794	2377	2167	91	72	72	72	11	15	100	100	0	0.067	0.074	0.068	0.066	2.530	0.059	0.513	120	432	100	1838	2476	-3.892	116	1722	171	2305	27130	285268	10.563	209.545	0	0	0
1	12	4	"rcsA"	"STM1982"	3870	16180	120	148	216	209	96	58	58	61	20	32	85	75	0	926	1743	2191	125	73	73	78	27	34	99	98	0	0.106	0.095	0.099	0.104	3.764	0.074	0.600	120	469	100	943	1828	-3.245	90	853	158	1670	25920	209124	7.750	61.667	0	0	0
1	13	4	"yjbB"	"STM4189"	4070	16180	110	129	287	378	131	59	59	63	25	39	78	60	0	507	1472	2360	160	73	73	79	30	37	98	93	0	0.161	0.163	0.156	0.164	2.952	0.114	0.487	80	388	100	504	1627	-2.632	70	434	228	1399	22954	117742	8.960	46.433	0	0	0
1	14	4	"ubiA"	"STM4234"	4220	16180	130	548	930	1070	115	58	58	63	25	39	99	97	0	1147	2024	2590	127	72	72	75	29	38	100	100	0	0.456	0.447	0.410	0.407	2.635	0.352	0.591	120	494	100	1565	2824	-1.133	490	1075	872	1952	111570	242917	34.680	67.207	0	0	0
1	15	4	""	"STM4242"	4400	16170	120	312	363	240	66	58	58	60	21	35	95	94	0	3304	3955	2838	71	71	71	73	19	26	100	100	0	0.079	0.079	0.080	0.076	1.966	0.066	0.447	120	442	100	3487	4189	-3.670	254	3233	305	3884	43570	474556	14.429	204.316	0	0	0
1	16	4	""	"STM4272"	4580	16180	120	188	263	279	106	56	56	57	15	26	97	95	0	1700	2534	2722	107	72	72	72	12	16	100	100	0	0.081	0.084	0.085	0.074	2.749	0.053	0.296	120	438	100	1760	2669	-3.624	132	1628	207	2462	31608	304075	13.733	205.167	0	0	0
1	17	4	"yjcG"	"STM4273"	4770	16180	120	424	603	551	91	54	54	58	34	58	98	98	0	3616	4656	3766	80	71	71	74	39	52	100	100	0	0.104	0.120	0.111	0.107	2.110	0.101	0.558	120	371	100	3915	5134	-3.260	370	3545	549	4585	72323	558710	16.029	117.487	0	0	0
1	18	4	"sixA"	"STM2387"	4920	16180	150	650	1707	3042	178	54	54	58	33	56	93	88	0	246	415	553	133	71	71	75	37	49	82	71	0	3.406	4.805	3.605	3.435	4.552	6.941	0.543	156	418	100	771	1997	1.768	596	175	1653	344	266298	64720	49.970	9.189	0	0	0
1	19	4	"fes"	"STM0586"	5110	16180	120	114	298	407	136	53	53	55	13	23	80	65	0	236	586	739	126	72	72	73	12	16	86	77	0	0.372	0.477	0.516	0.458	6.074	0.401	0.384	120	415	100	225	759	-1.427	61	164	245	514	35740	70285	18.692	42.750	0	0	0
1	20	4	"maa"	"STM0472"	5290	16180	120	271	594	1034	174	53	53	55	19	34	93	87	0	419	968	1765	182	70	70	71	12	16	97	95	0	0.625	0.602	0.565	0.592	4.836	0.418	0.333	120	443	100	567	1439	-0.679	218	349	541	898	71254	116205	28.368	74.750	0	0	0
1	21	4	"ybbJ"	"STM0500"	5480	16180	130	136	517	1076	208	54	54	61	95	155	45	37	0	352	1234	2929	237	70	70	72	18	25	90	80	0	0.291	0.398	0.368	0.381	5.026	0.294	0.541	120	434	100	364	1627	-1.782	82	282	463	1164	62031	148073	4.800	64.556	0	0	0
1	22	4	"allD"	"STM0528"	5650	16180	120	90	101	54	53	51	51	58	98	168	11	5	0	1630	2375	2577	108	71	71	73	18	24	100	100	0	0.025	0.022	0.022	0.022	2.963	0.014	0.057	120	398	100	1598	2354	-5.321	39	1559	50	2304	12117	285035	0.439	127.889	0	0	0
1	23	4	"yfdH"	"STM0558"	5830	16180	130	137	211	217	102	51	51	52	12	23	93	80	0	1580	2878	3147	109	70	70	74	25	33	100	100	0	0.057	0.057	0.042	0.048	2.966	0.045	0.450	120	446	100	1596	2968	-4.134	86	1510	160	2808	25368	345390	13.250	112.160	0	0	0
1	24	4	""	"STM0573"	6010	16180	120	82	106	73	68	51	51	52	12	23	75	56	0	1603	2280	2426	106	69	69	72	23	31	100	99	0	0.020	0.025	0.028	0.024	3.007	0.022	0.604	120	538	100	1565	2266	-5.629	31	1534	55	2211	12753	273558	4.500	96.000	0	0	0
1	1	5	""	"STM1836"	1910	16340	110	273	341	255	74	52	52	54	12	22	100	100	0	1552	1968	1424	72	70	70	74	41	55	100	100	0	0.149	0.152	0.161	0.145	2.292	0.113	0.480	80	435	100	1703	2187	-2.745	221	1482	289	1898	27245	157422	23.917	46.195	0	0	0
1	2	5	"ycgN"	"STM1811"	2090	16350	120	344	522	606	116	54	54	66	53	80	91	84	0	502	734	859	117	78	78	100	100	100	91	78	0	0.684	0.713	0.617	0.695	3.326	0.568	0.347	120	466	100	714	1124	-0.548	290	424	468	656	62585	88128	8.604	6.340	0	0	0
1	3	5	"kdsA"	"STM1772"	2260	16360	140	1637	2073	1994	96	56	56	66	48	72	100	98	0	530	738	772	104	79	79	133	347	260	60	29	0	3.506	3.061	3.271	3.609	2.970	4.275	0.342	156	493	100	2032	2676	1.810	1581	451	2017	659	323436	115086	41.813	1.744	0	0	0
1	4	5	"galU"	"STM1752"	2450	16350	120	1602	2199	1786	81	55	55	57	15	26	100	100	0	1039	1263	872	69	74	74	75	15	20	98	96	0	1.603	1.803	1.693	1.887	2.931	2.537	0.345	120	399	100	2512	3333	0.681	1547	965	2144	1189	263902	151554	142.800	79.200	0	0	0
1	5	5	"yeaB"	"STM1825"	2620	16350	120	277	291	142	48	54	54	56	15	26	96	94	0	799	824	340	41	72	72	73	14	19	99	99	0	0.307	0.315	0.319	0.294	2.443	0.272	0.574	120	398	100	950	989	-1.705	223	727	237	752	34965	98879	15.667	53.643	0	0	0
1	6	5	""	"STM1808"	2800	16350	120	217	234	99	42	53	53	54	13	24	98	97	0	755	858	495	57	71	71	73	14	19	100	99	0	0.240	0.230	0.232	0.235	2.224	0.167	0.563	120	424	100	848	968	-2.060	164	684	181	787	28084	102904	13.846	56.071	0	0	0
1	7	5	""	"STM4011"	2980	16350	120	74	106	94	88	55	55	56	13	23	60	40	0	753	1569	2219	141	72	72	74	14	18	100	100	0	0.028	0.034	0.034	0.030	4.612	0.030	0.524	120	400	100	700	1548	-5.164	19	681	51	1497	12723	188302	3.846	106.786	0	0	0
1	8	5	"yihG"	"STM3998"	3150	16360	120	245	528	844	159	57	57	60	24	40	80	72	0	528	1280	2305	180	73	73	74	13	17	90	85	0	0.413	0.390	0.424	0.451	6.928	0.271	0.468	120	379	100	643	1678	-1.275	188	455	471	1207	63395	153636	19.500	92.769	0	0	0
1	9	5	"argC"	"STM4121"	3330	16350	120	226	512	716	139	61	61	71	39	54	79	67	0	994	1763	2511	142	75	75	76	14	18	99	98	0	0.180	0.267	0.238	0.214	6.501	0.183	0.385	120	417	100	1084	2139	-2.478	165	919	451	1688	61481	211543	11.308	120.500	0	0	0
1	10	5	"ego"	"STM4074"	3510	16360	120	125	166	129	77	62	62	70	38	54	63	40	0	1258	2028	2444	120	74	74	75	15	20	95	95	0	0.053	0.053	0.075	0.070	5.186	0.033	0.306	120	420	100	1247	2058	-4.232	63	1184	104	1954	19973	243386	2.526	130.200	0	0	0
1	11	5	"cpxP"	"STM4060"	3690	16360	120	269	663	1306	196	57	57	59	16	27	85	79	0	413	1252	2545	203	71	71	72	12	16	89	85	0	0.620	0.513	0.516	0.547	5.951	0.389	0.451	120	392	100	554	1787	-0.690	212	342	606	1181	79543	150256	37.750	98.333	0	0	0
1	12	5	""	"Not LT2a86"	3860	16360	120	262	493	614	124	59	59	61	20	32	85	78	0	329	783	1026	131	71	71	73	14	19	92	82	0	0.787	0.610	0.657	0.795	5.621	0.533	0.518	120	384	100	461	1146	-0.346	203	258	434	712	59145	93937	21.600	50.714	0	0	0
1	13	5	"smg"	"STM3404"	4040	16360	120	1004	1325	1184	89	60	60	63	22	34	99	98	0	903	1125	938	83	72	72	75	17	22	99	99	0	1.136	1.201	1.082	1.075	2.748	1.312	0.469	120	425	100	1775	2318	0.184	944	831	1265	1053	158967	135039	57.364	61.765	0	0	0
1	14	5	"rpsM"	"STM3418"	4220	16370	120	1455	2385	3194	133	60	60	63	22	34	100	100	0	101	127	85	66	71	71	72	12	16	73	55	0	46.500	41.518	44.575	44.970	3.562	98.755	0.149	120	382	100	1425	2381	5.539	1395	30	2325	56	286170	15283	105.545	4.583	0	0	0
1	15	5	"rpsH"	"STM3426"	4400	16370	120	3016	4651	5377	115	58	58	61	18	29	100	100	0	99	224	792	353	71	71	71	12	16	78	53	0	105.643	30.020	86.402	74.372	4.233	91.146	0.008	120	413	100	2986	4746	6.723	2958	28	4593	153	558093	26932	255.000	12.750	0	0	0
1	16	5	"rpsQ"	"STM3431"	4590	16360	120	640	1965	3158	160	58	58	63	35	55	100	95	0	95	143	127	88	72	72	76	35	46	37	27	0	25.304	26.859	19.059	22.610	4.829	38.950	0.404	120	427	100	605	1978	4.661	582	23	1907	71	235798	17209	54.343	1.914	0	0	0
1	17	5	"rplV"	"STM3435"	4760	16360	120	2574	3561	3871	108	56	56	60	37	61	100	99	0	123	150	90	60	72	72	76	39	51	66	30	0	49.373	44.936	46.308	43.542	2.888	57.647	0.423	120	373	100	2569	3583	5.626	2518	51	3505	78	427264	18036	94.622	1.897	0	0	0
1	18	5	"rplC"	"STM3440"	4940	16360	120	4132	7665	11162	145	55	55	59	35	59	100	100	1	137	195	184	94	71	71	74	39	52	66	43	0	61.773	61.371	61.227	58.808	3.378	89.381	0.464	120	369	100	4143	7734	5.949	4077	66	7610	124	919812	23346	217.314	3.103	0	0	0
1	19	5	"yjgA"	"STM4437"	5110	16360	120	2849	4964	6563	132	54	54	56	15	26	100	99	0	867	1377	1862	135	71	71	72	12	16	96	95	0	3.511	3.760	3.832	3.688	4.662	5.634	0.356	120	386	100	3591	6216	1.812	2795	796	4910	1306	595738	165239	327.200	108.750	0	0	0
1	20	5	"holC"	"STM4476"	5290	16360	130	857	2012	3249	161	54	54	57	23	40	100	97	0	442	795	1166	146	70	70	71	13	18	98	95	0	2.159	2.701	2.383	2.441	4.795	3.584	0.522	120	440	100	1175	2683	1.110	803	372	1958	725	241419	95361	85.000	55.692	0	0	0
1	21	5	"yjiE"	"STM4511"	5470	16360	120	206	345	409	118	54	54	63	102	161	55	43	0	1095	1755	2033	115	70	70	74	34	45	91	85	0	0.148	0.173	0.174	0.177	5.685	0.116	0.348	120	378	100	1177	1976	-2.753	152	1025	291	1685	41451	210594	2.765	49.441	0	0	0
1	22	5	"fhuF"	"STM4550"	5640	16360	120	112	806	1694	210	52	52	59	101	171	42	35	0	143	928	1791	192	70	70	72	18	25	70	55	0	0.822	0.879	0.897	0.849	9.854	0.886	0.305	120	369	100	133	1612	-0.283	60	73	754	858	96744	111322	7.396	47.556	0	0	0
1	23	5	"smp"	"STM4577"	5820	16360	120	167	705	1478	209	52	52	53	12	22	79	66	0	415	1448	2906	200	70	70	73	21	28	84	74	0	0.333	0.474	0.502	0.427	8.092	0.434	0.623	120	440	100	460	2031	-1.585	115	345	653	1378	84658	173722	54.333	65.476	0	0	0
1	24	5	"arcA"	"STM4598"	6000	16350	100	52	53	13	24	53	53	54	12	22	15	7	0	70	70	11	15	69	69	72	22	30	5	0	0	-1.000	0.000	0.818	0.938	3.102	19.880	0.007	80	412	100	0	1	Error	-1	1	0	1	4266	5564	-0.083	-0.091	-50	0	0
1	1	6	""	"STM3548"	1910	16520	120	61	65	22	33	52	52	57	27	47	15	6	0	720	866	564	65	74	74	89	61	68	98	95	0	0.014	0.016	0.021	0.019	3.197	0.014	0.150	120	616	100	655	805	-6.165	9	646	13	792	7777	103930	0.296	12.738	0	0	0
1	2	6	"yhgG"	"STM3507"	2080	16560	80	127	153	119	77	68	68	90	97	107	19	11	0	194	294	277	94	134	134	168	150	89	26	13	0	0.983	0.531	0.596	0.580	3.587	0.419	0.321	52	264	100	119	245	-0.024	59	60	85	160	7935	15264	0.649	0.840	0	0	0
1	3	6	"nanA"	"STM3339"	2250	16520	110	79	116	115	99	73	73	87	78	89	15	10	0	654	1176	1844	156	144	144	220	399	181	58	33	0	0.012	0.042	0.089	0.122	5.902	0.045	0.349	80	408	100	516	1075	-6.409	6	510	43	1032	9311	94102	0.372	2.396	0	0	0
1	4	6	"mtgA"	"STM3326"	2440	16530	120	444	601	603	100	70	70	77	36	46	96	93	0	678	958	1058	110	116	116	180	370	205	63	35	0	0.665	0.631	0.706	0.722	4.092	0.356	0.305	120	451	100	936	1373	-0.588	374	562	531	842	72066	114950	14.556	2.103	0	0	0
1	5	6	"yhbZ"	"STM3301"	2620	16530	120	1831	2762	2959	107	59	59	65	23	35	100	100	0	959	1280	1303	101	82	82	95	40	42	94	93	0	2.021	2.256	2.446	2.612	3.663	2.789	0.528	120	403	100	2649	3901	1.015	1772	877	2703	1198	331408	153642	117.261	29.625	0	0	0
1	6	6	"truB"	"STM3284"	2790	16530	120	2314	2776	2200	79	55	55	57	15	26	100	100	0	835	865	578	66	75	75	75	15	20	99	96	0	2.972	3.444	3.288	3.644	2.331	4.235	0.630	120	417	100	3019	3511	1.572	2259	760	2721	790	333061	103783	181.267	52.667	0	0	0
1	7	6	"yqhD"	"STM3164"	2980	16530	130	1446	1925	1879	97	56	56	59	16	27	100	99	0	749	1038	970	93	74	74	76	15	19	100	98	0	2.059	1.939	2.031	1.900	2.984	2.416	0.502	120	443	100	2065	2833	1.042	1390	675	1869	964	231048	124569	116.625	64.133	0	0	0
1	8	6	"yghU"	"STM3140"	3160	16530	130	207	358	480	134	56	56	59	15	25	89	80	0	510	941	1457	154	74	74	76	15	19	95	93	0	0.346	0.348	0.358	0.355	5.671	0.283	0.631	120	410	100	587	1169	-1.530	151	436	302	867	42922	112910	19.933	57.667	0	0	0
1	9	6	"mltC"	"STM3112"	3330	16530	130	969	1184	1196	101	58	58	60	14	23	100	99	0	940	1287	1216	94	73	73	74	14	18	99	99	0	1.051	0.928	1.011	0.939	3.429	0.965	0.480	120	418	100	1778	2340	0.071	911	867	1126	1214	142055	154496	80.286	86.643	0	0	0
1	10	6	"yggJ"	"STM3094"	3510	16530	130	654	1486	2440	164	59	59	61	17	27	99	98	0	529	992	1532	154	71	71	72	12	16	95	94	0	1.299	1.549	1.549	1.613	3.872	1.797	0.574	120	425	100	1053	2348	0.378	595	458	1427	921	178330	119026	83.824	76.667	0	0	0
1	11	6	""	"STM3073"	3690	16530	120	83	198	329	166	60	60	63	20	31	55	35	0	579	1488	2403	161	72	72	73	14	19	90	90	0	0.045	0.097	0.077	0.083	4.173	0.096	0.536	120	371	100	530	1554	-4.462	23	507	138	1416	23771	178504	6.750	101.071	0	0	0
1	12	6	"ygfA"	"STM3061"	3860	16530	120	189	319	306	95	60	60	63	20	31	82	70	0	592	824	818	99	73	73	75	14	18	97	94	0	0.249	0.345	0.309	0.294	4.170	0.213	0.263	120	390	100	648	1010	-2.008	129	519	259	751	38234	98861	12.800	53.500	0	0	0
1	13	6	"yeaH"	"STM1284"	4050	16530	120	425	736	849	115	60	60	62	17	27	96	95	0	1559	2569	2936	114	72	72	74	13	17	97	97	0	0.245	0.271	0.250	0.296	4.822	0.184	0.393	120	398	100	1852	3173	-2.026	365	1487	676	2497	88260	308319	39.647	191.923	0	0	0
1	14	6	"ydiZ"	"STM1325"	4230	16530	120	114	143	89	62	61	61	63	17	26	75	61	0	350	479	543	113	71	71	72	12	16	93	90	0	0.190	0.201	0.204	0.217	3.353	0.098	0.254	120	337	100	332	490	-2.396	53	279	82	408	17123	57429	4.706	33.917	0	0	0
1	15	6	"aroH"	"STM1347"	4400	16530	120	632	1184	1524	128	60	60	63	18	28	94	88	0	821	1645	2246	136	71	71	71	12	16	100	96	0	0.763	0.714	0.855	0.642	4.557	0.596	0.497	120	354	100	1322	2698	-0.391	572	750	1124	1574	142062	197420	62.278	131.167	0	0	0
1	16	6	"orf242"	"STM1390"	4560	16530	110	130	278	344	123	59	59	67	44	65	61	43	0	321	911	1450	159	73	73	86	110	127	75	51	0	0.286	0.261	0.253	0.249	4.206	0.167	0.432	80	367	100	319	1057	-1.804	71	248	219	838	22257	72911	4.795	7.500	0	0	0
1	17	6	"ydhO"	"STM1432"	4760	16540	140	405	1289	2062	159	56	56	62	40	64	87	79	0	690	1420	1932	136	73	73	83	98	118	82	76	0	0.566	0.915	0.781	0.720	4.789	1.041	0.560	156	472	100	966	2580	-0.822	349	617	1233	1347	201075	221450	30.675	13.643	0	0	0
1	18	6	"ydgR"	"STM1452"	4940	16540	120	1031	3050	5005	164	56	56	58	16	27	99	99	0	637	1558	2442	156	72	72	72	13	18	96	96	0	1.726	2.015	1.551	2.151	4.598	2.633	0.509	120	394	100	1540	4480	0.787	975	565	2994	1486	366007	186921	187.000	114.308	0	0	0
1	19	6	"ugpC"	"STM3554"	5120	16530	130	561	973	1366	140	56	56	59	17	28	96	95	0	2628	3635	4331	119	71	71	72	13	18	100	100	0	0.197	0.257	0.239	0.216	2.971	0.253	0.691	120	413	100	3062	4481	-2.340	505	2557	917	3564	116787	436258	53.765	274.077	0	0	0
1	20	6	"ftsX"	"STM3569"	5290	16540	120	1986	2322	1341	57	54	54	59	34	57	100	100	0	2126	2469	1340	54	71	71	79	64	81	99	99	0	0.940	0.946	0.927	0.952	2.132	0.950	0.601	120	424	100	3987	4666	-0.089	1932	2055	2268	2398	278615	296256	66.559	37.344	0	0	0
1	21	6	"yhhM"	"STM3574"	5490	16520	130	241	437	646	147	54	54	59	37	62	95	79	0	854	1613	2434	150	71	71	78	63	80	100	91	0	0.239	0.248	0.258	0.253	3.116	0.188	0.553	120	425	100	970	1925	-2.066	187	783	383	1542	52461	193585	10.216	24.365	0	0	0
1	22	6	"yhhS"	"STM3581"	5650	16540	130	810	1062	844	79	52	52	55	14	25	100	99	0	3083	4150	4487	108	70	70	72	14	19	99	99	0	0.252	0.248	0.240	0.304	3.235	0.141	0.436	120	397	100	3771	5090	-1.991	758	3013	1010	4080	127424	497971	71.929	291.286	0	0	0
1	23	6	"yhhJ"	"STM3585"	5830	16540	120	321	407	359	88	52	52	54	13	24	97	95	0	3508	4048	3488	86	70	70	72	14	19	99	99	0	0.078	0.089	0.075	0.083	2.496	0.072	0.558	120	393	100	3707	4333	-3.676	269	3438	355	3978	48886	485750	27.154	284.000	0	0	0
1	24	6	"gor"	"STM3597"	6000	16540	120	2071	4066	5323	130	53	53	54	12	22	100	100	0	1182	2187	2690	122	70	70	70	11	15	100	100	0	1.815	1.896	1.729	1.719	2.856	2.315	0.605	120	541	100	3130	6130	0.860	2018	1112	4013	2117	487909	262390	334.333	192.455	0	0	0
1	1	7	"yicN"	"STM3786"	1920	16710	110	172	240	222	92	54	54	57	21	36	93	88	0	615	789	828	104	76	76	89	40	44	98	98	0	0.219	0.261	0.252	0.241	2.492	0.173	0.508	80	486	100	657	899	-2.191	118	539	186	713	19220	63125	8.714	17.500	0	0	0
1	2	7	"yidH"	"STM3805"	2090	16710	120	154	251	283	112	74	74	81	58	71	60	41	0	360	644	702	109	120	120	140	67	47	78	66	0	0.333	0.338	0.394	0.379	6.470	0.227	0.265	120	468	100	320	701	-1.585	80	240	177	524	30169	77290	2.931	7.522	0	0	0
1	3	7	"yidQ"	"STM3810"	2260	16700	110	320	468	480	102	88	88	94	47	50	85	72	0	561	915	1091	119	142	142	180	159	88	77	57	0	0.554	0.492	0.469	0.450	4.577	0.345	0.441	80	435	100	651	1153	-0.853	232	419	380	773	37476	73160	7.957	4.623	0	0	0
1	4	7	""	"STM3820"	2440	16710	120	110	171	176	102	76	76	83	45	54	44	24	0	1126	2200	2995	136	107	107	130	65	50	95	92	0	0.033	0.045	0.039	0.042	5.658	0.029	0.262	120	472	100	1053	2188	-4.905	34	1019	95	2093	20566	264015	1.956	31.846	0	0	0
1	5	7	"torR"	"STM3824"	2620	16710	120	822	882	389	44	61	61	64	22	34	99	99	0	1557	1681	756	44	78	78	93	41	44	99	99	0	0.515	0.512	0.491	0.517	2.161	0.456	0.643	120	462	100	2240	2424	-0.959	761	1479	821	1603	105877	201759	37.182	38.732	0	0	0
1	6	7	"dgoR"	"STM3830"	2800	16710	120	315	443	471	106	56	56	58	15	25	100	99	0	1338	1814	1767	97	73	73	74	15	20	100	100	0	0.205	0.222	0.195	0.206	2.364	0.159	0.397	120	437	100	1524	2128	-2.288	259	1265	387	1741	53150	217657	25.667	116.000	0	0	0
1	7	7	"pdxA"	"STM0091"	2970	16710	120	4126	4134	1572	38	56	56	59	17	28	100	100	0	2973	2892	1015	35	72	72	74	22	29	96	95	0	1.403	1.446	1.389	1.600	2.215	1.521	0.803	120	453	100	6971	6898	0.488	4070	2901	4078	2820	496047	347010	239.706	128.091	0	0	0
1	8	7	""	"STM0099"	3150	16710	120	94	115	64	55	58	58	61	17	27	78	50	0	681	926	775	83	72	72	74	15	20	99	99	0	0.059	0.067	0.064	0.064	3.061	0.045	0.334	120	441	100	645	911	-4.080	36	609	57	854	13759	111084	3.176	56.800	0	0	0
1	9	7	"yabB"	"STM0119"	3330	16710	120	1603	2726	3062	112	60	60	61	16	26	100	100	0	574	979	997	101	71	71	74	22	29	97	95	0	3.068	2.936	3.296	2.984	3.879	4.082	0.496	120	448	100	2046	3574	1.617	1543	503	2666	908	327165	117474	166.563	41.136	0	0	0
1	10	7	"murE"	"STM0123"	3510	16710	120	2217	3005	3499	116	60	60	62	14	22	100	100	0	959	1300	1233	94	70	70	71	12	16	100	100	0	2.426	2.394	2.545	2.401	2.754	3.561	0.497	120	438	100	3046	4175	1.279	2157	889	2945	1230	360601	155951	210.214	102.417	0	0	0
1	11	7	"lpxC"	"STM0134"	3690	16710	120	2269	3700	4488	121	59	59	62	20	32	100	100	0	453	891	1329	149	70	70	71	12	16	94	91	0	5.770	4.435	5.786	6.188	4.904	5.545	0.387	120	409	100	2593	4462	2.529	2210	383	3641	821	443995	106913	181.900	68.333	0	0	0
1	12	7	"hofC"	"STM0142"	3860	16710	120	98	194	240	123	58	58	61	20	32	62	50	0	629	2100	3669	174	72	72	73	12	16	95	90	0	0.072	0.067	0.089	0.093	4.185	0.057	0.647	120	447	100	597	2164	-3.800	40	557	136	2028	23245	251976	6.650	168.917	0	0	0
1	13	7	""	"STM1546"	4050	16710	120	206	251	190	75	58	58	61	17	27	92	89	0	1597	2239	1983	88	73	73	74	12	16	100	99	0	0.097	0.089	0.093	0.085	3.049	0.057	0.368	120	449	100	1672	2359	-3.364	148	1524	193	2166	30128	268729	11.176	180.417	0	0	0
1	14	7	""	"STM1550"	4220	16700	130	153	320	463	144	61	61	62	21	33	88	75	0	411	714	765	107	73	73	74	13	17	94	92	0	0.272	0.404	0.358	0.406	5.328	0.314	0.217	120	452	100	430	900	-1.877	92	338	259	641	38428	85654	12.286	49.231	0	0	0
1	15	7	""	"STM1555"	4400	16710	120	226	298	312	104	60	60	63	21	33	93	88	0	1542	2216	2512	113	70	70	72	12	16	100	100	0	0.113	0.111	0.111	0.108	3.270	0.079	0.427	120	440	100	1638	2384	-3.149	166	1472	238	2146	35745	265881	11.190	178.667	0	0	0
1	16	7	""	"STM1561"	4580	16710	120	151	235	246	104	58	58	63	28	44	90	70	0	1825	2949	3722	126	70	70	78	94	120	100	100	0	0.053	0.061	0.052	0.055	3.059	0.043	0.425	120	463	100	1848	3056	-4.238	93	1755	177	2879	28198	353888	6.143	30.543	0	0	0
1	17	7	"adhP"	"STM1567"	4760	16720	120	719	1357	2035	149	62	62	70	39	55	98	97	0	1562	2632	4098	155	75	75	82	65	79	100	98	0	0.442	0.506	0.528	0.516	2.942	0.410	0.519	120	413	100	2144	3852	-1.178	657	1487	1295	2557	162802	315858	33.000	39.231	0	0	0
1	18	7	"yddG"	"STM1571"	4940	16720	130	202	320	345	107	66	66	81	117	144	53	30	0	1409	2540	3383	133	77	77	85	65	76	99	97	0	0.102	0.103	0.108	0.102	3.168	0.070	0.456	120	472	100	1468	2717	-3.292	136	1332	254	2463	38378	304759	2.043	37.769	0	0	0
1	19	7	"topA"	"STM1714"	5110	16720	120	1344	2888	4750	164	58	58	62	20	32	100	99	0	895	1699	2544	149	72	72	74	14	18	100	98	0	1.563	1.739	1.715	1.611	4.439	2.288	0.498	120	444	100	2109	4457	0.644	1286	823	2830	1627	346601	203850	141.300	116.071	0	0	0
1	20	7	"trpH"	"STM1721"	5290	16710	130	1497	1925	2106	109	54	54	57	12	21	100	98	0	2561	3052	2377	77	71	71	73	17	23	100	100	0	0.580	0.628	0.590	0.529	2.733	0.708	0.374	120	470	100	3933	4852	-0.787	1443	2490	1871	2981	230951	366182	155.667	175.235	0	0	0
1	21	7	"cls"	"STM1739"	5470	16720	120	594	1113	1471	132	54	54	57	30	52	99	96	0	1782	3139	4243	135	70	70	76	40	52	100	100	0	0.315	0.345	0.386	0.353	3.298	0.248	0.442	120	479	100	2252	4128	-1.665	540	1712	1059	3069	133539	376642	35.200	76.575	0	0	0
1	22	7	"tdk"	"STM1750"	5650	16720	130	306	663	956	144	54	54	56	14	25	98	93	0	391	706	857	121	71	71	72	14	19	99	96	0	0.788	0.959	0.985	0.847	4.122	0.936	0.125	120	436	100	572	1244	-0.345	252	320	609	635	79582	84778	43.357	45.286	0	0	0
1	23	7	"narX"	"STM1766"	5820	16710	120	605	818	774	94	55	55	56	13	23	99	99	0	3247	4311	3489	80	73	73	73	14	19	100	100	0	0.173	0.180	0.178	0.159	2.235	0.171	0.636	120	401	100	3724	5001	-2.529	550	3174	763	4238	98129	517302	58.615	302.714	0	0	0
1	24	7	"ychM"	"STM1781"	6000	16720	130	468	698	657	94	55	55	59	56	94	94	85	0	1485	2338	2676	114	72	72	73	12	16	100	100	0	0.292	0.284	0.277	0.282	2.643	0.208	0.544	120	578	100	1826	2909	-1.775	413	1413	643	2266	83816	280521	11.411	188.750	0	0	0
1	1	8	""	"STM2303"	1900	16890	110	228	353	368	104	53	53	55	15	27	97	95	0	436	688	706	102	70	70	72	16	22	100	98	0	0.478	0.485	0.501	0.446	2.815	0.408	0.344	80	501	100	541	918	-1.064	175	366	300	618	28242	55017	19.867	38.500	0	0	0
1	2	8	"nuoL"	"STM2318"	2080	16900	120	6879	5970	2663	44	62	62	67	25	37	100	98	0	3772	3323	1461	43	79	79	86	24	27	97	95	0	1.846	1.821	1.800	1.775	3.116	1.880	0.898	120	475	100	10510	9152	0.884	6817	3693	5908	3244	716349	398755	236.120	134.875	0	0	0
1	3	8	"nuoA"	"STM2328"	2260	16900	120	1454	1982	1739	87	65	65	72	43	59	98	97	0	519	657	494	75	80	80	88	33	37	96	93	0	3.164	3.322	3.180	2.919	3.171	4.379	0.562	120	491	100	1828	2494	1.662	1389	439	1917	577	237805	78851	44.419	17.242	0	0	0
1	4	8	"yfbT"	"STM2334"	2440	16900	120	1172	1254	730	58	56	56	60	19	31	99	98	0	1367	1367	759	55	72	72	77	43	55	95	94	0	0.862	0.925	0.943	0.955	2.737	0.927	0.747	120	491	100	2411	2493	-0.215	1116	1295	1198	1295	150509	164003	62.842	30.000	0	0	0
1	5	8	""	"STM2340"	2630	16900	110	193	226	133	58	53	53	55	16	29	98	96	0	1931	2298	1293	56	69	69	73	45	61	100	100	0	0.075	0.078	0.075	0.069	2.107	0.063	0.471	80	430	100	2002	2402	-3.733	140	1862	173	2229	18041	183822	10.688	49.444	0	0	0
1	6	8	""	"STM2344"	2790	16890	110	106	131	87	66	53	53	54	13	24	96	88	0	1397	1755	1235	70	71	71	73	19	26	100	100	0	0.040	0.046	0.038	0.039	2.340	0.035	0.386	80	415	100	1379	1762	-4.645	53	1326	78	1684	10466	140396	5.923	88.526	0	0	0
1	7	8	""	"STM2528"	2970	16900	110	134	154	76	49	54	54	55	14	25	98	97	0	2521	3027	1518	50	71	71	74	25	33	100	100	0	0.033	0.034	0.034	0.030	1.773	0.031	0.618	80	440	100	2530	3056	-4.937	80	2450	100	2956	12328	242131	7.071	118.120	0	0	0
1	8	8	"nifU"	"STM2542"	3150	16900	120	1577	3005	4278	142	58	58	59	17	28	100	99	0	309	513	623	121	71	71	74	21	28	95	93	0	6.382	6.667	6.677	6.803	2.318	9.504	0.500	120	462	100	1757	3389	2.674	1519	238	2947	442	360654	61589	173.294	20.905	0	0	0
1	9	8	"yjdL"	"STM2560"	3320	16890	110	458	526	260	49	60	60	63	22	34	100	97	0	3508	4226	2195	51	71	71	81	66	81	100	100	0	0.116	0.112	0.119	0.107	1.649	0.100	0.742	80	422	100	3835	4621	-3.110	398	3437	466	4155	42041	338118	21.045	62.803	0	0	0
1	10	8	"yfhK"	"STM2564"	3510	16900	120	941	1146	878	76	60	60	62	20	32	98	97	0	2384	3066	2358	76	71	71	80	63	78	100	99	0	0.381	0.363	0.351	0.352	2.487	0.296	0.581	120	476	100	3194	4081	-1.393	881	2313	1086	2995	137475	367956	54.200	47.397	0	0	0
1	11	8	""	"STM2575"	3680	16890	120	135	162	105	64	58	58	59	16	27	94	83	0	1485	2123	2155	101	70	70	71	12	16	100	100	0	0.054	0.051	0.051	0.053	2.624	0.040	0.614	120	453	100	1492	2157	-4.200	77	1415	104	2053	19438	254705	6.438	171.000	0	0	0
1	12	8	""	"STM2590"	3860	16890	110	189	222	130	58	55	55	59	17	28	100	97	0	3233	3925	2317	59	71	71	79	70	88	100	100	0	0.042	0.043	0.041	0.040	1.706	0.039	0.672	80	447	100	3296	4021	-4.561	134	3162	167	3854	17738	314019	9.588	54.943	0	0	0
1	13	8	"yraO"	"STM3266"	4050	16900	120	1146	2096	2714	129	57	57	60	15	25	100	100	0	1065	1797	2289	127	72	72	77	51	66	98	97	0	1.097	1.182	1.125	1.218	2.651	1.254	0.556	120	493	100	2082	3764	0.133	1089	993	2039	1725	251554	215606	135.733	33.725	0	0	0
1	14	8	"yhbU"	"STM3274"	4220	16890	110	260	266	64	24	60	60	62	15	24	100	100	0	6811	7190	1415	19	73	73	76	22	28	100	100	0	0.030	0.029	0.029	0.028	1.417	0.027	0.849	80	421	100	6938	7323	-5.074	200	6738	206	7117	21312	575175	13.600	323.364	0	0	0
1	15	8	""	"STM3278"	4400	16900	120	108	108	29	26	61	61	65	27	41	78	37	0	2740	2727	1299	47	72	72	75	21	28	100	98	0	0.018	0.018	0.017	0.019	2.238	0.015	0.345	120	498	100	2715	2702	-5.827	47	2668	47	2655	12985	327242	1.593	126.286	0	0	0
1	16	8	"yhbC"	"STM3288"	4580	16890	110	4737	5910	4775	80	61	61	93	242	260	100	100	0	933	1154	721	62	71	71	75	44	58	100	100	0	5.425	5.401	5.396	5.250	1.741	7.166	0.621	80	434	100	5538	6932	2.440	4676	862	5849	1083	472786	92341	24.037	24.523	0	0	0
1	17	8	"mrsA"	"STM3294"	4760	16900	130	8527	8529	1937	22	75	75	115	243	211	100	100	0	5522	5397	1006	18	79	79	93	76	81	100	100	0	1.553	1.590	1.583	1.570	1.229	1.724	0.889	120	545	100	13895	13772	0.635	8452	5443	8454	5318	1023508	647660	34.626	69.789	0	0	0
1	18	8	"rplU"	"STM3304"	4940	16910	110	5175	7508	6564	87	81	81	112	159	141	100	100	0	173	237	174	73	84	84	98	75	76	67	22	0	57.236	48.542	48.504	52.527	2.269	61.613	0.323	80	429	100	5183	7580	5.839	5094	89	7427	153	600648	18928	46.516	1.853	0	0	0
1	19	8	"ybgJ"	"STM0712"	5110	16900	110	2827	3242	2064	63	64	64	76	96	126	100	100	0	2859	3272	1641	50	76	76	78	17	21	100	100	0	0.993	0.994	0.979	0.950	1.544	1.084	0.783	80	427	100	5546	6374	-0.010	2763	2783	3178	3196	259384	261724	32.979	187.882	0	0	0
1	20	8	""	"STM0719"	5290	16900	120	145	147	61	41	56	56	59	18	30	94	86	0	6425	5967	1606	26	74	74	80	40	50	100	100	0	0.014	0.015	0.014	0.014	1.896	0.015	0.599	120	524	100	6440	5984	-6.157	89	6351	91	5893	17657	716056	4.889	147.175	0	0	0
1	21	8	""	"STM0725"	5480	16900	110	97	107	38	35	55	55	56	13	23	96	78	0	2260	2478	1144	46	72	72	80	45	56	100	100	0	0.019	0.022	0.019	0.020	1.848	0.020	0.558	80	402	100	2230	2458	-5.703	42	2188	52	2406	8574	198253	3.923	53.289	0	0	0
1	22	8	"sdhA"	"STM0734"	5650	16900	120	4822	4956	2707	54	57	57	58	15	25	98	98	0	6477	6651	2758	41	74	74	76	20	26	100	100	0	0.744	0.745	0.736	0.628	2.324	0.782	0.845	120	441	100	11168	11476	-0.426	4765	6403	4899	6577	594763	798153	326.533	328.750	0	0	0
1	23	8	"tolQ"	"STM0745"	5820	16890	110	3762	4307	2457	57	58	58	71	138	194	100	98	0	2628	3056	1357	44	75	75	79	43	54	100	100	0	1.451	1.425	1.443	1.299	1.789	1.683	0.737	80	402	100	6257	7230	0.537	3704	2553	4249	2981	344599	244510	30.696	69.233	0	0	0
1	24	8	"nadA"	"STM0756"	6000	16900	120	988	1069	616	57	56	56	69	128	185	92	91	0	6276	6522	3106	47	75	75	79	37	46	100	100	0	0.150	0.157	0.158	0.132	2.470	0.157	0.860	120	570	100	7133	7460	-2.734	932	6201	1013	6447	128311	782664	7.813	174.135	0	0	0
1	1	9	"yliJ"	"STM0862"	1910	17080	120	831	1080	993	91	51	51	51	11	21	98	96	0	1167	1371	1096	79	67	67	68	11	16	98	95	0	0.709	0.789	0.723	0.765	3.602	0.798	0.514	120	564	100	1880	2333	-0.496	780	1100	1029	1304	129583	164461	93.545	118.455	0	0	0
1	2	9	""	"STM0869"	2080	17070	110	217	247	133	53	52	52	53	13	24	97	95	0	1978	2504	1546	61	67	67	69	17	24	100	100	0	0.086	0.080	0.086	0.075	1.929	0.070	0.679	80	412	100	2076	2632	-3.534	165	1911	195	2437	19774	200328	14.923	143.235	0	0	0
1	3	9	"potF"	"STM0877"	2260	17070	110	497	541	226	41	51	51	52	14	26	98	98	0	4126	4552	1531	33	69	69	71	19	26	100	100	0	0.110	0.109	0.106	0.098	1.959	0.097	0.703	80	432	100	4503	4973	-3.185	446	4057	490	4483	43286	364136	34.929	235.842	0	0	0
1	4	9	""	"STM0884"	2440	17070	110	118	136	74	54	50	50	52	13	25	97	95	0	3435	4156	1923	46	71	71	77	69	89	100	100	0	0.020	0.021	0.018	0.018	1.792	0.019	0.543	80	432	100	3432	4171	-5.628	68	3364	86	4085	10878	332443	6.462	59.116	0	0	0
1	5	9	""	"STM0893"	2610	17070	110	238	255	105	41	52	52	54	14	25	97	97	0	6882	6865	910	13	71	71	84	108	128	100	100	0	0.027	0.030	0.028	0.028	1.487	0.029	0.731	80	434	100	6997	6997	-5.194	186	6811	203	6794	20384	549224	14.357	62.787	0	0	0
1	6	9	""	"STM0897"	2800	17070	120	60	61	14	22	52	52	53	14	26	31	6	0	1539	1603	716	44	72	72	81	82	101	97	97	0	0.005	0.006	0.007	0.007	2.830	0.005	0.106	120	511	100	1475	1540	-7.519	8	1467	9	1531	7352	192340	0.571	18.561	0	0	0
1	7	9	""	"STM1032"	2970	17070	110	259	392	337	85	54	54	54	11	20	100	98	0	3259	4341	3202	73	73	73	74	14	18	100	100	0	0.064	0.079	0.073	0.066	1.985	0.080	0.757	80	412	100	3391	4606	-3.958	205	3186	338	4268	31360	347303	30.727	304.786	0	0	0
1	8	9	""	"STM1036"	3150	17070	120	144	188	157	83	57	57	58	19	32	90	82	0	1669	2367	2313	97	72	72	73	13	17	100	100	0	0.054	0.057	0.050	0.050	2.287	0.053	0.665	120	447	100	1684	2426	-4.198	87	1597	131	2295	22590	284033	6.842	176.462	0	0	0
1	9	9	""	"STM1041"	3320	17070	110	696	863	566	65	57	57	65	54	83	98	97	0	8704	10512	5388	51	72	72	85	90	105	100	100	0	0.074	0.077	0.072	0.070	2.045	0.065	0.554	80	439	100	9271	11246	-3.756	639	8632	806	10440	69072	840980	14.778	115.856	0	0	0
1	10	9	"metH"	"STM4188"	3510	17070	110	1872	1987	874	43	56	56	64	63	98	98	97	0	6118	6429	1805	28	74	74	83	83	100	100	100	0	0.300	0.304	0.297	0.266	1.849	0.312	0.898	80	444	100	7860	8286	-1.735	1816	6044	1931	6355	158992	514294	30.524	76.458	0	0	0
1	11	9	""	"STM4197"	3680	17070	110	62	66	19	28	56	56	60	39	65	8	1	0	414	681	574	84	74	74	86	94	109	88	75	0	0.018	0.016	0.030	0.028	3.128	0.013	0.087	80	469	100	346	617	-5.824	6	340	10	607	5274	54479	0.154	6.330	0	0	0
1	12	9	""	"STM4201"	3880	17080	110	124	148	93	62	56	56	58	15	25	93	81	0	1884	2929	2624	89	72	72	88	105	119	100	100	0	0.038	0.032	0.032	0.029	2.235	0.028	0.640	80	467	100	1880	2949	-4.736	68	1812	92	2857	11875	234300	6.000	27.057	0	0	0
1	13	9	"mntH"	"STM2408"	4050	17080	120	1360	1272	388	30	58	58	60	15	25	99	99	0	8472	7849	2104	26	72	72	73	14	19	100	100	0	0.155	0.156	0.156	0.150	2.037	0.149	0.879	120	439	100	9702	8991	-2.690	1302	8400	1214	7777	152662	941861	80.800	555.429	0	0	0
1	14	9	"pduN"	"STM2049"	4220	17070	110	107	112	36	32	59	59	63	21	33	88	58	0	1098	1235	539	43	75	75	78	22	28	100	100	0	0.047	0.046	0.038	0.040	2.079	0.037	0.366	80	407	100	1071	1213	-4.414	48	1023	53	1160	8997	98821	2.333	52.591	0	0	0
1	15	9	""	"STM2636"	4400	17080	120	1925	1779	557	31	59	59	63	20	31	97	97	0	8740	7926	2264	28	74	74	82	82	100	99	99	0	0.215	0.219	0.222	0.211	2.493	0.211	0.897	120	463	100	10532	9572	-2.215	1866	8666	1720	7852	213468	951108	85.800	95.659	0	0	0
1	16	9	"rplI"	"STM4394"	4570	17080	110	12362	12778	4697	36	63	63	77	76	98	100	100	0	796	792	238	30	72	72	74	13	17	100	100	0	16.988	17.660	17.416	17.425	1.301	19.261	0.854	80	444	100	13023	13435	4.086	12299	724	12715	720	1022241	63369	167.118	55.231	0	0	0
1	17	9	"sitC"	"STM2863"	4750	17080	110	1581	1816	681	37	67	67	102	236	231	100	98	0	6431	7090	1528	21	77	77	84	79	94	100	100	0	0.238	0.249	0.241	0.238	1.379	0.244	0.860	80	447	100	7868	8762	-2.069	1514	6354	1749	7013	145287	567234	7.263	88.684	0	0	0
1	18	9	"bcfD"	"STM0024"	4930	17080	110	471	520	170	32	65	65	84	100	119	100	96	0	7644	7504	1438	19	80	80	88	70	79	100	100	0	0.054	0.061	0.057	0.058	1.459	0.057	0.812	80	467	100	7970	7879	-4.220	406	7564	455	7424	41596	600286	4.360	105.943	0	0	0
1	19	9	""	"PSLT065"	5110	17080	100	78	81	21	25	60	60	72	99	137	0	0	0	927	1054	699	66	75	75	78	19	24	100	100	0	0.021	0.021	0.021	0.021	2.646	0.014	0.116	80	402	100	870	1000	-5.565	18	852	21	979	6446	84352	0.091	51.368	0	0	0
1	20	9	"trbD"	"PSLT083"	5280	17080	110	85	124	112	90	56	56	60	30	50	46	28	0	725	1692	2361	139	74	74	80	42	52	98	92	0	0.045	0.042	0.049	0.053	3.632	0.029	0.370	80	422	100	680	1686	-4.489	29	651	68	1618	9900	135343	2.133	38.381	0	0	0
1	21	9	"yneG"	"STM1526"	5470	17080	120	242	268	191	71	58	58	61	33	54	90	84	0	898	1086	1064	97	76	76	85	56	65	95	94	0	0.224	0.208	0.219	0.204	3.396	0.151	0.598	120	485	100	1006	1220	-2.159	184	822	210	1010	32115	130345	6.273	17.875	0	0	0
1	22	9	"dcuS"	"STM4304"	5640	17080	120	1357	1342	489	36	57	57	59	22	37	95	95	0	10026	9906	2798	28	77	77	80	32	40	100	100	0	0.131	0.131	0.130	0.112	2.541	0.128	0.886	120	429	100	11249	11114	-2.936	1300	9949	1285	9829	161025	1188722	58.318	307.063	0	0	0
1	23	9	"yjdE"	"STM4294"	5830	17080	120	821	745	240	32	57	57	68	128	188	91	90	0	8528	7970	2018	25	75	75	79	40	50	100	99	0	0.090	0.087	0.090	0.080	1.810	0.088	0.928	120	464	100	9217	8583	-3.468	764	8453	688	7895	89360	956347	5.289	197.275	0	0	0
1	24	9	""	"STM4307"	5990	17080	110	320	352	111	31	55	55	57	14	24	100	100	0	8226	8926	2344	26	75	75	85	72	84	100	100	0	0.033	0.034	0.032	0.032	1.423	0.032	0.854	80	436	100	8416	9148	-4.943	265	8151	297	8851	28145	714049	21.071	122.792	0	0	0
1	1	10	""	"STM4597"	1910	17240	100	168	168	40	23	50	50	51	11	21	100	100	0	737	775	205	26	69	69	70	14	20	100	100	0	0.177	0.167	0.168	0.165	1.409	0.149	0.755	80	418	100	786	824	-2.501	118	668	118	706	13455	61988	10.636	50.357	0	0	0
1	2	10	""	"STM0257"	2090	17250	110	293	292	59	20	51	51	52	13	25	100	100	0	5184	5339	714	13	68	68	71	18	25	100	100	0	0.047	0.046	0.045	0.044	1.310	0.044	0.855	80	467	100	5358	5512	-4.402	242	5116	241	5271	23335	427152	18.462	292.667	0	0	0
1	3	10	""	"STM0275"	2260	17240	110	66	66	15	22	50	50	51	11	21	58	32	0	945	1046	573	54	69	69	71	14	19	100	100	0	0.018	0.016	0.019	0.017	2.650	0.013	0.211	80	465	100	892	993	-5.775	16	876	16	977	5295	83655	1.364	69.643	0	0	0
1	4	10	""	"STM0284"	2440	17250	110	64	65	14	21	49	49	51	12	23	57	26	0	631	665	241	36	69	69	75	66	88	100	100	0	0.027	0.027	0.028	0.024	2.666	0.024	0.230	80	467	100	577	612	-5.228	15	562	16	596	5211	53163	1.167	8.939	0	0	0
1	5	10	""	"STM0292"	2610	17240	110	681	634	201	31	51	51	53	14	26	97	97	0	3651	3522	784	22	70	70	81	91	112	100	100	0	0.176	0.169	0.171	0.155	1.800	0.168	0.866	80	465	100	4211	4035	-2.507	630	3581	583	3452	50688	281765	41.500	37.813	0	0	0
1	6	10	"safB"	"STM0300"	2800	17250	110	237	233	66	28	53	53	54	13	24	100	100	0	4375	4418	989	22	72	72	79	48	60	100	100	0	0.043	0.041	0.040	0.040	1.393	0.040	0.853	80	444	100	4487	4526	-4.548	184	4303	180	4346	18668	353445	13.769	90.396	0	0	0
1	7	10	"ycfM"	"STM1207"	2960	17250	100	1899	1995	693	34	55	55	56	13	23	100	100	0	1565	1575	501	31	74	74	76	24	31	100	100	0	1.237	1.292	1.267	1.299	1.432	1.325	0.841	80	385	100	3335	3441	0.307	1844	1491	1940	1501	159622	125963	149.154	62.458	0	0	0
1	8	10	"ycfS"	"STM1215"	3150	17250	120	300	368	297	80	56	56	59	21	35	90	87	0	934	1199	1005	83	72	72	73	13	17	97	95	0	0.283	0.277	0.283	0.281	3.367	0.205	0.473	120	466	100	1106	1439	-1.821	244	862	312	1127	44149	143877	14.714	86.615	0	0	0
1	9	10	"ycfD"	"STM1229"	3330	17250	120	3018	2958	1169	39	58	58	66	53	80	97	95	0	4157	4075	1192	29	72	72	79	75	94	100	99	0	0.725	0.724	0.710	0.611	2.456	0.744	0.882	120	472	100	7045	6903	-0.465	2960	4085	2900	4003	354990	488975	54.566	53.280	0	0	0
1	10	10	"icdA"	"STM1238"	3510	17250	110	1905	2421	1490	61	56	56	62	42	67	100	100	0	663	784	427	54	72	72	73	13	17	100	100	0	3.129	3.322	3.139	3.241	1.835	4.714	0.524	80	452	100	2440	3077	1.646	1849	591	2365	712	193682	62756	56.167	54.692	0	0	0
1	11	10	""	"STM1261"	3700	17250	110	184	225	178	79	56	56	60	40	66	98	82	0	690	765	518	67	72	72	76	32	42	100	100	0	0.207	0.244	0.241	0.229	1.819	0.202	0.382	80	460	100	746	862	-2.271	128	618	169	693	17969	61193	4.125	21.531	0	0	0
1	12	10	""	"STM1273"	3870	17250	110	222	224	52	23	57	57	59	15	25	100	100	0	4345	4537	1288	28	71	71	75	28	37	100	100	0	0.039	0.037	0.038	0.037	1.392	0.035	0.659	80	421	100	4439	4633	-4.695	165	4274	167	4466	17888	362952	11.000	159.357	0	0	0
1	13	10	"ydgA"	"STM1466"	4050	17260	120	11961	11255	4024	35	59	59	62	16	25	100	100	0	6825	6262	2279	36	73	73	74	15	20	96	95	0	1.763	1.809	1.769	2.181	2.596	1.852	0.905	120	447	100	18654	17385	0.818	11902	6752	11196	6189	1350592	751398	699.563	412.533	0	0	0
1	14	10	""	"STM1472"	4220	17250	120	454	437	155	35	62	62	65	23	35	94	94	0	10947	9932	3211	32	77	77	78	15	19	99	99	0	0.036	0.038	0.037	0.035	2.460	0.036	0.842	120	450	100	11262	10230	-4.793	392	10870	375	9855	52404	1191795	16.174	656.933	0	0	0
1	15	10	""	"STM1481"	4390	17250	110	1001	978	190	19	61	61	71	72	101	100	98	0	6900	6864	862	12	78	78	113	274	242	100	100	0	0.138	0.135	0.135	0.131	1.347	0.128	0.873	80	412	100	7762	7703	-2.859	940	6822	917	6786	78205	549083	12.597	24.639	0	0	0
1	16	10	"ynfL"	"STM1487"	4570	17250	110	706	692	137	19	60	60	80	116	145	97	96	0	6686	6765	690	10	76	76	118	291	246	100	100	0	0.098	0.094	0.098	0.090	1.526	0.090	0.819	80	447	100	7256	7321	-3.355	646	6610	632	6689	55387	541222	5.276	22.842	0	0	0
1	17	10	""	"STM1494"	4750	17250	110	279	281	81	28	59	59	67	60	89	93	93	0	5524	5648	1122	19	76	76	94	142	151	100	100	0	0.040	0.040	0.040	0.036	1.882	0.041	0.723	80	464	100	5668	5794	-4.630	220	5448	222	5572	22455	451824	3.567	39.113	0	0	0
1	18	10	"ynfC"	"STM1501"	4940	17260	110	1656	1666	384	23	59	59	61	19	31	100	100	0	4440	4441	1228	27	76	76	79	20	25	100	100	0	0.366	0.368	0.374	0.371	1.319	0.351	0.888	80	445	100	5961	5972	-1.450	1597	4364	1607	4365	133284	355247	84.474	218.100	0	0	0
1	19	10	""	"STM2780"	5110	17260	120	4612	4321	1960	45	58	58	60	18	30	97	96	0	6936	6317	2514	39	73	73	79	106	134	97	97	0	0.664	0.683	0.674	0.653	3.103	0.686	0.878	120	469	100	11417	10507	-0.592	4554	6863	4263	6244	518546	758042	236.722	58.849	0	0	0
1	20	10	""	"STM2788"	5290	17260	120	521	509	198	38	58	58	61	30	49	95	95	0	9132	8683	2845	32	73	73	89	207	232	99	99	0	0.051	0.052	0.052	0.046	2.591	0.051	0.847	120	473	100	9522	9061	-4.290	463	9059	451	8610	61135	1041984	14.933	41.517	0	0	0
1	21	10	"ygaU"	"STM2795"	5460	17260	110	1038	1143	573	50	58	58	69	82	118	100	100	0	2893	3170	1323	41	73	73	82	55	67	100	100	0	0.348	0.350	0.344	0.343	1.451	0.326	0.594	80	394	100	3800	4182	-1.525	980	2820	1085	3097	91445	253617	13.098	56.145	0	0	0
1	22	10	"yihD"	"STM3995"	5640	17260	120	835	825	545	66	57	57	61	33	54	95	93	0	1071	1109	813	73	73	73	79	49	62	95	92	0	0.780	0.741	0.766	0.802	2.303	0.671	0.731	120	454	100	1776	1804	-0.359	778	998	768	1036	99049	133041	23.152	21.020	0	0	0
1	23	10	""	"STM4015"	5820	17260	120	257	331	226	68	57	57	59	18	30	99	97	0	4184	4919	3052	62	73	73	75	16	21	100	100	0	0.049	0.057	0.048	0.052	2.113	0.052	0.688	120	450	100	4311	5120	-4.361	200	4111	274	4846	39662	590339	15.111	302.750	0	0	0
1	24	10	"fdhE"	"STM4034"	6000	17260	120	7878	8216	4605	56	56	56	59	18	30	100	100	0	3785	3930	1841	46	74	74	78	43	55	100	99	0	2.108	2.116	2.066	1.947	2.266	2.394	0.804	120	555	100	11533	12016	1.076	7822	3711	8160	3856	985887	471624	453.167	89.581	0	0	0
1	1	11	""	"STM2940"	1920	17420	110	295	303	96	31	51	51	52	11	21	100	100	0	3181	3433	951	27	69	69	70	15	21	100	100	0	0.078	0.075	0.073	0.071	1.512	0.070	0.781	80	523	100	3356	3616	-3.673	244	3112	252	3364	24222	274602	22.818	224.200	0	0	0
1	2	11	"ygcB"	"STM2944"	2090	17430	110	215	213	40	18	53	53	54	12	22	100	100	0	10642	10984	1821	16	69	69	70	12	17	100	100	0	0.015	0.015	0.015	0.014	1.312	0.014	0.797	80	467	100	10735	11075	-6.028	162	10573	160	10915	17071	878750	13.250	909.500	0	0	0
1	3	11	"relA"	"STM2956"	2270	17430	110	2700	3015	1247	41	53	53	54	11	20	100	100	0	3031	3119	1061	34	68	68	71	23	32	100	100	0	0.893	0.971	0.896	0.975	1.477	0.960	0.772	80	478	100	5610	6013	-0.163	2647	2963	2962	3051	241196	249544	269.182	132.522	0	0	0
1	4	11	"yqcD"	"STM2968"	2440	17430	110	855	933	460	49	54	54	56	15	26	100	100	0	1339	1520	625	41	69	69	116	732	631	92	41	0	0.631	0.606	0.620	0.573	1.668	0.585	0.620	80	453	100	2071	2330	-0.665	801	1270	879	1451	74626	121639	58.467	1.918	0	0	0
1	5	11	"fucP"	"STM2975"	2610	17420	110	84	86	25	29	54	54	56	15	26	72	47	0	3673	3952	1296	32	71	71	119	725	609	100	98	0	0.008	0.008	0.008	0.007	2.277	0.008	0.481	80	462	100	3632	3913	-6.908	30	3602	32	3881	6859	316190	2.000	5.287	0	0	0
1	6	11	"fucU"	"STM2978"	2790	17430	110	142	147	42	28	56	56	59	29	49	96	81	0	1673	1875	625	33	71	71	77	45	58	100	100	0	0.054	0.050	0.052	0.047	1.613	0.049	0.717	80	461	100	1688	1895	-4.219	86	1602	91	1804	11791	149988	3.034	39.956	0	0	0
1	7	11	"exbB"	"STM3159"	2970	17430	120	6035	5664	2279	40	60	60	60	15	25	100	98	0	2937	2698	1018	37	71	71	74	23	31	100	99	0	2.085	2.133	2.109	1.927	3.070	2.266	0.857	120	496	100	8841	8231	1.060	5975	2866	5604	2627	679722	323701	373.600	114.087	0	0	0
1	8	11	"ygiR"	"STM3168"	3150	17430	120	2473	2735	1755	64	58	58	60	17	28	100	100	0	2564	2851	1828	64	70	70	70	12	17	100	99	0	0.968	0.963	0.969	0.960	3.250	0.951	0.631	120	452	100	4909	5458	-0.046	2415	2494	2677	2781	328221	342155	157.353	231.750	0	0	0
1	9	11	"ygiW"	"STM3176"	3330	17430	120	1303	1829	1981	108	58	58	61	21	34	97	97	0	772	1006	948	94	70	70	70	11	15	98	98	0	1.774	1.892	1.999	1.692	3.389	2.705	0.421	120	433	100	1947	2707	0.827	1245	702	1771	936	219436	120739	84.190	85.091	0	0	0
1	10	11	"STMF1.41"	"Not LT2a92"	3510	17430	120	327	408	313	76	59	59	62	22	35	98	95	0	118	132	56	42	70	70	71	12	16	93	85	0	5.583	5.629	5.589	5.302	2.762	8.597	0.396	120	472	100	316	411	2.481	268	48	349	62	48901	15831	15.727	5.083	0	0	0
1	11	11	""	"STM2668"	3690	17430	120	917	878	364	41	58	58	61	17	27	94	93	0	5747	5587	1831	32	71	71	72	22	30	100	100	0	0.151	0.149	0.148	0.133	2.077	0.145	0.859	120	465	100	6535	6336	-2.724	859	5676	820	5516	105341	670403	48.059	250.682	0	0	0
1	12	11	""	"STM2682"	3860	17420	110	183	215	136	63	59	59	62	21	33	92	86	0	402	503	347	68	71	71	72	19	26	100	98	0	0.375	0.361	0.368	0.347	2.537	0.259	0.341	80	428	100	455	588	-1.416	124	331	156	432	17219	40252	7.286	22.684	0	0	0
1	13	11	""	"STM0497"	4040	17430	100	287	284	62	21	59	59	63	25	39	98	97	0	4928	4880	1144	23	73	73	75	21	28	100	100	0	0.047	0.047	0.049	0.045	1.452	0.044	0.829	80	401	100	5083	5032	-4.412	228	4855	225	4807	22757	390362	8.840	228.810	0	0	0
1	14	11	"tesA"	"STM0506"	4220	17430	110	1862	2022	982	48	68	68	74	31	41	100	100	0	4406	4609	1831	39	77	77	79	16	20	100	100	0	0.414	0.431	0.428	0.416	1.450	0.413	0.793	80	446	100	6123	6486	-1.271	1794	4329	1954	4532	161798	368755	62.839	283.125	0	0	0
1	15	11	"allR"	"STM0516"	4390	17430	110	2828	2969	784	26	68	68	89	128	143	100	100	0	6053	6347	1585	24	78	78	113	280	247	100	100	0	0.462	0.463	0.467	0.458	1.302	0.442	0.863	80	460	100	8735	9170	-1.114	2760	5975	2901	6269	237541	507768	22.500	22.264	0	0	0
1	16	11	"allP"	"STM0522"	4580	17430	120	104	108	32	29	64	64	86	138	160	1	0	0	7192	7241	2185	30	76	76	104	206	198	100	99	0	0.006	0.006	0.006	0.005	2.373	0.004	0.029	120	438	100	7156	7209	-7.475	40	7116	44	7165	12994	868911	0.159	34.646	0	0	0
1	17	11	"glxK"	"STM0525"	4750	17420	100	469	513	220	42	62	62	121	496	409	22	5	0	8691	9397	2795	29	77	77	165	513	310	100	100	0	0.047	0.048	0.047	0.046	1.457	0.045	0.729	80	300	100	9021	9771	-4.404	407	8614	451	9320	41021	751727	0.790	17.996	0	0	0
1	18	11	"ylbF"	"STM0531"	4930	17430	110	186	203	84	41	64	64	117	435	371	1	0	0	5933	6697	2240	33	77	77	158	462	292	100	100	0	0.021	0.021	0.020	0.020	1.643	0.020	0.594	80	432	100	5978	6759	-5.585	122	5856	139	6620	16264	535736	0.198	14.154	0	0	0
1	19	11	"yhgN"	"STM3540"	5110	17430	110	246	300	200	66	59	59	64	20	31	100	100	0	1411	2021	1738	85	73	73	81	115	141	100	100	0	0.140	0.124	0.129	0.126	1.780	0.086	0.424	80	428	100	1525	2189	-2.839	187	1338	241	1948	24016	161654	11.800	16.870	0	0	0
1	20	11	""	"STM2186"	5280	17430	110	366	362	99	27	58	58	63	31	49	96	93	0	8960	9110	1622	17	72	72	135	487	360	100	100	0	0.035	0.034	0.033	0.030	1.988	0.032	0.841	80	456	100	9196	9342	-4.851	308	8888	304	9038	28927	728797	9.645	18.429	0	0	0
1	21	11	"folE"	"STM2193"	5470	17430	110	2162	2090	569	27	58	58	70	75	107	100	100	0	2144	2133	457	21	72	72	136	478	351	100	100	0	1.015	0.986	1.039	0.956	1.395	1.022	0.874	80	473	100	4176	4093	0.022	2104	2072	2032	2061	167211	170639	26.933	4.178	0	0	0
1	22	11	"yeiH"	"STM2202"	5650	17430	110	663	619	196	31	59	59	63	30	47	93	93	0	5396	5331	1165	21	70	70	76	38	50	100	100	0	0.113	0.106	0.109	0.090	2.109	0.108	0.797	80	433	100	5930	5821	-3.140	604	5326	560	5261	49494	426484	18.533	138.289	0	0	0
1	23	11	""	"STM2225"	5820	17440	110	2860	2850	1720	60	58	58	60	15	25	100	100	0	3023	3239	1696	52	71	71	73	18	24	100	100	0	0.949	0.881	0.860	0.779	1.758	0.893	0.690	80	427	100	5754	5960	-0.075	2802	2952	2792	3168	228007	259108	186.000	175.889	0	0	0
1	24	11	""	"STM2235"	6000	17430	110	423	466	191	40	57	57	59	15	25	100	98	0	9409	10484	3818	36	73	73	75	19	25	100	100	0	0.039	0.039	0.039	0.037	1.580	0.036	0.789	80	484	100	9702	10820	-4.673	366	9336	409	10411	37300	838693	27.133	547.842	0	0	0
1	1	12	"phoP"	"STM1231"	1910	17610	110	2048	2007	546	27	53	53	56	43	76	100	100	0	535	548	137	25	67	67	68	11	16	100	100	0	4.263	4.062	4.090	4.044	1.338	4.460	0.827	80	509	100	2463	2435	2.092	1995	468	1954	481	160553	43801	45.372	43.636	0	0	0
1	2	12	"phoP"	"STM1231"	2080	17610	100	4037	4115	757	18	56	56	56	14	25	100	100	0	1054	1062	223	20	67	67	68	11	16	100	100	0	4.033	4.079	3.995	4.155	1.260	4.294	0.889	80	408	100	4968	5054	2.012	3981	987	4059	995	329218	84985	289.929	90.364	0	0	0
1	3	12	"phoP"	"STM1231"	2260	17610	110	4702	4847	984	20	56	56	59	36	61	100	100	0	1319	1326	244	18	67	67	69	21	30	100	100	0	3.711	3.805	3.713	3.798	1.200	4.070	0.895	80	478	100	5898	6050	1.892	4646	1252	4791	1259	387738	106103	133.000	59.857	0	0	0
1	4	12	"phoQ"	"STM1230"	2450	17610	100	2167	2306	693	30	56	56	60	39	65	100	100	0	1395	1462	421	28	69	69	120	779	649	95	17	0	1.592	1.615	1.573	1.621	1.409	1.706	0.812	80	399	100	3437	3643	0.671	2111	1326	2250	1393	184451	116956	57.590	1.723	0	0	0
1	5	12	"phoQ"	"STM1230"	2620	17610	120	6289	5859	1899	32	59	59	65	44	67	100	100	0	3514	3272	1057	32	69	69	111	683	615	93	91	0	1.808	1.811	1.790	1.864	2.603	1.883	0.867	120	521	100	9675	9003	0.855	6230	3445	5800	3203	703107	392656	131.682	4.628	0	0	0
1	6	12	"hupA"	"STM4170"	2810	17610	110	3539	4593	3930	85	61	61	68	47	69	100	100	0	292	377	261	69	67	67	70	15	21	100	98	0	15.458	14.619	14.277	14.774	1.894	19.333	0.591	80	435	100	3703	4842	3.950	3478	225	4532	310	367410	30148	96.277	20.467	0	0	0
1	7	12	"sopB"	"STM1091"	2970	17610	110	17806	17906	4695	26	63	63	69	37	53	100	100	0	3284	3349	702	20	67	67	69	12	17	100	100	0	5.515	5.437	5.391	5.371	1.261	5.768	0.909	80	418	100	20960	21125	2.463	17743	3217	17843	3282	1432500	267890	482.081	273.333	0	0	0
1	8	12	"pipC"	"STM0375"	3150	17610	110	1411	1502	385	25	61	61	67	37	55	100	100	0	481	497	111	22	68	68	69	12	17	100	100	0	3.269	3.359	3.439	3.362	1.237	3.595	0.846	80	426	100	1763	1870	1.709	1350	413	1441	429	120166	39748	38.784	35.667	0	0	0
1	9	12	"pipC"	"STM0375"	3330	17610	120	1917	1777	731	41	58	58	59	19	32	99	98	0	654	595	214	35	67	67	67	11	16	95	95	0	3.167	3.256	3.191	3.071	2.537	3.498	0.862	120	464	100	2446	2247	1.663	1859	587	1719	528	213220	71364	90.421	48.000	0	0	0
1	10	12	"pipC"	"STM0375"	3500	17610	110	1814	1996	753	37	59	59	64	36	56	100	100	0	595	643	217	33	69	69	69	12	17	100	100	0	3.337	3.375	3.347	3.354	1.379	3.708	0.824	80	407	100	2281	2511	1.738	1755	526	1937	574	159715	51465	53.667	47.833	0	0	0
1	11	12	"ssrB"	"STM1391"	3690	17610	120	304	338	229	67	58	58	62	33	53	93	93	0	1226	1309	593	45	70	70	72	23	31	99	99	0	0.213	0.226	0.209	0.203	2.120	0.234	0.691	120	492	100	1402	1519	-2.232	246	1156	280	1239	40528	157075	8.364	53.783	0	0	0
1	12	12	"ssrB"	"STM1391"	3870	17610	120	462	442	169	38	58	58	61	23	37	96	94	0	2254	2072	769	37	70	70	72	21	29	99	98	0	0.185	0.192	0.191	0.198	2.097	0.184	0.867	120	515	100	2588	2386	-2.435	404	2184	384	2002	53031	248650	16.565	95.238	0	0	0
1	13	12	"lrp"	"STM0959"	4050	17610	110	2431	2359	422	17	64	64	69	28	40	100	100	0	633	630	86	13	72	72	73	12	16	100	100	0	4.219	4.113	4.187	4.077	1.258	4.536	0.882	80	446	100	2928	2853	2.077	2367	561	2295	558	188680	50408	81.786	46.417	0	0	0
1	14	12	"lrp"	"STM0959"	4220	17610	110	9221	9581	1895	19	72	72	95	176	185	100	100	0	2059	2137	293	13	77	77	78	16	20	100	100	0	4.616	4.616	4.528	4.570	1.170	4.919	0.909	80	466	100	11131	11569	2.207	9149	1982	9509	2060	766493	170942	53.898	128.688	0	0	0
1	15	12	"gyrA"	"STM2272"	4400	17610	110	3983	3883	935	24	69	69	97	202	208	100	100	0	1382	1364	236	17	76	76	80	28	35	100	100	0	2.997	2.961	2.972	2.905	1.234	3.130	0.921	80	467	100	5220	5102	1.583	3914	1306	3814	1288	310671	109091	18.743	45.857	0	0	0
1	16	12	"gyrA"	"STM2272"	4570	17600	100	2981	2635	1070	40	73	73	156	481	308	90	86	0	1123	1043	340	32	77	77	86	67	77	98	95	0	2.780	2.652	2.724	2.292	1.757	3.246	0.912	80	297	100	3954	3528	1.475	2908	1046	2562	966	210785	83460	5.154	14.284	0	0	0
1	17	12	"gyrA"	"STM2272"	4740	17600	200	7232	7588	1355	17	68	68	299	1187	396	100	100	0	2041	2177	400	18	75	75	147	403	274	100	100	0	3.644	3.578	3.578	3.584	1.084	3.671	0.865	316	1123	100	9130	9622	1.866	7164	1966	7520	2102	2397964	687897	6.141	5.037	0	0	0
1	18	12	"csrA"	"STM2826"	4930	17600	100	2713	3439	2937	85	77	77	677	1890	279	68	31	0	476	746	790	105	75	75	247	577	233	40	15	0	6.574	5.010	6.117	4.922	2.736	5.316	0.524	80	310	100	3037	4033	2.717	2636	401	3362	671	275083	59659	1.461	0.865	0	0	0
1	19	12	"crp"	"STM3466"	5090	17620	130	4289	4433	1017	22	63	63	168	585	348	100	99	0	2419	2449	398	16	72	72	92	98	106	100	100	0	1.801	1.838	1.803	1.811	1.244	1.999	0.869	120	582	100	6573	6747	0.848	4226	2347	4370	2377	531931	293831	7.291	24.051	0	0	0
1	20	12	"yhhP"	"STM3578"	5300	17620	110	414	435	250	57	59	59	66	40	60	100	97	0	452	538	340	63	69	69	84	178	211	88	53	0	0.927	0.802	0.736	0.805	2.184	0.680	0.491	80	490	100	738	845	-0.110	355	383	376	469	34814	43059	9.225	2.551	0	0	0
1	21	12	"yhhP"	"STM3578"	5470	17620	120	845	796	324	40	57	57	59	13	22	96	96	0	1246	1113	431	38	69	69	70	12	17	99	98	0	0.669	0.708	0.690	0.664	2.593	0.700	0.867	120	507	100	1965	1783	-0.579	788	1177	739	1044	95576	133612	56.692	86.917	0	0	0
1	22	12	"topA"	"STM1714"	5650	17610	110	704	775	322	41	61	61	63	18	28	100	100	0	562	630	267	42	68	68	72	34	47	100	100	0	1.302	1.270	1.447	1.269	1.847	1.377	0.616	80	427	100	1137	1276	0.380	643	494	714	562	62037	50430	39.556	16.412	0	0	0
1	23	12	"topA"	"STM1714"	5820	17620	130	16459	17312	5194	30	60	60	63	19	30	100	100	0	9043	9778	5239	53	68	68	70	13	18	100	100	0	1.827	1.777	1.870	2.178	2.306	1.657	0.828	120	524	100	25374	26962	0.870	16399	8975	17252	9710	2077391	1173399	907.842	746.769	0	0	0
1	24	12	"topA"	"STM1714"	6000	17620	120	441	623	586	94	57	57	61	17	27	97	97	0	362	474	396	83	69	69	71	15	21	96	94	0	1.311	1.398	1.292	1.391	2.601	1.660	0.550	120	576	100	677	971	0.390	384	293	566	405	74705	56830	33.059	26.867	0	0	0
1	1	13	"ctrl-buffer"	"ctrl-buffer"	1900	17780	100	52	52	11	21	50	50	51	11	21	17	6	0	74	74	12	16	67	67	67	11	16	35	11	0	0.286	0.286	0.845	0.808	2.617	2.283	0.001	80	452	100	9	9	-1.807	2	7	2	7	4146	5955	0.091	0.636	-50	0	0
1	2	13	"ctrl-buffer"	"ctrl-buffer"	2080	17780	100	53	53	15	28	51	51	53	20	37	6	2	0	73	74	13	17	66	66	67	14	20	25	6	0	0.286	0.250	0.780	0.974	4.176	0.741	0.112	80	430	100	9	10	-1.807	2	7	2	8	4266	5894	0.000	0.500	-50	0	0
1	3	13	"ctrl-buffer"	"ctrl-buffer"	2260	17780	100	50	52	11	21	51	51	55	39	70	0	0	0	69	72	14	19	65	65	67	15	22	16	6	0	-0.250	0.143	0.833	0.862	4.231	0.470	0.126	80	390	100	3	8	Error	-1	4	1	7	4122	5745	-0.077	0.333	-50	0	0
1	4	13	"ctrl-buffer"	"ctrl-buffer"	2430	17780	100	51	53	12	22	52	52	53	12	22	12	3	0	76	77	13	16	67	67	68	11	16	43	16	0	-0.111	0.100	0.643	0.753	3.018	0.249	0.005	80	409	100	8	11	Error	-1	9	1	10	4236	6145	0.000	0.818	-50	0	0
1	5	13	"ctrl-buffer"	"ctrl-buffer"	2610	17780	100	56	58	18	31	53	53	55	13	23	26	6	0	75	76	12	15	67	67	70	31	44	5	0	0	0.375	0.556	0.838	0.784	3.207	6.328	0.004	80	401	100	11	14	-1.415	3	8	5	9	4660	6086	0.231	0.194	-50	0	0
1	6	13	"ctrl-buffer"	"ctrl-buffer"	2790	17780	100	53	54	13	24	55	55	58	16	27	10	0	0	74	76	17	22	66	66	68	13	19	27	12	0	-0.250	-0.100	0.897	1.011	4.729	0.406	0.012	80	421	100	6	9	Error	-2	8	-1	10	4333	6054	-0.250	0.615	-50	0	0
1	7	13	"ctrl-buffer"	"ctrl-buffer"	2970	17780	100	52	54	17	31	55	55	60	35	58	5	1	0	73	75	15	20	67	67	68	12	17	28	10	0	-0.500	-0.125	0.894	1.041	4.199	2.813	0.026	80	420	100	3	7	Error	-3	6	-1	8	4350	5983	-0.171	0.583	-50	0	0
1	8	13	"ctrl-buffer"	"ctrl-buffer"	3150	17780	100	52	54	13	24	54	54	56	17	30	8	3	0	68	71	14	19	67	67	67	11	16	22	7	0	-2.000	0.000	0.875	0.913	4.314	83.738	0.000	80	408	100	-1	4	Error	-2	1	0	4	4296	5675	-0.118	0.364	-50	0	0
1	9	13	"ctrl-buffer"	"ctrl-buffer"	3320	17780	100	50	54	16	29	52	52	54	17	31	15	3	0	76	78	14	17	67	67	68	11	16	41	17	0	-0.222	0.182	1.000	1.037	3.729	0.093	0.008	80	389	100	7	13	Error	-2	9	2	11	4312	6233	0.000	0.909	-50	0	0
1	10	13	"ctrl-buffer"	"ctrl-buffer"	3500	17780	100	50	53	12	22	55	55	58	34	58	0	0	0	70	74	19	25	68	68	68	11	16	27	13	0	-2.500	-0.333	1.267	1.167	3.841	0.736	0.005	80	430	100	-3	4	Error	-5	2	-2	6	4206	5953	-0.147	0.545	-50	0	0
1	11	13	"ctrl-buffer"	"ctrl-buffer"	3680	17790	100	50	53	15	28	54	54	55	13	23	16	3	0	74	75	15	20	68	68	69	12	17	35	10	0	-0.667	-0.143	1.000	1.035	3.002	1.601	0.006	80	415	100	2	6	Error	-4	6	-1	7	4226	6038	-0.154	0.500	-50	0	0
1	12	13	"ctrl-buffer"	"ctrl-buffer"	3860	17790	100	53	54	12	22	54	54	59	53	89	0	0	0	73	79	33	41	67	67	71	18	25	16	6	0	-0.167	0.000	1.183	0.841	3.732	6.514	0.047	80	415	100	5	12	Error	-1	6	0	12	4328	6337	-0.094	0.444	-50	0	0
1	13	13	"ctrl-buffer"	"ctrl-buffer"	4040	17790	100	57	56	14	25	59	59	64	24	37	3	0	0	77	79	19	24	72	72	73	13	17	21	10	0	-0.400	-0.429	0.789	0.682	3.835	8.246	0.005	80	408	100	3	4	Error	-2	5	-3	7	4462	6344	-0.333	0.462	-50	0	0
1	14	13	"ctrl-buffer"	"ctrl-buffer"	4210	17790	100	61	66	18	27	65	65	82	177	215	0	0	0	88	89	15	16	79	79	81	23	28	20	0	0	-0.444	0.100	1.250	1.047	4.431	4.047	0.034	80	420	100	5	11	Error	-4	9	1	10	5244	7116	-0.090	0.348	-50	0	0
1	15	13	"ctrl-buffer"	"ctrl-buffer"	4390	17790	100	67	82	99	120	64	64	67	21	31	13	6	0	89	94	27	28	78	78	79	22	27	27	11	0	0.273	1.125	1.200	1.135	3.642	0.000	0.000	80	415	100	14	34	-1.874	3	11	18	16	6535	7558	0.714	0.682	-50	0	0
1	16	13	"ctrl-buffer"	"ctrl-buffer"	4570	17790	100	58	64	22	34	66	66	125	387	309	0	0	0	78	81	15	18	78	78	82	36	43	3	0	0	100000.000	-0.667	1.600	1.653	4.351	5.422	0.012	80	420	100	-8	1	16.610	-8	0	-2	3	5131	6463	-0.158	-0.028	-50	0	0
1	17	13	"ctrl-buffer"	"ctrl-buffer"	4750	17790	100	59	61	20	32	66	66	381	1518	398	0	0	0	81	80	13	16	73	73	137	395	288	0	0	0	-0.875	-0.714	1.700	1.542	3.411	11.911	0.365	80	344	100	1	2	Error	-7	8	-5	7	4906	6424	-0.211	-0.144	-50	0	0
1	18	13	"ctrl-buffer"	"ctrl-buffer"	4930	17790	100	62	72	92	127	61	61	327	1279	391	0	0	0	76	87	48	55	70	70	118	307	260	1	0	0	0.167	0.647	1.182	0.869	4.752	30.562	0.002	80	441	100	7	28	-2.585	1	6	11	17	5752	6988	-0.199	-0.101	-50	0	0
1	19	13	"ctrl-buffer"	"ctrl-buffer"	5110	17790	100	56	61	26	42	55	55	73	96	131	2	0	0	73	82	38	46	69	69	77	37	48	8	3	0	0.250	0.462	1.286	1.194	3.603	0.305	0.044	80	441	100	5	19	-2.000	1	4	6	13	4907	6520	-0.125	0.135	-50	0	0
1	20	13	"ctrl-buffer"	"ctrl-buffer"	5290	17800	80	57	58	14	24	55	55	58	19	32	7	1	0	75	80	19	23	65	65	66	11	16	42	26	0	0.200	0.200	0.929	0.713	4.442	4.737	0.007	52	302	100	12	18	-2.322	2	10	3	15	3006	4178	0.000	1.273	0	0	0
1	21	13	"ctrl-buffer"	"ctrl-buffer"	5460	17790	100	53	54	11	20	56	56	58	20	34	3	0	0	72	74	14	18	66	66	74	119	160	0	0	0	-0.500	-0.250	0.881	0.848	3.579	0.383	0.002	80	401	100	3	6	Error	-3	6	-2	8	4349	5935	-0.200	0.000	-50	0	0
1	22	13	"ctrl-buffer"	"ctrl-buffer"	5640	17790	100	53	54	12	22	58	58	62	32	51	1	0	0	72	75	12	16	67	67	78	126	161	0	0	0	-1.000	-0.500	1.278	1.180	4.892	3.995	0.011	80	432	100	0	4	Error	-5	5	-4	8	4300	5972	-0.250	-0.024	-50	0	0
1	23	13	"ctrl-buffer"	"ctrl-buffer"	5820	17790	100	55	59	17	28	56	56	63	52	82	2	0	0	78	80	19	23	68	68	71	37	52	6	2	0	-0.100	0.250	0.727	0.711	3.384	32.124	0.002	80	400	100	9	15	Error	-1	10	3	12	4708	6421	-0.077	0.243	-50	0	0
1	24	13	"ctrl-buffer"	"ctrl-buffer"	6000	17790	100	52	54	12	22	53	53	57	29	50	1	0	0	75	78	16	20	69	69	71	13	18	28	10	0	-0.167	0.111	0.778	0.792	3.293	0.797	0.012	80	432	100	5	10	Error	-1	6	1	9	4356	6261	-0.103	0.538	-50	0	0
1	1	14	"ydhI"	"STM1443"	1900	17960	110	156	190	128	67	49	49	50	11	22	97	97	0	585	695	472	67	66	66	67	10	14	100	100	0	0.206	0.224	0.239	0.211	2.063	0.206	0.649	80	568	100	626	770	-2.278	107	519	141	629	15196	55613	12.727	62.800	0	0	0
1	2	14	"STMB2B.139A"	"Not LT2a93"	2080	17970	110	158	170	81	47	50	50	51	17	33	97	88	0	176	194	96	49	65	65	66	10	15	100	97	0	0.973	0.930	0.919	0.919	2.160	0.933	0.459	80	517	100	219	249	-0.040	108	111	120	129	13632	15519	7.000	12.800	0	0	0
1	3	14	""	"STM3806"	2260	17960	120	172	187	105	56	50	50	51	16	31	92	90	0	910	899	536	59	66	66	66	11	16	99	98	0	0.145	0.164	0.155	0.151	2.227	0.153	0.723	120	599	100	966	970	-2.790	122	844	137	833	22472	107890	8.500	75.727	0	0	0
1	4	14	"pgtE"	"STM2395"	2440	17960	110	401	441	230	52	50	50	52	25	48	95	93	0	3496	4380	2304	52	67	67	70	39	55	100	100	0	0.102	0.091	0.097	0.081	2.113	0.082	0.705	80	504	100	3780	4704	-3.288	351	3429	391	4313	35254	350368	15.560	110.513	0	0	0
1	5	14	""	"STM3911"	2620	17960	110	73	80	33	41	48	48	50	11	22	81	53	0	331	398	238	59	67	67	70	38	54	100	97	0	0.095	0.097	0.095	0.085	2.465	0.067	0.245	80	510	100	289	363	-3.401	25	264	32	331	6414	31800	2.727	8.632	0	0	0
1	6	14	"ygiY"	"STM3178"	2790	17960	110	526	555	206	37	52	52	53	13	24	100	100	0	3713	3981	1355	34	67	67	68	11	16	100	100	0	0.130	0.129	0.130	0.124	1.473	0.121	0.791	80	510	100	4120	4417	-2.943	474	3646	503	3914	44391	318482	38.615	355.727	0	0	0
1	7	14	""	"STM2880"	2970	17960	110	1567	1878	1295	68	51	51	53	21	39	100	100	0	362	464	348	75	67	67	68	11	16	100	100	0	5.139	4.602	5.101	4.710	1.778	5.817	0.491	80	524	100	1811	2224	2.361	1516	295	1827	397	150241	37083	86.905	36.000	0	0	0
1	8	14	"ssaU"	"STM1422"	3150	17960	100	69	174	226	129	52	52	54	21	38	46	32	0	467	2269	3831	168	67	67	68	11	16	98	98	0	0.043	0.055	0.049	0.047	3.703	0.053	0.826	80	464	100	417	2324	-4.556	17	400	122	2202	13926	181532	5.714	200.091	0	0	0
1	9	14	"nrdE"	"STM2807"	3330	17960	110	1362	1915	1551	80	52	52	53	11	20	100	100	0	2466	3743	3038	81	67	67	68	11	16	100	100	0	0.546	0.507	0.501	0.490	1.777	0.480	0.824	80	524	100	3709	5539	-0.873	1310	2399	1863	3676	153201	299468	169.273	334.091	0	0	0
1	10	14	"cadA"	"STM2559"	3510	17970	110	139	192	152	79	53	53	54	15	27	91	82	0	1868	3072	3261	106	68	68	69	12	17	100	100	0	0.048	0.046	0.055	0.047	2.174	0.037	0.615	80	548	100	1886	3143	-4.388	86	1800	139	3004	15381	245795	9.200	250.250	0	0	0
1	11	14	"thiL"	"STM0419"	3700	17970	110	1910	3341	3277	98	54	54	56	18	32	100	100	0	1375	2672	2638	98	68	68	69	13	18	100	100	0	1.420	1.262	1.197	1.238	1.844	1.304	0.712	80	537	100	3163	5891	0.506	1856	1307	3287	2604	267267	213770	182.500	200.231	0	0	0
1	12	14	"hin"	"STM2772"	3880	17970	110	140	209	200	95	55	55	59	48	81	62	46	0	844	1337	1518	113	70	70	72	15	20	96	96	0	0.110	0.122	0.117	0.114	2.828	0.105	0.633	80	512	100	859	1421	-3.187	85	774	154	1267	16707	106940	3.125	84.333	0	0	0
1	13	14	""	"STM3166"	4050	17960	110	300	287	74	25	57	57	58	17	29	96	95	0	6040	5985	1164	19	72	72	73	14	19	100	100	0	0.041	0.039	0.041	0.036	1.691	0.039	0.877	80	485	100	6211	6143	-4.618	243	5968	230	5913	22988	478775	13.471	422.286	0	0	0
1	14	14	"yjjY"	"STM4599"	4220	17970	110	644	725	461	63	61	61	64	17	26	100	100	0	283	345	289	83	78	78	79	14	17	100	100	0	2.844	2.487	2.864	2.706	1.657	2.443	0.623	80	491	100	788	931	1.508	583	205	664	267	58029	27637	38.882	19.000	0	0	0
1	15	14	"ybaN"	"STM0482"	4400	17970	120	524	585	443	75	61	61	65	34	52	98	91	0	1870	2111	1681	79	78	78	79	14	17	100	100	0	0.258	0.258	0.248	0.244	1.981	0.228	0.743	120	600	100	2255	2557	-1.952	463	1792	524	2033	70234	253353	15.294	145.143	0	0	0
1	16	14	""	"STM0571"	4580	17960	110	681	665	251	37	60	60	62	21	33	96	93	0	13045	12890	3399	26	74	74	84	101	120	100	100	0	0.048	0.047	0.048	0.040	2.104	0.049	0.915	80	492	100	13592	13421	-4.385	621	12971	605	12816	53175	1031200	28.714	126.792	0	0	0
1	17	14	"yaiU"	"STM0373"	4760	17960	110	1117	1109	356	32	57	57	61	22	36	97	96	0	12140	12608	1962	15	73	73	82	99	120	100	100	0	0.088	0.084	0.087	0.074	2.016	0.084	0.885	80	511	100	13127	13587	-3.509	1060	12067	1052	12535	88728	1008649	47.636	126.525	0	0	0
1	18	14	""	"STM3653"	4940	17970	110	473	526	209	39	55	55	58	23	39	100	100	0	3314	3515	1109	31	71	71	74	21	28	100	100	0	0.129	0.137	0.135	0.132	1.368	0.131	0.822	80	549	100	3661	3915	-2.956	418	3243	471	3444	42061	281184	20.348	163.857	0	0	0
1	19	14	""	"STM2195"	5120	17980	60	774	765	582	76	53	53	60	38	63	90	78	0	3601	3710	2785	75	73	73	75	22	29	100	96	0	0.204	0.196	0.166	0.194	2.591	0.184	0.819	32	176	100	4249	4349	-2.291	721	3528	712	3637	24493	118724	18.553	165.227	0	0	0
1	20	14	"EMPTY"	"EMPTY"	5280	17970	100	51	52	13	25	52	52	53	13	24	10	3	0	69	67	10	14	68	68	68	12	17	7	0	0	-1.000	0.000	1.143	1.358	2.606	4.686	0.001	80	468	100	0	-1	Error	-1	1	0	-1	4182	5361	-0.077	-0.083	-75	0	0
1	21	14	"EMPTY"	"EMPTY"	5460	17970	100	50	51	10	19	52	52	59	67	113	0	0	0	67	67	10	14	66	66	75	117	156	0	0	0	-2.000	-1.000	0.768	0.823	3.157	0.589	0.034	80	464	100	-1	0	Error	-2	1	-1	1	4117	5321	-0.119	-0.068	-75	0	0
1	22	14	"EMPTY"	"EMPTY"	5640	17970	100	52	53	13	24	52	52	61	68	111	0	0	0	65	65	10	15	67	67	77	122	158	0	0	0	0.000	-0.500	1.000	1.036	3.167	0.174	0.024	80	464	100	-2	-1	Error	0	-2	1	-2	4264	5174	-0.118	-0.098	-75	0	0
1	23	14	"EMPTY"	"EMPTY"	5820	17970	100	55	56	13	23	54	54	59	47	79	0	0	0	68	68	10	14	68	68	72	38	52	0	0	0	100000.000	100000.000	1.500	1.454	3.519	26.834	0.018	80	464	100	1	2	16.610	1	0	2	0	4451	5454	-0.064	-0.105	-75	0	0
1	24	14	"EMPTY"	"EMPTY"	6000	17970	100	53	55	14	25	53	53	55	14	25	12	5	0	65	67	11	16	69	69	70	12	17	10	1	0	0.000	-1.000	1.000	0.968	4.259	0.449	0.002	80	496	100	-4	0	Error	0	-4	2	-2	4400	5360	0.000	-0.250	-75	0	0
2	1	1	""	"STM0721"	6360	15590	120	158	157	54	34	53	53	54	14	25	94	90	0	8684	8124	3814	46	71	71	72	11	15	100	100	0	0.012	0.013	0.012	0.013	2.245	0.012	0.741	120	656	100	8718	8157	-6.358	105	8613	104	8053	18841	974822	7.357	732.000	0	0	0
2	2	1	"dnaC"	"STM4543"	6540	15590	120	3134	3104	1767	56	53	53	54	12	22	100	99	0	5065	4736	2376	50	71	71	72	13	18	100	100	0	0.617	0.654	0.621	0.583	2.282	0.654	0.824	120	545	100	8075	7716	-0.697	3081	4994	3051	4665	372483	568308	254.167	358.769	0	0	0
2	3	1	"gph"	"STM3482"	6720	15590	120	5229	5869	3056	52	54	54	56	12	21	100	100	0	2390	2474	1210	48	71	71	72	18	25	100	100	0	2.232	2.420	2.319	2.426	2.370	2.776	0.711	120	571	100	7494	8218	1.158	5175	2319	5815	2403	704221	296873	484.417	133.444	0	0	0
2	4	1	""	"STM3547"	6900	15580	110	200	199	38	19	55	55	57	14	24	100	100	0	10454	10404	1884	18	73	73	79	71	89	100	100	0	0.014	0.014	0.014	0.014	1.370	0.013	0.786	80	494	100	10526	10475	-6.162	145	10381	144	10331	15920	832301	10.143	145.423	0	0	0
2	5	1	""	"STM3259"	7080	15590	130	109	141	105	74	55	55	57	16	28	77	68	0	779	1185	1128	95	72	72	78	65	83	95	93	0	0.076	0.077	0.086	0.072	3.812	0.053	0.306	120	607	100	761	1199	-3.711	54	707	86	1113	16863	142241	5.250	17.031	0	0	0
2	6	1	"yqjC"	"STM3228"	7250	15590	120	2464	2749	1825	66	55	55	57	19	33	100	99	0	1314	1479	994	67	72	72	73	11	15	99	99	0	1.940	1.915	1.847	1.991	2.640	2.078	0.711	120	529	100	3651	4101	0.956	2409	1242	2694	1407	329918	177472	141.684	127.818	0	0	0
2	7	1	""	"STM2545"	7430	15600	120	7730	8005	2707	33	56	56	60	59	98	100	100	0	5082	5067	1890	37	72	72	74	15	20	99	98	0	1.532	1.591	1.560	1.878	2.312	1.663	0.815	120	529	100	12684	12944	0.615	7674	5010	7949	4995	960550	608048	134.661	332.867	0	0	0
2	8	1	"gltL"	"STM0662"	7610	15590	130	1151	1165	613	52	57	57	61	55	90	95	92	0	6064	6348	2382	37	75	75	76	14	18	100	100	0	0.183	0.177	0.172	0.156	1.895	0.181	0.793	120	599	100	7083	7381	-2.453	1094	5989	1108	6273	139814	761817	20.073	448.000	0	0	0
2	9	1	"asnB"	"STM0680"	7790	15590	120	11430	11134	2117	19	58	58	60	18	30	100	100	0	17929	17659	2373	13	75	75	77	14	18	100	100	0	0.637	0.630	0.646	0.610	1.420	0.630	0.943	120	523	100	29226	28660	-0.651	11372	17854	11076	17584	1336129	2119098	615.222	1255.857	0	0	0
2	10	1	"nagE"	"STM0685"	7970	15590	130	548	582	443	76	58	58	61	17	27	95	94	0	2456	2827	1865	65	74	74	82	132	160	98	98	0	0.206	0.190	0.188	0.166	2.309	0.156	0.515	120	615	100	2872	3277	-2.281	490	2382	524	2753	69859	339194	30.647	20.795	0	0	0
2	11	1	"barA"	"STM2958"	8150	15590	120	2071	2461	1748	71	58	58	61	19	31	100	99	0	9212	10257	5346	52	75	75	76	12	15	100	100	0	0.220	0.236	0.220	0.215	1.798	0.231	0.740	120	539	100	11150	12585	-2.182	2013	9137	2403	10182	295289	1230899	126.316	848.417	0	0	0
2	12	1	"eutA"	"STM2459"	8310	15590	110	101	116	60	51	58	58	61	17	27	75	61	0	1190	1777	1422	80	77	77	84	73	86	100	98	0	0.039	0.034	0.034	0.030	2.791	0.030	0.557	80	477	100	1156	1758	-4.694	43	1113	58	1700	9314	142189	3.235	23.192	0	0	0
2	13	1	"yigN"	"STM3969"	8510	15600	130	6556	6418	1654	25	59	59	94	422	448	100	99	0	17958	16824	4342	25	78	78	87	80	91	100	100	0	0.363	0.380	0.369	0.387	1.577	0.358	0.873	120	596	100	24377	23105	-1.461	6497	17880	6359	16746	770120	2018861	14.986	209.213	0	0	0
2	14	1	"metE"	"STM3965"	8670	15590	130	2801	2635	769	29	61	61	85	355	417	95	95	0	22530	21928	3868	17	79	79	83	48	57	100	100	0	0.122	0.118	0.125	0.109	1.616	0.118	0.907	120	588	100	25191	24423	-3.035	2740	22451	2574	21849	316189	2631340	7.183	455.104	0	0	0
2	15	1	"pldB"	"STM3961"	8860	15600	130	2157	4397	4528	102	62	62	67	28	41	100	99	0	3199	5328	5281	99	80	80	81	18	22	100	100	0	0.672	0.826	0.772	0.763	2.328	0.830	0.756	120	604	100	5214	9583	-0.574	2095	3119	4335	5248	527613	639304	154.643	291.500	0	0	0
2	16	1	"pldA"	"STM3957"	9040	15600	130	9033	8874	1751	19	61	61	66	24	36	100	100	0	10171	9958	1831	18	78	78	80	15	18	100	100	0	0.889	0.892	0.899	0.892	1.269	0.885	0.935	120	587	100	19065	18693	-0.170	8972	10093	8813	9880	1064838	1194998	367.000	658.533	0	0	0
2	17	1	"yigF"	"STM3953"	9210	15600	120	246	338	251	74	60	60	63	16	25	95	94	0	1314	2083	2021	97	79	79	82	18	21	100	100	0	0.151	0.139	0.146	0.148	2.863	0.089	0.448	120	545	100	1421	2282	-2.731	186	1235	278	2004	40576	249919	17.188	111.167	0	0	0
2	18	1	"xerC"	"STM3949"	9400	15600	130	5764	5614	1606	28	60	60	63	21	33	100	100	0	8339	8051	2255	28	79	79	80	16	20	100	100	0	0.691	0.697	0.681	0.698	1.439	0.672	0.860	120	577	100	13964	13526	-0.534	5704	8260	5554	7972	673668	966130	264.333	498.188	0	0	0
2	19	1	"sgaH"	"STM4386"	9570	15590	130	379	620	580	93	59	59	62	20	32	95	91	0	4914	6127	5266	85	79	79	81	15	18	100	100	0	0.066	0.093	0.098	0.085	2.872	0.087	0.625	120	576	100	5155	6609	-3.917	320	4835	561	6048	74389	735182	27.900	403.067	0	0	0
2	20	1	"ytfG"	"STM4401"	9750	15600	130	373	614	662	107	58	58	62	31	50	95	84	0	3207	5487	5838	106	78	78	79	15	18	100	100	0	0.101	0.103	0.099	0.097	2.522	0.085	0.659	120	575	100	3444	5965	-3.312	315	3129	556	5409	73719	658499	17.806	360.533	0	0	0
2	21	1	"ytfP"	"STM4411"	9920	15600	130	993	1896	2094	110	58	58	60	19	31	100	98	0	546	1048	1175	112	76	76	78	12	15	99	98	0	1.989	1.891	1.945	1.989	3.385	2.363	0.532	120	611	100	1405	2810	0.992	935	470	1838	972	227527	125773	96.632	80.833	0	0	0
2	22	1	""	"STM4419"	10110	15600	130	470	743	656	88	58	58	60	17	28	100	100	0	7357	10670	9567	89	78	78	80	17	21	100	100	0	0.057	0.065	0.060	0.064	2.185	0.056	0.712	120	559	100	7691	11277	-4.143	412	7279	685	10592	89183	1280357	40.176	622.941	0	0	0
2	23	1	""	"STM4423"	10280	15600	140	82	90	37	41	59	59	61	17	27	58	33	0	1072	1566	1594	101	77	77	81	39	48	98	95	0	0.023	0.021	0.024	0.024	3.283	0.014	0.270	156	635	100	1018	1520	-5.435	23	995	31	1489	14052	244364	1.706	38.077	0	0	0
2	24	1	""	"STM4427"	10460	15600	130	196	454	514	113	59	59	68	101	148	57	45	0	2556	4287	5166	120	76	76	87	104	119	100	95	0	0.055	0.094	0.100	0.085	2.746	0.078	0.635	120	752	100	2617	4606	-4.178	137	2480	395	4211	54497	514428	3.822	40.385	0	0	0
2	1	2	"clpP"	"STM0448"	6350	15790	120	2790	5216	8739	167	53	53	55	15	27	100	100	0	500	906	1389	153	70	70	71	13	18	95	90	0	6.365	6.176	6.625	7.041	4.192	7.546	0.678	120	551	100	3167	5999	2.670	2737	430	5163	836	625884	108716	344.067	64.231	0	0	0
2	2	2	"nrdG"	"STM4451"	6530	15780	120	106	215	308	143	53	53	54	11	20	90	77	0	812	1772	2818	159	70	70	71	10	14	100	99	0	0.071	0.095	0.096	0.100	3.800	0.077	0.509	120	425	100	795	1864	-3.807	53	742	162	1702	25782	212605	14.636	170.100	0	0	0
2	3	2	"phoQ"	"STM1230"	6710	15780	120	1378	4025	7679	190	54	54	57	37	64	97	92	0	500	1662	2916	175	70	70	71	10	14	95	93	0	3.079	2.494	2.669	2.678	4.348	2.955	0.724	120	443	100	1754	5563	1.622	1324	430	3971	1592	482999	199453	107.243	159.100	0	0	0
2	4	2	"coaA"	"STM4139"	6900	15780	120	1056	1755	2481	141	55	55	58	36	62	97	95	0	1264	2076	2918	140	73	73	79	74	93	90	86	0	0.840	0.849	0.902	0.962	3.468	0.817	0.651	120	456	100	2192	3703	-0.251	1001	1191	1700	2003	210636	249070	47.139	26.986	0	0	0
2	5	2	"thiE"	"STM4163"	7070	15780	120	259	336	334	99	54	54	56	14	25	95	90	0	1741	2470	2823	114	74	74	76	15	19	97	96	0	0.123	0.118	0.115	0.135	3.449	0.095	0.642	120	382	100	1872	2678	-3.024	205	1667	282	2396	40351	296409	20.000	159.600	0	0	0
2	6	2	"nfi"	"STM4168"	7240	15780	120	867	1401	2016	143	55	55	57	17	29	99	99	0	1393	1954	2150	110	73	73	74	11	14	98	97	0	0.615	0.716	0.631	0.685	3.235	0.832	0.618	120	396	100	2132	3227	-0.701	812	1320	1346	1881	168062	234506	79.059	170.909	0	0	0
2	7	2	"hopD"	"STM3442"	7420	15780	120	226	469	493	105	57	57	59	16	27	78	67	0	947	2258	2734	121	72	72	74	12	16	95	91	0	0.193	0.188	0.216	0.219	4.810	0.154	0.692	120	438	100	1044	2598	-2.372	169	875	412	2186	56272	270909	25.625	182.000	0	0	0
2	8	2	"stfD"	"STM0197"	7610	15780	120	83	123	89	72	58	58	60	15	25	55	47	0	1286	2516	3065	121	74	74	76	14	18	83	77	0	0.021	0.027	0.036	0.051	6.925	0.020	0.490	120	435	100	1237	2507	-5.599	25	1212	65	2442	14756	301972	4.200	174.286	0	0	0
2	9	2	"eutP"	"STM2469"	7780	15770	130	73	81	34	41	58	58	60	15	25	49	32	0	584	2057	2653	128	77	77	79	15	18	85	75	0	0.030	0.012	0.020	0.040	8.711	0.009	0.179	120	437	100	522	2003	-5.079	15	507	23	1980	9667	246887	1.400	131.867	0	0	0
2	10	2	"eutM"	"STM2465"	7940	15770	110	67	74	25	33	58	58	60	13	21	42	25	0	287	528	570	107	77	77	102	208	203	50	38	0	0.043	0.035	0.057	0.069	5.405	0.018	0.133	80	414	100	219	467	-4.544	9	210	16	451	5933	42209	1.077	2.048	0	0	0
2	11	2	"prpR"	"STM0367"	8140	15780	120	118	180	229	127	59	59	61	16	26	59	51	0	1118	3168	3511	110	76	76	97	191	196	74	66	0	0.057	0.039	0.042	0.057	4.995	0.032	0.312	120	496	100	1101	3213	-4.142	59	1042	121	3092	21615	380166	7.438	16.079	0	0	0
2	12	2	"prpE"	"STM0371"	8320	15780	120	125	175	130	74	61	61	73	137	187	26	12	0	1380	2170	2216	102	79	79	96	137	142	91	86	0	0.049	0.055	0.053	0.063	3.261	0.036	0.409	120	464	100	1365	2205	-4.345	64	1301	114	2091	20977	260369	0.745	15.139	0	0	0
2	13	2	"sodA"	"STM4055"	8500	15780	130	3062	3136	1489	47	62	62	141	632	448	94	90	0	313	312	127	40	80	80	102	172	168	67	12	0	12.876	13.250	13.746	13.577	1.628	15.062	0.590	120	442	100	3233	3306	3.687	3000	233	3074	232	376266	37486	4.739	1.221	0	0	0
2	14	2	"sicP"	"STM2879"	8670	15780	120	2085	4263	5854	137	63	63	71	66	92	99	99	0	270	546	645	118	79	79	84	54	64	92	74	0	10.586	8.994	7.687	8.451	2.806	11.855	0.592	120	411	100	2213	4667	3.404	2022	191	4200	467	511589	65538	63.515	8.556	0	0	0
2	15	2	"fabD"	"STM1194"	8850	15780	120	5428	11305	14023	124	64	64	68	22	32	100	100	0	647	957	983	102	80	80	81	14	17	97	96	0	9.460	12.818	11.157	11.597	3.323	18.513	0.547	120	425	100	5931	12118	3.242	5364	567	11241	877	1356649	114848	510.773	62.571	0	0	0
2	16	2	"nuoH"	"STM2322"	9030	15790	130	3094	5303	6179	116	64	64	69	28	40	100	100	0	877	1579	1757	111	80	80	82	14	17	100	100	0	3.802	3.495	3.421	3.408	2.833	4.789	0.482	120	442	100	3827	6738	1.927	3030	797	5239	1499	636304	189529	186.929	106.929	0	0	0
2	17	2	"dacD"	"STM2062"	9210	15790	130	327	708	883	124	61	61	63	18	28	94	85	0	437	1144	1635	142	78	78	80	17	21	97	94	0	0.741	0.607	0.493	0.676	3.932	0.463	0.543	120	444	100	625	1713	-0.433	266	359	647	1066	84940	137283	35.833	62.588	0	0	0
2	18	2	"pefC"	"PSLT017"	9390	15780	120	123	216	215	99	61	61	66	52	78	55	40	0	2514	5911	8306	140	76	76	79	17	21	100	99	0	0.025	0.027	0.026	0.030	4.188	0.021	0.573	120	406	100	2500	5990	-5.297	62	2438	155	5835	25868	709297	2.885	343.059	0	0	0
2	19	2	"yjbA"	"STM4226"	9560	15780	130	103	431	611	141	60	60	66	52	78	48	42	0	375	1873	2832	151	76	76	79	15	18	88	76	0	0.144	0.206	0.173	0.209	5.385	0.168	0.588	120	402	100	342	2168	-2.798	43	299	371	1797	51744	224816	7.019	119.600	0	0	0
2	20	2	"asd"	"STM3539"	9720	15780	120	179	1689	3092	183	59	59	68	94	138	51	45	0	103	1299	2399	184	76	76	77	18	23	55	49	0	4.444	1.333	1.202	1.694	6.919	1.394	0.553	120	415	100	147	2853	2.152	120	27	1630	1223	202684	155864	17.245	67.889	0	0	0
2	21	2	"stpA"	"STM2799"	9920	15790	130	307	4682	7889	168	59	59	66	87	131	67	56	0	104	484	669	138	76	76	78	17	21	60	47	0	8.857	11.331	8.000	6.837	4.231	12.689	0.848	120	499	100	276	5031	3.147	248	28	4623	408	561863	58042	53.057	23.882	0	0	0
2	22	2	"leuB"	"STM0112"	10100	15790	120	114	548	989	180	60	60	62	18	29	64	55	0	172	1138	2101	184	76	76	78	18	23	69	60	0	0.563	0.460	0.571	0.579	5.785	0.337	0.400	120	423	100	150	1550	-0.830	54	96	488	1062	65772	136542	27.000	58.889	0	0	0
2	23	2	"prgJ"	"STM2872"	10270	15770	130	191	5052	9641	190	60	60	64	54	84	61	52	0	96	530	865	163	77	77	82	47	57	39	35	0	6.895	11.020	7.489	5.411	5.300	11.905	0.872	120	441	100	150	5445	2.785	131	19	4992	453	606261	63621	92.370	9.532	0	0	0
2	24	2	"smvA"	"STM1574"	10430	15800	90	434	737	1005	136	61	61	78	149	191	59	51	0	1737	2621	2879	109	77	77	102	155	151	69	63	0	0.225	0.266	0.218	0.239	4.432	0.206	0.336	52	337	100	2033	3220	-2.154	373	1660	676	2544	38330	136293	4.423	16.252	0	0	0
2	1	3	"hupB"	"STM0451"	6360	15950	110	213	269	214	79	53	53	55	19	34	97	92	0	114	143	66	46	70	70	71	12	16	88	75	0	3.636	2.959	3.045	3.198	3.698	12.046	0.268	80	454	100	204	289	1.862	160	44	216	73	21486	11433	11.263	6.000	0	0	0
2	2	3	"hisM"	"STM2352"	6540	15950	120	288	649	743	114	54	54	59	38	64	66	62	0	989	2777	3403	122	71	71	98	292	297	60	56	0	0.255	0.220	0.214	0.300	4.312	0.188	0.724	120	434	100	1152	3301	-1.972	234	918	595	2706	77881	333296	15.526	9.175	0	0	0
2	3	3	"rimM"	"STM2675"	6710	15960	120	7768	11562	11862	102	55	55	60	51	85	87	80	0	192	737	2169	294	70	70	73	29	39	63	61	0	63.221	17.252	37.629	29.380	6.006	20.875	0.102	120	389	100	7835	12174	5.982	7713	122	11507	667	1387493	88390	225.529	22.897	0	0	0
2	4	3	"fruR"	"STM0118"	6890	15950	120	555	834	876	105	55	55	59	38	64	83	74	0	555	1076	1117	103	71	71	74	29	39	91	84	0	1.033	0.775	0.728	0.733	4.183	0.685	0.420	120	398	100	984	1784	0.047	500	484	779	1005	100028	129138	20.395	34.552	0	0	0
2	5	3	"asrA"	"STM2548"	7070	15950	120	87	272	1058	388	55	55	57	14	24	63	53	0	1048	2772	3413	123	73	73	74	12	16	92	88	0	0.033	0.080	0.034	0.053	5.437	0.036	0.016	120	365	100	1007	2916	-4.929	32	975	217	2699	32595	332620	15.357	224.833	0	0	0
2	6	3	"entD"	"STM0584"	7240	15950	120	176	325	310	95	56	56	58	17	29	75	70	0	1195	2218	2307	104	75	75	76	13	17	93	85	0	0.107	0.126	0.123	0.140	4.647	0.110	0.701	120	374	100	1240	2412	-3.222	120	1120	269	2143	38948	266210	15.706	164.769	0	0	0
2	7	3	"cbiL"	"STM2024"	7420	15960	120	119	184	151	82	56	56	59	16	27	73	61	0	1013	1667	1829	109	76	76	76	13	17	97	97	0	0.067	0.080	0.089	0.077	4.141	0.062	0.587	120	417	100	1000	1719	-3.895	63	937	128	1591	22035	200038	7.813	122.385	0	0	0
2	8	3	"cbiO"	"STM2020"	7600	15960	120	136	191	167	87	57	57	59	15	25	87	78	0	565	1091	1284	117	76	76	78	15	19	99	99	0	0.162	0.132	0.141	0.150	3.917	0.076	0.325	120	422	100	568	1149	-2.630	79	489	134	1015	22911	130898	8.800	67.533	0	0	0
2	9	3	"umuC"	"STM1997"	7780	15950	130	94	220	228	103	56	56	59	14	23	66	54	0	932	2204	2821	127	78	78	80	16	20	90	85	0	0.044	0.077	0.084	0.093	4.115	0.068	0.689	120	426	100	892	2290	-4.490	38	854	164	2126	26402	264454	11.500	132.750	0	0	0
2	10	3	"uhpC"	"STM3788"	7950	15960	130	238	508	569	112	57	57	59	13	22	94	87	0	698	1754	2081	118	78	78	91	127	139	85	75	0	0.292	0.269	0.272	0.290	3.482	0.197	0.506	120	471	100	801	2127	-1.776	181	620	451	1676	60994	210423	34.538	13.094	0	0	0
2	11	3	"trpB"	"STM1726"	8140	15960	120	371	656	681	103	59	59	63	19	30	87	81	0	1856	2767	2696	97	77	77	81	26	32	95	90	0	0.175	0.222	0.222	0.225	4.245	0.168	0.463	120	431	100	2091	3287	-2.511	312	1779	597	2690	78703	332013	31.211	103.308	0	0	0
2	12	3	"rpsL"	"STM3448"	8320	15960	120	1923	5536	7559	136	65	65	107	412	385	72	65	0	192	266	243	91	83	83	107	173	161	35	16	0	17.046	29.896	28.054	21.302	3.917	43.039	0.244	120	434	100	1967	5654	4.091	1858	109	5471	183	664350	31919	13.177	0.919	0	0	0
2	13	3	"phnR"	"STM0430"	8500	15960	120	211	461	687	149	62	62	102	415	406	25	12	0	879	2122	3198	150	80	80	101	169	167	74	63	0	0.186	0.195	0.178	0.208	4.578	0.186	0.350	120	417	100	948	2441	-2.423	149	799	399	2042	55331	254612	0.865	11.959	0	0	0
2	14	3	""	"STM4157"	8680	15960	130	225	600	1054	175	58	58	60	17	28	87	80	0	952	2349	3644	155	77	77	78	13	16	99	98	0	0.191	0.239	0.226	0.206	3.989	0.221	0.632	120	420	100	1042	2814	-2.389	167	875	542	2272	72014	281919	31.765	174.692	0	0	0
2	15	3	""	"STM0345"	8850	15960	120	151	249	283	113	60	60	63	20	31	83	75	0	606	1089	1418	130	81	81	84	22	26	100	93	0	0.173	0.188	0.204	0.193	3.944	0.141	0.498	120	398	100	616	1197	-2.528	91	525	189	1008	29878	130630	9.300	45.682	0	0	0
2	16	3	""	"STM2453"	9030	15960	120	307	489	505	103	60	60	63	22	34	96	92	0	1783	2405	2135	88	82	82	85	22	25	100	100	0	0.145	0.185	0.150	0.155	2.633	0.158	0.509	120	403	100	1948	2752	-2.784	247	1701	429	2323	58735	288568	19.364	105.455	0	0	0
2	17	3	"ychA"	"STM1773"	9210	15960	120	1933	2722	2507	92	59	59	61	18	29	100	100	0	1236	1535	1226	79	76	76	77	13	16	100	100	0	1.616	1.825	1.879	1.705	2.193	2.356	0.575	120	401	100	3034	4122	0.692	1874	1160	2663	1459	326627	184244	147.833	112.154	0	0	0
2	18	3	"orf408"	"STM1382"	9390	15960	120	84	95	47	49	59	59	62	50	80	24	7	0	2349	2798	2232	79	75	75	77	15	19	100	100	0	0.011	0.013	0.015	0.012	3.023	0.012	0.415	120	393	100	2299	2759	-6.507	25	2274	36	2723	11341	335748	0.660	181.400	0	0	0
2	19	3	"traR"	"PSLT085"	9560	15960	120	71	79	42	53	58	58	62	50	80	9	2	0	498	911	1096	120	75	75	77	16	20	99	98	0	0.031	0.025	0.033	0.029	3.914	0.013	0.125	120	392	100	436	857	-5.024	13	423	21	836	9510	109268	0.340	52.125	0	0	0
2	20	3	""	"Not LT2a85"	9740	15960	120	80	109	89	81	58	58	65	89	136	18	7	0	1072	2352	3467	147	75	75	76	18	23	98	92	0	0.022	0.022	0.035	0.035	4.943	0.019	0.545	120	416	100	1019	2328	-5.502	22	997	51	2277	13136	282222	0.494	126.444	0	0	0
2	21	3	"trbC"	"PSLT094"	9920	15970	120	193	285	244	85	60	60	66	91	137	65	39	0	3362	5392	5371	99	77	77	78	19	24	99	99	0	0.040	0.042	0.040	0.044	3.142	0.034	0.577	120	401	100	3418	5540	-4.626	133	3285	225	5315	34244	646983	2.407	279.684	0	0	0
2	22	3	"traQ"	"PSLT098"	10100	15970	120	81	100	59	59	60	60	62	19	30	53	34	0	733	995	1182	118	74	74	76	13	17	99	96	0	0.032	0.043	0.045	0.047	3.792	0.025	0.216	120	384	100	680	961	-4.972	21	659	40	921	11987	119392	2.000	70.692	0	0	0
2	23	3	"traS"	"PSLT102"	10270	15970	120	1843	3346	4332	129	60	60	62	16	25	100	100	0	2347	3839	5115	133	75	75	76	13	17	99	99	0	0.785	0.873	0.829	0.862	2.947	0.805	0.599	120	405	100	4055	7050	-0.350	1783	2272	3286	3764	401548	460720	205.250	289.462	0	0	0
2	24	3	""	"PSLT107"	10450	15970	130	311	811	1253	154	60	60	62	18	29	93	89	0	394	1388	2456	176	75	75	85	142	167	73	53	0	0.787	0.572	0.716	0.666	3.683	0.447	0.543	120	615	100	570	2064	-0.346	251	319	751	1313	97341	166604	41.611	9.176	0	0	0
2	1	4	""	"STM2736"	6360	16130	110	57	61	22	36	54	54	58	24	41	10	5	0	353	822	1276	155	71	71	114	348	305	43	25	0	0.011	0.009	0.021	0.037	6.066	0.011	0.310	80	516	100	285	758	-6.555	3	282	7	751	4869	65733	0.125	2.034	0	0	0
2	2	4	""	"STM2712"	6550	16140	110	117	261	350	134	55	55	60	41	68	58	42	0	822	2164	3575	165	73	73	127	393	309	66	48	0	0.083	0.099	0.098	0.105	3.632	0.076	0.609	80	400	100	811	2297	-3.595	62	749	206	2091	20856	173117	4.902	5.183	0	0	0
2	3	4	""	"STM1612"	6710	16130	120	246	289	195	67	54	54	60	48	80	90	78	0	3886	4835	3295	68	72	72	78	47	60	100	99	0	0.050	0.049	0.049	0.045	2.310	0.040	0.111	120	393	100	4006	4998	-4.312	192	3814	235	4763	34739	580210	4.771	101.213	0	0	0
2	4	4	""	"STM1607"	6890	16130	130	688	1091	1261	115	53	53	58	35	60	94	90	0	1246	1674	1647	98	73	73	77	44	57	98	94	0	0.541	0.648	0.577	0.532	3.194	0.670	0.655	120	447	100	1808	2639	-0.885	635	1173	1038	1601	130945	200903	29.514	36.295	0	0	0
2	5	4	"ycjI"	"STM1680"	7070	16130	120	311	492	731	148	54	54	56	18	32	93	86	0	1025	1637	1923	117	73	73	74	12	16	100	99	0	0.270	0.280	0.243	0.247	3.994	0.279	0.583	120	414	100	1209	2002	-1.889	257	952	438	1564	59013	196468	24.222	130.250	0	0	0
2	6	4	""	"STM1676"	7240	16130	120	435	644	634	98	56	56	58	15	25	95	94	0	2058	2583	2136	82	75	75	76	13	17	100	100	0	0.191	0.234	0.195	0.189	2.830	0.212	0.578	120	398	100	2362	3096	-2.387	379	1983	588	2508	77237	309934	39.067	192.846	0	0	0
2	7	4	"frr"	"STM0219"	7420	16140	120	2460	5245	8847	168	56	56	59	16	27	100	100	0	322	563	867	153	76	76	77	13	16	90	88	0	9.772	10.655	9.861	9.763	3.050	12.316	0.696	120	390	100	2650	5676	3.289	2404	246	5189	487	629343	67569	324.125	37.385	0	0	0
2	8	4	"mesJ"	"STM0236"	7590	16140	120	872	996	603	60	58	58	59	14	23	99	99	0	1948	2084	1333	63	77	77	79	15	18	97	96	0	0.435	0.467	0.457	0.534	2.632	0.412	0.708	120	406	100	2685	2945	-1.201	814	1871	938	2007	119507	250119	66.929	133.667	0	0	0
2	9	4	"pfs"	"STM0207"	7780	16130	120	618	1394	2064	148	58	58	59	13	22	99	95	0	358	698	937	134	76	76	79	15	18	95	94	0	1.986	2.148	2.005	1.883	4.275	2.637	0.601	120	427	100	842	1958	0.990	560	282	1336	622	167257	83813	102.692	41.267	0	0	0
2	10	4	"yeeA"	"STM2060"	7960	16130	120	360	392	306	78	58	58	60	15	25	93	88	0	1370	1591	1203	75	76	76	78	17	21	100	100	0	0.233	0.220	0.222	0.199	2.928	0.195	0.650	120	425	100	1596	1849	-2.099	302	1294	334	1515	47059	190912	22.133	89.000	0	0	0
2	11	4	"vsr"	"STM1991"	8140	16140	120	176	324	408	125	60	60	63	19	30	83	74	0	498	959	1091	113	76	76	81	28	34	93	85	0	0.275	0.299	0.272	0.294	4.396	0.166	0.187	120	420	100	538	1147	-1.863	116	422	264	883	38906	115021	13.737	31.357	0	0	0
2	12	4	"fixB"	"STM0076"	8300	16130	110	64	81	51	62	66	66	103	265	257	0	0	0	540	1039	1236	118	83	83	133	287	215	62	43	0	-0.004	0.016	0.036	0.032	4.114	0.013	0.002	80	397	100	455	971	Error	-2	457	15	956	6455	83092	-0.083	3.157	0	0	0
2	13	4	""	"STM4192"	8500	16140	120	1844	3505	5651	161	64	64	93	239	256	92	85	0	1052	1885	2691	142	78	78	123	268	217	87	66	0	1.828	1.904	1.559	1.865	3.717	2.547	0.536	120	461	100	2754	5248	0.870	1780	974	3441	1807	420605	226161	14.276	6.575	0	0	0
2	14	4	"dgkA"	"STM4236"	8670	16140	130	414	551	564	102	60	60	62	17	27	95	94	0	678	886	755	85	74	74	76	13	17	100	100	0	0.586	0.605	0.657	0.524	2.706	0.585	0.495	120	442	100	958	1303	-0.771	354	604	491	812	66156	106306	28.765	62.308	0	0	0
2	15	4	"tyrB"	"STM4248"	8850	16140	130	1932	2708	2111	77	61	61	64	19	29	100	100	0	2808	3390	2609	76	79	79	81	22	27	99	97	0	0.686	0.799	0.672	0.834	2.601	0.702	0.575	120	448	100	4600	5958	-0.545	1871	2729	2647	3311	324927	406817	139.158	150.409	0	0	0
2	16	4	"lysC"	"STM4220"	9020	16140	120	972	1175	948	80	60	60	63	21	33	99	98	0	1789	2059	1462	71	80	80	83	22	26	100	100	0	0.534	0.563	0.537	0.518	2.091	0.532	0.605	120	425	100	2621	3094	-0.906	912	1709	1115	1979	141001	247101	52.952	89.818	0	0	0
2	17	4	"glk"	"STM2403"	9210	16140	120	544	631	426	67	59	59	62	30	48	94	92	0	2281	2431	1141	46	76	76	77	13	16	100	100	0	0.220	0.243	0.224	0.197	2.486	0.226	0.590	120	427	100	2690	2927	-2.185	485	2205	572	2355	75727	291756	18.967	181.077	0	0	0
2	18	4	"yfcB"	"STM2385"	9380	16140	120	1738	2208	1894	85	59	59	68	77	113	99	98	0	1139	1315	1061	80	76	76	78	15	19	99	99	0	1.579	1.734	1.736	1.781	2.286	2.099	0.559	120	427	100	2742	3388	0.659	1679	1063	2149	1239	264911	157756	27.792	82.467	0	0	0
2	19	4	"ybdA"	"STM0593"	9560	16140	120	1249	2036	2429	119	57	57	64	54	84	96	90	0	2965	4538	5292	116	77	77	79	16	20	100	99	0	0.413	0.444	0.487	0.433	3.283	0.390	0.645	120	413	100	4080	6440	-1.277	1192	2888	1979	4461	244284	544549	36.519	278.688	0	0	0
2	20	4	"ybaM"	"STM0480"	9740	16140	120	99	127	92	72	58	58	61	18	29	73	59	0	214	291	266	91	77	77	78	14	17	93	89	0	0.299	0.322	0.314	0.305	3.852	0.177	0.214	120	398	100	178	283	-1.740	41	137	69	214	15207	34878	3.667	15.214	0	0	0
2	21	4	"ybbO"	"STM0505"	9910	16140	120	1873	2497	2480	99	59	59	62	18	29	97	95	0	1967	2711	2396	88	77	77	78	14	17	99	99	0	0.960	0.926	0.928	0.772	2.598	0.992	0.764	120	403	100	3704	5072	-0.059	1814	1890	2438	2634	299582	325328	135.278	188.071	0	0	0
2	22	4	"purK"	"STM0533"	10100	16140	120	1035	1568	2155	137	60	60	62	16	25	100	99	0	1769	2417	2522	104	75	75	76	13	17	100	100	0	0.576	0.644	0.551	0.523	2.549	0.738	0.624	120	395	100	2669	3850	-0.797	975	1694	1508	2342	188152	290090	94.125	180.077	0	0	0
2	23	4	"rfbI"	"STM0559"	10270	16140	120	113	157	167	106	60	60	64	23	35	70	55	0	658	1022	1181	115	75	75	75	13	17	99	98	0	0.091	0.102	0.084	0.079	3.581	0.097	0.504	120	392	100	636	1044	-3.459	53	583	97	947	18842	122603	4.043	72.846	0	0	0
2	24	4	"ybdK"	"STM0583"	10450	16150	130	559	641	354	55	63	63	66	22	33	100	100	0	5569	6212	4048	65	78	78	80	19	23	99	99	0	0.090	0.094	0.092	0.101	2.286	0.080	0.766	120	582	100	5987	6712	-3.469	496	5491	578	6134	76889	745483	26.136	322.737	0	0	0
2	1	5	"yoaH"	"STM1823"	6360	16310	120	135	227	248	109	53	53	54	13	24	89	83	0	178	294	315	107	71	71	75	38	50	79	62	0	0.766	0.780	0.812	0.910	4.796	0.667	0.266	120	524	100	189	397	-0.384	82	107	174	223	27258	35303	13.308	5.763	0	0	0
2	2	5	"emtA"	"STM1799"	6540	16310	120	899	1504	2220	147	55	55	57	16	28	96	93	0	1112	1579	1722	109	73	73	83	119	143	95	90	0	0.812	0.962	0.795	0.791	3.049	1.307	0.415	120	394	100	1883	2955	-0.300	844	1039	1449	1506	180502	189463	90.438	12.571	0	0	0
2	3	5	"narH"	"STM1763"	6710	16310	120	125	148	110	74	54	54	59	39	66	69	40	0	2452	3042	2629	86	75	75	80	44	55	100	100	0	0.030	0.032	0.028	0.026	2.790	0.025	0.428	120	396	100	2448	3061	-5.065	71	2377	94	2967	17741	364998	2.282	67.318	0	0	0
2	4	5	"ychE"	"STM1748"	6890	16310	120	448	507	342	67	53	53	58	37	63	99	96	0	2274	2632	1978	75	75	75	79	43	54	97	96	0	0.180	0.178	0.162	0.192	2.856	0.125	0.511	120	419	100	2594	3011	-2.477	395	2199	454	2557	60822	315868	12.135	59.372	0	0	0
2	5	5	"yoaB"	"STM1822"	7070	16320	130	868	1520	1705	112	54	54	55	13	23	100	99	0	658	910	861	94	73	73	74	12	16	95	95	0	1.391	1.751	1.292	1.733	4.034	2.879	0.265	120	411	100	1399	2303	0.477	814	585	1466	837	182396	109144	112.692	69.667	0	0	0
2	6	5	"dsbB"	"STM1807"	7240	16310	120	552	681	540	79	55	55	56	15	26	98	96	0	853	1005	570	56	73	73	74	13	17	99	98	0	0.637	0.672	0.637	0.621	2.974	0.696	0.436	120	398	100	1277	1558	-0.650	497	780	626	932	81664	120591	41.667	71.615	0	0	0
2	7	5	""	"STM4010"	7420	16310	120	127	233	338	145	56	56	61	46	75	57	40	0	1006	2165	3785	174	73	73	75	23	30	99	99	0	0.076	0.085	0.083	0.080	3.862	0.062	0.495	120	400	100	1004	2269	-3.716	71	933	177	2092	27973	259811	3.739	90.870	0	0	0
2	8	5	"mobB"	"STM3993"	7600	16320	120	259	553	690	124	58	58	62	47	75	74	65	0	598	1634	2438	149	73	73	75	23	30	94	88	0	0.383	0.317	0.342	0.333	4.681	0.234	0.597	120	379	100	726	2056	-1.385	201	525	495	1561	66335	196077	10.447	67.783	0	0	0
2	9	5	"yiiR"	"STM4083"	7770	16310	120	200	528	934	176	59	59	59	13	22	82	75	0	757	1969	3680	186	74	74	76	13	17	96	90	0	0.206	0.247	0.231	0.253	4.776	0.172	0.428	120	396	100	824	2364	-2.276	141	683	469	1895	63371	236294	36.077	145.615	0	0	0
2	10	5	""	"STM4067"	7950	16320	120	214	1094	2036	186	58	58	62	53	85	69	57	0	1120	2649	4496	169	74	74	76	16	21	89	86	0	0.149	0.402	0.299	0.294	6.148	0.389	0.685	120	417	100	1202	3611	-2.745	156	1046	1036	2575	131309	317882	19.472	160.813	0	0	0
2	11	5	"yiiM"	"STM4056"	8140	16320	120	285	983	1805	183	57	57	63	54	85	78	67	0	768	2085	3808	182	73	73	75	14	18	95	92	0	0.328	0.460	0.485	0.497	6.128	0.411	0.660	120	405	100	923	2938	-1.608	228	695	926	2012	117902	250160	17.037	143.571	0	0	0
2	12	5	"yiiG"	"STM4040"	8310	16320	120	85	125	107	85	61	61	69	71	102	23	13	0	1181	2402	3783	157	75	75	100	191	191	75	70	0	0.022	0.028	0.033	0.036	4.761	0.019	0.419	120	433	100	1130	2391	-5.526	24	1106	64	2327	15004	288242	0.789	12.052	0	0	0
2	13	5	"yhdN"	"STM3413"	8490	16320	120	262	466	609	130	61	61	72	79	109	72	59	0	728	1241	1785	143	74	74	81	74	91	94	90	0	0.307	0.347	0.321	0.314	4.072	0.260	0.517	120	406	100	855	1572	-1.702	201	654	405	1167	55908	148978	4.987	15.676	0	0	0
2	14	5	"secY"	"STM3420"	8670	16330	120	12624	15197	10329	67	62	62	69	40	57	100	100	0	378	402	279	69	72	72	74	14	18	97	95	0	41.052	45.864	44.089	51.165	2.987	62.917	0.441	120	373	100	12868	15465	5.359	12562	306	15135	330	1823684	48209	378.200	23.429	0	0	0
2	15	5	"rplE"	"STM3428"	8840	16330	120	1104	3720	6146	165	63	63	68	28	41	90	82	0	94	129	101	78	76	76	77	14	18	53	37	0	57.833	69.000	48.250	40.554	5.872	98.419	0.388	120	382	100	1059	3710	5.854	1041	18	3657	53	446368	15456	130.429	3.714	0	0	0
2	16	5	"rpmC"	"STM3432"	9030	16320	120	539	1914	2589	135	61	61	64	18	28	99	97	0	89	108	50	46	76	76	77	13	16	49	34	0	36.769	57.906	34.363	33.850	5.626	103.478	0.234	120	398	100	491	1885	5.200	478	13	1853	32	229709	12908	102.778	2.385	0	0	0
2	17	5	"rpsS"	"STM3436"	9200	16320	120	1326	2525	3939	156	61	61	117	527	450	75	54	0	108	149	160	107	74	74	76	18	23	66	45	0	37.206	32.853	33.524	31.824	3.569	39.739	0.432	120	453	100	1299	2539	5.217	1265	34	2464	75	303020	17893	4.569	4.056	0	0	0
2	18	5	"rpsJ"	"STM3441"	9400	16320	110	323	764	1069	139	60	60	92	207	225	53	37	0	95	109	50	45	75	75	77	18	23	52	28	0	13.150	20.706	15.500	14.073	4.070	41.095	0.184	80	402	100	283	738	3.717	263	20	704	34	61109	8720	3.246	1.778	0	0	0
2	19	5	""	"STM4463"	9560	16320	120	89	134	178	132	59	59	67	55	82	24	13	0	988	1575	2254	143	76	76	78	18	23	98	96	0	0.033	0.050	0.045	0.054	4.625	0.044	0.287	120	414	100	942	1574	-4.926	30	912	75	1499	16044	188947	1.218	83.167	0	0	0
2	20	5	"pepA"	"STM4477"	9730	16320	120	1632	4096	6716	163	60	60	63	20	31	99	98	0	525	1160	1599	137	74	74	76	15	19	97	95	0	3.486	3.716	2.948	3.078	4.791	6.371	0.387	120	417	100	2023	5122	1.801	1572	451	4036	1086	491534	139189	201.650	72.267	0	0	0
2	21	5	"iadA"	"STM4512"	9910	16320	120	255	608	1009	165	60	60	62	18	29	87	76	0	477	1402	2360	168	74	74	76	21	27	85	78	0	0.484	0.413	0.398	0.520	5.912	0.321	0.474	120	406	100	598	1876	-1.047	195	403	548	1328	72985	168181	30.333	63.143	0	0	0
2	22	5	""	"STM4551"	10090	16320	120	233	777	1004	129	60	60	63	17	26	90	84	0	1461	3646	5867	160	74	74	77	20	25	95	90	0	0.125	0.201	0.204	0.219	4.234	0.146	0.664	120	419	100	1560	4289	-3.003	173	1387	717	3572	93220	437467	42.000	178.450	0	0	0
2	23	5	"yjjK"	"STM4581"	10270	16330	130	1616	6096	10606	173	60	60	64	23	35	100	99	0	454	1195	1831	153	75	75	77	14	18	96	90	0	4.106	5.389	4.891	4.815	4.722	7.208	0.560	120	411	100	1935	7156	2.038	1556	379	6036	1120	731553	143376	262.261	79.857	0	0	0
2	24	5	"gltS"	"STM3746"	10440	16330	120	1944	5124	7895	154	64	64	102	700	686	63	52	0	1346	3232	5026	155	77	77	79	20	25	95	89	0	1.481	1.604	1.525	1.676	6.515	1.695	0.578	120	483	100	3149	8215	0.567	1880	1269	5060	3155	614867	387828	7.174	157.650	0	0	0
2	1	6	"yhhY"	"STM3546"	6350	16480	120	143	182	173	95	53	53	54	12	22	89	84	0	871	1173	1270	108	71	71	73	21	28	100	100	0	0.112	0.117	0.132	0.109	3.178	0.102	0.602	120	529	100	890	1231	-3.152	90	800	129	1102	21875	140705	10.667	52.381	0	0	0
2	2	6	""	"STM0951"	6530	16480	120	158	207	161	77	55	55	56	13	23	97	93	0	1765	2252	2259	100	73	73	74	14	18	100	99	0	0.061	0.070	0.076	0.074	2.519	0.054	0.571	120	414	100	1795	2331	-4.038	103	1692	152	2179	24893	270234	11.615	155.571	0	0	0
2	3	6	"nanK"	"STM3336"	6710	16490	120	183	300	373	124	55	55	57	20	35	91	81	0	1425	2220	2911	131	75	75	77	26	33	100	95	0	0.095	0.114	0.120	0.108	3.555	0.095	0.572	120	422	100	1478	2390	-3.399	128	1350	245	2145	35972	266409	12.150	82.423	0	0	0
2	4	6	"yrbC"	"STM3310"	6890	16490	120	2455	3341	4014	120	54	54	56	20	35	100	100	0	855	1289	1485	115	73	73	76	26	34	96	94	0	3.070	2.703	2.880	2.939	3.207	3.602	0.474	120	419	100	3183	4503	1.618	2401	782	3287	1216	400894	154638	164.250	46.654	0	0	0
2	5	6	"greA"	"STM3299"	7060	16490	120	2005	2820	2861	101	55	55	57	27	47	100	100	0	679	874	797	91	73	73	74	14	18	99	99	0	3.218	3.452	3.274	3.242	2.631	6.027	0.307	120	374	100	2556	3566	1.686	1950	606	2765	801	338355	104857	102.333	57.143	0	0	0
2	6	6	"rpsO"	"STM3283"	7230	16490	120	930	1645	2217	134	55	55	58	26	44	99	99	0	170	268	273	101	71	71	73	13	17	93	89	0	8.838	8.071	8.475	8.447	4.055	13.197	0.370	120	417	100	974	1787	3.144	875	99	1590	197	197411	32210	61.038	15.000	0	0	0
2	7	6	"yghB"	"STM3162"	7420	16490	120	238	556	1095	196	56	56	61	44	72	79	67	0	549	1438	3016	209	72	72	75	22	29	95	92	0	0.382	0.366	0.375	0.367	4.246	0.279	0.521	120	441	100	659	1866	-1.390	182	477	500	1366	66747	172525	11.250	61.955	0	0	0
2	8	6	""	"STM3136"	7600	16490	120	181	232	175	75	57	57	62	46	74	78	59	0	1775	2247	1864	82	72	72	74	22	29	99	98	0	0.073	0.080	0.081	0.076	3.612	0.060	0.426	120	413	100	1827	2350	-3.780	124	1703	175	2175	27813	269588	3.696	98.773	0	0	0
2	9	6	"yggV"	"STM3103"	7770	16490	120	405	941	1247	132	58	58	60	24	40	90	85	0	304	624	789	126	72	72	75	41	54	85	75	0	1.496	1.600	1.699	1.449	4.538	1.974	0.577	120	432	100	579	1435	0.581	347	232	883	552	112966	74938	36.708	13.390	0	0	0
2	10	6	"sprT"	"STM3092"	7950	16480	120	184	322	404	125	56	56	62	53	85	66	54	0	519	875	1087	124	73	73	74	12	16	99	95	0	0.287	0.332	0.291	0.280	3.779	0.281	0.532	120	420	100	574	1068	-1.801	128	446	266	802	38639	104964	4.906	66.750	0	0	0
2	11	6	""	"STM3072"	8130	16490	120	101	154	147	95	57	57	62	54	87	42	27	0	902	2072	3621	174	72	72	74	13	17	99	98	0	0.053	0.049	0.066	0.070	4.033	0.032	0.444	120	404	100	874	2097	-4.238	44	830	97	2000	18475	248631	1.704	153.692	0	0	0
2	12	6	"ygfE"	"STM3060"	8310	16500	130	981	1587	1936	121	58	58	61	18	29	97	96	0	228	290	211	72	72	72	74	14	18	93	86	0	5.917	7.014	6.014	6.025	3.678	15.230	0.256	120	441	100	1079	1747	2.565	923	156	1529	218	190449	34778	84.778	15.429	0	0	0
2	13	6	"ansA"	"STM1294"	8490	16490	120	1005	1467	1502	102	59	59	63	37	58	99	96	0	1159	1777	1677	94	72	72	74	14	18	100	100	0	0.870	0.826	0.756	0.819	2.828	0.843	0.623	120	390	100	2033	3113	-0.200	946	1087	1408	1705	175992	213216	37.946	121.643	0	0	0
2	14	6	"pfkB"	"STM1326"	8670	16490	120	263	577	724	125	61	61	67	43	64	82	74	0	488	781	989	126	74	74	74	14	18	94	90	0	0.488	0.730	0.695	0.734	3.808	0.646	0.522	120	364	100	616	1223	-1.035	202	414	516	707	69245	93775	11.860	50.500	0	0	0
2	15	6	"ydiK"	"STM1364"	8850	16490	120	500	1198	1828	152	60	60	64	27	42	86	84	0	1698	3298	4441	134	74	74	75	15	20	99	98	0	0.271	0.353	0.286	0.277	4.620	0.323	0.586	120	363	100	2064	4362	-1.884	440	1624	1138	3224	143757	395726	42.000	214.867	0	0	0
2	16	6	"cfa"	"STM1427"	9020	16490	120	822	2003	3253	162	60	60	62	16	25	97	95	0	905	1833	3103	169	72	72	74	15	20	99	99	0	0.915	1.103	1.004	0.960	3.798	1.075	0.722	120	395	100	1595	3704	-0.129	762	833	1943	1761	240397	219976	121.313	117.267	0	0	0
2	17	6	"ydhM"	"STM1437"	9200	16500	130	389	569	617	108	61	61	94	495	526	35	10	0	871	1352	1410	104	72	72	74	15	20	98	97	0	0.411	0.397	0.381	0.395	3.640	0.450	0.208	120	451	100	1127	1788	-1.284	328	799	508	1280	68292	162264	0.960	85.200	0	0	0
2	18	6	"nth"	"STM1453"	9380	16500	120	992	1907	3380	177	61	61	105	499	475	64	46	0	866	1534	2446	159	72	72	75	16	21	99	97	0	1.173	1.263	0.990	1.156	3.509	1.499	0.559	120	457	100	1725	3308	0.230	931	794	1846	1462	228872	184105	3.611	91.188	0	0	0
2	19	6	"ugpA"	"STM3556"	9550	16490	110	137	251	353	140	59	59	64	21	32	81	67	0	1379	3197	5289	165	72	72	77	30	38	100	98	0	0.060	0.061	0.049	0.055	2.971	0.052	0.649	80	403	100	1385	3317	-4.067	78	1307	192	3125	20096	255726	8.905	104.000	0	0	0
2	20	6	"ftsY"	"STM3571"	9740	16510	120	3356	3958	3339	84	60	60	63	19	30	100	100	0	1449	1800	1622	90	72	72	78	31	39	96	91	0	2.394	2.256	2.250	2.389	2.870	2.784	0.478	120	419	100	4673	5626	1.259	3296	1377	3898	1728	474915	216031	205.000	55.548	0	0	0
2	21	6	"zntA"	"STM3576"	9910	16490	120	3130	3786	2761	72	61	61	63	17	26	98	96	0	6396	7689	5402	70	72	72	74	20	27	100	100	0	0.485	0.489	0.471	0.422	2.527	0.455	0.722	120	403	100	9393	11342	-1.043	3069	6324	3725	7617	454367	922681	219.000	380.750	0	0	0
2	22	6	"yhhT"	"STM3582"	10090	16500	120	319	426	385	90	60	60	66	33	50	95	90	0	4012	5117	5112	99	73	73	76	21	27	100	100	0	0.066	0.073	0.068	0.065	2.855	0.057	0.579	120	419	100	4198	5410	-3.927	259	3939	366	5044	51082	614079	10.909	240.048	0	0	0
2	23	6	"yhiN"	"STM3588"	10270	16500	120	1751	2461	2570	104	61	61	66	34	51	99	97	0	3248	4349	3804	87	74	74	77	15	19	100	100	0	0.532	0.561	0.574	0.470	2.668	0.575	0.690	120	376	100	4864	6675	-0.909	1690	3174	2400	4275	295264	521886	70.441	284.800	0	0	0
2	24	6	""	"STM3598"	10440	16500	130	165	235	232	98	62	62	97	671	691	3	0	0	510	844	1212	143	75	75	77	17	22	99	97	0	0.237	0.225	0.234	0.255	2.972	1.469	0.024	120	526	100	538	942	-2.078	103	435	173	769	28154	101260	0.206	45.118	0	0	0
2	1	7	""	"STM3799"	6350	16670	120	985	1319	1236	93	55	55	59	49	83	98	96	0	3538	4323	3688	85	73	73	76	23	30	97	95	0	0.268	0.297	0.288	0.336	3.511	0.267	0.666	120	586	100	4395	5514	-1.898	930	3465	1264	4250	158250	518733	25.714	184.652	0	0	0
2	2	7	"yidE"	"STM3807"	6530	16670	120	318	443	469	105	55	55	57	18	31	94	89	0	2543	3478	3825	109	73	73	75	16	21	100	99	0	0.106	0.114	0.114	0.113	3.530	0.076	0.394	120	484	100	2733	3793	-3.231	263	2470	388	3405	53178	417376	21.444	212.688	0	0	0
2	3	7	"yidR"	"STM3811"	6710	16670	120	452	597	592	99	56	56	58	16	27	93	92	0	1314	1631	1478	90	74	74	76	16	21	100	99	0	0.319	0.347	0.288	0.303	3.271	0.300	0.556	120	473	100	1636	2098	-1.647	396	1240	541	1557	71605	195765	33.688	97.188	0	0	0
2	4	7	"torD"	"STM3821"	6890	16680	120	79	119	121	101	56	56	57	13	22	65	45	0	1075	2238	3740	167	73	73	75	15	20	99	99	0	0.023	0.029	0.031	0.029	3.440	0.026	0.685	120	485	100	1025	2228	-5.445	23	1002	63	2165	14299	268500	4.769	144.200	0	0	0
2	5	7	"dgoT"	"STM3827"	7070	16670	120	92	117	89	76	56	56	58	25	43	64	37	0	2168	2859	2983	104	73	73	75	15	20	100	100	0	0.017	0.022	0.019	0.018	3.417	0.018	0.323	120	438	100	2131	2847	-5.863	36	2095	61	2786	13985	343049	2.360	185.600	0	0	0
2	6	7	"yidA"	"STM3831"	7240	16680	120	930	1861	2683	144	56	56	59	25	42	99	98	0	1186	1624	2165	133	71	71	74	21	28	95	93	0	0.784	1.162	0.940	1.120	3.308	1.350	0.426	120	460	100	1989	3358	-0.351	874	1115	1805	1553	223304	194875	72.080	73.810	0	0	0
2	7	7	"imp"	"STM0093"	7420	16670	120	12826	15857	12225	77	58	58	60	15	25	100	100	0	6209	6688	4032	60	72	72	75	20	26	99	97	0	2.080	2.388	2.214	2.321	3.224	2.923	0.755	120	477	100	18905	22415	1.057	12768	6137	15799	6616	1902885	802525	1053.133	330.650	0	0	0
2	8	7	"yabJ"	"STM0106"	7590	16670	110	846	993	915	92	59	59	65	48	73	95	90	0	3973	4617	3509	76	72	72	75	40	53	100	100	0	0.202	0.206	0.181	0.171	2.161	0.205	0.739	80	451	100	4688	5479	-2.309	787	3901	934	4545	79477	369371	19.333	113.550	0	0	0
2	9	7	"yabC"	"STM0120"	7780	16680	110	1169	2796	3824	136	59	59	65	48	73	100	98	0	492	923	1147	124	71	71	76	43	56	97	87	0	2.637	3.212	2.714	3.005	3.188	4.980	0.365	80	449	100	1531	3589	1.399	1110	421	2737	852	223663	73864	56.896	19.698	0	0	0
2	10	7	"murD"	"STM0126"	7940	16680	130	1736	3052	4468	146	59	59	61	16	26	100	100	0	894	1495	1714	114	71	71	72	12	16	100	100	0	2.038	2.102	2.166	2.176	3.281	3.144	0.485	120	541	100	2500	4417	1.027	1677	823	2993	1424	366240	179454	186.938	118.583	0	0	0
2	11	7	"yacA"	"STM0135"	8130	16670	120	706	1360	2553	187	57	57	60	17	28	98	97	0	374	811	1437	177	71	71	73	13	17	95	90	0	2.142	1.761	1.759	1.789	3.841	2.053	0.594	120	452	100	952	2043	1.099	649	303	1303	740	163237	97268	76.471	56.769	0	0	0
2	12	7	""	"STM0148"	8300	16670	110	135	203	243	119	57	57	61	20	32	83	68	0	1390	1963	2205	112	72	72	74	22	29	100	100	0	0.059	0.077	0.073	0.063	3.086	0.064	0.434	80	418	100	1396	2037	-4.079	78	1318	146	1891	16274	157009	7.100	85.864	0	0	0
2	13	7	""	"STM1547"	8490	16670	130	385	912	1674	183	58	58	62	24	38	94	93	0	1252	2714	4688	172	72	72	74	21	28	100	99	0	0.277	0.323	0.310	0.300	3.251	0.277	0.567	120	504	100	1507	3496	-1.851	327	1180	854	2642	109451	325687	35.417	125.714	0	0	0
2	14	7	""	"STM1551"	8660	16670	120	125	166	128	77	61	61	65	25	38	74	54	0	205	406	493	121	74	74	74	13	17	93	86	0	0.489	0.316	0.411	0.421	4.197	0.159	0.289	120	434	100	195	437	-1.033	64	131	105	332	19901	48767	4.040	25.538	0	0	0
2	15	7	""	"STM1556"	8840	16670	120	215	361	597	165	62	62	65	22	33	89	81	0	3168	4931	5786	117	73	73	75	15	20	100	100	0	0.049	0.062	0.042	0.044	3.229	0.044	0.225	120	447	100	3248	5157	-4.338	153	3095	299	4858	43313	591756	13.455	323.733	0	0	0
2	16	7	""	"STM1562"	9020	16680	130	286	432	433	100	62	62	66	22	33	93	81	0	515	900	1162	129	73	73	74	14	18	97	94	0	0.507	0.447	0.470	0.488	4.033	0.284	0.441	120	485	100	666	1197	-0.981	224	442	370	827	51899	107992	16.636	59.000	0	0	0
2	17	7	"fdnI"	"STM1568"	9200	16680	120	494	1387	2189	157	63	63	65	19	29	89	82	0	614	1581	2296	145	74	74	75	12	16	93	87	0	0.798	0.879	0.902	0.802	5.110	0.918	0.582	120	436	100	971	2831	-0.325	431	540	1324	1507	166468	189673	69.579	125.500	0	0	0
2	18	7	"nmpC"	"STM1572"	9380	16680	120	2039	4020	4858	120	61	61	65	19	29	100	98	0	709	937	819	87	73	73	75	14	18	95	90	0	3.110	4.582	3.347	3.847	3.826	9.324	0.334	120	453	100	2614	4823	1.637	1978	636	3959	864	482393	112483	208.158	61.571	0	0	0
2	19	7	"sohB"	"STM1716"	9560	16680	120	647	2494	5622	225	59	59	64	20	31	99	97	0	715	2556	5733	224	72	72	76	27	35	97	95	0	0.914	0.980	0.849	0.930	3.510	0.977	0.737	120	446	100	1231	4919	-0.129	588	643	2435	2484	299225	306736	121.500	91.852	0	0	0
2	20	7	"ompW"	"STM1732"	9730	16670	120	536	759	783	103	60	60	63	17	26	99	98	0	2342	3066	2694	87	73	73	77	23	29	100	100	0	0.210	0.234	0.216	0.184	2.962	0.178	0.413	120	419	100	2745	3692	-2.253	476	2269	699	2993	91101	367926	40.941	129.957	0	0	0
2	21	7	"yciU"	"STM1740"	9910	16680	120	432	903	1244	137	61	61	63	16	25	95	93	0	214	515	796	154	73	73	76	21	27	89	79	0	2.631	1.905	1.967	1.977	4.806	2.118	0.382	120	440	100	512	1284	1.396	371	141	842	442	108356	61839	52.500	20.905	0	0	0
2	22	7	"ychJ"	"STM1755"	10090	16680	120	764	1652	3333	201	61	61	65	31	47	98	96	0	701	1307	2067	158	73	73	75	14	18	100	98	0	1.119	1.289	1.216	1.164	3.777	1.692	0.693	120	430	100	1331	2825	0.163	703	628	1591	1234	198240	156837	51.194	88.000	0	0	0
2	23	7	"ychP"	"STM1768"	10270	16680	120	1506	1720	1288	74	62	62	66	31	46	99	98	0	2867	3345	2896	86	74	74	75	15	20	99	99	0	0.517	0.507	0.512	0.535	2.352	0.393	0.519	120	406	100	4237	4929	-0.952	1444	2793	1658	3271	206432	401355	53.355	218.000	0	0	0
2	24	7	"ychH"	"STM1782"	10440	16680	120	101	151	143	94	62	62	64	18	28	68	52	0	318	559	705	126	73	73	76	16	21	97	92	0	0.159	0.183	0.172	0.158	4.359	0.101	0.245	120	509	100	284	575	-2.651	39	245	89	486	18144	67096	4.833	30.188	0	0	0
2	1	8	""	"STM2314"	6330	16860	110	6076	6372	1680	26	58	58	63	53	84	100	100	0	6487	6279	1369	21	74	74	76	23	30	100	100	0	0.938	1.018	1.018	1.007	1.313	1.028	0.890	80	502	100	12431	12519	-0.092	6018	6413	6314	6205	509765	502314	119.038	269.696	0	0	0
2	2	8	"nuoK"	"STM2319"	6510	16860	110	886	1526	2079	136	57	57	60	18	30	100	100	0	558	857	1117	130	73	73	75	16	21	100	100	0	1.709	1.874	1.761	1.931	2.539	2.175	0.502	80	463	100	1314	2253	0.773	829	485	1469	784	122082	68539	81.444	48.875	0	0	0
2	3	8	"yfbQ"	"STM2331"	6680	16860	110	5133	4808	1833	38	59	59	63	29	46	100	100	0	5597	5491	1803	32	75	75	80	48	60	100	100	0	0.919	0.877	0.898	0.834	1.646	0.906	0.871	80	452	100	10596	10165	-0.122	5074	5522	4749	5416	384677	439265	163.621	112.729	0	0	0
2	4	8	"yfbU"	"STM2335"	6860	16870	110	1106	2695	4922	182	60	60	66	32	48	100	100	0	651	1530	2303	150	75	75	81	49	60	100	100	0	1.816	1.811	1.623	1.732	2.742	2.878	0.388	80	458	100	1622	4090	0.861	1046	576	2635	1455	215561	122383	82.156	29.571	0	0	0
2	5	8	""	"STM2341"	7050	16860	110	278	314	144	45	57	57	60	23	38	100	100	0	6339	6465	2602	40	74	74	76	18	23	100	100	0	0.035	0.040	0.037	0.038	1.489	0.035	0.673	80	475	100	6486	6648	-4.825	221	6265	257	6391	25154	517239	11.043	354.944	0	0	0
2	6	8	""	"STM2346"	7220	16860	110	2714	4271	5814	136	56	56	58	17	29	100	100	0	996	1576	1875	118	73	73	76	22	28	100	100	0	2.880	2.804	2.860	2.740	2.509	3.714	0.544	80	457	100	3581	5718	1.526	2658	923	4215	1503	341658	126063	247.824	68.182	0	0	0
2	7	8	""	"STM2530"	7420	16860	110	143	156	65	41	58	58	59	17	28	97	91	0	2427	2833	1645	58	74	74	75	17	22	100	100	0	0.036	0.036	0.033	0.033	2.075	0.028	0.506	80	480	100	2438	2857	-4.791	85	2353	98	2759	12505	226631	5.706	162.235	0	0	0
2	8	8	"nifS"	"STM2543"	7580	16860	110	15406	18589	10813	58	61	61	62	17	27	100	100	1	2169	2494	1226	49	72	72	76	32	42	100	100	0	7.318	7.650	7.550	7.480	1.569	9.127	0.753	80	477	100	17442	20950	2.871	15345	2097	18528	2422	1487132	199487	1089.824	75.563	0	0	0
2	9	8	"glnB"	"STM2561"	7770	16870	110	1546	2527	2827	111	60	60	63	17	26	100	100	0	909	1250	1385	110	72	72	76	30	39	100	98	0	1.775	2.094	1.889	2.041	2.257	2.444	0.609	80	504	100	2323	3645	0.828	1486	837	2467	1178	202124	99991	144.941	39.133	0	0	0
2	10	8	""	"STM2566"	7960	16860	110	82	91	38	41	60	60	62	16	25	56	37	0	244	380	360	94	73	73	75	18	24	87	73	0	0.129	0.101	0.122	0.151	4.731	0.053	0.084	80	427	100	193	338	-2.958	22	171	31	307	7314	30402	1.813	16.944	0	0	0
2	11	8	"gogB"	"STM2584"	8130	16850	120	789	886	584	65	57	57	60	17	28	96	95	0	3824	4587	3614	78	73	73	75	18	24	100	98	0	0.195	0.184	0.203	0.188	3.033	0.141	0.650	120	485	100	4483	5343	-2.357	732	3751	829	4514	106373	550448	48.588	250.667	0	0	0
2	12	8	""	"STM2591"	8310	16860	110	271	320	173	54	57	57	59	16	27	100	98	0	4268	5117	2964	57	74	74	76	21	27	100	100	0	0.051	0.052	0.046	0.050	1.621	0.046	0.698	80	460	100	4408	5306	-4.293	214	4194	263	5043	25602	409321	16.313	240.048	0	0	0
2	13	8	"yraR"	"STM3268"	8490	16850	110	412	636	779	122	58	58	61	19	31	100	100	0	1787	2815	2909	103	73	73	75	14	18	100	100	0	0.207	0.211	0.215	0.201	1.999	0.187	0.579	80	458	100	2068	3320	-2.276	354	1714	578	2742	50902	225237	30.263	195.714	0	0	0
2	14	8	"yhbV"	"STM3275"	8660	16850	110	235	241	64	26	61	61	64	22	34	100	100	0	7940	8351	2451	29	74	74	76	17	22	100	100	0	0.022	0.022	0.021	0.021	1.354	0.022	0.035	80	447	100	8040	8457	-5.498	174	7866	180	8277	19267	668096	8.045	486.765	0	0	0
2	15	8	"deaD"	"STM3280"	8840	16850	110	15858	15990	5304	33	65	65	79	126	159	100	100	0	6153	6038	1791	29	75	75	79	28	35	100	100	0	2.598	2.671	2.654	2.642	1.274	2.830	0.910	80	468	100	21871	21888	1.378	15793	6078	15925	5963	1279238	483075	126.278	212.821	0	0	0
2	16	8	"argG"	"STM3290"	9030	16850	110	1539	1524	430	28	64	64	79	129	163	100	98	0	5212	5204	1493	28	75	75	79	28	35	100	100	0	0.287	0.285	0.286	0.280	1.412	0.268	0.771	80	444	100	6612	6589	-1.800	1475	5137	1460	5129	121904	416329	11.202	183.036	0	0	0
2	17	8	"ftsJ"	"STM3297"	9200	16850	110	5884	10891	13278	121	63	63	74	104	140	100	100	1	1344	1752	1520	86	74	74	77	15	19	100	100	0	4.583	6.453	5.158	5.507	1.813	9.411	0.627	80	431	100	7091	12506	2.196	5821	1270	10828	1678	871295	140140	104.010	111.667	0	0	0
2	18	8	"ispB"	"STM3305"	9370	16860	110	10461	10782	2788	25	62	62	72	102	141	100	100	0	6286	6454	1248	19	72	72	75	16	21	100	100	0	1.673	1.680	1.694	1.652	1.266	1.766	0.896	80	454	100	16613	17102	0.743	10399	6214	10720	6382	862551	516282	105.000	398.688	0	0	0
2	19	8	"ybgL"	"STM0714"	9560	16860	120	212	633	962	151	59	59	63	20	31	93	88	0	568	1298	1651	127	72	72	74	19	25	92	90	0	0.308	0.468	0.426	0.449	3.484	0.464	0.553	120	512	100	649	1800	-1.697	153	496	574	1226	76006	155767	28.500	64.421	0	0	0
2	20	8	""	"STM0720"	9740	16860	110	112	127	52	40	59	59	64	20	31	95	72	0	5340	6088	2519	41	72	72	75	23	30	100	100	0	0.010	0.011	0.010	0.010	1.836	0.009	0.468	80	442	100	5321	6084	-6.635	53	5268	68	6016	10174	487078	3.150	261.435	0	0	0
2	21	8	""	"STM0726"	9910	16850	110	411	451	171	37	60	60	62	18	29	100	100	0	12096	13488	3753	27	71	71	75	26	34	100	100	0	0.029	0.029	0.028	0.028	1.375	0.029	0.847	80	414	100	12376	13808	-5.098	351	12025	391	13417	36071	1079037	21.611	515.885	0	0	0
2	22	8	"ybgT"	"STM0742"	10090	16860	120	218	316	278	87	60	60	62	14	22	92	83	0	134	172	125	72	72	72	73	19	26	79	63	0	2.548	2.560	2.380	2.609	4.348	3.854	0.287	120	471	100	220	356	1.350	158	62	256	100	37937	20683	18.143	5.211	0	0	0
2	23	8	"tolB"	"STM0748"	10270	16860	120	32400	29240	11857	40	62	62	65	17	26	100	100	0	7941	6909	2767	40	72	72	73	12	16	95	94	0	4.110	4.268	4.271	4.813	2.584	4.387	0.943	120	471	100	40207	36015	2.039	32338	7869	29178	6837	3508762	829089	1716.176	569.667	0	0	0
2	24	8	"pnuC"	"STM0757"	10450	16850	110	520	730	656	89	62	62	66	25	37	100	100	0	3326	4500	3318	73	72	72	74	13	17	100	100	0	0.141	0.151	0.147	0.136	2.019	0.144	0.657	80	483	100	3712	5096	-2.829	458	3254	668	4428	58426	360009	26.560	340.462	0	0	0
2	1	9	"dacC"	"STM0863"	6350	17040	120	3029	3326	4413	132	58	58	58	13	22	98	98	0	6679	6085	3800	62	73	73	74	13	17	96	95	0	0.450	0.544	0.458	0.516	3.725	0.692	0.286	120	570	100	9577	9280	-1.153	2971	6606	3268	6012	399109	730159	251.385	462.385	0	0	0
2	2	9	"ybjM"	"STM0871"	6530	17040	110	477	732	718	98	60	60	61	15	24	100	100	0	1660	2461	2369	96	75	75	77	15	19	100	100	0	0.263	0.282	0.280	0.271	1.703	0.255	0.744	80	448	100	2002	3058	-1.926	417	1585	672	2386	58543	196885	44.733	158.933	0	0	0
2	3	9	"potG"	"STM0878"	6710	17030	110	975	1034	352	34	60	60	62	22	35	100	100	0	10440	11362	2492	21	75	75	79	40	50	100	100	0	0.088	0.086	0.086	0.083	1.374	0.085	0.873	80	450	100	11280	12261	-3.502	915	10365	974	11287	82733	908998	44.182	282.075	0	0	0
2	4	9	"artQ"	"STM0889"	6880	17030	110	3979	3888	1006	25	59	59	63	30	47	100	100	0	6191	6066	1641	27	75	75	77	16	20	100	100	0	0.641	0.639	0.637	0.638	1.292	0.622	0.885	80	453	100	10036	9820	-0.642	3920	6116	3829	5991	311006	485272	127.500	374.313	0	0	0
2	5	9	""	"STM0894"	7070	17040	110	101	110	38	34	56	56	59	25	42	81	38	0	2546	2655	669	25	76	76	78	16	20	100	100	0	0.018	0.021	0.019	0.018	1.857	0.020	0.540	80	439	100	2515	2633	-5.778	45	2470	54	2579	8783	212364	2.040	161.063	0	0	0
2	6	9	""	"STM0898"	7230	17030	110	100	103	39	37	55	55	56	12	21	83	70	0	8026	8626	2215	25	73	73	75	13	17	100	100	0	0.006	0.006	0.005	0.004	2.658	0.005	0.434	80	453	100	7998	8601	-7.465	45	7953	48	8553	8266	690076	3.917	657.769	0	0	0
2	7	9	""	"STM1033"	7420	17050	100	204	260	195	75	55	55	57	14	24	97	95	0	1988	2664	2352	88	73	73	75	12	16	100	100	0	0.078	0.079	0.079	0.076	1.865	0.069	0.694	80	414	100	2064	2796	-3.684	149	1915	205	2591	20828	213088	14.500	215.750	0	0	0
2	8	9	""	"STM1037"	7600	17040	100	283	341	227	66	56	56	58	13	22	100	100	0	3040	3990	2667	66	73	73	73	12	16	100	100	0	0.077	0.073	0.075	0.071	1.955	0.055	0.500	80	430	100	3194	4202	-3.708	227	2967	285	3917	27313	319171	21.769	326.417	0	0	0
2	9	9	"yjaB"	"STM4181"	7790	17040	110	1249	1646	1334	81	57	57	59	14	23	100	100	0	2341	2916	1844	63	73	73	74	13	17	100	100	0	0.526	0.559	0.540	0.515	1.635	0.582	0.636	80	466	100	3460	4432	-0.928	1192	2268	1589	2843	131705	233261	113.357	218.615	0	0	0
2	10	9	"yjbD"	"STM4194"	7970	17030	110	215	304	289	95	58	58	60	15	25	97	88	0	500	648	525	81	75	75	76	13	17	100	100	0	0.369	0.429	0.426	0.371	2.513	0.394	0.487	80	467	100	582	819	-1.437	157	425	246	573	24300	51857	16.267	44.000	0	0	0
2	11	9	""	"STM4198"	8150	17030	110	218	246	89	36	57	57	59	15	25	98	98	0	2886	3131	1055	33	73	73	74	12	16	100	100	0	0.057	0.062	0.059	0.057	1.678	0.057	0.747	80	448	100	2974	3247	-4.127	161	2813	189	3058	19717	250442	12.467	254.750	0	0	0
2	12	9	""	"STM4202"	8320	17030	110	141	151	78	51	59	59	60	15	25	93	90	0	2445	3063	2289	74	74	74	75	14	18	100	100	0	0.035	0.031	0.033	0.029	1.797	0.030	0.784	80	465	100	2453	3081	-4.854	82	2371	92	2989	12091	245046	6.067	213.429	0	0	0
2	13	9	"pduF"	"STM2037"	8510	17040	110	789	811	150	18	57	57	58	13	22	100	100	0	11013	11148	1477	13	73	73	75	15	20	100	100	0	0.067	0.068	0.067	0.067	1.188	0.065	0.892	80	477	100	11672	11829	-3.902	732	10940	754	11075	64882	891856	57.923	738.200	0	0	0
2	14	9	"pduQ"	"STM2052"	8680	17030	110	258	272	74	27	59	59	62	18	29	100	100	0	9784	10132	1688	16	76	76	77	16	20	100	100	0	0.020	0.021	0.021	0.020	1.362	0.021	0.839	80	435	100	9907	10269	-5.608	199	9708	213	10056	21787	810573	11.667	628.438	0	0	0
2	15	9	"sspH2"	"STM2241"	8860	17040	120	3644	3166	1261	39	61	61	72	115	159	94	92	0	19596	16672	6706	40	77	77	79	22	27	100	99	0	0.184	0.187	0.185	0.182	3.097	0.179	0.911	120	524	100	23102	19700	-2.446	3583	19519	3105	16595	379892	2000667	26.904	754.227	0	0	0
2	16	9	"btuF"	"STM0206"	9040	17030	110	3347	3225	656	20	60	60	64	20	31	100	100	0	6381	6453	407	6	76	76	78	16	20	100	100	0	0.521	0.496	0.519	0.472	1.490	0.504	0.921	80	448	100	9592	9542	-0.940	3287	6305	3165	6377	257985	516279	158.050	398.438	0	0	0
2	17	9	"sitD"	"STM2864"	9210	17040	110	2603	2700	585	21	59	59	64	55	85	100	100	0	9508	10025	1530	15	73	73	74	15	20	100	100	0	0.270	0.265	0.270	0.262	1.214	0.262	0.918	80	465	100	11979	12593	-1.891	2544	9435	2641	9952	215967	801974	47.927	663.400	0	0	0
2	18	9	"yfjD"	"STM2679"	9380	17040	80	364	443	334	75	59	59	61	16	26	96	86	0	632	715	537	75	71	71	74	25	33	94	90	0	0.544	0.596	0.597	0.577	2.675	0.545	0.653	52	315	100	866	1028	-0.879	305	561	384	644	23013	37197	23.875	25.640	0	0	0
2	19	9	"psiB"	"PSLT069"	9580	17040	110	336	366	135	36	60	60	103	762	739	1	0	0	8955	9412	2691	28	74	74	81	36	44	100	100	0	0.031	0.033	0.031	0.032	1.381	0.026	0.014	80	478	100	9157	9644	-5.008	276	8881	306	9338	29314	752938	0.345	259.194	0	0	0
2	20	9	"traV"	"PSLT084"	9750	17040	100	117	174	166	95	58	58	62	21	33	87	62	0	1938	3441	4095	119	73	73	79	30	37	100	100	0	0.032	0.034	0.030	0.030	2.138	0.032	0.666	80	408	100	1924	3484	-4.982	59	1865	116	3368	13952	275312	5.333	112.067	0	0	0
2	21	9	"himD"	"STM0982"	9920	17030	110	2630	2591	1748	67	59	59	66	52	78	97	96	0	569	568	219	38	71	71	73	20	27	100	100	0	5.163	5.095	5.012	4.198	2.049	6.469	0.701	80	479	100	3069	3029	2.368	2571	498	2532	497	207272	45429	48.558	24.750	0	0	0
2	22	9	"dcuR"	"STM4303"	10100	17040	110	684	847	757	89	61	61	71	106	149	100	87	0	3558	4217	3295	78	71	71	73	14	19	100	100	0	0.179	0.190	0.186	0.178	1.800	0.173	0.676	80	461	100	4110	4932	-2.485	623	3487	786	4146	67780	337325	7.321	296.000	0	0	0
2	23	9	"phnA"	"STM4289"	10280	17040	110	1099	1238	795	64	62	62	65	20	30	100	100	0	851	1009	706	69	73	73	74	14	18	100	100	0	1.333	1.256	1.294	1.261	1.657	1.355	0.632	80	448	100	1815	2112	0.415	1037	778	1176	936	99069	80701	58.650	66.786	0	0	0
2	24	9	"melA"	"STM4298"	10460	17040	100	365	422	256	60	62	62	66	24	36	100	100	0	10756	11975	3760	31	73	73	75	16	21	100	100	0	0.028	0.030	0.028	0.027	1.484	0.030	0.648	80	457	100	10986	12262	-5.140	303	10683	360	11902	33790	958001	14.833	743.750	0	0	0
2	1	10	"lasT"	"STM4600"	6370	17200	100	1124	1104	253	22	59	59	61	14	22	100	100	0	3568	3528	896	25	74	74	75	12	16	100	100	0	0.305	0.303	0.298	0.305	1.328	0.287	0.908	80	408	100	4559	4499	-1.714	1065	3494	1045	3454	88285	282211	74.500	287.750	0	0	0
2	2	10	"dniR"	"STM0260"	6540	17210	110	26256	25472	5792	22	65	65	69	27	39	100	100	0	5316	5193	968	18	75	75	76	14	18	100	100	0	4.997	4.964	5.027	4.895	1.307	5.210	0.915	80	440	100	31432	30525	2.321	26191	5241	25407	5118	2037735	415406	940.852	365.500	0	0	0
2	3	10	""	"STM0277"	6710	17200	90	247	285	126	44	64	64	71	34	47	98	92	0	1726	1706	510	29	74	74	95	127	133	100	100	0	0.111	0.135	0.128	0.119	1.974	0.111	0.583	52	357	100	1835	1853	-3.174	183	1652	221	1632	14797	88716	6.294	12.685	0	0	0
2	4	10	""	"STM0286"	6900	17210	100	391	388	82	21	57	57	60	25	41	100	100	0	4871	4762	864	18	74	74	91	114	125	100	100	0	0.070	0.071	0.069	0.069	1.308	0.068	0.865	80	451	100	5131	5019	-3.844	334	4797	331	4688	31014	380970	13.120	40.974	0	0	0
2	5	10	""	"STM0294"	7080	17200	100	140	177	153	86	55	55	56	12	21	98	90	0	1720	2197	2220	101	75	75	77	14	18	100	100	0	0.052	0.057	0.056	0.051	2.164	0.049	0.564	80	395	100	1730	2244	-4.274	85	1645	122	2122	14153	175780	10.083	151.429	0	0	0
2	6	10	"yafH"	"STM0309"	7250	17210	110	443	451	110	24	57	57	58	17	29	100	100	0	4423	4458	1500	33	72	72	73	12	16	100	100	0	0.089	0.090	0.086	0.093	1.585	0.079	0.820	80	468	100	4737	4780	-3.495	386	4351	394	4386	36065	356657	23.118	365.417	0	0	0
2	7	10	"nagZ"	"STM1209"	7430	17200	110	5136	6125	4534	74	57	57	60	19	31	100	100	0	5975	7035	3708	52	71	71	72	12	16	100	100	0	0.860	0.871	0.862	0.713	2.099	1.013	0.818	80	451	100	10983	13032	-0.217	5079	5904	6068	6964	489962	562773	319.211	580.250	0	0	0
2	8	10	"ycfU"	"STM1217"	7610	17210	100	2310	2581	1386	53	58	58	59	14	23	100	100	0	2611	2919	1492	51	72	72	73	12	16	100	100	0	0.887	0.886	0.838	0.884	1.648	0.885	0.636	80	420	100	4791	5370	-0.173	2252	2539	2523	2847	206504	233493	180.143	237.167	0	0	0
2	9	10	"ycfC"	"STM1233"	7790	17210	110	266	320	232	72	59	59	61	15	24	100	98	0	351	402	272	67	72	72	73	12	16	100	100	0	0.742	0.791	0.767	0.765	2.033	0.765	0.517	80	438	100	486	591	-0.431	207	279	261	330	25574	32130	17.267	27.417	0	0	0
2	10	10	""	"STM1251"	7960	17210	100	2107	2028	1143	56	60	60	75	238	317	96	93	0	3263	3312	1510	45	75	75	76	14	18	100	100	0	0.642	0.608	0.602	0.581	2.115	0.617	0.805	80	438	100	5235	5205	-0.639	2047	3188	1968	3237	162221	264986	8.206	231.143	0	0	0
2	11	10	"aadA"	"STM1264"	8160	17210	100	727	702	184	26	60	60	74	242	327	96	86	0	7072	6791	1532	22	74	74	75	14	18	100	100	0	0.095	0.096	0.094	0.093	1.462	0.089	0.449	80	424	100	7665	7359	-3.391	667	6998	642	6717	56148	543266	2.595	479.714	0	0	0
2	12	10	"yeaQ"	"STM1274"	8320	17210	100	593	675	410	60	59	59	61	14	22	100	100	0	1276	1264	609	48	73	73	74	12	16	100	100	0	0.444	0.517	0.484	0.496	1.628	0.471	0.564	80	404	100	1737	1807	-1.172	534	1203	616	1191	54005	101151	43.857	99.167	0	0	0
2	13	10	"fumA"	"STM1468"	8510	17210	110	4591	4620	1354	29	57	57	59	14	23	100	100	0	6476	6608	986	14	71	71	73	12	16	100	100	0	0.708	0.698	0.681	0.674	1.351	0.720	0.855	80	465	100	10939	11100	-0.498	4534	6405	4563	6537	369625	528624	325.786	544.583	0	0	0
2	14	10	"ompN"	"STM1473"	8680	17200	110	1950	1825	588	32	59	59	60	16	26	97	97	0	10188	9804	1623	16	73	73	75	15	20	100	100	0	0.187	0.181	0.188	0.149	2.440	0.183	0.889	80	465	100	12006	11497	-2.419	1891	10115	1766	9731	145995	784293	110.313	648.600	0	0	0
2	15	10	"ydgF"	"STM1482"	8860	17210	100	813	962	820	85	59	59	60	17	28	100	100	0	2117	2469	1968	79	74	74	76	16	21	100	100	0	0.369	0.377	0.343	0.346	1.845	0.314	0.543	80	400	100	2797	3298	-1.438	754	2043	903	2395	76989	197542	53.059	149.563	0	0	0
2	16	10	"ynfK"	"STM1489"	9040	17210	110	1179	1170	356	30	59	59	61	20	32	100	100	0	10044	10244	2306	22	72	72	74	16	21	100	100	0	0.112	0.109	0.110	0.105	1.497	0.105	0.835	80	452	100	11092	11283	-3.154	1120	9972	1111	10172	93628	819522	55.450	635.625	0	0	0
2	17	10	""	"STM1498"	9210	17210	100	126	150	63	42	58	58	61	18	29	95	85	0	4211	4298	1968	45	72	72	74	16	21	100	100	0	0.016	0.022	0.020	0.019	1.775	0.021	0.641	80	406	100	4207	4318	-5.928	68	4139	92	4226	11978	343839	4.944	264.000	0	0	0
2	18	10	"ynfB"	"STM1503"	9400	17220	110	5330	5788	2653	45	59	59	62	21	33	100	100	0	2860	2906	1239	42	71	71	72	14	19	100	100	0	1.890	2.021	1.952	2.092	1.504	2.163	0.833	80	490	100	8060	8564	0.918	5271	2789	5729	2835	463020	232466	272.667	202.429	0	0	0
2	19	10	"virK"	"STM2781"	9570	17220	100	18938	18559	4201	22	62	62	112	825	736	100	100	0	3819	3646	772	21	71	71	78	30	38	100	100	0	5.036	5.174	4.995	5.182	1.326	5.440	0.885	80	408	100	22624	22072	2.332	18876	3748	18497	3575	1484698	291699	22.360	118.933	0	0	0
2	20	10	""	"STM2789"	9750	17220	110	664	701	146	20	61	61	64	18	28	100	100	0	11475	11445	1942	16	71	71	75	24	32	100	100	0	0.053	0.056	0.054	0.056	1.223	0.053	0.885	80	466	100	12007	12014	-4.241	603	11404	640	11374	56114	915618	35.389	473.750	0	0	0
2	21	10	"yqaE"	"STM2796"	9930	17220	110	142	171	118	69	59	59	69	103	149	28	8	0	381	512	521	101	70	70	72	13	18	100	100	0	0.267	0.253	0.254	0.240	2.640	0.175	0.440	80	464	100	394	554	-1.906	83	311	112	442	13666	40942	0.990	33.846	0	0	0
2	22	10	""	"STM4008"	10100	17220	110	6793	6604	1596	24	61	61	68	93	136	100	100	0	3506	3418	668	19	72	72	74	15	20	100	100	0	1.960	1.955	2.002	1.901	1.356	2.039	0.921	80	464	100	10166	9889	0.971	6732	3434	6543	3346	528299	273418	70.280	222.933	0	0	0
2	23	10	""	"STM4030"	10290	17210	110	729	1416	1827	129	62	62	66	23	34	100	100	0	1408	2407	3204	133	74	74	75	14	18	100	100	0	0.500	0.580	0.509	0.557	2.628	0.454	0.437	80	460	100	2001	3687	-1.000	667	1334	1354	2333	113246	192593	58.696	166.571	0	0	0
2	24	10	""	"STM4044"	10470	17220	120	618	621	479	77	60	60	63	19	30	93	88	0	9554	8432	5102	60	73	73	75	13	17	95	95	0	0.059	0.067	0.063	0.066	3.489	0.060	0.604	120	586	100	10039	8920	-4.087	558	9481	561	8359	74528	1011894	29.368	642.846	0	0	0
2	1	11	"yghJ"	"STM2941"	6370	17380	110	923	949	163	17	58	58	59	14	23	100	100	0	8892	9032	1432	15	75	75	76	15	19	100	100	0	0.098	0.099	0.098	0.099	1.229	0.095	0.917	80	522	100	9682	9848	-3.350	865	8817	891	8957	75892	722541	63.571	597.067	0	0	0
2	2	11	""	"STM2950"	6540	17380	110	1100	1070	333	31	61	61	65	24	36	100	98	0	9498	9630	1746	18	73	73	74	15	20	100	100	0	0.110	0.106	0.111	0.095	1.863	0.103	0.860	80	452	100	10464	10566	-3.181	1039	9425	1009	9557	85596	770367	41.875	637.067	0	0	0
2	3	11	"ygcA"	"STM2957"	6720	17380	110	3541	4196	2109	50	62	62	64	24	37	100	100	0	4571	5156	2162	41	73	73	78	63	80	100	100	0	0.773	0.813	0.841	0.768	1.603	0.834	0.773	80	492	100	7977	9217	-0.371	3479	4498	4134	5083	335706	412442	172.167	80.603	0	0	0
2	4	11	"sdaB"	"STM2971"	6900	17390	100	1260	1279	287	22	60	60	60	13	21	100	100	0	4362	4516	1215	26	72	72	73	12	16	100	100	0	0.280	0.274	0.260	0.282	1.560	0.246	0.829	80	420	100	5490	5663	-1.838	1200	4290	1219	4444	102322	361296	93.769	370.250	0	0	0
2	5	11	"fucP"	"STM2975"	7080	17380	110	107	112	34	30	58	58	60	13	21	95	83	0	3771	3917	1354	34	73	73	74	13	17	100	100	0	0.013	0.014	0.013	0.013	1.738	0.013	0.583	80	480	100	3747	3898	-6.238	49	3698	54	3844	8960	313397	4.000	295.615	0	0	0
2	6	11	"fucR"	"STM2979"	7260	17390	110	1319	1311	242	18	60	60	63	15	23	100	100	0	7887	7912	1199	15	71	71	72	12	16	100	100	0	0.161	0.160	0.164	0.157	1.271	0.154	0.899	80	466	100	9075	9092	-2.634	1259	7816	1251	7841	104848	632956	83.200	653.333	0	0	0
2	7	11	""	"STM3160"	7440	17390	110	238	308	201	65	62	62	65	22	33	97	96	0	619	737	579	78	71	71	72	12	16	100	100	0	0.321	0.369	0.302	0.341	2.209	0.249	0.413	80	464	100	724	912	-1.639	176	548	246	666	24638	58986	11.045	55.417	0	0	0
2	8	11	""	"STM3169"	7610	17390	110	99	118	57	48	61	61	64	17	26	85	56	0	3460	4549	4051	89	72	72	72	13	18	100	100	0	0.011	0.013	0.011	0.011	2.369	0.009	0.397	80	466	100	3426	4534	-6.478	38	3388	57	4477	9434	363928	3.176	344.385	0	0	0
2	9	11	"ygiX"	"STM3177"	7790	17380	110	699	821	615	74	64	64	67	19	28	98	95	0	3160	3843	2616	68	71	71	72	12	16	100	100	0	0.206	0.201	0.201	0.179	2.043	0.178	0.651	80	460	100	3724	4529	-2.282	635	3089	757	3772	65651	307418	39.684	314.250	0	0	0
2	10	11	"clpB"	"STM2660"	7970	17390	110	29179	31642	8081	25	67	67	69	20	28	100	100	0	8185	8502	2140	25	73	73	74	13	17	100	100	0	3.589	3.746	3.584	3.788	1.340	3.894	0.870	80	466	100	37224	40004	1.843	29112	8112	31575	8429	2531333	680136	1578.650	648.308	0	0	0
2	11	11	"yfiN"	"STM2672"	8150	17390	110	2508	2488	395	15	63	63	66	17	25	100	100	0	10260	10315	905	8	73	73	74	13	17	100	100	0	0.240	0.237	0.239	0.234	1.226	0.230	0.895	80	466	100	12632	12667	-2.059	2445	10187	2425	10242	199020	825196	142.471	787.769	0	0	0
2	12	11	"recN"	"STM2684"	8330	17380	110	4229	4524	1924	42	59	59	62	15	24	100	100	0	6209	6483	1656	25	72	72	73	12	16	100	100	0	0.679	0.696	0.687	0.631	1.882	0.723	0.765	80	467	100	10307	10876	-0.557	4170	6137	4465	6411	361957	518661	297.467	534.167	0	0	0
2	13	11	"cueR"	"STM0499"	8510	17390	100	1447	1899	1386	72	58	58	62	22	35	100	100	0	2186	2746	1597	58	71	71	72	13	18	100	100	0	0.657	0.688	0.630	0.654	1.481	0.722	0.794	80	432	100	3504	4516	-0.607	1389	2115	1841	2675	151900	219704	83.500	205.692	0	0	0
2	14	11	""	"STM0509"	8690	17390	110	1657	1719	442	25	57	57	62	19	30	100	100	0	10993	11574	2382	20	70	70	73	15	20	100	100	0	0.146	0.144	0.142	0.142	1.254	0.139	0.879	80	478	100	12523	13166	-2.771	1600	10923	1662	11504	137540	925881	87.211	766.733	0	0	0
2	15	11	"gcl"	"STM0517"	8860	17390	110	314	309	118	38	57	57	61	19	31	100	100	0	6941	6748	3017	44	72	72	74	14	18	100	100	0	0.037	0.038	0.040	0.039	1.750	0.034	0.823	80	446	100	7126	6928	-4.740	257	6869	252	6676	24718	539840	13.053	476.714	0	0	0
2	16	11	"ybbV"	"STM0521"	9040	17380	110	71	75	26	34	59	59	62	18	29	38	11	0	1502	1820	1272	69	72	72	74	15	20	100	100	0	0.008	0.009	0.012	0.009	3.144	0.007	0.112	80	478	100	1442	1764	-6.897	12	1430	16	1748	6021	145615	0.722	116.400	0	0	0
2	17	11	"ylbA"	"STM0526"	9220	17380	110	1740	2013	1072	53	61	61	62	18	29	100	100	0	7429	8094	2848	35	73	73	76	17	22	100	100	0	0.228	0.243	0.232	0.226	1.636	0.238	0.785	80	480	100	9035	9973	-2.131	1679	7356	1952	8021	161051	647530	108.389	471.647	0	0	0
2	18	11	"purE"	"STM0534"	9400	17400	110	2140	2480	1116	45	60	60	62	16	25	100	100	0	3672	3959	1537	38	71	71	72	14	19	100	100	0	0.578	0.622	0.610	0.622	1.368	0.612	0.829	80	454	100	5681	6308	-0.792	2080	3601	2420	3888	198439	316717	151.125	277.643	0	0	0
2	19	11	"ygaM"	"STM2802"	9570	17390	100	1285	1457	703	48	61	61	65	19	29	100	100	0	1693	1993	1229	61	72	72	74	13	17	100	100	0	0.755	0.727	0.708	0.750	1.519	0.637	0.713	80	418	100	2845	3317	-0.405	1224	1621	1396	1921	116558	159446	73.263	147.615	0	0	0
2	20	11	"yeiA"	"STM2187"	9750	17390	100	751	797	205	25	62	62	70	91	130	100	100	0	13089	13617	2705	19	72	72	73	12	16	100	100	0	0.053	0.054	0.053	0.053	1.306	0.050	0.754	80	420	100	13706	14280	-4.240	689	13017	735	13545	63725	1089320	7.989	1128.667	0	0	0
2	21	11	""	"STM2196"	9930	17390	110	1179	1299	438	33	59	59	61	15	24	100	100	0	12907	13730	2962	21	70	70	71	14	19	100	100	0	0.087	0.091	0.087	0.088	1.287	0.087	0.857	80	452	100	13957	14900	-3.519	1120	12837	1240	13660	103884	1098394	82.533	975.643	0	0	0
2	22	11	"bcr"	"STM2221"	10100	17390	110	4767	4866	1852	38	59	59	62	20	32	100	98	0	12490	13353	3449	25	70	70	73	32	43	100	100	0	0.379	0.362	0.376	0.309	2.142	0.365	0.903	80	464	100	17128	18090	-1.399	4708	12420	4807	13283	389309	1068251	240.200	415.000	0	0	0
2	23	11	"yejK"	"STM2226"	10290	17390	110	9353	9668	3177	32	62	62	65	24	36	100	100	0	5983	6481	2093	32	71	71	75	31	41	100	100	0	1.572	1.499	1.554	1.466	1.465	1.535	0.897	80	492	100	15203	16016	0.652	9291	5912	9606	6410	773445	518469	400.125	206.645	0	0	0
2	24	11	""	"STM2236"	10470	17390	100	413	459	256	55	61	61	63	19	30	98	98	0	5559	6246	3253	52	72	72	74	14	18	100	100	0	0.064	0.064	0.062	0.061	1.520	0.060	0.757	80	442	100	5839	6572	-3.962	352	5487	398	6174	36684	499646	20.842	440.857	0	0	0
2	1	12	"phoP"	"STM1231"	6370	17570	110	6837	6682	1553	23	62	62	64	17	26	100	100	0	1641	1565	531	33	72	72	73	15	20	100	100	0	4.318	4.434	4.391	4.849	1.554	4.471	0.879	80	523	100	8344	8113	2.110	6775	1569	6620	1493	534577	125211	389.294	99.467	0	0	0
2	2	12	"phoP"	"STM1231"	6550	17560	110	11610	10908	3374	30	63	63	67	32	47	100	100	0	2882	2890	594	20	71	71	73	17	23	100	100	0	4.108	3.847	3.844	3.603	1.586	4.156	0.905	80	480	100	14358	13664	2.038	11547	2811	10845	2819	872671	231168	338.781	165.706	0	0	0
2	3	12	"phoP"	"STM1231"	6730	17560	110	8115	7916	2368	29	62	62	65	30	46	100	100	0	1804	1832	419	22	71	71	72	14	19	100	100	0	4.647	4.460	4.620	4.251	1.456	4.789	0.903	80	481	100	9786	9615	2.216	8053	1733	7854	1761	633261	146554	261.700	125.714	0	0	0
2	4	12	"phoQ"	"STM1230"	6910	17560	110	4820	4597	1849	40	62	62	65	15	23	100	100	0	2822	2737	760	27	72	72	73	13	17	100	100	0	1.730	1.702	1.766	1.438	2.024	1.815	0.935	80	454	100	7508	7200	0.791	4758	2750	4535	2665	367797	218979	302.133	204.923	0	0	0
2	5	12	"phoQ"	"STM1230"	7080	17560	110	11359	11399	3079	27	65	65	69	19	27	100	100	0	5947	6082	1265	20	73	73	74	13	17	100	100	0	1.923	1.886	1.925	1.803	1.511	1.975	0.900	80	466	100	17168	17343	0.943	11294	5874	11334	6009	911916	486563	596.316	462.154	0	0	0
2	6	12	"hupA"	"STM4170"	7260	17560	110	4157	4963	3459	69	69	69	77	42	54	100	100	0	336	372	181	48	70	70	72	12	16	100	100	0	15.368	16.205	16.522	15.974	1.512	19.315	0.787	80	466	100	4354	5196	3.942	4088	266	4894	302	397037	29777	116.333	25.000	0	0	0
2	7	12	"sopB"	"STM1091"	7440	17560	110	39476	36477	13100	35	70	70	78	43	55	100	100	0	6169	6105	1289	21	71	71	72	12	16	100	100	0	6.462	6.034	6.334	4.996	2.139	6.718	0.920	80	453	100	45504	42441	2.692	39406	6098	36407	6034	2918188	488417	846.488	502.750	0	0	0
2	8	12	"pipC"	"STM0375"	7610	17570	100	2080	2055	643	31	68	68	71	22	30	100	100	0	547	549	183	33	71	71	72	14	19	100	100	0	4.227	4.157	4.008	4.271	1.555	4.489	0.812	80	376	100	2488	2465	2.080	2012	476	1987	478	164412	43953	90.182	34.071	0	0	0
2	9	12	"pipC"	"STM0375"	7790	17580	140	3166	3091	1414	45	65	65	67	18	26	99	99	0	975	927	323	34	71	71	72	14	19	99	99	0	3.430	3.535	3.554	3.273	1.855	3.830	0.911	156	592	100	4005	3882	1.778	3101	904	3026	856	482126	144544	168.000	61.071	0	0	0
2	10	12	"pipC"	"STM0375"	7970	17560	110	3789	3588	1238	34	64	64	67	19	28	100	100	0	1064	1054	263	24	71	71	73	14	19	100	100	0	3.751	3.585	3.737	3.362	1.557	3.827	0.926	80	432	100	4718	4507	1.907	3725	993	3524	983	287029	84324	185.316	70.071	0	0	0
2	11	12	"ssrB"	"STM1391"	8150	17560	110	688	679	271	39	60	60	62	16	25	98	97	0	3083	3145	648	20	70	70	71	12	16	100	100	0	0.208	0.201	0.205	0.179	1.859	0.208	0.839	80	466	100	3641	3694	-2.262	628	3013	619	3075	54339	251567	38.563	256.167	0	0	0
2	12	12	"ssrB"	"STM1391"	8330	17560	100	743	732	217	29	58	58	61	20	32	100	100	0	3492	3416	747	21	68	68	69	11	15	100	100	0	0.200	0.201	0.198	0.195	1.312	0.201	0.905	80	442	100	4109	4022	-2.322	685	3424	674	3348	58571	273276	33.550	304.273	0	0	0
2	13	12	"lrp"	"STM0959"	8520	17570	100	3663	3728	1673	44	60	60	67	33	49	100	100	0	851	856	381	44	70	70	71	12	16	100	100	0	4.613	4.667	5.045	4.755	1.620	5.066	0.817	80	419	100	4384	4454	2.206	3603	781	3668	786	298244	68479	110.939	65.417	0	0	0
2	14	12	"lrp"	"STM0959"	8690	17570	110	14421	13849	3437	24	66	66	75	34	45	100	100	0	2746	2779	477	17	70	70	72	14	19	100	100	0	5.364	5.088	5.228	4.953	1.363	5.583	0.882	80	420	100	17031	16492	2.423	14355	2676	13783	2709	1107952	222331	405.118	193.357	0	0	0
2	15	12	"gyrA"	"STM2272"	8860	17570	120	40287	32571	14355	44	68	68	74	29	39	100	100	0	9812	8227	3339	40	73	73	75	18	24	96	96	0	4.130	3.986	4.106	4.240	3.614	4.206	0.917	120	506	100	49958	40657	2.046	40219	9739	32503	8154	3908466	987184	1120.586	452.889	0	0	0
2	16	12	"gyrA"	"STM2272"	9050	17570	100	13512	12730	3652	28	67	67	71	23	32	100	100	0	4295	4001	1230	30	73	73	75	18	24	100	100	0	3.185	3.224	3.254	3.317	1.402	3.283	0.934	80	415	100	17667	16591	1.671	13445	4222	12663	3928	1018414	320102	550.391	218.111	0	0	0
2	17	12	"gyrA"	"STM2272"	9220	17570	100	5526	5341	1236	23	64	64	67	19	28	100	100	0	1775	1649	514	31	72	72	75	16	21	98	98	0	3.207	3.346	3.293	3.809	2.085	3.419	0.869	80	451	100	7165	6854	1.681	5462	1703	5277	1577	427285	131906	277.579	98.375	0	0	0
2	18	12	"csrA"	"STM2826"	9400	17570	110	2566	2454	722	29	62	62	116	1094	943	97	63	0	337	329	52	15	71	71	73	16	21	100	100	0	9.414	9.271	9.476	8.817	1.441	10.440	0.859	80	453	100	2770	2650	3.235	2504	266	2392	258	196283	26342	2.137	16.000	0	0	0
2	19	12	"crp"	"STM3466"	9580	17580	110	6009	5835	1452	24	62	62	117	1095	935	100	97	0	2975	2894	918	31	71	71	73	15	20	100	100	0	2.048	2.045	2.006	2.180	1.435	2.501	0.705	80	452	100	8851	8596	1.034	5947	2904	5773	2823	466788	231542	5.222	188.067	0	0	0
2	20	12	"yhhP"	"STM3578"	9750	17570	100	744	744	256	34	62	62	71	93	130	100	97	0	859	901	330	36	71	71	73	15	20	100	100	0	0.865	0.822	0.821	0.810	1.532	0.828	0.673	80	408	100	1470	1512	-0.208	682	788	682	830	59535	72089	7.237	55.200	0	0	0
2	21	12	"yhhP"	"STM3578"	9930	17570	110	1344	1309	535	40	60	60	66	68	103	100	98	0	1663	1656	435	26	71	71	72	14	19	100	100	0	0.807	0.788	0.784	0.736	1.506	0.835	0.812	80	467	100	2876	2834	-0.310	1284	1592	1249	1585	104745	132467	18.279	113.143	0	0	0
2	22	12	"topA"	"STM1714"	10110	17570	110	9972	9703	3011	31	63	63	70	70	100	100	100	0	6457	6227	1112	17	72	72	76	32	42	100	100	0	1.552	1.566	1.599	1.488	1.369	1.682	0.911	80	467	100	16294	15795	0.634	9909	6385	9640	6155	776262	498174	137.614	192.219	0	0	0
2	23	12	"topA"	"STM1714"	10290	17570	110	2566	3273	1983	60	63	63	76	148	194	100	100	0	1796	1981	918	46	72	72	75	16	21	100	100	0	1.452	1.682	1.593	1.600	1.692	2.135	0.637	80	485	100	4227	5119	0.538	2503	1724	3210	1909	261865	158470	21.601	119.125	0	0	0
2	24	12	"topA"	"STM1714"	10470	17580	110	1495	1993	1292	64	62	62	64	19	29	100	100	0	912	1090	696	63	71	71	74	16	21	98	98	0	1.704	1.895	1.719	2.064	2.155	2.029	0.676	80	530	100	2274	2950	0.769	1433	841	1931	1019	159447	87228	101.526	63.500	0	0	0
2	1	13	"ctrl-buffer"	"ctrl-buffer"	6360	17740	100	58	59	17	28	56	56	60	45	75	2	1	0	79	85	30	35	70	70	72	13	18	41	13	0	0.222	0.200	0.556	0.524	3.946	0.716	0.062	80	452	100	11	18	-2.170	2	9	3	15	4702	6838	-0.022	1.000	-50	0	0
2	2	13	"ctrl-buffer"	"ctrl-buffer"	6540	17740	100	55	175	1016	580	57	57	62	49	79	2	2	0	78	79	13	16	70	70	72	14	19	30	5	0	-0.250	13.111	1.068	1.128	4.921	577.513	0.001	80	420	100	6	127	Error	-2	8	118	9	13980	6303	2.306	0.500	-50	0	0
2	3	13	"ctrl-buffer"	"ctrl-buffer"	6710	17740	100	56	61	28	45	54	54	77	298	387	0	0	0	90	95	38	40	71	71	74	29	39	30	6	0	0.105	0.292	0.614	0.597	4.786	0.002	0.000	80	420	100	21	31	-3.248	2	19	7	24	4858	7621	-0.054	0.724	-50	0	0
2	4	13	"ctrl-buffer"	"ctrl-buffer"	6890	17740	100	53	55	13	23	57	57	79	293	370	0	0	0	78	79	15	18	72	72	74	27	36	7	0	0	-0.667	-0.286	1.385	1.179	3.046	0.061	0.007	80	432	100	2	5	Error	-4	6	-2	7	4364	6337	-0.082	0.185	-50	0	0
2	5	13	"ctrl-buffer"	"ctrl-buffer"	7070	17740	100	57	57	11	19	59	59	61	14	22	6	0	0	77	77	12	15	71	71	72	11	15	28	12	0	-0.333	-0.333	0.889	0.944	3.832	0.055	0.000	80	432	100	4	4	Error	-2	6	-2	6	4535	6181	-0.286	0.455	-50	0	0
2	6	13	"ctrl-buffer"	"ctrl-buffer"	7250	17740	100	61	71	40	56	60	60	63	18	28	22	11	0	75	85	46	54	71	71	72	12	16	26	12	0	0.250	0.786	1.000	1.057	5.539	0.546	0.015	80	432	100	5	25	-2.000	1	4	11	14	5662	6776	0.444	1.083	-50	0	0
2	7	13	"ctrl-buffer"	"ctrl-buffer"	7430	17740	100	58	60	14	23	61	61	66	40	60	1	0	0	75	82	21	25	71	71	72	13	18	33	16	0	-0.750	-0.091	1.250	1.085	4.277	496.401	0.000	80	420	100	1	10	Error	-3	4	-1	11	4798	6574	-0.150	0.769	-50	0	0
2	8	13	"ctrl-buffer"	"ctrl-buffer"	7600	17740	100	63	75	55	73	61	61	63	17	26	18	11	0	80	94	76	80	70	70	72	12	16	45	22	0	0.200	0.583	1.083	0.912	3.964	0.588	0.278	80	418	100	12	38	-2.322	2	10	14	24	5990	7500	0.706	1.833	-50	0	0
2	9	13	"ctrl-buffer"	"ctrl-buffer"	7780	17740	100	57	84	79	94	60	60	61	16	26	22	15	0	80	102	67	65	70	70	72	15	20	40	20	0	-0.300	0.750	0.769	0.989	4.304	1.183	0.370	80	369	100	7	56	Error	-3	10	24	32	6709	8164	1.438	2.000	-50	0	0
2	10	13	"ctrl-buffer"	"ctrl-buffer"	7960	17740	100	58	61	18	29	58	58	60	15	25	15	6	0	79	82	21	25	70	70	72	15	20	35	11	0	0.000	0.250	0.923	0.939	4.124	0.304	0.035	80	429	100	9	15	Error	0	9	3	12	4862	6578	0.067	0.667	-50	0	0
2	11	13	"ctrl-buffer"	"ctrl-buffer"	8140	17740	100	60	63	19	30	57	57	59	13	22	25	8	0	84	88	25	28	70	70	71	14	19	48	22	0	0.214	0.333	0.798	0.844	3.204	0.573	0.113	80	432	100	17	24	-2.222	3	14	6	18	5049	7051	0.308	1.214	-50	0	0
2	12	13	"ctrl-buffer"	"ctrl-buffer"	8320	17740	100	63	64	19	29	58	58	61	17	27	17	5	0	82	86	26	30	71	71	73	15	20	37	18	0	0.455	0.400	0.586	0.754	4.660	0.357	0.038	80	432	100	16	21	-1.138	5	11	6	15	5126	6899	0.176	0.867	-50	0	0
2	13	13	"ctrl-buffer"	"ctrl-buffer"	8500	17740	100	59	66	36	54	59	59	64	27	42	8	3	0	82	94	62	65	72	72	74	16	21	27	11	0	0.000	0.318	1.385	1.455	4.291	0.440	0.190	80	409	100	10	29	Error	0	10	7	22	5271	7542	0.074	1.250	-50	0	0
2	14	13	"ctrl-buffer"	"ctrl-buffer"	8670	17740	100	63	66	20	30	66	66	70	30	42	8	3	0	79	88	33	37	74	74	76	16	21	35	16	0	-0.600	0.000	1.091	0.867	4.810	0.552	0.049	80	409	100	2	14	Error	-3	5	0	14	5291	7029	-0.133	0.750	-50	0	0
2	15	13	"ctrl-buffer"	"ctrl-buffer"	8850	17740	100	58	63	21	33	64	64	67	22	32	11	2	0	78	80	16	20	75	75	77	17	22	18	3	0	-2.000	-0.200	1.202	1.136	2.949	1.741	0.051	80	401	100	-3	4	Error	-6	3	-1	5	5035	6402	-0.182	0.176	-50	0	0
2	16	13	"ctrl-buffer"	"ctrl-buffer"	9030	17740	100	58	60	16	26	61	61	64	19	29	12	2	0	83	88	21	23	74	74	78	20	25	28	12	0	-0.333	-0.071	0.733	1.071	3.830	0.106	0.002	80	453	100	6	13	Error	-3	9	-1	14	4825	7070	-0.211	0.500	-50	0	0
2	17	13	"ctrl-buffer"	"ctrl-buffer"	9230	17750	70	66	69	24	34	61	61	64	22	34	21	9	0	105	116	41	35	72	72	79	21	26	62	40	0	0.152	0.182	0.323	0.300	4.465	0.091	0.003	32	231	100	38	52	-2.722	5	33	8	44	2215	3702	0.227	1.762	0	0	0
2	18	13	"ctrl-buffer"	"ctrl-buffer"	9390	17740	100	62	67	19	28	61	61	63	17	26	23	7	0	84	92	31	33	71	71	75	18	24	38	16	0	0.077	0.286	0.917	0.925	3.333	0.347	0.075	80	424	100	14	27	-3.700	1	13	6	21	5322	7365	0.235	0.944	-50	0	0
2	19	13	"ctrl-buffer"	"ctrl-buffer"	9570	17740	100	67	71	26	36	60	60	120	1132	943	0	0	0	84	92	35	38	71	71	74	17	22	43	21	0	0.538	0.524	1.000	0.909	3.325	0.332	0.062	80	423	100	20	32	-0.893	7	13	11	21	5653	7399	-0.043	1.059	-50	0	0
2	20	13	"ctrl-buffer"	"ctrl-buffer"	9740	17740	100	63	69	23	33	60	60	63	21	33	20	8	0	75	81	25	30	72	72	74	18	24	21	7	0	1.000	1.000	1.563	1.061	3.336	0.802	0.120	80	408	100	6	18	0.000	3	3	9	9	5514	6460	0.286	0.389	-50	0	0
2	21	13	"ctrl-buffer"	"ctrl-buffer"	9920	17740	100	59	65	27	41	60	60	63	19	30	18	11	0	75	80	21	26	73	73	75	16	21	23	15	0	-0.500	0.714	1.381	1.353	3.778	2.081	0.021	80	420	100	1	12	Error	-1	2	5	7	5187	6389	0.105	0.313	-50	0	0
2	22	13	"ctrl-buffer"	"ctrl-buffer"	10100	17740	100	61	66	23	34	62	62	66	21	31	16	3	0	82	92	34	36	74	74	78	18	23	31	17	0	-0.125	0.222	1.000	1.052	3.581	1.204	0.103	80	437	100	7	22	Error	-1	8	4	18	5290	7386	0.000	0.778	-50	0	0
2	23	13	"ctrl-buffer"	"ctrl-buffer"	10260	17710	50	75	78	27	34	63	63	97	285	293	0	0	0	92	97	21	21	81	81	85	31	36	16	8	0	1.091	0.938	1.267	1.882	2.555	0.760	0.065	12	104	100	23	31	0.126	12	11	15	16	936	1168	-0.067	0.387	0	0	0
2	24	13	"ctrl-buffer"	"ctrl-buffer"	10430	17740	90	62	70	28	40	60	60	65	22	33	19	9	0	90	96	31	32	72	72	76	23	30	40	19	0	0.111	0.417	0.857	0.856	3.447	0.081	0.125	52	382	100	20	34	-3.170	2	18	10	24	3634	4978	0.227	0.870	0	0	0
2	1	14	"malY"	"STM1464"	6360	17920	110	94	98	28	28	54	54	57	40	70	48	6	0	302	315	119	37	69	69	72	13	18	100	100	0	0.172	0.179	0.175	0.165	1.853	0.159	0.449	80	580	100	273	290	-2.542	40	233	44	246	7854	25228	1.025	18.692	0	0	0
2	2	14	""	"STM1865"	6550	17920	110	80	82	23	28	53	53	57	40	70	25	5	0	336	372	203	54	71	71	71	12	16	100	100	0	0.102	0.096	0.095	0.100	2.388	0.072	0.313	80	536	100	292	330	-3.295	27	265	29	301	6563	29726	0.625	25.083	0	0	0
2	3	14	"yheU"	"STM3463"	6730	17920	110	252	285	113	39	54	54	73	270	369	22	2	0	483	536	235	43	71	71	74	27	36	100	100	0	0.481	0.497	0.493	0.488	1.502	0.461	0.764	80	511	100	610	696	-1.057	198	412	231	465	22763	42856	0.785	17.111	0	0	0
2	4	14	""	"STM2507"	6900	17920	110	146	154	67	43	57	57	58	13	22	97	92	0	741	757	389	51	76	76	77	16	20	100	100	0	0.134	0.142	0.141	0.136	1.806	0.123	0.561	80	510	100	754	778	-2.901	89	665	97	681	12329	60577	7.385	42.500	0	0	0
2	5	14	"ilvY"	"STM3908"	7080	17920	110	1212	1307	607	46	58	58	59	14	23	100	100	0	6880	7418	2446	32	75	75	78	18	23	100	100	0	0.170	0.170	0.167	0.155	1.598	0.170	0.857	80	510	100	7959	8592	-2.560	1154	6805	1249	7343	104599	593455	89.143	407.778	0	0	0
2	6	14	""	"STM2906"	7250	17920	100	99	110	38	34	57	57	59	14	23	90	72	0	595	638	278	43	73	73	75	14	18	100	100	0	0.080	0.094	0.083	0.083	1.879	0.087	0.585	80	452	100	564	618	-3.636	42	522	53	565	8793	51071	3.643	40.214	0	0	0
2	7	14	"ssaR"	"STM1419"	7430	17920	110	303	490	510	104	57	57	59	15	25	100	96	0	1822	2939	3214	109	73	73	74	15	20	100	100	0	0.141	0.151	0.129	0.136	2.402	0.141	0.804	80	524	100	1995	3299	-2.830	246	1749	433	2866	39239	235095	28.733	191.000	0	0	0
2	8	14	"pykF"	"STM1378"	7610	17930	110	1041	6183	9371	151	58	58	62	18	29	100	100	0	258	838	1230	146	70	70	72	14	19	97	96	0	5.229	7.975	6.076	7.742	3.117	9.103	0.706	80	536	100	1171	6893	2.386	983	188	6125	768	494646	67011	340.056	54.714	0	0	0
2	9	14	"gyrB"	"STM3835"	7790	17920	110	5128	11153	10868	97	60	60	62	18	29	100	100	0	2156	3377	2827	83	69	69	71	13	18	100	100	0	2.428	3.353	2.618	3.005	1.869	3.987	0.786	80	524	100	7155	14401	1.280	5068	2087	11093	3308	892231	270150	616.167	254.308	0	0	0
2	10	14	"serC"	"STM0977"	7970	17920	110	1332	2722	3649	134	59	59	61	16	26	100	100	0	1034	1461	1559	106	71	71	73	15	20	100	100	0	1.322	1.916	1.668	1.665	2.264	2.561	0.640	80	524	100	2236	4053	0.403	1273	963	2663	1390	217744	116916	166.313	92.533	0	0	0
2	11	14	"cbiA"	"STM2035"	8150	17920	100	85	136	102	75	58	58	61	16	26	61	42	0	910	2575	3054	118	73	73	76	18	23	100	100	0	0.032	0.031	0.029	0.028	2.243	0.028	0.682	80	474	100	864	2580	-4.954	27	837	78	2502	10845	205981	4.688	138.833	0	0	0
2	12	14	"hin"	"STM2772"	8340	17920	110	212	351	396	112	58	58	62	20	32	95	91	0	1154	2200	2818	128	78	78	80	19	23	100	100	0	0.143	0.138	0.154	0.135	2.489	0.119	0.720	80	523	100	1230	2415	-2.805	154	1076	293	2122	28074	176004	14.450	111.579	0	0	0
2	13	14	"yfiA"	"STM2665"	8510	17920	110	792	952	509	53	60	60	63	17	26	100	100	0	948	1069	526	49	78	78	81	19	23	100	100	0	0.841	0.900	0.894	0.904	1.625	0.914	0.722	80	496	100	1602	1883	-0.249	732	870	892	991	76155	85498	52.294	52.000	0	0	0
2	14	14	""	"STM0382"	8680	17920	110	1131	1164	259	22	63	63	65	18	27	100	100	0	12461	12874	2419	18	79	79	82	20	24	100	100	0	0.086	0.086	0.088	0.084	1.300	0.083	0.909	80	510	100	13450	13896	-3.535	1068	12382	1101	12795	93083	1029899	61.056	639.600	0	0	0
2	15	14	"ybbP"	"STM0508"	8860	17920	110	2282	2237	731	32	62	62	80	296	370	96	93	0	14791	15105	3620	23	79	79	81	20	24	100	100	0	0.151	0.145	0.149	0.133	1.627	0.143	0.808	80	524	100	16932	17201	-2.728	2220	14712	2175	15026	178992	1208362	7.287	751.200	0	0	0
2	16	14	"fepE"	"STM0589"	9040	17920	110	4623	4743	622	13	62	62	78	298	382	100	100	0	12012	12296	1344	10	77	77	81	20	24	100	100	0	0.382	0.383	0.384	0.382	1.116	0.369	0.899	80	500	100	16496	16900	-1.388	4561	11935	4681	12219	379446	983706	15.654	610.750	0	0	0
2	17	14	"trpL"	"STM1722"	9190	17910	80	77	98	65	66	61	61	65	20	30	44	28	0	133	233	247	106	78	78	83	23	27	67	51	0	0.291	0.239	0.337	0.349	3.352	0.188	0.490	52	306	100	71	192	-1.781	16	55	37	155	5091	12129	1.650	6.522	0	0	0
2	18	14	"ivbL"	"STM3797"	9400	17920	100	127	129	34	26	59	59	62	16	25	97	85	0	316	321	64	19	74	74	77	19	24	100	100	0	0.281	0.283	0.286	0.265	1.590	0.277	0.659	80	517	100	310	317	-1.831	68	242	70	247	10327	25671	4.188	12.842	0	0	0
2	19	14	"murI"	"STM4131"	9580	17930	70	442	920	1321	143	57	57	61	19	31	93	90	0	464	1041	1443	138	71	71	74	15	20	96	90	0	0.980	0.890	1.050	0.823	3.288	0.849	0.344	32	231	100	778	1833	-0.030	385	393	863	970	29439	33301	45.211	64.467	0	0	0
2	20	14	"EMPTY"	"EMPTY"	9740	17920	100	59	62	15	24	59	59	62	18	29	13	3	0	77	80	19	23	73	73	76	18	23	20	7	0	0.000	0.429	1.036	0.905	2.970	0.548	0.003	80	468	100	4	10	Error	0	4	3	7	4966	6393	0.000	0.222	-75	0	0
2	21	14	"EMPTY"	"EMPTY"	9920	17920	100	57	62	18	29	61	61	65	25	38	12	1	0	69	72	14	19	75	75	78	18	23	7	1	0	0.667	-0.333	0.701	0.879	3.025	2.827	0.005	80	464	100	-10	-2	-0.585	-4	-6	1	-3	4964	5764	-0.120	-0.333	-75	0	0
2	22	14	"EMPTY"	"EMPTY"	10100	17920	100	61	63	16	25	61	61	65	19	29	15	2	0	68	71	15	21	74	74	77	18	23	5	2	0	0.000	-0.667	1.091	0.923	3.318	4330.566	0.000	80	464	100	-6	-1	Error	0	-6	2	-3	5063	5688	-0.105	-0.333	-75	0	0
2	23	14	"EMPTY"	"EMPTY"	10280	17920	100	61	62	14	22	63	63	68	28	41	2	0	0	77	80	19	23	76	76	83	35	42	5	1	0	-2.000	-0.250	1.538	1.191	3.727	7.191	0.005	80	496	100	-1	3	Error	-2	1	-1	4	4972	6366	-0.214	-0.086	-75	0	0
2	24	14	"EMPTY"	"EMPTY"	10460	17920	100	56	60	18	30	62	62	64	18	28	10	2	0	74	78	23	29	72	72	75	21	28	20	8	0	-3.000	-0.333	1.000	0.975	2.836	0.374	0.051	80	508	100	-4	4	Error	-6	2	-2	6	4796	6276	-0.222	0.143	-75	0	0
3	1	1	"yjiW"	"STM4523"	10860	15650	130	163	258	265	102	60	60	62	15	24	89	79	0	760	1191	1216	102	75	75	77	14	18	100	100	0	0.150	0.177	0.164	0.160	2.605	0.169	0.656	120	704	100	788	1314	-2.733	103	685	198	1116	30963	142971	13.067	79.571	0	0	0
3	2	1	"yjjW"	"STM4565"	11030	15650	120	559	576	136	23	61	61	63	17	26	100	100	0	8540	8528	1569	18	76	76	78	15	19	100	100	0	0.059	0.061	0.059	0.060	1.324	0.059	0.881	120	509	100	8962	8967	-4.087	498	8464	515	8452	69068	1023397	30.176	563.333	0	0	0
3	3	1	"yibL"	"STM3689"	11210	15650	140	2891	4121	4000	97	62	62	64	19	29	99	98	0	1842	2814	2551	90	76	76	78	14	17	98	96	0	1.602	1.482	1.491	1.427	2.916	1.621	0.760	156	664	100	4595	6797	0.680	2829	1766	4059	2738	642838	438927	213.526	195.429	0	0	0
3	4	1	"fba"	"STM3068"	11400	15650	130	37765	37531	5191	13	64	64	68	23	33	100	100	0	7800	7813	1275	16	78	78	80	14	17	100	100	0	4.882	4.844	4.802	4.885	1.216	4.947	0.931	120	560	100	45423	45202	2.288	37701	7722	37467	7735	4503774	937557	1628.826	552.357	0	0	0
3	5	1	"yhaH"	"STM3234"	11570	15650	130	875	1510	1644	108	65	65	72	40	55	100	97	0	1309	1994	2015	101	78	78	80	18	22	100	100	0	0.658	0.754	0.702	0.730	2.486	0.709	0.466	120	564	100	2041	3361	-0.604	810	1231	1445	1916	181190	239271	35.950	106.333	0	0	0
3	6	1	"rpoD"	"STM3211"	11750	15650	130	49103	48992	5295	10	66	66	73	43	58	100	100	0	8738	8747	1159	13	79	79	81	18	22	100	100	0	5.663	5.644	5.548	5.672	1.172	5.706	0.934	120	581	100	57696	57594	2.502	49037	8659	48926	8668	5879078	1049652	1137.651	481.444	0	0	0
3	7	1	""	"STM2551"	11920	15650	130	3610	3904	1103	28	65	65	72	75	104	100	100	0	16598	17690	3438	19	78	78	81	22	27	100	100	0	0.215	0.218	0.215	0.211	1.313	0.216	0.902	120	586	100	20065	21451	-2.220	3545	16520	3839	17612	468435	2122760	51.093	800.409	0	0	0
3	8	1	"gltI"	"STM0665"	12100	15650	130	6799	6686	1139	17	63	63	85	326	383	99	99	0	20166	20089	1839	9	80	80	85	29	34	100	100	0	0.335	0.331	0.340	0.321	1.355	0.329	0.916	120	579	100	26822	26632	-1.576	6736	20086	6623	20009	802361	2410637	20.248	689.793	0	0	0
3	9	1	"nagC"	"STM0682"	12280	15650	130	4552	4656	1039	22	63	63	79	317	401	100	100	0	9001	9323	1936	20	79	79	84	27	32	100	100	0	0.503	0.497	0.505	0.495	1.191	0.489	0.879	120	582	100	13411	13837	-0.991	4489	8922	4593	9244	558776	1118706	14.438	342.185	0	0	0
3	10	1	"glnS"	"STM0686"	12460	15660	130	37595	38018	5149	13	67	67	71	27	38	100	100	0	13414	13216	2552	19	78	78	80	15	18	100	100	0	2.814	2.889	2.805	2.987	1.381	2.859	0.917	120	564	100	50864	51089	1.493	37528	13336	37951	13138	4562203	1585865	1405.444	875.733	0	0	0
3	11	1	"sipD"	"STM2883"	12640	15650	130	40656	40955	6479	15	66	66	74	47	63	100	100	0	6092	6130	706	11	79	79	79	15	18	100	100	0	6.750	6.757	6.750	6.704	1.147	7.065	0.943	120	567	100	46603	46940	2.755	40590	6013	40889	6051	4914584	735635	869.809	403.400	0	0	0
3	12	1	"eutC"	"STM2457"	12810	15650	130	227	362	334	92	65	65	72	56	77	85	67	0	4725	7497	7411	98	79	79	81	17	20	100	100	0	0.035	0.040	0.035	0.034	2.209	0.036	0.643	120	587	100	4808	7715	-4.842	162	4646	297	7418	43427	899632	5.179	436.235	0	0	0
3	13	1	"udp"	"STM3968"	13000	15660	130	7607	7204	1686	23	66	66	71	45	63	100	100	0	17354	16370	3588	21	81	81	84	19	22	100	100	0	0.437	0.438	0.439	0.436	1.237	0.425	0.919	120	543	100	24814	23427	-1.196	7541	17273	7138	16289	864460	1964414	158.511	857.158	0	0	0
3	14	1	"metR"	"STM3964"	13170	15650	130	3621	3490	832	23	67	67	69	18	26	100	100	0	16355	15287	3190	20	81	81	83	18	21	100	100	0	0.218	0.225	0.226	0.223	1.251	0.223	0.923	120	535	100	19828	18629	-2.195	3554	16274	3423	15206	418744	1834436	190.056	844.667	0	0	0
3	15	1	"rthB"	"STM3960"	13350	15660	140	2494	2396	712	29	66	66	69	29	42	99	99	0	14286	13731	3585	26	81	81	83	17	20	100	100	0	0.171	0.171	0.175	0.162	1.792	0.164	0.898	156	586	100	16633	15980	-2.549	2428	14205	2330	13650	373751	2141980	80.241	802.824	0	0	0
3	16	1	"yigI"	"STM3956"	13520	15650	130	3515	3453	884	25	68	68	72	37	51	100	100	0	13222	12864	2214	17	81	81	89	79	88	100	100	0	0.262	0.265	0.269	0.255	1.392	0.265	0.930	120	533	100	16588	16168	-1.931	3447	13141	3385	12783	414311	1543662	91.378	161.709	0	0	0
3	17	1	"corA"	"STM3952"	13700	15650	130	7303	9116	7667	84	70	70	74	29	39	100	100	0	6859	8037	6432	80	81	81	89	74	83	100	100	0	1.067	1.137	1.108	1.067	1.901	1.210	0.834	120	608	100	14011	17002	0.094	7233	6778	9046	7956	1093897	964483	311.793	107.405	0	0	0
3	18	1	"yigA"	"STM3948"	13890	15650	130	14441	13987	2844	20	69	69	72	21	29	100	100	0	13679	13137	2802	21	81	81	83	17	20	100	100	0	1.057	1.066	1.058	1.072	1.203	1.070	0.945	120	591	100	27970	26974	0.080	14372	13598	13918	13056	1678487	1576474	662.619	767.882	0	0	0
3	19	1	"priB"	"STM4392"	14060	15650	130	6160	9203	11225	121	67	67	71	22	30	100	100	0	284	413	352	85	81	81	82	15	18	99	97	0	30.015	27.518	23.191	24.140	2.829	43.483	0.525	120	559	100	6296	9468	4.908	6093	203	9136	332	1104348	49610	415.091	22.067	0	0	0
3	20	1	"ytfJ"	"STM4405"	14240	15660	140	557	977	939	96	68	68	77	71	92	99	96	0	2451	3855	3600	93	80	80	120	261	217	96	93	0	0.206	0.241	0.223	0.245	2.498	0.208	0.698	156	731	100	2860	4684	-2.278	489	2371	909	3775	152364	601371	12.676	14.310	0	0	0
3	21	1	"mpl"	"STM4416"	14420	15660	140	8678	18976	19284	101	70	70	98	263	268	99	96	0	7401	10556	9707	91	82	82	116	265	228	100	94	0	1.176	1.805	1.552	1.485	2.322	2.034	0.822	156	721	100	15927	29380	0.234	8608	7319	18906	10474	2960271	1646791	71.779	39.396	0	0	0
3	22	1	""	"STM4420"	14600	15650	130	1254	1247	265	21	72	72	87	198	227	98	98	0	14330	14037	1953	13	90	90	100	53	53	100	100	0	0.083	0.084	0.084	0.081	1.420	0.084	0.908	120	548	100	15422	15122	-3.591	1182	14240	1175	13947	149677	1684459	5.859	262.962	0	0	0
3	23	1	""	"STM4424"	14780	15660	150	181	198	99	50	72	72	140	1219	870	0	0	0	9350	9018	2789	30	86	86	100	156	156	99	99	0	0.012	0.014	0.011	0.013	2.219	0.032	0.000	156	795	100	9373	9058	-6.409	109	9264	126	8932	30933	1406876	0.048	57.167	0	0	0
3	24	1	""	"STM4428"	14950	15650	130	233	300	185	61	71	71	123	1222	993	0	0	0	6425	8642	6144	71	85	85	99	162	163	100	100	0	0.026	0.027	0.027	0.025	1.869	0.026	0.807	120	753	100	6502	8786	-5.290	162	6340	229	8557	36040	1037039	0.145	52.735	0	0	0
3	1	2	"clpX"	"STM0449"	10850	15840	130	3548	8121	11442	140	61	61	71	96	135	99	97	0	601	1071	1286	120	77	77	78	16	20	98	95	0	6.655	8.109	7.691	7.456	2.605	9.932	0.757	120	589	100	4011	9054	2.734	3487	524	8060	994	974517	128537	83.854	62.063	0	0	0
3	2	2	"ptrB"	"STM1879"	11030	15840	130	1310	1641	1435	87	63	63	66	23	34	100	98	0	4212	5054	4261	84	77	77	79	17	21	100	100	0	0.302	0.317	0.303	0.296	2.222	0.255	0.572	120	416	100	5382	6555	-1.729	1247	4135	1578	4977	196946	606515	68.478	292.647	0	0	0
3	3	2	"yihV"	"STM4024"	11210	15830	130	254	361	386	106	62	62	66	23	34	97	90	0	3335	4979	6186	124	76	76	77	14	18	100	100	0	0.059	0.061	0.053	0.054	2.185	0.048	0.589	120	404	100	3451	5202	-4.085	192	3259	299	4903	43272	597500	12.826	350.143	0	0	0
3	4	2	"thiG"	"STM4160"	11390	15830	120	275	412	448	108	64	64	69	24	34	95	93	0	2432	4095	4537	110	75	75	77	14	18	100	99	0	0.090	0.087	0.088	0.085	2.432	0.081	0.723	120	405	100	2568	4368	-3.482	211	2357	348	4020	49399	491423	14.292	287.000	0	0	0
3	5	2	"thiC"	"STM4164"	11570	15830	130	354	400	279	69	66	66	72	39	54	91	84	0	2361	2662	1555	58	75	75	77	15	19	100	100	0	0.126	0.129	0.122	0.101	2.819	0.123	0.664	120	419	100	2574	2921	-2.989	288	2286	334	2587	47974	319416	8.410	172.333	0	0	0
3	6	2	"yjaG"	"STM4169"	11740	15840	130	3116	4772	5363	112	65	65	71	42	59	100	100	0	2349	3097	2695	87	75	75	78	16	20	100	100	0	1.342	1.558	1.323	1.368	2.135	1.977	0.704	120	418	100	5325	7729	0.424	3051	2274	4707	3022	572603	371690	111.929	188.688	0	0	0
3	7	2	""	"STM2701"	11920	15840	130	134	248	245	98	64	64	71	52	73	54	43	0	2037	5650	7017	124	76	76	78	16	20	95	90	0	0.036	0.033	0.037	0.048	4.908	0.025	0.620	120	448	100	2031	5758	-4.808	70	1961	184	5574	29816	677940	3.404	348.250	0	0	0
3	8	2	"stfE"	"STM0198"	12100	15830	130	87	147	119	80	64	64	71	53	74	38	30	0	1344	3538	4577	129	79	79	85	26	30	78	70	0	0.018	0.024	0.030	0.049	5.617	0.023	0.624	120	449	100	1288	3542	-5.781	23	1265	83	3459	17673	424555	1.434	132.808	0	0	0
3	9	2	"eutQ"	"STM2468"	12270	15830	130	84	126	95	75	64	64	68	28	41	45	36	0	1270	3212	4051	126	80	80	86	27	31	83	79	0	0.017	0.020	0.022	0.029	6.391	0.014	0.417	120	449	100	1210	3194	-5.895	20	1190	62	3132	15084	385391	2.071	115.778	0	0	0
3	10	2	"eutN"	"STM2464"	12460	15830	120	79	119	99	83	65	65	69	23	33	44	31	0	383	1960	2714	138	78	78	80	16	20	85	79	0	0.046	0.029	0.045	0.064	5.471	0.025	0.527	120	421	100	319	1936	-4.445	14	305	54	1882	14300	235229	2.174	117.500	0	0	0
3	11	2	"prpB"	"STM0368"	12650	15840	140	104	202	177	87	66	66	74	51	68	46	39	0	958	3310	4378	132	78	78	80	18	22	78	76	0	0.043	0.042	0.051	0.076	6.308	0.033	0.627	156	400	100	918	3368	-4.533	38	880	136	3232	31581	516376	2.510	179.444	0	0	0
3	12	2	"tus"	"STM1470"	12820	15840	130	415	817	922	112	64	64	75	68	90	79	69	0	1308	2920	3442	117	78	78	80	16	20	98	97	0	0.285	0.265	0.226	0.277	3.150	0.237	0.710	120	382	100	1581	3595	-1.809	351	1230	753	2842	98089	350418	10.912	177.500	0	0	0
3	13	2	"ogt"	"STM1659"	13000	15830	130	531	1212	1894	156	65	65	73	51	69	98	95	0	1432	2935	4055	138	80	80	83	15	18	100	100	0	0.345	0.402	0.386	0.357	2.583	0.366	0.642	120	404	100	1818	4002	-1.537	466	1352	1147	2855	145394	352208	22.333	190.133	0	0	0
3	14	2	"rpmF"	"STM1191"	13160	15830	120	1284	2133	3093	145	66	66	72	34	47	98	96	0	125	170	122	71	82	82	83	16	19	82	59	0	28.326	23.489	25.013	23.477	2.839	36.698	0.489	120	382	100	1261	2155	4.824	1218	43	2067	88	255988	20360	60.618	5.438	0	0	0
3	15	2	"fabG"	"STM1195"	13350	15840	140	10326	15869	15908	100	68	68	74	44	59	100	100	3	607	812	692	85	79	79	81	17	20	98	98	0	19.428	21.557	18.726	20.931	2.494	27.225	0.677	156	397	100	10786	16534	4.280	10258	528	15801	733	2475515	126623	358.977	43.000	0	0	0
3	16	2	"phsA"	"STM2065"	13530	15840	140	231	287	209	72	69	69	75	43	57	87	73	0	3571	5053	4137	81	78	78	90	92	102	98	98	0	0.046	0.044	0.043	0.041	2.238	0.038	0.494	156	384	100	3655	5193	-4.430	162	3493	218	4975	44816	788258	4.930	53.946	0	0	0
3	17	2	"dacD"	"STM2062"	13700	15840	130	3756	5487	4193	76	70	70	76	42	55	100	100	0	5304	7481	5180	69	78	78	91	117	128	100	100	0	0.705	0.732	0.731	0.703	1.538	0.733	0.784	120	438	100	8912	12820	-0.504	3686	5226	5417	7403	658436	897687	128.833	63.162	0	0	0
3	18	2	"pefD"	"PSLT016"	13890	15840	140	376	638	880	137	69	69	75	38	50	90	82	0	6159	9916	12781	128	77	77	84	87	103	98	96	1	0.050	0.058	0.053	0.049	2.886	0.056	0.722	156	471	100	6389	10408	-4.308	307	6082	569	9839	99502	1546818	14.816	113.011	0	0	0
3	19	2	"ybjG"	"STM0865"	14070	15840	120	244	1844	3035	164	66	66	72	34	47	68	60	0	181	2200	3291	149	76	76	118	291	246	45	42	0	1.695	0.837	1.032	1.133	4.859	0.893	0.683	120	459	100	283	3902	0.761	178	105	1778	2124	221223	264019	52.118	7.155	0	0	0
3	20	2	"thiM"	"STM2147"	14250	15870	60	304	306	168	54	66	66	100	149	149	62	40	0	1500	1961	1613	82	80	80	251	544	216	84	71	0	0.168	0.128	0.130	0.123	2.129	0.092	0.565	32	149	100	1658	2121	-2.577	238	1420	240	1881	9799	62742	1.383	3.143	0	0	0
3	21	2	"thiI"	"STM0425"	14390	15860	80	9319	9539	7416	77	68	68	145	574	395	84	78	0	6113	5898	4308	73	77	77	147	395	268	82	78	0	1.533	1.627	1.730	1.656	1.963	1.725	0.881	52	273	100	15287	15292	0.616	9251	6036	9471	5821	496020	306708	16.366	14.559	0	0	0
3	22	2	"hilD"	"STM2875"	14600	15850	140	761	3317	4599	138	72	72	157	636	405	50	37	0	280	1116	1526	136	80	80	109	248	227	46	34	0	3.445	3.132	3.562	3.329	3.352	3.404	0.756	156	596	100	889	4281	1.785	689	200	3245	1036	517378	174154	4.969	4.060	0	0	0
3	23	2	"prgK"	"STM2871"	14770	15770	90	8896	11662	10608	90	77	77	349	2176	623	75	73	0	1050	1240	856	69	79	79	117	281	240	78	71	0	9.082	9.978	8.974	7.872	2.298	14.040	0.096	52	277	100	9790	12746	3.183	8819	971	11585	1161	606401	64480	5.199	3.996	0	0	0
3	24	2	"nhoA"	"STM1582"	14980	15870	80	1042	1446	1549	107	72	72	79	35	44	86	80	0	2573	3655	4022	110	79	79	102	201	197	84	80	0	0.389	0.384	0.390	0.391	2.783	0.352	0.781	52	294	100	3464	4950	-1.362	970	2494	1374	3576	75177	190075	39.057	17.677	0	0	0
3	1	3	"hsdS"	"STM4524"	10870	16010	130	1336	2225	2147	96	62	62	72	88	122	96	94	0	1957	3335	3342	100	79	79	117	278	237	90	83	0	0.678	0.664	0.686	0.677	2.116	0.630	0.747	120	593	100	3152	5419	-0.560	1274	1878	2163	3256	266973	400166	24.466	11.576	0	0	0
3	2	3	"hisF"	"STM2077"	11040	16010	130	1741	3078	3357	109	63	63	68	27	39	100	97	0	1293	2230	2730	122	75	75	76	16	21	100	99	0	1.378	1.399	1.344	1.594	2.960	1.308	0.708	120	397	100	2896	5170	0.462	1678	1218	3015	2155	369360	267629	111.481	134.625	0	0	0
3	3	3	"trmD"	"STM2674"	11220	16010	140	4955	15211	19700	129	61	61	66	28	42	96	94	3	175	385	393	102	74	74	76	15	19	75	65	0	48.455	48.714	40.437	32.305	4.381	63.229	0.619	156	399	100	4995	15461	5.599	4894	101	15150	311	2372868	60054	540.893	20.600	0	0	0
3	4	3	"fruF"	"STM2206"	11390	16010	130	691	2936	4129	140	61	61	65	22	33	88	77	0	432	1814	2481	136	75	75	76	14	18	88	77	0	1.765	1.653	1.555	1.495	3.135	1.821	0.684	120	401	100	987	4614	0.819	630	357	2875	1739	352324	217703	130.500	124.143	0	0	0
3	5	3	"asrB"	"STM2549"	11570	16010	130	118	159	112	70	63	63	67	22	32	60	51	0	1094	2589	2816	108	75	75	77	14	18	97	90	0	0.054	0.038	0.045	0.048	3.471	0.030	0.574	120	410	100	1074	2610	-4.212	55	1019	96	2514	19036	310689	4.182	179.429	0	0	0
3	6	3	"sifA"	"STM1224"	11740	16010	130	235	648	751	115	62	62	65	17	26	86	82	0	2263	3771	4616	122	75	75	79	26	32	99	98	0	0.079	0.159	0.161	0.147	3.144	0.136	0.720	120	401	100	2361	4282	-3.661	173	2188	586	3696	77771	452569	34.294	142.000	0	0	0
3	7	3	"cbiM"	"STM2023"	11920	16010	130	172	242	188	77	61	61	64	18	28	91	80	0	2366	3639	3558	97	76	76	85	66	77	100	99	0	0.048	0.051	0.048	0.050	2.596	0.043	0.631	120	433	100	2401	3744	-4.367	111	2290	181	3563	29027	436659	9.889	53.848	0	0	0
3	8	3	"cbiP"	"STM2019"	12100	16020	130	121	503	704	139	61	61	63	17	26	62	55	0	859	2926	4091	139	78	78	84	61	72	65	60	0	0.077	0.155	0.181	0.187	4.546	0.096	0.470	120	455	100	841	3290	-3.702	60	781	442	2848	60300	351097	25.882	46.590	0	0	0
3	9	3	"samB"	"PSLT054"	12280	16010	130	394	807	957	118	61	61	63	17	26	89	82	0	1571	3470	4444	128	77	77	80	18	22	98	95	0	0.223	0.220	0.232	0.226	3.252	0.180	0.653	120	488	100	1827	4139	-2.166	333	1494	746	3393	96810	416355	43.765	188.333	0	0	0
3	10	3	"uhpT"	"STM3787"	12460	16010	130	106	197	203	103	61	61	62	16	25	75	55	0	1467	3220	3933	122	77	77	78	17	21	98	92	0	0.032	0.043	0.053	0.053	3.620	0.041	0.536	120	442	100	1435	3279	-4.949	45	1390	136	3143	23594	386408	8.438	184.824	0	0	0
3	11	3	"trpA"	"STM1727"	12640	16020	140	203	633	799	126	62	62	65	25	38	69	60	0	1204	3114	3995	128	76	76	81	28	34	85	81	0	0.125	0.188	0.217	0.205	4.029	0.175	0.777	156	389	100	1269	3609	-3.000	141	1128	571	3038	98776	485740	22.720	108.321	0	0	0
3	12	3	"rhaT"	"STM4050"	12830	16010	150	83	129	105	81	64	64	137	639	466	0	0	0	1195	3532	5164	146	80	80	144	454	315	57	52	0	0.017	0.019	0.028	0.039	4.829	0.016	0.496	156	384	100	1134	3517	-5.875	19	1115	65	3452	20198	551065	-0.013	7.463	0	0	0
3	13	3	"glnQ"	"STM0828"	13000	16020	130	2174	3320	3821	115	63	63	98	391	398	91	86	0	1182	1661	1735	104	80	80	119	362	304	83	67	0	1.916	2.060	2.163	2.065	2.212	2.742	0.544	120	396	100	3213	4838	0.938	2111	1102	3257	1581	398386	199304	8.240	4.260	0	0	0
3	14	3	""	"STM4158"	13180	16020	130	87	107	65	60	62	62	67	33	49	39	20	0	226	287	212	73	78	78	81	25	30	90	83	0	0.169	0.215	0.196	0.209	2.764	0.171	0.221	120	437	100	173	254	-2.566	25	148	45	209	12823	34393	1.212	8.240	0	0	0
3	15	3	""	"STM1260"	13360	16020	130	303	457	474	103	63	63	90	427	474	27	10	0	1916	3086	3484	112	74	74	78	30	38	97	96	0	0.130	0.131	0.141	0.132	2.728	0.115	0.254	120	402	100	2082	3406	-2.940	240	1842	394	3012	54886	370336	0.859	100.267	0	0	0
3	16	3	""	"PSLT026"	13530	16020	130	265	611	800	130	63	63	90	428	475	34	21	0	1808	3298	3835	116	71	71	76	33	43	96	91	0	0.116	0.170	0.163	0.155	3.632	0.161	0.634	120	400	100	1939	3775	-3.104	202	1737	548	3227	73303	395793	1.217	97.636	0	0	0
3	17	3	""	"STM4457"	13710	16020	130	483	757	833	110	62	62	69	40	57	95	91	0	762	1058	1322	124	72	72	81	94	116	91	85	0	0.610	0.705	0.664	0.696	2.393	0.463	0.277	120	432	100	1111	1681	-0.713	421	690	695	986	90881	126913	17.200	10.394	0	0	0
3	18	3	"metJ"	"STM4099"	13900	16020	130	541	1097	1694	154	62	62	73	110	150	85	65	0	392	577	549	95	72	72	73	14	19	93	91	0	1.497	2.050	1.510	1.669	3.051	4.084	0.371	120	400	100	799	1540	0.582	479	320	1035	505	131593	69288	9.309	36.000	0	0	0
3	19	3	""	"Not LT2a84"	14060	16020	130	78	109	96	88	62	62	69	105	152	11	5	0	752	2495	4514	180	74	74	75	19	25	99	99	0	0.024	0.019	0.025	0.027	3.848	0.015	0.471	120	410	100	694	2468	-5.405	16	678	47	2421	13123	299412	0.381	127.368	0	0	0
3	20	3	"traW"	"PSLT091"	14250	16020	140	131	216	213	98	61	61	71	81	114	48	31	0	3154	5061	6078	120	74	74	110	275	250	94	90	0	0.023	0.031	0.027	0.025	3.290	0.027	0.647	156	452	100	3150	5142	-5.459	70	3080	155	4987	33749	789571	1.790	18.004	0	0	0
3	21	3	"traN"	"PSLT095"	14420	16020	140	336	546	533	97	63	63	90	389	432	39	19	0	5694	8652	8757	101	74	74	88	127	144	97	94	0	0.049	0.056	0.051	0.052	3.270	0.043	0.275	156	421	100	5893	9061	-4.364	273	5620	483	8578	85124	1349667	1.172	67.433	0	0	0
3	22	3	"trbB"	"PSLT099"	14610	16030	130	200	324	339	104	63	63	70	61	87	79	55	0	2346	4124	4729	114	76	76	79	24	30	100	100	0	0.060	0.064	0.054	0.059	2.333	0.046	0.509	120	400	100	2407	4309	-4.050	137	2270	261	4048	38823	494823	4.164	168.542	0	0	0
3	23	3	"traD"	"PSLT104"	14780	16030	130	857	1059	913	86	68	68	156	635	407	60	17	0	9517	11983	9818	81	77	77	91	98	107	100	100	0	0.084	0.083	0.087	0.084	1.880	0.073	0.719	120	544	100	10229	12897	-3.581	789	9440	991	11906	127135	1438006	1.422	121.347	0	0	0
3	24	3	""	"PSLT109"	14960	16020	130	346	367	208	56	67	67	76	108	142	78	65	0	2499	2650	1735	65	77	77	85	128	150	98	95	0	0.115	0.117	0.125	0.118	1.782	0.101	0.658	120	609	100	2701	2873	-3.118	279	2422	300	2573	44050	318008	2.694	20.039	0	0	0
3	1	4	""	"STM2732"	10830	16210	80	68	69	19	27	64	64	71	53	74	1	0	0	194	406	525	129	79	79	181	453	250	17	9	0	0.035	0.015	0.075	0.092	7.059	0.012	0.201	52	311	100	119	332	-4.845	4	115	5	327	3588	21120	-0.038	0.497	0	0	0
3	2	4	""	"STM2710"	11040	16190	130	75	101	72	71	61	61	65	21	32	39	25	0	2309	3936	5446	138	75	75	133	346	260	92	83	0	0.006	0.010	0.012	0.010	3.876	0.008	0.332	120	505	100	2248	3901	-7.318	14	2234	40	3861	12157	472294	1.714	10.991	0	0	0
3	3	4	""	"STM1614"	11220	16190	130	185	249	188	75	60	60	64	23	35	95	91	0	4355	5934	4557	76	74	74	77	21	27	100	100	0	0.029	0.032	0.029	0.029	1.959	0.029	0.643	120	403	100	4406	6049	-5.098	125	4281	189	5860	29913	712120	8.043	278.905	0	0	0
3	4	4	"tehB"	"STM1608"	11390	16190	130	1013	1812	2686	148	61	61	65	21	32	100	100	0	1354	1646	1465	89	76	76	78	16	20	100	100	0	0.745	1.115	0.886	0.907	2.500	1.872	0.532	120	414	100	2230	3321	-0.425	952	1278	1751	1570	217402	197523	83.190	98.000	0	0	0
3	5	4	"tpx"	"STM1682"	11570	16190	130	3742	5261	6457	122	63	63	67	23	34	100	100	0	412	534	476	89	76	76	79	18	22	99	95	0	10.949	11.349	11.084	10.786	2.708	19.405	0.429	120	427	100	4015	5656	3.453	3679	336	5198	458	631264	64029	225.826	25.278	0	0	0
3	6	4	""	"STM1677"	11740	16190	120	283	409	348	85	61	61	64	19	29	98	98	0	3969	5004	3593	71	76	76	79	25	31	100	100	0	0.057	0.071	0.061	0.062	1.910	0.069	0.690	120	422	100	4115	5276	-4.132	222	3893	348	4928	49052	600521	18.158	197.000	0	0	0
3	7	4	"uppS"	"STM0221"	11930	16190	130	2501	3783	4495	118	61	61	64	19	29	100	100	0	1070	1485	1299	87	79	79	87	66	75	98	95	0	2.462	2.647	2.617	2.422	2.497	4.187	0.544	120	440	100	3431	5128	1.300	2440	991	3722	1406	453931	178165	195.737	21.182	0	0	0
3	8	4	"yaeD"	"STM0248"	12100	16200	130	2244	3334	3509	105	63	63	78	197	252	100	100	0	2003	3034	3085	101	76	76	83	63	75	100	100	0	1.132	1.106	1.108	1.136	1.870	1.160	0.642	120	440	100	4108	6229	0.179	2181	1927	3271	2958	400086	364092	16.528	46.841	0	0	0
3	9	4	"rof"	"STM0237"	12280	16190	100	61	65	19	29	62	62	79	213	269	0	0	0	87	94	33	35	75	75	76	18	23	32	15	0	-0.083	0.158	0.826	0.761	3.707	0.201	0.042	80	376	100	11	22	Error	-1	12	3	19	5197	7556	-0.066	1.000	-50	0	0
3	10	4	"yeeX"	"STM2059"	12470	16190	120	1422	2774	3893	140	62	62	63	14	22	100	100	0	328	813	1576	193	75	75	77	15	19	96	96	0	5.375	3.675	4.247	4.633	3.641	4.479	0.363	120	458	100	1613	3450	2.426	1360	253	2712	738	332854	97555	193.643	49.067	0	0	0
3	11	4	"sbcB"	"STM2067"	12650	16200	130	888	1455	1350	92	63	63	68	45	66	95	95	0	1188	1598	1537	96	75	75	81	33	40	98	93	0	0.741	0.914	1.048	0.927	2.680	0.864	0.519	120	401	100	1938	2915	-0.432	825	1113	1392	1523	174566	191717	30.822	45.970	0	0	0
3	12	4	"fixC"	"STM0077"	12820	16200	130	3929	4011	3523	87	64	64	200	839	419	69	65	0	9033	9871	5144	52	76	76	182	591	324	100	99	0	0.432	0.403	0.425	0.231	4.513	0.387	0.386	120	363	100	12822	13742	-1.213	3865	8957	3947	9795	481292	1184543	4.542	16.394	0	0	0
3	13	4	"yjbC"	"STM4193"	13000	16200	140	4850	5835	5083	87	62	62	186	816	438	93	86	0	4024	4301	3043	70	76	76	173	575	332	96	87	0	1.213	1.366	1.197	1.159	2.223	1.668	0.672	156	384	100	8736	9998	0.278	4788	3948	5773	4225	910327	670955	6.923	7.179	0	0	0
3	14	4	"dinF"	"STM4238"	13180	16200	130	1942	2607	2403	92	59	59	61	15	24	100	100	0	5525	6964	5740	82	74	74	77	26	33	100	100	0	0.345	0.370	0.366	0.355	1.497	0.372	0.833	120	418	100	7334	9438	-1.533	1883	5451	2548	6890	312851	835657	169.733	264.885	0	0	0
3	15	4	""	"STM4267"	13350	16200	120	343	458	409	89	61	61	92	421	457	30	9	0	2412	2904	3038	104	72	72	78	34	43	99	98	0	0.121	0.140	0.135	0.139	2.389	0.109	0.194	120	458	100	2622	3229	-3.053	282	2340	397	2832	54929	348467	0.869	83.118	0	0	0
3	16	4	"malE"	"STM4229"	13540	16200	120	587	771	554	71	62	62	104	444	426	65	22	0	8884	10549	6993	66	72	72	78	38	48	100	100	0	0.060	0.068	0.063	0.065	1.866	0.062	0.718	120	417	100	9337	11186	-4.069	525	8812	709	10477	92503	1265834	1.502	275.553	0	0	0
3	17	4	"yfdZ"	"STM2402"	13720	16200	130	10288	12003	6697	55	62	62	83	156	187	100	100	0	6689	7809	3378	43	73	73	77	32	41	100	100	0	1.546	1.544	1.402	1.471	1.373	1.720	0.816	120	392	100	16842	19677	0.628	10226	6616	11941	7736	1440311	937048	76.410	241.625	0	0	0
3	18	4	"yfcA"	"STM2382"	13880	16200	130	1328	1579	1428	90	62	62	72	108	150	98	94	0	2106	2730	2682	98	73	73	78	45	57	100	97	0	0.623	0.571	0.643	0.593	2.093	0.506	0.745	120	396	100	3299	4174	-0.683	1266	2033	1517	2657	189533	327649	13.954	58.933	0	0	0
3	19	4	"ybdB"	"STM0599"	14060	16200	130	255	509	832	163	61	61	70	102	145	68	46	0	569	894	1122	125	73	73	82	79	96	86	77	0	0.391	0.546	0.490	0.453	2.554	0.384	0.441	120	435	100	690	1269	-1.354	194	496	448	821	61100	107244	4.304	10.278	0	0	0
3	20	4	"fsr"	"STM0493"	14250	16200	120	983	1455	1369	94	61	61	63	14	22	100	100	0	6031	7368	5982	81	73	73	81	72	88	100	100	0	0.155	0.191	0.193	0.181	1.795	0.184	0.753	120	395	100	6880	8689	-2.692	922	5958	1394	7295	174605	884200	99.429	101.208	0	0	0
3	21	4	"ybbB"	"STM0513"	14420	16200	130	1702	2226	2718	122	61	61	64	15	23	100	100	0	3296	4213	4291	101	75	75	80	50	62	100	100	0	0.509	0.523	0.505	0.512	1.776	0.571	0.857	120	401	100	4862	6303	-0.973	1641	3221	2165	4138	267102	505532	144.133	82.660	0	0	0
3	22	4	"lpxH"	"STM0535"	14600	16200	130	2037	2713	2491	91	64	64	67	18	26	100	100	0	2268	2913	2574	88	77	77	83	55	66	100	100	0	0.901	0.934	0.948	0.927	1.709	0.963	0.720	120	422	100	4164	5485	-0.151	1973	2191	2649	2836	325601	349563	147.000	51.455	0	0	0
3	23	4	""	"STM0563"	14770	16200	100	66	72	25	34	67	67	70	19	27	17	5	0	86	119	129	108	77	77	83	39	46	17	11	0	-0.111	0.119	0.704	0.732	4.083	0.005	0.003	80	348	100	8	47	Error	-1	9	5	42	5726	9529	0.105	0.923	-50	0	0
3	24	4	"fepD"	"STM0592"	14960	16200	130	1010	1449	1346	92	66	66	71	38	53	99	98	0	3278	4719	4144	87	77	77	82	36	43	100	100	0	0.295	0.298	0.275	0.282	1.570	0.280	0.799	120	613	100	4145	6025	-1.762	944	3201	1383	4642	173860	566230	36.263	128.806	0	0	0
3	1	5	"yeaZ"	"STM1820"	10870	16370	120	5416	5609	2313	41	61	61	65	20	30	100	100	0	3625	3590	1426	39	75	75	101	218	215	100	97	0	1.508	1.578	1.549	1.568	1.729	1.691	0.759	120	503	100	8905	9063	0.593	5355	3550	5548	3515	673110	430740	277.200	16.005	0	0	0
3	2	5	"ymgE"	"STM1797"	11040	16370	130	162	225	192	85	63	63	113	499	441	5	0	0	623	952	919	96	75	75	91	106	116	91	79	0	0.181	0.185	0.169	0.165	2.951	0.137	0.418	120	438	100	647	1039	-2.469	99	548	162	877	26978	114195	0.224	8.123	0	0	0
3	3	5	"narJ"	"STM1762"	11220	16370	120	135	161	95	59	61	61	66	42	63	83	42	0	2851	3308	1754	53	77	77	82	26	31	100	100	0	0.027	0.031	0.029	0.027	2.088	0.029	0.513	120	422	100	2848	3331	-5.228	74	2774	100	3231	19359	396976	2.262	124.077	0	0	0
3	4	5	"manY"	"STM1831"	11400	16370	130	937	1276	1114	87	63	63	66	19	28	100	100	0	2574	3279	2780	84	77	77	81	22	27	100	100	0	0.350	0.379	0.366	0.360	2.486	0.267	0.445	120	427	100	3371	4415	-1.514	874	2497	1213	3202	153169	393462	63.684	145.364	0	0	0
3	5	5	"minD"	"STM1815"	11570	16380	130	5387	7301	5793	79	64	64	68	22	32	100	100	0	1577	2103	1517	72	76	76	78	19	24	100	99	0	3.546	3.570	3.413	3.679	2.029	4.588	0.582	120	395	100	6824	9264	1.826	5323	1501	7237	2027	876092	252370	328.773	106.579	0	0	0
3	6	5	"ycgB"	"STM1804"	11740	16370	120	752	774	414	53	60	60	65	43	66	99	99	0	6929	7037	2787	39	76	76	77	15	19	100	100	0	0.101	0.103	0.095	0.098	1.555	0.095	0.715	120	414	100	7545	7675	-3.308	692	6853	714	6961	92826	844396	16.488	464.000	0	0	0
3	7	5	"glnA"	"STM4007"	11930	16370	130	2264	3777	4379	115	61	61	67	47	70	98	96	0	1943	2942	3266	111	77	77	78	15	19	100	99	0	1.181	1.297	1.409	1.277	2.971	1.546	0.508	120	446	100	4069	6581	0.240	2203	1866	3716	2865	453227	353045	78.936	190.933	0	0	0
3	8	5	"yijC"	"STM4127"	12100	16370	130	383	1278	2126	166	63	63	81	203	250	55	45	0	644	1544	2606	168	75	75	77	16	20	95	87	0	0.562	0.827	0.733	0.650	4.893	0.840	0.480	120	421	100	889	2684	-0.830	320	569	1215	1469	153398	185238	5.897	91.688	0	0	0
3	9	5	""	"STM4080"	12290	16370	130	256	1069	1809	169	62	62	76	193	253	50	42	0	626	3111	5080	163	75	75	76	16	21	91	82	0	0.352	0.332	0.354	0.417	4.975	0.318	0.752	120	461	100	745	4043	-1.506	194	551	1007	3036	128268	373262	5.145	189.688	0	0	0
3	10	5	"sbp"	"STM4063"	12460	16380	130	397	670	899	134	61	61	63	16	25	100	95	0	2679	5097	7317	143	75	75	76	12	15	100	100	0	0.129	0.121	0.137	0.129	3.151	0.105	0.729	120	436	100	2940	5631	-2.954	336	2604	609	5022	80447	611591	37.938	418.417	0	0	0
3	11	5	""	"STM4051"	12650	16370	130	82	129	133	103	62	62	66	42	63	31	16	0	840	3001	5399	179	74	74	78	26	33	90	83	0	0.026	0.023	0.033	0.045	6.408	0.017	0.499	120	420	100	786	2994	-5.259	20	766	67	2927	15435	360112	1.500	112.423	0	0	0
3	12	5	"fdhD"	"STM4038"	12820	16380	120	134	414	597	144	61	61	122	541	443	25	10	0	248	951	1535	161	74	74	114	377	330	39	28	0	0.420	0.403	0.399	0.413	3.472	0.341	0.692	120	349	100	247	1230	-1.253	73	174	353	877	49736	114150	0.540	2.220	0	0	0
3	13	5	"rplQ"	"STM3414"	12990	16380	140	828	1767	3226	182	59	59	157	745	474	51	28	0	125	183	188	102	73	73	134	464	346	3	1	0	14.788	15.527	12.842	12.635	4.665	63.958	0.069	156	356	100	821	1818	3.886	769	52	1708	110	275584	28558	2.161	0.106	0	0	0
3	14	5	"rpmD"	"STM3422"	13170	16380	130	508	974	1477	151	59	59	61	15	24	97	94	0	87	107	86	80	72	72	72	11	15	59	36	0	29.933	26.143	21.882	19.176	4.079	50.131	0.191	120	397	100	464	950	4.904	449	15	915	35	116906	12825	60.867	3.182	0	0	0
3	15	5	"rplX"	"STM3429"	13350	16390	110	967	1322	1657	125	62	62	98	315	321	72	58	0	95	103	36	34	72	72	73	13	17	65	40	0	39.348	40.645	46.800	33.822	5.437	180.101	0.177	80	414	100	928	1291	5.298	905	23	1260	31	105720	8243	3.886	2.308	0	0	0
3	16	5	"rplP"	"STM3433"	13550	16370	130	3641	5447	6589	120	63	63	112	331	295	95	90	0	110	172	355	206	72	72	75	19	25	82	48	0	94.158	53.840	95.146	76.451	3.819	43.366	0.323	120	460	100	3616	5484	6.557	3578	38	5384	100	653618	20592	16.118	5.105	0	0	0
3	17	5	"rplB"	"STM3437"	13720	16370	120	12488	15215	13250	87	64	64	87	162	186	94	94	1	251	314	220	70	74	74	76	17	22	91	89	0	70.192	63.129	56.784	57.528	2.508	83.225	0.592	120	372	100	12601	15391	6.133	12424	177	15151	240	1825828	37712	93.383	14.000	0	0	0
3	18	5	"yheN"	"STM3451"	13900	16380	130	829	1052	743	70	62	62	65	19	29	100	100	0	577	739	576	77	73	73	78	44	56	100	99	0	1.522	1.486	1.479	1.473	2.283	1.808	0.366	120	407	100	1271	1656	0.606	767	504	990	666	126210	88625	51.947	15.023	0	0	0
3	19	5	""	"STM4465"	14070	16380	130	120	154	105	68	61	61	64	21	32	85	67	0	3318	4058	3890	95	73	73	82	80	97	100	99	0	0.018	0.023	0.021	0.021	2.433	0.020	0.590	120	407	100	3304	4078	-5.781	59	3245	93	3985	18535	486969	4.286	49.700	0	0	0
3	20	5	"idnR"	"STM4481"	14240	16380	120	306	349	258	73	62	62	65	20	30	96	94	0	3182	4181	3496	83	74	74	80	69	86	100	98	0	0.079	0.070	0.074	0.071	2.445	0.052	0.502	120	413	100	3352	4394	-3.671	244	3108	287	4107	41902	501777	14.200	59.435	0	0	0
3	21	5	"yjiG"	"STM4513"	14430	16380	130	109	247	265	107	63	63	64	14	21	66	56	0	393	915	1241	135	75	75	79	49	62	70	61	0	0.145	0.219	0.279	0.280	4.408	0.147	0.489	120	435	100	364	1024	-2.789	46	318	184	840	29623	109794	13.071	17.061	0	0	0
3	22	5	"yjjI"	"STM4566"	14610	16380	130	151	218	196	89	65	65	67	18	26	75	62	0	2416	4612	5926	128	76	76	82	56	68	99	95	0	0.037	0.034	0.038	0.034	3.215	0.026	0.581	120	416	100	2426	4689	-4.766	86	2340	153	4536	26219	553483	8.389	80.893	0	0	0
3	23	5	"sthA"	"STM4594"	14780	16380	120	129	219	284	129	67	67	72	46	63	60	39	0	1493	2944	5023	170	76	76	83	44	53	99	95	0	0.044	0.053	0.048	0.049	4.068	0.040	0.524	120	415	100	1479	3020	-4.514	62	1417	152	2868	26227	353309	3.196	65.023	0	0	0
3	24	5	""	"STM3736"	14960	16380	130	328	525	659	125	68	68	77	107	138	75	57	0	1772	2865	3962	138	78	78	84	39	46	99	98	0	0.153	0.164	0.170	0.156	3.106	0.131	0.554	120	582	100	1954	3244	-2.704	260	1694	457	2787	63013	343792	4.187	71.308	0	0	0
3	1	6	"gntT"	"STM3512"	10870	16540	120	251	288	168	58	63	63	67	23	34	95	95	0	3589	3854	2268	58	75	75	76	14	18	100	100	0	0.054	0.060	0.054	0.056	2.175	0.049	0.571	120	493	100	3702	4004	-4.224	188	3514	225	3779	34549	462429	9.609	269.857	0	0	0
3	2	6	"sspB"	"STM3341"	11030	16540	110	1949	5167	10676	206	65	65	220	1051	477	72	46	0	427	991	1540	155	76	76	97	129	132	83	58	0	5.368	5.576	5.409	5.081	2.663	6.285	0.619	80	383	100	2235	6017	2.424	1884	351	5102	915	413349	79310	4.707	6.930	0	0	0
3	3	6	"yhcH"	"STM3335"	11220	16550	130	562	698	556	79	62	62	185	940	508	13	2	0	2870	3435	2349	68	77	77	96	116	120	100	99	0	0.179	0.189	0.174	0.177	1.980	0.184	0.132	120	481	100	3293	3994	-2.482	500	2793	636	3358	83764	412247	0.546	28.784	0	0	0
3	4	6	"yrbB"	"STM3309"	11400	16550	130	841	1426	1770	124	62	62	69	28	40	100	99	0	397	562	608	108	76	76	80	22	27	100	95	0	2.427	2.807	2.371	2.593	2.587	5.154	0.272	120	434	100	1100	1850	1.279	779	321	1364	486	171174	67400	48.464	21.909	0	0	0
3	5	6	"folP"	"STM3295"	11580	16550	120	2552	3666	3961	108	63	63	69	30	43	100	100	0	2457	3459	2797	80	75	75	78	18	23	100	100	0	1.045	1.065	0.919	0.989	1.900	1.337	0.589	120	363	100	4871	6987	0.063	2489	2382	3603	3384	439960	415067	119.900	187.833	0	0	0
3	6	6	"mtr"	"STM3279"	11740	16550	120	514	708	589	83	60	60	62	16	25	100	100	0	4863	6119	4541	74	73	73	75	13	17	100	100	0	0.095	0.107	0.100	0.102	1.981	0.087	0.544	120	403	100	5244	6694	-3.399	454	4790	648	6046	84996	734237	40.375	464.923	0	0	0
3	7	6	"yghA"	"STM3157"	11940	16550	130	1722	2166	2054	94	61	61	66	46	69	100	100	0	2628	3529	3219	91	74	74	76	17	22	100	100	0	0.650	0.609	0.604	0.608	2.448	0.564	0.511	120	452	100	4215	5560	-0.621	1661	2554	2105	3455	259912	423471	45.652	203.118	0	0	0
3	8	6	""	"STM3129"	12110	16550	130	279	361	285	78	62	62	66	29	43	97	94	0	4008	4266	2586	60	75	75	78	24	30	100	100	0	0.055	0.071	0.065	0.065	2.048	0.067	0.598	120	429	100	4150	4490	-4.180	217	3933	299	4191	43314	511923	10.172	174.500	0	0	0
3	9	6	"yqgF"	"STM3097"	12280	16550	130	464	735	910	123	62	62	64	17	26	96	95	0	771	1268	1493	117	74	74	75	17	22	100	99	0	0.577	0.564	0.620	0.549	3.008	0.535	0.569	120	436	100	1099	1867	-0.794	402	697	673	1194	88182	152101	39.471	70.176	0	0	0
3	10	6	"galP"	"STM3091"	12460	16540	130	286	913	1622	177	60	60	63	16	25	91	83	0	1471	3433	5220	152	72	72	73	12	16	99	96	0	0.162	0.254	0.214	0.227	4.196	0.230	0.516	120	425	100	1625	4214	-2.630	226	1399	853	3361	109564	411900	53.125	280.000	0	0	0
3	11	6	""	"STM3071"	12640	16550	130	86	156	201	128	58	58	60	15	25	62	45	0	639	1437	2271	158	73	73	74	13	17	96	92	0	0.049	0.072	0.060	0.077	4.313	0.061	0.545	120	421	100	594	1462	-4.337	28	566	98	1364	18764	172475	6.400	104.846	0	0	0
3	12	6	"bglA"	"STM3051"	12820	16560	130	1484	2141	2583	120	58	58	60	14	23	100	100	0	3057	4886	5697	116	72	72	74	14	18	100	100	0	0.478	0.433	0.435	0.434	2.094	0.402	0.719	120	395	100	4411	6897	-1.066	1426	2985	2083	4814	256947	586339	148.643	343.714	0	0	0
3	13	6	""	"STM1301"	13000	16550	120	295	450	487	108	59	59	60	15	25	98	95	0	637	880	852	96	72	72	73	12	16	99	98	0	0.418	0.484	0.465	0.440	2.678	0.435	0.487	120	355	100	801	1199	-1.259	236	565	391	808	53979	105647	26.000	67.250	0	0	0
3	14	6	""	"STM1328"	13170	16550	130	2986	5019	5758	114	60	60	63	20	31	100	100	0	1455	2311	2675	115	71	71	73	13	17	100	100	0	2.114	2.214	2.005	2.208	2.548	2.525	0.662	120	396	100	4310	7199	1.080	2926	1384	4959	2240	602256	277306	247.800	172.154	0	0	0
3	15	6	""	"STM1368"	13350	16550	130	286	528	622	117	62	62	88	272	309	45	24	0	2940	6255	7785	124	72	72	74	16	21	100	100	0	0.078	0.075	0.075	0.068	3.051	0.063	0.584	120	448	100	3092	6649	-3.678	224	2868	466	6183	63407	750658	1.618	386.313	0	0	0
3	16	6	"ydhC"	"STM1428"	13530	16550	130	383	1090	1860	170	63	63	75	141	188	67	50	0	995	3051	4890	160	73	73	75	15	20	99	95	0	0.347	0.345	0.346	0.357	4.108	0.295	0.538	120	469	100	1242	4005	-1.527	320	922	1027	2978	130790	366178	7.199	198.400	0	0	0
3	17	6	"slyB"	"STM1445"	13710	16550	120	1470	5428	9344	172	63	63	68	44	64	100	95	0	153	272	283	104	71	71	73	14	19	85	75	0	17.159	26.692	19.737	19.903	3.527	44.822	0.389	120	435	100	1489	5566	4.101	1407	82	5365	201	651359	32627	121.818	14.214	0	0	0
3	18	6	"ydgQ"	"STM1454"	13890	16560	130	1519	2536	3386	133	60	60	65	35	53	100	100	0	1115	1841	2618	142	70	70	72	14	19	100	100	0	1.396	1.398	1.348	1.360	2.883	1.507	0.449	120	452	100	2504	4247	0.481	1459	1045	2476	1771	304298	220918	70.600	126.357	0	0	0
3	19	6	""	"STM3558"	14070	16550	130	191	254	210	82	61	61	64	24	37	85	71	0	973	1308	1074	82	72	72	74	30	40	100	100	0	0.144	0.156	0.135	0.128	2.479	0.126	0.521	120	429	100	1031	1429	-2.793	130	901	193	1236	30535	156926	7.917	41.133	0	0	0
3	20	6	"yhhF"	"STM3572"	14250	16560	130	735	1177	1630	138	62	62	65	23	35	98	95	0	1145	2009	3143	156	74	74	78	45	57	99	93	0	0.628	0.576	0.577	0.619	3.206	0.455	0.463	120	470	100	1744	3050	-0.670	673	1071	1115	1935	141272	241074	48.348	42.911	0	0	0
3	21	6	"yhhP"	"STM3578"	14430	16550	120	249	429	579	134	63	63	65	17	26	93	85	0	329	557	636	114	73	73	74	15	20	98	92	0	0.727	0.756	0.718	0.684	3.469	0.795	0.319	120	406	100	442	850	-0.461	186	256	366	484	51456	66855	21.412	32.200	0	0	0
3	22	6	"acpT"	"STM3583"	14600	16560	130	783	1193	1524	127	63	63	65	16	24	100	99	0	1189	1627	2074	127	72	72	76	26	34	100	100	0	0.645	0.727	0.640	0.641	2.067	0.672	0.597	120	421	100	1837	2685	-0.634	720	1117	1130	1555	143116	195228	70.500	59.654	0	0	0
3	23	6	"uspB"	"STM3590"	14780	16550	130	107	268	422	157	65	65	67	17	25	73	55	0	175	608	1407	231	73	73	76	27	35	80	65	0	0.412	0.379	0.458	0.508	3.612	0.245	0.534	120	435	100	144	738	-1.280	42	102	203	535	32131	72990	11.824	19.704	0	0	0
3	24	6	""	"STM3599"	14960	16560	130	391	488	426	87	67	67	68	19	27	95	94	0	6273	7979	7580	94	75	75	78	17	21	100	100	0	0.052	0.053	0.052	0.049	1.914	0.051	0.877	120	588	100	6522	8325	-4.258	324	6198	421	7904	58612	957506	22.105	464.765	0	0	0
3	1	7	"dsdA"	"STM3802"	10860	16720	130	1225	1548	1497	96	60	60	100	634	634	80	41	0	4641	5991	5285	88	72	72	74	16	21	100	100	0	0.255	0.251	0.226	0.212	2.393	0.227	0.420	120	628	100	5734	7407	-1.972	1165	4569	1488	5919	185745	718950	2.284	369.813	0	0	0
3	2	7	"ibpB"	"STM3808"	11040	16730	120	1090	3706	6956	187	61	61	184	1075	584	48	37	0	384	689	1058	153	73	73	77	47	61	88	75	0	3.309	5.917	5.111	4.909	3.255	8.645	0.562	120	481	100	1340	4261	1.726	1029	311	3645	616	444720	82626	3.276	13.021	0	0	0
3	3	7	"ccmE"	"STM2250"	11220	16730	120	230	575	1173	204	60	60	65	34	52	82	71	0	1129	2920	5824	199	73	73	75	17	22	100	98	0	0.161	0.181	0.189	0.168	4.016	0.165	0.675	120	430	100	1226	3362	-2.635	170	1056	515	2847	68983	350412	15.000	167.353	0	0	0
3	4	7	"torA"	"STM3822"	11390	16730	130	634	732	476	65	61	61	66	27	40	98	98	0	7514	7529	2771	36	73	73	77	19	24	100	100	0	0.077	0.090	0.082	0.074	1.941	0.089	0.636	120	476	100	8014	8127	-3.699	573	7441	671	7456	87813	903536	24.667	392.211	0	0	0
3	5	7	"dgoA"	"STM3828"	11580	16730	120	245	274	163	59	61	61	65	27	41	98	97	0	4515	4739	1782	37	73	73	75	17	22	100	100	0	0.041	0.046	0.040	0.041	1.992	0.040	0.512	120	428	100	4626	4879	-4.593	184	4442	213	4666	32939	568683	7.741	274.353	0	0	0
3	6	7	""	"STM3832"	11750	16730	130	221	256	128	50	58	58	60	16	26	99	99	0	5118	5478	2606	47	72	72	76	45	59	100	100	0	0.032	0.037	0.034	0.034	1.699	0.032	0.638	120	448	100	5209	5604	-4.952	163	5046	198	5406	30689	657365	12.250	120.044	0	0	0
3	7	7	"rluA"	"STM0095"	11920	16730	120	3751	4670	4028	86	59	59	62	20	32	100	100	0	3140	3683	2593	70	71	71	77	47	61	100	100	0	1.203	1.277	1.172	1.238	1.962	1.533	0.635	120	464	100	6761	8223	0.267	3692	3069	4611	3612	560403	441904	230.400	76.723	0	0	0
3	8	7	"yabK"	"STM0107"	12090	16720	110	114	236	514	217	60	60	64	27	42	75	48	0	592	1186	2272	191	71	71	88	144	163	88	72	0	0.104	0.158	0.136	0.124	2.932	0.193	0.611	80	412	100	575	1291	-3.270	54	521	176	1115	18868	94896	6.370	7.625	0	0	0
3	9	7	"ftsL"	"STM0121"	12280	16730	120	852	2590	5439	210	60	60	64	24	37	100	99	0	515	1166	2162	185	71	71	86	133	154	79	65	0	1.784	2.311	2.420	2.164	3.042	2.868	0.681	120	488	100	1236	3625	0.835	792	444	2530	1095	310814	139906	105.250	8.120	0	0	0
3	10	7	"murG"	"STM0128"	12460	16730	130	1979	4869	8423	172	60	60	63	15	23	99	99	0	593	1562	2745	175	72	72	74	37	50	99	92	0	3.683	3.228	2.774	3.059	2.978	3.595	0.685	120	488	100	2440	6299	1.881	1919	521	4809	1490	584261	187399	320.400	40.216	0	0	0
3	11	7	"mutT"	"STM0137"	12640	16720	130	910	1682	2522	149	60	60	61	14	22	98	97	0	1091	1919	2509	130	72	72	99	271	273	81	68	0	0.834	0.878	0.755	0.746	2.956	1.010	0.562	120	470	100	1869	3469	-0.262	850	1019	1622	1847	201780	230260	115.786	6.716	0	0	0
3	12	7	""	"STM0149"	12820	16730	120	170	179	87	48	59	59	65	64	98	80	37	0	3791	3749	1672	44	71	71	74	16	21	100	100	0	0.030	0.033	0.031	0.030	1.898	0.028	0.316	120	414	100	3831	3798	-5.067	111	3720	120	3678	21441	449837	1.781	229.688	0	0	0
3	13	7	""	"STM1548"	13000	16730	130	493	787	901	114	60	60	67	63	94	98	94	0	2694	4410	5382	122	71	71	77	67	87	100	100	0	0.165	0.168	0.165	0.155	2.174	0.151	0.714	120	478	100	3056	5066	-2.599	433	2623	727	4339	94442	529245	11.429	64.672	0	0	0
3	14	7	""	"STM1552"	13180	16730	130	235	483	642	132	60	60	64	21	32	94	83	0	2126	4495	6547	145	72	72	75	29	38	100	100	0	0.085	0.096	0.089	0.089	2.948	0.082	0.698	120	478	100	2229	4846	-3.553	175	2054	423	4423	57923	539441	19.952	152.414	0	0	0
3	15	7	""	"STM1557"	13360	16730	120	279	379	425	112	59	59	63	18	28	100	95	0	3511	4907	5143	104	73	73	76	18	23	100	100	0	0.064	0.066	0.062	0.059	2.097	0.065	0.691	120	424	100	3658	5154	-3.966	220	3438	320	4834	45425	588868	17.556	268.389	0	0	0
3	16	7	"rpsV"	"STM1565"	13530	16740	130	144	228	245	107	60	60	62	13	20	87	80	0	145	198	157	79	73	73	78	36	46	70	49	0	1.167	1.344	1.283	1.257	3.369	1.894	0.200	120	473	100	156	293	0.222	84	72	168	125	27337	23704	12.769	3.333	0	0	0
3	17	7	"fdnH"	"STM1569"	13710	16740	130	1205	2593	3851	148	60	60	64	35	54	99	98	0	1453	2483	3671	147	72	72	74	21	28	100	100	0	0.829	1.051	0.864	0.957	2.906	1.054	0.669	120	495	100	2526	4944	-0.270	1145	1381	2533	2411	311189	297940	72.257	114.714	0	0	0
3	18	7	""	"STM1573"	13900	16740	130	148	317	405	127	60	60	64	25	39	71	60	0	462	1059	1624	153	71	71	73	15	20	98	93	0	0.225	0.260	0.288	0.281	3.241	0.210	0.650	120	458	100	479	1245	-2.152	88	391	257	988	38062	127128	10.120	65.733	0	0	0
3	19	7	"yciL"	"STM1719"	14070	16740	130	4431	7624	9864	129	62	62	64	20	31	100	100	0	1528	2088	2067	98	71	71	75	33	44	100	99	0	2.999	3.749	3.162	3.138	2.330	4.957	0.718	120	469	100	5826	9579	1.584	4369	1457	7562	2017	914880	250612	378.000	61.000	0	0	0
3	20	7	""	"STM1733"	14240	16740	110	269	357	367	102	64	64	66	19	28	96	92	0	652	970	1034	106	74	74	90	169	187	90	75	0	0.355	0.327	0.301	0.316	2.462	0.310	0.502	80	419	100	783	1189	-1.495	205	578	293	896	28548	77618	15.316	5.207	0	0	0
3	21	7	""	"STM1741"	14420	16740	130	877	1255	1393	110	64	64	67	20	29	100	100	0	2880	4215	4630	109	72	72	76	37	48	100	100	0	0.290	0.287	0.285	0.274	2.102	0.239	0.615	120	493	100	3621	5334	-1.788	813	2808	1191	4143	150550	505764	59.400	111.865	0	0	0
3	22	7	"purU"	"STM1756"	14600	16740	130	2931	3995	3800	95	63	63	65	15	23	100	100	0	1555	2205	1871	84	72	72	74	21	28	100	100	0	1.934	1.843	1.757	1.827	1.855	2.162	0.688	120	431	100	4351	6065	0.952	2868	1483	3932	2133	479376	264564	262.000	101.476	0	0	0
3	23	7	"ychN"	"STM1769"	14770	16740	130	450	715	915	127	67	67	69	19	27	97	93	0	291	551	707	128	73	73	77	27	35	95	89	0	1.757	1.356	1.434	1.396	3.005	1.431	0.400	120	441	100	601	1126	0.813	383	218	648	478	85840	66096	34.000	17.556	0	0	0
3	24	7	"pth"	"STM1783"	14950	16740	130	938	2300	4538	197	68	68	71	20	28	100	99	0	830	1580	2815	178	75	75	80	22	27	100	100	0	1.152	1.483	1.373	1.302	2.774	1.695	0.762	120	581	100	1625	3737	0.205	870	755	2232	1505	275977	189627	111.450	68.182	0	0	0
3	1	8	"yfbK"	"STM2315"	10840	16910	110	1313	1286	397	30	60	60	64	33	51	97	97	0	17000	17230	3608	20	71	71	91	192	210	100	100	0	0.074	0.071	0.073	0.065	1.622	0.072	0.928	80	497	100	18182	18385	-3.756	1253	16929	1226	17159	102905	1378403	37.030	89.266	0	0	0
3	2	8	"nuoI"	"STM2321"	11020	16920	120	12669	11607	6030	51	60	60	67	39	58	99	99	0	4078	3697	1722	46	71	71	90	196	217	93	91	0	3.147	3.185	3.064	3.432	2.497	3.432	0.890	120	476	100	16616	15173	1.654	12609	4007	11547	3626	1392804	443669	295.897	18.403	0	0	0
3	3	8	""	"STM2332"	11210	16920	120	2494	2535	1385	54	61	61	66	28	42	100	99	0	6074	5944	2808	47	73	73	75	18	24	99	98	0	0.405	0.421	0.406	0.454	2.223	0.418	0.864	120	465	100	8434	8345	-1.302	2433	6001	2474	5871	304255	713305	88.179	326.056	0	0	0
3	4	8	""	"STM2336"	11390	16920	120	2607	2558	1415	55	61	61	70	78	111	99	99	0	3572	3372	1654	49	74	74	84	77	91	98	97	0	0.728	0.757	0.761	0.780	2.378	0.763	0.810	120	453	100	6044	5795	-0.458	2546	3498	2497	3298	306923	404622	31.897	42.701	0	0	0
3	5	8	""	"STM2342"	11570	16920	120	247	265	138	52	59	59	63	33	52	95	90	0	8491	8414	4327	51	72	72	77	37	48	99	99	0	0.022	0.025	0.023	0.024	2.101	0.023	0.697	120	435	100	8607	8548	-5.485	188	8419	206	8342	31780	1009627	6.121	225.324	0	0	0
3	6	8	"yfcF"	"STM2348"	11740	16920	120	3034	2962	1055	35	58	58	64	39	60	100	100	0	6820	6133	2258	36	72	72	77	54	70	99	99	0	0.441	0.479	0.466	0.510	1.706	0.461	0.911	120	445	100	9724	8965	-1.181	2976	6748	2904	6061	355381	735943	74.308	112.148	0	0	0
3	7	8	"sseB"	"STM2535"	11920	16920	110	8207	9340	5316	56	58	58	63	28	44	100	100	0	4047	4524	1902	42	70	70	76	48	63	100	100	0	2.049	2.084	1.877	1.978	1.443	2.452	0.793	80	427	100	12126	13736	1.035	8149	3977	9282	4454	747180	361940	331.321	92.667	0	0	0
3	8	8	""	"STM2552"	12090	16910	110	1370	1781	1504	84	59	59	66	39	59	100	100	0	6334	7072	4941	69	69	69	82	76	92	100	100	0	0.209	0.246	0.222	0.230	1.588	0.242	0.818	80	460	100	7576	8725	-2.257	1311	6265	1722	7003	142457	565791	43.974	91.974	0	0	0
3	9	8	"yfhA"	"STM2562"	12270	16910	110	1971	4043	5258	130	59	59	66	47	71	98	96	0	2750	5461	6622	121	72	72	79	42	53	100	98	0	0.714	0.739	0.668	0.729	2.282	0.792	0.739	80	436	100	4590	9373	-0.486	1912	2678	3984	5389	323430	436872	84.617	128.143	0	0	0
3	10	8	"yfhB"	"STM2569"	12460	16920	120	349	890	1523	171	61	61	64	32	50	92	80	0	665	2386	4230	177	73	73	76	39	51	91	81	0	0.486	0.358	0.371	0.442	3.779	0.332	0.818	120	481	100	880	3142	-1.040	288	592	829	2313	106782	286367	25.813	59.231	0	0	0
3	11	8	""	"STM2586"	12620	16910	110	308	371	284	76	60	60	67	34	50	97	96	0	8654	10965	7710	70	73	73	173	719	415	100	100	0	0.029	0.029	0.027	0.027	1.478	0.029	0.827	80	402	100	8829	11203	-5.113	248	8581	311	10892	29718	877202	8.941	15.010	0	0	0
3	12	8	""	"STM2592"	12810	16910	120	580	572	313	54	60	60	70	68	97	92	90	0	7024	6819	3602	52	72	72	152	628	413	95	92	0	0.075	0.076	0.076	0.075	2.145	0.071	0.516	120	533	100	7472	7259	-3.741	520	6952	512	6747	68650	818274	7.382	10.616	0	0	0
3	13	8	"yhbO"	"STM3269"	13010	16920	110	950	1191	945	79	60	60	65	39	60	100	100	0	3635	4211	2872	68	72	72	80	77	96	100	100	0	0.250	0.273	0.256	0.264	1.577	0.254	0.716	80	408	100	4453	5270	-2.001	890	3563	1131	4139	95308	336892	28.872	53.649	0	0	0
3	14	8	"yhbW"	"STM3276"	13160	16910	110	1477	1707	823	48	61	61	65	33	50	100	100	0	11041	12137	4163	34	72	72	90	181	201	100	100	0	0.129	0.136	0.128	0.129	1.319	0.135	0.860	80	416	100	12385	13711	-2.954	1416	10969	1646	12065	136548	970925	49.758	66.558	0	0	0
3	15	8	"nlpI"	"STM3281"	13350	16920	120	27293	27042	7501	27	61	61	70	80	114	100	100	0	6184	6056	1349	22	73	73	89	166	186	100	99	0	4.456	4.510	4.500	4.387	1.622	4.752	0.932	120	492	100	33343	32964	2.156	27232	6111	26981	5983	3245068	726672	337.150	35.946	0	0	0
3	16	8	""	"STM3291"	13520	16910	110	1861	2053	1021	49	61	61	71	89	125	100	100	0	12241	13719	5669	41	72	72	86	118	137	100	100	0	0.148	0.146	0.144	0.141	1.320	0.141	0.853	80	407	100	13969	15639	-2.757	1800	12169	1992	13647	164271	1097503	22.270	115.534	0	0	0
3	17	8	"yhbE"	"STM3302"	13710	16920	120	2852	2961	1956	66	60	60	65	37	56	100	100	0	1792	1870	1081	57	72	72	83	108	130	99	98	0	1.623	1.613	1.558	1.539	1.858	1.825	0.757	120	490	100	4512	4699	0.699	2792	1720	2901	1798	355337	224389	78.270	16.546	0	0	0
3	18	8	"nlp"	"STM3306"	13890	16920	120	630	701	469	66	62	62	105	490	466	56	16	0	1776	2018	1608	79	73	73	80	57	71	100	99	0	0.334	0.329	0.335	0.331	2.269	0.225	0.505	120	422	100	2271	2584	-1.584	568	1703	639	1945	84082	242114	1.216	34.000	0	0	0
3	19	8	""	"STM0716"	14070	16920	120	1737	1791	1486	82	64	64	104	479	460	88	80	0	7214	6892	3009	43	73	73	94	176	187	99	98	0	0.234	0.253	0.222	0.195	2.400	0.261	0.610	120	440	100	8814	8546	-2.094	1673	7141	1727	6819	214918	827046	3.522	38.625	0	0	0
3	20	8	""	"STM0722"	14250	16930	110	126	147	71	48	65	65	67	20	29	88	72	0	3717	5101	3826	75	73	73	91	175	192	100	100	0	0.017	0.016	0.015	0.014	2.366	0.011	0.036	80	405	100	3705	5110	-5.901	61	3644	82	5028	11726	408094	4.000	28.629	0	0	0
3	21	8	""	"STM0731"	14420	16920	120	3064	3315	2034	61	64	64	67	21	31	100	100	0	2574	2889	1835	63	73	73	76	16	21	100	100	0	1.200	1.154	1.142	1.149	1.763	1.157	0.792	120	431	100	5501	6067	0.262	3000	2501	3251	2816	397853	346656	154.667	175.813	0	0	0
3	22	8	"ybgE"	"STM0743"	14600	16920	120	1157	1366	1232	90	64	64	67	17	25	98	98	0	1405	1552	1114	71	75	75	78	16	20	100	100	0	0.822	0.882	0.847	0.794	2.235	0.987	0.684	120	398	100	2423	2779	-0.283	1093	1330	1302	1477	163908	186182	76.412	92.125	0	0	0
3	23	8	"pal"	"STM0749"	14770	16920	120	15883	16561	10715	64	67	67	70	19	27	100	100	0	1271	1275	753	59	78	78	88	84	95	95	92	0	13.257	13.779	13.047	14.058	2.042	14.761	0.892	120	406	100	17009	17691	3.729	15816	1193	16494	1197	1987288	153028	867.947	14.131	0	0	0
3	24	8	"ybgS"	"STM0759"	14950	16920	120	812	1006	783	77	72	72	77	50	64	97	95	0	2618	3095	2360	76	82	82	94	85	90	100	100	0	0.292	0.310	0.309	0.280	2.043	0.290	0.785	120	549	100	3276	3947	-1.777	740	2536	934	3013	120668	371343	18.580	35.306	0	0	0
3	1	9	"mdfA"	"STM0866"	10860	17100	120	3763	3647	1331	36	60	60	63	30	47	100	100	0	18239	16739	5590	33	74	74	86	179	208	99	98	0	0.204	0.215	0.214	0.217	1.885	0.208	0.902	120	529	100	21868	20252	-2.294	3703	18165	3587	16665	437607	2008675	119.467	93.034	0	0	0
3	2	9	"ybjC"	"STM0873"	11030	17100	120	897	937	407	43	60	60	62	17	27	100	100	0	1765	1689	801	47	71	71	72	16	22	99	98	0	0.494	0.542	0.516	0.584	1.940	0.501	0.813	120	434	100	2531	2495	-1.017	837	1694	877	1618	112400	202722	51.471	101.063	0	0	0
3	3	9	"ybjO"	"STM0881"	11210	17090	110	2352	2438	348	14	62	62	66	21	31	100	100	0	9488	9558	862	9	72	72	77	45	58	100	100	0	0.243	0.250	0.245	0.249	1.135	0.246	0.936	80	399	100	11706	11862	-2.040	2290	9416	2376	9486	195053	764633	112.952	210.689	0	0	0
3	4	9	"artI"	"STM0890"	11380	17090	110	10673	10198	2857	28	63	63	111	361	325	100	100	0	6417	6284	1712	27	75	75	107	229	214	100	100	0	1.673	1.632	1.663	1.625	1.240	1.676	0.943	80	432	100	16952	16344	0.742	10610	6342	10135	6209	815842	502724	27.942	26.974	0	0	0
3	5	9	""	"STM0895"	11560	17090	110	145	146	41	28	62	62	110	361	328	0	0	0	4677	4551	862	18	75	75	113	239	211	100	100	0	0.018	0.019	0.019	0.017	1.760	0.020	0.054	80	433	100	4685	4560	-5.793	83	4602	84	4476	11678	364072	0.100	18.569	0	0	0
3	6	9	""	"STM0900"	11740	17080	110	78	82	25	30	59	59	63	33	52	26	6	0	5690	5662	1982	35	72	72	82	83	101	100	100	0	0.003	0.004	0.004	0.003	2.943	0.004	0.252	80	439	100	5637	5613	-8.208	19	5618	23	5590	6557	452961	0.576	67.229	0	0	0
3	7	9	""	"STM1034"	11920	17090	100	120	154	108	70	58	58	60	14	23	76	66	0	960	1527	1738	113	69	69	72	14	19	100	97	0	0.070	0.066	0.073	0.071	3.496	0.050	0.603	80	384	100	953	1554	-3.845	62	891	96	1458	12331	122121	6.714	103.929	0	0	0
3	8	9	""	"STM1038"	12100	17090	120	957	944	411	43	59	59	64	36	56	95	95	0	10090	10085	4068	40	69	69	76	44	57	100	100	0	0.090	0.088	0.089	0.080	1.908	0.086	0.889	120	484	100	10919	10901	-3.480	898	10021	885	10016	113291	1210256	24.444	227.477	0	0	0
3	9	9	"aceA"	"STM4184"	12270	17090	130	844	899	392	43	59	59	66	43	65	95	94	0	13045	13339	4012	30	71	71	76	41	53	100	100	0	0.061	0.063	0.062	0.055	1.851	0.065	0.913	120	543	100	13759	14108	-4.047	785	12974	840	13268	107889	1600725	19.372	323.488	0	0	0
3	10	9	""	"STM4195"	12460	17090	100	168	231	206	89	57	57	60	15	25	97	93	0	701	1158	1017	87	71	71	72	15	20	100	100	0	0.176	0.160	0.155	0.143	2.058	0.145	0.606	80	360	100	741	1261	-2.505	111	630	174	1087	18488	92677	11.400	72.400	0	0	0
3	11	9	""	"STM4199"	12640	17090	120	632	617	273	44	58	58	64	32	50	93	93	0	6727	6275	2598	41	72	72	100	304	304	98	98	0	0.086	0.090	0.089	0.083	1.818	0.088	0.892	120	494	100	7229	6762	-3.535	574	6655	559	6203	74069	752952	17.281	20.313	0	0	0
3	12	9	""	"STM4203"	12810	17090	110	104	107	31	28	58	58	62	27	43	76	38	0	1531	1586	761	47	72	72	75	21	28	100	100	0	0.032	0.032	0.032	0.030	1.984	0.027	0.493	80	420	100	1505	1563	-4.987	46	1459	49	1514	8577	126853	1.667	71.952	0	0	0
3	13	9	"pduA"	"STM2038"	13000	17090	120	113	145	279	192	58	58	71	230	323	2	1	0	2948	2715	953	35	73	73	76	27	35	100	100	0	0.019	0.033	0.017	0.019	2.604	0.022	0.009	120	477	100	2930	2729	-5.708	55	2875	87	2642	17372	325837	0.322	97.741	0	0	0
3	14	9	"pduS"	"STM2053"	13170	17090	110	342	334	78	23	58	58	68	57	83	98	95	0	11915	11146	2422	21	75	75	105	225	214	100	100	0	0.024	0.025	0.025	0.024	1.298	0.024	0.916	80	407	100	12124	11347	-5.382	284	11840	276	11071	26685	891700	4.667	49.071	0	0	0
3	15	9	"stfC"	"STM0196"	13350	17100	120	355	368	157	42	60	60	74	93	125	97	93	0	13376	13132	1968	14	74	74	93	132	141	100	100	0	0.022	0.024	0.022	0.022	1.751	0.021	0.495	120	477	100	13597	13366	-5.495	295	13302	308	13058	44209	1575821	3.161	98.780	0	0	0
3	16	9	"eutS"	"STM2470"	13530	17090	110	91	94	22	23	60	60	71	86	121	1	0	0	2131	2196	913	41	75	75	86	108	125	100	100	0	0.015	0.016	0.017	0.017	1.866	0.010	0.013	80	448	100	2087	2155	-6.051	31	2056	34	2121	7513	175671	0.267	19.537	0	0	0
3	17	9	"pagK"	"STM1867"	13700	17100	110	105	117	49	41	59	59	61	17	27	76	63	0	618	650	331	50	74	74	78	27	34	100	100	0	0.085	0.101	0.082	0.083	2.101	0.095	0.503	80	423	100	590	634	-3.564	46	544	58	576	9328	52000	3.294	21.185	0	0	0
3	18	9	"pefI"	"PSLT013"	13890	17100	120	933	875	392	44	62	62	114	504	442	79	31	0	3243	3024	1348	44	75	75	82	57	69	99	99	0	0.275	0.276	0.268	0.244	1.900	0.290	0.362	120	439	100	4039	3762	-1.863	871	3168	813	2949	104960	362861	1.510	51.614	0	0	0
3	19	9	"traM"	"PSLT073"	14060	17100	120	589	558	169	30	65	65	115	503	437	54	0	0	10256	9389	3090	32	78	78	99	146	147	99	98	0	0.051	0.053	0.052	0.053	2.009	0.044	0.124	120	404	100	10702	9804	-4.280	524	10178	493	9311	66903	1126670	0.881	63.630	0	0	0
3	20	9	"traC"	"PSLT088"	14240	17100	120	1313	1225	442	36	63	63	68	38	55	96	94	0	53793	50847	13888	27	77	77	91	130	142	100	100	11	0.023	0.023	0.023	0.020	1.987	0.023	0.946	120	436	100	54966	51932	-5.425	1250	53716	1162	50770	147027	6101667	30.447	390.431	0	0	0
3	21	9	""	"STM1623"	14420	17100	120	3286	3122	784	25	63	63	66	21	31	99	99	0	13581	13176	2052	15	74	74	77	16	20	100	100	0	0.239	0.233	0.237	0.211	1.851	0.232	0.930	120	409	100	16730	16161	-2.067	3223	13507	3059	13102	374580	1581136	145.524	818.688	0	0	0
3	22	9	"fumB"	"STM4300"	14590	17100	120	3560	3364	1392	41	66	66	69	40	57	99	98	0	21471	19643	7254	36	77	77	80	16	20	100	100	0	0.163	0.169	0.167	0.159	1.962	0.167	0.934	120	401	100	24888	22864	-2.614	3494	21394	3298	19566	403684	2357114	82.375	1222.688	0	0	0
3	23	9	"phnB"	"STM4288"	14770	17100	120	1690	1528	600	39	66	66	70	42	60	98	96	0	9973	9088	3655	40	82	82	92	82	89	99	99	0	0.164	0.162	0.166	0.162	1.883	0.158	0.938	120	448	100	11515	10468	-2.607	1624	9891	1462	9006	183405	1090560	34.714	109.707	0	0	0
3	24	9	"nrfD"	"STM4280"	14940	17100	100	251	288	166	57	66	66	75	67	89	88	67	0	6175	7242	5053	69	86	86	101	100	99	100	100	0	0.030	0.031	0.030	0.029	1.833	0.051	0.046	80	403	100	6274	7378	-5.041	185	6089	222	7156	23050	579382	3.179	71.410	0	0	0
3	1	10	"mog"	"STM0008"	10860	17260	110	5626	5565	705	12	61	61	63	22	34	100	100	0	6652	6562	883	13	73	73	73	13	17	100	100	0	0.846	0.848	0.850	0.849	1.119	0.841	0.919	80	444	100	12144	11993	-0.241	5565	6579	5504	6489	445189	524927	250.091	499.154	0	0	0
3	2	10	""	"STM0273"	11030	17270	100	269	275	62	22	60	60	63	23	36	100	100	0	3319	3205	734	22	72	72	74	15	20	100	100	0	0.064	0.069	0.068	0.068	1.333	0.065	0.843	80	371	100	3456	3348	-3.958	209	3247	215	3133	22005	256390	9.217	208.733	0	0	0
3	3	10	""	"STM0278"	11210	17260	110	193	195	74	37	61	61	65	20	30	96	91	0	4629	4685	1415	30	72	72	78	43	55	100	100	0	0.029	0.029	0.027	0.025	1.832	0.027	0.600	80	466	100	4689	4747	-5.109	132	4557	134	4613	15633	374779	6.500	107.140	0	0	0
3	4	10	""	"STM0287"	11390	17270	100	243	247	57	23	61	61	82	272	331	8	0	0	3520	3552	896	25	72	72	79	97	122	100	100	0	0.053	0.053	0.054	0.053	1.399	0.049	0.803	80	420	100	3630	3666	-4.244	182	3448	186	3480	19770	284156	0.607	35.804	0	0	0
3	5	10	""	"STM0296"	11570	17260	110	78	87	32	36	60	60	63	16	25	53	31	0	1271	1280	473	36	72	72	79	70	88	100	100	0	0.015	0.022	0.018	0.018	2.371	0.024	0.288	80	454	100	1217	1235	-6.058	18	1199	27	1208	6983	102403	1.500	17.157	0	0	0
3	6	10	"ghmA"	"STM0310"	11740	17270	100	2309	2236	564	25	59	59	62	16	25	100	100	0	1662	1588	471	29	72	72	74	16	21	100	100	0	1.415	1.436	1.435	1.485	1.360	1.420	0.914	80	412	100	3840	3693	0.501	2250	1590	2177	1516	178854	127030	135.875	94.625	0	0	0
3	7	10	"ndh"	"STM1211"	11920	17270	120	4032	5180	4908	94	59	59	62	15	24	100	100	0	1821	2277	1822	80	71	71	72	13	18	98	98	0	2.270	2.321	2.244	2.356	2.565	2.809	0.741	120	499	100	5723	7327	1.183	3973	1750	5121	2206	621580	273189	341.200	169.615	0	0	0
3	8	10	"ycfV"	"STM1218"	12100	17270	110	6510	6346	901	14	61	61	65	17	26	100	100	0	8024	7872	1196	15	70	70	75	41	54	100	100	0	0.811	0.806	0.804	0.807	1.143	0.794	0.938	80	440	100	14403	14087	-0.303	6449	7954	6285	7802	507660	629731	369.471	190.171	0	0	0
3	9	10	"ymfB"	"STM1235"	12280	17270	110	709	725	224	30	61	61	63	15	23	100	100	0	1473	1477	591	40	70	70	71	13	18	100	100	0	0.462	0.472	0.482	0.478	1.480	0.413	0.734	80	427	100	2051	2071	-1.114	648	1403	664	1407	58013	118171	44.133	108.154	0	0	0
3	10	10	""	"STM1252"	12460	17270	120	1090	1013	427	42	59	59	61	24	39	97	96	0	9336	8606	3581	41	71	71	72	14	19	100	100	0	0.111	0.112	0.111	0.106	2.010	0.107	0.891	120	510	100	10296	9489	-3.168	1031	9265	954	8535	121536	1032674	39.667	609.571	0	0	0
3	11	10	""	"STM1265"	12650	17270	110	272	278	76	27	59	59	67	53	79	100	95	0	6335	6295	1613	25	73	73	76	19	25	100	100	0	0.034	0.035	0.035	0.034	1.345	0.032	0.656	80	422	100	6475	6441	-4.878	213	6262	219	6222	22231	503633	3.981	327.316	0	0	0
3	12	10	"yaoF"	"STM1275"	12820	17270	110	560	676	579	85	59	59	65	49	75	100	100	0	1088	1297	1026	79	73	73	76	22	28	100	100	0	0.494	0.504	0.474	0.490	1.607	0.442	0.555	80	432	100	1516	1841	-1.019	501	1015	617	1224	54098	103783	12.469	55.500	0	0	0
3	13	10	"fumC"	"STM1469"	13000	17270	130	7199	6654	2070	31	60	60	73	226	309	95	94	0	19131	18266	3637	19	74	74	75	15	20	100	100	0	0.375	0.362	0.373	0.306	2.054	0.368	0.914	120	494	100	26196	24786	-1.417	7139	19057	6594	18192	798539	2191955	29.119	1212.733	0	0	0
3	14	10	"ydgI"	"STM1477"	13170	17270	120	6114	5575	1845	33	61	61	71	57	80	99	99	0	17649	15898	5343	33	75	75	93	137	147	99	99	0	0.344	0.348	0.347	0.367	2.296	0.332	0.893	120	445	100	23627	21337	-1.538	6053	17574	5514	15823	669018	1907707	96.561	115.365	0	0	0
3	15	10	""	"STM1485"	13350	17270	110	937	933	234	25	61	61	72	61	84	100	100	0	2602	2597	579	22	73	73	95	146	153	100	100	0	0.346	0.345	0.352	0.341	1.269	0.334	0.868	80	392	100	3405	3396	-1.530	876	2529	872	2524	74603	207724	14.115	17.137	0	0	0
3	16	10	""	"STM1490"	13520	17270	110	1449	1438	193	13	61	61	69	64	92	100	100	0	19755	19713	1726	8	75	75	134	501	373	100	100	0	0.071	0.070	0.070	0.069	1.142	0.068	0.931	80	448	100	21068	21015	-3.826	1388	19680	1377	19638	115016	1577072	21.391	39.080	0	0	0
3	17	10	""	"STM1499"	13710	17280	120	1076	1017	220	21	61	61	77	155	201	98	97	0	27315	25192	6981	27	76	76	131	485	370	99	98	0	0.037	0.038	0.038	0.042	1.837	0.036	0.926	120	478	100	28254	26072	-4.746	1015	27239	956	25116	121996	3023054	6.065	51.672	0	0	0
3	18	10	"wzzB"	"STM2079"	13890	17280	130	29703	29301	8146	27	64	64	82	177	215	100	100	0	10843	10242	3379	32	74	74	81	57	70	97	97	0	2.752	2.875	2.756	3.374	2.312	2.920	0.918	120	448	100	40408	39405	1.461	29639	10769	29237	10168	3516167	1229099	165.079	178.263	0	0	0
3	19	10	"nxiA"	"STM2783"	14060	17280	120	1610	1471	539	36	64	64	72	61	84	99	97	0	11647	10132	3923	38	77	77	92	130	141	99	99	0	0.134	0.140	0.147	0.146	1.946	0.133	0.898	120	438	100	13116	11462	-2.904	1546	11570	1407	10055	176504	1215811	22.934	77.231	0	0	0
3	20	10	"ygaF"	"STM2790"	14240	17270	110	524	1216	4381	360	62	62	68	41	60	98	95	0	11556	11746	2868	24	77	77	93	138	148	100	100	0	0.040	0.099	0.042	0.044	2.140	0.134	0.076	80	389	100	11941	12823	-4.635	462	11479	1154	11669	97294	939640	28.000	84.442	0	0	0
3	21	10	"ygaP"	"STM2798"	14420	17280	120	1076	1071	536	50	64	64	67	23	34	99	99	0	3989	4053	1875	46	75	75	77	21	27	100	100	0	0.259	0.253	0.266	0.245	2.013	0.234	0.771	120	413	100	4926	4985	-1.951	1012	3914	1007	3978	128537	486336	43.652	189.333	0	0	0
3	22	10	""	"STM4012"	14600	17280	120	587	581	200	34	66	66	72	62	86	97	93	0	15730	14601	4792	32	76	76	79	29	36	99	99	0	0.033	0.035	0.035	0.036	2.019	0.034	0.847	120	448	100	16175	15040	-4.909	521	15654	515	14525	69763	1752176	8.210	500.759	0	0	0
3	23	10	""	"STM4031"	14780	17280	110	540	705	656	93	66	66	72	64	88	100	96	0	982	1365	1375	100	78	78	81	24	29	100	100	0	0.524	0.497	0.492	0.479	1.933	0.520	0.532	80	414	100	1378	1926	-0.931	474	904	639	1287	56429	109183	9.891	53.500	0	0	0
3	24	10	"rhaD"	"STM4045"	14950	17270	110	185	360	460	127	66	66	70	30	42	95	78	0	3302	5876	7374	125	83	83	89	39	43	100	100	0	0.037	0.051	0.042	0.044	2.207	0.050	0.707	80	498	100	3338	6087	-4.758	119	3219	294	5793	28835	470067	9.667	148.385	0	0	0
3	1	11	""	"STM2942"	10860	17430	110	581	550	161	29	62	62	66	29	43	97	93	0	8292	8227	1632	19	73	73	75	17	22	100	100	0	0.063	0.060	0.061	0.053	1.778	0.060	0.885	80	514	100	8738	8642	-3.985	519	8219	488	8154	44031	658142	16.690	479.529	0	0	0
3	2	11	"pyrG"	"STM2953"	11040	17450	120	56952	52000	15340	29	63	63	65	17	26	100	100	10	9432	8571	2529	29	73	73	76	32	42	99	99	0	6.079	6.112	6.169	6.581	2.380	6.380	0.913	120	500	100	66248	60435	2.604	56889	9359	51937	8498	6240018	1028497	3055.000	265.469	0	0	0
3	3	11	"ygcY"	"STM2961"	11210	17440	110	667	678	141	20	60	60	64	21	32	100	100	0	7405	7567	1643	21	72	72	79	43	54	100	100	0	0.083	0.082	0.082	0.082	1.374	0.076	0.843	80	458	100	7940	8113	-3.595	607	7333	618	7495	54236	605320	29.238	174.140	0	0	0
3	4	11	"exo"	"STM2972"	11390	17440	110	3883	3896	1089	27	60	60	71	76	107	100	100	0	10457	10454	2389	22	72	72	87	102	117	100	100	0	0.368	0.369	0.364	0.361	1.303	0.359	0.910	80	439	100	14208	14218	-1.442	3823	10385	3836	10382	311670	836352	50.329	101.637	0	0	0
3	5	11	"fucI"	"STM2976"	11560	17440	110	633	928	1802	194	61	61	71	74	104	100	98	0	18001	18661	3859	20	72	72	98	167	170	100	100	0	0.032	0.047	0.032	0.034	1.648	0.048	0.189	80	466	100	18501	19456	-4.970	572	17929	867	18589	74255	1492867	11.581	111.156	0	0	0
3	6	11	"ygdI"	"STM2983"	11740	17450	110	843	857	226	26	61	61	64	21	32	100	100	0	814	820	232	28	72	72	90	144	160	100	100	0	1.054	1.064	1.081	1.068	1.280	0.995	0.743	80	432	100	1524	1544	0.076	782	742	796	748	68540	65639	37.762	5.069	0	0	0
3	7	11	"metC"	"STM3161"	11920	17450	120	2911	2527	907	35	63	63	65	17	26	99	99	0	15204	12861	4842	37	72	72	77	26	33	100	100	0	0.188	0.193	0.194	0.194	2.288	0.185	0.924	120	490	100	17980	15253	-2.410	2848	15132	2464	12789	303202	1543320	144.824	491.692	0	0	0
3	8	11	""	"STM3170"	12110	17450	110	151	163	70	42	63	63	67	27	40	95	78	0	3053	3200	1449	45	71	71	74	27	36	100	100	0	0.030	0.032	0.029	0.029	1.701	0.026	0.498	80	448	100	3070	3229	-5.083	88	2982	100	3129	13026	255971	3.556	115.778	0	0	0
3	9	11	"STMF1.3"	"Not LT2a90"	12280	17440	110	333	348	173	49	60	60	63	26	41	98	96	0	93	102	41	40	69	69	71	13	18	73	41	0	11.375	8.727	10.165	10.053	2.955	12.287	0.229	80	434	100	297	321	3.508	273	24	288	33	27805	8186	10.962	2.385	0	0	0
3	10	11	"yfiO"	"STM2663"	12460	17450	120	6962	6456	2801	43	60	60	63	26	41	100	100	0	2463	2232	886	39	70	70	72	14	19	98	98	0	2.884	2.958	2.829	3.112	2.143	3.223	0.838	120	468	100	9295	8558	1.528	6902	2393	6396	2162	774709	267839	245.885	154.286	0	0	0
3	11	11	"ffh"	"STM2677"	12640	17450	120	23725	21546	9864	45	61	61	66	49	74	99	99	0	9147	8269	3599	43	72	72	74	18	24	100	100	0	2.608	2.621	2.648	2.372	2.399	2.757	0.898	120	487	100	32739	29682	1.383	23664	9075	21485	8197	2585462	992316	438.367	455.278	0	0	0
3	12	11	"yfjG"	"STM2687"	12820	17440	110	5739	5762	2446	42	61	61	66	46	69	100	100	0	2118	2242	1120	49	73	73	74	14	18	100	100	0	2.777	2.628	2.843	2.644	1.749	3.216	0.641	80	447	100	7723	7870	1.473	5678	2045	5701	2169	460954	179362	123.826	154.857	0	0	0
3	13	11	"ybbK"	"STM0501"	13000	17450	110	3617	3852	1202	31	63	63	66	20	30	100	100	0	10662	10960	3144	28	72	72	74	15	20	100	100	0	0.336	0.348	0.347	0.347	1.230	0.331	0.888	80	426	100	14144	14677	-1.575	3554	10590	3789	10888	308145	876820	189.300	725.733	0	0	0
3	14	11	"sfbB"	"STM0511"	13170	17450	120	1645	1734	907	52	65	65	68	23	33	96	96	0	13260	13798	5768	41	72	72	74	20	27	100	100	0	0.120	0.122	0.120	0.109	2.064	0.122	0.888	120	459	100	14768	15395	-3.061	1580	13188	1669	13726	208101	1655746	72.435	686.200	0	0	0
3	15	11	"gip"	"STM0518"	13350	17450	120	426	1873	5587	298	63	63	66	23	34	98	95	0	12930	12806	4189	32	71	71	73	18	24	100	100	0	0.028	0.142	0.030	0.042	3.683	0.215	0.114	120	500	100	13222	14545	-5.147	363	12859	1810	12735	224818	1536689	78.565	707.389	0	0	0
3	16	11	"allB"	"STM0523"	13530	17440	110	414	401	104	25	62	62	70	65	92	93	92	0	14912	15098	3326	22	72	72	107	444	414	100	100	0	0.024	0.023	0.023	0.021	1.540	0.022	0.865	80	448	100	15192	15365	-5.398	352	14840	339	15026	32088	1207810	5.092	33.764	0	0	0
3	17	11	"allC"	"STM0527"	13710	17440	110	276	274	58	21	62	62	64	17	26	100	100	0	6890	6704	1443	21	72	72	73	14	19	100	100	0	0.031	0.032	0.032	0.031	1.259	0.031	0.902	80	417	100	7032	6844	-4.994	214	6818	212	6632	21903	536327	12.353	473.643	0	0	0
3	18	11	"ppiB"	"STM0536"	13880	17450	110	18192	17892	4326	24	66	66	113	331	292	100	100	0	3037	3041	711	23	73	73	80	59	73	100	100	0	6.115	6.006	6.090	6.014	1.219	6.221	0.916	80	445	100	21090	20794	2.612	18126	2964	17826	2968	1431382	243276	53.713	50.186	0	0	0
3	19	11	"slyX"	"STM3454"	14070	17450	110	664	691	221	31	64	64	110	333	302	97	31	0	540	576	194	33	72	72	79	60	75	100	100	0	1.282	1.244	1.264	1.254	1.332	1.240	0.848	80	438	100	1068	1131	0.358	600	468	627	504	55307	46108	1.745	8.283	0	0	0
3	20	11	"mglB"	"STM2190"	14250	17450	120	1071	1033	609	58	62	62	64	16	25	96	94	0	8337	7465	4283	57	71	71	75	23	30	100	99	0	0.122	0.131	0.132	0.128	2.055	0.130	0.925	120	468	100	9275	8365	-3.034	1009	8266	971	7394	123959	895818	60.563	321.304	0	0	0
3	21	11	""	"STM2198"	14420	17450	120	931	923	345	37	64	64	65	19	29	98	98	0	18782	18130	5239	28	71	71	73	14	19	100	100	0	0.046	0.048	0.046	0.045	2.000	0.046	0.848	120	420	100	19578	18918	-4.432	867	18711	859	18059	110770	2175603	45.158	1289.786	0	0	0
3	22	11	"rsuA"	"STM2222"	14590	17450	110	5803	6092	1873	30	67	67	81	145	179	100	100	0	8044	8445	2033	24	74	74	84	90	107	100	100	0	0.720	0.720	0.707	0.706	1.229	0.718	0.924	80	424	100	13706	14396	-0.475	5736	7970	6025	8371	487360	675583	41.455	92.900	0	0	0
3	23	11	"yejM"	"STM2228"	14780	17450	100	7201	6821	1496	21	68	68	77	100	129	100	100	0	10440	9843	2470	25	75	75	85	89	104	100	100	0	0.688	0.691	0.688	0.711	1.346	0.674	0.939	80	418	100	17498	16521	-0.539	7133	10365	6753	9768	545704	787448	67.440	109.640	0	0	0
3	24	11	""	"STM2237"	14950	17450	110	202	222	92	41	68	68	71	22	30	100	98	0	3050	3587	1981	55	79	79	86	51	59	100	100	0	0.045	0.044	0.042	0.042	1.536	0.040	0.370	80	510	100	3105	3662	-4.471	134	2971	154	3508	17789	286962	6.864	68.647	0	0	0
3	1	12	"phoP"	"STM1231"	10850	17630	100	11167	10972	1944	17	65	65	72	36	50	100	100	0	2332	2238	505	22	71	71	75	18	24	100	100	0	4.910	5.033	4.872	5.211	1.412	5.179	0.896	80	468	100	13363	13074	2.296	11102	2261	10907	2167	877789	179036	302.778	120.167	0	0	0
3	2	12	"phoP"	"STM1231"	11040	17620	110	20421	18917	4217	22	65	65	71	31	43	100	100	0	4355	4203	494	11	71	71	74	18	24	100	100	0	4.752	4.562	4.803	4.405	1.312	4.802	0.942	80	446	100	24640	22984	2.248	20356	4284	18852	4132	1513329	336250	607.935	229.389	0	0	0
3	3	12	"phoQ"	"STM1230"	11220	17630	110	2268	2315	675	29	62	62	65	20	30	100	100	0	1408	1429	340	23	71	71	75	34	45	100	100	0	1.650	1.659	1.651	1.644	1.242	1.687	0.849	80	467	100	3543	3611	0.722	2206	1337	2253	1358	185211	114328	112.500	39.824	0	0	0
3	4	12	"phoQ"	"STM1230"	11400	17610	110	9034	8533	2779	32	62	62	71	73	102	100	100	0	4995	4995	1223	24	70	70	77	60	77	100	100	0	1.822	1.720	1.736	1.640	1.347	1.791	0.952	80	467	100	13897	13396	0.865	8972	4925	8471	4925	682638	399580	115.918	81.967	0	0	0
3	5	12	"phoQ"	"STM1230"	11570	17620	110	6410	6611	1831	27	64	64	69	31	44	100	100	0	3727	3658	919	25	70	70	77	59	76	100	100	0	1.735	1.825	1.800	1.816	1.237	1.964	0.871	80	454	100	10003	10135	0.795	6346	3657	6547	3588	528884	292679	211.032	60.695	0	0	0
3	6	12	"hupA"	"STM4170"	11740	17610	100	4872	4564	2133	46	66	66	81	121	149	93	92	0	374	366	107	29	72	72	74	19	25	97	96	0	15.914	15.299	15.560	11.880	2.486	16.761	0.885	80	410	100	5108	4792	3.992	4806	302	4498	294	365110	29281	37.050	15.368	0	0	0
3	7	12	"sopB"	"STM1091"	11920	17630	120	60251	56506	13396	23	65	65	76	106	139	100	100	27	8327	7703	2188	28	71	71	74	17	22	99	99	0	7.290	7.395	7.299	8.215	2.204	7.523	0.930	120	522	100	68442	64073	2.866	60186	8256	56441	7632	6780760	924320	532.358	448.765	0	0	0
3	8	12	"pipC"	"STM0375"	12100	17620	110	4191	4831	3260	67	67	67	73	33	45	100	100	0	1074	1172	645	55	69	69	73	15	20	100	100	0	4.103	4.319	4.102	4.177	1.480	5.268	0.745	80	448	100	5129	5867	2.037	4124	1005	4764	1103	386464	93729	144.182	73.267	0	0	0
3	9	12	"pipC"	"STM0375"	12280	17620	110	5910	5585	1746	31	62	62	68	32	47	100	100	0	1571	1554	410	26	69	69	71	14	19	100	100	0	3.893	3.719	3.681	3.680	1.224	4.002	0.919	80	466	100	7350	7008	1.961	5848	1502	5523	1485	446804	124350	172.406	105.929	0	0	0
3	10	12	"ssrB"	"STM1391"	12450	17620	110	1040	1005	251	24	60	60	64	24	37	100	100	0	4169	3984	861	21	69	69	79	107	135	100	100	0	0.239	0.241	0.239	0.235	1.396	0.236	0.871	80	444	100	5080	4860	-2.065	980	4100	945	3915	80415	318726	39.208	36.495	0	0	0
3	11	12	"ssrB"	"STM1391"	12640	17620	110	1015	955	299	31	61	61	64	24	37	100	100	0	3990	4022	946	23	70	70	79	105	132	100	100	0	0.243	0.226	0.234	0.213	1.497	0.223	0.906	80	458	100	4874	4846	-2.039	954	3920	894	3952	76433	321728	37.125	37.552	0	0	0
3	12	12	"ssrB"	"STM1391"	12820	17620	100	1202	1238	400	32	59	59	61	14	22	100	100	0	4974	5069	1175	23	70	70	72	13	18	100	100	0	0.233	0.236	0.228	0.230	1.317	0.226	0.853	80	432	100	6047	6178	-2.101	1143	4904	1179	4999	99034	405535	84.071	384.385	0	0	0
3	13	12	"lrp"	"STM0959"	12990	17630	110	15658	15324	3567	23	62	62	71	51	71	100	100	0	2880	2789	676	24	70	70	72	16	22	100	100	0	5.550	5.613	5.597	5.659	1.265	5.659	0.950	80	466	100	18406	17981	2.473	15596	2810	15262	2719	1225957	223091	299.078	169.813	0	0	0
3	14	12	"lrp"	"STM0959"	13180	17630	110	20414	19800	3922	19	64	64	74	51	68	100	100	0	3525	3372	645	19	71	71	74	21	28	100	100	0	5.892	5.979	5.903	5.999	1.188	6.181	0.931	80	481	100	23804	23037	2.559	20350	3454	19736	3301	1584023	269744	386.784	157.048	0	0	0
3	15	12	"gyrA"	"STM2272"	13350	17630	100	7947	8170	2772	33	62	62	67	26	38	100	100	0	2439	2386	698	29	71	71	72	13	18	100	100	0	3.330	3.502	3.489	3.489	1.326	3.719	0.897	80	390	100	10253	10423	1.735	7885	2368	8108	2315	653609	190876	311.654	178.000	0	0	0
3	16	12	"gyrA"	"STM2272"	13530	17620	110	16049	16543	3996	24	62	62	79	156	197	100	100	0	4502	4701	790	16	71	71	73	26	35	100	100	0	3.608	3.560	3.565	3.508	1.191	3.940	0.909	80	480	100	20418	21111	1.851	15987	4431	16481	4630	1323435	376107	105.538	178.000	0	0	0
3	17	12	"csrA"	"STM2826"	13710	17620	110	1480	1640	872	53	62	62	78	158	202	100	100	0	197	206	79	38	70	70	72	26	36	100	88	0	11.165	11.603	12.706	11.932	1.868	14.576	0.596	80	467	100	1545	1714	3.481	1418	127	1578	136	131195	16507	9.886	5.154	0	0	0
3	18	12	"csrA"	"STM2826"	13880	17630	110	4581	4779	2136	44	69	69	110	290	263	100	100	0	366	402	151	37	71	71	74	24	32	100	100	0	15.295	14.230	14.574	14.156	1.542	16.566	0.762	80	453	100	4807	5041	3.935	4512	295	4710	331	382323	32158	16.100	13.667	0	0	0
3	19	12	"yhhP"	"STM3578"	14060	17630	110	1290	1239	273	22	64	64	80	89	111	100	100	0	1544	1492	323	21	69	69	71	14	19	100	100	0	0.831	0.826	0.806	0.822	1.192	0.824	0.922	80	467	100	2701	2598	-0.267	1226	1475	1175	1423	99144	119377	13.022	101.500	0	0	0
3	20	12	"yhhP"	"STM3578"	14240	17630	100	764	741	191	25	61	61	63	15	23	100	100	0	890	900	214	23	69	69	69	12	17	100	100	0	0.856	0.818	0.821	0.807	1.238	0.819	0.924	80	386	100	1524	1511	-0.224	703	821	680	831	59288	72008	45.200	69.250	0	0	0
3	21	12	"yhhP"	"STM3578"	14420	17640	120	1079	1102	745	67	62	62	64	17	26	99	99	0	1273	1298	948	73	70	70	71	13	18	97	96	0	0.845	0.847	0.863	0.931	2.257	0.793	0.741	120	485	100	2220	2268	-0.242	1017	1203	1040	1228	132182	155779	61.059	94.385	0	0	0
3	22	12	"topA"	"STM1714"	14590	17630	110	9998	9908	2354	23	66	66	81	142	175	100	100	0	5974	6030	1130	18	74	74	80	78	97	100	100	0	1.683	1.652	1.661	1.633	1.198	1.710	0.890	80	446	100	15832	15798	0.751	9932	5900	9842	5956	792628	482369	69.204	76.282	0	0	0
3	23	12	"topA"	"STM1714"	14770	17630	110	1869	2383	1478	62	69	69	72	25	34	100	100	0	1202	1370	669	48	74	74	75	16	21	100	100	0	1.596	1.785	1.623	1.720	1.532	2.161	0.689	80	480	100	2928	3610	0.674	1800	1128	2314	1296	190647	109638	92.440	80.938	0	0	0
3	24	12	"fur"	"STM0693"	14950	17630	110	9235	9354	4660	49	70	70	75	26	34	100	100	0	2635	2716	1241	45	76	76	78	17	21	100	100	0	3.581	3.517	3.438	3.389	1.327	3.898	0.872	80	524	100	11724	11924	1.841	9165	2559	9284	2640	748288	217310	356.885	155.176	0	0	0
3	1	13	"ctrl-buffer"	"ctrl-buffer"	10840	17790	100	55	63	45	71	60	60	62	19	30	11	3	0	73	85	45	52	71	71	74	17	22	20	6	0	-2.500	0.214	0.944	1.003	3.477	1.063	0.281	80	449	100	-3	17	Error	-5	2	3	14	5060	6765	0.053	0.647	-50	0	0
3	2	13	"ctrl-buffer"	"ctrl-buffer"	11020	17790	100	61	66	22	33	61	61	65	21	32	17	6	0	81	87	29	33	70	70	73	17	23	36	17	0	0.000	0.294	1.125	0.911	3.693	0.490	0.092	80	431	100	11	22	Error	0	11	5	17	5269	6936	0.048	0.824	-50	0	0
3	3	13	"ctrl-buffer"	"ctrl-buffer"	11200	17790	100	63	94	116	123	61	61	63	17	26	23	15	0	83	117	170	145	68	68	71	15	21	48	28	0	0.133	0.673	0.829	0.653	3.225	0.575	0.399	80	408	100	17	82	-2.907	2	15	33	49	7480	9345	1.824	3.067	-50	0	0
3	4	13	"ctrl-buffer"	"ctrl-buffer"	11380	17800	100	63	103	160	155	61	61	64	16	25	22	17	0	81	119	232	194	70	70	72	14	19	43	21	0	0.182	0.857	1.091	1.400	3.135	0.629	0.548	80	443	100	13	91	-2.459	2	11	42	49	8205	9539	2.438	3.357	-50	0	0
3	5	13	"ctrl-buffer"	"ctrl-buffer"	11560	17800	100	60	65	26	40	61	61	66	32	48	6	1	0	78	87	39	44	70	70	74	30	40	15	6	0	-0.125	0.235	1.000	0.946	4.956	2.619	0.119	80	438	100	7	21	Error	-1	8	4	17	5180	6964	-0.031	0.433	-50	0	0
3	6	13	"ctrl-buffer"	"ctrl-buffer"	11740	17820	80	113	147	106	72	60	60	63	18	28	73	59	0	111	114	39	34	74	74	77	22	28	71	26	0	1.432	2.175	2.015	1.792	3.165	3.110	0.354	52	303	100	90	127	0.518	53	37	87	40	7658	5905	4.667	1.682	0	0	0
3	7	13	"ctrl-buffer"	"ctrl-buffer"	11910	17770	50	157	175	65	37	67	67	68	19	27	91	91	0	123	147	73	49	76	76	80	23	28	83	50	0	1.915	1.521	1.930	1.591	2.809	1.922	0.301	12	99	100	137	179	0.937	90	47	108	71	2104	1769	5.632	2.913	0	0	0
3	8	13	"ctrl-buffer"	"ctrl-buffer"	12090	17800	100	63	69	28	40	63	63	67	26	38	12	2	0	78	81	14	17	71	71	73	16	21	28	7	0	0.000	0.600	1.092	1.339	3.741	3.505	0.036	80	461	100	7	16	Error	0	7	6	10	5527	6455	0.077	0.500	-50	0	0
3	9	13	"ctrl-buffer"	"ctrl-buffer"	12270	17800	100	61	72	47	65	62	62	65	19	29	23	6	0	77	85	38	44	70	70	72	15	20	27	10	0	-0.143	0.667	1.500	1.410	2.942	0.931	0.278	80	420	100	6	25	Error	-1	7	10	15	5738	6806	0.368	0.867	-50	0	0
3	10	13	"ctrl-buffer"	"ctrl-buffer"	12450	17800	100	65	99	164	165	60	60	62	24	38	22	11	0	82	95	57	60	68	68	70	14	20	46	20	0	0.357	1.444	0.917	0.785	3.523	4.081	0.330	80	415	100	19	66	-1.485	5	14	39	27	7928	7618	1.542	1.786	-50	0	0
3	11	13	"ctrl-buffer"	"ctrl-buffer"	12630	17800	100	64	71	31	43	59	59	64	31	48	11	3	0	85	94	31	32	67	67	77	111	144	3	0	0	0.278	0.444	0.750	0.554	3.787	11.374	0.008	80	408	100	23	39	-1.848	5	18	12	27	5693	7533	0.226	0.153	-50	0	0
3	12	13	"ctrl-buffer"	"ctrl-buffer"	12790	17800	90	63	67	22	32	60	60	63	27	42	13	3	0	81	135	220	162	70	70	73	22	30	34	19	0	0.273	0.108	0.608	0.423	4.943	0.070	0.125	52	349	100	14	72	-1.874	3	11	7	65	3497	7033	0.148	2.818	0	0	0
3	13	13	"ctrl-buffer"	"ctrl-buffer"	12980	17800	100	60	60	13	21	59	59	62	18	29	7	3	0	78	82	22	26	69	69	71	19	26	21	11	0	0.111	0.077	0.625	0.553	4.133	2.120	0.021	80	414	100	10	14	-3.170	1	9	1	13	4794	6524	-0.111	0.579	-50	0	0
3	14	13	"ctrl-buffer"	"ctrl-buffer"	13130	17800	60	133	141	71	50	63	63	69	26	37	78	62	0	104	105	28	26	74	74	77	20	25	59	40	0	2.333	2.516	1.984	1.823	4.511	4.920	0.118	32	170	100	100	109	1.222	70	30	78	31	4499	3360	2.769	1.400	0	0	0
3	15	13	"ctrl-buffer"	"ctrl-buffer"	13340	17800	100	61	66	23	34	60	60	63	22	34	17	6	0	85	89	20	22	70	70	72	20	27	42	13	0	0.067	0.316	0.842	0.879	3.643	6.788	0.053	80	452	100	16	25	-3.907	1	15	6	19	5273	7093	0.136	0.850	-50	0	0
3	16	13	"ctrl-buffer"	"ctrl-buffer"	13520	17800	100	61	60	12	20	59	59	72	148	205	0	0	0	78	77	13	16	70	70	72	26	36	7	0	0	0.250	0.143	1.000	0.934	3.189	0.010	0.000	80	432	100	10	8	-2.000	2	8	1	7	4832	6179	-0.081	0.192	-50	0	0
3	17	13	"ctrl-buffer"	"ctrl-buffer"	13700	17800	100	63	71	35	49	61	61	69	65	94	3	1	0	84	89	22	24	69	69	73	49	67	8	1	0	0.133	0.500	1.232	1.013	3.601	3.489	0.029	80	415	100	17	30	-2.907	2	15	10	20	5706	7109	0.031	0.327	-50	0	0
3	18	13	"ctrl-buffer"	"ctrl-buffer"	13880	17800	100	66	72	34	47	63	63	79	96	121	2	1	0	78	84	32	38	72	72	76	50	65	6	1	0	0.500	0.750	1.288	1.224	3.653	1.964	0.058	80	408	100	9	21	-1.000	3	6	9	12	5771	6700	-0.073	0.160	-50	0	0
3	19	13	"ctrl-buffer"	"ctrl-buffer"	14050	17800	100	65	96	107	111	61	61	66	23	34	23	17	0	80	117	129	110	70	70	71	13	18	41	27	0	0.400	0.745	1.187	1.378	5.363	0.755	0.430	80	428	100	14	82	-1.322	4	10	35	47	7687	9326	1.304	3.538	-50	0	0
3	20	13	"ctrl-buffer"	"ctrl-buffer"	14230	17800	100	60	72	41	56	58	58	60	15	25	22	12	0	78	83	20	24	69	69	69	12	17	42	26	0	0.222	1.000	1.091	1.135	3.956	2.780	0.200	80	420	100	11	28	-2.170	2	9	14	14	5788	6623	0.800	1.167	-50	0	0
3	21	13	"ctrl-buffer"	"ctrl-buffer"	14410	17810	100	63	71	35	49	60	60	63	24	38	10	5	0	78	82	22	26	70	70	71	13	18	35	13	0	0.375	0.917	1.000	0.994	4.219	5.032	0.076	80	389	100	11	23	-1.415	3	8	11	12	5664	6536	0.333	0.846	-50	0	0
3	22	13	"ctrl-buffer"	"ctrl-buffer"	14590	17810	100	62	65	32	49	61	61	66	27	40	6	1	0	80	87	37	42	72	72	73	14	19	36	10	0	0.125	0.267	0.667	0.581	4.128	1.297	0.165	80	432	100	9	19	-3.000	1	8	4	15	5232	6981	-0.037	1.000	-50	0	0
3	23	13	"ctrl-buffer"	"ctrl-buffer"	14770	17810	100	61	64	16	25	61	61	63	16	25	17	3	0	80	84	23	27	70	70	72	16	22	33	13	0	0.000	0.214	1.032	0.850	3.246	0.756	0.086	80	432	100	10	17	Error	0	10	3	14	5080	6745	0.063	0.750	-50	0	0
3	24	13	"ctrl-buffer"	"ctrl-buffer"	14950	17810	100	66	67	23	34	63	63	67	25	37	10	2	0	78	84	27	32	70	70	73	17	23	33	12	0	0.375	0.286	0.895	1.164	3.908	1.022	0.059	80	464	100	11	18	-1.415	3	8	4	14	5398	6749	0.000	0.647	-50	0	0
3	1	14	"ynfA"	"STM1504"	10850	17980	110	430	459	137	29	59	59	61	15	24	100	100	0	5676	5823	1702	29	73	73	78	38	48	100	100	0	0.066	0.070	0.069	0.069	1.286	0.066	0.882	80	552	100	5974	6150	-3.917	371	5603	400	5750	36750	465868	26.533	151.184	0	0	0
3	2	14	""	"STM3654"	11010	17980	110	263	338	356	105	59	59	63	25	39	98	98	0	1464	2089	2286	109	74	74	79	30	37	100	100	0	0.147	0.138	0.149	0.131	2.011	0.126	0.693	80	508	100	1594	2294	-2.768	204	1390	279	2015	27075	167124	11.000	67.000	0	0	0
3	3	14	"yeiP"	"STM2211"	11190	17970	110	6455	6672	3051	45	60	60	65	42	64	100	100	0	5004	5503	2390	43	74	74	78	35	44	100	100	0	1.297	1.218	1.230	1.202	1.356	1.262	0.868	80	524	100	11325	12041	0.375	6395	4930	6612	5429	533785	440268	157.310	155.000	0	0	0
3	4	14	"yfaE"	"STM2279"	11370	17980	100	1420	1671	1167	69	61	61	66	44	66	100	100	0	871	969	492	50	71	71	75	27	36	100	100	0	1.699	1.793	1.624	1.695	1.484	2.154	0.729	80	479	100	2159	2508	0.764	1359	800	1610	898	133682	77549	36.477	33.111	0	0	0
3	5	14	""	"STM4111"	11540	17950	70	78	95	53	55	61	61	69	43	62	28	15	0	120	170	145	85	73	73	81	37	45	53	34	0	0.362	0.351	0.609	0.654	4.801	0.250	0.316	32	225	100	64	131	-1.467	17	47	34	97	3035	5446	0.605	2.405	0	0	0
3	6	14	""	"STM4140"	11730	17970	110	112	129	76	58	58	58	64	31	48	68	36	0	314	387	303	78	73	73	76	26	34	100	91	0	0.224	0.226	0.229	0.205	2.424	0.196	0.560	80	534	100	295	385	-2.158	54	241	71	314	10338	30997	2.097	11.962	0	0	0
3	7	14	"ssaS"	"STM1420"	11910	17970	100	82	145	142	97	62	62	64	18	28	55	38	0	364	843	1184	140	73	73	75	19	25	96	87	0	0.069	0.108	0.120	0.111	3.101	0.107	0.797	80	496	100	311	853	-3.863	20	291	83	770	11591	67431	4.500	40.421	0	0	0
3	8	14	"nrdH"	"STM2805"	12090	17980	110	173	1246	2331	187	62	62	73	155	212	47	31	0	166	864	1520	175	72	72	75	18	24	87	75	0	1.181	1.495	1.226	1.099	3.430	1.602	0.795	80	511	100	205	1976	0.240	111	94	1184	792	99649	69158	7.568	43.833	0	0	0
3	9	14	"fimI"	"STM0544"	12260	17970	110	123	372	540	145	62	62	63	15	23	78	68	0	497	1829	2967	162	71	71	73	14	19	100	100	0	0.143	0.176	0.157	0.145	2.886	0.171	0.886	80	479	100	487	2068	-2.804	61	426	310	1758	29788	146295	20.600	125.429	0	0	0
3	10	14	"aroA"	"STM0978"	12440	17980	120	6113	6853	4562	66	60	60	62	15	24	100	100	0	4181	4273	2341	54	69	69	70	13	18	100	100	0	1.472	1.616	1.639	1.661	2.033	1.806	0.832	120	615	100	10165	10997	0.558	6053	4112	6793	4204	822302	512772	452.733	323.308	0	0	0
3	11	14	"dam"	"STM3484"	12630	17970	110	817	1340	1544	115	59	59	63	24	38	100	100	0	601	947	983	103	68	68	70	14	20	100	100	0	1.422	1.457	1.356	1.247	2.057	1.638	0.770	80	491	100	1291	2160	0.508	758	533	1281	879	107186	75768	53.208	62.643	0	0	0
3	12	14	"pduW"	"STM2057"	12800	17970	110	219	306	277	90	61	61	63	18	28	95	88	0	4522	6264	6297	100	70	70	77	43	55	100	100	0	0.035	0.040	0.036	0.036	2.156	0.035	0.688	80	491	100	4610	6439	-4.816	158	4452	245	6194	24441	501105	13.500	143.884	0	0	0
3	13	14	""	"STM2695"	12980	17980	120	728	645	238	36	58	58	60	17	28	99	95	0	15083	13255	5369	40	70	70	75	38	50	100	100	0	0.045	0.045	0.044	0.045	2.157	0.042	0.908	120	599	100	15683	13772	-4.486	670	15013	587	13185	77390	1590621	34.412	346.842	0	0	0
3	14	14	"yajR"	"STM0436"	13160	17980	110	3782	3980	1253	31	60	60	62	18	29	100	100	0	9865	9929	2648	26	70	70	72	15	20	100	100	0	0.380	0.398	0.397	0.394	1.256	0.384	0.884	80	517	100	13517	13779	-1.396	3722	9795	3920	9859	318409	794298	217.667	657.133	0	0	0
3	15	14	""	"STM0564"	13330	17980	110	805	822	201	24	60	60	62	19	30	100	100	0	19828	20598	4259	20	71	71	96	264	275	100	100	0	0.038	0.037	0.038	0.036	1.308	0.037	0.939	80	522	100	20502	21289	-4.729	745	19757	762	20527	65787	1647854	40.000	77.659	0	0	0
3	16	14	""	"STM0351"	13520	17980	100	159	171	57	33	59	59	62	20	32	100	95	0	6735	7470	2734	36	71	71	100	285	285	100	100	0	0.015	0.015	0.014	0.014	1.448	0.015	0.749	80	442	100	6764	7511	-6.058	100	6664	112	7399	13652	597617	5.450	25.860	0	0	0
3	17	14	"dsrB"	"STM1983"	13690	17980	120	1105	1229	983	79	60	60	68	59	86	95	93	0	1711	1933	1372	70	72	72	76	44	57	98	97	0	0.638	0.628	0.625	0.590	2.062	0.645	0.836	120	571	100	2684	3030	-0.649	1045	1639	1169	1861	147523	231957	19.678	42.205	0	0	0
3	18	14	"yeiE"	"STM2201"	13860	17980	110	3846	3614	788	21	62	62	72	72	100	100	100	0	14617	13999	2594	18	74	74	91	147	161	100	100	0	0.260	0.255	0.259	0.249	1.309	0.256	0.950	80	523	100	18327	17477	-1.942	3784	14543	3552	13925	289101	1119890	49.194	94.612	0	0	0
3	19	14	"recB"	"STM2994"	14050	17980	60	105	144	135	93	61	61	63	17	26	65	56	0	560	670	519	77	72	72	74	16	21	93	93	0	0.090	0.139	0.090	0.101	2.951	0.119	0.298	32	176	100	532	681	-3.471	44	488	83	598	4622	21427	4.765	37.250	0	0	0
3	20	14	"EMPTY"	"EMPTY"	14230	17980	100	62	65	15	23	60	60	62	16	25	20	3	0	70	73	20	27	69	69	70	14	20	12	3	0	2.000	1.250	0.967	1.038	3.290	0.841	0.007	80	484	100	3	9	1.000	2	1	5	4	5184	5838	0.188	0.214	-75	0	0
3	21	14	"EMPTY"	"EMPTY"	14410	17980	100	60	61	14	22	63	63	68	26	38	3	1	0	70	72	14	19	72	72	74	18	24	7	2	0	1.500	100000.000	1.400	1.218	2.681	4.338	0.070	80	452	100	-5	-2	0.585	-3	-2	-2	0	4910	5746	-0.269	-0.111	-75	0	0
3	22	14	"EMPTY"	"EMPTY"	14590	17990	100	62	62	13	20	61	61	64	23	35	5	0	0	72	73	12	16	73	73	75	17	22	7	1	0	-1.000	100000.000	1.000	1.133	4.127	1.943	0.015	80	464	100	0	1	Error	1	-1	1	0	4972	5840	-0.087	-0.118	-75	0	0
3	23	14	"EMPTY"	"EMPTY"	14770	17990	100	60	63	17	26	60	60	62	20	32	10	1	0	70	70	12	17	68	68	70	12	17	12	5	0	0.000	1.500	0.843	0.751	3.978	8.453	0.029	80	452	100	2	5	Error	0	2	3	2	5015	5562	0.050	0.000	-75	0	0
3	24	14	"EMPTY"	"EMPTY"	14940	17990	100	56	57	10	17	59	59	60	18	30	3	0	0	70	70	10	14	69	69	69	12	17	12	1	0	-3.000	-2.000	0.958	1.026	3.725	0.052	0.001	80	484	100	-2	-1	Error	-3	1	-2	1	4591	5602	-0.167	0.083	-75	0	0
4	1	1	"yjiX"	"STM4531"	15410	15650	110	205	270	174	64	68	68	75	45	60	86	71	0	226	339	300	88	84	84	91	51	56	82	62	0	0.965	0.792	0.871	0.895	2.568	0.675	0.491	80	536	100	279	457	-0.052	137	142	202	255	21617	27119	4.333	4.863	0	0	0
4	2	1	"yhjG"	"STM3610"	15580	15640	120	485	681	689	101	66	66	70	25	35	95	92	0	1330	1649	1427	86	79	79	82	18	21	100	100	0	0.335	0.392	0.362	0.355	2.708	0.399	0.727	120	559	100	1670	2185	-1.578	419	1251	615	1570	81779	197827	24.440	87.056	0	0	0
4	3	1	"mtlD"	"STM3686"	15760	15640	120	6372	6352	1396	21	67	67	70	23	32	100	100	0	11655	11393	2484	21	78	78	81	27	33	100	100	0	0.545	0.555	0.545	0.567	1.422	0.547	0.942	120	552	100	17882	17600	-0.877	6305	11577	6285	11315	762269	1367149	273.130	418.963	0	0	0
4	4	1	"ptsN"	"STM3322"	15940	15640	120	1352	1593	1164	73	66	66	72	83	115	96	92	0	817	893	582	65	78	78	81	17	20	96	94	0	1.740	1.874	1.894	1.988	2.319	2.237	0.644	120	556	100	2025	2342	0.799	1286	739	1527	815	191147	107110	18.325	47.765	0	0	0
4	5	1	"yqjK"	"STM3231"	16120	15650	120	494	768	753	98	66	66	73	89	121	91	75	0	738	1004	910	90	78	78	83	45	54	97	96	0	0.648	0.758	0.641	0.702	2.504	0.774	0.717	120	524	100	1088	1628	-0.625	428	660	702	926	92188	120503	7.809	20.467	0	0	0
4	6	1	"yggT"	"STM3101"	16290	15640	120	3934	3958	1530	38	67	67	69	21	30	100	100	0	2870	2818	1052	37	78	78	79	17	21	99	99	0	1.385	1.420	1.360	1.498	1.675	1.455	0.873	120	532	100	6659	6631	0.470	3867	2792	3891	2740	474902	338141	185.190	161.118	0	0	0
4	7	1	"hscC"	"STM0659"	16470	15640	120	649	680	534	78	66	66	68	18	26	98	97	0	19396	18788	2728	14	78	78	122	658	539	100	100	0	0.030	0.033	0.030	0.029	1.544	0.033	0.505	120	551	100	19901	19324	-5.050	583	19318	614	18710	81616	2254606	34.000	28.368	0	0	0
4	8	1	"ubiF"	"STM0671"	16650	15650	120	3967	3829	1116	29	67	67	71	23	32	100	100	0	10241	9699	3090	31	80	80	88	52	59	100	100	0	0.384	0.391	0.390	0.411	1.508	0.379	0.935	120	526	100	14061	13381	-1.381	3900	10161	3762	9619	459433	1163864	163.391	184.827	0	0	0
4	9	1	"nagA"	"STM0683"	16830	15640	120	9468	9107	1565	17	70	70	75	27	36	100	100	0	15470	15021	2196	14	80	80	98	146	148	100	100	0	0.611	0.605	0.610	0.594	1.257	0.606	0.976	120	534	100	24788	23978	-0.712	9398	15390	9037	14941	1092801	1802464	334.519	102.212	0	0	0
4	10	1	"ybfM"	"STM0687"	17000	15640	120	282	300	120	40	70	70	77	47	61	95	90	0	3891	4044	1429	35	79	79	86	37	43	100	100	0	0.056	0.058	0.053	0.051	1.891	0.055	0.785	120	540	100	4024	4195	-4.168	212	3812	230	3965	35995	485233	4.745	106.973	0	0	0
4	11	1	"apeE"	"STM0570"	17180	15640	120	659	675	234	34	71	71	77	72	93	100	99	0	3804	3893	1220	31	82	82	85	21	24	100	100	0	0.158	0.158	0.158	0.156	1.528	0.154	0.880	120	540	100	4310	4415	-2.662	588	3722	604	3811	80966	467182	8.306	181.333	0	0	0
4	12	1	"ahpF"	"STM0609"	17360	15650	120	4433	6364	4559	71	70	70	77	71	92	100	99	0	5180	5679	3754	66	82	82	85	21	24	98	98	0	0.856	1.125	1.083	1.174	1.779	1.174	0.859	120	510	100	9461	11891	-0.225	4363	5098	6294	5597	763651	681522	88.549	266.381	0	0	0
4	13	1	"dlhH"	"STM3967"	17540	15650	120	5791	5572	933	16	71	71	75	24	32	100	100	0	20356	19088	3977	20	81	81	84	20	23	100	100	0	0.282	0.289	0.286	0.299	1.370	0.279	0.956	120	505	100	25995	24508	-1.826	5720	20275	5501	19007	668587	2290618	229.042	950.200	0	0	0
4	14	1	"yigM"	"STM3963"	17710	15650	130	6530	6244	1439	23	73	73	76	20	26	100	100	0	23658	21750	4967	22	83	83	87	22	25	100	100	0	0.274	0.285	0.282	0.289	1.336	0.276	0.946	120	557	100	30032	27838	-1.868	6457	23575	6171	21667	749302	2610016	308.400	984.682	0	0	0
4	15	1	"rhtC"	"STM3959"	17890	15650	120	4002	3267	1691	51	74	74	77	19	24	100	100	0	14868	12289	6442	52	88	88	91	20	21	100	100	0	0.266	0.262	0.263	0.264	1.487	0.249	0.917	120	526	100	18708	15394	-1.912	3928	14780	3193	12201	392046	1474735	167.895	609.900	0	0	0
4	16	1	"rarD"	"STM3955"	18070	15650	120	6746	6671	574	8	74	74	76	18	23	100	100	0	22352	21761	3169	14	91	91	93	21	22	100	100	0	0.300	0.304	0.299	0.311	1.231	0.296	0.971	120	525	100	28933	28267	-1.738	6672	22261	6597	21670	800565	2611261	366.389	1031.810	0	0	0
4	17	1	"uvrD"	"STM3951"	18250	15650	120	1581	2259	1991	88	73	73	84	164	195	100	95	0	1654	2278	1849	81	88	88	152	955	628	77	41	0	0.963	0.998	0.918	0.946	1.737	1.142	0.699	120	550	100	3074	4376	-0.054	1508	1566	2186	2190	271102	273389	13.262	2.226	0	0	0
4	18	1	"dapF"	"STM3947"	18430	15650	120	11921	11300	3534	31	77	77	85	38	44	100	100	0	7410	7028	2399	34	89	89	95	27	28	99	99	0	1.618	1.617	1.584	1.701	1.572	1.617	0.908	120	522	100	19165	18162	0.694	11844	7321	11223	6939	1356056	843301	295.132	256.778	0	0	0
4	19	1	"fklB"	"STM4397"	18610	15640	120	2459	4735	5372	113	78	78	87	36	41	99	99	0	1204	1472	1337	90	88	88	93	28	30	94	93	0	2.134	3.365	3.231	2.968	2.183	4.123	0.826	120	525	100	3497	6041	1.093	2381	1116	4657	1384	568258	176656	129.111	49.250	0	0	0
4	20	1	"ytfK"	"STM4406"	18780	15650	120	440	748	914	122	71	71	77	31	40	95	90	0	228	327	271	82	81	81	86	37	43	87	70	0	2.510	2.752	2.409	2.313	2.330	3.930	0.591	120	527	100	516	923	1.328	369	147	677	246	89779	39276	21.645	6.514	0	0	0
4	21	1	""	"STM4417"	18960	15650	120	630	836	1419	169	72	72	77	53	68	98	93	0	893	1087	1255	115	82	82	84	18	21	99	99	0	0.688	0.760	0.674	0.664	1.638	1.033	0.865	120	511	100	1369	1769	-0.539	558	811	764	1005	100334	130475	14.321	55.722	0	0	0
4	22	1	""	"STM4421"	19140	15650	120	602	932	775	83	68	68	76	72	94	100	98	0	7986	12362	10599	85	83	83	85	14	16	100	100	0	0.068	0.070	0.072	0.070	1.596	0.066	0.891	120	508	100	8437	13143	-3.887	534	7903	864	12279	111895	1483390	11.889	876.929	0	0	0
4	23	1	""	"STM4425"	19320	15650	120	221	290	213	73	67	67	74	75	101	86	50	0	2859	4203	4106	97	84	84	86	17	19	100	100	0	0.055	0.054	0.054	0.055	1.572	0.050	0.764	120	518	100	2929	4342	-4.171	154	2775	223	4119	34762	504386	2.880	242.176	0	0	0
4	24	1	""	"STM4430"	19490	15650	120	186	297	272	91	66	66	68	14	20	91	84	0	2035	3596	4339	120	83	83	84	14	16	99	99	0	0.061	0.066	0.062	0.066	2.489	0.058	0.859	120	612	100	2072	3744	-4.024	120	1952	231	3513	35613	431523	16.357	250.857	0	0	0
4	1	2	"sopE2"	"STM1855"	15380	15830	110	2338	3295	3785	114	69	69	86	136	158	98	95	0	1793	2582	2921	113	76	76	97	155	159	98	95	0	1.321	1.287	1.325	1.266	1.600	1.276	0.869	80	515	100	3986	5732	0.402	2269	1717	3226	2506	263603	206530	23.596	16.032	0	0	0
4	2	2	""	"STM1731"	15580	15820	110	200	259	223	86	67	67	83	117	140	60	20	0	1476	1933	1934	100	75	75	98	167	170	92	91	0	0.095	0.103	0.104	0.108	2.136	0.083	0.480	80	442	100	1534	2050	-3.397	133	1401	192	1858	20729	154623	1.504	10.988	0	0	0
4	3	2	"otsB"	"STM1929"	15740	15820	110	657	874	711	81	68	68	78	67	85	100	96	0	2275	3160	3098	98	75	75	119	343	288	100	95	0	0.268	0.261	0.259	0.261	1.649	0.217	0.788	80	415	100	2789	3891	-1.901	589	2200	806	3085	69939	252805	11.881	8.866	0	0	0
4	4	2	""	"STM4161"	15920	15820	110	88	162	620	382	66	66	79	70	88	8	1	0	296	372	326	87	76	76	121	327	270	26	5	0	0.100	0.324	0.116	0.103	2.838	1.173	0.475	80	465	100	242	392	-3.322	22	220	96	296	12956	29781	1.186	0.768	0	0	0
4	5	2	"rsd"	"STM4165"	16120	15830	110	481	649	533	82	66	66	71	37	52	100	98	0	1225	1655	1352	81	76	76	94	153	162	98	98	0	0.361	0.369	0.340	0.353	1.675	0.328	0.736	80	418	100	1564	2162	-1.469	415	1149	583	1579	51925	132413	15.622	10.203	0	0	0
4	6	2	"hupA"	"STM4170"	16280	15830	120	1341	1642	1329	80	66	66	68	18	26	100	100	0	141	164	86	52	74	74	76	14	18	95	86	0	19.030	17.511	16.750	16.685	2.156	22.610	0.509	120	439	100	1342	1666	4.250	1275	67	1576	90	197024	19670	87.444	6.286	0	0	0
4	7	2	""	"STM3121"	16460	15820	110	208	354	359	101	67	67	69	17	24	86	75	0	1227	2486	2818	113	74	74	77	20	25	97	95	0	0.122	0.119	0.120	0.121	3.078	0.115	0.694	80	428	100	1294	2699	-3.032	141	1153	287	2412	28358	198917	16.765	120.450	0	0	0
4	8	2	"stfG"	"STM0200"	16630	15820	110	98	142	99	69	68	68	70	18	25	55	48	0	815	2444	3111	127	77	77	100	197	197	65	56	0	0.041	0.031	0.042	0.050	2.741	0.026	0.290	80	414	100	768	2441	-4.621	30	738	74	2367	11340	195549	4.000	11.898	0	0	0
4	9	2	"eutT"	"STM2467"	16800	15820	110	90	134	96	71	69	69	73	21	28	50	40	0	626	2541	3374	132	79	79	159	368	231	57	47	0	0.038	0.026	0.030	0.047	4.211	0.023	0.031	80	424	100	568	2527	-4.703	21	547	65	2462	10743	203241	2.905	6.473	0	0	0
4	10	2	"lexA"	"STM4237"	16980	15820	110	1188	3038	3469	114	69	69	123	538	437	56	51	0	409	782	762	97	78	78	148	329	222	50	37	0	3.381	4.217	3.543	3.472	3.078	5.099	0.593	80	449	100	1450	3673	1.757	1119	331	2969	704	243051	62581	5.418	1.927	0	0	0
4	11	2	"prpC"	"STM0369"	17180	15830	120	177	194	114	58	70	70	120	528	440	1	0	0	3099	3624	2575	71	78	78	95	119	125	100	100	0	0.035	0.035	0.034	0.031	2.127	0.031	0.577	120	467	100	3128	3670	-4.819	107	3021	124	3546	23330	434852	0.140	29.655	0	0	0
4	12	2	"ushB"	"STM4064"	17350	15820	130	2989	7585	10410	137	71	71	74	22	29	100	100	0	1027	2394	3111	129	80	80	82	17	20	98	96	0	3.081	3.247	3.502	2.988	2.575	3.544	0.812	120	450	100	3865	9828	1.624	2918	947	7514	2314	910229	287260	341.409	136.000	0	0	0
4	13	2	"ptsJ"	"STM2436"	17540	15830	120	1323	1692	1341	79	74	74	78	24	30	100	100	0	3350	4257	3367	79	78	78	80	18	22	100	100	0	0.382	0.387	0.382	0.386	1.734	0.365	0.820	120	422	100	4521	5797	-1.389	1249	3272	1618	4179	203002	510851	67.250	232.056	0	0	0
4	14	2	"plsX"	"STM1192"	17710	15830	120	5544	7981	7930	99	74	74	75	19	25	100	100	0	1445	2042	1979	96	78	78	81	18	22	100	100	0	4.001	4.026	3.859	4.060	1.864	4.499	0.773	120	403	100	6837	9871	2.001	5470	1367	7907	1964	957681	245053	416.105	108.944	0	0	0
4	15	2	"flgM"	"STM1172"	17890	15830	120	767	1563	2091	133	73	73	76	29	38	99	96	0	245	342	321	93	80	80	85	22	25	95	87	0	4.206	5.687	4.595	4.574	2.680	8.410	0.516	120	422	100	859	1752	2.072	694	165	1490	262	187602	40992	51.276	11.682	0	0	0
4	16	2	"phsB"	"STM2064"	18070	15830	120	182	231	159	68	72	72	75	29	38	89	77	0	1891	2524	2081	82	82	82	89	72	80	100	99	0	0.061	0.065	0.060	0.060	2.126	0.061	0.687	120	425	100	1919	2601	-4.040	110	1809	159	2442	27778	302929	5.379	33.819	0	0	0
4	17	2	"tnpA_1"	"STM0946"	18230	15830	110	1294	2590	3837	148	72	72	148	447	302	86	65	0	4525	8015	10697	133	84	84	402	1904	473	88	55	0	0.275	0.317	0.266	0.283	1.966	0.308	0.831	80	407	100	5663	10449	-1.862	1222	4441	2518	7931	207203	641230	5.463	3.998	0	0	0
4	18	2	"orf6"	"PSLT014"	18430	15830	120	3878	4515	3918	86	72	72	143	414	289	96	92	0	4233	5202	4453	85	82	82	346	1734	501	87	67	0	0.917	0.868	0.889	0.890	1.606	0.879	0.873	120	493	100	7957	9563	-0.125	3806	4151	4443	5120	541816	624273	10.560	2.800	0	0	0
4	19	2	"mig-14"	"STM2782"	18600	15810	110	578	5985	8666	144	70	70	95	172	181	58	51	0	199	1153	1594	138	78	78	85	46	54	63	55	0	4.198	5.502	3.866	3.921	3.140	6.263	0.786	80	406	100	629	6990	2.070	508	121	5915	1075	478790	92226	34.244	23.217	0	0	0
4	20	2	"thiD"	"STM2146"	18770	15830	110	197	550	734	133	68	68	80	147	183	48	38	0	930	2660	3818	143	78	78	85	56	65	66	61	0	0.151	0.187	0.289	0.314	3.712	0.168	0.674	80	410	100	981	3064	-2.723	129	852	482	2582	43964	212763	3.197	45.982	0	0	0
4	21	2	"rfaY"	"STM3716"	18950	15830	120	378	1259	1536	122	68	68	76	57	75	95	89	0	580	1367	1619	118	80	80	85	41	48	94	91	0	0.620	0.925	0.874	0.885	2.590	0.927	0.708	120	447	100	810	2478	-0.690	310	500	1191	1287	151031	164011	20.754	31.268	0	0	0
4	22	2	"prgH"	"STM2874"	19120	15820	130	242	5860	11491	196	70	70	80	79	98	62	52	0	113	924	1672	180	81	81	83	17	20	60	48	0	5.375	6.868	5.623	5.383	3.515	7.812	0.738	120	453	100	204	6633	2.426	172	32	5790	843	703154	110822	73.165	49.471	0	0	0
4	23	2	"orgA"	"STM2869"	19300	15820	110	419	5470	9220	168	69	69	87	122	140	57	53	0	143	863	1241	143	81	81	92	142	154	40	37	0	5.645	6.907	5.042	4.320	3.266	7.751	0.891	80	433	100	412	6183	2.497	350	62	5401	782	437560	69035	44.123	5.430	0	0	0
4	24	2	"livH"	"STM3563"	19490	15830	120	86	219	317	144	68	68	73	72	98	27	23	0	120	1944	4217	216	80	80	83	23	27	58	49	0	0.450	0.081	0.118	0.205	5.162	0.071	0.871	120	593	100	58	2015	-1.152	18	40	151	1864	26314	233338	2.028	80.913	0	0	0
4	1	3	"hisJ"	"STM2354"	15400	16000	120	1171	2570	2988	116	67	67	83	128	154	70	65	0	687	2433	3045	125	79	79	94	126	134	65	61	0	1.816	1.063	1.120	1.256	3.156	0.992	0.788	120	569	100	1712	4857	0.861	1104	608	2503	2354	308416	291939	19.430	18.563	0	0	0
4	2	3	"hisI"	"STM2078"	15560	15990	110	921	1959	2046	104	67	67	103	267	259	66	51	0	858	1569	1580	100	78	78	111	234	210	63	60	0	1.095	1.269	1.275	1.320	2.265	1.285	0.836	80	408	100	1634	3383	0.131	854	780	1892	1491	156725	125526	6.951	6.231	0	0	0
4	3	3	"glyA"	"STM2555"	15750	16000	120	720	1789	2538	141	69	69	106	251	236	58	52	0	207	745	924	124	77	77	129	326	252	43	35	0	5.008	2.575	2.455	2.534	3.595	3.055	0.699	120	513	100	781	2388	2.324	651	130	1720	668	214673	89459	6.705	1.890	0	0	0
4	4	3	"fliD"	"STM1960"	15930	16000	120	1029	2706	3604	133	65	65	73	68	93	88	76	0	206	529	547	103	75	75	82	106	129	53	45	0	7.359	5.817	5.763	5.654	3.428	7.559	0.693	120	443	100	1095	3095	2.879	964	131	2641	454	324693	63516	38.721	4.217	0	0	0
4	5	3	"asrC"	"STM2550"	16090	16000	110	176	318	347	109	65	65	71	33	46	67	58	0	1489	1966	1912	97	76	76	128	366	285	66	57	0	0.079	0.134	0.127	0.119	3.157	0.126	0.624	80	399	100	1524	2143	-3.670	111	1413	253	1890	25476	157296	7.485	5.022	0	0	0
4	6	3	"moeA"	"STM0846"	16280	16000	120	892	2027	2444	120	68	68	73	31	42	87	82	0	958	2182	2612	119	75	75	120	334	278	63	53	0	0.933	0.930	0.931	1.144	4.050	0.911	0.734	120	479	100	1707	4066	-0.100	824	883	1959	2107	243287	261785	63.032	6.174	0	0	0
4	7	3	"cbiN"	"STM2022"	16470	16000	110	88	140	266	190	67	67	69	16	23	57	35	0	296	387	310	80	75	75	77	23	29	98	97	0	0.095	0.234	0.117	0.110	3.202	0.421	0.298	80	412	100	242	385	-3.396	21	221	73	312	11203	30993	4.438	13.478	0	0	0
4	8	3	"cobU"	"STM2018"	16640	16010	120	122	291	294	101	66	66	173	664	383	10	0	0	382	1400	1768	126	75	75	105	157	149	53	50	0	0.182	0.170	0.176	0.226	3.702	0.147	0.762	120	479	100	363	1550	-2.455	56	307	225	1325	34891	168012	0.178	8.248	0	0	0
4	9	3	"uhpA"	"STM3790"	16820	16000	120	462	890	1063	119	66	66	69	20	28	85	80	0	571	1105	1339	121	76	76	107	245	228	60	50	0	0.800	0.801	0.908	0.846	2.788	0.777	0.733	120	453	100	891	1853	-0.322	396	495	824	1029	106833	132598	41.050	4.073	0	0	0
4	10	3	"trpD"	"STM1724"	17000	16000	120	111	218	207	94	66	66	87	184	211	30	12	0	1006	1452	1492	102	75	75	82	76	92	85	80	0	0.048	0.110	0.103	0.106	4.304	0.111	0.723	120	449	100	976	1529	-4.371	45	931	152	1377	26165	174249	0.712	18.026	0	0	0
4	11	3	"sulA"	"STM1071"	17180	16010	120	332	521	571	109	66	66	71	41	57	77	69	0	519	1080	1367	126	76	76	78	16	20	92	85	0	0.600	0.453	0.487	0.531	2.886	0.398	0.810	120	409	100	709	1459	-0.736	266	443	455	1004	62541	129593	10.976	62.625	0	0	0
4	12	3	"rfaL"	"STM3713"	17350	16010	120	1638	3113	3817	122	69	69	73	39	53	88	80	0	1193	2185	2543	116	77	77	79	16	20	89	82	0	1.406	1.444	1.469	1.664	3.451	1.540	0.779	120	422	100	2685	5152	0.492	1569	1116	3044	2108	373503	262236	77.949	131.625	0	0	0
4	13	3	"bglX"	"STM2166"	17530	16010	120	2283	2836	2453	86	69	69	72	20	27	100	99	0	2059	2405	1786	74	76	76	77	13	16	100	99	0	1.116	1.188	1.089	1.171	2.167	1.332	0.636	120	420	100	4197	5096	0.159	2214	1983	2767	2329	340320	288630	138.200	179.077	0	0	0
4	14	3	""	"STM0347"	17720	16010	120	108	129	98	75	68	68	71	16	22	73	58	0	990	1324	1434	108	76	76	77	14	18	99	98	0	0.044	0.049	0.046	0.043	2.769	0.051	0.637	120	401	100	954	1309	-4.514	40	914	61	1248	15424	158870	3.625	89.071	0	0	0
4	15	3	""	"STM1043"	17890	16010	120	200	382	486	127	70	70	75	33	44	70	57	0	919	2959	4588	155	80	80	95	99	104	83	70	0	0.155	0.108	0.126	0.151	3.361	0.090	0.705	120	422	100	969	3191	-2.690	130	839	312	2879	45786	355083	9.303	28.929	0	0	0
4	16	3	""	"PSLT025"	18080	16000	110	82	104	109	104	68	68	74	34	45	33	11	0	330	516	491	95	87	87	101	99	98	73	60	0	0.058	0.084	0.074	0.073	3.580	0.065	0.185	80	415	100	257	465	-4.117	14	243	36	429	8354	41271	0.882	4.192	0	0	0
4	17	3	"orf319"	"STM1389"	18240	16000	110	804	1340	1292	96	69	69	118	336	284	70	55	0	936	1838	2005	109	84	84	213	1078	506	46	30	0	0.863	0.725	0.775	0.861	2.207	0.682	0.751	80	463	100	1587	3025	-0.213	735	852	1271	1754	107223	147037	3.637	1.507	0	0	0
4	18	3	"yfeJ"	"STM2437"	18430	16000	110	312	569	745	130	68	68	79	68	86	82	67	0	672	1350	1876	138	78	78	90	81	90	92	88	0	0.411	0.394	0.385	0.409	2.370	0.359	0.762	80	425	100	838	1773	-1.284	244	594	501	1272	45519	107986	7.206	15.556	0	0	0
4	19	3	""	"PSLT087"	18600	16010	120	100	128	108	84	69	69	87	158	181	5	3	0	1801	2364	2277	96	78	78	84	45	53	96	95	0	0.018	0.026	0.020	0.022	3.357	0.022	0.272	120	484	100	1754	2345	-5.797	31	1723	59	2286	15357	283622	0.259	50.667	0	0	0
4	20	3	"traU"	"PSLT092"	18780	16010	120	182	238	186	78	71	71	75	25	33	93	85	0	5644	7386	7362	99	82	82	87	35	40	99	99	0	0.020	0.023	0.023	0.023	2.187	0.023	0.859	120	481	100	5673	7471	-5.647	111	5562	167	7304	28601	886304	6.520	208.543	0	0	0
4	21	3	"trbE"	"PSLT096"	18970	16010	110	78	84	22	26	70	70	75	25	33	22	7	0	369	468	329	70	81	81	88	42	47	95	91	0	0.028	0.036	0.062	0.051	2.997	0.067	0.161	80	387	100	296	401	-5.170	8	288	14	387	6712	37417	0.360	9.048	0	0	0
4	22	3	"traH"	"PSLT100"	19130	16010	120	528	770	850	110	71	71	111	294	264	71	34	0	6523	8425	8899	105	81	81	132	352	266	96	95	0	0.071	0.084	0.075	0.079	1.978	0.077	0.725	120	482	100	6899	9043	-3.817	457	6442	699	8344	92357	1010982	2.241	23.560	0	0	0
4	23	3	"trbH"	"PSLT105"	19330	16010	110	1475	1683	1031	61	70	70	115	311	270	95	85	0	3445	4080	2646	64	82	82	135	361	267	97	96	0	0.418	0.403	0.408	0.397	1.601	0.429	0.867	80	457	100	4768	5611	-1.259	1405	3363	1613	3998	134629	326427	5.042	10.928	0	0	0
4	24	3	"traX"	"PSLT110"	19490	16020	110	330	898	1658	184	70	70	71	16	22	100	100	0	2806	6567	10949	166	85	85	87	20	22	100	100	0	0.096	0.128	0.099	0.102	1.538	0.138	0.928	80	491	100	2981	7310	-3.388	260	2721	828	6482	71844	525395	51.688	324.000	0	0	0
4	1	4	""	"STM2717"	15370	16190	110	70	72	16	22	69	69	73	27	36	5	0	0	136	174	159	91	80	80	92	75	81	38	8	0	0.018	0.032	0.249	0.208	6.778	0.022	0.009	80	496	100	57	97	-5.807	1	56	3	94	5729	13901	-0.037	1.093	0	0	0
4	2	4	""	"STM2739"	15570	16180	120	511	619	575	92	67	67	81	139	171	86	68	0	4817	5253	3738	71	79	79	102	173	169	100	99	0	0.094	0.107	0.098	0.091	2.026	0.115	0.804	120	517	100	5182	5726	-3.416	444	4738	552	5174	74225	630329	3.871	29.775	0	0	0
4	3	4	""	"STM1616"	15740	16180	110	136	196	239	121	67	67	75	75	100	40	17	0	854	1057	956	90	78	78	91	120	131	95	92	0	0.089	0.132	0.091	0.105	2.126	0.162	0.632	80	408	100	845	1108	-3.491	69	776	129	979	15643	84564	1.613	8.050	0	0	0
4	4	4	"rimL"	"STM1611"	15930	16180	130	353	400	332	83	67	67	84	133	158	80	55	0	1516	1743	1602	91	77	77	94	158	168	98	95	0	0.199	0.200	0.201	0.179	2.444	0.178	0.392	120	504	100	1725	1999	-2.331	286	1439	333	1666	48027	209135	2.376	10.437	0	0	0
4	5	4	"osmB"	"STM1705"	16090	16170	110	141	230	267	116	67	67	84	96	114	42	22	0	155	227	205	90	78	78	94	157	167	26	13	0	0.961	1.094	1.027	1.059	2.805	2.046	0.284	80	420	100	151	312	-0.057	74	77	163	149	18421	18142	1.521	0.847	0	0	0
4	6	4	"mppA"	"STM1679"	16280	16180	120	1906	2347	2178	92	69	69	79	60	75	97	95	0	4641	5156	3266	63	79	79	83	35	42	97	97	0	0.403	0.449	0.418	0.456	2.238	0.485	0.699	120	493	100	6399	7355	-1.312	1837	4562	2278	5077	281661	618755	37.800	144.943	0	0	0
4	7	4	"rnhB"	"STM0230"	16460	16180	130	3327	3614	1530	42	67	67	74	52	70	99	99	0	1744	1851	658	35	76	76	78	19	24	100	100	0	1.954	1.998	1.924	1.887	1.920	2.313	0.776	120	421	100	4928	5322	0.967	3260	1668	3547	1775	433671	222113	68.077	93.316	0	0	0
4	8	4	"speE"	"STM0166"	16590	16190	120	3862	3839	1429	37	67	67	278	870	312	95	95	0	971	976	369	37	77	77	123	188	152	95	92	0	4.245	4.196	4.166	4.085	1.494	4.152	0.823	120	405	100	4689	4671	2.086	3795	894	3772	899	460656	117061	4.093	4.537	0	0	0
4	9	4	"yaeB"	"STM0243"	16820	16180	120	1206	1243	738	59	68	68	239	792	331	66	23	0	1318	1368	906	66	77	77	115	172	149	92	88	0	0.917	0.910	0.956	0.908	2.116	0.851	0.723	120	492	100	2379	2466	-0.125	1138	1241	1175	1291	149219	164136	1.268	7.285	0	0	0
4	10	4	"cobS"	"STM2017"	17000	16180	120	464	516	356	68	68	68	70	17	24	97	95	0	1893	2151	1586	73	76	76	78	14	17	100	100	0	0.218	0.216	0.203	0.205	2.160	0.191	0.726	120	441	100	2213	2523	-2.198	396	1817	448	2075	61978	258089	26.235	148.071	0	0	0
4	11	4	"yeeI"	"STM2001"	17180	16190	120	175	285	508	178	68	68	72	37	51	71	59	0	697	1228	2142	174	76	76	103	264	256	69	54	0	0.172	0.188	0.202	0.197	3.250	0.216	0.872	120	479	100	728	1369	-2.537	107	621	217	1152	34247	147396	5.757	4.261	0	0	0
4	12	4	"fixX"	"STM0078"	17370	16180	110	80	83	24	28	67	67	70	40	57	15	2	0	366	490	347	70	75	75	88	126	143	82	58	0	0.045	0.039	0.056	0.047	3.589	0.057	0.408	80	385	100	304	431	-4.484	13	291	16	415	6677	39233	0.325	3.190	0	0	0
4	13	4	"ubiC"	"STM4233"	17530	16180	120	1128	1220	761	62	66	66	67	15	22	99	99	0	1216	1369	764	55	74	74	75	12	16	99	99	0	0.930	0.891	0.861	0.872	2.278	0.910	0.704	120	419	100	2204	2449	-0.105	1062	1142	1154	1295	146377	164246	76.867	107.833	0	0	0
4	14	4	"yjbJ"	"STM4240"	17710	16190	120	152	214	193	90	67	67	70	22	31	86	72	0	249	357	350	98	75	75	76	13	17	99	94	0	0.489	0.521	0.500	0.476	2.784	0.360	0.295	120	431	100	259	429	-1.034	85	174	147	282	25696	42869	6.545	21.615	0	0	0
4	15	4	"yjcE"	"STM4269"	17880	16180	120	1114	1322	1062	80	67	67	70	15	21	98	97	0	2873	3437	2688	78	79	79	82	16	19	100	100	0	0.375	0.374	0.351	0.347	1.676	0.362	0.859	120	407	100	3841	4613	-1.416	1047	2794	1255	3358	158621	412403	83.467	209.688	0	0	0
4	16	4	"zur"	"STM4241"	18050	16180	110	1227	1337	826	61	67	67	83	133	160	96	93	0	1642	1846	965	52	87	87	104	158	151	98	97	0	0.746	0.722	0.739	0.662	1.554	0.754	0.921	80	457	100	2715	3029	-0.423	1160	1555	1270	1759	106992	147670	9.429	11.025	0	0	0
4	17	4	"yfcZ"	"STM2390"	18240	16190	110	400	470	316	67	66	66	86	140	162	97	72	0	489	539	254	47	82	82	99	158	159	97	83	0	0.821	0.884	0.842	0.842	1.358	1.061	0.781	80	491	100	741	861	-0.285	334	407	404	457	37593	43149	2.743	2.785	0	0	0
4	18	4	""	"STM2372"	18410	16180	110	662	1720	3076	178	68	68	90	171	190	75	62	0	1213	2930	5155	175	78	78	99	187	188	85	68	0	0.523	0.579	0.588	0.518	2.430	0.563	0.866	80	463	100	1729	4504	-0.934	594	1135	1652	2852	137585	234396	9.532	15.139	0	0	0
4	19	4	"ylaC"	"STM0471"	18600	16190	120	1062	2661	3479	130	71	71	90	165	183	85	71	0	523	1286	1884	146	81	81	102	186	182	60	55	0	2.242	2.149	2.053	2.423	2.605	2.229	0.652	120	469	100	1433	3795	1.165	991	442	2590	1205	319326	154377	15.582	6.366	0	0	0
4	20	4	"ybaP"	"STM0496"	18780	16190	120	987	940	416	44	72	72	77	26	33	100	99	0	2124	2005	983	49	86	86	96	86	89	98	94	0	0.449	0.452	0.441	0.485	1.936	0.421	0.855	120	429	100	2953	2787	-1.155	915	2038	868	1919	112801	240610	33.192	22.198	0	0	0
4	21	4	"ybbS"	"STM0514"	18960	16190	120	266	312	228	73	72	72	76	20	26	96	92	0	2775	3298	2649	80	86	86	98	52	53	100	100	0	0.072	0.075	0.074	0.070	1.767	0.074	0.841	120	406	100	2883	3452	-3.793	194	2689	240	3212	37406	395782	11.800	61.538	0	0	0
4	22	4	"folD"	"STM0542"	19130	16190	120	1204	1397	1149	82	72	72	78	30	38	98	97	0	1264	1419	1203	84	86	86	108	131	121	92	90	0	0.961	0.994	1.064	1.047	1.883	0.975	0.846	120	407	100	2310	2658	-0.057	1132	1178	1325	1333	167612	170320	43.967	10.008	0	0	0
4	23	4	"ybdG"	"STM0569"	19310	16190	120	5178	5111	2381	46	74	74	105	269	256	95	95	0	7290	7331	2900	39	91	91	129	275	213	99	98	0	0.709	0.696	0.687	0.639	1.567	0.719	0.942	120	482	100	12303	12277	-0.496	5104	7199	5037	7240	613317	879705	18.610	26.189	0	0	0
4	24	4	"fepB"	"STM0594"	19490	16200	110	559	644	412	63	75	75	80	29	36	100	100	0	1181	1364	932	68	91	91	94	23	24	100	100	0	0.444	0.447	0.431	0.444	1.396	0.411	0.882	80	471	100	1574	1842	-1.171	484	1090	569	1273	51527	109094	19.448	55.217	0	0	0
4	1	5	"slp"	"STM1819"	15390	16360	120	1223	1496	1216	81	71	71	75	23	30	100	100	0	1838	1998	1244	62	81	81	89	42	47	95	94	0	0.656	0.743	0.712	0.793	2.274	0.802	0.728	120	523	100	2909	3342	-0.609	1152	1757	1425	1917	179460	239783	61.783	45.452	0	0	0
4	2	5	"hemK"	"STM1775"	15570	16360	120	768	1282	2035	158	71	71	77	49	63	92	87	0	730	1246	1890	151	79	79	94	117	124	90	78	0	1.071	1.038	0.833	0.824	3.565	1.073	0.714	120	473	100	1348	2378	0.099	697	651	1211	1167	153790	149474	24.592	9.846	0	0	0
4	3	5	"ychK"	"STM1754"	15750	16350	110	3681	3672	1337	36	71	71	80	67	83	100	100	0	3443	3481	1095	31	77	77	88	87	98	100	100	0	1.072	1.058	1.052	1.038	1.492	1.083	0.812	80	434	100	6976	7005	0.101	3610	3366	3601	3404	293736	278499	53.612	39.000	0	0	0
4	4	5	"sdaA"	"STM1826"	15920	16350	110	5340	5892	3178	53	73	73	123	328	266	100	100	0	3758	4029	1765	43	78	78	101	153	151	100	100	0	1.431	1.473	1.405	1.405	1.686	1.566	0.707	80	432	100	8947	9770	0.517	5267	3680	5819	3951	471374	322297	17.588	25.673	0	0	0
4	5	5	"minC"	"STM1814"	16100	16360	110	3687	4185	2125	50	73	73	120	317	264	100	100	0	1393	1478	644	43	80	80	100	149	149	100	100	0	2.752	2.941	2.818	2.886	1.457	3.392	0.760	80	458	100	4927	5510	1.461	3614	1313	4112	1398	334802	118250	12.823	9.248	0	0	0
4	6	5	"ycgR"	"STM1798"	16270	16360	100	3945	3831	1187	30	70	70	79	39	49	100	100	0	3370	3350	878	26	80	80	84	38	45	100	100	0	1.178	1.150	1.111	1.132	1.355	1.210	0.832	80	387	100	7165	7031	0.236	3875	3290	3761	3270	306492	268033	96.205	85.947	0	0	0
4	7	5	"yihA"	"STM4001"	16460	16360	120	761	2117	3854	182	69	69	80	60	75	93	87	0	926	1700	2663	156	78	78	83	37	44	93	86	0	0.816	1.263	1.050	1.131	3.984	1.511	0.685	120	421	100	1540	3670	-0.293	692	848	2048	1622	254019	204016	33.950	43.703	0	0	0
4	8	5	"oxyR"	"STM4125"	16630	16370	120	1042	3976	7014	176	69	69	135	437	323	68	50	0	681	1424	2353	165	78	78	94	111	118	70	61	0	1.614	2.903	2.852	2.716	3.958	3.451	0.684	120	395	100	1576	5253	0.690	973	603	3907	1346	477068	170889	8.789	11.982	0	0	0
4	9	5	"yneB"	"STM4078"	16810	16360	120	432	588	766	130	69	69	72	19	26	95	92	0	2361	3474	4191	120	76	76	77	14	18	100	99	0	0.159	0.153	0.161	0.153	2.731	0.147	0.696	120	433	100	2648	3917	-2.654	363	2285	519	3398	70587	416905	27.158	242.643	0	0	0
4	10	5	"pfkA"	"STM4062"	16990	16370	120	2452	4732	7169	151	71	71	74	22	29	99	99	0	1018	1731	2170	125	77	77	97	251	258	82	70	0	2.530	2.818	2.300	2.313	3.552	3.999	0.573	120	445	100	3322	6315	1.339	2381	941	4661	1654	567788	207717	211.727	6.510	0	0	0
4	11	5	"rhaR"	"STM4049"	17180	16370	110	114	147	131	89	69	69	74	27	36	63	42	0	1506	2408	2781	115	76	76	115	350	304	92	80	0	0.031	0.033	0.035	0.031	2.491	0.033	0.724	80	407	100	1475	2410	-4.990	45	1430	78	2332	11762	192601	2.704	6.551	0	0	0
4	12	5	"yihZ"	"STM4028"	17350	16370	120	707	1204	2033	168	68	68	69	15	21	98	97	0	577	747	714	95	74	74	79	41	51	97	89	0	1.270	1.688	1.317	1.342	2.880	3.134	0.539	120	440	100	1142	1809	0.345	639	503	1136	673	144452	89675	75.667	16.293	0	0	0
4	13	5	"rpsK"	"STM3417"	17530	16370	120	3797	6141	8471	137	68	68	70	18	25	99	99	0	143	177	135	76	75	75	76	12	15	90	85	0	54.838	59.539	51.744	50.995	2.714	85.067	0.529	120	429	100	3797	6175	5.777	3729	68	6073	102	736868	21259	337.278	8.417	0	0	0
4	14	5	"rplF"	"STM3425"	17700	16370	110	4214	5723	4448	77	69	69	113	397	351	100	97	0	127	144	80	55	77	77	79	18	22	83	63	0	82.900	84.388	95.024	100.309	2.488	89.158	0.644	80	407	100	4195	5721	6.373	4145	50	5654	67	457878	11517	14.131	3.611	0	0	0
4	15	5	"rplN"	"STM3430"	17890	16370	120	1053	1677	2646	157	70	70	109	372	341	77	58	0	104	111	33	29	81	81	82	14	17	61	39	0	42.739	53.567	38.171	35.414	4.369	161.614	0.170	120	464	100	1006	1637	5.417	983	23	1607	30	201284	13278	4.215	2.071	0	0	0
4	16	5	"rpsC"	"STM3434"	18060	16360	110	2982	7356	11196	152	72	72	117	437	373	88	80	1	135	191	187	97	83	83	96	155	161	13	10	0	55.962	67.444	62.696	61.618	3.119	73.343	0.728	80	438	100	2962	7392	5.806	2910	52	7284	108	588495	15254	16.565	0.613	0	0	0
4	17	5	"rplW"	"STM3438"	18250	16370	110	1640	2637	3265	123	72	72	108	414	383	96	87	0	108	124	56	45	82	82	84	14	16	75	46	0	60.308	61.071	61.486	63.946	2.752	76.114	0.522	80	445	100	1594	2607	5.914	1568	26	2565	42	210995	9931	6.109	2.857	0	0	0
4	18	5	"ppiA"	"STM3472"	18420	16360	110	1393	2028	2329	114	70	70	92	185	201	98	96	0	1006	1382	1325	95	81	81	97	182	187	97	95	0	1.430	1.505	1.345	1.404	1.797	1.829	0.673	80	453	100	2248	3259	0.516	1323	925	1958	1301	162250	110579	10.465	7.060	0	0	0
4	19	5	"argI"	"STM4469"	18590	16360	110	375	551	697	126	69	69	81	94	116	91	77	0	2453	2708	1766	65	82	82	86	24	27	100	100	0	0.129	0.184	0.128	0.139	1.921	0.172	0.401	80	419	100	2677	3108	-2.954	306	2371	482	2626	44113	216628	5.000	109.250	0	0	0
4	20	5	"trpS2"	"STM4508"	18760	16360	110	329	476	631	132	72	72	84	65	77	87	75	0	2412	3613	4037	111	88	88	137	356	259	96	86	0	0.111	0.115	0.094	0.103	2.324	0.110	0.624	80	420	100	2581	3929	-3.177	257	2324	404	3525	38071	289001	6.031	9.764	0	0	0
4	21	5	"dnaT"	"STM4544"	18950	16360	120	230	972	1626	167	72	72	81	61	75	67	57	0	260	1020	1694	166	90	90	138	348	252	42	34	0	0.929	0.968	0.862	0.886	3.741	0.946	0.612	120	439	100	328	1830	-0.106	158	170	900	930	116606	122433	14.607	2.534	0	0	0
4	22	5	"lplA"	"STM4576"	19120	16360	110	552	1467	2428	165	72	72	92	150	163	71	60	0	821	3011	4878	162	90	90	133	261	196	62	53	0	0.657	0.478	0.508	0.544	3.173	0.467	0.777	80	390	100	1211	4316	-0.607	480	731	1395	2921	117334	240846	9.167	11.027	0	0	0
4	23	5	""	"STM4596"	19290	16360	110	294	354	256	72	75	75	100	148	148	68	33	0	1309	1715	1578	92	92	92	150	286	190	92	77	0	0.180	0.172	0.170	0.171	1.874	0.190	0.593	80	425	100	1436	1902	-2.474	219	1217	279	1623	28323	137172	1.716	5.472	0	0	0
4	24	5	"rph"	"STM3734"	19480	16370	130	1127	2770	4475	161	76	76	84	43	51	98	95	0	575	1683	3386	201	92	92	112	127	113	83	70	0	2.176	1.693	2.534	2.352	2.483	1.502	0.627	120	641	100	1534	4285	1.122	1051	483	2694	1591	332458	201910	62.465	12.370	0	0	0
4	1	6	"yhgI"	"STM3511"	15390	16530	120	3988	4535	2964	65	68	68	71	19	26	100	100	0	939	1025	606	59	79	79	83	25	30	99	99	0	4.558	4.722	4.274	4.659	2.230	6.092	0.604	120	528	100	4780	5413	2.188	3920	860	4467	946	544159	122994	234.947	37.680	0	0	0
4	2	6	"yhcK"	"STM3340"	15570	16540	110	1251	1357	664	48	68	68	73	31	42	100	100	0	1662	1876	1228	65	78	78	88	98	111	100	98	0	0.747	0.717	0.796	0.749	1.877	0.663	0.614	80	422	100	2767	3087	-0.421	1183	1584	1289	1798	108520	150085	41.419	18.245	0	0	0
4	3	6	"yhcC"	"STM3329"	15750	16530	110	430	424	100	23	69	69	79	65	82	100	97	0	4631	4711	1516	32	77	77	92	117	127	100	100	0	0.079	0.077	0.078	0.077	1.379	0.070	0.833	80	461	100	4915	4989	-3.657	361	4554	355	4634	33959	376892	5.308	39.479	0	0	0
4	4	6	"murA"	"STM3307"	15920	16530	110	6353	6983	3084	44	71	71	119	361	303	100	100	0	1733	1798	639	35	77	77	87	74	85	100	100	0	3.793	4.016	4.034	3.908	1.590	4.698	0.762	80	441	100	7938	8633	1.924	6282	1656	6912	1721	558647	143853	19.014	23.122	0	0	0
4	5	6	"rbfA"	"STM3285"	16100	16540	120	2536	3335	3849	115	70	70	91	207	227	96	93	0	496	679	719	105	79	79	83	29	34	93	92	0	5.914	5.442	5.639	6.062	2.470	6.401	0.671	120	495	100	2883	3865	2.564	2466	417	3265	600	400180	81533	15.671	20.552	0	0	0
4	6	6	"yhbT"	"STM3273"	16270	16530	110	2124	3154	4091	129	69	69	76	49	64	100	100	0	1849	2521	2229	88	79	79	85	39	45	100	100	0	1.161	1.263	1.189	1.136	1.892	2.004	0.551	80	454	100	3825	5527	0.215	2055	1770	3085	2442	252340	201647	62.816	62.462	0	0	0
4	7	6	""	"STM3155"	16470	16530	110	157	257	249	96	70	70	78	51	65	66	46	0	171	297	283	95	78	78	84	40	47	75	56	0	0.935	0.854	0.827	0.838	3.505	1.097	0.366	80	432	100	180	406	-0.096	87	93	187	219	20551	23756	3.510	5.325	0	0	0
4	8	6	"nupG"	"STM3113"	16630	16530	110	602	610	293	48	70	70	75	39	52	100	100	0	6819	7380	4014	54	80	80	108	264	244	100	100	0	0.079	0.074	0.077	0.072	1.510	0.071	0.753	80	377	100	7271	7840	-3.663	532	6739	540	7300	48772	590368	13.718	27.545	0	0	0
4	9	6	"gshB"	"STM3095"	16810	16540	120	1658	3442	5862	170	70	70	74	35	47	98	98	0	842	1539	2452	159	81	81	104	241	231	80	63	0	2.087	2.313	2.463	2.363	3.204	2.666	0.718	120	453	100	2349	4830	1.061	1588	761	3372	1458	413002	184684	96.229	5.954	0	0	0
4	10	6	""	"STM3075"	17000	16530	120	147	221	211	95	71	71	81	59	72	56	39	0	970	1715	2103	122	81	81	115	252	219	82	67	0	0.085	0.092	0.098	0.084	3.313	0.079	0.581	120	466	100	965	1784	-3.548	76	889	150	1634	26503	205804	2.373	6.349	0	0	0
4	11	6	"iciA"	"STM3064"	17190	16540	110	294	402	316	78	70	70	90	187	207	58	35	0	1200	1492	1158	77	81	81	126	285	226	95	80	0	0.200	0.235	0.210	0.216	2.059	0.214	0.555	80	410	100	1343	1743	-2.321	224	1119	332	1411	32169	119378	1.668	4.793	0	0	0
4	12	6	"fldB"	"STM3045"	17350	16540	130	584	748	641	85	69	69	72	23	31	96	95	0	755	886	664	74	80	80	83	24	28	99	98	0	0.763	0.842	0.789	0.740	2.360	0.912	0.683	120	439	100	1190	1485	-0.390	515	675	679	806	89701	106307	29.391	33.458	0	0	0
4	13	6	"nadE"	"STM1310"	17530	16540	120	1758	2993	4731	158	72	72	75	26	34	100	98	0	1327	2095	3052	145	82	82	90	58	64	97	95	0	1.354	1.451	1.437	1.399	2.365	1.642	0.707	120	490	100	2931	4934	0.437	1686	1245	2921	2013	359199	251347	112.231	34.569	0	0	0
4	14	6	"ydiE"	"STM1346"	17700	16510	60	119	203	214	105	80	80	105	168	160	21	12	0	187	260	228	87	93	93	123	119	96	37	18	0	0.415	0.737	0.642	0.506	3.698	0.729	0.304	32	164	100	133	290	-1.269	39	94	123	167	6497	8329	0.583	1.151	0	0	0
4	15	6	"lpp"	"STM1377"	17890	16540	120	273	445	522	117	74	74	79	29	36	88	83	0	105	118	41	34	86	86	94	49	52	19	7	0	10.474	11.594	7.396	7.769	3.388	56.915	0.093	120	465	100	218	403	3.389	199	19	371	32	53364	14205	12.621	0.490	0	0	0
4	16	6	"sodB"	"STM1431"	18060	16540	120	1838	2407	2190	90	76	76	106	421	397	85	68	0	577	716	572	79	86	86	87	14	16	96	95	0	3.589	3.700	3.438	3.538	2.482	4.493	0.676	120	425	100	2253	2961	1.843	1762	491	2331	630	288867	85868	5.466	44.929	0	0	0
4	17	6	"gst"	"STM1451"	18240	16540	120	641	1036	1584	152	75	75	80	31	38	95	92	0	526	866	1302	150	87	87	91	38	41	93	86	0	1.289	1.234	1.199	1.193	2.453	1.297	0.678	120	501	100	1005	1740	0.367	566	439	961	779	124350	103940	30.839	20.395	0	0	0
4	18	6	"sodC"	"STM1044"	18420	16540	110	789	1010	999	98	71	71	82	94	114	98	98	0	1193	1468	1325	90	87	87	91	39	42	100	100	0	0.649	0.680	0.587	0.647	1.637	0.673	0.645	80	484	100	1824	2320	-0.623	718	1106	939	1381	80838	117469	9.872	35.308	0	0	0
4	19	6	"yhhV"	"STM3559"	18610	16540	110	142	262	383	146	71	71	84	97	115	37	23	0	342	1230	3021	245	87	87	91	39	42	95	90	0	0.278	0.167	0.242	0.243	2.977	0.101	0.400	80	459	100	326	1334	-1.845	71	255	191	1143	20958	98416	1.835	29.205	0	0	0
4	20	6	"yhhL"	"STM3573"	18780	16550	120	201	476	709	148	70	70	80	58	72	76	53	0	269	711	1130	158	89	89	114	295	258	38	24	0	0.728	0.653	0.696	0.732	3.326	0.558	0.599	120	464	100	311	1028	-0.458	131	180	406	622	57123	85316	6.828	2.024	0	0	0
4	21	6	"yhhQ"	"STM3579"	18960	16540	120	597	1051	1239	117	69	69	73	39	53	90	87	0	1550	2551	2878	112	89	89	91	18	19	100	98	0	0.361	0.399	0.345	0.372	2.670	0.376	0.653	120	452	100	1989	3444	-1.468	528	1461	982	2462	126127	306091	25.077	136.667	0	0	0
4	22	6	"nikR"	"STM3584"	19130	16550	120	277	407	745	183	69	69	80	118	147	57	40	0	265	424	699	164	90	90	105	183	174	45	20	0	1.189	1.012	0.994	0.939	2.670	1.142	0.726	120	467	100	383	672	0.249	208	175	338	334	48883	50820	2.771	1.743	0	0	0
4	23	6	""	"STM3595"	19300	16540	110	950	1592	1718	107	71	71	76	45	59	100	98	0	3458	5077	5276	103	92	92	107	121	113	100	100	0	0.261	0.305	0.305	0.288	1.835	0.294	0.826	80	408	100	4245	6506	-1.937	879	3366	1521	4985	127391	406140	33.689	41.074	0	0	0
4	24	6	""	"STM3600"	19470	16540	110	367	484	472	97	72	72	89	126	141	86	61	0	3013	3716	3399	91	92	92	126	245	194	98	97	0	0.101	0.114	0.102	0.102	1.694	0.107	0.702	80	488	100	3216	4036	-3.308	295	2921	412	3624	38754	297303	3.135	14.653	0	0	0
4	1	7	"yidF"	"STM3803"	15390	16710	120	435	584	645	110	67	67	71	35	49	90	87	0	1848	2259	2366	104	78	78	85	66	77	95	95	0	0.208	0.237	0.222	0.207	2.397	0.234	0.788	120	554	100	2138	2698	-2.266	368	1770	517	2181	70061	271046	14.657	32.939	0	0	0
4	2	7	"ibpA"	"STM3809"	15560	16720	120	1078	1760	2930	166	66	66	69	19	27	95	95	0	245	605	1498	247	77	77	78	13	16	90	85	0	6.024	3.208	5.829	4.963	4.086	3.161	0.323	120	476	100	1180	2222	2.591	1012	168	1694	528	211175	72633	89.000	40.538	0	0	0
4	3	7	"ccmC"	"STM2252"	15740	16720	120	228	355	408	114	64	64	68	20	29	95	90	0	1720	2124	2209	104	77	77	79	18	22	98	97	0	0.100	0.142	0.128	0.133	3.035	0.135	0.629	120	496	100	1807	2338	-3.325	164	1643	291	2047	42590	254821	14.350	113.611	0	0	0
4	4	7	"torC"	"STM3823"	15920	16720	120	166	175	82	46	66	66	83	201	242	13	0	0	2667	3103	2609	84	76	76	79	23	29	99	99	0	0.039	0.036	0.037	0.035	2.191	0.028	0.670	120	515	100	2691	3136	-4.695	100	2591	109	3027	20960	372372	0.458	131.478	0	0	0
4	5	7	"dgoK"	"STM3829"	16100	16710	110	393	483	333	68	70	70	90	294	326	55	12	0	5147	6014	3226	53	80	80	101	124	122	100	100	0	0.064	0.070	0.062	0.063	1.444	0.071	0.788	80	439	100	5390	6347	-3.972	323	5067	413	5934	38651	481138	1.337	47.685	0	0	0
4	6	7	""	"STM3833"	16280	16710	110	268	277	145	52	70	70	100	333	333	10	1	0	3151	3141	1510	48	83	83	105	124	118	100	100	0	0.065	0.068	0.064	0.058	2.107	0.060	0.174	80	461	100	3266	3265	-3.954	198	3068	207	3058	22145	251265	0.532	24.484	0	0	0
4	7	7	""	"STM0098"	16450	16710	110	744	710	256	36	72	72	77	48	62	100	100	0	6074	5917	1662	28	81	81	91	68	74	100	100	0	0.112	0.109	0.106	0.104	1.351	0.114	0.880	80	470	100	6665	6474	-3.157	672	5993	638	5836	56819	473340	13.188	85.676	0	0	0
4	8	7	"ilvI"	"STM0116"	16630	16720	120	1735	2140	1341	62	73	73	77	36	46	100	100	0	12437	13978	7334	52	84	84	107	230	214	99	99	0	0.135	0.149	0.133	0.150	1.817	0.141	0.784	120	514	100	14015	15961	-2.894	1662	12353	2067	13894	256770	1677351	57.306	60.309	0	0	0
4	9	7	"ftsI"	"STM0122"	16810	16720	120	9554	9121	3634	39	73	73	78	26	33	100	100	0	7982	7528	2909	38	84	84	89	37	41	100	99	0	1.200	1.215	1.176	1.174	1.840	1.231	0.929	120	473	100	17379	16492	0.264	9481	7898	9048	7444	1094501	903310	347.808	201.054	0	0	0
4	10	7	"murC"	"STM0129"	16990	16720	120	5121	5072	3229	63	75	75	87	161	185	99	96	0	1590	1726	973	56	84	84	93	89	95	100	95	0	3.351	3.043	3.025	2.901	1.895	3.677	0.668	120	507	100	6552	6639	1.744	5046	1506	4997	1642	608616	207135	30.963	18.348	0	0	0
4	11	7	"guaC"	"STM0141"	17170	16720	110	3737	4463	3081	69	76	76	91	174	191	100	97	0	1703	2032	1358	66	85	85	100	107	107	100	97	0	2.263	2.253	2.176	2.297	1.801	2.432	0.774	80	441	100	5279	6334	1.178	3661	1618	4387	1947	357056	162587	25.126	18.056	0	0	0
4	12	7	"aroP"	"STM0150"	17350	16720	120	730	922	786	85	73	73	78	32	41	95	93	0	2177	2389	1372	57	86	86	89	27	30	100	100	0	0.314	0.369	0.322	0.289	2.354	0.389	0.686	120	474	100	2748	3152	-1.670	657	2091	849	2303	110581	286654	26.375	85.185	0	0	0
4	13	7	""	"STM1549"	17530	16730	110	697	975	1325	135	71	71	79	45	56	100	95	0	1250	1730	2514	145	86	86	92	44	47	100	100	0	0.538	0.550	0.522	0.535	1.704	0.517	0.809	80	442	100	1790	2548	-0.895	626	1164	904	1644	78025	138406	19.911	37.227	0	0	0
4	14	7	""	"STM1554"	17710	16710	110	605	681	499	73	73	73	86	104	120	96	90	0	3158	3001	1505	50	88	88	101	77	76	100	100	0	0.173	0.209	0.186	0.198	1.603	0.223	0.751	80	499	100	3602	3521	-2.529	532	3070	608	2913	54450	240077	5.721	37.662	0	0	0
4	15	7	""	"STM1558"	17880	16720	120	1611	2000	1163	58	76	76	78	19	24	100	100	0	12663	14014	6052	43	88	88	90	14	15	100	100	0	0.122	0.138	0.128	0.132	1.456	0.141	0.873	120	458	100	14110	15850	-3.034	1535	12575	1924	13926	240042	1681627	101.158	994.571	0	0	0
4	16	7	"sfcA"	"STM1566"	18060	16720	120	4381	5027	2844	56	80	80	107	240	224	96	95	0	5811	6710	3557	53	90	90	105	145	138	100	99	0	0.752	0.747	0.743	0.678	1.692	0.753	0.871	120	484	100	10022	11567	-0.412	4301	5721	4947	6620	603297	805152	20.500	45.552	0	0	0
4	17	7	"fdnG"	"STM1570"	18250	16730	110	1681	1778	1082	60	75	75	106	251	236	93	87	0	1036	1125	591	52	90	90	105	152	144	95	92	0	1.698	1.645	1.636	1.591	1.739	1.591	0.751	80	443	100	2552	2738	0.764	1606	946	1703	1035	142206	89996	6.661	6.711	0	0	0
4	18	7	"narZ"	"STM1577"	18420	16730	110	96	113	73	64	74	74	84	81	96	10	3	0	416	432	197	45	89	89	92	22	23	98	98	0	0.067	0.114	0.083	0.081	2.976	0.092	0.031	80	478	100	349	382	-3.894	22	327	39	343	9062	34525	0.358	15.455	0	0	0
4	19	7	"yciO"	"STM1720"	18600	16720	110	1011	1507	2284	151	75	75	89	94	105	97	92	0	766	1105	1225	110	90	90	94	23	24	100	98	0	1.385	1.411	1.401	1.323	2.093	1.804	0.689	80	440	100	1612	2447	0.469	936	676	1432	1015	120573	88375	15.085	43.957	0	0	0
4	20	7	"yciC"	"STM1734"	18770	16720	120	2735	2927	2061	70	71	71	75	22	29	100	100	0	1870	2023	1264	62	91	91	93	18	19	98	98	0	1.497	1.478	1.439	1.502	1.787	1.579	0.871	120	480	100	4443	4788	0.583	2664	1779	2856	1932	351223	242762	129.636	107.222	0	0	0
4	21	7	""	"STM1747"	18960	16730	110	195	368	555	150	69	69	71	14	19	95	92	0	402	677	791	116	92	92	95	20	21	98	95	0	0.406	0.511	0.502	0.441	2.820	0.715	0.650	80	443	100	436	884	-1.299	126	310	299	585	29451	54135	21.214	29.100	0	0	0
4	22	7	"narI"	"STM1761"	19130	16720	110	117	268	336	125	69	69	74	33	44	63	42	0	1255	3205	5133	160	93	93	101	64	63	95	87	0	0.041	0.064	0.058	0.058	3.084	0.057	0.787	80	459	100	1210	3311	-4.597	48	1162	199	3112	21419	256388	5.879	48.500	0	0	0
4	23	7	"chaB"	"STM1770"	19310	16690	90	92	209	326	155	72	72	84	52	61	34	26	0	158	393	689	175	98	98	131	189	144	38	21	0	0.333	0.464	0.468	0.668	4.040	0.322	0.305	52	357	100	80	432	-1.585	20	60	137	295	10862	20430	2.404	1.386	0	0	0
4	24	7	""	"STM1785"	19490	16730	110	1333	1470	823	55	72	72	84	114	135	100	100	0	7293	7649	3574	46	94	94	114	199	174	100	100	0	0.175	0.185	0.183	0.178	1.353	0.183	0.860	80	552	100	8460	8953	-2.513	1261	7199	1398	7555	117623	611919	12.158	37.864	0	0	0
4	1	8	"nuoN"	"STM2316"	15370	16900	110	13778	14478	5993	41	70	70	105	274	260	100	100	0	5823	5763	1950	33	80	80	100	139	139	100	100	0	2.387	2.535	2.401	2.499	1.468	2.787	0.879	80	533	100	19451	20091	1.255	13708	5743	14408	5683	1158242	461003	52.456	40.741	0	0	0
4	2	8	"nuoC"	"STM2326"	15560	16910	110	9118	9727	3182	32	73	73	111	282	254	100	100	0	2719	2924	1197	40	81	81	101	145	143	100	100	0	3.429	3.396	3.386	3.466	1.395	3.632	0.796	80	484	100	11683	12497	1.778	9045	2638	9654	2843	778163	233888	34.099	19.469	0	0	0
4	3	8	"yfbS"	"STM2333"	15750	16900	110	722	893	566	63	67	67	72	26	36	100	100	0	2828	3315	2157	65	79	79	81	15	18	100	100	0	0.238	0.255	0.241	0.254	1.577	0.242	0.852	80	445	100	3404	4062	-2.069	655	2749	826	3236	71462	265171	31.577	215.600	0	0	0
4	4	8	"yfcC"	"STM2339"	15910	16900	110	415	492	277	56	66	66	68	21	30	100	100	0	2170	2482	1266	51	78	78	82	37	45	100	100	0	0.167	0.177	0.162	0.167	1.564	0.159	0.681	80	415	100	2441	2830	-2.584	349	2092	426	2404	39350	198576	20.190	64.865	0	0	0
4	5	8	""	"STM2343"	16090	16900	110	99	113	62	54	69	69	87	282	324	1	0	0	1517	1509	585	38	81	81	96	109	113	100	100	0	0.021	0.031	0.023	0.024	2.537	0.030	0.305	80	472	100	1466	1472	-5.581	30	1436	44	1428	9000	120738	0.092	12.963	0	0	0
4	6	8	"yfcH"	"STM2350"	16270	16900	120	739	911	650	71	71	71	100	311	311	83	53	0	4819	5518	3994	72	84	84	95	55	57	98	97	0	0.141	0.155	0.146	0.147	1.720	0.143	0.726	120	541	100	5403	6274	-2.825	668	4735	840	5434	109316	662164	2.608	98.600	0	0	0
4	7	8	"fdx"	"STM2538"	16460	16910	110	4889	4915	1970	40	71	71	75	31	41	100	100	0	748	753	254	33	83	83	86	30	34	100	100	0	7.245	7.230	6.841	7.172	1.385	7.921	0.869	80	471	100	5483	5514	2.857	4818	665	4844	670	393208	60221	156.129	22.233	0	0	0
4	8	8	"cadB"	"STM2558"	16630	16900	100	561	600	259	43	72	72	79	69	87	100	98	0	9874	10428	3923	37	85	85	88	36	40	100	100	0	0.050	0.051	0.050	0.049	1.274	0.051	0.897	80	412	100	10278	10871	-4.323	489	9789	528	10343	47979	834217	7.551	287.222	0	0	0
4	9	8	"yfhG"	"STM2563"	16820	16910	110	2695	3231	2426	75	76	76	84	66	78	100	100	0	2905	3217	1974	61	85	85	91	39	42	100	100	0	0.929	1.007	0.946	0.962	1.261	1.076	0.905	80	461	100	5439	6287	-0.107	2619	2820	3155	3132	258447	257346	47.682	80.154	0	0	0
4	10	8	""	"STM2570"	16990	16910	110	660	768	451	58	76	76	80	21	26	100	100	0	4377	5144	2704	52	86	86	99	74	74	100	100	0	0.136	0.137	0.125	0.131	1.412	0.134	0.862	80	459	100	4875	5750	-2.877	584	4291	692	5058	61416	411515	32.762	68.176	0	0	0
4	11	8	""	"STM2587"	17180	16900	110	258	260	88	33	77	77	81	30	37	98	93	0	5084	5280	1884	35	88	88	98	73	74	100	100	0	0.036	0.035	0.035	0.034	1.434	0.032	0.746	80	458	100	5177	5375	-4.787	181	4996	183	5192	20830	422426	5.967	70.986	0	0	0
4	12	8	""	"STM2593"	17350	16900	120	286	335	372	111	76	76	80	30	37	97	88	0	2703	2527	1051	41	87	87	88	15	17	100	100	0	0.080	0.106	0.082	0.084	1.848	0.107	0.317	120	488	100	2826	2699	-3.639	210	2616	259	2440	40179	303267	8.500	162.600	0	0	0
4	13	8	"yhbP"	"STM3270"	17530	16900	110	1310	1310	595	45	76	76	82	23	28	100	100	0	6203	6018	1663	27	86	86	88	16	18	100	100	0	0.202	0.208	0.202	0.201	1.247	0.211	0.865	80	432	100	7351	7166	-2.309	1234	6117	1234	5932	104761	481439	53.391	370.625	0	0	0
4	14	8	""	"STM3277"	17700	16900	110	330	320	70	21	79	79	85	35	41	98	96	0	11368	11122	1805	16	88	88	92	40	43	100	100	0	0.022	0.022	0.022	0.021	1.280	0.021	0.891	80	459	100	11531	11275	-5.490	251	11280	241	11034	25608	889738	6.714	275.750	0	0	0
4	15	8	"pnp"	"STM3282"	17880	16910	120	62307	56538	15700	27	80	80	100	322	322	100	100	40	10191	9445	3108	32	89	89	94	30	31	98	97	0	6.160	6.034	6.011	6.732	1.795	6.007	0.959	120	496	100	72329	65814	2.623	62227	10102	56458	9356	6784519	1133389	175.273	311.700	0	0	0
4	16	8	"secG"	"STM3293"	18060	16900	110	13308	13764	6568	47	82	82	118	390	330	100	100	0	894	921	318	34	92	92	96	20	20	100	100	0	16.491	16.504	16.634	16.057	1.267	18.556	0.879	80	441	100	14028	14511	4.044	13226	802	13682	829	1101116	73692	34.990	41.250	0	0	0
4	17	8	"yhbE"	"STM3302"	18240	16900	110	10134	10062	3024	30	78	78	103	205	199	100	100	0	6117	6101	1258	20	93	93	102	117	114	100	100	0	1.669	1.662	1.661	1.584	1.317	1.740	0.950	80	479	100	16080	15992	0.739	10056	6024	9984	6008	804994	488118	48.580	51.274	0	0	0
4	18	8	"yrbA"	"STM3308"	18420	16910	100	2077	2146	979	45	75	75	107	462	431	96	91	0	511	514	164	31	90	90	93	22	23	100	100	0	4.755	4.884	4.722	4.684	1.450	6.664	0.695	80	414	100	2423	2495	2.250	2002	421	2071	424	171718	41126	4.413	19.136	0	0	0
4	19	8	""	"STM0718"	18600	16910	120	371	374	174	46	74	74	81	48	59	90	87	0	9595	8752	4069	46	92	92	94	17	18	99	99	0	0.031	0.035	0.033	0.033	1.931	0.034	0.871	120	522	100	9800	8960	-5.000	297	9503	300	8660	44837	1050219	6.104	509.294	0	0	0
4	20	8	""	"STM0724"	18770	16900	100	78	79	17	21	72	72	75	23	30	15	2	0	111	122	39	31	91	91	95	56	58	13	3	0	0.300	0.226	0.579	0.638	3.831	0.032	0.011	80	393	100	26	38	-1.737	6	20	7	31	6293	9735	0.174	0.482	-50	0	0
4	21	8	"sdhD"	"STM0733"	18950	16900	110	1151	1562	1563	100	70	70	71	15	21	100	100	0	2236	2571	1806	70	93	93	100	78	78	100	100	0	0.504	0.602	0.547	0.565	1.341	0.696	0.819	80	479	100	3224	3970	-0.987	1081	2143	1492	2478	124951	205643	99.400	31.679	0	0	0
4	22	8	"ybgC"	"STM0744"	19130	16910	110	1484	1787	1654	92	69	69	71	17	23	100	100	0	1371	1629	1339	82	92	92	93	17	18	100	100	0	1.106	1.118	1.108	1.076	1.390	1.184	0.883	80	465	100	2694	3255	0.146	1415	1279	1718	1537	142936	130338	100.941	90.353	0	0	0
4	23	8	"ybgF"	"STM0750"	19300	16910	100	15838	17167	8303	48	71	71	76	29	38	100	100	0	2493	2507	972	38	90	90	97	35	36	100	100	0	6.561	7.073	6.924	6.957	1.270	7.546	0.950	80	452	100	18170	19513	2.714	15767	2403	17096	2417	1373378	200530	589.345	68.857	0	0	0
4	24	8	"aroG"	"STM0760"	19480	16910	100	4971	5549	3357	60	70	70	76	50	65	100	100	0	5116	5567	3052	54	88	88	91	29	31	100	100	0	0.975	1.000	1.002	1.012	1.441	1.040	0.839	80	464	100	9929	10958	-0.037	4901	5028	5479	5479	443925	445348	109.460	188.828	0	0	0
4	1	9	""	"STM0868"	15390	17080	110	2540	2670	901	33	70	70	97	266	274	97	95	0	16067	17147	3484	20	85	85	95	73	76	100	100	0	0.155	0.152	0.156	0.140	1.608	0.154	0.930	80	483	100	18452	19662	-2.694	2470	15982	2600	17062	213601	1371723	9.673	233.589	0	0	0
4	2	9	"rimK"	"STM0875"	15560	17080	110	1698	1886	1194	63	75	75	112	479	427	95	87	0	4303	4814	2808	58	86	86	93	56	60	100	100	0	0.385	0.383	0.399	0.366	1.649	0.387	0.608	80	438	100	5840	6539	-1.378	1623	4217	1811	4728	150847	385131	3.704	84.304	0	0	0
4	3	9	"ybjF"	"STM0882"	15740	17080	110	3692	3650	914	25	71	71	77	29	37	100	100	0	7464	7440	1528	20	84	84	87	21	24	100	100	0	0.491	0.487	0.482	0.479	1.234	0.479	0.930	80	461	100	11001	10935	-1.027	3621	7380	3579	7356	291992	595234	123.207	350.143	0	0	0
4	4	9	"artP"	"STM0891"	15930	17080	120	8277	7170	3472	48	68	68	72	25	34	100	100	0	6876	5816	2672	45	83	83	89	46	51	97	97	0	1.208	1.239	1.215	1.286	2.174	1.259	0.952	120	496	100	15002	12835	0.273	8209	6793	7102	5733	860349	697979	283.920	124.500	0	0	0
4	5	9	""	"STM0896"	16090	17080	100	107	121	50	41	69	69	72	22	30	71	43	0	6916	6744	1560	23	86	86	97	68	70	100	100	0	0.006	0.008	0.006	0.006	2.963	0.007	0.253	80	370	100	6868	6710	-7.490	38	6830	52	6658	9654	539551	2.227	97.750	0	0	0
4	6	9	""	"STM0901"	16280	17070	110	81	85	24	28	70	70	77	56	72	6	0	0	10037	9557	2393	25	87	87	95	49	51	100	100	0	0.001	0.002	0.002	0.002	2.902	0.001	0.002	80	445	100	9961	9485	-9.821	11	9950	15	9470	6813	764535	0.143	193.102	0	0	0
4	7	9	""	"STM1035"	16450	17080	110	209	216	85	39	69	69	71	16	22	97	91	0	2180	2267	1055	46	87	87	90	23	25	100	100	0	0.067	0.067	0.064	0.063	1.649	0.064	0.789	80	440	100	2233	2327	-3.902	140	2093	147	2180	17315	181325	9.063	94.652	0	0	0
4	8	9	""	"STM1039"	16630	17080	110	429	457	187	40	70	70	72	18	25	100	100	0	4485	4733	1563	33	87	87	89	22	24	100	100	0	0.082	0.083	0.077	0.079	1.444	0.081	0.839	80	466	100	4757	5033	-3.615	359	4398	387	4646	36528	378611	21.389	211.091	0	0	0
4	9	9	"aceK"	"STM4185"	16800	17080	110	922	909	187	20	72	72	80	82	102	100	100	0	15749	15145	2969	19	87	87	95	51	53	100	100	0	0.054	0.056	0.055	0.055	1.222	0.054	0.937	80	454	100	16512	15895	-4.204	850	15662	837	15058	72694	1211592	10.110	295.098	0	0	0
4	10	9	""	"STM4196"	16980	17080	110	187	226	113	50	73	73	77	23	29	98	91	0	3155	3816	2497	65	90	90	105	81	77	100	100	0	0.037	0.041	0.040	0.038	1.571	0.037	0.764	80	475	100	3179	3879	-4.749	114	3065	153	3726	18115	305266	6.478	45.815	0	0	0
4	11	9	""	"STM4200"	17180	17080	110	1446	1409	358	25	72	72	75	22	29	100	100	0	22725	22104	4673	21	90	90	101	69	68	100	100	0	0.061	0.061	0.060	0.060	1.183	0.060	0.963	80	475	100	24009	23351	-4.042	1374	22635	1337	22014	112725	1768321	60.636	318.884	0	0	0
4	12	9	""	"STM4204"	17350	17080	110	1149	1157	356	30	72	72	74	17	22	100	100	0	5112	4967	1452	29	87	87	87	15	17	100	100	0	0.214	0.222	0.221	0.220	1.350	0.217	0.882	80	446	100	6102	5965	-2.222	1077	5025	1085	4880	92526	397358	63.706	325.333	0	0	0
4	13	9	"pduE"	"STM2042"	17530	17080	100	546	563	188	33	74	74	80	43	53	100	100	0	8067	7850	1102	14	88	88	89	16	17	100	100	0	0.059	0.063	0.062	0.059	1.524	0.062	0.820	80	432	100	8451	8251	-4.079	472	7979	489	7762	45060	627992	11.233	485.063	0	0	0
4	14	9	"pduV"	"STM2056"	17710	17080	100	282	349	168	48	78	78	84	48	57	96	91	0	6568	6227	1460	23	89	89	91	25	27	100	100	0	0.031	0.044	0.030	0.037	1.964	0.043	0.634	80	408	100	6683	6409	-4.989	204	6479	271	6138	27935	498173	5.521	245.440	0	0	0
4	15	9	"stfF"	"STM0199"	17880	17080	110	408	411	117	28	75	75	94	348	370	46	0	0	8719	8736	2391	27	89	89	96	33	34	100	100	0	0.039	0.039	0.038	0.037	1.519	0.038	0.899	80	418	100	8963	8983	-4.696	333	8630	336	8647	32873	698841	0.911	261.818	0	0	0
4	16	9	"thiH"	"STM4159"	18050	17080	110	1557	1598	254	15	75	75	97	337	347	100	98	0	17623	18158	1985	10	91	91	154	518	336	100	100	0	0.085	0.084	0.086	0.083	1.171	0.082	0.727	80	453	100	19014	19590	-3.564	1482	17532	1523	18067	127870	1452602	4.454	34.757	0	0	0
4	17	9	"yojN"	"STM2269"	18220	17090	110	13853	13673	1528	11	74	74	228	1090	478	100	100	0	18310	17875	2095	11	89	89	343	1620	472	100	100	0	0.756	0.765	0.757	0.765	1.185	0.769	0.962	80	478	100	32000	31385	-0.403	13779	18221	13599	17786	1093812	1430013	12.335	10.822	0	0	0
4	18	9	""	"STM4261"	18410	17090	100	1026	1332	787	59	74	74	263	1237	470	35	11	0	625	871	542	62	88	88	344	1698	493	11	0	0	1.773	1.607	1.614	1.652	1.497	2.314	0.546	80	420	100	1489	2041	0.826	952	537	1258	783	106544	69682	0.864	0.310	0	0	0
4	19	9	"traP"	"PSLT082"	18600	17090	100	203	228	103	45	70	70	72	23	31	100	97	0	6486	7416	4152	55	85	85	90	43	47	100	100	0	0.021	0.022	0.020	0.020	1.412	0.021	0.843	80	400	100	6534	7489	-5.589	133	6401	158	7331	18241	593289	6.783	170.372	0	0	0
4	20	9	""	"STM1542"	18770	17090	100	334	385	222	57	68	68	86	351	408	27	6	0	4111	4383	2359	53	85	85	124	321	258	100	98	0	0.066	0.074	0.067	0.072	1.483	0.152	0.005	80	428	100	4292	4615	-3.920	266	4026	317	4298	30817	350633	0.852	13.268	0	0	0
4	21	9	""	"STM4309"	18960	17090	110	663	663	95	14	68	68	86	337	391	98	15	0	24846	24872	2593	10	83	83	120	309	257	100	100	0	0.024	0.024	0.024	0.024	1.135	0.024	0.947	80	464	100	25358	25384	-5.379	595	24763	595	24789	53022	1989744	1.712	80.104	0	0	0
4	22	9	"adi"	"STM4296"	19120	17080	110	1511	1501	300	19	66	66	71	43	60	100	100	0	17764	17813	2122	11	84	84	129	560	434	100	100	0	0.082	0.081	0.083	0.079	1.208	0.081	0.946	80	426	100	19125	19164	-3.613	1445	17680	1435	17729	120065	1425023	33.256	31.579	0	0	0
4	23	9	"lpxO"	"STM4286"	19300	17090	100	7263	6935	1466	21	65	65	69	44	63	100	100	0	9182	8772	1974	22	82	82	128	564	440	100	100	0	0.791	0.791	0.786	0.796	1.204	0.778	0.963	80	420	100	16298	15560	-0.338	7198	9100	6870	8690	554766	701789	156.045	15.326	0	0	0
4	24	9	"nrfC"	"STM4279"	19480	17090	100	149	208	152	73	64	64	65	16	24	91	90	0	1568	2286	2336	102	78	78	81	17	20	100	100	0	0.057	0.065	0.061	0.057	2.131	0.058	0.781	80	464	100	1575	2352	-4.132	85	1490	144	2208	16631	182851	8.938	129.706	0	0	0
4	1	10	"yafB"	"STM0255"	15390	17240	100	3408	3166	814	25	69	69	75	35	46	100	100	0	11914	11339	1838	16	84	84	92	56	60	100	100	0	0.282	0.275	0.288	0.258	1.467	0.274	0.932	80	436	100	15169	14352	-1.825	3339	11830	3097	11255	253306	907096	88.314	200.839	0	0	0
4	2	10	""	"STM0274"	15560	17250	110	1251	1299	223	17	69	69	99	465	469	98	96	0	21578	22279	2824	12	87	87	101	84	83	100	100	0	0.055	0.055	0.056	0.055	1.165	0.053	0.470	80	465	100	22673	23422	-4.184	1182	21491	1230	22192	103883	1782280	2.581	264.024	0	0	0
4	3	10	""	"STM0282"	15750	17250	100	369	353	87	24	70	70	78	40	51	98	97	0	6925	6637	1732	26	89	89	107	114	106	100	100	0	0.044	0.043	0.043	0.042	1.376	0.041	0.837	80	440	100	7135	6831	-4.515	299	6836	283	6548	28267	530961	6.875	57.281	0	0	0
4	4	10	""	"STM0288"	15930	17250	90	163	273	342	125	71	71	77	31	40	98	88	0	2373	3079	2739	88	90	90	106	98	92	100	100	0	0.040	0.068	0.043	0.047	1.883	0.077	0.580	52	325	100	2375	3191	-4.633	92	2283	202	2989	14199	160109	6.323	30.337	0	0	0
4	5	10	""	"STM0297"	16090	17240	110	84	89	29	32	73	73	76	25	32	26	7	0	318	362	227	62	90	90	100	60	60	100	90	0	0.048	0.059	0.068	0.063	3.160	0.050	0.057	80	443	100	239	288	-4.373	11	228	16	272	7137	28972	0.520	4.367	0	0	0
4	6	10	"yafJ"	"STM0311"	16270	17250	110	2785	2701	1090	40	73	73	76	20	26	100	100	0	3526	3361	1333	39	90	90	96	37	38	100	100	0	0.789	0.803	0.810	0.763	1.462	0.803	0.945	80	492	100	6148	5899	-0.341	2712	3436	2628	3271	216111	268919	131.250	88.243	0	0	0
4	7	10	"ycfJ"	"STM1212"	16450	17250	110	588	629	374	59	71	71	74	20	27	100	100	0	1089	1322	974	73	88	88	92	26	28	100	100	0	0.516	0.452	0.501	0.452	1.833	0.353	0.488	80	478	100	1518	1792	-0.953	517	1001	558	1234	50340	105749	27.750	47.308	0	0	0
4	8	10	"ycfX"	"STM1220"	16640	17260	110	5494	5316	1173	22	69	69	73	20	27	100	100	0	7577	7337	1384	18	86	86	88	19	21	100	100	0	0.724	0.724	0.725	0.713	1.261	0.716	0.937	80	478	100	12916	12498	-0.466	5425	7491	5247	7251	425301	586964	262.150	381.526	0	0	0
4	9	10	""	"STM1236"	16810	17260	100	304	305	111	36	70	70	78	87	111	95	65	0	643	626	205	32	85	85	89	49	55	100	98	0	0.419	0.434	0.424	0.417	1.464	0.508	0.430	80	396	100	792	776	-1.254	234	558	235	541	24366	50115	2.609	10.959	0	0	0
4	10	10	""	"STM1253"	16980	17250	110	576	615	380	61	73	73	81	81	100	93	90	0	1431	1437	593	41	85	85	91	49	53	100	100	0	0.374	0.401	0.380	0.351	2.104	0.390	0.618	80	477	100	1849	1894	-1.420	503	1346	542	1352	49177	114967	6.593	27.469	0	0	0
4	11	10	"yoaG"	"STM1272"	17170	17250	110	200	241	201	83	71	71	74	22	29	95	85	0	727	744	379	50	83	83	85	15	17	100	100	0	0.200	0.257	0.205	0.210	1.692	0.304	0.649	80	491	100	773	831	-2.320	129	644	170	661	19298	59493	7.591	43.933	0	0	0
4	12	10	""	"STM1276"	17350	17260	100	451	469	173	36	70	70	72	17	23	100	100	0	1152	1105	434	39	82	82	83	14	16	100	100	0	0.356	0.390	0.358	0.390	1.481	0.367	0.849	80	420	100	1451	1422	-1.490	381	1070	399	1023	37558	88400	23.353	73.000	0	0	0
4	13	10	"rstB"	"STM1471"	17530	17260	110	2070	2018	544	26	72	72	78	47	60	100	100	0	12337	12176	2651	21	84	84	86	16	18	100	100	0	0.163	0.161	0.165	0.157	1.242	0.160	0.952	80	454	100	14251	14038	-2.617	1998	12253	1946	12092	161441	974116	41.277	755.625	0	0	0
4	14	10	"ydgH"	"STM1478"	17700	17250	110	20209	20190	2343	11	73	73	97	291	300	100	100	0	9351	9379	664	7	84	84	87	37	42	100	100	0	2.173	2.164	2.205	2.148	1.183	2.244	0.930	80	466	100	29403	29412	1.120	20136	9267	20117	9295	1615161	750280	69.048	251.135	0	0	0
4	15	10	"ynfM"	"STM1486"	17880	17260	100	2910	3073	787	25	70	70	92	308	334	100	100	0	18900	18907	1773	9	82	82	86	39	45	100	100	0	0.151	0.160	0.149	0.154	1.285	0.159	0.862	80	406	100	21658	21828	-2.728	2840	18818	3003	18825	245808	1512568	9.679	482.590	0	0	0
4	16	10	""	"STM1493"	18040	17260	110	1448	1440	230	15	69	69	85	114	134	100	100	0	15277	14878	2429	16	81	81	281	1216	432	100	100	0	0.091	0.093	0.092	0.093	1.147	0.089	0.937	80	452	100	16575	16168	-3.462	1379	15196	1371	14797	115171	1190207	11.886	12.004	0	0	0
4	17	10	"ynfD"	"STM1500"	18230	17260	100	931	1069	836	78	69	69	155	814	525	52	7	0	1759	1880	835	44	78	78	365	1579	432	67	3	0	0.513	0.555	0.502	0.498	1.455	0.644	0.752	80	400	100	2543	2802	-0.964	862	1681	1000	1802	85527	150400	1.123	0.959	0	0	0
4	18	10	"udg"	"STM2080"	18410	17260	120	8959	7684	3364	43	68	68	75	74	98	99	96	0	14111	11883	5117	43	76	76	94	170	180	98	97	0	0.633	0.645	0.643	0.636	2.146	0.642	0.957	120	510	100	22926	19423	-0.659	8891	14035	7616	11807	922138	1425907	102.824	69.347	0	0	0
4	19	10	""	"STM2787"	18590	17260	100	107	108	25	23	67	67	69	22	31	81	41	0	1425	1413	543	38	77	77	82	31	37	100	100	0	0.030	0.031	0.028	0.029	1.930	0.030	0.422	80	390	100	1388	1377	-5.075	40	1348	41	1336	8639	113016	1.773	42.935	0	0	0
4	20	10	"gabT"	"STM2792"	18760	17260	110	1664	1599	509	31	66	66	68	16	23	100	100	0	14783	13792	3647	26	77	77	83	49	59	100	100	0	0.109	0.112	0.110	0.109	1.270	0.111	0.954	80	465	100	16304	15248	-3.202	1598	14706	1533	13715	127958	1103394	95.688	279.776	0	0	0
4	21	10	"mobA"	"STM3994"	18950	17260	110	2154	2157	478	22	66	66	67	16	23	100	100	0	5320	5231	1079	20	77	77	85	52	61	100	100	0	0.398	0.406	0.409	0.404	1.225	0.392	0.916	80	453	100	7331	7245	-1.328	2088	5243	2091	5154	172557	418498	130.625	98.962	0	0	0
4	22	10	""	"STM4014"	19120	17250	110	212	206	49	23	65	65	69	41	59	95	87	0	7109	6561	1672	25	78	78	119	537	451	100	100	0	0.021	0.022	0.022	0.021	1.361	0.022	0.888	80	465	100	7178	6624	-5.580	147	7031	141	6483	16488	524860	3.341	11.996	0	0	0
4	23	10	""	"STM4033"	19300	17260	100	121	123	41	33	63	63	65	16	24	90	70	0	202	224	142	63	77	77	83	47	56	88	71	0	0.464	0.408	0.444	0.413	2.045	0.235	0.362	80	408	100	183	207	-1.108	58	125	60	147	9821	17896	3.625	3.000	0	0	0
4	24	10	""	"STM4054"	19480	17270	100	151	152	34	22	61	61	62	14	22	100	96	0	4917	4632	1583	34	75	75	77	14	18	100	100	0	0.019	0.020	0.021	0.021	1.559	0.019	0.758	80	452	100	4932	4648	-5.750	90	4842	91	4557	12187	370570	6.429	325.357	0	0	0
4	1	11	""	"STM2943"	15390	17430	110	500	500	85	17	72	72	87	171	196	100	85	0	11946	11449	2531	22	85	85	89	25	28	100	100	0	0.036	0.038	0.038	0.038	1.251	0.036	0.902	80	522	100	12289	11792	-4.792	428	11861	428	11364	40009	915941	2.415	454.400	0	0	0
4	2	11	""	"STM2955"	15560	17430	110	511	555	287	51	72	72	78	33	42	100	98	0	776	925	734	79	87	87	96	76	79	98	97	0	0.637	0.576	0.611	0.608	1.837	0.407	0.536	80	466	100	1128	1321	-0.650	439	689	483	838	44385	74028	14.455	10.908	0	0	0
4	3	11	"yqcC"	"STM2965"	15740	17430	100	257	349	277	79	73	73	81	40	49	92	90	0	352	424	276	65	88	88	92	27	29	100	98	0	0.697	0.821	0.793	0.722	2.086	1.491	0.281	80	432	100	448	612	-0.521	184	264	276	336	27909	33928	6.700	12.296	0	0	0
4	4	11	"fucO"	"STM2973"	15920	17430	110	696	666	180	27	76	76	80	31	38	98	96	0	14400	14185	2957	20	88	88	95	38	40	100	100	0	0.043	0.042	0.043	0.037	1.785	0.042	0.929	80	478	100	14932	14687	-4.529	620	14312	590	14097	53267	1134819	18.903	370.789	0	0	0
4	5	11	"fucK"	"STM2977"	16090	17430	100	307	326	103	31	74	74	78	23	29	100	100	0	5974	6207	2154	34	86	86	93	38	40	100	100	0	0.040	0.041	0.038	0.041	1.379	0.038	0.839	80	430	100	6121	6373	-4.659	233	5888	252	6121	26099	496597	10.783	160.895	0	0	0
4	6	11	"csdA"	"STM2984"	16270	17440	110	1915	2047	951	46	73	73	77	22	28	100	100	0	3653	3782	1733	45	85	85	89	23	25	100	100	0	0.516	0.534	0.512	0.537	1.329	0.514	0.881	80	479	100	5410	5671	-0.954	1842	3568	1974	3697	163766	302585	89.545	160.565	0	0	0
4	7	11	"yqhE"	"STM3165"	16450	17430	110	9279	9160	2748	30	70	70	73	19	26	100	100	0	8895	8931	2029	22	81	81	84	21	25	100	100	0	1.045	1.027	1.008	0.996	1.273	1.059	0.923	80	474	100	18023	17940	0.063	9209	8814	9090	8850	732760	714496	478.263	421.286	0	0	0
4	8	11	""	"STM3175"	16630	17440	110	773	1185	1208	101	67	67	70	17	24	100	100	0	2266	3407	3430	100	79	79	80	18	22	100	100	0	0.323	0.336	0.298	0.319	1.901	0.304	0.747	80	453	100	2893	4446	-1.631	706	2187	1118	3328	94803	272563	65.588	184.833	0	0	0
4	9	11	"STMF1.5"	"Not LT2a91"	16800	17430	100	98	118	72	61	67	67	69	16	23	77	47	0	99	119	79	66	77	77	78	13	16	71	42	0	1.409	1.214	1.400	1.431	2.985	0.901	0.150	80	418	100	53	93	0.495	31	22	51	42	9412	9549	3.063	3.154	-50	0	0
4	10	11	"yfiO"	"STM2663"	16990	17440	110	5371	5531	2500	45	69	69	71	17	23	100	100	0	1913	1884	712	37	77	77	78	14	17	100	100	0	2.888	3.023	2.887	3.133	1.522	3.320	0.836	80	491	100	7138	7269	1.530	5302	1836	5462	1807	442515	150707	321.176	129.000	0	0	0
4	11	11	""	"STM2680"	17170	17440	100	1193	1256	790	62	68	68	70	18	25	100	100	0	2969	3105	1708	55	76	76	77	15	19	100	100	0	0.389	0.392	0.376	0.391	1.517	0.382	0.801	80	418	100	4018	4217	-1.363	1125	2893	1188	3029	100499	248397	65.889	201.867	0	0	0
4	12	11	""	"STM2690"	17340	17430	100	338	482	409	84	68	68	70	17	24	100	100	0	4150	5452	4402	80	77	77	77	16	20	100	100	0	0.066	0.077	0.067	0.073	1.530	0.067	0.649	80	390	100	4343	5789	-3.915	270	4073	414	5375	38557	436172	24.235	335.938	0	0	0
4	13	11	"ybbN"	"STM0504"	17520	17430	110	14986	14159	3431	24	71	71	78	70	89	100	100	0	5899	5704	924	16	79	79	82	25	30	100	100	0	2.563	2.505	2.546	2.339	1.514	2.603	0.946	80	479	100	20735	19713	1.358	14915	5820	14088	5625	1132731	456352	201.157	224.880	0	0	0
4	14	11	"allA"	"STM0515"	17710	17440	100	1875	1971	1339	67	72	72	81	80	98	98	92	0	7600	7244	4876	67	79	79	83	25	30	100	100	0	0.240	0.265	0.261	0.263	1.977	0.244	0.800	80	440	100	9324	9064	-2.061	1803	7521	1899	7165	157689	579513	23.625	286.440	0	0	0
4	15	11	""	"STM0520"	17880	17440	100	293	306	86	28	69	69	73	35	47	100	97	0	7539	7604	2592	34	76	76	78	17	21	100	100	0	0.030	0.031	0.031	0.032	1.595	0.027	0.687	80	420	100	7687	7765	-5.058	224	7463	237	7528	24496	608331	6.657	442.706	0	0	0
4	16	11	"ybbY"	"STM0524"	18060	17430	100	752	774	244	31	70	70	80	97	121	100	98	0	17565	18090	3491	19	77	77	134	725	541	100	100	0	0.039	0.039	0.039	0.037	1.438	0.038	0.854	80	409	100	18170	18717	-4.680	682	17488	704	18013	61928	1447192	7.155	24.767	0	0	0
4	17	11	"ylbE"	"STM0530"	18230	17430	100	256	265	91	34	70	70	73	20	27	100	98	0	8226	8367	3060	36	76	76	78	15	19	100	100	0	0.023	0.024	0.023	0.023	1.372	0.023	0.848	80	408	100	8336	8486	-5.453	186	8150	195	8291	21216	669364	9.600	552.600	0	0	0
4	18	11	"cysS"	"STM0537"	18410	17440	110	25644	26078	4225	16	72	72	78	36	46	100	100	0	13154	13203	1514	11	78	78	81	21	25	100	100	0	1.956	1.981	1.973	1.970	1.114	2.038	0.939	80	460	100	38648	39131	0.968	25572	13076	26006	13125	2086213	1056233	722.222	624.857	0	0	0
4	19	11	"yohJ"	"STM2181"	18590	17440	100	225	255	128	50	69	69	168	1143	680	0	0	0	1117	1166	538	46	79	79	92	148	160	100	98	0	0.150	0.171	0.171	0.166	1.513	0.180	0.194	80	432	100	1194	1273	-2.734	156	1038	186	1087	20388	93310	0.076	7.257	0	0	0
4	20	11	"galS"	"STM2191"	18770	17440	100	800	803	222	27	69	69	178	1178	661	3	0	0	9741	9488	2717	28	79	79	94	157	167	100	100	0	0.076	0.078	0.078	0.078	1.389	0.075	0.921	80	408	100	10393	10143	-3.724	731	9662	734	9409	64234	759074	0.531	59.834	0	0	0
4	21	11	"lysP"	"STM2200"	18940	17430	110	12608	12735	1935	15	68	68	75	49	65	100	100	0	14582	14729	2253	15	81	81	86	38	44	100	100	0	0.865	0.865	0.868	0.863	1.138	0.860	0.943	80	466	100	27041	27315	-0.210	12540	14501	12667	14648	1018767	1178358	258.367	385.342	0	0	0
4	22	11	"yejH"	"STM2223"	19120	17440	110	5436	5037	1340	26	69	69	81	114	140	100	100	0	17488	16523	3277	19	84	84	107	263	245	100	100	0	0.308	0.302	0.310	0.283	1.448	0.303	0.950	80	492	100	22771	21407	-1.697	5367	17404	4968	16439	402987	1321805	43.474	62.418	0	0	0
4	23	11	""	"STM2231"	19300	17430	100	69	80	59	73	67	67	69	17	24	17	7	0	103	136	139	102	84	84	85	18	21	51	26	0	0.105	0.250	0.414	0.418	4.023	0.321	0.386	80	430	100	21	65	-3.248	2	19	13	52	6386	10862	0.647	2.833	-50	0	0
4	24	11	""	"STM2240"	19480	17440	100	2213	2190	529	24	65	65	68	19	27	100	100	0	12788	12913	2885	22	82	82	84	19	22	100	100	0	0.169	0.166	0.167	0.165	1.201	0.163	0.953	80	452	100	14854	14956	-2.564	2148	12706	2125	12831	175237	1033058	111.684	675.211	0	0	0
4	1	12	"phoP"	"STM1231"	15380	17610	110	10975	11407	4472	39	76	76	87	47	54	100	100	0	2068	2157	758	35	79	79	81	16	19	100	100	0	5.480	5.453	5.489	5.432	1.255	5.583	0.949	80	510	100	12888	13409	2.454	10899	1989	11331	2078	912588	172557	240.851	129.750	0	0	0
4	2	12	"phoP"	"STM1231"	15560	17610	100	17408	17997	6908	38	79	79	89	62	69	100	100	0	3865	3870	1182	30	79	79	82	23	28	100	100	0	4.577	4.726	4.656	4.652	1.251	5.049	0.932	80	420	100	21115	21709	2.194	17329	3786	17918	3791	1439759	309577	288.839	164.696	0	0	0
4	3	12	"phoQ"	"STM1230"	15740	17610	110	3378	3506	1042	29	78	78	84	32	38	100	100	0	2191	2212	553	25	80	80	83	23	27	100	100	0	1.563	1.608	1.700	1.580	1.458	1.806	0.796	80	466	100	5411	5560	0.645	3300	2111	3428	2132	280444	176965	106.938	92.565	0	0	0
4	4	12	"phoQ"	"STM1230"	15920	17610	110	14840	14989	5086	33	77	77	82	30	36	100	100	0	8401	8422	2100	24	79	79	81	21	25	100	100	0	1.774	1.787	1.805	1.725	1.264	1.868	0.955	80	467	100	23085	23255	0.827	14763	8322	14912	8343	1199096	673774	496.900	397.190	0	0	0
4	5	12	"phoQ"	"STM1230"	16100	17610	100	5653	5700	1487	26	75	75	80	29	36	100	100	0	3042	3028	757	25	75	75	79	35	44	100	100	0	1.880	1.905	1.858	1.906	1.166	1.922	0.940	80	432	100	8545	8578	0.911	5578	2967	5625	2953	456000	242229	193.793	84.257	0	0	0
4	6	12	"hupA"	"STM4170"	16280	17610	100	5190	5571	2840	50	71	71	77	26	33	100	100	0	467	507	223	43	74	74	76	17	22	100	100	0	13.025	12.702	13.308	12.977	1.346	13.268	0.916	80	389	100	5512	5933	3.703	5119	393	5500	433	445692	40533	211.308	25.353	0	0	0
4	7	12	"sopB"	"STM1091"	16450	17620	120	44672	36855	16540	44	67	67	72	23	31	100	100	0	6358	5455	2253	41	74	74	75	15	20	99	98	0	7.098	6.837	6.887	6.682	2.153	7.062	0.963	120	590	100	50889	42169	2.827	44605	6284	36788	5381	4422627	654576	1599.261	358.667	0	0	0
4	8	12	"pipC"	"STM0375"	16630	17610	110	4792	4521	1381	30	67	67	69	18	26	100	100	0	1139	1186	346	29	71	71	73	14	19	100	100	0	4.424	3.995	4.092	3.934	1.285	4.112	0.949	80	491	100	5793	5569	2.145	4725	1068	4454	1115	361705	94903	247.333	79.500	0	0	0
4	9	12	"pipC"	"STM0375"	16810	17610	110	8101	7922	2681	33	67	67	69	18	26	100	100	0	2081	2095	631	30	71	71	72	12	16	100	100	0	3.997	3.881	3.879	3.825	1.215	3.995	0.958	80	466	100	10044	9879	1.999	8034	2010	7855	2024	633754	167607	436.278	168.583	0	0	0
4	10	12	"ssrB"	"STM1391"	16980	17610	110	728	702	338	48	68	68	70	18	25	100	98	0	2794	2818	1188	42	71	71	74	16	21	100	100	0	0.242	0.231	0.231	0.213	1.473	0.242	0.868	80	494	100	3383	3381	-2.045	660	2723	634	2747	56150	225452	35.111	171.500	0	0	0
4	11	12	"ssrB"	"STM1391"	17160	17610	110	1894	1809	384	21	68	68	71	19	26	100	100	0	6937	6467	1244	19	73	73	76	20	26	100	100	0	0.266	0.272	0.271	0.271	1.186	0.269	0.958	80	421	100	8690	8135	-1.910	1826	6864	1741	6394	144755	517344	91.474	319.550	0	0	0
4	12	12	"ssrB"	"STM1391"	17340	17610	120	2325	2144	716	33	70	70	73	19	26	98	95	0	7868	7094	2306	32	73	73	76	18	23	100	100	0	0.289	0.295	0.289	0.277	2.117	0.290	0.942	120	503	100	10050	9095	-1.789	2255	7795	2074	7021	257314	851314	109.000	389.889	0	0	0
4	13	12	"lrp"	"STM0959"	17520	17610	110	15649	15117	5018	33	73	73	103	212	205	100	100	0	2778	2739	691	25	75	75	80	33	41	100	100	0	5.762	5.647	5.737	5.283	1.441	5.941	0.952	80	472	100	18279	17708	2.527	15576	2703	15044	2664	1209393	219152	70.821	80.576	0	0	0
4	14	12	"lrp"	"STM0959"	17710	17620	110	20719	19442	4199	21	74	74	100	206	206	100	100	0	4697	4474	1286	28	78	78	84	32	38	100	100	0	4.470	4.406	4.574	4.537	1.267	4.318	0.925	80	452	100	25264	23764	2.160	20645	4619	19368	4396	1555322	357923	93.893	137.188	0	0	0
4	15	12	"gyrA"	"STM2272"	17870	17620	100	8622	8739	2847	32	74	74	79	37	46	100	100	0	2366	2341	772	32	78	78	79	14	17	100	100	0	3.736	3.829	3.700	3.986	1.351	3.970	0.919	80	394	100	10836	10928	1.901	8548	2288	8665	2263	699083	187272	234.054	161.571	0	0	0
4	16	12	"gyrA"	"STM2272"	18050	17610	110	26194	27739	8124	29	75	75	99	192	193	100	100	0	6942	7110	1692	23	81	81	86	37	43	100	100	0	3.807	3.936	3.853	3.912	1.159	4.063	0.956	80	492	100	32980	34693	1.929	26119	6861	27664	7029	2219093	568830	143.958	189.838	0	0	0
4	17	12	"csrA"	"STM2826"	18240	17610	110	1859	2236	1284	57	74	74	97	190	195	100	100	0	268	322	253	78	80	80	85	37	43	100	100	0	9.495	8.934	9.476	9.461	1.472	8.183	0.718	80	492	100	1973	2404	3.247	1785	188	2162	242	178859	25778	11.258	6.405	0	0	0
4	18	12	"csrA"	"STM2826"	18420	17620	100	1539	1761	918	52	73	73	77	36	46	100	100	0	197	215	92	42	81	81	83	15	18	100	97	0	12.638	12.597	12.480	12.808	1.563	13.242	0.767	80	409	100	1582	1822	3.660	1466	116	1688	134	140898	17239	46.778	8.800	0	0	0
4	19	12	"yhhP"	"STM3578"	18590	17620	100	248	407	497	122	72	72	176	1193	677	6	1	0	261	395	491	124	84	84	95	154	162	55	15	0	0.994	1.077	0.994	1.053	1.609	1.029	0.846	80	396	100	353	646	-0.008	176	177	335	311	32553	31634	0.194	1.948	0	0	0
4	20	12	"yhhP"	"STM3578"	18760	17610	100	403	439	206	46	73	73	183	1178	643	0	0	0	408	466	209	44	84	84	97	153	157	93	53	0	1.019	0.958	1.015	0.962	1.411	57.782	0.012	80	408	100	654	748	0.026	330	324	366	382	35157	37273	0.217	2.412	0	0	0
4	21	12	"yhhP"	"STM3578"	18940	17620	100	631	731	501	68	72	72	77	31	40	100	100	0	650	740	481	65	86	86	88	16	18	100	100	0	0.991	1.008	0.946	0.997	1.410	1.041	0.827	80	418	100	1123	1313	-0.013	559	564	659	654	58483	59239	21.097	40.750	0	0	0
4	22	12	"topA"	"STM1714"	19110	17620	110	44293	43500	8906	20	74	74	271	1729	638	100	100	0	23010	22053	4401	19	88	88	201	833	414	100	100	0	1.929	1.977	1.966	1.975	1.149	2.004	0.967	80	465	100	67141	65391	0.948	44219	22922	43426	21965	3479987	1764236	25.002	26.233	0	0	0
4	23	12	"topA"	"STM1714"	19300	17620	100	855	980	511	52	69	69	276	1777	643	7	0	0	506	535	231	43	88	88	207	856	413	6	0	0	1.880	2.038	1.992	2.019	1.431	2.160	0.815	80	440	100	1204	1358	0.911	786	418	911	447	78404	42767	0.396	0.383	0	0	0
4	24	12	"fur"	"STM0693"	19480	17620	110	5651	5747	2700	46	67	67	73	28	38	100	100	0	1550	1586	641	40	86	86	88	18	20	100	100	0	3.814	3.787	3.748	3.772	1.233	3.970	0.936	80	511	100	7048	7180	1.931	5584	1464	5680	1500	459767	126858	202.643	83.222	0	0	0
4	1	13	"ctrl-buffer"	"ctrl-buffer"	15380	17780	100	70	73	21	28	64	64	70	39	55	8	1	0	79	83	26	31	71	71	73	32	43	10	3	0	0.750	0.750	1.239	0.933	4.594	10.925	0.023	80	452	100	14	21	-0.415	6	8	9	12	5811	6659	0.077	0.313	-50	0	0
4	2	13	"ctrl-buffer"	"ctrl-buffer"	15560	17780	100	70	84	91	108	68	68	77	65	84	3	2	0	85	91	29	31	71	71	73	15	20	42	23	0	0.143	0.800	0.705	0.980	6.068	31.775	0.028	80	428	100	16	36	-2.807	2	14	16	20	6728	7275	0.108	1.200	-50	0	0
4	3	13	"ctrl-buffer"	"ctrl-buffer"	15740	17780	100	70	72	23	31	68	68	79	79	100	1	0	0	81	82	18	21	71	71	73	16	21	31	13	0	0.200	0.364	1.219	1.151	4.928	247.564	0.122	80	404	100	12	15	-2.322	2	10	4	11	5753	6586	-0.089	0.563	-50	0	0
4	4	13	"ctrl-buffer"	"ctrl-buffer"	15910	17780	100	67	73	24	32	65	65	72	65	90	3	0	0	86	89	19	21	72	72	74	16	21	46	16	0	0.143	0.471	1.267	1.072	4.217	16.694	0.187	80	418	100	16	25	-2.807	2	14	8	17	5830	7086	0.015	0.938	-50	0	0
4	5	13	"ctrl-buffer"	"ctrl-buffer"	16090	17790	100	64	67	20	29	65	65	73	70	95	1	0	0	78	78	15	19	72	72	73	15	20	23	2	0	-0.167	0.333	0.913	1.019	3.689	9.535	0.022	80	432	100	5	8	Error	-1	6	2	6	5322	6242	-0.086	0.333	-50	0	0
4	6	13	"ctrl-buffer"	"ctrl-buffer"	16270	17790	100	74	80	24	30	65	65	68	22	32	28	11	0	91	97	32	32	71	71	72	14	19	58	32	0	0.450	0.577	0.778	0.760	2.699	0.803	0.127	80	452	100	29	41	-1.152	9	20	15	26	6433	7753	0.545	1.786	-50	0	0
4	7	13	"ctrl-buffer"	"ctrl-buffer"	16470	17820	40	103	111	26	23	65	65	69	20	28	83	41	0	118	118	31	26	76	76	80	19	23	75	66	0	0.905	1.095	1.357	0.951	3.138	0.688	0.183	12	68	100	80	88	-0.144	38	42	46	42	1330	1420	2.100	2.000	0	0	0
4	8	13	"ctrl-buffer"	"ctrl-buffer"	16650	17810	50	121	126	54	42	65	65	67	16	23	91	75	0	132	133	39	29	79	79	80	15	18	91	75	0	1.057	1.130	1.467	1.326	2.242	1.224	0.472	12	104	100	109	115	0.079	56	53	61	54	1516	1594	3.688	3.533	0	0	0
4	9	13	"ctrl-buffer"	"ctrl-buffer"	16800	17790	100	70	76	23	30	65	65	67	17	25	31	13	0	92	98	35	35	74	74	76	15	19	53	26	0	0.278	0.458	0.745	0.608	3.714	0.367	0.070	80	455	100	23	35	-1.848	5	18	11	24	6043	7832	0.529	1.467	-50	0	0
4	10	13	"ctrl-buffer"	"ctrl-buffer"	17010	17810	70	180	174	52	29	67	67	70	20	28	96	90	0	165	172	39	22	78	78	83	21	25	96	93	0	1.299	1.138	1.104	1.068	1.831	1.216	0.609	32	227	100	200	201	0.377	113	87	107	94	5580	5509	5.200	4.238	0	0	0
4	11	13	"ctrl-buffer"	"ctrl-buffer"	17180	17770	110	115	118	42	35	66	66	69	17	24	73	53	0	155	160	52	32	77	77	79	17	21	90	82	0	0.628	0.627	0.574	0.574	2.264	0.639	0.599	80	461	100	127	135	-0.671	49	78	52	83	9478	12819	2.882	4.765	0	0	0
4	12	13	"ctrl-buffer"	"ctrl-buffer"	17340	17790	100	69	71	20	28	68	68	69	15	21	20	6	0	93	94	19	20	77	77	77	14	18	51	23	0	0.063	0.176	0.700	0.700	3.889	0.914	0.083	80	366	100	17	20	-4.000	1	16	3	17	5655	7492	0.133	1.214	-50	0	0
4	13	13	"ctrl-buffer"	"ctrl-buffer"	17510	17790	100	65	65	14	21	69	69	83	191	230	0	0	0	86	88	21	23	77	77	80	25	31	16	2	0	-0.444	-0.364	0.833	1.132	4.760	0.486	0.085	80	420	100	5	7	Error	-4	9	-4	11	5217	7031	-0.094	0.320	-50	0	0
4	14	13	"ctrl-buffer"	"ctrl-buffer"	17690	17790	100	68	69	13	18	68	68	70	16	22	8	1	0	97	98	18	18	81	81	91	122	134	0	0	0	0.000	0.059	0.540	0.500	3.688	0.665	0.034	80	409	100	16	18	Error	0	16	1	17	5502	7819	-0.062	0.057	-50	0	0
4	15	13	"ctrl-buffer"	"ctrl-buffer"	17870	17790	100	67	73	43	58	67	67	68	15	22	16	5	0	91	94	16	17	84	84	85	15	17	28	8	0	0.000	0.600	0.972	1.309	4.026	4.834	0.023	80	420	100	7	16	Error	0	7	6	10	5849	7481	0.333	0.600	-50	0	0
4	16	13	"ctrl-buffer"	"ctrl-buffer"	18050	17790	100	69	69	17	24	68	68	79	154	194	0	0	0	95	97	20	20	85	85	87	22	25	25	6	0	0.100	0.083	0.890	0.838	4.474	0.841	0.030	80	432	100	11	13	-3.322	1	10	1	12	5519	7793	-0.065	0.455	-50	0	0
4	17	13	"ctrl-buffer"	"ctrl-buffer"	18230	17790	100	72	75	29	38	69	69	73	28	38	10	1	0	99	102	19	18	83	83	85	15	17	50	22	0	0.188	0.316	0.614	0.690	3.123	6.916	0.030	80	420	100	19	25	-2.415	3	16	6	19	5986	8132	0.071	1.133	-50	0	0
4	18	13	"ctrl-buffer"	"ctrl-buffer"	18400	17790	100	66	72	32	44	71	71	74	29	39	6	5	0	96	97	19	19	84	84	87	19	21	30	7	0	-0.417	0.077	1.016	1.109	4.358	10.495	0.010	80	409	100	7	14	Error	-5	12	1	13	5776	7770	-0.069	0.526	-50	0	0
4	19	13	"ctrl-buffer"	"ctrl-buffer"	18580	17790	100	69	96	191	198	69	69	72	20	27	17	7	0	89	95	24	25	83	83	85	18	21	26	12	0	0.000	2.250	0.692	0.777	4.585	29.901	0.033	80	420	100	6	39	Error	0	6	27	12	7650	7591	1.200	0.556	-50	0	0
4	20	13	"ctrl-buffer"	"ctrl-buffer"	18760	17790	100	64	68	32	47	69	69	72	23	31	6	1	0	94	98	21	21	84	84	88	22	25	26	7	0	-0.500	-0.071	0.900	0.852	4.200	1.289	0.157	80	432	100	5	13	Error	-5	10	-1	14	5434	7847	-0.174	0.455	-50	0	0
4	21	13	"ctrl-buffer"	"ctrl-buffer"	18940	17790	100	68	68	13	19	66	66	68	18	26	2	1	0	94	97	19	19	83	83	85	14	16	42	13	0	0.182	0.143	0.485	0.605	5.053	17.431	0.001	80	420	100	13	16	-2.459	2	11	2	14	5448	7724	0.000	0.857	-50	0	0
4	22	13	"ctrl-buffer"	"ctrl-buffer"	19120	17790	100	69	69	16	23	68	68	183	1513	826	0	0	0	94	96	19	19	83	83	119	493	414	0	0	0	0.091	0.077	0.850	0.739	3.168	1.683	0.082	80	408	100	12	14	-3.459	1	11	1	13	5511	7678	-0.075	-0.047	-50	0	0
4	23	13	"ctrl-buffer"	"ctrl-buffer"	19290	17790	100	67	70	19	27	66	66	69	23	33	10	2	0	94	97	17	17	85	85	86	14	16	36	13	0	0.111	0.333	0.636	0.672	4.591	56.753	0.004	80	408	100	10	16	-3.170	1	9	4	12	5625	7785	0.043	0.786	-50	0	0
4	24	13	"ctrl-buffer"	"ctrl-buffer"	19470	17790	100	67	76	38	50	65	65	67	21	31	20	11	0	98	113	55	48	86	86	86	14	16	42	18	0	0.167	0.407	0.782	0.788	3.021	6.153	0.038	80	452	100	14	38	-2.585	2	12	11	27	6108	9013	0.429	1.929	-50	0	0
4	1	14	""	"STM1553"	15390	17960	110	274	262	68	25	62	62	67	31	46	97	96	0	6391	6266	1643	26	72	72	76	26	34	100	100	0	0.034	0.032	0.032	0.030	1.502	0.031	0.836	80	535	100	6531	6394	-4.898	212	6319	200	6194	20948	501250	6.290	238.077	0	0	0
4	2	14	""	"STM3783"	15560	17980	120	111	126	60	47	61	61	65	29	44	74	40	0	976	1021	488	47	70	70	72	14	19	100	100	0	0.055	0.068	0.054	0.059	2.490	0.056	0.378	120	592	100	956	1016	-4.180	50	906	65	951	15101	122510	2.103	67.786	0	0	0
4	3	14	""	"STM2242"	15740	17970	120	99	107	41	38	64	64	75	123	164	3	0	0	1680	1869	1430	76	71	71	73	16	21	100	99	0	0.022	0.024	0.024	0.023	2.098	209.760	0.000	120	590	100	1644	1841	-5.523	35	1609	43	1798	12819	224228	0.260	112.250	0	0	0
4	4	14	"yfiM"	"STM2653"	15920	17970	100	695	720	253	35	65	65	72	119	165	100	98	0	2156	2232	1104	49	73	73	75	14	18	100	100	0	0.302	0.303	0.309	0.311	1.247	0.276	0.912	80	466	100	2713	2814	-1.725	630	2083	655	2159	57629	178567	5.445	154.071	0	0	0
4	5	14	"oxyS"	"STM4124"	16100	17960	90	81	83	21	25	66	66	72	40	55	9	0	0	145	172	79	45	75	75	76	13	17	98	94	0	0.214	0.175	0.218	0.197	2.945	0.324	0.017	52	363	100	85	114	-2.222	15	70	17	97	4313	8967	0.275	7.385	0	0	0
4	6	14	""	"STM4302"	16270	17960	110	95	104	35	33	67	67	73	37	50	36	13	0	1216	1428	1062	74	76	76	77	14	18	100	100	0	0.025	0.027	0.025	0.025	2.384	0.020	0.305	80	510	100	1168	1389	-5.347	28	1140	37	1352	8333	114242	0.838	96.500	0	0	0
4	7	14	"ssaT"	"STM1421"	16450	17960	110	200	321	316	98	67	67	71	30	42	76	62	0	1490	3151	3891	123	78	78	79	16	20	100	100	0	0.094	0.083	0.082	0.086	2.208	0.073	0.777	80	514	100	1545	3327	-3.408	133	1412	254	3073	25705	252052	8.333	192.000	0	0	0
4	8	14	"nrdI"	"STM2806"	16620	17960	110	257	1662	2966	178	67	67	71	29	40	90	85	0	329	1416	2401	169	80	80	81	15	18	96	91	0	0.763	1.194	1.116	1.069	2.912	1.245	0.871	80	518	100	439	2931	-0.390	190	249	1595	1336	132977	113302	54.862	89.000	0	0	0
4	9	14	"sipA"	"STM2882"	16810	17970	120	8416	13477	16058	119	67	67	69	17	24	100	100	3	1086	1617	1568	96	82	82	82	14	17	98	98	0	8.316	8.736	8.407	8.458	2.088	10.356	0.867	120	601	100	9353	14945	3.056	8349	1004	13410	1535	1617254	194056	788.706	109.643	0	0	0
4	10	14	"dctA"	"STM3614"	16980	17960	110	2259	2371	818	34	68	68	71	29	40	100	100	0	13201	14026	3383	24	84	84	89	65	73	100	100	0	0.167	0.165	0.167	0.157	1.394	0.169	0.937	80	501	100	15308	16245	-2.582	2191	13117	2303	13942	189714	1122058	79.310	214.415	0	0	0
4	11	14	"aroB"	"STM3486"	17170	17970	100	713	2017	2923	144	68	68	71	31	43	100	100	0	255	503	614	122	83	83	87	59	67	100	70	0	3.750	4.640	3.752	4.026	1.777	4.959	0.903	80	493	100	817	2369	1.907	645	172	1949	420	161375	40239	62.774	7.051	0	0	0
4	12	14	"purN"	"STM2500"	17350	17960	110	1101	1926	2374	123	68	68	68	14	20	100	100	0	1919	2966	3126	105	81	81	83	15	18	100	100	0	0.562	0.644	0.597	0.549	1.726	0.702	0.867	80	498	100	2871	4743	-0.831	1033	1838	1858	2885	154103	237270	132.714	192.200	0	0	0
4	13	14	"yjgG"	"STM4462"	17520	17970	100	89	98	41	41	67	67	69	16	23	62	31	0	374	508	407	80	82	82	91	116	127	100	66	0	0.075	0.073	0.092	0.071	2.328	0.073	0.386	80	452	100	314	457	-3.730	22	292	31	426	7866	40628	1.813	3.595	0	0	0
4	14	14	""	"STM0437"	17700	17960	110	1508	1544	444	28	70	70	74	38	51	100	100	0	19335	20188	3791	18	84	84	110	275	250	100	100	0	0.075	0.073	0.076	0.068	1.571	0.074	0.934	80	511	100	20689	21578	-3.743	1438	19251	1474	20104	123545	1615024	38.684	73.011	0	0	0
4	15	14	""	"STM0565"	17880	17970	100	112	121	43	35	69	69	74	41	55	52	11	0	1438	1557	731	46	85	85	105	268	255	100	98	0	0.032	0.035	0.034	0.031	1.765	0.034	0.524	80	452	100	1396	1524	-4.976	43	1353	52	1472	9663	124527	1.146	5.418	0	0	0
4	16	14	"res"	"STM0358"	18050	17970	100	12432	11518	3707	32	69	69	73	24	32	100	100	0	18184	17001	5305	31	85	85	90	30	33	100	100	0	0.683	0.677	0.673	0.678	1.232	0.675	0.967	80	452	100	30462	28365	-0.550	12363	18099	11449	16916	921441	1360097	476.875	563.700	0	0	0
4	17	14	""	"STM2003"	18230	17970	100	291	314	124	39	70	70	74	28	37	100	100	0	3734	4108	1852	45	84	84	89	30	33	100	100	0	0.061	0.061	0.058	0.060	1.309	0.059	0.903	80	464	100	3871	4268	-4.046	221	3650	244	4024	25104	328650	8.571	133.967	0	0	0
4	18	14	"nfo"	"STM2203"	18410	17970	100	6682	6728	2028	30	69	69	70	20	28	100	100	0	11618	11295	3089	27	84	84	87	19	21	100	100	0	0.573	0.594	0.592	0.592	1.196	0.594	0.961	80	452	100	18147	17870	-0.803	6613	11534	6659	11211	538256	903571	332.900	589.895	0	0	0
4	19	14	"EMPTY"	"EMPTY"	18580	17970	100	69	74	21	28	67	67	76	96	126	0	0	0	91	95	23	24	83	83	85	20	23	22	12	0	0.250	0.583	0.857	0.735	3.586	2.638	0.039	80	452	100	10	19	-2.000	2	8	7	12	5889	7590	-0.021	0.500	-75	0	0
4	20	14	"EMPTY"	"EMPTY"	18760	17970	100	66	65	13	20	68	68	77	95	123	0	0	0	83	85	12	14	84	84	88	22	25	6	0	0	2.000	-3.000	1.600	1.288	3.129	1.365	0.069	80	464	100	-3	-2	1.000	-2	-1	-3	1	5211	6765	-0.126	-0.136	-75	0	0
4	21	14	"EMPTY"	"EMPTY"	18940	17970	100	64	65	15	23	63	63	64	15	23	10	3	0	82	84	14	16	83	83	84	13	15	22	2	0	-1.000	2.000	1.000	1.043	3.537	7.255	0.012	80	464	100	0	3	Error	1	-1	2	1	5187	6713	0.067	0.000	-75	0	0
4	22	14	"EMPTY"	"EMPTY"	19120	17970	100	64	65	21	32	61	61	64	17	26	15	2	0	84	85	13	15	84	84	84	12	14	17	5	0	100000.000	4.000	0.750	0.948	4.119	44.878	0.001	80	452	100	3	5	16.610	3	0	4	1	5238	6829	0.059	0.083	-75	0	0
4	23	14	"EMPTY"	"EMPTY"	19290	17970	100	64	65	15	23	63	63	65	17	26	16	2	0	86	86	13	15	85	85	86	13	15	15	3	0	1.000	2.000	1.545	1.368	3.668	3.665	0.005	80	452	100	2	3	0.000	1	1	2	1	5204	6857	0.000	0.000	-75	0	0
4	24	14	"EMPTY"	"EMPTY"	19470	17970	100	63	64	11	17	64	64	66	15	22	8	1	0	86	86	11	12	84	84	86	13	15	16	1	0	-0.500	0.000	0.917	0.814	3.416	9.574	0.000	80	496	100	1	2	Error	-1	2	0	2	5137	6851	-0.133	0.000	-75	0	0
5	1	1	"yggG"	"STM3077"	1810	20090	120	283	593	1119	188	48	48	50	12	24	93	91	0	522	1178	2122	180	67	67	67	11	16	96	96	0	0.516	0.491	0.548	0.504	3.745	0.440	0.593	120	659	100	690	1656	-0.953	235	455	545	1111	71141	141337	45.250	101.000	0	0	0
5	2	1	""	"STM1249"	1990	20100	120	225	310	280	90	52	52	54	21	38	92	90	0	303	391	328	83	67	67	68	12	17	90	89	0	0.733	0.796	0.792	0.791	4.051	0.753	0.466	120	529	100	409	582	-0.448	173	236	258	324	37207	46870	12.190	26.917	0	0	0
5	3	1	"csgA"	"STM1144"	2170	20090	120	108	146	95	65	51	51	53	21	39	82	58	0	738	936	904	96	68	68	70	24	34	98	96	0	0.085	0.109	0.127	0.106	3.853	0.059	0.278	120	548	100	727	963	-3.555	57	670	95	868	17490	112320	4.429	36.083	0	0	0
5	4	1	"malT"	"STM3515"	2350	20090	130	1247	1215	289	23	51	51	53	17	32	100	100	0	8380	8067	1772	21	70	70	71	23	32	100	100	0	0.144	0.146	0.144	0.144	1.950	0.136	0.854	120	613	100	9506	9161	-2.797	1196	8310	1164	7997	145760	968094	68.353	347.652	0	0	0
5	5	1	""	"STM0212"	2530	20100	130	193	243	176	72	53	53	56	18	32	92	85	0	704	966	925	95	69	69	71	13	18	98	97	0	0.220	0.212	0.224	0.226	4.474	0.128	0.389	120	565	100	775	1087	-2.181	140	635	190	897	29100	115913	10.389	68.846	0	0	0
5	6	1	"gltX"	"STM2415"	2700	20090	120	1229	1644	1250	76	56	56	59	18	30	100	100	0	694	830	513	61	69	69	70	12	17	99	99	0	1.877	2.087	2.000	2.075	3.092	3.271	0.366	120	547	100	1798	2349	0.908	1173	625	1588	761	197311	99635	88.056	63.333	0	0	0
5	7	1	""	"STM0055"	2880	20100	120	208	313	293	93	60	60	62	17	27	90	82	0	1066	1690	1774	104	69	69	71	14	19	98	97	0	0.148	0.156	0.150	0.150	3.487	0.120	0.525	120	529	100	1145	1874	-2.752	148	997	253	1621	37571	202785	14.765	115.643	0	0	0
5	8	1	"acnA"	"STM1712"	3060	20100	120	2213	2205	499	22	63	63	66	18	27	100	100	0	8547	8602	2061	23	71	71	72	14	19	100	100	0	0.254	0.251	0.246	0.259	1.909	0.230	0.826	120	521	100	10626	10673	-1.979	2150	8476	2142	8531	264556	1032260	118.833	609.286	0	0	0
5	9	1	"rfbF"	"STM2092"	3240	20100	130	1503	2184	1984	90	62	62	65	19	29	100	99	0	332	510	480	94	70	70	70	13	18	95	93	0	5.500	4.823	4.747	5.460	3.711	5.813	0.535	120	558	100	1703	2562	2.459	1441	262	2122	440	262028	61188	111.526	33.846	0	0	0
5	10	1	"osmY"	"STM4561"	3410	20100	130	984	2497	3647	146	62	62	66	22	33	100	99	0	640	1488	2018	135	70	70	70	12	17	100	100	0	1.618	1.717	1.530	1.644	2.707	2.107	0.554	120	587	100	1492	3853	0.694	922	570	2435	1418	299678	178596	110.500	118.167	0	0	0
5	11	1	"hflB"	"STM3296"	3600	20090	130	35695	33942	9338	27	64	64	68	22	32	100	100	0	3807	3655	736	20	70	70	71	12	16	100	100	0	9.535	9.450	9.773	9.093	1.519	10.054	0.924	120	601	100	39368	37463	3.253	35631	3737	33878	3585	4073024	438624	1539.727	298.667	0	0	0
5	12	1	"yheM"	"STM3450"	3770	20100	130	341	494	460	93	62	62	65	19	29	100	98	0	376	501	428	85	71	71	72	13	18	99	98	0	0.915	1.005	0.960	1.010	2.987	1.033	0.394	120	559	100	584	862	-0.129	279	305	432	430	59234	60097	22.579	33.000	0	0	0
5	13	1	"yifL"	"STM3946"	3950	20100	130	993	1052	402	38	59	59	62	19	30	100	100	0	869	870	210	24	71	71	72	14	19	100	100	0	1.170	1.243	1.220	1.194	1.604	1.370	0.722	120	570	100	1732	1792	0.227	934	798	993	799	126214	104406	52.105	57.000	0	0	0
5	14	1	""	"STM3941"	4120	20100	130	360	430	270	62	59	59	62	18	29	100	99	0	1233	1617	1241	76	71	71	73	14	19	100	100	0	0.259	0.240	0.272	0.251	2.288	0.160	0.469	120	580	100	1463	1917	-1.949	301	1162	371	1546	51586	194043	20.444	110.286	0	0	0
5	15	1	"hemD"	"STM3937"	4310	20100	130	3531	3281	911	27	60	60	62	17	27	100	100	0	3684	3609	472	13	72	72	74	15	20	100	100	0	0.961	0.911	0.961	0.833	1.706	0.968	0.887	120	619	100	7083	6758	-0.057	3471	3612	3221	3537	393772	433057	189.353	235.667	0	0	0
5	16	1	"wecF"	"STM3928"	4490	20100	130	475	597	646	108	60	60	62	18	29	100	100	0	1547	1673	730	43	71	71	73	14	19	100	100	0	0.281	0.335	0.280	0.295	1.983	0.320	0.321	120	556	100	1891	2139	-1.831	415	1476	537	1602	71633	200729	29.722	114.286	0	0	0
5	17	1	"wecD"	"STM3924"	4660	20100	140	3108	3029	1048	34	62	62	64	18	28	99	97	0	3375	3212	1050	32	73	73	75	17	22	100	99	0	0.922	0.945	0.923	0.878	2.778	0.947	0.841	156	604	100	6348	6106	-0.116	3046	3302	2967	3139	472559	501100	164.722	184.529	0	0	0
5	18	1	"wecB"	"STM3920"	4850	20100	140	5541	5040	1489	29	62	62	66	19	28	100	100	0	5120	4680	1328	28	74	74	77	18	23	99	99	0	1.086	1.081	1.069	1.055	2.338	1.091	0.859	156	587	100	10525	9584	0.119	5479	5046	4978	4606	786222	730065	261.789	255.722	0	0	0
5	19	1	""	"STM4431"	5020	20090	130	88	123	112	91	60	60	65	29	44	48	30	0	913	1949	2448	125	76	76	79	23	29	84	77	0	0.033	0.034	0.051	0.056	5.991	0.031	0.454	120	531	100	865	1936	-4.902	28	837	63	1873	14814	233831	2.000	81.304	0	0	0
5	20	1	""	"STM4435"	5200	20100	140	88	113	66	58	61	61	67	62	92	30	15	0	1085	2346	2903	123	76	76	80	50	62	96	91	0	0.027	0.023	0.029	0.033	4.379	0.015	0.418	156	664	100	1036	2322	-5.224	27	1009	52	2270	17635	366040	0.742	45.320	0	0	0
5	21	1	""	"STM4442"	5380	20110	130	85	101	51	50	62	62	68	66	97	22	5	0	396	836	1094	130	79	79	90	122	135	66	55	0	0.073	0.052	0.066	0.085	5.362	0.024	0.238	120	589	100	340	796	-3.785	23	317	39	757	12106	100324	0.500	6.115	0	0	0
5	22	1	"treC"	"STM4453"	5560	20100	140	99	115	58	50	67	67	71	23	32	60	39	0	671	1055	1077	102	81	81	84	24	28	95	91	0	0.054	0.049	0.073	0.067	4.538	0.028	0.237	156	651	100	622	1022	-4.205	32	590	48	974	17905	164558	1.913	40.458	0	0	0
5	23	1	""	"STM4467"	5730	20100	140	72	76	23	30	68	68	73	24	32	19	7	0	228	315	225	71	80	80	86	28	32	89	75	0	0.027	0.034	0.098	0.094	3.753	0.020	0.018	156	608	100	152	243	-5.209	4	148	8	235	11896	49086	0.125	8.179	0	0	0
5	24	1	"idnK"	"STM4485"	5910	20110	130	104	145	110	75	69	69	75	25	33	54	39	0	618	1480	2181	147	82	82	87	28	32	98	93	0	0.065	0.054	0.072	0.071	4.011	0.034	0.448	120	662	100	571	1474	-3.937	35	536	76	1398	17400	177644	2.800	49.750	0	0	0
5	1	2	"yjaH"	"STM4171"	1800	20290	120	551	861	1033	119	51	51	54	28	51	97	92	0	524	894	1111	124	68	68	70	26	37	97	95	0	1.096	0.981	0.991	0.933	3.870	0.907	0.391	120	517	100	956	1636	0.133	500	456	810	826	103335	107250	28.821	31.692	0	0	0
5	2	2	"purD"	"STM4175"	1990	20280	120	163	396	809	204	54	54	56	20	35	78	65	0	466	1201	2478	206	68	68	69	14	20	95	89	0	0.274	0.302	0.313	0.272	5.988	0.212	0.376	120	390	100	507	1475	-1.868	109	398	342	1133	47529	144130	17.000	80.857	0	0	0
5	3	2	"livJ"	"STM3567"	2170	20280	120	123	233	332	142	54	54	56	18	32	76	62	0	535	983	1560	158	69	69	72	28	38	90	80	0	0.148	0.196	0.195	0.236	5.704	0.141	0.431	120	424	100	535	1093	-2.756	69	466	179	914	27976	117986	9.833	32.536	0	0	0
5	4	2	"yihS"	"STM4021"	2350	20270	110	75	93	67	72	54	54	57	17	29	55	28	0	866	1203	1153	95	69	69	72	27	37	100	100	0	0.026	0.034	0.033	0.031	3.326	0.022	0.176	80	402	100	818	1173	-5.246	21	797	39	1134	7437	96259	2.118	41.889	0	0	0
5	5	2	"prlC"	"STM3594"	2520	20280	120	758	1238	1507	121	58	58	62	19	30	98	96	0	608	911	950	104	71	71	72	12	16	99	97	0	1.304	1.405	1.667	1.258	4.467	1.841	0.438	120	409	100	1237	2020	0.382	700	537	1180	840	148540	109293	61.895	69.917	0	0	0
5	6	2	"atpB"	"STM3871"	2690	20290	120	1152	2479	4308	173	60	60	64	19	29	100	100	0	322	592	899	151	71	71	72	13	18	94	91	0	4.351	4.643	4.136	5.407	4.067	5.882	0.632	120	399	100	1343	2940	2.121	1092	251	2419	521	297481	71008	127.105	40.000	0	0	0
5	7	2	"xseA"	"STM2512"	2880	20280	130	341	592	672	113	62	62	68	45	66	81	70	0	351	496	475	95	72	72	74	33	44	78	74	0	1.000	1.250	1.104	1.352	5.906	1.613	0.340	120	472	100	558	954	0.000	279	279	530	424	70980	59577	11.644	12.788	0	0	0
5	8	2	"sprB"	"STM2866"	3060	20280	120	1158	1611	1455	90	66	66	71	49	69	98	95	0	651	1051	991	94	72	72	75	35	46	96	90	0	1.886	1.578	1.792	1.791	4.529	2.124	0.306	120	400	100	1671	2524	0.915	1092	579	1545	979	193360	126067	31.429	27.886	0	0	0
5	9	2	"sinR"	"STM0304"	3230	20280	120	405	502	396	78	65	65	68	18	26	92	90	0	1078	1456	1261	86	71	71	72	13	18	97	96	0	0.338	0.316	0.360	0.361	4.783	0.205	0.391	120	377	100	1347	1822	-1.566	340	1007	437	1385	60205	174697	24.111	106.462	0	0	0
5	10	2	"hilC"	"STM2867"	3410	20280	120	972	2584	2953	114	63	63	67	21	31	83	76	0	307	802	873	108	70	70	71	13	18	72	66	0	3.835	3.444	3.324	3.813	4.830	4.447	0.521	120	417	100	1146	3253	1.939	909	237	2521	732	310089	96282	119.857	56.231	0	0	0
5	11	2	"bcfB"	"STM0022"	3600	20280	120	98	156	137	87	62	62	67	23	34	61	44	0	420	1510	2113	139	71	71	72	13	18	87	80	0	0.103	0.065	0.103	0.115	6.055	0.041	0.375	120	422	100	385	1533	-3.277	36	349	94	1439	18739	181141	3.870	110.615	0	0	0
5	12	2	"bcfH"	"STM0028"	3760	20280	130	132	209	187	89	59	59	62	18	29	69	63	0	995	1848	2274	123	71	71	73	13	17	90	85	0	0.079	0.084	0.097	0.123	6.649	0.054	0.383	120	443	100	997	1927	-3.662	73	924	150	1777	25099	221801	8.167	136.538	0	0	0
5	13	2	"orf5"	"PSLT015"	3950	20280	130	123	266	401	150	58	58	61	16	26	75	67	0	1018	3339	5474	163	73	73	74	14	18	99	97	0	0.069	0.064	0.071	0.067	5.251	0.051	0.490	120	457	100	1010	3474	-3.862	65	945	208	3266	31868	400640	12.813	233.214	0	0	0
5	14	2	"srgC"	"PSLT008"	4130	20280	130	154	345	474	137	59	59	62	17	27	79	66	0	873	3223	5141	159	73	73	74	15	20	99	91	0	0.119	0.091	0.119	0.132	6.006	0.064	0.477	120	441	100	895	3436	-3.074	95	800	286	3150	41368	386712	16.647	209.933	0	0	0
5	15	2	"uvrA"	"STM4254"	4300	20290	130	356	876	1260	143	62	62	65	20	30	97	91	0	449	1079	1509	139	73	73	75	15	20	99	93	0	0.782	0.809	0.737	0.828	5.003	0.516	0.413	120	452	100	670	1820	-0.355	294	376	814	1006	105163	129486	40.550	66.933	0	0	0
5	16	2	""	"STM4260"	4490	20290	130	533	1197	1505	125	64	64	67	21	31	100	96	0	461	896	1062	118	74	74	76	15	19	100	100	0	1.212	1.378	1.183	1.267	3.337	1.782	0.480	120	391	100	856	1955	0.277	469	387	1133	822	143659	107565	53.810	54.667	0	0	0
5	17	2	""	"STM4261"	4660	20290	140	743	2837	4296	151	65	65	68	20	29	95	95	0	891	2762	4009	145	75	75	77	16	20	96	96	0	0.831	1.032	0.975	0.934	4.559	1.091	0.478	156	339	100	1494	5459	-0.267	678	816	2772	2687	442605	430901	138.450	167.813	0	0	0
5	18	2	""	"STM4261"	4850	20280	140	342	924	1326	143	66	66	69	22	31	91	84	0	783	2049	2887	140	75	75	78	15	19	98	98	0	0.390	0.435	0.412	0.402	4.236	0.359	0.510	156	351	100	984	2832	-1.359	276	708	858	1974	144151	319581	38.864	131.400	0	0	0
5	19	2	"livM"	"STM3562"	5020	20280	120	128	236	274	116	60	60	65	21	32	73	60	0	1070	2357	3113	132	74	74	78	16	20	100	98	0	0.068	0.077	0.087	0.080	4.088	0.060	0.495	120	391	100	1064	2459	-3.873	68	996	176	2283	28348	282866	8.143	142.438	0	0	0
5	20	2	"mviN"	"STM1170"	5200	20280	130	289	576	654	113	60	60	64	20	31	80	67	0	436	1116	1289	115	76	76	91	144	158	65	53	0	0.636	0.496	0.526	0.533	5.183	0.332	0.401	120	481	100	589	1556	-0.653	229	360	516	1040	69071	133926	25.600	7.118	0	0	0
5	21	2	"citA"	"STM0689"	5350	20290	70	255	253	125	49	62	62	64	19	29	90	84	0	2076	3246	2916	89	77	77	113	225	199	100	90	0	0.097	0.060	0.066	0.062	4.121	0.033	0.332	32	211	100	2192	3360	-3.373	193	1999	191	3169	8110	103879	9.947	13.924	0	0	0
5	22	2	"ssaL"	"STM1412"	5550	20290	130	173	434	506	116	66	66	69	21	30	68	59	0	622	1616	2173	134	78	78	92	136	147	60	55	0	0.197	0.239	0.307	0.317	6.153	0.133	0.321	120	514	100	651	1906	-2.346	107	544	368	1538	52026	193915	17.381	11.206	0	0	0
5	23	2	"ssaP"	"STM1417"	5730	20290	130	137	232	223	96	68	68	72	22	30	73	58	0	358	1306	1894	145	77	77	81	24	29	89	80	0	0.246	0.133	0.200	0.244	4.756	0.073	0.372	120	390	100	350	1393	-2.026	69	281	164	1229	27852	156681	7.273	51.042	0	0	0
5	24	2	"fusA"	"STM3446"	5890	20290	140	172	1957	4878	249	71	71	75	22	29	74	64	0	97	197	242	122	80	80	83	21	25	46	33	0	5.941	16.120	5.709	4.883	6.769	42.838	0.207	156	579	100	118	2003	2.571	101	17	1886	117	305339	30795	85.545	5.429	0	0	0
5	1	3	"moeB"	"STM0845"	1820	20450	140	219	518	603	116	53	53	55	24	43	75	67	0	384	960	1134	118	69	69	69	12	17	83	75	0	0.527	0.522	0.456	0.596	7.379	0.224	0.232	156	580	100	481	1356	-0.924	166	315	465	891	80800	149779	19.292	74.250	0	0	0
5	2	3	"carA"	"STM0066"	1980	20450	130	273	693	814	117	54	54	57	20	35	90	82	0	689	1616	1997	123	69	69	76	49	64	88	81	0	0.353	0.413	0.415	0.436	4.716	0.323	0.640	120	386	100	839	2186	-1.501	219	620	639	1547	83163	193875	31.800	31.429	0	0	0
5	3	3	"prfA"	"STM1776"	2160	20450	140	541	1553	1909	122	56	56	59	18	30	89	82	0	280	947	1182	124	71	71	76	45	59	64	60	0	2.321	1.709	1.685	1.833	6.467	2.011	0.485	156	455	100	694	2373	1.214	485	209	1497	876	242263	147708	83.000	19.356	0	0	0
5	4	3	"invC"	"STM2894"	2340	20460	130	2012	4129	5723	138	59	59	63	21	33	98	93	0	506	1284	1864	145	69	69	71	14	19	91	88	0	4.469	3.350	3.490	3.871	6.691	3.625	0.708	120	454	100	2390	5285	2.160	1953	437	4070	1215	495449	154059	193.619	86.643	0	0	0
5	5	3	"envE"	"STM1242"	2530	20460	130	501	1176	1459	124	60	60	63	20	31	81	75	0	247	909	1165	128	70	70	71	13	18	75	70	0	2.492	1.330	1.702	1.656	5.713	1.287	0.456	120	391	100	618	1955	1.317	441	177	1116	839	141154	109113	55.650	64.462	0	0	0
5	6	3	"eutE"	"STM2463"	2690	20450	120	67	85	64	75	58	58	62	19	30	33	20	0	250	669	890	133	71	71	72	13	18	78	72	0	0.050	0.045	0.094	0.111	7.635	0.017	0.053	120	363	100	188	625	-4.314	9	179	27	598	10196	80299	1.211	45.923	0	0	0
5	7	3	"rfaK"	"STM3714"	2870	20460	120	648	955	972	101	59	59	65	47	72	80	71	0	757	1506	1787	118	71	71	74	34	45	86	76	0	0.859	0.624	0.685	0.723	5.878	0.444	0.448	120	433	100	1275	2331	-0.220	589	686	896	1435	114555	180668	18.936	42.118	0	0	0
5	8	3	"ipk"	"STM1779"	3060	20460	130	537	1025	1168	113	61	61	67	48	71	81	76	0	509	946	1079	114	71	71	75	35	46	85	78	0	1.087	1.102	1.077	1.115	4.662	1.130	0.369	120	420	100	914	1839	0.120	476	438	964	875	122974	113487	19.958	24.886	0	0	0
5	9	3	"nanH"	"STM0928"	3230	20450	130	67	75	54	72	61	61	64	21	32	22	10	0	901	1455	1551	106	71	71	72	12	16	99	97	0	0.007	0.010	0.018	0.016	4.843	0.008	0.056	120	404	100	836	1398	-7.112	6	830	14	1384	9037	174571	0.524	115.250	0	0	0
5	10	3	"pagC"	"STM1246"	3410	20450	130	414	869	1060	121	60	60	64	20	31	80	75	0	221	642	731	113	70	70	71	12	16	78	71	0	2.344	1.414	1.509	1.441	7.723	3.369	0.174	120	442	100	505	1381	1.229	354	151	809	572	104243	77060	40.250	47.583	0	0	0
5	11	3	"leuC"	"STM0111"	3590	20460	120	220	229	99	43	58	58	61	18	29	98	95	0	659	786	455	57	70	70	71	13	18	100	100	0	0.275	0.239	0.266	0.232	2.308	0.176	0.519	120	422	100	751	887	-1.862	162	589	171	716	27479	94341	9.333	55.000	0	0	0
5	12	3	"fliL"	"STM1975"	3770	20470	130	831	1299	2131	164	56	56	57	14	24	100	100	0	374	568	809	142	71	71	73	14	19	97	95	0	2.558	2.501	2.552	2.724	2.900	4.009	0.337	120	413	100	1078	1740	1.355	775	303	1243	497	155849	68100	88.714	35.357	0	0	0
5	13	3	"yfeK"	"STM2438"	3940	20460	130	95	137	119	86	57	57	59	15	25	68	53	0	326	589	730	123	72	72	74	13	17	95	92	0	0.150	0.155	0.179	0.161	5.115	0.074	0.173	120	417	100	292	597	-2.741	38	254	80	517	16478	70722	5.200	39.615	0	0	0
5	14	3	""	"STM1012"	4120	20460	130	131	176	120	68	59	59	61	16	26	89	80	0	493	720	701	97	72	72	74	15	20	99	99	0	0.171	0.181	0.208	0.187	3.741	0.087	0.183	120	437	100	493	765	-2.548	72	421	117	648	21177	86347	7.188	43.067	0	0	0
5	15	3	""	"STM1016"	4310	20460	130	79	98	59	60	61	61	64	19	29	45	25	0	946	1626	1722	105	74	74	75	15	20	100	100	0	0.021	0.024	0.021	0.021	3.740	0.012	0.164	120	420	100	890	1589	-5.598	18	872	37	1552	11726	195146	1.789	103.400	0	0	0
5	16	3	"yfbG"	"STM2299"	4480	20460	130	652	1911	2866	149	64	64	67	21	31	95	90	0	524	1260	1591	126	75	75	78	21	26	84	78	0	1.310	1.559	1.385	1.684	8.226	2.611	0.311	120	362	100	1037	3032	0.389	588	449	1847	1185	229349	151240	87.810	56.286	0	0	0
5	17	3	"orf32"	"STM1380"	4660	20460	140	125	254	302	118	62	62	65	19	29	78	66	0	608	1375	1909	138	76	76	79	22	27	94	88	0	0.118	0.148	0.159	0.166	5.387	0.106	0.448	156	315	100	595	1491	-3.078	63	532	192	1299	39587	214436	9.947	58.909	0	0	0
5	18	3	"ybaK"	"STM0495"	4830	20460	130	174	568	1133	199	62	62	64	17	26	83	73	0	266	895	1549	173	75	75	78	14	17	85	83	0	0.586	0.617	0.667	0.621	4.870	0.586	0.347	120	320	100	303	1326	-0.770	112	191	506	820	68122	107415	29.647	58.357	0	0	0
5	19	3	"finO"	"PSLT111"	5000	20460	130	335	548	466	85	61	61	64	20	31	97	94	0	1803	2814	2772	98	76	76	80	21	26	100	100	0	0.159	0.178	0.183	0.180	3.970	0.103	0.289	120	413	100	2001	3225	-2.656	274	1727	487	2738	65723	337711	24.200	130.190	0	0	0
5	20	3	"holE"	"STM1876"	5200	20470	130	193	341	368	107	60	60	64	19	29	84	71	0	287	571	642	112	76	76	80	21	26	72	64	0	0.630	0.568	0.593	0.598	6.474	0.452	0.427	120	434	100	344	776	-0.666	133	211	281	495	40953	68491	14.579	23.381	0	0	0
5	21	3	"yebE"	"STM1880"	5370	20460	130	227	510	601	117	62	62	65	19	29	78	75	0	875	2054	2687	130	76	76	83	72	86	80	70	0	0.207	0.226	0.257	0.281	8.568	0.121	0.161	120	443	100	964	2426	-2.276	165	799	448	1978	61158	246534	23.421	27.375	0	0	0
5	22	3	""	"STM1533"	5540	20470	130	251	432	482	111	62	62	66	20	30	81	75	0	909	1906	2352	123	77	77	79	17	21	95	92	0	0.227	0.202	0.197	0.206	5.356	0.119	0.355	120	427	100	1021	2199	-2.138	189	832	370	1829	51817	228756	18.300	107.471	0	0	0
5	23	3	""	"STM1543"	5730	20470	120	76	93	52	55	64	64	67	20	29	40	26	0	1069	2160	2611	120	76	76	79	18	22	98	95	0	0.012	0.014	0.025	0.034	6.431	0.011	0.270	120	394	100	1005	2113	-6.371	12	993	29	2084	11141	259232	1.300	115.611	0	0	0
5	24	3	"dpiA"	"STM0626"	5910	20470	130	167	261	264	101	68	68	72	23	31	79	65	0	762	1301	1691	129	79	79	85	50	58	93	85	0	0.145	0.158	0.158	0.163	4.455	0.094	0.367	120	546	100	782	1415	-2.786	99	683	193	1222	31279	156143	8.217	24.320	0	0	0
5	1	4	"ycjF"	"STM1684"	1810	20630	130	416	513	513	100	51	51	53	13	24	97	93	0	1300	1554	1277	82	69	69	70	12	17	100	100	0	0.297	0.311	0.249	0.258	3.670	0.248	0.384	120	565	100	1596	1947	-1.754	365	1231	462	1485	61612	186432	35.385	123.667	0	0	0
5	2	4	"yhcQ"	"STM3365"	1980	20640	110	218	246	124	50	52	52	55	14	25	100	98	0	1573	1773	948	53	71	71	76	50	65	100	98	0	0.111	0.114	0.108	0.110	1.795	0.072	0.479	80	401	100	1668	1896	-3.178	166	1502	194	1702	19664	141852	13.643	33.940	0	0	0
5	3	4	""	"STM3355"	2170	20630	120	70	93	70	75	54	54	56	14	25	50	38	0	796	1741	2624	150	70	70	76	49	64	91	85	0	0.022	0.023	0.035	0.034	4.903	0.017	0.350	120	429	100	742	1710	-5.504	16	726	39	1671	11117	208927	2.643	33.980	0	0	0
5	4	4	""	"STM3378"	2350	20640	130	207	300	332	110	56	56	58	15	25	94	92	0	629	964	1180	122	69	69	71	14	19	99	97	0	0.270	0.273	0.293	0.269	3.433	0.158	0.286	120	403	100	711	1139	-1.891	151	560	244	895	36057	115712	16.133	63.786	0	0	0
5	5	4	"yhcN"	"STM3361"	2520	20630	120	122	199	241	121	58	58	61	22	36	77	62	0	217	378	593	156	71	71	72	14	19	90	81	0	0.438	0.459	0.483	0.534	6.526	0.115	0.053	120	361	100	210	448	-1.190	64	146	141	307	23895	45404	6.273	21.857	0	0	0
5	6	4	"smpB"	"STM2688"	2690	20640	130	768	1429	2370	165	56	56	60	22	36	100	100	0	466	747	1170	156	71	71	72	14	19	98	97	0	1.803	2.031	1.761	1.952	3.005	2.834	0.343	120	420	100	1107	2049	0.850	712	395	1373	676	171484	89609	62.227	48.214	0	0	0
5	7	4	"yabF"	"STM0085"	2880	20640	130	120	179	142	79	56	56	58	15	25	85	72	0	501	949	1103	116	70	70	71	12	16	100	99	0	0.148	0.140	0.134	0.159	4.281	0.074	0.302	120	453	100	495	1002	-2.752	64	431	123	879	21458	113906	8.067	73.167	0	0	0
5	8	4	"ftsA"	"STM0132"	3050	20630	130	1701	2024	1935	95	59	59	62	19	30	98	96	0	894	1003	794	79	71	71	72	13	18	100	100	0	1.995	2.108	2.047	1.770	3.026	2.974	0.460	120	438	100	2465	2897	0.996	1642	823	1965	932	242830	120362	103.263	71.615	0	0	0
5	9	4	"aceF"	"STM0153"	3230	20640	130	2193	5830	10188	174	60	60	64	21	32	100	100	0	335	561	812	144	70	70	73	29	39	97	91	0	8.049	11.752	9.440	9.927	3.302	15.104	0.639	120	467	100	2398	6261	3.009	2133	265	5770	491	699658	67326	274.571	16.828	0	0	0
5	10	4	"yacE"	"STM0140"	3400	20630	130	578	880	825	93	59	59	63	40	63	99	98	0	597	841	616	73	70	70	72	14	19	100	100	0	0.985	1.065	0.960	0.940	2.344	1.411	0.460	120	511	100	1046	1592	-0.022	519	527	821	771	105546	100933	20.425	54.929	0	0	0
5	11	4	"asnC"	"STM3876"	3600	20640	130	276	381	385	101	58	58	61	40	65	95	82	0	615	879	1009	114	71	71	73	15	20	99	99	0	0.401	0.400	0.382	0.407	2.671	0.298	0.555	120	489	100	762	1131	-1.319	218	544	323	808	45691	105426	8.000	53.733	0	0	0
5	12	4	""	"STM3863"	3780	20640	130	149	261	323	123	57	57	59	15	25	86	75	0	751	1645	2748	167	74	74	75	15	20	96	94	0	0.136	0.130	0.161	0.150	5.467	0.087	0.525	120	407	100	769	1775	-2.879	92	677	204	1571	31263	197400	13.467	104.667	0	0	0
5	13	4	"truA"	"STM2368"	3950	20630	130	543	1415	2469	174	59	59	61	14	22	98	95	0	483	1076	1433	133	74	74	75	15	20	97	90	0	1.183	1.353	1.250	1.161	6.273	2.146	0.398	120	422	100	893	2358	0.243	484	409	1356	1002	169785	129138	96.714	66.733	0	0	0
5	14	4	"yfcE"	"STM2347"	4130	20640	130	746	1280	1726	134	60	60	61	15	24	100	99	0	545	998	1235	123	72	72	73	15	20	98	98	0	1.450	1.317	1.323	1.372	3.510	1.639	0.421	120	456	100	1159	2146	0.536	686	473	1220	926	153640	119747	81.267	61.667	0	0	0
5	15	4	"nuoM"	"STM2317"	4300	20640	130	2805	3730	3375	90	59	59	62	17	27	100	100	0	1303	1650	1502	91	72	72	74	15	20	100	100	0	2.231	2.326	2.177	2.313	2.436	3.075	0.443	120	439	100	3977	5249	1.158	2746	1231	3671	1578	447550	198000	215.765	105.067	0	0	0
5	16	4	"menE"	"STM2305"	4480	20640	120	347	607	666	109	62	62	65	24	36	100	98	0	1439	2613	2965	113	76	76	79	21	26	100	100	0	0.209	0.215	0.228	0.214	2.754	0.172	0.588	120	396	100	1648	3082	-2.258	285	1363	545	2537	72851	313618	22.583	120.667	0	0	0
5	17	4	""	"STM2289"	4660	20640	140	117	231	349	151	62	62	66	25	37	68	52	0	750	1552	2793	179	76	76	79	22	27	92	90	0	0.082	0.114	0.112	0.112	4.453	0.098	0.618	156	372	100	729	1645	-3.615	55	674	169	1476	36006	242159	6.600	66.955	0	0	0
5	18	4	"nupC"	"STM2409"	4840	20640	140	306	618	801	129	62	62	66	28	42	88	79	0	727	1404	1808	128	74	74	76	15	19	96	94	0	0.374	0.418	0.322	0.356	4.710	0.318	0.431	156	357	100	897	1886	-1.420	244	653	556	1330	96364	219052	19.714	88.533	0	0	0
5	19	4	"ybdN"	"STM0605"	5020	20640	130	148	245	269	109	61	61	66	29	43	83	64	0	675	1404	1837	130	77	77	80	21	26	99	97	0	0.145	0.139	0.151	0.148	3.569	0.105	0.501	120	381	100	685	1511	-2.781	87	598	184	1327	29360	168420	6.172	63.048	0	0	0
5	20	4	"gabP"	"STM2793"	5190	20640	140	100	132	94	71	61	61	64	19	29	69	50	0	1090	2246	2750	122	77	77	80	21	26	98	98	0	0.038	0.033	0.034	0.034	3.778	0.025	0.543	156	400	100	1052	2240	-4.699	39	1013	71	2169	20646	350314	3.579	103.143	0	0	0
5	21	4	"srlE"	"STM2833"	5370	20640	120	80	111	99	89	61	61	64	17	26	52	34	0	754	1432	1859	129	75	75	78	18	23	100	98	0	0.028	0.037	0.039	0.037	3.597	0.034	0.464	120	353	100	698	1407	-5.159	19	679	50	1357	13318	171878	2.765	75.222	0	0	0
5	22	4	"hypB"	"STM2855"	5540	20640	130	220	306	300	98	59	59	62	17	27	98	90	0	628	882	836	94	75	75	78	18	23	100	100	0	0.291	0.306	0.311	0.287	2.999	0.235	0.411	120	380	100	714	1054	-1.780	161	553	247	807	36751	105851	14.353	44.667	0	0	0
5	23	4	"yqaA"	"STM2819"	5720	20640	130	546	754	913	121	61	61	63	17	26	100	100	0	473	584	465	79	75	75	78	19	24	99	97	0	1.219	1.361	1.250	1.272	2.720	2.323	0.306	120	423	100	883	1202	0.285	485	398	693	509	90425	70065	40.647	26.632	0	0	0
5	24	4	"ygaA"	"STM2839"	5900	20640	130	128	315	556	176	63	63	66	19	28	75	64	0	404	1214	3076	253	76	76	79	17	21	97	94	0	0.198	0.221	0.217	0.224	4.559	0.110	0.329	120	572	100	393	1390	-2.335	65	328	252	1138	37769	145724	13.105	66.765	0	0	0
5	1	5	""	"STM1791"	1810	20810	120	75	81	25	30	50	50	52	12	23	79	52	0	1503	1547	729	47	70	70	70	11	15	100	100	0	0.017	0.021	0.021	0.019	2.740	0.017	0.391	120	503	100	1458	1508	-5.841	25	1433	31	1477	9683	185583	2.417	134.273	0	0	0
5	2	5	""	"STM1787"	1990	20810	120	94	94	25	26	52	52	54	20	37	80	50	0	2791	2693	1192	44	70	70	71	12	16	100	100	0	0.015	0.016	0.015	0.016	2.080	0.013	0.507	120	415	100	2763	2665	-6.018	42	2721	42	2623	11318	323134	2.000	218.500	0	0	0
5	3	5	"yciI"	"STM1738"	2170	20810	120	222	383	482	125	54	54	56	20	35	96	90	0	336	480	484	100	70	70	71	12	16	100	99	0	0.632	0.802	0.626	0.630	3.098	0.899	0.359	120	412	100	434	739	-0.663	168	266	329	410	45987	57641	16.350	34.083	0	0	0
5	4	5	"yciN"	"STM1715"	2340	20810	120	117	171	176	102	54	54	56	13	23	89	75	0	200	340	435	127	70	70	70	12	17	98	94	0	0.485	0.433	0.457	0.428	3.634	0.284	0.387	120	390	100	193	387	-1.045	63	130	117	270	20522	40812	8.846	22.500	0	0	0
5	5	5	"kduD"	"STM3017"	2520	20810	130	145	178	155	87	56	56	59	20	33	92	81	0	1478	1734	1594	91	71	71	72	14	19	100	99	0	0.063	0.073	0.071	0.068	2.447	0.051	0.328	120	396	100	1496	1785	-3.983	89	1407	122	1663	21392	208105	5.950	118.714	0	0	0
5	6	5	"ppdB"	"STM2999"	2690	20810	120	102	147	136	92	56	56	59	20	33	83	54	0	774	1409	1781	126	70	70	72	14	19	100	100	0	0.065	0.068	0.062	0.065	3.155	0.046	0.365	120	379	100	750	1430	-3.936	46	704	91	1339	17607	169033	4.400	95.500	0	0	0
5	7	5	"rbn"	"STM4027"	2870	20820	120	341	472	559	118	56	56	57	13	22	100	98	0	651	1036	1626	156	70	70	71	12	16	100	98	0	0.491	0.431	0.441	0.485	3.251	0.298	0.623	120	401	100	866	1382	-1.028	285	581	416	966	56666	124313	31.923	80.417	0	0	0
5	8	5	""	"STM0870"	3050	20820	120	259	472	543	115	58	58	61	16	26	91	86	0	676	1268	1872	147	70	70	72	12	16	100	98	0	0.332	0.346	0.324	0.345	3.762	0.209	0.434	120	417	100	807	1612	-1.592	201	606	414	1198	56680	152211	25.688	99.667	0	0	0
5	9	5	"ybhP"	"STM0813"	3220	20810	110	85	118	95	80	59	59	63	22	34	56	35	0	551	1052	1357	128	70	70	81	85	104	77	70	0	0.054	0.060	0.074	0.072	4.829	0.048	0.404	80	403	100	507	1041	-4.209	26	481	59	982	9403	84153	2.500	11.424	0	0	0
5	10	5	"ybgR"	"STM0758"	3410	20830	120	115	199	216	108	59	59	64	44	68	51	38	0	640	1363	1930	141	71	71	82	82	100	70	65	0	0.098	0.108	0.125	0.146	6.588	0.074	0.451	120	435	100	625	1432	-3.345	56	569	140	1292	23880	163554	3.068	15.622	0	0	0
5	11	5	"fldA"	"STM0694"	3580	20830	120	1251	2882	4730	164	60	60	63	18	28	97	96	0	227	509	799	156	72	72	74	15	20	90	85	0	7.684	6.458	6.704	6.825	5.260	7.428	0.645	120	376	100	1346	3259	2.942	1191	155	2822	437	345887	61093	156.611	29.000	0	0	0
5	12	5	"gltJ"	"STM0664"	3760	20820	120	101	186	187	100	63	63	69	25	36	56	45	0	821	1493	2291	153	75	75	77	15	19	95	90	0	0.051	0.087	0.098	0.106	5.264	0.062	0.547	120	410	100	784	1541	-4.295	38	746	123	1418	22270	179189	4.680	94.400	0	0	0
5	13	5	"yljA"	"STM0944"	3940	20820	120	389	617	631	102	66	66	75	32	42	89	83	0	270	374	298	79	74	74	76	15	19	93	91	0	1.648	1.837	1.676	1.390	3.992	2.979	0.342	120	432	100	519	851	0.721	323	196	551	300	74038	44888	16.938	19.867	0	0	0
5	14	5	"orfB"	"STM0930"	4120	20830	120	233	570	1078	189	65	65	70	27	38	91	79	0	322	678	1122	165	72	72	73	14	19	95	94	0	0.672	0.833	0.626	0.680	4.961	0.805	0.074	120	419	100	418	1111	-0.573	168	250	505	606	68358	81349	18.519	43.214	0	0	0
5	15	5	""	"STM4317"	4300	20820	130	146	222	231	104	61	61	65	20	30	81	71	0	228	364	388	106	72	72	74	14	18	94	90	0	0.545	0.551	0.543	0.522	4.575	0.625	0.123	120	436	100	241	453	-0.876	85	156	161	292	26588	43665	7.850	20.714	0	0	0
5	16	5	"amiB"	"STM4358"	4480	20820	130	1093	1531	1656	108	63	63	67	24	35	100	97	0	907	1264	1330	105	75	75	76	16	21	99	99	0	1.238	1.235	1.079	1.107	3.360	1.242	0.459	120	431	100	1862	2657	0.308	1030	832	1468	1189	183758	151728	61.000	74.250	0	0	0
5	17	5	"hflC"	"STM4364"	4670	20820	130	1726	3831	4857	126	66	66	71	27	38	99	98	0	618	1037	1130	108	75	75	77	17	22	93	86	0	3.057	3.914	3.293	3.707	5.545	6.087	0.426	120	401	100	2203	4727	1.612	1660	543	3765	962	459720	124442	139.259	56.471	0	0	0
5	18	5	"yjfH"	"STM4369"	4840	20820	130	204	917	1451	158	65	65	70	29	41	72	62	0	206	597	833	139	74	74	75	15	20	78	70	0	1.053	1.629	1.250	1.277	5.254	2.280	0.371	120	378	100	271	1375	0.075	139	132	852	523	110016	71649	29.207	34.800	0	0	0
5	19	5	"kbl"	"STM3709"	5010	20820	130	1095	2060	3131	151	63	63	67	28	41	96	95	0	538	949	1226	129	76	76	77	16	20	98	95	0	2.234	2.288	2.241	2.129	4.735	4.356	0.265	120	414	100	1494	2870	1.159	1032	462	1997	873	247190	113922	71.179	54.500	0	0	0
5	20	5	"gpsA"	"STM3700"	5190	20820	130	1366	2286	2869	125	62	62	67	21	31	100	99	0	538	789	756	95	76	76	78	17	21	98	95	0	2.823	3.119	3.022	2.976	3.687	6.555	0.265	120	413	100	1766	2937	1.497	1304	462	2224	713	274261	94640	105.667	41.824	0	0	0
5	21	5	""	"STM3657"	5360	20820	120	114	176	166	94	62	62	65	18	27	73	57	0	294	541	640	118	74	74	76	17	22	87	80	0	0.236	0.244	0.358	0.337	5.049	0.121	0.201	120	355	100	272	581	-2.081	52	220	114	467	21125	64908	6.167	27.353	0	0	0
5	22	5	"dppA"	"STM3630"	5540	20820	140	361	744	1059	142	61	61	63	17	26	85	80	0	728	1740	2857	164	74	74	76	17	22	90	83	0	0.459	0.410	0.468	0.463	6.264	0.272	0.448	156	404	100	954	2349	-1.124	300	654	683	1666	116120	271387	40.059	97.882	0	0	0
5	23	5	"bcsC"	"STM3617"	5710	20820	130	360	1101	1574	142	62	62	66	22	33	92	81	0	695	1459	2032	139	74	74	77	19	24	91	86	0	0.480	0.750	0.648	0.689	5.092	0.625	0.344	120	460	100	919	2424	-1.059	298	621	1039	1385	132081	175081	47.045	72.737	0	0	0
5	24	5	""	"STM3602"	5900	20830	130	193	334	376	112	64	64	67	22	32	79	70	0	680	1469	2244	152	76	76	79	20	25	94	90	0	0.214	0.194	0.239	0.229	4.865	0.119	0.441	120	625	100	733	1663	-2.227	129	604	270	1393	40110	176271	12.136	69.500	0	0	0
5	1	6	"yraL"	"STM3263"	1810	20980	130	279	382	378	98	52	52	53	14	26	93	93	0	828	1120	1094	97	70	70	71	16	22	100	100	0	0.299	0.314	0.297	0.267	3.931	0.235	0.421	120	592	100	985	1380	-1.740	227	758	330	1050	45796	134437	23.500	65.563	0	0	0
5	2	6	"tdcB"	"STM3244"	1990	20980	130	78	98	74	75	53	53	57	26	45	45	24	0	875	1313	1547	117	70	70	72	26	36	97	95	0	0.031	0.036	0.037	0.036	3.672	0.026	0.282	120	456	100	830	1288	-5.009	25	805	45	1243	11707	157610	1.577	47.731	0	0	0
5	3	6	"yqjH"	"STM3214"	2170	21000	130	363	654	866	132	56	56	59	26	44	99	93	0	619	1126	1637	145	71	71	73	26	35	98	96	0	0.560	0.567	0.565	0.547	3.124	0.396	0.434	120	435	100	855	1653	-0.836	307	548	598	1055	78444	135087	22.885	40.500	0	0	0
5	4	6	"icc"	"STM3183"	2340	20990	130	629	1236	1559	126	58	58	60	15	25	98	97	0	448	876	1265	144	70	70	71	13	18	97	95	0	1.511	1.462	1.584	1.501	3.796	1.424	0.349	120	458	100	949	1984	0.595	571	378	1178	806	148290	105176	78.400	61.923	0	0	0
5	5	6	"hybA"	"STM3149"	2530	20990	120	107	236	354	150	61	61	63	19	30	65	54	0	332	1153	2030	176	70	70	72	14	19	89	84	0	0.176	0.162	0.232	0.231	6.450	0.128	0.536	120	399	100	308	1258	-2.510	46	262	175	1083	28341	138335	9.105	77.214	0	0	0
5	6	6	""	"STM3141"	2690	20990	120	105	163	202	123	62	62	69	28	40	59	43	0	446	1136	2102	185	72	72	73	13	17	96	92	0	0.115	0.095	0.124	0.130	4.002	0.070	0.513	120	412	100	417	1165	-3.121	43	374	101	1064	19584	136338	3.357	81.769	0	0	0
5	7	6	"uup"	"STM1062"	2880	20990	130	842	2078	3473	167	64	64	73	34	46	95	91	0	722	1554	2378	153	72	72	72	12	16	99	99	0	1.197	1.359	1.287	1.164	5.187	1.603	0.586	120	443	100	1428	3496	0.259	778	650	2014	1482	249368	186514	58.971	123.500	0	0	0
5	8	6	"helD"	"STM1075"	3050	20990	130	539	960	1275	132	61	61	66	27	40	95	93	0	1516	2660	3315	124	70	70	72	13	18	100	100	0	0.331	0.347	0.330	0.296	3.785	0.285	0.491	120	413	100	1924	3489	-1.597	478	1446	899	2590	115161	319229	33.111	199.077	0	0	0
5	9	6	"hpaD"	"STM1103"	3230	21000	130	70	95	67	70	59	59	62	20	32	40	27	0	532	1167	1855	158	70	70	78	76	97	82	70	0	0.024	0.033	0.043	0.054	5.095	0.023	0.371	120	446	100	473	1133	-5.392	11	462	36	1097	11407	139980	1.650	14.329	0	0	0
5	10	6	"agp"	"STM1117"	3410	20990	130	202	251	174	69	63	63	65	17	26	93	88	0	881	1340	1441	107	71	71	72	13	18	100	100	0	0.172	0.148	0.141	0.161	3.381	0.078	0.310	120	410	100	949	1457	-2.543	139	810	188	1269	30068	160835	10.941	97.538	0	0	0
5	11	6	"ymdC"	"STM1148"	3590	20990	130	172	315	390	123	68	68	69	18	26	85	76	0	550	1166	1572	134	72	72	73	13	17	96	94	0	0.218	0.226	0.259	0.249	6.148	0.149	0.269	120	385	100	582	1341	-2.200	104	478	247	1094	37757	139921	13.667	84.077	0	0	0
5	12	6	"ycfN"	"STM1208"	3760	21000	130	273	531	729	137	76	76	84	37	44	81	70	0	451	760	974	128	73	73	75	34	45	91	85	0	0.521	0.662	0.642	0.630	4.040	0.674	0.505	120	434	100	575	1142	-0.940	197	378	455	687	63743	91250	12.081	20.147	0	0	0
5	13	6	"mopA"	"STM4330"	3950	21000	130	12404	19693	17422	88	84	84	96	44	45	100	100	5	342	457	441	96	72	72	74	34	45	95	90	0	45.630	50.932	48.468	51.625	2.592	61.188	0.471	120	425	100	12590	19994	5.512	12320	270	19609	385	2363124	54870	445.386	11.265	0	0	0
5	14	6	"rstA"	"STM1475"	4120	21000	130	2340	2798	1531	54	72	72	83	37	44	100	100	0	1015	1225	666	54	71	71	72	13	18	100	100	0	2.403	2.362	2.374	2.330	1.675	2.651	0.682	120	409	100	3212	3880	1.265	2268	944	2726	1154	335766	146964	73.378	88.692	0	0	0
5	15	6	"speG"	"STM1502"	4310	21000	130	695	1152	1334	115	62	62	67	22	32	100	100	0	489	727	831	114	73	73	74	14	18	99	99	0	1.522	1.667	1.542	1.632	3.320	2.219	0.377	120	437	100	1049	1744	0.606	633	416	1090	654	138181	87214	49.318	46.643	0	0	0
5	16	6	"smf"	"STM3405"	4480	20990	130	295	547	738	134	63	63	66	20	30	96	92	0	889	1795	2478	138	73	73	74	15	20	100	100	0	0.284	0.281	0.334	0.293	3.205	0.212	0.444	120	433	100	1048	2206	-1.814	232	816	484	1722	65631	215433	24.050	114.733	0	0	0
5	17	6	"rplO"	"STM3421"	4660	21000	130	3136	4968	5726	115	66	66	70	22	31	100	100	0	122	145	89	61	73	73	75	15	20	88	70	0	62.653	68.083	60.295	65.174	2.308	112.173	0.319	120	435	100	3119	4974	5.969	3070	49	4902	72	596132	17438	222.636	4.667	0	0	0
5	18	6	"yheL"	"STM3449"	4830	21000	130	152	560	1067	190	64	64	68	20	29	71	63	0	117	283	496	175	73	73	74	14	18	71	59	0	2.000	2.362	1.631	1.769	6.938	2.698	0.504	120	420	100	132	706	1.000	88	44	496	210	67149	33927	24.600	14.929	0	0	0
5	19	6	""	"STM3601"	5010	21000	130	133	324	551	170	62	62	65	18	27	81	69	0	634	1738	3486	200	74	74	77	17	22	99	94	0	0.127	0.157	0.182	0.180	4.720	0.125	0.592	120	451	100	631	1926	-2.980	71	560	262	1664	38919	208531	14.389	97.706	0	0	0
5	20	6	"yhjK"	"STM3615"	5200	21010	130	495	786	931	118	62	62	66	20	30	100	99	0	1673	2608	3110	119	76	76	79	17	21	100	100	0	0.271	0.286	0.293	0.285	2.956	0.241	0.631	120	441	100	2030	3256	-1.883	433	1597	724	2532	94364	312961	36.000	148.765	0	0	0
5	21	6	"yhjS"	"STM3622"	5370	20990	130	1529	1747	1099	62	62	62	66	32	48	96	95	0	3067	3404	1915	56	74	74	77	18	23	100	100	0	0.490	0.506	0.495	0.418	2.532	0.472	0.682	120	392	100	4460	5015	-1.029	1467	2993	1685	3330	209681	408514	52.531	184.833	0	0	0
5	22	6	""	"STM3631"	5540	21000	130	532	498	144	28	62	62	65	31	47	95	95	0	7963	7528	1516	20	74	74	78	20	25	100	100	0	0.060	0.058	0.061	0.053	1.945	0.058	0.864	120	405	100	8359	7890	-4.069	470	7889	436	7454	59787	903388	13.968	372.500	0	0	0
5	23	6	"yiaF"	"STM3647"	5720	21020	120	1215	1742	2270	130	64	64	71	26	36	100	100	0	416	585	666	113	77	77	80	20	25	95	92	0	3.395	3.303	3.486	3.529	3.172	5.007	0.401	120	384	100	1490	2186	1.764	1151	339	1678	508	209090	70176	64.269	25.250	0	0	0
5	24	6	"glyS"	"STM3655"	5900	21010	130	11889	11938	7477	62	70	70	78	41	52	100	100	0	3246	3197	1804	56	79	79	95	193	203	95	94	0	3.732	3.806	3.875	4.059	2.181	4.610	0.686	120	553	100	14986	14986	1.900	11819	3167	11868	3118	1432533	383648	289.268	16.073	0	0	0
5	1	7	""	"STM3834"	1820	21160	110	365	363	108	29	54	54	58	18	31	98	97	0	2112	2127	657	30	70	70	75	51	68	100	100	0	0.152	0.150	0.150	0.142	1.775	0.136	0.780	80	495	100	2353	2366	-2.715	311	2042	309	2057	29002	170153	16.944	40.235	0	0	0
5	2	7	"yidC"	"STM3842"	1990	21180	120	1783	2761	3086	111	56	56	59	20	33	100	100	0	324	448	435	97	70	70	75	69	92	76	65	0	6.799	7.156	9.564	8.591	4.738	13.528	0.261	120	465	100	1981	3083	2.765	1727	254	2705	378	331272	53722	135.100	5.406	0	0	0
5	3	7	""	"STM3845"	2160	21170	130	378	393	203	51	58	58	62	22	35	92	92	0	1173	1255	573	45	71	71	72	26	36	99	98	0	0.290	0.283	0.284	0.252	2.727	0.228	0.485	120	437	100	1422	1519	-1.784	320	1102	335	1184	47107	150603	15.045	45.500	0	0	0
5	4	7	"phoU"	"STM3853"	2340	21180	120	273	520	880	169	62	62	65	17	26	96	90	0	482	1028	1660	161	71	71	72	14	19	99	99	0	0.513	0.479	0.429	0.403	3.990	0.435	0.558	120	444	100	622	1415	-0.962	211	411	458	957	62450	123315	26.765	68.286	0	0	0
5	5	7	"pstS"	"STM3857"	2520	21170	120	471	509	232	45	66	66	70	21	30	98	97	0	2544	2929	1305	44	70	70	74	26	35	100	100	0	0.164	0.155	0.146	0.142	2.298	0.119	0.526	120	464	100	2879	3302	-2.611	405	2474	443	2859	61132	351470	20.905	109.808	0	0	0
5	6	7	"atpA"	"STM3867"	2690	21180	130	11894	12012	4494	37	73	73	82	34	41	100	100	0	1239	1233	427	34	73	73	76	45	59	99	99	0	10.138	10.292	10.363	10.496	1.791	12.059	0.730	120	467	100	12987	13099	3.342	11821	1166	11939	1160	1441387	147982	350.882	25.711	0	0	0
5	7	7	"aceE"	"STM0152"	2870	21180	130	12854	16491	13317	80	77	77	87	39	44	100	100	0	996	1123	781	69	73	73	96	241	251	90	85	0	13.843	15.632	15.534	17.468	2.258	18.953	0.649	120	497	100	13700	17464	3.791	12777	923	16414	1050	1978947	134804	420.615	4.261	0	0	0
5	8	7	""	"STM0159"	3050	21170	130	249	475	718	151	69	69	76	34	44	90	75	0	514	1168	1906	163	70	70	71	13	18	98	95	0	0.405	0.370	0.456	0.431	4.148	0.299	0.550	120	434	100	624	1504	-1.303	180	444	406	1098	57007	140105	11.735	84.385	0	0	0
5	9	7	"cueO"	"STM0168"	3220	21170	120	314	554	796	143	62	62	65	17	26	96	93	0	1146	2024	2739	135	71	71	72	12	16	99	98	0	0.234	0.252	0.220	0.222	4.534	0.196	0.450	120	404	100	1327	2445	-2.093	252	1075	492	1953	66443	242842	28.765	162.667	0	0	0
5	10	7	"yadH"	"STM0173"	3400	21170	120	234	709	1323	186	64	64	66	17	25	90	80	0	448	1368	2551	186	72	72	72	12	16	98	95	0	0.452	0.498	0.475	0.478	7.128	0.403	0.461	120	451	100	546	1941	-1.145	170	376	645	1296	85129	164116	37.824	108.000	0	0	0
5	11	7	"stiA"	"STM0177"	3590	21170	120	91	198	508	256	66	66	68	18	26	53	41	0	443	1220	2017	165	71	71	72	12	16	90	86	0	0.067	0.115	0.104	0.140	6.940	0.044	0.032	120	451	100	397	1281	-3.895	25	372	132	1149	23816	146398	7.222	95.667	0	0	0
5	12	7	"folK"	"STM0183"	3770	21180	130	283	652	1006	154	66	66	73	32	43	84	73	0	272	635	1130	177	71	71	74	33	44	84	71	0	1.080	1.039	0.965	1.046	4.946	0.814	0.200	120	468	100	418	1150	0.110	217	201	586	564	78279	76152	18.094	17.000	0	0	0
5	13	7	""	"STM1585"	3950	21180	120	102	141	113	80	70	70	79	36	45	45	30	0	283	464	524	112	70	70	73	35	47	80	72	0	0.150	0.180	0.169	0.213	5.747	0.067	0.096	120	404	100	245	465	-2.735	32	213	71	394	16900	55717	1.722	11.171	0	0	0
5	14	7	"srfA"	"STM1593"	4120	21170	130	725	1335	2131	159	64	64	73	31	42	99	99	0	878	1434	1991	138	71	71	73	13	17	99	99	0	0.819	0.933	0.893	0.870	3.492	1.053	0.627	120	425	100	1468	2634	-0.288	661	807	1271	1363	160230	172128	40.710	104.692	0	0	0
5	15	7	"ydcR"	"STM1598"	4300	21180	130	308	607	800	131	59	59	63	19	30	80	73	0	658	1680	2377	141	73	73	76	26	34	88	82	0	0.426	0.341	0.370	0.382	5.747	0.272	0.639	120	456	100	834	2155	-1.232	249	585	548	1607	72874	201633	28.632	61.692	0	0	0
5	16	7	"ydcN"	"STM1605"	4480	21180	130	120	243	340	139	60	60	62	18	29	72	63	0	385	1048	1955	186	73	73	75	26	34	90	81	0	0.192	0.188	0.219	0.224	6.889	0.115	0.402	120	441	100	372	1158	-2.379	60	312	183	975	29122	125724	10.056	37.423	0	0	0
5	17	7	""	"STM1613"	4650	21180	120	71	79	47	59	61	61	63	17	26	30	15	0	231	349	381	109	72	72	74	15	20	85	77	0	0.063	0.065	0.123	0.123	4.949	0.040	0.105	120	422	100	169	295	-3.991	10	159	18	277	9449	41900	0.941	18.333	0	0	0
5	18	7	""	"STM1620"	4840	21180	120	135	220	275	125	58	58	61	16	26	85	70	0	1300	2668	4222	158	73	73	74	14	18	100	99	0	0.063	0.062	0.066	0.068	3.872	0.050	0.586	120	419	100	1304	2757	-3.994	77	1227	162	2595	26414	320215	9.938	185.286	0	0	0
5	19	7	""	"STM1786"	5010	21180	120	77	108	154	142	60	60	63	17	26	48	33	0	1020	1739	2243	128	75	75	77	16	20	100	99	0	0.018	0.029	0.028	0.029	5.114	0.024	0.159	120	403	100	962	1712	-5.797	17	945	48	1664	12947	208681	2.647	103.875	0	0	0
5	20	7	"treA"	"STM1796"	5190	21180	130	669	896	888	99	60	60	62	17	27	99	99	0	2684	3384	3090	91	76	76	78	16	20	100	100	0	0.234	0.253	0.244	0.242	2.876	0.201	0.529	120	432	100	3217	4144	-2.098	609	2608	836	3308	107470	406108	49.059	206.625	0	0	0
5	21	7	"fadR"	"STM1805"	5370	21180	120	505	735	851	115	58	58	61	30	49	98	94	0	568	948	1298	136	73	73	76	17	22	99	99	0	0.903	0.774	0.703	0.839	4.245	0.416	0.166	120	403	100	942	1552	-0.147	447	495	677	875	88226	113745	22.467	51.294	0	0	0
5	22	7	"ycgL"	"STM1813"	5540	21180	130	331	759	1318	173	60	60	63	30	47	87	81	0	318	621	863	138	76	76	78	20	25	82	77	0	1.120	1.283	1.405	1.354	5.560	1.784	0.434	120	427	100	513	1244	0.163	271	242	699	545	91088	74526	23.200	27.150	0	0	0
5	23	7	""	"STM1827"	5730	21180	130	130	397	564	142	62	62	70	51	72	55	41	0	1672	3471	4228	121	79	79	86	113	131	96	93	0	0.043	0.099	0.067	0.060	3.949	0.068	0.293	120	374	100	1661	3727	-4.550	68	1593	335	3392	47616	416497	6.412	29.956	0	0	0
5	24	7	"manZ"	"STM1832"	5870	21170	120	364	434	243	55	65	65	87	132	151	88	63	0	1001	1210	775	64	83	83	119	271	227	95	85	0	0.326	0.327	0.351	0.308	2.592	0.236	0.271	120	413	100	1217	1496	-1.618	299	918	369	1127	52129	145223	2.629	4.026	0	0	0
5	1	8	""	"STM2357"	1800	21360	110	652	709	308	43	55	55	57	16	28	100	100	0	2857	3106	1512	48	68	68	76	68	89	100	100	0	0.214	0.215	0.211	0.215	1.520	0.182	0.718	80	539	100	3386	3692	-2.224	597	2789	654	3038	56691	248479	40.750	44.559	0	0	0
5	2	8	""	"STM2361"	1990	21360	110	255	269	79	29	57	57	59	14	23	100	98	0	2679	2970	1022	34	70	70	77	73	94	100	100	0	0.076	0.073	0.074	0.071	1.697	0.062	0.659	80	424	100	2807	3112	-3.720	198	2609	212	2900	21481	237597	15.000	39.630	0	0	0
5	3	8	"dedA"	"STM2367"	2160	21350	120	859	853	461	54	59	59	61	15	24	93	92	0	1703	1819	955	52	71	71	71	12	16	100	99	0	0.490	0.454	0.474	0.405	2.818	0.405	0.674	120	461	100	2432	2542	-1.029	800	1632	794	1748	102377	218224	52.800	145.667	0	0	0
5	4	8	""	"STM2376"	2340	21350	110	132	137	56	40	62	62	65	17	26	88	80	0	1244	1515	848	55	70	70	74	28	37	100	100	0	0.060	0.052	0.056	0.048	2.153	0.043	0.481	80	396	100	1244	1520	-4.068	70	1174	75	1445	10922	121210	4.235	51.464	0	0	0
5	5	8	"yfcL"	"STM2380"	2530	21400	150	358	470	433	92	62	62	66	19	28	94	91	0	308	409	320	78	70	70	75	30	40	92	85	0	1.244	1.204	1.093	1.196	3.722	1.137	0.165	156	499	100	534	747	0.315	296	238	408	339	73344	63795	21.263	11.133	0	0	0
5	6	8	"yfcY"	"STM2389"	2690	21360	120	123	173	131	75	65	65	72	27	37	81	55	0	1552	2233	2242	100	73	73	105	272	259	95	92	0	0.039	0.050	0.044	0.045	3.448	0.042	0.561	120	411	100	1537	2268	-4.672	58	1479	108	2160	20767	267973	3.741	7.824	0	0	0
5	7	8	""	"STM2594"	2880	21360	110	299	326	124	38	63	63	69	28	40	100	100	0	3925	4250	1773	41	75	75	106	272	256	100	100	0	0.061	0.063	0.063	0.061	1.689	0.054	0.551	80	409	100	4086	4438	-4.028	236	3850	263	4175	26096	340012	9.179	15.235	0	0	0
5	8	8	""	"STM2598"	3050	21350	120	121	144	98	68	60	60	66	27	40	71	50	0	876	1128	1046	92	70	70	72	13	18	100	100	0	0.076	0.079	0.080	0.078	3.086	0.069	0.557	120	426	100	867	1142	-3.724	61	806	84	1058	17323	135378	2.889	81.231	0	0	0
5	9	8	""	"STM2603"	3230	21360	120	137	200	187	93	57	57	59	15	25	92	89	0	1272	1908	2061	108	71	71	71	13	18	99	98	0	0.067	0.078	0.070	0.071	4.287	0.052	0.365	120	436	100	1281	1980	-3.908	80	1201	143	1837	24030	228905	9.400	141.308	0	0	0
5	10	8	""	"STM2607"	3410	21360	120	86	92	38	41	57	57	59	15	25	68	49	0	604	706	539	76	71	71	71	12	16	98	98	0	0.054	0.055	0.063	0.061	2.869	0.044	0.422	120	458	100	562	670	-4.200	29	533	35	635	11065	84729	2.200	52.917	0	0	0
5	11	8	""	"STM1028"	3590	21360	120	85	132	149	112	59	59	61	16	26	59	44	0	531	2045	3468	169	72	72	73	12	16	98	95	0	0.057	0.037	0.058	0.057	5.422	0.028	0.427	120	453	100	485	2046	-4.142	26	459	73	1973	15799	245348	4.438	164.333	0	0	0
5	12	8	""	"STM2617"	3760	21350	110	135	145	57	39	59	59	61	15	24	98	93	0	3069	3627	1562	43	73	73	77	44	57	100	100	0	0.025	0.024	0.025	0.023	1.693	0.022	0.540	80	407	100	3072	3640	-5.301	76	2996	86	3554	11623	290187	5.600	80.682	0	0	0
5	13	8	"yrbD"	"STM3311"	3950	21360	120	1612	2144	1984	92	60	60	62	16	25	100	100	0	1128	1371	1025	74	75	75	79	42	53	96	95	0	1.474	1.608	1.469	1.618	3.222	2.178	0.481	120	455	100	2605	3380	0.560	1552	1053	2084	1296	257273	164502	130.125	30.762	0	0	0
5	14	8	"yhbN"	"STM3318"	4120	21360	120	1765	2754	4194	152	60	60	63	17	26	100	100	0	512	890	1240	139	74	74	76	15	19	95	95	0	3.893	3.301	2.929	3.601	3.965	4.923	0.422	120	430	100	2143	3510	1.961	1705	438	2694	816	330435	106821	158.294	54.267	0	0	0
5	15	8	""	"STM3333"	4300	21360	120	717	834	644	77	59	59	62	16	25	100	98	0	2860	3444	2701	78	75	75	78	27	34	100	99	0	0.236	0.230	0.250	0.226	2.322	0.189	0.628	120	425	100	3443	4144	-2.082	658	2785	775	3369	100078	413313	48.250	124.667	0	0	0
5	16	8	"sspA"	"STM3342"	4480	21360	120	2803	4708	5604	119	62	62	65	19	29	100	100	0	737	1149	1287	112	75	75	78	27	34	95	95	0	4.140	4.326	4.173	4.764	3.236	6.510	0.418	120	414	100	3403	5720	2.050	2741	662	4646	1074	564988	137901	244.368	39.667	0	0	0
5	17	8	"yhcM"	"STM3346"	4660	21360	120	566	721	599	83	62	62	65	19	29	100	99	0	1230	1471	1079	73	73	73	75	14	18	99	98	0	0.436	0.471	0.449	0.473	2.893	0.438	0.616	120	422	100	1661	2057	-1.199	504	1157	659	1398	86462	176532	34.526	99.714	0	0	0
5	18	8	""	"STM3356"	4840	21360	120	538	655	494	75	58	58	60	15	25	96	94	0	3502	4156	3045	73	74	74	76	15	19	100	100	0	0.140	0.146	0.153	0.141	2.844	0.121	0.613	120	423	100	3908	4679	-2.836	480	3428	597	4082	78642	498675	39.667	272.000	0	0	0
5	19	8	""	"STM0761"	5020	21360	120	183	292	333	114	57	57	59	16	27	91	87	0	952	1674	1985	118	75	75	78	15	19	100	100	0	0.144	0.147	0.132	0.133	3.678	0.104	0.386	120	414	100	1003	1834	-2.799	126	877	235	1599	35023	200896	14.563	106.400	0	0	0
5	20	8	""	"STM0765"	5190	21360	120	197	215	141	65	56	56	60	19	31	96	90	0	4242	4298	1734	40	76	76	77	15	19	100	100	0	0.034	0.038	0.034	0.035	1.989	0.034	0.478	120	434	100	4307	4381	-4.885	141	4166	159	4222	25812	515707	8.158	281.400	0	0	0
5	21	8	"galM"	"STM0773"	5370	21360	120	3060	3090	1355	43	58	58	61	17	27	99	99	0	3847	3863	1429	36	74	74	77	16	20	100	100	0	0.796	0.800	0.791	0.706	2.244	0.810	0.832	120	421	100	6775	6821	-0.330	3002	3773	3032	3789	370751	463575	178.176	236.625	0	0	0
5	22	8	"modA"	"STM0781"	5540	21360	130	2378	3151	3507	111	60	60	62	16	25	99	99	0	2064	2499	2273	90	74	74	76	16	21	100	99	0	1.165	1.275	1.197	1.097	3.084	1.592	0.560	120	467	100	4308	5516	0.220	2318	1990	3091	2425	378174	299871	193.063	151.438	0	0	0
5	23	8	"hutI"	"STM0787"	5720	21360	120	2471	2513	1088	43	58	58	64	45	70	99	99	0	5314	5235	2140	40	76	76	82	104	126	95	95	0	0.461	0.476	0.473	0.552	2.883	0.457	0.845	120	442	100	7651	7614	-1.118	2413	5238	2455	5159	301611	628174	54.422	49.548	0	0	0
5	24	8	"hutU"	"STM0790"	5900	21360	120	580	569	239	42	59	59	72	110	152	90	88	0	3923	3802	1569	41	79	79	95	138	145	98	97	0	0.136	0.137	0.127	0.121	2.973	0.124	0.775	120	543	100	4365	4233	-2.883	521	3844	510	3723	68270	456226	4.518	26.862	0	0	0
5	1	9	""	"STM0902"	1800	21540	120	67	68	17	25	53	53	55	13	23	50	20	0	3419	3270	1331	40	70	70	73	27	36	99	99	0	0.004	0.005	0.006	0.005	3.559	0.004	0.159	120	582	100	3363	3215	-7.902	14	3349	15	3200	8113	392446	1.000	118.407	0	0	0
5	2	9	""	"STM0906"	1990	21530	110	68	77	40	51	54	54	56	12	21	51	30	0	580	848	1109	130	71	71	75	28	37	95	91	0	0.028	0.030	0.043	0.037	3.220	0.021	0.260	80	422	100	523	800	-5.184	14	509	23	777	6169	67877	1.750	27.607	0	0	0
5	3	9	""	"STM0912"	2160	21540	120	98	105	42	40	58	58	58	13	22	88	70	0	6800	6694	3558	53	71	71	71	12	16	100	100	0	0.006	0.007	0.007	0.007	2.553	0.007	0.525	120	460	100	6769	6670	-7.394	40	6729	47	6623	12561	803334	3.615	551.917	0	0	0
5	4	9	""	"STM0917"	2350	21530	120	62	64	18	28	58	58	59	14	23	26	6	0	770	953	748	78	71	71	72	12	16	99	98	0	0.006	0.007	0.017	0.018	3.902	0.005	0.042	120	396	100	703	888	-7.449	4	699	6	882	7666	114309	0.357	73.417	0	0	0
5	5	9	""	"STM0921"	2520	21520	150	63	104	197	189	57	57	60	15	25	26	11	0	1620	1541	1158	75	72	72	81	58	71	78	76	0	0.004	0.032	0.008	0.027	20.226	160.341	0.002	156	449	100	1554	1516	-8.011	6	1548	47	1469	16183	240366	2.933	25.172	0	0	0
5	6	9	""	"STM0925"	2700	21530	110	67	68	17	25	61	61	61	15	24	25	10	0	866	924	334	36	75	75	77	23	29	100	100	0	0.008	0.008	0.015	0.014	2.685	0.009	0.056	80	343	100	797	856	-7.043	6	791	7	849	5443	73941	0.467	36.826	0	0	0
5	7	9	""	"STM4205"	2860	21530	110	341	438	277	63	62	62	70	55	78	95	92	0	1684	2108	1444	68	74	74	95	166	174	100	100	0	0.173	0.185	0.188	0.180	2.061	0.153	0.575	80	434	100	1889	2410	-2.529	279	1610	376	2034	35073	168601	6.691	12.127	0	0	0
5	8	9	""	"STM4209"	3050	21530	120	89	89	33	37	61	61	71	56	78	10	2	0	520	516	243	47	73	73	94	165	175	93	70	0	0.063	0.063	0.067	0.053	2.820	0.068	0.312	120	443	100	475	471	-3.997	28	447	28	443	10729	61922	0.321	2.558	0	0	0
5	9	9	""	"STM4213"	3220	21540	120	213	229	120	52	59	59	66	29	43	96	93	0	3899	3857	1218	31	71	71	72	13	18	99	99	0	0.040	0.045	0.040	0.044	2.391	0.045	0.665	120	426	100	3982	3956	-4.636	154	3828	170	3786	27422	462812	5.621	291.154	0	0	0
5	10	9	""	"STM4218"	3400	21530	110	62	64	20	31	56	56	58	16	27	26	11	0	492	695	696	100	72	72	74	18	24	100	98	0	0.014	0.013	0.027	0.027	3.119	0.012	0.094	80	402	100	426	631	-6.129	6	420	8	623	5134	55601	0.375	34.500	0	0	0
5	11	9	"yjbF"	"STM4223"	3590	21540	120	204	362	1087	300	57	57	58	13	22	93	90	0	2119	2369	1625	68	72	72	74	18	24	96	95	0	0.072	0.133	0.073	0.097	4.073	0.071	0.017	120	439	100	2194	2602	-3.800	147	2047	305	2297	43454	284251	23.385	127.500	0	0	0
5	12	9	"yjbN"	"STM4243"	3760	21530	110	1036	1096	422	38	57	57	59	17	28	100	100	0	1507	1692	678	40	76	76	79	43	54	100	100	0	0.684	0.643	0.654	0.634	1.601	0.625	0.677	80	427	100	2410	2655	-0.548	979	1431	1039	1616	87662	135350	61.000	37.512	0	0	0
5	13	9	""	"STM1009"	3940	21530	110	871	864	189	21	60	60	64	27	42	100	100	0	23576	24288	3040	12	80	80	84	32	38	100	100	0	0.035	0.033	0.033	0.032	1.333	0.032	0.870	80	446	100	24307	25012	-4.857	811	23496	804	24208	69154	1943059	29.630	756.375	0	0	0
5	14	9	""	"STM1866"	4120	21530	100	436	420	100	23	62	62	66	26	39	100	100	0	1081	1068	188	17	76	76	82	35	42	100	100	0	0.372	0.361	0.369	0.349	1.390	0.353	0.859	80	365	100	1379	1350	-1.426	374	1005	358	992	33608	85433	13.615	28.171	0	0	0
5	15	9	"hisP"	"STM2351"	4300	21540	120	976	982	461	46	63	63	64	16	25	97	95	0	3487	3389	1434	42	74	74	91	249	273	98	96	0	0.268	0.277	0.280	0.271	2.817	0.260	0.793	120	429	100	4326	4234	-1.902	913	3413	919	3315	117880	406705	57.375	13.245	0	0	0
5	16	9	"flgL"	"STM1184"	4470	21540	120	12012	11285	3232	28	67	67	70	25	35	100	100	0	3600	3243	1082	33	75	75	78	34	43	97	95	0	3.389	3.541	3.475	4.291	2.727	3.678	0.872	120	416	100	15470	14386	1.761	11945	3525	11218	3168	1354177	389108	448.600	93.088	0	0	0
5	17	9	"nrdA"	"STM2277"	4650	21540	120	25541	22864	7566	33	69	69	73	26	35	100	100	0	9655	9049	2231	24	74	74	77	28	36	100	100	0	2.659	2.540	2.618	2.127	2.580	2.721	0.907	120	429	100	35053	31770	1.411	25472	9581	22795	8975	2743664	1085871	876.577	320.429	0	0	0
5	18	9	"envF"	"STM1240"	4830	21540	120	309	336	218	64	61	61	65	19	29	93	91	0	2429	2605	1410	54	75	75	77	15	19	100	100	0	0.105	0.109	0.102	0.097	1.810	0.107	0.730	120	432	100	2602	2805	-3.247	248	2354	275	2530	40261	312568	14.263	168.533	0	0	0
5	19	9	"nrfA"	"STM4277"	5010	21530	110	150	172	73	42	55	55	57	15	26	95	92	0	3966	4893	1986	40	75	75	80	29	36	100	100	0	0.024	0.024	0.023	0.020	1.888	0.024	0.786	80	408	100	3986	4935	-5.356	95	3891	117	4818	13726	391426	7.667	165.966	0	0	0
5	20	9	"araH"	"STM1931"	5180	21540	100	86	132	121	91	56	56	59	18	30	60	45	0	752	1767	1963	111	76	76	80	31	38	97	90	0	0.044	0.045	0.056	0.054	3.589	0.039	0.490	80	369	100	706	1767	-4.494	30	676	76	1691	10534	141342	4.056	54.419	0	0	0
5	21	9	"yecM"	"STM1908"	5360	21550	120	329	852	1410	165	58	58	61	17	27	100	95	0	848	2061	3206	155	74	74	77	17	22	94	94	0	0.350	0.400	0.357	0.393	4.005	0.386	0.737	120	443	100	1045	2781	-1.514	271	774	794	1987	102298	247317	46.529	116.706	0	0	0
5	22	9	"yecO"	"STM1905"	5530	21540	110	1607	1951	1469	75	57	57	62	38	61	100	100	0	1784	2112	1456	68	74	74	77	22	28	100	100	0	0.906	0.929	0.888	0.886	2.151	0.975	0.730	80	408	100	3260	3932	-0.142	1550	1710	1894	2038	156091	168934	49.711	92.500	0	0	0
5	23	9	""	"STM1669"	5710	21540	110	211	212	42	19	57	57	62	38	61	97	96	0	6148	6177	488	7	75	75	114	355	311	100	100	0	0.025	0.025	0.025	0.024	1.550	0.024	0.786	80	436	100	6227	6257	-5.301	154	6073	155	6102	16999	494152	3.947	17.079	0	0	0
5	24	9	"yicM"	"STM3776"	5900	21540	120	2638	2395	757	31	59	59	61	18	29	97	95	0	9189	8653	1775	20	74	74	105	313	298	100	99	0	0.283	0.272	0.283	0.240	2.193	0.272	0.909	120	562	100	11694	10915	-1.821	2579	9115	2336	8579	287427	1038335	129.667	27.310	0	0	0
5	1	10	"yafK"	"STM0312"	1800	21700	110	1397	1356	356	26	52	52	54	13	24	100	100	0	1475	1480	326	22	69	69	70	14	20	100	100	0	0.957	0.924	0.920	0.902	1.408	0.938	0.850	80	456	100	2751	2715	-0.064	1345	1406	1304	1411	108463	118393	100.154	100.714	0	0	0
5	2	10	"proB"	"STM0321"	1980	21720	120	4875	4527	1517	33	54	54	57	14	24	100	99	0	3620	3191	1263	39	71	71	73	17	23	93	92	0	1.358	1.434	1.427	1.739	2.756	1.419	0.890	120	515	100	8370	7593	0.442	4821	3549	4473	3120	543294	382911	319.286	183.412	0	0	0
5	3	10	""	"STM0327"	2160	21700	110	172	183	93	50	57	57	58	13	22	92	92	0	677	782	370	47	71	71	71	12	16	100	100	0	0.190	0.177	0.173	0.160	2.442	0.149	0.464	80	393	100	721	837	-2.398	115	606	126	711	14612	62591	9.615	59.250	0	0	0
5	4	10	""	"STM0332"	2340	21710	120	189	190	81	42	57	57	58	14	24	91	90	0	3086	2848	1382	48	70	70	72	12	16	100	100	0	0.044	0.048	0.045	0.049	2.151	0.045	0.769	120	460	100	3148	2911	-4.514	132	3016	133	2778	22835	341780	9.429	231.333	0	0	0
5	5	10	""	"STM1047"	2500	21700	110	182	207	132	63	56	56	60	18	30	95	92	0	2708	3330	2591	77	71	71	84	100	119	100	100	0	0.048	0.046	0.047	0.045	1.941	0.042	0.548	80	383	100	2763	3410	-4.387	126	2637	151	3259	16521	266422	8.167	32.460	0	0	0
5	6	10	"pepN"	"STM1057"	2690	21710	120	3555	3389	1868	55	61	61	62	16	25	99	99	0	4636	4457	2322	52	73	73	82	86	104	95	94	0	0.766	0.759	0.782	0.778	3.596	0.756	0.848	120	524	100	8057	7712	-0.385	3494	4563	3328	4384	406691	534780	207.938	50.872	0	0	0
5	7	10	"yeaO"	"STM1277"	2870	21710	110	331	355	155	43	63	63	71	53	74	96	93	0	632	731	397	54	72	72	86	150	174	96	90	0	0.479	0.443	0.458	0.441	1.858	0.355	0.483	80	421	100	828	951	-1.063	268	560	292	659	28418	58492	5.358	4.300	0	0	0
5	8	10	"mipA"	"STM1286"	3050	21710	120	8619	7650	3278	42	66	66	74	30	40	99	99	0	1668	1523	592	38	71	71	72	13	18	100	99	0	5.356	5.223	5.171	4.824	2.739	5.794	0.818	120	428	100	10150	9036	2.421	8553	1597	7584	1452	917940	182703	252.533	111.615	0	0	0
5	9	10	"gapA"	"STM1290"	3220	21710	110	17263	20792	9031	43	73	73	89	63	70	100	100	0	891	976	322	32	72	72	72	15	20	100	100	0	20.989	22.919	21.280	22.407	1.377	25.539	0.781	80	372	100	18009	21623	4.392	17190	819	20719	904	1663321	78105	328.619	60.267	0	0	0
5	10	10	"topB"	"STM1298"	3400	21710	120	2148	2567	1881	73	63	63	73	53	72	95	94	0	2708	3052	1938	63	72	72	74	19	25	100	100	0	0.791	0.840	0.776	0.717	3.002	0.867	0.688	120	505	100	4721	5484	-0.338	2085	2636	2504	2980	308083	366284	47.057	156.737	0	0	0
5	11	10	"astB"	"STM1306"	3590	21710	120	379	392	168	42	58	58	60	15	25	94	94	0	6570	6470	2286	35	74	74	74	13	17	100	100	0	0.049	0.052	0.050	0.048	2.085	0.051	0.838	120	437	100	6817	6730	-4.339	321	6496	334	6396	47015	776431	22.133	492.000	0	0	0
5	12	10	"celF"	"STM1316"	3750	21710	120	396	402	164	40	57	57	60	19	31	94	91	0	5564	5369	1799	33	75	75	75	13	17	100	100	0	0.062	0.065	0.064	0.055	2.503	0.064	0.849	120	451	100	5828	5639	-4.017	339	5489	345	5294	48210	644255	18.000	407.231	0	0	0
5	13	10	"rfbX"	"STM2088"	3940	21710	110	1417	1487	580	39	61	61	65	30	46	100	98	0	2702	2947	883	29	75	75	79	33	41	100	100	0	0.516	0.497	0.541	0.440	1.993	0.488	0.802	80	454	100	3983	4298	-0.954	1356	2627	1426	2872	118964	235777	47.400	86.909	0	0	0
5	14	10	"rfbB"	"STM2097"	4120	21710	120	7194	6734	2090	31	62	62	66	28	42	100	100	0	3588	3326	1083	32	73	73	76	20	26	98	97	0	2.029	2.051	2.035	2.066	2.367	2.136	0.847	120	489	100	10647	9925	1.021	7132	3515	6672	3253	808027	399066	238.143	162.500	0	0	0
5	15	10	"wcaD"	"STM2112"	4280	21710	110	174	176	59	33	61	61	64	18	28	96	92	0	6521	6529	1656	25	73	73	150	585	390	100	100	0	0.018	0.018	0.017	0.017	1.450	0.018	0.748	80	397	100	6561	6571	-5.834	113	6448	115	6456	14050	522330	6.222	10.904	0	0	0
5	16	10	"wza"	"STM2118"	4460	21710	110	137	144	45	31	61	61	66	24	36	97	83	0	5364	5748	1596	27	75	75	155	570	367	100	100	0	0.014	0.015	0.014	0.013	1.654	0.014	0.653	80	430	100	5365	5756	-6.121	76	5289	83	5673	11515	459859	3.250	9.812	0	0	0
5	17	10	"yegD"	"STM2125"	4640	21710	110	3342	3279	1005	30	62	62	73	83	113	100	98	0	5846	5895	1090	18	74	74	95	149	156	100	100	0	0.568	0.553	0.577	0.513	1.649	0.553	0.876	80	421	100	9052	9038	-0.815	3280	5772	3217	5821	262343	471628	38.627	38.926	0	0	0
5	18	10	""	"STM2135"	4830	21710	120	531	516	192	37	59	59	68	79	116	91	90	0	8920	8793	2536	28	73	73	83	107	128	100	100	0	0.053	0.052	0.053	0.045	2.029	0.052	0.878	120	461	100	9319	9177	-4.228	472	8847	457	8720	61925	1055214	5.671	81.402	0	0	0
5	19	10	""	"STM4057"	5010	21720	120	303	404	347	85	55	55	57	15	26	90	87	0	600	704	513	72	72	72	76	27	35	95	90	0	0.470	0.552	0.511	0.482	4.567	0.508	0.478	120	475	100	776	981	-1.090	248	528	349	632	48520	84468	23.133	23.259	0	0	0
5	20	10	""	"STM4066"	5190	21720	120	479	493	260	52	55	55	58	14	24	93	91	0	4982	5118	2690	52	74	74	76	15	19	100	100	0	0.086	0.087	0.087	0.081	1.926	0.079	0.778	120	423	100	5332	5482	-3.533	424	4908	438	5044	59182	614205	31.071	336.133	0	0	0
5	21	10	"ydeZ"	"STM4076"	5360	21720	120	122	153	93	60	57	57	58	14	24	92	83	0	2553	3241	2474	76	73	73	74	14	18	100	100	0	0.026	0.030	0.028	0.029	2.125	0.025	0.541	120	380	100	2545	3264	-5.254	65	2480	96	3168	18315	388913	6.786	226.214	0	0	0
5	22	10	"glpX"	"STM4085"	5540	21720	120	3481	3464	1816	52	56	56	60	36	60	98	94	0	3846	3705	1617	43	72	72	74	21	28	100	100	0	0.908	0.938	0.940	0.835	2.535	0.977	0.773	120	440	100	7199	7041	-0.140	3425	3774	3408	3633	415623	444544	94.556	172.905	0	0	0
5	23	10	"menA"	"STM4090"	5720	21720	130	1052	1629	2056	126	56	56	59	18	30	100	100	0	1573	2330	2801	120	73	73	107	337	314	95	85	0	0.664	0.697	0.725	0.689	2.626	0.650	0.568	120	483	100	2496	3830	-0.591	996	1500	1573	2257	195500	279626	87.222	6.596	0	0	0
5	24	10	"metB"	"STM4100"	5900	21720	120	4559	4494	1742	38	57	57	58	13	22	100	99	0	6542	6282	2109	33	73	73	74	14	18	100	100	0	0.696	0.715	0.711	0.631	2.359	0.712	0.858	120	529	100	10971	10646	-0.523	4502	6469	4437	6209	539231	753851	341.231	443.429	0	0	0
5	1	11	""	"STM2986"	1800	21880	110	253	349	258	73	52	52	53	11	20	100	100	0	1304	1900	1472	77	68	68	68	11	16	100	100	0	0.163	0.162	0.155	0.153	1.770	0.141	0.592	80	546	100	1437	2129	-2.620	201	1236	297	1832	27904	151972	26.909	166.545	0	0	0
5	2	11	"recD"	"STM2993"	1980	21890	110	1527	1598	466	29	53	53	55	13	23	100	100	0	4012	4139	786	18	69	69	70	12	17	100	100	0	0.374	0.380	0.372	0.369	1.318	0.373	0.841	80	426	100	5417	5615	-1.420	1474	3943	1545	4070	127849	331153	118.692	339.083	0	0	0
5	3	11	"ygdQ"	"STM3006"	2160	21880	110	795	790	215	27	56	56	58	14	24	100	100	0	2560	2609	425	16	71	71	72	13	18	100	100	0	0.297	0.289	0.289	0.277	1.474	0.284	0.832	80	475	100	3228	3272	-1.752	739	2489	734	2538	63216	208717	52.286	195.154	0	0	0
5	4	11	"araE"	"STM3016"	2330	21890	110	231	237	73	30	56	56	59	14	23	100	100	0	4867	5262	1714	32	71	71	76	42	55	100	100	0	0.036	0.035	0.037	0.033	1.542	0.032	0.761	80	460	100	4971	5372	-4.776	175	4796	181	5191	18942	420971	12.714	123.476	0	0	0
5	5	11	"yohM"	"STM3024"	2510	21880	110	507	491	148	30	58	58	61	18	29	100	98	0	4067	4117	851	20	73	73	84	87	103	100	100	0	0.112	0.107	0.110	0.097	1.815	0.106	0.807	80	479	100	4443	4477	-3.153	449	3994	433	4044	39278	329336	23.889	46.356	0	0	0
5	6	11	"stdA"	"STM3029"	2680	21890	110	99	108	36	33	56	56	59	14	23	93	78	0	2261	2724	1475	54	71	71	75	23	30	100	100	0	0.020	0.020	0.019	0.018	1.854	0.017	0.556	80	409	100	2233	2705	-5.670	43	2190	52	2653	8604	217891	3.500	115.174	0	0	0
5	7	11	""	"STM2691"	2860	21890	120	102	106	31	29	58	58	61	17	27	86	63	0	2114	2275	1260	55	71	71	73	21	28	99	99	0	0.022	0.022	0.020	0.021	2.589	0.018	0.553	120	502	100	2087	2252	-5.537	44	2043	48	2204	12718	272987	2.647	104.857	0	0	0
5	8	11	""	"STM2698"	3040	21880	120	59	63	24	38	59	59	65	25	38	10	3	0	112	127	53	41	70	70	70	12	17	85	75	0	0.000	0.070	0.175	0.189	3.723	0.156	0.084	120	453	100	42	61	Error	0	42	4	57	7546	15184	-0.080	4.750	0	0	0
5	9	11	""	"STM2705"	3220	21890	120	85	102	96	94	61	61	71	53	74	17	5	0	1250	1475	1199	81	68	68	70	15	21	99	98	0	0.020	0.029	0.020	0.023	3.031	0.019	0.089	120	443	100	1206	1448	-5.622	24	1182	41	1407	12243	176972	0.585	93.667	0	0	0
5	10	11	"yjfY"	"STM4389"	3410	21890	100	106	117	57	48	58	58	61	20	32	83	65	0	462	541	476	87	71	71	72	16	22	100	100	0	0.123	0.126	0.119	0.122	2.092	0.067	0.240	80	411	100	439	529	-3.026	48	391	59	470	9343	43275	2.800	29.313	0	0	0
5	11	11	"thrL"	"STM0001"	3580	21890	90	59	63	30	47	56	56	58	14	24	19	5	0	86	96	38	39	72	72	73	13	17	51	26	0	0.214	0.292	0.600	0.637	4.696	0.434	0.075	52	347	100	17	31	-2.222	3	14	7	24	3298	4970	0.357	1.769	0	0	0
5	12	11	""	"STM0270"	3760	21880	110	235	247	88	35	56	56	58	15	25	100	100	0	2473	2909	1659	57	72	72	74	24	32	100	100	0	0.075	0.067	0.070	0.068	1.648	0.047	0.493	80	470	100	2580	3028	-3.746	179	2401	191	2837	19727	232747	12.600	118.125	0	0	0
5	13	11	""	"STM0538"	3940	21890	110	339	327	102	31	56	56	59	24	40	98	95	0	2060	2040	442	21	71	71	74	27	36	100	100	0	0.142	0.138	0.135	0.128	1.493	0.138	0.879	80	466	100	2272	2240	-2.813	283	1989	271	1969	26189	163218	11.167	72.815	0	0	0
5	14	11	""	"STM0554"	4110	21890	110	171	192	109	56	57	57	59	16	27	98	97	0	754	951	771	81	70	70	72	14	19	100	100	0	0.167	0.153	0.156	0.148	1.849	0.092	0.365	80	448	100	798	1016	-2.585	114	684	135	881	15349	76108	8.313	62.786	0	0	0
5	15	11	""	"STM0567"	4290	21890	110	1005	1137	585	51	57	57	60	18	30	100	100	0	2670	2736	987	36	71	71	111	454	409	100	98	0	0.365	0.405	0.365	0.392	1.390	0.403	0.813	80	460	100	3547	3745	-1.455	948	2599	1080	2665	90954	218875	59.833	5.782	0	0	0
5	16	11	""	"STM0575"	4470	21880	110	146	162	73	45	56	56	58	14	24	93	92	0	3418	3936	1565	39	72	72	80	91	113	100	100	0	0.027	0.027	0.026	0.025	1.704	0.028	0.715	80	460	100	3436	3970	-5.216	90	3346	106	3864	12974	314917	7.429	42.374	0	0	0
5	17	11	""	"STM0580"	4650	21890	120	899	1057	728	68	55	55	62	74	119	98	97	0	1702	1862	1191	63	73	73	81	98	120	95	93	0	0.518	0.560	0.524	0.594	2.723	0.530	0.712	120	516	100	2473	2791	-0.949	844	1629	1002	1789	126827	223453	13.446	18.173	0	0	0
5	18	11	"ybdZ"	"STM0587"	4830	21900	120	139	150	62	41	54	54	55	12	21	95	91	0	322	323	137	42	71	71	72	13	18	97	96	0	0.339	0.381	0.368	0.389	2.433	0.331	0.579	120	467	100	336	348	-1.562	85	251	96	252	18015	38717	7.917	19.308	0	0	0
5	19	11	""	"STM2244"	5000	21890	110	90	94	30	31	54	54	56	16	28	83	55	0	725	871	519	59	72	72	72	13	18	100	100	0	0.055	0.050	0.053	0.046	2.200	0.038	0.438	80	436	100	689	839	-4.181	36	653	40	799	7494	69665	2.375	61.462	0	0	0
5	20	11	"yegT"	"STM2142"	5190	21890	110	261	250	67	26	55	55	57	17	29	98	97	0	3364	3300	731	22	71	71	72	14	19	100	100	0	0.063	0.060	0.061	0.056	1.474	0.060	0.898	80	436	100	3499	3424	-3.999	206	3293	195	3229	19965	263970	11.353	230.571	0	0	0
5	21	11	"yehU"	"STM2159"	5360	21890	120	1071	973	479	49	56	56	58	14	24	96	93	0	6434	5862	2842	48	70	70	72	13	18	100	100	0	0.159	0.158	0.159	0.149	2.318	0.151	0.876	120	422	100	7379	6709	-2.648	1015	6364	917	5792	116729	703464	65.357	445.385	0	0	0
5	22	11	"yohC"	"STM2169"	5540	21900	120	344	360	175	48	56	56	57	13	22	94	92	0	3187	3110	1258	40	70	70	72	15	20	100	100	0	0.092	0.100	0.096	0.087	2.278	0.098	0.805	120	442	100	3405	3344	-3.436	288	3117	304	3040	43245	373181	23.308	202.533	0	0	0
5	23	11	"yohI"	"STM2174"	5720	21900	120	2062	2092	879	42	55	55	57	13	22	100	100	0	6092	5885	2370	40	69	69	72	14	19	98	97	0	0.333	0.350	0.344	0.424	2.809	0.337	0.882	120	430	100	8030	7853	-1.585	2007	6023	2037	5816	250998	706147	156.538	415.214	0	0	0
5	24	11	"yfhD"	"STM2567"	5900	21900	120	1766	1751	793	45	55	55	57	13	22	99	99	0	7157	6991	2294	32	70	70	72	12	16	100	100	0	0.241	0.245	0.241	0.225	2.279	0.240	0.835	120	537	100	8798	8617	-2.050	1711	7087	1696	6921	210070	838895	130.308	576.583	0	0	0
5	1	12	"hupA"	"STM4170"	1800	22080	110	2338	2582	1258	48	54	54	55	12	21	100	100	0	417	414	156	37	66	66	67	11	16	98	97	0	6.507	7.264	6.201	7.678	2.332	9.632	0.590	80	499	100	2635	2876	2.702	2284	351	2528	348	206580	33143	210.583	31.545	0	0	0
5	2	12	"hupA"	"STM4170"	1980	22070	120	982	1337	1354	101	55	55	57	13	22	100	99	0	128	159	112	70	67	67	68	11	16	92	89	0	15.197	13.935	12.472	14.473	2.612	19.044	0.439	120	501	100	988	1374	3.926	927	61	1282	92	160408	19034	98.462	8.273	0	0	0
5	3	12	"hilA"	"STM2876"	2170	22080	120	1458	1526	876	57	56	56	57	14	24	100	100	0	1506	1523	882	57	67	67	69	13	18	95	94	0	0.974	1.010	1.029	1.153	2.501	1.006	0.761	120	504	100	2841	2926	-0.038	1402	1439	1470	1456	183132	182814	104.929	111.846	0	0	0
5	4	12	"hilA"	"STM2876"	2350	22080	110	1523	1449	352	24	56	56	58	13	22	100	100	0	1662	1595	477	29	69	69	72	31	43	100	100	0	0.921	0.913	0.913	0.953	1.497	0.879	0.896	80	419	100	3060	2919	-0.119	1467	1593	1393	1526	115885	127590	107.000	49.129	0	0	0
5	5	12	"hilC"	"STM2867"	2510	22070	110	2293	2327	632	27	58	58	78	136	174	100	100	0	794	823	211	25	71	71	78	43	55	100	100	0	3.091	3.017	2.987	3.036	1.428	3.284	0.824	80	431	100	2958	3021	1.628	2235	723	2269	752	186129	65831	16.537	17.326	0	0	0
5	6	12	"hilC"	"STM2867"	2690	22070	120	3116	3238	1269	39	58	58	77	127	164	100	99	0	1105	1088	441	40	71	71	77	42	54	93	92	0	2.957	3.127	3.093	3.527	2.294	3.351	0.807	120	499	100	4092	4197	1.564	3058	1034	3180	1017	388561	130571	24.890	24.071	0	0	0
5	7	12	"hns"	"STM1751"	2870	22080	110	3453	3692	1432	38	59	59	64	23	35	100	100	0	314	331	119	35	69	69	69	12	17	100	98	0	13.853	13.866	13.524	14.491	1.606	15.050	0.705	80	441	100	3639	3895	3.792	3394	245	3633	262	295364	26513	157.739	21.833	0	0	0
5	8	12	"hns"	"STM1751"	3060	22070	110	1225	1523	1338	87	57	57	61	18	29	100	98	0	216	247	196	79	68	68	68	11	16	97	90	0	7.892	8.190	7.464	7.615	2.302	10.737	0.470	80	440	100	1316	1645	2.980	1168	148	1466	179	121820	19773	81.222	16.273	0	0	0
5	9	12	"hns"	"STM1751"	3240	22060	140	3617	3759	2045	54	55	55	58	15	25	99	98	0	340	353	159	45	66	66	68	11	16	98	97	0	13.000	12.906	13.231	12.501	2.297	14.731	0.767	156	522	100	3836	3991	3.700	3562	274	3704	287	586332	55009	246.733	25.909	0	0	0
5	10	12	"hilD"	"STM2875"	3400	22070	110	1725	1820	705	38	57	57	64	36	56	100	100	0	784	848	326	38	69	69	71	17	23	100	100	0	2.333	2.263	2.304	2.286	1.394	2.449	0.785	80	397	100	2383	2542	1.222	1668	715	1763	779	145596	67872	48.778	45.706	0	0	0
5	11	12	"hilD"	"STM2875"	3580	22070	110	546	691	544	78	57	57	64	37	57	100	98	0	279	325	199	61	69	69	70	16	22	100	100	0	2.329	2.477	2.485	2.382	2.113	3.481	0.475	80	478	100	699	890	1.219	489	210	634	256	55295	25989	16.946	15.938	0	0	0
5	12	12	"stpA"	"STM2799"	3760	22070	110	3864	4060	2327	57	57	57	61	29	47	100	100	0	469	537	270	50	68	68	71	18	25	100	100	0	9.494	8.535	7.683	8.335	1.847	11.344	0.570	80	479	100	4208	4472	3.247	3807	401	4003	469	324820	42960	137.897	25.889	0	0	0
5	13	12	"csrA"	"STM2826"	3940	22070	110	1283	1446	803	55	54	54	58	23	39	100	100	0	196	237	131	55	69	69	71	12	16	100	100	0	9.677	8.286	9.121	8.837	1.782	10.365	0.505	80	492	100	1356	1560	3.275	1229	127	1392	168	115715	18939	60.348	13.833	0	0	0
5	14	12	"dps"	"STM0831"	4130	22070	110	659	905	780	86	53	53	55	14	25	100	100	0	628	750	549	73	67	67	69	13	18	100	100	0	1.080	1.247	1.255	1.105	1.983	1.446	0.654	80	444	100	1167	1535	0.111	606	561	852	683	72377	59960	60.714	52.385	0	0	0
5	15	12	"dps"	"STM0831"	4290	22070	120	1287	1237	691	55	53	53	54	13	24	96	95	0	1054	986	516	52	66	66	67	12	17	99	99	0	1.249	1.287	1.258	1.169	2.631	1.363	0.721	120	496	100	2222	2104	0.321	1234	988	1184	920	148476	118348	91.000	76.583	0	0	0
5	16	12	"dps"	"STM0831"	4470	22070	110	2507	2394	516	21	54	54	58	35	60	100	100	0	2018	1951	383	19	69	69	70	19	27	100	100	0	1.259	1.243	1.230	1.240	1.193	1.254	0.911	80	484	100	4402	4222	0.332	2453	1949	2340	1882	191559	156106	66.743	99.000	0	0	0
5	17	12	"oxyR"	"STM4125"	4660	22080	110	417	1034	1476	142	55	55	59	37	62	97	91	0	212	431	523	121	68	68	70	17	24	90	86	0	2.514	2.697	2.867	2.768	3.564	3.755	0.485	80	475	100	506	1342	1.330	362	144	979	363	82754	34447	26.351	21.235	0	0	0
5	18	12	"oxyR"	"STM4125"	4840	22070	110	3150	3020	1130	37	53	53	55	15	27	100	100	0	1503	1453	347	23	68	68	69	13	18	100	100	0	2.158	2.142	2.188	1.935	1.770	2.399	0.861	80	420	100	4532	4352	1.110	3097	1435	2967	1385	241617	116210	197.667	106.462	0	0	0
5	19	12	"fur"	"STM0693"	5000	22080	110	4611	4359	1110	25	54	54	63	90	142	100	100	0	1613	1583	270	17	69	69	71	13	18	100	100	0	2.951	2.843	2.885	2.764	1.332	3.066	0.889	80	463	100	6101	5819	1.561	4557	1544	4305	1514	348700	126666	47.733	116.308	0	0	0
5	20	12	"fur"	"STM0693"	5190	22080	110	1925	2273	1655	72	55	55	64	90	140	100	100	0	629	763	492	64	69	69	70	13	18	100	100	0	3.339	3.196	3.247	3.141	1.856	3.938	0.641	80	457	100	2430	2912	1.740	1870	560	2218	694	181803	61033	24.544	53.308	0	0	0
5	21	12	"envR"	"STM3389"	5360	22080	120	72	126	179	142	54	54	56	13	23	55	35	0	660	959	994	103	69	69	71	16	22	99	99	0	0.030	0.081	0.039	0.045	4.031	0.122	0.614	120	496	100	609	962	-5.037	18	591	72	890	15118	115113	5.385	55.500	0	0	0
5	22	12	"envR"	"STM3389"	5550	22080	110	74	88	48	54	54	54	56	13	23	55	36	0	826	1242	1402	112	68	68	70	17	24	100	100	0	0.026	0.029	0.029	0.032	3.416	0.019	0.328	80	393	100	778	1208	-5.244	20	758	34	1174	7078	99384	2.462	68.941	0	0	0
5	23	12	"envR"	"STM3389"	5710	22080	120	111	113	37	32	55	55	57	16	28	90	78	0	2053	2163	911	42	67	67	68	12	17	100	100	0	0.028	0.028	0.026	0.026	1.896	0.025	0.628	120	467	100	2042	2154	-5.148	56	1986	58	2096	13502	259587	3.500	174.583	0	0	0
5	24	12	"arcB"	"STM3328"	5900	22070	110	601	781	523	66	55	55	58	17	29	98	98	0	792	934	538	57	68	68	69	12	17	100	100	0	0.754	0.838	0.835	0.763	2.430	0.824	0.527	80	485	100	1270	1592	-0.407	546	724	726	866	62506	74747	42.529	72.083	0	0	0
5	1	13	"ctrl-10-10ng/ul"	"ctrl-10-10ng/ul"	1800	22240	100	54	54	11	20	52	52	53	11	20	20	0	0	66	67	10	14	67	67	68	11	16	15	1	0	-2.000	100000.000	1.333	1.480	3.874	0.876	0.027	80	426	100	1	2	Error	2	-1	2	0	4295	5340	0.091	-0.091	-50	0	0
5	2	13	"ctrl-108-10ng/ul"	"ctrl-108-10ng/ul"	1970	22240	100	53	54	15	27	53	53	54	13	24	13	5	0	68	72	25	34	66	66	72	110	152	1	0	0	0.000	0.167	0.686	0.745	4.840	0.349	0.031	80	400	100	2	7	Error	0	2	1	6	4311	5768	0.000	0.000	-50	0	0
5	3	13	"ctrl-Y1-10ng/ul"	"ctrl-Y1-10ng/ul"	2150	22240	100	50	51	10	19	53	53	54	14	25	5	0	0	64	64	10	15	67	67	73	111	152	0	0	0	1.000	0.667	1.000	1.018	2.799	0.131	0.001	80	388	100	-6	-5	0.000	-3	-3	-2	-3	4086	5111	-0.214	-0.081	-50	0	0
5	4	13	"ctrl-Y3-10ng/ul"	"ctrl-Y3-10ng/ul"	2330	22240	100	50	52	13	25	53	53	53	12	22	10	1	0	67	66	10	15	67	67	67	11	16	10	0	0	100000.000	1.000	0.667	0.972	2.858	9.461	0.000	80	388	100	-3	-2	16.610	-3	0	-1	-1	4180	5309	-0.083	-0.091	-50	0	0
5	5	13	"ctrl-Y5-10ng/ul"	"ctrl-Y5-10ng/ul"	2510	22240	100	54	55	11	20	53	53	63	102	161	0	0	0	67	66	10	15	67	67	69	12	17	7	0	0	100000.000	-2.000	1.333	1.330	3.674	3.067	0.008	80	403	100	1	1	16.610	1	0	2	-1	4384	5241	-0.078	-0.250	-50	0	0
5	6	13	"EMPTY"	"EMPTY"	2690	22240	100	53	53	10	18	53	53	55	13	23	8	0	0	71	73	13	17	68	68	69	11	15	28	8	0	0.000	0.000	0.578	0.648	3.569	0.598	0.002	80	371	100	3	5	Error	0	3	0	5	4253	5829	-0.154	0.364	-75	0	0
5	7	13	"ctrl-10-50ng/ul"	"ctrl-10-50ng/ul"	2860	22240	100	52	52	10	19	54	54	55	13	23	6	0	0	66	66	11	16	68	68	69	11	15	8	1	0	1.000	1.000	1.000	1.160	4.145	0.031	0.000	80	395	100	-4	-4	0.000	-2	-2	-2	-2	4198	5272	-0.231	-0.273	-50	0	0
5	8	13	"ctrl-108-50ng/ul"	"ctrl-108-50ng/ul"	3040	22240	100	49	50	10	20	53	53	54	12	22	7	1	0	65	66	11	16	66	66	67	11	16	17	1	0	4.000	100000.000	1.250	1.242	3.449	1.905	0.010	80	421	100	-5	-3	2.000	-4	-1	-3	0	3977	5295	-0.333	-0.091	-50	0	0
5	9	13	"ctrl-Y1-50ng/ul"	"ctrl-Y1-50ng/ul"	3220	22240	100	48	50	11	22	53	53	53	16	30	5	1	0	65	66	9	13	66	66	67	11	16	13	1	0	5.000	100000.000	1.250	1.342	3.341	0.063	0.000	80	402	100	-6	-3	2.322	-5	-1	-3	0	3970	5258	-0.187	-0.091	-50	0	0
5	10	13	"ctrl-Y3-50ng/ul"	"ctrl-Y3-50ng/ul"	3400	22240	100	51	54	14	25	51	51	56	36	64	3	0	0	65	66	12	18	67	67	67	11	16	15	5	0	0.000	-3.000	0.739	0.790	4.616	0.001	0.000	80	430	100	-2	2	Error	0	-2	3	-1	4313	5293	-0.056	-0.091	-50	0	0
5	11	13	"ctrl-Y5-50ng/ul"	"ctrl-Y5-50ng/ul"	3580	22240	100	54	55	14	25	51	51	55	28	50	6	0	0	69	74	21	28	66	66	67	10	14	31	21	0	1.000	0.500	1.000	0.994	3.045	8.602	0.013	80	404	100	6	12	0.000	3	3	4	8	4421	5898	0.000	0.700	-50	0	0
5	12	13	"EMPTY"	"EMPTY"	3750	22240	100	52	53	15	28	52	52	54	23	42	7	2	0	72	72	11	15	66	66	67	11	16	32	8	0	0.000	0.167	0.879	0.749	3.800	1.662	0.011	80	408	100	6	7	Error	0	6	1	6	4264	5761	-0.043	0.455	-75	0	0
5	13	13	"ctrl-10-100ng/ul"	"ctrl-10-100ng/ul"	3930	22250	100	47	49	11	22	52	52	53	12	22	11	2	0	66	66	12	18	67	67	68	11	16	15	1	0	5.000	3.000	0.875	0.924	3.292	3.324	0.007	80	420	100	-6	-4	2.322	-5	-1	-3	-1	3882	5316	-0.333	-0.182	-50	0	0
5	14	13	"ctrl-108-100ng/ul"	"ctrl-108-100ng/ul"	4110	22250	100	48	49	10	20	51	51	53	22	41	1	0	0	66	66	9	13	65	65	67	11	16	10	1	0	-3.000	-2.000	1.189	1.149	2.360	38.170	0.000	80	420	100	-2	-1	Error	-3	1	-2	1	3906	5281	-0.182	-0.091	-50	0	0
5	15	13	"ctrl-Y1-100ng/ul"	"ctrl-Y1-100ng/ul"	4290	22250	100	50	50	11	22	49	49	52	23	44	2	0	0	65	65	12	18	65	65	67	18	26	8	1	0	100000.000	100000.000	1.067	1.146	3.110	0.023	0.001	80	397	100	1	1	16.610	1	0	1	0	4020	5222	-0.087	-0.111	-50	0	0
5	16	13	"ctrl-Y3-100ng/ul"	"ctrl-Y3-100ng/ul"	4470	22250	100	50	50	9	18	50	50	53	31	58	0	0	0	63	65	10	15	66	66	67	12	17	10	2	0	0.000	0.000	0.889	1.156	3.137	0.845	0.008	80	408	100	-3	-1	Error	0	-3	0	-1	3998	5201	-0.097	-0.167	-50	0	0
5	17	13	"ctrl-Y5-100ng/ul"	"ctrl-Y5-100ng/ul"	4640	22250	100	46	47	10	21	51	51	53	14	26	6	0	0	64	65	12	18	66	66	67	13	19	13	2	0	2.500	4.000	1.000	1.142	2.706	0.166	0.002	80	409	100	-7	-5	1.322	-5	-2	-4	-1	3726	5239	-0.429	-0.154	-50	0	0
5	18	13	"EMPTY"	"EMPTY"	4820	22250	100	49	50	10	20	52	52	53	15	28	5	0	0	65	65	10	15	66	66	67	11	16	10	1	0	3.000	2.000	1.063	1.028	3.100	9.240	0.002	80	442	100	-4	-3	1.585	-3	-1	-2	-1	4007	5197	-0.200	-0.182	-75	0	0
[truncated: 895,238 more chars]
