# Supplementary material for: BABAR: an R package to simplify the normalisation of common reference design microarray-based transcriptomic datasets
Source: BMC Bioinformatics. 2010 Feb 3;11:73. doi: 10.1186/1471-2105-11-73 (PMC2829013; doi:10.1186/1471-2105-11-73)
Supplement: Additional file 4 — Dataset 2. The unprocessed microarray data files and the associated .gal file for a non-heterogeneous 'good' dataset describing the transcriptomic changes of virulence genes for wild-type Salmonella and IHF mutants. [file 1471-2105-11-73-S4.ZIP › WT_59B.gpr]

ATF	1.0
29	56    
"Type=GenePix Results 3"
"DateTime=2004/04/23 18:06:28"
"Settings="
"GalFile=\\Fr-netapp1a\hintoncom\Array lists\STPLMar2003.gal"
"PixelSize=10"
"Wavelengths=635	532"
"ImageFiles=\\Fr-netapp1a\hintoncom\Collaborators\Michael Mangan\Double transcriptomes\2004 04 22 035759B.tif 2	\\Fr-netapp1a\hintoncom\Collaborators\Michael Mangan\Double transcriptomes\2004 04 22 035759B.tif 3"
"NormalizationMethod=None"
"NormalizationFactors=1	1"
"JpegImage=\\Fr-netapp1a\hintoncom\Collaborators\Michael Mangan\Double transcriptomes\gpr\2004 04 22 035759B.jpg"
"StdDev=Type 1"
"RatioFormulations=W1/W2 (635/532)"
"FeatureType=Circular"
"Barcode="
"BackgroundSubtraction=LocalFeature"
"ImageOrigin=1240, 42280"
"JpegOrigin=1420, 42350"
"Creator=GenePix Pro 5.0.1.24"
"Scanner=GenePix 4000A [48450]"
"FocusPosition=0"
"Temperature=41.21"
"LinesAveraged=2"
"Comment="
"PMTGain=600	570"
"ScanPower=100	100"
"LaserPower=1.81	1.52"
"Filters=<Empty>	<Empty>"
"ScanRegion=124,4228,1964,5908"
"Supplier="
"Block"	"Column"	"Row"	"Name"	"ID"	"X"	"Y"	"Dia."	"F635 Median"	"F635 Mean"	"F635 SD"	"F635 CV"	"B635"	"B635 Median"	"B635 Mean"	"B635 SD"	"B635 CV"	"% > B635+1SD"	"% > B635+2SD"	"F635 % Sat."	"F532 Median"	"F532 Mean"	"F532 SD"	"F532 CV"	"B532"	"B532 Median"	"B532 Mean"	"B532 SD"	"B532 CV"	"% > B532+1SD"	"% > B532+2SD"	"F532 % Sat."	"Ratio of Medians (635/532)"	"Ratio of Means (635/532)"	"Median of Ratios (635/532)"	"Mean of Ratios (635/532)"	"Ratios SD (635/532)"	"Rgn Ratio (635/532)"	"Rgn R2 (635/532)"	"F Pixels"	"B Pixels"	"Circularity"	"Sum of Medians (635/532)"	"Sum of Means (635/532)"	"Log Ratio (635/532)"	"F635 Median - B635"	"F532 Median - B532"	"F635 Mean - B635"	"F532 Mean - B532"	"F635 Total Intensity"	"F532 Total Intensity"	"SNR 635"	"SNR 532"	"Flags"	"Normalize"	"Autoflag"
1	1	1	"yiiD"	"STM4029"	1730	42580	120	878	1081	900	83	46	46	47	10	21	100	99	0	1432	1764	1414	80	71	71	73	12	16	100	100	0	0.611	0.611	0.632	0.612	3.736	0.524	0.498	120	651	100	2193	2728	-0.710	832	1361	1035	1693	129683	211635	103.400	140.917	0	0	0
1	2	1	"yjiY"	"STM4532"	1910	42570	120	324	339	228	67	47	47	48	13	27	93	91	0	826	990	722	72	73	73	74	13	17	100	100	0	0.368	0.318	0.326	0.298	2.893	0.196	0.322	120	546	100	1030	1209	-1.443	277	753	292	917	40658	118771	22.385	70.462	0	0	0
1	3	1	"glpG"	"STM3524"	2080	42580	120	977	2431	3171	130	47	47	49	13	26	99	97	0	893	2643	3801	143	72	72	73	12	16	100	98	0	1.133	0.927	1.026	1.079	4.376	0.827	0.611	120	535	100	1751	4955	0.180	930	821	2384	2571	291726	317200	183.231	214.167	0	0	0
1	4	1	"yhjC"	"STM3607"	2260	42570	120	623	960	880	91	47	47	47	12	25	100	99	0	3298	4920	4585	93	72	72	73	14	19	100	100	0	0.179	0.188	0.200	0.180	2.785	0.149	0.594	120	548	100	3802	5761	-2.486	576	3226	913	4848	115237	590357	76.083	346.214	0	0	0
1	5	1	"dacB"	"STM3300"	2440	42570	130	1267	1917	2088	108	48	48	48	11	22	98	97	0	2445	3288	3407	103	74	74	76	17	22	100	100	0	0.514	0.582	0.595	0.488	3.192	0.556	0.648	120	603	100	3590	5083	-0.960	1219	2371	1869	3214	229980	394616	169.909	188.941	0	0	0
1	6	1	"yqjD"	"STM3229"	2620	42570	120	756	1220	1384	113	48	48	50	12	24	100	100	0	519	1040	1235	118	76	76	78	16	20	100	97	0	1.598	1.216	1.457	1.488	3.231	1.230	0.494	120	545	100	1151	2136	0.676	708	443	1172	964	146411	124849	97.500	60.125	0	0	0
1	7	1	"yfhP"	"STM2544"	2800	42580	120	2766	4645	5067	109	50	50	55	27	49	100	99	0	757	1100	1078	98	76	76	79	22	27	100	100	0	3.988	4.487	4.493	4.109	2.508	6.365	0.513	120	526	100	3397	5619	1.996	2716	681	4595	1024	557386	132005	170.000	46.409	0	0	0
1	8	1	""	"STM0660"	2980	42580	120	331	377	305	80	49	49	53	25	47	97	95	0	5698	6003	2968	49	75	75	80	28	35	100	100	0	0.050	0.055	0.048	0.049	2.407	0.043	0.358	120	505	100	5905	6256	-4.318	282	5623	328	5928	45277	720345	12.960	211.536	0	0	0
1	9	1	""	"STM0672"	3150	42570	130	488	467	179	38	48	48	49	13	26	94	94	0	4018	3792	1258	33	74	74	77	23	29	100	100	0	0.112	0.113	0.114	0.105	1.788	0.110	0.859	120	603	100	4384	4137	-3.164	440	3944	419	3718	56032	455022	32.154	161.522	0	0	0
1	10	1	"nagB"	"STM0684"	3340	42590	120	4015	4014	701	17	50	50	51	12	23	100	100	0	7072	6950	1256	18	73	73	90	263	292	100	100	0	0.567	0.576	0.569	0.579	1.414	0.562	0.907	120	534	100	10964	10841	-0.820	3965	6999	3964	6877	481693	833970	330.250	26.084	0	0	0
1	11	1	"ybfN"	"STM0688"	3520	42580	130	138	155	87	56	49	49	50	11	22	95	90	0	1407	1752	1231	70	73	73	74	12	16	100	100	0	0.067	0.063	0.062	0.059	2.542	0.050	0.467	120	568	100	1423	1785	-3.906	89	1334	106	1679	18616	210188	9.545	139.833	0	0	0
1	12	1	"eutH"	"STM2460"	3680	42580	120	748	753	265	35	52	52	54	13	24	99	98	0	9053	8884	2625	29	78	78	79	16	20	100	100	0	0.078	0.080	0.085	0.073	2.016	0.071	0.731	120	513	100	9671	9507	-3.689	696	8975	701	8806	90382	1066101	53.769	550.313	0	0	0
1	13	1	"ubiE"	"STM3970"	3870	42590	130	8684	8620	2909	33	56	56	63	42	66	100	100	0	8097	7711	2494	32	81	81	87	38	43	100	100	0	1.076	1.122	1.086	1.133	1.546	1.133	0.822	120	568	100	16644	16194	0.106	8628	8016	8564	7630	1034425	925339	203.738	200.632	0	0	0
1	14	1	""	"STM3966"	4040	42580	130	1920	1848	646	34	56	56	68	101	148	95	95	0	13827	12903	3058	23	79	79	85	39	45	100	100	0	0.136	0.140	0.140	0.125	1.872	0.140	0.845	120	551	100	15612	14616	-2.883	1864	13748	1792	12824	221751	1548390	17.624	328.667	0	0	0
1	15	1	"yigL"	"STM3962"	4210	42590	130	1152	1820	1782	97	54	54	63	96	152	93	84	0	2781	4594	4607	100	77	77	80	19	23	100	100	0	0.406	0.391	0.416	0.389	2.637	0.327	0.635	120	529	100	3802	6283	-1.300	1098	2704	1766	4517	218396	551294	18.302	237.579	0	0	0
1	16	1	"recQ"	"STM3958"	4400	42590	140	2836	2996	1669	55	54	54	57	21	36	97	97	0	4396	4740	2510	52	75	75	83	99	119	95	95	0	0.644	0.631	0.586	0.630	3.365	0.594	0.713	156	632	100	7103	7607	-0.635	2782	4321	2942	4665	467441	739422	139.952	47.040	0	0	0
1	17	1	"yigG"	"STM3954"	4570	42580	120	285	410	330	80	52	52	54	16	29	95	90	0	1496	2980	3333	111	75	75	86	113	131	99	92	0	0.164	0.123	0.145	0.149	3.868	0.081	0.517	120	488	100	1654	3263	-2.609	233	1421	358	2905	49240	357629	22.250	25.611	0	0	0
1	18	1	"yigB"	"STM3950"	4750	42580	140	3881	3410	1615	47	51	51	53	16	30	99	98	0	8542	7803	3334	42	75	75	78	20	25	100	99	0	0.452	0.435	0.429	0.399	2.674	0.426	0.861	156	688	100	12297	11087	-1.145	3830	8467	3359	7728	531988	1217337	209.813	386.250	0	0	0
1	19	1	"sgaB"	"STM4384"	4940	42580	130	65	120	183	152	51	51	53	17	32	45	33	0	395	1262	2132	168	76	76	78	15	19	91	89	0	0.044	0.058	0.073	0.074	5.215	0.042	0.252	120	574	100	333	1255	-4.510	14	319	69	1186	14435	151482	3.941	78.933	0	0	0
1	20	1	"cycA"	"STM4398"	5120	42590	130	2441	4585	4662	101	52	52	54	18	33	100	100	0	3804	6231	5804	93	76	76	78	16	20	100	100	0	0.641	0.736	0.697	0.656	2.237	0.700	0.654	120	514	100	6117	10688	-0.642	2389	3728	4533	6155	550168	747763	251.722	384.563	0	0	0
1	21	1	"ytfM"	"STM4409"	5290	42580	130	3939	5501	4975	90	53	53	58	60	103	100	100	0	4938	6616	5074	76	76	76	83	51	61	100	100	0	0.799	0.833	0.738	0.752	2.332	0.915	0.610	120	586	100	8748	11988	-0.323	3886	4862	5448	6540	660172	793916	90.717	128.098	0	0	0
1	22	1	""	"STM4418"	5480	42590	130	217	343	334	97	52	52	58	61	105	87	62	0	3545	5424	5680	104	78	78	84	51	60	100	100	0	0.048	0.054	0.055	0.052	2.483	0.042	0.573	120	567	100	3632	5637	-4.393	165	3467	291	5346	41194	650893	4.672	104.706	0	0	0
1	23	1	""	"STM4422"	5650	42590	120	67	71	23	32	52	52	55	14	25	51	24	0	424	553	421	76	78	78	80	17	21	98	95	0	0.043	0.040	0.055	0.053	3.617	0.021	0.165	120	476	100	361	494	-4.528	15	346	19	475	8563	66321	1.143	27.824	0	0	0
1	24	1	"srfJ"	"STM4426"	5830	42590	130	172	317	331	104	54	54	56	25	44	95	85	0	4102	7919	9246	116	82	82	89	45	50	100	100	0	0.029	0.034	0.030	0.031	2.091	0.027	0.599	120	682	100	4138	8100	-5.090	118	4020	263	7837	38026	950231	10.440	174.000	0	0	0
1	1	2	"yaiC"	"STM0385"	1720	42760	110	205	323	317	98	47	47	48	12	25	97	95	0	1972	3348	4283	127	73	73	76	24	31	100	100	0	0.083	0.084	0.088	0.084	2.524	0.050	0.493	80	482	100	2057	3551	-3.587	158	1899	276	3275	25832	267857	22.917	136.333	0	0	0
1	2	2	"mopB"	"STM4329"	1910	42770	120	1097	1743	2018	115	50	50	51	15	29	100	99	0	109	139	87	62	75	75	78	25	32	58	38	0	30.794	26.453	19.941	22.426	3.424	44.896	0.278	120	475	100	1081	1757	4.945	1047	34	1693	64	209134	16639	112.800	2.440	0	0	0
1	3	2	"phoP"	"STM1231"	2080	42760	110	3613	6386	7139	111	51	51	63	102	161	100	98	0	739	1267	1354	106	73	73	75	19	25	98	98	0	5.348	5.306	5.531	5.319	2.556	6.344	0.661	80	407	100	4228	7529	2.419	3562	666	6335	1194	510860	101322	61.990	62.737	0	0	0
1	4	2	"otsA"	"STM1928"	2270	42760	120	754	981	870	88	49	49	59	93	157	94	90	0	4005	5121	4248	82	74	74	76	20	26	100	100	0	0.179	0.185	0.175	0.165	2.730	0.145	0.526	120	485	100	4636	5979	-2.479	705	3931	932	5047	117772	614515	9.914	252.250	0	0	0
1	5	2	"thiF"	"STM4162"	2450	42760	120	143	206	215	104	50	50	52	15	28	87	80	0	1173	2219	3173	142	76	76	82	31	37	98	98	0	0.085	0.073	0.070	0.074	3.820	0.053	0.602	120	445	100	1190	2299	-3.560	93	1097	156	2143	24775	266268	10.267	68.935	0	0	0
1	6	2	"hemE"	"STM4167"	2620	42760	120	1370	2066	2572	124	50	50	53	15	28	96	96	0	1553	2349	3316	141	78	78	82	28	34	98	98	0	0.895	0.888	0.850	0.838	3.561	0.775	0.721	120	430	100	2795	4287	-0.160	1320	1475	2016	2271	247876	281842	134.200	80.964	0	0	0
1	7	2	"bfr"	"STM3443"	2800	42760	120	1024	1982	2094	105	50	50	56	31	55	96	90	0	878	1521	1644	108	76	76	80	24	30	97	92	0	1.214	1.337	1.505	1.351	4.134	1.389	0.600	120	427	100	1776	3377	0.280	974	802	1932	1445	237786	182466	62.129	60.042	0	0	0
1	8	2	"stfA"	"STM0195"	2980	42760	120	106	172	147	85	50	50	55	29	52	60	49	0	1140	2887	3525	122	76	76	81	29	35	83	74	0	0.053	0.043	0.046	0.071	6.375	0.034	0.643	120	411	100	1120	2933	-4.248	56	1064	122	2811	20582	346433	4.034	96.759	0	0	0
1	9	2	"hemL"	"STM0202"	3150	42760	120	1089	1319	1072	81	51	51	52	12	23	99	99	0	554	673	491	72	75	75	95	140	147	85	65	0	2.167	2.120	2.244	2.033	2.884	2.716	0.484	120	491	100	1517	1866	1.116	1038	479	1268	598	158220	80777	105.583	4.129	0	0	0
1	10	2	"eutD"	"STM2466"	3320	42750	110	58	80	52	65	52	52	55	19	34	37	28	0	444	1912	2929	153	75	75	175	818	467	38	27	0	0.016	0.015	0.027	0.052	8.630	0.013	0.561	80	390	100	375	1865	-5.943	6	369	28	1837	6426	152940	1.316	2.123	0	0	0
1	11	2	"crr"	"STM2433"	3510	42770	120	1860	3567	4308	120	52	52	55	18	32	82	75	0	316	896	1101	122	74	74	158	752	475	38	24	0	7.471	4.276	4.191	4.330	4.839	4.917	0.367	120	462	100	2050	4337	2.901	1808	242	3515	822	427987	107537	195.111	0.981	0	0	0
1	12	2	"prpD"	"STM0370"	3690	42760	120	108	150	127	84	54	54	55	13	23	72	65	0	1688	2744	2896	105	74	74	75	13	17	100	100	0	0.033	0.036	0.042	0.040	3.409	0.030	0.485	120	433	100	1668	2766	-4.902	54	1614	96	2670	18041	329247	7.308	205.308	0	0	0
1	13	2	"spaQ"	"STM2889"	3870	42770	130	393	929	1308	140	55	55	57	14	24	98	96	0	399	729	1063	145	75	75	77	14	18	95	90	0	1.043	1.336	1.266	1.254	3.831	1.353	0.522	120	443	100	662	1528	0.061	338	324	874	654	111536	87476	62.286	46.571	0	0	0
1	14	2	"yfeJ"	"STM2437"	4050	42760	120	429	687	716	104	56	56	66	109	165	86	70	0	1578	2594	2730	105	76	76	78	15	19	100	100	0	0.248	0.251	0.229	0.245	2.741	0.180	0.459	120	404	100	1875	3149	-2.010	373	1502	631	2518	82386	311281	5.697	167.733	0	0	0
1	15	2	"fabH"	"STM1193"	4220	42760	130	5149	8605	10581	122	57	57	69	108	156	100	99	0	936	1552	1829	117	78	78	80	19	23	98	96	0	5.935	5.799	6.004	5.988	3.581	7.753	0.537	120	423	100	5950	10022	2.569	5092	858	8548	1474	1032552	186233	79.037	77.474	0	0	0
1	16	2	"flgN"	"STM1171"	4400	42770	120	1279	2597	3569	137	55	55	58	19	32	100	100	0	669	1238	1596	128	74	74	76	15	19	100	99	0	2.057	2.184	2.387	2.207	2.806	2.792	0.520	120	402	100	1819	3706	1.041	1224	595	2542	1164	311603	148561	133.632	77.467	0	0	0
1	17	2	"phsC"	"STM2063"	4580	42770	120	195	286	275	96	51	51	55	18	32	98	94	0	2426	4249	4621	108	76	76	81	23	28	100	100	0	0.061	0.056	0.065	0.057	3.106	0.043	0.559	120	428	100	2494	4408	-4.029	144	2350	235	4173	34325	509841	12.833	181.217	0	0	0
1	18	2	"pefB"	"PSLT019"	4760	42770	120	94	128	113	88	53	53	56	18	32	75	54	0	1737	2940	4202	142	76	76	81	23	28	100	100	0	0.025	0.026	0.025	0.030	4.290	0.010	0.134	120	428	100	1702	2939	-5.340	41	1661	75	2864	15336	352853	4.000	124.304	0	0	0
1	19	2	""	"PSLT046"	4940	42770	130	2605	6011	7541	125	54	54	57	20	35	98	98	0	813	2127	2686	126	76	76	81	21	25	91	85	0	3.461	2.904	3.389	3.573	4.999	3.506	0.549	120	409	100	3288	8008	1.791	2551	737	5957	2051	721290	255218	297.700	97.429	0	0	0
1	20	2	"rlgA"	"PSLT045"	5100	42760	140	249	2542	4533	178	54	54	57	21	36	83	68	0	133	1670	2832	169	78	78	96	141	146	44	39	0	3.545	1.563	2.143	2.194	4.320	1.779	0.641	156	424	100	250	4080	1.826	195	55	2488	1592	396577	260591	118.333	11.163	0	0	0
1	21	2	"udp"	"STM3968"	5290	42760	120	148	1012	1669	164	55	55	61	67	109	52	45	0	170	1824	2969	162	79	79	108	177	163	43	39	0	1.022	0.548	0.667	0.649	5.049	0.507	0.739	120	459	100	184	2702	0.031	93	91	957	1745	121444	218825	14.194	9.695	0	0	0
1	22	2	"hns"	"STM1751"	5470	42770	120	775	2585	3823	147	56	56	63	70	111	94	90	0	154	462	670	145	80	80	92	98	106	38	30	0	9.716	6.620	8.627	8.167	3.181	8.043	0.522	120	430	100	793	2911	3.280	719	74	2529	382	310239	55401	36.029	3.776	0	0	0
1	23	2	"prgI"	"STM2873"	5650	42760	120	286	1814	3317	182	56	56	59	19	32	95	90	0	114	354	474	133	80	80	88	88	100	35	33	0	6.765	6.416	5.581	5.876	4.013	9.517	0.477	120	379	100	264	2032	2.758	230	34	1758	274	217675	42455	92.368	3.023	0	0	0
1	24	2	"prfC"	"STM4560"	5810	42760	120	247	1958	3712	189	56	56	61	31	50	65	60	0	123	1253	2163	172	83	83	87	25	28	55	46	0	4.775	1.626	1.588	1.848	5.846	2.064	0.585	120	474	100	231	3072	2.256	191	40	1902	1170	234980	150351	61.194	46.640	0	0	0
1	1	3	"iclR"	"STM4187"	1740	42940	120	360	949	1222	128	46	46	48	12	25	88	81	0	954	2026	2759	136	73	73	76	23	30	88	78	0	0.356	0.462	0.477	0.486	4.813	0.394	0.694	120	536	100	1195	2856	-1.488	314	881	903	1953	113887	243151	75.083	84.783	0	0	0
1	2	3	"hisQ"	"STM2353"	1910	42940	120	241	629	807	128	48	48	49	11	22	87	80	0	1250	2787	3489	125	75	75	87	107	122	66	65	0	0.164	0.214	0.230	0.268	5.159	0.190	0.675	120	440	100	1368	3293	-2.606	193	1175	581	2712	75487	334456	52.727	25.234	0	0	0
1	3	3	"rpsP"	"STM2676"	2090	42930	110	469	1289	1864	144	49	49	58	97	167	63	60	0	86	136	112	82	73	73	75	17	22	46	38	0	32.308	19.683	14.366	12.267	4.273	24.181	0.560	80	423	100	433	1303	5.014	420	13	1240	63	103139	10846	12.691	3.588	0	0	0
1	4	3	"ilvH"	"STM0117"	2270	42940	120	261	559	640	114	49	49	50	12	24	89	83	0	1087	2222	2717	122	72	72	74	14	18	93	90	0	0.209	0.237	0.245	0.297	4.774	0.197	0.670	120	458	100	1227	2660	-2.259	212	1015	510	2150	67039	266633	42.417	153.429	0	0	0
1	5	3	"putP"	"STM1125"	2440	42940	110	469	688	619	89	50	50	80	312	390	57	40	0	1146	1645	1596	97	76	76	118	422	357	73	53	0	0.392	0.407	0.355	0.415	3.688	0.334	0.614	80	388	100	1489	2207	-1.353	419	1070	638	1569	55067	131608	1.949	3.618	0	0	0
1	6	3	"hfq"	"STM4361"	2620	42940	120	743	2335	2868	122	50	50	77	294	381	64	52	0	190	364	365	100	79	79	116	398	343	30	10	0	6.243	8.018	8.893	6.981	6.586	11.514	0.443	120	436	100	804	2570	2.642	693	111	2285	285	280152	43624	7.680	0.623	0	0	0
1	7	3	"cbiK"	"STM2025"	2800	42940	120	82	117	90	76	49	49	53	21	39	60	41	0	741	1604	1837	114	76	76	80	21	26	100	98	0	0.050	0.045	0.051	0.049	3.340	0.034	0.457	120	427	100	698	1596	-4.333	33	665	68	1528	14099	192459	3.048	72.571	0	0	0
1	8	3	"cboQ"	"STM2021"	2980	42940	120	84	171	191	111	50	50	56	32	57	50	39	0	692	2736	3946	144	75	75	122	276	226	61	53	0	0.055	0.045	0.047	0.068	6.690	0.038	0.607	120	498	100	651	2782	-4.182	34	617	121	2661	20525	328365	3.594	9.471	0	0	0
1	9	3	"umuD"	"STM1998"	3180	42960	90	156	210	178	84	50	50	57	34	59	65	57	0	796	1176	1066	90	75	75	147	343	233	63	50	0	0.147	0.145	0.133	0.109	3.221	0.119	0.634	52	317	100	827	1261	-2.766	106	721	160	1101	10922	61126	4.500	3.000	0	0	0
1	10	3	"uhpB"	"STM3789"	3340	42940	120	201	465	581	124	50	50	52	16	30	83	70	0	710	1390	1811	130	75	75	123	553	449	53	40	0	0.238	0.316	0.310	0.252	5.008	0.301	0.694	120	454	100	786	1730	-2.072	151	635	415	1315	55852	166838	25.813	2.291	0	0	0
1	11	3	"trpC"	"STM1725"	3510	42950	120	163	429	543	126	50	50	53	16	30	75	68	0	709	2828	4035	142	73	73	78	33	42	87	79	0	0.178	0.138	0.157	0.197	4.565	0.099	0.520	120	382	100	749	3134	-2.493	113	636	379	2755	51481	339342	23.500	83.333	0	0	0
1	12	3	"rpoN"	"STM3320"	3690	42950	120	542	1198	1609	134	51	51	53	16	30	98	90	0	457	796	945	118	75	75	77	16	20	88	82	0	1.285	1.591	1.524	1.817	4.354	1.947	0.306	120	416	100	873	1868	0.362	491	382	1147	721	143784	95491	71.563	44.938	0	0	0
1	13	3	"phnW"	"STM0431"	3870	42940	130	81	107	90	84	52	52	53	13	24	69	55	0	1592	2696	2961	109	76	76	81	27	33	100	100	0	0.019	0.021	0.021	0.020	3.765	0.014	0.235	120	481	100	1545	2675	-5.708	29	1516	55	2620	12813	323560	4.154	96.852	0	0	0
1	14	3	""	"STM4141"	4050	42950	120	75	88	49	55	53	53	60	99	165	5	2	0	146	191	162	84	77	77	82	57	69	58	25	0	0.319	0.307	0.368	0.358	3.406	0.291	0.013	120	428	100	91	149	-1.649	22	69	35	114	10533	22979	0.283	1.912	0	0	0
1	15	3	""	"STM0346"	4230	42950	120	99	124	102	82	55	55	66	104	157	14	6	0	1401	2241	3035	135	78	78	85	60	70	98	96	0	0.033	0.032	0.035	0.034	3.770	0.021	0.118	120	401	100	1367	2232	-4.910	44	1323	69	2163	14919	268977	0.558	35.933	0	0	0
1	16	3	""	"STM1042"	4400	42950	120	93	157	161	102	54	54	59	21	35	61	47	0	505	1718	3172	184	77	77	81	20	24	94	87	0	0.091	0.063	0.085	0.109	5.907	0.032	0.368	120	401	100	467	1744	-3.456	39	428	103	1641	18817	206159	4.667	81.850	0	0	0
1	17	3	"sirC"	"STM1774"	4580	42950	130	160	283	319	112	53	53	55	14	25	86	74	0	272	513	708	138	77	77	79	16	20	90	85	0	0.549	0.528	0.560	0.502	3.917	0.201	0.179	120	408	100	302	666	-0.866	107	195	230	436	33982	61542	16.286	27.125	0	0	0
1	18	3	"orf70"	"STM1388"	4760	42950	130	364	706	896	126	54	54	56	15	26	95	91	0	485	1260	1679	133	78	78	81	17	20	93	90	0	0.762	0.552	0.526	0.660	5.650	0.428	0.480	120	407	100	717	1834	-0.393	310	407	652	1182	84672	151219	43.333	69.353	0	0	0
1	19	3	"traB"	"PSLT081"	4940	42950	120	158	242	226	93	54	54	57	15	26	95	89	0	6427	9266	8814	95	80	80	84	22	26	100	100	0	0.016	0.020	0.017	0.017	2.671	0.018	0.571	120	399	100	6451	9374	-5.931	104	6347	188	9186	29084	1111970	12.333	417.364	0	0	0
1	20	3	"trbI"	"PSLT089"	5120	42940	130	89	141	136	96	53	53	56	16	28	65	51	0	1946	4625	7221	156	83	83	127	334	262	76	68	0	0.019	0.019	0.025	0.026	5.844	0.013	0.344	120	465	100	1899	4630	-5.693	36	1863	88	4542	16911	555028	5.313	13.467	0	0	0
1	21	3	""	"PSLT093"	5300	42960	110	76	92	67	72	55	55	58	16	27	56	33	0	1468	2274	2643	116	83	83	135	359	265	82	75	0	0.015	0.017	0.018	0.019	3.572	0.015	0.406	80	402	100	1406	2228	-6.043	21	1385	37	2191	7376	181915	2.125	5.958	0	0	0
1	22	3	"traF"	"PSLT097"	5470	42950	120	133	237	248	104	58	58	61	19	31	75	68	0	2893	5491	7027	127	83	83	94	85	90	99	97	0	0.027	0.033	0.027	0.030	3.958	0.026	0.482	120	439	100	2885	5587	-5.228	75	2810	179	5408	28485	658894	9.263	63.494	0	0	0
1	23	3	"traG"	"PSLT101"	5650	42950	130	212	427	595	139	58	58	62	20	32	93	89	0	2149	4012	5265	131	84	84	93	83	89	98	95	0	0.075	0.094	0.086	0.082	3.004	0.070	0.411	120	442	100	2219	4297	-3.745	154	2065	369	3928	51180	481445	18.250	47.217	0	0	0
1	24	3	""	"PSLT106"	5820	42950	130	425	818	1204	147	58	58	63	21	33	95	90	0	1088	2186	2861	130	85	85	90	25	27	95	90	0	0.366	0.362	0.371	0.421	4.747	0.326	0.563	120	575	100	1370	2861	-1.450	367	1003	760	2101	98211	262346	35.952	83.840	0	0	0
1	1	4	""	"STM1656"	1720	43120	110	330	765	1133	148	46	46	48	25	52	98	87	0	2015	4075	5866	143	75	75	82	84	102	93	90	0	0.146	0.180	0.167	0.197	3.803	0.170	0.715	80	494	100	2224	4719	-2.772	284	1940	719	4000	61192	325967	28.680	47.536	0	0	0
1	2	4	""	"STM2716"	1890	43100	80	48	50	13	26	47	47	48	11	22	26	7	0	267	650	788	121	79	79	142	266	187	44	34	0	0.005	0.005	0.025	0.049	7.488	0.005	0.045	52	294	100	189	574	-7.555	1	188	3	571	2591	33799	0.182	1.910	0	0	0
1	3	4	""	"STM2722"	2090	43120	120	57	68	30	44	48	48	49	11	22	45	31	0	2735	3675	3254	88	74	74	107	197	184	97	95	0	0.003	0.006	0.007	0.007	3.596	0.005	0.305	120	521	100	2670	3621	-8.208	9	2661	20	3601	8203	440958	1.727	18.112	0	0	0
1	4	4	""	"STM1618"	2270	43120	120	108	153	173	113	50	50	51	11	21	88	76	0	1449	2291	3399	148	73	73	75	14	18	100	100	0	0.042	0.046	0.044	0.048	3.058	0.042	0.708	120	433	100	1434	2321	-4.568	58	1376	103	2218	18388	274967	9.273	158.286	0	0	0
1	5	4	""	"STM1675"	2450	43120	120	185	586	1061	181	51	51	76	299	393	34	19	0	790	2145	3635	169	75	75	109	404	370	64	47	0	0.187	0.258	0.250	0.246	4.919	0.236	0.646	120	421	100	849	2605	-2.416	134	715	535	2070	70379	257430	1.706	5.040	0	0	0
1	6	4	""	"STM1664"	2620	43120	120	341	642	940	146	51	51	54	20	37	95	95	0	1633	3026	4965	164	78	78	81	25	30	100	100	0	0.186	0.200	0.232	0.210	3.302	0.154	0.621	120	406	100	1845	3539	-2.423	290	1555	591	2948	76991	363107	29.400	117.800	0	0	0
1	7	4	"pyrH"	"STM0218"	2800	43120	130	1566	3999	6717	167	52	52	55	17	30	100	99	0	458	989	1310	132	77	77	80	21	26	84	80	0	3.974	4.328	4.908	4.405	4.603	6.436	0.599	120	449	100	1895	4859	1.991	1514	381	3947	912	479851	118640	232.000	43.286	0	0	0
1	8	4	"accA"	"STM0232"	2980	43130	120	5517	5746	3004	52	51	51	54	17	31	100	100	0	1546	1525	785	51	74	74	77	19	24	95	94	0	3.713	3.925	4.123	4.260	2.097	4.512	0.706	120	430	100	6938	7146	1.893	5466	1472	5695	1451	689526	182972	334.824	76.211	0	0	0
1	9	4	"panC"	"STM0181"	3160	43120	120	1957	2425	2312	95	50	50	54	29	53	99	98	0	2032	2379	2212	92	74	74	102	245	240	96	90	0	0.974	1.030	0.971	1.009	3.138	1.053	0.509	120	443	100	3865	4680	-0.038	1907	1958	2375	2305	291042	285512	81.759	9.294	0	0	0
1	10	4	"sbmC"	"STM2061"	3340	43120	120	218	615	946	153	49	49	49	11	22	85	77	0	343	1262	2339	185	75	75	76	13	17	89	84	0	0.631	0.477	0.523	0.564	5.088	0.365	0.679	120	426	100	437	1753	-0.665	169	268	566	1187	73812	151472	51.455	91.231	0	0	0
1	11	4	"yeeO"	"STM2013"	3520	43120	120	199	311	354	113	49	49	51	15	29	91	89	0	2982	4310	5399	125	75	75	76	14	18	100	100	0	0.052	0.062	0.064	0.056	2.638	0.052	0.635	120	396	100	3057	4497	-4.276	150	2907	262	4235	37356	517145	17.333	302.429	0	0	0
1	12	4	"rcsA"	"STM1982"	3690	43120	120	165	290	353	121	51	51	53	15	28	92	83	0	1495	2960	4021	135	76	76	83	32	38	99	99	0	0.080	0.083	0.073	0.079	3.567	0.067	0.567	120	456	100	1533	3123	-3.638	114	1419	239	2884	34745	355256	15.800	89.906	0	0	0
1	13	4	"yjbB"	"STM4189"	3890	43130	100	170	425	555	130	53	53	55	14	25	91	83	0	703	1909	2433	127	78	78	87	36	41	98	95	0	0.187	0.203	0.177	0.183	3.083	0.188	0.708	80	377	100	742	2203	-2.417	117	625	372	1831	33970	152757	26.429	50.611	0	0	0
1	14	4	"ubiA"	"STM4234"	4050	43130	120	772	1463	2071	141	54	54	63	100	158	97	90	0	1645	3271	4481	136	78	78	84	58	69	100	100	0	0.458	0.441	0.380	0.397	2.767	0.402	0.643	120	424	100	2285	4602	-1.126	718	1567	1409	3193	175549	392500	14.000	54.948	0	0	0
1	15	4	""	"STM4242"	4220	43120	130	344	416	338	81	57	57	68	99	145	86	71	0	4670	5485	4141	75	80	80	87	57	65	100	100	0	0.063	0.066	0.066	0.060	2.314	0.061	0.652	120	444	100	4877	5764	-3.999	287	4590	359	5405	49879	658184	3.515	94.702	0	0	0
1	16	4	""	"STM4272"	4400	43130	120	226	337	343	101	57	57	62	22	35	97	93	0	2636	3555	3367	94	81	81	85	22	25	100	100	0	0.066	0.081	0.070	0.070	2.405	0.068	0.528	120	422	100	2724	3754	-3.918	169	2555	280	3474	40426	426617	12.500	157.727	0	0	0
1	17	4	"yjcG"	"STM4273"	4580	43120	120	535	776	786	101	57	57	59	14	23	99	99	0	4848	7050	7034	99	82	82	85	18	21	100	100	0	0.100	0.103	0.094	0.093	2.051	0.087	0.666	120	367	100	5244	7687	-3.318	478	4766	719	6968	93090	846049	51.214	386.944	0	0	0
1	18	4	"sixA"	"STM2387"	4740	43130	150	857	2043	3415	167	58	58	63	33	52	100	98	0	327	524	679	129	83	83	86	19	22	97	95	0	3.275	4.501	3.490	3.273	3.477	6.973	0.523	156	441	100	1043	2426	1.711	799	244	1985	441	318635	81781	60.000	23.053	0	0	0
1	19	4	"fes"	"STM0586"	4930	43120	130	106	376	643	171	58	58	62	32	51	56	41	0	311	734	1268	172	83	83	86	21	24	75	66	0	0.211	0.488	0.547	0.501	6.209	0.359	0.333	120	469	100	276	969	-2.248	48	228	318	651	45130	88055	9.813	30.857	0	0	0
1	20	4	"maa"	"STM0472"	5120	43130	120	410	854	1437	168	56	56	59	17	28	95	94	0	748	1577	2434	154	82	82	87	26	29	95	91	0	0.532	0.534	0.624	0.596	3.840	0.503	0.599	120	443	100	1020	2293	-0.912	354	666	798	1495	102448	189242	46.765	57.308	0	0	0
1	21	4	"ybbJ"	"STM0500"	5290	43130	120	238	805	1219	151	57	57	65	75	115	73	55	0	1080	2276	3123	137	80	80	90	58	64	90	80	0	0.181	0.341	0.277	0.303	5.912	0.265	0.371	120	412	100	1181	2944	-2.466	181	1000	748	2196	96623	273151	9.867	37.690	0	0	0
1	22	4	"allD"	"STM0528"	5470	43130	120	101	117	73	62	59	59	69	80	115	15	5	0	2715	3238	2748	84	82	82	89	35	39	100	100	0	0.016	0.018	0.017	0.016	2.749	0.014	0.290	120	412	100	2675	3214	-5.970	42	2633	58	3156	14014	388526	0.600	89.971	0	0	0
1	23	4	"yfdH"	"STM0558"	5650	43130	120	185	250	228	91	58	58	64	32	50	91	80	0	2127	2967	2790	94	82	82	88	28	31	100	100	0	0.062	0.067	0.061	0.062	2.467	0.044	0.316	120	417	100	2172	3077	-4.009	127	2045	192	2885	29945	356023	5.813	102.821	0	0	0
1	24	4	""	"STM0573"	5830	43130	120	96	126	89	70	61	61	65	21	32	57	44	0	1594	2504	3297	131	85	85	90	25	27	99	97	0	0.023	0.027	0.030	0.030	3.901	0.020	0.501	120	538	100	1544	2484	-5.430	35	1509	65	2419	15073	300507	2.905	96.560	0	0	0
1	1	5	""	"STM1836"	1730	43290	110	525	618	547	88	46	46	50	32	64	97	92	0	3180	4218	4249	100	74	74	83	93	112	100	98	0	0.154	0.138	0.152	0.130	2.571	0.101	0.491	80	472	100	3585	4716	-2.697	479	3106	572	4144	49461	337420	17.750	44.462	0	0	0
1	2	5	"ycgN"	"STM1811"	1910	43300	120	671	1135	1655	145	48	48	51	23	45	98	97	0	979	1742	2512	144	75	75	107	203	189	90	82	0	0.689	0.652	0.580	0.671	3.684	0.542	0.443	120	450	100	1527	2754	-0.537	623	904	1087	1667	136209	209040	47.130	8.054	0	0	0
1	3	5	"kdsA"	"STM1772"	2080	43310	140	3272	4561	6163	135	49	49	51	12	23	100	100	0	1295	1720	1976	114	73	73	88	145	164	93	90	0	2.637	2.740	2.520	2.922	2.870	3.460	0.727	156	435	100	4445	6159	1.399	3223	1222	4512	1647	711554	268351	375.833	11.255	0	0	0
1	4	5	"galU"	"STM1752"	2270	43300	120	5000	5012	2632	52	53	53	54	13	24	100	100	0	3109	3197	1655	51	73	73	75	13	17	96	95	0	1.629	1.587	1.583	1.849	2.534	1.695	0.702	120	401	100	7983	8083	0.704	4947	3036	4959	3124	601452	383683	381.385	240.154	0	0	0
1	5	5	"yeaB"	"STM1825"	2450	43300	120	469	492	535	108	52	52	53	12	22	94	91	0	1553	1559	1049	67	76	76	77	13	16	99	99	0	0.282	0.297	0.284	0.265	2.033	0.325	0.579	120	393	100	1894	1923	-1.825	417	1477	440	1483	59089	187032	36.583	114.000	0	0	0
1	6	5	""	"STM1808"	2620	43300	120	313	343	176	51	51	51	52	11	21	100	99	0	1386	1566	882	56	75	75	77	13	16	99	99	0	0.200	0.196	0.185	0.194	2.500	0.130	0.419	120	398	100	1573	1783	-2.323	262	1311	292	1491	41126	187968	26.455	114.538	0	0	0
1	7	5	""	"STM4011"	2800	43300	120	92	151	167	110	51	51	53	13	24	76	59	0	1356	2756	4493	163	74	74	76	14	18	100	100	0	0.032	0.037	0.037	0.037	3.608	0.029	0.623	120	403	100	1323	2782	-4.967	41	1282	100	2682	18086	330768	7.538	191.429	0	0	0
1	8	5	"yihG"	"STM3998"	2970	43310	130	318	765	1145	149	51	51	52	13	25	84	78	0	535	1821	2982	163	74	74	76	14	18	86	80	0	0.579	0.409	0.441	0.538	6.332	0.303	0.536	120	414	100	728	2461	-0.788	267	461	714	1747	91858	218469	54.846	124.643	0	0	0
1	9	5	"argC"	"STM4121"	3150	43300	120	313	648	816	125	50	50	51	11	21	92	88	0	1539	2682	3478	129	75	75	77	15	19	97	95	0	0.180	0.229	0.212	0.221	5.560	0.173	0.506	120	411	100	1727	3205	-2.477	263	1464	598	2607	77805	321819	54.273	173.667	0	0	0
1	10	5	"ego"	"STM4074"	3330	43310	120	85	152	161	105	49	49	50	10	20	74	57	0	843	3381	5124	151	75	75	77	15	19	95	89	0	0.047	0.031	0.039	0.050	5.334	0.023	0.548	120	411	100	804	3409	-4.415	36	768	103	3306	18272	405674	10.200	220.267	0	0	0
1	11	5	"cpxP"	"STM4060"	3510	43310	120	283	1241	2457	197	49	49	51	11	21	85	77	0	393	2539	4843	190	75	75	77	15	19	89	81	0	0.736	0.484	0.556	0.607	6.176	0.469	0.796	120	395	100	552	3656	-0.443	234	318	1192	2464	148891	304640	108.182	164.133	0	0	0
1	12	5	""	"Not LT2a86"	3680	43310	120	397	718	799	111	51	51	53	12	22	94	88	0	557	1225	1508	123	75	75	78	16	20	95	90	0	0.718	0.580	0.630	0.714	5.596	0.448	0.532	120	396	100	828	1817	-0.478	346	482	667	1150	86133	146952	55.417	71.688	0	0	0
1	13	5	"smg"	"STM3404"	3860	43310	120	884	2105	3747	178	54	54	61	86	140	95	85	0	849	1909	3069	160	77	77	82	24	29	100	98	0	1.075	1.120	0.964	1.011	3.736	1.295	0.530	120	436	100	1602	3883	0.105	830	772	2051	1832	252564	229112	23.767	76.125	0	0	0
1	14	5	"rpsM"	"STM3418"	4040	43320	120	1758	3496	5272	150	56	56	65	92	141	99	95	0	124	174	146	83	78	78	81	20	24	79	55	0	37.000	35.833	34.513	35.894	3.392	49.566	0.523	120	384	100	1748	3536	5.209	1702	46	3440	96	419485	20918	37.293	4.650	0	0	0
1	15	5	"rpsH"	"STM3426"	4220	43320	120	3456	6367	8831	138	59	59	61	19	31	100	100	0	106	133	85	63	79	79	81	17	20	67	41	0	125.815	116.815	93.460	104.021	3.552	183.320	0.283	120	388	100	3424	6362	6.975	3397	27	6308	54	763989	15906	331.895	3.059	0	0	0
1	16	5	"rpsQ"	"STM3431"	4400	43310	130	578	1910	3300	172	59	59	61	18	29	99	97	0	117	158	112	70	81	81	84	18	21	72	50	0	14.417	24.039	12.852	16.647	4.454	47.365	0.348	120	428	100	555	1928	3.850	519	36	1851	77	229178	18970	102.722	4.111	0	0	0
1	17	5	"rplV"	"STM3435"	4580	43310	120	2939	5281	7731	146	59	59	61	16	26	100	100	0	154	180	153	85	84	84	87	20	22	86	69	0	41.143	54.396	42.316	50.203	3.070	90.861	0.305	120	368	100	2950	5318	5.363	2880	70	5222	96	633664	21541	326.250	4.650	0	0	0
1	18	5	"rplC"	"STM3440"	4750	43310	130	5024	8323	11397	136	60	60	67	38	56	100	100	1	155	229	201	87	85	85	89	21	23	85	70	0	70.914	57.382	54.779	59.704	3.281	98.212	0.332	120	399	100	5034	8407	6.148	4964	70	8263	144	998765	27447	217.263	6.667	0	0	0
1	19	5	"yjgA"	"STM4437"	4940	43310	130	2653	4986	9328	187	61	61	66	35	53	100	100	1	1017	1608	2605	162	85	85	88	21	23	97	95	0	2.781	3.234	3.260	3.343	3.610	5.294	0.501	120	470	100	3524	6448	1.476	2592	932	4925	1523	598360	192957	140.571	72.381	0	0	0
1	20	5	"holC"	"STM4476"	5120	43310	130	974	2396	3774	157	59	59	62	20	32	98	97	0	479	961	1225	127	84	84	87	21	24	97	91	0	2.316	2.665	2.169	2.238	4.186	3.886	0.453	120	437	100	1310	3214	1.212	915	395	2337	877	287507	115269	116.700	41.619	0	0	0
1	21	5	"yjiE"	"STM4511"	5300	43310	120	188	464	715	154	58	58	67	80	119	58	45	0	848	2760	4648	168	84	84	89	29	32	90	84	0	0.170	0.152	0.173	0.169	4.840	0.116	0.532	120	366	100	894	3082	-2.555	130	764	406	2676	55632	331256	4.963	92.103	0	0	0
1	22	5	"fhuF"	"STM4550"	5470	43310	120	238	1707	3263	191	59	59	70	84	120	57	50	0	229	1660	3294	198	84	84	90	33	36	72	64	0	1.234	1.046	1.085	1.042	5.525	0.989	0.667	120	366	100	324	3224	0.304	179	145	1648	1576	204873	199176	19.488	47.576	0	0	0
1	23	5	"smp"	"STM4577"	5640	43310	130	138	683	1343	196	59	59	64	32	50	63	51	0	419	1790	3454	192	84	84	90	28	31	80	72	0	0.236	0.366	0.338	0.309	4.125	0.328	0.658	120	452	100	414	2330	-2.084	79	335	624	1706	81952	214786	19.344	60.714	0	0	0
1	24	5	"arcA"	"STM4598"	5820	43300	100	58	64	24	37	62	62	73	105	143	0	0	0	84	88	22	25	84	84	93	65	69	0	0	0	100000.000	0.500	1.167	0.944	3.715	0.412	0.008	80	412	100	-4	6	16.610	-4	0	2	4	5087	7013	-0.086	-0.077	-50	0	0
1	1	6	""	"STM3548"	1730	43470	120	63	74	52	70	45	45	48	21	43	40	14	0	1537	1836	1655	90	73	73	77	41	53	99	99	0	0.012	0.016	0.016	0.014	3.778	0.011	0.165	120	552	100	1482	1792	-6.346	18	1464	29	1763	8929	220330	1.238	42.902	0	0	0
1	2	6	"yhgG"	"STM3507"	1910	43470	120	138	271	368	135	47	47	48	11	22	90	87	0	254	442	486	109	74	74	75	14	18	95	93	0	0.506	0.609	0.596	0.594	4.878	0.594	0.368	120	389	100	271	592	-0.984	91	180	224	368	32524	53063	20.273	26.214	0	0	0
1	3	6	"nanA"	"STM3339"	2090	43470	120	84	143	163	113	48	48	50	12	24	79	60	0	1826	3590	5698	158	71	71	73	13	17	99	98	0	0.021	0.027	0.026	0.032	4.818	0.021	0.545	120	390	100	1791	3614	-5.607	36	1755	95	3519	17210	430779	7.750	270.538	0	0	0
1	4	6	"mtgA"	"STM3326"	2270	43470	120	765	1070	1155	107	50	50	52	13	25	97	96	0	1669	2176	1852	85	74	74	100	242	242	95	89	0	0.448	0.485	0.398	0.380	3.362	0.449	0.451	120	426	100	2310	3122	-1.158	715	1595	1020	2102	128441	261141	78.308	8.579	0	0	0
1	5	6	"yhbZ"	"STM3301"	2450	43480	120	2513	3751	5395	143	54	54	55	13	23	100	99	0	1209	2307	3987	172	77	77	78	15	19	95	95	0	2.172	1.658	1.842	2.066	3.672	1.590	0.601	120	379	100	3591	5927	1.119	2459	1132	3697	2230	450122	276787	284.308	148.600	0	0	0
1	6	6	"truB"	"STM3284"	2620	43480	120	3525	4456	4790	107	53	53	54	13	24	100	100	0	1310	1587	1395	87	77	77	78	15	19	96	95	0	2.816	2.916	2.948	3.005	3.287	4.446	0.468	120	377	100	4705	5913	1.494	3472	1233	4403	1510	534669	190392	338.615	100.600	0	0	0
1	7	6	"yqhD"	"STM3164"	2800	43480	120	1455	2968	4424	149	52	52	53	11	20	100	100	0	935	2040	3106	152	76	76	78	14	17	97	96	0	1.633	1.485	1.428	1.433	4.720	1.758	0.385	120	390	100	2262	4880	0.708	1403	859	2916	1964	356164	244786	265.000	140.143	0	0	0
1	8	6	"yghU"	"STM3140"	2980	43480	120	238	440	640	145	52	52	52	12	23	90	85	0	536	1347	2286	169	77	77	79	14	17	93	90	0	0.405	0.306	0.368	0.399	4.946	0.172	0.325	120	396	100	645	1658	-1.303	186	459	388	1270	52742	161618	32.333	90.571	0	0	0
1	9	6	"mltC"	"STM3112"	3160	43480	120	1001	1862	2610	140	51	51	52	13	25	99	99	0	1398	2207	2446	110	77	77	81	47	58	95	94	0	0.719	0.850	0.794	0.724	4.127	0.998	0.464	120	387	100	2271	3941	-0.476	950	1321	1811	2130	223462	264878	139.231	45.234	0	0	0
1	10	6	"yggJ"	"STM3094"	3330	43480	120	994	2040	3199	156	52	52	71	272	383	75	60	0	1025	1842	2515	136	77	77	100	205	205	77	72	0	0.994	1.126	0.997	1.102	4.324	1.259	0.724	120	400	100	1890	3753	-0.009	942	948	1988	1765	244770	221077	7.239	8.498	0	0	0
1	11	6	""	"STM3073"	3510	43480	120	86	234	414	176	51	51	53	13	24	70	56	0	766	2110	3793	179	77	77	79	17	21	90	87	0	0.051	0.090	0.072	0.081	5.518	0.081	0.573	120	362	100	724	2216	-4.299	35	689	183	2033	28130	253208	13.923	119.471	0	0	0
1	12	6	"ygfA"	"STM3061"	3680	43480	120	189	377	477	126	51	51	56	31	55	80	65	0	594	1224	1672	136	76	76	122	377	309	54	35	0	0.266	0.284	0.323	0.318	4.671	0.188	0.398	120	404	100	656	1474	-1.908	138	518	326	1148	45182	146888	10.355	2.923	0	0	0
1	13	6	"yeaH"	"STM1284"	3870	43480	120	722	1306	1867	142	52	52	60	90	150	82	75	0	2597	4077	5164	126	77	77	81	19	23	96	95	0	0.266	0.313	0.308	0.294	4.439	0.294	0.647	120	398	100	3190	5254	-1.911	670	2520	1254	4000	156725	489197	13.844	210.316	0	0	0
1	14	6	"ydiZ"	"STM1325"	4060	43480	130	129	186	187	100	55	55	63	97	153	37	16	0	348	609	621	101	78	78	81	20	24	95	92	0	0.274	0.247	0.240	0.262	4.026	0.156	0.228	120	339	100	344	662	-1.867	74	270	131	531	22360	73096	1.268	26.400	0	0	0
1	15	6	"aroH"	"STM1347"	4220	43480	120	751	1452	2196	151	56	56	57	13	22	94	89	0	1525	2622	3527	134	81	81	83	19	22	92	90	0	0.481	0.549	0.413	0.451	4.273	0.497	0.462	120	318	100	2139	3937	-1.055	695	1444	1396	2541	174223	314613	107.308	133.632	0	0	0
1	16	6	"orf242"	"STM1390"	4400	43480	120	191	329	387	117	56	56	58	16	27	80	76	0	962	1752	2019	115	84	84	87	19	21	95	89	0	0.154	0.164	0.169	0.174	5.274	0.151	0.626	120	347	100	1013	1941	-2.701	135	878	273	1668	39504	210184	16.938	87.632	0	0	0
1	17	6	"ydhO"	"STM1432"	4580	43490	140	548	1397	2470	176	57	57	62	34	54	96	89	0	850	1839	2929	159	88	88	92	24	26	98	94	0	0.644	0.765	0.734	0.717	4.601	0.758	0.516	156	357	100	1253	3091	-0.634	491	762	1340	1751	217906	286904	39.265	72.792	0	0	0
1	18	6	"ydgR"	"STM1452"	4750	43480	130	1631	3455	6251	180	58	58	65	38	58	98	94	0	922	1921	2934	152	89	89	93	24	25	96	95	0	1.888	1.854	1.797	1.615	3.901	2.490	0.542	120	399	100	2406	5229	0.917	1573	833	3397	1832	414576	230479	89.211	76.167	0	0	0
1	19	6	"ugpC"	"STM3554"	4940	43480	130	620	1239	2089	168	59	59	65	29	44	94	91	0	3712	5660	9269	163	88	88	91	21	23	100	100	0	0.155	0.212	0.174	0.168	3.261	0.183	0.635	120	433	100	4185	6752	-2.692	561	3624	1180	5572	148727	679253	40.483	265.190	0	0	0
1	20	6	"ftsX"	"STM3569"	5120	43490	120	2181	2541	1794	70	60	60	68	49	72	100	99	0	2657	3074	1981	64	89	89	106	132	124	99	98	0	0.826	0.831	0.811	0.825	2.258	0.808	0.647	120	393	100	4689	5466	-0.276	2121	2568	2481	2985	304899	368851	50.469	22.485	0	0	0
1	21	6	"yhhM"	"STM3574"	5310	43470	130	369	625	922	147	60	60	69	51	73	95	83	0	1257	2515	3459	137	89	89	108	134	124	98	93	0	0.265	0.233	0.218	0.221	3.343	0.175	0.462	120	381	100	1477	2991	-1.918	309	1168	565	2426	75040	301774	10.902	17.963	0	0	0
1	22	6	"yhhS"	"STM3581"	5470	43490	120	1208	1893	2000	105	58	58	61	17	27	100	100	0	4494	6550	6499	99	88	88	98	74	75	99	99	0	0.261	0.284	0.244	0.276	3.586	0.189	0.360	120	358	100	5556	8297	-1.938	1150	4406	1835	6462	227133	786034	107.765	87.189	0	0	0
1	23	6	"yhhJ"	"STM3585"	5650	43490	120	287	492	713	144	58	58	61	18	29	94	86	0	3069	5109	7043	137	86	86	96	72	75	99	99	0	0.077	0.086	0.070	0.068	2.732	0.083	0.727	120	384	100	3212	5457	-3.703	229	2983	434	5023	59056	613078	23.944	69.625	0	0	0
1	24	6	"gor"	"STM3597"	5820	43490	120	3161	5663	7364	130	61	61	72	95	131	100	95	0	2035	3085	3509	113	85	85	94	65	69	95	93	0	1.590	1.867	1.678	1.895	3.343	2.234	0.724	120	519	100	5050	8602	0.669	3100	1950	5602	3000	679589	370189	58.853	46.015	0	0	0
1	1	7	"yicN"	"STM3786"	1720	43640	110	398	414	255	61	46	46	53	47	88	96	88	0	1575	1916	1889	98	74	74	90	123	136	97	96	0	0.235	0.200	0.244	0.204	2.500	0.139	0.387	80	505	100	1853	2210	-2.092	352	1501	368	1842	33089	153304	7.681	14.846	0	0	0
1	2	7	"yidH"	"STM3805"	1910	43650	120	228	375	436	116	48	48	53	41	77	78	66	0	741	1102	1363	123	75	75	88	116	131	80	73	0	0.270	0.318	0.327	0.319	4.007	0.260	0.607	120	511	100	846	1354	-1.888	180	666	327	1027	45027	132188	7.854	8.741	0	0	0
1	3	7	"yidQ"	"STM3810"	2080	43650	110	463	1006	1449	144	49	49	51	21	41	96	93	0	762	2356	3593	152	75	75	144	528	366	58	42	0	0.603	0.420	0.468	0.541	2.921	0.382	0.792	80	471	100	1101	3238	-0.731	414	687	957	2281	80500	188447	45.476	4.189	0	0	0
1	4	7	""	"STM3820"	2280	43660	110	108	201	302	150	48	48	50	14	28	85	76	0	4144	6183	7179	116	76	76	153	550	359	92	91	0	0.015	0.025	0.017	0.015	2.863	0.028	0.642	80	435	100	4128	6260	-6.083	60	4068	153	6107	16101	494668	10.786	10.964	0	0	0
1	5	7	"torR"	"STM3824"	2440	43650	120	1893	1832	922	50	51	51	53	15	28	97	95	0	4642	4477	1799	40	77	77	80	23	28	99	99	0	0.404	0.405	0.402	0.336	2.650	0.390	0.748	120	435	100	6407	6181	-1.309	1842	4565	1781	4400	219891	537238	118.600	191.174	0	0	0
1	6	7	"dgoR"	"STM3830"	2620	43650	120	597	827	854	103	52	52	53	12	22	98	97	0	2808	4111	4153	101	79	79	82	23	28	100	100	0	0.200	0.192	0.201	0.190	2.541	0.140	0.445	120	435	100	3274	4807	-2.324	545	2729	775	4032	99215	493271	64.500	175.174	0	0	0
1	7	7	"pdxA"	"STM0091"	2800	43650	120	7952	7669	2800	36	53	53	54	12	22	100	100	0	5968	5712	2020	35	78	78	79	15	18	99	99	0	1.341	1.352	1.346	1.298	2.052	1.379	0.899	120	449	100	13789	13250	0.423	7899	5890	7616	5634	920222	685477	634.583	375.533	0	0	0
1	8	7	""	"STM0099"	2970	43650	100	145	166	90	54	52	52	53	11	20	100	96	0	1613	1968	1128	57	77	77	79	15	18	100	100	0	0.061	0.060	0.055	0.056	1.851	0.049	0.478	80	361	100	1629	2005	-4.046	93	1536	114	1891	13309	157407	10.273	125.933	0	0	0
1	9	7	"yabB"	"STM0119"	3150	43650	120	2208	4420	6075	137	52	52	70	245	350	88	81	0	927	1625	2412	148	77	77	96	185	192	80	69	0	2.536	2.822	2.919	2.849	3.349	3.110	0.625	120	493	100	3006	5916	1.343	2156	850	4368	1548	530358	194976	17.755	8.265	0	0	0
1	10	7	"murE"	"STM0123"	3340	43660	110	3018	4661	4862	104	52	52	72	264	366	98	97	0	1336	1762	1632	92	76	76	97	200	206	97	93	0	2.354	2.734	2.559	2.538	2.023	3.087	0.639	80	423	100	4226	6295	1.235	2966	1260	4609	1686	372860	140970	17.383	8.325	0	0	0
1	11	7	"lpxC"	"STM0134"	3510	43650	120	2510	4735	5422	114	51	51	54	16	29	100	100	0	553	826	843	102	77	77	79	16	20	92	90	0	5.166	6.254	6.852	6.915	2.990	8.293	0.537	120	418	100	2935	5433	2.369	2459	476	4684	749	568166	99172	292.563	46.688	0	0	0
1	12	7	"hofC"	"STM0142"	3670	43660	110	96	198	282	142	52	52	60	45	75	50	33	0	640	2728	4846	177	79	79	148	447	302	56	42	0	0.078	0.055	0.062	0.056	4.608	0.050	0.736	80	401	100	605	2795	-3.672	44	561	146	2649	15846	218212	3.067	5.772	0	0	0
1	13	7	""	"STM1546"	3870	43650	120	196	329	408	124	52	52	59	41	69	77	62	0	1984	3203	4231	132	79	79	138	407	294	85	74	0	0.076	0.089	0.089	0.075	3.169	0.067	0.509	120	484	100	2049	3401	-3.726	144	1905	277	3124	39490	384304	6.585	7.531	0	0	0
1	14	7	""	"STM1550"	4040	43650	120	568	709	600	84	53	53	54	12	22	99	98	0	1534	1616	1068	66	79	79	81	16	19	99	99	0	0.354	0.427	0.389	0.435	2.707	0.376	0.463	120	406	100	1970	2193	-1.498	515	1455	656	1537	85059	193898	54.583	95.938	0	0	0
1	15	7	""	"STM1555"	4220	43650	120	310	441	508	115	54	54	56	14	25	96	91	0	2365	3286	4143	126	82	82	84	18	21	100	100	0	0.112	0.121	0.119	0.106	2.797	0.110	0.814	120	427	100	2539	3591	-3.157	256	2283	387	3204	52961	394345	27.500	177.889	0	0	0
1	16	7	""	"STM1561"	4400	43650	130	154	257	321	124	56	56	60	29	48	89	73	0	2060	4283	6089	142	87	87	90	20	22	100	100	0	0.050	0.048	0.047	0.046	2.720	0.042	0.662	120	424	100	2071	4397	-4.331	98	1973	201	4196	30826	513974	6.793	209.650	0	0	0
1	17	7	"adhP"	"STM1567"	4570	43660	120	903	1723	2737	158	63	63	76	89	117	92	85	0	2108	3685	5633	152	95	95	103	42	40	99	99	0	0.417	0.462	0.360	0.366	3.171	0.418	0.665	120	388	100	2853	5250	-1.261	840	2013	1660	3590	206751	442167	18.506	85.286	0	0	0
1	18	7	"yddG"	"STM1571"	4750	43660	120	285	437	558	127	68	68	77	40	51	90	79	0	2382	3723	5251	141	97	97	103	28	27	99	99	0	0.095	0.102	0.096	0.090	3.437	0.089	0.704	120	450	100	2502	3995	-3.396	217	2285	369	3626	52494	446746	9.000	129.286	0	0	0
1	19	7	"topA"	"STM1714"	4940	43660	120	2247	5035	7892	156	64	64	69	27	39	100	99	0	1420	3078	4530	147	92	92	96	23	23	96	95	0	1.644	1.665	1.672	1.644	3.957	1.956	0.656	120	450	100	3511	7957	0.717	2183	1328	4971	2986	604165	369379	183.926	129.652	0	0	0
1	20	7	"trpH"	"STM1721"	5110	43650	130	1540	2557	2796	109	62	62	66	29	43	99	98	0	2725	3840	3837	99	91	91	97	32	32	100	100	0	0.561	0.666	0.561	0.558	2.465	0.655	0.590	120	455	100	4112	6244	-0.834	1478	2634	2495	3749	306830	460828	85.897	116.969	0	0	0
1	21	7	"cls"	"STM1739"	5290	43660	120	820	1541	2441	158	59	59	67	44	65	95	89	0	2437	4529	6856	151	89	89	102	104	101	98	93	0	0.324	0.334	0.292	0.307	3.036	0.320	0.772	120	437	100	3109	5922	-1.625	761	2348	1482	4440	184974	543528	33.500	42.567	0	0	0
1	22	7	"tdk"	"STM1750"	5460	43660	120	451	1268	2711	213	57	57	61	21	34	98	94	0	594	1844	3403	184	88	88	92	23	25	98	97	0	0.779	0.690	0.666	0.656	3.707	0.684	0.457	120	421	100	900	2967	-0.361	394	506	1211	1756	152123	221279	57.476	76.174	0	0	0
1	23	7	"narX"	"STM1766"	5650	43660	130	949	1327	1315	99	57	57	60	16	26	100	100	0	4800	6620	5853	88	86	86	94	67	71	100	99	0	0.189	0.194	0.172	0.185	2.210	0.185	0.759	120	435	100	5606	7804	-2.402	892	4714	1270	6534	159214	794403	79.188	97.403	0	0	0
1	24	7	"ychM"	"STM1781"	5820	43660	120	635	1270	1943	152	57	57	61	18	29	99	99	0	2123	3790	5546	146	85	85	94	95	101	97	96	0	0.284	0.327	0.317	0.331	2.943	0.281	0.613	120	486	100	2616	4918	-1.818	578	2038	1213	3705	152445	454833	67.167	38.905	0	0	0
1	1	8	""	"STM2303"	1720	43850	120	628	776	842	108	48	48	51	30	58	96	90	0	1196	1506	1769	117	78	78	84	89	105	89	83	0	0.519	0.510	0.495	0.566	4.213	0.442	0.738	120	601	100	1698	2156	-0.947	580	1118	728	1428	93144	180707	24.167	15.978	0	0	0
1	2	8	"nuoL"	"STM2318"	1910	43840	110	15329	15278	2701	17	49	49	51	15	29	100	100	0	8967	8885	1569	17	78	78	79	16	20	100	100	0	1.719	1.729	1.725	1.734	1.150	1.748	0.943	80	435	100	24169	24036	0.782	15280	8889	15229	8807	1222209	710839	1015.133	550.375	0	0	0
1	3	8	"nuoA"	"STM2328"	2090	43850	110	5072	5697	3766	66	49	49	51	19	37	100	100	0	1716	1968	1288	65	77	77	79	17	21	100	100	0	3.065	2.987	2.916	3.070	1.552	3.223	0.823	80	462	100	6662	7539	1.616	5023	1639	5648	1891	455799	157473	297.158	111.118	0	0	0
1	4	8	"yfbT"	"STM2334"	2260	43830	110	2678	2810	1406	50	49	49	49	11	22	100	100	0	3160	3298	1330	40	77	77	86	134	155	100	100	0	0.853	0.857	0.884	0.803	1.667	0.880	0.805	80	437	100	5712	5982	-0.230	2629	3083	2761	3221	224783	263870	251.000	23.970	0	0	0
1	5	8	""	"STM2340"	2440	43840	110	349	412	294	71	49	49	50	14	28	100	98	0	4492	4964	3045	61	80	80	82	25	30	100	100	0	0.068	0.074	0.072	0.068	1.708	0.070	0.749	80	446	100	4712	5247	-3.878	300	4412	363	4884	32942	397103	25.857	195.280	0	0	0
1	6	8	""	"STM2344"	2610	43840	110	162	175	72	41	49	49	51	15	29	98	97	0	3085	3522	2220	63	80	80	93	104	111	100	100	0	0.038	0.037	0.038	0.036	1.683	0.029	0.652	80	447	100	3118	3568	-4.733	113	3005	126	3442	13979	281721	8.267	32.971	0	0	0
1	7	8	""	"STM2528"	2790	43840	110	227	245	92	37	51	51	53	13	24	100	98	0	5792	6318	3176	50	81	81	93	100	107	100	100	0	0.031	0.031	0.032	0.032	1.612	0.028	0.843	80	487	100	5887	6431	-5.020	176	5711	194	6237	19622	505435	14.769	62.250	0	0	0
1	8	8	"nifU"	"STM2542"	2980	43840	110	4360	5709	5159	90	51	51	53	13	24	100	100	0	678	1001	1067	106	79	79	83	27	32	100	100	0	7.194	6.137	6.792	6.745	1.636	6.523	0.700	80	490	100	4908	6580	2.847	4309	599	5658	922	456715	80088	435.077	34.000	0	0	0
1	9	8	"yjdL"	"STM2560"	3150	43840	110	799	894	518	57	51	51	53	14	26	100	100	0	6221	7265	4605	63	79	79	81	23	28	100	100	0	0.122	0.117	0.118	0.119	1.506	0.098	0.782	80	432	100	6890	8029	-3.038	748	6142	843	7186	71542	581173	60.071	312.348	0	0	0
1	10	8	"yfhK"	"STM2564"	3320	43840	110	1529	1632	906	55	50	50	54	30	55	100	100	0	4423	5564	3922	70	78	78	86	59	68	100	100	0	0.340	0.288	0.330	0.297	1.645	0.281	0.762	80	448	100	5824	7068	-1.555	1479	4345	1582	5486	130590	445131	52.600	92.847	0	0	0
1	11	8	""	"STM2575"	3510	43840	120	170	213	153	71	50	50	54	30	55	93	80	0	2912	3639	3349	92	78	78	86	57	66	99	98	0	0.042	0.046	0.045	0.047	2.236	0.038	0.695	120	473	100	2954	3724	-4.562	120	2834	163	3561	25519	436671	5.300	62.333	0	0	0
1	12	8	""	"STM2590"	3690	43840	120	247	261	162	62	51	51	55	31	56	92	90	0	5708	5795	3784	65	80	80	98	189	192	98	97	0	0.035	0.037	0.035	0.034	2.358	0.036	0.823	120	482	100	5824	5925	-4.844	196	5628	210	5715	31361	695361	6.645	30.143	0	0	0
1	13	8	"yraO"	"STM3266"	3870	43840	110	2433	3217	2757	85	52	52	55	18	32	100	100	0	2515	3317	3144	94	82	82	89	53	59	100	100	0	0.979	0.978	0.930	0.994	1.415	0.907	0.829	80	428	100	4814	6400	-0.031	2381	2433	3165	3235	257346	265333	175.667	60.906	0	0	0
1	14	8	"yhbU"	"STM3274"	4040	43830	110	319	328	92	28	53	53	56	18	32	100	100	0	11396	12111	2232	18	82	82	91	57	62	100	100	0	0.024	0.023	0.023	0.022	1.386	0.023	0.312	80	447	100	11580	12304	-5.411	266	11314	275	12029	26236	968846	15.111	210.877	0	0	0
1	15	8	""	"STM3278"	4220	43840	110	126	139	53	38	56	56	58	15	25	100	95	0	4290	4618	1990	43	83	83	91	47	51	100	100	0	0.017	0.018	0.016	0.017	1.683	0.016	0.491	80	441	100	4277	4618	-5.909	70	4207	83	4535	11088	369463	5.400	96.319	0	0	0
1	16	8	"yhbC"	"STM3288"	4390	43830	110	7394	8177	5541	67	62	62	81	170	209	100	100	0	1593	1703	800	46	89	89	95	40	42	100	100	0	4.875	5.028	4.878	4.741	1.449	6.235	0.840	80	442	100	8836	9729	2.285	7332	1504	8115	1614	654141	136274	47.624	40.200	0	0	0
1	17	8	"mrsA"	"STM3294"	4570	43850	120	14627	14608	2631	18	80	80	104	173	166	100	100	0	9366	9655	1856	19	104	104	111	43	38	100	100	0	1.571	1.521	1.502	1.524	1.214	1.536	0.937	120	508	100	23809	24079	0.651	14547	9262	14528	9551	1752970	1158588	83.838	221.953	0	0	0
1	18	8	"rplU"	"STM3304"	4750	43840	110	9753	11472	10088	87	85	85	104	117	112	100	100	1	275	327	252	77	103	103	112	46	41	88	81	0	56.209	50.835	53.657	53.221	1.941	60.725	0.583	80	453	100	9840	11611	5.813	9668	172	11387	224	917740	26150	97.162	4.674	0	0	0
1	19	8	"ybgJ"	"STM0712"	4940	43840	110	4295	4962	2813	56	66	66	79	90	113	100	100	0	5062	5630	2891	51	91	91	95	27	28	100	100	0	0.851	0.884	0.848	0.875	1.404	0.893	0.831	80	470	100	9200	10435	-0.233	4229	4971	4896	5539	396934	450423	54.256	205.000	0	0	0
1	20	8	""	"STM0719"	5110	43840	110	178	183	35	19	59	59	61	19	31	100	100	0	10190	10297	855	8	91	91	118	302	255	100	100	0	0.012	0.012	0.012	0.012	1.306	0.011	0.539	80	440	100	10218	10330	-6.407	119	10099	124	10206	14678	823766	6.421	33.705	0	0	0
1	21	8	""	"STM0725"	5290	43840	110	114	120	32	26	59	59	62	22	35	93	66	0	3151	3357	1111	33	87	87	116	307	264	100	100	0	0.018	0.019	0.018	0.017	1.590	0.018	0.585	80	427	100	3119	3331	-5.800	55	3064	61	3270	9569	268581	2.636	10.557	0	0	0
1	22	8	"sdhA"	"STM0734"	5470	43850	120	6860	6715	3333	49	58	58	61	21	34	100	100	0	10609	10120	4535	44	85	85	99	170	171	95	95	0	0.646	0.663	0.661	0.730	2.262	0.668	0.913	120	484	100	17326	16692	-0.630	6802	10524	6657	10035	805756	1214391	316.857	58.947	0	0	0
1	23	8	"tolQ"	"STM0745"	5650	43840	110	6697	6909	2905	42	56	56	60	19	31	100	100	0	4882	5191	1848	35	84	84	88	22	25	100	100	0	1.384	1.342	1.339	1.322	1.238	1.407	0.909	80	407	100	11439	11960	0.469	6641	4798	6853	5107	552715	415317	360.474	231.955	0	0	0
1	24	8	"nadA"	"STM0756"	5820	43840	120	1346	1383	770	55	57	57	60	17	28	97	95	0	10130	10053	5201	51	84	84	91	89	97	98	98	0	0.128	0.133	0.133	0.119	2.055	0.130	0.897	120	554	100	11335	11295	-2.962	1289	10046	1326	9969	165957	1206419	77.824	111.933	0	0	0
1	1	9	"yliJ"	"STM0862"	1730	44020	120	2387	2522	1901	75	46	46	48	11	22	98	98	0	3155	3321	2534	76	78	78	78	13	16	98	96	0	0.761	0.763	0.744	0.787	3.622	0.720	0.712	120	508	100	5418	5719	-0.394	2341	3077	2476	3243	302692	398536	224.909	249.462	0	0	0
1	2	9	""	"STM0869"	1900	44010	120	446	505	419	82	48	48	49	12	24	93	92	0	5033	5443	3505	64	77	77	79	13	16	100	98	0	0.080	0.085	0.077	0.076	2.330	0.075	0.556	120	474	100	5354	5823	-3.638	398	4956	457	5366	60584	653108	38.000	412.615	0	0	0
1	3	9	"potF"	"STM0877"	2090	44010	110	1004	1000	421	42	48	48	49	10	20	100	100	0	10087	10390	3115	29	78	78	79	13	16	100	100	0	0.096	0.092	0.092	0.085	1.460	0.093	0.875	80	426	100	10965	11264	-3.388	956	10009	952	10312	79976	831234	95.100	793.154	0	0	0
1	4	9	""	"STM0884"	2270	44010	120	174	179	83	46	49	49	50	14	28	92	90	0	8474	8176	4746	58	79	79	80	14	17	99	99	0	0.015	0.016	0.016	0.016	2.292	0.015	0.809	120	517	100	8520	8227	-6.070	125	8395	130	8097	21475	981067	9.214	578.286	0	0	0
1	5	9	""	"STM0893"	2440	44010	110	373	376	109	28	49	49	50	15	30	98	98	0	14736	14275	1677	11	80	80	82	18	21	100	100	0	0.022	0.023	0.022	0.022	1.493	0.023	0.865	80	418	100	14980	14522	-5.499	324	14656	327	14195	30092	1142015	21.733	788.500	0	0	0
1	6	9	""	"STM0897"	2610	44010	110	62	66	19	28	49	49	49	12	24	52	26	0	3346	3753	1289	34	81	81	86	58	67	100	100	0	0.004	0.005	0.004	0.004	2.695	0.004	0.217	80	464	100	3278	3689	-7.972	13	3265	17	3672	5248	300227	1.417	63.224	0	0	0
1	7	9	""	"STM1032"	2800	44020	110	488	579	324	55	50	50	51	11	21	100	100	0	6525	7589	3761	49	82	82	85	19	22	100	100	0	0.068	0.070	0.071	0.067	1.440	0.068	0.821	80	492	100	6881	8036	-3.879	438	6443	529	7507	46332	607106	48.000	394.947	0	0	0
1	8	9	""	"STM1036"	2980	44020	110	234	290	163	56	51	51	52	12	23	100	100	0	4487	5280	2978	56	82	82	85	21	24	100	100	0	0.042	0.046	0.047	0.044	1.779	0.040	0.670	80	454	100	4588	5437	-4.589	183	4405	239	5198	23218	422362	19.833	247.381	0	0	0
1	9	9	""	"STM1041"	3150	44010	110	1085	1241	931	75	51	51	54	15	27	98	97	0	14824	16887	9952	58	79	79	84	34	40	100	100	1	0.070	0.071	0.070	0.061	2.204	0.060	0.592	80	453	100	15779	17998	-3.834	1034	14745	1190	16808	99312	1350948	79.133	494.206	0	0	0
1	10	9	"metH"	"STM4188"	3330	44010	100	2769	2948	1039	35	50	50	54	29	53	100	100	0	9845	10252	2675	26	80	80	86	41	47	100	100	0	0.278	0.285	0.286	0.276	1.275	0.287	0.936	80	430	100	12484	13070	-1.845	2719	9765	2898	10172	235864	820188	99.793	247.951	0	0	0
1	11	9	""	"STM4197"	3510	44000	110	57	61	18	29	49	49	51	11	21	41	23	0	506	809	884	109	78	78	81	15	18	100	100	0	0.019	0.016	0.029	0.022	3.305	0.011	0.167	80	429	100	436	743	-5.741	8	428	12	731	4889	64756	0.909	48.533	0	0	0
1	12	9	""	"STM4201"	3680	44010	110	137	172	116	67	52	52	53	12	22	97	97	0	3515	4848	3562	73	80	80	86	41	47	100	100	0	0.025	0.025	0.025	0.023	1.727	0.025	0.714	80	433	100	3520	4888	-5.337	85	3435	120	4768	13774	387836	9.917	116.146	0	0	0
1	13	9	"mntH"	"STM2408"	3860	44010	110	2044	1998	381	19	53	53	59	53	89	100	100	0	14572	14790	1116	7	84	84	105	209	199	100	100	0	0.137	0.132	0.138	0.127	1.399	0.131	0.914	80	467	100	16479	16651	-2.863	1991	14488	1945	14706	159828	1183198	36.585	70.263	0	0	0
1	14	9	"pduN"	"STM2049"	4040	44010	110	112	111	32	28	53	53	59	54	91	53	3	0	1558	1699	710	41	85	85	104	209	200	100	100	0	0.040	0.036	0.034	0.036	1.593	0.034	0.655	80	461	100	1532	1672	-4.642	59	1473	58	1614	8907	135941	0.963	7.632	0	0	0
1	15	9	""	"STM2636"	4220	44020	120	2628	2389	777	32	55	55	58	16	27	99	97	0	13286	12061	3693	30	86	86	90	43	47	99	99	0	0.195	0.195	0.196	0.184	2.494	0.190	0.927	120	507	100	15773	14309	-2.359	2573	13200	2334	11975	286709	1447286	145.688	278.395	0	0	0
1	16	9	"rplI"	"STM4394"	4390	44020	110	15591	15870	5017	31	63	63	85	184	216	100	100	0	1017	1019	260	25	85	85	89	22	24	100	100	0	16.661	16.924	17.072	16.682	1.315	18.834	0.849	80	456	100	16460	16741	4.058	15528	932	15807	934	1269615	81498	85.788	42.273	0	0	0
1	17	9	"sitC"	"STM2863"	4580	44020	110	2602	2764	498	18	70	70	86	140	162	100	100	0	11294	11780	1469	12	87	87	95	29	30	100	100	0	0.226	0.230	0.222	0.228	1.135	0.220	0.905	80	444	100	13739	14387	-2.146	2532	11207	2694	11693	221112	942368	19.129	402.931	0	0	0
1	18	9	"bcfD"	"STM0024"	4750	44020	100	493	496	113	22	61	61	72	84	116	100	100	0	10635	10533	2094	19	85	85	90	27	30	100	100	0	0.041	0.042	0.042	0.041	1.230	0.040	0.909	80	430	100	10982	10883	-4.610	432	10550	435	10448	39677	842625	5.048	386.778	0	0	0
1	19	9	""	"PSLT065"	4940	44030	110	82	89	32	35	55	55	59	20	33	62	27	0	1421	1549	617	39	81	81	83	21	25	100	100	0	0.020	0.023	0.020	0.017	2.705	0.020	0.330	80	457	100	1367	1502	-5.633	27	1340	34	1468	7133	123926	1.500	69.810	0	0	0
1	20	9	"trbD"	"PSLT083"	5110	44020	120	79	125	149	119	54	54	56	17	30	57	37	0	792	2321	4790	206	81	81	101	276	273	73	55	0	0.035	0.032	0.038	0.042	4.273	0.029	0.732	120	512	100	736	2311	-4.830	25	711	71	2240	15029	278474	4.059	8.043	0	0	0
1	21	9	"yneG"	"STM1526"	5290	44010	110	382	492	364	73	56	56	57	14	24	100	100	0	1854	2208	1397	63	80	80	85	31	36	100	100	0	0.184	0.205	0.207	0.190	1.718	0.192	0.710	80	445	100	2100	2564	-2.444	326	1774	436	2128	39352	176646	31.071	68.484	0	0	0
1	22	9	"dcuS"	"STM4304"	5460	44010	110	2318	2313	556	24	57	57	68	111	163	100	98	0	18344	18632	2539	13	81	81	136	559	411	100	100	0	0.124	0.122	0.125	0.116	1.444	0.121	0.919	80	428	100	20524	20807	-3.014	2261	18263	2256	18551	185044	1490568	20.225	33.088	0	0	0
1	23	9	"yjdE"	"STM4294"	5640	44020	110	1344	1332	358	26	56	56	75	128	170	98	97	0	14264	14170	1262	8	85	85	207	874	422	100	100	0	0.091	0.091	0.090	0.086	1.431	0.088	0.880	80	461	100	15467	15361	-3.461	1288	14179	1276	14085	106547	1133588	9.820	15.976	0	0	0
1	24	9	""	"STM4307"	5820	44020	110	494	485	109	22	57	57	67	72	107	100	97	0	14872	15006	1843	12	86	86	157	677	431	100	100	0	0.030	0.029	0.029	0.028	1.356	0.028	0.907	80	485	100	15223	15348	-5.080	437	14786	428	14920	38764	1200478	5.806	21.934	0	0	0
1	1	10	""	"STM4597"	1730	44190	100	217	225	53	23	47	47	48	10	20	100	100	0	1292	1252	461	36	76	76	77	12	15	100	100	0	0.140	0.151	0.147	0.161	1.558	0.135	0.851	80	432	100	1386	1354	-2.839	170	1216	178	1176	17971	100178	17.700	97.917	0	0	0
1	2	10	""	"STM0257"	1910	44190	110	506	463	142	30	48	48	49	10	20	96	93	0	11811	11185	2490	22	76	76	77	13	16	100	100	0	0.039	0.037	0.038	0.032	1.901	0.038	0.904	80	461	100	12193	11524	-4.679	458	11735	415	11109	37004	894805	41.400	854.462	0	0	0
1	3	10	""	"STM0275"	2090	44190	110	70	73	19	26	49	49	49	10	20	75	53	0	1642	1800	841	46	76	76	77	12	15	100	100	0	0.013	0.014	0.015	0.013	2.381	0.012	0.371	80	467	100	1587	1748	-6.221	21	1566	24	1724	5846	143989	2.400	143.583	0	0	0
1	4	10	""	"STM0284"	2260	44200	100	67	70	19	27	51	51	52	13	25	65	23	0	1089	1134	593	52	76	76	77	13	16	100	100	0	0.016	0.018	0.020	0.018	2.207	0.016	0.328	80	404	100	1029	1077	-5.984	16	1013	19	1058	5629	90705	1.385	81.308	0	0	0
1	5	10	""	"STM0292"	2440	44190	100	862	883	340	38	51	51	52	15	28	100	100	0	5292	5506	1856	33	78	78	81	14	17	100	100	0	0.156	0.153	0.151	0.144	1.482	0.149	0.883	80	420	100	6025	6260	-2.685	811	5214	832	5428	70647	440497	55.400	387.500	0	0	0
1	6	10	"safB"	"STM0300"	2610	44190	100	360	347	83	23	51	51	52	11	21	100	98	0	7953	7941	1518	19	78	78	81	13	16	100	100	0	0.039	0.038	0.038	0.036	1.582	0.036	0.870	80	420	100	8184	8159	-4.672	309	7875	296	7863	27764	635247	26.818	604.615	0	0	0
1	7	10	"ycfM"	"STM1207"	2790	44200	110	2426	2700	1125	41	52	52	54	12	22	100	100	0	2161	2209	1006	45	78	78	81	14	17	100	97	0	1.140	1.243	1.215	1.418	2.054	1.226	0.816	80	446	100	4457	4779	0.189	2374	2083	2648	2131	215962	176704	220.500	152.000	0	0	0
1	8	10	"ycfS"	"STM1215"	2970	44190	100	535	600	382	63	52	52	54	19	35	100	100	0	2249	2332	1452	62	80	80	81	16	19	100	100	0	0.223	0.243	0.256	0.237	2.163	0.203	0.293	80	408	100	2652	2800	-2.167	483	2169	548	2252	48004	186574	28.737	140.688	0	0	0
1	9	10	"ycfD"	"STM1229"	3150	44190	110	5698	5774	1709	29	54	54	60	62	103	100	100	0	8545	8688	1188	13	79	79	83	35	42	100	100	0	0.667	0.664	0.686	0.609	1.698	0.686	0.890	80	492	100	14110	14329	-0.585	5644	8466	5720	8609	461892	695076	92.161	245.857	0	0	0
1	10	10	"icdA"	"STM1238"	3330	44200	110	2753	3391	2061	60	53	53	59	60	101	100	100	0	982	1062	552	51	80	80	82	24	29	100	97	0	2.993	3.399	2.839	3.563	2.534	4.709	0.419	80	492	100	3602	4320	1.582	2700	902	3338	982	271316	84936	55.533	40.833	0	0	0
1	11	10	""	"STM1261"	3510	44190	110	201	210	83	39	51	51	53	13	24	98	95	0	892	950	424	44	80	80	82	15	18	100	100	0	0.185	0.183	0.198	0.174	1.814	0.166	0.531	80	492	100	962	1029	-2.437	150	812	159	870	16768	76035	12.077	57.867	0	0	0
1	12	10	""	"STM1273"	3690	44190	110	270	276	62	22	54	54	55	14	25	100	100	0	6275	6353	1922	30	80	80	84	33	39	100	100	0	0.035	0.035	0.036	0.035	1.342	0.031	0.755	80	466	100	6411	6495	-4.842	216	6195	222	6273	22102	508224	15.786	189.970	0	0	0
1	13	10	"ydgA"	"STM1466"	3860	44190	110	19730	19523	3411	17	57	57	64	57	89	100	100	0	11613	11555	1254	10	82	82	96	198	206	100	100	0	1.706	1.697	1.726	1.671	1.249	1.736	0.911	80	466	100	31204	30939	0.771	19673	11531	19466	11473	1561855	924394	341.386	57.874	0	0	0
1	14	10	""	"STM1472"	4040	44190	100	720	712	98	13	54	54	59	28	47	100	100	0	19277	19117	2037	10	84	84	89	35	39	100	100	0	0.035	0.035	0.034	0.034	1.188	0.032	0.889	80	452	100	19859	19691	-4.849	666	19193	658	19033	56953	1529380	23.321	543.657	0	0	0
1	15	10	""	"STM1481"	4230	44200	110	1556	1556	256	16	54	54	57	19	33	100	100	0	11851	11955	1349	11	84	84	88	34	38	100	100	0	0.128	0.127	0.129	0.125	1.178	0.123	0.896	80	433	100	13269	13373	-2.970	1502	11767	1502	11871	124465	956412	78.895	349.029	0	0	0
1	16	10	"ynfL"	"STM1487"	4390	44190	110	1129	1124	179	15	56	56	67	127	189	100	100	0	11406	11413	1063	9	81	81	94	112	119	100	100	0	0.095	0.094	0.094	0.093	1.252	0.091	0.912	80	425	100	12398	12400	-3.400	1073	11325	1068	11332	89912	913044	8.323	101.063	0	0	0
1	17	10	""	"STM1494"	4570	44200	110	419	425	110	25	57	57	59	20	33	100	97	0	9119	9166	1242	13	80	80	95	110	115	100	100	0	0.040	0.041	0.040	0.038	1.496	0.039	0.855	80	465	100	9401	9454	-4.642	362	9039	368	9086	34015	733309	18.300	82.464	0	0	0
1	18	10	"ynfC"	"STM1501"	4760	44200	110	2311	2416	834	34	57	57	58	14	24	100	100	0	6533	6418	1541	24	79	79	82	28	34	100	100	0	0.349	0.372	0.364	0.368	1.396	0.361	0.841	80	478	100	8708	8698	-1.518	2254	6454	2359	6339	193248	513476	168.429	226.286	0	0	0
1	19	10	""	"STM2780"	4930	44200	110	6890	6842	1604	23	55	55	60	30	50	100	100	0	11234	11353	1442	12	77	77	81	29	35	100	100	0	0.613	0.602	0.616	0.586	1.329	0.599	0.886	80	440	100	17992	18063	-0.707	6835	11157	6787	11276	547388	908215	226.067	388.690	0	0	0
1	20	10	""	"STM2788"	5110	44200	110	917	964	226	23	55	55	60	30	50	100	100	0	16189	16788	2232	13	78	78	83	35	42	100	100	0	0.054	0.054	0.054	0.053	1.239	0.053	0.897	80	441	100	16973	17619	-4.224	862	16111	909	16710	77087	1343076	30.133	477.286	0	0	0
1	21	10	"ygaU"	"STM2795"	5290	44200	110	1218	1331	794	59	55	55	58	21	36	100	100	0	4304	4592	1834	39	80	80	84	34	40	100	100	0	0.275	0.283	0.276	0.253	1.786	0.253	0.697	80	492	100	5387	5788	-1.861	1163	4224	1276	4512	106487	367393	60.619	132.588	0	0	0
1	22	10	"yihD"	"STM3995"	5470	44200	100	1032	1042	366	35	56	56	63	85	134	100	100	0	1637	1736	633	36	79	79	95	182	191	100	100	0	0.626	0.595	0.623	0.581	1.401	0.579	0.830	80	412	100	2534	2643	-0.675	976	1558	986	1657	83395	138858	11.518	9.016	0	0	0
1	23	10	""	"STM4015"	5650	44200	120	254	363	323	88	58	58	65	68	104	88	66	0	5342	7179	5908	82	84	84	142	641	451	97	96	0	0.037	0.043	0.041	0.038	2.114	0.041	0.706	120	503	100	5454	7400	-4.746	196	5258	305	7095	43592	861493	4.382	10.978	0	0	0
1	24	10	"fdhE"	"STM4034"	5830	44200	120	11082	17041	18445	108	57	57	60	20	33	100	100	10	6151	5596	2110	37	82	82	84	19	22	100	100	0	1.817	3.080	1.912	2.125	2.533	7.261	0.413	120	563	100	17094	22498	0.861	11025	6069	16984	5514	2044927	671554	849.050	290.105	0	0	0
1	1	11	""	"STM2940"	1740	44370	100	583	588	135	22	49	49	50	10	20	100	100	0	7788	7625	1317	17	77	77	78	13	16	100	100	0	0.069	0.071	0.070	0.070	1.310	0.069	0.897	80	462	100	8245	8087	-3.852	534	7711	539	7548	47056	610036	53.800	580.538	0	0	0
1	2	11	"ygcB"	"STM2944"	1910	44370	100	339	349	57	16	50	50	51	10	19	100	100	0	22719	23252	2390	10	79	79	80	13	16	100	100	0	0.013	0.013	0.013	0.013	1.166	0.012	0.908	80	430	100	22929	23472	-6.292	289	22640	299	23173	27926	1860142	29.800	1782.462	0	0	0
1	3	11	"relA"	"STM2956"	2090	44370	110	4403	4495	1137	25	51	51	52	12	23	100	100	0	4956	4873	1488	30	79	79	80	13	16	100	100	0	0.892	0.927	0.895	1.006	1.850	0.883	0.823	80	480	100	9229	9238	-0.164	4352	4877	4444	4794	359622	389802	370.250	368.692	0	0	0
1	4	11	"yqcD"	"STM2968"	2270	44370	110	1365	1520	766	50	51	51	52	12	23	100	100	0	2583	2764	1067	38	78	78	78	12	15	100	100	0	0.525	0.547	0.552	0.518	1.647	0.553	0.721	80	465	100	3819	4155	-0.931	1314	2505	1469	2686	121575	221117	122.333	223.833	0	0	0
1	5	11	"fucP"	"STM2975"	2440	44370	110	112	114	19	16	51	51	52	12	23	100	98	0	8233	8448	1441	17	77	77	78	13	16	100	100	0	0.007	0.008	0.007	0.007	1.346	0.007	0.770	80	466	100	8217	8434	-7.063	61	8156	63	8371	9130	675812	5.167	643.846	0	0	0
1	6	11	"fucU"	"STM2978"	2620	44370	110	226	231	74	32	53	53	55	14	25	96	96	0	3815	3966	1179	29	77	77	78	13	16	100	100	0	0.046	0.046	0.045	0.041	1.859	0.045	0.818	80	460	100	3911	4067	-4.433	173	3738	178	3889	18476	317260	12.571	299.077	0	0	0
1	7	11	"exbB"	"STM3159"	2800	44370	120	11195	9387	4258	45	56	56	58	16	27	100	99	0	5296	4474	1984	44	76	76	78	13	16	95	95	0	2.134	2.122	2.155	2.359	3.350	2.174	0.934	120	513	100	16359	13729	1.093	11139	5220	9331	4398	1126428	536908	583.063	338.154	0	0	0
1	8	11	"ygiR"	"STM3168"	2970	44360	110	4479	4842	2788	57	54	54	57	27	47	100	100	0	5216	5979	2654	44	77	77	78	14	17	100	100	0	0.861	0.811	0.855	0.727	2.008	0.880	0.758	80	455	100	9564	10690	-0.216	4425	5139	4788	5902	387392	478302	177.222	421.500	0	0	0
1	9	11	"ygiW"	"STM3176"	3150	44380	110	2262	2520	1422	56	53	53	61	65	106	100	100	0	1430	1505	769	51	76	76	78	23	29	100	100	0	1.631	1.726	1.547	1.742	1.790	1.945	0.683	80	491	100	3563	3896	0.706	2209	1354	2467	1429	201570	120388	37.831	62.043	0	0	0
1	10	11	"STMF1.41"	"Not LT2a92"	3340	44380	100	365	480	386	80	52	52	54	13	24	100	100	0	134	153	77	50	77	77	78	14	17	88	80	0	5.491	5.632	5.071	5.844	2.538	8.537	0.328	80	418	100	370	504	2.457	313	57	428	76	38388	12221	32.769	5.357	0	0	0
1	11	11	""	"STM2668"	3510	44370	110	1560	1587	298	18	51	51	53	11	20	100	100	0	10930	11240	1595	14	78	78	82	35	42	100	100	0	0.139	0.138	0.140	0.136	1.233	0.133	0.900	80	479	100	12361	12698	-2.846	1509	10852	1536	11162	126978	899216	139.455	318.800	0	0	0
1	12	11	""	"STM2682"	3700	44370	100	243	263	134	50	53	53	55	13	23	98	97	0	616	662	496	74	78	78	83	36	43	97	96	0	0.353	0.360	0.348	0.357	1.993	0.263	0.544	80	430	100	728	794	-1.502	190	538	210	584	21040	52922	16.000	16.083	0	0	0
1	13	11	""	"STM0497"	3870	44370	110	354	335	103	30	58	58	61	25	40	96	92	0	7198	6958	1414	20	79	79	81	17	20	100	100	0	0.042	0.040	0.041	0.037	1.577	0.041	0.890	80	466	100	7415	7156	-4.588	296	7119	277	6879	26800	556651	10.960	404.529	0	0	0
1	14	11	"tesA"	"STM0506"	4050	44380	110	2731	2857	1155	40	57	57	60	17	28	100	100	0	6964	7385	2769	37	81	81	82	19	23	100	100	0	0.388	0.383	0.389	0.380	1.290	0.378	0.909	80	459	100	9557	10104	-1.364	2674	6883	2800	7304	228522	590811	164.529	384.368	0	0	0
1	15	11	"allR"	"STM0516"	4220	44370	110	4071	4199	1257	29	56	56	62	47	75	100	100	0	10001	10346	1740	16	81	81	85	47	55	100	100	0	0.405	0.404	0.411	0.383	1.532	0.399	0.863	80	453	100	13935	14408	-1.305	4015	9920	4143	10265	335898	827702	88.021	218.319	0	0	0
1	16	11	"allP"	"STM0522"	4390	44360	110	113	121	32	26	57	57	62	49	79	71	11	0	13672	14320	3060	21	80	80	113	258	228	100	100	0	0.004	0.004	0.004	0.004	1.514	0.004	0.662	80	448	100	13648	14304	-7.923	56	13592	64	14240	9652	1145581	1.204	55.066	0	0	0
1	17	11	"glxK"	"STM0525"	4580	44360	110	670	696	303	43	60	60	63	18	28	97	97	0	14958	15524	3311	21	80	80	115	276	240	100	100	0	0.041	0.041	0.040	0.035	2.196	0.040	0.811	80	347	100	15488	16080	-4.608	610	14878	636	15444	55691	1241896	35.167	55.830	0	0	0
1	18	11	"ylbF"	"STM0531"	4750	44380	110	241	247	76	30	63	63	67	21	31	98	98	0	9853	10417	2347	22	81	81	90	73	81	100	100	0	0.018	0.018	0.018	0.017	1.485	0.017	0.797	80	424	100	9950	10520	-5.779	178	9772	184	10336	19743	833399	8.571	141.466	0	0	0
1	19	11	"yhgN"	"STM3540"	4940	44370	110	302	361	244	67	63	63	66	31	46	100	96	0	2112	2662	1967	73	81	81	89	71	79	100	100	0	0.118	0.115	0.111	0.107	1.638	0.104	0.743	80	460	100	2270	2879	-3.087	239	2031	298	2581	28846	212992	9.516	36.239	0	0	0
1	20	11	""	"STM2186"	5120	44380	120	562	528	181	34	60	60	62	16	25	93	92	0	15322	14563	5169	35	81	81	83	23	27	100	99	0	0.033	0.032	0.033	0.033	1.895	0.031	0.892	120	512	100	15743	14950	-4.924	502	15241	468	14482	63342	1747534	29.125	629.565	0	0	0
1	21	11	"folE"	"STM2193"	5290	44380	110	2922	2917	812	27	57	57	61	22	36	100	100	0	2919	2924	896	30	80	80	83	27	32	100	100	0	1.009	1.006	0.984	1.028	1.368	0.989	0.895	80	446	100	5704	5704	0.013	2865	2839	2860	2844	233343	233929	129.818	105.222	0	0	0
1	22	11	"yeiH"	"STM2202"	5470	44370	110	842	817	258	31	57	57	59	14	23	100	100	0	7763	7467	1755	23	79	79	81	15	18	100	100	0	0.102	0.103	0.103	0.094	1.520	0.104	0.944	80	478	100	8469	8148	-3.291	785	7684	760	7388	65348	597370	54.143	492.400	0	0	0
1	23	11	""	"STM2225"	5650	44380	110	4012	4301	1620	37	57	57	59	16	27	100	100	0	5028	5267	1795	34	82	82	83	17	20	100	100	0	0.800	0.819	0.794	0.808	1.309	0.817	0.856	80	440	100	8901	9429	-0.323	3955	4946	4244	5185	344101	421358	265.125	304.941	0	0	0
1	24	11	""	"STM2235"	5830	44370	110	590	608	254	41	56	56	58	15	25	100	100	0	14490	15011	3470	23	81	81	82	18	21	100	100	0	0.037	0.037	0.037	0.033	1.652	0.037	0.857	80	502	100	14943	15482	-4.754	534	14409	552	14930	48668	1200913	36.667	829.389	0	0	0
1	1	12	"phoP"	"STM1231"	1730	44560	100	4769	4829	1789	37	48	48	49	11	22	100	100	0	1399	1376	545	39	78	78	79	12	15	100	100	0	3.574	3.683	3.603	3.820	1.563	3.941	0.811	80	462	100	6042	6079	1.837	4721	1321	4781	1298	386319	110057	434.545	108.083	0	0	0
1	2	12	"phoP"	"STM1231"	1910	44560	110	10680	10621	1538	14	51	51	52	12	23	100	100	0	2823	2700	724	26	79	79	79	13	16	100	100	0	3.874	4.033	3.899	4.365	1.555	3.975	0.920	80	479	100	13373	13191	1.954	10629	2744	10570	2621	849670	215985	880.750	201.615	0	0	0
1	3	12	"phoP"	"STM1231"	2090	44550	110	11098	10608	2155	20	52	52	53	12	22	100	100	0	3218	3152	392	12	79	79	79	13	16	100	100	0	3.519	3.435	3.527	3.352	1.330	3.625	0.926	80	480	100	14185	13629	1.815	11046	3139	10556	3073	848641	252189	879.583	236.385	0	0	0
1	4	12	"phoQ"	"STM1230"	2270	44560	100	4331	4431	1079	24	53	53	54	12	22	100	100	0	2973	3000	855	28	80	80	80	13	16	100	100	0	1.479	1.499	1.467	1.544	1.405	1.497	0.894	80	418	100	7171	7298	0.564	4278	2893	4378	2920	354503	239989	364.750	224.615	0	0	0
1	5	12	"phoQ"	"STM1230"	2440	44550	110	13961	13867	1746	12	56	56	65	79	121	100	100	0	8359	8345	632	7	77	77	78	17	21	100	100	0	1.679	1.670	1.702	1.657	1.182	1.735	0.925	80	467	100	22187	22079	0.748	13905	8282	13811	8268	1109330	667566	174.709	486.294	0	0	0
1	6	12	"hupA"	"STM4170"	2620	44550	110	5625	6734	4866	72	61	61	71	81	114	100	100	0	448	518	311	60	76	76	78	17	21	100	100	0	14.957	15.097	13.749	14.666	1.590	16.867	0.835	80	467	100	5936	7115	3.903	5564	372	6673	442	538713	41441	82.259	25.882	0	0	0
1	7	12	"sopB"	"STM1091"	2790	44560	100	25476	23492	6383	27	63	63	74	51	68	100	100	0	5523	4891	1508	30	76	76	78	14	17	100	100	0	4.666	4.866	4.846	5.152	1.552	4.917	0.951	80	414	100	30860	28244	2.222	25413	5447	23429	4815	1879357	391301	459.176	343.786	0	0	0
1	8	12	"pipC"	"STM0375"	2980	44560	110	2836	2986	815	27	59	59	66	45	68	100	100	0	910	919	217	23	74	74	76	14	18	100	100	0	3.322	3.464	3.437	3.459	1.216	3.593	0.920	80	488	100	3613	3772	1.732	2777	836	2927	845	238874	73491	64.889	60.214	0	0	0
1	9	12	"pipC"	"STM0375"	3150	44550	110	4274	4351	748	17	55	55	58	17	29	100	100	0	1372	1387	244	17	74	74	75	13	17	100	100	0	3.250	3.272	3.240	3.275	1.221	3.398	0.906	80	453	100	5517	5609	1.701	4219	1298	4296	1313	348099	110961	252.529	100.923	0	0	0
1	10	12	"pipC"	"STM0375"	3330	44550	110	3538	3684	1341	36	53	53	55	15	27	100	100	0	1077	1147	373	32	74	74	75	14	18	100	100	0	3.475	3.384	3.481	3.345	1.381	3.661	0.870	80	453	100	4488	4704	1.797	3485	1003	3631	1073	294755	91763	241.933	76.571	0	0	0
1	11	12	"ssrB"	"STM1391"	3500	44550	110	717	711	298	41	51	51	52	13	25	100	100	0	3511	3417	1171	34	74	74	78	23	29	100	100	0	0.194	0.197	0.197	0.183	1.649	0.196	0.892	80	478	100	4103	4003	-2.368	666	3437	660	3343	56884	273381	50.692	145.174	0	0	0
1	12	12	"ssrB"	"STM1391"	3690	44550	110	854	838	268	31	54	54	56	15	26	98	97	0	4505	4465	844	18	76	76	79	23	29	100	100	0	0.181	0.179	0.182	0.149	2.426	0.181	0.912	80	492	100	5229	5173	-2.469	800	4429	784	4389	67078	357204	52.133	190.696	0	0	0
1	13	12	"lrp"	"STM0959"	3870	44550	110	3382	3330	904	27	63	63	70	27	38	100	100	0	897	890	146	16	78	78	79	15	18	100	100	0	4.053	4.023	4.112	3.879	1.387	4.455	0.891	80	461	100	4138	4079	2.019	3319	819	3267	812	266405	71213	120.741	54.067	0	0	0
1	14	12	"lrp"	"STM0959"	4050	44560	120	15279	13230	5884	44	64	64	70	28	40	100	100	0	3426	2991	1241	41	78	78	79	15	18	96	94	0	4.545	4.520	4.629	4.453	2.603	4.728	0.926	120	493	100	18563	16079	2.184	15215	3348	13166	2913	1587603	358907	470.000	194.133	0	0	0
1	15	12	"gyrA"	"STM2272"	4220	44560	100	8673	8683	2093	24	62	62	66	25	37	100	100	0	3242	2998	844	28	74	74	78	35	44	100	100	0	2.718	2.948	2.883	3.105	1.470	2.968	0.934	80	387	100	11779	11545	1.443	8611	3168	8621	2924	694677	239871	344.680	83.429	0	0	0
1	16	12	"gyrA"	"STM2272"	4390	44540	100	6714	5650	3162	55	63	63	118	409	346	85	82	0	2535	2204	949	43	76	76	103	250	242	91	87	0	2.705	2.625	2.616	2.003	2.293	2.884	0.925	80	337	100	9110	7715	1.435	6651	2459	5587	2128	451966	176303	13.526	8.404	0	0	0
1	17	12	"gyrA"	"STM2272"	4580	44550	220	14867	14968	3244	21	59	59	81	217	267	100	100	0	4402	4470	1089	24	77	77	93	156	167	99	99	0	3.424	3.394	3.417	3.464	1.312	3.444	0.936	392	1457	100	19133	19302	1.776	14808	4325	14909	4393	5867372	1752229	68.604	28.058	0	0	0
1	18	12	"csrA"	"STM2826"	4750	44560	100	5860	7506	5177	68	68	68	115	211	183	100	100	0	1018	1601	1626	101	79	79	98	98	100	100	98	0	6.168	4.887	6.675	6.148	2.028	4.182	0.707	80	237	100	6731	8960	2.625	5792	939	7438	1522	600466	128087	35.028	15.337	0	0	0
1	19	12	"crp"	"STM3466"	4900	44560	120	5238	5059	1329	26	63	63	102	198	194	100	99	0	3161	3096	497	16	79	79	99	109	110	100	100	0	1.679	1.656	1.696	1.582	1.390	1.746	0.922	120	519	100	8257	8013	0.748	5175	3082	4996	3017	607130	371527	25.035	27.495	0	0	0
1	20	12	"yhhP"	"STM3578"	5120	44560	110	517	976	1268	129	59	59	79	146	184	82	67	0	678	1207	1446	119	77	77	91	91	100	100	95	0	0.762	0.812	0.732	0.727	2.291	0.835	0.742	80	463	100	1059	2047	-0.392	458	601	917	1130	78085	96565	6.144	12.264	0	0	0
1	21	12	"yhhP"	"STM3578"	5290	44560	110	1375	1359	361	26	55	55	59	18	30	100	100	0	2036	1996	409	20	75	75	78	15	19	100	100	0	0.673	0.679	0.688	0.655	1.478	0.682	0.889	80	453	100	3281	3225	-0.571	1320	1961	1304	1921	108750	159715	72.222	127.867	0	0	0
1	22	12	"topA"	"STM1714"	5470	44560	100	1224	1529	966	63	58	58	62	23	37	100	100	0	833	1074	812	75	76	76	79	19	24	100	100	0	1.540	1.474	1.476	1.518	1.614	1.410	0.656	80	412	100	1923	2469	0.623	1166	757	1471	998	122332	85941	63.783	52.368	0	0	0
1	23	12	"topA"	"STM1714"	5650	44560	120	30611	29452	8297	28	58	58	62	20	32	100	100	0	16059	16449	4077	24	78	78	79	17	21	100	100	0	1.912	1.795	1.918	1.649	1.940	1.879	0.885	120	492	100	46534	45765	0.935	30553	15981	29394	16371	3534260	1973864	1469.500	962.941	0	0	0
1	24	12	"topA"	"STM1714"	5820	44560	110	780	1209	1249	103	56	56	59	16	27	100	100	0	629	1034	1211	117	76	76	77	16	20	100	100	0	1.309	1.204	1.382	1.298	1.995	1.099	0.621	80	488	100	1277	2111	0.389	724	553	1153	958	96693	82694	71.875	59.813	0	0	0
1	1	13	"ctrl-buffer"	"ctrl-buffer"	1730	44730	100	46	48	13	27	46	46	48	13	27	10	5	0	86	88	16	18	78	78	78	12	15	37	15	0	0.000	0.200	0.708	0.695	3.494	0.210	0.012	80	440	100	8	12	Error	0	8	2	10	3866	7048	0.000	0.833	-50	0	0
1	2	13	"ctrl-buffer"	"ctrl-buffer"	1900	44730	100	47	49	13	26	46	46	47	13	27	15	7	0	81	83	15	18	77	77	77	12	15	28	3	0	0.250	0.500	0.962	0.995	3.296	71.980	0.000	80	408	100	5	9	-2.000	1	4	3	6	3939	6646	0.154	0.500	-50	0	0
1	3	13	"ctrl-buffer"	"ctrl-buffer"	2080	44730	100	48	47	9	19	46	46	47	10	21	20	1	0	81	82	16	19	76	76	77	13	16	21	10	0	0.400	0.167	0.592	0.651	3.004	0.057	0.002	80	432	100	7	7	-1.322	2	5	1	6	3783	6534	0.000	0.385	-50	0	0
1	4	13	"ctrl-buffer"	"ctrl-buffer"	2260	44730	100	49	51	11	21	49	49	50	12	24	15	2	0	87	87	12	13	78	78	78	12	15	35	11	0	0.000	0.222	1.056	1.084	3.213	0.044	0.000	80	420	100	9	11	Error	0	9	2	9	4061	6967	0.083	0.750	-50	0	0
1	5	13	"ctrl-buffer"	"ctrl-buffer"	2440	44730	100	47	48	10	20	50	50	57	78	136	0	0	0	82	84	17	20	76	76	77	16	20	27	11	0	-0.500	-0.250	0.679	0.650	3.519	0.169	0.004	80	432	100	3	6	Error	-3	6	-2	8	3835	6703	-0.115	0.438	-50	0	0
1	6	13	"ctrl-buffer"	"ctrl-buffer"	2620	44730	100	50	54	28	51	50	50	53	22	41	7	2	0	85	86	16	18	76	76	77	13	16	38	13	0	0.000	0.400	0.857	0.669	3.566	2.051	0.063	80	420	100	9	14	Error	0	9	4	10	4304	6860	0.045	0.692	-50	0	0
1	7	13	"ctrl-buffer"	"ctrl-buffer"	2790	44730	100	50	53	16	30	52	52	55	21	38	10	1	0	82	83	17	20	75	75	76	13	17	31	7	0	-0.286	0.125	0.750	0.797	3.880	0.109	0.000	80	408	100	5	9	Error	-2	7	1	8	4263	6672	-0.095	0.538	-50	0	0
1	8	13	"ctrl-buffer"	"ctrl-buffer"	2970	44730	100	47	47	11	23	51	51	53	14	26	7	0	0	77	82	27	32	73	73	75	13	17	32	10	0	-1.000	-0.444	0.900	0.791	4.687	0.034	0.001	80	420	100	0	5	Error	-4	4	-4	9	3798	6531	-0.429	0.538	-50	0	0
1	9	13	"ctrl-buffer"	"ctrl-buffer"	3150	44730	100	50	52	13	25	50	50	52	15	28	15	2	0	83	84	15	17	74	74	74	12	16	35	18	0	0.000	0.200	0.643	0.787	2.959	0.359	0.011	80	432	100	9	12	Error	0	9	2	10	4154	6681	0.000	0.833	-50	0	0
1	10	13	"ctrl-buffer"	"ctrl-buffer"	3330	44730	100	50	50	11	22	49	49	51	12	23	16	2	0	81	82	16	19	73	73	74	13	17	30	10	0	0.125	0.111	0.896	0.868	3.707	0.208	0.007	80	420	100	9	10	-3.000	1	8	1	9	4027	6556	-0.083	0.615	-50	0	0
1	11	13	"ctrl-buffer"	"ctrl-buffer"	3500	44730	100	49	50	14	28	48	48	49	12	24	21	5	0	80	84	26	30	72	72	74	16	21	37	8	0	0.125	0.167	0.714	0.711	3.944	0.227	0.053	80	420	100	9	14	-3.000	1	8	2	12	3981	6718	0.083	0.625	-50	0	0
1	12	13	"ctrl-buffer"	"ctrl-buffer"	3680	44730	100	47	51	21	41	49	49	50	11	22	16	5	0	80	91	74	81	74	74	74	12	16	36	11	0	-0.333	0.118	0.750	0.769	3.715	0.142	0.112	80	432	100	4	19	Error	-2	6	2	17	4113	7301	0.091	1.417	-50	0	0
1	13	13	"ctrl-buffer"	"ctrl-buffer"	3860	44730	100	51	52	13	25	52	52	56	18	32	8	2	0	78	79	16	20	74	74	75	13	17	23	12	0	-0.250	0.000	0.776	0.725	3.203	0.478	0.017	80	432	100	3	5	Error	-1	4	0	5	4180	6316	-0.222	0.308	-50	0	0
1	14	13	"ctrl-buffer"	"ctrl-buffer"	4040	44730	100	55	56	15	26	52	52	55	13	23	22	6	0	81	84	23	27	73	73	74	13	17	31	13	0	0.375	0.364	0.866	0.843	3.617	0.196	0.020	80	411	100	11	15	-1.415	3	8	4	11	4500	6700	0.077	0.769	-50	0	0
1	15	13	"ctrl-buffer"	"ctrl-buffer"	4220	44730	100	51	52	12	23	53	53	55	18	32	7	0	0	81	84	20	23	74	74	75	14	18	33	11	0	-0.286	-0.100	1.125	0.959	4.001	0.056	0.001	80	418	100	5	9	Error	-2	7	-1	10	4170	6720	-0.167	0.643	-50	0	0
1	16	13	"ctrl-buffer"	"ctrl-buffer"	4390	44730	100	52	54	13	24	54	54	88	294	334	0	0	0	83	86	19	22	74	74	83	87	104	0	0	0	-0.222	0.000	0.875	0.884	4.677	0.044	0.006	80	416	100	7	12	Error	-2	9	0	12	4295	6884	-0.116	0.034	-50	0	0
1	17	13	"ctrl-buffer"	"ctrl-buffer"	4570	44730	100	59	63	20	31	52	52	54	13	24	33	17	0	82	86	18	20	72	72	76	27	35	20	3	0	0.700	0.786	0.889	0.893	4.139	31.904	0.002	80	324	100	17	25	-0.515	7	10	11	14	5036	6866	0.692	0.370	-50	0	0
1	18	13	"ctrl-buffer"	"ctrl-buffer"	4750	44730	100	55	60	22	36	57	57	85	160	188	0	0	0	82	86	23	26	74	74	83	43	51	7	2	0	-0.250	0.250	1.093	0.796	4.917	2.127	0.454	80	388	100	6	15	Error	-2	8	3	12	4823	6885	-0.156	0.070	-50	0	0
1	19	13	"ctrl-buffer"	"ctrl-buffer"	4930	44730	100	55	59	18	30	56	56	75	89	118	0	0	0	80	91	37	40	74	74	83	48	57	11	5	0	-0.167	0.176	0.636	0.740	6.355	0.182	0.029	80	424	100	5	20	Error	-1	6	3	17	4732	7314	-0.180	0.167	-50	0	0
1	20	13	"ctrl-buffer"	"ctrl-buffer"	5110	44730	100	55	62	25	40	54	54	57	36	63	12	3	0	85	101	59	58	73	73	76	35	46	18	11	0	0.083	0.286	0.525	0.558	4.891	0.309	0.057	80	408	100	13	36	-3.585	1	12	8	28	4979	8062	0.139	0.714	-50	0	0
1	21	13	"ctrl-buffer"	"ctrl-buffer"	5280	44730	100	52	71	117	164	52	52	54	17	31	10	5	0	79	99	140	141	72	72	74	12	16	35	13	0	0.000	0.704	1.000	1.051	3.793	0.856	0.832	80	408	100	7	46	Error	0	7	19	27	5715	7908	1.000	2.083	-50	0	0
1	22	13	"ctrl-buffer"	"ctrl-buffer"	5460	44730	100	55	56	15	26	53	53	54	13	24	20	2	0	80	93	57	61	73	73	74	13	17	35	12	0	0.286	0.150	0.500	0.523	3.703	0.108	0.041	80	420	100	9	23	-1.807	2	7	3	20	4445	7467	0.154	1.462	-50	0	0
1	23	13	"ctrl-buffer"	"ctrl-buffer"	5640	44730	100	54	59	20	33	53	53	55	14	25	22	8	0	82	92	58	63	73	73	73	12	16	41	18	0	0.111	0.316	0.750	0.662	4.346	0.220	0.139	80	401	100	10	25	-3.170	1	9	6	19	4747	7392	0.286	1.583	-50	0	0
1	24	13	"ctrl-buffer"	"ctrl-buffer"	5820	44730	100	52	73	64	87	51	51	54	17	31	20	13	0	81	104	119	114	73	73	75	14	18	37	18	0	0.125	0.710	1.000	1.022	5.595	0.343	0.201	80	452	100	9	53	-3.000	1	8	22	31	5858	8328	1.118	2.071	-50	0	0
1	1	14	"ydhI"	"STM1443"	1730	44910	110	259	291	162	55	46	46	47	12	25	98	98	0	1121	1289	732	56	77	77	77	12	15	100	100	0	0.204	0.202	0.222	0.193	1.890	0.194	0.781	80	568	100	1257	1457	-2.293	213	1044	245	1212	23294	103095	20.333	101.000	0	0	0
1	2	14	"STMB2B.139A"	"Not LT2a93"	1910	44910	100	237	247	98	39	46	46	47	12	25	100	100	0	261	278	113	40	76	76	77	12	15	100	100	0	1.032	0.995	1.036	1.015	1.473	0.967	0.733	80	464	100	376	403	0.046	191	185	201	202	19759	22264	16.667	16.750	0	0	0
1	3	14	""	"STM3806"	2090	44910	110	256	271	101	37	45	45	46	10	21	100	100	0	1645	1788	986	55	76	76	77	13	16	100	100	0	0.134	0.132	0.141	0.138	1.494	0.105	0.682	80	524	100	1780	1938	-2.895	211	1569	226	1712	21701	143027	22.500	131.615	0	0	0
1	4	14	"pgtE"	"STM2395"	2270	44910	110	904	920	272	29	47	47	48	11	22	100	100	0	9024	9568	2756	28	76	76	77	14	18	100	100	0	0.096	0.092	0.091	0.091	1.231	0.089	0.919	80	524	100	9805	10365	-3.384	857	8948	873	9492	73619	765411	79.273	677.929	0	0	0
1	5	14	""	"STM3911"	2450	44910	100	74	79	24	30	46	46	48	16	33	78	42	0	499	532	206	38	75	75	76	13	17	100	100	0	0.066	0.072	0.066	0.061	2.361	0.064	0.511	80	452	100	452	490	-3.921	28	424	33	457	6335	42548	1.938	35.077	0	0	0
1	6	14	"ygiY"	"STM3178"	2620	44910	100	993	1060	327	30	47	47	48	10	20	100	100	0	7685	8261	1900	22	77	77	77	13	16	100	100	0	0.124	0.124	0.122	0.121	1.281	0.122	0.921	80	440	100	8554	9197	-3.008	946	7608	1013	8184	84782	660868	101.200	629.538	0	0	0
1	7	14	""	"STM2880"	2790	44910	110	2578	3319	2735	82	47	47	50	25	50	100	100	0	572	715	564	78	75	75	76	13	17	100	100	0	5.093	5.113	5.273	5.247	1.648	5.684	0.742	80	522	100	3028	3912	2.348	2531	497	3272	640	265550	57209	130.760	49.154	0	0	0
1	8	14	"ssaU"	"STM1422"	2980	44910	100	71	247	353	142	48	48	52	27	51	46	33	0	660	4049	7165	176	73	73	75	13	17	100	100	0	0.039	0.050	0.044	0.050	3.467	0.044	0.795	80	474	100	610	4175	-4.674	23	587	199	3976	19770	323912	7.222	305.692	0	0	0
1	9	14	"nrdE"	"STM2807"	3160	44910	110	1779	3316	3247	97	49	49	50	13	26	100	100	0	3865	6590	6384	96	74	74	75	12	16	100	100	0	0.456	0.501	0.468	0.453	1.982	0.477	0.822	80	510	100	5521	9783	-1.132	1730	3791	3267	6516	265251	527230	251.231	542.917	0	0	0
1	10	14	"cadA"	"STM2559"	3330	44910	110	179	267	234	87	49	49	50	11	22	98	95	0	2665	4903	5715	116	74	74	75	13	17	100	100	0	0.050	0.045	0.044	0.048	2.099	0.039	0.796	80	510	100	2721	5047	-4.317	130	2591	218	4829	21375	392257	19.727	371.385	0	0	0
1	11	14	"thiL"	"STM0419"	3510	44910	110	3007	5192	5127	98	48	48	49	12	24	100	100	0	2933	4557	4060	89	74	74	76	14	18	100	100	0	1.035	1.147	1.140	1.010	2.025	1.244	0.813	80	536	100	5818	9627	0.050	2959	2859	5144	4483	415389	364537	428.583	320.071	0	0	0
1	12	14	"hin"	"STM2772"	3700	44910	110	187	259	250	96	48	48	50	11	22	90	85	0	1599	2133	2347	110	75	75	78	28	35	98	88	0	0.091	0.103	0.117	0.125	2.287	0.096	0.824	80	537	100	1663	2269	-3.455	139	1524	211	2058	20732	170666	19.000	73.393	0	0	0
1	13	14	""	"STM3166"	3880	44910	110	432	410	99	24	48	48	49	11	22	100	98	0	10126	9842	2157	21	73	73	76	28	36	100	100	0	0.038	0.037	0.037	0.036	1.478	0.036	0.918	80	512	100	10437	10131	-4.710	384	10053	362	9769	32770	787349	32.818	348.786	0	0	0
1	14	14	"yjjY"	"STM4599"	4050	44920	110	937	1204	1183	98	48	48	49	10	20	100	100	0	373	486	411	84	72	72	74	14	18	98	98	0	2.953	2.792	2.797	2.896	2.047	3.100	0.816	80	523	100	1190	1570	1.562	889	301	1156	414	96335	38919	115.500	29.429	0	0	0
1	15	14	"ybaN"	"STM0482"	4230	44920	110	942	1104	709	64	50	50	50	11	22	100	100	0	3650	4013	2532	63	76	76	77	15	19	100	100	0	0.250	0.268	0.259	0.267	1.342	0.262	0.934	80	536	100	4466	4991	-2.002	892	3574	1054	3937	88334	321004	95.818	262.400	0	0	0
1	16	14	""	"STM0571"	4410	44910	110	1016	998	263	26	50	50	51	11	21	100	100	0	20614	19654	5568	28	77	77	79	16	20	100	100	0	0.047	0.048	0.049	0.049	1.307	0.047	0.951	80	511	100	21503	20525	-4.410	966	20537	948	19577	79870	1572329	86.091	1223.438	0	0	0
1	17	14	"yaiU"	"STM0373"	4580	44910	110	2000	2010	441	21	50	50	52	12	23	100	100	0	22047	22440	2597	11	77	77	81	38	46	100	100	0	0.089	0.088	0.089	0.085	1.341	0.087	0.924	80	496	100	23920	24323	-3.494	1950	21970	1960	22363	160789	1795187	163.167	588.395	0	0	0
1	18	14	""	"STM3653"	4750	44910	100	792	863	294	34	50	50	53	21	39	100	100	0	6258	6228	1990	31	74	74	79	40	50	100	100	0	0.120	0.132	0.134	0.131	1.296	0.126	0.891	80	471	100	6926	6967	-3.059	742	6184	813	6154	69056	498262	38.571	153.725	0	0	0
1	19	14	""	"STM2195"	4940	44920	80	126	572	800	139	50	50	52	12	23	80	67	0	806	2885	3959	137	74	74	76	16	21	94	94	0	0.104	0.186	0.166	0.145	2.556	0.185	0.865	52	327	100	808	3333	-3.268	76	732	522	2811	29719	150014	43.333	175.563	0	0	0
1	20	14	"EMPTY"	"EMPTY"	5110	44910	100	49	50	11	22	50	50	53	34	64	1	0	0	76	82	35	42	71	71	75	34	45	7	5	0	-0.200	0.000	0.817	0.692	3.836	0.246	0.002	80	452	100	4	11	Error	-1	5	0	11	4025	6572	-0.088	0.206	-75	0	0
1	21	14	"EMPTY"	"EMPTY"	5280	44910	100	47	48	10	20	49	49	52	33	63	0	0	0	71	72	11	15	71	71	72	12	16	15	2	0	100000.000	-1.000	0.857	0.762	2.823	0.395	0.015	80	452	100	-2	0	16.610	-2	0	-1	1	3832	5726	-0.121	0.000	-75	0	0
1	22	14	"EMPTY"	"EMPTY"	5460	44910	100	50	51	13	25	49	49	50	12	24	17	6	0	72	73	12	16	72	72	73	12	16	20	1	0	100000.000	2.000	1.000	0.992	3.676	0.548	0.009	80	464	100	1	3	16.610	1	0	2	1	4096	5867	0.083	0.000	-75	0	0
1	23	14	"EMPTY"	"EMPTY"	5640	44910	100	49	48	11	22	48	48	50	12	24	11	1	0	71	73	15	20	71	71	72	13	18	13	1	0	100000.000	0.000	0.971	0.813	4.275	0.701	0.006	80	464	100	1	2	16.610	1	0	0	2	3806	5831	-0.167	0.077	-75	0	0
1	24	14	"EMPTY"	"EMPTY"	5820	44910	100	48	50	11	22	48	48	49	11	22	22	2	0	74	74	11	14	71	71	72	14	19	15	1	0	0.000	0.667	1.250	1.492	2.735	0.220	0.006	80	496	100	3	5	Error	0	3	2	3	3973	5918	0.091	0.143	-75	0	0
2	1	1	""	"STM0721"	6170	42540	110	191	192	73	38	57	57	59	17	28	100	92	0	11672	10817	4943	45	81	81	88	42	47	100	100	0	0.012	0.013	0.012	0.012	2.012	0.011	0.633	80	556	100	11725	10871	-6.435	134	11591	135	10736	15341	865375	7.824	255.452	0	0	0
2	2	1	"dnaC"	"STM4543"	6350	42540	120	1443	2663	2750	103	58	58	61	19	31	100	100	0	3107	4392	3642	82	82	82	89	41	46	100	100	0	0.458	0.604	0.524	0.494	2.567	0.612	0.578	120	570	100	4410	6915	-1.127	1385	3025	2605	4310	319597	527089	136.947	104.951	0	0	0
2	3	1	"gph"	"STM3482"	6530	42550	130	5860	6276	3186	50	57	57	61	27	44	100	100	0	3524	3477	1494	42	85	85	88	25	28	100	98	0	1.687	1.833	1.768	1.962	2.031	2.013	0.798	120	580	100	9242	9611	0.755	5803	3439	6219	3392	753136	417267	230.185	135.560	0	0	0
2	4	1	""	"STM3547"	6710	42540	120	201	208	63	30	57	57	61	32	52	100	95	0	11112	11058	2623	23	90	90	104	178	171	100	100	0	0.013	0.014	0.013	0.013	1.554	0.013	0.715	120	555	100	11166	11119	-6.258	144	11022	151	10968	24924	1326937	4.594	61.539	0	0	0
2	5	1	""	"STM3259"	6890	42540	130	139	171	119	69	57	57	63	47	74	73	39	0	1151	1443	971	67	88	88	102	172	168	98	95	0	0.077	0.084	0.078	0.072	2.629	0.066	0.434	120	599	100	1145	1469	-3.696	82	1063	114	1355	20562	173173	2.298	7.797	0	0	0
2	6	1	"yqjC"	"STM3228"	7060	42540	130	833	2069	2893	139	60	60	62	17	27	95	90	0	546	1328	1708	128	87	87	92	27	29	90	85	0	1.684	1.619	1.294	1.340	3.379	1.893	0.595	120	612	100	1232	3250	0.752	773	459	2009	1241	248245	159396	118.059	45.778	0	0	0
2	7	1	""	"STM2545"	7250	42550	120	7341	7234	3143	43	61	61	64	18	28	100	100	0	5681	5788	2260	39	93	93	110	60	54	100	100	0	1.303	1.260	1.246	1.242	1.523	1.309	0.847	120	518	100	12868	12868	0.382	7280	5588	7173	5695	868033	694520	398.333	94.633	0	0	0
2	8	1	"gltL"	"STM0662"	7420	42550	130	1296	1345	554	41	60	60	62	16	25	100	100	0	7909	7723	2706	35	94	94	108	58	53	100	100	0	0.158	0.168	0.165	0.168	1.556	0.154	0.786	120	531	100	9051	8914	-2.661	1236	7815	1285	7629	161420	926742	80.188	131.293	0	0	0
2	9	1	"asnB"	"STM0680"	7600	42550	130	10157	10078	1682	16	59	59	61	18	29	100	100	0	19179	18851	2870	15	90	90	107	227	212	100	100	0	0.529	0.534	0.533	0.532	1.193	0.513	0.928	120	555	100	29187	28780	-0.919	10098	19089	10019	18761	1209345	2262114	556.500	82.573	0	0	0
2	10	1	"nagE"	"STM0685"	7780	42550	130	861	924	542	58	58	58	61	19	31	98	98	0	4780	4677	2152	46	92	92	104	48	46	100	100	0	0.171	0.189	0.183	0.169	1.979	0.177	0.697	120	581	100	5491	5451	-2.546	803	4688	866	4585	110926	561226	45.421	95.271	0	0	0
2	11	1	"barA"	"STM2958"	7960	42550	130	2485	2551	1596	62	58	58	61	17	27	100	100	0	12088	11539	5585	48	94	94	107	51	47	100	100	0	0.202	0.218	0.209	0.222	1.688	0.213	0.791	120	559	100	14421	13938	-2.305	2427	11994	2493	11445	306125	1384731	146.471	224.157	0	0	0
2	12	1	"eutA"	"STM2459"	8130	42550	120	118	144	94	65	57	57	61	21	34	80	63	0	2282	2604	1783	68	89	89	100	45	45	100	99	0	0.028	0.035	0.030	0.030	2.836	0.028	0.401	120	494	100	2254	2602	-5.168	61	2193	87	2515	17287	312423	3.952	55.644	0	0	0
2	13	1	"yigN"	"STM3969"	8310	42550	130	7032	7148	1876	26	58	58	62	24	38	100	100	0	20024	19831	3233	16	85	85	90	26	28	100	100	0	0.350	0.359	0.365	0.345	1.440	0.359	0.898	120	550	100	26913	26836	-1.516	6974	19939	7090	19746	857738	2379767	295.250	759.269	0	0	0
2	14	1	"metE"	"STM3965"	8480	42550	130	4407	4481	1162	25	57	57	60	20	33	100	100	0	27467	27198	4582	16	85	85	90	26	28	100	100	0	0.159	0.163	0.160	0.157	1.425	0.159	0.898	120	557	100	31732	31537	-2.654	4350	27382	4424	27113	537726	3263753	221.050	1042.615	0	0	0
2	15	1	"pldB"	"STM3961"	8660	42550	130	2580	4617	4839	104	57	57	61	23	37	100	100	0	3953	7285	7055	96	86	86	93	30	32	100	100	0	0.652	0.633	0.659	0.564	3.340	0.623	0.647	120	596	100	6390	11759	-0.616	2523	3867	4560	7199	553985	874186	198.087	239.733	0	0	0
2	16	1	"pldA"	"STM3957"	8850	42550	130	8970	8417	2395	28	56	56	60	22	36	100	100	0	10221	10031	1975	19	84	84	90	30	33	100	100	0	0.879	0.841	0.890	0.791	1.626	0.871	0.859	120	580	100	19051	18308	-0.185	8914	10137	8361	9947	1010050	1203673	379.864	331.367	0	0	0
2	17	1	"yigF"	"STM3953"	9020	42550	130	401	522	464	88	55	55	57	16	28	99	95	0	1688	2448	2427	99	82	82	86	22	25	100	100	0	0.215	0.197	0.220	0.207	3.425	0.121	0.393	120	564	100	1952	2833	-2.215	346	1606	467	2366	62603	293815	29.063	107.364	0	0	0
2	18	1	"xerC"	"STM3949"	9200	42550	130	6287	6306	1576	24	57	57	61	20	32	100	100	0	9439	9473	2084	21	85	85	92	30	32	100	100	0	0.666	0.666	0.655	0.659	1.319	0.649	0.868	120	581	100	15584	15637	-0.586	6230	9354	6249	9388	756754	1136808	312.250	312.700	0	0	0
2	19	1	"sgaH"	"STM4386"	9380	42540	130	369	557	529	94	57	57	60	20	33	94	90	0	5025	6927	5739	82	88	88	100	47	47	100	100	0	0.063	0.073	0.065	0.060	2.671	0.066	0.563	120	621	100	5249	7339	-3.984	312	4937	500	6839	66881	831273	24.850	145.255	0	0	0
2	20	1	"ytfG"	"STM4401"	9560	42550	130	333	560	551	98	56	56	60	19	31	98	95	0	4683	6752	6294	93	87	87	96	40	41	100	100	0	0.060	0.076	0.068	0.071	2.362	0.074	0.726	120	579	100	4873	7169	-4.052	277	4596	504	6665	67204	810221	26.316	166.400	0	0	0
2	21	1	"ytfP"	"STM4411"	9730	42550	130	1391	1642	1429	87	55	55	59	19	32	100	99	0	805	1028	783	76	84	84	91	37	40	99	99	0	1.853	1.681	1.446	1.525	2.577	2.032	0.564	120	599	100	2057	2531	0.890	1336	721	1587	944	197083	123353	83.316	25.324	0	0	0
2	22	1	""	"STM4419"	9910	42550	130	280	491	519	105	53	53	56	16	28	95	92	0	5746	8384	8932	106	84	84	96	51	53	100	100	0	0.040	0.053	0.053	0.045	2.781	0.047	0.724	120	620	100	5889	8738	-4.641	227	5662	438	8300	58963	1006088	27.188	162.510	0	0	0
2	23	1	""	"STM4423"	10090	42550	130	79	91	48	52	52	52	59	95	161	11	1	0	1276	2018	1951	96	81	81	87	28	32	100	100	0	0.023	0.020	0.022	0.020	3.084	0.015	0.460	120	559	100	1222	1976	-5.468	27	1195	39	1937	10955	242139	0.337	68.964	0	0	0
2	24	1	""	"STM4427"	10270	42550	140	168	322	339	105	52	52	57	77	135	57	45	0	1797	3573	4310	120	80	80	87	42	48	97	96	0	0.068	0.077	0.072	0.077	3.799	0.060	0.499	156	857	100	1833	3763	-3.888	116	1717	270	3493	50269	557386	3.442	83.000	0	0	0
2	1	2	"clpP"	"STM0448"	6160	42740	120	2283	5304	8716	164	59	59	62	18	29	99	99	0	522	988	1394	141	81	81	86	37	43	92	83	0	5.043	5.783	5.764	5.971	3.670	7.621	0.640	120	561	100	2665	6152	2.334	2224	441	5245	907	636446	118536	291.222	24.378	0	0	0
2	2	2	"nrdG"	"STM4451"	6350	42730	120	113	259	421	162	60	60	63	20	31	75	59	0	998	2274	3904	171	81	81	85	23	27	99	97	0	0.058	0.091	0.073	0.073	4.585	0.081	0.593	120	427	100	970	2392	-4.113	53	917	199	2193	31037	272867	9.800	95.174	0	0	0
2	3	2	"phoQ"	"STM1230"	6530	42730	120	1919	4580	7608	166	59	59	62	19	30	98	98	0	1266	2178	3090	141	85	85	88	25	28	95	91	0	1.575	2.160	2.120	1.947	4.355	2.719	0.703	120	413	100	3041	6614	0.655	1860	1181	4521	2093	549545	261301	237.789	83.600	0	0	0
2	4	2	"coaA"	"STM4139"	6700	42720	110	1396	2317	3335	143	62	62	87	354	406	87	77	0	1789	2468	3012	122	94	94	173	1054	609	61	32	0	0.787	0.950	0.944	0.866	2.581	0.839	0.474	80	408	100	3029	4629	-0.346	1334	1695	2255	2374	185354	197446	6.299	2.177	0	0	0
2	5	2	"thiE"	"STM4163"	6880	42720	110	251	387	373	96	61	61	86	342	397	22	12	0	2866	4174	4160	99	95	95	172	1018	591	96	81	0	0.069	0.080	0.069	0.070	1.946	0.141	0.666	80	437	100	2961	4405	-3.866	190	2771	326	4079	30920	333910	0.880	3.931	0	0	0
2	6	2	"nfi"	"STM4168"	7060	42730	120	1001	1705	2337	137	60	60	63	19	30	99	98	0	1838	2529	2675	105	89	89	97	32	32	97	96	0	0.538	0.674	0.550	0.632	3.164	0.764	0.633	120	470	100	2690	4085	-0.894	941	1749	1645	2440	204628	303536	86.421	76.000	0	0	0
2	7	2	"hopD"	"STM3442"	7240	42730	120	319	626	658	105	61	61	64	18	28	88	80	0	1275	2805	3180	113	88	88	94	28	29	95	89	0	0.217	0.208	0.215	0.230	4.344	0.171	0.658	120	430	100	1445	3282	-2.202	258	1187	565	2717	75123	336573	31.222	96.821	0	0	0
2	8	2	"stfD"	"STM0197"	7420	42720	130	88	133	103	77	61	61	64	23	35	50	41	0	1179	3576	4418	123	88	88	94	29	30	82	77	0	0.025	0.021	0.026	0.043	6.145	0.017	0.502	120	431	100	1118	3560	-5.337	27	1091	72	3488	15942	429124	3.000	120.069	0	0	0
2	9	2	"eutP"	"STM2469"	7580	42710	110	75	131	157	119	59	59	62	23	37	41	35	0	744	2987	4074	136	90	90	170	557	327	53	45	0	0.024	0.025	0.027	0.052	8.911	0.012	0.167	80	381	100	670	2969	-5.353	16	654	72	2897	10464	238973	3.000	5.057	0	0	0
2	10	2	"eutM"	"STM2465"	7760	42710	110	72	120	107	89	59	59	61	20	32	42	31	0	224	673	842	125	89	89	184	565	307	32	20	0	0.096	0.104	0.183	0.228	4.411	0.055	0.335	80	427	100	148	645	-3.376	13	135	61	584	9615	53866	2.950	0.865	0	0	0
2	11	2	"prpR"	"STM0367"	7950	42730	130	106	203	190	93	59	59	64	34	53	54	45	0	1446	4217	5297	125	87	87	117	204	174	60	57	0	0.035	0.035	0.055	0.074	5.273	0.029	0.652	120	484	100	1406	4274	-4.854	47	1359	144	4130	24348	506093	4.088	20.098	0	0	0
2	12	2	"prpE"	"STM0371"	8130	42720	130	127	193	180	93	58	58	66	39	59	60	46	0	2128	3413	3257	95	83	83	92	41	44	99	98	0	0.034	0.041	0.038	0.034	3.867	0.029	0.236	120	432	100	2114	3465	-4.889	69	2045	135	3330	23219	409614	3.256	81.000	0	0	0
2	13	2	"sodA"	"STM4055"	8310	42730	120	2553	2734	1836	67	56	56	61	25	40	100	100	0	310	332	151	45	80	80	84	22	26	95	95	0	10.857	10.627	11.075	9.889	2.248	13.771	0.625	120	383	100	2727	2930	3.440	2497	230	2678	252	328130	39875	106.920	11.273	0	0	0
2	14	2	"sicP"	"STM2879"	8480	42730	130	1739	4217	5400	128	58	58	63	22	34	100	99	0	315	531	573	107	86	86	90	24	26	95	90	0	7.341	9.346	7.372	8.341	3.006	13.982	0.415	120	414	100	1910	4604	2.876	1681	229	4159	445	506017	63729	188.818	18.375	0	0	0
2	15	2	"fabD"	"STM1194"	8660	42730	120	7313	12632	13785	109	59	59	63	22	34	100	100	0	781	1172	1256	107	91	91	97	29	29	96	94	0	10.513	11.631	12.231	11.463	3.065	14.548	0.593	120	422	100	7944	13654	3.394	7254	690	12573	1081	1515852	140618	571.318	37.069	0	0	0
2	16	2	"nuoH"	"STM2322"	8840	42730	120	3695	6021	5934	98	56	56	61	20	32	100	100	0	1687	2415	2192	90	88	88	95	32	33	99	98	0	2.276	2.563	2.400	2.516	3.314	3.549	0.484	120	419	100	5238	8292	1.186	3639	1599	5965	2327	722522	289794	298.000	72.500	0	0	0
2	17	2	"dacD"	"STM2062"	9020	42730	130	259	557	706	126	54	54	57	15	26	98	91	0	614	1409	1660	117	84	84	89	25	28	100	98	0	0.387	0.380	0.350	0.372	3.126	0.291	0.367	120	441	100	735	1828	-1.370	205	530	503	1325	66858	169113	33.333	52.800	0	0	0
2	18	2	"pefC"	"PSLT017"	9200	42730	120	159	298	339	113	56	56	56	13	23	85	79	0	4524	8609	10452	121	84	84	88	24	27	99	99	0	0.023	0.028	0.027	0.026	3.766	0.024	0.603	120	414	100	4543	8767	-5.430	103	4440	242	8525	35756	1033134	18.615	355.042	0	0	0
2	19	2	"yjbA"	"STM4226"	9370	42740	120	189	537	637	118	56	56	58	16	27	76	70	0	427	2511	3664	145	84	84	88	25	28	81	75	0	0.388	0.198	0.303	0.334	6.485	0.122	0.459	120	431	100	476	2908	-1.367	133	343	481	2427	64391	301300	29.938	96.920	0	0	0
2	20	2	"asd"	"STM3539"	9550	42730	130	597	3297	5135	155	55	55	57	17	29	78	71	0	383	2635	4010	152	82	82	88	27	30	71	67	0	1.801	1.270	1.177	1.204	6.421	1.333	0.704	120	477	100	843	5795	0.849	542	301	3242	2553	395676	316185	190.588	94.333	0	0	0
2	21	2	"stpA"	"STM2799"	9730	42730	110	2513	9203	11680	126	54	54	59	24	40	96	90	0	426	984	1040	105	84	84	94	71	75	60	52	0	7.190	10.166	8.923	8.595	6.272	12.782	0.716	80	420	100	2801	10049	2.846	2459	342	9149	900	736233	78738	381.000	12.535	0	0	0
2	22	2	"leuB"	"STM0112"	9910	42740	100	482	906	1162	128	54	54	63	55	87	75	67	0	959	2953	4751	160	82	82	89	66	74	78	72	0	0.488	0.297	0.352	0.388	5.061	0.192	0.494	80	386	100	1305	3723	-1.035	428	877	852	2871	72444	236208	15.327	43.394	0	0	0
2	23	2	"prgJ"	"STM2872"	10080	42710	110	727	4967	7273	146	56	56	81	170	209	66	65	0	203	639	774	121	82	82	90	39	43	62	57	0	5.545	8.817	6.467	6.084	4.522	10.652	0.736	80	424	100	792	5468	2.471	671	121	4911	557	397346	51103	28.741	14.077	0	0	0
2	24	2	"smvA"	"STM1574"	10250	42710	90	767	1380	1642	118	57	57	84	184	219	61	57	0	3510	5004	5492	109	84	84	159	509	320	73	61	0	0.207	0.269	0.249	0.241	4.349	0.238	0.695	52	331	100	4136	6243	-2.271	710	3426	1323	4920	71768	260191	7.043	9.519	0	0	0
2	1	3	"hupB"	"STM0451"	6180	42900	120	332	521	498	95	59	59	61	17	27	95	93	0	170	568	909	160	84	84	89	28	31	84	67	0	3.174	0.955	2.690	2.086	4.192	0.484	0.361	120	480	100	359	946	1.666	273	86	462	484	62566	68135	27.059	17.107	0	0	0
2	2	3	"hisM"	"STM2352"	6350	42900	130	306	786	1015	129	59	59	63	22	34	74	67	0	1406	3816	4676	122	82	82	87	25	28	79	73	0	0.187	0.195	0.246	0.261	4.244	0.184	0.748	120	409	100	1571	4461	-2.422	247	1324	727	3734	94328	457923	32.864	149.160	0	0	0
2	3	3	"rimM"	"STM2675"	6530	42900	130	3330	11836	15789	133	60	60	63	21	33	90	87	0	219	388	392	101	82	82	87	24	27	72	64	0	23.869	38.484	29.370	17.725	5.960	48.835	0.653	120	429	100	3407	12082	4.577	3270	137	11776	306	1420342	46583	560.619	12.542	0	0	0
2	4	3	"fruR"	"STM0118"	6710	42900	120	449	964	1131	117	59	59	66	43	65	82	70	0	779	1390	1530	110	86	86	96	43	44	83	75	0	0.563	0.694	0.648	0.674	5.035	0.653	0.564	120	440	100	1083	2209	-0.829	390	693	905	1304	115700	166825	20.884	30.093	0	0	0
2	5	3	"asrA"	"STM2548"	6890	42910	120	119	170	130	76	60	60	64	21	32	71	58	0	1704	3951	4813	121	90	90	99	36	36	88	85	0	0.037	0.028	0.035	0.051	6.063	0.020	0.540	120	422	100	1673	3971	-4.774	59	1614	110	3861	20436	474152	5.048	107.000	0	0	0
2	6	3	"entD"	"STM0584"	7050	42900	110	173	376	446	118	59	59	65	35	53	70	55	0	892	2920	3761	128	88	88	110	181	164	65	60	0	0.142	0.112	0.125	0.152	4.725	0.097	0.671	80	372	100	918	3149	-2.818	114	804	317	2832	30054	233567	8.886	15.525	0	0	0
2	7	3	"cbiL"	"STM2024"	7240	42910	120	142	247	293	118	59	59	64	33	51	60	55	0	1377	2322	2574	110	85	85	103	163	158	90	83	0	0.064	0.084	0.082	0.065	4.517	0.076	0.539	120	459	100	1375	2425	-3.960	83	1292	188	2237	29655	278662	5.545	13.613	0	0	0
2	8	3	"cbiO"	"STM2020"	7420	42910	130	113	211	192	90	59	59	64	28	43	61	48	0	724	1386	1548	111	86	86	92	28	30	97	89	0	0.085	0.117	0.132	0.120	4.111	0.075	0.381	120	450	100	692	1452	-3.563	54	638	152	1300	25366	166371	5.250	46.214	0	0	0
2	9	3	"umuC"	"STM1997"	7590	42910	130	140	321	338	105	57	57	63	28	44	64	56	0	1455	2908	3621	124	88	88	140	439	313	59	51	0	0.061	0.094	0.133	0.140	4.618	0.067	0.512	120	473	100	1450	3084	-4.042	83	1367	264	2820	38524	349019	9.214	6.305	0	0	0
2	10	3	"uhpC"	"STM3788"	7770	42910	130	187	654	919	140	57	57	59	18	30	73	62	0	885	2763	4145	150	85	85	110	200	181	70	63	0	0.162	0.223	0.232	0.185	4.737	0.173	0.600	120	487	100	930	3275	-2.621	130	800	597	2678	78515	331510	33.056	13.265	0	0	0
2	11	3	"trpB"	"STM1726"	7950	42910	120	239	755	982	130	56	56	62	35	56	75	66	0	1396	3551	4072	114	83	83	93	37	39	95	86	0	0.139	0.202	0.200	0.191	4.016	0.175	0.561	120	419	100	1496	4167	-2.843	183	1313	699	3468	90655	426139	19.800	93.459	0	0	0
2	12	3	"rpsL"	"STM3448"	8130	42910	130	2803	6327	9005	142	55	55	63	38	60	94	89	0	167	333	344	103	83	83	90	34	37	61	54	0	32.714	25.088	22.532	22.852	4.105	32.399	0.630	120	435	100	2832	6522	5.032	2748	84	6272	250	759220	40010	164.842	7.147	0	0	0
2	13	3	"phnR"	"STM0430"	8310	42910	140	162	468	805	172	54	54	59	22	37	74	59	0	787	2121	3606	170	81	81	85	23	27	92	85	0	0.153	0.203	0.199	0.215	4.975	0.183	0.672	156	431	100	814	2454	-2.709	108	706	414	2040	72997	330848	18.591	88.522	0	0	0
2	14	3	""	"STM4157"	8490	42910	120	346	821	1267	154	58	58	61	20	32	90	87	0	1562	3460	4866	140	84	84	88	23	26	99	97	0	0.195	0.226	0.174	0.179	3.071	0.208	0.662	120	399	100	1766	4139	-2.360	288	1478	763	3376	98577	415164	38.000	146.609	0	0	0
2	15	3	""	"STM0345"	8670	42910	120	175	343	444	129	58	58	60	20	33	84	73	0	1056	1687	1941	115	87	87	92	26	28	96	92	0	0.121	0.178	0.125	0.148	3.766	0.156	0.505	120	401	100	1086	1885	-3.050	117	969	285	1600	41100	202466	14.150	61.346	0	0	0
2	16	3	""	"STM2453"	8840	42910	120	411	585	489	83	56	56	59	17	28	99	98	0	2963	3761	2949	78	86	86	94	31	32	100	99	0	0.123	0.144	0.141	0.134	2.796	0.114	0.530	120	403	100	3232	4204	-3.019	355	2877	529	3675	70185	451333	30.941	118.290	0	0	0
2	17	3	"ychA"	"STM1773"	9020	42910	120	2027	4231	6201	146	57	57	59	16	27	100	100	0	1311	2638	3640	137	84	84	91	28	30	100	100	0	1.606	1.634	1.601	1.477	2.526	1.806	0.763	120	427	100	3197	6728	0.683	1970	1227	4174	2554	507725	316542	260.750	90.964	0	0	0
2	18	3	"orf408"	"STM1382"	9200	42910	130	97	156	230	147	57	57	64	49	76	41	17	0	3047	3845	3109	80	86	86	93	43	46	100	100	0	0.014	0.026	0.015	0.015	3.081	0.022	0.147	120	453	100	3001	3858	-6.210	40	2961	99	3759	18758	461434	1.878	87.256	0	0	0
2	19	3	"traR"	"PSLT085"	9380	42920	130	78	84	33	39	57	57	62	35	56	33	7	0	858	1083	885	81	85	85	91	33	36	98	95	0	0.027	0.027	0.029	0.030	3.902	0.019	0.103	120	444	100	794	1025	-5.202	21	773	27	998	10125	129912	0.629	30.061	0	0	0
2	20	3	""	"Not LT2a85"	9560	42910	130	82	112	81	72	54	54	57	16	28	65	47	0	1232	2732	3771	138	79	79	86	23	26	100	98	0	0.024	0.022	0.026	0.028	3.522	0.015	0.452	120	437	100	1181	2711	-5.364	28	1153	58	2653	13475	327800	3.438	115.043	0	0	0
2	21	3	"trbC"	"PSLT094"	9730	42910	130	175	252	236	93	54	54	59	26	44	87	70	0	4678	7074	6112	86	82	82	92	69	75	100	100	0	0.026	0.028	0.025	0.024	3.032	0.023	0.482	120	455	100	4717	7190	-5.247	121	4596	198	6992	30202	848911	7.423	101.188	0	0	0
2	22	3	"traQ"	"PSLT098"	9910	42910	130	83	102	62	60	55	55	60	26	43	50	31	0	992	1717	2011	117	83	83	92	67	72	91	86	0	0.031	0.029	0.030	0.036	5.047	0.011	0.104	120	478	100	937	1681	-5.021	28	909	47	1634	12265	205992	1.615	24.254	0	0	0
2	23	3	"traS"	"PSLT102"	10090	42910	130	1412	2344	2619	111	56	56	69	106	153	98	95	0	2560	4053	4532	111	81	81	88	35	39	100	100	0	0.547	0.576	0.520	0.540	2.408	0.492	0.548	120	499	100	3835	6260	-0.870	1356	2479	2288	3972	281308	486322	21.462	113.286	0	0	0
2	24	3	""	"PSLT107"	10260	42910	130	189	467	866	185	55	55	68	102	150	61	35	0	389	792	881	111	83	83	124	369	297	45	27	0	0.438	0.581	0.469	0.420	4.340	0.401	0.095	120	635	100	440	1121	-1.191	134	306	412	709	56093	95040	3.912	1.810	0	0	0
2	1	4	""	"STM2736"	6170	43090	120	66	76	35	46	59	59	63	27	42	24	10	0	301	903	1640	181	86	86	93	44	47	80	67	0	0.033	0.021	0.050	0.058	8.046	0.009	0.074	120	524	100	222	834	-4.941	7	215	17	817	9075	108323	0.481	18.409	0	0	0
2	2	4	""	"STM2712"	6350	43080	120	132	268	423	157	59	59	63	30	47	69	55	0	1057	2439	3923	160	83	83	90	45	50	90	86	0	0.075	0.089	0.097	0.090	3.766	0.089	0.720	120	414	100	1047	2565	-3.738	73	974	209	2356	32139	292728	6.833	52.200	0	0	0
2	3	4	""	"STM1612"	6530	43080	130	201	289	250	86	59	59	62	22	35	95	87	0	4478	5621	4902	87	81	81	86	24	27	100	100	0	0.032	0.042	0.040	0.038	2.621	0.036	0.548	120	449	100	4539	5770	-4.953	142	4397	230	5540	34712	674529	10.318	230.625	0	0	0
2	4	4	""	"STM1607"	6710	43080	120	739	1177	1606	136	57	57	59	18	30	99	97	0	1528	2106	2157	102	81	81	87	26	29	100	98	0	0.471	0.553	0.454	0.497	3.126	0.630	0.671	120	406	100	2129	3145	-1.085	682	1447	1120	2025	141186	252760	62.111	77.654	0	0	0
2	5	4	"ycjI"	"STM1680"	6880	43080	130	275	538	808	150	56	56	59	17	28	90	87	0	1168	1717	2360	137	82	82	89	27	30	97	94	0	0.202	0.295	0.260	0.248	3.092	0.306	0.812	120	423	100	1305	2117	-2.310	219	1086	482	1635	64558	206099	28.176	60.296	0	0	0
2	6	4	""	"STM1676"	7060	43080	130	466	648	683	105	56	56	61	33	54	96	94	0	2387	3274	3153	96	83	83	99	162	163	99	97	0	0.178	0.186	0.170	0.169	2.503	0.174	0.680	120	465	100	2714	3783	-2.490	410	2304	592	3191	77701	392848	17.788	19.599	0	0	0
2	7	4	"frr"	"STM0219"	7240	43090	120	2425	5476	9063	165	56	56	59	20	33	100	100	0	430	827	1210	146	82	82	87	25	28	90	86	0	6.807	7.275	7.545	7.468	3.825	9.714	0.579	120	422	100	2717	6165	2.767	2369	348	5420	745	657079	99184	270.850	29.600	0	0	0
2	8	4	"mesJ"	"STM0236"	7420	43090	120	1315	1593	1053	66	57	57	62	24	38	99	99	0	3229	3391	1920	56	83	83	89	30	33	100	100	0	0.400	0.464	0.433	0.450	1.871	0.423	0.654	120	414	100	4404	4844	-1.322	1258	3146	1536	3308	191115	406874	63.792	110.067	0	0	0
2	9	4	"pfs"	"STM0207"	7600	43080	130	821	1592	2174	136	54	54	58	21	36	97	95	0	556	992	1151	116	82	82	88	31	35	92	86	0	1.618	1.690	1.789	1.620	4.179	2.341	0.460	120	441	100	1241	2448	0.694	767	474	1538	910	190988	119081	73.048	29.161	0	0	0
2	10	4	"yeeA"	"STM2060"	7780	43080	120	386	498	404	81	54	54	56	14	25	99	99	0	1889	2251	1723	76	83	83	89	28	31	100	100	0	0.184	0.205	0.191	0.197	2.336	0.166	0.552	120	431	100	2138	2612	-2.444	332	1806	444	2168	59748	270151	31.571	77.214	0	0	0
2	11	4	"vsr"	"STM1991"	7960	43090	130	210	453	730	161	54	54	56	14	25	88	85	0	688	1768	3320	187	84	84	92	35	38	95	94	0	0.258	0.237	0.272	0.256	4.288	0.188	0.693	120	436	100	760	2083	-1.953	156	604	399	1684	54308	212111	28.357	47.886	0	0	0
2	12	4	"fixB"	"STM0076"	8130	43090	120	76	93	50	53	54	54	57	19	33	55	37	0	816	1687	2083	123	83	83	92	39	42	100	95	0	0.030	0.024	0.031	0.033	3.689	0.016	0.400	120	397	100	755	1643	-5.058	22	733	39	1604	11169	202428	1.895	40.897	0	0	0
2	13	4	""	"STM4192"	8310	43090	120	1492	3756	6102	162	60	60	74	72	97	98	92	0	1384	2584	3829	148	82	82	86	30	34	100	99	0	1.100	1.477	1.194	1.234	3.143	1.820	0.533	120	404	100	2734	6198	0.137	1432	1302	3696	2502	450778	310059	51.139	83.267	0	0	0
2	14	4	"dgkA"	"STM4236"	8490	43090	130	447	577	447	77	61	61	77	74	96	92	87	0	859	1112	1042	93	83	83	87	25	28	100	99	0	0.497	0.501	0.496	0.459	2.558	0.378	0.499	120	461	100	1162	1545	-1.007	386	776	516	1029	69214	133421	6.757	41.000	0	0	0
2	15	4	"tyrB"	"STM4248"	8670	43090	130	2331	3274	3312	101	57	57	61	21	34	100	100	0	3895	4833	4464	92	84	84	88	25	28	100	99	0	0.597	0.677	0.651	0.667	2.154	0.646	0.606	120	451	100	6085	7966	-0.745	2274	3811	3217	4749	392843	580006	153.000	189.800	0	0	0
2	16	4	"lysC"	"STM4220"	8840	43090	130	1233	1416	911	64	57	57	62	24	38	100	100	0	2811	2963	1386	46	84	84	91	28	30	100	99	0	0.431	0.472	0.449	0.448	1.993	0.485	0.682	120	447	100	3903	4238	-1.213	1176	2727	1359	2879	169968	355543	56.417	102.571	0	0	0
2	17	4	"glk"	"STM2403"	9020	43090	120	715	818	477	58	58	58	62	24	38	100	99	0	3178	3572	2079	58	84	84	92	39	42	100	100	0	0.212	0.218	0.197	0.212	1.938	0.170	0.581	120	430	100	3751	4248	-2.236	657	3094	760	3488	98173	428671	31.500	89.231	0	0	0
2	18	4	"yfcB"	"STM2385"	9190	43090	110	2165	2802	2404	85	59	59	91	405	445	98	91	0	1738	1958	1393	71	85	85	101	75	74	98	98	0	1.274	1.464	1.408	1.375	2.226	1.993	0.514	80	387	100	3759	4616	0.349	2106	1653	2743	1873	224151	156645	6.694	24.760	0	0	0
2	19	4	"ybdA"	"STM0593"	9370	43090	130	1387	2756	3379	122	59	59	87	366	420	78	63	0	3284	4622	4407	95	86	86	100	63	63	98	97	0	0.415	0.595	0.501	0.461	3.202	0.591	0.544	120	474	100	4526	7233	-1.268	1328	3198	2697	4536	330716	554692	7.292	71.778	0	0	0
2	20	4	"ybaM"	"STM0480"	9560	43090	130	109	145	113	77	58	58	63	23	36	71	53	0	274	396	408	103	85	85	90	26	28	94	89	0	0.270	0.280	0.267	0.282	3.014	0.142	0.215	120	441	100	240	398	-1.890	51	189	87	311	17436	47476	3.565	11.769	0	0	0
2	21	4	"ybbO"	"STM0505"	9730	43090	130	1542	2241	2492	111	57	57	60	21	35	100	99	0	2032	3123	3030	97	86	86	90	27	30	100	100	0	0.763	0.719	0.716	0.666	2.161	0.738	0.653	120	426	100	3431	5221	-0.390	1485	1946	2184	3037	268978	374724	103.857	112.333	0	0	0
2	22	4	"purK"	"STM0533"	9910	43090	130	1083	1470	1603	109	55	55	59	20	33	100	99	0	2107	2714	2419	89	84	84	89	31	34	100	100	0	0.508	0.538	0.499	0.514	2.040	0.541	0.623	120	441	100	3051	4045	-0.977	1028	2023	1415	2630	176430	325635	70.550	84.677	0	0	0
2	23	4	"rfbI"	"STM0559"	10090	43090	130	109	146	138	94	57	57	61	25	40	73	50	0	732	1079	1438	133	82	82	89	29	32	100	95	0	0.080	0.089	0.081	0.082	3.308	0.070	0.446	120	458	100	702	1086	-3.644	52	650	89	997	17518	129496	3.400	34.138	0	0	0
2	24	4	"ybdK"	"STM0583"	10270	43090	130	385	519	353	68	56	56	62	37	59	99	99	0	3674	5443	4336	79	86	86	92	27	29	100	100	0	0.092	0.086	0.089	0.088	1.874	0.071	0.676	120	607	100	3917	5820	-3.447	329	3588	463	5357	62263	653105	12.351	198.185	0	0	0
2	1	5	"yoaH"	"STM1823"	6170	43260	120	173	276	298	107	57	57	63	38	60	83	65	0	242	384	371	96	83	83	89	42	47	85	75	0	0.730	0.728	0.760	0.702	3.700	0.642	0.309	120	483	100	275	520	-0.455	116	159	219	301	33132	46052	5.605	7.024	0	0	0
2	2	5	"emtA"	"STM1799"	6350	43260	120	810	1317	1736	131	56	56	60	29	48	98	95	0	1265	1984	2672	134	81	81	85	44	51	99	98	0	0.637	0.663	0.611	0.618	3.220	0.576	0.501	120	382	100	1938	3164	-0.651	754	1184	1261	1903	158099	238118	43.345	43.159	0	0	0
2	3	5	"narH"	"STM1763"	6520	43260	120	145	165	103	62	56	56	59	18	30	90	79	0	3122	3870	3158	81	78	78	81	20	24	98	98	0	0.029	0.029	0.030	0.027	2.530	0.024	0.592	120	420	100	3133	3901	-5.096	89	3044	109	3792	19792	464361	5.889	189.450	0	0	0
2	4	5	"ychE"	"STM1748"	6710	43260	120	389	499	339	67	56	56	61	24	39	100	96	0	2779	3605	2797	77	78	78	83	24	28	100	100	0	0.123	0.126	0.125	0.123	2.475	0.089	0.519	120	414	100	3034	3970	-3.020	333	2701	443	3527	59852	432616	18.250	146.750	0	0	0
2	5	5	"yoaB"	"STM1822"	6880	43270	130	747	1724	2404	139	54	54	60	22	36	100	100	0	617	1073	1164	108	79	79	83	23	27	97	96	0	1.288	1.680	1.590	1.541	2.761	2.550	0.397	120	418	100	1231	2664	0.365	693	538	1670	994	206853	128800	75.636	43.043	0	0	0
2	6	5	"dsbB"	"STM1807"	7060	43260	120	760	888	610	68	54	54	57	19	33	98	98	0	1068	1216	857	70	78	78	82	22	26	100	100	0	0.713	0.733	0.739	0.698	2.347	0.664	0.608	120	419	100	1696	1972	-0.488	706	990	834	1138	106545	145883	43.737	51.545	0	0	0
2	7	5	""	"STM4010"	7240	43270	130	167	322	443	137	55	55	59	21	35	87	78	0	1556	3209	5278	164	80	80	85	24	28	100	100	0	0.076	0.085	0.080	0.081	3.639	0.070	0.682	120	425	100	1588	3396	-3.720	112	1476	267	3129	38589	385117	12.524	130.167	0	0	0
2	8	5	"mobB"	"STM3993"	7420	43270	120	224	590	981	166	56	56	60	19	31	83	74	0	935	2300	3284	142	82	82	89	29	32	86	83	0	0.197	0.241	0.216	0.230	4.001	0.201	0.435	120	385	100	1021	2752	-2.344	168	853	534	2218	70802	275965	27.895	76.241	0	0	0
2	9	5	"yiiR"	"STM4083"	7590	43270	120	303	616	958	155	55	55	58	18	31	88	85	0	1225	2524	3904	154	82	82	89	32	35	94	90	0	0.217	0.230	0.224	0.244	3.791	0.191	0.595	120	395	100	1391	3003	-2.204	248	1143	561	2442	73979	302855	31.000	76.094	0	0	0
2	10	5	""	"STM4067"	7770	43280	130	820	1312	1444	110	55	55	58	18	31	95	91	0	1588	3761	4760	126	83	83	89	30	33	95	92	0	0.508	0.342	0.343	0.402	5.190	0.244	0.565	120	430	100	2270	4935	-0.976	765	1505	1257	3678	157418	451371	69.667	122.400	0	0	0
2	11	5	"yiiM"	"STM4056"	7950	43270	130	449	934	1339	143	55	55	56	16	28	94	87	0	1454	2642	3808	144	82	82	88	29	32	95	90	0	0.287	0.343	0.319	0.338	3.319	0.275	0.560	120	412	100	1766	3439	-1.800	394	1372	879	2560	112112	317034	54.875	88.069	0	0	0
2	12	5	"yiiG"	"STM4040"	8130	43270	120	91	160	195	121	56	56	58	18	31	63	47	0	1941	3963	6281	158	81	81	88	33	37	97	91	0	0.019	0.027	0.028	0.028	3.476	0.026	0.721	120	393	100	1895	3986	-5.732	35	1860	104	3882	19140	475606	5.667	117.424	0	0	0
2	13	5	"yhdN"	"STM3413"	8300	43270	120	283	454	717	157	61	61	77	78	101	79	60	0	779	1431	2169	151	83	83	89	36	40	100	98	0	0.319	0.292	0.316	0.269	3.530	0.248	0.527	120	393	100	918	1741	-1.649	222	696	393	1348	54501	171732	4.833	37.278	0	0	0
2	14	5	"secY"	"STM3420"	8480	43280	120	14416	19220	15704	81	61	61	80	80	100	100	100	3	387	492	357	72	82	82	88	31	35	95	92	0	47.066	46.729	44.111	47.545	2.313	56.410	0.641	120	398	100	14660	19569	5.557	14355	305	19159	410	2306399	59021	239.250	13.032	0	0	0
2	15	5	"rplE"	"STM3428"	8660	43280	120	1827	6069	9837	162	57	57	62	23	37	99	99	0	130	182	167	91	82	82	87	25	28	58	48	0	36.875	60.120	38.338	34.815	3.702	77.470	0.567	120	389	100	1818	6112	5.205	1770	48	6012	100	728253	21824	261.174	3.800	0	0	0
2	16	5	"rpmC"	"STM3432"	8840	43280	120	383	1562	2672	171	57	57	61	25	40	98	95	0	93	111	53	47	82	82	88	26	29	34	20	0	29.636	51.897	19.000	24.248	7.056	144.100	0.079	120	389	100	337	1534	4.889	326	11	1505	29	187424	13309	60.040	0.885	0	0	0
2	17	5	"rpsS"	"STM3436"	9020	43270	120	1699	2607	2596	99	55	55	60	25	41	100	100	0	147	175	98	56	84	84	92	43	46	65	39	0	26.095	28.044	25.824	28.248	2.966	41.114	0.386	120	379	100	1707	2643	4.706	1644	63	2552	91	312868	20960	101.880	1.930	0	0	0
2	18	5	"rpsJ"	"STM3441"	9190	43270	130	417	1400	2969	212	57	57	84	387	460	47	30	0	127	178	185	103	84	84	97	65	67	30	15	0	8.372	14.287	10.898	10.593	4.067	25.933	0.369	120	420	100	403	1437	3.066	360	43	1343	94	167945	21302	3.401	1.246	0	0	0
2	19	5	""	"STM4463"	9370	43270	120	89	133	150	112	57	57	62	26	41	55	37	0	1323	2324	3233	139	88	88	94	30	31	98	95	0	0.026	0.034	0.026	0.030	4.080	0.029	0.423	120	425	100	1267	2312	-5.270	32	1235	76	2236	16005	278851	2.731	74.333	0	0	0
2	20	5	"pepA"	"STM4477"	9550	43270	130	1841	4131	5342	129	59	59	64	25	39	100	99	0	876	1565	1898	121	89	89	96	33	34	96	88	0	2.264	2.759	2.275	2.576	3.846	4.096	0.414	120	458	100	2569	5548	1.179	1782	787	4072	1476	495699	187809	162.680	44.515	0	0	0
2	21	5	"iadA"	"STM4512"	9740	43270	130	529	1257	1707	135	58	58	61	20	32	93	90	0	1835	3643	4527	124	87	87	92	29	31	99	97	0	0.269	0.337	0.290	0.280	3.750	0.314	0.680	120	426	100	2219	4755	-1.892	471	1748	1199	3556	150849	437109	59.800	122.448	0	0	0
2	22	5	""	"STM4551"	9910	43270	120	381	711	916	128	55	55	59	19	32	92	85	0	2261	4326	5338	123	86	86	91	30	32	100	100	0	0.150	0.155	0.147	0.135	3.517	0.120	0.508	120	387	100	2501	4896	-2.738	326	2175	656	4240	85352	519156	34.316	141.167	0	0	0
2	23	5	"yjjK"	"STM4581"	10080	43280	130	2725	7620	11461	150	57	57	61	26	42	99	99	0	1005	1865	2479	132	84	84	89	29	32	94	89	0	2.897	4.246	4.314	4.098	3.763	6.259	0.484	120	422	100	3589	9344	1.534	2668	921	7563	1781	914384	223814	290.731	61.241	0	0	0
2	24	5	"gltS"	"STM3746"	10260	43280	130	1325	4813	7325	152	57	57	63	37	58	94	89	0	1271	3187	4615	144	84	84	88	23	26	92	85	0	1.068	1.533	1.599	1.503	5.624	1.747	0.595	120	566	100	2455	7859	0.095	1268	1187	4756	3103	577597	382457	128.378	134.739	0	0	0
2	1	6	"yhhY"	"STM3546"	6170	43430	120	150	195	172	88	56	56	60	31	51	78	61	0	965	1660	1983	119	83	83	88	22	25	100	100	0	0.107	0.088	0.103	0.076	3.776	0.057	0.365	120	492	100	976	1716	-3.230	94	882	139	1577	23416	199184	4.355	71.455	0	0	0
2	2	6	""	"STM0951"	6340	43430	130	199	247	182	73	52	52	55	14	25	98	94	0	2167	2865	2717	94	78	78	82	19	23	100	100	0	0.070	0.070	0.072	0.069	2.347	0.054	0.618	120	431	100	2236	2982	-3.829	147	2089	195	2787	29587	343823	13.714	146.474	0	0	0
2	3	6	"nanK"	"STM3336"	6530	43440	120	194	354	455	128	54	54	57	15	26	90	84	0	2408	3522	4688	133	79	79	82	18	21	99	99	0	0.060	0.087	0.075	0.077	3.373	0.073	0.604	120	440	100	2469	3743	-4.056	140	2329	300	3443	42446	422699	19.800	191.111	0	0	0
2	4	6	"yrbC"	"STM3310"	6710	43440	120	2427	3488	3827	109	56	56	61	23	37	100	100	0	970	1512	1546	102	80	80	84	23	27	100	100	0	2.664	2.397	2.276	2.307	2.711	3.268	0.482	120	395	100	3261	4864	1.414	2371	890	3432	1432	418618	181491	149.000	62.087	0	0	0
2	5	6	"greA"	"STM3299"	6880	43440	120	2059	3168	3162	99	57	57	61	24	39	100	100	0	781	1026	838	81	77	77	82	24	29	99	98	0	2.844	3.278	3.270	3.175	2.791	5.512	0.353	120	377	100	2706	4060	1.508	2002	704	3111	949	380192	123132	129.458	39.333	0	0	0
2	6	6	"rpsO"	"STM3283"	7060	43440	120	824	1687	2345	139	56	56	59	19	32	100	99	0	198	286	245	85	76	76	80	21	26	93	85	0	6.295	7.767	6.127	6.402	2.984	14.510	0.376	120	393	100	890	1841	2.654	768	122	1631	210	202415	34307	85.684	9.810	0	0	0
2	7	6	"yghB"	"STM3162"	7240	43440	120	258	616	1168	189	54	54	58	18	31	95	88	0	944	1943	3923	201	79	79	82	20	24	100	99	0	0.236	0.302	0.248	0.254	3.983	0.267	0.772	120	377	100	1069	2426	-2.084	204	865	562	1864	73894	233208	31.000	93.050	0	0	0
2	8	6	""	"STM3136"	7420	43440	120	231	298	232	77	55	55	58	17	29	95	89	0	3209	4018	3387	84	81	81	86	24	27	100	100	0	0.056	0.062	0.063	0.059	2.996	0.050	0.577	120	366	100	3304	4180	-4.152	176	3128	243	3937	35713	482113	14.118	163.833	0	0	0
2	9	6	"yggV"	"STM3103"	7600	43440	130	483	1043	1445	138	56	56	60	20	33	94	88	0	451	718	846	117	81	81	87	26	29	91	84	0	1.154	1.549	1.321	1.317	4.768	2.042	0.543	120	370	100	797	1624	0.207	427	370	987	637	125144	86208	49.150	24.269	0	0	0
2	10	6	"sprT"	"STM3092"	7780	43440	120	208	319	307	96	56	56	60	21	35	94	85	0	659	1008	955	94	83	83	88	26	29	98	96	0	0.264	0.284	0.279	0.259	3.212	0.212	0.392	120	339	100	728	1188	-1.922	152	576	263	925	38262	120922	12.333	35.385	0	0	0
2	11	6	""	"STM3072"	7950	43440	120	117	188	224	119	56	56	62	36	58	65	43	0	1744	2994	4795	160	83	83	95	55	57	99	99	0	0.037	0.045	0.045	0.043	2.688	0.038	0.657	120	343	100	1722	3043	-4.767	61	1661	132	2911	22529	359304	3.500	52.709	0	0	0
2	12	6	"ygfE"	"STM3060"	8120	43450	120	711	1372	2047	149	56	56	61	34	55	98	95	0	254	405	386	95	81	81	92	52	56	84	63	0	3.786	4.062	3.525	4.178	3.494	8.953	0.268	120	385	100	828	1640	1.921	655	173	1316	324	164650	48572	38.559	6.019	0	0	0
2	13	6	"ansA"	"STM1294"	8310	43440	130	1100	2062	2423	117	56	56	59	20	33	99	99	0	1424	2210	2142	96	81	81	88	30	34	100	100	0	0.777	0.942	0.785	0.728	3.044	1.073	0.612	120	414	100	2387	4135	-0.363	1044	1343	2006	2129	247482	265238	100.150	70.733	0	0	0
2	14	6	"pfkB"	"STM1326"	8490	43450	130	363	667	852	127	56	56	59	22	37	92	86	0	629	1026	1282	124	83	83	91	39	42	90	85	0	0.562	0.648	0.562	0.634	3.710	0.587	0.572	120	373	100	853	1554	-0.831	307	546	611	943	80034	123070	27.636	23.974	0	0	0
2	15	6	"ydiK"	"STM1364"	8660	43440	130	764	1560	2207	141	55	55	58	20	34	97	89	0	2500	4628	6257	135	83	83	90	34	37	97	95	0	0.293	0.331	0.332	0.299	3.897	0.293	0.675	120	371	100	3126	6050	-1.769	709	2417	1505	4545	187190	555373	75.100	133.471	0	0	0
2	16	6	"cfa"	"STM1427"	8840	43440	120	883	1820	2764	151	54	54	58	26	44	96	86	0	1171	1994	2803	140	82	82	87	25	28	95	93	0	0.761	0.924	0.845	0.844	4.237	0.963	0.544	120	380	100	1918	3678	-0.394	829	1089	1766	1912	218431	239293	67.769	76.280	0	0	0
2	17	6	"ydhM"	"STM1437"	9020	43440	130	451	682	663	97	54	54	60	34	56	95	89	0	1594	2131	2249	105	83	83	88	28	31	100	99	0	0.263	0.307	0.318	0.280	2.753	0.236	0.563	120	403	100	1908	2676	-1.928	397	1511	628	2048	81797	255736	18.294	72.964	0	0	0
2	18	6	"nth"	"STM1453"	9190	43440	130	1111	2247	3604	160	56	56	61	30	49	98	95	0	1210	1772	2467	139	84	84	90	29	32	100	93	0	0.937	1.298	1.018	1.057	3.287	1.550	0.632	120	412	100	2181	3879	-0.094	1055	1126	2191	1688	269600	212635	72.867	58.000	0	0	0
2	19	6	"ugpA"	"STM3556"	9370	43450	130	136	260	363	139	57	57	63	23	36	87	70	0	2133	4654	8139	174	89	89	100	50	50	100	98	0	0.039	0.044	0.042	0.047	2.985	0.040	0.792	120	419	100	2123	4768	-4.693	79	2044	203	4565	31159	558517	8.565	91.080	0	0	0
2	20	6	"ftsY"	"STM3571"	9550	43450	120	3608	5067	5760	113	58	58	63	21	33	100	100	0	2518	3179	2643	83	89	89	101	53	52	100	100	0	1.462	1.621	1.565	1.422	2.604	2.178	0.676	120	401	100	5979	8099	0.547	3550	2429	5009	3090	608015	381457	238.286	58.075	0	0	0
2	21	6	"zntA"	"STM3576"	9730	43440	120	3722	4687	3351	71	57	57	59	16	27	100	99	0	7830	9952	6046	60	85	85	90	29	32	100	100	0	0.473	0.469	0.454	0.402	2.157	0.473	0.795	120	398	100	11410	14497	-1.079	3665	7745	4630	9867	562440	1194223	289.250	340.069	0	0	0
2	22	6	"yhhT"	"STM3582"	9910	43450	120	332	436	412	94	55	55	58	17	29	99	96	0	4710	5470	4589	83	84	84	88	31	35	100	100	0	0.060	0.071	0.068	0.061	2.274	0.064	0.637	120	382	100	4903	5767	-4.062	277	4626	381	5386	52365	656389	22.235	173.613	0	0	0
2	23	6	"yhiN"	"STM3588"	10090	43450	130	1749	2321	2281	98	55	55	58	15	25	100	100	0	3363	4486	4124	91	83	83	86	23	26	100	100	0	0.516	0.515	0.513	0.477	2.326	0.501	0.794	120	356	100	4974	6669	-0.953	1694	3280	2266	4403	278494	538299	150.867	191.304	0	0	0
2	24	6	""	"STM3598"	10260	43450	120	265	361	282	78	55	55	58	20	34	96	95	0	965	1128	793	70	81	81	84	20	23	99	97	0	0.238	0.292	0.259	0.279	2.365	0.225	0.438	120	462	100	1094	1353	-2.074	210	884	306	1047	43261	135368	15.150	52.200	0	0	0
2	1	7	""	"STM3799"	6170	43610	120	1299	1612	1329	82	57	57	59	17	28	100	100	0	6043	6628	3859	58	83	83	86	20	23	100	100	0	0.208	0.238	0.222	0.215	1.869	0.230	0.658	120	575	100	7202	8100	-2.263	1242	5960	1555	6545	193440	795374	91.353	327.100	0	0	0
2	2	7	"yidE"	"STM3807"	6350	43620	120	352	486	481	98	53	53	56	15	26	99	98	0	3606	4829	4811	99	81	81	85	22	25	100	100	0	0.085	0.091	0.085	0.092	2.967	0.067	0.484	120	480	100	3824	5181	-3.559	299	3525	433	4748	58326	579432	28.667	215.636	0	0	0
2	3	7	"yidR"	"STM3811"	6530	43620	120	423	583	507	86	53	53	56	14	25	99	96	0	1592	1932	1653	85	79	79	82	18	21	100	99	0	0.245	0.286	0.267	0.261	2.916	0.231	0.559	120	441	100	1883	2383	-2.032	370	1513	530	1853	70010	231878	37.643	102.778	0	0	0
2	4	7	"torD"	"STM3821"	6710	43620	130	90	122	122	100	56	56	58	17	29	70	49	0	2052	2956	3543	119	79	79	84	27	32	100	100	0	0.017	0.023	0.022	0.020	2.895	0.024	0.594	120	457	100	2007	2943	-5.859	34	1973	66	2877	14657	354685	3.765	106.370	0	0	0
2	5	7	"dgoT"	"STM3827"	6880	43620	130	107	181	533	294	58	58	59	17	28	80	60	0	2864	3672	2995	81	77	77	83	26	31	100	100	0	0.018	0.034	0.019	0.017	3.650	0.028	0.046	120	452	100	2836	3718	-5.830	49	2787	123	3595	21779	440676	7.176	138.038	0	0	0
2	6	7	"yidA"	"STM3831"	7060	43610	120	1343	1949	2532	129	57	57	60	17	28	98	97	0	1558	1952	2131	109	77	77	80	18	22	100	100	0	0.868	1.009	0.900	0.830	2.555	1.164	0.696	120	435	100	2767	3767	-0.204	1286	1481	1892	1875	233825	234280	111.118	104.000	0	0	0
2	7	7	"imp"	"STM0093"	7240	43610	120	14443	17869	13744	76	56	56	58	19	32	100	100	0	7738	8637	4780	55	77	77	79	15	18	100	100	0	1.878	2.081	1.937	1.784	1.889	2.529	0.816	120	438	100	22048	26373	0.909	14387	7661	17813	8560	2144286	1036470	937.421	570.533	0	0	0
2	8	7	"yabJ"	"STM0106"	7420	43610	120	614	893	1058	118	54	54	57	20	35	99	99	0	3516	4752	4408	92	77	77	79	17	21	100	100	0	0.163	0.179	0.164	0.157	2.091	0.177	0.659	120	428	100	3999	5514	-2.618	560	3439	839	4675	107189	570252	41.800	274.882	0	0	0
2	9	7	"yabC"	"STM0120"	7590	43620	120	1771	4239	7721	182	55	55	57	17	29	100	100	0	756	1530	2758	180	78	78	81	19	23	100	98	0	2.531	2.882	2.601	2.567	2.676	3.220	0.714	120	408	100	2394	5636	1.340	1716	678	4184	1452	508704	183570	246.000	76.263	0	0	0
2	10	7	"murD"	"STM0126"	7760	43620	150	2047	4532	7369	162	56	56	72	285	395	84	74	0	1661	2840	4188	147	81	81	86	35	40	95	93	0	1.260	1.622	1.410	1.410	2.955	1.871	0.750	156	513	100	3571	7235	0.334	1991	1580	4476	2759	707013	443104	15.649	78.686	0	0	0
2	11	7	"yacA"	"STM0135"	7950	43610	120	1045	1774	2471	139	57	57	78	325	416	87	74	0	1083	1445	1505	104	83	83	94	54	57	95	92	0	0.988	1.261	1.149	1.123	2.608	1.706	0.637	120	396	100	1988	3079	-0.017	988	1000	1717	1362	212884	173432	5.218	25.019	0	0	0
2	12	7	""	"STM0148"	8130	43620	120	166	302	517	171	53	53	58	32	55	83	66	0	1932	2892	3931	135	80	80	91	51	56	100	99	0	0.061	0.089	0.065	0.062	2.891	0.081	0.434	120	411	100	1965	3061	-4.035	113	1852	249	2812	36223	346989	7.625	54.922	0	0	0
2	13	7	""	"STM1547"	8310	43620	130	485	871	1283	147	52	52	54	13	24	100	100	0	1918	3265	4528	138	78	78	83	21	25	100	100	0	0.235	0.257	0.269	0.247	2.628	0.194	0.447	120	441	100	2273	4006	-2.087	433	1840	819	3187	104516	391828	62.846	151.524	0	0	0
2	14	7	""	"STM1551"	8480	43620	130	138	197	171	86	55	55	57	16	28	88	76	0	350	495	475	95	82	82	87	30	34	90	85	0	0.310	0.344	0.321	0.355	3.110	0.279	0.545	120	426	100	351	555	-1.691	83	268	142	413	23632	59418	8.750	13.600	0	0	0
2	15	7	""	"STM1556"	8660	43620	120	247	340	293	86	55	55	58	18	31	100	98	0	5124	6671	5620	84	84	84	89	32	35	100	100	0	0.038	0.043	0.040	0.040	1.897	0.042	0.757	120	428	100	5232	6872	-4.714	192	5040	285	6587	40769	800573	15.667	205.688	0	0	0
2	16	7	""	"STM1562"	8830	43610	110	356	498	505	101	54	54	72	121	168	87	65	0	1202	1601	1391	86	84	84	110	257	233	96	85	0	0.270	0.293	0.281	0.274	2.178	0.247	0.424	80	405	100	1420	1961	-1.888	302	1118	444	1517	39812	128070	3.521	5.802	0	0	0
2	17	7	"fdnI"	"STM1568"	9010	43620	130	592	1533	2180	142	56	56	71	112	157	75	65	0	1093	2018	2377	117	84	84	106	233	219	77	67	0	0.531	0.764	0.628	0.601	3.829	0.829	0.487	120	494	100	1545	3411	-0.913	536	1009	1477	1934	183966	242208	13.054	8.206	0	0	0
2	18	7	"nmpC"	"STM1572"	9200	43630	130	2947	5846	9854	168	58	58	62	28	45	100	99	0	716	1502	2383	158	84	84	89	24	26	92	90	0	4.571	4.082	4.030	4.945	3.795	4.912	0.681	120	465	100	3521	7206	2.193	2889	632	5788	1418	701520	180203	206.571	58.875	0	0	0
2	19	7	"sohB"	"STM1716"	9370	43620	130	2545	3871	5196	134	58	58	62	19	30	100	100	0	3631	4992	5783	115	87	87	96	48	50	99	98	0	0.702	0.777	0.730	0.733	2.529	0.842	0.796	120	426	100	6031	8718	-0.511	2487	3544	3813	4905	464551	599050	200.474	102.000	0	0	0
2	20	7	"ompW"	"STM1732"	9550	43620	130	559	715	644	90	57	57	60	17	28	97	95	0	2740	3578	3666	102	86	86	96	48	50	100	100	0	0.189	0.188	0.182	0.175	2.363	0.126	0.486	120	419	100	3156	4150	-2.402	502	2654	658	3492	85794	429306	38.529	72.542	0	0	0
2	21	7	"yciU"	"STM1740"	9730	43620	120	329	950	1520	160	55	55	58	19	32	96	90	0	338	689	906	131	80	80	84	22	26	90	81	0	1.062	1.470	1.527	1.273	3.559	2.105	0.436	120	412	100	532	1504	0.087	274	258	895	609	113989	82708	46.947	27.500	0	0	0
2	22	7	"ychJ"	"STM1755"	9910	43620	130	837	1697	2769	163	54	54	57	18	31	100	99	0	729	1134	1474	129	78	78	82	28	34	98	96	0	1.203	1.556	1.404	1.335	2.825	1.942	0.742	120	451	100	1434	2699	0.266	783	651	1643	1056	203613	136074	91.111	37.571	0	0	0
2	23	7	"ychP"	"STM1768"	10090	43620	120	1338	1737	1642	94	57	57	60	16	26	100	100	0	3232	3877	3003	77	82	82	85	20	23	100	100	0	0.407	0.443	0.399	0.405	2.082	0.434	0.672	120	363	100	4431	5475	-1.298	1281	3150	1680	3795	208409	465270	104.813	189.600	0	0	0
2	24	7	"ychH"	"STM1782"	10250	43620	120	79	107	79	73	57	57	61	34	55	38	21	0	234	478	686	143	82	82	89	59	66	80	55	0	0.145	0.126	0.146	0.150	3.387	0.124	0.396	120	451	100	174	446	-2.788	22	152	50	396	12783	57389	1.353	6.593	0	0	0
2	1	8	""	"STM2314"	6150	43810	110	6666	6565	1662	25	58	58	60	19	31	100	100	0	8318	8070	1521	18	81	81	83	18	21	100	100	0	0.802	0.814	0.833	0.798	1.242	0.833	0.935	80	520	100	14845	14496	-0.318	6608	8237	6507	7989	525194	645633	342.368	443.722	0	0	0
2	2	8	"nuoK"	"STM2319"	6330	43810	110	1373	1739	1500	86	56	56	60	24	40	100	100	0	902	1128	935	82	81	81	84	22	26	100	100	0	1.604	1.607	1.490	1.598	1.552	1.755	0.667	80	422	100	2138	2730	0.682	1317	821	1683	1047	139117	90264	69.958	47.455	0	0	0
2	3	8	"yfbQ"	"STM2331"	6510	43810	120	4910	4515	2282	50	55	55	57	14	24	100	99	0	6301	5631	2729	48	79	79	93	158	169	95	93	0	0.780	0.803	0.816	0.908	2.617	0.804	0.915	120	460	100	11077	10012	-0.358	4855	6222	4460	5552	541804	675724	318.429	35.051	0	0	0
2	4	8	"yfbU"	"STM2335"	6680	43800	110	1395	2773	4216	152	55	55	60	44	73	100	100	0	984	2066	3119	150	78	78	85	34	40	100	100	0	1.479	1.367	1.432	1.396	1.701	1.423	0.788	80	383	100	2246	4706	0.565	1340	906	2718	1988	221860	165311	61.659	58.265	0	0	0
2	5	8	""	"STM2341"	6870	43810	120	305	305	141	46	55	55	60	41	68	92	86	0	8098	7481	3774	50	78	78	83	32	38	99	99	0	0.031	0.034	0.033	0.035	1.907	0.032	0.856	120	444	100	8270	7653	-5.004	250	8020	250	7403	36641	897726	5.976	231.188	0	0	0
2	6	8	""	"STM2346"	7050	43810	120	2784	4016	5503	137	54	54	57	14	24	100	100	0	1356	1799	1949	108	77	77	79	16	20	95	94	0	2.134	2.301	2.079	2.457	2.906	2.933	0.766	120	471	100	4009	5684	1.094	2730	1279	3962	1722	481874	215846	282.786	107.500	0	0	0
2	7	8	""	"STM2530"	7230	43800	110	147	251	554	220	55	55	58	18	31	96	93	0	3002	4140	3629	87	77	77	80	23	28	100	100	0	0.031	0.048	0.035	0.031	2.180	0.068	0.378	80	428	100	3017	4259	-4.991	92	2925	196	4063	20094	331209	10.722	176.522	0	0	0
2	8	8	"nifS"	"STM2543"	7390	43800	110	20061	21630	13739	63	55	55	85	330	388	100	100	2	3184	3414	1593	46	77	77	82	31	37	100	100	0	6.439	6.465	6.339	5.953	1.484	7.490	0.840	80	453	100	23113	24912	2.687	20006	3107	21575	3337	1730369	273089	65.288	107.484	0	0	0
2	9	8	"glnB"	"STM2561"	7570	43810	110	1763	2272	2286	100	55	55	86	331	384	92	85	0	1081	1508	1244	82	78	78	83	31	37	100	98	0	1.703	1.550	1.362	1.426	2.155	1.863	0.707	80	451	100	2711	3647	0.768	1708	1003	2217	1430	181755	120668	6.604	45.968	0	0	0
2	10	8	""	"STM2566"	7750	43800	110	71	81	35	43	54	54	57	19	33	43	31	0	335	426	304	71	80	80	88	62	70	86	73	0	0.067	0.078	0.079	0.079	3.092	0.071	0.389	80	437	100	272	373	-3.907	17	255	27	346	6511	34055	1.263	5.452	0	0	0
2	11	8	"gogB"	"STM2584"	7950	43800	120	785	1156	1022	88	53	53	69	293	424	90	68	0	4554	6331	5612	88	80	80	89	63	70	98	98	0	0.164	0.176	0.164	0.180	2.631	0.157	0.757	120	484	100	5206	7354	-2.612	732	4474	1103	6251	138747	759757	3.710	99.079	0	0	0
2	12	8	""	"STM2591"	8120	43800	120	284	291	197	67	52	52	54	14	25	93	90	0	6124	5717	3708	64	79	79	83	21	25	100	98	0	0.038	0.042	0.040	0.043	1.912	0.043	0.867	120	448	100	6277	5877	-4.704	232	6045	239	5638	34948	686098	16.929	268.286	0	0	0
2	13	8	"yraR"	"STM3268"	8310	43790	110	543	701	672	95	52	52	54	13	24	100	98	0	2875	3886	3780	97	79	79	84	28	33	100	100	0	0.176	0.170	0.170	0.170	1.879	0.140	0.628	80	427	100	3287	4456	-2.510	491	2796	649	3807	56040	310906	49.769	135.786	0	0	0
2	14	8	"yhbV"	"STM3275"	8480	43790	110	256	260	69	26	55	55	57	16	28	100	100	0	10705	10744	2030	18	82	82	90	53	58	100	100	0	0.019	0.019	0.018	0.018	1.288	0.019	0.887	80	427	100	10824	10867	-5.724	201	10623	205	10662	20812	859490	12.688	201.019	0	0	0
2	15	8	"deaD"	"STM3280"	8670	43800	120	17414	16234	7727	47	55	55	58	18	31	100	100	0	7026	6363	2446	38	86	86	93	48	51	100	100	0	2.501	2.578	2.569	2.371	1.776	2.761	0.932	120	490	100	24299	22456	1.323	17359	6940	16179	6277	1948105	763556	898.667	130.625	0	0	0
2	16	8	"argG"	"STM3290"	8840	43800	110	1510	1517	332	21	56	56	66	87	131	100	100	0	5892	6055	1306	21	89	89	100	89	89	100	100	0	0.251	0.245	0.246	0.245	1.282	0.228	0.855	80	438	100	7257	7427	-1.997	1454	5803	1461	5966	121378	484397	16.678	66.910	0	0	0
2	17	8	"ftsJ"	"STM3297"	9020	43800	120	8592	11238	11055	98	58	58	61	23	37	100	100	1	1738	2205	1806	81	90	90	103	158	153	97	94	0	5.178	5.286	5.019	4.867	2.110	6.274	0.825	120	444	100	10182	13295	2.373	8534	1648	11180	2115	1348599	264614	485.957	13.304	0	0	0
2	18	8	"ispB"	"STM3305"	9180	43800	110	9754	9556	3080	32	59	59	64	31	48	100	100	0	6402	6592	1690	25	88	88	102	166	162	100	100	0	1.535	1.460	1.497	1.417	1.305	1.516	0.930	80	404	100	16009	16001	0.619	9695	6314	9497	6504	764476	527335	306.194	39.096	0	0	0
2	19	8	"ybgL"	"STM0714"	9380	43800	120	1482	1566	1209	77	56	56	59	24	40	100	100	0	4134	4262	2908	68	84	84	88	24	27	100	99	0	0.352	0.361	0.366	0.359	1.981	0.344	0.750	120	494	100	5476	5688	-1.506	1426	4050	1510	4178	187887	511427	62.792	173.917	0	0	0
2	20	8	""	"STM0720"	9560	43800	120	100	107	45	42	55	55	57	13	22	84	69	0	5549	5702	3295	57	82	82	87	38	43	100	100	0	0.008	0.009	0.009	0.008	2.035	0.009	0.645	120	417	100	5512	5672	-6.925	45	5467	52	5620	12876	684287	3.846	147.763	0	0	0
2	21	8	""	"STM0726"	9730	43800	120	358	358	159	44	54	54	56	21	37	92	91	0	11473	11510	5161	44	79	79	83	36	43	99	99	0	0.027	0.027	0.027	0.025	1.853	0.026	0.896	120	449	100	11698	11735	-5.228	304	11394	304	11431	42965	1381216	14.381	317.417	0	0	0
2	22	8	"ybgT"	"STM0742"	9910	43800	110	207	265	248	93	52	52	57	34	59	88	81	0	158	176	117	66	78	78	81	19	23	83	70	0	1.938	2.173	2.228	2.219	1.968	2.092	0.751	80	401	100	235	311	0.954	155	80	213	98	21180	14101	6.118	5.000	0	0	0
2	23	8	"tolB"	"STM0748"	10090	43800	120	29122	26587	9016	33	58	58	62	33	53	100	100	0	8613	7832	2251	28	79	79	83	20	24	100	99	0	3.406	3.422	3.523	3.378	1.769	3.582	0.940	120	457	100	37598	34282	1.768	29064	8534	26529	7753	3190383	939864	803.788	387.450	0	0	0
2	24	8	"pnuC"	"STM0757"	10270	43800	120	440	539	519	96	58	58	86	351	408	55	13	0	3410	3723	3288	88	81	81	130	709	545	88	73	0	0.115	0.132	0.115	0.112	2.032	0.134	0.837	120	550	100	3711	4123	-3.123	382	3329	481	3642	64639	446747	1.291	5.068	0	0	0
2	1	9	"dacC"	"STM0863"	6160	43980	110	4252	4373	2169	49	56	56	60	23	38	100	100	0	10223	10357	2846	27	81	81	83	16	19	100	100	0	0.414	0.420	0.411	0.379	1.632	0.432	0.823	80	467	100	14338	14593	-1.273	4196	10142	4317	10276	349832	828570	187.522	642.125	0	0	0
2	2	9	"ybjM"	"STM0871"	6340	43980	120	601	613	345	56	60	60	683	3255	476	0	0	0	2447	2378	1386	58	81	81	342	1175	343	77	51	0	0.229	0.241	0.245	0.251	2.069	0.207	0.695	120	452	100	2907	2850	-2.129	541	2366	553	2297	73515	285320	-0.022	1.733	0	0	0
2	3	9	"potG"	"STM0878"	6550	44010	170	1416	4833	6413	132	61	61	1341	3992	297	30	24	0	4813	7497	6950	92	82	82	506	1249	246	76	65	0	0.286	0.644	0.333	0.487	5.751	1.100	0.042	208	694	100	6086	12187	-1.804	1355	4731	4772	7415	1005291	1559470	0.875	5.597	0	0	0
2	4	9	"artQ"	"STM0889"	6710	43970	120	4868	4217	2064	48	55	55	74	87	117	98	96	0	7783	6792	2860	42	78	78	83	28	33	100	100	0	0.625	0.620	0.628	0.557	1.872	0.634	0.949	120	382	100	12518	10876	-0.679	4813	7705	4162	6714	506094	815072	47.621	239.607	0	0	0
2	5	9	""	"STM0894"	6880	43970	110	96	103	32	31	53	53	68	77	113	22	0	0	3300	3453	1112	32	76	76	80	23	28	100	100	0	0.013	0.015	0.014	0.013	1.790	0.014	0.342	80	380	100	3267	3427	-6.228	43	3224	50	3377	8260	276205	0.455	146.652	0	0	0
2	6	9	""	"STM0898"	7050	43970	110	95	105	43	40	52	52	53	12	22	86	73	0	10031	9952	1790	17	76	76	79	25	31	100	100	0	0.004	0.005	0.005	0.004	2.223	0.005	0.490	80	430	100	9998	9929	-7.855	43	9955	53	9876	8414	796199	4.333	394.920	0	0	0
2	7	9	""	"STM1033"	7240	43980	100	280	300	159	53	52	52	53	11	20	100	100	0	3215	3815	2313	60	76	76	80	26	32	100	100	0	0.073	0.066	0.070	0.066	1.573	0.059	0.738	80	440	100	3367	3987	-3.783	228	3139	248	3739	23989	305222	22.455	143.654	0	0	0
2	8	9	""	"STM1037"	7430	43980	100	329	371	158	42	53	53	81	337	416	32	5	0	5227	5430	2181	40	75	75	79	29	36	100	100	0	0.054	0.059	0.059	0.057	1.443	0.058	0.869	80	434	100	5428	5673	-4.222	276	5152	318	5355	29666	434398	0.861	184.517	0	0	0
2	9	9	"yjaB"	"STM4181"	7610	43970	110	1593	1892	1230	65	51	51	55	18	32	100	100	0	3300	3666	2147	58	77	77	79	21	26	100	100	0	0.478	0.513	0.494	0.479	1.609	0.493	0.684	80	453	100	4765	5430	-1.064	1542	3223	1841	3589	151358	293257	102.056	170.810	0	0	0
2	10	9	"yjbD"	"STM4194"	7780	43970	100	347	392	265	67	51	51	53	13	24	100	98	0	870	1027	738	71	77	77	84	58	69	100	98	0	0.373	0.359	0.359	0.354	1.925	0.319	0.729	80	420	100	1089	1291	-1.422	296	793	341	950	31357	82191	26.077	16.259	0	0	0
2	11	9	""	"STM4198"	7970	43970	110	284	298	103	34	51	51	52	12	23	100	100	0	4297	4473	1028	22	76	76	78	16	20	100	100	0	0.055	0.056	0.054	0.054	1.391	0.054	0.807	80	437	100	4454	4644	-4.179	233	4221	247	4397	23876	357841	20.500	274.688	0	0	0
2	12	9	""	"STM4202"	8140	43970	100	145	151	47	31	50	50	53	14	26	100	93	0	3508	3604	941	26	78	78	80	22	27	100	100	0	0.028	0.029	0.027	0.026	1.553	0.027	0.696	80	379	100	3525	3627	-5.174	95	3430	101	3526	12046	288332	7.000	160.182	0	0	0
2	13	9	"pduF"	"STM2037"	8320	43970	110	1016	1008	219	21	52	52	53	13	24	100	100	0	14397	14361	1606	11	81	81	85	28	32	100	100	0	0.067	0.067	0.067	0.064	1.409	0.066	0.913	80	466	100	15280	15236	-3.892	964	14316	956	14280	80626	1148919	73.462	509.857	0	0	0
2	14	9	"pduQ"	"STM2052"	8490	43970	110	352	353	99	28	54	54	57	23	40	97	97	0	14952	14610	2506	17	83	83	94	63	67	100	100	0	0.020	0.021	0.020	0.019	1.643	0.020	0.893	80	465	100	15167	14826	-5.641	298	14869	299	14527	28204	1168760	12.870	230.413	0	0	0
2	15	9	"sspH2"	"STM2241"	8680	43970	110	4322	4161	1062	25	56	56	60	24	40	100	100	0	26595	26817	3321	12	87	87	95	45	47	100	100	0	0.161	0.154	0.162	0.143	1.606	0.154	0.921	80	445	100	30774	30835	-2.635	4266	26508	4105	26730	332891	2145360	170.875	593.822	0	0	0
2	16	9	"btuF"	"STM0206"	8850	43980	100	3429	3369	317	9	56	56	59	16	27	100	100	0	6960	6971	708	10	92	92	100	32	32	100	100	0	0.491	0.482	0.482	0.483	1.119	0.468	0.947	80	371	100	10241	10192	-1.026	3373	6868	3313	6879	269515	557711	206.875	214.719	0	0	0
2	17	9	"sitD"	"STM2864"	9030	43980	120	2911	2665	980	36	57	57	60	21	35	100	100	0	10356	9323	3311	35	88	88	102	153	150	98	98	0	0.278	0.282	0.287	0.292	2.125	0.275	0.925	120	480	100	13122	11843	-1.847	2854	10268	2608	9235	319781	1118814	124.048	60.268	0	0	0
2	18	9	"yfjD"	"STM2679"	9210	43980	100	1003	1557	1417	91	56	56	60	30	50	100	100	0	2056	3135	2797	89	85	85	98	164	167	100	98	0	0.480	0.492	0.518	0.473	1.850	0.423	0.604	80	414	100	2918	4551	-1.057	947	1971	1501	3050	124561	250835	49.900	18.518	0	0	0
2	19	9	"psiB"	"PSLT069"	9400	43980	110	362	389	145	37	52	52	54	13	24	100	100	0	10394	10251	2168	21	81	81	85	21	24	100	100	0	0.030	0.033	0.030	0.031	1.428	0.032	0.831	80	461	100	10623	10507	-5.056	310	10313	337	10170	31133	820116	25.769	484.095	0	0	0
2	20	9	"traV"	"PSLT084"	9570	43970	110	130	184	154	83	52	52	54	13	24	92	83	0	2800	4295	4474	104	80	80	84	36	42	100	100	0	0.029	0.031	0.029	0.026	2.105	0.029	0.731	80	429	100	2798	4347	-5.124	78	2720	132	4215	14693	343608	10.000	116.972	0	0	0
2	21	9	"himD"	"STM0982"	9740	43980	110	1971	1926	793	41	53	53	55	24	43	100	100	0	520	520	166	31	78	78	81	26	32	100	98	0	4.339	4.238	4.282	4.160	1.398	4.687	0.726	80	428	100	2360	2315	2.117	1918	442	1873	442	154100	41628	77.958	16.885	0	0	0
2	22	9	"dcuR"	"STM4303"	9920	43980	120	578	661	461	69	52	52	55	22	40	96	96	0	3431	3614	2490	68	77	77	79	17	21	99	99	0	0.157	0.172	0.165	0.168	1.976	0.158	0.783	120	531	100	3880	4146	-2.673	526	3354	609	3537	79270	433715	27.545	207.941	0	0	0
2	23	9	"phnA"	"STM4289"	10110	43980	110	1041	1168	928	79	54	54	55	13	23	100	100	0	983	1139	898	78	77	77	79	17	21	100	100	0	1.089	1.049	1.064	1.043	1.508	1.065	0.854	80	442	100	1893	2176	0.124	987	906	1114	1062	93438	91099	85.615	62.353	0	0	0
2	24	9	"melA"	"STM4298"	10280	43980	110	335	351	147	41	53	53	55	13	23	100	98	0	11469	11649	3637	31	79	79	80	16	20	100	100	0	0.025	0.026	0.025	0.024	1.457	0.027	0.886	80	491	100	11672	11868	-5.336	282	11390	298	11570	28067	931954	22.769	723.063	0	0	0
2	1	10	"lasT"	"STM4600"	6190	44140	110	957	896	321	35	56	56	59	15	25	98	97	0	4131	3878	1074	27	78	78	81	18	22	100	100	0	0.222	0.221	0.220	0.189	1.992	0.224	0.911	80	458	100	4954	4640	-2.169	901	4053	840	3800	71659	310225	55.800	210.944	0	0	0
2	2	10	"dniR"	"STM0260"	6350	44150	100	2495	4232	3180	75	70	70	2628	5248	199	27	7	0	870	1561	1163	74	87	87	875	1639	187	32	10	0	3.097	2.824	2.941	2.929	1.458	3.050	0.901	80	362	100	3208	5636	1.631	2425	783	4162	1474	338540	124849	0.306	0.419	-50	0	0
2	3	10	""	"STM0277"	6530	44150	100	251	5298	8005	151	67	67	2826	5464	193	31	22	0	939	1810	1901	105	88	88	980	1693	172	28	22	0	0.216	3.038	0.611	0.510	6.838	3.947	0.915	80	328	100	1035	6953	-2.209	184	851	5231	1722	423842	144766	0.452	0.490	-50	0	0
2	4	10	""	"STM0286"	6720	44150	100	423	396	115	29	54	54	69	75	108	95	91	0	6840	6601	1468	22	75	75	89	96	107	100	100	0	0.055	0.052	0.052	0.049	1.442	0.051	0.866	80	401	100	7134	6868	-4.196	369	6765	342	6526	31691	528053	4.360	67.833	0	0	0
2	5	10	""	"STM0294"	6900	44150	110	170	198	136	68	52	52	58	48	82	82	60	0	2327	3001	3081	102	76	76	79	22	27	100	100	0	0.052	0.050	0.047	0.047	2.146	0.039	0.700	80	481	100	2369	3071	-4.254	118	2251	146	2925	15809	240069	2.917	132.818	0	0	0
2	6	10	"yafH"	"STM0309"	7080	44150	100	474	466	167	35	52	52	53	12	22	100	100	0	6310	6372	2071	32	75	75	79	28	35	100	100	0	0.068	0.066	0.065	0.063	1.434	0.064	0.855	80	410	100	6657	6711	-3.885	422	6235	414	6297	37311	509787	34.417	224.750	0	0	0
2	7	10	"nagZ"	"STM1209"	7250	44150	110	7093	8396	4749	56	52	52	54	13	24	100	100	0	9192	10346	4045	39	74	74	75	14	18	100	100	0	0.772	0.812	0.797	0.772	1.373	0.870	0.837	80	453	100	16159	18616	-0.373	7041	9118	8344	10272	671712	827649	641.692	733.643	0	0	0
2	8	10	"ycfU"	"STM1217"	7430	44150	100	2379	2885	1798	62	51	51	53	13	24	100	100	0	3194	3561	1449	40	73	73	74	13	17	100	100	0	0.746	0.813	0.781	0.776	1.666	0.889	0.682	80	388	100	5449	6322	-0.423	2328	3121	2834	3488	230811	284903	217.846	268.231	0	0	0
2	9	10	"ycfC"	"STM1233"	7610	44160	100	291	461	535	116	49	49	51	11	21	100	98	0	435	625	617	98	73	73	75	14	18	100	100	0	0.669	0.746	0.653	0.689	2.241	0.757	0.459	80	418	100	604	964	-0.581	242	362	412	552	36867	50031	37.273	39.286	0	0	0
2	10	10	""	"STM1251"	7780	44150	110	2469	2497	992	39	51	51	52	11	21	100	100	0	4614	4533	1350	29	72	72	75	15	20	100	100	0	0.532	0.548	0.521	0.534	1.512	0.547	0.779	80	461	100	6960	6907	-0.910	2418	4542	2446	4461	199741	362668	222.273	297.200	0	0	0
2	11	10	"aadA"	"STM1264"	7970	44150	100	829	820	232	28	51	51	52	11	21	100	100	0	9337	9195	1593	17	74	74	76	17	22	100	100	0	0.084	0.084	0.086	0.081	1.318	0.084	0.920	80	430	100	10041	9890	-3.574	778	9263	769	9121	65589	735619	69.818	536.412	0	0	0
2	12	10	"yeaQ"	"STM1274"	8140	44140	110	681	696	314	45	51	51	52	11	21	100	100	0	1511	1644	728	44	75	75	77	21	27	100	100	0	0.439	0.411	0.403	0.396	1.562	0.376	0.740	80	434	100	2066	2214	-1.189	630	1436	645	1569	55667	131529	58.545	74.619	0	0	0
2	13	10	"fumA"	"STM1468"	8320	44150	110	5605	5654	1420	25	52	52	53	12	22	100	100	0	8843	8864	1624	18	76	76	79	19	24	100	100	0	0.633	0.637	0.644	0.628	1.286	0.638	0.927	80	480	100	14320	14390	-0.659	5553	8767	5602	8788	452330	709136	466.750	462.368	0	0	0
2	14	10	"ompN"	"STM1473"	8500	44140	110	3377	3022	1077	35	52	52	56	24	42	100	100	0	13185	12711	2753	21	79	79	83	39	46	100	100	0	0.254	0.235	0.247	0.208	1.717	0.239	0.917	80	479	100	16431	15602	-1.979	3325	13106	2970	12632	241731	1016852	123.583	323.795	0	0	0
2	15	10	"ydgF"	"STM1482"	8680	44150	110	900	1074	829	77	52	52	55	23	41	100	100	0	2503	2930	1890	64	79	79	83	24	28	100	100	0	0.350	0.358	0.320	0.333	1.698	0.319	0.593	80	460	100	3272	3873	-1.515	848	2424	1022	2851	85905	234368	44.304	118.625	0	0	0
2	16	10	"ynfK"	"STM1489"	8860	44150	120	1153	1013	450	44	53	53	56	14	25	99	95	0	10607	9287	4110	44	79	79	86	25	29	98	98	0	0.104	0.104	0.103	0.103	2.776	0.099	0.888	120	484	100	11628	10168	-3.259	1100	10528	960	9208	121613	1114497	68.357	368.040	0	0	0
2	17	10	""	"STM1498"	9040	44160	100	232	238	68	28	53	53	55	14	25	98	98	0	8871	8517	2343	27	78	78	82	21	25	100	100	0	0.020	0.022	0.022	0.021	1.661	0.021	0.878	80	360	100	8972	8624	-5.618	179	8793	185	8439	19072	681398	13.071	401.667	0	0	0
2	18	10	"ynfB"	"STM1503"	9210	44150	110	4273	4445	1691	38	54	54	56	13	23	100	100	0	2946	2923	993	33	77	77	80	19	23	100	100	0	1.471	1.543	1.499	1.520	1.386	1.618	0.844	80	453	100	7088	7237	0.556	4219	2869	4391	2846	355608	233836	337.615	149.632	0	0	0
2	19	10	"virK"	"STM2781"	9390	44160	110	16876	16512	5319	32	50	50	53	12	22	100	100	0	3771	3741	774	20	76	76	79	17	21	100	100	0	4.554	4.492	4.518	4.318	1.416	4.862	0.901	80	467	100	20521	20127	2.187	16826	3695	16462	3665	1320936	299315	1371.583	215.412	0	0	0
2	20	10	""	"STM2789"	9570	44160	110	595	623	195	31	49	49	51	11	21	100	100	0	12392	12591	1502	11	76	76	78	15	19	100	100	0	0.044	0.046	0.044	0.044	1.297	0.044	0.835	80	479	100	12862	13089	-4.495	546	12316	574	12515	49873	1007267	52.000	834.200	0	0	0
2	21	10	"yqaE"	"STM2796"	9750	44160	110	114	139	110	79	50	50	53	21	39	92	72	0	384	550	546	99	75	75	82	103	125	96	88	0	0.207	0.187	0.202	0.181	2.217	0.140	0.531	80	432	100	373	564	-2.271	64	309	89	475	11126	44036	4.095	4.544	0	0	0
2	22	10	""	"STM4008"	9920	44160	100	5311	5369	1325	24	51	51	53	14	26	100	100	0	3136	2939	691	23	75	75	83	107	128	100	100	0	1.718	1.857	1.888	1.877	1.392	1.911	0.913	80	400	100	8321	8182	0.781	5260	3061	5318	2864	429550	235132	379.714	26.692	0	0	0
2	23	10	""	"STM4030"	10110	44160	110	618	865	800	92	50	50	51	11	21	100	100	0	1352	2010	2336	116	75	75	77	16	20	100	100	0	0.445	0.421	0.383	0.427	2.094	0.276	0.471	80	464	100	1845	2750	-1.169	568	1277	815	1935	69162	160788	74.000	120.813	0	0	0
2	24	10	""	"STM4044"	10280	44160	100	613	624	153	24	49	49	51	12	23	100	100	0	9935	10316	2087	20	76	76	78	16	20	100	100	0	0.057	0.056	0.057	0.055	1.339	0.053	0.869	80	440	100	10423	10815	-4.128	564	9859	575	10240	49918	825280	47.750	639.875	0	0	0
2	1	11	"yghJ"	"STM2941"	6190	44320	110	1207	1183	358	30	56	56	60	18	30	100	98	0	13476	13709	2265	16	80	80	81	17	20	100	100	0	0.086	0.083	0.086	0.072	1.950	0.083	0.918	80	536	100	14547	14756	-3.541	1151	13396	1127	13629	94663	1096744	62.389	801.647	0	0	0
2	2	11	""	"STM2950"	6370	44320	110	1553	1501	460	30	58	58	799	2515	314	2	0	0	14585	14654	2212	15	79	79	268	656	244	100	100	0	0.103	0.099	0.103	0.088	1.815	0.092	0.368	80	480	100	16001	16018	-3.278	1495	14506	1443	14575	120064	1172284	0.279	21.930	0	0	0
2	3	11	"ygcA"	"STM2957"	6550	44320	110	6415	7596	3717	48	56	56	484	2166	447	100	97	0	8152	9159	3282	35	76	76	211	571	270	100	100	0	0.787	0.830	0.799	0.801	1.327	0.872	0.863	80	480	100	14435	16623	-0.345	6359	8076	7540	9083	607677	732736	3.283	15.671	0	0	0
2	4	11	"sdaB"	"STM2971"	6730	44330	110	1808	1900	723	38	52	52	53	12	22	100	100	0	6671	6840	2354	34	73	73	75	15	20	100	100	0	0.266	0.273	0.267	0.271	1.517	0.263	0.870	80	468	100	8354	8615	-1.910	1756	6598	1848	6767	151977	547229	153.917	451.000	0	0	0
2	5	11	"fucP"	"STM2975"	6890	44320	90	129	132	30	22	51	51	53	12	22	98	98	0	5623	6159	1886	30	74	74	80	51	63	100	100	0	0.014	0.013	0.013	0.013	1.493	0.013	0.809	52	355	100	5627	6166	-6.153	78	5549	81	6085	6848	320292	6.583	119.196	0	0	0
2	6	11	"fucR"	"STM2979"	7080	44320	110	1719	1611	493	30	53	53	53	11	20	98	98	0	11704	11252	2240	19	73	73	80	47	58	100	100	0	0.143	0.139	0.142	0.117	2.066	0.140	0.944	80	487	100	13297	12737	-2.804	1666	11631	1558	11179	128883	900145	141.636	237.702	0	0	0
2	7	11	""	"STM3160"	7250	44330	110	227	289	213	73	53	53	55	17	30	95	92	0	843	952	561	58	74	74	76	20	26	100	100	0	0.226	0.269	0.245	0.236	1.867	0.257	0.626	80	448	100	943	1114	-2.144	174	769	236	878	23135	76123	13.765	43.800	0	0	0
2	8	11	""	"STM3169"	7430	44320	120	99	103	41	39	51	51	54	19	35	81	62	0	5140	4935	2722	55	74	74	76	13	17	98	98	0	0.009	0.011	0.009	0.011	2.498	0.010	0.595	120	523	100	5114	4913	-6.722	48	5066	52	4861	12415	592247	2.579	373.769	0	0	0
2	9	11	"ygiX"	"STM3177"	7610	44330	110	960	1164	949	81	51	51	53	21	39	100	100	0	4891	5584	3958	70	73	73	74	13	17	100	100	0	0.189	0.202	0.189	0.190	1.525	0.187	0.724	80	435	100	5727	6624	-2.406	909	4818	1113	5511	93103	446710	52.905	423.846	0	0	0
2	10	11	"clpB"	"STM2660"	7800	44330	120	42870	35028	18789	53	52	52	54	20	37	99	99	4	12474	10736	5219	48	73	73	75	15	20	95	94	0	3.453	3.280	3.399	3.208	2.903	3.474	0.927	120	527	100	55219	45639	1.788	42818	12401	34976	10663	4203370	1288318	1748.700	710.733	0	0	0
2	11	11	"yfiN"	"STM2672"	7970	44330	110	3245	3272	474	14	51	51	52	11	21	100	100	0	15258	15312	2022	13	73	73	75	18	24	100	100	0	0.210	0.211	0.213	0.211	1.096	0.203	0.931	80	427	100	18379	18460	-2.249	3194	15185	3221	15239	261798	1224999	292.727	846.500	0	0	0
2	12	11	"recN"	"STM2684"	8150	44320	120	6720	5937	3127	52	52	52	52	12	23	100	99	0	10781	9591	4556	47	72	72	75	18	24	100	100	0	0.623	0.618	0.604	0.553	2.446	0.617	0.876	120	536	100	17377	15404	-0.683	6668	10709	5885	9519	712418	1150955	490.417	528.667	0	0	0
2	13	11	"cueR"	"STM0499"	8330	44330	100	1525	1970	1486	75	50	50	52	12	23	100	100	0	2847	3481	1910	54	73	73	75	17	22	100	100	0	0.532	0.563	0.542	0.531	1.392	0.600	0.782	80	403	100	4249	5328	-0.911	1475	2774	1920	3408	157633	278455	159.833	200.353	0	0	0
2	14	11	""	"STM0509"	8500	44330	110	2010	2071	446	21	51	51	89	710	797	98	97	0	15221	15824	2768	17	75	75	79	52	65	100	100	0	0.129	0.128	0.128	0.127	1.230	0.122	0.478	80	502	100	17105	17769	-2.951	1959	15146	2020	15749	165710	1265958	2.792	302.788	0	0	0
2	15	11	"gcl"	"STM0517"	8690	44330	100	493	492	163	33	54	54	55	15	27	98	98	0	13285	12674	3302	26	75	75	78	15	19	100	100	0	0.033	0.035	0.035	0.033	1.572	0.035	0.937	80	430	100	13649	13037	-4.911	439	13210	438	12599	39340	1013902	29.133	839.733	0	0	0
2	16	11	"ybbV"	"STM0521"	8860	44320	110	61	62	15	24	52	52	54	13	24	30	13	0	1634	2144	1771	82	74	74	77	15	19	100	100	0	0.006	0.005	0.007	0.006	2.645	0.004	0.114	80	445	100	1569	2080	-7.437	9	1560	10	2070	4934	171508	0.615	137.800	0	0	0
2	17	11	"ylbA"	"STM0526"	9040	44320	110	1969	2121	889	41	52	52	54	12	22	100	100	0	8713	9091	2752	30	75	75	77	14	18	100	100	0	0.222	0.229	0.223	0.219	1.419	0.226	0.879	80	464	100	10555	11085	-2.172	1917	8638	2069	9016	169714	727271	172.250	643.857	0	0	0
2	18	11	"purE"	"STM0534"	9220	44330	110	2084	2302	1221	53	51	51	53	12	22	100	100	0	4372	4777	1740	36	75	75	76	15	19	100	100	0	0.473	0.479	0.485	0.430	1.620	0.499	0.867	80	492	100	6330	6953	-1.080	2033	4297	2251	4702	184199	382122	187.417	313.400	0	0	0
2	19	11	"ygaM"	"STM2802"	9400	44330	100	1007	1193	924	77	49	49	51	11	21	100	100	0	2085	2447	1556	63	76	76	78	15	19	100	100	0	0.477	0.482	0.466	0.458	1.551	0.447	0.582	80	430	100	2967	3515	-1.068	958	2009	1144	2371	95419	195749	103.818	157.933	0	0	0
2	20	11	"yeiA"	"STM2187"	9580	44330	110	703	712	170	23	49	49	51	12	23	100	100	0	13858	14162	2104	14	75	75	76	14	18	100	100	0	0.047	0.047	0.047	0.046	1.376	0.046	0.899	80	445	100	14437	14750	-4.397	654	13783	663	14087	56944	1132950	55.083	1006.143	0	0	0
2	21	11	""	"STM2196"	9750	44330	120	1016	963	542	56	50	50	52	15	28	97	94	0	12113	11006	5594	50	74	74	81	96	118	97	97	0	0.080	0.084	0.082	0.079	2.292	0.084	0.922	120	505	100	13005	11845	-3.640	966	12039	913	10932	115572	1320758	60.733	113.802	0	0	0
2	22	11	"bcr"	"STM2221"	9930	44330	110	4567	4840	1178	24	50	50	52	15	28	100	100	0	12482	13273	2645	19	73	73	81	100	123	100	100	0	0.364	0.363	0.368	0.359	1.207	0.358	0.941	80	459	100	16926	17990	-1.458	4517	12409	4790	13200	387187	1061814	319.200	131.920	0	0	0
2	23	11	"yejK"	"STM2226"	10110	44330	110	7487	7730	3231	41	48	48	50	12	24	100	100	0	5463	5964	2043	34	73	73	75	17	22	100	100	0	1.380	1.304	1.337	1.239	1.476	1.369	0.902	80	478	100	12829	13573	0.465	7439	5390	7682	5891	618407	477106	640.000	346.412	0	0	0
2	24	11	""	"STM2236"	10290	44330	110	362	391	215	54	49	49	50	12	24	100	98	0	5180	5564	2942	52	74	74	76	17	22	100	100	0	0.061	0.062	0.064	0.058	1.669	0.059	0.815	80	523	100	5419	5832	-4.028	313	5106	342	5490	31259	445112	28.417	322.824	0	0	0
2	1	12	"phoP"	"STM1231"	6190	44510	100	9265	9413	2523	26	56	56	59	16	27	100	100	0	2457	2393	406	16	75	75	76	14	18	100	100	0	3.866	4.037	3.989	3.965	1.295	4.308	0.900	80	462	100	11591	11675	1.951	9209	2382	9357	2318	753046	191405	584.625	165.500	0	0	0
2	2	12	"phoP"	"STM1231"	6370	44510	100	15041	14507	2694	18	57	57	59	16	27	100	100	0	4387	4223	953	22	73	73	74	13	17	100	100	0	3.473	3.482	3.545	3.543	1.261	3.518	0.939	80	430	100	19298	18600	1.796	14984	4314	14450	4150	1160587	337848	903.000	319.154	0	0	0
2	3	12	"phoP"	"STM1231"	6550	44510	100	11819	11592	2605	22	56	56	58	17	29	100	100	0	2932	2918	632	21	72	72	73	15	20	100	100	0	4.113	4.053	4.112	4.065	1.229	4.143	0.942	80	430	100	14623	14382	2.040	11763	2860	11536	2846	927368	233438	678.471	189.667	0	0	0
2	4	12	"phoQ"	"STM1230"	6730	44510	100	5599	5782	2428	41	53	53	55	13	23	100	100	0	4239	3898	1258	32	69	69	71	14	19	100	100	0	1.330	1.496	1.542	1.417	1.452	1.577	0.943	80	421	100	9716	9558	0.411	5546	4170	5729	3829	462557	311864	440.538	273.357	0	0	0
2	5	12	"phoQ"	"STM1230"	6910	44510	110	10747	10302	2979	28	52	52	54	14	25	100	100	0	6747	6515	1874	28	68	68	72	33	45	100	100	0	1.601	1.590	1.568	1.624	1.270	1.585	0.930	80	477	100	17374	16697	0.679	10695	6679	10250	6447	824124	521202	732.000	195.242	0	0	0
2	6	12	"hupA"	"STM4170"	7080	44510	100	4711	6104	4421	72	57	57	59	18	30	100	100	0	400	461	229	49	71	71	73	18	24	100	100	0	14.146	15.505	15.531	15.493	1.456	18.661	0.799	80	418	100	4983	6437	3.822	4654	329	6047	390	488318	36848	335.833	21.556	0	0	0
2	7	12	"sopB"	"STM1091"	7260	44510	110	49345	46144	13217	28	56	56	61	21	34	100	100	3	8365	8218	1412	17	73	73	74	20	27	100	100	0	5.944	5.658	5.982	5.226	1.570	6.071	0.931	80	467	100	57581	54233	2.571	49289	8292	46088	8145	3691551	657444	2194.429	407.200	0	0	0
2	8	12	"pipC"	"STM0375"	7440	44510	100	3183	3314	1608	48	54	54	60	39	65	100	100	0	973	965	398	41	71	71	73	14	19	100	100	0	3.469	3.647	3.742	3.649	1.404	3.920	0.883	80	385	100	4031	4154	1.795	3129	902	3260	894	265094	77169	83.436	63.714	0	0	0
2	9	12	"pipC"	"STM0375"	7610	44520	130	5024	4715	1525	32	52	52	63	66	104	100	100	0	1441	1436	364	25	70	70	73	17	23	100	100	0	3.627	3.414	3.492	3.289	1.311	3.577	0.942	120	531	100	6343	6029	1.859	4972	1371	4663	1366	565801	172321	70.485	80.176	0	0	0
2	10	12	"pipC"	"STM0375"	7790	44510	100	5367	5154	1452	28	52	52	61	62	101	100	100	0	1472	1381	379	27	71	71	74	19	25	100	100	0	3.794	3.895	3.890	3.994	1.418	4.038	0.904	80	386	100	6716	6412	1.924	5315	1401	5102	1310	412306	110452	82.145	68.789	0	0	0
2	11	12	"ssrB"	"STM1391"	7970	44510	110	978	1053	344	32	49	49	50	11	22	100	100	0	4713	4867	1162	23	71	71	72	14	19	100	100	0	0.200	0.209	0.207	0.206	1.277	0.205	0.900	80	467	100	5571	5800	-2.321	929	4642	1004	4796	84256	389350	91.182	342.500	0	0	0
2	12	12	"ssrB"	"STM1391"	8150	44510	110	1142	1137	299	26	49	49	50	11	22	100	100	0	5383	5259	1431	27	70	70	71	12	16	100	100	0	0.206	0.210	0.213	0.211	1.267	0.199	0.913	80	461	100	6406	6277	-2.281	1093	5313	1088	5189	90983	420708	98.818	432.333	0	0	0
2	13	12	"lrp"	"STM0959"	8330	44510	100	6422	6511	1588	24	51	51	54	20	37	100	100	0	1620	1586	364	22	70	70	72	13	18	100	100	0	4.110	4.261	4.249	4.298	1.260	4.392	0.937	80	420	100	7921	7976	2.039	6371	1550	6460	1516	520881	126893	322.850	116.462	0	0	0
2	14	12	"lrp"	"STM0959"	8510	44520	110	16701	16709	3842	22	53	53	94	748	795	100	100	0	3576	3381	1018	30	73	73	77	55	71	100	100	0	4.752	5.035	4.919	5.440	1.528	5.047	0.913	80	452	100	20151	19964	2.249	16648	3503	16656	3308	1336742	270471	22.213	60.073	0	0	0
2	15	12	"gyrA"	"STM2272"	8680	44510	110	57374	57824	4461	7	58	58	66	42	63	100	100	1	14600	14647	752	5	74	74	76	15	19	100	100	0	3.946	3.964	3.987	3.956	1.086	4.106	0.934	80	454	100	71842	72339	1.980	57316	14526	57766	14573	4625884	1171760	1375.190	971.400	0	0	0
2	16	12	"gyrA"	"STM2272"	8860	44510	100	13978	13493	3943	29	59	59	66	43	65	100	100	0	5180	4877	1131	23	73	73	75	15	20	100	100	0	2.725	2.796	2.894	2.756	1.248	2.917	0.948	80	430	100	19026	18238	1.447	13919	5107	13434	4804	1079447	390152	312.256	320.133	0	0	0
2	17	12	"gyrA"	"STM2272"	9040	44510	100	5359	5380	1646	30	52	52	53	12	22	100	100	0	2160	2073	416	20	72	72	74	12	16	100	100	0	2.542	2.663	2.627	2.560	1.329	2.926	0.892	80	430	100	7395	7329	1.346	5307	2088	5328	2001	430425	165867	443.917	166.583	0	0	0
2	18	12	"csrA"	"STM2826"	9220	44520	100	2213	2042	535	26	49	49	50	11	22	100	100	0	325	335	55	16	72	72	75	18	24	100	100	0	8.553	7.578	7.625	7.445	1.388	8.296	0.854	80	460	100	2417	2256	3.096	2164	253	1993	263	163365	26794	181.091	14.444	0	0	0
2	19	12	"crp"	"STM3466"	9390	44520	110	4708	4818	1534	31	48	48	50	13	26	100	100	0	2962	2790	836	29	72	72	75	18	24	100	100	0	1.612	1.755	1.723	1.783	1.340	1.774	0.946	80	464	100	7550	7488	0.689	4660	2890	4770	2718	385420	223185	366.769	150.833	0	0	0
2	20	12	"yhhP"	"STM3578"	9570	44520	110	780	753	210	27	49	49	50	13	26	100	100	0	1046	1007	289	28	73	73	74	14	18	100	100	0	0.751	0.754	0.720	0.760	1.511	0.768	0.789	80	478	100	1704	1638	-0.413	731	973	704	934	60256	80533	54.077	66.643	0	0	0
2	21	12	"yhhP"	"STM3578"	9750	44520	100	1122	1150	423	36	49	49	52	26	50	100	100	0	1522	1492	383	25	72	72	74	17	22	100	100	0	0.740	0.775	0.742	0.760	1.379	0.798	0.853	80	416	100	2523	2521	-0.434	1073	1450	1101	1420	92023	119369	42.231	83.412	0	0	0
2	22	12	"topA"	"STM1714"	9930	44520	110	9014	8869	1805	20	48	48	51	13	25	100	100	0	6049	5731	1516	26	71	71	72	14	19	100	100	0	1.500	1.558	1.535	1.640	1.429	1.531	0.934	80	479	100	14944	14481	0.585	8966	5978	8821	5660	709538	458484	678.308	404.214	0	0	0
2	23	12	"topA"	"STM1714"	10110	44520	110	2953	3360	1694	50	48	48	49	11	22	100	100	0	1891	2053	852	41	71	71	72	13	18	100	100	0	1.596	1.671	1.602	1.636	1.444	1.776	0.729	80	465	100	4725	5294	0.675	2905	1820	3312	1982	268824	164262	301.000	152.385	0	0	0
2	24	12	"topA"	"STM1714"	10280	44520	100	1525	2174	1986	91	47	47	48	10	20	100	100	0	1140	1361	858	63	70	70	71	12	16	100	100	0	1.381	1.648	1.455	1.529	1.628	2.063	0.760	80	450	100	2548	3418	0.466	1478	1070	2127	1291	173947	108893	212.600	107.500	0	0	0
2	1	13	"ctrl-buffer"	"ctrl-buffer"	6180	44680	100	54	57	18	31	51	51	53	13	24	21	6	0	81	86	24	27	72	72	73	13	17	36	18	0	0.333	0.429	0.631	0.739	3.840	0.473	0.065	80	462	100	12	20	-1.585	3	9	6	14	4531	6875	0.308	1.000	-50	0	0
2	2	13	"ctrl-buffer"	"ctrl-buffer"	6360	44680	100	50	52	14	26	50	50	53	13	24	15	6	0	75	81	26	32	71	71	72	13	18	30	11	0	0.000	0.200	0.788	1.024	3.487	0.561	0.024	80	420	100	4	12	Error	0	4	2	10	4159	6467	-0.077	0.692	-50	0	0
2	3	13	"ctrl-buffer"	"ctrl-buffer"	6540	44680	100	46	49	12	24	51	51	52	14	26	10	2	0	70	71	14	19	70	70	71	12	16	16	5	0	100000.000	-2.000	0.998	1.029	3.403	0.743	0.024	80	408	100	-5	-1	16.610	-5	0	-2	1	3895	5684	-0.214	0.000	-50	0	0
2	4	13	"ctrl-buffer"	"ctrl-buffer"	6710	44680	100	51	52	15	28	50	50	51	12	23	21	6	0	79	86	30	34	70	70	72	14	19	33	16	0	0.111	0.125	0.499	0.506	3.937	0.179	0.054	80	419	100	10	18	-3.170	1	9	2	16	4185	6842	0.083	1.000	-50	0	0
2	5	13	"ctrl-buffer"	"ctrl-buffer"	6890	44680	100	49	52	19	36	50	50	52	22	42	3	2	0	77	84	35	41	68	68	70	16	22	31	15	0	-0.111	0.125	0.441	0.562	3.384	0.359	0.179	80	421	100	8	18	Error	-1	9	2	16	4178	6753	0.000	0.875	-50	0	0
2	6	13	"ctrl-buffer"	"ctrl-buffer"	7070	44680	100	54	76	138	181	50	50	51	12	23	25	13	0	73	88	58	65	68	68	71	17	23	26	13	0	0.800	1.300	0.661	0.732	3.823	2.557	0.640	80	420	100	9	46	-0.322	4	5	26	20	6071	7005	2.083	1.000	-50	0	0
2	7	13	"ctrl-buffer"	"ctrl-buffer"	7250	44680	100	52	55	16	29	52	52	54	18	33	11	1	0	76	81	22	27	69	69	71	13	18	31	13	0	0.000	0.250	0.875	0.776	4.517	0.098	0.014	80	430	100	7	15	Error	0	7	3	12	4385	6465	0.056	0.769	-50	0	0
2	8	13	"ctrl-buffer"	"ctrl-buffer"	7430	44680	100	50	52	12	23	51	51	53	17	32	7	1	0	74	82	32	39	70	70	70	13	18	31	16	0	-0.250	0.083	0.833	0.786	3.185	0.026	0.001	80	430	100	3	13	Error	-1	4	1	12	4175	6525	-0.059	0.923	-50	0	0
2	9	13	"ctrl-buffer"	"ctrl-buffer"	7610	44680	100	52	62	48	77	49	49	57	51	89	5	3	0	76	84	35	41	69	69	70	14	20	31	16	0	0.429	0.867	0.730	0.780	4.084	3.828	0.191	80	384	100	10	28	-1.222	3	7	13	15	4989	6711	0.098	1.000	-50	0	0
2	10	13	"ctrl-buffer"	"ctrl-buffer"	7780	44680	100	48	50	17	34	48	48	50	14	28	8	7	0	72	77	21	27	68	68	70	13	18	30	10	0	0.000	0.222	1.000	0.850	4.037	0.840	0.086	80	418	100	4	11	Error	0	4	2	9	3982	6189	0.000	0.538	-50	0	0
2	11	13	"ctrl-buffer"	"ctrl-buffer"	7960	44680	100	46	48	13	27	47	47	49	12	24	11	5	0	77	81	22	27	69	69	70	12	17	42	17	0	-0.125	0.083	0.636	0.687	3.303	0.274	0.031	80	430	100	7	13	Error	-1	8	1	12	3809	6488	-0.083	0.917	-50	0	0
2	12	13	"ctrl-buffer"	"ctrl-buffer"	8140	44680	100	50	52	15	28	48	48	49	10	20	21	8	0	77	82	26	31	69	69	71	14	19	33	13	0	0.250	0.308	0.679	0.604	3.725	0.290	0.127	80	420	100	10	17	-2.000	2	8	4	13	4167	6574	0.300	0.786	-50	0	0
2	13	13	"ctrl-buffer"	"ctrl-buffer"	8320	44680	100	46	50	21	42	48	48	49	12	24	18	7	0	75	81	35	43	68	68	70	18	25	26	5	0	-0.286	0.154	1.071	0.932	3.901	0.003	0.000	80	420	100	5	15	Error	-2	7	2	13	4010	6508	0.083	0.611	-50	0	0
2	14	13	"ctrl-buffer"	"ctrl-buffer"	8500	44680	100	51	54	20	37	48	48	48	10	20	30	12	0	71	77	24	31	71	71	71	14	19	20	10	0	100000.000	1.000	0.923	0.801	3.461	0.451	0.032	80	395	100	3	12	16.610	3	0	6	6	4346	6180	0.600	0.429	-50	0	0
2	15	13	"ctrl-buffer"	"ctrl-buffer"	8670	44680	100	48	50	14	28	50	50	54	28	51	2	1	0	79	79	21	26	71	71	73	14	19	25	5	0	-0.250	0.000	0.692	0.713	3.096	0.602	0.017	80	418	100	6	8	Error	-2	8	0	8	4011	6313	-0.143	0.429	-50	0	0
2	16	13	"ctrl-buffer"	"ctrl-buffer"	8850	44680	100	51	54	16	29	52	52	54	16	29	13	5	0	79	81	19	23	70	70	74	25	33	18	5	0	-0.111	0.182	0.875	0.786	3.931	0.140	0.029	80	404	100	8	13	Error	-1	9	2	11	4285	6497	0.000	0.280	-50	0	0
2	17	13	"ctrl-buffer"	"ctrl-buffer"	9030	44680	100	51	54	14	25	49	49	52	15	28	20	7	0	78	79	14	17	71	71	72	12	16	32	13	0	0.286	0.625	0.974	0.812	3.726	0.990	0.052	80	423	100	9	13	-1.807	2	7	5	8	4300	6339	0.133	0.583	-50	0	0
2	18	13	"ctrl-buffer"	"ctrl-buffer"	9150	44690	40	140	186	170	91	48	48	54	28	51	58	58	0	145	155	79	50	72	72	71	12	16	83	66	0	1.260	1.663	0.815	1.056	2.239	2.224	0.480	12	63	100	165	221	0.334	92	73	138	83	2233	1858	4.714	7.000	0	0	0
2	19	13	"ctrl-buffer"	"ctrl-buffer"	9390	44690	100	49	51	13	25	47	47	49	18	36	10	2	0	77	79	16	20	70	70	71	13	18	33	11	0	0.286	0.444	0.668	0.734	2.996	6.281	0.016	80	473	100	9	13	-1.807	2	7	4	9	4079	6305	0.111	0.615	-50	0	0
2	20	13	"ctrl-buffer"	"ctrl-buffer"	9570	44690	100	46	48	12	25	46	46	48	18	37	8	1	0	73	77	18	23	70	70	72	14	19	22	10	0	0.000	0.286	0.564	0.708	3.589	0.158	0.008	80	396	100	3	9	Error	0	3	2	7	3857	6163	0.000	0.357	-50	0	0
2	21	13	"ctrl-buffer"	"ctrl-buffer"	9740	44690	100	48	51	14	27	46	46	48	25	52	5	1	0	76	79	18	22	69	69	70	12	17	40	20	0	0.286	0.500	0.646	0.641	4.137	17.413	0.006	80	396	100	9	15	-1.807	2	7	5	10	4071	6341	0.120	0.750	-50	0	0
2	22	13	"ctrl-buffer"	"ctrl-buffer"	9920	44690	100	46	45	8	17	46	46	48	12	25	10	0	0	75	77	15	19	68	68	70	13	18	28	10	0	0.000	-0.111	0.427	0.546	4.813	0.230	0.030	80	408	100	7	8	Error	0	7	-1	9	3617	6189	-0.250	0.538	-50	0	0
2	23	13	"ctrl-buffer"	"ctrl-buffer"	10100	44690	100	47	50	14	28	47	47	48	10	20	20	8	0	77	80	16	20	71	71	73	21	28	18	5	0	0.000	0.333	1.029	1.079	2.658	0.283	0.018	80	408	100	6	12	Error	0	6	3	9	3986	6418	0.200	0.333	-50	0	0
2	24	13	"ctrl-buffer"	"ctrl-buffer"	10280	44690	100	47	49	13	26	46	46	47	10	21	20	5	0	82	83	16	19	70	70	71	19	26	30	3	0	0.083	0.231	0.647	0.584	3.244	0.043	0.004	80	452	100	13	16	-3.585	1	12	3	13	3906	6629	0.200	0.632	-50	0	0
2	1	14	"malY"	"STM1464"	6190	44870	100	92	102	42	41	49	49	50	11	22	93	80	0	357	393	190	48	72	72	73	13	17	100	100	0	0.151	0.165	0.158	0.147	1.891	0.149	0.580	80	506	100	328	374	-2.729	43	285	53	321	8184	31479	4.727	24.615	0	0	0
2	2	14	""	"STM1865"	6370	44860	110	76	87	36	41	48	48	49	11	22	83	63	0	449	564	428	75	72	72	73	12	16	100	100	0	0.074	0.079	0.082	0.074	2.167	0.071	0.677	80	510	100	405	531	-3.751	28	377	39	492	6974	45125	3.455	40.917	0	0	0
2	3	14	"yheU"	"STM3463"	6540	44860	110	358	408	219	53	48	48	49	11	22	100	100	0	771	872	477	54	70	70	71	12	16	100	100	0	0.442	0.449	0.446	0.437	1.507	0.424	0.826	80	510	100	1011	1162	-1.177	310	701	360	802	32618	69727	32.636	66.750	0	0	0
2	4	14	""	"STM2507"	6720	44870	100	178	224	162	72	47	47	49	11	22	98	97	0	853	1117	1097	98	71	71	73	13	17	100	100	0	0.168	0.169	0.171	0.169	1.969	0.134	0.725	80	474	100	913	1223	-2.578	131	782	177	1046	17904	89369	15.909	80.308	0	0	0
2	5	14	"ilvY"	"STM3908"	6900	44860	110	1777	1712	647	37	48	48	50	20	40	100	98	0	10838	10721	2681	25	71	71	73	16	21	100	100	0	0.161	0.156	0.162	0.138	1.726	0.160	0.938	80	524	100	12496	12314	-2.639	1729	10767	1664	10650	136938	857647	83.100	665.500	0	0	0
2	6	14	""	"STM2906"	7080	44860	100	102	107	34	31	49	49	51	23	45	86	55	0	745	814	351	43	70	70	73	16	21	100	100	0	0.079	0.078	0.083	0.073	1.834	0.070	0.636	80	464	100	728	802	-3.671	53	675	58	744	8571	65139	2.435	46.313	0	0	0
2	7	14	"ssaR"	"STM1419"	7260	44870	110	396	683	769	112	49	49	50	15	30	100	100	0	3080	4800	5196	108	68	68	70	13	18	100	100	0	0.115	0.134	0.118	0.125	1.774	0.129	0.817	80	536	100	3359	5366	-3.118	347	3012	634	4732	54664	384014	42.200	363.846	0	0	0
2	8	14	"pykF"	"STM1378"	7440	44870	100	2753	9199	12401	134	48	48	50	13	26	100	100	0	502	1375	1666	121	70	70	71	14	19	100	100	0	6.262	7.012	6.468	6.642	2.400	8.071	0.817	80	462	100	3137	10456	2.647	2705	432	9151	1305	735951	109984	703.769	93.143	0	0	0
2	9	14	"gyrB"	"STM3835"	7610	44870	110	9954	16342	12744	77	48	48	51	21	41	100	100	0	4106	5317	3640	68	71	71	72	14	19	100	100	0	2.455	3.106	2.885	3.011	1.555	3.437	0.879	80	522	100	13941	21540	1.296	9906	4035	16294	5246	1307363	425359	775.762	374.643	0	0	0
2	10	14	"serC"	"STM0977"	7790	44870	100	3238	4693	3824	81	47	47	50	22	44	100	100	0	2323	3029	2521	83	69	69	70	13	18	100	100	0	1.416	1.570	1.510	1.522	1.784	1.636	0.767	80	474	100	5445	7606	0.502	3191	2254	4646	2960	375405	242348	211.045	227.615	0	0	0
2	11	14	"cbiA"	"STM2035"	7970	44870	110	74	159	167	105	46	46	47	11	23	76	58	0	1058	3266	3598	110	69	69	70	12	17	100	100	0	0.028	0.035	0.026	0.024	2.247	0.037	0.732	80	536	100	1017	3310	-5.142	28	989	113	3197	12693	261289	10.182	266.333	0	0	0
2	12	14	"hin"	"STM2772"	8150	44860	110	218	419	540	128	46	46	49	16	32	97	92	0	1660	2915	3597	123	70	70	71	12	16	100	100	0	0.108	0.131	0.113	0.114	2.038	0.127	0.792	80	524	100	1762	3218	-3.209	172	1590	373	2845	33487	233196	23.125	237.000	0	0	0
2	13	14	"yfiA"	"STM2665"	8330	44860	110	1120	1095	447	40	47	47	49	15	30	100	100	0	1636	1666	558	33	71	71	72	15	20	100	100	0	0.686	0.657	0.703	0.630	1.499	0.660	0.843	80	524	100	2638	2643	-0.545	1073	1565	1048	1595	87589	133262	69.733	106.267	0	0	0
2	14	14	""	"STM0382"	8510	44860	110	1564	1546	403	26	47	47	47	10	21	100	100	0	17813	18055	2350	13	71	71	72	13	18	100	100	0	0.086	0.083	0.086	0.078	1.482	0.084	0.928	80	511	100	19259	19483	-3.548	1517	17742	1499	17984	123693	1444413	149.900	1383.308	0	0	0
2	15	14	"ybbP"	"STM0508"	8680	44870	110	3083	3141	765	24	47	47	49	13	26	100	100	0	21210	21130	5204	24	72	72	74	17	22	100	100	0	0.144	0.147	0.147	0.148	1.234	0.141	0.942	80	518	100	24174	24152	-2.800	3036	21138	3094	21058	251312	1690423	237.846	1238.588	0	0	0
2	16	14	"fepE"	"STM0589"	8870	44860	120	5140	4310	1948	45	48	48	50	13	26	100	100	0	14253	12254	5129	41	70	70	73	24	32	100	99	0	0.359	0.350	0.351	0.320	2.034	0.349	0.949	120	571	100	19275	16446	-1.478	5092	14183	4262	12184	517178	1470490	327.692	507.542	0	0	0
2	17	14	"trpL"	"STM1722"	9020	44880	100	58	73	45	61	46	46	48	11	22	53	27	0	135	203	174	85	70	70	71	12	16	96	85	0	0.185	0.203	0.211	0.204	2.696	0.188	0.542	80	444	100	77	160	-2.437	12	65	27	133	5871	16219	2.273	11.000	0	0	0
2	18	14	"ivbL"	"STM3797"	9220	44860	110	108	110	35	31	46	46	47	13	27	95	83	0	307	312	72	23	69	69	70	13	18	100	100	0	0.261	0.263	0.249	0.224	1.911	0.271	0.739	80	608	100	300	307	-1.941	62	238	64	243	8804	24948	4.846	18.615	0	0	0
2	19	14	"murI"	"STM4131"	9400	44870	70	154	344	553	160	46	46	51	63	123	71	43	0	239	390	438	112	69	69	72	34	47	78	75	0	0.635	0.928	0.595	0.657	4.275	1.259	0.237	32	236	100	278	619	-0.655	108	170	298	321	11007	12470	4.651	9.353	0	0	0
2	20	14	"EMPTY"	"EMPTY"	9570	44860	100	46	47	10	21	45	45	46	11	23	17	2	0	70	70	11	15	70	70	71	13	18	11	1	0	100000.000	100000.000	0.875	0.946	3.253	1.225	0.025	80	465	100	1	2	16.610	1	0	2	0	3741	5602	0.091	-0.077	-75	0	0
2	21	14	"EMPTY"	"EMPTY"	9750	44860	100	44	46	13	28	44	44	46	11	23	15	7	0	73	73	11	15	69	69	70	12	17	20	3	0	0.000	0.500	0.650	0.676	3.185	7.702	0.001	80	440	100	4	6	Error	0	4	2	4	3707	5831	0.000	0.250	-75	0	0
2	22	14	"EMPTY"	"EMPTY"	9920	44860	100	45	46	11	23	45	45	46	10	21	15	6	0	72	77	44	57	69	69	71	15	21	15	7	0	0.000	0.125	0.714	0.790	2.998	0.146	0.090	80	440	100	3	9	Error	0	3	1	8	3703	6187	0.000	0.400	-75	0	0
2	23	14	"EMPTY"	"EMPTY"	10100	44860	100	45	47	8	17	45	45	47	10	21	15	3	0	69	69	10	14	70	70	72	15	20	5	0	0	0.000	-2.000	0.700	0.629	2.755	0.123	0.011	80	452	100	-1	1	Error	0	-1	2	-1	3738	5521	0.000	-0.200	-75	0	0
2	24	14	"EMPTY"	"EMPTY"	10280	44870	100	44	44	9	20	45	45	46	10	21	10	0	0	71	71	11	15	69	69	70	13	18	17	1	0	-0.500	-0.500	0.800	0.830	3.889	0.097	0.003	80	496	100	1	1	Error	-1	2	-1	2	3533	5692	-0.200	0.077	-75	0	0
3	1	1	"yjiW"	"STM4523"	10670	42600	130	167	332	615	185	53	53	60	58	96	66	49	0	1022	1535	1972	128	77	77	80	20	25	100	95	0	0.121	0.191	0.163	0.154	3.566	0.113	0.153	120	720	100	1059	1737	-3.051	114	945	279	1458	39891	184239	4.690	72.750	0	0	0
3	2	1	"yjjW"	"STM4565"	10850	42590	120	542	536	155	28	53	53	60	65	108	98	98	0	7662	7925	1986	25	76	76	80	19	23	100	100	0	0.064	0.062	0.062	0.059	1.606	0.057	0.783	120	532	100	8075	8332	-3.955	489	7586	483	7849	64370	951008	7.323	412.895	0	0	0
3	3	1	"yibL"	"STM3689"	11020	42600	120	1857	2442	2003	82	55	55	58	19	32	100	100	0	2107	2588	1831	70	80	80	83	20	24	100	100	0	0.889	0.952	0.907	0.889	1.819	0.992	0.705	120	524	100	3829	4895	-0.170	1802	2027	2387	2508	293020	310512	125.474	125.250	0	0	0
3	4	1	"fba"	"STM3068"	11210	42590	120	26047	26235	5899	22	61	61	70	35	50	100	100	0	7584	7698	1775	23	80	80	85	25	29	100	100	0	3.463	3.436	3.422	3.470	1.451	3.570	0.910	120	561	100	33490	33792	1.792	25986	7504	26174	7618	3148257	923743	747.571	304.520	0	0	0
3	5	1	"yhaH"	"STM3234"	11390	42590	120	600	989	1081	109	60	60	68	36	52	99	96	0	1035	1678	1803	107	79	79	86	29	33	100	100	0	0.565	0.581	0.580	0.600	3.081	0.479	0.438	120	529	100	1496	2528	-0.824	540	956	929	1599	118715	201364	25.583	54.897	0	0	0
3	6	1	"rpoD"	"STM3211"	11560	42590	120	31995	31900	3874	12	57	57	64	32	50	100	100	0	7081	7051	1094	15	78	78	83	32	38	100	100	0	4.561	4.567	4.556	4.619	1.194	4.677	0.926	120	532	100	38941	38816	2.189	31938	7003	31843	6973	3828035	846096	994.875	217.750	0	0	0
3	7	1	""	"STM2551"	11740	42600	120	2168	2250	515	22	56	56	63	34	53	100	100	0	10797	11510	2267	19	84	84	91	31	34	100	100	0	0.197	0.192	0.195	0.188	1.416	0.185	0.892	120	529	100	12825	13620	-2.343	2112	10713	2194	11426	270021	1381196	64.324	368.355	0	0	0
3	8	1	"gltI"	"STM0665"	11920	42600	120	2883	2841	512	18	55	55	60	24	40	100	100	0	11136	11146	1603	14	99	99	217	782	360	100	100	0	0.256	0.252	0.256	0.248	1.380	0.245	0.920	120	529	100	13865	13833	-1.964	2828	11037	2786	11047	340917	1337579	115.875	13.976	0	0	0
3	9	1	"nagC"	"STM0682"	12090	42590	130	2829	2933	961	32	61	61	62	16	25	99	99	0	6266	6669	1635	24	101	101	108	36	33	100	100	0	0.449	0.437	0.446	0.397	1.834	0.438	0.865	120	588	100	8933	9440	-1.155	2768	6165	2872	6568	351975	800244	179.438	182.250	0	0	0
3	10	1	"glnS"	"STM0686"	12270	42610	120	22004	21991	4316	19	61	61	65	23	35	100	100	0	9175	9311	1964	21	91	91	95	26	27	100	100	0	2.416	2.379	2.379	2.395	1.276	2.425	0.904	120	494	100	31027	31150	1.272	21943	9084	21930	9220	2638947	1117325	953.304	354.462	0	0	0
3	11	1	"sipD"	"STM2883"	12450	42600	130	21328	21129	3856	18	63	63	94	204	217	100	100	0	3826	3846	768	19	86	86	90	27	30	100	100	0	5.686	5.603	5.860	5.484	1.371	5.114	0.244	120	566	100	25005	24826	2.507	21265	3740	21066	3760	2535508	461498	103.113	139.111	0	0	0
3	12	1	"eutC"	"STM2457"	12630	42600	130	142	261	365	139	61	61	93	209	224	22	16	0	2508	4991	5634	112	87	87	95	80	84	100	100	0	0.033	0.041	0.034	0.030	2.652	0.035	0.176	120	551	100	2502	5104	-4.902	81	2421	200	4904	31337	598903	0.804	61.200	0	0	0
3	13	1	"udp"	"STM3968"	12810	42610	130	5985	6813	3352	49	58	58	60	16	26	100	100	0	8370	8973	2741	30	87	87	92	26	28	100	100	0	0.716	0.760	0.694	0.727	1.341	0.799	0.777	120	508	100	14210	15641	-0.483	5927	8283	6755	8886	817538	1076777	422.063	341.577	0	0	0
3	14	1	"metR"	"STM3964"	12980	42610	130	3635	3607	811	22	61	61	71	44	61	100	100	0	9556	9427	1848	19	92	92	99	33	33	100	100	0	0.378	0.380	0.375	0.378	1.226	0.351	0.877	120	496	100	13038	12881	-1.405	3574	9464	3546	9335	432835	1131191	80.364	282.667	0	0	0
3	15	1	"rthB"	"STM3960"	13160	42610	140	2128	2003	679	33	66	66	77	44	57	98	96	0	7092	6978	2258	32	107	107	118	48	40	99	99	0	0.295	0.282	0.297	0.263	2.304	0.264	0.844	156	615	100	9047	8808	-1.760	2062	6985	1937	6871	312499	1088547	43.773	142.917	0	0	0
3	16	1	"yigI"	"STM3956"	13340	42610	130	3190	3354	697	20	68	68	86	194	225	100	100	0	7542	7651	1359	17	104	104	119	53	44	100	100	0	0.420	0.435	0.430	0.433	1.178	0.407	0.884	120	530	100	10560	10833	-1.252	3122	7438	3286	7547	402471	918095	16.845	142.113	0	0	0
3	17	1	"corA"	"STM3952"	13520	42600	130	2074	4131	3969	96	70	70	88	188	213	95	89	0	2200	4968	5099	102	100	100	112	43	38	99	99	0	0.954	0.834	0.855	0.901	2.269	0.775	0.720	120	574	100	4104	8929	-0.068	2004	2100	4061	4868	495729	596115	21.505	112.930	0	0	0
3	18	1	"yigA"	"STM3948"	13700	42600	130	7077	7200	1650	22	66	66	73	36	49	100	100	0	7206	7436	1392	18	93	93	100	33	33	100	100	0	0.986	0.972	0.993	0.956	1.317	0.993	0.921	120	570	100	14124	14477	-0.021	7011	7113	7134	7343	864003	892276	197.972	222.303	0	0	0
3	19	1	"priB"	"STM4392"	13880	42600	130	2800	5912	8615	145	60	60	63	20	31	100	100	0	231	345	277	80	86	86	89	19	21	93	88	0	18.897	22.595	18.674	17.954	2.948	35.518	0.657	120	551	100	2885	6111	4.240	2740	145	5852	259	709404	41364	292.450	13.474	0	0	0
3	20	1	"ytfJ"	"STM4405"	14060	42600	130	336	593	621	104	58	58	61	15	24	99	98	0	1773	2788	3024	108	85	85	88	20	22	100	100	0	0.165	0.198	0.211	0.191	2.343	0.164	0.665	120	514	100	1966	3238	-2.602	278	1688	535	2703	71115	334507	35.467	135.000	0	0	0
3	21	1	"mpl"	"STM4416"	14230	42600	140	9962	9622	6559	68	62	62	65	22	33	100	99	0	7873	7170	4475	62	87	87	91	20	21	99	99	0	1.272	1.350	1.328	1.265	2.588	1.448	0.803	156	607	100	17686	16643	0.347	9900	7786	9560	7083	1500974	1118594	434.409	353.950	0	0	0
3	22	1	""	"STM4420"	14410	42610	130	636	648	130	20	66	66	88	388	440	99	4	0	7277	7316	1000	13	88	88	92	23	25	100	100	0	0.079	0.081	0.078	0.080	1.207	0.075	0.874	120	504	100	7759	7810	-3.657	570	7189	582	7228	77803	877961	1.443	314.087	0	0	0
3	23	1	""	"STM4424"	14590	42610	140	167	1859	5010	269	60	60	80	361	451	29	22	0	5759	5782	1991	34	81	81	86	55	63	100	99	0	0.019	0.316	0.019	0.043	6.902	1.324	0.049	156	588	100	5785	7500	-5.730	107	5678	1799	5701	290066	902059	4.928	103.564	0	0	0
3	24	1	""	"STM4428"	14770	42600	130	222	253	151	59	58	58	59	14	23	98	94	0	6756	7525	4845	64	80	80	85	52	61	100	100	0	0.025	0.026	0.025	0.025	1.943	0.026	0.768	120	656	100	6840	7640	-5.347	164	6676	195	7445	30416	902958	13.857	143.077	0	0	0
3	1	2	"clpX"	"STM0449"	10670	42790	120	3998	9415	14322	152	54	54	107	799	746	87	71	1	613	1419	1981	139	77	77	93	162	174	75	64	0	7.358	6.975	7.788	7.583	3.087	8.085	0.772	120	525	100	4480	10703	2.879	3944	536	9361	1342	1129741	170283	11.650	8.185	0	0	0
3	2	2	"ptrB"	"STM1879"	10850	42780	130	913	1360	1736	127	56	56	64	72	112	97	95	0	3994	5150	5255	102	79	79	82	20	24	100	100	0	0.219	0.257	0.227	0.231	2.944	0.244	0.601	120	429	100	4772	6375	-2.192	857	3915	1304	5071	163162	618059	18.000	253.400	0	0	0
3	3	2	"yihV"	"STM4024"	11030	42780	120	180	289	331	114	56	56	85	193	227	32	13	0	2885	4586	6172	134	80	80	87	92	105	100	99	0	0.044	0.052	0.045	0.045	2.720	0.046	0.438	120	403	100	2929	4739	-4.500	124	2805	233	4506	34717	550333	1.057	48.902	0	0	0
3	4	2	"thiG"	"STM4160"	11210	42780	120	196	480	876	182	61	61	86	188	218	41	20	0	1883	3896	6002	154	79	79	87	90	103	98	97	0	0.075	0.110	0.072	0.081	2.920	0.108	0.532	120	425	100	1939	4236	-3.740	135	1804	419	3817	57555	467543	2.096	42.322	0	0	0
3	5	2	"thiC"	"STM4164"	11380	42780	120	257	365	351	96	56	56	60	29	48	93	88	0	2068	2584	2387	92	81	81	88	31	35	97	95	0	0.101	0.123	0.105	0.121	2.597	0.100	0.566	120	425	100	2188	2812	-3.305	201	1987	309	2503	43744	310033	10.517	80.516	0	0	0
3	6	2	"yjaG"	"STM4169"	11560	42780	120	1586	2800	3319	118	56	56	59	26	44	99	99	0	1688	2551	2875	112	81	81	88	25	28	100	100	0	0.952	1.111	0.914	0.931	2.839	1.170	0.683	120	435	100	3137	5214	-0.071	1530	1607	2744	2470	336049	306079	105.423	98.520	0	0	0
3	7	2	""	"STM2701"	11740	42780	130	133	259	307	118	55	55	60	25	41	61	55	0	1825	6393	7444	116	86	86	242	858	354	56	50	0	0.045	0.032	0.040	0.054	4.654	0.025	0.463	120	501	100	1817	6511	-4.479	78	1739	204	6307	31131	767197	7.960	7.169	0	0	0
3	8	2	"stfE"	"STM0198"	11940	42780	110	75	117	97	82	54	54	61	32	52	38	30	0	503	3112	4206	135	88	88	287	973	339	45	37	0	0.051	0.021	0.031	0.048	5.349	0.019	0.640	80	386	100	436	3087	-4.305	21	415	63	3024	9396	248989	1.750	2.903	0	0	0
3	9	2	"eutQ"	"STM2468"	12090	42780	130	77	121	94	77	55	55	58	21	36	50	40	0	1832	3346	3883	116	83	83	89	25	28	88	85	0	0.013	0.020	0.024	0.029	4.419	0.015	0.475	120	443	100	1771	3329	-6.313	22	1749	66	3263	14511	401562	3.000	130.280	0	0	0
3	10	2	"eutN"	"STM2464"	12280	42770	120	66	121	156	128	57	57	59	17	28	41	36	0	716	1890	2373	125	83	83	87	26	29	78	66	0	0.014	0.035	0.049	0.054	4.336	0.034	0.357	120	420	100	642	1871	-6.136	9	633	64	1807	14520	226806	3.647	69.346	0	0	0
3	11	2	"prpB"	"STM0368"	12470	42780	120	78	175	169	96	57	57	82	240	292	22	5	0	1083	3869	5041	130	85	85	91	29	31	68	59	0	0.021	0.031	0.048	0.075	8.128	0.028	0.690	120	382	100	1019	3902	-5.571	21	998	118	3784	21017	464242	0.388	130.276	0	0	0
3	12	2	"tus"	"STM1470"	12640	42780	140	276	686	819	119	58	58	85	245	288	48	41	0	1107	2745	3545	129	88	88	95	32	33	89	82	0	0.214	0.236	0.250	0.279	5.635	0.198	0.706	156	371	100	1237	3285	-2.225	218	1019	628	2657	107031	428268	2.453	82.813	0	0	0
3	13	2	"ogt"	"STM1659"	12820	42780	130	437	981	1357	138	58	58	60	15	25	99	99	0	1181	2475	2944	118	86	86	91	27	29	100	100	0	0.346	0.386	0.413	0.355	2.781	0.375	0.610	120	353	100	1474	3312	-1.531	379	1095	923	2389	117666	297020	61.400	88.296	0	0	0
3	14	2	"rpmF"	"STM1191"	12980	42780	130	1406	1592	1230	77	62	62	73	46	63	100	100	0	140	169	100	59	85	85	91	33	36	67	43	0	24.436	18.214	22.571	21.248	2.697	19.980	0.462	120	386	100	1399	1614	4.611	1344	55	1530	84	191025	20333	33.022	2.364	0	0	0
3	15	2	"fabG"	"STM1195"	13160	42780	130	6547	12543	13891	110	65	65	75	45	60	100	100	0	530	764	690	90	91	91	101	43	42	100	96	0	14.765	18.541	17.372	16.925	1.911	23.297	0.654	120	428	100	6921	13151	3.884	6482	439	12478	673	1505195	91711	277.067	15.419	0	0	0
3	16	2	"phsA"	"STM2065"	13350	42780	130	168	211	143	67	64	64	83	217	261	19	5	0	3987	5264	4183	79	98	98	110	46	41	100	100	0	0.027	0.028	0.028	0.025	2.241	0.025	0.578	120	418	100	3993	5313	-5.225	104	3889	147	5166	25373	631674	0.590	112.043	0	0	0
3	17	2	"dacD"	"STM2062"	13520	42780	130	1745	2287	1452	63	63	63	82	215	262	98	97	0	3200	4303	2928	68	91	91	101	38	37	100	100	0	0.541	0.528	0.556	0.517	2.040	0.431	0.562	120	426	100	4791	6436	-0.886	1682	3109	2224	4212	274459	516313	10.256	110.579	0	0	0
3	18	2	"pefD"	"PSLT016"	13700	42780	130	209	382	487	127	61	61	65	22	33	89	81	0	4118	7789	9757	125	85	85	90	28	31	100	100	0	0.037	0.042	0.040	0.036	2.615	0.040	0.652	120	419	100	4181	8025	-4.768	148	4033	321	7704	45886	934665	14.409	274.964	0	0	0
3	19	2	"ybjG"	"STM0865"	13880	42780	140	114	1390	2576	185	59	59	61	16	26	71	58	0	143	1577	2720	172	85	85	89	28	31	58	50	0	0.948	0.892	0.929	0.911	5.334	0.931	0.763	156	441	100	113	2823	-0.077	55	58	1331	1492	216765	246089	83.063	53.143	0	0	0
3	20	2	"thiM"	"STM2147"	14060	42770	120	80	280	375	133	56	56	59	14	23	57	46	0	167	1327	2146	161	86	86	93	34	36	59	53	0	0.296	0.180	0.222	0.220	3.975	0.132	0.564	120	385	100	105	1465	-1.755	24	81	224	1241	33605	159267	15.786	36.294	0	0	0
3	21	2	"thiI"	"STM0425"	14240	42780	120	412	3960	6275	158	59	59	62	18	29	76	64	0	499	2668	3841	143	87	87	96	37	38	65	57	0	0.857	1.511	1.185	1.200	3.865	1.671	0.838	120	392	100	765	6482	-0.223	353	412	3901	2581	475180	320191	216.556	69.514	0	0	0
3	22	2	"hilD"	"STM2875"	14410	42780	130	742	2785	3521	126	64	64	99	432	436	57	45	0	298	1057	1317	124	86	86	96	93	96	62	51	0	3.198	2.802	3.019	2.889	3.209	3.261	0.610	120	426	100	890	3692	1.677	678	212	2721	971	334258	126878	6.218	10.333	0	0	0
3	23	2	"prgK"	"STM2871"	14610	42780	140	323	4031	7169	177	63	63	102	460	450	44	41	0	131	743	1043	140	85	85	98	117	119	39	34	0	5.652	6.030	4.517	5.065	3.808	8.409	0.617	156	377	100	306	4626	2.499	260	46	3968	658	628833	115914	8.541	5.513	0	0	0
3	24	2	"nhoA"	"STM1582"	14770	42790	140	95	613	1108	180	60	60	62	16	25	62	50	0	143	1687	3887	230	83	83	90	56	62	50	40	0	0.583	0.345	0.460	0.536	5.087	0.251	0.706	156	579	100	95	2157	-0.778	35	60	553	1604	95565	263213	34.438	28.518	0	0	0
3	1	3	"hsdS"	"STM4524"	10680	42960	130	756	1967	2485	126	55	55	71	211	297	81	65	0	1255	3176	3899	122	81	81	88	38	43	100	95	0	0.597	0.618	0.602	0.600	2.421	0.589	0.691	120	569	100	1875	5007	-0.744	701	1174	1912	3095	235987	381133	8.986	81.263	0	0	0
3	2	3	"hisF"	"STM2077"	10860	42950	130	1350	2392	3101	129	53	53	56	16	28	100	98	0	1625	2421	2502	103	78	78	81	18	22	100	99	0	0.838	0.998	0.831	0.802	3.238	1.269	0.661	120	406	100	2844	4682	-0.254	1297	1547	2339	2343	287072	290556	146.000	130.000	0	0	0
3	3	3	"trmD"	"STM2674"	11030	42950	130	5774	14912	19583	131	57	57	86	194	225	77	69	4	283	518	532	102	79	79	87	92	105	52	50	0	28.025	33.838	28.001	23.447	3.616	45.264	0.675	120	403	100	5921	15294	4.809	5717	204	14855	439	1789382	62106	76.423	4.685	0	0	0
3	4	3	"fruF"	"STM2206"	11210	42960	130	817	3869	4860	125	62	62	91	190	208	61	55	0	580	2376	3085	129	82	82	91	92	101	60	60	0	1.516	1.660	1.670	1.632	4.143	1.782	0.633	120	420	100	1253	6101	0.600	755	498	3807	2294	464262	285062	19.884	24.837	0	0	0
3	5	3	"asrB"	"STM2549"	11390	42960	120	103	141	100	70	57	57	65	27	41	54	48	0	1459	2845	3336	117	81	81	87	28	32	75	67	0	0.033	0.030	0.042	0.063	5.706	0.023	0.551	120	419	100	1424	2848	-4.905	46	1378	84	2764	16871	341446	2.815	98.500	0	0	0
3	6	3	"sifA"	"STM1224"	11570	42960	120	283	521	559	107	57	57	61	21	34	80	69	0	2232	3220	3572	110	86	86	99	63	63	91	83	0	0.105	0.148	0.149	0.136	3.421	0.131	0.721	120	409	100	2372	3598	-3.247	226	2146	464	3134	62512	386432	21.905	49.540	0	0	0
3	7	3	"cbiM"	"STM2023"	11740	42960	130	118	179	151	84	54	54	57	15	26	82	65	0	1271	2479	2780	112	86	86	97	63	64	99	99	0	0.054	0.052	0.054	0.051	3.345	0.037	0.497	120	435	100	1249	2518	-4.211	64	1185	125	2393	21466	297473	8.133	37.810	0	0	0
3	8	3	"cbiP"	"STM2019"	11920	42960	130	261	604	716	118	55	55	60	25	41	63	60	0	1380	4381	5322	121	81	81	116	313	269	62	57	0	0.159	0.128	0.134	0.145	4.541	0.106	0.647	120	465	100	1505	4849	-2.657	206	1299	549	4300	72500	525703	21.760	13.626	0	0	0
3	9	3	"samB"	"PSLT054"	12100	42960	120	355	702	838	119	55	55	59	23	38	77	70	0	1642	4112	5769	140	79	79	83	23	27	93	89	0	0.192	0.160	0.183	0.172	4.058	0.115	0.565	120	414	100	1863	4680	-2.381	300	1563	647	4033	84221	493471	27.957	175.174	0	0	0
3	10	3	"uhpT"	"STM3787"	12280	42960	140	114	191	176	92	54	54	58	30	51	57	49	0	1475	2963	3575	120	80	80	84	29	34	94	91	0	0.043	0.048	0.053	0.054	3.983	0.036	0.544	156	470	100	1455	3020	-4.539	60	1395	137	2883	29870	462213	4.433	99.276	0	0	0
3	11	3	"trpA"	"STM1727"	12460	42960	130	270	613	740	120	55	55	58	20	34	75	67	0	1597	3269	3815	116	85	85	95	45	47	80	76	0	0.142	0.175	0.178	0.189	4.075	0.149	0.583	120	401	100	1727	3742	-2.814	215	1512	558	3184	73545	392244	27.750	70.533	0	0	0
3	12	3	"rhaT"	"STM4050"	12640	42960	140	79	143	129	90	56	56	62	34	54	44	31	0	1107	4344	5750	132	89	89	114	84	73	74	66	0	0.023	0.020	0.024	0.033	6.203	0.018	0.631	156	368	100	1041	4342	-5.468	23	1018	87	4255	22301	677690	2.382	50.357	0	0	0
3	13	3	"glnQ"	"STM0828"	12810	42960	130	1495	2046	2154	105	55	55	57	15	26	99	99	0	1189	1782	1649	92	85	85	101	70	69	98	95	0	1.304	1.173	1.132	1.022	3.311	1.366	0.526	120	380	100	2544	3688	0.383	1440	1104	1991	1697	245486	213826	132.600	24.014	0	0	0
3	14	3	""	"STM4158"	12990	42970	130	80	98	56	57	56	56	58	15	25	60	44	0	291	327	196	59	82	82	87	37	42	93	83	0	0.115	0.171	0.137	0.154	3.727	0.147	0.379	120	465	100	233	287	-3.122	24	209	42	245	11745	39194	2.667	6.486	0	0	0
3	15	3	""	"STM1260"	13180	42970	120	249	389	417	107	58	58	60	17	28	94	91	0	1753	2700	3219	119	84	84	92	49	53	100	98	0	0.114	0.127	0.110	0.111	2.756	0.106	0.689	120	410	100	1860	2947	-3.127	191	1669	331	2616	46630	324024	19.353	53.224	0	0	0
3	16	3	""	"PSLT026"	13340	42960	130	170	427	556	130	62	62	73	38	52	64	54	0	1229	2952	4289	145	91	91	102	50	49	88	77	0	0.095	0.128	0.146	0.136	4.278	0.105	0.644	120	435	100	1246	3226	-3.397	108	1138	365	2861	51213	354242	9.316	57.000	0	0	0
3	17	3	""	"STM4457"	13530	42960	130	491	639	677	105	64	64	76	39	51	90	89	0	788	1032	1027	99	88	88	98	36	36	97	95	0	0.610	0.609	0.600	0.548	2.807	0.568	0.483	120	441	100	1127	1519	-0.713	427	700	575	944	76631	123830	14.436	25.944	0	0	0
3	18	3	"metJ"	"STM4099"	13700	42960	130	653	1155	1298	112	60	60	65	21	32	96	92	0	442	660	650	98	84	84	88	29	32	92	89	0	1.656	1.901	1.648	1.582	3.661	2.524	0.456	120	432	100	951	1671	0.728	593	358	1095	576	138652	79169	51.905	19.724	0	0	0
3	19	3	""	"Not LT2a84"	13880	42960	130	73	114	195	171	58	58	61	17	27	45	30	0	702	1668	2046	122	83	83	88	30	34	100	99	0	0.024	0.035	0.028	0.026	4.080	0.026	0.167	120	457	100	634	1641	-5.367	15	619	56	1585	13695	200100	3.118	52.667	0	0	0
3	20	3	"traW"	"PSLT091"	14070	42960	130	139	180	158	87	56	56	60	23	38	79	61	0	3140	5172	5570	107	87	87	101	69	68	99	99	0	0.027	0.024	0.023	0.023	3.341	0.022	0.584	120	480	100	3136	5209	-5.201	83	3053	124	5085	21643	620633	5.217	73.493	0	0	0
3	21	3	"traN"	"PSLT095"	14240	42970	130	347	499	424	84	58	58	62	25	40	94	90	0	5977	9041	8781	97	85	85	104	80	76	100	98	0	0.049	0.049	0.051	0.050	2.717	0.036	0.563	120	460	100	6181	9397	-4.350	289	5892	441	8956	59844	1084963	17.480	111.713	0	0	0
3	22	3	"trbB"	"PSLT099"	14430	42970	130	141	191	168	87	61	61	73	96	131	42	19	0	2069	3355	3444	102	83	83	97	99	102	97	96	0	0.040	0.040	0.040	0.038	2.667	0.034	0.583	120	479	100	2066	3402	-4.634	80	1986	130	3272	22881	402565	1.229	32.909	0	0	0
3	23	3	"traD"	"PSLT104"	14600	42960	130	630	963	1077	111	61	61	72	92	127	95	88	0	9434	12998	11901	91	84	84	95	97	102	100	100	0	0.061	0.070	0.064	0.058	2.205	0.071	0.725	120	435	100	9919	13816	-4.038	569	9350	902	12914	115527	1559723	9.685	133.021	0	0	0
3	24	3	""	"PSLT109"	14780	42970	120	274	443	1087	245	61	61	63	16	25	96	94	0	1722	2193	1822	83	84	84	89	24	26	100	100	0	0.130	0.181	0.115	0.125	2.542	0.122	0.054	120	488	100	1851	2491	-2.943	213	1638	382	2109	53119	263199	23.750	87.667	0	0	0
3	1	4	""	"STM2732"	10670	43150	130	58	74	57	77	56	56	71	184	259	0	0	0	328	704	817	116	83	83	91	39	42	87	82	0	0.008	0.029	0.064	0.050	5.860	0.037	0.006	120	604	100	247	639	-6.937	2	245	18	621	8844	84498	0.016	15.718	0	0	0
3	2	4	""	"STM2710"	10860	43130	130	71	89	54	60	54	54	60	25	41	42	20	0	2188	3563	4527	127	80	80	86	25	29	100	99	0	0.008	0.010	0.011	0.010	3.810	0.009	0.466	120	452	100	2125	3518	-6.954	17	2108	35	3483	10671	427619	1.160	139.080	0	0	0
3	3	4	""	"STM1614"	11040	43130	130	118	163	139	85	53	53	57	27	47	84	65	0	3092	4802	4732	98	80	80	86	40	46	100	100	0	0.022	0.023	0.022	0.020	2.534	0.022	0.637	120	419	100	3077	4832	-5.534	65	3012	110	4722	19578	576189	3.926	117.900	0	0	0
3	4	4	"tehB"	"STM1608"	11210	43140	120	1133	1874	2339	124	57	57	72	60	83	100	99	0	1379	1964	2063	105	85	85	96	52	54	98	98	0	0.832	0.967	0.843	0.893	2.348	1.078	0.696	120	368	100	2370	3696	-0.266	1076	1294	1817	1879	224864	235671	30.033	35.923	0	0	0
3	5	4	"tpx"	"STM1682"	11380	43140	120	3109	4194	5168	123	66	66	87	80	91	100	100	0	357	462	372	80	86	86	96	39	40	97	90	0	11.229	10.979	9.386	10.504	2.321	16.138	0.581	120	407	100	3314	4504	3.489	3043	271	4128	376	503275	55438	51.338	9.385	0	0	0
3	6	4	""	"STM1677"	11570	43140	120	215	309	267	86	61	61	71	41	57	96	81	0	2746	3773	3282	86	91	91	106	69	65	98	98	0	0.058	0.067	0.057	0.062	2.328	0.059	0.619	120	435	100	2809	3930	-4.108	154	2655	248	3682	37089	452768	5.805	53.145	0	0	0
3	7	4	"uppS"	"STM0221"	11750	43140	130	2204	3307	4238	128	56	56	59	18	30	100	99	0	1047	1321	1178	89	87	87	102	70	68	96	94	0	2.237	2.635	2.297	2.081	2.853	4.743	0.409	120	419	100	3108	4485	1.162	2148	960	3251	1234	396824	158545	180.444	17.414	0	0	0
3	8	4	"yaeD"	"STM0248"	11920	43140	130	1669	2295	2122	92	57	57	60	19	31	99	99	0	1896	2481	2127	85	80	80	84	22	26	100	100	0	0.888	0.932	0.885	0.900	2.075	0.953	0.582	120	451	100	3428	4639	-0.172	1612	1816	2238	2401	275400	297739	117.632	108.955	0	0	0
3	9	4	"rof"	"STM0237"	12100	43130	100	63	74	56	75	56	56	60	19	31	30	12	0	99	137	199	145	80	80	84	24	28	36	18	0	0.368	0.316	0.602	0.612	2.841	0.199	0.326	80	362	100	26	75	-1.441	7	19	18	57	5894	10971	0.737	2.208	-50	0	0
3	10	4	"yeeX"	"STM2059"	12280	43140	130	764	1973	3740	189	54	54	58	30	51	98	97	0	227	424	599	141	78	78	83	27	32	91	81	0	4.765	5.546	5.324	4.865	3.368	7.199	0.693	120	468	100	859	2265	2.253	710	149	1919	346	236793	50926	63.833	12.630	0	0	0
3	11	4	"sbcB"	"STM2067"	12460	43140	130	738	1424	1779	124	57	57	68	64	94	95	89	0	1060	1697	1912	112	83	83	100	82	82	95	91	0	0.697	0.847	0.750	0.777	2.737	0.864	0.705	120	443	100	1658	2981	-0.521	681	977	1367	1614	170820	203663	21.188	19.476	0	0	0
3	12	4	"fixC"	"STM0077"	12640	43140	130	1543	2056	2081	101	57	57	86	196	227	74	66	0	6473	7553	4393	58	85	85	132	205	155	100	100	0	0.233	0.268	0.203	0.134	5.027	0.249	0.363	120	406	100	7874	9467	-2.104	1486	6388	1999	7468	246770	906370	10.051	36.200	0	0	0
3	13	4	"yjbC"	"STM4193"	12810	43150	140	1928	2630	3291	125	55	55	74	186	251	95	94	0	1964	2265	1957	86	79	79	111	187	168	98	96	0	0.994	1.178	0.988	1.008	1.969	1.522	0.761	156	406	100	3758	4761	-0.009	1873	1885	2575	2186	410300	353315	13.742	11.519	0	0	0
3	14	4	"dinF"	"STM4238"	12990	43150	120	1431	2005	1930	96	55	55	58	17	29	100	100	0	3887	5136	4167	81	78	78	82	29	35	100	100	0	0.361	0.386	0.356	0.365	1.606	0.395	0.790	120	432	100	5185	7008	-1.469	1376	3809	1950	5058	240620	616292	114.529	174.276	0	0	0
3	15	4	""	"STM4267"	13170	43140	130	235	349	370	106	58	58	64	32	50	95	85	0	1760	2660	2872	107	81	81	87	41	47	100	100	0	0.105	0.113	0.120	0.105	2.131	0.105	0.691	120	468	100	1856	2870	-3.246	177	1679	291	2579	41909	319177	8.906	62.756	0	0	0
3	16	4	"malE"	"STM4229"	13360	43140	120	231	376	338	89	67	67	83	55	66	99	75	0	4506	6542	4607	70	85	85	98	51	52	100	100	0	0.037	0.048	0.038	0.039	2.127	0.041	0.490	120	430	100	4585	6766	-4.753	164	4421	309	6457	45158	785061	5.327	126.353	0	0	0
3	17	4	"yfdZ"	"STM2402"	13530	43140	130	12339	11751	2729	23	68	68	83	51	61	100	100	0	8732	8360	1933	23	87	87	97	37	38	100	100	0	1.419	1.412	1.436	1.409	1.277	1.435	0.911	120	438	100	20916	19956	0.505	12271	8645	11683	8273	1410062	1003174	228.784	223.324	0	0	0
3	18	4	"yfcA"	"STM2382"	13710	43150	130	776	1290	1739	134	62	62	65	21	32	99	99	0	1410	1954	2157	110	85	85	89	27	30	99	99	0	0.539	0.657	0.540	0.601	2.758	0.699	0.660	120	435	100	2039	3097	-0.892	714	1325	1228	1869	154823	234494	58.333	69.074	0	0	0
3	19	4	"ybdB"	"STM0599"	13880	43140	130	249	416	490	117	61	61	64	18	28	90	85	0	659	1098	1351	123	85	85	92	36	39	95	91	0	0.328	0.350	0.344	0.322	4.165	0.196	0.258	120	478	100	762	1368	-1.610	188	574	355	1013	49887	131730	19.556	27.944	0	0	0
3	20	4	"fsr"	"STM0493"	14080	43150	130	622	874	892	102	60	60	64	27	42	99	99	0	3061	3961	3906	98	85	85	100	74	74	100	99	0	0.189	0.210	0.199	0.209	2.325	0.166	0.607	120	455	100	3538	4690	-2.405	562	2976	814	3876	104879	475353	30.000	52.176	0	0	0
3	21	4	"ybbB"	"STM0513"	14240	43150	130	1121	1652	2210	133	60	60	67	29	43	100	100	0	2609	3724	4322	116	85	85	102	84	82	100	100	0	0.420	0.437	0.391	0.399	1.808	0.447	0.780	120	415	100	3585	5231	-1.250	1061	2524	1592	3639	198206	446907	54.655	43.119	0	0	0
3	22	4	"lpxH"	"STM0535"	14420	43150	130	1160	1864	2320	124	62	62	67	26	38	100	100	0	1500	2179	2223	102	85	85	100	68	68	100	99	0	0.776	0.861	0.763	0.783	1.992	0.911	0.646	120	451	100	2513	3896	-0.366	1098	1415	1802	2094	223655	261524	69.115	30.574	0	0	0
3	23	4	""	"STM0563"	14590	43150	100	83	110	98	89	62	62	67	24	35	45	26	0	111	188	228	121	84	84	92	29	31	47	32	0	0.778	0.462	0.629	0.634	4.229	0.383	0.611	80	362	100	48	152	-0.363	21	27	48	104	8798	15003	1.792	3.310	0	0	0
3	24	4	"fepD"	"STM0592"	14770	43140	130	895	1349	1306	96	64	64	69	27	39	99	98	0	2360	3384	3057	90	88	88	95	27	28	100	100	0	0.366	0.390	0.377	0.354	1.761	0.392	0.822	120	600	100	3103	4581	-1.451	831	2272	1285	3296	161822	406092	47.407	121.815	0	0	0
3	1	5	"yeaZ"	"STM1820"	10690	43320	130	3457	3839	2153	56	57	57	61	23	37	100	100	0	2908	2928	1435	49	82	82	88	25	28	99	99	0	1.203	1.329	1.182	1.391	2.058	1.533	0.674	120	521	100	6226	6628	0.267	3400	2826	3782	2846	460674	351337	164.261	113.600	0	0	0
3	2	5	"ymgE"	"STM1797"	10860	43310	130	161	197	152	77	54	54	61	26	42	88	76	0	706	982	837	85	81	81	87	26	29	99	98	0	0.171	0.159	0.172	0.161	2.566	0.112	0.381	120	436	100	732	1044	-2.546	107	625	143	901	23697	117815	5.231	34.423	0	0	0
3	3	5	"narJ"	"STM1762"	11040	43310	120	111	127	62	48	53	53	56	18	32	90	75	0	2787	2918	1454	49	78	78	82	20	24	98	98	0	0.021	0.026	0.022	0.023	2.133	0.024	0.567	120	449	100	2767	2914	-5.546	58	2709	74	2840	15192	350150	3.944	141.800	0	0	0
3	4	5	"manY"	"STM1831"	11220	43310	130	820	1129	1027	90	54	54	70	74	105	99	93	0	2656	3537	2845	80	79	79	89	48	53	100	100	0	0.297	0.311	0.294	0.293	2.154	0.264	0.545	120	404	100	3343	4533	-1.750	766	2577	1075	3458	135483	424492	14.311	71.833	0	0	0
3	5	5	"minD"	"STM1815"	11390	43320	130	3402	5271	5020	95	61	61	83	81	97	100	99	0	1319	1721	1270	73	85	85	94	36	38	100	100	0	2.707	3.185	3.000	2.875	1.960	4.583	0.595	120	397	100	4575	6846	1.437	3341	1234	5210	1636	632526	206539	64.049	45.194	0	0	0
3	6	5	"ycgB"	"STM1804"	11570	43320	130	452	476	211	44	58	58	68	39	57	100	100	0	4778	4850	2379	49	90	90	99	41	41	100	98	0	0.084	0.088	0.084	0.094	1.859	0.078	0.802	120	429	100	5082	5178	-3.573	394	4688	418	4760	57132	581994	10.462	115.878	0	0	0
3	7	5	"glnA"	"STM4007"	11750	43320	130	1577	3047	4607	151	55	55	59	19	32	100	99	0	1536	2680	3583	133	88	88	97	40	41	97	94	0	1.051	1.154	1.070	1.061	3.637	1.283	0.670	120	404	100	2970	5584	0.072	1522	1448	2992	2592	365696	321652	157.263	64.575	0	0	0
3	8	5	"yijC"	"STM4127"	11920	43320	120	393	1342	2370	176	55	55	57	16	28	88	80	0	519	1633	2625	160	80	80	84	20	23	89	82	0	0.770	0.829	0.627	0.721	4.388	0.831	0.573	120	382	100	777	2840	-0.377	338	439	1287	1553	161089	196008	80.313	77.450	0	0	0
3	9	5	""	"STM4080"	12100	43320	120	233	750	1275	170	54	54	59	49	83	62	57	0	616	2699	4593	170	79	79	83	21	25	79	72	0	0.333	0.266	0.273	0.347	5.114	0.233	0.680	120	450	100	716	3316	-1.585	179	537	696	2620	89984	323865	14.102	124.571	0	0	0
3	10	5	"sbp"	"STM4063"	12280	43330	130	276	566	863	152	54	54	59	50	84	85	71	0	2362	4305	6256	145	79	79	84	24	28	97	95	0	0.097	0.121	0.114	0.119	3.210	0.117	0.746	120	420	100	2505	4738	-3.362	222	2283	512	4226	67890	516596	10.140	175.875	0	0	0
3	11	5	""	"STM4051"	12460	43320	130	67	86	58	67	56	56	75	100	133	9	4	0	944	2134	3143	147	80	80	120	219	182	69	57	0	0.013	0.015	0.024	0.028	4.842	0.013	0.176	120	480	100	875	2084	-6.295	11	864	30	2054	10364	256043	0.110	9.196	0	0	0
3	12	5	"fdhD"	"STM4038"	12660	43320	110	91	263	356	135	56	56	92	217	235	30	21	0	205	666	1014	152	78	78	139	301	216	36	26	0	0.276	0.352	0.338	0.362	4.968	0.211	0.499	80	369	100	162	795	-1.859	35	127	207	588	21006	53287	0.788	1.751	0	0	0
3	13	5	"rplQ"	"STM3414"	12810	43330	120	1279	4180	8160	195	55	55	72	155	215	97	83	0	148	257	305	118	77	77	91	130	142	33	15	0	17.239	22.917	16.985	17.916	2.967	32.778	0.633	120	361	100	1295	4305	4.108	1224	71	4125	180	501605	30881	26.503	1.277	0	0	0
3	14	5	"rpmD"	"STM3422"	12980	43330	110	399	894	1395	156	59	59	112	506	451	32	20	0	91	110	62	56	79	79	83	23	27	35	18	0	28.333	26.935	18.304	19.634	3.004	72.676	0.191	80	370	100	352	866	4.824	340	12	835	31	71542	8822	1.545	1.174	0	0	0
3	15	5	"rplX"	"STM3429"	13170	43340	140	1569	2178	2387	109	60	60	105	442	420	75	65	0	112	139	196	141	80	80	87	47	54	32	11	0	47.156	35.898	47.438	34.266	5.448	99.795	0.019	156	494	100	1541	2177	5.559	1509	32	2118	59	339792	21714	4.690	1.106	0	0	0
3	16	5	"rplP"	"STM3433"	13360	43330	130	4984	6638	7225	108	63	63	84	97	115	100	100	0	120	150	99	66	80	80	89	51	57	43	17	0	123.025	93.929	106.297	106.027	3.259	236.307	0.072	120	418	100	4961	6645	6.943	4921	40	6575	70	796555	17943	67.567	1.196	0	0	0
3	17	5	"rplB"	"STM3437"	13530	43320	130	9364	14842	15764	106	66	66	80	66	82	100	100	1	239	322	260	80	83	83	92	80	86	79	49	0	59.603	61.824	57.727	57.779	2.447	75.918	0.621	120	420	100	9454	15015	5.897	9298	156	14776	239	1780991	38661	223.667	2.875	0	0	0
3	18	5	"yheN"	"STM3451"	13710	43330	120	649	889	1104	124	61	61	65	24	36	99	97	0	499	816	860	105	84	84	93	83	89	92	90	0	1.417	1.131	1.272	1.223	2.439	1.396	0.513	120	385	100	1003	1560	0.503	588	415	828	732	106666	97978	34.333	8.711	0	0	0
3	19	5	""	"STM4465"	13880	43320	130	99	136	131	96	59	59	62	17	27	74	53	0	1801	3406	5525	162	83	83	89	27	30	100	100	0	0.023	0.023	0.035	0.026	3.671	0.017	0.552	120	428	100	1758	3400	-5.425	40	1718	77	3323	16308	408743	4.353	122.852	0	0	0
3	20	5	"idnR"	"STM4481"	14060	43330	120	187	280	330	117	60	60	64	20	31	96	90	0	2007	3120	3877	124	83	83	88	25	28	100	100	0	0.066	0.072	0.073	0.070	2.940	0.063	0.606	120	413	100	2051	3257	-3.921	127	1924	220	3037	33659	374376	10.800	121.280	0	0	0
3	21	5	"yjiG"	"STM4513"	14240	43330	120	100	243	303	124	61	61	66	24	36	62	47	0	429	1235	1728	139	84	84	91	38	41	78	69	0	0.113	0.158	0.191	0.201	5.411	0.121	0.488	120	392	100	384	1333	-3.145	39	345	182	1151	29201	148224	7.375	30.105	0	0	0
3	22	5	"yjjI"	"STM4566"	14420	43320	130	140	191	168	87	63	63	68	25	36	70	58	0	1967	4045	4713	116	87	87	97	44	45	100	99	0	0.041	0.032	0.033	0.030	3.456	0.026	0.486	120	447	100	1957	4086	-4.610	77	1880	128	3958	22964	485422	4.920	89.727	0	0	0
3	23	5	"sthA"	"STM4594"	14600	43330	120	126	170	123	72	66	66	71	24	33	80	62	0	1510	2264	2306	101	88	88	97	34	35	99	99	0	0.042	0.048	0.050	0.049	3.036	0.038	0.531	120	426	100	1482	2280	-4.567	60	1422	104	2176	20448	271713	4.125	63.735	0	0	0
3	24	5	""	"STM3736"	14770	43330	120	380	573	540	94	70	70	77	34	44	93	89	0	2217	3060	3176	103	94	94	100	28	28	99	99	0	0.146	0.170	0.178	0.166	2.675	0.124	0.620	120	508	100	2433	3469	-2.776	310	2123	503	2966	68768	367226	14.588	105.714	0	0	0
3	1	6	"gntT"	"STM3512"	10680	43490	120	223	352	358	101	54	54	57	17	29	98	96	0	3274	4265	4310	101	80	80	84	19	22	100	100	0	0.053	0.071	0.065	0.068	2.401	0.058	0.553	120	494	100	3363	4483	-4.240	169	3194	298	4185	42289	511773	17.353	220.053	0	0	0
3	2	6	"sspB"	"STM3341"	10860	43490	120	2391	3592	4173	116	52	52	56	18	32	100	100	0	486	760	763	100	79	79	82	20	24	100	99	0	5.747	5.198	4.136	4.323	3.645	7.910	0.448	120	426	100	2746	4221	2.523	2339	407	3540	681	431041	91196	196.444	33.900	0	0	0
3	3	6	"yhcH"	"STM3335"	11040	43500	110	315	454	504	111	51	51	54	14	25	100	100	0	2240	2732	2248	82	77	77	80	23	28	100	100	0	0.122	0.152	0.129	0.133	1.687	0.140	0.517	80	402	100	2427	3058	-3.034	264	2163	403	2655	36284	218547	28.571	115.304	0	0	0
3	4	6	"yrbB"	"STM3309"	11220	43490	130	723	1134	1322	116	53	53	56	14	25	100	97	0	418	531	418	78	81	81	93	59	63	92	85	0	1.988	2.402	2.078	1.908	2.915	4.152	0.404	120	459	100	1007	1531	0.991	670	337	1081	450	136109	63743	77.000	7.424	0	0	0
3	5	6	"folP"	"STM3295"	11400	43490	130	1517	2706	3599	133	56	56	59	16	27	100	100	0	1942	3026	3098	102	85	85	99	58	58	100	100	0	0.787	0.901	0.823	0.727	2.478	1.108	0.494	120	402	100	3318	5591	-0.346	1461	1857	2650	2941	324678	363153	165.438	50.466	0	0	0
3	6	6	"mtr"	"STM3279"	11570	43490	130	367	505	516	102	55	55	58	16	27	97	94	0	3619	4701	3659	77	86	86	95	30	31	100	100	0	0.088	0.098	0.090	0.079	2.402	0.102	0.649	120	419	100	3845	5065	-3.501	312	3533	450	4615	60591	564149	27.938	153.533	0	0	0
3	7	6	"yghA"	"STM3157"	11760	43500	130	1200	1854	2341	126	54	54	57	18	31	100	99	0	2074	3056	3536	115	84	84	92	30	32	100	99	0	0.576	0.606	0.535	0.548	2.958	0.561	0.658	120	389	100	3136	4772	-0.796	1146	1990	1800	2972	222431	366747	99.833	98.800	0	0	0
3	8	6	""	"STM3129"	11920	43490	130	187	268	257	95	54	54	57	17	29	88	82	0	2570	3377	3382	100	82	82	87	26	29	100	99	0	0.053	0.065	0.060	0.054	2.901	0.054	0.515	120	374	100	2621	3509	-4.225	133	2488	214	3295	32162	405196	12.412	126.538	0	0	0
3	9	6	"yqgF"	"STM3097"	12110	43500	120	221	462	643	139	55	55	59	52	88	78	60	0	601	1061	1285	121	80	80	85	23	27	98	97	0	0.319	0.415	0.307	0.354	3.409	0.343	0.428	120	378	100	687	1388	-1.650	166	521	407	981	55406	127296	7.750	42.435	0	0	0
3	10	6	"galP"	"STM3091"	12280	43490	130	238	686	1175	171	55	55	58	53	91	71	60	0	1280	3089	4787	154	78	78	83	26	31	91	89	0	0.152	0.210	0.241	0.194	3.934	0.187	0.521	120	365	100	1385	3642	-2.716	183	1202	631	3011	82310	370640	11.849	115.615	0	0	0
3	11	6	""	"STM3071"	12460	43490	130	72	138	233	168	54	54	66	86	130	20	11	0	490	1105	1718	155	78	78	102	176	172	67	55	0	0.044	0.082	0.064	0.065	5.005	0.056	0.200	120	397	100	430	1111	-4.517	18	412	84	1027	16613	132574	0.837	5.699	0	0	0
3	12	6	"bglA"	"STM3051"	12640	43500	130	995	1745	2480	142	54	54	68	90	132	99	92	0	2844	4335	5383	124	79	79	115	220	191	100	96	0	0.340	0.397	0.344	0.320	2.160	0.390	0.738	120	424	100	3706	5947	-1.555	941	2765	1691	4256	209398	520224	18.633	19.182	0	0	0
3	13	6	""	"STM1301"	12820	43500	130	224	472	960	203	55	55	61	38	62	86	75	0	423	947	1727	182	81	81	84	19	22	99	97	0	0.494	0.482	0.463	0.454	3.122	0.486	0.680	120	376	100	511	1283	-1.017	169	342	417	866	56593	113602	10.816	45.421	0	0	0
3	14	6	""	"STM1328"	12990	43500	130	2805	4682	6019	128	61	61	110	488	443	85	76	0	1462	2104	2508	119	82	82	88	26	29	100	100	0	1.988	2.285	2.239	2.260	2.420	2.680	0.709	120	398	100	4124	6643	0.992	2744	1380	4621	2022	561870	252484	9.369	77.538	0	0	0
3	15	6	""	"STM1368"	13180	43500	130	224	480	621	129	60	60	70	95	135	65	46	0	2157	5143	7218	140	82	82	89	53	59	100	100	0	0.079	0.083	0.072	0.075	2.431	0.075	0.769	120	365	100	2239	5481	-3.661	164	2075	420	5061	57588	617213	4.316	95.358	0	0	0
3	16	6	"ydhC"	"STM1428"	13350	43500	120	428	1100	1905	173	61	61	74	92	124	71	62	0	1148	2972	5109	171	83	83	95	72	75	86	78	0	0.345	0.360	0.422	0.369	4.559	0.318	0.686	120	366	100	1432	3928	-1.537	367	1065	1039	2889	132020	356686	11.152	39.958	0	0	0
3	17	6	"slyB"	"STM1445"	13530	43500	120	2916	6878	9436	137	62	62	72	57	79	99	95	0	201	355	370	104	85	85	94	82	87	62	40	0	24.603	25.244	19.787	20.922	3.329	42.212	0.388	120	395	100	2970	7086	4.621	2854	116	6816	270	825399	42635	119.404	3.183	0	0	0
3	18	6	"ydgQ"	"STM1454"	13710	43500	130	1342	2389	3609	151	61	61	66	29	43	99	99	0	1372	1965	2382	121	86	86	95	79	83	100	96	0	0.996	1.239	1.044	1.034	2.400	1.521	0.730	120	418	100	2567	4207	-0.006	1281	1286	2328	1879	286694	235787	80.103	23.671	0	0	0
3	19	6	""	"STM3558"	13890	43500	120	183	238	235	98	59	59	63	25	39	87	75	0	1018	1315	1580	120	83	83	89	24	26	100	100	0	0.133	0.145	0.130	0.134	2.914	0.114	0.576	120	397	100	1059	1411	-2.915	124	935	179	1232	28541	157852	7.000	51.083	0	0	0
3	20	6	"yhhF"	"STM3572"	14070	43510	130	474	1208	1874	155	58	58	104	727	699	35	19	0	1219	2167	2892	133	83	83	87	23	26	100	97	0	0.366	0.552	0.584	0.551	3.098	0.504	0.507	120	392	100	1552	3234	-1.449	416	1136	1150	2084	144901	259990	1.519	90.435	0	0	0
3	21	6	"yhhP"	"STM3578"	14240	43500	120	228	398	413	103	59	59	107	736	687	13	3	0	274	485	589	121	81	81	87	24	27	96	85	0	0.876	0.839	0.970	0.844	3.290	9.369	0.029	120	382	100	362	743	-0.192	169	193	339	404	47806	58243	0.395	16.583	0	0	0
3	22	6	"acpT"	"STM3583"	14420	43510	130	628	971	1501	154	62	62	66	22	33	100	98	0	983	1588	2412	151	85	85	92	32	34	100	95	0	0.630	0.605	0.638	0.617	2.516	0.573	0.718	120	420	100	1464	2412	-0.666	566	898	909	1503	116497	190516	41.136	46.750	0	0	0
3	23	6	"uspB"	"STM3590"	14600	43510	130	149	403	625	155	65	65	70	23	32	79	69	0	220	676	1370	202	88	88	94	31	32	89	78	0	0.636	0.575	0.639	0.580	3.427	0.370	0.511	120	395	100	216	926	-0.652	84	132	338	588	48362	81150	14.478	18.774	0	0	0
3	24	6	""	"STM3599"	14780	43500	130	235	790	1892	239	69	69	74	27	36	97	90	0	3140	5861	8560	146	94	94	102	38	37	100	100	0	0.054	0.125	0.061	0.060	2.555	0.166	0.657	120	536	100	3212	6488	-4.198	166	3046	721	5767	94841	703365	26.519	151.553	0	0	0
3	1	7	"dsdA"	"STM3802"	10680	43660	120	1036	1410	1542	109	54	54	56	20	35	97	96	0	4356	5641	4807	85	81	81	84	26	30	100	100	0	0.230	0.244	0.205	0.195	2.338	0.247	0.711	120	558	100	5257	6916	-2.122	982	4275	1356	5560	169170	676881	67.700	213.731	0	0	0
3	2	7	"ibpB"	"STM3808"	10860	43670	120	1109	2883	5274	182	54	54	58	24	41	100	99	0	312	657	1077	163	80	80	83	22	26	94	87	0	4.547	4.903	4.621	4.545	2.930	5.574	0.758	120	437	100	1287	3406	2.185	1055	232	2829	577	346007	78792	117.708	26.091	0	0	0
3	3	7	"ccmE"	"STM2250"	11030	43670	120	162	558	1158	207	53	53	56	22	39	81	69	0	552	2561	5722	223	80	80	83	25	30	100	96	0	0.231	0.204	0.204	0.199	3.675	0.190	0.867	120	441	100	581	2986	-2.114	109	472	505	2481	66935	307378	22.818	99.120	0	0	0
3	4	7	"torA"	"STM3822"	11210	43670	120	493	685	646	94	53	53	56	14	25	99	97	0	6567	7085	3354	47	84	84	97	60	61	100	100	0	0.068	0.090	0.072	0.070	1.975	0.098	0.618	120	431	100	6923	7633	-3.881	440	6483	632	7001	82146	850219	44.929	116.467	0	0	0
3	5	7	"dgoA"	"STM3828"	11390	43670	120	188	260	227	87	54	54	64	128	200	52	24	0	3703	3943	1781	45	87	87	102	59	57	100	100	0	0.037	0.053	0.039	0.042	2.073	0.046	0.206	120	435	100	3750	4062	-4.754	134	3616	206	3856	31197	473139	1.531	65.102	0	0	0
3	6	7	""	"STM3832"	11570	43670	120	153	171	88	51	55	55	68	145	213	23	4	0	3917	4099	2369	57	86	86	96	36	37	100	100	0	0.026	0.029	0.026	0.027	1.860	0.022	0.120	120	438	100	3929	4129	-5.289	98	3831	116	4013	20543	491907	0.710	111.194	0	0	0
3	7	7	"rluA"	"STM0095"	11750	43670	120	1737	2702	2695	99	55	55	59	18	30	100	100	0	1830	2642	2316	87	85	85	92	30	32	98	98	0	0.964	1.035	0.957	0.997	2.088	1.124	0.758	120	425	100	3427	5204	-0.053	1682	1745	2647	2557	324290	317027	146.833	85.000	0	0	0
3	8	7	"yabK"	"STM0107"	11930	43660	120	96	353	1040	294	54	54	57	15	26	73	60	0	304	938	2293	244	83	83	86	23	26	91	85	0	0.190	0.350	0.182	0.204	3.606	0.299	0.351	120	403	100	263	1154	-2.396	42	221	299	855	42376	112580	19.733	37.043	0	0	0
3	9	7	"ftsL"	"STM0121"	12100	43670	120	1006	1526	1872	122	54	54	56	14	25	100	99	0	652	893	973	108	80	80	84	20	23	99	95	0	1.664	1.811	1.676	1.729	2.565	2.120	0.677	120	430	100	1524	2285	0.735	952	572	1472	813	183121	107150	105.000	40.450	0	0	0
3	10	7	"murG"	"STM0128"	12290	43660	130	1190	3524	6634	188	54	54	56	13	23	100	100	0	625	1597	2915	182	80	80	83	23	27	97	95	0	2.084	2.287	2.337	2.053	2.784	2.612	0.789	120	451	100	1681	4987	1.060	1136	545	3470	1517	422935	191593	266.769	65.826	0	0	0
3	11	7	"mutT"	"STM0137"	12460	43660	120	941	1155	1128	97	54	54	56	13	23	99	99	0	1756	2047	1789	87	81	81	85	29	34	98	98	0	0.530	0.560	0.560	0.572	2.470	0.555	0.739	120	419	100	2562	3067	-0.917	887	1675	1101	1966	138550	245611	84.538	67.655	0	0	0
3	12	7	""	"STM0149"	12640	43670	120	111	145	114	78	55	55	56	14	25	85	73	0	2172	2838	3039	107	81	81	85	24	28	100	99	0	0.027	0.033	0.027	0.028	2.440	0.028	0.592	120	432	100	2147	2847	-5.223	56	2091	90	2757	17412	340585	6.357	114.708	0	0	0
3	13	7	""	"STM1548"	12820	43670	120	310	501	605	120	55	55	57	14	24	100	100	0	1990	3346	3906	116	81	81	87	39	44	100	100	0	0.134	0.137	0.142	0.136	2.152	0.124	0.689	120	413	100	2164	3711	-2.904	255	1909	446	3265	60162	401508	31.714	83.564	0	0	0
3	14	7	""	"STM1552"	13000	43670	130	168	360	475	131	58	58	66	40	60	82	61	0	1529	3169	4344	137	84	84	89	26	29	100	100	0	0.076	0.098	0.080	0.079	2.360	0.088	0.713	120	424	100	1555	3387	-3.715	110	1445	302	3085	43180	380230	7.350	118.462	0	0	0
3	15	7	""	"STM1557"	13180	43670	120	242	351	390	111	60	60	67	41	61	88	78	0	3108	4216	4662	110	87	87	91	25	27	100	100	0	0.060	0.070	0.058	0.059	2.105	0.068	0.725	120	405	100	3203	4420	-4.053	182	3021	291	4129	42062	505935	6.927	165.000	0	0	0
3	16	7	"rpsV"	"STM1565"	13340	43670	100	92	142	135	95	60	60	64	22	34	58	38	0	115	172	175	101	85	85	93	55	59	31	18	0	1.067	0.943	1.011	1.136	2.727	0.819	0.580	80	334	100	62	169	0.093	32	30	82	87	11398	13728	3.545	1.436	-50	0	0
3	17	7	"fdnH"	"STM1569"	13530	43670	130	1369	2430	3327	136	61	61	65	21	32	97	95	0	1606	2553	3229	126	90	90	103	112	108	95	90	0	0.863	0.962	0.909	0.844	2.833	1.031	0.701	120	479	100	2824	4832	-0.213	1308	1516	2369	2463	291649	306312	112.619	21.875	0	0	0
3	18	7	""	"STM1573"	13710	43680	130	145	356	538	151	61	61	65	24	36	65	56	0	279	962	1689	175	90	90	101	106	104	60	46	0	0.444	0.338	0.307	0.375	4.164	0.266	0.651	120	459	100	273	1167	-1.170	84	189	295	872	42773	115423	12.125	8.123	0	0	0
3	19	7	"yciL"	"STM1719"	13890	43680	130	3887	6444	8506	131	61	61	65	25	38	100	100	0	1287	1692	1930	114	87	87	93	25	26	99	97	0	3.188	3.977	3.981	3.973	2.287	4.771	0.755	120	456	100	5026	7988	1.673	3826	1200	6383	1605	773305	203086	255.160	63.960	0	0	0
3	20	7	""	"STM1733"	14060	43670	120	246	503	1074	213	60	60	102	703	689	10	4	0	817	1396	2137	153	85	85	89	24	26	99	99	0	0.254	0.338	0.249	0.256	2.495	0.432	0.757	120	419	100	918	1754	-1.977	186	732	443	1311	60316	167558	0.570	54.458	0	0	0
3	21	7	""	"STM1741"	14250	43680	130	397	782	1201	153	60	60	102	693	679	22	10	0	1391	2588	3817	147	84	84	90	27	30	100	100	0	0.258	0.288	0.285	0.268	1.958	0.309	0.436	120	431	100	1644	3226	-1.955	337	1307	722	2504	93899	310542	0.981	92.519	0	0	0
3	22	7	"purU"	"STM1756"	14420	43680	130	2154	3383	2971	87	62	62	66	20	30	100	100	0	1324	1957	1674	85	87	87	92	27	29	100	100	0	1.691	1.776	1.692	1.746	1.794	1.858	0.793	120	410	100	3329	5191	0.758	2092	1237	3321	1870	405915	234861	165.850	69.074	0	0	0
3	23	7	"ychN"	"STM1769"	14600	43670	130	366	488	484	99	67	67	72	24	33	98	93	0	391	512	520	101	89	89	94	25	26	98	97	0	0.990	0.995	1.054	0.991	2.219	1.013	0.622	120	422	100	601	844	-0.014	299	302	421	423	58557	61456	17.333	16.720	0	0	0
3	24	7	"pth"	"STM1783"	14780	43670	130	834	1618	2795	172	70	70	75	32	42	97	92	0	917	1566	2571	164	93	93	102	39	38	97	90	0	0.927	1.051	0.889	0.922	2.479	1.088	0.840	120	582	100	1588	3021	-0.109	764	824	1548	1473	194169	187873	48.219	37.538	0	0	0
3	1	8	"yfbK"	"STM2315"	10670	43860	110	1018	1033	209	20	53	53	56	19	33	100	100	0	14499	14993	2075	13	79	79	83	28	33	100	100	0	0.067	0.066	0.065	0.065	1.190	0.065	0.943	80	505	100	15385	15894	-3.901	965	14420	980	14914	82642	1199410	51.421	532.500	0	0	0
3	2	8	"nuoI"	"STM2321"	10840	43850	110	8681	8831	2857	32	54	54	60	39	65	100	100	0	3396	3500	913	26	79	79	84	33	39	100	100	0	2.601	2.566	2.592	2.528	1.284	2.748	0.895	80	436	100	11944	12198	1.379	8627	3317	8777	3421	706506	280003	224.897	103.515	0	0	0
3	3	8	""	"STM2332"	11020	43850	110	1681	1741	699	40	54	54	65	68	104	100	100	0	4694	4696	1162	24	81	81	91	76	83	100	100	0	0.353	0.366	0.367	0.334	1.626	0.370	0.818	80	443	100	6240	6302	-1.503	1627	4613	1687	4615	139291	375712	24.647	60.592	0	0	0
3	4	8	""	"STM2336"	11210	43850	120	1775	1685	781	46	54	54	61	56	91	95	94	0	2503	2319	998	43	82	82	90	70	77	97	96	0	0.711	0.729	0.725	0.663	2.280	0.728	0.887	120	469	100	4142	3868	-0.492	1721	2421	1631	2237	202221	278237	29.000	31.843	0	0	0
3	5	8	""	"STM2342"	11390	43860	120	175	267	586	219	54	54	64	128	200	45	11	0	6642	7120	4010	56	84	84	94	51	54	100	99	0	0.018	0.030	0.020	0.020	1.725	0.044	0.261	120	431	100	6679	7249	-5.760	121	6558	213	7036	32042	854383	1.586	137.765	0	0	0
3	6	8	"yfcF"	"STM2348"	11560	43860	120	1536	1599	871	54	55	55	68	148	217	96	95	0	4130	4003	1805	45	85	85	93	33	35	99	99	0	0.366	0.394	0.394	0.379	2.065	0.396	0.863	120	417	100	5526	5462	-1.450	1481	4045	1544	3918	191894	480310	10.345	118.485	0	0	0
3	7	8	"sseB"	"STM2535"	11740	43860	120	3321	4640	4729	101	56	56	64	74	115	100	99	0	2257	2839	2465	86	86	86	101	146	144	97	95	0	1.504	1.665	1.468	1.602	2.435	1.961	0.741	120	484	100	5436	7337	0.589	3265	2171	4584	2753	556825	340667	61.838	18.753	0	0	0
3	8	8	""	"STM2552"	11930	43850	110	852	1049	1017	96	55	55	61	41	67	100	98	0	4198	4644	3358	72	84	84	90	42	46	100	100	0	0.194	0.218	0.207	0.193	1.725	0.219	0.700	80	400	100	4911	5554	-2.368	797	4114	994	4560	83953	371559	24.098	108.429	0	0	0
3	9	8	"yfhA"	"STM2562"	12090	43860	120	1688	2849	3995	140	53	53	56	20	35	99	98	0	2461	4235	5529	130	82	82	85	19	22	98	98	0	0.687	0.673	0.606	0.618	2.496	0.685	0.820	120	431	100	4014	6949	-0.541	1635	2379	2796	4153	341881	508154	139.650	218.421	0	0	0
3	10	8	"yfhB"	"STM2569"	12280	43860	120	197	645	1215	188	55	55	56	15	26	90	82	0	465	1697	2945	173	84	84	86	20	23	95	93	0	0.373	0.366	0.333	0.314	3.530	0.380	0.844	120	468	100	523	2203	-1.424	142	381	590	1613	77390	203671	39.267	80.550	0	0	0
3	11	8	""	"STM2586"	12450	43850	110	165	232	203	87	55	55	57	15	26	100	93	0	4803	6926	8045	116	86	86	94	68	72	100	100	0	0.023	0.026	0.027	0.026	1.564	0.023	0.832	80	427	100	4827	7017	-5.422	110	4717	177	6840	18521	554103	11.667	100.471	0	0	0
3	12	8	""	"STM2592"	12630	43850	110	419	432	192	44	55	55	57	15	26	100	100	0	4814	5149	2024	39	84	84	97	92	94	100	100	0	0.077	0.074	0.075	0.069	1.524	0.074	0.825	80	495	100	5094	5442	-3.700	364	4730	377	5065	34540	411948	25.000	54.913	0	0	0
3	13	8	"yhbO"	"STM3269"	12830	43850	110	531	627	430	68	56	56	57	15	26	100	100	0	2432	2762	1884	68	82	82	91	74	81	100	100	0	0.202	0.213	0.194	0.208	1.423	0.192	0.813	80	434	100	2825	3251	-2.307	475	2350	571	2680	50154	220944	38.000	36.095	0	0	0
3	14	8	"yhbW"	"STM3276"	12990	43850	120	1046	1046	537	51	58	58	64	38	59	95	94	0	7839	7440	3515	47	86	86	89	22	24	99	99	0	0.127	0.134	0.135	0.124	2.401	0.134	0.929	120	444	100	8741	8342	-2.972	988	7753	988	7354	125553	892820	25.842	334.136	0	0	0
3	15	8	"nlpI"	"STM3281"	13170	43860	120	17796	17335	5364	30	60	60	67	38	56	100	100	0	4346	4139	1116	26	92	92	99	52	52	99	98	0	4.169	4.269	4.234	4.260	1.840	4.469	0.929	120	458	100	21990	21322	2.060	17736	4254	17275	4047	2080180	496665	454.421	77.692	0	0	0
3	16	8	""	"STM3291"	13350	43850	120	838	911	574	63	61	61	63	18	28	97	94	0	6357	6828	3806	55	92	92	98	27	27	100	99	0	0.124	0.126	0.123	0.117	2.266	0.125	0.871	120	484	100	7042	7586	-3.011	777	6265	850	6736	109366	819315	47.111	249.259	0	0	0
3	17	8	"yhbE"	"STM3302"	13530	43860	120	1771	2047	1789	87	63	63	67	22	32	99	99	0	1168	1422	1098	77	95	95	108	106	98	98	96	0	1.592	1.495	1.499	1.389	1.964	1.652	0.774	120	467	100	2781	3311	0.671	1708	1073	1984	1327	245594	170587	90.000	12.396	0	0	0
3	18	8	"nlp"	"STM3306"	13700	43850	110	474	537	336	62	64	64	69	27	39	100	96	0	1394	1543	899	58	94	94	109	111	101	100	95	0	0.315	0.326	0.309	0.313	1.640	0.306	0.775	80	424	100	1710	1922	-1.665	410	1300	473	1449	42929	123454	17.333	12.919	0	0	0
3	19	8	""	"STM0716"	13880	43850	110	944	982	373	37	61	61	66	27	40	100	100	0	4654	4638	1373	29	93	93	102	39	38	100	100	0	0.194	0.203	0.200	0.197	1.315	0.197	0.849	80	470	100	5444	5466	-2.369	883	4561	921	4545	78536	371034	33.926	116.308	0	0	0
3	20	8	""	"STM0722"	14070	43860	110	85	105	59	56	63	63	67	24	35	48	26	0	2171	3444	3181	92	91	91	105	45	42	100	100	0	0.011	0.013	0.011	0.010	2.296	0.013	0.522	80	441	100	2102	3395	-6.563	22	2080	42	3353	8375	275482	1.583	74.200	0	0	0
3	21	8	""	"STM0731"	14240	43860	120	1809	1796	1223	68	62	62	66	26	39	97	96	0	1862	1826	1062	58	92	92	106	80	75	97	97	0	0.987	1.000	1.000	0.932	2.013	1.059	0.872	120	440	100	3517	3468	-0.019	1747	1770	1734	1734	215461	219090	66.538	21.500	0	0	0
3	22	8	"ybgE"	"STM0743"	14420	43860	120	809	913	773	84	65	65	70	34	48	96	95	0	981	1123	818	72	95	95	111	146	131	95	90	0	0.840	0.825	0.820	0.773	1.889	0.869	0.823	120	438	100	1630	1876	-0.252	744	886	848	1028	109576	134807	24.794	6.932	0	0	0
3	23	8	"pal"	"STM0749"	14600	43860	120	13027	13224	9594	72	67	67	72	26	36	100	100	0	1155	1163	696	59	97	97	101	28	27	97	95	0	12.250	12.342	12.292	11.622	1.886	13.568	0.904	120	477	100	14018	14223	3.615	12960	1058	13157	1066	1586935	139594	505.846	37.929	0	0	0
3	24	8	"ybgS"	"STM0759"	14770	43850	110	465	575	361	62	68	68	72	24	33	100	97	0	2088	2446	1636	66	95	95	101	35	34	100	100	0	0.199	0.216	0.209	0.208	1.408	0.202	0.841	80	483	100	2390	2858	-2.328	397	1993	507	2351	46029	195650	20.958	67.000	0	0	0
3	1	9	"mdfA"	"STM0866"	10670	44030	110	3086	3022	619	20	52	52	56	33	58	100	100	0	15339	15340	1355	8	79	79	90	106	117	100	100	0	0.199	0.195	0.200	0.188	1.341	0.192	0.933	80	496	100	18294	18231	-2.330	3034	15260	2970	15261	241750	1227231	89.879	143.868	0	0	0
3	2	9	"ybjC"	"STM0873"	10850	44020	110	584	578	280	48	54	54	69	133	192	92	86	0	1405	1458	584	40	79	79	93	109	117	100	100	0	0.400	0.380	0.380	0.347	1.711	0.367	0.661	80	491	100	1856	1903	-1.323	530	1326	524	1379	46244	116613	3.827	12.523	0	0	0
3	3	9	"ybjO"	"STM0881"	11040	44020	110	1730	1648	500	30	53	53	59	57	96	98	97	0	6537	6297	1066	16	77	77	84	65	77	100	100	0	0.260	0.256	0.264	0.227	1.807	0.256	0.927	80	466	100	8137	7815	-1.946	1677	6460	1595	6220	131819	503720	27.877	95.585	0	0	0
3	4	9	"artI"	"STM0890"	11210	44020	110	6839	6759	1989	29	56	56	61	61	100	100	100	0	4802	4857	812	16	80	80	87	46	52	100	100	0	1.436	1.403	1.437	1.327	1.475	1.499	0.893	80	456	100	11505	11480	0.523	6783	4722	6703	4777	540750	388548	109.803	103.696	0	0	0
3	5	9	""	"STM0895"	11400	44030	110	135	139	36	25	56	56	61	64	104	66	7	0	3216	3093	513	16	82	82	92	49	53	100	100	0	0.025	0.028	0.027	0.025	1.566	0.026	0.738	80	415	100	3213	3094	-5.310	79	3134	83	3011	11150	247445	1.219	61.245	0	0	0
3	6	9	""	"STM0900"	11560	44020	110	69	74	23	31	54	54	56	15	26	47	22	0	4833	4945	1411	28	83	83	89	30	33	100	100	0	0.003	0.004	0.004	0.003	2.490	0.004	0.250	80	434	100	4765	4882	-8.307	15	4750	20	4862	5940	395593	1.200	161.867	0	0	0
3	7	9	""	"STM1034"	11760	44030	110	99	137	98	71	55	55	58	17	29	67	53	0	940	1493	1714	114	83	83	97	157	161	75	67	0	0.051	0.058	0.073	0.066	3.705	0.045	0.597	80	401	100	901	1492	-4.284	44	857	82	1410	10978	119446	4.647	8.892	0	0	0
3	8	9	""	"STM1038"	11920	44030	120	606	636	349	54	55	55	60	39	65	94	94	0	6847	6590	2971	45	82	82	96	152	158	98	96	0	0.081	0.089	0.084	0.084	2.088	0.090	0.864	120	436	100	7316	7089	-3.618	551	6765	581	6508	76313	790756	14.769	42.724	0	0	0
3	9	9	"aceA"	"STM4184"	12100	44030	120	744	678	260	38	54	54	56	19	33	93	93	0	10894	9752	3442	35	83	83	85	18	21	99	99	0	0.064	0.065	0.065	0.054	2.609	0.064	0.943	120	452	100	11501	10293	-3.970	690	10811	624	9669	81304	1170280	32.737	537.056	0	0	0
3	10	9	""	"STM4195"	12280	44020	100	152	179	96	53	55	55	56	14	25	100	97	0	915	1082	563	52	83	83	85	18	21	100	100	0	0.117	0.124	0.116	0.112	1.714	0.118	0.689	80	357	100	929	1123	-3.101	97	832	124	999	14346	86574	8.786	55.389	0	0	0
3	11	9	""	"STM4199"	12450	44020	110	406	426	146	34	56	56	58	15	25	100	100	0	4455	4405	1170	26	84	84	96	70	72	100	100	0	0.080	0.086	0.084	0.082	1.333	0.084	0.895	80	473	100	4721	4691	-3.643	350	4371	370	4321	34112	352407	24.533	61.557	0	0	0
3	12	9	""	"STM4203"	12640	44040	110	86	90	28	31	56	56	58	14	24	77	51	0	1157	1150	580	50	88	88	97	57	58	100	98	0	0.028	0.032	0.030	0.029	2.649	0.026	0.383	80	464	100	1099	1096	-5.155	30	1069	34	1062	7188	91989	2.286	18.474	0	0	0
3	13	9	"pduA"	"STM2038"	12810	44030	100	103	101	27	26	56	56	58	13	22	87	72	0	2271	2102	513	24	88	88	93	23	24	100	100	0	0.022	0.022	0.023	0.020	2.099	0.020	0.480	80	408	100	2230	2059	-5.538	47	2183	45	2014	8107	168177	3.308	87.348	0	0	0
3	14	9	"pduS"	"STM2053"	12990	44030	100	267	297	144	48	58	58	59	13	22	100	100	0	8669	8220	1842	22	88	88	91	20	21	100	100	0	0.024	0.029	0.024	0.027	1.571	0.027	0.596	80	390	100	8790	8371	-5.360	209	8581	239	8132	23725	657618	18.308	406.450	0	0	0
3	15	9	"stfC"	"STM0196"	13160	44030	110	190	189	40	21	58	58	60	16	26	97	97	0	5523	5740	905	15	95	95	120	207	172	100	100	0	0.024	0.023	0.023	0.022	1.672	0.022	0.835	80	445	100	5560	5776	-5.362	132	5428	131	5645	15153	459176	8.063	27.150	0	0	0
3	16	9	"eutS"	"STM2470"	13350	44040	110	82	82	21	25	60	60	63	19	30	57	21	0	1662	1865	837	44	99	99	132	219	165	100	100	0	0.014	0.012	0.016	0.013	2.621	0.011	0.256	80	460	100	1585	1788	-6.151	22	1563	22	1766	6560	149235	1.000	7.913	0	0	0
3	17	9	"pagK"	"STM1867"	13520	44030	100	108	117	48	41	63	63	67	20	29	73	52	0	407	507	291	57	103	103	112	41	36	100	100	0	0.148	0.134	0.141	0.127	2.186	0.117	0.504	80	389	100	349	458	-2.756	45	304	54	404	9332	40592	2.500	9.634	0	0	0
3	18	9	"pefI"	"PSLT013"	13700	44040	100	670	677	168	24	68	68	74	46	62	100	100	0	2397	2345	636	27	107	107	119	53	44	100	100	0	0.263	0.272	0.267	0.273	1.239	0.261	0.927	80	430	100	2892	2847	-1.928	602	2290	609	2238	54120	187608	13.109	42.000	0	0	0
3	19	9	"traM"	"PSLT073"	13880	44040	110	321	326	69	21	68	68	74	48	64	100	100	0	6004	6017	1430	23	101	101	113	51	45	100	100	0	0.043	0.044	0.044	0.043	1.241	0.042	0.777	80	479	100	6156	6174	-4.544	253	5903	258	5916	26072	481350	5.250	115.765	0	0	0
3	20	9	"traC"	"PSLT088"	14050	44030	110	842	898	220	24	65	65	69	23	33	100	100	0	39688	41326	6673	16	101	101	126	179	142	100	100	0	0.020	0.020	0.020	0.020	1.227	0.020	0.942	80	467	100	40364	42058	-5.671	777	39587	833	41225	71815	3306060	36.043	230.168	0	0	0
3	21	9	""	"STM1623"	14230	44030	110	1351	1357	153	11	64	64	71	44	61	100	100	0	5407	5507	495	8	103	103	140	219	156	100	100	0	0.243	0.239	0.243	0.238	1.142	0.237	0.951	80	444	100	6591	6697	-2.043	1287	5304	1293	5404	108529	440570	29.227	24.507	0	0	0
3	22	9	"fumB"	"STM4300"	14400	44030	110	2824	2760	785	28	65	65	79	78	98	100	98	0	15607	15324	3511	22	100	100	159	379	238	100	100	0	0.178	0.177	0.177	0.169	1.397	0.174	0.949	80	424	100	18266	17919	-2.491	2759	15507	2695	15224	220771	1225923	34.372	40.013	0	0	0
3	23	9	"phnB"	"STM4288"	14590	44040	110	942	956	177	18	64	64	74	67	90	100	100	0	6054	6177	979	15	99	99	143	353	246	100	100	0	0.147	0.147	0.148	0.145	1.182	0.143	0.943	80	439	100	6833	6970	-2.762	878	5955	892	6078	76445	494164	13.164	17.093	0	0	0
3	24	9	"nrfD"	"STM4280"	14760	44040	110	202	252	155	61	63	63	68	24	35	97	95	0	4639	5683	3584	63	95	95	101	32	31	100	100	0	0.031	0.034	0.031	0.031	1.679	0.032	0.751	80	523	100	4683	5777	-5.031	139	4544	189	5588	20161	454668	7.667	174.438	0	0	0
3	1	10	"mog"	"STM0008"	10670	44200	110	4400	4090	924	22	51	51	55	32	58	100	100	0	5288	4964	930	18	78	78	88	104	118	100	100	0	0.835	0.827	0.832	0.810	1.317	0.811	0.919	80	522	100	9559	8925	-0.261	4349	5210	4039	4886	327182	397134	126.094	46.885	0	0	0
3	2	10	""	"STM0273"	10860	44210	110	204	203	54	26	54	54	67	130	194	66	1	0	2790	2623	712	27	79	79	84	31	36	100	100	0	0.055	0.059	0.056	0.056	1.405	0.053	0.136	80	478	100	2861	2693	-4.176	150	2711	149	2544	16273	209871	1.046	81.903	0	0	0
3	3	10	""	"STM0278"	11030	44200	110	136	148	67	45	54	54	65	131	201	23	1	0	2921	2923	925	31	78	78	82	28	34	100	100	0	0.029	0.033	0.029	0.026	1.978	0.032	0.617	80	467	100	2925	2939	-5.116	82	2843	94	2845	11830	233865	0.634	101.464	0	0	0
3	4	10	""	"STM0287"	11210	44210	100	167	175	54	30	54	54	56	19	33	98	97	0	2572	2585	549	21	79	79	82	21	25	100	100	0	0.045	0.048	0.046	0.045	1.516	0.046	0.752	80	442	100	2606	2627	-4.463	113	2493	121	2506	13972	206813	6.263	119.190	0	0	0
3	5	10	""	"STM0296"	11390	44200	110	75	76	20	26	53	53	55	13	23	66	36	0	1044	1037	378	36	78	78	81	20	24	100	100	0	0.023	0.024	0.024	0.021	2.830	0.019	0.159	80	454	100	988	982	-5.456	22	966	23	959	6051	82929	1.615	47.800	0	0	0
3	6	10	"ghmA"	"STM0310"	11560	44210	100	1678	1633	416	25	54	54	57	17	29	100	100	0	1367	1322	341	25	78	78	80	17	21	100	100	0	1.260	1.269	1.261	1.287	1.276	1.273	0.936	80	412	100	2913	2823	0.333	1624	1289	1579	1244	130625	105784	92.706	73.059	0	0	0
3	7	10	"ndh"	"STM1211"	11740	44210	120	3064	4165	4648	111	55	55	59	29	49	98	97	0	1583	2128	2145	100	81	81	91	133	146	90	87	0	2.003	2.008	2.060	2.055	3.052	2.305	0.756	120	506	100	4511	6157	1.002	3009	1502	4110	2047	499793	255388	141.586	15.316	0	0	0
3	8	10	"ycfV"	"STM1218"	11920	44200	110	4630	4332	1164	26	54	54	55	14	25	100	100	0	5390	5125	893	17	81	81	83	16	19	100	100	0	0.862	0.848	0.876	0.809	1.381	0.865	0.918	80	427	100	9885	9322	-0.214	4576	5309	4278	5044	346523	409966	305.500	315.125	0	0	0
3	9	10	"ymfB"	"STM1235"	12100	44210	100	475	480	202	42	54	54	55	13	23	100	100	0	1051	1049	387	36	79	79	81	16	19	100	100	0	0.433	0.439	0.430	0.426	1.465	0.423	0.739	80	402	100	1393	1396	-1.207	421	972	426	970	38361	83946	32.692	60.500	0	0	0
3	10	10	""	"STM1252"	12270	44200	110	729	732	172	23	55	55	57	14	24	100	100	0	6660	6683	1447	21	80	80	86	44	51	100	100	0	0.102	0.103	0.106	0.100	1.404	0.096	0.859	80	491	100	7254	7280	-3.287	674	6580	677	6603	58548	534652	48.214	149.932	0	0	0
3	11	10	""	"STM1265"	12460	44210	100	167	166	41	24	56	56	57	13	22	100	98	0	3715	3497	905	25	82	82	88	47	53	100	100	0	0.031	0.032	0.032	0.031	1.454	0.030	0.811	80	422	100	3744	3525	-5.033	111	3633	110	3415	13290	279745	8.385	72.532	0	0	0
3	12	10	"yaoF"	"STM1275"	12630	44200	110	382	452	392	86	57	57	59	14	23	100	100	0	911	1066	766	71	85	85	88	20	22	100	100	0	0.393	0.403	0.383	0.383	1.784	0.387	0.563	80	440	100	1151	1376	-1.346	325	826	395	981	36199	85240	28.071	48.900	0	0	0
3	13	10	"fumC"	"STM1469"	12810	44200	110	4080	4018	833	20	58	58	64	56	87	100	100	0	11912	12349	1257	10	91	91	104	123	118	100	100	0	0.340	0.323	0.337	0.311	1.423	0.318	0.900	80	478	100	15843	16218	-1.555	4022	11821	3960	12258	321404	987936	70.607	99.553	0	0	0
3	14	10	"ydgI"	"STM1477"	12990	44200	110	3984	3610	997	27	58	58	64	55	85	100	100	0	11480	10666	2462	23	91	91	103	121	117	100	100	0	0.345	0.336	0.344	0.331	1.237	0.337	0.922	80	490	100	15315	14127	-1.537	3926	11389	3552	10575	288829	853287	64.473	87.298	0	0	0
3	15	10	""	"STM1485"	13180	44210	110	521	483	154	31	59	59	63	24	38	97	97	0	1557	1495	326	21	94	94	122	213	174	100	100	0	0.316	0.303	0.317	0.268	1.927	0.305	0.851	80	494	100	1925	1825	-1.663	462	1463	424	1401	38651	119601	17.500	6.446	0	0	0
3	16	10	""	"STM1490"	13360	44210	110	1052	1021	177	17	61	61	65	25	38	100	100	0	12935	13077	1281	9	98	98	117	111	94	100	100	0	0.077	0.074	0.076	0.072	1.306	0.072	0.917	80	427	100	13828	13939	-3.695	991	12837	960	12979	81714	1046147	38.240	116.757	0	0	0
3	17	10	""	"STM1499"	13520	44210	110	646	646	75	11	64	64	68	26	38	100	100	0	16457	16670	1454	8	105	105	136	280	205	100	100	0	0.036	0.035	0.036	0.035	1.146	0.033	0.908	80	438	100	16934	17147	-4.812	582	16352	582	16565	51699	1333567	22.231	59.050	0	0	0
3	18	10	"wzzB"	"STM2079"	13700	44210	110	19661	19965	2198	11	68	68	79	64	81	100	100	0	7747	7951	965	12	106	106	140	272	194	100	100	0	2.564	2.536	2.506	2.542	1.119	2.594	0.915	80	478	100	27234	27742	1.359	19593	7641	19897	7845	1597218	636064	310.719	28.717	0	0	0
3	19	10	"nxiA"	"STM2783"	13880	44220	110	1074	1052	237	22	71	71	80	63	78	100	100	0	7218	7237	1334	18	100	100	113	61	53	100	100	0	0.141	0.137	0.145	0.134	1.438	0.125	0.844	80	466	100	8121	8118	-2.827	1003	7118	981	7137	84170	578992	15.429	116.787	0	0	0
3	20	10	"ygaF"	"STM2790"	14060	44220	100	313	315	48	15	66	66	71	22	30	100	100	0	7844	7807	1325	16	96	96	104	45	43	100	100	0	0.032	0.032	0.031	0.032	1.192	0.030	0.863	80	442	100	7995	7960	-4.971	247	7748	249	7711	25233	624522	11.091	171.178	0	0	0
3	21	10	"ygaP"	"STM2798"	14240	44220	110	607	679	244	35	64	64	69	27	39	100	100	0	2605	2980	1530	51	96	96	107	73	68	100	100	0	0.216	0.213	0.222	0.218	1.372	0.169	0.699	80	439	100	3052	3499	-2.208	543	2509	615	2884	54350	238426	22.593	39.356	0	0	0
3	22	10	""	"STM4012"	14420	44210	120	414	399	135	33	63	63	72	58	80	91	90	0	9327	8720	2619	30	94	94	123	299	243	99	97	0	0.038	0.039	0.040	0.036	1.980	0.038	0.906	120	482	100	9584	8962	-4.717	351	9233	336	8626	47867	1046393	5.638	28.753	0	0	0
3	23	10	""	"STM4031"	14590	44220	120	264	389	473	121	63	63	65	18	27	93	90	0	577	822	982	119	92	92	97	27	27	95	93	0	0.414	0.447	0.376	0.397	3.399	0.374	0.546	120	486	100	686	1056	-1.271	201	485	326	730	46636	98634	18.000	26.852	0	0	0
3	24	10	"rhaD"	"STM4045"	14780	44220	100	166	269	265	98	63	63	66	22	33	96	85	0	2345	4143	4926	118	89	89	94	25	26	100	100	0	0.046	0.051	0.048	0.048	2.104	0.045	0.758	80	448	100	2359	4260	-4.453	103	2256	206	4054	21510	331474	9.227	161.960	0	0	0
3	1	11	""	"STM2942"	10680	44380	100	394	378	89	23	51	51	52	13	25	100	100	0	5712	5578	1041	18	76	76	79	30	37	100	100	0	0.061	0.059	0.059	0.058	1.283	0.057	0.872	80	462	100	5979	5829	-4.038	343	5636	327	5502	30264	446239	25.077	183.300	0	0	0
3	2	11	"pyrG"	"STM2953"	10850	44380	110	47439	46945	5552	11	54	54	89	310	348	100	100	0	8422	8334	664	7	77	77	83	48	57	100	100	0	5.678	5.679	5.699	5.650	1.136	5.916	0.943	80	477	100	55730	55148	2.505	47385	8345	46891	8257	3755611	666748	151.148	171.896	0	0	0
3	3	11	"ygcY"	"STM2961"	11040	44380	110	525	535	139	25	56	56	89	301	338	92	15	0	6767	6710	1322	19	76	76	83	43	51	100	100	0	0.070	0.072	0.072	0.071	1.241	0.067	0.849	80	504	100	7160	7113	-3.835	469	6691	479	6634	42839	536779	1.482	154.116	0	0	0
3	4	11	"exo"	"STM2972"	11220	44390	110	2653	2678	432	16	53	53	55	14	25	100	100	0	7905	7916	980	12	76	76	79	24	30	100	100	0	0.332	0.335	0.332	0.333	1.160	0.326	0.935	80	439	100	10429	10465	-1.590	2600	7829	2625	7840	214237	633279	187.357	326.542	0	0	0
3	5	11	"fucI"	"STM2976"	11380	44380	110	545	559	141	25	53	53	54	13	24	100	100	0	14657	15397	2307	14	77	77	80	20	25	100	100	0	0.034	0.033	0.033	0.032	1.320	0.033	0.842	80	477	100	15072	15826	-4.889	492	14580	506	15320	44715	1231760	38.846	765.850	0	0	0
3	6	11	"ygdI"	"STM2983"	11570	44390	100	697	702	217	30	55	55	59	22	37	100	100	0	826	788	219	27	80	80	85	33	38	100	100	0	0.861	0.914	0.917	0.914	1.323	0.917	0.887	80	417	100	1388	1355	-0.217	642	746	647	708	56131	63014	29.227	21.303	0	0	0
3	7	11	"metC"	"STM3161"	11730	44380	110	2098	1909	530	27	58	58	67	57	85	100	100	0	11304	10705	2221	20	82	82	123	306	248	100	100	0	0.182	0.174	0.180	0.166	1.401	0.174	0.946	80	431	100	13262	12474	-2.460	2040	11222	1851	10623	152689	856403	32.316	34.582	0	0	0
3	8	11	""	"STM3170"	11910	44380	110	108	109	28	25	58	58	66	53	80	43	2	0	2170	2261	1184	52	84	84	122	287	235	98	95	0	0.024	0.023	0.026	0.023	1.955	0.024	0.263	80	514	100	2136	2228	-5.383	50	2086	51	2177	8759	180856	0.811	7.453	0	0	0
3	9	11	"STMF1.3"	"Not LT2a90"	12110	44390	100	305	320	155	48	57	57	59	16	27	98	93	0	101	123	74	60	79	79	88	74	84	12	7	0	11.273	5.977	8.951	9.017	3.301	4.641	0.367	80	427	100	270	307	3.495	248	22	263	44	25579	9859	16.313	0.473	0	0	0
3	10	11	"yfiO"	"STM2663"	12280	44390	110	6212	6315	2867	45	56	56	60	26	43	100	100	0	1967	1897	723	38	78	78	82	37	45	100	100	0	3.259	3.441	3.324	3.499	1.473	3.748	0.856	80	444	100	8045	8078	1.704	6156	1889	6259	1819	505201	151796	240.577	49.054	0	0	0
3	11	11	"ffh"	"STM2677"	12460	44390	120	15783	14439	8479	58	56	56	58	14	24	100	99	0	7512	6693	3416	51	80	80	82	16	19	95	95	0	2.116	2.175	2.174	2.093	2.891	2.321	0.929	120	512	100	23159	20996	1.081	15727	7432	14383	6613	1732649	803119	1027.214	413.188	0	0	0
3	12	11	"yfjG"	"STM2687"	12630	44380	110	4222	4678	2840	60	57	57	63	57	90	100	100	0	1817	2003	1351	67	82	82	86	25	29	100	100	0	2.401	2.406	2.374	2.406	1.501	2.479	0.767	80	470	100	5900	6542	1.263	4165	1735	4621	1921	374226	160276	80.965	76.680	0	0	0
3	13	11	"ybbK"	"STM0501"	12820	44390	100	2321	2224	451	20	57	57	65	69	106	100	100	0	7015	6824	1388	20	85	85	89	26	29	100	100	0	0.327	0.322	0.323	0.323	1.237	0.314	0.948	80	426	100	9194	8906	-1.614	2264	6930	2167	6739	177894	545945	31.290	259.038	0	0	0
3	14	11	"sfbB"	"STM0511"	12980	44390	110	1251	1405	609	43	57	57	64	41	64	100	98	0	9935	10736	3515	32	86	86	137	412	300	100	100	0	0.121	0.127	0.124	0.117	1.588	0.125	0.912	80	464	100	11043	11998	-3.044	1194	9849	1348	10650	112406	858877	32.707	25.726	0	0	0
3	15	11	"gip"	"STM0518"	13160	44390	110	271	367	350	95	60	60	67	40	59	100	98	0	7909	7964	1199	15	90	90	168	471	280	100	100	0	0.027	0.039	0.027	0.030	1.717	0.039	0.444	80	481	100	8030	8181	-5.212	211	7819	307	7874	29322	637119	7.500	16.552	0	0	0
3	16	11	"allB"	"STM0523"	13340	44380	100	278	287	104	36	61	61	64	17	26	100	100	0	10283	10616	3120	29	94	94	129	267	206	100	100	0	0.021	0.021	0.021	0.020	1.384	0.021	0.837	80	417	100	10406	10748	-5.553	217	10189	226	10522	22989	849290	13.118	39.277	0	0	0
3	17	11	"allC"	"STM0527"	13520	44380	110	202	196	44	22	62	62	65	25	38	100	96	0	5180	4805	1184	24	95	95	120	259	215	100	100	0	0.028	0.028	0.028	0.028	1.340	0.028	0.850	80	479	100	5225	4844	-5.183	140	5085	134	4710	15691	384413	5.240	18.089	0	0	0
3	18	11	"ppiB"	"STM0536"	13700	44400	110	14436	15031	4617	30	64	64	71	49	69	100	100	0	2343	2413	611	25	95	95	103	39	37	100	100	0	6.393	6.457	6.419	6.441	1.299	6.842	0.878	80	493	100	16620	17285	2.677	14372	2248	14967	2318	1202504	193021	305.306	59.231	0	0	0
3	19	11	"slyX"	"STM3454"	13880	44390	110	399	413	141	34	64	64	71	39	54	100	98	0	493	468	105	22	92	92	100	37	37	100	100	0	0.835	0.928	0.897	0.892	1.406	0.944	0.809	80	478	100	736	725	-0.259	335	401	349	376	33025	37428	8.769	9.946	0	0	0
3	20	11	"mglB"	"STM2190"	14070	44400	110	692	721	271	37	64	64	68	20	29	100	100	0	6135	6384	2077	32	92	92	98	29	29	100	100	0	0.104	0.104	0.101	0.102	1.270	0.103	0.924	80	458	100	6671	6949	-3.266	628	6043	657	6292	57717	510752	32.650	216.759	0	0	0
3	21	11	""	"STM2198"	14240	44390	120	657	682	282	41	62	62	66	20	30	97	96	0	11131	10231	3230	31	92	92	98	31	31	99	98	0	0.054	0.061	0.058	0.061	2.283	0.059	0.828	120	494	100	11634	10759	-4.214	595	11039	620	10139	81893	1227742	30.800	326.871	0	0	0
3	22	11	"rsuA"	"STM2222"	14410	44390	110	3453	3886	1183	30	64	64	68	22	32	100	100	0	4504	4830	1135	23	92	92	98	29	29	100	100	0	0.768	0.807	0.776	0.798	1.155	0.812	0.940	80	439	100	7801	8560	-0.381	3389	4412	3822	4738	310867	386376	173.545	163.172	0	0	0
3	23	11	"yejM"	"STM2228"	14590	44390	110	5042	4891	1801	36	64	64	68	28	41	100	100	0	7078	6919	1984	28	91	91	97	31	31	100	100	0	0.712	0.707	0.707	0.664	1.453	0.729	0.963	80	458	100	11965	11655	-0.489	4978	6987	4827	6828	391272	553508	172.250	220.065	0	0	0
3	24	11	""	"STM2237"	14770	44390	110	149	152	48	31	64	64	67	27	40	88	75	0	2410	2479	1115	44	90	90	96	28	29	100	100	0	0.037	0.037	0.034	0.033	1.800	0.034	0.661	80	523	100	2405	2477	-4.771	85	2320	88	2389	12162	198328	3.148	85.107	0	0	0
3	1	12	"phoP"	"STM1231"	10670	44570	110	8533	8476	1563	18	50	50	52	13	25	100	100	0	1928	1943	310	15	73	73	74	13	17	100	100	0	4.573	4.506	4.521	4.486	1.237	4.664	0.909	80	508	100	10338	10296	2.193	8483	1855	8426	1870	678060	155459	648.000	143.769	0	0	0
3	2	12	"phoP"	"STM1231"	10850	44570	110	15831	14066	3801	27	53	53	58	61	105	100	100	0	3411	3159	644	20	72	72	75	25	33	100	100	0	4.725	4.539	4.710	4.426	1.293	4.649	0.948	80	478	100	19117	17100	2.240	15778	3339	14013	3087	1125311	252700	229.639	123.360	0	0	0
3	3	12	"phoQ"	"STM1230"	11030	44570	100	1914	2002	553	27	54	54	57	21	36	100	100	0	1212	1207	305	25	71	71	74	15	20	100	100	0	1.630	1.715	1.610	1.744	1.426	1.964	0.822	80	440	100	3001	3084	0.705	1860	1141	1948	1136	160138	96590	92.619	75.533	0	0	0
3	4	12	"phoQ"	"STM1230"	11220	44560	110	6220	6224	1849	29	54	54	56	18	32	100	100	0	3803	3566	1152	32	74	74	77	16	20	100	100	0	1.654	1.767	1.753	1.838	1.316	1.747	0.946	80	479	100	9895	9662	0.726	6166	3729	6170	3492	497917	285313	342.667	218.063	0	0	0
3	5	12	"phoQ"	"STM1230"	11400	44570	110	4819	4917	1252	25	53	53	55	14	25	100	100	0	2833	2800	537	19	73	73	76	18	23	100	100	0	1.727	1.784	1.785	1.763	1.216	1.848	0.890	80	452	100	7526	7591	0.788	4766	2760	4864	2727	393372	223990	347.286	151.333	0	0	0
3	6	12	"hupA"	"STM4170"	11560	44570	100	5044	4833	2079	43	58	58	63	26	41	100	100	0	346	334	103	30	77	77	81	29	35	97	96	0	18.535	18.580	19.448	18.448	1.527	19.739	0.891	80	438	100	5255	5032	4.212	4986	269	4775	257	386658	26711	183.462	8.724	0	0	0
3	7	12	"sopB"	"STM1091"	11740	44570	110	43219	43569	4178	9	70	70	88	115	130	100	100	0	6384	6605	602	9	80	80	92	154	167	100	100	0	6.845	6.667	6.694	6.664	1.064	6.881	0.941	80	490	100	49453	50024	2.775	43149	6304	43499	6525	3485528	528362	378.096	42.292	0	0	0
3	8	12	"pipC"	"STM0375"	11930	44570	110	3534	3727	1551	41	67	67	85	114	134	100	100	0	872	903	336	37	79	79	84	31	36	100	100	0	4.372	4.442	4.664	4.372	1.468	4.896	0.835	80	478	100	4260	4484	2.128	3467	793	3660	824	298171	72215	31.947	26.419	0	0	0
3	9	12	"pipC"	"STM0375"	12100	44560	110	4824	4581	1469	32	59	59	61	18	29	100	100	0	1182	1144	266	23	77	77	78	14	17	100	100	0	4.312	4.238	4.369	4.086	1.336	4.508	0.930	80	454	100	5870	5589	2.108	4765	1105	4522	1067	366471	91536	251.111	76.143	0	0	0
3	10	12	"ssrB"	"STM1391"	12280	44560	110	527	528	142	26	57	57	61	27	44	100	100	0	2294	2262	531	23	76	76	78	17	21	100	100	0	0.212	0.215	0.225	0.209	1.415	0.210	0.851	80	497	100	2688	2657	-2.239	470	2218	471	2186	42253	180987	17.296	128.471	0	0	0
3	11	12	"ssrB"	"STM1391"	12450	44570	100	618	587	130	22	54	54	55	13	23	100	100	0	2544	2437	520	21	78	78	80	14	17	100	100	0	0.229	0.226	0.227	0.225	1.207	0.214	0.923	80	401	100	3030	2892	-2.128	564	2466	533	2359	46974	194971	40.923	168.357	0	0	0
3	12	12	"ssrB"	"STM1391"	12640	44570	100	690	727	208	28	55	55	56	12	21	100	100	0	3052	3130	749	23	78	78	80	15	18	100	100	0	0.214	0.220	0.216	0.217	1.250	0.215	0.909	80	440	100	3609	3724	-2.228	635	2974	672	3052	58145	250366	55.917	203.333	0	0	0
3	13	12	"lrp"	"STM0959"	12820	44570	110	9851	9814	2012	20	56	56	57	13	22	100	100	0	1955	1968	295	14	82	82	84	16	19	100	100	0	5.230	5.174	5.182	5.137	1.162	5.310	0.952	80	453	100	11668	11644	2.387	9795	1873	9758	1886	785097	157417	750.538	117.750	0	0	0
3	14	12	"lrp"	"STM0959"	12990	44570	110	11876	11274	2548	22	57	57	64	34	53	100	100	0	2247	2184	316	14	84	84	108	305	282	100	100	0	5.464	5.341	5.494	5.201	1.253	5.567	0.946	80	466	100	13982	13317	2.450	11819	2163	11217	2100	901893	174705	329.706	6.807	0	0	0
3	15	12	"gyrA"	"STM2272"	13170	44570	110	8080	8149	2658	32	59	59	64	32	50	100	100	0	2506	2589	790	30	85	85	104	205	197	100	100	0	3.313	3.231	3.258	3.177	1.348	3.428	0.880	80	447	100	10442	10594	1.728	8021	2421	8090	2504	651927	207125	252.656	12.122	0	0	0
3	16	12	"gyrA"	"STM2272"	13350	44570	120	15889	14510	6924	47	59	59	62	25	40	100	100	0	4387	4039	1802	44	87	87	91	24	26	98	98	0	3.681	3.657	3.732	3.876	2.021	3.855	0.911	120	512	100	20130	18403	1.880	15830	4300	14451	3952	1741157	484692	577.920	164.500	0	0	0
3	17	12	"csrA"	"STM2826"	13520	44570	110	964	1241	838	67	60	60	64	25	39	100	100	0	181	186	68	36	91	91	97	36	37	80	56	0	10.044	12.432	13.302	13.307	2.240	16.159	0.465	80	502	100	994	1276	3.328	904	90	1181	95	99282	14887	47.080	2.472	0	0	0
3	18	12	"csrA"	"STM2826"	13700	44580	100	3425	3751	1958	52	60	60	62	16	25	100	100	0	328	364	158	43	88	88	93	27	29	100	100	0	14.021	13.373	13.610	13.447	1.557	15.881	0.714	80	420	100	3605	3967	3.810	3365	240	3691	276	300040	29121	230.563	10.037	0	0	0
3	19	12	"yhhP"	"STM3578"	13880	44570	110	757	739	246	33	61	61	64	20	31	100	100	0	926	925	304	32	89	89	93	26	27	100	100	0	0.832	0.811	0.800	0.804	1.328	0.803	0.900	80	480	100	1533	1514	-0.266	696	837	678	836	59155	74026	33.750	32.000	0	0	0
3	20	12	"yhhP"	"STM3578"	14060	44580	100	450	451	104	23	62	62	65	20	30	100	100	0	542	540	109	20	88	88	94	26	27	100	100	0	0.855	0.861	0.843	0.854	1.254	0.842	0.883	80	420	100	842	841	-0.227	388	454	389	452	36100	43221	19.300	17.154	0	0	0
3	21	12	"yhhP"	"STM3578"	14240	44580	110	783	850	430	50	62	62	66	20	30	100	100	0	868	911	446	48	86	86	93	32	34	100	100	0	0.922	0.955	0.915	0.968	1.437	0.979	0.824	80	461	100	1503	1613	-0.117	721	782	788	825	67980	72893	39.200	25.563	0	0	0
3	22	12	"topA"	"STM1714"	14420	44580	110	8160	8326	2167	26	64	64	67	25	37	100	100	0	4704	4733	1059	22	88	88	98	61	62	100	100	0	1.754	1.779	1.706	1.772	1.254	1.810	0.891	80	479	100	12712	12907	0.811	8096	4616	8262	4645	666041	378663	330.360	75.984	0	0	0
3	23	12	"topA"	"STM1714"	14600	44580	110	1803	2098	1065	50	62	62	68	32	47	100	100	0	1028	1120	423	37	90	90	96	31	32	100	100	0	1.856	1.977	1.820	1.946	1.580	2.296	0.639	80	518	100	2679	3066	0.892	1741	938	2036	1030	167872	89578	63.438	33.032	0	0	0
3	24	12	"fur"	"STM0693"	14770	44580	110	6150	6316	2365	37	62	62	68	30	44	100	100	0	1919	1923	620	32	89	89	95	26	27	100	100	0	3.327	3.410	3.348	3.367	1.362	3.649	0.883	80	508	100	7918	8088	1.734	6088	1830	6254	1834	505249	153841	208.267	70.308	0	0	0
3	1	13	"ctrl-buffer"	"ctrl-buffer"	10670	44730	100	46	48	11	22	47	47	48	11	22	15	5	0	76	79	15	18	71	71	73	19	26	22	2	0	-0.200	0.125	0.681	0.638	3.234	0.087	0.001	80	448	100	4	9	Error	-1	5	1	8	3813	6305	0.000	0.316	-50	0	0
3	2	13	"ctrl-buffer"	"ctrl-buffer"	10850	44740	100	49	52	16	30	49	49	50	12	24	20	6	0	78	81	21	25	74	74	77	24	31	11	2	0	0.000	0.429	0.730	0.812	3.169	0.172	0.070	80	408	100	4	10	Error	0	4	3	7	4184	6469	0.167	0.167	-50	0	0
3	3	13	"ctrl-buffer"	"ctrl-buffer"	11020	44740	100	52	57	32	56	50	50	52	13	25	22	10	0	77	82	34	41	72	72	75	23	30	8	5	0	0.400	0.700	1.021	0.905	3.732	0.757	0.311	80	408	100	7	17	-1.322	2	5	7	10	4573	6551	0.385	0.304	-50	0	0
3	4	13	"ctrl-buffer"	"ctrl-buffer"	11200	44740	100	50	59	44	74	50	50	52	13	25	17	8	0	77	84	42	50	73	73	74	15	20	22	8	0	0.000	0.818	1.042	1.011	4.375	0.937	0.191	80	432	100	4	20	Error	0	4	9	11	4701	6698	0.538	0.667	-50	0	0
3	5	13	"ctrl-buffer"	"ctrl-buffer"	11380	44740	100	51	52	14	26	50	50	53	13	24	15	6	0	77	79	17	21	73	73	75	14	18	23	3	0	0.250	0.333	0.929	0.900	3.722	0.408	0.022	80	453	100	5	8	-2.000	1	4	2	6	4181	6287	-0.077	0.286	-50	0	0
3	6	13	"ctrl-buffer"	"ctrl-buffer"	11580	44770	50	150	171	59	34	54	54	58	19	32	100	100	0	113	118	28	23	79	79	80	16	20	75	50	0	2.824	3.000	2.759	3.355	4.068	2.709	0.302	12	104	100	130	156	1.497	96	34	117	39	2046	1419	5.947	2.375	0	0	0
3	7	13	"ctrl-buffer"	"ctrl-buffer"	11740	44740	100	66	71	24	33	57	57	69	84	121	2	0	0	91	92	22	23	74	74	76	15	19	52	25	0	0.529	0.778	0.841	0.775	4.000	1.674	0.152	80	437	100	26	32	-0.918	9	17	14	18	5666	7367	0.024	1.067	-50	0	0
3	8	13	"ctrl-buffer"	"ctrl-buffer"	11920	44740	100	60	61	16	26	59	59	63	21	33	8	1	0	81	83	14	16	76	76	78	15	19	21	5	0	0.200	0.286	1.359	1.016	2.859	4.063	0.013	80	408	100	6	9	-2.322	1	5	2	7	4882	6623	-0.095	0.333	-50	0	0
3	9	13	"ctrl-buffer"	"ctrl-buffer"	12090	44740	100	59	69	49	71	56	56	58	17	29	20	8	0	82	88	32	36	76	76	78	14	17	27	11	0	0.500	1.083	1.385	1.215	3.101	1.704	0.140	80	452	100	9	25	-1.000	3	6	13	12	5508	7039	0.647	0.714	-50	0	0
3	10	13	"ctrl-buffer"	"ctrl-buffer"	12280	44770	40	572	985	1149	116	54	54	55	16	29	100	100	0	435	562	430	76	78	78	80	17	21	100	100	0	1.451	1.924	2.146	1.536	4.311	4.475	0.206	12	68	100	875	1415	0.537	518	357	931	484	11823	6738	58.125	28.353	0	0	0
3	11	13	"ctrl-buffer"	"ctrl-buffer"	12450	44740	100	54	55	13	23	52	52	53	13	24	18	5	0	79	85	22	25	75	75	75	14	18	31	15	0	0.500	0.300	0.545	0.590	2.927	5.415	0.026	80	444	100	6	13	-1.000	2	4	3	10	4430	6831	0.154	0.714	-50	0	0
3	12	13	"ctrl-buffer"	"ctrl-buffer"	12630	44740	100	53	54	12	22	54	54	54	12	22	17	3	0	87	89	16	17	77	77	79	15	18	35	11	0	-0.100	0.000	1.000	0.749	3.282	0.202	0.017	80	408	100	9	12	Error	-1	10	0	12	4359	7082	0.000	0.667	-50	0	0
3	13	13	"ctrl-buffer"	"ctrl-buffer"	12810	44740	100	59	60	15	25	55	55	56	12	21	26	7	0	87	87	18	20	80	80	82	17	20	22	7	0	0.571	0.714	0.923	0.759	3.399	0.320	0.043	80	408	100	11	12	-0.807	4	7	5	7	4783	6992	0.333	0.294	-50	0	0
3	14	13	"ctrl-buffer"	"ctrl-buffer"	12990	44750	100	98	106	44	41	55	55	57	14	24	81	65	0	115	126	43	34	81	81	84	17	20	71	47	0	1.265	1.133	1.140	1.156	3.193	0.969	0.218	80	408	100	77	96	0.339	43	34	51	45	8494	10061	3.500	2.471	0	0	0
3	15	13	"ctrl-buffer"	"ctrl-buffer"	13160	44740	100	53	55	11	20	55	55	58	25	43	2	0	0	93	100	27	27	84	84	86	21	24	31	12	0	-0.222	0.000	0.484	0.557	3.114	0.445	0.097	80	408	100	7	16	Error	-2	9	0	16	4375	7970	-0.120	0.667	-50	0	0
3	16	13	"ctrl-buffer"	"ctrl-buffer"	13340	44740	100	51	53	13	24	56	56	59	25	42	2	0	0	90	92	22	23	83	83	87	20	22	23	7	0	-0.714	-0.333	1.071	0.830	3.611	0.245	0.030	80	433	100	2	6	Error	-5	7	-3	9	4244	7379	-0.240	0.250	-50	0	0
3	17	13	"ctrl-buffer"	"ctrl-buffer"	13540	44780	50	70	90	50	55	61	61	66	34	51	25	16	0	157	171	67	39	88	88	103	56	54	58	33	0	0.130	0.349	0.347	0.325	3.694	0.411	0.358	12	104	100	78	112	-2.939	9	69	29	83	1074	2055	0.706	1.214	0	0	0
3	18	13	"ctrl-buffer"	"ctrl-buffer"	13700	44750	100	59	77	100	129	57	57	59	18	30	17	10	0	92	126	166	131	84	84	87	22	25	28	15	0	0.250	0.476	0.714	0.784	3.752	0.566	0.774	80	425	100	10	62	-2.000	2	8	20	42	6132	10094	1.000	1.773	-50	0	0
3	19	13	"ctrl-buffer"	"ctrl-buffer"	13880	44750	100	62	80	93	116	57	57	61	21	34	12	6	0	83	115	161	140	84	84	87	22	25	17	8	0	-5.000	0.742	0.937	0.973	3.891	0.478	0.398	80	448	100	4	54	Error	5	-1	23	31	6374	9227	0.905	1.273	-50	0	0
3	20	13	"ctrl-buffer"	"ctrl-buffer"	14050	44750	100	59	64	29	45	57	57	62	28	45	7	5	0	87	97	49	50	84	84	89	34	38	12	5	0	0.667	0.538	0.830	0.681	3.713	0.472	0.171	80	408	100	5	20	-0.585	2	3	7	13	5102	7754	0.071	0.235	-50	0	0
3	21	13	"ctrl-buffer"	"ctrl-buffer"	14230	44750	100	64	65	21	32	58	58	63	28	44	11	3	0	85	93	28	30	83	83	89	36	40	10	5	0	3.000	0.700	1.000	1.165	4.351	0.181	0.074	80	420	100	8	17	1.585	6	2	7	10	5162	7455	0.071	0.111	-50	0	0
3	22	13	"ctrl-buffer"	"ctrl-buffer"	14410	44750	100	65	73	42	57	60	60	64	20	31	18	10	0	96	109	46	42	85	85	94	64	68	12	3	0	0.455	0.542	1.088	0.930	3.577	0.096	0.053	80	449	100	16	37	-1.138	5	11	13	24	5827	8685	0.450	0.234	-50	0	0
3	23	13	"ctrl-buffer"	"ctrl-buffer"	14600	44780	70	71	93	59	63	59	59	65	24	36	40	21	0	121	153	81	52	89	89	99	40	40	37	25	0	0.375	0.531	0.695	0.561	3.708	0.537	0.331	32	224	100	44	98	-1.415	12	32	34	64	2981	4904	1.167	1.350	0	0	0
3	24	13	"ctrl-buffer"	"ctrl-buffer"	14770	44750	100	65	76	33	43	59	59	64	24	37	27	13	0	101	133	107	80	84	84	89	27	30	41	21	0	0.353	0.347	0.593	0.555	5.402	0.227	0.265	80	467	100	23	66	-1.503	6	17	17	49	6060	10655	0.500	1.630	-50	0	0
3	1	14	"ynfA"	"STM1504"	10660	44920	110	356	365	120	32	47	47	47	10	21	100	100	0	5373	5451	1436	26	70	70	75	22	29	100	100	0	0.058	0.059	0.059	0.057	1.311	0.059	0.912	80	580	100	5612	5699	-4.101	309	5303	318	5381	29205	436045	31.800	244.364	0	0	0
3	2	14	""	"STM3654"	10840	44920	100	223	258	151	58	47	47	48	10	20	100	100	0	1437	1577	781	49	74	74	79	24	30	100	100	0	0.129	0.140	0.135	0.135	1.549	0.128	0.669	80	464	100	1539	1714	-2.953	176	1363	211	1503	20676	126143	21.000	62.417	0	0	0
3	3	14	"yeiP"	"STM2211"	11020	44920	110	7903	7975	1586	19	48	48	49	11	22	100	100	0	6733	6782	893	13	72	72	73	13	17	100	100	0	1.179	1.181	1.171	1.172	1.113	1.189	0.951	80	510	100	14516	14637	0.238	7855	6661	7927	6710	637991	542563	720.545	516.077	0	0	0
3	4	14	"yfaE"	"STM2279"	11190	44920	110	1361	1391	481	34	49	49	51	13	25	100	100	0	817	841	278	33	73	73	74	13	17	100	100	0	1.763	1.747	1.721	1.754	1.294	1.795	0.903	80	522	100	2056	2110	0.818	1312	744	1342	768	111279	67276	103.077	59.000	0	0	0
3	5	14	""	"STM4111"	11380	44920	100	56	58	14	24	50	50	52	14	26	30	7	0	85	88	22	25	73	73	74	13	17	43	28	0	0.500	0.533	0.728	0.784	3.281	0.498	0.073	80	456	100	18	23	-1.000	6	12	8	15	4677	7050	0.429	1.077	-50	0	0
3	6	14	""	"STM4140"	11560	44920	120	82	89	39	43	50	50	51	13	25	74	57	0	266	294	177	60	73	73	74	14	18	97	95	0	0.166	0.176	0.183	0.169	2.872	0.168	0.626	120	624	100	225	260	-2.592	32	193	39	221	10686	35248	2.923	15.714	0	0	0
3	7	14	"ssaS"	"STM1420"	11740	44920	110	69	149	173	116	50	50	51	12	23	63	43	0	273	940	1542	164	73	73	74	13	17	96	93	0	0.095	0.114	0.123	0.125	3.173	0.106	0.879	80	490	100	219	966	-3.396	19	200	99	867	11914	75161	8.167	66.615	0	0	0
3	8	14	"nrdH"	"STM2805"	11910	44920	100	158	1083	1998	184	53	53	54	15	27	90	73	0	155	921	1591	172	76	76	77	14	18	90	80	0	1.329	1.219	1.083	1.047	3.069	1.258	0.935	80	452	100	184	1875	0.410	105	79	1030	845	86637	73704	68.600	60.286	0	0	0
3	9	14	"fimI"	"STM0544"	12090	44920	110	114	354	498	140	53	53	55	15	27	81	66	0	369	1730	2684	155	74	74	79	43	54	100	93	0	0.207	0.182	0.173	0.161	2.511	0.178	0.918	80	490	100	356	1957	-2.274	61	295	301	1656	28314	138372	19.933	38.395	0	0	0
3	10	14	"aroA"	"STM0978"	12260	44920	120	5547	5097	2831	55	53	53	55	21	38	100	99	0	3759	3502	1817	51	73	73	77	39	50	98	97	0	1.491	1.471	1.478	1.497	1.867	1.532	0.891	120	624	100	9180	8473	0.576	5494	3686	5044	3429	611649	420262	240.095	87.821	0	0	0
3	11	14	"dam"	"STM3484"	12450	44920	110	666	1228	1480	120	53	53	54	13	24	100	100	0	480	846	804	95	75	75	76	14	18	100	100	0	1.514	1.524	1.307	1.346	1.922	1.827	0.784	80	518	100	1018	1946	0.598	613	405	1175	771	98214	67650	90.308	55.000	0	0	0
3	12	14	"pduW"	"STM2057"	12630	44910	110	153	236	224	94	53	53	54	13	24	96	88	0	3463	5365	5530	103	79	79	81	26	32	100	100	0	0.030	0.035	0.033	0.029	1.780	0.037	0.881	80	510	100	3484	5469	-5.081	100	3384	183	5286	18890	429209	14.000	203.231	0	0	0
3	13	14	""	"STM2695"	12810	44910	110	525	503	135	26	55	55	55	12	21	100	100	0	11896	11916	2027	17	81	81	84	27	32	100	100	0	0.040	0.038	0.038	0.035	1.550	0.039	0.943	80	497	100	12285	12283	-4.652	470	11815	448	11835	40240	953285	37.333	438.222	0	0	0
3	14	14	"yajR"	"STM0436"	12980	44920	110	3490	3487	1020	29	55	55	55	13	23	100	100	0	8594	8611	1923	22	82	82	83	18	21	100	100	0	0.404	0.402	0.403	0.396	1.171	0.401	0.944	80	498	100	11947	11961	-1.309	3435	8512	3432	8529	278934	688861	264.000	473.778	0	0	0
3	15	14	""	"STM0564"	13160	44920	110	601	599	112	18	55	55	56	13	23	100	100	0	15373	15492	1407	9	84	84	87	22	25	100	100	0	0.036	0.035	0.036	0.035	1.237	0.035	0.952	80	524	100	15835	15952	-4.807	546	15289	544	15408	47896	1239348	41.769	700.227	0	0	0
3	16	14	""	"STM0351"	13340	44920	100	146	162	58	35	56	56	56	13	23	100	100	0	6454	7110	2446	34	82	82	86	20	23	100	100	0	0.014	0.015	0.014	0.014	1.445	0.015	0.828	80	452	100	6462	7134	-6.146	90	6372	106	7028	12985	568817	8.154	351.200	0	0	0
3	17	14	"dsrB"	"STM1983"	13510	44930	100	1184	1406	824	58	55	55	57	14	24	100	100	0	1712	2000	1104	55	81	81	84	16	19	100	100	0	0.692	0.704	0.711	0.700	1.321	0.704	0.906	80	461	100	2760	3270	-0.531	1129	1631	1351	1919	112461	160027	96.357	119.750	0	0	0
3	18	14	"yeiE"	"STM2201"	13690	44920	110	2377	2223	449	20	55	55	56	14	25	100	100	0	10363	9950	1581	15	81	81	83	16	19	100	100	0	0.226	0.220	0.224	0.217	1.184	0.221	0.959	80	551	100	12604	12037	-2.147	2322	10282	2168	9869	177871	795979	154.786	616.688	0	0	0
3	19	14	"recB"	"STM2994"	13880	44930	50	79	79	25	31	54	54	55	12	21	75	50	0	333	341	75	21	85	85	85	18	21	100	100	0	0.101	0.098	0.116	0.100	2.590	0.089	0.247	12	104	100	273	281	-3.310	25	248	25	256	953	4097	2.000	14.222	0	0	0
3	20	14	"EMPTY"	"EMPTY"	14050	44930	100	59	58	12	20	55	55	58	25	43	5	0	0	81	82	16	19	79	79	80	16	20	17	3	0	2.000	1.000	1.083	1.013	3.568	2.803	0.007	80	486	100	6	6	1.000	4	2	3	3	4656	6561	0.000	0.125	-75	0	0
3	21	14	"EMPTY"	"EMPTY"	14230	44930	100	54	57	15	26	55	55	60	42	70	1	0	0	81	82	18	21	78	78	84	63	75	0	0	0	-0.333	0.500	0.778	0.778	3.859	0.561	0.727	80	464	100	2	6	Error	-1	3	2	4	4534	6553	-0.071	-0.032	-75	0	0
3	22	14	"EMPTY"	"EMPTY"	14410	44930	100	54	57	16	28	54	54	57	16	28	15	3	0	80	81	18	22	77	77	80	21	26	8	1	0	0.000	0.750	0.750	0.749	3.030	1.025	0.043	80	464	100	3	7	Error	0	3	3	4	4526	6493	0.000	0.048	-75	0	0
3	23	14	"EMPTY"	"EMPTY"	14590	44930	100	55	57	12	21	56	56	57	17	29	5	1	0	80	81	16	19	79	79	81	17	20	13	2	0	-1.000	0.500	1.036	1.204	3.332	0.149	0.013	80	458	100	0	3	Error	-1	1	1	2	4558	6479	0.000	0.000	-75	0	0
3	24	14	"EMPTY"	"EMPTY"	14770	44930	100	56	60	14	23	56	56	58	18	31	17	1	0	79	86	25	29	80	80	83	19	22	15	6	0	0.000	0.667	0.510	0.689	3.606	0.620	0.055	80	496	100	-1	10	Error	0	-1	4	6	4804	6862	0.111	0.158	-75	0	0
4	1	1	"yjiX"	"STM4531"	15210	42590	120	198	295	287	97	57	57	58	14	24	94	90	0	327	388	257	66	81	81	83	19	22	95	89	0	0.573	0.775	0.663	0.661	3.045	0.924	0.281	120	644	100	387	545	-0.803	141	246	238	307	35455	46583	16.929	16.053	0	0	0
4	2	1	"yhjG"	"STM3610"	15390	42580	120	705	960	883	91	57	57	58	14	24	94	91	0	2207	2496	2051	82	81	81	96	205	213	95	90	0	0.305	0.374	0.318	0.277	3.013	0.340	0.637	120	582	100	2774	3318	-1.714	648	2126	903	2415	115205	299471	64.429	11.707	0	0	0
4	3	1	"mtlD"	"STM3686"	15570	42590	120	5620	5553	1321	23	55	55	58	38	65	100	100	0	9473	9130	2317	25	77	77	78	14	17	100	100	0	0.592	0.607	0.593	0.616	1.438	0.589	0.905	120	527	100	14961	14551	-0.756	5565	9396	5498	9053	666377	1095625	144.605	646.571	0	0	0
4	4	1	"ptsN"	"STM3322"	15750	42580	120	2251	3051	3000	98	54	54	58	38	65	99	98	0	1247	1615	1630	100	77	77	77	13	16	100	98	0	1.878	1.949	1.905	2.001	2.202	2.054	0.742	120	536	100	3367	4535	0.909	2197	1170	2997	1538	366063	193750	78.763	118.308	0	0	0
4	5	1	"yqjK"	"STM3231"	15920	42590	120	466	585	469	80	55	55	57	15	26	100	97	0	763	893	711	79	78	78	79	13	16	97	97	0	0.600	0.650	0.646	0.681	2.664	0.503	0.434	120	497	100	1096	1345	-0.737	411	685	530	815	70144	107195	35.200	62.615	0	0	0
4	6	1	"yggT"	"STM3101"	16100	42580	120	3658	3602	1227	34	55	55	56	11	19	100	100	0	3122	3062	946	30	77	77	79	14	17	100	100	0	1.183	1.188	1.205	1.123	1.721	1.219	0.898	120	540	100	6648	6532	0.243	3603	3045	3547	2985	432248	367496	322.364	213.071	0	0	0
4	7	1	"hscC"	"STM0659"	16280	42590	120	441	433	102	23	56	56	57	15	26	98	97	0	13080	13380	2226	16	77	77	78	15	19	100	100	0	0.030	0.028	0.029	0.026	1.830	0.028	0.909	120	521	100	13388	13680	-5.078	385	13003	377	13303	52019	1605635	25.067	886.800	0	0	0
4	8	1	"ubiF"	"STM0671"	16460	42590	120	3405	3280	985	30	56	56	57	13	22	100	100	0	9690	9195	1860	20	75	75	77	14	18	100	100	0	0.348	0.354	0.354	0.323	1.682	0.355	0.918	120	487	100	12964	12344	-1.522	3349	9615	3224	9120	393575	1103440	247.923	651.286	0	0	0
4	9	1	"nagA"	"STM0683"	16630	42590	120	5302	5292	949	17	58	58	61	19	31	100	100	0	8793	8586	1942	22	78	78	109	369	338	99	99	0	0.602	0.615	0.607	0.640	1.401	0.595	0.940	120	519	100	13959	13742	-0.733	5244	8715	5234	8508	634986	1030317	275.316	22.973	0	0	0
4	10	1	"ybfM"	"STM0687"	16820	42600	120	230	240	76	31	56	56	59	20	33	99	99	0	3769	3786	1415	37	82	82	87	27	31	100	100	0	0.047	0.050	0.050	0.050	1.631	0.044	0.768	120	486	100	3861	3888	-4.405	174	3687	184	3704	28784	454349	9.050	137.000	0	0	0
4	11	1	"apeE"	"STM0570"	16990	42590	120	439	483	210	43	57	57	63	57	90	98	97	0	3177	3453	1252	36	84	84	93	68	73	100	100	0	0.124	0.126	0.123	0.120	1.569	0.125	0.805	120	500	100	3475	3795	-3.017	382	3093	426	3369	57912	414397	7.368	49.412	0	0	0
4	12	1	"ahpF"	"STM0609"	17170	42590	120	7102	6260	3246	51	59	59	66	51	77	100	100	0	6623	5996	2967	49	85	85	90	36	40	100	100	0	1.077	1.049	1.034	0.981	1.739	1.065	0.870	120	526	100	13581	12112	0.107	7043	6538	6201	5911	751193	719461	121.451	164.056	0	0	0
4	13	1	"dlhH"	"STM3967"	17350	42600	120	3738	3641	618	16	63	63	69	31	44	100	100	0	9252	9119	1700	18	87	87	94	30	31	100	100	0	0.401	0.396	0.403	0.400	1.292	0.380	0.924	120	505	100	12840	12610	-1.318	3675	9165	3578	9032	436957	1094335	115.226	300.833	0	0	0
4	14	1	"yigM"	"STM3963"	17530	42600	120	4442	4729	1097	23	64	64	69	31	44	100	100	0	10962	10873	2468	22	93	93	98	28	28	100	100	0	0.403	0.433	0.435	0.432	1.322	0.420	0.928	120	487	100	15247	15445	-1.312	4378	10869	4665	10780	567440	1304814	150.323	384.821	0	0	0
4	15	1	"rhtC"	"STM3959"	17710	42600	120	2439	2444	652	26	65	65	68	23	33	100	100	0	6803	6760	1496	22	96	96	103	33	32	100	100	0	0.354	0.357	0.360	0.344	1.527	0.347	0.899	120	468	100	9081	9043	-1.498	2374	6707	2379	6664	293316	811233	103.304	201.727	0	0	0
4	16	1	"rarD"	"STM3955"	17880	42600	120	5727	5679	886	15	68	68	75	31	41	100	100	0	11860	11826	1699	14	104	104	122	65	53	100	100	0	0.481	0.479	0.477	0.479	1.242	0.469	0.946	120	499	100	17415	17333	-1.055	5659	11756	5611	11722	681507	1419123	180.774	180.062	0	0	0
4	17	1	"uvrD"	"STM3951"	18060	42590	120	1766	2468	2365	95	67	67	73	41	56	100	98	0	2114	2600	2167	83	101	101	110	48	43	99	99	0	0.844	0.961	0.828	0.868	1.912	1.006	0.757	120	545	100	3712	4900	-0.245	1699	2013	2401	2499	296110	311975	58.415	51.875	0	0	0
4	18	1	"dapF"	"STM3947"	18240	42600	130	6595	6560	1960	29	68	68	87	68	78	100	100	0	4976	4689	1515	32	99	99	112	47	41	100	100	0	1.338	1.414	1.374	1.493	1.589	1.415	0.895	120	559	100	11404	11082	0.420	6527	4877	6492	4590	787245	562650	95.191	97.383	0	0	0
4	19	1	"fklB"	"STM4397"	18420	42590	120	2538	3577	3340	93	68	68	88	64	72	97	95	0	927	1319	1154	87	95	95	107	45	42	96	93	0	2.969	2.867	2.732	2.564	2.595	3.471	0.659	120	513	100	3302	4733	1.570	2470	832	3509	1224	429282	158281	54.516	26.933	0	0	0
4	20	1	"ytfK"	"STM4406"	18600	42600	120	406	639	712	111	63	63	67	28	41	95	95	0	220	262	158	60	88	88	95	56	58	73	55	0	2.598	3.310	2.686	2.939	2.870	5.522	0.487	120	474	100	475	750	1.378	343	132	576	174	76707	31468	20.429	2.982	0	0	0
4	21	1	""	"STM4417"	18770	42590	130	576	621	372	59	61	61	75	121	161	89	82	0	917	927	445	48	87	87	107	159	148	93	90	0	0.620	0.667	0.615	0.591	1.863	0.679	0.754	120	606	100	1345	1400	-0.689	515	830	560	840	74557	111215	4.512	5.157	0	0	0
4	22	1	""	"STM4421"	18960	42600	120	272	395	308	77	60	60	62	16	25	99	97	0	3444	5692	4913	86	89	89	93	19	20	100	100	0	0.063	0.060	0.056	0.056	1.841	0.054	0.784	120	504	100	3567	5938	-3.984	212	3355	335	5603	47387	683034	20.813	294.684	0	0	0
4	23	1	""	"STM4425"	19130	42600	120	190	232	157	67	57	57	58	12	20	97	95	0	2376	3147	2641	83	91	91	94	20	21	100	100	0	0.058	0.057	0.058	0.057	2.031	0.052	0.780	120	493	100	2418	3231	-4.103	133	2285	175	3056	27874	377685	14.500	152.650	0	0	0
4	24	1	""	"STM4430"	19300	42590	110	138	193	149	77	59	59	69	164	237	27	8	0	1764	2857	3086	108	92	92	109	172	157	96	88	0	0.047	0.048	0.050	0.048	2.086	0.038	0.707	80	510	100	1751	2899	-4.404	79	1672	134	2765	15439	228573	0.756	15.977	0	0	0
4	1	2	"sopE2"	"STM1855"	15210	42780	120	1522	2181	2529	115	59	59	61	15	24	100	100	0	1684	2333	2526	108	83	83	86	20	23	97	97	0	0.914	0.943	0.954	1.027	2.622	0.978	0.803	120	526	100	3064	4372	-0.130	1463	1601	2122	2250	261744	279936	141.333	112.350	0	0	0
4	2	2	""	"STM1731"	15380	42780	110	175	234	208	88	59	59	61	15	24	97	97	0	1965	2420	2028	83	82	82	113	255	225	97	95	0	0.062	0.075	0.073	0.071	2.264	0.066	0.461	80	396	100	1999	2513	-4.021	116	1883	175	2338	18720	193589	11.533	9.047	0	0	0
4	3	2	"otsB"	"STM1929"	15570	42770	120	540	716	605	84	58	58	62	41	66	98	98	0	3149	3703	3031	81	80	80	106	240	226	95	94	0	0.157	0.182	0.168	0.187	2.180	0.165	0.732	120	450	100	3551	4281	-2.671	482	3069	658	3623	85920	444325	15.951	14.988	0	0	0
4	4	2	""	"STM4161"	15740	42760	110	81	84	28	33	55	55	60	43	71	25	3	0	334	430	390	90	79	79	81	16	19	100	96	0	0.102	0.083	0.100	0.088	2.808	0.051	0.312	80	402	100	281	380	-3.294	26	255	29	351	6745	34433	0.558	21.813	0	0	0
4	5	2	"rsd"	"STM4165"	15930	42760	120	403	410	229	55	55	55	57	12	21	94	91	0	1365	1389	787	56	79	79	80	16	20	99	98	0	0.271	0.271	0.274	0.261	2.110	0.252	0.708	120	442	100	1634	1665	-1.886	348	1286	355	1310	49189	166643	29.417	81.813	0	0	0
4	6	2	"hupA"	"STM4170"	16100	42770	120	1483	1973	1874	94	55	55	57	12	21	100	100	0	140	162	90	55	75	75	77	13	16	90	82	0	21.969	22.046	23.804	22.582	2.939	29.954	0.459	120	417	100	1493	2005	4.457	1428	65	1918	87	236702	19477	159.667	6.538	0	0	0
4	7	2	""	"STM3121"	16280	42770	120	241	488	506	103	55	55	57	14	24	87	76	0	1374	2811	3344	118	75	75	84	136	161	76	70	0	0.143	0.158	0.179	0.178	3.165	0.133	0.753	120	431	100	1485	3169	-2.804	186	1299	433	2736	58557	337285	30.786	20.051	0	0	0
4	8	2	"stfG"	"STM0200"	16460	42760	120	87	132	103	78	57	57	58	13	22	59	53	0	1065	2308	2999	129	75	75	85	140	164	71	62	0	0.030	0.034	0.052	0.058	3.898	0.029	0.659	120	408	100	1020	2308	-5.044	30	990	75	2233	15867	276932	5.692	15.879	0	0	0
4	9	2	"eutT"	"STM2467"	16620	42760	110	73	108	80	74	58	58	61	20	32	40	33	0	350	2101	3376	160	78	78	208	890	427	38	31	0	0.055	0.025	0.050	0.083	6.649	0.021	0.634	80	383	100	287	2073	-4.181	15	272	50	2023	8652	168053	2.350	2.127	0	0	0
4	10	2	"lexA"	"STM4237"	16810	42760	120	1435	4141	4749	114	58	58	62	21	33	90	88	0	393	1042	1233	118	80	80	195	834	427	32	25	0	4.399	4.244	3.920	3.848	3.442	4.442	0.395	120	437	100	1690	5045	2.137	1377	313	4083	962	496872	125027	194.238	1.016	0	0	0
4	11	2	"prpC"	"STM0369"	16990	42770	120	127	151	75	49	58	58	63	55	87	60	33	0	2397	3417	2488	72	83	83	90	40	44	100	100	0	0.030	0.028	0.026	0.026	2.163	0.024	0.702	120	397	100	2383	3427	-5.068	69	2314	93	3334	18103	410072	1.600	83.175	0	0	0
4	12	2	"ushB"	"STM4064"	17160	42770	120	2238	4450	5124	115	62	62	75	71	94	96	93	0	952	1957	2528	129	85	85	93	44	47	89	82	0	2.510	2.344	2.830	3.013	3.457	2.154	0.698	120	417	100	3043	6260	1.328	2176	867	4388	1872	534030	234845	61.620	42.364	0	0	0
4	13	2	"ptsJ"	"STM2436"	17350	42770	120	958	1226	1002	81	65	65	78	57	73	100	99	0	2744	3801	3399	89	86	86	91	31	34	100	100	0	0.336	0.313	0.332	0.329	1.875	0.267	0.713	120	419	100	3551	4876	-1.574	893	2658	1161	3715	147158	456126	20.140	119.677	0	0	0
4	14	2	"plsX"	"STM1192"	17530	42770	130	4572	6447	6172	95	65	65	73	45	61	99	99	0	1468	1824	1712	93	88	88	92	25	27	96	95	0	3.266	3.676	3.658	4.247	2.463	4.665	0.688	120	407	100	5887	8118	1.707	4507	1380	6382	1736	773667	218831	141.644	69.280	0	0	0
4	15	2	"flgM"	"STM1172"	17700	42760	130	508	1727	3261	188	66	66	75	42	56	90	87	0	195	460	780	169	92	92	103	91	88	54	37	0	4.291	4.514	4.096	4.456	3.311	4.831	0.748	120	416	100	545	2029	2.101	442	103	1661	368	207256	55255	39.333	3.923	0	0	0
4	16	2	"phsB"	"STM2064"	17880	42780	120	133	187	168	89	67	67	74	36	48	70	47	0	1411	2006	2109	105	96	96	105	42	40	95	94	0	0.050	0.063	0.053	0.059	2.895	0.060	0.650	120	406	100	1381	2030	-4.316	66	1315	120	1910	22481	240711	3.139	45.262	0	0	0
4	17	2	"tnpA_1"	"STM0946"	18060	42780	130	1362	1788	1486	83	66	66	71	28	39	100	97	0	5202	6239	5514	88	99	99	106	33	31	100	99	0	0.254	0.280	0.269	0.286	2.181	0.230	0.733	120	427	100	6399	7862	-1.977	1296	5103	1722	6140	214540	748673	61.321	185.848	0	0	0
4	18	2	"orf6"	"PSLT014"	18240	42770	120	2823	3149	2371	75	67	67	82	52	63	100	98	0	3486	3903	2380	60	97	97	108	39	36	100	100	0	0.813	0.810	0.804	0.721	2.045	0.864	0.765	120	403	100	6145	6888	-0.298	2756	3389	3082	3806	377921	468400	58.981	97.308	0	0	0
4	19	2	"mig-14"	"STM2782"	18420	42770	120	1442	5354	8117	151	69	69	84	53	63	79	75	0	303	999	1297	129	94	94	104	41	39	70	64	0	6.569	5.840	4.485	4.356	4.048	7.351	0.691	120	410	100	1582	6190	2.716	1373	209	5285	905	642470	119895	99.434	21.829	0	0	0
4	20	2	"thiD"	"STM2146"	18580	42750	110	123	526	715	135	66	66	84	121	144	43	38	0	277	2360	3334	141	92	92	151	488	323	47	42	0	0.308	0.203	0.200	0.295	5.270	0.178	0.682	80	356	100	242	2728	-1.698	57	185	460	2268	42065	188792	3.653	4.527	0	0	0
4	21	2	"rfaY"	"STM3716"	18750	42770	110	1045	1532	1671	109	64	64	133	337	253	72	55	0	925	1604	1822	113	91	91	224	585	261	60	41	0	1.176	0.970	0.954	1.071	2.473	0.902	0.558	80	449	100	1815	2981	0.234	981	834	1468	1513	122590	128304	4.151	2.359	0	0	0
4	22	2	"prgH"	"STM2874"	18940	42770	130	655	6228	10683	171	62	62	117	304	259	52	50	0	137	1138	2093	183	93	93	160	352	220	35	31	0	13.477	5.900	6.623	6.100	5.039	5.879	0.742	120	508	100	637	7211	3.752	593	44	6166	1045	747321	136599	20.102	2.778	0	0	0
4	23	2	"orgA"	"STM2869"	19130	42770	120	489	4878	8141	166	59	59	62	22	35	90	81	0	136	716	1169	163	93	93	101	103	101	43	39	0	10.000	7.735	7.364	7.358	3.999	8.059	0.769	120	475	100	473	5442	3.322	430	43	4819	623	585392	85922	218.909	5.971	0	0	0
4	24	2	"livH"	"STM3563"	19300	42740	90	134	300	343	114	58	58	61	27	44	57	51	0	497	3298	5326	161	92	92	118	225	190	57	48	0	0.188	0.075	0.126	0.139	3.597	0.055	0.696	52	343	100	481	3448	-2.414	76	405	242	3206	15587	171514	8.852	14.133	0	0	0
4	1	3	"hisJ"	"STM2354"	15220	42950	120	937	2324	3123	134	61	61	63	17	26	96	90	0	1416	3121	3712	118	84	84	93	86	92	80	71	0	0.658	0.745	0.874	0.883	4.506	0.748	0.663	120	503	100	2208	5300	-0.605	876	1332	2263	3037	278822	374542	133.000	35.209	0	0	0
4	2	3	"hisI"	"STM2078"	15390	42940	120	743	2146	2543	118	59	59	60	14	23	94	90	0	862	2011	2274	113	83	83	90	59	65	80	71	0	0.878	1.082	1.135	1.110	3.276	1.133	0.801	120	393	100	1463	4015	-0.188	684	779	2087	1928	257460	241342	149.000	32.559	0	0	0
4	3	3	"glyA"	"STM2555"	15570	42940	130	1071	2340	3406	145	58	58	60	17	28	88	85	0	282	918	1089	118	81	81	94	131	139	56	46	0	5.040	2.726	2.689	2.826	3.964	3.430	0.724	120	466	100	1214	3119	2.333	1013	201	2282	837	280755	110208	134.118	6.290	0	0	0
4	4	3	"fliD"	"STM1960"	15750	42940	120	1079	3327	4426	133	57	57	58	15	25	98	94	0	327	740	840	113	81	81	83	16	19	86	79	0	4.154	4.962	4.942	4.057	3.781	6.297	0.708	120	448	100	1268	3929	2.055	1022	246	3270	659	399214	88818	217.933	41.063	0	0	0
4	5	3	"asrC"	"STM2550"	15930	42950	120	114	288	407	141	56	56	58	20	34	76	60	0	910	2072	2462	118	80	80	82	16	19	98	96	0	0.070	0.116	0.098	0.093	4.394	0.091	0.346	120	448	100	888	2224	-3.839	58	830	232	1992	34511	248620	11.500	124.375	0	0	0
4	6	3	"moeA"	"STM0846"	16110	42950	130	790	2189	3006	137	55	55	65	87	133	73	66	0	842	2568	3193	124	77	77	127	521	410	50	47	0	0.961	0.857	0.877	0.903	3.745	0.892	0.708	120	454	100	1500	4625	-0.058	735	765	2134	2491	262709	308112	24.414	4.685	0	0	0
4	7	3	"cbiN"	"STM2022"	16270	42940	100	90	122	88	72	57	57	59	17	28	67	45	0	412	559	491	87	76	76	88	152	172	80	53	0	0.098	0.135	0.128	0.100	3.093	0.100	0.391	80	347	100	369	548	-3.348	33	336	65	483	9789	44737	3.706	3.099	0	0	0
4	8	3	"cobU"	"STM2018"	16460	42950	120	116	327	380	116	56	56	66	168	254	37	30	0	575	1679	2163	128	76	76	88	136	154	60	55	0	0.120	0.169	0.192	0.212	3.814	0.145	0.689	120	476	100	559	1874	-3.056	60	499	271	1603	39289	201513	1.554	11.699	0	0	0
4	9	3	"uhpA"	"STM3790"	16640	42950	120	572	1060	1140	107	56	56	58	17	29	93	90	0	820	1243	1260	101	78	78	121	438	361	60	47	0	0.695	0.862	0.813	0.743	2.901	0.923	0.662	120	425	100	1258	2169	-0.524	516	742	1004	1165	127257	149216	58.941	2.562	0	0	0
4	10	3	"trpD"	"STM1724"	16810	42950	120	148	283	288	101	57	57	58	13	22	76	68	0	768	2282	3051	133	78	78	79	14	17	90	87	0	0.132	0.103	0.117	0.141	3.809	0.083	0.733	120	406	100	781	2430	-2.923	91	690	226	2204	33933	273844	17.308	157.357	0	0	0
4	11	3	"sulA"	"STM1071"	16990	42950	120	470	614	572	93	57	57	58	12	20	94	90	0	844	1335	1206	90	78	78	81	19	23	98	96	0	0.539	0.443	0.433	0.398	2.636	0.424	0.736	120	415	100	1179	1814	-0.891	413	766	557	1257	73725	160201	46.333	66.000	0	0	0
4	12	3	"rfaL"	"STM3713"	17170	42950	130	1796	3824	4410	115	59	59	64	27	42	90	85	0	1200	2350	2594	110	78	78	84	32	38	85	81	0	1.548	1.657	1.805	1.726	4.296	1.830	0.708	120	461	100	2859	6037	0.631	1737	1122	3765	2272	458898	282049	139.259	70.813	0	0	0
4	13	3	"bglX"	"STM2166"	17350	42950	120	1943	2581	2355	91	61	61	67	28	41	98	98	0	2350	3241	2947	90	81	81	85	21	24	99	99	0	0.829	0.797	0.783	0.719	2.812	0.780	0.575	120	433	100	4151	5680	-0.270	1882	2269	2520	3160	309667	388890	89.786	150.286	0	0	0
4	14	3	""	"STM0347"	17530	42950	120	96	121	67	55	64	64	72	36	50	45	25	0	1096	1307	1045	79	86	86	92	30	32	97	95	0	0.032	0.047	0.040	0.044	3.286	0.038	0.331	120	443	100	1042	1278	-4.980	32	1010	57	1221	14468	156815	1.361	40.500	0	0	0
4	15	3	""	"STM1043"	17700	42950	110	163	235	200	85	66	66	80	52	65	68	45	0	858	1500	1917	127	93	93	143	359	251	76	51	0	0.127	0.120	0.134	0.123	2.983	0.105	0.560	80	414	100	862	1576	-2.979	97	765	169	1407	18820	119998	2.981	3.780	0	0	0
4	16	3	""	"PSLT025"	17890	42950	120	97	114	55	48	65	65	77	50	64	40	14	0	411	608	566	93	93	93	144	357	247	45	23	0	0.101	0.095	0.118	0.103	3.391	0.059	0.292	120	418	100	350	564	-3.313	32	318	49	515	13732	72981	0.740	1.300	0	0	0
4	17	3	"orf319"	"STM1389"	18060	42950	120	912	1375	1408	102	65	65	69	27	39	95	94	0	1353	2046	1932	94	94	94	103	37	35	96	94	0	0.673	0.671	0.692	0.661	2.612	0.685	0.627	120	387	100	2106	3262	-0.572	847	1259	1310	1952	165050	245502	48.370	52.514	0	0	0
4	18	3	"yfeJ"	"STM2437"	18240	42950	120	293	346	248	71	64	64	67	20	29	96	95	0	793	1002	815	81	93	93	99	29	29	97	97	0	0.327	0.310	0.290	0.320	2.473	0.292	0.663	120	398	100	929	1191	-1.612	229	700	282	909	41544	120260	13.950	31.138	0	0	0
4	19	3	""	"PSLT087"	18410	42950	120	79	103	60	58	64	64	67	20	29	44	28	0	1561	2347	2391	101	92	92	97	35	36	98	97	0	0.010	0.017	0.017	0.015	3.361	0.018	0.538	120	420	100	1484	2294	-6.614	15	1469	39	2255	12323	281674	1.800	64.286	0	0	0
4	20	3	"traU"	"PSLT092"	18600	42950	120	143	189	157	83	63	63	74	97	131	40	17	0	3909	5845	6142	105	92	92	144	417	289	97	95	0	0.021	0.022	0.021	0.019	2.308	0.021	0.686	120	547	100	3897	5879	-5.576	80	3817	126	5753	22686	701422	1.186	13.671	0	0	0
4	21	3	"trbE"	"PSLT096"	18790	42960	110	79	93	58	62	61	61	81	141	174	6	1	0	460	570	420	73	92	92	137	248	181	68	30	0	0.049	0.067	0.063	0.057	3.079	0.060	0.325	80	430	100	386	510	-4.354	18	368	32	478	7417	45568	0.085	1.746	0	0	0
4	22	3	"traH"	"PSLT100"	18950	42960	120	444	584	449	76	60	60	65	27	41	96	95	0	6191	7551	6124	81	93	93	100	49	49	100	99	0	0.063	0.070	0.071	0.068	2.044	0.062	0.750	120	461	100	6482	7982	-3.989	384	6098	524	7458	70124	906141	19.222	152.061	0	0	0
4	23	3	"trbH"	"PSLT105"	19120	42950	110	1017	1318	1236	93	61	61	71	61	85	97	93	0	2552	3543	3503	98	96	96	130	253	194	97	93	0	0.389	0.365	0.435	0.364	1.807	0.348	0.765	80	417	100	3412	4704	-1.361	956	2456	1257	3447	105442	283451	20.443	13.490	0	0	0
4	24	3	"traX"	"PSLT110"	19310	42960	120	285	842	1976	234	62	62	68	50	73	90	87	0	2325	5646	11632	206	95	95	123	234	190	96	92	0	0.100	0.141	0.106	0.101	2.443	0.153	0.842	120	657	100	2453	6331	-3.322	223	2230	780	5551	101057	677557	15.480	23.603	0	0	0
4	1	4	""	"STM2717"	15190	43130	100	68	89	74	83	61	61	67	50	74	12	8	0	169	250	220	88	89	89	122	313	256	15	5	0	0.087	0.174	0.214	0.173	5.042	0.130	0.296	80	446	100	87	189	-3.515	7	80	28	161	7081	19981	0.440	0.409	0	0	0
4	2	4	""	"STM2739"	15390	43120	120	522	653	677	103	60	60	62	16	25	99	99	0	4343	4695	3626	77	86	86	98	93	94	99	99	0	0.109	0.129	0.114	0.119	2.202	0.135	0.711	120	477	100	4719	5202	-3.204	462	4257	593	4609	78393	563389	36.938	49.430	0	0	0
4	3	4	""	"STM1616"	15560	43120	110	130	157	94	59	60	60	63	28	44	81	58	0	970	1235	990	80	85	85	105	154	146	93	88	0	0.079	0.084	0.074	0.077	2.232	0.060	0.422	80	421	100	955	1247	-3.660	70	885	97	1150	12537	98817	3.357	7.338	0	0	0
4	4	4	"rimL"	"STM1611"	15750	43120	120	279	346	260	75	59	59	69	72	104	89	78	0	1594	1723	1068	61	84	84	103	144	139	97	94	0	0.146	0.175	0.168	0.157	2.120	0.169	0.233	120	481	100	1730	1926	-2.779	220	1510	287	1639	41484	206700	3.847	11.250	0	0	0
4	5	4	"osmB"	"STM1705"	15930	43130	110	151	224	225	100	58	58	61	22	36	88	75	0	182	280	245	87	80	80	83	18	21	95	85	0	0.912	0.830	0.863	0.839	2.493	0.918	0.515	80	395	100	195	366	-0.133	93	102	166	200	17916	22364	7.409	10.944	0	0	0
4	6	4	"mppA"	"STM1679"	16090	43120	110	1566	2055	1576	76	57	57	88	191	217	98	97	0	4425	5293	3569	67	80	80	184	701	380	100	98	0	0.347	0.383	0.344	0.353	1.515	0.377	0.800	80	379	100	5854	7211	-1.526	1509	4345	1998	5213	164410	423425	10.298	7.288	0	0	0
4	7	4	"rnhB"	"STM0230"	16270	43130	130	3024	3471	1823	52	62	62	197	761	386	98	95	0	1627	1842	900	48	81	81	191	647	338	95	68	0	1.916	1.936	1.867	1.932	1.744	2.245	0.546	120	472	100	4508	5170	0.938	2962	1546	3409	1761	416527	221011	4.302	2.552	0	0	0
4	8	4	"speE"	"STM0166"	16430	43130	130	3871	3704	1529	41	61	61	173	755	436	95	89	0	1024	1034	388	37	79	79	104	163	156	97	92	0	4.032	3.815	3.883	3.700	1.641	4.381	0.787	120	453	100	4755	4598	2.011	3810	945	3643	955	444447	124084	4.677	5.706	0	0	0
4	9	4	"yaeB"	"STM0243"	16630	43120	120	1121	1409	1101	78	58	58	63	45	71	97	94	0	1386	1536	1150	74	79	79	82	21	25	99	99	0	0.813	0.927	0.809	0.828	2.236	0.911	0.635	120	445	100	2370	2808	-0.298	1063	1307	1351	1457	169127	184296	29.911	69.238	0	0	0
4	10	4	"cobS"	"STM2017"	16810	43120	120	445	586	565	96	57	57	59	15	25	99	96	0	1871	2331	2204	94	79	79	80	14	17	100	100	0	0.217	0.235	0.216	0.215	2.125	0.168	0.450	120	428	100	2180	2781	-2.207	388	1792	529	2252	70274	279665	35.133	160.786	0	0	0
4	11	4	"yeeI"	"STM2001"	16990	43130	120	175	304	385	126	57	57	59	14	23	95	86	0	847	1438	1951	135	78	78	81	20	24	99	95	0	0.153	0.182	0.181	0.175	3.468	0.157	0.657	120	439	100	887	1607	-2.704	118	769	247	1360	36452	172501	17.500	67.850	0	0	0
4	12	4	"fixX"	"STM0078"	17160	43120	110	65	73	28	38	56	56	58	14	24	38	20	0	270	436	446	102	79	79	86	58	67	85	70	0	0.047	0.048	0.072	0.064	3.256	0.032	0.347	80	419	100	200	374	-4.408	9	191	17	357	5850	34913	1.071	6.034	0	0	0
4	13	4	"ubiC"	"STM4233"	17350	43130	120	788	1017	915	89	59	59	61	17	27	100	99	0	1111	1471	1472	100	81	81	87	53	60	99	98	0	0.708	0.689	0.750	0.689	2.005	0.612	0.730	120	483	100	1759	2348	-0.499	729	1030	958	1390	121998	176560	56.235	26.113	0	0	0
4	14	4	"yjbJ"	"STM4240"	17530	43140	120	143	245	249	101	62	62	66	24	36	89	71	0	248	397	431	108	85	85	90	30	33	90	80	0	0.497	0.587	0.544	0.587	2.609	0.492	0.397	120	451	100	244	495	-1.009	81	163	183	312	29364	47594	7.458	10.233	0	0	0
4	15	4	"yjcE"	"STM4269"	17700	43130	120	1197	1530	1295	84	62	62	70	40	57	99	99	0	3432	3773	2553	67	89	89	120	310	258	100	96	0	0.340	0.398	0.369	0.371	1.817	0.415	0.810	120	447	100	4478	5152	-1.558	1135	3343	1468	3684	183614	452745	36.500	11.784	0	0	0
4	16	4	"zur"	"STM4241"	17880	43130	120	890	1011	834	82	63	63	69	32	46	95	95	0	1338	1575	1088	69	91	91	99	47	47	99	99	0	0.663	0.639	0.622	0.568	1.778	0.673	0.766	120	446	100	2074	2432	-0.593	827	1247	948	1484	121265	189045	29.438	31.404	0	0	0
4	17	4	"yfcZ"	"STM2390"	18060	43130	120	387	593	655	110	65	65	68	19	27	100	100	0	410	581	481	82	93	93	99	31	31	99	97	0	1.016	1.082	0.967	1.010	1.848	1.288	0.644	120	425	100	639	1016	0.023	322	317	528	488	71166	69677	27.632	15.548	0	0	0
4	18	4	""	"STM2372"	18240	43130	120	720	1618	2288	141	64	64	67	18	26	98	95	0	1515	2609	3210	123	93	93	97	24	24	100	96	0	0.461	0.618	0.533	0.537	2.964	0.622	0.632	120	420	100	2078	4070	-1.116	656	1422	1554	2516	194148	313044	86.167	104.667	0	0	0
4	19	4	"ylaC"	"STM0471"	18410	43130	120	762	1756	2170	123	65	65	69	22	31	97	96	0	474	1016	1141	112	93	93	99	33	33	93	82	0	1.829	1.832	1.916	1.887	2.794	2.139	0.657	120	434	100	1078	2614	0.871	697	381	1691	923	210757	121892	76.682	27.788	0	0	0
4	20	4	"ybaP"	"STM0496"	18590	43130	110	923	943	429	45	64	64	70	32	45	100	100	0	1838	1853	815	43	93	93	101	51	50	100	100	0	0.492	0.499	0.483	0.491	1.436	0.486	0.815	80	421	100	2604	2639	-1.022	859	1745	879	1760	75426	148230	27.281	34.353	0	0	0
4	21	4	"ybbS"	"STM0514"	18760	43130	110	225	256	144	56	62	62	67	31	46	97	90	0	2391	2727	1578	57	94	94	131	238	181	100	98	0	0.071	0.074	0.069	0.069	1.703	0.071	0.819	80	451	100	2460	2827	-3.817	163	2297	194	2633	20442	218190	6.097	10.908	0	0	0
4	22	4	"folD"	"STM0542"	18940	43130	110	1084	1327	1139	85	62	62	76	109	143	98	96	0	1091	1373	954	69	97	97	139	251	180	95	86	0	1.028	0.991	1.035	0.944	1.761	1.054	0.767	80	422	100	2016	2541	0.040	1022	994	1265	1276	106167	109834	11.477	4.916	0	0	0
4	23	4	"ybdG"	"STM0569"	19130	43140	120	1615	1930	1036	53	65	65	79	108	136	99	99	0	2485	2747	1429	52	96	96	117	143	122	96	95	0	0.649	0.704	0.699	0.764	1.773	0.697	0.898	120	506	100	3939	4516	-0.624	1550	2389	1865	2651	231603	329615	17.139	18.392	0	0	0
4	24	4	"fepB"	"STM0594"	19300	43130	110	586	622	302	48	64	64	66	15	22	100	100	0	1200	1252	612	48	99	99	102	22	21	100	100	0	0.474	0.484	0.496	0.499	1.675	0.456	0.761	80	450	100	1623	1711	-1.077	522	1101	558	1153	49724	100129	37.067	52.273	0	0	0
4	1	5	"slp"	"STM1819"	15190	43300	110	1064	1534	1428	93	66	66	102	185	181	100	98	0	1762	2074	1449	69	92	92	170	417	245	97	88	0	0.598	0.741	0.648	0.705	1.937	0.790	0.677	80	505	100	2668	3450	-0.743	998	1670	1468	1982	122715	165909	7.741	4.566	0	0	0
4	2	5	"hemK"	"STM1775"	15390	43300	120	803	1251	1519	121	64	64	98	184	187	84	73	0	1100	1525	1659	108	87	87	164	422	257	79	55	0	0.730	0.825	0.824	0.758	3.014	0.867	0.618	120	491	100	1752	2625	-0.455	739	1013	1187	1438	150102	183001	6.266	3.225	0	0	0
4	3	5	"ychK"	"STM1754"	15560	43300	110	3338	3404	1160	34	62	62	80	133	166	100	100	0	3070	3223	991	30	86	86	116	199	171	100	100	0	1.098	1.065	1.001	1.054	1.494	1.072	0.734	80	407	100	6260	6479	0.135	3276	2984	3342	3137	272346	257849	24.992	15.613	0	0	0
4	4	5	"sdaA"	"STM1826"	15740	43300	120	4987	5365	3529	65	62	62	84	145	172	97	96	0	3919	4079	2504	61	84	84	107	179	167	98	97	0	1.284	1.327	1.279	1.273	2.179	1.427	0.758	120	450	100	8760	9298	0.361	4925	3835	5303	3995	643843	489433	36.421	22.190	0	0	0
4	5	5	"minC"	"STM1814"	15920	43310	120	4014	4184	2149	51	61	61	78	232	297	99	99	0	1716	1610	774	48	80	80	90	70	77	96	95	0	2.416	2.695	2.629	2.936	1.882	2.876	0.857	120	443	100	5589	5653	1.273	3953	1636	4123	1530	502028	193145	17.698	21.714	0	0	0
4	6	5	"ycgR"	"STM1798"	16100	43300	120	1546	2060	1921	93	62	62	117	322	275	95	93	0	1715	2032	1247	61	81	81	131	384	293	98	90	0	0.908	1.024	0.964	0.872	2.069	1.318	0.599	120	473	100	3118	3949	-0.139	1484	1634	1998	1951	247227	243890	6.034	4.951	0	0	0
4	7	5	"yihA"	"STM4001"	16290	43300	110	970	1682	2199	130	64	64	224	849	379	51	28	0	1038	1379	1665	120	82	82	121	201	166	81	70	0	0.948	1.247	0.996	1.129	2.994	1.248	0.789	80	373	100	1862	2915	-0.077	906	956	1618	1297	134585	110359	1.717	6.259	0	0	0
4	8	5	"oxyR"	"STM4125"	16450	43310	120	1950	4601	7215	156	61	61	167	756	452	63	51	0	579	1420	2120	149	82	82	104	158	151	67	58	0	3.801	3.393	3.265	3.636	2.995	3.897	0.703	120	411	100	2386	5878	1.926	1889	497	4540	1338	552127	170374	5.865	8.329	0	0	0
4	9	5	"yneB"	"STM4078"	16630	43310	120	393	583	731	125	59	59	64	44	68	92	84	0	2925	3891	4764	122	82	82	85	23	27	100	99	0	0.117	0.138	0.143	0.142	2.880	0.120	0.634	120	436	100	3177	4333	-3.089	334	2843	524	3809	69921	466951	11.795	165.478	0	0	0
4	10	5	"pfkA"	"STM4062"	16810	43320	120	4702	5666	4627	81	58	58	61	28	45	99	99	0	1704	2105	2059	97	80	80	82	18	21	98	96	0	2.860	2.769	3.023	3.204	2.623	3.171	0.588	120	406	100	6268	7633	1.516	4644	1624	5608	2025	679977	252623	200.179	112.389	0	0	0
4	11	5	"rhaR"	"STM4049"	16990	43310	120	106	149	151	101	57	57	58	14	24	77	67	0	1444	2588	4179	161	79	79	81	20	24	99	97	0	0.036	0.037	0.041	0.042	3.381	0.031	0.728	120	417	100	1414	2601	-4.800	49	1365	92	2509	17875	310533	6.500	125.350	0	0	0
4	12	5	"yihZ"	"STM4028"	17160	43310	110	693	1336	2100	157	58	58	64	48	75	100	92	0	648	1116	1843	165	79	79	88	79	89	93	85	0	1.116	1.232	1.293	1.244	2.795	1.186	0.639	80	420	100	1204	2315	0.158	635	569	1278	1037	106909	89258	26.500	13.013	0	0	0
4	13	5	"rpsK"	"STM3417"	17340	43320	120	4117	6549	7745	118	60	60	70	57	81	99	99	0	157	204	160	78	81	81	94	137	145	20	10	0	53.382	52.756	57.325	55.409	2.632	70.311	0.362	120	444	100	4133	6612	5.738	4057	76	6489	123	785871	24438	113.667	0.803	0	0	0
4	14	5	"rplF"	"STM3425"	17520	43320	110	5322	7188	9077	126	62	62	77	102	132	100	98	0	126	156	130	83	83	83	85	25	29	71	35	0	122.326	97.616	117.458	114.317	2.568	92.795	0.735	80	381	100	5303	7199	6.935	5260	43	7126	73	575040	12471	69.716	2.840	0	0	0
4	15	5	"rplN"	"STM3430"	17700	43320	120	1402	2047	2628	128	62	62	72	92	127	90	86	0	109	119	31	26	86	86	89	30	33	39	15	0	58.261	60.152	55.539	42.757	4.620	171.010	0.150	120	434	100	1363	2018	5.864	1340	23	1985	33	245613	14274	21.467	1.000	0	0	0
4	16	5	"rpsC"	"STM3434"	17870	43320	120	4342	8881	11495	129	65	65	103	393	381	92	81	0	162	240	210	87	91	91	99	60	60	54	37	0	60.239	59.168	60.699	56.177	3.144	70.888	0.598	120	427	100	4348	8965	5.913	4277	71	8816	149	1065770	28785	22.336	2.350	0	0	0
4	17	5	"rplW"	"STM3438"	18060	43310	120	2149	2998	3123	104	67	67	86	137	159	97	94	0	115	155	132	85	93	93	101	55	54	21	12	0	94.636	47.274	71.406	59.195	3.845	53.939	0.253	120	464	100	2104	2993	6.564	2082	22	2931	62	359787	18554	21.255	0.982	0	0	0
4	18	5	"ppiA"	"STM3472"	18240	43310	110	1652	2201	1766	80	65	65	84	148	176	100	98	0	1007	1251	905	72	92	92	97	36	37	100	100	0	1.734	1.843	1.679	1.777	1.767	1.981	0.705	80	387	100	2502	3295	0.794	1587	915	2136	1159	176107	100092	14.304	32.056	0	0	0
4	19	5	"argI"	"STM4469"	18410	43310	120	296	395	344	87	63	63	68	29	42	98	94	0	2114	2399	1661	69	92	92	95	20	21	100	100	0	0.115	0.144	0.127	0.129	2.103	0.143	0.666	120	433	100	2255	2639	-3.117	233	2022	332	2307	47443	287855	11.276	115.200	0	0	0
4	20	5	"trpS2"	"STM4508"	18590	43320	120	231	327	318	97	63	63	69	30	43	95	88	0	1940	2663	2364	88	92	92	102	72	70	98	96	0	0.091	0.103	0.090	0.100	2.262	0.091	0.565	120	476	100	2016	2835	-3.459	168	1848	264	2571	39297	319521	8.600	35.569	0	0	0
4	21	5	"dnaT"	"STM4544"	18780	43320	120	241	875	1303	148	64	64	67	22	32	83	72	0	288	1011	1459	144	96	96	115	197	171	50	42	0	0.922	0.886	0.854	0.910	4.038	0.878	0.667	120	421	100	369	1726	-0.117	177	192	811	915	105000	121342	36.727	4.548	0	0	0
4	22	5	"lplA"	"STM4576"	18950	43310	120	536	969	1113	114	62	62	80	109	136	72	60	0	1274	2338	2789	119	96	96	131	238	181	76	69	0	0.402	0.405	0.327	0.373	3.302	0.338	0.712	120	487	100	1652	3149	-1.313	474	1178	907	2242	116261	280519	8.156	9.273	0	0	0
4	23	5	""	"STM4596"	19140	43310	110	277	348	237	68	61	61	71	55	77	91	83	0	1223	1596	1223	76	94	94	129	257	199	96	81	0	0.191	0.191	0.190	0.194	1.917	0.159	0.664	80	391	100	1345	1789	-2.386	216	1129	287	1502	27823	127697	5.036	5.708	0	0	0
4	24	5	"rph"	"STM3734"	19300	43320	120	1003	1733	2171	125	61	61	63	18	28	98	94	0	427	1114	1582	142	95	95	103	107	103	83	69	0	2.837	1.641	1.727	1.980	3.120	1.528	0.725	120	550	100	1274	2691	1.505	942	332	1672	1019	208017	133669	92.778	9.449	0	0	0
4	1	6	"yhgI"	"STM3511"	15200	43470	110	2407	3448	4202	121	68	68	110	297	270	97	96	0	939	1232	987	80	93	93	125	193	154	95	90	0	2.765	2.968	2.803	2.757	1.717	4.177	0.742	80	487	100	3185	4519	1.467	2339	846	3380	1139	275869	98534	11.239	5.736	0	0	0
4	2	6	"yhcK"	"STM3340"	15390	43480	120	1106	1322	988	74	65	65	95	284	298	92	83	0	1593	1808	1352	74	87	87	98	66	67	98	97	0	0.691	0.730	0.690	0.744	2.106	0.640	0.522	120	462	100	2547	2978	-0.533	1041	1506	1257	1721	158643	216995	4.320	25.909	0	0	0
4	3	6	"yhcC"	"STM3329"	15570	43480	120	292	306	136	44	63	63	78	117	150	87	48	0	3376	3380	1483	43	86	86	103	137	133	98	98	0	0.070	0.074	0.073	0.073	1.852	0.071	0.790	120	437	100	3519	3537	-3.845	229	3290	243	3294	36722	405584	1.949	23.920	0	0	0
4	4	6	"murA"	"STM3307"	15750	43480	120	4593	5033	2969	58	62	62	63	16	25	100	100	0	1334	1500	846	56	82	82	87	25	28	99	98	0	3.619	3.506	3.482	3.612	2.121	4.481	0.610	120	405	100	5783	6389	1.856	4531	1252	4971	1418	603972	180011	310.625	56.520	0	0	0
4	5	6	"rbfA"	"STM3285"	15910	43480	110	3006	3310	2961	89	63	63	151	861	570	90	75	0	789	798	424	53	82	82	102	117	114	98	92	0	4.163	4.535	4.255	4.145	1.677	7.378	0.637	80	371	100	3650	3963	2.058	2943	707	3247	716	264794	63868	3.669	5.949	0	0	0
4	6	6	"yhbT"	"STM3273"	16100	43480	120	1498	2069	2086	100	62	62	136	783	575	79	42	0	1829	2266	1930	85	83	83	103	112	108	99	98	0	0.822	0.919	0.822	0.798	2.150	1.091	0.674	120	449	100	3182	4190	-0.282	1436	1746	2007	2183	248286	271879	2.469	19.313	0	0	0
4	7	6	""	"STM3155"	16270	43490	120	145	225	213	94	60	60	96	287	298	19	7	0	217	372	403	108	82	82	92	83	90	60	46	0	0.630	0.569	0.625	0.679	3.552	0.380	0.355	120	416	100	220	455	-0.667	85	135	165	290	26949	44652	0.449	3.373	0	0	0
4	8	6	"nupG"	"STM3113"	16450	43480	120	398	568	1242	218	57	57	60	16	26	97	95	0	4281	4891	3480	71	83	83	85	17	20	100	100	0	0.081	0.106	0.077	0.078	1.908	0.100	0.149	120	403	100	4539	5319	-3.622	341	4198	511	4808	68164	586958	31.750	282.706	0	0	0
4	9	6	"gshB"	"STM3095"	16640	43490	120	1682	3328	5474	164	60	60	70	61	87	98	95	0	1043	1602	2112	131	87	87	94	52	55	91	88	0	1.697	2.157	2.029	2.052	2.894	2.730	0.771	120	390	100	2578	4783	0.763	1622	956	3268	1515	399363	192238	53.410	29.000	0	0	0
4	10	6	""	"STM3075"	16810	43480	120	139	220	206	93	60	60	65	32	49	74	56	0	868	1432	1625	113	85	85	89	32	35	98	97	0	0.101	0.119	0.114	0.095	3.697	0.086	0.502	120	372	100	862	1507	-3.309	79	783	160	1347	26380	171875	4.844	41.969	0	0	0
4	11	6	"iciA"	"STM3064"	16990	43480	120	284	348	240	68	59	59	86	270	313	40	15	0	1324	1480	1014	68	82	82	104	182	175	97	89	0	0.181	0.207	0.192	0.201	2.280	0.171	0.578	120	416	100	1467	1687	-2.465	225	1242	289	1398	41729	177575	0.970	7.560	0	0	0
4	12	6	"fldB"	"STM3045"	17170	43490	120	691	914	783	85	59	59	68	59	86	95	91	0	802	958	718	74	81	81	91	82	90	92	87	0	0.877	0.975	1.026	1.037	2.321	1.045	0.594	120	386	100	1353	1732	-0.190	632	721	855	877	109722	115007	14.339	10.573	0	0	0
4	13	6	"nadE"	"STM1310"	17330	43490	120	1352	2150	2781	129	61	61	71	53	74	95	90	0	1256	2063	2576	124	85	85	100	137	137	90	85	0	1.102	1.056	1.044	1.057	2.854	1.086	0.711	120	370	100	2462	4067	0.141	1291	1171	2089	1978	258057	247547	39.226	14.328	0	0	0
4	14	6	"ydiE"	"STM1346"	17500	43470	110	104	285	741	260	67	67	85	110	129	28	16	0	132	285	529	185	88	88	104	133	127	23	16	0	0.841	1.107	0.851	0.897	3.026	1.298	0.657	80	398	100	81	415	-0.250	37	44	218	197	22803	22785	1.818	1.361	0	0	0
4	15	6	"lpp"	"STM1377"	17700	43490	120	346	490	554	113	66	66	147	631	429	20	7	0	108	120	44	36	90	90	106	87	82	10	0	0	15.556	14.133	11.887	9.727	4.741	10.868	0.651	120	450	100	298	454	3.959	280	18	424	30	58818	14444	0.544	0.161	0	0	0
4	16	6	"sodB"	"STM1431"	17890	43480	110	1552	2955	4280	144	67	67	151	677	448	67	51	0	503	788	1106	140	94	94	108	87	80	80	72	0	3.631	4.161	4.157	4.199	2.657	4.479	0.656	80	381	100	1894	3582	1.860	1485	409	2888	694	236427	63015	4.142	7.816	0	0	0
4	17	6	"gst"	"STM1451"	18050	43480	110	619	899	813	90	70	70	87	137	157	85	72	0	527	686	601	87	94	94	106	90	84	81	68	0	1.268	1.400	1.361	1.442	3.098	1.389	0.432	80	379	100	982	1421	0.342	549	433	829	592	71892	54859	5.927	6.444	0	0	0
4	18	6	"sodC"	"STM1044"	18230	43490	120	757	837	569	67	66	66	92	174	189	93	82	0	1105	1137	655	57	93	93	103	83	80	99	96	0	0.683	0.739	0.708	0.694	2.199	0.754	0.728	120	486	100	1703	1815	-0.550	691	1012	771	1044	100449	136428	4.282	12.458	0	0	0
4	19	6	"yhhV"	"STM3559"	18410	43490	120	117	229	273	119	63	63	82	124	151	30	20	0	307	717	1011	141	90	90	113	183	161	53	42	0	0.249	0.265	0.304	0.273	3.319	0.185	0.425	120	480	100	271	793	-2.007	54	217	166	627	27434	85984	1.185	3.301	0	0	0
4	20	6	"yhhL"	"STM3573"	18610	43490	110	166	358	444	124	63	63	71	48	67	75	51	0	282	503	666	132	89	89	102	93	91	65	51	0	0.534	0.713	0.798	0.720	3.241	0.335	0.392	80	372	100	296	709	-0.906	103	193	295	414	28631	40273	5.979	4.312	0	0	0
4	21	6	"yhhQ"	"STM3579"	18770	43480	120	365	672	857	127	64	64	67	25	37	90	82	0	929	1480	1748	118	90	90	96	40	41	93	91	0	0.359	0.437	0.406	0.372	2.500	0.447	0.817	120	393	100	1140	1998	-1.479	301	839	608	1390	80598	177600	24.200	34.600	0	0	0
4	22	6	"nikR"	"STM3584"	18930	43490	110	139	389	758	194	62	62	71	45	63	65	43	0	246	479	772	161	92	92	103	55	53	70	58	0	0.500	0.845	0.712	0.668	3.022	0.520	0.516	80	399	100	231	714	-1.000	77	154	327	387	31093	38286	7.067	6.836	0	0	0
4	23	6	""	"STM3595"	19120	43490	110	618	1011	1024	101	61	61	77	89	115	100	95	0	2379	3616	3638	100	93	93	128	214	167	100	96	0	0.244	0.270	0.264	0.266	1.843	0.258	0.774	80	484	100	2843	4473	-2.037	557	2286	950	3523	80907	289253	10.494	16.299	0	0	0
4	24	6	""	"STM3600"	19290	43480	110	201	265	224	84	60	60	67	45	67	82	70	0	1408	1949	1639	84	94	94	129	277	214	93	78	0	0.107	0.111	0.103	0.102	2.562	0.098	0.639	80	442	100	1455	2060	-3.220	141	1314	205	1855	21222	155932	4.400	6.570	0	0	0
4	1	7	"yidF"	"STM3803"	15210	43650	120	368	475	462	97	69	69	93	248	266	60	26	0	1550	1907	1762	92	95	95	106	39	36	98	98	0	0.205	0.224	0.219	0.203	2.051	0.219	0.774	120	597	100	1754	2218	-2.283	299	1455	406	1812	57001	228842	1.540	46.179	0	0	0
4	2	7	"ibpA"	"STM3809"	15390	43660	120	1004	1573	1805	114	66	66	76	57	75	98	96	0	478	597	552	92	91	91	102	42	41	95	87	0	2.424	2.978	2.766	2.878	2.431	3.802	0.705	120	457	100	1325	2013	1.277	938	387	1507	506	188776	71627	26.263	11.786	0	0	0
4	3	7	"ccmC"	"STM2252"	15570	43660	120	255	402	592	147	66	66	72	34	47	79	70	0	1187	2459	3886	158	90	90	96	26	27	100	99	0	0.172	0.142	0.133	0.127	2.807	0.133	0.778	120	429	100	1286	2705	-2.537	189	1097	336	2369	48251	295067	9.706	90.885	0	0	0
4	4	7	"torC"	"STM3823"	15740	43660	120	162	232	293	126	63	63	66	19	28	93	86	0	2506	3374	3390	100	86	86	91	28	30	100	100	0	0.041	0.051	0.042	0.044	1.993	0.065	0.753	120	412	100	2519	3457	-4.611	99	2420	169	3288	27792	404838	8.737	117.250	0	0	0
4	5	7	"dgoK"	"STM3829"	15920	43660	120	284	335	258	77	62	62	115	696	605	5	0	0	2914	3407	2377	69	87	87	131	287	219	99	99	0	0.079	0.082	0.080	0.071	2.103	0.084	0.761	120	519	100	3049	3593	-3.671	222	2827	273	3320	40192	408794	0.316	11.415	0	0	0
4	6	7	""	"STM3833"	16110	43650	110	273	337	286	84	65	65	71	38	53	97	93	0	3000	3714	3067	82	88	88	137	310	226	100	98	0	0.071	0.075	0.069	0.067	1.736	0.075	0.831	80	416	100	3120	3898	-3.807	208	2912	272	3626	26962	297121	7.000	11.539	0	0	0
4	7	7	""	"STM0098"	16270	43650	110	652	677	206	30	63	63	65	21	32	100	100	0	4681	4649	1110	23	86	86	90	36	40	100	100	0	0.128	0.135	0.130	0.131	1.342	0.137	0.828	80	404	100	5184	5177	-2.964	589	4595	614	4563	54142	371892	29.143	126.639	0	0	0
4	8	7	"ilvI"	"STM0116"	16450	43650	120	955	1459	1208	82	62	62	65	22	33	97	95	0	7124	9922	7147	72	88	88	97	60	61	100	100	0	0.127	0.142	0.131	0.118	1.934	0.144	0.863	120	479	100	7929	11231	-2.978	893	7036	1397	9834	175041	1190615	63.364	163.750	0	0	0
4	9	7	"ftsI"	"STM0122"	16620	43650	110	8481	8270	2929	35	66	66	100	288	288	100	100	0	7000	7126	1889	26	92	92	116	203	175	100	100	0	1.218	1.166	1.146	1.125	1.305	1.220	0.920	80	387	100	15323	15238	0.285	8415	6908	8204	7034	661613	570083	28.368	34.532	0	0	0
4	10	7	"murC"	"STM0129"	16800	43660	120	4320	5237	5080	97	64	64	92	255	277	100	95	0	1528	1765	1355	76	87	87	107	181	169	96	94	0	2.954	3.083	2.871	2.773	1.784	3.908	0.735	120	494	100	5697	6851	1.562	4256	1441	5173	1678	628387	211829	20.176	9.160	0	0	0
4	11	7	"guaC"	"STM0141"	16980	43660	110	3602	5178	4897	94	61	61	90	268	297	100	100	0	1908	2295	1744	75	85	85	107	181	169	97	97	0	1.942	2.315	2.109	2.247	1.726	2.727	0.793	80	422	100	5364	7327	0.958	3541	1823	5117	2210	414268	183592	18.985	12.088	0	0	0
4	12	7	"aroP"	"STM0150"	17160	43660	120	577	774	1006	129	61	61	90	267	296	70	49	0	1852	2427	2548	104	85	85	106	177	166	95	90	0	0.292	0.304	0.275	0.255	2.394	0.341	0.827	120	432	100	2283	3055	-1.776	516	1767	713	2342	92915	291270	2.562	13.113	0	0	0
4	13	7	""	"STM1549"	17350	43660	120	424	593	688	116	64	64	68	24	35	96	94	0	913	1260	1472	116	88	88	92	22	23	99	99	0	0.436	0.451	0.430	0.434	2.059	0.437	0.852	120	424	100	1185	1701	-1.196	360	825	529	1172	71146	151168	21.875	53.091	0	0	0
4	14	7	""	"STM1554"	17530	43660	120	589	660	598	90	68	68	74	43	58	92	90	0	2699	2547	1405	55	94	94	102	40	39	94	93	0	0.200	0.241	0.201	0.239	2.279	0.277	0.636	120	463	100	3126	3045	-2.322	521	2605	592	2453	79243	305625	13.628	61.125	0	0	0
4	15	7	""	"STM1558"	17700	43660	120	636	869	642	73	69	69	73	23	31	100	100	0	5409	6743	4007	59	97	97	100	23	23	100	100	0	0.107	0.120	0.114	0.112	1.492	0.126	0.843	120	404	100	5879	7446	-3.228	567	5312	800	6646	104243	809205	34.609	288.826	0	0	0
4	16	7	"sfcA"	"STM1566"	17870	43660	120	3839	4012	2025	50	72	72	116	496	427	97	97	0	5108	5158	2507	48	101	101	109	65	59	99	99	0	0.752	0.779	0.780	0.777	1.810	0.780	0.944	120	450	100	8774	8997	-0.411	3767	5007	3940	5057	481412	618959	7.855	77.677	0	0	0
4	17	7	"fdnG"	"STM1570"	18050	43660	120	1145	1847	2186	118	71	71	85	120	141	91	82	0	780	1120	1057	94	95	95	104	71	68	95	90	0	1.568	1.733	1.745	1.509	2.332	2.163	0.706	120	499	100	1759	2801	0.649	1074	685	1776	1025	221665	134443	14.683	14.310	0	0	0
4	18	7	"narZ"	"STM1577"	18240	43670	110	89	153	222	145	68	68	101	183	181	8	6	0	447	534	438	82	93	93	119	183	153	71	48	0	0.059	0.193	0.105	0.096	3.980	0.317	0.407	80	456	100	375	526	-4.075	21	354	85	441	12241	42700	0.284	2.268	0	0	0
4	19	7	"yciO"	"STM1720"	18430	43660	110	849	1309	1432	109	65	65	101	192	190	97	87	0	868	1102	1338	121	92	92	118	193	163	95	81	0	1.010	1.232	1.337	1.257	1.886	1.258	0.857	80	411	100	1560	2254	0.015	784	776	1244	1010	104700	88164	6.292	5.098	0	0	0
4	20	7	"yciC"	"STM1734"	18590	43660	120	1910	2126	1833	86	63	63	71	48	67	100	100	0	1631	1744	1411	80	90	90	101	71	70	97	96	0	1.199	1.247	1.237	1.283	1.743	1.293	0.882	120	502	100	3388	3717	0.261	1847	1541	2063	1654	255087	209325	42.813	23.141	0	0	0
4	21	7	""	"STM1747"	18790	43660	110	148	326	562	172	62	62	67	31	46	67	61	0	300	655	896	136	90	90	98	55	56	87	73	0	0.410	0.467	0.316	0.328	2.491	0.544	0.715	80	420	100	296	829	-1.288	86	210	264	565	26098	52389	8.355	10.127	0	0	0
4	22	7	"narI"	"STM1761"	18940	43660	110	99	168	190	113	60	60	66	42	63	48	30	0	676	1463	2206	150	92	92	103	74	71	81	71	0	0.067	0.079	0.083	0.081	3.567	0.057	0.687	80	458	100	623	1479	-3.904	39	584	108	1371	13462	117048	2.429	18.378	0	0	0
4	23	7	"chaB"	"STM1770"	19100	43630	40	168	235	169	71	65	65	74	45	60	75	50	0	442	522	399	76	98	98	121	87	71	83	75	0	0.299	0.401	0.451	0.408	1.803	0.469	0.484	12	68	100	447	594	-1.740	103	344	170	424	2822	6258	3.578	4.609	0	0	0
4	24	7	""	"STM1785"	19300	43660	120	471	567	548	96	60	60	72	74	102	92	80	0	2359	3000	2900	96	94	94	126	225	178	98	93	0	0.181	0.174	0.175	0.155	2.085	0.173	0.884	120	678	100	2676	3413	-2.462	411	2265	507	2906	68034	360009	6.689	12.773	0	0	0
4	1	8	"nuoN"	"STM2316"	15200	43850	110	11042	12369	4413	35	71	71	78	39	50	100	100	0	5207	5402	1381	25	96	96	108	42	38	100	100	0	2.147	2.318	2.245	2.272	1.212	2.513	0.886	80	505	100	16082	17604	1.102	10971	5111	12298	5306	989531	432177	315.154	126.048	0	0	0
4	2	8	"nuoC"	"STM2326"	15370	43840	110	8404	9599	4360	45	71	71	92	114	123	100	100	0	2888	3058	1079	35	96	96	119	154	129	100	100	0	2.985	3.217	3.041	3.133	1.367	3.559	0.853	80	461	100	11125	12490	1.578	8333	2792	9528	2962	767946	244671	83.395	19.084	0	0	0
4	3	8	"yfbS"	"STM2333"	15560	43840	110	890	1080	732	67	71	71	92	121	131	100	96	0	3188	3664	2432	66	94	94	107	61	57	100	100	0	0.265	0.283	0.277	0.275	1.404	0.247	0.781	80	439	100	3913	4579	-1.918	819	3094	1009	3570	86424	293157	8.165	58.311	0	0	0
4	4	8	"yfcC"	"STM2339"	15740	43840	120	420	437	223	51	66	66	70	21	30	95	92	0	2305	2460	1366	55	90	90	97	32	32	99	99	0	0.160	0.157	0.153	0.146	2.052	0.143	0.754	120	492	100	2569	2741	-2.645	354	2215	371	2370	52449	295182	17.476	73.844	0	0	0
4	5	8	""	"STM2343"	15930	43850	110	80	83	24	28	62	62	66	20	30	45	15	0	1068	1185	605	51	90	90	95	30	31	100	100	0	0.018	0.019	0.020	0.018	2.621	0.017	0.173	80	430	100	996	1116	-5.764	18	978	21	1095	6678	94807	0.850	36.333	0	0	0
4	6	8	"yfcH"	"STM2350"	16090	43840	110	878	955	663	69	65	65	70	28	40	100	100	0	5053	5479	3228	58	94	94	113	153	135	100	100	0	0.164	0.165	0.159	0.156	1.334	0.167	0.905	80	452	100	5772	6275	-2.609	813	4959	890	5385	76423	438358	31.607	35.072	0	0	0
4	7	8	"fdx"	"STM2538"	16270	43850	110	4499	4355	1389	31	65	65	71	28	39	100	100	0	803	787	279	35	91	91	104	82	78	100	100	0	6.228	6.164	6.269	6.154	1.254	6.433	0.883	80	500	100	5146	4986	2.639	4434	712	4290	696	348389	62989	153.000	8.329	0	0	0
4	8	8	"cadB"	"STM2558"	16460	43850	110	443	495	265	53	65	65	68	24	35	100	100	0	7139	7877	3872	49	89	89	100	61	61	100	100	0	0.054	0.055	0.053	0.053	1.299	0.056	0.880	80	453	100	7428	8218	-4.221	378	7050	430	7788	39577	630180	17.792	127.492	0	0	0
4	9	8	"yfhG"	"STM2563"	16630	43850	120	1938	2010	1242	61	65	65	85	244	287	95	89	0	2316	2176	1186	54	89	89	112	188	167	95	90	0	0.841	0.932	0.898	0.985	1.707	0.966	0.905	120	512	100	4100	4032	-0.250	1873	2227	1945	2087	241187	261116	7.889	10.979	0	0	0
4	10	8	""	"STM2570"	16810	43850	110	613	711	419	58	63	63	65	18	27	100	100	0	4232	4964	3068	61	87	87	99	80	80	100	100	0	0.133	0.133	0.134	0.134	1.331	0.128	0.900	80	440	100	4695	5525	-2.914	550	4145	648	4877	56842	397140	35.889	60.813	0	0	0
4	11	8	""	"STM2587"	17000	43840	110	194	215	115	53	61	61	65	36	55	97	90	0	4477	4802	2248	46	87	87	98	80	81	100	100	0	0.030	0.033	0.030	0.030	1.484	0.033	0.774	80	447	100	4523	4869	-5.045	133	4390	154	4715	17194	384134	4.167	58.800	0	0	0
4	12	8	""	"STM2593"	17170	43840	120	170	194	123	63	60	60	65	35	53	90	75	0	1816	1824	952	52	86	86	88	23	26	100	100	0	0.064	0.077	0.066	0.066	1.635	0.082	0.649	120	449	100	1840	1872	-3.975	110	1730	134	1738	23227	218909	3.686	75.478	0	0	0
4	13	8	"yhbP"	"STM3270"	17350	43840	120	680	661	311	47	62	62	65	16	24	99	98	0	3534	3317	1352	40	89	89	91	18	19	100	99	0	0.179	0.186	0.180	0.183	1.639	0.185	0.893	120	463	100	4063	3827	-2.479	618	3445	599	3228	79344	398044	37.250	179.222	0	0	0
4	14	8	""	"STM3277"	17520	43840	110	223	235	53	22	68	68	72	25	34	100	100	0	6573	6621	1180	17	96	96	99	22	22	100	100	0	0.024	0.026	0.024	0.025	1.330	0.024	0.807	80	408	100	6632	6692	-5.385	155	6477	167	6525	18801	529677	6.520	296.455	0	0	0
4	15	8	"pnp"	"STM3282"	17700	43850	120	46535	44938	12932	28	74	74	81	28	34	100	100	2	8205	7819	2347	30	100	100	103	23	22	99	97	0	5.732	5.812	5.804	6.368	1.639	5.823	0.977	120	495	100	54566	52583	2.519	46461	8105	44864	7719	5392611	938242	1602.036	335.478	0	0	0
4	16	8	"secG"	"STM3293"	17880	43840	110	11134	11649	4694	40	79	79	85	28	32	100	100	0	758	806	309	38	100	100	103	23	22	100	100	0	16.801	16.388	16.525	16.473	1.201	16.705	0.940	80	423	100	11713	12276	4.070	11055	658	11570	706	931919	64472	413.000	30.565	0	0	0
4	17	8	"yhbE"	"STM3302"	18060	43850	120	5248	5015	2250	44	73	73	79	39	49	100	99	0	3316	3130	1211	38	98	98	102	26	25	98	98	0	1.608	1.630	1.626	1.653	1.835	1.697	0.942	120	454	100	8393	7974	0.685	5175	3218	4942	3032	601779	375602	126.564	116.462	0	0	0
4	18	8	"yrbA"	"STM3308"	18220	43840	110	1620	1645	1151	69	73	73	83	54	65	100	97	0	557	560	304	54	99	99	103	29	28	95	93	0	3.378	3.410	3.526	3.418	1.640	3.712	0.876	80	430	100	2005	2033	1.756	1547	458	1572	461	131569	44777	28.926	15.759	0	0	0
4	19	8	""	"STM0718"	18400	43840	110	261	273	89	32	69	69	82	65	79	97	82	0	4677	4927	1397	28	98	98	129	223	172	100	100	0	0.042	0.042	0.041	0.039	1.715	0.043	0.811	80	494	100	4771	5033	-4.576	192	4579	204	4829	21843	394129	2.938	21.516	0	0	0
4	20	8	""	"STM0724"	18580	43840	100	75	79	30	37	65	65	75	97	129	1	0	0	106	128	83	64	94	94	128	244	190	5	0	0	0.833	0.412	1.061	1.053	3.255	0.850	0.223	80	411	100	22	48	-0.263	10	12	14	34	6327	10200	0.041	0.000	-50	0	0
4	21	8	"sdhD"	"STM0733"	18770	43850	120	599	673	500	74	62	62	65	23	35	98	96	0	1159	1283	946	73	93	93	97	38	39	97	97	0	0.504	0.513	0.500	0.516	1.586	0.507	0.911	120	493	100	1603	1801	-0.989	537	1066	611	1190	80724	153934	26.435	31.211	0	0	0
4	22	8	"ybgC"	"STM0744"	18940	43850	100	896	965	503	52	62	62	98	316	322	83	71	0	916	931	437	46	96	96	101	44	43	100	100	0	1.017	1.081	1.030	1.046	1.335	1.107	0.919	80	402	100	1654	1738	0.024	834	820	903	835	77219	74509	2.744	18.864	0	0	0
4	23	8	"ybgF"	"STM0750"	19140	43850	110	9611	10313	4751	46	64	64	101	287	284	100	100	0	1655	1727	697	40	97	97	118	114	96	100	100	0	6.128	6.288	6.158	6.191	1.247	6.560	0.944	80	518	100	11105	11879	2.615	9547	1558	10249	1630	825009	138120	35.582	14.114	0	0	0
4	24	8	"aroG"	"STM0760"	19300	43850	110	3166	3771	2033	53	61	61	62	16	25	100	100	0	3329	4124	2594	62	91	91	92	17	18	100	100	0	0.959	0.920	0.970	0.935	1.255	0.869	0.867	80	490	100	6343	7743	-0.061	3105	3238	3710	4033	301682	329957	231.813	237.176	0	0	0
4	1	9	""	"STM0868"	15200	44020	110	2053	2136	394	18	65	65	72	38	52	100	100	0	11980	12514	1795	14	95	95	115	145	126	100	100	0	0.167	0.167	0.165	0.166	1.132	0.163	0.951	80	483	100	13873	14490	-2.580	1988	11885	2071	12419	170887	1001140	54.316	85.510	0	0	0
4	2	9	"rimK"	"STM0875"	15370	44020	100	1406	1846	1742	94	67	67	89	168	188	100	98	0	3165	4148	3759	90	92	92	139	265	190	100	98	0	0.436	0.439	0.445	0.442	1.670	0.424	0.862	80	418	100	4412	5835	-1.198	1339	3073	1779	4056	147683	331858	10.458	15.128	0	0	0
4	3	9	"ybjF"	"STM0882"	15560	44010	110	3066	2842	863	30	67	67	85	149	175	100	100	0	6243	6184	1464	23	93	93	122	206	168	100	100	0	0.488	0.456	0.460	0.435	1.288	0.467	0.929	80	478	100	9149	8866	-1.036	2999	6150	2775	6091	227345	494684	18.503	29.427	0	0	0
4	4	9	"artP"	"STM0891"	15740	44010	110	6319	6205	1156	18	65	65	70	28	40	100	100	0	5665	5663	868	15	91	91	99	36	36	100	100	0	1.122	1.102	1.108	1.094	1.141	1.110	0.960	80	446	100	11828	11712	0.166	6254	5574	6140	5572	496419	453079	219.107	154.556	0	0	0
4	5	9	""	"STM0896"	15920	44020	110	136	141	45	31	63	63	67	26	38	88	68	0	4081	4313	1657	38	92	92	97	34	35	100	100	0	0.018	0.018	0.018	0.017	1.869	0.016	0.516	80	454	100	4062	4299	-5.772	73	3989	78	4221	11319	345000	2.846	124.000	0	0	0
4	6	9	""	"STM0901"	16100	44010	110	78	81	21	25	62	62	66	24	36	33	11	0	7019	6644	2396	36	90	90	98	53	54	100	100	0	0.002	0.003	0.003	0.003	2.325	0.002	0.140	80	466	100	6945	6573	-8.758	16	6929	19	6554	6460	531559	0.625	123.509	0	0	0
4	7	9	""	"STM1035"	16270	44020	100	159	196	123	62	61	61	65	21	32	88	85	0	1888	2378	2086	87	87	87	91	23	25	100	100	0	0.054	0.059	0.058	0.054	1.939	0.055	0.816	80	396	100	1899	2426	-4.200	98	1801	135	2291	15719	190246	6.238	99.435	0	0	0
4	8	9	""	"STM1039"	16450	44020	100	251	259	93	35	64	64	66	20	30	100	100	0	3073	3182	1358	42	89	89	107	119	111	100	100	0	0.063	0.063	0.063	0.062	1.402	0.059	0.808	80	418	100	3171	3288	-3.996	187	2984	195	3093	20725	254523	9.650	25.840	0	0	0
4	9	9	"aceK"	"STM4185"	16640	44020	110	729	699	177	25	63	63	65	17	26	100	100	0	11497	11074	2760	24	88	88	104	116	111	100	100	0	0.058	0.058	0.058	0.057	1.202	0.057	0.958	80	431	100	12075	11622	-4.099	666	11409	636	10986	55949	885905	37.294	94.569	0	0	0
4	10	9	""	"STM4196"	16800	44010	110	144	170	103	60	62	62	64	18	28	88	78	0	2355	2874	2085	72	87	87	96	50	52	100	100	0	0.036	0.039	0.036	0.031	2.139	0.040	0.814	80	435	100	2350	2895	-4.790	82	2268	108	2787	13592	229909	5.889	55.560	0	0	0
4	11	9	""	"STM4200"	16980	44010	110	876	835	259	31	63	63	66	20	30	100	100	0	15205	14401	3727	25	90	90	104	83	79	100	100	0	0.054	0.054	0.055	0.052	1.312	0.054	0.944	80	492	100	15928	15083	-4.217	813	15115	772	14311	66794	1152113	38.450	172.253	0	0	0
4	12	9	""	"STM4204"	17170	44010	110	1057	1023	404	39	62	62	64	17	26	100	100	0	4527	4391	1617	36	88	88	95	64	67	100	100	0	0.224	0.223	0.226	0.210	1.521	0.224	0.936	80	458	100	5434	5264	-2.157	995	4439	961	4303	81846	351241	56.412	67.125	0	0	0
4	13	9	"pduE"	"STM2042"	17350	44020	110	572	630	217	34	62	62	63	15	23	100	100	0	5327	5047	861	17	89	89	92	19	20	100	100	0	0.097	0.115	0.115	0.108	1.479	0.107	0.791	80	433	100	5748	5526	-3.360	510	5238	568	4958	50395	403786	37.800	260.789	0	0	0
4	14	9	"pduV"	"STM2056"	17520	44020	100	236	283	145	51	63	63	68	35	51	100	90	0	4443	4288	885	20	93	93	98	49	50	100	100	0	0.040	0.052	0.043	0.043	1.932	0.052	0.642	80	408	100	4523	4415	-4.652	173	4350	220	4195	22610	343034	6.143	85.510	0	0	0
4	15	9	"stfF"	"STM0199"	17700	44020	100	250	255	67	26	67	67	71	21	29	100	100	0	4431	4537	1089	24	95	95	99	25	25	100	100	0	0.042	0.042	0.041	0.041	1.421	0.040	0.822	80	388	100	4519	4630	-4.566	183	4336	188	4442	20360	362978	8.762	177.520	0	0	0
4	16	9	"thiH"	"STM4159"	17870	44020	110	848	837	168	20	70	70	75	31	41	100	98	0	9061	9024	1154	12	100	100	122	203	166	100	100	0	0.087	0.086	0.087	0.082	1.391	0.086	0.946	80	432	100	9739	9691	-3.526	778	8961	767	8924	66986	721953	24.581	43.852	0	0	0
4	17	9	"yojN"	"STM2269"	18050	44020	120	5178	4802	1376	28	70	70	77	43	55	100	99	0	7309	6813	1904	27	101	101	123	192	156	98	98	0	0.709	0.705	0.698	0.678	1.845	0.701	0.953	120	487	100	12316	11444	-0.497	5108	7208	4732	6712	576232	817515	109.884	34.844	0	0	0
4	18	9	""	"STM4261"	18230	44030	100	930	1303	1186	91	72	72	78	41	52	100	100	0	613	817	664	81	99	99	103	26	25	100	100	0	1.669	1.714	1.742	1.721	1.510	1.815	0.861	80	399	100	1372	1949	0.739	858	514	1231	718	104248	65385	29.878	27.462	0	0	0
4	19	9	"traP"	"PSLT082"	18410	44030	110	167	194	99	51	66	66	74	88	118	56	15	0	4828	6125	4058	66	96	96	127	421	331	100	100	0	0.021	0.021	0.020	0.020	1.436	0.021	0.822	80	479	100	4833	6157	-5.550	101	4732	128	6029	15549	490005	1.364	14.247	0	0	0
4	20	9	""	"STM1542"	18590	44020	100	251	275	129	46	62	62	72	96	133	85	47	0	3154	3374	1553	46	94	94	97	32	32	100	100	0	0.062	0.065	0.064	0.060	1.423	0.064	0.462	80	414	100	3249	3493	-4.017	189	3060	213	3280	21969	269949	2.115	102.406	0	0	0
4	21	9	""	"STM4309"	18770	44020	120	440	416	136	32	61	61	63	23	36	95	93	0	11306	10298	3540	34	93	93	95	18	18	100	100	0	0.034	0.035	0.035	0.034	1.796	0.034	0.920	120	469	100	11592	10560	-4.887	379	11213	355	10205	49893	1235752	15.348	566.833	0	0	0
4	22	9	"adi"	"STM4296"	18940	44010	110	435	434	113	26	61	61	65	30	46	100	97	0	5117	5326	1109	20	97	97	120	215	179	100	100	0	0.075	0.071	0.072	0.068	1.377	0.071	0.916	80	407	100	5394	5602	-3.747	374	5020	373	5229	34680	426055	12.300	24.214	0	0	0
4	23	9	"lpxO"	"STM4286"	19130	44030	110	3194	3159	804	25	61	61	67	63	94	100	100	0	4885	4720	1142	24	97	97	117	199	170	100	100	0	0.654	0.670	0.669	0.668	1.123	0.661	0.963	80	478	100	7921	7721	-0.612	3133	4788	3098	4623	252739	377567	49.079	23.131	0	0	0
4	24	9	"nrfC"	"STM4279"	19300	44030	100	167	184	91	49	60	60	60	13	21	97	95	0	1665	2037	1392	68	91	91	93	16	17	100	100	0	0.068	0.064	0.068	0.062	1.514	0.061	0.840	80	440	100	1681	2070	-3.879	107	1574	124	1946	14746	162947	9.538	121.500	0	0	0
4	1	10	"yafB"	"STM0255"	15210	44190	100	2345	2199	436	19	63	63	71	75	105	100	100	0	8101	7508	1624	21	90	90	99	69	69	100	100	0	0.285	0.288	0.292	0.290	1.233	0.275	0.927	80	440	100	10293	9554	-1.812	2282	8011	2136	7418	175917	600645	28.373	107.377	0	0	0
4	2	10	""	"STM0274"	15380	44190	110	1082	1076	281	26	62	62	67	28	41	100	97	0	16309	16652	2810	16	89	89	114	184	161	100	100	0	0.063	0.061	0.063	0.057	1.648	0.061	0.917	80	465	100	17240	17577	-3.991	1020	16220	1014	16563	86103	1332154	36.036	89.880	0	0	0
4	3	10	""	"STM0282"	15570	44190	100	337	327	85	25	60	60	64	23	35	100	100	0	5673	5917	1576	26	86	86	111	178	160	100	100	0	0.050	0.046	0.044	0.045	1.391	0.044	0.850	80	430	100	5864	6098	-4.334	277	5587	267	5831	26159	473323	11.435	32.618	0	0	0
4	4	10	""	"STM0288"	15740	44190	110	155	177	109	61	60	60	65	21	32	93	80	0	1925	2400	1868	77	89	89	93	24	25	100	100	0	0.052	0.051	0.048	0.043	2.253	0.043	0.559	80	452	100	1931	2428	-4.272	95	1836	117	2311	14171	192019	5.333	96.125	0	0	0
4	5	10	""	"STM0297"	15910	44190	100	66	70	20	28	58	58	62	21	33	23	7	0	327	332	101	30	85	85	89	24	26	100	100	0	0.033	0.049	0.065	0.053	2.820	0.044	0.086	80	408	100	250	259	-4.919	8	242	12	247	5617	26526	0.381	10.125	0	0	0
4	6	10	"yafJ"	"STM0311"	16090	44200	100	2256	2120	775	36	57	57	61	22	36	100	100	0	2853	2656	1133	42	80	80	84	24	28	100	98	0	0.793	0.801	0.810	0.887	1.569	0.767	0.941	80	442	100	4972	4639	-0.335	2199	2773	2063	2576	169619	212513	93.591	107.167	0	0	0
4	7	10	"ycfJ"	"STM1212"	16270	44190	110	401	542	561	103	59	59	63	21	33	100	100	0	1097	1444	1280	88	85	85	91	37	40	100	100	0	0.338	0.355	0.330	0.335	2.058	0.286	0.582	80	452	100	1354	1842	-1.565	342	1012	483	1359	43365	115555	22.810	36.568	0	0	0
4	8	10	"ycfX"	"STM1220"	16440	44190	110	4340	4576	2178	47	63	63	71	58	81	100	100	0	5688	5788	2666	46	87	87	109	161	147	100	100	0	0.764	0.792	0.807	0.801	1.609	0.783	0.930	80	451	100	9878	10214	-0.389	4277	5601	4513	5701	366071	463038	77.672	35.273	0	0	0
4	9	10	""	"STM1236"	16630	44200	100	220	249	89	35	61	61	70	59	84	97	81	0	520	537	184	34	86	86	110	166	150	100	72	0	0.366	0.417	0.426	0.401	1.477	0.396	0.761	80	424	100	593	639	-1.449	159	434	188	451	19902	42930	3.034	2.572	0	0	0
4	10	10	""	"STM1253"	16800	44200	100	583	580	172	29	61	61	63	19	30	100	100	0	1292	1357	600	44	86	86	89	20	22	100	100	0	0.433	0.408	0.414	0.426	1.620	0.314	0.631	80	428	100	1728	1790	-1.208	522	1206	519	1271	46428	108531	27.211	63.400	0	0	0
4	11	10	"yoaG"	"STM1272"	16990	44200	100	187	215	118	54	62	62	65	19	29	100	96	0	624	667	289	43	86	86	90	20	22	100	100	0	0.232	0.263	0.233	0.242	1.537	0.271	0.729	80	440	100	663	734	-2.106	125	538	153	581	17213	53347	7.895	28.850	0	0	0
4	12	10	""	"STM1276"	17170	44190	100	443	436	164	37	62	62	65	19	29	100	100	0	1005	1034	368	35	88	88	91	21	23	100	100	0	0.415	0.395	0.394	0.389	1.434	0.385	0.884	80	408	100	1298	1320	-1.267	381	917	374	946	34894	82742	19.526	44.905	0	0	0
4	13	10	"rstB"	"STM1471"	17340	44190	110	1470	1437	449	31	64	64	65	15	23	100	100	0	8612	8249	2190	26	89	89	93	24	25	100	100	0	0.165	0.168	0.171	0.157	1.386	0.168	0.955	80	439	100	9929	9533	-2.600	1406	8523	1373	8160	114951	659894	91.467	339.833	0	0	0
4	14	10	"ydgH"	"STM1478"	17510	44190	110	14956	14821	1516	10	65	65	101	299	296	100	100	0	7831	7589	1247	16	91	91	136	335	246	100	100	0	1.924	1.968	1.954	1.993	1.211	1.927	0.934	80	465	100	22631	22254	0.944	14891	7740	14756	7498	1185656	607102	49.231	22.248	0	0	0
4	15	10	"ynfM"	"STM1486"	17690	44200	100	2550	2497	617	24	65	65	107	315	294	100	98	0	12636	12427	2726	21	93	93	157	383	243	100	100	0	0.198	0.197	0.191	0.196	1.420	0.179	0.857	80	420	100	15028	14766	-2.336	2485	12543	2432	12334	199730	994163	7.587	32.037	0	0	0
4	16	10	""	"STM1493"	17870	44190	110	880	894	137	15	64	64	68	29	42	100	100	0	8061	7976	604	7	96	96	132	240	181	100	100	0	0.102	0.105	0.106	0.104	1.182	0.101	0.916	80	466	100	8781	8710	-3.287	816	7965	830	7880	71485	638042	28.483	32.683	0	0	0
4	17	10	"ynfD"	"STM1500"	18050	44200	110	755	862	589	68	66	66	69	30	43	100	100	0	1379	1546	879	56	97	97	106	55	51	100	100	0	0.537	0.549	0.540	0.518	1.419	0.562	0.808	80	447	100	1971	2245	-0.896	689	1282	796	1449	68943	123676	26.433	26.182	0	0	0
4	18	10	"udg"	"STM2080"	18230	44190	110	5091	4931	1362	27	68	68	72	37	51	100	100	0	7921	7843	1493	19	95	95	120	407	339	100	100	0	0.642	0.628	0.644	0.578	1.531	0.645	0.939	80	451	100	12849	12611	-0.640	5023	7826	4863	7748	394513	627477	131.324	18.975	0	0	0
4	19	10	""	"STM2787"	18400	44200	100	92	111	63	56	64	64	95	396	416	0	0	0	1372	1527	1118	73	95	95	123	429	348	91	71	0	0.022	0.033	0.027	0.028	2.253	0.036	0.485	80	408	100	1305	1479	-5.511	28	1277	47	1432	8886	122183	0.040	3.273	0	0	0
4	20	10	"gabT"	"STM2792"	18580	44200	110	933	951	293	30	62	62	87	357	410	93	85	0	9349	9232	2238	24	93	93	99	42	42	100	100	0	0.094	0.097	0.096	0.093	1.354	0.094	0.427	80	502	100	10127	10028	-3.410	871	9256	889	9139	76068	738574	2.420	217.452	0	0	0
4	21	10	"mobA"	"STM3994"	18780	44210	110	1118	1075	321	29	61	61	65	31	47	100	100	0	3039	2976	640	21	93	93	102	107	104	100	100	0	0.359	0.352	0.354	0.338	1.381	0.351	0.887	80	423	100	4003	3897	-1.479	1057	2946	1014	2883	86005	238098	32.581	26.860	0	0	0
4	22	10	""	"STM4014"	18940	44190	120	128	126	42	33	59	59	64	31	48	79	56	0	3044	2990	1551	51	95	95	114	209	183	98	97	0	0.023	0.023	0.022	0.022	1.874	0.021	0.592	120	514	100	3018	2962	-5.417	69	2949	67	2895	15139	358755	2.000	13.761	0	0	0
4	23	10	""	"STM4033"	19130	44210	100	102	113	49	43	59	59	62	20	32	80	51	0	203	215	96	44	95	95	99	38	38	90	67	0	0.398	0.450	0.381	0.406	2.057	0.374	0.412	80	441	100	151	174	-1.329	43	108	54	120	9001	17233	2.550	3.053	0	0	0
4	24	10	""	"STM4054"	19300	44200	110	124	146	76	52	59	59	60	19	31	97	82	0	3371	4099	3325	81	91	91	94	17	18	100	100	0	0.020	0.022	0.020	0.021	1.625	0.019	0.612	80	497	100	3345	4095	-5.657	65	3280	87	4008	11687	327914	4.526	235.588	0	0	0
4	1	11	""	"STM2943"	15210	44370	100	372	374	98	26	61	61	68	70	102	100	97	0	9176	8856	1665	18	86	86	90	25	27	100	100	0	0.034	0.036	0.035	0.035	1.270	0.035	0.889	80	474	100	9401	9083	-4.869	311	9090	313	8770	29909	708471	4.371	350.640	0	0	0
4	2	11	""	"STM2955"	15390	44370	100	389	483	366	75	60	60	64	22	34	100	100	0	693	791	467	59	83	83	97	144	148	98	93	0	0.539	0.597	0.569	0.544	1.710	0.688	0.637	80	442	100	939	1131	-0.891	329	610	423	708	38653	63259	19.045	4.819	0	0	0
4	3	11	"yqcC"	"STM2965"	15570	44370	100	253	273	126	46	59	59	60	15	25	100	98	0	384	422	210	49	82	82	84	17	20	100	98	0	0.642	0.629	0.656	0.656	1.585	0.575	0.771	80	420	100	496	554	-0.638	194	302	214	340	21831	33746	14.200	19.882	0	0	0
4	4	11	"fucO"	"STM2973"	15740	44370	110	574	565	146	25	58	58	61	17	27	100	100	0	11320	11376	2451	21	84	84	88	22	25	100	100	0	0.046	0.045	0.045	0.043	1.297	0.045	0.947	80	464	100	11752	11799	-4.445	516	11236	507	11292	45188	910060	29.647	513.091	0	0	0
4	5	11	"fucK"	"STM2977"	15910	44370	100	251	247	64	25	58	58	61	19	31	100	98	0	5362	5435	1210	22	84	84	88	24	27	100	100	0	0.037	0.035	0.035	0.034	1.460	0.035	0.834	80	430	100	5471	5540	-4.773	193	5278	189	5351	19779	434824	9.789	222.792	0	0	0
4	6	11	"csdA"	"STM2984"	16100	44380	110	1425	1596	688	43	58	58	60	19	31	100	100	0	3018	3137	1107	35	83	83	86	19	22	100	100	0	0.466	0.504	0.503	0.496	1.262	0.501	0.889	80	451	100	4302	4592	-1.102	1367	2935	1538	3054	127643	250960	80.842	160.579	0	0	0
4	7	11	"yqhE"	"STM3165"	16260	44370	110	5919	5951	2157	36	59	59	69	71	102	100	100	0	6207	5965	1783	29	86	86	95	60	63	100	100	0	0.957	1.002	0.979	1.000	1.312	1.021	0.951	80	465	100	11981	11771	-0.063	5860	6121	5892	5879	476074	477219	82.845	97.833	0	0	0
4	8	11	""	"STM3175"	16440	44360	110	641	791	633	80	61	61	72	75	104	97	95	0	2179	2849	2219	77	85	85	98	74	75	100	100	0	0.277	0.264	0.276	0.261	1.673	0.243	0.713	80	528	100	2674	3494	-1.852	580	2094	730	2764	63244	227944	9.587	37.176	0	0	0
4	9	11	"STMF1.5"	"Not LT2a91"	16640	44350	70	77	102	69	67	62	62	72	52	72	18	12	0	115	162	126	77	87	87	98	49	50	34	21	0	0.536	0.533	0.669	0.751	3.897	0.768	0.507	32	224	100	43	115	-0.900	15	28	40	75	3266	5187	0.577	1.306	0	0	0
4	10	11	"yfiO"	"STM2663"	16810	44370	110	4659	5036	2184	43	58	58	62	33	53	100	100	0	1494	1583	560	35	83	83	88	33	37	100	100	0	3.261	3.319	3.399	3.254	1.315	3.731	0.882	80	496	100	6012	6478	1.705	4601	1411	4978	1500	402846	126629	150.727	45.303	0	0	0
4	11	11	""	"STM2680"	16990	44370	110	825	878	552	62	58	58	61	15	24	100	100	0	2006	2417	1506	62	84	84	92	95	103	100	100	0	0.399	0.351	0.364	0.333	1.523	0.333	0.825	80	478	100	2689	3153	-1.325	767	1922	820	2333	70269	193382	54.467	24.474	0	0	0
4	12	11	""	"STM2690"	17170	44360	110	312	432	366	84	61	61	64	28	43	98	98	0	3537	4686	3590	76	87	87	95	95	100	100	100	0	0.073	0.081	0.076	0.070	1.943	0.084	0.887	80	478	100	3701	4970	-3.781	251	3450	371	4599	34573	374913	13.143	48.326	0	0	0
4	13	11	"ybbN"	"STM0504"	17350	44370	110	11266	11505	2806	24	62	62	65	26	40	100	100	0	4844	4958	922	18	87	87	90	21	23	100	100	0	2.355	2.349	2.342	2.325	1.133	2.415	0.964	80	479	100	15961	16314	1.236	11204	4757	11443	4871	920366	396678	440.000	231.810	0	0	0
4	14	11	"allA"	"STM0515"	17520	44380	100	1404	1525	722	47	63	63	67	55	82	100	100	0	5563	5992	2434	40	88	88	91	20	21	100	100	0	0.245	0.248	0.240	0.243	1.281	0.249	0.925	80	430	100	6816	7366	-2.030	1341	5475	1462	5904	122036	479381	26.509	295.050	0	0	0
4	15	11	""	"STM0520"	17700	44370	110	261	275	99	36	61	61	64	22	34	98	96	0	5725	5834	1940	33	88	88	93	38	40	100	100	0	0.035	0.037	0.033	0.035	1.499	0.036	0.812	80	479	100	5837	5960	-4.817	200	5637	214	5746	22031	466682	9.591	151.079	0	0	0
4	16	11	"ybbY"	"STM0524"	17880	44370	110	678	685	175	25	60	60	63	17	26	100	100	0	11097	11799	2996	25	90	90	94	44	46	100	100	0	0.056	0.053	0.055	0.053	1.347	0.050	0.883	80	480	100	11625	12334	-4.155	618	11007	625	11709	54760	943921	36.588	266.023	0	0	0
4	17	11	"ylbE"	"STM0530"	18060	44370	110	213	224	70	31	63	63	64	15	23	100	100	0	6280	6541	2129	32	90	90	92	18	19	100	100	0	0.024	0.025	0.024	0.024	1.420	0.024	0.746	80	466	100	6340	6612	-5.367	150	6190	161	6451	17886	523296	10.667	358.278	0	0	0
4	18	11	"cysS"	"STM0537"	18230	44380	110	15142	15431	3606	23	65	65	68	30	44	100	100	0	9152	9409	1336	14	90	90	94	24	25	100	100	0	1.664	1.649	1.646	1.612	1.205	1.719	0.953	80	491	100	24139	24685	0.734	15077	9062	15366	9319	1234476	752720	512.100	388.125	0	0	0
4	19	11	"yohJ"	"STM2181"	18410	44380	100	189	218	116	53	63	63	64	16	25	100	100	0	918	1026	685	66	90	90	94	24	25	100	100	0	0.152	0.166	0.167	0.163	1.393	0.156	0.838	80	432	100	954	1091	-2.716	126	828	155	936	17401	82050	9.625	38.833	0	0	0
4	20	11	"galS"	"STM2191"	18590	44380	100	542	556	193	34	61	61	88	390	443	76	6	0	5842	5825	1733	29	92	92	97	44	45	100	100	0	0.084	0.086	0.082	0.083	1.296	0.086	0.922	80	420	100	6231	6228	-3.579	481	5750	495	5733	44484	466020	1.200	130.182	0	0	0
4	21	11	"lysP"	"STM2200"	18760	44370	110	7901	8594	2587	30	60	60	65	33	50	100	100	0	8641	9186	2033	22	93	93	101	103	101	100	100	0	0.917	0.939	0.920	0.922	1.163	0.964	0.955	80	463	100	16389	17627	-0.125	7841	8548	8534	9093	687512	734860	258.455	88.204	0	0	0
4	22	11	"yejH"	"STM2223"	18940	44380	100	3255	3292	572	17	61	61	67	38	56	100	100	0	11037	11012	1566	14	94	94	105	110	104	100	100	0	0.292	0.296	0.293	0.294	1.148	0.294	0.963	80	442	100	14137	14149	-1.777	3194	10943	3231	10918	263389	880998	84.868	99.155	0	0	0
4	23	11	""	"STM2231"	19100	44380	40	72	191	257	134	63	63	66	22	33	41	33	0	134	427	706	165	99	99	124	87	70	33	25	0	0.257	0.390	0.316	0.376	2.121	0.424	0.534	12	68	100	44	456	-1.959	9	35	128	328	2293	5128	5.682	3.483	0	0	0
4	24	11	""	"STM2240"	19300	44380	100	907	970	238	24	59	59	60	15	25	100	100	0	5692	6009	1404	23	91	91	95	34	35	100	100	0	0.151	0.154	0.154	0.153	1.143	0.152	0.962	80	496	100	6449	6829	-2.724	848	5601	911	5918	77577	480699	60.667	173.941	0	0	0
4	1	12	"phoP"	"STM1231"	15200	44560	100	7581	7664	2745	35	61	61	67	38	56	100	100	0	1583	1637	520	31	85	85	89	22	24	100	100	0	5.020	4.899	4.788	4.914	1.278	5.112	0.936	80	473	100	9018	9155	2.328	7520	1498	7603	1552	613147	130933	199.921	70.364	0	0	0
4	2	12	"phoP"	"STM1231"	15380	44560	100	12220	12633	4617	36	63	63	69	41	59	100	100	0	2873	2821	934	33	83	83	86	21	24	100	100	0	4.357	4.591	4.712	4.626	1.253	4.729	0.954	80	388	100	14947	15308	2.123	12157	2790	12570	2738	1010622	225701	306.439	130.238	0	0	0
4	3	12	"phoQ"	"STM1230"	15560	44550	110	2944	3127	1276	40	59	59	61	16	26	100	100	0	1762	1819	524	28	82	82	85	18	21	100	100	0	1.717	1.766	1.748	1.657	1.549	1.946	0.790	80	466	100	4565	4805	0.780	2885	1680	3068	1737	250134	145495	191.625	96.333	0	0	0
4	4	12	"phoQ"	"STM1230"	15740	44560	110	12199	12143	4117	33	59	59	61	15	24	100	100	0	6657	6444	1818	28	83	83	85	17	20	100	100	0	1.847	1.900	1.869	1.880	1.232	1.946	0.967	80	465	100	18714	18445	0.885	12140	6574	12084	6361	971400	515547	805.467	374.059	0	0	0
4	5	12	"phoQ"	"STM1230"	15920	44550	100	4282	4384	1294	29	58	58	61	15	24	100	100	0	2449	2512	630	25	81	81	84	20	23	100	100	0	1.784	1.780	1.770	1.762	1.209	1.908	0.923	80	420	100	6592	6757	0.835	4224	2368	4326	2431	350708	200930	288.200	121.400	0	0	0
4	6	12	"hupA"	"STM4170"	16100	44550	100	4876	5594	3040	54	59	59	61	15	24	100	100	0	446	485	199	41	81	81	84	19	22	100	100	0	13.197	13.700	14.080	13.551	1.371	15.000	0.875	80	396	100	5182	5939	3.722	4817	365	5535	404	447537	38837	368.867	21.105	0	0	0
4	7	12	"sopB"	"STM1091"	16270	44560	110	42164	40313	7368	18	60	60	65	29	44	100	100	0	6170	6063	905	14	82	82	85	26	30	100	100	0	6.916	6.730	6.862	6.653	1.171	6.904	0.963	80	451	100	48192	46234	2.790	42104	6088	40253	5981	3225071	485079	1387.862	229.923	0	0	0
4	8	12	"pipC"	"STM0375"	16450	44560	100	3387	3448	1317	38	60	60	64	25	39	100	100	0	802	792	232	29	80	80	83	21	25	100	100	0	4.608	4.758	4.651	4.736	1.300	5.048	0.899	80	425	100	4049	4100	2.204	3327	722	3388	712	275809	63377	135.360	33.762	0	0	0
4	9	12	"pipC"	"STM0375"	16630	44560	100	5682	5487	1864	33	58	58	62	24	38	100	100	0	1413	1342	421	31	80	80	83	23	27	100	100	0	4.219	4.302	4.320	4.384	1.244	4.388	0.963	80	452	100	6957	6691	2.077	5624	1333	5429	1262	438943	107331	226.042	54.739	0	0	0
4	10	12	"ssrB"	"STM1391"	16810	44560	110	446	438	115	26	57	57	58	13	22	100	100	0	1470	1494	411	27	80	80	81	14	17	100	100	0	0.280	0.269	0.258	0.267	1.332	0.264	0.886	80	492	100	1779	1795	-1.837	389	1390	381	1414	35043	119517	29.231	100.929	0	0	0
4	11	12	"ssrB"	"STM1391"	16990	44560	110	1067	1101	238	21	59	59	60	14	23	100	100	0	3029	3018	604	20	81	81	83	18	21	100	100	0	0.342	0.355	0.356	0.354	1.168	0.350	0.956	80	451	100	3956	3979	-1.548	1008	2948	1042	2937	88094	241407	74.357	163.056	0	0	0
4	12	12	"ssrB"	"STM1391"	17160	44550	110	1749	1811	496	27	59	59	62	21	33	100	100	0	4201	4295	643	14	82	82	87	32	36	100	100	0	0.410	0.416	0.432	0.394	1.474	0.428	0.925	80	479	100	5809	5965	-1.285	1690	4119	1752	4213	144904	343628	83.286	131.500	0	0	0
4	13	12	"lrp"	"STM0959"	17340	44560	100	8498	8559	2499	29	59	59	64	29	45	100	100	0	1670	1681	483	28	83	83	87	33	37	100	100	0	5.318	5.319	5.210	5.414	1.214	5.392	0.959	80	430	100	10026	10098	2.411	8439	1587	8500	1598	684692	134467	292.931	48.303	0	0	0
4	14	12	"lrp"	"STM0959"	17520	44560	100	11641	11582	2533	21	61	61	66	26	39	100	100	0	3559	3779	1002	26	86	86	87	16	18	100	100	0	3.334	3.120	3.251	3.162	1.320	3.244	0.885	80	420	100	15053	15214	1.737	11580	3473	11521	3693	926554	302344	442.923	230.750	0	0	0
4	15	12	"gyrA"	"STM2272"	17700	44560	100	7795	7859	1863	23	61	61	63	16	25	100	100	0	2115	2099	526	25	84	84	86	16	18	100	100	0	3.808	3.870	3.733	3.924	1.254	3.970	0.922	80	418	100	9765	9813	1.929	7734	2031	7798	2015	628739	167915	487.250	125.813	0	0	0
4	16	12	"gyrA"	"STM2272"	17870	44550	110	24568	24727	6825	27	62	62	75	119	158	100	100	0	6022	6306	1233	19	85	85	89	35	39	100	100	0	4.128	3.965	3.996	3.850	1.246	4.173	0.957	80	467	100	30443	30886	2.045	24506	5937	24665	6221	1978125	504517	207.160	177.629	0	0	0
4	17	12	"csrA"	"STM2826"	18050	44560	100	1601	1840	794	43	61	61	74	118	159	100	100	0	265	274	75	27	86	86	92	40	43	98	95	0	8.603	9.463	9.090	9.487	1.479	10.451	0.831	80	474	100	1719	1967	3.105	1540	179	1779	188	147238	21906	14.966	4.550	0	0	0
4	18	12	"csrA"	"STM2826"	18230	44570	110	1560	1631	859	52	61	61	63	18	28	100	100	0	200	209	58	27	85	85	87	21	24	97	93	0	13.035	12.661	12.714	12.333	1.551	14.256	0.758	80	464	100	1614	1694	3.704	1499	115	1570	124	130489	16713	87.111	5.810	0	0	0
4	19	12	"yhhP"	"STM3578"	18410	44560	100	177	319	416	130	59	59	60	15	25	100	100	0	234	339	385	113	86	86	86	14	16	100	100	0	0.797	1.028	0.954	0.915	1.587	1.074	0.900	80	408	100	266	513	-0.327	118	148	260	253	25490	27152	17.267	18.071	0	0	0
4	20	12	"yhhP"	"STM3578"	18580	44560	100	318	340	149	43	60	60	60	15	25	100	100	0	374	387	151	39	87	87	88	15	17	100	100	0	0.899	0.933	0.884	0.926	1.418	0.935	0.869	80	418	100	545	580	-0.154	258	287	280	300	27205	30986	18.667	19.933	0	0	0
4	21	12	"yhhP"	"STM3578"	18770	44570	100	402	477	390	81	59	59	66	87	131	97	88	0	478	526	274	52	90	90	94	44	46	100	98	0	0.884	0.959	0.921	0.900	1.456	1.196	0.815	80	411	100	731	854	-0.178	343	388	418	436	38139	42062	4.724	9.818	0	0	0
4	22	12	"topA"	"STM1714"	18930	44560	110	21397	20768	3875	18	62	62	177	953	538	100	100	0	11178	10924	2183	19	91	91	168	574	341	100	100	0	1.924	1.911	1.908	1.928	1.206	1.931	0.970	80	462	100	32422	31539	0.944	21335	11087	20706	10833	1661429	873925	21.607	18.739	0	0	0
4	23	12	"topA"	"STM1714"	19130	44560	100	676	783	450	57	60	60	143	719	502	32	10	0	393	459	238	51	90	90	155	504	325	20	2	0	2.033	1.959	1.918	1.898	1.536	2.075	0.768	80	441	100	919	1092	1.024	616	303	723	369	62614	36687	0.890	0.603	0	0	0
4	24	12	"fur"	"STM0693"	19290	44560	100	3958	3957	2355	59	59	59	62	19	30	100	100	0	1215	1143	472	41	88	88	91	24	26	100	100	0	3.460	3.695	3.574	3.636	1.348	4.188	0.872	80	426	100	5026	4953	1.791	3899	1127	3898	1055	316561	91412	205.000	43.833	0	0	0
4	1	13	"ctrl-buffer"	"ctrl-buffer"	15190	44700	40	95	114	75	65	62	62	66	19	28	75	41	0	215	250	170	68	100	100	122	125	102	41	16	0	0.287	0.347	0.390	0.394	2.853	0.347	0.699	12	68	100	148	202	-1.801	33	115	52	150	1364	2994	2.526	1.024	0	0	0
4	2	13	"ctrl-buffer"	"ctrl-buffer"	15380	44680	90	74	84	38	45	64	64	74	93	125	5	0	0	104	144	98	68	90	90	182	1473	809	0	0	0	0.714	0.370	0.516	0.478	2.850	0.303	0.383	52	333	100	24	74	-0.485	10	14	20	54	4382	7469	0.108	-0.026	0	0	0
4	3	13	"ctrl-buffer"	"ctrl-buffer"	15560	44720	100	62	71	37	52	61	61	66	75	113	3	2	0	87	98	36	36	84	84	156	1296	830	0	0	0	0.333	0.714	1.053	1.019	3.636	0.635	0.119	80	432	100	4	24	-1.585	1	3	10	14	5697	7876	0.067	-0.045	-50	0	0
4	4	13	"ctrl-buffer"	"ctrl-buffer"	15730	44720	100	66	74	28	37	58	58	61	36	59	21	3	0	104	115	44	38	84	84	89	23	25	47	30	0	0.400	0.516	0.667	0.616	3.673	0.400	0.073	80	405	100	28	47	-1.322	8	20	16	31	5881	9206	0.361	1.130	-50	0	0
4	5	13	"ctrl-buffer"	"ctrl-buffer"	15910	44720	100	60	67	23	34	57	57	61	35	57	8	2	0	91	95	26	27	82	82	86	23	26	22	8	0	0.333	0.769	0.615	0.608	3.431	0.558	0.165	80	430	100	12	23	-1.585	3	9	10	13	5342	7573	0.171	0.391	-50	0	0
4	6	13	"ctrl-buffer"	"ctrl-buffer"	16090	44720	100	67	72	29	40	56	56	68	172	252	1	0	0	99	116	65	56	79	79	83	21	25	48	27	0	0.550	0.432	0.602	0.579	3.434	0.384	0.261	80	430	100	31	53	-0.862	11	20	16	37	5739	9314	0.023	1.571	-50	0	0
4	7	13	"ctrl-buffer"	"ctrl-buffer"	16270	44720	100	66	70	22	31	56	56	59	22	37	23	8	0	101	109	45	41	78	78	81	17	20	58	33	0	0.435	0.452	0.556	0.558	2.839	0.652	0.160	80	416	100	33	45	-1.202	10	23	14	31	5603	8680	0.500	1.647	-50	0	0
4	8	13	"ctrl-buffer"	"ctrl-buffer"	16450	44720	100	72	80	42	52	56	56	60	27	45	31	7	0	93	98	28	28	78	78	82	25	30	31	5	0	1.067	1.200	1.088	1.105	3.774	1.867	0.195	80	404	100	31	44	0.093	16	15	24	20	6435	7851	0.741	0.640	-50	0	0
4	9	13	"ctrl-buffer"	"ctrl-buffer"	16620	44730	100	73	79	29	36	57	57	59	17	28	45	28	0	102	117	49	41	79	79	81	19	23	60	32	0	0.696	0.579	0.700	0.666	3.051	0.587	0.480	80	427	100	39	60	-0.524	16	23	22	38	6320	9332	1.176	1.895	-50	0	0
4	10	13	"ctrl-buffer"	"ctrl-buffer"	16820	44740	110	124	121	40	33	56	56	58	17	29	83	75	0	115	121	32	26	78	78	81	16	19	76	57	0	1.838	1.512	1.330	1.496	2.739	1.065	0.360	80	477	100	105	108	0.878	68	37	65	43	9691	9695	3.706	2.500	0	0	0
4	11	13	"ctrl-buffer"	"ctrl-buffer"	16990	44720	100	78	80	22	27	57	57	60	19	31	55	21	0	115	120	31	25	79	79	82	16	19	75	58	0	0.583	0.561	0.694	0.606	3.123	0.755	0.178	80	401	100	57	64	-0.778	21	36	23	41	6433	9587	1.053	2.375	0	0	0
4	12	13	"ctrl-buffer"	"ctrl-buffer"	17160	44730	100	61	67	22	32	57	57	60	20	33	18	7	0	97	100	20	20	82	82	86	32	37	15	2	0	0.267	0.556	0.778	0.706	3.793	0.671	0.072	80	420	100	19	28	-1.907	4	15	10	18	5327	8011	0.350	0.438	-50	0	0
4	13	13	"ctrl-buffer"	"ctrl-buffer"	17340	44730	100	56	57	14	24	56	56	57	13	22	18	7	0	92	93	23	24	81	81	83	15	18	40	12	0	0.000	0.083	0.857	0.814	3.694	0.256	0.025	80	408	100	11	13	Error	0	11	1	12	4570	7475	0.000	0.667	-50	0	0
4	14	13	"ctrl-buffer"	"ctrl-buffer"	17510	44730	100	62	66	20	30	57	57	59	15	25	30	15	0	92	103	34	33	83	83	84	13	15	40	30	0	0.556	0.450	0.671	0.747	3.628	0.402	0.104	80	408	100	14	29	-0.848	5	9	9	20	5316	8241	0.467	1.462	-50	0	0
4	15	13	"ctrl-buffer"	"ctrl-buffer"	17690	44730	100	61	64	17	26	57	57	59	15	25	28	7	0	92	94	18	19	85	85	86	15	17	32	11	0	0.571	0.778	0.607	0.749	3.448	0.687	0.086	80	431	100	11	16	-0.807	4	7	7	9	5091	7506	0.333	0.533	-50	0	0
4	16	13	"ctrl-buffer"	"ctrl-buffer"	17870	44730	100	58	62	16	25	59	59	69	113	163	0	0	0	93	97	25	25	87	87	90	33	36	10	2	0	-0.167	0.300	0.654	0.741	2.551	0.483	0.076	80	445	100	5	13	Error	-1	6	3	10	4942	7771	-0.062	0.212	-50	0	0
4	17	13	"ctrl-buffer"	"ctrl-buffer"	18050	44780	70	72	77	26	33	60	60	63	20	31	40	25	0	114	124	40	32	91	91	96	34	35	37	12	0	0.522	0.515	0.844	0.884	4.150	0.309	0.081	32	216	100	35	50	-0.939	12	23	17	33	2471	3968	0.700	0.824	0	0	0
4	18	13	"ctrl-buffer"	"ctrl-buffer"	18230	44730	100	64	65	16	24	59	59	61	30	49	5	1	0	97	112	51	45	84	84	85	17	20	42	25	0	0.385	0.214	0.500	0.455	4.193	2.100	0.017	80	419	100	18	34	-1.379	5	13	6	28	5213	8961	0.133	1.588	-50	0	0
4	19	13	"ctrl-buffer"	"ctrl-buffer"	18400	44730	100	63	66	22	33	59	59	65	77	118	2	0	0	99	101	26	25	84	84	85	15	17	46	17	0	0.267	0.412	0.667	0.704	3.482	13.963	0.010	80	408	100	19	24	-1.907	4	15	7	17	5281	8091	0.013	1.067	-50	0	0
4	20	13	"ctrl-buffer"	"ctrl-buffer"	18580	44730	100	56	57	13	22	57	57	57	13	22	17	1	0	93	99	28	28	85	85	86	14	16	31	13	0	-0.125	0.000	1.043	0.862	4.155	0.073	0.004	80	420	100	7	14	Error	-1	8	0	14	4558	7890	0.000	0.929	-50	0	0
4	21	13	"ctrl-buffer"	"ctrl-buffer"	18760	44730	100	59	72	88	122	56	56	62	87	140	2	1	0	96	101	29	28	87	87	91	44	48	10	1	0	0.333	1.143	1.000	0.928	3.405	2.209	0.868	80	407	100	12	30	-1.585	3	9	16	14	5768	8106	0.115	0.227	-50	0	0
4	22	13	"ctrl-buffer"	"ctrl-buffer"	18940	44730	100	60	61	13	21	58	58	119	759	637	0	0	0	94	98	16	16	89	89	122	416	340	0	0	0	0.400	0.333	0.675	0.672	4.291	10.802	0.005	80	420	100	7	12	-1.322	2	5	3	9	4894	7811	-0.076	-0.058	-50	0	0
4	23	13	"ctrl-buffer"	"ctrl-buffer"	19120	44730	100	60	64	19	29	58	58	62	53	85	2	0	0	94	97	22	22	87	87	94	54	57	5	0	0	0.286	0.600	0.944	0.907	3.574	0.998	0.685	80	408	100	9	16	-1.807	2	7	6	10	5133	7793	0.038	0.056	-50	0	0
4	24	13	"ctrl-buffer"	"ctrl-buffer"	19290	44730	100	58	60	14	23	57	57	63	52	82	0	0	0	98	99	17	17	87	87	92	48	52	3	0	0	0.091	0.250	0.595	0.597	3.694	0.511	0.042	80	440	100	12	15	-3.459	1	11	3	12	4781	7949	-0.058	0.146	-50	0	0
4	1	14	""	"STM1553"	15210	44910	100	193	210	63	30	56	56	59	17	28	100	100	0	4541	4654	1151	24	81	81	87	52	59	100	100	0	0.031	0.034	0.033	0.032	1.322	0.034	0.878	80	516	100	4597	4727	-5.025	137	4460	154	4573	16790	372358	8.882	87.827	0	0	0
4	2	14	""	"STM3783"	15380	44910	110	103	277	825	297	57	57	62	68	109	23	8	0	845	1094	1447	132	81	81	139	1145	823	10	3	0	0.060	0.217	0.060	0.064	2.657	0.529	0.650	80	554	100	810	1233	-4.054	46	764	220	1013	22179	87554	3.162	0.834	0	0	0
4	3	14	""	"STM2242"	15560	44910	110	80	86	22	25	57	57	58	13	22	77	47	0	1307	1418	625	44	81	81	84	19	22	100	100	0	0.019	0.022	0.022	0.019	2.321	0.020	0.431	80	536	100	1249	1366	-5.736	23	1226	29	1337	6885	113459	2.154	70.211	0	0	0
4	4	14	"yfiM"	"STM2653"	15740	44910	100	494	546	345	63	57	57	58	13	22	100	100	0	1591	1847	1231	66	81	81	85	17	20	100	100	0	0.289	0.277	0.278	0.279	1.344	0.259	0.861	80	484	100	1947	2255	-1.789	437	1510	489	1766	43700	147724	37.538	103.647	0	0	0
4	5	14	"oxyS"	"STM4124"	15920	44900	90	82	90	32	35	57	57	59	15	25	75	44	0	180	262	312	119	82	82	84	17	20	98	90	0	0.255	0.183	0.230	0.214	2.209	0.089	0.360	52	372	100	123	213	-1.971	25	98	33	180	4699	13643	2.067	10.471	0	0	0
4	6	14	""	"STM4302"	16090	44910	100	74	84	36	42	56	56	67	164	244	1	0	0	953	1221	967	79	80	80	82	18	21	100	100	0	0.021	0.025	0.026	0.020	2.528	0.020	0.004	80	474	100	891	1169	-5.600	18	873	28	1141	6716	97652	0.104	63.278	0	0	0
4	7	14	"ssaT"	"STM1421"	16270	44910	100	144	285	314	110	55	55	56	13	23	83	78	0	1208	3016	3972	131	78	78	79	16	20	100	100	0	0.079	0.078	0.075	0.073	2.389	0.074	0.882	80	484	100	1219	3168	-3.666	89	1130	230	2938	22811	241313	17.615	183.563	0	0	0
4	8	14	"nrdI"	"STM2806"	16460	44910	100	237	1240	2140	172	56	56	59	21	35	92	78	0	236	1297	1978	152	80	80	84	35	41	86	71	0	1.160	0.973	0.966	0.991	2.834	1.078	0.843	80	472	100	337	2401	0.214	181	156	1184	1217	99181	103751	56.238	34.657	0	0	0
4	9	14	"sipA"	"STM2882"	16630	44910	110	14365	21245	19165	90	57	57	58	17	29	100	100	8	2149	2808	2048	72	80	80	82	30	36	100	100	0	6.915	7.767	7.472	7.309	1.460	8.938	0.896	80	510	100	16377	23916	2.790	14308	2069	21188	2728	1699608	224629	1246.294	90.867	0	0	0
4	10	14	"dctA"	"STM3614"	16810	44910	110	1754	1819	499	27	56	56	58	18	31	100	100	0	9605	9914	1932	19	80	80	81	15	18	100	100	0	0.178	0.179	0.177	0.173	1.303	0.182	0.935	80	511	100	11223	11597	-2.488	1698	9525	1763	9834	145498	793127	97.833	655.533	0	0	0
4	11	14	"aroB"	"STM3486"	16990	44920	100	718	2663	3975	149	55	55	57	18	31	100	100	0	243	621	856	137	80	80	82	15	18	100	97	0	4.067	4.821	4.237	4.610	1.797	4.894	0.910	80	482	100	826	3149	2.024	663	163	2608	541	213011	49709	144.778	35.933	0	0	0
4	12	14	"purN"	"STM2500"	17170	44910	100	943	1614	1799	111	57	57	58	14	24	100	100	0	1681	2495	2661	106	82	82	84	15	17	100	100	0	0.554	0.645	0.604	0.621	1.478	0.644	0.904	80	464	100	2485	3970	-0.852	886	1599	1557	2413	129094	199594	111.143	160.733	0	0	0
4	13	14	"yjgG"	"STM4462"	17350	44910	110	71	85	43	50	55	55	57	15	26	50	30	0	277	426	360	84	81	81	91	107	117	92	45	0	0.082	0.087	0.096	0.093	2.375	0.082	0.315	80	524	100	212	375	-3.615	16	196	30	345	6771	34046	1.867	3.131	0	0	0
4	14	14	""	"STM0437"	17530	44910	110	821	878	227	25	54	54	57	15	26	100	100	0	10335	11059	2154	19	83	83	93	107	115	100	100	0	0.075	0.075	0.075	0.074	1.158	0.074	0.943	80	525	100	11019	11800	-3.741	767	10252	824	10976	70257	884697	54.733	102.486	0	0	0
4	15	14	""	"STM0565"	17710	44920	110	81	87	29	33	56	56	57	12	21	81	50	0	944	1035	579	55	84	84	86	18	20	100	100	0	0.029	0.033	0.031	0.029	1.979	0.034	0.555	80	524	100	885	982	-5.104	25	860	31	951	6965	82787	2.500	52.722	0	0	0
4	16	14	"res"	"STM0358"	17880	44900	110	8900	8847	2728	30	57	57	59	13	22	100	100	0	14624	14585	3597	24	85	85	87	17	19	100	100	0	0.608	0.606	0.618	0.581	1.270	0.619	0.973	80	486	100	23382	23290	-0.717	8843	14539	8790	14500	707795	1166799	676.000	852.824	0	0	0
4	17	14	""	"STM2003"	18050	44920	110	195	215	81	37	58	58	59	12	20	100	100	0	2280	2581	1197	46	86	86	88	17	19	100	100	0	0.062	0.063	0.064	0.062	1.317	0.060	0.870	80	498	100	2331	2652	-4.001	137	2194	157	2495	17235	206467	13.000	146.647	0	0	0
4	18	14	"nfo"	"STM2203"	18230	44910	100	5596	5349	1953	36	57	57	58	13	22	100	100	0	9002	8707	2582	29	86	86	87	15	17	100	100	0	0.621	0.614	0.611	0.591	1.243	0.627	0.974	80	452	100	14455	13913	-0.687	5539	8916	5292	8621	427952	696546	407.000	574.667	0	0	0
4	19	14	"EMPTY"	"EMPTY"	18400	44910	100	53	58	19	32	57	57	62	69	111	1	0	0	82	83	15	18	86	86	87	17	19	7	3	0	1.000	-0.333	0.913	0.735	3.156	88.357	0.004	80	452	100	-8	-2	0.000	-4	-4	1	-3	4653	6671	-0.058	-0.235	-75	0	0
4	20	14	"EMPTY"	"EMPTY"	18580	44910	100	56	59	14	23	57	57	57	14	24	16	2	0	86	86	12	13	86	86	88	17	19	7	0	0	100000.000	100000.000	1.222	1.247	3.329	0.460	0.020	80	464	100	-1	2	16.610	-1	0	2	0	4700	6915	0.143	-0.118	-75	0	0
4	21	14	"EMPTY"	"EMPTY"	18760	44910	100	54	55	12	21	56	56	60	32	53	0	0	0	91	89	13	14	89	89	93	52	55	0	0	0	-1.000	100000.000	0.967	1.003	4.279	1.816	0.015	80	464	100	0	-1	Error	-2	2	-1	0	4386	7083	-0.156	-0.077	-75	0	0
4	22	14	"EMPTY"	"EMPTY"	18940	44910	100	57	59	13	22	59	59	61	19	31	6	0	0	92	92	17	18	91	91	94	22	23	7	2	0	-2.000	0.000	0.667	0.863	3.929	0.230	0.006	80	452	100	-1	1	Error	-2	1	0	1	4694	7365	-0.105	-0.091	-75	0	0
4	23	14	"EMPTY"	"EMPTY"	19110	44910	100	57	57	10	17	59	59	60	16	26	7	0	0	90	94	20	21	91	91	92	18	19	16	5	0	2.000	-0.667	0.667	0.756	4.786	0.263	0.041	80	452	100	-3	1	1.000	-2	-1	-2	3	4554	7495	-0.187	0.111	-75	0	0
4	24	14	"EMPTY"	"EMPTY"	19290	44910	100	62	63	16	25	57	57	59	15	25	21	6	0	97	96	17	17	88	88	90	16	17	27	6	0	0.556	0.750	0.833	0.856	3.133	2.015	0.039	80	496	100	14	14	-0.848	5	9	6	8	5076	7660	0.267	0.375	-75	0	0
5	1	1	"yggG"	"STM3077"	1620	47050	120	469	1003	1691	168	46	46	48	12	25	96	95	0	1076	2068	3331	161	75	75	77	22	28	94	92	0	0.423	0.480	0.485	0.503	3.671	0.437	0.647	120	701	100	1424	2950	-1.243	423	1001	957	1993	120412	248111	79.583	90.500	0	0	0
5	2	1	""	"STM1249"	1810	47050	110	317	360	243	67	47	47	49	12	24	98	97	0	427	552	435	78	75	75	76	25	32	100	97	0	0.767	0.656	0.707	0.695	2.839	0.557	0.518	80	479	100	622	790	-0.383	270	352	313	477	28827	44181	25.917	19.040	0	0	0
5	3	1	"csgA"	"STM1144"	1980	47050	120	144	175	118	67	49	49	50	11	22	91	86	0	913	1354	1350	99	75	75	76	15	19	97	97	0	0.113	0.099	0.095	0.106	4.113	0.054	0.338	120	540	100	933	1405	-3.141	95	838	126	1279	21000	162462	11.364	85.200	0	0	0
5	4	1	"malT"	"STM3515"	2160	47040	120	2173	2046	631	30	50	50	53	31	58	99	98	0	15987	15252	3747	24	77	77	82	62	75	100	100	0	0.133	0.132	0.131	0.117	2.091	0.128	0.910	120	551	100	18033	17171	-2.906	2123	15910	1996	15175	245536	1830211	64.290	244.677	0	0	0
5	5	1	""	"STM0212"	2340	47050	120	213	376	619	164	51	51	53	32	60	94	81	0	940	1571	4282	272	75	75	81	63	77	97	91	0	0.187	0.217	0.223	0.230	3.517	0.072	0.253	120	524	100	1027	1821	-2.417	162	865	325	1496	45072	188543	10.094	23.651	0	0	0
5	6	1	"gltX"	"STM2415"	2500	47040	110	1466	1747	1494	85	52	52	66	131	198	100	96	0	707	886	613	69	76	76	80	31	38	100	100	0	2.241	2.093	1.866	2.039	2.000	2.961	0.593	80	478	100	2045	2505	1.164	1414	631	1695	810	139794	70898	12.832	26.000	0	0	0
5	7	1	""	"STM0055"	2690	47060	120	188	289	261	90	52	52	65	125	192	55	34	0	1347	2026	1966	97	77	77	80	30	37	98	97	0	0.107	0.122	0.105	0.115	3.330	0.088	0.460	120	527	100	1406	2186	-3.223	136	1270	237	1949	34736	243177	1.792	64.867	0	0	0
5	8	1	"acnA"	"STM1712"	2860	47050	120	2707	2571	922	35	52	52	54	13	24	98	96	0	14185	13037	4125	31	74	74	76	15	19	99	99	0	0.188	0.194	0.192	0.173	1.934	0.190	0.909	120	505	100	16766	15482	-2.410	2655	14111	2519	12963	308546	1564433	193.615	864.067	0	0	0
5	9	1	"rfbF"	"STM2092"	3040	47050	120	2106	2634	2256	85	54	54	57	17	29	100	99	0	546	694	561	80	74	74	76	15	19	97	97	0	4.347	4.161	4.225	4.355	2.995	5.291	0.560	120	521	100	2524	3200	2.120	2052	472	2580	620	316120	83337	151.588	41.200	0	0	0
5	10	1	"osmY"	"STM4561"	3220	47060	130	1339	3445	5253	152	61	61	66	26	39	100	99	0	1125	2593	3863	148	75	75	77	15	19	100	100	0	1.217	1.344	1.181	1.210	2.872	1.441	0.728	120	575	100	2328	5902	0.283	1278	1050	3384	2518	413347	311193	129.962	167.733	0	0	0
5	11	1	"hflB"	"STM3296"	3410	47050	120	50899	46788	17626	37	62	62	68	27	39	100	100	8	6170	5678	1777	31	75	75	76	15	19	100	100	0	8.341	8.339	8.718	7.966	1.602	8.792	0.940	120	520	100	56932	52329	3.060	50837	6095	46726	5603	5614543	681316	1730.370	373.467	0	0	0
5	12	1	"yheM"	"STM3450"	3560	47050	110	300	433	375	86	58	58	75	131	174	88	46	0	429	555	383	69	75	75	87	83	95	92	83	0	0.684	0.781	0.758	0.784	1.897	0.739	0.441	80	445	100	596	855	-0.549	242	354	375	480	34609	44432	2.733	5.639	0	0	0
5	13	1	"yifL"	"STM3946"	3760	47060	120	1132	1184	369	31	54	54	69	121	175	99	99	0	1177	1190	296	24	74	74	85	76	89	100	100	0	0.977	1.013	1.004	0.987	1.554	1.036	0.849	120	534	100	2181	2246	-0.033	1078	1103	1130	1116	142067	142818	9.215	14.539	0	0	0
5	14	1	""	"STM3941"	3930	47060	120	457	540	347	64	52	52	53	13	24	99	99	0	1688	2925	2912	99	75	75	76	13	17	100	100	0	0.251	0.171	0.225	0.206	2.651	0.109	0.564	120	478	100	2018	3338	-1.994	405	1613	488	2850	64819	350991	37.462	219.154	0	0	0
5	15	1	"hemD"	"STM3937"	4110	47060	130	5629	5232	1902	36	52	52	53	13	24	100	100	0	6296	5973	1515	25	75	75	75	14	18	100	100	0	0.896	0.878	0.871	0.790	1.742	0.921	0.866	120	549	100	11798	11078	-0.158	5577	6221	5180	5898	627813	716712	398.385	421.286	0	0	0
5	16	1	"wecF"	"STM3928"	4290	47060	120	513	571	291	50	52	52	54	14	25	100	100	0	1902	2022	1076	53	76	76	78	19	24	100	99	0	0.252	0.267	0.253	0.274	1.933	0.236	0.731	120	505	100	2287	2465	-1.986	461	1826	519	1946	68490	242698	36.929	102.316	0	0	0
5	17	1	"wecD"	"STM3924"	4460	47050	130	4341	4440	1281	28	52	52	55	15	27	100	100	0	5054	5142	1050	20	76	76	78	18	23	100	100	0	0.862	0.866	0.877	0.819	1.539	0.896	0.894	120	608	100	9267	9454	-0.215	4289	4978	4388	5066	532757	617070	292.333	281.333	0	0	0
5	18	1	"wecB"	"STM3920"	4650	47060	130	10834	10441	1319	12	53	53	55	15	27	100	100	0	10494	10193	1370	13	75	75	77	18	23	100	100	0	1.035	1.027	1.015	1.030	1.194	1.015	0.932	120	591	100	21200	20506	0.049	10781	10419	10388	10118	1252891	1223168	692.400	562.000	0	0	0
5	19	1	""	"STM4431"	4830	47050	130	79	117	86	73	50	50	52	14	26	64	50	0	1308	2613	3362	128	74	74	78	23	29	97	92	0	0.024	0.026	0.033	0.034	3.477	0.021	0.576	120	588	100	1263	2606	-5.411	29	1234	67	2539	14017	313534	4.643	110.217	0	0	0
5	20	1	""	"STM4435"	5010	47060	120	90	126	95	75	48	48	50	16	32	79	61	0	2607	4242	4795	113	75	75	78	24	30	100	100	0	0.017	0.019	0.019	0.019	2.413	0.017	0.700	120	492	100	2574	4245	-5.914	42	2532	78	4167	15166	509021	4.750	173.500	0	0	0
5	21	1	""	"STM4442"	5180	47060	130	75	91	54	59	48	48	50	14	28	59	47	0	711	1309	1498	114	74	74	90	158	175	73	60	0	0.042	0.035	0.043	0.051	4.371	0.025	0.489	120	612	100	664	1278	-4.560	27	637	43	1235	10886	157122	2.929	7.715	0	0	0
5	22	1	"treC"	"STM4453"	5360	47060	130	88	112	73	65	48	48	49	10	20	90	75	0	1118	1662	1466	88	73	73	75	16	21	100	100	0	0.038	0.040	0.044	0.042	2.944	0.030	0.428	120	590	100	1085	1653	-4.707	40	1045	64	1589	13484	199490	6.300	99.188	0	0	0
5	23	1	""	"STM4467"	5540	47060	130	56	56	11	19	48	48	49	11	22	30	10	0	276	399	352	88	73	73	75	17	22	90	85	0	0.039	0.025	0.040	0.050	4.079	0.014	0.088	120	549	100	211	334	-4.665	8	203	8	326	6722	47843	0.636	19.059	0	0	0
5	24	1	"idnK"	"STM4485"	5720	47060	140	94	149	151	101	50	50	51	11	21	84	71	0	1320	2204	2879	130	75	75	78	23	29	96	93	0	0.035	0.047	0.043	0.045	3.720	0.041	0.643	156	833	100	1289	2228	-4.822	44	1245	99	2129	23177	343844	8.909	92.435	0	0	0
5	1	2	"yjaH"	"STM4171"	1610	47240	110	1265	1568	1488	94	48	48	50	14	28	100	100	0	1254	1576	1302	82	74	74	78	57	73	100	100	0	1.031	1.012	1.019	0.946	2.331	0.985	0.563	80	480	100	2397	3022	0.045	1217	1180	1520	1502	125441	126066	108.429	26.281	0	0	0
5	2	2	"purD"	"STM4175"	1800	47240	120	273	567	991	174	51	51	52	14	26	95	91	0	1080	2062	3769	182	75	75	79	59	74	92	87	0	0.221	0.260	0.265	0.286	4.531	0.212	0.621	120	449	100	1227	2503	-2.179	222	1005	516	1987	68022	247391	36.786	33.610	0	0	0
5	3	2	"livJ"	"STM3567"	1980	47230	120	181	346	469	135	51	51	53	12	22	89	81	0	868	1671	2836	169	74	74	77	17	22	97	93	0	0.164	0.185	0.211	0.215	4.742	0.149	0.763	120	426	100	924	1892	-2.611	130	794	295	1597	41563	200546	24.417	93.765	0	0	0
5	4	2	"yihS"	"STM4021"	2160	47220	110	85	103	61	59	52	52	56	36	64	45	18	0	1387	1906	1912	100	77	77	84	72	85	100	97	0	0.025	0.028	0.030	0.025	2.817	0.025	0.639	80	401	100	1343	1880	-5.311	33	1310	51	1829	8229	152478	1.306	25.306	0	0	0
5	5	2	"prlC"	"STM3594"	2330	47230	120	712	1436	2126	148	53	53	57	35	61	94	89	0	621	1077	1352	125	78	78	85	69	81	89	83	0	1.214	1.384	0.951	1.140	4.760	1.751	0.530	120	429	100	1202	2382	0.279	659	543	1383	999	172376	129209	39.400	14.377	0	0	0
5	6	2	"atpB"	"STM3871"	2510	47240	120	1697	3035	4280	141	54	54	67	133	198	97	93	0	433	762	1027	134	77	77	84	86	102	85	75	0	4.615	4.352	4.547	4.967	2.949	5.159	0.634	120	453	100	1999	3666	2.206	1643	356	2981	685	364193	91444	22.316	7.884	0	0	0
5	7	2	"xseA"	"STM2512"	2690	47230	130	384	748	924	123	54	54	56	14	25	93	90	0	381	657	669	101	79	79	79	13	16	96	92	0	1.093	1.201	1.245	1.112	3.373	1.402	0.665	120	444	100	632	1272	0.128	330	302	694	578	89812	78899	49.429	44.462	0	0	0
5	8	2	"sprB"	"STM2866"	2870	47230	120	1595	2160	1757	81	55	55	57	14	24	100	100	0	934	1268	1063	83	75	75	77	14	18	99	99	0	1.793	1.764	1.953	1.913	2.590	1.953	0.590	120	398	100	2399	3298	0.842	1540	859	2105	1193	259183	152186	150.214	85.071	0	0	0
5	9	2	"sinR"	"STM0304"	3040	47230	120	353	554	497	89	54	54	56	15	26	96	94	0	1615	2010	1784	88	75	75	77	14	18	100	99	0	0.194	0.258	0.263	0.234	4.536	0.204	0.469	120	398	100	1839	2435	-2.365	299	1540	500	1935	66434	241145	33.200	138.071	0	0	0
5	10	2	"hilC"	"STM2867"	3220	47230	120	1928	3970	4404	110	56	56	60	20	33	87	81	0	372	1060	1191	112	76	76	76	15	19	80	73	0	6.324	3.978	3.851	4.061	4.779	4.634	0.630	120	422	100	2168	4898	2.661	1872	296	3914	984	476405	127141	195.500	65.600	0	0	0
5	11	2	"bcfB"	"STM0022"	3410	47230	120	93	177	160	90	57	57	62	21	33	58	48	0	992	2030	2529	124	75	75	76	15	19	95	90	0	0.039	0.061	0.074	0.078	4.655	0.050	0.618	120	421	100	953	2075	-4.671	36	917	120	1955	21204	243617	5.476	130.267	0	0	0
5	12	2	"bcfH"	"STM0028"	3580	47230	130	149	240	246	102	53	53	69	129	186	43	25	0	1670	2703	2983	110	74	74	84	72	85	80	75	0	0.060	0.071	0.079	0.084	4.404	0.061	0.544	120	451	100	1692	2816	-4.055	96	1596	187	2629	28849	324374	1.326	36.375	0	0	0
5	13	2	"orf5"	"PSLT015"	3760	47230	120	208	390	509	130	50	50	52	12	23	96	92	0	3079	5454	6716	123	76	76	78	15	19	100	100	0	0.053	0.063	0.059	0.057	3.041	0.058	0.634	120	386	100	3161	5718	-4.248	158	3003	340	5378	46760	654502	28.167	358.400	0	0	0
5	14	2	"srgC"	"PSLT008"	3940	47230	130	306	594	905	152	52	52	54	32	59	90	85	0	3267	5842	9817	168	76	76	79	27	34	100	100	0	0.080	0.094	0.094	0.090	2.971	0.082	0.765	120	407	100	3445	6308	-3.651	254	3191	542	5766	71326	701074	16.875	213.444	0	0	0
5	15	2	"uvrA"	"STM4254"	4110	47230	120	516	1134	1415	124	53	53	54	13	24	97	96	0	1003	1886	2252	119	75	75	76	15	19	98	97	0	0.499	0.597	0.524	0.529	3.539	0.580	0.722	120	401	100	1391	2892	-1.003	463	928	1081	1811	136088	226359	83.077	120.667	0	0	0
5	16	2	""	"STM4260"	4290	47240	120	1347	3586	5454	152	53	53	55	14	25	100	100	0	930	2104	3137	149	77	77	80	20	25	99	99	0	1.517	1.743	1.592	1.657	2.986	1.963	0.630	120	419	100	2147	5560	0.601	1294	853	3533	2027	430334	252425	252.214	101.200	0	0	0
5	17	2	""	"STM4261"	4470	47240	120	1148	3348	4880	145	54	54	56	15	26	100	100	0	1438	3650	4644	127	79	79	81	19	23	100	99	0	0.805	0.922	0.870	0.846	2.669	1.029	0.560	120	435	100	2453	6865	-0.313	1094	1359	3294	3571	401765	437941	219.467	187.842	0	0	0
5	18	2	""	"STM4261"	4650	47240	130	643	1936	2900	149	53	53	55	17	30	100	100	0	1615	4171	6070	145	78	78	81	37	45	99	98	0	0.384	0.460	0.426	0.442	2.791	0.418	0.692	120	448	100	2127	5976	-1.381	590	1537	1883	4093	232333	500465	110.647	110.541	0	0	0
5	19	2	"livM"	"STM3562"	4830	47230	120	140	274	347	126	50	50	52	18	34	78	69	0	1663	2993	4016	134	77	77	83	48	57	97	95	0	0.057	0.077	0.067	0.067	3.485	0.064	0.572	120	433	100	1676	3140	-4.139	90	1586	224	2916	32843	359165	12.333	60.625	0	0	0
5	20	2	"mviN"	"STM1170"	5010	47230	120	293	875	1151	131	48	48	51	16	31	85	78	0	834	2185	2857	130	75	75	80	34	42	82	78	0	0.323	0.392	0.373	0.421	3.650	0.342	0.656	120	420	100	1004	2937	-1.631	245	759	827	2110	105017	262194	51.500	61.912	0	0	0
5	21	2	"citA"	"STM0689"	5160	47250	80	123	159	117	73	49	49	52	16	30	78	73	0	1588	2603	3096	118	76	76	117	245	209	80	73	0	0.049	0.044	0.061	0.063	2.582	0.033	0.680	52	266	100	1586	2637	-4.353	74	1512	110	2527	8280	135362	6.688	10.147	0	0	0
5	22	2	"ssaL"	"STM1412"	5370	47240	120	90	708	1079	152	50	50	51	15	29	62	52	0	320	3039	4987	164	76	76	100	185	185	54	47	0	0.164	0.222	0.244	0.221	4.064	0.178	0.649	120	477	100	284	3621	-2.609	40	244	658	2963	85013	364650	43.800	15.886	0	0	0
5	23	2	"ssaP"	"STM1417"	5540	47240	120	111	303	393	129	51	51	52	12	23	75	60	0	428	2279	4325	189	76	76	78	19	24	90	85	0	0.170	0.114	0.147	0.153	4.457	0.056	0.340	120	411	100	412	2455	-2.553	60	352	252	2203	36316	273512	20.917	115.842	0	0	0
5	24	2	"fusA"	"STM3446"	5710	47230	110	239	3496	6853	196	52	52	55	18	32	76	67	0	88	189	213	112	75	75	79	19	24	42	38	0	14.385	30.211	15.000	10.471	7.159	47.844	0.568	80	433	100	200	3558	3.846	187	13	3444	114	279679	15083	191.167	5.789	0	0	0
5	1	3	"moeB"	"STM0845"	1630	47410	120	386	836	1020	122	49	49	52	15	28	82	78	0	683	1698	2170	127	75	75	78	16	20	86	83	0	0.554	0.485	0.517	0.589	5.298	0.370	0.492	120	528	100	945	2410	-0.851	337	608	787	1623	100304	203740	52.267	101.250	0	0	0
5	2	3	"carA"	"STM0066"	1810	47400	120	414	805	864	107	52	52	54	15	27	93	87	0	1440	2452	2738	111	77	77	80	19	23	97	95	0	0.266	0.317	0.291	0.309	4.265	0.261	0.640	120	408	100	1725	3128	-1.913	362	1363	753	2375	96581	294239	50.067	124.842	0	0	0
5	3	3	"prfA"	"STM1776"	1980	47400	120	991	2387	3056	128	52	52	54	15	27	90	80	0	866	1830	2245	122	76	76	78	17	21	77	75	0	1.189	1.331	1.294	1.318	4.733	1.446	0.707	120	406	100	1729	4089	0.249	939	790	2335	1754	286456	219564	155.533	103.059	0	0	0
5	4	3	"invC"	"STM2894"	2160	47410	120	2211	4825	6026	124	52	52	55	14	25	99	99	0	889	1609	2024	125	76	76	78	14	17	91	90	0	2.656	3.114	2.939	3.301	4.774	3.758	0.591	120	450	100	2972	6306	1.409	2159	813	4773	1533	578945	193116	340.714	109.357	0	0	0
5	5	3	"envE"	"STM1242"	2340	47410	120	836	1830	2049	111	52	52	55	14	25	96	94	0	861	1741	1949	111	77	77	78	13	16	93	91	0	1.000	1.069	0.969	1.197	4.033	1.066	0.780	120	406	100	1568	3442	0.000	784	784	1778	1664	219616	208978	126.786	127.923	0	0	0
5	6	3	"eutE"	"STM2463"	2500	47400	110	57	80	86	107	53	53	55	13	23	36	25	0	265	711	1020	143	77	77	96	151	157	52	42	0	0.021	0.043	0.056	0.072	6.814	0.018	0.087	80	370	100	192	661	-5.555	4	188	27	634	6423	56912	1.923	4.073	0	0	0
5	7	3	"rfaK"	"STM3714"	2690	47410	120	606	1225	1252	102	54	54	56	14	25	97	95	0	1368	2130	2122	99	77	77	93	136	146	84	75	0	0.428	0.570	0.543	0.539	3.704	0.501	0.580	120	456	100	1843	3224	-1.226	552	1291	1171	2053	146997	255582	83.500	14.978	0	0	0
5	8	3	"ipk"	"STM1779"	2870	47410	120	453	1069	1318	123	55	55	56	14	25	96	92	0	827	1222	1345	110	75	75	76	14	18	92	88	0	0.529	0.884	0.750	0.893	4.160	0.926	0.456	120	414	100	1150	2161	-0.918	398	752	1014	1147	128300	146659	72.357	81.857	0	0	0
5	9	3	"nanH"	"STM0928"	3050	47410	120	61	67	28	41	53	53	54	13	24	35	24	0	780	2208	2725	123	73	73	74	13	17	98	98	0	0.011	0.007	0.011	0.014	4.301	0.006	0.291	120	392	100	715	2149	-6.466	8	707	14	2135	8077	264953	1.000	164.154	0	0	0
5	10	3	"pagC"	"STM1246"	3220	47410	120	513	1491	1955	131	53	53	57	41	71	81	74	0	521	914	972	106	73	73	74	14	18	82	81	0	1.027	1.710	1.638	1.254	6.181	2.170	0.656	120	395	100	908	2279	0.038	460	448	1438	841	178931	109646	34.976	60.000	0	0	0
5	11	3	"leuC"	"STM0111"	3400	47410	120	243	257	120	46	52	52	57	39	68	92	88	0	961	1106	516	46	73	73	75	15	20	100	100	0	0.215	0.198	0.193	0.180	2.010	0.166	0.557	120	422	100	1079	1238	-2.217	191	888	205	1033	30867	132680	5.128	68.733	0	0	0
5	12	3	"fliL"	"STM1975"	3580	47420	130	1011	1609	2158	134	50	50	52	11	21	100	100	0	510	737	920	124	73	73	75	14	18	98	96	0	2.199	2.348	2.354	2.673	2.705	2.607	0.734	120	404	100	1398	2223	1.137	961	437	1559	664	193121	88460	141.545	47.286	0	0	0
5	13	3	"yfeK"	"STM2438"	3760	47410	140	91	128	111	86	50	50	54	34	62	55	33	0	366	540	563	104	74	74	78	28	35	89	83	0	0.140	0.167	0.142	0.165	3.353	0.191	0.240	156	401	100	333	544	-2.832	41	292	78	466	20035	84218	2.176	16.500	0	0	0
5	14	3	""	"STM1012"	3940	47420	120	164	224	217	96	51	51	54	34	62	83	70	0	614	881	984	111	75	75	78	28	35	96	95	0	0.210	0.215	0.204	0.220	2.993	0.122	0.244	120	393	100	652	979	-2.254	113	539	173	806	26878	105727	5.000	28.679	0	0	0
5	15	3	""	"STM1016"	4120	47420	120	81	126	209	165	52	52	53	12	22	71	53	0	1494	2585	3294	127	74	74	75	14	18	100	100	0	0.020	0.029	0.019	0.021	4.026	0.017	0.096	120	395	100	1449	2585	-5.614	29	1420	74	2511	15166	310205	6.083	179.286	0	0	0
5	16	3	"yfbG"	"STM2299"	4290	47420	120	1179	3197	4704	147	52	52	53	13	24	96	94	0	670	1888	2620	138	75	75	78	15	19	89	81	0	1.894	1.735	1.946	2.135	5.191	1.915	0.722	120	385	100	1722	4958	0.922	1127	595	3145	1813	383660	226507	241.846	120.667	0	0	0
5	17	3	"orf32"	"STM1380"	4470	47420	120	205	397	470	118	51	51	53	14	26	90	86	0	1239	2415	3426	141	78	78	79	15	18	97	97	0	0.133	0.148	0.167	0.168	3.709	0.096	0.473	120	397	100	1315	2683	-2.914	154	1161	346	2337	47595	289741	24.571	155.733	0	0	0
5	18	3	"ybaK"	"STM0495"	4650	47410	130	244	997	2034	204	50	50	53	15	28	88	81	0	480	1468	2310	157	78	78	81	36	44	82	77	0	0.483	0.681	0.522	0.506	4.983	0.818	0.600	120	416	100	596	2337	-1.051	194	402	947	1390	119600	176205	62.933	38.528	0	0	0
5	19	3	"finO"	"PSLT111"	4830	47420	130	474	889	938	105	49	49	51	17	33	97	96	0	2807	4842	5250	108	78	78	85	57	67	100	100	0	0.156	0.176	0.165	0.173	4.012	0.122	0.409	120	455	100	3154	5604	-2.683	425	2729	840	4764	106631	580987	49.294	83.456	0	0	0
5	20	3	"holE"	"STM1876"	5020	47420	120	106	409	916	223	50	50	52	16	30	76	60	0	193	751	1684	224	78	78	85	52	61	59	52	0	0.487	0.533	0.507	0.558	4.479	0.445	0.522	120	393	100	171	1032	-1.038	56	115	359	673	49054	90102	22.313	12.808	0	0	0
5	21	3	"yebE"	"STM1880"	5180	47420	120	630	1080	1314	121	50	50	52	14	26	94	92	0	1770	3147	3872	123	77	77	83	58	69	90	86	0	0.343	0.336	0.361	0.351	4.213	0.196	0.260	120	412	100	2273	4100	-1.545	580	1693	1030	3070	129592	377693	73.429	52.828	0	0	0
5	22	3	""	"STM1533"	5360	47420	120	287	614	769	125	49	49	52	24	46	85	73	0	2507	3708	4291	115	77	77	80	31	38	96	93	0	0.098	0.156	0.115	0.129	3.491	0.138	0.628	120	422	100	2668	4196	-3.352	238	2430	565	3631	73684	445000	23.417	117.032	0	0	0
5	23	3	""	"STM1543"	5540	47420	120	77	96	71	73	49	49	52	24	46	54	29	0	1527	2783	3940	141	76	76	79	31	39	96	95	0	0.019	0.017	0.022	0.023	3.747	0.012	0.343	120	406	100	1479	2754	-5.695	28	1451	47	2707	11515	334007	1.833	87.226	0	0	0
5	24	3	"dpiA"	"STM0626"	5720	47420	120	181	387	491	126	51	51	60	54	90	75	56	0	1713	3106	4108	132	76	76	80	23	28	98	97	0	0.079	0.111	0.109	0.104	3.514	0.099	0.649	120	558	100	1767	3366	-3.654	130	1637	336	3030	46417	372727	6.056	131.565	0	0	0
5	1	4	"ycjF"	"STM1684"	1620	47590	120	727	893	816	91	49	49	53	24	45	99	98	0	2018	2731	2659	97	76	76	79	21	26	100	100	0	0.349	0.318	0.313	0.308	2.732	0.239	0.536	120	555	100	2620	3499	-1.518	678	1942	844	2655	107193	327682	35.000	126.286	0	0	0
5	2	4	"yhcQ"	"STM3365"	1800	47590	110	263	352	311	88	52	52	54	14	25	100	97	0	3112	3362	2665	79	77	77	82	27	32	100	100	0	0.070	0.091	0.088	0.084	2.181	0.074	0.588	80	401	100	3246	3585	-3.846	211	3035	300	3285	28121	268926	21.286	121.481	0	0	0
5	3	4	""	"STM3355"	1980	47590	120	97	134	132	98	51	51	53	14	26	79	65	0	2357	3966	5684	143	77	77	81	24	29	100	99	0	0.020	0.021	0.022	0.021	2.831	0.018	0.640	120	455	100	2326	3972	-5.631	46	2280	83	3889	16128	475965	5.786	161.875	0	0	0
5	4	4	""	"STM3378"	2160	47590	120	475	548	472	86	52	52	54	14	25	98	97	0	1799	2112	1606	76	76	76	82	84	102	99	98	0	0.246	0.244	0.215	0.222	2.250	0.214	0.600	120	415	100	2146	2532	-2.026	423	1723	496	2036	65777	253400	35.286	24.167	0	0	0
5	5	4	"yhcN"	"STM3361"	2330	47590	120	107	180	203	112	52	52	54	15	27	81	66	0	200	345	380	110	76	76	107	521	486	14	5	0	0.444	0.476	0.421	0.506	3.972	0.077	0.114	120	412	100	179	397	-1.173	55	124	128	269	21573	41370	8.400	0.457	0	0	0
5	6	4	"smpB"	"STM2688"	2510	47590	120	1556	2240	2998	133	52	52	54	13	24	100	100	0	1201	1689	1996	118	75	75	87	108	124	98	93	0	1.336	1.356	1.428	1.331	2.367	1.674	0.499	120	464	100	2630	3802	0.418	1504	1126	2188	1614	268760	202626	168.154	14.833	0	0	0
5	7	4	"yabF"	"STM0085"	2690	47590	120	125	177	143	80	54	54	55	13	23	93	85	0	835	1225	1190	97	76	76	77	13	16	100	99	0	0.094	0.107	0.107	0.108	2.723	0.087	0.554	120	433	100	830	1272	-3.418	71	759	123	1149	21194	146993	9.385	88.308	0	0	0
5	8	4	"ftsA"	"STM0132"	2870	47590	120	2919	3601	3294	91	55	55	57	14	24	100	100	0	1601	1861	1276	68	75	75	76	14	18	100	100	0	1.877	1.985	1.889	1.850	2.097	2.461	0.763	120	434	100	4390	5332	0.908	2864	1526	3546	1786	432072	223267	253.143	127.500	0	0	0
5	9	4	"aceF"	"STM0153"	3040	47590	120	4195	8361	12458	149	56	56	58	15	25	100	100	0	609	938	1274	135	73	73	75	13	17	99	96	0	7.722	9.601	9.314	9.809	2.811	12.110	0.639	120	431	100	4675	9170	2.949	4139	536	8305	865	1003307	112548	553.533	66.385	0	0	0
5	10	4	"yacE"	"STM0140"	3220	47580	130	1134	1499	1179	78	56	56	58	17	29	99	99	0	1439	1771	1233	69	74	74	76	14	18	100	100	0	0.790	0.850	0.865	0.784	2.118	0.911	0.690	120	462	100	2443	3140	-0.341	1078	1365	1443	1697	179875	212519	84.765	121.071	0	0	0
5	11	4	"asnC"	"STM3876"	3400	47590	120	471	616	646	104	56	56	57	15	26	99	99	0	1290	1708	1642	96	73	73	74	14	18	100	100	0	0.341	0.343	0.329	0.311	2.197	0.317	0.673	120	468	100	1632	2195	-1.552	415	1217	560	1635	73867	204934	37.267	116.714	0	0	0
5	12	4	""	"STM3863"	3590	47590	120	261	431	574	133	54	54	55	12	21	100	99	0	1706	3355	5238	156	71	71	73	13	17	100	100	0	0.127	0.115	0.111	0.119	2.557	0.099	0.788	120	398	100	1842	3661	-2.982	207	1635	377	3284	51734	402632	31.333	252.462	0	0	0
5	13	4	"truA"	"STM2368"	3750	47580	120	902	1646	1999	121	54	54	58	22	37	90	90	0	831	1315	1722	130	73	73	76	18	23	93	90	0	1.119	1.282	1.278	1.292	2.999	1.227	0.706	120	369	100	1606	2834	0.162	848	758	1592	1242	197530	157830	72.182	68.833	0	0	0
5	14	4	"yfcE"	"STM2347"	3930	47590	120	1020	1490	2005	134	54	54	69	109	157	93	89	0	841	1212	1517	125	75	75	98	220	224	88	70	0	1.261	1.263	1.346	1.258	2.263	1.541	0.559	120	463	100	1732	2573	0.335	966	766	1436	1137	178835	145473	13.037	5.064	0	0	0
5	15	4	"nuoM"	"STM2317"	4110	47590	130	3614	4191	3303	78	53	53	55	14	25	99	99	0	1732	2121	1650	77	74	74	75	12	16	100	100	0	2.148	2.021	1.951	1.865	2.207	2.289	0.665	120	452	100	5219	6185	1.103	3561	1658	4138	2047	502878	254533	295.429	170.500	0	0	0
5	16	4	"menE"	"STM2305"	4290	47590	130	813	1123	1013	90	54	54	62	101	162	93	90	0	3528	5251	4865	92	76	76	79	16	20	100	100	0	0.220	0.207	0.201	0.176	2.556	0.188	0.791	120	435	100	4211	6244	-2.185	759	3452	1069	5175	134807	630076	10.505	323.250	0	0	0
5	17	4	""	"STM2289"	4470	47590	120	180	297	411	138	50	50	61	107	175	58	25	0	1205	2348	3277	139	78	78	80	17	21	99	98	0	0.115	0.109	0.113	0.111	3.237	0.102	0.697	120	390	100	1257	2517	-3.116	130	1127	247	2270	35655	281810	2.206	133.412	0	0	0
5	18	4	"nupC"	"STM2409"	4650	47600	140	621	816	848	103	51	51	53	17	32	93	90	0	1677	2051	2220	108	76	76	78	15	19	95	93	0	0.356	0.387	0.385	0.391	3.324	0.296	0.479	156	416	100	2171	2740	-1.490	570	1601	765	1975	127236	319897	44.882	131.533	0	0	0
5	19	4	"ybdN"	"STM0605"	4820	47590	120	166	265	288	108	51	51	53	16	30	88	85	0	1314	2020	2469	122	77	77	81	40	49	96	95	0	0.093	0.110	0.101	0.095	2.269	0.091	0.597	120	404	100	1352	2157	-3.427	115	1237	214	1943	31798	242433	13.250	48.475	0	0	0
5	20	4	"gabP"	"STM2793"	5010	47590	130	125	186	164	88	50	50	52	12	23	95	85	0	2889	4809	5293	110	78	78	82	39	47	100	100	0	0.027	0.029	0.028	0.028	2.170	0.025	0.709	120	463	100	2886	4867	-5.228	75	2811	136	4731	22300	577139	11.167	121.205	0	0	0
5	21	4	"srlE"	"STM2833"	5180	47600	120	89	103	50	48	49	49	56	54	96	36	9	0	1575	1817	1130	62	78	78	101	204	201	96	94	0	0.027	0.031	0.028	0.027	2.360	0.026	0.481	120	419	100	1537	1793	-5.226	40	1497	54	1739	12319	218043	0.870	8.412	0	0	0
5	22	4	"hypB"	"STM2855"	5360	47600	120	339	454	412	90	49	49	52	24	46	97	93	0	1259	1662	1779	107	79	79	83	38	45	99	96	0	0.246	0.256	0.255	0.271	2.384	0.191	0.599	120	418	100	1470	1988	-2.025	290	1180	405	1583	54431	199430	16.750	41.553	0	0	0
5	23	4	"yqaA"	"STM2819"	5540	47590	130	580	1009	1560	154	50	50	53	23	43	95	92	0	567	969	1316	135	77	77	81	29	35	96	93	0	1.082	1.075	1.049	0.947	2.975	1.284	0.359	120	446	100	1020	1851	0.113	530	490	959	892	121028	116267	41.565	30.621	0	0	0
5	24	4	"ygaA"	"STM2839"	5720	47600	130	159	410	770	187	51	51	54	29	53	89	74	0	705	2118	4507	212	75	75	79	36	45	100	97	0	0.171	0.176	0.167	0.179	2.407	0.156	0.823	120	588	100	738	2402	-2.544	108	630	359	2043	49172	254117	12.276	56.639	0	0	0
5	1	5	""	"STM1791"	1610	47760	110	114	114	27	23	51	51	53	12	22	100	91	0	4338	4212	1405	33	77	77	96	196	204	100	100	0	0.015	0.015	0.015	0.015	1.700	0.013	0.665	80	465	100	4324	4198	-6.080	63	4261	63	4135	9083	336955	5.083	21.000	0	0	0
5	2	5	""	"STM1787"	1800	47760	120	111	111	35	31	53	53	54	12	22	87	80	0	4942	4602	2309	50	79	79	102	194	190	97	95	0	0.012	0.013	0.014	0.013	2.009	0.012	0.710	120	484	100	4921	4581	-6.390	58	4863	58	4523	13320	552273	4.750	23.196	0	0	0
5	3	5	"yciI"	"STM1738"	1980	47770	120	371	447	454	101	53	53	54	12	22	99	96	0	529	656	580	88	77	77	82	37	45	94	90	0	0.704	0.680	0.700	0.734	2.359	0.664	0.511	120	428	100	770	973	-0.507	318	452	394	579	53593	78692	32.750	15.514	0	0	0
5	4	5	"yciN"	"STM1715"	2150	47760	110	167	195	111	56	55	55	56	13	23	100	98	0	310	363	208	57	76	76	77	14	18	100	98	0	0.479	0.488	0.450	0.478	1.840	0.335	0.442	80	373	100	346	427	-1.063	112	234	140	287	15620	29006	10.692	20.429	0	0	0
5	5	5	"kduD"	"STM3017"	2330	47770	120	213	257	188	73	54	54	56	15	26	95	93	0	2433	2946	2605	88	76	76	105	502	478	90	84	0	0.067	0.071	0.068	0.072	2.185	0.055	0.616	120	444	100	2516	3073	-3.890	159	2357	203	2870	30808	353551	13.400	5.659	0	0	0
5	6	5	"ppdB"	"STM2999"	2510	47760	110	280	306	172	56	53	53	54	12	22	100	100	0	3643	3952	2177	55	76	76	78	16	20	100	100	0	0.064	0.065	0.067	0.061	1.685	0.058	0.673	80	402	100	3794	4129	-3.974	227	3567	253	3876	24459	316181	21.000	242.125	0	0	0
5	7	5	"rbn"	"STM4027"	2690	47770	120	614	745	870	116	54	54	56	13	23	98	96	0	1435	1785	1787	100	76	76	79	20	25	99	99	0	0.412	0.404	0.421	0.378	2.552	0.430	0.838	120	450	100	1919	2400	-1.279	560	1359	691	1709	89428	214217	53.000	85.300	0	0	0
5	8	5	""	"STM0870"	2860	47770	110	453	717	758	105	55	55	58	18	31	96	93	0	939	1839	2350	127	77	77	79	20	25	100	100	0	0.462	0.376	0.372	0.384	2.515	0.263	0.600	80	407	100	1260	2424	-1.115	398	862	662	1762	57339	147080	36.611	88.000	0	0	0
5	9	5	"ybhP"	"STM0813"	3040	47770	110	113	175	155	88	58	58	59	18	30	77	65	0	1073	1730	2070	119	76	76	80	37	46	95	95	0	0.055	0.071	0.059	0.073	3.671	0.053	0.517	80	435	100	1052	1771	-4.180	55	997	117	1654	13985	138437	6.444	44.595	0	0	0
5	10	5	"ybgR"	"STM0758"	3220	47780	120	129	279	438	156	59	59	61	17	27	68	63	0	905	2608	4445	170	74	74	78	34	43	89	82	0	0.084	0.087	0.084	0.096	5.584	0.081	0.683	120	460	100	901	2754	-3.569	70	831	220	2534	33469	312907	12.824	74.412	0	0	0
5	11	5	"fldA"	"STM0694"	3400	47790	130	1060	3404	6111	179	62	62	71	87	122	93	87	0	263	708	1201	169	73	73	139	605	435	25	14	0	5.253	5.263	5.411	5.631	3.774	5.780	0.766	120	462	100	1188	3977	2.393	998	190	3342	635	408503	84933	38.310	0.940	0	0	0
5	12	5	"gltJ"	"STM0664"	3570	47780	120	120	254	410	161	62	62	69	29	42	59	50	0	841	2110	3610	171	73	73	74	13	17	87	84	0	0.076	0.094	0.092	0.102	5.199	0.067	0.371	120	431	100	826	2229	-3.727	58	768	192	2037	30530	253162	6.379	156.615	0	0	0
5	13	5	"yljA"	"STM0944"	3750	47780	120	658	906	978	107	63	63	78	107	137	91	87	0	427	569	514	90	75	75	91	214	235	72	39	0	1.690	1.706	1.753	1.691	2.773	2.179	0.540	120	461	100	947	1337	0.757	595	352	843	494	108668	68339	7.738	2.234	0	0	0
5	14	5	"orfB"	"STM0930"	3920	47800	110	262	361	415	114	58	58	81	123	151	72	36	0	429	513	356	69	75	75	108	235	217	66	37	0	0.576	0.692	0.548	0.610	2.869	0.618	0.363	80	430	100	558	741	-0.795	204	354	303	438	28887	41028	2.276	1.723	0	0	0
5	15	5	""	"STM4317"	4110	47770	110	122	193	190	98	53	53	67	62	92	57	33	0	280	438	656	149	74	74	92	91	98	81	52	0	0.335	0.385	0.335	0.390	2.574	0.303	0.515	80	419	100	275	504	-1.578	69	206	140	364	15467	35073	2.032	3.802	0	0	0
5	16	5	"amiB"	"STM4358"	4290	47780	120	1384	1891	1675	88	56	56	67	106	158	99	96	0	1411	2180	2080	95	77	77	82	48	58	99	99	0	0.996	0.873	0.805	0.879	2.310	0.807	0.504	120	427	100	2662	3938	-0.007	1328	1334	1835	2103	226925	261620	17.208	43.708	0	0	0
5	17	5	"hflC"	"STM4364"	4470	47770	130	1376	4388	7421	169	54	54	64	103	160	90	82	0	725	1327	1756	132	77	77	80	17	21	93	90	0	2.040	3.467	3.204	2.821	4.693	4.954	0.639	120	425	100	1970	5584	1.029	1322	648	4334	1250	526526	159259	41.981	73.353	0	0	0
5	18	5	"yjfH"	"STM4369"	4650	47780	120	279	761	1248	163	51	51	53	17	32	85	78	0	345	930	1345	144	76	76	78	14	17	81	76	0	0.848	0.831	0.793	0.892	3.669	0.932	0.368	120	370	100	497	1564	-0.239	228	269	710	854	91344	111635	41.647	60.857	0	0	0
5	19	5	"kbl"	"STM3709"	4820	47780	120	1628	2776	4484	161	51	51	54	16	29	100	100	0	940	1535	2300	149	77	77	80	15	18	100	98	0	1.827	1.869	1.827	1.853	2.857	2.096	0.756	120	412	100	2440	4183	0.870	1577	863	2725	1458	333173	184218	170.125	97.000	0	0	0
5	20	5	"gpsA"	"STM3700"	5000	47790	130	2046	3535	4022	113	52	52	61	60	98	99	96	0	725	1058	1129	106	78	78	104	196	188	80	65	0	3.082	3.554	3.478	4.111	3.172	3.964	0.601	120	535	100	2641	4463	1.624	1994	647	3483	980	424229	126965	57.900	4.867	0	0	0
5	21	5	""	"STM3657"	5200	47780	110	93	189	349	184	51	51	64	72	112	36	21	0	348	730	1189	162	80	80	117	230	196	55	32	0	0.157	0.212	0.192	0.198	4.908	0.172	0.461	80	392	100	310	788	-2.674	42	268	138	650	15081	58363	1.736	2.665	0	0	0
5	22	5	"dppA"	"STM3630"	5350	47780	120	344	868	1589	183	50	50	54	25	46	84	71	0	879	2700	4642	171	82	82	87	32	36	87	81	0	0.369	0.312	0.316	0.357	4.972	0.298	0.734	120	403	100	1091	3436	-1.439	294	797	818	2618	104148	323992	32.560	81.656	0	0	0
5	23	5	"bcsC"	"STM3617"	5530	47780	130	606	1699	2633	154	53	53	56	18	32	92	86	0	1376	3068	4347	141	81	81	84	19	22	94	88	0	0.427	0.551	0.501	0.496	4.317	0.506	0.552	120	473	100	1848	4633	-1.228	553	1295	1646	2987	203898	368121	91.278	157.053	0	0	0
5	24	5	""	"STM3602"	5710	47780	130	227	414	603	145	53	53	61	67	109	70	55	0	1612	2882	3595	124	78	78	83	37	44	95	92	0	0.113	0.129	0.126	0.124	3.341	0.115	0.509	120	587	100	1708	3165	-3.140	174	1534	361	2804	49731	345811	5.269	75.649	0	0	0
5	1	6	"yraL"	"STM3263"	1620	47940	120	574	724	717	99	53	53	54	12	22	94	94	0	1807	2137	2037	95	77	77	92	175	190	97	94	0	0.301	0.326	0.309	0.275	2.699	0.293	0.687	120	583	100	2251	2731	-1.731	521	1730	671	2060	86903	256399	55.833	11.686	0	0	0
5	2	6	"tdcB"	"STM3244"	1790	47940	110	97	126	96	76	55	55	57	13	22	83	67	0	1546	2148	2358	109	78	78	86	66	76	97	97	0	0.029	0.034	0.034	0.030	3.111	0.028	0.581	80	422	100	1510	2141	-5.127	42	1468	71	2070	10042	171842	5.308	31.242	0	0	0
5	3	6	"yqjH"	"STM3214"	1980	47950	120	1073	1189	719	60	58	58	60	28	46	100	99	0	2099	2414	1950	80	79	79	88	69	78	95	93	0	0.502	0.484	0.480	0.568	2.781	0.366	0.646	120	454	100	3035	3466	-0.993	1015	2020	1131	2335	142682	289673	40.321	33.710	0	0	0
5	4	6	"icc"	"STM3183"	2150	47940	120	1418	1969	1911	97	60	60	63	17	26	97	97	0	1318	1890	1916	101	79	79	80	15	18	100	100	0	1.096	1.054	1.066	0.998	2.811	1.033	0.638	120	466	100	2597	3720	0.132	1358	1239	1909	1811	236290	226765	112.118	120.667	0	0	0
5	5	6	"hybA"	"STM3149"	2340	47940	120	168	382	636	166	62	62	66	20	30	78	69	0	780	2165	4006	185	79	79	80	14	17	95	90	0	0.151	0.153	0.170	0.174	4.314	0.129	0.652	120	429	100	807	2406	-2.725	106	701	320	2086	45807	259781	15.800	148.929	0	0	0
5	6	6	""	"STM3141"	2510	47950	120	151	235	256	108	64	64	70	26	37	76	64	0	924	1870	2997	160	80	80	81	16	19	99	95	0	0.103	0.096	0.104	0.121	3.752	0.067	0.573	120	442	100	931	1961	-3.278	87	844	171	1790	28214	224356	6.346	111.813	0	0	0
5	7	6	"uup"	"STM1062"	2690	47950	130	1589	3222	6311	195	65	65	76	46	60	97	95	0	1284	2581	4057	157	80	80	83	32	38	98	97	0	1.266	1.262	1.170	1.202	3.266	1.574	0.805	120	456	100	2728	5658	0.340	1524	1204	3157	2501	386678	309695	68.391	78.063	0	0	0
5	8	6	"helD"	"STM1075"	2860	47950	130	933	1568	1906	121	59	59	66	28	42	97	97	0	3349	4543	4601	101	80	80	84	34	40	100	100	0	0.267	0.338	0.306	0.289	2.642	0.332	0.696	120	443	100	4143	5972	-1.903	874	3269	1509	4463	188117	545191	53.643	131.147	0	0	0
5	9	6	"hpaD"	"STM1103"	3040	47960	120	87	131	124	94	57	57	59	15	25	65	49	0	1250	2360	3838	162	77	77	82	38	46	96	96	0	0.026	0.032	0.028	0.038	4.300	0.024	0.559	120	409	100	1203	2357	-5.289	30	1173	74	2283	15707	283153	4.800	59.947	0	0	0
5	10	6	"agp"	"STM1117"	3220	47950	120	282	340	282	82	58	58	59	15	25	96	95	0	2007	2344	1729	73	75	75	82	63	76	100	99	0	0.116	0.124	0.110	0.110	2.104	0.113	0.640	120	368	100	2156	2551	-3.109	224	1932	282	2269	40795	281265	18.733	35.905	0	0	0
5	11	6	"ymdC"	"STM1148"	3380	47950	110	170	406	632	155	61	61	87	149	171	41	30	0	696	1471	2263	153	76	76	204	767	375	43	23	0	0.176	0.247	0.226	0.220	4.054	0.189	0.573	80	346	100	729	1740	-2.508	109	620	345	1395	32440	117653	2.141	1.652	0	0	0
5	12	6	"ycfN"	"STM1208"	3580	47960	130	443	918	1206	131	67	67	91	133	146	77	62	0	718	1528	2049	134	76	76	171	675	394	46	30	0	0.586	0.586	0.623	0.692	3.716	0.451	0.582	120	447	100	1018	2303	-0.772	376	642	851	1452	110158	183358	6.218	2.010	0	0	0
5	13	6	"mopA"	"STM4330"	3750	47960	120	23145	28196	18292	64	70	70	80	37	46	100	100	5	572	721	531	73	76	76	77	16	20	97	95	0	46.522	43.606	43.731	49.686	2.448	49.889	0.629	120	404	100	23571	28771	5.540	23075	496	28126	645	3383569	86474	759.892	40.250	0	0	0
5	14	6	"rstA"	"STM1475"	3940	47960	120	3490	4025	2344	58	58	58	73	50	68	100	100	0	1405	1608	847	52	75	75	85	61	71	99	98	0	2.580	2.588	2.443	2.641	1.773	3.021	0.708	120	383	100	4762	5500	1.368	3432	1330	3967	1533	483011	192945	79.040	24.967	0	0	0
5	15	6	"speG"	"STM1502"	4120	47950	140	752	1124	1290	114	52	52	64	62	96	92	88	0	577	854	896	104	76	76	89	78	87	90	82	0	1.397	1.378	1.288	1.393	3.162	1.663	0.447	156	420	100	1201	1850	0.483	700	501	1072	778	175285	133247	17.097	9.808	0	0	0
5	16	6	"smf"	"STM3405"	4290	47950	120	452	756	922	121	52	52	56	17	30	100	100	0	1526	2547	3260	127	76	76	78	16	20	100	100	0	0.276	0.285	0.281	0.295	2.486	0.231	0.631	120	373	100	1850	3175	-1.858	400	1450	704	2471	90762	305631	41.176	154.313	0	0	0
5	17	6	"rplO"	"STM3421"	4470	47950	130	4986	5746	4944	86	52	52	55	15	27	100	100	0	162	181	91	50	76	76	77	13	16	96	90	0	57.372	54.229	58.954	57.019	2.579	83.319	0.412	120	424	100	5020	5799	5.842	4934	86	5694	105	689476	21707	379.400	8.000	0	0	0
5	18	6	"yheL"	"STM3449"	4640	47950	120	180	409	564	137	50	50	51	11	21	90	87	0	155	265	298	112	77	77	78	13	16	87	74	0	1.667	1.910	1.588	1.761	3.414	2.517	0.404	120	393	100	208	547	0.737	130	78	359	188	49133	31759	32.545	14.385	0	0	0
5	19	6	""	"STM3601"	4830	47960	120	259	324	249	76	50	50	52	12	23	97	92	0	1834	2364	2160	91	80	80	81	16	19	100	100	0	0.119	0.120	0.126	0.124	2.694	0.078	0.488	120	403	100	1963	2558	-3.069	209	1754	274	2284	38890	283667	22.667	142.688	0	0	0
5	20	6	"yhjK"	"STM3615"	5010	47970	130	1049	1178	863	73	51	51	54	13	24	100	100	0	4336	4651	3117	67	80	80	83	24	28	100	100	0	0.234	0.247	0.224	0.247	2.191	0.218	0.684	120	429	100	5254	5698	-2.092	998	4256	1127	4571	141342	558074	86.462	190.333	0	0	0
5	21	6	"yhjS"	"STM3622"	5180	47950	110	3225	3468	1523	43	53	53	58	40	68	100	100	0	7032	7765	3381	43	82	82	90	53	58	100	100	0	0.456	0.444	0.452	0.443	1.545	0.415	0.768	80	397	100	10122	11098	-1.132	3172	6950	3415	7683	277462	621163	85.250	144.811	0	0	0
5	22	6	""	"STM3631"	5360	47960	120	767	692	248	35	53	53	56	27	48	96	95	0	12144	11305	2715	24	84	84	88	23	26	100	100	0	0.059	0.057	0.059	0.049	1.921	0.057	0.891	120	385	100	12774	11860	-4.078	714	12060	639	11221	83008	1356584	23.556	487.696	0	0	0
5	23	6	"yiaF"	"STM3647"	5530	47970	120	1838	2448	2683	109	56	56	139	437	314	94	80	0	887	1087	1021	93	86	86	373	1519	407	10	4	0	2.225	2.390	2.229	2.297	2.187	2.811	0.763	120	384	100	2583	3393	1.154	1782	801	2392	1001	293723	130414	5.284	0.470	0	0	0
5	24	6	"glyS"	"STM3655"	5710	47960	120	14222	16950	11717	69	55	55	98	244	248	100	100	0	4603	5709	4669	81	83	83	183	550	300	95	91	0	3.134	3.003	3.188	3.568	2.415	3.043	0.772	120	497	100	18687	22521	1.648	14167	4520	16895	5626	2033951	685115	69.066	10.047	0	0	0
5	1	7	""	"STM3834"	1630	48120	110	753	774	265	34	52	52	53	12	22	100	100	0	4522	4443	1274	28	77	77	80	42	52	100	100	0	0.158	0.165	0.158	0.161	1.368	0.155	0.829	80	489	100	5146	5088	-2.665	701	4445	722	4366	61880	355472	60.083	103.881	0	0	0
5	2	7	"yidC"	"STM3842"	1790	48120	110	3657	4584	4021	87	58	58	62	34	54	100	100	0	685	740	597	80	77	77	82	55	67	96	91	0	5.919	6.827	6.946	7.274	2.768	8.982	0.507	80	445	100	4207	5189	2.565	3599	608	4526	663	366711	59167	133.000	11.964	0	0	0
5	3	7	""	"STM3845"	1970	48130	120	836	849	388	45	58	58	63	33	52	98	96	0	2852	2830	1171	41	80	80	81	18	22	98	98	0	0.281	0.288	0.279	0.289	2.284	0.262	0.748	120	482	100	3550	3541	-1.833	778	2772	791	2750	101830	339584	23.818	152.722	0	0	0
5	4	7	"phoU"	"STM3853"	2150	48140	120	589	764	778	101	60	60	62	17	27	100	98	0	1597	1972	2076	105	80	80	83	16	19	99	97	0	0.349	0.372	0.379	0.403	2.904	0.297	0.564	120	452	100	2046	2596	-1.520	529	1517	704	1892	91655	236685	41.294	118.063	0	0	0
5	5	7	"pstS"	"STM3857"	2330	48130	120	818	873	389	44	63	63	67	22	32	100	100	0	5755	5887	2896	49	80	80	81	15	18	99	99	0	0.133	0.139	0.134	0.149	2.147	0.118	0.731	120	452	100	6430	6617	-2.910	755	5675	810	5807	104803	706435	36.636	387.067	0	0	0
5	6	7	"atpA"	"STM3867"	2500	48130	120	25469	24928	9484	38	74	74	85	38	44	100	100	0	2416	2402	947	39	81	81	82	14	17	100	100	0	10.876	10.708	10.853	11.015	1.746	12.075	0.778	120	436	100	27730	27175	3.443	25395	2335	24854	2321	2991358	288195	653.763	165.714	0	0	0
5	7	7	"aceE"	"STM0152"	2680	48120	110	32626	34771	12564	36	77	77	108	210	194	100	100	7	2666	3124	1555	49	80	80	83	31	37	100	100	0	12.587	11.398	12.331	11.781	1.396	11.999	0.815	80	433	100	35135	37738	3.654	32549	2586	34694	3044	2781654	249886	165.062	98.097	0	0	0
5	8	7	""	"STM0159"	2870	48120	120	377	868	1338	154	61	61	89	210	235	67	41	0	987	2377	4166	175	79	79	83	31	37	100	99	0	0.348	0.351	0.402	0.357	2.774	0.288	0.716	120	434	100	1224	3105	-1.523	316	908	807	2298	104157	285261	3.710	74.000	0	0	0
5	9	7	"cueO"	"STM0168"	3040	48120	120	504	671	647	96	54	54	56	13	23	99	95	0	2019	2942	3200	108	78	78	80	18	22	100	99	0	0.232	0.215	0.211	0.209	2.589	0.155	0.541	120	424	100	2391	3481	-2.109	450	1941	617	2864	80505	353045	47.308	159.000	0	0	0
5	10	7	"yadH"	"STM0173"	3230	48120	130	466	814	1244	152	52	52	54	15	27	97	94	0	972	1732	2781	160	77	77	85	66	77	91	86	0	0.463	0.460	0.479	0.483	3.473	0.377	0.595	120	441	100	1309	2417	-1.112	414	895	762	1655	97733	207873	50.667	24.955	0	0	0
5	11	7	"stiA"	"STM0177"	3400	48120	120	90	169	214	126	52	52	71	132	185	20	11	0	493	1686	2254	133	79	79	144	551	382	45	37	0	0.092	0.073	0.074	0.101	7.022	0.041	0.194	120	430	100	452	1724	-3.446	38	414	117	1607	20228	202289	0.742	2.799	0	0	0
5	12	7	"folK"	"STM0183"	3580	48130	120	327	653	1039	159	55	55	58	19	32	96	87	0	461	1065	1843	173	78	78	80	18	22	95	91	0	0.710	0.606	0.546	0.686	4.035	0.479	0.571	120	437	100	655	1585	-0.494	272	383	598	987	78372	127759	31.316	54.722	0	0	0
5	13	7	""	"STM1585"	3760	48130	110	143	185	148	80	56	56	60	20	33	80	67	0	545	697	517	74	77	77	78	15	19	97	97	0	0.186	0.208	0.177	0.177	3.632	0.157	0.186	80	378	100	555	749	-2.427	87	468	129	620	14815	55776	6.250	41.267	0	0	0
5	14	7	"srfA"	"STM1593"	3930	48120	120	749	1171	1202	102	54	54	59	21	35	97	96	0	1085	1378	1630	118	78	78	79	18	22	100	98	0	0.690	0.859	0.823	0.824	2.629	0.706	0.520	120	406	100	1702	2417	-0.535	695	1007	1117	1300	140552	165354	52.952	72.167	0	0	0
5	15	7	"ydcR"	"STM1598"	4110	48130	120	491	939	1165	124	52	52	54	15	27	89	85	0	1179	2957	4082	138	78	78	80	19	23	98	92	0	0.399	0.308	0.327	0.393	4.039	0.247	0.687	120	378	100	1540	3766	-1.327	439	1101	887	2879	112640	354859	59.000	151.421	0	0	0
5	16	7	"ydcN"	"STM1605"	4280	48130	120	159	336	628	186	52	52	54	15	27	89	82	0	729	1385	2637	190	77	77	79	16	20	98	96	0	0.164	0.217	0.208	0.193	3.384	0.208	0.784	120	399	100	759	1592	-2.607	107	652	284	1308	40265	166179	18.800	81.625	0	0	0
5	17	7	""	"STM1613"	4470	48130	120	61	81	65	80	51	51	53	14	26	44	27	0	403	524	565	107	76	76	78	15	19	95	90	0	0.031	0.067	0.068	0.067	3.660	0.072	0.463	120	435	100	337	478	-5.031	10	327	30	448	9699	62858	2.000	29.733	0	0	0
5	18	7	""	"STM1620"	4650	48130	120	134	412	1395	338	50	50	52	12	23	87	81	0	1845	3415	5941	173	79	79	79	14	17	99	98	0	0.048	0.109	0.056	0.064	3.960	0.066	0.085	120	403	100	1850	3698	-4.394	84	1766	362	3336	49442	409759	30.000	238.286	0	0	0
5	19	7	""	"STM1786"	4820	48130	120	81	98	91	92	51	51	52	12	23	72	54	0	2044	2997	3121	104	80	80	81	16	19	100	100	0	0.015	0.016	0.015	0.014	3.740	0.012	0.230	120	402	100	1994	2964	-6.033	30	1964	47	2917	11738	359583	3.833	182.250	0	0	0
5	20	7	"treA"	"STM1796"	5010	48130	130	1271	1343	972	72	52	52	53	13	24	100	100	0	5976	6742	4854	71	80	80	82	18	21	100	100	0	0.207	0.194	0.191	0.185	1.733	0.178	0.804	120	422	100	7115	7953	-2.274	1219	5896	1291	6662	161123	809086	99.231	370.000	0	0	0
5	21	7	"fadR"	"STM1805"	5190	48130	130	480	972	1795	184	53	53	55	17	30	95	89	0	1075	2183	3788	173	80	80	82	19	23	97	94	0	0.429	0.437	0.503	0.429	3.540	0.419	0.632	120	423	100	1422	3022	-1.220	427	995	919	2103	116627	261978	53.941	110.579	0	0	0
5	22	7	"ycgL"	"STM1813"	5360	48130	120	315	742	1240	167	53	53	54	12	22	89	87	0	330	717	896	124	80	80	84	24	28	80	73	0	1.048	1.082	1.047	1.094	4.518	1.645	0.291	120	372	100	512	1326	0.068	262	250	689	637	89017	86080	57.333	26.375	0	0	0
5	23	7	""	"STM1827"	5520	48120	100	138	263	312	118	57	57	262	587	224	13	0	0	1955	5254	7296	138	89	89	896	2502	279	41	28	0	0.043	0.040	0.041	0.039	2.829	0.069	0.263	80	327	100	1947	5371	-4.526	81	1866	206	5165	21022	420314	0.002	1.742	0	0	0
5	24	7	"manZ"	"STM1832"	5720	48120	130	693	995	989	99	53	53	160	434	271	73	32	0	2075	2638	1921	72	83	83	500	1838	367	57	15	0	0.321	0.369	0.319	0.316	2.190	0.276	0.520	120	636	100	2632	3497	-1.638	640	1992	942	2555	119370	316560	1.924	1.163	0	0	0
5	1	8	""	"STM2357"	1610	48310	110	1030	987	451	45	51	51	52	11	21	100	98	0	4839	4739	1654	34	78	78	80	20	25	100	100	0	0.206	0.201	0.197	0.170	2.032	0.201	0.884	80	534	100	5740	5597	-2.282	979	4761	936	4661	78974	379131	85.000	232.950	0	0	0
5	2	8	""	"STM2361"	1800	48310	110	358	357	100	28	52	52	54	14	25	100	100	0	4393	4830	2184	45	78	78	82	33	40	100	100	0	0.071	0.064	0.067	0.065	1.452	0.054	0.771	80	504	100	4621	5057	-3.818	306	4315	305	4752	28531	386420	21.643	143.879	0	0	0
5	3	8	"dedA"	"STM2367"	1980	48310	110	1734	1724	606	35	54	54	56	15	26	100	100	0	3546	3481	1071	30	79	79	82	19	23	100	100	0	0.485	0.491	0.484	0.482	1.293	0.476	0.873	80	414	100	5147	5072	-1.045	1680	3467	1670	3402	137926	278481	111.200	178.895	0	0	0
5	4	8	""	"STM2376"	2150	48300	110	204	219	80	36	57	57	76	87	114	82	37	0	3011	3155	1054	33	83	83	117	193	164	100	100	0	0.050	0.053	0.050	0.049	1.456	0.049	0.523	80	418	100	3075	3234	-4.316	147	2928	162	3072	17496	252407	1.644	15.741	0	0	0
5	5	8	"yfcL"	"STM2380"	2330	48310	100	347	844	1134	134	63	63	169	294	173	46	30	0	418	971	1328	136	87	87	200	344	172	48	33	0	0.858	0.883	0.979	0.800	4.007	0.846	0.600	80	370	100	615	1665	-0.221	284	331	781	884	67487	77709	2.296	2.241	0	0	0
5	6	8	"yfcY"	"STM2389"	2510	48310	120	159	199	167	83	61	61	116	226	194	13	6	0	2512	3616	4441	122	82	82	129	235	182	99	95	0	0.040	0.039	0.036	0.037	2.634	0.033	0.441	120	476	100	2528	3672	-4.632	98	2430	138	3534	23846	433967	0.367	14.838	0	0	0
5	7	8	""	"STM2594"	2690	48310	110	317	349	145	41	58	58	74	196	264	81	16	0	5051	5822	3469	59	78	78	79	14	17	100	100	0	0.052	0.051	0.050	0.051	1.490	0.044	0.589	80	446	100	5232	6035	-4.263	259	4973	291	5744	27946	465799	1.403	410.214	0	0	0
5	8	8	""	"STM2598"	2860	48300	110	199	247	154	62	54	54	57	20	35	98	95	0	2146	2433	2071	85	77	77	88	108	122	100	96	0	0.070	0.082	0.082	0.086	1.914	0.063	0.644	80	429	100	2214	2549	-3.835	145	2069	193	2356	19783	194659	9.500	21.713	0	0	0
5	9	8	""	"STM2603"	3040	48310	110	222	273	220	80	52	52	54	16	29	100	100	0	3054	3479	2170	62	78	78	90	107	118	100	100	0	0.057	0.065	0.055	0.058	1.597	0.069	0.780	80	441	100	3146	3622	-4.130	170	2976	221	3401	21832	278335	13.688	31.673	0	0	0
5	10	8	""	"STM2607"	3220	48310	120	89	99	44	44	51	51	53	19	35	75	49	0	1009	1171	794	67	79	79	84	37	44	98	96	0	0.041	0.044	0.042	0.043	2.612	0.035	0.414	120	487	100	968	1140	-4.613	38	930	48	1092	11832	140499	2.421	29.378	0	0	0
5	11	8	""	"STM1028"	3400	48300	110	132	375	946	252	51	51	54	21	38	92	78	0	2603	3236	2917	90	82	82	90	57	63	100	100	0	0.032	0.103	0.034	0.041	2.891	0.126	0.316	80	413	100	2602	3478	-4.960	81	2521	324	3154	29992	258910	15.286	55.193	0	0	0
5	12	8	""	"STM2617"	3570	48300	110	213	207	60	28	53	53	55	14	25	96	95	0	6848	6884	2025	29	83	83	95	120	126	100	100	0	0.024	0.023	0.023	0.022	1.390	0.021	0.833	80	444	100	6925	6955	-5.402	160	6765	154	6801	16572	550698	10.857	56.575	0	0	0
5	13	8	"yrbD"	"STM3311"	3760	48300	110	3396	4044	2460	60	54	54	58	27	46	100	100	0	2428	2906	1579	54	82	82	91	113	124	100	100	0	1.425	1.413	1.345	1.398	1.349	1.486	0.867	80	444	100	5688	6814	0.511	3342	2346	3990	2824	323531	232471	147.630	24.912	0	0	0
5	14	8	"yhbN"	"STM3318"	3930	48310	120	3303	3923	3940	100	54	54	57	25	43	99	99	0	1459	1677	1713	102	80	80	82	19	23	95	93	0	2.356	2.423	2.470	2.612	2.097	2.487	0.850	120	477	100	4628	5466	1.236	3249	1379	3869	1597	470751	201267	154.640	83.947	0	0	0
5	15	8	""	"STM3333"	4120	48310	120	1157	1364	1109	81	58	58	61	17	27	99	98	0	5228	6109	4144	67	79	79	85	52	61	100	100	0	0.213	0.217	0.210	0.188	2.122	0.196	0.649	120	424	100	6248	7336	-2.228	1099	5149	1306	6030	163676	733026	76.647	115.846	0	0	0
5	16	8	"sspA"	"STM3342"	4290	48310	120	5954	6754	5592	82	61	61	64	20	31	99	99	0	1738	1842	1513	82	79	79	82	16	19	95	94	0	3.552	3.796	3.697	4.237	2.569	4.279	0.740	120	411	100	7552	8456	1.829	5893	1659	6693	1763	810521	221033	334.500	110.000	0	0	0
5	17	8	"yhcM"	"STM3346"	4470	48310	120	1032	1172	801	68	55	55	59	20	33	97	95	0	2121	2440	1544	63	81	81	83	17	20	99	99	0	0.479	0.474	0.496	0.420	2.504	0.455	0.784	120	422	100	3017	3476	-1.062	977	2040	1117	2359	140698	292833	55.650	138.647	0	0	0
5	18	8	""	"STM3356"	4650	48310	120	993	1021	657	64	51	51	53	16	30	96	95	0	7198	7243	5047	69	82	82	82	16	19	100	100	0	0.132	0.135	0.135	0.127	2.149	0.123	0.853	120	419	100	8058	8131	-2.917	942	7116	970	7161	122520	869186	60.500	447.563	0	0	0
5	19	8	""	"STM0761"	4830	48310	120	430	516	423	81	50	50	51	11	21	98	98	0	2777	3212	2485	77	81	81	82	16	19	100	99	0	0.141	0.149	0.139	0.151	2.288	0.135	0.717	120	425	100	3076	3597	-2.827	380	2696	466	3131	61873	385433	42.273	195.625	0	0	0
5	20	8	""	"STM0765"	5010	48310	120	271	267	131	49	53	53	54	21	38	93	90	0	7979	7316	3011	41	81	81	82	17	20	100	100	0	0.028	0.030	0.028	0.027	1.784	0.030	0.804	120	423	100	8116	7449	-5.179	218	7898	214	7235	31980	877913	10.143	425.529	0	0	0
5	21	8	"galM"	"STM0773"	5180	48310	120	4516	4235	1508	35	54	54	57	24	42	98	96	0	6645	6180	1830	29	80	80	89	91	102	100	99	0	0.680	0.685	0.706	0.581	2.140	0.696	0.950	120	427	100	11027	10281	-0.557	4462	6565	4181	6100	508144	741643	174.083	66.934	0	0	0
5	22	8	"modA"	"STM0781"	5360	48310	120	3524	4578	4240	92	53	53	54	12	22	98	97	0	4025	4356	2982	68	79	79	83	22	26	100	98	0	0.880	1.058	0.996	0.835	2.337	1.272	0.740	120	437	100	7417	8802	-0.185	3471	3946	4525	4277	549324	522746	377.000	194.227	0	0	0
5	23	8	"hutI"	"STM0787"	5540	48310	120	3902	3856	1479	38	52	52	109	292	267	98	97	0	9820	9568	3409	35	83	83	348	1586	455	97	93	0	0.395	0.401	0.407	0.419	1.977	0.394	0.918	120	494	100	13587	13289	-1.339	3850	9737	3804	9485	462750	1148208	12.832	5.813	0	0	0
5	24	8	"hutU"	"STM0790"	5710	48310	100	705	793	284	35	50	50	60	118	196	100	100	0	6739	6918	1438	20	85	85	101	177	175	100	100	0	0.098	0.109	0.100	0.104	1.281	0.107	0.864	80	410	100	7309	7576	-3.345	655	6654	743	6833	63407	553434	6.212	38.514	0	0	0
5	1	9	""	"STM0902"	1610	48480	110	66	68	18	26	50	50	51	11	21	56	33	0	8437	8456	2207	26	79	79	98	243	247	100	100	0	0.002	0.002	0.002	0.002	2.413	0.002	0.277	80	509	100	8374	8395	-9.029	16	8358	18	8377	5422	676501	1.545	34.395	0	0	0
5	2	9	""	"STM0906"	1800	48490	110	78	82	29	35	52	52	53	11	20	75	55	0	864	1131	983	86	79	79	101	255	252	88	65	0	0.033	0.029	0.030	0.031	3.134	0.025	0.508	80	460	100	811	1082	-4.916	26	785	30	1052	6542	90497	2.636	4.039	0	0	0
5	3	9	""	"STM0912"	1980	48480	120	142	143	54	37	53	53	54	11	20	91	87	0	15309	13625	6367	46	78	78	82	30	36	99	98	0	0.006	0.007	0.006	0.007	2.424	0.006	0.801	120	512	100	15320	13637	-7.419	89	15231	90	13547	17129	1634941	8.091	451.433	0	0	0
5	4	9	""	"STM0917"	2170	48480	110	62	73	41	56	55	55	76	111	146	3	1	0	1534	2091	2448	117	81	81	112	192	171	96	92	0	0.005	0.009	0.008	0.008	2.786	0.012	0.548	80	449	100	1460	2028	-7.697	7	1453	18	2010	5824	167267	-0.027	10.307	0	0	0
5	5	9	""	"STM0921"	2330	48470	100	69	97	102	105	58	58	156	287	183	2	1	0	4653	4897	2068	42	85	85	187	335	179	100	98	0	0.002	0.008	0.004	0.005	4.794	113.572	0.005	80	391	100	4579	4851	-8.698	11	4568	39	4812	7799	391745	-0.206	14.060	0	0	0
5	6	9	""	"STM0925"	2510	48480	100	63	69	20	28	57	57	84	172	204	0	0	0	1222	1394	736	52	82	82	113	219	193	100	95	0	0.005	0.009	0.012	0.009	3.108	0.011	0.212	80	388	100	1146	1324	-7.570	6	1140	12	1312	5538	111544	-0.087	5.849	0	0	0
5	7	9	""	"STM4205"	2680	48480	110	911	1049	511	48	58	58	60	22	36	100	100	0	4541	5239	2458	46	79	79	89	97	108	100	100	0	0.191	0.192	0.179	0.187	1.431	0.182	0.834	80	447	100	5315	6151	-2.387	853	4462	991	5160	83893	419091	44.955	53.093	0	0	0
5	8	9	""	"STM4209"	2870	48480	120	95	96	33	34	59	59	64	28	43	54	21	0	779	796	421	52	79	79	95	133	140	94	88	0	0.051	0.052	0.052	0.048	2.729	0.052	0.431	120	507	100	736	754	-4.281	36	700	37	717	11544	95551	1.143	5.271	0	0	0
5	9	9	""	"STM4213"	3030	48480	110	333	366	144	39	55	55	60	22	36	100	98	0	8401	8714	1899	21	81	81	141	514	364	100	100	0	0.033	0.036	0.034	0.033	1.417	0.040	0.826	80	429	100	8598	8944	-4.903	278	8320	311	8633	29270	697148	13.909	16.679	0	0	0
5	10	9	""	"STM4218"	3220	48470	110	66	72	30	41	53	53	56	23	41	32	11	0	934	1366	1617	118	83	83	140	499	356	66	40	0	0.015	0.015	0.018	0.018	3.016	0.013	0.372	80	454	100	864	1302	-6.033	13	851	19	1283	5793	109318	0.696	2.457	0	0	0
5	11	9	"yjbF"	"STM4223"	3400	48470	110	419	428	165	38	54	54	56	20	35	100	98	0	5288	5892	2190	37	83	83	94	98	104	100	100	0	0.070	0.064	0.064	0.061	1.482	0.064	0.896	80	460	100	5570	6183	-3.834	365	5205	374	5809	34210	471399	18.600	59.163	0	0	0
5	12	9	"yjbN"	"STM4243"	3580	48480	110	1984	2009	833	41	54	54	56	15	26	100	100	0	2892	2915	941	32	83	83	100	143	143	100	100	0	0.687	0.690	0.683	0.667	1.367	0.705	0.873	80	453	100	4739	4787	-0.541	1930	2809	1955	2832	160758	233160	130.200	19.685	0	0	0
5	13	9	""	"STM1009"	3750	48480	110	1169	1186	227	19	54	54	58	26	44	100	100	0	37995	38339	4199	10	84	84	91	51	56	100	100	0	0.029	0.030	0.029	0.029	1.206	0.029	0.916	80	466	100	39026	39387	-5.088	1115	37911	1132	38255	94894	3067109	43.385	749.961	0	0	0
5	14	9	""	"STM1866"	3930	48480	100	427	408	123	30	54	54	57	14	24	100	100	0	1245	1248	268	21	82	82	88	56	63	100	100	0	0.321	0.304	0.311	0.288	1.434	0.302	0.906	80	376	100	1536	1520	-1.641	373	1163	354	1166	32622	99806	25.071	20.714	0	0	0
5	15	9	"hisP"	"STM2351"	4100	48480	110	1764	1772	428	24	59	59	66	45	68	100	100	0	6771	6707	1425	21	81	81	100	182	182	100	100	0	0.255	0.259	0.258	0.256	1.252	0.253	0.934	80	428	100	8395	8339	-1.972	1705	6690	1713	6626	141789	536573	37.911	36.302	0	0	0
5	16	9	"flgL"	"STM1184"	4290	48490	120	16886	14956	5025	33	65	65	74	46	62	100	100	0	5133	4617	1613	34	82	82	101	173	171	95	94	0	3.330	3.284	3.346	3.829	2.673	3.361	0.922	120	471	100	21872	19426	1.736	16821	5051	14891	4535	1794666	554081	323.522	26.104	0	0	0
5	17	9	"nrdA"	"STM2277"	4470	48490	120	31847	28518	9040	31	59	59	65	27	41	100	100	0	12248	11074	3886	35	82	82	84	18	21	97	97	0	2.613	2.589	2.610	3.156	2.531	2.595	0.947	120	428	100	43954	39451	1.386	31788	12166	28459	10992	3422178	1328872	1053.815	610.556	0	0	0
5	18	9	"envF"	"STM1240"	4640	48490	120	468	471	256	54	52	52	56	40	71	92	91	0	4036	4064	2291	56	82	82	326	3303	1013	64	5	0	0.105	0.105	0.104	0.109	2.388	0.037	0.367	120	412	100	4370	4401	-3.249	416	3954	419	3982	56553	487652	10.375	1.132	0	0	0
5	19	9	"nrfA"	"STM4277"	4830	48490	120	174	174	74	42	50	50	51	10	19	91	88	0	6218	5874	2810	47	81	81	86	68	79	99	98	0	0.020	0.021	0.021	0.020	1.998	0.022	0.884	120	462	100	6261	5917	-5.629	124	6137	124	5793	20823	704834	12.300	85.118	0	0	0
5	20	9	"araH"	"STM1931"	5000	48480	110	93	134	94	70	51	51	55	26	47	60	43	0	1117	1992	2338	117	80	80	92	94	102	97	87	0	0.041	0.043	0.035	0.042	2.816	0.032	0.516	80	418	100	1079	1995	-4.626	42	1037	83	1912	10708	159382	3.038	20.213	0	0	0
5	21	9	"yecM"	"STM1908"	5190	48490	110	666	1161	1415	121	52	52	56	27	48	100	100	0	2026	3644	4238	116	80	80	92	98	106	100	98	0	0.316	0.311	0.305	0.310	2.069	0.282	0.703	80	458	100	2560	4673	-1.664	614	1946	1109	3564	92892	291490	40.926	36.245	0	0	0
5	22	9	"yecO"	"STM1905"	5350	48480	110	2570	2886	2223	77	51	51	55	28	50	100	100	0	2914	3145	1707	54	80	80	84	46	54	100	100	0	0.889	0.925	0.829	0.822	1.706	1.071	0.759	80	419	100	5353	5900	-0.170	2519	2834	2835	3065	230905	251629	101.107	66.543	0	0	0
5	23	9	""	"STM1669"	5530	48490	110	246	247	35	14	51	51	54	27	50	100	100	0	8796	8876	872	9	83	83	94	101	107	100	100	0	0.022	0.022	0.021	0.022	1.218	0.021	0.890	80	421	100	8908	8989	-5.482	195	8713	196	8793	19777	710113	7.148	86.950	0	0	0
5	24	9	"yicM"	"STM3776"	5710	48490	120	3425	3076	1027	33	50	50	52	14	26	99	98	0	13063	11605	3674	31	87	87	95	80	84	99	99	0	0.260	0.263	0.260	0.247	2.368	0.256	0.930	120	587	100	16351	14544	-1.943	3375	12976	3026	11518	369060	1392632	216.000	143.875	0	0	0
5	1	10	"yafK"	"STM0312"	1620	48650	100	2006	1841	622	33	52	52	54	13	24	100	100	0	2437	2257	620	27	76	76	96	260	270	100	100	0	0.828	0.820	0.817	0.788	1.362	0.826	0.922	80	440	100	4315	3970	-0.273	1954	2361	1789	2181	147250	180547	137.462	8.312	0	0	0
5	2	10	"proB"	"STM0321"	1790	48660	110	8944	8782	1487	16	55	55	60	38	63	100	100	0	7245	7198	910	12	78	78	79	16	20	100	100	0	1.240	1.226	1.237	1.212	1.188	1.259	0.933	80	454	100	16056	15847	0.311	8889	7167	8727	7120	702574	575875	229.526	444.938	0	0	0
5	3	10	""	"STM0327"	1970	48650	110	154	185	93	50	53	53	57	38	66	95	68	0	946	993	439	44	78	78	79	16	20	100	100	0	0.116	0.144	0.119	0.131	1.830	0.140	0.538	80	446	100	969	1047	-3.103	101	868	132	915	14814	79436	3.368	57.125	0	0	0
5	4	10	""	"STM0332"	2150	48660	100	327	315	69	21	54	54	55	11	20	100	100	0	6281	6169	1211	19	78	78	80	14	17	100	100	0	0.044	0.043	0.043	0.042	1.271	0.042	0.903	80	432	100	6476	6352	-4.506	273	6203	261	6091	25194	493493	23.636	434.929	0	0	0
5	5	10	""	"STM1047"	2330	48660	110	384	436	192	44	55	55	56	13	23	100	100	0	7328	7848	2851	36	81	81	84	42	50	100	100	0	0.045	0.049	0.046	0.047	1.387	0.049	0.873	80	478	100	7576	8148	-4.461	329	7247	381	7767	34848	627862	29.231	184.857	0	0	0
5	6	10	"pepN"	"STM1057"	2500	48660	110	6544	6603	2556	38	56	56	59	17	28	100	100	0	8627	8554	2308	26	81	81	82	17	20	100	100	0	0.759	0.773	0.748	0.747	1.290	0.794	0.921	80	466	100	15034	15020	-0.397	6488	8546	6547	8473	528242	684312	384.941	498.353	0	0	0
5	7	10	"yeaO"	"STM1277"	2680	48660	100	421	489	294	60	62	62	67	25	37	100	98	0	827	906	435	48	79	79	85	86	101	100	97	0	0.480	0.516	0.494	0.479	1.647	0.493	0.636	80	400	100	1107	1254	-1.059	359	748	427	827	39085	72487	16.880	9.547	0	0	0
5	8	10	"mipA"	"STM1286"	2860	48660	110	17996	18062	5624	31	71	71	79	34	43	100	100	0	2879	2924	698	23	78	78	78	13	16	100	100	0	6.400	6.322	6.351	6.275	1.229	6.667	0.935	80	427	100	20726	20837	2.678	17925	2801	17991	2846	1444998	233924	528.912	218.923	0	0	0
5	9	10	"gapA"	"STM1290"	3040	48660	110	30507	31090	11126	35	65	65	77	40	51	100	100	2	1473	1499	362	24	79	79	120	473	394	100	93	0	21.838	21.849	22.271	20.843	1.356	24.252	0.903	80	466	100	31836	32445	4.449	30442	1394	31025	1420	2487193	119895	775.325	2.915	0	0	0
5	10	10	"topB"	"STM1298"	3210	48660	110	4127	4603	2111	45	55	55	63	49	77	100	100	0	5203	5704	2429	42	79	79	83	34	40	100	100	0	0.795	0.809	0.824	0.798	1.429	0.813	0.797	80	472	100	9196	10173	-0.332	4072	5124	4548	5625	368208	456316	92.653	165.324	0	0	0
5	11	10	"astB"	"STM1306"	3400	48660	120	548	557	278	49	51	51	57	42	73	95	92	0	11573	10727	4066	37	80	80	89	89	100	99	99	0	0.043	0.048	0.045	0.047	2.528	0.048	0.870	120	522	100	11990	11153	-4.531	497	11493	506	10647	66791	1287267	11.905	119.528	0	0	0
5	12	10	"celF"	"STM1316"	3570	48650	110	677	735	187	25	53	53	56	16	28	100	100	0	10674	11437	2238	19	81	81	83	24	28	100	100	0	0.059	0.060	0.059	0.059	1.180	0.061	0.918	80	420	100	11217	12038	-4.085	624	10593	682	11356	58811	914977	42.438	473.083	0	0	0
5	13	10	"rfbX"	"STM2088"	3750	48660	110	2918	3027	633	20	54	54	58	18	31	100	100	0	4810	4958	948	19	79	79	84	48	57	100	100	0	0.605	0.609	0.618	0.606	1.193	0.603	0.929	80	492	100	7595	7852	-0.724	2864	4731	2973	4879	242171	396603	164.944	101.542	0	0	0
5	14	10	"rfbB"	"STM2097"	3930	48650	110	12002	11797	2061	17	55	55	61	38	62	100	100	0	6042	6088	651	10	80	80	82	17	20	100	100	0	2.004	1.954	2.052	1.918	1.325	2.042	0.923	80	478	100	17909	17750	1.003	11947	5962	11742	6008	943738	487042	308.842	353.294	0	0	0
5	15	10	"wcaD"	"STM2112"	4110	48660	110	214	229	82	35	53	53	61	54	88	96	91	0	9992	10330	1324	12	79	79	93	158	169	100	100	0	0.016	0.017	0.017	0.016	1.560	0.017	0.777	80	466	100	10074	10427	-5.944	161	9913	176	10251	18318	826398	3.111	64.791	0	0	0
5	16	10	"wza"	"STM2118"	4280	48660	100	157	161	43	26	53	53	55	14	25	100	96	0	8446	8334	1723	20	80	80	87	55	63	100	100	0	0.012	0.013	0.013	0.012	1.435	0.013	0.832	80	387	100	8470	8362	-6.330	104	8366	108	8254	12867	666732	7.571	149.945	0	0	0
5	17	10	"yegD"	"STM2125"	4470	48670	110	4355	4394	1001	22	54	54	56	16	28	100	100	0	7877	8078	1712	21	78	78	84	53	63	100	100	0	0.551	0.543	0.554	0.540	1.187	0.530	0.934	80	425	100	12100	12340	-0.859	4301	7799	4340	8000	351539	646265	271.125	150.830	0	0	0
5	18	10	""	"STM2135"	4650	48660	120	674	620	231	37	50	50	54	36	66	92	92	0	13041	11935	4131	34	76	76	291	3084	1059	93	85	0	0.048	0.048	0.050	0.047	1.742	0.039	0.793	120	473	100	13589	12429	-4.377	624	12965	570	11859	74446	1432202	15.722	3.776	0	0	0
5	19	10	""	"STM4057"	4820	48670	110	292	390	419	107	51	51	53	16	30	96	93	0	614	935	1087	116	77	77	79	16	20	100	100	0	0.449	0.395	0.433	0.379	2.235	0.339	0.645	80	407	100	778	1197	-1.156	241	537	339	858	31181	74824	21.063	53.500	0	0	0
5	20	10	""	"STM4066"	5000	48670	120	625	587	292	49	50	50	51	16	31	94	91	0	7718	7060	3778	53	78	78	86	59	68	99	98	0	0.075	0.077	0.077	0.074	2.063	0.073	0.907	120	532	100	8215	7519	-3.732	575	7640	537	6982	70427	847227	33.500	118.203	0	0	0
5	21	10	"ydeZ"	"STM4076"	5190	48680	110	139	185	119	64	50	50	52	14	26	98	96	0	4250	5388	3488	64	79	79	90	74	82	100	100	0	0.021	0.025	0.024	0.022	1.731	0.023	0.678	80	434	100	4260	5444	-5.550	89	4171	135	5309	14828	431050	9.500	71.595	0	0	0
5	22	10	"glpX"	"STM4085"	5350	48660	110	4637	4786	1730	36	51	51	59	66	111	100	100	0	6592	6616	1605	24	79	79	87	62	71	100	100	0	0.704	0.724	0.723	0.698	1.265	0.742	0.915	80	435	100	11099	11272	-0.506	4586	6513	4735	6537	382892	529269	71.621	105.306	0	0	0
5	23	10	"menA"	"STM4090"	5530	48670	120	1643	2045	2072	101	53	53	58	58	100	96	94	0	3054	3581	3175	88	80	80	89	88	98	97	95	0	0.535	0.569	0.531	0.510	2.202	0.591	0.841	120	508	100	4564	5493	-0.903	1590	2974	1992	3501	245360	429715	34.259	39.682	0	0	0
5	24	10	"metB"	"STM4100"	5710	48670	110	6266	6589	1575	23	51	51	54	19	35	100	100	0	10562	10982	1798	16	80	80	82	18	21	100	100	0	0.593	0.600	0.591	0.592	1.192	0.601	0.918	80	484	100	16697	17440	-0.754	6215	10482	6538	10902	527126	878587	343.947	605.556	0	0	0
5	1	11	""	"STM2986"	1620	48830	110	584	683	378	55	52	52	53	12	22	100	100	0	3379	3939	2302	58	76	76	82	91	110	100	100	0	0.161	0.163	0.168	0.160	1.544	0.150	0.800	80	536	100	3835	4494	-2.634	532	3303	631	3863	54634	315094	52.500	42.385	0	0	0
5	2	11	"recD"	"STM2993"	1800	48840	100	2556	2571	515	20	54	54	57	35	61	100	100	0	7194	7372	1215	16	78	78	78	13	16	100	100	0	0.352	0.345	0.352	0.342	1.192	0.338	0.919	80	432	100	9618	9811	-1.508	2502	7116	2517	7294	205698	589793	71.829	561.077	0	0	0
5	3	11	"ygdQ"	"STM3006"	1980	48830	110	1742	1688	395	23	53	53	54	11	20	100	100	0	5316	5122	880	17	77	77	79	16	20	100	100	0	0.322	0.324	0.326	0.317	1.264	0.325	0.930	80	489	100	6928	6680	-1.633	1689	5239	1635	5045	135067	409725	148.545	315.188	0	0	0
5	4	11	"araE"	"STM3016"	2150	48840	110	389	389	75	19	54	54	55	12	21	100	100	0	11047	11142	1620	14	78	78	80	18	22	100	100	0	0.031	0.030	0.031	0.030	1.316	0.030	0.906	80	479	100	11304	11399	-5.033	335	10969	335	11064	31149	891360	27.833	614.556	0	0	0
5	5	11	"yohM"	"STM3024"	2330	48840	110	804	784	156	19	55	55	67	180	268	100	98	0	7683	7433	1499	20	79	79	93	157	168	100	100	0	0.099	0.099	0.099	0.099	1.200	0.096	0.949	80	480	100	8353	8083	-3.344	749	7604	729	7354	62704	594635	3.983	46.752	0	0	0
5	6	11	"stdA"	"STM3029"	2510	48840	110	136	136	39	28	55	55	69	188	272	2	0	0	5748	5993	1994	33	79	79	95	166	174	100	100	0	0.014	0.014	0.013	0.013	1.571	0.015	0.036	80	446	100	5750	5995	-6.129	81	5669	81	5914	10918	479415	0.356	35.530	0	0	0
5	7	11	""	"STM2691"	2680	48830	120	120	128	43	33	56	56	60	19	31	92	79	0	3669	3831	1706	44	77	77	78	12	15	100	100	0	0.018	0.019	0.019	0.019	2.206	0.016	0.566	120	503	100	3656	3826	-5.811	64	3592	72	3754	15403	459672	3.579	312.750	0	0	0
5	8	11	""	"STM2698"	2860	48830	120	53	54	13	24	57	57	64	27	42	3	0	0	130	139	58	41	76	76	76	12	15	83	76	0	-0.074	-0.048	0.219	0.206	3.496	0.013	0.001	120	517	100	50	60	Error	-4	54	-3	63	6475	16639	-0.370	5.250	0	0	0
5	9	11	""	"STM2705"	3040	48840	110	106	115	52	45	55	55	64	39	60	63	18	0	2193	2543	1791	70	75	75	75	13	17	100	100	0	0.024	0.024	0.023	0.022	1.906	0.022	0.589	80	443	100	2169	2528	-5.376	51	2118	60	2468	9234	203411	1.308	189.846	0	0	0
5	10	11	"yjfY"	"STM4389"	3220	48840	100	118	126	69	54	52	52	56	42	75	72	27	0	641	768	691	89	73	73	74	15	20	100	100	0	0.116	0.106	0.096	0.100	1.699	0.091	0.739	80	420	100	634	769	-3.105	66	568	74	695	10068	61461	1.667	46.267	0	0	0
5	11	11	"thrL"	"STM0001"	3390	48830	100	61	103	196	190	50	50	52	16	30	36	25	0	90	107	61	57	73	73	77	33	42	26	12	0	0.647	1.559	0.914	0.882	3.535	3.660	0.260	80	395	100	28	87	-0.628	11	17	53	34	8263	8560	3.188	0.909	0	0	0
5	12	11	""	"STM0270"	3580	48820	110	346	370	146	39	49	49	52	15	28	100	100	0	4469	4703	1287	27	75	75	82	74	90	100	100	0	0.068	0.069	0.067	0.064	1.600	0.065	0.768	80	501	100	4691	4949	-3.887	297	4394	321	4628	29598	376275	21.200	62.446	0	0	0
5	13	11	""	"STM0538"	3760	48850	110	308	321	89	27	49	49	51	14	27	100	100	0	2122	2142	731	34	74	74	80	75	93	100	100	0	0.126	0.132	0.133	0.134	1.337	0.123	0.900	80	467	100	2307	2340	-2.983	259	2048	272	2068	25641	171391	19.286	27.493	0	0	0
5	14	11	""	"STM0554"	3930	48840	110	193	204	85	41	49	49	53	37	69	95	88	0	951	1047	445	42	72	72	74	14	18	100	100	0	0.164	0.159	0.162	0.149	1.593	0.152	0.802	80	479	100	1023	1130	-2.610	144	879	155	975	16317	83721	4.081	69.500	0	0	0
5	15	11	""	"STM0567"	4110	48840	110	1055	1091	466	42	50	50	51	11	21	100	100	0	3113	3236	1170	36	72	72	76	18	23	100	100	0	0.330	0.329	0.323	0.311	1.404	0.333	0.931	80	460	100	4046	4205	-1.597	1005	3041	1041	3164	87305	258848	94.545	175.556	0	0	0
5	16	11	""	"STM0575"	4290	48830	110	159	169	52	30	50	50	52	12	23	100	98	0	4885	5246	1790	34	74	74	76	22	28	100	100	0	0.023	0.023	0.022	0.022	1.394	0.023	0.869	80	479	100	4920	5291	-5.464	109	4811	119	5172	13514	419655	9.750	235.000	0	0	0
5	17	11	""	"STM0580"	4470	48830	110	1396	1522	904	59	50	50	51	12	23	100	100	0	3187	3331	1476	44	72	72	75	21	28	100	100	0	0.432	0.452	0.440	0.434	1.397	0.467	0.852	80	462	100	4461	4731	-1.211	1346	3115	1472	3259	121777	266445	122.583	155.048	0	0	0
5	18	11	"ybdZ"	"STM0587"	4640	48850	110	187	201	75	37	49	49	51	11	21	98	98	0	448	476	218	45	73	73	74	13	17	100	100	0	0.368	0.377	0.381	0.368	1.790	0.335	0.750	80	475	100	513	555	-1.442	138	375	152	403	16093	38047	13.636	30.923	0	0	0
5	19	11	""	"STM2244"	4830	48850	110	88	91	37	40	49	49	51	16	31	85	67	0	910	943	528	55	75	75	76	13	17	100	100	0	0.047	0.048	0.049	0.044	1.908	0.046	0.519	80	492	100	874	910	-4.420	39	835	42	868	7319	75408	2.500	66.692	0	0	0
5	20	11	"yegT"	"STM2142"	5010	48840	110	221	212	73	34	48	48	51	16	31	96	93	0	3451	3262	1002	30	76	76	77	13	16	100	100	0	0.051	0.051	0.050	0.046	1.754	0.051	0.869	80	444	100	3548	3350	-4.286	173	3375	164	3186	16999	260961	10.063	245.000	0	0	0
5	21	11	"yehU"	"STM2159"	5180	48840	100	1204	1205	406	33	49	49	50	11	22	100	100	0	8147	8234	1883	22	76	76	76	14	18	100	100	0	0.143	0.142	0.139	0.138	1.272	0.139	0.890	80	393	100	9226	9314	-2.805	1155	8071	1156	8158	96433	658689	105.000	582.714	0	0	0
5	22	11	"yohC"	"STM2169"	5350	48840	110	405	433	192	44	51	51	56	60	107	100	96	0	4340	4612	1481	32	79	79	81	25	30	100	100	0	0.083	0.084	0.079	0.078	1.419	0.085	0.885	80	478	100	4615	4915	-3.589	354	4261	382	4533	34662	368978	6.283	181.240	0	0	0
5	23	11	"yohI"	"STM2174"	5530	48840	110	2571	2681	939	35	52	52	55	23	41	100	100	0	8875	9085	2062	22	81	81	86	49	56	100	100	0	0.286	0.292	0.289	0.277	1.405	0.291	0.929	80	458	100	11313	11633	-1.804	2519	8794	2629	9004	214467	726776	114.174	183.653	0	0	0
5	24	11	"yfhD"	"STM2567"	5710	48850	110	2393	2488	565	22	51	51	55	23	41	100	100	0	10983	11222	1953	17	79	79	84	46	54	100	100	0	0.215	0.219	0.217	0.217	1.176	0.210	0.930	80	524	100	13246	13580	-2.219	2342	10904	2437	11143	199026	897761	105.783	242.130	0	0	0
5	1	12	"hupA"	"STM4170"	1620	49020	110	4318	4492	1821	40	51	51	52	13	25	100	100	0	583	574	173	30	75	75	75	12	16	100	100	0	8.400	8.900	8.963	8.829	1.484	11.175	0.720	80	523	100	4775	4940	3.070	4267	508	4441	499	359332	45917	341.538	41.583	0	0	0
5	2	12	"hupA"	"STM4170"	1800	49020	110	2168	2966	2636	88	53	53	54	13	24	100	100	0	190	224	132	58	76	76	77	16	20	100	98	0	18.553	19.682	18.773	19.455	1.843	30.716	0.403	80	479	100	2229	3061	4.214	2115	114	2913	148	237273	17921	224.000	9.188	0	0	0
5	3	12	"hilA"	"STM2876"	1990	49030	110	4617	4803	1888	39	53	53	55	13	23	100	100	0	4728	4865	1907	39	77	77	78	16	20	100	100	0	0.981	0.992	0.959	1.006	1.612	0.992	0.891	80	460	100	9215	9538	-0.027	4564	4651	4750	4788	384265	389198	365.231	299.188	0	0	0
5	4	12	"hilA"	"STM2876"	2150	49030	100	2029	1988	702	35	53	53	55	13	23	100	100	0	2513	2401	764	31	77	77	77	13	16	100	100	0	0.811	0.833	0.834	0.792	1.470	0.836	0.944	80	390	100	4412	4259	-0.302	1976	2436	1935	2324	159064	192104	148.692	178.769	0	0	0
5	5	12	"hilC"	"STM2867"	2330	49020	100	6946	6619	1866	28	58	58	67	50	74	100	100	0	2223	2084	579	27	75	75	80	41	51	100	100	0	3.207	3.266	3.231	3.342	1.506	3.412	0.897	80	430	100	9036	8570	1.681	6888	2148	6561	2009	529511	166681	131.040	48.878	0	0	0
5	6	12	"hilC"	"STM2867"	2520	49020	110	8395	8473	1816	21	58	58	80	191	238	100	100	0	2679	2736	475	17	76	76	93	166	178	100	100	0	3.203	3.164	3.174	3.137	1.187	3.295	0.930	80	453	100	10940	11075	1.679	8337	2603	8415	2660	677823	218863	43.942	15.922	0	0	0
5	7	12	"hns"	"STM1751"	2680	49030	110	10866	10571	2703	25	55	55	58	20	34	100	100	0	880	910	226	24	74	74	76	19	25	100	100	0	13.413	12.579	12.632	12.607	1.337	13.203	0.897	80	433	100	11617	11352	3.746	10811	806	10516	836	845690	72838	525.650	43.895	0	0	0
5	8	12	"hns"	"STM1751"	2860	49030	100	3330	4067	3570	87	55	55	59	24	40	100	100	0	355	454	451	99	73	73	75	19	25	96	95	0	11.613	10.530	10.637	10.936	2.285	11.764	0.573	80	422	100	3557	4393	3.538	3275	282	4012	381	325389	36301	167.000	19.947	0	0	0
5	9	12	"hns"	"STM1751"	3060	49020	130	9154	9270	3434	37	54	54	59	33	55	100	100	0	774	755	271	35	72	72	73	14	19	99	98	0	12.963	13.493	13.389	14.458	1.594	14.114	0.876	120	547	100	9802	9899	3.696	9100	702	9216	683	1112350	90575	279.121	48.714	0	0	0
5	10	12	"hilD"	"STM2875"	3220	49020	110	4165	4190	1003	23	53	53	59	35	59	100	100	0	1802	1826	556	30	71	71	72	14	19	100	100	0	2.376	2.357	2.369	2.401	1.275	2.390	0.899	80	396	100	5843	5892	1.248	4112	1731	4137	1755	335165	146112	118.029	125.286	0	0	0
5	11	12	"hilD"	"STM2875"	3400	49020	120	1023	1596	1806	113	50	50	54	18	33	98	96	0	492	655	678	103	71	71	74	30	40	96	93	0	2.311	2.647	2.209	2.437	2.049	2.961	0.753	120	515	100	1394	2130	1.209	973	421	1546	584	191468	78585	85.667	19.367	0	0	0
5	12	12	"stpA"	"STM2799"	3590	49030	120	5042	5147	3414	66	49	49	51	14	27	100	100	0	662	691	394	57	71	71	77	71	92	90	87	0	8.448	8.223	8.168	8.168	1.989	9.017	0.861	120	503	100	5584	5718	3.079	4993	591	5098	620	617624	82917	364.000	8.648	0	0	0
5	13	12	"csrA"	"STM2826"	3760	49020	110	1328	1526	1054	69	49	49	50	11	22	100	100	0	213	266	200	75	74	74	74	12	16	100	100	0	9.201	7.693	8.727	8.507	1.445	7.189	0.781	80	405	100	1418	1669	3.202	1279	139	1477	192	122111	21316	134.182	16.000	0	0	0
5	14	12	"dps"	"STM0831"	3930	49020	110	1449	1425	524	36	48	48	52	17	32	100	100	0	1290	1300	416	32	72	72	74	17	22	100	100	0	1.150	1.121	1.123	1.106	1.483	1.149	0.853	80	432	100	2619	2605	0.202	1401	1218	1377	1228	113962	103970	80.765	72.118	0	0	0
5	15	12	"dps"	"STM0831"	4110	49020	120	2003	1775	872	49	50	50	52	16	30	99	98	0	1867	1695	843	49	72	72	73	16	21	99	99	0	1.088	1.063	1.054	1.090	2.244	1.059	0.873	120	505	100	3748	3348	0.122	1953	1795	1725	1623	212975	203384	107.688	101.375	0	0	0
5	16	12	"dps"	"STM0831"	4290	49020	110	2688	2574	815	31	50	50	52	19	36	100	100	0	2508	2415	511	21	72	72	73	12	16	100	100	0	1.083	1.077	1.118	1.015	1.336	1.121	0.950	80	471	100	5074	4867	0.115	2638	2436	2524	2343	205932	193199	132.737	195.167	0	0	0
5	17	12	"oxyR"	"STM4125"	4480	49030	100	477	751	712	94	49	49	52	19	36	100	100	0	280	399	386	96	71	71	72	12	16	97	96	0	2.048	2.140	2.308	2.166	2.421	2.216	0.680	80	424	100	637	1030	1.034	428	209	702	328	60071	31943	36.789	27.250	0	0	0
5	18	12	"oxyR"	"STM4125"	4640	49030	110	3429	3351	1077	32	51	51	54	16	29	100	100	0	1534	1530	527	34	71	71	72	12	16	100	100	0	2.309	2.262	2.296	2.302	1.356	2.273	0.901	80	438	100	4841	4759	1.207	3378	1463	3300	1459	268104	122435	206.063	121.500	0	0	0
5	19	12	"fur"	"STM0693"	4820	49030	110	6031	5794	1364	23	49	49	52	16	30	100	100	0	2075	2087	356	17	71	71	72	13	18	100	100	0	2.985	2.850	2.966	2.782	1.269	2.958	0.945	80	478	100	7986	7761	1.578	5982	2004	5745	2016	463526	166965	358.875	155.000	0	0	0
5	20	12	"fur"	"STM0693"	5010	49030	110	1710	2520	3207	127	48	48	50	11	22	100	100	0	700	893	901	100	72	72	73	12	16	100	100	0	2.646	3.011	2.724	2.770	1.668	3.548	0.873	80	491	100	2290	3293	1.404	1662	628	2472	821	201628	71436	224.545	68.333	0	0	0
5	21	12	"envR"	"STM3389"	5190	49030	110	75	90	52	57	47	47	49	11	22	81	63	0	1444	2012	1851	91	73	73	74	18	24	100	100	0	0.020	0.022	0.020	0.020	2.287	0.021	0.517	80	480	100	1399	1982	-5.614	28	1371	43	1939	7206	160991	3.727	107.667	0	0	0
5	22	12	"envR"	"STM3389"	5370	49030	110	81	97	54	55	50	50	51	11	21	73	63	0	1619	2471	2535	102	77	77	79	21	26	100	100	0	0.020	0.020	0.019	0.019	2.674	0.018	0.699	80	452	100	1573	2441	-5.636	31	1542	47	2394	7729	197701	4.182	113.905	0	0	0
5	23	12	"envR"	"STM3389"	5530	49030	110	147	179	155	86	50	50	52	18	34	98	95	0	4087	4080	1069	26	77	77	81	44	54	100	100	0	0.024	0.032	0.025	0.026	1.890	0.028	0.311	80	436	100	4107	4132	-5.369	97	4010	129	4003	14353	326421	7.056	90.886	0	0	0
5	24	12	"arcB"	"STM3328"	5700	49030	100	506	591	354	59	50	50	51	13	25	100	100	0	711	872	546	62	77	77	78	15	19	98	98	0	0.719	0.681	0.706	0.692	2.111	0.589	0.636	80	440	100	1090	1336	-0.475	456	634	541	795	47250	69788	41.538	52.933	0	0	0
5	1	13	"ctrl-10-10ng/ul"	"ctrl-10-10ng/ul"	1610	49190	100	44	45	10	22	45	45	46	10	21	16	3	0	72	73	16	21	73	73	74	12	16	10	2	0	1.000	0.000	1.000	1.044	2.483	0.177	0.007	80	462	100	-2	0	0.000	-1	-1	0	0	3610	5859	-0.100	-0.083	-50	0	0
5	2	13	"ctrl-108-10ng/ul"	"ctrl-108-10ng/ul"	1790	49190	100	45	47	15	31	47	47	48	10	20	15	5	0	74	79	20	25	72	72	73	12	16	22	12	0	-1.000	0.000	0.792	0.715	3.175	0.336	0.061	80	430	100	0	7	Error	-2	2	0	7	3789	6348	-0.100	0.500	-50	0	0
5	3	13	"ctrl-Y1-10ng/ul"	"ctrl-Y1-10ng/ul"	1970	49190	100	46	46	9	19	46	46	47	11	23	10	1	0	71	72	12	16	74	74	74	12	16	10	5	0	0.000	0.000	1.000	1.011	3.063	0.091	0.001	80	390	100	-3	-2	Error	0	-3	0	-2	3658	5731	-0.091	-0.167	-50	0	0
5	4	13	"ctrl-Y3-10ng/ul"	"ctrl-Y3-10ng/ul"	2150	49190	100	47	47	9	19	47	47	48	11	22	7	3	0	71	72	12	16	74	74	74	12	16	13	2	0	0.000	0.000	0.909	0.889	3.310	5.307	0.004	80	406	100	-3	-2	Error	0	-3	0	-2	3751	5789	-0.091	-0.167	-50	0	0
5	5	13	"ctrl-Y5-10ng/ul"	"ctrl-Y5-10ng/ul"	2330	49190	100	45	46	10	21	46	46	49	21	42	1	0	0	72	72	13	18	72	72	74	11	14	16	6	0	100000.000	0.000	1.000	0.831	3.508	2.875	0.009	80	396	100	-1	0	16.610	-1	0	0	0	3663	5787	-0.143	-0.182	-50	0	0
5	6	13	"EMPTY"	"EMPTY"	2500	49190	100	47	48	10	20	47	47	50	22	44	5	0	0	72	75	18	24	72	72	74	11	14	25	11	0	0.000	0.333	0.514	0.479	3.585	16.791	0.001	80	409	100	0	4	Error	0	0	1	3	3841	5977	-0.091	0.091	-75	0	0
5	7	13	"ctrl-10-50ng/ul"	"ctrl-10-50ng/ul"	2680	49190	100	46	47	10	21	49	49	50	12	24	8	0	0	71	71	11	15	74	74	75	13	17	7	1	0	1.000	0.667	1.100	1.112	2.782	21.999	0.000	80	406	100	-6	-5	0.000	-3	-3	-2	-3	3738	5675	-0.250	-0.308	-50	0	0
5	8	13	"ctrl-108-50ng/ul"	"ctrl-108-50ng/ul"	2860	49190	100	45	46	10	21	48	48	49	11	22	10	2	0	71	71	11	15	73	73	74	14	18	5	2	0	1.500	1.000	1.150	1.058	3.150	15.653	0.001	80	416	100	-5	-4	0.585	-3	-2	-2	-2	3703	5669	-0.273	-0.214	-50	0	0
5	9	13	"ctrl-Y1-50ng/ul"	"ctrl-Y1-50ng/ul"	3040	49190	100	47	48	10	20	46	46	48	14	29	11	1	0	71	72	13	18	70	70	71	12	16	22	3	0	1.000	1.000	0.500	0.597	4.256	20.660	0.001	80	413	100	2	4	0.000	1	1	2	2	3801	5773	0.000	0.083	-50	0	0
5	10	13	"ctrl-Y3-50ng/ul"	"ctrl-Y3-50ng/ul"	3220	49190	100	43	44	10	22	47	47	48	12	25	5	2	0	69	69	13	18	70	70	72	13	18	10	2	0	4.000	3.000	0.900	0.916	2.915	0.007	0.000	80	408	100	-5	-4	2.000	-4	-1	-3	-1	3535	5523	-0.333	-0.231	-50	0	0
5	11	13	"ctrl-Y5-50ng/ul"	"ctrl-Y5-50ng/ul"	3390	49190	100	48	50	11	22	46	46	48	11	22	17	3	0	76	77	14	18	70	70	70	12	17	35	11	0	0.333	0.571	0.714	0.752	4.480	0.136	0.004	80	399	100	8	11	-1.585	2	6	4	7	4015	6133	0.182	0.583	-50	0	0
5	12	13	"EMPTY"	"EMPTY"	3570	49190	100	49	49	12	24	46	46	48	11	22	18	6	0	74	77	21	27	70	70	72	12	16	33	13	0	0.750	0.429	0.618	0.610	4.234	0.296	0.023	80	388	100	7	10	-0.415	3	4	3	7	3889	6148	0.091	0.417	-75	0	0
[truncated: 897,049 more chars]
