# Supplementary material for: BABAR: an R package to simplify the normalisation of common reference design microarray-based transcriptomic datasets
Source: BMC Bioinformatics. 2010 Feb 3;11:73. doi: 10.1186/1471-2105-11-73 (PMC2829013; doi:10.1186/1471-2105-11-73)
Supplement: Additional file 4 — Dataset 2. The unprocessed microarray data files and the associated .gal file for a non-heterogeneous 'good' dataset describing the transcriptomic changes of virulence genes for wild-type Salmonella and IHF mutants. [file 1471-2105-11-73-S4.ZIP › WT_60B.gpr]

ATF	1.0
29	56    
"Type=GenePix Results 3"
"DateTime=2004/04/23 18:21:33"
"Settings="
"GalFile=\\Fr-netapp1a\hintoncom\Array lists\STPLMar2003.gal"
"PixelSize=10"
"Wavelengths=635	532"
"ImageFiles=\\Fr-netapp1a\hintoncom\Collaborators\Michael Mangan\Double transcriptomes\2004 04 22 035760B.tif 2	\\Fr-netapp1a\hintoncom\Collaborators\Michael Mangan\Double transcriptomes\2004 04 22 035760B.tif 3"
"NormalizationMethod=None"
"NormalizationFactors=1	1"
"JpegImage=\\Fr-netapp1a\hintoncom\Collaborators\Michael Mangan\Double transcriptomes\gpr\2004 04 22 035760B.jpg"
"StdDev=Type 1"
"RatioFormulations=W1/W2 (635/532)"
"FeatureType=Circular"
"Barcode="
"BackgroundSubtraction=LocalFeature"
"ImageOrigin=1320, 41800"
"JpegOrigin=1760, 42310"
"Creator=GenePix Pro 5.0.1.24"
"Scanner=GenePix 4000A [48450]"
"FocusPosition=0"
"Temperature=41.3"
"LinesAveraged=2"
"Comment="
"PMTGain=600	570"
"ScanPower=100	100"
"LaserPower=1.81	1.53"
"Filters=<Empty>	<Empty>"
"ScanRegion=132,4180,1992,5912"
"Supplier="
"Block"	"Column"	"Row"	"Name"	"ID"	"X"	"Y"	"Dia."	"F635 Median"	"F635 Mean"	"F635 SD"	"F635 CV"	"B635"	"B635 Median"	"B635 Mean"	"B635 SD"	"B635 CV"	"% > B635+1SD"	"% > B635+2SD"	"F635 % Sat."	"F532 Median"	"F532 Mean"	"F532 SD"	"F532 CV"	"B532"	"B532 Median"	"B532 Mean"	"B532 SD"	"B532 CV"	"% > B532+1SD"	"% > B532+2SD"	"F532 % Sat."	"Ratio of Medians (635/532)"	"Ratio of Means (635/532)"	"Median of Ratios (635/532)"	"Mean of Ratios (635/532)"	"Ratios SD (635/532)"	"Rgn Ratio (635/532)"	"Rgn R2 (635/532)"	"F Pixels"	"B Pixels"	"Circularity"	"Sum of Medians (635/532)"	"Sum of Means (635/532)"	"Log Ratio (635/532)"	"F635 Median - B635"	"F532 Median - B532"	"F635 Mean - B635"	"F532 Mean - B532"	"F635 Total Intensity"	"F532 Total Intensity"	"SNR 635"	"SNR 532"	"Flags"	"Normalize"	"Autoflag"
1	1	1	"yiiD"	"STM4029"	2030	42570	110	234	311	257	82	44	44	45	12	26	98	98	0	1317	1797	1662	92	66	66	68	12	17	100	100	0	0.152	0.154	0.141	0.137	2.190	0.141	0.686	80	575	100	1441	1998	-2.719	190	1251	267	1731	24849	143786	22.167	144.083	0	0	0
1	2	1	"yjiY"	"STM4532"	2220	42580	120	108	116	50	43	45	45	48	31	64	80	50	0	1002	1134	624	55	68	68	77	130	168	97	95	0	0.067	0.067	0.063	0.067	2.521	0.049	0.452	120	603	100	997	1137	-3.890	63	934	71	1066	13921	136036	2.194	8.131	0	0	0
1	3	1	"glpG"	"STM3524"	2400	42580	120	256	346	291	84	44	44	46	10	21	95	91	0	1634	2578	2396	92	69	69	71	15	21	100	99	0	0.135	0.120	0.120	0.108	3.801	0.086	0.477	120	524	100	1777	2811	-2.884	212	1565	302	2509	41535	309312	30.000	167.133	0	0	0
1	4	1	"yhjC"	"STM3607"	2560	42570	110	127	220	222	100	47	47	50	28	56	81	62	0	2100	3199	3434	107	73	73	145	511	352	90	70	0	0.039	0.055	0.051	0.045	2.571	0.042	0.547	80	470	100	2107	3299	-4.663	80	2027	173	3126	17578	255903	6.071	5.977	0	0	0
1	5	1	"dacB"	"STM3300"	2740	42570	110	238	411	449	109	46	46	57	62	108	86	63	0	1910	3309	3758	113	73	73	191	693	362	86	66	0	0.105	0.113	0.125	0.104	2.527	0.092	0.657	80	530	100	2029	3601	-3.258	192	1837	365	3236	32867	264716	5.710	4.499	0	0	0
1	6	1	"yqjD"	"STM3229"	2930	42570	120	1484	2074	1986	95	46	46	53	52	98	98	96	0	379	569	476	83	70	70	121	480	396	34	15	0	4.654	4.064	4.564	3.780	3.329	6.625	0.274	120	589	100	1747	2527	2.218	1438	309	2028	499	248853	68303	38.865	0.933	0	0	0
1	7	1	"yfhP"	"STM2544"	3100	42570	120	1255	2271	2837	124	46	46	48	22	45	98	97	0	722	1078	1102	102	67	67	69	12	17	100	100	0	1.846	2.201	1.723	1.830	2.969	3.017	0.600	120	548	100	1864	3236	0.884	1209	655	2225	1011	272466	129340	101.045	84.083	0	0	0
1	8	1	""	"STM0660"	3290	42570	120	288	373	307	82	45	45	48	22	45	92	85	0	2357	3035	2608	85	68	68	70	15	21	100	100	0	0.106	0.111	0.101	0.102	2.785	0.086	0.542	120	548	100	2532	3295	-3.236	243	2289	328	2967	44780	364257	14.773	197.667	0	0	0
1	9	1	""	"STM0672"	3460	42570	120	218	207	70	33	46	46	49	18	36	91	90	0	3390	3173	1018	32	71	71	73	14	19	99	98	0	0.052	0.052	0.053	0.048	1.732	0.050	0.767	120	535	100	3491	3263	-4.270	172	3319	161	3102	24889	380794	8.778	221.429	0	0	0
1	10	1	"nagB"	"STM0684"	3640	42580	120	5099	4946	1364	27	48	48	49	14	28	100	100	0	5221	5121	1141	22	78	78	81	22	27	100	100	0	0.982	0.971	0.978	0.925	1.952	0.983	0.900	120	508	100	10194	9941	-0.026	5051	5143	4898	5043	593530	614480	349.786	229.091	0	0	0
1	11	1	"ybfN"	"STM0688"	3820	42570	120	134	138	49	35	57	57	347	2108	607	0	0	0	1328	1355	502	37	94	94	1561	7944	508	0	0	0	0.062	0.064	0.069	0.061	1.994	0.059	0.571	120	524	100	1311	1342	-4.002	77	1234	81	1261	16619	162618	-0.099	-0.026	0	0	0
1	12	1	"eutH"	"STM2460"	4000	42570	120	791	782	237	30	57	57	66	30	45	99	98	0	7410	7226	1924	26	89	89	222	433	195	98	98	0	0.100	0.102	0.097	0.101	2.065	0.095	0.847	120	526	100	8055	7862	-3.318	734	7321	725	7137	93819	867131	23.867	16.176	0	0	0
1	13	1	"ubiE"	"STM3970"	4170	42570	130	3832	3617	1419	39	53	53	59	26	44	99	99	0	6977	6789	1819	26	81	81	88	29	32	100	100	0	0.548	0.531	0.534	0.466	2.139	0.534	0.833	120	565	100	10675	10272	-0.868	3779	6896	3564	6708	434021	814665	136.846	231.069	0	0	0
1	14	1	""	"STM3966"	4350	42570	120	1955	2043	573	28	50	50	54	23	42	100	100	0	10028	10117	1582	15	76	76	84	32	38	100	100	0	0.191	0.198	0.197	0.191	1.451	0.194	0.878	120	508	100	11857	12034	-2.385	1905	9952	1993	10041	245110	1214086	86.478	313.531	0	0	0
1	15	1	"yigL"	"STM3962"	4520	42570	120	400	529	370	69	46	46	51	42	82	92	90	0	1910	3429	3679	107	72	72	78	30	38	100	99	0	0.193	0.144	0.200	0.206	3.462	0.085	0.492	120	540	100	2192	3840	-2.376	354	1838	483	3357	63489	411463	11.381	111.700	0	0	0
1	16	1	"recQ"	"STM3958"	4710	42570	130	862	938	422	44	46	46	49	37	75	100	100	0	5019	5201	1921	36	72	72	78	31	39	100	100	0	0.165	0.174	0.169	0.163	1.642	0.166	0.772	120	602	100	5763	6021	-2.600	816	4947	892	5129	112524	624154	24.027	165.258	0	0	0
1	17	1	"yigG"	"STM3954"	4880	42570	130	561	769	818	106	48	48	49	13	26	98	96	0	3081	3339	2153	64	75	75	93	65	69	100	100	0	0.171	0.221	0.192	0.190	2.898	0.204	0.415	120	552	100	3519	3985	-2.551	513	3006	721	3264	92320	400686	55.385	49.938	0	0	0
1	18	1	"yigB"	"STM3950"	5060	42560	140	1268	1192	617	51	49	49	52	22	42	97	95	0	6180	5362	2737	51	76	76	96	85	88	99	98	0	0.200	0.216	0.206	0.211	2.392	0.198	0.800	156	707	100	7323	6429	-2.324	1219	6104	1143	5286	185960	836502	51.818	61.953	0	0	0
1	19	1	"sgaB"	"STM4384"	5240	42560	120	54	66	34	51	48	48	56	56	100	12	4	0	310	808	1165	144	73	73	77	20	25	95	90	0	0.025	0.024	0.031	0.039	3.942	0.019	0.298	120	527	100	243	753	-5.304	6	237	18	735	7965	96941	0.179	36.550	0	0	0
1	20	1	"cycA"	"STM4398"	5410	42570	130	2673	4009	3671	91	52	52	70	110	157	99	95	0	4874	5947	4778	80	80	80	145	632	435	88	80	0	0.547	0.674	0.700	0.600	3.201	0.683	0.631	120	605	100	7415	9824	-0.871	2621	4794	3957	5867	481123	713687	35.809	9.180	0	0	0
1	21	1	"ytfM"	"STM4409"	5590	42570	130	639	904	850	94	51	51	57	74	129	91	90	0	4879	5951	4301	72	79	79	94	64	68	100	100	0	0.123	0.145	0.136	0.119	2.819	0.124	0.496	120	615	100	5388	6725	-3.029	588	4800	853	5872	108502	714137	11.446	91.516	0	0	0
1	22	1	""	"STM4418"	5780	42570	120	135	221	254	114	47	47	51	55	107	74	38	0	2935	4596	5062	110	72	72	77	28	36	100	100	0	0.031	0.038	0.034	0.031	2.254	0.040	0.760	120	558	100	2951	4698	-5.024	88	2863	174	4524	26503	551573	3.091	161.393	0	0	0
1	23	1	""	"STM4422"	5950	42570	130	51	54	17	31	46	46	47	12	25	29	15	0	349	466	404	86	70	70	71	14	19	99	98	0	0.018	0.020	0.034	0.033	3.913	0.016	0.114	120	551	100	284	404	-5.802	5	279	8	396	6465	55943	0.583	28.214	0	0	0
1	24	1	"srfJ"	"STM4426"	6130	42560	140	127	216	218	100	46	46	49	26	53	83	69	0	3048	5751	6489	112	72	72	82	64	78	96	96	0	0.027	0.030	0.029	0.029	3.309	0.026	0.626	156	905	100	3057	5849	-5.199	81	2976	170	5679	33636	897111	6.423	88.578	0	0	0
1	1	2	"yaiC"	"STM0385"	2030	42760	110	382	522	488	93	45	45	55	119	216	90	73	0	1958	3100	3255	105	67	67	80	140	175	100	100	0	0.178	0.157	0.158	0.156	2.114	0.131	0.691	80	558	100	2228	3510	-2.488	337	1891	477	3033	41734	248014	3.924	21.571	0	0	0
1	2	2	"mopB"	"STM4329"	2230	42770	110	721	1149	1048	91	47	47	60	138	230	93	81	0	429	699	743	106	70	70	91	166	182	78	55	0	1.877	1.752	1.678	1.926	3.179	1.650	0.292	80	413	100	1033	1731	0.909	674	359	1102	629	91934	55882	7.891	3.663	0	0	0
1	3	2	"phoP"	"STM1231"	2400	42760	120	2168	3397	4083	120	47	47	48	13	27	100	100	0	807	1245	1428	114	72	72	80	57	71	96	94	0	2.886	2.856	2.782	2.824	3.186	3.514	0.603	120	455	100	2856	4523	1.529	2121	735	3350	1173	407696	149406	257.615	20.439	0	0	0
1	4	2	"otsA"	"STM1928"	2580	42760	120	3291	4383	4004	91	48	48	52	32	61	100	100	0	2500	3116	2635	84	74	74	117	382	326	95	90	0	1.337	1.425	1.338	1.347	2.454	1.605	0.662	120	462	100	5669	7377	0.419	3243	2426	4335	3042	525905	373961	135.344	7.851	0	0	0
1	5	2	"thiF"	"STM4162"	2740	42760	110	68	95	86	90	48	48	55	56	101	18	11	0	931	1615	2251	139	74	74	124	374	301	86	63	0	0.023	0.030	0.022	0.024	3.533	0.025	0.387	80	446	100	877	1588	-5.421	20	857	47	1541	7633	129213	0.714	3.987	0	0	0
1	6	2	"hemE"	"STM4167"	2940	42760	110	442	729	704	96	47	47	49	15	30	100	100	0	2119	3454	4026	116	70	70	92	165	179	100	98	0	0.193	0.202	0.200	0.225	2.375	0.144	0.573	80	443	100	2444	4066	-2.375	395	2049	682	3384	58345	276341	45.333	20.376	0	0	0
1	7	2	"bfr"	"STM3443"	3110	42760	120	1302	2892	3850	133	46	46	49	16	32	95	92	0	388	808	935	115	68	68	70	15	21	93	85	0	3.925	3.846	3.653	3.546	4.386	5.602	0.488	120	471	100	1576	3586	1.973	1256	320	2846	740	347048	96966	177.688	49.200	0	0	0
1	8	2	"stfA"	"STM0195"	3290	42760	120	78	119	97	81	45	45	48	15	31	65	51	0	1097	2330	2721	116	70	70	72	17	23	95	91	0	0.032	0.033	0.033	0.052	6.221	0.024	0.368	120	450	100	1060	2334	-4.960	33	1027	74	2260	14259	279650	4.733	132.824	0	0	0
1	9	2	"hemL"	"STM0202"	3460	42750	110	178	236	180	76	46	46	50	22	44	93	77	0	775	995	927	93	72	72	75	20	26	100	100	0	0.188	0.206	0.206	0.192	2.053	0.169	0.620	80	401	100	835	1113	-2.413	132	703	190	923	18879	79624	8.455	46.000	0	0	0
1	10	2	"eutD"	"STM2466"	3650	42750	120	59	89	74	83	48	48	52	23	44	35	27	0	846	2297	2947	128	75	75	79	22	27	88	82	0	0.014	0.018	0.021	0.030	5.690	0.020	0.649	120	445	100	782	2263	-6.131	11	771	41	2222	10738	275683	1.609	100.818	0	0	0
1	11	2	"crr"	"STM2433"	3820	42750	120	567	2488	3356	134	49	49	52	19	36	77	74	0	528	968	1144	118	75	75	78	20	25	67	65	0	1.143	2.731	2.149	2.067	5.277	3.486	0.616	120	422	100	971	3332	0.193	518	453	2439	893	298596	116130	128.211	44.500	0	0	0
1	12	2	"prpD"	"STM0370"	4000	42760	120	188	358	437	122	49	49	52	18	34	86	76	0	989	1844	2349	127	73	73	77	23	29	98	97	0	0.152	0.174	0.148	0.156	3.421	0.138	0.561	120	438	100	1055	2080	-2.720	139	916	309	1771	43003	221328	17.000	76.826	0	0	0
1	13	2	"spaQ"	"STM2889"	4180	42750	120	82	108	71	65	51	51	53	16	30	62	48	0	783	987	936	94	80	80	87	31	35	98	96	0	0.044	0.063	0.059	0.052	2.981	0.042	0.325	120	422	100	734	964	-4.503	31	703	57	907	12973	118385	3.438	29.032	0	0	0
1	14	2	"yfeJ"	"STM2437"	4350	42750	130	126	146	83	56	50	50	53	19	35	90	78	0	1758	2080	1381	66	77	77	84	28	33	99	99	0	0.045	0.048	0.047	0.045	2.153	0.041	0.547	120	476	100	1757	2099	-4.467	76	1681	96	2003	17520	249614	4.895	71.286	0	0	0
1	15	2	"fabH"	"STM1193"	4530	42760	120	414	632	691	109	47	47	50	16	32	100	98	0	1829	2775	3003	108	71	71	74	21	28	99	99	0	0.209	0.216	0.212	0.216	2.633	0.182	0.637	120	448	100	2125	3289	-2.260	367	1758	585	2704	75782	333016	36.375	128.619	0	0	0
1	16	2	"flgN"	"STM1171"	4710	42760	120	1112	1759	1839	104	46	46	48	12	25	100	100	0	726	1146	1256	109	71	71	73	18	24	100	99	0	1.627	1.593	1.521	1.701	2.626	1.682	0.542	120	430	100	1721	2788	0.703	1066	655	1713	1075	211100	137565	142.583	59.611	0	0	0
1	17	2	"phsC"	"STM2063"	4890	42750	120	508	654	583	89	46	46	48	12	25	100	98	0	2845	3599	3092	85	71	71	73	23	31	100	100	0	0.167	0.172	0.166	0.165	2.376	0.146	0.557	120	445	100	3236	4136	-2.586	462	2774	608	3528	78520	431870	50.500	153.304	0	0	0
1	18	2	"pefB"	"PSLT019"	5060	42750	110	61	67	24	35	46	46	48	12	25	60	33	0	2458	2890	2281	78	72	72	90	117	130	100	100	0	0.006	0.007	0.007	0.007	2.568	0.006	0.293	80	422	100	2401	2839	-7.313	15	2386	21	2818	5377	231183	1.583	23.932	0	0	0
1	19	2	""	"PSLT046"	5250	42760	130	1749	3728	4485	120	47	47	53	56	105	95	87	0	1063	2750	3458	125	72	72	87	107	122	80	73	0	1.717	1.375	1.355	1.464	4.689	1.368	0.653	120	499	100	2693	6359	0.780	1702	991	3681	2678	447359	329997	65.625	24.888	0	0	0
1	20	2	"rlgA"	"PSLT045"	5400	42760	110	1446	2511	2988	118	50	50	75	143	190	68	61	0	3586	5542	6141	110	72	72	162	793	489	60	56	0	0.397	0.450	0.443	0.481	5.464	0.391	0.605	80	383	100	4910	7931	-1.332	1396	3514	2461	5470	200842	443394	17.035	6.784	0	0	0
1	21	2	"udp"	"STM3968"	5600	42750	120	147	1512	2940	194	50	50	69	125	181	47	41	0	349	1729	2565	148	71	71	140	689	492	40	31	0	0.349	0.882	0.574	0.620	5.610	1.112	0.661	120	509	100	375	3120	-1.519	97	278	1462	1658	181420	207487	11.544	2.306	0	0	0
1	22	2	"hns"	"STM1751"	5790	42760	110	961	3544	4700	132	48	48	54	65	120	100	98	0	241	698	858	122	69	69	73	27	36	100	90	0	5.308	5.558	5.257	5.343	2.032	9.012	0.603	80	386	100	1085	4125	2.408	913	172	3496	629	283492	55871	53.692	23.148	0	0	0
1	23	2	"prgI"	"STM2873"	5950	42750	120	119	908	1483	163	47	47	48	12	25	87	79	0	154	768	1271	165	70	70	73	24	32	88	70	0	0.857	1.234	1.000	1.015	2.847	1.214	0.713	120	425	100	156	1559	-0.222	72	84	861	698	109011	92174	71.667	28.958	0	0	0
1	24	2	"prfC"	"STM4560"	6100	42760	80	160	203	189	93	48	48	53	40	75	63	55	0	1028	2022	2287	113	72	72	94	131	139	71	67	0	0.117	0.079	0.109	0.107	3.755	0.055	0.376	52	267	100	1068	2105	-3.094	112	956	155	1950	10581	105118	3.750	14.718	0	0	0
1	1	3	"iclR"	"STM4187"	2040	42940	110	106	350	414	118	44	44	47	16	34	71	63	0	480	2170	2941	135	69	69	73	26	35	82	78	0	0.151	0.146	0.153	0.192	3.680	0.114	0.639	80	499	100	473	2407	-2.729	62	411	306	2101	27980	173579	18.938	80.654	0	0	0
1	2	3	"hisQ"	"STM2353"	2220	42930	120	538	943	1062	112	46	46	55	127	230	80	67	0	1525	2615	2939	112	71	71	79	44	55	97	90	0	0.338	0.353	0.340	0.353	3.960	0.303	0.662	120	457	100	1946	3441	-1.563	492	1454	897	2544	113162	313792	6.992	57.636	0	0	0
1	3	3	"rpsP"	"STM2676"	2380	42940	100	80	179	185	103	48	48	53	34	64	47	43	0	108	318	347	109	73	73	90	106	117	41	36	0	0.914	0.535	0.618	0.619	4.705	0.391	0.420	80	378	100	67	376	-0.129	32	35	131	245	14287	25413	3.706	2.151	0	0	0
1	4	3	"ilvH"	"STM0117"	2580	42940	120	164	328	370	112	48	48	52	31	59	72	61	0	776	1613	2023	125	73	73	91	96	105	82	70	0	0.165	0.182	0.169	0.192	5.078	0.161	0.765	120	476	100	819	1820	-2.599	116	703	280	1540	39318	193590	8.903	15.854	0	0	0
1	5	3	"putP"	"STM1125"	2760	42940	120	112	205	256	124	46	46	47	13	27	71	63	0	1317	2091	2192	104	71	71	90	113	125	89	84	0	0.053	0.079	0.073	0.066	3.964	0.074	0.498	120	446	100	1312	2179	-4.239	66	1246	159	2020	24645	250969	12.154	17.708	0	0	0
1	6	3	"hfq"	"STM4361"	2940	42940	120	460	1276	1853	145	46	46	47	11	23	95	92	0	197	548	677	123	69	69	75	32	42	77	65	0	3.234	2.568	2.343	2.288	4.149	3.209	0.645	120	436	100	542	1709	1.693	414	128	1230	479	153164	65728	111.727	14.781	0	0	0
1	7	3	"cbiK"	"STM2025"	3110	42940	110	195	351	314	89	47	47	49	13	26	100	98	0	622	1236	1167	94	71	71	75	23	30	100	100	0	0.269	0.261	0.289	0.261	2.651	0.173	0.461	80	387	100	699	1469	-1.896	148	551	304	1165	28058	98876	23.231	50.478	0	0	0
1	8	3	"cboQ"	"STM2021"	3290	42940	120	163	289	296	102	46	46	49	14	28	93	87	0	1131	2060	2250	109	75	75	80	26	32	100	96	0	0.111	0.122	0.134	0.121	3.402	0.105	0.648	120	439	100	1173	2228	-3.174	117	1056	243	1985	34652	247252	17.143	76.154	0	0	0
1	9	3	"umuD"	"STM1998"	3470	42930	120	57	72	39	54	46	46	49	21	42	33	20	0	275	585	737	125	74	74	79	25	31	94	90	0	0.055	0.051	0.060	0.058	2.767	0.040	0.485	120	445	100	212	537	-4.192	11	201	26	511	8674	70214	1.095	20.240	0	0	0
1	10	3	"uhpB"	"STM3789"	3650	42940	120	60	69	29	42	47	47	49	13	26	48	35	0	602	1315	1558	118	75	75	79	25	31	98	95	0	0.025	0.018	0.026	0.028	4.081	0.011	0.257	120	420	100	540	1262	-5.341	13	527	22	1240	8253	157811	1.538	49.440	0	0	0
1	11	3	"trpC"	"STM1725"	3830	42940	120	75	154	157	101	48	48	51	18	35	55	46	0	693	2013	2610	129	75	75	80	22	27	92	90	0	0.044	0.055	0.057	0.066	4.097	0.049	0.606	120	440	100	645	2044	-4.517	27	618	106	1938	18426	241545	5.722	87.864	0	0	0
1	12	3	"rpoN"	"STM3320"	4010	42940	120	193	481	614	127	48	48	51	19	37	82	72	0	344	779	1032	132	73	73	77	19	24	94	88	0	0.535	0.613	0.557	0.551	4.702	0.509	0.549	120	412	100	416	1139	-0.902	145	271	433	706	57759	93490	22.632	36.947	0	0	0
1	13	3	"phnW"	"STM0431"	4180	42940	120	61	72	41	56	48	48	50	14	28	44	26	0	1301	1888	2125	112	74	74	78	22	28	100	99	0	0.011	0.013	0.018	0.017	3.717	0.010	0.289	120	447	100	1240	1838	-6.560	13	1227	24	1814	8612	226501	1.571	82.273	0	0	0
1	14	3	""	"STM4141"	4370	42940	110	62	66	20	30	46	46	49	14	28	52	26	0	169	190	86	45	72	72	75	18	24	98	95	0	0.165	0.169	0.194	0.153	2.839	0.121	0.261	80	424	100	113	138	-2.600	16	97	20	118	5250	15220	1.214	6.389	0	0	0
1	15	3	""	"STM0346"	4530	42930	110	77	90	48	53	46	46	48	12	25	83	60	0	1349	1846	1816	98	69	69	78	123	157	100	97	0	0.024	0.025	0.025	0.022	2.790	0.019	0.467	80	380	100	1311	1821	-5.368	31	1280	44	1777	7185	147665	3.500	14.374	0	0	0
1	16	3	""	"STM1042"	4710	42930	120	68	104	110	105	46	46	48	12	25	62	45	0	589	1341	2247	167	69	69	78	117	150	77	65	0	0.042	0.046	0.058	0.075	4.455	0.041	0.672	120	423	100	542	1330	-4.563	22	520	58	1272	12535	160869	4.667	10.795	0	0	0
1	17	3	"sirC"	"STM1774"	4890	42940	120	61	69	33	47	46	46	49	28	57	27	9	0	423	588	590	100	70	70	75	37	49	89	82	0	0.042	0.044	0.058	0.058	4.002	0.026	0.101	120	463	100	368	541	-4.557	15	353	23	518	8328	70545	0.714	13.865	0	0	0
1	18	3	"orf70"	"STM1388"	5080	42930	110	85	146	191	130	46	46	50	29	58	62	33	0	324	499	679	136	71	71	81	68	83	87	72	0	0.154	0.234	0.175	0.172	3.264	0.209	0.449	80	423	100	292	528	-2.698	39	253	100	428	11701	39911	3.310	6.147	0	0	0
1	19	3	"traB"	"PSLT081"	5250	42940	120	101	119	75	63	47	47	47	10	21	87	76	0	6692	9162	7460	81	71	71	73	18	24	100	100	0	0.008	0.008	0.007	0.007	2.663	0.007	0.558	120	413	100	6675	9163	-6.938	54	6621	72	9091	14295	1099382	7.200	504.944	0	0	0
1	20	3	"trbI"	"PSLT089"	5430	42930	120	65	104	125	120	47	47	51	43	84	27	17	0	1743	3210	4286	133	69	69	74	31	41	94	89	0	0.011	0.018	0.021	0.023	5.606	0.018	0.479	120	430	100	1692	3198	-6.539	18	1674	57	3141	12455	385161	1.233	101.161	0	0	0
1	21	3	""	"PSLT093"	5600	42930	120	56	69	42	60	47	47	48	13	27	40	23	0	810	1741	2288	131	69	69	71	17	23	100	98	0	0.012	0.013	0.018	0.016	4.476	0.007	0.128	120	430	100	750	1694	-6.363	9	741	22	1672	8278	208904	1.615	98.235	0	0	0
1	22	3	"traF"	"PSLT097"	5780	42930	120	117	205	418	203	46	46	50	21	42	80	69	0	3436	4785	4574	95	69	69	72	17	23	100	98	0	0.021	0.034	0.022	0.029	3.601	0.025	0.058	120	426	100	3438	4875	-5.568	71	3367	159	4716	24542	574244	7.381	277.235	0	0	0
1	23	3	"traG"	"PSLT101"	5960	42940	120	164	292	477	163	46	46	49	22	44	94	85	0	1824	3232	4633	143	71	71	75	26	34	100	100	0	0.067	0.078	0.066	0.071	2.853	0.059	0.365	120	375	100	1871	3407	-3.893	118	1753	246	3161	35073	387842	11.045	121.423	0	0	0
1	24	3	""	"PSLT106"	6130	42940	140	212	335	415	123	45	45	48	22	45	81	76	0	1114	2081	3092	148	72	72	81	68	83	89	85	0	0.160	0.144	0.155	0.160	4.077	0.112	0.676	156	663	100	1209	2299	-2.641	167	1042	290	2009	52264	324657	13.045	29.412	0	0	0
1	1	4	""	"STM1656"	2040	43130	120	313	425	406	95	44	44	46	11	23	95	95	0	1746	2473	2665	107	69	69	71	22	30	99	97	0	0.160	0.158	0.146	0.170	4.374	0.103	0.435	120	554	100	1946	2785	-2.640	269	1677	381	2404	50946	296742	34.455	109.182	0	0	0
1	2	4	""	"STM2716"	2220	43120	120	45	47	11	23	46	46	47	11	23	16	6	0	229	524	834	159	72	72	73	16	21	93	86	0	-0.006	0.002	0.043	0.035	7.764	0.004	0.035	120	440	100	156	453	Error	-1	157	1	452	5631	62822	0.000	28.188	0	0	0
1	3	4	""	"STM2722"	2390	43120	110	60	61	21	34	46	46	49	18	36	36	11	0	1756	2907	3520	121	73	73	157	633	403	87	56	0	0.008	0.005	0.007	0.007	3.862	0.003	0.225	80	404	100	1697	2849	-6.909	14	1683	15	2834	4879	232582	0.667	4.344	0	0	0
1	4	4	""	"STM1618"	2580	43120	120	194	224	163	72	45	45	48	23	47	95	89	0	1480	1727	1330	77	74	74	150	594	396	87	60	0	0.106	0.108	0.100	0.102	2.962	0.072	0.455	120	465	100	1555	1832	-3.238	149	1406	179	1653	26867	207261	7.652	2.655	0	0	0
1	5	4	""	"STM1675"	2760	43120	120	100	169	196	115	46	46	47	11	23	86	77	0	905	1742	2667	153	72	72	82	52	63	95	93	0	0.065	0.074	0.076	0.080	3.535	0.055	0.584	120	447	100	887	1793	-3.947	54	833	123	1670	20317	209044	11.091	31.923	0	0	0
1	6	4	""	"STM1664"	2940	43110	120	94	128	134	104	47	47	48	11	22	84	73	0	1643	2557	3431	134	70	70	76	32	42	99	99	0	0.030	0.033	0.033	0.027	3.248	0.028	0.572	120	423	100	1620	2568	-5.065	47	1573	81	2487	15344	306886	7.273	77.531	0	0	0
1	7	4	"pyrH"	"STM0218"	3120	43120	120	128	222	292	131	46	46	49	14	28	90	76	0	913	1700	2464	144	72	72	76	21	27	95	94	0	0.098	0.108	0.130	0.128	5.099	0.084	0.496	120	421	100	923	1804	-3.358	82	841	176	1628	26659	203979	12.357	77.333	0	0	0
1	8	4	"accA"	"STM0232"	3290	43120	120	472	465	211	45	47	47	50	22	44	96	95	0	2615	2612	1228	47	75	75	79	20	25	100	100	0	0.167	0.165	0.162	0.157	2.138	0.140	0.702	120	409	100	2965	2955	-2.579	425	2540	418	2537	55773	313409	18.864	126.650	0	0	0
1	9	4	"panC"	"STM0181"	3470	43110	120	141	166	107	64	47	47	50	20	40	91	90	0	2011	2377	1666	70	74	74	80	25	31	100	99	0	0.049	0.052	0.050	0.051	2.037	0.046	0.623	120	436	100	2031	2422	-4.365	94	1937	119	2303	19946	285255	5.800	91.880	0	0	0
1	10	4	"sbmC"	"STM2061"	3650	43110	120	162	448	756	168	47	47	48	10	20	81	74	0	262	609	1172	192	74	74	79	26	32	75	72	0	0.612	0.750	0.675	0.659	5.261	0.558	0.437	120	444	100	303	936	-0.709	115	188	401	535	53764	73058	40.000	20.385	0	0	0
1	11	4	"yeeO"	"STM2013"	3820	43110	110	175	230	192	83	47	47	49	13	26	95	88	0	3101	4255	3841	90	75	75	86	90	104	100	100	0	0.042	0.044	0.041	0.039	2.270	0.042	0.680	80	406	100	3154	4363	-4.563	128	3026	183	4180	18403	340401	13.923	46.322	0	0	0
1	12	4	"rcsA"	"STM1982"	4000	43110	110	145	189	132	69	48	48	51	18	35	93	86	0	1718	2300	1777	77	76	76	94	108	114	100	98	0	0.059	0.063	0.058	0.055	2.687	0.051	0.529	80	438	100	1739	2365	-4.081	97	1642	141	2224	15133	183995	7.667	20.426	0	0	0
1	13	4	"yjbB"	"STM4189"	4180	43110	120	74	229	443	193	48	48	50	17	34	60	40	0	322	1405	2931	208	73	73	83	67	80	92	79	0	0.104	0.136	0.112	0.093	3.827	0.104	0.468	120	444	100	275	1513	-3.260	26	249	181	1332	27532	168655	10.529	19.731	0	0	0
1	14	4	"ubiA"	"STM4234"	4360	43120	120	730	1092	1240	113	46	46	48	15	31	99	97	0	2208	3637	4162	114	72	72	74	17	22	100	100	0	0.320	0.293	0.262	0.263	2.359	0.260	0.742	120	469	100	2820	4611	-1.643	684	2136	1046	3565	131025	436414	69.600	209.588	0	0	0
1	15	4	""	"STM4242"	4540	43110	120	1752	2092	1615	77	46	46	48	15	31	99	99	0	5939	6610	4184	63	71	71	79	112	141	99	99	0	0.291	0.313	0.294	0.265	2.234	0.297	0.689	120	460	100	7574	8585	-1.782	1706	5868	2046	6539	251018	793168	136.267	58.313	0	0	0
1	16	4	""	"STM4272"	4710	43110	120	124	153	104	67	45	45	47	15	31	92	85	0	2866	3586	3427	95	70	70	71	13	18	100	100	0	0.028	0.031	0.029	0.030	2.654	0.022	0.508	120	444	100	2875	3624	-5.145	79	2796	108	3516	18306	430323	7.067	270.385	0	0	0
1	17	4	"yjcG"	"STM4273"	4900	43120	120	3988	4586	4211	91	45	45	46	11	23	100	100	0	5995	6343	4656	73	70	70	72	13	18	98	98	0	0.665	0.724	0.662	0.768	2.348	0.788	0.788	120	385	100	9868	10814	-0.588	3943	5925	4541	6273	550309	761109	412.727	482.385	0	0	0
1	18	4	"sixA"	"STM2387"	5060	43120	140	554	974	1345	138	46	46	49	29	59	96	91	0	572	877	1093	124	70	70	76	48	63	92	80	0	1.012	1.150	1.064	1.104	3.957	1.282	0.528	156	429	100	1010	1735	0.017	508	502	928	807	151878	136848	31.897	16.688	0	0	0
1	19	4	"fes"	"STM0586"	5240	43110	120	68	113	119	105	47	47	47	10	21	62	50	0	194	570	1067	187	69	69	73	38	52	74	60	0	0.168	0.132	0.141	0.185	5.734	0.082	0.537	120	402	100	146	567	-2.573	21	125	66	501	13584	68402	6.600	13.079	0	0	0
1	20	4	"maa"	"STM0472"	5430	43120	120	206	347	470	135	47	47	47	10	21	96	93	0	625	1144	1631	142	69	69	71	13	18	99	99	0	0.286	0.279	0.271	0.282	3.268	0.181	0.379	120	408	100	715	1375	-1.806	159	556	300	1075	41618	137286	30.000	82.538	0	0	0
1	21	4	"ybbJ"	"STM0500"	5600	43120	120	161	235	205	87	47	47	48	11	22	91	85	0	744	1093	1109	101	70	70	72	13	18	95	93	0	0.169	0.184	0.155	0.180	3.913	0.126	0.455	120	404	100	788	1211	-2.564	114	674	188	1023	28240	131114	17.000	78.538	0	0	0
1	22	4	"allD"	"STM0528"	5780	43110	120	83	94	45	47	45	45	48	17	35	82	54	0	2269	2658	2018	75	70	70	71	13	18	100	100	0	0.017	0.019	0.018	0.018	2.351	0.014	0.443	120	429	100	2237	2637	-5.855	38	2199	49	2588	11269	318906	2.706	199.000	0	0	0
1	23	4	"yfdH"	"STM0558"	5950	43110	120	60	72	41	56	45	45	50	29	58	27	11	0	1976	2996	3198	106	70	70	107	465	434	96	85	0	0.008	0.009	0.009	0.009	3.060	0.007	0.304	120	434	100	1921	2953	-6.989	15	1906	27	2926	8672	359534	0.759	6.213	0	0	0
1	24	4	""	"STM0573"	6140	43110	120	68	82	46	56	45	45	47	14	29	63	43	0	1289	2129	2560	120	70	70	73	30	41	99	98	0	0.019	0.018	0.022	0.023	3.779	0.011	0.310	120	512	100	1242	2096	-5.728	23	1219	37	2059	9893	255508	2.500	68.533	0	0	0
1	1	5	""	"STM1836"	2040	43290	110	146	158	71	44	45	45	46	11	23	95	88	0	3141	3307	1899	57	69	69	78	119	152	100	100	0	0.033	0.035	0.033	0.032	2.093	0.026	0.508	80	467	100	3173	3351	-4.927	101	3072	113	3238	12652	264552	10.182	27.134	0	0	0
1	2	5	"ycgN"	"STM1811"	2220	43300	120	253	296	250	84	46	46	47	12	25	95	92	0	1397	1795	1781	99	72	72	82	124	151	97	95	0	0.156	0.145	0.145	0.137	2.243	0.107	0.565	120	432	100	1532	1973	-2.678	207	1325	250	1723	35494	215382	20.750	13.815	0	0	0
1	3	5	"kdsA"	"STM1772"	2390	43300	140	733	869	795	91	47	47	48	11	22	98	96	0	2154	2546	1772	69	73	73	142	584	411	94	85	0	0.330	0.332	0.316	0.288	2.075	0.333	0.667	156	474	100	2767	3295	-1.601	686	2081	822	2473	135608	397243	74.636	4.116	0	0	0
1	4	5	"galU"	"STM1752"	2580	43300	120	2059	2345	1393	59	47	47	50	14	28	100	99	0	3022	3049	1334	43	73	73	86	100	116	98	97	0	0.682	0.772	0.732	0.781	2.972	0.798	0.637	120	465	100	4961	5274	-0.552	2012	2949	2298	2976	281425	365872	163.929	29.630	0	0	0
1	5	5	"yeaB"	"STM1825"	2770	43300	110	245	243	73	30	48	48	50	14	28	100	100	0	2023	1974	528	26	72	72	85	104	122	100	100	0	0.101	0.103	0.101	0.100	1.502	0.096	0.742	80	387	100	2148	2097	-3.308	197	1951	195	1902	19478	157894	13.786	18.163	0	0	0
1	6	5	""	"STM1808"	2940	43300	120	189	202	108	53	48	48	50	18	36	96	95	0	1215	1935	4122	213	72	72	83	77	92	99	99	0	0.123	0.083	0.121	0.106	2.358	0.014	0.136	120	453	100	1284	2017	-3.019	141	1143	154	1863	24276	232161	8.444	24.052	0	0	0
1	7	5	""	"STM4011"	3120	43300	120	75	89	65	73	46	46	48	12	25	78	56	0	1741	2393	2987	124	72	72	79	31	39	98	98	0	0.017	0.019	0.017	0.018	3.057	0.014	0.432	120	398	100	1698	2364	-5.847	29	1669	43	2321	10691	287101	3.417	74.645	0	0	0
1	8	5	"yihG"	"STM3998"	3290	43300	120	67	103	109	105	47	47	51	22	43	44	28	0	751	1967	3189	162	74	74	80	27	33	91	85	0	0.030	0.030	0.035	0.038	4.514	0.028	0.656	120	380	100	697	1949	-5.081	20	677	56	1893	12314	236090	2.364	69.889	0	0	0
1	9	5	"argC"	"STM4121"	3470	43300	120	96	113	78	69	47	47	51	26	50	68	45	0	1412	2091	2316	110	74	74	78	24	30	99	97	0	0.037	0.033	0.037	0.039	3.216	0.025	0.522	120	420	100	1387	2083	-4.771	49	1338	66	2017	13565	250896	2.385	83.875	0	0	0
1	10	5	"ego"	"STM4074"	3650	43310	120	747	1690	2433	143	47	47	48	10	20	98	95	0	894	1837	2683	146	74	74	82	68	82	78	77	0	0.854	0.932	1.021	0.973	5.246	0.888	0.715	120	415	100	1520	3406	-0.228	700	820	1643	1763	202785	220444	164.200	25.809	0	0	0
1	11	5	"cpxP"	"STM4060"	3820	43300	120	546	1438	2822	196	48	48	48	13	27	95	92	0	641	1563	3181	203	75	75	104	245	235	68	53	0	0.880	0.934	0.812	0.783	3.622	0.873	0.668	120	467	100	1064	2878	-0.185	498	566	1390	1488	172541	187582	106.923	5.955	0	0	0
1	12	5	""	"Not LT2a86"	3990	43300	110	144	244	309	126	48	48	50	17	34	78	70	0	1078	2018	2884	142	76	76	93	108	116	85	77	0	0.096	0.101	0.109	0.111	3.853	0.097	0.629	80	419	100	1098	2138	-3.384	96	1002	196	1942	19495	161476	11.412	17.824	0	0	0
1	13	5	"smg"	"STM3404"	4180	43300	120	1337	1682	1280	76	49	49	59	111	188	95	92	0	1274	1531	1254	81	75	75	89	92	103	95	92	0	1.074	1.122	0.975	1.116	2.797	1.125	0.512	120	436	100	2487	3089	0.103	1288	1199	1633	1456	201803	183676	14.622	15.674	0	0	0
1	14	5	"rpsM"	"STM3418"	4350	43310	120	285	387	366	94	47	47	88	392	445	30	8	0	328	414	334	80	74	74	87	119	136	82	50	0	0.937	1.000	0.796	0.924	3.060	1.107	0.396	120	408	100	492	680	-0.094	238	254	340	340	46445	49621	0.763	2.748	0	0	0
1	15	5	"rpsH"	"STM3426"	4540	43310	120	1013	1157	1016	87	47	47	79	370	468	80	66	0	833	914	773	84	73	73	85	117	137	90	80	0	1.271	1.320	1.294	1.368	3.039	1.453	0.340	120	421	100	1726	1951	0.346	966	760	1110	841	138801	109738	2.914	7.085	0	0	0
1	16	5	"rpsQ"	"STM3431"	4720	43300	120	123	237	310	130	46	46	48	16	33	90	79	0	306	527	681	129	70	70	71	14	19	97	94	0	0.326	0.418	0.388	0.368	3.970	0.299	0.363	120	393	100	313	648	-1.616	77	236	191	457	28398	63289	11.813	32.571	0	0	0
1	17	5	"rplV"	"STM3435"	4890	43300	120	447	616	881	143	45	45	47	13	27	100	99	0	819	1025	1071	104	71	71	73	16	21	98	97	0	0.537	0.599	0.520	0.545	2.615	0.686	0.564	120	363	100	1150	1525	-0.896	402	748	571	954	73878	122946	43.769	59.500	0	0	0
1	18	5	"rplC"	"STM3440"	5070	43290	120	653	1263	2122	168	46	46	47	14	29	99	97	0	1379	2202	2626	119	71	71	75	41	54	99	98	0	0.464	0.571	0.462	0.442	3.506	0.548	0.218	120	360	100	1915	3348	-1.108	607	1308	1217	2131	151600	264182	86.857	51.878	0	0	0
1	19	5	"yjgA"	"STM4437"	5250	43290	120	1208	2101	3324	158	46	46	46	10	21	99	98	0	1704	2411	3166	131	70	70	74	39	52	99	99	0	0.711	0.878	0.679	0.684	3.585	1.005	0.457	120	383	100	2796	4396	-0.492	1162	1634	2055	2341	252130	289296	205.500	59.923	0	0	0
1	20	5	"holC"	"STM4476"	5420	43290	120	196	456	827	181	46	46	49	33	67	89	74	0	714	1429	2227	155	72	72	94	300	319	75	52	0	0.234	0.302	0.269	0.247	3.517	0.288	0.560	120	405	100	792	1767	-2.098	150	642	410	1357	54701	171485	12.333	4.450	0	0	0
1	21	5	"yjiE"	"STM4511"	5600	43290	130	97	213	264	123	47	47	50	18	36	65	55	0	952	2107	2952	140	74	74	84	50	59	92	80	0	0.057	0.082	0.086	0.077	3.904	0.069	0.629	120	423	100	928	2199	-4.134	50	878	166	2033	25575	252783	9.056	40.460	0	0	0
1	22	5	"fhuF"	"STM4550"	5770	43290	110	104	504	967	191	48	48	53	28	52	58	50	0	269	1705	3166	185	73	73	115	283	246	42	37	0	0.286	0.279	0.257	0.268	5.823	0.296	0.674	80	427	100	252	2088	-1.807	56	196	456	1632	40297	136425	16.107	5.618	0	0	0
1	23	5	"smp"	"STM4577"	5970	43300	110	61	112	146	130	46	46	50	27	54	35	26	0	433	1262	2386	189	72	72	124	496	400	42	28	0	0.042	0.055	0.087	0.085	5.654	0.046	0.621	80	436	100	376	1256	-4.589	15	361	66	1190	8989	100972	2.296	2.294	0	0	0
1	24	5	"arcA"	"STM4598"	6130	43280	100	47	46	8	17	46	46	47	11	23	8	0	0	71	72	9	12	70	70	71	15	21	10	0	0	1.000	0.000	0.938	0.872	2.828	40.206	0.000	80	405	100	2	2	0.000	1	1	0	2	3692	5776	-0.091	0.067	-50	0	0
1	1	6	""	"STM3548"	2050	43480	110	83	93	35	37	44	44	45	10	22	91	77	0	1308	1536	1058	68	70	70	72	35	48	100	100	0	0.032	0.033	0.030	0.032	2.246	0.023	0.382	80	509	100	1277	1515	-4.988	39	1238	49	1466	7400	122844	4.800	41.829	0	0	0
1	2	6	"yhgG"	"STM3507"	2220	43480	110	66	76	45	59	45	45	46	10	21	70	52	0	282	447	523	117	71	71	73	29	39	98	96	0	0.100	0.082	0.102	0.098	2.909	0.056	0.449	80	426	100	232	407	-3.329	21	211	31	376	6092	35757	3.000	12.897	0	0	0
1	3	6	"nanA"	"STM3339"	2400	43480	120	112	160	146	91	46	46	48	13	27	85	77	0	1662	2569	3156	122	70	70	74	28	37	99	98	0	0.041	0.046	0.044	0.043	2.898	0.038	0.661	120	443	100	1658	2613	-4.592	66	1592	114	2499	19199	308249	8.615	89.107	0	0	0
1	4	6	"mtgA"	"STM3326"	2570	43470	110	230	292	295	101	48	48	50	17	34	100	98	0	1647	2135	2167	101	71	71	84	87	103	100	100	0	0.115	0.118	0.124	0.116	2.015	0.105	0.570	80	387	100	1758	2308	-3.114	182	1576	244	2064	23329	170826	14.235	23.575	0	0	0
1	5	6	"yhbZ"	"STM3301"	2760	43470	120	707	1228	1542	125	49	49	51	18	35	97	94	0	2334	4425	5677	128	73	73	88	85	96	99	99	0	0.291	0.271	0.264	0.247	2.727	0.243	0.776	120	470	100	2919	5531	-1.781	658	2261	1179	4352	147332	530998	65.389	51.024	0	0	0
1	6	6	"truB"	"STM3284"	2920	43470	110	310	324	225	69	48	48	54	43	79	95	87	0	2062	2498	1739	69	73	73	106	190	179	100	100	0	0.132	0.114	0.112	0.108	2.026	0.090	0.546	80	386	100	2251	2701	-2.924	262	1989	276	2425	25919	199874	6.279	12.589	0	0	0
1	7	6	"yqhD"	"STM3164"	3120	43480	120	273	343	316	92	48	48	54	43	79	87	79	0	1955	2628	2736	104	73	73	105	179	170	90	85	0	0.120	0.115	0.121	0.122	4.221	0.083	0.461	120	436	100	2107	2850	-3.064	225	1882	295	2555	41177	315324	6.721	14.095	0	0	0
1	8	6	"yghU"	"STM3140"	3290	43470	120	380	679	763	112	48	48	53	28	52	91	88	0	859	1272	1249	98	75	75	84	33	39	97	95	0	0.423	0.527	0.437	0.450	4.047	0.495	0.546	120	378	100	1116	1828	-1.240	332	784	631	1197	81492	152668	22.357	36.000	0	0	0
1	9	6	"mltC"	"STM3112"	3470	43470	120	236	304	253	83	47	47	51	23	45	91	85	0	1714	2426	2415	99	74	74	81	56	69	99	97	0	0.115	0.109	0.111	0.103	2.479	0.084	0.595	120	402	100	1829	2609	-3.117	189	1640	257	2352	36492	291155	11.000	41.875	0	0	0
1	10	6	"yggJ"	"STM3094"	3640	43470	110	167	295	423	143	47	47	51	35	68	76	66	0	1209	2023	2965	146	74	74	100	170	170	90	78	0	0.106	0.127	0.125	0.116	2.750	0.128	0.725	80	348	100	1255	2197	-3.242	120	1135	248	1949	23591	161822	6.971	11.312	0	0	0
1	11	6	""	"STM3073"	3810	43470	110	65	97	97	100	48	48	52	34	65	38	21	0	1022	2039	2587	126	77	77	139	325	233	78	70	0	0.018	0.025	0.029	0.031	4.721	0.015	0.194	80	395	100	962	2011	-5.797	17	945	49	1962	7796	163125	1.324	5.846	0	0	0
1	12	6	"ygfA"	"STM3061"	4010	43470	120	95	175	271	154	48	48	50	17	34	66	55	0	671	1717	3573	208	76	76	117	274	234	64	51	0	0.079	0.077	0.078	0.091	5.328	0.069	0.761	120	450	100	642	1768	-3.662	47	595	127	1641	20975	206012	7.353	5.839	0	0	0
1	13	6	"yeaH"	"STM1284"	4180	43470	120	3002	6719	9039	134	47	47	56	118	210	99	96	0	1034	1942	2389	123	72	72	75	16	21	100	98	0	3.072	3.568	3.622	3.781	4.230	5.460	0.423	120	380	100	3917	8542	1.619	2955	962	6672	1870	806271	233023	56.466	116.688	0	0	0
1	14	6	"ydiZ"	"STM1325"	4360	43480	120	281	378	472	124	46	46	92	417	453	21	5	0	401	514	475	92	72	72	87	126	144	75	62	0	0.714	0.751	0.687	0.739	2.579	1.139	0.426	120	359	100	564	774	-0.485	235	329	332	442	45383	61622	0.686	3.389	0	0	0
1	15	6	"aroH"	"STM1347"	4540	43470	120	188	323	380	117	47	47	86	408	474	20	8	0	1872	2941	3530	120	73	73	88	129	146	95	90	0	0.078	0.096	0.088	0.079	3.689	0.095	0.041	120	346	100	1940	3144	-3.673	141	1799	276	2868	38805	352883	0.581	22.116	0	0	0
1	16	6	"orf242"	"STM1390"	4710	43470	120	273	628	1061	168	47	47	49	15	30	92	85	0	664	1534	2621	170	73	73	75	16	21	94	90	0	0.382	0.398	0.401	0.400	5.069	0.334	0.593	120	339	100	817	2042	-1.387	226	591	581	1461	75403	184020	38.600	91.188	0	0	0
1	17	6	"ydhO"	"STM1432"	4890	43480	140	397	659	907	137	45	45	47	13	27	96	91	0	1639	2104	2852	135	73	73	76	17	22	98	98	0	0.225	0.302	0.246	0.273	3.146	0.226	0.459	156	364	100	1918	2645	-2.153	352	1566	614	2031	102784	328234	47.077	119.294	0	0	0
1	18	6	"ydgR"	"STM1452"	5060	43470	120	494	841	1045	124	46	46	47	14	29	100	98	0	1714	2742	4004	146	72	72	74	17	22	98	98	0	0.273	0.298	0.265	0.303	3.628	0.228	0.691	120	361	100	2090	3465	-1.874	448	1642	795	2670	100904	329000	56.714	156.941	0	0	0
1	19	6	"ugpC"	"STM3554"	5240	43460	120	611	1178	1825	154	47	47	48	11	22	97	97	0	2823	4852	7051	145	73	73	75	17	22	100	100	0	0.205	0.237	0.189	0.178	3.057	0.205	0.629	120	415	100	3314	5910	-2.286	564	2750	1131	4779	141336	582283	102.727	281.000	0	0	0
1	20	6	"ftsX"	"STM3569"	5410	43470	110	668	660	279	42	47	47	56	62	110	100	96	0	5366	5385	2154	40	76	76	138	437	316	100	100	0	0.117	0.115	0.109	0.112	1.601	0.098	0.739	80	402	100	5911	5922	-3.091	621	5290	613	5309	52767	430820	9.742	12.007	0	0	0
1	21	6	"yhhM"	"STM3574"	5610	43460	130	89	155	211	136	48	48	57	58	101	40	18	0	1314	2300	3873	168	76	76	134	395	294	76	66	0	0.033	0.048	0.039	0.037	3.497	0.044	0.590	120	498	100	1279	2331	-4.916	41	1238	107	2224	18653	275948	1.690	5.484	0	0	0
1	22	6	"yhhS"	"STM3581"	5780	43470	120	203	271	243	89	47	47	55	61	110	83	60	0	4863	6798	6845	100	73	73	106	248	233	99	98	0	0.033	0.033	0.034	0.029	3.070	0.025	0.526	120	439	100	4946	6949	-4.940	156	4790	224	6725	32501	815806	3.541	26.984	0	0	0
1	23	6	"yhhJ"	"STM3585"	5950	43470	120	119	156	147	94	46	46	47	12	25	95	85	0	4241	5375	5229	97	73	73	81	97	119	99	97	0	0.018	0.021	0.018	0.018	2.556	0.021	0.689	120	402	100	4241	5412	-5.835	73	4168	110	5302	18717	645046	9.083	54.577	0	0	0
1	24	6	"gor"	"STM3597"	6130	43470	120	628	1367	1800	131	46	46	47	12	25	100	100	0	2289	4288	4986	116	72	72	75	26	34	98	98	0	0.263	0.313	0.270	0.291	2.583	0.306	0.742	120	528	100	2799	5537	-1.930	582	2217	1321	4216	164041	514545	110.000	162.038	0	0	0
1	1	7	"yicN"	"STM3786"	2040	43650	110	103	109	44	40	45	45	46	10	21	98	93	0	1863	2127	1608	75	69	69	73	30	41	100	100	0	0.032	0.031	0.033	0.031	2.046	0.028	0.598	80	535	100	1852	2122	-4.951	58	1794	64	2058	8719	170136	6.300	68.467	0	0	0
1	2	7	"yidH"	"STM3805"	2230	43660	110	123	175	212	121	45	45	47	12	25	92	85	0	953	1335	1629	122	71	71	74	28	37	100	95	0	0.088	0.103	0.119	0.101	2.793	0.072	0.478	80	492	100	960	1394	-3.499	78	882	130	1264	13979	106830	10.667	45.036	0	0	0
1	3	7	"yidQ"	"STM3810"	2410	43650	110	564	650	428	65	45	45	47	12	25	100	98	0	1179	1288	853	66	70	70	72	12	16	100	98	0	0.468	0.497	0.553	0.524	2.138	0.378	0.512	80	424	100	1628	1823	-1.095	519	1109	605	1218	52000	103057	50.250	101.333	0	0	0
1	4	7	""	"STM3820"	2580	43650	120	73	105	102	97	47	47	49	17	34	61	41	0	2575	4309	6174	143	70	70	78	70	89	100	99	0	0.010	0.014	0.013	0.013	2.426	0.013	0.697	120	514	100	2531	4297	-6.590	26	2505	58	4239	12572	517085	3.294	60.443	0	0	0
1	5	7	"torR"	"STM3824"	2760	43650	110	440	471	223	47	47	47	49	17	34	100	100	0	5050	5209	1848	35	72	72	81	47	58	100	100	0	0.079	0.083	0.080	0.081	1.465	0.078	0.776	80	418	100	5371	5561	-3.663	393	4978	424	5137	37679	416686	24.824	109.106	0	0	0
1	6	7	"dgoR"	"STM3830"	2930	43650	120	208	318	334	105	48	48	52	37	71	97	87	0	2016	3097	3383	109	74	74	97	154	158	98	97	0	0.082	0.089	0.076	0.084	2.648	0.066	0.452	120	494	100	2102	3293	-3.601	160	1942	270	3023	38159	371654	7.189	19.481	0	0	0
1	7	7	"pdxA"	"STM0091"	3120	43650	120	949	923	359	38	47	47	49	19	38	98	98	0	7176	6860	2585	37	74	74	80	30	37	100	100	0	0.127	0.129	0.130	0.129	2.020	0.123	0.888	120	467	100	8004	7662	-2.977	902	7102	876	6786	110809	823259	46.000	226.000	0	0	0
1	8	7	""	"STM0099"	3300	43640	110	199	213	70	32	48	48	51	23	45	100	96	0	2021	2110	823	39	73	73	80	32	40	100	100	0	0.078	0.081	0.081	0.080	1.537	0.067	0.670	80	411	100	2099	2202	-3.689	151	1948	165	2037	17001	168798	7.043	63.438	0	0	0
1	9	7	"yabB"	"STM0119"	3460	43640	110	438	923	1286	139	48	48	58	79	136	82	70	0	1419	2723	3894	143	72	72	84	81	96	100	88	0	0.290	0.330	0.275	0.292	2.442	0.325	0.704	80	424	100	1737	3526	-1.788	390	1347	875	2651	73852	217878	10.949	32.580	0	0	0
1	10	7	"murE"	"STM0123"	3650	43640	120	446	568	533	93	47	47	57	77	135	88	81	0	2312	2640	2006	75	73	73	96	152	158	95	93	0	0.178	0.203	0.201	0.181	2.551	0.192	0.647	120	499	100	2638	3088	-2.488	399	2239	521	2567	68143	316829	6.636	16.737	0	0	0
1	11	7	"lpxC"	"STM0134"	3830	43640	120	1183	2231	3643	163	48	48	51	17	33	99	99	0	1165	1929	2924	151	74	74	90	140	155	93	88	0	1.040	1.177	1.124	1.049	2.713	1.275	0.772	120	438	100	2226	4038	0.057	1135	1091	2183	1855	267669	231431	128.235	13.136	0	0	0
1	12	7	"hofC"	"STM0142"	4000	43650	120	62	86	64	74	47	47	49	14	28	50	34	0	1101	3008	5270	175	72	72	74	14	18	92	89	0	0.015	0.013	0.016	0.021	5.052	0.010	0.560	120	454	100	1044	2975	-6.100	15	1029	39	2936	10286	360940	2.643	209.571	0	0	0
1	13	7	""	"STM1546"	4180	43640	110	97	160	322	201	46	46	48	12	25	90	77	0	2240	3293	3243	98	71	71	76	30	39	100	100	0	0.024	0.035	0.024	0.021	2.464	0.050	0.411	80	402	100	2220	3336	-5.410	51	2169	114	3222	12770	263468	9.333	107.233	0	0	0
1	14	7	""	"STM1550"	4360	43640	120	130	182	165	90	46	46	49	14	28	88	80	0	875	1222	1244	101	72	72	77	30	38	100	98	0	0.105	0.118	0.103	0.108	3.000	0.057	0.177	120	430	100	887	1286	-3.257	84	803	136	1150	21780	146661	9.500	38.167	0	0	0
1	15	7	""	"STM1555"	4540	43640	120	104	133	118	88	46	46	49	15	30	90	80	0	2105	2771	2867	103	73	73	76	16	21	99	99	0	0.029	0.032	0.030	0.029	2.915	0.031	0.673	120	415	100	2090	2785	-5.131	58	2032	87	2698	16003	332489	5.600	168.438	0	0	0
1	16	7	""	"STM1561"	4720	43650	130	1116	1808	2289	126	47	47	49	15	30	100	100	0	2448	3471	3788	109	77	77	86	39	45	99	97	0	0.451	0.519	0.468	0.518	2.461	0.538	0.782	120	416	100	3440	5155	-1.149	1069	2371	1761	3394	216974	416554	117.267	86.795	0	0	0
1	17	7	"adhP"	"STM1567"	4890	43650	120	5328	8324	11810	141	48	48	50	12	24	100	100	2	1220	1771	2062	116	80	80	99	55	55	98	97	0	4.632	4.894	4.665	4.611	2.630	6.601	0.681	120	363	100	6420	9967	2.212	5280	1140	8276	1691	998934	212575	689.500	30.400	0	0	0
1	18	7	"yddG"	"STM1571"	5070	43640	120	172	219	220	100	47	47	48	11	22	91	86	0	2489	3440	4368	126	77	77	87	41	47	100	100	0	0.052	0.051	0.049	0.043	2.646	0.037	0.533	120	402	100	2537	3535	-4.270	125	2412	172	3363	26319	412821	15.545	81.780	0	0	0
1	19	7	"topA"	"STM1714"	5250	43650	120	974	1583	2178	137	48	48	50	17	34	100	100	0	2716	4348	5912	135	75	75	80	24	30	98	97	0	0.351	0.359	0.356	0.395	3.697	0.314	0.625	120	443	100	3567	5808	-1.512	926	2641	1535	4273	189960	521806	90.176	177.833	0	0	0
1	20	7	"trpH"	"STM1721"	5430	43640	120	1072	1226	987	80	49	49	54	49	90	96	94	0	4608	5029	2973	59	76	76	110	289	262	99	98	0	0.226	0.238	0.210	0.197	2.349	0.236	0.705	120	474	100	5555	6130	-2.147	1023	4532	1177	4953	147096	603428	23.918	17.021	0	0	0
1	21	7	"cls"	"STM1739"	5600	43640	110	615	935	1224	130	49	49	61	98	160	93	90	0	3350	4804	5690	118	75	75	111	268	241	98	96	0	0.173	0.187	0.164	0.174	2.151	0.163	0.717	80	451	100	3841	5615	-2.533	566	3275	886	4729	74826	384327	8.918	17.511	0	0	0
1	22	7	"tdk"	"STM1750"	5790	43650	100	206	347	463	133	49	49	60	93	155	68	38	0	1028	2011	2348	116	75	75	115	287	249	90	65	0	0.165	0.154	0.115	0.131	2.807	0.097	0.275	80	394	100	1110	2234	-2.602	157	953	298	1936	27789	160852	3.086	6.606	0	0	0
1	23	7	"narX"	"STM1766"	5960	43640	120	254	345	273	79	46	46	48	15	31	99	99	0	5718	6970	4668	66	76	76	82	64	78	100	100	0	0.037	0.043	0.038	0.038	2.231	0.041	0.656	120	413	100	5850	7193	-4.762	208	5642	299	6894	41346	836375	19.800	107.625	0	0	0
1	24	7	"ychM"	"STM1781"	6130	43640	120	216	354	434	122	46	46	48	14	29	95	90	0	2295	3797	4801	126	76	76	82	61	74	100	98	0	0.077	0.083	0.083	0.074	3.577	0.059	0.441	120	515	100	2389	4029	-3.706	170	2219	308	3721	42425	455682	21.857	60.902	0	0	0
1	1	8	""	"STM2303"	2030	43840	110	560	597	396	66	45	45	46	10	21	100	98	0	2180	2222	1550	69	70	70	72	18	25	100	100	0	0.244	0.257	0.251	0.246	1.583	0.211	0.744	80	548	100	2625	2704	-2.035	515	2110	552	2152	47723	177728	55.100	119.444	0	0	0
1	2	8	"nuoL"	"STM2318"	2220	43840	110	4146	4175	724	17	47	47	48	10	20	100	100	0	12814	12578	1506	11	71	71	74	22	29	100	100	0	0.322	0.330	0.324	0.328	1.149	0.323	0.941	80	492	100	16842	16635	-1.636	4099	12743	4128	12507	334029	1006233	412.700	568.364	0	0	0
1	3	8	"nuoA"	"STM2328"	2400	43840	110	1998	2126	1200	56	46	46	47	10	21	100	100	0	2971	3090	1456	47	70	70	72	12	16	100	100	0	0.673	0.689	0.706	0.675	1.348	0.727	0.848	80	479	100	4853	5100	-0.572	1952	2901	2080	3020	170060	247189	207.900	251.500	0	0	0
1	4	8	"yfbT"	"STM2334"	2580	43840	110	1482	1501	527	35	45	45	47	13	27	100	100	0	3919	3837	1267	33	70	70	71	12	16	100	100	0	0.373	0.387	0.375	0.390	1.359	0.369	0.850	80	460	100	5286	5223	-1.421	1437	3849	1456	3767	120083	306957	111.846	313.833	0	0	0
1	5	8	""	"STM2340"	2760	43840	110	538	600	347	57	46	46	48	15	31	100	100	0	3768	3965	2103	53	71	71	74	25	33	100	100	0	0.133	0.142	0.136	0.141	1.558	0.118	0.658	80	465	100	4189	4448	-2.910	492	3697	554	3894	48010	317166	36.800	155.640	0	0	0
1	6	8	""	"STM2344"	2930	43830	110	224	308	269	87	46	46	52	43	82	100	92	0	1985	2670	2255	84	73	73	84	73	86	100	100	0	0.093	0.101	0.095	0.094	1.607	0.356	0.380	80	429	100	2090	2859	-3.425	178	1912	262	2597	24606	213566	5.953	35.425	0	0	0
1	7	8	""	"STM2528"	3120	43840	120	99	99	30	30	47	47	51	40	78	66	15	0	5836	5322	2623	49	73	73	85	70	82	100	99	0	0.009	0.010	0.010	0.010	2.014	0.009	0.387	120	517	100	5815	5301	-6.792	52	5763	52	5249	11834	638614	1.200	74.814	0	0	0
1	8	8	"nifU"	"STM2542"	3300	43830	110	4526	4699	2949	62	48	48	52	26	50	100	100	0	2027	2086	963	46	72	72	76	19	25	100	100	0	2.291	2.309	2.343	2.151	1.745	2.801	0.760	80	445	100	6433	6665	1.196	4478	1955	4651	2014	375924	166869	178.731	105.789	0	0	0
1	9	8	"yjdL"	"STM2560"	3460	43830	100	232	240	86	35	48	48	55	39	70	98	96	0	7451	7939	3096	38	74	74	89	101	113	100	100	0	0.025	0.024	0.024	0.024	1.519	0.020	0.635	80	426	100	7561	8057	-5.325	184	7377	192	7865	19178	635080	4.744	77.723	0	0	0
1	10	8	"yfhK"	"STM2564"	3650	43830	110	571	632	361	57	47	47	49	14	28	100	100	0	6377	7048	3782	53	74	74	88	96	109	100	100	0	0.083	0.084	0.085	0.082	1.417	0.085	0.844	80	466	100	6827	7559	-3.588	524	6303	585	6974	50522	563826	41.643	72.500	0	0	0
1	11	8	""	"STM2575"	3830	43830	120	119	134	71	52	47	47	50	15	30	95	86	0	3610	3837	2479	64	76	76	80	24	30	100	100	0	0.020	0.023	0.021	0.022	2.091	0.022	0.693	120	477	100	3606	3848	-5.617	72	3534	87	3761	16058	460410	5.600	156.542	0	0	0
1	12	8	""	"STM2590"	4000	43830	110	147	162	65	40	49	49	51	15	29	98	96	0	6117	6503	2400	36	76	76	80	26	32	100	100	0	0.016	0.018	0.017	0.016	1.602	0.017	0.799	80	406	100	6139	6540	-5.946	98	6041	113	6427	12984	520212	7.400	247.038	0	0	0
1	13	8	"yraO"	"STM3266"	4190	43830	120	414	544	494	90	47	47	49	12	24	97	96	0	2527	3200	2903	90	75	75	80	32	40	99	98	0	0.150	0.159	0.159	0.151	2.354	0.147	0.782	120	510	100	2819	3622	-2.740	367	2452	497	3125	65269	383979	41.250	97.500	0	0	0
1	14	8	"yhbU"	"STM3274"	4350	43820	110	147	144	34	23	48	48	49	13	26	97	96	0	10284	10372	1950	18	75	75	104	280	269	100	100	0	0.010	0.009	0.009	0.009	1.514	0.009	0.749	80	423	100	10308	10393	-6.688	99	10209	96	10297	11554	829748	7.308	36.671	0	0	0
1	15	8	""	"STM3278"	4530	43820	110	97	99	30	30	47	47	48	13	27	91	83	0	5636	5353	1469	27	77	77	112	284	253	100	100	0	0.009	0.010	0.009	0.009	1.876	0.010	0.686	80	451	100	5609	5328	-6.797	50	5559	52	5276	7906	428225	3.923	18.454	0	0	0
1	16	8	"yhbC"	"STM3288"	4720	43830	120	887	875	531	60	48	48	53	44	83	94	91	0	3572	3203	1686	52	82	82	122	276	226	95	91	0	0.240	0.265	0.243	0.265	2.781	0.261	0.858	120	471	100	4329	3948	-2.056	839	3490	827	3121	104971	384374	18.682	11.163	0	0	0
1	17	8	"mrsA"	"STM3294"	4900	43830	130	1264	1225	344	28	52	52	58	48	82	100	98	0	10809	11161	2048	18	95	95	156	334	214	100	100	0	0.113	0.106	0.109	0.099	1.523	0.107	0.916	120	482	100	11926	12239	-3.144	1212	10714	1173	11066	146974	1339270	24.313	32.949	0	0	0
1	18	8	"rplU"	"STM3304"	5080	43830	120	1636	1833	1382	75	51	51	53	27	50	97	94	0	1864	2060	1443	70	88	88	123	220	178	95	90	0	0.892	0.904	0.822	0.792	2.593	0.927	0.765	120	462	100	3361	3754	-0.164	1585	1776	1782	1972	219980	247250	65.926	8.805	0	0	0
1	19	8	"ybgJ"	"STM0712"	5250	43820	110	2126	2209	1248	56	49	49	51	21	41	100	100	0	6036	6144	2410	39	79	79	82	21	25	100	100	0	0.349	0.356	0.358	0.323	1.634	0.358	0.811	80	410	100	8034	8225	-1.520	2077	5957	2160	6065	176736	491533	102.762	288.667	0	0	0
1	20	8	""	"STM0719"	5420	43820	110	114	116	33	28	49	49	50	16	32	98	93	0	10951	11043	1118	10	78	78	95	165	173	100	100	0	0.006	0.006	0.006	0.006	1.466	0.006	0.675	80	441	100	10938	11032	-7.386	65	10873	67	10965	9283	883477	4.125	66.352	0	0	0
1	21	8	""	"STM0725"	5600	43830	100	70	71	14	19	49	49	52	49	94	1	0	0	3777	3637	662	18	76	76	92	166	180	100	100	0	0.006	0.006	0.006	0.005	2.033	0.006	0.393	80	442	100	3722	3583	-7.461	21	3701	22	3561	5672	290934	0.388	21.355	0	0	0
1	22	8	"sdhA"	"STM0734"	5780	43830	110	10473	10739	2715	25	48	48	49	13	26	100	100	0	9753	10173	1977	19	75	75	77	16	20	100	100	0	1.077	1.059	1.061	1.048	1.222	1.065	0.912	80	466	100	20103	20789	0.107	10425	9678	10691	10098	859112	813826	822.308	631.000	0	0	0
1	23	8	"tolQ"	"STM0745"	5960	43820	100	516	561	240	42	48	48	48	13	27	100	100	0	6809	6859	2179	31	80	80	82	19	23	100	100	0	0.070	0.076	0.071	0.073	1.405	0.074	0.863	80	424	100	7197	7292	-3.846	468	6729	513	6779	44872	548705	39.462	356.684	0	0	0
1	24	8	"nadA"	"STM0756"	6140	43820	110	614	616	248	40	47	47	63	209	331	91	86	0	12266	12542	3787	30	81	81	92	84	91	100	100	0	0.047	0.046	0.046	0.036	2.678	0.046	0.923	80	505	100	12752	13030	-4.426	567	12185	569	12461	49317	1003395	2.646	148.214	0	0	0
1	1	9	"yliJ"	"STM0862"	2040	44020	110	3178	3619	1779	49	45	45	49	29	59	100	100	0	5162	5571	2221	39	70	70	73	24	32	100	100	0	0.615	0.650	0.620	0.638	1.358	0.649	0.858	80	510	100	8225	9075	-0.701	3133	5092	3574	5501	289534	445641	123.103	229.083	0	0	0
1	2	9	""	"STM0869"	2220	44020	100	290	313	130	41	46	46	50	31	62	100	100	0	7331	7326	2421	33	73	73	77	30	38	100	100	0	0.034	0.037	0.035	0.036	1.365	0.036	0.802	80	442	100	7502	7520	-4.895	244	7258	267	7253	25041	586048	8.484	241.633	0	0	0
1	3	9	"potF"	"STM0877"	2410	44010	110	4067	4057	1600	39	45	45	47	11	23	100	100	0	9333	9597	3100	32	72	72	74	20	27	100	100	0	0.434	0.421	0.428	0.375	1.725	0.428	0.933	80	465	100	13283	13537	-1.203	4022	9261	4012	9525	324588	767729	364.545	476.150	0	0	0
1	4	9	""	"STM0884"	2580	44010	110	216	216	70	32	47	47	48	11	22	100	100	0	11038	10996	2916	26	70	70	78	70	89	100	100	0	0.015	0.015	0.016	0.015	1.429	0.015	0.857	80	452	100	11137	11095	-6.020	169	10968	169	10926	17247	879657	15.273	155.971	0	0	0
1	5	9	""	"STM0893"	2760	44010	110	350	355	64	18	47	47	48	12	25	100	100	0	14365	14290	1037	7	72	72	80	70	87	100	100	0	0.021	0.022	0.021	0.021	1.246	0.021	0.908	80	466	100	14596	14526	-5.560	303	14293	308	14218	28388	1143209	25.583	203.000	0	0	0
1	6	9	""	"STM0897"	2940	44000	110	55	58	24	41	47	47	50	32	64	6	1	0	4403	4563	1150	25	74	74	84	66	78	100	100	0	0.002	0.002	0.003	0.002	2.679	0.002	0.074	80	491	100	4337	4500	-9.080	8	4329	11	4489	4629	365060	0.250	67.864	0	0	0
1	7	9	""	"STM1032"	3130	44010	110	455	565	359	63	47	47	48	10	20	100	100	0	6768	8342	4927	59	74	74	79	31	39	100	100	0	0.061	0.063	0.060	0.059	1.335	0.063	0.906	80	444	100	7102	8786	-4.036	408	6694	518	8268	45218	667331	51.700	266.548	0	0	0
1	8	9	""	"STM1036"	3300	44010	110	322	352	138	39	47	47	49	12	24	100	100	0	5201	5696	2069	36	75	75	79	19	24	100	100	0	0.054	0.054	0.054	0.053	1.289	0.052	0.871	80	466	100	5401	5926	-4.220	275	5126	305	5621	28154	455641	25.250	295.632	0	0	0
1	9	9	""	"STM1041"	3480	44010	110	586	637	279	43	49	49	50	13	26	100	100	0	14698	16700	6662	39	76	76	86	80	93	100	100	0	0.037	0.035	0.036	0.034	1.443	0.035	0.782	80	481	100	15159	17212	-4.767	537	14622	588	16624	50921	1335964	45.154	207.675	0	0	0
1	10	9	"metH"	"STM4188"	3660	44010	100	519	527	146	27	49	49	53	40	75	100	100	0	10585	10568	2625	24	75	75	85	63	74	100	100	0	0.045	0.046	0.045	0.045	1.336	0.045	0.935	80	420	100	10980	10971	-4.483	470	10510	478	10493	42192	845472	11.850	166.397	0	0	0
1	11	9	""	"STM4197"	3830	44000	110	52	57	21	36	49	49	51	14	27	26	13	0	945	1633	1933	118	79	79	86	30	34	100	100	0	0.003	0.005	0.009	0.009	2.507	0.007	0.283	80	431	100	869	1562	-8.173	3	866	8	1554	4528	130623	0.429	51.567	0	0	0
1	12	9	""	"STM4201"	4000	44000	100	97	101	37	36	50	50	52	15	28	91	67	0	4977	5195	2376	45	82	82	95	87	91	100	100	0	0.010	0.010	0.010	0.009	2.083	0.009	0.534	80	418	100	4942	5164	-6.703	47	4895	51	5113	8102	415615	3.267	58.621	0	0	0
1	13	9	"mntH"	"STM2408"	4180	44000	110	4098	4099	332	8	51	51	54	40	74	100	100	0	13155	13117	980	7	81	81	93	84	90	100	100	0	0.310	0.311	0.309	0.310	1.098	0.302	0.942	80	446	100	17121	17084	-1.692	4047	13074	4048	13036	327929	1049348	101.125	155.048	0	0	0
1	14	9	"pduN"	"STM2049"	4360	44010	100	80	81	19	23	50	50	53	43	81	22	1	0	2252	2307	470	20	79	79	86	76	88	100	100	0	0.014	0.014	0.014	0.012	2.030	0.012	0.427	80	392	100	2203	2259	-6.179	30	2173	31	2228	6470	184541	0.651	29.224	0	0	0
1	15	9	""	"STM2636"	4540	44010	120	317	289	96	33	49	49	53	34	64	91	89	0	13661	12055	3976	32	84	84	102	120	117	99	98	0	0.020	0.020	0.020	0.019	1.912	0.020	0.913	120	516	100	13845	12211	-5.663	268	13577	240	11971	34625	1446616	6.941	99.608	0	0	0
1	16	9	"rplI"	"STM4394"	4710	44000	110	892	897	286	31	48	48	50	18	36	100	100	0	4414	4459	956	21	85	85	90	25	27	100	100	0	0.195	0.194	0.199	0.185	1.468	0.189	0.886	80	412	100	5173	5223	-2.359	844	4329	849	4374	71788	356682	47.056	174.760	0	0	0
1	17	9	"sitC"	"STM2863"	4890	44010	110	9073	9371	2362	25	51	51	62	74	119	100	100	0	9229	9580	1294	13	83	83	119	299	251	100	100	0	0.986	0.981	0.994	0.952	1.300	1.001	0.933	80	461	100	18168	18817	-0.020	9022	9146	9320	9497	749693	766375	125.797	31.642	0	0	0
1	18	9	"bcfD"	"STM0024"	5070	44000	110	279	271	60	22	51	51	58	60	103	96	92	0	11269	10813	2031	18	86	86	111	219	197	100	100	0	0.020	0.021	0.021	0.020	1.451	0.020	0.890	80	446	100	11411	10947	-5.616	228	11183	220	10727	21684	865037	3.550	48.868	0	0	0
1	19	9	""	"PSLT065"	5250	44010	100	54	68	52	76	49	49	51	14	27	27	11	0	1793	1832	682	37	82	82	84	18	21	100	100	0	0.003	0.011	0.006	0.006	3.566	0.012	0.124	80	392	100	1716	1769	-8.419	5	1711	19	1750	5472	146567	1.214	97.111	0	0	0
1	20	9	"trbD"	"PSLT083"	5420	44010	120	89	143	198	138	49	49	50	11	22	75	63	0	1044	2330	4353	186	80	80	91	143	157	95	83	0	0.041	0.042	0.047	0.038	3.365	0.040	0.801	120	530	100	1004	2344	-4.591	40	964	94	2250	17189	279634	8.455	15.657	0	0	0
1	21	9	"yneG"	"STM1526"	5610	44010	110	156	178	109	61	49	49	51	13	25	98	97	0	1856	2165	1633	75	77	77	79	14	17	100	100	0	0.060	0.062	0.060	0.060	1.471	0.056	0.750	80	473	100	1886	2217	-4.055	107	1779	129	2088	14218	173216	9.769	149.000	0	0	0
1	22	9	"dcuS"	"STM4304"	5780	44000	110	701	682	161	23	49	49	51	21	41	100	100	0	18579	18878	2320	12	81	81	100	177	177	100	100	0	0.035	0.034	0.035	0.032	1.537	0.033	0.913	80	477	100	19150	19430	-4.826	652	18498	633	18797	54541	1510256	30.048	106.090	0	0	0
1	23	9	"yjdE"	"STM4294"	5970	44010	110	729	717	94	13	50	50	66	219	331	98	96	0	14814	14995	1002	6	87	87	109	181	166	100	100	0	0.046	0.045	0.045	0.044	1.187	0.043	0.921	80	464	100	15406	15575	-4.439	679	14727	667	14908	57338	1199622	2.973	82.243	0	0	0
1	24	9	""	"STM4307"	6130	44000	110	378	395	126	31	50	50	65	211	324	92	10	0	15026	15653	3125	19	89	89	98	72	73	100	100	0	0.022	0.022	0.022	0.021	1.279	0.021	0.242	80	498	100	15265	15909	-5.509	328	14937	345	15564	31580	1252214	1.564	216.042	0	0	0
1	1	10	""	"STM4597"	2040	44190	100	163	156	45	28	44	44	47	21	44	95	91	0	1533	1512	428	28	69	69	71	14	19	100	100	0	0.081	0.078	0.079	0.071	1.864	0.074	0.818	80	462	100	1583	1555	-3.621	119	1464	112	1443	12483	120927	5.190	102.929	0	0	0
1	2	10	""	"STM0257"	2230	44200	110	242	241	44	18	46	46	48	20	41	100	100	0	12726	11884	2481	20	72	72	75	32	42	100	100	0	0.015	0.017	0.016	0.017	1.385	0.015	0.838	80	479	100	12850	12007	-6.013	196	12654	195	11812	19282	950746	9.650	369.031	0	0	0
1	3	10	""	"STM0275"	2410	44190	110	60	63	17	26	46	46	48	20	41	31	8	0	2411	2432	947	38	71	71	74	35	47	100	100	0	0.006	0.007	0.007	0.006	2.374	0.006	0.086	80	466	100	2354	2378	-7.385	14	2340	17	2361	5023	194528	0.750	67.371	0	0	0
1	4	10	""	"STM0284"	2580	44190	110	55	57	13	22	47	47	48	12	25	38	12	0	1327	1254	432	34	70	70	79	72	91	100	100	0	0.006	0.008	0.013	0.010	2.488	0.008	0.129	80	466	100	1265	1194	-7.296	8	1257	10	1184	4548	100358	0.750	16.319	0	0	0
1	5	10	""	"STM0292"	2760	44190	100	1204	1213	335	27	47	47	48	11	22	100	100	0	6659	6525	1739	26	70	70	72	24	33	100	100	0	0.176	0.181	0.179	0.181	1.280	0.176	0.931	80	432	100	7746	7621	-2.510	1157	6589	1166	6455	97009	521996	105.909	268.875	0	0	0
1	6	10	"safB"	"STM0300"	2940	44190	100	229	231	48	20	48	48	48	10	20	100	100	0	9260	9016	1166	12	73	73	75	16	21	100	100	0	0.020	0.020	0.021	0.020	1.293	0.020	0.892	80	452	100	9368	9126	-5.666	181	9187	183	8943	18498	721302	18.300	558.813	0	0	0
1	7	10	"ycfM"	"STM1207"	3120	44190	110	2162	2141	953	44	48	48	49	15	30	100	100	0	3222	3211	926	28	73	73	75	14	18	100	100	0	0.671	0.667	0.672	0.617	1.465	0.700	0.882	80	466	100	5263	5231	-0.575	2114	3149	2093	3138	171306	256856	139.467	224.000	0	0	0
1	8	10	"ycfS"	"STM1215"	3290	44190	100	555	961	1248	129	47	47	53	39	73	97	96	0	1839	3038	3388	111	74	74	84	75	89	100	100	0	0.288	0.308	0.303	0.257	2.229	0.289	0.640	80	430	100	2273	3878	-1.797	508	1765	914	2964	76867	243052	23.282	39.387	0	0	0
1	9	10	"ycfD"	"STM1229"	3480	44190	110	2797	2774	487	17	48	48	51	25	49	100	100	0	9944	9918	1275	12	75	75	80	55	68	100	100	0	0.279	0.277	0.280	0.274	1.193	0.270	0.928	80	478	100	12618	12569	-1.844	2749	9869	2726	9843	221907	793454	108.920	178.873	0	0	0
1	10	10	"icdA"	"STM1238"	3650	44190	110	2918	3226	1552	48	48	48	52	39	75	100	100	0	1172	1356	826	60	74	74	77	28	36	100	100	0	2.614	2.479	2.515	2.664	1.947	3.096	0.528	80	464	100	3968	4460	1.386	2870	1098	3178	1282	258056	108480	81.385	45.679	0	0	0
1	11	10	""	"STM1261"	3840	44190	100	1088	1421	1368	96	48	48	49	10	20	100	100	0	733	821	488	59	76	76	77	14	18	100	100	0	1.583	1.843	1.701	1.670	1.629	2.520	0.679	80	440	100	1697	2118	0.663	1040	657	1373	745	113664	65645	137.200	53.143	0	0	0
1	12	10	""	"STM1273"	4010	44190	110	221	234	64	27	50	50	54	21	38	100	100	0	7039	7234	1764	24	78	78	86	59	68	100	100	0	0.025	0.026	0.026	0.025	1.278	0.025	0.827	80	490	100	7132	7340	-5.347	171	6961	184	7156	18693	578729	8.571	121.153	0	0	0
1	13	10	"ydgA"	"STM1466"	4190	44180	110	16513	15911	3230	20	51	51	56	44	78	100	100	0	11765	11756	785	6	79	79	83	38	45	100	100	0	1.409	1.358	1.415	1.312	1.349	1.423	0.914	80	458	100	28148	27537	0.494	16462	11686	15860	11677	1272898	940470	360.341	307.184	0	0	0
1	14	10	""	"STM1472"	4360	44180	120	1689	1481	569	38	50	50	52	21	40	96	93	0	16419	14461	5617	38	79	79	81	34	41	99	99	0	0.100	0.099	0.101	0.100	2.495	0.096	0.917	120	504	100	17979	15813	-3.318	1639	16340	1431	14382	177679	1735377	68.048	422.941	0	0	0
1	15	10	""	"STM1481"	4550	44190	110	812	813	136	16	49	49	54	37	68	100	100	0	12726	12714	1172	9	85	85	103	105	101	100	100	0	0.060	0.060	0.060	0.060	1.149	0.058	0.898	80	430	100	13404	13393	-4.050	763	12641	764	12629	65020	1017157	20.514	120.105	0	0	0
1	16	10	"ynfL"	"STM1487"	4720	44180	110	436	413	111	26	49	49	55	39	70	93	92	0	10466	10247	1406	13	85	85	102	100	98	100	100	0	0.037	0.036	0.038	0.031	2.025	0.036	0.901	80	434	100	10768	10526	-4.745	387	10381	364	10162	33005	819797	9.179	101.450	0	0	0
1	17	10	""	"STM1494"	4890	44190	110	3035	3049	594	19	50	50	57	56	98	100	100	0	7299	7351	900	12	82	82	86	25	29	100	100	0	0.414	0.413	0.416	0.407	1.236	0.404	0.896	80	451	100	10202	10268	-1.274	2985	7217	2999	7269	243949	588051	53.429	290.600	0	0	0
1	18	10	"ynfC"	"STM1501"	5080	44180	110	1902	1830	610	33	50	50	53	17	32	100	100	0	7299	6866	1348	19	83	83	87	20	22	100	100	0	0.257	0.262	0.260	0.240	1.544	0.266	0.916	80	458	100	9068	8563	-1.962	1852	7216	1780	6783	146398	549309	104.529	338.950	0	0	0
1	19	10	""	"STM2780"	5250	44190	120	47409	39581	17483	44	50	50	51	12	23	100	100	1	3696	3122	1230	39	84	84	86	18	20	94	94	0	13.112	13.012	13.364	13.163	2.336	13.828	0.919	120	475	100	50971	42569	3.713	47359	3612	39531	3038	4749748	374673	3294.167	168.667	0	0	0
1	20	10	""	"STM2788"	5420	44190	100	1388	1444	272	18	50	50	53	24	45	100	100	0	14371	14784	1994	13	81	81	84	21	25	100	100	0	0.094	0.095	0.095	0.094	1.178	0.091	0.912	80	380	100	15628	16097	-3.417	1338	14290	1394	14703	115511	1182751	57.958	700.000	0	0	0
1	21	10	"ygaU"	"STM2795"	5610	44200	110	11317	12493	6151	49	49	49	52	22	42	100	100	0	1789	1886	687	36	79	79	82	21	25	100	100	0	6.589	6.887	6.297	6.919	1.699	8.289	0.689	80	477	100	12978	14251	2.720	11268	1710	12444	1807	999471	150916	565.500	85.905	0	0	0
1	22	10	"yihD"	"STM3995"	5780	44190	110	842	819	252	30	50	50	52	20	38	100	100	0	2286	2292	489	21	82	82	94	150	159	100	100	0	0.359	0.348	0.359	0.334	1.387	0.346	0.880	80	479	100	2996	2979	-1.477	792	2204	769	2210	65501	183355	38.350	14.653	0	0	0
1	23	10	""	"STM4015"	5960	44180	110	154	236	244	103	51	51	53	17	32	100	96	0	7440	9184	5487	59	89	89	102	85	83	100	100	0	0.014	0.020	0.015	0.015	1.743	0.024	0.643	80	479	100	7454	9280	-6.157	103	7351	185	9095	18859	734716	10.765	106.847	0	0	0
1	24	10	"fdhE"	"STM4034"	6150	44180	110	1599	1676	491	29	52	52	54	20	37	100	100	0	10188	10627	2577	24	92	92	103	81	78	100	100	0	0.153	0.154	0.158	0.152	1.232	0.152	0.935	80	537	100	11643	12159	-2.706	1547	10096	1624	10535	134092	850197	81.100	129.926	0	0	0
1	1	11	""	"STM2940"	2050	44370	100	274	281	65	23	45	45	46	10	21	100	100	0	8689	8579	1060	12	70	70	71	12	16	100	100	0	0.027	0.028	0.027	0.027	1.368	0.027	0.852	80	462	100	8848	8745	-5.234	229	8619	236	8509	22459	686304	23.500	709.000	0	0	0
1	2	11	"ygcB"	"STM2944"	2220	44370	100	297	293	57	19	47	47	48	10	20	100	100	0	23399	22612	3914	17	75	75	85	94	110	100	100	0	0.011	0.011	0.011	0.011	1.378	0.010	0.891	80	428	100	23574	22783	-6.544	250	23324	246	22537	23441	1808927	24.500	239.649	0	0	0
1	3	11	"relA"	"STM2956"	2410	44370	100	1472	1562	674	43	47	47	47	10	21	100	100	0	6467	6909	1985	28	73	73	83	91	109	100	100	0	0.223	0.222	0.221	0.203	1.677	0.223	0.860	80	452	100	7819	8351	-2.166	1425	6394	1515	6836	124951	552744	151.500	75.011	0	0	0
1	4	11	"yqcD"	"STM2968"	2590	44370	110	367	387	185	47	47	47	47	11	23	100	100	0	3565	3624	1037	28	72	72	78	37	47	100	100	0	0.092	0.096	0.091	0.091	1.368	0.095	0.777	80	466	100	3813	3892	-3.448	320	3493	340	3552	30947	289939	30.909	95.838	0	0	0
1	5	11	"fucP"	"STM2975"	2760	44370	100	257	261	57	21	47	47	47	11	23	100	100	0	9046	9240	1056	11	73	73	79	36	45	100	100	0	0.023	0.023	0.024	0.022	1.382	0.023	0.856	80	430	100	9183	9381	-5.417	210	8973	214	9167	20855	739175	19.455	254.472	0	0	0
1	6	11	"fucU"	"STM2978"	2950	44380	110	230	224	45	20	48	48	52	36	69	100	97	0	4367	4243	908	21	72	72	77	31	40	100	100	0	0.042	0.042	0.044	0.042	1.368	0.040	0.869	80	478	100	4477	4347	-4.561	182	4295	176	4171	17950	339474	4.778	134.387	0	0	0
1	7	11	"exbB"	"STM3159"	3120	44370	110	5169	4957	1152	23	48	48	50	17	34	100	100	0	7540	7599	543	7	72	72	74	22	29	100	100	0	0.686	0.652	0.682	0.617	1.513	0.670	0.895	80	453	100	12589	12436	-0.544	5121	7468	4909	7527	396587	607908	288.647	342.045	0	0	0
1	8	11	"ygiR"	"STM3168"	3290	44370	100	221	241	99	41	48	48	52	34	65	98	96	0	6628	7329	2536	34	73	73	82	60	73	100	100	0	0.026	0.027	0.025	0.025	1.454	0.025	0.668	80	420	100	6728	7449	-5.244	173	6555	193	7256	19252	586302	5.559	120.783	0	0	0
1	9	11	"ygiW"	"STM3176"	3470	44370	100	1429	1659	1221	73	49	49	50	13	26	100	100	0	2599	2946	1781	60	74	74	78	33	42	100	100	0	0.547	0.561	0.605	0.553	1.514	0.564	0.766	80	432	100	3905	4482	-0.872	1380	2525	1610	2872	132728	235685	123.769	86.909	0	0	0
1	10	11	"STMF1.41"	"Not LT2a92"	3650	44360	110	90	110	80	72	47	47	49	17	34	92	71	0	224	262	155	59	74	74	75	20	26	100	96	0	0.287	0.335	0.333	0.307	2.032	0.286	0.238	80	490	100	193	251	-1.803	43	150	63	188	8826	20926	3.588	9.350	0	0	0
1	11	11	""	"STM2668"	3840	44370	110	4481	4460	627	14	48	48	52	27	51	100	100	0	10564	10461	1290	12	75	75	90	111	123	100	100	0	0.423	0.425	0.432	0.423	1.180	0.416	0.934	80	504	100	14922	14798	-1.243	4433	10489	4412	10386	356791	836861	163.259	93.432	0	0	0
1	12	11	""	"STM2682"	4020	44370	90	145	171	88	51	52	52	58	31	53	92	73	0	672	704	378	53	80	80	102	132	129	96	88	0	0.157	0.191	0.183	0.170	2.221	0.146	0.555	52	349	100	685	743	-2.670	93	592	119	624	8883	36626	3.645	4.561	0	0	0
1	13	11	""	"STM0497"	4190	44370	100	170	180	57	31	54	54	64	60	93	95	45	0	7935	7663	1629	21	82	82	85	19	22	100	100	0	0.015	0.017	0.015	0.016	1.448	0.015	0.568	80	442	100	7969	7707	-6.081	116	7853	126	7581	14415	613072	1.933	398.842	0	0	0
1	14	11	"tesA"	"STM0506"	4370	44360	110	1020	989	318	32	51	51	60	56	93	100	100	0	8137	8016	1898	23	80	80	82	18	21	100	100	0	0.120	0.118	0.125	0.113	1.438	0.116	0.875	80	459	100	9026	8874	-3.056	969	8057	938	7936	79159	641292	16.589	440.778	0	0	0
1	15	11	"allR"	"STM0516"	4540	44360	110	1791	1820	296	16	48	48	50	14	28	100	100	0	10199	10412	1193	11	81	81	83	18	21	100	100	0	0.172	0.172	0.169	0.170	1.150	0.164	0.910	80	445	100	11861	12103	-2.537	1743	10118	1772	10331	145570	832950	126.429	573.833	0	0	0
1	16	11	"allP"	"STM0522"	4720	44360	120	132	133	46	34	48	48	50	12	24	93	90	0	12817	12071	4242	35	82	82	86	33	38	100	100	0	0.007	0.007	0.007	0.007	2.619	0.007	0.759	120	420	100	12819	12074	-7.244	84	12735	85	11989	15909	1448577	6.917	363.182	0	0	0
1	17	11	"glxK"	"STM0525"	4890	44350	100	296	287	93	32	50	50	53	22	41	92	92	0	13912	13511	3225	23	85	85	166	727	437	97	97	0	0.018	0.018	0.018	0.017	1.794	0.017	0.827	80	267	100	14073	13663	-5.813	246	13827	237	13426	22952	1080885	10.636	18.356	0	0	0
1	18	11	"ylbF"	"STM0531"	5070	44360	110	98	102	27	26	50	50	53	19	35	92	75	0	9355	9538	2105	22	89	89	147	586	398	100	100	0	0.005	0.006	0.005	0.005	1.644	0.005	0.587	80	415	100	9314	9501	-7.593	48	9266	52	9449	8170	763015	2.579	16.026	0	0	0
1	19	11	"yhgN"	"STM3540"	5250	44360	110	92	103	41	39	50	50	52	15	28	96	81	0	2796	3147	1739	55	89	89	97	60	61	100	100	0	0.016	0.017	0.017	0.016	1.597	0.015	0.347	80	443	100	2749	3111	-6.010	42	2707	53	3058	8255	251740	3.400	50.833	0	0	0
1	20	11	""	"STM2186"	5430	44360	110	917	895	205	22	49	49	51	13	25	100	100	0	15385	15598	1603	10	85	85	92	52	56	100	100	0	0.057	0.055	0.057	0.052	1.465	0.054	0.900	80	467	100	16168	16359	-4.140	868	15300	846	15513	71595	1247829	64.923	298.192	0	0	0
1	21	11	"folE"	"STM2193"	5610	44370	110	1034	1021	283	27	48	48	82	572	697	93	22	0	4140	3912	1097	28	84	84	92	54	58	100	100	0	0.243	0.254	0.259	0.260	1.442	0.266	0.251	80	466	100	5042	4801	-2.040	986	4056	973	3828	81679	312977	1.642	70.741	0	0	0
1	22	11	"yeiH"	"STM2202"	5790	44370	110	776	782	200	25	49	49	56	108	192	100	100	0	8190	8034	1249	15	85	85	94	42	44	100	100	0	0.090	0.092	0.092	0.090	1.250	0.091	0.927	80	489	100	8832	8682	-3.479	727	8105	733	7949	62566	642722	6.722	189.048	0	0	0
1	23	11	""	"STM2225"	5960	44360	110	673	643	230	35	49	49	50	12	24	100	100	0	8108	7585	2250	29	84	84	93	46	49	100	100	0	0.078	0.079	0.083	0.074	1.551	0.076	0.885	80	447	100	8648	8095	-3.685	624	8024	594	7501	51438	606806	49.417	162.870	0	0	0
1	24	11	""	"STM2235"	6140	44360	100	402	394	92	23	50	50	52	13	25	100	100	0	16662	16350	3906	23	91	91	99	33	33	100	100	0	0.021	0.021	0.021	0.021	1.302	0.020	0.906	80	460	100	16923	16603	-5.557	352	16571	344	16259	31491	1307999	26.308	492.455	0	0	0
1	1	12	"phoP"	"STM1231"	2050	44560	110	5544	5662	1326	23	46	46	47	11	23	100	100	0	2798	2836	550	19	68	68	69	11	15	100	100	0	2.014	2.029	2.030	2.017	1.289	2.101	0.899	80	522	100	8228	8384	1.010	5498	2730	5616	2768	452954	226853	510.455	251.545	0	0	0
1	2	12	"phoP"	"STM1231"	2230	44560	100	10482	10532	1329	12	47	47	51	25	49	100	100	0	5122	5084	604	11	71	71	74	28	37	100	100	0	2.066	2.092	2.123	2.092	1.169	2.119	0.937	80	440	100	15486	15498	1.047	10435	5051	10485	5013	842575	406718	419.240	178.929	0	0	0
1	3	12	"phoP"	"STM1231"	2420	44560	110	9995	9746	1567	16	47	47	50	23	46	100	100	0	4826	4592	870	18	73	73	74	23	31	100	100	0	2.093	2.146	2.132	2.166	1.348	2.154	0.925	80	478	100	14701	14218	1.066	9948	4753	9699	4519	779654	367339	421.565	196.435	0	0	0
1	4	12	"phoQ"	"STM1230"	2590	44550	100	2572	2579	674	26	48	48	49	12	24	100	100	0	5881	5873	882	15	72	72	77	25	32	100	100	0	0.434	0.436	0.451	0.421	1.394	0.435	0.903	80	396	100	8333	8332	-1.203	2524	5809	2531	5801	206332	469851	210.833	231.840	0	0	0
1	5	12	"phoQ"	"STM1230"	2760	44550	110	7153	6796	1512	22	49	49	89	336	377	100	98	0	12935	12816	1910	14	75	75	122	352	288	100	100	0	0.552	0.530	0.545	0.507	1.494	0.523	0.915	80	452	100	19964	19488	-0.856	7104	12860	6747	12741	543703	1025280	19.961	36.063	0	0	0
1	6	12	"hupA"	"STM4170"	2940	44550	110	3472	3369	1072	31	51	51	103	339	329	100	98	0	1818	1805	537	29	74	74	123	352	286	100	98	0	1.962	1.917	1.985	1.887	1.410	1.966	0.791	80	453	100	5165	5049	0.972	3421	1744	3318	1731	269491	144396	9.634	4.778	0	0	0
1	7	12	"sopB"	"STM1091"	3120	44550	110	22955	21898	7932	36	52	52	73	78	106	100	100	0	7151	6877	1552	22	74	74	80	31	38	100	100	0	3.236	3.211	3.309	2.759	1.868	3.476	0.937	80	466	100	29980	28649	1.694	22903	7077	21846	6803	1751805	550174	279.808	219.258	0	0	0
1	8	12	"pipC"	"STM0375"	3300	44550	110	5060	5072	1244	24	51	51	63	71	112	100	100	0	1634	1597	345	21	72	72	75	23	30	100	100	0	3.207	3.292	3.348	3.251	1.337	3.436	0.897	80	479	100	6571	6546	1.681	5009	1562	5021	1525	405794	127722	70.549	66.174	0	0	0
1	9	12	"pipC"	"STM0375"	3490	44550	110	6526	6232	1325	21	49	49	55	50	90	100	100	0	2037	1972	366	18	71	71	73	18	24	100	100	0	3.295	3.252	3.310	3.247	1.289	3.345	0.919	80	467	100	8443	8084	1.720	6477	1966	6183	1901	498595	157788	123.540	105.500	0	0	0
1	10	12	"pipC"	"STM0375"	3660	44550	110	5436	5437	1555	28	49	49	52	18	34	100	100	0	1677	1633	358	21	72	72	73	12	16	100	100	0	3.356	3.452	3.398	3.380	1.290	3.686	0.904	80	465	100	6992	6949	1.747	5387	1605	5388	1561	434926	130665	299.167	130.000	0	0	0
1	11	12	"ssrB"	"STM1391"	3840	44550	110	6166	5945	1614	27	50	50	56	32	57	100	100	0	3791	3627	714	19	74	74	75	17	22	100	100	0	1.645	1.659	1.642	1.632	1.227	1.705	0.914	80	454	100	9833	9448	0.718	6116	3717	5895	3553	475631	290132	184.031	208.941	0	0	0
1	12	12	"ssrB"	"STM1391"	4010	44540	110	7873	7512	1893	25	53	53	60	40	66	100	100	0	4476	4444	495	11	78	78	82	21	25	100	100	0	1.778	1.708	1.773	1.625	1.493	1.810	0.906	80	467	100	12218	11825	0.830	7820	4398	7459	4366	600997	355492	186.300	207.714	0	0	0
1	13	12	"lrp"	"STM0959"	4190	44550	100	1138	1150	258	22	59	59	68	43	63	100	100	0	1977	1985	390	19	85	85	89	19	21	100	100	0	0.570	0.574	0.581	0.569	1.267	0.561	0.881	80	408	100	2971	2991	-0.810	1079	1892	1091	1900	92009	158798	25.163	99.789	0	0	0
1	14	12	"lrp"	"STM0959"	4360	44550	110	3417	3381	683	20	56	56	72	70	97	100	100	0	5525	5494	895	16	84	84	90	33	36	100	100	0	0.618	0.615	0.636	0.603	1.341	0.598	0.903	80	464	100	8802	8735	-0.695	3361	5441	3325	5410	270462	439536	47.271	163.758	0	0	0
1	15	12	"gyrA"	"STM2272"	4540	44550	100	896	899	237	26	51	51	69	204	295	97	97	0	6429	6582	1384	21	80	80	86	34	39	100	100	0	0.133	0.130	0.133	0.128	1.318	0.125	0.668	80	430	100	7194	7350	-2.910	845	6349	848	6502	71951	526590	4.069	191.059	0	0	0
1	16	12	"gyrA"	"STM2272"	4720	44530	100	679	574	284	49	47	47	67	238	355	78	67	0	5462	4881	1995	40	77	77	89	115	129	92	91	0	0.117	0.110	0.117	0.093	2.260	0.112	0.512	80	302	100	6017	5331	-3.091	632	5385	527	4804	45895	390470	2.130	41.670	0	0	0
1	17	12	"gyrA"	"STM2272"	4900	44530	230	1677	1740	466	26	49	49	86	315	366	98	97	0	10511	11154	2914	26	83	83	120	345	287	100	100	0	0.156	0.153	0.158	0.148	1.514	0.137	0.678	392	1524	100	12056	12762	-2.679	1628	10428	1691	11071	682207	4372480	5.251	31.983	0	0	0
1	18	12	"csrA"	"STM2826"	5070	44530	100	2870	2820	1744	61	55	55	243	714	293	82	77	0	1644	2361	2151	91	93	93	176	366	207	90	87	0	1.815	1.219	1.165	1.150	2.761	0.306	0.113	80	249	100	4366	5033	0.860	2815	1551	2765	2268	225571	188896	3.609	5.970	0	0	0
1	19	12	"crp"	"STM3466"	5220	44550	130	3583	3461	1008	29	52	52	142	483	340	98	95	0	4508	4389	744	16	86	86	132	220	166	100	100	0	0.799	0.792	0.793	0.742	1.415	0.818	0.903	120	573	100	7953	7712	-0.325	3531	4422	3409	4303	415370	526655	6.872	19.350	0	0	0
1	20	12	"yhhP"	"STM3578"	5440	44540	110	160	224	215	95	49	49	59	76	128	76	28	0	1330	1694	1639	96	84	84	103	120	116	100	100	0	0.089	0.109	0.099	0.095	1.952	0.109	0.778	80	554	100	1357	1785	-3.489	111	1246	175	1610	17918	135508	2.171	13.258	0	0	0
1	21	12	"yhhP"	"STM3578"	5620	44550	110	335	334	61	18	48	48	82	572	697	0	0	0	2904	2906	478	16	80	80	84	23	27	100	100	0	0.102	0.101	0.102	0.101	1.225	0.109	0.021	80	467	100	3111	3112	-3.299	287	2824	286	2826	26746	232513	0.441	122.696	0	0	0
1	22	12	"topA"	"STM1714"	5790	44560	90	400	535	431	80	49	49	51	13	25	100	100	0	1393	1697	1495	88	80	80	89	46	51	100	100	0	0.267	0.301	0.290	0.309	1.762	0.252	0.774	52	326	100	1664	2103	-1.903	351	1313	486	1617	27825	88228	37.231	34.957	0	0	0
1	23	12	"topA"	"STM1714"	5960	44540	120	9346	8878	3130	35	50	50	51	12	23	100	100	0	24941	24463	7149	29	81	81	88	37	42	100	100	0	0.374	0.362	0.367	0.319	2.191	0.354	0.893	120	519	100	34156	33210	-1.419	9296	24860	8828	24382	1065395	2935546	735.583	658.784	0	0	0
1	24	12	"topA"	"STM1714"	6150	44550	120	276	441	512	116	49	49	50	11	22	95	93	0	888	1313	1643	125	83	83	86	18	20	100	99	0	0.282	0.319	0.262	0.275	2.717	0.268	0.688	120	608	100	1032	1622	-1.826	227	805	392	1230	52950	157540	35.545	68.167	0	0	0
1	1	13	"ctrl-buffer"	"ctrl-buffer"	2050	44730	100	47	50	20	40	45	45	47	11	23	25	6	0	75	79	17	21	68	68	69	12	17	33	12	0	0.286	0.455	1.000	1.089	3.863	0.940	0.005	80	452	100	9	16	-1.807	2	7	5	11	4017	6282	0.273	0.833	-50	0	0
1	2	13	"ctrl-buffer"	"ctrl-buffer"	2230	44730	100	45	46	10	21	45	45	47	12	25	12	1	0	78	77	15	19	69	69	72	20	27	18	1	0	0.000	0.125	0.545	0.542	2.572	0.186	0.074	80	430	100	9	9	Error	0	9	1	8	3660	6170	-0.083	0.250	-50	0	0
1	3	13	"ctrl-buffer"	"ctrl-buffer"	2410	44730	100	44	47	11	23	45	45	47	10	21	18	6	0	73	75	12	16	72	72	75	23	30	2	1	0	-1.000	0.667	1.083	1.052	2.932	0.214	0.015	80	408	100	0	5	Error	-1	1	2	3	3753	6007	0.000	0.000	-50	0	0
1	4	13	"ctrl-buffer"	"ctrl-buffer"	2580	44720	100	48	49	11	22	45	45	47	11	23	21	3	0	81	81	13	16	72	72	73	14	19	33	6	0	0.333	0.444	0.793	0.735	3.478	0.549	0.148	80	418	100	12	13	-1.585	3	9	4	9	3905	6457	0.182	0.571	-50	0	0
1	5	13	"ctrl-buffer"	"ctrl-buffer"	2760	44720	100	47	48	12	25	46	46	77	327	424	0	0	0	78	78	14	17	72	72	92	258	280	0	0	0	0.167	0.333	1.000	0.858	2.523	0.085	0.001	80	420	100	7	8	-2.585	1	6	2	6	3857	6242	-0.089	-0.054	-50	0	0
1	6	13	"ctrl-buffer"	"ctrl-buffer"	2940	44720	100	46	48	14	29	47	47	50	24	48	5	2	0	77	81	18	22	72	72	74	14	18	25	12	0	-0.200	0.111	0.636	0.776	2.981	0.094	0.002	80	420	100	4	10	Error	-1	5	1	9	3879	6517	-0.083	0.500	-50	0	0
1	7	13	"ctrl-buffer"	"ctrl-buffer"	3120	44720	100	49	51	16	31	50	50	59	57	96	1	0	0	80	84	24	28	74	74	76	15	19	25	7	0	-0.167	0.100	1.000	1.006	3.340	2.165	0.027	80	418	100	5	11	Error	-1	6	1	10	4087	6745	-0.140	0.533	-50	0	0
1	8	13	"ctrl-buffer"	"ctrl-buffer"	3290	44720	100	46	48	13	27	48	48	53	23	43	6	0	0	71	72	12	16	71	71	73	13	17	16	3	0	100000.000	0.000	1.036	1.206	3.226	2.997	0.022	80	419	100	-2	1	16.610	-2	0	0	1	3846	5768	-0.217	-0.077	-50	0	0
1	9	13	"ctrl-buffer"	"ctrl-buffer"	3470	44720	100	50	51	14	27	47	47	48	11	22	23	8	0	79	82	18	21	69	69	70	12	17	45	17	0	0.300	0.308	0.948	0.795	3.327	0.298	0.025	80	421	100	13	17	-1.737	3	10	4	13	4087	6549	0.273	1.000	-50	0	0
1	10	13	"ctrl-buffer"	"ctrl-buffer"	3650	44720	100	48	49	10	20	48	48	50	15	30	5	2	0	76	86	54	62	71	71	72	12	16	28	12	0	0.000	0.067	0.727	0.686	3.008	0.003	0.000	80	430	100	5	16	Error	0	5	1	15	3918	6915	-0.067	1.167	-50	0	0
1	11	13	"ctrl-buffer"	"ctrl-buffer"	3830	44720	100	49	51	14	27	48	48	51	23	45	5	1	0	81	86	21	24	71	71	73	13	17	43	21	0	0.100	0.200	0.553	0.657	3.734	0.376	0.036	80	430	100	11	18	-3.322	1	10	3	15	4057	6915	0.000	1.000	-50	0	0
1	12	13	"ctrl-buffer"	"ctrl-buffer"	4010	44720	100	47	48	16	33	49	49	52	16	30	6	5	0	77	81	17	20	74	74	75	14	18	22	8	0	-0.667	-0.143	0.789	0.811	4.060	1.208	0.009	80	430	100	1	6	Error	-2	3	-1	7	3825	6486	-0.250	0.429	-50	0	0
1	13	13	"ctrl-buffer"	"ctrl-buffer"	4180	44720	100	57	62	33	53	56	56	63	31	49	6	3	0	92	94	19	20	84	84	87	27	31	13	2	0	0.125	0.600	0.871	0.843	3.851	4.643	0.015	80	408	100	9	16	-3.000	1	8	6	10	4941	7538	-0.032	0.259	-50	0	0
1	14	13	"ctrl-buffer"	"ctrl-buffer"	4360	44720	100	57	61	25	40	54	54	64	52	81	3	2	0	97	99	18	18	82	82	85	22	25	37	6	0	0.200	0.412	0.667	0.688	2.938	5.444	0.030	80	420	100	18	24	-2.322	3	15	7	17	4877	7942	-0.058	0.636	-50	0	0
1	15	13	"ctrl-buffer"	"ctrl-buffer"	4540	44720	100	47	47	11	23	48	48	50	17	34	3	0	0	80	87	22	25	77	77	79	16	20	21	12	0	-0.333	-0.100	0.944	0.830	3.915	0.235	0.023	80	420	100	2	9	Error	-1	3	-1	10	3728	6926	-0.176	0.500	-50	0	0
1	16	13	"ctrl-buffer"	"ctrl-buffer"	4720	44720	100	50	51	11	21	48	48	51	21	41	3	1	0	84	89	26	29	78	78	86	75	87	5	0	0	0.333	0.273	0.690	0.638	3.098	72.701	0.000	80	428	100	8	14	-1.585	2	6	3	11	4089	7081	0.000	0.040	-50	0	0
1	17	13	"ctrl-buffer"	"ctrl-buffer"	4900	44720	100	48	49	11	22	48	48	52	35	67	0	0	0	95	103	30	29	84	84	116	210	181	0	0	0	0.000	0.053	0.661	0.638	4.113	8.690	0.033	80	326	100	11	20	Error	0	11	1	19	3951	8258	-0.086	-0.062	-50	0	0
1	18	13	"ctrl-buffer"	"ctrl-buffer"	5070	44720	100	51	53	13	24	49	49	140	492	351	0	0	0	96	110	57	51	86	86	134	260	194	2	0	0	0.200	0.167	0.405	0.481	4.486	0.155	0.840	80	406	100	12	28	-2.322	2	10	4	24	4230	8801	-0.177	-0.092	-50	0	0
1	19	13	"ctrl-buffer"	"ctrl-buffer"	5250	44720	100	49	52	13	25	48	48	59	62	105	0	0	0	87	97	47	48	80	80	94	70	74	6	1	0	0.143	0.235	1.000	0.742	3.891	0.058	0.021	80	456	100	8	21	-2.807	1	7	4	17	4164	7764	-0.113	0.043	-50	0	0
1	20	13	"ctrl-buffer"	"ctrl-buffer"	5450	44740	40	45	49	15	30	46	46	54	35	64	8	0	0	83	126	91	72	84	84	106	121	114	16	0	0	1.000	0.071	0.805	0.604	6.933	0.046	0.012	12	68	100	-2	45	0.000	-1	-1	3	42	591	1514	-0.143	0.165	0	0	0
1	21	13	"ctrl-buffer"	"ctrl-buffer"	5610	44720	100	45	46	8	17	47	47	50	19	38	1	0	0	82	83	14	16	79	79	85	51	60	0	0	0	-0.667	-0.250	1.000	0.877	3.449	43.040	0.000	80	424	100	1	3	Error	-2	3	-1	4	3657	6670	-0.211	-0.039	-50	0	0
1	22	13	"ctrl-buffer"	"ctrl-buffer"	5780	44720	100	47	51	12	23	47	47	49	13	26	20	6	0	87	94	53	56	78	78	80	18	22	22	8	0	0.000	0.250	0.667	0.684	3.922	0.129	0.081	80	408	100	9	20	Error	0	9	4	16	4055	7524	0.154	0.778	-50	0	0
1	23	13	"ctrl-buffer"	"ctrl-buffer"	5960	44720	100	52	54	13	24	47	47	49	12	24	27	6	0	103	110	42	38	82	82	84	17	20	60	22	0	0.238	0.250	0.369	0.401	3.841	0.064	0.018	80	414	100	26	35	-2.070	5	21	7	28	4321	8791	0.417	1.529	-50	0	0
1	24	13	"ctrl-buffer"	"ctrl-buffer"	6140	44730	110	50	52	16	30	47	47	49	11	22	33	11	0	96	108	43	39	83	83	86	18	20	42	28	0	0.231	0.200	0.508	0.516	3.376	0.156	0.077	80	491	100	16	30	-2.115	3	13	5	25	4136	8671	0.273	1.222	0	0	0
1	1	14	"ydhI"	"STM1443"	2050	44910	110	165	169	52	30	45	45	46	10	21	98	98	0	1671	1781	753	42	70	70	71	14	19	100	100	0	0.075	0.072	0.071	0.071	1.679	0.064	0.732	80	580	100	1721	1835	-3.738	120	1601	124	1711	13534	142480	12.300	122.143	0	0	0
1	2	14	"STMB2B.139A"	"Not LT2a93"	2240	44920	110	278	281	100	35	45	45	46	10	21	100	100	0	344	358	126	35	70	70	71	12	16	100	100	0	0.850	0.819	0.844	0.814	1.442	0.806	0.811	80	535	100	507	524	-0.234	233	274	236	288	22487	28678	23.500	23.917	0	0	0
1	3	14	""	"STM3806"	2410	44910	100	142	150	56	37	46	46	48	12	25	100	98	0	2088	2167	860	39	76	76	80	23	28	100	100	0	0.048	0.050	0.049	0.048	1.560	0.045	0.757	80	452	100	2108	2195	-4.389	96	2012	104	2091	12038	173340	8.500	90.739	0	0	0
1	4	14	"pgtE"	"STM2395"	2590	44910	110	6417	6213	2148	34	48	48	53	25	47	100	100	0	9752	9728	1948	20	76	76	84	43	51	100	100	0	0.658	0.639	0.660	0.569	1.829	0.668	0.890	80	536	100	16045	15817	-0.603	6369	9676	6165	9652	497050	778221	246.400	224.279	0	0	0
1	5	14	""	"STM3911"	2770	44900	110	62	64	19	29	47	47	51	25	49	28	1	0	550	558	198	35	73	73	79	41	51	100	100	0	0.031	0.035	0.040	0.034	2.316	0.032	0.115	80	524	100	492	502	-4.991	15	477	17	485	5111	44620	0.520	11.683	0	0	0
1	6	14	"ygiY"	"STM3178"	2950	44900	110	253	246	77	31	46	46	47	12	25	95	95	0	9402	9270	2024	21	74	74	76	17	22	100	100	0	0.022	0.022	0.022	0.019	1.918	0.022	0.896	80	524	100	9535	9396	-5.494	207	9328	200	9196	19649	741636	16.583	540.824	0	0	0
1	7	14	""	"STM2880"	3130	44910	110	1356	1705	1494	87	47	47	52	32	61	100	100	0	1335	1673	1377	82	74	74	79	28	35	100	100	0	1.038	1.037	1.052	1.039	1.531	1.061	0.756	80	536	100	2570	3257	0.054	1309	1261	1658	1599	136429	133844	51.656	56.929	0	0	0
1	8	14	"ssaU"	"STM1422"	3310	44910	100	133	691	1186	171	47	47	50	17	34	92	76	0	722	3664	6243	170	71	71	75	20	26	100	98	0	0.132	0.179	0.164	0.138	2.855	0.166	0.773	80	463	100	737	4237	-2.920	86	651	644	3593	55306	293142	37.706	179.450	0	0	0
1	9	14	"nrdE"	"STM2807"	3480	44900	110	427	663	525	79	46	46	49	18	36	98	98	0	6023	9242	7076	76	71	71	72	15	20	100	100	0	0.064	0.067	0.062	0.060	1.653	0.066	0.874	80	511	100	6333	9788	-3.966	381	5952	617	9171	53004	739325	34.111	611.333	0	0	0
1	10	14	"cadA"	"STM2559"	3660	44910	100	133	174	148	85	46	46	47	11	23	90	82	0	2686	4347	4471	102	71	71	73	12	16	100	100	0	0.033	0.030	0.030	0.025	2.743	0.028	0.755	80	474	100	2702	4404	-4.910	87	2615	128	4276	13941	347778	11.545	356.167	0	0	0
1	11	14	"thiL"	"STM0419"	3840	44910	100	479	588	391	66	46	46	47	11	23	100	100	0	4643	6591	4824	73	71	71	72	12	16	100	100	0	0.095	0.083	0.081	0.082	1.519	0.072	0.767	80	462	100	5005	7062	-3.400	433	4572	542	6520	47008	527301	49.182	543.250	0	0	0
1	12	14	"hin"	"STM2772"	4010	44910	100	394	839	1201	143	47	47	53	38	71	91	83	0	964	2261	3199	141	76	76	82	75	91	93	90	0	0.391	0.362	0.367	0.352	2.167	0.349	0.830	80	462	100	1235	2977	-1.356	347	888	792	2185	67096	180863	20.684	29.053	0	0	0
1	13	14	""	"STM3166"	4190	44900	100	277	272	47	17	54	54	72	112	155	98	43	0	9580	9652	1310	13	85	85	95	85	89	100	100	0	0.023	0.023	0.023	0.022	1.268	0.019	0.267	80	464	100	9718	9785	-5.412	223	9495	218	9567	21729	772149	1.786	112.435	0	0	0
1	14	14	"yjjY"	"STM4599"	4370	44900	110	1305	1544	1264	81	55	55	69	99	143	100	98	0	517	536	253	47	85	85	90	39	43	100	95	0	2.894	3.302	2.899	2.985	1.929	5.217	0.504	80	510	100	1682	1940	1.533	1250	432	1489	451	123535	42907	14.899	11.436	0	0	0
1	15	14	"ybaN"	"STM0482"	4540	44900	100	349	398	230	57	53	53	62	67	108	98	91	0	4843	5374	3098	57	84	84	86	20	23	100	100	0	0.062	0.065	0.060	0.061	1.602	0.061	0.812	80	452	100	5055	5635	-4.007	296	4759	345	5290	31818	429900	5.015	264.400	0	0	0
1	16	14	""	"STM0571"	4720	44900	100	716	710	228	32	52	52	56	20	35	98	98	0	17789	17144	3868	22	83	83	95	81	85	100	100	0	0.038	0.039	0.040	0.035	1.614	0.038	0.910	80	464	100	18370	17719	-4.737	664	17706	658	17061	56822	1371486	32.700	210.481	0	0	0
1	17	14	"yaiU"	"STM0373"	4900	44900	110	1074	1052	318	30	50	50	55	35	63	96	93	0	22212	22107	3000	13	84	84	103	81	78	100	100	0	0.046	0.045	0.046	0.039	2.048	0.046	0.926	80	510	100	23152	23025	-4.434	1024	22128	1002	22023	84182	1768599	28.486	271.654	0	0	0
1	18	14	""	"STM3653"	5070	44900	110	356	361	97	26	48	48	50	16	32	98	98	0	7620	7497	1588	21	82	82	99	76	76	100	100	0	0.041	0.042	0.043	0.039	1.657	0.040	0.903	80	532	100	7846	7728	-4.613	308	7538	313	7415	28840	599748	19.438	97.342	0	0	0
1	19	14	""	"STM2195"	5260	44910	80	70	179	180	100	46	46	48	14	29	59	46	0	488	1926	2519	130	75	75	83	65	78	88	73	0	0.058	0.072	0.070	0.056	3.815	0.063	0.759	52	327	100	437	1984	-4.105	24	413	133	1851	9312	100146	9.357	28.354	0	0	0
1	20	14	"EMPTY"	"EMPTY"	5430	44900	100	47	47	11	23	45	45	47	11	23	20	2	0	77	79	17	21	76	76	78	14	17	17	8	0	2.000	0.667	0.586	0.664	3.213	0.055	0.001	80	480	100	3	5	1.000	2	1	2	3	3781	6291	0.000	0.071	-75	0	0
1	21	14	"EMPTY"	"EMPTY"	5610	44900	100	46	49	15	30	45	45	46	11	23	22	8	0	79	81	17	20	77	77	79	16	20	16	5	0	0.500	1.000	0.800	0.835	3.935	0.038	0.000	80	464	100	3	8	-1.000	1	2	4	4	3910	6478	0.273	0.125	-75	0	0
1	22	14	"EMPTY"	"EMPTY"	5790	44900	100	44	45	10	22	46	46	47	12	25	11	1	0	80	83	17	20	79	79	81	17	20	16	5	0	-2.000	-0.250	0.615	0.795	3.483	0.326	0.124	80	452	100	-1	3	Error	-2	1	-1	4	3583	6609	-0.167	0.118	-75	0	0
1	23	14	"EMPTY"	"EMPTY"	5960	44900	100	45	47	9	19	46	46	47	12	25	8	0	0	82	85	17	20	83	83	85	16	18	18	6	0	1.000	0.500	0.538	0.640	3.289	0.057	0.003	80	452	100	-2	3	0.000	-1	-1	1	2	3731	6795	0.000	0.000	-75	0	0
1	24	14	"EMPTY"	"EMPTY"	6140	44900	100	46	48	11	22	46	46	47	10	21	18	6	0	84	86	16	18	84	84	85	14	16	15	2	0	0.000	1.000	0.714	0.902	3.649	0.519	0.013	80	484	100	0	4	Error	0	0	2	2	3823	6862	0.100	0.071	-75	0	0
2	1	1	""	"STM0721"	6480	42520	120	93	93	34	36	45	45	47	11	23	83	70	0	8356	7465	4002	53	69	69	74	49	66	99	99	0	0.006	0.006	0.007	0.007	1.960	0.006	0.679	120	644	100	8335	7444	-7.432	48	8287	48	7396	11200	895813	4.182	150.837	0	0	0
2	2	1	"dnaC"	"STM4543"	6660	42520	120	281	493	488	98	45	45	47	11	23	98	97	0	2407	3631	3239	89	69	69	70	12	17	100	100	0	0.101	0.126	0.096	0.099	2.913	0.105	0.551	120	529	100	2574	4010	-3.308	236	2338	448	3562	59105	435753	40.545	296.750	0	0	0
2	3	1	"gph"	"STM3482"	6830	42520	120	522	802	789	98	46	46	47	13	27	96	95	0	1944	2663	2255	84	67	67	69	12	17	100	100	0	0.254	0.291	0.224	0.249	2.913	0.252	0.533	120	529	100	2353	3352	-1.979	476	1877	756	2596	96232	319527	58.077	216.167	0	0	0
2	4	1	""	"STM3547"	7020	42520	120	222	221	54	24	46	46	48	20	41	97	97	0	10182	9581	2997	31	68	68	70	13	18	100	100	0	0.017	0.018	0.018	0.019	2.075	0.017	0.847	120	542	100	10290	9688	-5.845	176	10114	175	9513	26564	1149710	8.650	731.615	0	0	0
2	5	1	""	"STM3259"	7200	42520	120	71	85	39	45	46	46	46	10	21	80	62	0	729	942	659	69	68	68	70	14	20	100	100	0	0.038	0.045	0.041	0.038	3.019	0.033	0.378	120	513	100	686	913	-4.725	25	661	39	874	10229	113061	3.900	62.286	0	0	0
2	6	1	"yqjC"	"STM3228"	7370	42510	130	1155	2035	2291	112	45	45	46	11	23	98	97	0	431	641	553	86	67	67	69	18	26	98	96	0	3.049	3.467	3.090	2.509	3.853	4.948	0.618	120	615	100	1474	2564	1.609	1110	364	1990	574	244218	76874	180.818	31.778	0	0	0
2	7	1	""	"STM2545"	7550	42520	120	926	922	306	33	45	45	47	10	21	100	100	0	6123	6206	1948	31	68	68	69	19	27	100	100	0	0.145	0.143	0.142	0.144	1.899	0.137	0.891	120	529	100	6936	7015	-2.781	881	6055	877	6138	110672	744690	87.500	323.000	0	0	0
2	8	1	"gltL"	"STM0662"	7730	42520	120	2761	2908	1407	48	47	47	49	13	26	100	100	0	5678	5764	2470	42	70	70	72	20	27	100	100	0	0.484	0.502	0.488	0.494	1.856	0.485	0.808	120	521	100	8322	8555	-1.047	2714	5608	2861	5694	348913	691698	219.923	284.600	0	0	0
2	9	1	"asnB"	"STM0680"	7910	42520	120	3689	3635	829	22	47	47	49	15	30	100	100	0	18919	18006	4388	24	69	69	71	14	19	100	100	0	0.193	0.200	0.199	0.200	1.504	0.192	0.933	120	521	100	22492	21525	-2.372	3642	18850	3588	17937	436244	2160660	239.067	1281.071	0	0	0
2	10	1	"nagE"	"STM0685"	8090	42520	120	1466	1429	624	43	48	48	50	16	32	99	99	0	3470	3308	1369	41	71	71	75	18	24	100	100	0	0.417	0.427	0.414	0.392	1.859	0.396	0.782	120	489	100	4817	4618	-1.261	1418	3399	1381	3237	171520	396967	86.188	179.611	0	0	0
2	11	1	"barA"	"STM2958"	8260	42510	130	463	409	183	44	46	46	48	18	37	94	91	0	10106	9193	3360	36	72	72	79	38	48	100	100	0	0.042	0.040	0.042	0.036	1.761	0.040	0.859	120	568	100	10451	9484	-4.589	417	10034	363	9121	49050	1103166	20.056	239.842	0	0	0
2	12	1	"eutA"	"STM2459"	8440	42510	130	100	115	59	51	46	46	48	11	22	89	83	0	1565	1694	853	50	72	72	78	39	50	100	100	0	0.036	0.043	0.039	0.036	2.630	0.036	0.447	120	597	100	1547	1691	-4.789	54	1493	69	1622	13813	203243	6.091	41.436	0	0	0
2	13	1	"yigN"	"STM3969"	8620	42520	130	3328	3471	869	25	48	48	49	11	22	100	100	0	18572	18340	3683	20	75	75	80	31	38	100	100	0	0.177	0.187	0.185	0.186	1.284	0.180	0.896	120	559	100	21777	21688	-2.496	3280	18497	3423	18265	416489	2200773	311.091	589.032	0	0	0
2	14	1	"metE"	"STM3965"	8790	42510	130	3312	3280	913	27	49	49	50	11	22	100	100	0	22646	22951	2908	12	80	80	84	23	27	100	100	0	0.145	0.141	0.145	0.133	1.536	0.141	0.898	120	589	100	25829	26102	-2.790	3263	22566	3231	22871	393637	2754174	293.636	994.217	0	0	0
2	15	1	"pldB"	"STM3961"	8970	42520	130	2948	2887	877	30	49	49	51	16	31	100	100	0	13195	12808	3839	29	81	81	86	24	27	100	100	0	0.221	0.223	0.216	0.222	1.413	0.211	0.888	120	575	100	16013	15565	-2.177	2899	13114	2838	12727	346480	1536995	177.250	530.083	0	0	0
2	16	1	"pldA"	"STM3957"	9150	42510	130	2846	2918	655	22	48	48	51	15	29	100	100	0	12549	12483	1604	12	76	76	81	21	25	100	100	0	0.224	0.231	0.230	0.224	1.397	0.229	0.882	120	593	100	15271	15277	-2.156	2798	12473	2870	12407	350145	1497959	191.133	590.571	0	0	0
2	17	1	"yigF"	"STM3953"	9320	42510	130	289	341	303	88	47	47	49	12	24	95	88	0	1522	2688	3012	112	72	72	75	17	22	100	100	0	0.167	0.112	0.108	0.114	4.913	0.039	0.124	120	587	100	1692	2910	-2.583	242	1450	294	2616	40900	322547	24.333	153.706	0	0	0
2	18	1	"xerC"	"STM3949"	9500	42510	130	2196	2154	581	26	47	47	48	11	22	100	100	0	9672	9587	2034	21	71	71	74	19	25	100	100	0	0.224	0.221	0.220	0.217	1.354	0.216	0.885	120	606	100	11750	11623	-2.160	2149	9601	2107	9516	258476	1150436	191.455	500.684	0	0	0
2	19	1	"sgaH"	"STM4386"	9690	42510	130	147	186	107	57	47	47	49	10	20	95	93	0	4885	5827	3947	67	70	70	75	22	29	100	100	0	0.021	0.024	0.025	0.023	2.414	0.018	0.564	120	577	100	4915	5896	-5.589	100	4815	139	5757	22287	699290	13.700	261.455	0	0	0
2	20	1	"ytfG"	"STM4401"	9860	42510	130	103	152	113	74	46	46	47	9	19	90	83	0	3677	6114	5731	93	70	70	74	29	39	100	100	0	0.016	0.018	0.015	0.015	2.992	0.015	0.608	120	556	100	3664	6150	-5.984	57	3607	106	6044	18199	733693	11.667	208.276	0	0	0
2	21	1	"ytfP"	"STM4411"	10040	42520	130	215	365	358	98	46	46	47	10	21	95	93	0	938	1241	1115	89	70	70	73	20	27	100	97	0	0.195	0.272	0.280	0.243	2.565	0.245	0.664	120	575	100	1037	1490	-2.361	169	868	319	1171	43788	148899	31.800	58.400	0	0	0
2	22	1	""	"STM4419"	10220	42510	130	153	260	249	95	47	47	48	11	22	100	94	0	6686	10222	9745	95	70	70	73	21	28	100	100	0	0.016	0.021	0.019	0.018	2.501	0.019	0.636	120	642	100	6722	10365	-5.964	106	6616	213	10152	31152	1226661	19.273	483.286	0	0	0
2	23	1	""	"STM4423"	10400	42510	130	57	60	19	31	47	47	51	42	82	6	0	0	1011	1435	1384	96	68	68	75	79	105	100	98	0	0.011	0.010	0.013	0.012	2.549	0.009	0.079	120	625	100	953	1380	-6.559	10	943	13	1367	7224	172159	0.214	17.215	0	0	0
2	24	1	""	"STM4427"	10570	42500	130	141	221	202	91	45	45	47	10	21	91	85	0	2575	3772	3695	97	68	68	75	120	160	100	96	0	0.038	0.048	0.044	0.044	3.057	0.038	0.523	120	742	100	2603	3880	-4.707	96	2507	176	3704	26554	452588	17.400	30.808	0	0	0
2	1	2	"clpP"	"STM0448"	6480	42710	120	1269	2366	3398	143	46	46	48	17	35	100	100	0	1157	1739	2169	124	68	68	75	55	73	99	95	0	1.123	1.388	1.179	1.132	2.605	1.671	0.636	120	568	100	2312	3991	0.167	1223	1089	2320	1671	283975	208635	136.353	30.255	0	0	0
2	2	2	"nrdG"	"STM4451"	6660	42710	120	74	105	104	99	46	46	48	12	25	75	56	0	776	1510	2487	164	68	68	71	19	26	97	96	0	0.040	0.041	0.057	0.050	4.011	0.032	0.563	120	425	100	736	1501	-4.660	28	708	59	1442	12561	181212	4.750	75.737	0	0	0
2	3	2	"phoQ"	"STM1230"	6840	42700	120	655	1742	3336	191	46	46	47	11	23	96	94	0	1329	2788	4693	168	69	69	71	19	26	95	95	0	0.483	0.624	0.532	0.481	3.406	0.667	0.794	120	419	100	1869	4415	-1.049	609	1260	1696	2719	209022	334535	154.091	143.000	0	0	0
2	4	2	"coaA"	"STM4139"	7020	42700	120	162	207	193	93	46	46	47	10	21	91	88	0	2245	2827	3422	121	69	69	70	12	17	100	100	0	0.053	0.058	0.058	0.056	2.543	0.049	0.736	120	427	100	2292	2919	-4.229	116	2176	161	2758	24845	339206	16.000	229.750	0	0	0
2	5	2	"thiE"	"STM4163"	7200	42700	120	87	107	67	62	46	46	47	10	21	87	75	0	1960	2724	2501	91	68	68	69	12	17	100	100	0	0.022	0.023	0.022	0.023	2.193	0.021	0.693	120	430	100	1933	2717	-5.528	41	1892	61	2656	12856	326872	6.000	221.250	0	0	0
2	6	2	"nfi"	"STM4168"	7370	42700	110	491	847	1170	138	46	46	49	14	28	100	100	0	1540	2466	3127	126	67	67	70	21	30	100	100	0	0.302	0.334	0.316	0.313	2.624	0.308	0.670	80	420	100	1918	3200	-1.727	445	1473	801	2399	67728	197240	57.000	114.095	0	0	0
2	7	2	"hopD"	"STM3442"	7560	42700	120	151	334	382	114	47	47	49	14	28	74	65	0	854	2266	2862	126	68	68	70	21	30	95	86	0	0.132	0.131	0.136	0.135	3.488	0.117	0.771	120	440	100	890	2485	-2.918	104	786	287	2198	40090	271901	20.357	104.571	0	0	0
2	8	2	"stfD"	"STM0197"	7730	42700	120	63	75	39	52	47	47	48	10	20	57	40	0	730	2295	2992	130	69	69	69	12	17	89	83	0	0.024	0.013	0.023	0.032	6.761	0.009	0.452	120	403	100	677	2254	-5.369	16	661	28	2226	9026	275394	2.700	185.500	0	0	0
2	9	2	"eutP"	"STM2469"	7910	42700	120	71	98	68	69	47	47	48	13	27	60	48	0	912	1796	2153	119	69	69	70	13	18	90	80	0	0.028	0.030	0.037	0.046	5.959	0.024	0.543	120	424	100	867	1778	-5.134	24	843	51	1727	11818	215563	3.846	132.769	0	0	0
2	10	2	"eutM"	"STM2465"	8090	42690	120	61	75	39	52	46	46	48	14	29	52	32	0	274	523	565	108	69	69	71	14	19	85	78	0	0.073	0.064	0.080	0.092	3.809	0.049	0.425	120	420	100	220	483	-3.773	15	205	29	454	9014	62721	1.929	32.286	0	0	0
2	11	2	"prpR"	"STM0367"	8270	42690	130	100	178	171	96	46	46	47	10	21	70	63	0	1254	3105	3830	123	69	69	72	33	45	78	75	0	0.046	0.043	0.063	0.071	4.588	0.037	0.611	120	458	100	1239	3168	-4.456	54	1185	132	3036	21391	372562	13.100	91.909	0	0	0
2	12	2	"prpE"	"STM0371"	8450	42700	130	172	336	386	114	47	47	49	11	22	98	91	0	1464	2159	2310	106	70	70	78	45	57	98	96	0	0.090	0.138	0.106	0.121	3.096	0.101	0.407	120	446	100	1519	2378	-3.479	125	1394	289	2089	40271	259122	26.091	46.244	0	0	0
2	13	2	"sodA"	"STM4055"	8620	42700	120	2292	2017	998	49	48	48	50	11	22	100	100	0	688	664	347	52	74	74	80	34	42	94	90	0	3.655	3.337	3.424	3.648	1.928	3.439	0.817	120	411	100	2858	2559	1.870	2244	614	1969	590	241989	79704	178.818	17.176	0	0	0
2	14	2	"sicP"	"STM2879"	8800	42700	130	757	1521	1887	124	49	49	50	10	20	100	100	0	832	1378	1518	110	77	77	80	19	23	98	98	0	0.938	1.131	1.048	1.029	3.155	1.270	0.547	120	442	100	1463	2773	-0.093	708	755	1472	1301	182532	165375	147.100	68.316	0	0	0
2	15	2	"fabD"	"STM1194"	8970	42700	120	1016	1550	1666	107	49	49	51	13	25	100	100	0	2783	3748	3794	101	73	73	77	18	23	100	99	0	0.357	0.408	0.385	0.407	2.773	0.368	0.668	120	404	100	3677	5176	-1.487	967	2710	1501	3675	186036	449741	115.308	203.944	0	0	0
2	16	2	"nuoH"	"STM2322"	9150	42700	130	1220	1682	1436	85	49	49	50	13	26	100	100	0	2891	3593	2971	82	72	72	75	17	22	100	100	0	0.415	0.464	0.444	0.463	2.623	0.396	0.596	120	441	100	3990	5154	-1.267	1171	2819	1633	3521	201885	431189	125.538	206.941	0	0	0
2	17	2	"dacD"	"STM2062"	9330	42700	120	83	106	68	64	48	48	50	19	38	65	45	0	861	1450	1583	109	71	71	73	17	23	100	100	0	0.044	0.042	0.043	0.044	2.568	0.036	0.535	120	433	100	825	1437	-4.496	35	790	58	1379	12707	174018	2.947	81.000	0	0	0
2	18	2	"pefC"	"PSLT017"	9510	42690	130	104	673	1998	296	49	49	51	19	37	73	60	0	4271	6352	7194	113	70	70	81	200	246	90	85	0	0.013	0.099	0.017	0.023	6.086	0.073	0.093	120	494	100	4256	6906	-6.255	55	4201	624	6282	80736	762275	32.737	31.355	0	0	0
2	19	2	"yjbA"	"STM4226"	9690	42680	100	179	433	538	124	48	48	50	13	26	86	78	0	1934	3244	3713	114	69	69	83	234	281	78	68	0	0.070	0.121	0.122	0.112	3.742	0.093	0.523	80	359	100	1996	3560	-3.832	131	1865	385	3175	34627	259526	29.462	13.509	0	0	0
2	20	2	"asd"	"STM3539"	9860	42680	120	83	503	765	152	47	47	71	478	673	30	20	0	470	2073	3322	160	69	69	75	94	125	59	55	0	0.090	0.228	0.261	0.278	6.276	0.175	0.544	120	452	100	437	2460	-3.478	36	401	456	2004	60405	248703	0.904	21.255	0	0	0
2	21	2	"stpA"	"STM2799"	10050	42680	110	602	2098	2732	130	48	48	86	544	632	50	41	0	581	1648	1945	118	71	71	81	102	125	63	61	0	1.086	1.300	1.167	1.128	3.274	1.555	0.696	80	395	100	1064	3627	0.119	554	510	2050	1577	167858	131826	3.699	15.363	0	0	0
2	22	2	"leuB"	"STM0112"	10210	42710	100	63	121	124	102	47	47	49	16	32	48	36	0	134	1747	3024	173	71	71	74	21	28	61	52	0	0.254	0.044	0.091	0.135	7.108	0.033	0.617	80	387	100	79	1750	-1.977	16	63	74	1676	9685	139788	4.500	79.667	0	0	0
2	23	2	"prgJ"	"STM2872"	10380	42700	90	575	1233	1389	112	48	48	55	55	100	86	73	0	993	1408	1500	106	70	70	81	104	128	76	69	0	0.571	0.886	0.743	0.841	2.700	0.887	0.752	52	350	100	1450	2523	-0.809	527	923	1185	1338	64124	73211	21.418	12.760	0	0	0
2	24	2	"smvA"	"STM1574"	10550	42680	80	187	283	264	93	49	49	58	58	100	65	55	0	2113	2772	2994	108	71	71	183	784	428	63	57	0	0.068	0.087	0.084	0.091	4.009	0.065	0.571	52	317	100	2180	2935	-3.887	138	2042	234	2701	14716	144124	3.879	3.302	0	0	0
2	1	3	"hupB"	"STM0451"	6490	42890	110	120	291	606	208	46	46	46	9	19	97	93	0	193	262	308	117	68	68	69	12	17	97	91	0	0.592	1.263	0.753	0.841	2.859	2.295	0.394	80	467	100	199	439	-0.756	74	125	245	194	23271	20981	27.222	16.083	0	0	0
2	2	3	"hisM"	"STM2352"	6670	42880	120	372	976	1215	124	45	45	47	11	23	85	80	0	1216	2820	3520	124	68	68	70	19	27	83	76	0	0.285	0.338	0.383	0.396	3.914	0.306	0.754	120	408	100	1475	3683	-1.812	327	1148	931	2752	117073	338398	84.455	144.737	0	0	0
2	3	3	"rimM"	"STM2675"	6840	42880	120	391	1151	1497	130	45	45	46	11	23	75	70	0	592	1997	2645	132	69	69	71	20	28	71	68	0	0.662	0.574	0.643	0.649	5.377	0.513	0.684	120	403	100	869	3034	-0.596	346	523	1106	1928	138157	239611	100.455	96.300	0	0	0
2	4	3	"fruR"	"STM0118"	7020	42880	120	144	237	241	101	46	46	47	10	21	80	71	0	859	1296	1553	119	68	68	69	11	15	98	94	0	0.124	0.156	0.147	0.167	3.788	0.113	0.487	120	424	100	889	1419	-3.013	98	791	191	1228	28488	155524	19.000	111.545	0	0	0
2	5	3	"asrA"	"STM2548"	7200	42880	120	83	119	106	89	46	46	48	10	20	69	60	0	1224	2717	3287	120	69	69	70	13	18	95	94	0	0.032	0.028	0.035	0.039	4.445	0.025	0.628	120	431	100	1192	2721	-4.964	37	1155	73	2648	14305	326067	7.100	203.615	0	0	0
2	6	3	"entD"	"STM0584"	7370	42870	110	83	145	131	90	46	46	49	19	38	61	50	0	651	2285	2793	122	69	69	77	105	136	76	70	0	0.064	0.045	0.062	0.063	4.752	0.041	0.667	80	408	100	619	2315	-3.975	37	582	99	2216	11623	182790	5.053	21.029	0	0	0
2	7	3	"cbiL"	"STM2024"	7560	42880	120	268	473	555	117	45	45	47	16	34	91	75	0	694	1509	1827	121	67	67	75	102	136	85	69	0	0.356	0.297	0.263	0.257	3.807	0.241	0.594	120	433	100	850	1870	-1.491	223	627	428	1442	56752	181100	26.625	14.059	0	0	0
2	8	3	"cbiO"	"STM2020"	7730	42880	120	107	218	235	107	46	46	48	18	37	85	69	0	767	1265	1340	105	68	68	69	12	17	100	100	0	0.087	0.144	0.130	0.129	3.629	0.111	0.433	120	403	100	760	1369	-3.518	61	699	172	1197	26161	151785	9.444	99.667	0	0	0
2	9	3	"umuC"	"STM1997"	7910	42880	120	84	148	140	94	47	47	48	18	37	58	50	0	774	2156	2953	136	67	67	69	11	15	94	88	0	0.052	0.048	0.050	0.060	4.697	0.037	0.580	120	422	100	744	2190	-4.256	37	707	101	2089	17717	258771	5.556	189.727	0	0	0
2	10	3	"uhpC"	"STM3788"	8090	42880	130	57	77	59	76	46	46	46	9	19	52	38	0	781	1994	3272	164	69	69	72	17	23	92	84	0	0.015	0.016	0.023	0.025	5.638	0.010	0.305	120	447	100	723	1956	-6.016	11	712	31	1925	9282	239331	3.444	113.059	0	0	0
2	11	3	"trpB"	"STM1726"	8270	42880	120	115	297	355	119	46	46	47	10	21	79	70	0	1091	2320	2623	113	69	69	71	17	23	97	93	0	0.068	0.112	0.105	0.101	4.067	0.099	0.595	120	417	100	1091	2502	-3.889	69	1022	251	2251	35620	278448	25.000	132.294	0	0	0
2	12	3	"rpsL"	"STM3448"	8440	42880	120	623	1110	1398	125	46	46	47	11	23	90	86	0	766	1283	1489	116	69	69	72	17	23	91	86	0	0.828	0.876	0.859	0.780	3.968	0.896	0.597	120	403	100	1274	2278	-0.273	577	697	1064	1214	133162	153982	96.636	71.235	0	0	0
2	13	3	"phnR"	"STM0430"	8620	42880	120	84	163	203	124	46	46	47	11	23	75	57	0	730	2117	3471	163	71	71	74	18	24	90	86	0	0.058	0.057	0.070	0.085	4.241	0.044	0.562	120	403	100	697	2163	-4.116	38	659	117	2046	19514	254030	10.545	113.500	0	0	0
2	14	3	""	"STM4157"	8800	42880	130	131	216	237	109	47	47	47	11	23	96	88	0	2457	3891	4954	127	71	71	73	13	17	100	100	0	0.035	0.044	0.041	0.042	2.519	0.037	0.612	120	419	100	2470	3989	-4.828	84	2386	169	3820	25907	466976	15.364	293.692	0	0	0
2	15	3	""	"STM0345"	8980	42880	120	136	199	162	81	48	48	48	11	22	92	86	0	809	1256	1401	111	71	71	72	13	18	100	100	0	0.119	0.127	0.135	0.126	3.053	0.076	0.403	120	376	100	826	1336	-3.068	88	738	151	1185	23916	150725	13.727	91.077	0	0	0
2	16	3	""	"STM2453"	9150	42870	130	112	142	101	71	47	47	48	11	22	88	82	0	3355	3662	2430	66	72	72	73	17	23	100	100	0	0.020	0.026	0.021	0.021	2.538	0.026	0.559	120	410	100	3348	3685	-5.658	65	3283	95	3590	17000	439412	8.545	211.118	0	0	0
2	17	3	"ychA"	"STM1773"	9330	42880	120	258	312	227	72	47	47	50	21	42	99	95	0	2037	2617	2214	84	71	71	73	17	23	100	100	0	0.107	0.104	0.090	0.105	2.275	0.080	0.604	120	417	100	2177	2811	-3.220	211	1966	265	2546	37442	313992	12.476	149.647	0	0	0
2	18	3	"orf408"	"STM1382"	9510	42870	130	140	158	93	58	48	48	50	20	40	88	78	0	2557	2840	1806	63	70	70	71	14	19	100	100	0	0.037	0.040	0.036	0.034	2.316	0.037	0.620	120	451	100	2579	2880	-4.757	92	2487	110	2770	18947	340789	5.400	197.786	0	0	0
2	19	3	"traR"	"PSLT085"	9690	42880	120	56	60	16	26	47	47	48	13	27	40	16	0	776	1062	953	89	70	70	81	211	260	87	71	0	0.013	0.013	0.018	0.017	4.207	0.007	0.133	120	441	100	715	1005	-6.294	9	706	13	992	7194	127487	0.923	4.649	0	0	0
2	20	3	""	"Not LT2a85"	9860	42870	120	63	88	76	86	45	45	47	11	23	65	45	0	1077	2868	4616	160	70	70	72	15	20	100	98	0	0.018	0.015	0.018	0.018	3.806	0.013	0.626	120	455	100	1025	2841	-5.806	18	1007	43	2798	10587	344141	3.727	186.400	0	0	0
2	21	3	"trbC"	"PSLT094"	10040	42870	130	106	154	120	77	46	46	76	482	634	0	0	0	4170	6047	5579	92	71	71	79	90	113	100	100	0	0.015	0.018	0.016	0.015	2.708	0.016	0.014	120	504	100	4159	6084	-6.094	60	4099	108	5976	18497	725642	0.162	66.311	0	0	0
2	22	3	"traQ"	"PSLT098"	10220	42880	130	80	99	60	60	47	47	48	10	20	86	70	0	907	1272	1237	97	71	71	78	91	116	94	91	0	0.039	0.043	0.041	0.041	3.012	0.023	0.231	120	445	100	869	1253	-4.663	33	836	52	1201	11864	152622	5.100	13.121	0	0	0
2	23	3	"traS"	"PSLT102"	10400	42880	130	1643	2657	3445	129	49	49	49	10	20	100	100	0	3334	5176	5573	107	72	72	78	89	114	100	99	0	0.489	0.511	0.498	0.515	2.870	0.571	0.537	120	466	100	4856	7712	-1.033	1594	3262	2608	5104	318891	621150	260.800	57.281	0	0	0
2	24	3	""	"PSLT107"	10570	42870	130	179	289	358	123	51	51	54	26	48	85	78	0	546	879	1237	140	77	77	128	538	420	40	15	0	0.273	0.297	0.270	0.277	2.827	0.155	0.244	120	631	100	597	1040	-1.873	128	469	238	802	34683	105447	9.038	1.396	0	0	0
2	1	4	""	"STM2736"	6480	43070	120	51	54	17	31	45	45	48	38	79	6	0	0	305	681	999	146	70	70	75	59	78	75	60	0	0.026	0.015	0.026	0.039	4.536	0.011	0.270	120	531	100	241	620	-5.292	6	235	9	611	6477	81769	0.158	10.271	0	0	0
2	2	4	""	"STM2712"	6660	43060	120	57	61	26	42	45	45	49	43	87	11	4	0	971	1929	2708	140	69	69	75	66	88	98	93	0	0.013	0.009	0.014	0.015	3.496	0.007	0.063	120	417	100	914	1876	-6.232	12	902	16	1860	7345	231448	0.279	28.091	0	0	0
2	3	4	""	"STM1612"	6840	43060	130	668	825	659	79	46	46	46	9	19	99	96	0	3855	4529	3270	72	70	70	71	15	21	100	100	0	0.164	0.175	0.168	0.161	2.597	0.150	0.599	120	441	100	4407	5238	-2.605	622	3785	779	4459	99046	543460	86.556	297.200	0	0	0
2	4	4	""	"STM1607"	7020	43060	120	1239	1921	2402	125	46	46	47	10	21	100	100	0	1167	1642	1843	112	70	70	71	13	18	100	100	0	1.088	1.193	1.110	1.161	2.663	1.339	0.654	120	424	100	2290	3447	0.121	1193	1097	1875	1572	230530	197047	187.400	120.846	0	0	0
2	5	4	"ycjI"	"STM1680"	7200	43060	130	356	585	754	128	46	46	48	10	20	100	99	0	1208	1717	2234	130	69	69	71	13	18	99	99	0	0.272	0.327	0.240	0.282	2.912	0.256	0.535	120	458	100	1449	2187	-1.877	310	1139	539	1648	70150	206059	53.700	126.615	0	0	0
2	6	4	""	"STM1676"	7380	43050	120	569	661	477	72	45	45	48	16	33	98	98	0	2815	3072	1647	53	69	69	76	100	131	100	100	0	0.191	0.205	0.186	0.181	2.121	0.189	0.633	120	443	100	3270	3619	-2.390	524	2746	616	3003	79264	368586	38.313	29.960	0	0	0
2	7	4	"frr"	"STM0219"	7550	43060	120	830	1497	2476	165	45	45	46	10	21	100	100	0	847	1439	1997	138	68	68	69	12	17	99	98	0	1.008	1.059	1.038	0.992	2.968	1.242	0.672	120	406	100	1564	2823	0.011	785	779	1452	1371	179621	172688	145.100	114.167	0	0	0
2	8	4	"mesJ"	"STM0236"	7730	43060	120	245	249	137	55	46	46	47	17	36	95	94	0	3038	2879	1417	49	68	68	70	14	20	100	100	0	0.067	0.072	0.067	0.065	2.147	0.063	0.626	120	414	100	3169	3014	-3.900	199	2970	203	2811	29872	345460	11.882	200.643	0	0	0
2	9	4	"pfs"	"STM0207"	7910	43060	130	140	212	279	131	46	46	50	44	88	68	52	0	542	907	1138	125	68	68	72	31	43	94	91	0	0.198	0.198	0.191	0.206	3.944	0.154	0.396	120	449	100	568	1005	-2.334	94	474	166	839	25445	108895	3.682	26.935	0	0	0
2	10	4	"yeeA"	"STM2060"	8090	43050	120	264	286	181	63	46	46	49	44	89	92	83	0	1388	1576	942	59	69	69	73	34	46	100	100	0	0.165	0.159	0.154	0.147	2.411	0.118	0.447	120	404	100	1537	1747	-2.597	218	1319	240	1507	34335	189110	5.386	44.206	0	0	0
2	11	4	"vsr"	"STM1991"	8260	43060	120	79	90	43	47	46	46	47	10	21	78	65	0	600	964	926	96	70	70	72	17	23	97	95	0	0.062	0.049	0.051	0.056	3.393	0.031	0.392	120	421	100	563	938	-4.005	33	530	44	894	10837	115659	4.300	52.471	0	0	0
2	12	4	"fixB"	"STM0076"	8440	43060	120	56	60	23	38	47	47	47	11	23	43	22	0	1091	1490	1751	117	70	70	72	13	18	96	96	0	0.009	0.009	0.012	0.015	4.599	0.007	0.210	120	422	100	1030	1433	-6.826	9	1021	13	1420	7259	178841	1.182	109.077	0	0	0
2	13	4	""	"STM4192"	8620	43050	130	356	695	1212	174	47	47	47	11	23	99	97	0	2487	4049	6072	149	70	70	72	13	18	100	100	0	0.128	0.163	0.132	0.135	2.584	0.168	0.682	120	451	100	2726	4627	-2.968	309	2417	648	3979	83352	485834	58.909	305.923	0	0	0
2	14	4	"dgkA"	"STM4236"	8800	43060	120	128	162	123	75	47	47	48	11	22	95	90	0	937	1148	1104	96	70	70	71	13	18	100	100	0	0.093	0.107	0.097	0.103	2.235	0.085	0.595	120	419	100	948	1193	-3.420	81	867	115	1078	19478	137705	10.364	82.846	0	0	0
2	15	4	"tyrB"	"STM4248"	8970	43050	130	367	480	474	98	47	47	48	11	22	99	95	0	4788	5823	4678	80	70	70	72	13	18	100	100	0	0.068	0.075	0.077	0.065	2.227	0.073	0.667	120	425	100	5038	6186	-3.882	320	4718	433	5753	57646	698789	39.273	442.385	0	0	0
2	16	4	"lysC"	"STM4220"	9150	43050	130	378	444	354	79	47	47	48	11	22	97	95	0	2641	2805	1450	51	70	70	71	12	16	100	100	0	0.129	0.145	0.132	0.121	2.127	0.149	0.680	120	439	100	2902	3132	-2.957	331	2571	397	2735	53284	336633	36.000	227.833	0	0	0
2	17	4	"glk"	"STM2403"	9330	43060	120	586	722	537	74	48	48	50	13	26	100	100	0	2545	2715	1802	66	68	68	70	12	17	100	100	0	0.217	0.255	0.237	0.255	1.996	0.235	0.725	120	428	100	3015	3321	-2.203	538	2477	674	2647	86682	325767	51.692	220.417	0	0	0
2	18	4	"yfcB"	"STM2385"	9510	43050	120	218	272	219	80	48	48	48	13	27	95	92	0	1989	2154	1416	65	69	69	71	23	32	100	100	0	0.089	0.107	0.091	0.087	2.780	0.098	0.561	120	410	100	2090	2309	-3.497	170	1920	224	2085	32631	258422	17.231	90.565	0	0	0
2	19	4	"ybdA"	"STM0593"	9680	43050	120	148	252	253	100	45	45	46	10	21	94	88	0	3275	6163	6942	112	71	71	72	12	16	100	100	0	0.032	0.034	0.030	0.030	3.043	0.030	0.693	120	405	100	3307	6299	-4.959	103	3204	207	6092	30226	739572	20.600	507.583	0	0	0
2	20	4	"ybaM"	"STM0480"	9860	43050	110	65	77	36	46	46	46	47	12	25	71	42	0	256	332	223	67	72	72	73	12	16	100	100	0	0.103	0.119	0.112	0.114	2.863	0.060	0.229	80	415	100	203	291	-3.276	19	184	31	260	6169	26596	2.500	21.583	0	0	0
2	21	4	"ybbO"	"STM0505"	10040	43060	120	333	477	475	99	47	47	49	13	26	99	97	0	2849	3680	3387	92	73	73	75	16	21	100	97	0	0.103	0.119	0.112	0.121	2.706	0.107	0.662	120	445	100	3062	4037	-3.279	286	2776	430	3607	57269	441583	32.923	225.313	0	0	0
2	22	4	"purK"	"STM0533"	10210	43050	120	128	153	123	80	48	48	50	11	22	93	88	0	1685	2114	2234	105	77	77	84	96	114	99	95	0	0.050	0.052	0.046	0.046	2.356	0.047	0.694	120	406	100	1688	2142	-4.329	80	1608	105	2037	18381	253731	9.364	21.146	0	0	0
2	23	4	"rfbI"	"STM0559"	10390	43050	120	61	66	24	36	50	50	52	14	26	36	16	0	757	973	1106	113	77	77	85	95	111	96	89	0	0.016	0.018	0.019	0.021	2.694	0.015	0.301	120	416	100	691	912	-5.950	11	680	16	896	7870	116705	1.000	9.347	0	0	0
2	24	4	"ybdK"	"STM0583"	10570	43050	130	2261	3146	2444	77	54	54	57	17	29	100	99	0	6564	8012	5122	63	87	87	95	31	32	100	100	0	0.341	0.390	0.365	0.337	2.143	0.381	0.726	120	571	100	8684	11017	-1.553	2207	6477	3092	7925	377520	961482	181.706	255.387	0	0	0
2	1	5	"yoaH"	"STM1823"	6490	43240	120	72	106	99	93	46	46	50	41	82	34	16	0	195	340	438	128	71	71	76	63	82	76	49	0	0.210	0.223	0.242	0.230	3.421	0.127	0.283	120	462	100	150	329	-2.254	26	124	60	269	12722	40807	1.366	4.190	0	0	0
2	2	5	"emtA"	"STM1799"	6660	43240	120	150	204	268	131	46	46	50	45	90	74	55	0	1187	1847	2500	135	70	70	77	69	89	98	95	0	0.093	0.089	0.087	0.085	2.254	0.089	0.709	120	382	100	1221	1935	-3.425	104	1117	158	1777	24529	221675	3.422	25.652	0	0	0
2	3	5	"narH"	"STM1763"	6840	43240	120	194	271	214	78	46	46	46	10	21	97	95	0	1993	2559	1771	69	70	70	72	15	20	100	100	0	0.077	0.090	0.079	0.081	2.556	0.072	0.463	120	414	100	2071	2714	-3.700	148	1923	225	2489	32544	307126	22.500	165.800	0	0	0
2	4	5	"ychE"	"STM1748"	7020	43240	120	208	244	140	57	46	46	47	10	21	99	99	0	3107	3411	2033	59	70	70	72	14	19	100	100	0	0.053	0.059	0.055	0.061	2.753	0.046	0.524	120	403	100	3199	3539	-4.229	162	3037	198	3341	29286	409334	19.700	238.500	0	0	0
2	5	5	"yoaB"	"STM1822"	7200	43240	120	183	288	291	101	46	46	47	10	21	98	96	0	900	1247	1142	91	70	70	71	13	18	100	100	0	0.165	0.206	0.169	0.167	2.421	0.177	0.541	120	395	100	967	1419	-2.599	137	830	242	1177	34595	149623	24.100	90.462	0	0	0
2	6	5	"dsbB"	"STM1807"	7380	43240	120	114	131	67	51	46	46	48	19	39	93	82	0	997	1136	668	58	70	70	71	12	16	99	99	0	0.073	0.080	0.073	0.077	3.190	0.054	0.361	120	407	100	995	1151	-3.769	68	927	85	1066	15694	136328	4.368	88.750	0	0	0
2	7	5	""	"STM4010"	7560	43240	120	91	107	63	58	46	46	47	10	21	89	80	0	1973	2293	1808	78	70	70	71	13	18	100	100	0	0.024	0.027	0.024	0.025	2.566	0.023	0.470	120	405	100	1948	2284	-5.402	45	1903	61	2223	12876	275101	6.000	170.923	0	0	0
2	8	5	"mobB"	"STM3993"	7730	43240	130	131	360	652	181	46	46	46	10	21	80	70	0	681	2006	3763	187	69	69	71	15	21	90	85	0	0.139	0.162	0.143	0.157	5.504	0.136	0.612	120	418	100	697	2251	-2.848	85	612	314	1937	43193	240699	31.400	129.000	0	0	0
2	9	5	"yiiR"	"STM4083"	7910	43240	120	96	174	238	136	46	46	50	44	88	53	36	0	945	2316	3671	158	68	68	72	33	45	95	93	0	0.057	0.057	0.064	0.057	4.605	0.051	0.595	120	401	100	927	2376	-4.133	50	877	128	2248	20824	277936	2.818	68.000	0	0	0
2	10	5	""	"STM4067"	8090	43240	120	214	494	743	150	45	45	50	44	88	70	58	0	1300	2606	4416	169	69	69	73	32	43	93	88	0	0.137	0.177	0.174	0.171	4.313	0.143	0.693	120	397	100	1400	2986	-2.865	169	1231	449	2537	59330	312751	10.091	79.156	0	0	0
2	11	5	"yiiM"	"STM4056"	8250	43240	110	99	244	413	169	47	47	48	16	33	73	65	0	835	2383	4173	175	74	74	92	145	157	72	68	0	0.068	0.085	0.109	0.092	4.525	0.077	0.602	80	368	100	813	2506	-3.871	52	761	197	2309	19532	190635	12.250	15.800	0	0	0
2	12	5	"yiiG"	"STM4040"	8440	43240	120	59	74	53	71	47	47	49	15	30	42	21	0	1379	3425	6543	191	75	75	90	130	144	90	82	0	0.009	0.008	0.012	0.012	3.618	0.006	0.468	120	462	100	1316	3377	-6.764	12	1304	27	3350	8822	410973	1.667	25.654	0	0	0
2	13	5	"yhdN"	"STM3413"	8620	43240	120	246	459	582	126	47	47	48	11	22	100	94	0	742	1267	1733	136	71	71	72	13	18	100	100	0	0.297	0.344	0.294	0.293	2.848	0.273	0.602	120	417	100	870	1608	-1.754	199	671	412	1196	55040	151980	37.364	91.923	0	0	0
2	14	5	"secY"	"STM3420"	8800	43250	130	2355	2981	2214	74	47	47	48	11	22	100	100	0	4050	4653	3403	73	70	70	71	13	18	100	99	0	0.580	0.640	0.580	0.681	2.479	0.561	0.569	120	405	100	6288	7517	-0.786	2308	3980	2934	4583	357672	558389	266.636	352.462	0	0	0
2	15	5	"rplE"	"STM3428"	8970	43240	130	448	851	1450	170	47	47	48	11	22	95	90	0	472	967	1406	145	70	70	72	15	20	96	94	0	0.998	0.896	0.918	0.791	4.283	1.003	0.607	120	401	100	803	1701	-0.004	401	402	804	897	102118	116083	73.000	59.667	0	0	0
2	16	5	"rpmC"	"STM3432"	9150	43230	120	93	324	579	178	47	47	49	13	26	84	67	0	182	399	532	133	69	69	71	14	19	89	75	0	0.407	0.839	0.571	0.615	3.705	1.067	0.486	120	394	100	159	607	-1.297	46	113	277	330	38865	47861	21.154	23.429	0	0	0
2	17	5	"rpsS"	"STM3436"	9330	43240	120	169	333	468	140	47	47	62	125	201	49	24	0	419	603	647	107	69	69	92	224	243	62	35	0	0.349	0.536	0.402	0.441	3.214	0.551	0.419	120	434	100	472	820	-1.520	122	350	286	534	40000	72328	2.168	2.281	0	0	0
2	18	5	"rpsJ"	"STM3441"	9520	43220	110	81	322	684	212	48	48	63	131	207	25	21	0	144	529	1141	215	71	71	96	234	243	31	18	0	0.452	0.598	0.474	0.492	4.050	0.425	0.479	80	400	100	106	732	-1.145	33	73	274	458	25787	42308	1.977	1.850	0	0	0
2	19	5	""	"STM4463"	9690	43230	120	66	86	69	80	47	47	49	12	24	65	43	0	1017	1669	2235	133	73	73	74	13	17	99	99	0	0.020	0.024	0.021	0.023	3.231	0.023	0.599	120	404	100	963	1635	-5.635	19	944	39	1596	10310	200233	3.083	122.692	0	0	0
2	20	5	"pepA"	"STM4477"	9860	43240	120	926	1564	2270	145	48	48	50	16	32	100	97	0	1186	2026	2716	134	73	73	76	18	23	97	96	0	0.789	0.776	0.772	0.875	3.236	0.761	0.578	120	431	100	1991	3469	-0.342	878	1113	1516	1953	187660	243147	94.625	108.333	0	0	0
2	21	5	"iadA"	"STM4512"	10040	43240	120	533	1053	1368	129	48	48	51	16	31	98	95	0	1382	2860	3843	134	74	74	77	19	24	96	94	0	0.371	0.361	0.375	0.402	4.417	0.285	0.583	120	388	100	1793	3791	-1.431	485	1308	1005	2786	126304	343210	62.625	146.474	0	0	0
2	22	5	""	"STM4551"	10210	43240	120	98	174	191	109	49	49	50	12	24	83	75	0	1488	4331	6396	147	78	78	85	64	75	91	85	0	0.035	0.029	0.046	0.047	5.079	0.024	0.647	120	420	100	1459	4378	-4.847	49	1410	125	4253	20913	519729	10.333	66.344	0	0	0
2	23	5	"yjjK"	"STM4581"	10390	43240	120	740	1895	3047	160	50	50	52	14	26	99	96	0	1103	2672	3741	140	78	78	81	24	29	99	96	0	0.673	0.711	0.657	0.671	4.155	0.759	0.722	120	428	100	1715	4439	-0.571	690	1025	1845	2594	227459	320625	131.643	107.958	0	0	0
2	24	5	"gltS"	"STM3746"	10570	43230	120	266	634	844	133	51	51	53	13	24	92	80	0	2399	6189	8610	139	81	81	86	23	26	99	97	0	0.093	0.095	0.094	0.099	5.120	0.072	0.535	120	521	100	2533	6691	-3.430	215	2318	583	6108	76131	742700	44.692	265.348	0	0	0
2	1	6	"yhhY"	"STM3546"	6480	43410	120	103	142	152	107	46	46	47	10	21	87	80	0	932	1306	1592	121	70	70	73	18	24	100	100	0	0.066	0.078	0.070	0.067	2.769	0.073	0.620	120	508	100	919	1332	-3.919	57	862	96	1236	17009	156775	9.500	68.500	0	0	0
2	2	6	""	"STM0951"	6660	43410	130	241	337	345	102	46	46	48	16	33	99	97	0	2029	2411	1983	82	71	71	72	15	20	100	100	0	0.100	0.124	0.107	0.111	2.269	0.121	0.634	120	436	100	2153	2631	-3.328	195	1958	291	2340	40400	289379	18.063	155.933	0	0	0
2	3	6	"nanK"	"STM3336"	6840	43420	120	281	492	826	167	46	46	47	11	23	96	93	0	1321	2632	4228	160	71	71	73	16	21	99	99	0	0.188	0.174	0.184	0.173	3.137	0.161	0.690	120	424	100	1485	3007	-2.411	235	1250	446	2561	58997	315797	40.455	159.938	0	0	0
2	4	6	"yrbC"	"STM3310"	7020	43410	130	1217	1611	1770	109	46	46	48	21	43	98	97	0	1540	1919	1642	85	71	71	73	15	20	100	100	0	0.797	0.847	0.699	0.706	2.470	0.971	0.615	120	435	100	2640	3413	-0.327	1171	1469	1565	1848	193368	230251	74.429	123.067	0	0	0
2	5	6	"greA"	"STM3299"	7200	43410	130	573	684	478	69	46	46	49	27	55	99	98	0	1348	1516	879	57	71	71	73	14	19	100	100	0	0.413	0.442	0.419	0.411	2.289	0.389	0.465	120	401	100	1804	2083	-1.277	527	1277	638	1445	82121	181955	23.519	103.071	0	0	0
2	6	6	"rpsO"	"STM3283"	7370	43410	120	129	237	312	131	46	46	49	20	40	88	80	0	345	571	617	108	72	72	74	14	18	99	97	0	0.304	0.383	0.281	0.311	2.819	0.358	0.425	120	384	100	356	690	-1.718	83	273	191	499	28489	68559	9.400	35.500	0	0	0
2	7	6	"yghB"	"STM3162"	7540	43410	110	107	232	449	193	47	47	49	16	32	86	73	0	598	1346	2582	191	71	71	81	69	85	96	91	0	0.114	0.145	0.104	0.116	2.483	0.131	0.629	80	385	100	587	1460	-3.135	60	527	185	1275	18585	107677	11.438	18.333	0	0	0
2	8	6	""	"STM3136"	7730	43410	120	98	124	85	68	46	46	48	15	31	88	73	0	2289	3007	2508	83	70	70	79	67	84	100	99	0	0.023	0.027	0.027	0.025	2.554	0.024	0.606	120	412	100	2271	3015	-5.415	52	2219	78	2937	14902	360818	5.067	43.701	0	0	0
2	9	6	"yggV"	"STM3103"	7910	43410	130	82	145	194	133	45	45	47	10	21	82	70	0	412	1019	2047	200	69	69	70	12	17	98	95	0	0.108	0.105	0.115	0.117	4.059	0.072	0.544	120	393	100	380	1050	-3.213	37	343	100	950	17382	122318	9.800	79.083	0	0	0
2	10	6	"sprT"	"STM3092"	8090	43410	130	77	104	116	111	46	46	47	10	21	79	65	0	673	938	828	88	70	70	72	12	16	98	98	0	0.051	0.067	0.058	0.059	2.849	0.051	0.194	120	369	100	634	926	-4.282	31	603	58	868	12492	112610	5.700	72.167	0	0	0
2	11	6	""	"STM3072"	8260	43410	120	93	135	173	128	47	47	48	15	31	85	65	0	1437	2530	4143	163	74	74	90	133	147	95	90	0	0.034	0.036	0.037	0.037	3.242	0.027	0.442	120	440	100	1409	2544	-4.889	46	1363	88	2456	16147	303588	5.800	18.346	0	0	0
2	12	6	"ygfE"	"STM3060"	8450	43410	110	398	548	566	103	47	47	49	12	24	100	98	0	426	541	450	83	74	74	80	61	76	97	92	0	0.997	1.073	1.067	1.039	1.973	1.543	0.453	80	387	100	703	968	-0.004	351	352	501	467	43825	43290	41.583	7.557	0	0	0
2	13	6	"ansA"	"STM1294"	8620	43410	120	193	293	316	107	46	46	47	10	21	97	93	0	1584	2184	2213	101	71	71	72	13	18	100	100	0	0.097	0.117	0.104	0.104	2.956	0.090	0.451	120	379	100	1660	2360	-3.364	147	1513	247	2113	35152	262058	24.600	162.462	0	0	0
2	14	6	"pfkB"	"STM1326"	8800	43410	120	582	1207	1861	154	45	45	46	9	19	98	95	0	416	743	925	124	70	70	71	12	16	92	90	0	1.552	1.727	1.667	1.496	3.136	2.146	0.734	120	350	100	883	1835	0.634	537	346	1162	673	144872	89163	129.000	56.000	0	0	0
2	15	6	"ydiK"	"STM1364"	8980	43410	120	533	1055	1314	124	47	47	48	11	22	99	97	0	2528	4640	5929	127	70	70	71	14	19	100	100	0	0.198	0.221	0.239	0.231	3.440	0.191	0.729	120	328	100	2944	5578	-2.338	486	2458	1008	4570	126606	556845	91.545	326.357	0	0	0
2	16	6	"cfa"	"STM1427"	9150	43410	140	1442	3146	4781	151	48	48	50	15	30	97	96	0	658	1116	1600	143	70	70	72	14	19	92	91	0	2.371	2.962	2.716	2.668	3.937	3.364	0.745	156	370	100	1982	4144	1.245	1394	588	3098	1046	490759	174088	206.400	74.571	0	0	0
2	17	6	"ydhM"	"STM1437"	9330	43410	130	119	216	276	127	47	47	54	66	122	52	31	0	1268	2123	3191	150	71	71	72	12	16	100	100	0	0.060	0.082	0.074	0.071	3.010	0.077	0.761	120	413	100	1269	2221	-4.055	72	1197	169	2052	25954	254714	2.455	170.917	0	0	0
2	18	6	"nth"	"STM1453"	9510	43410	120	118	258	386	149	49	49	64	125	195	35	19	0	1057	1911	2937	153	74	74	96	223	232	81	73	0	0.070	0.114	0.106	0.097	3.088	0.107	0.682	120	432	100	1052	2046	-3.833	69	983	209	1837	30986	229310	1.552	8.139	0	0	0
2	19	6	"ugpA"	"STM3556"	9680	43400	130	409	862	1330	154	48	48	52	18	34	96	94	0	2753	4980	7708	154	75	75	77	15	19	99	99	0	0.135	0.166	0.148	0.148	3.042	0.137	0.624	120	410	100	3039	5719	-2.891	361	2678	814	4905	103472	597569	45.000	326.867	0	0	0
2	20	6	"ftsY"	"STM3571"	9860	43420	120	985	1351	1300	96	48	48	50	15	30	100	100	0	3310	4098	4046	98	74	74	77	19	24	100	99	0	0.290	0.324	0.297	0.347	2.374	0.276	0.690	120	376	100	4173	5327	-1.788	937	3236	1303	4024	162067	491797	86.733	211.632	0	0	0
2	21	6	"zntA"	"STM3576"	10040	43410	120	542	674	458	67	49	49	52	17	32	100	99	0	7517	9286	6352	68	74	74	88	138	156	100	99	0	0.066	0.068	0.065	0.066	1.961	0.059	0.724	120	400	100	7936	9837	-3.916	493	7443	625	9212	80858	1114342	36.588	66.652	0	0	0
2	22	6	"yhhT"	"STM3582"	10200	43410	110	714	826	620	75	50	50	55	53	96	98	96	0	5776	6399	4063	63	76	76	100	156	156	100	100	0	0.116	0.123	0.113	0.108	1.936	0.117	0.769	80	368	100	6364	7099	-3.102	664	5700	776	6323	66077	511945	14.547	40.378	0	0	0
2	23	6	"yhiN"	"STM3588"	10400	43410	130	226	295	238	80	49	49	54	49	90	91	80	0	3882	4967	4309	86	76	76	97	144	148	100	100	0	0.047	0.050	0.049	0.048	2.234	0.044	0.703	120	435	100	3983	5137	-4.426	177	3806	246	4891	35387	596015	4.918	33.819	0	0	0
2	24	6	""	"STM3598"	10570	43410	120	83	92	48	52	49	49	50	11	22	84	68	0	575	728	675	92	76	76	78	16	20	100	99	0	0.068	0.066	0.069	0.069	2.733	0.050	0.491	120	500	100	533	695	-3.875	34	499	43	652	11051	87344	3.818	40.625	0	0	0
2	1	7	""	"STM3799"	6480	43590	120	582	711	588	82	46	46	47	11	23	100	99	0	5439	6180	4079	66	72	72	74	16	21	100	100	0	0.100	0.109	0.105	0.101	2.114	0.104	0.702	120	566	100	5903	6773	-3.324	536	5367	665	6108	85340	741621	60.364	381.625	0	0	0
2	2	7	"yidE"	"STM3807"	6660	43600	120	134	178	146	82	47	47	49	15	30	96	83	0	2884	3914	3604	92	72	72	73	15	20	100	100	0	0.031	0.034	0.032	0.034	2.569	0.030	0.645	120	488	100	2899	3973	-5.014	87	2812	131	3842	21407	469692	8.600	256.067	0	0	0
2	3	7	"yidR"	"STM3811"	6850	43600	120	123	138	84	60	47	47	47	10	21	90	85	0	1422	1743	1286	73	71	71	73	16	21	100	98	0	0.056	0.054	0.057	0.052	2.505	0.041	0.478	120	453	100	1427	1763	-4.152	76	1351	91	1672	16593	209162	9.100	104.375	0	0	0
2	4	7	"torD"	"STM3821"	7020	43600	120	68	88	64	72	47	47	49	21	42	49	26	0	1776	2877	3379	117	71	71	73	16	21	100	100	0	0.012	0.015	0.011	0.012	2.791	0.013	0.557	120	452	100	1726	2847	-6.343	21	1705	41	2806	10572	345181	1.857	175.250	0	0	0
2	5	7	"dgoT"	"STM3827"	7200	43590	120	76	99	74	74	46	46	49	21	42	64	37	0	2459	3243	2954	91	72	72	73	14	19	100	100	0	0.013	0.017	0.015	0.014	2.775	0.016	0.492	120	444	100	2417	3224	-6.314	30	2387	53	3171	11910	389153	2.381	226.429	0	0	0
2	6	7	"yidA"	"STM3831"	7370	43590	120	174	260	328	126	47	47	48	11	22	95	91	0	1469	2045	2145	104	71	71	73	14	19	100	100	0	0.091	0.108	0.089	0.086	2.617	0.122	0.367	120	428	100	1525	2187	-3.460	127	1398	213	1974	31252	245434	19.273	140.857	0	0	0
2	7	7	"imp"	"STM0093"	7550	43590	120	4917	6069	4334	71	48	48	50	15	30	100	100	0	11315	12859	7908	61	71	71	78	58	74	98	98	0	0.433	0.471	0.461	0.510	2.424	0.477	0.859	120	489	100	16113	18809	-1.207	4869	11244	6021	12788	728255	1543053	401.267	220.362	0	0	0
2	8	7	"yabJ"	"STM0106"	7730	43580	120	131	191	183	95	47	47	49	12	24	90	85	0	3006	4470	4201	93	72	72	73	16	21	100	100	0	0.029	0.033	0.028	0.027	2.306	0.031	0.635	120	463	100	3018	4542	-5.126	84	2934	144	4398	22943	536358	11.833	274.813	0	0	0
2	9	7	"yabC"	"STM0120"	7910	43590	120	353	680	1132	166	48	48	52	38	73	88	85	0	1284	2199	3028	137	73	73	78	43	55	98	96	0	0.252	0.297	0.256	0.270	3.055	0.268	0.499	120	401	100	1516	2758	-1.989	305	1211	632	2126	81588	263909	16.526	49.326	0	0	0
2	10	7	"murD"	"STM0126"	8080	43590	140	205	419	578	137	48	48	51	34	66	86	74	0	1179	2188	2808	128	72	72	77	39	50	98	97	0	0.142	0.175	0.148	0.148	2.592	0.159	0.625	156	473	100	1264	2487	-2.818	157	1107	371	2116	65328	341279	10.824	54.128	0	0	0
2	11	7	"yacA"	"STM0135"	8250	43580	110	252	429	629	146	47	47	47	10	21	100	98	0	1005	1729	2749	158	71	71	75	28	37	100	100	0	0.219	0.230	0.221	0.225	2.406	0.189	0.683	80	398	100	1139	2040	-2.188	205	934	382	1658	34307	138326	38.200	59.071	0	0	0
2	12	7	""	"STM0148"	8440	43590	120	79	90	48	53	47	47	49	13	26	80	63	0	1942	2273	2063	90	71	71	75	26	34	98	96	0	0.017	0.020	0.020	0.022	3.176	0.017	0.542	120	512	100	1903	2245	-5.870	32	1871	43	2202	10826	272814	3.154	84.538	0	0	0
2	13	7	""	"STM1547"	8620	43580	120	146	284	431	151	46	46	48	11	22	95	91	0	1790	3552	5640	158	69	69	70	13	18	100	100	0	0.058	0.068	0.056	0.061	2.480	0.059	0.605	120	444	100	1821	3721	-4.105	100	1721	238	3483	34065	426263	21.455	267.846	0	0	0
2	14	7	""	"STM1551"	8800	43580	120	121	145	122	84	46	46	47	9	19	90	82	0	442	511	365	71	71	71	71	12	16	97	97	0	0.202	0.225	0.221	0.198	2.603	0.210	0.495	120	426	100	446	539	-2.306	75	371	99	440	17393	61296	10.889	36.667	0	0	0
2	15	7	""	"STM1556"	8980	43580	130	139	194	182	93	47	47	49	16	32	90	82	0	4762	6727	6061	90	71	71	72	13	18	100	100	0	0.020	0.022	0.020	0.018	2.166	0.023	0.763	120	427	100	4783	6803	-5.672	92	4691	147	6656	23280	807238	9.063	511.923	0	0	0
2	16	7	""	"STM1562"	9150	43590	120	171	313	467	149	48	48	50	18	36	96	89	0	817	1387	2230	160	71	71	73	14	19	100	99	0	0.165	0.201	0.191	0.188	2.879	0.179	0.726	120	382	100	869	1581	-2.601	123	746	265	1316	37604	166485	14.611	93.857	0	0	0
2	17	7	"fdnI"	"STM1568"	9320	43590	120	97	197	277	140	47	47	50	20	40	71	57	0	979	2329	3336	143	74	74	76	18	23	95	92	0	0.055	0.067	0.080	0.088	5.046	0.064	0.651	120	404	100	955	2405	-4.178	50	905	150	2255	23655	279533	7.350	125.167	0	0	0
2	18	7	"nmpC"	"STM1572"	9500	43590	130	1455	2970	5787	194	48	48	52	21	40	99	96	0	1345	2621	4567	174	76	76	79	20	25	97	97	0	1.109	1.148	0.925	1.063	2.764	1.292	0.726	120	475	100	2676	5467	0.149	1407	1269	2922	2545	356364	314548	138.952	127.100	0	0	0
2	19	7	"sohB"	"STM1716"	9680	43580	130	645	1104	1772	160	48	48	51	16	31	94	94	0	3172	5361	7151	133	75	75	77	16	20	99	99	0	0.193	0.200	0.202	0.178	2.885	0.188	0.628	120	461	100	3694	6342	-2.375	597	3097	1056	5286	132477	643294	65.813	330.250	0	0	0
2	20	7	"ompW"	"STM1732"	9860	43580	120	588	799	878	109	48	48	49	12	24	99	99	0	2566	3572	3803	106	73	73	77	23	29	100	100	0	0.217	0.215	0.205	0.198	2.521	0.162	0.492	120	388	100	3033	4250	-2.207	540	2493	751	3499	95926	428679	62.500	151.957	0	0	0
2	21	7	"yciU"	"STM1740"	10020	43590	110	145	384	712	185	49	49	55	78	141	63	35	0	460	1156	2194	189	74	74	100	199	199	68	47	0	0.249	0.310	0.301	0.285	3.767	0.280	0.713	80	411	100	482	1417	-2.007	96	386	335	1082	30755	92485	4.218	5.307	0	0	0
2	22	7	"ychJ"	"STM1755"	10220	43580	130	214	310	323	104	49	49	57	80	140	74	51	0	1105	1496	1694	113	75	75	105	209	199	92	82	0	0.160	0.184	0.150	0.161	2.847	0.135	0.469	120	541	100	1195	1682	-2.642	165	1030	261	1421	37204	179565	3.163	6.656	0	0	0
2	23	7	"ychP"	"STM1768"	10390	43580	120	495	640	690	107	49	49	52	14	26	100	99	0	2962	3524	3671	104	74	74	78	35	44	100	99	0	0.154	0.171	0.157	0.164	2.051	0.155	0.708	120	395	100	3334	4041	-2.695	446	2888	591	3450	76834	422919	42.000	98.457	0	0	0
2	24	7	"ychH"	"STM1782"	10570	43590	130	205	468	943	201	49	49	51	12	23	98	95	0	181	322	469	145	76	76	78	16	20	92	81	0	1.486	1.703	1.794	1.664	3.088	2.484	0.386	120	563	100	261	665	0.571	156	105	419	246	56107	38596	34.750	15.250	0	0	0
2	1	8	""	"STM2314"	6470	43780	110	7390	7229	2377	32	47	47	48	10	20	100	100	0	8231	7846	1555	19	77	77	78	15	19	100	100	0	0.901	0.924	0.951	0.837	1.544	0.967	0.953	80	519	100	15497	14951	-0.151	7343	8154	7182	7769	578346	627648	718.100	517.867	0	0	0
2	2	8	"nuoK"	"STM2319"	6650	43780	110	465	656	746	113	47	47	48	10	20	100	100	0	1302	1786	1708	95	73	73	75	14	18	100	100	0	0.340	0.356	0.336	0.320	1.907	0.363	0.753	80	461	100	1647	2322	-1.556	418	1229	609	1713	52470	142879	60.800	122.214	0	0	0
2	3	8	"yfbQ"	"STM2331"	6830	43780	110	428	418	150	35	47	47	48	12	25	96	95	0	8908	8502	1941	22	72	72	73	14	19	100	100	0	0.043	0.044	0.044	0.037	1.946	0.045	0.899	80	449	100	9217	8801	-4.536	381	8836	371	8430	33446	680120	30.833	602.071	0	0	0
2	4	8	"yfbU"	"STM2335"	7010	43780	110	1790	1911	1285	67	47	47	48	11	22	100	100	0	2780	3077	1926	62	72	72	73	14	19	100	100	0	0.644	0.620	0.646	0.612	1.436	0.620	0.844	80	434	100	4451	4869	-0.636	1743	2708	1864	3005	152914	246138	169.364	214.571	0	0	0
2	5	8	""	"STM2341"	7180	43780	110	1222	1182	470	39	47	47	48	10	20	100	100	0	10175	9910	3051	30	73	73	78	28	35	100	100	0	0.116	0.115	0.117	0.104	1.566	0.119	0.922	80	445	100	11277	10972	-3.104	1175	10102	1135	9837	94598	792813	113.400	351.143	0	0	0
2	6	8	""	"STM2346"	7370	43780	120	723	1324	1779	134	48	48	49	13	26	99	98	0	1488	2568	3156	122	73	73	75	21	28	100	100	0	0.477	0.511	0.423	0.436	2.543	0.499	0.719	120	505	100	2090	3771	-1.068	675	1415	1276	2495	158903	308113	98.077	118.714	0	0	0
2	7	8	""	"STM2530"	7550	43780	100	70	74	26	35	48	48	50	15	30	67	32	0	2807	3068	1487	48	71	71	72	12	16	100	100	0	0.008	0.009	0.009	0.007	2.278	0.009	0.480	80	372	100	2758	3023	-6.958	22	2736	26	2997	5949	245412	1.600	249.667	0	0	0
2	8	8	"nifS"	"STM2543"	7710	43780	110	10270	11172	6233	55	53	53	78	95	121	100	100	0	6318	6004	2869	47	76	76	84	33	39	100	100	0	1.637	1.876	1.912	1.857	1.657	2.010	0.821	80	465	100	16459	17047	0.711	10217	6242	11119	5928	893722	480351	116.779	179.394	0	0	0
2	9	8	"glnB"	"STM2561"	7900	43760	110	329	363	289	79	60	60	151	473	313	20	2	0	1043	1339	1098	82	86	86	238	1038	436	42	15	0	0.281	0.242	0.277	0.225	3.146	0.289	0.489	80	422	100	1226	1556	-1.831	269	957	303	1253	29054	107097	0.448	1.061	0	0	0
2	10	8	""	"STM2566"	8090	43770	100	53	59	21	35	53	53	81	290	358	0	0	0	169	578	1004	173	75	75	127	484	381	26	10	0	0.000	0.012	0.039	0.068	5.596	0.016	0.159	80	391	100	94	509	Error	0	94	6	503	4707	46205	-0.076	0.932	0	0	0
2	11	8	"gogB"	"STM2584"	8260	43770	110	631	637	241	37	47	47	48	10	20	100	100	0	9051	9060	3298	36	73	73	76	23	30	100	100	0	0.065	0.066	0.067	0.064	1.327	0.063	0.901	80	467	100	9562	9577	-3.942	584	8978	590	8987	50966	724778	58.900	390.609	0	0	0
2	12	8	""	"STM2591"	8440	43770	100	147	150	54	36	47	47	48	12	25	100	96	0	5681	5500	1842	33	73	73	75	17	22	100	100	0	0.018	0.019	0.017	0.018	1.470	0.018	0.749	80	413	100	5708	5530	-5.809	100	5608	103	5427	12016	440023	8.500	319.118	0	0	0
2	13	8	"yraR"	"STM3268"	8630	43770	110	577	864	923	106	47	47	49	12	24	100	100	0	2140	2719	2500	91	71	71	73	14	19	100	100	0	0.256	0.309	0.272	0.276	1.748	0.294	0.682	80	447	100	2599	3465	-1.965	530	2069	817	2648	69120	217513	67.917	189.000	0	0	0
2	14	8	"yhbV"	"STM3275"	8800	43760	110	152	149	36	24	48	48	49	10	20	100	97	0	10690	10500	2069	19	73	73	74	14	18	100	100	0	0.010	0.010	0.010	0.009	1.497	0.010	0.856	80	433	100	10721	10528	-6.674	104	10617	101	10427	11924	840001	10.000	744.714	0	0	0
2	15	8	"deaD"	"STM3280"	8970	43760	110	578	579	161	27	49	49	52	25	48	100	98	0	11805	11503	2706	23	77	77	88	89	101	100	100	0	0.045	0.046	0.047	0.045	1.308	0.045	0.918	80	460	100	12257	11956	-4.471	529	11728	530	11426	46308	920269	21.080	128.258	0	0	0
2	16	8	"argG"	"STM3290"	9160	43760	100	307	294	62	21	48	48	51	25	49	100	100	0	6674	6403	1324	20	82	82	95	80	84	100	100	0	0.039	0.039	0.039	0.038	1.261	0.037	0.839	80	394	100	6851	6567	-4.670	259	6592	246	6321	23503	512236	9.720	78.850	0	0	0
2	17	8	"ftsJ"	"STM3297"	9340	43760	110	5932	6875	5383	78	50	50	51	11	21	100	100	0	6003	6254	3696	59	89	89	96	33	34	100	100	0	0.995	1.107	1.097	1.034	1.625	1.276	0.777	80	417	100	11796	12990	-0.008	5882	5914	6825	6165	550007	500295	620.364	186.606	0	0	0
2	18	8	"ispB"	"STM3305"	9500	43770	110	3227	2961	957	32	50	50	52	13	25	100	100	0	10806	10366	2119	20	84	84	91	29	31	100	100	0	0.296	0.283	0.285	0.260	1.469	0.288	0.941	80	434	100	13899	13193	-1.755	3177	10722	2911	10282	236860	829303	223.769	354.310	0	0	0
2	19	8	"ybgL"	"STM0714"	9690	43760	110	756	753	224	29	48	48	50	12	24	100	100	0	5579	5476	1523	27	79	79	87	34	39	100	100	0	0.129	0.131	0.137	0.129	1.400	0.123	0.853	80	453	100	6208	6102	-2.958	708	5500	705	5397	60206	438100	58.583	158.500	0	0	0
2	20	8	""	"STM0720"	9870	43760	120	87	88	31	35	49	49	50	12	24	80	68	0	8039	7806	4082	52	77	77	85	33	38	100	99	0	0.005	0.005	0.005	0.005	2.048	0.005	0.700	120	502	100	8000	7768	-7.711	38	7962	39	7729	10602	936714	3.167	233.970	0	0	0
2	21	8	""	"STM0726"	10050	43770	110	214	221	65	29	50	50	55	73	132	96	67	0	16242	17330	4062	23	76	76	86	134	155	100	100	0	0.010	0.010	0.010	0.009	1.364	0.010	0.849	80	462	100	16330	17425	-6.623	164	16166	171	17254	17641	1386364	2.274	128.687	0	0	0
2	22	8	"ybgT"	"STM0742"	10240	43770	100	81	104	65	62	50	50	51	12	23	70	56	0	210	276	220	79	75	75	76	13	17	93	87	0	0.230	0.269	0.288	0.243	3.168	0.206	0.533	80	396	100	166	255	-2.123	31	135	54	201	8295	22056	4.417	15.385	0	0	0
2	23	8	"tolB"	"STM0748"	10410	43760	120	11781	10516	3968	37	52	52	54	13	24	100	100	0	16174	13990	5207	37	78	78	82	20	24	100	100	0	0.729	0.752	0.761	0.774	1.898	0.746	0.936	120	456	100	27825	24376	-0.457	11729	16096	10464	13912	1261940	1678811	804.769	695.400	0	0	0
2	24	8	"pnuC"	"STM0757"	10580	43760	110	765	959	901	93	52	52	53	12	22	100	100	0	4534	5388	4175	77	77	77	80	17	21	100	100	0	0.160	0.171	0.164	0.157	1.530	0.168	0.736	80	456	100	5170	6218	-2.644	713	4457	907	5311	76690	431022	75.500	312.235	0	0	0
2	1	9	"dacC"	"STM0863"	6480	43960	110	7308	7003	2785	39	48	48	49	10	20	100	100	0	10836	10533	3074	29	80	80	81	14	17	100	100	0	0.675	0.665	0.696	0.619	1.569	0.676	0.891	80	513	100	18016	17408	-0.567	7260	10756	6955	10453	560230	842662	695.400	746.571	0	0	0
2	2	9	"ybjM"	"STM0871"	6660	43960	110	349	442	348	78	48	48	49	11	22	100	100	0	3443	3946	2153	54	76	76	77	15	19	100	100	0	0.089	0.102	0.095	0.091	1.435	0.110	0.765	80	469	100	3668	4264	-3.484	301	3367	394	3870	35387	315670	35.727	257.933	0	0	0
2	3	9	"potG"	"STM0878"	6840	43950	110	3012	2898	979	33	48	48	49	12	24	100	100	0	14261	14172	3287	23	74	74	75	14	18	100	100	0	0.209	0.202	0.207	0.188	1.629	0.198	0.896	80	468	100	17151	16948	-2.259	2964	14187	2850	14098	231810	1133759	237.417	1006.929	0	0	0
2	4	9	"artQ"	"STM0889"	7020	43950	110	1679	1554	526	33	48	48	49	10	20	100	100	0	10430	9925	2357	23	74	74	78	21	26	100	100	0	0.157	0.153	0.154	0.143	1.535	0.149	0.908	80	480	100	11987	11357	-2.667	1631	10356	1506	9851	124345	794016	150.500	468.905	0	0	0
2	5	9	""	"STM0894"	7210	43950	110	84	86	20	23	49	49	50	11	22	91	77	0	4402	4389	720	16	77	77	86	40	46	100	100	0	0.008	0.009	0.008	0.008	1.839	0.009	0.618	80	437	100	4360	4349	-6.949	35	4325	37	4312	6869	351132	3.273	107.575	0	0	0
2	6	9	""	"STM0898"	7370	43950	110	74	79	30	37	48	48	51	16	31	66	36	0	12544	13025	2652	20	75	75	81	29	35	100	100	0	0.002	0.002	0.002	0.002	2.529	0.002	0.268	80	419	100	12495	12981	-8.906	26	12469	31	12950	6286	1041962	1.750	446.345	0	0	0
2	7	9	""	"STM1033"	7560	43950	100	211	261	158	60	49	49	52	17	32	98	95	0	2432	3007	2202	73	74	74	76	15	19	100	100	0	0.069	0.072	0.073	0.068	1.934	0.065	0.803	80	429	100	2520	3145	-3.863	162	2358	212	2933	20904	240530	12.294	195.400	0	0	0
2	8	9	""	"STM1037"	7750	43950	110	305	363	227	62	58	58	113	368	325	16	8	0	3957	4822	3168	65	83	83	170	663	390	100	98	0	0.064	0.064	0.063	0.062	1.470	0.062	0.863	80	450	100	4121	5044	-3.971	247	3874	305	4739	29011	385777	0.679	7.017	0	0	0
2	9	9	"yjaB"	"STM4181"	7930	43930	140	684	878	1099	125	59	59	136	405	297	59	36	0	1624	1880	1863	99	85	85	222	892	401	58	42	0	0.406	0.456	0.389	0.466	2.878	0.576	0.672	156	609	100	2164	2614	-1.300	625	1539	819	1795	136974	293304	1.832	1.859	0	0	0
2	10	9	"yjbD"	"STM4194"	8110	43950	110	178	206	108	52	49	49	63	213	338	21	3	0	1032	1284	890	69	76	76	89	233	261	100	88	0	0.135	0.130	0.136	0.132	1.609	0.112	0.800	80	413	100	1085	1365	-2.890	129	956	157	1208	16507	102695	0.671	5.129	0	0	0
2	11	9	""	"STM4198"	8290	43940	100	164	169	45	26	47	47	49	11	22	100	98	0	4941	4869	1246	25	75	75	77	17	22	100	100	0	0.024	0.025	0.025	0.024	1.446	0.024	0.841	80	410	100	4983	4916	-5.378	117	4866	122	4794	13509	389484	10.909	281.882	0	0	0
2	12	9	""	"STM4202"	8460	43940	100	66	72	23	31	50	50	52	12	23	56	33	0	3059	3511	2165	61	76	76	78	17	21	100	100	0	0.005	0.006	0.006	0.006	2.352	0.006	0.281	80	409	100	2999	3457	-7.543	16	2983	22	3435	5742	280858	1.667	201.941	0	0	0
2	13	9	"pduF"	"STM2037"	8640	43930	110	766	730	214	29	48	48	49	10	20	97	97	0	15483	14911	2294	15	76	76	79	22	27	100	100	0	0.047	0.046	0.047	0.039	2.081	0.046	0.913	80	452	100	16125	15517	-4.423	718	15407	682	14835	58437	1192893	68.100	674.182	0	0	0
2	14	9	"pduQ"	"STM2052"	8810	43940	110	159	161	47	29	49	49	50	11	22	95	93	0	14054	13625	2622	19	82	82	89	39	43	100	100	0	0.008	0.008	0.008	0.007	1.898	0.008	0.826	80	454	100	14082	13655	-6.989	110	13972	112	13543	12842	1089982	10.091	347.077	0	0	0
2	15	9	"sspH2"	"STM2241"	8990	43940	110	3123	2952	770	26	51	51	53	22	41	100	98	0	25903	24907	4100	16	95	95	113	97	85	100	100	0	0.119	0.117	0.122	0.107	1.827	0.115	0.907	80	462	100	28880	27713	-3.071	3072	25808	2901	24812	236172	1992577	131.773	255.608	0	0	0
2	16	9	"btuF"	"STM0206"	9170	43940	120	399	371	132	35	52	52	53	21	39	96	95	0	7987	7083	2610	36	106	106	119	51	42	100	100	0	0.044	0.046	0.046	0.045	2.242	0.044	0.902	120	493	100	8228	7296	-4.505	347	7881	319	6977	44488	849901	15.143	136.549	0	0	0
2	17	9	"sitD"	"STM2864"	9340	43940	110	9423	8983	2457	27	54	54	59	36	61	100	100	0	11971	11756	1744	14	106	106	116	42	36	100	100	0	0.790	0.766	0.789	0.699	1.757	0.773	0.925	80	459	100	21234	20579	-0.341	9369	11865	8929	11650	718654	940498	247.889	277.143	0	0	0
2	18	9	"yfjD"	"STM2679"	9530	43940	100	103	137	87	63	54	54	59	29	49	67	43	0	2277	2999	2385	79	97	97	112	73	65	100	100	0	0.022	0.029	0.022	0.021	2.658	0.028	0.659	80	408	100	2229	2985	-5.475	49	2180	83	2902	10993	239932	2.690	39.548	0	0	0
2	19	9	"psiB"	"PSLT069"	9700	43940	110	192	192	55	28	51	51	53	21	39	95	92	0	14051	13839	2393	17	89	89	105	70	66	100	100	0	0.010	0.010	0.010	0.010	1.526	0.010	0.837	80	466	100	14103	13891	-6.630	141	13962	141	13750	15371	1107086	6.619	196.200	0	0	0
2	20	9	"traV"	"PSLT084"	9880	43950	100	151	207	177	85	50	50	51	14	27	97	96	0	2422	3587	3470	96	82	82	87	31	35	100	100	0	0.043	0.045	0.041	0.041	1.823	0.040	0.671	80	416	100	2441	3662	-4.534	101	2340	157	3505	16570	286999	11.143	112.903	0	0	0
2	21	9	"himD"	"STM0982"	10060	43940	110	2893	2919	1098	37	50	50	52	16	30	100	100	0	640	655	203	30	76	76	78	14	17	100	100	0	5.041	4.955	5.231	4.809	1.482	5.818	0.790	80	453	100	3407	3448	2.334	2843	564	2869	579	233482	52396	179.188	41.214	0	0	0
2	22	9	"dcuR"	"STM4303"	10230	43940	110	383	417	233	55	50	50	51	14	27	98	97	0	5655	5610	2902	51	77	77	80	17	21	100	100	0	0.060	0.066	0.064	0.062	1.802	0.063	0.798	80	453	100	5911	5900	-4.066	333	5578	367	5533	33397	448785	26.143	325.294	0	0	0
2	23	9	"phnA"	"STM4289"	10410	43940	110	193	201	71	35	51	51	53	13	24	100	98	0	1356	1426	570	39	81	81	85	22	25	100	100	0	0.111	0.112	0.111	0.107	1.612	0.099	0.749	80	441	100	1417	1495	-3.167	142	1275	150	1345	16064	114113	11.385	60.955	0	0	0
2	24	9	"melA"	"STM4298"	10590	43940	110	671	697	182	26	51	51	52	12	23	100	100	0	12325	12600	2389	18	78	78	81	19	23	100	100	0	0.051	0.052	0.051	0.051	1.224	0.051	0.927	80	511	100	12867	13168	-4.304	620	12247	646	12522	55755	1007980	53.750	658.895	0	0	0
2	1	10	"lasT"	"STM4600"	6500	44120	90	715	690	149	21	48	48	50	13	26	100	100	0	5130	4954	831	16	82	82	90	61	67	100	100	0	0.132	0.132	0.131	0.130	1.166	0.132	0.934	52	370	100	5715	5514	-2.920	667	5048	642	4872	35863	257586	49.231	79.738	0	0	0
2	2	10	"dniR"	"STM0260"	6690	44130	110	3434	3238	799	24	48	48	50	13	26	100	100	0	14267	13645	3446	25	80	80	87	55	63	100	100	0	0.239	0.235	0.236	0.237	1.273	0.227	0.948	80	478	100	17573	16755	-2.067	3386	14187	3190	13565	259006	1091620	245.231	246.509	0	0	0
2	3	10	""	"STM0277"	6860	44120	90	93	91	21	23	47	47	49	11	22	92	76	0	2362	2353	442	18	75	75	81	38	46	100	100	0	0.020	0.019	0.019	0.017	1.710	0.018	0.511	52	358	100	2333	2322	-5.636	46	2287	44	2278	4731	122339	3.818	59.789	0	0	0
2	4	10	""	"STM0286"	7040	44130	110	228	232	54	23	47	47	49	11	22	100	100	0	6794	6390	1785	27	76	76	82	39	47	100	100	0	0.027	0.029	0.029	0.030	1.416	0.027	0.870	80	480	100	6899	6499	-5.214	181	6718	185	6314	18561	511225	16.636	161.744	0	0	0
2	5	10	""	"STM0294"	7220	44120	100	88	101	50	49	48	48	49	10	20	92	78	0	2671	3567	3286	92	76	76	83	33	39	100	100	0	0.015	0.015	0.016	0.013	2.173	0.013	0.708	80	420	100	2635	3544	-6.020	40	2595	53	3491	8105	285397	5.200	105.576	0	0	0
2	6	10	"yafH"	"STM0309"	7400	44120	110	3514	3519	1260	35	49	49	51	15	29	100	100	0	4545	4426	997	22	75	75	78	20	25	100	100	0	0.775	0.798	0.782	0.741	1.440	0.835	0.903	80	469	100	7935	7821	-0.367	3465	4470	3470	4351	281554	354110	231.200	217.400	0	0	0
2	7	10	"nagZ"	"STM1209"	7580	44120	110	3012	3109	1546	49	51	51	53	15	28	100	100	0	10387	11013	3577	32	75	75	78	16	20	100	100	0	0.287	0.280	0.284	0.242	1.859	0.284	0.851	80	455	100	13273	13996	-1.800	2961	10312	3058	10938	248686	881001	203.733	683.438	0	0	0
2	8	10	"ycfU"	"STM1217"	7750	44130	110	348	374	178	47	56	56	71	103	145	95	83	0	3730	3786	1658	43	79	79	107	218	203	98	98	0	0.080	0.086	0.076	0.085	1.572	0.079	0.808	80	454	100	3943	4025	-3.644	292	3651	318	3707	29933	302864	2.942	16.876	0	0	0
2	9	10	"ycfC"	"STM1233"	7930	44130	100	89	105	58	55	52	52	75	124	165	8	2	0	509	615	431	70	76	76	125	280	224	80	28	0	0.085	0.098	0.087	0.086	2.188	0.090	0.552	80	399	100	470	592	-3.549	37	433	53	539	8411	49229	0.242	1.750	0	0	0
2	10	10	""	"STM1251"	8110	44120	120	4171	3912	2621	66	49	49	51	14	27	100	97	0	4677	4094	2388	58	75	75	75	13	17	97	96	0	0.896	0.961	0.943	0.977	2.696	1.009	0.902	120	485	100	8724	7882	-0.159	4122	4602	3863	4019	469476	491257	275.786	309.154	0	0	0
2	11	10	"aadA"	"STM1264"	8290	44120	100	1009	971	312	32	49	49	51	12	23	100	100	0	9362	9257	1920	20	75	75	75	13	17	100	100	0	0.103	0.100	0.102	0.094	1.471	0.100	0.903	80	402	100	10247	10104	-3.274	960	9287	922	9182	77667	740533	76.667	706.308	0	0	0
2	12	10	"yeaQ"	"STM1274"	8460	44120	100	1948	2250	1868	83	51	51	52	12	23	100	100	0	1319	1469	883	60	75	75	76	14	18	100	100	0	1.525	1.577	1.508	1.524	1.475	1.893	0.798	80	418	100	3141	3593	0.609	1897	1244	2199	1394	179983	117492	183.167	99.500	0	0	0
2	13	10	"fumA"	"STM1468"	8650	44120	110	2329	2398	527	21	48	48	49	10	20	100	100	0	9451	9363	1479	15	75	75	76	15	19	100	100	0	0.243	0.253	0.255	0.249	1.250	0.249	0.925	80	491	100	11657	11638	-2.039	2281	9376	2350	9288	191816	749011	234.900	619.133	0	0	0
2	14	10	"ompN"	"STM1473"	8820	44110	110	1915	1794	458	25	48	48	49	11	22	100	100	0	16144	15563	2847	18	77	77	84	35	41	100	100	0	0.116	0.113	0.115	0.110	1.271	0.110	0.922	80	466	100	17934	17232	-3.105	1867	16067	1746	15486	143523	1245003	158.636	442.257	0	0	0
2	15	10	"ydgF"	"STM1482"	9010	44120	100	145	165	85	51	50	50	52	14	26	100	93	0	3436	3807	2482	65	88	88	96	31	32	100	100	0	0.028	0.031	0.029	0.029	1.664	0.029	0.820	80	405	100	3443	3834	-5.139	95	3348	115	3719	13209	304545	8.071	119.710	0	0	0
2	16	10	"ynfK"	"STM1489"	9170	44110	110	1137	1108	287	25	51	51	52	13	25	100	100	0	14918	15299	2729	17	100	100	110	41	37	100	100	0	0.073	0.070	0.072	0.067	1.403	0.068	0.922	80	431	100	15904	16256	-3.770	1086	14818	1057	15199	88609	1223945	81.231	370.463	0	0	0
2	17	10	""	"STM1498"	9360	44120	100	154	150	37	24	51	51	54	36	66	93	78	0	8145	7811	1813	23	93	93	101	34	33	100	100	0	0.013	0.013	0.013	0.012	1.530	0.013	0.862	80	418	100	8155	7817	-6.289	103	8052	99	7718	12026	624853	2.667	226.765	0	0	0
2	18	10	"ynfB"	"STM1503"	9530	44110	110	2107	2037	1010	49	52	52	54	20	37	100	100	0	5221	5261	1906	36	92	92	102	67	65	100	100	0	0.401	0.384	0.392	0.348	1.525	0.398	0.919	80	440	100	7184	7154	-1.320	2055	5129	1985	5169	162996	420906	99.150	77.000	0	0	0
2	19	10	"virK"	"STM2781"	9700	44120	110	9936	9582	2922	30	52	52	55	23	41	100	100	0	8581	8345	1802	21	85	85	95	65	68	100	100	0	1.163	1.154	1.182	1.108	1.330	1.189	0.957	80	455	100	18380	17790	0.218	9884	8496	9530	8260	766568	667606	414.217	126.923	0	0	0
2	20	10	""	"STM2789"	9880	44120	110	19785	19418	3880	19	50	50	53	17	32	100	100	0	10762	10580	1743	16	79	79	81	16	19	100	100	0	1.847	1.844	1.849	1.824	1.233	1.879	0.952	80	454	100	30418	29869	0.885	19735	10683	19368	10501	1553425	846390	1139.118	656.188	0	0	0
2	21	10	"yqaE"	"STM2796"	10060	44120	110	307	511	769	150	48	48	50	12	24	100	100	0	321	440	477	108	78	78	79	15	18	100	100	0	1.066	1.279	1.053	1.086	1.930	1.757	0.600	80	467	100	502	825	0.092	259	243	463	362	40841	35194	38.417	24.067	0	0	0
2	22	10	""	"STM4008"	10240	44120	100	608	586	159	27	48	48	49	11	22	100	100	0	6575	6179	1201	19	78	78	80	16	20	100	100	0	0.086	0.088	0.089	0.085	1.317	0.087	0.934	80	414	100	7057	6639	-3.536	560	6497	538	6101	46870	494330	48.818	381.188	0	0	0
2	23	10	""	"STM4030"	10420	44120	120	244	417	649	155	49	49	50	11	22	99	95	0	1006	1801	2794	155	78	78	80	17	21	97	96	0	0.210	0.214	0.179	0.202	2.490	0.199	0.742	120	513	100	1123	2091	-2.251	195	928	368	1723	50035	216149	33.364	101.235	0	0	0
2	24	10	""	"STM4044"	10600	44110	110	534	516	145	28	49	49	49	10	20	100	98	0	12888	12586	2093	16	76	76	77	16	20	100	100	0	0.038	0.037	0.038	0.034	1.569	0.038	0.926	80	492	100	13297	12977	-4.723	485	12812	467	12510	41282	1006874	46.700	781.813	0	0	0
2	1	11	"yghJ"	"STM2941"	6510	44300	100	716	679	191	28	49	49	53	33	62	98	97	0	13542	13563	1552	11	84	84	89	34	38	100	100	0	0.050	0.047	0.049	0.042	1.671	0.047	0.892	80	472	100	14125	14109	-4.335	667	13458	630	13479	54350	1085064	18.970	396.294	0	0	0
2	2	11	""	"STM2950"	6680	44300	100	621	621	156	25	50	50	55	39	70	100	100	0	15243	14965	2701	18	82	82	89	48	53	100	100	0	0.038	0.038	0.038	0.037	1.379	0.037	0.888	80	428	100	15732	15454	-4.731	571	15161	571	14883	49695	1197170	14.513	309.917	0	0	0
2	3	11	"ygcA"	"STM2957"	6870	44310	110	1618	1651	510	30	49	49	52	26	50	100	100	0	10040	9710	2591	26	77	77	83	48	57	100	100	0	0.157	0.166	0.161	0.168	1.393	0.161	0.911	80	514	100	11532	11235	-2.667	1569	9963	1602	9633	132115	776786	61.500	200.563	0	0	0
2	4	11	"sdaB"	"STM2971"	7050	44300	100	904	886	335	37	48	48	49	19	38	100	100	0	7096	6893	1703	24	76	76	78	26	33	100	100	0	0.122	0.123	0.124	0.110	1.582	0.124	0.890	80	427	100	7876	7655	-3.036	856	7020	838	6817	70870	551441	44.053	262.115	0	0	0
2	5	11	"fucP"	"STM2975"	7220	44300	100	188	184	58	31	48	48	50	22	44	92	92	0	5759	5351	1657	30	75	75	79	39	49	100	100	0	0.025	0.026	0.025	0.025	1.649	0.024	0.726	80	430	100	5824	5412	-5.343	140	5684	136	5276	14720	428091	6.091	135.179	0	0	0
2	6	11	"fucR"	"STM2979"	7400	44300	110	664	620	177	28	49	49	50	12	24	100	97	0	11851	11766	1935	16	75	75	77	16	20	100	100	0	0.052	0.049	0.051	0.043	1.832	0.049	0.915	80	480	100	12391	12262	-4.259	615	11776	571	11691	49581	941248	47.500	730.563	0	0	0
2	7	11	""	"STM3160"	7580	44300	100	192	218	126	57	52	52	54	30	55	90	80	0	1151	1494	1153	77	76	76	78	14	17	100	100	0	0.130	0.117	0.116	0.110	2.284	0.077	0.445	80	432	100	1215	1584	-2.941	140	1075	166	1418	17420	119502	5.467	101.143	0	0	0
2	8	11	""	"STM3169"	7760	44300	100	219	263	178	67	52	52	56	35	62	98	96	0	5495	6820	4704	68	76	76	78	20	25	100	100	0	0.031	0.031	0.030	0.029	1.619	0.028	0.543	80	420	100	5586	6955	-5.020	167	5419	211	6744	21050	545625	5.914	337.100	0	0	0
2	9	11	"ygiX"	"STM3177"	7940	44300	100	258	312	194	62	48	48	52	23	44	100	100	0	5335	6004	3369	56	73	73	75	24	32	100	100	0	0.040	0.045	0.041	0.041	1.463	0.045	0.858	80	371	100	5472	6195	-4.647	210	5262	264	5931	24962	480280	11.304	247.042	0	0	0
2	10	11	"clpB"	"STM2660"	8110	44300	120	20592	17452	9425	54	50	50	53	18	33	99	99	0	18720	15769	7599	48	75	75	78	29	37	95	95	0	1.102	1.109	1.133	1.234	4.069	1.149	0.920	120	498	100	39187	33096	0.140	20542	18645	17402	15694	2094249	1892230	966.611	541.069	0	0	0
2	11	11	"yfiN"	"STM2672"	8300	44300	110	854	850	130	15	53	53	60	33	55	100	100	0	18213	18246	1286	7	78	78	83	29	34	100	100	0	0.044	0.044	0.045	0.043	1.214	0.043	0.931	80	461	100	18936	18965	-4.501	801	18135	797	18168	68033	1459717	23.939	626.310	0	0	0
2	12	11	"recN"	"STM2684"	8470	44290	110	1665	1591	577	36	51	51	54	23	42	100	100	0	14552	14057	2415	17	77	77	78	16	20	100	100	0	0.112	0.110	0.113	0.094	1.944	0.112	0.904	80	466	100	16089	15520	-3.165	1614	14475	1540	13980	127306	1124587	66.826	873.688	0	0	0
2	13	11	"cueR"	"STM0499"	8650	44300	100	988	1185	805	67	47	47	49	13	26	100	100	0	4108	4725	2504	52	76	76	76	13	17	100	100	0	0.233	0.245	0.234	0.236	1.458	0.235	0.745	80	432	100	4973	5787	-2.099	941	4032	1138	4649	94779	378003	87.385	357.615	0	0	0
2	14	11	""	"STM0509"	8830	44290	110	744	727	207	28	48	48	50	12	24	100	100	0	18450	18851	2299	12	78	78	86	74	86	100	100	0	0.038	0.036	0.037	0.033	1.645	0.036	0.887	80	492	100	19068	19452	-4.722	696	18372	679	18773	58127	1508105	56.417	253.581	0	0	0
2	15	11	"gcl"	"STM0517"	9010	44290	100	211	195	63	32	50	50	50	11	22	98	93	0	12444	11852	3104	26	83	83	86	21	24	100	100	0	0.013	0.012	0.013	0.011	1.578	0.013	0.907	80	408	100	12522	11914	-6.263	161	12361	145	11769	15589	948161	13.182	560.286	0	0	0
2	16	11	"ybbV"	"STM0521"	9180	44290	100	65	66	16	24	49	49	51	13	25	55	22	0	2630	3001	2265	75	89	89	95	31	32	100	100	0	0.006	0.006	0.007	0.006	2.187	0.005	0.339	80	430	100	2557	2929	-7.311	16	2541	17	2912	5278	240100	1.154	93.742	0	0	0
2	17	11	"ylbA"	"STM0526"	9370	44290	110	1897	1853	644	34	49	49	50	11	22	100	100	0	11909	11470	2369	20	85	85	89	22	24	100	100	0	0.156	0.158	0.158	0.149	1.416	0.159	0.924	80	465	100	13672	13189	-2.678	1848	11824	1804	11385	148236	917560	163.909	517.318	0	0	0
2	18	11	"purE"	"STM0534"	9540	44290	110	359	383	152	39	49	49	50	10	20	100	100	0	5812	6178	1809	29	79	79	82	17	20	100	100	0	0.054	0.055	0.053	0.050	1.425	0.056	0.919	80	478	100	6043	6433	-4.209	310	5733	334	6099	30649	494265	33.300	358.588	0	0	0
2	19	11	"ygaM"	"STM2802"	9720	44290	110	6056	7643	6981	91	51	51	52	14	26	100	100	0	1157	1338	878	65	78	78	79	15	18	100	100	0	5.565	6.025	5.727	5.442	1.608	7.611	0.800	80	490	100	7084	8852	2.476	6005	1079	7592	1260	611458	107018	542.214	83.933	0	0	0
2	20	11	"yeiA"	"STM2187"	9900	44290	110	1533	1456	479	32	51	51	52	15	28	100	100	0	17506	17910	2843	15	79	79	83	20	24	100	100	0	0.085	0.079	0.082	0.068	1.986	0.080	0.902	80	454	100	18909	19236	-3.556	1482	17427	1405	17831	116479	1432818	93.600	891.350	0	0	0
2	21	11	""	"STM2196"	10070	44290	110	536	546	189	34	50	50	50	11	22	98	98	0	14933	15360	2779	18	79	79	82	20	24	100	100	0	0.033	0.032	0.033	0.029	1.748	0.033	0.895	80	452	100	15340	15777	-4.934	486	14854	496	15281	43677	1228778	45.091	763.900	0	0	0
2	22	11	"bcr"	"STM2221"	10240	44300	110	1715	1777	364	20	49	49	50	10	20	100	100	0	17949	18129	3324	18	80	80	83	22	26	100	100	0	0.093	0.096	0.094	0.096	1.192	0.092	0.934	80	479	100	19535	19777	-3.423	1666	17869	1728	18049	142125	1450343	172.700	820.273	0	0	0
2	23	11	"yejK"	"STM2226"	10430	44290	110	769	824	402	48	49	49	49	10	20	100	100	0	9388	9223	2603	28	78	78	80	22	27	100	100	0	0.077	0.085	0.080	0.071	1.757	0.089	0.900	80	444	100	10030	9920	-3.693	720	9310	775	9145	65955	737821	77.500	415.591	0	0	0
2	24	11	""	"STM2236"	10600	44290	100	198	204	90	44	48	48	50	18	36	100	96	0	7147	7210	3023	41	75	75	77	14	18	100	100	0	0.021	0.022	0.022	0.020	1.662	0.021	0.747	80	462	100	7222	7291	-5.559	150	7072	156	7135	16301	576818	8.556	509.500	0	0	0
2	1	12	"phoP"	"STM1231"	6510	44490	100	9441	9272	2205	23	50	50	55	36	65	100	100	0	4280	4076	810	19	85	85	86	18	20	100	100	0	2.239	2.311	2.312	2.292	1.292	2.387	0.910	80	462	100	13586	13213	1.163	9391	4195	9222	3991	741743	326098	256.028	221.667	0	0	0
2	2	12	"phoP"	"STM1231"	6690	44490	100	13182	11534	5191	45	50	50	51	14	27	100	100	0	6000	4893	2325	47	80	80	82	14	17	100	100	0	2.218	2.386	2.400	2.459	1.516	2.401	0.926	80	430	100	19052	16297	1.149	13132	5920	11484	4813	922693	391417	820.214	343.643	0	0	0
2	3	12	"phoP"	"STM1231"	6870	44490	100	11797	10332	4290	41	50	50	50	13	26	100	100	0	4900	4171	1707	40	78	78	80	15	18	100	100	0	2.436	2.512	2.600	2.549	1.705	2.593	0.917	80	438	100	16569	14375	1.285	11747	4822	10282	4093	826541	333676	790.923	272.733	0	0	0
2	4	12	"phoQ"	"STM1230"	7060	44490	90	2993	3008	1448	48	46	46	48	14	29	100	100	0	6258	5708	2369	41	75	75	78	23	29	100	100	0	0.477	0.526	0.549	0.518	1.325	0.528	0.923	52	365	100	9130	8595	-1.069	2947	6183	2962	5633	156399	296826	211.429	244.783	0	0	0
2	5	12	"phoQ"	"STM1230"	7230	44490	110	5976	5657	1901	33	48	48	52	26	50	100	100	0	11648	10247	4010	39	76	76	80	39	48	100	100	0	0.512	0.551	0.552	0.594	1.674	0.512	0.892	80	479	100	17500	15780	-0.965	5928	11572	5609	10171	452536	819797	215.577	260.692	0	0	0
2	6	12	"hupA"	"STM4170"	7410	44480	100	2527	2709	1502	55	50	50	52	14	26	100	100	0	1291	1318	706	53	76	76	78	14	17	100	100	0	2.039	2.141	2.181	2.187	1.398	2.222	0.884	80	420	100	3692	3901	1.028	2477	1215	2659	1242	216717	105414	189.786	88.571	0	0	0
2	7	12	"sopB"	"STM1091"	7580	44480	110	34110	32170	12835	39	51	51	56	60	107	100	100	0	10058	9112	2461	27	74	74	75	12	16	100	100	0	3.411	3.554	3.854	3.083	1.964	3.944	0.899	80	453	100	44043	41157	1.770	34059	9984	32119	9038	2573614	728981	535.233	753.083	0	0	0
2	8	12	"pipC"	"STM0375"	7760	44480	100	3442	4063	3164	77	50	50	56	66	117	100	100	0	1165	1193	641	53	73	73	75	14	18	100	100	0	3.106	3.583	3.521	3.491	1.612	4.548	0.750	80	373	100	4484	5133	1.635	3392	1092	4013	1120	325021	95452	60.712	79.857	0	0	0
2	9	12	"pipC"	"STM0375"	7930	44490	140	6107	5836	3416	58	48	48	53	39	73	98	98	0	1806	1786	944	52	73	73	77	35	45	98	98	0	3.496	3.379	3.400	3.140	1.676	3.579	0.914	156	544	100	7792	7501	1.806	6059	1733	5788	1713	910482	278614	148.282	48.829	0	0	0
2	10	12	"pipC"	"STM0375"	8110	44480	100	9413	8907	2681	30	49	49	55	46	83	100	100	0	2477	2277	709	31	73	73	79	41	51	100	100	0	3.895	4.019	3.965	4.180	1.415	4.120	0.920	80	370	100	11768	11062	1.962	9364	2404	8858	2204	712554	182194	192.435	53.610	0	0	0
2	11	12	"ssrB"	"STM1391"	8290	44480	110	9990	9560	1686	17	51	51	56	28	50	100	100	0	5571	5434	1019	18	75	75	79	28	35	100	100	0	1.808	1.774	1.781	1.789	1.206	1.777	0.936	80	466	100	15435	14868	0.855	9939	5496	9509	5359	764823	434721	339.429	191.250	0	0	0
2	12	12	"ssrB"	"STM1391"	8470	44480	110	11863	11166	3126	27	51	51	55	25	45	100	100	0	6183	5815	1729	29	75	75	76	17	22	100	100	0	1.934	1.936	1.947	2.053	1.490	1.931	0.940	80	479	100	17920	16855	0.951	11812	6108	11115	5740	893259	465199	444.440	337.588	0	0	0
2	13	12	"lrp"	"STM0959"	8650	44480	100	2360	2390	720	30	49	49	50	14	28	100	100	0	4506	4321	1060	24	74	74	74	12	16	100	100	0	0.521	0.551	0.558	0.542	1.333	0.548	0.910	80	408	100	6743	6588	-0.939	2311	4432	2341	4247	191202	345667	167.143	353.917	0	0	0
2	14	12	"lrp"	"STM0959"	8820	44480	110	5792	5273	1679	31	50	50	58	68	117	100	100	0	8928	8572	1788	20	80	80	91	81	89	100	100	0	0.649	0.615	0.650	0.565	1.667	0.627	0.903	80	476	100	14590	13715	-0.624	5742	8848	5223	8492	421844	685739	76.691	104.704	0	0	0
2	15	12	"gyrA"	"STM2272"	9010	44470	110	4696	4344	1282	29	52	52	60	67	111	97	96	0	26028	25315	3637	14	88	88	98	60	61	100	100	0	0.179	0.170	0.178	0.142	2.196	0.172	0.936	80	492	100	30584	29519	-2.482	4644	25940	4292	25227	347554	2025206	63.940	420.283	0	0	0
2	16	12	"gyrA"	"STM2272"	9190	44470	100	1503	1375	533	38	50	50	52	11	21	98	98	0	10766	10110	2694	26	86	86	91	24	26	100	100	0	0.136	0.132	0.136	0.115	1.744	0.135	0.940	80	420	100	12133	11349	-2.878	1453	10680	1325	10024	110014	808813	120.273	417.458	0	0	0
2	17	12	"gyrA"	"STM2272"	9360	44470	100	657	639	210	32	49	49	50	11	22	100	100	0	4513	4499	845	18	80	80	83	20	24	100	100	0	0.137	0.134	0.133	0.124	1.473	0.134	0.882	80	420	100	5041	5009	-2.866	608	4433	590	4419	51113	359887	53.545	220.800	0	0	0
2	18	12	"csrA"	"STM2826"	9540	44480	100	2526	2388	618	25	49	49	50	12	24	100	100	0	719	712	122	17	77	77	79	17	21	100	100	0	3.858	3.683	3.821	3.592	1.291	3.958	0.901	80	418	100	3119	2974	1.948	2477	642	2339	635	191045	56993	194.833	37.235	0	0	0
2	19	12	"crp"	"STM3466"	9710	44490	110	3673	3754	1195	31	49	49	51	13	25	100	100	0	4378	4090	1331	32	74	74	75	13	17	100	100	0	0.842	0.923	0.902	0.978	1.523	0.911	0.939	80	462	100	7928	7721	-0.248	3624	4304	3705	4016	300337	327164	284.846	308.846	0	0	0
2	20	12	"yhhP"	"STM3578"	9890	44470	110	245	239	77	32	49	49	51	12	23	98	97	0	1790	1671	554	33	76	76	78	19	24	100	100	0	0.114	0.119	0.123	0.112	1.802	0.114	0.808	80	481	100	1910	1785	-3.128	196	1714	190	1595	19101	133692	15.667	83.842	0	0	0
2	21	12	"yhhP"	"STM3578"	10070	44480	100	361	377	122	32	50	50	50	11	22	100	100	0	3035	2908	869	29	74	74	77	19	24	100	100	0	0.105	0.115	0.113	0.115	1.368	0.113	0.904	80	418	100	3272	3161	-3.251	311	2961	327	2834	30144	232611	29.727	149.000	0	0	0
2	22	12	"topA"	"STM1714"	10240	44480	100	2660	2571	590	22	49	49	51	11	21	100	100	0	8394	8115	2084	25	76	76	79	22	27	100	100	0	0.314	0.314	0.307	0.323	1.363	0.298	0.923	80	408	100	10929	10561	-1.672	2611	8318	2522	8039	205699	649181	229.091	365.273	0	0	0
2	23	12	"topA"	"STM1714"	10420	44470	110	732	838	535	63	50	50	51	11	21	100	100	0	2539	2881	1232	42	75	75	79	22	27	100	100	0	0.277	0.281	0.278	0.257	1.719	0.280	0.700	80	492	100	3146	3594	-1.853	682	2464	788	2806	67004	230513	71.545	127.364	0	0	0
2	24	12	"topA"	"STM1714"	10610	44480	100	468	579	377	65	49	49	50	11	22	100	100	0	1413	1733	1097	63	74	74	76	15	19	100	100	0	0.313	0.319	0.317	0.313	1.647	0.281	0.690	80	459	100	1758	2189	-1.676	419	1339	530	1659	46290	138602	48.091	110.467	0	0	0
2	1	13	"ctrl-buffer"	"ctrl-buffer"	6500	44660	100	46	49	12	24	49	49	50	17	34	7	2	0	88	96	39	40	85	85	88	26	29	15	7	0	-1.000	0.000	0.611	0.586	4.592	0.153	0.062	80	452	100	0	11	Error	-3	3	0	11	3883	7651	-0.059	0.308	-50	0	0
2	2	13	"ctrl-buffer"	"ctrl-buffer"	6680	44660	100	47	49	11	22	48	48	49	11	22	15	3	0	95	97	22	22	85	85	87	26	29	18	5	0	-0.100	0.083	0.438	0.553	4.855	0.145	0.134	80	420	100	9	13	Error	-1	10	1	12	3916	7781	0.000	0.385	-50	0	0
2	3	13	"ctrl-buffer"	"ctrl-buffer"	6860	44660	100	45	46	10	21	48	48	50	26	52	1	0	0	75	76	13	17	82	82	83	16	19	3	0	0	0.429	0.333	0.778	0.867	3.613	0.125	0.003	80	420	100	-10	-8	-1.222	-3	-7	-2	-6	3658	6067	-0.154	-0.437	-50	0	0
2	4	13	"ctrl-buffer"	"ctrl-buffer"	7040	44660	100	50	51	12	23	47	47	49	25	51	7	0	0	92	94	22	23	79	79	83	30	36	17	3	0	0.231	0.267	0.467	0.487	2.884	3.961	0.042	80	432	100	16	19	-2.115	3	13	4	15	4050	7530	0.080	0.367	-50	0	0
2	5	13	"ctrl-buffer"	"ctrl-buffer"	7220	44660	100	47	52	24	46	48	48	52	20	38	11	5	0	81	83	14	16	78	78	81	25	30	6	1	0	-0.333	0.800	1.153	1.266	4.224	0.783	0.018	80	408	100	2	9	Error	-1	3	4	5	4130	6606	0.000	0.080	-50	0	0
2	6	13	"ctrl-buffer"	"ctrl-buffer"	7390	44660	100	52	54	16	29	50	50	52	20	38	11	5	0	81	84	24	28	76	76	79	16	20	22	5	0	0.400	0.500	0.811	0.723	4.126	0.190	0.017	80	409	100	7	12	-1.322	2	5	4	8	4338	6711	0.100	0.313	-50	0	0
2	7	13	"ctrl-buffer"	"ctrl-buffer"	7570	44650	100	46	47	11	23	48	48	50	14	28	5	2	0	78	80	16	20	72	72	74	12	16	35	13	0	-0.333	-0.125	0.700	0.868	3.387	51.065	0.000	80	420	100	4	7	Error	-2	6	-1	8	3775	6418	-0.214	0.500	-50	0	0
2	8	13	"ctrl-buffer"	"ctrl-buffer"	7750	44650	100	45	47	14	29	47	47	48	10	20	11	3	0	77	80	20	25	71	71	72	12	16	30	13	0	-0.333	0.000	0.828	0.622	3.633	0.145	0.010	80	431	100	4	9	Error	-2	6	0	9	3744	6399	-0.100	0.667	-50	0	0
2	9	13	"ctrl-buffer"	"ctrl-buffer"	7930	44650	100	49	50	11	22	46	46	47	10	21	25	13	0	77	81	17	20	71	71	71	12	16	41	17	0	0.500	0.400	0.765	0.760	4.224	0.172	0.022	80	368	100	9	14	-1.000	3	6	4	10	3982	6504	0.300	0.833	-50	0	0
2	10	13	"ctrl-buffer"	"ctrl-buffer"	8110	44650	100	45	47	12	25	45	45	47	10	21	20	5	0	75	76	14	18	71	71	71	11	15	32	8	0	0.000	0.400	0.613	0.622	2.775	0.142	0.002	80	430	100	4	7	Error	0	4	2	5	3777	6106	0.000	0.455	-50	0	0
2	11	13	"ctrl-buffer"	"ctrl-buffer"	8290	44650	100	48	50	12	24	45	45	47	11	23	20	6	0	78	79	12	15	70	70	70	11	15	41	8	0	0.375	0.556	0.706	0.738	3.292	0.331	0.009	80	418	100	11	14	-1.415	3	8	5	9	4008	6314	0.273	0.818	-50	0	0
2	12	13	"ctrl-buffer"	"ctrl-buffer"	8460	44650	100	50	55	28	50	46	46	47	10	21	32	15	0	79	81	16	19	72	72	72	12	16	36	11	0	0.571	1.000	1.143	1.119	3.763	2.358	0.041	80	418	100	11	18	-0.807	4	7	9	9	4398	6444	0.800	0.750	-50	0	0
2	13	13	"ctrl-buffer"	"ctrl-buffer"	8640	44650	100	46	46	8	17	47	47	50	14	28	2	0	0	74	77	18	23	73	73	74	13	17	15	7	0	-1.000	-0.250	0.571	0.637	3.441	0.213	0.029	80	420	100	0	3	Error	-1	1	-1	4	3717	6146	-0.286	0.231	-50	0	0
2	14	13	"ctrl-buffer"	"ctrl-buffer"	8820	44650	100	48	49	13	26	49	49	52	15	28	12	2	0	80	83	16	19	76	76	78	15	19	27	8	0	-0.250	0.000	0.708	0.626	3.482	0.081	0.001	80	420	100	3	7	Error	-1	4	0	7	3942	6639	-0.200	0.333	-50	0	0
2	15	13	"ctrl-buffer"	"ctrl-buffer"	9000	44650	100	46	46	9	19	48	48	56	73	130	0	0	0	83	86	19	22	81	81	89	45	50	3	0	0	-1.000	-0.400	0.625	0.657	2.932	70.848	0.000	80	432	100	0	3	Error	-2	2	-2	5	3673	6843	-0.137	-0.067	-50	0	0
2	16	13	"ctrl-buffer"	"ctrl-buffer"	9180	44650	100	47	49	12	24	48	48	51	18	35	7	2	0	86	91	21	23	82	82	94	54	57	3	0	0	-0.250	0.111	0.750	0.666	3.832	1.220	0.025	80	420	100	3	10	Error	-1	4	1	9	3925	7284	-0.111	-0.056	-50	0	0
2	17	13	"ctrl-buffer"	"ctrl-buffer"	9350	44650	100	47	49	13	26	48	48	49	11	22	17	7	0	88	91	23	25	79	79	89	53	59	3	1	0	-0.111	0.083	0.488	0.492	3.276	0.030	0.010	80	416	100	8	13	Error	-1	9	1	12	3921	7310	0.000	0.038	-50	0	0
2	18	13	"ctrl-buffer"	"ctrl-buffer"	9530	44650	100	46	47	9	19	48	48	48	10	20	7	1	0	80	83	19	22	75	75	76	14	18	28	11	0	-0.400	-0.125	0.692	0.663	3.250	0.123	0.016	80	430	100	3	7	Error	-2	5	-1	8	3744	6625	-0.100	0.500	-50	0	0
2	19	13	"ctrl-buffer"	"ctrl-buffer"	9710	44650	100	48	50	11	22	47	47	48	10	20	23	5	0	79	81	19	23	72	72	74	13	17	27	10	0	0.143	0.333	0.670	0.695	3.998	0.009	0.000	80	428	100	8	12	-2.807	1	7	3	9	3986	6499	0.200	0.538	-50	0	0
2	20	13	"ctrl-buffer"	"ctrl-buffer"	9890	44650	100	47	48	10	20	47	47	48	11	22	16	2	0	72	78	19	24	72	72	74	14	18	20	10	0	0.000	0.167	0.714	0.709	3.346	0.240	0.058	80	432	100	0	7	Error	0	0	1	6	3856	6260	0.000	0.286	-50	0	0
2	21	13	"ctrl-buffer"	"ctrl-buffer"	10070	44650	100	48	48	10	20	48	48	49	11	22	13	1	0	80	85	21	24	72	72	73	14	19	42	17	0	0.000	0.000	0.583	0.554	3.943	0.004	0.000	80	396	100	8	13	Error	0	8	0	13	3879	6812	-0.091	0.857	-50	0	0
2	22	13	"ctrl-buffer"	"ctrl-buffer"	10240	44650	100	45	47	11	23	47	47	49	10	20	12	5	0	79	87	27	31	71	71	74	14	18	38	17	0	-0.250	0.000	0.651	0.617	4.005	0.063	0.006	80	396	100	6	16	Error	-2	8	0	16	3767	6944	-0.200	0.929	-50	0	0
2	23	13	"ctrl-buffer"	"ctrl-buffer"	10420	44650	100	48	48	11	22	48	48	49	11	22	13	2	0	82	85	17	20	73	73	76	21	27	21	5	0	0.000	0.000	0.900	0.827	3.623	0.010	0.001	80	420	100	9	12	Error	0	9	0	12	3877	6798	-0.091	0.429	-50	0	0
2	24	13	"ctrl-buffer"	"ctrl-buffer"	10600	44640	100	46	48	11	22	48	48	49	11	22	8	3	0	80	88	63	71	74	74	76	21	27	21	3	0	-0.333	0.000	0.845	0.668	3.774	0.051	0.028	80	439	100	4	14	Error	-2	6	0	14	3820	7057	-0.091	0.571	-50	0	0
2	1	14	"malY"	"STM1464"	6510	44840	110	69	70	16	22	47	47	48	13	27	61	45	0	512	508	160	31	86	86	88	22	25	100	100	0	0.052	0.055	0.054	0.047	2.122	0.053	0.437	80	568	100	448	445	-4.275	22	426	23	422	5632	40655	1.692	19.091	0	0	0
2	2	14	""	"STM1865"	6690	44840	110	152	156	67	42	47	47	48	13	27	100	93	0	621	651	275	42	88	88	89	17	19	100	100	0	0.197	0.194	0.191	0.181	1.631	0.185	0.734	80	536	100	638	672	-2.344	105	533	109	563	12462	52087	8.308	33.059	0	0	0
2	3	14	"yheU"	"STM3463"	6880	44840	110	205	228	143	62	47	47	48	11	22	100	100	0	1114	1295	811	62	85	85	90	24	26	100	100	0	0.154	0.150	0.150	0.147	1.455	0.146	0.830	80	523	100	1187	1391	-2.703	158	1029	181	1210	18265	103590	16.364	50.208	0	0	0
2	4	14	""	"STM2507"	7050	44840	110	127	144	103	71	48	48	50	12	24	98	95	0	1525	1818	1412	77	84	84	90	34	37	100	100	0	0.055	0.055	0.053	0.051	1.704	0.058	0.775	80	510	100	1520	1830	-4.189	79	1441	96	1734	11482	145405	7.833	50.824	0	0	0
2	5	14	"ilvY"	"STM3908"	7230	44840	110	774	764	148	19	50	50	54	18	33	100	100	0	12161	12001	1979	16	82	82	86	26	30	100	100	0	0.060	0.060	0.059	0.060	1.135	0.058	0.956	80	524	100	12803	12633	-4.060	724	12079	714	11919	61095	960063	39.444	458.269	0	0	0
2	6	14	""	"STM2906"	7410	44830	110	76	78	21	26	48	48	51	14	27	75	47	0	836	873	365	41	76	76	78	15	19	100	100	0	0.037	0.038	0.035	0.034	2.049	0.033	0.431	80	498	100	788	827	-4.763	28	760	30	797	6255	69829	1.929	53.000	0	0	0
2	7	14	"ssaR"	"STM1419"	7580	44830	110	3272	5055	5438	107	48	48	49	12	24	100	100	0	2803	3672	2954	80	72	72	74	13	17	100	100	0	1.181	1.391	1.189	1.155	1.645	1.717	0.781	80	522	100	5955	8607	0.239	3224	2731	5007	3600	404391	293759	417.167	276.769	0	0	0
2	8	14	"pykF"	"STM1378"	7770	44840	100	915	4268	7288	170	47	47	48	11	22	100	100	0	792	2450	3378	137	71	71	72	12	16	100	100	0	1.204	1.774	1.419	1.265	2.280	2.219	0.795	80	473	100	1589	6600	0.268	868	721	4221	2379	341449	196007	383.636	198.167	0	0	0
2	9	14	"gyrB"	"STM3835"	7940	44830	110	1535	2003	1398	69	46	46	47	11	23	100	100	0	8037	10114	5411	53	71	71	72	11	15	100	100	0	0.187	0.195	0.186	0.172	1.598	0.202	0.884	80	511	100	9455	12000	-2.420	1489	7966	1957	10043	160278	809115	177.818	912.909	0	0	0
2	10	14	"serC"	"STM0977"	8120	44840	100	1116	2057	2396	116	46	46	48	11	22	100	100	0	2931	4078	3381	82	73	73	73	12	16	100	100	0	0.374	0.502	0.405	0.418	1.901	0.556	0.682	80	474	100	3928	6016	-1.417	1070	2858	2011	4005	164535	326207	182.636	333.750	0	0	0
2	11	14	"cbiA"	"STM2035"	8300	44840	100	199	376	455	121	46	46	47	10	21	100	100	0	1006	2372	3016	127	71	71	71	12	16	100	100	0	0.164	0.143	0.153	0.148	1.874	0.142	0.905	80	462	100	1088	2631	-2.611	153	935	330	2301	30099	189789	32.900	191.750	0	0	0
2	12	14	"hin"	"STM2772"	8470	44840	110	646	1181	1690	143	46	46	47	11	23	100	98	0	1530	2729	3642	133	73	73	74	12	16	100	98	0	0.412	0.427	0.496	0.444	2.215	0.437	0.892	80	522	100	2057	3791	-1.280	600	1457	1135	2656	94444	218308	103.091	221.250	0	0	0
2	13	14	"yfiA"	"STM2665"	8650	44830	110	4924	5068	1948	38	48	48	51	16	31	100	100	0	1024	1054	335	31	76	76	77	14	18	100	100	0	5.143	5.133	5.370	5.026	1.338	5.557	0.901	80	536	100	5824	5998	2.363	4876	948	5020	978	405468	84349	313.563	69.786	0	0	0
2	14	14	""	"STM0382"	8840	44830	110	670	611	234	38	51	51	58	38	65	96	92	0	16304	15975	5534	34	80	80	83	27	32	100	100	0	0.038	0.035	0.036	0.032	1.542	0.036	0.937	80	523	100	16843	16455	-4.712	619	16224	560	15895	48877	1277975	14.553	588.593	0	0	0
2	15	14	"ybbP"	"STM0508"	9010	44830	110	1579	1571	525	33	49	49	55	37	67	100	100	0	19521	19453	4697	24	83	83	87	31	35	100	100	0	0.079	0.079	0.082	0.074	1.462	0.079	0.941	80	510	100	20968	20892	-3.667	1530	19438	1522	19370	125716	1556203	40.973	624.710	0	0	0
2	16	14	"fepE"	"STM0589"	9190	44830	110	639	651	81	12	48	48	51	20	39	100	100	0	20531	20507	1968	9	82	82	89	48	53	100	100	0	0.029	0.030	0.029	0.029	1.117	0.028	0.935	80	474	100	21040	21028	-5.113	591	20449	603	20425	52063	1640523	30.000	425.375	0	0	0
2	17	14	"trpL"	"STM1722"	9350	44840	120	49	54	21	38	46	46	48	14	29	22	8	0	132	169	128	75	76	76	84	45	53	64	25	0	0.054	0.086	0.128	0.153	3.341	0.082	0.209	120	599	100	59	101	-4.222	3	56	8	93	6425	20250	0.429	1.889	0	0	0
2	18	14	"ivbL"	"STM3797"	9540	44840	110	283	264	84	31	46	46	47	10	21	100	100	0	382	365	106	29	73	73	75	13	17	100	100	0	0.767	0.747	0.732	0.728	1.700	0.739	0.852	80	565	100	546	510	-0.383	237	309	218	292	21095	29191	21.700	22.308	0	0	0
2	19	14	"murI"	"STM4131"	9720	44820	50	140	235	214	91	47	47	57	64	112	58	41	0	1285	1366	1078	78	78	78	110	261	237	83	66	0	0.077	0.146	0.150	0.124	1.705	0.152	0.812	12	104	100	1300	1476	-3.698	93	1207	188	1288	2815	16394	2.781	4.812	0	0	0
2	20	14	"EMPTY"	"EMPTY"	9890	44830	100	47	51	24	47	47	47	48	11	22	18	3	0	73	73	14	19	71	71	73	13	17	16	5	0	0.000	2.000	1.333	1.202	3.148	4.825	0.012	80	486	100	2	6	Error	0	2	4	2	4087	5865	0.273	0.000	-75	0	0
2	21	14	"EMPTY"	"EMPTY"	10070	44820	100	46	46	8	17	47	47	48	11	22	8	0	0	72	73	13	17	72	72	73	13	17	17	2	0	100000.000	-1.000	0.633	0.647	3.851	0.217	0.010	80	452	100	-1	0	16.610	-1	0	-1	1	3669	5808	-0.182	0.000	-75	0	0
2	22	14	"EMPTY"	"EMPTY"	10250	44820	100	48	47	10	21	46	46	48	10	20	15	2	0	71	72	11	15	73	73	74	13	17	11	1	0	-1.000	-1.000	1.207	1.163	3.032	0.409	0.047	80	452	100	0	0	Error	2	-2	1	-1	3779	5773	-0.100	-0.154	-75	0	0
2	23	14	"EMPTY"	"EMPTY"	10430	44820	100	47	49	11	22	47	47	48	10	20	16	6	0	75	77	14	18	73	73	74	13	17	17	3	0	0.000	0.500	1.056	0.946	3.707	0.275	0.011	80	440	100	2	6	Error	0	2	2	4	3911	6160	0.100	0.231	-75	0	0
2	24	14	"EMPTY"	"EMPTY"	10600	44820	100	48	51	10	19	48	48	52	52	100	0	0	0	73	75	16	21	73	73	77	25	32	5	1	0	0.000	1.500	0.889	1.073	3.128	0.113	0.008	80	484	100	0	5	Error	0	0	3	2	4042	5988	-0.019	-0.080	-75	0	0
3	1	1	"yjiW"	"STM4523"	10980	42550	130	97	128	103	80	46	46	47	10	21	82	73	0	881	1433	1559	108	68	68	69	12	17	100	100	0	0.063	0.060	0.061	0.060	2.865	0.052	0.648	120	703	100	864	1447	-3.995	51	813	82	1365	15368	171949	8.100	113.667	0	0	0
3	2	1	"yjjW"	"STM4565"	11160	42550	120	217	215	58	26	47	47	55	60	109	95	83	0	7278	7144	1670	23	69	69	74	38	51	100	100	0	0.024	0.024	0.024	0.023	1.468	0.023	0.840	120	526	100	7379	7243	-5.406	170	7209	168	7075	25768	857322	2.667	186.053	0	0	0
3	3	1	"yibL"	"STM3689"	11340	42550	120	562	751	569	75	51	51	61	65	106	99	90	0	2956	3585	2617	72	75	75	82	42	51	100	100	0	0.177	0.199	0.199	0.186	2.196	0.160	0.556	120	508	100	3392	4210	-2.495	511	2881	700	3510	90133	430255	10.615	83.405	0	0	0
3	4	1	"fba"	"STM3068"	11510	42550	130	19347	19163	4348	22	54	54	60	31	51	100	100	0	9171	8753	2624	29	80	80	83	22	26	100	98	0	2.122	2.203	2.128	2.517	1.979	2.195	0.901	120	591	100	28384	27782	1.086	19293	9091	19109	8673	2299584	1050385	616.226	394.091	0	0	0
3	5	1	"yhaH"	"STM3234"	11700	42550	130	660	1083	1109	102	51	51	54	15	27	100	100	0	973	1477	1573	106	80	80	84	18	21	100	99	0	0.682	0.739	0.640	0.726	2.441	0.663	0.635	120	590	100	1502	2429	-0.552	609	893	1032	1397	129990	177234	68.600	77.389	0	0	0
3	6	1	"rpoD"	"STM3211"	11870	42540	130	13838	13548	3108	22	52	52	55	16	29	100	100	0	13566	13513	1428	10	87	87	91	22	24	100	100	0	1.023	1.005	1.039	0.936	1.639	1.054	0.901	120	582	100	27265	26922	0.032	13786	13479	13496	13426	1625743	1621548	843.313	610.091	0	0	0
3	7	1	""	"STM2551"	12050	42540	130	639	636	185	29	52	52	53	14	26	97	96	0	15490	15710	3010	19	93	93	98	23	23	100	100	0	0.038	0.037	0.039	0.034	1.845	0.037	0.886	120	586	100	15984	16201	-4.713	587	15397	584	15617	76303	1885238	41.643	678.783	0	0	0
3	8	1	"gltI"	"STM0665"	12230	42540	130	46213	42374	11965	28	54	54	61	37	60	100	100	0	8775	8460	1359	16	98	98	102	22	21	100	100	0	5.320	5.061	5.273	4.487	1.847	5.421	0.934	120	597	100	54836	50682	2.411	46159	8677	42320	8362	5084844	1015246	1143.595	379.909	0	0	0
3	9	1	"nagC"	"STM0682"	12410	42550	120	836	868	209	24	53	53	60	38	63	100	99	0	6637	6844	1315	19	102	102	105	22	20	100	100	0	0.120	0.121	0.121	0.118	1.345	0.115	0.861	120	510	100	7318	7557	-3.061	783	6535	815	6742	104170	821233	21.263	306.318	0	0	0
3	10	1	"glnS"	"STM0686"	12590	42550	120	4379	4307	950	22	52	52	55	17	30	100	100	0	20642	20416	3030	14	104	104	108	23	21	100	100	0	0.211	0.209	0.213	0.201	1.558	0.204	0.907	120	489	100	24865	24567	-2.247	4327	20538	4255	20312	516841	2449890	250.118	882.957	0	0	0
3	11	1	"sipD"	"STM2883"	12760	42540	130	23976	22777	5730	25	54	54	60	42	70	100	100	0	7365	7264	1057	14	111	111	115	36	31	100	100	0	3.298	3.177	3.274	2.948	1.634	3.388	0.934	120	562	100	31176	29876	1.721	23922	7254	22723	7153	2733276	871700	540.881	198.583	0	0	0
3	12	1	"eutC"	"STM2457"	12940	42540	120	388	690	864	125	53	53	56	21	37	100	99	0	3506	6180	7401	119	117	117	122	41	33	100	100	0	0.099	0.105	0.106	0.097	2.307	0.095	0.689	120	535	100	3724	6700	-3.339	335	3389	637	6063	82802	741637	30.190	147.756	0	0	0
3	13	1	"udp"	"STM3968"	13120	42550	130	12297	12030	1813	15	54	54	55	13	23	100	100	0	13578	13262	2347	17	122	122	125	26	20	100	100	0	0.910	0.911	0.898	0.927	1.262	0.887	0.915	120	530	100	25699	25116	-0.136	12243	13456	11976	13140	1443588	1591486	921.154	505.269	0	0	0
3	14	1	"metR"	"STM3964"	13290	42540	120	2404	2436	679	27	55	55	56	13	23	100	100	0	13996	13791	1896	13	124	124	129	28	21	100	100	0	0.169	0.174	0.174	0.168	1.330	0.171	0.865	120	502	100	16221	16048	-2.562	2349	13872	2381	13667	292355	1654906	183.077	487.929	0	0	0
3	15	1	"rthB"	"STM3960"	13470	42540	130	1515	1520	347	22	55	55	58	24	41	100	100	0	13992	14064	2479	17	126	126	134	78	58	100	100	0	0.105	0.105	0.107	0.103	1.353	0.101	0.860	120	605	100	15326	15403	-3.248	1460	13866	1465	13938	182426	1687713	60.917	178.590	0	0	0
3	16	1	"yigI"	"STM3956"	13660	42540	130	3700	3611	837	23	55	55	58	25	43	100	100	0	11000	10783	1771	16	114	114	124	80	64	100	100	0	0.335	0.333	0.334	0.327	1.247	0.329	0.907	120	567	100	14531	14225	-1.578	3645	10886	3556	10669	433306	1293935	142.120	133.238	0	0	0
3	17	1	"corA"	"STM3952"	13820	42540	130	5028	4775	1675	35	55	55	56	12	21	100	100	0	14118	13905	3538	25	111	111	117	32	27	100	100	0	0.355	0.342	0.348	0.309	1.706	0.343	0.894	120	564	100	18980	18514	-1.494	4973	14007	4720	13794	572974	1668628	393.250	430.875	0	0	0
3	18	1	"yigA"	"STM3948"	14010	42540	130	3568	3607	616	17	54	54	56	13	23	100	100	0	13486	13202	1973	14	114	114	119	33	27	100	100	0	0.263	0.271	0.270	0.271	1.185	0.255	0.906	120	590	100	16886	16641	-1.928	3514	13372	3553	13088	432841	1584278	273.154	396.455	0	0	0
3	19	1	"priB"	"STM4392"	14180	42530	130	201	365	461	126	53	53	55	14	25	94	88	0	731	1283	1517	118	109	109	116	74	63	91	85	0	0.238	0.266	0.253	0.263	2.951	0.235	0.577	120	613	100	770	1486	-2.071	148	622	312	1174	43851	153996	22.143	15.770	0	0	0
3	20	1	"ytfJ"	"STM4405"	14360	42550	130	1467	2526	3028	119	51	51	52	14	26	100	100	0	1776	2742	2989	109	102	102	116	169	145	100	97	0	0.846	0.938	0.924	0.887	1.906	0.958	0.795	120	552	100	3090	5115	-0.241	1416	1674	2475	2640	303165	329046	176.714	15.538	0	0	0
3	21	1	"mpl"	"STM4416"	14540	42550	140	697	1425	1580	110	51	51	68	195	286	87	65	0	6107	12709	13757	108	100	100	180	618	343	98	89	0	0.108	0.109	0.122	0.115	3.479	0.087	0.591	156	704	100	6653	13983	-3.217	646	6007	1374	12609	222272	1982618	6.959	20.273	0	0	0
3	22	1	""	"STM4420"	14720	42540	130	328	352	172	48	50	50	71	229	322	60	21	0	8119	8022	4056	50	97	97	146	495	339	100	100	0	0.035	0.038	0.038	0.036	1.589	0.036	0.836	120	507	100	8300	8227	-4.851	278	8022	302	7925	42233	962594	1.227	15.911	0	0	0
3	23	1	""	"STM4424"	14890	42550	140	192	356	551	154	51	51	53	20	37	98	95	0	7678	7378	2761	37	99	99	110	102	92	98	96	0	0.019	0.042	0.018	0.027	3.204	0.035	0.148	156	666	100	7720	7584	-5.748	141	7579	305	7279	55565	1151026	15.150	71.255	0	0	0
3	24	1	""	"STM4428"	15080	42530	130	184	231	131	56	51	51	52	11	21	100	100	0	8022	8864	5006	56	102	102	108	85	78	100	100	0	0.017	0.021	0.019	0.019	1.807	0.019	0.745	120	738	100	8053	8942	-5.896	133	7920	180	8762	27665	1063697	16.273	103.012	0	0	0
3	1	2	"clpX"	"STM0449"	10980	42730	120	1823	5189	9433	181	48	48	50	12	24	100	100	0	1015	2348	3702	157	73	73	74	15	20	99	98	0	1.884	2.260	1.984	1.951	2.727	2.682	0.818	120	529	100	2717	7416	0.914	1775	942	5141	2275	622737	281776	428.250	151.600	0	0	0
3	2	2	"ptrB"	"STM1879"	11160	42730	130	1673	2403	2926	121	48	48	50	16	32	100	98	0	2530	3650	4236	116	72	72	73	13	17	100	100	0	0.661	0.658	0.595	0.594	2.597	0.648	0.752	120	433	100	4083	5933	-0.597	1625	2458	2355	3578	288326	438033	147.063	275.154	0	0	0
3	3	2	"yihV"	"STM4024"	11340	42730	120	174	249	287	115	49	49	51	14	27	98	91	0	2695	4194	5576	132	75	75	76	14	18	100	99	0	0.048	0.049	0.051	0.052	2.362	0.044	0.749	120	413	100	2745	4319	-4.390	125	2620	200	4119	29844	503226	14.143	294.143	0	0	0
3	4	2	"thiG"	"STM4160"	11510	42720	110	124	153	90	58	50	50	52	14	26	93	88	0	2262	2627	1833	69	79	79	84	35	41	100	100	0	0.034	0.040	0.036	0.036	2.233	0.033	0.538	80	403	100	2257	2651	-4.883	74	2183	103	2548	12227	210182	7.214	72.657	0	0	0
3	5	2	"thiC"	"STM4164"	11700	42730	130	93	105	46	43	50	50	52	14	26	89	65	0	1638	2013	1395	69	85	85	90	33	36	100	100	0	0.028	0.029	0.030	0.027	2.749	0.021	0.110	120	488	100	1596	1983	-5.175	43	1553	55	1928	12588	241608	3.786	58.273	0	0	0
3	6	2	"yjaG"	"STM4169"	11880	42730	120	453	1122	1638	145	52	52	53	12	22	100	100	0	2079	3985	5591	140	92	92	94	19	20	100	100	0	0.202	0.275	0.228	0.226	2.485	0.255	0.739	120	419	100	2388	4963	-2.309	401	1987	1070	3893	134659	478220	89.083	204.789	0	0	0
3	7	2	""	"STM2701"	12050	42720	130	67	86	53	61	52	52	53	12	22	52	39	0	1482	4834	6227	128	96	96	99	21	21	90	89	0	0.011	0.007	0.008	0.011	5.267	0.007	0.648	120	460	100	1401	4772	-6.530	15	1386	34	4738	10265	580029	2.750	225.476	0	0	0
3	8	2	"stfE"	"STM0198"	12230	42730	130	62	85	52	61	52	52	54	16	29	45	34	0	1192	3210	4074	126	97	97	101	21	20	86	81	0	0.009	0.011	0.013	0.016	4.644	0.009	0.570	120	466	100	1105	3146	-6.775	10	1095	33	3113	10227	385217	1.938	148.048	0	0	0
3	9	2	"eutQ"	"STM2468"	12410	42720	130	83	146	121	82	52	52	54	18	33	65	45	0	1172	3020	3599	119	101	101	105	23	21	95	91	0	0.029	0.032	0.033	0.041	4.050	0.027	0.629	120	449	100	1102	3013	-5.111	31	1071	94	2919	17557	362406	5.111	126.739	0	0	0
3	10	2	"eutN"	"STM2464"	12600	42720	120	71	139	123	88	52	52	56	21	37	47	36	0	765	1873	2238	119	107	107	110	23	20	90	85	0	0.029	0.049	0.050	0.056	3.566	0.047	0.759	120	413	100	677	1853	-5.114	19	658	87	1766	16628	224717	3.952	76.652	0	0	0
3	11	2	"prpB"	"STM0368"	12780	42720	120	129	527	612	116	54	54	61	47	77	55	49	0	600	3208	4015	125	112	112	118	44	37	61	59	0	0.154	0.153	0.182	0.216	3.323	0.135	0.786	120	432	100	563	3569	-2.702	75	488	473	3096	63218	384954	9.915	70.227	0	0	0
3	12	2	"tus"	"STM1470"	12960	42730	130	338	817	967	118	54	54	58	25	43	83	74	0	1213	2558	2941	114	116	116	263	880	334	56	40	0	0.259	0.312	0.282	0.280	3.083	0.261	0.669	120	464	100	1381	3205	-1.950	284	1097	763	2442	98024	306917	30.360	2.608	0	0	0
3	13	2	"ogt"	"STM1659"	13130	42720	130	809	1419	1708	120	55	55	57	16	28	100	100	0	1647	2820	3197	113	116	116	208	762	366	78	50	0	0.492	0.504	0.483	0.456	2.314	0.467	0.690	120	428	100	2285	4068	-1.022	754	1531	1364	2704	170303	338366	85.125	3.428	0	0	0
3	14	2	"rpmF"	"STM1191"	13300	42720	130	235	290	232	80	54	54	55	13	23	99	95	0	311	410	295	71	117	117	130	80	61	82	60	0	0.933	0.805	0.966	0.916	2.461	0.770	0.483	120	464	100	375	529	-0.100	181	194	236	293	34839	49185	18.077	3.500	0	0	0
3	15	2	"fabG"	"STM1195"	13470	42730	130	1623	2807	3342	119	55	55	57	13	22	100	100	0	1919	2931	2901	98	119	119	129	69	53	99	99	0	0.871	0.979	0.768	0.889	2.189	0.958	0.601	120	476	100	3368	5564	-0.199	1568	1800	2752	2812	336860	351740	211.538	40.609	0	0	0
3	16	2	"phsA"	"STM2065"	13650	42720	130	596	794	697	87	58	58	62	28	45	100	97	0	3121	3776	3120	82	123	123	134	51	38	100	100	0	0.179	0.201	0.195	0.185	2.162	0.185	0.715	120	466	100	3536	4389	-2.478	538	2998	736	3653	95252	453096	26.143	71.412	0	0	0
3	17	2	"dacD"	"STM2062"	13830	42720	130	488	523	188	35	58	58	60	16	26	100	100	0	9741	10560	4171	39	124	124	133	51	38	100	100	0	0.045	0.045	0.046	0.045	1.431	0.040	0.784	120	452	100	10047	10901	-4.483	430	9617	465	10436	62803	1267249	28.938	204.451	0	0	0
3	18	2	"pefD"	"PSLT016"	14010	42720	130	138	229	287	125	55	55	58	18	31	85	69	0	5605	9422	11986	127	122	122	139	154	110	100	98	2	0.015	0.019	0.016	0.014	2.949	0.017	0.558	120	530	100	5566	9474	-6.046	83	5483	174	9300	27429	1130600	9.500	60.279	0	0	0
3	19	2	"ybjG"	"STM0865"	14220	42720	110	118	411	564	137	53	53	56	19	33	62	53	0	806	2754	3531	128	116	116	136	177	130	56	55	0	0.094	0.136	0.153	0.164	4.063	0.136	0.783	80	395	100	755	2996	-3.408	65	690	358	2638	32918	220347	18.684	14.791	0	0	0
3	20	2	"thiM"	"STM2147"	14340	42710	110	72	89	49	55	51	51	54	20	37	51	36	0	259	760	952	125	109	109	161	312	193	42	35	0	0.140	0.058	0.084	0.116	4.266	0.042	0.538	80	402	100	171	689	-2.837	21	150	38	651	7124	60782	1.750	1.920	0	0	0
3	21	2	"thiI"	"STM0425"	14590	42710	80	166	181	117	64	52	52	105	320	304	3	0	0	3130	4367	3614	82	98	98	370	1155	312	76	67	0	0.038	0.030	0.032	0.040	2.663	0.038	0.178	52	267	100	3146	4398	-4.733	114	3032	129	4269	9413	227068	0.238	3.461	0	0	0
3	22	2	"hilD"	"STM2875"	14740	42700	110	325	1208	1443	119	53	53	114	347	304	46	40	0	389	1929	2219	115	100	100	207	645	311	45	41	0	0.941	0.631	0.647	0.662	2.793	0.592	0.816	80	420	100	561	2984	-0.087	272	289	1155	1829	96609	154310	3.153	2.670	0	0	0
3	23	2	"prgK"	"STM2871"	14950	42700	80	1485	1878	1508	80	52	52	80	260	325	88	78	0	3564	4481	3503	78	104	104	159	371	233	88	82	0	0.414	0.417	0.390	0.431	2.139	0.413	0.795	52	283	100	4893	6203	-1.272	1433	3460	1826	4377	97676	232992	6.915	11.650	0	0	0
3	24	2	"nhoA"	"STM1582"	15100	42700	70	417	411	218	53	52	52	53	11	20	96	96	0	5014	5291	3301	62	105	105	129	149	115	100	100	0	0.074	0.069	0.077	0.064	2.227	0.064	0.793	32	226	100	5274	5545	-3.749	365	4909	359	5186	13154	169297	32.545	34.644	0	0	0
3	1	3	"hsdS"	"STM4524"	10990	42910	120	88	147	131	89	50	50	51	12	23	76	62	0	1344	3538	4320	122	76	76	80	24	30	100	100	0	0.030	0.028	0.028	0.026	3.176	0.025	0.680	120	553	100	1306	3559	-5.060	38	1268	97	3462	17634	424610	8.000	144.083	0	0	0
3	2	3	"hisF"	"STM2077"	11180	42900	130	219	605	875	144	48	48	50	15	30	91	87	0	1136	2656	3550	133	73	73	75	14	18	100	100	0	0.161	0.216	0.220	0.185	3.519	0.193	0.633	120	445	100	1234	3140	-2.636	171	1063	557	2583	72555	318715	37.000	184.357	0	0	0
3	3	3	"trmD"	"STM2674"	11350	42910	120	472	1649	2161	131	48	48	49	14	28	75	70	0	853	3863	4540	117	78	78	79	14	17	75	72	0	0.547	0.423	0.452	0.389	4.484	0.412	0.705	120	403	100	1199	5386	-0.870	424	775	1601	3785	197886	463595	114.286	270.286	0	0	0
3	4	3	"fruF"	"STM2206"	11530	42910	120	95	229	265	115	49	49	50	14	28	63	56	0	644	2705	3417	126	83	83	87	32	36	79	72	0	0.082	0.069	0.076	0.086	5.076	0.061	0.669	120	433	100	607	2802	-3.608	46	561	180	2622	27463	324658	12.786	81.813	0	0	0
3	5	3	"asrB"	"STM2549"	11710	42910	120	67	111	85	76	50	50	51	12	23	58	46	0	758	2004	2430	121	88	88	90	15	16	80	71	0	0.025	0.032	0.045	0.057	4.977	0.027	0.596	120	385	100	687	1977	-5.301	17	670	61	1916	13315	240478	5.000	127.600	0	0	0
3	6	3	"sifA"	"STM1224"	11880	42910	120	898	2262	3108	137	50	50	52	12	23	98	95	0	1428	2435	2944	120	94	94	95	16	16	97	95	0	0.636	0.945	0.895	0.839	3.976	1.046	0.693	120	387	100	2182	4553	-0.654	848	1334	2212	2341	271383	292252	184.167	146.250	0	0	0
3	7	3	"cbiM"	"STM2023"	12060	42910	130	323	628	717	114	50	50	51	11	21	100	98	0	1383	2460	2593	105	96	96	99	21	21	100	100	0	0.212	0.245	0.207	0.204	3.053	0.193	0.492	120	443	100	1560	2942	-2.237	273	1287	578	2364	75351	295178	52.455	112.429	0	0	0
3	8	3	"cbiP"	"STM2019"	12240	42910	120	122	378	455	120	50	50	51	10	19	66	60	0	618	2897	3754	129	97	97	99	18	18	80	76	0	0.138	0.117	0.140	0.155	6.109	0.092	0.579	120	425	100	593	3128	-2.855	72	521	328	2800	45394	347595	32.700	155.444	0	0	0
3	9	3	"samB"	"PSLT054"	12420	42900	130	76	153	143	93	50	50	51	10	19	67	58	0	1382	3612	4578	126	100	100	102	19	18	97	96	0	0.020	0.029	0.032	0.031	2.945	0.024	0.632	120	488	100	1308	3615	-5.624	26	1282	103	3512	18322	433419	10.200	184.737	0	0	0
3	10	3	"uhpT"	"STM3787"	12600	42900	130	68	88	53	60	51	51	51	10	19	54	45	0	1405	3167	3756	118	105	105	105	19	18	98	95	0	0.013	0.012	0.014	0.019	4.115	0.009	0.383	120	449	100	1317	3099	-6.257	17	1300	37	3062	10601	380057	3.700	161.158	0	0	0
3	11	3	"trpA"	"STM1727"	12770	42910	120	214	408	435	106	50	50	51	11	21	78	68	0	1446	2802	3270	116	109	109	112	24	21	90	85	0	0.123	0.133	0.140	0.133	3.927	0.117	0.749	120	375	100	1501	3051	-3.027	164	1337	358	2693	48963	336229	32.455	112.083	0	0	0
3	12	3	"rhaT"	"STM4050"	12940	42920	130	63	87	58	66	51	51	72	158	219	5	0	0	563	3046	4309	141	113	113	395	1287	325	42	33	0	0.027	0.012	0.016	0.031	6.450	0.012	0.735	120	426	100	462	2969	-5.229	12	450	36	2933	10445	365495	0.095	2.060	0	0	0
3	13	3	"glnQ"	"STM0828"	13130	42910	130	371	704	937	133	52	52	55	22	40	96	90	0	1144	2169	3106	143	112	112	266	882	331	56	31	0	0.309	0.317	0.296	0.300	2.967	0.233	0.588	120	487	100	1351	2709	-1.694	319	1032	652	2057	84509	260225	29.500	2.158	0	0	0
3	14	3	""	"STM4158"	13310	42920	110	61	63	20	31	51	51	52	11	21	45	17	0	316	493	626	126	109	109	122	88	72	83	57	0	0.048	0.031	0.056	0.051	3.259	0.011	0.066	80	401	100	217	396	-4.372	10	207	12	384	5059	39462	1.000	4.216	0	0	0
3	15	3	""	"STM1260"	13480	42910	130	639	1075	1439	133	53	53	54	13	24	100	99	0	1474	2320	3011	129	109	109	117	72	61	98	95	0	0.429	0.462	0.436	0.439	2.438	0.436	0.750	120	454	100	1951	3233	-1.220	586	1365	1022	2211	129052	278359	78.538	30.597	0	0	0
3	16	3	""	"PSLT026"	13660	42910	130	420	985	1531	155	55	55	57	17	29	89	84	0	1300	3757	5750	153	113	113	124	51	41	86	85	0	0.307	0.255	0.256	0.300	4.908	0.209	0.603	120	449	100	1552	4574	-1.701	365	1187	930	3644	118193	450789	54.588	71.235	0	0	0
3	17	3	""	"STM4457"	13840	42900	130	121	280	642	229	55	55	58	18	31	81	70	0	1123	1468	1211	82	122	122	133	53	39	98	93	0	0.066	0.167	0.068	0.079	3.434	0.227	0.238	120	451	100	1067	1571	-3.923	66	1001	225	1346	33618	176169	12.333	25.189	0	0	0
3	18	3	"metJ"	"STM4099"	14020	42910	130	204	403	515	127	54	54	57	17	29	90	82	0	467	727	817	112	122	122	129	35	27	89	84	0	0.435	0.577	0.489	0.462	3.361	0.462	0.435	120	406	100	495	954	-1.202	150	345	349	605	48369	87270	20.353	17.086	0	0	0
3	19	3	""	"Not LT2a84"	14190	42910	140	64	80	48	60	54	54	56	18	32	38	21	0	851	1991	3184	159	119	119	130	143	110	87	76	0	0.014	0.014	0.019	0.020	4.569	0.011	0.471	156	460	100	742	1898	-6.194	10	732	26	1872	12459	310632	1.333	13.014	0	0	0
3	20	3	"traW"	"PSLT091"	14370	42900	120	89	135	106	78	51	51	54	19	35	70	48	0	2557	5918	7101	119	113	113	136	184	135	98	95	0	0.016	0.014	0.015	0.014	2.710	0.012	0.644	120	454	100	2482	5889	-6.007	38	2444	84	5805	16180	710139	4.263	31.424	0	0	0
3	21	3	"traN"	"PSLT095"	14550	42900	130	209	309	296	95	51	51	56	34	60	84	78	0	6163	8845	8640	97	106	106	188	665	353	94	83	0	0.026	0.030	0.028	0.031	2.748	0.025	0.571	120	527	100	6215	8997	-5.261	158	6057	258	8739	37133	1061450	7.441	13.018	0	0	0
3	22	3	"trbB"	"PSLT099"	14730	42900	130	183	258	239	92	53	53	81	220	271	25	13	0	2417	3792	4154	109	102	102	146	331	226	95	94	0	0.056	0.056	0.044	0.047	2.621	0.052	0.255	120	510	100	2445	3895	-4.154	130	2315	205	3690	30972	455054	0.805	11.015	0	0	0
3	23	3	"traD"	"PSLT104"	14910	42900	130	290	379	403	106	51	51	64	186	290	65	24	0	9876	12503	11192	89	103	103	121	241	199	99	98	0	0.024	0.026	0.026	0.022	2.409	0.029	0.742	120	551	100	10012	12728	-5.354	239	9773	328	12400	45452	1500379	1.694	51.378	0	0	0
3	24	3	""	"PSLT109"	15090	42900	120	114	130	58	44	51	51	53	13	24	93	85	0	1984	2310	1423	61	103	103	111	81	72	100	100	0	0.033	0.036	0.032	0.034	1.912	0.031	0.651	120	608	100	1944	2286	-4.900	63	1881	79	2207	15562	277153	5.923	27.148	0	0	0
3	1	4	""	"STM2732"	11000	43100	120	52	54	12	22	50	50	51	11	21	25	6	0	235	447	529	118	76	76	79	17	21	86	77	0	0.013	0.011	0.043	0.049	5.422	0.006	0.036	120	492	100	161	375	-6.313	2	159	4	371	6519	53678	0.273	21.647	0	0	0
3	2	4	""	"STM2710"	11170	43090	120	59	67	28	41	48	48	49	10	20	50	32	0	2065	3847	5834	151	76	76	78	16	20	100	99	0	0.006	0.005	0.007	0.007	3.110	0.004	0.456	120	416	100	2000	3790	-7.498	11	1989	19	3771	8083	461611	1.800	235.563	0	0	0
3	3	4	""	"STM1614"	11350	43090	120	750	985	805	81	49	49	50	10	20	99	98	0	5058	6303	4176	66	84	84	87	20	22	100	100	0	0.141	0.151	0.131	0.131	2.075	0.139	0.673	120	403	100	5675	7155	-2.827	701	4974	936	6219	118231	756379	93.500	310.800	0	0	0
3	4	4	"tehB"	"STM1608"	11520	43080	120	468	708	935	132	51	51	53	15	28	98	95	0	1696	2286	2581	112	94	94	97	23	23	100	100	0	0.260	0.300	0.262	0.237	2.532	0.300	0.722	120	396	100	2019	2849	-1.942	417	1602	657	2192	84971	274371	43.667	95.174	0	0	0
3	5	4	"tpx"	"STM1682"	11700	43080	120	1265	1702	1910	112	51	51	53	14	26	100	100	0	993	1137	841	73	95	95	98	19	19	100	100	0	1.352	1.584	1.328	1.331	2.226	2.182	0.700	120	427	100	2112	2693	0.435	1214	898	1651	1042	204239	136473	117.786	54.684	0	0	0
3	6	4	""	"STM1677"	11890	43080	120	424	548	371	67	50	50	53	14	26	100	99	0	3729	4726	2934	62	93	93	95	18	18	100	100	0	0.103	0.107	0.091	0.102	2.060	0.091	0.630	120	411	100	4010	5131	-3.281	374	3636	498	4633	65773	567133	35.357	257.278	0	0	0
3	7	4	"uppS"	"STM0221"	12060	43090	130	254	321	245	76	50	50	52	13	25	95	91	0	1472	1995	1755	87	96	96	99	20	20	100	100	0	0.148	0.143	0.155	0.140	3.300	0.089	0.425	120	410	100	1580	2170	-2.754	204	1376	271	1899	38471	239370	20.692	94.800	0	0	0
3	8	4	"yaeD"	"STM0248"	12240	43090	120	719	812	503	61	50	50	51	11	21	99	99	0	4049	4667	2782	59	98	98	100	16	16	100	100	0	0.169	0.167	0.168	0.165	1.936	0.141	0.654	120	428	100	4620	5331	-2.562	669	3951	762	4569	97467	560043	69.182	285.438	0	0	0
3	9	4	"rof"	"STM0237"	12410	43080	100	55	58	18	31	52	52	54	16	29	17	7	0	111	124	37	29	103	103	104	17	16	35	20	0	0.375	0.286	0.444	0.456	3.171	0.316	0.116	80	389	100	11	27	-1.415	3	8	6	21	4657	9907	0.250	1.176	-50	0	0
3	10	4	"yeeX"	"STM2059"	12610	43080	120	332	732	1379	188	52	52	54	15	27	99	94	0	506	947	1448	152	109	109	112	35	31	98	92	0	0.705	0.811	0.686	0.715	2.866	0.905	0.652	120	463	100	677	1518	-0.504	280	397	680	838	87874	113695	45.200	23.857	0	0	0
3	11	4	"sbcB"	"STM2067"	12780	43080	130	125	198	210	106	51	51	54	20	37	84	69	0	859	1399	1462	104	113	113	131	129	98	92	85	0	0.099	0.114	0.105	0.097	2.762	0.092	0.456	120	414	100	820	1433	-3.334	74	746	147	1286	23715	167890	7.200	9.829	0	0	0
3	12	4	"fixC"	"STM0077"	12940	43080	110	594	588	388	65	53	53	101	228	225	66	52	0	10034	11255	4673	41	117	117	466	1606	344	100	100	0	0.055	0.048	0.044	0.034	3.155	0.038	0.305	80	340	100	10458	11673	-4.196	541	9917	535	11138	47075	900377	2.136	6.718	0	0	0
3	13	4	"yjbC"	"STM4193"	13120	43090	140	764	1095	1576	143	53	53	85	192	225	91	77	0	5619	6973	7878	112	109	109	346	1356	391	90	82	0	0.129	0.152	0.134	0.146	2.250	0.167	0.818	156	482	100	6221	7906	-2.954	711	5510	1042	6864	170867	1087855	5.260	4.887	0	0	0
3	14	4	"dinF"	"STM4238"	13310	43090	120	210	261	190	72	52	52	53	12	22	99	99	0	5878	7752	6372	82	103	103	109	43	39	100	100	0	0.027	0.027	0.026	0.026	1.651	0.026	0.844	120	444	100	5933	7858	-5.192	158	5775	209	7649	31373	930222	17.333	177.744	0	0	0
3	15	4	""	"STM4267"	13490	43090	130	1647	2200	2219	100	53	53	55	13	23	100	100	0	1881	2107	1898	90	100	100	103	27	26	100	100	0	0.895	1.070	0.919	0.975	2.127	1.143	0.483	120	453	100	3375	4154	-0.160	1594	1781	2147	2007	264008	252868	165.000	74.222	0	0	0
3	16	4	"malE"	"STM4229"	13660	43080	120	305	475	368	77	53	53	57	21	36	100	100	0	7965	11289	7831	69	106	106	111	31	27	100	100	0	0.032	0.038	0.033	0.033	1.645	0.035	0.700	120	425	100	8111	11605	-4.963	252	7859	422	11183	56995	1354645	19.905	360.581	0	0	0
3	17	4	"yfdZ"	"STM2402"	13850	43080	130	3725	4475	2126	47	54	54	59	24	40	100	100	0	9111	10106	3691	36	117	117	126	41	32	100	100	0	0.408	0.443	0.434	0.416	1.520	0.451	0.835	120	449	100	12665	14410	-1.293	3671	8994	4421	9989	537051	1212727	184.000	243.415	0	0	0
3	18	4	"yfcA"	"STM2382"	14020	43080	120	119	147	101	68	55	55	59	19	32	91	73	0	2013	2726	3008	110	124	124	133	42	31	100	100	0	0.034	0.035	0.040	0.035	2.447	0.025	0.534	120	374	100	1953	2694	-4.883	64	1889	92	2602	17593	327176	4.632	61.738	0	0	0
3	19	4	"ybdB"	"STM0599"	14200	43080	120	81	116	97	83	55	55	57	15	26	61	42	0	605	1076	1366	126	123	123	129	37	28	91	88	0	0.054	0.064	0.075	0.075	3.637	0.055	0.523	120	399	100	508	1014	-4.212	26	482	61	953	13931	129071	3.933	25.595	0	0	0
3	20	4	"fsr"	"STM0493"	14380	43090	130	266	318	227	71	54	54	55	12	21	99	96	0	4923	5916	4533	76	119	119	123	31	25	100	100	0	0.044	0.046	0.043	0.044	2.116	0.040	0.705	120	430	100	5016	6061	-4.502	212	4804	264	5797	38104	709861	21.917	186.871	0	0	0
3	21	4	"ybbB"	"STM0513"	14550	43080	130	336	505	726	143	53	53	54	11	20	99	96	0	2790	4150	5626	135	115	115	118	22	18	100	100	0	0.106	0.112	0.102	0.092	2.040	0.112	0.803	120	433	100	2958	4487	-3.241	283	2675	452	4035	60617	497949	41.000	183.273	0	0	0
3	22	4	"lpxH"	"STM0535"	14730	43080	120	264	319	250	78	53	53	53	11	20	100	100	0	2163	2627	1806	68	111	111	113	20	17	100	100	0	0.103	0.106	0.105	0.096	1.775	0.105	0.752	120	439	100	2263	2782	-3.282	211	2052	266	2516	38313	315291	24.182	125.700	0	0	0
3	23	4	""	"STM0563"	14900	43070	100	54	55	15	27	52	52	53	11	20	16	3	0	120	129	53	41	110	110	112	20	17	27	12	0	0.200	0.158	0.482	0.467	4.558	0.093	0.067	80	362	100	12	22	-2.322	2	10	3	19	4425	10324	0.182	0.850	-50	0	0
3	24	4	"fepD"	"STM0592"	15090	43080	120	152	218	195	89	51	51	52	11	21	100	98	0	2851	3937	3593	91	109	109	110	19	17	100	100	0	0.037	0.044	0.037	0.038	1.785	0.043	0.745	120	566	100	2843	3995	-4.763	101	2742	167	3828	26115	472429	15.091	201.421	0	0	0
3	1	5	"yeaZ"	"STM1820"	11000	43260	120	428	436	191	43	50	50	51	11	21	95	95	0	4994	4933	1885	38	75	75	77	15	19	100	100	0	0.077	0.079	0.074	0.067	2.282	0.074	0.791	120	483	100	5297	5244	-3.702	378	4919	386	4858	52278	591979	35.000	323.733	0	0	0
3	2	5	"ymgE"	"STM1797"	11180	43270	120	955	1661	1979	119	50	50	50	10	20	100	100	0	344	673	1006	149	78	78	80	14	17	99	97	0	3.402	2.708	2.762	2.841	3.390	3.669	0.245	120	388	100	1171	2206	1.766	905	266	1611	595	199358	80731	161.100	42.357	0	0	0
3	3	5	"narJ"	"STM1762"	11360	43270	120	102	114	42	36	50	50	51	11	21	97	88	0	2297	2847	1744	61	88	88	90	19	21	100	100	0	0.024	0.023	0.023	0.023	2.093	0.020	0.657	120	397	100	2261	2823	-5.409	52	2209	64	2759	13705	341655	5.727	145.105	0	0	0
3	4	5	"manY"	"STM1831"	11530	43270	120	2389	3057	2607	85	51	51	53	15	28	100	100	0	2185	2571	1865	72	99	99	103	23	22	100	100	0	1.121	1.216	1.101	1.151	2.352	1.372	0.564	120	408	100	4424	5478	0.165	2338	2086	3006	2472	366802	308463	200.267	107.304	0	0	0
3	5	5	"minD"	"STM1815"	11710	43270	120	1828	2398	1570	65	51	51	53	13	24	100	100	0	3340	3867	1910	49	99	99	101	21	20	100	100	0	0.548	0.623	0.544	0.575	1.834	0.638	0.624	120	430	100	5018	6115	-0.867	1777	3241	2347	3768	287718	464085	180.385	179.333	0	0	0
3	6	5	"ycgB"	"STM1804"	11900	43270	120	5345	5503	2560	46	51	51	53	15	28	100	100	0	3978	4225	2069	48	93	93	96	19	19	100	100	0	1.363	1.319	1.305	1.344	1.824	1.381	0.754	120	406	100	9179	9584	0.446	5294	3885	5452	4132	660378	506944	363.333	217.316	0	0	0
3	7	5	"glnA"	"STM4007"	12070	43260	120	298	522	581	111	50	50	53	15	28	98	97	0	2711	3854	3691	95	97	97	100	18	18	100	100	0	0.095	0.126	0.121	0.110	2.705	0.111	0.612	120	392	100	2862	4229	-3.398	248	2614	472	3757	62634	462482	31.267	208.556	0	0	0
3	8	5	"yijC"	"STM4127"	12250	43270	120	121	437	808	184	50	50	52	12	23	81	65	0	439	2089	3977	190	102	102	104	17	16	93	83	0	0.211	0.195	0.250	0.227	4.326	0.158	0.582	120	409	100	408	2374	-2.247	71	337	387	1987	52387	250690	32.083	116.765	0	0	0
3	9	5	""	"STM4080"	12430	43270	120	607	3125	5767	184	52	52	55	16	29	89	79	0	496	1889	3160	167	108	108	109	19	17	86	77	0	1.430	1.725	1.200	1.278	3.976	2.017	0.692	120	409	100	943	4854	0.516	555	388	3073	1781	375002	226667	191.875	93.684	0	0	0
3	10	5	"sbp"	"STM4063"	12590	43270	120	101	169	219	129	52	52	55	15	27	83	65	0	2242	5097	9183	180	113	113	116	38	32	100	97	0	0.023	0.023	0.024	0.021	2.955	0.020	0.719	120	386	100	2178	5101	-5.441	49	2129	117	4984	20221	611681	7.600	131.079	0	0	0
3	11	5	""	"STM4051"	12780	43270	120	64	83	60	72	52	52	53	13	24	42	29	0	770	2620	4143	158	113	113	119	47	39	80	70	0	0.018	0.012	0.020	0.031	7.397	0.011	0.535	120	417	100	669	2538	-5.775	12	657	31	2507	9918	314341	2.308	53.213	0	0	0
3	12	5	"fdhD"	"STM4038"	12960	43270	120	75	154	185	120	53	53	71	125	176	21	16	0	260	1030	1494	145	112	112	257	1106	430	25	15	0	0.149	0.110	0.144	0.154	4.097	0.103	0.722	120	398	100	170	1019	-2.750	22	148	101	918	18448	123567	0.664	0.699	0	0	0
3	13	5	"rplQ"	"STM3414"	13130	43270	120	140	348	722	207	52	52	56	31	55	77	64	0	389	1041	1925	184	105	105	105	19	18	95	95	0	0.310	0.316	0.302	0.294	2.886	0.341	0.776	120	360	100	372	1232	-1.690	88	284	296	936	41791	124949	9.419	49.263	0	0	0
3	14	5	"rpmD"	"STM3422"	13310	43280	130	114	196	225	114	52	52	54	16	29	84	63	0	201	280	270	96	101	101	102	20	19	87	80	0	0.620	0.804	0.768	0.716	3.830	0.573	0.350	120	416	100	162	323	-0.690	62	100	144	179	23472	33547	8.875	8.900	0	0	0
3	15	5	"rplX"	"STM3429"	13490	43280	130	234	334	325	97	53	53	54	12	22	97	91	0	294	488	546	111	99	99	102	26	25	93	88	0	0.928	0.722	0.853	0.840	3.064	0.501	0.409	120	409	100	376	670	-0.107	181	195	281	389	40052	58541	23.333	14.846	0	0	0
3	16	5	"rplP"	"STM3433"	13670	43270	130	793	1519	2423	159	53	53	57	21	36	100	97	0	835	1406	1966	139	106	106	112	35	31	97	93	0	1.015	1.128	1.018	1.054	2.493	1.231	0.775	120	426	100	1469	2766	0.022	740	729	1466	1300	182301	168711	69.619	36.971	0	0	0
3	17	5	"rplB"	"STM3437"	13850	43270	130	947	1478	2021	136	55	55	60	32	53	100	97	0	1412	2228	2833	127	114	114	120	35	29	99	98	0	0.687	0.673	0.666	0.700	2.295	0.680	0.804	120	413	100	2190	3537	-0.541	892	1298	1423	2114	177330	267412	44.313	60.229	0	0	0
3	18	5	"yheN"	"STM3451"	14020	43260	120	109	136	111	81	53	53	57	27	47	73	51	0	759	939	934	99	118	118	124	32	25	98	95	0	0.087	0.101	0.086	0.090	2.844	0.087	0.575	120	415	100	697	904	-3.517	56	641	83	821	16377	112696	2.926	25.469	0	0	0
3	19	5	""	"STM4465"	14200	43260	110	73	86	48	55	53	53	55	13	23	66	41	0	2442	3552	4945	139	124	124	130	45	34	100	100	0	0.009	0.010	0.012	0.010	2.679	0.007	0.510	80	386	100	2338	3461	-6.857	20	2318	33	3428	6868	284183	2.385	76.044	0	0	0
3	20	5	"idnR"	"STM4481"	14380	43260	120	100	174	200	114	54	54	55	12	21	85	70	0	1691	2969	4398	148	122	122	129	42	32	99	98	0	0.029	0.042	0.038	0.036	2.788	0.038	0.750	120	413	100	1615	2967	-5.092	46	1569	120	2847	20881	356231	9.917	67.619	0	0	0
3	21	5	"yjiG"	"STM4513"	14560	43260	130	123	381	633	166	54	54	55	14	25	82	70	0	281	964	1488	154	122	122	127	30	23	85	75	0	0.434	0.388	0.381	0.352	4.137	0.390	0.612	120	426	100	228	1169	-1.204	69	159	327	842	45735	115669	23.286	27.900	0	0	0
3	22	5	"yjjI"	"STM4566"	14730	43270	130	98	153	128	83	52	52	54	13	24	78	69	0	2177	4505	5748	127	120	120	122	26	21	100	100	0	0.022	0.023	0.027	0.026	3.106	0.018	0.625	120	435	100	2103	4486	-5.483	46	2057	101	4385	18411	540640	7.615	168.577	0	0	0
3	23	5	"sthA"	"STM4594"	14900	43260	120	88	146	154	105	52	52	54	13	24	74	63	0	1257	2436	3530	144	118	118	120	26	21	99	98	0	0.032	0.041	0.042	0.038	3.346	0.032	0.595	120	478	100	1175	2412	-4.984	36	1139	94	2318	17562	292370	7.077	89.077	0	0	0
3	24	5	""	"STM3736"	15090	43260	120	93	119	78	65	51	51	53	12	22	81	68	0	1788	2414	2342	97	115	115	118	30	25	99	96	0	0.025	0.030	0.027	0.030	4.007	0.024	0.531	120	548	100	1715	2367	-5.316	42	1673	68	2299	14321	289664	5.500	76.533	0	0	0
3	1	6	"gntT"	"STM3512"	11000	43440	120	83	103	62	60	49	49	50	11	22	80	65	0	2766	3203	2549	79	76	76	79	17	21	99	99	0	0.013	0.017	0.016	0.014	3.373	0.016	0.591	120	532	100	2724	3181	-6.306	34	2690	54	3127	12352	384371	4.818	183.765	0	0	0
3	2	6	"sspB"	"STM3341"	11180	43440	120	382	645	663	102	49	49	50	11	22	98	96	0	911	1213	1079	88	80	80	83	17	20	99	98	0	0.401	0.526	0.471	0.438	3.158	0.498	0.581	120	413	100	1164	1729	-1.319	333	831	596	1133	77374	145523	54.091	66.471	0	0	0
3	3	6	"yhcH"	"STM3335"	11350	43450	120	608	987	1172	118	49	49	51	11	21	99	99	0	2074	2730	2143	78	86	86	88	17	19	100	100	0	0.281	0.355	0.295	0.297	2.378	0.366	0.550	120	401	100	2547	3582	-1.830	559	1988	938	2644	118449	327618	85.091	155.412	0	0	0
3	4	6	"yrbB"	"STM3309"	11540	43440	120	304	544	828	152	48	48	50	11	22	99	98	0	551	870	1029	118	93	93	96	19	19	100	100	0	0.559	0.638	0.621	0.539	2.787	0.703	0.541	120	408	100	714	1273	-0.839	256	458	496	777	65299	104413	44.909	40.737	0	0	0
3	5	6	"folP"	"STM3295"	11720	43440	120	375	589	686	116	50	50	51	16	31	100	100	0	3362	4950	5025	101	93	93	96	20	20	100	100	0	0.099	0.111	0.090	0.102	2.122	0.102	0.644	120	385	100	3594	5396	-3.330	325	3269	539	4857	70672	594020	33.625	242.700	0	0	0
3	6	6	"mtr"	"STM3279"	11890	43440	120	109	141	113	80	50	50	52	17	32	94	83	0	4652	5898	4730	80	97	97	100	20	20	100	100	0	0.013	0.016	0.013	0.013	1.865	0.017	0.650	120	382	100	4614	5892	-6.271	59	4555	91	5801	16975	707731	5.235	289.900	0	0	0
3	7	6	"yghA"	"STM3157"	12070	43450	120	5804	9701	10350	106	50	50	52	13	25	100	100	0	1303	1701	1568	92	103	103	105	21	20	99	99	0	4.795	6.039	5.438	5.792	2.634	7.405	0.726	120	387	100	6954	11249	2.262	5754	1200	9651	1598	1164086	204141	742.231	76.000	0	0	0
3	8	6	""	"STM3129"	12240	43440	120	160	205	133	64	51	51	52	12	23	94	90	0	2770	3296	2132	64	107	107	108	19	17	100	100	0	0.041	0.048	0.041	0.042	2.529	0.040	0.477	120	382	100	2772	3343	-4.611	109	2663	154	3189	24623	395563	12.750	167.789	0	0	0
3	9	6	"yqgF"	"STM3097"	12430	43440	120	75	94	54	57	52	52	52	11	21	75	50	0	648	1043	1112	106	109	109	109	17	15	99	98	0	0.043	0.045	0.048	0.049	3.058	0.027	0.260	120	369	100	562	976	-4.551	23	539	42	934	11286	125115	3.818	54.941	0	0	0
3	10	6	"galP"	"STM3091"	12600	43440	130	521	1951	3328	170	53	53	53	11	20	100	99	0	1166	2727	4089	149	110	110	110	16	14	100	98	0	0.443	0.725	0.567	0.585	3.234	0.764	0.723	120	357	100	1524	4515	-1.174	468	1056	1898	2617	234158	327201	172.545	163.563	0	0	0
3	11	6	""	"STM3071"	12770	43430	130	71	98	83	84	52	52	53	11	20	62	46	0	457	800	968	121	109	109	110	16	14	95	93	0	0.055	0.067	0.075	0.075	3.568	0.066	0.615	120	399	100	367	737	-4.195	19	348	46	691	11743	96041	4.091	43.125	0	0	0
3	12	6	"bglA"	"STM3051"	12960	43440	120	291	460	533	115	50	50	51	11	21	98	98	0	4030	5425	5966	109	104	104	105	20	19	100	100	0	0.061	0.077	0.072	0.067	2.020	0.075	0.779	120	376	100	4167	5731	-4.026	241	3926	410	5321	55254	650953	37.182	266.000	0	0	0
3	13	6	""	"STM1301"	13130	43440	120	138	164	114	69	49	49	52	16	30	92	76	0	525	594	420	70	100	100	100	19	19	98	97	0	0.209	0.233	0.219	0.215	2.845	0.148	0.316	120	349	100	514	609	-2.256	89	425	115	494	19690	71336	7.000	26.000	0	0	0
3	14	6	""	"STM1328"	13310	43440	130	870	1744	2379	136	51	51	54	16	29	100	100	0	1840	3320	4148	124	101	101	102	16	15	100	100	0	0.471	0.526	0.523	0.482	2.402	0.537	0.791	120	365	100	2558	4912	-1.086	819	1739	1693	3219	209260	398393	105.625	201.125	0	0	0
3	15	6	""	"STM1368"	13490	43440	130	158	342	481	140	52	52	53	12	22	91	80	0	3068	7356	11778	160	101	101	104	28	26	100	100	0	0.036	0.040	0.032	0.032	2.717	0.036	0.808	120	358	100	3073	7545	-4.807	106	2967	290	7255	41076	882711	24.083	259.000	0	0	0
3	16	6	"ydhC"	"STM1428"	13670	43430	130	106	222	329	148	53	53	54	12	22	73	65	0	1281	3048	5247	172	103	103	107	30	28	96	93	0	0.045	0.057	0.056	0.062	3.820	0.054	0.750	120	389	100	1231	3114	-4.474	53	1178	169	2945	26676	365805	14.000	98.033	0	0	0
3	17	6	"slyB"	"STM1445"	13850	43440	130	1313	3708	5826	157	54	54	57	26	45	97	94	0	418	909	1216	133	111	111	112	23	20	94	85	0	4.101	4.579	3.542	3.592	3.745	6.403	0.519	120	396	100	1566	4452	2.036	1259	307	3654	798	444987	109068	140.423	34.652	0	0	0
3	18	6	"ydgQ"	"STM1454"	14020	43440	120	186	267	355	132	52	52	56	26	46	90	84	0	2005	2989	3919	131	117	117	117	19	16	99	98	0	0.071	0.075	0.068	0.078	2.450	0.067	0.591	120	374	100	2022	3087	-3.817	134	1888	215	2872	32082	358681	8.115	151.158	0	0	0
3	19	6	""	"STM3558"	14200	43430	120	131	224	338	150	53	53	54	11	20	93	82	0	987	1742	3025	173	118	118	120	34	28	99	99	0	0.090	0.105	0.104	0.096	2.465	0.093	0.701	120	417	100	947	1795	-3.478	78	869	171	1624	26870	209048	15.455	47.706	0	0	0
3	20	6	"yhhF"	"STM3572"	14380	43440	130	138	302	517	171	54	54	55	12	21	85	76	0	1505	3539	7351	207	118	118	123	34	27	100	96	0	0.061	0.072	0.072	0.066	3.177	0.063	0.754	120	426	100	1471	3669	-4.045	84	1387	248	3421	36292	424721	20.583	100.471	0	0	0
3	21	6	"yhhP"	"STM3578"	14540	43430	110	82	113	105	92	55	55	57	15	26	67	46	0	371	648	847	130	121	121	141	138	97	68	48	0	0.108	0.110	0.113	0.121	3.209	0.056	0.194	80	371	100	277	585	-3.211	27	250	58	527	9015	51812	3.733	3.674	0	0	0
3	22	6	"acpT"	"STM3583"	14730	43440	120	312	388	389	100	53	53	56	15	26	98	94	0	1236	1584	1545	97	123	123	138	131	94	98	95	0	0.233	0.229	0.210	0.204	2.287	0.174	0.481	120	419	100	1372	1796	-2.103	259	1113	335	1461	46555	190111	22.133	11.038	0	0	0
3	23	6	"uspB"	"STM3590"	14900	43440	100	256	877	2133	243	53	53	55	14	25	96	93	0	247	433	664	153	124	124	125	22	17	91	76	0	1.650	2.667	2.060	2.191	2.363	3.319	0.611	80	354	100	326	1133	0.723	203	123	824	309	70135	34610	58.714	14.000	0	0	0
3	24	6	""	"STM3599"	15090	43440	130	250	348	355	102	53	53	55	14	25	100	97	0	4879	6866	7388	107	123	123	127	34	26	100	100	0	0.041	0.044	0.038	0.043	2.053	0.040	0.725	120	601	100	4953	7038	-4.593	197	4756	295	6743	41737	823878	20.929	198.206	0	0	0
3	1	7	"dsdA"	"STM3802"	11000	43610	110	333	466	411	88	49	49	50	11	22	100	100	0	5465	7386	5811	78	75	75	78	19	24	100	100	0	0.053	0.057	0.053	0.052	1.603	0.056	0.757	80	489	100	5674	7728	-4.246	284	5390	417	7311	37298	590877	37.818	384.632	0	0	0
3	2	7	"ibpB"	"STM3808"	11170	43620	110	167	355	613	172	50	50	52	13	25	97	95	0	623	1279	1995	155	81	81	86	27	31	100	100	0	0.216	0.255	0.223	0.221	2.157	0.271	0.680	80	442	100	659	1503	-2.212	117	542	305	1198	28414	102296	23.308	44.185	0	0	0
3	3	7	"ccmE"	"STM2250"	11360	43620	130	76	216	471	218	50	50	52	15	28	60	46	0	783	2883	5761	199	87	87	91	30	32	100	95	0	0.037	0.059	0.048	0.045	3.275	0.059	0.559	120	502	100	722	2962	-4.743	26	696	166	2796	25938	345992	10.933	93.067	0	0	0
3	4	7	"torA"	"STM3822"	11530	43620	120	212	310	338	109	48	48	50	14	28	97	92	0	5373	6003	2900	48	90	90	94	26	27	100	100	0	0.031	0.044	0.031	0.029	2.320	0.050	0.503	120	464	100	5447	6175	-5.010	164	5283	262	5913	37241	720319	18.571	227.269	0	0	0
3	5	7	"dgoA"	"STM3828"	11720	43620	120	204	301	506	168	50	50	52	18	34	96	94	0	4258	4355	1807	41	93	93	99	42	42	100	100	0	0.037	0.059	0.038	0.038	2.271	0.068	0.242	120	445	100	4319	4513	-4.757	154	4165	251	4262	36158	522573	13.833	101.333	0	0	0
3	6	7	""	"STM3832"	11890	43620	120	159	184	92	50	51	51	54	18	33	99	98	0	4164	4410	2014	45	104	104	109	41	37	100	100	0	0.027	0.031	0.028	0.029	1.717	0.028	0.670	120	427	100	4168	4439	-5.232	108	4060	133	4306	22093	529146	7.222	104.902	0	0	0
3	7	7	"rluA"	"STM0095"	12070	43620	120	314	403	316	78	51	51	52	11	21	99	99	0	3186	3952	2964	75	107	107	109	19	17	99	98	0	0.085	0.092	0.085	0.088	1.953	0.090	0.825	120	431	100	3342	4197	-3.549	263	3079	352	3845	48317	474195	31.909	202.263	0	0	0
3	8	7	"yabK"	"STM0107"	12250	43610	120	58	87	156	179	52	52	53	11	20	38	21	0	255	433	478	110	106	106	108	18	16	93	88	0	0.040	0.107	0.073	0.083	4.116	0.076	0.057	120	415	100	155	362	-4.634	6	149	35	327	10421	51954	3.091	18.056	0	0	0
3	9	7	"ftsL"	"STM0121"	12420	43620	120	228	523	853	163	52	52	53	11	20	99	93	0	703	1213	1973	162	104	104	105	17	16	98	97	0	0.294	0.425	0.355	0.357	3.017	0.391	0.763	120	420	100	775	1580	-1.767	176	599	471	1109	62705	145536	42.727	65.176	0	0	0
3	10	7	"murG"	"STM0128"	12600	43610	120	173	733	1608	219	53	53	53	11	20	90	86	0	794	3204	6753	210	102	102	103	16	15	99	95	0	0.173	0.219	0.212	0.184	3.437	0.211	0.792	120	414	100	812	3782	-2.528	120	692	680	3102	87975	384436	61.818	193.813	0	0	0
3	11	7	"mutT"	"STM0137"	12780	43610	120	333	468	593	126	52	52	53	11	20	100	98	0	1419	2043	2264	110	101	101	109	108	99	99	95	0	0.213	0.214	0.200	0.192	2.528	0.206	0.663	120	440	100	1599	2358	-2.230	281	1318	416	1942	56176	245172	37.727	17.907	0	0	0
3	12	7	""	"STM0149"	12950	43620	120	72	87	57	65	50	50	52	11	21	71	48	0	1818	2341	2076	88	97	97	99	19	19	99	99	0	0.013	0.016	0.015	0.013	3.335	0.018	0.587	120	436	100	1743	2281	-6.290	22	1721	37	2244	10482	280894	3.182	118.000	0	0	0
3	13	7	""	"STM1548"	13130	43610	130	1185	2217	3244	146	51	51	52	12	23	99	97	0	2792	4608	5778	125	96	96	97	18	18	100	100	0	0.421	0.480	0.378	0.356	2.383	0.499	0.772	120	440	100	3830	6678	-1.249	1134	2696	2166	4512	266086	552905	180.417	250.611	0	0	0
3	14	7	""	"STM1552"	13310	43610	120	188	392	606	154	52	52	54	12	22	100	98	0	1898	4021	5752	143	100	100	102	37	36	100	100	0	0.076	0.087	0.072	0.076	2.192	0.085	0.732	120	419	100	1934	4261	-3.725	136	1798	340	3921	47084	482537	28.167	105.919	0	0	0
3	15	7	""	"STM1557"	13490	43610	120	199	279	330	118	54	54	57	14	24	95	91	0	2826	3854	5091	132	104	104	109	26	23	100	100	0	0.053	0.060	0.052	0.048	2.325	0.054	0.720	120	393	100	2867	3975	-4.231	145	2722	225	3750	33534	462522	15.857	144.038	0	0	0
3	16	7	"rpsV"	"STM1565"	13660	43610	120	239	316	316	100	55	55	57	14	24	90	85	0	132	152	62	40	108	108	112	28	25	41	23	0	7.667	5.932	5.887	5.775	3.825	10.183	0.323	120	438	100	208	305	2.939	184	24	261	44	37895	18205	18.500	1.429	0	0	0
3	17	7	"fdnH"	"STM1569"	13850	43620	130	105	195	250	128	53	53	54	12	22	83	69	0	995	2595	4871	187	110	110	112	23	20	100	99	0	0.059	0.057	0.058	0.058	2.788	0.049	0.868	120	478	100	937	2627	-4.089	52	885	142	2485	23398	311389	11.750	107.957	0	0	0
3	18	7	""	"STM1573"	14030	43610	120	67	104	120	115	52	52	54	12	22	55	39	0	203	1147	2178	189	116	116	117	19	16	80	69	0	0.172	0.050	0.105	0.110	5.527	0.039	0.506	120	421	100	102	1083	-2.536	15	87	52	1031	12497	137581	4.167	54.211	0	0	0
3	19	7	"yciL"	"STM1719"	14200	43610	130	219	444	710	159	54	54	55	12	21	93	87	0	1615	3197	5479	171	116	116	123	85	69	98	94	0	0.110	0.127	0.125	0.118	2.573	0.118	0.820	120	457	100	1664	3471	-3.183	165	1499	390	3081	53282	383581	32.417	36.165	0	0	0
3	20	7	""	"STM1733"	14380	43610	120	164	312	637	204	53	53	54	12	22	92	85	0	565	1055	2026	192	116	116	118	24	20	98	93	0	0.247	0.276	0.265	0.239	2.733	0.274	0.745	120	436	100	560	1198	-2.016	111	449	259	939	37401	126569	21.500	39.042	0	0	0
3	21	7	""	"STM1741"	14560	43610	130	203	376	566	150	57	57	63	44	69	87	75	0	1978	3546	5164	145	119	119	135	120	88	99	99	0	0.079	0.093	0.084	0.078	2.099	0.096	0.785	120	511	100	2005	3746	-3.670	146	1859	319	3427	45130	425540	7.114	28.425	0	0	0
3	22	7	"purU"	"STM1756"	14740	43610	120	416	643	712	110	56	56	68	59	86	96	89	0	1765	2519	2654	105	123	123	129	44	34	100	100	0	0.219	0.245	0.225	0.217	2.183	0.234	0.648	120	469	100	2002	2983	-2.189	360	1642	587	2396	77213	302220	9.746	54.318	0	0	0
3	23	7	"ychN"	"STM1769"	14920	43600	110	150	193	174	90	54	54	58	29	50	86	71	0	405	536	494	92	120	120	124	38	30	100	95	0	0.337	0.334	0.317	0.282	2.470	0.327	0.584	80	410	100	381	555	-1.570	96	285	139	416	15415	42862	4.655	10.842	0	0	0
3	24	7	"pth"	"STM1783"	15090	43610	120	239	427	647	151	55	55	58	18	31	96	91	0	998	1696	2575	151	121	121	126	33	26	99	98	0	0.210	0.236	0.223	0.227	2.489	0.219	0.755	120	541	100	1061	1947	-2.253	184	877	372	1575	51294	203515	20.500	47.576	0	0	0
3	1	8	"yfbK"	"STM2315"	10980	43800	110	662	636	170	26	50	50	50	11	22	100	100	0	18455	17876	2766	15	74	74	76	16	21	100	100	0	0.033	0.033	0.034	0.031	1.504	0.033	0.928	80	536	100	18993	18388	-4.909	612	18381	586	17802	50905	1430115	53.273	1112.500	0	0	0
3	2	8	"nuoI"	"STM2321"	11160	43800	110	3881	3549	1207	34	50	50	52	14	26	100	100	0	8292	8043	1921	23	81	81	85	24	28	100	100	0	0.467	0.439	0.447	0.408	1.456	0.443	0.938	80	492	100	12042	11461	-1.100	3831	8211	3499	7962	283898	643422	249.786	331.583	0	0	0
3	3	8	""	"STM2332"	11340	43800	110	737	719	268	37	51	51	53	16	30	98	97	0	8363	8353	2141	25	87	87	91	29	31	100	100	0	0.083	0.081	0.082	0.072	1.887	0.081	0.896	80	475	100	8962	8934	-3.593	686	8276	668	8266	57496	668251	41.625	284.897	0	0	0
3	4	8	""	"STM2336"	11530	43810	110	1956	1922	544	28	51	51	52	14	26	100	100	0	4073	4054	1044	25	91	91	94	25	26	100	100	0	0.478	0.472	0.482	0.469	1.303	0.468	0.929	80	459	100	5887	5834	-1.064	1905	3982	1871	3963	153725	324299	133.571	158.400	0	0	0
3	5	8	""	"STM2342"	11700	43800	110	637	817	644	78	50	50	54	26	48	100	100	0	7034	8212	4905	59	96	96	106	68	64	100	100	0	0.085	0.095	0.086	0.087	1.428	0.090	0.728	80	436	100	7525	8883	-3.563	587	6938	767	8116	65353	656954	29.346	119.206	0	0	0
3	6	8	"yfcF"	"STM2348"	11880	43800	110	3742	3420	1182	34	53	53	60	37	61	100	100	0	7597	7056	1817	25	107	107	124	101	81	100	100	0	0.493	0.485	0.489	0.469	1.270	0.482	0.911	80	460	100	11179	10316	-1.022	3689	7490	3367	6949	273634	564473	90.811	68.634	0	0	0
3	7	8	"sseB"	"STM2535"	12070	43800	110	535	691	695	100	53	53	57	30	52	98	97	0	5531	6948	6519	93	109	109	115	56	48	100	100	0	0.089	0.093	0.097	0.085	1.810	0.094	0.886	80	444	100	5904	7477	-3.492	482	5422	638	6839	55305	555867	21.133	122.018	0	0	0
3	8	8	""	"STM2552"	12240	43800	110	473	530	408	76	53	53	53	12	22	100	100	0	6736	7674	6417	83	110	110	116	40	34	100	100	0	0.063	0.063	0.063	0.063	1.467	0.060	0.882	80	434	100	7046	8041	-3.980	420	6626	477	7564	42386	613953	39.750	188.950	0	0	0
3	9	8	"yfhA"	"STM2562"	12410	43790	110	367	928	1524	164	55	55	59	28	47	96	90	0	2614	5572	8656	155	110	110	122	70	57	100	100	0	0.125	0.160	0.128	0.119	2.420	0.156	0.831	80	428	100	2816	6335	-3.005	312	2504	873	5462	74242	445738	31.036	77.857	0	0	0
3	10	8	"yfhB"	"STM2569"	12600	43800	120	260	1206	2546	211	56	56	60	27	45	90	80	0	577	1718	3321	193	105	105	118	114	96	74	64	0	0.432	0.713	0.621	0.573	4.427	0.725	0.749	120	514	100	676	2763	-1.210	204	472	1150	1613	144737	206195	42.444	14.035	0	0	0
3	11	8	""	"STM2586"	12780	43800	110	750	795	335	42	53	53	54	12	22	100	100	0	10165	10230	4192	40	97	97	107	113	105	100	100	0	0.069	0.073	0.071	0.072	1.357	0.068	0.838	80	406	100	10765	10875	-3.852	697	10068	742	10133	63579	818406	61.750	89.584	0	0	0
3	12	8	""	"STM2592"	12950	43800	110	281	295	100	33	53	53	53	11	20	100	100	0	7306	7229	1888	26	98	98	105	52	49	100	100	0	0.032	0.034	0.032	0.033	1.297	0.036	0.845	80	411	100	7436	7373	-4.982	228	7208	242	7131	23636	578302	22.000	137.000	0	0	0
3	13	8	"yhbO"	"STM3269"	13130	43800	120	4320	5424	5852	107	53	53	54	11	20	99	99	0	1255	1490	1223	82	99	99	108	51	47	95	94	0	3.691	3.861	3.532	3.774	2.204	4.928	0.737	120	465	100	5423	6762	1.884	4267	1156	5371	1391	650907	178810	488.182	27.098	0	0	0
3	14	8	"yhbW"	"STM3276"	13300	43790	110	2782	2909	917	31	54	54	62	62	100	100	100	0	11354	11694	2601	22	106	106	131	180	137	100	100	0	0.243	0.246	0.242	0.237	1.315	0.246	0.932	80	407	100	13976	14443	-2.044	2728	11248	2855	11588	232696	935486	45.919	64.239	0	0	0
3	15	8	"nlpI"	"STM3281"	13480	43790	120	8195	7630	2820	36	57	57	64	56	87	99	97	0	12297	11396	3780	33	120	120	147	165	112	99	98	0	0.668	0.672	0.666	0.619	1.925	0.671	0.949	120	492	100	20315	18849	-0.581	8138	12177	7573	11276	915562	1367532	135.107	68.176	0	0	0
3	16	8	""	"STM3291"	13660	43790	110	976	1006	461	45	55	55	59	20	33	100	100	0	15469	15907	5629	35	128	128	142	68	47	100	100	0	0.060	0.060	0.060	0.056	1.521	0.059	0.865	80	435	100	16262	16730	-4.058	921	15341	951	15779	80495	1272584	47.350	231.838	0	0	0
3	17	8	"yhbE"	"STM3302"	13850	43800	120	818	894	707	79	53	53	56	18	32	97	95	0	2598	2776	2096	75	119	119	129	61	47	97	97	0	0.309	0.317	0.295	0.298	2.331	0.292	0.762	120	499	100	3244	3498	-1.696	765	2479	841	2657	107235	333094	46.556	43.393	0	0	0
3	18	8	"nlp"	"STM3306"	14020	43800	110	131	143	65	45	54	54	57	14	24	93	86	0	2421	2601	1279	49	121	121	127	32	25	100	100	0	0.033	0.036	0.034	0.033	1.578	0.034	0.722	80	414	100	2377	2569	-4.901	77	2300	89	2480	11463	208063	6.143	77.313	0	0	0
3	19	8	""	"STM0716"	14190	43790	110	796	771	271	35	57	57	61	30	49	98	98	0	9251	8635	2385	27	126	126	165	231	140	100	100	0	0.081	0.084	0.082	0.079	1.490	0.084	0.921	80	448	100	9864	9223	-3.626	739	9125	714	8509	61660	690814	23.667	36.667	0	0	0
3	20	8	""	"STM0722"	14370	43790	110	76	101	66	65	54	54	59	29	49	36	22	0	3803	6295	5989	95	120	120	165	240	145	100	100	0	0.006	0.008	0.007	0.006	2.515	0.008	0.606	80	456	100	3705	6222	-7.387	22	3683	47	6175	8057	503629	1.448	25.542	0	0	0
3	21	8	""	"STM0731"	14550	43800	110	6402	7067	4700	66	56	56	60	21	35	100	100	0	2791	2955	1444	48	123	123	136	81	59	100	100	0	2.379	2.476	2.389	2.379	1.309	2.796	0.895	80	473	100	9014	9843	1.250	6346	2668	7011	2832	565375	236395	333.667	34.802	0	0	0
3	22	8	"ybgE"	"STM0743"	14740	43800	110	238	291	250	85	57	57	68	56	82	93	88	0	1759	2181	1911	87	126	126	132	33	25	100	100	0	0.111	0.114	0.106	0.107	1.523	0.108	0.592	80	460	100	1814	2289	-3.173	181	1633	234	2055	23240	174477	3.982	62.091	0	0	0
3	23	8	"pal"	"STM0749"	14910	43790	110	6626	7072	3816	53	55	55	58	27	46	100	100	0	3953	4120	1604	38	121	121	124	37	29	100	100	0	1.715	1.755	1.687	1.683	1.255	1.938	0.893	80	460	100	10403	11016	0.778	6571	3832	7017	3999	565745	329592	259.778	108.000	0	0	0
3	24	8	"ybgS"	"STM0759"	15090	43800	120	8843	11384	11663	102	56	56	57	14	24	100	100	0	739	929	763	82	120	120	122	21	17	95	95	0	14.195	14.002	14.395	13.667	2.034	15.564	0.896	120	566	100	9406	12137	3.827	8787	619	11328	809	1366106	111442	809.071	38.429	0	0	0
3	1	9	"mdfA"	"STM0866"	10990	43980	110	831	809	141	17	50	50	52	15	28	100	100	0	24480	24045	2406	10	79	79	90	85	94	100	100	0	0.032	0.032	0.032	0.031	1.261	0.031	0.938	80	536	100	25182	24725	-4.965	781	24401	759	23966	64756	1923616	50.467	281.824	0	0	0
3	2	9	"ybjC"	"STM0873"	11180	43990	110	484	485	161	33	50	50	52	16	30	100	100	0	2429	2420	588	24	84	84	96	88	91	100	100	0	0.185	0.186	0.183	0.181	1.284	0.180	0.852	80	491	100	2779	2771	-2.434	434	2345	435	2336	38800	193578	27.063	26.409	0	0	0
3	3	9	"ybjO"	"STM0881"	11360	43980	110	1770	1705	265	15	51	51	52	12	23	100	100	0	12161	11998	1033	8	89	89	93	25	26	100	100	0	0.142	0.139	0.142	0.137	1.166	0.136	0.948	80	467	100	13791	13563	-2.812	1719	12072	1654	11909	136390	959838	137.750	476.200	0	0	0
3	4	9	"artI"	"STM0890"	11530	43980	110	6548	6500	1047	16	51	51	53	13	24	100	100	0	9049	8945	1364	15	94	94	97	23	23	100	100	0	0.726	0.729	0.732	0.729	1.156	0.709	0.938	80	452	100	15452	15300	-0.463	6497	8955	6449	8851	520006	715579	495.923	384.696	0	0	0
3	5	9	""	"STM0895"	11710	43970	110	107	113	34	30	52	52	55	23	41	90	65	0	6279	6011	1104	18	99	99	106	53	50	100	100	0	0.009	0.010	0.010	0.009	1.805	0.010	0.664	80	467	100	6235	5973	-6.812	55	6180	61	5912	9053	480864	2.522	111.415	0	0	0
3	6	9	""	"STM0900"	11890	43970	100	62	66	23	34	52	52	57	34	59	12	2	0	4802	5263	2335	44	107	107	117	83	70	100	100	0	0.002	0.003	0.003	0.003	2.300	0.003	0.134	80	430	100	4705	5170	-8.875	10	4695	14	5156	5282	421059	0.265	62.000	0	0	0
3	7	9	""	"STM1034"	12070	43970	110	97	202	218	107	51	51	53	17	32	75	60	0	687	1884	2467	130	109	109	111	22	19	98	95	0	0.080	0.085	0.084	0.094	3.476	0.075	0.731	80	464	100	624	1926	-3.651	46	578	151	1775	16155	150732	8.765	80.591	0	0	0
3	8	9	""	"STM1038"	12240	43970	110	925	953	247	25	54	54	56	18	32	100	100	0	13168	13189	3503	26	116	116	140	208	148	100	100	0	0.067	0.069	0.069	0.068	1.229	0.066	0.930	80	464	100	13923	13972	-3.905	871	13052	899	13073	76219	1055085	49.833	62.736	0	0	0
3	9	9	"aceA"	"STM4184"	12420	43970	110	22863	23410	4214	18	60	60	76	119	156	100	100	0	12006	12277	1439	11	119	119	149	212	142	100	100	0	1.918	1.921	1.952	1.900	1.132	1.943	0.957	80	504	100	34690	35508	0.940	22803	11887	23350	12158	1872790	982174	196.084	57.208	0	0	0
3	10	9	""	"STM4195"	12610	43970	110	102	135	85	62	58	58	73	125	171	15	6	0	875	1177	754	64	108	108	118	71	60	100	100	0	0.057	0.072	0.060	0.059	1.867	0.074	0.636	80	438	100	811	1146	-4.124	44	767	77	1069	10838	94136	0.496	14.915	0	0	0
3	11	9	""	"STM4199"	12790	43970	120	421	388	168	43	54	54	55	11	20	96	95	0	8638	7792	3190	40	102	102	107	28	26	100	99	0	0.043	0.043	0.043	0.042	2.122	0.043	0.902	120	508	100	8903	8024	-4.540	367	8536	334	7690	46593	935082	30.273	274.464	0	0	0
3	12	9	""	"STM4203"	12970	43970	110	71	75	24	32	54	54	55	12	21	55	33	0	1649	2041	1542	75	105	105	106	22	20	100	100	0	0.011	0.011	0.011	0.011	2.445	0.011	0.437	80	433	100	1561	1957	-6.505	17	1544	21	1936	6031	163290	1.667	87.955	0	0	0
3	13	9	"pduA"	"STM2038"	13140	43960	110	101	99	23	23	58	58	61	24	39	75	42	0	3791	3592	735	20	111	111	119	89	74	100	100	0	0.012	0.012	0.013	0.010	1.941	0.012	0.528	80	416	100	3723	3522	-6.419	43	3680	41	3481	7950	287324	1.583	39.022	0	0	0
3	14	9	"pduS"	"STM2053"	13310	43970	110	161	165	45	27	58	58	63	54	85	91	48	0	11076	10114	2573	25	118	118	129	72	55	100	100	0	0.009	0.011	0.011	0.010	1.527	0.010	0.788	80	453	100	11061	10103	-6.733	103	10958	107	9996	13181	809088	1.889	138.681	0	0	0
3	15	9	"stfC"	"STM0196"	13490	43970	110	344	335	80	23	55	55	56	13	23	98	98	0	18273	18472	1960	10	131	131	150	114	76	100	100	0	0.016	0.015	0.015	0.015	1.411	0.015	0.888	80	473	100	18431	18621	-5.972	289	18142	280	18341	26838	1477769	21.462	160.719	0	0	0
3	16	9	"eutS"	"STM2470"	13670	43970	100	95	95	29	30	54	54	55	13	23	83	68	0	2294	2428	823	33	137	137	158	120	75	100	100	0	0.019	0.018	0.019	0.017	1.830	0.017	0.531	80	420	100	2198	2332	-5.717	41	2157	41	2291	7637	194225	3.077	18.917	0	0	0
3	17	9	"pagK"	"STM1867"	13840	43980	110	495	578	309	53	55	55	56	19	33	100	100	0	506	545	229	42	135	135	143	43	30	100	100	0	1.186	1.276	1.299	1.271	1.509	1.327	0.743	80	434	100	811	933	0.246	440	371	523	410	46256	43562	27.474	9.349	0	0	0
3	18	9	"pefI"	"PSLT013"	14020	43970	100	345	376	135	35	56	56	57	13	22	100	100	0	3912	4211	1594	37	135	135	141	34	24	100	100	0	0.077	0.079	0.076	0.077	1.318	0.073	0.860	80	420	100	4066	4396	-3.708	289	3777	320	4076	30049	336868	24.538	119.706	0	0	0
3	19	9	"traM"	"PSLT073"	14200	43970	110	289	279	88	31	56	56	59	27	45	92	92	0	10094	9576	3465	36	137	137	153	134	87	100	100	0	0.023	0.024	0.022	0.022	1.615	0.022	0.888	80	483	100	10190	9662	-5.417	233	9957	223	9439	22295	766086	8.148	70.321	0	0	0
3	20	9	"traC"	"PSLT088"	14380	43980	120	712	629	273	43	55	55	58	27	46	92	90	0	50244	43349	18471	42	134	134	141	44	31	100	100	5	0.013	0.013	0.014	0.012	2.147	0.013	0.943	120	527	100	50767	43789	-6.253	657	50110	574	43215	75528	5201867	21.148	982.000	0	0	0
3	21	9	""	"STM1623"	14550	43970	110	2237	2199	439	19	58	58	68	91	133	100	100	0	13190	13004	1365	10	132	132	177	371	209	100	100	0	0.167	0.166	0.169	0.161	1.286	0.163	0.934	80	444	100	15237	15013	-2.583	2179	13058	2141	12872	175885	1040329	23.418	34.574	0	0	0
3	22	9	"fumB"	"STM4300"	14730	43970	110	878	910	279	30	55	55	65	86	132	100	100	0	21715	22206	4105	18	125	125	170	366	215	100	100	0	0.038	0.039	0.038	0.037	1.258	0.038	0.927	80	467	100	22413	22936	-4.713	823	21590	855	22081	72831	1776495	9.826	60.208	0	0	0
3	23	9	"phnB"	"STM4288"	14910	43970	110	7755	7630	1806	23	54	54	57	20	35	100	100	0	9558	9500	1189	12	117	117	124	63	50	100	100	0	0.816	0.807	0.822	0.770	1.420	0.821	0.943	80	467	100	17142	16959	-0.294	7701	9441	7576	9383	610388	760029	378.650	148.825	0	0	0
3	24	9	"nrfD"	"STM4280"	15080	43960	110	111	132	92	69	55	55	57	21	36	73	57	0	4347	6245	5768	92	120	120	123	23	18	100	100	0	0.013	0.013	0.012	0.010	2.423	0.013	0.809	80	473	100	4283	6202	-6.238	56	4227	77	6125	10559	499608	3.571	266.174	0	0	0
3	1	10	"mog"	"STM0008"	11000	44160	100	1806	1758	229	13	50	50	51	15	29	100	100	0	8654	8464	856	10	76	76	81	48	59	100	100	0	0.205	0.204	0.205	0.203	1.126	0.199	0.955	80	440	100	10334	10096	-2.288	1756	8578	1708	8388	140617	677116	113.800	174.646	0	0	0
3	2	10	""	"STM0273"	11170	44160	100	98	102	24	23	50	50	51	11	21	97	91	0	2913	3002	794	26	81	81	83	27	32	100	100	0	0.017	0.018	0.017	0.016	1.619	0.017	0.725	80	396	100	2880	2973	-5.883	48	2832	52	2921	8120	240130	4.636	108.111	0	0	0
3	3	10	""	"STM0278"	11350	44160	100	98	102	24	23	51	51	52	11	21	96	88	0	5808	5676	1355	23	88	88	95	44	46	100	100	0	0.008	0.009	0.009	0.008	1.809	0.007	0.579	80	442	100	5767	5639	-6.927	47	5720	51	5588	8174	454066	4.545	126.841	0	0	0
3	4	10	""	"STM0287"	11540	44160	100	158	211	213	100	51	51	52	13	25	98	98	0	4610	4642	1427	30	93	93	99	44	44	100	100	0	0.024	0.035	0.025	0.026	1.785	0.042	0.477	80	418	100	4624	4709	-5.400	107	4517	160	4549	16857	371377	12.231	103.250	0	0	0
3	5	10	""	"STM0296"	11710	44150	100	64	65	16	24	50	50	51	11	21	53	30	0	1382	1461	495	33	94	94	95	20	21	100	100	0	0.011	0.011	0.012	0.010	2.479	0.010	0.240	80	430	100	1302	1382	-6.524	14	1288	15	1367	5182	116842	1.273	68.300	0	0	0
3	6	10	"ghmA"	"STM0310"	11890	44160	110	804	765	200	26	52	52	54	13	24	100	100	0	2216	2102	629	29	99	99	100	17	17	100	100	0	0.355	0.356	0.344	0.368	1.334	0.340	0.944	80	492	100	2869	2716	-1.493	752	2117	713	2003	61216	168135	54.692	117.765	0	0	0
3	7	10	"ndh"	"STM1211"	12070	44160	110	457	555	482	86	53	53	54	12	22	100	100	0	2947	3873	3253	83	106	106	108	19	17	100	100	0	0.142	0.133	0.131	0.130	1.440	0.130	0.854	80	479	100	3245	4269	-2.814	404	2841	502	3767	44409	309858	41.750	198.158	0	0	0
3	8	10	"ycfV"	"STM1218"	12250	44160	100	735	712	126	17	57	57	58	13	22	100	100	0	10462	10127	1477	14	112	112	116	22	18	100	100	0	0.066	0.065	0.068	0.065	1.177	0.064	0.944	80	430	100	11028	10670	-3.932	678	10350	655	10015	56994	810123	50.308	455.045	0	0	0
3	9	10	"ymfB"	"STM1235"	12420	44160	110	393	386	109	28	58	58	66	104	157	95	88	0	1640	1568	477	30	111	111	115	31	26	100	100	0	0.219	0.225	0.224	0.223	1.373	0.209	0.860	80	479	100	1864	1785	-2.190	335	1529	328	1457	30909	125436	3.077	46.871	0	0	0
3	10	10	""	"STM1252"	12600	44150	100	951	981	202	20	55	55	57	13	22	100	100	0	10649	10536	1909	18	108	108	111	26	23	100	100	0	0.085	0.089	0.091	0.088	1.192	0.086	0.934	80	442	100	11437	11354	-3.556	896	10541	926	10428	78460	842900	71.077	400.962	0	0	0
3	11	10	""	"STM1265"	12790	44160	110	888	883	279	31	55	55	56	12	21	100	100	0	6278	5915	1692	28	104	104	108	27	25	100	100	0	0.135	0.142	0.139	0.141	1.264	0.137	0.920	80	446	100	7007	6639	-2.890	833	6174	828	5811	70637	473211	68.917	215.074	0	0	0
3	12	10	"yaoF"	"STM1275"	12950	44150	110	483	624	664	106	56	56	57	14	24	100	98	0	1098	1306	963	73	104	104	107	20	18	100	100	0	0.430	0.473	0.433	0.413	1.818	0.532	0.711	80	454	100	1421	1770	-1.219	427	994	568	1202	49880	104488	40.500	59.950	0	0	0
3	13	10	"fumC"	"STM1469"	13130	44150	110	24699	24670	2775	11	62	62	144	722	501	100	100	0	17130	16802	2277	13	110	110	181	648	358	100	100	0	1.448	1.474	1.469	1.482	1.136	1.483	0.952	80	504	100	41657	41300	0.534	24637	17020	24608	16692	1973561	1344147	33.970	25.650	0	0	0
3	14	10	"ydgI"	"STM1477"	13310	44140	110	1496	1479	417	28	62	62	152	753	495	90	36	0	21009	19717	3990	20	121	121	210	685	326	100	100	0	0.069	0.072	0.072	0.070	1.357	0.074	0.507	80	462	100	22322	21013	-3.865	1434	20888	1417	19596	118346	1577350	1.762	28.477	0	0	0
3	15	10	""	"STM1485"	13490	44160	110	807	774	197	25	56	56	58	22	37	100	100	0	3071	2844	844	29	125	125	149	164	110	100	100	0	0.255	0.264	0.256	0.269	1.358	0.247	0.918	80	452	100	3697	3437	-1.972	751	2946	718	2719	61891	227485	32.545	16.433	0	0	0
3	16	10	""	"STM1490"	13660	44150	110	684	671	110	16	55	55	57	15	26	100	100	0	19215	18764	2315	12	135	135	177	354	200	100	100	0	0.033	0.033	0.033	0.032	1.280	0.032	0.949	80	454	100	19709	19245	-4.923	629	19080	616	18629	53699	1501157	40.933	52.506	0	0	0
3	17	10	""	"STM1499"	13840	44150	110	1207	1200	103	8	56	56	58	16	27	100	100	0	26560	26775	1413	5	147	147	197	361	183	100	100	0	0.044	0.043	0.043	0.043	1.106	0.042	0.960	80	439	100	27564	27772	-4.520	1151	26413	1144	26628	96000	2141968	71.375	73.623	0	0	0
3	18	10	"wzzB"	"STM2079"	14010	44150	100	12267	12109	5013	41	57	57	58	13	22	100	100	0	13327	12849	4788	37	139	139	151	55	36	100	100	0	0.926	0.948	0.970	0.969	1.619	0.960	0.940	80	446	100	25398	24762	-0.111	12210	13188	12052	12710	968729	1027953	927.000	230.873	0	0	0
3	19	10	"nxiA"	"STM2783"	14210	44160	90	361	613	777	126	56	56	57	12	21	96	80	0	2283	5418	8462	156	130	130	133	27	20	98	96	0	0.142	0.105	0.127	0.116	2.972	0.076	0.596	52	371	100	2458	5845	-2.819	305	2153	557	5288	31880	281730	46.333	195.741	0	0	0
3	20	10	"ygaF"	"STM2790"	14380	44160	100	6871	6926	1659	23	55	55	56	11	19	100	100	0	8022	7855	2008	25	129	129	134	33	24	100	100	0	0.864	0.889	0.877	0.903	1.273	0.877	0.938	80	402	100	14709	14597	-0.212	6816	7893	6871	7726	554069	628369	624.545	233.970	0	0	0
3	21	10	"ygaP"	"STM2798"	14560	44160	110	550	607	362	59	56	56	62	78	125	100	100	0	3143	3371	1650	48	121	121	143	261	182	100	100	0	0.163	0.170	0.165	0.165	1.251	0.168	0.880	80	445	100	3516	3801	-2.613	494	3022	551	3250	48554	269699	6.987	12.368	0	0	0
3	22	10	""	"STM4012"	14730	44150	110	284	286	59	20	55	55	57	13	22	100	100	0	16984	17127	1875	10	100	100	112	66	58	100	100	0	0.014	0.014	0.014	0.013	1.225	0.013	0.928	80	479	100	17113	17258	-6.204	229	16884	231	17027	22886	1370139	17.615	257.803	0	0	0
3	23	10	""	"STM4031"	14920	44150	110	166	228	193	84	55	55	57	21	36	100	93	0	624	924	1088	117	94	94	102	45	44	100	100	0	0.209	0.208	0.218	0.212	1.891	0.192	0.743	80	478	100	641	1003	-2.255	111	530	173	830	18213	73911	8.143	18.267	0	0	0
3	24	10	"rhaD"	"STM4045"	15090	44150	110	94	126	112	88	54	54	55	14	25	72	57	0	2557	4938	7250	146	105	105	107	25	23	100	100	0	0.016	0.015	0.015	0.014	2.225	0.014	0.757	80	508	100	2492	4905	-5.938	40	2452	72	4833	10055	395038	5.071	193.240	0	0	0
3	1	11	""	"STM2942"	11000	44330	110	403	388	120	30	49	49	51	13	25	98	96	0	9046	8923	1556	17	74	74	75	13	17	100	100	0	0.039	0.038	0.038	0.033	1.968	0.039	0.907	80	518	100	9326	9188	-4.664	354	8972	339	8849	31058	713818	25.923	680.615	0	0	0
3	2	11	"pyrG"	"STM2953"	11170	44330	110	12452	11821	2381	20	52	52	77	199	258	100	100	0	22888	21888	3785	17	79	79	132	467	353	100	100	0	0.544	0.540	0.549	0.534	1.237	0.526	0.937	80	487	100	35209	33578	-0.879	12400	22809	11769	21809	945705	1751058	59.015	46.587	0	0	0
3	3	11	"ygcY"	"STM2961"	11360	44340	100	261	261	69	26	53	53	77	201	261	53	2	0	7067	6975	2279	32	90	90	149	483	324	98	97	0	0.030	0.030	0.030	0.031	1.591	0.028	0.825	80	452	100	7185	7093	-5.068	208	6977	208	6885	20882	558006	0.915	14.133	0	0	0
3	4	11	"exo"	"STM2972"	11550	44330	100	643	612	247	40	53	53	55	16	29	95	93	0	12045	11034	3710	33	96	96	101	29	28	100	100	0	0.049	0.051	0.052	0.041	2.411	0.052	0.922	80	428	100	12539	11497	-4.340	590	11949	559	10938	48988	882740	34.813	377.000	0	0	0
3	5	11	"fucI"	"STM2976"	11720	44340	110	1375	1388	205	14	51	51	52	12	23	100	100	0	19547	19118	2830	14	92	92	94	17	18	100	100	0	0.068	0.070	0.069	0.070	1.205	0.068	0.932	80	465	100	20779	20363	-3.877	1324	19455	1337	19026	111069	1529479	111.333	1119.059	0	0	0
3	6	11	"ygdI"	"STM2983"	11890	44340	110	4348	4566	1395	30	54	54	58	51	87	100	100	0	468	482	175	36	96	96	98	17	17	100	100	0	11.543	11.689	12.484	12.008	1.333	12.134	0.802	80	453	100	4666	4898	3.529	4294	372	4512	386	365309	38555	88.392	22.588	0	0	0
3	7	11	"metC"	"STM3161"	12060	44330	110	2318	2094	701	33	58	58	70	63	90	98	95	0	17851	16575	3782	22	108	108	123	129	104	100	100	0	0.127	0.124	0.126	0.107	1.901	0.124	0.940	80	488	100	20003	18503	-2.973	2260	17743	2036	16467	167491	1325966	32.127	127.535	0	0	0
3	8	11	""	"STM3170"	12260	44340	100	108	122	52	42	60	60	65	30	46	71	33	0	2923	3270	1684	51	111	111	126	130	103	100	100	0	0.017	0.020	0.017	0.017	1.867	0.017	0.495	80	461	100	2860	3221	-5.872	48	2812	62	3159	9746	261627	1.900	24.185	0	0	0
3	9	11	"STMF1.3"	"Not LT2a90"	12440	44330	80	88	93	31	33	57	57	59	22	37	61	32	0	182	190	51	26	109	109	110	18	16	96	82	0	0.425	0.444	0.528	0.436	2.354	0.414	0.190	52	294	100	104	117	-1.236	31	73	36	81	4829	9886	1.545	4.444	0	0	0
3	10	11	"yfiO"	"STM2663"	12600	44330	100	1916	1877	522	27	54	54	57	18	31	100	100	0	4365	4236	931	21	108	108	111	17	15	100	100	0	0.437	0.442	0.443	0.432	1.262	0.438	0.926	80	430	100	6119	5951	-1.193	1862	4257	1823	4128	150137	338883	101.111	242.647	0	0	0
3	11	11	"ffh"	"STM2677"	12780	44330	110	4399	3970	1255	31	57	57	65	36	55	100	98	0	17455	16556	3603	21	108	108	121	84	69	100	100	0	0.250	0.238	0.247	0.208	1.839	0.239	0.942	80	467	100	21689	20361	-1.998	4342	17347	3913	16448	317598	1324449	108.472	195.655	0	0	0
3	12	11	"yfjG"	"STM2687"	12960	44330	110	1778	1947	1101	56	58	58	65	35	53	100	100	0	3904	4218	1934	45	107	107	119	85	71	100	100	0	0.453	0.459	0.434	0.431	1.568	0.474	0.758	80	492	100	5517	6000	-1.142	1720	3797	1889	4111	155761	337466	53.771	48.224	0	0	0
3	13	11	"ybbK"	"STM0501"	13150	44340	110	2687	2659	897	33	57	57	67	89	132	100	100	0	11612	11310	2892	25	110	110	114	46	40	100	100	0	0.229	0.232	0.229	0.229	1.241	0.229	0.927	80	470	100	14132	13802	-2.129	2630	11502	2602	11200	212681	904831	29.124	243.391	0	0	0
3	14	11	"sfbB"	"STM0511"	13320	44330	120	311	310	132	42	60	60	64	35	54	90	89	0	16184	15571	7246	46	116	116	125	70	56	100	98	0	0.016	0.016	0.016	0.017	1.890	0.016	0.840	120	523	100	16319	15705	-6.000	251	16068	250	15455	37230	1868525	7.029	220.657	0	0	0
3	15	11	"gip"	"STM0518"	13490	44320	110	278	311	179	57	56	56	59	15	25	97	97	0	14589	14833	1771	11	118	118	124	36	29	100	100	0	0.015	0.017	0.015	0.014	1.957	0.017	0.634	80	440	100	14693	14970	-6.026	222	14471	255	14715	24919	1186612	16.800	408.583	0	0	0
3	16	11	"allB"	"STM0523"	13670	44320	110	403	413	153	37	56	56	59	16	27	97	96	0	15570	15676	3394	21	123	123	140	148	105	100	100	0	0.022	0.023	0.022	0.020	1.671	0.024	0.893	80	479	100	15794	15910	-5.476	347	15447	357	15553	33014	1254079	22.125	104.973	0	0	0
3	17	11	"allC"	"STM0527"	13850	44320	110	222	214	72	33	57	57	61	30	49	92	88	0	6133	5965	1617	27	128	128	134	39	29	100	100	0	0.027	0.027	0.026	0.023	1.906	0.028	0.840	80	454	100	6170	5994	-5.186	165	6005	157	5837	17114	477192	5.100	149.513	0	0	0
3	18	11	"ppiB"	"STM0536"	14020	44330	100	5818	6408	2868	44	63	63	73	41	56	100	100	0	5405	5425	1892	34	130	130	135	29	21	100	100	0	1.091	1.198	1.166	1.196	1.359	1.256	0.887	80	430	100	11030	11640	0.126	5755	5275	6345	5295	512631	434029	154.512	182.414	0	0	0
3	19	11	"slyX"	"STM3454"	14190	44320	90	138	155	68	43	60	60	69	35	50	86	59	0	510	565	247	43	131	131	140	56	40	100	100	0	0.206	0.219	0.190	0.190	1.775	0.180	0.507	52	377	100	457	529	-2.281	78	379	95	434	8045	29374	2.457	7.589	0	0	0
3	20	11	"mglB"	"STM2190"	14390	44330	100	4264	4115	1699	41	54	54	56	12	21	100	100	0	7079	6966	1984	28	120	120	128	52	40	100	100	0	0.605	0.593	0.592	0.518	1.749	0.617	0.923	80	414	100	11169	10907	-0.725	4210	6959	4061	6846	329194	557282	338.250	131.500	0	0	0
3	21	11	""	"STM2198"	14560	44330	120	682	633	246	38	54	54	55	11	20	94	93	0	20105	17704	6451	36	113	113	115	22	19	100	100	0	0.031	0.033	0.033	0.031	2.635	0.032	0.917	120	482	100	20620	18170	-4.993	628	19992	579	17591	75933	2124519	52.545	799.500	0	0	0
3	22	11	"rsuA"	"STM2222"	14730	44330	110	1557	1653	540	32	55	55	58	18	31	100	100	0	8228	8384	1833	21	102	102	115	81	70	100	100	0	0.185	0.193	0.188	0.187	1.217	0.189	0.927	80	446	100	9628	9880	-2.436	1502	8126	1598	8282	132249	670741	88.611	102.086	0	0	0
3	23	11	"yejM"	"STM2228"	14910	44330	100	1314	1317	315	23	54	54	57	18	31	100	100	0	10447	9927	2156	21	88	88	103	83	80	100	100	0	0.122	0.128	0.127	0.128	1.209	0.125	0.946	80	432	100	11619	11102	-3.039	1260	10359	1263	9839	105349	794177	70.000	118.361	0	0	0
3	24	11	""	"STM2237"	15090	44320	110	77	83	24	28	51	51	52	11	21	81	65	0	3543	3523	1449	41	84	84	87	18	20	100	100	0	0.008	0.009	0.009	0.007	2.345	0.009	0.505	80	522	100	3485	3471	-7.056	26	3459	32	3439	6626	281815	2.818	190.889	0	0	0
3	1	12	"phoP"	"STM1231"	11000	44530	110	10542	10289	2433	23	50	50	55	37	67	100	100	0	4121	3778	986	26	73	73	76	18	23	100	100	0	2.592	2.764	2.702	2.809	1.215	2.756	0.928	80	530	100	14540	13944	1.374	10492	4048	10239	3705	823139	302276	276.595	205.667	0	0	0
3	2	12	"phoP"	"STM1231"	11190	44530	110	20622	19032	4518	23	52	52	66	146	221	100	100	0	7123	6506	1608	24	75	75	83	123	148	100	100	0	2.919	2.951	2.992	3.015	1.276	2.987	0.935	80	461	100	27618	25411	1.545	20570	7048	18980	6431	1522557	520494	129.904	52.220	0	0	0
3	3	12	"phoQ"	"STM1230"	11350	44520	110	993	1038	391	37	51	51	54	16	29	100	100	0	2107	2097	613	29	78	78	83	24	28	100	100	0	0.464	0.489	0.469	0.466	1.475	0.447	0.806	80	462	100	2971	3006	-1.107	942	2029	987	2019	83036	167765	61.500	83.917	0	0	0
3	4	12	"phoQ"	"STM1230"	11540	44510	90	3804	3700	1132	30	54	54	65	88	135	100	100	0	7585	7209	1652	22	92	92	109	137	125	100	100	0	0.500	0.512	0.521	0.498	1.238	0.508	0.933	52	375	100	11243	10763	-0.999	3750	7493	3646	7117	192401	374844	41.307	51.825	0	0	0
3	5	12	"phoQ"	"STM1230"	11720	44520	100	2592	2607	618	23	54	54	62	82	132	100	100	0	5027	5018	934	18	88	88	104	127	122	100	100	0	0.514	0.518	0.518	0.513	1.246	0.498	0.875	80	430	100	7477	7483	-0.961	2538	4939	2553	4930	208561	401424	31.037	38.693	0	0	0
3	6	12	"hupA"	"STM4170"	11900	44520	100	2624	2572	908	35	57	57	61	53	86	100	100	0	1340	1305	360	27	93	93	95	21	22	100	100	0	2.059	2.075	2.053	2.025	1.323	2.193	0.916	80	438	100	3814	3727	1.042	2567	1247	2515	1212	205759	104438	47.377	57.619	0	0	0
3	7	12	"sopB"	"STM1091"	12060	44520	110	54834	53118	8856	16	76	76	274	1497	546	100	100	1	12055	11811	1902	16	106	106	165	425	257	100	100	0	4.583	4.532	4.540	4.521	1.238	4.645	0.939	80	473	100	66707	64747	2.196	54758	11949	53042	11705	4249409	944870	35.300	27.402	0	0	0
3	8	12	"pipC"	"STM0375"	12260	44520	110	6269	6445	2542	39	74	74	261	1485	568	100	93	0	1727	1699	579	34	113	113	163	412	252	98	93	0	3.838	4.017	3.955	4.015	1.311	4.263	0.886	80	477	100	7809	7957	1.940	6195	1614	6371	1586	515562	135930	4.164	3.728	0	0	0
3	9	12	"pipC"	"STM0375"	12430	44510	110	10128	9296	2139	23	64	64	68	25	36	100	100	0	2419	2350	458	19	112	112	113	17	15	100	100	0	4.362	4.125	4.121	4.078	1.197	4.252	0.932	80	479	100	12371	11470	2.125	10064	2307	9232	2238	743667	188008	369.120	131.588	0	0	0
3	10	12	"ssrB"	"STM1391"	12610	44520	110	8448	8371	2400	28	57	57	61	20	32	100	100	0	4583	4201	1092	25	111	111	112	18	16	100	100	0	1.876	2.033	2.042	2.040	1.332	2.081	0.910	80	466	100	12863	12404	0.908	8391	4472	8314	4090	669680	336112	415.500	227.167	0	0	0
3	11	12	"ssrB"	"STM1391"	12780	44510	110	11062	10387	3078	29	58	58	67	38	56	100	100	0	5507	5242	1196	22	114	114	121	78	64	100	100	0	2.040	2.014	2.103	1.975	1.272	2.100	0.919	80	453	100	16397	15457	1.029	11004	5393	10329	5128	830993	419348	271.579	65.654	0	0	0
3	12	12	"ssrB"	"STM1391"	12950	44510	110	12489	11588	3712	32	59	59	70	60	85	100	100	0	5688	5414	1395	25	111	111	117	37	31	100	100	0	2.229	2.174	2.154	2.130	1.239	2.212	0.931	80	478	100	18007	16832	1.156	12430	5577	11529	5303	927062	433106	191.967	143.162	0	0	0
3	13	12	"lrp"	"STM0959"	13140	44520	100	5167	4988	881	17	56	56	63	60	95	100	100	0	7645	7450	1203	16	112	112	115	37	32	100	100	0	0.678	0.672	0.675	0.671	1.161	0.660	0.946	80	418	100	12644	12270	-0.560	5111	7533	4932	7338	399009	595960	82.083	198.243	0	0	0
3	14	12	"lrp"	"STM0959"	13310	44520	100	7101	6734	1173	17	58	58	63	35	55	100	100	0	9921	9651	1570	16	114	114	121	33	27	100	100	0	0.718	0.700	0.707	0.700	1.169	0.681	0.940	80	430	100	16850	16213	-0.478	7043	9807	6676	9537	538756	772055	190.600	288.788	0	0	0
3	15	12	"gyrA"	"STM2272"	13490	44520	110	853	871	206	23	58	58	60	18	30	100	100	0	5808	5503	1101	20	114	114	120	32	26	100	100	0	0.140	0.151	0.150	0.150	1.275	0.148	0.913	80	474	100	6489	6202	-2.840	795	5694	813	5389	69645	440244	45.056	168.219	0	0	0
3	16	12	"gyrA"	"STM2272"	13670	44510	110	1726	1838	653	35	56	56	57	14	24	100	100	0	10727	11443	3424	29	113	113	121	36	29	100	100	0	0.157	0.157	0.157	0.154	1.257	0.153	0.908	80	465	100	12284	13112	-2.668	1670	10614	1782	11330	147006	915460	127.214	314.500	0	0	0
3	17	12	"csrA"	"STM2826"	13840	44500	110	1081	1586	1598	100	57	57	63	36	57	98	97	0	361	448	309	68	117	117	125	37	29	100	98	0	4.197	4.619	4.504	4.156	1.931	5.621	0.754	80	479	100	1268	1860	2.069	1024	244	1529	331	126913	35844	42.306	8.730	0	0	0
3	18	12	"csrA"	"STM2826"	14030	44520	110	4038	4966	3487	70	60	60	156	1304	835	97	78	0	863	898	393	43	121	121	193	1443	747	6	0	0	5.361	6.314	5.818	6.028	1.657	2.690	0.290	80	463	100	4720	5683	2.423	3978	742	4906	777	397291	71811	3.689	0.489	0	0	0
3	19	12	"yhhP"	"STM3578"	14200	44520	100	329	1261	7308	579	58	58	164	1355	826	3	2	1	2323	3168	7111	224	121	121	200	1498	749	87	5	1	0.123	0.395	0.122	0.136	1.713	0.885	0.805	80	430	100	2473	4250	-3.022	271	2202	1203	3047	100900	253429	0.810	1.981	0	0	0
3	20	12	"yhhP"	"STM3578"	14390	44510	110	192	194	50	25	54	54	56	13	23	100	100	0	1320	1290	348	26	114	114	116	20	17	100	100	0	0.114	0.119	0.116	0.117	1.413	0.114	0.847	80	465	100	1344	1316	-3.127	138	1206	140	1176	15495	103203	10.615	58.700	0	0	0
3	21	12	"yhhP"	"STM3578"	14560	44510	100	257	296	155	52	54	54	55	13	23	100	98	0	1870	2003	1037	51	112	112	113	18	15	100	100	0	0.115	0.128	0.120	0.122	1.566	0.114	0.705	80	378	100	1961	2133	-3.114	203	1758	242	1891	23647	160265	18.538	105.000	0	0	0
3	22	12	"topA"	"STM1714"	14730	44510	100	2359	2363	558	23	54	54	58	18	31	100	100	0	6997	6914	1517	21	111	111	115	32	27	100	100	0	0.335	0.339	0.335	0.338	1.199	0.334	0.934	80	418	100	9191	9112	-1.579	2305	6886	2309	6803	189027	553140	128.056	212.469	0	0	0
3	23	12	"topA"	"STM1714"	14920	44510	110	434	585	560	95	52	52	55	14	25	100	100	0	1335	1748	1352	77	91	91	95	25	26	100	100	0	0.307	0.322	0.343	0.313	1.646	0.347	0.786	80	465	100	1626	2190	-1.703	382	1244	533	1657	46774	139854	37.857	66.120	0	0	0
3	24	12	"fur"	"STM0693"	15090	44510	110	2893	2955	1375	46	51	51	52	11	21	100	100	0	3980	3975	1215	30	80	80	82	16	19	100	100	0	0.729	0.746	0.729	0.707	1.328	0.802	0.873	80	508	100	6742	6799	-0.457	2842	3900	2904	3895	236438	318000	263.909	243.313	0	0	0
3	1	13	"ctrl-buffer"	"ctrl-buffer"	11000	44690	100	46	49	15	30	49	49	49	11	22	13	6	0	75	77	20	25	76	76	80	22	27	8	3	0	3.000	0.000	0.728	0.738	2.933	0.154	0.031	80	438	100	-4	1	1.585	-3	-1	0	1	3929	6159	0.000	-0.136	-50	0	0
3	2	13	"ctrl-buffer"	"ctrl-buffer"	11180	44690	100	50	51	12	23	48	48	49	15	30	12	3	0	75	79	18	22	76	76	80	21	26	15	5	0	-2.000	1.000	0.700	0.778	4.209	0.700	0.102	80	417	100	1	6	Error	2	-1	3	3	4087	6335	0.133	-0.048	-50	0	0
3	3	13	"ctrl-buffer"	"ctrl-buffer"	11360	44690	100	48	52	19	36	48	48	49	10	20	20	11	0	74	78	22	28	73	73	77	18	23	11	5	0	0.000	0.800	1.000	1.035	3.303	0.305	0.042	80	408	100	1	9	Error	0	1	4	5	4185	6216	0.300	0.056	-50	0	0
3	4	13	"ctrl-buffer"	"ctrl-buffer"	11530	44690	100	47	51	21	41	49	49	52	33	63	3	1	0	86	96	47	48	79	79	82	26	31	17	6	0	-0.286	0.118	1.667	1.207	4.129	0.291	0.259	80	440	100	5	19	Error	-2	7	2	17	4105	7684	-0.030	0.538	-50	0	0
3	5	13	"ctrl-buffer"	"ctrl-buffer"	11710	44690	100	52	51	11	21	50	50	51	11	21	11	2	0	90	91	20	21	84	84	86	17	19	18	5	0	0.333	0.143	0.580	0.744	2.428	0.183	0.028	80	452	100	8	8	-1.585	2	6	1	7	4081	7305	0.000	0.294	-50	0	0
3	6	13	"ctrl-buffer"	"ctrl-buffer"	11900	44720	50	183	212	101	47	56	56	57	17	29	100	91	0	190	198	34	17	93	93	97	23	23	100	100	0	1.309	1.486	1.156	1.241	2.050	2.239	0.552	12	104	100	224	261	0.389	127	97	156	105	2546	2371	9.118	4.391	0	0	0
3	7	13	"ctrl-buffer"	"ctrl-buffer"	12070	44690	100	70	81	60	74	62	62	154	1107	718	0	0	0	118	120	26	21	96	96	110	140	127	0	0	0	0.364	0.792	0.603	0.595	3.847	3.284	0.054	80	432	100	30	43	-1.459	8	22	19	24	6489	9572	-0.066	0.071	-50	0	0
3	8	13	"ctrl-buffer"	"ctrl-buffer"	12240	44690	100	57	61	17	27	63	63	71	33	46	5	0	0	105	107	19	17	103	103	105	21	20	13	3	0	-3.000	-0.500	1.414	1.281	3.961	2.009	0.038	80	429	100	-4	2	Error	-6	2	-2	4	4878	8549	-0.303	0.095	-50	0	0
3	9	13	"ctrl-buffer"	"ctrl-buffer"	12420	44690	100	60	64	24	37	58	58	61	18	29	20	7	0	121	124	37	29	107	107	108	18	16	42	8	0	0.143	0.353	0.623	0.723	5.665	0.291	0.093	80	420	100	16	23	-2.807	2	14	6	17	5105	9926	0.167	0.889	-50	0	0
3	10	13	"ctrl-buffer"	"ctrl-buffer"	12600	44690	100	58	64	37	57	56	56	58	15	25	18	8	0	117	122	26	21	108	108	108	18	16	32	11	0	0.222	0.571	0.500	0.601	2.993	1.275	0.127	80	402	100	11	22	-2.170	2	9	8	14	5138	9723	0.400	0.778	-50	0	0
3	11	13	"ctrl-buffer"	"ctrl-buffer"	12780	44690	100	53	56	16	28	54	54	55	13	23	20	7	0	122	123	26	21	109	109	110	18	16	33	8	0	-0.077	0.143	0.500	0.510	3.803	0.225	0.039	80	420	100	12	16	Error	-1	13	2	14	4493	9853	0.077	0.722	-50	0	0
3	12	13	"ctrl-buffer"	"ctrl-buffer"	12950	44690	100	55	56	12	21	55	55	57	14	24	8	3	0	112	117	27	23	114	114	115	22	19	11	5	0	0.000	0.333	0.545	0.590	4.204	0.143	0.019	80	420	100	-2	4	Error	0	-2	1	3	4467	9350	-0.071	0.091	-50	0	0
3	13	13	"ctrl-buffer"	"ctrl-buffer"	13130	44690	100	58	60	18	30	55	55	80	418	522	0	0	0	122	124	21	16	114	114	147	393	267	0	0	0	0.375	0.500	0.541	0.679	3.494	0.159	0.020	80	392	100	11	15	-1.415	3	8	5	10	4823	9944	-0.048	-0.059	-50	0	0
3	14	13	"ctrl-buffer"	"ctrl-buffer"	13290	44690	60	99	109	32	29	57	57	112	623	556	0	0	0	154	178	120	67	115	115	204	612	300	3	0	0	1.077	0.825	1.304	1.228	2.656	0.012	0.035	32	176	100	81	115	0.107	42	39	52	63	3484	5700	-0.005	-0.042	0	0	0
3	15	13	"ctrl-buffer"	"ctrl-buffer"	13490	44680	100	51	54	14	25	56	56	56	12	21	11	5	0	111	114	19	16	112	112	116	39	33	3	0	0	5.000	-1.000	1.042	0.898	5.106	0.175	0.027	80	420	100	-6	0	2.322	-5	-1	-2	2	4318	9084	-0.167	-0.051	-50	0	0
3	16	13	"ctrl-buffer"	"ctrl-buffer"	13670	44680	100	54	56	12	21	54	54	71	276	388	0	0	0	122	124	19	15	116	116	123	60	48	1	0	0	0.000	0.250	0.750	0.710	5.624	0.014	0.000	80	408	100	6	10	Error	0	6	2	8	4464	9958	-0.054	0.017	-50	0	0
3	17	13	"ctrl-buffer"	"ctrl-buffer"	13840	44680	100	51	54	16	29	57	57	175	1219	696	0	0	0	128	130	25	19	121	121	532	4215	792	0	0	0	-0.857	-0.333	0.750	0.705	2.842	0.212	0.074	80	430	100	1	6	Error	-6	7	-3	9	4350	10376	-0.099	-0.095	-50	0	0
3	18	13	"ctrl-buffer"	"ctrl-buffer"	14020	44680	100	62	66	28	42	54	54	62	88	141	3	0	0	125	132	36	27	120	120	124	49	39	8	3	0	1.600	1.000	0.724	0.590	3.829	0.387	0.111	80	407	100	13	24	0.678	8	5	12	12	5309	10569	0.045	0.163	-50	0	0
3	19	13	"ctrl-buffer"	"ctrl-buffer"	14200	44680	100	54	57	17	29	53	53	61	87	142	0	0	0	121	123	25	20	114	114	119	48	40	6	0	0	0.143	0.444	0.862	0.885	3.777	1.895	0.828	80	426	100	8	13	-2.807	1	7	4	9	4548	9873	-0.046	0.083	-50	0	0
3	20	13	"ctrl-buffer"	"ctrl-buffer"	14380	44680	100	54	56	15	26	54	54	55	14	25	10	3	0	115	121	27	22	113	113	115	20	17	15	5	0	0.000	0.250	1.000	1.000	3.794	0.356	0.081	80	408	100	2	10	Error	0	2	2	8	4459	9671	0.071	0.300	-50	0	0
3	21	13	"ctrl-buffer"	"ctrl-buffer"	14550	44680	100	58	59	11	18	54	54	56	18	32	15	0	0	116	119	23	19	114	114	116	20	17	18	6	0	2.000	1.000	0.500	0.569	4.082	0.025	0.001	80	408	100	6	10	1.000	4	2	5	5	4744	9520	0.167	0.150	-50	0	0
3	22	13	"ctrl-buffer"	"ctrl-buffer"	14730	44680	100	52	55	13	23	52	52	53	13	24	18	3	0	118	123	24	19	110	110	112	18	16	35	18	0	0.000	0.231	0.328	0.400	3.546	302.000	0.000	80	420	100	8	16	Error	0	8	3	13	4383	9853	0.154	0.611	-50	0	0
3	23	13	"ctrl-buffer"	"ctrl-buffer"	14910	44680	100	52	55	14	25	51	51	52	12	23	27	6	0	108	111	21	18	99	99	99	19	19	31	11	0	0.111	0.333	0.750	0.750	3.597	0.241	0.036	80	420	100	10	16	-3.170	1	9	4	12	4417	8852	0.250	0.632	-50	0	0
3	24	13	"ctrl-buffer"	"ctrl-buffer"	15090	44680	100	54	56	14	25	50	50	51	11	21	28	15	0	92	97	21	21	84	84	85	16	18	35	18	0	0.500	0.462	0.981	0.916	3.979	0.087	0.006	80	452	100	12	19	-1.000	4	8	6	13	4485	7767	0.455	0.750	-50	0	0
3	1	14	"ynfA"	"STM1504"	10990	44870	100	279	277	72	25	48	48	49	10	20	100	100	0	7952	8297	2365	28	76	76	81	24	29	100	100	0	0.029	0.028	0.029	0.027	1.295	0.027	0.899	80	496	100	8107	8450	-5.091	231	7876	229	8221	22162	663740	22.800	342.333	0	0	0
3	2	14	""	"STM3654"	11170	44880	110	137	159	96	60	49	49	51	15	29	100	96	0	2250	2577	1676	65	79	79	88	38	43	100	100	0	0.041	0.044	0.044	0.041	1.475	0.044	0.766	80	548	100	2259	2608	-4.625	88	2171	110	2498	12736	206170	7.200	65.500	0	0	0
3	3	14	"yeiP"	"STM2211"	11360	44870	110	1196	1168	221	18	49	49	50	12	24	100	100	0	11908	11848	1906	16	77	77	81	24	29	100	100	0	0.097	0.095	0.095	0.094	1.147	0.094	0.949	80	523	100	12978	12890	-3.367	1147	11831	1119	11771	93415	947866	93.167	490.292	0	0	0
3	4	14	"yfaE"	"STM2279"	11530	44880	110	165	180	90	50	49	49	50	11	22	100	100	0	1428	1518	789	51	76	76	79	16	20	100	100	0	0.086	0.091	0.085	0.086	1.549	0.084	0.732	80	523	100	1468	1573	-3.543	116	1352	131	1442	14409	121435	11.818	89.938	0	0	0
3	5	14	""	"STM4111"	11710	44870	100	56	58	15	25	49	49	51	11	21	37	16	0	99	102	26	25	81	81	83	14	16	53	33	0	0.389	0.429	0.631	0.585	3.704	0.148	0.051	80	464	100	25	30	-1.363	7	18	9	21	4624	8172	0.636	1.357	-50	0	0
3	6	14	""	"STM4140"	11890	44860	110	80	96	49	51	52	52	53	12	22	80	57	0	454	489	294	60	87	87	89	18	20	100	100	0	0.076	0.109	0.103	0.093	2.360	0.106	0.527	80	527	100	395	446	-3.712	28	367	44	402	7705	39116	3.583	22.222	0	0	0
3	7	14	"ssaS"	"STM1420"	12070	44870	100	172	914	1665	182	53	53	55	12	21	91	78	0	236	952	1595	167	92	92	95	23	24	97	81	0	0.826	1.001	0.809	0.719	3.208	1.040	0.865	80	483	100	263	1721	-0.275	119	144	861	860	73154	76185	71.583	37.261	0	0	0
3	8	14	"nrdH"	"STM2805"	12260	44880	90	103	383	488	127	54	54	55	12	21	67	61	0	307	1758	2392	136	99	99	102	24	23	94	78	0	0.236	0.198	0.186	0.172	2.978	0.197	0.935	52	378	100	257	1988	-2.086	49	208	329	1659	19924	91411	27.333	69.000	0	0	0
3	9	14	"fimI"	"STM0544"	12420	44860	110	83	220	298	135	54	54	55	12	21	68	58	0	488	1961	3106	158	102	102	104	17	16	100	100	0	0.075	0.089	0.081	0.061	2.934	0.092	0.940	80	480	100	415	2025	-3.734	29	386	166	1859	17597	156908	13.750	109.235	0	0	0
3	10	14	"aroA"	"STM0978"	12600	44870	120	1280	1295	844	65	53	53	55	12	21	98	97	0	6075	5824	3275	56	108	108	109	17	15	100	100	0	0.206	0.217	0.202	0.203	1.851	0.221	0.910	120	599	100	7194	6958	-2.282	1227	5967	1242	5716	155364	698939	103.333	336.176	0	0	0
3	11	14	"dam"	"STM3484"	12780	44870	100	112	154	113	73	54	54	55	13	23	90	80	0	763	1283	1242	96	111	111	112	19	16	100	100	0	0.089	0.085	0.081	0.080	2.049	0.082	0.827	80	434	100	710	1272	-3.491	58	652	100	1172	12330	102675	7.615	61.632	0	0	0
3	12	14	"pduW"	"STM2057"	12950	44870	110	136	207	177	85	54	54	55	12	21	91	83	0	3678	6114	6583	107	115	115	117	22	18	100	100	0	0.023	0.026	0.025	0.022	2.232	0.024	0.828	80	491	100	3645	6152	-5.441	82	3563	153	5999	16579	489140	12.667	272.591	0	0	0
3	13	14	""	"STM2695"	13130	44860	120	652	576	226	39	55	55	72	342	475	80	17	0	19013	16351	6724	41	117	117	137	317	231	98	97	0	0.032	0.032	0.032	0.030	1.935	0.031	0.906	120	585	100	19493	16755	-4.984	597	18896	521	16234	69071	1962119	1.474	51.148	0	0	0
3	14	14	"yajR"	"STM0436"	13310	44860	110	851	826	233	28	55	55	74	370	500	95	58	0	12026	11744	2480	21	114	114	147	365	248	100	100	0	0.067	0.066	0.068	0.064	1.349	0.067	0.937	80	501	100	12708	12401	-3.904	796	11912	771	11630	66115	939538	2.032	31.773	0	0	0
3	15	14	""	"STM0564"	13490	44860	120	1473	1302	566	43	55	55	56	17	30	98	97	0	22489	19445	7558	38	113	113	116	25	21	100	100	0	0.063	0.065	0.065	0.058	1.755	0.065	0.962	120	584	100	23794	20579	-3.980	1418	22376	1247	19332	156214	2333428	73.294	773.160	0	0	0
3	16	14	""	"STM0351"	13660	44860	100	85	90	29	32	55	55	163	1201	736	0	0	0	5801	6095	2229	36	118	118	430	3802	884	88	15	0	0.005	0.006	0.006	0.005	1.893	0.006	0.528	80	442	100	5713	6012	-7.566	30	5683	35	5977	7232	487601	-0.061	1.490	0	0	0
3	17	14	"dsrB"	"STM1983"	13850	44870	110	1903	2097	1194	56	56	56	153	1109	724	90	22	0	2409	2740	1271	46	120	120	459	3832	834	11	0	0	0.807	0.779	0.766	0.763	1.209	0.290	0.659	80	521	100	4136	4661	-0.310	1847	2289	2041	2620	167797	219198	1.753	0.595	0	0	0
3	18	14	"yeiE"	"STM2201"	14010	44860	110	3703	3425	865	25	55	55	61	40	65	100	98	0	15217	14602	2575	17	117	117	131	119	90	100	100	0	0.242	0.233	0.236	0.220	1.479	0.234	0.969	80	529	100	18748	17855	-2.049	3648	15100	3370	14485	274010	1168194	84.100	121.605	0	0	0
3	19	14	"recB"	"STM2994"	14200	44860	60	82	82	23	28	55	55	55	12	21	75	53	0	506	629	475	75	113	113	115	18	15	100	96	0	0.069	0.052	0.063	0.061	2.367	0.044	0.545	32	176	100	420	543	-3.863	27	393	27	516	2639	20115	2.250	28.556	0	0	0
3	20	14	"EMPTY"	"EMPTY"	14380	44860	100	57	58	10	17	53	53	55	12	21	26	3	0	116	115	21	18	112	112	113	18	15	16	3	0	1.000	1.667	0.556	0.527	3.856	0.117	0.017	80	472	100	8	8	0.000	4	4	5	3	4607	9233	0.250	0.111	-75	0	0
3	21	14	"EMPTY"	"EMPTY"	14550	44860	100	54	55	21	38	51	51	53	16	30	10	2	0	109	111	17	15	111	111	113	19	16	17	0	0	-1.500	100000.000	0.453	0.555	3.041	1.303	0.051	80	452	100	1	4	Error	3	-2	4	0	4418	8878	0.125	-0.105	-75	0	0
3	22	14	"EMPTY"	"EMPTY"	14730	44860	100	57	58	14	24	52	52	53	16	30	18	3	0	119	120	18	15	109	109	111	18	16	40	8	0	0.500	0.545	0.508	0.576	3.442	81.074	0.000	80	464	100	15	17	-1.000	5	10	6	11	4667	9586	0.313	0.500	-75	0	0
3	23	14	"EMPTY"	"EMPTY"	14910	44860	100	53	53	12	22	52	52	52	12	23	15	3	0	99	100	16	16	99	99	99	17	17	16	2	0	100000.000	1.000	0.799	0.792	3.609	0.082	0.005	80	464	100	1	2	16.610	1	0	1	1	4241	8006	0.083	0.059	-75	0	0
3	24	14	"EMPTY"	"EMPTY"	15090	44860	100	49	51	11	21	50	50	51	12	23	12	1	0	83	85	14	16	85	85	86	17	19	15	1	0	0.500	100000.000	0.682	0.716	3.068	0.140	0.008	80	496	100	-3	1	-1.000	-1	-2	1	0	4041	6773	0.000	-0.059	-75	0	0
4	1	1	"yjiX"	"STM4531"	15520	42520	120	88	99	47	47	52	52	53	11	20	80	65	0	278	332	226	68	100	100	102	16	15	94	90	0	0.202	0.203	0.196	0.194	3.256	0.103	0.257	120	628	100	214	279	-2.306	36	178	47	232	11846	39864	4.182	14.375	0	0	0
4	2	1	"yhjG"	"STM3610"	15700	42520	120	1775	1934	1418	73	53	53	60	77	128	100	95	0	1030	1159	891	76	107	107	111	31	27	98	96	0	1.866	1.788	1.768	1.935	2.536	1.887	0.693	120	561	100	2645	2933	0.900	1722	923	1881	1052	232096	139099	24.338	33.806	0	0	0
4	3	1	"mtlD"	"STM3686"	15880	42520	120	3518	3485	764	21	54	54	63	133	211	100	100	0	12087	11599	2996	25	107	107	114	95	83	100	100	0	0.289	0.299	0.291	0.311	1.485	0.281	0.915	120	541	100	15444	14923	-1.790	3464	11980	3431	11492	418208	1391880	25.729	120.895	0	0	0
4	4	1	"ptsN"	"STM3322"	16060	42510	120	607	732	542	74	52	52	53	13	24	97	95	0	894	969	514	53	96	96	100	20	20	100	98	0	0.695	0.779	0.661	0.648	2.393	0.856	0.585	120	569	100	1353	1553	-0.524	555	798	680	873	87807	116334	52.231	43.450	0	0	0
4	5	1	"yqjK"	"STM3231"	16240	42510	130	496	633	481	75	52	52	54	32	59	95	92	0	550	708	470	66	89	89	91	25	27	100	99	0	0.963	0.939	0.940	0.776	2.769	1.000	0.615	120	603	100	905	1200	-0.054	444	461	581	619	75947	84904	18.094	24.680	0	0	0
4	6	1	"yggT"	"STM3101"	16410	42510	120	276	321	160	49	51	51	52	11	21	99	97	0	2640	2729	1164	42	85	85	87	20	22	100	100	0	0.088	0.102	0.097	0.095	1.864	0.098	0.768	120	535	100	2780	2914	-3.505	225	2555	270	2644	38567	327426	24.455	132.100	0	0	0
4	7	1	"hscC"	"STM0659"	16590	42510	120	847	807	187	23	52	52	53	12	22	98	98	0	20846	20363	3397	16	87	87	89	24	26	100	100	0	0.038	0.037	0.038	0.034	1.885	0.037	0.931	120	532	100	21554	21031	-4.707	795	20759	755	20276	96899	2443553	62.833	844.750	0	0	0
4	8	1	"ubiF"	"STM0671"	16770	42510	120	2564	2486	841	33	53	53	54	12	22	98	97	0	8456	8071	2139	26	82	82	85	18	21	100	100	0	0.300	0.305	0.304	0.265	2.113	0.304	0.909	120	508	100	10885	10422	-1.738	2511	8374	2433	7989	298299	968511	202.667	443.667	0	0	0
4	9	1	"nagA"	"STM0683"	16940	42510	120	6647	6218	1837	29	53	53	54	13	24	100	99	0	15810	15017	3064	20	87	87	92	38	41	100	100	0	0.419	0.413	0.424	0.361	1.934	0.419	0.949	120	521	100	22317	21095	-1.254	6594	15723	6165	14930	746204	1802083	474.154	392.763	0	0	0
4	10	1	"ybfM"	"STM0687"	17130	42520	120	283	289	97	33	53	53	64	97	151	95	64	0	3594	3583	1195	33	94	94	121	215	177	100	99	0	0.066	0.068	0.064	0.067	1.661	0.061	0.771	120	514	100	3730	3725	-3.928	230	3500	236	3489	34736	430014	2.320	16.102	0	0	0
4	11	1	"apeE"	"STM0570"	17300	42510	120	1268	1249	437	34	52	52	55	16	29	99	99	0	2954	2877	924	32	96	96	97	17	17	100	100	0	0.425	0.430	0.421	0.407	1.832	0.422	0.874	120	497	100	4074	3978	-1.233	1216	2858	1197	2781	149926	345269	74.625	163.529	0	0	0
4	12	1	"ahpF"	"STM0609"	17480	42510	120	447	636	459	72	55	55	56	17	30	100	100	0	4036	5729	4477	78	101	101	103	27	26	99	99	0	0.100	0.103	0.098	0.106	2.047	0.094	0.836	120	515	100	4327	6209	-3.327	392	3935	581	5628	76264	687486	34.118	208.370	0	0	0
4	13	1	"dlhH"	"STM3967"	17660	42510	120	11750	11086	2904	26	57	57	59	15	25	100	100	0	15122	14514	2653	18	109	109	113	30	26	100	100	0	0.779	0.766	0.794	0.710	1.643	0.779	0.929	120	510	100	26706	25434	-0.361	11693	15013	11029	14405	1330343	1741653	735.133	480.033	0	0	0
4	14	1	"yigM"	"STM3963"	17830	42510	120	2468	2424	743	30	58	58	59	14	23	100	100	0	22184	21372	4818	22	126	126	132	28	21	100	100	0	0.109	0.111	0.107	0.111	1.520	0.107	0.876	120	505	100	24468	23612	-3.194	2410	22058	2366	21246	290874	2564632	168.929	758.571	0	0	0
4	15	1	"rhtC"	"STM3959"	18010	42510	120	1293	1295	314	24	56	56	58	12	20	100	100	0	12060	12000	2449	20	143	143	146	29	19	100	100	0	0.104	0.104	0.101	0.103	1.452	0.099	0.869	120	521	100	13154	13096	-3.268	1237	11917	1239	11857	155423	1440004	103.083	408.759	0	0	0
4	16	1	"rarD"	"STM3955"	18190	42510	120	3324	3293	584	17	56	56	58	15	25	100	100	0	21856	21237	3473	16	143	143	151	47	31	100	100	0	0.151	0.153	0.150	0.155	1.336	0.148	0.919	120	526	100	24981	24331	-2.732	3268	21713	3237	21094	395158	2548393	215.667	448.638	0	0	0
4	17	1	"uvrD"	"STM3951"	18370	42510	120	345	471	359	76	56	56	57	13	22	99	98	0	2077	2652	2074	78	132	132	138	41	29	100	100	0	0.149	0.165	0.168	0.161	2.521	0.131	0.578	120	510	100	2234	2935	-2.751	289	1945	415	2520	56510	318183	31.846	61.317	0	0	0
4	18	1	"dapF"	"STM3947"	18540	42500	120	2671	2638	1232	46	53	53	55	15	27	99	99	0	7175	7296	2702	37	106	106	108	25	23	100	100	0	0.370	0.360	0.367	0.327	1.867	0.357	0.796	120	529	100	9687	9775	-1.433	2618	7069	2585	7190	316585	875462	172.200	287.520	0	0	0
4	19	1	"fklB"	"STM4397"	18720	42500	120	294	406	360	88	52	52	55	24	43	91	86	0	1907	2531	2289	90	90	90	93	18	19	97	97	0	0.133	0.145	0.150	0.142	2.791	0.117	0.542	120	534	100	2059	2795	-2.908	242	1817	354	2441	48728	303672	14.625	135.444	0	0	0
4	20	1	"ytfK"	"STM4406"	18900	42510	120	512	836	825	98	53	53	54	22	40	95	92	0	209	257	149	57	91	91	96	65	67	72	48	0	3.890	4.717	4.042	3.807	2.651	7.553	0.458	120	503	100	577	949	1.960	459	118	783	166	100352	30898	35.545	2.477	0	0	0
4	21	1	""	"STM4417"	19080	42510	120	171	196	105	53	52	52	53	12	22	95	92	0	918	1006	544	54	107	107	107	22	20	100	99	0	0.147	0.160	0.146	0.145	2.103	0.138	0.632	120	508	100	930	1043	-2.769	119	811	144	899	23463	120702	11.917	40.864	0	0	0
4	22	1	""	"STM4421"	19260	42510	120	190	246	151	61	52	52	53	11	20	99	99	0	8379	12549	10625	84	126	126	127	26	20	100	100	0	0.017	0.016	0.016	0.016	2.006	0.013	0.747	120	484	100	8391	12617	-5.902	138	8253	194	12423	29471	1505885	17.545	477.769	0	0	0
4	23	1	""	"STM4425"	19430	42510	120	211	275	202	73	52	52	53	11	20	98	93	0	3147	3836	2741	71	134	134	136	24	17	100	100	0	0.053	0.060	0.058	0.054	2.126	0.053	0.634	120	502	100	3172	3925	-4.244	159	3013	223	3702	33055	460353	20.182	154.167	0	0	0
4	24	1	""	"STM4430"	19610	42500	120	111	140	88	62	52	52	54	15	27	82	67	0	3427	4393	3525	80	131	131	133	21	15	100	100	0	0.018	0.021	0.019	0.017	2.422	0.020	0.726	120	638	100	3355	4350	-5.804	59	3296	88	4262	16806	527121	5.733	202.857	0	0	0
4	1	2	"sopE2"	"STM1855"	15520	42700	120	1670	2361	2758	116	51	51	53	14	26	100	100	0	1478	2019	2164	107	99	99	102	17	16	100	100	0	1.174	1.203	1.136	1.113	2.346	1.288	0.765	120	522	100	2998	4230	0.231	1619	1379	2310	1920	283338	242339	164.857	112.765	0	0	0
4	2	2	""	"STM1731"	15690	42710	110	3118	4760	5569	116	54	54	84	191	227	100	97	0	416	505	411	81	103	103	119	150	126	85	52	0	9.789	11.706	10.868	10.934	2.511	16.495	0.579	80	381	100	3377	5108	3.291	3064	313	4706	402	380819	40437	24.482	2.573	0	0	0
4	3	2	"otsB"	"STM1929"	15870	42690	110	3316	4141	3963	95	54	54	108	305	282	100	98	0	1461	1990	1647	82	108	108	129	138	106	98	96	0	2.411	2.172	2.158	2.185	1.685	2.838	0.665	80	445	100	4615	5969	1.270	3262	1353	4087	1882	331288	159192	13.223	13.486	0	0	0
4	4	2	""	"STM4161"	16070	42700	110	77	89	43	48	54	54	85	256	301	0	0	0	349	378	208	55	108	108	125	137	109	77	33	0	0.095	0.130	0.118	0.113	2.669	0.166	0.552	80	436	100	264	305	-3.389	23	241	35	270	7119	30264	0.016	1.847	0	0	0
4	5	2	"rsd"	"STM4165"	16230	42690	110	563	700	537	76	53	53	60	56	93	97	92	0	791	944	694	73	106	106	112	66	58	96	95	0	0.745	0.772	0.761	0.737	2.007	0.798	0.650	80	429	100	1195	1485	-0.426	510	685	647	838	56024	75480	11.429	12.606	0	0	0
4	6	2	"hupA"	"STM4170"	16410	42690	110	599	949	1073	113	52	52	66	83	125	97	96	0	314	425	367	86	105	105	114	69	60	95	80	0	2.617	2.803	2.652	2.716	1.930	3.238	0.663	80	421	100	756	1217	1.388	547	209	897	320	75907	33991	10.639	4.507	0	0	0
4	7	2	""	"STM3121"	16590	42690	120	87	131	107	81	53	53	59	58	98	37	26	0	811	2002	2404	120	103	103	107	24	22	94	90	0	0.048	0.041	0.049	0.056	3.581	0.038	0.534	120	497	100	742	1977	-4.380	34	708	78	1899	15770	240206	1.241	78.958	0	0	0
4	8	2	"stfG"	"STM0200"	16780	42690	120	67	80	39	48	53	53	56	24	42	38	25	0	728	1569	1749	111	98	98	119	263	221	60	52	0	0.022	0.018	0.024	0.033	4.517	0.016	0.558	120	454	100	644	1498	-5.492	14	630	27	1471	9585	188286	1.000	5.513	0	0	0
4	9	2	"eutT"	"STM2467"	16940	42680	110	65	98	71	72	53	53	54	12	22	48	41	0	284	1614	2484	153	86	86	125	287	229	47	43	0	0.061	0.029	0.049	0.082	5.786	0.023	0.680	80	378	100	210	1573	-4.044	12	198	45	1528	7803	129091	3.667	5.188	0	0	0
4	10	2	"lexA"	"STM4237"	17110	42680	110	558	1280	1374	107	54	54	88	198	225	62	51	0	1247	2133	2164	101	80	80	178	443	248	55	51	0	0.432	0.597	0.629	0.628	2.858	0.577	0.711	80	426	100	1671	3279	-1.211	504	1167	1226	2053	102399	170657	6.020	4.413	0	0	0
4	11	2	"prpC"	"STM0369"	17310	42680	120	449	586	489	83	52	52	84	191	227	78	51	0	2339	2623	1712	65	83	83	138	320	231	99	91	0	0.176	0.210	0.197	0.184	2.123	0.206	0.706	120	460	100	2653	3074	-2.507	397	2256	534	2540	70352	314788	2.628	7.766	0	0	0
4	12	2	"ushB"	"STM4064"	17480	42690	120	552	1683	2384	141	53	53	55	13	23	97	93	0	1232	3264	4451	136	103	103	103	33	32	97	90	0	0.442	0.516	0.507	0.509	3.509	0.466	0.759	120	414	100	1628	4791	-1.178	499	1129	1630	3161	202013	391645	125.231	95.788	0	0	0
4	13	2	"ptsJ"	"STM2436"	17660	42690	120	154	181	104	57	56	56	57	14	24	95	91	0	2748	3599	3041	84	109	109	113	29	25	99	99	0	0.037	0.036	0.037	0.038	2.587	0.029	0.708	120	441	100	2737	3615	-4.751	98	2639	125	3490	21778	431908	8.857	120.207	0	0	0
4	14	2	"plsX"	"STM1192"	17840	42690	120	420	533	425	79	55	55	57	13	22	100	98	0	2797	3855	3922	101	114	114	118	22	18	100	99	0	0.136	0.128	0.136	0.143	2.331	0.102	0.749	120	406	100	3048	4219	-2.878	365	2683	478	3741	63996	462542	36.615	169.864	0	0	0
4	15	2	"flgM"	"STM1172"	18010	42690	120	550	1289	1999	155	57	57	57	12	21	100	99	0	266	490	612	124	126	126	131	27	20	89	75	0	3.521	3.385	3.695	3.308	2.926	3.805	0.706	120	406	100	633	1596	1.816	493	140	1232	364	154737	58783	102.667	13.296	0	0	0
4	16	2	"phsB"	"STM2064"	18190	42690	120	322	465	446	95	57	57	58	13	22	96	95	0	1544	1957	1677	85	136	136	139	25	17	100	100	0	0.188	0.224	0.220	0.214	2.360	0.213	0.738	120	419	100	1673	2229	-2.410	265	1408	408	1821	55796	234856	31.308	72.720	0	0	0
4	17	2	"tnpA_1"	"STM0946"	18370	42690	120	417	664	785	118	56	56	57	12	21	100	99	0	5543	8563	9739	113	136	136	138	22	15	100	100	0	0.067	0.072	0.068	0.073	2.169	0.072	0.859	120	422	100	5768	9035	-3.905	361	5407	608	8427	79726	1027535	50.583	382.955	0	0	0
4	18	2	"orf6"	"PSLT014"	18550	42690	120	1331	2035	2303	113	55	55	71	155	218	98	93	0	3506	5618	5343	95	125	125	149	187	125	99	95	0	0.377	0.360	0.375	0.365	1.891	0.352	0.706	120	488	100	4657	7473	-1.406	1276	3381	1980	5493	244221	674180	12.671	29.246	0	0	0
4	19	2	"mig-14"	"STM2782"	18740	42670	110	454	3102	4258	137	54	54	75	184	245	60	50	0	906	2919	3655	125	104	104	120	164	136	62	58	0	0.499	1.083	0.921	0.956	2.639	1.136	0.811	80	400	100	1202	5863	-1.004	400	802	3048	2815	248148	233552	16.451	17.067	0	0	0
4	20	2	"thiD"	"STM2146"	18890	42670	110	77	166	183	110	53	53	55	17	30	53	42	0	520	2223	3024	136	90	90	109	199	182	55	51	0	0.056	0.053	0.071	0.096	6.389	0.048	0.653	80	378	100	454	2246	-4.163	24	430	113	2133	13252	177835	6.529	10.623	0	0	0
4	21	2	"rfaY"	"STM3716"	19080	42680	130	96	142	109	76	52	52	54	15	27	75	57	0	682	1500	1723	114	90	90	111	181	163	90	65	0	0.074	0.064	0.065	0.062	2.565	0.057	0.767	120	507	100	636	1500	-3.750	44	592	90	1410	16981	179997	5.867	7.674	0	0	0
4	22	2	"prgH"	"STM2874"	19260	42680	120	327	2324	4851	208	52	52	53	11	20	79	71	0	457	3647	7403	202	103	103	109	45	41	70	60	0	0.777	0.641	0.612	0.593	3.001	0.621	0.789	120	404	100	629	5816	-0.364	275	354	2272	3544	278891	437671	206.455	78.622	0	0	0
4	23	2	"orgA"	"STM2869"	19430	42690	120	93	1181	2113	178	53	53	56	26	46	62	47	0	205	2420	4114	170	128	128	140	163	116	44	39	0	0.519	0.492	0.586	0.625	3.297	0.493	0.896	120	458	100	117	3420	-0.945	40	77	1128	2292	141728	290435	43.269	13.988	0	0	0
4	24	2	"livH"	"STM3563"	19630	42670	110	66	102	102	100	54	54	58	27	46	38	25	0	183	1612	3423	212	135	135	146	150	102	41	40	0	0.250	0.032	0.081	0.126	5.375	0.026	0.606	80	512	100	60	1525	-2.000	12	48	48	1477	8186	128927	1.630	9.773	0	0	0
4	1	3	"hisJ"	"STM2354"	15530	42870	130	311	3030	4570	150	52	52	64	82	128	63	52	0	466	1976	2629	133	103	103	136	251	184	55	47	0	0.713	1.590	1.186	1.144	3.324	1.869	0.752	120	599	100	622	4851	-0.487	259	363	2978	1873	363606	237173	36.171	7.331	0	0	0
4	2	3	"hisI"	"STM2078"	15720	42850	110	167	607	675	111	53	53	82	149	181	48	42	0	756	2420	2796	115	103	103	156	313	200	53	50	0	0.175	0.239	0.263	0.293	3.151	0.226	0.833	80	380	100	767	2871	-2.518	114	653	554	2317	48534	193639	3.523	7.233	0	0	0
4	3	3	"glyA"	"STM2555"	15880	42870	120	214	735	974	132	54	54	74	201	271	45	39	0	303	1102	1285	116	105	105	112	76	67	59	53	0	0.808	0.683	0.729	0.795	3.759	0.705	0.708	120	465	100	358	1678	-0.307	160	198	681	997	88239	132249	3.289	13.026	0	0	0
4	4	3	"fliD"	"STM1960"	16060	42870	120	630	2453	3285	133	54	54	54	12	22	92	84	0	323	748	791	105	107	107	107	21	19	83	70	0	2.667	3.743	3.123	2.632	3.822	4.563	0.739	120	442	100	792	3040	1.415	576	216	2399	641	294314	89805	199.917	30.524	0	0	0
4	5	3	"asrC"	"STM2550"	16240	42880	120	87	160	183	114	53	53	56	34	60	49	42	0	747	1462	1627	111	109	109	113	56	49	85	71	0	0.053	0.079	0.077	0.081	3.089	0.079	0.459	120	439	100	672	1460	-4.230	34	638	107	1353	19247	175465	3.059	24.089	0	0	0
4	6	3	"moeA"	"STM0846"	16420	42870	120	143	327	368	112	52	52	61	64	104	52	44	0	886	2228	2629	117	110	110	117	73	62	75	65	0	0.117	0.130	0.137	0.143	4.332	0.118	0.735	120	477	100	867	2393	-3.092	91	776	275	2118	39289	267411	4.156	28.918	0	0	0
4	7	3	"cbiN"	"STM2022"	16600	42880	110	84	107	67	62	54	54	60	37	61	43	18	0	240	286	172	60	110	110	175	394	225	6	3	0	0.231	0.301	0.261	0.261	2.417	0.292	0.467	80	436	100	160	229	-2.115	30	130	53	176	8564	22901	1.270	0.282	0	0	0
4	8	3	"cobU"	"STM2018"	16800	42870	110	88	236	238	100	53	53	60	38	63	48	45	0	385	1544	1831	118	107	107	175	400	228	47	40	0	0.126	0.127	0.149	0.161	3.500	0.105	0.753	80	420	100	313	1620	-2.990	35	278	183	1437	18899	123545	4.632	3.423	0	0	0
4	9	3	"uhpA"	"STM3790"	16960	42870	120	64	76	44	57	53	53	56	17	30	39	22	0	395	1172	1703	145	100	100	139	283	203	50	42	0	0.037	0.021	0.038	0.048	5.281	0.021	0.589	120	455	100	306	1095	-4.745	11	295	23	1072	9137	140692	1.176	3.650	0	0	0
4	10	3	"trpD"	"STM1724"	17100	42850	90	113	137	83	60	53	53	60	61	101	48	23	0	2482	2721	2309	84	95	95	162	271	167	78	75	0	0.025	0.032	0.034	0.036	2.301	0.029	0.746	52	318	100	2447	2710	-5.314	60	2387	84	2626	7137	141473	1.262	9.443	0	0	0
4	11	3	"sulA"	"STM1071"	17300	42870	110	159	253	236	93	52	52	57	62	108	61	46	0	714	1161	1206	103	88	88	122	186	152	73	61	0	0.171	0.187	0.180	0.183	2.305	0.176	0.611	80	468	100	733	1274	-2.549	107	626	201	1073	20275	92899	3.161	5.586	0	0	0
4	12	3	"rfaL"	"STM3713"	17480	42870	120	137	292	354	121	52	52	57	62	108	55	45	0	1335	3174	4287	135	87	87	92	36	39	79	73	0	0.068	0.078	0.085	0.103	4.385	0.072	0.791	120	461	100	1333	3327	-3.876	85	1248	240	3087	35046	380854	3.790	85.611	0	0	0
4	13	3	"bglX"	"STM2166"	17660	42870	110	444	604	593	98	53	53	55	16	29	100	100	0	2162	3266	3176	97	103	103	106	47	44	100	100	0	0.190	0.174	0.164	0.171	2.154	0.136	0.583	80	407	100	2450	3714	-2.397	391	2059	551	3163	48350	261293	34.313	67.234	0	0	0
4	14	3	""	"STM0347"	17840	42870	130	85	231	708	306	54	54	59	36	61	40	11	0	840	1379	1603	116	114	114	118	42	35	100	100	0	0.043	0.140	0.038	0.038	2.863	0.296	0.530	120	515	100	757	1442	-4.550	31	726	177	1265	27721	165503	4.778	30.024	0	0	0
4	15	3	""	"STM1043"	18020	42870	120	143	287	380	132	55	55	56	12	21	81	75	0	1219	2863	4235	147	122	122	124	22	17	96	94	0	0.080	0.085	0.087	0.080	3.382	0.072	0.652	120	424	100	1185	2973	-3.640	88	1097	232	2741	34386	343502	19.250	124.500	0	0	0
4	16	3	""	"PSLT025"	18200	42870	120	73	78	28	35	56	56	58	25	43	37	13	0	402	608	587	96	127	127	135	72	53	84	73	0	0.062	0.046	0.066	0.064	3.135	0.035	0.407	120	422	100	292	503	-4.016	17	275	22	481	9379	72995	0.800	6.569	0	0	0
4	17	3	"orf319"	"STM1389"	18370	42870	120	3677	5533	5711	103	55	55	62	32	51	100	100	0	1107	1665	1519	91	131	131	176	267	151	82	68	0	3.711	3.571	3.990	3.730	2.688	4.417	0.653	120	479	100	4598	7012	1.892	3622	976	5478	1534	663935	199786	170.969	5.577	0	0	0
4	18	3	"yfeJ"	"STM2437"	18570	42860	110	84	97	48	49	55	55	60	24	40	52	28	0	603	820	679	82	131	131	187	295	157	62	45	0	0.061	0.061	0.069	0.061	2.659	0.051	0.492	80	387	100	501	731	-4.025	29	472	42	689	7787	65627	1.542	2.146	0	0	0
4	19	3	""	"PSLT087"	18730	42870	120	74	89	56	62	55	55	80	196	245	3	0	0	1706	2495	2738	109	123	123	149	228	153	92	84	0	0.012	0.014	0.018	0.017	3.161	0.016	0.670	120	459	100	1602	2406	-6.381	19	1583	34	2372	10690	299413	0.046	10.289	0	0	0
4	20	3	"traU"	"PSLT092"	18900	42860	120	106	137	94	68	53	53	54	13	24	90	70	0	4471	7007	6978	99	106	106	115	141	122	100	98	0	0.012	0.012	0.013	0.012	2.374	0.010	0.605	120	485	100	4418	6985	-6.364	53	4365	84	6901	16449	840819	6.385	48.879	0	0	0
4	21	3	"trbE"	"PSLT096"	19070	42870	110	64	67	26	38	52	52	54	18	33	40	12	0	351	472	481	101	95	95	117	168	143	68	37	0	0.047	0.040	0.077	0.067	4.040	0.023	0.135	80	434	100	268	392	-4.415	12	256	15	377	5377	37756	0.722	2.113	0	0	0
4	22	3	"traH"	"PSLT100"	19260	42860	110	500	687	591	86	52	52	54	18	33	100	100	0	7492	10156	8902	87	97	97	123	177	143	100	100	0	0.061	0.063	0.065	0.062	1.899	0.059	0.814	80	453	100	7843	10694	-4.045	448	7395	635	10059	54996	812483	35.167	56.684	0	0	0
4	23	3	"trbH"	"PSLT105"	19440	42870	120	1039	1278	1016	79	53	53	56	26	46	100	97	0	3966	4924	4233	85	115	115	134	175	130	97	96	0	0.256	0.255	0.245	0.265	2.462	0.215	0.709	120	447	100	4837	6034	-1.966	986	3851	1225	4809	153358	590934	47.000	27.371	0	0	0
4	24	3	"traX"	"PSLT110"	19610	42860	110	95	114	70	61	55	55	58	27	46	63	33	0	2334	2657	1787	67	137	137	148	153	103	93	92	0	0.018	0.023	0.019	0.019	2.858	0.018	0.366	80	502	100	2237	2579	-5.779	40	2197	59	2520	9083	212562	2.074	16.399	0	0	0
4	1	4	""	"STM2717"	15520	43060	120	56	59	16	27	51	51	53	12	22	31	15	0	163	211	172	81	105	105	107	19	17	81	62	0	0.086	0.075	0.189	0.162	2.841	0.036	0.101	120	527	100	63	114	-3.536	5	58	8	106	7049	25269	0.500	5.474	0	0	0
4	2	4	""	"STM2739"	15700	43050	120	146	190	185	97	53	53	63	74	117	60	20	0	3159	4393	4352	99	105	105	138	250	181	98	98	0	0.030	0.032	0.028	0.026	2.006	0.033	0.736	120	488	100	3147	4425	-5.037	93	3054	137	4288	22746	527151	1.716	17.020	0	0	0
4	3	4	""	"STM1616"	15880	43060	120	196	222	133	59	54	54	55	12	21	97	93	0	680	746	415	55	107	107	107	17	15	98	97	0	0.248	0.263	0.248	0.274	2.634	0.224	0.575	120	428	100	715	807	-2.013	142	573	168	639	26636	89494	13.917	37.588	0	0	0
4	4	4	"rimL"	"STM1611"	16060	43050	120	498	539	336	62	54	54	55	12	21	99	98	0	1400	1502	844	56	107	107	107	16	14	100	100	0	0.343	0.348	0.325	0.333	1.860	0.334	0.786	120	419	100	1737	1880	-1.542	444	1293	485	1395	64695	180250	40.333	87.188	0	0	0
4	5	4	"osmB"	"STM1705"	16240	43050	120	199	360	400	111	53	53	54	11	20	95	92	0	154	193	98	50	110	110	111	18	16	79	59	0	3.318	3.699	2.714	2.936	3.201	5.969	0.374	120	417	100	190	390	1.730	146	44	307	83	43256	23212	27.818	4.556	0	0	0
4	6	4	"mppA"	"STM1679"	16410	43040	110	2172	2325	808	34	53	53	62	59	95	100	100	0	6347	6395	2124	33	110	110	127	121	95	100	100	0	0.340	0.361	0.361	0.358	1.271	0.378	0.867	80	399	100	8356	8557	-1.557	2119	6237	2272	6285	185984	511603	38.356	51.802	0	0	0
4	7	4	"rnhB"	"STM0230"	16600	43050	130	301	322	118	36	54	54	63	56	88	95	93	0	2159	2416	919	38	110	110	154	252	163	100	99	0	0.121	0.116	0.122	0.112	1.716	0.100	0.642	120	460	100	2296	2574	-3.052	247	2049	268	2306	38648	289940	4.625	8.976	0	0	0
4	8	4	"speE"	"STM0166"	16750	43050	130	149	153	50	32	54	54	59	32	54	92	74	0	1791	1776	607	34	110	110	181	358	197	97	95	0	0.057	0.059	0.058	0.055	1.621	0.056	0.670	120	464	100	1776	1765	-4.145	95	1681	99	1666	18376	213067	2.938	4.455	0	0	0
4	9	4	"yaeB"	"STM0243"	16940	43040	110	137	146	60	41	53	53	56	21	37	90	77	0	1148	1439	1053	73	106	106	138	199	144	97	92	0	0.081	0.070	0.077	0.069	2.077	0.050	0.531	80	433	100	1126	1426	-3.633	84	1042	93	1333	11684	115091	4.286	6.538	0	0	0
4	10	4	"cobS"	"STM2017"	17120	43040	110	347	497	523	105	54	54	59	28	47	97	97	0	1905	2414	2254	93	106	106	158	235	148	97	96	0	0.163	0.192	0.171	0.166	1.696	0.187	0.786	80	503	100	2092	2751	-2.618	293	1799	443	2308	39756	193105	15.643	9.600	0	0	0
4	11	4	"yeeI"	"STM2001"	17310	43050	120	226	311	318	102	53	53	59	64	108	67	55	0	712	1078	1277	118	101	101	111	69	62	94	86	0	0.283	0.264	0.248	0.236	3.171	0.207	0.580	120	472	100	784	1235	-1.820	173	611	258	977	37321	129419	3.938	14.014	0	0	0
4	12	4	"fixX"	"STM0078"	17480	43050	120	58	64	20	31	52	52	58	63	108	3	0	0	334	522	602	115	95	95	96	34	35	96	85	0	0.025	0.028	0.045	0.045	3.391	0.020	0.246	120	440	100	245	439	-5.316	6	239	12	427	7635	62670	0.095	12.529	0	0	0
4	13	4	"ubiC"	"STM4233"	17650	43040	110	812	962	646	67	53	53	80	140	175	95	88	0	1158	1212	671	55	89	89	113	157	138	98	95	0	0.710	0.809	0.780	0.763	2.006	0.777	0.678	80	460	100	1828	2032	-0.494	759	1069	909	1123	76961	96991	6.300	7.000	0	0	0
4	14	4	"yjbJ"	"STM4240"	17860	43060	110	511	831	1207	145	55	55	84	145	172	92	73	0	204	212	76	35	112	112	129	157	121	11	1	0	4.957	7.760	5.422	6.397	2.447	12.593	0.476	80	450	100	548	876	2.309	456	92	776	100	66468	16944	5.152	0.529	0	0	0
4	15	4	"yjcE"	"STM4269"	18010	43040	110	206	216	89	41	54	54	55	12	21	100	100	0	3438	3594	1499	41	127	127	131	33	25	100	100	0	0.046	0.047	0.046	0.045	1.447	0.046	0.819	80	400	100	3463	3629	-4.445	152	3311	162	3467	17245	287553	13.417	104.939	0	0	0
4	16	4	"zur"	"STM4241"	18180	43040	110	373	526	554	105	56	56	63	52	82	100	97	0	1418	2027	2126	104	129	129	150	122	81	100	100	0	0.246	0.248	0.252	0.248	1.511	0.239	0.817	80	447	100	1606	2368	-2.024	317	1289	470	1898	42079	162165	8.904	15.385	0	0	0
4	17	4	"yfcZ"	"STM2390"	18380	43050	110	284	337	187	55	56	56	65	53	81	100	96	0	554	696	438	62	130	130	149	118	79	98	95	0	0.538	0.496	0.515	0.518	1.635	0.379	0.521	80	461	100	652	847	-0.895	228	424	281	566	26998	55670	5.132	4.636	0	0	0
4	18	4	""	"STM2372"	18550	43040	120	169	315	389	123	55	55	58	19	32	81	71	0	1158	3057	4241	138	130	130	155	208	134	88	80	0	0.111	0.089	0.092	0.087	2.696	0.080	0.755	120	469	100	1142	3187	-3.173	114	1028	260	2927	37836	366822	13.526	13.952	0	0	0
4	19	4	"ylaC"	"STM0471"	18710	43040	110	217	875	1234	141	56	56	84	188	223	46	42	0	370	1309	1735	132	130	130	163	253	155	48	41	0	0.671	0.695	0.685	0.611	2.826	0.693	0.773	80	421	100	401	1998	-0.576	161	240	819	1179	70036	104703	4.207	4.530	0	0	0
4	20	4	"ybaP"	"STM0496"	18900	43040	110	225	250	113	45	55	55	82	182	221	45	8	0	2028	2219	1413	63	131	131	166	249	150	100	97	0	0.090	0.093	0.093	0.094	1.692	0.080	0.560	80	453	100	2067	2283	-3.480	170	1897	195	2088	19961	177550	0.923	8.245	0	0	0
4	21	4	"ybbS"	"STM0514"	19080	43050	120	118	125	62	49	55	55	56	16	28	85	75	0	3107	3271	2219	67	120	120	139	189	135	98	94	0	0.021	0.022	0.022	0.021	2.228	0.021	0.704	120	498	100	3050	3221	-5.567	63	2987	70	3151	15036	392543	4.313	16.571	0	0	0
4	22	4	"folD"	"STM0542"	19250	43040	110	262	543	787	144	55	55	57	23	40	96	93	0	1391	3774	6848	181	108	108	127	132	103	98	95	0	0.161	0.133	0.156	0.153	1.874	0.114	0.906	80	435	100	1490	4154	-2.632	207	1283	488	3666	43424	301930	21.130	27.629	0	0	0
4	23	4	"ybdG"	"STM0569"	19440	43040	120	1183	1310	733	55	55	55	57	18	31	96	95	0	8287	8518	3877	45	113	113	123	64	52	100	99	0	0.138	0.149	0.144	0.128	2.022	0.152	0.908	120	480	100	9302	9660	-2.857	1128	8174	1255	8405	157146	1022162	69.611	131.172	0	0	0
4	24	4	"fepB"	"STM0594"	19610	43040	110	194	245	181	73	55	55	62	68	109	88	55	0	1084	1332	1050	78	121	121	129	44	34	100	97	0	0.144	0.157	0.155	0.143	1.872	0.151	0.694	80	490	100	1102	1401	-2.792	139	963	190	1211	19613	106596	2.691	27.341	0	0	0
4	1	5	"slp"	"STM1819"	15530	43230	120	478	520	312	60	53	53	54	13	24	100	100	0	2396	2391	1316	55	107	107	109	18	16	99	98	0	0.186	0.204	0.191	0.204	1.803	0.186	0.718	120	502	100	2714	2751	-2.429	425	2289	467	2284	62357	286923	35.846	126.778	0	0	0
4	2	5	"hemK"	"STM1775"	15690	43230	110	103	151	171	113	51	51	55	25	45	73	51	0	799	1628	2679	164	107	107	162	339	209	80	50	0	0.075	0.066	0.069	0.074	2.383	0.063	0.682	80	394	100	744	1621	-3.734	52	692	100	1521	12110	130277	3.840	4.324	0	0	0
4	3	5	"ychK"	"STM1754"	15880	43230	120	1195	1259	687	54	53	53	56	23	41	95	95	0	3175	3197	1479	46	108	108	157	322	205	96	96	0	0.372	0.390	0.385	0.347	2.087	0.377	0.762	120	435	100	4209	4295	-1.425	1142	3067	1206	3089	151123	383677	52.304	9.441	0	0	0
4	4	5	"sdaA"	"STM1826"	16060	43230	120	734	893	739	82	54	54	57	25	43	96	95	0	2826	3536	2805	79	111	111	117	63	53	100	99	0	0.250	0.245	0.223	0.220	2.186	0.211	0.668	120	431	100	3395	4264	-1.997	680	2715	839	3425	107186	424356	33.440	54.270	0	0	0
4	5	5	"minC"	"STM1814"	16240	43230	120	1080	1062	634	59	54	54	56	13	23	99	99	0	2398	2433	1245	51	114	114	118	36	30	100	99	0	0.449	0.435	0.405	0.407	1.842	0.442	0.888	120	455	100	3310	3327	-1.155	1026	2284	1008	2319	127480	291958	77.385	64.306	0	0	0
4	6	5	"ycgR"	"STM1798"	16420	43230	120	919	919	420	45	56	56	62	41	66	97	96	0	3565	3506	1583	45	113	113	133	158	118	97	95	0	0.250	0.254	0.255	0.252	1.715	0.241	0.854	120	480	100	4315	4256	-2.000	863	3452	863	3393	110319	420760	20.902	21.348	0	0	0
4	7	5	"yihA"	"STM4001"	16600	43230	120	151	499	1086	217	56	56	59	24	40	75	63	0	412	1920	4367	227	111	111	156	255	163	52	43	0	0.316	0.245	0.300	0.297	4.134	0.235	0.877	120	397	100	396	2252	-1.664	95	301	443	1809	59858	230373	18.333	6.918	0	0	0
4	8	5	"oxyR"	"STM4125"	16770	43230	120	291	1174	2429	206	54	54	56	17	30	81	75	0	601	2092	4302	205	109	109	142	229	161	61	50	0	0.482	0.565	0.592	0.479	3.627	0.529	0.786	120	398	100	729	3103	-1.054	237	492	1120	1983	140914	251023	65.765	8.515	0	0	0
4	9	5	"yneB"	"STM4078"	16950	43230	120	2440	4628	6833	147	55	55	57	17	29	100	99	0	1185	1753	2100	119	110	110	126	129	102	93	84	0	2.219	2.783	2.253	2.274	2.829	3.497	0.749	120	487	100	3460	6216	1.150	2385	1075	4573	1643	555358	210344	268.882	12.612	0	0	0
4	10	5	"pfkA"	"STM4062"	17130	43240	120	1190	2876	4542	157	55	55	61	29	47	100	98	0	1401	2806	3627	129	114	114	155	279	180	90	75	0	0.882	1.048	0.948	0.957	3.031	1.261	0.613	120	481	100	2422	5513	-0.181	1135	1287	2821	2692	345064	336666	97.069	9.502	0	0	0
4	11	5	"rhaR"	"STM4049"	17310	43230	120	139	197	184	93	55	55	56	15	26	84	75	0	1270	2057	2508	121	110	110	128	66	51	94	91	0	0.072	0.073	0.076	0.069	3.534	0.060	0.655	120	415	100	1244	2089	-3.788	84	1160	142	1947	23666	246873	9.400	29.227	0	0	0
4	12	5	"yihZ"	"STM4028"	17480	43230	110	166	228	177	77	53	53	55	15	27	98	96	0	672	914	859	93	104	104	106	16	15	100	100	0	0.199	0.216	0.218	0.223	2.018	0.180	0.643	80	392	100	681	985	-2.330	113	568	175	810	18223	73120	11.533	50.500	0	0	0
4	13	5	"rpsK"	"STM3417"	17660	43230	120	609	935	1437	153	53	53	61	66	108	95	92	0	728	1084	1348	124	100	100	105	73	69	96	89	0	0.885	0.896	0.813	0.874	2.213	1.031	0.560	120	489	100	1184	1866	-0.176	556	628	882	984	112168	130031	13.242	13.411	0	0	0
4	14	5	"rplF"	"STM3425"	17840	43240	120	701	1017	1263	124	53	53	60	53	88	99	94	0	717	1088	1322	121	99	99	109	80	73	94	85	0	1.049	0.975	1.045	1.015	2.579	0.956	0.731	120	479	100	1266	1953	0.068	648	618	964	989	122024	130591	18.057	12.238	0	0	0
4	15	5	"rplN"	"STM3430"	18020	43240	120	352	445	331	74	53	53	54	11	20	98	95	0	388	463	335	72	119	119	118	30	25	95	86	0	1.112	1.140	1.150	1.169	2.464	1.053	0.582	120	436	100	568	736	0.153	299	269	392	344	53363	55556	35.545	11.500	0	0	0
4	16	5	"rpsC"	"STM3434"	18190	43230	120	417	1157	1891	163	55	55	59	33	55	93	87	0	731	1521	2189	143	129	129	138	88	63	84	75	0	0.601	0.792	0.734	0.707	2.892	0.818	0.655	120	456	100	964	2494	-0.734	362	602	1102	1392	138838	182489	33.273	15.716	0	0	0
4	17	5	"rplW"	"STM3438"	18370	43240	110	376	501	442	88	57	57	60	23	38	98	98	0	484	604	420	69	134	134	138	31	22	100	98	0	0.911	0.945	0.889	0.901	1.955	0.933	0.755	80	445	100	669	914	-0.134	319	350	444	470	40111	48303	19.174	15.032	0	0	0
4	18	5	"ppiA"	"STM3472"	18550	43220	110	436	557	501	89	56	56	58	18	31	100	100	0	1223	1520	1166	76	134	134	137	30	21	100	100	0	0.349	0.361	0.326	0.352	1.809	0.371	0.614	80	428	100	1469	1887	-1.519	380	1089	501	1386	44547	121616	27.722	46.100	0	0	0
4	19	5	"argI"	"STM4469"	18720	43230	100	103	114	68	59	56	56	59	45	76	51	15	0	1845	2369	2328	98	129	129	143	207	144	98	97	0	0.027	0.026	0.025	0.024	2.115	0.024	0.664	80	407	100	1763	2298	-5.190	47	1716	58	2240	9103	189509	1.222	10.754	0	0	0
4	20	5	"trpS2"	"STM4508"	18890	43220	110	114	141	101	71	55	55	58	17	29	86	72	0	1849	2633	2713	103	130	130	179	338	188	96	81	0	0.034	0.034	0.037	0.034	2.214	0.032	0.683	80	493	100	1778	2589	-4.865	59	1719	86	2503	11301	210653	4.882	7.260	0	0	0
4	21	5	"dnaT"	"STM4544"	19100	43220	110	113	327	457	139	57	57	59	17	28	70	58	0	431	2002	3200	159	136	136	188	351	186	47	41	0	0.190	0.145	0.168	0.182	4.344	0.124	0.783	80	415	100	351	2136	-2.397	56	295	270	1866	26137	160194	15.765	5.168	0	0	0
4	22	5	"lplA"	"STM4576"	19260	43230	120	113	281	485	172	56	56	57	17	29	73	63	0	1014	3142	5373	171	128	128	133	49	36	88	82	0	0.064	0.075	0.084	0.080	3.838	0.077	0.777	120	479	100	943	3239	-3.958	57	886	225	3014	33668	376995	13.176	61.408	0	0	0
4	23	5	""	"STM4596"	19440	43230	120	216	319	355	111	55	55	56	13	23	90	86	0	896	1303	1381	105	116	116	120	26	21	96	93	0	0.206	0.222	0.216	0.211	2.347	0.200	0.609	120	470	100	941	1451	-2.276	161	780	264	1187	38339	156378	20.231	45.500	0	0	0
4	24	5	"rph"	"STM3734"	19610	43220	110	127	323	474	146	55	55	58	33	56	77	53	0	1280	3092	5455	176	112	112	125	131	104	93	90	0	0.062	0.090	0.085	0.080	2.512	0.066	0.675	80	491	100	1240	3248	-4.020	72	1168	268	2980	25864	247351	8.030	22.649	0	0	0
4	1	6	"yhgI"	"STM3511"	15530	43410	120	1191	1609	1770	110	53	53	59	49	83	100	98	0	1404	1928	2189	113	112	112	138	200	144	97	92	0	0.881	0.857	0.906	0.850	2.204	0.776	0.621	120	541	100	2430	3372	-0.183	1138	1292	1556	1816	193094	231409	31.633	8.950	0	0	0
4	2	6	"yhcK"	"STM3340"	15720	43400	110	284	351	313	89	53	53	62	56	90	97	85	0	1393	1812	1653	91	110	110	164	306	186	93	82	0	0.180	0.175	0.181	0.184	1.910	0.156	0.718	80	407	100	1514	2000	-2.474	231	1283	298	1702	28096	144983	5.161	5.386	0	0	0
4	3	6	"yhcC"	"STM3329"	15880	43410	120	99	106	46	43	52	52	53	12	22	93	80	0	2936	3056	1544	50	106	106	109	23	21	100	100	0	0.017	0.018	0.018	0.017	1.919	0.018	0.609	120	434	100	2877	3004	-5.912	47	2830	54	2950	12774	366749	4.417	128.130	0	0	0
4	4	6	"murA"	"STM3307"	16050	43400	110	495	550	414	75	53	53	62	58	93	100	96	0	2540	2839	1871	65	112	112	158	380	240	98	93	0	0.182	0.182	0.171	0.181	1.868	0.155	0.771	80	436	100	2870	3224	-2.458	442	2428	497	2727	43960	227110	8.414	7.055	0	0	0
4	5	6	"rbfA"	"STM3285"	16240	43410	110	250	281	152	54	54	54	62	55	88	96	82	0	1408	1402	780	55	113	113	159	380	238	92	76	0	0.151	0.176	0.170	0.171	1.607	0.149	0.686	80	424	100	1491	1516	-2.724	196	1295	227	1289	22508	112164	3.982	3.271	0	0	0
4	6	6	"yhbT"	"STM3273"	16410	43410	110	601	851	1006	118	56	56	60	31	51	98	97	0	2383	3065	3178	103	111	111	134	171	127	100	97	0	0.240	0.269	0.237	0.218	2.125	0.201	0.532	80	400	100	2817	3749	-2.060	545	2272	795	2954	68074	245226	25.516	17.140	0	0	0
4	7	6	""	"STM3155"	16580	43400	110	81	110	88	80	57	57	64	41	64	42	18	0	278	359	340	94	111	111	151	218	144	37	15	0	0.144	0.214	0.238	0.202	3.390	0.149	0.351	80	407	100	191	301	-2.799	24	167	53	248	8815	28720	1.122	0.954	0	0	0
4	8	6	"nupG"	"STM3113"	16770	43400	120	606	753	698	92	55	55	59	30	50	95	94	0	4556	5255	4258	81	117	117	138	143	103	98	98	0	0.124	0.136	0.129	0.122	1.942	0.125	0.667	120	430	100	4990	5836	-3.010	551	4439	698	5138	90411	630591	23.133	35.783	0	0	0
4	9	6	"gshB"	"STM3095"	16950	43410	110	224	597	1267	212	56	56	58	15	25	97	93	0	961	2542	5060	199	118	118	125	60	48	100	98	0	0.199	0.223	0.234	0.192	2.417	0.249	0.796	80	393	100	1011	2965	-2.327	168	843	541	2424	47790	203346	35.933	40.283	0	0	0
4	10	6	""	"STM3075"	17120	43410	110	84	95	44	46	58	58	63	30	47	42	13	0	1259	1574	1532	97	125	125	179	313	174	91	75	0	0.023	0.026	0.026	0.023	2.353	0.023	0.357	80	393	100	1160	1486	-5.447	26	1134	37	1449	7569	125911	1.067	4.457	0	0	0
4	11	6	"iciA"	"STM3064"	17310	43400	120	140	158	86	54	58	58	60	18	30	87	79	0	1118	1404	962	68	125	125	171	297	173	93	81	0	0.083	0.078	0.075	0.068	2.318	0.070	0.656	120	427	100	1075	1379	-3.598	82	993	100	1279	18959	168485	5.444	4.152	0	0	0
4	12	6	"fldB"	"STM3045"	17480	43400	110	151	244	312	127	55	55	57	17	29	97	88	0	966	1686	2362	140	110	110	120	55	45	98	95	0	0.112	0.120	0.135	0.118	2.128	0.119	0.761	80	379	100	952	1765	-3.157	96	856	189	1576	19520	134873	11.000	28.473	0	0	0
4	13	6	"nadE"	"STM1310"	17650	43410	130	988	2491	4538	182	55	55	57	19	33	99	97	0	899	1911	3374	176	108	108	116	81	69	90	83	0	1.180	1.351	1.285	1.313	2.762	1.430	0.780	120	454	100	1724	4239	0.238	933	791	2436	1803	298917	229281	128.105	22.160	0	0	0
4	14	6	"ydiE"	"STM1346"	17810	43410	80	76	85	51	60	54	54	58	19	32	51	21	0	198	271	264	97	112	112	132	113	85	34	17	0	0.256	0.195	0.229	0.196	2.302	0.143	0.601	52	251	100	108	190	-1.967	22	86	31	159	4429	14094	1.421	1.230	0	0	0
4	15	6	"lpp"	"STM1377"	18020	43410	120	230	571	1026	179	56	56	60	19	31	90	85	0	110	133	65	48	114	114	122	58	47	19	8	0	-43.500	27.105	12.192	9.258	5.641	26.720	0.194	120	432	100	170	534	Error	174	-4	515	19	68559	15947	26.895	0.190	0	0	0
4	16	6	"sodB"	"STM1431"	18200	43400	120	851	1313	1484	113	60	60	91	192	210	76	67	0	622	855	833	97	130	130	149	134	89	77	60	0	1.608	1.728	1.506	1.705	3.158	1.975	0.664	120	421	100	1283	1978	0.685	791	492	1253	725	157534	102543	6.365	5.269	0	0	0
4	17	6	"gst"	"STM1451"	18390	43400	110	635	970	910	93	59	59	92	202	219	85	57	0	451	626	476	76	133	133	156	139	89	81	56	0	1.811	1.848	1.696	1.699	2.284	2.014	0.682	80	380	100	894	1404	0.857	576	318	911	493	77616	50113	4.347	3.381	0	0	0
4	18	6	"sodC"	"STM1044"	18550	43400	120	1232	1376	866	62	57	57	64	46	71	98	98	0	1127	1167	552	47	138	138	177	482	272	86	54	0	1.188	1.282	1.200	1.255	1.846	1.076	0.495	120	482	100	2164	2348	0.249	1175	989	1319	1029	165093	140099	28.522	2.054	0	0	0
4	19	6	"yhhV"	"STM3559"	18740	43400	110	93	275	449	163	56	56	62	47	75	43	33	0	305	951	1600	168	137	137	179	523	292	31	16	0	0.220	0.269	0.252	0.255	3.627	0.148	0.504	80	409	100	205	1033	-2.183	37	168	219	814	21992	76091	4.532	1.476	0	0	0
4	20	6	"yhhL"	"STM3573"	18910	43410	120	81	159	270	169	56	56	59	22	37	54	33	0	321	1008	1926	191	127	127	157	267	170	43	29	0	0.129	0.117	0.117	0.117	3.601	0.108	0.608	120	481	100	219	984	-2.956	25	194	103	881	19084	120919	4.545	3.187	0	0	0
4	21	6	"yhhQ"	"STM3579"	19080	43390	110	91	175	217	124	56	56	58	15	25	72	56	0	1478	4383	7111	162	125	125	141	151	107	95	90	0	0.026	0.028	0.033	0.030	3.140	0.026	0.759	80	428	100	1388	4377	-5.273	35	1353	119	4258	13972	350664	7.800	28.093	0	0	0
4	22	6	"nikR"	"STM3584"	19270	43410	110	79	154	258	167	55	55	58	15	25	66	40	0	327	752	1634	217	128	128	134	59	44	68	56	0	0.121	0.159	0.113	0.137	3.275	0.131	0.684	80	403	100	223	723	-3.052	24	199	99	624	12343	60135	6.400	10.475	0	0	0
4	23	6	""	"STM3595"	19430	43400	110	941	1618	1887	116	57	57	61	23	37	100	98	0	3738	5756	6310	109	133	133	186	451	242	95	86	0	0.245	0.278	0.285	0.253	2.034	0.268	0.788	80	389	100	4489	7184	-2.028	884	3605	1561	5623	129469	460461	67.696	12.350	0	0	0
4	24	6	""	"STM3600"	19630	43400	110	185	268	261	97	55	55	59	21	35	95	85	0	2342	3593	3893	108	115	115	165	396	240	96	90	0	0.058	0.061	0.061	0.054	2.031	0.058	0.830	80	536	100	2357	3691	-4.099	130	2227	213	3478	21462	287407	9.952	8.657	0	0	0
4	1	7	"yidF"	"STM3803"	15520	43580	120	120	139	68	48	54	54	56	26	46	80	61	0	955	1200	1007	83	119	119	124	50	40	100	94	0	0.079	0.079	0.092	0.080	2.140	0.055	0.555	120	553	100	902	1166	-3.663	66	836	85	1081	16653	143943	3.192	21.520	0	0	0
4	2	7	"ibpA"	"STM3809"	15700	43590	120	152	264	358	135	54	54	57	25	43	85	70	0	408	730	1149	157	117	117	130	125	96	72	55	0	0.337	0.343	0.352	0.376	3.509	0.257	0.601	120	486	100	389	823	-1.570	98	291	210	613	31659	87585	8.280	4.800	0	0	0
4	3	7	"ccmC"	"STM2252"	15880	43590	120	84	117	123	105	52	52	53	11	20	75	58	0	1082	1861	2867	154	114	114	125	85	68	98	91	0	0.033	0.037	0.037	0.035	3.447	0.035	0.707	120	491	100	1000	1812	-4.919	32	968	65	1747	13992	223269	5.818	20.424	0	0	0
4	4	7	"torC"	"STM3823"	16070	43590	110	78	84	20	23	53	53	57	44	77	20	0	0	2469	2651	1320	49	114	114	145	299	206	100	97	0	0.011	0.012	0.012	0.011	2.100	0.009	0.486	80	433	100	2380	2568	-6.558	25	2355	31	2537	6697	212094	0.614	8.381	0	0	0
4	5	7	"dgoK"	"STM3829"	16240	43580	130	213	221	108	48	54	54	56	13	23	95	94	0	4856	5049	3056	60	110	110	119	45	37	97	97	0	0.034	0.034	0.033	0.033	1.952	0.031	0.803	120	517	100	4905	5106	-4.900	159	4746	167	4939	26533	605879	12.692	109.556	0	0	0
4	6	7	""	"STM3833"	16420	43580	120	192	218	131	60	56	56	59	17	28	93	90	0	2074	2288	1583	69	109	109	117	35	29	100	100	0	0.069	0.074	0.075	0.071	2.177	0.068	0.729	120	457	100	2101	2341	-3.853	136	1965	162	2179	26189	274519	9.353	62.029	0	0	0
4	7	7	""	"STM0098"	16600	43580	120	406	388	166	42	56	56	61	30	49	95	91	0	5399	5163	2206	42	111	111	124	91	73	100	100	0	0.066	0.066	0.063	0.063	1.543	0.064	0.888	120	472	100	5638	5384	-3.917	350	5288	332	5052	46521	619537	10.900	55.374	0	0	0
4	8	7	"ilvI"	"STM0116"	16770	43570	120	722	1049	821	78	55	55	56	15	26	95	95	0	11289	14853	10089	67	112	112	122	71	58	100	100	0	0.060	0.067	0.062	0.057	1.974	0.067	0.832	120	436	100	11844	15735	-4.067	667	11177	994	14741	125881	1782353	66.200	207.479	0	0	0
4	9	7	"ftsI"	"STM0122"	16950	43580	120	1899	1791	643	35	55	55	56	11	19	100	100	0	9829	9579	3411	35	118	118	123	37	30	100	100	0	0.190	0.183	0.180	0.181	1.607	0.178	0.930	120	443	100	11555	11197	-2.397	1844	9711	1736	9461	214878	1149508	157.727	255.568	0	0	0
4	10	7	"murC"	"STM0129"	17120	43580	120	514	751	933	124	56	56	57	14	24	100	99	0	2632	3398	4287	126	120	120	127	48	37	100	100	0	0.182	0.212	0.193	0.195	1.842	0.201	0.847	120	459	100	2970	3973	-2.455	458	2512	695	3278	90121	407815	49.571	68.146	0	0	0
4	11	7	"guaC"	"STM0141"	17310	43570	120	282	437	555	127	56	56	58	15	25	95	93	0	2204	3087	3541	114	123	123	131	51	38	100	99	0	0.109	0.129	0.120	0.114	2.025	0.135	0.828	120	467	100	2307	3345	-3.203	226	2081	381	2964	52457	370476	25.267	57.961	0	0	0
4	12	7	"aroP"	"STM0150"	17490	43580	120	142	171	144	84	56	56	58	18	31	91	76	0	1759	2181	2300	105	116	116	125	50	40	100	100	0	0.052	0.056	0.053	0.052	2.057	0.053	0.775	120	441	100	1729	2180	-4.256	86	1643	115	2065	20575	261683	6.278	41.120	0	0	0
4	13	7	""	"STM1549"	17660	43570	110	435	622	730	117	55	55	57	17	29	100	98	0	1180	1568	1714	109	112	112	116	40	34	100	100	0	0.356	0.389	0.376	0.365	1.717	0.381	0.680	80	371	100	1448	2023	-1.491	380	1068	567	1456	49785	125407	33.235	36.300	0	0	0
4	14	7	""	"STM1554"	17840	43570	120	138	185	162	87	56	56	59	19	32	90	81	0	2074	2114	1140	53	114	114	121	47	38	99	98	0	0.042	0.064	0.044	0.051	2.538	0.062	0.375	120	489	100	2042	2129	-4.579	82	1960	129	2000	22160	253683	6.632	42.404	0	0	0
4	15	7	""	"STM1558"	18020	43580	120	10794	13585	8888	65	61	61	64	17	26	100	100	0	9035	10477	5838	55	120	120	123	24	19	100	100	0	1.204	1.306	1.204	1.282	1.522	1.436	0.843	120	401	100	19648	23881	0.268	10733	8915	13524	10357	1630223	1257272	795.353	431.417	0	0	0
4	16	7	"sfcA"	"STM1566"	18190	43580	120	2480	2942	1824	61	65	65	67	17	25	100	100	0	7386	8701	5174	59	133	133	135	29	21	100	100	0	0.333	0.336	0.316	0.341	1.627	0.317	0.858	120	420	100	9668	11445	-1.587	2415	7253	2877	8568	353086	1044128	169.118	295.379	0	0	0
4	17	7	"fdnG"	"STM1570"	18370	43580	120	162	195	160	82	61	61	85	170	200	22	5	0	1311	1696	1516	89	136	136	150	103	68	94	90	0	0.086	0.086	0.091	0.081	2.309	0.081	0.647	120	508	100	1276	1694	-3.540	101	1175	134	1560	23387	203547	0.647	15.010	0	0	0
4	18	7	"narZ"	"STM1577"	18560	43570	110	185	238	197	82	58	58	64	40	62	85	60	0	283	371	262	70	134	134	139	37	26	92	76	0	0.852	0.759	0.754	0.749	2.297	0.790	0.730	80	419	100	276	417	-0.230	127	149	180	237	19001	29705	4.350	6.270	0	0	0
4	19	7	"yciO"	"STM1720"	18730	43580	120	380	665	949	142	57	57	59	22	37	96	93	0	721	1133	1560	137	141	141	146	50	34	93	90	0	0.557	0.613	0.581	0.663	2.389	0.564	0.732	120	474	100	903	1600	-0.845	323	580	608	992	79780	135971	27.545	19.740	0	0	0
4	20	7	"yciC"	"STM1734"	18890	43580	110	489	570	381	66	56	56	60	22	36	100	100	0	2235	2447	1629	66	141	141	158	166	105	98	98	0	0.207	0.223	0.202	0.230	1.679	0.189	0.788	80	421	100	2527	2820	-2.274	433	2094	514	2306	45630	195793	23.182	13.789	0	0	0
4	21	7	""	"STM1747"	19090	43570	120	163	366	513	140	56	56	59	21	35	75	65	0	309	667	973	145	125	125	144	155	107	53	38	0	0.582	0.572	0.503	0.513	3.464	0.388	0.372	120	522	100	291	852	-0.782	107	184	310	542	43860	80084	14.619	3.374	0	0	0
4	22	7	"narI"	"STM1761"	19250	43570	110	90	212	315	148	54	54	57	14	24	66	55	0	724	2803	4895	174	112	112	122	63	51	78	72	0	0.059	0.059	0.068	0.078	3.084	0.052	0.821	80	380	100	648	2849	-4.087	36	612	158	2691	16981	224217	11.071	42.556	0	0	0
4	23	7	"chaB"	"STM1770"	19430	43570	140	91	298	554	185	57	57	60	20	33	55	46	0	158	262	340	129	126	126	154	340	220	8	4	0	1.063	1.772	1.196	1.238	3.729	2.021	0.531	156	564	100	66	377	0.087	34	32	241	136	46498	40847	11.900	0.318	0	0	0
4	24	7	""	"STM1785"	19600	43570	110	223	268	216	80	57	57	60	26	43	98	88	0	5387	6646	5405	81	130	130	196	502	256	100	98	0	0.032	0.032	0.031	0.030	1.763	0.032	0.819	80	473	100	5423	6727	-4.985	166	5257	211	6516	21441	531694	8.000	12.849	0	0	0
4	1	8	"nuoN"	"STM2316"	15510	43770	110	2665	2790	1044	37	55	55	63	49	77	100	100	0	8772	8756	2140	24	125	125	142	121	85	100	100	0	0.302	0.317	0.308	0.310	1.222	0.334	0.869	80	519	100	11257	11366	-1.728	2610	8647	2735	8631	223223	700515	55.653	71.190	0	0	0
4	2	8	"nuoC"	"STM2326"	15690	43770	110	2451	2626	880	33	56	56	60	31	51	100	100	0	4518	4913	1889	38	127	127	147	125	85	100	100	0	0.545	0.537	0.548	0.545	1.280	0.551	0.841	80	473	100	6786	7356	-0.875	2395	4391	2570	4786	210063	393031	82.774	38.128	0	0	0
4	3	8	"yfbS"	"STM2333"	15880	43770	110	152	179	99	55	54	54	55	13	23	97	96	0	2705	2877	1354	47	121	121	126	38	30	100	100	0	0.038	0.045	0.040	0.041	1.648	0.039	0.611	80	438	100	2682	2881	-4.721	98	2584	125	2756	14336	230163	9.538	72.395	0	0	0
4	4	8	"yfcC"	"STM2339"	16060	43770	120	89	94	31	32	53	53	55	12	21	84	70	0	1946	2169	1267	58	121	121	126	42	33	98	97	0	0.020	0.020	0.021	0.020	2.008	0.017	0.570	120	504	100	1861	2089	-5.664	36	1825	41	2048	11250	260220	3.250	48.643	0	0	0
4	5	8	""	"STM2343"	16240	43760	110	161	172	82	47	55	55	56	12	21	96	95	0	1098	1329	765	57	116	116	123	42	34	100	100	0	0.108	0.096	0.099	0.091	1.704	0.096	0.791	80	422	100	1088	1330	-3.212	106	982	117	1213	13794	106295	9.667	28.714	0	0	0
4	6	8	"yfcH"	"STM2350"	16420	43770	120	1842	2417	1830	75	56	56	58	16	27	99	99	0	3623	4927	3500	71	113	113	125	104	83	97	96	0	0.509	0.490	0.460	0.497	1.657	0.485	0.870	120	492	100	5296	7175	-0.975	1786	3510	2361	4814	290027	591194	147.438	46.173	0	0	0
4	7	8	"fdx"	"STM2538"	16600	43770	110	950	1273	1158	90	56	56	58	15	25	100	100	0	1585	1890	1298	68	112	112	114	22	19	100	100	0	0.607	0.684	0.624	0.634	1.365	0.752	0.835	80	427	100	2367	2995	-0.720	894	1473	1217	1778	101832	151185	81.000	80.727	0	0	0
4	8	8	"cadB"	"STM2558"	16770	43760	110	234	282	175	62	55	55	57	15	26	100	100	0	9010	9995	5565	55	111	111	115	32	27	100	100	0	0.020	0.023	0.021	0.021	1.430	0.024	0.862	80	473	100	9078	10111	-5.636	179	8899	227	9884	22547	799579	15.000	308.750	0	0	0
4	9	8	"yfhG"	"STM2563"	16960	43760	110	536	679	513	75	53	53	56	15	26	100	100	0	2537	3036	1996	65	115	115	122	59	48	100	100	0	0.199	0.214	0.208	0.207	1.413	0.222	0.789	80	473	100	2905	3547	-2.326	483	2422	626	2921	54300	242886	41.533	49.390	0	0	0
4	10	8	""	"STM2570"	17140	43760	110	209	247	177	71	53	53	54	11	20	100	100	0	3766	4778	3758	78	115	115	121	52	42	100	100	0	0.043	0.042	0.041	0.042	1.679	0.038	0.700	80	434	100	3807	4857	-4.549	156	3651	194	4663	19783	382211	17.545	89.558	0	0	0
4	11	8	""	"STM2587"	17310	43760	110	224	240	129	53	54	54	55	13	23	100	98	0	4487	4781	2887	60	114	114	118	25	21	100	100	0	0.039	0.040	0.039	0.038	1.386	0.040	0.878	80	426	100	4543	4853	-4.685	170	4373	186	4667	19188	382468	14.231	186.520	0	0	0
4	12	8	""	"STM2593"	17490	43760	120	157	154	49	31	55	55	56	13	23	95	92	0	2799	2669	991	37	116	116	120	25	20	100	100	0	0.038	0.039	0.038	0.036	1.643	0.039	0.851	120	462	100	2785	2652	-4.717	102	2683	99	2553	18516	320338	7.538	101.960	0	0	0
4	13	8	"yhbP"	"STM3270"	17670	43760	120	1265	1206	614	50	55	55	57	17	29	98	95	0	4866	4423	2332	52	119	119	127	61	48	99	96	0	0.255	0.267	0.269	0.259	1.770	0.260	0.947	120	498	100	5957	5455	-1.972	1210	4747	1151	4304	144748	530777	67.588	70.426	0	0	0
4	14	8	""	"STM3277"	17850	43760	110	278	264	66	25	57	57	60	16	26	100	100	0	11841	11265	2438	21	122	122	133	60	45	100	100	0	0.019	0.019	0.018	0.018	1.259	0.018	0.918	80	421	100	11940	11350	-5.729	221	11719	207	11143	21125	901196	12.750	185.533	0	0	0
4	15	8	"pnp"	"STM3282"	18020	43760	120	13218	12192	3958	32	61	61	64	15	23	100	100	0	24129	22117	6876	31	126	126	136	47	34	100	98	0	0.548	0.552	0.557	0.595	1.694	0.550	0.969	120	461	100	37160	34122	-0.867	13157	24003	12131	21991	1463031	2654023	808.533	467.681	0	0	0
4	16	8	"secG"	"STM3293"	18190	43760	110	1363	1444	571	39	62	62	63	15	23	100	100	0	3124	3305	1278	38	129	129	135	35	25	100	100	0	0.434	0.435	0.427	0.432	1.210	0.429	0.914	80	412	100	4296	4558	-1.203	1301	2995	1382	3176	115510	264431	92.067	90.571	0	0	0
4	17	8	"yhbE"	"STM3302"	18370	43760	110	918	946	215	22	60	60	63	16	25	100	100	0	9624	9937	2149	21	140	140	153	95	62	100	100	0	0.090	0.090	0.090	0.090	1.193	0.089	0.950	80	460	100	10342	10683	-3.466	858	9484	886	9797	75678	794991	55.188	102.989	0	0	0
4	18	8	"yrbA"	"STM3308"	18550	43760	110	229	244	166	68	60	60	62	20	32	95	91	0	1089	1183	621	52	142	142	159	132	83	96	92	0	0.178	0.177	0.157	0.164	1.694	0.176	0.676	80	490	100	1116	1225	-2.486	169	947	184	1041	19528	94605	9.100	7.758	0	0	0
4	19	8	""	"STM0718"	18740	43760	110	164	174	47	27	59	59	60	13	21	100	100	0	9001	9346	2535	27	144	144	153	126	82	100	100	0	0.012	0.012	0.012	0.012	1.358	0.012	0.835	80	480	100	8962	9317	-6.398	105	8857	115	9202	13949	747709	8.769	72.960	0	0	0
4	20	8	""	"STM0724"	18900	43750	70	61	63	18	28	57	57	60	14	23	21	9	0	153	161	49	30	145	145	145	23	15	31	12	0	0.500	0.375	0.385	0.463	1.966	0.225	0.220	32	231	100	12	22	-1.000	4	8	6	16	2022	5166	0.214	0.696	0	0	0
4	21	8	"sdhD"	"STM0733"	19080	43760	110	1463	1557	601	38	58	58	87	559	642	98	68	0	1523	1666	610	36	142	142	167	507	303	100	88	0	1.017	0.984	0.992	0.979	1.295	0.992	0.883	80	487	100	2786	3023	0.025	1405	1381	1499	1524	124595	133242	2.630	2.957	0	0	0
4	22	8	"ybgC"	"STM0744"	19260	43760	110	181	225	228	101	57	57	62	47	75	85	67	0	1380	1520	1130	74	129	129	132	34	25	100	100	0	0.099	0.121	0.098	0.099	1.791	0.114	0.547	80	478	100	1375	1559	-3.335	124	1251	168	1391	18009	121639	3.468	40.824	0	0	0
4	23	8	"ybgF"	"STM0750"	19440	43750	110	2539	3135	2440	77	57	57	63	53	84	100	100	0	4680	5720	3869	67	121	121	126	46	36	100	100	0	0.544	0.550	0.527	0.527	1.274	0.570	0.931	80	456	100	7041	8677	-0.877	2482	4559	3078	5599	250763	457571	57.962	121.609	0	0	0
4	24	8	"aroG"	"STM0760"	19620	43760	100	1471	1873	1421	75	55	55	57	19	33	100	100	0	4871	5664	3513	62	125	125	145	369	254	100	100	0	0.298	0.328	0.293	0.306	1.382	0.347	0.915	80	463	100	6162	7357	-1.745	1416	4746	1818	5539	149855	453125	95.579	14.957	0	0	0
4	1	9	""	"STM0868"	15520	43950	110	674	685	101	14	55	55	59	29	49	100	100	0	18310	18342	1957	10	126	126	203	633	311	100	100	0	0.034	0.035	0.035	0.034	1.130	0.034	0.952	80	511	100	18803	18846	-4.877	619	18184	630	18216	54799	1467339	21.586	28.656	0	0	0
4	2	9	"rimK"	"STM0875"	15700	43950	110	193	235	161	68	55	55	59	24	40	98	95	0	3908	4536	3547	78	132	132	213	660	309	100	96	0	0.037	0.041	0.038	0.039	1.443	0.037	0.803	80	466	100	3914	4584	-4.774	138	3776	180	4404	18776	362916	7.333	6.550	0	0	0
4	3	9	"ybjF"	"STM0882"	15880	43940	110	417	403	119	29	55	55	56	12	21	100	98	0	8323	8039	2189	27	128	128	135	52	38	100	100	0	0.044	0.044	0.044	0.041	1.376	0.044	0.948	80	466	100	8557	8259	-4.501	362	8195	348	7911	32238	643100	28.917	152.000	0	0	0
4	4	9	"artP"	"STM0891"	16060	43940	110	4886	4892	1579	32	54	54	60	51	85	100	100	0	9097	8993	2376	26	129	129	151	156	103	100	100	0	0.539	0.546	0.543	0.523	1.345	0.545	0.958	80	444	100	13800	13702	-0.892	4832	8968	4838	8864	391361	719465	94.745	56.679	0	0	0
4	5	9	""	"STM0896"	16230	43940	110	82	87	26	29	54	54	61	50	81	20	2	0	7931	8178	2530	30	123	123	167	271	162	100	100	0	0.004	0.004	0.004	0.003	2.187	0.004	0.089	80	466	100	7836	8088	-8.123	28	7808	33	8055	6980	654272	0.520	29.561	0	0	0
4	6	9	""	"STM0901"	16410	43930	110	64	68	17	25	54	54	55	11	20	42	23	0	9216	9673	3905	40	117	117	159	271	170	100	100	0	0.001	0.001	0.002	0.001	2.955	0.001	0.196	80	454	100	9109	9570	-9.830	10	9099	14	9556	5404	773873	1.182	35.107	0	0	0
4	7	9	""	"STM1035"	16600	43940	100	207	203	84	41	55	55	56	13	23	96	93	0	2036	2130	1022	47	115	115	134	145	108	100	96	0	0.079	0.073	0.066	0.069	1.665	0.069	0.796	80	430	100	2073	2163	-3.660	152	1921	148	2015	16259	170363	11.308	13.766	0	0	0
4	8	9	""	"STM1039"	16780	43940	110	247	262	124	47	55	55	58	19	32	100	98	0	3779	4003	2107	52	116	116	120	33	27	100	100	0	0.052	0.053	0.053	0.050	1.534	0.049	0.804	80	480	100	3855	4094	-4.254	192	3663	207	3887	20936	320227	10.737	117.667	0	0	0
4	9	9	"aceK"	"STM4185"	16960	43940	110	2770	2678	749	27	54	54	56	21	37	100	100	0	13436	13098	3183	24	112	112	116	29	25	100	100	0	0.204	0.202	0.201	0.198	1.179	0.201	0.961	80	480	100	16040	15610	-2.294	2716	13324	2624	12986	214212	1047878	124.857	447.655	0	0	0
4	10	9	""	"STM4196"	17140	43930	110	78	89	35	39	54	54	55	12	21	71	48	0	2873	3674	2605	70	113	113	115	21	18	100	100	0	0.009	0.010	0.009	0.008	2.363	0.010	0.604	80	452	100	2784	3596	-6.845	24	2760	35	3561	7091	293908	2.833	169.476	0	0	0
4	11	9	""	"STM4200"	17310	43930	110	537	518	177	34	56	56	59	16	27	96	96	0	23424	22449	5599	24	114	114	116	23	19	100	100	0	0.021	0.021	0.020	0.018	1.967	0.021	0.914	80	438	100	23791	22797	-5.599	481	23310	462	22335	41406	1795889	28.688	971.000	0	0	0
4	12	9	""	"STM4204"	17480	43930	110	159	190	127	66	55	55	57	17	29	95	90	0	5015	6219	4501	72	116	116	122	45	36	100	100	0	0.021	0.022	0.021	0.020	1.558	0.023	0.823	80	444	100	5003	6238	-5.558	104	4899	135	6103	15226	497515	7.824	135.489	0	0	0
4	13	9	"pduE"	"STM2042"	17660	43930	110	198	207	51	24	55	55	56	12	21	100	100	0	8198	7811	1193	15	119	119	126	46	36	100	100	0	0.018	0.020	0.020	0.019	1.440	0.019	0.833	80	446	100	8222	7844	-5.820	143	8079	152	7692	16546	624911	12.583	167.065	0	0	0
4	14	9	"pduV"	"STM2056"	17840	43940	100	133	136	36	26	56	56	57	12	21	100	98	0	6195	5936	1132	19	125	125	133	34	25	100	100	0	0.013	0.014	0.013	0.013	1.666	0.013	0.698	80	407	100	6147	5891	-6.301	77	6070	80	5811	10877	474861	6.583	170.676	0	0	0
4	15	9	"stfF"	"STM0199"	18020	43940	100	192	196	43	21	58	58	59	12	20	100	100	0	8244	8178	1869	22	127	127	139	55	39	100	100	0	0.017	0.017	0.017	0.017	1.356	0.016	0.826	80	402	100	8251	8189	-5.921	134	8117	138	8051	15673	654206	11.417	146.164	0	0	0
4	16	9	"thiH"	"STM4159"	18190	43930	110	885	887	162	18	61	61	64	33	51	100	100	0	18920	19327	1732	8	133	133	161	198	122	100	100	0	0.044	0.043	0.044	0.042	1.251	0.043	0.949	80	440	100	19611	20020	-4.511	824	18787	826	19194	70969	1546130	24.939	96.798	0	0	0
4	17	9	"yojN"	"STM2269"	18360	43940	110	3339	3285	690	21	63	63	93	213	229	98	98	0	23462	22633	4331	19	146	146	433	1919	443	100	100	0	0.141	0.143	0.144	0.139	1.462	0.140	0.957	80	479	100	26592	25709	-2.831	3276	23316	3222	22487	262798	1810651	14.986	11.569	0	0	0
4	18	9	""	"STM4261"	18550	43930	110	110	131	72	54	59	59	89	214	240	3	1	0	866	1180	849	71	149	149	425	1941	456	12	1	0	0.071	0.070	0.067	0.064	2.052	0.065	0.625	80	465	100	768	1103	-3.813	51	717	72	1031	10511	94382	0.196	0.389	0	0	0
4	19	9	"traP"	"PSLT082"	18720	43940	110	118	149	83	55	59	59	60	14	23	97	83	0	4617	6509	4656	71	144	144	151	46	30	100	100	0	0.013	0.014	0.013	0.012	1.681	0.015	0.820	80	454	100	4532	6455	-6.244	59	4473	90	6365	11950	520700	6.357	138.217	0	0	0
4	20	9	""	"STM1542"	18900	43940	100	218	246	108	43	60	60	90	570	633	0	0	0	2852	3538	1987	56	146	146	177	517	292	100	100	0	0.058	0.055	0.056	0.053	1.404	0.051	0.883	80	470	100	2864	3578	-4.098	158	2706	186	3392	19645	283057	0.274	6.501	0	0	0
4	21	9	""	"STM4309"	19090	43930	110	430	424	110	25	61	61	91	565	620	2	0	0	23909	23716	4309	18	153	153	182	512	281	100	100	0	0.016	0.015	0.015	0.015	1.375	0.017	0.067	80	477	100	24125	23926	-6.009	369	23756	363	23563	33949	1897287	0.589	45.965	0	0	0
4	22	9	"adi"	"STM4296"	19260	43930	110	709	697	166	23	60	60	63	27	42	100	100	0	26958	26620	4307	16	155	155	184	261	141	100	100	0	0.024	0.024	0.024	0.023	1.238	0.024	0.943	80	432	100	27452	27102	-5.368	649	26803	637	26465	55761	2129571	23.481	101.287	0	0	0
4	23	9	"lpxO"	"STM4286"	19440	43940	100	2579	2657	910	34	58	58	62	30	48	100	100	0	8350	8663	2563	29	134	134	164	263	160	100	100	0	0.307	0.305	0.299	0.300	1.190	0.301	0.944	80	442	100	10737	11128	-1.704	2521	8216	2599	8529	212530	693032	86.500	32.316	0	0	0
4	24	9	"nrfC"	"STM4279"	19620	43930	100	77	99	66	66	55	55	57	16	28	57	36	0	862	1695	2001	118	110	110	112	19	16	100	100	0	0.029	0.028	0.030	0.029	2.277	0.026	0.616	80	452	100	774	1629	-5.095	22	752	44	1585	7909	135618	2.625	83.316	0	0	0
4	1	10	"yafB"	"STM0255"	15530	44120	100	655	621	116	18	56	56	57	16	28	100	100	0	12904	12461	1671	13	125	125	140	167	119	100	100	0	0.047	0.046	0.046	0.045	1.188	0.045	0.956	80	440	100	13378	12901	-4.415	599	12779	565	12336	49707	996856	35.250	73.778	0	0	0
4	2	10	""	"STM0274"	15700	44120	110	553	542	104	19	56	56	58	16	27	100	100	0	23769	23315	2435	10	127	127	159	302	189	100	100	0	0.021	0.021	0.021	0.020	1.222	0.021	0.935	80	464	100	24139	23674	-5.572	497	23642	486	23188	43393	1865207	30.250	76.675	0	0	0
4	3	10	""	"STM0282"	15890	44120	100	189	192	59	30	56	56	57	14	24	100	100	0	6553	6591	2031	30	129	129	163	314	192	100	100	0	0.021	0.021	0.020	0.020	1.386	0.021	0.854	80	430	100	6557	6598	-5.594	133	6424	136	6462	15391	527314	9.643	20.471	0	0	0
4	4	10	""	"STM0288"	16050	44120	90	107	111	34	30	55	55	57	15	26	98	80	0	2100	2251	871	38	128	128	151	143	94	100	100	0	0.026	0.026	0.024	0.025	1.661	0.030	0.667	52	357	100	2024	2179	-5.245	52	1972	56	2123	5797	117033	3.600	14.685	0	0	0
4	5	10	""	"STM0297"	16240	44120	100	62	63	15	23	54	54	56	13	23	31	15	0	375	405	123	30	121	121	136	100	73	100	65	0	0.031	0.032	0.046	0.045	2.319	0.031	0.123	80	450	100	262	293	-4.989	8	254	9	284	5018	32416	0.538	2.690	0	0	0
4	6	10	"yafJ"	"STM0311"	16420	44120	100	936	922	283	30	53	53	55	11	20	100	100	0	4098	4042	1249	30	120	120	120	18	15	100	100	0	0.222	0.222	0.227	0.223	1.249	0.217	0.956	80	430	100	4861	4791	-2.172	883	3978	869	3922	73742	323362	78.818	217.889	0	0	0
4	7	10	"ycfJ"	"STM1212"	16590	44120	100	580	902	970	107	54	54	55	12	21	100	100	0	944	1334	1243	93	118	118	120	18	15	100	100	0	0.637	0.697	0.658	0.658	1.635	0.682	0.775	80	420	100	1352	2064	-0.651	526	826	848	1216	72163	106684	70.583	67.444	0	0	0
4	8	10	"ycfX"	"STM1220"	16770	44120	110	1192	1155	283	24	55	55	57	13	22	100	100	0	8888	8630	1675	19	116	116	119	26	21	100	100	0	0.130	0.129	0.129	0.127	1.241	0.127	0.945	80	480	100	9909	9614	-2.948	1137	8772	1100	8514	92432	690392	84.462	327.346	0	0	0
4	9	10	""	"STM1236"	16950	44120	100	155	167	51	30	53	53	54	12	22	100	100	0	626	618	175	28	111	111	114	25	21	100	100	0	0.198	0.225	0.220	0.221	1.467	0.217	0.826	80	420	100	617	621	-2.336	102	515	114	507	13385	49451	9.417	20.160	0	0	0
4	10	10	""	"STM1253"	17130	44110	100	326	405	263	64	54	54	55	12	21	100	100	0	1339	1654	1356	81	109	109	111	19	17	100	100	0	0.221	0.227	0.248	0.226	1.532	0.188	0.801	80	442	100	1502	1896	-2.177	272	1230	351	1545	32426	132294	29.167	81.211	0	0	0
4	11	10	"yoaG"	"STM1272"	17320	44110	110	92	113	56	49	56	56	59	26	44	67	40	0	752	992	764	77	113	113	116	22	18	100	100	0	0.056	0.065	0.055	0.055	1.839	0.062	0.739	80	491	100	675	936	-4.150	36	639	57	879	9000	79382	2.077	39.818	0	0	0
4	12	10	""	"STM1276"	17490	44120	110	253	256	105	41	55	55	57	16	28	100	98	0	1169	1116	406	36	113	113	115	21	18	100	100	0	0.188	0.200	0.195	0.193	1.389	0.199	0.867	80	466	100	1254	1204	-2.415	198	1056	201	1003	20517	89280	12.438	47.667	0	0	0
4	13	10	"rstB"	"STM1471"	17670	44110	110	631	595	142	23	56	56	68	116	170	100	93	0	12846	12477	2510	20	117	117	138	235	170	100	100	0	0.045	0.044	0.044	0.043	1.214	0.043	0.951	80	480	100	13304	12899	-4.468	575	12729	539	12360	47592	998169	4.543	52.506	0	0	0
4	14	10	"ydgH"	"STM1478"	17850	44100	110	4709	4590	1167	25	57	57	69	118	171	100	98	0	15150	15105	2150	14	121	121	166	365	219	100	100	0	0.310	0.303	0.308	0.281	1.511	0.308	0.960	80	466	100	19681	19517	-1.692	4652	15029	4533	14984	367218	1208373	38.314	40.929	0	0	0
4	15	10	"ynfM"	"STM1486"	18030	44120	110	942	955	256	26	59	59	61	16	26	100	100	0	18797	18813	4276	22	123	123	150	286	190	100	100	0	0.047	0.048	0.047	0.047	1.180	0.049	0.944	80	441	100	19557	19586	-4.402	883	18674	896	18690	76414	1505019	55.875	65.255	0	0	0
4	16	10	""	"STM1493"	18190	44110	110	12318	12052	1873	15	63	63	83	192	231	100	100	0	14794	14744	1467	9	134	134	167	257	153	100	100	0	0.836	0.821	0.826	0.811	1.142	0.820	0.966	80	440	100	26915	26599	-0.259	12255	14660	11989	14610	964194	1179551	62.339	56.720	0	0	0
4	17	10	"ynfD"	"STM1500"	18370	44120	100	1444	1611	970	60	63	63	93	231	248	100	96	0	1510	1703	875	51	134	134	204	714	350	96	46	0	1.004	0.987	1.010	0.963	1.465	1.019	0.864	80	408	100	2757	3117	0.005	1381	1376	1548	1569	128850	136216	6.571	2.099	0	0	0
4	18	10	"udg"	"STM2080"	18540	44110	110	5653	5630	881	15	59	59	67	56	83	100	100	0	18274	17773	2644	14	130	130	161	251	155	100	100	0	0.308	0.316	0.313	0.316	1.096	0.310	0.971	80	467	100	23738	23214	-1.698	5594	18144	5571	17643	450434	1421873	99.339	70.167	0	0	0
4	19	10	""	"STM2787"	18720	44110	110	194	206	94	45	58	58	66	55	83	95	67	0	1433	1511	643	42	136	136	165	251	152	100	96	0	0.105	0.108	0.101	0.100	1.402	0.119	0.845	80	466	100	1433	1523	-3.253	136	1297	148	1375	16470	120867	2.545	5.363	0	0	0
4	20	10	"gabT"	"STM2792"	18900	44120	100	17531	17540	4018	22	58	58	62	26	41	100	100	0	9604	9541	1722	18	146	146	147	25	17	100	100	0	1.847	1.861	1.852	1.848	1.139	1.891	0.969	80	420	100	26931	26877	0.886	17473	9458	17482	9395	1403220	763264	672.231	375.760	0	0	0
4	21	10	"mobA"	"STM3994"	19080	44120	100	743	752	201	26	60	60	63	26	41	100	100	0	4768	4677	1056	22	152	152	153	26	16	100	100	0	0.148	0.153	0.151	0.151	1.210	0.151	0.923	80	413	100	5299	5217	-2.757	683	4616	692	4525	60173	374164	26.500	174.000	0	0	0
4	22	10	""	"STM4014"	19260	44110	120	137	134	50	37	60	60	63	21	33	85	75	0	5598	5272	2532	48	150	150	169	225	133	99	96	0	0.014	0.014	0.014	0.013	1.785	0.015	0.810	120	526	100	5525	5196	-6.145	77	5448	74	5122	16086	632605	3.381	22.680	0	0	0
4	23	10	""	"STM4033"	19440	44120	100	81	104	146	140	57	57	61	24	39	50	21	0	271	304	139	45	138	138	139	23	16	98	93	0	0.180	0.283	0.206	0.204	2.288	0.541	0.310	80	407	100	157	213	-2.470	24	133	47	166	8347	24297	1.792	7.174	0	0	0
4	24	10	""	"STM4054"	19610	44110	100	98	108	42	38	54	54	56	16	28	88	68	0	3685	4128	2749	66	115	115	117	25	21	100	100	0	0.012	0.013	0.013	0.012	1.810	0.012	0.604	80	452	100	3614	4067	-6.342	44	3570	54	4013	8625	330248	3.250	160.440	0	0	0
4	1	11	""	"STM2943"	15530	44300	100	269	266	57	21	53	53	55	13	23	100	100	0	10847	10516	2023	19	104	104	106	23	21	100	100	0	0.020	0.020	0.020	0.020	1.267	0.020	0.903	80	474	100	10959	10625	-5.636	216	10743	213	10412	21293	841311	16.231	452.609	0	0	0
4	2	11	""	"STM2955"	15710	44300	100	253	301	193	64	56	56	59	20	33	97	96	0	874	949	548	57	115	115	128	238	185	95	85	0	0.260	0.294	0.283	0.265	1.841	0.269	0.680	80	442	100	956	1079	-1.946	197	759	245	834	24082	75895	12.100	3.450	0	0	0
4	3	11	"yqcC"	"STM2965"	15890	44300	100	88	109	71	65	56	56	56	12	21	85	67	0	407	546	482	88	123	123	125	27	21	98	96	0	0.113	0.125	0.117	0.110	2.430	0.120	0.685	80	442	100	316	476	-3.150	32	284	53	423	8680	43718	4.417	15.593	0	0	0
4	4	11	"fucO"	"STM2973"	16070	44300	110	665	667	229	34	55	55	56	13	23	100	100	0	14915	15133	4750	31	126	126	138	104	75	100	100	0	0.041	0.041	0.041	0.040	1.244	0.040	0.948	80	478	100	15399	15619	-4.600	610	14789	612	15007	53326	1210643	47.000	144.183	0	0	0
4	5	11	"fucK"	"STM2977"	16240	44300	100	275	291	114	39	55	55	56	13	23	100	100	0	5471	5900	1726	29	122	122	124	20	16	100	100	0	0.041	0.041	0.038	0.039	1.347	0.041	0.842	80	420	100	5569	6014	-4.604	220	5349	236	5778	23242	472020	18.077	288.800	0	0	0
4	6	11	"csdA"	"STM2984"	16420	44300	110	379	412	211	51	54	54	56	12	21	100	100	0	3461	3856	1796	46	122	122	124	24	19	100	100	0	0.097	0.096	0.100	0.090	1.525	0.094	0.841	80	466	100	3664	4092	-3.361	325	3339	358	3734	32986	308443	29.667	155.500	0	0	0
4	7	11	"yqhE"	"STM3165"	16590	44300	110	11541	11573	5088	43	55	55	61	40	65	100	100	0	8411	7963	2172	27	121	121	126	36	28	100	100	0	1.386	1.469	1.424	1.363	1.322	1.585	0.928	80	466	100	19776	19360	0.470	11486	8290	11518	7842	925870	637053	287.800	217.694	0	0	0
4	8	11	""	"STM3175"	16770	44300	100	156	213	182	85	55	55	60	40	66	95	62	0	2397	3599	3828	106	120	120	125	35	28	100	100	0	0.044	0.045	0.041	0.042	1.926	0.043	0.823	80	432	100	2378	3637	-4.495	101	2277	158	3479	17030	287937	3.825	99.257	0	0	0
4	9	11	"STMF1.5"	"Not LT2a91"	16950	44290	100	59	62	18	29	53	53	55	14	25	26	7	0	141	150	36	24	117	117	119	23	19	51	22	0	0.250	0.273	0.429	0.478	3.058	0.275	0.184	80	430	100	30	42	-2.000	6	24	9	33	4925	11971	0.500	1.348	-50	0	0
4	10	11	"yfiO"	"STM2663"	17130	44290	110	1062	1081	337	31	54	54	57	25	43	100	100	0	2281	2425	835	34	114	114	115	19	16	100	100	0	0.465	0.444	0.453	0.444	1.255	0.421	0.887	80	492	100	3175	3338	-1.104	1008	2167	1027	2311	86455	193983	40.960	121.579	0	0	0
4	11	11	""	"STM2680"	17310	44300	110	276	325	202	62	55	55	58	25	43	100	100	0	2704	3294	2128	64	113	113	114	17	14	100	100	0	0.085	0.085	0.083	0.083	1.404	0.081	0.811	80	465	100	2812	3451	-3.551	221	2591	270	3181	25980	263519	10.680	187.059	0	0	0
4	12	11	""	"STM2690"	17480	44290	110	629	774	418	54	55	55	61	48	78	98	98	0	3349	3891	1975	50	114	114	128	115	89	100	100	0	0.177	0.190	0.175	0.180	1.656	0.172	0.768	80	476	100	3809	4496	-2.495	574	3235	719	3777	61912	311248	14.854	32.722	0	0	0
4	13	11	"ybbN"	"STM0504"	17680	44290	110	1986	1932	755	39	57	57	64	56	87	100	98	0	8998	8962	1949	21	117	117	126	81	64	100	100	0	0.217	0.212	0.217	0.189	1.601	0.220	0.937	80	500	100	10810	10720	-2.203	1929	8881	1875	8845	154554	716982	33.357	109.086	0	0	0
4	14	11	"allA"	"STM0515"	17850	44290	110	1250	1319	598	45	58	58	66	107	162	100	96	0	9556	9643	2775	28	117	117	129	204	158	100	100	0	0.126	0.132	0.130	0.120	1.467	0.138	0.895	80	476	100	10631	10787	-2.985	1192	9439	1261	9526	105488	771430	11.710	46.637	0	0	0
4	15	11	""	"STM0520"	18020	44290	100	255	268	80	29	58	58	59	13	22	100	100	0	6882	7193	2147	29	117	117	119	18	15	100	100	0	0.029	0.030	0.029	0.029	1.557	0.027	0.775	80	418	100	6962	7286	-5.102	197	6765	210	7076	21436	575424	16.077	393.000	0	0	0
4	16	11	"ybbY"	"STM0524"	18200	44280	110	547	557	211	37	60	60	76	183	240	92	82	0	17003	16978	4010	23	124	124	140	171	122	100	100	0	0.029	0.029	0.028	0.026	1.799	0.030	0.881	80	466	100	17366	17351	-5.115	487	16879	497	16854	44556	1358264	2.628	98.468	0	0	0
4	17	11	"ylbE"	"STM0530"	18370	44290	100	179	182	51	28	58	58	60	14	23	100	97	0	6551	6894	2769	40	122	122	125	19	15	100	100	0	0.019	0.018	0.018	0.018	1.465	0.017	0.825	80	408	100	6550	6896	-5.732	121	6429	124	6772	14592	551511	8.714	356.263	0	0	0
4	18	11	"cysS"	"STM0537"	18550	44290	110	3787	3916	687	17	57	57	61	32	52	100	100	0	18941	19521	2463	12	123	123	127	45	35	100	100	0	0.198	0.199	0.198	0.197	1.159	0.196	0.947	80	492	100	22548	23257	-2.335	3730	18818	3859	19398	313310	1561697	120.469	430.978	0	0	0
4	19	11	"yohJ"	"STM2181"	18730	44290	100	151	165	80	48	58	58	59	15	25	97	96	0	1049	1248	643	51	124	124	127	24	18	100	100	0	0.101	0.095	0.092	0.089	1.472	0.095	0.803	80	442	100	1018	1231	-3.314	93	925	107	1124	13209	99837	7.067	46.708	0	0	0
4	20	11	"galS"	"STM2191"	18910	44290	100	520	524	183	34	57	57	59	15	25	100	97	0	8121	8286	2368	28	133	133	134	26	19	100	100	0	0.058	0.057	0.058	0.053	1.512	0.058	0.925	80	420	100	8451	8620	-4.109	463	7988	467	8153	41944	662860	31.000	313.538	0	0	0
4	21	11	"lysP"	"STM2200"	19090	44290	110	2925	3128	875	27	58	58	60	16	26	100	100	0	17232	18189	3471	19	138	138	140	27	19	100	100	0	0.168	0.170	0.167	0.167	1.186	0.170	0.941	80	465	100	19961	21121	-2.576	2867	17094	3070	18051	250242	1455088	191.750	668.481	0	0	0
4	22	11	"yejH"	"STM2223"	19260	44290	110	742	725	189	26	59	59	63	25	39	98	98	0	17437	16954	3392	20	148	148	153	32	20	100	100	0	0.040	0.040	0.039	0.037	1.434	0.039	0.931	80	471	100	17972	17472	-4.662	683	17289	666	16806	57968	1356354	26.480	525.031	0	0	0
4	23	11	""	"STM2231"	19440	44280	60	60	61	13	21	58	58	61	17	27	15	3	0	168	205	90	43	144	144	147	36	24	37	25	0	0.083	0.049	0.241	0.254	3.682	0.044	0.032	32	176	100	26	64	-3.585	2	24	3	61	1959	6546	0.000	1.611	0	0	0
4	24	11	""	"STM2240"	19620	44290	100	681	726	226	31	58	58	61	21	34	100	100	0	11321	11645	2828	24	133	133	134	22	16	100	100	0	0.056	0.058	0.056	0.057	1.224	0.058	0.931	80	485	100	11811	12180	-4.167	623	11188	668	11512	58107	931614	31.667	523.227	0	0	0
4	1	12	"phoP"	"STM1231"	15530	44490	110	9514	9785	2550	26	53	53	57	20	35	100	100	0	3448	3408	887	26	85	85	87	20	22	100	100	0	2.813	2.929	2.902	2.946	1.158	2.971	0.949	80	508	100	12824	13055	1.492	9461	3363	9732	3323	782832	272624	486.400	166.050	0	0	0
4	2	12	"phoP"	"STM1231"	15710	44490	110	15370	15825	5910	37	54	54	58	19	32	100	100	0	5432	5294	1678	31	91	91	94	26	27	100	100	0	2.868	3.031	2.986	3.024	1.217	3.115	0.952	80	464	100	20657	20974	1.520	15316	5341	15771	5203	1265960	423493	829.842	200.000	0	0	0
4	3	12	"phoQ"	"STM1230"	15890	44490	100	1677	1710	521	30	54	54	55	12	21	100	100	0	3060	2856	834	29	100	100	102	25	24	100	100	0	0.548	0.601	0.590	0.619	1.561	0.557	0.819	80	405	100	4583	4412	-0.867	1623	2960	1656	2756	136809	228499	137.917	110.160	0	0	0
4	4	12	"phoQ"	"STM1230"	16060	44480	100	7680	7489	2302	30	55	55	57	14	24	100	100	0	12937	12416	3447	27	113	113	116	42	36	100	100	0	0.595	0.604	0.605	0.606	1.191	0.600	0.960	80	408	100	20449	19737	-0.750	7625	12824	7434	12303	599159	993261	530.857	292.857	0	0	0
4	5	12	"phoQ"	"STM1230"	16240	44480	110	2379	2360	632	26	55	55	57	16	28	100	100	0	4357	4259	1054	24	119	119	122	39	31	100	100	0	0.548	0.557	0.564	0.552	1.209	0.545	0.920	80	466	100	6562	6445	-0.867	2324	4238	2305	4140	188792	340746	143.938	106.077	0	0	0
4	6	12	"hupA"	"STM4170"	16420	44480	100	2813	2924	1216	41	55	55	57	14	24	100	100	0	1358	1420	486	34	121	121	123	26	21	100	100	0	2.230	2.209	2.219	2.202	1.270	2.301	0.916	80	408	100	3995	4168	1.157	2758	1237	2869	1299	233955	113602	204.786	49.885	0	0	0
4	7	12	"sopB"	"STM1091"	16590	44480	110	44856	42045	10694	25	59	59	94	241	256	100	100	0	9946	9493	2131	22	124	124	136	96	70	100	100	0	4.561	4.481	4.602	4.432	1.252	4.562	0.956	80	464	100	54619	51355	2.189	44797	9822	41986	9369	3363610	759409	174.071	97.469	0	0	0
4	8	12	"pipC"	"STM0375"	16780	44480	100	5967	6404	2247	35	57	57	90	235	261	100	100	0	1574	1596	421	26	122	122	134	93	69	100	100	0	4.070	4.306	4.056	4.255	1.238	4.581	0.916	80	474	100	7362	7821	2.025	5910	1452	6347	1474	512330	127666	26.868	15.720	0	0	0
4	9	12	"pipC"	"STM0375"	16960	44480	110	9518	9343	3018	32	54	54	57	15	26	100	100	0	2550	2365	621	26	120	120	120	17	14	100	100	0	3.895	4.138	4.048	4.127	1.235	4.305	0.944	80	465	100	11894	11534	1.961	9464	2430	9289	2245	747401	189208	619.067	132.059	0	0	0
4	10	12	"ssrB"	"STM1391"	17130	44480	100	4189	4241	1345	31	55	55	58	16	27	100	100	0	2038	2103	579	27	118	118	119	18	15	100	100	0	2.153	2.109	2.027	2.106	1.348	2.257	0.828	80	419	100	6054	6171	1.106	4134	1920	4186	1985	339273	168203	261.438	110.222	0	0	0
4	11	12	"ssrB"	"STM1391"	17310	44470	110	12797	12347	3973	32	57	57	60	23	38	100	100	0	6373	6098	1163	19	117	117	118	20	16	100	100	0	2.036	2.055	2.039	1.924	1.338	2.173	0.949	80	428	100	18996	18271	1.026	12740	6256	12290	5981	987762	487839	534.217	299.000	0	0	0
4	12	12	"ssrB"	"STM1391"	17480	44470	110	17153	17198	2291	13	57	57	91	285	313	100	100	0	8143	8072	900	11	115	115	140	231	165	100	100	0	2.130	2.154	2.125	2.149	1.083	2.161	0.963	80	478	100	25124	25098	1.091	17096	8028	17141	7957	1375814	645750	60.025	34.338	0	0	0
4	13	12	"lrp"	"STM0959"	17670	44480	100	4893	4801	1193	24	57	57	95	303	318	100	100	0	6649	6515	1324	20	113	113	143	245	171	100	100	0	0.740	0.741	0.734	0.734	1.178	0.743	0.946	80	428	100	11372	11146	-0.435	4836	6536	4744	6402	384096	521187	15.531	26.008	0	0	0
4	14	12	"lrp"	"STM0959"	17840	44480	100	6586	6545	1161	17	55	55	58	15	25	100	100	0	8724	8894	1733	19	111	111	115	28	24	100	100	0	0.758	0.739	0.743	0.743	1.170	0.726	0.958	80	418	100	15144	15273	-0.399	6531	8613	6490	8783	523577	711557	432.467	313.536	0	0	0
4	15	12	"gyrA"	"STM2272"	18020	44480	100	731	766	230	30	56	56	59	16	27	100	100	0	3956	4122	1539	37	113	113	117	28	23	100	100	0	0.176	0.177	0.179	0.182	1.272	0.162	0.916	80	430	100	4518	4719	-2.509	675	3843	710	4009	61244	329757	44.188	143.036	0	0	0
4	16	12	"gyrA"	"STM2272"	18200	44470	110	2367	2339	725	30	58	58	60	16	26	100	100	0	14110	14276	3263	22	117	117	120	23	19	100	100	0	0.165	0.161	0.164	0.152	1.398	0.163	0.942	80	492	100	16302	16440	-2.599	2309	13993	2281	14159	187120	1142048	142.438	615.478	0	0	0
4	17	12	"csrA"	"STM2826"	18380	44470	100	1667	1964	1079	54	57	57	59	16	27	100	100	0	509	557	181	32	116	116	119	24	20	100	100	0	4.097	4.324	4.018	4.127	1.527	5.379	0.721	80	408	100	2003	2348	2.034	1610	393	1907	441	157089	44527	119.063	18.250	0	0	0
4	18	12	"csrA"	"STM2826"	18550	44480	100	1538	1907	1303	68	56	56	58	13	22	100	100	0	351	398	192	48	117	117	117	16	13	100	100	0	6.333	6.587	6.771	6.456	1.615	7.399	0.779	80	404	100	1716	2132	2.663	1482	234	1851	281	152577	31846	142.231	17.563	0	0	0
4	19	12	"yhhP"	"STM3578"	18730	44480	100	89	101	50	49	57	57	59	13	22	71	56	0	300	437	345	78	117	117	118	17	14	100	98	0	0.175	0.138	0.170	0.148	2.080	0.115	0.587	80	416	100	215	364	-2.516	32	183	44	320	8099	34984	3.231	18.765	0	0	0
4	20	12	"yhhP"	"STM3578"	18910	44470	100	114	124	51	41	56	56	57	13	22	97	92	0	539	602	250	41	118	118	119	19	15	100	100	0	0.138	0.140	0.124	0.124	1.640	0.136	0.672	80	420	100	479	552	-2.860	58	421	68	484	9952	48157	5.154	25.421	0	0	0
4	21	12	"yhhP"	"STM3578"	19090	44480	110	153	172	90	52	56	56	59	14	23	98	97	0	816	885	527	59	125	125	127	23	18	100	100	0	0.140	0.153	0.143	0.147	1.751	0.131	0.649	80	452	100	788	876	-2.833	97	691	116	760	13755	70812	8.071	32.957	0	0	0
4	22	12	"topA"	"STM1714"	19260	44470	110	13469	13216	2278	17	58	58	66	60	90	100	100	0	33267	33009	4023	12	138	138	146	84	57	100	100	0	0.405	0.400	0.406	0.394	1.180	0.399	0.958	80	453	100	46540	46029	-1.305	13411	33129	13158	32871	1057255	2640745	219.167	391.226	0	0	0
4	23	12	"topA"	"STM1714"	19440	44470	100	256	305	169	55	58	58	63	56	88	100	85	0	662	834	489	58	140	140	146	83	56	100	98	0	0.379	0.356	0.352	0.354	1.537	0.326	0.793	80	448	100	720	941	-1.399	198	522	247	694	24412	66744	4.321	8.289	0	0	0
4	24	12	"fur"	"STM0693"	19620	44470	110	1623	1881	1383	73	57	57	60	15	25	100	100	0	2145	2347	1196	50	141	141	140	24	17	100	100	0	0.781	0.827	0.775	0.748	1.473	0.924	0.892	80	510	100	3570	4030	-0.356	1566	2004	1824	2206	150514	187731	121.400	91.958	0	0	0
4	1	13	"ctrl-buffer"	"ctrl-buffer"	15530	44650	100	50	54	13	24	51	51	52	16	30	15	2	0	91	94	21	22	80	80	86	35	40	7	2	0	-0.091	0.214	0.887	0.858	3.820	106.861	0.000	80	448	100	10	17	Error	-1	11	3	14	4299	7548	0.125	0.229	-50	0	0
4	2	13	"ctrl-buffer"	"ctrl-buffer"	15710	44650	100	52	55	18	32	49	49	50	11	22	30	11	0	92	94	23	24	80	80	89	41	46	8	1	0	0.250	0.429	0.767	0.638	3.359	0.085	0.066	80	390	100	15	20	-2.000	3	12	6	14	4429	7514	0.455	0.122	-50	0	0
4	3	13	"ctrl-buffer"	"ctrl-buffer"	15880	44650	100	49	53	14	26	49	49	50	11	22	25	8	0	83	86	19	22	78	78	79	14	17	32	10	0	0.000	0.500	0.860	0.744	4.089	0.193	0.012	80	391	100	5	12	Error	0	5	4	8	4212	6887	0.273	0.500	-50	0	0
4	4	13	"ctrl-buffer"	"ctrl-buffer"	16060	44650	100	57	58	14	24	51	51	52	11	21	28	16	0	96	96	22	22	83	83	85	18	21	33	10	0	0.462	0.538	0.556	0.551	2.956	0.263	0.076	80	430	100	19	20	-1.115	6	13	7	13	4641	7707	0.545	0.611	-50	0	0
4	5	13	"ctrl-buffer"	"ctrl-buffer"	16240	44650	100	51	54	13	24	52	52	53	12	22	15	7	0	101	104	22	21	97	97	99	21	21	22	7	0	-0.250	0.286	0.500	0.510	3.353	0.091	0.018	80	420	100	3	9	Error	-1	4	2	7	4296	8289	0.083	0.238	-50	0	0
4	6	13	"ctrl-buffer"	"ctrl-buffer"	16420	44650	100	60	60	14	23	54	54	55	12	21	31	11	0	137	136	19	13	109	109	109	20	18	63	20	0	0.214	0.222	0.441	0.380	3.054	0.220	0.049	80	408	100	34	33	-2.222	6	28	6	27	4828	10878	0.417	1.350	-50	0	0
4	7	13	"ctrl-buffer"	"ctrl-buffer"	16590	44650	100	64	65	16	24	55	55	72	182	252	0	0	0	133	136	22	16	120	120	124	54	43	6	0	0	0.692	0.625	0.715	0.637	2.743	0.368	0.099	80	440	100	22	26	-0.531	9	13	10	16	5231	10869	-0.038	0.222	-50	0	0
4	8	13	"ctrl-buffer"	"ctrl-buffer"	16800	44680	60	109	106	26	24	56	56	58	20	34	87	59	0	164	160	30	18	121	121	122	18	14	68	56	0	1.233	1.282	1.156	1.165	2.651	1.278	0.265	32	173	100	96	89	0.302	53	43	50	39	3396	5117	2.400	2.111	0	0	0
4	9	13	"ctrl-buffer"	"ctrl-buffer"	16950	44650	100	61	64	17	26	55	55	58	23	39	18	2	0	136	138	22	15	120	120	121	24	19	31	8	0	0.375	0.500	0.662	0.576	2.824	1.687	0.042	80	435	100	22	27	-1.415	6	16	9	18	5108	11000	0.261	0.708	-50	0	0
4	10	13	"ctrl-buffer"	"ctrl-buffer"	17150	44650	100	131	138	55	39	53	53	56	22	39	87	73	0	177	189	48	25	118	118	120	18	15	87	76	0	1.322	1.197	1.164	1.246	1.841	1.142	0.678	80	419	100	137	156	0.403	78	59	85	71	11044	15085	3.727	3.833	0	0	0
4	11	13	"ctrl-buffer"	"ctrl-buffer"	17300	44620	90	129	141	46	32	54	54	57	20	35	96	84	0	178	177	28	15	118	118	118	18	15	94	75	0	1.250	1.475	1.569	1.447	1.932	1.480	0.558	52	325	100	135	146	0.322	75	60	87	59	7307	9184	4.200	3.278	0	0	0
4	12	13	"ctrl-buffer"	"ctrl-buffer"	17480	44650	100	57	59	11	18	54	54	61	86	140	0	0	0	120	123	18	14	115	115	115	28	24	10	0	0	0.600	0.625	0.667	0.719	3.617	0.195	0.011	80	444	100	8	13	-0.737	3	5	5	8	4680	9849	-0.023	0.286	-50	0	0
4	13	13	"ctrl-buffer"	"ctrl-buffer"	17660	44650	100	53	55	13	23	54	54	55	12	21	17	5	0	113	116	18	15	110	110	110	16	14	26	6	0	-0.333	0.167	0.800	0.767	2.416	5.566	0.045	80	408	100	2	7	Error	-1	3	1	6	4369	9267	0.000	0.375	-50	0	0
4	14	13	"ctrl-buffer"	"ctrl-buffer"	17840	44650	100	54	54	11	20	54	54	56	11	19	17	2	0	118	120	19	15	110	110	111	18	16	27	6	0	0.000	0.000	0.717	0.650	2.880	0.003	0.000	80	408	100	8	10	Error	0	8	0	10	4322	9569	-0.182	0.500	-50	0	0
4	15	13	"ctrl-buffer"	"ctrl-buffer"	18020	44650	100	54	56	16	28	55	55	56	12	21	18	5	0	115	116	18	15	110	110	112	18	16	18	5	0	-0.200	0.167	0.708	0.750	3.220	0.053	0.001	80	408	100	4	7	Error	-1	5	1	6	4505	9271	0.000	0.222	-50	0	0
4	16	13	"ctrl-buffer"	"ctrl-buffer"	18190	44650	100	55	57	12	21	55	55	56	14	25	13	1	0	117	117	20	17	112	112	114	24	21	15	2	0	0.000	0.400	0.763	0.791	3.254	1017.287	0.000	80	420	100	5	7	Error	0	5	2	5	4530	9374	0.071	0.125	-50	0	0
4	17	13	"ctrl-buffer"	"ctrl-buffer"	18370	44640	100	51	52	12	23	54	54	56	21	37	5	1	0	124	123	21	17	109	109	110	16	14	47	17	0	-0.200	-0.143	0.667	0.628	3.349	11.113	0.002	80	430	100	12	12	Error	-3	15	-2	14	4194	9869	-0.190	0.813	-50	0	0
4	18	13	"ctrl-buffer"	"ctrl-buffer"	18550	44640	100	53	57	17	29	56	56	58	21	36	7	5	0	119	120	22	18	113	113	114	16	14	25	16	0	-0.500	0.143	0.550	0.660	2.958	10.002	0.004	80	416	100	3	8	Error	-3	6	1	7	4523	9614	-0.048	0.375	-50	0	0
4	19	13	"ctrl-buffer"	"ctrl-buffer"	18730	44640	100	52	55	13	23	55	55	57	13	22	15	2	0	121	119	25	21	114	114	115	15	13	22	7	0	-0.429	0.000	0.576	0.635	3.895	0.165	0.024	80	406	100	4	5	Error	-3	7	0	5	4388	9513	-0.154	0.267	-50	0	0
4	20	13	"ctrl-buffer"	"ctrl-buffer"	18910	44640	100	55	55	12	21	53	53	55	14	25	15	0	0	120	120	15	12	114	114	115	17	14	16	3	0	0.333	0.333	1.000	0.716	3.510	0.174	0.015	80	408	100	8	8	-1.585	2	6	2	6	4383	9583	0.000	0.294	-50	0	0
4	21	13	"ctrl-buffer"	"ctrl-buffer"	19080	44640	100	56	57	15	26	55	55	56	12	21	16	5	0	119	127	34	26	115	115	117	17	14	26	13	0	0.250	0.167	0.846	0.791	2.966	0.110	0.018	80	395	100	5	14	-2.000	1	4	2	12	4591	10166	0.083	0.588	-50	0	0
4	22	13	"ctrl-buffer"	"ctrl-buffer"	19260	44640	100	56	64	54	84	57	57	64	59	92	2	1	0	126	130	26	20	119	119	127	75	59	1	0	0	-0.143	0.636	0.480	0.550	3.082	1.959	0.141	80	420	100	6	18	Error	-1	7	7	11	5116	10398	0.000	0.040	-50	0	0
4	23	13	"ctrl-buffer"	"ctrl-buffer"	19440	44640	100	55	59	32	54	57	57	59	20	33	8	1	0	132	131	22	16	115	115	118	21	17	36	13	0	-0.118	0.125	0.333	0.385	4.429	1.608	0.039	80	420	100	15	18	Error	-2	17	2	16	4682	10501	0.000	0.619	-50	0	0
4	24	13	"ctrl-buffer"	"ctrl-buffer"	19620	44640	100	52	55	11	20	58	58	60	15	25	5	1	0	126	127	21	16	122	122	124	21	16	17	7	0	-1.500	-0.600	0.526	0.440	3.336	0.342	0.057	80	452	100	-2	2	Error	-6	4	-3	5	4385	10146	-0.333	0.143	-50	0	0
4	1	14	""	"STM1553"	15530	44840	100	147	147	31	21	49	49	50	10	20	100	100	0	5152	5147	1078	20	78	78	82	24	29	100	100	0	0.019	0.019	0.019	0.019	1.355	0.019	0.837	80	488	100	5172	5167	-5.694	98	5074	98	5069	11791	411762	9.700	211.042	0	0	0
4	2	14	""	"STM3783"	15710	44840	130	131	130	41	31	49	49	50	11	22	96	92	0	918	935	415	44	77	77	84	35	41	100	100	0	0.098	0.094	0.095	0.091	1.563	0.090	0.812	120	664	100	923	939	-3.358	82	841	81	858	15555	112213	7.273	24.314	0	0	0
4	3	14	""	"STM2242"	15890	44840	120	77	86	45	52	48	48	50	11	22	82	65	0	1433	1717	1620	94	74	74	76	14	18	100	100	0	0.021	0.023	0.022	0.021	2.185	0.024	0.772	120	591	100	1388	1681	-5.550	29	1359	38	1643	10357	206054	3.273	117.214	0	0	0
4	4	14	"yfiM"	"STM2653"	16070	44840	110	220	253	160	63	49	49	50	11	22	100	98	0	1905	2303	1442	62	76	76	76	14	18	100	100	0	0.093	0.092	0.086	0.085	1.450	0.095	0.913	80	503	100	2000	2431	-3.419	171	1829	204	2227	20203	184257	18.455	159.071	0	0	0
4	5	14	"oxyS"	"STM4124"	16240	44830	100	57	60	16	26	50	50	51	11	21	45	16	0	174	189	77	40	79	79	80	16	20	97	93	0	0.074	0.091	0.124	0.127	2.654	0.088	0.116	80	452	100	102	120	-3.763	7	95	10	110	4776	15101	0.818	6.813	0	0	0
4	6	14	""	"STM4302"	16420	44830	100	55	62	23	37	51	51	53	15	28	30	16	0	819	1085	953	87	87	87	89	22	24	100	100	0	0.005	0.011	0.017	0.015	2.294	0.014	0.337	80	474	100	736	1009	-7.516	4	732	11	998	4941	86788	0.600	45.273	0	0	0
4	7	14	"ssaT"	"STM1421"	16610	44830	110	394	913	1523	166	52	52	55	17	30	98	93	0	842	1850	2756	148	98	98	108	63	58	100	91	0	0.460	0.491	0.435	0.424	1.896	0.500	0.911	80	572	100	1086	2613	-1.121	342	744	861	1752	73057	148012	50.471	27.651	0	0	0
4	8	14	"nrdI"	"STM2806"	16790	44810	50	1046	1031	655	63	59	59	67	32	47	83	83	0	7357	6692	3492	52	139	139	216	236	109	100	91	0	0.137	0.148	0.132	0.115	1.726	0.154	0.900	12	104	100	8205	7525	-2.870	987	7218	972	6553	12367	80309	30.125	27.441	0	0	0
4	9	14	"sipA"	"STM2882"	16950	44830	100	7576	14086	17027	120	57	57	452	1919	424	93	70	0	2324	4509	4923	109	115	115	556	2213	398	50	22	0	3.404	3.193	2.903	2.968	1.598	3.569	0.854	80	490	100	9728	18423	1.767	7519	2209	14029	4394	1126883	360714	7.105	1.786	0	0	0
4	10	14	"dctA"	"STM3614"	17140	44830	110	2182	2219	811	36	55	55	394	1807	458	86	2	0	13956	14106	2617	18	118	118	502	2103	418	100	100	0	0.154	0.155	0.152	0.143	1.466	0.160	0.850	80	536	100	15965	16152	-2.702	2127	13838	2164	13988	177502	1128519	1.010	6.469	0	0	0
4	11	14	"aroB"	"STM3486"	17320	44830	100	129	294	369	125	53	53	55	14	25	92	87	0	404	1092	1476	135	116	116	117	16	13	100	100	0	0.264	0.247	0.237	0.224	1.894	0.237	0.894	80	496	100	364	1217	-1.922	76	288	241	976	23541	87329	17.071	60.938	0	0	0
4	12	14	"purN"	"STM2500"	17500	44830	110	220	335	371	110	53	53	54	13	24	96	91	0	1955	3183	3733	117	114	114	114	16	14	100	100	0	0.091	0.092	0.084	0.078	1.778	0.090	0.861	80	512	100	2008	3351	-3.463	167	1841	282	3069	26812	254645	21.615	191.813	0	0	0
4	13	14	"yjgG"	"STM4462"	17670	44820	110	61	65	21	32	54	54	55	12	21	32	17	0	405	616	559	90	113	113	118	48	40	100	100	0	0.024	0.022	0.034	0.028	2.600	0.025	0.320	80	498	100	299	514	-5.382	7	292	11	503	5238	49249	0.833	10.375	0	0	0
4	14	14	""	"STM0437"	17850	44820	110	747	758	215	28	55	55	57	13	22	100	100	0	20342	21599	4735	21	114	114	121	52	42	100	100	0	0.034	0.033	0.033	0.031	1.471	0.033	0.955	80	498	100	20920	22188	-4.869	692	20228	703	21485	60679	1727932	53.923	413.038	0	0	0
4	15	14	""	"STM0565"	18020	44830	100	70	78	29	37	54	54	56	12	21	65	33	0	1149	1482	1072	72	111	111	116	32	27	100	100	0	0.015	0.018	0.018	0.014	2.511	0.018	0.522	80	462	100	1054	1395	-6.020	16	1038	24	1371	6206	118523	1.833	42.688	0	0	0
4	16	14	"res"	"STM0358"	18210	44830	110	1821	1751	487	27	54	54	56	13	23	100	100	0	19479	18515	5483	29	112	112	115	26	22	100	100	0	0.091	0.092	0.092	0.093	1.206	0.091	0.978	80	523	100	21134	20100	-3.454	1767	19367	1697	18403	140046	1481163	130.385	707.692	0	0	0
4	17	14	""	"STM2003"	18380	44830	100	161	174	69	39	54	54	55	12	21	100	100	0	3756	4288	1714	39	109	109	110	16	14	100	100	0	0.029	0.029	0.026	0.027	1.394	0.029	0.862	80	462	100	3754	4299	-5.091	107	3647	120	4179	13929	343003	9.917	261.125	0	0	0
4	18	14	"nfo"	"STM2203"	18560	44830	100	1043	1013	324	31	54	54	55	12	21	100	100	0	13693	13336	3482	26	113	113	113	17	15	100	100	0	0.073	0.073	0.073	0.071	1.219	0.073	0.964	80	462	100	14569	14182	-3.779	989	13580	959	13223	81022	1066892	79.833	777.824	0	0	0
4	19	14	"EMPTY"	"EMPTY"	18730	44820	100	50	53	13	24	55	55	57	14	24	10	1	0	110	110	17	15	115	115	115	17	14	12	1	0	1.000	0.400	0.556	0.656	4.280	0.293	0.023	80	452	100	-10	-7	0.000	-5	-5	-2	-5	4225	8804	-0.286	-0.294	-75	0	0
4	20	14	"EMPTY"	"EMPTY"	18910	44820	100	55	68	75	110	53	53	54	14	25	18	10	0	116	116	17	14	114	114	115	17	14	20	2	0	1.000	7.500	1.000	1.158	3.723	0.011	0.000	80	452	100	4	17	0.000	2	2	15	2	5477	9255	1.000	0.059	-75	0	0
4	21	14	"EMPTY"	"EMPTY"	19080	44820	100	52	55	18	32	53	53	54	12	22	12	3	0	111	110	15	13	113	113	114	16	14	10	2	0	0.500	-0.667	0.438	0.605	4.462	6.803	0.003	80	452	100	-3	-1	-1.000	-1	-2	2	-3	4366	8825	0.083	-0.250	-75	0	0
4	22	14	"EMPTY"	"EMPTY"	19260	44820	100	55	59	23	38	53	53	56	17	30	16	1	0	116	117	19	16	113	113	115	20	17	20	2	0	0.667	1.500	0.979	0.878	3.104	11.266	0.004	80	464	100	5	10	-0.585	2	3	6	4	4690	9367	0.176	0.100	-75	0	0
4	23	14	"EMPTY"	"EMPTY"	19440	44820	100	55	55	11	20	54	54	58	22	37	2	0	0	112	116	15	12	115	115	117	18	15	15	0	0	-0.333	1.000	0.556	0.673	2.832	1.733	0.012	80	464	100	-2	2	Error	1	-3	1	1	4378	9249	-0.136	-0.056	-75	0	0
4	24	14	"EMPTY"	"EMPTY"	19620	44820	100	56	57	14	24	55	55	57	16	28	12	3	0	121	120	14	11	120	120	121	19	15	8	0	0	1.000	100000.000	1.042	1.083	3.175	1.727	0.000	80	496	100	2	2	0.000	1	1	2	0	4591	9566	0.000	-0.053	-75	0	0
5	1	1	"yggG"	"STM3077"	1950	47050	110	300	479	577	120	45	45	46	14	30	100	98	0	1640	2536	3180	125	71	71	72	12	16	100	100	0	0.163	0.176	0.169	0.171	2.413	0.148	0.714	80	580	100	1824	2899	-2.621	255	1569	434	2465	38302	202876	30.929	205.333	0	0	0
5	2	1	""	"STM1249"	2130	47050	110	441	729	851	116	46	46	49	16	32	100	100	0	443	673	672	99	72	72	72	12	16	100	98	0	1.065	1.136	1.110	1.113	2.294	1.390	0.507	80	505	100	766	1284	0.090	395	371	683	601	58284	53848	42.500	50.083	0	0	0
5	3	1	"csgA"	"STM1144"	2300	47050	110	167	222	165	74	49	49	54	34	62	92	78	0	868	1215	1207	99	77	77	104	112	107	95	88	0	0.149	0.152	0.153	0.162	2.305	0.107	0.623	80	506	100	909	1311	-2.745	118	791	173	1138	17794	97160	4.941	9.920	0	0	0
5	4	1	"malT"	"STM3515"	2490	47050	120	2270	2101	686	32	49	49	53	33	62	100	99	0	15766	14470	4376	30	76	76	101	108	106	99	98	0	0.142	0.143	0.138	0.144	2.367	0.135	0.879	120	588	100	17911	16446	-2.821	2221	15690	2052	14394	252154	1736379	62.061	133.046	0	0	0
5	5	1	""	"STM0212"	2670	47050	120	151	175	111	63	48	48	49	11	22	94	88	0	920	1112	778	69	71	71	74	19	25	96	95	0	0.121	0.122	0.112	0.123	3.075	0.102	0.581	120	560	100	952	1168	-3.043	103	849	127	1041	20961	133436	11.455	54.632	0	0	0
5	6	1	"gltX"	"STM2415"	2840	47040	110	237	289	209	72	48	48	50	14	28	100	98	0	1327	1743	1447	83	71	71	75	27	36	100	100	0	0.150	0.144	0.142	0.141	1.755	0.124	0.663	80	497	100	1445	1913	-2.732	189	1256	241	1672	23134	139402	17.071	61.778	0	0	0
5	7	1	""	"STM0055"	3030	47050	120	89	109	58	53	49	49	53	27	50	65	37	0	1315	1607	1258	78	73	73	78	33	42	100	99	0	0.032	0.039	0.036	0.036	2.708	0.029	0.450	120	566	100	1282	1594	-4.957	40	1242	60	1534	13042	192801	2.074	46.333	0	0	0
5	8	1	"acnA"	"STM1712"	3210	47050	120	26368	25431	7463	29	54	54	66	45	68	100	100	0	8144	7703	2121	27	77	77	82	31	37	99	99	0	3.262	3.328	3.341	3.445	2.334	3.545	0.876	120	510	100	34381	33003	1.706	26314	8067	25377	7626	3051681	924361	563.667	245.839	0	0	0
5	9	1	"rfbF"	"STM2092"	3380	47050	120	405	437	308	70	50	50	57	32	56	95	92	0	1413	1602	1123	70	76	76	81	32	39	99	98	0	0.266	0.254	0.242	0.244	2.387	0.200	0.546	120	508	100	1692	1913	-1.913	355	1337	387	1526	52385	192240	11.875	47.531	0	0	0
5	10	1	"osmY"	"STM4561"	3560	47050	120	6024	14427	18880	130	49	49	53	26	49	100	99	3	635	1024	1103	107	72	72	75	20	26	99	99	0	10.613	15.103	11.933	11.019	2.649	19.534	0.718	120	521	100	6538	15330	3.408	5975	563	14378	952	1731230	122892	552.846	47.450	0	0	0
5	11	1	"hflB"	"STM3296"	3740	47050	120	15743	14286	5988	41	49	49	52	25	48	100	100	0	14690	13103	5379	41	74	74	79	37	46	100	100	0	1.074	1.093	1.109	1.136	1.822	1.101	0.941	120	489	100	30310	27266	0.103	15694	14616	14237	13029	1714367	1572398	569.360	352.000	0	0	0
5	12	1	"yheM"	"STM3450"	3910	47050	120	89	124	118	95	48	48	52	30	57	65	29	0	547	895	1118	124	77	77	88	74	84	95	90	0	0.087	0.093	0.088	0.087	3.260	0.065	0.400	120	492	100	511	894	-3.519	41	470	76	818	14916	107442	2.400	10.905	0	0	0
5	13	1	"yifL"	"STM3946"	4090	47050	120	663	705	304	43	46	46	47	11	23	100	100	0	1982	1993	597	29	74	74	84	67	79	99	99	0	0.323	0.343	0.324	0.330	1.599	0.332	0.785	120	505	100	2525	2578	-1.629	617	1908	659	1919	84624	239111	59.818	28.493	0	0	0
5	14	1	""	"STM3941"	4270	47050	120	540	638	384	60	48	48	49	12	24	100	100	0	2365	3545	2950	83	75	75	79	21	26	100	99	0	0.215	0.170	0.215	0.189	2.987	0.083	0.284	120	515	100	2782	4060	-2.219	492	2290	590	3470	76605	425395	49.083	165.048	0	0	0
5	15	1	"hemD"	"STM3937"	4450	47050	120	3421	3175	1170	36	49	49	52	17	32	100	100	0	7424	7206	2494	34	79	79	85	26	30	100	100	0	0.459	0.439	0.441	0.425	1.719	0.413	0.847	120	542	100	10717	10253	-1.123	3372	7345	3126	7127	381038	864748	183.706	273.885	0	0	0
5	16	1	"wecF"	"STM3928"	4640	47040	120	161	174	84	48	47	47	49	14	28	100	95	0	2277	2460	1166	47	77	77	82	25	30	100	100	0	0.052	0.053	0.054	0.049	1.957	0.048	0.581	120	529	100	2314	2510	-4.270	114	2200	127	2383	20871	295163	8.929	95.120	0	0	0
5	17	1	"wecD"	"STM3924"	4800	47050	130	1427	1491	330	22	48	48	50	12	24	100	100	0	7694	7917	1777	22	80	80	87	31	35	100	100	0	0.181	0.184	0.185	0.186	1.342	0.173	0.887	120	544	100	8993	9280	-2.465	1379	7614	1443	7837	178958	950022	120.083	252.581	0	0	0
5	18	1	"wecB"	"STM3920"	4980	47040	120	4442	4436	872	19	49	49	51	12	23	100	100	0	17470	17343	2255	13	80	80	84	20	23	100	100	0	0.253	0.254	0.256	0.251	1.247	0.248	0.917	120	529	100	21783	21650	-1.985	4393	17390	4387	17263	532345	2081134	365.417	862.950	0	0	0
5	19	1	""	"STM4431"	5160	47030	130	68	89	117	131	48	48	49	11	22	62	45	0	1315	2443	2799	114	84	84	87	25	28	98	97	0	0.016	0.017	0.016	0.017	3.557	0.011	0.091	120	606	100	1251	2400	-5.944	20	1231	41	2359	10677	293162	3.636	94.240	0	0	0
5	20	1	""	"STM4435"	5340	47050	130	202	288	257	89	46	46	47	11	23	98	96	0	2698	4282	4754	111	80	80	85	40	47	100	100	0	0.060	0.058	0.051	0.059	2.506	0.045	0.643	120	555	100	2774	4444	-4.069	156	2618	242	4202	34586	513869	21.909	104.925	0	0	0
5	21	1	""	"STM4442"	5520	47050	130	68	87	50	57	46	46	48	11	22	67	49	0	780	1199	1432	119	78	78	80	37	46	94	87	0	0.031	0.037	0.045	0.051	3.692	0.024	0.460	120	570	100	724	1162	-4.996	22	702	41	1121	10461	143830	3.545	30.243	0	0	0
5	22	1	"treC"	"STM4453"	5690	47040	130	67	105	170	161	46	46	47	10	21	70	51	0	1117	1394	1168	83	78	78	79	14	17	100	100	0	0.020	0.045	0.027	0.025	4.108	0.019	0.034	120	586	100	1060	1375	-5.629	21	1039	59	1316	12570	167281	5.800	93.929	0	0	0
5	23	1	""	"STM4467"	5870	47040	130	53	54	12	22	45	45	47	10	21	38	18	0	269	400	284	71	79	79	82	36	43	94	88	0	0.042	0.028	0.045	0.046	4.003	0.015	0.082	120	558	100	198	330	-4.570	8	190	9	321	6481	48008	0.700	8.833	0	0	0
5	24	1	"idnK"	"STM4485"	6040	47030	130	144	249	276	110	47	47	48	13	27	95	91	0	1517	2422	2759	113	80	80	81	14	17	100	100	0	0.068	0.086	0.072	0.071	2.489	0.079	0.694	120	704	100	1534	2544	-3.889	97	1437	202	2342	29822	290660	15.462	167.214	0	0	0
5	1	2	"yjaH"	"STM4171"	1960	47240	110	160	183	144	78	44	44	47	17	36	97	92	0	2057	2513	2178	86	73	73	75	23	30	100	100	0	0.058	0.057	0.055	0.056	1.816	0.051	0.683	80	504	100	2100	2579	-4.096	116	1984	139	2440	14612	201045	8.000	106.000	0	0	0
5	2	2	"purD"	"STM4175"	2140	47240	120	80	110	103	93	47	47	48	14	29	75	62	0	1247	1932	2642	136	72	72	88	116	131	96	91	0	0.028	0.034	0.031	0.033	3.338	0.031	0.660	120	509	100	1208	1923	-5.154	33	1175	63	1860	13252	231853	4.429	15.897	0	0	0
5	3	2	"livJ"	"STM3567"	2330	47230	110	80	126	155	123	48	48	52	35	67	42	23	0	912	1928	3058	158	75	75	91	125	137	87	78	0	0.038	0.042	0.047	0.044	3.251	0.039	0.586	80	458	100	869	1931	-4.709	32	837	78	1853	10084	154208	2.114	14.696	0	0	0
5	4	2	"yihS"	"STM4021"	2510	47230	110	58	60	15	25	48	48	50	13	26	37	11	0	1148	1348	771	57	74	74	78	20	25	100	100	0	0.009	0.009	0.012	0.012	2.196	0.009	0.190	80	401	100	1084	1286	-6.747	10	1074	12	1274	4824	107874	0.769	63.500	0	0	0
5	5	2	"prlC"	"STM3594"	2660	47230	110	347	484	437	90	49	49	56	49	87	97	82	0	1106	1723	1971	114	73	73	84	72	85	98	97	0	0.288	0.264	0.300	0.255	2.436	0.180	0.497	80	413	100	1331	2085	-1.793	298	1033	435	1650	38731	137801	8.735	22.764	0	0	0
5	6	2	"atpB"	"STM3871"	2850	47230	110	529	892	1093	122	50	50	56	46	82	97	93	0	981	1567	1914	122	72	72	84	74	88	96	93	0	0.527	0.563	0.498	0.569	1.982	0.523	0.759	80	484	100	1388	2337	-0.924	479	909	842	1495	71373	125339	18.174	20.041	0	0	0
5	7	2	"xseA"	"STM2512"	3030	47230	130	88	128	107	83	50	50	51	13	25	69	58	0	442	747	747	100	72	72	79	38	48	98	91	0	0.103	0.116	0.112	0.096	4.043	0.104	0.579	120	492	100	408	753	-3.283	38	370	78	675	15360	89580	5.923	17.579	0	0	0
5	8	2	"sprB"	"STM2866"	3210	47230	120	230	320	282	88	50	50	52	16	30	91	86	0	1412	1982	1739	87	76	76	86	39	45	100	100	0	0.135	0.142	0.130	0.121	3.104	0.118	0.572	120	412	100	1516	2176	-2.892	180	1336	270	1906	38365	237882	16.750	48.615	0	0	0
5	9	2	"sinR"	"STM0304"	3390	47230	120	162	224	184	82	48	48	51	19	37	82	75	0	1418	1950	1975	101	79	79	120	516	430	70	54	0	0.085	0.094	0.100	0.113	4.347	0.055	0.362	120	424	100	1453	2047	-3.554	114	1339	176	1871	26923	233959	9.105	3.547	0	0	0
5	10	2	"hilC"	"STM2867"	3570	47230	120	314	752	925	123	49	49	56	33	58	71	62	0	554	2124	2858	134	74	74	79	30	37	71	68	0	0.552	0.343	0.453	0.597	5.041	0.291	0.742	120	428	100	745	2753	-0.857	265	480	703	2050	90252	254896	21.091	68.167	0	0	0
5	11	2	"bcfB"	"STM0022"	3750	47220	120	81	125	99	79	50	50	55	24	43	52	42	0	947	2173	2871	132	73	73	77	19	24	96	95	0	0.035	0.036	0.046	0.048	4.097	0.026	0.494	120	414	100	905	2175	-4.817	31	874	75	2100	15005	260705	2.917	110.316	0	0	0
5	12	2	"bcfH"	"STM0028"	3920	47230	120	69	107	82	76	48	48	49	11	22	57	47	0	817	2621	3442	131	76	76	87	73	83	75	67	0	0.028	0.023	0.030	0.036	4.473	0.018	0.580	120	409	100	762	2604	-5.141	21	741	59	2545	12830	314483	5.273	34.712	0	0	0
5	13	2	"orf5"	"PSLT015"	4100	47220	120	130	223	263	117	48	48	195	1523	781	0	0	0	4027	6827	9548	139	78	78	177	996	562	81	71	0	0.021	0.026	0.025	0.024	2.916	0.023	0.652	120	437	100	4031	6924	-5.590	82	3949	175	6749	26810	819284	0.018	6.677	0	0	0
5	14	2	"srgC"	"PSLT008"	4270	47230	120	126	191	222	116	47	47	205	1570	765	0	0	0	4935	8334	11645	139	78	78	173	1024	591	85	76	0	0.016	0.017	0.019	0.018	2.655	0.019	0.175	120	411	100	4936	8400	-5.942	79	4857	144	8256	22924	1000135	-0.009	7.970	0	0	0
5	15	2	"uvrA"	"STM4254"	4450	47230	120	144	269	277	102	48	48	49	13	26	92	81	0	1033	1854	2335	125	77	77	83	31	37	98	97	0	0.100	0.124	0.135	0.125	3.379	0.095	0.604	120	422	100	1052	1998	-3.316	96	956	221	1777	32330	222451	16.923	57.129	0	0	0
5	16	2	""	"STM4260"	4630	47230	120	102	177	205	115	48	48	50	13	26	91	78	0	1986	3974	5374	135	76	76	78	17	21	100	100	0	0.028	0.033	0.027	0.026	2.617	0.028	0.581	120	435	100	1964	4027	-5.144	54	1910	129	3898	21224	476869	9.769	229.176	0	0	0
5	17	2	""	"STM4261"	4810	47230	120	227	444	484	109	48	48	51	12	23	100	100	0	2802	5190	5752	110	75	75	78	17	21	100	99	0	0.066	0.077	0.068	0.069	2.520	0.058	0.505	120	413	100	2906	5511	-3.929	179	2727	396	5115	53258	622828	32.750	300.706	0	0	0
5	18	2	""	"STM4261"	4990	47220	120	182	328	415	126	48	48	49	10	20	96	92	0	3395	5773	7042	121	75	75	78	16	20	100	100	0	0.040	0.049	0.053	0.044	2.708	0.047	0.698	120	427	100	3454	5978	-4.631	134	3320	280	5698	39363	692806	27.900	355.938	0	0	0
5	19	2	"livM"	"STM3562"	5170	47220	120	85	167	202	120	48	48	48	10	20	67	60	0	1119	3177	4796	150	77	77	78	17	21	99	98	0	0.036	0.038	0.035	0.033	3.502	0.032	0.618	120	430	100	1079	3219	-4.816	37	1042	119	3100	20067	381188	11.900	182.294	0	0	0
5	20	2	"mviN"	"STM1170"	5340	47220	120	72	115	104	90	47	47	48	12	25	59	50	0	484	1620	2059	127	75	75	79	43	54	82	71	0	0.061	0.044	0.060	0.065	5.847	0.036	0.520	120	415	100	434	1613	-4.032	25	409	68	1545	13844	194343	5.583	35.837	0	0	0
5	21	2	"citA"	"STM0689"	5520	47220	100	100	203	247	121	47	47	49	11	22	66	60	0	562	1707	2327	136	74	74	78	46	58	68	63	0	0.109	0.096	0.159	0.151	3.740	0.079	0.573	80	347	100	541	1789	-3.203	53	488	156	1633	16240	136535	14.000	35.413	0	0	0
5	22	2	"ssaL"	"STM1412"	5700	47230	130	352	4388	7102	161	48	48	48	10	20	98	96	0	188	1457	2296	157	75	75	77	15	19	85	73	0	2.690	3.140	2.644	2.875	4.607	3.583	0.710	120	439	100	417	5722	1.428	304	113	4340	1382	526523	174836	434.000	92.000	0	0	0
5	23	2	"ssaP"	"STM1417"	5870	47220	130	179	862	1522	176	47	47	48	11	22	95	83	0	500	2003	3318	165	76	76	78	15	19	95	92	0	0.311	0.423	0.400	0.407	3.096	0.371	0.577	120	423	100	556	2742	-1.684	132	424	815	1927	103391	240375	74.000	128.333	0	0	0
5	24	2	"fusA"	"STM3446"	6040	47220	120	73	560	1074	191	48	48	49	13	26	63	47	0	122	745	1567	210	78	78	79	15	18	72	60	0	0.568	0.768	0.506	0.687	5.870	0.498	0.196	120	532	100	69	1179	-0.816	25	44	512	667	67144	89373	39.308	44.400	0	0	0
5	1	3	"moeB"	"STM0845"	1980	47410	110	66	148	145	97	45	45	48	21	43	48	42	0	347	1539	1993	129	73	73	89	107	120	60	53	0	0.077	0.070	0.103	0.108	4.496	0.058	0.613	80	470	100	295	1569	-3.706	21	274	103	1466	11801	123142	4.762	13.551	0	0	0
5	2	3	"carA"	"STM0066"	2130	47400	110	54	66	36	54	46	46	47	11	23	42	25	0	866	2244	3233	144	74	74	95	142	149	72	65	0	0.010	0.009	0.019	0.020	4.727	0.009	0.510	80	379	100	800	2190	-6.629	8	792	20	2170	5276	179492	1.727	15.134	0	0	0
5	3	3	"prfA"	"STM1776"	2320	47410	120	125	268	275	102	46	46	47	13	27	67	63	0	1238	2156	2572	119	74	74	96	155	161	64	60	0	0.068	0.107	0.135	0.159	6.139	0.088	0.677	120	482	100	1243	2304	-3.881	79	1164	222	2082	32197	258737	17.000	13.290	0	0	0
5	4	3	"invC"	"STM2894"	2500	47410	120	172	426	509	119	45	45	47	14	29	75	68	0	848	2005	2642	131	73	73	77	21	27	97	87	0	0.164	0.197	0.178	0.195	4.305	0.166	0.715	120	444	100	902	2313	-2.609	127	775	381	1932	51098	240619	27.071	91.810	0	0	0
5	5	3	"envE"	"STM1242"	2680	47410	120	203	480	560	116	47	47	52	42	80	72	62	0	1020	2344	2885	123	76	76	84	70	83	85	80	0	0.165	0.191	0.165	0.203	4.696	0.160	0.671	120	427	100	1100	2701	-2.597	156	944	433	2268	57578	281245	10.190	32.286	0	0	0
5	6	3	"eutE"	"STM2463"	2840	47410	100	54	69	40	57	47	47	49	13	26	40	33	0	192	569	708	124	75	75	93	127	136	48	37	0	0.060	0.045	0.076	0.085	4.738	0.026	0.279	80	353	100	124	516	-4.063	7	117	22	494	5535	45525	1.538	3.748	0	0	0
5	7	3	"rfaK"	"STM3714"	3030	47410	120	101	171	143	83	49	49	49	11	22	75	65	0	1393	2305	2272	98	75	75	91	112	123	89	80	0	0.039	0.055	0.054	0.049	3.334	0.045	0.555	120	452	100	1370	2352	-4.664	52	1318	122	2230	20476	276565	11.091	19.768	0	0	0
5	8	3	"ipk"	"STM1779"	3210	47410	120	150	384	442	115	48	48	49	11	22	84	80	0	578	1609	2002	124	76	76	81	26	32	92	88	0	0.203	0.219	0.215	0.206	3.853	0.165	0.525	120	414	100	604	1869	-2.299	102	502	336	1533	46088	193048	30.455	58.769	0	0	0
5	9	3	"nanH"	"STM0928"	3370	47400	110	56	56	13	23	48	48	50	14	28	26	8	0	1256	1670	1526	91	79	79	190	753	396	61	41	0	0.007	0.005	0.009	0.009	3.743	0.006	0.306	80	371	100	1185	1599	-7.201	8	1177	8	1591	4519	133578	0.429	1.965	0	0	0
5	10	3	"pagC"	"STM1246"	3560	47410	120	1417	4071	5391	132	50	50	54	24	44	95	91	0	254	505	515	101	75	75	166	686	413	27	6	0	7.637	9.351	8.696	8.230	3.697	13.844	0.129	120	449	100	1546	4451	2.933	1367	179	4021	430	488545	60581	167.375	0.494	0	0	0
5	11	3	"leuC"	"STM0111"	3740	47410	110	73	77	21	27	50	50	54	24	44	46	16	0	1164	1240	483	38	74	74	77	20	25	100	100	0	0.021	0.023	0.020	0.019	2.356	0.018	0.378	80	401	100	1113	1193	-5.567	23	1090	27	1166	6159	99189	0.958	58.150	0	0	0
5	12	3	"fliL"	"STM1975"	3920	47410	120	141	183	157	85	48	48	49	11	22	96	94	0	978	1318	1309	99	77	77	88	66	75	99	98	0	0.103	0.109	0.106	0.103	2.252	0.094	0.651	120	476	100	994	1376	-3.276	93	901	135	1241	21973	158193	12.182	18.636	0	0	0
5	13	3	"yfeK"	"STM2438"	4110	47420	110	59	75	52	69	48	48	209	1593	762	0	0	0	669	1146	2115	184	77	77	182	1041	571	16	6	0	0.019	0.025	0.025	0.027	3.561	0.017	0.469	80	399	100	603	1096	-5.750	11	592	27	1069	6024	91671	-0.084	0.926	0	0	0
5	14	3	""	"STM1012"	4280	47410	120	87	97	43	44	47	47	208	1581	760	0	0	0	817	1046	829	79	77	77	175	1032	589	29	9	0	0.054	0.052	0.051	0.050	3.169	1.785	0.222	120	405	100	780	1019	-4.209	40	740	50	969	11629	125576	-0.070	0.844	0	0	0
5	15	3	""	"STM1016"	4450	47410	120	68	82	47	57	48	48	51	19	37	52	27	0	1651	2608	2912	111	78	78	82	31	37	99	99	0	0.013	0.013	0.014	0.013	3.440	0.012	0.347	120	398	100	1593	2564	-6.297	20	1573	34	2530	9884	312958	1.632	81.484	0	0	0
5	16	3	"yfbG"	"STM2299"	4630	47410	120	807	2399	3694	153	48	48	50	14	28	100	95	0	1858	3189	3921	122	75	75	78	18	23	95	93	0	0.426	0.755	0.852	0.744	4.284	0.856	0.598	120	403	100	2542	5465	-1.232	759	1783	2351	3114	287929	382631	167.786	172.833	0	0	0
5	17	3	"orf32"	"STM1380"	4810	47410	120	243	386	365	94	48	48	49	13	26	100	97	0	2532	3254	2894	88	76	76	80	24	30	100	100	0	0.079	0.106	0.101	0.093	2.685	0.091	0.580	120	385	100	2651	3516	-3.655	195	2456	338	3178	46352	390460	25.923	132.250	0	0	0
5	18	3	"ybaK"	"STM0495"	4980	47400	130	93	251	375	149	48	48	49	11	22	71	64	0	436	1583	2753	173	76	76	80	23	28	89	80	0	0.125	0.135	0.161	0.164	5.333	0.110	0.592	120	420	100	405	1710	-3.000	45	360	203	1507	30076	189986	18.364	65.348	0	0	0
5	19	3	"finO"	"PSLT111"	5160	47410	120	188	329	331	100	47	47	48	11	22	97	94	0	4274	7589	7949	104	75	75	77	16	20	100	100	0	0.034	0.038	0.032	0.037	2.692	0.029	0.518	120	416	100	4340	7796	-4.896	141	4199	282	7514	39439	910634	25.545	469.500	0	0	0
5	20	3	"holE"	"STM1876"	5340	47400	120	61	90	97	107	47	47	48	11	22	53	35	0	258	443	499	112	75	75	79	17	21	85	75	0	0.077	0.117	0.166	0.132	4.212	0.116	0.404	120	441	100	197	411	-3.708	14	183	43	368	10800	53162	3.818	21.412	0	0	0
5	21	3	"yebE"	"STM1880"	5520	47400	130	889	1538	1736	112	48	48	52	17	32	96	94	0	2206	3965	4901	123	77	77	80	23	28	98	97	0	0.395	0.383	0.382	0.378	3.898	0.247	0.431	120	473	100	2970	5378	-1.340	841	2129	1490	3888	184609	475842	87.412	168.913	0	0	0
5	22	3	""	"STM1533"	5690	47400	130	358	588	564	95	49	49	51	18	35	91	84	0	1787	2905	3011	103	79	79	81	23	28	100	99	0	0.181	0.191	0.183	0.160	3.993	0.143	0.529	120	422	100	2017	3365	-2.467	309	1708	539	2826	70607	348655	29.833	122.783	0	0	0
5	23	3	""	"STM1543"	5870	47400	130	92	126	94	74	48	48	49	12	24	80	64	0	2642	3723	3681	98	80	80	81	15	18	100	100	0	0.017	0.021	0.019	0.018	3.663	0.017	0.526	120	429	100	2606	3721	-5.864	44	2562	78	3643	15069	446702	6.417	242.800	0	0	0
5	24	3	"dpiA"	"STM0626"	6050	47410	120	143	227	196	86	48	48	48	11	22	91	85	0	2134	3015	2924	96	79	79	81	16	19	100	100	0	0.046	0.061	0.065	0.065	3.254	0.046	0.511	120	540	100	2150	3115	-4.435	95	2055	179	2936	27275	361747	16.273	183.375	0	0	0
5	1	4	"ycjF"	"STM1684"	1950	47590	110	231	298	207	69	45	45	48	21	43	100	100	0	2983	3596	2617	72	75	75	89	93	104	100	100	0	0.064	0.072	0.071	0.070	1.803	0.053	0.615	80	507	100	3094	3774	-3.967	186	2908	253	3521	23864	287656	11.905	37.710	0	0	0
5	2	4	"yhcQ"	"STM3365"	2140	47590	120	192	232	178	76	47	47	48	17	35	92	90	0	2381	2776	2488	89	73	73	88	118	134	99	98	0	0.063	0.068	0.064	0.057	2.716	0.053	0.574	120	525	100	2453	2888	-3.993	145	2308	185	2703	27784	333088	10.824	22.780	0	0	0
5	3	4	""	"STM3355"	2320	47590	120	84	121	107	88	45	45	46	14	30	80	63	0	3029	4539	5063	111	74	74	74	13	17	100	100	0	0.013	0.017	0.014	0.014	2.582	0.017	0.681	120	452	100	2994	4541	-6.244	39	2955	76	4465	14554	544698	5.357	343.462	0	0	0
5	4	4	""	"STM3378"	2500	47590	120	308	383	387	101	46	46	47	16	34	97	97	0	1785	2236	2519	112	74	74	77	19	24	98	98	0	0.153	0.156	0.155	0.175	2.426	0.134	0.741	120	422	100	1973	2499	-2.707	262	1711	337	2162	45990	268335	21.000	113.632	0	0	0
5	5	4	"yhcN"	"STM3361"	2680	47580	120	62	76	43	56	47	47	49	12	24	55	35	0	280	380	384	101	76	76	86	91	105	66	54	0	0.074	0.095	0.117	0.127	4.184	0.064	0.338	120	418	100	219	333	-3.766	15	204	29	304	9153	45650	2.250	3.231	0	0	0
5	6	4	"smpB"	"STM2688"	2860	47580	120	770	865	702	81	47	47	48	11	22	98	98	0	2880	3136	2562	81	76	76	85	100	117	99	97	0	0.258	0.267	0.262	0.259	2.400	0.239	0.741	120	424	100	3527	3878	-1.955	723	2804	818	3060	103761	376267	74.273	30.510	0	0	0
5	7	4	"yabF"	"STM0085"	3030	47590	120	170	261	246	94	47	47	47	10	21	96	94	0	664	1131	1366	120	76	76	78	15	19	100	98	0	0.209	0.203	0.181	0.212	3.547	0.121	0.413	120	406	100	711	1269	-2.257	123	588	214	1055	31287	135732	21.400	70.200	0	0	0
5	8	4	"ftsA"	"STM0132"	3210	47590	120	460	548	418	76	47	47	47	10	21	100	99	0	2187	2277	1273	55	75	75	77	16	20	100	100	0	0.196	0.228	0.223	0.200	2.217	0.208	0.585	120	425	100	2525	2703	-2.354	413	2112	501	2202	65742	273258	50.100	137.500	0	0	0
5	9	4	"aceF"	"STM0153"	3390	47580	120	710	1184	1714	144	49	49	50	13	26	99	99	0	2277	3157	3496	110	75	75	123	412	334	97	87	0	0.300	0.368	0.330	0.303	2.489	0.380	0.614	120	459	100	2863	4217	-1.736	661	2202	1135	3082	142024	378860	87.231	7.364	0	0	0
5	10	4	"yacE"	"STM0140"	3560	47580	120	312	418	314	75	49	49	50	12	24	100	99	0	2549	3061	1861	60	76	76	79	20	25	100	100	0	0.106	0.124	0.107	0.110	1.862	0.117	0.669	120	434	100	2736	3354	-3.233	263	2473	369	2985	50170	367362	30.667	149.100	0	0	0
5	11	4	"asnC"	"STM3876"	3740	47580	120	185	217	148	68	48	48	50	13	26	94	91	0	1715	1965	1422	72	77	77	80	20	25	100	100	0	0.084	0.090	0.089	0.082	2.344	0.079	0.684	120	474	100	1775	2057	-3.580	137	1638	169	1888	26015	235779	12.846	94.250	0	0	0
5	12	4	""	"STM3863"	3930	47590	120	95	117	83	70	49	49	51	14	27	85	73	0	2330	3363	3993	118	79	79	87	31	35	99	99	0	0.020	0.021	0.022	0.021	2.910	0.018	0.684	120	445	100	2297	3352	-5.613	46	2251	68	3284	14065	403590	4.714	105.677	0	0	0
5	13	4	"truA"	"STM2368"	4100	47580	120	141	202	202	100	48	48	50	13	26	89	81	0	1193	1936	2048	105	77	77	89	51	57	98	96	0	0.083	0.083	0.083	0.071	3.480	0.071	0.599	120	415	100	1209	2013	-3.585	93	1116	154	1859	24203	232379	11.692	36.216	0	0	0
5	14	4	"yfcE"	"STM2347"	4280	47590	120	519	775	876	113	47	47	49	17	34	99	99	0	1402	2205	2502	113	74	74	76	19	25	100	100	0	0.355	0.342	0.362	0.342	2.474	0.290	0.631	120	417	100	1800	2859	-1.492	472	1328	728	2131	92985	264570	42.706	112.053	0	0	0
5	15	4	"nuoM"	"STM2317"	4450	47590	120	1240	1350	698	51	48	48	51	18	35	100	100	0	3603	3883	2151	55	75	75	78	20	25	99	99	0	0.338	0.342	0.359	0.370	2.087	0.280	0.660	120	422	100	4720	5110	-1.565	1192	3528	1302	3808	162010	465923	72.167	190.250	0	0	0
5	16	4	"menE"	"STM2305"	4630	47580	120	388	531	505	95	48	48	50	14	28	99	98	0	5738	8494	8518	100	77	77	80	21	26	100	100	0	0.060	0.057	0.055	0.053	1.843	0.053	0.819	120	420	100	6001	8900	-4.057	340	5661	483	8417	63745	1019288	34.357	400.667	0	0	0
5	17	4	""	"STM2289"	4810	47580	120	238	326	322	98	48	48	49	12	24	95	94	0	1565	2660	3417	128	77	77	81	23	28	100	100	0	0.128	0.108	0.108	0.110	2.762	0.080	0.647	120	412	100	1678	2861	-2.969	190	1488	278	2583	39089	319183	23.083	112.130	0	0	0
5	18	4	"nupC"	"STM2409"	4990	47580	120	617	900	958	106	48	48	50	13	26	100	100	0	2448	3148	2953	93	78	78	81	23	28	100	100	0	0.240	0.278	0.266	0.255	2.555	0.230	0.508	120	395	100	2939	3922	-2.058	569	2370	852	3070	108038	377772	65.385	133.348	0	0	0
5	19	4	"ybdN"	"STM0605"	5160	47580	120	172	253	228	90	47	47	49	13	26	96	94	0	2144	2619	2175	83	76	76	77	14	18	100	100	0	0.060	0.081	0.074	0.070	2.315	0.080	0.682	120	411	100	2193	2749	-4.048	125	2068	206	2543	30390	314289	15.692	181.571	0	0	0
5	20	4	"gabP"	"STM2793"	5340	47590	130	1790	3195	3428	107	48	48	49	12	24	100	100	0	3845	5952	6117	102	78	78	80	19	23	100	100	0	0.462	0.536	0.439	0.508	2.051	0.503	0.764	120	464	100	5509	9021	-1.113	1742	3767	3147	5874	383430	714190	262.167	309.053	0	0	0
5	21	4	"srlE"	"STM2833"	5520	47590	120	84	93	42	45	50	50	52	18	34	70	45	0	1877	1961	1241	63	79	79	82	19	23	100	100	0	0.019	0.023	0.024	0.019	3.065	0.021	0.433	120	422	100	1832	1925	-5.725	34	1798	43	1882	11125	235296	2.278	98.895	0	0	0
5	22	4	"hypB"	"STM2855"	5700	47580	120	160	202	146	72	49	49	52	18	34	95	89	0	1604	1969	1716	87	79	79	82	16	19	100	100	0	0.073	0.081	0.075	0.074	2.124	0.068	0.643	120	419	100	1636	2043	-3.780	111	1525	153	1890	24201	236320	8.333	117.938	0	0	0
5	23	4	"yqaA"	"STM2819"	5870	47580	120	200	282	291	103	48	48	50	12	24	98	96	0	907	1363	1585	116	81	81	83	16	19	99	97	0	0.184	0.183	0.199	0.191	2.401	0.145	0.617	120	438	100	978	1516	-2.442	152	826	234	1282	33863	163522	19.333	80.000	0	0	0
5	24	4	"ygaA"	"STM2839"	6060	47590	130	86	141	164	116	47	47	48	11	22	82	69	0	790	2134	3691	172	80	80	83	19	22	98	98	0	0.055	0.046	0.054	0.050	3.381	0.033	0.554	120	598	100	749	2148	-4.186	39	710	94	2054	16911	256119	8.455	107.947	0	0	0
5	1	5	""	"STM1791"	1960	47760	110	87	90	38	42	45	45	48	17	35	81	60	0	4381	4120	1526	37	76	76	85	68	80	100	100	0	0.010	0.011	0.010	0.010	1.842	0.011	0.523	80	492	100	4347	4089	-6.679	42	4305	45	4044	7190	329572	2.471	59.338	0	0	0
5	2	5	""	"STM1787"	2130	47770	110	87	87	19	21	45	45	47	10	21	98	87	0	5048	5032	1364	27	76	76	81	33	40	100	100	0	0.008	0.008	0.008	0.008	1.610	0.007	0.586	80	460	100	5014	4998	-6.887	42	4972	42	4956	6938	402599	4.000	150.030	0	0	0
5	3	5	"yciI"	"STM1738"	2320	47770	110	175	215	177	82	45	45	47	14	29	100	98	0	743	878	612	69	76	76	81	33	40	100	100	0	0.195	0.212	0.200	0.193	1.620	0.204	0.666	80	452	100	797	972	-2.359	130	667	170	802	17174	70205	12.000	24.152	0	0	0
5	4	5	"yciN"	"STM1715"	2500	47770	120	103	115	49	42	47	47	52	52	100	55	17	0	339	416	255	61	77	77	85	53	62	95	90	0	0.214	0.201	0.209	0.189	2.395	0.152	0.528	120	439	100	318	407	-2.226	56	262	68	339	13770	49907	1.212	6.245	0	0	0
5	5	5	"kduD"	"STM3017"	2670	47770	120	147	152	57	37	47	47	55	60	109	80	40	0	3285	3195	1923	60	80	80	100	122	122	99	96	0	0.031	0.034	0.036	0.036	2.257	0.026	0.650	120	437	100	3305	3220	-5.002	100	3205	105	3115	18261	383455	1.617	25.369	0	0	0
5	6	5	"ppdB"	"STM2999"	2860	47770	120	71	95	143	150	47	47	48	12	25	72	46	0	2399	2937	2458	83	78	78	86	65	75	99	99	0	0.010	0.017	0.011	0.012	3.225	0.013	0.080	120	441	100	2345	2907	-6.596	24	2321	48	2859	11408	352418	3.917	43.862	0	0	0
5	7	5	"rbn"	"STM4027"	3040	47770	120	298	343	345	100	46	46	47	10	21	98	95	0	1574	1702	1418	83	78	78	80	17	21	99	97	0	0.168	0.183	0.165	0.168	2.638	0.185	0.713	120	401	100	1748	1921	-2.570	252	1496	297	1624	41129	204184	29.600	95.412	0	0	0
5	8	5	""	"STM0870"	3210	47770	120	105	124	76	61	48	48	49	13	26	86	73	0	1083	1545	1412	91	78	78	83	23	27	100	99	0	0.057	0.052	0.057	0.056	2.866	0.041	0.578	120	414	100	1062	1543	-4.140	57	1005	76	1467	14896	185429	5.769	63.565	0	0	0
5	9	5	"ybhP"	"STM0813"	3380	47770	110	361	592	679	114	49	49	51	15	29	97	96	0	1007	1800	2204	122	77	77	83	25	30	98	97	0	0.335	0.315	0.327	0.340	2.538	0.292	0.712	80	403	100	1242	2266	-1.576	312	930	543	1723	47336	143998	36.067	68.680	0	0	0
5	10	5	"ybgR"	"STM0758"	3560	47780	120	161	527	1005	190	48	48	51	13	25	85	80	0	840	2107	3936	186	77	77	80	20	25	86	80	0	0.148	0.236	0.209	0.243	4.137	0.218	0.733	120	445	100	876	2509	-2.755	113	763	479	2030	63238	252804	36.615	101.350	0	0	0
5	11	5	"fldA"	"STM0694"	3740	47780	120	565	887	998	112	50	50	52	14	26	98	96	0	743	1090	1167	107	77	77	80	18	22	95	95	0	0.773	0.826	0.855	0.872	2.732	0.818	0.623	120	396	100	1181	1850	-0.371	515	666	837	1013	106414	130840	59.643	56.111	0	0	0
5	12	5	"gltJ"	"STM0664"	3910	47780	120	363	1015	1915	188	50	50	53	15	28	87	79	0	404	1781	3815	214	79	79	87	37	42	77	70	0	0.963	0.567	0.628	0.731	5.081	0.470	0.767	120	402	100	638	2667	-0.054	313	325	965	1702	121854	213698	64.133	45.784	0	0	0
5	13	5	"yljA"	"STM0944"	4100	47770	120	519	792	1121	141	50	50	52	15	28	99	97	0	554	796	1071	134	78	78	87	38	43	96	95	0	0.985	1.033	1.035	0.951	2.636	1.051	0.735	120	419	100	945	1460	-0.021	469	476	742	718	95029	95505	49.333	18.658	0	0	0
5	14	5	"orfB"	"STM0930"	4270	47780	120	348	859	1825	212	49	49	51	14	27	97	96	0	460	817	1338	163	76	76	80	25	31	98	98	0	0.779	1.093	0.762	0.749	3.229	1.448	0.546	120	392	100	683	1551	-0.361	299	384	810	741	103082	98075	57.714	29.480	0	0	0
5	15	5	""	"STM4317"	4450	47780	120	95	137	119	86	49	49	51	14	27	85	63	0	278	413	397	96	76	76	81	25	30	99	93	0	0.228	0.261	0.215	0.207	3.445	0.131	0.218	120	389	100	248	425	-2.135	46	202	88	337	16470	49526	6.143	13.280	0	0	0
5	16	5	"amiB"	"STM4358"	4630	47770	130	560	707	478	67	48	48	49	12	24	100	100	0	2652	2956	2170	73	78	78	81	21	25	99	98	0	0.199	0.229	0.236	0.242	2.350	0.166	0.538	120	448	100	3086	3537	-2.330	512	2574	659	2878	84846	354684	54.833	136.905	0	0	0
5	17	5	"hflC"	"STM4364"	4810	47770	120	1010	2160	2641	122	48	48	50	11	22	100	98	0	1512	2973	3526	118	77	77	80	17	21	99	99	0	0.670	0.729	0.670	0.678	3.843	0.686	0.603	120	414	100	2397	5008	-0.577	962	1435	2112	2896	259199	356786	191.818	170.176	0	0	0
5	18	5	"yjfH"	"STM4369"	4980	47760	120	100	366	590	161	48	48	50	12	24	73	61	0	308	1418	2771	195	77	77	79	17	21	89	80	0	0.225	0.237	0.255	0.238	3.710	0.185	0.711	120	403	100	283	1659	-2.151	52	231	318	1341	43869	170196	26.333	78.765	0	0	0
5	19	5	"kbl"	"STM3709"	5160	47770	120	412	523	445	85	47	47	49	13	26	96	95	0	1474	1848	1498	81	78	78	80	18	22	100	100	0	0.261	0.269	0.246	0.257	2.366	0.219	0.566	120	422	100	1761	2246	-1.935	365	1396	476	1770	62807	221812	36.462	98.222	0	0	0
5	20	5	"gpsA"	"STM3700"	5340	47770	120	729	970	910	93	48	48	50	12	24	99	99	0	2053	2496	1919	76	79	79	81	17	20	100	100	0	0.345	0.381	0.382	0.352	2.583	0.357	0.600	120	417	100	2655	3339	-1.535	681	1974	922	2417	116389	299498	76.667	142.059	0	0	0
5	21	5	""	"STM3657"	5520	47760	120	114	173	173	100	49	49	55	54	98	55	34	0	393	691	795	115	82	82	91	51	56	90	83	0	0.209	0.204	0.190	0.210	3.154	0.131	0.296	120	390	100	376	733	-2.258	65	311	124	609	20786	82926	2.185	11.765	0	0	0
5	22	5	"dppA"	"STM3630"	5690	47770	120	1310	3397	5366	157	50	50	55	53	96	99	90	0	639	1841	2794	151	86	86	99	61	61	87	80	0	2.278	1.907	1.911	2.024	3.391	2.118	0.640	120	411	100	1813	5102	1.188	1260	553	3347	1755	407600	220870	63.057	28.557	0	0	0
5	23	5	"bcsC"	"STM3617"	5870	47770	120	634	1176	1385	117	49	49	51	11	21	93	90	0	1081	2834	4494	158	85	85	90	31	34	97	95	0	0.587	0.410	0.368	0.419	4.670	0.263	0.570	120	433	100	1581	3876	-0.768	585	996	1127	2749	141176	340110	102.273	88.516	0	0	0
5	24	5	""	"STM3602"	6050	47760	130	162	244	231	94	47	47	49	12	24	94	86	0	1929	3354	3870	115	81	81	84	18	21	99	97	0	0.062	0.060	0.060	0.063	3.011	0.045	0.560	120	572	100	1963	3470	-4.006	115	1848	197	3273	29221	402453	16.250	181.667	0	0	0
5	1	6	"yraL"	"STM3263"	1960	47950	120	123	147	116	78	45	45	46	13	28	87	80	0	1556	2261	2777	122	74	74	82	113	137	96	93	0	0.053	0.047	0.049	0.050	2.618	0.038	0.774	120	598	100	1560	2289	-4.248	78	1482	102	2187	17589	271308	7.769	19.283	0	0	0
5	2	6	"tdcB"	"STM3244"	2140	47950	110	78	88	47	53	45	45	46	10	21	82	71	0	1890	2474	2203	89	77	77	80	28	35	100	100	0	0.018	0.018	0.015	0.016	2.469	0.018	0.545	80	432	100	1846	2440	-5.780	33	1813	43	2397	7078	197903	4.200	85.500	0	0	0
5	3	6	"yqjH"	"STM3214"	2310	47950	110	290	313	164	52	46	46	49	30	61	98	97	0	2513	2594	1291	49	77	77	86	105	122	100	100	0	0.100	0.106	0.108	0.102	1.609	0.101	0.827	80	447	100	2680	2784	-3.320	244	2436	267	2517	25023	207538	8.800	23.886	0	0	0
5	4	6	"icc"	"STM3183"	2500	47950	120	319	379	265	69	49	49	57	62	108	92	83	0	1950	2243	1551	69	82	82	100	123	123	95	94	0	0.145	0.153	0.163	0.155	2.384	0.133	0.628	120	502	100	2138	2491	-2.790	270	1868	330	2161	45435	269131	5.194	17.423	0	0	0
5	5	6	"hybA"	"STM3149"	2680	47940	110	61	84	75	89	51	51	60	64	106	11	8	0	654	2134	3892	182	88	88	109	105	96	83	76	0	0.018	0.016	0.021	0.027	4.600	0.015	0.171	80	388	100	576	2079	-5.823	10	566	33	2046	6714	170756	0.375	19.286	0	0	0
5	6	6	""	"STM3141"	2850	47940	120	83	108	93	86	50	50	53	33	62	47	21	0	952	1673	2507	149	83	83	92	63	68	91	87	0	0.038	0.036	0.042	0.041	2.982	0.029	0.033	120	433	100	902	1648	-4.719	33	869	58	1590	12927	200727	1.667	25.095	0	0	0
5	7	6	"uup"	"STM1062"	3040	47950	120	202	314	422	134	48	48	51	17	33	90	80	0	1745	2990	4514	150	80	80	84	23	27	100	100	0	0.092	0.091	0.090	0.085	3.119	0.078	0.701	120	385	100	1819	3176	-3.435	154	1665	266	2910	37651	358815	15.471	126.348	0	0	0
5	8	6	"helD"	"STM1075"	3210	47950	120	769	856	606	70	47	47	50	14	28	99	98	0	4274	4701	2882	61	80	80	85	25	29	100	100	0	0.172	0.175	0.160	0.155	2.077	0.157	0.686	120	358	100	4916	5430	-2.538	722	4194	809	4621	102708	564100	57.571	184.640	0	0	0
5	9	6	"hpaD"	"STM1103"	3390	47950	120	235	490	608	124	49	49	50	13	26	93	89	0	882	1558	2253	144	79	79	83	24	28	100	99	0	0.232	0.298	0.269	0.250	3.075	0.226	0.608	120	402	100	989	1920	-2.110	186	803	441	1479	58813	186987	33.846	61.458	0	0	0
5	10	6	"agp"	"STM1117"	3570	47950	120	933	1152	873	75	48	48	50	11	22	100	100	0	1785	2056	1414	68	77	77	85	62	72	99	99	0	0.518	0.558	0.522	0.541	2.212	0.526	0.606	120	363	100	2593	3083	-0.949	885	1708	1104	1979	138213	246735	100.182	31.790	0	0	0
5	11	6	"ymdC"	"STM1148"	3740	47940	120	226	363	392	107	50	50	51	13	25	97	89	0	1056	1675	2005	119	77	77	80	18	22	98	98	0	0.180	0.196	0.198	0.188	3.064	0.160	0.625	120	334	100	1155	1911	-2.476	176	979	313	1598	43605	200955	24.000	88.611	0	0	0
5	12	6	"ycfN"	"STM1208"	3920	47950	120	213	361	466	129	52	52	53	14	26	93	87	0	894	1398	1806	129	78	78	83	32	38	99	95	0	0.197	0.234	0.192	0.216	2.924	0.224	0.767	120	342	100	977	1629	-2.342	161	816	309	1320	43307	167736	22.000	41.094	0	0	0
5	13	6	"mopA"	"STM4330"	4090	47940	130	6750	11223	13098	116	52	52	54	16	29	100	100	2	4033	5563	5017	90	80	80	84	31	36	100	100	0	1.694	2.037	1.730	1.710	1.932	2.656	0.733	120	389	100	10651	16654	0.761	6698	3953	11171	5483	1346708	667519	698.063	176.742	0	0	0
5	14	6	"rstA"	"STM1475"	4280	47950	130	1613	2080	1094	52	50	50	54	16	29	100	100	0	2859	3445	1651	47	80	80	88	61	69	100	99	0	0.562	0.603	0.596	0.597	1.640	0.594	0.868	120	397	100	4342	5395	-0.830	1563	2779	2030	3365	249544	413379	126.625	55.033	0	0	0
5	15	6	"speG"	"STM1502"	4450	47940	130	341	491	496	101	50	50	52	14	26	96	95	0	1524	2172	1968	90	80	80	84	22	26	99	99	0	0.202	0.211	0.202	0.185	2.430	0.179	0.561	120	385	100	1735	2533	-2.311	291	1444	441	2092	58903	260698	31.357	94.909	0	0	0
5	16	6	"smf"	"STM3405"	4630	47940	120	623	782	690	88	48	48	49	11	22	100	100	0	3191	3663	2573	70	78	78	81	17	20	100	100	0	0.185	0.205	0.188	0.193	2.090	0.197	0.703	120	390	100	3688	4319	-2.437	575	3113	734	3585	93857	439545	66.636	210.706	0	0	0
5	17	6	"rplO"	"STM3421"	4810	47950	130	962	1371	1554	113	49	49	50	11	22	100	99	0	1620	1852	1669	90	80	80	82	18	21	99	98	0	0.593	0.746	0.671	0.732	1.848	0.811	0.571	120	432	100	2453	3094	-0.754	913	1540	1322	1772	164489	222201	120.091	98.333	0	0	0
5	18	6	"yheL"	"STM3449"	4980	47940	120	80	143	189	132	49	49	49	11	22	75	60	0	258	576	922	160	81	81	83	18	21	95	94	0	0.175	0.190	0.200	0.168	4.193	0.101	0.246	120	398	100	208	589	-2.513	31	177	94	495	17170	69069	8.545	27.389	0	0	0
5	19	6	""	"STM3601"	5160	47940	120	129	179	160	89	49	49	49	11	22	90	83	0	2440	3255	3577	109	81	81	82	16	19	100	100	0	0.034	0.041	0.037	0.035	2.789	0.035	0.620	120	414	100	2439	3304	-4.882	80	2359	130	3174	21495	390610	11.818	198.313	0	0	0
5	20	6	"yhjK"	"STM3615"	5350	47950	120	310	351	247	70	51	51	53	15	28	96	90	0	4771	5519	4520	81	81	81	83	15	18	100	100	0	0.055	0.055	0.054	0.050	2.170	0.048	0.759	120	395	100	4949	5738	-4.179	259	4690	300	5438	42076	662264	19.867	362.400	0	0	0
5	21	6	"yhjS"	"STM3622"	5520	47940	120	4736	5037	2680	53	53	53	59	55	93	100	100	0	10879	11389	5348	46	86	86	97	54	55	100	100	0	0.434	0.441	0.445	0.426	1.756	0.422	0.791	120	387	100	15476	16287	-1.205	4683	10793	4984	11303	604490	1366736	90.509	209.111	0	0	0
5	22	6	""	"STM3631"	5700	47950	130	641	600	164	27	51	51	57	54	94	99	95	0	22540	20977	5465	26	95	95	106	56	52	100	100	0	0.026	0.026	0.027	0.026	1.545	0.026	0.923	120	397	100	23035	21431	-5.250	590	22445	549	20882	71955	2517188	10.056	372.696	0	0	0
5	23	6	"yiaF"	"STM3647"	5870	47950	120	550	621	464	74	49	49	51	15	29	99	97	0	1702	1809	1221	67	90	90	96	36	37	99	99	0	0.311	0.333	0.314	0.323	1.853	0.310	0.716	120	346	100	2113	2291	-1.686	501	1612	572	1719	74534	217043	38.000	47.583	0	0	0
5	24	6	"glyS"	"STM3655"	6050	47940	130	1655	1867	1399	74	49	49	156	677	433	89	60	0	11956	12151	6594	54	83	83	222	858	386	98	95	0	0.135	0.151	0.149	0.130	2.129	0.146	0.713	120	552	100	13479	13886	-2.886	1606	11873	1818	12068	224019	1458161	2.527	13.903	0	0	0
5	1	7	""	"STM3834"	1960	48120	110	191	185	55	29	45	45	92	442	480	0	0	0	4940	4842	1649	34	75	75	114	366	321	100	100	0	0.030	0.029	0.030	0.029	1.359	0.045	0.076	80	502	100	5011	4907	-5.058	146	4865	140	4767	14786	387379	0.210	12.918	0	0	0
5	2	7	"yidC"	"STM3842"	2140	48120	110	204	256	189	73	47	47	73	349	478	11	2	0	1520	1850	1384	74	77	77	103	304	295	96	83	0	0.109	0.118	0.125	0.103	2.794	0.097	0.545	80	478	100	1600	1982	-3.200	157	1443	209	1773	20492	147997	0.524	5.747	0	0	0
5	3	7	""	"STM3845"	2320	48120	110	241	235	68	28	48	48	51	30	58	97	92	0	5348	5364	1300	24	78	78	88	106	120	100	100	0	0.037	0.035	0.036	0.033	1.585	0.033	0.793	80	466	100	5463	5473	-4.771	193	5270	187	5286	18837	429117	6.133	49.774	0	0	0
5	4	7	"phoU"	"STM3853"	2490	48130	110	197	259	234	90	49	49	50	14	28	100	100	0	2148	2852	2873	100	82	82	89	40	44	100	100	0	0.072	0.076	0.070	0.073	1.644	0.073	0.852	80	409	100	2214	2980	-3.803	148	2066	210	2770	20682	228141	14.929	69.075	0	0	0
5	5	7	"pstS"	"STM3857"	2670	48130	120	619	684	298	43	51	51	53	14	26	100	99	0	6738	6848	2831	41	85	85	94	33	35	99	98	0	0.085	0.094	0.089	0.100	2.181	0.083	0.736	120	506	100	7221	7396	-3.550	568	6653	633	6763	82129	821809	45.071	204.667	0	0	0
5	6	7	"atpA"	"STM3867"	2850	48120	130	3291	3471	1618	46	53	53	58	33	56	98	98	0	6418	6576	2201	33	84	84	91	38	41	100	100	0	0.511	0.526	0.503	0.458	2.174	0.518	0.781	120	488	100	9572	9910	-0.968	3238	6334	3418	6492	416490	789170	103.424	170.658	0	0	0
5	7	7	"aceE"	"STM0152"	3040	48120	120	5599	6354	5308	83	52	52	56	19	33	100	99	0	8308	9159	6349	69	81	81	86	35	40	100	100	0	0.674	0.694	0.679	0.604	2.246	0.734	0.818	120	436	100	13774	15380	-0.569	5547	8227	6302	9078	762469	1099057	331.474	259.229	0	0	0
5	8	7	""	"STM0159"	3210	48110	120	139	315	520	165	48	48	51	13	25	92	85	0	960	2666	4756	178	80	80	82	20	24	99	98	0	0.103	0.103	0.107	0.092	2.842	0.095	0.770	120	369	100	971	2853	-3.274	91	880	267	2586	37850	319960	20.308	129.200	0	0	0
5	9	7	"cueO"	"STM0168"	3390	48120	120	296	333	241	72	48	48	49	11	22	97	94	0	2052	2669	2204	82	80	80	82	17	20	100	100	0	0.126	0.110	0.103	0.103	2.380	0.088	0.633	120	425	100	2220	2874	-2.991	248	1972	285	2589	39906	320224	25.818	152.176	0	0	0
5	10	7	"yadH"	"STM0173"	3560	48110	110	131	182	180	98	47	47	50	13	26	90	83	0	1122	1714	2297	134	81	81	96	103	107	93	88	0	0.081	0.083	0.095	0.088	2.565	0.077	0.802	80	382	100	1125	1768	-3.631	84	1041	135	1633	14533	137148	10.154	15.709	0	0	0
5	11	7	"stiA"	"STM0177"	3750	48110	120	59	93	92	98	47	47	49	13	26	46	34	0	428	1803	3239	179	81	81	100	105	105	72	59	0	0.035	0.027	0.038	0.044	5.366	0.024	0.724	120	455	100	359	1768	-4.854	12	347	46	1722	11164	216307	3.385	16.219	0	0	0
5	12	7	"folK"	"STM0183"	3920	48120	120	64	106	145	136	51	51	51	12	23	52	35	0	507	1246	2890	231	78	78	82	21	25	96	90	0	0.030	0.047	0.062	0.050	4.222	0.046	0.836	120	393	100	442	1223	-5.044	13	429	55	1168	12696	149473	4.583	55.429	0	0	0
5	13	7	""	"STM1585"	4100	48110	120	58	63	26	41	51	51	52	13	25	33	19	0	515	723	676	93	80	80	82	16	19	95	94	0	0.016	0.019	0.035	0.037	4.842	0.019	0.240	120	420	100	442	655	-5.958	7	435	12	643	7591	86707	0.846	40.063	0	0	0
5	14	7	"srfA"	"STM1593"	4270	48110	110	98	126	96	76	49	49	51	14	27	82	68	0	1690	2328	2504	107	80	80	105	180	171	97	87	0	0.030	0.034	0.033	0.030	2.219	0.028	0.563	80	391	100	1659	2325	-5.038	49	1610	77	2248	10059	186274	5.357	12.350	0	0	0
5	15	7	"ydcR"	"STM1598"	4460	48120	120	704	1605	2223	138	50	50	51	13	25	92	88	0	1905	3550	4750	133	81	81	103	168	163	82	75	0	0.359	0.448	0.417	0.460	3.860	0.432	0.817	120	450	100	2478	5024	-1.480	654	1824	1555	3469	192649	426029	119.538	20.518	0	0	0
5	16	7	"ydcN"	"STM1605"	4630	48120	120	79	98	85	86	49	49	50	11	22	75	62	0	963	1548	2285	147	81	81	84	18	21	100	99	0	0.034	0.033	0.035	0.036	2.816	0.029	0.611	120	426	100	912	1516	-4.878	30	882	49	1467	11705	185764	4.364	81.333	0	0	0
5	17	7	""	"STM1613"	4800	48120	110	123	153	119	77	49	49	51	18	35	90	68	0	376	470	351	74	83	83	89	62	69	93	83	0	0.253	0.269	0.261	0.243	2.319	0.183	0.336	80	406	100	367	491	-1.985	74	293	104	387	12219	37581	5.667	6.145	0	0	0
5	18	7	""	"STM1620"	4990	48120	120	96	147	157	106	49	49	53	20	37	73	55	0	2218	3380	4704	139	85	85	91	59	64	98	97	0	0.022	0.030	0.024	0.029	3.495	0.022	0.484	120	451	100	2180	3393	-5.504	47	2133	98	3295	17692	405543	4.700	55.746	0	0	0
5	19	7	""	"STM1786"	5170	48120	120	81	91	41	45	50	50	53	16	30	74	46	0	2779	3177	2704	85	86	86	94	80	85	100	96	0	0.012	0.013	0.012	0.013	2.464	0.010	0.453	120	410	100	2724	3132	-6.441	31	2693	41	3091	10928	381228	2.375	38.538	0	0	0
5	20	7	"treA"	"STM1796"	5340	48120	130	9220	13463	12992	96	53	53	57	32	56	100	100	0	4474	5887	4520	76	84	84	90	50	55	100	100	0	2.088	2.311	2.126	2.177	1.805	2.901	0.727	120	406	100	13557	19213	1.062	9167	4390	13410	5803	1615556	706428	418.938	115.940	0	0	0
5	21	7	"fadR"	"STM1805"	5520	48120	130	582	821	869	105	53	53	58	34	58	99	94	0	1213	2058	2586	125	86	86	90	21	23	99	99	0	0.469	0.389	0.382	0.414	2.910	0.306	0.714	120	395	100	1656	2740	-1.091	529	1127	768	1972	98528	246970	22.441	93.714	0	0	0
5	22	7	"ycgL"	"STM1813"	5690	48120	130	169	516	845	163	51	51	53	15	28	86	82	0	266	822	1444	175	90	90	95	25	26	84	79	0	0.670	0.635	0.647	0.729	5.226	0.455	0.353	120	414	100	294	1197	-0.577	118	176	465	732	61909	98628	30.867	29.080	0	0	0
5	23	7	""	"STM1827"	5880	48110	120	420	1118	1584	141	49	49	51	11	21	98	95	0	3601	6876	8678	126	90	90	94	26	27	100	100	0	0.106	0.158	0.100	0.105	3.087	0.113	0.307	120	340	100	3882	7855	-3.242	371	3511	1069	6786	134134	825122	97.000	260.846	0	0	0
5	24	7	"manZ"	"STM1832"	6020	48110	120	2239	2614	1753	67	51	51	246	861	350	95	78	0	2962	3073	1278	41	87	87	336	1101	327	94	83	0	0.761	0.858	0.795	0.800	1.840	0.973	0.583	120	434	100	5063	5549	-0.394	2188	2875	2563	2986	313673	368713	2.750	2.486	0	0	0
5	1	8	""	"STM2357"	1960	48310	100	341	349	118	33	46	46	98	463	472	10	0	0	5645	5653	1854	32	78	78	121	383	316	100	100	0	0.053	0.054	0.053	0.052	1.567	0.047	0.149	80	457	100	5862	5878	-4.238	295	5567	303	5575	27958	452247	0.542	14.444	0	0	0
5	2	8	""	"STM2361"	2140	48310	100	329	345	125	36	47	47	63	186	295	85	20	0	4454	4665	1258	26	78	78	91	150	164	100	100	0	0.064	0.065	0.063	0.062	1.495	0.062	0.805	80	430	100	4658	4885	-3.956	282	4376	298	4587	27599	373162	1.516	30.493	0	0	0
5	3	8	"dedA"	"STM2367"	2310	48310	110	222	219	65	29	46	46	48	11	22	100	100	0	4777	4498	1264	28	79	79	83	32	38	100	100	0	0.037	0.039	0.037	0.038	1.469	0.036	0.840	80	459	100	4874	4592	-4.738	176	4698	173	4419	17527	359870	15.545	137.969	0	0	0
5	4	8	""	"STM2376"	2500	48310	120	96	99	31	31	48	48	49	11	22	92	83	0	4204	3866	2014	52	82	82	87	33	37	99	98	0	0.012	0.013	0.014	0.014	2.034	0.012	0.675	120	493	100	4170	3835	-6.424	48	4122	51	3784	11914	463889	4.545	114.515	0	0	0
5	5	8	"yfcL"	"STM2380"	2680	48340	140	75	85	43	50	49	49	51	17	33	65	37	0	599	815	855	104	82	82	86	26	30	97	95	0	0.050	0.049	0.061	0.054	3.140	0.033	0.353	156	457	100	543	769	-4.314	26	517	36	733	13222	127161	2.000	28.038	0	0	0
5	6	8	"yfcY"	"STM2389"	2860	48300	120	758	859	600	69	51	51	54	20	37	97	95	0	3544	3978	2320	58	80	80	86	27	31	100	100	0	0.204	0.207	0.193	0.176	2.292	0.186	0.651	120	437	100	4171	4706	-2.293	707	3464	808	3898	103039	477406	40.250	144.148	0	0	0
5	7	8	""	"STM2594"	3040	48310	100	211	225	73	32	51	51	52	11	21	100	100	0	5554	5875	2007	34	81	81	85	19	22	100	100	0	0.029	0.030	0.030	0.029	1.455	0.027	0.723	80	369	100	5633	5968	-5.096	160	5473	174	5794	17971	470027	15.727	304.737	0	0	0
5	8	8	""	"STM2598"	3220	48300	120	167	199	146	73	50	50	52	14	26	93	90	0	2328	2626	2275	86	84	84	89	33	37	100	99	0	0.052	0.059	0.059	0.055	2.235	0.050	0.646	120	461	100	2361	2691	-4.261	117	2244	149	2542	23834	315080	10.500	76.879	0	0	0
5	9	8	""	"STM2603"	3380	48300	110	190	224	142	63	49	49	52	20	38	98	92	0	3362	3824	2163	56	85	85	101	118	116	100	100	0	0.043	0.047	0.044	0.042	1.777	0.039	0.562	80	392	100	3418	3914	-4.539	141	3277	175	3739	17928	305921	8.600	31.551	0	0	0
5	10	8	""	"STM2607"	3570	48300	120	91	96	40	41	48	48	51	17	33	76	61	0	1430	1626	1026	63	87	87	106	127	119	96	94	0	0.032	0.031	0.032	0.029	2.547	0.029	0.601	120	552	100	1386	1587	-4.965	43	1343	48	1539	11546	195099	2.647	11.969	0	0	0
5	11	8	""	"STM1028"	3750	48310	110	163	208	154	74	48	48	49	10	20	96	95	0	2905	3788	2736	72	87	87	96	53	55	100	100	0	0.041	0.043	0.034	0.036	2.643	0.035	0.542	80	422	100	2933	3861	-4.615	115	2818	160	3701	16628	303054	15.900	69.660	0	0	0
5	12	8	""	"STM2617"	3930	48300	120	182	172	61	35	48	48	49	13	26	94	90	0	10138	8817	4070	46	85	85	91	38	41	99	99	0	0.013	0.014	0.014	0.014	1.866	0.014	0.900	120	479	100	10187	8856	-6.229	134	10053	124	8732	20693	1058007	9.462	229.632	0	0	0
5	13	8	"yrbD"	"STM3311"	4110	48290	110	1136	1175	621	52	49	49	51	14	27	100	100	0	6319	6263	2667	42	83	83	88	37	42	100	100	0	0.174	0.182	0.174	0.174	1.422	0.183	0.883	80	394	100	7323	7306	-2.520	1087	6236	1126	6180	94036	501032	80.286	166.892	0	0	0
5	14	8	"yhbN"	"STM3318"	4270	48290	110	1411	1712	1554	90	50	50	55	44	80	100	100	0	3569	3992	2762	69	84	84	104	157	150	100	100	0	0.391	0.425	0.433	0.389	1.629	0.466	0.789	80	464	100	4846	5570	-1.356	1361	3485	1662	3908	136985	319360	37.659	24.764	0	0	0
5	15	8	""	"STM3333"	4450	48290	110	453	612	539	88	52	52	57	44	77	100	100	0	11563	15411	12195	79	87	87	113	199	176	100	100	0	0.035	0.037	0.035	0.034	1.435	0.037	0.641	80	470	100	11877	15884	-4.839	401	11476	560	15324	48942	1232898	12.614	76.874	0	0	0
5	16	8	"sspA"	"STM3342"	4640	48290	110	2488	2740	1802	65	51	51	54	21	38	100	100	0	6183	6296	2950	46	86	86	106	178	167	100	100	0	0.400	0.433	0.418	0.405	1.705	0.438	0.762	80	425	100	8534	8899	-1.323	2437	6097	2689	6210	219238	503653	127.905	34.775	0	0	0
5	17	8	"yhcM"	"STM3346"	4810	48300	110	257	298	144	48	50	50	54	21	38	100	100	0	5326	5809	3154	54	90	90	101	68	67	100	100	0	0.040	0.043	0.045	0.044	1.774	0.039	0.735	80	447	100	5443	5967	-4.661	207	5236	248	5719	23853	464742	11.619	83.941	0	0	0
5	18	8	""	"STM3356"	4990	48300	120	354	354	201	56	50	50	54	19	35	92	90	0	12491	12280	7284	59	91	91	98	32	32	100	99	0	0.025	0.025	0.025	0.023	2.229	0.024	0.856	120	469	100	12704	12493	-5.350	304	12400	304	12189	42461	1473620	15.789	380.688	0	0	0
5	19	8	""	"STM0761"	5160	48290	110	303	325	140	43	50	50	55	24	43	98	97	0	5438	6027	2801	46	91	91	150	406	270	100	100	0	0.047	0.046	0.046	0.045	1.489	0.043	0.794	80	401	100	5600	6211	-4.402	253	5347	275	5936	25961	482171	11.250	14.475	0	0	0
5	20	8	""	"STM0765"	5350	48290	120	158	181	118	65	51	51	57	41	71	90	75	0	16112	15248	4134	27	90	90	143	384	268	100	100	0	0.007	0.009	0.007	0.007	1.722	0.009	0.497	120	451	100	16129	15288	-7.226	107	16022	130	15158	21746	1829817	3.024	39.336	0	0	0
5	21	8	"galM"	"STM0773"	5520	48300	120	2346	2179	785	36	50	50	55	41	74	99	99	0	12331	11538	3611	31	89	89	93	22	23	100	100	0	0.188	0.186	0.189	0.181	1.982	0.184	0.929	120	409	100	14538	13578	-2.415	2296	12242	2129	11449	261428	1384608	51.805	520.227	0	0	0
5	22	8	"modA"	"STM0781"	5700	48300	120	1795	2404	2287	95	50	50	52	15	28	100	100	0	7003	8216	6024	73	90	90	94	23	24	99	99	0	0.252	0.290	0.283	0.273	2.132	0.313	0.861	120	433	100	8658	10480	-1.986	1745	6913	2354	8126	288521	985962	156.800	353.130	0	0	0
5	23	8	"hutI"	"STM0787"	5880	48290	120	6357	6207	2319	37	50	50	53	24	45	100	100	0	14054	14019	4255	30	95	95	103	54	52	100	100	0	0.452	0.442	0.450	0.432	1.644	0.446	0.939	120	446	100	20266	20081	-1.146	6307	13959	6157	13924	744806	1682230	256.417	257.704	0	0	0
5	24	8	"hutU"	"STM0790"	6060	48290	110	3640	3644	1118	30	49	49	68	173	254	98	97	0	6882	6915	1219	17	91	91	128	386	301	100	100	0	0.529	0.527	0.528	0.481	1.690	0.546	0.888	80	471	100	10382	10419	-0.919	3591	6791	3595	6824	291511	553168	20.671	17.583	0	0	0
5	1	9	""	"STM0902"	1970	48490	120	60	62	21	33	46	46	47	11	23	56	25	0	12270	11072	4590	41	80	80	81	14	17	100	100	0	0.001	0.001	0.001	0.001	2.643	0.001	0.215	120	580	100	12204	11008	-9.766	14	12190	16	10992	7473	1328618	1.364	785.071	0	0	0
5	2	9	""	"STM0906"	2150	48490	110	64	74	42	56	47	47	49	12	24	53	35	0	892	1293	1458	112	82	82	83	16	19	100	100	0	0.021	0.022	0.021	0.022	2.439	0.021	0.524	80	434	100	827	1238	-5.574	17	810	27	1211	5943	103402	2.083	75.625	0	0	0
5	3	9	""	"STM0912"	2320	48480	110	134	136	33	24	48	48	50	19	38	96	92	0	21159	20921	3282	15	83	83	88	29	32	100	100	0	0.004	0.004	0.004	0.004	1.594	0.004	0.669	80	476	100	21162	20926	-7.937	86	21076	88	20838	10847	1673679	4.526	718.379	0	0	0
5	4	9	""	"STM0917"	2520	48490	110	56	59	15	25	48	48	49	12	24	32	12	0	1853	1946	977	50	84	84	91	35	38	100	100	0	0.005	0.006	0.005	0.006	3.167	0.004	0.088	80	417	100	1777	1873	-7.789	8	1769	11	1862	4708	155704	0.833	53.000	0	0	0
5	5	9	""	"STM0921"	2690	48480	120	54	57	16	28	49	49	50	18	36	18	6	0	6445	5964	3716	62	82	82	85	24	28	100	99	0	0.001	0.001	0.002	0.002	3.549	0.002	0.116	120	377	100	6368	5890	Error	5	6363	8	5882	6864	715738	0.389	244.958	0	0	0
5	6	9	""	"STM0925"	2860	48470	110	52	54	13	24	50	50	51	18	35	10	2	0	1274	1376	526	38	82	82	86	24	27	100	100	0	0.002	0.003	0.008	0.006	3.218	0.009	0.050	80	380	100	1194	1298	-9.219	2	1192	4	1294	4319	110069	0.167	53.750	0	0	0
5	7	9	""	"STM4205"	3030	48470	110	222	229	78	34	51	51	53	15	28	100	98	0	8812	9007	3725	41	85	85	110	214	194	100	100	0	0.020	0.020	0.020	0.019	1.537	0.019	0.847	80	463	100	8898	9100	-5.673	171	8727	178	8922	18340	720565	11.733	41.575	0	0	0
5	8	9	""	"STM4209"	3220	48470	110	71	71	16	22	54	54	59	25	42	26	0	0	1471	1477	609	41	90	90	118	216	183	100	98	0	0.012	0.012	0.016	0.013	2.028	0.012	0.123	80	456	100	1398	1404	-6.344	17	1381	17	1387	5719	118145	0.480	6.292	0	0	0
5	9	9	""	"STM4213"	3390	48470	110	313	312	62	19	53	53	59	37	62	100	100	0	14040	14071	1699	12	93	93	127	237	186	100	100	0	0.019	0.019	0.018	0.018	1.316	0.018	0.870	80	477	100	14207	14237	-5.745	260	13947	259	13978	24935	1125649	6.838	58.835	0	0	0
5	10	9	""	"STM4218"	3580	48480	110	64	68	23	33	51	51	53	13	24	48	26	0	1513	1768	1267	71	91	91	120	224	186	100	93	0	0.009	0.010	0.012	0.012	2.391	0.010	0.296	80	447	100	1435	1694	-6.773	13	1422	17	1677	5453	141434	1.154	7.357	0	0	0
5	11	9	"yjbF"	"STM4223"	3750	48470	110	189	190	67	35	51	51	65	215	330	10	0	0	7495	7728	2099	27	87	87	94	38	40	100	100	0	0.019	0.018	0.018	0.017	1.572	0.016	0.052	80	439	100	7546	7780	-5.746	138	7408	139	7641	15189	618244	0.581	200.895	0	0	0
5	12	9	"yjbN"	"STM4243"	3930	48470	110	519	567	285	50	51	51	63	218	346	96	63	0	4295	4449	1666	37	87	87	95	39	41	100	100	0	0.111	0.118	0.115	0.113	1.377	0.116	0.393	80	427	100	4676	4878	-3.169	468	4208	516	4362	45378	355947	2.312	111.641	0	0	0
5	13	9	""	"STM1009"	4110	48470	120	1054	929	359	38	53	53	54	14	25	96	95	0	47321	40820	15618	38	92	92	102	45	44	100	100	0	0.021	0.022	0.021	0.021	1.974	0.021	0.940	120	490	100	48230	41604	-5.560	1001	47229	876	40728	111435	4898345	62.500	904.844	0	0	0
5	14	9	""	"STM1866"	4280	48480	100	2396	2331	629	26	54	54	65	85	130	100	100	0	1460	1423	427	30	93	93	126	244	193	100	98	0	1.713	1.712	1.747	1.723	1.458	1.776	0.847	80	396	100	3709	3607	0.777	2342	1367	2277	1330	186464	113872	26.659	5.316	0	0	0
5	15	9	"hisP"	"STM2351"	4470	48480	110	4067	3955	927	23	54	54	64	76	118	100	100	0	11247	11029	1946	17	88	88	123	262	213	100	100	0	0.360	0.357	0.363	0.348	1.271	0.349	0.920	80	457	100	15172	14842	-1.475	4013	11159	3901	10941	316363	882352	51.197	41.626	0	0	0
5	16	9	"flgL"	"STM1184"	4640	48470	120	13798	11967	4341	36	54	54	58	25	43	99	99	0	10483	9289	2907	31	89	89	95	33	34	100	99	0	1.322	1.295	1.316	1.106	2.179	1.330	0.948	120	480	100	24138	21113	0.403	13744	10394	11913	9200	1436024	1114688	476.360	278.606	0	0	0
5	17	9	"nrdA"	"STM2277"	4800	48480	110	6931	6652	1024	15	53	53	73	166	227	100	100	0	26197	25751	2446	9	93	93	141	341	241	100	100	0	0.263	0.257	0.261	0.253	1.221	0.250	0.949	80	442	100	32982	32257	-1.924	6878	26104	6599	25658	532136	2060087	39.633	75.103	0	0	0
5	18	9	"envF"	"STM1240"	4990	48470	110	506	510	158	30	51	51	71	170	239	100	77	0	10017	10326	3303	31	92	92	142	349	245	100	100	0	0.046	0.045	0.045	0.044	1.253	0.042	0.895	80	419	100	10380	10693	-4.447	455	9925	459	10234	40794	826076	2.582	29.181	0	0	0
5	19	9	"nrfA"	"STM4277"	5170	48480	120	315	310	125	40	49	49	51	16	31	95	94	0	11754	11477	5228	45	91	91	125	305	244	97	97	0	0.023	0.023	0.023	0.023	2.037	0.022	0.933	120	506	100	11929	11647	-5.454	266	11663	261	11386	37241	1377221	16.188	37.220	0	0	0
5	20	9	"araH"	"STM1931"	5350	48480	100	84	132	116	87	50	50	53	30	56	53	37	0	1024	2480	3580	144	92	92	99	35	35	98	95	0	0.036	0.034	0.036	0.040	2.779	0.028	0.701	80	367	100	966	2470	-4.777	34	932	82	2388	10571	198434	2.633	68.029	0	0	0
5	21	9	"yecM"	"STM1908"	5520	48480	120	169	251	267	106	50	50	56	75	133	75	37	0	2902	3975	4726	118	90	90	96	36	37	99	98	0	0.042	0.052	0.049	0.048	2.388	0.050	0.711	120	461	100	2931	4086	-4.563	119	2812	201	3885	30092	477047	2.600	107.750	0	0	0
5	22	9	"yecO"	"STM1905"	5700	48470	110	615	613	325	53	50	50	56	74	132	97	91	0	6053	5926	2721	45	92	92	103	76	73	100	100	0	0.095	0.097	0.093	0.089	1.575	0.095	0.851	80	425	100	6526	6397	-3.399	565	5961	563	5834	49005	474090	7.527	76.618	0	0	0
5	23	9	""	"STM1669"	5870	48470	110	326	327	43	13	50	50	53	20	37	100	100	0	18423	18619	1292	6	103	103	185	728	393	100	100	0	0.015	0.015	0.015	0.015	1.186	0.014	0.912	80	427	100	18596	18793	-6.053	276	18320	277	18516	26153	1489526	13.700	25.321	0	0	0
5	24	9	"yicM"	"STM3776"	6050	48470	120	348	334	84	25	49	49	52	25	48	99	97	0	22191	20816	4898	23	102	102	163	622	381	99	99	0	0.014	0.014	0.014	0.014	1.585	0.013	0.920	120	592	100	22388	20999	-6.207	299	22089	285	20714	40134	2497869	11.280	33.204	0	0	0
5	1	10	"yafK"	"STM0312"	1970	48660	100	265	272	86	31	47	47	48	12	25	100	100	0	3792	3962	1314	33	79	79	80	14	17	100	100	0	0.059	0.058	0.059	0.057	1.360	0.055	0.867	80	408	100	3931	4108	-4.090	218	3713	225	3883	21751	316923	18.667	277.286	0	0	0
5	2	10	"proB"	"STM0321"	2140	48660	110	1656	1681	405	24	49	49	50	13	26	100	100	0	13145	13462	2211	16	80	80	82	18	21	100	100	0	0.123	0.122	0.123	0.120	1.224	0.121	0.930	80	465	100	14672	15014	-3.023	1607	13065	1632	13382	134450	1076921	125.462	743.333	0	0	0
5	3	10	""	"STM0327"	2330	48660	100	509	526	184	34	49	49	52	21	40	100	100	0	1123	1144	408	35	85	85	100	61	61	100	100	0	0.443	0.450	0.448	0.450	1.420	0.426	0.813	80	430	100	1498	1536	-1.174	460	1038	477	1059	42083	91524	22.571	17.115	0	0	0
5	4	10	""	"STM0332"	2500	48660	100	270	267	67	25	50	50	51	14	27	100	100	0	8078	8014	1437	17	84	84	88	24	27	100	100	0	0.028	0.027	0.027	0.026	1.363	0.027	0.856	80	409	100	8214	8147	-5.183	220	7994	217	7930	21389	641147	15.429	330.250	0	0	0
5	5	10	""	"STM1047"	2680	48650	110	337	369	166	44	51	51	51	11	21	100	100	0	10092	11045	4309	39	83	83	86	19	22	100	100	0	0.029	0.029	0.028	0.028	1.294	0.030	0.891	80	458	100	10295	11280	-5.129	286	10009	318	10962	29505	883619	28.909	576.789	0	0	0
5	6	10	"pepN"	"STM1057"	2860	48650	110	3927	3904	1674	42	51	51	53	14	26	100	100	0	10752	10718	3181	29	83	83	86	19	22	100	100	0	0.363	0.362	0.367	0.321	1.631	0.372	0.922	80	492	100	14545	14488	-1.461	3876	10669	3853	10635	312349	857431	275.071	559.579	0	0	0
5	7	10	"yeaO"	"STM1277"	3040	48660	100	202	215	102	47	58	58	61	19	31	98	96	0	1077	1213	821	67	81	81	87	68	78	100	100	0	0.145	0.139	0.140	0.135	1.662	0.117	0.706	80	418	100	1140	1289	-2.790	144	996	157	1132	17219	97042	8.105	16.559	0	0	0
5	8	10	"mipA"	"STM1286"	3210	48660	110	10100	10179	2457	24	63	63	69	26	37	100	100	0	6792	6773	1084	16	86	86	93	61	65	100	100	0	1.497	1.513	1.498	1.498	1.165	1.547	0.939	80	464	100	16743	16803	0.582	10037	6706	10116	6687	814309	541829	388.846	109.508	0	0	0
5	9	10	"gapA"	"STM1290"	3380	48660	110	22223	21214	6700	31	62	62	74	76	102	100	100	0	4484	4277	994	23	87	87	105	153	145	100	100	0	5.040	5.048	5.044	4.952	1.286	5.307	0.914	80	490	100	26558	25342	2.333	22161	4397	21152	4190	1697099	342183	278.158	27.268	0	0	0
5	10	10	"topB"	"STM1298"	3570	48650	110	490	624	377	60	57	57	67	72	107	100	100	0	6826	8392	5018	59	89	89	95	40	42	100	100	0	0.064	0.068	0.064	0.066	1.330	0.065	0.832	80	465	100	7170	8870	-3.960	433	6737	567	8303	49889	671343	7.736	207.425	0	0	0
5	11	10	"astB"	"STM1306"	3740	48650	110	21854	21959	6051	27	57	57	91	349	383	100	100	0	10400	10530	1910	18	85	85	104	155	149	100	100	0	2.113	2.097	2.152	2.025	1.390	2.167	0.929	80	452	100	32112	32347	1.079	21797	10315	21902	10445	1756753	842431	62.659	67.265	0	0	0
5	12	10	"celF"	"STM1316"	3910	48650	110	1526	1624	583	35	54	54	87	339	389	97	97	0	15762	16320	4213	25	85	85	133	310	233	100	100	0	0.094	0.097	0.095	0.094	1.331	0.094	0.914	80	480	100	17149	17805	-3.413	1472	15677	1570	16235	129897	1305619	4.534	52.216	0	0	0
5	13	10	"rfbX"	"STM2088"	4100	48650	110	673	669	185	27	53	53	57	28	49	100	100	0	9267	9143	1940	21	89	89	128	277	216	100	100	0	0.068	0.068	0.068	0.066	1.360	0.067	0.919	80	472	100	9798	9670	-3.888	620	9178	616	9054	53483	731434	21.857	32.545	0	0	0
5	14	10	"rfbB"	"STM2097"	4270	48640	110	2863	2691	707	26	54	54	66	113	171	97	97	0	16241	15870	2815	17	94	94	154	455	295	100	100	0	0.174	0.167	0.174	0.152	1.760	0.163	0.917	80	472	100	18956	18413	-2.523	2809	16147	2637	15776	215314	1269637	23.230	34.541	0	0	0
5	15	10	"wcaD"	"STM2112"	4460	48650	110	238	234	45	19	51	51	66	115	174	91	11	0	18682	19040	1660	8	87	87	144	458	318	100	100	0	0.010	0.010	0.010	0.009	1.309	0.009	0.830	80	465	100	18782	19136	-6.636	187	18595	183	18953	18756	1523224	1.461	41.258	0	0	0
5	16	10	"wza"	"STM2118"	4630	48650	110	181	182	48	26	51	51	54	14	25	97	97	0	12596	12537	2086	16	87	87	94	38	40	100	100	0	0.010	0.011	0.010	0.010	1.659	0.010	0.837	80	434	100	12639	12581	-6.588	130	12509	131	12450	14527	1002972	9.143	327.447	0	0	0
5	17	10	"yegD"	"STM2125"	4800	48660	110	233	236	53	22	53	53	68	157	230	67	2	0	12148	11921	1944	16	87	87	117	308	263	100	100	0	0.015	0.015	0.015	0.015	1.333	0.015	0.892	80	449	100	12241	12017	-6.066	180	12061	183	11834	18841	953676	1.070	38.325	0	0	0
5	18	10	""	"STM2135"	4990	48650	120	482	461	164	35	53	53	57	17	29	96	95	0	20253	18645	5889	31	83	83	91	33	36	100	100	0	0.021	0.022	0.022	0.021	2.017	0.022	0.915	120	531	100	20599	18970	-5.555	429	20170	408	18562	55355	2237430	23.765	562.242	0	0	0
5	19	10	""	"STM4057"	5160	48650	100	144	169	137	81	50	50	52	15	28	87	80	0	1095	1449	1312	90	82	82	87	23	26	100	100	0	0.093	0.087	0.084	0.076	2.131	0.087	0.764	80	357	100	1107	1486	-3.430	94	1013	119	1367	13510	115897	7.800	59.217	0	0	0
5	20	10	""	"STM4066"	5330	48650	110	506	502	179	35	50	50	53	17	32	100	100	0	11919	10971	3024	27	87	87	106	135	127	100	100	0	0.039	0.042	0.043	0.039	1.426	0.040	0.872	80	448	100	12288	11336	-4.698	456	11832	452	10884	40134	877693	26.412	80.481	0	0	0
5	21	10	"ydeZ"	"STM4076"	5520	48660	120	2196	2342	1863	79	51	51	58	70	120	95	93	0	3431	3904	3154	80	88	88	109	135	123	98	95	0	0.642	0.600	0.548	0.554	2.879	0.540	0.681	120	507	100	5488	6107	-0.640	2145	3343	2291	3816	281060	468537	32.629	28.111	0	0	0
5	22	10	"glpX"	"STM4085"	5710	48660	110	2994	2877	1339	46	51	51	54	22	40	100	100	0	7177	7104	3218	45	88	88	98	65	66	100	100	0	0.415	0.403	0.411	0.397	1.396	0.389	0.881	80	445	100	10032	9842	-1.268	2943	7089	2826	7016	230182	568302	128.318	107.785	0	0	0
5	23	10	"menA"	"STM4090"	5870	48650	110	168	181	91	50	49	49	51	18	35	95	87	0	3294	3336	1932	57	89	89	160	692	432	91	82	0	0.037	0.041	0.046	0.038	1.995	0.044	0.774	80	465	100	3324	3379	-4.751	119	3205	132	3247	14456	266886	7.222	4.590	0	0	0
5	24	10	"metB"	"STM4100"	6060	48650	110	760	721	209	28	47	47	49	13	26	100	100	0	17777	16425	5606	34	92	92	108	112	103	100	100	0	0.040	0.041	0.040	0.042	1.545	0.037	0.867	80	517	100	18398	17007	-4.632	713	17685	674	16333	57672	1314030	51.692	145.688	0	0	0
5	1	11	""	"STM2986"	1970	48830	110	116	125	57	45	46	46	47	10	21	93	90	0	5411	6039	3420	56	81	81	83	16	19	100	100	0	0.013	0.013	0.013	0.012	2.098	0.012	0.677	80	532	100	5400	6037	-6.251	70	5330	79	5958	10019	483092	7.800	372.250	0	0	0
5	2	11	"recD"	"STM2993"	2150	48840	100	357	357	61	17	48	48	49	10	20	100	100	0	9219	8985	1413	15	85	85	87	18	20	100	100	0	0.034	0.035	0.035	0.034	1.258	0.034	0.906	80	442	100	9443	9209	-4.886	309	9134	309	8900	28576	718808	30.800	494.333	0	0	0
5	3	11	"ygdQ"	"STM3006"	2330	48840	100	537	526	102	19	49	49	50	12	24	100	100	0	7376	7343	1640	22	92	92	103	57	55	100	100	0	0.067	0.066	0.066	0.066	1.215	0.063	0.922	80	432	100	7772	7728	-3.900	488	7284	477	7251	42081	587408	39.667	127.018	0	0	0
5	4	11	"araE"	"STM3016"	2510	48840	110	295	294	63	21	50	50	52	13	25	100	100	0	13369	13448	2149	15	91	91	92	24	26	100	100	0	0.018	0.018	0.018	0.018	1.248	0.018	0.898	80	478	100	13523	13601	-5.760	245	13278	244	13357	23529	1075801	18.615	556.500	0	0	0
5	5	11	"yohM"	"STM3024"	2680	48840	100	200	200	43	21	51	51	53	14	26	100	100	0	11107	10799	2031	18	86	86	89	19	21	100	100	0	0.014	0.014	0.014	0.014	1.342	0.014	0.874	80	430	100	11170	10862	-6.209	149	11021	149	10713	15966	863890	10.500	563.684	0	0	0
5	6	11	"stdA"	"STM3029"	2860	48840	110	174	194	129	66	52	52	54	14	25	95	95	0	7715	7746	1634	21	84	84	88	21	23	100	100	0	0.016	0.019	0.016	0.016	1.830	0.016	0.419	80	479	100	7753	7804	-5.967	122	7631	142	7662	15485	619700	10.000	364.667	0	0	0
5	7	11	""	"STM2691"	3030	48830	110	298	313	111	35	53	53	55	18	32	100	100	0	3347	3566	1132	31	79	79	84	27	32	100	100	0	0.075	0.075	0.075	0.071	1.522	0.073	0.703	80	488	100	3513	3747	-3.738	245	3268	260	3487	25022	285270	14.333	128.963	0	0	0
5	8	11	""	"STM2698"	3220	48840	100	46	50	16	32	54	54	57	18	31	7	2	0	156	171	69	40	78	78	83	29	34	90	62	0	-0.103	-0.043	0.119	0.137	4.612	0.016	0.004	80	430	100	70	89	Error	-8	78	-4	93	4009	13687	-0.389	3.034	0	0	0
5	9	11	""	"STM2705"	3390	48840	100	89	203	415	204	52	52	62	75	120	13	10	0	3135	4011	3936	98	80	80	88	41	46	100	100	0	0.012	0.038	0.013	0.014	2.453	0.059	0.492	80	391	100	3092	4082	-6.368	37	3055	151	3931	16254	320906	1.880	95.683	0	0	0
5	10	11	"yjfY"	"STM4389"	3570	48830	110	112	117	49	41	53	53	57	22	38	82	62	0	755	786	310	39	83	83	89	35	39	100	100	0	0.088	0.091	0.088	0.079	1.970	0.091	0.561	80	466	100	731	767	-3.510	59	672	64	703	9394	62909	2.727	19.914	0	0	0
5	11	11	"thrL"	"STM0001"	3740	48830	100	52	54	13	24	54	54	80	349	436	0	0	0	101	117	70	59	82	82	91	128	140	5	2	0	-0.105	0.000	0.500	0.411	5.026	2.736	0.298	80	430	100	17	35	Error	-2	19	0	35	4289	9366	-0.074	0.203	-50	0	0
5	12	11	""	"STM0270"	3930	48830	110	144	141	37	26	51	51	53	26	49	97	81	0	6523	6668	1518	22	80	80	96	194	202	100	100	0	0.014	0.014	0.014	0.013	1.643	0.014	0.731	80	493	100	6536	6678	-6.114	93	6443	90	6588	11274	533470	3.385	33.876	0	0	0
5	13	11	""	"STM0538"	4110	48840	100	130	141	46	32	52	52	53	12	22	98	96	0	3393	3220	886	27	78	78	81	18	22	100	100	0	0.024	0.028	0.027	0.026	1.662	0.028	0.738	80	442	100	3393	3231	-5.409	78	3315	89	3142	11296	257602	7.333	174.389	0	0	0
5	14	11	""	"STM0554"	4290	48840	110	91	99	32	32	53	53	61	92	150	6	0	0	1928	2083	816	39	82	82	107	356	332	100	100	0	0.021	0.023	0.021	0.020	1.837	0.023	0.609	80	490	100	1884	2047	-5.602	38	1846	46	2001	7944	166656	0.413	5.551	0	0	0
5	15	11	""	"STM0567"	4460	48830	100	430	448	170	37	50	50	53	23	43	100	100	0	4403	4414	1684	38	82	82	84	18	21	100	100	0	0.088	0.092	0.094	0.093	1.299	0.089	0.911	80	408	100	4701	4730	-3.507	380	4321	398	4332	35832	353133	17.174	240.556	0	0	0
5	16	11	""	"STM0575"	4630	48830	100	250	260	67	25	50	50	52	14	26	100	100	0	8174	8397	1643	19	83	83	88	33	37	100	100	0	0.025	0.025	0.025	0.025	1.257	0.025	0.903	80	430	100	8291	8524	-5.338	200	8091	210	8314	20761	671764	14.857	251.788	0	0	0
5	17	11	""	"STM0580"	4810	48830	110	457	470	214	45	51	51	55	18	32	100	100	0	5617	5494	1992	36	82	82	87	25	28	100	100	0	0.073	0.077	0.077	0.075	1.312	0.077	0.865	80	479	100	5941	5831	-3.769	406	5535	419	5412	37577	439552	23.056	216.280	0	0	0
5	18	11	"ybdZ"	"STM0587"	4990	48840	100	106	106	25	23	52	52	54	16	29	96	76	0	727	728	249	34	82	82	85	23	27	100	98	0	0.084	0.084	0.083	0.080	1.968	0.073	0.562	80	438	100	699	700	-3.578	54	645	54	646	8454	58262	3.250	27.957	0	0	0
5	19	11	""	"STM2244"	5180	48830	110	98	102	34	33	50	50	51	12	23	95	81	0	1157	1234	573	46	81	81	83	18	21	100	100	0	0.045	0.045	0.045	0.041	1.754	0.043	0.650	80	505	100	1124	1205	-4.486	48	1076	52	1153	8173	98725	4.250	63.944	0	0	0
5	20	11	"yegT"	"STM2142"	5360	48830	110	373	371	143	38	49	49	51	14	27	97	97	0	4792	4455	1417	31	81	81	92	105	114	100	100	0	0.069	0.074	0.073	0.066	1.544	0.076	0.938	80	452	100	5035	4696	-3.862	324	4711	322	4374	29650	356408	22.857	41.552	0	0	0
5	21	11	"yehU"	"STM2159"	5520	48830	100	502	514	134	26	49	49	51	12	23	100	100	0	11825	11620	2231	19	83	83	88	23	26	100	100	0	0.039	0.040	0.040	0.039	1.218	0.040	0.939	80	395	100	12195	12002	-4.696	453	11742	465	11537	41112	929580	38.583	501.391	0	0	0
5	22	11	"yohC"	"STM2169"	5710	48830	110	3971	3926	1345	34	51	51	52	13	25	100	100	0	6426	6369	1245	19	86	86	91	22	24	100	100	0	0.618	0.617	0.634	0.567	1.548	0.641	0.934	80	464	100	10260	10158	-0.694	3920	6340	3875	6283	314067	509530	298.000	285.364	0	0	0
5	23	11	"yohI"	"STM2174"	5880	48830	110	986	978	164	16	50	50	53	16	30	100	100	0	13238	13389	1910	14	86	86	100	93	93	100	100	0	0.071	0.070	0.070	0.069	1.158	0.065	0.913	80	452	100	14088	14231	-3.813	936	13152	928	13303	78203	1071141	57.813	142.892	0	0	0
5	24	11	"yfhD"	"STM2567"	6050	48830	110	680	676	124	18	49	49	50	15	30	100	100	0	15781	15725	1974	12	86	86	97	67	69	100	100	0	0.040	0.040	0.040	0.040	1.143	0.039	0.933	80	522	100	16326	16266	-4.637	631	15695	627	15639	54114	1257970	41.733	233.254	0	0	0
5	1	12	"hupA"	"STM4170"	1960	49030	100	2144	2261	1125	49	50	50	53	16	30	100	100	0	1389	1342	563	41	86	86	88	17	19	100	100	0	1.607	1.760	1.614	1.736	1.747	2.014	0.714	80	458	100	3397	3467	0.684	2094	1303	2211	1256	180862	107353	138.000	73.765	0	0	0
5	2	12	"hupA"	"STM4170"	2140	49030	100	1504	1804	1522	84	49	49	50	11	22	100	100	0	853	977	769	78	87	87	88	15	17	100	100	0	1.899	1.972	1.938	1.997	1.761	2.480	0.487	80	427	100	2221	2645	0.926	1455	766	1755	890	144351	78164	159.455	59.267	0	0	0
5	3	12	"hilA"	"STM2876"	2330	49020	110	1188	1209	434	35	50	50	51	12	23	100	100	0	8475	9025	2621	29	95	95	101	53	52	100	100	0	0.136	0.130	0.131	0.127	1.389	0.127	0.872	80	478	100	9518	10089	-2.880	1138	8380	1159	8930	96709	722002	96.500	168.377	0	0	0
5	4	12	"hilA"	"STM2876"	2510	49030	100	573	584	161	27	50	50	52	13	25	100	100	0	5376	5182	1622	31	97	97	103	56	54	100	100	0	0.099	0.105	0.105	0.107	1.295	0.102	0.953	80	417	100	5802	5619	-3.335	523	5279	534	5085	46756	414567	40.923	90.696	0	0	0
5	5	12	"hilC"	"STM2867"	2690	49020	100	1918	1865	489	26	53	53	55	13	23	100	100	0	6573	6373	1293	20	89	89	92	19	20	100	100	0	0.288	0.288	0.290	0.283	1.264	0.283	0.924	80	420	100	8349	8096	-1.798	1865	6484	1812	6284	149164	509844	139.231	330.579	0	0	0
5	6	12	"hilC"	"STM2867"	2870	49020	110	2789	2723	520	19	53	53	55	13	23	100	100	0	9088	9039	1308	14	84	84	89	23	25	100	100	0	0.304	0.298	0.300	0.295	1.174	0.290	0.937	80	440	100	11740	11625	-1.718	2736	9004	2670	8955	217843	723145	205.231	389.130	0	0	0
5	7	12	"hns"	"STM1751"	3030	49030	110	12315	12064	3023	25	53	53	56	19	33	100	100	0	2369	2258	462	20	80	80	83	21	25	100	100	0	5.357	5.515	5.487	5.493	1.334	5.746	0.931	80	460	100	14551	14189	2.421	12262	2289	12011	2178	965155	180650	632.000	103.571	0	0	0
5	8	12	"hns"	"STM1751"	3220	49020	110	3287	3319	1991	59	54	54	59	29	49	100	100	0	835	875	456	52	77	77	81	20	24	100	100	0	4.265	4.091	4.039	3.959	1.568	4.785	0.768	80	474	100	3991	4063	2.093	3233	758	3265	798	265557	69962	112.414	39.700	0	0	0
5	9	12	"hns"	"STM1751"	3410	49010	120	11749	11436	4939	43	53	53	66	64	96	100	99	0	2315	2128	741	34	79	79	84	25	29	100	100	0	5.231	5.555	5.551	5.300	1.574	5.995	0.910	120	493	100	13932	13432	2.387	11696	2236	11383	2049	1372333	255406	177.656	81.760	0	0	0
5	10	12	"hilD"	"STM2875"	3570	49010	100	60	75	40	53	52	52	66	68	103	15	1	0	82	84	19	22	81	81	88	41	46	1	1	0	8.000	7.667	1.036	1.358	4.768	8.023	0.136	80	374	100	9	26	3.000	8	1	23	3	5980	6733	0.132	-0.098	-50	0	0
5	11	12	"hilD"	"STM2875"	3740	49010	110	770	1391	1847	132	54	54	62	40	64	98	97	0	1742	2749	2837	103	81	81	95	80	84	100	100	0	0.431	0.501	0.445	0.408	1.900	0.570	0.854	80	505	100	2377	4005	-1.214	716	1661	1337	2668	111290	219905	33.225	33.175	0	0	0
5	12	12	"stpA"	"STM2799"	3930	49010	110	2695	2641	1174	44	55	55	64	41	64	100	100	0	3174	3043	1037	34	83	83	99	83	83	100	100	0	0.854	0.874	0.873	0.834	1.534	0.904	0.815	80	479	100	5731	5546	-0.228	2640	3091	2586	2960	211245	243412	62.854	35.470	0	0	0
5	13	12	"csrA"	"STM2826"	4100	49020	110	1452	1575	938	59	56	56	60	22	36	100	100	0	459	485	228	47	78	78	83	24	28	100	100	0	3.664	3.732	3.613	3.641	1.497	4.220	0.808	80	453	100	1777	1926	1.873	1396	381	1519	407	125988	38786	68.864	16.750	0	0	0
5	14	12	"dps"	"STM0831"	4280	49020	110	8930	10066	6450	64	58	58	67	51	76	100	100	0	841	889	424	47	79	79	80	19	23	100	98	0	11.643	12.356	11.706	11.685	1.877	14.370	0.830	80	466	100	9634	10818	3.541	8872	762	10008	810	805317	71108	196.059	42.579	0	0	0
5	15	12	"dps"	"STM0831"	4460	49010	110	19390	18730	6585	35	59	59	75	67	89	100	100	0	1642	1576	408	25	79	79	81	18	22	100	100	0	12.368	12.472	12.579	11.973	1.476	13.895	0.859	80	480	100	20894	20168	3.629	19331	1563	18671	1497	1498406	126100	278.433	83.056	0	0	0
5	16	12	"dps"	"STM0831"	4640	49020	110	27296	26307	5678	21	57	57	73	59	80	100	100	0	2147	2060	382	18	81	81	85	21	24	100	100	0	13.184	13.264	13.350	13.311	1.278	13.547	0.946	80	465	100	29305	28229	3.721	27239	2066	26250	1979	2104569	164823	444.644	94.048	0	0	0
5	17	12	"oxyR"	"STM4125"	4810	49020	110	180	364	451	123	51	51	57	25	43	96	80	0	355	838	1185	141	82	82	86	20	23	98	96	0	0.473	0.414	0.422	0.453	3.143	0.298	0.512	80	450	100	402	1069	-1.082	129	273	313	756	29109	67020	12.280	37.600	0	0	0
5	18	12	"oxyR"	"STM4125"	4980	49020	110	858	833	259	31	50	50	52	12	23	100	100	0	2842	2723	811	29	82	82	87	23	26	100	100	0	0.293	0.296	0.287	0.295	1.435	0.288	0.909	80	439	100	3568	3424	-1.772	808	2760	783	2641	66638	217819	65.083	114.609	0	0	0
5	19	12	"fur"	"STM0693"	5160	49020	110	3958	3667	903	24	52	52	53	13	24	100	100	0	6141	5827	880	15	84	84	90	26	28	100	100	0	0.645	0.629	0.645	0.609	1.270	0.634	0.954	80	465	100	9963	9358	-0.633	3906	6057	3615	5743	293337	466135	278.000	220.654	0	0	0
5	20	12	"fur"	"STM0693"	5340	49010	110	1304	1614	1451	89	50	50	52	13	25	100	100	0	2266	2521	1359	53	84	84	92	49	53	100	100	0	0.575	0.642	0.576	0.560	1.590	0.755	0.751	80	489	100	3436	4001	-0.799	1254	2182	1564	2437	129144	201675	120.154	49.571	0	0	0
5	21	12	"envR"	"STM3389"	5540	49020	110	61	72	30	41	50	50	52	13	25	43	26	0	2434	3266	2594	79	83	83	90	49	54	100	100	0	0.005	0.007	0.008	0.006	2.414	0.007	0.451	80	461	100	2362	3205	-7.740	11	2351	22	3183	5776	261247	1.538	64.816	0	0	0
5	22	12	"envR"	"STM3389"	5700	49010	110	74	79	31	39	49	49	51	13	25	72	47	0	5650	5561	3562	64	86	86	94	39	41	100	100	0	0.004	0.005	0.005	0.005	2.116	0.006	0.527	80	425	100	5589	5505	-7.798	25	5564	30	5475	6356	444897	2.154	140.179	0	0	0
5	23	12	"envR"	"STM3389"	5870	49010	110	113	116	24	20	49	49	52	14	26	98	96	0	11104	11089	2360	21	86	86	100	72	72	100	100	0	0.006	0.006	0.006	0.006	1.479	0.006	0.724	80	453	100	11082	11070	-7.428	64	11018	67	11003	9263	887124	4.571	152.625	0	0	0
5	24	12	"arcB"	"STM3328"	6050	49020	110	240	261	117	44	48	48	50	12	24	100	100	0	1577	1724	894	51	84	84	91	61	67	100	100	0	0.129	0.130	0.132	0.130	1.775	0.107	0.682	80	508	100	1685	1853	-2.959	192	1493	213	1640	20900	137957	17.583	26.770	0	0	0
5	1	13	"ctrl-10-10ng/ul"	"ctrl-10-10ng/ul"	1970	49190	100	45	46	11	23	47	47	49	14	28	7	2	0	83	82	13	15	84	84	87	30	34	2	0	0	2.000	0.500	1.222	1.061	3.607	0.014	0.000	80	449	100	-3	-3	1.000	-2	-1	-1	-2	3679	6592	-0.214	-0.167	-50	0	0
5	2	13	"ctrl-108-10ng/ul"	"ctrl-108-10ng/ul"	2150	49190	100	45	49	16	32	46	46	47	10	21	18	6	0	86	95	43	45	84	84	86	31	36	8	5	0	-0.500	0.273	0.578	0.583	3.641	0.070	0.017	80	417	100	1	14	Error	-1	2	3	11	3914	7566	0.200	0.290	-50	0	0
5	3	13	"ctrl-Y1-10ng/ul"	"ctrl-Y1-10ng/ul"	2330	49190	100	48	48	9	18	47	47	49	12	24	7	0	0	88	88	13	14	93	93	97	57	58	0	0	0	-0.200	-0.200	0.714	0.632	2.820	0.216	0.041	80	418	100	-4	-4	Error	1	-5	1	-5	3820	7075	-0.083	-0.158	-50	0	0
5	4	13	"ctrl-Y3-10ng/ul"	"ctrl-Y3-10ng/ul"	2500	49190	100	47	49	9	18	50	50	52	13	25	10	0	0	101	100	16	16	96	96	98	19	19	15	2	0	-0.600	-0.250	0.509	0.571	4.303	606.799	0.000	80	406	100	2	3	Error	-3	5	-1	4	3903	8021	-0.231	0.105	-50	0	0
5	5	13	"ctrl-Y5-10ng/ul"	"ctrl-Y5-10ng/ul"	2680	49190	100	48	49	12	24	50	50	52	14	26	8	2	0	87	87	13	14	88	88	89	16	17	3	1	0	2.000	1.000	0.875	0.802	3.392	0.097	0.001	80	420	100	-3	-2	1.000	-2	-1	-1	-1	3942	6966	-0.214	-0.125	-50	0	0
5	6	13	"EMPTY"	"EMPTY"	2860	49190	100	50	53	17	32	50	50	52	13	25	13	5	0	86	88	17	19	81	81	84	18	21	20	3	0	0.000	0.429	0.806	0.969	3.763	0.319	0.027	80	420	100	5	10	Error	0	5	3	7	4225	7032	0.077	0.222	-75	0	0
5	7	13	"ctrl-10-50ng/ul"	"ctrl-10-50ng/ul"	3040	49190	100	49	50	11	22	53	53	290	3481	1200	0	0	0	77	79	19	24	76	76	95	275	289	0	0	0	-4.000	-1.000	0.646	0.546	3.473	0.768	0.006	80	395	100	-3	0	Error	-4	1	-3	3	3964	6281	-0.069	-0.058	-50	0	0
5	8	13	"ctrl-108-50ng/ul"	"ctrl-108-50ng/ul"	3210	49190	100	48	47	11	23	53	53	286	3442	1203	0	0	0	76	79	18	22	76	76	95	272	286	0	0	0	100000.000	-2.000	1.107	0.789	3.860	0.119	0.002	80	404	100	-5	-3	16.610	-5	0	-6	3	3790	6337	-0.069	-0.059	-50	0	0
5	9	13	"ctrl-Y1-50ng/ul"	"ctrl-Y1-50ng/ul"	3390	49190	100	47	48	13	27	49	49	52	23	44	1	1	0	74	77	13	16	76	76	78	16	20	15	0	0	1.000	-1.000	0.950	0.807	3.930	0.239	0.002	80	416	100	-4	0	0.000	-2	-2	-1	1	3819	6121	-0.174	-0.062	-50	0	0
5	10	13	"ctrl-Y3-50ng/ul"	"ctrl-Y3-50ng/ul"	3570	49190	100	46	50	18	36	48	48	57	59	103	2	0	0	75	78	18	23	76	76	79	20	25	13	3	0	2.000	1.000	0.750	0.804	3.565	0.193	0.010	80	464	100	-3	4	1.000	-2	-1	2	2	3998	6253	-0.119	-0.050	-50	0	0
5	11	13	"ctrl-Y5-50ng/ul"	"ctrl-Y5-50ng/ul"	3800	49170	50	103	106	47	44	51	51	54	20	37	75	66	0	99	97	24	24	78	78	82	21	25	50	8	0	2.476	2.895	3.112	2.794	4.018	10.899	0.023	12	94	100	73	74	1.308	52	21	55	19	1274	1158	2.600	0.714	0	0	0
5	12	13	"EMPTY"	"EMPTY"	3920	49190	100	57	65	27	41	50	50	54	20	37	25	10	0	80	87	34	39	79	79	85	24	28	16	8	0	7.000	1.875	0.583	0.660	5.049	0.347	0.056	80	417	100	8	23	2.807	7	1	15	8	5169	6929	0.550	0.083	-75	0	0
5	13	13	"ctrl-10-100ng/ul"	"ctrl-10-100ng/ul"	4100	49190	100	47	48	15	31	51	51	53	16	30	6	1	0	76	75	12	16	76	76	80	20	25	8	0	0	100000.000	3.000	1.159	0.902	3.909	0.397	0.010	80	408	100	-4	-4	16.610	-4	0	-3	-1	3858	6038	-0.312	-0.250	-50	0	0
5	14	13	"ctrl-108-100ng/ul"	"ctrl-108-100ng/ul"	4280	49190	100	47	50	11	22	51	51	58	51	87	0	0	0	74	78	19	24	76	76	78	16	20	13	2	0	2.000	-0.500	1.063	0.981	3.628	0.036	0.001	80	420	100	-6	1	1.000	-4	-2	-1	2	3960	6211	-0.157	0.000	-50	0	0
[truncated: 900,841 more chars]
