# Supplementary material for: BABAR: an R package to simplify the normalisation of common reference design microarray-based transcriptomic datasets
Source: BMC Bioinformatics. 2010 Feb 3;11:73. doi: 10.1186/1471-2105-11-73 (PMC2829013; doi:10.1186/1471-2105-11-73)
Supplement: Additional file 4 — Dataset 2. The unprocessed microarray data files and the associated .gal file for a non-heterogeneous 'good' dataset describing the transcriptomic changes of virulence genes for wild-type Salmonella and IHF mutants. [file 1471-2105-11-73-S4.ZIP › WT_64A.gpr]

ATF	1.0
29	56    
"Type=GenePix Results 3"
"DateTime=2004/04/23 16:37:58"
"Settings="
"GalFile=\\Fr-netapp1a\hintoncom\Array lists\STPLMar2003.gal"
"PixelSize=10"
"Wavelengths=635	532"
"ImageFiles=\\Fr-netapp1a\hintoncom\Collaborators\Michael Mangan\Double transcriptomes\2004 04 22 035764A.tif 2	\\Fr-netapp1a\hintoncom\Collaborators\Michael Mangan\Double transcriptomes\2004 04 22 035764A.tif 3"
"NormalizationMethod=None"
"NormalizationFactors=1	1"
"JpegImage=\\Fr-netapp1a\hintoncom\Collaborators\Michael Mangan\Double transcriptomes\gpr\2004 04 22 035764A.jpg"
"StdDev=Type 1"
"RatioFormulations=W1/W2 (635/532)"
"FeatureType=Circular"
"Barcode="
"BackgroundSubtraction=LocalFeature"
"ImageOrigin=1680, 14840"
"JpegOrigin=1710, 15180"
"Creator=GenePix Pro 5.0.1.24"
"Scanner=GenePix 4000A [48450]"
"FocusPosition=0"
"Temperature=40.15"
"LinesAveraged=2"
"Comment="
"PMTGain=600	570"
"ScanPower=100	100"
"LaserPower=1.8	1.57"
"Filters=<Empty>	<Empty>"
"ScanRegion=168,1484,1988,3152"
"Supplier="
"Block"	"Column"	"Row"	"Name"	"ID"	"X"	"Y"	"Dia."	"F635 Median"	"F635 Mean"	"F635 SD"	"F635 CV"	"B635"	"B635 Median"	"B635 Mean"	"B635 SD"	"B635 CV"	"% > B635+1SD"	"% > B635+2SD"	"F635 % Sat."	"F532 Median"	"F532 Mean"	"F532 SD"	"F532 CV"	"B532"	"B532 Median"	"B532 Mean"	"B532 SD"	"B532 CV"	"% > B532+1SD"	"% > B532+2SD"	"F532 % Sat."	"Ratio of Medians (635/532)"	"Ratio of Means (635/532)"	"Median of Ratios (635/532)"	"Mean of Ratios (635/532)"	"Ratios SD (635/532)"	"Rgn Ratio (635/532)"	"Rgn R2 (635/532)"	"F Pixels"	"B Pixels"	"Circularity"	"Sum of Medians (635/532)"	"Sum of Means (635/532)"	"Log Ratio (635/532)"	"F635 Median - B635"	"F532 Median - B532"	"F635 Mean - B635"	"F532 Mean - B532"	"F635 Total Intensity"	"F532 Total Intensity"	"SNR 635"	"SNR 532"	"Flags"	"Normalize"	"Autoflag"
1	1	1	"yiiD"	"STM4029"	2100	15430	70	261	321	177	55	97	97	173	271	156	34	3	0	707	985	696	70	155	155	335	637	190	43	15	0	0.297	0.270	0.273	0.270	2.772	0.247	0.500	32	197	100	716	1054	-1.751	164	552	224	830	10260	31506	0.546	1.020	-100	0	0
1	2	1	"yjiY"	"STM4532"	2220	15410	100	195	254	199	78	64	64	186	309	166	16	5	0	326	678	772	113	99	99	443	1071	241	17	6	0	0.577	0.328	0.478	0.503	3.570	0.148	0.320	80	405	100	358	769	-0.793	131	227	190	579	20317	54202	0.220	0.219	-50	0	0
1	3	1	"glpG"	"STM3524"	2380	15420	110	234	414	471	113	69	69	271	490	180	16	11	0	1412	2236	2225	99	98	98	500	1059	211	58	32	0	0.126	0.161	0.138	0.158	3.196	0.150	0.318	80	533	100	1479	2483	-2.993	165	1314	345	2138	33131	178906	0.292	1.639	-100	0	0
1	4	1	"yhjC"	"STM3607"	2570	15410	100	291	667	846	126	58	58	157	349	222	40	22	0	493	1208	1531	126	79	79	276	632	228	36	27	0	0.563	0.539	0.635	0.585	3.534	0.454	0.271	80	412	100	647	1738	-0.829	233	414	609	1129	53379	96621	1.461	1.475	-50	0	0
1	5	1	"dacB"	"STM3300"	2700	15410	100	600	987	1116	113	63	63	189	381	201	56	33	0	731	1169	1205	103	90	90	164	231	140	67	53	0	0.838	0.856	0.970	0.882	3.226	0.868	0.407	80	466	100	1178	2003	-0.255	537	641	924	1079	78938	93509	2.094	4.351	-100	0	0
1	6	1	"yqjD"	"STM3229"	2960	15450	110	351	411	286	69	91	91	246	365	148	30	6	0	709	884	795	89	132	132	233	255	109	75	53	0	0.451	0.426	0.475	0.485	3.519	0.350	0.171	80	409	100	837	1072	-1.150	260	577	320	752	32852	70705	0.452	2.553	-100	0	0
1	7	1	"yfhP"	"STM2544"	3110	15430	160	238	333	245	73	59	59	136	246	180	39	14	0	622	965	902	93	129	129	220	457	207	51	29	0	0.363	0.328	0.443	0.400	2.608	0.235	0.441	208	1115	100	672	1110	-1.462	179	493	274	836	69318	200806	0.801	1.630	-100	0	0
1	8	1	""	"STM0660"	3290	15410	100	168	167	58	34	67	67	216	555	256	0	0	0	280	310	115	37	140	140	375	831	221	0	0	0	0.721	0.588	0.660	0.600	2.382	0.297	0.604	80	443	100	241	270	-0.471	101	140	100	170	13380	24780	-0.088	-0.078	-50	0	0
1	9	1	""	"STM0672"	3470	15410	100	406	950	978	102	73	73	456	905	198	37	16	0	587	1144	1060	92	142	142	460	758	164	43	27	0	0.748	0.875	0.866	0.845	2.000	1.230	0.681	80	462	100	778	1879	-0.418	333	445	877	1002	75960	91502	0.546	0.902	-50	0	0
1	10	1	"nagB"	"STM0684"	3640	15410	100	1025	1689	1567	92	59	59	362	814	224	50	40	0	785	1461	1266	86	130	130	368	636	172	50	42	0	1.475	1.225	1.165	1.166	1.743	1.302	0.742	80	431	100	1621	2961	0.561	966	655	1630	1331	135084	116901	1.630	1.719	-50	0	0
1	11	1	"ybfN"	"STM0688"	3830	15410	120	176	213	162	76	52	52	64	48	75	75	61	0	309	430	386	89	118	118	131	57	43	76	63	0	0.649	0.516	0.439	0.577	3.275	0.302	0.323	120	544	100	315	473	-0.623	124	191	161	312	25509	51580	3.104	5.246	-100	0	0
1	12	1	"eutH"	"STM2460"	4000	15410	130	871	1032	727	70	53	53	77	153	198	90	79	0	3965	4892	4216	86	108	108	142	214	150	97	90	0	0.212	0.205	0.188	0.233	3.554	0.136	0.506	120	531	100	4675	5763	-2.237	818	3857	979	4784	123853	587088	6.242	22.196	0	0	0
1	13	1	"ubiE"	"STM3970"	4180	15420	150	2412	3732	3792	101	56	56	95	188	197	94	89	0	3533	4300	3501	81	101	101	185	409	221	91	83	0	0.686	0.875	0.791	0.784	2.287	0.972	0.553	156	618	100	5788	7875	-0.543	2356	3432	3676	4199	582123	670786	19.346	10.061	0	0	0
1	14	1	""	"STM3966"	4350	15420	150	1360	1579	1136	71	54	54	90	154	171	93	88	0	5740	6299	4183	66	95	95	195	439	225	91	87	0	0.231	0.246	0.244	0.276	2.837	0.231	0.763	156	607	100	6951	7729	-2.112	1306	5645	1525	6204	246294	982656	9.669	13.904	0	0	0
1	15	1	"yigL"	"STM3962"	4520	15420	150	553	750	693	92	51	51	72	96	133	85	73	0	1358	1937	2060	106	97	97	146	254	173	83	75	0	0.398	0.380	0.413	0.393	2.702	0.282	0.604	156	648	100	1763	2539	-1.329	502	1261	699	1840	116981	302178	7.063	7.051	0	0	0
1	16	1	"recQ"	"STM3958"	4710	15410	140	393	840	1139	135	50	50	60	61	101	86	75	0	976	1889	2241	118	102	102	128	149	116	84	71	0	0.392	0.442	0.473	0.444	3.332	0.424	0.652	156	673	100	1217	2577	-1.349	343	874	790	1787	131014	294660	12.787	11.819	0	0	0
1	17	1	"yigG"	"STM3954"	4900	15410	130	339	547	514	93	51	51	63	81	128	77	66	0	1514	2574	2929	113	106	106	149	346	232	82	70	0	0.205	0.201	0.198	0.204	3.768	0.109	0.338	120	559	100	1696	2964	-2.290	288	1408	496	2468	65645	308866	5.975	7.009	0	0	0
1	18	1	"yigB"	"STM3950"	5070	15410	140	1502	2502	2600	103	50	50	57	65	114	94	88	0	2020	4032	4637	115	105	105	134	310	231	83	76	0	0.758	0.624	0.701	0.697	3.529	0.521	0.674	156	609	100	3367	6379	-0.399	1452	1915	2452	3927	390290	628982	37.615	12.574	0	0	0
1	19	1	"sgaB"	"STM4384"	5260	15420	170	100	352	784	222	52	52	68	101	148	32	25	0	382	1049	1693	161	106	106	152	363	238	47	30	0	0.174	0.318	0.244	0.232	3.830	0.308	0.499	208	810	100	324	1243	-2.524	48	276	300	943	73205	218279	2.812	2.471	0	0	0
1	20	1	"cycA"	"STM4398"	5420	15420	150	1921	2613	2278	87	55	55	88	176	200	92	84	0	4739	6475	5378	83	106	106	211	663	314	92	82	0	0.403	0.402	0.393	0.380	2.625	0.326	0.580	156	564	100	6499	8927	-1.312	1866	4633	2558	6369	407688	1010100	14.347	9.448	0	0	0
1	21	1	"ytfM"	"STM4409"	5600	15430	170	340	869	1298	149	54	54	72	119	165	67	54	0	1081	2624	4270	162	98	98	176	584	331	60	48	0	0.291	0.323	0.350	0.306	2.736	0.245	0.622	208	827	100	1269	3341	-1.781	286	983	815	2526	180737	545733	6.697	4.192	0	0	0
1	22	1	""	"STM4418"	5790	15420	120	370	464	393	84	52	52	56	32	57	97	94	0	2919	3211	2701	84	86	86	128	337	263	87	83	0	0.112	0.132	0.130	0.149	2.755	0.105	0.501	120	507	100	3151	3537	-3.155	318	2833	412	3125	55655	385364	12.750	9.148	0	0	0
1	23	1	""	"STM4422"	5970	15410	130	60	63	19	30	50	50	58	63	108	2	0	0	322	483	398	82	77	77	85	50	58	93	80	0	0.041	0.032	0.040	0.045	4.529	0.017	0.023	120	623	100	255	419	-4.615	10	245	13	406	7604	57997	0.079	7.960	0	0	0
1	24	1	"srfJ"	"STM4426"	6140	15410	130	155	243	226	93	51	51	54	26	48	85	70	0	3849	6141	6687	108	80	80	91	64	70	100	100	0	0.028	0.032	0.029	0.029	2.731	0.024	0.503	120	713	100	3873	6253	-5.180	104	3769	192	6061	29110	736861	7.269	94.531	0	0	0
1	1	2	"yaiC"	"STM0385"	1970	15600	80	1709	2310	2328	100	97	97	454	829	182	73	48	0	1622	1846	847	45	124	124	512	709	138	100	63	0	1.076	1.285	1.120	0.940	2.734	3.549	0.133	52	332	100	3110	3935	0.106	1612	1498	2213	1722	120113	95970	2.239	1.882	-100	0	0
1	2	2	"mopB"	"STM4329"	2220	15590	100	476	702	797	113	297	297	704	1061	150	12	5	0	209	268	183	68	409	409	778	1096	140	0	0	0	-0.895	-2.872	0.659	1.053	5.788	2.578	0.443	80	508	100	-21	264	Error	179	-200	405	-141	56181	21426	-0.002	-0.465	-50	0	0
1	3	2	"phoP"	"STM1231"	2410	15610	90	804	1360	1365	100	158	158	504	731	145	48	23	0	1902	3041	2913	95	246	246	643	912	141	73	48	0	0.390	0.430	0.333	0.412	3.768	0.297	0.180	52	355	100	2302	3997	-1.358	646	1656	1202	2795	70741	158130	1.171	2.629	-100	0	0
1	4	2	"otsA"	"STM1928"	2570	15590	100	203	286	267	93	84	84	210	367	174	12	6	0	504	783	722	92	117	117	392	719	183	30	11	0	0.307	0.303	0.307	0.281	2.564	0.341	0.580	80	330	100	506	868	-1.701	119	387	202	666	22897	62656	0.207	0.544	-50	0	0
1	5	2	"thiF"	"STM4162"	2690	15660	110	342	476	344	72	95	95	164	196	119	62	38	0	773	869	603	69	132	132	290	425	146	63	40	0	0.385	0.517	0.536	0.452	3.625	0.410	0.274	80	410	100	888	1118	-1.376	247	641	381	737	38096	69541	1.592	1.362	-100	0	0
1	6	2	"hemE"	"STM4167"	2880	15570	60	304	300	208	69	123	123	177	144	81	53	25	0	623	686	561	81	184	184	263	304	115	59	28	0	0.412	0.353	0.684	0.510	2.973	0.192	0.330	32	169	100	620	679	-1.278	181	439	177	502	9607	21944	0.854	1.391	-100	0	0
1	7	2	"bfr"	"STM3443"	3030	15580	60	361	486	416	85	131	131	195	168	86	56	46	0	413	434	297	68	157	157	207	143	69	62	37	0	0.898	1.282	1.576	1.718	3.698	1.437	0.516	32	159	100	486	632	-0.155	230	256	355	277	15554	13899	1.732	1.587	-100	0	0
1	8	2	"stfA"	"STM0195"	3330	15610	90	126	228	256	112	64	64	100	109	109	36	25	0	638	2417	3342	138	118	118	162	166	102	78	63	0	0.119	0.071	0.111	0.109	5.157	0.042	0.237	52	350	100	582	2463	-3.068	62	520	164	2299	11841	125688	1.174	13.584	-100	0	0
1	9	2	"hemL"	"STM0202"	3480	15600	100	371	694	803	115	65	65	230	550	239	33	17	0	470	639	621	97	116	116	218	399	183	48	21	0	0.864	1.203	1.006	1.072	3.987	1.395	0.458	80	385	100	660	1152	-0.210	306	354	629	523	55493	51104	0.844	1.055	-100	0	0
1	10	2	"eutD"	"STM2466"	3650	15600	140	190	473	618	130	60	60	290	650	224	21	10	0	504	1154	1660	143	120	120	281	491	174	46	32	0	0.339	0.399	0.536	0.431	4.908	0.279	0.218	156	535	100	514	1447	-1.563	130	384	413	1034	73838	179994	0.282	1.778	-100	0	0
1	11	2	"crr"	"STM2433"	3830	15590	130	347	1171	2528	215	56	56	82	148	180	63	50	0	407	726	901	124	114	114	142	156	109	65	48	0	0.993	1.822	1.020	1.217	5.389	6.414	0.117	120	436	100	584	1727	-0.010	291	293	1115	612	140471	87160	7.358	3.744	-100	0	0
1	12	2	"prpD"	"STM0370"	4010	15600	140	172	440	761	172	61	61	100	179	179	41	23	0	854	2059	2837	137	109	109	163	268	164	64	57	0	0.149	0.194	0.190	0.173	5.773	0.181	0.478	156	401	100	856	2329	-2.747	111	745	379	1950	68634	321227	1.899	7.075	0	0	0
1	13	2	"spaQ"	"STM2889"	4180	15590	130	898	1542	2060	133	60	60	144	275	190	77	63	0	898	1209	1040	86	94	94	256	564	220	61	37	0	1.042	1.329	0.889	1.014	3.392	2.577	0.236	120	341	100	1642	2597	0.060	838	804	1482	1115	185096	145094	5.084	1.690	0	0	0
1	14	2	"yfeJ"	"STM2437"	4360	15600	120	312	448	427	95	56	56	117	219	187	55	29	0	1182	1728	1898	109	83	83	249	563	226	73	49	0	0.233	0.238	0.256	0.266	3.369	0.142	0.368	120	386	100	1355	2037	-2.102	256	1099	392	1645	53724	207369	1.511	2.627	0	0	0
1	15	2	"fabH"	"STM1193"	4540	15600	130	1616	2601	3247	124	54	54	89	155	174	95	89	0	1751	2455	2435	99	87	87	164	328	200	85	76	0	0.939	1.076	1.004	1.043	3.408	1.226	0.461	120	375	100	3226	4915	-0.091	1562	1664	2547	2368	312148	294560	16.206	6.985	0	0	0
1	16	2	"flgN"	"STM1171"	4720	15600	120	1786	2957	3140	106	52	52	65	111	170	99	98	0	677	1017	1095	107	89	89	104	81	77	96	88	0	2.949	3.130	2.941	3.121	3.474	4.749	0.331	120	373	100	2322	3833	1.560	1734	588	2905	928	354896	122045	26.054	11.272	0	0	0
1	17	2	"phsC"	"STM2063"	4890	15600	120	1172	1872	2062	110	53	53	69	92	133	97	91	0	1793	2927	3186	108	92	92	181	669	369	75	59	0	0.658	0.642	0.708	0.658	3.093	0.448	0.354	120	408	100	2820	4654	-0.604	1119	1701	1819	2835	224683	351212	19.598	4.105	0	0	0
1	18	2	"pefB"	"PSLT019"	5070	15600	120	101	147	120	81	58	58	81	103	127	32	13	0	1395	2028	2534	124	101	101	203	694	341	67	47	0	0.033	0.046	0.053	0.053	5.309	0.032	0.216	120	380	100	1337	2016	-4.911	43	1294	89	1927	17652	243395	0.641	2.630	0	0	0
1	19	2	""	"PSLT046"	5250	15600	140	867	2349	4361	185	58	58	91	146	160	80	70	0	699	1726	2399	138	101	101	164	272	165	66	53	0	1.353	1.410	1.085	1.259	4.844	2.016	0.584	156	373	100	1407	3916	0.436	809	598	2291	1625	366469	269195	15.466	5.743	0	0	0
1	20	2	"rlgA"	"PSLT045"	5440	15610	120	174	881	1452	164	55	55	118	239	202	44	35	0	325	1081	1692	156	101	101	303	907	299	32	17	0	0.531	0.843	0.639	0.705	5.247	0.698	0.470	120	295	100	343	1806	-0.913	119	224	826	980	105741	129727	3.192	0.858	0	0	0
1	21	2	"udp"	"STM3968"	5590	15610	120	351	3349	7611	227	54	54	91	187	205	53	48	0	154	1025	1909	186	103	103	247	845	342	26	16	0	5.824	3.574	2.572	2.549	6.604	5.703	0.310	120	314	100	348	4217	2.542	297	51	3295	922	401859	123013	17.422	0.921	0	0	0
1	22	2	"hns"	"STM1751"	5780	15600	120	516	3782	7191	190	53	53	59	36	61	95	92	0	154	339	373	110	93	93	137	361	263	23	11	0	7.590	15.159	9.322	9.808	4.264	28.884	0.415	120	422	100	524	3975	2.924	463	61	3729	246	453881	40636	103.417	0.560	0	0	0
1	23	2	"prgI"	"STM2873"	5950	15610	100	599	2721	4063	149	53	53	71	85	119	83	72	0	130	279	321	115	85	85	93	41	44	51	37	0	12.133	13.753	13.302	13.462	5.364	20.870	0.371	80	361	100	591	2862	3.601	546	45	2668	194	217719	22287	31.176	4.537	0	0	0
1	24	2	"prfC"	"STM4560"	6130	15600	120	98	652	1200	184	52	52	64	70	109	47	41	0	220	1312	2283	174	80	80	93	69	74	55	50	0	0.329	0.487	0.433	0.471	6.167	0.403	0.457	120	556	100	186	1832	-1.606	46	140	600	1232	78246	157420	8.400	17.667	0	0	0
1	1	3	"iclR"	"STM4187"	2040	15760	100	135	242	268	110	87	87	336	569	169	12	0	0	344	530	542	102	116	116	531	886	166	15	5	0	0.211	0.374	0.383	0.426	4.181	0.444	0.450	80	460	100	276	569	-2.248	48	228	155	414	19355	42436	-0.165	-0.001	-50	0	0
1	2	3	"hisQ"	"STM2353"	2150	15760	70	414	478	308	64	177	177	505	834	165	6	0	0	1495	1655	1092	65	270	270	707	1034	146	59	25	0	0.193	0.217	0.219	0.241	2.171	0.217	0.276	32	188	100	1462	1686	-2.370	237	1225	301	1385	15280	52975	-0.032	0.917	-100	0	0
1	3	3	"rpsP"	"STM2676"	2440	15750	70	323	403	294	72	74	74	146	183	125	62	43	0	539	611	467	76	113	113	237	261	110	59	40	0	0.585	0.661	0.585	0.542	3.097	0.664	0.602	32	216	100	675	827	-0.775	249	426	329	498	12892	19565	1.404	1.433	-100	0	0
1	4	3	"ilvH"	"STM0117"	2580	15730	90	335	352	201	57	63	63	122	161	131	71	40	0	532	513	245	47	105	105	268	448	167	48	1	0	0.637	0.708	0.725	0.639	2.534	0.196	0.165	52	267	100	699	697	-0.651	272	427	289	408	18310	26692	1.429	0.547	-100	0	0
1	5	3	"putP"	"STM1125"	2800	15780	80	436	915	1451	158	56	56	145	425	293	44	23	0	548	1050	1387	132	73	73	117	158	135	82	69	0	0.800	0.879	0.628	0.618	3.160	0.856	0.460	52	303	100	855	1836	-0.322	380	475	859	977	47578	54610	1.812	5.905	-100	0	0
1	6	3	"hfq"	"STM4361"	2980	15780	90	1669	2403	2623	109	54	54	166	486	292	69	57	0	302	395	333	84	75	75	115	178	154	55	34	0	7.115	7.341	6.996	5.066	4.217	9.923	0.194	52	356	100	1842	2669	2.831	1615	227	2349	320	124955	20535	4.603	1.573	0	0	0
1	7	3	"cbiK"	"STM2025"	3140	15760	110	500	873	1050	120	54	54	138	276	200	65	47	0	456	828	876	105	82	82	164	247	150	63	41	0	1.193	1.098	1.137	1.139	2.660	1.524	0.331	80	453	100	820	1565	0.254	446	374	819	746	69819	66208	2.663	2.688	0	0	0
1	8	3	"cboQ"	"STM2021"	3290	15770	100	119	296	402	135	50	50	86	141	163	33	23	0	178	511	777	152	81	81	153	251	164	32	25	0	0.711	0.572	0.686	0.606	3.393	0.458	0.287	80	402	100	166	676	-0.491	69	97	246	430	23672	40906	1.489	1.426	-50	0	0
1	9	3	"umuD"	"STM1998"	3510	15770	70	204	278	278	100	52	52	63	50	79	84	68	0	1383	1624	1098	67	83	83	148	298	201	93	84	0	0.117	0.147	0.102	0.121	2.560	0.127	0.419	32	221	100	1452	1767	-3.096	152	1300	226	1541	8894	51976	4.300	4.953	0	0	0
1	10	3	"uhpB"	"STM3789"	3660	15760	110	122	272	391	143	51	51	64	57	89	55	37	0	438	1094	1513	138	81	81	103	71	68	70	62	0	0.199	0.218	0.233	0.274	4.461	0.159	0.499	80	374	100	428	1234	-2.330	71	357	221	1013	21726	87493	3.649	13.958	0	0	0
1	11	3	"trpC"	"STM1725"	3830	15770	110	153	215	205	95	53	53	63	39	61	67	55	0	726	1111	1463	131	81	81	100	107	107	76	68	0	0.155	0.157	0.190	0.209	3.976	0.093	0.605	80	422	100	745	1192	-2.689	100	645	162	1030	17220	88867	3.897	9.449	0	0	0
1	12	3	"rpoN"	"STM3320"	4020	15770	130	492	1062	1496	140	54	54	66	52	78	80	70	0	365	777	956	123	73	73	96	115	119	60	55	0	1.500	1.432	1.295	1.436	4.692	1.750	0.520	120	434	100	730	1712	0.585	438	292	1008	704	127398	93223	19.154	5.922	0	0	0
1	13	3	"phnW"	"STM0431"	4190	15770	130	92	180	303	168	50	50	69	118	171	20	12	0	1304	1851	2353	127	69	69	104	210	201	90	83	0	0.034	0.073	0.043	0.044	4.702	0.071	0.284	120	481	100	1277	1912	-4.878	42	1235	130	1782	21605	222171	0.941	8.319	0	0	0
1	14	3	""	"STM4141"	4370	15780	110	77	103	80	77	48	48	57	111	194	15	3	0	159	216	207	95	68	68	88	177	201	20	8	0	0.319	0.372	0.316	0.344	3.259	0.198	0.195	80	370	100	120	203	-1.650	29	91	55	148	8252	17313	0.414	0.723	0	0	0
1	15	3	""	"STM0346"	4550	15770	140	85	152	229	150	48	48	57	99	173	18	10	0	1065	1769	2401	135	71	71	83	90	108	90	85	0	0.037	0.061	0.044	0.046	4.223	0.047	0.276	156	403	100	1031	1802	-4.748	37	994	104	1698	23746	275952	0.960	18.733	0	0	0
1	16	3	""	"STM1042"	4720	15770	130	94	572	1478	258	49	49	61	103	168	35	27	0	605	2844	6747	237	71	71	83	44	53	90	80	0	0.084	0.189	0.131	0.107	4.679	0.164	0.544	120	402	100	579	3296	-3.569	45	534	523	2773	68682	341266	4.961	62.750	0	0	0
1	17	3	"sirC"	"STM1774"	4890	15770	110	72	263	483	183	51	51	61	47	77	35	28	0	161	507	753	148	76	76	136	583	428	21	15	0	0.247	0.492	0.346	0.360	3.808	0.430	0.416	80	373	100	106	643	-2.017	21	85	212	431	21019	40562	4.298	0.636	0	0	0
1	18	3	"orf70"	"STM1388"	5060	15770	120	105	218	411	188	54	54	69	68	98	41	25	0	175	380	595	156	80	80	143	557	389	13	9	0	0.537	0.547	0.630	0.579	3.727	0.677	0.222	120	412	100	146	464	-0.897	51	95	164	300	26168	45631	2.191	0.425	0	0	0
1	19	3	"traB"	"PSLT081"	5250	15780	120	123	166	133	80	53	53	65	63	96	52	23	0	5145	7638	8221	107	78	78	95	103	108	100	100	0	0.014	0.015	0.014	0.013	2.866	0.009	0.362	120	414	100	5137	7673	-6.178	70	5067	113	7560	19907	916515	1.603	73.233	0	0	0
1	20	3	"trbI"	"PSLT089"	5430	15770	130	80	103	74	71	50	50	54	24	44	54	31	0	1638	2946	3865	131	74	74	83	55	66	91	80	0	0.019	0.018	0.026	0.028	5.076	0.012	0.405	120	404	100	1594	2925	-5.704	30	1564	53	2872	12411	353482	2.042	52.055	0	0	0
1	21	3	""	"PSLT093"	5610	15780	120	63	81	54	66	49	49	51	14	27	49	30	0	1140	1937	2660	137	76	76	81	31	38	98	95	0	0.013	0.017	0.021	0.023	4.114	0.012	0.360	120	395	100	1078	1893	-6.248	14	1064	32	1861	9676	232430	2.143	59.871	0	0	0
1	22	3	"traF"	"PSLT097"	5790	15780	130	114	184	195	105	49	49	51	13	25	87	76	0	2351	4831	6221	128	77	77	84	36	42	99	97	0	0.029	0.028	0.028	0.031	3.824	0.023	0.531	120	428	100	2339	4889	-5.129	65	2274	135	4754	22104	579740	10.231	131.861	0	0	0
1	23	3	"traG"	"PSLT101"	5960	15780	120	160	277	362	130	50	50	57	35	61	82	65	0	1622	3296	4353	132	79	79	88	47	53	100	100	0	0.071	0.071	0.063	0.062	2.828	0.055	0.465	120	391	100	1653	3444	-3.810	110	1543	227	3217	33265	395514	6.286	68.255	0	0	0
1	24	3	""	"PSLT106"	6140	15780	130	171	267	273	102	52	52	57	27	47	83	68	0	1120	1687	1765	104	77	77	83	41	49	95	90	0	0.114	0.134	0.124	0.135	3.737	0.084	0.315	120	556	100	1162	1825	-3.132	119	1043	215	1610	31993	202417	7.778	39.122	0	0	0
1	1	4	""	"STM1656"	2080	15970	90	141	241	246	102	51	51	94	189	201	36	17	0	689	1148	1275	111	87	87	348	1312	377	28	11	0	0.150	0.179	0.139	0.180	3.355	0.053	0.172	52	320	100	692	1251	-2.742	90	602	190	1061	12540	59704	0.778	0.610	0	0	0
1	2	4	""	"STM2716"	2210	15950	80	62	110	106	96	49	49	61	50	81	32	19	0	368	618	759	122	78	78	138	203	147	61	44	0	0.045	0.113	0.133	0.104	5.410	0.068	0.166	52	282	100	303	601	-4.479	13	290	61	540	5736	32120	0.980	2.365	0	0	0
1	3	4	""	"STM2722"	2400	15940	130	88	164	190	115	51	51	167	1680	1005	0	0	0	1021	1936	2658	137	75	75	157	269	171	74	60	0	0.039	0.061	0.089	0.084	7.181	0.022	0.084	120	587	100	983	1974	-4.676	37	946	113	1861	19643	232283	-0.002	6.613	0	0	0
1	4	4	""	"STM1618"	2570	15940	130	236	366	435	118	50	50	152	1714	1127	1	0	0	763	971	898	92	71	71	133	290	218	73	55	0	0.269	0.351	0.309	0.284	3.910	46.572	0.003	120	561	100	878	1216	-1.895	186	692	316	900	43970	116572	0.125	2.890	0	0	0
1	5	4	""	"STM1675"	2760	15950	130	143	249	271	108	50	50	74	100	135	45	27	0	343	838	1364	162	72	72	126	229	181	56	31	0	0.343	0.260	0.296	0.337	3.663	0.159	0.413	120	511	100	364	965	-1.543	93	271	199	766	29846	100572	1.750	3.109	0	0	0
1	6	4	""	"STM1664"	2930	15950	130	249	360	384	106	52	52	108	351	325	27	8	0	783	1284	1449	112	73	73	117	242	206	73	60	0	0.277	0.254	0.258	0.267	3.457	0.139	0.254	120	468	100	907	1519	-1.850	197	710	308	1211	43215	154045	0.718	4.822	0	0	0
1	7	4	"pyrH"	"STM0218"	3120	15950	140	346	1316	2375	180	53	53	114	251	220	53	39	0	295	926	1554	167	73	73	143	264	184	48	35	0	1.320	1.481	1.199	1.250	4.955	1.857	0.406	156	476	100	515	2116	0.400	293	222	1263	853	205363	144445	4.789	2.966	0	0	0
1	8	4	"accA"	"STM0232"	3300	15950	120	2364	2620	1758	67	50	50	80	121	151	95	90	0	1177	1340	945	70	69	69	120	204	170	88	80	0	2.088	2.022	1.890	1.985	3.408	2.431	0.505	120	423	100	3422	3841	1.062	2314	1108	2570	1271	314345	160791	20.992	5.980	0	0	0
1	9	4	"panC"	"STM0181"	3480	15940	120	1084	1258	979	77	51	51	65	92	141	93	90	0	1719	2028	1416	69	70	70	109	222	203	92	88	0	0.626	0.616	0.592	0.588	3.192	0.538	0.466	120	499	100	2682	3165	-0.675	1033	1649	1207	1958	150924	243343	12.967	8.644	0	0	0
1	10	4	"sbmC"	"STM2061"	3660	15940	130	622	1431	1979	138	50	50	56	55	98	88	79	0	240	492	627	127	70	70	85	114	134	60	41	0	3.365	3.273	2.934	2.985	3.642	4.802	0.368	120	503	100	742	1803	1.750	572	170	1381	422	171720	58984	25.000	3.570	0	0	0
1	11	4	"yeeO"	"STM2013"	3840	15950	120	206	335	493	147	51	51	54	24	44	91	81	0	2229	3499	4306	123	68	68	80	119	148	97	95	0	0.072	0.083	0.077	0.076	3.221	0.069	0.408	120	425	100	2316	3715	-3.801	155	2161	284	3431	40198	419830	11.708	28.731	0	0	0
1	12	4	"rcsA"	"STM1982"	4010	15950	120	172	269	249	92	52	52	57	35	61	84	70	0	1512	2261	2804	124	69	69	89	152	170	91	85	0	0.083	0.099	0.101	0.103	3.586	0.055	0.339	120	474	100	1563	2409	-3.588	120	1443	217	2192	32324	271344	6.057	14.289	0	0	0
1	13	4	"yjbB"	"STM4189"	4210	15960	90	330	860	1102	128	52	52	75	89	118	80	63	0	1394	2823	3689	130	72	72	171	373	218	75	59	0	0.210	0.294	0.264	0.294	2.786	0.247	0.669	52	316	100	1600	3559	-2.250	278	1322	808	2751	44726	146815	8.820	7.110	0	0	0
1	14	4	"ubiA"	"STM4234"	4370	15960	150	313	490	659	134	49	49	73	106	145	67	55	0	1002	1647	1896	115	70	70	154	351	227	71	59	0	0.283	0.280	0.314	0.281	3.318	0.239	0.480	156	477	100	1196	2018	-1.820	264	932	441	1577	76452	256858	3.934	4.254	0	0	0
1	15	4	""	"STM4242"	4540	15960	140	580	889	920	103	48	48	60	86	143	83	80	0	1842	2883	2806	97	69	69	98	197	201	91	83	0	0.300	0.299	0.283	0.282	2.514	0.254	0.608	156	391	100	2305	3655	-1.737	532	1773	841	2814	138638	449798	9.640	14.137	0	0	0
1	16	4	""	"STM4272"	4720	15960	120	179	240	219	91	48	48	53	28	52	93	84	0	2485	3413	3661	107	68	68	77	39	50	99	99	0	0.054	0.057	0.060	0.060	2.973	0.042	0.497	120	417	100	2548	3537	-4.206	131	2417	192	3345	28803	409599	6.679	85.538	0	0	0
1	17	4	"yjcG"	"STM4273"	4900	15960	130	581	985	1275	129	49	49	54	37	68	100	100	0	2870	4586	6024	131	69	69	77	57	74	100	99	0	0.190	0.207	0.191	0.198	2.044	0.137	0.499	120	435	100	3333	5453	-2.396	532	2801	936	4517	118193	550339	25.162	79.105	0	0	0
1	18	4	"sixA"	"STM2387"	5060	15960	140	472	1283	2181	169	49	49	51	19	37	97	94	0	367	760	1144	150	69	69	74	49	66	83	72	0	1.419	1.786	1.638	1.751	4.435	2.229	0.533	156	468	100	721	1925	0.505	423	298	1234	691	200100	118574	64.842	14.000	0	0	0
1	19	4	"fes"	"STM0586"	5240	15940	100	54	60	21	35	48	48	51	12	23	33	20	0	146	649	1140	175	68	68	113	305	269	28	21	0	0.077	0.021	0.101	0.092	8.367	0.012	0.274	80	361	100	84	593	-3.700	6	78	12	581	4813	51939	0.750	1.757	0	0	0
1	20	4	"maa"	"STM0472"	5430	15960	120	237	579	958	165	49	49	51	12	23	94	87	0	663	1334	1896	142	65	65	100	266	266	69	51	0	0.314	0.418	0.367	0.408	4.192	0.375	0.488	120	478	100	786	1799	-1.669	188	598	530	1269	69479	160044	44.000	4.639	0	0	0
1	21	4	"ybbJ"	"STM0500"	5610	15960	120	448	1884	3751	199	48	48	49	11	22	90	88	0	802	2443	4423	181	65	65	69	26	37	84	80	0	0.543	0.772	0.723	0.691	4.352	0.807	0.676	120	425	100	1137	4214	-0.882	400	737	1836	2378	226036	293129	166.818	91.308	0	0	0
1	22	4	"allD"	"STM0528"	5790	15960	130	167	217	187	86	47	47	52	28	53	90	73	0	1424	1976	1952	98	67	67	111	199	179	94	90	0	0.088	0.089	0.087	0.083	2.594	0.069	0.605	120	435	100	1477	2079	-3.499	120	1357	170	1909	25993	237134	5.893	9.372	0	0	0
1	23	4	"yfdH"	"STM0558"	5970	15970	140	76	112	110	98	49	49	62	69	111	24	11	0	1417	2434	3693	151	74	74	148	239	161	86	75	0	0.020	0.027	0.026	0.029	4.399	0.019	0.419	156	394	100	1370	2423	-5.636	27	1343	63	2360	17525	379697	0.725	9.565	0	0	0
1	24	4	""	"STM0573"	6130	15970	170	82	155	237	152	48	48	52	19	36	60	47	0	423	972	1410	145	69	69	93	129	138	67	54	0	0.096	0.118	0.125	0.133	5.048	0.075	0.212	208	902	100	388	1010	-3.380	34	354	107	903	32176	202180	5.421	6.814	0	0	0
1	1	5	""	"STM1836"	2030	16110	110	244	291	211	72	54	54	112	217	193	40	17	0	1541	2200	1843	83	87	87	337	1194	354	60	31	0	0.131	0.112	0.118	0.116	2.664	0.075	0.390	80	434	100	1644	2350	-2.936	190	1454	237	2113	23306	175989	0.825	1.560	0	0	0
1	2	5	"ycgN"	"STM1811"	2250	16140	150	658	835	757	90	56	56	125	305	244	70	48	0	718	1298	1821	140	93	93	220	455	206	61	37	0	0.963	0.646	0.759	0.741	4.050	0.288	0.288	156	458	100	1227	1984	-0.054	602	625	779	1205	130214	202528	2.328	2.369	0	0	0
1	3	5	"kdsA"	"STM1772"	2380	16130	140	1235	2116	2346	110	52	52	177	1922	1085	35	19	0	609	889	879	98	75	75	127	169	133	82	67	0	2.215	2.536	2.618	2.466	3.159	3.552	0.411	156	450	100	1717	2878	1.148	1183	534	2064	814	330124	138617	1.009	4.509	0	0	0
1	4	5	"galU"	"STM1752"	2600	16120	120	1642	2510	2975	118	50	50	171	1893	1107	40	19	0	1795	1968	1768	89	70	70	97	139	143	89	83	0	0.923	1.296	1.199	1.101	3.986	3.783	0.228	120	465	100	3317	4358	-0.116	1592	1725	2460	1898	301246	236190	1.236	13.460	0	0	0
1	5	5	"yeaB"	"STM1825"	2770	16130	110	493	484	148	30	50	50	67	96	143	97	93	0	1499	1486	525	35	69	69	107	223	208	98	93	0	0.310	0.306	0.296	0.310	1.568	0.279	0.703	80	380	100	1873	1851	-1.691	443	1430	434	1417	38722	118872	4.344	6.184	0	0	0
1	6	5	""	"STM1808"	2940	16120	110	324	374	197	52	51	51	84	177	210	86	23	0	1330	1354	463	34	69	69	99	183	184	100	98	0	0.216	0.251	0.222	0.238	1.578	0.175	0.427	80	393	100	1534	1608	-2.208	273	1261	323	1285	29903	108295	1.638	6.858	0	0	0
1	7	5	""	"STM4011"	3120	16120	120	89	129	149	115	50	50	67	105	156	16	7	0	1556	2946	4825	163	70	70	83	50	60	99	97	0	0.026	0.027	0.028	0.027	3.463	0.022	0.401	120	398	100	1525	2955	-5.252	39	1486	79	2876	15509	353502	0.590	57.260	0	0	0
1	8	5	"yihG"	"STM3998"	3300	16130	120	143	328	442	134	50	50	57	43	75	55	50	0	682	1949	3130	160	69	69	95	163	171	71	61	0	0.152	0.148	0.167	0.163	4.515	0.063	0.190	120	371	100	706	2158	-2.721	93	613	278	1880	39341	233847	6.302	11.374	0	0	0
1	9	5	"argC"	"STM4121"	3470	16130	120	177	308	325	105	51	51	63	71	112	60	48	0	1222	1997	2370	118	70	70	96	164	170	74	64	0	0.109	0.133	0.158	0.184	5.376	0.081	0.383	120	386	100	1278	2184	-3.193	126	1152	257	1927	36976	239662	3.451	11.591	0	0	0
1	10	5	"ego"	"STM4074"	3650	16130	120	315	690	821	118	51	51	61	64	104	73	62	0	1283	2329	2495	107	70	70	88	130	147	80	70	0	0.218	0.283	0.335	0.271	4.623	0.223	0.424	120	421	100	1477	2898	-2.200	264	1213	639	2259	82792	279517	9.828	17.238	0	0	0
1	11	5	"cpxP"	"STM4060"	3830	16130	120	392	1070	1917	179	51	51	56	27	48	92	85	0	375	883	1094	123	69	69	86	128	148	62	55	0	1.114	1.252	1.192	1.306	5.665	2.703	0.182	120	387	100	647	1833	0.156	341	306	1019	814	128391	106006	37.556	6.227	0	0	0
1	12	5	""	"Not LT2a86"	4000	16140	150	155	266	286	107	53	53	63	65	103	59	47	0	379	629	720	114	71	71	89	94	105	70	60	0	0.331	0.382	0.414	0.379	4.226	0.262	0.350	156	465	100	410	771	-1.594	102	308	213	558	41490	98143	3.123	5.745	0	0	0
1	13	5	"smg"	"STM3404"	4190	16140	120	1070	2084	2887	138	52	52	75	95	126	91	85	0	850	1287	1519	118	71	71	144	296	205	72	60	0	1.307	1.671	1.333	1.515	4.146	2.445	0.375	120	425	100	1797	3248	0.386	1018	779	2032	1216	250028	154454	21.147	3.861	0	0	0
1	14	5	"rpsM"	"STM3418"	4360	16140	120	720	1639	2254	137	50	50	80	118	147	93	86	0	223	327	399	122	68	68	145	318	219	23	5	0	4.323	6.135	5.519	6.008	2.909	9.955	0.328	120	368	100	825	1848	2.112	670	155	1589	259	196625	39208	13.212	0.572	0	0	0
1	15	5	"rpsH"	"STM3426"	4540	16140	120	2214	2921	3417	116	47	47	59	91	154	97	95	0	400	487	412	84	67	67	89	191	214	69	44	0	6.508	6.843	6.012	6.216	3.008	14.916	0.266	120	342	100	2500	3294	2.702	2167	333	2874	420	350475	58458	31.451	2.084	0	0	0
1	16	5	"rpsQ"	"STM3431"	4710	16140	120	575	1167	1386	118	48	48	50	12	24	100	98	0	176	288	413	143	67	67	68	13	19	95	85	0	4.835	5.063	4.556	5.243	3.232	8.015	0.199	120	374	100	636	1340	2.273	527	109	1119	221	140036	34590	93.083	16.923	0	0	0
1	17	5	"rplV"	"STM3435"	4900	16140	120	1948	2448	2110	86	50	50	51	12	23	100	100	0	529	634	441	69	67	67	68	13	19	99	97	0	4.108	4.229	3.967	4.417	2.182	5.582	0.616	120	376	100	2360	2965	2.039	1898	462	2398	567	293715	76034	199.750	43.538	0	0	0
1	18	5	"rplC"	"STM3440"	5070	16140	130	2865	4499	6001	133	50	50	53	26	49	100	100	0	569	808	939	116	69	69	71	23	32	97	94	0	5.630	6.020	5.604	6.297	3.770	8.290	0.569	120	404	100	3315	5188	2.493	2815	500	4449	739	539908	96942	171.000	32.043	0	0	0
1	19	5	"yjgA"	"STM4437"	5250	16140	120	1563	2633	4394	166	50	50	54	28	51	100	99	0	1164	1943	2638	135	67	67	95	245	257	88	80	0	1.379	1.377	1.250	1.317	3.628	1.776	0.571	120	472	100	2610	4459	0.464	1513	1097	2583	1876	315938	233103	92.107	7.543	0	0	0
1	20	5	"holC"	"STM4476"	5430	16140	120	679	1461	2327	159	49	49	52	18	34	95	93	0	464	855	959	112	65	65	69	18	26	95	90	0	1.579	1.787	1.749	1.469	5.052	2.892	0.386	120	394	100	1029	2202	0.659	630	399	1412	790	175277	102571	78.278	43.667	0	0	0
1	21	5	"yjiE"	"STM4511"	5610	16140	120	403	542	507	93	49	49	60	39	65	87	80	0	1615	2561	2760	107	68	68	190	373	196	80	67	0	0.229	0.198	0.198	0.198	3.895	0.117	0.364	120	350	100	1901	2986	-2.128	354	1547	493	2493	65076	307378	12.359	6.357	0	0	0
1	22	5	"fhuF"	"STM4550"	5780	16130	100	61	137	166	121	51	51	74	81	109	23	20	0	301	994	1546	155	74	74	263	444	168	40	27	0	0.044	0.093	0.078	0.118	7.335	0.085	0.238	80	347	100	237	1006	-4.505	10	227	86	920	10997	79500	0.778	1.646	-50	0	0
1	23	5	"smp"	"STM4577"	5960	16140	100	92	236	320	135	49	49	63	74	117	40	33	0	356	857	1167	136	70	70	161	260	161	51	40	0	0.150	0.238	0.229	0.190	5.219	0.126	0.255	80	350	100	329	974	-2.734	43	286	187	787	18867	68549	2.338	2.677	-50	0	0
1	24	5	"arcA"	"STM4598"	6130	16140	100	45	45	10	22	48	48	51	15	29	3	0	0	61	62	11	17	67	67	89	117	131	0	0	0	0.500	0.600	0.824	0.796	3.595	0.080	0.445	80	364	100	-9	-8	-1.000	-3	-6	-3	-5	3597	4954	-0.400	-0.231	-50	0	0
1	1	6	""	"STM3548"	2060	16270	160	110	312	692	221	50	50	92	196	213	26	18	0	543	1027	1272	123	73	73	140	335	239	57	39	0	0.128	0.275	0.161	0.203	6.868	0.193	0.087	208	913	100	530	1216	-2.970	60	470	262	954	64875	213532	1.122	2.648	0	0	0
1	2	6	"yhgG"	"STM3507"	2250	16290	110	106	140	88	62	49	49	119	258	216	7	0	0	320	437	359	82	68	68	107	136	127	83	43	0	0.226	0.247	0.255	0.236	3.477	0.250	0.077	80	286	100	309	460	-2.144	57	252	91	369	11219	34991	0.081	2.426	0	0	0
1	3	6	"nanA"	"STM3339"	2410	16300	120	487	898	1218	135	50	50	68	250	367	65	43	0	1435	3016	4305	142	67	67	70	23	32	94	90	0	0.319	0.288	0.297	0.349	4.651	0.197	0.404	120	367	100	1805	3797	-1.646	437	1368	848	2949	107732	361913	3.320	128.087	0	0	0
1	4	6	"mtgA"	"STM3326"	2590	16300	120	734	1095	1068	97	49	49	55	34	61	99	94	0	1073	1456	1284	88	66	66	69	20	28	100	99	0	0.680	0.753	0.753	0.704	3.555	0.744	0.528	120	425	100	1692	2436	-0.556	685	1007	1046	1390	131351	174729	30.588	69.350	0	0	0
1	5	6	"yhbZ"	"STM3301"	2770	16300	120	490	689	717	104	50	50	52	22	42	94	90	0	1836	2651	2592	97	67	67	71	30	42	97	93	0	0.249	0.247	0.282	0.271	4.623	0.183	0.300	120	412	100	2209	3223	-2.007	440	1769	639	2584	82712	318171	28.955	86.000	0	0	0
1	6	6	"truB"	"STM3284"	2940	16300	120	1378	1710	1203	70	50	50	67	130	194	98	96	0	1621	2006	1433	71	68	68	78	59	75	96	96	0	0.855	0.857	0.783	0.917	2.647	0.792	0.591	120	423	100	2881	3598	-0.226	1328	1553	1660	1938	205144	240707	12.638	32.678	0	0	0
1	7	6	"yqhD"	"STM3164"	3120	16300	120	282	659	999	151	49	49	73	140	191	63	48	0	1225	2244	3088	137	70	70	95	90	94	89	85	0	0.202	0.281	0.311	0.266	4.158	0.219	0.427	120	399	100	1388	2784	-2.309	233	1155	610	2174	79023	269236	4.186	23.878	0	0	0
1	8	6	"yghU"	"STM3140"	3290	16300	120	409	626	593	94	52	52	86	134	155	71	54	0	487	830	939	113	75	75	140	216	154	60	49	0	0.867	0.760	0.634	0.746	4.747	0.540	0.338	120	375	100	769	1329	-0.207	357	412	574	755	75095	99585	4.030	3.194	0	0	0
1	9	6	"mltC"	"STM3112"	3470	16310	140	361	571	579	101	53	53	76	90	118	72	59	0	746	1072	1000	93	73	73	129	223	172	75	58	0	0.458	0.519	0.399	0.443	3.523	0.414	0.404	156	430	100	981	1517	-1.128	308	673	518	999	88998	167192	5.500	4.229	0	0	0
1	10	6	"yggJ"	"STM3094"	3640	16300	120	375	689	884	128	51	51	60	42	70	87	79	0	557	1119	1800	160	70	70	88	82	93	84	75	0	0.665	0.608	0.530	0.631	4.087	0.344	0.316	120	412	100	811	1687	-0.588	324	487	638	1049	82713	134327	14.976	12.573	0	0	0
1	11	6	""	"STM3073"	3830	16310	120	117	247	373	151	52	52	58	27	46	72	54	0	417	1307	2304	176	71	71	83	48	57	83	73	0	0.188	0.158	0.173	0.191	4.213	0.134	0.651	120	401	100	411	1431	-2.412	65	346	195	1236	29627	156881	7.000	25.500	0	0	0
1	12	6	"ygfA"	"STM3061"	4010	16310	120	189	362	388	107	54	54	59	30	50	76	63	0	691	1354	1867	137	70	70	76	33	43	90	84	0	0.217	0.240	0.282	0.286	4.442	0.130	0.341	120	372	100	756	1592	-2.202	135	621	308	1284	43436	162535	10.100	38.727	0	0	0
1	13	6	"yeaH"	"STM1284"	4190	16310	130	1880	4019	5329	132	52	52	71	93	130	94	90	0	1499	3345	4270	127	68	68	88	108	122	90	78	0	1.277	1.211	1.370	1.509	4.946	1.310	0.585	120	431	100	3259	7244	0.353	1828	1431	3967	3277	482274	401364	42.452	30.157	0	0	0
1	14	6	"ydiZ"	"STM1325"	4380	16300	110	177	278	280	100	50	50	66	76	115	71	47	0	303	464	459	98	68	68	84	94	111	82	60	0	0.540	0.576	0.549	0.584	3.731	0.316	0.255	80	380	100	362	624	-0.888	127	235	228	396	22228	37134	2.789	4.043	0	0	0
1	15	6	"aroH"	"STM1347"	4550	16310	130	270	662	1082	163	48	48	50	13	26	95	91	0	1003	2779	4139	148	67	67	69	14	20	99	99	0	0.237	0.226	0.230	0.231	4.329	0.186	0.504	120	406	100	1158	3326	-2.076	222	936	614	2712	79396	333536	47.077	193.571	0	0	0
1	16	6	"orf242"	"STM1390"	4720	16310	120	347	765	1172	153	48	48	50	12	24	96	91	0	842	1702	2392	140	67	67	69	13	18	98	96	0	0.386	0.439	0.340	0.402	4.381	0.416	0.663	120	341	100	1074	2352	-1.374	299	775	717	1635	91775	204190	59.583	125.615	0	0	0
1	17	6	"ydhO"	"STM1432"	4890	16320	140	497	1281	2235	174	50	50	51	13	25	92	87	0	555	1787	3203	179	67	67	71	32	45	87	82	0	0.916	0.716	0.746	0.843	5.433	0.614	0.527	156	381	100	935	2951	-0.127	447	488	1231	1720	199831	278697	94.615	53.625	0	0	0
1	18	6	"ydgR"	"STM1452"	5070	16320	130	1819	3857	5333	138	51	51	64	112	175	99	96	0	820	1877	2472	131	69	69	90	115	127	90	79	0	2.354	2.105	1.982	2.500	4.070	2.665	0.498	120	403	100	2519	5614	1.235	1768	751	3806	1808	462793	225287	33.866	15.539	0	0	0
1	19	6	"ugpC"	"STM3554"	5250	16320	120	1248	1858	2586	139	52	52	72	117	162	98	90	0	3017	4412	4930	111	71	71	117	154	131	99	97	0	0.406	0.416	0.387	0.378	2.741	0.413	0.610	120	394	100	4142	6147	-1.301	1196	2946	1806	4341	222922	529440	15.265	27.890	0	0	0
1	20	6	"ftsX"	"STM3569"	5430	16330	150	1301	1606	1601	99	50	50	60	40	66	96	92	0	1783	2083	1547	74	67	67	105	154	146	94	91	0	0.729	0.772	0.693	0.631	2.907	0.871	0.451	156	403	100	2967	3572	-0.456	1251	1716	1556	2016	250459	324923	38.650	12.844	0	0	0
1	21	6	"yhhM"	"STM3574"	5610	16300	160	184	310	405	130	49	49	60	41	68	70	63	0	929	1566	2015	128	67	67	177	373	210	68	52	0	0.157	0.174	0.168	0.191	3.931	0.129	0.423	208	456	100	997	1760	-2.675	135	862	261	1499	64558	325715	6.098	3.724	0	0	0
1	22	6	"yhhS"	"STM3581"	5780	16310	130	285	499	623	124	50	50	64	44	68	90	85	0	2869	4361	4830	110	68	68	195	382	195	94	83	0	0.084	0.105	0.098	0.096	3.302	0.091	0.517	120	421	100	3036	4742	-3.575	235	2801	449	4293	59879	523316	9.886	10.906	0	0	0
1	23	6	"yhhJ"	"STM3585"	5960	16320	120	732	1431	1942	135	48	48	51	17	33	100	100	0	2345	3880	4641	119	65	65	74	48	64	99	98	0	0.300	0.363	0.388	0.354	3.309	0.311	0.514	120	425	100	2964	5198	-1.737	684	2280	1383	3815	171734	465657	81.176	79.292	0	0	0
1	24	6	"gor"	"STM3597"	6140	16320	120	3123	6132	8626	140	51	51	53	13	24	100	100	0	1504	2811	3649	129	68	68	70	21	30	100	100	0	2.139	2.217	2.152	2.136	3.296	2.813	0.592	120	531	100	4508	8824	1.097	3072	1436	6081	2743	735819	337373	467.615	130.524	0	0	0
1	1	7	"yicN"	"STM3786"	2050	16470	110	395	461	312	67	48	48	61	153	250	81	53	0	1415	1768	1582	89	71	71	90	142	157	96	95	0	0.258	0.243	0.304	0.253	2.622	0.155	0.290	80	508	100	1691	2110	-1.954	347	1344	413	1697	36874	141452	2.614	11.817	0	0	0
1	2	7	"yidH"	"STM3805"	2230	16470	110	204	387	528	136	49	49	61	53	86	78	61	0	599	1239	1992	160	70	70	84	53	63	92	86	0	0.293	0.289	0.300	0.326	5.753	0.349	0.277	80	474	100	684	1507	-1.771	155	529	338	1169	30943	99123	6.151	21.792	0	0	0
1	3	7	"yidQ"	"STM3810"	2410	16480	130	541	862	873	101	51	51	66	61	92	93	87	0	743	1149	1322	115	69	69	94	121	128	91	81	0	0.727	0.751	0.707	0.730	2.908	0.611	0.568	120	503	100	1164	1891	-0.460	490	674	811	1080	103472	137925	13.049	8.719	0	0	0
1	4	7	""	"STM3820"	2580	16480	130	585	2107	3806	180	52	52	67	75	111	88	79	0	1187	2596	4418	170	69	69	103	187	181	88	75	0	0.477	0.813	0.676	0.570	4.020	0.850	0.618	120	464	100	1651	4582	-1.069	533	1118	2055	2527	252811	311474	27.200	13.332	0	0	0
1	5	7	"torR"	"STM3824"	2760	16480	130	1722	2039	1402	68	52	52	79	196	248	95	90	0	1959	2377	1793	75	70	70	106	201	189	98	94	0	0.884	0.861	0.895	0.817	2.688	0.780	0.466	120	467	100	3559	4294	-0.178	1670	1889	1987	2307	244677	285185	10.000	11.299	0	0	0
1	6	7	"dgoR"	"STM3830"	2940	16480	120	845	979	791	80	50	50	87	251	288	80	69	0	1522	2035	1627	79	69	69	101	184	182	94	86	0	0.547	0.473	0.456	0.429	3.446	0.344	0.374	120	425	100	2248	2895	-0.870	795	1453	929	1966	117455	244237	3.554	10.511	0	0	0
1	7	7	"pdxA"	"STM0091"	3110	16480	120	2775	3016	2105	69	51	51	79	185	234	92	89	0	4749	4930	3453	70	71	71	95	131	137	97	94	0	0.582	0.610	0.610	0.578	3.261	0.563	0.724	120	434	100	7402	7824	-0.780	2724	4678	2965	4859	361899	591633	15.876	36.908	0	0	0
1	8	7	""	"STM0099"	3280	16470	110	264	347	308	88	53	53	83	124	149	83	35	0	1420	1866	1194	63	73	73	136	296	217	96	88	0	0.157	0.164	0.146	0.152	2.642	0.103	0.296	80	430	100	1558	2087	-2.674	211	1347	294	1793	27791	149283	2.129	5.845	0	0	0
1	9	7	"yabB"	"STM0119"	3480	16490	120	980	2599	4181	160	53	53	71	81	114	95	88	0	907	1913	3095	161	70	70	118	279	236	68	55	0	1.108	1.381	1.890	1.608	4.976	1.458	0.613	120	470	100	1764	4389	0.147	927	837	2546	1843	311904	229619	31.210	6.434	0	0	0
1	10	7	"murE"	"STM0123"	3650	16490	110	1733	3392	4951	145	51	51	57	33	57	100	100	0	1515	2538	2876	113	69	69	77	57	74	100	100	0	1.163	1.353	1.240	1.286	3.009	1.901	0.414	80	402	100	3128	5810	0.218	1682	1446	3341	2469	271362	203062	101.061	43.175	0	0	0
1	11	7	"lpxC"	"STM0134"	3830	16480	120	2803	4525	7320	161	52	52	56	19	33	100	99	0	607	1264	1666	131	69	69	77	57	74	88	80	0	5.113	3.743	3.235	4.071	4.243	5.716	0.518	120	419	100	3289	5668	2.354	2751	538	4473	1195	542994	151667	235.211	20.825	0	0	0
1	12	7	"hofC"	"STM0142"	4000	16490	120	130	296	565	190	53	53	55	13	23	82	70	0	1580	2791	3581	128	69	69	72	16	22	99	96	0	0.051	0.089	0.067	0.075	4.847	0.092	0.411	120	414	100	1588	2965	-4.295	77	1511	243	2722	35536	334906	18.538	169.938	0	0	0
1	13	7	""	"STM1546"	4190	16480	120	121	517	1803	348	52	52	56	27	48	72	55	0	1465	2849	5492	192	71	71	73	18	24	99	97	0	0.049	0.167	0.055	0.056	4.431	0.213	0.429	120	428	100	1463	3243	-4.336	69	1394	465	2778	62038	341930	17.074	154.222	0	0	0
1	14	7	""	"STM1550"	4360	16490	130	274	369	297	80	51	51	61	60	98	85	68	0	765	1230	1144	93	70	70	83	87	104	90	85	0	0.321	0.274	0.273	0.314	4.870	0.147	0.314	120	496	100	918	1478	-1.640	223	695	318	1160	44245	147565	5.133	13.184	0	0	0
1	15	7	""	"STM1555"	4540	16490	120	261	367	307	83	50	50	53	32	60	96	90	0	1599	2288	2216	96	68	68	77	59	76	97	95	0	0.138	0.143	0.139	0.154	3.213	0.110	0.594	120	456	100	1742	2537	-2.859	211	1531	317	2220	44033	274523	9.813	37.475	0	0	0
1	16	7	""	"STM1561"	4720	16490	120	379	643	726	112	51	51	57	27	47	95	88	0	2621	4140	4890	118	70	70	80	40	50	100	100	0	0.129	0.145	0.120	0.131	3.140	0.101	0.456	120	386	100	2879	4662	-2.959	328	2551	592	4070	77149	496832	21.704	101.500	0	0	0
1	17	7	"adhP"	"STM1567"	4880	16500	130	1183	2042	2259	110	52	52	59	30	50	99	96	0	1432	1965	2085	106	73	73	100	249	249	84	71	0	0.832	1.052	0.902	1.001	3.636	1.091	0.243	120	378	100	2490	3882	-0.265	1131	1359	1990	1892	245093	235848	66.100	7.490	0	0	0
1	18	7	"yddG"	"STM1571"	5060	16490	120	278	447	457	102	52	52	78	150	192	61	45	0	2254	3079	3679	119	76	76	141	310	219	93	85	0	0.104	0.132	0.138	0.120	3.302	0.096	0.575	120	400	100	2404	3398	-3.269	226	2178	395	3003	53673	369512	2.460	9.477	0	0	0
1	19	7	"topA"	"STM1714"	5240	16500	130	689	1128	1340	118	53	53	85	145	170	83	69	0	1431	1871	1735	92	77	77	158	248	156	83	67	0	0.470	0.599	0.438	0.562	4.730	0.482	0.249	120	460	100	1990	2869	-1.090	636	1354	1075	1794	135396	224497	7.193	6.907	0	0	0
1	20	7	"trpH"	"STM1721"	5420	16490	130	1601	1648	910	55	51	51	64	48	75	99	99	0	3567	3601	1718	47	68	68	112	164	146	100	100	0	0.443	0.452	0.436	0.419	2.198	0.415	0.545	120	432	100	5049	5130	-1.175	1550	3499	1597	3533	197771	432103	33.000	21.274	0	0	0
1	21	7	"cls"	"STM1739"	5610	16500	120	624	1386	2083	150	49	49	53	27	50	97	90	0	1328	3945	6738	170	65	65	76	111	146	93	83	0	0.455	0.345	0.460	0.416	4.435	0.257	0.612	120	410	100	1838	5217	-1.135	575	1263	1337	3880	166362	473416	49.370	34.856	0	0	0
1	22	7	"tdk"	"STM1750"	5780	16500	120	453	1083	2094	193	49	49	52	13	25	100	99	0	680	1403	2043	145	66	66	67	13	19	99	98	0	0.658	0.773	0.769	0.702	3.560	0.942	0.371	120	421	100	1018	2371	-0.604	404	614	1034	1337	129970	168410	79.308	102.769	0	0	0
1	23	7	"narX"	"STM1766"	5960	16490	120	665	816	842	103	50	50	53	13	24	100	99	0	5594	6895	5880	85	68	68	69	14	20	100	100	0	0.111	0.112	0.100	0.099	2.334	0.096	0.538	120	415	100	6141	7593	-3.168	615	5526	766	6827	97917	827416	58.692	487.571	0	0	0
1	24	7	"ychM"	"STM1781"	6130	16490	120	473	895	1262	141	51	51	54	20	37	98	98	0	1319	2925	3981	136	70	70	78	50	64	98	96	0	0.338	0.296	0.326	0.323	3.840	0.184	0.320	120	509	100	1671	3699	-1.565	422	1249	844	2855	107369	351010	42.050	56.940	0	0	0
1	1	8	""	"STM2303"	2040	16670	130	723	1042	956	91	53	53	176	953	541	40	15	0	1082	1322	1239	93	80	80	161	468	290	69	51	0	0.669	0.796	0.831	0.726	3.385	1.559	0.458	120	690	100	1672	2231	-0.581	670	1002	989	1242	125008	158588	0.909	2.481	0	0	0
1	2	8	"nuoL"	"STM2318"	2220	16660	110	5422	5912	4001	67	54	54	229	1136	496	92	83	0	2904	3134	1980	63	79	79	180	556	308	96	86	0	1.900	1.918	2.059	1.827	2.173	2.432	0.543	80	485	100	8193	8913	0.926	5368	2825	5858	3055	472972	250704	5.003	5.313	0	0	0
1	3	8	"nuoA"	"STM2328"	2400	16660	110	2119	3010	4007	133	54	54	88	144	163	88	86	0	792	1148	1141	99	75	75	101	125	123	92	82	0	2.880	2.755	2.479	2.489	3.027	4.713	0.412	80	456	100	2782	4029	1.526	2065	717	2956	1073	240807	91845	20.292	8.376	0	0	0
1	4	8	"yfbT"	"STM2334"	2590	16670	120	1645	2091	1726	82	53	53	67	74	110	91	88	0	1279	1659	1349	81	73	73	97	170	175	88	81	0	1.320	1.285	1.287	1.235	4.073	1.357	0.622	120	469	100	2798	3624	0.401	1592	1206	2038	1586	250926	199095	27.351	9.188	0	0	0
1	5	8	""	"STM2340"	2760	16670	120	2260	3289	3615	109	53	53	75	189	252	92	89	0	1840	2476	2460	99	73	73	98	187	190	95	88	0	1.249	1.347	1.317	1.149	4.169	1.644	0.475	120	461	100	3974	5639	0.321	2207	1767	3236	2403	394624	297122	17.005	12.717	0	0	0
1	6	8	""	"STM2344"	2950	16670	120	861	1066	1007	94	50	50	68	184	270	90	86	0	2208	2644	1839	69	69	69	85	136	160	97	95	0	0.379	0.395	0.392	0.373	2.702	0.379	0.573	120	474	100	2950	3591	-1.399	811	2139	1016	2575	127894	317267	5.424	18.816	0	0	0
1	7	8	""	"STM2528"	3120	16660	110	626	672	435	64	51	51	52	13	25	97	96	0	4615	5082	2880	56	70	70	71	14	19	100	100	0	0.127	0.124	0.133	0.100	3.022	0.118	0.722	80	413	100	5120	5633	-2.983	575	4545	621	5012	53787	406545	47.692	357.929	0	0	0
1	8	8	"nifU"	"STM2542"	3290	16660	110	845	1197	1189	99	51	51	55	26	47	100	100	0	1577	2435	2203	90	71	71	86	222	258	98	95	0	0.527	0.485	0.488	0.466	2.217	0.429	0.602	80	478	100	2300	3510	-0.924	794	1506	1146	2364	95761	194832	43.923	10.581	0	0	0
1	9	8	"yjdL"	"STM2560"	3470	16660	110	437	544	362	66	50	50	54	20	37	97	95	0	5139	6381	5103	79	70	70	74	32	43	100	100	0	0.076	0.078	0.084	0.073	2.172	0.063	0.622	80	427	100	5456	6805	-3.711	387	5069	494	6311	43511	510455	24.500	197.094	0	0	0
1	10	8	"yfhK"	"STM2564"	3650	16670	120	999	1359	1351	99	51	51	54	17	31	98	95	0	3081	4174	4204	100	70	70	74	31	41	99	99	0	0.315	0.319	0.308	0.291	3.539	0.234	0.480	120	482	100	3959	5412	-1.667	948	3011	1308	4104	163102	500871	76.765	132.258	0	0	0
1	11	8	""	"STM2575"	3830	16660	120	183	247	228	92	52	52	54	15	27	92	86	0	2424	3655	3694	101	69	69	72	21	29	100	100	0	0.056	0.054	0.058	0.052	2.514	0.046	0.594	120	455	100	2486	3781	-4.168	131	2355	195	3586	29679	438609	12.867	170.619	0	0	0
1	12	8	""	"STM2590"	4010	16670	120	207	261	225	86	52	52	54	13	24	93	89	0	3617	4429	3844	86	70	70	76	34	44	100	99	0	0.044	0.048	0.046	0.045	2.316	0.046	0.736	120	446	100	3702	4568	-4.516	155	3547	209	4359	31360	531475	15.923	128.029	0	0	0
1	13	8	"yraO"	"STM3266"	4190	16670	120	1056	1910	2265	118	52	52	61	125	204	96	90	0	1088	2221	2910	131	71	71	96	196	204	93	84	0	0.987	0.864	0.850	0.921	3.646	0.754	0.601	120	461	100	2021	4008	-0.019	1004	1017	1858	2150	229172	266513	14.792	10.842	0	0	0
1	14	8	"yhbU"	"STM3274"	4350	16670	110	2504	2623	1781	67	53	53	73	156	213	98	98	0	7054	7366	3726	50	73	73	119	253	212	100	100	0	0.351	0.352	0.332	0.328	1.835	0.329	0.691	80	411	100	9432	9863	-1.510	2451	6981	2570	7293	209837	589246	16.346	28.644	0	0	0
1	15	8	""	"STM3278"	4530	16670	110	114	216	234	108	51	51	66	86	130	40	25	0	2875	3389	2026	59	72	72	100	153	153	100	100	0	0.022	0.050	0.027	0.029	3.092	0.043	0.189	80	461	100	2866	3482	-5.475	63	2803	165	3317	17246	271099	1.744	21.497	0	0	0
1	16	8	"yhbC"	"STM3288"	4710	16670	110	2048	2635	1989	75	55	55	81	114	140	100	100	0	1824	2228	1353	60	73	73	102	135	132	100	100	0	1.138	1.197	1.116	1.143	1.632	1.335	0.563	80	425	100	3744	4735	0.187	1993	1751	2580	2155	210804	178232	22.404	15.748	0	0	0
1	17	8	"mrsA"	"STM3294"	4890	16680	140	6510	7431	4895	65	59	59	105	224	213	96	95	0	5699	6163	3577	58	78	78	120	255	212	94	92	0	1.148	1.212	1.193	1.208	2.545	1.311	0.826	156	467	100	12072	13457	0.199	6451	5621	7372	6085	1159284	961431	32.705	23.698	0	0	0
1	18	8	"rplU"	"STM3304"	5070	16680	120	3961	4929	4440	90	53	53	95	225	236	95	90	0	818	1148	1184	103	74	74	129	299	231	75	57	0	5.253	4.540	5.084	4.551	2.706	5.834	0.449	120	461	100	4652	5950	2.393	3908	744	4876	1074	591461	137719	21.484	3.408	0	0	0
1	19	8	"ybgJ"	"STM0712"	5260	16680	110	3101	4172	3776	90	50	50	68	109	160	100	98	0	2908	3832	2901	75	71	71	105	208	198	100	100	0	1.075	1.096	1.104	1.007	1.890	1.185	0.717	80	417	100	5888	7883	0.105	3051	2837	4122	3761	333731	306573	37.651	17.918	0	0	0
1	20	8	""	"STM0719"	5420	16670	110	151	179	111	62	50	50	56	35	62	97	86	0	7556	7793	1387	17	69	69	110	297	270	100	100	0	0.013	0.017	0.014	0.014	1.707	0.017	0.452	80	427	100	7588	7853	-6.212	101	7487	129	7724	14327	623419	3.514	25.869	0	0	0
1	21	8	""	"STM0725"	5600	16670	110	88	162	447	275	49	49	51	17	33	75	55	0	2403	2601	1157	44	67	67	99	286	288	100	100	0	0.017	0.045	0.016	0.016	2.546	0.072	0.169	80	439	100	2375	2647	-5.904	39	2336	113	2534	12994	208067	6.529	8.748	0	0	0
1	22	8	"sdhA"	"STM0734"	5780	16680	120	15411	15848	8140	51	51	51	66	69	104	100	100	0	3992	4064	1989	48	70	70	113	206	182	92	92	0	3.916	3.955	4.098	4.618	2.599	4.516	0.767	120	479	100	19282	19791	1.970	15360	3922	15797	3994	1901753	487703	228.725	19.180	0	0	0
1	23	8	"tolQ"	"STM0745"	5960	16670	110	1335	1465	939	64	56	56	74	84	113	98	97	0	3334	3897	2154	55	71	71	120	219	182	100	100	0	0.392	0.368	0.399	0.339	1.944	0.376	0.639	80	435	100	4542	5235	-1.351	1279	3263	1409	3826	117186	311737	16.560	17.247	0	0	0
1	24	8	"nadA"	"STM0756"	6140	16670	110	473	549	304	55	53	53	60	45	75	100	97	0	6203	7050	2734	38	71	71	85	73	85	100	100	0	0.068	0.071	0.072	0.065	1.686	0.086	0.381	80	517	100	6552	7475	-3.868	420	6132	496	6979	43916	564035	10.867	95.411	0	0	0
1	1	9	"yliJ"	"STM0862"	2050	16840	110	4009	5808	6414	110	53	53	121	615	508	93	88	0	2472	3344	2904	86	82	82	111	267	240	100	97	0	1.655	1.764	1.800	1.402	2.897	2.912	0.483	80	476	100	6346	9017	0.727	3956	2390	5755	3262	464617	267536	9.247	12.109	0	0	0
1	2	9	""	"STM0869"	2230	16850	110	428	513	275	53	52	52	71	302	425	75	17	0	4779	5655	3108	54	79	79	84	54	64	100	100	0	0.080	0.083	0.084	0.080	1.701	0.065	0.640	80	465	100	5076	6037	-3.644	376	4700	461	5576	41036	452412	1.464	103.167	0	0	0
1	3	9	"potF"	"STM0877"	2400	16840	100	647	795	599	75	50	50	53	17	32	100	100	0	7739	8996	4578	50	77	77	78	14	17	100	100	0	0.078	0.084	0.080	0.077	1.592	0.083	0.713	80	420	100	8259	9664	-3.682	597	7662	745	8919	63630	719649	43.647	637.000	0	0	0
1	4	9	""	"STM0884"	2580	16840	110	148	181	110	60	52	52	54	15	27	97	96	0	6047	7880	5497	69	76	76	78	19	24	100	100	0	0.016	0.017	0.015	0.015	2.154	0.014	0.588	80	432	100	6067	7933	-5.959	96	5971	129	7804	14458	630399	8.467	410.632	0	0	0
1	5	9	""	"STM0893"	2750	16840	110	463	452	109	24	53	53	56	19	33	98	97	0	13376	13612	3094	22	76	76	82	49	59	100	100	0	0.031	0.029	0.030	0.029	1.374	0.028	0.855	80	441	100	13710	13935	-5.020	410	13300	399	13536	36133	1088967	20.842	276.122	0	0	0
1	6	9	""	"STM0897"	2940	16840	110	62	65	23	35	51	51	54	18	33	35	7	0	2902	3599	2286	63	72	72	79	49	62	100	100	0	0.004	0.004	0.006	0.005	2.947	0.001	0.013	80	444	100	2841	3541	-8.007	11	2830	14	3527	5225	287898	0.611	71.837	0	0	0
1	7	9	""	"STM1032"	3120	16840	110	733	953	872	91	52	52	54	14	25	100	100	0	6615	9031	7370	81	71	71	73	17	23	100	100	0	0.104	0.101	0.099	0.090	1.933	0.093	0.710	80	466	100	7225	9861	-3.264	681	6544	901	8960	76216	722496	64.214	526.941	0	0	0
1	8	9	""	"STM1036"	3290	16840	110	187	357	410	114	51	51	53	17	32	100	93	0	2008	4967	6610	133	71	71	74	26	35	100	100	0	0.070	0.063	0.068	0.067	2.499	0.048	0.597	80	452	100	2073	5202	-3.832	136	1937	306	4896	28562	397341	17.882	188.192	0	0	0
1	9	9	""	"STM1041"	3460	16840	110	692	730	370	50	50	50	55	23	41	100	100	0	11439	12573	5911	47	72	72	95	145	152	100	100	0	0.056	0.054	0.053	0.052	1.816	0.051	0.609	80	469	100	12009	13181	-4.146	642	11367	680	12501	58378	1005829	29.348	86.055	0	0	0
1	10	9	"metH"	"STM4188"	3660	16840	110	2865	2840	1334	46	50	50	54	23	42	100	100	0	8045	7886	2486	31	71	71	97	153	157	100	100	0	0.353	0.357	0.355	0.336	1.602	0.355	0.800	80	441	100	10789	10605	-1.502	2815	7974	2790	7815	227205	630913	121.130	50.908	0	0	0
1	11	9	""	"STM4197"	3820	16850	100	72	135	173	128	51	51	54	17	31	53	37	0	767	2112	2935	138	71	71	88	79	89	88	73	0	0.030	0.041	0.025	0.045	7.114	0.015	0.068	80	379	100	717	2125	-5.051	21	696	84	2041	10774	168961	4.765	25.620	0	0	0
1	12	9	""	"STM4201"	3990	16840	110	118	166	145	87	53	53	56	16	28	83	63	0	2845	3963	3666	92	74	74	124	337	271	92	82	0	0.023	0.029	0.023	0.025	2.964	0.018	0.285	80	446	100	2836	4002	-5.414	65	2771	113	3889	13262	317014	6.875	11.392	0	0	0
1	13	9	"mntH"	"STM2408"	4180	16850	110	3179	3172	330	10	52	52	64	128	200	100	100	0	14094	14120	1114	7	72	72	140	391	279	100	100	0	0.223	0.222	0.222	0.221	1.107	0.215	0.925	80	453	100	17149	17168	-2.165	3127	14022	3120	14048	253771	1129599	24.281	35.754	0	0	0
1	14	9	"pduN"	"STM2049"	4360	16850	100	273	319	188	58	52	52	76	157	206	70	30	0	1099	1290	903	70	73	73	146	365	250	95	66	0	0.215	0.219	0.197	0.213	1.926	0.162	0.608	80	408	100	1247	1484	-2.215	221	1026	267	1217	25538	103181	1.548	3.134	0	0	0
1	15	9	""	"STM2636"	4530	16850	110	930	1016	412	40	53	53	105	460	438	95	45	0	14858	14688	2923	19	74	74	130	299	230	100	100	0	0.059	0.066	0.061	0.062	1.478	0.059	0.326	80	466	100	15661	15577	-4.075	877	14784	963	14614	81270	1175014	1.980	48.689	0	0	0
1	16	9	"rplI"	"STM4394"	4710	16850	110	2850	3438	2648	77	53	53	80	108	135	100	100	0	2294	2610	1772	67	70	70	103	151	146	100	98	0	1.258	1.333	1.337	1.279	1.702	1.725	0.647	80	447	100	5021	5925	0.331	2797	2224	3385	2540	275059	208786	31.093	16.603	0	0	0
1	17	9	"sitC"	"STM2863"	4890	16860	120	504	519	194	37	53	53	96	229	238	91	45	0	8831	8797	3770	42	71	71	96	132	137	99	99	0	0.051	0.053	0.052	0.057	1.970	0.044	0.263	120	449	100	9211	9192	-4.280	451	8760	466	8726	62274	1055669	1.847	65.917	0	0	0
1	18	9	"bcfD"	"STM0024"	5060	16850	110	259	286	131	45	51	51	78	214	274	45	10	0	6860	7343	3213	43	69	69	80	59	73	100	100	0	0.031	0.032	0.032	0.030	1.732	0.029	0.700	80	408	100	6999	7509	-5.029	208	6791	235	7274	22906	587466	0.972	123.102	0	0	0
1	19	9	""	"PSLT065"	5240	16850	100	62	64	17	26	48	48	51	16	31	42	20	0	884	1097	672	61	67	67	74	54	72	100	100	0	0.017	0.016	0.017	0.018	2.478	0.014	0.297	80	400	100	831	1046	-5.867	14	817	16	1030	5127	87743	0.813	18.944	0	0	0
1	20	9	"trbD"	"PSLT083"	5420	16860	120	71	140	180	128	46	46	50	21	42	55	34	0	530	1874	3617	193	67	67	90	253	281	72	48	0	0.054	0.052	0.075	0.067	4.429	0.043	0.718	120	524	100	488	1901	-4.211	25	463	94	1807	16789	224939	4.286	7.051	0	0	0
1	21	9	"yneG"	"STM1526"	5610	16860	110	186	295	341	115	49	49	52	23	44	91	81	0	1085	1871	2338	124	67	67	77	52	67	100	98	0	0.135	0.136	0.139	0.122	2.342	0.113	0.649	80	454	100	1155	2050	-2.893	137	1018	246	1804	23602	149654	10.565	34.500	0	0	0
1	22	9	"dcuS"	"STM4304"	5780	16850	110	2531	2551	711	27	51	51	61	48	78	100	100	0	14477	15186	2847	18	71	71	105	148	140	100	100	0	0.172	0.165	0.172	0.158	1.459	0.162	0.878	80	408	100	16886	17615	-2.538	2480	14406	2500	15115	204082	1214915	51.875	101.899	0	0	0
1	23	9	"yjdE"	"STM4294"	5960	16860	120	1311	1275	374	29	54	54	71	83	116	95	95	0	12183	11814	3047	25	73	73	118	214	181	100	100	0	0.104	0.104	0.105	0.094	2.113	0.101	0.916	120	497	100	13367	12962	-3.268	1257	12110	1221	11741	153056	1417691	14.506	54.654	0	0	0
1	24	9	""	"STM4307"	6130	16860	110	1454	1770	997	56	53	53	55	19	34	100	100	0	8727	10372	4988	48	73	73	83	78	93	100	100	0	0.162	0.167	0.164	0.161	1.402	0.162	0.856	80	502	100	10055	12016	-2.627	1401	8654	1717	10299	141614	829749	90.263	131.910	0	0	0
1	1	10	""	"STM4597"	2050	17010	100	223	234	75	32	50	50	54	23	42	100	100	0	1304	1367	518	37	84	84	87	24	27	100	100	0	0.142	0.143	0.143	0.144	1.446	0.126	0.761	80	452	100	1393	1467	-2.818	173	1220	184	1283	18734	109335	7.826	53.333	0	0	0
1	2	10	""	"STM0257"	2230	17020	110	545	591	304	51	52	52	55	18	32	100	100	0	10872	11078	2076	18	84	84	87	24	27	100	100	0	0.046	0.049	0.045	0.046	1.404	0.047	0.708	80	452	100	11281	11533	-4.452	493	10788	539	10994	47261	886233	29.778	457.958	0	0	0
1	3	10	""	"STM0275"	2410	17020	110	68	70	20	28	51	51	53	17	32	45	16	0	1214	1674	1175	70	81	81	83	15	18	100	100	0	0.015	0.012	0.015	0.013	3.030	0.007	0.150	80	480	100	1150	1612	-6.058	17	1133	19	1593	5589	133918	1.000	106.067	0	0	0
1	4	10	""	"STM0284"	2590	17020	100	66	66	15	22	50	50	52	13	25	58	25	0	771	969	569	58	78	78	80	14	17	100	100	0	0.023	0.018	0.021	0.021	2.461	0.013	0.190	80	420	100	709	907	-5.437	16	693	16	891	5253	77555	1.077	63.500	0	0	0
1	5	10	""	"STM0292"	2760	17020	110	716	833	330	39	51	51	55	21	38	100	100	0	4729	5114	1741	34	77	77	86	56	65	100	100	0	0.143	0.155	0.146	0.153	1.361	0.146	0.846	80	452	100	5317	5819	-2.806	665	4652	782	5037	66610	409083	37.048	89.786	0	0	0
1	6	10	"safB"	"STM0300"	2940	17010	110	294	295	134	45	52	52	55	27	49	93	92	0	7314	7265	2129	29	76	76	80	33	41	100	100	0	0.033	0.034	0.033	0.028	2.010	0.032	0.729	80	478	100	7480	7432	-4.903	242	7238	243	7189	23600	581216	8.889	217.727	0	0	0
1	7	10	"ycfM"	"STM1207"	3120	17020	110	3190	3221	1255	38	53	53	63	74	117	100	100	0	1643	1708	695	40	72	72	94	310	329	100	96	0	1.997	1.936	2.053	1.949	1.412	1.916	0.742	80	480	100	4708	4804	0.998	3137	1571	3168	1636	257672	136648	42.676	5.206	0	0	0
1	8	10	"ycfS"	"STM1215"	3300	17020	110	433	670	658	98	52	52	63	80	126	96	76	0	1536	1962	1674	85	72	72	95	324	341	97	82	0	0.260	0.327	0.301	0.276	2.481	0.289	0.570	80	433	100	1845	2508	-1.942	381	1464	618	1890	53604	156939	7.588	5.762	0	0	0
1	9	10	"ycfD"	"STM1229"	3470	17020	120	6822	6735	3105	46	50	50	56	37	66	98	96	0	7269	7387	2794	37	73	73	85	101	118	99	99	0	0.941	0.914	0.922	0.762	2.299	0.948	0.896	120	502	100	13968	13999	-0.088	6772	7196	6685	7314	808195	886423	180.514	72.297	0	0	0
1	10	10	"icdA"	"STM1238"	3650	17020	110	3927	5020	3438	68	50	50	54	24	44	100	100	0	413	563	363	64	70	70	83	106	127	100	87	0	11.303	10.081	9.622	10.319	1.906	13.888	0.537	80	426	100	4220	5463	3.499	3877	343	4970	493	401616	45074	206.917	4.528	0	0	0
1	11	10	""	"STM1261"	3820	17020	110	1042	1315	1288	97	49	49	54	22	40	100	100	0	640	754	596	79	69	69	83	76	91	98	93	0	1.739	1.848	1.734	1.719	1.680	2.273	0.712	80	452	100	1564	1951	0.798	993	571	1266	685	105229	60323	57.318	8.829	0	0	0
1	12	10	""	"STM1273"	4000	17020	110	311	340	207	60	56	56	68	63	92	97	81	0	4934	4908	2127	43	75	75	122	324	265	100	100	0	0.052	0.059	0.054	0.053	1.791	0.064	0.478	80	441	100	5114	5117	-4.252	255	4859	284	4833	27199	392604	4.317	14.772	0	0	0
1	13	10	"ydgA"	"STM1466"	4180	17030	120	11307	11092	5374	48	53	53	64	60	93	100	99	0	7817	7700	3682	47	73	73	89	108	121	98	96	0	1.453	1.447	1.488	1.511	2.674	1.491	0.853	120	519	100	18998	18666	0.539	11254	7744	11039	7627	1331091	924045	183.800	70.472	0	0	0
1	14	10	""	"STM1472"	4360	17020	110	659	772	550	71	51	51	62	68	109	98	95	0	17022	16798	4704	28	72	72	95	130	136	100	100	0	0.036	0.043	0.035	0.036	1.864	0.040	0.600	80	446	100	17558	17447	-4.801	608	16950	721	16726	61790	1343859	10.441	128.485	0	0	0
1	15	10	""	"STM1481"	4530	17030	110	2048	2000	365	18	54	54	109	475	435	98	97	0	12779	12794	1698	13	75	75	130	273	210	100	100	0	0.157	0.153	0.155	0.151	1.215	0.144	0.684	80	448	100	14698	14665	-2.672	1994	12704	1946	12719	159982	1023518	3.981	46.388	0	0	0
1	16	10	"ynfL"	"STM1487"	4710	17020	110	1458	1397	289	20	53	53	72	103	143	100	100	0	10478	10016	1859	18	73	73	109	226	207	100	100	0	0.135	0.135	0.139	0.134	1.333	0.129	0.878	80	466	100	11810	11287	-2.889	1405	10405	1344	9943	111737	801274	12.864	43.836	0	0	0
1	17	10	""	"STM1494"	4890	17030	110	1288	1392	458	32	52	52	61	45	73	100	100	0	5794	6320	1934	30	73	73	85	47	55	100	100	0	0.216	0.215	0.218	0.209	1.413	0.205	0.857	80	418	100	6957	7587	-2.211	1236	5721	1340	6247	111374	505594	29.578	132.660	0	0	0
1	18	10	"ynfC"	"STM1501"	5070	17030	110	1966	1893	838	44	51	51	59	42	71	100	100	0	4181	4435	1909	43	72	72	88	81	92	100	100	0	0.466	0.422	0.456	0.404	1.599	0.404	0.863	80	461	100	6024	6205	-1.101	1915	4109	1842	4363	151479	354819	43.667	53.667	0	0	0
1	19	10	""	"STM2780"	5250	17040	120	6834	6788	3054	44	49	49	53	27	50	100	100	0	6835	6820	3044	44	69	69	75	56	74	97	97	0	1.003	0.998	1.047	1.085	2.515	0.999	0.838	120	501	100	13551	13490	0.004	6785	6766	6739	6751	814571	818449	249.444	120.446	0	0	0
1	20	10	""	"STM2788"	5420	17030	110	1596	1643	516	31	50	50	54	30	55	100	100	0	11692	12568	2990	23	67	67	71	24	33	100	100	0	0.133	0.127	0.131	0.119	1.597	0.125	0.889	80	393	100	13171	14094	-2.911	1546	11625	1593	12501	131453	1005434	52.967	520.708	0	0	0
1	21	10	"ygaU"	"STM2795"	5600	17040	120	5552	5805	3838	66	51	51	54	24	44	100	99	0	2026	2018	963	47	68	68	72	30	41	100	98	0	2.809	2.951	2.896	2.843	2.230	3.929	0.643	120	487	100	7459	7704	1.490	5501	1958	5754	1950	696586	242211	239.625	64.867	0	0	0
1	22	10	"yihD"	"STM3995"	5780	17040	120	1279	1523	1184	77	52	52	56	35	62	96	95	0	957	1087	701	64	69	69	75	71	94	98	97	0	1.382	1.445	1.436	1.248	2.319	1.637	0.764	120	484	100	2115	2489	0.467	1227	888	1471	1018	182729	130381	41.914	14.254	0	0	0
1	23	10	""	"STM4015"	5960	17040	120	267	349	282	80	53	53	54	11	20	99	99	0	4656	5725	4395	76	70	70	72	14	19	100	100	0	0.047	0.052	0.050	0.050	2.277	0.050	0.737	120	434	100	4800	5951	-4.422	214	4586	296	5655	41896	686974	26.818	403.786	0	0	0
1	24	10	"fdhE"	"STM4034"	6140	17040	110	4297	4863	2391	49	53	53	55	18	32	100	100	0	5027	5491	2050	37	71	71	76	57	75	100	100	0	0.856	0.887	0.878	0.859	1.407	0.949	0.783	80	470	100	9200	10230	-0.224	4244	4956	4810	5420	389019	439263	267.111	95.000	0	0	0
1	1	11	""	"STM2940"	2040	17190	100	1195	1100	427	38	54	54	71	106	149	97	93	0	7186	6618	2921	44	81	81	87	49	56	97	97	0	0.161	0.160	0.160	0.176	2.573	0.138	0.783	80	484	100	8246	7583	-2.639	1141	7105	1046	6537	87992	529470	9.708	133.286	0	0	0
1	2	11	"ygcB"	"STM2944"	2230	17190	110	1099	3586	10031	279	55	55	94	447	475	88	81	1	22478	19934	7749	38	85	85	103	161	156	98	97	0	0.047	0.178	0.046	0.072	5.944	0.183	0.063	80	490	100	23437	23380	-4.423	1044	22393	3531	19849	286890	1594744	7.812	123.174	0	0	0
1	3	11	"relA"	"STM2956"	2410	17200	110	3755	3838	1281	33	55	55	83	441	531	100	96	0	4108	3954	1625	41	85	85	99	156	157	100	100	0	0.920	0.978	0.920	1.033	1.924	0.944	0.709	80	480	100	7723	7652	-0.121	3700	4023	3783	3869	307054	316348	8.515	24.712	0	0	0
1	4	11	"yqcD"	"STM2968"	2590	17200	100	896	1054	817	77	54	54	57	19	33	100	98	0	2272	2492	1737	69	83	83	87	36	41	100	100	0	0.385	0.415	0.368	0.393	2.380	0.374	0.612	80	430	100	3031	3409	-1.378	842	2189	1000	2409	84340	199375	52.474	66.806	0	0	0
1	5	11	"fucP"	"STM2975"	2760	17190	110	390	426	188	44	53	53	57	25	43	97	93	0	7115	7754	2156	27	79	79	83	35	42	100	100	0	0.048	0.049	0.049	0.042	1.942	0.047	0.763	80	447	100	7373	8048	-4.384	337	7036	373	7675	34074	620335	14.760	219.171	0	0	0
1	6	11	"fucU"	"STM2978"	2940	17200	110	606	778	473	60	52	52	60	42	70	100	100	0	2737	3255	1943	59	77	77	80	30	37	100	100	0	0.208	0.228	0.228	0.219	1.667	0.194	0.637	80	459	100	3214	3904	-2.263	554	2660	726	3178	62262	260417	17.095	105.833	0	0	0
1	7	11	"exbB"	"STM3159"	3110	17200	110	1682	1747	402	23	53	53	61	38	62	100	100	0	7264	7619	1575	20	75	75	82	51	62	100	100	0	0.227	0.225	0.227	0.222	1.298	0.217	0.878	80	466	100	8818	9238	-2.142	1629	7189	1694	7544	139742	609559	44.368	147.784	0	0	0
1	8	11	"ygiR"	"STM3168"	3290	17190	110	700	809	564	69	53	53	86	168	195	93	86	0	6367	7474	4336	58	74	74	94	97	103	100	100	0	0.103	0.102	0.109	0.087	2.526	0.101	0.671	80	471	100	6940	8156	-3.282	647	6293	756	7400	64743	597929	4.304	76.082	0	0	0
1	9	11	"ygiW"	"STM3176"	3470	17210	120	3615	3736	2628	70	52	52	93	197	211	96	89	0	877	1137	1104	97	76	76	108	177	163	87	77	0	4.448	3.472	4.033	4.063	2.650	3.986	0.418	120	484	100	4364	4745	2.153	3563	801	3684	1061	448275	136471	18.492	5.814	0	0	0
1	10	11	"STMF1.41"	"Not LT2a92"	3650	17200	130	192	283	347	122	52	52	67	110	164	60	27	0	225	379	483	127	72	72	97	154	158	49	22	0	0.915	0.752	0.945	0.864	3.591	0.302	0.185	120	526	100	293	538	-0.128	140	153	231	307	33987	45499	1.964	1.831	0	0	0
1	11	11	""	"STM2668"	3820	17200	110	2974	3048	1640	53	49	49	59	75	127	100	100	0	8064	7888	3461	43	69	69	86	77	89	100	100	0	0.366	0.384	0.380	0.364	1.753	0.362	0.744	80	426	100	10920	10818	-1.451	2925	7995	2999	7819	243865	631059	39.853	101.325	0	0	0
1	12	11	""	"STM2682"	4000	17200	120	185	265	292	110	52	52	67	86	128	69	42	0	492	646	724	112	71	71	87	77	88	90	80	0	0.316	0.370	0.333	0.338	3.077	0.300	0.473	120	531	100	554	788	-1.662	133	421	213	575	31794	77569	2.302	7.260	0	0	0
1	13	11	""	"STM0497"	4190	17210	110	351	350	134	38	55	55	81	143	176	85	55	0	6053	6090	2505	41	71	71	132	516	390	97	97	0	0.049	0.049	0.048	0.048	2.052	0.042	0.369	80	442	100	6278	6314	-4.337	296	5982	295	6019	28021	487172	1.881	11.547	0	0	0
1	14	11	"tesA"	"STM0506"	4360	17210	110	1731	1814	881	48	52	52	69	131	189	97	96	0	3903	4245	2006	47	71	71	119	517	434	98	96	0	0.438	0.422	0.416	0.406	2.045	0.385	0.738	80	438	100	5511	5936	-1.190	1679	3832	1762	4174	145131	339621	13.321	7.981	0	0	0
1	15	11	"allR"	"STM0516"	4540	17210	120	3565	3228	1426	44	52	52	63	90	142	93	92	0	7361	6513	3037	46	73	73	96	198	206	97	95	0	0.482	0.493	0.480	0.462	3.129	0.460	0.832	120	499	100	10801	9616	-1.053	3513	7288	3176	6440	387350	781502	35.167	32.409	0	0	0
1	16	11	"allP"	"STM0522"	4710	17200	110	181	193	72	37	53	53	57	23	40	97	92	0	11438	11530	4448	38	73	73	84	84	100	100	100	0	0.011	0.012	0.012	0.011	1.768	0.012	0.766	80	410	100	11493	11597	-6.472	128	11365	140	11457	15407	922360	5.913	136.262	0	0	0
1	17	11	"glxK"	"STM0525"	4890	17190	100	542	550	275	50	51	51	61	39	63	91	90	0	11058	11446	4971	43	75	75	100	147	147	97	96	0	0.045	0.044	0.045	0.039	1.974	0.043	0.711	80	301	100	11474	11870	-4.483	491	10983	499	11371	44023	915650	12.538	77.184	0	0	0
1	18	11	"ylbF"	"STM0531"	5060	17210	110	183	196	72	36	51	51	59	42	71	98	87	0	6852	7709	2728	35	74	74	92	116	126	100	100	0	0.019	0.019	0.019	0.018	1.611	0.018	0.715	80	402	100	6910	7780	-5.682	132	6778	145	7635	15661	616700	3.262	65.664	0	0	0
1	19	11	"yhgN"	"STM3540"	5240	17210	110	196	239	191	79	51	51	52	13	25	98	98	0	1419	2017	2006	99	72	72	78	57	73	100	100	0	0.108	0.097	0.096	0.095	1.855	0.083	0.710	80	443	100	1492	2133	-3.216	145	1347	188	1945	19081	161363	14.385	34.018	0	0	0
1	20	11	""	"STM2186"	5420	17210	110	4271	4388	791	18	53	53	69	150	217	100	100	0	12384	12722	1421	11	70	70	101	344	340	100	100	0	0.343	0.343	0.345	0.338	1.215	0.335	0.903	80	481	100	16532	16987	-1.546	4218	12314	4335	12652	351025	1017773	28.793	36.689	0	0	0
1	21	11	"folE"	"STM2193"	5600	17210	110	1001	1079	465	43	54	54	69	153	221	100	100	0	2272	2405	822	34	69	69	98	353	360	100	100	0	0.430	0.439	0.432	0.434	1.379	0.427	0.806	80	453	100	3150	3361	-1.218	947	2203	1025	2336	86318	192428	6.601	6.535	0	0	0
1	22	11	"yeiH"	"STM2202"	5790	17220	110	1328	1442	416	28	52	52	54	12	22	100	100	0	5137	5407	1444	26	69	69	71	15	21	100	100	0	0.252	0.260	0.257	0.259	1.253	0.249	0.890	80	423	100	6344	6728	-1.990	1276	5068	1390	5338	115339	432527	115.667	355.733	0	0	0
1	23	11	""	"STM2225"	5960	17210	120	1051	1029	546	53	52	52	53	13	24	95	95	0	3998	3773	1735	45	70	70	72	15	20	100	99	0	0.254	0.264	0.260	0.238	2.131	0.254	0.812	120	421	100	4927	4680	-1.975	999	3928	977	3703	123477	452717	75.077	246.733	0	0	0
1	24	11	""	"STM2235"	6140	17210	120	482	493	214	43	53	53	55	17	30	94	93	0	8693	8785	3648	41	73	73	75	16	21	100	100	0	0.050	0.051	0.049	0.046	2.304	0.048	0.848	120	548	100	9049	9152	-4.329	429	8620	440	8712	59212	1054246	25.765	544.375	0	0	0
1	1	12	"phoP"	"STM1231"	2050	17380	110	7008	7360	3380	45	57	57	63	32	50	100	100	0	1210	1304	543	41	79	79	85	72	84	100	100	0	6.146	5.962	5.999	5.965	1.393	6.682	0.795	80	566	100	8082	8528	2.620	6951	1131	7303	1225	588826	104353	228.031	16.931	0	0	0
1	2	12	"phoP"	"STM1231"	2220	17380	110	18186	18442	3513	19	56	56	62	26	41	100	100	0	2957	3039	647	21	84	84	89	63	70	100	100	0	6.310	6.222	6.475	6.226	1.333	6.600	0.875	80	510	100	21003	21341	2.658	18130	2873	18386	2955	1475376	243105	706.923	46.825	0	0	0
1	3	12	"phoP"	"STM1231"	2400	17380	100	19926	19677	2693	13	60	60	75	55	73	100	100	0	3286	3205	550	17	85	85	89	24	26	100	100	0	6.206	6.287	6.326	6.354	1.211	6.461	0.912	80	450	100	23067	22737	2.634	19866	3201	19617	3120	1574145	256420	356.400	129.833	0	0	0
1	4	12	"phoQ"	"STM1230"	2600	17390	110	3127	3486	1919	55	61	61	77	53	68	98	98	0	2585	2570	1403	54	84	84	92	47	51	96	96	0	1.226	1.378	1.304	1.590	2.256	1.441	0.789	80	454	100	5567	5911	0.294	3066	2501	3425	2486	278895	205602	64.321	52.723	0	0	0
1	5	12	"phoQ"	"STM1230"	2760	17380	120	15485	13924	5806	41	57	57	75	72	96	99	96	0	11308	10040	4006	39	79	79	87	48	55	99	98	0	1.374	1.392	1.393	1.364	3.351	1.429	0.892	120	519	100	26657	23828	0.458	15428	11229	13867	9961	1670922	1204844	192.347	207.354	0	0	0
1	6	12	"hupA"	"STM4170"	2950	17380	120	4543	5283	4082	77	56	56	87	147	168	96	95	0	308	391	378	96	78	78	92	65	70	83	67	0	19.509	16.700	20.862	19.630	2.885	25.673	0.232	120	547	100	4717	5540	4.286	4487	230	5227	313	633913	46935	35.347	4.600	0	0	0
1	7	12	"sopB"	"STM1091"	3110	17380	110	24499	22756	9269	40	56	56	102	195	191	100	100	0	3512	3464	1494	43	76	76	95	74	77	100	100	0	7.114	6.700	7.290	6.507	1.902	7.716	0.733	80	416	100	27879	26088	2.831	24443	3436	22700	3388	1820483	277125	116.174	45.527	0	0	0
1	8	12	"pipC"	"STM0375"	3290	17390	110	4472	4249	2386	56	55	55	94	152	161	100	98	0	466	553	390	70	75	75	93	73	78	93	83	0	11.297	8.774	9.715	10.546	2.408	9.003	0.696	80	474	100	4808	4672	3.498	4417	391	4194	478	339880	44203	27.336	6.301	0	0	0
1	9	12	"pipC"	"STM0375"	3470	17380	110	9172	9501	3428	36	53	53	78	168	215	100	100	0	1017	1104	513	46	72	72	89	96	107	100	100	0	9.650	9.155	9.982	9.223	1.483	10.156	0.743	80	427	100	10064	10480	3.270	9119	945	9448	1032	760046	88306	56.089	10.573	0	0	0
1	10	12	"pipC"	"STM0375"	3660	17390	120	4757	5161	3854	74	51	51	58	43	74	100	98	0	552	598	439	73	73	73	84	51	60	94	89	0	9.825	9.733	9.838	10.058	2.725	11.679	0.628	120	484	100	5185	5635	3.296	4706	479	5110	525	619272	71709	118.674	10.078	0	0	0
1	11	12	"ssrB"	"STM1391"	3830	17380	110	1795	2171	1620	74	50	50	63	88	139	97	95	0	1798	2268	1527	67	73	73	82	57	69	100	98	0	1.012	0.966	0.978	0.876	2.419	1.010	0.479	80	432	100	3470	4316	0.017	1745	1725	2121	2195	173651	181439	23.955	38.351	0	0	0
1	12	12	"ssrB"	"STM1391"	4000	17380	110	2616	2879	1262	43	52	52	58	43	74	100	100	0	2810	3118	1221	39	72	72	76	25	32	100	100	0	0.936	0.928	0.979	0.915	1.556	0.949	0.824	80	458	100	5302	5873	-0.095	2564	2738	2827	3046	230313	249435	65.605	121.680	0	0	0
1	13	12	"lrp"	"STM0959"	4190	17390	110	4962	5122	1053	20	55	55	74	132	178	100	100	0	1301	1291	274	21	72	72	124	511	412	97	78	0	3.993	4.157	4.218	4.187	1.335	4.427	0.812	80	445	100	6136	6286	1.997	4907	1229	5067	1219	409739	103318	38.242	2.284	0	0	0
1	14	12	"lrp"	"STM0959"	4360	17390	120	12923	11808	5274	44	53	53	68	123	180	98	98	0	3194	2890	1199	41	72	72	113	482	426	90	89	0	4.122	4.171	4.238	4.254	2.810	4.472	0.878	120	489	100	15992	14573	2.043	12870	3122	11755	2818	1416959	346831	95.447	5.761	0	0	0
1	15	12	"gyrA"	"STM2272"	4540	17390	100	3166	3131	520	16	53	53	56	15	26	100	100	0	3450	3333	658	19	74	74	78	26	33	100	100	0	0.922	0.944	0.938	0.958	1.252	0.932	0.932	80	359	100	6489	6337	-0.117	3113	3376	3078	3259	250483	266660	205.000	125.192	0	0	0
1	16	12	"gyrA"	"STM2272"	4700	17380	100	2467	2259	885	39	55	55	60	54	90	96	96	0	2733	2591	764	29	73	73	80	38	47	100	98	0	0.907	0.875	0.896	0.755	2.044	0.914	0.905	80	313	100	5072	4722	-0.141	2412	2660	2204	2518	180683	207277	40.722	66.079	0	0	0
1	17	12	"gyrA"	"STM2272"	4890	17380	230	7348	7276	1799	24	52	52	68	108	158	99	99	0	7632	7715	1534	19	73	73	84	80	95	100	100	0	0.965	0.945	0.969	0.904	1.508	0.953	0.897	392	1520	100	14855	14866	-0.051	7296	7559	7224	7642	2852196	3024132	66.741	95.388	0	0	0
1	18	12	"csrA"	"STM2826"	5070	17380	100	3342	4278	3364	78	54	54	125	248	198	98	93	0	1036	1438	1371	95	75	75	95	92	96	95	91	0	3.421	3.099	3.342	3.489	3.104	3.371	0.385	80	241	100	4249	5587	1.775	3288	961	4224	1363	342249	115058	16.746	14.598	0	0	0
1	19	12	"crp"	"STM3466"	5210	17400	120	6328	6055	1325	21	54	54	108	260	240	100	100	0	2465	2399	457	19	72	72	97	117	120	100	100	0	2.622	2.579	2.577	2.550	1.351	2.728	0.895	120	504	100	8667	8328	1.391	6274	2393	6001	2327	726588	287891	22.873	19.675	0	0	0
1	20	12	"yhhP"	"STM3578"	5440	17390	110	209	378	515	136	54	54	92	272	295	30	11	0	627	1061	1503	141	70	70	109	358	328	66	35	0	0.278	0.327	0.324	0.289	2.833	0.305	0.749	80	473	100	712	1315	-1.845	155	557	324	991	30278	84874	1.051	2.659	0	0	0
1	21	12	"yhhP"	"STM3578"	5610	17400	120	468	432	159	36	52	52	53	13	24	100	98	0	1450	1358	568	41	67	67	69	13	18	99	99	0	0.301	0.294	0.315	0.295	1.914	0.274	0.865	120	491	100	1799	1671	-1.733	416	1383	380	1291	51870	162944	29.154	99.154	0	0	0
1	22	12	"topA"	"STM1714"	5780	17390	100	523	691	564	81	51	51	53	13	24	100	100	0	683	908	824	90	67	67	67	13	19	100	100	0	0.766	0.761	0.751	0.774	1.576	0.683	0.817	80	357	100	1088	1481	-0.384	472	616	640	841	55263	72609	49.077	64.692	0	0	0
1	23	12	"topA"	"STM1714"	5950	17390	130	12132	11767	3808	32	52	52	57	35	61	99	98	0	14557	14142	3359	23	68	68	71	25	35	100	100	0	0.834	0.832	0.840	0.701	2.388	0.847	0.884	120	519	100	26569	25789	-0.262	12080	14489	11715	14074	1412042	1697037	334.571	562.840	0	0	0
1	24	12	"topA"	"STM1714"	6140	17400	120	284	351	241	68	55	55	58	33	56	95	94	0	410	553	423	76	70	70	73	25	34	95	92	0	0.674	0.613	0.712	0.717	2.556	0.511	0.564	120	573	100	569	779	-0.570	229	340	296	483	42144	66402	8.879	19.200	0	0	0
1	1	13	"ctrl-buffer"	"ctrl-buffer"	2050	17580	50	237	254	213	83	53	53	64	46	71	58	58	0	95	299	320	107	80	80	102	145	142	33	33	0	12.267	0.918	0.842	1.065	5.314	0.737	0.257	12	104	100	199	420	3.617	184	15	201	219	3042	3589	4.130	1.359	0	0	0
1	2	13	"ctrl-buffer"	"ctrl-buffer"	2270	17550	50	363	463	184	39	53	53	73	62	84	100	100	0	133	165	75	45	83	83	96	70	72	33	25	0	6.200	5.000	7.255	7.404	3.423	10.558	0.089	12	104	100	360	492	2.632	310	50	410	82	5557	1984	6.290	0.986	0	0	0
1	3	13	"ctrl-buffer"	"ctrl-buffer"	2410	17520	50	1172	1438	1087	75	57	57	107	183	171	83	83	0	902	1429	1513	105	83	83	96	45	46	100	91	0	1.361	1.026	1.469	1.268	4.170	0.820	0.631	12	104	100	1934	2727	0.445	1115	819	1381	1346	17256	17149	7.273	29.622	0	0	0
1	4	13	"ctrl-buffer"	"ctrl-buffer"	2560	17550	70	175	258	334	129	58	58	95	168	176	34	15	0	161	427	599	140	79	79	102	106	103	46	31	0	1.427	0.575	1.162	0.876	5.494	0.260	0.086	32	234	100	199	548	0.513	117	82	200	348	8246	13666	0.970	3.066	0	0	0
1	5	13	"ctrl-buffer"	"ctrl-buffer"	2710	17530	60	84	203	380	187	54	54	82	108	131	34	15	0	102	167	174	104	78	78	104	114	109	18	12	0	1.250	1.674	1.867	1.563	4.820	2.751	0.513	32	170	100	54	238	0.322	30	24	149	89	6483	5332	1.120	0.553	0	0	0
1	6	13	"ctrl-buffer"	"ctrl-buffer"	2940	17590	40	77	213	479	224	51	51	58	35	60	41	16	0	120	135	66	48	78	78	90	37	41	50	41	0	0.619	2.842	0.656	0.718	3.025	12.520	0.158	12	68	100	68	219	-0.692	26	42	162	57	2554	1619	4.429	1.216	0	0	0
1	7	13	"ctrl-buffer"	"ctrl-buffer"	3110	17550	100	61	65	27	41	52	52	76	156	205	1	0	0	95	100	38	38	79	79	88	55	62	12	2	0	0.563	0.619	0.706	0.644	3.316	1.068	0.458	80	441	100	25	34	-0.830	9	16	13	21	5211	7985	-0.071	0.218	-50	0	0
1	8	13	"ctrl-buffer"	"ctrl-buffer"	3290	17550	100	61	114	232	203	50	50	52	12	23	48	27	0	89	110	87	79	75	75	76	14	18	46	28	0	0.786	1.829	0.799	0.898	5.085	8.530	0.063	80	416	100	25	99	-0.348	11	14	64	35	9125	8776	5.167	2.429	-50	0	0
1	9	13	"ctrl-buffer"	"ctrl-buffer"	3470	17550	100	58	62	24	38	49	49	51	15	29	35	15	0	92	95	24	25	72	72	75	20	26	50	20	0	0.450	0.565	0.667	0.665	4.199	0.141	0.043	80	408	100	29	36	-1.152	9	20	13	23	4986	7617	0.733	1.000	-50	0	0
1	10	13	"ctrl-buffer"	"ctrl-buffer"	3640	17550	100	51	52	12	23	48	48	51	22	43	12	0	0	83	86	22	25	72	72	76	25	32	23	5	0	0.273	0.286	0.789	0.655	4.079	0.148	0.038	80	386	100	14	18	-1.874	3	11	4	14	4162	6917	0.045	0.400	-50	0	0
1	11	13	"ctrl-buffer"	"ctrl-buffer"	3820	17560	100	48	50	15	30	48	48	53	42	79	2	0	0	80	82	16	19	71	71	74	20	27	21	3	0	0.000	0.182	1.000	0.870	3.334	0.255	0.008	80	420	100	9	13	Error	0	9	2	11	4024	6537	-0.071	0.400	-50	0	0
1	12	13	"ctrl-buffer"	"ctrl-buffer"	4000	17560	100	49	51	17	33	50	50	53	20	37	10	2	0	74	82	46	56	71	71	75	21	28	15	6	0	-0.333	0.091	0.874	0.865	5.114	0.118	0.009	80	432	100	2	12	Error	-1	3	1	11	4117	6586	-0.100	0.333	-50	0	0
1	13	13	"ctrl-buffer"	"ctrl-buffer"	4180	17560	100	49	51	12	23	52	52	54	21	38	5	1	0	79	80	17	21	71	71	75	17	22	25	8	0	-0.375	-0.111	1.125	1.079	3.251	12.266	0.001	80	408	100	5	8	Error	-3	8	-1	9	4073	6389	-0.143	0.294	-50	0	0
1	14	13	"ctrl-buffer"	"ctrl-buffer"	4350	17560	100	54	56	15	26	51	51	54	20	37	12	2	0	83	93	42	45	72	72	75	18	24	36	18	0	0.273	0.238	0.543	0.601	4.771	0.053	0.006	80	389	100	14	26	-1.874	3	11	5	21	4506	7479	0.100	1.000	-50	0	0
1	15	13	"ctrl-buffer"	"ctrl-buffer"	4530	17560	100	52	53	13	24	51	51	53	13	24	12	5	0	78	84	23	27	72	72	75	17	22	30	11	0	0.167	0.167	0.600	0.600	4.558	0.297	0.418	80	420	100	7	14	-2.585	1	6	2	12	4274	6681	0.000	0.529	-50	0	0
1	16	13	"ctrl-buffer"	"ctrl-buffer"	4710	17560	100	51	53	16	30	49	49	55	47	85	1	0	0	76	82	24	29	71	71	75	26	34	16	6	0	0.400	0.364	0.622	0.780	3.698	0.187	0.008	80	410	100	7	15	-1.322	2	5	4	11	4275	6543	-0.043	0.269	-50	0	0
1	17	13	"ctrl-buffer"	"ctrl-buffer"	4890	17560	100	60	73	65	89	48	48	50	13	26	47	26	0	96	102	37	36	69	69	71	14	19	68	48	0	0.444	0.758	0.465	0.519	3.615	4.227	0.823	80	312	100	39	58	-1.170	12	27	25	33	5814	8146	1.769	2.214	-50	0	0
1	18	13	"ctrl-buffer"	"ctrl-buffer"	5060	17560	100	49	54	17	31	52	52	98	200	204	0	0	0	78	83	25	30	69	69	80	53	66	3	1	0	-0.333	0.143	1.311	1.078	4.968	1.949	0.271	80	384	100	6	16	Error	-3	9	2	14	4290	6619	-0.220	0.057	-50	0	0
1	19	13	"ctrl-buffer"	"ctrl-buffer"	5240	17560	100	54	59	20	33	51	51	75	110	146	0	0	0	82	88	29	32	68	68	77	44	57	16	1	0	0.214	0.400	0.721	0.587	5.611	2.267	0.002	80	422	100	17	28	-2.222	3	14	8	20	4759	7058	-0.145	0.250	-50	0	0
1	20	13	"ctrl-buffer"	"ctrl-buffer"	5420	17560	100	51	55	18	32	50	50	52	17	32	13	5	0	72	80	26	32	66	66	69	17	24	31	12	0	0.167	0.357	0.556	0.681	5.209	0.197	0.012	80	409	100	7	19	-2.585	1	6	5	14	4415	6362	0.176	0.647	-50	0	0
1	21	13	"ctrl-buffer"	"ctrl-buffer"	5590	17570	100	49	55	22	40	48	48	49	12	24	26	12	0	71	81	56	69	65	65	66	13	19	30	12	0	0.167	0.438	0.778	0.766	3.498	0.183	0.067	80	379	100	7	23	-2.585	1	6	7	16	4427	6486	0.500	1.154	-50	0	0
1	22	13	"ctrl-buffer"	"ctrl-buffer"	5770	17570	100	50	54	24	44	47	47	49	12	24	21	8	0	73	75	20	26	64	64	65	13	20	33	11	0	0.333	0.636	0.427	0.520	3.730	0.927	0.058	80	432	100	12	18	-1.585	3	9	7	11	4311	5990	0.417	0.769	-50	0	0
1	23	13	"ctrl-buffer"	"ctrl-buffer"	5950	17570	100	51	52	14	26	50	50	52	14	26	17	6	0	79	81	20	24	64	64	66	14	21	51	21	0	0.067	0.118	0.600	0.664	3.849	5.463	0.020	80	414	100	16	19	-3.907	1	15	2	17	4179	6481	0.000	1.071	-50	0	0
1	24	13	"ctrl-buffer"	"ctrl-buffer"	6130	17570	100	57	58	16	27	50	50	52	13	25	28	10	0	77	81	18	22	66	66	66	12	18	47	27	0	0.636	0.533	0.725	0.693	3.175	0.457	0.075	80	433	100	18	23	-0.652	7	11	8	15	4609	6481	0.462	1.250	-50	0	0
1	1	14	"ydhI"	"STM1443"	2050	17730	120	182	223	166	74	47	47	51	25	49	89	77	0	839	1082	966	89	76	76	82	37	45	95	94	0	0.177	0.175	0.182	0.173	2.842	0.141	0.647	120	699	100	898	1182	-2.499	135	763	176	1006	26766	129821	6.880	27.027	0	0	0
1	2	14	"STMB2B.139A"	"Not LT2a93"	2230	17740	110	331	367	239	65	47	47	52	20	38	100	97	0	205	230	147	63	77	77	80	21	26	96	85	0	2.219	2.092	1.962	2.212	2.338	2.167	0.609	80	534	100	412	473	1.150	284	128	320	153	29321	18384	15.750	7.143	0	0	0
1	3	14	""	"STM3806"	2400	17730	100	268	314	234	74	48	48	60	82	136	91	63	0	1355	1716	1359	79	77	77	91	100	109	100	100	0	0.172	0.162	0.159	0.157	1.867	0.143	0.720	80	484	100	1498	1905	-2.538	220	1278	266	1639	25095	137286	3.098	16.250	0	0	0
1	4	14	"pgtE"	"STM2395"	2580	17730	110	1458	1752	1249	71	49	49	57	101	177	97	96	0	5834	7445	5254	70	76	76	78	15	19	100	100	0	0.245	0.231	0.234	0.214	1.805	0.207	0.748	80	536	100	7167	9072	-2.031	1409	5758	1703	7369	140191	595635	16.782	491.133	0	0	0
1	5	14	""	"STM3911"	2750	17730	110	82	90	41	45	48	48	51	17	33	77	47	0	418	474	232	48	75	75	77	16	20	100	100	0	0.099	0.105	0.099	0.091	2.301	0.082	0.336	80	564	100	377	441	-3.335	34	343	42	399	7197	37883	2.294	24.813	0	0	0
1	6	14	"ygiY"	"STM3178"	2940	17730	110	613	705	386	54	50	50	53	22	41	100	98	0	5117	6165	3073	49	75	75	78	17	21	100	100	0	0.112	0.108	0.114	0.097	1.821	0.103	0.803	80	519	100	5605	6745	-3.163	563	5042	655	6090	56372	493223	29.636	358.059	0	0	0
1	7	14	""	"STM2880"	3120	17740	120	2718	4133	4657	112	51	51	53	26	49	100	99	0	434	593	586	98	76	76	78	14	17	94	94	0	7.450	7.896	7.475	7.869	2.095	9.967	0.628	120	600	100	3025	4599	2.897	2667	358	4082	517	495938	71180	156.923	36.786	0	0	0
1	8	14	"ssaU"	"STM1422"	3290	17740	110	72	247	371	150	51	51	53	17	32	53	38	0	480	3567	6628	185	77	77	83	58	69	83	70	0	0.052	0.056	0.080	0.103	4.599	0.051	0.814	80	502	100	424	3686	-4.262	21	403	196	3490	19798	285385	11.412	60.069	0	0	0
1	9	14	"nrdE"	"STM2807"	3470	17730	100	160	372	398	106	49	49	53	21	39	93	83	0	4277	8139	8825	108	75	75	82	61	74	100	100	0	0.026	0.040	0.032	0.033	2.970	0.035	0.668	80	464	100	4313	8387	-5.242	111	4202	323	8064	29757	651121	15.190	132.082	0	0	0
1	10	14	"cadA"	"STM2559"	3650	17740	110	171	269	228	84	47	47	50	16	32	100	92	0	2700	4475	4909	109	73	73	78	33	42	100	100	0	0.047	0.050	0.052	0.051	2.575	0.039	0.671	80	536	100	2751	4624	-4.405	124	2627	222	4402	21509	357989	13.688	133.242	0	0	0
1	11	14	"thiL"	"STM0419"	3830	17730	110	695	996	915	91	46	46	49	14	28	98	97	0	2076	3132	2764	88	70	70	74	33	44	98	98	0	0.324	0.310	0.299	0.293	2.374	0.266	0.618	80	511	100	2655	4012	-1.628	649	2006	950	3062	79686	250532	67.643	92.667	0	0	0
1	12	14	"hin"	"STM2772"	4010	17740	110	231	420	626	149	48	48	50	15	30	93	86	0	897	1663	2234	134	70	70	71	14	19	98	97	0	0.221	0.234	0.254	0.230	3.165	0.241	0.787	80	510	100	1010	1965	-2.176	183	827	372	1593	33637	133000	24.667	113.714	0	0	0
1	13	14	""	"STM3166"	4180	17740	100	307	318	84	26	51	51	56	39	69	100	100	0	6733	6901	1622	23	71	71	73	14	19	100	100	0	0.038	0.039	0.039	0.038	1.391	0.037	0.851	80	440	100	6918	7097	-4.702	256	6662	267	6830	25420	552111	6.718	487.714	0	0	0
1	14	14	"yjjY"	"STM4599"	4350	17740	110	1373	1640	1417	86	50	50	58	55	94	100	100	0	311	302	185	61	69	69	72	17	23	93	86	0	5.467	6.824	6.149	6.368	2.340	8.906	0.601	80	510	100	1565	1823	2.451	1323	242	1590	233	131226	24172	28.764	13.529	0	0	0
1	15	14	"ybaN"	"STM0482"	4530	17740	110	279	392	369	94	50	50	55	44	80	98	93	0	2217	3074	2875	93	71	71	75	25	33	100	100	0	0.107	0.114	0.109	0.103	1.674	0.114	0.840	80	536	100	2375	3345	-3.228	229	2146	342	3003	31337	245942	7.659	119.960	0	0	0
1	16	14	""	"STM0571"	4720	17740	100	1841	1927	572	29	51	51	53	16	30	100	100	0	14469	15248	3860	25	72	72	77	30	38	100	100	0	0.124	0.124	0.125	0.121	1.255	0.121	0.920	80	462	100	16187	17052	-3.008	1790	14397	1876	15176	154153	1219832	117.125	505.700	0	0	0
1	17	14	"yaiU"	"STM0373"	4890	17740	110	2004	2060	705	34	50	50	52	22	42	100	100	0	18415	19422	4008	20	72	72	76	32	42	100	100	0	0.107	0.104	0.106	0.091	1.916	0.104	0.898	80	496	100	20297	21360	-3.231	1954	18343	2010	19350	164829	1553758	91.273	604.563	0	0	0
1	18	14	""	"STM3653"	5060	17740	110	294	373	254	68	48	48	51	20	39	100	97	0	3420	4433	2988	67	70	70	74	31	41	100	100	0	0.073	0.074	0.075	0.069	1.712	0.071	0.778	80	544	100	3596	4688	-3.767	246	3350	325	4363	29865	354655	16.100	140.613	0	0	0
1	19	14	""	"STM2195"	5250	17760	60	602	686	545	79	49	49	49	12	24	90	90	0	2477	2702	2020	74	69	69	73	19	26	100	100	0	0.230	0.242	0.238	0.214	2.574	0.210	0.652	32	176	100	2961	3270	-2.122	553	2408	637	2633	21962	86453	53.083	138.368	0	0	0
1	20	14	"EMPTY"	"EMPTY"	5420	17740	100	52	52	13	25	47	47	49	12	24	23	7	0	67	68	13	19	66	66	67	15	22	11	3	0	5.000	2.500	1.045	1.122	2.987	0.393	0.008	80	466	100	6	7	2.322	5	1	5	2	4155	5400	0.250	0.067	-75	0	0
1	21	14	"EMPTY"	"EMPTY"	5590	17740	100	45	45	9	20	45	45	47	11	23	10	0	0	64	65	11	16	63	63	65	13	20	11	2	0	0.000	0.000	1.000	0.983	3.517	0.142	0.001	80	440	100	1	2	Error	0	1	0	2	3584	5174	-0.182	0.000	-75	0	0
1	22	14	"EMPTY"	"EMPTY"	5770	17750	100	46	46	9	19	45	45	48	13	27	6	0	0	65	66	11	16	65	65	74	122	164	0	0	0	100000.000	1.000	0.769	0.734	3.720	0.737	0.020	80	464	100	1	2	16.610	1	0	1	1	3691	5287	-0.154	-0.066	-75	0	0
1	23	14	"EMPTY"	"EMPTY"	5950	17750	100	46	47	10	21	47	47	49	13	26	11	0	0	65	65	13	20	64	64	72	122	169	0	0	0	-1.000	0.000	0.900	1.071	2.736	0.050	0.038	80	464	100	0	1	Error	-1	1	0	1	3744	5195	-0.154	-0.057	-75	0	0
1	24	14	"EMPTY"	"EMPTY"	6130	17750	100	45	47	9	19	47	47	48	10	20	10	2	0	61	61	10	16	63	63	65	12	18	7	2	0	1.000	0.000	1.000	1.045	3.085	0.390	0.006	80	496	100	-4	-2	0.000	-2	-2	0	-2	3744	4909	-0.100	-0.333	-75	0	0
2	1	1	""	"STM0721"	6490	15370	110	95	113	69	61	51	51	54	15	27	75	67	0	2802	5001	5093	101	79	79	106	179	168	100	97	0	0.016	0.013	0.014	0.012	2.509	0.010	0.490	80	574	100	2767	4984	-5.952	44	2723	62	4922	9055	400100	3.933	27.346	0	0	0
2	2	1	"dnaC"	"STM4543"	6680	15370	120	854	1621	1882	116	52	52	55	15	27	99	96	0	2529	3836	4110	107	74	74	80	37	46	100	99	0	0.327	0.417	0.414	0.361	3.197	0.390	0.694	120	572	100	3257	5331	-1.614	802	2455	1569	3762	194549	460327	104.400	101.514	0	0	0
2	3	1	"gph"	"STM3482"	6850	15370	120	1418	2872	3391	118	50	50	52	13	25	99	98	0	1282	2122	2194	103	75	75	85	43	50	97	94	0	1.133	1.379	1.309	1.100	3.264	1.674	0.593	120	529	100	2575	4869	0.181	1368	1207	2822	2047	344677	254629	216.923	47.372	0	0	0
2	4	1	""	"STM3547"	7030	15370	120	243	242	81	33	52	52	54	14	25	97	97	0	6383	6828	2724	39	79	79	92	54	58	100	100	0	0.030	0.028	0.028	0.029	1.815	0.024	0.712	120	564	100	6495	6939	-5.045	191	6304	190	6749	28982	819389	13.429	124.741	0	0	0
2	5	1	""	"STM3259"	7220	15370	120	198	277	237	85	51	51	54	17	31	91	84	0	767	997	867	86	72	72	78	40	51	97	95	0	0.212	0.244	0.250	0.226	2.872	0.201	0.532	120	548	100	842	1151	-2.241	147	695	226	925	33239	119583	13.118	22.975	0	0	0
2	6	1	"yqjC"	"STM3228"	7390	15370	130	611	2402	4134	172	50	50	54	17	31	95	88	0	292	650	868	133	72	72	75	19	25	88	75	0	2.550	4.069	2.920	2.577	3.946	6.025	0.563	120	609	100	781	2930	1.350	561	220	2352	578	288230	78038	138.118	30.263	0	0	0
2	7	1	""	"STM2545"	7570	15380	120	1562	1680	604	35	55	55	59	19	32	100	100	0	4823	5247	2116	40	78	78	80	19	23	98	98	0	0.318	0.314	0.312	0.341	2.156	0.287	0.838	120	524	100	6252	6794	-1.655	1507	4745	1625	5169	201549	629663	85.316	271.947	0	0	0
2	8	1	"gltL"	"STM0662"	7750	15380	120	2200	2188	864	39	58	58	62	19	30	100	99	0	4397	4477	1629	36	80	80	84	26	30	100	100	0	0.496	0.484	0.502	0.467	1.794	0.467	0.843	120	505	100	6459	6527	-1.011	2142	4317	2130	4397	262590	537247	111.895	168.962	0	0	0
2	9	1	"asnB"	"STM0680"	7920	15380	120	5237	5213	887	17	59	59	64	23	35	100	100	0	12970	12594	2609	20	82	82	87	28	32	100	100	0	0.402	0.412	0.406	0.425	1.493	0.397	0.933	120	513	100	18066	17666	-1.316	5178	12888	5154	12512	625563	1511327	223.870	446.679	0	0	0
2	10	1	"nagE"	"STM0685"	8100	15390	120	1458	1606	993	61	62	62	66	23	34	100	99	0	1425	1624	978	60	86	86	96	45	46	95	95	0	1.043	1.004	0.991	1.072	2.603	1.003	0.652	120	517	100	2735	3082	0.060	1396	1339	1544	1538	192715	194863	66.957	33.956	0	0	0
2	11	1	"barA"	"STM2958"	8280	15380	120	973	974	579	59	60	60	63	20	31	94	92	0	6617	6321	3422	54	88	88	99	55	55	98	98	0	0.140	0.147	0.149	0.129	2.069	0.137	0.786	120	530	100	7442	7147	-2.838	913	6529	914	6233	116912	758496	45.550	113.127	0	0	0
2	12	1	"eutA"	"STM2459"	8460	15380	120	140	183	159	86	58	58	61	17	27	89	80	0	1091	1515	1387	91	83	83	90	40	44	99	96	0	0.081	0.087	0.081	0.077	2.957	0.081	0.599	120	532	100	1090	1557	-3.620	82	1008	125	1432	21984	181851	7.176	35.625	0	0	0
2	13	1	"yigN"	"STM3969"	8630	15390	130	3752	3722	861	23	59	59	63	19	30	100	100	0	11239	10770	3070	28	81	81	86	28	32	100	99	0	0.331	0.343	0.335	0.370	1.712	0.322	0.909	120	571	100	14851	14352	-1.595	3693	11158	3663	10689	446614	1292381	192.579	381.571	0	0	0
2	14	1	"metE"	"STM3965"	8810	15380	130	3276	3115	1037	33	62	62	66	21	31	98	97	0	15893	15396	3255	21	83	83	91	46	50	100	100	0	0.203	0.199	0.203	0.169	2.287	0.205	0.905	120	613	100	19024	18366	-2.298	3214	15810	3053	15313	373756	1847510	145.190	332.717	0	0	0
2	15	1	"pldB"	"STM3961"	8990	15390	120	1553	2128	1963	92	65	65	70	27	38	97	95	0	3795	5042	4651	92	84	84	92	45	48	98	95	0	0.401	0.416	0.400	0.404	2.578	0.375	0.727	120	521	100	5199	7021	-1.318	1488	3711	2063	4958	255408	604999	76.222	110.000	0	0	0
2	16	1	"pldA"	"STM3957"	9170	15390	130	4973	4866	961	19	68	68	74	27	36	100	100	0	6672	6524	1423	21	87	87	94	30	31	100	100	0	0.745	0.745	0.727	0.754	1.351	0.723	0.910	120	565	100	11490	11235	-0.425	4905	6585	4798	6437	583974	782927	177.481	214.333	0	0	0
2	17	1	"yigF"	"STM3953"	9340	15390	130	260	300	223	74	65	65	71	24	33	86	76	0	1234	1775	1593	89	87	87	93	28	30	99	99	0	0.170	0.139	0.120	0.133	3.923	0.076	0.287	120	565	100	1342	1923	-2.556	195	1147	235	1688	35980	213053	9.542	60.071	0	0	0
2	18	1	"xerC"	"STM3949"	9520	15390	130	3415	3584	1089	30	61	61	65	21	32	100	100	0	5970	6214	1744	28	86	86	90	25	27	100	100	0	0.570	0.575	0.573	0.572	1.380	0.556	0.873	120	582	100	9238	9651	-0.811	3354	5884	3523	6128	430056	745716	167.571	244.960	0	0	0
2	19	1	"sgaH"	"STM4386"	9700	15390	130	411	720	702	97	61	61	66	48	72	93	85	0	2170	3551	3613	101	84	84	116	275	237	94	85	0	0.168	0.190	0.173	0.187	2.743	0.158	0.696	120	604	100	2436	4126	-2.575	350	2086	659	3467	86419	426124	13.625	12.491	0	0	0
2	20	1	"ytfG"	"STM4401"	9870	15390	120	193	306	287	93	60	60	64	19	29	91	80	0	2583	4082	4045	99	83	83	89	28	31	99	99	0	0.053	0.062	0.058	0.059	2.851	0.051	0.577	120	525	100	2633	4245	-4.232	133	2500	246	3999	36713	489788	12.737	142.607	0	0	0
2	21	1	"ytfP"	"STM4411"	10060	15390	120	473	1039	1392	133	61	61	64	19	29	100	98	0	640	1050	1243	118	83	83	90	30	33	96	94	0	0.740	1.011	0.953	0.892	2.944	1.115	0.657	120	545	100	969	1945	-0.435	412	557	978	967	124705	126038	51.316	32.000	0	0	0
2	22	1	""	"STM4419"	10230	15390	120	316	520	535	102	59	59	62	18	29	95	92	0	3705	6853	7034	102	83	83	90	31	34	100	100	0	0.071	0.068	0.071	0.068	2.550	0.060	0.668	120	548	100	3879	7231	-3.817	257	3622	461	6770	62386	822358	25.444	218.161	0	0	0
2	23	1	""	"STM4423"	10420	15390	130	99	108	47	43	57	57	63	53	84	37	9	0	1433	1724	1372	79	81	81	88	29	32	100	100	0	0.031	0.031	0.031	0.029	2.685	0.023	0.431	120	642	100	1394	1694	-5.009	42	1352	51	1643	12902	206924	0.849	56.414	0	0	0
2	24	1	""	"STM4427"	10590	15390	120	220	350	370	105	56	56	61	20	32	85	79	0	2232	3749	4287	114	81	81	88	33	37	99	98	0	0.076	0.080	0.076	0.080	3.211	0.067	0.604	120	640	100	2315	3962	-3.713	164	2151	294	3668	41966	449937	14.450	110.939	0	0	0
2	1	2	"clpP"	"STM0448"	6490	15560	110	1775	2960	3807	128	54	54	59	29	49	98	97	0	770	1639	2480	151	79	79	127	334	262	75	51	0	2.491	1.863	2.259	2.258	3.068	2.072	0.515	80	489	100	2412	4466	1.316	1721	691	2906	1560	236763	131114	100.034	4.527	0	0	0
2	2	2	"nrdG"	"STM4451"	6670	15550	100	130	347	665	191	56	56	141	343	243	16	10	0	480	1519	2998	197	79	79	246	590	239	40	26	0	0.185	0.202	0.192	0.205	5.237	0.201	0.465	80	317	100	475	1731	-2.438	74	401	291	1440	27750	121510	0.601	2.158	-50	0	0
2	3	2	"phoQ"	"STM1230"	6850	15560	120	543	1204	1541	127	53	53	120	306	255	60	46	0	911	1516	1463	96	81	81	221	524	237	62	43	0	0.590	0.802	0.579	0.556	3.875	0.899	0.474	120	409	100	1320	2586	-0.760	490	830	1151	1435	144437	181888	3.542	2.471	0	0	0
2	4	2	"coaA"	"STM4139"	7020	15560	130	352	475	374	78	52	52	57	40	70	90	84	0	1058	1509	1545	102	79	79	94	62	65	93	85	0	0.306	0.296	0.303	0.335	3.475	0.171	0.390	120	483	100	1279	1853	-1.706	300	979	423	1430	56990	181096	10.450	22.823	0	0	0
2	5	2	"thiE"	"STM4163"	7210	15560	120	119	152	116	76	53	53	56	17	30	79	70	0	923	1454	1613	110	77	77	82	32	39	99	99	0	0.078	0.072	0.074	0.069	3.505	0.046	0.387	120	452	100	912	1476	-3.680	66	846	99	1377	18225	174523	5.647	42.875	0	0	0
2	6	2	"nfi"	"STM4168"	7390	15570	120	360	744	966	129	51	51	55	16	29	94	88	0	721	1211	1573	129	78	78	84	32	38	93	90	0	0.481	0.612	0.533	0.558	3.390	0.468	0.370	120	412	100	952	1826	-1.057	309	643	693	1133	89277	145286	43.063	35.219	0	0	0
2	7	2	"hopD"	"STM3442"	7570	15560	130	171	419	576	137	54	54	56	17	30	78	70	0	628	1559	1957	125	79	79	84	35	41	90	80	0	0.213	0.247	0.238	0.210	4.729	0.213	0.534	120	432	100	666	1845	-2.230	117	549	365	1480	50312	187131	21.353	42.143	0	0	0
2	8	2	"stfD"	"STM0197"	7740	15560	120	78	95	61	64	55	55	58	17	29	55	38	0	499	1461	2102	143	77	77	83	36	43	89	85	0	0.055	0.029	0.042	0.051	4.683	0.019	0.430	120	398	100	445	1424	-4.198	23	422	40	1384	11394	175303	2.176	38.278	0	0	0
2	9	2	"eutP"	"STM2469"	7920	15560	120	77	115	91	79	55	55	59	22	37	50	37	0	571	1671	2128	127	78	78	84	28	33	75	71	0	0.045	0.038	0.064	0.075	6.203	0.032	0.532	120	420	100	515	1653	-4.486	22	493	60	1593	13842	200534	2.545	56.679	0	0	0
2	10	2	"eutM"	"STM2465"	8090	15560	100	64	102	81	79	56	56	62	27	43	37	28	0	145	350	431	123	83	83	92	35	38	57	48	0	0.129	0.172	0.210	0.215	3.318	0.124	0.406	80	333	100	70	313	-2.954	8	62	46	267	8187	27982	1.481	7.371	0	0	0
2	11	2	"prpR"	"STM0367"	8270	15570	150	104	297	404	136	58	58	62	22	35	62	50	0	303	1767	2843	160	86	86	101	59	58	67	59	0	0.212	0.142	0.202	0.233	6.040	0.118	0.671	156	511	100	263	1920	-2.238	46	217	239	1681	46349	275632	10.682	28.237	0	0	0
2	12	2	"prpE"	"STM0371"	8460	15570	120	97	136	105	77	58	58	60	18	30	66	50	0	739	1508	1988	131	81	81	88	42	47	90	83	0	0.059	0.055	0.073	0.081	4.709	0.025	0.232	120	440	100	697	1505	-4.077	39	658	78	1427	16370	180949	4.222	33.810	0	0	0
2	13	2	"sodA"	"STM4055"	8630	15560	110	630	683	348	50	58	58	61	19	31	100	100	0	621	625	307	49	77	77	81	23	28	100	97	0	1.051	1.141	1.134	1.182	1.580	1.177	0.695	80	387	100	1116	1173	0.072	572	544	625	548	54640	50033	32.737	23.652	0	0	0
2	14	2	"sicP"	"STM2879"	8810	15570	120	1239	2502	3359	134	63	63	68	28	41	100	100	0	250	468	502	107	80	80	87	43	49	88	75	0	6.918	6.286	7.477	7.385	3.820	8.646	0.559	120	462	100	1346	2827	2.790	1176	170	2439	388	300250	56108	86.929	8.860	0	0	0
2	15	2	"fabD"	"STM1194"	8990	15570	120	1441	2533	3274	129	67	67	84	93	110	98	91	0	1254	1980	2312	116	80	80	91	49	53	96	94	0	1.170	1.298	1.275	1.254	2.968	1.490	0.667	120	409	100	2548	4366	0.227	1374	1174	2466	1900	303912	237592	26.333	38.551	0	0	0
2	16	2	"nuoH"	"STM2322"	9160	15570	120	2020	3101	3478	112	69	69	85	92	108	99	95	0	918	1457	1645	112	83	83	92	39	42	96	95	0	2.337	2.207	2.082	2.271	3.322	2.603	0.573	120	413	100	2786	4406	1.224	1951	835	3032	1374	372132	174870	32.783	35.000	0	0	0
2	17	2	"dacD"	"STM2062"	9350	15570	120	97	144	121	84	65	65	71	25	35	55	40	0	415	961	1421	147	86	86	90	30	33	93	85	0	0.097	0.090	0.110	0.116	4.029	0.063	0.494	120	414	100	361	954	-3.362	32	329	79	875	17292	115378	2.920	29.033	0	0	0
2	18	2	"pefC"	"PSLT017"	9520	15570	120	93	130	105	80	62	62	70	54	77	37	21	0	2785	5778	7790	134	89	89	131	311	237	83	75	0	0.011	0.012	0.012	0.020	5.659	0.009	0.468	120	483	100	2727	5757	-6.442	31	2696	68	5689	15644	693373	1.111	18.158	0	0	0
2	19	2	"yjbA"	"STM4226"	9730	15570	90	214	276	211	76	60	60	70	66	94	75	53	0	1962	2220	1872	84	88	88	153	388	253	76	69	0	0.082	0.101	0.101	0.128	3.544	0.090	0.598	52	311	100	2028	2348	-3.605	154	1874	216	2132	14357	115424	3.121	5.327	0	0	0
2	20	2	"asd"	"STM3539"	9870	15570	120	373	3451	5317	154	61	61	65	22	33	81	70	0	285	1423	2094	147	84	84	90	29	32	69	61	0	1.552	2.532	1.586	1.615	6.965	3.235	0.537	120	415	100	513	4729	0.634	312	201	3390	1339	414079	170818	153.909	45.966	0	0	0
2	21	2	"stpA"	"STM2799"	10050	15580	120	556	3203	4900	152	62	62	65	19	29	83	75	0	170	821	1193	145	84	84	90	31	34	59	55	0	5.744	4.262	3.634	4.063	7.426	5.183	0.612	120	425	100	580	3878	2.522	494	86	3141	737	384344	98548	165.158	23.581	0	0	0
2	22	2	"leuB"	"STM0112"	10230	15580	120	88	371	594	160	61	61	63	17	26	60	46	0	215	2124	3763	177	81	81	86	27	31	65	55	0	0.201	0.152	0.255	0.256	5.388	0.112	0.497	120	446	100	161	2353	-2.311	27	134	310	2043	44565	254861	18.118	75.481	0	0	0
2	23	2	"prgJ"	"STM2872"	10390	15580	90	4714	6527	6195	94	61	61	68	72	105	92	90	0	655	776	689	88	79	79	82	22	26	78	75	0	8.078	9.277	10.562	10.429	4.349	11.387	0.644	52	332	100	5229	7163	3.014	4653	576	6466	697	339409	40345	89.708	31.545	0	0	0
2	24	2	"smvA"	"STM1574"	10570	15560	80	362	741	784	105	58	58	64	31	48	76	65	0	2149	3437	3752	109	77	77	110	310	281	75	67	0	0.147	0.203	0.220	0.181	4.102	0.153	0.448	52	317	100	2376	4043	-2.769	304	2072	683	3360	38522	178711	21.839	10.732	0	0	0
2	1	3	"hupB"	"STM0451"	6520	15750	160	128	278	433	155	52	52	57	40	70	58	49	0	156	314	498	158	75	75	87	75	86	52	32	0	0.938	0.946	1.034	0.992	3.733	0.778	0.396	208	798	100	157	465	-0.092	76	81	226	239	57879	65373	5.525	3.027	-100	0	0
2	2	3	"hisM"	"STM2352"	6680	15710	160	130	303	378	124	54	54	105	264	251	28	18	0	416	1402	2169	154	76	76	174	454	260	45	29	0	0.224	0.188	0.279	0.284	4.356	0.164	0.516	208	553	100	416	1575	-2.161	76	340	249	1326	63037	291595	0.750	2.705	0	0	0
2	3	3	"rimM"	"STM2675"	6850	15730	110	470	3082	4674	151	54	54	69	84	121	66	60	0	218	922	1267	137	74	74	106	235	221	47	42	0	2.889	3.571	2.945	2.693	3.442	4.333	0.700	80	363	100	560	3876	1.531	416	144	3028	848	246597	73794	35.869	3.472	0	0	0
2	4	3	"fruR"	"STM0118"	7040	15740	120	787	1344	1540	114	53	53	58	24	41	90	88	0	455	925	1058	114	73	73	78	26	33	84	78	0	1.921	1.515	1.532	1.764	3.924	1.627	0.615	120	465	100	1116	2143	0.942	734	382	1291	852	161236	111014	53.583	32.577	0	0	0
2	5	3	"asrA"	"STM2548"	7220	15740	120	91	157	129	82	55	55	57	16	28	65	50	0	1542	2591	2966	114	76	76	81	27	33	84	74	0	0.025	0.041	0.052	0.067	5.502	0.031	0.530	120	398	100	1502	2617	-5.348	36	1466	102	2515	18809	310951	6.250	92.963	0	0	0
2	6	3	"entD"	"STM0584"	7390	15730	120	229	381	551	144	54	54	59	23	38	89	85	0	2242	3138	2452	78	79	79	84	28	33	99	98	0	0.081	0.107	0.074	0.078	2.685	0.111	0.393	120	388	100	2338	3386	-3.628	175	2163	327	3059	45687	376549	14.000	109.071	0	0	0
2	7	3	"cbiL"	"STM2024"	7570	15740	120	728	1477	1632	110	56	56	60	22	36	99	95	0	735	1111	1086	97	76	76	80	20	25	97	91	0	1.020	1.373	1.287	1.377	3.472	1.660	0.530	120	409	100	1331	2456	0.028	672	659	1421	1035	177281	133314	64.409	51.550	0	0	0
2	8	3	"cbiO"	"STM2020"	7750	15740	120	344	565	542	95	56	56	58	16	27	98	96	0	647	1009	908	89	74	74	77	20	25	99	97	0	0.503	0.544	0.517	0.545	3.133	0.470	0.478	120	398	100	861	1444	-0.992	288	573	509	935	67750	121025	31.688	46.600	0	0	0
2	9	3	"umuC"	"STM1997"	7920	15740	120	88	159	142	89	53	53	56	16	28	62	50	0	1019	2344	2986	127	74	74	82	44	53	80	67	0	0.037	0.047	0.065	0.077	5.082	0.038	0.638	120	411	100	980	2376	-4.755	35	945	106	2270	19099	281259	6.438	51.409	0	0	0
2	10	3	"uhpC"	"STM3788"	8100	15750	120	87	135	109	80	53	53	56	19	33	63	48	0	508	1697	2466	145	78	78	91	50	54	78	75	0	0.079	0.051	0.073	0.091	4.088	0.038	0.666	120	425	100	464	1701	-3.661	34	430	82	1619	16200	203584	4.158	32.120	0	0	0
2	11	3	"trpB"	"STM1726"	8280	15750	120	237	413	469	113	55	55	59	20	33	75	70	0	949	2127	2556	120	81	81	89	36	40	85	78	0	0.210	0.175	0.199	0.203	5.629	0.133	0.524	120	366	100	1050	2404	-2.254	182	868	358	2046	49552	255261	17.700	56.611	0	0	0
2	12	3	"rpsL"	"STM3448"	8450	15750	130	916	2568	3459	134	57	57	60	23	38	86	80	0	252	715	869	121	80	80	84	24	28	74	65	0	4.994	3.954	4.000	4.350	4.326	4.711	0.676	120	426	100	1031	3146	2.320	859	172	2511	635	308123	85835	109.043	26.292	0	0	0
2	13	3	"phnR"	"STM0430"	8630	15750	130	115	254	366	144	57	57	62	28	45	63	51	0	746	1621	2690	165	80	80	87	43	49	83	78	0	0.087	0.128	0.138	0.149	4.506	0.111	0.667	120	493	100	724	1738	-3.521	58	666	197	1541	30437	194579	6.857	35.674	0	0	0
2	14	3	""	"STM4157"	8810	15750	130	159	328	587	178	59	59	66	34	51	75	59	0	1129	2145	2945	137	81	81	94	72	76	95	91	0	0.095	0.130	0.103	0.102	2.769	0.144	0.594	120	426	100	1148	2333	-3.390	100	1048	269	2064	39349	257352	7.706	28.486	0	0	0
2	15	3	""	"STM0345"	8990	15760	140	131	178	128	71	61	61	77	93	120	44	25	0	522	732	770	105	80	80	93	66	70	75	66	0	0.158	0.179	0.241	0.231	3.658	0.122	0.452	156	415	100	512	769	-2.659	70	442	117	652	27767	114245	1.086	9.682	0	0	0
2	16	3	""	"STM2453"	9170	15750	120	318	421	357	84	62	62	76	93	122	86	66	0	1818	2488	2245	90	79	79	87	37	42	100	100	0	0.147	0.149	0.153	0.132	2.725	0.128	0.678	120	392	100	1995	2768	-2.764	256	1739	359	2409	50569	298580	3.710	64.892	0	0	0
2	17	3	"ychA"	"STM1773"	9340	15750	120	781	1018	882	86	63	63	66	21	31	100	98	0	1563	1845	1636	88	83	83	87	29	33	100	98	0	0.485	0.542	0.552	0.513	2.516	0.489	0.705	120	408	100	2198	2717	-1.044	718	1480	955	1762	122193	221354	45.333	60.621	0	0	0
2	18	3	"orf408"	"STM1382"	9520	15750	120	211	247	145	58	60	60	64	18	28	93	90	0	1994	2370	1709	72	83	83	86	23	26	100	99	0	0.079	0.082	0.085	0.078	2.392	0.063	0.579	120	417	100	2062	2474	-3.662	151	1911	187	2287	29679	284414	10.167	99.304	0	0	0
2	19	3	"traR"	"PSLT085"	9700	15760	120	71	77	25	32	58	58	62	22	35	31	15	0	643	934	913	97	82	82	92	75	81	95	87	0	0.023	0.022	0.028	0.030	4.088	0.016	0.249	120	444	100	574	871	-5.431	13	561	19	852	9226	112074	0.682	11.227	0	0	0
2	20	3	""	"Not LT2a85"	9870	15750	120	71	92	61	66	58	58	62	21	33	40	25	0	1178	2036	2541	124	83	83	90	48	53	95	90	0	0.012	0.017	0.025	0.025	3.971	0.016	0.414	120	429	100	1108	1987	-6.396	13	1095	34	1953	11026	244317	1.429	40.542	0	0	0
2	21	3	"trbC"	"PSLT094"	10060	15750	130	106	124	75	60	58	58	61	18	29	72	56	0	3344	4422	4206	95	83	83	90	49	54	99	99	0	0.015	0.015	0.016	0.014	2.646	0.012	0.508	120	440	100	3309	4405	-6.086	48	3261	66	4339	14881	530618	3.500	88.408	0	0	0
2	22	3	"traQ"	"PSLT098"	10230	15760	120	80	92	59	64	58	58	60	16	26	57	36	0	963	1384	1535	110	79	79	83	26	31	98	95	0	0.025	0.026	0.031	0.030	3.441	0.020	0.299	120	390	100	906	1339	-5.328	22	884	34	1305	11028	166130	2.000	50.038	0	0	0
2	23	3	"traS"	"PSLT102"	10410	15760	120	1238	2310	2757	119	58	58	61	18	29	100	99	0	1534	2926	3823	130	78	78	83	26	31	99	98	0	0.810	0.791	0.789	0.836	3.074	0.657	0.497	120	457	100	2636	5100	-0.303	1180	1456	2252	2848	277232	351163	124.944	109.346	0	0	0
2	24	3	""	"PSLT107"	10590	15760	120	181	366	507	138	56	56	60	21	35	85	81	0	532	1319	1769	134	77	77	96	229	238	71	49	0	0.275	0.250	0.251	0.272	3.607	0.157	0.285	120	576	100	580	1552	-1.864	125	455	310	1242	43946	158262	14.571	5.341	0	0	0
2	1	4	""	"STM2736"	6490	15910	110	56	62	33	53	50	50	52	19	36	20	8	0	274	707	943	133	69	69	87	91	104	62	52	0	0.029	0.019	0.037	0.052	6.825	0.024	0.345	80	419	100	211	650	-5.095	6	205	12	638	4968	56566	0.526	6.813	0	0	0
2	2	4	""	"STM2712"	6670	15910	110	70	105	101	96	51	51	53	16	30	56	36	0	756	2081	2905	139	73	73	79	29	36	98	95	0	0.028	0.027	0.027	0.026	3.555	0.027	0.621	80	416	100	702	2062	-5.168	19	683	54	2008	8434	166462	3.250	69.034	0	0	0
2	3	4	""	"STM1612"	6860	15920	120	532	624	455	72	51	51	55	22	40	98	95	0	2691	3251	2305	70	73	73	79	28	35	99	99	0	0.184	0.180	0.173	0.180	3.057	0.131	0.475	120	490	100	3099	3751	-2.444	481	2618	573	3178	74868	390135	25.864	113.286	0	0	0
2	4	4	""	"STM1607"	7030	15910	110	1331	2097	2327	110	52	52	56	17	30	98	98	0	857	1224	1242	101	72	72	76	25	32	97	92	0	1.629	1.775	1.603	1.749	2.726	1.968	0.601	80	374	100	2064	3197	0.704	1279	785	2045	1152	167749	97938	120.059	45.920	0	0	0
2	5	4	"ycjI"	"STM1680"	7210	15920	120	234	374	401	107	53	53	57	18	31	92	85	0	678	1177	1336	113	74	74	79	25	31	97	93	0	0.300	0.291	0.285	0.306	4.046	0.224	0.459	120	434	100	785	1424	-1.739	181	604	321	1103	44829	141209	17.611	43.920	0	0	0
2	6	4	""	"STM1676"	7390	15920	120	569	740	690	93	53	53	57	22	38	100	100	0	1398	1715	1358	79	72	72	78	23	29	98	95	0	0.389	0.418	0.373	0.396	3.056	0.341	0.425	120	430	100	1842	2330	-1.362	516	1326	687	1643	88743	205848	31.045	71.174	0	0	0
2	7	4	"frr"	"STM0219"	7570	15920	120	1253	2437	4592	188	55	55	58	22	37	99	98	0	475	821	1132	137	72	72	76	21	27	95	94	0	2.973	3.180	2.809	2.868	3.380	4.550	0.695	120	411	100	1601	3131	1.572	1198	403	2382	749	292390	98555	108.136	35.476	0	0	0
2	8	4	"mesJ"	"STM0236"	7740	15920	120	528	596	412	69	56	56	58	17	29	99	98	0	1456	1717	1205	70	73	73	77	21	27	100	99	0	0.341	0.328	0.330	0.314	2.238	0.278	0.625	120	419	100	1855	2184	-1.551	472	1383	540	1644	71548	206024	31.647	78.095	0	0	0
2	9	4	"pfs"	"STM0207"	7920	15920	130	398	551	565	102	55	55	57	16	28	97	94	0	339	482	481	99	74	74	80	41	51	89	78	0	1.294	1.216	1.033	1.135	3.970	1.324	0.353	120	446	100	608	904	0.372	343	265	496	408	66109	57898	30.875	9.805	0	0	0
2	10	4	"yeeA"	"STM2060"	8100	15920	120	424	532	455	85	55	55	57	17	29	98	95	0	1306	1474	1321	89	75	75	86	64	74	96	94	0	0.300	0.341	0.319	0.330	2.821	0.286	0.629	120	419	100	1600	1876	-1.738	369	1231	477	1399	63878	176847	27.941	21.688	0	0	0
2	11	4	"vsr"	"STM1991"	8280	15920	120	103	186	232	124	55	55	57	17	29	71	59	0	557	1190	1576	132	77	77	86	55	63	89	78	0	0.100	0.118	0.116	0.112	4.174	0.084	0.339	120	395	100	528	1244	-3.322	48	480	131	1113	22305	142749	7.588	20.073	0	0	0
2	12	4	"fixB"	"STM0076"	8450	15930	120	63	78	45	57	52	52	61	45	73	20	8	0	608	1045	1329	127	78	78	91	55	60	85	78	0	0.021	0.027	0.040	0.042	7.066	0.015	0.169	120	440	100	541	993	-5.590	11	530	26	967	9408	125354	0.378	17.345	0	0	0
2	13	4	""	"STM4192"	8640	15920	110	583	951	1165	122	55	55	64	47	73	95	91	0	1378	2042	2441	119	78	78	89	56	62	100	96	0	0.406	0.456	0.417	0.410	2.634	0.394	0.637	80	402	100	1828	2860	-1.300	528	1300	896	1964	76089	163357	18.872	34.875	0	0	0
2	14	4	"dgkA"	"STM4236"	8810	15930	120	228	439	764	174	61	61	70	33	47	82	71	0	437	842	1600	190	77	77	85	57	67	88	75	0	0.464	0.494	0.517	0.475	3.300	0.326	0.342	120	420	100	527	1143	-1.108	167	360	378	765	52705	101048	11.182	13.281	0	0	0
2	15	4	"tyrB"	"STM4248"	8980	15930	120	2109	2502	2089	83	66	66	75	33	44	100	99	0	2261	2736	2208	80	77	77	87	59	67	99	99	0	0.935	0.916	0.852	0.902	2.068	0.930	0.693	120	385	100	4227	5095	-0.096	2043	2184	2436	2659	300229	328308	73.545	44.898	0	0	0
2	16	4	"lysC"	"STM4220"	9160	15930	120	991	1125	732	65	65	65	70	24	34	100	99	0	2101	2310	1761	76	78	78	83	23	27	98	98	0	0.458	0.475	0.473	0.468	1.921	0.407	0.758	120	425	100	2949	3292	-1.127	926	2023	1060	2232	134975	277187	43.958	96.826	0	0	0
2	17	4	"glk"	"STM2403"	9350	15930	120	1334	1513	1211	80	64	64	68	20	29	99	98	0	1503	1788	1319	73	79	79	84	23	27	100	100	0	0.892	0.848	0.854	0.766	2.326	0.861	0.698	120	427	100	2694	3158	-0.165	1270	1424	1449	1709	181535	214615	72.250	74.087	0	0	0
2	18	4	"yfcB"	"STM2385"	9520	15930	120	851	1019	676	66	62	62	65	19	29	100	99	0	990	1292	1026	79	80	80	83	20	24	99	98	0	0.867	0.790	0.788	0.834	2.646	0.653	0.563	120	405	100	1699	2169	-0.206	789	910	957	1212	122275	155001	50.211	60.450	0	0	0
2	19	4	"ybdA"	"STM0593"	9700	15930	120	102	165	148	89	60	60	64	24	37	60	46	0	2067	3495	4280	122	79	79	86	46	53	98	97	0	0.021	0.031	0.029	0.028	4.005	0.023	0.453	120	430	100	2030	3521	-5.565	42	1988	105	3416	19784	419367	4.208	74.109	0	0	0
2	20	4	"ybaM"	"STM0480"	9880	15940	120	86	105	61	58	60	60	63	24	38	50	34	0	212	269	214	79	80	80	88	47	53	75	59	0	0.197	0.238	0.260	0.245	4.093	0.117	0.149	120	435	100	158	234	-2.344	26	132	45	189	12612	32221	1.750	3.851	0	0	0
2	21	4	"ybbO"	"STM0505"	10060	15940	120	794	1321	1468	111	59	59	61	20	32	100	99	0	1561	2248	2576	114	82	82	89	53	59	98	98	0	0.497	0.583	0.525	0.569	2.456	0.537	0.758	120	404	100	2214	3428	-1.009	735	1479	1262	2166	158523	269790	63.000	40.736	0	0	0
2	22	4	"purK"	"STM0533"	10230	15930	120	2182	2762	2941	106	56	56	59	17	28	99	99	0	1212	1672	1623	97	79	79	86	45	52	100	100	0	1.876	1.699	1.491	1.487	2.601	2.005	0.640	120	398	100	3259	4299	0.908	2126	1133	2706	1593	331494	200688	159.000	35.244	0	0	0
2	23	4	"rfbI"	"STM0559"	10410	15940	120	83	93	47	50	55	55	61	29	47	44	15	0	626	763	586	76	76	76	83	40	48	97	93	0	0.051	0.055	0.050	0.051	3.078	0.047	0.371	120	424	100	578	725	-4.296	28	550	38	687	11143	91561	1.103	17.000	0	0	0
2	24	4	"ybdK"	"STM0583"	10590	15930	120	494	694	589	84	58	58	78	149	191	90	73	0	3826	4644	3514	75	79	79	93	78	83	99	99	0	0.116	0.139	0.136	0.119	2.459	0.134	0.670	120	524	100	4183	5201	-3.103	436	3747	636	4565	83304	557254	4.134	58.346	0	0	0
2	1	5	"yoaH"	"STM1823"	6500	16090	120	103	177	196	110	50	50	51	12	23	85	71	0	188	334	375	112	65	65	67	14	20	91	85	0	0.431	0.472	0.356	0.449	4.494	0.356	0.348	120	553	100	176	396	-1.215	53	123	127	269	21299	40074	10.500	19.071	0	0	0
2	2	5	"emtA"	"STM1799"	6680	16090	110	279	474	545	114	51	51	52	14	26	100	98	0	1088	1586	1872	118	67	67	71	24	33	100	100	0	0.223	0.278	0.326	0.273	2.559	0.227	0.542	80	407	100	1249	1942	-2.163	228	1021	423	1519	37890	126902	30.143	63.125	0	0	0
2	3	5	"narH"	"STM1763"	6850	16090	130	135	173	118	68	49	49	51	14	27	91	82	0	1608	2338	2870	122	69	69	73	25	34	99	99	0	0.056	0.055	0.054	0.054	2.774	0.032	0.453	120	479	100	1625	2393	-4.162	86	1539	124	2269	20751	280539	8.714	90.600	0	0	0
2	4	5	"ychE"	"STM1748"	7040	16090	120	240	279	169	60	51	51	54	17	31	95	93	0	1837	2213	1457	65	68	68	74	27	36	100	99	0	0.107	0.106	0.104	0.097	2.665	0.088	0.626	120	434	100	1958	2373	-3.226	189	1769	228	2145	33508	265562	13.235	79.222	0	0	0
2	5	5	"yoaB"	"STM1822"	7210	16100	120	840	1060	868	81	52	52	55	18	32	100	100	0	586	796	706	88	70	70	80	47	58	97	95	0	1.527	1.388	1.361	1.537	2.872	1.421	0.541	120	395	100	1304	1734	0.611	788	516	1008	726	127225	95471	55.833	15.234	0	0	0
2	6	5	"dsbB"	"STM1807"	7390	16100	120	371	449	381	84	52	52	53	13	24	98	98	0	869	975	560	57	69	69	79	51	64	99	99	0	0.399	0.438	0.379	0.387	2.166	0.396	0.409	120	392	100	1119	1303	-1.326	319	800	397	906	53893	117007	30.462	17.569	0	0	0
2	7	5	""	"STM4010"	7560	16100	120	101	131	100	76	52	52	54	13	24	75	63	0	774	1335	1684	126	68	68	74	35	47	98	95	0	0.069	0.062	0.078	0.070	3.440	0.044	0.510	120	393	100	755	1346	-3.849	49	706	79	1267	15777	160185	5.923	36.029	0	0	0
2	8	5	"mobB"	"STM3993"	7740	16110	120	111	452	797	176	52	52	54	14	25	71	60	0	242	1596	3082	193	72	72	76	21	27	79	67	0	0.347	0.262	0.500	0.426	5.374	0.214	0.649	120	389	100	229	1924	-1.527	59	170	400	1524	54280	191499	28.429	72.381	0	0	0
2	9	5	"yiiR"	"STM4083"	7920	16100	120	158	358	562	156	52	52	55	15	27	77	70	0	873	1717	2490	145	74	74	77	17	22	95	90	0	0.133	0.186	0.151	0.167	4.518	0.163	0.542	120	408	100	905	1949	-2.914	106	799	306	1643	42918	205997	20.200	96.471	0	0	0
2	10	5	""	"STM4067"	8100	16110	130	509	1385	2382	171	53	53	55	15	27	92	88	0	975	2216	3111	140	72	72	77	29	37	85	82	0	0.505	0.621	0.599	0.621	5.250	0.701	0.777	120	415	100	1359	3476	-0.986	456	903	1332	2144	166188	265908	88.667	73.759	0	0	0
2	11	5	"yiiM"	"STM4056"	8270	16110	130	262	485	684	141	53	53	55	15	27	85	80	0	748	1377	2158	156	74	74	85	44	51	88	80	0	0.310	0.332	0.314	0.333	4.297	0.256	0.591	120	412	100	883	1735	-1.689	209	674	432	1303	58212	165224	28.667	29.364	0	0	0
2	12	5	"yiiG"	"STM4040"	8450	16110	120	75	95	68	71	52	52	59	37	62	40	18	0	1208	2448	4022	164	77	77	93	63	67	90	86	0	0.020	0.018	0.027	0.029	4.750	0.014	0.589	120	399	100	1154	2414	-5.620	23	1131	43	2371	11442	293766	0.973	37.381	0	0	0
2	13	5	"yhdN"	"STM3413"	8630	16110	120	191	323	463	143	58	58	71	58	81	80	52	0	607	964	1107	114	76	76	92	67	72	93	84	0	0.250	0.298	0.298	0.288	3.585	0.310	0.570	120	449	100	664	1153	-1.997	133	531	265	888	38808	115633	4.345	13.015	0	0	0
2	14	5	"secY"	"STM3420"	8810	16120	120	3393	5077	4884	96	66	66	77	44	57	100	99	0	856	1139	1137	99	74	74	79	25	31	95	95	0	4.254	4.705	4.872	5.081	2.716	5.189	0.699	120	417	100	4109	6076	2.089	3327	782	5011	1065	609288	136639	113.636	42.400	0	0	0
2	15	5	"rplE"	"STM3428"	8980	16120	120	966	2722	4095	150	67	67	75	28	37	95	89	0	237	468	629	134	73	73	76	18	23	87	72	0	5.482	6.722	6.182	5.965	4.256	7.923	0.685	120	399	100	1063	3050	2.455	899	164	2655	395	326688	56136	94.536	21.778	0	0	0
2	16	5	"rpmC"	"STM3432"	9160	16110	120	377	893	1613	180	65	65	69	21	30	95	90	0	105	161	161	100	74	74	76	17	22	70	46	0	10.065	9.517	6.447	7.541	3.987	18.009	0.296	120	406	100	343	915	3.331	312	31	828	87	107185	19370	39.238	5.000	0	0	0
2	17	5	"rpsS"	"STM3436"	9340	16120	120	447	886	1867	210	64	64	66	17	25	99	98	0	264	327	350	107	75	75	78	17	21	87	82	0	2.026	3.262	2.687	3.051	3.671	5.989	0.628	120	385	100	572	1074	1.019	383	189	822	252	106313	39187	48.235	14.647	0	0	0
2	18	5	"rpsJ"	"STM3441"	9510	16110	120	210	554	960	173	61	61	63	16	25	95	88	0	127	239	291	121	79	79	84	21	25	67	52	0	3.104	3.081	3.194	3.294	4.465	4.345	0.531	120	390	100	197	653	1.634	149	48	493	160	66469	28728	30.688	7.381	0	0	0
2	19	5	""	"STM4463"	9680	16110	110	86	136	158	116	60	60	64	23	35	52	36	0	601	1212	1961	161	81	81	103	192	186	68	55	0	0.050	0.067	0.080	0.087	4.132	0.053	0.490	80	411	100	546	1207	-4.322	26	520	76	1131	10879	96929	3.130	5.776	0	0	0
2	20	5	"pepA"	"STM4477"	9870	16120	130	1633	4304	6606	153	61	61	65	24	36	99	97	0	439	1029	1461	141	80	80	99	178	179	68	50	0	4.379	4.471	4.179	4.170	3.310	6.149	0.484	120	480	100	1931	5192	2.131	1572	359	4243	949	516486	123469	176.625	5.225	0	0	0
2	21	5	"iadA"	"STM4512"	10050	16110	120	911	1926	2637	136	59	59	61	18	29	95	92	0	1238	2121	2840	133	79	79	83	29	34	92	88	0	0.735	0.914	0.935	0.756	3.383	0.917	0.641	120	395	100	2011	3909	-0.444	852	1159	1867	2042	231159	254523	103.611	70.276	0	0	0
2	22	5	""	"STM4551"	10230	16120	120	144	345	461	133	56	56	59	16	27	81	66	0	1655	3541	4562	128	78	78	85	44	51	90	85	0	0.056	0.083	0.067	0.079	3.800	0.069	0.520	120	393	100	1665	3752	-4.164	88	1577	289	3463	41394	424868	17.875	78.545	0	0	0
2	23	5	"yjjK"	"STM4581"	10400	16120	130	1846	4531	7073	156	55	55	68	118	173	90	85	0	708	1983	3160	159	77	77	85	41	48	89	82	0	2.838	2.348	2.293	2.730	3.961	2.721	0.573	120	436	100	2422	6382	1.505	1791	631	4476	1906	543753	238001	37.822	46.293	0	0	0
2	24	5	"gltS"	"STM3746"	10590	16120	130	1509	4752	7279	153	57	57	80	171	213	80	70	0	640	2369	3723	157	78	78	92	74	80	77	66	0	2.584	2.049	2.173	2.323	5.020	2.636	0.427	120	589	100	2014	6986	1.369	1452	562	4695	2291	570263	284271	27.322	30.770	0	0	0
2	1	6	"yhhY"	"STM3546"	6500	16260	130	214	323	413	127	51	51	53	14	26	92	86	0	539	839	1195	142	66	66	72	78	108	92	82	0	0.345	0.352	0.369	0.325	2.998	0.291	0.613	120	570	100	636	1045	-1.537	163	473	272	773	38781	100636	19.286	9.833	0	0	0
2	2	6	""	"STM0951"	6670	16270	130	126	175	146	83	50	50	52	23	44	75	65	0	1132	1680	1893	112	65	65	72	84	116	97	94	0	0.071	0.077	0.061	0.068	3.488	0.051	0.407	120	458	100	1143	1740	-3.811	76	1067	125	1615	21012	201585	5.348	19.143	0	0	0
2	3	6	"nanK"	"STM3336"	6850	16270	120	271	643	1122	174	49	49	51	22	43	90	83	0	1040	1674	2633	157	65	65	69	27	39	96	95	0	0.228	0.369	0.299	0.304	3.771	0.318	0.499	120	449	100	1197	2203	-2.135	222	975	594	1609	77177	200899	26.909	59.444	0	0	0
2	4	6	"yrbC"	"STM3310"	7030	16270	120	1133	1850	2286	123	51	51	52	13	25	99	99	0	706	1067	1320	123	66	66	69	22	31	96	94	0	1.691	1.797	1.753	1.686	3.690	2.020	0.627	120	454	100	1722	2800	0.758	1082	640	1799	1001	221983	128063	138.308	45.364	0	0	0
2	5	6	"greA"	"STM3299"	7210	16280	120	957	1274	1138	89	52	52	54	13	24	100	100	0	778	975	784	80	68	68	74	42	56	93	92	0	1.275	1.347	1.422	1.457	3.137	1.624	0.447	120	395	100	1615	2129	0.350	905	710	1222	907	152925	116970	93.846	21.452	0	0	0
2	6	6	"rpsO"	"STM3283"	7380	16270	120	515	836	1039	124	53	53	55	14	25	97	95	0	239	344	341	99	69	69	75	42	56	86	69	0	2.718	2.847	2.904	2.715	3.440	4.427	0.388	120	411	100	632	1058	1.442	462	170	783	275	100330	41320	55.786	6.405	0	0	0
2	7	6	"yghB"	"STM3162"	7570	16280	120	126	228	352	154	56	56	60	20	33	80	65	0	413	892	1850	207	71	71	73	23	31	95	92	0	0.205	0.210	0.205	0.229	4.279	0.156	0.632	120	405	100	412	993	-2.289	70	342	172	821	27348	106981	8.400	35.609	0	0	0
2	8	6	""	"STM3136"	7740	16270	120	351	481	443	92	55	55	58	17	29	95	91	0	1418	2118	2388	112	72	72	74	18	24	100	100	0	0.220	0.208	0.224	0.199	2.918	0.144	0.534	120	356	100	1642	2472	-2.185	296	1346	426	2046	57732	254113	24.882	113.556	0	0	0
2	9	6	"yggV"	"STM3103"	7910	16280	130	180	333	515	154	52	52	56	18	32	83	76	0	354	558	625	112	74	74	82	33	40	85	75	0	0.457	0.581	0.537	0.438	4.469	0.702	0.580	120	414	100	408	765	-1.129	128	280	281	484	39985	66993	15.389	14.424	0	0	0
2	10	6	"sprT"	"STM3092"	8090	16270	120	101	167	162	97	53	53	57	18	31	70	54	0	468	775	1104	142	74	74	86	46	53	90	85	0	0.122	0.163	0.161	0.141	3.410	0.086	0.321	120	386	100	442	815	-3.037	48	394	114	701	19990	93001	6.111	14.978	0	0	0
2	11	6	""	"STM3072"	8270	16280	120	161	269	383	142	54	54	63	79	125	57	36	0	768	1257	1884	149	72	72	85	52	61	92	84	0	0.154	0.181	0.189	0.195	3.678	0.129	0.401	120	375	100	803	1400	-2.701	107	696	215	1185	32264	150834	2.608	22.538	0	0	0
2	12	6	"ygfE"	"STM3060"	8450	16280	130	367	723	1065	147	53	53	62	73	117	88	75	0	266	390	405	103	73	73	87	90	103	75	51	0	1.627	2.114	1.917	1.746	3.793	3.381	0.457	120	450	100	507	987	0.702	314	193	670	317	86816	46844	9.055	3.367	0	0	0
2	13	6	"ansA"	"STM1294"	8620	16270	110	356	764	1195	156	57	57	69	67	97	91	70	0	913	1819	2932	161	74	74	98	199	203	83	73	0	0.356	0.405	0.409	0.405	2.495	0.350	0.564	80	388	100	1138	2452	-1.489	299	839	707	1745	61141	145497	10.373	8.648	0	0	0
2	14	6	"pfkB"	"STM1326"	8800	16280	110	693	1418	2055	144	60	60	71	64	90	92	88	0	484	925	1328	143	75	75	96	189	196	72	52	0	1.548	1.598	1.659	1.638	3.010	1.655	0.639	80	425	100	1042	2208	0.630	633	409	1358	850	113412	73974	21.047	4.386	0	0	0
2	15	6	"ydiK"	"STM1364"	8990	16290	130	508	772	838	108	58	58	62	20	32	94	92	0	1158	2187	2657	121	75	75	77	18	23	97	95	0	0.416	0.338	0.326	0.369	4.210	0.250	0.556	120	426	100	1533	2826	-1.267	450	1083	714	2112	92636	262448	35.500	117.222	0	0	0
2	16	6	"cfa"	"STM1427"	9160	16280	120	896	2499	4359	174	58	58	60	16	26	98	95	0	686	1270	1951	153	74	74	77	19	24	95	92	0	1.369	2.041	1.820	1.693	4.027	2.559	0.652	120	386	100	1450	3637	0.453	838	612	2441	1196	299914	152408	152.438	62.789	0	0	0
2	17	6	"ydhM"	"STM1437"	9340	16290	120	208	253	192	75	61	61	64	24	37	85	80	0	944	1275	1143	89	75	75	78	18	23	96	94	0	0.169	0.160	0.153	0.171	3.792	0.121	0.527	120	382	100	1016	1392	-2.564	147	869	192	1200	30362	153015	7.875	66.500	0	0	0
2	18	6	"nth"	"STM1453"	9510	16280	130	163	310	431	139	66	66	76	47	61	65	50	0	817	1648	2876	174	79	79	85	29	34	96	93	0	0.131	0.156	0.150	0.134	3.913	0.122	0.613	120	460	100	835	1813	-2.928	97	738	244	1569	37174	197765	4.979	53.897	0	0	0
2	19	6	"ugpA"	"STM3556"	9700	16280	110	419	619	722	116	65	65	76	46	60	92	86	0	1709	2905	3769	129	82	82	91	73	80	100	96	0	0.218	0.196	0.234	0.209	2.834	0.157	0.597	80	421	100	1981	3377	-2.200	354	1627	554	2823	49557	232400	11.804	38.548	0	0	0
2	20	6	"ftsY"	"STM3571"	9870	16300	130	1768	2637	2899	109	67	67	75	30	40	100	98	0	1968	2646	2630	99	76	76	79	18	22	97	97	0	0.899	1.000	0.850	0.968	2.991	1.086	0.547	120	455	100	3593	5140	-0.154	1701	1892	2570	2570	316459	317574	85.400	142.611	0	0	0
2	21	6	"zntA"	"STM3576"	10050	16290	120	1582	2009	1519	75	63	63	70	27	38	98	97	0	6174	7251	5287	72	74	74	77	17	22	100	100	0	0.249	0.271	0.266	0.246	2.484	0.235	0.674	120	420	100	7619	9123	-2.006	1519	6100	1946	7177	241072	870116	71.815	422.000	0	0	0
2	22	6	"yhhT"	"STM3582"	10220	16290	120	428	537	516	96	59	59	63	19	30	99	97	0	2923	4270	4716	110	76	76	83	68	81	99	99	0	0.130	0.114	0.115	0.125	2.632	0.076	0.477	120	434	100	3216	4672	-2.948	369	2847	478	4194	64386	512391	24.947	61.574	0	0	0
2	23	6	"yhiN"	"STM3588"	10410	16290	130	662	939	737	78	56	56	67	114	170	95	85	0	3896	6330	5865	92	76	76	81	26	32	100	100	0	0.159	0.141	0.144	0.140	2.542	0.117	0.814	120	449	100	4426	7137	-2.656	606	3820	883	6254	112698	759623	7.649	240.346	0	0	0
2	24	6	""	"STM3598"	10590	16290	120	260	321	259	80	55	55	63	105	166	74	46	0	726	845	568	67	72	72	77	36	46	97	95	0	0.313	0.344	0.327	0.296	2.852	0.285	0.429	120	536	100	859	1039	-1.674	205	654	266	773	38536	101414	2.457	21.333	0	0	0
2	1	7	""	"STM3799"	6490	16450	120	977	1129	852	75	50	50	56	33	58	97	95	0	3067	3526	2773	78	68	68	87	122	140	97	93	0	0.309	0.312	0.299	0.322	3.640	0.212	0.411	120	582	100	3926	4537	-1.694	927	2999	1079	3458	135437	423161	32.515	28.189	0	0	0
2	2	7	"yidE"	"STM3807"	6670	16450	120	442	817	1110	135	49	49	51	13	25	95	95	0	1641	2587	3351	129	65	65	69	27	39	99	99	0	0.249	0.305	0.268	0.266	4.345	0.230	0.450	120	480	100	1969	3290	-2.004	393	1576	768	2522	98072	310492	58.923	93.259	0	0	0
2	3	7	"yidR"	"STM3811"	6850	16460	120	348	460	545	118	51	51	53	16	30	96	94	0	1009	1378	1473	106	66	66	85	139	163	87	78	0	0.315	0.312	0.324	0.335	3.722	0.236	0.397	120	512	100	1240	1721	-1.667	297	943	409	1312	55167	165413	25.438	9.302	0	0	0
2	4	7	"torD"	"STM3821"	7040	16460	110	98	172	211	122	51	51	54	16	29	82	63	0	1627	2629	3696	140	69	69	90	148	164	90	83	0	0.030	0.047	0.043	0.044	3.221	0.045	0.652	80	442	100	1605	2681	-5.051	47	1558	121	2560	13785	210319	7.375	17.155	0	0	0
2	5	7	"dgoT"	"STM3827"	7200	16450	120	102	149	136	91	52	52	54	15	27	79	64	0	1754	2473	2477	100	70	70	74	25	33	100	99	0	0.030	0.040	0.033	0.032	3.453	0.034	0.449	120	451	100	1734	2500	-5.074	50	1684	97	2403	17916	296788	6.333	95.960	0	0	0
2	6	7	"yidA"	"STM3831"	7390	16460	130	596	927	1275	137	55	55	65	90	138	95	82	0	1183	1493	1454	97	72	72	78	64	82	98	94	0	0.487	0.614	0.566	0.510	3.334	0.733	0.532	120	496	100	1652	2293	-1.038	541	1111	872	1421	111295	179117	9.578	22.109	0	0	0
2	7	7	"imp"	"STM0093"	7550	16450	110	8921	9852	4796	48	61	61	92	234	254	100	100	0	6671	7266	3259	44	72	72	84	82	97	100	100	0	1.343	1.361	1.332	1.313	1.512	1.478	0.771	80	372	100	15459	16985	0.425	8860	6599	9791	7194	788159	581247	41.709	87.585	0	0	0
2	8	7	"yabJ"	"STM0106"	7730	16450	120	281	298	199	66	62	62	79	187	236	55	22	0	1672	2035	1880	92	73	73	80	42	52	98	98	0	0.137	0.120	0.125	0.132	2.975	0.088	0.542	120	478	100	1818	2198	-2.868	219	1599	236	1962	35760	244242	1.171	46.548	0	0	0
2	9	7	"yabC"	"STM0120"	7920	16460	120	544	1716	3435	200	58	58	59	18	30	94	90	0	714	1812	3241	178	74	74	81	33	40	94	90	0	0.759	0.954	0.933	0.817	4.007	1.050	0.744	120	445	100	1126	3396	-0.397	486	640	1658	1738	205879	217382	92.056	52.455	0	0	0
2	10	7	"murD"	"STM0126"	8090	16460	130	590	1004	1096	109	57	57	60	18	30	100	100	0	799	1141	998	87	74	74	84	41	48	97	90	0	0.735	0.888	0.951	0.890	3.344	1.042	0.509	120	485	100	1258	2014	-0.444	533	725	947	1067	120470	136917	52.444	25.780	0	0	0
2	11	7	"yacA"	"STM0135"	8270	16450	120	331	912	2024	221	56	56	64	74	115	77	63	0	383	874	1543	176	71	71	80	42	52	83	69	0	0.881	1.066	0.985	0.962	4.977	1.316	0.788	120	426	100	587	1659	-0.182	275	312	856	803	109389	104904	11.459	18.905	0	0	0
2	12	7	""	"STM0148"	8430	16460	110	149	177	101	57	54	54	63	76	120	63	27	0	1800	2046	1459	71	72	72	105	238	226	97	91	0	0.055	0.062	0.066	0.060	2.767	0.051	0.454	80	422	100	1823	2097	-4.185	95	1728	123	1974	14165	163675	1.500	8.155	0	0	0
2	13	7	""	"STM1547"	8630	16460	120	283	467	564	120	54	54	60	48	80	82	69	0	1046	1864	2847	152	75	75	109	257	235	76	62	0	0.236	0.231	0.193	0.239	5.265	0.144	0.463	120	565	100	1200	2202	-2.084	229	971	413	1789	56053	223691	8.479	6.829	0	0	0
2	14	7	""	"STM1551"	8810	16460	110	101	144	124	86	54	54	56	17	30	77	60	0	236	397	362	91	75	75	78	20	25	87	78	0	0.292	0.280	0.314	0.330	3.760	0.212	0.346	80	426	100	208	412	-1.776	47	161	90	322	11500	31762	5.176	15.950	0	0	0
2	15	7	""	"STM1556"	8980	16460	120	132	190	195	102	53	53	55	14	25	90	81	0	2471	3683	4600	124	76	76	78	18	23	100	100	0	0.033	0.038	0.034	0.033	2.931	0.033	0.631	120	447	100	2474	3744	-4.922	79	2395	137	3607	22825	441955	9.643	200.278	0	0	0
2	16	7	""	"STM1562"	9160	16470	120	246	471	620	131	54	54	56	14	25	95	90	0	528	896	1307	145	77	77	81	21	25	95	90	0	0.426	0.509	0.585	0.531	3.994	0.397	0.553	120	433	100	643	1236	-1.232	192	451	417	819	56504	107519	29.643	38.810	0	0	0
2	17	7	"fdnI"	"STM1568"	9330	16470	120	409	1096	1691	154	58	58	62	24	38	90	81	0	415	1324	1986	150	77	77	80	21	26	86	78	0	1.038	0.832	0.891	1.019	4.933	0.803	0.590	120	435	100	689	2285	0.054	351	338	1038	1247	131508	158890	43.083	59.238	0	0	0
2	18	7	"nmpC"	"STM1572"	9510	16470	120	3823	9569	16097	168	70	70	79	36	45	100	100	5	158	307	405	131	78	78	80	19	23	79	68	0	46.912	41.480	36.079	36.607	3.751	47.054	0.720	120	466	100	3833	9728	5.552	3753	80	9499	229	1148296	36787	263.611	11.947	0	0	0
2	19	7	"sohB"	"STM1716"	9690	16470	120	793	1816	3008	165	77	77	87	47	54	99	95	0	1550	3035	4947	162	77	77	81	28	34	97	96	0	0.486	0.588	0.560	0.645	3.869	0.563	0.753	120	472	100	2189	4697	-1.041	716	1473	1739	2958	217961	364176	36.787	105.500	0	0	0
2	20	7	"ompW"	"STM1732"	9860	16470	120	7047	9594	10250	106	73	73	79	30	37	100	100	0	305	396	340	85	73	73	76	17	22	92	90	0	30.060	29.477	22.853	28.904	2.934	39.691	0.563	120	440	100	7206	9844	4.910	6974	232	9521	323	1151239	47508	317.167	18.824	0	0	0
2	21	7	"yciU"	"STM1740"	10050	16480	120	249	520	690	132	67	67	73	26	35	89	84	0	282	572	910	159	71	71	74	16	21	85	81	0	0.863	0.904	0.913	0.916	4.005	0.610	0.347	120	449	100	393	954	-0.213	182	211	453	501	62403	68624	17.192	31.125	0	0	0
2	22	7	"ychJ"	"STM1755"	10220	16480	110	476	894	1269	141	63	63	71	68	95	95	85	0	738	1318	1907	144	73	73	80	70	87	97	92	0	0.621	0.667	0.713	0.608	3.124	0.616	0.628	80	408	100	1078	2076	-0.687	413	665	831	1245	71510	105413	12.103	17.686	0	0	0
2	23	7	"ychP"	"STM1768"	10400	16470	120	438	605	636	105	59	59	66	46	69	95	89	0	2133	3087	3398	110	75	75	83	68	81	99	97	0	0.184	0.181	0.198	0.186	3.015	0.136	0.522	120	505	100	2437	3558	-2.441	379	2058	546	3012	72647	370476	11.717	44.176	0	0	0
2	24	7	"ychH"	"STM1782"	10580	16470	110	303	546	825	151	57	57	60	19	31	98	92	0	182	299	310	103	71	71	75	18	24	96	91	0	2.216	2.145	1.693	1.802	3.007	4.319	0.372	80	472	100	357	717	1.148	246	111	489	228	43706	23919	25.579	12.444	0	0	0
2	1	8	""	"STM2314"	6480	16640	110	10012	9882	2528	25	51	51	57	22	38	100	100	0	3945	3973	871	21	68	68	71	18	25	100	100	0	2.569	2.518	2.628	2.484	1.298	2.664	0.906	80	519	100	13838	13736	1.361	9961	3877	9831	3905	790557	317834	446.591	216.778	0	0	0
2	2	8	"nuoK"	"STM2319"	6660	16650	110	1021	1466	1398	95	53	53	57	22	38	100	100	0	611	809	820	101	69	69	70	16	22	100	100	0	1.786	1.909	1.865	1.901	2.297	2.247	0.550	80	462	100	1510	2153	0.837	968	542	1413	740	117241	64704	64.045	46.188	0	0	0
2	3	8	"yfbQ"	"STM2331"	6830	16640	110	1912	1953	741	37	55	55	57	15	26	100	100	0	5493	5676	1374	24	69	69	71	16	22	100	100	0	0.342	0.339	0.339	0.310	1.609	0.336	0.882	80	448	100	7281	7505	-1.546	1857	5424	1898	5607	156249	454088	126.400	350.313	0	0	0
2	4	8	"yfbU"	"STM2335"	7020	16660	110	999	2074	3134	151	55	55	58	16	27	100	100	0	624	1265	1745	137	72	72	79	79	100	100	96	0	1.710	1.692	1.690	1.651	2.102	1.977	0.641	80	431	100	1496	3212	0.774	944	552	2019	1193	165905	101218	126.000	15.013	0	0	0
2	5	8	""	"STM2341"	7190	16650	120	2487	2345	1342	57	54	54	57	15	26	99	98	0	4232	3919	1997	50	73	73	78	24	30	99	97	0	0.585	0.596	0.572	0.555	2.594	0.582	0.784	120	467	100	6592	6137	-0.774	2433	4159	2291	3846	281379	470338	152.533	160.042	0	0	0
2	6	8	""	"STM2346"	7380	16660	140	1294	2100	2554	121	54	54	64	88	137	94	91	0	1283	1743	1840	105	73	73	81	63	77	92	90	0	1.025	1.225	1.227	1.240	2.419	1.402	0.708	156	525	100	2450	3716	0.035	1240	1210	2046	1670	327588	271843	23.136	26.381	0	0	0
2	7	8	""	"STM2530"	7560	16640	120	201	250	169	67	57	57	81	207	255	33	9	0	2123	2450	1886	76	73	73	80	66	82	94	91	0	0.070	0.081	0.085	0.081	2.449	0.066	0.612	120	474	100	2194	2570	-3.831	144	2050	193	2377	30010	293970	0.816	35.909	0	0	0
2	8	8	"nifS"	"STM2543"	7730	16640	110	1261	1574	1052	66	58	58	59	16	27	100	100	0	3737	4512	2489	55	73	73	75	16	21	100	100	0	0.328	0.342	0.333	0.326	1.520	0.337	0.767	80	422	100	4867	5955	-1.607	1203	3664	1516	4439	125888	360999	94.688	277.313	0	0	0
2	9	8	"glnB"	"STM2561"	7910	16650	120	1173	1422	1205	84	57	57	58	16	27	98	97	0	836	1037	949	91	73	73	76	22	28	93	91	0	1.463	1.416	1.618	1.472	2.762	1.462	0.566	120	460	100	1879	2329	0.549	1116	763	1365	964	170679	124478	85.250	43.682	0	0	0
2	10	8	""	"STM2566"	8080	16640	110	78	89	44	49	55	55	59	17	28	56	36	0	222	362	344	95	73	73	76	26	34	83	72	0	0.154	0.118	0.193	0.200	3.980	0.081	0.327	80	425	100	172	323	-2.696	23	149	34	289	7126	28990	1.765	11.000	0	0	0
2	11	8	"gogB"	"STM2584"	8270	16630	110	607	616	271	43	56	56	58	16	27	100	100	0	4051	4236	1603	37	73	73	78	23	29	100	100	0	0.139	0.135	0.136	0.126	1.675	0.126	0.822	80	496	100	4529	4723	-2.852	551	3978	560	4163	49305	338918	34.875	180.783	0	0	0
2	12	8	""	"STM2591"	8460	16640	110	212	242	129	53	54	54	59	34	57	97	95	0	3688	4195	2421	57	77	77	92	164	178	100	100	0	0.044	0.046	0.045	0.044	1.761	0.035	0.551	80	494	100	3769	4306	-4.514	158	3611	188	4118	19396	335621	5.382	25.018	0	0	0
2	13	8	"yraR"	"STM3268"	8640	16640	110	430	531	352	66	53	53	57	34	59	100	98	0	1659	2186	1723	78	76	76	82	43	52	100	100	0	0.238	0.227	0.238	0.237	1.990	0.171	0.614	80	433	100	1960	2588	-2.070	377	1583	478	2110	42470	174841	13.941	48.930	0	0	0
2	14	8	"yhbV"	"STM3275"	8800	16640	110	1741	1732	463	26	54	54	57	31	54	100	100	0	5860	6083	1480	24	78	78	80	19	23	100	100	0	0.292	0.279	0.284	0.274	1.305	0.270	0.889	80	453	100	7469	7683	-1.777	1687	5782	1678	6005	138527	486633	54.032	315.947	0	0	0
2	15	8	"deaD"	"STM3280"	8980	16640	110	1653	1732	385	22	55	55	57	30	52	100	100	0	8251	8530	1692	19	79	79	82	19	23	100	100	0	0.196	0.198	0.200	0.198	1.202	0.193	0.919	80	472	100	9770	10128	-2.354	1598	8172	1677	8451	138527	682421	55.833	444.632	0	0	0
2	16	8	"argG"	"STM3290"	9160	16640	110	740	739	179	24	54	54	56	15	26	100	100	0	4179	4255	1097	25	77	77	81	19	23	100	100	0	0.167	0.164	0.161	0.163	1.281	0.152	0.812	80	446	100	4788	4863	-2.580	686	4102	685	4178	59122	340370	45.533	219.684	0	0	0
2	17	8	"ftsJ"	"STM3297"	9340	16650	110	4356	5033	3405	67	55	55	59	20	33	100	100	0	1989	2316	1562	67	76	76	79	18	22	100	100	0	2.248	2.222	2.282	2.211	1.683	2.566	0.663	80	447	100	6214	7218	1.169	4301	1913	4978	2240	402618	185267	248.700	124.278	0	0	0
2	18	8	"ispB"	"STM3305"	9510	16650	110	4718	4981	993	19	61	61	65	22	33	100	100	0	5060	5400	1235	22	76	76	80	20	25	100	100	0	0.934	0.924	0.923	0.929	1.148	0.909	0.940	80	458	100	9641	10244	-0.098	4657	4984	4920	5324	398501	432002	223.455	266.000	0	0	0
2	19	8	"ybgL"	"STM0714"	9700	16650	110	1204	1471	1111	75	62	62	65	20	30	100	100	0	2604	3131	2025	64	76	76	79	20	25	100	100	0	0.452	0.461	0.460	0.454	1.673	0.399	0.611	80	459	100	3670	4464	-1.146	1142	2528	1409	3055	117658	250479	70.300	152.600	0	0	0
2	20	8	""	"STM0720"	9880	16650	110	69	79	31	39	61	61	64	19	29	31	15	0	2670	3497	2412	68	74	74	77	18	23	100	100	0	0.003	0.005	0.005	0.005	2.561	0.006	0.232	80	449	100	2604	3441	-8.342	8	2596	18	3423	6286	279795	0.789	190.000	0	0	0
2	21	8	""	"STM0726"	10050	16640	110	272	287	94	32	61	61	65	25	38	100	98	0	8001	9126	2651	29	73	73	78	21	26	100	100	0	0.027	0.025	0.025	0.024	1.392	0.024	0.821	80	402	100	8139	9279	-5.232	211	7928	226	9053	22961	730084	8.880	430.857	0	0	0
2	22	8	"ybgT"	"STM0742"	10210	16650	110	340	456	474	103	63	63	104	325	312	42	18	0	112	140	91	65	76	76	83	36	43	48	30	0	7.694	6.141	5.833	5.562	4.221	16.787	0.211	80	459	100	313	457	2.944	277	36	393	64	36491	11211	1.083	1.583	0	0	0
2	23	8	"tolB"	"STM0748"	10430	16650	110	20016	19986	4338	21	62	62	101	319	315	100	100	0	8423	8132	1829	22	74	74	81	41	50	100	100	0	2.390	2.473	2.378	2.509	1.281	2.541	0.911	80	475	100	28303	27982	1.257	19954	8349	19924	8058	1598851	650562	62.335	196.366	0	0	0
2	24	8	"pnuC"	"STM0757"	10590	16640	110	751	842	637	75	57	57	60	17	28	98	96	0	2265	2726	1962	71	71	71	75	20	26	100	100	0	0.316	0.296	0.305	0.253	2.881	0.265	0.723	80	496	100	2888	3440	-1.661	694	2194	785	2655	67382	218051	46.000	132.550	0	0	0
2	1	9	"dacC"	"STM0863"	6490	16820	110	3805	4337	1887	43	51	51	54	14	25	100	100	0	5084	6059	2622	43	71	71	73	15	20	100	100	0	0.749	0.716	0.724	0.725	1.351	0.693	0.827	80	498	100	8767	10274	-0.417	3754	5013	4286	5988	346974	484714	305.929	399.067	0	0	0
2	2	9	"ybjM"	"STM0871"	6670	16820	110	411	449	227	50	55	55	58	16	27	100	100	0	1672	1881	926	49	70	70	71	13	18	100	100	0	0.222	0.218	0.231	0.217	1.602	0.187	0.687	80	442	100	1958	2205	-2.170	356	1602	394	1811	35938	150471	24.438	139.231	0	0	0
2	3	9	"potG"	"STM0878"	6840	16810	110	645	698	326	46	55	55	58	17	29	97	97	0	8978	9621	3092	32	71	71	74	17	22	100	100	0	0.066	0.067	0.066	0.062	1.621	0.068	0.875	80	436	100	9497	10193	-3.916	590	8907	643	9550	55876	769665	37.647	561.588	0	0	0
2	4	9	"artQ"	"STM0889"	7020	16820	120	1660	1495	718	48	57	57	59	16	27	95	94	0	4953	4461	2262	50	74	74	78	19	24	98	97	0	0.329	0.328	0.336	0.321	3.187	0.309	0.888	120	475	100	6482	5825	-1.606	1603	4879	1438	4387	179445	535370	89.750	230.684	0	0	0
2	5	9	""	"STM0894"	7210	16820	110	81	84	20	23	55	55	56	14	25	80	43	0	2144	2255	676	29	73	73	77	20	25	100	100	0	0.013	0.013	0.013	0.012	2.043	0.011	0.313	80	390	100	2097	2211	-6.316	26	2071	29	2182	6746	180428	2.000	108.900	0	0	0
2	6	9	""	"STM0898"	7380	16820	110	74	83	30	36	52	52	53	13	24	67	43	0	5453	5514	1157	20	73	73	76	18	23	100	100	0	0.004	0.006	0.005	0.005	2.256	0.005	0.335	80	384	100	5402	5472	-7.934	22	5380	31	5441	6603	441119	2.308	302.111	0	0	0
2	7	9	""	"STM1033"	7560	16820	110	194	241	168	69	52	52	53	13	24	97	88	0	2299	2840	2028	71	75	75	76	15	19	100	100	0	0.064	0.068	0.059	0.057	2.216	0.065	0.653	80	441	100	2366	2954	-3.969	142	2224	189	2765	19243	227224	14.462	184.267	0	0	0
2	8	9	""	"STM1037"	7750	16820	100	155	184	126	68	54	54	55	14	25	95	88	0	1999	3248	3484	107	74	74	75	15	20	100	100	0	0.052	0.041	0.040	0.042	2.148	0.030	0.598	80	412	100	2026	3304	-4.252	101	1925	130	3174	14742	259815	9.214	211.533	0	0	0
2	9	9	"yjaB"	"STM4181"	7930	16820	120	1384	1595	1177	73	56	56	58	16	27	96	95	0	1728	1727	1093	63	72	72	74	14	18	95	94	0	0.802	0.930	0.891	0.921	4.418	0.986	0.672	120	462	100	2984	3194	-0.318	1328	1656	1539	1655	191402	207281	96.063	118.071	0	0	0
2	10	9	"yjbD"	"STM4194"	8110	16810	110	214	275	204	74	56	56	59	17	28	91	87	0	639	676	519	76	72	72	75	17	22	100	97	0	0.279	0.363	0.405	0.312	2.843	0.295	0.539	80	450	100	725	823	-1.843	158	567	219	604	22032	54042	12.706	35.353	0	0	0
2	11	9	""	"STM4198"	8290	16820	100	133	148	68	45	56	56	59	17	28	93	85	0	1865	2054	1179	57	75	75	112	668	596	91	73	0	0.043	0.046	0.045	0.043	1.835	0.040	0.610	80	431	100	1867	2071	-4.539	77	1790	92	1979	11804	164294	5.235	2.907	0	0	0
2	12	9	""	"STM4202"	8470	16820	100	74	78	25	32	54	54	58	33	56	25	8	0	1934	1852	857	46	75	75	78	40	51	100	100	0	0.011	0.014	0.014	0.013	2.453	0.011	0.252	80	420	100	1879	1801	-6.538	20	1859	24	1777	6246	148160	0.606	44.350	0	0	0
2	13	9	"pduF"	"STM2037"	8650	16820	110	3015	2994	605	20	57	57	60	17	28	100	100	0	8792	8824	1352	15	78	78	80	20	25	100	100	0	0.339	0.336	0.338	0.331	1.245	0.331	0.899	80	466	100	11672	11683	-1.559	2958	8714	2937	8746	239533	705925	172.588	437.200	0	0	0
2	14	9	"pduQ"	"STM2052"	8820	16820	100	1023	1020	290	28	57	57	60	17	28	100	100	0	8622	8543	1524	17	80	80	83	20	24	100	100	0	0.113	0.114	0.117	0.107	1.504	0.113	0.884	80	408	100	9508	9426	-3.144	966	8542	963	8463	81584	683457	56.471	423.000	0	0	0
2	15	9	"sspH2"	"STM2241"	9000	16830	110	1181	1162	140	12	56	56	59	16	27	100	100	0	18740	18628	1723	9	81	81	85	20	23	100	100	0	0.060	0.060	0.060	0.059	1.141	0.058	0.939	80	465	100	19784	19653	-4.052	1125	18659	1106	18547	92966	1490260	68.938	927.150	0	0	0
2	16	9	"btuF"	"STM0206"	9170	16820	110	1132	1070	258	24	54	54	56	16	28	100	100	0	4927	4914	511	10	77	77	81	19	23	100	100	0	0.222	0.210	0.218	0.194	1.607	0.213	0.928	80	440	100	5928	5853	-2.170	1078	4850	1016	4837	85613	393139	63.375	254.368	0	0	0
2	17	9	"sitD"	"STM2864"	9340	16830	110	1222	1257	327	26	53	53	55	14	25	100	100	0	6831	7208	1659	23	77	77	79	18	22	100	100	0	0.173	0.169	0.167	0.166	1.282	0.166	0.909	80	454	100	7923	8335	-2.530	1169	6754	1204	7131	100520	576603	85.857	396.056	0	0	0
2	18	9	"yfjD"	"STM2679"	9520	16830	100	178	261	211	80	55	55	58	20	34	93	85	0	1344	2189	2374	108	76	76	80	18	22	100	98	0	0.097	0.097	0.103	0.102	2.196	0.082	0.785	80	420	100	1391	2319	-3.366	123	1268	206	2113	20901	175092	10.150	117.167	0	0	0
2	19	9	"psiB"	"PSLT069"	9700	16820	110	197	197	63	31	58	58	62	32	51	92	91	0	5289	5446	1250	22	77	77	80	19	23	100	100	0	0.027	0.026	0.024	0.023	1.829	0.026	0.808	80	478	100	5351	5508	-5.229	139	5212	139	5369	15746	435683	4.219	282.421	0	0	0
2	20	9	"traV"	"PSLT084"	9880	16830	100	110	167	159	95	56	56	58	16	27	85	67	0	1506	2478	2699	108	76	76	79	18	22	100	100	0	0.038	0.046	0.039	0.036	2.533	0.047	0.711	80	408	100	1484	2513	-4.727	54	1430	111	2402	13375	198210	6.813	133.278	0	0	0
2	21	9	"himD"	"STM0982"	10050	16830	110	2089	2111	986	46	58	58	63	30	47	100	100	0	414	447	240	53	76	76	78	19	24	97	96	0	6.009	5.534	6.346	5.645	2.144	6.717	0.604	80	473	100	2369	2424	2.587	2031	338	2053	371	168869	35789	68.267	19.421	0	0	0
2	22	9	"dcuR"	"STM4303"	10240	16830	120	647	804	660	82	62	62	85	271	318	70	54	0	1796	2158	1923	89	77	77	80	18	22	97	95	0	0.340	0.357	0.341	0.358	3.139	0.319	0.795	120	543	100	2304	2823	-1.555	585	1719	742	2081	96479	258958	2.653	115.444	0	0	0
2	23	9	"phnA"	"STM4289"	10420	16830	110	818	857	455	53	60	60	63	22	34	100	100	0	1022	1146	711	62	74	74	77	17	22	100	100	0	0.800	0.743	0.767	0.757	1.664	0.674	0.737	80	460	100	1706	1869	-0.323	758	948	797	1072	68592	91690	36.091	62.882	0	0	0
2	24	9	"melA"	"STM4298"	10600	16830	110	3185	3311	1207	36	57	57	72	101	140	100	100	0	6646	7010	1998	28	73	73	75	17	22	100	100	0	0.476	0.469	0.473	0.445	1.482	0.471	0.894	80	536	100	9701	10191	-1.071	3128	6573	3254	6937	264904	560773	32.069	407.941	0	0	0
2	1	10	"lasT"	"STM4600"	6510	16980	100	644	615	153	24	52	52	54	14	25	100	100	0	3282	3176	680	21	71	71	72	15	20	100	100	0	0.184	0.181	0.180	0.177	1.311	0.176	0.913	80	440	100	3803	3668	-2.439	592	3211	563	3105	49169	254074	40.071	206.933	0	0	0
2	2	10	"dniR"	"STM0260"	6690	16990	110	14359	14338	3472	24	56	56	59	19	32	100	100	0	6670	6779	1131	16	71	71	73	15	20	100	100	0	2.167	2.129	2.172	2.058	1.368	2.214	0.938	80	440	100	20902	20990	1.116	14303	6599	14282	6708	1147052	542333	751.526	447.067	0	0	0
2	3	10	""	"STM0277"	6860	16990	100	167	171	51	29	60	60	64	19	29	100	96	0	1466	1456	446	30	73	73	75	16	21	100	100	0	0.077	0.080	0.078	0.076	1.881	0.064	0.576	80	408	100	1500	1494	-3.703	107	1393	111	1383	13659	116447	5.632	86.313	0	0	0
2	4	10	""	"STM0286"	7040	16990	100	296	302	65	21	61	61	63	18	28	100	100	0	4356	4397	737	16	74	74	77	17	22	100	100	0	0.055	0.056	0.054	0.055	1.269	0.054	0.893	80	403	100	4517	4564	-4.188	235	4282	241	4323	24196	351721	13.278	254.118	0	0	0
2	5	10	""	"STM0294"	7220	16980	110	77	91	52	57	58	58	60	22	36	42	21	0	1344	1923	1978	102	74	74	76	17	22	100	100	0	0.015	0.018	0.020	0.021	2.824	0.018	0.364	80	453	100	1289	1882	-6.063	19	1270	33	1849	7307	153864	1.409	108.647	0	0	0
2	6	10	"yafH"	"STM0309"	7400	16990	110	836	876	207	23	54	54	57	22	38	100	100	0	4109	4077	1038	25	73	73	75	15	20	100	100	0	0.194	0.205	0.205	0.208	1.331	0.193	0.884	80	455	100	4818	4826	-2.368	782	4036	822	4004	70108	326146	37.227	266.800	0	0	0
2	7	10	"nagZ"	"STM1209"	7570	16980	110	4164	5261	3660	69	54	54	58	26	44	100	100	0	4723	5668	3299	58	73	73	74	15	20	100	100	0	0.884	0.931	0.968	0.827	2.032	0.993	0.743	80	464	100	8760	10802	-0.178	4110	4650	5207	5595	420886	453479	200.115	372.933	0	0	0
2	8	10	"ycfU"	"STM1217"	7760	16990	110	1216	1294	594	45	57	57	60	26	43	100	100	0	2993	3205	964	30	72	72	74	16	21	100	100	0	0.397	0.395	0.388	0.363	1.499	0.414	0.851	80	465	100	4080	4370	-1.334	1159	2921	1237	3133	103504	256429	47.462	195.688	0	0	0
2	9	10	"ycfC"	"STM1233"	7940	16990	100	166	209	155	74	56	56	57	14	24	93	90	0	328	466	371	79	71	71	72	14	19	100	98	0	0.428	0.387	0.374	0.366	2.416	0.311	0.437	80	389	100	367	548	-1.224	110	257	153	395	16743	37315	10.857	28.143	0	0	0
2	10	10	""	"STM1251"	8110	16990	110	2597	2633	954	36	58	58	61	19	31	100	100	0	2389	2436	645	26	71	71	107	643	600	100	97	0	1.095	1.089	1.125	1.060	1.379	1.151	0.887	80	466	100	4857	4940	0.131	2539	2318	2575	2365	210644	194913	135.368	3.622	0	0	0
2	11	10	"aadA"	"STM1264"	8290	16990	100	703	723	255	35	62	62	65	20	30	100	100	0	5097	5098	1276	25	76	76	113	677	599	100	98	0	0.128	0.132	0.134	0.125	1.504	0.116	0.765	80	420	100	5662	5683	-2.970	641	5021	661	5022	57856	407867	32.900	7.363	0	0	0
2	12	10	"yeaQ"	"STM1274"	8470	16990	110	2044	2362	2378	100	60	60	64	19	29	100	100	0	710	828	572	69	76	76	78	16	20	100	100	0	3.129	3.061	3.027	2.884	1.846	4.318	0.649	80	466	100	2618	3054	1.646	1984	634	2302	752	188937	66238	120.947	46.875	0	0	0
2	13	10	"fumA"	"STM1468"	8650	17000	100	11120	10919	1726	15	63	63	67	20	29	100	100	0	4281	4070	964	23	76	76	83	47	56	100	100	0	2.629	2.718	2.641	2.828	1.378	2.747	0.916	80	420	100	15262	14850	1.395	11057	4205	10856	3994	873488	325590	542.600	84.830	0	0	0
2	14	10	"ompN"	"STM1473"	8820	16990	110	2553	2414	821	34	65	65	68	21	30	98	98	0	9304	9077	1883	20	78	78	85	45	52	100	100	0	0.270	0.261	0.269	0.228	1.972	0.262	0.918	80	465	100	11714	11348	-1.891	2488	9226	2349	8999	193103	726132	111.714	199.822	0	0	0
2	15	10	"ydgF"	"STM1482"	9000	17000	100	648	810	626	77	61	61	66	19	28	100	100	0	1554	2096	1736	82	80	80	83	20	24	100	100	0	0.398	0.372	0.365	0.378	1.580	0.312	0.679	80	408	100	2061	2765	-1.328	587	1474	749	2016	64835	167675	39.158	100.650	0	0	0
2	16	10	"ynfK"	"STM1489"	9170	16990	110	4659	4655	1332	28	57	57	61	18	29	100	100	0	7030	7179	963	13	77	77	79	19	24	100	100	0	0.662	0.647	0.670	0.601	1.636	0.666	0.897	80	453	100	11555	11700	-0.595	4602	6953	4598	7102	372384	574330	255.222	373.684	0	0	0
2	17	10	""	"STM1498"	9350	17000	110	913	908	338	37	55	55	58	19	32	100	97	0	5983	5871	1737	29	76	76	78	18	23	100	100	0	0.145	0.147	0.150	0.131	1.634	0.148	0.909	80	439	100	6765	6648	-2.783	858	5907	853	5795	72665	469664	44.737	321.833	0	0	0
2	18	10	"ynfB"	"STM1503"	9520	17000	110	3194	3385	1354	40	58	58	63	33	52	100	100	0	1809	1921	829	43	76	76	78	16	20	100	100	0	1.810	1.803	1.937	1.806	1.541	1.911	0.792	80	452	100	4869	5172	0.856	3136	1733	3327	1845	270802	153666	100.667	115.188	0	0	0
2	19	10	"virK"	"STM2781"	9700	17010	110	5600	5678	1644	28	60	60	67	33	49	100	100	0	4155	3979	1176	29	76	76	79	17	21	100	100	0	1.358	1.439	1.381	1.510	1.543	1.439	0.891	80	479	100	9619	9521	0.442	5540	4079	5618	3903	454257	318344	170.030	229.412	0	0	0
2	20	10	""	"STM2789"	9880	17000	110	2213	2221	698	31	59	59	63	18	28	100	100	0	7440	7525	1358	18	76	76	78	18	23	100	100	0	0.293	0.290	0.300	0.257	1.816	0.293	0.913	80	478	100	9518	9611	-1.773	2154	7364	2162	7449	177651	601961	119.889	413.722	0	0	0
2	21	10	"yqaE"	"STM2796"	10070	17010	110	224	249	124	49	59	59	61	16	26	100	100	0	369	402	232	57	76	76	79	18	22	100	100	0	0.563	0.583	0.568	0.580	1.697	0.450	0.508	80	466	100	458	516	-0.828	165	293	190	326	19900	32130	11.750	17.944	0	0	0
2	22	10	""	"STM4008"	10240	17010	100	1750	1744	462	26	59	59	62	18	29	100	100	0	3036	2984	684	22	79	79	81	18	22	100	100	0	0.572	0.580	0.565	0.572	1.271	0.575	0.930	80	400	100	4648	4590	-0.806	1691	2957	1685	2905	139492	238682	93.444	161.278	0	0	0
2	23	10	""	"STM4030"	10430	17010	110	344	484	485	100	57	57	59	18	30	100	100	0	1217	1680	1466	87	76	76	79	18	22	100	100	0	0.252	0.266	0.242	0.236	2.180	0.204	0.537	80	465	100	1428	2031	-1.991	287	1141	427	1604	38732	134417	23.611	88.944	0	0	0
2	24	10	""	"STM4044"	10600	17010	110	2614	2696	640	23	58	58	66	80	121	100	100	0	6860	6740	1598	23	75	75	78	21	26	100	100	0	0.377	0.396	0.386	0.399	1.244	0.381	0.905	80	496	100	9341	9303	-1.408	2556	6785	2638	6665	215673	539174	32.875	317.238	0	0	0
2	1	11	"yghJ"	"STM2941"	6510	17160	110	1842	1866	319	17	50	50	52	14	26	100	100	0	8648	8892	1545	17	72	72	73	16	21	100	100	0	0.209	0.206	0.204	0.206	1.157	0.198	0.934	80	536	100	10368	10636	-2.259	1792	8576	1816	8820	149249	711354	129.571	551.188	0	0	0
2	2	11	""	"STM2950"	6690	17160	110	1024	1002	272	27	54	54	57	19	33	100	100	0	9292	9613	1321	13	72	72	75	15	20	100	100	0	0.105	0.099	0.105	0.093	1.632	0.099	0.871	80	464	100	10190	10489	-3.249	970	9220	948	9541	80192	769015	49.737	635.867	0	0	0
2	3	11	"ygcA"	"STM2957"	6860	17160	110	2785	3503	2226	63	58	58	62	20	32	100	100	0	4636	5219	2439	46	74	74	76	16	21	100	100	0	0.598	0.670	0.620	0.611	1.558	0.714	0.849	80	464	100	7289	8590	-0.742	2727	4562	3445	5145	280206	417534	172.050	321.438	0	0	0
2	4	11	"sdaB"	"STM2971"	7040	17170	100	7746	8060	2637	32	64	64	68	23	33	100	100	0	2438	2589	795	30	74	74	75	15	20	100	100	0	3.250	3.179	3.344	3.197	1.516	3.464	0.784	80	420	100	10046	10511	1.700	7682	2364	7996	2515	644763	207131	347.478	167.600	0	0	0
2	5	11	"fucP"	"STM2975"	7210	17160	100	224	230	70	30	63	63	67	21	31	97	96	0	3138	3296	928	28	72	72	74	15	20	100	100	0	0.053	0.052	0.051	0.048	1.666	0.048	0.793	80	441	100	3227	3391	-4.251	161	3066	167	3224	18426	263709	7.762	214.800	0	0	0
2	6	11	"fucR"	"STM2979"	7400	17170	110	2354	2445	521	21	62	62	66	22	33	100	100	0	6298	6471	1031	15	72	72	73	14	19	100	100	0	0.368	0.372	0.377	0.369	1.214	0.364	0.900	80	492	100	8518	8782	-1.442	2292	6226	2383	6399	195604	517711	108.136	457.000	0	0	0
2	7	11	""	"STM3160"	7580	17170	100	116	149	126	84	59	59	67	36	53	70	33	0	670	825	680	82	73	73	75	15	20	100	98	0	0.095	0.120	0.106	0.106	2.352	0.118	0.526	80	442	100	654	842	-3.389	57	597	90	752	11959	65992	2.278	50.000	0	0	0
2	8	11	""	"STM3169"	7760	17160	110	303	348	240	68	60	60	67	28	41	97	95	0	2794	3554	2593	72	72	72	74	16	21	100	100	0	0.089	0.083	0.075	0.079	2.361	0.063	0.508	80	465	100	2965	3770	-3.486	243	2722	288	3482	27834	284336	10.036	217.500	0	0	0
2	9	11	"ygiX"	"STM3177"	7930	17170	100	497	638	454	71	60	60	65	24	36	100	100	0	2128	2658	1947	73	71	71	73	15	20	100	100	0	0.212	0.223	0.217	0.226	1.706	0.198	0.741	80	404	100	2494	3165	-2.235	437	2057	578	2587	51068	212653	23.875	172.333	0	0	0
2	10	11	"clpB"	"STM2660"	8100	17170	110	12573	14026	6589	46	68	68	77	67	87	100	100	0	8148	8810	3297	37	72	72	75	19	25	100	100	0	1.548	1.597	1.569	1.526	1.472	1.704	0.872	80	478	100	20581	22696	0.631	12505	8076	13958	8738	1122046	704764	208.194	459.737	0	0	0
2	11	11	"yfiN"	"STM2672"	8290	17170	100	1018	987	167	16	69	69	78	70	89	100	100	0	9843	9843	1314	13	75	75	77	20	25	100	100	0	0.097	0.094	0.094	0.093	1.278	0.090	0.885	80	430	100	10717	10686	-3.364	949	9768	918	9768	78955	787419	12.986	488.300	0	0	0
2	12	11	"recN"	"STM2684"	8460	17170	100	1485	1657	829	50	64	64	66	18	27	100	100	0	5769	6458	2589	40	78	78	79	18	22	100	100	0	0.250	0.250	0.259	0.237	1.606	0.241	0.763	80	430	100	7112	7973	-2.002	1421	5691	1593	6380	132545	516663	88.389	354.389	0	0	0
2	13	11	"cueR"	"STM0499"	8650	17180	100	1399	1733	1177	67	63	63	67	22	32	100	100	0	1903	2337	1657	70	78	78	81	20	24	100	100	0	0.732	0.739	0.739	0.749	1.409	0.698	0.776	80	442	100	3161	3929	-0.450	1336	1825	1670	2259	138646	186973	75.727	112.800	0	0	0
2	14	11	""	"STM0509"	8830	17180	110	822	888	264	29	64	64	72	36	50	100	100	0	8836	9416	2018	21	79	79	82	21	25	100	100	0	0.087	0.088	0.087	0.086	1.241	0.087	0.910	80	478	100	9515	10161	-3.530	758	8757	824	9337	71042	753250	22.667	444.476	0	0	0
2	15	11	"gcl"	"STM0517"	9000	17180	100	577	594	172	28	60	60	62	18	29	100	100	0	8919	9107	2677	29	78	78	79	17	21	100	100	0	0.058	0.059	0.059	0.059	1.272	0.057	0.925	80	396	100	9358	9563	-4.096	517	8841	534	9029	47544	728577	29.556	531.059	0	0	0
2	16	11	"ybbV"	"STM0521"	9170	17170	100	67	71	17	23	58	58	61	21	34	23	7	0	1324	1666	1290	77	75	75	77	16	20	100	100	0	0.007	0.008	0.010	0.009	2.744	0.006	0.108	80	420	100	1258	1604	-7.117	9	1249	13	1591	5643	133287	0.476	99.313	0	0	0
2	17	11	"ylbA"	"STM0526"	9350	17170	110	1587	1775	790	44	58	58	62	21	33	100	100	0	4556	5103	2227	43	75	75	77	17	22	100	100	0	0.341	0.341	0.326	0.338	1.445	0.314	0.813	80	453	100	6010	6745	-1.551	1529	4481	1717	5028	142025	408212	81.571	295.647	0	0	0
2	18	11	"purE"	"STM0534"	9520	17180	110	2794	3158	1367	43	58	58	60	17	28	100	100	0	2283	2516	959	38	74	74	76	17	22	100	100	0	1.239	1.269	1.222	1.228	1.407	1.336	0.832	80	479	100	4945	5542	0.309	2736	2209	3100	2442	252623	201256	182.235	143.529	0	0	0
2	19	11	"ygaM"	"STM2802"	9710	17180	110	3370	3635	1897	52	59	59	62	18	29	100	100	0	880	1006	646	64	74	74	79	49	62	100	100	0	4.108	3.837	3.759	3.959	1.569	3.989	0.773	80	491	100	4117	4508	2.038	3311	806	3576	932	290808	80445	198.500	18.918	0	0	0
2	20	11	"yeiA"	"STM2187"	9890	17180	110	3970	4093	1163	28	58	58	61	17	27	100	100	0	7512	7924	1687	21	74	74	76	16	21	100	100	0	0.526	0.514	0.522	0.506	1.246	0.514	0.876	80	466	100	11350	11885	-0.927	3912	7438	4035	7850	327431	633938	237.176	490.500	0	0	0
2	21	11	""	"STM2196"	10060	17180	110	905	958	271	28	59	59	61	17	27	100	100	0	8243	8581	1617	18	79	79	81	19	23	100	100	0	0.104	0.106	0.103	0.101	1.457	0.103	0.867	80	465	100	9010	9401	-3.271	846	8164	899	8502	76608	686496	52.765	447.368	0	0	0
2	22	11	"bcr"	"STM2221"	10240	17180	110	1544	1715	620	36	60	60	62	20	32	100	100	0	9002	9798	2776	28	81	81	83	20	24	100	100	0	0.166	0.170	0.168	0.162	1.501	0.166	0.862	80	466	100	10405	11372	-2.588	1484	8921	1655	9717	137232	783806	82.650	485.750	0	0	0
2	23	11	"yejK"	"STM2226"	10420	17180	110	2358	2440	1048	42	59	59	63	20	31	100	100	0	5406	5720	1779	31	80	80	82	19	23	100	100	0	0.432	0.422	0.429	0.378	1.739	0.424	0.873	80	467	100	7625	8021	-1.212	2299	5326	2381	5640	195228	457567	118.850	296.737	0	0	0
2	24	11	""	"STM2236"	10600	17180	100	278	304	127	41	58	58	61	17	27	100	100	0	3885	4254	2115	49	79	79	83	23	27	100	100	0	0.058	0.059	0.055	0.057	1.665	0.050	0.709	80	452	100	4026	4421	-4.113	220	3806	246	4175	24293	340359	14.294	181.348	0	0	0
2	1	12	"phoP"	"STM1231"	6510	17350	100	9055	9231	2027	21	54	54	57	18	31	100	100	0	1597	1554	438	28	69	69	71	14	19	100	100	0	5.891	6.180	5.941	6.477	1.398	6.342	0.881	80	450	100	10529	10662	2.558	9001	1528	9177	1485	738475	124345	509.667	105.929	0	0	0
2	2	12	"phoP"	"STM1231"	6680	17350	100	15445	14009	3753	26	60	60	67	28	41	100	100	0	3177	2912	938	32	69	69	70	13	18	100	97	0	4.950	4.906	4.838	5.362	1.978	4.964	0.930	80	418	100	18493	16792	2.307	15385	3108	13949	2843	1120695	232978	497.929	218.615	0	0	0
2	3	12	"phoP"	"STM1231"	6860	17350	110	10164	9800	2396	24	63	63	72	30	41	100	100	0	1824	1703	544	31	68	68	69	13	18	98	98	0	5.752	5.955	5.887	6.388	1.570	5.998	0.902	80	490	100	11857	11372	2.524	10101	1756	9737	1635	783961	136273	324.267	125.692	0	0	0
2	4	12	"phoQ"	"STM1230"	7050	17350	100	4123	4008	1196	29	68	68	73	25	34	100	100	0	3261	3111	943	30	68	68	70	15	21	100	100	0	1.270	1.295	1.319	1.319	1.402	1.298	0.930	80	431	100	7248	6983	0.345	4055	3193	3940	3043	320646	248916	157.400	202.733	0	0	0
2	5	12	"phoQ"	"STM1230"	7230	17350	110	8241	8249	1413	17	67	67	72	23	31	100	100	0	6906	6726	1484	22	70	70	72	15	20	100	100	0	1.196	1.229	1.225	1.254	1.255	1.205	0.922	80	480	100	15010	14838	0.258	8174	6836	8182	6656	659935	538073	355.522	443.600	0	0	0
2	6	12	"hupA"	"STM4170"	7410	17350	110	5732	7482	6763	90	68	68	74	29	39	100	100	0	305	353	224	63	69	69	70	12	17	100	100	0	24.000	26.106	23.909	26.133	1.762	32.860	0.705	80	440	100	5900	7698	4.585	5664	236	7414	284	598542	28242	255.448	23.583	0	0	0
2	7	12	"sopB"	"STM1091"	7570	17350	110	38537	36332	10236	28	77	77	98	74	75	100	100	0	5811	5494	1515	27	70	70	71	13	18	100	100	0	6.699	6.684	6.755	6.725	1.557	6.832	0.932	80	450	100	44201	41679	2.744	38460	5741	36255	5424	2906570	439533	489.649	417.154	0	0	0
2	8	12	"pipC"	"STM0375"	7760	17350	100	2643	3309	2485	75	86	86	110	81	73	100	100	0	412	482	333	69	72	72	72	14	19	100	100	0	7.521	7.861	8.025	8.049	1.570	8.764	0.777	80	409	100	2897	3633	2.911	2557	340	3223	410	264752	38535	39.494	29.286	0	0	0
2	9	12	"pipC"	"STM0375"	7930	17360	130	4324	4798	2160	45	77	77	102	152	149	100	100	0	596	657	231	35	68	68	71	18	25	100	100	0	8.044	8.015	7.943	7.859	1.319	9.080	0.833	120	538	100	4775	5310	3.008	4247	528	4721	589	575789	78871	30.895	32.556	0	0	0
2	10	12	"pipC"	"STM0375"	8110	17350	100	4727	4875	1756	36	77	77	104	169	162	100	100	0	618	639	241	37	68	68	71	20	28	100	100	0	8.455	8.403	8.454	8.687	1.487	8.913	0.845	80	415	100	5200	5369	3.080	4650	550	4798	571	390027	51117	28.231	28.400	0	0	0
2	11	12	"ssrB"	"STM1391"	8290	17350	110	1860	1971	561	28	69	69	73	22	30	100	100	0	2279	2419	617	25	67	67	69	14	20	100	100	0	0.810	0.809	0.799	0.806	1.313	0.805	0.890	80	466	100	4003	4254	-0.305	1791	2212	1902	2352	157650	193530	86.273	167.857	0	0	0
2	12	12	"ssrB"	"STM1391"	8460	17350	100	1916	1934	579	29	62	62	66	21	31	100	100	0	2487	2450	663	27	69	69	71	14	19	100	100	0	0.767	0.786	0.780	0.780	1.246	0.784	0.900	80	430	100	4272	4253	-0.383	1854	2418	1872	2381	154741	196020	88.952	169.929	0	0	0
2	13	12	"lrp"	"STM0959"	8650	17360	110	4185	4052	751	18	64	64	73	36	49	100	100	0	1267	1188	362	30	71	71	74	16	21	100	100	0	3.446	3.570	3.567	3.961	1.704	3.528	0.902	80	479	100	5317	5105	1.785	4121	1196	3988	1117	324138	95041	110.528	69.625	0	0	0
2	14	12	"lrp"	"STM0959"	8830	17360	110	9993	9422	2412	25	65	65	76	38	50	100	100	0	2717	2511	857	34	72	72	76	19	25	100	98	0	3.753	3.836	3.757	4.269	1.808	3.780	0.886	80	455	100	12573	11796	1.908	9928	2645	9357	2439	753784	200864	245.947	128.158	0	0	0
2	15	12	"gyrA"	"STM2272"	9000	17350	110	13141	12780	1738	13	65	65	70	25	35	100	100	0	13771	13780	891	6	72	72	75	18	24	100	100	0	0.955	0.928	0.962	0.917	1.212	0.952	0.925	80	439	100	26775	26423	-0.067	13076	13699	12715	13708	1022426	1102362	508.400	761.389	0	0	0
2	16	12	"gyrA"	"STM2272"	9170	17350	110	4377	4099	1334	32	63	63	67	22	32	100	100	0	5159	5034	1154	22	73	73	75	18	24	100	100	0	0.848	0.814	0.840	0.746	1.525	0.843	0.943	80	466	100	9400	8997	-0.238	4314	5086	4036	4961	327924	402725	183.273	275.500	0	0	0
2	17	12	"gyrA"	"STM2272"	9350	17350	100	1880	1801	491	27	63	63	67	23	34	100	100	0	2343	2289	612	26	74	74	75	17	22	100	100	0	0.801	0.785	0.784	0.778	1.470	0.778	0.905	80	432	100	4086	3953	-0.320	1817	2269	1738	2215	144066	183122	75.391	130.235	0	0	0
2	18	12	"csrA"	"STM2826"	9530	17360	100	2164	2153	441	20	58	58	61	17	27	100	100	0	287	292	60	20	72	72	73	15	20	100	100	0	9.795	9.523	9.735	9.665	1.323	10.063	0.841	80	420	100	2321	2315	3.292	2106	215	2095	220	172222	23375	123.059	14.600	0	0	0
2	19	12	"crp"	"STM3466"	9710	17370	110	5521	5410	1441	26	57	57	59	16	27	100	100	0	2326	2166	664	30	72	72	76	51	67	100	100	0	2.424	2.556	2.440	2.745	1.459	2.563	0.933	80	452	100	7718	7447	1.277	5464	2254	5353	2094	432778	173277	334.438	40.980	0	0	0
2	20	12	"yhhP"	"STM3578"	9880	17360	100	277	273	95	34	55	55	58	15	25	100	100	0	785	795	337	42	70	70	72	16	22	100	100	0	0.310	0.301	0.294	0.306	1.622	0.256	0.714	80	418	100	937	943	-1.687	222	715	218	725	21840	63592	14.333	45.188	0	0	0
2	21	12	"yhhP"	"STM3578"	10070	17370	110	391	397	143	36	54	54	57	16	28	100	100	0	1303	1277	391	30	69	69	73	19	26	100	100	0	0.273	0.284	0.277	0.280	1.455	0.268	0.824	80	464	100	1571	1551	-1.873	337	1234	343	1208	31754	102147	21.250	63.368	0	0	0
2	22	12	"topA"	"STM1714"	10240	17360	100	4585	4454	1084	24	55	55	58	17	29	100	100	0	6245	5920	1488	25	72	72	76	21	27	100	100	0	0.734	0.752	0.764	0.760	1.352	0.737	0.931	80	418	100	10703	10247	-0.446	4530	6173	4399	5848	356294	473613	258.588	278.286	0	0	0
2	23	12	"topA"	"STM1714"	10430	17360	110	1328	1471	735	49	55	55	57	17	29	100	100	0	1661	2096	1137	54	71	71	75	18	24	100	100	0	0.801	0.699	0.746	0.706	1.820	0.608	0.601	80	465	100	2863	3441	-0.321	1273	1590	1416	2025	117693	167669	83.176	112.278	0	0	0
2	24	12	"topA"	"STM1714"	10600	17360	100	751	904	608	67	53	53	55	15	27	100	100	0	931	1145	623	54	67	67	71	16	22	100	100	0	0.808	0.789	0.725	0.743	1.796	0.820	0.646	80	467	100	1562	1929	-0.308	698	864	851	1078	72335	91581	56.600	67.125	0	0	0
2	1	13	"ctrl-buffer"	"ctrl-buffer"	6500	17520	100	51	64	58	90	50	50	51	12	23	17	8	0	72	78	21	26	66	66	67	13	19	36	20	0	0.167	1.167	1.000	0.900	4.522	5.167	0.068	80	452	100	7	26	-2.585	1	6	14	12	5111	6218	1.083	0.846	-50	0	0
2	2	13	"ctrl-buffer"	"ctrl-buffer"	6680	17520	100	52	61	45	73	52	52	54	13	24	26	13	0	67	82	52	63	64	64	66	11	16	31	22	0	0.000	0.500	1.333	1.167	5.512	0.600	0.132	80	420	100	3	27	Error	0	3	9	18	4895	6590	0.538	1.455	-50	0	0
2	3	13	"ctrl-buffer"	"ctrl-buffer"	6860	17520	100	51	54	13	24	54	54	55	15	27	13	1	0	61	64	13	20	64	64	65	12	18	8	3	0	1.000	0.000	1.133	1.101	3.722	5.587	0.003	80	408	100	-6	0	0.000	-3	-3	0	0	4333	5084	-0.067	-0.083	-50	0	0
2	4	13	"ctrl-buffer"	"ctrl-buffer"	7030	17520	100	56	59	16	27	55	55	58	16	27	18	6	0	75	78	17	21	65	65	65	12	18	43	25	0	0.100	0.308	0.745	0.881	3.898	0.853	0.022	80	409	100	11	17	-3.322	1	10	4	13	4728	6263	0.063	1.083	-50	0	0
2	5	13	"ctrl-buffer"	"ctrl-buffer"	7210	17520	100	54	56	15	26	56	56	58	15	25	10	3	0	68	70	14	20	64	64	66	13	19	18	6	0	-0.500	0.000	1.568	1.466	3.621	7.279	0.003	80	421	100	2	6	Error	-2	4	0	6	4458	5594	-0.133	0.308	-50	0	0
2	6	13	"ctrl-buffer"	"ctrl-buffer"	7390	17520	100	57	57	14	24	56	56	59	16	27	12	2	0	68	70	21	30	66	66	68	13	19	15	5	0	0.500	0.250	1.597	1.108	4.043	38.504	0.000	80	421	100	3	5	-1.000	1	2	1	4	4554	5612	-0.125	0.154	-50	0	0
2	7	13	"ctrl-buffer"	"ctrl-buffer"	7570	17520	100	56	58	15	25	59	59	63	23	36	6	0	0	68	70	16	22	67	67	68	13	19	21	5	0	-3.000	-0.333	0.873	0.829	3.469	1.830	0.035	80	420	100	-2	2	Error	-3	1	-1	3	4638	5596	-0.217	0.154	-50	0	0
2	8	13	"ctrl-buffer"	"ctrl-buffer"	7750	17520	100	64	67	20	29	65	65	70	27	38	7	2	0	73	74	16	21	67	67	68	14	20	28	7	0	-0.167	0.286	1.000	0.963	3.032	14.182	0.007	80	408	100	5	9	Error	-1	6	2	7	5361	5948	-0.111	0.429	-50	0	0
2	9	13	"ctrl-buffer"	"ctrl-buffer"	7920	17520	100	74	79	31	39	68	68	76	47	61	8	3	0	79	80	18	22	65	65	67	14	20	48	17	0	0.429	0.733	0.800	1.131	4.154	13.373	0.025	80	374	100	20	26	-1.222	6	14	11	15	6299	6379	0.064	0.929	-50	0	0
2	10	13	"ctrl-buffer"	"ctrl-buffer"	8100	17530	100	57	62	21	33	68	68	72	24	33	7	3	0	66	69	14	20	67	67	69	14	20	17	6	0	11.000	-3.000	1.667	1.973	3.422	0.091	0.008	80	432	100	-12	-4	3.459	-11	-1	-6	2	4944	5484	-0.417	0.000	-50	0	0
2	11	13	"ctrl-buffer"	"ctrl-buffer"	8280	17530	100	57	59	16	27	64	64	68	21	30	3	1	0	73	76	20	26	67	67	69	14	20	27	15	0	-1.167	-0.556	1.000	0.885	4.044	0.093	0.004	80	432	100	-1	4	Error	-7	6	-5	9	4680	6046	-0.429	0.500	-50	0	0
2	12	13	"ctrl-buffer"	"ctrl-buffer"	8460	17530	100	58	65	22	33	58	58	63	21	33	21	6	0	78	78	19	24	66	66	68	13	19	48	22	0	0.000	0.583	0.955	0.850	3.562	4.261	0.017	80	421	100	12	19	Error	0	12	7	12	5221	6228	0.095	0.769	-50	0	0
2	13	13	"ctrl-buffer"	"ctrl-buffer"	8640	17530	100	58	58	16	27	56	56	58	17	29	15	3	0	70	77	35	45	66	66	67	14	20	30	11	0	0.500	0.182	1.071	1.038	3.480	0.193	0.024	80	408	100	6	13	-1.000	2	4	2	11	4655	6175	0.000	0.714	-50	0	0
2	14	13	"ctrl-buffer"	"ctrl-buffer"	8810	17530	100	58	62	18	29	56	56	58	16	27	20	6	0	75	83	30	36	68	68	71	18	25	32	11	0	0.286	0.400	0.944	0.912	3.929	0.462	0.111	80	397	100	9	21	-1.807	2	7	6	15	4977	6617	0.250	0.667	-50	0	0
2	15	13	"ctrl-buffer"	"ctrl-buffer"	8990	17530	100	52	53	12	22	55	55	57	19	33	7	0	0	75	79	26	32	70	70	74	20	27	21	6	0	-0.600	-0.222	0.817	0.749	3.198	0.045	0.000	80	432	100	2	7	Error	-3	5	-2	9	4221	6315	-0.211	0.250	-50	0	0
2	16	13	"ctrl-buffer"	"ctrl-buffer"	9170	17530	100	55	56	14	25	56	56	58	17	29	15	0	0	74	79	21	26	71	71	73	20	27	23	5	0	-0.333	0.000	0.612	0.678	3.385	0.429	0.052	80	420	100	2	8	Error	-1	3	0	8	4518	6307	-0.118	0.300	-50	0	0
2	17	13	"ctrl-buffer"	"ctrl-buffer"	9350	17530	100	64	70	24	34	54	54	59	21	35	33	8	0	94	99	32	32	69	69	72	17	23	60	32	0	0.400	0.533	0.938	0.873	3.742	1.041	0.092	80	432	100	35	46	-1.322	10	25	16	30	5560	7908	0.524	1.588	-50	0	0
2	18	13	"ctrl-buffer"	"ctrl-buffer"	9530	17530	100	51	52	14	26	52	52	56	18	32	6	2	0	69	71	14	19	67	67	70	15	21	21	3	0	-0.500	0.000	0.667	0.666	2.891	1.333	0.018	80	408	100	1	4	Error	-1	2	0	4	4123	5666	-0.222	0.067	-50	0	0
2	19	13	"ctrl-buffer"	"ctrl-buffer"	9700	17530	100	55	55	14	25	53	53	54	14	25	18	2	0	73	76	21	27	67	67	69	13	18	27	10	0	0.333	0.222	1.000	1.034	3.907	0.591	0.038	80	417	100	8	11	-1.585	2	6	2	9	4439	6092	0.071	0.538	-50	0	0
2	20	13	"ctrl-buffer"	"ctrl-buffer"	9880	17530	100	47	50	16	32	52	52	54	13	24	15	6	0	74	76	21	27	66	66	69	15	21	28	10	0	-0.625	-0.200	1.267	1.155	3.434	0.252	0.009	80	420	100	3	8	Error	-5	8	-2	10	3999	6074	-0.308	0.467	-50	0	0
2	21	13	"ctrl-buffer"	"ctrl-buffer"	10060	17530	100	53	58	19	32	50	50	52	13	25	28	13	0	73	76	17	22	65	65	66	12	18	40	16	0	0.375	0.727	1.143	1.080	4.352	0.919	0.036	80	407	100	11	19	-1.415	3	8	8	11	4663	6115	0.462	0.833	-50	0	0
2	22	13	"ctrl-buffer"	"ctrl-buffer"	10240	17530	100	51	53	13	24	49	49	52	14	26	12	5	0	73	77	21	27	65	65	68	16	23	30	11	0	0.250	0.333	0.684	0.623	4.735	0.128	0.009	80	420	100	10	16	-2.000	2	8	4	12	4222	6129	0.071	0.563	-50	0	0
2	23	13	"ctrl-buffer"	"ctrl-buffer"	10420	17530	100	52	54	10	18	49	49	51	13	25	23	1	0	73	80	22	27	66	66	68	14	20	38	22	0	0.429	0.357	0.450	0.454	4.336	0.478	0.103	80	452	100	10	19	-1.222	3	7	5	14	4293	6431	0.231	0.857	-50	0	0
2	24	13	"ctrl-buffer"	"ctrl-buffer"	10610	17520	50	58	55	10	18	49	49	50	11	22	33	0	0	78	89	31	34	72	72	73	19	26	33	16	0	1.500	0.353	0.699	0.704	3.903	0.177	0.012	12	104	100	15	23	0.585	9	6	6	17	660	1068	0.455	0.842	0	0	0
2	1	14	"malY"	"STM1464"	6500	17700	110	68	70	21	30	47	47	49	20	40	51	17	0	280	308	140	45	63	63	64	12	18	100	100	0	0.097	0.094	0.102	0.087	2.099	0.124	0.096	80	580	100	238	268	-3.369	21	217	23	245	5597	24635	1.050	20.333	0	0	0
2	2	14	""	"STM1865"	6690	17700	110	80	88	38	43	47	47	49	14	28	76	55	0	420	474	342	72	63	63	64	11	17	100	100	0	0.092	0.100	0.107	0.096	2.391	0.081	0.486	80	536	100	390	452	-3.435	33	357	41	411	7027	37920	2.786	37.273	0	0	0
2	3	14	"yheU"	"STM3463"	6870	17700	110	330	348	164	47	50	50	52	16	30	100	100	0	632	684	416	60	65	65	66	13	19	100	100	0	0.494	0.481	0.486	0.494	1.628	0.403	0.718	80	510	100	847	917	-1.018	280	567	298	619	27877	54702	18.500	47.538	0	0	0
2	4	14	""	"STM2507"	7040	17700	100	97	127	113	88	49	49	51	12	23	91	78	0	653	1042	1499	143	64	64	66	12	18	100	100	0	0.081	0.080	0.083	0.078	2.267	0.058	0.562	80	452	100	637	1056	-3.617	48	589	78	978	10174	83382	6.333	81.333	0	0	0
2	5	14	"ilvY"	"STM3908"	7220	17700	110	1602	1623	511	31	49	49	51	13	25	100	100	0	6037	6466	1615	24	66	66	67	12	17	100	100	0	0.260	0.246	0.249	0.236	1.432	0.242	0.885	80	524	100	7524	7974	-1.943	1553	5971	1574	6400	129838	517263	120.923	533.250	0	0	0
2	6	14	""	"STM2906"	7400	17700	100	82	87	41	47	51	51	53	13	24	76	53	0	604	645	356	55	67	67	68	14	20	100	100	0	0.058	0.062	0.061	0.059	2.340	0.060	0.435	80	464	100	568	614	-4.115	31	537	36	578	6948	51624	2.615	41.214	0	0	0
2	7	14	"ssaR"	"STM1419"	7580	17700	110	168	259	253	97	50	50	51	13	25	93	86	0	1706	2838	3476	122	65	65	66	13	19	100	100	0	0.072	0.075	0.069	0.074	2.280	0.066	0.799	80	524	100	1759	2982	-3.798	118	1641	209	2773	20720	227013	16.000	213.231	0	0	0
2	8	14	"pykF"	"STM1378"	7760	17700	110	411	2720	4619	169	51	51	55	19	34	100	100	0	344	1667	2662	159	65	65	66	13	19	100	98	0	1.290	1.666	1.582	1.413	2.539	1.768	0.897	80	510	100	639	4271	0.368	360	279	2669	1602	217634	133335	140.263	123.154	0	0	0
2	9	14	"gyrB"	"STM3835"	7930	17700	100	2747	4874	4292	88	57	57	61	19	31	100	100	0	2964	4721	3832	81	65	65	67	14	20	100	100	0	0.928	1.035	1.062	0.987	1.628	1.083	0.829	80	452	100	5589	9473	-0.108	2690	2899	4817	4656	389931	377694	253.316	332.429	0	0	0
2	10	14	"serC"	"STM0977"	8110	17710	110	2548	3288	2821	85	56	56	62	23	37	100	100	0	1159	1664	1488	89	65	65	67	13	19	100	100	0	2.278	2.021	1.728	1.875	2.222	2.143	0.655	80	524	100	3586	4831	1.188	2492	1094	3232	1599	263029	133147	140.261	122.846	0	0	0
2	11	14	"cbiA"	"STM2035"	8290	17710	110	440	783	874	111	57	57	62	23	37	100	100	0	636	1344	1529	113	65	65	68	15	22	100	100	0	0.671	0.568	0.671	0.642	2.128	0.512	0.681	80	536	100	954	2005	-0.576	383	571	726	1279	62641	107525	31.348	85.067	0	0	0
2	12	14	"hin"	"STM2772"	8480	17700	110	294	464	547	117	56	56	60	20	33	91	88	0	1466	2291	2656	115	65	65	67	14	20	100	100	0	0.170	0.183	0.206	0.164	2.710	0.176	0.777	80	511	100	1639	2634	-2.557	238	1401	408	2226	37123	183272	20.200	158.857	0	0	0
2	13	14	"yfiA"	"STM2665"	8650	17710	110	2360	2818	1696	60	53	53	55	15	27	100	100	0	285	340	182	53	64	64	65	13	20	100	100	0	10.439	10.018	11.074	10.339	1.573	11.245	0.755	80	498	100	2528	3041	3.384	2307	221	2765	276	225445	27168	184.200	21.154	0	0	0
2	14	14	""	"STM0382"	8820	17700	110	609	659	211	32	53	53	54	15	27	100	100	0	10068	10676	2706	25	66	66	69	18	26	100	100	0	0.056	0.057	0.056	0.055	1.287	0.057	0.911	80	498	100	10558	11216	-4.169	556	10002	606	10610	52690	854082	40.333	589.278	0	0	0
2	15	14	"ybbP"	"STM0508"	9000	17710	110	1739	1810	376	20	51	51	52	14	26	100	100	0	12149	12508	2149	17	70	70	73	21	28	100	100	0	0.140	0.141	0.138	0.140	1.171	0.138	0.935	80	524	100	13767	14197	-2.839	1688	12079	1759	12438	144777	1000626	125.571	592.143	0	0	0
2	16	14	"fepE"	"STM0589"	9180	17700	110	1791	1843	405	21	52	52	53	15	28	100	100	0	11095	11356	1612	14	70	70	73	20	27	100	100	0	0.158	0.159	0.162	0.156	1.274	0.159	0.914	80	498	100	12764	13077	-2.664	1739	11025	1791	11286	147461	908502	119.333	564.150	0	0	0
2	17	14	"trpL"	"STM1722"	9350	17710	100	54	60	23	38	51	51	52	16	30	22	11	0	102	140	125	89	69	69	71	15	21	72	55	0	0.091	0.127	0.278	0.256	4.132	0.115	0.202	80	452	100	36	80	-3.459	3	33	9	71	4777	11214	0.500	4.600	-50	0	0
2	18	14	"ivbL"	"STM3797"	9530	17710	110	248	249	78	31	51	51	53	14	26	100	98	0	209	211	34	16	67	67	69	13	18	100	100	0	1.387	1.375	1.427	1.273	1.632	1.587	0.771	80	558	100	339	342	0.472	197	142	198	144	19881	16848	14.000	10.923	0	0	0
2	19	14	"murI"	"STM4131"	9710	17700	50	832	1249	1132	90	50	50	51	12	23	100	100	0	2368	2970	2417	81	71	71	71	12	16	100	100	0	0.340	0.414	0.450	0.389	3.293	0.569	0.587	12	104	100	3079	4098	-1.555	782	2297	1199	2899	14989	35644	99.833	241.583	0	0	0
2	20	14	"EMPTY"	"EMPTY"	9880	17710	100	50	54	18	33	51	51	51	12	23	17	10	0	68	69	13	18	67	67	67	12	17	20	5	0	-1.000	1.500	0.977	0.903	3.577	1.675	0.012	80	486	100	0	5	Error	-1	1	3	2	4356	5532	0.250	0.167	-75	0	0
2	21	14	"EMPTY"	"EMPTY"	10060	17710	100	53	54	17	31	51	51	52	12	23	18	6	0	65	65	11	16	65	65	67	13	19	10	2	0	100000.000	100000.000	1.400	1.394	3.028	1.119	0.000	80	464	100	2	3	16.610	2	0	3	0	4313	5238	0.167	-0.154	-75	0	0
2	22	14	"EMPTY"	"EMPTY"	10240	17710	100	50	51	15	29	49	49	52	15	28	16	2	0	64	66	12	18	65	65	68	16	23	8	2	0	-1.000	2.000	0.950	1.102	3.587	0.383	0.003	80	464	100	0	3	Error	1	-1	2	1	4110	5240	-0.067	-0.125	-75	0	0
2	23	14	"EMPTY"	"EMPTY"	10420	17710	100	49	52	15	28	48	48	51	15	29	15	3	0	66	67	11	16	64	64	67	18	26	7	0	0	0.500	1.333	1.294	1.071	3.374	3.072	0.011	80	452	100	3	7	-1.000	1	2	4	3	4127	5326	0.067	0.000	-75	0	0
2	24	14	"EMPTY"	"EMPTY"	10590	17710	100	48	50	12	24	48	48	49	11	22	18	5	0	67	67	12	17	65	65	66	13	19	17	1	0	0.000	1.000	0.889	1.019	3.082	0.473	0.002	80	516	100	2	4	Error	0	2	2	2	3970	5347	0.091	0.077	-75	0	0
3	1	1	"yjiW"	"STM4523"	10990	15440	130	211	305	274	89	58	58	63	25	39	90	81	0	1040	1532	1604	104	76	76	81	25	30	100	97	0	0.159	0.170	0.196	0.175	2.824	0.135	0.611	120	725	100	1117	1703	-2.656	153	964	247	1456	36542	183799	9.680	58.040	0	0	0
3	2	1	"yjjW"	"STM4565"	11170	15440	120	1934	1973	487	24	58	58	63	22	34	100	100	0	6378	6440	1238	19	76	76	82	29	35	100	100	0	0.298	0.301	0.297	0.295	1.323	0.294	0.916	120	532	100	8178	8279	-1.748	1876	6302	1915	6364	236712	772750	86.818	219.241	0	0	0
3	3	1	"yibL"	"STM3689"	11340	15440	130	447	782	832	106	58	58	62	19	30	99	99	0	1683	2733	2650	96	76	76	81	24	29	100	100	0	0.242	0.272	0.289	0.237	2.360	0.238	0.668	120	603	100	1996	3381	-2.047	389	1607	724	2657	93839	327902	37.895	110.500	0	0	0
3	4	1	"fba"	"STM3068"	11530	15440	120	30883	32233	5939	18	58	58	62	19	30	100	100	0	7899	8167	1554	19	75	75	80	22	27	100	100	0	3.940	3.976	3.953	4.000	1.240	4.076	0.931	120	548	100	38649	40267	1.978	30825	7824	32175	8092	3867986	980035	1693.211	367.591	0	0	0
3	5	1	"yhaH"	"STM3234"	11710	15440	130	1006	1668	1924	115	58	58	62	20	32	100	100	0	916	1239	1148	92	74	74	78	21	26	100	100	0	1.126	1.382	1.297	1.258	2.199	1.881	0.521	120	602	100	1790	2775	0.171	948	842	1610	1165	200213	148628	80.300	55.286	0	0	0
3	6	1	"rpoD"	"STM3211"	11890	15440	130	18104	18849	4618	24	58	58	60	17	28	100	100	0	9636	10064	2450	24	73	73	78	25	32	100	100	0	1.887	1.881	1.933	1.862	1.262	1.933	0.929	120	593	100	27609	28782	0.916	18046	9563	18791	9991	2261917	1207631	1105.235	399.440	0	0	0
3	7	1	""	"STM2551"	12060	15450	130	1106	1219	309	25	57	57	61	18	29	100	100	0	9854	10548	2721	25	74	74	79	25	31	100	100	0	0.107	0.111	0.108	0.111	1.276	0.106	0.915	120	565	100	10829	11636	-3.221	1049	9780	1162	10474	146244	1265799	64.333	418.760	0	0	0
3	8	1	"gltI"	"STM0665"	12240	15450	120	15104	14680	2134	14	61	61	65	23	35	100	100	0	8775	8583	1572	18	77	77	83	28	33	100	100	0	1.729	1.719	1.697	1.753	1.301	1.719	0.946	120	500	100	23741	23125	0.790	15043	8698	14619	8506	1761580	1029953	635.435	303.571	0	0	0
3	9	1	"nagC"	"STM0682"	12410	15450	130	2407	2465	753	30	59	59	63	20	31	100	100	0	6620	6902	1581	22	80	80	85	26	30	100	100	0	0.359	0.353	0.336	0.349	1.315	0.340	0.874	120	557	100	8888	9228	-1.478	2348	6540	2406	6822	295779	828197	120.100	262.192	0	0	0
3	10	1	"glnS"	"STM0686"	12600	15450	130	8718	8671	1561	18	58	58	65	40	61	100	100	0	11607	11737	1717	14	80	80	85	25	29	100	100	0	0.751	0.739	0.760	0.727	1.304	0.741	0.932	120	595	100	20187	20270	-0.413	8660	11527	8613	11657	1040495	1408380	215.150	466.080	0	0	0
3	11	1	"sipD"	"STM2883"	12780	15450	130	24502	24778	4881	19	62	62	70	44	62	100	100	0	3640	3616	635	17	80	80	85	27	31	100	100	0	6.865	6.990	7.048	6.964	1.166	7.303	0.946	120	549	100	28000	28252	2.779	24440	3560	24716	3536	2973313	433911	561.545	130.778	0	0	0
3	12	1	"eutC"	"STM2457"	12940	15450	120	356	534	474	88	65	65	70	26	37	100	99	0	3452	4656	4122	88	82	82	87	30	34	100	100	0	0.086	0.103	0.100	0.098	1.952	0.090	0.694	120	498	100	3661	5043	-3.534	291	3370	469	4574	64058	558693	17.846	152.300	0	0	0
3	13	1	"udp"	"STM3968"	13130	15460	130	16709	16442	3503	21	66	66	71	24	33	100	100	0	5913	5922	1229	20	81	81	86	29	33	100	100	0	2.854	2.804	2.820	2.799	1.202	2.866	0.924	120	552	100	22475	22217	1.513	16643	5832	16376	5841	1973048	710693	682.125	201.241	0	0	0
3	14	1	"metR"	"STM3964"	13300	15450	130	2574	2556	888	34	65	65	72	38	52	100	99	0	8242	7840	2273	28	81	81	85	27	31	100	100	0	0.307	0.321	0.336	0.305	1.615	0.317	0.884	120	552	100	10670	10250	-1.702	2509	8161	2491	7759	306740	940740	65.368	287.222	0	0	0
3	15	1	"rthB"	"STM3960"	13480	15460	140	1509	1455	536	36	62	62	69	37	53	96	94	0	5099	5167	2053	39	79	79	85	29	34	99	99	0	0.288	0.274	0.278	0.262	2.615	0.255	0.871	156	617	100	6467	6481	-1.795	1447	5020	1393	5088	227016	806081	37.459	175.241	0	0	0
3	16	1	"yigI"	"STM3956"	13660	15460	130	2634	2558	801	31	62	62	68	25	36	100	100	0	6719	6363	1728	27	83	83	89	28	31	100	100	0	0.388	0.397	0.392	0.392	1.243	0.385	0.914	120	518	100	9208	8776	-1.367	2572	6636	2496	6280	306987	763550	99.600	224.071	0	0	0
3	17	1	"corA"	"STM3952"	13830	15450	130	930	1629	1590	97	64	64	67	23	34	100	97	0	2017	3959	3965	100	87	87	92	28	30	100	100	0	0.449	0.404	0.428	0.403	2.277	0.370	0.820	120	548	100	2796	5437	-1.156	866	1930	1565	3872	195446	475072	67.913	138.107	0	0	0
3	18	1	"yigA"	"STM3948"	14010	15460	140	4769	4539	1690	37	63	63	67	22	32	100	100	0	5493	5165	1857	35	85	85	90	29	32	100	98	0	0.870	0.881	0.887	0.905	1.995	0.877	0.914	156	629	100	10114	9556	-0.201	4706	5408	4476	5080	708157	805799	203.273	175.000	0	0	0
3	19	1	"priB"	"STM4392"	14190	15450	130	468	825	911	110	61	61	66	40	60	94	88	0	504	747	646	86	80	80	86	29	33	96	92	0	0.960	1.145	1.025	0.999	2.431	1.439	0.646	120	541	100	831	1431	-0.059	407	424	764	667	98994	89627	18.975	22.793	0	0	0
3	20	1	"ytfJ"	"STM4405"	14370	15460	140	548	853	893	104	62	62	72	80	111	98	93	0	1312	1816	1685	92	82	82	145	445	306	92	68	0	0.395	0.456	0.410	0.423	2.196	0.420	0.676	156	728	100	1716	2525	-1.340	486	1230	791	1734	133013	283364	9.763	3.755	0	0	0
3	21	1	"mpl"	"STM4416"	14550	15460	140	1209	2153	2221	103	60	60	68	73	107	96	91	0	2000	3482	3377	96	82	82	133	437	328	83	67	0	0.599	0.616	0.625	0.551	2.512	0.610	0.803	156	690	100	3067	5493	-0.739	1149	1918	2093	3400	335811	543208	28.562	7.664	0	0	0
3	22	1	""	"STM4420"	14730	15460	140	413	443	258	58	58	58	63	21	33	96	94	0	2767	3194	1851	57	79	79	83	25	30	100	100	0	0.132	0.124	0.115	0.113	2.099	0.117	0.818	156	599	100	3043	3500	-2.921	355	2688	385	3115	69040	498266	18.095	124.440	0	0	0
3	23	1	""	"STM4424"	14910	15470	150	110	127	73	57	58	58	70	60	85	45	19	0	2533	2695	2087	77	79	79	99	212	214	92	79	0	0.021	0.026	0.024	0.026	3.193	0.353	0.009	156	669	100	2506	2685	-5.560	52	2454	69	2616	19800	420393	0.950	12.245	0	0	0
3	24	1	""	"STM4428"	15100	15460	130	137	174	102	58	56	56	65	53	81	68	43	0	2560	3326	2219	66	83	83	97	181	186	100	100	0	0.033	0.036	0.033	0.032	1.949	0.035	0.719	120	712	100	2558	3361	-4.935	81	2477	118	3243	20909	399129	2.057	17.840	0	0	0
3	1	2	"clpX"	"STM0449"	10990	15630	120	4691	6429	7300	113	57	57	61	20	32	100	99	0	986	1654	2139	129	73	73	79	28	35	96	93	0	5.076	4.030	4.363	4.741	2.845	4.395	0.614	120	531	100	5547	7953	2.344	4634	913	6372	1581	771538	198501	318.400	56.250	0	0	0
3	2	2	"ptrB"	"STM1879"	11170	15630	120	1556	2440	2853	116	56	56	60	17	28	100	100	0	2874	4267	5332	124	73	73	75	19	25	100	100	0	0.536	0.568	0.568	0.555	2.570	0.439	0.495	120	403	100	4301	6578	-0.901	1500	2801	2384	4194	292788	512031	140.000	220.632	0	0	0
3	3	2	"yihV"	"STM4024"	11350	15630	130	400	486	388	79	56	56	59	16	27	100	100	0	3285	4505	4555	101	73	73	77	20	25	99	99	0	0.107	0.097	0.102	0.110	2.627	0.069	0.595	120	423	100	3556	4862	-3.223	344	3212	430	4432	58265	540627	26.688	221.400	0	0	0
3	4	2	"thiG"	"STM4160"	11530	15620	120	142	275	331	120	57	57	61	19	31	84	73	0	1537	2998	4429	147	74	74	78	21	26	99	98	0	0.058	0.075	0.066	0.071	4.028	0.056	0.562	120	417	100	1548	3142	-4.105	85	1463	218	2924	33003	359700	11.263	139.048	0	0	0
3	5	2	"thiC"	"STM4164"	11710	15630	120	187	225	136	60	57	57	60	20	33	92	88	0	2121	2527	1748	69	72	72	75	19	25	100	98	0	0.063	0.068	0.066	0.067	2.451	0.055	0.570	120	419	100	2179	2623	-3.978	130	2049	168	2455	27045	303287	8.250	129.053	0	0	0
3	6	2	"yjaG"	"STM4169"	11890	15630	120	1065	1456	1208	82	55	55	59	20	33	100	100	0	2540	3025	2202	72	68	68	72	16	22	100	100	0	0.409	0.474	0.456	0.428	2.241	0.428	0.582	120	411	100	3482	4358	-1.291	1010	2472	1401	2957	174711	362996	69.850	184.563	0	0	0
3	7	2	""	"STM2701"	12070	15630	130	89	151	143	94	56	56	59	18	30	55	49	0	3209	4941	5839	118	71	71	74	18	24	91	85	0	0.011	0.020	0.022	0.027	5.847	0.016	0.511	120	433	100	3171	4965	-6.571	33	3138	95	4870	18134	592893	5.111	270.389	0	0	0
3	8	2	"stfE"	"STM0198"	12250	15630	130	76	131	178	135	56	56	62	36	58	41	32	0	1240	3112	3776	121	72	72	81	64	79	75	70	0	0.017	0.025	0.027	0.032	4.631	0.020	0.215	120	419	100	1188	3115	-5.868	20	1168	75	3040	15731	373471	1.917	47.359	0	0	0
3	9	2	"eutQ"	"STM2468"	12420	15620	130	88	179	175	97	57	57	60	19	31	53	48	0	981	2966	3720	125	75	75	81	44	54	80	73	0	0.034	0.042	0.053	0.074	4.761	0.039	0.662	120	427	100	937	3013	-4.869	31	906	122	2891	21517	355881	6.263	65.568	0	0	0
3	10	2	"eutN"	"STM2464"	12600	15630	130	147	270	279	103	58	58	65	42	64	61	50	0	643	1592	1960	123	76	76	81	21	25	92	84	0	0.157	0.140	0.168	0.190	3.281	0.107	0.556	120	471	100	656	1728	-2.671	89	567	212	1516	32426	190995	4.881	71.952	0	0	0
3	11	2	"prpB"	"STM0368"	12790	15630	120	96	213	233	109	60	60	67	40	59	45	40	0	546	3254	4235	130	77	77	83	25	30	75	69	0	0.077	0.048	0.063	0.106	5.963	0.040	0.546	120	407	100	505	3330	-3.704	36	469	153	3177	25616	390497	3.650	126.840	0	0	0
3	12	2	"tus"	"STM1470"	12960	15630	130	275	607	788	129	63	63	67	24	35	79	73	0	1414	2629	3305	125	79	79	85	26	30	86	78	0	0.159	0.213	0.214	0.264	5.513	0.241	0.607	120	403	100	1547	3094	-2.655	212	1335	544	2550	72833	315462	22.500	97.846	0	0	0
3	13	2	"ogt"	"STM1659"	13140	15630	130	493	973	1357	139	63	63	67	21	31	100	98	0	837	1932	3096	160	79	79	82	21	25	100	100	0	0.567	0.491	0.485	0.504	2.430	0.394	0.618	120	411	100	1188	2763	-0.818	430	758	910	1853	116784	231871	43.143	88.095	0	0	0
3	14	2	"rpmF"	"STM1191"	13310	15640	130	696	1038	1130	108	63	63	66	19	28	99	97	0	160	189	124	65	75	75	79	18	22	87	75	0	7.447	8.553	7.047	7.490	2.916	17.096	0.398	120	404	100	718	1089	2.897	633	85	975	114	124607	22722	51.158	6.111	0	0	0
3	15	2	"fabG"	"STM1195"	13490	15630	130	3439	4785	4112	85	67	67	72	27	37	100	100	0	924	1320	1225	92	77	77	84	39	46	100	100	0	3.981	3.796	4.177	3.851	2.054	4.785	0.519	120	376	100	4219	5961	1.993	3372	847	4718	1243	574194	158400	174.556	31.692	0	0	0
3	16	2	"phsA"	"STM2065"	13660	15640	130	1000	1248	865	69	70	70	75	29	38	100	100	0	2912	3709	2540	68	82	82	89	42	47	100	100	0	0.329	0.325	0.326	0.327	1.764	0.263	0.608	120	364	100	3760	4805	-1.605	930	2830	1178	3627	149731	445129	40.448	86.190	0	0	0
3	17	2	"dacD"	"STM2062"	13840	15640	140	269	319	173	54	63	63	66	22	33	97	94	0	2765	3363	1984	58	82	82	88	27	30	100	99	0	0.077	0.078	0.078	0.077	2.124	0.067	0.685	156	425	100	2889	3537	-3.703	206	2683	256	3281	49706	524676	11.500	121.296	0	0	0
3	18	2	"pefD"	"PSLT016"	14030	15640	130	118	160	118	73	58	58	61	17	27	88	73	0	3625	5493	5309	96	80	80	85	26	30	100	100	0	0.017	0.019	0.019	0.017	2.310	0.015	0.494	120	427	100	3605	5515	-5.885	60	3545	102	5413	19195	659209	5.824	208.000	0	0	0
3	19	2	"ybjG"	"STM0865"	14210	15630	120	100	518	721	139	58	58	66	37	56	54	43	0	340	1466	2161	147	82	82	120	357	297	47	38	0	0.163	0.332	0.360	0.352	5.008	0.289	0.690	120	475	100	300	1844	-2.619	42	258	460	1384	62156	175865	12.216	3.770	0	0	0
3	20	2	"thiM"	"STM2147"	14380	15660	50	350	345	150	43	61	61	78	51	65	91	91	0	1852	2243	1417	63	87	87	242	635	262	91	91	0	0.164	0.132	0.120	0.125	1.677	0.102	0.801	12	104	100	2054	2440	-2.611	289	1765	284	2156	4143	26910	5.235	3.151	0	0	0
3	21	2	"thiI"	"STM0425"	14570	15620	60	1226	1514	890	58	61	61	103	195	189	100	96	0	7197	7461	3810	51	86	86	416	1287	309	96	87	0	0.164	0.197	0.194	0.201	2.016	0.170	0.647	32	161	100	8276	8828	-2.610	1165	7111	1453	7375	48450	238742	7.236	5.474	0	0	0
3	22	2	"hilD"	"STM2875"	14740	15650	140	668	2510	3318	132	59	59	71	79	111	91	78	0	184	543	683	125	82	82	157	642	408	25	13	0	5.971	5.317	5.267	6.018	3.730	5.838	0.591	156	489	100	711	2912	2.578	609	102	2451	461	391514	84748	30.873	0.601	0	0	0
3	23	2	"prgK"	"STM2871"	14930	15630	130	165	3269	5968	182	64	64	80	73	91	53	47	0	92	576	883	153	84	84	122	300	245	30	26	0	12.625	6.514	3.857	3.944	4.570	7.617	0.693	120	453	100	109	3697	3.658	101	8	3205	492	392261	69150	43.685	1.513	0	0	0
3	24	2	"nhoA"	"STM1582"	15120	15640	110	163	426	531	124	60	60	74	70	94	53	46	0	539	1862	2799	150	85	85	119	287	241	57	47	0	0.227	0.206	0.291	0.339	4.642	0.162	0.553	80	496	100	557	2143	-2.140	103	454	366	1777	34091	148945	5.029	6.073	0	0	0
3	1	3	"hsdS"	"STM4524"	11010	15800	120	309	725	878	121	55	55	58	16	27	95	89	0	1719	3915	4266	108	72	72	77	27	35	100	97	0	0.154	0.174	0.164	0.153	3.118	0.167	0.725	120	473	100	1901	4513	-2.697	254	1647	670	3843	87015	469822	41.688	142.148	0	0	0
3	2	3	"hisF"	"STM2077"	11180	15800	130	733	1796	2433	135	55	55	57	15	26	95	92	0	876	2588	3622	139	71	71	75	20	26	100	97	0	0.842	0.692	0.635	0.604	3.330	0.627	0.686	120	386	100	1483	4258	-0.248	678	805	1741	2517	215510	310542	115.933	125.650	0	0	0
3	3	3	"trmD"	"STM2674"	11360	15800	140	748	3585	4958	138	55	55	58	16	27	86	82	0	585	2124	2982	140	73	73	76	19	25	80	72	0	1.354	1.721	1.661	1.650	4.323	1.818	0.727	156	415	100	1205	5581	0.437	693	512	3530	2051	559266	331321	220.438	107.789	0	0	0
3	4	3	"fruF"	"STM2206"	11540	15800	120	210	730	1017	139	57	57	60	19	31	78	67	0	710	2886	4013	139	73	73	77	19	24	90	85	0	0.240	0.239	0.264	0.269	3.551	0.211	0.646	120	396	100	790	3486	-2.058	153	637	673	2813	87604	346312	35.263	147.842	0	0	0
3	5	3	"asrB"	"STM2549"	11720	15800	130	80	178	169	94	54	54	56	17	30	58	46	0	698	2420	3112	128	70	70	73	19	26	80	73	0	0.041	0.053	0.072	0.098	4.986	0.047	0.676	120	453	100	654	2474	-4.594	26	628	124	2350	21390	290370	7.176	123.526	0	0	0
3	6	3	"sifA"	"STM1224"	11900	15800	120	151	303	311	102	53	53	56	17	30	73	65	0	1707	3521	3964	112	69	69	74	22	29	98	97	0	0.060	0.072	0.068	0.071	3.236	0.064	0.702	120	403	100	1736	3702	-4.063	98	1638	250	3452	36301	422578	14.529	156.682	0	0	0
3	7	3	"cbiM"	"STM2023"	12070	15810	130	1305	1962	1984	101	55	55	57	17	29	100	100	0	1234	2131	2109	98	71	71	75	21	28	100	100	0	1.075	0.926	0.902	0.982	2.486	0.868	0.562	120	433	100	2413	3967	0.104	1250	1163	1907	2060	235498	255739	112.059	97.905	0	0	0
3	8	3	"cbiP"	"STM2019"	12250	15810	130	349	1159	1537	132	53	53	58	35	60	65	59	0	664	2854	3858	135	70	70	79	64	81	64	59	0	0.498	0.397	0.439	0.474	3.642	0.343	0.692	120	424	100	890	3890	-1.005	296	594	1106	2784	139027	342434	31.457	43.359	0	0	0
3	9	3	"samB"	"PSLT054"	12420	15810	130	157	276	272	98	54	54	58	21	36	76	67	0	1991	4690	5821	124	73	73	79	44	55	96	95	0	0.054	0.048	0.053	0.056	3.091	0.039	0.703	120	445	100	2021	4839	-4.219	103	1918	222	4617	33143	562757	10.381	104.795	0	0	0
3	10	3	"uhpT"	"STM3787"	12600	15810	120	128	233	232	99	56	56	59	17	28	70	58	0	1788	3469	3963	114	74	74	77	20	25	99	96	0	0.042	0.052	0.057	0.052	3.031	0.044	0.622	120	436	100	1786	3572	-4.573	72	1714	177	3395	27991	416273	10.235	169.600	0	0	0
3	11	3	"trpA"	"STM1727"	12780	15810	130	210	575	652	113	56	56	58	17	29	76	65	0	1326	2995	3712	123	75	75	81	25	30	90	79	0	0.123	0.178	0.200	0.187	3.816	0.160	0.703	120	445	100	1405	3439	-3.022	154	1251	519	2920	68973	359363	30.412	116.560	0	0	0
3	12	3	"rhaT"	"STM4050"	12970	15810	140	121	178	154	86	57	57	72	124	172	32	17	0	1750	3911	4816	123	79	79	119	307	257	77	70	0	0.038	0.032	0.035	0.039	4.387	0.025	0.640	156	425	100	1735	3953	-4.706	64	1671	121	3832	27797	610052	0.855	12.352	0	0	0
3	13	3	"glnQ"	"STM0828"	13140	15820	130	992	1453	1581	108	57	57	70	110	157	92	87	0	929	1422	1724	121	79	79	110	280	254	89	70	0	1.100	1.039	1.048	0.947	2.752	0.954	0.574	120	409	100	1785	2739	0.138	935	850	1396	1343	174330	170646	12.573	4.686	0	0	0
3	14	3	""	"STM4158"	13320	15810	120	63	70	30	42	56	56	60	25	41	19	5	0	250	376	387	102	75	75	80	20	25	88	83	0	0.040	0.047	0.076	0.079	4.349	0.036	0.179	120	409	100	182	315	-4.644	7	175	14	301	8387	45149	0.400	14.800	0	0	0
3	15	3	""	"STM1260"	13490	15810	130	462	748	924	123	61	61	66	29	43	93	90	0	1128	1920	2198	114	78	78	85	43	50	99	95	0	0.382	0.373	0.443	0.355	3.267	0.354	0.600	120	414	100	1451	2529	-1.389	401	1050	687	1842	89805	230360	23.517	42.674	0	0	0
3	16	3	""	"PSLT026"	13670	15820	140	349	648	711	109	67	67	73	31	42	86	75	0	1075	2077	2571	123	81	81	86	38	44	89	86	0	0.284	0.291	0.311	0.330	4.542	0.225	0.604	156	402	100	1276	2577	-1.818	282	994	581	1996	101140	324039	18.548	52.395	0	0	0
3	17	3	""	"STM4457"	13840	15820	120	413	519	416	80	66	66	69	21	30	94	91	0	874	1152	832	72	80	80	84	24	28	99	96	0	0.437	0.423	0.378	0.383	2.391	0.385	0.580	120	376	100	1141	1525	-1.194	347	794	453	1072	62265	138192	21.429	44.500	0	0	0
3	18	3	"metJ"	"STM4099"	14030	15820	130	425	752	820	109	59	59	63	19	30	96	93	0	415	673	639	94	79	79	85	25	29	96	94	0	1.089	1.167	1.171	1.076	2.645	1.487	0.552	120	431	100	702	1287	0.123	366	336	693	594	90200	80734	36.263	23.520	0	0	0
3	19	3	""	"Not LT2a84"	14200	15820	130	71	78	34	43	57	57	60	21	35	37	15	0	763	1627	2739	168	81	81	85	23	27	99	98	0	0.021	0.014	0.022	0.020	3.886	0.007	0.196	120	442	100	696	1567	-5.606	14	682	21	1546	9311	195210	0.857	67.043	0	0	0
3	20	3	"traW"	"PSLT091"	14380	15810	130	100	129	87	67	57	57	65	42	64	50	25	0	3266	4405	4343	98	86	86	120	242	201	98	93	0	0.014	0.017	0.018	0.016	2.844	0.014	0.529	120	538	100	3223	4391	-6.209	43	3180	72	4319	15495	528580	1.524	17.707	0	0	0
3	21	3	"traN"	"PSLT095"	14560	15830	130	152	221	213	96	56	56	69	85	123	53	27	0	4405	7091	7845	110	88	88	194	738	380	88	82	0	0.022	0.024	0.019	0.020	3.260	0.020	0.608	120	505	100	4413	7168	-5.491	96	4317	165	7003	26499	850945	1.788	9.346	0	0	0
3	22	3	"trbB"	"PSLT099"	14740	15830	130	106	129	77	59	54	54	58	17	29	78	60	0	1926	2939	3022	102	87	87	92	40	43	97	97	0	0.028	0.026	0.028	0.027	2.198	0.020	0.599	120	420	100	1891	2927	-5.144	52	1839	75	2852	15482	352724	4.176	71.175	0	0	0
3	23	3	"traD"	"PSLT104"	14920	15820	130	250	326	297	91	54	54	58	19	32	98	96	0	6335	9834	9427	95	87	87	91	25	27	100	100	0	0.031	0.028	0.031	0.028	2.237	0.026	0.650	120	500	100	6444	10019	-4.994	196	6248	272	9747	39086	1180095	14.105	389.720	0	0	0
3	24	3	""	"PSLT109"	15110	15830	130	169	196	114	58	54	54	58	28	48	90	77	0	1350	1739	1274	73	85	85	95	80	84	96	95	0	0.091	0.086	0.088	0.087	1.818	0.075	0.697	120	640	100	1380	1796	-3.459	115	1265	142	1654	23503	208733	4.929	20.550	0	0	0
3	1	4	""	"STM2732"	11000	15980	120	60	63	19	30	53	53	55	16	29	30	13	0	244	468	545	116	72	72	77	23	29	85	75	0	0.041	0.025	0.055	0.080	6.358	0.014	0.087	120	526	100	179	406	-4.619	7	172	10	396	7555	56125	0.500	17.000	0	0	0
3	2	4	""	"STM2710"	11180	15980	120	66	76	38	50	54	54	57	17	29	44	21	0	1656	2996	4342	144	71	71	75	20	26	99	99	0	0.008	0.008	0.009	0.011	4.466	0.006	0.343	120	408	100	1597	2947	-7.045	12	1585	22	2925	9077	359543	1.118	146.050	0	0	0
3	3	4	""	"STM1614"	11360	15990	130	593	800	681	85	56	56	60	24	40	100	100	0	3316	4556	4342	95	71	71	77	24	31	100	100	0	0.165	0.166	0.156	0.166	1.989	0.134	0.695	120	419	100	3782	5229	-2.595	537	3245	744	4485	96043	546764	30.833	186.625	0	0	0
3	4	4	"tehB"	"STM1608"	11530	15980	120	1203	1996	2402	120	57	57	68	51	75	100	97	0	973	1422	1594	112	71	71	75	19	25	100	99	0	1.271	1.435	1.292	1.347	2.088	1.615	0.666	120	398	100	2048	3290	0.345	1146	902	1939	1351	239543	170646	37.804	70.895	0	0	0
3	5	4	"tpx"	"STM1682"	11710	15990	120	3073	4108	4332	105	56	56	64	37	57	100	100	0	597	717	560	78	69	69	72	16	22	100	96	0	5.714	6.253	5.935	6.070	2.369	8.569	0.666	120	444	100	3545	4700	2.515	3017	528	4052	648	492924	86076	109.297	40.313	0	0	0
3	6	4	""	"STM1677"	11900	15990	120	301	395	344	87	56	56	58	18	31	100	98	0	2591	3717	3399	91	72	72	77	23	29	100	99	0	0.097	0.093	0.093	0.091	1.833	0.086	0.775	120	457	100	2764	3984	-3.362	245	2519	339	3645	47439	446034	18.722	158.261	0	0	0
3	7	4	"uppS"	"STM0221"	12080	15990	120	781	1445	1984	137	56	56	59	17	28	100	100	0	1231	2026	2478	122	73	73	78	24	30	100	99	0	0.626	0.711	0.620	0.640	2.334	0.727	0.652	120	417	100	1883	3342	-0.676	725	1158	1389	1953	173359	243068	81.529	81.167	0	0	0
3	8	4	"yaeD"	"STM0248"	12260	15990	130	1352	1810	1362	75	55	55	57	17	29	100	100	0	2238	3128	4209	134	71	71	75	20	26	100	100	0	0.599	0.574	0.625	0.609	1.778	0.321	0.491	120	433	100	3464	4812	-0.741	1297	2167	1755	3057	217246	375304	103.118	152.650	0	0	0
3	9	4	"rof"	"STM0237"	12420	15980	100	57	72	58	80	54	54	57	21	36	22	15	0	82	100	64	64	72	72	75	19	25	36	16	0	0.300	0.643	0.857	0.828	2.768	0.919	0.271	80	346	100	13	46	-1.737	3	10	18	28	5742	7979	0.714	1.316	-50	0	0
3	10	4	"yeeX"	"STM2059"	12610	15990	130	717	2675	5110	191	55	55	57	20	35	100	96	0	357	765	1283	167	75	75	80	32	40	84	78	0	2.348	3.797	3.143	3.054	2.833	4.582	0.712	120	495	100	944	3310	1.231	662	282	2620	690	321048	91765	130.900	21.406	0	0	0
3	11	4	"sbcB"	"STM2067"	12790	15990	130	591	915	1142	124	54	54	57	17	29	94	92	0	1304	2012	1921	95	75	75	84	44	52	95	91	0	0.437	0.445	0.423	0.429	2.673	0.458	0.571	120	476	100	1766	2798	-1.194	537	1229	861	1937	109789	241471	50.471	43.818	0	0	0
3	12	4	"fixC"	"STM0077"	12970	15990	130	963	1031	765	74	55	55	91	171	187	81	70	0	6579	7381	3773	51	78	78	186	452	243	99	99	0	0.140	0.134	0.132	0.092	3.276	0.115	0.509	120	496	100	7409	8279	-2.840	908	6501	976	7303	123761	885729	5.497	15.918	0	0	0
3	13	4	"yjbC"	"STM4193"	13140	16000	120	1024	1236	1089	88	56	56	91	184	202	93	89	0	2212	2722	2580	94	77	77	146	401	274	95	85	0	0.453	0.446	0.451	0.451	1.678	0.407	0.866	120	408	100	3103	3825	-1.141	968	2135	1180	2645	148294	326677	6.223	6.424	0	0	0
3	14	4	"dinF"	"STM4238"	13320	16000	130	500	653	556	85	56	56	59	24	40	100	100	0	3696	4960	4234	85	77	77	84	46	54	100	100	0	0.123	0.122	0.123	0.118	1.715	0.112	0.789	120	463	100	4063	5480	-3.027	444	3619	597	4883	78359	595241	24.750	106.000	0	0	0
3	15	4	""	"STM4267"	13500	16000	130	1163	1425	1412	99	59	59	63	26	41	100	100	0	1795	2191	1900	86	78	78	84	40	47	100	100	0	0.643	0.646	0.605	0.615	1.826	0.630	0.677	120	454	100	2821	3479	-0.637	1104	1717	1366	2113	171027	262912	52.385	52.675	0	0	0
3	16	4	"malE"	"STM4229"	13680	16000	130	4145	5993	5514	92	68	68	75	32	42	100	100	0	2732	3796	3208	84	80	80	84	22	26	100	100	0	1.537	1.594	1.484	1.513	1.762	1.952	0.714	120	420	100	6729	9641	0.620	4077	2652	5925	3716	719154	455568	184.938	168.727	0	0	0
3	17	4	"yfdZ"	"STM2402"	13860	16000	130	3012	3482	1965	56	71	71	75	27	36	100	100	0	4232	4750	2186	46	79	79	83	23	27	100	100	0	0.708	0.730	0.727	0.703	1.399	0.750	0.812	120	403	100	7094	8082	-0.498	2941	4153	3411	4671	417848	569996	126.185	202.913	0	0	0
3	18	4	"yfcA"	"STM2382"	14020	16000	130	208	265	226	85	61	61	65	20	30	95	90	0	2049	2517	2280	90	78	78	82	23	28	100	100	0	0.075	0.084	0.081	0.083	2.396	0.058	0.419	120	418	100	2118	2643	-3.745	147	1971	204	2439	31790	301987	10.000	105.870	0	0	0
3	19	4	"ybdB"	"STM0599"	14200	15990	130	86	122	94	77	58	58	59	16	27	64	48	0	561	1226	1671	136	80	80	83	20	24	95	90	0	0.058	0.056	0.075	0.068	3.821	0.043	0.561	120	458	100	509	1210	-4.103	28	481	64	1146	14695	147104	3.938	57.150	0	0	0
3	20	4	"fsr"	"STM0493"	14390	16000	130	538	708	637	89	55	55	58	18	31	100	100	0	3247	4532	4294	94	81	81	85	24	28	100	100	0	0.153	0.147	0.156	0.145	1.757	0.133	0.781	120	464	100	3649	5104	-2.713	483	3166	653	4451	85014	543888	36.111	185.292	0	0	0
3	21	4	"ybbB"	"STM0513"	14560	16000	130	634	829	831	100	54	54	58	22	37	99	98	0	2452	3217	3183	98	81	81	87	27	31	100	100	0	0.245	0.247	0.252	0.241	1.627	0.236	0.827	120	417	100	2951	3911	-2.031	580	2371	775	3136	99467	385993	35.045	115.926	0	0	0
3	22	4	"lpxH"	"STM0535"	14740	16000	120	421	535	416	77	54	54	57	21	36	98	96	0	1458	1872	1791	95	84	84	89	27	30	100	98	0	0.267	0.269	0.279	0.272	1.879	0.221	0.717	120	403	100	1741	2269	-1.905	367	1374	481	1788	64223	224629	22.762	66.037	0	0	0
3	23	4	""	"STM0563"	14910	16000	100	55	56	17	30	53	53	55	17	30	16	6	0	91	107	57	53	84	84	89	30	33	22	10	0	0.286	0.130	0.615	0.761	4.617	0.181	0.089	80	375	100	9	26	-1.807	2	7	3	23	4477	8593	0.059	0.600	-50	0	0
3	24	4	"fepD"	"STM0592"	15100	16000	120	78	91	47	51	52	52	54	14	25	66	45	0	1557	2564	2848	111	84	84	88	25	28	100	100	0	0.018	0.016	0.017	0.016	2.618	0.013	0.637	120	549	100	1499	2519	-5.824	26	1473	39	2480	10962	307699	2.643	99.040	0	0	0
3	1	5	"yeaZ"	"STM1820"	11010	16160	120	574	627	295	47	53	53	55	16	29	100	100	0	3120	3361	1562	46	71	71	74	18	24	100	99	0	0.171	0.174	0.180	0.183	2.091	0.149	0.688	120	484	100	3570	3864	-2.549	521	3049	574	3290	75198	403366	35.750	182.611	0	0	0
3	2	5	"ymgE"	"STM1797"	11180	16160	120	489	851	1095	128	53	53	56	16	28	97	96	0	468	722	1016	140	71	71	74	18	24	98	95	0	1.098	1.226	1.199	1.180	3.215	1.194	0.334	120	392	100	833	1449	0.135	436	397	798	651	102085	86643	49.688	36.000	0	0	0
3	3	5	"narJ"	"STM1762"	11360	16160	120	195	274	253	92	53	53	58	22	37	96	94	0	1964	2422	1917	79	71	71	76	23	30	100	100	0	0.075	0.094	0.088	0.079	2.173	0.085	0.588	120	419	100	2035	2572	-3.737	142	1893	221	2351	32931	290677	9.818	102.000	0	0	0
3	4	5	"manY"	"STM1831"	11550	16160	120	4344	7048	8604	122	55	55	67	54	80	100	100	0	919	1265	1223	96	69	69	73	18	24	100	100	0	5.046	5.847	5.283	5.307	2.301	7.934	0.669	120	390	100	5139	8189	2.335	4289	850	6993	1196	845702	151783	129.278	66.222	0	0	0
3	5	5	"minD"	"STM1815"	11710	16170	130	8033	9505	5979	62	55	55	65	38	58	100	100	0	1425	1641	996	60	69	69	71	16	22	100	99	0	5.883	6.011	5.631	6.329	1.930	6.718	0.799	120	415	100	9334	11022	2.557	7978	1356	9450	1572	1140601	196947	248.421	98.125	0	0	0
3	6	5	"ycgB"	"STM1804"	11900	16170	120	1736	1947	1108	56	54	54	57	18	31	100	100	0	3339	3805	2084	54	70	70	75	24	32	100	100	0	0.515	0.507	0.478	0.528	1.668	0.489	0.842	120	417	100	4951	5628	-0.959	1682	3269	1893	3735	233614	456546	105.000	155.417	0	0	0
3	7	5	"glnA"	"STM4007"	12080	16170	130	2366	4585	6472	141	55	55	58	19	32	100	100	0	1310	2302	3335	144	72	72	76	24	31	97	94	0	1.867	2.031	1.886	1.902	3.527	2.121	0.725	120	394	100	3549	6760	0.901	2311	1238	4530	2230	550208	276275	238.263	92.750	0	0	0
3	8	5	"yijC"	"STM4127"	12250	16170	130	428	1876	3341	178	54	54	58	18	31	94	83	0	453	1885	2982	158	71	71	73	16	21	88	80	0	0.979	1.004	0.861	0.940	3.736	1.130	0.615	120	404	100	756	3636	-0.031	374	382	1822	1814	225090	226157	101.000	113.250	0	0	0
3	9	5	""	"STM4080"	12430	16170	130	418	1948	3009	154	53	53	56	19	33	86	81	0	550	2119	3289	155	71	71	75	29	38	80	75	0	0.762	0.925	0.888	0.840	4.535	0.912	0.690	120	451	100	844	3943	-0.392	365	479	1895	2048	233724	254335	99.579	70.483	0	0	0
3	10	5	"sbp"	"STM4063"	12600	16170	130	243	438	580	132	53	53	55	15	27	91	84	0	2588	4147	5366	129	71	71	79	35	44	98	98	0	0.075	0.094	0.082	0.082	3.691	0.081	0.584	120	443	100	2707	4461	-3.728	190	2517	385	4076	52561	497590	25.533	116.229	0	0	0
3	11	5	""	"STM4051"	12790	16180	120	80	98	71	72	54	54	58	23	39	52	30	0	941	2229	3334	149	76	76	98	152	155	72	65	0	0.030	0.020	0.031	0.034	5.082	0.016	0.511	120	466	100	891	2197	-5.056	26	865	44	2153	11726	267527	1.739	14.020	0	0	0
3	12	5	"fdhD"	"STM4038"	12970	16200	60	134	393	409	104	59	59	83	78	93	46	46	0	567	1565	1715	109	91	91	250	485	194	50	43	0	0.158	0.227	0.228	0.215	5.384	0.182	0.568	32	160	100	551	1808	-2.666	75	476	334	1474	12591	50078	3.974	2.711	0	0	0
3	13	5	"rplQ"	"STM3414"	13130	16180	120	712	1813	2648	146	56	56	79	130	164	82	68	0	341	767	1153	150	76	76	149	351	235	39	24	0	2.475	2.543	2.519	2.548	2.878	2.781	0.571	120	434	100	921	2448	1.308	656	265	1757	691	217510	92027	13.338	1.761	0	0	0
3	14	5	"rpmD"	"STM3422"	13320	16180	130	230	410	527	128	58	58	67	54	80	87	66	0	162	258	262	101	74	74	79	33	41	81	58	0	1.955	1.913	1.828	1.992	3.293	4.980	0.200	120	411	100	260	536	0.967	172	88	352	184	49180	30944	6.352	5.424	0	0	0
3	15	5	"rplX"	"STM3429"	13490	16180	130	744	1144	1504	131	60	60	68	53	77	95	92	0	205	259	211	81	77	77	80	32	40	80	69	0	5.344	5.956	5.705	5.480	2.474	8.742	0.539	120	411	100	812	1266	2.418	684	128	1084	182	137313	31117	20.302	5.594	0	0	0
3	16	5	"rplP"	"STM3433"	13680	16180	120	2039	2501	1992	79	64	64	69	38	55	100	99	0	346	428	298	69	79	79	82	20	24	93	91	0	7.397	6.983	7.586	7.325	2.205	9.301	0.473	120	392	100	2242	2786	2.887	1975	267	2437	349	300116	51311	64.000	17.300	0	0	0
3	17	5	"rplB"	"STM3437"	13850	16180	120	2870	4871	6706	137	67	67	74	40	54	100	100	0	1004	1488	1646	110	80	80	82	23	28	100	99	0	3.034	3.412	3.457	3.140	2.434	4.244	0.797	120	372	100	3727	6212	1.601	2803	924	4804	1408	584501	178581	119.925	61.130	0	0	0
3	18	5	"yheN"	"STM3451"	14030	16180	130	539	742	669	90	61	61	66	21	31	100	100	0	781	1019	723	70	75	75	79	28	35	100	100	0	0.677	0.721	0.664	0.683	1.958	0.622	0.518	120	412	100	1184	1625	-0.563	478	706	681	944	89048	122282	32.190	33.571	0	0	0
3	19	5	""	"STM4465"	14210	16180	120	120	174	183	105	59	59	62	21	33	73	61	0	2004	3230	4247	131	77	77	81	27	33	100	99	0	0.032	0.036	0.036	0.032	2.937	0.036	0.725	120	401	100	1988	3268	-4.981	61	1927	115	3153	20855	387553	5.333	116.630	0	0	0
3	20	5	"idnR"	"STM4481"	14380	16180	130	194	264	246	93	57	57	59	19	32	84	75	0	1425	2408	2787	115	77	77	81	18	22	100	100	0	0.102	0.089	0.096	0.086	2.741	0.069	0.316	120	456	100	1485	2538	-3.299	137	1348	207	2331	31666	289019	10.789	129.278	0	0	0
3	21	5	"yjiG"	"STM4513"	14580	16180	130	129	567	957	168	53	53	55	18	32	70	60	0	191	697	1029	147	77	77	80	19	23	72	65	0	0.667	0.829	0.746	0.718	4.769	0.865	0.564	120	439	100	190	1134	-0.585	76	114	514	620	68003	83625	28.444	32.474	0	0	0
3	22	5	"yjjI"	"STM4566"	14740	16180	130	779	1565	2318	148	52	52	55	20	36	98	96	0	1890	3102	4028	129	78	78	83	25	30	99	96	0	0.401	0.500	0.446	0.498	3.008	0.492	0.666	120	421	100	2539	4537	-1.318	727	1812	1513	3024	187838	372208	75.500	120.760	0	0	0
3	23	5	"sthA"	"STM4594"	14920	16190	130	67	88	63	71	53	53	55	18	32	44	24	0	869	1986	2794	140	80	80	85	27	31	96	89	0	0.018	0.018	0.022	0.024	4.487	0.018	0.623	120	479	100	803	1941	-5.817	14	789	35	1906	10524	238269	1.833	70.407	0	0	0
3	24	5	""	"STM3736"	15100	16180	130	179	270	263	97	51	51	54	17	31	85	79	0	1582	2525	3027	119	80	80	84	22	26	100	97	0	0.085	0.090	0.086	0.082	2.599	0.069	0.594	120	591	100	1630	2664	-3.553	128	1502	219	2445	32419	303051	12.706	110.955	0	0	0
3	1	6	"gntT"	"STM3512"	11010	16330	120	223	389	516	132	53	53	57	19	33	91	88	0	2005	3370	4672	138	71	71	74	18	24	100	100	0	0.088	0.102	0.099	0.091	3.338	0.080	0.539	120	483	100	2104	3635	-3.508	170	1934	336	3299	46675	404352	17.474	183.111	0	0	0
3	2	6	"sspB"	"STM3341"	11180	16340	120	1302	2272	2413	106	53	53	56	16	28	100	100	0	516	821	830	101	71	71	74	16	21	97	94	0	2.807	2.959	2.773	3.101	3.470	4.045	0.468	120	392	100	1694	2969	1.489	1249	445	2219	750	272692	98540	138.500	46.688	0	0	0
3	3	6	"yhcH"	"STM3335"	11360	16340	120	1117	1436	1161	80	54	54	56	18	32	100	100	0	1724	2100	1521	72	71	71	73	17	23	100	100	0	0.643	0.681	0.668	0.652	2.120	0.643	0.523	120	422	100	2716	3411	-0.637	1063	1653	1382	2029	172376	251995	76.667	119.235	0	0	0
3	4	6	"yrbB"	"STM3309"	11540	16340	130	650	1253	1983	158	51	51	55	19	34	100	98	0	480	734	1026	139	67	67	70	19	27	100	95	0	1.450	1.802	1.388	1.551	2.960	2.362	0.526	120	435	100	1012	1869	0.536	599	413	1202	667	150325	88107	63.053	34.947	0	0	0
3	5	6	"folP"	"STM3295"	11720	16340	120	1024	1237	1195	96	51	51	54	17	31	100	99	0	2664	3373	2980	88	67	67	70	18	25	100	100	0	0.375	0.359	0.373	0.346	2.407	0.319	0.624	120	396	100	3570	4492	-1.416	973	2597	1186	3306	148479	404741	69.588	183.500	0	0	0
3	6	6	"mtr"	"STM3279"	11900	16340	120	224	314	296	94	51	51	52	14	26	99	99	0	3437	4710	4983	105	67	67	68	19	27	100	100	0	0.051	0.057	0.054	0.055	2.285	0.044	0.576	120	398	100	3543	4906	-4.284	173	3370	263	4643	37671	565201	18.714	244.316	0	0	0
3	7	6	"yghA"	"STM3157"	12080	16340	130	5672	8223	9537	115	51	51	53	14	26	100	100	0	756	1128	1133	100	67	67	69	18	26	99	97	0	8.158	7.702	7.513	7.328	2.828	11.276	0.525	120	392	100	6310	9233	3.028	5621	689	8172	1061	986721	135353	583.571	58.833	0	0	0
3	8	6	""	"STM3129"	12250	16340	120	152	199	172	86	53	53	56	18	32	90	78	0	2406	3553	3755	105	70	70	74	25	33	100	100	0	0.042	0.042	0.043	0.043	3.177	0.032	0.504	120	385	100	2435	3629	-4.560	99	2336	146	3483	23921	426372	7.944	139.160	0	0	0
3	9	6	"yqgF"	"STM3097"	12430	16350	130	123	197	183	92	52	52	55	17	30	75	64	0	529	1013	1288	127	69	69	73	25	34	95	89	0	0.154	0.154	0.156	0.153	4.094	0.086	0.367	120	433	100	531	1089	-2.696	71	460	145	944	23599	121522	8.353	37.600	0	0	0
3	10	6	"galP"	"STM3091"	12610	16340	130	845	1779	2209	124	50	50	53	14	26	97	97	0	1029	2426	3250	133	70	70	73	24	32	95	93	0	0.829	0.734	0.906	0.852	4.402	0.618	0.528	120	416	100	1754	4085	-0.271	795	959	1729	2356	213527	291152	123.286	98.042	0	0	0
3	11	6	""	"STM3071"	12790	16340	130	112	227	273	120	51	51	53	14	26	81	67	0	478	894	1053	117	72	72	76	26	34	92	85	0	0.150	0.214	0.202	0.215	4.355	0.182	0.426	120	412	100	467	998	-2.735	61	406	176	822	27227	107280	12.429	31.462	0	0	0
3	12	6	"bglA"	"STM3051"	12960	16350	130	627	947	1053	111	52	52	56	21	37	99	97	0	2519	3779	4312	114	74	74	86	117	136	98	95	0	0.235	0.242	0.233	0.236	2.274	0.198	0.651	120	441	100	3020	4600	-2.088	575	2445	895	3705	113626	453447	42.429	31.564	0	0	0
3	13	6	""	"STM1301"	13140	16340	130	205	339	502	148	53	53	57	18	31	84	76	0	428	756	982	129	73	73	76	18	23	98	91	0	0.428	0.419	0.437	0.350	3.552	0.412	0.550	120	427	100	507	969	-1.224	152	355	286	683	40644	90716	15.667	37.778	0	0	0
3	14	6	""	"STM1328"	13320	16350	130	2707	5461	7139	130	57	57	67	55	82	100	100	0	826	1465	1688	115	73	73	76	18	23	99	99	0	3.519	3.882	3.826	4.031	2.856	5.334	0.566	120	395	100	3403	6796	1.815	2650	753	5404	1392	655303	175791	98.073	77.167	0	0	0
3	15	6	""	"STM1368"	13500	16350	130	229	581	837	144	57	57	67	55	82	79	60	0	1654	4224	6263	148	75	75	79	19	24	100	100	0	0.109	0.126	0.108	0.112	2.716	0.112	0.680	120	405	100	1751	4673	-3.199	172	1579	524	4149	69677	506889	9.345	218.158	0	0	0
3	16	6	"ydhC"	"STM1428"	13670	16350	120	155	255	273	107	57	57	69	88	127	52	31	0	1808	2845	3463	121	77	77	82	25	30	99	96	0	0.057	0.072	0.072	0.072	3.448	0.059	0.578	120	427	100	1829	2966	-4.143	98	1731	198	2768	30625	341415	2.114	110.520	0	0	0
3	17	6	"slyB"	"STM1445"	13850	16350	130	1384	4299	7222	167	59	59	65	35	53	99	95	0	306	619	807	130	76	76	80	19	23	84	76	0	5.761	7.808	7.052	6.884	3.828	11.689	0.555	120	436	100	1555	4783	2.526	1325	230	4240	543	515873	74256	120.971	28.368	0	0	0
3	18	6	"ydgQ"	"STM1454"	14030	16350	130	361	408	252	61	59	59	63	20	31	97	89	0	1725	1987	1436	72	75	75	81	30	37	100	100	0	0.183	0.183	0.187	0.169	2.420	0.151	0.638	120	420	100	1952	2261	-2.450	302	1650	349	1912	49001	238493	17.250	63.533	0	0	0
3	19	6	""	"STM3558"	14210	16350	130	194	309	402	130	56	56	59	20	33	88	80	0	929	1311	1656	126	75	75	80	31	38	100	95	0	0.162	0.205	0.213	0.189	2.824	0.183	0.583	120	389	100	992	1489	-2.630	138	854	253	1236	37137	157361	12.500	39.710	0	0	0
3	20	6	"yhhF"	"STM3572"	14380	16360	130	220	525	722	137	56	56	58	19	32	90	83	0	1403	2632	3412	129	76	76	77	17	22	98	98	0	0.124	0.183	0.158	0.150	3.668	0.130	0.386	120	412	100	1491	3025	-3.016	164	1327	469	2556	62987	315803	24.579	150.294	0	0	0
3	21	6	"yhhP"	"STM3578"	14560	16360	120	98	167	196	117	54	54	56	15	26	72	62	0	267	653	965	147	74	74	77	29	37	86	77	0	0.228	0.195	0.216	0.215	3.388	0.159	0.514	120	421	100	237	692	-2.133	44	193	113	579	20015	78306	7.400	19.862	0	0	0
3	22	6	"acpT"	"STM3583"	14740	16360	130	384	580	705	121	53	53	56	28	50	96	92	0	851	1390	1971	141	73	73	77	30	38	100	97	0	0.425	0.400	0.424	0.409	2.374	0.307	0.623	120	427	100	1109	1844	-1.233	331	778	527	1317	69614	166764	18.714	43.767	0	0	0
3	23	6	"uspB"	"STM3590"	14920	16360	120	253	804	1349	167	52	52	56	31	55	96	89	0	205	518	975	188	73	73	76	17	22	93	86	0	1.523	1.690	1.913	1.696	3.577	2.054	0.323	120	419	100	333	1197	0.607	201	132	752	445	96531	62209	24.129	26.000	0	0	0
3	24	6	""	"STM3599"	15110	16360	120	337	499	644	129	51	51	54	18	33	97	96	0	1999	3083	4079	132	77	77	80	20	25	100	100	0	0.149	0.149	0.148	0.153	2.147	0.137	0.778	120	547	100	2208	3454	-2.749	286	1922	448	3006	59887	370003	24.722	150.150	0	0	0
3	1	7	"dsdA"	"STM3802"	11010	16510	120	913	1077	1040	96	52	52	55	16	29	94	93	0	4827	5400	4736	87	70	70	73	17	23	100	100	0	0.181	0.192	0.188	0.161	2.673	0.176	0.712	120	550	100	5618	6355	-2.466	861	4757	1025	5330	129190	648052	63.875	313.353	0	0	0
3	2	7	"ibpB"	"STM3808"	11180	16520	120	446	962	1552	161	54	54	57	16	28	96	94	0	541	1115	1760	157	69	69	72	17	23	100	95	0	0.831	0.868	0.805	0.807	3.675	0.860	0.657	120	426	100	864	1954	-0.268	392	472	908	1046	115439	133775	56.563	61.353	0	0	0
3	3	7	"ccmE"	"STM2250"	11360	16520	130	554	3082	7760	251	55	55	57	17	29	97	95	0	392	1063	2401	225	69	69	71	15	21	95	92	0	1.545	3.045	1.446	2.044	5.440	3.904	0.654	120	468	100	822	4021	0.628	499	323	3027	994	369789	127548	177.941	66.133	0	0	0
3	4	7	"torA"	"STM3822"	11530	16520	130	614	758	583	76	52	52	55	18	32	95	94	0	6352	6441	2983	46	67	67	70	18	25	100	100	0	0.089	0.111	0.094	0.088	2.430	0.101	0.602	120	473	100	6847	7080	-3.483	562	6285	706	6374	90917	772875	39.056	353.944	0	0	0
3	5	7	"dgoA"	"STM3828"	11720	16520	120	311	462	836	180	50	50	53	15	28	100	100	0	3089	3355	1989	59	67	67	70	19	27	100	99	0	0.086	0.125	0.092	0.100	2.321	0.155	0.316	120	444	100	3283	3700	-3.533	261	3022	412	3288	55482	402643	27.267	172.895	0	0	0
3	6	7	""	"STM3832"	11890	16520	120	273	309	260	84	50	50	51	12	23	97	96	0	5272	5056	1936	38	66	66	67	13	19	100	100	0	0.043	0.052	0.046	0.043	1.949	0.051	0.489	120	428	100	5429	5249	-4.545	223	5206	259	4990	37075	606691	21.500	383.769	0	0	0
3	7	7	"rluA"	"STM0095"	12070	16520	120	647	762	542	71	50	50	51	11	21	96	95	0	3392	3697	2205	59	65	65	67	13	19	100	99	0	0.179	0.196	0.185	0.161	2.397	0.182	0.697	120	450	100	3924	4344	-2.478	597	3327	712	3632	91477	443647	64.636	279.231	0	0	0
3	8	7	"yabK"	"STM0107"	12240	16510	110	66	135	276	204	52	52	54	19	35	45	32	0	315	827	2703	326	67	67	79	72	91	82	67	0	0.056	0.109	0.106	0.094	4.149	0.091	0.610	80	413	100	262	843	-4.147	14	248	83	760	10779	66188	4.263	10.389	0	0	0
3	9	7	"ftsL"	"STM0121"	12420	16530	120	650	1138	1821	160	52	52	55	20	36	98	93	0	670	1249	1921	153	68	68	78	66	84	89	82	0	0.993	0.920	0.853	0.959	3.335	0.919	0.510	120	454	100	1200	2267	-0.010	598	602	1086	1181	136537	149877	54.150	17.742	0	0	0
3	10	7	"murG"	"STM0128"	12600	16520	120	595	2325	4666	200	50	50	53	14	26	98	95	0	704	2129	4097	192	68	68	72	17	23	99	97	0	0.857	1.104	0.860	0.943	3.767	1.172	0.665	120	430	100	1181	4336	-0.223	545	636	2275	2061	279016	255455	162.286	121.000	0	0	0
3	11	7	"mutT"	"STM0137"	12780	16520	120	435	619	719	116	49	49	51	13	25	97	95	0	1270	1830	2378	129	68	68	71	15	21	100	99	0	0.321	0.323	0.291	0.314	3.236	0.252	0.596	120	420	100	1588	2332	-1.639	386	1202	570	1762	74287	219577	43.692	117.267	0	0	0
3	12	7	""	"STM0149"	12960	16530	120	115	130	71	54	50	50	53	16	30	90	78	0	2515	2758	1712	62	70	70	72	16	22	100	100	0	0.027	0.030	0.026	0.028	2.252	0.025	0.515	120	451	100	2510	2768	-5.233	65	2445	80	2688	15645	330973	4.813	167.875	0	0	0
3	13	7	""	"STM1548"	13150	16530	130	558	706	750	106	53	53	55	17	30	100	99	0	2246	3022	2847	94	71	71	74	17	22	100	99	0	0.232	0.221	0.211	0.209	2.252	0.214	0.718	120	467	100	2680	3604	-2.107	505	2175	653	2951	84774	362599	38.294	173.412	0	0	0
3	14	7	""	"STM1552"	13320	16520	120	142	293	387	132	55	55	59	19	32	83	68	0	1455	2681	3946	147	73	73	76	19	25	100	100	0	0.063	0.091	0.084	0.080	3.137	0.085	0.713	120	431	100	1469	2846	-3.990	87	1382	238	2608	35152	321720	12.316	137.105	0	0	0
3	15	7	""	"STM1557"	13500	16530	130	245	376	441	117	57	57	66	59	89	89	70	0	2564	3483	3708	106	76	76	80	24	30	99	99	0	0.076	0.094	0.074	0.085	3.098	0.074	0.457	120	496	100	2676	3726	-3.726	188	2488	319	3407	45171	417921	5.254	141.792	0	0	0
3	16	7	"rpsV"	"STM1565"	13670	16540	90	342	670	943	140	56	56	79	126	159	80	61	0	125	160	112	70	75	75	81	28	34	67	48	0	5.720	7.224	5.400	5.605	2.737	11.984	0.252	52	300	100	336	699	2.516	286	50	614	85	34825	8333	4.690	2.821	0	0	0
3	17	7	"fdnH"	"STM1569"	13840	16540	130	562	1307	2052	157	56	56	68	93	136	80	67	0	570	1800	3218	178	75	75	79	23	29	95	93	0	1.022	0.725	0.646	0.729	3.829	0.559	0.635	120	537	100	1001	2976	0.032	506	495	1251	1725	156808	215963	13.323	74.826	0	0	0
3	18	7	""	"STM1573"	14030	16530	120	148	429	675	157	55	55	57	22	38	74	64	0	519	1240	1949	157	76	76	81	23	28	83	73	0	0.210	0.321	0.294	0.299	4.524	0.247	0.489	120	452	100	536	1538	-2.252	93	443	374	1164	51504	148805	16.909	50.391	0	0	0
3	19	7	"yciL"	"STM1719"	14200	16530	130	721	1110	1169	105	54	54	55	14	25	99	97	0	2101	2876	3289	114	79	79	83	23	27	100	100	0	0.330	0.378	0.289	0.337	2.947	0.310	0.660	120	458	100	2689	3853	-1.600	667	2022	1056	2797	133171	345061	75.357	121.435	0	0	0
3	20	7	""	"STM1733"	14380	16530	120	483	707	1054	149	54	54	57	17	29	97	96	0	545	987	1430	144	81	81	107	217	202	80	50	0	0.925	0.721	0.831	0.733	2.926	0.654	0.531	120	434	100	893	1559	-0.113	429	464	653	906	84840	118464	38.235	4.055	0	0	0
3	21	7	""	"STM1741"	14560	16540	120	477	726	820	112	54	54	57	17	29	98	98	0	1917	2580	2742	106	77	77	82	32	39	100	100	0	0.230	0.268	0.248	0.236	2.555	0.210	0.573	120	423	100	2263	3175	-2.121	423	1840	672	2503	87125	309567	39.353	78.063	0	0	0
3	22	7	"purU"	"STM1756"	14740	16540	130	1415	2066	2264	109	55	55	58	28	48	100	99	0	1414	1965	2011	102	73	73	77	29	37	99	99	0	1.014	1.063	1.073	0.990	2.124	1.133	0.678	120	457	100	2701	3903	0.020	1360	1341	2011	1892	247906	235811	71.714	65.103	0	0	0
3	23	7	"ychN"	"STM1769"	14920	16540	130	292	408	475	116	55	55	58	29	50	95	90	0	419	541	558	103	71	71	74	16	21	96	91	0	0.681	0.751	0.677	0.763	2.756	0.767	0.633	120	431	100	585	823	-0.554	237	348	353	470	48950	64886	12.069	29.188	0	0	0
3	24	7	"pth"	"STM1783"	15090	16540	130	296	416	444	106	53	53	56	17	30	93	90	0	749	1195	1465	122	72	72	75	17	22	97	95	0	0.359	0.323	0.361	0.325	3.050	0.241	0.614	120	552	100	920	1486	-1.478	243	677	363	1123	49879	143440	21.176	65.882	0	0	0
3	1	8	"yfbK"	"STM2315"	11000	16710	110	1052	1076	175	16	53	53	56	16	28	100	100	0	12799	13261	2041	15	71	71	74	18	24	100	100	0	0.078	0.078	0.078	0.077	1.145	0.076	0.935	80	478	100	13727	14213	-3.671	999	12728	1023	13190	86077	1060902	63.750	732.611	0	0	0
3	2	8	"nuoI"	"STM2321"	11170	16710	120	6477	6368	3207	50	53	53	56	15	26	100	100	0	3122	2983	1456	48	70	70	72	16	22	96	96	0	2.105	2.168	2.095	2.359	2.370	2.270	0.883	120	465	100	9476	9228	1.074	6424	3052	6315	2913	764157	357952	420.800	181.938	0	0	0
3	3	8	""	"STM2332"	11340	16700	110	1471	1665	748	44	54	54	55	14	25	100	100	0	3917	4234	1617	38	69	69	71	18	25	100	100	0	0.368	0.387	0.388	0.380	1.323	0.383	0.887	80	405	100	5265	5776	-1.441	1417	3848	1611	4165	133229	338718	115.000	231.278	0	0	0
3	4	8	""	"STM2336"	11530	16710	120	1351	1460	989	67	52	52	54	16	29	100	99	0	2056	2157	1251	57	67	67	72	42	58	99	97	0	0.653	0.674	0.656	0.676	2.364	0.687	0.794	120	460	100	3288	3498	-0.615	1299	1989	1408	2090	175246	258819	87.875	49.643	0	0	0
3	5	8	""	"STM2342"	11700	16710	120	2505	2612	1709	65	50	50	51	11	21	98	98	0	5869	5811	3392	58	67	67	70	16	22	100	100	0	0.423	0.446	0.423	0.391	2.202	0.429	0.781	120	458	100	8257	8306	-1.241	2455	5802	2562	5744	313462	697324	232.818	358.813	0	0	0
3	6	8	"yfcF"	"STM2348"	11890	16710	120	1912	1840	613	33	49	49	51	12	23	100	100	0	4560	4340	1329	30	68	68	70	17	24	100	100	0	0.415	0.419	0.432	0.408	1.706	0.406	0.883	120	465	100	6355	6063	-1.270	1863	4492	1791	4272	220833	520770	149.083	251.176	0	0	0
3	7	8	"sseB"	"STM2535"	12070	16710	120	937	1071	800	74	50	50	52	13	25	97	95	0	3314	3948	3216	81	67	67	96	231	240	95	91	0	0.273	0.263	0.267	0.263	2.538	0.231	0.794	120	485	100	4134	4902	-1.872	887	3247	1021	3881	128541	473762	78.385	16.675	0	0	0
3	8	8	""	"STM2552"	12250	16710	110	427	545	412	75	50	50	52	13	25	100	100	0	3565	4417	3030	68	65	65	77	116	150	100	100	0	0.108	0.114	0.111	0.106	1.534	0.103	0.728	80	419	100	3877	4847	-3.215	377	3500	495	4352	43572	353389	37.923	37.414	0	0	0
3	9	8	"yfhA"	"STM2562"	12410	16710	120	1203	2251	3260	144	49	49	52	15	28	100	97	0	2694	4487	5957	132	66	66	72	75	104	95	91	0	0.439	0.498	0.455	0.487	3.281	0.510	0.852	120	449	100	3782	6623	-1.187	1154	2628	2202	4421	270130	538475	146.600	58.867	0	0	0
3	10	8	"yfhB"	"STM2569"	12600	16710	120	455	1118	1864	166	49	49	51	14	27	95	94	0	728	1621	2621	161	67	67	69	12	17	97	95	0	0.614	0.688	0.673	0.604	3.384	0.690	0.874	120	457	100	1067	2623	-0.703	406	661	1069	1554	134219	194495	76.214	129.333	0	0	0
3	11	8	""	"STM2586"	12770	16700	120	244	279	208	74	50	50	51	12	23	93	90	0	5555	6474	5296	81	69	69	70	12	17	99	99	0	0.035	0.036	0.034	0.031	2.044	0.033	0.804	120	468	100	5680	6634	-4.822	194	5486	229	6405	33434	776911	19.000	533.667	0	0	0
3	12	8	""	"STM2592"	12960	16700	110	442	477	286	59	50	50	52	17	32	97	95	0	5149	5599	2637	47	71	71	73	21	28	100	100	0	0.077	0.077	0.074	0.065	2.127	0.079	0.824	80	421	100	5470	5955	-3.695	392	5078	427	5528	38163	447945	25.000	263.143	0	0	0
3	13	8	"yhbO"	"STM3269"	13140	16710	120	3349	3844	3418	88	52	52	55	18	32	100	100	0	1623	1895	1693	89	72	72	76	24	31	98	98	0	2.126	2.080	2.153	2.137	2.022	2.227	0.767	120	468	100	4848	5615	1.088	3297	1551	3792	1823	461326	227445	210.500	75.792	0	0	0
3	14	8	"yhbW"	"STM3276"	13300	16710	110	1568	1739	651	37	56	56	61	29	47	100	100	0	7062	7568	2687	35	76	76	86	78	90	100	100	0	0.216	0.225	0.218	0.219	1.410	0.215	0.890	80	423	100	8498	9175	-2.208	1512	6986	1683	7492	139151	605469	57.862	95.923	0	0	0
3	15	8	"nlpI"	"STM3281"	13480	16710	110	12527	12998	2604	20	61	61	79	152	192	100	100	0	4379	4568	704	15	79	79	92	81	88	100	100	0	2.899	2.882	2.939	2.820	1.307	2.995	0.943	80	442	100	16766	17426	1.536	12466	4300	12937	4489	1039855	365408	84.993	55.259	0	0	0
3	16	8	""	"STM3291"	13660	16710	120	567	620	334	53	57	57	73	141	193	90	85	0	5744	6014	3112	51	77	77	81	31	38	99	99	0	0.090	0.095	0.092	0.089	2.245	0.090	0.846	120	506	100	6177	6500	-3.474	510	5667	563	5937	74366	721726	3.879	191.387	0	0	0
3	17	8	"yhbE"	"STM3302"	13840	16710	110	372	453	418	92	56	56	58	21	36	98	98	0	1434	1982	1789	90	77	77	81	22	27	100	100	0	0.233	0.208	0.222	0.208	1.797	0.187	0.690	80	438	100	1673	2302	-2.102	316	1357	397	1905	36244	158548	18.810	86.409	0	0	0
3	18	8	"nlp"	"STM3306"	14030	16710	110	170	225	164	72	56	56	60	33	55	93	83	0	1315	1531	1103	72	79	79	83	29	34	100	98	0	0.092	0.116	0.093	0.105	1.850	0.115	0.734	80	459	100	1350	1621	-3.439	114	1236	169	1452	17964	122465	5.000	49.931	0	0	0
3	19	8	""	"STM0716"	14200	16710	110	520	610	305	50	59	59	2512	11929	474	0	0	0	3367	3827	1828	47	89	89	2761	12585	455	0	0	0	0.141	0.147	0.142	0.143	1.332	1.057	0.791	80	443	100	3739	4289	-2.830	461	3278	551	3738	48816	306171	-0.159	0.085	0	0	0
3	20	8	""	"STM0722"	14410	16750	160	65535	51430	25030	48	60	60	2104	10724	509	81	79	71	65535	51239	24884	48	92	92	2123	10685	503	82	79	71	1.000	1.004	1.000	0.985	2.843	1.006	0.942	208	645	100	130918	102517	0.001	65475	65443	51370	51147	10697531	10657791	4.600	4.597	-100	0	0
3	21	8	""	"STM0731"	14550	16710	100	4061	4949	4086	82	59	59	74	109	147	100	100	0	1164	1535	1378	89	86	86	143	646	451	90	35	0	3.712	3.375	3.599	3.355	1.547	2.318	0.289	80	294	100	5080	6339	1.892	4002	1078	4890	1449	395898	122806	44.725	2.155	0	0	0
3	22	8	"ybgE"	"STM0743"	14740	16720	120	1658	1907	1547	81	55	55	64	86	134	98	95	0	680	877	741	84	78	78	81	22	27	99	99	0	2.663	2.318	2.415	2.407	1.845	2.389	0.772	120	459	100	2205	2651	1.413	1603	602	1852	799	228804	105263	21.430	36.182	0	0	0
3	23	8	"pal"	"STM0749"	14920	16720	120	6901	9083	9134	100	56	56	59	17	28	100	100	0	730	998	1012	101	74	74	85	136	160	94	87	0	10.434	9.769	10.460	9.938	1.850	11.169	0.672	120	409	100	7501	9951	3.383	6845	656	9027	924	1089949	119799	530.824	6.713	0	0	0
3	24	8	"ybgS"	"STM0759"	15090	16720	120	1603	2150	2059	95	56	56	59	18	30	99	99	0	694	909	796	87	74	74	83	120	144	92	84	0	2.495	2.508	2.454	2.471	1.939	2.723	0.794	120	527	100	2167	2929	1.319	1547	620	2094	835	257957	109104	116.167	6.883	0	0	0
3	1	9	"mdfA"	"STM0866"	11000	16890	120	1022	1050	564	53	53	53	57	19	33	98	98	0	13117	12824	4707	36	71	71	73	18	24	100	100	0	0.074	0.078	0.073	0.071	2.197	0.077	0.801	120	558	100	14015	13750	-3.751	969	13046	997	12753	126037	1538885	52.263	708.389	0	0	0
3	2	9	"ybjC"	"STM0873"	11180	16880	110	382	484	332	68	52	52	56	20	35	100	98	0	1531	1967	1391	70	70	70	72	17	23	100	100	0	0.226	0.228	0.215	0.218	1.605	0.218	0.758	80	407	100	1791	2329	-2.146	330	1461	432	1897	38686	157341	21.400	111.471	0	0	0
3	3	9	"ybjO"	"STM0881"	11360	16880	120	1116	999	390	39	52	52	54	14	25	96	95	0	5790	5347	1809	33	69	69	71	17	23	100	100	0	0.186	0.179	0.182	0.154	2.099	0.177	0.907	120	468	100	6785	6225	-2.427	1064	5721	947	5278	119897	641609	67.500	310.353	0	0	0
3	4	9	"artI"	"STM0890"	11520	16880	110	4524	4786	1340	27	52	52	62	92	148	100	100	0	4789	5010	1282	25	69	69	85	129	151	100	100	0	0.947	0.958	0.953	0.946	1.258	0.958	0.919	80	396	100	9192	9675	-0.078	4472	4720	4734	4941	382900	400819	51.348	38.178	0	0	0
3	5	9	""	"STM0895"	11700	16880	110	124	122	35	28	52	52	60	87	145	30	1	0	2906	2875	436	15	70	70	87	127	145	100	100	0	0.025	0.025	0.024	0.022	1.868	0.022	0.396	80	446	100	2908	2875	-5.300	72	2836	70	2805	9763	229964	0.713	21.953	0	0	0
3	6	9	""	"STM0900"	11880	16880	110	70	74	27	36	49	49	51	15	29	56	36	0	4149	4677	2498	53	67	67	73	40	54	100	100	0	0.005	0.005	0.006	0.004	2.782	0.004	0.131	80	446	100	4103	4635	-7.603	21	4082	25	4610	5915	374184	1.533	115.100	0	0	0
3	7	9	""	"STM1034"	12050	16870	90	132	269	358	133	49	49	51	18	35	82	65	0	1065	2190	2426	110	67	67	110	259	235	84	71	0	0.083	0.104	0.084	0.071	3.225	0.098	0.571	52	341	100	1081	2343	-3.588	83	998	220	2123	13995	113871	12.111	8.031	0	0	0
3	8	9	""	"STM1038"	12240	16880	110	393	505	283	56	49	49	52	16	30	100	100	0	5769	6728	3341	49	66	66	97	222	228	100	100	0	0.060	0.068	0.065	0.065	1.384	0.065	0.826	80	475	100	6047	7118	-4.051	344	5703	456	6662	40362	538209	28.313	29.869	0	0	0
3	9	9	"aceA"	"STM4184"	12410	16880	110	1452	1616	480	29	50	50	57	61	107	100	100	0	9163	9490	2526	26	67	67	117	396	338	100	100	0	0.154	0.166	0.166	0.164	1.267	0.161	0.922	80	444	100	10498	10989	-2.698	1402	9096	1566	9423	129275	759232	25.557	23.669	0	0	0
3	10	9	""	"STM4195"	12600	16880	100	135	180	125	69	49	49	54	45	83	78	46	0	863	1305	1165	89	68	68	114	391	342	76	50	0	0.108	0.106	0.105	0.103	2.070	0.092	0.741	80	410	100	881	1368	-3.209	86	795	131	1237	14400	104380	2.800	3.046	0	0	0
3	11	9	""	"STM4199"	12780	16880	110	204	256	171	66	49	49	50	13	26	98	97	0	3064	3519	2399	68	70	70	72	13	18	100	100	0	0.052	0.060	0.059	0.054	1.835	0.059	0.791	80	473	100	3149	3656	-4.272	155	2994	207	3449	20511	281481	15.846	265.154	0	0	0
3	12	9	""	"STM4203"	12970	16880	100	66	70	28	40	48	48	50	12	24	53	36	0	1135	1697	1614	95	73	73	75	23	30	98	96	0	0.017	0.014	0.019	0.017	2.767	0.013	0.496	80	453	100	1080	1646	-5.883	18	1062	22	1624	5634	135751	1.667	70.522	0	0	0
3	13	9	"pduA"	"STM2038"	13150	16890	110	1314	1328	518	39	52	52	55	15	27	100	100	0	1802	1894	585	30	73	73	76	19	25	100	100	0	0.730	0.701	0.689	0.669	1.392	0.722	0.889	80	414	100	2991	3097	-0.454	1262	1729	1276	1821	106208	151514	84.867	95.684	0	0	0
3	14	9	"pduS"	"STM2053"	13310	16890	110	1134	1139	188	16	52	52	56	27	48	100	100	0	8277	8255	1420	17	75	75	79	56	70	100	100	0	0.132	0.133	0.132	0.133	1.157	0.130	0.943	80	424	100	9284	9267	-2.922	1082	8202	1087	8180	91106	660360	40.111	146.000	0	0	0
3	15	9	"stfC"	"STM0196"	13480	16890	110	127	130	28	21	50	50	64	145	226	1	0	0	3665	3693	299	8	77	77	87	93	106	100	100	0	0.021	0.022	0.021	0.021	1.374	0.021	0.755	80	466	100	3665	3696	-5.542	77	3588	80	3616	10428	295432	0.455	38.774	0	0	0
3	16	9	"eutS"	"STM2470"	13660	16890	110	107	128	71	55	49	49	53	18	33	86	71	0	1444	1895	1852	97	76	76	87	92	105	100	100	0	0.042	0.043	0.041	0.038	2.151	0.032	0.602	80	440	100	1426	1898	-4.560	58	1368	79	1819	10200	151603	4.167	19.652	0	0	0
3	17	9	"pagK"	"STM1867"	13840	16890	110	119	177	131	74	52	52	55	14	25	96	82	0	329	496	630	127	75	75	79	22	27	100	100	0	0.264	0.297	0.335	0.315	2.223	0.171	0.475	80	460	100	321	546	-1.923	67	254	125	421	14187	39691	8.714	18.955	0	0	0
3	18	9	"pefI"	"PSLT013"	14010	16890	110	197	221	105	47	53	53	57	28	49	98	97	0	2053	2286	1222	53	76	76	80	27	33	100	100	0	0.073	0.076	0.072	0.072	1.459	0.070	0.737	80	479	100	2121	2378	-3.779	144	1977	168	2210	17672	182856	5.857	81.704	0	0	0
3	19	9	"traM"	"PSLT073"	14200	16890	110	213	227	104	45	59	59	2686	12075	449	0	0	0	4696	5075	3150	62	87	87	2645	12060	455	6	0	0	0.033	0.034	0.036	0.033	1.592	0.031	0.821	80	449	100	4763	5156	-4.903	154	4609	168	4988	18154	405962	-0.204	0.201	0	0	0
3	20	9	"traC"	"PSLT088"	14370	16900	120	477	518	176	33	62	62	3632	14012	385	0	0	0	32669	32541	11636	35	89	89	3573	13966	390	90	77	0	0.013	0.014	0.014	0.014	1.416	0.127	0.058	120	368	100	32995	32908	-6.295	415	32580	456	32452	62197	3904904	-0.222	2.074	0	0	0
3	21	9	""	"STM1623"	14550	16900	120	2984	2921	428	14	55	55	72	99	137	100	100	0	5482	5310	1033	19	79	79	120	552	460	99	98	0	0.542	0.548	0.537	0.562	1.363	0.513	0.900	120	403	100	8332	8097	-0.883	2929	5403	2866	5231	350498	637219	28.778	9.402	0	0	0
3	22	9	"fumB"	"STM4300"	14730	16900	120	3548	3504	1735	49	53	53	55	13	23	100	99	0	11165	10770	4908	45	75	75	78	19	24	100	100	0	0.315	0.323	0.320	0.314	2.043	0.320	0.924	120	436	100	14585	14146	-1.666	3495	11090	3451	10695	420506	1292341	265.308	562.737	0	0	0
3	23	9	"phnB"	"STM4288"	14910	16900	120	1240	1157	453	39	53	53	56	13	23	99	99	0	4171	3904	1523	39	75	75	86	130	151	98	97	0	0.290	0.288	0.292	0.298	1.981	0.278	0.907	120	447	100	5283	4933	-1.787	1187	4096	1104	3829	138807	468444	84.692	29.369	0	0	0
3	24	9	"nrfD"	"STM4280"	15090	16900	110	429	516	349	67	52	52	54	16	29	100	100	0	3016	3692	2516	68	76	76	86	125	145	100	100	0	0.128	0.128	0.122	0.124	1.687	0.121	0.819	80	484	100	3317	4080	-2.963	377	2940	464	3616	41253	295381	28.875	28.848	0	0	0
3	1	10	"mog"	"STM0008"	11000	17050	110	3497	3553	676	19	54	54	56	16	28	100	100	0	5259	5246	1019	19	73	73	74	15	20	100	100	0	0.664	0.676	0.674	0.679	1.164	0.669	0.941	80	461	100	8629	8672	-0.591	3443	5186	3499	5173	284246	419678	218.563	344.800	0	0	0
3	2	10	""	"STM0273"	11170	17060	110	194	197	58	29	52	52	59	48	81	98	75	0	2653	2626	703	26	71	71	74	22	29	100	100	0	0.055	0.057	0.058	0.054	1.387	0.055	0.840	80	448	100	2724	2700	-4.185	142	2582	145	2555	15729	210047	2.875	116.000	0	0	0
3	3	10	""	"STM0278"	11350	17050	110	89	93	32	34	53	53	58	47	81	41	7	0	2487	2754	972	35	69	69	72	21	29	100	100	0	0.015	0.015	0.015	0.011	2.840	0.013	0.401	80	446	100	2454	2725	-6.070	36	2418	40	2685	7469	220290	0.745	127.714	0	0	0
3	4	10	""	"STM0287"	11530	17060	100	108	111	34	30	52	52	60	86	143	22	0	0	1961	2160	975	45	69	69	77	110	142	100	100	0	0.030	0.028	0.026	0.025	1.784	0.024	0.573	80	415	100	1948	2150	-5.078	56	1892	59	2091	8876	172813	0.593	18.936	0	0	0
3	5	10	""	"STM0296"	11710	17060	110	63	63	16	25	51	51	53	14	26	43	16	0	889	998	412	41	67	67	70	37	52	100	100	0	0.015	0.013	0.017	0.015	2.519	0.010	0.076	80	467	100	834	943	-6.098	12	822	12	931	5037	79846	0.714	25.081	0	0	0
3	6	10	"ghmA"	"STM0310"	11890	17060	100	1776	1738	421	24	50	50	62	77	124	100	100	0	1488	1438	334	23	66	66	89	164	184	100	100	0	1.214	1.230	1.234	1.230	1.169	1.234	0.955	80	442	100	3148	3060	0.280	1726	1422	1688	1372	139014	115078	21.766	8.226	0	0	0
3	7	10	"ndh"	"STM1211"	12080	17060	110	730	1469	1763	120	52	52	64	77	120	98	92	0	1760	3290	3865	117	66	66	94	164	174	98	96	0	0.400	0.440	0.430	0.425	2.037	0.439	0.787	80	483	100	2372	4641	-1.321	678	1694	1417	3224	117482	263197	18.247	19.488	0	0	0
3	8	10	"ycfV"	"STM1218"	12250	17060	110	2557	2516	448	17	50	50	53	25	47	100	100	0	5300	5378	616	11	66	66	71	36	50	100	100	0	0.479	0.464	0.474	0.457	1.245	0.467	0.932	80	452	100	7741	7778	-1.062	2507	5234	2466	5312	201265	430257	98.520	147.417	0	0	0
3	9	10	"ymfB"	"STM1235"	12420	17060	100	343	372	157	42	50	50	57	61	107	100	97	0	1278	1311	577	44	67	67	91	330	362	100	85	0	0.242	0.259	0.242	0.259	1.442	0.249	0.748	80	431	100	1504	1566	-2.047	293	1211	322	1244	29747	104905	5.164	3.697	0	0	0
3	10	10	""	"STM1252"	12600	17060	100	685	730	267	36	51	51	53	20	37	100	100	0	6214	6538	2087	31	69	69	71	14	19	100	100	0	0.103	0.105	0.108	0.103	1.406	0.102	0.859	80	414	100	6779	7148	-3.277	634	6145	679	6469	58364	523057	33.850	461.929	0	0	0
3	11	10	""	"STM1265"	12780	17060	110	227	246	87	35	50	50	53	19	35	100	100	0	3238	3576	1359	38	71	71	75	24	32	100	100	0	0.056	0.056	0.055	0.054	1.329	0.054	0.865	80	467	100	3344	3701	-4.161	177	3167	196	3505	19640	286068	10.158	145.875	0	0	0
3	12	10	"yaoF"	"STM1275"	12950	17070	100	520	667	507	76	52	52	57	36	63	100	100	0	775	1062	1077	101	72	72	77	44	57	100	100	0	0.666	0.621	0.608	0.678	1.892	0.435	0.508	80	427	100	1171	1605	-0.587	468	703	615	990	53331	84981	16.944	22.386	0	0	0
3	13	10	"fumC"	"STM1469"	13140	17070	120	15763	14969	4091	27	57	57	61	17	27	100	100	0	8867	8506	2049	24	72	72	74	16	21	100	100	0	1.786	1.768	1.762	1.707	1.684	1.818	0.934	120	509	100	24501	23346	0.837	15706	8795	14912	8434	1796287	1020663	876.941	527.000	0	0	0
3	14	10	"ydgI"	"STM1477"	13310	17060	110	1204	1245	310	24	57	57	64	51	79	100	100	0	11288	11774	1812	15	76	76	91	158	173	100	100	0	0.102	0.102	0.101	0.099	1.271	0.104	0.866	80	427	100	12359	12886	-3.289	1147	11212	1188	11698	99626	941909	23.157	73.943	0	0	0
3	15	10	""	"STM1485"	13490	17070	110	237	246	71	28	52	52	59	51	86	98	95	0	1605	1675	506	30	78	78	101	181	179	100	100	0	0.121	0.121	0.119	0.120	1.369	0.120	0.780	80	426	100	1712	1791	-3.045	185	1527	194	1597	19717	133975	3.667	8.696	0	0	0
3	16	10	""	"STM1490"	13660	17070	120	1310	1237	357	28	50	50	53	15	28	100	100	0	10647	9740	3339	34	77	77	81	20	24	99	99	0	0.119	0.123	0.121	0.132	1.891	0.117	0.942	120	466	100	11830	10850	-3.068	1260	10570	1187	9663	148426	1168819	78.933	482.950	0	0	0
3	17	10	""	"STM1499"	13840	17080	130	4182	4119	583	14	55	55	60	24	40	100	100	0	12869	12386	2475	19	77	77	81	19	23	100	100	0	0.323	0.330	0.323	0.340	1.359	0.317	0.942	120	513	100	16919	16373	-1.632	4127	12792	4064	12309	494264	1486361	169.125	647.632	0	0	0
3	18	10	"wzzB"	"STM2079"	14010	17070	110	8126	8465	1401	16	62	62	79	114	144	100	100	0	7788	8100	1225	15	77	77	90	76	84	100	100	0	1.046	1.047	1.047	1.045	1.106	1.042	0.957	80	441	100	15775	16426	0.065	8064	7711	8403	8023	677234	647963	73.561	105.395	0	0	0
3	19	10	"nxiA"	"STM2783"	14200	17080	120	645	622	269	43	57	57	71	104	146	95	87	0	6094	5565	2262	40	77	77	89	70	78	100	100	0	0.098	0.103	0.102	0.100	1.760	0.099	0.852	120	518	100	6605	6053	-3.355	588	6017	565	5488	74630	667856	5.298	78.229	0	0	0
3	20	10	"ygaF"	"STM2790"	14370	17070	110	1296	1349	485	35	53	53	55	15	27	100	100	0	6594	6688	1403	20	74	74	78	20	25	100	100	0	0.191	0.196	0.197	0.186	1.356	0.201	0.918	80	412	100	7763	7910	-2.391	1243	6520	1296	6614	107888	535031	86.267	330.500	0	0	0
3	21	10	"ygaP"	"STM2798"	14550	17070	110	615	707	333	47	48	48	51	14	27	100	100	0	2353	2475	803	32	69	69	73	30	41	100	100	0	0.248	0.274	0.258	0.264	1.389	0.248	0.729	80	422	100	2851	3065	-2.010	567	2284	659	2406	56536	198029	46.857	80.067	0	0	0
3	22	10	""	"STM4012"	14740	17080	120	185	192	69	35	49	49	51	13	25	97	95	0	6299	6229	2030	32	71	71	75	29	38	100	100	0	0.022	0.023	0.022	0.021	1.967	0.023	0.874	120	469	100	6364	6301	-5.517	136	6228	143	6158	23032	747539	10.846	212.207	0	0	0
3	23	10	""	"STM4031"	14910	17070	110	196	250	222	88	50	50	51	12	23	98	97	0	659	1030	1025	99	75	75	77	16	20	100	100	0	0.250	0.209	0.218	0.211	1.899	0.170	0.604	80	424	100	730	1155	-2.000	146	584	200	955	20023	82370	16.583	59.563	0	0	0
3	24	10	"rhaD"	"STM4045"	15100	17080	110	123	191	198	103	50	50	52	14	26	91	80	0	1434	2813	3556	126	74	74	77	17	22	100	100	0	0.054	0.051	0.052	0.048	2.340	0.049	0.787	80	523	100	1433	2880	-4.220	73	1360	141	2739	15241	225071	9.929	160.941	0	0	0
3	1	11	""	"STM2942"	11000	17230	110	664	698	168	24	55	55	56	14	25	100	100	0	5029	5320	1356	25	71	71	73	15	20	100	100	0	0.123	0.122	0.124	0.123	1.311	0.116	0.890	80	505	100	5567	5892	-3.025	609	4958	643	5249	55841	425565	45.857	349.800	0	0	0
3	2	11	"pyrG"	"STM2953"	11180	17240	120	22995	20802	5786	27	54	54	60	45	75	100	100	0	11282	10177	3258	32	69	69	72	20	27	99	99	0	2.046	2.053	2.039	2.265	2.255	2.080	0.913	120	523	100	34154	30856	1.033	22941	11213	20748	10108	2496223	1221219	460.933	505.250	0	0	0
3	3	11	"ygcY"	"STM2961"	11360	17230	110	349	368	141	38	52	52	58	48	82	100	95	0	5365	5857	1900	32	69	69	72	18	25	100	100	0	0.056	0.055	0.053	0.052	1.445	0.054	0.797	80	442	100	5593	6104	-4.156	297	5296	316	5788	29418	468584	6.458	321.389	0	0	0
3	4	11	"exo"	"STM2972"	11540	17240	120	1631	1522	690	45	53	53	55	15	27	97	96	0	6624	5982	2716	45	67	67	69	15	21	100	100	0	0.241	0.248	0.242	0.229	2.947	0.237	0.886	120	494	100	8135	7384	-2.055	1578	6557	1469	5915	182653	717883	97.800	394.200	0	0	0
3	5	11	"fucI"	"STM2976"	11700	17230	110	2005	2028	464	22	51	51	53	16	30	100	100	0	12702	13313	2506	18	64	64	72	73	101	100	100	0	0.155	0.149	0.155	0.145	1.333	0.147	0.906	80	439	100	14592	15226	-2.693	1954	12638	1977	13249	162216	1065071	123.438	181.384	0	0	0
3	6	11	"ygdI"	"STM2983"	11900	17240	110	2165	2569	1758	68	53	53	57	19	33	100	100	0	413	474	228	48	66	66	72	71	98	100	98	0	6.086	6.167	5.900	5.916	1.479	7.580	0.785	80	454	100	2459	2924	2.606	2112	347	2516	408	205528	37898	132.211	5.662	0	0	0
3	7	11	"metC"	"STM3161"	12070	17240	120	1523	1349	542	40	57	57	67	90	134	92	92	0	10544	9132	3586	39	67	67	72	37	51	100	100	0	0.140	0.143	0.141	0.134	2.051	0.140	0.934	120	484	100	11943	10357	-2.837	1466	10477	1292	9065	161871	1095819	14.244	244.865	0	0	0
3	8	11	""	"STM3170"	12250	17240	110	163	175	89	50	54	54	64	86	134	63	15	0	2339	2637	1675	63	68	68	70	16	22	100	100	0	0.048	0.047	0.045	0.041	2.074	0.040	0.604	80	468	100	2380	2690	-4.381	109	2271	121	2569	14017	210923	1.291	160.438	0	0	0
3	9	11	"STMF1.3"	"Not LT2a90"	12440	17240	80	198	206	103	50	54	54	61	35	57	80	75	0	91	103	39	37	67	67	69	13	18	78	44	0	6.000	4.222	4.163	4.106	2.709	10.027	0.184	52	293	100	168	188	2.585	144	24	152	36	10737	5372	4.143	2.615	0	0	0
3	10	11	"yfiO"	"STM2663"	12600	17240	120	4099	3979	1933	48	55	55	60	26	43	100	98	0	1492	1416	661	46	68	68	71	18	25	100	98	0	2.840	2.911	2.938	2.835	2.581	3.055	0.893	120	480	100	5468	5272	1.506	4044	1424	3924	1348	477442	169945	150.731	74.722	0	0	0
3	11	11	"ffh"	"STM2677"	12770	17240	110	5734	6139	2910	47	57	57	74	121	163	100	100	0	8337	8461	3444	40	70	70	99	216	218	100	98	0	0.687	0.725	0.714	0.706	1.705	0.735	0.866	80	446	100	13944	14473	-0.542	5677	8267	6082	8391	491095	676845	50.124	38.713	0	0	0
3	12	11	"yfjG"	"STM2687"	12950	17250	110	2326	2416	1082	44	61	61	79	123	155	100	100	0	1442	1626	718	44	73	73	104	216	207	97	95	0	1.654	1.516	1.499	1.537	1.838	1.451	0.646	80	458	100	3634	3908	0.726	2265	1369	2355	1553	193284	130113	19.000	7.046	0	0	0
3	13	11	"ybbK"	"STM0501"	13140	17240	110	4393	4103	1285	31	62	62	70	42	60	100	100	0	5911	5779	1372	23	75	75	82	47	57	100	100	0	0.742	0.708	0.729	0.648	1.620	0.725	0.930	80	439	100	10167	9745	-0.430	4331	5836	4041	5704	328248	462346	96.024	121.213	0	0	0
3	14	11	"sfbB"	"STM0511"	13320	17250	120	588	590	222	37	61	61	71	54	76	95	94	0	7422	7453	2520	33	78	78	90	147	163	100	99	0	0.072	0.072	0.073	0.065	1.939	0.070	0.850	120	485	100	7871	7904	-3.801	527	7344	529	7375	70806	894337	9.611	50.088	0	0	0
3	15	11	"gip"	"STM0518"	13490	17250	120	294	318	175	55	54	54	58	18	31	98	98	0	5704	5589	1507	26	75	75	77	19	24	100	100	0	0.043	0.048	0.043	0.045	1.732	0.048	0.673	120	433	100	5869	5778	-4.552	240	5629	264	5514	38117	670620	14.444	290.105	0	0	0
3	16	11	"allB"	"STM0523"	13660	17240	110	737	755	161	21	54	54	55	15	27	100	100	0	8551	8946	1836	20	75	75	79	22	27	100	100	0	0.081	0.079	0.080	0.078	1.245	0.077	0.924	80	392	100	9159	9572	-3.633	683	8476	701	8871	60426	715681	46.667	403.045	0	0	0
3	17	11	"allC"	"STM0527"	13840	17240	100	514	496	97	19	56	56	60	26	43	100	100	0	5028	4764	894	18	75	75	82	28	34	100	100	0	0.092	0.094	0.091	0.093	1.233	0.091	0.921	80	374	100	5411	5129	-3.435	458	4953	440	4689	39642	381121	16.769	167.214	0	0	0
3	18	11	"ppiB"	"STM0536"	14010	17250	110	9079	9630	3345	34	60	60	76	101	132	100	100	0	1931	2118	806	38	72	72	82	63	76	100	100	0	4.852	4.677	4.670	4.759	1.336	4.869	0.891	80	480	100	10878	11616	2.278	9019	1859	9570	2046	770413	169446	94.594	32.317	0	0	0
3	19	11	"slyX"	"STM3454"	14200	17250	110	282	304	134	44	56	56	62	44	70	100	96	0	484	510	212	41	70	70	73	25	34	100	100	0	0.546	0.564	0.571	0.555	1.528	0.541	0.707	80	458	100	640	688	-0.873	226	414	248	440	24336	40775	5.500	17.480	0	0	0
3	20	11	"mglB"	"STM2190"	14380	17250	110	7483	7669	2453	31	53	53	55	17	30	100	100	0	3596	3666	947	25	69	69	72	16	22	100	100	0	2.107	2.117	2.091	2.094	1.252	2.203	0.924	80	447	100	10957	11213	1.075	7430	3527	7616	3597	613551	293259	447.882	224.625	0	0	0
3	21	11	""	"STM2198"	14560	17250	120	473	498	210	42	50	50	54	17	31	97	97	0	7605	7503	1900	25	71	71	75	29	38	100	100	0	0.056	0.060	0.057	0.055	1.714	0.060	0.824	120	512	100	7957	7880	-4.155	423	7534	448	7432	59729	900337	26.118	256.138	0	0	0
3	22	11	"rsuA"	"STM2222"	14740	17250	110	978	1063	341	32	52	52	54	15	27	100	100	0	3480	3830	847	22	76	76	79	19	24	100	100	0	0.272	0.269	0.270	0.261	1.266	0.268	0.916	80	399	100	4330	4765	-1.878	926	3404	1011	3754	85001	306436	67.267	197.421	0	0	0
3	23	11	"yejM"	"STM2228"	14910	17250	100	2247	2313	726	31	52	52	53	13	24	100	100	0	5875	6154	1825	29	76	76	80	21	26	100	100	0	0.379	0.372	0.375	0.372	1.269	0.362	0.928	80	402	100	7994	8339	-1.402	2195	5799	2261	6078	185016	492296	173.846	289.238	0	0	0
3	24	11	""	"STM2237"	15090	17250	110	94	103	39	37	51	51	52	15	28	92	66	0	1452	1918	1544	80	75	75	78	20	25	100	100	0	0.031	0.028	0.028	0.027	1.841	0.023	0.643	80	491	100	1420	1895	-5.001	43	1377	52	1843	8206	153439	3.400	92.000	0	0	0
3	1	12	"phoP"	"STM1231"	11000	17410	110	8236	8162	1987	24	53	53	57	26	45	100	100	0	1619	1582	221	13	67	67	69	15	21	100	100	0	5.273	5.352	5.424	5.210	1.297	5.875	0.878	80	498	100	9735	9624	2.399	8183	1552	8109	1515	652971	126564	311.731	100.867	0	0	0
3	2	12	"phoP"	"STM1231"	11170	17420	100	17128	16074	3113	19	58	58	65	34	52	100	100	0	3033	2810	658	23	67	67	69	14	20	100	100	0	5.755	5.839	5.855	5.963	1.270	5.870	0.939	80	377	100	20036	18759	2.525	17070	2966	16016	2743	1285943	224831	470.853	195.786	0	0	0
3	3	12	"phoQ"	"STM1230"	11350	17410	110	943	1049	472	44	54	54	59	25	42	100	100	0	941	1048	488	46	67	67	69	15	21	100	100	0	1.017	1.014	1.030	1.010	1.431	1.070	0.708	80	478	100	1763	1976	0.025	889	874	995	981	83943	83858	39.600	65.267	0	0	0
3	4	12	"phoQ"	"STM1230"	11540	17420	100	4741	4426	1109	25	52	52	55	14	25	100	100	0	3992	3714	1055	28	66	66	67	13	19	100	100	0	1.194	1.199	1.194	1.237	1.262	1.178	0.951	80	400	100	8615	8022	0.256	4689	3926	4374	3648	354071	297111	312.214	280.538	0	0	0
3	5	12	"phoQ"	"STM1230"	11710	17410	110	3619	3583	1153	32	53	53	55	16	29	100	100	0	3094	3066	917	29	65	65	72	70	97	100	100	0	1.177	1.176	1.187	1.168	1.289	1.207	0.861	80	479	100	6595	6531	0.235	3566	3029	3530	3001	286667	245241	220.500	42.771	0	0	0
3	6	12	"hupA"	"STM4170"	11900	17410	110	4999	4882	1904	39	56	56	60	21	35	100	100	0	279	285	74	25	67	67	69	16	23	100	100	0	23.316	22.138	22.240	21.410	1.402	24.524	0.865	80	488	100	5155	5044	4.543	4943	212	4826	218	390593	22768	229.619	13.500	0	0	0
3	7	12	"sopB"	"STM1091"	12070	17420	120	44244	41213	13427	32	62	62	73	84	115	100	100	0	6652	6061	2039	33	68	68	70	15	21	98	97	0	6.711	6.867	6.949	7.817	3.084	7.112	0.919	120	477	100	50766	47144	2.746	44182	6584	41151	5993	4945576	727336	489.762	399.400	0	0	0
3	8	12	"pipC"	"STM0375"	12250	17410	110	4073	4699	2465	52	68	68	79	85	107	100	100	0	581	609	290	47	69	69	71	15	21	100	100	0	7.822	8.576	8.043	8.356	1.462	10.314	0.731	80	467	100	4517	5171	2.968	4005	512	4631	540	375942	48701	54.353	35.867	0	0	0
3	9	12	"pipC"	"STM0375"	12430	17420	110	5995	5884	1318	22	68	68	74	27	36	100	100	0	766	754	175	23	68	68	69	13	18	100	100	0	8.491	8.478	8.644	8.541	1.234	8.847	0.906	80	460	100	6625	6502	3.086	5927	698	5816	686	470755	60301	215.185	52.692	0	0	0
3	10	12	"ssrB"	"STM1391"	12610	17420	120	1242	1124	552	49	62	62	66	22	33	97	96	0	1462	1352	693	51	69	69	70	13	18	99	97	0	0.847	0.828	0.803	0.835	2.179	0.799	0.831	120	448	100	2573	2345	-0.239	1180	1393	1062	1283	134850	162236	48.091	98.615	0	0	0
3	11	12	"ssrB"	"STM1391"	12770	17420	110	1177	1232	475	38	60	60	73	107	146	100	100	0	1542	1542	451	29	70	70	84	138	164	100	100	0	0.759	0.796	0.765	0.780	1.386	0.812	0.805	80	396	100	2589	2644	-0.398	1117	1472	1172	1472	98550	123344	10.832	10.565	0	0	0
3	12	12	"ssrB"	"STM1391"	12950	17420	120	1283	1226	568	46	59	59	62	20	32	98	97	0	1644	1617	834	51	71	71	74	19	25	98	97	0	0.778	0.755	0.772	0.755	2.395	0.715	0.843	120	496	100	2797	2713	-0.362	1224	1573	1167	1546	147062	194067	58.200	81.211	0	0	0
3	13	12	"lrp"	"STM0959"	13130	17420	110	6530	6489	1077	16	59	59	65	31	47	100	100	0	1886	1915	280	14	70	70	73	23	31	100	100	0	3.563	3.485	3.511	3.470	1.153	3.587	0.951	80	458	100	8287	8275	1.833	6471	1816	6430	1845	519159	153174	207.226	80.087	0	0	0
3	14	12	"lrp"	"STM0959"	13320	17420	110	7017	7022	1114	15	59	59	65	25	38	100	100	0	2015	2031	320	15	69	69	71	18	25	100	100	0	3.576	3.549	3.604	3.549	1.205	3.651	0.897	80	459	100	8904	8925	1.838	6958	1946	6963	1962	561747	162510	278.280	108.889	0	0	0
3	15	12	"gyrA"	"STM2272"	13500	17420	110	2568	2668	916	34	55	55	59	19	32	100	100	0	3133	3243	885	27	68	68	71	18	25	100	100	0	0.820	0.823	0.814	0.809	1.352	0.822	0.858	80	397	100	5578	5788	-0.286	2513	3065	2613	3175	213457	259408	137.316	176.222	0	0	0
3	16	12	"gyrA"	"STM2272"	13660	17420	120	4854	4753	2015	42	55	55	59	27	45	99	98	0	5346	5340	1981	37	70	70	75	28	37	100	100	0	0.910	0.891	0.870	0.801	1.984	0.907	0.885	120	468	100	10075	9968	-0.137	4799	5276	4698	5270	570322	640840	173.852	188.036	0	0	0
3	17	12	"csrA"	"STM2826"	13830	17420	100	872	1169	1111	95	56	56	61	30	49	100	100	0	149	160	73	45	71	71	77	31	40	78	60	0	10.462	12.506	11.521	11.819	2.471	23.706	0.322	80	419	100	894	1202	3.387	816	78	1113	89	93545	12791	36.933	2.677	0	0	0
3	18	12	"csrA"	"STM2826"	14030	17430	110	2618	3007	2148	71	55	55	64	49	76	100	100	0	237	275	118	42	69	69	74	31	41	100	97	0	15.256	14.330	13.129	13.443	1.759	18.360	0.647	80	463	100	2731	3158	3.931	2563	168	2952	206	240557	21989	60.061	6.484	0	0	0
3	19	12	"yhhP"	"STM3578"	14190	17430	110	258	272	136	50	55	55	59	27	45	100	97	0	837	923	527	57	70	70	72	14	19	100	100	0	0.265	0.254	0.262	0.252	1.548	0.227	0.741	80	438	100	970	1070	-1.918	203	767	217	853	21798	73845	7.889	60.786	0	0	0
3	20	12	"yhhP"	"STM3578"	14370	17420	110	134	136	44	32	53	53	56	14	25	96	90	0	374	382	114	29	71	71	72	15	20	100	100	0	0.267	0.267	0.269	0.243	1.664	0.269	0.622	80	479	100	384	394	-1.903	81	303	83	311	10889	30557	5.714	20.667	0	0	0
3	21	12	"yhhP"	"STM3578"	14560	17430	110	214	250	136	54	51	51	54	17	31	100	100	0	616	661	268	40	71	71	73	16	21	100	100	0	0.299	0.337	0.313	0.318	1.622	0.294	0.618	80	446	100	708	789	-1.741	163	545	199	590	19983	52849	11.529	36.750	0	0	0
3	22	12	"topA"	"STM1714"	14730	17420	110	3657	3494	1095	31	53	53	56	19	33	100	100	0	5030	5062	1199	23	73	73	75	17	22	100	100	0	0.727	0.690	0.717	0.641	1.589	0.710	0.881	80	435	100	8561	8430	-0.460	3604	4957	3441	4989	279539	404990	180.947	293.353	0	0	0
3	23	12	"topA"	"STM1714"	14910	17430	120	718	816	560	68	51	51	53	14	26	98	98	0	975	1095	693	63	72	72	74	18	24	99	99	0	0.739	0.748	0.765	0.735	2.561	0.725	0.640	120	490	100	1570	1788	-0.437	667	903	765	1023	97890	131416	54.500	56.722	0	0	0
3	24	12	"fur"	"STM0693"	15090	17430	120	2455	2542	1824	71	51	51	52	13	25	100	100	0	1303	1324	788	59	70	70	72	15	20	100	100	0	1.950	1.986	1.975	1.886	1.829	2.238	0.832	120	577	100	3637	3745	0.963	2404	1233	2491	1254	304987	158844	191.538	83.467	0	0	0
3	1	13	"ctrl-buffer"	"ctrl-buffer"	10990	17580	100	49	54	24	44	49	49	53	26	49	10	3	0	66	72	31	43	68	68	70	15	21	15	7	0	0.000	1.250	1.167	1.098	4.688	0.214	0.006	80	452	100	-2	9	Error	0	-2	5	4	4310	5737	0.038	0.133	-50	0	0
3	2	13	"ctrl-buffer"	"ctrl-buffer"	11170	17580	100	50	53	16	30	50	50	52	16	30	12	3	0	74	75	16	21	69	69	71	15	21	27	5	0	0.000	0.500	0.929	0.897	3.766	0.735	0.058	80	406	100	5	9	Error	0	5	3	6	4217	6017	0.063	0.267	-50	0	0
3	3	13	"ctrl-buffer"	"ctrl-buffer"	11350	17580	100	55	64	39	60	49	49	51	13	25	30	15	0	75	89	51	57	66	66	68	13	19	35	25	0	0.667	0.652	0.963	0.862	2.850	0.665	0.421	80	420	100	15	38	-0.585	6	9	15	23	5115	7143	1.000	1.615	-50	0	0
3	4	13	"ctrl-buffer"	"ctrl-buffer"	11530	17590	100	49	54	27	50	51	51	54	36	66	5	2	0	68	72	26	36	67	67	68	14	20	17	7	0	-2.000	0.600	1.279	1.101	3.829	6.630	0.051	80	397	100	-1	8	Error	-2	1	3	5	4356	5774	0.000	0.286	-50	0	0
3	5	13	"ctrl-buffer"	"ctrl-buffer"	11700	17590	100	47	51	20	39	51	51	55	35	63	3	3	0	70	77	40	51	67	67	70	15	21	21	7	0	-1.333	0.000	0.838	0.623	3.452	4.532	0.081	80	440	100	-1	10	Error	-4	3	0	10	4091	6121	-0.114	0.467	-50	0	0
3	6	13	"ctrl-buffer"	"ctrl-buffer"	11900	17620	50	196	207	77	37	53	53	56	16	28	100	100	0	157	155	32	20	73	73	78	26	33	100	75	0	1.702	1.878	1.630	1.750	1.513	1.816	0.510	12	104	100	227	236	0.768	143	84	154	82	2481	1865	9.438	2.962	0	0	0
3	7	13	"ctrl-buffer"	"ctrl-buffer"	12060	17590	100	63	69	32	46	53	53	56	18	32	30	12	0	82	86	25	29	67	67	68	14	20	51	22	0	0.667	0.842	0.830	1.033	3.335	1.292	0.158	80	429	100	25	35	-0.585	10	15	16	19	5531	6907	0.722	1.286	-50	0	0
3	8	13	"ctrl-buffer"	"ctrl-buffer"	12230	17570	40	60	68	22	32	60	60	64	25	39	25	0	0	81	115	76	66	74	74	79	21	26	41	25	0	0.000	0.195	0.250	0.539	5.415	0.212	0.110	12	68	100	7	49	Error	0	7	8	41	815	1377	0.160	1.714	0	0	0
3	9	13	"ctrl-buffer"	"ctrl-buffer"	12410	17590	100	55	62	31	50	56	56	59	17	28	15	6	0	70	75	18	24	66	66	67	13	19	28	17	0	-0.250	0.667	1.333	1.168	3.129	2.850	0.096	80	437	100	3	15	Error	-1	4	6	9	4981	5987	0.176	0.615	-50	0	0
3	10	13	"ctrl-buffer"	"ctrl-buffer"	12590	17590	100	68	75	46	61	54	54	57	15	26	47	25	0	75	85	50	58	66	66	67	13	19	35	22	0	1.556	1.105	1.250	1.485	3.370	0.926	0.242	80	385	100	23	40	0.637	14	9	21	19	6036	6786	1.200	1.385	-50	0	0
3	11	13	"ctrl-buffer"	"ctrl-buffer"	12770	17590	100	54	58	17	29	54	54	57	17	29	16	6	0	76	82	24	29	66	66	67	14	20	40	22	0	0.000	0.250	0.861	0.651	4.526	0.682	0.063	80	420	100	10	20	Error	0	10	4	16	4612	6523	0.059	1.071	-50	0	0
3	12	13	"ctrl-buffer"	"ctrl-buffer"	12950	17590	100	46	52	22	42	50	50	50	12	24	16	7	0	70	74	19	25	64	64	66	12	18	37	17	0	-0.667	0.200	0.806	0.985	4.765	0.832	0.057	80	382	100	2	12	Error	-4	6	2	10	4138	5933	0.167	0.667	-50	0	0
3	13	13	"ctrl-buffer"	"ctrl-buffer"	13130	17590	100	47	49	13	26	50	50	51	13	25	16	3	0	73	78	22	28	65	65	66	12	18	37	21	0	-0.375	-0.077	1.400	1.554	3.678	0.091	0.003	80	408	100	5	12	Error	-3	8	-1	13	3894	6236	-0.154	1.000	-50	0	0
3	14	13	"ctrl-buffer"	"ctrl-buffer"	13300	17600	100	65	72	27	37	51	51	52	14	26	48	27	0	84	89	32	35	68	68	69	19	27	43	12	0	0.875	1.000	1.128	1.152	2.787	0.592	0.197	80	408	100	30	42	-0.193	14	16	21	21	5796	7094	1.429	1.053	-50	0	0
3	15	13	"ctrl-buffer"	"ctrl-buffer"	13480	17600	100	53	60	33	55	54	54	55	14	25	21	10	0	79	84	22	26	70	70	73	19	26	28	10	0	-0.111	0.429	0.872	1.085	4.823	0.806	0.077	80	414	100	8	20	Error	-1	9	6	14	4824	6699	0.357	0.579	-50	0	0
3	16	13	"ctrl-buffer"	"ctrl-buffer"	13660	17600	100	45	50	14	28	55	55	56	14	25	8	3	0	75	75	16	21	71	71	75	18	24	12	1	0	-2.500	-1.250	1.200	1.316	3.098	0.180	0.016	80	402	100	-6	-1	Error	-10	4	-5	4	3964	6033	-0.429	0.000	-50	0	0
3	17	13	"ctrl-buffer"	"ctrl-buffer"	13840	17600	100	56	58	15	25	53	53	54	14	25	21	6	0	93	101	38	37	71	71	73	17	23	51	36	0	0.136	0.167	0.479	0.430	4.832	0.197	0.064	80	403	100	25	35	-2.874	3	22	5	30	4615	8091	0.286	1.647	-50	0	0
3	18	13	"ctrl-buffer"	"ctrl-buffer"	14010	17600	100	52	53	14	26	51	51	53	13	24	20	7	0	73	78	24	30	71	71	74	16	21	20	11	0	0.500	0.286	0.708	0.633	3.545	0.070	0.003	80	397	100	3	9	-1.000	1	2	2	7	4209	6274	0.000	0.250	-50	0	0
3	19	13	"ctrl-buffer"	"ctrl-buffer"	14190	17600	100	48	49	13	26	51	51	53	13	24	7	2	0	72	74	19	25	70	70	72	15	20	17	3	0	-1.500	-0.500	0.784	0.784	3.213	0.400	0.033	80	448	100	-1	2	Error	-3	2	-2	4	3923	5953	-0.308	0.133	-50	0	0
3	20	13	"ctrl-buffer"	"ctrl-buffer"	14370	17600	100	47	48	11	22	49	49	51	13	25	8	2	0	76	75	15	20	66	66	68	13	19	32	15	0	-0.200	-0.111	0.809	0.883	3.331	0.285	0.013	80	432	100	8	8	Error	-2	10	-1	9	3819	6009	-0.231	0.538	-50	0	0
3	21	13	"ctrl-buffer"	"ctrl-buffer"	14550	17600	100	48	50	14	28	48	48	50	12	24	15	2	0	74	73	13	17	66	66	68	12	17	30	8	0	0.000	0.286	0.500	0.658	3.584	11.955	0.003	80	420	100	8	9	Error	0	8	2	7	3968	5854	0.000	0.417	-50	0	0
3	22	13	"ctrl-buffer"	"ctrl-buffer"	14730	17600	100	51	52	24	46	48	48	50	17	34	13	3	0	74	80	25	31	67	67	68	12	17	36	17	0	0.429	0.308	1.000	0.837	2.704	0.704	0.129	80	420	100	10	17	-1.222	3	7	4	13	4180	6401	0.118	1.000	-50	0	0
3	23	13	"ctrl-buffer"	"ctrl-buffer"	14900	17600	100	48	55	40	72	47	47	48	12	25	15	8	0	72	80	36	45	67	67	68	12	17	31	13	0	0.200	0.615	1.000	1.123	4.197	1.210	0.356	80	389	100	6	21	-2.322	1	5	8	13	4405	6360	0.583	1.000	-50	0	0
3	24	13	"ctrl-buffer"	"ctrl-buffer"	15080	17610	100	44	46	11	23	46	46	47	12	25	13	3	0	75	77	17	22	67	67	68	12	17	42	10	0	-0.250	0.000	0.668	0.760	3.804	0.052	0.000	80	435	100	6	10	Error	-2	8	0	10	3702	6145	-0.083	0.750	-50	0	0
3	1	14	"ynfA"	"STM1504"	10990	17760	110	308	358	202	56	49	49	51	13	25	98	97	0	2873	3233	1395	43	66	66	68	15	22	100	100	0	0.092	0.098	0.092	0.085	1.730	0.100	0.860	80	554	100	3066	3476	-3.438	259	2807	309	3167	28601	258668	23.615	211.000	0	0	0
3	2	14	""	"STM3654"	11160	17760	110	97	116	65	56	49	49	51	14	27	90	70	0	1075	1324	1017	76	67	67	71	18	25	100	100	0	0.048	0.053	0.050	0.047	2.220	0.046	0.592	80	510	100	1056	1324	-4.392	48	1008	67	1257	9295	105931	4.643	69.611	0	0	0
3	3	14	"yeiP"	"STM2211"	11340	17760	110	1853	2040	999	48	49	49	52	16	30	100	100	0	4691	5198	1792	34	67	67	70	17	24	100	100	0	0.390	0.388	0.391	0.364	1.411	0.396	0.869	80	510	100	6428	7122	-1.358	1804	4624	1991	5131	163215	415825	124.250	301.647	0	0	0
3	4	14	"yfaE"	"STM2279"	11510	17760	110	613	893	978	109	50	50	53	17	32	100	100	0	612	912	857	93	67	67	69	13	18	100	100	0	1.033	0.998	0.952	0.953	1.717	1.103	0.665	80	529	100	1108	1688	0.047	563	545	843	845	71474	72930	49.412	64.846	0	0	0
3	5	14	""	"STM4111"	11710	17750	90	59	67	26	38	49	49	53	20	37	30	17	0	92	99	45	45	67	67	68	13	19	57	50	0	0.400	0.563	0.545	0.477	3.205	0.541	0.196	52	366	100	35	50	-1.322	10	25	18	32	3471	5124	0.700	2.385	0	0	0
3	6	14	""	"STM4140"	11880	17760	110	80	97	54	55	49	49	51	15	29	70	50	0	277	353	272	77	65	65	67	14	20	100	98	0	0.146	0.167	0.153	0.141	2.725	0.144	0.536	80	528	100	243	336	-2.774	31	212	48	288	7726	28262	3.067	20.429	0	0	0
3	7	14	"ssaS"	"STM1420"	12060	17760	110	65	90	71	78	50	50	51	13	25	52	37	0	280	776	1146	147	66	66	67	12	17	93	86	0	0.070	0.056	0.068	0.089	4.620	0.052	0.654	80	510	100	229	750	-3.835	15	214	40	710	7220	62072	3.000	59.083	0	0	0
3	8	14	"nrdH"	"STM2805"	12240	17770	100	52	66	37	56	50	50	51	13	25	30	21	0	227	1204	2186	181	65	65	66	12	18	97	88	0	0.012	0.014	0.030	0.038	4.119	0.013	0.453	80	484	100	164	1155	-6.340	2	162	16	1139	5312	96334	1.154	94.833	0	0	0
3	9	14	"fimI"	"STM0544"	12410	17760	110	174	520	811	155	52	52	53	16	30	90	85	0	450	1410	2083	147	66	66	67	13	19	100	100	0	0.318	0.348	0.302	0.288	3.151	0.355	0.835	80	478	100	506	1812	-1.654	122	384	468	1344	41632	112792	29.188	103.308	0	0	0
3	10	14	"aroA"	"STM0978"	12590	17770	120	1486	1737	1171	67	51	51	52	14	26	99	99	0	3031	3444	2161	62	66	66	68	16	23	100	100	0	0.484	0.499	0.505	0.466	2.014	0.492	0.862	120	585	100	4400	5064	-1.047	1435	2965	1686	3378	208452	413240	120.357	211.000	0	0	0
3	11	14	"dam"	"STM3484"	12760	17770	100	368	525	416	79	49	49	52	17	32	98	98	0	770	1056	989	93	66	66	68	16	23	100	100	0	0.453	0.481	0.491	0.512	2.254	0.397	0.715	80	428	100	1023	1466	-1.142	319	704	476	990	41992	84503	27.824	61.750	0	0	0
3	12	14	"pduW"	"STM2057"	12950	17770	120	228	392	496	126	48	48	52	38	73	84	72	0	1841	3184	4316	135	66	66	68	25	36	99	99	0	0.101	0.110	0.107	0.113	3.216	0.103	0.811	120	598	100	1955	3462	-3.302	180	1775	344	3118	47043	382036	8.947	124.640	0	0	0
3	13	14	""	"STM2695"	13120	17770	110	334	336	78	23	49	49	52	37	71	100	100	0	8361	8737	1657	18	70	70	72	17	23	100	100	0	0.034	0.033	0.033	0.032	1.263	0.032	0.907	80	490	100	8576	8954	-4.863	285	8291	287	8667	26901	698967	7.676	509.706	0	0	0
3	14	14	"yajR"	"STM0436"	13300	17770	100	1259	1349	407	30	49	49	51	12	23	100	100	0	6469	6852	1819	26	73	73	76	21	27	100	100	0	0.189	0.192	0.189	0.190	1.207	0.189	0.921	80	435	100	7606	8079	-2.402	1210	6396	1300	6779	107892	548179	108.167	322.667	0	0	0
3	15	14	""	"STM0564"	13480	17780	120	494	457	186	40	49	49	50	13	26	99	95	0	10155	9291	3942	42	71	71	74	21	28	100	100	0	0.044	0.044	0.045	0.042	2.118	0.043	0.926	120	586	100	10529	9628	-4.502	445	10084	408	9220	54893	1114876	31.308	438.905	0	0	0
3	16	14	""	"STM0351"	13650	17770	100	99	112	45	40	49	49	51	12	23	97	87	0	5256	5700	2543	44	73	73	76	19	25	100	100	0	0.010	0.011	0.011	0.010	1.671	0.011	0.715	80	404	100	5233	5690	-6.696	50	5183	63	5627	8971	456035	5.083	296.000	0	0	0
3	17	14	"dsrB"	"STM1983"	13830	17780	120	764	975	1024	105	50	50	53	14	26	100	97	0	972	1266	1209	95	71	71	74	17	22	100	99	0	0.792	0.774	0.777	0.741	2.008	0.798	0.797	120	587	100	1615	2120	-0.336	714	901	925	1195	116999	151971	65.857	70.118	0	0	0
3	18	14	"yeiE"	"STM2201"	14000	17770	110	1698	1649	360	21	52	52	55	17	30	100	100	0	7251	7393	1180	15	73	73	76	23	30	100	100	0	0.229	0.218	0.225	0.212	1.333	0.217	0.936	80	511	100	8824	8917	-2.125	1646	7178	1597	7320	131884	591446	93.765	318.130	0	0	0
3	19	14	"recB"	"STM2994"	14180	17780	50	78	84	22	26	52	52	54	16	29	75	41	0	306	349	145	41	74	74	77	15	19	100	100	0	0.112	0.116	0.131	0.100	2.596	0.084	0.362	12	104	100	258	307	-3.158	26	232	32	275	1010	4187	1.875	18.133	0	0	0
3	20	14	"EMPTY"	"EMPTY"	14370	17780	100	49	51	15	29	47	47	49	13	26	13	3	0	69	70	13	18	67	67	69	13	18	18	2	0	1.000	1.333	0.714	0.629	3.062	3.477	0.008	80	496	100	4	7	0.000	2	2	4	3	4083	5570	0.154	0.077	-75	0	0
3	21	14	"EMPTY"	"EMPTY"	14550	17780	100	46	48	15	31	46	46	48	11	22	20	7	0	66	67	14	20	66	66	67	13	19	12	3	0	0.000	2.000	1.045	0.921	3.542	1.667	0.009	80	452	100	0	3	Error	0	0	2	1	3841	5394	0.000	0.000	-75	0	0
3	22	14	"EMPTY"	"EMPTY"	14720	17780	100	47	49	10	20	45	45	47	11	23	22	5	0	65	66	12	18	66	66	67	12	17	15	5	0	-2.000	100000.000	0.947	0.780	3.739	0.088	0.000	80	452	100	1	4	Error	2	-1	4	0	3908	5254	0.182	-0.083	-75	0	0
3	23	14	"EMPTY"	"EMPTY"	14900	17780	100	44	46	12	26	45	45	47	12	25	11	5	0	67	67	13	19	65	65	66	11	16	20	7	0	-0.500	0.500	0.500	0.737	3.218	0.548	0.013	80	464	100	1	3	Error	-1	2	1	2	3642	5361	-0.083	0.091	-75	0	0
3	24	14	"EMPTY"	"EMPTY"	15080	17780	100	45	47	11	23	45	45	46	11	23	15	5	0	64	67	10	14	65	65	66	11	16	15	3	0	0.000	1.000	1.000	1.169	3.097	1.358	0.009	80	484	100	-1	4	Error	0	-1	2	2	3757	5322	0.091	0.091	-75	0	0
4	1	1	"yjiX"	"STM4531"	15540	15440	110	136	168	111	66	57	57	59	20	33	81	73	0	230	309	266	86	80	80	84	21	25	91	86	0	0.527	0.485	0.547	0.508	3.203	0.327	0.475	80	535	100	229	340	-0.925	79	150	111	229	13430	24735	5.450	10.714	0	0	0
4	2	1	"yhjG"	"STM3610"	15700	15440	110	822	1323	1306	98	61	61	88	204	231	78	72	0	1097	1522	1652	108	83	83	119	239	200	81	73	0	0.750	0.877	0.822	0.856	2.183	0.843	0.690	80	508	100	1775	2701	-0.414	761	1014	1262	1439	105804	121733	6.054	5.870	0	0	0
4	3	1	"mtlD"	"STM3686"	15880	15440	110	3767	3962	991	25	63	63	120	334	278	100	100	0	5262	5427	1134	20	83	83	158	396	250	100	100	0	0.715	0.730	0.729	0.720	1.218	0.743	0.944	80	513	100	8883	9243	-0.484	3704	5179	3899	5344	316931	434172	11.503	13.306	0	0	0
4	4	1	"ptsN"	"STM3322"	16070	15440	120	1122	1493	1586	106	58	58	87	249	286	86	79	0	673	892	789	88	81	81	119	297	249	77	49	0	1.797	1.769	1.762	1.647	2.201	2.008	0.664	120	604	100	1656	2246	0.846	1064	592	1435	811	179119	106997	5.647	2.603	0	0	0
4	5	1	"yqjK"	"STM3231"	16250	15440	120	633	944	809	85	56	56	59	17	28	99	97	0	541	698	546	78	79	79	82	19	23	99	97	0	1.249	1.435	1.169	1.190	2.228	1.624	0.753	120	548	100	1039	1507	0.321	577	462	888	619	113250	83780	52.059	32.421	0	0	0
4	6	1	"yggT"	"STM3101"	16430	15440	120	768	753	344	45	56	56	60	17	28	96	95	0	1848	1876	777	41	82	82	88	24	27	100	99	0	0.403	0.389	0.386	0.342	1.980	0.377	0.860	120	569	100	2478	2491	-1.311	712	1766	697	1794	90315	225163	40.765	74.500	0	0	0
4	7	1	"hscC"	"STM0659"	16610	15450	120	600	610	120	19	56	56	59	18	30	100	100	0	6493	6587	1446	21	84	84	92	28	30	100	100	0	0.085	0.085	0.086	0.086	1.366	0.082	0.939	120	522	100	6953	7057	-3.558	544	6409	554	6503	73193	790405	30.611	231.964	0	0	0
4	8	1	"ubiF"	"STM0671"	16780	15450	120	1602	1510	532	35	57	57	61	19	31	98	98	0	5473	5420	1667	30	86	86	93	27	29	100	100	0	0.287	0.272	0.277	0.245	1.904	0.268	0.910	120	513	100	6932	6787	-1.802	1545	5387	1453	5334	181148	650358	76.263	197.296	0	0	0
4	9	1	"nagA"	"STM0683"	16960	15450	120	2647	2654	400	15	60	60	63	18	28	100	100	0	4523	4537	873	19	88	88	96	32	33	100	100	0	0.583	0.583	0.582	0.596	1.269	0.567	0.961	120	521	100	7022	7043	-0.778	2587	4435	2594	4449	318482	544476	143.944	138.781	0	0	0
4	10	1	"ybfM"	"STM0687"	17140	15460	120	578	633	248	39	58	58	63	38	60	99	98	0	2093	2093	804	38	90	90	98	35	35	98	98	0	0.260	0.287	0.279	0.291	1.545	0.266	0.825	120	503	100	2523	2578	-1.946	520	2003	575	2003	75942	251214	15.000	57.000	0	0	0
4	11	1	"apeE"	"STM0570"	17320	15460	120	545	560	185	33	58	58	64	38	59	100	100	0	2325	2327	793	34	97	97	109	74	67	99	98	0	0.219	0.225	0.227	0.231	1.511	0.210	0.853	120	528	100	2715	2732	-2.194	487	2228	502	2230	67241	279256	13.053	29.973	0	0	0
4	12	1	"ahpF"	"STM0609"	17480	15450	110	1056	1589	1646	103	61	61	86	185	215	100	93	0	2936	4185	3730	89	99	99	148	336	227	100	100	0	0.351	0.374	0.351	0.348	1.452	0.388	0.883	80	471	100	3832	5614	-1.512	995	2837	1528	4086	127099	334770	8.124	12.015	0	0	0
4	13	1	"dlhH"	"STM3967"	17670	15460	120	5677	5344	1500	28	61	61	83	172	207	100	100	0	4834	4551	1404	30	96	96	140	314	224	100	98	0	1.185	1.186	1.184	1.214	1.306	1.171	0.944	120	543	100	10354	9738	0.245	5616	4738	5283	4455	641240	546164	30.587	14.048	0	0	0
4	14	1	"yigM"	"STM3963"	17850	15460	130	1731	1626	547	33	61	61	63	20	31	100	100	0	5738	5690	2096	36	92	92	99	37	37	100	100	0	0.296	0.280	0.278	0.286	1.310	0.263	0.928	120	594	100	7316	7163	-1.757	1670	5646	1565	5598	195154	682783	78.150	151.108	0	0	0
4	15	1	"rhtC"	"STM3959"	18030	15460	120	1013	962	366	38	59	59	66	81	122	97	95	0	3593	3420	1309	38	94	94	102	39	38	100	100	0	0.273	0.271	0.277	0.259	1.567	0.259	0.896	120	517	100	4453	4229	-1.875	954	3499	903	3326	115475	410447	11.062	85.077	0	0	0
4	16	1	"rarD"	"STM3955"	18200	15460	120	3086	3115	703	22	57	57	60	23	38	100	100	0	8473	8545	1493	17	89	89	97	48	49	100	100	0	0.361	0.362	0.366	0.357	1.211	0.359	0.956	120	503	100	11413	11514	-1.469	3029	8384	3058	8456	373776	1025400	132.826	176.000	0	0	0
4	17	1	"uvrD"	"STM3951"	18380	15460	120	845	1114	972	87	56	56	68	46	67	100	98	0	2129	2850	2470	86	89	89	107	74	69	98	97	0	0.387	0.383	0.383	0.396	1.672	0.366	0.845	120	513	100	2829	3819	-1.370	789	2040	1058	2761	133717	341990	22.739	37.068	0	0	0
4	18	1	"dapF"	"STM3947"	18550	15460	120	3069	2849	1343	47	57	57	78	108	138	98	98	0	3244	3271	1332	40	90	90	116	152	131	99	99	0	0.955	0.878	0.884	0.819	1.538	0.907	0.910	120	562	100	6166	5973	-0.066	3012	3154	2792	3181	341867	392467	25.657	20.757	0	0	0
4	19	1	"fklB"	"STM4397"	18740	15460	120	803	1338	1427	106	53	53	92	626	680	54	35	0	706	1301	1335	102	86	86	102	198	194	83	67	0	1.210	1.058	1.081	1.045	2.240	1.064	0.762	120	558	100	1370	2500	0.275	750	620	1285	1215	160555	156091	1.990	6.056	0	0	0
4	20	1	"ytfK"	"STM4406"	18910	15460	120	365	602	580	96	50	50	52	13	25	96	95	0	140	178	105	58	79	79	84	26	30	77	55	0	5.164	5.576	5.148	4.910	3.052	7.051	0.629	120	526	100	376	651	2.368	315	61	552	99	72261	21369	42.308	3.615	0	0	0
4	21	1	""	"STM4417"	19090	15470	120	293	334	202	60	51	51	53	14	26	98	94	0	854	911	608	66	79	79	84	27	32	95	95	0	0.312	0.340	0.335	0.359	1.607	0.316	0.856	120	540	100	1017	1115	-1.679	242	775	283	832	40099	109372	20.071	30.630	0	0	0
4	22	1	""	"STM4421"	19270	15460	120	139	189	136	71	51	51	56	30	53	90	60	0	2500	3746	3047	81	79	79	88	59	67	100	100	0	0.036	0.038	0.036	0.034	1.734	0.038	0.832	120	582	100	2509	3805	-4.782	88	2421	138	3667	22718	449496	4.433	62.000	0	0	0
4	23	1	""	"STM4425"	19440	15460	110	134	156	92	58	47	47	53	29	54	88	65	0	1507	2054	1469	71	74	74	129	464	359	96	82	0	0.061	0.055	0.055	0.049	1.790	0.052	0.802	80	478	100	1520	2089	-4.042	87	1433	109	1980	12457	164331	3.552	4.149	0	0	0
4	24	1	""	"STM4430"	19620	15460	110	89	122	120	98	44	44	49	26	53	66	43	0	973	1765	1875	106	72	72	131	438	334	85	53	0	0.050	0.046	0.046	0.041	2.000	0.051	0.698	80	585	100	946	1771	-4.324	45	901	78	1693	9775	141199	2.808	3.731	0	0	0
4	1	2	"sopE2"	"STM1855"	15530	15630	120	1124	1456	1413	97	58	58	60	16	26	97	97	0	1042	1315	1227	93	78	78	82	20	24	97	97	0	1.106	1.130	1.160	1.153	2.376	1.167	0.696	120	571	100	2030	2635	0.145	1066	964	1398	1237	174689	157852	87.250	61.650	0	0	0
4	2	2	""	"STM1731"	15710	15630	110	1832	2207	1797	81	64	64	75	141	188	96	96	0	730	941	693	73	80	80	90	98	108	97	95	0	2.720	2.489	2.325	2.346	1.891	3.069	0.676	80	424	100	2418	3004	1.444	1768	650	2143	861	176588	75246	15.121	8.684	0	0	0
4	3	2	"otsB"	"STM1929"	15890	15630	120	545	673	609	90	63	63	83	223	268	85	53	0	1613	1943	1651	84	79	79	103	245	237	95	89	0	0.314	0.327	0.311	0.320	2.512	0.289	0.628	120	497	100	2016	2474	-1.670	482	1534	610	1864	80795	233133	2.646	7.510	0	0	0
4	4	2	""	"STM4161"	16070	15630	110	66	72	29	40	59	59	63	19	30	27	12	0	320	383	276	72	78	78	80	17	21	95	93	0	0.029	0.043	0.053	0.066	3.803	0.059	0.265	80	420	100	249	318	-5.112	7	242	13	305	5776	30676	0.474	17.824	0	0	0
4	5	2	"rsd"	"STM4165"	16250	15630	120	448	504	337	66	58	58	62	21	33	96	95	0	650	822	579	70	79	79	83	21	25	99	99	0	0.683	0.600	0.594	0.615	2.350	0.535	0.685	120	483	100	961	1189	-0.550	390	571	446	743	60442	98603	21.048	35.190	0	0	0
4	6	2	"hupA"	"STM4170"	16420	15630	110	1211	1559	1272	81	59	59	79	254	321	93	85	0	152	180	114	63	82	82	88	28	31	82	53	0	16.457	15.306	16.510	17.980	2.667	21.993	0.417	80	407	100	1222	1598	4.041	1152	70	1500	98	124689	14363	5.827	3.286	0	0	0
4	7	2	""	"STM3121"	16600	15620	110	126	233	219	93	58	58	75	244	325	28	13	0	794	1839	1921	104	82	82	88	27	30	98	98	0	0.096	0.100	0.096	0.095	2.704	0.086	0.599	80	442	100	780	1932	-3.388	68	712	175	1757	18675	147080	0.648	64.852	0	0	0
4	8	2	"stfG"	"STM0200"	16790	15630	120	76	102	72	70	57	57	60	17	28	50	40	0	799	1562	1819	116	84	84	88	24	27	90	87	0	0.027	0.030	0.038	0.044	3.739	0.025	0.402	120	417	100	734	1523	-5.234	19	715	45	1478	12188	187488	2.471	61.417	0	0	0
4	9	2	"eutT"	"STM2467"	16960	15630	120	87	131	105	80	58	58	60	17	28	57	48	0	754	1625	1907	117	86	86	93	29	31	78	72	0	0.043	0.047	0.068	0.088	5.567	0.044	0.684	120	392	100	697	1612	-4.526	29	668	73	1539	15749	194959	4.176	52.828	0	0	0
4	10	2	"lexA"	"STM4237"	17140	15630	120	637	1368	1617	118	57	57	62	41	66	90	82	0	477	966	1035	107	90	90	98	34	34	84	78	0	1.499	1.497	1.421	1.483	3.490	1.651	0.732	120	414	100	967	2187	0.584	580	387	1311	876	164152	115966	31.854	25.529	0	0	0
4	11	2	"prpC"	"STM0369"	17310	15630	110	96	113	52	46	58	58	85	184	216	1	0	0	1412	1766	1214	68	94	94	132	193	146	100	98	0	0.029	0.033	0.036	0.031	2.671	0.025	0.290	80	434	100	1356	1727	-5.116	38	1318	55	1672	9064	141311	0.152	8.466	0	0	0
4	12	2	"ushB"	"STM4064"	17510	15630	110	1386	1743	1526	87	62	62	99	211	213	76	73	0	1775	2805	2629	93	100	100	149	263	176	78	71	0	0.790	0.621	0.718	0.725	2.897	0.571	0.718	80	452	100	2999	4386	-0.339	1324	1675	1681	2705	139471	224379	7.791	10.099	0	0	0
4	13	2	"ptsJ"	"STM2436"	17670	15630	120	297	358	219	61	63	63	66	22	33	95	93	0	1921	2324	1409	60	99	99	106	35	33	97	97	0	0.128	0.133	0.133	0.127	2.090	0.117	0.686	120	444	100	2056	2520	-2.961	234	1822	295	2225	42964	278901	13.273	63.371	0	0	0
4	14	2	"plsX"	"STM1192"	17850	15630	110	747	899	932	103	61	61	74	112	151	97	90	0	1369	2077	2131	102	91	91	100	41	41	100	100	0	0.537	0.422	0.454	0.432	1.859	0.383	0.621	80	438	100	1964	2824	-0.898	686	1278	838	1986	71895	166163	7.366	48.220	0	0	0
4	15	2	"flgM"	"STM1172"	18040	15630	110	426	694	844	121	58	58	72	117	162	83	67	0	209	334	334	100	88	88	97	41	42	78	62	0	3.041	2.585	3.105	2.782	3.112	4.019	0.478	80	400	100	489	882	1.605	368	121	636	246	55519	26683	5.316	5.780	0	0	0
4	16	2	"phsB"	"STM2064"	18200	15640	120	315	463	426	92	56	56	57	14	24	97	92	0	664	1079	1314	121	88	88	91	23	25	98	97	0	0.450	0.411	0.439	0.444	2.542	0.302	0.688	120	432	100	835	1398	-1.153	259	576	407	991	55596	129425	29.000	42.957	0	0	0
4	17	2	"tnpA_1"	"STM0946"	18380	15640	120	849	1049	758	72	56	56	66	85	128	96	91	0	4150	4925	3754	76	88	88	100	151	151	99	96	0	0.195	0.205	0.194	0.205	2.041	0.166	0.647	120	462	100	4855	5830	-2.357	793	4062	993	4837	125891	590982	11.565	31.954	0	0	0
4	18	2	"orf6"	"PSLT014"	18570	15650	110	797	1126	1056	93	56	56	119	703	590	52	20	0	2376	3461	3538	102	89	89	123	286	232	98	95	0	0.324	0.317	0.309	0.309	1.742	0.256	0.744	80	489	100	3028	4442	-1.626	741	2287	1070	3372	90055	276844	1.432	11.671	0	0	0
4	19	2	"mig-14"	"STM2782"	18770	15630	90	1529	3029	3515	116	55	55	146	877	600	57	44	0	939	1849	1912	103	86	86	119	289	242	61	55	0	1.728	1.687	1.750	1.342	3.648	2.166	0.614	52	313	100	2327	4737	0.789	1474	853	2974	1763	157498	96161	3.287	5.986	0	0	0
4	20	2	"thiD"	"STM2146"	18900	15640	100	106	268	334	124	51	51	53	13	24	65	61	0	480	1730	2474	143	79	79	89	70	78	65	61	0	0.137	0.131	0.154	0.187	4.225	0.103	0.575	80	360	100	456	1868	-2.866	55	401	217	1651	21402	138411	16.538	23.443	0	0	0
4	21	2	"rfaY"	"STM3716"	19090	15640	110	159	394	486	123	52	52	68	164	241	46	33	0	311	1144	1478	129	80	80	90	76	84	91	70	0	0.463	0.321	0.384	0.368	2.014	0.300	0.766	80	497	100	338	1406	-1.110	107	231	342	1064	31502	91496	1.988	13.868	0	0	0
4	22	2	"prgH"	"STM2874"	19300	15640	90	3279	7449	10581	142	57	57	86	222	258	67	63	0	1410	3113	3935	126	79	79	87	61	70	67	65	0	2.421	2.436	2.283	2.353	4.463	3.173	0.607	52	356	100	4553	10426	1.275	3222	1331	7392	3034	387373	161888	33.167	49.607	0	0	0
4	23	2	"orgA"	"STM2869"	19460	15630	110	523	3375	6438	190	50	50	56	21	37	90	77	0	162	816	1327	162	75	75	97	201	207	42	32	0	5.437	4.487	4.000	4.145	3.999	6.088	0.638	80	492	100	560	4066	2.443	473	87	3325	741	269994	65294	158.048	3.577	0	0	0
4	24	2	"livH"	"STM3563"	19640	15630	60	120	160	131	81	46	46	47	12	25	75	68	0	1927	3285	4261	129	71	71	74	14	18	93	90	0	0.040	0.035	0.042	0.053	3.918	0.026	0.637	32	176	100	1930	3328	-4.649	74	1856	114	3214	5108	105115	9.417	229.357	0	0	0
4	1	3	"hisJ"	"STM2354"	15540	15800	120	630	1759	2101	119	55	55	59	26	44	95	85	0	923	1976	2261	114	78	78	84	40	47	86	78	0	0.680	0.898	0.957	0.957	2.727	0.909	0.802	120	557	100	1420	3602	-0.555	575	845	1704	1898	211089	237178	65.385	47.300	0	0	0
4	2	3	"hisI"	"STM2078"	15710	15790	110	550	926	949	102	59	59	67	67	100	80	73	0	974	1794	1801	100	82	82	98	166	169	76	68	0	0.550	0.506	0.579	0.562	2.235	0.483	0.777	80	421	100	1383	2579	-0.861	491	892	867	1712	74092	143520	12.821	10.217	0	0	0
4	3	3	"glyA"	"STM2555"	15890	15800	120	1137	2719	3220	118	60	60	69	63	91	85	75	0	253	504	569	112	82	82	96	153	159	51	42	0	6.298	6.301	6.169	6.362	3.124	7.017	0.660	120	486	100	1248	3081	2.655	1077	171	2659	422	326276	60481	42.063	2.667	0	0	0
4	4	3	"fliD"	"STM1960"	16070	15800	110	1206	2776	3081	110	63	63	73	80	109	88	81	0	239	597	632	105	78	78	81	21	25	77	71	0	7.099	5.227	5.518	6.267	2.813	6.230	0.737	80	438	100	1304	3232	2.828	1143	161	2713	519	222065	47720	33.788	24.571	0	0	0
4	5	3	"asrC"	"STM2550"	16260	15800	110	113	201	163	81	60	60	70	79	112	47	33	0	648	1429	1600	111	79	79	83	25	30	95	93	0	0.093	0.104	0.097	0.089	3.129	0.119	0.430	80	436	100	622	1491	-3.424	53	569	141	1350	16093	114319	1.658	53.840	0	0	0
4	6	3	"moeA"	"STM0846"	16430	15800	120	477	851	871	102	59	59	75	229	305	60	45	0	1241	1873	1869	99	82	82	88	31	35	95	89	0	0.361	0.442	0.448	0.418	2.582	0.418	0.769	120	503	100	1577	2583	-1.471	418	1159	792	1791	102140	224701	3.389	57.581	0	0	0
4	7	3	"cbiN"	"STM2022"	16620	15800	110	184	301	328	108	58	58	62	20	32	91	87	0	235	419	508	121	83	83	88	30	34	97	86	0	0.829	0.723	0.909	0.734	2.312	0.657	0.668	80	430	100	278	579	-0.271	126	152	243	336	24051	33514	11.950	11.033	0	0	0
4	8	3	"cobU"	"STM2018"	16790	15800	120	207	344	342	99	56	56	59	17	28	80	72	0	678	1311	1365	104	83	83	87	24	27	88	81	0	0.254	0.235	0.231	0.248	2.568	0.218	0.762	120	420	100	746	1516	-1.978	151	595	288	1228	41232	157268	16.765	51.000	0	0	0
4	9	3	"uhpA"	"STM3790"	16960	15810	120	148	267	503	188	56	56	57	15	26	90	79	0	702	1163	1407	120	85	85	90	24	26	93	92	0	0.149	0.196	0.191	0.169	2.843	0.215	0.406	120	431	100	709	1289	-2.746	92	617	211	1078	32057	139606	14.000	44.708	0	0	0
4	10	3	"trpD"	"STM1724"	17140	15810	120	105	148	114	77	56	56	59	20	33	62	54	0	905	1720	1884	109	87	87	94	29	30	89	81	0	0.060	0.056	0.066	0.083	4.115	0.050	0.717	120	460	100	867	1725	-4.061	49	818	92	1633	17726	206378	4.450	56.069	0	0	0
4	11	3	"sulA"	"STM1071"	17310	15810	110	193	290	269	92	56	56	62	28	45	81	66	0	505	759	706	93	88	88	107	122	114	78	61	0	0.329	0.349	0.351	0.310	2.531	0.315	0.782	80	427	100	554	905	-1.606	137	417	234	671	23165	60755	8.143	5.344	0	0	0
4	12	3	"rfaL"	"STM3713"	17490	15810	110	206	859	1295	150	58	58	68	88	129	55	46	0	243	1131	1723	152	91	91	109	108	99	51	45	0	0.974	0.770	0.880	0.815	2.845	0.694	0.785	80	462	100	300	1841	-0.038	148	152	801	1040	68707	90487	8.989	9.463	0	0	0
4	13	3	"bglX"	"STM2166"	17670	15820	120	400	523	425	81	59	59	67	91	135	81	72	0	1902	2535	2228	87	94	94	109	71	65	96	95	0	0.189	0.190	0.189	0.189	2.451	0.164	0.725	120	521	100	2149	2905	-2.407	341	1808	464	2441	62717	304206	5.011	34.169	0	0	0
4	14	3	""	"STM0347"	17850	15810	110	60	64	17	26	57	57	60	20	33	16	3	0	784	965	599	62	88	88	94	28	29	100	100	0	0.004	0.008	0.015	0.014	2.479	0.010	0.116	80	454	100	699	884	-7.858	3	696	7	877	5081	77177	0.200	31.107	0	0	0
4	15	3	""	"STM1043"	18030	15820	130	135	240	304	126	54	54	65	110	169	39	26	0	459	1203	1599	132	82	82	98	192	195	64	50	0	0.215	0.166	0.204	0.179	3.976	0.148	0.627	120	556	100	458	1307	-2.219	81	377	186	1121	28832	144368	1.591	5.755	0	0	0
4	16	3	""	"PSLT025"	18210	15820	110	73	95	66	69	51	51	76	198	260	3	1	0	405	772	1111	143	82	82	138	466	337	40	22	0	0.068	0.064	0.075	0.076	2.281	0.192	0.453	80	394	100	345	734	-3.876	22	323	44	690	7628	61721	0.096	1.361	0	0	0
4	17	3	"orf319"	"STM1389"	18380	15820	120	1025	1744	1993	114	52	52	57	23	40	98	93	0	780	1272	1379	108	82	82	96	116	120	80	74	0	1.394	1.422	1.491	1.340	2.439	1.494	0.799	120	500	100	1671	2882	0.479	973	698	1692	1190	209227	152592	73.348	10.138	0	0	0
4	18	3	"yfeJ"	"STM2437"	18570	15820	110	145	175	104	59	52	52	55	22	40	92	75	0	616	863	690	79	79	79	93	117	125	92	82	0	0.173	0.157	0.164	0.152	2.098	0.140	0.741	80	413	100	630	907	-2.530	93	537	123	784	13967	69047	5.455	6.581	0	0	0
4	19	3	""	"PSLT087"	18740	15830	120	72	77	33	42	51	51	72	223	309	0	0	0	1663	2402	2193	91	79	79	91	103	113	94	93	0	0.013	0.011	0.014	0.015	2.911	0.010	0.443	120	480	100	1605	2349	-6.237	21	1584	26	2323	9284	288290	0.022	22.437	0	0	0
4	20	3	"traU"	"PSLT092"	18910	15820	120	81	101	73	72	49	49	51	13	25	71	56	0	2508	4403	5549	126	80	80	90	75	83	97	96	0	0.013	0.012	0.012	0.012	2.803	0.011	0.770	120	513	100	2460	4375	-6.246	32	2428	52	4323	12171	528305	3.846	57.507	0	0	0
4	21	3	"trbE"	"PSLT096"	19110	15820	110	53	55	15	27	47	47	50	12	24	30	13	0	331	418	284	67	84	84	93	78	83	90	75	0	0.024	0.024	0.033	0.032	3.489	0.021	0.144	80	473	100	253	342	-5.363	6	247	8	334	4402	33413	0.417	4.167	0	0	0
4	22	3	"traH"	"PSLT100"	19270	15820	110	186	253	225	88	48	48	63	122	193	52	25	0	4517	5849	5644	96	82	82	97	117	120	100	98	0	0.031	0.036	0.033	0.032	1.726	0.034	0.808	80	478	100	4573	5972	-5.006	138	4435	205	5767	20230	467947	1.557	49.162	0	0	0
4	23	3	"trbH"	"PSLT105"	19460	15820	110	360	427	330	77	46	46	49	19	38	98	98	0	2336	2614	2033	77	77	77	89	110	123	100	100	0	0.139	0.150	0.151	0.138	1.650	0.139	0.836	80	505	100	2573	2918	-2.847	314	2259	381	2537	34187	209151	19.895	22.955	0	0	0
4	24	3	"traX"	"PSLT110"	19640	15830	110	120	133	68	51	44	44	45	11	24	96	88	0	1764	2098	1410	67	74	74	79	29	36	100	97	0	0.045	0.044	0.046	0.043	1.825	0.040	0.740	80	551	100	1766	2113	-4.475	76	1690	89	2024	10650	167874	8.000	69.621	0	0	0
4	1	4	""	"STM2717"	15550	15990	100	53	60	25	41	50	50	52	13	25	27	11	0	155	227	232	102	76	76	86	87	101	46	27	0	0.038	0.066	0.100	0.102	4.357	0.042	0.160	80	424	100	82	161	-4.719	3	79	10	151	4761	18143	0.615	1.621	0	0	0
4	2	4	""	"STM2739"	15720	15990	110	180	203	119	58	54	54	61	51	83	91	65	0	3199	3425	1902	55	82	82	103	125	121	100	100	0	0.040	0.045	0.042	0.040	1.655	0.045	0.798	80	466	100	3243	3492	-4.629	126	3117	149	3343	16202	273965	2.784	26.576	0	0	0
4	3	4	""	"STM1616"	15910	15980	110	281	309	189	61	56	56	64	48	75	93	83	0	788	871	476	54	82	82	98	101	103	97	93	0	0.319	0.321	0.287	0.294	1.751	0.258	0.659	80	406	100	931	1042	-1.650	225	706	253	789	24684	69655	5.104	7.653	0	0	0
4	4	4	"rimL"	"STM1611"	16070	15980	120	337	373	205	54	61	61	70	78	111	93	80	0	1201	1216	641	52	81	81	85	26	30	98	98	0	0.246	0.275	0.270	0.257	1.728	0.270	0.835	120	483	100	1396	1447	-2.021	276	1120	312	1135	44766	145968	3.885	43.500	0	0	0
4	5	4	"osmB"	"STM1705"	16260	15990	110	232	329	346	105	60	60	68	72	105	77	57	0	150	187	106	56	79	79	86	49	56	63	36	0	2.423	2.491	2.383	2.294	2.652	3.982	0.446	80	474	100	243	377	1.277	172	71	269	108	26338	14948	3.625	2.061	0	0	0
4	6	4	"mppA"	"STM1679"	16430	15980	110	2053	2065	928	44	58	58	63	21	33	100	100	0	3209	3146	1265	40	83	83	88	26	29	100	100	0	0.638	0.655	0.640	0.644	1.238	0.655	0.917	80	428	100	5121	5070	-0.648	1995	3126	2007	3063	165237	251672	95.333	117.615	0	0	0
4	7	4	"rnhB"	"STM0230"	16610	15990	120	968	1085	488	44	58	58	64	27	42	100	100	0	1330	1604	927	57	82	82	87	25	28	98	98	0	0.729	0.675	0.711	0.729	1.718	0.559	0.796	120	449	100	2158	2549	-0.456	910	1248	1027	1522	130233	192517	37.815	60.680	0	0	0
4	8	4	"speE"	"STM0166"	16750	15990	120	467	470	205	43	58	58	63	26	41	97	95	0	1366	1370	577	42	83	83	88	28	31	100	97	0	0.319	0.320	0.315	0.311	1.470	0.315	0.847	120	464	100	1692	1699	-1.649	409	1283	412	1287	56410	164380	15.654	45.786	0	0	0
4	9	4	"yaeB"	"STM0243"	16960	15990	110	289	316	205	64	59	59	63	24	38	93	88	0	1151	1324	1013	76	87	87	92	29	31	98	98	0	0.216	0.208	0.206	0.200	1.683	0.182	0.727	80	460	100	1294	1494	-2.210	230	1064	257	1237	25264	105926	10.542	42.483	0	0	0
4	10	4	"cobS"	"STM2017"	17140	15990	110	818	925	582	62	57	57	62	22	35	100	98	0	1730	1840	1287	69	85	85	90	29	32	100	100	0	0.463	0.495	0.495	0.489	1.432	0.475	0.826	80	452	100	2406	2623	-1.112	761	1645	868	1755	73983	147229	39.227	60.345	0	0	0
4	11	4	"yeeI"	"STM2001"	17320	15990	120	557	1205	1827	151	55	55	60	25	41	94	91	0	506	894	1174	131	82	82	92	72	78	85	78	0	1.184	1.416	1.261	1.270	2.364	1.595	0.804	120	507	100	926	1962	0.244	502	424	1150	812	144614	107269	45.800	11.139	0	0	0
4	12	4	"fixX"	"STM0078"	17490	15990	110	73	87	48	55	53	53	62	97	156	7	1	0	401	527	393	74	83	83	97	74	76	97	81	0	0.063	0.077	0.070	0.070	2.692	0.063	0.378	80	452	100	338	478	-3.991	20	318	34	444	6921	42161	0.258	5.811	0	0	0
4	13	4	"ubiC"	"STM4233"	17680	16000	110	309	345	178	51	55	55	66	99	150	87	63	0	891	945	452	47	83	83	100	76	76	98	96	0	0.314	0.336	0.323	0.315	1.671	0.322	0.683	80	454	100	1062	1152	-1.670	254	808	290	862	27566	75595	2.818	11.118	0	0	0
4	14	4	"yjbJ"	"STM4240"	17860	16000	110	359	461	371	80	55	55	70	179	255	72	40	0	186	226	144	63	79	79	86	33	38	87	67	0	2.841	2.762	3.111	2.844	2.420	4.372	0.584	80	491	100	411	553	1.506	304	107	406	147	36919	18098	2.184	4.242	0	0	0
4	15	4	"yjcE"	"STM4269"	18030	15990	110	1026	1047	503	48	53	53	57	21	36	100	100	0	2567	2456	967	39	75	75	78	19	24	100	100	0	0.390	0.417	0.421	0.402	1.505	0.422	0.797	80	441	100	3465	3375	-1.357	973	2492	994	2381	83764	196499	47.143	125.158	0	0	0
4	16	4	"zur"	"STM4241"	18200	15990	110	398	523	508	97	52	52	76	189	248	90	42	0	981	1229	1235	100	77	77	129	445	344	93	52	0	0.383	0.409	0.400	0.388	1.548	0.408	0.909	80	434	100	1250	1623	-1.386	346	904	471	1152	41866	98329	2.365	2.472	0	0	0
4	17	4	"yfcZ"	"STM2390"	18370	16000	110	681	883	779	88	51	51	56	22	39	100	100	0	347	395	212	53	79	79	82	21	25	100	100	0	2.351	2.633	2.411	2.394	1.507	3.095	0.784	80	447	100	898	1148	1.233	630	268	832	316	70626	31615	37.591	14.905	0	0	0
4	18	4	""	"STM2372"	18560	15990	110	397	707	952	134	51	51	55	20	36	93	88	0	1373	2454	3328	135	77	77	81	24	29	98	97	0	0.267	0.276	0.278	0.275	1.889	0.251	0.847	80	477	100	1642	3033	-1.905	346	1296	656	2377	56547	196314	32.600	98.875	0	0	0
4	19	4	"ylaC"	"STM0471"	18730	15990	110	233	681	974	143	51	51	53	18	33	92	85	0	308	1099	1490	135	76	76	81	25	30	87	81	0	0.784	0.616	0.685	0.702	2.536	0.638	0.813	80	410	100	414	1653	-0.350	182	232	630	1023	54507	87943	34.889	40.720	0	0	0
4	20	4	"ybaP"	"STM0496"	18910	16000	110	545	544	231	42	49	49	51	16	31	100	98	0	1742	1671	630	37	76	76	81	23	28	100	100	0	0.298	0.310	0.314	0.300	1.384	0.295	0.880	80	440	100	2162	2090	-1.748	496	1666	495	1595	43518	133685	30.813	69.130	0	0	0
4	21	4	"ybbS"	"STM0514"	19090	16010	110	215	221	90	40	49	49	50	12	24	100	100	0	1937	1984	892	44	80	80	85	27	31	100	100	0	0.089	0.090	0.087	0.086	1.480	0.090	0.875	80	445	100	2023	2076	-3.484	166	1857	172	1904	17650	158682	14.250	70.333	0	0	0
4	22	4	"folD"	"STM0542"	19260	16000	110	887	952	597	62	49	49	51	14	27	100	100	0	1079	1205	755	62	80	80	86	35	40	100	97	0	0.839	0.803	0.777	0.786	1.471	0.802	0.895	80	448	100	1837	2028	-0.254	838	999	903	1125	76190	96360	64.357	31.971	0	0	0
4	23	4	"ybdG"	"STM0569"	19440	16000	110	1007	1042	404	38	47	47	57	80	140	100	100	0	1639	1764	690	39	76	76	97	132	136	100	100	0	0.614	0.589	0.600	0.591	1.260	0.582	0.939	80	493	100	2523	2683	-0.703	960	1563	995	1688	83369	141092	12.313	12.629	0	0	0
4	24	4	"fepB"	"STM0594"	19630	16000	110	77	91	48	52	43	43	52	78	150	15	3	0	995	1305	1096	83	71	71	88	125	142	98	93	0	0.037	0.039	0.038	0.035	2.067	0.038	0.654	80	523	100	958	1282	-4.764	34	924	48	1234	7293	104427	0.500	9.736	0	0	0
4	1	5	"slp"	"STM1819"	15530	16150	110	481	467	215	46	49	49	51	17	33	100	100	0	2233	2234	987	44	74	74	83	69	83	100	100	0	0.200	0.194	0.193	0.189	1.322	0.193	0.917	80	474	100	2591	2578	-2.321	432	2159	418	2160	37358	178703	24.471	31.174	0	0	0
4	2	5	"hemK"	"STM1775"	15720	16160	120	240	325	272	83	53	53	55	18	32	94	90	0	1075	1544	1511	97	80	80	88	68	77	96	93	0	0.188	0.186	0.191	0.174	2.513	0.166	0.809	120	475	100	1182	1736	-2.412	187	995	272	1464	39036	185246	15.000	21.412	0	0	0
4	3	5	"ychK"	"STM1754"	15890	16160	120	1375	1379	662	48	57	57	63	45	71	98	96	0	2109	2066	877	42	81	81	92	83	90	100	97	0	0.650	0.666	0.667	0.616	1.907	0.670	0.819	120	472	100	3346	3307	-0.622	1318	2028	1322	1985	165524	247919	29.244	23.783	0	0	0
4	4	5	"sdaA"	"STM1826"	16080	16160	120	2257	2547	1744	68	61	61	80	128	160	98	96	0	2525	2811	1859	66	83	83	92	68	73	98	98	0	0.899	0.911	0.914	0.894	1.916	0.911	0.787	120	475	100	4638	5214	-0.153	2196	2442	2486	2728	305663	337353	19.273	39.985	0	0	0
4	5	5	"minC"	"STM1814"	16260	16170	110	3010	2950	787	26	61	61	82	134	163	100	100	0	1423	1364	379	27	81	81	91	72	79	100	100	0	2.197	2.252	2.207	2.273	1.261	2.307	0.886	80	421	100	4291	4172	1.136	2949	1342	2889	1283	236017	109108	21.403	17.681	0	0	0
4	6	5	"ycgR"	"STM1798"	16420	16160	110	670	691	237	34	58	58	62	20	32	100	100	0	2177	2176	493	22	80	80	86	37	43	100	100	0	0.292	0.302	0.286	0.295	1.359	0.295	0.844	80	434	100	2709	2729	-1.777	612	2097	633	2096	55256	174112	31.450	56.486	0	0	0
4	7	5	"yihA"	"STM4001"	16600	16160	110	385	1020	1681	164	57	57	62	28	45	97	90	0	619	1432	2479	173	80	80	89	58	65	95	85	0	0.609	0.712	0.681	0.671	2.417	0.659	0.820	80	426	100	867	2315	-0.717	328	539	963	1352	81606	114578	34.214	23.155	0	0	0
4	8	5	"oxyR"	"STM4125"	16770	16170	110	858	2409	4463	185	59	59	128	802	626	50	37	0	428	884	1589	179	79	79	100	158	158	65	53	0	2.289	2.919	2.638	2.300	3.249	3.096	0.812	80	409	100	1148	3155	1.195	799	349	2350	805	192740	70717	2.844	4.962	0	0	0
4	9	5	"yneB"	"STM4078"	16960	16170	120	1236	1839	1892	102	59	59	116	735	633	67	43	0	1317	1812	2017	111	79	79	96	139	144	92	85	0	0.951	1.027	1.082	1.024	2.750	0.967	0.768	120	487	100	2415	3513	-0.073	1177	1238	1780	1733	220685	217495	2.344	12.345	0	0	0
4	10	5	"pfkA"	"STM4062"	17130	16180	110	910	1645	1999	121	58	58	61	19	31	100	98	0	798	1727	2393	138	79	79	84	27	32	100	98	0	1.185	0.963	1.109	1.128	2.706	0.893	0.762	80	395	100	1571	3235	0.245	852	719	1587	1648	131572	138183	83.368	60.852	0	0	0
4	11	5	"rhaR"	"STM4049"	17300	16170	110	186	310	352	113	55	55	61	56	91	71	52	0	941	1427	1889	132	80	80	104	185	177	82	73	0	0.152	0.189	0.168	0.168	2.643	0.170	0.747	80	442	100	992	1602	-2.716	131	861	255	1347	24789	114174	4.446	7.151	0	0	0
4	12	5	"yihZ"	"STM4028"	17490	16180	120	234	416	564	135	52	52	58	53	91	85	68	0	563	974	1725	177	78	78	100	177	177	78	61	0	0.375	0.406	0.450	0.410	2.916	0.258	0.507	120	477	100	667	1260	-1.414	182	485	364	896	49975	116914	6.755	4.938	0	0	0
4	13	5	"rpsK"	"STM3417"	17670	16180	120	881	1383	1401	101	54	54	99	395	398	79	54	0	368	481	433	90	77	77	86	68	79	85	74	0	2.842	3.290	3.491	3.341	2.044	3.955	0.701	120	465	100	1118	1733	1.507	827	291	1329	404	165965	57708	3.251	5.809	0	0	0
4	14	5	"rplF"	"STM3425"	17860	16190	110	1690	2237	1963	87	55	55	109	395	362	88	81	0	433	524	372	70	78	78	99	101	102	85	70	0	4.606	4.892	4.581	4.921	2.173	5.455	0.715	80	498	100	1990	2628	2.203	1635	355	2182	446	178923	41928	5.387	4.208	0	0	0
4	15	5	"rplN"	"STM3430"	18040	16190	110	705	1004	921	91	55	55	72	118	163	91	85	0	177	198	106	53	74	74	78	30	38	88	68	0	6.311	7.653	8.092	7.177	2.089	9.842	0.602	80	417	100	753	1073	2.658	650	103	949	124	80345	15822	7.898	4.000	0	0	0
4	16	5	"rpsC"	"STM3434"	18200	16180	120	1343	2428	3182	131	56	56	63	36	57	99	98	0	510	737	831	112	74	74	75	15	20	97	92	0	2.952	3.578	3.589	3.451	2.862	4.162	0.790	120	469	100	1723	3035	1.562	1287	436	2372	663	291383	88404	65.694	44.133	0	0	0
4	17	5	"rplW"	"STM3438"	18380	16170	110	722	973	817	83	57	57	67	59	88	97	93	0	263	314	178	56	76	76	79	21	26	98	96	0	3.556	3.849	3.959	3.403	2.122	4.725	0.747	80	448	100	852	1154	1.830	665	187	916	238	77848	25128	15.356	11.190	0	0	0
4	18	5	"ppiA"	"STM3472"	18560	16180	110	715	1173	1063	90	56	56	61	49	80	100	100	0	660	924	725	78	78	78	82	25	30	100	98	0	1.132	1.320	1.277	1.231	1.650	1.402	0.708	80	458	100	1241	1963	0.179	659	582	1117	846	93834	73901	22.694	33.680	0	0	0
4	19	5	"argI"	"STM4469"	18730	16180	120	172	241	208	86	53	53	58	61	105	72	47	0	1405	1786	1750	97	77	77	96	188	195	86	83	0	0.090	0.110	0.091	0.100	2.684	0.098	0.710	120	504	100	1447	1897	-3.480	119	1328	188	1709	28873	214264	3.000	8.989	0	0	0
4	20	5	"trpS2"	"STM4508"	18910	16180	120	114	142	101	71	50	50	51	13	25	85	75	0	1560	1882	1642	87	76	76	83	56	67	97	97	0	0.043	0.051	0.050	0.050	2.522	0.049	0.727	120	477	100	1548	1898	-4.535	64	1484	92	1806	17069	225824	7.000	32.125	0	0	0
4	21	5	"dnaT"	"STM4544"	19090	16180	120	134	343	543	158	48	48	50	12	24	81	72	0	289	762	1329	174	77	77	80	31	38	79	69	0	0.406	0.431	0.386	0.422	3.086	0.367	0.719	120	439	100	298	980	-1.302	86	212	295	685	41150	91433	24.417	22.000	0	0	0
4	22	5	"lplA"	"STM4576"	19270	16180	120	273	451	471	104	49	49	50	13	26	90	88	0	1040	1717	1964	114	79	79	83	24	28	95	95	0	0.233	0.245	0.236	0.255	2.619	0.217	0.792	120	451	100	1185	2040	-2.101	224	961	402	1638	54087	206092	30.846	68.083	0	0	0
4	23	5	""	"STM4596"	19440	16180	110	183	241	162	67	46	46	54	80	148	78	43	0	838	1133	842	74	75	75	88	121	137	93	90	0	0.180	0.184	0.186	0.175	1.821	0.176	0.825	80	446	100	900	1253	-2.478	137	763	195	1058	19303	90641	2.338	8.636	0	0	0
4	24	5	"rph"	"STM3734"	19620	16180	110	129	216	239	110	42	42	44	11	25	93	87	0	562	1002	1353	135	72	72	73	14	19	98	95	0	0.178	0.187	0.192	0.184	2.122	0.176	0.714	80	524	100	577	1104	-2.494	87	490	174	930	17283	80142	15.636	66.357	0	0	0
4	1	6	"yhgI"	"STM3511"	15540	16330	120	641	843	726	86	51	51	53	17	32	98	96	0	1133	1534	1357	88	77	77	83	61	73	98	95	0	0.559	0.544	0.622	0.549	2.580	0.448	0.543	120	589	100	1646	2249	-0.840	590	1056	792	1457	101130	184138	46.471	23.787	0	0	0
4	2	6	"yhcK"	"STM3340"	15710	16340	110	456	567	405	71	51	51	55	20	36	100	98	0	1357	1473	884	60	76	76	82	41	50	98	98	0	0.316	0.369	0.368	0.360	1.888	0.310	0.651	80	419	100	1686	1913	-1.661	405	1281	516	1397	45351	117808	25.600	33.927	0	0	0
4	3	6	"yhcC"	"STM3329"	15900	16340	110	228	255	108	42	52	52	56	18	32	100	100	0	2586	2831	1167	41	77	77	84	41	48	100	100	0	0.070	0.074	0.075	0.072	1.553	0.063	0.699	80	439	100	2685	2957	-3.833	176	2509	203	2754	20378	226441	11.056	67.000	0	0	0
4	4	6	"murA"	"STM3307"	16070	16340	120	1135	1296	1022	78	52	52	55	15	27	99	99	0	1981	2357	1762	74	77	77	80	19	23	100	100	0	0.569	0.546	0.507	0.499	2.405	0.499	0.663	120	483	100	2987	3524	-0.814	1083	1904	1244	2280	155529	282893	82.733	119.842	0	0	0
4	5	6	"rbfA"	"STM3285"	16250	16340	110	631	715	439	61	54	54	58	21	36	100	100	0	951	1069	604	56	76	76	79	16	20	100	100	0	0.659	0.666	0.702	0.673	1.652	0.640	0.770	80	407	100	1452	1654	-0.601	577	875	661	993	57218	85481	31.286	61.875	0	0	0
4	6	6	"yhbT"	"STM3273"	16430	16340	120	1372	1625	1219	75	56	56	60	27	45	100	98	0	863	1119	1066	95	78	78	83	33	39	99	96	0	1.676	1.507	1.599	1.590	2.061	1.343	0.773	120	505	100	2101	2610	0.745	1316	785	1569	1041	195014	134230	57.963	31.394	0	0	0
4	7	6	""	"STM3155"	16620	16340	110	134	194	158	81	55	55	58	29	50	71	60	0	253	363	319	87	78	78	84	50	59	77	66	0	0.451	0.488	0.463	0.477	3.929	0.513	0.307	80	427	100	254	424	-1.147	79	175	139	285	15515	29016	4.690	5.580	0	0	0
4	8	6	"nupG"	"STM3113"	16780	16340	120	825	907	723	79	56	56	113	771	682	50	6	0	2648	2845	1935	68	77	77	93	146	156	97	97	0	0.299	0.307	0.292	0.279	2.128	0.307	0.800	120	440	100	3340	3619	-1.741	769	2571	851	2768	108811	341375	1.030	18.849	0	0	0
4	9	6	"gshB"	"STM3095"	16960	16350	120	662	1282	1704	132	56	56	57	15	26	98	97	0	940	1602	1777	110	77	77	80	33	41	96	94	0	0.702	0.804	0.771	0.814	2.676	0.897	0.778	120	446	100	1469	2751	-0.510	606	863	1226	1525	153843	192242	81.667	46.121	0	0	0
4	10	6	""	"STM3075"	17140	16340	120	136	207	200	96	57	57	59	18	30	75	62	0	852	1175	1242	105	77	77	80	24	30	97	93	0	0.102	0.137	0.150	0.132	3.549	0.128	0.690	120	444	100	854	1248	-3.294	79	775	150	1098	24827	140980	8.222	45.625	0	0	0
4	11	6	"iciA"	"STM3064"	17320	16350	110	144	207	158	76	54	54	58	24	41	88	75	0	804	1066	824	77	76	76	88	147	167	96	91	0	0.124	0.155	0.143	0.122	2.450	0.137	0.633	80	408	100	818	1143	-3.016	90	728	153	990	16525	85248	6.208	6.653	0	0	0
4	12	6	"fldB"	"STM3045"	17500	16350	120	252	333	281	84	52	52	54	13	24	93	88	0	559	835	825	98	74	74	76	15	19	95	94	0	0.412	0.369	0.338	0.387	2.837	0.282	0.616	120	399	100	685	1042	-1.278	200	485	281	761	40017	100192	21.462	50.600	0	0	0
4	13	6	"nadE"	"STM1310"	17670	16350	120	705	1613	2463	152	52	52	55	22	40	100	99	0	827	1469	1978	134	76	76	78	18	23	99	98	0	0.870	1.121	1.101	1.008	2.409	1.241	0.838	120	430	100	1404	2954	-0.202	653	751	1561	1393	193603	176288	70.818	77.278	0	0	0
4	14	6	"ydiE"	"STM1346"	17820	16350	70	62	75	47	62	52	52	55	21	38	28	15	0	133	200	179	89	83	83	118	127	107	31	15	0	0.200	0.197	0.401	0.416	3.953	0.153	0.382	32	212	100	60	140	-2.322	10	50	23	117	2390	6386	0.952	0.646	0	0	0
4	15	6	"lpp"	"STM1377"	18020	16350	110	258	403	428	106	54	54	61	77	126	73	56	0	88	100	46	46	76	76	91	74	81	8	3	0	17.000	14.542	11.300	12.174	4.449	27.378	0.172	80	454	100	216	373	4.087	204	12	349	24	32245	7999	4.442	0.122	0	0	0
4	16	6	"sodB"	"STM1431"	18200	16350	120	2630	5966	10785	180	58	58	68	74	108	100	97	0	199	439	874	199	75	75	86	96	111	58	43	0	20.742	16.231	20.374	21.142	2.875	15.635	0.669	120	455	100	2696	6272	4.374	2572	124	5908	364	715934	52657	79.703	3.677	0	0	0
4	17	6	"gst"	"STM1451"	18370	16350	110	587	1385	2191	158	58	58	65	36	55	100	97	0	285	779	1267	162	75	75	78	19	24	97	92	0	2.519	1.885	1.994	2.275	2.496	1.865	0.856	80	446	100	739	2031	1.333	529	210	1327	704	110767	62321	36.667	36.895	0	0	0
4	18	6	"sodC"	"STM1044"	18550	16360	110	1250	1375	722	52	54	54	57	19	33	100	100	0	672	778	497	63	76	76	78	19	24	100	98	0	2.007	1.882	1.839	2.000	1.622	1.814	0.769	80	455	100	1792	2023	1.005	1196	596	1321	702	109970	62228	69.368	36.842	0	0	0
4	19	6	"yhhV"	"STM3559"	18710	16350	90	92	178	349	196	53	53	72	135	187	25	7	0	234	527	876	166	76	76	141	444	314	23	15	0	0.247	0.277	0.250	0.211	2.908	0.315	0.838	52	336	100	197	576	-2.018	39	158	125	451	9248	27389	0.785	0.869	0	0	0
4	20	6	"yhhL"	"STM3573"	18890	16360	110	84	151	204	135	53	53	67	114	170	18	10	0	202	398	562	141	77	77	127	379	298	21	8	0	0.248	0.305	0.294	0.272	2.832	0.319	0.752	80	474	100	156	419	-2.012	31	125	98	321	12077	31849	0.737	0.715	0	0	0
4	21	6	"yhhQ"	"STM3579"	19080	16350	110	96	145	130	89	50	50	52	14	26	77	65	0	482	909	1062	116	77	77	85	67	78	92	86	0	0.114	0.114	0.111	0.098	2.377	0.094	0.656	80	450	100	451	927	-3.138	46	405	95	832	11566	72711	6.643	12.299	0	0	0
4	22	6	"nikR"	"STM3584"	19260	16350	130	129	176	164	93	49	49	51	15	29	83	72	0	262	358	309	86	75	75	81	36	44	81	75	0	0.428	0.449	0.434	0.461	2.829	0.397	0.498	120	513	100	267	410	-1.225	80	187	127	283	21133	42965	8.333	7.694	0	0	0
4	23	6	""	"STM3595"	19440	16360	110	677	909	726	79	46	46	49	19	38	100	100	0	1605	2163	1587	73	73	73	78	27	34	100	100	0	0.412	0.413	0.403	0.389	1.574	0.402	0.846	80	462	100	2163	2953	-1.280	631	1532	863	2090	72717	173067	45.263	77.222	0	0	0
4	24	6	""	"STM3600"	19630	16360	110	248	338	304	89	43	43	44	12	27	100	98	0	909	1325	1147	86	71	71	73	15	20	100	100	0	0.245	0.235	0.235	0.235	1.671	0.215	0.791	80	536	100	1043	1549	-2.031	205	838	295	1254	27002	105969	24.500	83.467	0	0	0
4	1	7	"yidF"	"STM3803"	15540	16520	110	893	1190	995	83	53	53	56	19	33	100	100	0	1195	1469	1081	73	73	73	77	24	31	100	100	0	0.749	0.814	0.788	0.796	2.001	0.848	0.600	80	496	100	1962	2533	-0.418	840	1122	1137	1396	95209	117510	59.684	58.000	0	0	0
4	2	7	"ibpA"	"STM3809"	15710	16520	120	380	481	460	95	54	54	59	22	37	92	87	0	517	643	562	87	72	72	74	16	21	93	91	0	0.733	0.748	0.637	0.717	2.977	0.730	0.549	120	508	100	771	998	-0.449	326	445	427	571	57761	77113	19.182	35.563	0	0	0
4	3	7	"ccmC"	"STM2252"	15890	16520	110	1513	2090	2491	119	54	54	56	16	28	100	100	0	735	1218	1336	109	74	74	75	15	20	100	98	0	2.207	1.780	1.673	1.903	2.531	2.003	0.535	80	446	100	2120	3180	1.142	1459	661	2036	1144	167221	97468	127.125	76.200	0	0	0
4	4	7	"torC"	"STM3823"	16060	16520	110	127	143	76	53	51	51	53	12	22	97	91	0	2271	2475	2021	81	76	76	79	22	27	100	100	0	0.035	0.038	0.042	0.040	1.998	0.034	0.744	80	453	100	2271	2491	-4.852	76	2195	92	2399	11469	198015	7.500	108.909	0	0	0
4	5	7	"dgoK"	"STM3829"	16250	16520	120	238	253	155	61	51	51	53	13	24	95	94	0	2200	2464	1613	65	77	77	80	20	25	99	99	0	0.088	0.085	0.085	0.081	2.388	0.075	0.711	120	525	100	2310	2589	-3.505	187	2123	202	2387	30358	295660	15.385	119.200	0	0	0
4	6	7	""	"STM3833"	16430	16520	120	221	252	187	74	52	52	54	15	27	93	87	0	1582	1807	1597	88	78	78	82	23	28	99	97	0	0.112	0.116	0.107	0.103	2.222	0.098	0.686	120	466	100	1673	1929	-3.154	169	1504	200	1729	30243	216848	13.200	75.000	0	0	0
4	7	7	""	"STM0098"	16590	16520	110	352	361	111	30	52	52	55	24	43	100	100	0	2802	2833	716	25	78	78	86	54	62	100	100	0	0.110	0.112	0.115	0.108	1.545	0.112	0.798	80	444	100	3024	3064	-3.183	300	2724	309	2755	28889	226624	12.750	50.870	0	0	0
4	8	7	"ilvI"	"STM0116"	16770	16510	110	538	600	279	46	51	51	55	27	49	100	100	0	5138	5641	2239	39	78	78	108	220	203	100	100	0	0.096	0.099	0.094	0.096	1.364	0.095	0.809	80	459	100	5547	6112	-3.377	487	5060	549	5563	48010	451306	20.185	25.150	0	0	0
4	9	7	"ftsI"	"STM0122"	16950	16530	110	3356	3330	574	17	52	52	56	29	51	100	100	0	5489	5385	759	14	77	77	106	226	213	100	100	0	0.610	0.618	0.621	0.614	1.179	0.619	0.928	80	423	100	8716	8586	-0.712	3304	5412	3278	5308	266374	430824	112.897	23.358	0	0	0
4	10	7	"murC"	"STM0129"	17130	16530	120	1271	1611	1174	72	54	54	57	16	28	100	100	0	1529	1908	1470	77	77	77	82	39	47	98	98	0	0.838	0.850	0.880	0.925	2.288	0.775	0.590	120	480	100	2669	3388	-0.255	1217	1452	1557	1831	193344	228968	97.125	46.821	0	0	0
4	11	7	"guaC"	"STM0141"	17310	16520	120	1739	2404	2209	91	54	54	56	14	25	100	99	0	1162	1516	1390	91	76	76	83	42	50	94	90	0	1.552	1.632	1.672	1.805	2.618	1.697	0.794	120	470	100	2771	3790	0.634	1685	1086	2350	1440	288464	181865	167.714	34.119	0	0	0
4	12	7	"aroP"	"STM0150"	17490	16530	120	257	353	310	87	53	53	55	15	27	92	90	0	1526	1760	1351	76	75	75	82	42	51	99	97	0	0.141	0.178	0.172	0.159	2.697	0.168	0.658	120	450	100	1655	1985	-2.830	204	1451	300	1685	42403	211211	19.867	39.952	0	0	0
4	13	7	""	"STM1549"	17660	16520	110	388	449	436	97	53	53	55	14	25	100	96	0	832	927	720	77	76	76	79	18	22	97	97	0	0.443	0.465	0.463	0.452	2.176	0.466	0.716	80	433	100	1091	1247	-1.174	335	756	396	851	35911	74191	28.143	47.111	0	0	0
4	14	7	""	"STM1554"	17850	16530	110	376	415	218	52	52	52	54	13	24	100	98	0	1940	1882	775	41	77	77	84	38	45	100	100	0	0.174	0.201	0.189	0.196	1.498	0.239	0.456	80	485	100	2187	2168	-2.524	324	1863	363	1805	33183	150540	27.769	47.316	0	0	0
4	15	7	""	"STM1558"	18020	16530	120	1466	1591	865	54	55	55	58	32	55	100	98	0	3861	4078	1899	46	77	77	80	21	26	100	100	0	0.373	0.384	0.377	0.368	1.789	0.382	0.876	120	457	100	5195	5537	-1.423	1411	3784	1536	4001	190977	489341	47.906	190.381	0	0	0
4	16	7	"sfcA"	"STM1566"	18180	16530	110	2003	2190	1068	48	56	56	92	228	247	100	100	0	3380	3353	1504	44	78	78	147	421	286	100	98	0	0.590	0.652	0.642	0.638	1.382	0.648	0.888	80	424	100	5249	5409	-0.762	1947	3302	2134	3275	175216	268276	9.202	7.615	0	0	0
4	17	7	"fdnG"	"STM1570"	18370	16530	110	952	1236	1215	98	54	54	85	216	254	92	80	0	945	1226	1177	96	76	76	138	398	288	82	55	0	1.033	1.028	1.044	1.028	2.111	1.043	0.661	80	478	100	1767	2332	0.047	898	869	1182	1150	98895	98086	5.329	2.734	0	0	0
4	18	7	"narZ"	"STM1577"	18540	16530	110	84	109	101	92	51	51	52	13	25	77	57	0	473	560	513	91	75	75	78	18	23	100	96	0	0.083	0.120	0.088	0.087	2.356	0.120	0.476	80	465	100	431	543	-3.592	33	398	58	485	8716	44785	4.385	26.778	0	0	0
4	19	7	"yciO"	"STM1720"	18730	16540	110	362	501	468	93	51	51	52	20	38	98	97	0	591	943	922	97	77	77	79	20	25	100	98	0	0.605	0.520	0.483	0.509	2.120	0.473	0.750	80	501	100	825	1316	-0.725	311	514	450	866	40067	75414	22.450	43.200	0	0	0
4	20	7	"yciC"	"STM1734"	18910	16530	110	821	976	753	77	52	52	53	14	26	100	100	0	1213	1483	1245	83	77	77	78	14	17	100	100	0	0.677	0.657	0.630	0.646	1.540	0.605	0.827	80	480	100	1905	2330	-0.563	769	1136	924	1406	78083	118679	65.929	100.357	0	0	0
4	21	7	""	"STM1747"	19100	16540	110	157	292	420	143	52	52	53	14	26	88	80	0	229	426	534	125	76	76	78	14	17	93	87	0	0.686	0.686	0.731	0.687	2.522	0.699	0.600	80	478	100	258	590	-0.543	105	153	240	350	23379	34062	17.071	24.857	0	0	0
4	22	7	"narI"	"STM1761"	19270	16530	110	90	177	234	132	49	49	58	70	120	35	21	0	425	1026	1608	156	75	75	82	37	45	92	90	0	0.117	0.135	0.123	0.120	2.652	0.127	0.740	80	470	100	391	1079	-3.094	41	350	128	951	14126	82101	1.700	25.514	0	0	0
4	23	7	"chaB"	"STM1770"	19470	16530	100	87	204	296	145	47	47	61	79	129	32	26	0	98	203	220	108	73	73	83	45	54	42	30	0	1.600	1.208	1.000	1.108	3.701	1.372	0.525	80	401	100	65	287	0.678	40	25	157	130	16359	16267	1.810	2.667	0	0	0
4	24	7	""	"STM1785"	19620	16540	110	189	236	129	54	43	43	44	17	38	97	96	0	1643	1917	1052	54	70	70	72	15	20	100	100	0	0.093	0.104	0.095	0.097	1.598	0.099	0.840	80	483	100	1719	2040	-3.429	146	1573	193	1847	18863	153372	11.294	123.000	0	0	0
4	1	8	"nuoN"	"STM2316"	15530	16710	110	7493	7988	2744	34	55	55	60	20	33	100	100	0	3608	3909	1163	29	75	75	80	49	61	100	100	0	2.105	2.069	2.008	2.039	1.249	2.218	0.897	80	523	100	10971	11767	1.074	7438	3533	7933	3834	639070	312705	396.400	78.143	0	0	0
4	2	8	"nuoC"	"STM2326"	15700	16700	110	6256	6932	2873	41	58	58	64	24	37	100	100	0	2688	2761	856	31	75	75	77	19	24	100	100	0	2.372	2.559	2.470	2.494	1.314	2.756	0.846	80	448	100	8811	9560	1.246	6198	2613	6874	2686	554530	220909	286.167	141.263	0	0	0
4	3	8	"yfbS"	"STM2333"	15880	16700	110	755	899	537	59	56	56	60	20	33	100	98	0	2230	2630	1666	63	75	75	77	16	20	100	100	0	0.324	0.330	0.339	0.327	1.514	0.292	0.780	80	492	100	2854	3398	-1.624	699	2155	843	2555	71933	210429	41.950	159.563	0	0	0
4	4	8	"yfcC"	"STM2339"	16070	16710	100	193	235	152	64	52	52	54	14	25	100	96	0	1462	1936	1234	63	76	76	80	20	25	100	100	0	0.102	0.098	0.090	0.090	1.588	0.094	0.825	80	428	100	1527	2043	-3.297	141	1386	183	1860	18834	154907	12.929	92.800	0	0	0
4	5	8	""	"STM2343"	16240	16710	100	260	312	222	71	52	52	55	16	29	100	100	0	771	897	584	65	79	79	82	25	30	100	100	0	0.301	0.318	0.301	0.308	1.609	0.340	0.727	80	414	100	900	1078	-1.734	208	692	260	818	24993	71747	16.063	32.600	0	0	0
4	6	8	"yfcH"	"STM2350"	16430	16710	110	1092	1173	608	51	52	52	54	15	27	100	100	0	2933	3175	1452	45	83	83	85	23	27	100	100	0	0.365	0.363	0.357	0.360	1.267	0.352	0.876	80	459	100	3890	4213	-1.454	1040	2850	1121	3092	93817	253996	74.600	134.348	0	0	0
4	7	8	"fdx"	"STM2538"	16600	16710	110	568	701	519	74	50	50	52	14	26	100	100	0	977	1181	935	79	80	80	84	22	26	100	100	0	0.577	0.591	0.616	0.605	1.552	0.529	0.745	80	464	100	1415	1752	-0.792	518	897	651	1101	56065	94442	46.357	49.864	0	0	0
4	8	8	"cadB"	"STM2558"	16780	16700	110	179	199	94	47	48	48	51	24	47	100	96	0	4196	4758	2489	52	78	78	93	170	182	100	100	0	0.032	0.032	0.032	0.031	1.399	0.031	0.839	80	473	100	4249	4831	-4.974	131	4118	151	4680	15891	380618	6.167	27.441	0	0	0
4	9	8	"yfhG"	"STM2563"	16960	16710	120	753	878	755	85	49	49	51	12	23	96	95	0	1205	1269	1011	79	76	76	79	19	24	99	96	0	0.624	0.695	0.690	0.635	2.082	0.704	0.862	120	486	100	1833	2022	-0.681	704	1129	829	1193	105389	152306	68.917	62.632	0	0	0
4	10	8	""	"STM2570"	17130	16710	110	346	453	335	73	53	53	58	21	36	98	96	0	2509	3083	2213	71	78	78	81	20	24	100	100	0	0.121	0.133	0.119	0.123	1.453	0.128	0.881	80	412	100	2724	3405	-3.053	293	2431	400	3005	36279	246603	18.810	150.100	0	0	0
4	11	8	""	"STM2587"	17310	16710	110	135	153	74	48	54	54	58	19	32	92	83	0	2210	2670	1650	61	81	81	87	42	48	100	100	0	0.038	0.038	0.038	0.036	1.680	0.036	0.719	80	474	100	2210	2688	-4.716	81	2129	99	2589	12260	213589	5.000	61.500	0	0	0
4	12	8	""	"STM2593"	17490	16700	110	114	127	61	48	52	52	56	22	39	91	68	0	1140	1180	457	38	79	79	93	98	105	100	100	0	0.058	0.068	0.061	0.058	1.797	0.064	0.538	80	458	100	1123	1176	-4.097	62	1061	75	1101	10195	94405	3.227	11.092	0	0	0
4	13	8	"yhbP"	"STM3270"	17680	16710	110	576	559	152	27	52	52	55	21	38	100	100	0	2205	2110	514	24	78	78	89	89	100	100	100	0	0.246	0.250	0.250	0.245	1.233	0.255	0.909	80	476	100	2651	2539	-2.021	524	2127	507	2032	44751	168804	24.000	22.708	0	0	0
4	14	8	""	"STM3277"	17840	16710	100	116	120	32	26	54	54	55	16	29	97	92	0	3466	3630	805	22	82	82	86	22	25	100	100	0	0.018	0.019	0.017	0.017	1.656	0.018	0.695	80	388	100	3446	3614	-5.770	62	3384	66	3548	9620	290437	4.063	161.091	0	0	0
4	15	8	"pnp"	"STM3282"	18020	16710	120	8430	8213	2792	33	56	56	58	17	29	100	100	0	5870	5712	1964	34	83	83	85	21	24	99	99	0	1.447	1.449	1.444	1.496	1.893	1.457	0.961	120	484	100	14161	13786	0.533	8374	5787	8157	5629	985580	685382	479.706	267.952	0	0	0
4	16	8	"secG"	"STM3293"	18190	16710	100	1647	1878	991	52	53	53	64	82	128	100	100	0	892	992	442	44	79	79	94	140	148	100	98	0	1.961	1.999	1.931	1.981	1.302	2.137	0.886	80	400	100	2407	2738	0.971	1594	813	1825	913	150274	79341	22.122	6.414	0	0	0
4	17	8	"yhbE"	"STM3302"	18370	16710	110	496	525	156	29	50	50	52	13	25	100	100	0	2545	2711	559	20	76	76	79	17	21	100	100	0	0.181	0.180	0.180	0.175	1.277	0.182	0.920	80	480	100	2915	3110	-2.469	446	2469	475	2635	41991	216891	36.385	154.824	0	0	0
4	18	8	"yrbA"	"STM3308"	18550	16710	110	222	254	143	56	51	51	52	13	25	98	95	0	425	469	252	53	77	77	79	19	24	98	96	0	0.491	0.518	0.527	0.509	1.703	0.496	0.699	80	492	100	519	595	-1.025	171	348	203	392	20339	37510	15.538	20.526	0	0	0
4	19	8	""	"STM0718"	18730	16710	110	143	142	45	31	49	49	50	14	28	95	92	0	2412	2538	655	25	79	79	81	18	22	100	100	0	0.040	0.038	0.037	0.034	1.662	0.038	0.795	80	464	100	2427	2552	-4.633	94	2333	93	2459	11329	203002	6.571	136.500	0	0	0
4	20	8	""	"STM0724"	18900	16710	100	48	49	14	28	48	48	50	14	28	6	3	0	88	95	36	37	77	77	78	14	17	43	21	0	0.000	0.056	0.333	0.405	3.386	0.273	0.186	80	440	100	11	19	Error	0	11	1	18	3949	7638	-0.071	1.214	-50	0	0
4	21	8	"sdhD"	"STM0733"	19090	16710	110	1430	1842	1757	95	49	49	51	13	25	100	100	0	600	723	508	70	79	79	81	16	19	100	100	0	2.651	2.784	2.626	2.601	1.330	3.290	0.866	80	491	100	1902	2437	1.406	1381	521	1793	644	147337	57811	137.769	40.125	0	0	0
4	22	8	"ybgC"	"STM0744"	19270	16710	100	277	296	204	68	47	47	48	11	22	98	97	0	734	759	442	58	77	77	78	16	20	100	100	0	0.350	0.365	0.353	0.333	1.624	0.385	0.889	80	442	100	887	931	-1.514	230	657	249	682	23663	60701	22.545	42.563	0	0	0
4	23	8	"ybgF"	"STM0750"	19450	16710	110	3066	3101	1271	40	47	47	52	29	55	100	100	0	1295	1318	452	34	72	72	79	35	44	100	100	0	2.469	2.451	2.508	2.359	1.360	2.600	0.944	80	480	100	4242	4300	1.304	3019	1223	3054	1246	248091	105435	105.138	35.400	0	0	0
4	24	8	"aroG"	"STM0760"	19620	16720	110	1281	1475	823	55	47	47	55	28	50	100	100	0	1782	2118	1259	59	72	72	73	15	20	100	100	0	0.722	0.698	0.715	0.709	1.342	0.662	0.924	80	511	100	2944	3474	-0.471	1234	1710	1428	2046	117986	169470	50.714	136.333	0	0	0
4	1	9	""	"STM0868"	15540	16890	110	644	693	206	29	52	52	53	14	26	100	100	0	7125	7550	1570	20	81	81	86	53	61	100	100	0	0.084	0.086	0.086	0.083	1.275	0.085	0.912	80	470	100	7636	8110	-3.573	592	7044	641	7469	55431	604006	45.714	140.830	0	0	0
4	2	9	"rimK"	"STM0875"	15700	16880	110	394	483	389	80	51	51	53	13	24	100	100	0	2406	3114	2331	74	79	79	82	21	25	100	100	0	0.147	0.142	0.149	0.143	1.693	0.134	0.739	80	465	100	2670	3467	-2.762	343	2327	432	3035	38649	249126	33.077	144.381	0	0	0
4	3	9	"ybjF"	"STM0882"	15890	16880	110	433	432	137	31	52	52	53	12	22	100	98	0	4402	4459	1288	28	79	79	83	28	33	100	100	0	0.088	0.087	0.089	0.083	1.399	0.084	0.882	80	479	100	4704	4760	-3.504	381	4323	380	4380	34548	356685	31.583	156.286	0	0	0
4	4	9	"artP"	"STM0891"	16060	16880	110	2533	2403	501	20	53	53	56	16	28	100	100	0	3871	3825	632	16	80	80	83	25	30	100	100	0	0.654	0.628	0.643	0.614	1.293	0.631	0.941	80	453	100	6271	6095	-0.612	2480	3791	2350	3745	192234	305990	146.688	149.680	0	0	0
4	5	9	""	"STM0896"	16240	16880	110	71	76	23	30	52	52	55	16	29	55	28	0	1937	2157	1007	46	80	80	84	25	29	100	100	0	0.010	0.012	0.012	0.010	2.305	0.011	0.291	80	452	100	1876	2101	-6.611	19	1857	24	2077	6077	172588	1.313	82.920	0	0	0
4	6	9	""	"STM0901"	16420	16880	100	58	60	21	35	51	51	52	13	25	23	11	0	3766	3642	953	26	82	82	84	18	21	100	100	0	0.002	0.003	0.003	0.003	2.686	0.002	0.033	80	420	100	3691	3569	-9.040	7	3684	9	3560	4791	291339	0.615	197.667	0	0	0
4	7	9	""	"STM1035"	16600	16880	110	97	104	39	37	49	49	50	13	26	88	80	0	1313	1338	702	52	80	80	83	19	22	100	98	0	0.039	0.044	0.043	0.045	2.069	0.039	0.608	80	453	100	1281	1313	-4.683	48	1233	55	1258	8357	107068	4.154	66.053	0	0	0
4	8	9	""	"STM1039"	16780	16880	110	102	110	48	43	48	48	50	12	24	91	77	0	1764	1797	955	53	79	79	83	21	25	100	100	0	0.032	0.036	0.034	0.031	1.966	0.034	0.627	80	466	100	1739	1780	-4.964	54	1685	62	1718	8788	143791	5.000	81.619	0	0	0
4	9	9	"aceK"	"STM4185"	16950	16880	110	391	397	131	32	49	49	50	14	28	100	100	0	6648	6868	1550	22	77	77	80	20	25	100	100	0	0.052	0.051	0.049	0.047	1.540	0.051	0.880	80	432	100	6913	7139	-4.264	342	6571	348	6791	31735	549403	24.786	339.400	0	0	0
4	10	9	""	"STM4196"	17130	16880	110	90	108	56	51	51	51	56	20	35	72	48	0	1434	1791	1349	75	78	78	82	23	28	100	100	0	0.029	0.033	0.032	0.029	2.059	0.033	0.709	80	478	100	1395	1770	-5.120	39	1356	57	1713	8657	143240	2.600	74.304	0	0	0
4	11	9	""	"STM4200"	17320	16890	110	196	224	108	48	51	51	55	18	32	98	97	0	8192	8739	3185	36	79	79	82	20	24	100	100	0	0.018	0.020	0.018	0.018	1.490	0.021	0.855	80	465	100	8258	8833	-5.806	145	8113	173	8660	17894	699110	9.389	432.850	0	0	0
4	12	9	""	"STM4204"	17480	16880	110	211	224	98	43	49	49	51	13	25	98	98	0	2905	2748	1257	45	78	78	81	17	20	100	100	0	0.057	0.066	0.065	0.062	1.557	0.061	0.802	80	465	100	2989	2845	-4.125	162	2827	175	2670	17911	219853	13.308	156.882	0	0	0
4	13	9	"pduE"	"STM2042"	17670	16890	100	1340	1328	224	16	51	51	52	15	28	100	100	0	3047	2958	465	15	81	81	84	18	21	100	100	0	0.435	0.444	0.453	0.443	1.164	0.436	0.950	80	418	100	4255	4154	-1.202	1289	2966	1277	2877	106242	236659	85.067	159.667	0	0	0
4	14	9	"pduV"	"STM2056"	17840	16890	100	252	284	127	44	55	55	57	17	29	100	100	0	2436	2542	727	28	82	82	86	24	27	100	100	0	0.084	0.093	0.082	0.085	1.633	0.093	0.668	80	408	100	2551	2689	-3.579	197	2354	229	2460	22681	203378	13.353	102.333	0	0	0
4	15	9	"stfF"	"STM0199"	18020	16890	100	122	134	61	45	53	53	55	18	32	92	82	0	2296	2535	1110	43	83	83	85	19	22	100	100	0	0.031	0.033	0.031	0.029	1.716	0.033	0.679	80	402	100	2282	2533	-5.003	69	2213	81	2452	10717	202782	4.389	128.947	0	0	0
4	16	9	"thiH"	"STM4159"	18190	16890	110	339	353	108	30	49	49	52	16	30	100	100	0	4387	4578	1021	22	80	80	84	31	36	100	100	0	0.067	0.068	0.067	0.066	1.265	0.068	0.893	80	439	100	4597	4802	-3.893	290	4307	304	4498	28254	366246	18.813	144.968	0	0	0
4	17	9	"yojN"	"STM2269"	18360	16890	110	1187	1193	210	17	49	49	58	87	150	100	100	0	4731	4857	765	15	78	78	122	350	286	100	100	0	0.245	0.239	0.240	0.238	1.179	0.236	0.935	80	490	100	5791	5923	-2.032	1138	4653	1144	4779	95459	388555	13.046	13.529	0	0	0
4	18	9	""	"STM4261"	18550	16900	100	753	866	528	60	51	51	59	73	123	100	97	0	529	671	492	73	78	78	121	361	298	58	30	0	1.557	1.374	1.427	1.505	1.767	1.281	0.692	80	440	100	1153	1408	0.638	702	451	815	593	69241	53714	11.055	1.524	0	0	0
4	19	9	"traP"	"PSLT082"	18730	16900	110	99	117	74	63	48	48	50	15	30	86	71	0	2641	3289	2640	80	78	78	80	18	22	100	100	0	0.020	0.021	0.022	0.017	2.257	0.023	0.774	80	479	100	2614	3280	-5.651	51	2563	69	3211	9394	263137	4.467	178.278	0	0	0
4	20	9	""	"STM1542"	18910	16900	100	328	380	245	64	46	46	48	11	22	100	100	0	1651	2127	1415	66	77	77	79	14	17	100	100	0	0.179	0.163	0.166	0.159	1.519	0.161	0.919	80	419	100	1856	2384	-2.481	282	1574	334	2050	30404	170151	30.182	146.286	0	0	0
4	21	9	""	"STM4309"	19080	16900	110	348	351	90	25	46	46	48	11	22	100	100	0	6037	6003	1100	18	82	82	86	26	30	100	100	0	0.051	0.052	0.053	0.050	1.400	0.050	0.841	80	476	100	6257	6226	-4.301	302	5955	305	5921	28079	480212	27.545	227.577	0	0	0
4	22	9	"adi"	"STM4296"	19270	16900	110	239	243	53	21	45	45	46	13	28	100	100	0	3079	3033	592	19	82	82	86	26	30	100	100	0	0.065	0.067	0.066	0.066	1.215	0.067	0.897	80	463	100	3191	3149	-3.949	194	2997	198	2951	19430	242652	15.154	113.346	0	0	0
4	23	9	"lpxO"	"STM4286"	19440	16900	100	868	902	251	27	42	42	44	13	29	100	100	0	2625	2716	710	26	76	76	79	20	25	100	100	0	0.324	0.326	0.327	0.324	1.206	0.319	0.937	80	418	100	3375	3500	-1.626	826	2549	860	2640	72195	217274	66.000	131.850	0	0	0
4	24	9	"nrfC"	"STM4279"	19620	16900	100	177	263	290	110	43	43	46	13	28	98	93	0	701	1033	943	91	73	73	75	16	21	100	100	0	0.213	0.229	0.193	0.197	1.966	0.198	0.489	80	464	100	762	1180	-2.229	134	628	220	960	21032	82615	16.692	59.875	0	0	0
4	1	10	"yafB"	"STM0255"	15530	17050	100	697	697	128	18	49	49	51	13	25	100	100	0	4999	4901	607	12	79	79	81	19	23	100	100	0	0.132	0.134	0.133	0.132	1.219	0.133	0.944	80	427	100	5568	5470	-2.925	648	4920	648	4822	55742	392077	49.692	253.684	0	0	0
4	2	10	""	"STM0274"	15700	17060	110	488	494	86	17	49	49	51	13	25	100	100	0	9959	10098	1365	13	81	81	85	22	25	100	100	0	0.044	0.044	0.045	0.044	1.171	0.044	0.930	80	454	100	10317	10462	-4.492	439	9878	445	10017	39559	807823	34.077	455.136	0	0	0
4	3	10	""	"STM0282"	15870	17050	90	186	195	67	34	48	48	53	27	50	98	96	0	4419	4551	1465	32	84	84	136	310	227	100	100	0	0.032	0.033	0.031	0.031	1.436	0.034	0.811	52	358	100	4473	4614	-4.973	138	4335	147	4467	10139	236630	5.259	14.242	0	0	0
4	4	10	""	"STM0288"	16060	17060	100	96	102	31	30	49	49	54	26	48	83	41	0	1563	1604	839	52	80	80	122	281	230	96	87	0	0.032	0.035	0.035	0.034	1.857	0.030	0.653	80	439	100	1530	1577	-4.980	47	1483	53	1524	8160	128321	1.846	5.274	0	0	0
4	5	10	""	"STM0297"	16240	17050	100	54	55	14	25	50	50	51	14	27	25	6	0	253	285	155	54	78	78	80	16	20	100	96	0	0.023	0.024	0.058	0.058	2.219	0.030	0.070	80	420	100	179	212	-5.451	4	175	5	207	4414	22823	0.286	12.813	0	0	0
4	6	10	"yafJ"	"STM0311"	16410	17050	90	1266	1273	440	34	50	50	57	42	73	100	100	0	2323	2203	649	29	78	78	87	59	67	100	100	0	0.542	0.576	0.564	0.567	1.162	0.586	0.957	52	357	100	3461	3348	-0.885	1216	2245	1223	2125	66206	114546	28.952	35.864	0	0	0
4	7	10	"ycfJ"	"STM1212"	16590	17050	110	238	328	343	104	50	50	57	38	66	95	86	0	903	1096	906	82	77	77	84	51	60	100	98	0	0.228	0.273	0.248	0.235	2.137	0.227	0.469	80	491	100	1014	1297	-2.135	188	826	278	1019	26212	87645	7.132	19.843	0	0	0
4	8	10	"ycfX"	"STM1220"	16770	17060	110	2043	2042	566	27	50	50	52	14	26	100	100	0	3413	3453	734	21	76	76	79	17	21	100	100	0	0.597	0.590	0.599	0.577	1.270	0.594	0.932	80	466	100	5330	5369	-0.744	1993	3337	1992	3377	163332	276208	142.143	198.471	0	0	0
4	9	10	""	"STM1236"	16950	17060	100	132	143	61	42	53	53	55	16	29	100	91	0	397	469	265	56	76	76	78	18	23	100	100	0	0.246	0.229	0.238	0.227	1.644	0.200	0.228	80	420	100	400	483	-2.023	79	321	90	393	11465	37526	5.500	21.722	0	0	0
4	10	10	""	"STM1253"	17130	17060	100	528	591	282	47	53	53	56	22	39	98	97	0	902	1048	542	51	75	75	79	21	26	100	100	0	0.574	0.553	0.559	0.551	1.603	0.481	0.730	80	450	100	1302	1511	-0.800	475	827	538	973	47243	83840	24.318	46.143	0	0	0
4	11	10	"yoaG"	"STM1272"	17320	17060	90	146	186	134	72	50	50	53	23	43	96	82	0	582	821	806	98	75	75	79	19	24	100	100	0	0.189	0.182	0.173	0.170	1.648	0.158	0.740	52	347	100	603	882	-2.401	96	507	136	746	9663	42671	5.783	39.053	0	0	0
4	12	10	""	"STM1276"	17480	17060	100	284	324	133	41	48	48	51	16	31	100	100	0	782	839	351	41	77	77	79	17	21	100	100	0	0.335	0.362	0.359	0.352	1.388	0.335	0.810	80	430	100	941	1038	-1.579	236	705	276	762	25880	67087	17.063	44.706	0	0	0
4	13	10	"rstB"	"STM1471"	17670	17060	110	468	443	127	28	51	51	54	16	29	100	100	0	5489	5205	1223	23	79	79	82	17	20	100	100	0	0.077	0.076	0.077	0.072	1.318	0.077	0.952	80	450	100	5827	5518	-3.698	417	5410	392	5126	35414	416377	24.313	301.353	0	0	0
4	14	10	"ydgH"	"STM1478"	17830	17060	110	7806	8156	1381	16	56	56	77	170	220	100	100	0	4837	4993	813	16	80	80	89	70	78	100	100	0	1.629	1.649	1.636	1.649	1.125	1.643	0.946	80	451	100	12507	13013	0.704	7750	4757	8100	4913	652492	399433	47.524	70.057	0	0	0
4	15	10	"ynfM"	"STM1486"	18010	17070	100	1095	1175	380	32	53	53	75	177	236	100	98	0	8077	7999	1519	18	79	79	91	75	82	100	100	0	0.130	0.142	0.131	0.137	1.289	0.138	0.885	80	420	100	9040	9042	-2.940	1042	7998	1122	7920	94015	639909	6.215	105.440	0	0	0
4	16	10	""	"STM1493"	18180	17060	110	943	931	289	31	49	49	267	3260	1220	0	0	0	3758	3678	697	18	79	79	158	1040	658	100	97	0	0.243	0.245	0.237	0.240	1.222	2.440	0.402	80	466	100	4573	4481	-2.041	894	3679	882	3599	74445	294208	0.204	3.385	0	0	0
4	17	10	"ynfD"	"STM1500"	18360	17070	90	766	817	227	27	49	49	328	3683	1122	0	0	0	972	1051	267	25	78	78	174	1175	675	19	0	0	0.802	0.789	0.765	0.781	1.243	0.763	0.874	52	365	100	1611	1741	-0.318	717	894	768	973	42469	54656	0.133	0.746	0	0	0
4	18	10	"udg"	"STM2080"	18550	17070	110	2196	2225	320	14	50	50	54	25	46	100	100	0	4437	4533	716	15	76	76	79	26	32	100	100	0	0.492	0.488	0.491	0.490	1.133	0.478	0.966	80	474	100	6507	6632	-1.023	2146	4361	2175	4457	178014	362611	86.840	171.308	0	0	0
4	19	10	""	"STM2787"	18720	17070	100	119	122	46	37	48	48	50	21	42	88	71	0	845	941	489	51	76	76	77	15	19	100	100	0	0.092	0.086	0.084	0.078	1.747	0.081	0.644	80	396	100	840	939	-3.437	71	769	74	865	9736	75277	3.429	57.600	0	0	0
4	20	10	"gabT"	"STM2792"	18890	17070	110	1067	1054	314	29	47	47	48	11	22	100	100	0	5051	4947	1231	24	77	77	80	20	25	100	100	0	0.205	0.207	0.206	0.202	1.164	0.208	0.973	80	466	100	5994	5877	-2.286	1020	4974	1007	4870	84315	395740	91.455	243.350	0	0	0
4	21	10	"mobA"	"STM3994"	19080	17070	100	617	616	144	23	46	46	48	12	25	100	100	0	1923	1958	418	21	80	80	85	26	30	100	100	0	0.310	0.304	0.304	0.300	1.240	0.292	0.912	80	418	100	2414	2448	-1.690	571	1843	570	1878	49243	156603	47.333	72.038	0	0	0
4	22	10	""	"STM4014"	19260	17060	110	80	83	32	38	44	44	45	13	28	86	71	0	1719	1730	766	44	82	82	85	21	24	100	100	0	0.022	0.024	0.024	0.021	1.855	0.025	0.670	80	465	100	1673	1687	-5.507	36	1637	39	1648	6649	138412	2.923	78.333	0	0	0
4	23	10	""	"STM4033"	19440	17070	100	69	76	32	42	41	41	43	14	32	73	48	0	215	223	90	40	80	80	82	19	23	96	93	0	0.207	0.245	0.221	0.225	1.759	0.262	0.597	80	408	100	163	178	-2.269	28	135	35	143	6072	17834	2.357	7.421	0	0	0
4	24	10	""	"STM4054"	19620	17080	100	95	102	41	40	42	42	43	10	23	97	90	0	1895	2117	1190	56	75	75	77	15	19	100	100	0	0.029	0.029	0.028	0.027	1.654	0.027	0.756	80	452	100	1873	2102	-5.102	53	1820	60	2042	8172	169348	5.900	136.000	0	0	0
4	1	11	""	"STM2943"	15530	17230	100	486	469	101	21	50	50	52	13	25	100	100	0	6598	6305	1306	20	73	73	74	15	20	100	100	0	0.067	0.067	0.067	0.067	1.338	0.065	0.922	80	474	100	6961	6651	-3.904	436	6525	419	6232	37524	504363	32.077	415.400	0	0	0
4	2	11	""	"STM2955"	15710	17230	100	342	365	212	58	50	50	51	13	25	96	95	0	690	738	380	51	74	74	76	14	18	100	100	0	0.474	0.474	0.440	0.415	1.967	0.462	0.759	80	418	100	908	979	-1.077	292	616	315	664	29168	59059	24.154	47.286	0	0	0
4	3	11	"yqcC"	"STM2965"	15880	17230	100	120	136	63	46	50	50	52	19	36	85	76	0	326	356	192	53	75	75	82	85	103	90	70	0	0.279	0.306	0.282	0.280	2.319	0.260	0.680	80	430	100	321	367	-1.842	70	251	86	281	10890	28467	4.421	3.224	0	0	0
4	4	11	"fucO"	"STM2973"	16060	17230	110	828	787	279	35	50	50	54	18	33	98	96	0	7127	7150	2358	32	77	77	80	18	22	100	100	0	0.110	0.104	0.103	0.092	1.747	0.103	0.938	80	452	100	7828	7810	-3.180	778	7050	737	7073	62939	571983	40.722	392.778	0	0	0
4	5	11	"fucK"	"STM2977"	16230	17230	100	449	462	183	39	51	51	54	16	29	100	100	0	3360	3623	1212	33	81	81	84	19	22	100	100	0	0.121	0.116	0.121	0.109	1.607	0.109	0.798	80	439	100	3677	3953	-3.042	398	3279	411	3542	36932	289834	25.500	186.263	0	0	0
4	6	11	"csdA"	"STM2984"	16430	17240	100	600	663	358	53	55	55	61	28	45	100	100	0	2322	2693	1524	56	80	80	82	20	24	100	100	0	0.243	0.233	0.238	0.223	1.554	0.219	0.872	80	445	100	2787	3221	-2.040	545	2242	608	2613	53018	215427	21.500	130.550	0	0	0
4	7	11	"yqhE"	"STM3165"	16590	17240	100	3813	3810	808	21	61	61	69	36	52	100	100	0	3435	3392	579	17	77	77	79	18	22	100	100	0	1.117	1.131	1.102	1.124	1.241	1.137	0.908	80	416	100	7110	7064	0.160	3752	3358	3749	3315	304813	271333	103.917	184.056	0	0	0
4	8	11	""	"STM3175"	16770	17230	110	382	546	555	101	58	58	62	20	32	100	98	0	1133	1862	1944	104	76	76	77	15	19	100	100	0	0.307	0.273	0.276	0.259	1.967	0.250	0.698	80	452	100	1381	2274	-1.706	324	1057	488	1786	43664	148970	24.200	119.000	0	0	0
4	9	11	"STMF1.5"	"Not LT2a91"	16940	17230	100	63	71	33	46	56	56	59	15	25	36	13	0	94	106	63	59	74	74	76	15	19	58	30	0	0.350	0.469	0.644	0.605	3.438	0.438	0.416	80	428	100	27	47	-1.515	7	20	15	32	5641	8450	0.800	2.000	-50	0	0
4	10	11	"yfiO"	"STM2663"	17130	17240	100	2701	2819	1030	36	54	54	56	14	25	100	100	0	1090	1151	395	34	72	72	74	17	22	100	100	0	2.600	2.563	2.572	2.570	1.381	2.708	0.841	80	442	100	3665	3844	1.379	2647	1018	2765	1079	225483	92078	197.357	63.353	0	0	0
4	11	11	""	"STM2680"	17310	17240	100	335	368	179	48	51	51	52	12	23	100	100	0	1407	1644	1085	65	73	73	77	25	32	100	100	0	0.213	0.202	0.210	0.208	1.621	0.158	0.694	80	442	100	1618	1888	-2.232	284	1334	317	1571	29477	131542	26.333	62.680	0	0	0
4	12	11	""	"STM2690"	17490	17240	110	200	282	277	98	50	50	53	15	28	98	97	0	1876	2515	2187	86	76	76	80	24	30	100	100	0	0.083	0.095	0.087	0.082	1.577	0.101	0.850	80	467	100	1950	2671	-3.585	150	1800	232	2439	22537	201195	15.267	101.458	0	0	0
4	13	11	"ybbN"	"STM0504"	17660	17240	110	3374	3281	793	24	54	54	59	22	37	100	100	0	3131	3150	576	18	79	79	91	157	172	100	100	0	1.088	1.051	1.072	1.007	1.412	1.072	0.937	80	466	100	6372	6298	0.121	3320	3052	3227	3071	262486	251960	146.455	19.484	0	0	0
4	14	11	"allA"	"STM0515"	17840	17250	100	836	938	484	51	54	54	62	31	50	100	100	0	3561	3895	2121	54	81	81	82	17	20	100	100	0	0.225	0.232	0.231	0.234	1.320	0.215	0.898	80	430	100	4262	4698	-2.154	782	3480	884	3814	75022	311601	28.258	224.294	0	0	0
4	15	11	""	"STM0520"	18020	17250	100	183	188	50	26	51	51	52	13	25	100	100	0	3757	3441	1171	34	76	76	78	19	24	100	100	0	0.036	0.041	0.040	0.041	1.462	0.038	0.819	80	420	100	3813	3502	-4.801	132	3681	137	3365	15018	275316	10.462	177.000	0	0	0
4	16	11	"ybbY"	"STM0524"	18190	17240	100	380	384	123	32	49	49	52	26	50	100	100	0	6431	6648	1277	19	76	76	82	48	58	100	100	0	0.052	0.051	0.051	0.048	1.464	0.050	0.854	80	420	100	6686	6907	-4.263	331	6355	335	6572	30693	531849	12.769	136.792	0	0	0
4	17	11	"ylbE"	"STM0530"	18370	17240	100	133	135	40	29	48	48	51	14	27	100	97	0	3561	3664	1514	41	74	74	76	15	19	100	100	0	0.024	0.024	0.025	0.024	1.516	0.022	0.780	80	420	100	3572	3677	-5.358	85	3487	87	3590	10815	293099	6.000	239.200	0	0	0
4	18	11	"cysS"	"STM0537"	18540	17250	100	3614	3662	720	19	53	53	55	15	27	100	100	0	5822	5915	1141	19	74	74	76	15	19	100	100	0	0.620	0.618	0.608	0.618	1.137	0.610	0.944	80	430	100	9309	9450	-0.691	3561	5748	3609	5841	292939	473228	240.467	389.267	0	0	0
4	19	11	"yohJ"	"STM2181"	18730	17250	100	132	142	74	52	50	50	51	11	21	100	97	0	616	759	517	68	75	75	77	16	20	100	100	0	0.152	0.135	0.134	0.133	1.621	0.125	0.772	80	430	100	623	776	-2.722	82	541	92	684	11367	60700	8.273	42.625	0	0	0
4	20	11	"galS"	"STM2191"	18900	17250	100	610	607	125	20	46	46	48	11	22	100	100	0	3116	2977	826	27	76	76	78	19	24	100	100	0	0.186	0.193	0.190	0.202	1.367	0.183	0.945	80	420	100	3604	3462	-2.430	564	3040	561	2901	48590	238146	50.818	152.579	0	0	0
4	21	11	"lysP"	"STM2200"	19080	17240	110	1340	1322	289	21	47	47	48	12	25	100	100	0	4857	4982	962	19	79	79	82	20	24	100	100	0	0.271	0.260	0.262	0.258	1.181	0.260	0.932	80	478	100	6071	6178	-1.886	1293	4778	1275	4903	105745	398598	106.167	245.000	0	0	0
4	22	11	"yejH"	"STM2223"	19260	17250	100	683	686	151	22	46	46	47	12	25	100	100	0	5697	5620	1103	19	81	81	86	23	26	100	100	0	0.113	0.116	0.117	0.113	1.320	0.112	0.929	80	418	100	6253	6179	-3.140	637	5616	640	5539	54842	449616	53.250	240.609	0	0	0
4	23	11	""	"STM2231"	19430	17240	100	43	45	13	28	41	41	42	9	21	23	10	0	93	121	84	69	77	77	80	15	18	50	25	0	0.125	0.091	0.437	0.498	4.103	0.086	0.170	80	437	100	18	48	-3.000	2	16	4	44	3585	9705	0.333	2.733	-50	0	0
4	24	11	""	"STM2240"	19620	17250	100	468	495	119	24	44	44	46	15	32	100	100	0	2887	2914	733	25	78	78	80	16	20	100	100	0	0.151	0.159	0.155	0.159	1.202	0.153	0.929	80	450	100	3233	3287	-2.728	424	2809	451	2836	39617	233081	29.933	177.125	0	0	0
4	1	12	"phoP"	"STM1231"	15530	17420	110	6392	6185	2004	32	52	52	56	22	39	100	100	0	1340	1270	426	33	70	70	71	13	18	100	100	0	4.992	5.111	5.184	5.391	1.456	5.195	0.937	80	495	100	7610	7333	2.320	6340	1270	6133	1200	494837	101633	278.591	92.231	0	0	0
4	2	12	"phoP"	"STM1231"	15700	17420	100	3871	4295	2380	55	55	55	59	24	40	100	100	0	1181	1261	770	61	69	69	71	14	19	100	100	0	3.432	3.557	3.884	3.797	1.788	3.947	0.705	80	418	100	4928	5432	1.779	3816	1112	4240	1192	343631	100919	176.500	85.000	0	0	0
4	3	12	"phoQ"	"STM1230"	15880	17410	100	1369	1445	517	35	55	55	57	16	28	100	100	0	1521	1535	381	24	71	71	73	14	19	100	100	0	0.906	0.949	0.935	0.905	1.488	1.018	0.830	80	432	100	2764	2854	-0.142	1314	1450	1390	1464	115575	122832	86.750	104.429	0	0	0
4	4	12	"phoQ"	"STM1230"	16060	17410	110	4317	4153	1518	36	55	55	58	20	34	100	100	0	3990	3953	1173	29	72	72	74	16	21	100	100	0	1.088	1.056	1.080	0.982	1.462	1.089	0.964	80	480	100	8180	7979	0.121	4262	3918	4098	3881	332223	316223	204.750	242.438	0	0	0
4	5	12	"phoQ"	"STM1230"	16240	17410	100	1675	1752	645	36	55	55	59	20	33	100	100	0	1612	1712	492	28	71	71	74	14	18	100	100	0	1.051	1.034	1.007	1.009	1.266	1.073	0.911	80	432	100	3161	3338	0.072	1620	1541	1697	1641	140166	136980	84.650	117.000	0	0	0
4	6	12	"hupA"	"STM4170"	16420	17420	100	4136	4145	1700	41	60	60	66	27	40	100	100	0	365	374	164	43	72	72	74	15	20	96	93	0	13.911	13.526	13.927	15.060	1.563	13.339	0.881	80	394	100	4369	4387	3.798	4076	293	4085	302	331623	29941	151.074	20.000	0	0	0
4	7	12	"sopB"	"STM1091"	16580	17420	110	22068	21093	4741	22	75	75	98	119	121	100	100	0	3720	3468	844	24	73	73	78	31	39	100	100	0	6.030	6.191	6.106	6.273	1.248	6.169	0.963	80	451	100	25640	24413	2.592	21993	3647	21018	3395	1687459	277414	176.429	109.355	0	0	0
4	8	12	"pipC"	"STM0375"	16770	17410	110	2680	2816	1064	37	73	73	94	113	120	100	100	0	455	487	188	38	73	73	76	29	38	100	100	0	6.825	6.626	6.637	6.713	1.259	6.496	0.895	80	492	100	2989	3157	2.771	2607	382	2743	414	225301	38988	24.088	14.172	0	0	0
4	9	12	"pipC"	"STM0375"	16950	17420	100	4469	4219	837	19	66	66	69	22	31	100	100	0	707	822	625	76	71	71	72	15	20	100	100	0	6.923	5.530	6.643	6.302	1.477	5.232	0.576	80	430	100	5039	4904	2.791	4403	636	4153	751	337511	65729	188.636	50.000	0	0	0
4	10	12	"ssrB"	"STM1391"	17130	17420	100	500	544	209	38	56	56	60	17	28	100	100	0	742	804	301	37	71	71	72	16	22	100	100	0	0.662	0.666	0.662	0.671	1.351	0.657	0.855	80	420	100	1115	1221	-0.596	444	671	488	733	43550	64301	28.471	45.750	0	0	0
4	11	12	"ssrB"	"STM1391"	17300	17420	100	1059	1047	195	18	56	56	57	14	24	100	100	0	1419	1368	287	20	71	71	73	17	23	100	100	0	0.744	0.764	0.772	0.775	1.294	0.744	0.931	80	392	100	2351	2288	-0.426	1003	1348	991	1297	83739	109468	70.714	76.176	0	0	0
4	12	12	"ssrB"	"STM1391"	17470	17420	110	1534	1531	343	22	55	55	58	22	37	100	100	0	1911	1909	401	21	74	74	78	29	37	100	100	0	0.805	0.804	0.797	0.800	1.225	0.810	0.945	80	454	100	3316	3311	-0.313	1479	1837	1476	1835	122495	152681	66.955	63.138	0	0	0
4	13	12	"lrp"	"STM0959"	17650	17420	100	3780	3741	955	25	55	55	61	25	40	100	100	0	1286	1300	369	28	77	77	93	167	179	100	100	0	3.081	3.014	3.019	3.060	1.195	3.033	0.856	80	420	100	4934	4909	1.623	3725	1209	3686	1223	299278	103970	147.200	7.228	0	0	0
4	14	12	"lrp"	"STM0959"	17830	17420	100	4419	4249	1033	24	58	58	67	34	50	100	100	0	2149	2375	847	35	77	77	90	166	184	100	100	0	2.105	1.824	1.932	1.890	1.384	1.842	0.881	80	418	100	6433	6489	1.074	4361	2072	4191	2298	339902	190025	123.000	13.765	0	0	0
4	15	12	"gyrA"	"STM2272"	18010	17420	90	1652	1856	834	44	54	54	60	35	58	100	100	0	2136	2374	1106	46	76	76	83	44	53	100	100	0	0.776	0.784	0.803	0.787	1.219	0.774	0.922	52	340	100	3658	4100	-0.366	1598	2060	1802	2298	96500	123446	51.314	52.068	0	0	0
4	16	12	"gyrA"	"STM2272"	18180	17420	110	4086	4261	1412	33	52	52	58	34	58	100	100	0	4584	4869	1476	30	74	74	82	42	51	100	100	0	0.894	0.878	0.872	0.872	1.235	0.880	0.947	80	492	100	8544	9004	-0.161	4034	4510	4209	4795	340856	389496	123.618	113.976	0	0	0
4	17	12	"csrA"	"STM2826"	18370	17420	100	750	933	512	54	51	51	54	22	40	100	100	0	202	225	90	40	72	72	76	27	35	100	98	0	5.377	5.765	5.730	5.761	1.647	7.131	0.628	80	442	100	829	1035	2.427	699	130	882	153	74655	17970	39.955	5.519	0	0	0
4	18	12	"csrA"	"STM2826"	18550	17430	100	750	847	528	62	50	50	52	16	30	100	100	0	140	151	66	43	72	72	74	14	18	95	87	0	10.294	10.089	10.064	10.644	1.817	10.571	0.712	80	408	100	768	876	3.364	700	68	797	79	67743	12056	49.688	5.500	0	0	0
4	19	12	"yhhP"	"STM3578"	18720	17430	100	74	122	155	127	47	47	49	12	24	77	55	0	174	306	396	129	72	72	73	14	19	98	97	0	0.265	0.321	0.258	0.230	2.380	0.351	0.817	80	408	100	129	309	-1.918	27	102	75	234	9747	24456	6.083	16.643	0	0	0
4	20	12	"yhhP"	"STM3578"	18900	17430	100	97	109	59	54	45	45	47	10	21	93	90	0	275	324	202	62	70	70	71	12	16	100	100	0	0.254	0.252	0.238	0.230	1.851	0.240	0.752	80	430	100	257	318	-1.979	52	205	64	254	8727	25922	6.200	21.083	0	0	0
4	21	12	"yhhP"	"STM3578"	19090	17430	110	123	133	64	48	45	45	47	15	31	96	88	0	355	400	184	46	72	72	74	18	24	100	100	0	0.276	0.268	0.257	0.245	1.813	0.255	0.611	80	479	100	361	416	-1.859	78	283	88	328	10661	32023	5.733	18.111	0	0	0
4	22	12	"topA"	"STM1714"	19260	17420	110	4506	4338	991	22	46	46	48	18	37	100	100	0	5820	5872	844	14	73	73	76	19	25	100	100	0	0.776	0.740	0.763	0.708	1.403	0.755	0.957	80	465	100	10207	10091	-0.366	4460	5747	4292	5799	347061	469796	238.333	305.053	0	0	0
4	23	12	"topA"	"STM1714"	19440	17430	90	234	264	130	49	43	43	44	11	25	100	100	0	370	395	168	42	69	69	71	17	23	100	100	0	0.635	0.678	0.703	0.675	1.361	0.680	0.825	52	357	100	492	547	-0.656	191	301	221	326	13702	20530	20.000	19.059	0	0	0
4	24	12	"fur"	"STM0693"	19610	17420	100	1394	1474	567	38	43	43	45	15	33	100	100	0	797	798	246	30	74	74	75	15	20	100	100	0	1.869	1.977	1.909	1.948	1.289	2.085	0.878	80	466	100	2074	2155	0.902	1351	723	1431	724	117912	63872	95.267	48.200	0	0	0
4	1	13	"ctrl-buffer"	"ctrl-buffer"	15520	17580	100	45	50	23	46	47	47	49	13	26	13	5	0	77	80	15	18	68	68	73	47	64	3	0	0	-0.222	0.250	0.464	0.730	3.560	1.086	0.011	80	449	100	7	15	Error	-2	9	3	12	4025	6400	0.077	0.149	-50	0	0
4	2	13	"ctrl-buffer"	"ctrl-buffer"	15700	17590	100	50	55	21	38	48	48	49	12	24	23	13	0	84	94	56	59	69	69	70	13	18	52	23	0	0.133	0.280	0.722	0.701	3.676	0.258	0.238	80	420	100	17	32	-2.907	2	15	7	25	4390	7513	0.500	1.846	-50	0	0
4	3	13	"ctrl-buffer"	"ctrl-buffer"	15880	17590	100	49	53	18	33	48	48	50	12	24	25	8	0	72	75	18	24	67	67	69	14	20	28	10	0	0.200	0.625	0.667	0.841	2.774	0.594	0.040	80	408	100	6	13	-2.322	1	5	5	8	4233	5981	0.250	0.429	-50	0	0
4	4	13	"ctrl-buffer"	"ctrl-buffer"	16050	17590	100	48	51	13	25	49	49	51	13	25	15	3	0	73	77	23	29	68	68	69	13	18	31	10	0	-0.200	0.222	0.809	0.838	4.066	0.366	0.017	80	420	100	4	11	Error	-1	5	2	9	4045	6163	0.000	0.615	-50	0	0
4	5	13	"ctrl-buffer"	"ctrl-buffer"	16230	17590	100	48	50	12	24	49	49	50	13	26	18	3	0	69	72	14	19	68	68	69	12	17	26	7	0	-1.000	0.250	0.938	0.913	3.261	0.493	0.023	80	432	100	0	5	Error	-1	1	1	4	4027	5725	0.000	0.250	-50	0	0
4	6	13	"ctrl-buffer"	"ctrl-buffer"	16410	17590	100	53	54	13	24	50	50	52	14	26	23	5	0	77	79	14	17	69	69	71	14	19	37	11	0	0.375	0.400	1.000	0.990	3.366	0.483	0.034	80	420	100	11	14	-1.415	3	8	4	10	4358	6294	0.143	0.571	-50	0	0
4	7	13	"ctrl-buffer"	"ctrl-buffer"	16590	17590	100	59	60	13	21	56	56	63	52	82	0	0	0	77	81	26	32	71	71	72	15	20	31	13	0	0.500	0.400	0.909	0.825	2.854	0.393	0.032	80	408	100	9	14	-1.000	3	6	4	10	4806	6450	-0.058	0.600	-50	0	0
4	8	13	"ctrl-buffer"	"ctrl-buffer"	16760	17590	100	69	68	19	27	63	63	67	21	31	20	2	0	75	78	19	24	69	69	72	46	63	5	0	0	1.000	0.556	1.125	0.994	3.494	1.776	0.129	80	430	100	12	14	0.000	6	6	5	9	5469	6236	0.048	0.130	-50	0	0
4	9	13	"ctrl-buffer"	"ctrl-buffer"	16940	17590	100	64	65	19	29	63	63	66	20	30	17	5	0	79	81	19	23	69	69	70	13	18	42	12	0	0.100	0.167	1.000	0.803	3.408	2.669	0.050	80	427	100	11	14	-3.322	1	10	2	12	5200	6514	-0.050	0.846	-50	0	0
4	10	13	"ctrl-buffer"	"ctrl-buffer"	17140	17600	100	97	105	41	39	60	60	63	17	26	73	55	0	101	107	30	28	70	70	71	13	18	77	53	0	1.194	1.216	1.149	1.096	2.992	0.838	0.253	80	439	100	68	82	0.255	37	31	45	37	8367	8583	2.471	2.769	0	0	0
4	11	13	"ctrl-buffer"	"ctrl-buffer"	17290	17560	70	77	84	22	26	57	57	61	20	32	46	25	0	108	114	29	25	74	74	76	17	22	81	50	0	0.588	0.675	0.733	0.654	2.457	0.594	0.264	32	209	100	54	67	-0.766	20	34	27	40	2695	3663	1.150	2.235	0	0	0
4	12	13	"ctrl-buffer"	"ctrl-buffer"	17480	17590	100	55	57	16	28	53	53	56	21	37	12	3	0	78	78	14	17	70	70	73	19	26	20	3	0	0.250	0.500	0.714	0.776	3.088	1.326	0.036	80	437	100	10	12	-2.000	2	8	4	8	4540	6268	0.048	0.263	-50	0	0
4	13	13	"ctrl-buffer"	"ctrl-buffer"	17650	17590	100	52	54	15	27	52	52	54	15	27	18	6	0	85	86	18	20	71	71	73	13	17	51	17	0	0.000	0.133	0.907	0.931	3.852	0.381	0.017	80	408	100	14	17	Error	0	14	2	15	4331	6884	0.000	1.000	-50	0	0
4	14	13	"ctrl-buffer"	"ctrl-buffer"	17830	17590	100	51	52	12	23	49	49	51	16	31	12	0	0	80	85	20	23	73	73	75	27	36	20	3	0	0.286	0.250	0.553	0.639	3.919	0.012	0.001	80	420	100	9	15	-1.807	2	7	3	12	4144	6803	0.063	0.370	-50	0	0
4	15	13	"ctrl-buffer"	"ctrl-buffer"	18010	17590	100	46	47	8	17	49	49	52	20	38	0	0	0	78	81	15	18	73	73	76	26	34	12	1	0	-0.600	-0.250	1.000	0.897	3.650	0.068	0.010	80	442	100	2	6	Error	-3	5	-2	8	3734	6463	-0.250	0.192	-50	0	0
4	16	13	"ctrl-buffer"	"ctrl-buffer"	18190	17600	100	46	59	84	142	48	48	52	21	40	6	3	0	75	101	132	130	73	73	77	26	33	10	7	0	-1.000	0.393	0.733	0.676	2.838	0.587	0.816	80	408	100	0	39	Error	-2	2	11	28	4752	8075	0.333	0.923	-50	0	0
4	17	13	"ctrl-buffer"	"ctrl-buffer"	18360	17600	100	47	48	10	20	46	46	47	10	21	18	2	0	84	95	53	55	72	72	73	15	20	35	20	0	0.083	0.087	0.547	0.484	4.676	0.053	0.028	80	420	100	13	25	-3.585	1	12	2	23	3854	7566	0.100	1.467	-50	0	0
4	18	13	"ctrl-buffer"	"ctrl-buffer"	18540	17600	100	49	50	12	24	45	45	46	11	23	23	6	0	82	86	26	30	70	70	73	21	28	30	11	0	0.333	0.313	0.528	0.574	3.148	0.151	0.184	80	420	100	16	21	-1.585	4	12	5	16	4012	6855	0.364	0.619	-50	0	0
4	19	13	"ctrl-buffer"	"ctrl-buffer"	18720	17600	100	48	54	38	70	44	44	45	10	22	27	10	0	74	76	16	21	69	69	70	11	15	27	13	0	0.800	1.429	1.054	0.876	3.264	6.465	0.032	80	420	100	9	17	-0.322	4	5	10	7	4286	6075	0.900	0.545	-50	0	0
4	20	13	"ctrl-buffer"	"ctrl-buffer"	18900	17600	100	44	44	10	22	43	43	45	10	22	18	6	0	75	77	15	19	68	68	69	11	15	35	12	0	0.143	0.111	0.658	0.661	3.853	0.154	0.006	80	408	100	8	10	-2.807	1	7	1	9	3542	6165	-0.100	0.727	-50	0	0
4	21	13	"ctrl-buffer"	"ctrl-buffer"	19070	17600	100	42	42	8	19	42	42	43	10	23	11	0	0	70	72	14	19	66	66	67	11	16	32	10	0	0.000	0.000	0.846	0.891	3.894	0.172	0.014	80	409	100	4	6	Error	0	4	0	6	3327	5730	-0.100	0.455	-50	0	0
4	22	13	"ctrl-buffer"	"ctrl-buffer"	19250	17600	100	42	43	8	18	40	40	43	16	37	8	0	0	73	74	13	17	66	66	66	14	21	30	7	0	0.286	0.375	0.409	0.484	3.632	0.261	0.013	80	432	100	9	11	-1.807	2	7	3	8	3428	5927	0.000	0.571	-50	0	0
4	23	13	"ctrl-buffer"	"ctrl-buffer"	19430	17600	100	39	38	8	21	40	40	41	9	21	6	0	0	71	73	14	19	65	65	66	10	15	36	16	0	-0.167	-0.250	0.833	0.925	4.385	0.095	0.001	80	464	100	5	6	Error	-1	6	-2	8	3043	5842	-0.333	0.700	-50	0	0
4	24	13	"ctrl-buffer"	"ctrl-buffer"	19630	17590	60	40	55	39	70	39	39	41	10	24	25	21	0	82	102	60	58	69	69	71	16	22	43	21	0	0.077	0.485	0.667	0.664	2.638	0.451	0.406	32	176	100	14	49	-3.700	1	13	16	33	1775	3261	1.400	1.938	0	0	0
4	1	14	""	"STM1553"	15520	17770	100	130	135	37	27	46	46	48	15	31	100	96	0	2933	2885	967	33	68	68	73	46	63	100	100	0	0.029	0.032	0.032	0.031	1.473	0.030	0.801	80	506	100	2949	2906	-5.092	84	2865	89	2817	10837	230777	5.800	61.130	0	0	0
4	2	14	""	"STM3783"	15700	17770	110	133	144	65	45	47	47	48	12	25	97	96	0	554	620	314	50	69	69	71	15	21	100	100	0	0.177	0.176	0.170	0.163	1.756	0.156	0.700	80	524	100	571	648	-2.496	86	485	97	551	11521	49631	8.000	36.600	0	0	0
4	3	14	""	"STM2242"	15880	17760	110	65	71	24	33	46	46	49	12	24	70	37	0	995	1149	806	70	70	70	72	16	22	100	100	0	0.021	0.023	0.020	0.021	1.965	0.026	0.479	80	510	100	944	1104	-5.605	19	925	25	1079	5709	91891	1.833	67.313	0	0	0
4	4	14	"yfiM"	"STM2653"	16060	17770	100	181	234	200	85	46	46	48	13	27	100	98	0	982	1169	1011	86	69	69	70	13	18	100	100	0	0.148	0.171	0.155	0.158	1.542	0.161	0.745	80	464	100	1048	1288	-2.758	135	913	188	1100	18702	93532	14.308	84.538	0	0	0
4	5	14	"oxyS"	"STM4124"	16240	17770	100	53	56	16	28	46	46	48	12	25	33	15	0	119	144	72	50	68	68	69	12	17	96	87	0	0.137	0.132	0.181	0.180	3.288	0.111	0.183	80	464	100	58	86	-2.865	7	51	10	76	4451	11537	0.667	6.250	0	0	0
4	6	14	""	"STM4302"	16420	17770	100	57	59	18	30	48	48	49	12	24	33	12	0	631	802	564	70	69	69	70	13	18	100	100	0	0.016	0.015	0.019	0.018	2.511	0.014	0.165	80	464	100	571	744	-5.965	9	562	11	733	4688	64199	0.833	56.308	0	0	0
4	7	14	"ssaT"	"STM1421"	16600	17770	100	76	121	108	89	50	50	51	13	25	66	48	0	813	2044	2788	136	70	70	71	13	18	100	100	0	0.035	0.036	0.045	0.044	2.552	0.033	0.733	80	452	100	769	2045	-4.837	26	743	71	1974	9658	163482	5.385	151.769	0	0	0
4	8	14	"nrdI"	"STM2806"	16760	17770	90	56	73	41	56	54	54	58	17	29	28	21	0	570	1428	1817	127	71	71	78	63	80	90	75	0	0.004	0.014	0.026	0.031	4.334	0.016	0.469	52	368	100	501	1376	-7.963	2	499	19	1357	3792	74264	0.882	21.429	0	0	0
4	9	14	"sipA"	"STM2882"	16950	17760	110	5161	11228	14342	127	62	62	67	24	35	100	100	0	1356	2045	2107	103	69	69	74	53	71	100	100	0	3.962	5.651	4.956	4.930	1.844	6.829	0.865	80	520	100	6386	13142	1.986	5099	1287	11166	1976	898240	163597	465.042	37.189	0	0	0
4	10	14	"dctA"	"STM3614"	17120	17770	110	6814	6949	1545	22	66	66	75	55	73	100	100	0	3594	3635	774	21	70	70	74	28	37	100	100	0	1.915	1.931	1.952	1.924	1.202	1.960	0.950	80	499	100	10272	10448	0.937	6748	3524	6883	3565	555924	290798	124.982	127.179	0	0	0
4	11	14	"aroB"	"STM3486"	17300	17770	100	280	681	955	140	62	62	92	342	371	32	21	0	266	711	964	135	71	71	78	57	73	95	75	0	1.118	0.967	0.951	0.900	1.928	0.984	0.855	80	506	100	413	1259	0.161	218	195	619	640	54516	56855	1.722	11.105	0	0	0
4	12	14	"purN"	"STM2500"	17490	17770	110	1352	1887	1957	103	55	55	57	16	28	100	100	0	889	1265	1401	110	69	69	70	12	17	100	100	0	1.582	1.532	1.489	1.530	1.938	1.493	0.848	80	522	100	2117	3028	0.661	1297	820	1832	1196	150980	101211	114.375	99.583	0	0	0
4	13	14	"yjgG"	"STM4462"	17660	17770	100	63	79	56	70	51	51	53	13	24	46	28	0	201	358	479	133	70	70	72	11	15	100	100	0	0.092	0.097	0.104	0.094	2.968	0.102	0.660	80	440	100	143	316	-3.448	12	131	28	288	6302	28642	2.000	26.000	0	0	0
4	14	14	""	"STM0437"	17830	17770	110	183	216	96	44	48	48	49	12	24	100	100	0	5468	5823	1487	25	71	71	77	47	61	100	100	0	0.025	0.029	0.026	0.027	1.466	0.028	0.727	80	522	100	5532	5920	-5.321	135	5397	168	5752	17281	465803	13.917	122.255	0	0	0
4	15	14	""	"STM0565"	18020	17780	100	56	61	22	36	45	45	48	13	27	41	17	0	561	790	748	94	72	72	78	45	57	100	100	0	0.022	0.022	0.028	0.025	2.682	0.016	0.200	80	472	100	500	734	-5.474	11	489	16	718	4856	63208	1.000	15.822	0	0	0
4	16	14	"res"	"STM0358"	18190	17770	100	2377	2359	653	27	46	46	48	12	25	100	100	0	8685	8828	2361	26	73	73	76	18	23	100	100	0	0.271	0.264	0.261	0.262	1.227	0.261	0.959	80	440	100	10943	11068	-1.885	2331	8612	2313	8755	188755	706214	192.583	486.222	0	0	0
4	17	14	""	"STM2003"	18370	17780	100	105	116	51	43	44	44	46	12	26	98	91	0	1182	1479	878	59	71	71	72	13	18	100	100	0	0.055	0.051	0.046	0.047	1.616	0.048	0.766	80	464	100	1172	1480	-4.187	61	1111	72	1408	9302	118342	5.833	108.231	0	0	0
4	18	14	"nfo"	"STM2203"	18550	17780	100	1108	1092	396	36	44	44	45	12	26	100	100	0	5843	5616	2031	36	71	71	73	20	27	100	100	0	0.184	0.189	0.187	0.190	1.257	0.187	0.964	80	452	100	6836	6593	-2.440	1064	5772	1048	5545	87322	449246	87.250	277.150	0	0	0
4	19	14	"EMPTY"	"EMPTY"	18720	17780	100	41	44	10	22	42	42	43	10	23	18	2	0	70	71	13	18	69	69	70	11	15	23	6	0	-1.000	1.000	0.727	0.894	3.422	0.220	0.011	80	440	100	0	4	Error	-1	1	2	2	3498	5660	0.100	0.091	-75	0	0
4	20	14	"EMPTY"	"EMPTY"	18890	17780	100	41	42	9	21	41	41	43	14	32	8	1	0	67	67	11	16	68	68	68	11	16	11	3	0	0.000	-1.000	1.000	0.845	2.931	7.721	0.001	80	452	100	-1	0	Error	0	-1	1	-1	3369	5371	-0.071	-0.091	-75	0	0
4	21	14	"EMPTY"	"EMPTY"	19070	17780	100	39	40	9	22	40	40	41	10	24	13	3	0	70	69	9	13	67	67	68	11	16	13	1	0	-0.333	0.000	1.000	0.950	2.574	0.400	0.008	80	464	100	2	2	Error	-1	3	0	2	3200	5528	-0.100	0.091	-75	0	0
4	22	14	"EMPTY"	"EMPTY"	19250	17780	100	40	40	8	20	38	38	39	8	20	20	5	0	67	68	11	16	65	65	65	10	15	26	5	0	1.000	0.667	0.971	0.863	3.269	0.113	0.002	80	464	100	4	5	0.000	2	2	2	3	3178	5401	0.125	0.300	-75	0	0
4	23	14	"EMPTY"	"EMPTY"	19430	17780	100	38	39	8	20	38	38	39	9	23	17	1	0	66	67	10	14	64	64	65	10	15	21	6	0	0.000	0.333	0.739	0.755	3.350	2.241	0.017	80	464	100	2	4	Error	0	2	1	3	3091	5325	0.000	0.200	-75	0	0
4	24	14	"EMPTY"	"EMPTY"	19610	17780	100	37	38	9	23	40	40	40	10	25	10	3	0	64	64	10	15	64	64	66	11	16	12	5	0	100000.000	100000.000	0.762	0.707	3.491	0.051	0.001	80	524	100	-3	-2	16.610	-3	0	-2	0	3058	5143	-0.200	-0.182	-75	0	0
5	1	1	"yggG"	"STM3077"	1930	19860	110	491	941	1436	152	46	46	53	62	116	95	93	0	1331	2472	3209	129	65	65	69	30	43	100	98	0	0.352	0.372	0.390	0.388	2.737	0.351	0.548	80	576	100	1711	3302	-1.508	445	1266	895	2407	75284	197752	14.323	80.100	0	0	0
5	2	1	""	"STM1249"	2110	19860	110	826	1124	959	85	47	47	55	66	120	96	93	0	385	513	485	94	66	66	69	30	43	96	87	0	2.442	2.409	2.368	2.733	2.700	2.882	0.400	80	530	100	1098	1524	1.288	779	319	1077	447	89915	41045	16.197	14.800	0	0	0
5	3	1	"csgA"	"STM1144"	2300	19860	130	194	283	301	106	47	47	49	19	38	90	83	0	891	1134	998	88	66	66	67	12	17	100	98	0	0.178	0.221	0.205	0.205	3.811	0.175	0.366	120	638	100	972	1304	-2.489	147	825	236	1068	33921	136032	12.316	88.917	0	0	0
5	4	1	"malT"	"STM3515"	2470	19860	120	21920	20451	5737	28	48	48	50	15	30	100	100	0	12436	11748	2957	25	67	67	69	18	26	100	100	0	1.768	1.747	1.767	1.692	2.188	1.835	0.864	120	565	100	34241	32084	0.822	21872	12369	20403	11681	2454072	1409741	1360.067	648.833	0	0	0
5	5	1	""	"STM0212"	2660	19860	120	246	361	355	98	48	48	49	14	28	97	94	0	913	1221	1092	89	68	68	69	12	17	100	100	0	0.234	0.271	0.262	0.268	3.494	0.221	0.469	120	548	100	1043	1466	-2.093	198	845	313	1153	43260	146568	22.286	96.000	0	0	0
5	6	1	"gltX"	"STM2415"	2830	19860	120	902	1068	833	77	48	48	49	12	24	96	95	0	1023	1251	1008	80	67	67	68	11	16	100	100	0	0.893	0.861	0.788	0.742	3.763	0.816	0.577	120	547	100	1810	2204	-0.163	854	956	1020	1184	128212	150170	84.917	107.545	0	0	0
5	7	1	""	"STM0055"	3010	19870	130	176	280	264	94	49	49	50	13	26	90	85	0	1052	1791	2065	115	67	67	68	13	19	98	97	0	0.129	0.134	0.144	0.145	3.748	0.094	0.510	120	581	100	1112	1955	-2.955	127	985	231	1724	33577	214889	17.692	132.538	0	0	0
5	8	1	"acnA"	"STM1712"	3190	19870	120	7959	7992	2162	27	49	49	51	12	23	100	100	0	12502	12357	3447	27	66	66	68	13	19	100	100	0	0.636	0.646	0.646	0.658	2.124	0.617	0.817	120	505	100	20346	20234	-0.653	7910	12436	7943	12291	959003	1482871	661.750	945.308	0	0	0
5	9	1	"rfbF"	"STM2092"	3360	19870	130	1617	2129	1872	87	49	49	51	16	31	100	100	0	835	1010	782	77	69	69	70	14	20	95	95	0	2.047	2.210	2.196	2.503	3.185	3.073	0.436	120	595	100	2334	3021	1.034	1568	766	2080	941	255514	121234	129.875	67.143	0	0	0
5	10	1	"osmY"	"STM4561"	3560	19870	130	8341	12569	13395	106	51	51	53	16	30	100	100	0	559	810	781	96	71	71	72	13	18	95	94	0	16.988	16.939	18.401	17.205	3.032	25.043	0.459	120	608	100	8778	13257	4.086	8290	488	12518	739	1508247	97148	782.250	56.769	0	0	0
5	11	1	"hflB"	"STM3296"	3720	19880	130	48516	43051	18283	42	51	51	52	14	26	100	100	1	8783	7280	3510	48	75	75	78	33	42	99	98	0	5.566	5.968	5.972	6.829	2.272	6.130	0.875	120	534	100	57173	50205	2.477	48465	8708	43000	7205	5166121	873653	3071.357	218.242	0	0	0
5	12	1	"yheM"	"STM3450"	3890	19880	130	276	351	291	82	49	49	51	14	27	98	97	0	479	692	704	101	77	77	80	32	40	98	94	0	0.565	0.491	0.552	0.525	3.600	0.267	0.280	120	552	100	629	917	-0.825	227	402	302	615	42109	83004	21.429	19.125	0	0	0
5	13	1	"yifL"	"STM3946"	4070	19870	130	465	593	461	77	50	50	53	14	26	98	98	0	644	803	582	72	76	76	78	14	17	100	100	0	0.731	0.747	0.762	0.669	2.719	0.706	0.593	120	592	100	983	1270	-0.453	415	568	543	727	71124	96418	38.571	51.786	0	0	0
5	14	1	""	"STM3941"	4250	19880	130	815	929	527	56	51	51	54	16	29	100	100	0	1664	2663	2323	87	75	75	77	18	23	100	100	0	0.481	0.339	0.456	0.412	2.970	0.171	0.318	120	557	100	2353	3466	-1.056	764	1589	878	2588	111538	319572	54.688	143.667	0	0	0
5	15	1	"hemD"	"STM3937"	4420	19880	130	3911	4428	3217	72	51	51	54	19	35	100	100	0	2925	3794	2904	76	76	76	78	19	24	100	100	0	1.355	1.177	1.254	1.221	2.177	1.231	0.644	120	568	100	6709	8095	0.438	3860	2849	4377	3718	531389	455231	230.211	195.579	0	0	0
5	16	1	"wecF"	"STM3928"	4610	19880	130	233	341	243	71	51	51	55	18	32	98	95	0	1167	1521	1025	67	76	76	78	15	19	100	100	0	0.167	0.201	0.189	0.176	2.419	0.176	0.666	120	556	100	1273	1735	-2.584	182	1091	290	1445	40970	182540	15.889	96.200	0	0	0
5	17	1	"wecD"	"STM3924"	4780	19880	140	3088	3005	1380	45	53	53	55	15	27	98	96	0	5044	4699	2121	45	76	76	77	15	19	98	98	0	0.611	0.639	0.618	0.584	3.012	0.614	0.820	156	649	100	8003	7575	-0.711	3035	4968	2952	4623	468815	733070	196.667	308.133	0	0	0
5	18	1	"wecB"	"STM3920"	4960	19880	130	8942	8542	2604	30	53	53	56	15	26	100	100	0	11199	10365	2709	26	75	75	77	15	19	100	100	0	0.799	0.825	0.847	0.809	1.449	0.860	0.857	120	559	100	20013	18779	-0.324	8889	11124	8489	10290	1025000	1243740	565.733	685.867	0	0	0
5	19	1	""	"STM4431"	5140	19880	120	81	115	91	79	53	53	55	16	29	55	46	0	1094	2831	3924	138	74	74	75	15	20	83	78	0	0.027	0.022	0.034	0.052	7.745	0.017	0.560	120	500	100	1048	2819	-5.187	28	1020	62	2757	13757	339777	3.750	183.733	0	0	0
5	20	1	""	"STM4435"	5310	19880	130	126	193	185	95	51	51	53	14	26	86	75	0	1889	3727	4640	124	73	73	74	14	18	100	100	0	0.041	0.039	0.036	0.038	3.510	0.032	0.604	120	582	100	1891	3796	-4.598	75	1816	142	3654	23212	447226	10.000	260.929	0	0	0
5	21	1	""	"STM4442"	5500	19880	130	68	94	73	77	49	49	50	13	26	55	36	0	482	1060	1428	134	71	71	73	15	20	93	86	0	0.046	0.046	0.062	0.085	4.579	0.039	0.437	120	643	100	430	1034	-4.435	19	411	45	989	11264	127185	3.385	65.800	0	0	0
5	22	1	"treC"	"STM4453"	5680	19880	130	132	285	389	136	49	49	51	14	27	86	76	0	456	824	892	108	72	72	75	18	24	96	95	0	0.216	0.314	0.307	0.291	4.399	0.295	0.422	120	649	100	467	988	-2.210	83	384	236	752	34185	98923	16.714	41.611	0	0	0
5	23	1	""	"STM4467"	5860	19880	130	52	57	16	28	50	50	52	13	25	31	10	0	230	312	259	83	73	73	77	28	36	84	72	0	0.013	0.029	0.062	0.064	4.032	0.017	0.049	120	577	100	159	246	-6.295	2	157	7	239	6799	37437	0.385	8.393	0	0	0
5	24	1	"idnK"	"STM4485"	6040	19880	140	134	252	299	118	50	50	53	14	26	84	75	0	738	1686	2274	134	73	73	77	26	33	96	91	0	0.126	0.125	0.136	0.132	3.566	0.111	0.718	156	869	100	749	1815	-2.985	84	665	202	1613	39304	262974	14.214	61.885	0	0	0
5	1	2	"yjaH"	"STM4171"	1940	20060	120	744	940	1092	116	46	46	51	61	119	93	88	0	1492	2012	2119	105	66	66	69	27	39	97	95	0	0.489	0.459	0.373	0.444	3.963	0.393	0.502	120	547	100	2124	2840	-1.031	698	1426	894	1946	112741	241402	14.574	71.963	0	0	0
5	2	2	"purD"	"STM4175"	2100	20050	110	1420	3144	5242	166	47	47	124	591	476	73	56	0	828	1631	2593	158	68	68	92	196	213	83	70	0	1.807	1.981	1.748	1.672	4.587	2.457	0.535	80	414	100	2133	4660	0.853	1373	760	3097	1563	251530	130472	5.110	7.852	0	0	0
5	3	2	"livJ"	"STM3567"	2300	20050	120	197	326	490	150	47	47	113	549	485	10	5	0	1045	1978	2976	150	68	68	89	182	204	85	75	0	0.154	0.146	0.127	0.141	4.016	0.124	0.576	120	480	100	1127	2189	-2.703	150	977	279	1910	39129	237378	0.388	10.379	0	0	0
5	4	2	"yihS"	"STM4021"	2470	20050	110	99	110	61	55	47	47	51	52	101	47	18	0	1293	1761	1682	95	67	67	70	21	30	100	100	0	0.042	0.037	0.040	0.036	2.708	0.030	0.598	80	401	100	1278	1757	-4.559	52	1226	63	1694	8836	140847	1.135	80.524	0	0	0
5	5	2	"prlC"	"STM3594"	2650	20050	120	563	913	1125	123	48	48	51	48	94	89	82	0	976	1661	2451	147	68	68	71	20	28	99	97	0	0.567	0.543	0.555	0.514	4.414	0.391	0.532	120	484	100	1423	2458	-0.818	515	908	865	1593	109536	199301	17.958	79.500	0	0	0
5	6	2	"atpB"	"STM3871"	2840	20060	120	2405	4451	7183	161	48	48	49	13	26	100	100	0	472	748	1088	145	68	68	74	48	64	92	85	0	5.834	6.475	5.984	6.682	3.627	9.001	0.521	120	445	100	2761	5083	2.545	2357	404	4403	680	534137	89802	338.615	14.042	0	0	0
5	7	2	"xseA"	"STM2512"	3010	20050	120	123	201	191	95	48	48	49	12	24	92	79	0	522	870	972	111	67	67	68	12	17	100	96	0	0.165	0.191	0.180	0.188	3.412	0.151	0.584	120	414	100	530	956	-2.601	75	455	153	803	24122	104409	12.667	66.833	0	0	0
5	8	2	"sprB"	"STM2866"	3190	20050	130	2717	4125	4072	98	48	48	50	12	24	100	99	0	692	977	919	94	66	66	67	12	17	99	99	0	4.264	4.475	4.575	4.418	3.456	6.553	0.421	120	425	100	3295	4988	2.092	2669	626	4077	911	495002	117296	339.583	75.833	0	0	0
5	9	2	"sinR"	"STM0304"	3360	20050	130	497	841	832	98	49	49	51	14	27	95	92	0	1316	1823	1737	95	67	67	69	13	18	100	98	0	0.359	0.451	0.473	0.377	4.973	0.332	0.278	120	438	100	1697	2548	-1.479	448	1249	792	1756	100912	218700	56.429	134.923	0	0	0
5	10	2	"hilC"	"STM2867"	3540	20060	120	2997	5556	6179	111	50	50	52	12	23	91	89	0	710	1311	1460	111	68	68	69	13	18	79	70	0	4.590	4.430	3.973	4.184	8.320	6.453	0.416	120	449	100	3589	6749	2.199	2947	642	5506	1243	666753	157265	458.667	95.538	0	0	0
5	11	2	"bcfB"	"STM0022"	3730	20060	130	67	129	126	97	49	49	50	12	24	55	47	0	1206	2051	2455	119	71	71	72	13	18	100	95	0	0.016	0.040	0.047	0.041	3.911	0.035	0.532	120	429	100	1153	2060	-5.979	18	1135	80	1980	15483	246159	6.583	152.231	0	0	0
5	12	2	"bcfH"	"STM0028"	3900	20060	130	120	192	157	81	48	48	50	13	26	82	71	0	1634	2633	2765	105	75	75	76	12	15	99	99	0	0.046	0.056	0.060	0.060	4.648	0.039	0.444	120	434	100	1631	2702	-4.436	72	1559	144	2558	23077	315997	10.923	213.083	0	0	0
5	13	2	"orf5"	"PSLT015"	4080	20050	130	120	263	411	156	49	49	51	14	27	80	75	0	2055	5016	7808	155	75	75	76	14	18	100	100	0	0.036	0.043	0.047	0.039	4.061	0.038	0.539	120	464	100	2051	5155	-4.802	71	1980	214	4941	31527	601922	15.143	352.857	0	0	0
5	14	2	"srgC"	"PSLT008"	4260	20060	130	152	293	379	129	50	50	52	13	25	86	77	0	2090	5089	7282	143	73	73	74	14	18	100	100	0	0.051	0.048	0.054	0.055	5.071	0.034	0.465	120	438	100	2119	5259	-4.306	102	2017	243	5016	35108	610729	18.538	358.214	0	0	0
5	15	2	"uvrA"	"STM4254"	4440	20060	130	268	558	749	134	50	50	51	15	29	95	87	0	801	1785	2462	137	74	74	75	14	18	97	96	0	0.300	0.297	0.265	0.291	4.890	0.216	0.500	120	418	100	945	2219	-1.738	218	727	508	1711	67003	214145	33.800	122.143	0	0	0
5	16	2	""	"STM4260"	4600	20060	130	1473	3537	4774	134	49	49	52	15	28	99	99	0	908	1711	2122	124	75	75	76	13	17	100	99	0	1.709	2.132	2.304	2.001	3.392	2.985	0.459	120	434	100	2257	5124	0.774	1424	833	3488	1636	424419	205375	232.333	125.769	0	0	0
5	17	2	""	"STM4261"	4790	20070	130	925	2761	3892	140	51	51	53	14	26	100	100	0	1206	3566	5166	144	75	75	77	14	18	100	100	0	0.773	0.776	0.758	0.792	2.758	0.711	0.625	120	438	100	2005	6201	-0.372	874	1131	2710	3491	331369	427875	193.429	249.214	0	0	0
5	18	2	""	"STM4261"	4970	20060	130	702	3054	5275	172	54	54	55	14	25	98	96	0	1044	3105	4903	157	75	75	77	15	19	100	97	0	0.669	0.990	0.851	0.812	4.482	1.079	0.491	120	432	100	1617	6030	-0.581	648	969	3000	3030	366507	372572	214.214	201.867	0	0	0
5	19	2	"livM"	"STM3562"	5140	20060	120	111	183	170	92	52	52	54	14	25	80	68	0	1112	3074	4213	137	75	75	75	14	18	100	100	0	0.057	0.044	0.042	0.048	3.485	0.029	0.478	120	403	100	1096	3130	-4.136	59	1037	131	2999	21901	368832	9.214	214.214	0	0	0
5	20	2	"mviN"	"STM1170"	5310	20060	130	126	240	260	108	51	51	53	15	28	73	62	0	770	1657	2086	125	73	73	75	15	20	95	90	0	0.108	0.119	0.136	0.123	5.762	0.090	0.450	120	459	100	772	1773	-3.216	75	697	189	1584	28762	198893	12.467	105.467	0	0	0
5	21	2	"citA"	"STM0689"	5500	20080	120	89	194	224	115	50	50	52	15	28	65	53	0	431	1643	2780	169	72	72	73	14	19	71	64	0	0.109	0.092	0.164	0.176	6.629	0.057	0.467	120	447	100	398	1715	-3.202	39	359	144	1571	23263	197109	9.467	112.143	0	0	0
5	22	2	"ssaL"	"STM1412"	5670	20080	110	403	787	1040	132	49	49	52	15	28	75	70	0	1681	3640	4508	123	73	73	76	20	26	80	72	0	0.220	0.207	0.209	0.242	6.184	0.171	0.594	80	415	100	1962	4305	-2.183	354	1608	738	3567	62955	291215	49.000	178.200	0	0	0
5	23	2	"ssaP"	"STM1417"	5860	20070	120	111	200	224	112	50	50	112	642	573	3	0	0	606	1625	2312	142	76	76	84	66	78	95	83	0	0.115	0.097	0.101	0.097	4.180	0.064	0.427	120	486	100	591	1699	-3.119	61	530	150	1549	23946	195055	0.137	23.348	0	0	0
5	24	2	"fusA"	"STM3446"	6010	20050	80	819	1989	2424	121	50	50	187	898	480	50	36	0	527	812	923	113	76	76	108	197	182	51	50	0	1.705	2.635	2.256	2.163	5.695	4.600	0.383	52	262	100	1220	2675	0.770	769	451	1939	736	103431	42203	2.007	3.574	0	0	0
5	1	3	"moeB"	"STM0845"	1950	20230	120	474	676	706	104	46	46	47	10	21	90	86	0	899	1668	1828	109	69	69	69	14	20	89	82	0	0.516	0.394	0.396	0.489	5.737	0.299	0.518	120	461	100	1258	2229	-0.956	428	830	630	1599	81165	200190	62.900	114.214	0	0	0
5	2	3	"carA"	"STM0066"	2120	20220	120	1425	3639	4505	123	49	49	107	498	465	61	53	0	899	1858	2180	117	69	69	81	109	134	83	70	0	1.658	2.007	1.742	1.553	4.666	2.326	0.681	120	405	100	2206	5379	0.729	1376	830	3590	1789	436702	222973	7.092	16.303	0	0	0
5	3	3	"prfA"	"STM1776"	2300	20220	130	354	1465	2052	140	48	48	52	33	63	76	69	0	1189	2490	2924	117	67	67	68	12	17	93	90	0	0.273	0.585	0.578	0.442	5.308	0.590	0.564	120	462	100	1428	3840	-1.874	306	1122	1417	2423	175762	298845	42.818	201.833	0	0	0
5	4	3	"invC"	"STM2894"	2480	20230	120	2167	4798	6188	128	47	47	51	49	96	97	95	0	376	847	1010	119	67	67	68	12	17	86	80	0	6.861	6.091	7.309	7.491	5.703	8.310	0.516	120	458	100	2429	5531	2.778	2120	309	4751	780	575814	101595	96.878	64.917	0	0	0
5	5	3	"envE"	"STM1242"	2670	20230	120	419	869	921	105	47	47	51	51	100	69	62	0	938	1833	2073	113	68	68	70	14	20	91	84	0	0.428	0.466	0.481	0.448	6.291	0.358	0.496	120	426	100	1242	2587	-1.226	372	870	822	1765	104247	219991	16.039	125.929	0	0	0
5	6	3	"eutE"	"STM2463"	2830	20230	110	90	148	120	81	49	49	50	13	26	65	53	0	384	680	646	95	67	67	77	69	89	73	68	0	0.129	0.162	0.163	0.167	4.021	0.092	0.314	80	357	100	358	712	-2.951	41	317	99	613	11836	54391	7.538	8.739	0	0	0
5	7	3	"rfaK"	"STM3714"	3010	20230	130	612	1124	1143	101	48	48	50	13	26	100	99	0	1693	2452	2504	102	67	67	74	61	82	95	90	0	0.347	0.451	0.448	0.440	4.447	0.333	0.431	120	453	100	2190	3461	-1.528	564	1626	1076	2385	134924	294275	82.615	38.984	0	0	0
5	8	3	"ipk"	"STM1779"	3190	20230	130	526	1233	1471	119	47	47	49	13	26	92	89	0	589	1320	1672	126	67	67	68	12	17	87	82	0	0.918	0.947	0.802	0.967	5.599	0.829	0.439	120	427	100	1001	2439	-0.124	479	522	1186	1253	147947	158427	91.077	104.333	0	0	0
5	9	3	"nanH"	"STM0928"	3370	20230	120	70	84	68	80	48	48	49	13	26	60	44	0	1309	2510	2805	111	67	67	67	12	17	99	99	0	0.018	0.015	0.019	0.022	6.613	0.006	0.074	120	408	100	1264	2479	-5.819	22	1242	36	2443	10097	301238	2.692	203.583	0	0	0
5	10	3	"pagC"	"STM1246"	3550	20240	130	1887	3621	3973	109	49	49	50	12	24	98	96	0	327	751	804	107	67	67	67	12	17	85	77	0	7.069	5.222	5.176	5.840	6.073	8.066	0.315	120	413	100	2098	4256	2.822	1838	260	3572	684	434551	90085	297.583	57.000	0	0	0
5	11	3	"leuC"	"STM0111"	3720	20240	120	155	157	56	35	47	47	49	12	24	94	90	0	1088	1133	460	40	68	68	70	12	17	100	99	0	0.106	0.103	0.110	0.096	1.771	0.091	0.705	120	382	100	1128	1175	-3.239	108	1020	110	1065	18780	135906	9.000	88.583	0	0	0
5	12	3	"fliL"	"STM1975"	3900	20240	130	703	1018	1279	125	47	47	48	11	22	100	100	0	510	687	768	111	70	70	71	12	16	99	98	0	1.491	1.574	1.298	1.499	2.852	1.746	0.657	120	424	100	1096	1588	0.576	656	440	971	617	122214	82489	88.182	51.333	0	0	0
5	13	3	"yfeK"	"STM2438"	4080	20240	120	76	117	121	103	48	48	49	11	22	72	60	0	380	870	1447	166	71	71	73	13	17	98	95	0	0.091	0.086	0.110	0.106	5.328	0.053	0.376	120	435	100	337	868	-3.464	28	309	69	799	13994	104453	6.182	61.308	0	0	0
5	14	3	""	"STM1012"	4260	20240	130	152	197	156	79	49	49	51	13	25	90	82	0	576	780	693	88	72	72	73	14	19	100	97	0	0.204	0.209	0.188	0.197	3.387	0.110	0.261	120	431	100	607	856	-2.291	103	504	148	708	23647	93571	11.231	50.500	0	0	0
5	15	3	""	"STM1016"	4430	20240	120	102	140	150	107	48	48	49	12	24	85	75	0	1294	2258	3191	141	72	72	73	14	19	100	100	0	0.044	0.042	0.040	0.044	3.517	0.032	0.488	120	393	100	1276	2278	-4.500	54	1222	92	2186	16802	270935	7.583	156.071	0	0	0
5	16	3	"yfbG"	"STM2299"	4610	20250	130	946	4006	7127	177	47	47	49	12	24	90	88	0	489	2347	3985	169	74	74	74	13	17	75	70	0	2.166	1.742	1.879	2.473	8.946	2.199	0.464	120	413	100	1314	6232	1.115	899	415	3959	2273	480730	281698	329.750	174.846	0	0	0
5	17	3	"orf32"	"STM1380"	4780	20240	130	186	532	876	164	48	48	51	13	25	86	76	0	835	2357	3329	141	74	74	75	17	22	98	95	0	0.181	0.212	0.188	0.183	5.087	0.197	0.543	120	423	100	899	2767	-2.463	138	761	484	2283	63822	282885	37.000	134.235	0	0	0
5	18	3	"ybaK"	"STM0495"	4960	20240	130	172	822	1676	203	51	51	53	13	24	82	74	0	252	1079	1972	182	73	73	75	17	22	75	67	0	0.676	0.766	0.664	0.795	5.597	0.712	0.363	120	436	100	300	1777	-0.565	121	179	771	1006	98686	129436	59.154	59.059	0	0	0
5	19	3	"finO"	"PSLT111"	5140	20250	130	295	480	501	104	51	51	55	38	69	92	80	0	2691	4183	4714	112	74	74	75	14	18	100	100	0	0.093	0.104	0.115	0.115	3.580	0.079	0.413	120	428	100	2861	4538	-3.423	244	2617	429	4109	57615	501905	11.184	293.429	0	0	0
5	20	3	"holE"	"STM1876"	5320	20240	120	65	134	159	118	50	50	54	39	72	35	27	0	138	319	434	136	72	72	74	14	18	78	61	0	0.227	0.340	0.495	0.446	5.990	0.204	0.140	120	416	100	81	331	-2.138	15	66	84	247	16031	38253	2.051	17.500	0	0	0
5	21	3	"yebE"	"STM1880"	5500	20250	120	729	1728	2263	130	49	49	51	13	25	99	95	0	1343	2505	3034	121	71	71	73	14	19	97	95	0	0.535	0.690	0.653	0.745	7.669	0.479	0.151	120	377	100	1952	4113	-0.903	680	1272	1679	2434	207346	300629	129.000	173.714	0	0	0
5	22	3	""	"STM1533"	5670	20250	120	493	745	785	105	48	48	51	12	23	97	93	0	1491	2496	2748	110	73	73	74	15	20	98	97	0	0.314	0.288	0.316	0.268	4.417	0.194	0.411	120	406	100	1863	3120	-1.672	445	1418	697	2423	89412	299533	57.833	161.467	0	0	0
5	23	3	""	"STM1543"	5860	20250	130	163	312	399	127	48	48	55	78	141	63	39	0	972	1932	2683	138	73	73	76	16	21	99	98	0	0.128	0.142	0.142	0.140	4.718	0.097	0.432	120	467	100	1014	2123	-2.967	115	899	264	1859	37394	231824	3.295	116.000	0	0	0
5	24	3	"dpiA"	"STM0626"	6040	20250	130	162	287	306	106	49	49	106	580	547	10	1	0	1038	1911	2125	111	74	74	87	126	144	87	78	0	0.117	0.130	0.145	0.141	4.908	0.094	0.225	120	636	100	1077	2075	-3.093	113	964	238	1837	34403	229369	0.312	14.476	0	0	0
5	1	4	"ycjF"	"STM1684"	1940	20400	130	714	1030	943	91	46	46	47	10	21	95	94	0	2432	3363	3111	92	69	69	70	15	21	99	99	0	0.283	0.299	0.277	0.255	3.081	0.210	0.432	120	565	100	3031	4278	-1.823	668	2363	984	3294	123611	403611	98.300	219.533	0	0	0
5	2	4	"yhcQ"	"STM3365"	2120	20400	120	287	324	198	61	48	48	49	12	24	95	93	0	2476	2827	1759	62	67	67	69	15	21	100	100	0	0.099	0.100	0.091	0.092	2.695	0.075	0.492	120	416	100	2648	3036	-3.333	239	2409	276	2760	38850	339247	22.917	183.867	0	0	0
5	3	4	""	"STM3355"	2300	20410	120	103	155	143	92	48	48	50	15	30	79	62	0	1815	3977	5302	133	66	66	67	11	16	100	100	0	0.031	0.027	0.029	0.033	5.166	0.016	0.350	120	441	100	1804	4018	-4.991	55	1749	107	3911	18575	477187	7.000	355.455	0	0	0
5	4	4	""	"STM3378"	2480	20410	130	557	689	610	88	47	47	51	21	41	96	95	0	1608	2027	1931	95	66	66	70	33	47	95	92	0	0.331	0.327	0.314	0.380	4.059	0.242	0.518	120	479	100	2052	2603	-1.596	510	1542	642	1961	82643	243238	30.381	59.303	0	0	0
5	5	4	"yhcN"	"STM3361"	2660	20410	120	96	118	73	61	47	47	49	14	28	80	65	0	390	567	476	83	67	67	69	15	21	92	90	0	0.152	0.142	0.132	0.146	4.884	0.085	0.310	120	425	100	372	571	-2.721	49	323	71	500	14166	68064	4.929	33.200	0	0	0
5	6	4	"smpB"	"STM2688"	2840	20410	120	1658	2261	2390	105	47	47	48	13	27	100	100	0	1599	2189	2553	116	67	67	68	14	20	99	98	0	1.052	1.043	1.061	1.103	3.043	0.960	0.530	120	435	100	3143	4336	0.073	1611	1532	2214	2122	271365	262627	170.231	151.500	0	0	0
5	7	4	"yabF"	"STM0085"	3020	20410	120	182	288	310	107	47	47	49	12	24	87	84	0	580	907	1054	116	67	67	68	12	17	94	92	0	0.263	0.287	0.311	0.300	5.001	0.152	0.247	120	404	100	648	1081	-1.926	135	513	241	840	34580	108876	19.917	69.917	0	0	0
5	8	4	"ftsA"	"STM0132"	3190	20410	120	2058	2533	2652	104	47	47	49	13	26	100	100	0	1428	1727	1435	83	67	67	68	12	17	100	100	0	1.478	1.498	1.379	1.349	2.957	2.017	0.512	120	392	100	3372	4146	0.563	2011	1361	2486	1660	303994	207276	191.077	138.250	0	0	0
5	9	4	"aceF"	"STM0153"	3360	20410	120	2428	3485	4066	116	47	47	49	13	26	100	100	0	1869	2554	2710	106	67	67	67	12	17	100	99	0	1.321	1.382	1.405	1.446	2.352	1.633	0.568	120	398	100	4183	5925	0.402	2381	1802	3438	2487	418151	306504	264.308	207.250	0	0	0
5	10	4	"yacE"	"STM0140"	3540	20410	120	600	1037	1168	112	47	47	48	11	22	100	100	0	1093	1757	1862	105	66	66	67	12	17	100	100	0	0.538	0.585	0.549	0.590	3.126	0.417	0.299	120	393	100	1580	2681	-0.893	553	1027	990	1691	124436	210857	89.909	140.833	0	0	0
5	11	4	"asnC"	"STM3876"	3720	20410	130	197	336	372	110	48	48	50	13	26	96	91	0	1022	1629	1913	117	66	66	68	12	17	100	100	0	0.156	0.184	0.161	0.159	3.984	0.109	0.275	120	427	100	1105	1851	-2.682	149	956	288	1563	40262	195495	22.000	130.083	0	0	0
5	12	4	""	"STM3863"	3900	20410	130	171	306	360	117	48	48	49	13	26	93	87	0	1521	2261	2792	123	68	68	69	13	18	100	98	0	0.085	0.118	0.117	0.118	3.542	0.096	0.476	120	451	100	1576	2451	-3.562	123	1453	258	2193	36671	271323	19.769	168.615	0	0	0
5	13	4	"truA"	"STM2368"	4080	20420	130	360	615	714	116	47	47	49	14	28	97	91	0	790	1660	2437	146	69	69	70	12	17	95	95	0	0.434	0.357	0.374	0.445	6.142	0.221	0.464	120	455	100	1034	2159	-1.204	313	721	568	1591	73758	199151	40.429	132.500	0	0	0
5	14	4	"yfcE"	"STM2347"	4260	20420	130	984	1803	2437	135	48	48	51	16	31	100	99	0	752	1250	1581	126	69	69	72	16	22	98	97	0	1.370	1.486	1.386	1.477	3.183	1.892	0.438	120	442	100	1619	2936	0.455	936	683	1755	1181	216360	149975	109.500	73.625	0	0	0
5	15	4	"nuoM"	"STM2317"	4430	20420	130	3807	5070	4512	88	49	49	51	15	29	100	100	0	1437	1706	1360	79	71	71	73	17	23	100	100	0	2.751	3.071	3.028	2.935	2.743	4.411	0.432	120	433	100	5124	6656	1.460	3758	1366	5021	1635	608340	204743	334.600	96.059	0	0	0
5	16	4	"menE"	"STM2305"	4610	20420	130	720	989	1020	103	48	48	50	13	26	100	99	0	3687	5320	5527	103	70	70	72	14	19	100	100	0	0.186	0.179	0.180	0.172	2.242	0.144	0.595	120	416	100	4289	6191	-2.428	672	3617	941	5250	118683	638367	72.231	374.857	0	0	0
5	17	4	""	"STM2289"	4780	20420	130	423	686	958	139	49	49	50	11	22	98	97	0	1357	2211	2722	123	71	71	72	13	18	100	99	0	0.291	0.298	0.271	0.276	3.635	0.257	0.520	120	427	100	1660	2777	-1.782	374	1286	637	2140	82354	265375	57.818	164.538	0	0	0
5	18	4	"nupC"	"STM2409"	4970	20420	130	968	1424	1716	120	51	51	53	18	33	100	99	0	1510	2371	2991	126	71	71	72	13	18	100	100	0	0.637	0.597	0.595	0.636	3.855	0.449	0.344	120	442	100	2356	3673	-0.650	917	1439	1373	2300	170856	284568	76.167	176.846	0	0	0
5	19	4	"ybdN"	"STM0605"	5140	20420	130	167	280	257	91	50	50	56	40	71	86	68	0	1151	1953	2523	129	71	71	74	14	18	100	100	0	0.108	0.122	0.125	0.137	3.719	0.069	0.378	120	438	100	1197	2112	-3.206	117	1080	230	1882	33596	234418	5.600	134.214	0	0	0
5	20	4	"gabP"	"STM2793"	5320	20420	130	154	375	503	134	49	49	53	37	69	84	60	0	1746	4435	6191	139	72	72	73	14	19	100	100	0	0.063	0.075	0.072	0.066	3.376	0.056	0.489	120	451	100	1779	4689	-3.995	105	1674	326	4363	45003	532164	8.703	311.571	0	0	0
5	21	4	"srlE"	"STM2833"	5500	20430	130	164	199	135	67	50	50	54	18	33	97	90	0	1168	1412	1080	76	74	74	80	26	32	100	98	0	0.104	0.111	0.102	0.112	2.944	0.071	0.354	120	417	100	1208	1487	-3.263	114	1094	149	1338	23913	169425	8.056	51.231	0	0	0
5	22	4	"hypB"	"STM2855"	5670	20420	130	586	641	398	62	52	52	55	17	30	98	95	0	719	883	693	78	75	75	80	26	32	97	93	0	0.829	0.729	0.728	0.726	3.088	0.566	0.435	120	426	100	1178	1397	-0.270	534	644	589	808	76880	105991	34.471	30.885	0	0	0
5	23	4	"yqaA"	"STM2819"	5860	20430	130	276	408	539	132	48	48	51	13	25	97	94	0	428	603	518	85	71	71	73	14	19	98	96	0	0.639	0.677	0.562	0.577	3.549	0.614	0.177	120	435	100	585	892	-0.647	228	357	360	532	48990	72320	27.462	37.857	0	0	0
5	24	4	"ygaA"	"STM2839"	6030	20420	130	111	220	350	159	48	48	50	12	24	92	80	0	925	2204	4373	198	71	71	73	15	20	99	98	0	0.074	0.081	0.084	0.085	3.020	0.062	0.597	120	541	100	917	2305	-3.761	63	854	172	2133	26350	264493	14.167	142.067	0	0	0
5	1	5	""	"STM1791"	1940	20580	120	105	113	52	46	45	45	47	15	31	88	80	0	2499	2583	1621	62	73	73	75	19	25	99	99	0	0.025	0.027	0.026	0.026	2.688	0.021	0.501	120	521	100	2486	2578	-5.337	60	2426	68	2510	13578	309905	4.400	132.000	0	0	0
5	2	5	""	"STM1787"	2120	20580	120	174	174	83	47	47	47	48	11	22	91	89	0	3769	3504	1883	53	67	67	68	14	20	100	99	0	0.034	0.037	0.037	0.036	2.184	0.033	0.715	120	419	100	3829	3564	-4.865	127	3702	127	3437	20868	420431	11.455	245.429	0	0	0
5	3	5	"yciI"	"STM1738"	2300	20590	130	1169	1251	834	66	47	47	51	21	41	100	99	0	514	521	276	52	67	67	70	33	47	91	90	0	2.510	2.652	2.378	2.945	2.807	3.718	0.440	120	464	100	1569	1658	1.328	1122	447	1204	454	150138	62493	57.143	13.667	0	0	0
5	4	5	"yciN"	"STM1715"	2490	20590	110	350	521	482	92	49	49	52	22	42	100	100	0	345	400	292	73	67	67	70	37	52	96	95	0	1.083	1.417	1.226	1.407	2.248	2.016	0.367	80	372	100	579	805	0.115	301	278	472	333	41659	32029	21.318	8.919	0	0	0
5	5	5	"kduD"	"STM3017"	2650	20590	120	382	445	307	68	48	48	51	40	78	97	93	0	2226	2586	1973	76	68	68	75	99	132	99	96	0	0.155	0.158	0.154	0.158	2.852	0.105	0.423	120	406	100	2492	2915	-2.692	334	2158	397	2518	53377	310318	9.850	25.364	0	0	0
5	6	5	"ppdB"	"STM2999"	2830	20590	120	142	156	96	61	47	47	50	40	80	81	57	0	2514	2972	2925	98	67	67	74	99	133	97	97	0	0.039	0.038	0.034	0.038	2.790	0.024	0.437	120	406	100	2542	3014	-4.687	95	2447	109	2905	18733	356597	2.650	29.273	0	0	0
5	7	5	"rbn"	"STM4027"	3010	20590	120	582	716	678	94	46	46	48	12	25	100	98	0	1118	1545	1564	101	67	67	67	12	17	99	98	0	0.510	0.453	0.507	0.479	2.879	0.357	0.560	120	393	100	1587	2148	-0.971	536	1051	670	1478	85968	185449	55.667	123.167	0	0	0
5	8	5	""	"STM0870"	3190	20590	120	267	373	406	108	46	46	48	12	25	91	88	0	1570	2027	2168	106	68	68	68	11	16	100	100	0	0.147	0.167	0.155	0.143	3.321	0.126	0.471	120	372	100	1723	2286	-2.765	221	1502	327	1959	44773	243242	27.083	178.091	0	0	0
5	9	5	"ybhP"	"STM0813"	3370	20590	120	271	448	454	101	46	46	48	11	22	91	88	0	1107	1447	1327	91	67	67	68	11	16	98	96	0	0.216	0.291	0.257	0.249	5.826	0.236	0.491	120	392	100	1265	1782	-2.209	225	1040	402	1380	53709	173671	36.364	125.364	0	0	0
5	10	5	"ybgR"	"STM0758"	3540	20590	130	268	760	1117	146	47	47	48	11	22	87	81	0	939	1783	2205	123	66	66	68	13	19	91	86	0	0.253	0.415	0.409	0.382	7.324	0.366	0.368	120	417	100	1094	2430	-1.982	221	873	713	1717	91175	213927	64.727	131.923	0	0	0
5	11	5	"fldA"	"STM0694"	3710	20600	120	646	1562	3222	206	49	49	50	15	30	96	94	0	350	798	1265	158	68	68	69	15	21	93	86	0	2.117	2.073	2.049	2.145	5.015	3.073	0.554	120	403	100	879	2243	1.082	597	282	1513	730	187453	95811	100.800	48.600	0	0	0
5	12	5	"gltJ"	"STM0664"	3890	20600	130	190	546	938	171	49	49	51	16	31	80	70	0	874	1996	3188	159	68	68	69	13	18	95	90	0	0.175	0.258	0.233	0.257	5.828	0.216	0.507	120	473	100	947	2425	-2.515	141	806	497	1928	65541	239537	30.938	148.231	0	0	0
5	13	5	"yljA"	"STM0944"	4080	20600	130	638	1017	1236	121	47	47	50	15	30	100	100	0	397	549	522	95	68	68	68	11	16	100	100	0	1.796	2.017	1.973	1.811	2.947	3.067	0.385	120	424	100	920	1451	0.845	591	329	970	481	122011	65920	64.467	43.727	0	0	0
5	14	5	"orfB"	"STM0930"	4250	20610	130	482	915	1670	182	47	47	50	15	30	98	96	0	369	708	1046	147	67	67	69	16	23	98	95	0	1.440	1.354	1.362	1.158	2.973	2.006	0.385	120	394	100	737	1509	0.526	435	302	868	641	109823	84975	57.667	39.938	0	0	0
5	15	5	""	"STM4317"	4430	20610	120	138	184	147	79	48	48	51	17	33	95	87	0	299	391	353	90	67	67	71	32	45	98	92	0	0.388	0.420	0.419	0.415	2.755	0.301	0.500	120	382	100	322	460	-1.366	90	232	136	324	22058	46946	7.824	10.000	0	0	0
5	16	5	"amiB"	"STM4358"	4600	20600	130	1077	1323	1303	98	48	48	51	16	31	100	100	0	1449	2146	2286	106	68	68	71	29	40	100	99	0	0.745	0.614	0.653	0.669	2.584	0.550	0.650	120	420	100	2410	3353	-0.424	1029	1381	1275	2078	158813	257502	79.500	71.552	0	0	0
5	17	5	"hflC"	"STM4364"	4790	20600	130	1574	5169	7538	145	49	49	51	15	29	99	98	0	537	1455	2176	149	69	69	71	14	19	93	89	0	3.259	3.694	3.506	3.829	5.361	4.851	0.500	120	419	100	1993	6506	1.704	1525	468	5120	1386	620339	174635	341.200	98.857	0	0	0
5	18	5	"yjfH"	"STM4369"	4950	20600	130	332	771	1407	182	51	51	66	132	200	63	52	0	401	1030	1525	148	71	71	103	318	308	51	37	0	0.852	0.751	0.748	0.707	4.537	0.761	0.361	120	454	100	611	1679	-0.232	281	330	720	959	92488	123642	5.341	2.915	0	0	0
5	19	5	"kbl"	"STM3709"	5140	20610	130	1648	3000	4671	155	50	50	53	18	33	100	99	0	531	972	1427	146	70	70	72	16	22	95	91	0	3.466	3.271	3.420	3.255	3.187	4.251	0.536	120	458	100	2059	3852	1.793	1598	461	2950	902	360041	116599	163.722	56.250	0	0	0
5	20	5	"gpsA"	"STM3700"	5310	20610	130	2084	3321	4128	124	49	49	51	12	23	100	100	0	915	1162	1131	97	71	71	72	15	20	99	96	0	2.411	2.999	2.803	2.887	3.350	4.547	0.391	120	434	100	2879	4363	1.270	2035	844	3272	1091	398568	139406	272.500	72.667	0	0	0
5	21	5	""	"STM3657"	5490	20600	130	125	222	281	126	50	50	54	17	31	88	80	0	343	584	698	119	73	73	79	27	34	91	85	0	0.278	0.337	0.257	0.349	3.802	0.262	0.382	120	437	100	345	683	-1.848	75	270	172	511	26666	70110	9.882	18.704	0	0	0
5	22	5	"dppA"	"STM3630"	5680	20600	130	602	1891	3160	167	52	52	55	18	32	92	87	0	441	1481	2466	166	74	74	80	26	32	80	75	0	1.499	1.307	1.333	1.565	7.243	1.482	0.420	120	437	100	917	3246	0.584	550	367	1839	1407	226915	177736	102.000	53.885	0	0	0
5	23	5	"bcsC"	"STM3617"	5850	20610	130	381	1398	2424	173	52	52	53	13	24	93	84	0	473	1848	3486	188	71	71	74	16	21	89	84	0	0.818	0.757	0.664	0.784	6.832	0.546	0.368	120	433	100	731	3123	-0.289	329	402	1346	1777	167797	221754	103.462	110.875	0	0	0
5	24	5	""	"STM3602"	6030	20600	130	154	294	384	130	50	50	53	13	24	81	76	0	1182	2137	2683	125	72	72	76	34	44	94	92	0	0.094	0.118	0.105	0.097	3.908	0.106	0.588	120	572	100	1214	2309	-3.416	104	1110	244	2065	35237	256471	18.538	60.618	0	0	0
5	1	6	"yraL"	"STM3263"	1940	20760	120	253	367	415	113	46	46	48	13	27	99	96	0	1828	2650	2855	107	79	79	81	18	22	98	97	0	0.118	0.125	0.115	0.126	3.550	0.110	0.625	120	510	100	1956	2892	-3.079	207	1749	321	2571	44018	318050	24.538	142.722	0	0	0
5	2	6	"tdcB"	"STM3244"	2110	20760	120	170	274	304	110	46	46	47	11	23	93	85	0	1367	2175	2454	112	70	70	72	14	19	100	98	0	0.096	0.108	0.104	0.098	4.810	0.082	0.451	120	411	100	1421	2333	-3.387	124	1297	228	2105	32926	261039	20.636	150.214	0	0	0
5	3	6	"yqjH"	"STM3214"	2300	20760	120	232	324	289	89	47	47	49	12	24	96	93	0	1799	2351	1893	80	67	67	68	11	16	100	100	0	0.107	0.121	0.121	0.106	3.031	0.094	0.458	120	430	100	1917	2561	-3.227	185	1732	277	2284	38883	282162	22.917	207.545	0	0	0
5	4	6	"icc"	"STM3183"	2470	20760	130	859	1317	1449	110	49	49	53	31	58	98	95	0	1319	1915	1855	96	68	68	69	12	17	100	100	0	0.647	0.687	0.650	0.600	4.032	0.643	0.463	120	456	100	2061	3115	-0.627	810	1251	1268	1847	158046	229787	40.774	153.833	0	0	0
5	5	6	"hybA"	"STM3149"	2650	20770	120	663	1427	2133	149	49	49	57	52	91	93	90	0	835	1807	2770	153	69	69	77	98	127	84	75	0	0.802	0.793	1.032	0.940	6.335	0.702	0.527	120	410	100	1380	3116	-0.319	614	766	1378	1738	171282	216804	26.346	17.653	0	0	0
5	6	6	""	"STM3141"	2830	20760	120	196	271	258	95	48	48	53	42	79	87	71	0	1185	1635	1477	90	69	69	76	98	128	96	94	0	0.133	0.142	0.149	0.124	2.877	0.147	0.397	120	417	100	1264	1789	-2.915	148	1116	223	1566	32568	196164	5.190	15.908	0	0	0
5	7	6	"uup"	"STM1062"	3010	20770	130	483	1036	1793	173	48	48	50	13	26	99	96	0	1625	3243	5465	168	68	68	70	18	25	100	98	0	0.279	0.311	0.257	0.284	4.060	0.268	0.637	120	394	100	1992	4163	-1.840	435	1557	988	3175	124301	389164	75.846	176.278	0	0	0
5	8	6	"helD"	"STM1075"	3180	20760	140	1211	1631	1770	108	47	47	48	11	22	94	92	0	3113	4265	4797	112	67	67	74	80	108	90	87	0	0.382	0.377	0.364	0.410	5.527	0.298	0.576	156	392	100	4210	5782	-1.388	1164	3046	1584	4198	254480	665311	143.909	52.388	0	0	0
5	9	6	"hpaD"	"STM1103"	3360	20770	120	122	189	202	106	47	47	48	10	20	85	77	0	1286	2161	2636	121	67	67	72	79	109	96	90	0	0.062	0.068	0.064	0.068	3.411	0.055	0.541	120	390	100	1294	2236	-4.023	75	1219	142	2094	22705	259339	14.100	26.443	0	0	0
5	10	6	"agp"	"STM1117"	3540	20770	130	1768	2610	2806	107	48	48	49	11	22	100	100	0	695	1237	1362	110	67	67	69	14	20	98	98	0	2.739	2.190	2.386	2.421	3.398	2.826	0.394	120	403	100	2348	3732	1.454	1720	628	2562	1170	313225	148415	232.818	83.429	0	0	0
5	11	6	"ymdC"	"STM1148"	3720	20770	130	686	1008	1040	103	47	47	49	14	28	97	96	0	837	1384	1467	105	68	68	70	14	20	99	96	0	0.831	0.730	0.702	0.796	4.341	0.541	0.407	120	396	100	1408	2277	-0.267	639	769	961	1316	120937	166101	68.500	93.857	0	0	0
5	12	6	"ycfN"	"STM1208"	3900	20780	130	345	583	824	141	48	48	50	15	30	95	90	0	469	973	1458	149	68	68	69	12	17	95	93	0	0.741	0.591	0.476	0.602	3.987	0.465	0.482	120	420	100	698	1440	-0.433	297	401	535	905	69911	116709	35.533	75.333	0	0	0
5	13	6	"mopA"	"STM4330"	4080	20770	130	23895	26395	18165	68	48	48	50	13	26	100	100	7	1183	1407	1319	93	67	67	68	12	17	100	100	0	21.368	19.662	21.621	21.062	2.501	23.874	0.482	120	387	100	24963	27687	4.417	23847	1116	26347	1340	3167352	168829	2026.538	111.583	0	0	0
5	14	6	"rstA"	"STM1475"	4250	20770	130	2760	2959	1866	63	47	47	49	12	24	100	99	0	1998	2276	1338	58	66	66	67	13	19	100	100	0	1.404	1.318	1.342	1.204	2.158	1.432	0.686	120	371	100	4645	5122	0.490	2713	1932	2912	2210	355037	273131	242.500	169.923	0	0	0
5	15	6	"speG"	"STM1502"	4430	20780	130	1819	2404	2483	103	47	47	50	14	28	100	100	0	903	1124	1065	94	68	68	70	30	42	98	97	0	2.122	2.232	2.191	2.161	2.919	3.028	0.448	120	382	100	2607	3413	1.086	1772	835	2357	1056	288521	134862	168.143	35.133	0	0	0
5	16	6	"smf"	"STM3405"	4600	20770	130	344	847	1591	187	48	48	50	14	28	98	95	0	987	2391	4190	175	69	69	71	29	40	100	100	0	0.322	0.344	0.339	0.316	3.521	0.254	0.378	120	407	100	1214	3121	-1.633	296	918	799	2322	101604	286892	56.929	80.000	0	0	0
5	17	6	"rplO"	"STM3421"	4780	20780	130	2102	3405	4216	123	49	49	51	14	27	100	100	0	552	695	635	91	68	68	69	13	18	100	100	0	4.242	5.352	4.861	4.907	2.717	10.732	0.300	120	425	100	2537	3983	2.085	2053	484	3356	627	408638	83420	239.571	48.154	0	0	0
5	18	6	"yheL"	"STM3449"	4930	20780	110	115	202	267	132	50	50	75	168	224	25	16	0	198	310	289	93	70	70	113	355	314	22	8	0	0.508	0.633	0.476	0.529	4.049	0.319	0.181	80	366	100	193	392	-0.978	65	128	152	240	16177	24816	0.756	0.555	0	0	0
5	19	6	""	"STM3601"	5130	20780	130	495	1167	1822	156	50	50	72	151	209	72	60	0	958	1815	3052	168	71	71	105	308	293	78	65	0	0.502	0.640	0.625	0.561	4.292	0.483	0.470	120	488	100	1332	2861	-0.995	445	887	1117	1744	139989	217850	7.252	5.552	0	0	0
5	20	6	"yhjK"	"STM3615"	5320	20780	130	473	747	826	110	51	51	55	45	81	90	87	0	2576	3959	4342	109	72	72	74	21	28	100	100	0	0.169	0.179	0.171	0.163	3.619	0.153	0.568	120	435	100	2926	4583	-2.569	422	2504	696	3887	89671	475024	15.378	185.000	0	0	0
5	21	6	"yhjS"	"STM3622"	5500	20780	120	2544	2942	2199	74	51	51	53	13	24	100	100	0	4709	5440	3732	68	73	73	75	17	22	99	99	0	0.538	0.539	0.538	0.521	2.785	0.514	0.747	120	408	100	7129	8258	-0.895	2493	4636	2891	5367	353030	652848	222.231	315.588	0	0	0
5	22	6	""	"STM3631"	5670	20780	120	397	450	249	55	49	49	52	13	25	100	100	0	5032	5132	2066	40	74	74	76	16	21	100	100	0	0.070	0.079	0.072	0.074	1.673	0.072	0.443	120	393	100	5306	5459	-3.833	348	4958	401	5058	53963	615793	30.615	316.000	0	0	0
5	23	6	"yiaF"	"STM3647"	5850	20790	120	887	1192	1426	119	51	51	64	198	309	80	68	0	449	562	475	84	74	74	79	68	86	94	76	0	2.229	2.338	2.187	2.164	3.640	4.302	0.304	120	353	100	1211	1629	1.157	836	375	1141	488	142988	67460	5.697	7.103	0	0	0
5	24	6	"glyS"	"STM3655"	6030	20780	130	3611	4139	3564	86	55	55	122	478	391	94	90	0	4807	5773	4778	82	77	77	94	109	115	100	100	0	0.752	0.717	0.733	0.617	3.002	0.686	0.501	120	557	100	8286	9780	-0.412	3556	4730	4084	5696	496714	692708	8.404	52.101	0	0	0
5	1	7	""	"STM3834"	1950	20940	120	984	921	433	47	46	46	48	14	29	100	97	0	3173	3099	1632	52	81	81	83	15	18	98	97	0	0.303	0.290	0.298	0.303	3.544	0.230	0.634	120	533	100	4030	3893	-1.721	938	3092	875	3018	110469	371826	62.357	201.067	0	0	0
5	2	7	"yidC"	"STM3842"	2120	20940	120	1158	2065	2909	140	46	46	47	11	23	99	98	0	917	1287	1549	120	74	74	77	25	32	100	96	0	1.319	1.664	1.468	1.332	3.752	2.126	0.590	120	430	100	1955	3232	0.400	1112	843	2019	1213	247763	154472	183.455	48.400	0	0	0
5	3	7	""	"STM3845"	2300	20950	120	888	969	513	52	46	46	47	11	23	100	99	0	2676	2884	1494	51	67	67	70	22	31	98	98	0	0.323	0.328	0.325	0.337	2.984	0.250	0.501	120	442	100	3451	3740	-1.632	842	2609	923	2817	116258	346041	83.818	127.909	0	0	0
5	4	7	"phoU"	"STM3853"	2470	20960	120	699	1035	1302	125	48	48	52	31	59	97	96	0	1144	1778	2317	130	68	68	70	15	21	100	100	0	0.605	0.577	0.534	0.600	3.871	0.443	0.434	120	458	100	1727	2697	-0.725	651	1076	987	1710	124179	213400	31.710	113.867	0	0	0
5	5	7	"pstS"	"STM3857"	2650	20940	120	1604	1640	728	44	49	49	56	41	73	99	99	0	5077	5378	2605	48	70	70	84	124	147	100	100	0	0.311	0.300	0.306	0.286	2.027	0.232	0.593	120	478	100	6562	6899	-1.687	1555	5007	1591	5308	196832	645355	38.634	42.694	0	0	0
5	6	7	"atpA"	"STM3867"	2830	20950	120	28761	27737	11237	40	50	50	53	15	28	100	100	0	2837	2784	1070	38	69	69	70	13	18	100	100	0	10.372	10.198	10.173	10.357	1.699	11.924	0.714	120	446	100	31479	30402	3.375	28711	2768	27687	2715	3328445	334037	1845.600	208.769	0	0	0
5	7	7	"aceE"	"STM0152"	3010	20950	120	10738	14782	12651	85	49	49	52	14	26	100	100	0	5113	6044	4485	74	67	67	74	76	102	98	97	0	2.118	2.465	2.209	2.553	3.308	3.132	0.653	120	426	100	15735	20710	1.083	10689	5046	14733	5977	1773877	725334	1052.143	78.553	0	0	0
5	8	7	""	"STM0159"	3180	20940	120	588	1327	2302	173	47	47	49	21	42	96	93	0	809	2419	4414	182	67	67	84	129	153	85	72	0	0.729	0.544	0.571	0.612	4.384	0.389	0.404	120	402	100	1283	3632	-0.456	541	742	1280	2352	159210	290220	60.857	18.101	0	0	0
5	9	7	"cueO"	"STM0168"	3360	20950	120	452	618	654	105	47	47	48	10	20	100	97	0	2039	2751	2797	101	65	65	74	96	129	96	94	0	0.205	0.213	0.224	0.218	3.101	0.159	0.456	120	416	100	2379	3257	-2.285	405	1974	571	2686	74202	330179	57.000	27.885	0	0	0
5	10	7	"yadH"	"STM0173"	3540	20940	130	141	399	799	200	47	47	49	11	22	87	79	0	724	1976	4048	204	66	66	67	12	17	100	100	0	0.143	0.184	0.139	0.139	4.843	0.139	0.472	120	447	100	752	2262	-2.807	94	658	352	1910	47853	237176	31.818	159.083	0	0	0
5	11	7	"stiA"	"STM0177"	3720	20940	120	69	266	880	330	47	47	48	11	22	61	50	0	472	1795	2984	166	67	67	68	12	17	92	89	0	0.054	0.127	0.092	0.083	7.176	0.077	0.070	120	414	100	427	1947	-4.202	22	405	219	1728	31962	215456	19.818	143.917	0	0	0
5	12	7	"folK"	"STM0183"	3900	20950	130	98	224	388	173	47	47	48	11	22	77	68	0	473	1376	2554	185	67	67	68	12	17	97	94	0	0.126	0.135	0.171	0.149	4.427	0.100	0.430	120	439	100	457	1486	-2.993	51	406	177	1309	26857	165129	16.000	109.000	0	0	0
5	13	7	""	"STM1585"	4080	20950	120	90	111	74	66	48	48	49	11	22	84	74	0	868	960	756	78	67	67	68	13	19	96	95	0	0.052	0.071	0.062	0.069	3.887	0.040	0.212	120	414	100	843	956	-4.253	42	801	63	893	13313	115211	5.636	68.615	0	0	0
5	14	7	"srfA"	"STM1593"	4250	20950	120	699	1241	1592	128	48	48	49	13	26	100	100	0	947	1826	2620	143	67	67	68	13	19	99	99	0	0.740	0.678	0.657	0.742	3.674	0.469	0.341	120	433	100	1531	2952	-0.435	651	880	1193	1759	148887	219159	91.692	135.231	0	0	0
5	15	7	"ydcR"	"STM1598"	4440	20950	130	630	1530	2048	133	48	48	51	18	35	94	91	0	1897	3692	4665	126	70	70	72	16	22	99	98	0	0.319	0.409	0.345	0.339	3.939	0.366	0.660	120	438	100	2409	5104	-1.650	582	1827	1482	3622	183566	443001	82.167	226.250	0	0	0
5	16	7	"ydcN"	"STM1605"	4610	20960	130	91	197	321	162	50	50	54	22	40	59	48	0	425	1349	2745	203	72	72	74	17	22	96	91	0	0.116	0.115	0.127	0.134	5.881	0.086	0.533	120	433	100	394	1424	-3.106	41	353	147	1277	23638	161916	6.500	75.000	0	0	0
5	17	7	""	"STM1613"	4780	20950	110	137	171	176	102	50	50	53	20	37	91	78	0	381	470	373	79	71	71	72	15	20	97	95	0	0.281	0.303	0.291	0.284	3.167	0.191	0.190	80	386	100	397	520	-1.833	87	310	121	399	13653	37591	5.900	26.533	0	0	0
5	18	7	""	"STM1620"	4960	20950	130	125	173	181	104	49	49	65	139	213	25	10	0	1775	3471	5355	154	70	70	87	223	256	85	80	0	0.045	0.036	0.040	0.037	4.001	0.024	0.466	120	490	100	1781	3525	-4.488	76	1705	124	3401	20746	416558	0.777	15.175	0	0	0
5	19	7	""	"STM1786"	5140	20960	130	88	149	185	124	50	50	54	44	81	40	27	0	1449	3003	4960	165	72	72	74	19	25	100	100	0	0.028	0.034	0.031	0.032	3.952	0.028	0.519	120	458	100	1415	3030	-5.179	38	1377	99	2931	17856	360413	2.159	154.158	0	0	0
5	20	7	"treA"	"STM1796"	5320	20960	130	7706	8859	6436	72	53	53	58	44	75	100	100	0	3448	4319	3467	80	75	75	80	30	37	100	100	0	2.269	2.075	2.041	2.149	2.345	2.614	0.464	120	472	100	11026	13050	1.182	7653	3373	8806	4244	1063057	518298	200.023	141.300	0	0	0
5	21	7	"fadR"	"STM1805"	5500	20960	130	314	969	1609	166	54	54	57	15	26	95	93	0	686	1910	3074	160	78	78	80	16	20	99	95	0	0.428	0.499	0.427	0.507	4.865	0.451	0.562	120	443	100	868	2747	-1.226	260	608	915	1832	116317	229225	60.800	114.375	0	0	0
5	22	7	"ycgL"	"STM1813"	5680	20960	120	186	505	790	156	51	51	54	14	25	97	90	0	256	650	834	128	79	79	80	17	21	95	89	0	0.763	0.795	0.821	0.739	5.580	0.823	0.229	120	392	100	312	1025	-0.391	135	177	454	571	60604	77967	32.214	33.529	0	0	0
5	23	7	""	"STM1827"	5850	20950	130	185	1347	2993	222	54	54	110	709	644	21	15	0	1726	3665	5933	161	78	78	87	81	93	96	90	0	0.079	0.360	0.103	0.109	4.787	0.552	0.171	120	373	100	1779	4880	-3.653	131	1648	1293	3587	161672	439830	1.745	44.173	0	0	0
5	24	7	"manZ"	"STM1832"	6000	20950	130	2541	3555	4099	115	61	61	309	1521	492	68	41	0	466	656	649	98	80	80	115	169	146	84	59	0	6.425	6.066	5.415	5.099	3.482	10.698	0.347	120	491	100	2866	4070	2.684	2480	386	3494	576	426600	78685	2.134	3.201	0	0	0
5	1	8	""	"STM2357"	1930	21130	110	654	681	364	53	46	46	47	10	21	100	100	0	3341	3940	2400	60	80	80	81	14	17	100	100	0	0.186	0.165	0.173	0.157	2.227	0.142	0.751	80	500	100	3869	4495	-2.423	608	3261	635	3860	54453	315215	63.400	275.643	0	0	0
5	2	8	""	"STM2361"	2110	21130	120	933	1026	657	64	46	46	48	12	25	96	94	0	3052	3124	1946	62	79	79	82	24	29	99	98	0	0.298	0.322	0.299	0.307	3.188	0.284	0.712	120	513	100	3860	4025	-1.745	887	2973	980	3045	123067	374886	81.500	126.750	0	0	0
5	3	8	"dedA"	"STM2367"	2290	21120	110	461	599	441	73	45	45	48	18	37	100	100	0	2518	2985	2425	81	72	72	85	172	202	100	97	0	0.170	0.190	0.218	0.185	2.611	0.126	0.429	80	449	100	2862	3467	-2.556	416	2446	554	2913	47905	238831	30.611	16.860	0	0	0
5	4	8	""	"STM2376"	2490	21130	110	142	151	59	39	48	48	78	181	232	7	1	0	2454	2847	1224	42	69	69	172	574	333	98	97	0	0.039	0.037	0.037	0.036	1.892	0.062	0.197	80	415	100	2479	2881	-4.665	94	2385	103	2778	12094	227775	0.403	4.660	0	0	0
5	5	8	"yfcL"	"STM2380"	2650	21150	100	106	147	119	80	50	50	92	206	223	15	2	0	326	392	285	72	72	72	229	699	305	11	0	0	0.220	0.303	0.231	0.239	3.280	0.239	0.551	80	337	100	310	417	-2.181	56	254	97	320	11752	31397	0.267	0.233	0	0	0
5	6	8	"yfcY"	"STM2389"	2840	21130	120	360	578	724	125	48	48	56	51	91	92	87	0	2270	3813	5009	131	69	69	105	319	303	95	90	0	0.142	0.142	0.149	0.134	4.147	0.107	0.544	120	437	100	2513	4274	-2.819	312	2201	530	3744	69311	457543	10.235	11.624	0	0	0
5	7	8	""	"STM2594"	3000	21130	110	255	278	130	46	49	49	55	38	69	93	92	0	4074	4539	2575	56	68	68	101	191	189	100	100	0	0.051	0.051	0.051	0.048	2.222	0.037	0.388	80	419	100	4212	4700	-4.281	206	4006	229	4471	22224	363139	5.868	23.236	0	0	0
5	8	8	""	"STM2598"	3200	21120	110	246	257	145	56	46	46	53	37	69	87	80	0	1770	1882	1069	56	68	68	107	209	195	95	92	0	0.118	0.116	0.125	0.101	2.745	0.103	0.507	80	432	100	1902	2025	-3.089	200	1702	211	1814	20569	150589	5.514	8.493	0	0	0
5	9	8	""	"STM2603"	3360	21130	120	373	522	509	97	45	45	47	11	23	94	90	0	2015	2562	2891	112	67	67	75	94	125	97	95	0	0.168	0.191	0.186	0.163	3.025	0.117	0.397	120	431	100	2276	2972	-2.570	328	1948	477	2495	62655	307398	43.182	26.457	0	0	0
5	10	8	""	"STM2607"	3540	21130	120	137	179	302	168	46	46	48	11	22	84	80	0	1079	1213	844	69	67	67	68	12	17	99	97	0	0.090	0.116	0.085	0.088	3.265	0.099	0.140	120	452	100	1103	1279	-3.475	91	1012	133	1146	21524	145541	11.909	95.417	0	0	0
5	11	8	""	"STM1028"	3720	21130	120	164	412	832	201	47	47	48	12	25	88	82	0	1365	3109	4821	155	68	68	69	13	18	100	99	0	0.090	0.120	0.075	0.081	4.791	0.118	0.513	120	439	100	1414	3406	-3.471	117	1297	365	3041	49433	373126	30.333	233.846	0	0	0
5	12	8	""	"STM2617"	3900	21130	120	157	169	73	43	47	47	49	12	24	93	90	0	4136	4719	2649	56	68	68	70	14	20	100	100	0	0.027	0.026	0.027	0.025	2.201	0.020	0.588	120	436	100	4178	4773	-5.209	110	4068	122	4651	20224	566300	10.000	332.071	0	0	0
5	13	8	"yrbD"	"STM3311"	4080	21140	120	1085	1426	1174	82	48	48	49	11	22	100	100	0	2268	2629	2224	84	68	68	70	13	18	97	97	0	0.471	0.538	0.544	0.594	2.976	0.417	0.461	120	412	100	3237	3939	-1.085	1037	2200	1378	2561	171078	315502	125.182	196.846	0	0	0
5	14	8	"yhbN"	"STM3318"	4250	21140	120	1877	2788	3457	123	49	49	50	13	26	100	100	0	1390	1771	1871	105	69	69	71	14	19	96	94	0	1.384	1.609	1.330	1.793	3.571	2.126	0.514	120	422	100	3149	4441	0.469	1828	1321	2739	1702	334619	212553	210.615	121.429	0	0	0
5	15	8	""	"STM3333"	4430	21140	120	1900	2855	3074	107	50	50	51	17	33	100	99	0	4782	6782	7311	107	72	72	74	16	21	100	99	0	0.393	0.418	0.386	0.408	2.596	0.346	0.603	120	438	100	6560	9515	-1.348	1850	4710	2805	6710	342588	813847	164.941	419.250	0	0	0
5	16	8	"sspA"	"STM3342"	4600	21130	120	4157	5792	6629	114	51	51	55	23	41	99	98	0	1463	2016	1955	96	76	76	83	71	85	99	95	0	2.960	2.959	2.835	2.779	3.326	3.855	0.658	120	427	100	5493	7681	1.566	4106	1387	5741	1940	695052	241872	249.435	27.225	0	0	0
5	17	8	"yhcM"	"STM3346"	4780	21140	120	1205	1518	1266	83	49	49	53	20	37	99	97	0	2657	3336	2833	84	74	74	80	54	67	99	97	0	0.448	0.450	0.439	0.473	3.133	0.382	0.635	120	456	100	3739	4731	-1.160	1156	2583	1469	3262	182219	400334	73.250	60.296	0	0	0
5	18	8	""	"STM3356"	4960	21140	120	739	929	898	96	49	49	50	11	22	100	99	0	4699	5755	5200	90	73	73	76	15	19	100	100	0	0.149	0.155	0.154	0.179	3.318	0.125	0.560	120	422	100	5316	6562	-2.745	690	4626	880	5682	111518	690654	79.909	378.600	0	0	0
5	19	8	""	"STM0761"	5130	21140	120	559	604	430	71	49	49	51	12	23	92	92	0	2212	2682	2089	77	75	75	76	14	18	100	100	0	0.239	0.213	0.236	0.203	3.308	0.155	0.516	120	437	100	2647	3162	-2.067	510	2137	555	2607	72509	321894	46.083	186.143	0	0	0
5	20	8	""	"STM0765"	5310	21130	110	270	301	148	49	52	52	55	16	29	100	98	0	5402	5860	2625	44	78	78	90	103	114	100	100	0	0.041	0.043	0.039	0.040	1.791	0.040	0.469	80	434	100	5542	6031	-4.610	218	5324	249	5782	24057	468787	15.375	56.019	0	0	0
5	21	8	"galM"	"STM0773"	5500	21140	120	6667	7381	4660	63	57	57	59	17	28	100	100	0	3976	4441	2842	63	80	80	92	101	109	97	96	0	1.697	1.679	1.703	1.759	3.489	1.807	0.720	120	451	100	10506	11685	0.763	6610	3896	7324	4361	885731	532906	430.706	43.059	0	0	0
5	22	8	"modA"	"STM0781"	5670	21140	120	4049	5273	5353	101	56	56	58	16	27	100	99	0	2424	3104	2753	88	79	79	81	18	22	100	100	0	1.703	1.725	1.699	1.582	2.788	2.207	0.561	120	428	100	6338	8242	0.768	3993	2345	5217	3025	632776	372531	325.938	167.944	0	0	0
5	23	8	"hutI"	"STM0787"	5850	21140	120	5963	5985	3180	53	57	57	98	634	646	93	90	0	5435	5677	2787	49	78	78	84	47	55	100	100	0	1.102	1.059	1.086	0.927	2.698	1.090	0.812	120	432	100	11263	11527	0.141	5906	5357	5928	5599	718243	681259	9.285	119.000	0	0	0
5	24	8	"hutU"	"STM0790"	6030	21140	120	2513	2470	1095	44	62	62	157	847	539	89	83	0	3808	3787	1552	40	80	80	94	106	112	98	98	0	0.657	0.650	0.651	0.545	3.580	0.628	0.789	120	564	100	6179	6115	-0.605	2451	3728	2408	3707	296410	454415	2.731	34.840	0	0	0
5	1	9	""	"STM0902"	1930	21310	110	75	77	22	28	45	45	47	11	23	86	62	0	7184	7436	2442	32	82	82	82	18	21	100	100	0	0.004	0.004	0.004	0.004	2.294	0.004	0.395	80	483	100	7132	7386	-7.887	30	7102	32	7354	6134	594867	2.727	408.556	0	0	0
5	2	9	""	"STM0906"	2100	21310	110	328	415	401	96	47	47	50	20	40	97	95	0	912	1083	961	88	81	81	84	21	25	100	97	0	0.338	0.367	0.352	0.353	2.393	0.261	0.536	80	425	100	1112	1370	-1.564	281	831	368	1002	33208	86638	18.250	47.571	0	0	0
5	3	9	""	"STM0912"	2290	21300	110	168	190	99	52	47	47	50	19	38	92	92	0	11888	13876	6186	44	76	76	80	21	26	100	100	0	0.010	0.010	0.009	0.009	1.994	0.010	0.677	80	499	100	11933	13943	-6.609	121	11812	143	13800	15185	1110118	7.368	656.952	0	0	0
5	4	9	""	"STM0917"	2480	21310	120	62	109	370	339	47	47	62	123	198	4	2	0	1286	1544	1340	86	70	70	99	236	238	86	78	0	0.012	0.042	0.015	0.022	4.143	0.040	0.035	120	469	100	1231	1536	-6.341	15	1216	62	1474	13032	185331	0.382	6.123	0	0	0
5	5	9	""	"STM0921"	2660	21290	140	55	77	111	144	49	49	78	173	221	5	1	0	1639	2345	2456	104	71	71	181	588	324	69	58	0	0.004	0.012	0.005	0.013	15.049	0.002	0.002	156	484	100	1574	2302	-8.030	6	1568	28	2274	11997	365789	-0.006	3.680	0	0	0
5	6	9	""	"STM0925"	2830	21300	110	56	62	20	32	48	48	54	54	100	6	0	0	1213	1314	733	55	68	68	104	342	328	95	80	0	0.007	0.011	0.011	0.011	3.383	0.008	0.135	80	360	100	1153	1260	-7.161	8	1145	14	1246	4975	105098	0.148	3.538	0	0	0
5	7	9	""	"STM4205"	3000	21300	110	321	361	279	77	48	48	51	24	47	91	86	0	3224	4195	3444	82	68	68	86	142	165	100	96	0	0.087	0.076	0.069	0.064	2.778	0.062	0.561	80	449	100	3429	4440	-3.531	273	3156	313	4127	28905	335608	12.917	28.937	0	0	0
5	8	9	""	"STM4209"	3180	21300	110	87	101	59	58	47	47	52	31	59	57	31	0	686	1032	1025	99	69	69	81	96	118	97	92	0	0.065	0.056	0.061	0.057	2.897	0.036	0.374	80	457	100	657	1017	-3.947	40	617	54	963	8114	82531	1.581	9.906	0	0	0
5	9	9	""	"STM4213"	3360	21310	120	315	300	119	39	47	47	65	203	312	69	7	0	7761	7621	3116	40	69	69	73	34	46	99	99	0	0.035	0.034	0.033	0.034	2.438	0.031	0.809	120	505	100	7960	7805	-4.843	268	7692	253	7552	35957	914550	1.158	222.000	0	0	0
5	10	9	""	"STM4218"	3550	21300	110	61	72	38	52	47	47	48	11	22	56	32	0	441	764	704	92	69	69	70	13	18	100	97	0	0.038	0.036	0.050	0.051	3.034	0.030	0.354	80	402	100	386	720	-4.732	14	372	25	695	5731	61138	2.182	53.385	0	0	0
5	11	9	"yjbF"	"STM4223"	3720	21310	120	185	218	141	64	47	47	49	13	26	94	89	0	2724	3158	2264	71	69	69	71	15	21	100	100	0	0.052	0.055	0.053	0.053	2.714	0.048	0.670	120	435	100	2793	3260	-4.266	138	2655	171	3089	26202	378911	13.000	205.800	0	0	0
5	12	9	"yjbN"	"STM4243"	3890	21300	110	801	827	418	50	48	48	53	22	41	100	100	0	1797	2031	1061	52	70	70	73	18	24	100	100	0	0.436	0.397	0.367	0.387	1.934	0.372	0.665	80	407	100	2480	2740	-1.198	753	1727	779	1961	66137	162491	35.182	108.778	0	0	0
5	13	9	""	"STM1009"	4080	21310	120	2068	2010	909	45	49	49	53	21	39	95	94	0	37140	33957	12663	37	70	70	73	17	23	100	100	0	0.054	0.058	0.054	0.053	2.442	0.055	0.832	120	440	100	39089	35848	-4.199	2019	37070	1961	33887	241225	4074823	93.190	1993.176	0	0	0
5	14	9	""	"STM1866"	4250	21310	110	455	497	169	34	50	50	51	13	25	100	100	0	1371	1421	329	23	72	72	74	15	20	100	100	0	0.312	0.331	0.325	0.320	1.318	0.334	0.849	80	378	100	1704	1796	-1.681	405	1299	447	1349	39745	113705	34.308	89.800	0	0	0
5	15	9	"hisP"	"STM2351"	4420	21310	110	1026	1221	723	59	51	51	56	42	75	98	97	0	4298	5304	2807	52	75	75	79	65	82	100	100	0	0.231	0.224	0.220	0.201	2.194	0.196	0.627	80	419	100	5198	6399	-2.115	975	4223	1170	5229	97647	424318	27.738	80.385	0	0	0
5	16	9	"flgL"	"STM1184"	4590	21320	110	21086	21720	4269	19	53	53	148	865	584	100	100	0	4632	4629	996	21	76	76	95	125	131	100	100	0	4.617	4.759	4.716	4.828	1.316	5.141	0.854	80	442	100	25589	26220	2.207	21033	4556	21667	4553	1737589	370322	24.939	36.272	0	0	0
5	17	9	"nrdA"	"STM2277"	4780	21320	120	20793	18749	6375	34	52	52	143	858	600	93	93	0	16954	15608	4586	29	77	77	95	120	126	100	100	0	1.229	1.204	1.220	1.027	2.630	1.237	0.898	120	448	100	37618	34228	0.297	20741	16877	18697	15531	2249872	1872907	21.685	129.275	0	0	0
5	18	9	"envF"	"STM1240"	4950	21320	120	160	202	180	89	51	51	53	12	22	92	90	0	2034	3125	3674	117	78	78	80	15	18	99	99	0	0.056	0.050	0.046	0.050	2.639	0.035	0.516	120	393	100	2065	3198	-4.166	109	1956	151	3047	24208	374976	12.417	203.000	0	0	0
5	19	9	"nrfA"	"STM4277"	5130	21320	120	1827	2101	1769	84	51	51	52	12	23	96	95	0	5424	5913	4091	69	78	78	79	15	18	100	99	0	0.332	0.351	0.342	0.324	3.200	0.351	0.780	120	462	100	7122	7885	-1.590	1776	5346	2050	5835	252105	709561	170.750	388.933	0	0	0
5	20	9	"araH"	"STM1931"	5310	21320	100	91	242	267	110	51	51	54	16	29	70	53	0	785	2235	2809	125	78	78	83	73	87	88	80	0	0.057	0.089	0.085	0.087	4.518	0.077	0.643	80	388	100	747	2348	-4.144	40	707	191	2157	19344	178789	11.750	29.479	0	0	0
5	21	9	"yecM"	"STM1908"	5490	21320	120	318	562	792	140	54	54	57	15	26	92	87	0	1454	2904	4577	157	78	78	79	15	18	100	100	0	0.192	0.180	0.183	0.190	3.389	0.145	0.677	120	474	100	1640	3334	-2.382	264	1376	508	2826	67460	348470	33.667	188.333	0	0	0
5	22	9	"yecO"	"STM1905"	5670	21320	110	673	939	1018	108	54	54	56	15	26	100	97	0	1908	2433	2176	89	78	78	80	16	20	100	100	0	0.338	0.376	0.316	0.350	2.303	0.353	0.586	80	420	100	2449	3240	-1.564	619	1830	885	2355	75150	194674	58.867	147.063	0	0	0
5	23	9	""	"STM1669"	5850	21320	120	233	217	64	29	53	53	55	16	29	94	91	0	9044	8452	1977	23	77	77	79	16	20	100	100	0	0.020	0.020	0.020	0.018	1.776	0.020	0.841	120	449	100	9147	8539	-5.639	180	8967	164	8375	26095	1014246	10.125	523.313	0	0	0
5	24	9	"yicM"	"STM3776"	6030	21330	120	499	473	142	30	53	53	55	16	29	98	96	0	11478	10628	3216	30	79	79	81	18	22	99	99	0	0.039	0.040	0.040	0.041	2.509	0.037	0.870	120	524	100	11845	10969	-4.676	446	11399	420	10549	56749	1275419	26.125	585.944	0	0	0
5	1	10	"yafK"	"STM0312"	1940	21470	100	856	1051	766	72	46	46	47	10	21	100	100	0	1840	2260	1297	57	82	82	83	19	22	100	100	0	0.461	0.461	0.452	0.437	1.809	0.419	0.556	80	408	100	2568	3183	-1.118	810	1758	1005	2178	84075	180774	100.400	114.579	0	0	0
5	2	10	"proB"	"STM0321"	2110	21480	120	4534	4070	1730	42	47	47	51	19	37	100	96	0	7301	6386	2692	42	80	80	83	20	24	99	99	0	0.621	0.638	0.630	0.623	3.554	0.619	0.864	120	499	100	11708	10329	-0.686	4487	7221	4023	6306	488433	766346	211.526	315.150	0	0	0
5	3	10	""	"STM0327"	2290	21490	110	1226	1378	735	53	47	47	48	11	22	100	100	0	522	595	362	60	78	78	81	18	22	98	97	0	2.655	2.574	2.750	2.737	2.156	2.805	0.582	80	447	100	1623	1848	1.409	1179	444	1331	517	110274	47583	120.909	28.556	0	0	0
5	4	10	""	"STM0332"	2460	21480	110	271	309	145	46	46	46	47	12	25	98	98	0	3988	4228	1532	36	71	71	73	14	19	100	100	0	0.057	0.063	0.060	0.058	1.813	0.057	0.682	80	447	100	4142	4420	-4.122	225	3917	263	4157	24748	338234	21.833	296.786	0	0	0
5	5	10	""	"STM1047"	2650	21470	110	506	558	416	74	47	47	49	12	24	96	95	0	3504	4487	3099	69	69	69	71	13	18	100	100	0	0.134	0.116	0.117	0.106	2.308	0.101	0.667	80	434	100	3894	4929	-2.904	459	3435	511	4418	44650	358929	42.417	339.692	0	0	0
5	6	10	"pepN"	"STM1057"	2830	21480	120	7262	7146	4937	69	48	48	50	15	30	99	97	0	5662	5418	3425	63	69	69	72	23	31	100	98	0	1.290	1.327	1.253	1.193	3.604	1.433	0.754	120	509	100	12807	12447	0.367	7214	5593	7098	5349	857571	650158	473.067	232.435	0	0	0
5	7	10	"yeaO"	"STM1277"	3010	21480	110	252	493	742	150	49	49	52	24	46	93	85	0	510	970	1542	158	68	68	78	98	125	90	77	0	0.459	0.492	0.439	0.458	3.632	0.304	0.283	80	422	100	645	1346	-1.123	203	442	444	902	39427	77596	18.375	9.102	0	0	0
5	8	10	"mipA"	"STM1286"	3190	21490	120	15974	17225	12167	70	49	49	83	303	365	98	95	0	1073	1138	672	59	67	67	71	34	47	94	91	0	15.830	16.037	15.425	15.816	2.715	19.214	0.763	120	492	100	16931	18247	3.985	15925	1006	17176	1071	2067002	136512	56.574	31.382	0	0	0
5	9	10	"gapA"	"STM1290"	3370	21490	110	21930	25623	13513	52	49	49	90	338	375	100	100	2	898	1069	565	52	67	67	72	37	51	100	98	0	26.331	25.523	25.857	25.952	1.515	27.798	0.821	80	395	100	22712	26576	4.719	21881	831	25574	1002	2049814	85487	75.541	26.946	0	0	0
5	10	10	"topB"	"STM1298"	3540	21490	120	1817	2340	1855	79	48	48	50	11	22	100	100	0	4646	5615	4100	73	69	69	71	13	18	97	96	0	0.386	0.413	0.421	0.475	3.668	0.385	0.732	120	476	100	6346	7838	-1.371	1769	4577	2292	5546	280753	673782	208.182	426.462	0	0	0
5	11	10	"astB"	"STM1306"	3710	21490	120	1017	1001	424	42	48	48	50	12	24	100	99	0	8816	8493	3516	41	70	70	71	14	19	99	99	0	0.111	0.113	0.110	0.123	3.197	0.102	0.798	120	437	100	9715	9376	-3.174	969	8746	953	8423	120176	1019153	79.250	601.571	0	0	0
5	12	10	"celF"	"STM1316"	3880	21480	110	1209	1235	406	32	48	48	58	69	118	97	97	0	8590	9131	2003	21	70	70	107	330	308	100	100	0	0.136	0.131	0.133	0.119	1.901	0.128	0.843	80	450	100	9681	10248	-2.875	1161	8520	1187	9061	98819	730472	17.058	27.345	0	0	0
5	13	10	"rfbX"	"STM2088"	4070	21490	120	1548	1566	823	52	50	50	57	65	114	94	91	0	4121	4067	1797	44	70	70	103	316	306	97	96	0	0.370	0.379	0.367	0.318	2.790	0.355	0.737	120	492	100	5549	5513	-1.435	1498	4051	1516	3997	187888	488050	23.215	12.544	0	0	0
5	14	10	"rfbB"	"STM2097"	4250	21490	120	6265	5802	1703	29	49	49	51	14	27	100	100	0	7741	7119	2426	34	72	72	72	14	19	98	97	0	0.811	0.816	0.823	0.958	3.084	0.790	0.882	120	458	100	13885	12800	-0.303	6216	7669	5753	7047	696219	854334	410.786	503.357	0	0	0
5	15	10	"wcaD"	"STM2112"	4420	21490	110	164	205	142	69	51	51	56	42	75	96	80	0	9836	10326	2480	24	75	75	92	144	156	100	100	0	0.012	0.015	0.012	0.012	1.731	0.015	0.529	80	432	100	9874	10405	-6.433	113	9761	154	10251	16381	826042	3.548	71.069	0	0	0
5	16	10	"wza"	"STM2118"	4590	21490	100	137	146	43	29	52	52	128	880	687	0	0	0	6049	6598	2078	31	76	76	95	150	157	100	100	0	0.014	0.014	0.013	0.014	1.613	0.013	0.636	80	396	100	6058	6616	-6.135	85	5973	94	6522	11682	527823	0.020	43.353	0	0	0
5	17	10	"yegD"	"STM2125"	4770	21490	110	635	620	193	31	52	52	53	13	24	100	98	0	7727	7988	1520	19	76	76	77	17	22	100	100	0	0.076	0.072	0.073	0.064	1.880	0.073	0.873	80	412	100	8234	8480	-3.714	583	7651	568	7912	49618	639020	43.615	465.353	0	0	0
5	18	10	""	"STM2135"	4950	21490	120	470	457	182	39	52	52	53	14	26	96	95	0	12557	12374	4597	37	79	79	80	17	21	100	100	0	0.033	0.033	0.034	0.030	1.923	0.032	0.891	120	479	100	12896	12700	-4.900	418	12478	405	12295	54861	1484870	28.857	723.176	0	0	0
5	19	10	""	"STM4057"	5140	21500	110	367	512	418	81	51	51	53	14	26	96	95	0	595	843	862	102	79	79	81	15	18	98	98	0	0.612	0.603	0.622	0.614	2.806	0.430	0.536	80	388	100	832	1225	-0.707	316	516	461	764	40977	67416	32.786	50.800	0	0	0
5	20	10	""	"STM4066"	5310	21500	120	500	594	439	73	51	51	54	15	27	95	93	0	4204	5061	3935	77	77	77	79	15	18	100	100	0	0.109	0.109	0.110	0.107	2.427	0.091	0.687	120	449	100	4576	5527	-3.200	449	4127	543	4984	71300	607279	36.000	332.133	0	0	0
5	21	10	"ydeZ"	"STM4076"	5490	21500	120	765	1148	1240	108	53	53	55	15	27	96	95	0	2162	3028	2982	98	76	76	79	29	36	100	100	0	0.341	0.371	0.346	0.300	3.639	0.251	0.321	120	464	100	2798	4047	-1.551	712	2086	1095	2952	137733	363324	72.867	101.690	0	0	0
5	22	10	"glpX"	"STM4085"	5670	21500	110	4430	5195	2867	55	55	55	59	39	66	100	100	0	3421	3916	1898	48	76	76	78	16	20	100	100	0	1.308	1.339	1.325	1.299	1.459	1.472	0.766	80	420	100	7720	8980	0.387	4375	3345	5140	3840	415566	313268	131.692	239.875	0	0	0
5	23	10	"menA"	"STM4090"	5850	21500	120	373	531	601	113	51	51	55	37	67	90	90	0	1915	2895	3425	118	76	76	78	15	19	99	99	0	0.175	0.170	0.167	0.175	2.792	0.137	0.590	120	450	100	2161	3299	-2.514	322	1839	480	2819	63719	347449	12.865	187.800	0	0	0
5	24	10	"metB"	"STM4100"	6030	21500	120	1819	1817	806	44	51	51	53	14	26	98	96	0	7024	7135	2739	38	79	79	83	35	42	100	100	0	0.255	0.250	0.241	0.212	2.377	0.240	0.850	120	522	100	8713	8822	-1.974	1768	6945	1766	7056	217983	856143	126.000	201.486	0	0	0
5	1	11	""	"STM2986"	1930	21650	110	299	411	305	74	47	47	49	11	22	100	100	0	2683	3640	3179	87	79	79	81	13	16	100	100	0	0.097	0.102	0.107	0.103	2.177	0.080	0.618	80	536	100	2856	3925	-3.369	252	2604	364	3561	32902	291198	32.909	273.769	0	0	0
5	2	11	"recD"	"STM2993"	2110	21660	110	1679	1830	599	32	47	47	49	12	24	100	100	0	6297	6555	1829	27	76	76	79	16	20	100	100	0	0.262	0.275	0.274	0.277	1.471	0.248	0.801	80	472	100	7853	8262	-1.931	1632	6221	1783	6479	146392	524392	148.417	404.750	0	0	0
5	3	11	"ygdQ"	"STM3006"	2300	21660	110	1193	1224	414	33	47	47	48	11	22	100	100	0	3389	3526	1195	33	77	77	80	17	21	100	100	0	0.346	0.341	0.328	0.339	1.388	0.319	0.861	80	460	100	4458	4626	-1.531	1146	3312	1177	3449	97880	282053	106.909	202.706	0	0	0
5	4	11	"araE"	"STM3016"	2480	21660	110	581	669	317	47	47	47	49	11	22	100	100	0	7087	8011	3196	39	71	71	73	18	24	100	100	0	0.076	0.078	0.076	0.076	1.450	0.071	0.753	80	466	100	7550	8562	-3.716	534	7016	622	7940	53487	640869	56.364	441.000	0	0	0
5	5	11	"yohM"	"STM3024"	2640	21650	110	269	276	88	31	48	48	49	12	24	97	95	0	5343	5706	1568	27	69	69	73	22	30	100	100	0	0.042	0.040	0.041	0.035	2.037	0.042	0.615	80	487	100	5495	5865	-4.577	221	5274	228	5637	22054	456481	18.917	256.045	0	0	0
5	6	11	"stdA"	"STM3029"	2840	21660	110	195	217	145	66	49	49	50	12	24	96	95	0	3736	4204	2941	69	69	69	73	23	31	100	100	0	0.040	0.041	0.044	0.035	2.369	0.030	0.453	80	414	100	3813	4303	-4.651	146	3667	168	4135	17353	336306	13.917	179.609	0	0	0
5	7	11	""	"STM2691"	3000	21660	120	121	137	73	53	48	48	52	23	44	90	80	0	2896	3159	1535	48	69	69	71	16	22	100	100	0	0.026	0.029	0.028	0.025	2.505	0.025	0.476	120	494	100	2900	3179	-5.275	73	2827	89	3090	16451	379118	3.696	193.000	0	0	0
5	8	11	""	"STM2698"	3180	21650	100	52	70	93	132	47	47	48	11	22	32	18	0	140	187	119	63	68	68	69	12	17	93	85	0	0.069	0.193	0.124	0.126	3.673	0.412	0.262	80	367	100	77	142	-3.848	5	72	23	119	5622	14928	2.000	9.833	0	0	0
5	9	11	""	"STM2705"	3350	21660	110	174	201	147	73	48	48	55	72	130	71	40	0	2319	2517	1803	71	68	68	70	14	20	100	100	0	0.056	0.062	0.067	0.057	2.778	0.057	0.514	80	448	100	2377	2602	-4.159	126	2251	153	2449	16116	201348	2.028	174.786	0	0	0
5	10	11	"yjfY"	"STM4389"	3540	21670	110	129	135	53	39	48	48	50	14	28	90	82	0	740	833	509	61	69	69	71	14	19	100	100	0	0.121	0.114	0.122	0.110	2.195	0.084	0.483	80	422	100	752	851	-3.050	81	671	87	764	10773	66611	6.071	54.429	0	0	0
5	11	11	"thrL"	"STM0001"	3710	21660	100	49	52	13	25	47	47	48	11	22	27	13	0	80	82	18	21	70	70	71	13	18	41	16	0	0.200	0.417	0.857	0.747	3.297	0.164	0.009	80	386	100	12	17	-2.322	2	10	5	12	4144	6587	0.364	0.846	-50	0	0
5	12	11	""	"STM0270"	3880	21670	100	276	308	167	54	47	47	51	50	98	100	92	0	3243	3569	1836	51	68	68	76	118	155	100	100	0	0.072	0.075	0.070	0.071	1.682	0.060	0.584	80	428	100	3404	3762	-3.793	229	3175	261	3501	24617	285521	5.140	29.602	0	0	0
5	13	11	""	"STM0538"	4070	21670	100	346	337	106	31	46	46	49	11	22	100	100	0	2354	2370	587	24	68	68	69	15	21	100	100	0	0.131	0.126	0.123	0.120	1.493	0.122	0.848	80	406	100	2586	2593	-2.930	300	2286	291	2302	26970	189578	26.182	153.400	0	0	0
5	14	11	""	"STM0554"	4250	21670	120	180	182	96	52	48	48	50	12	24	93	90	0	1051	1112	612	55	73	73	74	13	17	99	99	0	0.135	0.129	0.128	0.120	2.004	0.106	0.565	120	459	100	1110	1173	-2.889	132	978	134	1039	21880	133387	11.000	79.846	0	0	0
5	15	11	""	"STM0567"	4420	21670	110	776	895	440	49	49	49	52	22	42	100	100	0	2424	2550	1097	43	75	75	86	128	148	100	100	0	0.309	0.342	0.332	0.331	1.546	0.325	0.769	80	433	100	3076	3321	-1.692	727	2349	846	2475	71615	203966	38.318	19.250	0	0	0
5	16	11	""	"STM0575"	4590	21660	110	137	146	57	39	50	50	52	12	23	98	97	0	3795	4380	1804	41	75	75	80	33	41	100	100	0	0.023	0.022	0.022	0.021	1.656	0.020	0.647	80	465	100	3807	4401	-5.418	87	3720	96	4305	11691	350393	7.833	130.303	0	0	0
5	17	11	""	"STM0580"	4770	21660	110	744	987	888	89	51	51	54	36	66	100	98	0	1988	2494	1888	75	75	75	82	42	51	100	100	0	0.362	0.387	0.355	0.359	1.855	0.382	0.737	80	478	100	2606	3355	-1.465	693	1913	936	2419	78979	199530	25.917	57.429	0	0	0
5	18	11	"ybdZ"	"STM0587"	4950	21670	110	65	73	27	36	50	50	54	37	68	23	3	0	371	453	264	58	75	75	79	29	36	100	100	0	0.051	0.061	0.060	0.059	2.346	0.060	0.375	80	454	100	311	401	-4.303	15	296	23	378	5821	36263	0.514	12.897	0	0	0
5	19	11	""	"STM2244"	5140	21670	120	74	79	30	37	51	51	53	14	26	68	43	0	630	678	434	64	77	77	79	17	21	98	98	0	0.042	0.047	0.050	0.044	2.789	0.042	0.396	120	503	100	576	629	-4.588	23	553	28	601	9428	81363	1.857	35.235	0	0	0
5	20	11	"yegT"	"STM2142"	5310	21670	110	549	526	176	33	51	51	52	13	25	98	97	0	3184	3086	780	25	75	75	78	19	24	100	100	0	0.160	0.158	0.159	0.137	1.915	0.158	0.903	80	392	100	3607	3486	-2.642	498	3109	475	3011	42089	246864	36.462	158.316	0	0	0
5	21	11	"yehU"	"STM2159"	5480	21670	110	979	967	344	35	50	50	54	29	53	97	97	0	5785	5765	1362	23	74	74	85	78	91	100	100	0	0.163	0.161	0.164	0.143	1.879	0.159	0.875	80	436	100	6640	6608	-2.620	929	5711	917	5691	77375	461171	31.483	72.821	0	0	0
5	22	11	"yohC"	"STM2169"	5670	21680	120	366	427	326	76	54	54	59	42	71	93	90	0	2661	2956	1942	65	76	76	96	120	125	99	98	0	0.121	0.130	0.124	0.123	2.488	0.121	0.679	120	527	100	2897	3253	-3.051	312	2585	373	2880	51228	354669	8.762	23.833	0	0	0
5	23	11	"yohI"	"STM2174"	5850	21670	110	610	666	294	44	54	54	55	15	27	100	100	0	6733	7283	1935	26	76	76	80	32	40	100	100	0	0.084	0.085	0.083	0.076	1.791	0.081	0.786	80	413	100	7213	7819	-3.582	556	6657	612	7207	53295	582613	40.733	225.094	0	0	0
5	24	11	"yfhD"	"STM2567"	6020	21670	110	842	904	289	31	53	53	56	22	39	100	100	0	6602	7133	1786	25	79	79	89	66	74	100	100	0	0.121	0.121	0.121	0.118	1.293	0.117	0.881	80	476	100	7312	7905	-3.047	789	6523	851	7054	72324	570647	38.545	106.727	0	0	0
5	1	12	"hupA"	"STM4170"	1940	21840	110	5167	5948	4309	72	47	47	50	16	32	100	100	0	434	466	235	50	75	75	76	12	15	100	100	0	14.262	15.092	13.704	13.879	2.088	24.604	0.423	80	509	100	5479	6292	3.834	5120	359	5901	391	475813	37312	368.625	32.500	0	0	0
5	2	12	"hupA"	"STM4170"	2110	21840	110	1809	2555	2778	108	46	46	49	16	32	100	100	0	137	172	127	73	75	75	75	11	14	90	78	0	28.435	25.866	21.945	27.777	3.168	46.352	0.271	80	432	100	1825	2606	4.830	1763	62	2509	97	204372	13770	156.625	8.818	0	0	0
5	3	12	"hilA"	"STM2876"	2290	21840	120	6218	6080	3892	64	46	46	47	11	23	100	99	0	2938	2863	1807	63	74	74	76	16	21	96	96	0	2.155	2.163	2.258	2.175	3.218	2.409	0.735	120	512	100	9036	8823	1.108	6172	2864	6034	2789	729655	343570	548.455	174.188	0	0	0
5	4	12	"hilA"	"STM2876"	2470	21850	110	3837	3855	1092	28	48	48	50	17	34	100	100	0	2220	2230	474	21	70	70	72	16	22	100	100	0	1.762	1.763	1.845	1.716	1.330	1.835	0.930	80	445	100	5939	5967	0.817	3789	2150	3807	2160	308410	178407	223.824	134.875	0	0	0
5	5	12	"hilC"	"STM2867"	2650	21840	110	6475	6950	3165	45	50	50	55	31	56	100	100	0	1334	1523	630	41	68	68	70	14	20	100	100	0	5.075	4.742	4.760	4.680	1.493	5.615	0.762	80	459	100	7691	8355	2.343	6425	1266	6900	1455	555970	121842	222.419	103.786	0	0	0
5	6	12	"hilC"	"STM2867"	2830	21840	120	7299	7313	4281	58	49	49	60	84	140	98	96	0	1448	1489	840	56	69	69	73	21	28	95	95	0	5.257	5.115	5.084	5.053	3.162	6.097	0.688	120	500	100	8629	8684	2.394	7250	1379	7264	1420	877603	178635	86.345	67.429	0	0	0
5	7	12	"hns"	"STM1751"	3010	21850	110	7880	8874	4453	50	50	50	60	88	146	100	100	0	551	603	298	49	70	70	72	20	27	100	100	0	16.279	16.555	15.874	16.380	1.645	20.329	0.645	80	416	100	8311	9357	4.025	7830	481	8824	533	709949	48229	100.159	26.550	0	0	0
5	8	12	"hns"	"STM1751"	3180	21840	110	3479	4088	3324	81	49	49	55	59	107	97	95	0	327	378	274	72	69	69	71	13	18	93	86	0	13.295	13.071	13.488	13.808	2.760	19.050	0.426	80	487	100	3688	4348	3.733	3430	258	4039	309	327014	30200	68.356	23.615	0	0	0
5	9	12	"hns"	"STM1751"	3380	21840	130	8020	9702	5614	57	49	49	55	57	103	100	100	0	525	644	358	55	69	69	70	14	20	100	100	0	17.480	16.788	17.132	17.144	1.662	19.829	0.666	120	545	100	8427	10228	4.128	7971	456	9653	575	1164237	77237	169.246	41.000	0	0	0
5	10	12	"hilD"	"STM2875"	3550	21840	130	5118	5663	3136	55	48	48	49	13	26	100	100	0	914	946	475	50	68	68	70	14	20	100	98	0	5.993	6.395	6.260	6.765	1.742	7.323	0.761	120	483	100	5916	6493	2.583	5070	846	5615	878	679546	113484	431.846	62.571	0	0	0
5	11	12	"hilD"	"STM2875"	3710	21850	110	1048	3610	6795	188	48	48	50	12	24	100	100	0	330	623	943	151	69	69	71	13	18	92	88	0	3.831	6.430	5.308	5.269	3.815	8.185	0.733	80	428	100	1261	4116	1.938	1000	261	3562	554	288812	49803	296.667	42.462	0	0	0
5	12	12	"stpA"	"STM2799"	3890	21840	110	2181	3079	2609	84	48	48	49	13	26	100	100	0	889	973	644	66	68	68	69	13	18	100	100	0	2.598	3.349	3.450	3.289	2.263	6.094	0.400	80	467	100	2954	3936	1.377	2133	821	3031	905	246308	77835	233.077	69.538	0	0	0
5	13	12	"csrA"	"STM2826"	4070	21850	110	1733	2055	1358	66	47	47	49	12	24	100	100	0	219	246	131	53	69	69	70	13	18	100	100	0	11.240	11.345	10.348	11.228	1.778	14.554	0.558	80	447	100	1836	2185	3.491	1686	150	2008	177	164375	19658	167.167	13.538	0	0	0
5	14	12	"dps"	"STM0831"	4250	21850	120	2030	2918	2533	86	48	48	50	13	26	99	99	0	237	278	203	73	73	73	74	13	17	92	91	0	12.085	14.000	14.643	13.712	2.514	18.494	0.496	120	456	100	2146	3075	3.595	1982	164	2870	205	350101	33378	220.615	15.692	0	0	0
5	15	12	"dps"	"STM0831"	4410	21850	110	6990	8811	5600	63	51	51	67	141	210	100	100	0	480	565	287	50	74	74	76	18	23	98	98	0	17.091	17.841	16.813	18.564	2.103	22.584	0.621	80	417	100	7345	9251	4.095	6939	406	8760	491	704851	45165	62.014	27.167	0	0	0
5	16	12	"dps"	"STM0831"	4590	21850	110	19540	18865	4313	22	52	52	73	145	198	100	100	0	1359	1327	225	16	74	74	77	27	35	100	100	0	15.166	15.014	15.398	14.797	1.276	15.895	0.915	80	490	100	20773	20066	3.923	19488	1285	18813	1253	1509173	106152	129.600	46.296	0	0	0
5	17	12	"oxyR"	"STM4125"	4780	21850	110	604	1436	1975	137	51	51	59	61	103	91	80	0	206	371	382	102	73	73	76	21	27	92	78	0	4.158	4.648	3.469	3.835	3.632	7.063	0.489	80	477	100	686	1683	2.056	553	133	1385	298	114915	29644	22.574	14.048	0	0	0
5	18	12	"oxyR"	"STM4125"	4950	21850	110	3753	4031	1775	44	50	50	51	12	23	100	100	0	1096	1137	409	35	74	74	76	14	18	100	100	0	3.623	3.745	3.694	3.697	1.634	4.507	0.694	80	419	100	4725	5044	1.857	3703	1022	3981	1063	322497	90966	331.667	75.786	0	0	0
5	19	12	"fur"	"STM0693"	5120	21870	120	3976	3811	2070	54	51	51	52	13	25	99	98	0	1847	1745	857	49	75	75	78	21	26	92	91	0	2.215	2.251	2.230	2.482	3.351	2.457	0.829	120	469	100	5697	5430	1.147	3925	1772	3760	1670	457297	209392	289.154	79.381	0	0	0
5	20	12	"fur"	"STM0693"	5310	21860	120	847	1317	1671	126	52	52	54	15	27	99	98	0	476	642	646	100	75	75	78	23	29	95	92	0	1.983	2.231	2.138	2.148	2.935	2.732	0.763	120	505	100	1196	1832	0.987	795	401	1265	567	157981	77054	84.200	24.522	0	0	0
5	21	12	"envR"	"STM3389"	5500	21870	120	61	69	30	43	52	52	56	28	50	23	10	0	881	1375	1498	108	75	75	95	120	126	93	88	0	0.011	0.013	0.015	0.015	3.275	0.012	0.251	120	503	100	815	1317	-6.485	9	806	17	1300	8255	165030	0.464	10.667	0	0	0
5	22	12	"envR"	"STM3389"	5680	21860	110	65	73	37	50	51	51	53	13	24	50	30	0	848	1604	1969	122	75	75	94	115	122	87	78	0	0.018	0.014	0.019	0.021	3.012	0.013	0.414	80	403	100	787	1551	-5.787	14	773	22	1529	5879	128299	1.538	13.130	0	0	0
5	23	12	"envR"	"STM3389"	5840	21850	110	70	78	30	38	51	51	53	15	28	58	31	0	1795	2079	1471	70	75	75	84	46	54	100	100	0	0.011	0.013	0.010	0.011	2.481	0.013	0.420	80	439	100	1739	2031	-6.500	19	1720	27	2004	6229	166301	1.667	43.370	0	0	0
5	24	12	"arcB"	"STM3328"	6010	21850	110	344	454	328	72	49	49	53	22	41	96	96	0	651	712	428	60	77	77	87	55	63	100	96	0	0.514	0.638	0.694	0.567	2.967	0.540	0.426	80	510	100	869	1040	-0.960	295	574	405	635	36288	56942	18.227	11.364	0	0	0
5	1	13	"ctrl-10-10ng/ul"	"ctrl-10-10ng/ul"	1930	22010	100	44	45	10	22	46	46	47	11	23	8	3	0	73	72	11	15	73	73	73	12	16	13	2	0	100000.000	1.000	0.889	0.767	3.678	0.379	0.000	80	452	100	-2	-2	16.610	-2	0	-1	-1	3626	5767	-0.182	-0.083	-50	0	0
5	2	13	"ctrl-108-10ng/ul"	"ctrl-108-10ng/ul"	2110	22010	100	46	53	26	49	45	45	47	13	27	18	8	0	77	77	18	23	75	75	76	13	17	20	7	0	0.500	4.000	0.477	0.629	3.694	3.643	0.065	80	420	100	3	10	-1.000	1	2	8	2	4220	6195	0.462	0.077	-50	0	0
5	3	13	"ctrl-Y1-10ng/ul"	"ctrl-Y1-10ng/ul"	2290	22010	100	45	46	11	23	45	45	46	11	23	15	6	0	78	79	13	16	74	74	74	14	18	25	3	0	0.000	0.200	0.871	0.916	3.391	12.164	0.001	80	410	100	4	6	Error	0	4	1	5	3646	6280	0.000	0.357	-50	0	0
5	4	13	"ctrl-Y3-10ng/ul"	"ctrl-Y3-10ng/ul"	2470	22010	100	45	46	9	19	47	47	48	13	27	8	0	0	71	70	13	18	68	68	70	12	17	16	3	0	-0.667	-0.500	0.613	0.696	3.444	0.279	0.015	80	394	100	1	1	Error	-2	3	-1	2	3705	5631	-0.154	0.000	-50	0	0
5	5	13	"ctrl-Y5-10ng/ul"	"ctrl-Y5-10ng/ul"	2640	22010	100	46	54	41	75	47	47	52	27	51	6	2	0	65	66	13	19	69	69	71	13	18	11	2	0	0.250	-2.333	0.680	0.872	3.816	17.140	0.008	80	408	100	-5	4	-2.000	-1	-4	7	-3	4301	5308	0.074	-0.385	-50	0	0
5	6	13	"EMPTY"	"EMPTY"	2820	22010	100	48	50	13	26	50	50	51	13	25	15	5	0	70	72	16	22	69	69	72	16	22	18	2	0	-2.000	0.000	0.833	0.794	4.321	0.296	0.011	80	401	100	-1	3	Error	-2	1	0	3	4035	5758	-0.077	0.000	-75	0	0
5	7	13	"ctrl-10-50ng/ul"	"ctrl-10-50ng/ul"	3000	22010	100	47	49	9	18	52	52	53	15	28	3	0	0	68	70	16	22	71	71	73	16	21	10	3	0	1.667	3.000	1.000	0.837	3.166	0.149	0.010	80	403	100	-8	-4	0.737	-5	-3	-3	-1	3919	5619	-0.267	-0.187	-50	0	0
5	8	13	"ctrl-108-50ng/ul"	"ctrl-108-50ng/ul"	3180	22020	100	51	50	11	22	50	50	51	12	23	8	5	0	70	73	16	21	72	72	74	16	21	13	1	0	-0.500	0.000	0.909	1.012	4.366	45.519	0.000	80	408	100	-1	1	Error	1	-2	0	1	4014	5831	-0.083	-0.062	-50	0	0
5	9	13	"ctrl-Y1-50ng/ul"	"ctrl-Y1-50ng/ul"	3350	22020	100	48	49	12	24	48	48	49	11	22	18	5	0	68	70	13	18	70	70	71	14	19	11	3	0	0.000	100000.000	1.020	0.957	3.873	0.236	0.018	80	394	100	-2	1	Error	0	-2	1	0	3946	5617	0.000	-0.071	-50	0	0
5	10	13	"ctrl-Y3-50ng/ul"	"ctrl-Y3-50ng/ul"	3530	22020	100	48	52	18	34	48	48	49	12	24	18	7	0	71	71	16	22	68	68	69	13	18	26	6	0	0.000	1.333	0.751	0.806	4.953	0.979	0.002	80	416	100	3	7	Error	0	3	4	3	4126	5672	0.250	0.154	-50	0	0
5	11	13	"ctrl-Y5-50ng/ul"	"ctrl-Y5-50ng/ul"	3710	22020	100	51	50	12	24	48	48	50	12	24	11	6	0	70	71	14	19	68	68	70	13	18	17	2	0	1.500	0.667	0.778	0.671	3.041	0.181	0.003	80	420	100	5	5	0.585	3	2	2	3	4028	5661	0.000	0.077	-50	0	0
5	12	13	"EMPTY"	"EMPTY"	3890	22020	100	49	55	23	41	47	47	48	12	25	23	13	0	70	73	15	20	69	69	70	13	18	20	8	0	2.000	2.000	1.633	1.433	4.118	45.471	0.000	80	420	100	3	12	1.000	2	1	8	4	4365	5825	0.583	0.231	-75	0	0
5	13	13	"ctrl-10-100ng/ul"	"ctrl-10-100ng/ul"	4060	22020	100	48	49	12	24	47	47	48	11	22	22	7	0	63	65	10	15	71	71	72	13	18	3	1	0	-0.125	-0.333	1.250	1.117	3.343	0.624	0.024	80	391	100	-7	-4	Error	1	-8	2	-6	3904	5194	0.091	-0.538	-50	0	0
5	14	13	"ctrl-108-100ng/ul"	"ctrl-108-100ng/ul"	4240	22020	100	47	48	14	29	48	48	49	12	24	12	6	0	73	71	12	16	72	72	74	14	18	8	1	0	-1.000	0.000	0.947	1.006	3.722	0.278	0.007	80	389	100	0	-1	Error	-1	1	0	-1	3859	5716	-0.083	-0.214	-50	0	0
5	15	13	"ctrl-Y1-100ng/ul"	"ctrl-Y1-100ng/ul"	4420	22020	100	44	47	13	27	49	49	54	44	81	0	0	0	72	71	11	15	74	74	75	17	22	5	0	0	2.500	0.667	1.132	1.298	3.362	7.710	0.001	80	404	100	-7	-5	1.322	-5	-2	-2	-3	3720	5711	-0.159	-0.235	-50	0	0
5	16	13	"ctrl-Y3-100ng/ul"	"ctrl-Y3-100ng/ul"	4590	22020	100	49	49	10	20	49	49	58	80	137	0	0	0	72	71	11	15	73	73	81	134	165	0	0	0	0.000	0.000	0.896	1.070	2.901	0.297	0.336	80	397	100	-1	-2	Error	0	-1	0	-2	3907	5716	-0.112	-0.075	-50	0	0
5	17	13	"ctrl-Y5-100ng/ul"	"ctrl-Y5-100ng/ul"	4770	22020	100	46	48	16	33	48	48	49	12	24	10	3	0	73	72	12	16	72	72	74	14	18	11	2	0	-2.000	0.000	0.755	0.792	3.170	0.652	0.018	80	420	100	-1	0	Error	-2	1	0	0	3877	5791	-0.083	-0.143	-50	0	0
5	18	13	"EMPTY"	"EMPTY"	4950	22020	100	46	47	10	21	49	49	51	20	39	2	0	0	70	71	13	18	73	73	73	13	17	10	5	0	1.000	1.000	1.000	1.105	2.772	2.452	0.009	80	436	100	-6	-4	0.000	-3	-3	-2	-2	3726	5708	-0.200	-0.154	-75	0	0
5	19	13	"ctrl-10-400ng/ul"	"ctrl-10-400ng/ul"	5130	22030	100	47	68	147	216	48	48	49	12	24	16	8	0	70	158	563	356	72	72	74	20	27	6	2	0	0.500	0.233	0.938	1.092	5.895	0.032	0.014	80	362	100	-3	106	-1.000	-1	-2	20	86	5458	12617	1.583	4.200	-50	0	0
5	20	13	"ctrl-108-400ng/ul"	"ctrl-108-400ng/ul"	5300	22030	100	47	50	14	28	47	47	49	11	22	21	5	0	65	66	12	18	71	71	73	20	27	3	0	0	0.000	-0.600	0.750	0.861	3.071	0.578	0.007	80	389	100	-6	-2	Error	0	-6	3	-5	3976	5284	0.091	-0.350	-50	0	0
5	21	13	"ctrl-Y1-400ng/ul"	"ctrl-Y1-400ng/ul"	5480	22030	100	47	48	11	22	49	49	50	12	24	13	2	0	68	69	12	17	71	71	73	15	20	10	1	0	0.667	0.500	0.786	0.941	3.557	0.229	0.014	80	388	100	-5	-3	-0.585	-2	-3	-1	-2	3820	5542	-0.167	-0.267	-50	0	0
5	22	13	"ctrl-Y3-400ng/ul"	"ctrl-Y3-400ng/ul"	5660	22030	100	49	50	11	22	49	49	50	12	24	16	2	0	66	69	13	18	72	72	75	19	25	7	1	0	0.000	-0.333	0.750	0.719	3.735	0.306	0.040	80	418	100	-6	-2	Error	0	-6	1	-3	4025	5498	0.000	-0.316	-50	0	0
5	23	13	"ctrl-Y5-400ng/ul"	"ctrl-Y5-400ng/ul"	5840	22030	100	49	51	14	27	47	47	49	13	26	25	6	0	68	72	15	20	73	73	75	28	37	3	1	0	-0.400	-4.000	1.071	1.010	3.617	0.405	0.003	80	420	100	-3	3	Error	2	-5	4	-1	4049	5725	0.154	-0.107	-50	0	0
5	24	13	"EMPTY"	"EMPTY"	6010	22030	100	44	44	9	20	45	45	48	16	33	5	0	0	69	70	12	17	72	72	76	24	31	1	0	0	0.333	0.500	0.792	0.816	3.699	0.162	0.017	80	452	100	-4	-3	-1.585	-1	-3	-1	-2	3535	5598	-0.250	-0.250	-75	0	0
[truncated: 879,993 more chars]
