# Supplementary material for: BABAR: an R package to simplify the normalisation of common reference design microarray-based transcriptomic datasets
Source: BMC Bioinformatics. 2010 Feb 3;11:73. doi: 10.1186/1471-2105-11-73 (PMC2829013; doi:10.1186/1471-2105-11-73)
Supplement: Additional file 4 — Dataset 2. The unprocessed microarray data files and the associated .gal file for a non-heterogeneous 'good' dataset describing the transcriptomic changes of virulence genes for wild-type Salmonella and IHF mutants. [file 1471-2105-11-73-S4.ZIP › STPLMar2003.gal]

ATF	1.0
19	5    
"Type=GenePix ArrayList V1.0"
"BlockCount=16"
"BlockType=0"
"Block1= 3800, 14000,  100,   24,  178,   14,  178"
"Block2= 8296, 14000,  100,   24,  178,   14,  178"
"Block3= 12792, 14000,  100,   24,  178,   14,  178"
"Block4= 17288, 14000,  100,   24,  178,   14,  178"
"Block5= 3800, 18496,  100,   24,  178,   14,  178"
"Block6= 8296, 18496,  100,   24,  178,   14,  178"
"Block7= 12792, 18496,  100,   24,  178,   14,  178"
"Block8= 17288, 18496,  100,   24,  178,   14,  178"
"Block9= 3800, 22992,  100,   24,  178,   14,  178"
"Block10= 8296, 22992,  100,   24,  178,   14,  178"
"Block11= 12792, 22992,  100,   24,  178,   14,  178"
"Block12= 17288, 22992,  100,   24,  178,   14,  178"
"Block13= 3800, 27488,  100,   24,  178,   14,  178"
"Block14= 8296, 27488,  100,   24,  178,   14,  178"
"Block15= 12792, 27488,  100,   24,  178,   14,  178"
"Block16= 17288, 27488,  100,   24,  178,   14,  178"
"Block"	"Row"	"Column"	"ID"	"Name"
1	1	1	STM4029	yiiD
1	1	2	STM4532	yjiY
1	1	3	STM3524	glpG
1	1	4	STM3607	yhjC
1	1	5	STM3300	dacB
1	1	6	STM3229	yqjD
1	1	7	STM2544	yfhP
1	1	8	STM0660	
1	1	9	STM0672	
1	1	10	STM0684	nagB
1	1	11	STM0688	ybfN
1	1	12	STM2460	eutH
1	1	13	STM3970	ubiE
1	1	14	STM3966	
1	1	15	STM3962	yigL
1	1	16	STM3958	recQ
1	1	17	STM3954	yigG
1	1	18	STM3950	yigB
1	1	19	STM4384	sgaB
1	1	20	STM4398	cycA
1	1	21	STM4409	ytfM
1	1	22	STM4418	
1	1	23	STM4422	
1	1	24	STM4426	srfJ
1	2	1	STM0385	yaiC
1	2	2	STM4329	mopB
1	2	3	STM1231	phoP
1	2	4	STM1928	otsA
1	2	5	STM4162	thiF
1	2	6	STM4167	hemE
1	2	7	STM3443	bfr
1	2	8	STM0195	stfA
1	2	9	STM0202	hemL
1	2	10	STM2466	eutD
1	2	11	STM2433	crr
1	2	12	STM0370	prpD
1	2	13	STM2889	spaQ
1	2	14	STM2437	yfeJ
1	2	15	STM1193	fabH
1	2	16	STM1171	flgN
1	2	17	STM2063	phsC
1	2	18	PSLT019	pefB
1	2	19	PSLT046	
1	2	20	PSLT045	rlgA
1	2	21	STM3968	udp
1	2	22	STM1751	hns
1	2	23	STM2873	prgI
1	2	24	STM4560	prfC
1	3	1	STM4187	iclR
1	3	2	STM2353	hisQ
1	3	3	STM2676	rpsP
1	3	4	STM0117	ilvH
1	3	5	STM1125	putP
1	3	6	STM4361	hfq
1	3	7	STM2025	cbiK
1	3	8	STM2021	cboQ
1	3	9	STM1998	umuD
1	3	10	STM3789	uhpB
1	3	11	STM1725	trpC
1	3	12	STM3320	rpoN
1	3	13	STM0431	phnW
1	3	14	STM4141	
1	3	15	STM0346	
1	3	16	STM1042	
1	3	17	STM1774	sirC
1	3	18	STM1388	orf70
1	3	19	PSLT081	traB
1	3	20	PSLT089	trbI
1	3	21	PSLT093	
1	3	22	PSLT097	traF
1	3	23	PSLT101	traG
1	3	24	PSLT106	
1	4	1	STM1656	
1	4	2	STM2716	
1	4	3	STM2722	
1	4	4	STM1618	
1	4	5	STM1675	
1	4	6	STM1664	
1	4	7	STM0218	pyrH
1	4	8	STM0232	accA
1	4	9	STM0181	panC
1	4	10	STM2061	sbmC
1	4	11	STM2013	yeeO
1	4	12	STM1982	rcsA
1	4	13	STM4189	yjbB
1	4	14	STM4234	ubiA
1	4	15	STM4242	
1	4	16	STM4272	
1	4	17	STM4273	yjcG
1	4	18	STM2387	sixA
1	4	19	STM0586	fes
1	4	20	STM0472	maa
1	4	21	STM0500	ybbJ
1	4	22	STM0528	allD
1	4	23	STM0558	yfdH
1	4	24	STM0573	
1	5	1	STM1836	
1	5	2	STM1811	ycgN
1	5	3	STM1772	kdsA
1	5	4	STM1752	galU
1	5	5	STM1825	yeaB
1	5	6	STM1808	
1	5	7	STM4011	
1	5	8	STM3998	yihG
1	5	9	STM4121	argC
1	5	10	STM4074	ego
1	5	11	STM4060	cpxP
1	5	12	Not LT2a86	
1	5	13	STM3404	smg
1	5	14	STM3418	rpsM
1	5	15	STM3426	rpsH
1	5	16	STM3431	rpsQ
1	5	17	STM3435	rplV
1	5	18	STM3440	rplC
1	5	19	STM4437	yjgA
1	5	20	STM4476	holC
1	5	21	STM4511	yjiE
1	5	22	STM4550	fhuF
1	5	23	STM4577	smp
1	5	24	STM4598	arcA
1	6	1	STM3548	
1	6	2	STM3507	yhgG
1	6	3	STM3339	nanA
1	6	4	STM3326	mtgA
1	6	5	STM3301	yhbZ
1	6	6	STM3284	truB
1	6	7	STM3164	yqhD
1	6	8	STM3140	yghU
1	6	9	STM3112	mltC
1	6	10	STM3094	yggJ
1	6	11	STM3073	
1	6	12	STM3061	ygfA
1	6	13	STM1284	yeaH
1	6	14	STM1325	ydiZ
1	6	15	STM1347	aroH
1	6	16	STM1390	orf242
1	6	17	STM1432	ydhO
1	6	18	STM1452	ydgR
1	6	19	STM3554	ugpC
1	6	20	STM3569	ftsX
1	6	21	STM3574	yhhM
1	6	22	STM3581	yhhS
1	6	23	STM3585	yhhJ
1	6	24	STM3597	gor
1	7	1	STM3786	yicN
1	7	2	STM3805	yidH
1	7	3	STM3810	yidQ
1	7	4	STM3820	
1	7	5	STM3824	torR
1	7	6	STM3830	dgoR
1	7	7	STM0091	pdxA
1	7	8	STM0099	
1	7	9	STM0119	yabB
1	7	10	STM0123	murE
1	7	11	STM0134	lpxC
1	7	12	STM0142	hofC
1	7	13	STM1546	
1	7	14	STM1550	
1	7	15	STM1555	
1	7	16	STM1561	
1	7	17	STM1567	adhP
1	7	18	STM1571	yddG
1	7	19	STM1714	topA
1	7	20	STM1721	trpH
1	7	21	STM1739	cls
1	7	22	STM1750	tdk
1	7	23	STM1766	narX
1	7	24	STM1781	ychM
1	8	1	STM2303	
1	8	2	STM2318	nuoL
1	8	3	STM2328	nuoA
1	8	4	STM2334	yfbT
1	8	5	STM2340	
1	8	6	STM2344	
1	8	7	STM2528	
1	8	8	STM2542	nifU
1	8	9	STM2560	yjdL
1	8	10	STM2564	yfhK
1	8	11	STM2575	
1	8	12	STM2590	
1	8	13	STM3266	yraO
1	8	14	STM3274	yhbU
1	8	15	STM3278	
1	8	16	STM3288	yhbC
1	8	17	STM3294	mrsA
1	8	18	STM3304	rplU
1	8	19	STM0712	ybgJ
1	8	20	STM0719	
1	8	21	STM0725	
1	8	22	STM0734	sdhA
1	8	23	STM0745	tolQ
1	8	24	STM0756	nadA
1	9	1	STM0862	yliJ
1	9	2	STM0869	
1	9	3	STM0877	potF
1	9	4	STM0884	
1	9	5	STM0893	
1	9	6	STM0897	
1	9	7	STM1032	
1	9	8	STM1036	
1	9	9	STM1041	
1	9	10	STM4188	metH
1	9	11	STM4197	
1	9	12	STM4201	
1	9	13	STM2408	mntH
1	9	14	STM2049	pduN
1	9	15	STM2636	
1	9	16	STM4394	rplI
1	9	17	STM2863	sitC
1	9	18	STM0024	bcfD
1	9	19	PSLT065	
1	9	20	PSLT083	trbD
1	9	21	STM1526	yneG
1	9	22	STM4304	dcuS
1	9	23	STM4294	yjdE
1	9	24	STM4307	
1	10	1	STM4597	
1	10	2	STM0257	
1	10	3	STM0275	
1	10	4	STM0284	
1	10	5	STM0292	
1	10	6	STM0300	safB
1	10	7	STM1207	ycfM
1	10	8	STM1215	ycfS
1	10	9	STM1229	ycfD
1	10	10	STM1238	icdA
1	10	11	STM1261	
1	10	12	STM1273	
1	10	13	STM1466	ydgA
1	10	14	STM1472	
1	10	15	STM1481	
1	10	16	STM1487	ynfL
1	10	17	STM1494	
1	10	18	STM1501	ynfC
1	10	19	STM2780	
1	10	20	STM2788	
1	10	21	STM2795	ygaU
1	10	22	STM3995	yihD
1	10	23	STM4015	
1	10	24	STM4034	fdhE
1	11	1	STM2940	
1	11	2	STM2944	ygcB
1	11	3	STM2956	relA
1	11	4	STM2968	yqcD
1	11	5	STM2975	fucP
1	11	6	STM2978	fucU
1	11	7	STM3159	exbB
1	11	8	STM3168	ygiR
1	11	9	STM3176	ygiW
1	11	10	Not LT2a92	STMF1.41
1	11	11	STM2668	
1	11	12	STM2682	
1	11	13	STM0497	
1	11	14	STM0506	tesA
1	11	15	STM0516	allR
1	11	16	STM0522	allP
1	11	17	STM0525	glxK
1	11	18	STM0531	ylbF
1	11	19	STM3540	yhgN
1	11	20	STM2186	
1	11	21	STM2193	folE
1	11	22	STM2202	yeiH
1	11	23	STM2225	
1	11	24	STM2235	
1	12	1	STM1231	phoP
1	12	2	STM1231	phoP
1	12	3	STM1231	phoP
1	12	4	STM1230	phoQ
1	12	5	STM1230	phoQ
1	12	6	STM4170	hupA
1	12	7	STM1091	sopB
1	12	8	STM0375	pipC
1	12	9	STM0375	pipC
1	12	10	STM0375	pipC
1	12	11	STM1391	ssrB
1	12	12	STM1391	ssrB
1	12	13	STM0959	lrp
1	12	14	STM0959	lrp
1	12	15	STM2272	gyrA
1	12	16	STM2272	gyrA
1	12	17	STM2272	gyrA
1	12	18	STM2826	csrA
1	12	19	STM3466	crp
1	12	20	STM3578	yhhP
1	12	21	STM3578	yhhP
1	12	22	STM1714	topA
1	12	23	STM1714	topA
1	12	24	STM1714	topA
1	13	1	ctrl-buffer	ctrl-buffer
1	13	2	ctrl-buffer	ctrl-buffer
1	13	3	ctrl-buffer	ctrl-buffer
1	13	4	ctrl-buffer	ctrl-buffer
1	13	5	ctrl-buffer	ctrl-buffer
1	13	6	ctrl-buffer	ctrl-buffer
1	13	7	ctrl-buffer	ctrl-buffer
1	13	8	ctrl-buffer	ctrl-buffer
1	13	9	ctrl-buffer	ctrl-buffer
1	13	10	ctrl-buffer	ctrl-buffer
1	13	11	ctrl-buffer	ctrl-buffer
1	13	12	ctrl-buffer	ctrl-buffer
1	13	13	ctrl-buffer	ctrl-buffer
1	13	14	ctrl-buffer	ctrl-buffer
1	13	15	ctrl-buffer	ctrl-buffer
1	13	16	ctrl-buffer	ctrl-buffer
1	13	17	ctrl-buffer	ctrl-buffer
1	13	18	ctrl-buffer	ctrl-buffer
1	13	19	ctrl-buffer	ctrl-buffer
1	13	20	ctrl-buffer	ctrl-buffer
1	13	21	ctrl-buffer	ctrl-buffer
1	13	22	ctrl-buffer	ctrl-buffer
1	13	23	ctrl-buffer	ctrl-buffer
1	13	24	ctrl-buffer	ctrl-buffer
1	14	1	STM1443	ydhI
1	14	2	Not LT2a93	STMB2B.139A
1	14	3	STM3806	
1	14	4	STM2395	pgtE
1	14	5	STM3911	
1	14	6	STM3178	ygiY
1	14	7	STM2880	
1	14	8	STM1422	ssaU
1	14	9	STM2807	nrdE
1	14	10	STM2559	cadA
1	14	11	STM0419	thiL
1	14	12	STM2772	hin
1	14	13	STM3166	
1	14	14	STM4599	yjjY
1	14	15	STM0482	ybaN
1	14	16	STM0571	
1	14	17	STM0373	yaiU
1	14	18	STM3653	
1	14	19	STM2195	
1	14	20	EMPTY	EMPTY
1	14	21	EMPTY	EMPTY
1	14	22	EMPTY	EMPTY
1	14	23	EMPTY	EMPTY
1	14	24	EMPTY	EMPTY
2	1	1	STM0721	
2	1	2	STM4543	dnaC
2	1	3	STM3482	gph
2	1	4	STM3547	
2	1	5	STM3259	
2	1	6	STM3228	yqjC
2	1	7	STM2545	
2	1	8	STM0662	gltL
2	1	9	STM0680	asnB
2	1	10	STM0685	nagE
2	1	11	STM2958	barA
2	1	12	STM2459	eutA
2	1	13	STM3969	yigN
2	1	14	STM3965	metE
2	1	15	STM3961	pldB
2	1	16	STM3957	pldA
2	1	17	STM3953	yigF
2	1	18	STM3949	xerC
2	1	19	STM4386	sgaH
2	1	20	STM4401	ytfG
2	1	21	STM4411	ytfP
2	1	22	STM4419	
2	1	23	STM4423	
2	1	24	STM4427	
2	2	1	STM0448	clpP
2	2	2	STM4451	nrdG
2	2	3	STM1230	phoQ
2	2	4	STM4139	coaA
2	2	5	STM4163	thiE
2	2	6	STM4168	nfi
2	2	7	STM3442	hopD
2	2	8	STM0197	stfD
2	2	9	STM2469	eutP
2	2	10	STM2465	eutM
2	2	11	STM0367	prpR
2	2	12	STM0371	prpE
2	2	13	STM4055	sodA
2	2	14	STM2879	sicP
2	2	15	STM1194	fabD
2	2	16	STM2322	nuoH
2	2	17	STM2062	dacD
2	2	18	PSLT017	pefC
2	2	19	STM4226	yjbA
2	2	20	STM3539	asd
2	2	21	STM2799	stpA
2	2	22	STM0112	leuB
2	2	23	STM2872	prgJ
2	2	24	STM1574	smvA
2	3	1	STM0451	hupB
2	3	2	STM2352	hisM
2	3	3	STM2675	rimM
2	3	4	STM0118	fruR
2	3	5	STM2548	asrA
2	3	6	STM0584	entD
2	3	7	STM2024	cbiL
2	3	8	STM2020	cbiO
2	3	9	STM1997	umuC
2	3	10	STM3788	uhpC
2	3	11	STM1726	trpB
2	3	12	STM3448	rpsL
2	3	13	STM0430	phnR
2	3	14	STM4157	
2	3	15	STM0345	
2	3	16	STM2453	
2	3	17	STM1773	ychA
2	3	18	STM1382	orf408
2	3	19	PSLT085	traR
2	3	20	Not LT2a85	
2	3	21	PSLT094	trbC
2	3	22	PSLT098	traQ
2	3	23	PSLT102	traS
2	3	24	PSLT107	
2	4	1	STM2736	
2	4	2	STM2712	
2	4	3	STM1612	
2	4	4	STM1607	
2	4	5	STM1680	ycjI
2	4	6	STM1676	
2	4	7	STM0219	frr
2	4	8	STM0236	mesJ
2	4	9	STM0207	pfs
2	4	10	STM2060	yeeA
2	4	11	STM1991	vsr
2	4	12	STM0076	fixB
2	4	13	STM4192	
2	4	14	STM4236	dgkA
2	4	15	STM4248	tyrB
2	4	16	STM4220	lysC
2	4	17	STM2403	glk
2	4	18	STM2385	yfcB
2	4	19	STM0593	ybdA
2	4	20	STM0480	ybaM
2	4	21	STM0505	ybbO
2	4	22	STM0533	purK
2	4	23	STM0559	rfbI
2	4	24	STM0583	ybdK
2	5	1	STM1823	yoaH
2	5	2	STM1799	emtA
2	5	3	STM1763	narH
2	5	4	STM1748	ychE
2	5	5	STM1822	yoaB
2	5	6	STM1807	dsbB
2	5	7	STM4010	
2	5	8	STM3993	mobB
2	5	9	STM4083	yiiR
2	5	10	STM4067	
2	5	11	STM4056	yiiM
2	5	12	STM4040	yiiG
2	5	13	STM3413	yhdN
2	5	14	STM3420	secY
2	5	15	STM3428	rplE
2	5	16	STM3432	rpmC
2	5	17	STM3436	rpsS
2	5	18	STM3441	rpsJ
2	5	19	STM4463	
2	5	20	STM4477	pepA
2	5	21	STM4512	iadA
2	5	22	STM4551	
2	5	23	STM4581	yjjK
2	5	24	STM3746	gltS
2	6	1	STM3546	yhhY
2	6	2	STM0951	
2	6	3	STM3336	nanK
2	6	4	STM3310	yrbC
2	6	5	STM3299	greA
2	6	6	STM3283	rpsO
2	6	7	STM3162	yghB
2	6	8	STM3136	
2	6	9	STM3103	yggV
2	6	10	STM3092	sprT
2	6	11	STM3072	
2	6	12	STM3060	ygfE
2	6	13	STM1294	ansA
2	6	14	STM1326	pfkB
2	6	15	STM1364	ydiK
2	6	16	STM1427	cfa
2	6	17	STM1437	ydhM
2	6	18	STM1453	nth
2	6	19	STM3556	ugpA
2	6	20	STM3571	ftsY
2	6	21	STM3576	zntA
2	6	22	STM3582	yhhT
2	6	23	STM3588	yhiN
2	6	24	STM3598	
2	7	1	STM3799	
2	7	2	STM3807	yidE
2	7	3	STM3811	yidR
2	7	4	STM3821	torD
2	7	5	STM3827	dgoT
2	7	6	STM3831	yidA
2	7	7	STM0093	imp
2	7	8	STM0106	yabJ
2	7	9	STM0120	yabC
2	7	10	STM0126	murD
2	7	11	STM0135	yacA
2	7	12	STM0148	
2	7	13	STM1547	
2	7	14	STM1551	
2	7	15	STM1556	
2	7	16	STM1562	
2	7	17	STM1568	fdnI
2	7	18	STM1572	nmpC
2	7	19	STM1716	sohB
2	7	20	STM1732	ompW
2	7	21	STM1740	yciU
2	7	22	STM1755	ychJ
2	7	23	STM1768	ychP
2	7	24	STM1782	ychH
2	8	1	STM2314	
2	8	2	STM2319	nuoK
2	8	3	STM2331	yfbQ
2	8	4	STM2335	yfbU
2	8	5	STM2341	
2	8	6	STM2346	
2	8	7	STM2530	
2	8	8	STM2543	nifS
2	8	9	STM2561	glnB
2	8	10	STM2566	
2	8	11	STM2584	gogB
2	8	12	STM2591	
2	8	13	STM3268	yraR
2	8	14	STM3275	yhbV
2	8	15	STM3280	deaD
2	8	16	STM3290	argG
2	8	17	STM3297	ftsJ
2	8	18	STM3305	ispB
2	8	19	STM0714	ybgL
2	8	20	STM0720	
2	8	21	STM0726	
2	8	22	STM0742	ybgT
2	8	23	STM0748	tolB
2	8	24	STM0757	pnuC
2	9	1	STM0863	dacC
2	9	2	STM0871	ybjM
2	9	3	STM0878	potG
2	9	4	STM0889	artQ
2	9	5	STM0894	
2	9	6	STM0898	
2	9	7	STM1033	
2	9	8	STM1037	
2	9	9	STM4181	yjaB
2	9	10	STM4194	yjbD
2	9	11	STM4198	
2	9	12	STM4202	
2	9	13	STM2037	pduF
2	9	14	STM2052	pduQ
2	9	15	STM2241	sspH2
2	9	16	STM0206	btuF
2	9	17	STM2864	sitD
2	9	18	STM2679	yfjD
2	9	19	PSLT069	psiB
2	9	20	PSLT084	traV
2	9	21	STM0982	himD
2	9	22	STM4303	dcuR
2	9	23	STM4289	phnA
2	9	24	STM4298	melA
2	10	1	STM4600	lasT
2	10	2	STM0260	dniR
2	10	3	STM0277	
2	10	4	STM0286	
2	10	5	STM0294	
2	10	6	STM0309	yafH
2	10	7	STM1209	nagZ
2	10	8	STM1217	ycfU
2	10	9	STM1233	ycfC
2	10	10	STM1251	
2	10	11	STM1264	aadA
2	10	12	STM1274	yeaQ
2	10	13	STM1468	fumA
2	10	14	STM1473	ompN
2	10	15	STM1482	ydgF
2	10	16	STM1489	ynfK
2	10	17	STM1498	
2	10	18	STM1503	ynfB
2	10	19	STM2781	virK
2	10	20	STM2789	
2	10	21	STM2796	yqaE
2	10	22	STM4008	
2	10	23	STM4030	
2	10	24	STM4044	
2	11	1	STM2941	yghJ
2	11	2	STM2950	
2	11	3	STM2957	ygcA
2	11	4	STM2971	sdaB
2	11	5	STM2975	fucP
2	11	6	STM2979	fucR
2	11	7	STM3160	
2	11	8	STM3169	
2	11	9	STM3177	ygiX
2	11	10	STM2660	clpB
2	11	11	STM2672	yfiN
2	11	12	STM2684	recN
2	11	13	STM0499	cueR
2	11	14	STM0509	
2	11	15	STM0517	gcl
2	11	16	STM0521	ybbV
2	11	17	STM0526	ylbA
2	11	18	STM0534	purE
2	11	19	STM2802	ygaM
2	11	20	STM2187	yeiA
2	11	21	STM2196	
2	11	22	STM2221	bcr
2	11	23	STM2226	yejK
2	11	24	STM2236	
2	12	1	STM1231	phoP
2	12	2	STM1231	phoP
2	12	3	STM1231	phoP
2	12	4	STM1230	phoQ
2	12	5	STM1230	phoQ
2	12	6	STM4170	hupA
2	12	7	STM1091	sopB
2	12	8	STM0375	pipC
2	12	9	STM0375	pipC
2	12	10	STM0375	pipC
2	12	11	STM1391	ssrB
2	12	12	STM1391	ssrB
2	12	13	STM0959	lrp
2	12	14	STM0959	lrp
2	12	15	STM2272	gyrA
2	12	16	STM2272	gyrA
2	12	17	STM2272	gyrA
2	12	18	STM2826	csrA
2	12	19	STM3466	crp
2	12	20	STM3578	yhhP
2	12	21	STM3578	yhhP
2	12	22	STM1714	topA
2	12	23	STM1714	topA
2	12	24	STM1714	topA
2	13	1	ctrl-buffer	ctrl-buffer
2	13	2	ctrl-buffer	ctrl-buffer
2	13	3	ctrl-buffer	ctrl-buffer
2	13	4	ctrl-buffer	ctrl-buffer
2	13	5	ctrl-buffer	ctrl-buffer
2	13	6	ctrl-buffer	ctrl-buffer
2	13	7	ctrl-buffer	ctrl-buffer
2	13	8	ctrl-buffer	ctrl-buffer
2	13	9	ctrl-buffer	ctrl-buffer
2	13	10	ctrl-buffer	ctrl-buffer
2	13	11	ctrl-buffer	ctrl-buffer
2	13	12	ctrl-buffer	ctrl-buffer
2	13	13	ctrl-buffer	ctrl-buffer
2	13	14	ctrl-buffer	ctrl-buffer
2	13	15	ctrl-buffer	ctrl-buffer
2	13	16	ctrl-buffer	ctrl-buffer
2	13	17	ctrl-buffer	ctrl-buffer
2	13	18	ctrl-buffer	ctrl-buffer
2	13	19	ctrl-buffer	ctrl-buffer
2	13	20	ctrl-buffer	ctrl-buffer
2	13	21	ctrl-buffer	ctrl-buffer
2	13	22	ctrl-buffer	ctrl-buffer
2	13	23	ctrl-buffer	ctrl-buffer
2	13	24	ctrl-buffer	ctrl-buffer
2	14	1	STM1464	malY
2	14	2	STM1865	
2	14	3	STM3463	yheU
2	14	4	STM2507	
2	14	5	STM3908	ilvY
2	14	6	STM2906	
2	14	7	STM1419	ssaR
2	14	8	STM1378	pykF
2	14	9	STM3835	gyrB
2	14	10	STM0977	serC
2	14	11	STM2035	cbiA
2	14	12	STM2772	hin
2	14	13	STM2665	yfiA
2	14	14	STM0382	
2	14	15	STM0508	ybbP
2	14	16	STM0589	fepE
2	14	17	STM1722	trpL
2	14	18	STM3797	ivbL
2	14	19	STM4131	murI
2	14	20	EMPTY	EMPTY
2	14	21	EMPTY	EMPTY
2	14	22	EMPTY	EMPTY
2	14	23	EMPTY	EMPTY
2	14	24	EMPTY	EMPTY
3	1	1	STM4523	yjiW
3	1	2	STM4565	yjjW
3	1	3	STM3689	yibL
3	1	4	STM3068	fba
3	1	5	STM3234	yhaH
3	1	6	STM3211	rpoD
3	1	7	STM2551	
3	1	8	STM0665	gltI
3	1	9	STM0682	nagC
3	1	10	STM0686	glnS
3	1	11	STM2883	sipD
3	1	12	STM2457	eutC
3	1	13	STM3968	udp
3	1	14	STM3964	metR
3	1	15	STM3960	rthB
3	1	16	STM3956	yigI
3	1	17	STM3952	corA
3	1	18	STM3948	yigA
3	1	19	STM4392	priB
3	1	20	STM4405	ytfJ
3	1	21	STM4416	mpl
3	1	22	STM4420	
3	1	23	STM4424	
3	1	24	STM4428	
3	2	1	STM0449	clpX
3	2	2	STM1879	ptrB
3	2	3	STM4024	yihV
3	2	4	STM4160	thiG
3	2	5	STM4164	thiC
3	2	6	STM4169	yjaG
3	2	7	STM2701	
3	2	8	STM0198	stfE
3	2	9	STM2468	eutQ
3	2	10	STM2464	eutN
3	2	11	STM0368	prpB
3	2	12	STM1470	tus
3	2	13	STM1659	ogt
3	2	14	STM1191	rpmF
3	2	15	STM1195	fabG
3	2	16	STM2065	phsA
3	2	17	STM2062	dacD
3	2	18	PSLT016	pefD
3	2	19	STM0865	ybjG
3	2	20	STM2147	thiM
3	2	21	STM0425	thiI
3	2	22	STM2875	hilD
3	2	23	STM2871	prgK
3	2	24	STM1582	nhoA
3	3	1	STM4524	hsdS
3	3	2	STM2077	hisF
3	3	3	STM2674	trmD
3	3	4	STM2206	fruF
3	3	5	STM2549	asrB
3	3	6	STM1224	sifA
3	3	7	STM2023	cbiM
3	3	8	STM2019	cbiP
3	3	9	PSLT054	samB
3	3	10	STM3787	uhpT
3	3	11	STM1727	trpA
3	3	12	STM4050	rhaT
3	3	13	STM0828	glnQ
3	3	14	STM4158	
3	3	15	STM1260	
3	3	16	PSLT026	
3	3	17	STM4457	
3	3	18	STM4099	metJ
3	3	19	Not LT2a84	
3	3	20	PSLT091	traW
3	3	21	PSLT095	traN
3	3	22	PSLT099	trbB
3	3	23	PSLT104	traD
3	3	24	PSLT109	
3	4	1	STM2732	
3	4	2	STM2710	
3	4	3	STM1614	
3	4	4	STM1608	tehB
3	4	5	STM1682	tpx
3	4	6	STM1677	
3	4	7	STM0221	uppS
3	4	8	STM0248	yaeD
3	4	9	STM0237	rof
3	4	10	STM2059	yeeX
3	4	11	STM2067	sbcB
3	4	12	STM0077	fixC
3	4	13	STM4193	yjbC
3	4	14	STM4238	dinF
3	4	15	STM4267	
3	4	16	STM4229	malE
3	4	17	STM2402	yfdZ
3	4	18	STM2382	yfcA
3	4	19	STM0599	ybdB
3	4	20	STM0493	fsr
3	4	21	STM0513	ybbB
3	4	22	STM0535	lpxH
3	4	23	STM0563	
3	4	24	STM0592	fepD
3	5	1	STM1820	yeaZ
3	5	2	STM1797	ymgE
3	5	3	STM1762	narJ
3	5	4	STM1831	manY
3	5	5	STM1815	minD
3	5	6	STM1804	ycgB
3	5	7	STM4007	glnA
3	5	8	STM4127	yijC
3	5	9	STM4080	
3	5	10	STM4063	sbp
3	5	11	STM4051	
3	5	12	STM4038	fdhD
3	5	13	STM3414	rplQ
3	5	14	STM3422	rpmD
3	5	15	STM3429	rplX
3	5	16	STM3433	rplP
3	5	17	STM3437	rplB
3	5	18	STM3451	yheN
3	5	19	STM4465	
3	5	20	STM4481	idnR
3	5	21	STM4513	yjiG
3	5	22	STM4566	yjjI
3	5	23	STM4594	sthA
3	5	24	STM3736	
3	6	1	STM3512	gntT
3	6	2	STM3341	sspB
3	6	3	STM3335	yhcH
3	6	4	STM3309	yrbB
3	6	5	STM3295	folP
3	6	6	STM3279	mtr
3	6	7	STM3157	yghA
3	6	8	STM3129	
3	6	9	STM3097	yqgF
3	6	10	STM3091	galP
3	6	11	STM3071	
3	6	12	STM3051	bglA
3	6	13	STM1301	
3	6	14	STM1328	
3	6	15	STM1368	
3	6	16	STM1428	ydhC
3	6	17	STM1445	slyB
3	6	18	STM1454	ydgQ
3	6	19	STM3558	
3	6	20	STM3572	yhhF
3	6	21	STM3578	yhhP
3	6	22	STM3583	acpT
3	6	23	STM3590	uspB
3	6	24	STM3599	
3	7	1	STM3802	dsdA
3	7	2	STM3808	ibpB
3	7	3	STM2250	ccmE
3	7	4	STM3822	torA
3	7	5	STM3828	dgoA
3	7	6	STM3832	
3	7	7	STM0095	rluA
3	7	8	STM0107	yabK
3	7	9	STM0121	ftsL
3	7	10	STM0128	murG
3	7	11	STM0137	mutT
3	7	12	STM0149	
3	7	13	STM1548	
3	7	14	STM1552	
3	7	15	STM1557	
3	7	16	STM1565	rpsV
3	7	17	STM1569	fdnH
3	7	18	STM1573	
3	7	19	STM1719	yciL
3	7	20	STM1733	
3	7	21	STM1741	
3	7	22	STM1756	purU
3	7	23	STM1769	ychN
3	7	24	STM1783	pth
3	8	1	STM2315	yfbK
3	8	2	STM2321	nuoI
3	8	3	STM2332	
3	8	4	STM2336	
3	8	5	STM2342	
3	8	6	STM2348	yfcF
3	8	7	STM2535	sseB
3	8	8	STM2552	
3	8	9	STM2562	yfhA
3	8	10	STM2569	yfhB
3	8	11	STM2586	
3	8	12	STM2592	
3	8	13	STM3269	yhbO
3	8	14	STM3276	yhbW
3	8	15	STM3281	nlpI
3	8	16	STM3291	
3	8	17	STM3302	yhbE
3	8	18	STM3306	nlp
3	8	19	STM0716	
3	8	20	STM0722	
3	8	21	STM0731	
3	8	22	STM0743	ybgE
3	8	23	STM0749	pal
3	8	24	STM0759	ybgS
3	9	1	STM0866	mdfA
3	9	2	STM0873	ybjC
3	9	3	STM0881	ybjO
3	9	4	STM0890	artI
3	9	5	STM0895	
3	9	6	STM0900	
3	9	7	STM1034	
3	9	8	STM1038	
3	9	9	STM4184	aceA
3	9	10	STM4195	
3	9	11	STM4199	
3	9	12	STM4203	
3	9	13	STM2038	pduA
3	9	14	STM2053	pduS
3	9	15	STM0196	stfC
3	9	16	STM2470	eutS
3	9	17	STM1867	pagK
3	9	18	PSLT013	pefI
3	9	19	PSLT073	traM
3	9	20	PSLT088	traC
3	9	21	STM1623	
3	9	22	STM4300	fumB
3	9	23	STM4288	phnB
3	9	24	STM4280	nrfD
3	10	1	STM0008	mog
3	10	2	STM0273	
3	10	3	STM0278	
3	10	4	STM0287	
3	10	5	STM0296	
3	10	6	STM0310	ghmA
3	10	7	STM1211	ndh
3	10	8	STM1218	ycfV
3	10	9	STM1235	ymfB
3	10	10	STM1252	
3	10	11	STM1265	
3	10	12	STM1275	yaoF
3	10	13	STM1469	fumC
3	10	14	STM1477	ydgI
3	10	15	STM1485	
3	10	16	STM1490	
3	10	17	STM1499	
3	10	18	STM2079	wzzB
3	10	19	STM2783	nxiA
3	10	20	STM2790	ygaF
3	10	21	STM2798	ygaP
3	10	22	STM4012	
3	10	23	STM4031	
3	10	24	STM4045	rhaD
3	11	1	STM2942	
3	11	2	STM2953	pyrG
3	11	3	STM2961	ygcY
3	11	4	STM2972	exo
3	11	5	STM2976	fucI
3	11	6	STM2983	ygdI
3	11	7	STM3161	metC
3	11	8	STM3170	
3	11	9	Not LT2a90	STMF1.3
3	11	10	STM2663	yfiO
3	11	11	STM2677	ffh
3	11	12	STM2687	yfjG
3	11	13	STM0501	ybbK
3	11	14	STM0511	sfbB
3	11	15	STM0518	gip
3	11	16	STM0523	allB
3	11	17	STM0527	allC
3	11	18	STM0536	ppiB
3	11	19	STM3454	slyX
3	11	20	STM2190	mglB
3	11	21	STM2198	
3	11	22	STM2222	rsuA
3	11	23	STM2228	yejM
3	11	24	STM2237	
3	12	1	STM1231	phoP
3	12	2	STM1231	phoP
3	12	3	STM1230	phoQ
3	12	4	STM1230	phoQ
3	12	5	STM1230	phoQ
3	12	6	STM4170	hupA
3	12	7	STM1091	sopB
3	12	8	STM0375	pipC
3	12	9	STM0375	pipC
3	12	10	STM1391	ssrB
3	12	11	STM1391	ssrB
3	12	12	STM1391	ssrB
3	12	13	STM0959	lrp
3	12	14	STM0959	lrp
3	12	15	STM2272	gyrA
3	12	16	STM2272	gyrA
3	12	17	STM2826	csrA
3	12	18	STM2826	csrA
3	12	19	STM3578	yhhP
3	12	20	STM3578	yhhP
3	12	21	STM3578	yhhP
3	12	22	STM1714	topA
3	12	23	STM1714	topA
3	12	24	STM0693	fur
3	13	1	ctrl-buffer	ctrl-buffer
3	13	2	ctrl-buffer	ctrl-buffer
3	13	3	ctrl-buffer	ctrl-buffer
3	13	4	ctrl-buffer	ctrl-buffer
3	13	5	ctrl-buffer	ctrl-buffer
3	13	6	ctrl-buffer	ctrl-buffer
3	13	7	ctrl-buffer	ctrl-buffer
3	13	8	ctrl-buffer	ctrl-buffer
3	13	9	ctrl-buffer	ctrl-buffer
3	13	10	ctrl-buffer	ctrl-buffer
3	13	11	ctrl-buffer	ctrl-buffer
3	13	12	ctrl-buffer	ctrl-buffer
3	13	13	ctrl-buffer	ctrl-buffer
3	13	14	ctrl-buffer	ctrl-buffer
3	13	15	ctrl-buffer	ctrl-buffer
3	13	16	ctrl-buffer	ctrl-buffer
3	13	17	ctrl-buffer	ctrl-buffer
3	13	18	ctrl-buffer	ctrl-buffer
3	13	19	ctrl-buffer	ctrl-buffer
3	13	20	ctrl-buffer	ctrl-buffer
3	13	21	ctrl-buffer	ctrl-buffer
3	13	22	ctrl-buffer	ctrl-buffer
3	13	23	ctrl-buffer	ctrl-buffer
3	13	24	ctrl-buffer	ctrl-buffer
3	14	1	STM1504	ynfA
3	14	2	STM3654	
3	14	3	STM2211	yeiP
3	14	4	STM2279	yfaE
3	14	5	STM4111	
3	14	6	STM4140	
3	14	7	STM1420	ssaS
3	14	8	STM2805	nrdH
3	14	9	STM0544	fimI
3	14	10	STM0978	aroA
3	14	11	STM3484	dam
3	14	12	STM2057	pduW
3	14	13	STM2695	
3	14	14	STM0436	yajR
3	14	15	STM0564	
3	14	16	STM0351	
3	14	17	STM1983	dsrB
3	14	18	STM2201	yeiE
3	14	19	STM2994	recB
3	14	20	EMPTY	EMPTY
3	14	21	EMPTY	EMPTY
3	14	22	EMPTY	EMPTY
3	14	23	EMPTY	EMPTY
3	14	24	EMPTY	EMPTY
4	1	1	STM4531	yjiX
4	1	2	STM3610	yhjG
4	1	3	STM3686	mtlD
4	1	4	STM3322	ptsN
4	1	5	STM3231	yqjK
4	1	6	STM3101	yggT
4	1	7	STM0659	hscC
4	1	8	STM0671	ubiF
4	1	9	STM0683	nagA
4	1	10	STM0687	ybfM
4	1	11	STM0570	apeE
4	1	12	STM0609	ahpF
4	1	13	STM3967	dlhH
4	1	14	STM3963	yigM
4	1	15	STM3959	rhtC
4	1	16	STM3955	rarD
4	1	17	STM3951	uvrD
4	1	18	STM3947	dapF
4	1	19	STM4397	fklB
4	1	20	STM4406	ytfK
4	1	21	STM4417	
4	1	22	STM4421	
4	1	23	STM4425	
4	1	24	STM4430	
4	2	1	STM1855	sopE2
4	2	2	STM1731	
4	2	3	STM1929	otsB
4	2	4	STM4161	
4	2	5	STM4165	rsd
4	2	6	STM4170	hupA
4	2	7	STM3121	
4	2	8	STM0200	stfG
4	2	9	STM2467	eutT
4	2	10	STM4237	lexA
4	2	11	STM0369	prpC
4	2	12	STM4064	ushB
4	2	13	STM2436	ptsJ
4	2	14	STM1192	plsX
4	2	15	STM1172	flgM
4	2	16	STM2064	phsB
4	2	17	STM0946	tnpA_1
4	2	18	PSLT014	orf6
4	2	19	STM2782	mig-14
4	2	20	STM2146	thiD
4	2	21	STM3716	rfaY
4	2	22	STM2874	prgH
4	2	23	STM2869	orgA
4	2	24	STM3563	livH
4	3	1	STM2354	hisJ
4	3	2	STM2078	hisI
4	3	3	STM2555	glyA
4	3	4	STM1960	fliD
4	3	5	STM2550	asrC
4	3	6	STM0846	moeA
4	3	7	STM2022	cbiN
4	3	8	STM2018	cobU
4	3	9	STM3790	uhpA
4	3	10	STM1724	trpD
4	3	11	STM1071	sulA
4	3	12	STM3713	rfaL
4	3	13	STM2166	bglX
4	3	14	STM0347	
4	3	15	STM1043	
4	3	16	PSLT025	
4	3	17	STM1389	orf319
4	3	18	STM2437	yfeJ
4	3	19	PSLT087	
4	3	20	PSLT092	traU
4	3	21	PSLT096	trbE
4	3	22	PSLT100	traH
4	3	23	PSLT105	trbH
4	3	24	PSLT110	traX
4	4	1	STM2717	
4	4	2	STM2739	
4	4	3	STM1616	
4	4	4	STM1611	rimL
4	4	5	STM1705	osmB
4	4	6	STM1679	mppA
4	4	7	STM0230	rnhB
4	4	8	STM0166	speE
4	4	9	STM0243	yaeB
4	4	10	STM2017	cobS
4	4	11	STM2001	yeeI
4	4	12	STM0078	fixX
4	4	13	STM4233	ubiC
4	4	14	STM4240	yjbJ
4	4	15	STM4269	yjcE
4	4	16	STM4241	zur
4	4	17	STM2390	yfcZ
4	4	18	STM2372	
4	4	19	STM0471	ylaC
4	4	20	STM0496	ybaP
4	4	21	STM0514	ybbS
4	4	22	STM0542	folD
4	4	23	STM0569	ybdG
4	4	24	STM0594	fepB
4	5	1	STM1819	slp
4	5	2	STM1775	hemK
4	5	3	STM1754	ychK
4	5	4	STM1826	sdaA
4	5	5	STM1814	minC
4	5	6	STM1798	ycgR
4	5	7	STM4001	yihA
4	5	8	STM4125	oxyR
4	5	9	STM4078	yneB
4	5	10	STM4062	pfkA
4	5	11	STM4049	rhaR
4	5	12	STM4028	yihZ
4	5	13	STM3417	rpsK
4	5	14	STM3425	rplF
4	5	15	STM3430	rplN
4	5	16	STM3434	rpsC
4	5	17	STM3438	rplW
4	5	18	STM3472	ppiA
4	5	19	STM4469	argI
4	5	20	STM4508	trpS2
4	5	21	STM4544	dnaT
4	5	22	STM4576	lplA
4	5	23	STM4596	
4	5	24	STM3734	rph
4	6	1	STM3511	yhgI
4	6	2	STM3340	yhcK
4	6	3	STM3329	yhcC
4	6	4	STM3307	murA
4	6	5	STM3285	rbfA
4	6	6	STM3273	yhbT
4	6	7	STM3155	
4	6	8	STM3113	nupG
4	6	9	STM3095	gshB
4	6	10	STM3075	
4	6	11	STM3064	iciA
4	6	12	STM3045	fldB
4	6	13	STM1310	nadE
4	6	14	STM1346	ydiE
4	6	15	STM1377	lpp
4	6	16	STM1431	sodB
4	6	17	STM1451	gst
4	6	18	STM1044	sodC
4	6	19	STM3559	yhhV
4	6	20	STM3573	yhhL
4	6	21	STM3579	yhhQ
4	6	22	STM3584	nikR
4	6	23	STM3595	
4	6	24	STM3600	
4	7	1	STM3803	yidF
4	7	2	STM3809	ibpA
4	7	3	STM2252	ccmC
4	7	4	STM3823	torC
4	7	5	STM3829	dgoK
4	7	6	STM3833	
4	7	7	STM0098	
4	7	8	STM0116	ilvI
4	7	9	STM0122	ftsI
4	7	10	STM0129	murC
4	7	11	STM0141	guaC
4	7	12	STM0150	aroP
4	7	13	STM1549	
4	7	14	STM1554	
4	7	15	STM1558	
4	7	16	STM1566	sfcA
4	7	17	STM1570	fdnG
4	7	18	STM1577	narZ
4	7	19	STM1720	yciO
4	7	20	STM1734	yciC
4	7	21	STM1747	
4	7	22	STM1761	narI
4	7	23	STM1770	chaB
4	7	24	STM1785	
4	8	1	STM2316	nuoN
4	8	2	STM2326	nuoC
4	8	3	STM2333	yfbS
4	8	4	STM2339	yfcC
4	8	5	STM2343	
4	8	6	STM2350	yfcH
4	8	7	STM2538	fdx
4	8	8	STM2558	cadB
4	8	9	STM2563	yfhG
4	8	10	STM2570	
4	8	11	STM2587	
4	8	12	STM2593	
4	8	13	STM3270	yhbP
4	8	14	STM3277	
4	8	15	STM3282	pnp
4	8	16	STM3293	secG
4	8	17	STM3302	yhbE
4	8	18	STM3308	yrbA
4	8	19	STM0718	
4	8	20	STM0724	
4	8	21	STM0733	sdhD
4	8	22	STM0744	ybgC
4	8	23	STM0750	ybgF
4	8	24	STM0760	aroG
4	9	1	STM0868	
4	9	2	STM0875	rimK
4	9	3	STM0882	ybjF
4	9	4	STM0891	artP
4	9	5	STM0896	
4	9	6	STM0901	
4	9	7	STM1035	
4	9	8	STM1039	
4	9	9	STM4185	aceK
4	9	10	STM4196	
4	9	11	STM4200	
4	9	12	STM4204	
4	9	13	STM2042	pduE
4	9	14	STM2056	pduV
4	9	15	STM0199	stfF
4	9	16	STM4159	thiH
4	9	17	STM2269	yojN
4	9	18	STM4261	
4	9	19	PSLT082	traP
4	9	20	STM1542	
4	9	21	STM4309	
4	9	22	STM4296	adi
4	9	23	STM4286	lpxO
4	9	24	STM4279	nrfC
4	10	1	STM0255	yafB
4	10	2	STM0274	
4	10	3	STM0282	
4	10	4	STM0288	
4	10	5	STM0297	
4	10	6	STM0311	yafJ
4	10	7	STM1212	ycfJ
4	10	8	STM1220	ycfX
4	10	9	STM1236	
4	10	10	STM1253	
4	10	11	STM1272	yoaG
4	10	12	STM1276	
4	10	13	STM1471	rstB
4	10	14	STM1478	ydgH
4	10	15	STM1486	ynfM
4	10	16	STM1493	
4	10	17	STM1500	ynfD
4	10	18	STM2080	udg
4	10	19	STM2787	
4	10	20	STM2792	gabT
4	10	21	STM3994	mobA
4	10	22	STM4014	
4	10	23	STM4033	
4	10	24	STM4054	
4	11	1	STM2943	
4	11	2	STM2955	
4	11	3	STM2965	yqcC
4	11	4	STM2973	fucO
4	11	5	STM2977	fucK
4	11	6	STM2984	csdA
4	11	7	STM3165	yqhE
4	11	8	STM3175	
4	11	9	Not LT2a91	STMF1.5
4	11	10	STM2663	yfiO
4	11	11	STM2680	
4	11	12	STM2690	
4	11	13	STM0504	ybbN
4	11	14	STM0515	allA
4	11	15	STM0520	
4	11	16	STM0524	ybbY
4	11	17	STM0530	ylbE
4	11	18	STM0537	cysS
4	11	19	STM2181	yohJ
4	11	20	STM2191	galS
4	11	21	STM2200	lysP
4	11	22	STM2223	yejH
4	11	23	STM2231	
4	11	24	STM2240	
4	12	1	STM1231	phoP
4	12	2	STM1231	phoP
4	12	3	STM1230	phoQ
4	12	4	STM1230	phoQ
4	12	5	STM1230	phoQ
4	12	6	STM4170	hupA
4	12	7	STM1091	sopB
4	12	8	STM0375	pipC
4	12	9	STM0375	pipC
4	12	10	STM1391	ssrB
4	12	11	STM1391	ssrB
4	12	12	STM1391	ssrB
4	12	13	STM0959	lrp
4	12	14	STM0959	lrp
4	12	15	STM2272	gyrA
4	12	16	STM2272	gyrA
4	12	17	STM2826	csrA
4	12	18	STM2826	csrA
4	12	19	STM3578	yhhP
4	12	20	STM3578	yhhP
4	12	21	STM3578	yhhP
4	12	22	STM1714	topA
4	12	23	STM1714	topA
4	12	24	STM0693	fur
4	13	1	ctrl-buffer	ctrl-buffer
4	13	2	ctrl-buffer	ctrl-buffer
4	13	3	ctrl-buffer	ctrl-buffer
4	13	4	ctrl-buffer	ctrl-buffer
4	13	5	ctrl-buffer	ctrl-buffer
4	13	6	ctrl-buffer	ctrl-buffer
4	13	7	ctrl-buffer	ctrl-buffer
4	13	8	ctrl-buffer	ctrl-buffer
4	13	9	ctrl-buffer	ctrl-buffer
4	13	10	ctrl-buffer	ctrl-buffer
4	13	11	ctrl-buffer	ctrl-buffer
4	13	12	ctrl-buffer	ctrl-buffer
4	13	13	ctrl-buffer	ctrl-buffer
4	13	14	ctrl-buffer	ctrl-buffer
4	13	15	ctrl-buffer	ctrl-buffer
4	13	16	ctrl-buffer	ctrl-buffer
4	13	17	ctrl-buffer	ctrl-buffer
4	13	18	ctrl-buffer	ctrl-buffer
4	13	19	ctrl-buffer	ctrl-buffer
4	13	20	ctrl-buffer	ctrl-buffer
4	13	21	ctrl-buffer	ctrl-buffer
4	13	22	ctrl-buffer	ctrl-buffer
4	13	23	ctrl-buffer	ctrl-buffer
4	13	24	ctrl-buffer	ctrl-buffer
4	14	1	STM1553	
4	14	2	STM3783	
4	14	3	STM2242	
4	14	4	STM2653	yfiM
4	14	5	STM4124	oxyS
4	14	6	STM4302	
4	14	7	STM1421	ssaT
4	14	8	STM2806	nrdI
4	14	9	STM2882	sipA
4	14	10	STM3614	dctA
4	14	11	STM3486	aroB
4	14	12	STM2500	purN
4	14	13	STM4462	yjgG
4	14	14	STM0437	
4	14	15	STM0565	
4	14	16	STM0358	res
4	14	17	STM2003	
4	14	18	STM2203	nfo
4	14	19	EMPTY	EMPTY
4	14	20	EMPTY	EMPTY
4	14	21	EMPTY	EMPTY
4	14	22	EMPTY	EMPTY
4	14	23	EMPTY	EMPTY
4	14	24	EMPTY	EMPTY
5	1	1	STM3077	yggG
5	1	2	STM1249	
5	1	3	STM1144	csgA
5	1	4	STM3515	malT
5	1	5	STM0212	
5	1	6	STM2415	gltX
5	1	7	STM0055	
5	1	8	STM1712	acnA
5	1	9	STM2092	rfbF
5	1	10	STM4561	osmY
5	1	11	STM3296	hflB
5	1	12	STM3450	yheM
5	1	13	STM3946	yifL
5	1	14	STM3941	
5	1	15	STM3937	hemD
5	1	16	STM3928	wecF
5	1	17	STM3924	wecD
5	1	18	STM3920	wecB
5	1	19	STM4431	
5	1	20	STM4435	
5	1	21	STM4442	
5	1	22	STM4453	treC
5	1	23	STM4467	
5	1	24	STM4485	idnK
5	2	1	STM4171	yjaH
5	2	2	STM4175	purD
5	2	3	STM3567	livJ
5	2	4	STM4021	yihS
5	2	5	STM3594	prlC
5	2	6	STM3871	atpB
5	2	7	STM2512	xseA
5	2	8	STM2866	sprB
5	2	9	STM0304	sinR
5	2	10	STM2867	hilC
5	2	11	STM0022	bcfB
5	2	12	STM0028	bcfH
5	2	13	PSLT015	orf5
5	2	14	PSLT008	srgC
5	2	15	STM4254	uvrA
5	2	16	STM4260	
5	2	17	STM4261	
5	2	18	STM4261	
5	2	19	STM3562	livM
5	2	20	STM1170	mviN
5	2	21	STM0689	citA
5	2	22	STM1412	ssaL
5	2	23	STM1417	ssaP
5	2	24	STM3446	fusA
5	3	1	STM0845	moeB
5	3	2	STM0066	carA
5	3	3	STM1776	prfA
5	3	4	STM2894	invC
5	3	5	STM1242	envE
5	3	6	STM2463	eutE
5	3	7	STM3714	rfaK
5	3	8	STM1779	ipk
5	3	9	STM0928	nanH
5	3	10	STM1246	pagC
5	3	11	STM0111	leuC
5	3	12	STM1975	fliL
5	3	13	STM2438	yfeK
5	3	14	STM1012	
5	3	15	STM1016	
5	3	16	STM2299	yfbG
5	3	17	STM1380	orf32
5	3	18	STM0495	ybaK
5	3	19	PSLT111	finO
5	3	20	STM1876	holE
5	3	21	STM1880	yebE
5	3	22	STM1533	
5	3	23	STM1543	
5	3	24	STM0626	dpiA
5	4	1	STM1684	ycjF
5	4	2	STM3365	yhcQ
5	4	3	STM3355	
5	4	4	STM3378	
5	4	5	STM3361	yhcN
5	4	6	STM2688	smpB
5	4	7	STM0085	yabF
5	4	8	STM0132	ftsA
5	4	9	STM0153	aceF
5	4	10	STM0140	yacE
5	4	11	STM3876	asnC
5	4	12	STM3863	
5	4	13	STM2368	truA
5	4	14	STM2347	yfcE
5	4	15	STM2317	nuoM
5	4	16	STM2305	menE
5	4	17	STM2289	
5	4	18	STM2409	nupC
5	4	19	STM0605	ybdN
5	4	20	STM2793	gabP
5	4	21	STM2833	srlE
5	4	22	STM2855	hypB
5	4	23	STM2819	yqaA
5	4	24	STM2839	ygaA
5	5	1	STM1791	
5	5	2	STM1787	
5	5	3	STM1738	yciI
5	5	4	STM1715	yciN
5	5	5	STM3017	kduD
5	5	6	STM2999	ppdB
5	5	7	STM4027	rbn
5	5	8	STM0870	
5	5	9	STM0813	ybhP
5	5	10	STM0758	ybgR
5	5	11	STM0694	fldA
5	5	12	STM0664	gltJ
5	5	13	STM0944	yljA
5	5	14	STM0930	orfB
5	5	15	STM4317	
5	5	16	STM4358	amiB
5	5	17	STM4364	hflC
5	5	18	STM4369	yjfH
5	5	19	STM3709	kbl
5	5	20	STM3700	gpsA
5	5	21	STM3657	
5	5	22	STM3630	dppA
5	5	23	STM3617	bcsC
5	5	24	STM3602	
5	6	1	STM3263	yraL
5	6	2	STM3244	tdcB
5	6	3	STM3214	yqjH
5	6	4	STM3183	icc
5	6	5	STM3149	hybA
5	6	6	STM3141	
5	6	7	STM1062	uup
5	6	8	STM1075	helD
5	6	9	STM1103	hpaD
5	6	10	STM1117	agp
5	6	11	STM1148	ymdC
5	6	12	STM1208	ycfN
5	6	13	STM4330	mopA
5	6	14	STM1475	rstA
5	6	15	STM1502	speG
5	6	16	STM3405	smf
5	6	17	STM3421	rplO
5	6	18	STM3449	yheL
5	6	19	STM3601	
5	6	20	STM3615	yhjK
5	6	21	STM3622	yhjS
5	6	22	STM3631	
5	6	23	STM3647	yiaF
5	6	24	STM3655	glyS
5	7	1	STM3834	
5	7	2	STM3842	yidC
5	7	3	STM3845	
5	7	4	STM3853	phoU
5	7	5	STM3857	pstS
5	7	6	STM3867	atpA
5	7	7	STM0152	aceE
5	7	8	STM0159	
5	7	9	STM0168	cueO
5	7	10	STM0173	yadH
5	7	11	STM0177	stiA
5	7	12	STM0183	folK
5	7	13	STM1585	
5	7	14	STM1593	srfA
5	7	15	STM1598	ydcR
5	7	16	STM1605	ydcN
5	7	17	STM1613	
5	7	18	STM1620	
5	7	19	STM1786	
5	7	20	STM1796	treA
5	7	21	STM1805	fadR
5	7	22	STM1813	ycgL
5	7	23	STM1827	
5	7	24	STM1832	manZ
5	8	1	STM2357	
5	8	2	STM2361	
5	8	3	STM2367	dedA
5	8	4	STM2376	
5	8	5	STM2380	yfcL
5	8	6	STM2389	yfcY
5	8	7	STM2594	
5	8	8	STM2598	
5	8	9	STM2603	
5	8	10	STM2607	
5	8	11	STM1028	
5	8	12	STM2617	
5	8	13	STM3311	yrbD
5	8	14	STM3318	yhbN
5	8	15	STM3333	
5	8	16	STM3342	sspA
5	8	17	STM3346	yhcM
5	8	18	STM3356	
5	8	19	STM0761	
5	8	20	STM0765	
5	8	21	STM0773	galM
5	8	22	STM0781	modA
5	8	23	STM0787	hutI
5	8	24	STM0790	hutU
5	9	1	STM0902	
5	9	2	STM0906	
5	9	3	STM0912	
5	9	4	STM0917	
5	9	5	STM0921	
5	9	6	STM0925	
5	9	7	STM4205	
5	9	8	STM4209	
5	9	9	STM4213	
5	9	10	STM4218	
5	9	11	STM4223	yjbF
5	9	12	STM4243	yjbN
5	9	13	STM1009	
5	9	14	STM1866	
5	9	15	STM2351	hisP
5	9	16	STM1184	flgL
5	9	17	STM2277	nrdA
5	9	18	STM1240	envF
5	9	19	STM4277	nrfA
5	9	20	STM1931	araH
5	9	21	STM1908	yecM
5	9	22	STM1905	yecO
5	9	23	STM1669	
5	9	24	STM3776	yicM
5	10	1	STM0312	yafK
5	10	2	STM0321	proB
5	10	3	STM0327	
5	10	4	STM0332	
5	10	5	STM1047	
5	10	6	STM1057	pepN
5	10	7	STM1277	yeaO
5	10	8	STM1286	mipA
5	10	9	STM1290	gapA
5	10	10	STM1298	topB
5	10	11	STM1306	astB
5	10	12	STM1316	celF
5	10	13	STM2088	rfbX
5	10	14	STM2097	rfbB
5	10	15	STM2112	wcaD
5	10	16	STM2118	wza
5	10	17	STM2125	yegD
5	10	18	STM2135	
5	10	19	STM4057	
5	10	20	STM4066	
5	10	21	STM4076	ydeZ
5	10	22	STM4085	glpX
5	10	23	STM4090	menA
5	10	24	STM4100	metB
5	11	1	STM2986	
5	11	2	STM2993	recD
5	11	3	STM3006	ygdQ
5	11	4	STM3016	araE
5	11	5	STM3024	yohM
5	11	6	STM3029	stdA
5	11	7	STM2691	
5	11	8	STM2698	
5	11	9	STM2705	
5	11	10	STM4389	yjfY
5	11	11	STM0001	thrL
5	11	12	STM0270	
5	11	13	STM0538	
5	11	14	STM0554	
5	11	15	STM0567	
5	11	16	STM0575	
5	11	17	STM0580	
5	11	18	STM0587	ybdZ
5	11	19	STM2244	
5	11	20	STM2142	yegT
5	11	21	STM2159	yehU
5	11	22	STM2169	yohC
5	11	23	STM2174	yohI
5	11	24	STM2567	yfhD
5	12	1	STM4170	hupA
5	12	2	STM4170	hupA
5	12	3	STM2876	hilA
5	12	4	STM2876	hilA
5	12	5	STM2867	hilC
5	12	6	STM2867	hilC
5	12	7	STM1751	hns
5	12	8	STM1751	hns
5	12	9	STM1751	hns
5	12	10	STM2875	hilD
5	12	11	STM2875	hilD
5	12	12	STM2799	stpA
5	12	13	STM2826	csrA
5	12	14	STM0831	dps
5	12	15	STM0831	dps
5	12	16	STM0831	dps
5	12	17	STM4125	oxyR
5	12	18	STM4125	oxyR
5	12	19	STM0693	fur
5	12	20	STM0693	fur
5	12	21	STM3389	envR
5	12	22	STM3389	envR
5	12	23	STM3389	envR
5	12	24	STM3328	arcB
5	13	1	ctrl-10-10ng/ul	ctrl-10-10ng/ul
5	13	2	ctrl-108-10ng/ul	ctrl-108-10ng/ul
5	13	3	ctrl-Y1-10ng/ul	ctrl-Y1-10ng/ul
5	13	4	ctrl-Y3-10ng/ul	ctrl-Y3-10ng/ul
5	13	5	ctrl-Y5-10ng/ul	ctrl-Y5-10ng/ul
5	13	6	EMPTY	EMPTY
5	13	7	ctrl-10-50ng/ul	ctrl-10-50ng/ul
5	13	8	ctrl-108-50ng/ul	ctrl-108-50ng/ul
5	13	9	ctrl-Y1-50ng/ul	ctrl-Y1-50ng/ul
5	13	10	ctrl-Y3-50ng/ul	ctrl-Y3-50ng/ul
5	13	11	ctrl-Y5-50ng/ul	ctrl-Y5-50ng/ul
5	13	12	EMPTY	EMPTY
5	13	13	ctrl-10-100ng/ul	ctrl-10-100ng/ul
5	13	14	ctrl-108-100ng/ul	ctrl-108-100ng/ul
5	13	15	ctrl-Y1-100ng/ul	ctrl-Y1-100ng/ul
5	13	16	ctrl-Y3-100ng/ul	ctrl-Y3-100ng/ul
5	13	17	ctrl-Y5-100ng/ul	ctrl-Y5-100ng/ul
5	13	18	EMPTY	EMPTY
5	13	19	ctrl-10-400ng/ul	ctrl-10-400ng/ul
5	13	20	ctrl-108-400ng/ul	ctrl-108-400ng/ul
5	13	21	ctrl-Y1-400ng/ul	ctrl-Y1-400ng/ul
5	13	22	ctrl-Y3-400ng/ul	ctrl-Y3-400ng/ul
5	13	23	ctrl-Y5-400ng/ul	ctrl-Y5-400ng/ul
5	13	24	EMPTY	EMPTY
5	14	1	STM4191	
5	14	2	STM4520	
5	14	3	STM4239	
5	14	4	STM0083	
5	14	5	STM0348	
5	14	6	STM1007	
5	14	7	STM2499	purM
5	14	8	STM1749	adhE
5	14	9	STM3501	envZ
5	14	10	STM4106	katG
5	14	11	PSLT103	traT
5	14	12	STM4521	yjiS
5	14	13	STM2220	yejG
5	14	14	STM2239	
5	14	15	STM2167	dld
5	14	16	STM0618	citT
5	14	17	STM2504	
5	14	18	STM2891	spaO
5	14	19	EMPTY	EMPTY
5	14	20	EMPTY	EMPTY
5	14	21	EMPTY	EMPTY
5	14	22	EMPTY	EMPTY
5	14	23	EMPTY	EMPTY
5	14	24	EMPTY	EMPTY
6	1	1	STM1334	infC
6	1	2	STM1318	katE
6	1	3	STM1455	ydgP
6	1	4	STM3530	
6	1	5	STM1594	srfB
6	1	6	STM2503	
6	1	7	STM4301	dcuB
6	1	8	STM0160	yacL
6	1	9	STM3999	polA
6	1	10	STM4556	rsmC
6	1	11	STM3158	exbD
6	1	12	STM2072	hisD
6	1	13	STM3944	
6	1	14	STM3940	
6	1	15	STM3936	hemX
6	1	16	STM3927	
6	1	17	STM3923	rffH
6	1	18	STM3919	wzzE
6	1	19	STM4432	
6	1	20	STM4436	
6	1	21	STM4445	
6	1	22	STM4454	treB
6	1	23	STM4482	idnT
6	1	24	STM4486	yjgB
6	2	1	STM4172	zraP
6	2	2	STM4176	purH
6	2	3	STM3564	livK
6	2	4	STM4020	yihR
6	2	5	STM3593	yhiQ
6	2	6	STM3870	atpE
6	2	7	STM2514	ratB
6	2	8	STM2898	invG
6	2	9	STM2861	sitA
6	2	10	STM0115	leuO
6	2	11	STM0025	bcfE
6	2	12	STM3997	dsbA
6	2	13	PSLT012	orf7
6	2	14	STM2501	ppk
6	2	15	STM4257	
6	2	16	STM4261	
6	2	17	STM4261	
6	2	18	STM4262	
6	2	19	STM3561	livG
6	2	20	STM1176	flgD
6	2	21	STM0399	brnQ
6	2	22	STM1413	ssaM
6	2	23	STM0400	proY
6	2	24	STM4232	malM
6	3	1	STM2278	nrdB
6	3	2	STM2808	nrdF
6	3	3	STM2883	sipD
6	3	4	STM2893	invI
6	3	5	STM1241	msgA
6	3	6	STM2462	eutJ
6	3	7	STM3715	rfaZ
6	3	8	STM1004	pncB
6	3	9	STM1227	pepT
6	3	10	STM0225	hlpA
6	3	11	STM2451	hemF
6	3	12	STM1976	fliM
6	3	13	STM2439	yfeL
6	3	14	STM1013	
6	3	15	STM1017	
6	3	16	STM2300	
6	3	17	STM1379	orf48
6	3	18	STM0412	
6	3	19	STM0885	
6	3	20	STM1878	exoX
6	3	21	STM1882	yebG
6	3	22	STM1534	
6	3	23	STM0612	
6	3	24	STM0614	ybdQ
6	4	1	STM1688	pspC
6	4	2	STM3364	yhcP
6	4	3	STM3392	yhdV
6	4	4	STM3376	yhdH
6	4	5	STM2667	pheA
6	4	6	STM2661	yfiH
6	4	7	STM0105	yabI
6	4	8	STM0133	ftsZ
6	4	9	STM0070	caiD
6	4	10	STM0143	hofB
6	4	11	STM3875	mioC
6	4	12	STM3862	glmU
6	4	13	STM2363	cvpA
6	4	14	STM2330	lrhA
6	4	15	STM2312	elaA
6	4	16	STM2296	ais
6	4	17	STM2282	glpQ
6	4	18	STM2406	
6	4	19	STM0606	ybdO
6	4	20	STM2794	ygaE
6	4	21	STM2834	slrB
6	4	22	STM2801	ygaC
6	4	23	STM2820	yqaB
6	4	24	STM2842	hypF
6	5	1	STM1790	
6	5	2	STM1784	ychF
6	5	3	STM1736	yciA
6	5	4	STM3027	stdC
6	5	5	STM3010	aas
6	5	6	STM2988	mltA
6	5	7	STM4026	yihX
6	5	8	STM0867	
6	5	9	STM0811	ybhN
6	5	10	STM0729	abrB
6	5	11	STM0690	citB
6	5	12	STM0663	gltK
6	5	13	STM0942	ybjZ
6	5	14	STM0907	
6	5	15	STM4338	sugE
6	5	16	STM4360	miaA
6	5	17	STM4365	yjeT
6	5	18	STM4375	yjfM
6	5	19	STM3707	yibD
6	5	20	STM3667	yiaJ
6	5	21	STM3656	glyQ
6	5	22	STM3629	dppB
6	5	23	STM3613	yhjJ
6	5	24	STM3587	yhiI
6	6	1	STM3251	
6	6	2	STM3240	tdcG
6	6	3	STM3208	gcp
6	6	4	STM3182	yqiA
6	6	5	STM3147	hybC
6	6	6	STM3139	gsp
6	6	7	STM1063	pqiA
6	6	8	STM1078	
6	6	9	STM1105	hpaH
6	6	10	STM1132	
6	6	11	STM1187	rluC
6	6	12	STM1219	ycfW
6	6	13	STM3838	dnaA
6	6	14	STM1484	
6	6	15	STM3400	yrdB
6	6	16	STM3411	
6	6	17	STM3424	rplR
6	6	18	STM3452	yheO
6	6	19	STM3603	treF
6	6	20	STM3616	yhjL
6	6	21	STM3623	yhjT
6	6	22	STM3632	
6	6	23	STM3648	yiaG
6	6	24	STM3658	yiaH
6	7	1	STM3839	rpmH
6	7	2	STM3843	trmE
6	7	3	STM3846	
6	7	4	STM3854	pstB
6	7	5	STM3858	
6	7	6	STM3871	atpB
6	7	7	STM0154	lpdA
6	7	8	STM0161	kdgT
6	7	9	STM0169	gcd
6	7	10	STM0174	stiH
6	7	11	STM0178	yadI
6	7	12	STM0185	yadB
6	7	13	STM1586	
6	7	14	STM1595	srfC
6	7	15	STM1602	sifB
6	7	16	STM1606	
6	7	17	STM1615	
6	7	18	STM1621	
6	7	19	STM1792	
6	7	20	STM1800	ycgQ
6	7	21	STM1806	nhaB
6	7	22	STM1817	rnd
6	7	23	STM1828	yoaE
6	7	24	STM1833	
6	8	1	STM2358	
6	8	2	STM2364	dedD
6	8	3	STM2369	usg
6	8	4	STM2377	
6	8	5	STM2381	yfcM
6	8	6	STM2391	fadL
6	8	7	STM2595	
6	8	8	STM2599	
6	8	9	STM2604	
6	8	10	STM2608	
6	8	11	STM2613	
6	8	12	STM2618	
6	8	13	STM3312	yrbE
6	8	14	STM3319	yhbG
6	8	15	STM3334	
6	8	16	STM3343	
6	8	17	STM3347	yhcB
6	8	18	STM3358	
6	8	19	STM0762	
6	8	20	STM0767	dcoA
6	8	21	STM0777	
6	8	22	STM0782	modB
6	8	23	STM0788	hutG
6	8	24	STM0791	hutH
6	9	1	STM0903	
6	9	2	STM0908	
6	9	3	STM0914	
6	9	4	STM0918	
6	9	5	STM0922	
6	9	6	STM0926	
6	9	7	STM4206	
6	9	8	STM4210	
6	9	9	STM4215	
6	9	10	STM4219	
6	9	11	STM4224	yjbG
6	9	12	STM4244	yjbO
6	9	13	STM1145	csgC
6	9	14	STM1416	ssaO
6	9	15	STM2073	hisC
6	9	16	STM1177	flgE
6	9	17	STM2581	rnc
6	9	18	STM2909	mutS
6	9	19	STM1952	yecS
6	9	20	STM1929	otsB
6	9	21	STM1899	yebC
6	9	22	STM1904	yecN
6	9	23	STM2681	grpE
6	9	24	STM3782	
6	10	1	STM0313	dinP
6	10	2	STM0325	
6	10	3	STM0329	
6	10	4	STM0333	
6	10	5	STM1050	
6	10	6	STM1059	ycbW
6	10	7	STM1279	yeaM
6	10	8	STM1287	
6	10	9	STM1291	yeaA
6	10	10	STM1303	astC
6	10	11	STM1308	spy
6	10	12	STM1317	celG
6	10	13	STM2089	rfbJ
6	10	14	STM2098	galF
6	10	15	STM2113	wcaC
6	10	16	STM2119	yegH
6	10	17	STM2129	yegB
6	10	18	STM2136	yegQ
6	10	19	STM4059	cpxR
6	10	20	STM4068	
6	10	21	STM4077	yneA
6	10	22	STM4086	glpK
6	10	23	STM4093	ftsN
6	10	24	STM4102	
6	11	1	STM2987	ygdL
6	11	2	STM2998	ygdB
6	11	3	STM3009	ygeD
6	11	4	STM3018	kduI
6	11	5	STM3025	
6	11	6	STM3030	
6	11	7	STM2692	
6	11	8	STM2702	
6	11	9	STM2706	
6	11	10	STM4530	yjiA
6	11	11	STM0241	cutF
6	11	12	STM0378	yaiY
6	11	13	STM0540	ybcI
6	11	14	STM0556	
6	11	15	STM0298	
6	11	16	STM0576	
6	11	17	STM0581	
6	11	18	STM0590	fepC
6	11	19	STM2246	narP
6	11	20	STM2152	stcA
6	11	21	STM2162	yehW
6	11	22	STM2170	yohD
6	11	23	STM2175	
6	11	24	STM2288	
6	12	1	STM4170	hupA
6	12	2	STM4170	hupA
6	12	3	STM2876	hilA
6	12	4	STM2876	hilA
6	12	5	STM2867	hilC
6	12	6	STM2867	hilC
6	12	7	STM1751	hns
6	12	8	STM1751	hns
6	12	9	STM1751	hns
6	12	10	STM2875	hilD
6	12	11	STM2875	hilD
6	12	12	STM2799	stpA
6	12	13	STM2826	csrA
6	12	14	STM0831	dps
6	12	15	STM0831	dps
6	12	16	STM0831	dps
6	12	17	STM4125	oxyR
6	12	18	STM4125	oxyR
6	12	19	STM0693	fur
6	12	20	STM0693	fur
6	12	21	STM3389	envR
6	12	22	STM3389	envR
6	12	23	STM3389	envR
6	12	24	STM3328	arcB
6	13	1	ctrl-PolA-10ng/ul	ctrl-PolA-10ng/ul
6	13	2	ctrl-FtsL-10ng/ul	ctrl-FtsL-10ng/ul
6	13	3	ctrl-TufA-10ng/ul	ctrl-TufA-10ng/ul
6	13	4	EMPTY	EMPTY
6	13	5	EMPTY	EMPTY
6	13	6	EMPTY	EMPTY
6	13	7	ctrl-PolA-50ng/ul	ctrl-PolA-50ng/ul
6	13	8	ctrl-FtsL-50ng/ul	ctrl-FtsL-50ng/ul
6	13	9	ctrl-TufA-50ng/ul	ctrl-TufA-50ng/ul
6	13	10	EMPTY	EMPTY
6	13	11	EMPTY	EMPTY
6	13	12	EMPTY	EMPTY
6	13	13	ctrl-PolA-100ng/ul	ctrl-PolA-100ng/ul
6	13	14	ctrl-FtsL-100ng/ul	ctrl-FtsL-100ng/ul
6	13	15	ctrl-TufA-100ng/ul	ctrl-TufA-100ng/ul
6	13	16	EMPTY	EMPTY
6	13	17	EMPTY	EMPTY
6	13	18	EMPTY	EMPTY
6	13	19	ctrl-PolA-400ng/ul	ctrl-PolA-400ng/ul
6	13	20	ctrl-FtsL-400ng/ul	ctrl-FtsL-400ng/ul
6	13	21	ctrl-TufA-400ng/ul	ctrl-TufA-400ng/ul
6	13	22	EMPTY	EMPTY
6	13	23	EMPTY	EMPTY
6	13	24	EMPTY	EMPTY
6	14	1	STM4316	
6	14	2	STM4529	
6	14	3	STM4276	
6	14	4	STM0560	
6	14	5	STM0359	
6	14	6	STM1024	
6	14	7	STM2565	purG
6	14	8	STM2440	cysM
6	14	9	STM3502	ompR
6	14	10	STM0012	dnaK
6	14	11	STM3409	trkA
6	14	12	STM4528	
6	14	13	STM2230	
6	14	14	STM2127	yegN
6	14	15	STM2178	
6	14	16	STM2664	
6	14	17	STM2517	sinH
6	14	18	STM1913	flhA
6	14	19	EMPTY	EMPTY
6	14	20	EMPTY	EMPTY
6	14	21	EMPTY	EMPTY
6	14	22	EMPTY	EMPTY
6	14	23	EMPTY	EMPTY
6	14	24	EMPTY	EMPTY
7	1	1	STM1074	yccF
7	1	2	STM1320	ydjN
7	1	3	STM1491	
7	1	4	STM3643	yiaC
7	1	5	STM1746	oppA
7	1	6	STM2585	
7	1	7	STM1936	yecH
7	1	8	STM2837	srlR
7	1	9	STM0706	kdpA
7	1	10	STM3503	greB
7	1	11	STM3156	
7	1	12	STM0245	yaeC
7	1	13	STM3943	cyaY
7	1	14	STM3939	cyaA
7	1	15	STM3930	yifK
7	1	16	STM3926	wzxE
7	1	17	STM3922	rffG
7	1	18	STM3918	rfe
7	1	19	STM4433	
7	1	20	STM4440	
7	1	21	STM4447	
7	1	22	STM4464	
7	1	23	STM4483	idnO
7	1	24	STM4488	
7	2	1	STM4173	hydH
7	2	2	STM1728	yciG
7	2	3	STM4023	yihU
7	2	4	STM4018	yihP
7	2	5	STM2536	pepB
7	2	6	STM3869	atpF
7	2	7	STM2516	sinI
7	2	8	STM1056	
7	2	9	STM2862	sitB
7	2	10	STM4094	cytR
7	2	11	STM0026	bcfF
7	2	12	STM3740	gmk
7	2	13	PSLT011	srgA
7	2	14	STM2502	ppx
7	2	15	STM4258	
7	2	16	STM4261	
7	2	17	STM4261	
7	2	18	STM4263	yjcB
7	2	19	STM3560	livF
7	2	20	STM2770	fljA
7	2	21	STM2265	ada
7	2	22	STM1414	ssaV
7	2	23	STM0545	fimC
7	2	24	STM4230	malK
7	3	1	STM2580	era
7	3	2	STM1824	pabB
7	3	3	STM2881	iacP
7	3	4	STM2892	invJ
7	3	5	STM2465	eutM
7	3	6	STM2458	eutB
7	3	7	STM1780	prsA
7	3	8	STM2399	pgtP
7	3	9	STM3181	parE
7	3	10	STM3110	mutY
7	3	11	STM1299	gdhA
7	3	12	STM1977	fliN
7	3	13	STM2630	
7	3	14	STM1014	
7	3	15	STM1018	
7	3	16	STM2302	
7	3	17	STM0830	glnH
7	3	18	STM0411	yajD
7	3	19	STM0888	artM
7	3	20	STM1888	pykA
7	3	21	STM1884	eda
7	3	22	STM1535	
7	3	23	STM0613	
7	3	24	STM0617	rna
7	4	1	STM1690	pspA
7	4	2	STM3363	yhcO
7	4	3	STM3383	prmA
7	4	4	STM3367	yhcS
7	4	5	STM2671	yfiR
7	4	6	STM2662	rluD
7	4	7	STM0124	murF
7	4	8	STM0146	ampD
7	4	9	STM0097	polB
7	4	10	STM0144	ppdD
7	4	11	STM3873	gidB
7	4	12	STM3851	yieG
7	4	13	STM2362	purF
7	4	14	STM2327	nuoB
7	4	15	STM2307	menB
7	4	16	STM2292	yfaX
7	4	17	STM2272	gyrA
7	4	18	STM2349	yfcG
7	4	19	STM2773	iroB
7	4	20	STM2797	
7	4	21	STM2835	srlD
7	4	22	STM2816	
7	4	23	STM2826	csrA
7	4	24	STM2844	
7	5	1	STM1789	
7	5	2	STM1771	chaA
7	5	3	STM1730	yciE
7	5	4	STM3020	
7	5	5	STM3001	thyA
7	5	6	STM2982	gcvA
7	5	7	STM4009	typA
7	5	8	STM0844	pflE
7	5	9	STM0784	ybhA
7	5	10	STM0699	
7	5	11	STM0681	nagD
7	5	12	STM0661	ybeK
7	5	13	STM0941	ybjY
7	5	14	STM3038	
7	5	15	STM4345	yjeM
7	5	16	STM4362	hflX
7	5	17	STM4366	purA
7	5	18	STM4380	yjfP
7	5	19	STM3702	grxC
7	5	20	STM3666	ysaA
7	5	21	STM3644	bisC
7	5	22	STM3627	dppD
7	5	23	STM3606	yhjB
7	5	24	STM3570	ftsE
7	6	1	STM3247	garK
7	6	2	STM3238	yhaN
7	6	3	STM3200	rfaE
7	6	4	STM3153	yqhA
7	6	5	STM3146	hybD
7	6	6	STM3134	
7	6	7	STM1065	ymbA
7	6	8	STM1083	yccX
7	6	9	STM1107	hpaX
7	6	10	STM1133	
7	6	11	STM1190	yceD
7	6	12	STM1221	cobB
7	6	13	STM1456	ydgO
7	6	14	STM1492	
7	6	15	STM3401	aroE
7	6	16	STM3412	zntR
7	6	17	STM3427	rpsN
7	6	18	STM3455	slyD
7	6	19	STM3609	yhjE
7	6	20	STM3618	yhjN
7	6	21	STM3625	yhjV
7	6	22	STM3633	
7	6	23	STM3651	
7	6	24	STM3660	xylB
7	7	1	STM3840	rnpA
7	7	2	STM3844	
7	7	3	STM3848	yidZ
7	7	4	STM3855	pstA
7	7	5	STM3859	
7	7	6	STM3872	atpI
7	7	7	STM0157	yacH
7	7	8	STM0163	
7	7	9	STM0171	yadF
7	7	10	STM0175	stiC
7	7	11	STM0180	panD
7	7	12	STM0187	sfsA
7	7	13	STM1587	yncD
7	7	14	STM1596	ydcX
7	7	15	STM1603	yncJ
7	7	16	STM1609	tehA
7	7	17	STM1617	
7	7	18	STM1622	ydcG
7	7	19	STM1793	
7	7	20	STM1801	ycgO
7	7	21	STM1809	
7	7	22	STM1818	fadD
7	7	23	STM1829	
7	7	24	STM1834	yebN
7	8	1	STM2359	
7	8	2	STM2365	folC
7	8	3	STM2370	pdxB
7	8	4	STM2378	fabB
7	8	5	STM2383	mepA
7	8	6	STM2392	vacJ
7	8	7	STM2596	
7	8	8	STM2600	
7	8	9	STM2605	
7	8	10	STM2609	
7	8	11	STM2614	
7	8	12	STM1021	
7	8	13	STM3313	yrbF
7	8	14	STM3327	yhbL
7	8	15	STM3337	nanE
7	8	16	STM3344	rpsI
7	8	17	STM3350	
7	8	18	STM3366	yhcR
7	8	19	STM0763	
7	8	20	STM0769	
7	8	21	STM0778	modF
7	8	22	STM0785	ybhE
7	8	23	STM0789	hutC
7	8	24	STM0792	ybhB
7	9	1	STM0904	
7	9	2	STM0909	
7	9	3	STM0915	
7	9	4	STM0919	
7	9	5	STM0923	
7	9	6	STM0927	
7	9	7	STM4207	
7	9	8	STM4211	
7	9	9	STM4216	
7	9	10	STM4221	pgi
7	9	11	STM4225	yjbH
7	9	12	STM4245	qor
7	9	13	STM1837	cspC
7	9	14	STM2371	flk
7	9	15	STM2075	hisH
7	9	16	STM2355	argT
7	9	17	STM1824	pabB
7	9	18	STM0546	fimD
7	9	19	STM1951	yecC
7	9	20	STM1917	cheB
7	9	21	STM1909	argS
7	9	22	STM1903	yecE
7	9	23	STM0032	
7	9	24	STM3795	ilvN
7	10	1	STM0314	
7	10	2	STM0326	
7	10	3	STM0330	
7	10	4	STM1045	
7	10	5	STM1052	
7	10	6	STM1060	
7	10	7	STM1283	yeaJ
7	10	8	STM1288	
7	10	9	STM1293	pncA
7	10	10	STM1304	astA
7	10	11	STM1309	
7	10	12	STM1321	ydjM
7	10	13	STM2094	rfbC
7	10	14	STM2107	wcaH
7	10	15	STM2115	wcaA
7	10	16	STM2120	asmA
7	10	17	STM2133	
7	10	18	STM2137	
7	10	19	STM4061	yiiP
7	10	20	STM4073	ydeW
7	10	21	STM4079	yneC
7	10	22	STM4087	glpF
7	10	23	STM4095	priA
7	10	24	STM4103	
7	11	1	STM2991	amiC
7	11	2	STM3003	ptsP
7	11	3	STM3013	lysA
7	11	4	STM3021	
7	11	5	STM3026	
7	11	6	STM3031	
7	11	7	STM2694	
7	11	8	STM2703	
7	11	9	PSLT061	
7	11	10	STM4558	rimI
7	11	11	STM0258	yafD
7	11	12	STM0381	
7	11	13	STM0541	ybcJ
7	11	14	STM0561	
7	11	15	STM0572	
7	11	16	STM0577	
7	11	17	STM0582	ybdJ
7	11	18	STM0591	fepG
7	11	19	STM2140	yegS
7	11	20	STM2153	yehE
7	11	21	STM2164	yehY
7	11	22	STM2171	yohF
7	11	23	STM2179	
7	11	24	STM2810	proW
7	12	1	STM4170	hupA
7	12	2	STM2876	hilA
7	12	3	STM2876	hilA
7	12	4	STM2876	hilA
7	12	5	STM2867	hilC
7	12	6	STM2867	hilC
7	12	7	STM1751	hns
7	12	8	STM1751	hns
7	12	9	STM2875	hilD
7	12	10	STM2875	hilD
7	12	11	STM2875	hilD
7	12	12	STM2799	stpA
7	12	13	STM2826	csrA
7	12	14	STM0831	dps
7	12	15	STM0831	dps
7	12	16	STM4125	oxyR
7	12	17	STM4125	oxyR
7	12	18	STM4125	oxyR
7	12	19	STM0693	fur
7	12	20	STM0693	fur
7	12	21	STM3389	envR
7	12	22	STM3389	envR
7	12	23	STM3328	arcB
7	12	24	STM3328	arcB
7	13	1	ctrl-62-10ng/ul	ctrl-62-10ng/ul
7	13	2	ctrl-Nif-10ng/ul	ctrl-Nif-10ng/ul
7	13	3	ctrl-Y2-10ng/ul	ctrl-Y2-10ng/ul
7	13	4	ctrl-Y4-10ng/ul	ctrl-Y4-10ng/ul
7	13	5	ctrl-Y6-10ng/ul	ctrl-Y6-10ng/ul
7	13	6	EMPTY	EMPTY
7	13	7	ctrl-62-50ng/ul	ctrl-62-50ng/ul
7	13	8	ctrl-Nif-50ng/ul	ctrl-Nif-50ng/ul
7	13	9	ctrl-Y2-50ng/ul	ctrl-Y2-50ng/ul
7	13	10	ctrl-Y4-50ng/ul	ctrl-Y4-50ng/ul
7	13	11	ctrl-Y6-50ng/ul	ctrl-Y6-50ng/ul
7	13	12	EMPTY	EMPTY
7	13	13	ctrl-62-100ng/ul	ctrl-62-100ng/ul
7	13	14	ctrl-Nif-100ng/ul	ctrl-Nif-100ng/ul
7	13	15	ctrl-Y2-100ng/ul	ctrl-Y2-100ng/ul
7	13	16	ctrl-Y4-100ng/ul	ctrl-Y4-100ng/ul
7	13	17	ctrl-Y6-100ng/ul	ctrl-Y6-100ng/ul
7	13	18	EMPTY	EMPTY
7	13	19	ctrl-62-400ng/ul	ctrl-62-400ng/ul
7	13	20	ctrl-Nif-400ng/ul	ctrl-Nif-400ng/ul
7	13	21	ctrl-Y2-400ng/ul	ctrl-Y2-400ng/ul
7	13	22	ctrl-Y4-400ng/ul	ctrl-Y4-400ng/ul
7	13	23	ctrl-Y6-400ng/ul	ctrl-Y6-400ng/ul
7	13	24	EMPTY	EMPTY
7	14	1	STM4390	
7	14	2	STM4214	
7	14	3	STM0155	
7	14	4	STM0305	
7	14	5	STM0362	
7	14	6	STM1025	
7	14	7	STM4248	tyrB
7	14	8	STM3699	cysE
7	14	9	STM4265	soxS
7	14	10	STM0013	dnaJ
7	14	11	STM4403	cpdB
7	14	12	STM4535	
7	14	13	STM2233	
7	14	14	STM2148	
7	14	15	STM2840	
7	14	16	STM2849	hycE
7	14	17	STM3359	mdh
7	14	18	STM4231	lamB
7	14	19	EMPTY	EMPTY
7	14	20	EMPTY	EMPTY
7	14	21	EMPTY	EMPTY
7	14	22	EMPTY	EMPTY
7	14	23	EMPTY	EMPTY
7	14	24	EMPTY	EMPTY
8	1	1	STM1084	yccK
8	1	2	STM1441	
8	1	3	STM0965	dmsB
8	1	4	STM0189	hrpB
8	1	5	STM1760	
8	1	6	STM2610	
8	1	7	STM1949	yecF
8	1	8	STM2217	yejB
8	1	9	STM4450	
8	1	10	STM3303	rpmA
8	1	11	STM3111	yggX
8	1	12	Not LT2a27	
8	1	13	STM3942	
8	1	14	STM3938	hemC
8	1	15	STM3929	wecG
8	1	16	STM3925	wecE
8	1	17	STM3921	wecC
8	1	18	STM3917	rho
8	1	19	STM4434	
8	1	20	STM4441	
8	1	21	STM4448	
8	1	22	STM4466	
8	1	23	STM4484	idnD
8	1	24	STM4490	
8	2	1	STM4174	hydG
8	2	2	STM1729	yciF
8	2	3	STM4022	yihT
8	2	4	STM4016	yshA
8	2	5	STM3872	atpI
8	2	6	STM3868	atpH
8	2	7	STM2867	hilC
8	2	8	STM1295	sppA
8	2	9	STM2876	hilA
8	2	10	STM0021	bcfA
8	2	11	STM0027	bcfG
8	2	12	STM2678	corE
8	2	13	PSLT009	rsK
8	2	14	STM0191	fhuA
8	2	15	STM4259	
8	2	16	STM4261	
8	2	17	STM4261	
8	2	18	STM1391	ssrB
8	2	19	STM1173	flgA
8	2	20	STM1174	flgB
8	2	21	STM1411	ssaK
8	2	22	STM1415	ssaN
8	2	23	STM3447	rpsG
8	2	24	STM4228	malF
8	3	1	STM2579	recO
8	3	2	STM2071	hisG
8	3	3	STM0264	dnaQ
8	3	4	STM1244	pagD
8	3	5	STM2464	eutN
8	3	6	STM2456	eutL
8	3	7	STM1778	lolB
8	3	8	Not LT2a59	
8	3	9	STM3173	plsC
8	3	10	STM4227	malG
8	3	11	STM0776	galE
8	3	12	STM1971	fliH
8	3	13	STM1011	
8	3	14	STM1015	
8	3	15	STM1146	ymdA
8	3	16	PSLT055	samA
8	3	17	STM0829	glnP
8	3	18	STM1706	yciH
8	3	19	STM0892	ybjP
8	3	20	STM1893	zunB
8	3	21	STM1895	ruvA
8	3	22	STM1539	
8	3	23	STM0625	dpiB
8	3	24	STM0619	citG
8	4	1	STM1709	yciS
8	4	2	STM3357	
8	4	3	STM3379	accB
8	4	4	STM3362	
8	4	5	STM2685	smpA
8	4	6	STM2669	tyrA
8	4	7	STM0131	ftsQ
8	4	8	STM0147	ampE
8	4	9	STM0109	yabN
8	4	10	STM0156	
8	4	11	STM3864	atpC
8	4	12	STM3836	recF
8	4	13	STM2356	ubiX
8	4	14	STM2320	nuoJ
8	4	15	STM2306	menC
8	4	16	STM2290	yfaV
8	4	17	STM2414	yfeD
8	4	18	STM2345	
8	4	19	STM2791	gabD
8	4	20	STM2813	emrR
8	4	21	STM2841	ygbD
8	4	22	STM2817	luxS
8	4	23	STM2828	oraA
8	4	24	STM2848	hycF
8	5	1	STM1788	
8	5	2	STM1767	narL
8	5	3	STM1717	yciK
8	5	4	STM3019	yqeF
8	5	5	STM3000	ppdA
8	5	6	STM2974	fucA
8	5	7	STM3996	yihE
8	5	8	STM0831	dps
8	5	9	STM0779	modE
8	5	10	STM0695	ybfE
8	5	11	STM0668	ybeY
8	5	12	STM0646	holA
8	5	13	STM0931	ybjR
8	5	14	STM3033	
8	5	15	STM4357	yjeE
8	5	16	STM4363	hflK
8	5	17	STM4367	yjeB
8	5	18	STM4385	ptxA
8	5	19	STM3701	secB
8	5	20	STM3659	yiaB
8	5	21	STM3641	yhjY
8	5	22	STM3620	yhjQ
8	5	23	STM3604	
8	5	24	STM3568	rpoH
8	6	1	STM3245	tdcA
8	6	2	STM3217	aer
8	6	3	STM3185	yqiE
8	6	4	STM3151	yghW
8	6	5	STM3143	hybG
8	6	6	STM3132	
8	6	7	STM1069	ycbG
8	6	8	STM1097	
8	6	9	STM1108	hpaA
8	6	10	STM1136	ycdX
8	6	11	STM1198	pabC
8	6	12	STM1228	
8	6	13	STM1459	
8	6	14	STM1495	ynfI
8	6	15	STM3402	yrdC
8	6	16	STM3419	rpmJ
8	6	17	STM3439	rplD
8	6	18	STM3456	yheV
8	6	19	STM3611	yhjH
8	6	20	STM3621	yhjR
8	6	21	STM3628	dppC
8	6	22	STM3635	yhjW
8	6	23	STM3652	
8	6	24	STM3661	xylA
8	7	1	STM3841	
8	7	2	STM3844	
8	7	3	STM3850	yieF
8	7	4	STM3856	pstC
8	7	5	STM3860	
8	7	6	STM3874	gidA
8	7	7	STM0158	acnB
8	7	8	STM0167	yacC
8	7	9	STM0172	yadG
8	7	10	STM0176	stiB
8	7	11	STM0182	panB
8	7	12	STM0188	ligT
8	7	13	STM1589	yncB
8	7	14	STM1597	ydcW
8	7	15	STM1604	ydcP
8	7	16	STM1610	ydcK
8	7	17	STM1619	
8	7	18	STM1624	
8	7	19	STM1795	
8	7	20	STM1803	dadA
8	7	21	STM1812	ycgM
8	7	22	STM1821	yoaA
8	7	23	STM1830	manX
8	7	24	STM1835	rrmA
8	8	1	STM2360	
8	8	2	STM2366	accD
8	8	3	STM2374	
8	8	4	STM2379	
8	8	5	STM2386	yfcN
8	8	6	STM2398	pgtC
8	8	7	STM2597	
8	8	8	STM2602	
8	8	9	STM2606	
8	8	10	STM2611	
8	8	11	STM2616	
8	8	12	STM1019	
8	8	13	STM3315	yrbH
8	8	14	STM3328	arcB
8	8	15	STM3338	nanT
8	8	16	STM3345	rplM
8	8	17	STM3354	
8	8	18	STM3368	tldD
8	8	19	STM0764	
8	8	20	STM0772	gpmA
8	8	21	STM0780	
8	8	22	STM0786	ybhC
8	8	23	STM0790	hutU
8	8	24	STM0793	bioA
8	9	1	STM0905	
8	9	2	STM0910	
8	9	3	STM0916	
8	9	4	STM0920	
8	9	5	STM0924	
8	9	6	STM0928	nanH
8	9	7	STM4208	
8	9	8	STM4212	
8	9	9	STM4217	
8	9	10	STM4222	yjbE
8	9	11	STM4235	plsB
8	9	12	STM4246	dnaB
8	9	13	STM3727	rpmG
8	9	14	STM2900	invH
8	9	15	STM1339	himA
8	9	16	STM0209	htrA
8	9	17	STM1777	hemA
8	9	18	STM2885	sipB
8	9	19	STM1938	yecA
8	9	20	STM1911	
8	9	21	STM1906	yecP
8	9	22	STM1704	yciT
8	9	23	STM3801	dsdX
8	9	24	STM2255	napC
8	10	1	STM0318	yafA
8	10	2	STM0326	
8	10	3	STM0331	
8	10	4	STM1046	
8	10	5	STM1053	
8	10	6	STM1061	ycbY
8	10	7	STM1285	yeaG
8	10	8	STM1289	yeaD
8	10	9	STM1297	selD
8	10	10	STM1305	astD
8	10	11	STM1311	osmE
8	10	12	STM1322	yniC
8	10	13	STM2095	rfbA
8	10	14	STM2109	gmd
8	10	15	STM2116	wzc
8	10	16	STM2124	alkA
8	10	17	STM2134	
8	10	18	STM2138	
8	10	19	STM4065	
8	10	20	STM4075	ydeY
8	10	21	STM4082	yiiQ
8	10	22	STM4088	yiiU
8	10	23	STM4098	
8	10	24	STM4104	
8	11	1	STM2992	argA
8	11	2	STM3005	mutH
8	11	3	STM3015	ygeA
8	11	4	STM3023	yohL
8	11	5	STM3028	stdB
8	11	6	STM3034	
8	11	7	STM2697	
8	11	8	STM2704	
8	11	9	STM4313	
8	11	10	STM0114	leuL
8	11	11	STM0052	
8	11	12	STM0386	proC
8	11	13	STM0551	
8	11	14	STM0562	
8	11	15	STM0574	
8	11	16	STM0579	ybdF
8	11	17	STM0585	fepA
8	11	18	STM0595	entC
8	11	19	STM2141	fbaB
8	11	20	STM2157	yehS
8	11	21	STM2168	pbpG
8	11	22	STM2172	yohG
8	11	23	STM2407	ypeC
8	11	24	STM2811	proX
8	12	1	STM4170	hupA
8	12	2	STM2876	hilA
8	12	3	STM2876	hilA
8	12	4	STM2876	hilA
8	12	5	STM2867	hilC
8	12	6	STM2867	hilC
8	12	7	STM1751	hns
8	12	8	STM1751	hns
8	12	9	STM2875	hilD
8	12	10	STM2875	hilD
8	12	11	STM2875	hilD
8	12	12	STM2799	stpA
8	12	13	STM2826	csrA
8	12	14	STM0831	dps
8	12	15	STM0831	dps
8	12	16	STM4125	oxyR
8	12	17	STM4125	oxyR
8	12	18	STM4125	oxyR
8	12	19	STM0693	fur
8	12	20	STM0693	fur
8	12	21	STM3389	envR
8	12	22	STM3389	envR
8	12	23	STM3328	arcB
8	12	24	STM3328	arcB
8	13	1	ctrl-FtsQ-10ng/ul	ctrl-FtsQ-10ng/ul
8	13	2	ctrl-OmpA-10ng/ul	ctrl-OmpA-10ng/ul
8	13	3	EMPTY	EMPTY
8	13	4	EMPTY	EMPTY
8	13	5	EMPTY	EMPTY
8	13	6	EMPTY	EMPTY
8	13	7	ctrl-FtsQ-50ng/ul	ctrl-FtsQ-50ng/ul
8	13	8	ctrl-OmpA-50ng/ul	ctrl-OmpA-50ng/ul
8	13	9	EMPTY	EMPTY
8	13	10	EMPTY	EMPTY
8	13	11	EMPTY	EMPTY
8	13	12	EMPTY	EMPTY
8	13	13	ctrl-FtsQ-100ng/ul	ctrl-FtsQ-100ng/ul
8	13	14	ctrl-OmpA-100ng/ul	ctrl-OmpA-100ng/ul
8	13	15	EMPTY	EMPTY
8	13	16	EMPTY	EMPTY
8	13	17	EMPTY	EMPTY
8	13	18	EMPTY	EMPTY
8	13	19	ctrl-FtsQ-400ng/ul	ctrl-FtsQ-400ng/ul
8	13	20	ctrl-OmpA-400ng/ul	ctrl-OmpA-400ng/ul
8	13	21	EMPTY	EMPTY
8	13	22	EMPTY	EMPTY
8	13	23	EMPTY	EMPTY
8	13	24	EMPTY	EMPTY
8	14	1	STM4478	
8	14	2	STM4562	
8	14	3	STM0269	
8	14	4	STM0324	
8	14	5	STM0799	
8	14	6	STM0715	
8	14	7	PSLT018	pefA
8	14	8	STM1753	hnr
8	14	9	STM4266	soxR
8	14	10	STM0113	leuA
8	14	11	STM4518	
8	14	12	STM4538	
8	14	13	STM2234	
8	14	14	STM2151	stcB
8	14	15	STM4540	
8	14	16	STM2373	
8	14	17	STM0484	dnaX
8	14	18	STM1332	rfc
8	14	19	EMPTY	EMPTY
8	14	20	EMPTY	EMPTY
8	14	21	EMPTY	EMPTY
8	14	22	EMPTY	EMPTY
8	14	23	EMPTY	EMPTY
8	14	24	EMPTY	EMPTY
9	1	1	STM2620	
9	1	2	STM1021	
9	1	3	STM1939	
9	1	4	STM1967	
9	1	5	STM1989	yedI
9	1	6	STM2005	
9	1	7	Not LT2a28	
9	1	8	STM1384	ttrC
9	1	9	STM1179	flgG
9	1	10	STM3761	slsA
9	1	11	STM1889	msbB
9	1	12	STM1400	sseC
9	1	13	STM3915	trxA
9	1	14	STM3907	
9	1	15	STM3903	ilvE
9	1	16	STM3899	yifB
9	1	17	STM3989	ileT
9	1	18	STM4147	secE
9	1	19	STM4491	
9	1	20	STM4496	
9	1	21	STM4500	yjhP
9	1	22	STM4506	
9	1	23	STM4517	yjiO
9	1	24	STM4533	tsr
9	2	1	STM3867	atpA
9	2	2	STM0670	miaB
9	2	3	STM0023	bcfC
9	2	4	PSLT080	traK
9	2	5	STM2039	pudB
9	2	6	STM2044	pduH
9	2	7	Not LT2a19	
9	2	8	STM1386	ttrS
9	2	9	STM1660	fnr
9	2	10	STM3755	rhuM
9	2	11	STM3764	mgtC
9	2	12	STM0666	lnt
9	2	13	STM3423	rpsE
9	2	14	STM2637	rseC
9	2	15	STM0239	yaeQ
9	2	16	STM3721	rfaP
9	2	17	STM3919	wzzE
9	2	18	STM1141	csgE
9	2	19	STM2266	apbE
9	2	20	STM1694	sapC
9	2	21	STM2888	spaR
9	2	22	STM0209	htrA
9	2	23	STM4048	rhaS
9	2	24	STM1163	pyrC
9	3	1	STM2455	eutK
9	3	2	STM0549	fimZ
9	3	3	STM2884	sipC
9	3	4	STM3640	lpfA
9	3	5	STM3041	prfB
9	3	6	STM1965	yedE
9	3	7	STM1970	fliG
9	3	8	STM1182	flgJ
9	3	9	STM0380	ddlA
9	3	10	STM2430	cysK
9	3	11	STM1713	cysB
9	3	12	STM1916	cheY
9	3	13	Not LT2a81	
9	3	14	STM4473	yjgM
9	3	15	STM1966	yedF
9	3	16	PSLT029	
9	3	17	STM3478	bigA
9	3	18	STM0028	bcfH
9	3	19	STM0622	citE
9	3	20	STM1522	ydeA
9	3	21	STM1527	
9	3	22	STM0997	ycbL
9	3	23	STM1001	
9	3	24	STM1545	
9	4	1	STM2686	yfjF
9	4	2	STM0033	
9	4	3	STM0005	yaaA
9	4	4	STM0051	rihC
9	4	5	STM0045	ribF
9	4	6	STM0003	thrB
9	4	7	STM3825	torT
9	4	8	STM3852	yieH
9	4	9	STM2646	yfiD
9	4	10	STM2573	
9	4	11	STM2647	ung
9	4	12	STM0356	
9	4	13	STM2338	pta
9	4	14	STM2554	hcaT
9	4	15	STM2537	yfhJ
9	4	16	STM2520	yfgL
9	4	17	STM2496	yfgE
9	4	18	STM2442	cysW
9	4	19	STM2852	hycB
9	4	20	STM2144	yegV
9	4	21	STM2182	yohK
9	4	22	STM2214	spr
9	4	23	STM2224	rplY
9	4	24	STM2084	rfbM
9	5	1	STM2967	syd
9	5	2	STM2960	gudD
9	5	3	STM2951	ygcF
9	5	4	STM2916	ygbL
9	5	5	STM3022	
9	5	6	STM3007	ygdR
9	5	7	STM0645	nadD
9	5	8	STM0634	ybeF
9	5	9	STM0879	potH
9	5	10	STM0836	ybiR
9	5	11	STM0771	
9	5	12	STM0738	sucC
9	5	13	STM4387	sgaU
9	5	14	STM4395	yifZ
9	5	15	STM4439	cybC
9	5	16	STM4474	yjgN
9	5	17	STM4510	
9	5	18	STM4564	yjjV
9	5	19	STM3557	ugpB
9	5	20	STM3535	glgA
9	5	21	STM3494	yrfE
9	5	22	STM3481	trpS
9	5	23	STM3741	rpoZ
9	5	24	STM3712	rfaC
9	6	1	STM3131	
9	6	2	STM3066	yggA
9	6	3	STM3052	
9	6	4	STM3042	recJ
9	6	5	STM3331	gltD
9	6	6	STM3317	yrbK
9	6	7	STM1269	
9	6	8	STM1296	ydjA
9	6	9	STM1315	celD
9	6	10	STM1340	btuC
9	6	11	STM1426	ribE
9	6	12	STM1476	ydgC
9	6	13	STM3457	kefB
9	6	14	STM3465	yhfA
9	6	15	STM3474	nirB
9	6	16	STM3488	hofQ
9	6	17	STM3496	yrfG
9	6	18	STM3499	yhgE
9	6	19	STM3663	bax
9	6	20	STM3673	yiaO
9	6	21	STM3680	aldB
9	6	22	STM3684	yibF
9	6	23	STM3696	
9	6	24	STM3704	pmgI
9	7	1	STM3877	asnA
9	7	2	STM3885	rbsK
9	7	3	STM0006	yaaJ
9	7	4	STM0015	
9	7	5	STM0020	
9	7	6	STM0034	
9	7	7	STM0190	mrcB
9	7	8	STM0201	
9	7	9	STM0214	glnD
9	7	10	STM0223	yaeL
9	7	11	STM0233	
9	7	12	STM0240	yaeJ
9	7	13	STM1625	ydcI
9	7	14	STM1629	
9	7	15	STM1633	
9	7	16	STM1639	cybB
9	7	17	STM1647	ldhA
9	7	18	STM1653	
9	7	19	STM1838	yobF
9	7	20	STM1845	prc
9	7	21	STM1850	yebU
9	7	22	STM1856	
9	7	23	STM1869	
9	7	24	STM1874	
9	8	1	STM2400	
9	8	2	STM2410	yfeA
9	8	3	STM2423	yfeN
9	8	4	STM2440	cysM
9	8	5	STM2448	yfeZ
9	8	6	STM2472	maeB
9	8	7	STM2639	rseA
9	8	8	STM2645	yfiK
9	8	9	STM2652	pssA
9	8	10	STM3184	yqiB
9	8	11	STM3191	
9	8	12	STM3197	glgS
9	8	13	STM3369	yhdP
9	8	14	STM3374	mreB
9	8	15	STM3381	yhdT
9	8	16	STM3389	envR
9	8	17	STM0631	ybeM
9	8	18	STM0637	dacA
9	8	19	STM0794	bioB
9	8	20	STM0801	ybhK
9	8	21	STM0807	ybhL
9	8	22	STM0812	ybhO
9	8	23	STM0817	ybhF
9	8	24	STM0821	dinG
9	9	1	STM0929	
9	9	2	STM0939	ybjD
9	9	3	STM0948	
9	9	4	STM0957	cydD
9	9	5	STM0968	ycaD
9	9	6	STM0972	
9	9	7	STM4249	aphA
9	9	8	STM4253	
9	9	9	STM4270	
9	9	10	STM4281	nrfE
9	9	11	STM4285	fdhF
9	9	12	STM4297	melR
9	9	13	STM3638	lpfC
9	9	14	STM0775	galT
9	9	15	STM0104	araC
9	9	16	STM3733	pyrE
9	9	17	STM0427	phnU
9	9	18	STM2699	
9	9	19	STM0307	
9	9	20	STM0203	yadQ
9	9	21	STM2070	yeeZ
9	9	22	STM0127	ftsW
9	9	23	STM0069	caiE
9	9	24	STM3861	glmS
9	10	1	STM1064	pqiB
9	10	2	STM1073	yccS
9	10	3	STM1082	
9	10	4	STM1088	pipB
9	10	5	STM1095	copS
9	10	6	STM1104	hpaF
9	10	7	STM1324	
9	10	8	STM1337	pheS
9	10	9	STM1345	ydiU
9	10	10	STM1351	ydiT
9	10	11	STM1355	ydiP
9	10	12	STM1360	ydiN
9	10	13	STM2139	
9	10	14	STM2711	
9	10	15	STM2718	
9	10	16	STM2724	
9	10	17	STM2731	
9	10	18	STM2737	
9	10	19	STM4109	talC
9	10	20	STM4114	pflD
9	10	21	STM4118	yijP
9	10	22	STM4126	udhA
9	10	23	STM2856	hypC
9	10	24	STM2860	ygbA
9	11	1	STM3036	
9	11	2	STM3055	gcvT
9	11	3	STM3069	pgk
9	11	4	STM3081	
9	11	5	STM3085	
9	11	6	STM3090	metK
9	11	7	STM0388	aroL
9	11	8	STM0394	araJ
9	11	9	STM0406	yajC
9	11	10	STM0414	yajI
9	11	11	STM0435	yajQ
9	11	12	STM0444	ampG
9	11	13	STM0596	entE
9	11	14	STM0602	ybdH
9	11	15	STM0610	
9	11	16	STM0616	rnk
9	11	17	STM0314	
9	11	18	STM0339	stbB
9	11	19	STM2814	emrA
9	11	20	STM2831	mltB
9	11	21	STM2847	hycG
9	11	22	STM2784	tctE
9	11	23	STM4096	rpmE
9	11	24	STM4071	
9	12	1	STM2867	hilC
9	12	2	STM1956	fliA
9	12	3	STM1956	fliA
9	12	4	STM2924	rpoS
9	12	5	STM2924	rpoS
9	12	6	STM2924	rpoS
9	12	7	STM2799	stpA
9	12	8	STM2799	stpA
9	12	9	STM4361	hfq
9	12	10	STM4361	hfq
9	12	11	STM0451	hupB
9	12	12	STM0451	hupB
9	12	13	STM4598	arcA
9	12	14	STM4598	arcA
9	12	15	STM4598	arcA
9	12	16	STM3742	spoT
9	12	17	STM3742	spoT
9	12	18	STM3064	iciA
9	12	19	STM3328	arcB
9	12	20	STM1339	himA
9	12	21	STM1339	himA
9	12	22	STM1339	himA
9	12	23	STM2693	STM2693
9	12	24	STM2966	csrB
9	13	1	ctrl-buffer	ctrl-buffer
9	13	2	ctrl-buffer	ctrl-buffer
9	13	3	ctrl-buffer	ctrl-buffer
9	13	4	ctrl-buffer	ctrl-buffer
9	13	5	ctrl-buffer	ctrl-buffer
9	13	6	ctrl-buffer	ctrl-buffer
9	13	7	ctrl-buffer	ctrl-buffer
9	13	8	ctrl-buffer	ctrl-buffer
9	13	9	ctrl-buffer	ctrl-buffer
9	13	10	ctrl-buffer	ctrl-buffer
9	13	11	ctrl-buffer	ctrl-buffer
9	13	12	ctrl-buffer	ctrl-buffer
9	13	13	ctrl-buffer	ctrl-buffer
9	13	14	ctrl-buffer	ctrl-buffer
9	13	15	ctrl-buffer	ctrl-buffer
9	13	16	ctrl-buffer	ctrl-buffer
9	13	17	ctrl-buffer	ctrl-buffer
9	13	18	ctrl-buffer	ctrl-buffer
9	13	19	ctrl-buffer	ctrl-buffer
9	13	20	ctrl-buffer	ctrl-buffer
9	13	21	ctrl-buffer	ctrl-buffer
9	13	22	ctrl-buffer	ctrl-buffer
9	13	23	ctrl-buffer	ctrl-buffer
9	13	24	ctrl-buffer	ctrl-buffer
9	14	1	STM0717	
9	14	2	STM1250	
9	14	3	STM1474	
9	14	4	STM1666	
9	14	5	STM1858	
9	14	6	STM1926	
9	14	7	STM4574	
9	14	8	STM0293	
9	14	9	STM0335	
9	14	10	STM1130	
9	14	11	STM1161	yceP
9	14	12	STM1199	yceG
9	14	13	STM3210	dnaG
9	14	14	STM3373	mreC
9	14	15	STM4443	
9	14	16	STM3589	pitA
9	14	17	STM1149	mdoC
9	14	18	STM2251	ccmD
9	14	19	EMPTY	EMPTY
9	14	20	EMPTY	EMPTY
9	14	21	EMPTY	EMPTY
9	14	22	EMPTY	EMPTY
9	14	23	EMPTY	EMPTY
9	14	24	EMPTY	EMPTY
10	1	1	STM3272	yhbS
10	1	2	STM1934	
10	1	3	STM1941	
10	1	4	STM1986	yedP
10	1	5	STM1990	yedA
10	1	6	STM2006	
10	1	7	Not LT2a29	
10	1	8	STM1383	ttrA
10	1	9	STM0874	mdaA
10	1	10	STM3762	cigR
10	1	11	STM2771	fljB
10	1	12	STM1401	sseD
10	1	13	STM3912	rep
10	1	14	STM3906	
10	1	15	STM3902	ilvM
10	1	16	STM3898	yifE
10	1	17	STM4137	murB
10	1	18	STM4148	nusG
10	1	19	STM4492	
10	1	20	STM4497	
10	1	21	STM4501	
10	1	22	STM4514	yjiH
10	1	23	STM4519	
10	1	24	STM4534	
10	2	1	STM3866	atpG
10	2	2	STM0669	phoL
10	2	3	PSLT074	finP
10	2	4	STM2267	ompC
10	2	5	STM2040	pduC
10	2	6	STM2045	pduJ
10	2	7	STM4458	yjgF
10	2	8	STM2867	hilC
10	2	9	STM1958	fliB
10	2	10	STM3756	rmbA
10	2	11	STM1973	fliJ
10	2	12	STM0186	dksA
10	2	13	STM3416	rpsD
10	2	14	STM2635	
10	2	15	STM3717	rfaJ
10	2	16	STM3722	rfaG
10	2	17	STM0730	gltA
10	2	18	STM1142	csgD
10	2	19	STM0413	tsx
10	2	20	STM1696	sapF
10	2	21	STM2887	spaS
10	2	22	STM1058	pyrD
10	2	23	STM4047	rhaB
10	2	24	STM4461	pyrL
10	3	1	STM2454	eutR
10	3	2	STM0550	fimY
10	3	3	PSLT048	tlpA
10	3	4	STM3639	lpfB
10	3	5	STM4292	basR
10	3	6	STM1963	amyA
10	3	7	STM1959	fliC
10	3	8	STM0543	fimA
10	3	9	STM1512	dcp
10	3	10	STM2431	ptsH
10	3	11	STM3476	nirC
10	3	12	STM1920	cheW
10	3	13	STM4470	yjgD
10	3	14	PSLT049	
10	3	15	STM2015	erfK
10	3	16	PSLT042	
10	3	17	STM4003	yihI
10	3	18	STM1169	mviM
10	3	19	STM0623	citD
10	3	20	STM1520	marR
10	3	21	STM0984	msbA
10	3	22	STM0990	ycbC
10	3	23	STM1563	osmC
10	3	24	STM1564	yddX
10	4	1	STM2696	
10	4	2	STM0016	
10	4	3	STM0062	citX2
10	4	4	STM0049	lytB
10	4	5	STM0040	nhaR
10	4	6	STM3775	
10	4	7	STM3883	rbsC
10	4	8	STM3849	yieE
10	4	9	STM2578	pdxJ
10	4	10	STM2571	
10	4	11	STM2641	nadB
10	4	12	STM0360	
10	4	13	STM2337	ackA
10	4	14	STM2541	yfhF
10	4	15	STM2529	
10	4	16	STM2519	engA
10	4	17	STM2447	
10	4	18	STM2427	lig
10	4	19	STM2853	hycA
10	4	20	STM2155	metG
10	4	21	STM2183	cdd
10	4	22	STM2216	yejA
10	4	23	STM2227	yejL
10	4	24	STM2086	rfbU
10	5	1	STM2964	yqcB
10	5	2	STM2959	
10	5	3	STM2934	cysN
10	5	4	STM2914	
10	5	5	STM3014	lysR
10	5	6	STM2985	ygdK
10	5	7	STM0642	ybeB
10	5	8	STM0633	lipA
10	5	9	STM0876	ybjN
10	5	10	STM0802	moaA
10	5	11	STM0770	
10	5	12	STM0737	sucB
10	5	13	STM4388	sgaE
10	5	14	STM4402	ytfH
10	5	15	STM4444	
10	5	16	STM4479	yjgP
10	5	17	STM4527	mrr
10	5	18	STM4569	deoB
10	5	19	STM3555	ugpE
10	5	20	STM3525	glpE
10	5	21	STM3491	yrfC
10	5	22	STM0952	
10	5	23	STM3738	yigC
10	5	24	STM3706	yigQ
10	6	1	STM3128	
10	6	2	STM3057	ubiH
10	6	3	STM3049	yqfA
10	6	4	STM3349	degS
10	6	5	STM3325	yrbL
10	6	6	STM3314	yrbG
10	6	7	STM1270	yeaS
10	6	8	STM1307	astE
10	6	9	STM1323	yniB
10	6	10	STM1341	btuE
10	6	11	STM1440	sodC
10	6	12	STM1479	pntA
10	6	13	STM3458	yheR
10	6	14	STM3466	crp
10	6	15	STM3480	yhfL
10	6	16	STM3489	yrfA
10	6	17	STM3497	yrfH
10	6	18	STM3500	pckA
10	6	19	STM3664	malS
10	6	20	STM3676	sgbU
10	6	21	STM3681	
10	6	22	STM3685	mtlA
10	6	23	STM3697	
10	6	24	STM3705	yibP
10	7	1	STM3879	yieN
10	7	2	STM3886	rbsR
10	7	3	STM0007	talB
10	7	4	STM0017	
10	7	5	STM0029	
10	7	6	STM0037	
10	7	7	STM0192	fhuC
10	7	8	STM0208	dgt
10	7	9	STM0215	map
10	7	10	STM0224	yaeT
10	7	11	STM0234	ldcC
10	7	12	STM0241	cutF
10	7	13	STM1626	trg
10	7	14	STM1630	
10	7	15	STM1634	
10	7	16	STM1641	hrpA
10	7	17	STM1648	hslJ
10	7	18	STM1655	dbpA
10	7	19	STM1839	
10	7	20	STM1847	yebR
10	7	21	STM1851	
10	7	22	STM1857	
10	7	23	STM1870	
10	7	24	STM1875	yobA
10	8	1	STM2401	ddg
10	8	2	STM2413	yfeC
10	8	3	STM2424	yfeR
10	8	4	STM2441	cysA
10	8	5	STM2449	
10	8	6	STM2473	talA
10	8	7	STM2642	yfiC
10	8	8	STM2648	yfiF
10	8	9	STM2655	
10	8	10	STM3186	tolC
10	8	11	STM3192	
10	8	12	STM3199	yqiK
10	8	13	STM3370	cafA
10	8	14	STM3375	yhdA
10	8	15	STM3386	yhdJ
10	8	16	STM3390	acrE
10	8	17	STM0632	ybeC
10	8	18	STM0639	mrdB
10	8	19	STM0795	bioF
10	8	20	STM0804	moaC
10	8	21	STM0808	ybhM
10	8	22	STM0814	ybhQ
10	8	23	STM0818	
10	8	24	STM0822	ybiB
10	9	1	STM0932	
10	9	2	STM0943	cspD
10	9	3	STM0950	
10	9	4	STM0958	trxB
10	9	5	STM0969	ycaM
10	9	6	STM0974	focA
10	9	7	STM4250	yjbQ
10	9	8	STM4255	
10	9	9	STM4271	
10	9	10	STM4282	nrfG
10	9	11	STM4287	phnO
10	9	12	STM4305	
10	9	13	STM2063	phsC
10	9	14	STM1972	fliI
10	9	15	STM4190	pepE
10	9	16	STM2431	ptsH
10	9	17	STM0426	phnV
10	9	18	Not LT2a67	
10	9	19	STM0315	prfH
10	9	20	STM0216	rpsB
10	9	21	STM0094	djlA
10	9	22	STM0130	ddlB
10	9	23	STM0074	caiT
10	9	24	STM3826	torS
10	10	1	STM1066	rmf
10	10	2	STM1079	yccV
10	10	3	STM1085	yccA
10	10	4	STM1089	
10	10	5	STM1096	copR
10	10	6	STM1319	cedA
10	10	7	STM1330	
10	10	8	STM1338	pheT
10	10	9	STM1348	ydiA
10	10	10	STM1352	ydiS
10	10	11	STM1357	ydiF
10	10	12	STM1362	ydiL
10	10	13	STM2707	
10	10	14	STM2713	
10	10	15	STM2719	
10	10	16	STM2726	
10	10	17	STM2733	
10	10	18	STM2738	
10	10	19	STM4110	ptsA
10	10	20	STM4115	pflC
10	10	21	STM4119	ppc
10	10	22	STM4128	yijD
10	10	23	STM2857	hypD
10	10	24	STM2865	avrA
10	11	1	STM3040	lysS
10	11	2	STM3058	pepP
10	11	3	STM3076	tktA
10	11	4	STM3082	
10	11	5	STM3087	yqgB
10	11	6	STM3093	endA
10	11	7	STM0391	yaiE
10	11	8	STM0396	sbcD
10	11	9	STM0408	secF
10	11	10	STM0421	yajO
10	11	11	STM0438	
10	11	12	STM0445	yajG
10	11	13	STM0597	entB
10	11	14	STM0603	ybdL
10	11	15	STM0611	
10	11	16	STM0620	citX
10	11	17	STM0336	stbE
10	11	18	STM0341	
10	11	19	STM2815	emrB
10	11	20	STM2832	srlA
10	11	21	STM2721	
10	11	22	STM2800	
10	11	23	STM3074	
10	11	24	STM2981	ygdD
10	12	1	STM2867	hilC
10	12	2	STM1956	fliA
10	12	3	STM1956	fliA
10	12	4	STM2924	rpoS
10	12	5	STM2924	rpoS
10	12	6	STM2924	rpoS
10	12	7	STM2799	stpA
10	12	8	STM2799	stpA
10	12	9	STM4361	hfq
10	12	10	STM4361	hfq
10	12	11	STM0451	hupB
10	12	12	STM0451	hupB
10	12	13	STM4598	arcA
10	12	14	STM4598	arcA
10	12	15	STM4598	arcA
10	12	16	STM3742	spoT
10	12	17	STM3742	spoT
10	12	18	STM3064	iciA
10	12	19	STM3328	arcB
10	12	20	STM1339	himA
10	12	21	STM1339	himA
10	12	22	STM1339	himA
10	12	23	STM3246	rnpB
10	12	24	STM2966	csrB
10	13	1	ctrl-buffer	ctrl-buffer
10	13	2	ctrl-buffer	ctrl-buffer
10	13	3	ctrl-buffer	ctrl-buffer
10	13	4	ctrl-buffer	ctrl-buffer
10	13	5	ctrl-buffer	ctrl-buffer
10	13	6	ctrl-buffer	ctrl-buffer
10	13	7	ctrl-buffer	ctrl-buffer
10	13	8	ctrl-buffer	ctrl-buffer
10	13	9	ctrl-buffer	ctrl-buffer
10	13	10	ctrl-buffer	ctrl-buffer
10	13	11	ctrl-buffer	ctrl-buffer
10	13	12	ctrl-buffer	ctrl-buffer
10	13	13	ctrl-buffer	ctrl-buffer
10	13	14	ctrl-buffer	ctrl-buffer
10	13	15	ctrl-buffer	ctrl-buffer
10	13	16	ctrl-buffer	ctrl-buffer
10	13	17	ctrl-buffer	ctrl-buffer
10	13	18	ctrl-buffer	ctrl-buffer
10	13	19	ctrl-buffer	ctrl-buffer
10	13	20	ctrl-buffer	ctrl-buffer
10	13	21	ctrl-buffer	ctrl-buffer
10	13	22	ctrl-buffer	ctrl-buffer
10	13	23	ctrl-buffer	ctrl-buffer
10	13	24	ctrl-buffer	ctrl-buffer
10	14	1	STM0727	
10	14	2	STM1268	
10	14	3	STM1093	
10	14	4	STM1528	
10	14	5	STM1859	
10	14	6	STM1948	
10	14	7	STM0002	thrA
10	14	8	STM0295	
10	14	9	STM1048	
10	14	10	STM1131	
10	14	11	STM1164	yceB
10	14	12	STM1201	holB
10	14	13	PSLT064	
10	14	14	STM2388	yfcX
10	14	15	STM4475	valS
10	14	16	STM3504	yhgF
10	14	17	STM3453	fkpA
10	14	18	STM2253	ccmB
10	14	19	EMPTY	EMPTY
10	14	20	EMPTY	EMPTY
10	14	21	EMPTY	EMPTY
10	14	22	EMPTY	EMPTY
10	14	23	EMPTY	EMPTY
10	14	24	EMPTY	EMPTY
11	1	1	STM0899	
11	1	2	STM1935	ftn
11	1	3	STM1946	uvrC
11	1	4	STM1987	
11	1	5	STM1992	dcm
11	1	6	STM2007	
11	1	7	STM1601	ugtL
11	1	8	STM2875	hilD
11	1	9	STM3753	sugR
11	1	10	STM3763	mgtB
11	1	11	STM4344	yjeA
11	1	12	STM1402	sseE
11	1	13	STM3910	ppiC
11	1	14	STM3905	ilvA
11	1	15	STM3901	ilvG
11	1	16	STM3897	yifA
11	1	17	STM4138	birA
11	1	18	STM4149	rplK
11	1	19	STM4493	
11	1	20	STM4498	
11	1	21	STM4502	
11	1	22	STM4515	yjiJ
11	1	23	STM4522	
11	1	24	STM4536	
11	2	1	STM3865	atpD
11	2	2	STM3286	infB
11	2	3	PSLT076	traY
11	2	4	STM1243	
11	2	5	STM2041	pduD
11	2	6	STM2046	pduK
11	2	7	STM1302	xthA
11	2	8	STM2304	pmrD
11	2	9	STM0263	rnhA
11	2	10	STM3757	misL
11	2	11	STM1915	cheZ
11	2	12	STM1221	cobB
11	2	13	STM3415	rpoA
11	2	14	STM1008	
11	2	15	STM3718	rfaI
11	2	16	STM3723	rfaQ
11	2	17	STM1139	csgG
11	2	18	STM1143	csgB
11	2	19	STM1692	sapA
11	2	20	STM2893	invI
11	2	21	STM1723	trpE
11	2	22	STM1707	pyrF
11	2	23	STM3718	rfaI
11	2	24	STM4460	pyrB
11	3	1	STM0089	apaG
11	3	2	STM0552	fimW
11	3	3	STM2899	invF
11	3	4	STM3637	lpfD
11	3	5	STM4291	basS
11	3	6	STM1962	fliT
11	3	7	STM1180	flgH
11	3	8	STM2432	ptsI
11	3	9	STM2429	cysZ
11	3	10	STM2948	cysJ
11	3	11	STM3477	cysG
11	3	12	STM1918	cheR
11	3	13	STM4471	miaE
11	3	14	STM0959	lrp
11	3	15	STM3384	yhdG
11	3	16	STM1699	ycjE
11	3	17	STM3720	yibR
11	3	18	PSLT001	
11	3	19	STM0627	dcuC
11	3	20	STM1516	ydeE
11	3	21	STM0985	lpxK
11	3	22	STM0998	aspC
11	3	23	STM1560	
11	3	24	STM3750	yicJ
11	4	1	STM0053	
11	4	2	STM0010	htgA
11	4	3	STM0059	citD2
11	4	4	STM0048	slpA
11	4	5	STM0036	
11	4	6	STM3794	
11	4	7	STM3882	rbsA
11	4	8	STM3847	yidY
11	4	9	STM2577	acpS
11	4	10	STM2568	yfhC
11	4	11	STM2576	yfhL
11	4	12	STM0361	
11	4	13	STM2295	yfaO
11	4	14	STM2540	hscB
11	4	15	STM2527	
11	4	16	STM2498	upp
11	4	17	STM2444	cysP
11	4	18	STM2421	xapB
11	4	19	STM2130	baeS
11	4	20	STM2156	yehR
11	4	21	STM2207	setB
11	4	22	STM2218	yejE
11	4	23	STM2082	rfbP
11	4	24	STM2090	rfbH
11	5	1	STM2963	
11	5	2	STM2954	mazG
11	5	3	STM2933	cysC
11	5	4	STM2897	invE
11	5	5	STM3011	galR
11	5	6	STM2970	sdaC
11	5	7	STM0641	ybeA
11	5	8	STM0630	crcB
11	5	9	STM0853	yliH
11	5	10	STM0797	bioD
11	5	11	STM0746	tolR
11	5	12	STM0735	sdhB
11	5	13	STM4391	rpsF
11	5	14	STM4404	cysQ
11	5	15	STM4446	
11	5	16	STM4480	yjgQ
11	5	17	STM4548	bglJ
11	5	18	STM4570	deoD
11	5	19	STM3553	ugpQ
11	5	20	STM3523	glpR
11	5	21	STM3490	yrfB
11	5	22	STM3743	spoU
11	5	23	STM3735	yicC
11	5	24	STM3695	yibK
11	6	1	STM3107	yggN
11	6	2	STM3056	visC
11	6	3	STM3047	ygfY
11	6	4	STM3348	degQ
11	6	5	STM3324	ptsO
11	6	6	STM3298	yhbY
11	6	7	STM1271	yeaR
11	6	8	STM1313	celB
11	6	9	STM1327	ydiY
11	6	10	STM1343	nlpC
11	6	11	STM1446	ydhH
11	6	12	STM1480	pntB
11	6	13	STM3461	
11	6	14	STM3467	yhfK
11	6	15	STM3485	damX
11	6	16	STM3492	yrfD
11	6	17	STM3498	yrfI
11	6	18	STM3505	feoA
11	6	19	STM3665	avtA
11	6	20	STM3678	
11	6	21	STM3682	selB
11	6	22	STM3692	lldP
11	6	23	STM3698	
11	6	24	STM3708	tdh
11	7	1	STM3880	kup
11	7	2	STM3887	yieO
11	7	3	STM0011	yaaI
11	7	4	STM0018	
11	7	5	STM0030	
11	7	6	STM0038	
11	7	7	STM0193	fhuD
11	7	8	STM0210	cdaR
11	7	9	STM0220	dxr
11	7	10	STM0227	fabZ
11	7	11	STM0235	yaeR
11	7	12	STM0242	proS
11	7	13	STM1627	
11	7	14	STM1631	sseJ
11	7	15	STM1635	
11	7	16	STM1645	ynbE
11	7	17	STM1650	
11	7	18	STM1657	
11	7	19	STM1840	yobG
11	7	20	STM1848	yebS
11	7	21	STM1852	yebW
11	7	22	STM1860	
11	7	23	STM1871	
11	7	24	STM1877	
11	8	1	STM2404	
11	8	2	STM2420	xapR
11	8	3	STM2425	yfeH
11	8	4	STM2445	ucpA
11	8	5	STM2450	amiA
11	8	6	STM2474	tktB
11	8	7	STM2643	srmB
11	8	8	STM2650	yfiP
11	8	9	STM3179	mdaB
11	8	10	STM3189	ygiD
11	8	11	STM3195	ribB
11	8	12	STM3202	ygiF
11	8	13	STM3371	yhdE
11	8	14	STM3377	
11	8	15	STM3387	yhdU
11	8	16	STM3391	acrF
11	8	17	STM0635	lipB
11	8	18	STM0644	cobD
11	8	19	STM0796	bioC
11	8	20	STM0805	moaD
11	8	21	STM0809	
11	8	22	STM0815	ybhR
11	8	23	STM0819	ybiH
11	8	24	STM0823	ybiJ
11	9	1	STM0936	hcr
11	9	2	STM0945	clpA
11	9	3	STM0954	
11	9	4	STM0962	ycaJ
11	9	5	STM0970	pflA
11	9	6	STM0975	ycaO
11	9	7	STM4251	yjbR
11	9	8	STM4264	yjcC
11	9	9	STM4274	yjcH
11	9	10	STM4283	gltP
11	9	11	STM4290	proP
11	9	12	STM4306	
11	9	13	STM2397	pgtB
11	9	14	STM1969	fliF
11	9	15	STM1744	oppC
11	9	16	STM0429	phnS
11	9	17	STM2241	sspH2
11	9	18	PSLT051	
11	9	19	STM0276	
11	9	20	STM0165	speD
11	9	21	STM0100	
11	9	22	STM0136	secA
11	9	23	STM0139	yacF
11	9	24	STM0357	mod
11	10	1	STM1068	lonH
11	10	2	STM1080	yccW
11	10	3	Not LT2a89	STMB2A.45
11	10	4	STM1092	orfX
11	10	5	STM1098	hpaC
11	10	6	STM1106	hpaI
11	10	7	STM1333	thrS
11	10	8	STM1342	btuD
11	10	9	STM1349	pps
11	10	10	STM1353	ydiR
11	10	11	STM1358	aroD
11	10	12	STM1366	
11	10	13	STM2708	
11	10	14	STM2714	
11	10	15	STM2720	
11	10	16	STM2727	
11	10	17	STM2734	
11	10	18	STM2740	
11	10	19	STM4112	frwC
11	10	20	STM4116	frwD
11	10	21	STM4120	argE
11	10	22	STM4129	trmA
11	10	23	STM2858	hypE
11	10	24	STM2868	
11	11	1	STM3046	ygfX
11	11	2	STM3062	serA
11	11	3	STM3078	speB
11	11	4	STM3083	
11	11	5	STM3088	yqgC
11	11	6	STM3098	
11	11	7	STM0392	rdgC
11	11	8	STM0402	
11	11	9	STM0409	
11	11	10	STM0423	ispA
11	11	11	STM0439	cyoE
11	11	12	STM0446	bolA
11	11	13	STM0598	entA
11	11	14	STM0604	ybdM
11	11	15	STM0303	ybeJ
11	11	16	STM0621	citF
11	11	17	STM0337	stbD
11	11	18	STM0342	
11	11	19	STM2829	recA
11	11	20	STM2843	hydN
11	11	21	STM2729	
11	11	22	STM2803	
11	11	23	STM4041	
11	11	24	STM3004	ygdP
11	12	1	STM1956	fliA
11	12	2	STM1956	fliA
11	12	3	STM1956	fliA
11	12	4	STM2924	rpoS
11	12	5	STM2924	rpoS
11	12	6	STM1660	fnr
11	12	7	STM2799	stpA
11	12	8	STM4361	hfq
11	12	9	STM4361	hfq
11	12	10	STM4361	hfq
11	12	11	STM0451	hupB
11	12	12	STM0451	hupB
11	12	13	STM4598	arcA
11	12	14	STM4598	arcA
11	12	15	STM3742	spoT
11	12	16	STM3742	spoT
11	12	17	STM3742	spoT
11	12	18	STM3064	iciA
11	12	19	STM3328	arcB
11	12	20	STM1339	himA
11	12	21	STM1339	himA
11	12	22	STM1985	dsrA
11	12	23	STM2966	csrB
11	12	24	STM2966	csrB
11	13	1	ctrl-buffer	ctrl-buffer
11	13	2	ctrl-buffer	ctrl-buffer
11	13	3	ctrl-buffer	ctrl-buffer
11	13	4	ctrl-buffer	ctrl-buffer
11	13	5	ctrl-buffer	ctrl-buffer
11	13	6	ctrl-buffer	ctrl-buffer
11	13	7	ctrl-buffer	ctrl-buffer
11	13	8	ctrl-buffer	ctrl-buffer
11	13	9	ctrl-buffer	ctrl-buffer
11	13	10	ctrl-buffer	ctrl-buffer
11	13	11	ctrl-buffer	ctrl-buffer
11	13	12	ctrl-buffer	ctrl-buffer
11	13	13	ctrl-buffer	ctrl-buffer
11	13	14	ctrl-buffer	ctrl-buffer
11	13	15	ctrl-buffer	ctrl-buffer
11	13	16	ctrl-buffer	ctrl-buffer
11	13	17	ctrl-buffer	ctrl-buffer
11	13	18	ctrl-buffer	ctrl-buffer
11	13	19	ctrl-buffer	ctrl-buffer
11	13	20	ctrl-buffer	ctrl-buffer
11	13	21	ctrl-buffer	ctrl-buffer
11	13	22	ctrl-buffer	ctrl-buffer
11	13	23	ctrl-buffer	ctrl-buffer
11	13	24	ctrl-buffer	ctrl-buffer
11	14	1	STM1245	
11	14	2	STM1331	
11	14	3	STM1643	
11	14	4	STM1810	
11	14	5	STM1863	
11	14	6	STM1999	
11	14	7	STM0204	yadR
11	14	8	STM0299	safA
11	14	9	STM1099	hpaB
11	14	10	STM1135	ycdW
11	14	11	STM1185	rne
11	14	12	STM1214	ycfR
11	14	13	STM1885	edd
11	14	14	STM2481	acrD
11	14	15	STM4595	
11	14	16	STM3070	epd
11	14	17	STM3691	
11	14	18	STM0184	pcnB
11	14	19	EMPTY	EMPTY
11	14	20	EMPTY	EMPTY
11	14	21	EMPTY	EMPTY
11	14	22	EMPTY	EMPTY
11	14	23	EMPTY	EMPTY
11	14	24	EMPTY	EMPTY
12	1	1	STM0911	
12	1	2	STM1937	tyrP
12	1	3	STM1953	yedO
12	1	4	STM1988	
12	1	5	STM1993	yedJ
12	1	6	STM2068	yeeF
12	1	7	STM1599	pdgL
12	1	8	STM1178	flgF
12	1	9	STM3759	marT
12	1	10	STM1974	fliK
12	1	11	STM0643	cobC
12	1	12	STM1403	sscB
12	1	13	STM3909	ilvC
12	1	14	STM3904	ilvD
12	1	15	STM3900	ilvL
12	1	16	STM3894	rrfC
12	1	17	STM4146	tufB
12	1	18	STM4150	rplA
12	1	19	STM4494	
12	1	20	STM4499	yeeN
12	1	21	STM4505	
12	1	22	STM4516	yjiN
12	1	23	STM4525	hsdM
12	1	24	STM4537	
12	2	1	STM3864	atpC
12	2	2	STM0800	slrP
12	2	3	PSLT078	traL
12	2	4	STM4504	
12	2	5	STM2043	pduG
12	2	6	STM2047	pduL
12	2	7	STM1387	ttrR
12	2	8	STM1175	flgC
12	2	9	STM1183	flgK
12	2	10	STM3758	fidL
12	2	11	STM0667	ybeX
12	2	12	STM0628	pagP
12	2	13	STM2638	rseB
12	2	14	STM2556	hmpA
12	2	15	STM3719	rfaB
12	2	16	STM2184	sanA
12	2	17	STM1140	csgF
12	2	18	STM1144	csgA
12	2	19	STM1693	sapB
12	2	20	STM2892	invJ
12	2	21	STM1737	tonB
12	2	22	STM1203	ptsG
12	2	23	STM3717	rfaJ
12	2	24	STM4459	pyrI
12	3	1	STM0548	fimF
12	3	2	STM2886	sicA
12	3	3	STM2895	invB
12	3	4	STM3636	lpfE
12	3	5	STM1964	yedD
12	3	6	STM1968	fliE
12	3	7	STM1181	flgI
12	3	8	STM1700	fabI
12	3	9	STM1802	dadX
12	3	10	STM2946	cysH
12	3	11	STM3466	crp
12	3	12	STM1921	cheA
12	3	13	STM4472	ytgA
12	3	14	STM4293	yjdB
12	3	15	STM0226	lpxD
12	3	16	STM2945	sopD
12	3	17	STM0027	bcfG
12	3	18	PSLT005	tap
12	3	19	STM1523	yneJ
12	3	20	STM1510	ydfH
12	3	21	STM0996	ycbK
12	3	22	STM1000	asnS
12	3	23	STM1559	
12	3	24	STM3766	
12	4	1	STM0043	rpsT
12	4	2	STM0009	yaaH
12	4	3	STM0058	citC2
12	4	4	STM0047	lspA
12	4	5	STM0035	
12	4	6	STM3798	emrD
12	4	7	STM3881	rbsD
12	4	8	STM2654	kgtP
12	4	9	STM2574	
12	4	10	STM2649	trxC
12	4	11	STM2572	yfhH
12	4	12	STM0363	
12	4	13	STM2286	glpC
12	4	14	STM2539	hscA
12	4	15	STM2521	yfgM
12	4	16	STM2497	uraA
12	4	17	STM2443	cysU
12	4	18	STM2557	cadC
12	4	19	STM2131	baeR
12	4	20	STM2180	
12	4	21	STM2212	yeiR
12	4	22	STM2219	yejF
12	4	23	STM2083	rfbK
12	4	24	STM2091	rfbG
12	5	1	STM2962	gudT
12	5	2	STM2952	eno
12	5	3	STM2930	ispD
12	5	4	STM2890	spaP
12	5	5	STM3008	tas
12	5	6	STM2969	ygdH
12	5	7	STM0640	mrdA
12	5	8	STM0880	potI
12	5	9	STM0847	ybiK
12	5	10	STM0783	modC
12	5	11	STM0739	sucD
12	5	12	STM0732	sdhC
12	5	13	STM4393	rpsR
12	5	14	STM4438	pmbA
12	5	15	STM4468	yjgK
12	5	16	STM4507	uxuR
12	5	17	STM4557	holD
12	5	18	STM4579	radA
12	5	19	STM3545	yhhX
12	5	20	STM3509	bioH
12	5	21	STM3483	rpe
12	5	22	STM3742	spoT
12	5	23	STM3731	dut
12	5	24	STM3694	lldD
12	6	1	STM3067	yggB
12	6	2	STM3054	gcvH
12	6	3	STM3043	dsbC
12	6	4	STM3332	yhcG
12	6	5	STM3323	yhbJ
12	6	6	STM3271	yhbQ
12	6	7	STM1287	
12	6	8	STM1314	celC
12	6	9	STM1336	rplT
12	6	10	STM1369	sufA
12	6	11	STM1448	pdxH
12	6	12	STM1483	ydgE
12	6	13	STM3462	yheT
12	6	14	STM3468	argD
12	6	15	STM3487	aroK
12	6	16	STM3495	yrfF
12	6	17	Not LT2a87	
12	6	18	STM3506	feoB
12	6	19	STM3672	yiaN
12	6	20	STM3679	
12	6	21	STM3683	selA
12	6	22	STM3693	lldR
12	6	23	STM3703	yibN
12	6	24	STM3724	kdtA
12	7	1	STM3884	rbsB
12	7	2	STM3888	yieP
12	7	3	STM0014	
12	7	4	STM0019	
12	7	5	STM0031	
12	7	6	STM0039	nhaA
12	7	7	STM0194	fhuB
12	7	8	STM0211	yaeH
12	7	9	STM0222	cdsA
12	7	10	STM0229	lpxB
12	7	11	STM0238	yaeP
12	7	12	STM0244	rcsF
12	7	13	STM1628	
12	7	14	STM1632	
12	7	15	STM1638	
12	7	16	STM1646	ydbH
12	7	17	STM1651	nifJ
12	7	18	STM1658	ydaL
12	7	19	STM1843	
12	7	20	STM1849	
12	7	21	STM1853	prpA
12	7	22	STM1864	
12	7	23	STM1873	
12	7	24	STM1881	yebF
12	8	1	STM2405	
12	8	2	STM2422	xapA
12	8	3	STM2435	pdxK
12	8	4	STM2446	
12	8	5	STM2452	
12	8	6	STM2476	ypfG
12	8	7	STM2644	yfiE
12	8	8	STM2651	yfiQ
12	8	9	STM3180	ygiN
12	8	10	STM3190	ygiE
12	8	11	STM3196	yqiC
12	8	12	STM3204	cca
12	8	13	STM3372	mreD
12	8	14	STM3380	accC
12	8	15	STM3388	
12	8	16	STM0629	cspE
12	8	17	STM0636	ybeD
12	8	18	STM0647	rlpB
12	8	19	STM0798	uvrB
12	8	20	STM0806	moaE
12	8	21	STM0810	
12	8	22	STM0816	ybhS
12	8	23	STM0820	rhlE
12	8	24	STM0826	ybiN
12	9	1	STM0937	hcp
12	9	2	STM0947	
12	9	3	STM0955	aat
12	9	4	STM0964	dmsA
12	9	5	STM0971	
12	9	6	STM0980	cmk
12	9	7	STM4252	
12	9	8	STM4268	yjcD
12	9	9	STM4278	nrfB
12	9	10	STM4284	yjcO
12	9	11	STM4295	adiY
12	9	12	STM4308	
12	9	13	STM2017	cobS
12	9	14	STM1961	fliS
12	9	15	STM1746	oppA
12	9	16	STM0428	phnT
12	9	17	STM2700	
12	9	18	STM1729	yciF
12	9	19	STM0164	
12	9	20	STM0205	yadS
12	9	21	STM0125	mraY
12	9	22	STM0151	pdhR
12	9	23	STM3878	yieM
12	9	24	STM0443	cyoA
12	10	1	STM1072	yccR
12	10	2	STM1081	
12	10	3	STM1087	pipA
12	10	4	STM1094	pipD
12	10	5	STM1101	hpaG
12	10	6	STM1109	
12	10	7	STM1335	rpmI
12	10	8	STM1344	ydiV
12	10	9	STM1350	ydiD
12	10	10	STM1354	ydiQ
12	10	11	STM1359	ydiB
12	10	12	STM1367	ydiH
12	10	13	STM2709	
12	10	14	STM2715	
12	10	15	STM2723	
12	10	16	STM2730	
12	10	17	STM2735	
12	10	18	STM2742	
12	10	19	STM4113	frwB
12	10	20	STM4117	yijO
12	10	21	STM4122	argB
12	10	22	STM2851	hycC
12	10	23	STM2859	fhlA
12	10	24	STM2901	
12	11	1	STM3053	gcvP
12	11	2	STM3065	yggE
12	11	3	STM3080	
12	11	4	STM3084	
12	11	5	STM3089	yqgD
12	11	6	STM3099	yggR
12	11	7	STM0393	yajF
12	11	8	STM0405	tgt
12	11	9	STM0410	
12	11	10	STM0433	thiJ
12	11	11	STM0440	cyoD
12	11	12	STM0447	tig
12	11	13	STM0600	cstA
12	11	14	STM0607	dsbG
12	11	15	STM0615	ybdR
12	11	16	STM0624	citC
12	11	17	STM0338	stbC
12	11	18	STM0343	
12	11	19	STM2830	ygaD
12	11	20	STM2845	hycI
12	11	21	STM2774	iroC
12	11	22	STM2804	
12	11	23	STM4070	
12	11	24	STM3012	
12	12	1	STM1956	fliA
12	12	2	STM1956	fliA
12	12	3	STM1956	fliA
12	12	4	STM2924	rpoS
12	12	5	STM2924	rpoS
12	12	6	STM1660	fnr
12	12	7	STM2799	stpA
12	12	8	STM4361	hfq
12	12	9	STM4361	hfq
12	12	10	STM4361	hfq
12	12	11	STM0451	hupB
12	12	12	STM0451	hupB
12	12	13	STM4598	arcA
12	12	14	STM4598	arcA
12	12	15	STM3742	spoT
12	12	16	STM3742	spoT
12	12	17	STM3742	spoT
12	12	18	STM3064	iciA
12	12	19	STM3328	arcB
12	12	20	STM1339	himA
12	12	21	STM1339	himA
12	12	22	STM2693	STM2693
12	12	23	STM2966	csrB
12	12	24	STM4000	spf
12	13	1	ctrl-buffer	ctrl-buffer
12	13	2	ctrl-buffer	ctrl-buffer
12	13	3	ctrl-buffer	ctrl-buffer
12	13	4	ctrl-buffer	ctrl-buffer
12	13	5	ctrl-buffer	ctrl-buffer
12	13	6	ctrl-buffer	ctrl-buffer
12	13	7	ctrl-buffer	ctrl-buffer
12	13	8	ctrl-buffer	ctrl-buffer
12	13	9	ctrl-buffer	ctrl-buffer
12	13	10	ctrl-buffer	ctrl-buffer
12	13	11	ctrl-buffer	ctrl-buffer
12	13	12	ctrl-buffer	ctrl-buffer
12	13	13	ctrl-buffer	ctrl-buffer
12	13	14	ctrl-buffer	ctrl-buffer
12	13	15	ctrl-buffer	ctrl-buffer
12	13	16	ctrl-buffer	ctrl-buffer
12	13	17	ctrl-buffer	ctrl-buffer
12	13	18	ctrl-buffer	ctrl-buffer
12	13	19	ctrl-buffer	ctrl-buffer
12	13	20	ctrl-buffer	ctrl-buffer
12	13	21	ctrl-buffer	ctrl-buffer
12	13	22	ctrl-buffer	ctrl-buffer
12	13	23	ctrl-buffer	ctrl-buffer
12	13	24	ctrl-buffer	ctrl-buffer
12	14	1	STM1248	
12	14	2	STM1410	
12	14	3	STM1649	
12	14	4	STM1854	
12	14	5	STM1872	
12	14	6	STM2010	
12	14	7	STM0283	
12	14	8	STM0328	
12	14	9	STM1110	
12	14	10	STM1158	
12	14	11	STM1196	acpP
12	14	12	STM1216	mfd
12	14	13	STM0966	dmsC
12	14	14	STM2812	
12	14	15	STM3586	yhiH
12	14	16	STM3100	yggS
12	14	17	STM2247	ccmH
12	14	18	STM2009	amn
12	14	19	EMPTY	EMPTY
12	14	20	EMPTY	EMPTY
12	14	21	EMPTY	EMPTY
12	14	22	EMPTY	EMPTY
12	14	23	EMPTY	EMPTY
12	14	24	EMPTY	EMPTY
13	1	1	STM2074	hisB
13	1	2	STM2262	eco
13	1	3	STM2274	
13	1	4	STM2281	
13	1	5	STM2287	
13	1	6	STM2310	menF
13	1	7	STM1407	ssaH
13	1	8	STM1114	scsB
13	1	9	STM3987	hemG
13	1	10	STM3983	fadB
13	1	11	STM3979	ubiB
13	1	12	STM3975	tatC
13	1	13	STM4151	rplJ
13	1	14	STM1124	putA
13	1	15	STM0320	phoE
13	1	16	STM4351	
13	1	17	STM4370	yjfI
13	1	18	STM4376	yjfC
13	1	19	STM4539	
13	1	20	STM4546	yjjP
13	1	21	STM4559	yjjG
13	1	22	STM4571	
13	1	23	STM4578	serB
13	1	24	STM4588	creB
13	2	1	STM2048	pduM
13	2	2	STM2055	pduU
13	2	3	STM1925	flhD
13	2	4	STM1956	fliA
13	2	5	STM3242	tdcD
13	2	6	STM1258	
13	2	7	STM1396	ssaE
13	2	8	STM1404	sseF
13	2	9	STM2266	apbE
13	2	10	STM1947	uvrY
13	2	11	STM1519	marA
13	2	12	STM1394	ssaC
13	2	13	STM2818	gshA
13	2	14	STM2785	tctD
13	2	15	STM2301	pqaB
13	2	16	STM1444	slyA
13	2	17	STM1867	pagK
13	2	18	STM1979	fliP
13	2	19	PSLT038	spvC
13	2	20	PSLT035	
13	2	21	STM0709	phrB
13	2	22	STM3469	pabA
13	2	23	STM4005	glnG
13	2	24	STM4105	metF
13	3	1	STM1718	btuR
13	3	2	STM2398	pgtC
13	3	3	STM3710	rfaD
13	3	4	STM3172	sufI
13	3	5	STM2033	cbiC
13	3	6	STM2029	cbiF
13	3	7	STM4130	btuB
13	3	8	STM0101	araD
13	3	9	STM3287	nusA
13	3	10	STM2325	nuoE
13	3	11	STM3838	dnaA
13	3	12	STM1745	oppB
13	3	13	PSLT006	repA
13	3	14	PSLT027	ccdA
13	3	15	PSLT044	
13	3	16	PSLT057	
13	3	17	PSLT066	ssbB
13	3	18	PSLT071	
13	3	19	STM3769	
13	3	20	STM0976	ycaP
13	3	21	STM0973	pflB
13	3	22	STM1581	yddE
13	3	23	STM1583	
13	3	24	STM1642	acpD
13	4	1	STM3781	
13	4	2	STM3793	
13	4	3	STM2257	napH
13	4	4	STM0306	
13	4	5	STM0301	safC
13	4	6	STM0280	
13	4	7	STM0366	yahO
13	4	8	STM0387	yaiI
13	4	9	STM0398	phoR
13	4	10	STM0416	ribD
13	4	11	STM0372	hemB
13	4	12	STM0441	cyoC
13	4	13	STM2553	csiE
13	4	14	STM2491	bcp
13	4	15	STM0461	mdlB
13	4	16	STM0477	acrR
13	4	17	STM0507	ybbA
13	4	18	STM0529	fdrA
13	4	19	STM2096	rfbD
13	4	20	STM2110	wcaF
13	4	21	STM2122	udk
13	4	22	STM2158	yehT
13	4	23	STM2177	
13	4	24	STM2248	ccmG
13	5	1	STM2949	ptpS
13	5	2	STM4097	
13	5	3	STM4084	fpr
13	5	4	STM4053	
13	5	5	STM4042	
13	5	6	STM4036	fdoH
13	5	7	STM0728	nei
13	5	8	STM0271	
13	5	9	STM3399	yrdA
13	5	10	STM3410	mscL
13	5	11	STM0940	ybjX
13	5	12	STM0933	ybjT
13	5	13	STM4582	slt
13	5	14	STM3039	idi
13	5	15	STM4328	yjeH
13	5	16	STM4348	psd
13	5	17	STM4399	ytfE
13	5	18	STM4412	
13	5	19	STM3690	
13	5	20	STM3670	
13	5	21	STM3650	
13	5	22	STM3624	yhjU
13	5	23	STM3596	yhiR
13	5	24	STM3575	yhhN
13	6	1	STM3267	yraP
13	6	2	STM3254	
13	6	3	STM3233	yqjG
13	6	4	STM3225	ygjU
13	6	5	STM3207	ygiH
13	6	6	STM3193	
13	6	7	STM1488	mlc
13	6	8	STM1100	hpaR
13	6	9	STM1153	msyB
13	6	10	STM1165	grxB
13	6	11	STM1223	potC
13	6	12	STM1234	trmU
13	6	13	STM3508	
13	6	14	STM3518	rtcA
13	6	15	STM3526	glpD
13	6	16	STM3530	
13	6	17	STM3537	glgX
13	6	18	STM3543	gntR
13	6	19	STM3725	kdtB
13	6	20	STM3737	
13	6	21	STM3747	yicE
13	6	22	STM3765	yicL
13	6	23	STM3771	
13	6	24	STM3778	
13	7	1	STM0041	
13	7	2	STM0050	
13	7	3	STM0061	citF2
13	7	4	STM0068	caiF
13	7	5	STM0079	yaaU
13	7	6	STM0084	
13	7	7	STM0246	yaeE
13	7	8	STM1507	ydfJ
13	7	9	STM1513	
13	7	10	STM1524	yneI
13	7	11	STM1531	
13	7	12	STM1538	
13	7	13	STM1661	ydaA
13	7	14	STM1667	
13	7	15	STM1672	
13	7	16	STM1681	ycjG
13	7	17	STM1689	pspB
13	7	18	STM1703	yciR
13	7	19	STM1883	purT
13	7	20	STM1890	yebA
13	7	21	STM1896	
13	7	22	STM1901	aspS
13	7	23	STM1932	ftnB
13	7	24	STM1984	yodD
13	8	1	STM2477	yffH
13	8	2	STM2485	ypfI
13	8	3	STM2489	dapA
13	8	4	STM2494	
13	8	5	STM2509	
13	8	6	STM2523	gcpE
13	8	7	STM3205	bacA
13	8	8	STM3216	
13	8	9	STM3221	ygjP
13	8	10	STM3239	yhaO
13	8	11	STM3249	garL
13	8	12	STM3258	
13	8	13	STM0648	leuS
13	8	14	STM0652	
13	8	15	STM0656	ybeS
13	8	16	STM0692	
13	8	17	STM0698	pgm
13	8	18	STM0703	kdpD
13	8	19	STM0827	ybiO
13	8	20	STM0835	
13	8	21	STM0841	ybiU
13	8	22	STM0849	yliB
13	8	23	STM0854	
13	8	24	STM0858	
13	9	1	STM0981	rpsA
13	9	2	STM0988	kdsB
13	9	3	STM0993	mukE
13	9	4	STM1005	
13	9	5	STM1022	
13	9	6	STM1028	
13	9	7	STM4310	
13	9	8	STM4320	
13	9	9	STM4331	yjeI
13	9	10	STM4336	ecnB
13	9	11	STM4343	frdA
13	9	12	STM4025	yihW
13	9	13	PSLT030	
13	9	14	STM4156	
13	9	15	STM1054	
13	9	16	STM3478	bigA
13	9	17	PSLT023	repA2
13	9	18	PSLT043	
13	9	19	STM2323	nuoG
13	9	20	STM2827	alaS
13	9	21	STM2197	
13	9	22	STM2099	wcaM
13	9	23	STM2199	cirA
13	9	24	STM1735	yciB
13	10	1	STM1111	yccD
13	10	2	STM1127	
13	10	3	STM1138	ycdZ
13	10	4	STM1152	yceK
13	10	5	STM1167	rimJ
13	10	6	STM1197	fabF
13	10	7	STM1370	sufB
13	10	8	STM1374	ynhA
13	10	9	STM1429	ydhB
13	10	10	STM1438	ydhL
13	10	11	STM1449	tyrS
13	10	12	STM1461	ydgT
13	10	13	STM2744	
13	10	14	STM2750	
13	10	15	STM2754	
13	10	16	STM2758	
13	10	17	STM2763	
13	10	18	STM2768	
13	10	19	STM2902	
13	10	20	STM2907	pphB
13	10	21	STM2913	
13	10	22	STM2920	
13	10	23	STM2927	surE
13	10	24	STM2932	ygbE
13	11	1	STM3102	yggU
13	11	2	STM3115	yqgA
13	11	3	STM3122	
13	11	4	STM3126	
13	11	5	STM3138	
13	11	6	STM3148	hybB
13	11	7	STM0450	lon
13	11	8	STM0456	ybaE
13	11	9	STM0463	amtB
13	11	10	STM0469	rpmE2
13	11	11	STM0479	
13	11	12	STM0487	htpG
13	11	13	STM0344	
13	11	14	STM0354	
13	11	15	STM0374	yaiV
13	11	16	STM0704	kdpC
13	11	17	STM1300	
13	11	18	STM1794	
13	11	19	STM3048	ygfZ
13	11	20	STM3108	yggL
13	11	21	STM3382	panF
13	11	22	STM4445	
13	11	23	STM0266	
13	11	24	STM0747	tolA
13	12	1	STM1660	fnr
13	12	2	STM1660	fnr
13	12	3	STM0186	dksA
13	12	4	STM0186	dksA
13	12	5	STM0186	dksA
13	12	6	STM1091	sopB
13	12	7	STM0451	hupB
13	12	8	STM2899	invF
13	12	9	STM2899	invF
13	12	10	STM3385	fis
13	12	11	STM3385	fis
13	12	12	STM3385	fis
13	12	13	STM3064	iciA
13	12	14	STM3064	iciA
13	12	15	STM1112	cbpA
13	12	16	STM1112	cbpA
13	12	17	STM3466	crp
13	12	18	STM3466	crp
13	12	19	STM4000	spf
13	12	20	GFP+	GFP+(conc)
13	12	21	GFPmut3	GFPmut3
13	12	22	GFP1	GFP1(dil) 
13	12	23	RFP2	RFP2(conc)
13	12	24	EMPTY	EMPTY
13	13	1	ctrl-10-25ng/ul	ctrl-10-25ng/ul
13	13	2	ctrl-108-25ng/ul	ctrl-108-25ng/ul
13	13	3	ctrl-Y1-25ng/ul	ctrl-Y1-25ng/ul
13	13	4	ctrl-Y3-25ng/ul	ctrl-Y3-25ng/ul
13	13	5	ctrl-Y5-25ng/ul	ctrl-Y5-25ng/ul
13	13	6	EMPTY	EMPTY
13	13	7	ctrl-10-75ng/ul	ctrl-10-75ng/ul
13	13	8	ctrl-108-75ng/ul	ctrl-108-75ng/ul
13	13	9	ctrl-Y1-75ng/ul	ctrl-Y1-75ng/ul
13	13	10	ctrl-Y3-75ng/ul	ctrl-Y3-75ng/ul
13	13	11	ctrl-Y5-75ng/ul	ctrl-Y5-75ng/ul
13	13	12	EMPTY	EMPTY
13	13	13	ctrl-10-200ng/ul	ctrl-10-200ng/ul
13	13	14	ctrl-108-200ng/ul	ctrl-108-200ng/ul
13	13	15	ctrl-Y1-200ng/ul	ctrl-Y1-200ng/ul
13	13	16	ctrl-Y3-200ng/ul	ctrl-Y3-200ng/ul
13	13	17	ctrl-Y5-200ng/ul	ctrl-Y5-200ng/ul
13	13	18	EMPTY	EMPTY
13	13	19	ctrl-buffer	ctrl-buffer
13	13	20	ctrl-buffer	ctrl-buffer
13	13	21	ctrl-buffer	ctrl-buffer
13	13	22	ctrl-buffer	ctrl-buffer
13	13	23	ctrl-buffer	ctrl-buffer
13	13	24	ctrl-buffer	ctrl-buffer
13	14	1	STM1600	
13	14	2	STM3460	
13	14	3	STM2173	
13	14	4	STM2475	
13	14	5	STM3945	
13	14	6	STM2778	
13	14	7	STM1239	
13	14	8	STM2087	rfbV
13	14	9	STM2746	
13	14	10	STM2776	iroE
13	14	11	STM2850	hycD
13	14	12	STM2937	ygbF
13	14	13	STM2036	pocR
13	14	14	STM0994	mukB
13	14	15	STM1210	ycfP
13	14	16	STM2105	manC
13	14	17	STM0478	aefA
13	14	18	STM0601	ybdD
13	14	19	EMPTY	EMPTY
13	14	20	EMPTY	EMPTY
13	14	21	EMPTY	EMPTY
13	14	22	EMPTY	EMPTY
13	14	23	EMPTY	EMPTY
13	14	24	EMPTY	EMPTY
14	1	1	STM2075	hisH
14	1	2	STM2263	yojI
14	1	3	STM2275	
14	1	4	STM2283	glpT
14	1	5	STM2291	yfaW
14	1	6	STM2311	elaB
14	1	7	STM1408	ssaI
14	1	8	STM1115	scsC
14	1	9	STM3986	trkH
14	1	10	STM3982	fadA
14	1	11	STM3978	yigC
14	1	12	STM3973	tatA
14	1	13	STM4152	rplL
14	1	14	PSLT040	spvA
14	1	15	STM3470	fic
14	1	16	STM4355	yjeS
14	1	17	STM4371	yjfJ
14	1	18	STM4378	yjfN
14	1	19	STM4541	mdoB
14	1	20	STM4547	yjjQ
14	1	21	STM4563	yjjU
14	1	22	STM4572	stjB
14	1	23	STM4584	yjjX
14	1	24	STM4589	creC
14	2	1	STM2050	pduO
14	2	2	STM2057	pduW
14	2	3	STM1924	flhC
14	2	4	STM1955	fliZ
14	2	5	STM1255	
14	2	6	STM1259	
14	2	7	STM1397	sseA
14	2	8	STM1404	sseF
14	2	9	STM1091	sopB
14	2	10	STM2081	gnd
14	2	11	STM1518	marB
14	2	12	STM2189	mglA
14	2	13	STM0740	cydA
14	2	14	STM1430	purR
14	2	15	STM0317	gpt
14	2	16	STM1143	csgB
14	2	17	STM1862	pagO
14	2	18	STM1980	fliQ
14	2	19	PSLT041	spvR
14	2	20	PSLT035	
14	2	21	STM4319	phoN
14	2	22	STM3471	yhfG
14	2	23	STM4299	melB
14	2	24	STM0110	leuD
14	3	1	STM2016	cobT
14	3	2	STM2396	pgtA
14	3	3	STM3711	rfaF
14	3	4	STM3171	ygiK
14	3	5	STM2032	cbiD
14	3	6	STM2028	cbiG
14	3	7	STM2670	aroF
14	3	8	STM4247	alr
14	3	9	STM4004	hemN
14	3	10	STM2324	nuoF
14	3	11	STM3321	yhbH
14	3	12	STM1743	oppD
14	3	13	PSLT021	
14	3	14	PSLT033	
14	3	15	PSLT050	
14	3	16	PSLT058	
14	3	17	PSLT067	
14	3	18	PSLT072	
14	3	19	STM0961	lolA
14	3	20	STM0979	ycaL
14	3	21	STM1575	
14	3	22	STM1584	ansP
14	3	23	STM1588	yncC
14	3	24	STM1652	ynaF
14	4	1	STM3785	
14	4	2	STM3796	ilvB
14	4	3	STM0340	stbA
14	4	4	STM0322	proA
14	4	5	STM0290	
14	4	6	STM0279	
14	4	7	STM0377	yaiW
14	4	8	STM0389	yaiA
14	4	9	STM0401	malZ
14	4	10	STM0417	ribH
14	4	11	STM0403	yajB
14	4	12	STM0442	cyoB
14	4	13	STM2547	
14	4	14	STM2484	
14	4	15	STM0462	glnK
14	4	16	STM0486	recR
14	4	17	STM0510	sfbA
14	4	18	STM0532	arcC
14	4	19	STM2100	wcaL
14	4	20	STM2114	wcaB
14	4	21	STM2145	yegW
14	4	22	STM2163	yehX
14	4	23	STM2205	fruK
14	4	24	STM1846	proQ
14	5	1	STM2936	iap
14	5	2	STM4092	hslV
14	5	3	STM4081	tpiA
14	5	4	STM4052	
14	5	5	STM4039	
14	5	6	STM4035	fdoI
14	5	7	STM0723	
14	5	8	STM0267	
14	5	9	STM3406	def
14	5	10	STM3464	prkB
14	5	11	STM0938	ybjE
14	5	12	STM0262	yafS
14	5	13	STM4583	trpR
14	5	14	STM4322	yjdC
14	5	15	STM4333	yjeK
14	5	16	STM4379	yjfO
14	5	17	STM4400	ytfF
14	5	18	STM4413	
14	5	19	STM3687	mtlR
14	5	20	STM3669	yiaL
14	5	21	STM3646	yiaE
14	5	22	STM3612	kdgK
14	5	23	STM3592	yhiP
14	5	24	STM3565	yhhK
14	6	1	STM3262	
14	6	2	STM3253	
14	6	3	STM3230	yqjE
14	6	4	STM3224	ygjT
14	6	5	STM3203	ygiM
14	6	6	STM3188	ygiC
14	6	7	STM1067	fabA
14	6	8	STM1112	cbpA
14	6	9	STM1154	yceE
14	6	10	STM1166	yceL
14	6	11	STM1225	potB
14	6	12	STM1237	ymfC
14	6	13	STM3510	yhgH
14	6	14	STM3519	rtcB
14	6	15	STM3527	
14	6	16	STM3532	
14	6	17	STM3538	glgB
14	6	18	STM3544	yhhW
14	6	19	STM3729	radC
14	6	20	STM3739	yicF
14	6	21	STM3748	yicH
14	6	22	STM3767	
14	6	23	STM3772	
14	6	24	STM3779	
14	7	1	STM0042	
14	7	2	STM0056	
14	7	3	STM0063	citG2
14	7	4	STM0071	caiC
14	7	5	STM0080	
14	7	6	STM0086	kefC
14	7	7	STM0247	abc
14	7	8	STM1508	ydfI
14	7	9	STM1514	ydeJ
14	7	10	STM1525	yneH
14	7	11	STM1532	
14	7	12	STM1540	
14	7	13	STM1662	ynaJ
14	7	14	STM1668	
14	7	15	STM1673	
14	7	16	STM1685	ycjX
14	7	17	STM1697	
14	7	18	STM1708	yciM
14	7	19	STM1884	eda
14	7	20	STM1891	znuA
14	7	21	STM1897	yebB
14	7	22	STM1902	yecD
14	7	23	STM1933	
14	7	24	STM1994	
14	8	1	STM2478	
14	8	2	STM2486	
14	8	3	STM2490	gcvR
14	8	4	STM2495	yfgD
14	8	5	STM2510	guaA
14	8	6	STM2524	yfgA
14	8	7	STM3206	folB
14	8	8	STM3218	oat
14	8	9	STM3232	yqjF
14	8	10	STM3241	tdcE
14	8	11	STM3252	agaR
14	8	12	STM3261	
14	8	13	STM0649	
14	8	14	STM0653	ybeL
14	8	15	STM0657	ybeU
14	8	16	STM0693	fur
14	8	17	STM0700	potE
14	8	18	STM0705	kdpB
14	8	19	STM0832	ybiF
14	8	20	STM0837	ybiS
14	8	21	STM0842	ybiV(1)
14	8	22	STM0850	yliC
14	8	23	STM0855	
14	8	24	STM0859	
14	9	1	STM0983	ycaI
14	9	2	STM0989	
14	9	3	STM0995	ycbB
14	9	4	STM1006	
14	9	5	STM1023	
14	9	6	STM1029	
14	9	7	STM4314	
14	9	8	STM4324	cutA
14	9	9	STM4332	yjeJ
14	9	10	STM4337	ecnR
14	9	11	STM4346	yjeO
14	9	12	STM4019	yihQ
14	9	13	STM0872	grxA
14	9	14	Not LT2a72	
14	9	15	STM1055	
14	9	16	STM3732	ttk
14	9	17	PSLT028	ccdB
14	9	18	PSLT056	
14	9	19	STM2534	
14	9	20	STM2128	yegO
14	9	21	STM2213	yeiU
14	9	22	STM2103	wcaJ
14	9	23	STM1765	narK
14	9	24	STM2996	recC
14	10	1	STM1119	wraB
14	10	2	STM1128	
14	10	3	STM1147	
14	10	4	STM1155	htrB
14	10	5	STM1168	yceH
14	10	6	STM1200	tmk
14	10	7	STM1371	sufC
14	10	8	STM1375	ynhG
14	10	9	STM1433	ydhD
14	10	10	STM1439	ydhF
14	10	11	STM1450	pdxY
14	10	12	STM1462	ydgJ
14	10	13	STM2745	
14	10	14	STM2751	
14	10	15	STM2755	
14	10	16	STM2759	
14	10	17	STM2764	
14	10	18	STM2769	
14	10	19	STM2903	
14	10	20	STM2908	
14	10	21	STM2915	ygbM
14	10	22	STM2922	
14	10	23	STM2928	ygbO
14	10	24	STM2935	cysD
14	11	1	STM3105	yggM
14	11	2	STM3118	
14	11	3	STM3123	
14	11	4	STM3127	
14	11	5	STM3142	
14	11	6	STM3150	hypO
14	11	7	STM0453	ybaV
14	11	8	STM0457	cof
14	11	9	STM0464	tesB
14	11	10	STM0473	hha
14	11	11	STM0481	priC
14	11	12	STM0490	aes
14	11	13	STM0349	
14	11	14	STM0355	
14	11	15	STM0375	ampH
14	11	16	STM0707	
14	11	17	STM1120	ycdF
14	11	18	STM1930	
14	11	19	STM3050	yqfB
14	11	20	STM3109	yggH
14	11	21	PSLT047	
14	11	22	STM4503	
14	11	23	STM0467	ffs
14	11	24	STM0840	ybiV(2)
14	12	1	STM1660	fnr
14	12	2	STM1660	fnr
14	12	3	STM0186	dksA
14	12	4	STM0186	dksA
14	12	5	STM0186	dksA
14	12	6	STM1091	sopB
14	12	7	STM0451	hupB
14	12	8	STM2899	invF
14	12	9	STM2899	invF
14	12	10	STM3385	fis
14	12	11	STM3385	fis
14	12	12	STM3385	fis
14	12	13	STM3064	iciA
14	12	14	STM3064	iciA
14	12	15	STM1112	cbpA
14	12	16	STM1112	cbpA
14	12	17	STM3466	crp
14	12	18	STM3466	crp
14	12	19	STM4000	spf
14	12	20	GFP+	GFP+
14	12	21	GFPmut3	GFPmut3(dil)
14	12	22	RFP1	RFP1(conc)
14	12	23	RFP2	RFP2
14	12	24	EMPTY	EMPTY
14	13	1	ctrl-PolA-25ng/ul	ctrl-PolA-25ng/ul
14	13	2	ctrl-FtsL-25ng/ul	ctrl-FtsL-25ng/ul
14	13	3	ctrl-TufA-25ng/ul	ctrl-TufA-25ng/ul
14	13	4	EMPTY	EMPTY
14	13	5	EMPTY	EMPTY
14	13	6	EMPTY	EMPTY
14	13	7	ctrl-PolA-75ng/ul	ctrl-PolA-75ng/ul
14	13	8	ctrl-FtsL-75ng/ul	ctrl-FtsL-75ng/ul
14	13	9	ctrl-TufA-75ng/ul	ctrl-TufA-75ng/ul
14	13	10	EMPTY	EMPTY
14	13	11	EMPTY	EMPTY
14	13	12	EMPTY	EMPTY
14	13	13	ctrl-PolA-200ng/ul	ctrl-PolA-200ng/ul
14	13	14	ctrl-FtsL-200ng/ul	ctrl-FtsL-200ng/ul
14	13	15	ctrl-TufA-200ng/ul	ctrl-TufA-200ng/ul
14	13	16	EMPTY	EMPTY
14	13	17	EMPTY	EMPTY
14	13	18	EMPTY	EMPTY
14	13	19	ctrl-buffer	ctrl-buffer
14	13	20	ctrl-buffer	ctrl-buffer
14	13	21	ctrl-buffer	ctrl-buffer
14	13	22	ctrl-buffer	ctrl-buffer
14	13	23	ctrl-buffer	ctrl-buffer
14	13	24	ctrl-buffer	ctrl-buffer
14	14	1	STM3566	
14	14	2	STM2209	
14	14	3	STM2375	
14	14	4	STM2505	
14	14	5	STM2846	hycH
14	14	6	STM4069	
14	14	7	STM1267	
14	14	8	STM2093	rfbI
14	14	9	STM2749	
14	14	10	STM2779	
14	14	11	STM2854	hypA
14	14	12	STM2997	ppdC
14	14	13	STM2259	napA
14	14	14	STM4275	acs
14	14	15	STM1254	
14	14	16	STM4108	gldA
14	14	17	STM0498	ybaR
14	14	18	STM0353	
14	14	19	EMPTY	EMPTY
14	14	20	EMPTY	EMPTY
14	14	21	EMPTY	EMPTY
14	14	22	EMPTY	EMPTY
14	14	23	EMPTY	EMPTY
14	14	24	EMPTY	EMPTY
15	1	1	STM2256	napB
15	1	2	STM2264	alkB
15	1	3	STM2276	ubiG
15	1	4	STM2284	glpA
15	1	5	STM2294	yfaZ
15	1	6	STM2313	elaC
15	1	7	STM1409	ssaJ
15	1	8	STM1116	scsD
15	1	9	STM3985	yigZ
15	1	10	STM3981	
15	1	11	STM3977	rfaH
15	1	12	STM3972	aarF
15	1	13	STM4166	yjaD
15	1	14	PSLT040	spvA
15	1	15	STM4349	yjeQ
15	1	16	STM4356	yjeF
15	1	17	STM4373	yjfK
15	1	18	STM4382	yjfR
15	1	19	STM4542	yjjA
15	1	20	STM4549	
15	1	21	STM4567	deoC
15	1	22	STM4573	stjC
15	1	23	STM4585	gpmB
15	1	24	STM4591	sthE
15	2	1	STM2051	pduP
15	2	2	STM2058	pduX
15	2	3	STM1923	motA
15	2	4	STM1954	fliY
15	2	5	STM1256	
15	2	6	STM3445	tufA
15	2	7	STM1398	sseB
15	2	8	STM1405	sseG
15	2	9	STM1090	pipC
15	2	10	STM2232	oafA
15	2	11	STM2878	sptP
15	2	12	STM2188	mglC
15	2	13	STM0741	cydB
15	2	14	STM1996	cspB
15	2	15	STM3728	rpmB
15	2	16	STM1721	trpH
15	2	17	STM3998	yihG
15	2	18	STM1981	fliR
15	2	19	PSLT041	spvR
15	2	20	PSLT039	spvB
15	2	21	STM1467	manA
15	2	22	STM3469	pabA
15	2	23	STM0228	lpxA
15	2	24	STM2924	rpoS
15	3	1	STM3385	fis
15	3	2	STM0488	adk
15	3	3	STM1724	trpD
15	3	4	STM0434	apbA
15	3	5	STM2031	cbiE
15	3	6	STM2027	cbiH
15	3	7	STM2384	aroC
15	3	8	Not LT2a60	
15	3	9	STM2896	invA
15	3	10	STM0145	nadC
15	3	11	STM3209	rpsU
15	3	12	STM1742	oppF
15	3	13	PSLT022	
15	3	14	PSLT034	
15	3	15	PSLT052	parA
15	3	16	PSLT060	
15	3	17	PSLT068	
15	3	18	PSLT074	finP
15	3	19	STM0963	serS
15	3	20	STM0953	infA
15	3	21	STM1579	narW
15	3	22	STM1590	yncA
15	3	23	STM1636	
15	3	24	STM1640	ydcF
15	4	1	STM3791	
15	4	2	STM3800	dsdC
15	4	3	STM0316	pepD
15	4	4	STM0319	crl
15	4	5	STM0289	
15	4	6	STM0162	
15	4	7	STM0379	yaiZ
15	4	8	STM0390	aroM
15	4	9	STM0404	queA
15	4	10	STM0418	nusB
15	4	11	STM0422	dxs
15	4	12	STM4182	metA
15	4	13	STM2546	suhB
15	4	14	STM2483	dapE
15	4	15	STM0465	ybaY
15	4	16	STM0502	ybbL
15	4	17	STM0512	sfbC
15	4	18	STM0566	
15	4	19	STM2106	wcaI
15	4	20	STM2117	wzb
15	4	21	STM2149	stcD
15	4	22	STM2165	yehZ
15	4	23	STM2208	
15	4	24	STM1844	htpX
15	5	1	STM2921	
15	5	2	STM4091	hslU
15	5	3	STM4072	ydeV
15	5	4	STM4046	rhaA
15	5	5	STM4037	fdoG
15	5	6	STM4032	
15	5	7	STM0713	ybgK
15	5	8	STM0261	gloB
15	5	9	STM3407	fmt
15	5	10	STM3473	yhfC
15	5	11	STM0935	poxB
15	5	12	STM0259	yafE
15	5	13	STM4587	creA
15	5	14	STM4323	dsbD
15	5	15	STM4339	blc
15	5	16	STM4381	yjfQ
15	5	17	STM4407	ytfL
15	5	18	STM4414	ppa
15	5	19	STM3674	lyxK
15	5	20	STM3668	yiaK
15	5	21	STM3645	yiaD
15	5	22	STM3608	yhjD
15	5	23	STM3591	uspA
15	5	24	STM3550	
15	6	1	STM3260	
15	6	2	STM3250	garD
15	6	3	STM3227	yqjB
15	6	4	STM3223	ygjR
15	6	5	STM3198	
15	6	6	STM3187	ygiB
15	6	7	STM1076	mgsA
15	6	8	STM1118	yccJ
15	6	9	STM1160	solA
15	6	10	STM1213	ycfQ
15	6	11	STM1226	potA
15	6	12	STM1278	yeaN
15	6	13	STM3516	
15	6	14	STM3521	
15	6	15	STM3528	
15	6	16	STM3533	
15	6	17	STM3541	gntU
15	6	18	STM3551	ggt
15	6	19	STM3730	dfp
15	6	20	STM3744	recG
15	6	21	STM3752	
15	6	22	STM3768	
15	6	23	STM3773	
15	6	24	STM3780	
15	7	1	STM0044	yaaY
15	7	2	STM0057	
15	7	3	STM0064	dapB
15	7	4	STM0072	caiB
15	7	5	STM0081	
15	7	6	STM0087	folA
15	7	7	STM1505	rspA
15	7	8	STM1509	ydfZ
15	7	9	STM1515	ydeI
15	7	10	STM1529	
15	7	11	STM1536	
15	7	12	STM1541	
15	7	13	STM1663	ynaI
15	7	14	STM1670	
15	7	15	STM1674	
15	7	16	STM1686	pspE
15	7	17	STM1698	
15	7	18	STM1710	pgpB
15	7	19	STM1886	zwf
15	7	20	STM1892	znuC
15	7	21	STM1898	ruvC
15	7	22	STM1907	cutC
15	7	23	STM1940	
15	7	24	STM2260	napD
15	8	1	STM2479	aegA
15	8	2	STM2487	purC
15	8	3	STM2492	
15	8	4	STM2506	
15	8	5	STM2511	guaB
15	8	6	STM2525	yfgB
15	8	7	STM3212	mug
15	8	8	STM3219	fadH
15	8	9	STM3235	yhaJ
15	8	10	STM3243	tdcC
15	8	11	STM3255	
15	8	12	STM3264	yraM
15	8	13	STM0650	
15	8	14	STM0654	ybeQ
15	8	15	STM0658	ybeV
15	8	16	STM0696	ybfF
15	8	17	STM0701	speF
15	8	18	STM0710	ybgH
15	8	19	STM0833	ompX
15	8	20	STM0838	ybiT
15	8	21	STM0843	pflF
15	8	22	STM0851	yliD
15	8	23	STM0856	
15	8	24	STM0860	
15	9	1	STM0986	ycaQ
15	9	2	STM0991	smtA
15	9	3	STM1002	
15	9	4	STM1019	
15	9	5	STM1026	
15	9	6	STM1030	
15	9	7	STM4315	
15	9	8	STM4326	aspA
15	9	9	STM4334	efp
15	9	10	STM4340	frdD
15	9	11	STM4347	yjeP
15	9	12	STM4017	yihO
15	9	13	STM3974	tatB
15	9	14	STM0092	surA
15	9	15	STM1381	orf245
15	9	16	PSLT003	repC
15	9	17	PSLT031	rsdB
15	9	18	PSLT059	
15	9	19	STM2482	yffB
15	9	20	STM2143	yegU
15	9	21	STM2215	rtn
15	9	22	STM2150	stcC
15	9	23	STM1841	
15	9	24	STM2995	ptr
15	10	1	STM1122	ycdC
15	10	2	STM1129	
15	10	3	STM1150	mdoG
15	10	4	STM1156	yceA
15	10	5	STM1188	
15	10	6	STM1202	ycfH
15	10	7	STM1372	sufD
15	10	8	STM1376	lppB
15	10	9	STM1434	rnt
15	10	10	STM1442	ydhJ
15	10	11	STM1458	ydgM
15	10	12	STM1463	add
15	10	13	STM2747	
15	10	14	STM2752	
15	10	15	STM2756	
15	10	16	STM2760	
15	10	17	STM2765	
15	10	18	STM2775	iroD
15	10	19	STM2904	
15	10	20	STM2911	
15	10	21	STM2917	ygbK
15	10	22	STM2925	nlpD
15	10	23	STM2929	ispF
15	10	24	STM2938	
15	11	1	STM3106	ansB
15	11	2	STM3119	
15	11	3	STM3124	
15	11	4	STM3133	
15	11	5	STM3144	hybF
15	11	6	STM3152	
15	11	7	STM0454	ybaW
15	11	8	STM0458	
15	11	9	STM0466	ybaZ
15	11	10	STM0474	ybaJ
15	11	11	STM0483	apt
15	11	12	STM0491	gsk
15	11	13	STM0350	
15	11	14	STM0364	foxA
15	11	15	STM0376	sbmA
15	11	16	STM1159	yceO
15	11	17	STM1121	ymdF
15	11	18	STM1570	fdnG
15	11	19	STM3096	yqgE
15	11	20	STM3130	
15	11	21	STM4312	
15	11	22	STM4509	
15	11	23	STM0555	
15	11	24	STM1040	
15	12	1	STM1660	fnr
15	12	2	STM1660	fnr
15	12	3	STM0186	dksA
15	12	4	STM0186	dksA
15	12	5	STM1091	sopB
15	12	6	STM1091	sopB
15	12	7	STM2899	invF
15	12	8	STM2899	invF
15	12	9	STM2899	invF
15	12	10	STM3385	fis
15	12	11	STM3385	fis
15	12	12	STM0959	lrp
15	12	13	STM3064	iciA
15	12	14	STM1112	cbpA
15	12	15	STM1112	cbpA
15	12	16	STM1112	cbpA
15	12	17	STM3466	crp
15	12	18	STM3466	crp
15	12	19	STM4000	spf
15	12	20	GFP+	GFP+(dil)
15	12	21	GFP1	GFP1(conc)
15	12	22	RFP1	RFP1
15	12	23	RFP2	RFP2(dil)
15	12	24	EMPTY	EMPTY
15	13	1	ctrl-62-25ng/ul	ctrl-62-25ng/ul
15	13	2	ctrl-Nif-25ng/ul	ctrl-Nif-25ng/ul
15	13	3	ctrl-Y2-25ng/ul	ctrl-Y2-25ng/ul
15	13	4	ctrl-Y4-25ng/ul	ctrl-Y4-25ng/ul
15	13	5	ctrl-Y6-25ng/ul	ctrl-Y6-25ng/ul
15	13	6	EMPTY	EMPTY
15	13	7	ctrl-62-75ng/ul	ctrl-62-75ng/ul
15	13	8	ctrl-Nif-75ng/ul	ctrl-Nif-75ng/ul
15	13	9	ctrl-Y2-75ng/ul	ctrl-Y2-75ng/ul
15	13	10	ctrl-Y4-75ng/ul	ctrl-Y4-75ng/ul
15	13	11	ctrl-Y6-75ng/ul	ctrl-Y6-75ng/ul
15	13	12	EMPTY	EMPTY
15	13	13	ctrl-62-200ng/ul	ctrl-62-200ng/ul
15	13	14	ctrl-Nif-200ng/ul	ctrl-Nif-200ng/ul
15	13	15	ctrl-Y2-200ng/ul	ctrl-Y2-200ng/ul
15	13	16	ctrl-Y4-200ng/ul	ctrl-Y4-200ng/ul
15	13	17	ctrl-Y6-200ng/ul	ctrl-Y6-200ng/ul
15	13	18	EMPTY	EMPTY
15	13	19	ctrl-buffer	ctrl-buffer
15	13	20	ctrl-buffer	ctrl-buffer
15	13	21	ctrl-buffer	ctrl-buffer
15	13	22	ctrl-buffer	ctrl-buffer
15	13	23	ctrl-buffer	ctrl-buffer
15	13	24	ctrl-buffer	ctrl-buffer
15	14	1	STM3688	
15	14	2	STM2132	
15	14	3	STM2426	
15	14	4	STM2634	
15	14	5	STM2725	
15	14	6	STM4002	
15	14	7	STM1280	yeaL
15	14	8	STM2101	wcaK
15	14	9	STM2761	
15	14	10	STM2786	
15	14	11	STM2910	
15	14	12	STM3079	
15	14	13	STM2589	
15	14	14	STM1205	ycfF
15	14	15	STM1361	ydiM
15	14	16	STM0383	yaiB
15	14	17	STM0539	
15	14	18	STM2185	b2145
15	14	19	EMPTY	EMPTY
15	14	20	EMPTY	EMPTY
15	14	21	EMPTY	EMPTY
15	14	22	EMPTY	EMPTY
15	14	23	EMPTY	EMPTY
15	14	24	EMPTY	EMPTY
16	1	1	STM2261	napF
16	1	2	STM2271	rcsC
16	1	3	STM2280	
16	1	4	STM2285	glpB
16	1	5	STM2298	pmrF
16	1	6	STM2533	sseA
16	1	7	STM0170	hpt
16	1	8	STM1521	marC
16	1	9	STM3984	pepQ
16	1	10	STM3980	
16	1	11	STM3976	yigW
16	1	12	STM3971	yigP
16	1	13	STM1695	sapD
16	1	14	PSLT039	spvB
16	1	15	STM4350	orn
16	1	16	STM4368	vacB
16	1	17	STM4374	yjfL
16	1	18	STM4383	sgaT
16	1	19	STM4545	
16	1	20	STM4552	
16	1	21	STM4568	deoA
16	1	22	STM4575	
16	1	23	STM4586	rob
16	1	24	STM4592	sthD
16	2	1	STM2054	pduT
16	2	2	STM1927	yecG
16	2	3	STM1922	motB
16	2	4	STM2924	rpoS
16	2	5	STM1257	
16	2	6	STM3444	bfd
16	2	7	STM1399	sscA
16	2	8	STM1406	ssaG
16	2	9	STM1113	scsA
16	2	10	STM1435	gloA
16	2	11	STM1393	ssaB
16	2	12	STM2884	sipC
16	2	13	STM1950	sdiA
16	2	14	STM2297	yfbE
16	2	15	STM3726	mutM
16	2	16	STM3837	dnaN
16	2	17	STM1978	fliO
16	2	18	STM1868	mig-3
16	2	19	PSLT037	spvD
16	2	20	PSLT039	spvB
16	2	21	STM2809	proV
16	2	22	STM4006	glnL
16	2	23	STM1070	ompA
16	2	24	STM2582	lepB
16	3	1	STM4455	treR
16	3	2	STM4580	nadR
16	3	3	STM2640	rpoE
16	3	4	STM2034	cibB
16	3	5	STM2030	cbiT
16	3	6	STM2026	cbiJ
16	3	7	STM3360	argR
16	3	8	STM3002	lgt
16	3	9	STM0608	ahpC
16	3	10	STM3353	oadG
16	3	11	STM0578	nfnB
16	3	12	STM0432	phnX
16	3	13	PSLT024	
16	3	14	PSLT036	
16	3	15	PSLT053	parB
16	3	16	PSLT062	
16	3	17	PSLT070	psiA
16	3	18	PSLT079	traE
16	3	19	STM0965	dmsB
16	3	20	STM0956	cydC
16	3	21	STM1580	narV
16	3	22	STM1591	ydcZ
16	3	23	STM1637	
16	3	24	STM1644	ydbL
16	4	1	STM3792	
16	4	2	STM3804	yidG
16	4	3	STM0308	yafV
16	4	4	STM0302	safD
16	4	5	STM0281	
16	4	6	STM0217	tsf
16	4	7	STM0384	psiF
16	4	8	STM0397	phoB
16	4	9	STM0407	secD
16	4	10	STM0452	cypD
16	4	11	STM0424	xseB
16	4	12	STM4183	aceB
16	4	13	STM2512	xseA
16	4	14	STM0460	mdlA
16	4	15	STM0470	rpmJ2
16	4	16	STM0503	ybbM
16	4	17	STM0519	glxR
16	4	18	STM0568	pheP
16	4	19	STM2108	wcaG
16	4	20	STM2121	dcd
16	4	21	STM2154	mrp
16	4	22	STM2176	
16	4	23	STM2243	
16	4	24	STM1842	kdgR
16	5	1	STM2877	iagB
16	5	2	STM4089	menG
16	5	3	STM4058	cpxA
16	5	4	STM4043	yiiL
16	5	5	STM4037	fdoG
16	5	6	STM4013	
16	5	7	STM0708	ybfA
16	5	8	STM0256	yafC
16	5	9	STM3408	sun
16	5	10	STM3475	nirD
16	5	11	STM0934	ltaA
16	5	12	STM3403	yrdD
16	5	13	STM4590	creD
16	5	14	STM4325	dcuA
16	5	15	STM4341	frdC
16	5	16	STM4396	ytfB
16	5	17	STM4408	msrA
16	5	18	STM4415	fbp
16	5	19	STM3671	yiaM
16	5	20	STM3662	xylR
16	5	21	STM3642	tag
16	5	22	STM3605	
16	5	23	STM3580	
16	5	24	STM3549	
16	6	1	STM3256	
16	6	2	STM3236	yhaK
16	6	3	STM3226	yqjA
16	6	4	STM3222	ygjQ
16	6	5	STM3194	
16	6	6	STM3167	
16	6	7	STM1077	yccT
16	6	8	STM1123	
16	6	9	STM1162	dinI
16	6	10	STM1222	potD
16	6	11	STM1232	purB
16	6	12	STM1282	yeaK
16	6	13	STM3517	
16	6	14	STM3522	rtcR
16	6	15	STM3529	
16	6	16	STM3534	glgP
16	6	17	STM3542	gntK
16	6	18	STM3552	yhhA
16	6	19	STM3732	ttk
16	6	20	STM3745	
16	6	21	STM3755	rhuM
16	6	22	STM3770	
16	6	23	STM3777	
16	6	24	STM3784	
16	7	1	STM0046	ileS
16	7	2	STM0060	citE2
16	7	3	STM0065	
16	7	4	STM0075	fixA
16	7	5	STM0082	
16	7	6	STM0090	ksgA
16	7	7	STM1506	rspB
16	7	8	STM1511	ydfG
16	7	9	STM1517	ydeD
16	7	10	STM1530	
16	7	11	STM1537	
16	7	12	STM1544	pqaA
16	7	13	STM1665	
16	7	14	STM1671	
16	7	15	STM1678	
16	7	16	STM1687	pspD
16	7	17	STM1701	yciW
16	7	18	STM1711	ribA
16	7	19	STM1887	yebK
16	7	20	STM1894	ruvB
16	7	21	STM1900	ntpA
16	7	22	STM1910	
16	7	23	STM1945	pgsA
16	7	24	STM2270	rcsB
16	8	1	STM2480	narQ
16	8	2	STM2488	nlpB
16	8	3	STM2493	perM
16	8	4	STM2508	
16	8	5	STM2518	yfgJ
16	8	6	STM2526	ndk
16	8	7	STM3215	yqjI
16	8	8	STM3220	ygjO
16	8	9	STM3237	yhaL
16	8	10	STM3248	garR
16	8	11	STM3257	
16	8	12	STM3265	yraN
16	8	13	STM0651	
16	8	14	STM0655	ybeR
16	8	15	STM0691	
16	8	16	STM0697	seqA
16	8	17	STM0702	kdpE
16	8	18	STM0711	ybgI
16	8	19	STM0834	ybiP
16	8	20	STM0839	
16	8	21	STM0848	yliA
16	8	22	STM0852	yliG
16	8	23	STM0857	
16	8	24	STM0861	yliI
16	9	1	STM0987	ycaR
16	9	2	STM0992	mukF
16	9	3	STM1003	
16	9	4	STM1020	
16	9	5	STM1027	
16	9	6	STM1031	
16	9	7	STM4318	
16	9	8	STM4327	fxsA
16	9	9	STM4335	ecnA
16	9	10	STM4342	frdB
16	9	11	STM4452	nrdD
16	9	12	PSLT077	traA
16	9	13	STM4155	
16	9	14	STM0092	surA
16	9	15	Not LT2a77	
16	9	16	PSLT004	repA3
16	9	17	PSLT032	
16	9	18	PSLT063	
16	9	19	STM2838	gutQ
16	9	20	STM2160	yehV
16	9	21	STM2085	rfbN
16	9	22	STM2192	yeiB
16	9	23	STM1816	minE
16	9	24	STM2919	ygbI
16	10	1	STM1126	phoH
16	10	2	STM1137	ycdY
16	10	3	STM1151	mdoH
16	10	4	STM1157	yceI
16	10	5	STM1189	yceF
16	10	6	STM1204	fhuE
16	10	7	STM1373	sufS
16	10	8	STM1392	ssrA
16	10	9	STM1436	nemA
16	10	10	STM1447	ydhA
16	10	11	STM1460	ydgK
16	10	12	STM1465	malX
16	10	13	STM2748	
16	10	14	STM2753	
16	10	15	STM2757	
16	10	16	STM2762	
16	10	17	STM2766	
16	10	18	STM2777	iroN
16	10	19	STM2905	
16	10	20	STM2912	
16	10	21	STM2918	ygbJ
16	10	22	STM2926	pcm
16	10	23	STM2931	ygbQ
16	10	24	STM2939	ygcH
16	11	1	STM3114	speC
16	11	2	STM3120	
16	11	3	STM3125	
16	11	4	STM3137	
16	11	5	STM3145	hybE
16	11	6	STM3154	
16	11	7	STM0455	ybaX
16	11	8	STM0459	ybaO
16	11	9	STM0468	ylaB
16	11	10	STM0476	acrA
16	11	11	STM0485	ybaB
16	11	12	STM0492	ybaL
16	11	13	STM0352	
16	11	14	STM0365	yahN
16	11	15	STM0825	ybiI
16	11	16	STM1281	
16	11	17	STM1691	pspF
16	11	18	STM1592	ydcY
16	11	19	STM3104	yggW
16	11	20	STM3163	yqhC
16	11	21	STM4429	
16	11	22	STM4186	
16	11	23	STM0334	
16	11	24	STM1186	
16	12	1	STM1660	fnr
16	12	2	STM1660	fnr
16	12	3	STM0186	dksA
16	12	4	STM0186	dksA
16	12	5	STM1091	sopB
16	12	6	STM1091	sopB
16	12	7	STM2899	invF
16	12	8	STM2899	invF
16	12	9	STM2899	invF
16	12	10	STM3385	fis
16	12	11	STM3385	fis
16	12	12	STM0959	lrp
16	12	13	STM3064	iciA
16	12	14	STM1112	cbpA
16	12	15	STM1112	cbpA
16	12	16	STM1112	cbpA
16	12	17	STM3466	crp
16	12	18	STM3466	crp
16	12	19	STM4000	spf
16	12	20	GFPmut3	GFPmut3(conc)
16	12	21	GFP1	GFP1
16	12	22	RFP1	RFP1(dil)
16	12	23	EMPTY	EMPTY
16	12	24	EMPTY	EMPTY
16	13	1	ctrl-FtsQ-25ng/ul	ctrl-FtsQ-25ng/ul
16	13	2	ctrl-OmpA-25ng/ul	ctrl-OmpA-25ng/ul
16	13	3	EMPTY	EMPTY
16	13	4	EMPTY	EMPTY
16	13	5	EMPTY	EMPTY
16	13	6	EMPTY	EMPTY
16	13	7	ctrl-FtsQ-75ng/ul	ctrl-FtsQ-75ng/ul
16	13	8	ctrl-OmpA-75ng/ul	ctrl-OmpA-75ng/ul
16	13	9	EMPTY	EMPTY
16	13	10	EMPTY	EMPTY
16	13	11	EMPTY	EMPTY
16	13	12	EMPTY	EMPTY
16	13	13	ctrl-FtsQ-200ng/ul	ctrl-FtsQ-200ng/ul
16	13	14	ctrl-OmpA-200ng/ul	ctrl-OmpA-200ng/ul
16	13	15	EMPTY	EMPTY
16	13	16	EMPTY	EMPTY
16	13	17	EMPTY	EMPTY
16	13	18	EMPTY	EMPTY
16	13	19	ctrl-buffer	ctrl-buffer
16	13	20	ctrl-buffer	ctrl-buffer
16	13	21	ctrl-buffer	ctrl-buffer
16	13	22	ctrl-buffer	ctrl-buffer
16	13	23	ctrl-buffer	ctrl-buffer
16	13	24	ctrl-buffer	ctrl-buffer
16	14	1	STM3774	
16	14	2	STM2161	
16	14	3	STM2434	
16	14	4	STM2329	
16	14	5	STM2728	
16	14	6	STM3035	
16	14	7	STM1356	ydiO
16	14	8	STM2102	wzxC
16	14	9	STM2767	
16	14	10	STM4107	yijF
16	14	11	STM2923	
16	14	12	STM3117	
16	14	13	STM2601	
16	14	14	STM1206	ycfL
16	14	15	STM2104	cpsG
16	14	16	STM0475	acrB
16	14	17	STM0588	entF
16	14	18	STM2194	yeiG
16	14	19	EMPTY	EMPTY
16	14	20	EMPTY	EMPTY
16	14	21	EMPTY	EMPTY
16	14	22	EMPTY	EMPTY
16	14	23	EMPTY	EMPTY
16	14	24	EMPTY	EMPTY
