# Supplementary material for: BABAR: an R package to simplify the normalisation of common reference design microarray-based transcriptomic datasets
Source: BMC Bioinformatics. 2010 Feb 3;11:73. doi: 10.1186/1471-2105-11-73 (PMC2829013; doi:10.1186/1471-2105-11-73)
Supplement: Additional file 4 — Dataset 2. The unprocessed microarray data files and the associated .gal file for a non-heterogeneous 'good' dataset describing the transcriptomic changes of virulence genes for wild-type Salmonella and IHF mutants. [file 1471-2105-11-73-S4.ZIP › IHF_A_06A.gpr]

ATF	1.0
29	56    
"Type=GenePix Results 3"
"DateTime=2004/05/27 16:14:43"
"Settings="
"GalFile=\\Fr-netapp1a\hintoncom\Array lists\STPLMar2003.gal"
"PixelSize=10"
"Wavelengths=635	532"
"ImageFiles=\\Fr-netapp1a\hintoncom\Collaborators\Michael Mangan\New Him single transcriptomes\2004 05 27 035206A.tif 2	\\Fr-netapp1a\hintoncom\Collaborators\Michael Mangan\New Him single transcriptomes\2004 05 27 035206A.tif 3"
"NormalizationMethod=None"
"NormalizationFactors=1	1"
"JpegImage=\\Fr-netapp1a\hintoncom\Collaborators\Michael Mangan\New Him single transcriptomes\gpr\2004 05 27 035206A.jpg"
"StdDev=Type 1"
"RatioFormulations=W1/W2 (635/532)"
"FeatureType=Circular"
"Barcode="
"BackgroundSubtraction=LocalFeature"
"ImageOrigin=1720, 15080"
"JpegOrigin=1860, 15150"
"Creator=GenePix Pro 5.0.1.24"
"Scanner=GenePix 4000A [48450]"
"FocusPosition=0"
"Temperature=34.92"
"LinesAveraged=2"
"Comment="
"PMTGain=640	500"
"ScanPower=100	100"
"LaserPower=1.83	1.71"
"Filters=<Empty>	<Empty>"
"ScanRegion=172,1508,2000,3188"
"Supplier="
"Block"	"Column"	"Row"	"Name"	"ID"	"X"	"Y"	"Dia."	"F635 Median"	"F635 Mean"	"F635 SD"	"F635 CV"	"B635"	"B635 Median"	"B635 Mean"	"B635 SD"	"B635 CV"	"% > B635+1SD"	"% > B635+2SD"	"F635 % Sat."	"F532 Median"	"F532 Mean"	"F532 SD"	"F532 CV"	"B532"	"B532 Median"	"B532 Mean"	"B532 SD"	"B532 CV"	"% > B532+1SD"	"% > B532+2SD"	"F532 % Sat."	"Ratio of Medians (635/532)"	"Ratio of Means (635/532)"	"Median of Ratios (635/532)"	"Mean of Ratios (635/532)"	"Ratios SD (635/532)"	"Rgn Ratio (635/532)"	"Rgn R2 (635/532)"	"F Pixels"	"B Pixels"	"Circularity"	"Sum of Medians (635/532)"	"Sum of Means (635/532)"	"Log Ratio (635/532)"	"F635 Median - B635"	"F532 Median - B532"	"F635 Mean - B635"	"F532 Mean - B532"	"F635 Total Intensity"	"F532 Total Intensity"	"SNR 635"	"SNR 532"	"Flags"	"Normalize"	"Autoflag"
1	1	1	"yiiD"	"STM4029"	2210	15380	120	2633	3226	2491	77	171	171	174	36	20	99	99	0	1393	1730	1342	77	58	58	59	10	16	100	100	0	1.844	1.827	1.842	1.795	1.900	1.950	0.820	120	621	100	3797	4727	0.883	2462	1335	3055	1672	387150	207654	84.778	167.100	0	0	0
1	2	1	"yjiY"	"STM4532"	2380	15380	120	868	1481	1455	98	184	184	198	79	39	95	90	0	617	1078	1157	107	61	61	64	14	21	98	95	0	1.230	1.275	1.297	1.343	2.304	1.333	0.648	120	515	100	1240	2314	0.299	684	556	1297	1017	177779	129350	16.241	72.429	0	0	0
1	3	1	"glpG"	"STM3524"	2560	15380	120	3545	6012	5983	99	195	195	207	76	36	99	95	0	1616	2958	3044	102	66	66	72	23	31	96	96	0	2.161	2.011	2.101	2.166	2.058	2.129	0.758	120	502	100	4900	8709	1.112	3350	1550	5817	2892	721381	354964	76.382	125.478	0	0	0
1	4	1	"yhjC"	"STM3607"	2740	15380	120	1743	2448	1868	76	191	191	199	64	32	100	98	0	3580	5152	4357	84	68	68	80	60	75	99	99	0	0.442	0.444	0.430	0.491	2.386	0.394	0.747	120	504	100	5064	7341	-1.178	1552	3512	2257	5084	293796	618191	35.141	84.533	0	0	0
1	5	1	"dacB"	"STM3300"	2920	15380	120	1756	3822	4547	118	194	194	205	69	33	94	90	0	2068	4323	4769	110	64	64	75	58	77	99	97	0	0.779	0.852	0.762	0.673	2.521	0.915	0.825	120	511	100	3566	7887	-0.359	1562	2004	3628	4259	458635	518700	52.420	73.241	0	0	0
1	6	1	"yqjD"	"STM3229"	3100	15380	120	1683	2743	2877	104	202	202	213	73	34	100	95	0	713	1106	1049	94	64	64	66	14	21	100	100	0	2.282	2.439	2.306	2.129	2.126	2.894	0.788	120	524	100	2130	3583	1.190	1481	649	2541	1042	329131	132679	34.658	74.286	0	0	0
1	7	1	"yfhP"	"STM2544"	3280	15380	120	9501	12846	9708	75	191	191	208	110	52	100	100	0	656	796	552	69	64	64	69	24	34	100	100	0	15.726	17.288	17.239	16.546	1.763	19.591	0.821	120	524	100	9902	13387	3.975	9310	592	12655	732	1541532	95530	114.891	30.292	0	0	0
1	8	1	""	"STM0660"	3460	15390	130	607	616	294	47	181	181	183	40	21	94	86	0	4942	4924	3419	69	62	62	67	22	32	99	99	0	0.087	0.089	0.088	0.092	1.837	0.083	0.880	120	543	100	5306	5297	-3.518	426	4880	435	4862	73976	590876	10.825	220.773	0	0	0
1	9	1	""	"STM0672"	3640	15380	130	848	818	316	38	180	180	193	184	95	91	72	0	3053	2890	1231	42	58	58	63	47	74	100	100	0	0.223	0.225	0.223	0.215	1.498	0.218	0.868	120	593	100	3663	3470	-2.165	668	2995	638	2832	98131	346790	3.397	60.149	0	0	0
1	10	1	"nagB"	"STM0684"	3820	15390	130	5978	5510	1799	32	173	173	178	49	27	100	100	0	5381	4983	1807	36	56	56	58	21	36	100	100	0	1.090	1.083	1.080	1.122	1.376	1.073	0.947	120	563	100	11130	10264	0.125	5805	5325	5337	4927	661202	597989	108.816	234.524	0	0	0
1	11	1	"ybfN"	"STM0688"	4000	15390	120	286	303	100	33	174	174	176	37	21	79	67	0	867	1037	659	63	56	56	58	12	20	100	100	0	0.138	0.131	0.124	0.121	2.021	0.117	0.655	120	483	100	923	1110	-2.856	112	811	129	981	36314	124385	3.432	81.583	0	0	0
1	12	1	"eutH"	"STM2460"	4170	15380	120	544	635	290	45	179	179	187	53	28	96	94	0	2980	3614	1834	50	57	57	59	13	22	100	100	0	0.125	0.128	0.122	0.117	1.449	0.131	0.856	120	494	100	3288	4013	-3.001	365	2923	456	3557	76217	433682	8.453	273.462	0	0	0
1	13	1	"ubiE"	"STM3970"	4340	15390	130	11841	12533	5807	46	172	172	190	108	56	100	100	0	4551	4684	2136	45	57	57	62	22	35	100	100	0	2.597	2.671	2.596	2.660	1.426	2.831	0.898	120	541	100	16163	16988	1.377	11669	4494	12361	4627	1503918	562131	114.287	210.091	0	0	0
1	14	1	""	"STM3966"	4530	15390	120	4951	5156	1796	34	176	176	189	102	53	100	100	0	9734	9566	2750	28	57	57	61	22	36	100	100	0	0.493	0.524	0.510	0.511	1.294	0.526	0.914	120	494	100	14452	14489	-1.019	4775	9677	4980	9509	618735	1147927	48.696	432.045	0	0	0
1	15	1	"yigL"	"STM3962"	4700	15390	130	5217	5283	2247	42	177	177	183	50	27	100	100	0	5207	5323	2334	43	56	56	58	15	25	100	100	0	0.978	0.969	0.967	0.976	1.417	0.966	0.907	120	510	100	10191	10373	-0.031	5040	5151	5106	5267	633919	638784	102.000	351.000	0	0	0
1	16	1	"recQ"	"STM3958"	4870	15390	130	6095	6790	3822	56	178	178	213	461	216	100	98	0	3153	3541	1991	56	58	58	63	30	47	100	100	0	1.912	1.898	1.889	1.900	1.405	2.061	0.873	120	552	100	9012	10095	0.935	5917	3095	6612	3483	814784	424949	14.267	115.933	0	0	0
1	17	1	"yigG"	"STM3954"	5060	15390	130	1654	1695	984	58	175	175	207	454	219	83	67	0	819	1656	1749	105	57	57	61	28	45	99	98	0	1.941	0.951	1.313	1.234	2.767	0.619	0.463	120	567	100	2241	3119	0.957	1479	762	1520	1599	203422	198770	3.278	56.964	0	0	0
1	18	1	"yigB"	"STM3950"	5240	15390	140	3374	3763	2289	60	171	171	174	37	21	100	99	0	2756	3819	3045	79	57	57	59	15	25	99	99	0	1.187	0.955	1.084	1.132	2.245	0.841	0.796	156	624	100	5902	7354	0.247	3203	2699	3592	3762	587029	595803	97.000	250.667	0	0	0
1	19	1	"sgaB"	"STM4384"	5420	15400	130	227	309	205	66	171	171	176	41	23	60	37	0	386	749	919	122	55	55	58	15	25	84	74	0	0.169	0.199	0.248	0.261	3.910	0.178	0.679	120	536	100	387	832	-2.563	56	331	138	694	37046	89854	3.244	46.067	0	0	0
1	20	1	"cycA"	"STM4398"	5600	15400	130	10299	9889	2292	23	185	185	274	1363	497	100	97	0	9100	8709	1936	22	59	59	82	169	206	100	100	0	1.119	1.122	1.129	1.110	1.217	1.123	0.956	120	560	100	19155	18354	0.162	10114	9041	9704	8650	1186675	1045029	7.054	51.047	0	0	0
1	21	1	"ytfM"	"STM4409"	5770	15400	130	4054	6523	6940	106	190	190	219	131	59	100	99	0	2365	3727	3950	105	69	69	95	102	107	100	97	0	1.683	1.731	1.705	1.715	2.106	1.880	0.859	120	534	100	6160	9991	0.751	3864	2296	6333	3658	782753	447203	48.122	35.608	0	0	0
1	22	1	""	"STM4418"	5950	15400	130	460	651	488	74	175	175	181	47	25	90	84	0	3213	4829	4484	92	61	61	76	59	77	100	99	0	0.090	0.100	0.102	0.095	2.030	0.098	0.862	120	579	100	3437	5244	-3.467	285	3152	476	4768	78138	579450	10.000	80.559	0	0	0
1	23	1	""	"STM4422"	6130	15410	130	223	356	301	84	172	172	179	53	29	48	35	0	247	534	732	137	57	57	70	64	91	81	65	0	0.268	0.386	0.383	0.386	3.152	0.366	0.789	120	572	100	241	661	-1.897	51	190	184	477	42729	64117	3.340	7.250	0	0	0
1	24	1	"srfJ"	"STM4426"	6310	15400	120	518	613	332	54	174	174	177	37	20	95	89	0	6367	7939	5918	74	56	56	63	44	69	100	100	0	0.055	0.056	0.055	0.056	1.671	0.053	0.892	120	628	100	6655	8322	-4.197	344	6311	439	7883	73553	952734	11.784	179.000	0	0	0
1	1	2	"yaiC"	"STM0385"	2200	15550	110	384	509	338	66	172	172	177	41	23	97	90	0	1951	2875	2374	82	56	56	64	73	114	100	100	0	0.112	0.120	0.112	0.112	1.812	0.126	0.824	80	499	100	2107	3156	-3.160	212	1895	337	2819	40739	229962	8.098	38.507	0	0	0
1	2	2	"mopB"	"STM4329"	2400	15560	130	9173	14219	16395	115	186	186	199	76	38	100	100	4	133	186	167	89	59	59	67	75	111	50	22	0	121.446	110.496	101.838	111.728	2.422	116.722	0.801	120	462	100	9061	14160	6.924	8987	74	14033	127	1706296	22279	184.474	1.587	0	0	0
1	3	2	"phoP"	"STM1231"	2570	15550	120	4613	9791	12378	126	194	194	216	123	56	97	97	0	592	1053	1298	123	61	61	64	16	25	98	97	0	8.322	9.674	10.357	9.115	2.366	10.458	0.836	120	395	100	4950	10589	3.057	4419	531	9597	992	1174938	126358	77.846	61.813	0	0	0
1	4	2	"otsA"	"STM1928"	2760	15550	120	1150	1469	1294	88	187	187	207	115	55	95	91	0	2433	3231	2946	91	62	62	67	40	59	99	99	0	0.406	0.405	0.371	0.366	2.119	0.377	0.726	120	398	100	3334	4451	-1.300	963	2371	1282	3169	176268	387768	10.974	79.100	0	0	0
1	5	2	"thiF"	"STM4162"	2930	15560	120	289	393	285	72	187	187	194	46	23	74	54	0	1006	1631	1872	114	60	60	65	33	50	94	90	0	0.108	0.131	0.126	0.139	3.225	0.126	0.726	120	395	100	1048	1777	-3.213	102	946	206	1571	47170	195710	4.326	47.455	0	0	0
1	6	2	"hemE"	"STM4167"	3110	15560	120	2732	3630	3549	97	190	190	203	69	33	95	95	0	1682	2455	2705	110	63	63	66	32	48	95	95	0	1.570	1.438	1.546	1.636	2.103	1.407	0.813	120	420	100	4161	5832	0.651	2542	1619	3440	2392	435628	294655	49.667	74.656	0	0	0
1	7	2	"bfr"	"STM3443"	3290	15560	120	1579	3147	3403	108	185	185	196	65	33	91	87	0	683	1384	1538	111	61	61	64	21	32	95	90	0	2.241	2.239	2.227	2.143	2.200	2.337	0.860	120	416	100	2016	4285	1.164	1394	622	2962	1323	377616	166063	45.400	62.857	0	0	0
1	8	2	"stfA"	"STM0195"	3470	15560	120	292	487	394	80	176	176	178	39	21	69	54	0	1046	2127	2456	115	57	57	61	19	31	91	85	0	0.117	0.150	0.182	0.198	3.756	0.140	0.786	120	396	100	1105	2381	-3.092	116	989	311	2070	58481	255181	7.923	108.737	0	0	0
1	9	2	"hemL"	"STM0202"	3630	15550	110	2616	3864	3035	78	172	172	203	248	122	97	95	0	741	960	794	82	53	53	63	66	104	97	93	0	3.552	4.071	4.214	4.192	1.617	4.254	0.835	80	397	100	3132	4599	1.829	2444	688	3692	907	309115	76773	14.762	13.591	0	0	0
1	10	2	"eutD"	"STM2466"	3830	15560	120	218	330	313	94	167	167	197	240	121	22	7	0	528	1434	1811	126	52	52	62	65	104	69	63	0	0.107	0.118	0.127	0.187	5.013	0.096	0.342	120	429	100	527	1545	-3.222	51	476	163	1382	39644	172054	0.554	21.108	0	0	0
1	11	2	"crr"	"STM2433"	4000	15560	120	1111	5843	7507	128	168	168	170	38	22	80	72	0	291	1332	1596	119	53	53	56	15	26	70	60	0	3.962	4.437	4.617	4.518	2.779	4.857	0.888	120	390	100	1181	6954	1.986	943	238	5675	1279	701185	159807	149.289	85.067	0	0	0
1	12	2	"prpD"	"STM0370"	4190	15560	120	251	390	383	98	174	174	185	54	29	55	41	0	1117	1787	2035	113	56	56	62	25	40	95	90	0	0.073	0.125	0.100	0.100	3.009	0.114	0.436	120	430	100	1138	1947	-3.784	77	1061	216	1731	46829	214409	3.796	69.000	0	0	0
1	13	2	"spaQ"	"STM2889"	4360	15560	120	222	298	221	74	178	178	192	102	53	24	17	0	529	1121	1728	154	57	57	64	30	46	92	87	0	0.093	0.113	0.120	0.119	2.342	0.110	0.724	120	389	100	516	1184	-3.423	44	472	120	1064	35756	134561	1.039	35.233	0	0	0
1	14	2	"yfeJ"	"STM2437"	4540	15560	120	687	1167	1187	101	175	175	178	35	19	96	95	0	1223	2115	2399	113	53	53	57	20	35	100	100	0	0.438	0.481	0.479	0.472	1.910	0.457	0.747	120	375	100	1682	3054	-1.192	512	1170	992	2062	140011	253858	28.257	102.900	0	0	0
1	15	2	"fabH"	"STM1193"	4710	15560	130	4793	14026	17775	126	174	174	177	39	22	100	100	3	367	1039	1461	140	53	53	55	20	36	95	92	0	14.710	14.049	15.438	16.116	2.190	13.627	0.806	120	389	100	4933	14838	3.879	4619	314	13852	986	1683155	124715	355.103	49.200	0	0	0
1	16	2	"flgN"	"STM1171"	4890	15560	130	639	1077	1017	94	175	175	211	512	242	45	27	0	823	1291	1332	103	54	54	67	104	155	96	91	0	0.603	0.729	0.824	0.704	2.271	0.938	0.491	120	444	100	1233	2139	-0.729	464	769	902	1237	129288	154959	1.691	11.769	0	0	0
1	17	2	"phsC"	"STM2063"	5080	15570	130	320	675	1044	154	172	172	209	528	252	25	10	0	1564	2801	3244	115	54	54	62	81	130	97	95	0	0.098	0.183	0.122	0.117	2.958	0.165	0.381	120	419	100	1658	3250	-3.351	148	1510	503	2747	80994	336159	0.883	33.815	0	0	0
1	18	2	"pefB"	"PSLT019"	5250	15570	120	210	239	112	46	173	173	186	114	61	19	7	0	963	1808	2381	131	56	56	68	98	144	90	85	0	0.041	0.038	0.043	0.046	2.846	0.037	0.605	120	365	100	944	1818	-4.616	37	907	66	1752	28737	217018	0.465	17.755	0	0	0
1	19	2	""	"PSLT046"	5420	15570	130	3222	10897	14956	137	179	179	306	1577	515	60	48	0	785	2363	3098	131	58	58	100	355	355	63	50	0	4.186	4.650	5.013	4.757	2.282	5.365	0.831	120	454	100	3770	13023	2.065	3043	727	10718	2305	1307694	283549	6.716	6.375	0	0	0
1	20	2	"rlgA"	"PSLT045"	5630	15570	100	763	2087	4160	199	186	186	348	1840	528	27	13	0	189	455	642	141	57	57	103	404	392	28	16	0	4.371	4.776	3.924	3.313	2.293	6.774	0.560	80	331	100	709	2299	2.128	577	132	1901	398	166970	36384	0.945	0.871	0	0	0
1	21	2	"udp"	"STM3968"	5770	15570	120	212	321	329	102	177	177	189	62	32	35	26	0	88	297	440	148	56	56	65	31	47	50	40	0	1.094	0.598	0.868	0.968	3.862	0.626	0.639	120	377	100	67	385	0.129	35	32	144	241	38539	35603	2.129	7.484	0	0	0
1	22	2	"hns"	"STM1751"	5960	15580	120	2967	4094	3362	82	172	172	175	39	22	98	95	0	373	527	449	85	53	53	60	23	38	92	90	0	8.734	8.274	9.282	9.048	1.876	8.653	0.831	120	388	100	3115	4396	3.127	2795	320	3922	474	491301	63250	100.487	20.304	0	0	0
1	23	2	"prgI"	"STM2873"	6120	15580	100	330	421	242	57	172	172	185	66	35	76	58	0	312	442	372	84	53	53	74	88	118	75	63	0	0.610	0.640	0.632	0.656	1.890	0.642	0.823	80	320	100	417	638	-0.713	158	259	249	389	33693	35368	3.576	4.182	0	0	0
1	24	2	"prfC"	"STM4560"	6310	15580	130	260	1341	2175	162	172	172	192	186	96	40	38	0	81	361	606	167	53	53	71	120	169	35	30	0	3.143	3.795	3.741	3.694	2.873	4.297	0.737	120	608	100	116	1477	1.652	88	28	1169	308	160966	43270	6.177	2.417	0	0	0
1	1	3	"iclR"	"STM4187"	2220	15730	110	609	1379	1526	110	180	180	191	101	52	80	66	0	929	2514	2969	118	60	60	89	276	310	78	62	0	0.494	0.489	0.473	0.498	2.478	0.486	0.784	80	485	100	1298	3653	-1.018	429	869	1199	2454	110297	201115	11.762	8.786	0	0	0
1	2	3	"hisQ"	"STM2353"	2400	15730	120	964	1748	1971	112	186	186	200	107	53	74	64	0	831	2481	2995	120	62	62	91	284	312	66	57	0	1.012	0.646	0.734	0.845	3.177	0.613	0.786	120	428	100	1547	3981	0.017	778	769	1562	2419	209701	297697	14.467	8.415	0	0	0
1	3	3	"rpsP"	"STM2676"	2580	15730	120	5022	8381	9288	110	197	197	235	262	111	86	80	0	124	269	492	182	64	64	74	71	95	47	33	0	80.417	39.922	55.913	54.128	4.271	42.298	0.283	120	414	100	4885	8389	6.329	4825	60	8184	205	1005734	32332	31.092	2.746	0	0	0
1	4	3	"ilvH"	"STM0117"	2760	15730	130	328	690	654	94	200	200	258	305	118	39	31	0	386	1629	2021	124	63	63	80	91	113	65	58	0	0.396	0.313	0.333	0.386	3.225	0.298	0.573	120	434	100	451	2056	-1.335	128	323	490	1566	82804	195511	1.416	17.022	0	0	0
1	5	3	"putP"	"STM1125"	2940	15740	120	861	1414	1451	102	185	185	212	172	81	73	60	0	822	1311	1427	108	60	60	71	72	101	81	73	0	0.887	0.982	0.978	1.067	3.132	0.980	0.701	120	377	100	1438	2480	-0.173	676	762	1229	1251	169687	157299	6.988	17.222	0	0	0
1	6	3	"hfq"	"STM4361"	3110	15740	120	2770	6087	7621	125	176	176	182	55	30	100	97	0	246	486	516	106	59	59	68	115	169	57	42	0	13.872	13.843	14.004	14.941	2.438	17.184	0.707	120	417	100	2781	6338	3.794	2594	187	5911	427	730381	58347	107.364	3.635	0	0	0
1	7	3	"cbiK"	"STM2025"	3300	15740	120	291	351	193	54	175	175	179	45	25	69	56	0	754	1333	1453	109	58	58	61	21	34	100	98	0	0.167	0.138	0.159	0.155	2.398	0.112	0.601	120	420	100	812	1451	-2.585	116	696	176	1275	42109	160006	3.822	60.571	0	0	0
1	8	3	"cboQ"	"STM2021"	3470	15740	120	237	376	302	80	176	176	184	57	30	50	43	0	526	1509	2116	140	57	57	62	23	37	90	84	0	0.130	0.138	0.172	0.189	3.666	0.120	0.698	120	406	100	530	1652	-2.943	61	469	200	1452	45108	181081	3.368	62.913	0	0	0
1	9	3	"umuD"	"STM1998"	3650	15740	120	236	274	149	54	170	170	187	105	56	32	9	0	444	735	829	112	54	54	62	35	56	95	94	0	0.169	0.153	0.175	0.172	3.128	0.128	0.434	120	481	100	456	785	-2.563	66	390	104	681	32864	88210	0.829	19.229	0	0	0
1	10	3	"uhpB"	"STM3789"	3840	15740	120	431	757	788	104	170	170	175	47	26	76	70	0	372	623	671	107	54	54	58	25	43	81	76	0	0.821	1.032	0.965	0.947	2.943	1.139	0.769	120	392	100	579	1156	-0.285	261	318	587	569	90793	74743	12.383	22.600	0	0	0
1	11	3	"trpC"	"STM1725"	4000	15740	120	365	893	999	111	171	171	173	38	21	75	68	0	485	1519	2078	136	54	54	57	19	33	87	84	0	0.450	0.493	0.540	0.505	4.236	0.462	0.838	120	405	100	625	2187	-1.152	194	431	722	1465	107207	182264	18.947	76.947	0	0	0
1	12	3	"rpoN"	"STM3320"	4180	15750	110	761	1241	1152	92	170	170	173	38	21	96	91	0	290	442	451	102	53	53	56	18	32	90	83	0	2.494	2.753	3.000	3.022	2.367	3.421	0.662	80	388	100	828	1460	1.318	591	237	1071	389	99281	35397	28.105	21.444	0	0	0
1	13	3	"phnW"	"STM0431"	4350	15740	130	248	312	190	60	171	171	175	35	20	72	54	0	1655	2335	2394	102	54	54	60	31	51	99	97	0	0.048	0.062	0.056	0.057	2.820	0.059	0.570	120	476	100	1678	2422	-4.378	77	1601	141	2281	37385	280177	3.914	73.387	0	0	0
1	14	3	""	"STM4141"	4540	15740	120	337	500	547	109	173	173	174	34	19	90	77	0	186	277	286	103	52	52	56	25	44	90	80	0	1.224	1.453	1.540	1.283	2.601	1.891	0.782	120	412	100	298	552	0.291	164	134	327	225	59963	33236	9.588	8.840	0	0	0
1	15	3	""	"STM0346"	4710	15740	130	244	303	176	58	169	169	175	46	26	68	44	0	1039	1566	1895	121	53	53	81	207	255	92	83	0	0.076	0.089	0.085	0.094	2.706	0.070	0.569	120	451	100	1061	1647	-3.717	75	986	134	1513	36390	187975	2.783	7.174	0	0	0
1	16	3	""	"STM1042"	4910	15740	130	225	302	201	66	170	170	177	53	29	50	37	0	456	1033	1691	163	53	53	81	210	259	62	48	0	0.136	0.135	0.192	0.190	3.935	0.114	0.568	120	439	100	458	1112	-2.873	55	403	132	980	36230	123928	2.358	4.533	0	0	0
1	17	3	"sirC"	"STM1774"	5070	15750	130	637	1150	1371	119	177	177	187	93	49	87	74	0	341	582	592	101	53	53	62	84	135	79	67	0	1.597	1.839	1.825	1.626	2.838	2.283	0.600	120	393	100	748	1502	0.676	460	288	973	529	137964	69813	10.355	6.190	0	0	0
1	18	3	"orf70"	"STM1388"	5260	15750	130	477	823	836	101	183	183	198	124	62	67	54	0	251	555	750	135	55	55	72	125	173	65	42	0	1.500	1.280	1.441	1.314	3.570	1.186	0.667	120	403	100	490	1140	0.585	294	196	640	500	98722	66614	5.040	3.864	0	0	0
1	19	3	"traB"	"PSLT081"	5430	15750	130	349	485	389	80	183	183	207	200	96	40	25	0	3293	5060	5312	104	56	56	74	101	136	100	100	0	0.051	0.060	0.055	0.050	2.353	0.054	0.494	120	415	100	3403	5306	-4.285	166	3237	302	5004	58224	607150	1.390	49.366	0	0	0
1	20	3	"trbI"	"PSLT089"	5600	15750	120	231	335	280	83	175	175	218	471	216	10	2	0	694	1573	2591	164	53	53	79	311	393	64	51	0	0.087	0.105	0.113	0.121	2.556	0.088	0.632	120	435	100	697	1680	-3.517	56	641	160	1520	40209	188700	0.248	4.804	0	0	0
1	21	3	""	"PSLT093"	5790	15750	130	229	288	218	75	174	174	176	39	22	54	33	0	578	1275	2057	161	51	51	54	16	29	99	97	0	0.104	0.093	0.095	0.102	3.126	0.080	0.564	120	413	100	582	1338	-3.260	55	527	114	1224	34541	153017	2.872	76.313	0	0	0
1	22	3	"traF"	"PSLT097"	5950	15750	130	292	401	332	82	177	177	179	39	21	70	56	0	1485	3177	4678	147	53	53	66	82	124	94	90	0	0.080	0.072	0.079	0.082	3.414	0.065	0.710	120	399	100	1547	3348	-3.638	115	1432	224	3124	48136	381225	5.692	37.939	0	0	0
1	23	3	"traG"	"PSLT101"	6130	15750	130	382	678	679	100	175	175	201	211	104	49	35	0	1143	2396	3092	129	54	54	86	164	190	81	72	0	0.190	0.215	0.240	0.221	2.987	0.190	0.530	120	471	100	1296	2845	-2.395	207	1089	503	2342	81395	287501	2.261	14.085	0	0	0
1	24	3	""	"PSLT106"	6330	15760	130	597	1222	1639	134	167	167	185	183	98	66	52	0	519	980	1237	126	52	52	64	120	187	72	61	0	0.921	1.137	1.031	1.084	2.834	1.119	0.734	120	626	100	897	1983	-0.119	430	467	1055	928	146602	117590	5.667	7.633	0	0	0
1	1	4	""	"STM1656"	2220	15910	120	988	1649	1728	104	181	181	195	109	55	87	77	0	2408	3691	4001	108	61	61	86	288	334	90	85	0	0.344	0.404	0.356	0.380	2.861	0.379	0.731	120	557	100	3154	5098	-1.540	807	2347	1468	3630	197863	442863	13.339	12.517	0	0	0
1	2	4	""	"STM2716"	2400	15910	120	195	217	85	39	186	186	192	45	23	27	13	0	363	820	1271	155	62	62	66	16	24	90	86	0	0.030	0.041	0.080	0.120	5.683	0.051	0.397	120	411	100	310	789	-5.064	9	301	31	758	26027	98365	0.556	47.125	0	0	0
1	3	4	""	"STM2722"	2580	15910	120	265	283	102	36	197	197	232	258	111	7	0	0	3181	4384	3696	84	65	65	76	77	101	100	98	0	0.022	0.020	0.023	0.021	2.720	0.014	0.025	120	379	100	3184	4405	-5.518	68	3116	86	4319	33927	526046	0.198	55.948	0	0	0
1	4	4	""	"STM1618"	2750	15910	120	327	428	297	69	207	207	267	314	117	22	10	0	1295	1955	2086	106	67	67	86	99	115	90	86	0	0.098	0.117	0.117	0.109	3.127	0.102	0.302	120	384	100	1348	2109	-3.355	120	1228	221	1888	51328	234657	0.513	18.879	0	0	0
1	5	4	""	"STM1675"	2930	15910	120	426	642	698	108	185	185	216	175	81	60	36	0	1287	2266	3087	136	61	61	74	69	93	90	84	0	0.197	0.207	0.198	0.207	2.927	0.182	0.666	120	411	100	1467	2662	-2.347	241	1226	457	2205	77079	271952	2.434	31.768	0	0	0
1	6	4	""	"STM1664"	3100	15900	110	397	656	685	104	173	173	200	212	106	52	31	0	765	1649	2433	147	57	57	119	483	405	57	35	0	0.316	0.303	0.355	0.334	2.715	0.323	0.665	80	391	100	932	2075	-1.660	224	708	483	1592	52469	131884	2.151	3.168	0	0	0
1	7	4	"pyrH"	"STM0218"	3300	15920	120	6185	12119	16092	132	181	181	218	228	104	92	85	3	433	1037	1607	154	60	60	141	495	351	45	27	0	16.097	12.219	14.114	15.735	2.982	13.819	0.646	120	467	100	6377	12915	4.009	6004	373	11938	977	1454303	124473	52.197	1.810	0	0	0
1	8	4	"accA"	"STM0232"	3470	15920	120	7133	7762	4118	53	189	189	215	141	65	100	100	0	1486	1668	809	48	65	65	85	146	171	99	98	0	4.887	4.724	4.577	4.703	1.629	5.599	0.754	120	412	100	8365	9176	2.289	6944	1421	7573	1603	931465	200206	53.525	10.842	0	0	0
1	9	4	"panC"	"STM0181"	3650	15920	120	3439	4928	4800	97	184	184	194	61	31	99	99	0	1357	1947	1872	96	62	62	71	33	46	97	96	0	2.514	2.517	2.456	2.698	1.967	2.891	0.700	120	446	100	4550	6629	1.330	3255	1295	4744	1885	591371	233629	77.607	56.848	0	0	0
1	10	4	"sbmC"	"STM2061"	3840	15920	120	599	1112	1474	132	175	175	179	39	21	90	82	0	463	896	1229	137	59	59	65	24	36	91	87	0	1.050	1.119	1.139	1.053	2.934	1.208	0.775	120	392	100	828	1774	0.070	424	404	937	837	133457	107517	23.923	34.625	0	0	0
1	11	4	"yeeO"	"STM2013"	4000	15920	120	465	680	622	91	173	173	175	36	20	92	85	0	1896	2859	3313	115	58	58	66	35	53	97	97	0	0.159	0.181	0.194	0.183	2.551	0.143	0.676	120	390	100	2130	3308	-2.654	292	1838	507	2801	81570	343020	14.028	79.800	0	0	0
1	12	4	"rcsA"	"STM1982"	4190	15920	120	267	360	258	71	175	175	177	40	22	69	54	0	1158	2007	2087	103	55	55	65	43	66	98	95	0	0.083	0.095	0.085	0.087	2.769	0.095	0.668	120	478	100	1195	2137	-3.584	92	1103	185	1952	43241	240861	4.575	45.163	0	0	0
1	13	4	"yjbB"	"STM4189"	4380	15910	110	290	420	287	68	174	174	177	39	22	81	62	0	491	861	896	104	55	55	63	39	61	98	93	0	0.266	0.305	0.273	0.284	2.348	0.277	0.730	80	387	100	552	1052	-1.910	116	436	246	806	33566	68840	6.231	20.462	0	0	0
1	14	4	"ubiA"	"STM4234"	4540	15920	130	791	1684	2398	142	173	173	174	36	20	100	99	0	1123	2457	3733	151	53	53	57	24	42	100	100	0	0.578	0.629	0.595	0.596	2.145	0.630	0.834	120	467	100	1688	3915	-0.792	618	1070	1511	2404	202103	294808	41.944	100.000	0	0	0
1	15	4	""	"STM4242"	4720	15920	120	677	1009	1038	102	169	169	173	38	21	97	95	0	2901	4281	4573	106	51	51	58	32	55	100	100	0	0.178	0.199	0.175	0.177	1.945	0.177	0.682	120	430	100	3358	5070	-2.488	508	2850	840	4230	121033	513776	22.000	131.969	0	0	0
1	16	4	""	"STM4272"	4890	15920	120	379	497	360	72	168	168	173	47	27	97	88	0	1429	2424	2779	114	51	51	62	101	162	100	100	0	0.153	0.139	0.155	0.146	2.017	0.111	0.650	120	421	100	1589	2702	-2.707	211	1378	329	2373	59656	290847	6.894	23.386	0	0	0
1	17	4	"yjcG"	"STM4273"	5070	15920	130	342	479	427	89	171	171	184	64	34	90	65	0	2557	4801	6698	139	51	51	53	13	24	100	100	0	0.068	0.065	0.061	0.062	1.876	0.056	0.805	120	377	100	2677	5058	-3.873	171	2506	308	4750	57502	576170	4.609	365.231	0	0	0
1	18	4	"sixA"	"STM2387"	5230	15930	140	2694	4070	4532	111	175	175	190	85	44	98	95	0	303	469	495	105	51	51	54	18	33	96	89	0	9.996	9.318	9.676	9.152	2.174	12.602	0.521	156	415	100	2771	4313	3.321	2519	252	3895	418	634911	73094	45.647	23.056	0	0	0
1	19	4	"fes"	"STM0586"	5430	15920	120	334	627	785	125	171	171	178	71	39	63	52	0	201	393	442	112	51	51	52	10	19	92	83	0	1.087	1.333	1.285	1.104	3.753	1.967	0.577	120	403	100	313	798	0.120	163	150	456	342	75185	47200	6.324	34.100	0	0	0
1	20	4	"maa"	"STM0472"	5610	15930	130	520	1159	1511	130	170	170	174	40	22	84	72	0	414	986	1349	136	51	51	53	15	28	86	85	0	0.964	1.058	1.017	1.029	3.521	1.155	0.639	120	435	100	713	1924	-0.053	350	363	989	935	139099	118349	24.625	62.200	0	0	0
1	21	4	"ybbJ"	"STM0500"	5780	15930	120	370	599	675	112	172	172	173	35	20	76	65	0	310	566	900	159	51	51	53	12	22	90	85	0	0.764	0.829	0.848	0.898	3.160	0.836	0.545	120	398	100	457	942	-0.387	198	259	427	515	71839	67880	12.171	42.750	0	0	0
1	22	4	"allD"	"STM0528"	5960	15930	120	234	286	156	54	177	177	179	36	20	60	42	0	867	1985	3013	151	54	54	63	79	125	91	84	0	0.070	0.056	0.059	0.069	3.117	0.044	0.632	120	404	100	870	2040	-3.834	57	813	109	1931	34279	238244	2.972	24.329	0	0	0
1	23	4	"yfdH"	"STM0558"	6140	15930	120	320	537	829	154	176	176	181	54	29	70	56	0	1117	2214	2538	114	54	54	64	81	126	92	81	0	0.135	0.167	0.151	0.154	2.703	0.477	0.202	120	417	100	1207	2521	-2.884	144	1063	361	2160	64459	265709	6.593	26.543	0	0	0
1	24	4	""	"STM0573"	6310	15940	120	216	361	318	88	163	163	169	52	30	50	40	0	438	1183	1817	153	50	50	52	30	57	89	85	0	0.137	0.175	0.194	0.197	3.136	0.155	0.795	120	518	100	441	1331	-2.872	53	388	198	1133	43355	141906	3.692	37.700	0	0	0
1	1	5	""	"STM1836"	2210	16080	110	1310	1512	1016	67	182	182	221	289	130	90	73	0	2195	2538	1806	71	61	61	114	416	364	88	82	0	0.529	0.537	0.565	0.564	2.062	0.458	0.640	80	466	100	3262	3807	-0.920	1128	2134	1330	2477	120996	203054	4.467	5.827	0	0	0
1	2	5	"ycgN"	"STM1811"	2400	16090	120	1723	2796	2765	98	183	183	228	309	135	95	85	0	1029	1740	1851	106	60	60	121	444	366	76	54	0	1.589	1.555	1.640	1.603	2.047	1.559	0.762	120	409	100	2509	4293	0.668	1540	969	2613	1680	335484	208743	8.311	3.646	0	0	0
1	3	5	"kdsA"	"STM1772"	2560	16090	150	4288	7397	9373	126	187	187	200	67	33	100	100	0	736	1224	1414	115	60	60	65	29	44	98	96	0	6.067	6.194	6.686	6.015	2.383	7.727	0.706	156	445	100	4777	8374	2.601	4101	676	7210	1164	1153953	191020	107.418	39.966	0	0	0
1	4	5	"galU"	"STM1752"	2750	16080	120	8205	10294	6659	64	196	196	212	81	38	100	100	0	1960	2223	1353	60	61	61	67	32	47	100	100	0	4.217	4.671	4.334	4.363	1.754	5.394	0.774	120	417	100	9908	12260	2.076	8009	1899	10098	2162	1235271	266750	124.469	67.375	0	0	0
1	5	5	"yeaB"	"STM1825"	2920	16080	110	1075	1173	633	53	189	189	215	128	59	97	90	0	1227	1246	651	52	63	63	86	153	177	98	95	0	0.761	0.832	0.843	0.784	1.440	0.895	0.750	80	388	100	2050	2167	-0.394	886	1164	984	1183	93828	99706	7.484	7.582	0	0	0
1	6	5	""	"STM1808"	3110	16090	120	656	742	328	44	184	184	245	399	162	65	16	0	1303	1537	867	56	62	62	165	517	313	96	66	0	0.380	0.378	0.384	0.380	1.741	0.405	0.295	120	527	100	1713	2033	-1.395	472	1241	558	1475	89066	184392	1.246	2.654	0	0	0
1	7	5	""	"STM4011"	3310	16100	110	281	356	232	65	192	192	244	430	176	13	3	0	1218	2186	3022	138	64	64	138	361	261	82	61	0	0.077	0.077	0.086	0.078	2.660	0.067	0.548	80	373	100	1243	2286	-3.697	89	1154	164	2122	28451	174870	0.260	5.673	0	0	0
1	8	5	"yihG"	"STM3998"	3450	16090	110	541	1120	1389	124	192	192	245	263	107	55	40	0	603	1262	1847	146	64	64	124	344	277	53	42	0	0.647	0.775	0.723	0.662	3.937	0.576	0.668	80	373	100	888	2126	-0.627	349	539	928	1198	89603	100996	3.327	3.308	0	0	0
1	9	5	"argC"	"STM4121"	3650	16100	120	439	1081	1349	124	178	178	211	211	100	53	45	0	1011	2123	3075	144	59	59	110	314	285	69	60	0	0.274	0.438	0.436	0.400	3.264	0.397	0.719	120	450	100	1213	2967	-1.867	261	952	903	2064	129662	254740	4.123	6.411	0	0	0
1	10	5	"ego"	"STM4074"	3830	16100	120	228	304	253	83	168	168	175	44	25	57	37	0	834	2044	3566	174	57	57	63	23	36	95	90	0	0.077	0.068	0.095	0.094	4.289	0.062	0.755	120	371	100	837	2123	-3.695	60	777	136	1987	36446	245310	2.932	86.130	0	0	0
1	11	5	"cpxP"	"STM4060"	4000	16100	120	424	957	1363	142	172	172	176	40	22	89	76	0	435	1214	1833	150	57	57	64	33	51	90	84	0	0.667	0.678	0.703	0.733	3.334	0.677	0.740	120	366	100	630	1942	-0.585	252	378	785	1157	114863	145639	19.525	34.848	0	0	0
1	12	5	""	"Not LT2a86"	4170	16100	120	352	941	1486	157	175	175	179	41	22	75	67	0	191	747	1469	196	56	56	65	45	69	70	55	0	1.311	1.109	1.458	1.528	3.289	1.040	0.703	120	415	100	312	1457	0.391	177	135	766	691	112912	89586	18.585	15.156	0	0	0
1	13	5	"smg"	"STM3404"	4360	16100	120	543	1375	1805	131	180	180	184	42	22	88	79	0	401	1311	1991	151	55	55	61	40	65	90	83	0	1.049	0.951	0.993	0.997	2.636	0.958	0.687	120	452	100	709	2451	0.069	363	346	1195	1256	164958	157357	28.357	31.250	0	0	0
1	14	5	"rpsM"	"STM3418"	4540	16110	120	3577	9921	14527	146	183	183	188	49	26	99	97	1	82	245	729	297	52	52	54	11	20	73	60	0	113.133	50.456	109.275	98.819	3.673	40.174	0.338	120	408	100	3424	9931	6.822	3394	30	9738	193	1190469	29458	198.633	17.364	0	0	0
1	15	5	"rpsH"	"STM3426"	4720	16110	120	9529	15783	17977	113	183	183	193	90	46	98	96	5	73	97	67	69	51	51	55	30	54	37	20	0	424.818	339.130	311.451	321.943	2.781	367.391	0.631	120	401	100	9368	15646	8.731	9346	22	15600	46	1893931	11593	173.222	1.400	0	0	0
1	16	5	"rpsQ"	"STM3431"	4890	16110	120	1928	4525	7693	170	179	179	208	147	70	99	93	0	132	230	302	131	51	51	56	32	57	75	58	0	21.593	24.279	23.931	23.574	2.261	27.275	0.839	120	400	100	1830	4525	4.432	1749	81	4346	179	542979	27595	29.367	5.438	0	0	0
1	17	5	"rplV"	"STM3435"	5070	16100	120	7611	13813	16764	121	197	197	252	178	70	99	98	1	138	202	190	94	52	52	55	14	25	89	80	0	86.209	90.773	91.449	85.531	2.308	103.154	0.700	120	389	100	7500	13766	6.430	7414	86	13616	150	1657508	24229	76.185	10.500	0	0	0
1	18	5	"rplC"	"STM3440"	5250	16110	120	12057	19949	18992	95	188	188	236	154	65	100	100	5	100	151	149	98	51	51	54	22	40	81	54	0	242.224	197.610	220.950	206.131	2.442	216.605	0.508	120	363	100	11918	19861	7.920	11869	49	19761	100	2393827	18062	128.006	4.409	0	0	0
1	19	5	"yjgA"	"STM4437"	5420	16100	120	1226	4411	7806	176	173	173	182	74	40	87	80	0	339	1169	1944	166	51	51	54	21	38	91	85	0	3.656	3.791	2.989	3.092	3.755	4.840	0.605	120	397	100	1341	5356	1.870	1053	288	4238	1118	529280	140295	57.149	53.095	0	0	0
1	20	5	"holC"	"STM4476"	5600	16110	120	1861	3522	4171	118	177	177	179	43	24	96	95	0	337	599	737	123	52	52	54	9	16	99	94	0	5.909	6.115	6.233	6.110	2.721	8.070	0.499	120	414	100	1969	3892	2.563	1684	285	3345	547	422613	71841	77.744	60.556	0	0	0
1	21	5	"yjiE"	"STM4511"	5790	16110	120	391	699	808	115	173	173	197	239	121	46	27	0	901	1929	2739	141	54	54	93	315	338	70	58	0	0.257	0.281	0.362	0.272	3.859	0.253	0.667	120	387	100	1065	2401	-1.958	218	847	526	1875	83920	231448	2.100	5.829	0	0	0
1	22	5	"fhuF"	"STM4550"	5950	16110	120	338	1966	3888	197	176	176	198	241	121	42	35	0	140	990	2252	227	54	54	93	320	344	35	23	0	1.884	1.912	2.527	2.521	3.710	1.847	0.813	120	374	100	248	2726	0.914	162	86	1790	936	235894	118758	7.336	2.803	0	0	0
1	23	5	"smp"	"STM4577"	6130	16110	120	402	895	1168	130	174	174	179	49	27	75	70	0	408	992	1566	157	53	53	57	45	78	80	73	0	0.642	0.768	0.782	0.781	2.901	0.691	0.589	120	431	100	583	1660	-0.639	228	355	721	939	107445	119016	14.612	20.778	0	0	0
1	24	5	"arcA"	"STM4598"	6310	16110	100	176	174	36	20	173	173	175	44	25	11	1	0	50	51	8	15	51	51	55	49	89	0	0	0	-3.000	100000.000	5.375	4.663	3.476	26.904	0.026	80	396	100	2	1	Error	3	-1	1	0	13942	4065	-0.023	-0.082	-50	0	0
1	1	6	""	"STM3548"	2220	16260	120	234	311	449	144	178	178	209	262	125	13	2	0	890	1577	1853	117	58	58	86	283	329	79	60	0	0.067	0.088	0.060	0.067	3.739	0.083	0.150	120	543	100	888	1652	-3.893	56	832	133	1519	37344	189219	0.389	5.269	0	0	0
1	2	6	"yhgG"	"STM3507"	2400	16270	120	374	632	738	116	179	179	196	104	53	75	47	0	273	563	874	155	57	57	70	121	172	66	44	0	0.903	0.895	1.003	1.042	3.204	0.819	0.557	120	434	100	411	959	-0.148	195	216	453	506	75894	67528	4.192	4.074	0	0	0
1	3	6	"nanA"	"STM3339"	2580	16260	110	256	336	210	62	181	181	196	102	52	42	23	0	1441	2890	4088	141	58	58	64	42	65	95	92	0	0.054	0.055	0.060	0.069	3.342	0.041	0.426	80	376	100	1458	2987	-4.205	75	1383	155	2832	26853	231236	1.373	67.286	0	0	0
1	4	6	"mtgA"	"STM3326"	2750	16270	120	1255	1893	3730	197	184	184	192	46	23	99	95	0	963	1273	1082	84	60	60	69	64	92	98	95	0	1.186	1.409	1.212	1.141	2.520	4.742	0.216	120	454	100	1974	2922	0.246	1071	903	1709	1213	227115	152716	36.978	18.813	0	0	0
1	5	6	"yhbZ"	"STM3301"	2930	16260	120	2122	5299	8791	165	183	183	202	107	52	91	85	0	631	1250	1808	144	63	63	80	109	136	79	67	0	3.414	4.310	3.861	3.820	3.185	5.112	0.825	120	461	100	2507	6303	1.771	1939	568	5116	1187	635887	150051	47.636	10.734	0	0	0
1	6	6	"truB"	"STM3284"	3110	16260	120	5605	7707	7247	94	184	184	222	383	172	95	91	0	753	1038	900	86	64	64	72	45	62	92	88	0	7.868	7.724	8.159	8.160	2.393	9.014	0.750	120	433	100	6110	8497	2.976	5421	689	7523	974	924794	124528	19.543	21.467	0	0	0
1	7	6	"yqhD"	"STM3164"	3290	16270	130	3950	8125	11106	136	189	189	260	574	220	90	82	0	478	924	1280	138	62	62	102	224	219	65	43	0	9.041	9.206	8.822	10.658	3.376	11.857	0.591	120	449	100	4177	8798	3.176	3761	416	7936	862	974967	110928	13.702	3.670	0	0	0
1	8	6	"yghU"	"STM3140"	3460	16270	120	374	812	1056	130	182	182	249	485	194	32	19	0	726	1531	2602	169	59	59	104	291	279	62	52	0	0.288	0.428	0.453	0.427	3.272	0.385	0.449	120	441	100	859	2102	-1.797	192	667	630	1472	97408	183689	1.161	4.904	0	0	0
1	9	6	"mltC"	"STM3112"	3650	16270	120	1481	3122	3910	125	171	171	175	38	21	97	95	0	907	1902	2670	140	55	55	59	19	32	95	88	0	1.538	1.598	1.771	1.904	2.802	1.751	0.635	120	384	100	2162	4798	0.621	1310	852	2951	1847	374677	228200	77.553	97.000	0	0	0
1	10	6	"yggJ"	"STM3094"	3820	16270	120	2392	4566	5526	121	169	169	173	37	21	100	99	0	790	1455	1768	121	54	54	55	12	21	99	93	0	3.020	3.138	3.369	3.561	3.182	3.918	0.593	120	358	100	2959	5798	1.595	2223	736	4397	1401	547885	174635	118.730	116.667	0	0	0
1	11	6	""	"STM3073"	4000	16270	120	238	542	1399	258	173	173	179	53	29	54	35	0	449	1314	2292	174	54	54	58	23	39	89	79	0	0.165	0.293	0.190	0.232	5.217	0.353	0.240	120	380	100	460	1629	-2.603	65	395	369	1260	65065	157657	6.849	54.609	0	0	0
1	12	6	"ygfA"	"STM3061"	4190	16280	130	471	956	1131	118	175	175	180	51	28	81	70	0	573	1449	2226	153	56	56	62	38	61	91	81	0	0.573	0.561	0.631	0.649	3.608	0.476	0.660	120	390	100	813	2174	-0.805	296	517	781	1393	114682	173906	15.216	36.500	0	0	0
1	13	6	"yeaH"	"STM1284"	4360	16270	120	979	1521	1812	119	177	177	182	37	20	95	93	0	1838	2901	3551	122	56	56	60	33	55	98	97	0	0.450	0.472	0.530	0.471	2.415	0.459	0.740	120	362	100	2584	4189	-1.152	802	1782	1344	2845	182483	348082	36.189	86.091	0	0	0
1	14	6	"ydiZ"	"STM1325"	4540	16280	130	399	550	485	88	186	186	195	56	28	76	63	0	286	545	716	131	54	54	56	11	19	95	90	0	0.918	0.741	0.881	0.822	3.220	0.629	0.649	120	340	100	445	855	-0.123	213	232	364	491	65949	65399	6.339	44.455	0	0	0
1	15	6	"aroH"	"STM1347"	4710	16280	130	1168	3186	4651	145	187	187	201	96	47	85	79	0	713	2093	2835	135	54	54	59	55	93	90	80	0	1.489	1.471	1.471	1.448	3.055	1.664	0.635	120	363	100	1640	5038	0.574	981	659	2999	2039	382370	251130	31.094	36.982	0	0	0
1	16	6	"orf242"	"STM1390"	4900	16280	130	372	1193	2305	193	189	189	222	151	68	55	40	0	661	1825	3179	174	55	55	60	34	56	85	78	0	0.302	0.567	0.450	0.443	3.626	0.589	0.484	120	373	100	789	2774	-1.727	183	606	1004	1770	143150	218980	6.430	51.912	0	0	0
1	17	6	"ydhO"	"STM1432"	5070	16290	140	1056	2418	3485	144	205	205	259	173	66	76	64	0	570	1419	2014	141	56	56	61	21	34	85	82	0	1.656	1.624	1.714	1.771	3.622	1.805	0.768	156	392	100	1365	3576	0.727	851	514	2213	1363	377228	221381	12.480	64.667	0	0	0
1	18	6	"ydgR"	"STM1452"	5250	16280	130	4491	7869	11003	139	194	194	236	144	61	98	90	0	736	1308	1733	132	55	55	60	27	45	95	90	0	6.310	6.125	5.349	5.938	2.865	7.348	0.703	120	394	100	4978	8928	2.658	4297	681	7675	1253	944250	156939	53.007	46.222	0	0	0
1	19	6	"ugpC"	"STM3554"	5420	16280	130	786	1364	2203	161	186	186	195	71	36	95	90	0	1887	3479	5584	160	56	56	61	27	44	98	97	0	0.328	0.344	0.354	0.332	2.372	0.352	0.801	120	419	100	2431	4601	-1.610	600	1831	1178	3423	163673	417497	16.465	126.593	0	0	0
1	20	6	"ftsX"	"STM3569"	5600	16280	120	2531	3338	2225	66	185	185	194	103	53	99	97	0	1884	2220	1596	71	57	57	63	43	68	100	99	0	1.284	1.458	1.409	1.442	1.904	1.658	0.625	120	398	100	4173	5316	0.361	2346	1827	3153	2163	400501	266397	30.524	50.163	0	0	0
1	21	6	"yhhM"	"STM3574"	5770	16290	130	333	665	864	129	182	182	215	261	121	34	24	0	314	826	1361	164	59	59	106	342	322	44	24	0	0.592	0.630	0.596	0.676	3.210	0.583	0.721	120	432	100	406	1250	-0.756	151	255	483	767	79774	99143	1.724	2.105	0	0	0
1	22	6	"yhhS"	"STM3581"	5950	16280	120	806	1259	1385	110	181	181	211	252	119	71	54	0	1784	2699	3216	119	56	56	106	350	330	85	75	0	0.362	0.408	0.386	0.373	2.820	0.358	0.548	120	409	100	2353	3721	-1.467	625	1728	1078	2643	151040	323908	4.159	7.409	0	0	0
1	23	6	"yhhJ"	"STM3585"	6130	16290	120	326	552	622	112	175	175	176	37	21	78	66	0	1392	2946	4563	154	53	53	58	49	84	95	86	0	0.113	0.130	0.139	0.137	4.058	0.107	0.652	120	393	100	1490	3270	-3.149	151	1339	377	2893	66203	353498	10.162	58.939	0	0	0
1	24	6	"gor"	"STM3597"	6310	16290	120	2676	6791	9891	145	173	173	181	102	56	99	97	0	1427	2533	3436	135	51	51	55	42	76	98	95	0	1.819	2.666	2.456	2.526	2.526	3.195	0.753	120	527	100	3879	9100	0.863	2503	1376	6618	2482	814873	303948	64.804	59.000	0	0	0
1	1	7	"yicN"	"STM3786"	2220	16440	120	431	568	490	86	173	173	178	39	21	84	76	0	702	1082	1262	116	56	56	57	9	15	99	97	0	0.399	0.385	0.391	0.387	2.595	0.334	0.639	120	538	100	904	1421	-1.324	258	646	395	1026	68205	129869	10.000	113.889	0	0	0
1	2	7	"yidH"	"STM3805"	2380	16440	110	517	754	728	96	179	179	206	193	93	65	43	0	565	861	958	111	56	56	100	309	309	63	40	0	0.664	0.714	0.677	0.739	3.410	0.640	0.590	80	404	100	847	1380	-0.591	338	509	575	805	60285	68849	2.839	2.463	0	0	0
1	3	7	"yidQ"	"STM3810"	2570	16440	110	375	634	838	132	183	183	220	230	104	45	22	0	461	819	1244	151	57	57	118	371	314	56	32	0	0.475	0.592	0.620	0.592	3.428	0.725	0.825	80	473	100	596	1213	-1.073	192	404	451	762	50723	65533	1.800	1.889	0	0	0
1	4	7	""	"STM3820"	2750	16450	120	266	416	578	138	181	181	194	132	68	36	21	0	1336	3138	4231	134	58	58	86	248	288	84	73	0	0.067	0.076	0.051	0.061	3.961	0.085	0.463	120	456	100	1363	3315	-3.910	85	1278	235	3080	49888	376598	1.682	12.306	0	0	0
1	5	7	"torR"	"STM3824"	2930	16450	120	2274	2694	1465	54	178	178	198	253	127	100	97	0	2523	2712	1166	42	63	63	70	57	81	100	100	0	0.852	0.950	0.919	0.897	1.702	0.993	0.712	120	428	100	4556	5165	-0.231	2096	2460	2516	2649	323298	325383	9.866	46.351	0	0	0
1	6	7	"dgoR"	"STM3830"	3100	16450	120	796	1093	870	79	179	179	197	253	128	87	60	0	1808	2517	2490	98	63	63	68	29	42	100	100	0	0.354	0.372	0.358	0.383	2.038	0.289	0.660	120	430	100	2362	3368	-1.500	617	1745	914	2454	131145	302041	3.542	84.448	0	0	0
1	7	7	"pdxA"	"STM0091"	3280	16450	120	11939	13286	6301	47	182	182	224	440	196	99	99	0	3146	3400	1655	48	61	61	74	61	82	96	95	0	3.811	3.925	3.873	4.480	1.918	4.092	0.898	120	448	100	14842	16443	1.930	11757	3085	13104	3339	1594356	408015	29.686	54.525	0	0	0
1	8	7	""	"STM0099"	3460	16440	110	319	357	140	39	184	184	227	459	202	5	0	0	876	1040	783	75	59	59	74	75	101	100	100	0	0.165	0.176	0.164	0.174	1.894	0.244	0.019	80	407	100	952	1154	-2.597	135	817	173	981	28546	83203	0.283	12.880	0	0	0
1	9	7	"yabB"	"STM0119"	3650	16450	140	1152	3385	5293	156	181	181	191	142	74	81	75	0	434	930	1361	146	55	55	63	51	80	75	68	0	2.562	3.662	3.367	3.553	3.014	4.582	0.674	156	502	100	1350	4079	1.357	971	379	3204	875	528129	145127	22.493	17.000	0	0	0
1	10	7	"murE"	"STM0123"	3820	16450	120	5123	6842	6839	99	182	182	185	41	22	100	100	0	769	1240	1370	110	55	55	58	17	29	100	97	0	6.920	5.620	5.926	6.735	2.455	6.549	0.637	120	404	100	5655	7845	2.791	4941	714	6660	1185	821092	148741	162.366	69.529	0	0	0
1	11	7	"lpxC"	"STM0134"	4000	16440	130	2184	6220	10346	166	183	183	190	54	28	96	95	0	443	1143	1798	157	56	56	62	26	41	90	82	0	5.171	5.554	5.916	5.743	3.178	6.430	0.798	120	439	100	2388	7124	2.370	2001	387	6037	1087	746340	137121	111.667	41.577	0	0	0
1	12	7	"hofC"	"STM0142"	4180	16450	140	260	720	1410	195	177	177	183	52	28	58	44	0	589	2371	4272	180	56	56	62	28	45	89	83	0	0.156	0.235	0.177	0.189	4.446	0.259	0.622	156	432	100	616	2858	-2.683	83	533	543	2315	112270	369943	10.327	82.464	0	0	0
1	13	7	""	"STM1546"	4360	16450	120	401	556	441	79	175	175	179	36	20	88	80	0	943	1558	1720	110	57	57	63	23	36	99	99	0	0.255	0.254	0.265	0.252	2.789	0.214	0.593	120	348	100	1112	1882	-1.971	226	886	381	1501	66768	187015	10.472	65.000	0	0	0
1	14	7	""	"STM1550"	4530	16450	140	435	1074	1942	180	178	178	185	40	21	83	73	0	304	864	1516	175	56	56	62	21	33	85	76	0	1.036	1.109	1.000	1.171	3.897	1.354	0.561	156	365	100	505	1704	0.051	257	248	896	808	167495	134710	22.225	38.190	0	0	0
1	15	7	""	"STM1555"	4700	16450	120	435	743	991	133	176	176	183	43	23	80	70	0	926	1514	2066	136	54	54	60	53	88	91	86	0	0.297	0.388	0.343	0.329	3.607	0.285	0.422	120	340	100	1131	2027	-1.751	259	872	567	1460	89184	181735	13.023	27.434	0	0	0
1	16	7	""	"STM1561"	4880	16450	120	415	552	500	90	185	185	201	132	65	65	43	0	1837	2577	2902	112	56	56	69	70	101	97	93	0	0.129	0.146	0.120	0.122	2.447	0.139	0.692	120	373	100	2011	2888	-2.953	230	1781	367	2521	66257	309284	2.659	35.829	0	0	0
1	17	7	"adhP"	"STM1567"	5060	16460	120	1935	3271	3139	95	190	190	238	416	174	85	74	0	1583	2343	2230	95	60	60	94	281	298	85	75	0	1.146	1.350	1.360	1.352	2.290	1.491	0.607	120	341	100	3268	5364	0.196	1745	1523	3081	2283	392535	281113	7.291	8.004	0	0	0
1	18	7	"yddG"	"STM1571"	5240	16460	120	542	1324	1994	150	184	184	235	441	187	45	30	0	1596	3097	4480	144	57	57	88	272	309	80	71	0	0.233	0.375	0.260	0.287	3.466	0.312	0.442	120	391	100	1897	4180	-2.104	358	1539	1140	3040	158847	371627	2.469	11.063	0	0	0
1	19	7	"topA"	"STM1714"	5420	16470	130	3174	5755	7372	128	184	184	213	213	100	93	89	0	661	1130	1406	124	57	57	65	34	52	91	87	0	4.950	5.192	5.396	5.626	2.942	6.391	0.666	120	437	100	3594	6644	2.308	2990	604	5571	1073	690561	135556	26.019	31.324	0	0	0
1	20	7	"trpH"	"STM1721"	5590	16460	120	2939	4015	3740	93	188	188	204	202	99	99	98	0	1654	2412	2352	97	59	59	67	49	73	99	98	0	1.725	1.626	1.627	1.709	2.174	1.734	0.736	120	418	100	4346	6180	0.786	2751	1595	3827	2353	481765	289421	18.866	47.857	0	0	0
1	21	7	"cls"	"STM1739"	5780	16470	120	1627	2664	3288	123	187	187	203	122	60	85	78	0	1337	2241	2954	131	59	59	68	55	80	94	89	0	1.127	1.135	1.004	1.113	3.402	1.231	0.572	120	490	100	2718	4659	0.172	1440	1278	2477	2182	319726	268883	20.172	39.509	0	0	0
1	22	7	"tdk"	"STM1750"	5970	16460	110	865	1592	2037	127	186	186	196	84	42	97	91	0	425	991	1179	118	57	57	63	44	69	100	95	0	1.845	1.505	1.698	1.573	2.248	1.917	0.508	80	405	100	1047	2340	0.884	679	368	1406	934	127378	79254	16.619	21.091	0	0	0
1	23	7	"narX"	"STM1766"	6130	16460	130	1085	2024	2340	115	181	181	183	47	25	98	95	0	2575	4525	5923	130	54	54	57	20	35	100	100	0	0.359	0.412	0.413	0.395	2.408	0.355	0.704	120	446	100	3425	6314	-1.480	904	2521	1843	4471	242870	542991	39.170	223.400	0	0	0
1	24	7	"ychM"	"STM1781"	6300	16460	120	992	2234	2739	122	178	178	183	44	24	97	96	0	1250	2661	3434	129	52	52	55	22	40	100	99	0	0.679	0.788	0.853	0.815	2.713	0.736	0.676	120	504	100	2012	4665	-0.558	814	1198	2056	2609	268052	319307	46.614	118.455	0	0	0
1	1	8	""	"STM2303"	2210	16620	110	764	1025	755	73	173	173	176	47	26	100	100	0	791	1142	1010	88	55	55	56	9	16	100	100	0	0.803	0.784	0.818	0.831	1.861	0.720	0.633	80	486	100	1327	1939	-0.317	591	736	852	1087	81974	91327	18.064	120.667	0	0	0
1	2	8	"nuoL"	"STM2318"	2390	16630	120	21206	21475	11976	55	175	175	191	128	67	100	99	0	3872	3843	2101	54	56	56	71	148	208	97	95	0	5.511	5.625	5.520	5.636	2.048	5.854	0.925	120	524	100	24847	25087	2.462	21031	3816	21300	3787	2576961	461148	166.281	25.486	0	0	0
1	3	8	"nuoA"	"STM2328"	2570	16620	110	7276	10935	11345	103	176	176	192	139	72	100	100	0	668	995	920	92	56	56	75	241	321	91	66	0	11.601	11.458	10.971	10.823	1.709	13.785	0.735	80	427	100	7712	11698	3.536	7100	612	10759	939	874816	79571	77.288	3.817	0	0	0
1	4	8	"yfbT"	"STM2334"	2740	16630	120	1708	2398	2013	83	175	175	182	53	29	99	97	0	1089	1672	1417	84	57	57	62	29	46	98	96	0	1.485	1.376	1.424	1.461	2.179	1.482	0.730	120	437	100	2565	3838	0.571	1533	1032	2223	1615	287735	200696	41.811	55.517	0	0	0
1	5	8	""	"STM2340"	2930	16630	120	374	487	319	65	175	175	193	254	131	43	19	0	1829	2306	1963	85	59	59	63	28	44	99	99	0	0.112	0.139	0.138	0.135	2.468	0.112	0.249	120	426	100	1969	2559	-3.153	199	1770	312	2247	58469	276754	1.157	80.107	0	0	0
1	6	8	""	"STM2344"	3100	16620	110	269	292	94	32	176	176	195	264	135	7	0	0	1478	1774	1201	67	60	60	63	20	31	100	100	0	0.066	0.068	0.068	0.062	2.093	0.057	0.527	80	393	100	1511	1830	-3.930	93	1418	116	1714	23330	141951	0.367	85.550	0	0	0
1	7	8	""	"STM2528"	3280	16630	120	299	354	177	50	176	176	182	63	34	75	49	0	2118	2829	2450	86	59	59	71	107	150	97	95	0	0.060	0.064	0.056	0.063	2.302	0.059	0.600	120	468	100	2182	2948	-4.065	123	2059	178	2770	42512	339454	2.730	25.776	0	0	0
1	8	8	"nifU"	"STM2542"	3450	16620	110	6830	10735	10733	99	177	177	259	784	302	98	91	0	514	699	648	92	58	58	79	125	158	92	73	0	14.590	16.471	15.520	15.821	1.681	18.547	0.773	80	459	100	7109	11199	3.867	6653	456	10558	641	858837	55959	13.362	4.960	0	0	0
1	9	8	"yjdL"	"STM2560"	3640	16620	110	929	1266	1060	83	178	178	265	802	302	47	16	0	3127	4080	3455	84	56	56	66	54	81	100	100	0	0.245	0.270	0.239	0.247	1.714	0.256	0.755	80	440	100	3822	5112	-2.032	751	3071	1088	4024	101283	326402	1.248	74.333	0	0	0
1	10	8	"yfhK"	"STM2564"	3820	16630	110	1239	2169	2259	104	186	186	192	85	44	98	91	0	2073	3280	3705	112	57	57	67	43	64	100	98	0	0.522	0.615	0.645	0.570	2.178	0.566	0.701	80	447	100	3069	5206	-0.937	1053	2016	1983	3223	173542	262380	23.259	74.721	0	0	0
1	11	8	""	"STM2575"	3990	16620	110	290	417	305	73	178	178	183	43	23	65	53	0	1292	2778	3574	128	54	54	62	55	88	100	95	0	0.090	0.088	0.093	0.089	2.962	0.085	0.715	80	455	100	1350	2963	-3.466	112	1238	239	2724	33383	222212	5.442	49.382	0	0	0
1	12	8	""	"STM2590"	4180	16630	120	357	470	388	82	174	174	180	44	24	87	77	0	1696	2555	2672	104	54	54	61	51	83	98	97	0	0.111	0.118	0.112	0.106	2.103	0.120	0.771	120	455	100	1825	2797	-3.166	183	1642	296	2501	56388	306583	6.591	48.902	0	0	0
1	13	8	"yraO"	"STM3266"	4360	16630	120	2520	3770	3567	94	180	180	185	46	24	100	100	0	983	1527	1374	89	56	56	63	25	39	98	98	0	2.524	2.441	2.708	2.547	2.302	3.004	0.668	120	406	100	3267	5061	1.336	2340	927	3590	1471	452433	183181	77.935	58.560	0	0	0
1	14	8	"yhbU"	"STM3274"	4530	16620	110	439	498	187	37	191	191	613	1875	305	0	0	0	4337	5364	2602	48	61	61	230	689	299	100	100	0	0.058	0.058	0.056	0.055	1.385	0.147	0.046	80	354	100	4524	5610	-4.108	248	4276	307	5303	39857	429123	-0.061	7.451	0	0	0
1	15	8	""	"STM3278"	4710	16620	120	225	244	99	40	191	191	574	1738	302	0	0	0	1595	1874	1263	67	58	58	211	640	303	85	60	0	0.022	0.029	0.032	0.028	3.542	1.793	0.123	120	416	100	1571	1869	-5.498	34	1537	53	1816	29263	224828	-0.190	2.598	0	0	0
1	16	8	"yhbC"	"STM3288"	4890	16630	130	7426	10170	9171	90	196	196	294	366	124	97	96	0	625	835	723	86	60	60	107	164	153	93	82	0	12.796	12.870	13.835	13.362	1.875	15.112	0.662	120	347	100	7795	10749	3.678	7230	565	9974	775	1220350	100158	26.984	4.439	0	0	0
1	17	8	"mrsA"	"STM3294"	5060	16650	170	4802	4741	2102	44	210	210	802	2292	285	83	50	0	1931	1917	882	46	65	65	257	651	253	89	69	0	2.461	2.447	2.478	2.485	1.279	2.599	0.862	208	534	100	6458	6383	1.299	4592	1866	4531	1852	986147	398670	1.719	2.550	0	0	0
1	18	8	"rplU"	"STM3304"	5240	16620	100	9411	13346	14916	111	203	203	725	2318	319	90	75	5	201	312	362	116	60	60	212	585	275	10	5	0	65.305	52.155	64.559	55.620	2.059	56.344	0.163	80	345	100	9349	13395	6.029	9208	141	13143	252	1067680	24960	5.445	0.171	0	0	0
1	19	8	"ybgJ"	"STM0712"	5430	16630	110	1532	2591	2865	110	185	185	377	1825	484	38	13	0	1200	2044	2163	105	57	57	69	51	73	100	97	0	1.178	1.211	1.101	1.172	1.911	1.382	0.766	80	425	100	2490	4393	0.237	1347	1143	2406	1987	207275	163539	1.213	38.725	0	0	0
1	20	8	""	"STM0719"	5590	16630	110	445	454	110	24	180	180	195	181	92	78	20	0	4227	4773	1429	29	54	54	73	135	184	100	100	0	0.064	0.058	0.056	0.055	1.446	0.054	0.752	80	427	100	4438	4993	-3.977	265	4173	274	4719	36319	381861	1.431	34.815	0	0	0
1	21	8	""	"STM0725"	5770	16640	110	278	309	116	37	179	179	190	77	40	62	26	0	1385	1616	1006	62	54	54	70	133	190	100	96	0	0.074	0.083	0.077	0.077	2.018	0.080	0.521	80	433	100	1430	1692	-3.749	99	1331	130	1562	24712	129310	1.545	11.624	0	0	0
1	22	8	"sdhA"	"STM0734"	5950	16640	110	5485	6793	5644	83	183	183	195	94	48	100	100	0	3927	4864	3550	72	54	54	59	26	44	100	100	0	1.369	1.374	1.332	1.374	1.316	1.511	0.864	80	480	100	9175	11420	0.453	5302	3873	6610	4810	543466	389085	70.191	184.808	0	0	0
1	23	8	"tolQ"	"STM0745"	6140	16640	110	3616	5789	5523	95	178	178	187	81	43	100	100	0	1525	2229	2008	90	53	53	56	13	23	100	100	0	2.336	2.579	2.586	2.556	1.810	2.981	0.819	80	426	100	4910	7787	1.224	3438	1472	5611	2176	463108	178282	69.160	167.154	0	0	0
1	24	8	"nadA"	"STM0756"	6300	16640	110	1046	1402	949	67	177	177	181	45	24	100	100	0	3995	4814	3115	64	52	52	56	24	42	100	100	0	0.220	0.257	0.245	0.244	1.450	0.248	0.821	80	476	100	4812	5987	-2.182	869	3943	1225	4762	112172	385150	27.133	198.250	0	0	0
1	1	9	"yliJ"	"STM0862"	2210	16800	110	2675	3866	3405	88	171	171	176	53	30	100	100	0	2525	3454	2755	79	54	54	55	12	21	100	100	0	1.013	1.087	1.068	1.007	1.718	1.183	0.781	80	511	100	4975	7095	0.019	2504	2471	3695	3400	309242	276356	69.623	283.250	0	0	0
1	2	9	""	"STM0869"	2390	16800	110	591	846	727	85	176	176	181	48	26	97	95	0	2647	3974	3807	95	57	57	61	30	49	100	100	0	0.160	0.171	0.150	0.161	1.893	0.162	0.744	80	432	100	3005	4587	-2.642	415	2590	670	3917	67694	317922	13.854	130.433	0	0	0
1	3	9	"potF"	"STM0877"	2570	16800	110	1447	1826	1210	66	174	174	180	43	23	100	100	0	3614	4546	2903	63	58	58	63	31	49	100	100	0	0.358	0.368	0.360	0.350	1.360	0.375	0.917	80	446	100	4829	6140	-1.482	1273	3556	1652	4488	146051	363693	38.279	144.613	0	0	0
1	4	9	""	"STM0884"	2750	16800	120	338	417	236	56	174	174	181	53	29	84	64	0	3226	4924	4662	94	56	56	59	26	44	99	97	0	0.052	0.050	0.049	0.053	2.537	0.042	0.665	120	470	100	3334	5111	-4.273	164	3170	243	4868	49989	590820	4.453	187.115	0	0	0
1	5	9	""	"STM0893"	2930	16800	120	599	665	435	65	177	177	184	43	23	94	89	0	9065	7898	3971	50	58	58	62	26	41	100	99	0	0.047	0.062	0.051	0.057	1.724	0.064	0.673	120	457	100	9429	8328	-4.416	422	9007	488	7840	79745	947727	11.186	301.385	0	0	0
1	6	9	""	"STM0897"	3110	16800	110	460	532	284	53	177	177	182	43	23	98	96	0	2139	2344	1221	52	59	59	61	13	21	100	100	0	0.136	0.155	0.136	0.137	1.776	0.131	0.581	80	433	100	2363	2640	-2.878	283	2080	355	2285	42588	187540	8.140	175.615	0	0	0
1	7	9	""	"STM1032"	3280	16800	110	1155	1450	991	68	176	176	183	66	36	100	100	0	5044	6745	4931	73	56	56	69	109	157	100	100	0	0.196	0.190	0.187	0.189	1.423	0.188	0.896	80	444	100	5967	7963	-2.349	979	4988	1274	6689	116029	539628	19.197	61.248	0	0	0
1	8	9	""	"STM1036"	3470	16800	110	410	631	535	84	172	172	237	730	308	21	7	0	1988	3338	3487	104	56	56	74	115	155	100	95	0	0.123	0.140	0.133	0.131	2.318	0.138	0.834	80	479	100	2170	3741	-3.021	238	1932	459	3282	50474	267028	0.540	28.383	0	0	0
1	9	9	""	"STM1041"	3640	16800	110	1463	1702	1181	69	175	175	187	92	49	100	100	0	6126	6803	3919	57	55	55	63	47	74	100	100	0	0.212	0.226	0.220	0.213	1.528	0.239	0.787	80	478	100	7359	8275	-2.237	1288	6071	1527	6748	136178	544228	16.467	143.404	0	0	0
1	10	9	"metH"	"STM4188"	3830	16810	110	3202	3583	1437	40	179	179	187	80	42	100	100	0	5046	5391	1959	36	56	56	66	38	57	100	100	0	0.606	0.638	0.602	0.628	1.235	0.630	0.936	80	491	100	8013	8739	-0.723	3023	4990	3404	5335	286673	431284	42.450	140.132	0	0	0
1	11	9	""	"STM4197"	4010	16800	80	226	305	179	58	169	169	171	34	19	61	46	0	982	1500	1576	105	54	54	59	22	37	100	96	0	0.061	0.094	0.110	0.099	2.332	0.098	0.796	52	309	100	985	1582	-4.025	57	928	136	1446	15837	77984	3.941	65.500	0	0	0
1	12	9	""	"STM4201"	4180	16800	110	343	443	276	62	173	173	176	38	21	90	81	0	1523	2395	2209	92	55	55	59	24	40	100	100	0	0.116	0.115	0.108	0.105	1.931	0.109	0.833	80	427	100	1638	2610	-3.110	170	1468	270	2340	35402	191593	7.026	97.333	0	0	0
1	13	9	"mntH"	"STM2408"	4360	16810	120	2756	2668	814	30	181	181	185	42	22	100	100	0	8909	8596	2359	27	55	55	58	18	31	100	100	0	0.291	0.291	0.289	0.288	1.423	0.290	0.954	120	436	100	11429	11028	-1.782	2575	8854	2487	8541	320192	1031579	59.119	474.333	0	0	0
1	14	9	"pduN"	"STM2049"	4530	16800	120	254	328	185	56	189	189	553	1723	311	0	0	0	637	907	831	91	58	58	199	633	318	43	16	0	0.112	0.164	0.125	0.132	4.130	1.807	0.265	120	425	100	644	988	-3.155	65	579	139	849	39338	108793	-0.131	1.118	0	0	0
1	15	9	""	"STM2636"	4710	16810	120	2535	2491	640	25	194	194	597	1748	292	84	1	0	8635	8349	2333	27	57	57	215	645	300	98	97	0	0.273	0.277	0.278	0.287	1.561	0.266	0.909	120	413	100	10919	10589	-1.874	2341	8578	2297	8292	298905	1001894	1.084	12.611	0	0	0
1	16	9	"rplI"	"STM4394"	4890	16800	140	9163	11447	10474	91	196	196	290	374	128	89	87	0	688	797	576	72	58	58	105	165	157	83	75	0	14.233	15.225	15.695	11.438	2.808	20.708	0.578	156	403	100	9597	11990	3.831	8967	630	11251	739	1785703	124259	29.832	4.194	0	0	0
1	17	9	"sitC"	"STM2863"	5060	16820	100	3161	3894	2023	51	202	202	860	2055	238	86	25	0	5158	5844	2688	45	62	62	317	752	237	100	100	0	0.581	0.639	0.603	0.617	1.284	0.653	0.834	80	290	100	8055	9474	-0.784	2959	5096	3692	5782	311488	467527	1.476	7.350	0	0	0
1	18	9	"bcfD"	"STM0024"	5240	16810	120	795	870	395	45	186	186	755	2356	312	0	0	0	3679	4072	1953	47	56	56	217	619	285	99	99	0	0.168	0.170	0.176	0.157	1.747	0.523	0.129	120	490	100	4232	4700	-2.573	609	3623	684	4016	104431	488603	0.049	6.228	0	0	0
1	19	9	""	"PSLT065"	5400	16810	90	210	294	207	70	182	182	192	87	45	28	17	0	833	1307	1751	133	56	56	85	131	154	88	73	0	0.036	0.090	0.078	0.081	2.221	0.091	0.604	52	347	100	805	1363	-4.794	28	777	112	1251	15305	67968	1.172	9.328	0	0	0
1	20	9	"trbD"	"PSLT083"	5590	16810	80	256	377	282	74	174	174	180	36	20	57	57	0	519	1505	2017	134	55	55	62	27	43	78	71	0	0.177	0.140	0.162	0.203	3.751	0.128	0.805	52	328	100	546	1653	-2.500	82	464	203	1450	19587	78275	5.472	53.444	0	0	0
1	21	9	"yneG"	"STM1526"	5780	16810	110	507	692	580	83	175	175	179	33	18	97	91	0	783	1127	1073	95	53	53	55	11	20	100	100	0	0.455	0.481	0.473	0.444	1.765	0.484	0.763	80	455	100	1062	1591	-1.137	332	730	517	1074	55379	90164	15.545	97.455	0	0	0
1	22	9	"dcuS"	"STM4304"	5940	16810	110	2108	2283	997	43	177	177	186	81	43	100	100	0	7958	8645	2543	29	53	53	67	149	222	100	100	0	0.244	0.245	0.230	0.238	1.307	0.237	0.826	80	446	100	9836	10698	-2.033	1931	7905	2106	8592	182679	691638	25.889	57.570	0	0	0
1	23	9	"yjdE"	"STM4294"	6130	16820	120	1044	1002	332	33	175	175	188	95	50	95	91	0	9256	8533	3003	35	53	53	65	137	210	98	98	0	0.094	0.098	0.097	0.095	1.604	0.096	0.921	120	527	100	10072	9307	-3.405	869	9203	827	8480	120183	1023924	8.568	61.810	0	0	0
1	24	9	""	"STM4307"	6310	16820	110	598	642	264	41	174	174	180	55	30	100	97	0	5159	5581	2939	52	53	53	54	9	16	100	100	0	0.083	0.085	0.084	0.083	1.408	0.079	0.801	80	498	100	5530	5996	-3.590	424	5106	468	5528	51333	446513	8.400	614.111	0	0	0
1	1	10	""	"STM4597"	2220	16970	110	431	477	167	35	173	173	181	62	34	98	88	0	1167	1335	728	54	55	55	57	12	21	100	100	0	0.232	0.237	0.235	0.237	1.542	0.219	0.792	80	497	100	1370	1584	-2.108	258	1112	304	1280	38166	106761	4.774	106.500	0	0	0
1	2	10	""	"STM0257"	2390	16970	110	727	811	284	35	180	180	189	68	35	100	100	0	6080	6902	2746	39	57	57	61	28	45	100	100	0	0.091	0.092	0.093	0.091	1.244	0.092	0.862	80	452	100	6570	7476	-3.461	547	6023	631	6845	64895	552184	9.147	244.321	0	0	0
1	3	10	""	"STM0275"	2570	16970	110	255	262	62	23	177	177	185	51	27	70	30	0	1108	1351	872	64	56	56	60	21	35	100	100	0	0.074	0.066	0.067	0.068	2.422	0.050	0.301	80	479	100	1130	1380	-3.754	78	1052	85	1295	20964	108060	1.510	61.476	0	0	0
1	4	10	""	"STM0284"	2750	16990	100	243	287	299	104	179	179	186	45	24	65	36	0	649	851	618	72	56	56	56	9	16	100	100	0	0.108	0.136	0.103	0.114	2.685	0.122	0.098	80	404	100	657	903	-3.212	64	593	108	795	22930	68114	2.244	88.333	0	0	0
1	5	10	""	"STM0292"	2920	16980	100	1140	1402	881	62	183	183	189	48	25	100	100	0	1666	2199	1473	66	57	57	58	12	20	100	100	0	0.595	0.569	0.593	0.573	1.364	0.559	0.887	80	391	100	2566	3361	-0.750	957	1609	1219	2142	112163	175882	25.271	178.417	0	0	0
1	6	10	"safB"	"STM0300"	3100	16970	110	889	945	303	32	179	179	186	49	26	100	100	0	4445	4697	1669	35	56	56	59	14	23	100	100	0	0.162	0.165	0.167	0.163	1.224	0.159	0.894	80	479	100	5099	5407	-2.628	710	4389	766	4641	75611	375772	15.490	331.286	0	0	0
1	7	10	"ycfM"	"STM1207"	3280	16980	110	4771	5743	2961	51	176	176	180	39	21	100	100	0	1470	1770	836	47	53	53	55	19	34	100	100	0	3.243	3.242	3.255	3.222	1.210	3.427	0.925	80	460	100	6012	7284	1.697	4595	1417	5567	1717	459408	141639	142.641	90.263	0	0	0
1	8	10	"ycfS"	"STM1215"	3460	16980	100	1168	1422	1320	92	175	175	179	35	19	97	96	0	1455	1938	1943	100	52	52	54	11	20	100	100	0	0.708	0.661	0.680	0.713	1.996	0.679	0.806	80	432	100	2396	3133	-0.499	993	1403	1247	1886	113744	155056	35.514	171.273	0	0	0
1	9	10	"ycfD"	"STM1229"	3640	16980	110	7235	8016	2595	32	176	176	185	79	42	100	100	0	4782	5173	1615	31	53	53	58	34	58	100	100	0	1.493	1.531	1.495	1.524	1.199	1.578	0.930	80	480	100	11788	12960	0.578	7059	4729	7840	5120	641281	413852	99.127	150.441	0	0	0
1	10	10	"icdA"	"STM1238"	3820	16980	110	4419	6354	5872	92	177	177	188	90	47	100	100	0	456	641	545	85	54	54	56	16	28	100	100	0	10.552	10.523	10.882	9.941	1.668	11.724	0.719	80	479	100	4644	6764	3.399	4242	402	6177	587	508284	51295	68.511	36.563	0	0	0
1	11	10	""	"STM1261"	4010	16980	110	350	406	246	60	172	172	175	33	18	95	81	0	640	803	613	76	55	55	60	28	46	100	100	0	0.304	0.313	0.273	0.267	2.113	0.304	0.702	80	505	100	763	982	-1.717	178	585	234	748	32499	64216	7.000	26.536	0	0	0
1	12	10	""	"STM1273"	4190	16980	110	504	541	166	30	179	179	183	40	21	100	98	0	4055	4463	1633	36	55	55	63	44	69	100	100	0	0.081	0.082	0.083	0.079	1.422	0.080	0.841	80	452	100	4325	4770	-3.621	325	4000	362	4408	43277	357077	8.950	100.000	0	0	0
1	13	10	"ydgA"	"STM1466"	4350	16980	110	27754	28880	6411	22	185	185	204	187	91	100	100	0	6829	7173	1530	21	55	55	59	32	54	100	100	0	4.070	4.031	3.976	4.025	1.127	4.081	0.947	80	412	100	34343	35813	2.025	27569	6774	28695	7118	2310381	573846	153.348	222.313	0	0	0
1	14	10	""	"STM1472"	4540	16980	120	885	903	366	40	182	182	212	235	110	88	84	0	11504	10426	3645	34	54	54	60	44	73	99	99	0	0.061	0.070	0.067	0.065	1.760	0.070	0.857	120	453	100	12153	11093	-4.026	703	11450	721	10372	108394	1251116	2.940	235.591	0	0	0
1	15	10	""	"STM1481"	4710	16990	120	2178	2072	747	36	178	178	212	212	100	92	91	0	7755	7259	2596	35	54	54	72	145	201	98	97	0	0.260	0.263	0.265	0.243	2.155	0.257	0.903	120	411	100	9701	9099	-1.945	2000	7701	1894	7205	248693	871136	8.774	49.566	0	0	0
1	16	10	"ynfL"	"STM1487"	4890	16990	120	1339	1303	478	36	179	179	212	221	104	95	91	0	6742	6239	2277	36	55	55	69	79	114	97	96	0	0.173	0.182	0.174	0.198	2.533	0.169	0.745	120	427	100	7847	7308	-2.527	1160	6687	1124	6184	156347	748698	4.937	78.101	0	0	0
1	17	10	""	"STM1494"	5070	16990	110	401	431	129	29	178	178	201	208	103	57	11	0	3807	4168	1811	43	55	55	62	46	74	100	100	0	0.059	0.062	0.061	0.060	1.445	0.057	0.428	80	420	100	3975	4366	-4.073	223	3752	253	4113	34462	333406	1.106	89.261	0	0	0
1	18	10	"ynfC"	"STM1501"	5240	16990	110	3484	4071	1919	47	177	177	183	70	38	100	100	0	2826	3105	1449	46	52	52	54	11	20	100	100	0	1.192	1.275	1.243	1.251	1.318	1.311	0.878	80	398	100	6081	6947	0.254	3307	2774	3894	3053	325687	248423	55.543	277.364	0	0	0
1	19	10	""	"STM2780"	5400	16990	110	2862	3233	1305	40	178	178	205	181	88	100	100	0	5185	5737	2273	39	53	53	96	302	314	100	100	0	0.523	0.537	0.531	0.539	1.262	0.531	0.913	80	464	100	7816	8739	-0.935	2684	5132	3055	5684	258657	458974	16.729	18.679	0	0	0
1	20	10	""	"STM2788"	5590	16990	110	1178	1256	425	33	179	179	201	167	83	100	100	0	7750	8386	2752	32	54	54	91	286	314	100	100	0	0.130	0.129	0.126	0.127	1.241	0.126	0.897	80	499	100	8695	9409	-2.946	999	7696	1077	8332	100453	670909	6.317	29.003	0	0	0
1	21	10	"ygaU"	"STM2795"	5780	17000	120	447	687	687	100	176	176	180	36	20	99	96	0	1370	2313	2869	124	53	53	56	13	23	99	98	0	0.206	0.226	0.216	0.239	2.534	0.163	0.445	120	521	100	1588	2771	-2.281	271	1317	511	2260	82423	277503	14.083	173.615	0	0	0
1	22	10	"yihD"	"STM3995"	5950	17000	100	829	972	527	54	172	172	178	39	21	100	100	0	1107	1296	726	56	53	53	56	31	55	100	100	0	0.623	0.644	0.616	0.626	1.457	0.635	0.772	80	386	100	1711	2043	-0.682	657	1054	800	1243	77721	103676	20.359	40.000	0	0	0
1	23	10	""	"STM4015"	6120	16990	110	439	682	663	97	168	168	175	60	34	96	90	0	2383	4483	5546	123	50	50	55	42	76	100	100	0	0.116	0.116	0.113	0.113	1.778	0.102	0.767	80	429	100	2604	4947	-3.106	271	2333	514	4433	54561	358646	8.450	105.429	0	0	0
1	24	10	"fdhE"	"STM4034"	6310	17010	130	10407	11473	6665	58	167	167	175	65	37	100	100	0	2601	2920	1712	58	50	50	60	82	136	98	97	0	4.014	3.939	3.964	4.186	1.661	4.156	0.872	120	683	100	12791	14176	2.005	10240	2551	11306	2870	1376738	350350	173.815	34.878	0	0	0
1	1	11	""	"STM2940"	2220	17150	110	909	1066	526	49	177	177	189	68	35	100	98	0	4260	4614	1508	32	57	57	58	9	15	100	100	0	0.174	0.195	0.170	0.177	1.513	0.198	0.772	80	522	100	4935	5446	-2.522	732	4203	889	4557	85286	369136	12.897	506.222	0	0	0
1	2	11	"ygcB"	"STM2944"	2390	17150	110	675	699	144	20	187	187	198	75	37	100	100	0	15620	16130	3283	20	57	57	62	48	77	100	100	0	0.031	0.032	0.032	0.031	1.250	0.033	0.427	80	478	100	16051	16585	-4.995	488	15563	512	16073	55947	1290413	6.680	334.750	0	0	0
1	3	11	"relA"	"STM2956"	2580	17160	100	5342	5698	2189	38	182	182	194	98	50	100	100	0	3190	3137	1211	38	55	55	62	60	96	100	100	0	1.646	1.790	1.737	1.785	1.296	1.834	0.899	80	440	100	8295	8598	0.719	5160	3135	5516	3082	455870	250963	56.163	51.250	0	0	0
1	4	11	"yqcD"	"STM2968"	2750	17160	110	2098	2358	1659	70	183	183	194	86	44	100	100	0	1889	1908	1223	64	56	56	59	34	57	100	100	0	1.045	1.174	1.219	1.165	1.808	1.362	0.672	80	439	100	3748	4027	0.063	1915	1833	2175	1852	188674	152648	25.163	54.382	0	0	0
1	5	11	"fucP"	"STM2975"	2920	17150	110	280	300	109	36	183	183	189	43	22	78	55	0	4337	4958	2268	45	56	56	58	13	22	100	100	0	0.023	0.024	0.021	0.018	2.462	0.022	0.353	80	453	100	4378	5019	-5.464	97	4281	117	4902	23996	396623	2.581	376.923	0	0	0
1	6	11	"fucU"	"STM2978"	3100	17160	110	306	339	120	35	187	187	202	84	41	70	32	0	1636	2126	1371	64	56	56	58	14	24	100	100	0	0.075	0.073	0.071	0.061	2.063	0.070	0.480	80	438	100	1699	2222	-3.731	119	1580	152	2070	27105	170074	1.631	147.714	0	0	0
1	7	11	"exbB"	"STM3159"	3280	17160	120	15529	15802	8274	52	177	177	183	44	24	100	100	0	3233	3270	1481	45	54	54	55	9	16	97	97	0	4.829	4.859	4.889	5.196	2.342	5.239	0.918	120	496	100	18531	18841	2.272	15352	3179	15625	3216	1896256	392384	354.977	357.222	0	0	0
1	8	11	"ygiR"	"STM3168"	3450	17160	100	13243	15212	8142	53	177	177	215	322	149	100	100	0	4095	4284	2221	51	52	52	64	104	162	100	100	0	3.232	3.553	3.566	3.575	1.448	3.711	0.800	80	388	100	17109	19267	1.692	13066	4043	15035	4232	1216927	342753	46.575	40.577	0	0	0
1	9	11	"ygiW"	"STM3176"	3630	17160	110	992	1610	1655	102	173	173	214	299	139	91	67	0	874	1326	1380	104	52	52	69	108	156	98	97	0	0.996	1.128	1.058	1.090	1.739	1.125	0.774	80	493	100	1641	2711	-0.005	819	822	1437	1274	128766	106114	4.669	11.639	0	0	0
1	10	11	"STMF1.41"	"Not LT2a92"	3820	17160	110	1169	2395	3430	143	172	172	182	71	39	100	98	0	105	151	142	94	52	52	58	50	86	51	22	0	18.811	22.455	20.959	20.741	2.136	27.018	0.817	80	478	100	1050	2322	4.234	997	53	2223	99	191624	12077	31.169	1.860	0	0	0
1	11	11	""	"STM2668"	3990	17160	110	1267	1399	548	39	173	173	184	64	34	100	100	0	5282	5735	2137	37	54	54	80	176	220	100	100	0	0.209	0.216	0.219	0.211	1.308	0.213	0.910	80	476	100	6322	6907	-2.257	1094	5228	1226	5681	111936	458769	18.984	32.131	0	0	0
1	12	11	""	"STM2682"	4190	17160	110	466	619	517	83	180	180	190	66	34	91	85	0	482	717	678	94	54	54	81	179	220	86	58	0	0.668	0.662	0.712	0.645	1.779	0.713	0.669	80	462	100	714	1102	-0.582	286	428	439	663	49554	57396	6.500	3.553	0	0	0
1	13	11	""	"STM0497"	4350	17160	110	456	491	128	26	187	187	206	186	90	91	18	0	4340	4659	1201	25	55	55	61	33	54	100	100	0	0.063	0.066	0.061	0.063	1.349	0.063	0.725	80	432	100	4554	4908	-3.994	269	4285	304	4604	39303	372751	1.532	139.333	0	0	0
1	14	11	"tesA"	"STM0506"	4530	17160	110	2247	2646	1548	58	187	187	208	115	55	100	100	0	2618	3380	2015	59	56	56	61	32	52	100	100	0	0.804	0.740	0.780	0.748	1.411	0.737	0.875	80	447	100	4622	5783	-0.315	2060	2562	2459	3324	211673	270409	21.200	103.719	0	0	0
1	15	11	"allR"	"STM0516"	4700	17160	110	4948	5474	1551	28	185	185	274	571	208	100	100	0	3785	4156	1185	28	55	55	117	427	364	100	100	0	1.277	1.290	1.264	1.287	1.161	1.295	0.950	80	412	100	8493	9390	0.353	4763	3730	5289	4101	437927	332481	9.107	9.459	0	0	0
1	16	11	"allP"	"STM0522"	4880	17160	120	311	335	104	31	185	185	282	587	208	0	0	0	6806	6857	2728	39	55	55	119	432	363	98	96	0	0.019	0.022	0.019	0.020	1.951	0.025	0.034	120	401	100	6877	6952	-5.744	126	6751	150	6802	40170	822862	0.090	15.597	0	0	0
1	17	11	"glxK"	"STM0525"	5060	17160	110	719	892	500	56	178	178	194	131	67	100	100	0	5459	6959	4056	58	55	55	67	62	92	100	100	0	0.100	0.103	0.098	0.098	1.402	0.137	0.053	80	290	100	5945	7618	-3.320	541	5404	714	6904	71385	556749	5.328	111.161	0	0	0
1	18	11	"ylbF"	"STM0531"	5240	17170	120	356	372	117	31	181	181	193	119	61	73	27	0	3507	3751	1578	42	55	55	68	64	94	99	99	0	0.051	0.052	0.048	0.049	1.697	0.051	0.717	120	412	100	3627	3887	-4.302	175	3452	191	3696	44609	450128	1.504	57.547	0	0	0
1	19	11	"yhgN"	"STM3540"	5420	17160	110	436	483	204	42	179	179	195	123	63	90	55	0	1208	1401	771	55	54	54	65	103	158	100	100	0	0.223	0.226	0.217	0.220	1.617	0.207	0.763	80	433	100	1411	1651	-2.167	257	1154	304	1347	38679	112059	2.341	12.971	0	0	0
1	20	11	""	"STM2186"	5590	17170	110	831	895	236	26	179	179	187	65	34	100	100	0	8190	8565	1505	17	53	53	58	34	58	100	100	0	0.080	0.084	0.080	0.082	1.243	0.082	0.866	80	467	100	8789	9228	-3.642	652	8137	716	8512	71560	685223	10.892	250.206	0	0	0
1	21	11	"folE"	"STM2193"	5770	17170	110	4019	4483	1832	40	178	178	185	69	37	100	100	0	1347	1530	674	44	53	53	59	35	59	100	100	0	2.968	2.915	3.031	2.911	1.253	2.986	0.934	80	446	100	5135	5782	1.570	3841	1294	4305	1477	358630	122398	62.290	42.029	0	0	0
1	22	11	"yeiH"	"STM2202"	5950	17170	110	1146	1230	406	33	172	172	181	68	37	100	100	0	3836	3960	1330	33	52	52	58	46	79	100	100	0	0.257	0.271	0.266	0.267	1.237	0.261	0.920	80	464	100	4758	4966	-1.958	974	3784	1058	3908	98378	316829	15.426	84.826	0	0	0
1	23	11	""	"STM2225"	6120	17170	110	5083	5585	3151	56	166	166	185	148	80	100	100	0	2363	2659	1572	59	50	50	72	132	183	100	98	0	2.126	2.077	1.996	2.120	1.444	2.139	0.880	80	458	100	7230	8028	1.088	4917	2313	5419	2609	446826	212738	36.486	19.598	0	0	0
1	24	11	""	"STM2235"	6310	17180	110	513	563	202	35	166	166	185	146	78	95	66	0	4575	5137	2325	45	49	49	68	118	173	100	100	0	0.077	0.078	0.076	0.076	1.336	0.076	0.863	80	504	100	4873	5485	-3.705	347	4526	397	5088	45012	410951	2.589	42.958	0	0	0
1	1	12	"phoP"	"STM1231"	2210	17340	100	6014	6993	3686	52	186	186	198	65	32	100	100	0	730	861	443	51	57	57	58	10	17	100	100	0	8.660	8.466	8.415	8.562	1.467	9.293	0.818	80	448	100	6501	7611	3.114	5828	673	6807	804	559407	68865	104.538	80.300	0	0	0
1	2	12	"phoP"	"STM1231"	2390	17330	110	15516	16451	3536	21	193	193	217	139	64	100	100	0	2005	2093	398	19	56	56	61	49	80	100	100	0	7.862	7.981	7.868	7.937	1.171	8.359	0.931	80	478	100	17272	18295	2.975	15323	1949	16258	2037	1316066	167457	116.791	41.469	0	0	0
1	3	12	"phoP"	"STM1231"	2580	17340	110	18738	18732	4202	22	194	194	216	137	63	100	100	0	2344	2386	443	18	56	56	58	18	31	100	100	0	8.105	7.956	7.884	7.894	1.170	8.272	0.947	80	451	100	20832	20868	3.019	18544	2288	18538	2330	1498564	190879	135.153	129.333	0	0	0
1	4	12	"phoQ"	"STM1230"	2750	17340	110	7483	8127	2825	34	187	187	201	90	44	100	100	0	1763	1923	636	33	56	56	61	37	60	100	100	0	4.274	4.253	4.106	4.264	1.373	4.647	0.860	80	426	100	9003	9807	2.096	7296	1707	7940	1867	650130	153865	88.067	50.324	0	0	0
1	5	12	"phoQ"	"STM1230"	2920	17330	110	26414	26315	4310	16	192	192	242	332	137	100	100	0	6941	6831	1002	14	56	56	62	42	67	100	100	0	3.809	3.856	3.891	3.841	1.157	4.000	0.946	80	461	100	33107	32898	1.929	26222	6885	26123	6775	2105218	546513	78.533	161.167	0	0	0
1	6	12	"hupA"	"STM4170"	3110	17330	120	5236	6300	4501	71	196	196	245	322	131	96	95	0	519	659	471	71	56	56	62	40	64	95	95	0	10.886	10.123	10.978	10.631	1.863	10.905	0.818	120	499	100	5503	6707	3.444	5040	463	6104	603	756055	79057	18.804	14.925	0	0	0
1	7	12	"sopB"	"STM1091"	3280	17340	100	1107	1149	254	22	176	176	183	45	24	100	100	0	9283	9589	1516	15	54	54	55	11	20	100	100	0	0.101	0.102	0.099	0.100	1.208	0.101	0.927	80	371	100	10160	10508	-3.309	931	9229	973	9535	91882	767084	21.467	866.727	0	0	0
1	8	12	"pipC"	"STM0375"	3460	17330	110	273	283	77	27	171	171	183	111	60	45	10	0	882	946	360	38	51	51	58	43	74	100	100	0	0.123	0.125	0.119	0.110	1.907	0.128	0.531	80	479	100	933	1007	-3.026	102	831	112	895	22606	75706	0.901	20.651	0	0	0
1	9	12	"pipC"	"STM0375"	3650	17340	110	332	341	81	23	169	169	174	50	28	95	86	0	1113	1218	386	31	51	51	58	44	75	100	100	0	0.153	0.147	0.148	0.136	1.657	0.140	0.699	80	467	100	1225	1339	-2.704	163	1062	172	1167	27317	97407	3.340	26.364	0	0	0
1	10	12	"pipC"	"STM0375"	3820	17340	110	323	472	778	164	173	173	174	31	17	93	87	0	1039	1111	491	44	51	51	54	13	24	100	100	0	0.152	0.282	0.153	0.164	2.232	0.495	0.131	80	453	100	1138	1359	-2.720	150	988	299	1060	37797	88902	9.613	81.308	0	0	0
1	11	12	"ssrB"	"STM1391"	4000	17330	110	401	505	308	60	175	175	180	47	26	88	78	0	1445	1843	1433	77	52	52	64	113	176	100	100	0	0.162	0.184	0.172	0.155	2.126	0.184	0.787	80	453	100	1619	2121	-2.624	226	1393	330	1791	40414	147422	6.915	15.743	0	0	0
1	12	12	"ssrB"	"STM1391"	4170	17330	110	671	692	257	37	174	174	178	41	23	100	100	0	2313	2602	1104	42	53	53	60	40	66	100	100	0	0.220	0.203	0.190	0.198	1.451	0.193	0.824	80	435	100	2757	3067	-2.185	497	2260	518	2549	55338	208193	12.537	63.550	0	0	0
1	13	12	"lrp"	"STM0959"	4350	17340	120	10497	9849	4904	49	180	180	188	56	29	97	97	0	1172	1109	587	52	53	53	59	35	59	95	93	0	9.220	9.156	9.143	9.517	2.007	9.341	0.913	120	489	100	11436	10725	3.205	10317	1119	9669	1056	1181878	133135	172.518	30.000	0	0	0
1	14	12	"lrp"	"STM0959"	4520	17340	110	17578	18399	4744	25	185	185	230	308	133	100	100	0	1978	2038	547	26	54	54	60	45	75	100	100	0	9.040	9.180	9.388	9.212	1.244	9.576	0.922	80	444	100	19317	20198	3.176	17393	1924	18214	1984	1471951	163053	58.990	43.956	0	0	0
1	15	12	"gyrA"	"STM2272"	4710	17340	110	22841	21967	4874	22	186	186	262	514	196	100	100	0	2405	2428	413	17	53	53	83	297	357	100	100	0	9.632	9.171	9.443	9.004	1.195	9.583	0.958	80	465	100	25007	24156	3.268	22655	2352	21781	2375	1757360	194204	42.228	7.896	0	0	0
1	16	12	"gyrA"	"STM2272"	4880	17340	110	15350	15347	2362	15	184	184	188	50	26	100	100	0	1760	1761	240	13	52	52	53	10	18	100	100	0	8.879	8.872	8.842	8.858	1.128	9.247	0.957	80	294	100	16874	16872	3.150	15166	1708	15163	1709	1227787	140848	303.180	170.800	0	0	0
1	17	12	"gyrA"	"STM2272"	5060	17340	240	31397	30530	9623	31	180	180	251	483	192	99	98	0	3747	3629	1159	31	53	53	84	246	292	97	95	0	8.451	8.487	8.452	8.691	1.658	8.946	0.861	460	1541	100	34911	33926	3.079	31217	3694	30350	3576	14043589	1669214	62.689	14.411	0	0	0
1	18	12	"csrA"	"STM2826"	5230	17340	100	912	1185	963	81	201	201	451	875	194	42	6	0	196	254	180	70	58	58	108	163	150	45	10	0	5.152	5.020	4.634	4.963	1.511	8.292	0.901	80	217	100	849	1180	2.365	711	138	984	196	94793	20335	0.839	0.896	-50	0	0
1	19	12	"crp"	"STM3466"	5390	17350	120	9573	9904	2022	20	192	192	311	597	191	100	100	0	2341	2380	401	16	56	56	82	113	137	100	100	0	4.105	4.179	4.163	4.155	1.169	4.316	0.953	120	501	100	11666	12036	2.038	9381	2285	9712	2324	1188535	285565	16.069	20.336	0	0	0
1	20	12	"yhhP"	"STM3578"	5590	17350	110	792	976	789	80	185	185	201	110	54	86	77	0	473	608	551	90	55	55	63	39	61	92	87	0	1.452	1.430	1.476	1.443	1.837	1.495	0.832	80	474	100	1025	1344	0.538	607	418	791	553	78057	48620	7.045	13.974	0	0	0
1	21	12	"yhhP"	"STM3578"	5770	17350	110	1306	1447	479	33	182	182	190	70	36	100	100	0	919	989	319	32	53	53	57	19	33	100	100	0	1.298	1.351	1.334	1.339	1.283	1.429	0.838	80	466	100	1990	2201	0.376	1124	866	1265	936	115775	79100	17.957	49.053	0	0	0
1	22	12	"topA"	"STM1714"	5950	17360	110	1770	1949	868	44	177	177	182	38	20	100	100	0	397	446	212	47	51	51	56	43	76	98	96	0	4.604	4.486	4.580	4.780	1.643	4.784	0.769	80	431	100	1939	2167	2.203	1593	346	1772	395	155895	35644	46.500	9.070	0	0	0
1	23	12	"topA"	"STM1714"	6120	17350	130	28996	28946	7731	26	176	176	193	106	54	100	100	0	6295	6388	1332	20	51	51	62	77	124	100	100	0	4.616	4.540	4.642	4.350	1.479	4.756	0.934	120	517	100	35064	35107	2.207	28820	6244	28770	6337	3473570	766543	271.255	82.156	0	0	0
1	24	12	"topA"	"STM1714"	6280	17360	110	1189	1896	2177	114	180	180	209	216	103	95	81	0	254	363	305	84	51	51	61	59	96	91	75	0	4.970	5.500	4.568	4.961	2.140	6.325	0.696	80	450	100	1212	2028	2.313	1009	203	1716	312	151711	29029	7.810	5.119	0	0	0
1	1	13	"ctrl-buffer"	"ctrl-buffer"	2210	17500	100	185	188	43	22	176	176	186	59	31	13	2	0	56	62	17	27	54	54	56	9	16	26	17	0	4.500	1.500	4.383	3.772	4.561	20.537	0.056	80	434	100	11	20	2.170	9	2	12	8	15065	4945	0.034	0.667	-50	0	0
1	2	13	"ctrl-buffer"	"ctrl-buffer"	2390	17500	100	186	243	312	128	177	177	202	228	112	2	2	0	67	93	143	153	54	54	55	9	16	60	33	0	0.692	1.692	2.324	2.411	3.045	2.737	0.803	80	430	100	22	105	-0.531	9	13	66	39	19420	7449	0.180	4.222	-50	0	0
1	3	13	"ctrl-buffer"	"ctrl-buffer"	2570	17500	100	177	224	173	77	180	180	209	240	114	5	1	0	59	80	116	145	54	54	54	11	20	23	13	0	-0.600	1.692	4.375	3.598	3.979	15.772	0.079	80	405	100	2	70	Error	-3	5	44	26	17952	6392	0.063	2.364	-50	0	0
1	4	13	"ctrl-buffer"	"ctrl-buffer"	2740	17500	100	187	195	49	25	186	186	195	57	29	8	3	0	60	61	11	18	54	54	56	19	33	10	2	0	0.167	1.286	4.000	3.097	4.080	21.570	0.060	80	395	100	7	16	-2.585	1	6	9	7	15568	4895	0.000	0.263	-50	0	0
1	5	13	"ctrl-buffer"	"ctrl-buffer"	2920	17510	100	185	195	51	26	185	185	209	319	152	0	0	0	57	65	31	47	52	52	54	19	35	12	6	0	0.000	0.769	4.250	4.080	4.171	11.173	0.053	80	432	100	5	23	Error	0	5	10	13	15620	5226	-0.044	0.579	-50	0	0
1	6	13	"ctrl-buffer"	"ctrl-buffer"	3100	17510	100	174	174	39	22	182	182	191	60	31	3	1	0	56	68	39	57	52	52	53	9	16	33	21	0	-2.000	-0.500	4.313	3.432	4.366	11.418	0.028	80	403	100	-4	8	Error	-8	4	-8	16	13903	5439	-0.283	1.667	-50	0	0
1	7	13	"ctrl-buffer"	"ctrl-buffer"	3280	17510	100	175	181	53	29	179	179	181	37	20	16	13	0	61	66	19	28	52	52	53	9	16	46	22	0	-0.444	0.143	2.714	3.158	5.481	2.778	0.395	80	420	100	5	16	Error	-4	9	2	14	14487	5268	0.000	1.444	-50	0	0
1	8	13	"ctrl-buffer"	"ctrl-buffer"	3460	17510	100	173	182	67	36	171	171	172	34	19	18	6	0	52	60	24	40	50	50	52	26	50	15	5	0	1.000	1.100	2.096	2.681	5.212	17.304	0.025	80	420	100	4	21	0.000	2	2	11	10	14543	4820	0.294	0.308	-50	0	0
1	9	13	"ctrl-buffer"	"ctrl-buffer"	3630	17510	100	167	175	55	31	172	172	173	33	19	17	7	0	55	61	20	32	49	49	50	8	16	41	20	0	-0.833	0.250	2.714	2.823	3.939	5.769	0.080	80	409	100	1	15	Error	-5	6	3	12	14001	4855	0.061	1.375	-50	0	0
1	10	13	"ctrl-buffer"	"ctrl-buffer"	3810	17510	100	177	180	38	21	169	169	171	33	19	23	8	0	53	56	15	26	49	49	51	11	21	20	11	0	2.000	1.571	3.000	3.072	3.788	28.534	0.007	80	420	100	12	18	1.000	8	4	11	7	14389	4512	0.273	0.455	-50	0	0
1	11	13	"ctrl-buffer"	"ctrl-buffer"	3990	17510	100	164	172	75	43	170	170	171	34	19	8	5	0	53	57	18	31	50	50	51	11	21	20	10	0	-2.000	0.286	3.396	3.072	4.446	7.974	0.155	80	432	100	-3	9	Error	-6	3	2	7	13741	4521	0.029	0.545	-50	0	0
1	12	13	"ctrl-buffer"	"ctrl-buffer"	4170	17510	100	173	186	61	32	166	166	170	38	22	22	8	0	54	59	24	40	50	50	53	24	45	11	2	0	1.750	2.222	4.214	3.624	3.271	7.342	0.178	80	431	100	11	29	0.807	7	4	20	9	14861	4744	0.421	0.250	-50	0	0
1	13	13	"ctrl-buffer"	"ctrl-buffer"	4340	17510	100	172	174	36	20	171	171	174	37	21	15	2	0	51	52	9	17	51	51	52	23	44	3	0	0	100000.000	3.000	4.000	2.843	3.574	71.744	0.005	80	389	100	1	4	16.610	1	0	3	1	13894	4172	0.000	0.000	-50	0	0
1	14	13	"ctrl-buffer"	"ctrl-buffer"	4520	17510	100	180	185	43	23	175	175	188	148	78	1	0	0	54	57	16	28	50	50	52	9	17	26	10	0	1.250	1.429	6.000	5.142	4.208	25.478	0.152	80	420	100	9	17	0.322	5	4	10	7	14768	4568	-0.020	0.556	-50	0	0
1	15	13	"ctrl-buffer"	"ctrl-buffer"	4700	17510	100	161	167	40	23	169	169	175	36	20	11	5	0	53	56	17	30	51	51	53	14	26	15	7	0	-4.000	-0.400	2.906	2.657	4.054	34.488	0.007	80	420	100	-6	3	Error	-8	2	-2	5	13392	4496	-0.222	0.214	-50	0	0
1	16	13	"ctrl-buffer"	"ctrl-buffer"	4880	17510	100	171	177	36	20	171	171	176	35	19	15	5	0	54	55	10	18	51	51	53	13	24	16	2	0	0.000	1.500	4.083	3.897	3.410	17.881	0.014	80	366	100	3	10	Error	0	3	6	4	14143	4418	0.029	0.154	-50	0	0
1	17	13	"ctrl-buffer"	"ctrl-buffer"	5050	17520	100	180	183	43	23	172	172	216	379	175	0	0	0	56	59	14	23	51	51	69	190	275	0	0	0	1.600	1.375	4.571	3.665	3.627	31.657	0.155	80	296	100	13	19	0.678	8	5	11	8	14637	4683	-0.087	-0.053	-50	0	0
1	18	13	"ctrl-buffer"	"ctrl-buffer"	5230	17520	100	169	174	39	22	184	184	276	419	151	0	0	0	55	68	52	76	53	53	78	175	224	2	1	0	-7.500	-0.667	5.000	3.626	3.688	2.055	0.141	80	377	100	-13	5	Error	-15	2	-10	15	13912	5470	-0.243	-0.057	-50	0	0
1	19	13	"ctrl-buffer"	"ctrl-buffer"	5410	17520	100	178	205	113	55	180	180	223	232	104	3	2	0	54	64	45	70	52	52	62	45	72	3	3	0	-1.000	2.083	3.674	3.939	3.146	3.357	0.550	80	424	100	0	37	Error	-2	2	25	12	16376	5129	-0.078	0.044	-50	0	0
1	20	13	"ctrl-buffer"	"ctrl-buffer"	5590	17520	100	159	164	33	20	177	177	180	38	21	6	1	0	52	59	32	54	51	51	52	10	19	16	11	0	-18.000	-1.625	4.000	4.007	3.542	13.170	0.017	80	408	100	-17	-5	Error	-18	1	-13	8	13103	4746	-0.421	0.700	-50	0	0
1	21	13	"ctrl-buffer"	"ctrl-buffer"	5770	17520	100	178	189	68	35	173	173	176	35	19	20	8	0	55	58	17	29	50	50	51	8	15	38	16	0	1.000	2.000	3.479	3.248	2.771	7.644	0.269	80	408	100	10	24	0.000	5	5	16	8	15087	4664	0.371	0.875	-50	0	0
1	22	13	"ctrl-buffer"	"ctrl-buffer"	5940	17520	100	176	193	70	36	173	173	175	33	18	23	11	0	56	62	26	41	50	50	51	15	29	16	10	0	0.500	1.667	4.000	3.866	3.910	5.067	0.130	80	395	100	9	32	-1.000	3	6	20	12	15424	4952	0.545	0.733	-50	0	0
1	23	13	"ctrl-buffer"	"ctrl-buffer"	6120	17520	100	175	178	46	25	175	175	177	35	19	18	6	0	55	58	14	24	50	50	51	8	15	38	15	0	0.000	0.375	4.060	3.287	4.075	12.825	0.061	80	400	100	5	11	Error	0	5	3	8	14275	4639	0.029	0.875	-50	0	0
1	24	13	"ctrl-buffer"	"ctrl-buffer"	6300	17520	100	173	174	44	25	173	173	191	205	107	0	0	0	55	58	13	22	50	50	53	30	56	2	1	0	0.000	0.125	2.750	2.338	4.028	9.368	0.094	80	440	100	5	9	Error	0	5	1	8	13917	4605	-0.083	0.167	-50	0	0
1	1	14	"ydhI"	"STM1443"	2210	17690	120	675	841	641	76	184	184	196	73	37	89	75	0	714	1050	960	91	56	56	57	12	21	97	96	0	0.746	0.661	0.695	0.714	2.008	0.642	0.841	120	672	100	1149	1651	-0.422	491	658	657	994	100880	126008	8.836	82.750	0	0	0
1	2	14	"STMB2B.139A"	"Not LT2a93"	2380	17690	110	465	629	477	75	183	183	194	64	32	88	77	0	214	302	263	87	55	55	56	11	19	98	92	0	1.774	1.806	1.838	1.827	2.016	1.941	0.776	80	514	100	441	693	0.827	282	159	446	247	50323	24191	6.797	22.364	0	0	0
1	3	14	""	"STM3806"	2570	17690	110	464	529	270	51	181	181	203	208	102	68	20	0	876	1113	799	71	54	54	55	11	20	100	100	0	0.344	0.329	0.325	0.328	1.680	0.309	0.502	80	548	100	1105	1407	-1.538	283	822	348	1059	42356	89008	1.567	96.182	0	0	0
1	4	14	"pgtE"	"STM2395"	2750	17680	110	547	964	1079	111	177	177	188	74	39	97	86	0	2978	4785	5012	104	53	53	54	10	18	100	100	0	0.126	0.166	0.135	0.138	1.754	0.168	0.721	80	524	100	3295	5519	-2.983	370	2925	787	4732	77081	382828	10.486	473.100	0	0	0
1	5	14	""	"STM3911"	2930	17690	110	259	286	106	37	170	170	176	56	31	61	43	0	462	558	411	73	51	51	52	8	15	100	100	0	0.217	0.229	0.206	0.208	2.566	0.213	0.288	80	511	100	500	623	-2.207	89	411	116	507	22890	44608	1.964	63.250	0	0	0
1	6	14	"ygiY"	"STM3178"	3100	17680	110	983	1242	947	76	172	172	181	51	28	98	95	0	3106	4012	3360	83	52	52	54	11	20	100	100	0	0.266	0.270	0.273	0.247	1.767	0.262	0.865	80	497	100	3865	5030	-1.913	811	3054	1070	3960	99386	320990	20.804	359.818	0	0	0
1	7	14	""	"STM2880"	3280	17690	110	3703	3951	2827	71	175	175	183	48	26	100	100	0	925	1005	703	69	52	52	53	10	18	100	100	0	4.041	3.962	3.883	3.957	1.563	4.292	0.864	80	524	100	4401	4729	2.015	3528	873	3776	953	316048	80414	78.500	95.200	0	0	0
1	8	14	"ssaU"	"STM1422"	3460	17690	110	296	489	489	100	169	169	173	39	22	67	57	0	1370	2925	3755	128	50	50	51	11	21	100	100	0	0.096	0.111	0.102	0.103	3.237	0.100	0.624	80	524	100	1447	3195	-3.378	127	1320	320	2875	39154	234005	8.103	261.273	0	0	0
1	9	14	"nrdE"	"STM2807"	3640	17690	110	6438	10974	10214	93	172	172	175	36	20	100	100	0	2321	4514	4151	91	50	50	51	11	21	100	100	0	2.759	2.420	2.363	2.355	1.773	2.532	0.904	80	510	100	8537	15266	1.464	6266	2271	10802	4464	877916	361103	299.972	405.727	0	0	0
1	10	14	"cadA"	"STM2559"	3810	17690	110	405	494	330	66	168	168	176	63	35	80	63	0	2820	3824	4041	105	50	50	52	20	38	100	100	0	0.086	0.086	0.093	0.086	2.028	0.074	0.730	80	522	100	3007	4100	-3.547	237	2770	326	3774	39531	305932	5.048	188.600	0	0	0
1	11	14	"thiL"	"STM0419"	4000	17690	110	4271	6801	6399	94	169	169	176	62	35	100	100	0	1710	2502	2092	83	49	49	52	22	42	100	100	0	2.470	2.704	2.462	2.527	1.819	3.095	0.822	80	548	100	5763	9085	1.304	4102	1661	6632	2453	544069	200180	106.855	111.364	0	0	0
1	12	14	"hin"	"STM2772"	4190	17700	110	289	411	319	77	171	171	178	120	67	50	32	0	1137	2009	2555	127	50	50	52	14	26	100	100	0	0.109	0.123	0.115	0.114	2.214	0.114	0.750	80	521	100	1205	2199	-3.203	118	1087	240	1959	32905	160752	1.942	139.786	0	0	0
1	13	14	""	"STM3166"	4350	17690	110	619	776	713	91	172	172	174	50	28	97	97	0	3890	4282	1919	44	51	51	52	15	28	100	100	0	0.116	0.143	0.118	0.114	1.856	0.139	0.430	80	497	100	4286	4835	-3.102	447	3839	604	4231	62068	342552	12.040	282.000	0	0	0
1	14	14	"yjjY"	"STM4599"	4530	17690	110	1938	3147	3147	100	175	175	179	53	29	100	100	0	211	310	264	85	51	51	54	18	33	98	92	0	11.019	11.475	10.719	11.403	1.890	13.203	0.783	80	510	100	1923	3231	3.462	1763	160	2972	259	251793	24793	56.000	14.222	0	0	0
1	15	14	"ybaN"	"STM0482"	4700	17690	110	719	989	737	74	173	173	186	134	72	90	77	0	1548	1943	1512	77	52	52	62	68	109	100	98	0	0.365	0.432	0.382	0.409	1.776	0.429	0.821	80	510	100	2042	2707	-1.454	546	1496	816	1891	79112	155466	5.993	27.662	0	0	0
1	16	14	""	"STM0571"	4880	17690	110	1457	1466	443	30	171	171	178	49	27	98	98	0	9793	9831	2509	25	53	53	66	81	122	100	100	0	0.132	0.132	0.134	0.124	1.437	0.134	0.946	80	524	100	11026	11073	-2.921	1286	9740	1295	9778	117266	786441	26.286	120.556	0	0	0
1	17	14	"yaiU"	"STM0373"	5060	17700	110	1876	1977	491	24	171	171	196	287	146	100	100	0	12794	13059	2747	21	51	51	68	155	227	100	100	0	0.134	0.139	0.138	0.137	1.172	0.137	0.930	80	511	100	14448	14814	-2.902	1705	12743	1806	13008	158152	1044723	6.206	83.813	0	0	0
1	18	14	""	"STM3653"	5230	17690	110	686	1070	952	88	172	172	186	127	68	98	76	0	1596	3006	3079	102	51	51	62	78	125	100	100	0	0.333	0.304	0.297	0.289	1.629	0.294	0.881	80	530	100	2059	3853	-1.588	514	1545	898	2955	85572	240459	6.961	37.744	0	0	0
1	19	14	""	"STM2195"	5420	17700	70	483	788	785	99	173	173	176	33	18	84	81	0	806	1403	1353	96	51	51	56	21	37	100	100	0	0.411	0.455	0.394	0.356	2.805	0.484	0.715	32	236	100	1065	1967	-1.284	310	755	615	1352	25227	44895	18.545	64.143	0	0	0
1	20	14	"EMPTY"	"EMPTY"	5590	17690	100	171	172	32	18	168	168	174	42	24	13	0	0	50	50	7	14	50	50	50	7	14	16	3	0	100000.000	100000.000	4.650	4.097	3.107	36.019	0.021	80	453	100	3	4	16.610	3	0	4	0	13784	4031	-0.048	0.000	-75	0	0
1	21	14	"EMPTY"	"EMPTY"	5760	17700	100	162	166	28	16	168	168	171	34	19	13	1	0	50	50	6	12	49	49	49	6	12	16	5	0	-6.000	-2.000	4.833	4.598	3.362	48.707	0.010	80	452	100	-5	-1	Error	-6	1	-2	1	13317	3972	-0.147	0.167	-75	0	0
1	22	14	"EMPTY"	"EMPTY"	5940	17700	100	176	173	34	19	171	171	173	37	21	15	1	0	49	49	7	14	48	48	49	7	14	12	3	0	5.000	2.000	5.333	5.204	3.280	64.590	0.008	80	464	100	6	3	2.322	5	1	2	1	13844	3912	0.000	0.000	-75	0	0
1	23	14	"EMPTY"	"EMPTY"	6120	17700	100	162	169	33	19	168	168	171	38	22	15	1	0	49	49	7	14	48	48	48	6	12	21	5	0	-6.000	1.000	4.750	5.128	2.742	68.397	0.009	80	464	100	-5	2	Error	-6	1	1	1	13495	3924	-0.053	0.167	-75	0	0
1	24	14	"EMPTY"	"EMPTY"	6300	17700	100	176	177	37	20	170	170	171	32	18	20	6	0	49	49	6	12	48	48	50	7	14	15	2	0	6.000	7.000	4.800	3.614	3.739	54.307	0.007	80	496	100	7	8	2.585	6	1	7	1	14157	3916	0.188	-0.143	-75	0	0
2	1	1	""	"STM0721"	6660	15360	110	455	455	102	22	176	176	180	40	22	100	97	0	6236	6151	2259	36	56	56	57	12	21	100	100	0	0.045	0.046	0.049	0.046	1.430	0.043	0.635	80	506	100	6459	6374	-4.469	279	6180	279	6095	36424	492041	6.875	507.833	0	0	0
2	2	1	"dnaC"	"STM4543"	6820	15360	110	5545	5903	1621	27	182	182	220	383	174	100	100	0	5235	5513	1344	24	56	56	82	245	298	100	100	0	1.036	1.048	1.047	1.040	1.215	1.058	0.939	80	475	100	10542	11178	0.050	5363	5179	5721	5457	472221	441049	14.838	22.167	0	0	0
2	3	1	"gph"	"STM3482"	7010	15360	110	11413	12596	5075	40	178	178	227	416	183	100	100	0	2524	2664	1070	40	55	55	80	240	300	100	100	0	4.550	4.760	4.843	4.768	1.251	4.995	0.912	80	496	100	13704	15027	2.186	11235	2469	12418	2609	1007664	213091	29.733	10.767	0	0	0
2	4	1	""	"STM3547"	7200	15360	120	516	597	725	121	175	175	191	181	94	85	40	0	9691	9230	3142	34	56	56	59	17	28	100	99	0	0.035	0.046	0.036	0.039	2.082	0.044	0.194	120	528	100	9976	9596	-4.820	341	9635	422	9174	71676	1107557	2.243	539.471	0	0	0
2	5	1	""	"STM3259"	7370	15360	110	253	306	169	55	181	181	186	44	23	60	43	0	533	1130	1393	123	56	56	59	15	25	98	97	0	0.151	0.116	0.133	0.132	2.280	0.113	0.756	80	433	100	549	1199	-2.728	72	477	125	1074	24454	90413	2.727	71.400	0	0	0
2	6	1	"yqjC"	"STM3228"	7550	15360	120	3983	4074	2052	50	188	188	195	48	24	99	97	0	1622	1781	819	45	57	57	60	17	28	100	100	0	2.425	2.254	2.224	2.074	1.642	2.415	0.904	120	521	100	5360	5610	1.278	3795	1565	3886	1724	488939	213703	80.813	101.235	0	0	0
2	7	1	""	"STM2545"	7730	15370	120	20877	22039	6767	30	190	190	196	51	26	100	100	0	4501	4573	1437	31	61	61	64	16	25	99	99	0	4.659	4.842	4.735	5.023	1.425	4.983	0.929	120	472	100	25127	26361	2.220	20687	4440	21849	4512	2644674	548700	428.294	281.813	0	0	0
2	8	1	"gltL"	"STM0662"	7910	15370	120	1306	1353	674	49	189	189	194	50	25	100	100	0	4360	4769	2059	43	62	62	65	17	26	100	100	0	0.260	0.247	0.243	0.240	1.350	0.247	0.828	120	465	100	5415	5871	-1.944	1117	4298	1164	4707	162371	572296	23.180	276.706	0	0	0
2	9	1	"asnB"	"STM0680"	8090	15370	120	18907	18652	2167	11	191	191	197	63	31	100	100	0	16127	16025	2467	15	59	59	62	16	25	100	100	0	1.165	1.156	1.147	1.173	1.187	1.148	0.975	120	470	100	34784	34427	0.220	18716	16068	18461	15966	2238288	1922955	292.937	997.688	0	0	0
2	10	1	"nagE"	"STM0685"	8270	15370	120	3442	3834	2236	58	191	191	201	98	48	100	100	0	2165	2373	1333	56	61	61	65	19	29	100	100	0	1.545	1.576	1.557	1.535	1.643	1.693	0.810	120	485	100	5355	5955	0.628	3251	2104	3643	2312	460070	284730	37.071	121.474	0	0	0
2	11	1	"barA"	"STM2958"	8450	15370	120	2724	2750	1206	43	183	183	193	88	45	100	98	0	6432	6330	2506	39	59	59	62	18	29	100	100	0	0.399	0.409	0.408	0.393	1.579	0.405	0.876	120	467	100	8914	8838	-1.327	2541	6373	2567	6271	329942	759548	29.057	348.222	0	0	0
2	12	1	"eutA"	"STM2459"	8620	15370	120	275	321	136	42	172	172	179	47	26	76	54	0	871	1413	1449	102	53	53	57	15	26	100	100	0	0.126	0.110	0.129	0.125	2.376	0.089	0.694	120	449	100	921	1509	-2.989	103	818	149	1360	38561	169503	3.021	90.400	0	0	0
2	13	1	"yigN"	"STM3969"	8800	15370	130	12328	12268	4059	33	174	174	177	42	23	100	100	0	16016	15623	4242	27	53	53	55	12	21	100	100	0	0.761	0.777	0.785	0.753	1.338	0.801	0.935	120	518	100	28117	27664	-0.393	12154	15963	12094	15570	1472203	1874771	287.881	1297.333	0	0	0
2	14	1	"metE"	"STM3965"	8980	15370	130	11540	11898	3573	30	183	183	191	44	23	100	100	0	21890	21494	4970	23	57	57	60	18	30	100	100	0	0.520	0.546	0.539	0.530	1.353	0.556	0.946	120	528	100	33190	33152	-0.943	11357	21833	11715	21437	1427706	2579252	266.068	1190.778	0	0	0
2	15	1	"pldB"	"STM3961"	9150	15380	120	19912	20021	5569	27	184	184	191	50	26	100	100	0	9721	9888	2697	27	57	57	62	25	40	100	100	0	2.041	2.018	2.021	2.016	1.268	2.064	0.937	120	449	100	29392	29668	1.030	19728	9664	19837	9831	2402530	1186569	396.600	393.040	0	0	0
2	16	1	"pldA"	"STM3957"	9330	15380	120	12417	12634	3529	27	181	181	186	45	24	100	100	0	8626	8882	2440	27	54	54	58	23	39	100	100	0	1.427	1.411	1.406	1.416	1.223	1.430	0.942	120	472	100	20808	21281	0.513	12236	8572	12453	8828	1516072	1065879	276.622	383.652	0	0	0
2	17	1	"yigF"	"STM3953"	9510	15370	130	800	1076	883	82	181	181	184	37	20	95	91	0	1045	1949	2179	111	55	55	59	20	33	99	96	0	0.625	0.473	0.560	0.542	2.849	0.346	0.450	120	553	100	1609	2789	-0.677	619	990	895	1894	129109	233845	24.108	94.500	0	0	0
2	18	1	"xerC"	"STM3949"	9690	15380	120	11511	12088	3633	30	182	182	182	40	21	100	100	0	8828	8814	2520	28	55	55	58	15	25	100	100	0	1.291	1.359	1.374	1.358	1.214	1.373	0.936	120	474	100	20102	20665	0.369	11329	8773	11906	8759	1450586	1057706	297.650	583.733	0	0	0
2	19	1	"sgaH"	"STM4386"	9870	15380	130	1283	1514	845	55	179	179	187	97	51	99	95	0	5568	6546	4212	64	55	55	73	148	202	100	100	0	0.200	0.206	0.200	0.205	1.506	0.191	0.889	120	584	100	6617	7826	-2.320	1104	5513	1335	6491	181677	785523	13.680	43.736	0	0	0
2	20	1	"ytfG"	"STM4401"	10040	15380	130	743	926	629	67	179	179	185	41	22	97	92	0	5599	6005	4766	79	55	55	60	23	38	100	100	0	0.102	0.126	0.121	0.118	1.774	0.122	0.899	120	566	100	6108	6697	-3.297	564	5544	747	5950	111173	720653	18.073	258.478	0	0	0
2	21	1	"ytfP"	"STM4411"	10230	15380	130	3626	5234	5133	98	184	184	203	217	106	94	90	0	1137	1776	1823	102	55	55	59	50	84	98	95	0	3.181	2.934	2.891	2.884	2.174	3.124	0.841	120	611	100	4524	6771	1.670	3442	1082	5050	1721	628040	213077	23.184	34.340	0	0	0
2	22	1	""	"STM4419"	10400	15390	120	1625	1610	588	36	178	178	183	49	26	100	100	0	15971	15466	6558	42	55	55	57	19	33	100	100	0	0.091	0.093	0.092	0.094	1.336	0.089	0.931	120	502	100	17363	16843	-3.459	1447	15916	1432	15411	193172	1855938	29.122	811.000	0	0	0
2	23	1	""	"STM4423"	10580	15390	130	253	274	110	40	178	178	182	47	25	60	42	0	1149	1711	1481	86	54	54	58	25	43	98	96	0	0.068	0.058	0.063	0.061	3.004	0.051	0.475	120	597	100	1170	1753	-3.868	75	1095	96	1657	32931	205329	1.957	66.120	0	0	0
2	24	1	""	"STM4427"	10760	15390	130	872	915	325	35	180	180	186	67	36	100	100	0	6406	6920	3038	43	54	54	58	18	31	100	100	0	0.109	0.107	0.109	0.107	1.314	0.101	0.903	120	681	100	7044	7601	-3.198	692	6352	735	6866	109745	830340	10.881	381.222	0	0	0
2	1	2	"clpP"	"STM0448"	6650	15530	130	5120	11198	15434	137	175	175	179	35	19	100	99	3	378	830	1352	162	54	54	55	11	20	95	92	0	15.262	14.205	15.732	15.750	2.155	14.382	0.784	120	619	100	5269	11799	3.932	4945	324	11023	776	1343734	99543	314.829	70.455	0	0	0
2	2	2	"nrdG"	"STM4451"	6840	15530	120	254	428	387	90	183	183	220	398	180	22	9	0	416	1531	2250	146	55	55	80	250	312	60	44	0	0.197	0.166	0.173	0.199	2.589	0.154	0.794	120	428	100	432	1721	-2.346	71	361	245	1476	51317	183770	0.523	5.804	0	0	0
2	3	2	"phoQ"	"STM1230"	7020	15530	120	2802	6728	9075	134	180	180	196	206	105	80	74	0	532	1344	1758	130	55	55	57	16	28	90	80	0	5.497	5.080	5.157	5.702	2.230	5.580	0.800	120	405	100	3099	7837	2.459	2622	477	6548	1289	807359	161267	31.709	80.438	0	0	0
2	4	2	"coaA"	"STM4139"	7200	15520	120	660	1639	2200	134	175	175	194	223	114	62	50	0	658	1841	2801	152	54	54	75	335	446	61	45	0	0.803	0.819	0.829	0.705	2.705	0.774	0.816	120	405	100	1089	3251	-0.317	485	604	1464	1787	196692	220871	6.480	5.272	0	0	0
2	5	2	"thiE"	"STM4163"	7380	15530	120	330	470	346	73	179	179	185	66	35	77	54	0	1237	1970	2169	110	54	54	56	13	23	100	100	0	0.128	0.152	0.142	0.149	2.089	0.142	0.795	120	397	100	1334	2207	-2.970	151	1183	291	1916	56427	236414	4.318	147.231	0	0	0
2	6	2	"nfi"	"STM4168"	7550	15530	120	932	1915	2346	122	182	182	197	150	76	83	76	0	719	1507	1947	129	54	54	84	428	509	60	45	0	1.128	1.193	1.286	1.231	2.350	1.222	0.824	120	407	100	1415	3186	0.174	750	665	1733	1453	229796	180827	11.453	3.325	0	0	0
2	7	2	"hopD"	"STM3442"	7740	15530	120	551	865	717	82	180	180	185	51	27	78	70	0	1239	2290	2419	105	55	55	57	11	19	95	90	0	0.313	0.306	0.337	0.326	2.418	0.275	0.816	120	377	100	1555	2920	-1.674	371	1184	685	2235	103853	274811	13.333	203.000	0	0	0
2	8	2	"stfD"	"STM0197"	7910	15530	120	258	457	760	166	181	181	187	58	31	54	45	0	1176	3057	3497	114	55	55	57	12	21	87	82	0	0.069	0.092	0.074	0.096	3.830	0.111	0.343	120	352	100	1198	3278	-3.864	77	1121	276	3002	54895	366799	4.655	250.000	0	0	0
2	9	2	"eutP"	"STM2469"	8090	15530	120	230	264	101	38	176	176	184	70	38	43	30	0	1358	2201	2472	112	53	53	55	12	21	93	91	0	0.041	0.041	0.051	0.065	4.706	0.032	0.356	120	382	100	1359	2236	-4.595	54	1305	88	2148	31642	264097	1.143	178.833	0	0	0
2	10	2	"eutM"	"STM2465"	8260	15520	110	218	224	73	32	174	174	179	67	37	37	12	0	170	346	373	107	50	50	60	71	118	56	47	0	0.367	0.169	0.260	0.340	3.923	0.107	0.434	80	362	100	164	346	-1.447	44	120	50	296	17956	27682	0.672	4.028	0	0	0
2	11	2	"prpR"	"STM0367"	8450	15530	120	292	444	322	72	170	170	177	93	52	52	46	0	1448	3264	3743	114	50	50	59	68	115	67	65	0	0.087	0.085	0.103	0.182	5.601	0.069	0.570	120	400	100	1520	3488	-3.518	122	1398	274	3214	53312	391685	2.871	47.132	0	0	0
2	12	2	"prpE"	"STM0371"	8630	15530	120	211	277	163	58	172	172	179	40	22	49	38	0	573	1387	1797	129	52	52	55	12	21	94	88	0	0.075	0.079	0.099	0.097	3.765	0.077	0.739	120	347	100	560	1440	-3.740	39	521	105	1335	33235	166406	2.450	111.000	0	0	0
2	13	2	"sodA"	"STM4055"	8800	15530	120	6326	8592	7778	90	182	182	189	41	21	100	100	0	293	387	312	80	53	53	55	9	16	98	97	0	25.600	25.180	25.943	26.323	1.634	27.151	0.865	120	368	100	6384	8744	4.678	6144	240	8410	334	1031052	46466	204.951	36.889	0	0	0
2	14	2	"sicP"	"STM2879"	8980	15540	130	2542	4717	5256	111	182	182	189	39	20	100	100	0	463	855	972	113	53	53	55	18	32	100	97	0	5.756	5.655	5.911	5.583	2.119	5.662	0.763	120	397	100	2770	5337	2.525	2360	410	4535	802	566086	102608	116.103	44.444	0	0	0
2	15	2	"fabD"	"STM1194"	9160	15540	120	11984	21629	21177	97	180	180	183	36	19	100	100	9	469	961	1241	129	52	52	53	20	37	96	94	0	28.307	23.596	29.021	29.673	1.941	22.071	0.761	120	321	100	12221	22358	4.823	11804	417	21449	909	2595526	115343	595.722	45.400	0	0	0
2	16	2	"nuoH"	"STM2322"	9330	15540	120	3919	11628	14959	128	177	177	180	37	20	100	98	0	793	1887	2284	121	52	52	53	9	16	98	97	0	5.050	6.240	6.363	5.784	2.022	6.920	0.862	120	344	100	4483	13286	2.336	3742	741	11451	1835	1395387	226391	309.405	203.778	0	0	0
2	17	2	"dacD"	"STM2062"	9520	15540	120	2031	2669	2339	87	178	178	184	57	30	100	99	0	1065	1376	1136	82	52	52	54	11	20	100	100	0	1.829	1.881	2.027	1.831	1.663	2.088	0.822	120	365	100	2866	3815	0.871	1853	1013	2491	1324	320227	165166	43.596	120.182	0	0	0
2	18	2	"pefC"	"PSLT017"	9690	15540	120	300	514	535	104	178	178	188	109	57	51	39	0	2344	4734	6173	130	53	53	69	199	288	85	81	0	0.053	0.072	0.070	0.069	2.656	0.073	0.805	120	386	100	2413	5017	-4.231	122	2291	336	4681	61694	568110	2.991	23.442	0	0	0
2	19	2	"yjbA"	"STM4226"	9840	15540	60	788	1116	957	85	183	183	223	228	102	81	56	0	1746	2934	2721	92	59	59	168	428	254	87	75	0	0.359	0.325	0.350	0.337	1.576	0.289	0.796	32	161	100	2292	3808	-1.479	605	1687	933	2875	35718	93883	3.917	6.463	0	0	0
2	20	2	"asd"	"STM3539"	10050	15540	120	852	2463	3777	153	185	185	212	260	122	60	52	0	533	1520	2207	145	55	55	84	177	210	56	53	0	1.395	1.555	1.746	2.016	2.622	1.772	0.805	120	472	100	1145	3743	0.481	667	478	2278	1465	295553	182347	8.658	8.113	0	0	0
2	21	2	"stpA"	"STM2799"	10200	15550	70	3042	7055	8472	120	196	196	332	777	234	96	84	0	227	416	390	93	55	55	68	94	138	84	46	0	16.547	19.000	16.687	16.510	1.401	21.997	0.806	32	208	100	3018	7220	4.048	2846	172	6859	361	225760	13318	8.653	3.702	0	0	0
2	22	2	"leuB"	"STM0112"	10390	15530	80	656	1528	2037	133	177	177	234	486	207	50	38	0	586	1398	1951	139	53	53	104	479	460	50	36	0	0.899	1.004	1.106	1.041	2.811	1.026	0.813	52	273	100	1012	2696	-0.154	479	533	1351	1345	79433	72721	2.663	2.701	0	0	0
2	23	2	"prgJ"	"STM2872"	10560	15540	70	1228	1311	772	58	179	179	205	141	68	90	87	0	1760	1808	1014	56	54	54	90	175	194	93	90	0	0.615	0.645	0.625	0.623	1.581	0.672	0.915	32	216	100	2755	2886	-0.702	1049	1706	1132	1754	41939	57865	7.844	9.817	0	0	0
2	24	2	"smvA"	"STM1574"	10750	15550	120	251	856	1279	149	177	177	186	76	40	48	42	0	158	1142	2039	178	55	55	62	57	91	54	49	0	0.718	0.625	0.801	0.922	3.249	0.586	0.772	120	532	100	177	1766	-0.477	74	103	679	1087	102708	137065	8.816	18.947	0	0	0
2	1	3	"hupB"	"STM0451"	6670	15700	110	736	1401	1399	99	173	173	177	36	20	93	90	0	266	539	708	131	53	53	54	7	12	96	95	0	2.643	2.527	2.754	2.755	2.162	3.378	0.525	80	458	100	776	1714	1.402	563	213	1228	486	112049	43119	34.000	69.286	0	0	0
2	2	3	"hisM"	"STM2352"	6840	15700	120	831	1775	1983	111	174	174	178	39	21	73	67	0	1114	3232	4037	124	53	53	55	17	30	82	75	0	0.619	0.504	0.614	0.756	3.990	0.462	0.815	120	450	100	1718	4780	-0.691	657	1061	1601	3179	213037	387787	40.949	186.882	0	0	0
2	3	3	"rimM"	"STM2675"	7020	15700	120	13179	22808	23803	104	178	178	196	177	90	85	80	5	127	241	230	95	52	52	66	151	228	42	28	0	173.347	119.735	116.494	110.293	3.453	125.835	0.709	120	433	100	13076	22819	7.438	13001	75	22630	189	2736942	28975	127.751	1.159	0	0	0
2	4	3	"fruR"	"STM0118"	7190	15680	80	1257	1358	1041	76	182	182	338	656	194	59	48	0	1273	1602	1437	89	54	54	267	915	342	53	44	0	0.882	0.760	0.768	0.947	2.804	0.712	0.733	52	278	100	2294	2724	-0.181	1075	1219	1176	1548	70638	83324	1.555	1.459	0	0	0
2	5	3	"asrA"	"STM2548"	7380	15710	120	297	357	204	57	174	174	253	458	181	10	0	0	1869	3109	3245	104	53	53	163	687	421	66	56	0	0.068	0.060	0.065	0.079	2.932	0.054	0.275	120	461	100	1939	3239	-3.884	123	1816	183	3056	42889	373024	0.227	4.288	0	0	0
2	6	3	"entD"	"STM0584"	7540	15700	110	225	617	703	113	175	175	205	205	100	35	28	0	304	2031	2996	147	54	54	172	882	512	38	31	0	0.200	0.224	0.381	0.418	3.948	0.209	0.796	80	413	100	300	2419	-2.322	50	250	442	1977	49373	162513	2.010	2.108	0	0	0
2	7	3	"cbiL"	"STM2024"	7740	15710	120	388	583	593	101	176	176	197	185	93	55	35	0	1153	1737	1713	98	54	54	157	828	527	55	38	0	0.193	0.242	0.202	0.202	2.768	0.222	0.506	120	470	100	1311	2090	-2.374	212	1099	407	1683	70017	208385	2.086	1.908	0	0	0
2	8	3	"cbiO"	"STM2020"	7920	15710	120	427	584	471	80	174	174	182	106	58	70	55	0	583	1022	1100	107	53	53	57	34	59	94	86	0	0.477	0.423	0.452	0.438	2.655	0.367	0.697	120	426	100	783	1379	-1.067	253	530	410	969	70049	122609	3.792	28.382	0	0	0
2	9	3	"umuC"	"STM1997"	8090	15700	110	240	305	169	55	173	173	177	45	25	55	46	0	612	2032	2844	139	52	52	81	318	392	55	50	0	0.120	0.067	0.088	0.141	4.367	0.053	0.630	80	387	100	627	2112	-3.063	67	560	132	1980	24413	162543	2.844	6.135	0	0	0
2	10	3	"uhpC"	"STM3788"	8270	15710	120	482	1307	1674	128	170	170	173	37	21	79	72	0	579	1850	2336	126	48	48	75	290	386	55	48	0	0.588	0.631	0.639	0.612	3.457	0.645	0.731	120	483	100	843	2939	-0.767	312	531	1137	1802	156899	222051	30.649	6.121	0	0	0
2	11	3	"trpB"	"STM1726"	8450	15710	130	662	1466	1706	116	170	170	178	53	29	84	79	0	896	1936	2444	126	48	48	59	111	188	80	75	0	0.580	0.686	0.657	0.669	3.280	0.680	0.686	120	484	100	1340	3184	-0.785	492	848	1296	1888	175928	232271	24.302	16.910	0	0	0
2	12	3	"rpsL"	"STM3448"	8630	15710	120	6036	13482	15098	111	177	177	185	60	32	99	94	1	106	159	130	81	50	50	52	10	19	76	63	0	104.625	122.064	117.581	119.667	2.418	142.587	0.737	120	406	100	5915	13414	6.709	5859	56	13305	109	1617888	19047	221.617	10.700	0	0	0
2	13	3	"phnR"	"STM0430"	8800	15720	130	299	744	924	124	179	179	185	53	28	58	52	0	265	1229	1986	161	51	51	52	9	17	79	73	0	0.561	0.480	0.689	0.866	4.075	0.414	0.721	120	435	100	334	1743	-0.835	120	214	565	1178	89263	147516	10.547	130.778	0	0	0
2	14	3	""	"STM4157"	8990	15720	130	449	898	1199	133	178	178	183	45	24	75	65	0	730	2065	3345	161	51	51	53	10	18	98	95	0	0.399	0.357	0.404	0.428	3.117	0.321	0.754	120	431	100	950	2734	-1.325	271	679	720	2014	107785	247816	15.889	201.200	0	0	0
2	15	3	""	"STM0345"	9160	15710	130	303	524	571	108	182	182	187	40	21	70	60	0	698	1309	1750	133	53	53	54	10	18	95	92	0	0.188	0.272	0.297	0.321	3.504	0.280	0.736	120	385	100	766	1598	-2.414	121	645	342	1256	62900	157133	8.425	125.500	0	0	0
2	16	3	""	"STM2453"	9330	15710	130	548	826	800	96	182	182	185	41	22	85	77	0	1345	2343	2531	108	52	52	54	10	18	100	99	0	0.283	0.281	0.289	0.264	2.462	0.253	0.731	120	410	100	1659	2935	-1.821	366	1293	644	2291	99124	281139	15.634	228.900	0	0	0
2	17	3	"ychA"	"STM1773"	9510	15710	130	2319	5747	10882	189	182	182	188	57	30	91	83	0	543	1480	2623	177	53	53	57	46	80	76	70	0	4.361	3.900	3.813	4.081	2.901	4.408	0.883	120	432	100	2627	6992	2.125	2137	490	5565	1427	689614	177611	97.526	30.935	0	0	0
2	18	3	"orf408"	"STM1382"	9690	15720	120	229	265	114	43	182	182	189	54	28	45	25	0	1381	2643	3399	128	55	55	59	46	77	93	88	0	0.035	0.032	0.036	0.038	3.597	0.026	0.478	120	433	100	1373	2671	-4.818	47	1326	83	2588	31755	317167	1.407	56.174	0	0	0
2	19	3	"traR"	"PSLT085"	9880	15720	120	217	239	101	42	182	182	194	95	48	21	7	0	531	1091	1432	131	55	55	79	197	249	75	60	0	0.074	0.055	0.074	0.080	3.202	0.054	0.570	120	487	100	511	1093	-3.766	35	476	57	1036	28715	130877	0.474	5.137	0	0	0
2	20	3	""	"Not LT2a85"	10050	15720	130	239	367	354	96	180	180	183	33	18	65	45	0	1030	2429	3629	149	54	54	56	15	26	96	94	0	0.060	0.079	0.079	0.083	3.338	0.081	0.726	120	451	100	1035	2562	-4.048	59	976	187	2375	44087	291471	5.576	158.200	0	0	0
2	21	3	"trbC"	"PSLT094"	10220	15720	130	394	586	515	87	184	184	221	448	202	29	12	0	2285	3776	4160	110	55	55	60	31	51	100	100	0	0.094	0.108	0.097	0.089	2.478	0.092	0.276	120	507	100	2440	4123	-3.409	210	2230	402	3721	70277	453069	0.815	119.871	0	0	0
2	22	3	"traQ"	"PSLT098"	10400	15720	130	235	292	191	65	181	181	212	351	165	10	2	0	453	1366	2308	168	54	54	82	344	419	55	39	0	0.135	0.085	0.116	0.130	3.523	0.131	0.231	120	532	100	453	1423	-2.885	54	399	111	1312	34985	163922	0.228	3.733	0	0	0
2	23	3	"traS"	"PSLT102"	10590	15730	130	2109	5581	7770	139	181	181	191	94	49	99	96	0	1300	2958	3766	127	55	55	68	115	169	97	93	0	1.549	1.860	1.588	1.564	2.092	2.029	0.786	120	500	100	3173	8303	0.631	1928	1245	5400	2903	669732	354971	57.340	25.130	0	0	0
2	24	3	""	"PSLT107"	10760	15730	130	793	1457	2108	144	174	174	178	41	23	93	86	0	515	913	1177	128	54	54	55	9	16	99	96	0	1.343	1.494	1.406	1.396	2.381	1.954	0.688	120	574	100	1080	2142	0.425	619	461	1283	859	174800	109597	31.195	95.333	0	0	0
2	1	4	""	"STM2736"	6650	15880	110	188	204	69	33	164	164	167	34	20	41	23	0	222	446	549	123	53	53	56	32	57	75	71	0	0.142	0.102	0.188	0.200	5.085	0.079	0.159	80	519	100	193	433	-2.816	24	169	40	393	16301	35667	1.088	12.188	0	0	0
2	2	4	""	"STM2712"	6840	15890	110	280	565	769	136	164	164	168	37	22	71	60	0	296	1211	2283	188	54	54	60	35	58	85	80	0	0.479	0.347	0.383	0.442	3.712	0.276	0.735	80	433	100	358	1558	-1.061	116	242	401	1157	45186	96896	10.730	32.886	0	0	0
2	3	4	""	"STM1612"	7020	15880	120	410	728	687	94	174	174	177	39	22	86	80	0	1854	3788	4152	109	52	52	55	17	30	100	100	0	0.131	0.148	0.134	0.124	2.623	0.138	0.727	120	444	100	2038	4290	-2.933	236	1802	554	3736	87411	454502	14.128	219.588	0	0	0
2	4	4	""	"STM1607"	7180	15880	110	1124	3791	6310	166	181	181	355	1154	325	47	32	0	515	1449	2334	161	53	53	150	487	324	47	32	0	2.041	2.586	2.127	2.164	2.588	3.226	0.712	80	437	100	1405	5006	1.029	943	462	3610	1396	303261	115955	2.977	2.667	0	0	0
2	5	4	"ycjI"	"STM1680"	7370	15880	120	331	1034	1695	163	176	176	286	1025	358	21	13	0	381	1274	2110	165	53	53	95	308	324	51	41	0	0.473	0.703	0.647	0.635	3.588	0.716	0.623	120	482	100	483	2079	-1.081	155	328	858	1221	124093	152850	0.730	3.828	0	0	0
2	6	4	""	"STM1676"	7560	15890	110	790	1112	973	87	173	173	185	117	63	96	85	0	1334	1992	1969	98	53	53	85	409	481	85	67	0	0.482	0.484	0.531	0.489	1.987	0.498	0.756	80	419	100	1898	2878	-1.054	617	1281	939	1939	88972	159329	7.923	4.663	0	0	0
2	7	4	"frr"	"STM0219"	7730	15890	120	2950	7650	11479	150	176	176	179	40	22	93	90	0	224	455	645	141	53	53	55	13	23	80	75	0	16.222	18.592	16.262	15.604	3.386	25.476	0.400	120	433	100	2945	7876	4.020	2774	171	7474	402	918030	54655	186.775	30.769	0	0	0
2	8	4	"mesJ"	"STM0236"	7910	15890	120	1580	2125	1719	80	177	177	188	107	56	100	100	0	1666	2069	1590	76	53	53	62	78	125	100	99	0	0.870	0.966	0.913	0.945	1.810	1.041	0.655	120	425	100	3016	3964	-0.201	1403	1613	1948	2016	254967	248327	18.103	25.731	0	0	0
2	9	4	"pfs"	"STM0207"	8090	15890	130	1461	3269	4264	130	180	180	195	128	65	92	85	0	351	672	1009	150	54	54	83	287	345	50	25	0	4.313	4.998	4.256	4.722	2.684	5.119	0.743	120	493	100	1578	3707	2.109	1281	297	3089	618	392260	80659	24.016	2.052	0	0	0
2	10	4	"yeeA"	"STM2060"	8270	15890	120	464	767	810	105	182	182	219	225	102	59	35	0	765	1314	1596	121	55	55	95	214	225	72	61	0	0.397	0.465	0.470	0.483	2.876	0.456	0.747	120	430	100	992	1844	-1.332	282	710	585	1259	91990	157684	2.436	5.696	0	0	0
2	11	4	"vsr"	"STM1991"	8430	15890	110	238	726	1086	149	183	183	238	371	155	31	18	0	164	1014	2039	201	53	53	129	418	324	30	25	0	0.495	0.565	0.950	0.713	4.854	0.601	0.487	80	401	100	166	1504	-1.013	55	111	543	961	58117	81127	1.315	2.117	0	0	0
2	12	4	"fixB"	"STM0076"	8630	15890	120	219	272	149	54	184	184	214	293	136	8	1	0	697	1530	1844	120	53	53	100	355	355	65	47	0	0.054	0.060	0.063	0.081	3.704	0.057	0.442	120	469	100	679	1565	-4.202	35	644	88	1477	32581	183596	0.198	4.028	0	0	0
2	13	4	""	"STM4192"	8810	15890	120	1930	6505	11079	170	184	184	206	176	85	87	76	0	790	2182	3675	168	51	51	65	169	260	70	60	0	2.363	2.966	3.046	2.756	2.666	3.226	0.827	120	413	100	2485	8452	1.240	1746	739	6321	2131	780555	261841	35.790	12.527	0	0	0
2	14	4	"dgkA"	"STM4236"	8980	15900	130	679	1277	1611	126	180	180	188	82	43	93	82	0	368	805	1162	144	51	51	53	10	18	97	96	0	1.574	1.455	1.456	1.706	2.663	1.461	0.731	120	425	100	816	1851	0.655	499	317	1097	754	153212	96626	13.280	75.200	0	0	0
2	15	4	"tyrB"	"STM4248"	9160	15890	130	2221	3335	3360	100	183	183	187	43	22	100	100	0	1991	3277	3484	106	54	54	56	11	19	100	100	0	1.052	0.978	1.014	0.966	1.983	0.939	0.703	120	435	100	3975	6375	0.073	2038	1937	3152	3223	400248	393252	73.209	292.818	0	0	0
2	16	4	"lysC"	"STM4220"	9330	15900	120	1665	2508	2382	94	184	184	187	42	22	100	100	0	1453	2093	1899	90	55	55	56	11	19	100	100	0	1.059	1.140	1.184	1.115	1.777	1.210	0.769	120	422	100	2879	4362	0.083	1481	1398	2324	2038	300983	251179	55.262	185.182	0	0	0
2	17	4	"glk"	"STM2403"	9510	15890	130	779	1095	967	88	183	183	188	45	23	96	95	0	1604	2237	2041	91	55	55	59	46	77	98	98	0	0.385	0.418	0.409	0.384	1.879	0.407	0.759	120	455	100	2145	3094	-1.378	596	1549	912	2182	131347	268418	20.156	47.348	0	0	0
2	18	4	"yfcB"	"STM2385"	9690	15900	120	2548	6776	10446	154	187	187	191	43	22	95	93	0	547	1384	2223	160	56	56	60	46	76	80	75	0	4.809	4.962	5.559	5.419	3.009	5.184	0.835	120	428	100	2852	7917	2.266	2361	491	6589	1328	813105	166099	153.140	28.783	0	0	0
2	19	4	"ybdA"	"STM0593"	9870	15900	130	1598	4571	6382	139	186	186	192	44	22	97	95	0	1581	3646	5380	147	55	55	86	261	303	80	68	0	0.925	1.221	1.075	1.147	2.902	1.209	0.733	120	456	100	2938	7976	-0.112	1412	1526	4385	3591	548462	437525	99.523	13.640	0	0	0
2	20	4	"ybaM"	"STM0480"	10050	15910	120	313	482	455	94	180	180	192	95	49	60	40	0	316	622	938	150	55	55	70	181	258	55	39	0	0.510	0.533	0.645	0.585	2.909	0.448	0.696	120	400	100	394	869	-0.973	133	261	302	567	57837	74677	3.053	3.050	0	0	0
2	21	4	"ybbO"	"STM0505"	10230	15910	120	1944	4195	5573	132	184	184	193	95	49	100	98	0	1209	2677	3780	141	56	56	72	183	254	94	80	0	1.526	1.530	1.733	1.550	2.152	1.634	0.745	120	393	100	2913	6632	0.610	1760	1153	4011	2621	503386	321252	42.126	14.235	0	0	0
2	22	4	"purK"	"STM0533"	10400	15900	130	1231	2326	3414	146	186	186	189	44	23	98	94	0	1156	1885	2701	143	56	56	57	12	21	99	97	0	0.950	1.170	1.162	1.091	2.455	1.290	0.726	120	424	100	2145	3969	-0.074	1045	1100	2140	1829	279089	226162	48.568	152.333	0	0	0
2	23	4	"rfbI"	"STM0559"	10570	15900	130	306	425	432	101	179	179	184	44	23	77	60	0	568	1059	1645	155	55	55	56	12	21	96	93	0	0.248	0.245	0.248	0.267	3.152	0.224	0.713	120	454	100	640	1250	-2.014	127	513	246	1004	50987	127112	5.477	83.583	0	0	0
2	24	4	"ybdK"	"STM0583"	10760	15910	120	597	713	420	58	172	172	178	43	24	96	94	0	3372	4230	3353	79	54	54	55	11	20	100	100	0	0.128	0.130	0.127	0.128	1.654	0.118	0.854	120	537	100	3743	4717	-2.965	425	3318	541	4176	85568	507609	12.442	379.545	0	0	0
2	1	5	"yoaH"	"STM1823"	6670	16060	120	534	938	1111	118	167	167	169	34	20	93	89	0	238	447	525	117	50	50	55	28	50	92	84	0	1.952	1.942	1.930	1.803	2.479	2.301	0.718	120	505	100	555	1168	0.965	367	188	771	397	112601	53665	22.618	14.000	0	0	0
2	2	5	"emtA"	"STM1799"	6840	16060	120	1183	2239	2817	125	170	170	173	40	23	97	97	0	669	1195	1458	122	54	54	57	15	26	98	97	0	1.647	1.813	2.091	1.854	2.443	2.158	0.679	120	398	100	1628	3210	0.720	1013	615	2069	1141	268728	143400	51.650	75.867	0	0	0
2	3	5	"narH"	"STM1763"	7020	16060	120	362	465	285	61	176	176	180	39	21	93	78	0	1514	2274	2006	88	53	53	56	17	30	100	100	0	0.127	0.130	0.128	0.119	2.058	0.117	0.673	120	416	100	1647	2510	-2.974	186	1461	289	2221	55845	272844	7.308	130.471	0	0	0
2	4	5	"ychE"	"STM1748"	7200	16060	120	729	1070	930	86	180	180	284	1061	373	30	11	0	1659	2505	2369	94	53	53	88	306	347	91	80	0	0.342	0.363	0.350	0.328	2.359	0.319	0.671	120	438	100	2155	3342	-1.549	549	1606	890	2452	128404	300612	0.741	7.899	0	0	0
2	5	5	"yoaB"	"STM1822"	7380	16060	120	1622	2471	2205	89	182	182	188	63	33	98	97	0	593	827	673	81	53	53	55	12	21	99	99	0	2.667	2.957	2.851	2.745	2.032	3.706	0.705	120	406	100	1980	3063	1.415	1440	540	2289	774	296476	99239	36.238	64.333	0	0	0
2	6	5	"dsbB"	"STM1807"	7550	16060	120	824	1101	786	71	184	184	192	65	33	99	96	0	1026	1403	1052	74	54	54	55	9	16	100	100	0	0.658	0.680	0.653	0.638	1.790	0.666	0.728	120	396	100	1612	2266	-0.603	640	972	917	1349	132147	168401	13.985	149.778	0	0	0
2	7	5	""	"STM4010"	7730	16070	130	258	440	422	95	183	183	190	50	26	55	44	0	629	2067	3189	154	54	54	61	75	122	82	75	0	0.130	0.128	0.143	0.156	2.879	0.109	0.717	120	416	100	650	2270	-2.939	75	575	257	2013	52761	248099	5.000	26.747	0	0	0
2	8	5	"mobB"	"STM3993"	7910	16070	120	265	631	888	140	186	186	198	107	54	43	34	0	220	1291	2581	199	54	54	69	109	157	56	45	0	0.476	0.360	0.469	0.528	4.356	0.312	0.752	120	435	100	245	1682	-1.071	79	166	445	1237	75725	154970	4.047	11.211	0	0	0
2	9	5	"yiiR"	"STM4083"	8100	16060	110	370	724	860	118	187	187	199	112	56	57	41	0	407	1165	1807	155	55	55	69	91	131	68	58	0	0.520	0.484	0.493	0.581	3.667	0.470	0.651	80	374	100	535	1647	-0.944	183	352	537	1110	57886	93212	4.688	12.044	0	0	0
2	10	5	""	"STM4067"	8260	16080	120	678	2185	3487	159	190	190	228	238	104	60	50	0	751	2513	4433	176	57	57	102	228	223	65	55	0	0.703	0.812	0.877	0.925	3.410	0.769	0.823	120	378	100	1182	4451	-0.508	488	694	1995	2456	262187	301577	8.223	10.575	0	0	0
2	11	5	"yiiM"	"STM4056"	8440	16070	120	458	999	1354	135	187	187	240	365	152	46	29	0	563	1588	2603	163	58	58	126	381	302	53	40	0	0.537	0.531	0.580	0.573	2.544	0.486	0.787	120	418	100	776	2342	-0.898	271	505	812	1530	119848	190562	2.079	3.837	0	0	0
2	12	5	"yiiG"	"STM4040"	8620	16070	120	211	263	156	59	187	187	223	288	129	8	3	0	548	2166	3769	174	56	56	98	312	318	56	48	0	0.049	0.036	0.054	0.068	5.583	0.033	0.601	120	470	100	516	2186	-4.358	24	492	76	2110	31550	259957	0.139	6.628	0	0	0
2	13	5	"yhdN"	"STM3413"	8820	16070	110	567	1260	1749	138	190	190	257	357	138	51	37	0	561	1522	2320	152	53	53	103	345	334	60	45	0	0.742	0.728	0.779	0.708	2.974	0.649	0.736	80	383	100	885	2539	-0.430	377	508	1070	1469	100838	121798	2.810	4.113	0	0	0
2	14	5	"secY"	"STM3420"	8980	16080	120	22487	30064	22765	75	182	182	205	148	72	100	100	18	194	314	262	83	51	51	52	8	15	99	97	0	155.979	113.620	140.969	137.952	1.928	114.880	0.756	120	368	100	22448	30145	7.285	22305	143	29882	263	3607714	37719	201.750	32.750	0	0	0
2	15	5	"rplE"	"STM3428"	9150	16080	120	3303	15094	21469	142	175	175	180	46	25	96	89	9	64	138	171	123	51	51	53	10	18	60	43	0	240.615	171.483	159.536	130.049	4.348	157.941	0.727	120	387	100	3141	15006	7.911	3128	13	14919	87	1811220	16611	324.217	8.500	0	0	0
2	16	5	"rpmC"	"STM3432"	9330	16080	130	2789	8091	12571	155	183	183	187	45	24	97	94	1	85	117	94	80	52	52	55	12	21	76	55	0	78.970	121.662	97.467	73.484	3.356	145.392	0.621	120	425	100	2639	7973	6.303	2606	33	7908	65	970916	14008	175.644	5.167	0	0	0
2	17	5	"rpsS"	"STM3436"	9510	16070	130	6776	12196	15692	128	186	186	189	46	24	100	100	4	111	153	136	88	54	54	55	13	23	88	73	0	115.614	121.313	102.025	106.414	2.582	132.655	0.776	120	429	100	6647	12109	6.853	6590	57	12010	99	1463536	18359	261.022	7.538	0	0	0
2	18	5	"rpsJ"	"STM3441"	9690	16080	120	2115	8428	14175	168	187	187	199	74	37	90	80	1	74	222	780	351	56	56	132	444	336	3	1	0	107.111	49.645	82.391	75.989	2.726	36.072	0.304	120	456	100	1946	8407	6.743	1928	18	8241	166	1011315	26654	111.203	0.203	0	0	0
2	19	5	""	"STM4463"	9890	16070	110	235	409	450	110	191	191	200	57	28	46	35	0	529	1266	1994	157	57	57	145	483	333	48	31	0	0.093	0.180	0.256	0.246	4.589	0.196	0.543	80	376	100	516	1427	-3.423	44	472	218	1209	32714	101260	3.667	2.321	0	0	0
2	20	5	"pepA"	"STM4477"	10040	16080	120	1671	7601	11609	152	191	191	203	99	48	90	82	0	380	1518	3152	207	56	56	74	188	254	55	47	0	4.568	5.068	5.833	6.219	2.699	4.528	0.718	120	379	100	1804	8872	2.192	1480	324	7410	1462	912173	182162	74.727	7.681	0	0	0
2	21	5	"iadA"	"STM4512"	10220	16080	130	589	1537	2637	171	184	184	195	98	50	70	59	0	717	2169	3944	181	55	55	72	184	255	67	59	0	0.612	0.640	0.632	0.613	2.912	0.651	0.884	120	395	100	1067	3467	-0.709	405	662	1353	2114	184460	260225	13.694	11.397	0	0	0
2	22	5	""	"STM4551"	10390	16080	120	422	1359	1881	138	178	178	183	47	25	69	63	0	695	2611	4108	157	54	54	57	18	31	88	82	0	0.381	0.462	0.458	0.504	3.154	0.419	0.771	120	404	100	885	3738	-1.393	244	641	1181	2557	163114	313338	25.021	141.889	0	0	0
2	23	5	"yjjK"	"STM4581"	10580	16090	130	4298	9393	12470	132	179	179	187	51	27	100	100	1	772	1654	1936	117	54	54	59	27	45	98	93	0	5.737	5.759	5.519	5.397	2.256	6.828	0.830	120	481	100	4837	10814	2.520	4119	718	9214	1600	1127126	198513	180.510	59.074	0	0	0
2	24	5	"gltS"	"STM3746"	10760	16090	130	1446	6522	10951	167	186	186	251	814	324	55	47	0	607	2505	3706	147	56	56	66	63	95	79	68	0	2.287	2.587	2.714	2.798	2.694	3.412	0.679	120	608	100	1811	8785	1.193	1260	551	6336	2449	782630	300628	7.704	38.714	0	0	0
2	1	6	"yhhY"	"STM3546"	6660	16230	120	267	348	210	60	171	171	172	32	18	80	66	0	772	1207	1191	98	51	51	52	9	17	100	99	0	0.133	0.153	0.147	0.145	2.705	0.131	0.583	120	500	100	817	1333	-2.909	96	721	177	1156	41700	144825	5.500	128.333	0	0	0
2	2	6	""	"STM0951"	6840	16230	120	307	448	390	87	175	175	179	39	21	74	64	0	1149	2442	3233	132	52	52	53	8	15	100	100	0	0.120	0.114	0.124	0.110	3.255	0.106	0.773	120	395	100	1229	2663	-3.055	132	1097	273	2390	53753	293031	6.897	298.625	0	0	0
2	3	6	"nanK"	"STM3336"	7020	16240	120	323	555	669	120	175	175	180	39	21	76	63	0	821	1696	2731	161	52	52	53	9	16	98	92	0	0.192	0.231	0.235	0.222	3.253	0.224	0.837	120	408	100	917	2024	-2.377	148	769	380	1644	66630	203507	9.615	182.556	0	0	0
2	4	6	"yrbC"	"STM3310"	7190	16240	120	3459	6038	6475	107	178	178	181	36	19	100	100	0	723	1253	1331	106	53	53	54	10	18	100	97	0	4.897	4.883	4.980	4.933	2.223	5.511	0.767	120	404	100	3951	7060	2.292	3281	670	5860	1200	724576	150407	162.694	119.900	0	0	0
2	5	6	"greA"	"STM3299"	7370	16240	120	3071	4298	3570	83	179	179	187	68	36	100	100	0	732	996	789	79	53	53	54	9	16	99	99	0	4.259	4.368	4.221	4.424	2.188	5.222	0.690	120	417	100	3571	5062	2.091	2892	679	4119	943	515766	119539	60.456	104.667	0	0	0
2	6	6	"rpsO"	"STM3283"	7550	16230	120	3659	7254	12010	165	180	180	190	70	36	100	99	0	311	603	877	145	52	52	53	9	16	99	94	0	13.432	12.838	12.915	12.984	2.279	14.692	0.848	120	408	100	3738	7625	3.748	3479	259	7074	551	870467	72411	100.914	61.111	0	0	0
2	7	6	"yghB"	"STM3162"	7730	16240	120	570	1609	2711	168	178	178	185	48	25	89	82	0	607	1448	2596	179	53	53	54	9	16	95	92	0	0.708	1.026	0.992	1.014	2.902	1.045	0.700	120	413	100	946	2826	-0.499	392	554	1431	1395	193042	173748	29.667	154.889	0	0	0
2	8	6	""	"STM3136"	7910	16240	120	651	1341	1694	126	180	180	183	43	23	85	75	0	790	2163	3074	142	53	53	53	8	15	99	97	0	0.639	0.550	0.476	0.552	3.378	0.494	0.721	120	418	100	1208	3271	-0.646	471	737	1161	2110	160881	259517	26.930	263.750	0	0	0
2	9	6	"yggV"	"STM3103"	8090	16240	120	868	2395	4574	190	183	183	190	58	30	86	78	0	302	789	1412	178	53	53	58	60	103	70	62	0	2.751	3.005	3.037	3.255	2.617	3.796	0.674	120	423	100	934	2948	1.460	685	249	2212	736	287445	94627	38.017	12.183	0	0	0
2	10	6	"sprT"	"STM3092"	8270	16240	120	537	1115	1591	142	185	185	188	36	19	85	78	0	653	1837	3254	177	52	52	54	11	20	93	88	0	0.586	0.521	0.632	0.617	3.032	0.456	0.776	120	380	100	953	2715	-0.772	352	601	930	1785	133801	220412	25.750	162.091	0	0	0
2	11	6	""	"STM3072"	8440	16240	120	230	316	250	79	186	186	195	114	58	29	18	0	674	2247	3951	175	55	55	59	24	40	89	80	0	0.071	0.059	0.082	0.094	4.273	0.048	0.402	120	379	100	663	2322	-3.814	44	619	130	2192	37921	269645	1.061	91.167	0	0	0
2	12	6	"ygfE"	"STM3060"	8620	16250	130	2820	5950	9007	151	189	189	239	258	107	85	78	0	233	434	661	152	57	57	104	266	255	38	17	0	14.949	15.281	14.794	15.561	3.209	15.375	0.703	120	434	100	2807	6138	3.902	2631	176	5761	377	714015	52035	22.136	1.241	0	0	0
2	13	6	"ansA"	"STM1294"	8800	16240	130	1701	4829	7783	161	190	190	276	410	148	66	61	0	409	1280	1993	155	54	54	149	538	361	44	30	0	4.256	3.784	4.003	3.983	2.573	4.215	0.800	120	492	100	1866	5865	2.090	1511	355	4639	1226	579527	153555	11.105	2.102	0	0	0
2	14	6	"pfkB"	"STM1326"	8980	16250	120	925	1721	2378	138	173	173	194	143	73	80	70	0	414	743	987	132	49	49	58	67	115	77	68	0	2.060	2.231	2.220	2.142	2.764	2.583	0.743	120	409	100	1117	2242	1.043	752	365	1548	694	206556	89166	10.678	10.224	0	0	0
2	15	6	"ydiK"	"STM1364"	9150	16250	120	788	2932	5147	175	164	164	170	47	27	90	85	0	1037	3730	6892	184	49	49	60	129	215	81	71	0	0.632	0.752	0.792	0.802	3.269	0.710	0.733	120	391	100	1612	6449	-0.663	624	988	2768	3681	351898	447654	58.766	28.450	0	0	0
2	16	6	"cfa"	"STM1427"	9330	16250	130	432	2664	4660	174	173	173	180	50	27	71	66	0	145	926	1699	183	50	50	57	55	96	58	46	0	2.726	2.844	3.227	2.888	3.264	3.047	0.755	120	442	100	354	3367	1.447	259	95	2491	876	319731	111067	49.680	15.800	0	0	0
2	17	6	"ydhM"	"STM1437"	9510	16250	120	648	1529	2153	140	184	184	185	41	22	88	82	0	836	2146	3250	151	51	51	52	9	17	99	98	0	0.591	0.642	0.626	0.646	2.643	0.631	0.824	120	396	100	1249	3440	-0.759	464	785	1345	2095	183455	257504	32.780	232.667	0	0	0
2	18	6	"nth"	"STM1453"	9680	16250	120	992	2557	4153	162	187	187	194	65	33	85	80	0	454	1353	2251	166	54	54	60	67	111	71	66	0	2.013	1.824	2.425	2.409	3.356	1.984	0.785	120	404	100	1205	3669	1.009	805	400	2370	1299	306861	162344	36.354	19.299	0	0	0
2	19	6	"ugpA"	"STM3556"	9870	16260	130	296	550	632	114	188	188	202	76	37	63	45	0	1183	2777	4633	166	57	57	109	375	344	74	59	0	0.096	0.133	0.147	0.131	2.995	0.125	0.791	120	469	100	1234	3082	-3.382	108	1126	362	2720	66025	333296	4.579	7.115	0	0	0
2	20	6	"ftsY"	"STM3571"	10040	16260	130	5854	8664	11524	133	189	189	216	309	143	100	90	0	1457	2303	3145	136	56	56	91	386	424	71	65	0	4.044	3.772	4.497	4.260	2.613	4.334	0.728	120	415	100	7066	10722	2.016	5665	1401	8475	2247	1039681	276407	27.340	5.731	0	0	0
2	21	6	"zntA"	"STM3576"	10220	16260	130	4343	6667	6258	93	184	184	205	307	149	100	96	0	5253	6976	5870	84	54	54	84	366	435	99	99	0	0.800	0.937	0.943	0.873	1.707	1.002	0.814	120	418	100	9358	13405	-0.322	4159	5199	6483	6922	800099	837131	21.049	18.831	0	0	0
2	22	6	"yhhT"	"STM3582"	10390	16260	120	361	602	639	106	181	181	186	42	22	85	73	0	2368	4405	6297	142	55	55	60	27	45	100	100	0	0.078	0.097	0.097	0.092	2.763	0.075	0.620	120	417	100	2493	4771	-3.684	180	2313	421	4350	72275	528600	9.905	160.926	0	0	0
2	23	6	"yhiN"	"STM3588"	10580	16260	120	2624	4819	6040	125	188	188	194	48	24	100	99	0	2496	3808	4435	116	56	56	65	49	75	100	98	0	0.998	1.234	1.238	1.193	2.268	1.365	0.764	120	448	100	4876	8383	-0.002	2436	2440	4631	3752	578249	456999	96.354	76.388	0	0	0
2	24	6	""	"STM3598"	10760	16270	110	293	432	324	75	189	189	263	908	345	6	0	0	219	470	585	124	56	56	94	193	205	48	38	0	0.638	0.587	0.650	0.673	3.368	5.170	0.108	80	485	100	267	657	-0.648	104	163	243	414	34530	37588	0.186	1.948	0	0	0
2	1	7	""	"STM3799"	6660	16410	120	1219	1421	1199	84	173	173	176	34	19	98	95	0	2381	3324	3013	90	52	52	53	10	18	99	99	0	0.449	0.381	0.346	0.352	2.308	0.348	0.745	120	551	100	3375	4520	-1.155	1046	2329	1248	3272	170536	398907	36.618	327.100	0	0	0
2	2	7	"yidE"	"STM3807"	6830	16410	120	512	839	935	111	174	174	178	33	18	86	80	0	1406	1945	2131	109	52	52	55	27	49	96	93	0	0.250	0.351	0.298	0.294	3.068	0.318	0.618	120	475	100	1692	2558	-2.002	338	1354	665	1893	100734	233393	20.030	70.000	0	0	0
2	3	7	"yidR"	"STM3811"	7020	16420	120	569	839	868	103	171	171	175	33	18	90	84	0	673	932	944	101	51	51	54	28	51	95	89	0	0.640	0.758	0.704	0.698	2.619	0.823	0.616	120	462	100	1020	1549	-0.644	398	622	668	881	100698	111788	20.121	31.357	0	0	0
2	4	7	"torD"	"STM3821"	7200	16420	130	218	270	148	54	173	173	177	36	20	55	30	0	768	1647	2151	130	52	52	55	12	21	98	95	0	0.063	0.061	0.077	0.079	3.613	0.056	0.605	120	490	100	761	1692	-3.992	45	716	97	1595	32429	197687	2.583	132.667	0	0	0
2	5	7	"dgoT"	"STM3827"	7370	16410	110	212	278	156	56	176	176	179	37	20	50	36	0	1173	2088	2386	114	53	53	55	15	27	100	100	0	0.032	0.050	0.053	0.057	3.266	0.050	0.615	80	390	100	1156	2137	-4.959	36	1120	102	2035	22271	167005	2.676	135.533	0	0	0
2	6	7	"yidA"	"STM3831"	7540	16420	120	1067	1823	2416	132	179	179	184	44	23	99	93	0	690	1380	1646	119	52	52	54	14	25	97	96	0	1.392	1.238	1.225	1.277	2.325	1.454	0.791	120	484	100	1526	2972	0.477	888	638	1644	1328	218797	165608	37.250	94.714	0	0	0
2	7	7	"imp"	"STM0093"	7720	16410	110	19872	23460	15753	67	183	183	247	828	335	100	100	3	5136	6572	4573	69	53	53	62	97	156	100	100	0	3.873	3.571	3.756	3.491	1.453	3.586	0.865	80	439	100	24772	29796	1.954	19689	5083	23277	6519	1876800	525739	28.035	67.113	0	0	0
2	8	7	"yabJ"	"STM0106"	7900	16410	110	908	1493	1464	98	180	180	241	814	337	45	25	0	2299	3237	2987	92	53	53	66	112	169	100	100	0	0.324	0.412	0.374	0.369	1.838	0.408	0.793	80	453	100	2974	4497	-1.625	728	2246	1313	3184	119465	258926	1.538	28.313	0	0	0
2	9	7	"yabC"	"STM0120"	8090	16420	120	2585	5953	9246	155	179	179	188	82	43	97	92	0	441	987	1390	140	52	52	60	73	121	79	70	0	6.185	6.175	5.972	5.896	2.965	7.796	0.698	120	435	100	2795	6709	2.629	2406	389	5774	935	714402	118469	70.305	12.699	0	0	0
2	10	7	"murD"	"STM0126"	8250	16430	120	2640	5010	6722	134	180	180	184	35	19	99	99	0	686	1452	1879	129	52	52	53	9	16	100	99	0	3.880	3.450	3.200	3.503	2.213	3.834	0.801	120	405	100	3094	6230	1.956	2460	634	4830	1400	601203	174181	137.886	155.444	0	0	0
2	11	7	"yacA"	"STM0135"	8440	16420	120	795	3329	5269	158	182	182	193	110	56	70	61	0	195	826	1358	164	53	53	55	15	27	70	61	0	4.317	4.071	4.371	4.886	3.763	4.333	0.809	120	415	100	755	3920	2.110	613	142	3147	773	399440	99170	28.509	51.400	0	0	0
2	12	7	""	"STM0148"	8620	16420	120	229	442	825	186	185	185	237	264	111	20	13	0	504	1328	2182	164	55	55	106	276	260	60	46	0	0.098	0.202	0.157	0.205	4.423	0.190	0.199	120	416	100	493	1530	-3.351	44	449	257	1273	53096	159371	0.777	4.428	0	0	0
2	13	7	""	"STM1547"	8780	16430	110	569	888	876	98	186	186	262	358	136	51	31	0	857	1683	2010	119	55	55	161	546	339	60	40	0	0.478	0.431	0.446	0.492	2.437	0.405	0.656	80	408	100	1185	2330	-1.066	383	802	702	1628	71050	134671	1.749	2.788	0	0	0
2	14	7	""	"STM1551"	8990	16430	110	363	688	913	132	179	179	206	255	123	43	27	0	236	578	796	137	53	53	113	467	413	32	20	0	1.005	0.970	0.956	1.062	3.017	1.143	0.788	80	451	100	367	1034	0.008	184	183	509	525	55030	46278	1.890	0.996	0	0	0
2	15	7	""	"STM1556"	9160	16430	110	488	783	805	102	170	170	179	75	41	81	70	0	2457	4814	5998	124	53	53	65	132	203	97	93	0	0.132	0.129	0.146	0.125	2.239	0.118	0.789	80	379	100	2722	5374	-2.918	318	2404	613	4761	62623	385116	8.053	35.977	0	0	0
2	16	7	""	"STM1562"	9310	16420	110	236	366	378	103	170	170	185	83	44	41	25	0	500	1134	1732	152	52	52	97	382	393	52	33	0	0.147	0.181	0.206	0.179	3.211	0.201	0.773	80	399	100	514	1278	-2.763	66	448	196	1082	29305	90719	2.181	2.715	0	0	0
2	17	7	"fdnI"	"STM1568"	9510	16430	120	528	1273	1581	124	177	177	187	78	41	75	66	0	569	1711	2297	134	53	53	95	368	387	57	42	0	0.680	0.661	0.725	0.777	2.767	0.623	0.645	120	429	100	867	2754	-0.556	351	516	1096	1658	152780	205300	13.923	4.391	0	0	0
2	18	7	"nmpC"	"STM1572"	9680	16430	120	1809	7536	12591	167	186	186	189	36	19	97	95	0	567	1839	3114	169	54	54	55	10	18	96	90	0	3.164	4.118	4.042	3.826	3.253	4.406	0.832	120	397	100	2136	9135	1.662	1623	513	7350	1785	904261	220700	204.083	178.400	0	0	0
2	19	7	"sohB"	"STM1716"	9860	16440	130	1186	4286	8789	205	186	186	192	49	25	87	80	0	558	2336	4825	206	55	55	64	116	181	67	62	0	1.988	1.797	1.829	2.120	3.029	1.913	0.817	120	454	100	1503	6381	0.991	1000	503	4100	2281	514275	280286	83.551	19.586	0	0	0
2	20	7	"ompW"	"STM1732"	10040	16430	120	486	772	720	93	186	186	212	326	153	45	28	0	1183	2166	2813	129	55	55	93	406	436	75	60	0	0.266	0.278	0.275	0.269	2.993	0.226	0.732	120	372	100	1428	2697	-1.911	300	1128	586	2111	92619	259948	1.718	5.106	0	0	0
2	21	7	"yciU"	"STM1740"	10220	16440	120	820	2848	6039	212	184	184	206	316	153	62	50	0	350	1159	2399	206	54	54	83	377	454	45	30	0	2.149	2.411	2.179	2.335	2.774	2.604	0.831	120	393	100	932	3769	1.103	636	296	2664	1105	341712	139042	8.361	2.854	0	0	0
2	22	7	"ychJ"	"STM1755"	10400	16440	120	1326	3384	5763	170	185	185	189	39	20	96	93	0	571	1073	1729	161	55	55	58	17	29	89	87	0	2.211	3.142	2.882	3.266	3.149	3.629	0.791	120	425	100	1657	4217	1.145	1141	516	3199	1018	406107	128772	81.923	59.706	0	0	0
2	23	7	"ychP"	"STM1768"	10580	16440	130	929	1494	1600	107	192	192	304	1354	445	30	14	0	1770	2458	2801	113	57	57	115	315	273	86	78	0	0.430	0.542	0.491	0.480	2.580	0.504	0.674	120	484	100	2450	3703	-1.217	737	1713	1302	2401	179246	294919	0.879	7.438	0	0	0
2	24	7	"ychH"	"STM1782"	10760	16450	110	205	255	148	58	187	187	193	55	28	32	21	0	234	853	1451	170	56	56	97	204	210	47	40	0	0.101	0.085	0.129	0.211	6.850	0.086	0.560	80	455	100	196	865	-3.306	18	178	68	797	20436	68200	1.127	3.706	0	0	0
2	1	8	""	"STM2314"	6640	16600	110	1980	2189	791	36	174	174	178	40	22	100	100	0	4841	5385	2059	38	52	52	54	11	20	100	100	0	0.377	0.378	0.375	0.378	1.193	0.366	0.931	80	521	100	6595	7348	-1.407	1806	4789	2015	5333	175091	430773	50.275	484.636	0	0	0
2	2	8	"nuoK"	"STM2319"	6820	16610	110	2074	4162	4329	104	177	177	179	36	20	100	100	0	430	824	872	105	52	52	54	13	24	100	98	0	5.019	5.162	5.676	5.379	1.795	6.751	0.619	80	449	100	2275	4757	2.327	1897	378	3985	772	332967	65900	110.639	59.231	0	0	0
2	3	8	"yfbQ"	"STM2331"	6990	16600	110	5439	6616	3218	48	176	176	179	36	20	100	100	0	3516	4181	1976	47	51	51	52	11	21	100	100	0	1.519	1.559	1.527	1.542	1.298	1.596	0.915	80	440	100	8728	10570	0.603	5263	3465	6440	4130	529273	334466	178.806	375.364	0	0	0
2	4	8	"yfbU"	"STM2335"	7170	16600	110	959	2702	3872	143	173	173	179	49	27	100	96	0	425	1069	1517	141	50	50	52	13	25	100	100	0	2.096	2.482	2.423	2.394	2.015	2.668	0.816	80	462	100	1161	3548	1.068	786	375	2529	1019	216189	85490	51.490	78.231	0	0	0
2	5	8	""	"STM2341"	7360	16600	110	445	528	218	41	177	177	185	51	27	100	98	0	3729	4577	2611	57	52	52	56	17	30	100	100	0	0.073	0.078	0.080	0.076	1.361	0.074	0.850	80	492	100	3945	4876	-3.778	268	3677	351	4525	42232	366187	6.725	265.941	0	0	0
2	6	8	""	"STM2346"	7540	16590	110	5507	7675	6398	83	181	181	186	45	24	100	100	0	1000	1355	1030	76	52	52	54	11	20	100	100	0	5.618	5.751	5.547	5.606	1.611	6.295	0.775	80	446	100	6274	8797	2.490	5326	948	7494	1303	614018	108418	166.422	118.273	0	0	0
2	7	8	""	"STM2530"	7730	16600	110	232	338	279	82	184	184	244	794	325	6	0	0	844	1777	2181	122	53	53	60	89	148	85	73	0	0.061	0.089	0.105	0.083	3.235	0.090	0.507	80	476	100	839	1878	-4.043	48	791	154	1724	27027	142137	0.118	19.292	0	0	0
2	8	8	"nifS"	"STM2543"	7900	16600	110	22667	29562	19583	66	183	183	200	113	56	100	100	13	1143	1600	1320	82	53	53	62	71	114	100	98	0	20.628	18.991	20.278	20.628	1.476	19.118	0.837	80	447	100	23574	30926	4.366	22484	1090	29379	1547	2364964	128025	259.841	21.662	0	0	0
2	9	8	"glnB"	"STM2561"	8080	16600	120	1303	2034	2259	111	177	177	185	78	42	97	95	0	558	888	894	100	53	53	61	68	111	92	88	0	2.230	2.224	2.088	2.195	2.603	2.841	0.644	120	481	100	1631	2692	1.157	1126	505	1857	835	244029	106518	23.705	12.162	0	0	0
2	10	8	""	"STM2566"	8270	16590	100	228	289	155	53	179	179	180	35	19	55	46	0	257	462	494	106	52	52	54	16	29	88	77	0	0.239	0.268	0.286	0.308	3.481	0.257	0.655	80	352	100	254	520	-2.065	49	205	110	410	23155	36937	3.114	25.500	0	0	0
2	11	8	"gogB"	"STM2584"	8440	16590	120	656	775	468	60	179	179	182	35	19	96	93	0	3285	3867	2756	71	53	53	58	52	89	99	98	0	0.148	0.156	0.154	0.147	2.029	0.151	0.862	120	465	100	3709	4410	-2.760	477	3232	596	3814	93012	464004	16.943	73.250	0	0	0
2	12	8	""	"STM2591"	8630	16600	110	322	430	289	67	176	176	179	35	19	87	82	0	2219	3406	3171	93	54	54	61	55	90	100	100	0	0.067	0.076	0.075	0.063	2.441	0.076	0.749	80	408	100	2311	3606	-3.890	146	2165	254	3352	34362	272486	7.171	60.818	0	0	0
2	13	8	"yraR"	"STM3268"	8800	16590	120	404	698	774	110	183	183	192	82	42	62	54	0	575	1691	2553	150	54	54	67	126	188	80	68	0	0.424	0.315	0.333	0.356	2.608	0.275	0.778	120	464	100	742	2152	-1.237	221	521	515	1637	83787	202868	6.171	12.889	0	0	0
2	14	8	"yhbV"	"STM3275"	8970	16590	110	349	399	144	36	186	186	192	70	36	96	65	0	4951	5967	2975	49	54	54	57	24	42	100	100	0	0.033	0.036	0.033	0.033	1.495	0.035	0.773	80	422	100	5060	6126	-4.909	163	4897	213	5913	31914	477324	2.957	246.250	0	0	0
2	15	8	"deaD"	"STM3280"	9150	16590	110	28266	32711	12148	37	185	185	230	449	195	100	100	5	3648	4241	1479	34	55	55	62	37	59	100	100	0	7.815	7.770	7.792	7.687	1.236	8.250	0.921	80	454	100	31674	36712	2.966	28081	3593	32526	4186	2616858	339255	72.341	112.946	0	0	0
2	16	8	"argG"	"STM3290"	9330	16590	110	2231	2697	1456	53	184	184	236	449	190	100	100	0	3111	3733	1923	51	55	55	94	352	374	100	100	0	0.670	0.683	0.658	0.672	1.313	0.679	0.836	80	463	100	5103	6191	-0.578	2047	3056	2513	3678	215767	298677	5.481	10.338	0	0	0
2	17	8	"ftsJ"	"STM3297"	9520	16600	120	8589	14811	16184	109	178	178	186	46	24	100	100	3	530	874	1055	120	54	54	56	17	30	97	96	0	17.670	17.845	19.672	19.444	2.298	19.087	0.711	120	438	100	8887	15453	4.143	8411	476	14633	820	1777273	104858	317.935	48.118	0	0	0
2	18	8	"ispB"	"STM3305"	9670	16600	110	7758	9901	6105	61	185	185	199	90	45	100	100	0	2759	3396	1778	52	54	54	62	37	59	100	100	0	2.800	2.907	2.826	2.807	1.272	3.170	0.909	80	421	100	10278	13058	1.485	7573	2705	9716	3342	792071	271690	107.800	90.108	0	0	0
2	19	8	"ybgL"	"STM0714"	9880	16600	110	889	1510	1728	114	186	186	193	50	25	98	96	0	1733	3008	3438	114	56	56	65	38	58	100	100	0	0.419	0.449	0.469	0.424	1.935	0.455	0.833	80	425	100	2380	4276	-1.254	703	1677	1324	2952	120772	240654	26.340	77.447	0	0	0
2	20	8	""	"STM0720"	10050	16600	120	249	298	138	46	184	184	187	45	24	61	37	0	2273	3972	4277	107	56	56	62	35	56	99	98	0	0.029	0.029	0.029	0.030	2.471	0.027	0.621	120	430	100	2282	4030	-5.092	65	2217	114	3916	35775	476632	2.467	111.714	0	0	0
2	21	8	""	"STM0726"	10220	16600	110	611	725	312	43	183	183	183	35	19	100	100	0	7330	8956	4130	46	54	54	57	25	43	100	100	0	0.059	0.061	0.060	0.058	1.349	0.060	0.872	80	383	100	7704	9444	-4.087	428	7276	542	8902	57970	716482	15.486	355.960	0	0	0
2	22	8	"ybgT"	"STM0742"	10390	16610	110	454	1267	2076	163	183	183	187	45	24	92	82	0	128	341	549	160	55	55	59	24	40	81	62	0	3.712	3.790	3.615	3.607	2.274	4.545	0.703	80	421	100	344	1370	1.892	271	73	1084	286	101327	27270	24.000	11.750	0	0	0
2	23	8	"tolB"	"STM0748"	10570	16600	110	45263	46657	11434	24	193	193	490	2092	426	100	98	12	6759	7286	2155	29	58	58	121	432	357	100	100	0	6.726	6.428	6.586	6.428	1.380	6.638	0.935	80	423	100	51771	53692	2.750	45070	6701	46464	7228	3732595	582840	22.068	16.586	0	0	0
2	24	8	"pnuC"	"STM0757"	10760	16610	120	453	828	1112	134	187	187	415	1824	439	7	2	0	1441	2768	3103	112	57	57	106	377	355	88	66	0	0.192	0.236	0.172	0.179	2.626	0.599	0.121	120	559	100	1650	3352	-2.379	266	1384	641	2711	99405	332120	0.226	7.061	0	0	0
2	1	9	"dacC"	"STM0863"	6660	16780	110	2226	3263	2962	90	175	175	180	48	26	100	100	0	3417	4838	3749	77	54	54	56	13	23	100	100	0	0.610	0.645	0.620	0.597	1.553	0.696	0.907	80	485	100	5414	7872	-0.713	2051	3363	3088	4784	261010	387072	64.229	367.846	0	0	0
2	2	9	"ybjM"	"STM0871"	6840	16770	110	1442	2097	1670	79	179	179	186	52	27	100	98	0	1346	2060	1874	90	54	54	56	22	39	100	100	0	0.978	0.956	1.001	0.954	1.394	0.888	0.793	80	443	100	2555	3924	-0.033	1263	1292	1918	2006	167730	164825	36.750	91.091	0	0	0
2	3	9	"potG"	"STM0878"	7020	16770	110	1538	1914	1063	55	178	178	183	41	22	100	100	0	4888	6203	3474	56	54	54	55	16	29	100	100	0	0.281	0.282	0.279	0.277	1.277	0.276	0.913	80	457	100	6194	7885	-1.830	1360	4834	1736	6149	153102	496231	42.220	384.250	0	0	0
2	4	9	"artQ"	"STM0889"	7200	16770	110	7604	9289	4591	49	176	176	183	53	28	100	100	0	3637	4499	2206	49	54	54	59	34	57	100	100	0	2.073	2.050	2.083	2.033	1.220	2.103	0.941	80	456	100	11011	13558	1.052	7428	3583	9113	4445	743124	359945	171.811	130.588	0	0	0
2	5	9	""	"STM0894"	7380	16770	110	589	680	423	62	176	176	178	34	19	98	98	0	1912	2099	1056	50	55	55	61	36	59	100	100	0	0.222	0.247	0.229	0.221	1.692	0.224	0.576	80	455	100	2270	2548	-2.169	413	1857	504	2044	54439	167958	14.765	56.611	0	0	0
2	6	9	""	"STM0898"	7560	16760	110	311	331	115	34	176	176	180	39	21	91	75	0	4835	5194	1971	37	53	53	55	13	23	100	100	0	0.028	0.030	0.027	0.025	1.925	0.030	0.603	80	455	100	4917	5296	-5.147	135	4782	155	5141	26446	415516	3.872	395.308	0	0	0
2	7	9	""	"STM1033"	7730	16770	110	440	773	947	122	178	178	179	36	20	92	82	0	1353	2232	2941	131	54	54	55	10	18	100	100	0	0.202	0.273	0.265	0.263	2.058	0.288	0.862	80	463	100	1561	2773	-2.310	262	1299	595	2178	61817	178573	16.500	217.700	0	0	0
2	8	9	""	"STM1037"	7930	16770	100	587	774	495	63	178	178	182	40	21	95	90	0	2284	3373	2734	81	54	54	58	53	91	100	100	0	0.183	0.180	0.180	0.167	2.063	0.166	0.833	80	448	100	2639	3915	-2.447	409	2230	596	3319	61947	269806	14.800	62.547	0	0	0
2	9	9	"yjaB"	"STM4181"	8120	16770	110	518	1081	1462	135	177	177	181	43	23	95	88	0	1047	2511	3641	145	52	52	56	53	94	98	98	0	0.343	0.368	0.371	0.324	1.843	0.375	0.884	80	450	100	1336	3363	-1.545	341	995	904	2459	86457	200869	20.930	46.321	0	0	0
2	10	9	"yjbD"	"STM4194"	8290	16770	100	445	970	1240	127	180	180	184	52	28	83	75	0	442	1059	1532	144	52	52	53	9	16	100	96	0	0.679	0.785	0.773	0.729	2.557	0.789	0.847	80	396	100	655	1797	-0.557	265	390	790	1007	77630	84747	15.115	111.778	0	0	0
2	11	9	""	"STM4198"	8460	16770	100	293	532	508	95	176	176	181	53	29	73	55	0	487	1868	2702	144	53	53	54	9	16	100	100	0	0.270	0.196	0.222	0.186	2.656	0.173	0.814	80	380	100	551	2171	-1.891	117	434	356	1815	42568	149409	6.623	201.556	0	0	0
2	12	9	""	"STM4202"	8630	16770	110	408	486	288	59	177	177	180	35	19	93	91	0	1538	2294	2186	95	53	53	57	17	29	100	100	0	0.156	0.138	0.148	0.136	1.889	0.118	0.809	80	439	100	1716	2550	-2.684	231	1485	309	2241	38888	183497	8.743	131.588	0	0	0
2	13	9	"pduF"	"STM2037"	8810	16770	110	2283	2449	855	34	186	186	188	45	23	100	100	0	7561	8016	2741	34	54	54	63	59	93	100	100	0	0.279	0.284	0.279	0.280	1.232	0.276	0.929	80	473	100	9604	10225	-1.840	2097	7507	2263	7962	195905	641253	50.244	134.797	0	0	0
2	14	9	"pduQ"	"STM2052"	9000	16770	110	509	545	166	30	188	188	192	47	24	100	100	0	7138	7553	2193	29	54	54	62	58	93	100	100	0	0.045	0.048	0.044	0.045	1.296	0.048	0.855	80	466	100	7405	7856	-4.464	321	7084	357	7499	43580	604259	7.511	129.155	0	0	0
2	15	9	"sspH2"	"STM2241"	9170	16770	110	6002	5973	838	14	183	183	216	437	202	100	100	0	18865	18677	2352	12	53	53	57	24	42	100	100	0	0.309	0.311	0.308	0.310	1.064	0.309	0.964	80	453	100	24631	24414	-1.693	5819	18812	5790	18624	477867	1494141	13.174	775.833	0	0	0
2	16	9	"btuF"	"STM0206"	9340	16770	110	5959	5590	1427	25	182	182	192	80	41	100	100	0	5452	5103	1329	26	53	53	56	22	39	100	100	0	1.070	1.071	1.085	1.071	1.110	1.073	0.959	80	447	100	11176	10458	0.098	5777	5399	5408	5050	447237	408249	67.475	229.409	0	0	0
2	17	9	"sitD"	"STM2864"	9520	16780	110	2683	3026	1159	38	186	186	196	77	39	100	100	0	8249	9319	3558	38	53	53	58	29	50	100	100	0	0.305	0.306	0.302	0.304	1.173	0.303	0.948	80	459	100	10693	12106	-1.715	2497	8196	2840	9266	242091	745559	36.753	319.345	0	0	0
2	18	9	"yfjD"	"STM2679"	9700	16780	80	792	3523	4078	115	191	191	199	54	27	86	80	0	1286	3671	4466	121	58	58	66	38	57	98	84	0	0.489	0.922	0.919	0.847	2.313	0.913	0.867	52	310	100	1829	6945	-1.031	601	1228	3332	3613	183192	190867	61.556	94.868	0	0	0
2	19	9	"psiB"	"PSLT069"	9880	16780	110	468	811	788	97	187	187	192	46	23	98	96	0	2711	5233	6487	123	57	57	70	74	105	100	100	0	0.106	0.121	0.116	0.111	1.614	0.117	0.924	80	478	100	2935	5800	-3.240	281	2654	624	5176	64894	418662	13.457	69.770	0	0	0
2	20	9	"traV"	"PSLT084"	10050	16780	110	311	480	352	73	183	183	190	52	27	83	58	0	1879	3922	4455	113	57	57	67	53	79	100	100	0	0.070	0.077	0.074	0.079	2.242	0.068	0.735	80	446	100	1950	4162	-3.831	128	1822	297	3865	38371	313796	5.577	72.736	0	0	0
2	21	9	"himD"	"STM0982"	10230	16780	110	461	586	454	77	184	184	191	42	21	96	87	0	1111	1576	1488	94	58	58	65	49	75	96	96	0	0.263	0.265	0.262	0.254	1.714	0.274	0.849	80	480	100	1330	1920	-1.927	277	1053	402	1518	46860	126095	9.405	30.837	0	0	0
2	22	9	"dcuR"	"STM4303"	10410	16780	110	588	995	983	98	187	187	193	45	23	88	82	0	1319	2853	3567	125	58	58	63	25	39	100	100	0	0.318	0.289	0.334	0.294	2.210	0.268	0.907	80	468	100	1662	3603	-1.653	401	1261	808	2795	79604	228238	17.822	111.600	0	0	0
2	23	9	"phnA"	"STM4289"	10590	16780	110	1249	1847	1940	105	197	197	344	1399	406	31	16	0	820	1313	1431	108	60	60	96	329	342	76	56	0	1.384	1.317	1.318	1.300	1.871	1.378	0.857	80	461	100	1812	2903	0.469	1052	760	1650	1253	147749	105004	1.074	3.699	0	0	0
2	24	9	"melA"	"STM4298"	10770	16780	110	351	540	550	101	184	184	199	102	51	68	40	0	4138	6491	6776	104	59	59	66	33	50	100	100	0	0.041	0.055	0.044	0.039	2.481	0.058	0.592	80	502	100	4246	6788	-4.610	167	4079	356	6432	43216	519303	3.343	194.697	0	0	0
2	1	10	"lasT"	"STM4600"	6680	16930	110	1874	2260	1122	49	176	176	205	199	97	100	100	0	2006	2699	1413	52	54	54	57	20	35	100	100	0	0.870	0.788	0.799	0.782	1.328	0.780	0.895	80	508	100	3650	4729	-0.201	1698	1952	2084	2645	180804	215955	10.327	132.100	0	0	0
2	2	10	"dniR"	"STM0260"	6870	16940	110	37228	39026	13960	35	180	180	209	206	98	100	100	12	3330	3808	1629	42	54	54	57	22	38	100	100	0	11.309	10.348	11.284	10.345	1.346	10.715	0.926	80	467	100	40324	42600	3.499	37048	3276	38846	3754	3122072	304646	188.432	170.500	0	0	0
2	3	10	""	"STM0277"	7040	16940	100	534	603	291	48	181	181	185	40	21	100	97	0	1340	1507	911	60	55	55	58	16	27	100	100	0	0.275	0.291	0.266	0.266	1.727	0.270	0.755	80	397	100	1638	1874	-1.864	353	1285	422	1452	48244	120535	10.450	90.563	0	0	0
2	4	10	""	"STM0286"	7210	16940	110	726	795	269	33	184	184	207	119	57	98	96	0	2988	3073	1087	35	59	59	107	201	187	100	100	0	0.185	0.203	0.199	0.194	1.391	0.198	0.797	80	453	100	3471	3625	-2.434	542	2929	611	3014	63583	245803	4.941	14.756	0	0	0
2	5	10	""	"STM0294"	7390	16940	100	392	499	335	67	179	179	201	122	60	67	45	0	1275	1741	1689	97	58	58	109	208	190	91	82	0	0.175	0.190	0.190	0.168	2.314	0.174	0.482	80	420	100	1430	2003	-2.514	213	1217	320	1683	39951	139281	2.443	7.846	0	0	0
2	6	10	"yafH"	"STM0309"	7570	16940	100	541	578	198	34	173	173	174	35	20	100	100	0	3329	3495	1231	35	52	52	55	13	23	100	100	0	0.112	0.118	0.112	0.114	1.420	0.111	0.769	80	442	100	3645	3848	-3.155	368	3277	405	3443	46213	279608	11.543	264.615	0	0	0
2	7	10	"nagZ"	"STM1209"	7750	16940	110	6309	10136	8299	81	172	172	174	34	19	100	100	0	3213	4430	3173	71	52	52	53	9	16	100	100	0	1.941	2.276	2.123	2.149	1.342	2.516	0.878	80	467	100	9298	14342	0.957	6137	3161	9964	4378	810890	354362	293.000	486.333	0	0	0
2	8	10	"ycfU"	"STM1217"	7920	16950	100	3239	3952	2904	73	175	175	179	55	30	100	100	0	1105	1195	893	74	53	53	54	10	18	98	97	0	2.913	3.307	3.417	3.567	1.890	3.545	0.830	80	426	100	4116	4919	1.542	3064	1052	3777	1142	316140	95597	68.600	114.100	0	0	0
2	9	10	"ycfC"	"STM1233"	8120	16950	110	773	965	615	63	180	180	184	53	28	95	92	0	269	333	283	84	51	51	52	9	17	98	97	0	2.720	2.784	2.796	2.871	1.877	2.828	0.679	80	476	100	811	1067	1.444	593	218	785	282	77171	26609	14.736	31.222	0	0	0
2	10	10	""	"STM1251"	8290	16940	110	1382	1684	1038	61	180	180	185	51	27	100	100	0	1916	2425	1621	66	53	53	54	12	22	100	100	0	0.645	0.634	0.644	0.626	1.337	0.637	0.843	80	439	100	3065	3876	-0.632	1202	1863	1504	2372	134713	194025	29.392	197.583	0	0	0
2	11	10	"aadA"	"STM1264"	8460	16940	110	1246	1392	533	38	178	178	181	48	26	100	100	0	4923	5540	2036	36	53	53	56	15	26	100	100	0	0.219	0.221	0.221	0.216	1.259	0.220	0.920	80	452	100	5938	6701	-2.189	1068	4870	1214	5487	111378	443179	25.229	365.600	0	0	0
2	12	10	"yeaQ"	"STM1274"	8640	16940	110	550	624	365	58	183	183	184	35	19	100	98	0	1245	1456	1121	76	56	56	60	17	28	100	100	0	0.309	0.315	0.318	0.301	1.594	0.295	0.783	80	467	100	1556	1841	-1.696	367	1189	441	1400	49957	116464	12.571	82.118	0	0	0
2	13	10	"fumA"	"STM1468"	8820	16950	110	6531	7249	2172	29	183	183	185	48	25	100	100	0	4322	4680	1262	26	54	54	59	35	59	100	100	0	1.487	1.527	1.527	1.523	1.185	1.573	0.938	80	480	100	10616	11692	0.573	6348	4268	7066	4626	579925	374405	147.167	132.029	0	0	0
2	14	10	"ompN"	"STM1473"	9000	16940	110	5379	4957	1360	27	179	179	180	38	21	100	100	0	10256	9848	2356	23	52	52	55	14	25	100	100	0	0.510	0.488	0.505	0.479	1.193	0.486	0.942	80	478	100	15404	14574	-0.973	5200	10204	4778	9796	396549	787842	125.711	699.500	0	0	0
2	15	10	"ydgF"	"STM1482"	9180	16950	110	1531	1853	1553	83	181	181	188	57	30	97	96	0	1367	1789	1650	92	53	53	65	67	103	100	97	0	1.027	0.963	0.906	0.891	1.660	0.975	0.829	80	432	100	2664	3408	0.039	1350	1314	1672	1736	148279	143141	29.211	25.731	0	0	0
2	16	10	"ynfK"	"STM1489"	9350	16950	120	2071	2055	773	37	186	186	201	98	48	96	95	0	8407	8182	3210	39	55	55	66	67	101	99	99	0	0.226	0.230	0.232	0.219	1.812	0.223	0.929	120	487	100	10237	9996	-2.148	1885	8352	1869	8127	246583	981793	18.918	121.134	0	0	0
2	17	10	""	"STM1498"	9530	16950	100	609	638	176	27	195	195	203	57	28	100	98	0	5745	6083	1607	26	58	58	80	169	211	100	100	0	0.073	0.074	0.070	0.070	1.324	0.072	0.522	80	378	100	6101	6468	-3.780	414	5687	443	6025	51018	486651	7.632	35.521	0	0	0
2	18	10	"ynfB"	"STM1503"	9700	16950	110	5379	6890	5536	80	197	197	214	82	38	100	100	0	1489	1895	1516	80	61	61	82	155	189	100	100	0	3.629	3.649	3.895	3.613	1.352	3.864	0.879	80	466	100	6610	8527	1.860	5182	1428	6693	1834	551202	151573	81.415	11.697	0	0	0
2	19	10	"virK"	"STM2781"	9880	16960	110	6875	8204	4759	58	193	193	217	120	55	100	100	0	3599	4212	2230	52	60	60	80	96	120	100	100	0	1.888	1.929	1.991	1.915	1.272	2.075	0.915	80	466	100	10221	12163	0.917	6682	3539	8011	4152	656338	336989	66.558	43.042	0	0	0
2	20	10	""	"STM2789"	10060	16960	110	629	656	149	22	191	191	212	109	51	100	100	0	8573	9446	2456	26	63	63	84	103	122	100	100	0	0.051	0.050	0.049	0.049	1.228	0.047	0.813	80	452	100	8948	9848	-4.280	438	8510	465	9383	52473	755670	4.073	90.893	0	0	0
2	21	10	"yqaE"	"STM2796"	10230	16960	100	490	750	920	122	190	190	212	100	47	87	67	0	548	987	1280	129	64	64	105	151	143	92	73	0	0.620	0.607	0.556	0.563	1.961	0.589	0.628	80	408	100	784	1483	-0.690	300	484	560	923	60038	78943	5.380	5.841	0	0	0
2	22	10	""	"STM4008"	10410	16960	110	8992	10959	5188	47	196	196	220	112	50	100	100	0	2100	2509	1109	44	63	63	99	132	133	100	100	0	4.318	4.400	4.278	4.350	1.213	4.656	0.917	80	460	100	10833	13209	2.110	8796	2037	10763	2446	876703	200757	95.884	18.258	0	0	0
2	23	10	""	"STM4030"	10590	16960	120	944	1947	3020	155	195	195	215	93	43	82	71	0	494	1200	1772	147	59	59	64	21	32	95	90	0	1.722	1.535	1.642	1.472	2.644	1.783	0.758	120	512	100	1184	2893	0.784	749	435	1752	1141	233607	144037	18.624	54.095	0	0	0
2	24	10	""	"STM4044"	10770	16970	110	1069	1193	603	50	182	182	193	62	32	100	100	0	5791	6312	3513	55	59	59	64	27	42	100	100	0	0.155	0.162	0.156	0.157	1.500	0.152	0.810	80	503	100	6619	7264	-2.692	887	5732	1011	6253	95462	504945	16.129	231.407	0	0	0
2	1	11	"yghJ"	"STM2941"	6680	17120	110	1643	1686	341	20	167	167	168	32	19	100	100	0	7866	8124	2097	25	49	49	51	12	23	100	100	0	0.189	0.188	0.186	0.190	1.157	0.182	0.962	80	536	100	9293	9594	-2.405	1476	7817	1519	8075	134884	649946	47.438	672.750	0	0	0
2	2	11	""	"STM2950"	6860	17120	110	1769	1989	660	33	169	169	178	124	69	100	100	0	6320	7227	2569	35	52	52	53	13	24	100	100	0	0.255	0.254	0.254	0.255	1.206	0.246	0.940	80	480	100	7868	8995	-1.970	1600	6268	1820	7175	159140	578185	14.605	551.846	0	0	0
2	3	11	"ygcA"	"STM2957"	7040	17120	110	4712	4989	2383	47	176	176	177	36	20	100	100	0	2949	3168	1357	42	53	53	54	9	16	100	100	0	1.566	1.545	1.541	1.505	1.320	1.622	0.903	80	466	100	7432	7928	0.647	4536	2896	4813	3115	399136	253478	133.667	346.000	0	0	0
2	4	11	"sdaB"	"STM2971"	7210	17120	110	896	1236	829	67	177	177	176	34	19	98	97	0	1802	2210	1374	62	55	55	58	15	25	100	100	0	0.412	0.491	0.467	0.433	1.692	0.486	0.841	80	466	100	2466	3214	-1.281	719	1747	1059	2155	98913	176807	31.176	143.467	0	0	0
2	5	11	"fucP"	"STM2975"	7390	17120	110	224	258	110	42	176	176	179	52	29	48	26	0	1679	2270	1740	76	54	54	61	51	83	100	100	0	0.030	0.037	0.032	0.030	2.194	0.041	0.536	80	480	100	1673	2298	-5.081	48	1625	82	2216	20672	181584	1.519	43.314	0	0	0
2	6	11	"fucR"	"STM2979"	7570	17130	110	1230	1337	499	37	173	173	174	37	21	100	100	0	4591	4880	1908	39	52	52	54	11	20	100	100	0	0.233	0.241	0.244	0.239	1.306	0.239	0.909	80	465	100	5596	5992	-2.102	1057	4539	1164	4828	106938	390396	31.432	438.727	0	0	0
2	7	11	""	"STM3160"	7750	17130	110	567	639	288	45	174	174	175	35	20	98	98	0	482	589	623	105	52	52	53	9	16	100	100	0	0.914	0.866	0.950	0.977	1.762	0.611	0.634	80	466	100	823	1002	-0.130	393	430	465	537	51087	47126	13.257	59.556	0	0	0
2	8	11	""	"STM3169"	7920	17120	100	305	377	251	66	179	179	182	54	29	77	53	0	2025	2595	2358	90	52	52	53	8	15	100	100	0	0.064	0.078	0.071	0.074	2.161	0.076	0.696	80	418	100	2099	2741	-3.969	126	1973	198	2543	30173	207617	3.611	317.750	0	0	0
2	9	11	"ygiX"	"STM3177"	8110	17120	110	695	1117	1076	96	180	180	189	77	40	98	93	0	1742	3071	3103	101	52	52	53	12	22	100	100	0	0.305	0.310	0.315	0.294	1.760	0.304	0.829	80	474	100	2205	3956	-1.714	515	1690	937	3019	89397	245670	12.052	251.500	0	0	0
2	10	11	"clpB"	"STM2660"	8290	17120	110	33474	35937	15242	42	184	184	190	68	35	100	100	6	4880	5377	2135	39	53	53	55	13	23	100	100	0	6.897	6.715	6.911	6.585	1.433	7.416	0.870	80	480	100	38117	41077	2.786	33290	4827	35753	5324	2874992	430177	525.691	409.385	0	0	0
2	11	11	"yfiN"	"STM2672"	8470	17120	110	4687	4723	1154	24	183	183	184	35	19	100	100	0	9954	10374	2182	21	55	55	57	16	28	100	100	0	0.455	0.440	0.448	0.434	1.216	0.442	0.935	80	466	100	14403	14859	-1.136	4504	9899	4540	10319	377807	829942	129.686	644.813	0	0	0
2	12	11	"recN"	"STM2684"	8640	17120	100	5522	6879	3870	56	179	179	180	35	19	100	100	0	4502	5160	2905	56	54	54	57	14	24	100	100	0	1.201	1.312	1.306	1.313	1.436	1.386	0.873	80	408	100	9791	11806	0.264	5343	4448	6700	5106	550313	412765	191.400	364.500	0	0	0
2	13	11	"cueR"	"STM0499"	8820	17130	110	1111	1534	1344	87	175	175	177	36	20	100	100	0	880	1230	1163	94	53	53	54	12	22	100	100	0	1.132	1.155	1.185	1.174	1.444	1.162	0.932	80	466	100	1763	2536	0.179	936	827	1359	1177	122717	98380	37.694	98.000	0	0	0
2	14	11	""	"STM0509"	9000	17130	110	7511	8002	2157	26	177	177	178	38	21	100	100	0	9327	10059	2741	27	54	54	58	19	32	100	100	0	0.791	0.782	0.787	0.782	1.131	0.773	0.961	80	492	100	16607	17830	-0.338	7334	9273	7825	10005	640162	804712	205.895	526.368	0	0	0
2	15	11	"gcl"	"STM0517"	9180	17120	110	737	835	350	41	188	188	196	75	38	98	96	0	6199	7129	3065	42	61	61	74	65	87	100	100	0	0.089	0.092	0.091	0.086	1.448	0.091	0.889	80	464	100	6687	7715	-3.483	549	6138	647	7068	66765	570330	8.520	108.538	0	0	0
2	16	11	"ybbV"	"STM0521"	9350	17120	110	236	262	103	39	186	186	199	87	43	23	12	0	1397	1545	1096	70	58	58	67	61	91	100	100	0	0.037	0.051	0.049	0.048	2.687	0.040	0.093	80	432	100	1389	1563	-4.743	50	1339	76	1487	20972	123622	0.724	24.230	0	0	0
2	17	11	"ylbA"	"STM0526"	9530	17120	110	1760	2298	1683	73	189	189	199	57	28	100	100	0	3367	4189	3015	71	60	60	88	166	188	100	100	0	0.475	0.511	0.472	0.491	1.362	0.512	0.894	80	453	100	4878	6238	-1.074	1571	3307	2109	4129	183824	335081	36.825	24.705	0	0	0
2	18	11	"purE"	"STM0534"	9700	17130	110	2707	3506	2391	68	196	196	209	69	33	100	100	0	1629	2031	1193	58	61	61	89	164	184	100	100	0	1.601	1.680	1.578	1.610	1.270	1.855	0.876	80	467	100	4079	5280	0.679	2511	1568	3310	1970	280441	162515	47.783	11.841	0	0	0
2	19	11	"ygaM"	"STM2802"	9880	17130	100	920	1272	1206	94	194	194	213	110	51	97	95	0	1394	2064	2122	102	62	62	75	70	93	100	97	0	0.545	0.538	0.549	0.530	1.393	0.535	0.878	80	420	100	2058	3080	-0.876	726	1332	1078	2002	101798	165152	9.627	28.414	0	0	0
2	20	11	"yeiA"	"STM2187"	10060	17130	110	891	968	323	33	187	187	202	105	51	100	100	0	8636	9006	2236	24	59	59	78	90	115	100	100	0	0.082	0.087	0.083	0.084	1.252	0.088	0.870	80	466	100	9281	9728	-3.607	704	8577	781	8947	77413	720517	7.295	99.200	0	0	0
2	21	11	""	"STM2196"	10240	17130	110	1147	1357	830	61	187	187	203	93	45	100	100	0	7293	8267	3895	47	64	64	102	138	135	100	100	0	0.133	0.143	0.134	0.128	1.372	0.152	0.902	80	479	100	8189	9373	-2.913	960	7229	1170	8203	108564	661385	12.409	59.167	0	0	0
2	22	11	"bcr"	"STM2221"	10420	17140	110	8751	10436	4489	43	191	191	213	92	43	100	100	0	6786	8203	3715	45	64	64	87	81	93	100	100	0	1.273	1.259	1.261	1.266	1.148	1.256	0.954	80	480	100	15282	18384	0.349	8560	6722	10245	8139	834860	656255	111.120	100.198	0	0	0
2	23	11	"yejK"	"STM2226"	10600	17130	110	14325	18235	11702	64	191	191	207	81	39	100	100	0	3479	4281	2416	56	59	59	63	20	31	100	100	0	4.133	4.274	4.306	4.201	1.311	4.664	0.906	80	445	100	17554	22266	2.047	14134	3420	18044	4222	1458828	342469	222.568	210.900	0	0	0
2	24	11	""	"STM2236"	10770	17140	110	1271	1754	1267	72	179	179	184	40	21	100	100	0	2759	3833	3071	80	57	57	58	10	17	100	100	0	0.404	0.417	0.423	0.419	1.607	0.395	0.849	80	497	100	3794	5351	-1.307	1092	2702	1575	3776	140345	306666	39.250	377.500	0	0	0
2	1	12	"phoP"	"STM1231"	6670	17300	110	13825	14274	5756	40	167	167	172	50	29	100	100	0	1678	1702	520	30	48	48	50	8	16	100	100	0	8.379	8.529	8.381	8.185	1.383	9.269	0.920	80	510	100	15288	15761	3.067	13658	1630	14107	1654	1141949	136161	282.040	206.500	0	0	0
2	2	12	"phoP"	"STM1231"	6850	17300	110	10315	10849	2884	26	168	168	168	36	21	100	100	0	1771	1823	609	33	49	49	50	8	16	100	100	0	5.893	6.021	5.859	6.385	1.700	6.315	0.875	80	466	100	11869	12455	2.559	10147	1722	10681	1774	867907	145854	296.694	221.625	0	0	0
2	3	12	"phoP"	"STM1231"	7030	17300	100	13995	15770	5818	36	165	165	169	36	21	100	100	0	1680	1883	758	40	48	48	49	7	14	100	100	0	8.474	8.504	8.544	8.701	1.386	8.730	0.914	80	420	100	15462	17440	3.083	13830	1632	15605	1835	1261585	150640	433.361	262.000	0	0	0
2	4	12	"phoQ"	"STM1230"	7210	17300	100	13585	13503	3312	24	170	170	177	66	37	100	100	0	3184	3053	862	28	51	51	52	12	23	100	100	0	4.282	4.441	4.432	4.515	1.231	4.472	0.951	80	420	100	16548	16335	2.098	13415	3133	13333	3002	1080212	244259	201.909	250.083	0	0	0
2	5	12	"phoQ"	"STM1230"	7390	17300	110	23792	25660	7398	28	173	173	178	62	34	100	100	0	5684	5811	1736	29	52	52	54	12	22	100	100	0	4.194	4.426	4.238	4.540	1.335	4.489	0.938	80	454	100	29251	31246	2.068	23619	5632	25487	5759	2052780	464900	411.000	479.750	0	0	0
2	6	12	"hupA"	"STM4170"	7560	17290	100	3092	4468	4371	97	179	179	213	227	106	97	96	0	310	474	469	98	56	56	81	143	176	77	43	0	11.469	10.261	10.799	9.926	1.882	10.740	0.677	80	395	100	3167	4707	3.520	2913	254	4289	418	357438	37956	18.744	2.748	0	0	0
2	7	12	"sopB"	"STM1091"	7740	17300	100	1877	1963	585	29	181	181	185	60	32	98	98	0	13601	13944	2971	21	56	56	60	48	80	100	100	0	0.125	0.128	0.124	0.124	1.329	0.131	0.939	80	408	100	15241	15670	-2.998	1696	13545	1782	13888	157035	1115541	29.633	289.250	0	0	0
2	8	12	"pipC"	"STM0375"	7920	17300	100	761	870	516	59	182	182	184	36	19	98	97	0	634	853	619	72	53	53	55	11	20	100	100	0	0.997	0.860	0.896	0.850	2.018	0.806	0.714	80	390	100	1160	1488	-0.005	579	581	688	800	69603	68258	19.056	72.545	0	0	0
2	9	12	"pipC"	"STM0375"	8100	17320	140	316	552	1030	186	180	180	182	59	32	85	56	0	896	1189	969	81	52	52	54	21	38	98	98	0	0.161	0.327	0.172	0.159	2.643	0.656	0.306	156	581	100	980	1509	-2.634	136	844	372	1137	86054	185491	6.271	54.048	0	0	0
2	10	12	"pipC"	"STM0375"	8280	17300	100	324	364	147	40	176	176	179	43	24	96	85	0	1172	1427	790	55	51	51	55	25	45	100	100	0	0.132	0.137	0.127	0.123	1.604	0.135	0.687	80	400	100	1269	1564	-2.921	148	1121	188	1376	29093	114153	4.302	54.880	0	0	0
2	11	12	"ssrB"	"STM1391"	8470	17300	110	387	510	351	68	172	172	174	35	20	98	93	0	1206	1662	1516	91	51	51	54	21	38	100	100	0	0.186	0.210	0.189	0.189	1.572	0.204	0.851	80	467	100	1370	1949	-2.425	215	1155	338	1611	40830	132973	9.600	76.571	0	0	0
2	12	12	"ssrB"	"STM1391"	8640	17290	110	712	780	382	48	168	168	171	32	18	100	98	0	2491	3057	1663	54	50	50	53	13	24	100	100	0	0.223	0.204	0.209	0.194	1.538	0.198	0.837	80	453	100	2985	3619	-2.166	544	2441	612	3007	62401	244555	19.031	231.077	0	0	0
2	13	12	"lrp"	"STM0959"	8820	17300	110	8955	8766	4093	46	173	173	175	34	19	100	100	0	1024	987	387	39	51	51	52	13	25	100	100	0	9.026	9.181	8.909	9.032	1.298	9.812	0.921	80	453	100	9755	9529	3.174	8782	973	8593	936	701307	78968	252.676	71.923	0	0	0
2	14	12	"lrp"	"STM0959"	9000	17310	110	18342	21113	10150	48	182	182	192	56	29	100	100	0	1971	2178	1023	46	52	52	55	16	29	100	100	0	9.463	9.845	9.440	10.222	1.426	10.323	0.914	80	491	100	20079	23057	3.242	18160	1919	20931	2126	1689059	174213	373.589	132.688	0	0	0
2	15	12	"gyrA"	"STM2272"	9170	17310	110	65535	65111	3793	5	183	183	191	53	27	100	100	98	11445	11177	1615	14	55	55	60	20	33	100	100	0	5.738	5.838	5.738	5.923	1.192	6.034	0.948	80	450	100	76742	76050	2.520	65352	11390	64928	11122	5208878	894135	1224.906	555.850	0	0	0
2	16	12	"gyrA"	"STM2272"	9350	17300	100	32878	30362	9560	31	182	182	192	66	34	100	100	0	3611	3207	956	29	56	56	65	50	76	100	100	0	9.197	9.578	9.711	9.500	1.214	9.818	0.960	80	432	100	36251	33331	3.201	32696	3555	30180	3151	2428992	256585	457.121	62.840	0	0	0
2	17	12	"gyrA"	"STM2272"	9520	17290	90	7918	8899	4533	50	178	178	208	210	100	100	100	0	960	996	462	46	55	55	73	62	84	100	100	0	8.552	9.268	9.577	9.235	1.435	10.259	0.899	52	345	100	8645	9662	3.096	7740	905	8721	941	462730	51800	41.386	14.887	0	0	0
2	18	12	"csrA"	"STM2826"	9700	17310	110	1085	1360	765	56	181	181	206	183	88	98	91	0	255	310	163	52	58	58	73	54	73	98	83	0	4.589	4.679	4.820	4.657	1.340	4.812	0.890	80	469	100	1101	1431	2.198	904	197	1179	252	108765	24819	6.306	4.389	0	0	0
2	19	12	"crp"	"STM3466"	9880	17310	110	8675	8836	3512	39	182	182	188	53	28	100	100	0	1893	2078	750	36	59	59	64	23	35	100	100	0	4.631	4.286	4.360	4.076	1.403	4.530	0.938	80	466	100	10327	10673	2.211	8493	1834	8654	2019	706905	166263	163.170	87.565	0	0	0
2	20	12	"yhhP"	"STM3578"	10060	17310	100	1230	1359	758	55	181	181	184	44	23	100	100	0	805	879	475	54	59	59	67	29	43	100	100	0	1.406	1.437	1.381	1.363	1.526	1.575	0.810	80	408	100	1795	1998	0.492	1049	746	1178	820	108713	70313	26.705	28.000	0	0	0
2	21	12	"yhhP"	"STM3578"	10230	17320	100	1712	2101	1219	58	178	178	182	39	21	100	100	0	1208	1478	770	52	61	61	73	51	69	100	100	0	1.337	1.357	1.380	1.344	1.292	1.499	0.835	80	404	100	2681	3340	0.419	1534	1147	1923	1417	168098	118233	49.205	27.549	0	0	0
2	22	12	"topA"	"STM1714"	10410	17320	110	24911	23554	5213	22	183	183	189	45	23	100	100	0	4943	4617	1221	26	61	61	76	67	88	100	100	0	5.065	5.130	5.080	5.307	1.239	5.138	0.962	80	452	100	29610	27927	2.341	24728	4882	23371	4556	1884295	369340	519.222	67.776	0	0	0
2	23	12	"topA"	"STM1714"	10590	17320	100	5867	6877	3864	56	191	191	199	55	27	100	100	0	1132	1305	669	51	60	60	74	63	85	100	100	0	5.295	5.370	5.015	5.360	1.540	6.430	0.775	80	404	100	6748	7931	2.405	5676	1072	6686	1245	550168	104398	121.418	19.540	0	0	0
2	24	12	"topA"	"STM1714"	10760	17320	100	3543	4080	2767	67	177	177	181	40	22	100	100	0	762	856	559	65	55	55	57	14	24	100	100	0	4.761	4.873	4.944	4.854	1.821	6.016	0.687	80	427	100	4073	4704	2.251	3366	707	3903	801	326424	68476	97.475	57.071	0	0	0
2	1	13	"ctrl-buffer"	"ctrl-buffer"	6670	17470	100	176	177	33	18	177	177	177	35	19	11	2	0	51	53	10	18	52	52	52	8	15	16	7	0	1.000	0.000	3.500	3.340	3.933	96.834	0.002	80	470	100	-2	1	0.000	-1	-1	0	1	14150	4235	0.000	0.125	-50	0	0
2	2	13	"ctrl-buffer"	"ctrl-buffer"	6850	17470	100	174	179	35	19	172	172	174	40	22	12	5	0	56	57	11	19	51	51	52	8	15	35	11	0	0.400	1.167	2.900	2.206	4.942	17.101	0.035	80	420	100	7	13	-1.322	2	5	7	6	14350	4562	0.125	0.625	-50	0	0
2	3	13	"ctrl-buffer"	"ctrl-buffer"	7030	17470	100	152	157	29	18	168	168	180	172	95	0	0	0	51	52	8	15	48	48	50	14	28	6	1	0	-5.333	-2.750	4.125	4.223	3.112	31.880	0.015	80	408	100	-13	-7	Error	-16	3	-11	4	12562	4166	-0.134	0.143	-50	0	0
2	4	13	"ctrl-buffer"	"ctrl-buffer"	7200	17470	100	165	161	33	20	164	164	180	173	96	0	0	0	49	51	9	17	48	48	50	14	28	10	2	0	1.000	-1.000	3.429	3.200	2.999	14.436	0.105	80	408	100	2	0	0.000	1	1	-3	3	12905	4068	-0.110	0.071	-50	0	0
2	5	13	"ctrl-buffer"	"ctrl-buffer"	7380	17470	100	142	144	32	22	158	158	161	31	19	7	1	0	50	52	12	23	48	48	48	7	14	26	13	0	-8.000	-3.500	4.557	3.360	5.166	18.355	0.029	80	420	100	-14	-10	Error	-16	2	-14	4	11481	4129	-0.548	0.571	-50	0	0
2	6	13	"ctrl-buffer"	"ctrl-buffer"	7560	17470	100	165	166	43	25	157	157	192	220	114	1	0	0	51	55	22	40	48	48	71	138	194	1	0	0	2.667	1.286	5.707	5.416	2.749	1.712	0.955	80	432	100	11	16	1.415	8	3	9	7	13289	4363	-0.118	-0.116	-50	0	0
2	7	13	"ctrl-buffer"	"ctrl-buffer"	7740	17470	100	163	169	36	21	166	166	169	50	29	13	0	0	58	60	12	20	49	49	52	19	36	12	3	0	-0.333	0.273	3.473	3.184	4.145	3.171	0.504	80	430	100	6	14	Error	-3	9	3	11	13531	4781	0.000	0.421	-50	0	0
2	8	13	"ctrl-buffer"	"ctrl-buffer"	7920	17470	100	169	177	64	36	176	176	177	39	22	12	5	0	52	53	11	20	54	54	56	14	25	7	2	0	3.500	-1.000	4.083	4.663	3.145	12.525	0.037	80	418	100	-9	0	1.807	-7	-2	1	-1	14152	4255	0.000	-0.214	-50	0	0
2	9	13	"ctrl-buffer"	"ctrl-buffer"	8100	17470	100	161	163	37	22	174	174	173	37	21	7	3	0	47	50	10	20	50	50	53	12	22	7	3	0	4.333	100000.000	4.250	4.420	3.078	11.203	0.068	80	346	100	-16	-11	2.115	-13	-3	-11	0	13078	4003	-0.270	-0.250	-50	0	0
2	10	13	"ctrl-buffer"	"ctrl-buffer"	8270	17470	100	145	145	27	18	166	166	169	36	21	3	0	0	48	49	9	18	48	48	49	8	16	16	7	0	100000.000	-21.000	4.750	4.995	2.638	21.068	0.041	80	411	100	-21	-20	16.610	-21	0	-21	1	11629	3936	-0.667	0.000	-50	0	0
2	11	13	"ctrl-buffer"	"ctrl-buffer"	8450	17470	100	150	155	34	21	164	164	167	33	19	10	5	0	49	50	11	22	47	47	51	22	43	2	1	0	-7.000	-3.000	5.601	5.426	3.164	4.021	0.056	80	436	100	-12	-6	Error	-14	2	-9	3	12416	3979	-0.364	-0.045	-50	0	0
2	12	13	"ctrl-buffer"	"ctrl-buffer"	8630	17470	100	152	157	34	21	170	170	173	32	18	6	5	0	49	51	12	23	49	49	51	13	25	10	6	0	100000.000	-6.500	5.042	4.140	4.039	17.227	0.026	80	432	100	-18	-11	16.610	-18	0	-13	2	12520	4104	-0.500	0.000	-50	0	0
2	13	13	"ctrl-buffer"	"ctrl-buffer"	8810	17470	100	160	164	38	23	168	168	169	34	20	12	2	0	48	54	32	59	48	48	50	10	20	16	8	0	100000.000	-0.667	4.429	3.500	4.463	20.232	0.004	80	472	100	-8	2	16.610	-8	0	-4	6	13112	4349	-0.147	0.400	-50	0	0
2	14	13	"ctrl-buffer"	"ctrl-buffer"	9050	17470	50	429	440	132	30	189	189	215	97	45	83	75	0	61	66	19	28	52	52	55	15	27	41	16	0	26.667	17.929	12.171	17.087	4.508	16.761	0.428	12	92	100	249	265	4.737	240	9	251	14	5276	794	2.320	0.733	0	0	0
2	15	13	"ctrl-buffer"	"ctrl-buffer"	9170	17470	100	163	168	37	22	173	173	183	61	33	7	0	0	58	60	16	26	50	50	52	13	25	30	8	0	-1.250	-0.500	4.023	3.120	3.528	4.877	0.294	80	388	100	-2	5	Error	-10	8	-5	10	13411	4812	-0.246	0.615	-50	0	0
2	16	13	"ctrl-buffer"	"ctrl-buffer"	9340	17480	100	178	199	105	52	173	173	180	50	27	20	12	0	59	67	30	44	55	55	66	52	78	7	3	0	1.250	2.167	3.970	3.289	4.071	4.166	0.172	80	452	100	9	38	0.322	5	4	26	12	15916	5392	0.380	0.019	-50	0	0
2	17	13	"ctrl-buffer"	"ctrl-buffer"	9550	17450	90	189	200	53	26	171	171	182	126	69	3	0	0	103	147	118	80	55	55	71	59	83	44	26	0	0.375	0.315	0.522	0.409	4.349	0.327	0.133	52	360	100	66	121	-1.415	18	48	29	92	10392	7621	0.143	1.288	0	0	0
2	18	13	"ctrl-buffer"	"ctrl-buffer"	9700	17480	100	177	191	68	35	173	173	181	59	32	13	5	0	57	70	34	48	54	54	63	38	60	12	6	0	1.333	1.125	1.955	2.067	4.378	3.162	0.162	80	400	100	7	34	0.415	4	3	18	16	15296	5629	0.169	0.184	-50	0	0
2	19	13	"ctrl-buffer"	"ctrl-buffer"	9880	17480	100	160	165	36	21	171	171	184	67	36	2	0	0	55	57	11	19	55	55	59	20	33	3	0	0	100000.000	-3.000	5.000	4.436	2.607	5.333	0.210	80	440	100	-11	-4	16.610	-11	0	-6	2	13221	4567	-0.284	-0.100	-50	0	0
2	20	13	"ctrl-buffer"	"ctrl-buffer"	10060	17480	100	155	156	33	21	174	174	178	45	25	2	0	0	50	53	17	32	53	53	60	30	50	3	1	0	6.333	100000.000	4.554	4.190	3.806	1.537	0.083	80	396	100	-22	-18	2.663	-19	-3	-18	0	12454	4268	-0.489	-0.233	-50	0	0
2	21	13	"ctrl-buffer"	"ctrl-buffer"	10230	17480	100	169	170	37	21	168	168	175	71	40	2	0	0	55	59	14	23	52	52	61	35	57	7	0	0	0.333	0.286	4.063	4.981	3.813	1.322	0.148	80	382	100	4	9	-1.585	1	3	2	7	13599	4711	-0.070	-0.057	-50	0	0
2	22	13	"ctrl-buffer"	"ctrl-buffer"	10410	17480	100	173	181	38	20	172	172	178	69	38	10	0	0	61	71	35	49	52	52	59	34	57	16	6	0	0.111	0.474	2.077	1.995	5.285	3.853	0.113	80	394	100	10	28	-3.170	1	9	9	19	14512	5711	0.043	0.353	-50	0	0
2	23	13	"ctrl-buffer"	"ctrl-buffer"	10590	17480	100	174	178	41	23	176	176	179	36	20	16	6	0	60	61	11	18	55	55	63	36	57	2	0	0	-0.400	0.333	3.867	3.500	3.852	6.453	0.126	80	406	100	3	8	Error	-2	5	2	6	14278	4865	-0.028	-0.056	-50	0	0
2	24	13	"ctrl-buffer"	"ctrl-buffer"	10770	17480	100	173	175	30	17	172	172	173	36	20	12	2	0	57	60	14	23	52	52	55	15	27	17	6	0	0.200	0.375	2.129	2.206	3.634	12.454	0.025	80	439	100	6	11	-2.322	1	5	3	8	13973	4820	0.056	0.333	-50	0	0
2	1	14	"malY"	"STM1464"	6670	17660	90	307	346	146	42	178	178	179	35	19	86	71	0	354	521	506	97	55	55	57	11	19	100	94	0	0.431	0.361	0.358	0.443	2.728	0.275	0.699	52	401	100	428	634	-1.213	129	299	168	466	17994	27071	4.771	42.182	0	0	0
2	2	14	""	"STM1865"	6850	17650	100	212	259	156	60	168	168	170	44	25	50	26	0	313	638	919	144	51	51	54	12	22	98	97	0	0.168	0.155	0.178	0.177	3.386	0.151	0.682	80	474	100	306	678	-2.574	44	262	91	587	20708	51077	2.023	48.667	0	0	0
2	3	14	"yheU"	"STM3463"	7030	17650	110	547	736	600	81	165	165	176	155	88	87	58	0	347	533	503	94	50	50	51	13	25	100	100	0	1.286	1.182	1.223	1.184	1.553	1.272	0.812	80	524	100	679	1054	0.363	382	297	571	483	58854	42604	3.613	37.077	0	0	0
2	4	14	""	"STM2507"	7210	17650	110	212	339	387	114	165	165	187	252	134	15	7	0	337	816	1367	167	49	49	52	17	32	97	90	0	0.163	0.227	0.212	0.204	2.672	0.256	0.848	80	510	100	335	941	-2.615	47	288	174	767	27145	65257	0.603	44.941	0	0	0
2	5	14	"ilvY"	"STM3908"	7380	17650	110	1354	1459	622	42	167	167	168	34	20	100	100	0	4672	4994	1975	39	48	48	50	11	22	100	100	0	0.257	0.261	0.254	0.252	1.269	0.261	0.920	80	510	100	5811	6238	-1.962	1187	4624	1292	4946	116713	399553	37.971	449.455	0	0	0
2	6	14	""	"STM2906"	7560	17650	100	255	291	96	32	160	160	164	47	28	85	50	0	467	510	350	68	48	48	49	9	18	100	100	0	0.227	0.284	0.299	0.289	2.008	0.228	0.440	80	464	100	514	593	-2.141	95	419	131	462	23250	40784	2.702	51.222	0	0	0
2	7	14	"ssaR"	"STM1419"	7740	17660	100	281	786	868	110	162	162	167	34	20	71	60	0	415	2894	4124	142	49	49	50	9	18	100	100	0	0.325	0.219	0.235	0.240	2.663	0.200	0.869	80	474	100	485	3469	-1.621	119	366	624	2845	62911	231513	18.206	316.000	0	0	0
2	8	14	"pykF"	"STM1378"	7920	17650	110	7710	13234	16005	120	171	171	174	34	19	100	100	0	339	607	654	107	50	50	53	13	24	95	90	0	26.087	23.452	24.389	24.000	2.318	26.656	0.817	80	524	100	7828	13620	4.705	7539	289	13063	557	1058729	48585	384.118	42.615	0	0	0
2	9	14	"gyrB"	"STM3835"	8100	17650	110	8398	17748	18771	105	174	174	176	36	20	100	100	2	1822	3383	3513	103	50	50	51	10	19	100	100	0	4.641	5.273	5.310	5.361	2.045	5.691	0.864	80	524	100	9996	20907	2.214	8224	1772	17574	3333	1419854	270670	488.111	333.200	0	0	0
2	10	14	"serC"	"STM0977"	8280	17660	100	5285	6976	5742	82	166	166	169	35	20	100	100	0	1994	2700	2275	84	48	48	49	9	18	100	100	0	2.631	2.568	2.682	2.503	2.029	2.724	0.786	80	503	100	7065	9462	1.395	5119	1946	6810	2652	558040	216014	194.486	294.556	0	0	0
2	11	14	"cbiA"	"STM2035"	8460	17630	50	468	447	247	55	164	164	177	69	38	66	66	0	2789	3136	1736	55	64	64	250	774	309	91	83	0	0.112	0.092	0.096	0.065	3.287	0.124	0.606	12	104	100	3029	3355	-3.164	304	2725	283	3072	5361	37628	3.913	3.729	0	0	0
2	12	14	"hin"	"STM2772"	8650	17650	110	370	514	426	82	176	176	178	37	20	77	71	0	1515	2602	3003	115	51	51	58	28	48	100	92	0	0.133	0.132	0.140	0.133	2.287	0.130	0.857	80	571	100	1658	2889	-2.916	194	1464	338	2551	41101	208150	9.081	90.857	0	0	0
2	13	14	"yfiA"	"STM2665"	8810	17650	70	1173	2104	2160	102	183	183	186	36	19	93	84	0	2545	3882	4004	103	57	57	74	45	60	87	81	0	0.398	0.502	0.530	0.553	2.559	0.516	0.867	32	230	100	3478	5746	-1.329	990	2488	1921	3825	67331	124232	53.278	84.622	0	0	0
2	14	14	""	"STM0382"	8990	17650	110	3421	3591	1034	28	183	183	190	56	29	100	100	0	11734	11969	2993	25	54	54	61	28	45	100	100	0	0.277	0.286	0.289	0.281	1.185	0.283	0.951	80	588	100	14918	15323	-1.851	3238	11680	3408	11915	287265	957490	60.732	425.286	0	0	0
2	15	14	"ybbP"	"STM0508"	9170	17660	100	3343	3689	1275	34	181	181	190	63	33	100	100	0	8733	9527	3612	37	55	55	59	19	32	100	100	0	0.364	0.370	0.367	0.376	1.220	0.358	0.957	80	474	100	11840	12980	-1.457	3162	8678	3508	9472	295116	762195	55.540	498.316	0	0	0
2	16	14	"fepE"	"STM0589"	9350	17660	110	9508	9630	1598	16	191	191	211	101	47	100	100	0	10381	10415	1577	15	61	61	70	34	48	100	100	0	0.903	0.912	0.905	0.909	1.104	0.910	0.956	80	552	100	19637	19793	-0.148	9317	10320	9439	10354	770396	833183	93.257	304.265	0	0	0
2	17	14	"trpL"	"STM1722"	9520	17640	50	351	375	141	37	180	180	202	112	55	50	50	0	541	615	330	53	65	65	135	444	328	50	25	0	0.359	0.355	0.324	0.308	1.528	0.354	0.686	12	104	100	647	745	-1.477	171	476	195	550	4494	7383	1.545	1.081	0	0	0
2	18	14	"ivbL"	"STM3797"	9700	17660	100	193	197	36	18	179	179	188	61	32	11	1	0	210	216	56	25	54	54	57	17	29	100	100	0	0.090	0.111	0.162	0.126	2.805	0.098	0.009	80	512	100	170	180	-3.478	14	156	18	162	15784	17284	0.148	9.353	0	0	0
2	19	14	"murI"	"STM4131"	9880	17660	70	1383	2464	3069	124	180	180	184	39	21	96	96	0	885	1517	1781	117	55	55	58	16	27	100	100	0	1.449	1.562	1.677	1.521	2.212	2.018	0.580	32	236	100	2033	3746	0.535	1203	830	2284	1462	78843	48550	58.462	91.188	0	0	0
2	20	14	"EMPTY"	"EMPTY"	10060	17650	100	170	176	34	19	170	170	171	32	18	15	6	0	53	53	10	18	51	51	51	9	17	12	2	0	0.000	3.000	4.417	3.605	4.270	22.058	0.033	80	473	100	2	8	Error	0	2	6	2	14052	4239	0.156	0.222	-75	0	0
2	21	14	"EMPTY"	"EMPTY"	10240	17650	100	165	171	32	18	164	164	168	34	20	18	5	0	50	51	6	11	50	50	50	7	14	11	0	0	100000.000	7.000	5.733	6.062	2.941	46.585	0.010	80	440	100	1	8	16.610	1	0	7	1	13646	4046	0.088	0.143	-75	0	0
2	22	14	"EMPTY"	"EMPTY"	10410	17650	100	171	181	48	26	169	169	175	65	37	11	3	0	52	52	6	11	51	51	51	10	19	7	0	0	2.000	12.000	6.667	5.412	4.071	28.425	0.027	80	440	100	3	13	1.000	2	1	12	1	14463	4122	0.092	0.100	-75	0	0
2	23	14	"EMPTY"	"EMPTY"	10590	17660	100	164	165	28	16	167	167	168	32	19	10	1	0	53	52	6	11	51	51	51	7	13	11	0	0	-1.500	-2.000	4.000	3.688	2.760	24.828	0.038	80	464	100	-1	-1	Error	-3	2	-2	1	13198	4144	-0.094	0.143	-75	0	0
2	24	14	"EMPTY"	"EMPTY"	10770	17660	100	174	177	35	19	169	169	174	42	24	15	1	0	51	53	8	15	52	52	52	7	13	20	10	0	-5.000	8.000	3.400	2.887	3.672	29.963	0.021	80	496	100	4	9	Error	5	-1	8	1	14128	4250	0.071	0.143	-75	0	0
3	1	1	"yjiW"	"STM4523"	11150	15440	120	285	466	407	87	177	177	183	51	27	67	51	0	894	2248	3163	140	56	56	59	23	38	95	90	0	0.129	0.132	0.146	0.166	2.872	0.123	0.877	120	582	100	946	2481	-2.956	108	838	289	2192	55916	269718	5.549	95.174	0	0	0
3	2	1	"yjjW"	"STM4565"	11330	15440	130	685	702	193	27	179	179	187	87	46	98	95	0	6233	6372	2416	37	56	56	58	12	20	100	100	0	0.082	0.083	0.082	0.087	1.509	0.078	0.897	120	515	100	6683	6839	-3.610	506	6177	523	6316	84183	764652	5.920	526.167	0	0	0
3	3	1	"yibL"	"STM3689"	11510	15440	120	2648	3422	2491	72	185	185	195	95	48	100	100	0	2958	3730	2718	72	56	56	59	13	22	100	100	0	0.849	0.881	0.870	0.883	1.363	0.885	0.912	120	464	100	5365	6911	-0.237	2463	2902	3237	3674	410616	447565	33.968	282.385	0	0	0
3	4	1	"fba"	"STM3068"	11690	15430	130	65535	59177	14840	25	186	186	190	45	23	100	100	65	7645	7543	2103	27	57	57	60	12	20	100	100	0	8.612	7.880	8.158	7.701	1.307	8.028	0.949	120	532	100	72937	66477	3.106	65349	7588	58991	7486	7101232	905191	1310.822	623.583	0	0	0
3	5	1	"yhaH"	"STM3234"	11870	15440	120	4182	5208	3505	67	187	187	193	49	25	100	100	0	2170	2574	1755	68	58	58	60	11	18	100	100	0	1.892	1.996	1.968	2.014	1.646	2.095	0.855	120	465	100	6107	7537	0.920	3995	2112	5021	2516	624970	308836	102.347	228.545	0	0	0
3	6	1	"rpoD"	"STM3211"	12050	15440	120	65535	65257	1888	2	191	191	197	51	25	100	100	97	6656	6748	1004	14	61	61	64	14	21	100	100	0	9.908	9.730	9.909	9.861	1.182	9.929	0.949	120	479	100	71939	71753	3.309	65344	6595	65066	6687	7830826	809764	1275.686	477.429	0	0	0
3	7	1	""	"STM2551"	12230	15440	120	6269	6631	1628	24	184	184	189	43	22	100	100	0	13241	14438	3481	24	59	59	64	38	59	100	100	0	0.462	0.448	0.443	0.447	1.149	0.444	0.968	120	479	100	19267	20826	-1.115	6085	13182	6447	14379	795742	1732502	149.814	378.263	0	0	0
3	8	1	"gltI"	"STM0665"	12410	15440	120	4272	4430	1234	27	186	186	201	94	46	100	100	0	12514	12598	3101	24	60	60	286	1393	487	100	99	0	0.328	0.338	0.339	0.331	1.234	0.336	0.938	120	519	100	16540	16782	-1.608	4086	12454	4244	12538	531551	1511767	44.989	8.838	0	0	0
3	9	1	"nagC"	"STM0682"	12590	15440	120	10799	11493	3033	26	186	186	192	60	31	100	100	0	7771	8079	1968	24	61	61	162	1043	643	100	100	0	1.377	1.410	1.417	1.397	1.171	1.433	0.962	120	490	100	18323	19325	0.461	10613	7710	11307	8018	1379203	969528	188.350	7.591	0	0	0
3	10	1	"glnS"	"STM0686"	12770	15440	130	48009	48308	10868	22	188	188	208	100	48	100	100	7	10024	10393	2237	21	63	63	194	809	417	100	100	0	4.801	4.658	4.757	4.531	1.274	4.815	0.944	120	552	100	57782	58450	2.263	47821	9961	48120	10330	5797012	1247124	481.000	12.607	0	0	0
3	11	1	"sipD"	"STM2883"	12940	15450	130	3992	3920	1113	28	181	181	197	85	43	100	100	0	11962	11621	3383	29	63	63	164	669	407	100	99	0	0.320	0.323	0.326	0.325	1.223	0.315	0.961	120	522	100	15710	15297	-1.643	3811	11899	3739	11558	470452	1394486	43.800	17.126	0	0	0
3	12	1	"eutC"	"STM2457"	13120	15440	120	540	733	499	68	174	174	178	36	20	95	85	0	4981	7750	7170	92	62	62	64	14	21	100	100	0	0.074	0.073	0.074	0.079	1.800	0.067	0.896	120	483	100	5285	8247	-3.748	366	4919	559	7688	87949	930002	15.417	549.000	0	0	0
3	13	1	"udp"	"STM3968"	13300	15450	130	10230	10296	2889	28	175	175	179	38	21	100	100	0	14224	13999	2918	20	62	62	64	14	21	100	100	0	0.710	0.726	0.706	0.713	1.181	0.741	0.957	120	505	100	24217	24058	-0.494	10055	14162	10121	13937	1235466	1679899	266.237	995.357	0	0	0
3	14	1	"metR"	"STM3964"	13480	15450	130	8682	8585	3132	36	174	174	187	96	51	100	100	0	15098	13420	4329	32	62	62	64	12	18	100	100	0	0.566	0.630	0.634	0.619	1.168	0.628	0.958	120	497	100	23544	21769	-0.822	8508	15036	8411	13358	1030251	1610369	87.479	1113.000	0	0	0
3	15	1	"rthB"	"STM3960"	13650	15450	130	4759	4740	1058	22	176	176	198	248	125	100	100	0	11823	12145	2493	20	62	62	70	135	192	100	100	0	0.390	0.378	0.373	0.374	1.166	0.373	0.953	120	482	100	16344	16647	-1.360	4583	11761	4564	12083	568740	1457348	18.315	89.444	0	0	0
3	16	1	"yigI"	"STM3956"	13830	15450	130	6648	6796	2133	31	175	175	195	267	136	100	100	0	11046	10841	2611	24	63	63	87	330	379	100	100	0	0.589	0.614	0.609	0.602	1.194	0.626	0.957	120	501	100	17456	17399	-0.763	6473	10983	6621	10778	815504	1300910	24.723	32.588	0	0	0
3	17	1	"corA"	"STM3952"	14010	15450	130	25268	25715	5183	20	185	185	193	49	25	100	100	0	12158	12554	2660	21	68	68	74	28	37	100	100	0	2.075	2.045	2.053	2.049	1.110	2.048	0.972	120	479	100	37173	38016	1.053	25083	12090	25530	12486	3085762	1506493	520.857	445.714	0	0	0
3	18	1	"yigA"	"STM3948"	14190	15450	140	21965	20150	9426	46	187	187	195	53	27	100	100	0	9579	8872	3927	44	68	68	74	24	32	100	100	0	2.290	2.267	2.257	2.203	1.432	2.326	0.965	156	534	100	31289	28767	1.195	21778	9511	19963	8804	3143365	1384043	376.509	366.583	0	0	0
3	19	1	"priB"	"STM4392"	14370	15450	140	5836	13277	16609	125	180	180	184	47	25	100	100	3	132	256	310	121	65	65	67	16	23	85	71	0	84.418	68.571	69.552	65.732	2.164	64.639	0.780	156	537	100	5723	13288	6.399	5656	67	13097	191	2071180	39867	278.574	11.813	0	0	0
3	20	1	"ytfJ"	"STM4405"	14540	15450	130	709	1030	807	78	184	184	188	50	26	98	96	0	1902	3501	3270	93	66	66	68	13	19	100	100	0	0.286	0.246	0.249	0.249	1.543	0.229	0.880	120	488	100	2361	4281	-1.806	525	1836	846	3435	123602	420073	16.840	264.077	0	0	0
3	21	1	"mpl"	"STM4416"	14730	15450	130	42068	36302	15327	42	188	188	195	53	27	100	100	0	18860	16814	6835	40	66	66	70	23	32	100	100	0	2.228	2.156	2.170	2.119	1.403	2.200	0.970	120	513	100	60674	52862	1.156	41880	18794	36114	16748	4356194	2017674	681.264	728.000	0	0	0
3	22	1	""	"STM4420"	14900	15450	130	4415	4428	1905	43	183	183	187	45	24	100	100	0	8205	8531	3754	44	68	68	73	28	38	100	100	0	0.520	0.502	0.499	0.497	1.246	0.502	0.962	120	493	100	12369	12708	-0.943	4232	8137	4245	8463	531365	1023688	94.244	302.071	0	0	0
3	23	1	""	"STM4424"	15080	15460	140	335	340	155	45	172	172	178	47	26	80	66	0	4965	5304	3984	75	64	64	74	86	116	98	97	0	0.033	0.032	0.031	0.036	2.040	0.028	0.605	156	635	100	5064	5408	-4.910	163	4901	168	5240	52969	827408	3.447	60.814	0	0	0
3	24	1	""	"STM4428"	15270	15460	130	831	1164	856	73	173	173	179	56	31	99	98	0	5983	7710	6353	82	64	64	72	81	112	100	100	0	0.111	0.130	0.128	0.127	1.426	0.127	0.930	120	723	100	6577	8637	-3.169	658	5919	991	7646	139664	925233	17.589	94.296	0	0	0
3	1	2	"clpX"	"STM0449"	11150	15600	130	6442	13641	17654	129	177	177	181	39	21	100	100	5	856	1618	2129	131	54	54	55	10	18	100	99	0	7.812	8.609	9.393	9.004	1.863	8.781	0.883	120	520	100	7067	15028	2.966	6265	802	13464	1564	1636955	194100	345.128	156.300	0	0	0
3	2	2	"ptrB"	"STM1879"	11330	15600	120	667	2123	3082	145	176	176	180	42	23	90	82	0	1202	2932	4715	160	54	54	57	13	22	97	92	0	0.428	0.677	0.673	0.675	2.330	0.639	0.890	120	337	100	1639	4825	-1.225	491	1148	1947	2878	254738	351857	46.262	221.154	0	0	0
3	3	2	"yihV"	"STM4024"	11510	15590	130	249	519	636	122	180	180	185	47	25	58	45	0	870	2835	4323	152	56	56	58	14	24	95	90	0	0.085	0.122	0.114	0.110	3.785	0.108	0.569	120	390	100	883	3118	-3.560	69	814	339	2779	62245	340204	7.106	198.357	0	0	0
3	4	2	"thiG"	"STM4160"	11700	15590	120	315	476	435	91	183	183	189	43	22	78	61	0	1386	2406	2956	122	57	57	59	13	22	100	99	0	0.099	0.125	0.125	0.121	2.458	0.127	0.804	120	361	100	1461	2642	-3.332	132	1329	293	2349	57089	288735	6.674	180.538	0	0	0
3	5	2	"thiC"	"STM4164"	11870	15600	120	343	511	510	99	188	188	198	99	50	60	40	0	1193	1604	1917	119	57	57	59	16	27	99	97	0	0.136	0.209	0.195	0.200	2.471	0.225	0.776	120	358	100	1291	1870	-2.874	155	1136	323	1547	61286	192444	3.162	96.563	0	0	0
3	6	2	"yjaG"	"STM4169"	12060	15600	120	1912	3897	5507	141	192	192	201	98	48	95	93	0	1148	2149	2980	138	58	58	60	14	23	100	99	0	1.578	1.772	1.789	1.725	1.904	1.872	0.882	120	386	100	2810	5796	0.658	1720	1090	3705	2091	467580	257936	37.714	149.214	0	0	0
3	7	2	""	"STM2701"	12240	15600	130	269	585	543	92	190	190	200	88	44	48	42	0	1411	7181	9277	129	60	60	155	845	545	53	49	0	0.058	0.055	0.063	0.106	5.634	0.055	0.897	120	400	100	1430	7516	-4.096	79	1351	395	7121	70193	861669	4.375	8.315	0	0	0
3	8	2	"stfE"	"STM0198"	12410	15620	110	229	391	306	78	187	187	206	110	53	36	36	0	470	3996	5484	137	60	60	401	1680	418	41	36	0	0.102	0.052	0.054	0.103	5.778	0.053	0.846	80	356	100	452	4140	-3.287	42	410	204	3936	31261	319651	1.682	2.140	0	0	0
3	9	2	"eutQ"	"STM2468"	12590	15600	120	305	375	355	94	188	188	205	87	42	53	40	0	2415	4573	4906	107	61	61	284	1379	485	58	47	0	0.050	0.041	0.042	0.055	3.561	0.036	0.340	120	389	100	2471	4699	-4.331	117	2354	187	4512	45033	548716	1.954	3.110	0	0	0
3	10	2	"eutN"	"STM2464"	12750	15610	100	205	290	183	63	194	194	223	123	55	30	18	0	473	2137	3381	158	62	62	280	1032	368	38	30	0	0.027	0.046	0.069	0.152	9.320	0.058	0.660	80	334	100	422	2171	-5.224	11	411	96	2075	23208	170970	0.545	1.799	0	0	0
3	11	2	"prpB"	"STM0368"	12950	15600	130	257	412	294	71	186	186	205	99	48	45	38	0	724	3419	4125	120	64	64	213	781	366	48	45	0	0.108	0.067	0.079	0.153	5.061	0.066	0.814	120	408	100	731	3581	-3.217	71	660	226	3355	49473	410296	2.091	4.105	0	0	0
3	12	2	"tus"	"STM1470"	13130	15610	130	657	1637	1940	118	174	174	178	37	20	80	74	0	992	2917	3829	131	64	64	69	28	40	80	77	0	0.520	0.513	0.592	0.653	2.457	0.487	0.911	120	320	100	1411	4316	-0.942	483	928	1463	2853	196396	350031	39.432	101.714	0	0	0
3	13	2	"ogt"	"STM1659"	13300	15600	120	437	1121	1400	124	172	172	174	35	20	86	78	0	747	2625	3628	138	62	62	64	22	34	99	95	0	0.387	0.370	0.399	0.355	2.133	0.366	0.886	120	334	100	950	3512	-1.370	265	685	949	2563	134540	314961	27.057	116.409	0	0	0
3	14	2	"rpmF"	"STM1191"	13490	15600	130	2426	6737	12067	179	179	179	195	108	55	97	95	0	101	172	193	112	62	62	79	94	118	29	13	0	57.615	59.618	54.123	55.999	1.967	68.635	0.744	120	397	100	2286	6668	5.848	2247	39	6558	110	808476	20654	60.574	0.989	0	0	0
3	15	2	"fabG"	"STM1195"	13670	15610	130	7545	19617	21830	111	182	182	199	116	58	100	100	7	345	736	835	113	64	64	67	21	31	100	96	0	26.203	28.921	30.741	29.500	1.615	28.094	0.870	120	322	100	7644	20107	4.712	7363	281	19435	672	2354075	88280	167.397	31.857	0	0	0
3	16	2	"phsA"	"STM2065"	13830	15610	130	400	620	706	113	180	180	184	42	22	83	74	0	2589	4536	5303	116	65	65	69	22	31	100	100	0	0.087	0.098	0.080	0.081	2.242	0.140	0.506	120	323	100	2744	4911	-3.520	220	2524	440	4471	74373	544285	10.381	203.045	0	0	0
3	17	2	"dacD"	"STM2062"	14020	15610	140	4527	6669	5422	81	185	185	191	47	24	100	99	0	3203	4437	3499	78	68	68	74	26	35	98	98	0	1.385	1.484	1.535	1.514	1.740	1.550	0.902	156	324	100	7477	10853	0.470	4342	3135	6484	4369	1040288	692199	137.830	167.808	0	0	0
3	18	2	"pefD"	"PSLT016"	14190	15610	130	285	901	1484	164	190	190	192	48	25	63	49	0	1109	5715	10474	183	71	71	76	26	34	90	81	0	0.092	0.126	0.117	0.130	2.855	0.126	0.838	120	297	100	1133	6355	-3.450	95	1038	711	5644	108110	685741	14.771	216.885	0	0	0
3	19	2	"ybjG"	"STM0865"	14370	15610	120	381	2987	5104	170	182	182	185	52	28	60	54	0	159	1719	2873	167	67	67	73	23	31	64	57	0	2.163	1.698	1.685	1.982	2.875	1.792	0.948	120	312	100	291	4457	1.113	199	92	2805	1652	358490	206231	53.885	71.565	0	0	0
3	20	2	"thiM"	"STM2147"	14550	15600	120	208	279	183	65	184	184	189	60	31	41	31	0	134	542	895	165	67	67	71	19	26	60	51	0	0.358	0.200	0.291	0.531	3.894	0.192	0.718	120	333	100	91	570	-1.481	24	67	95	475	33426	65023	1.500	24.789	0	0	0
3	21	2	"thiI"	"STM0425"	14730	15610	130	594	4434	5779	130	184	184	190	55	28	60	58	0	375	1639	2047	124	68	68	71	21	29	60	55	0	1.336	2.705	2.766	2.819	2.313	2.889	0.927	120	374	100	717	5821	0.417	410	307	4250	1571	532090	196702	77.164	74.667	0	0	0
3	22	2	"hilD"	"STM2875"	14900	15620	130	298	958	1067	111	179	179	182	41	22	67	55	0	391	2076	2703	130	66	66	69	21	30	85	75	0	0.366	0.388	0.411	0.468	2.738	0.386	0.953	120	375	100	444	2789	-1.449	119	325	779	2010	114919	249075	18.927	95.571	0	0	0
3	23	2	"prgK"	"STM2871"	15080	15610	120	245	1190	2198	184	177	177	189	86	45	44	40	0	99	1017	1873	184	65	65	88	163	185	41	35	0	2.000	1.064	1.143	1.505	3.239	1.176	0.923	120	426	100	102	1965	1.000	68	34	1013	952	142784	122028	11.640	5.699	0	0	0
3	24	2	"nhoA"	"STM1582"	15290	15600	60	730	1140	1175	103	182	182	215	237	110	81	68	0	1184	1729	1886	109	67	67	130	368	283	81	71	0	0.491	0.576	0.564	0.590	1.375	0.525	0.967	32	156	100	1665	2620	-1.027	548	1117	958	1662	36488	55339	3.903	4.345	0	0	0
3	1	3	"hsdS"	"STM4524"	11170	15770	130	1384	3318	3958	119	175	175	179	37	20	87	80	0	912	2676	3289	122	53	53	83	244	293	65	52	0	1.407	1.198	1.249	1.211	3.067	1.207	0.800	120	560	100	2068	5766	0.493	1209	859	3143	2623	398162	321178	84.838	10.627	0	0	0
3	2	3	"hisF"	"STM2077"	11340	15770	120	1041	4788	7258	151	177	177	181	41	22	85	79	0	488	1829	2783	152	54	54	56	12	21	90	85	0	1.991	2.598	2.754	2.502	3.204	2.993	0.784	120	390	100	1298	6386	0.993	864	434	4611	1775	574514	219441	112.366	147.750	0	0	0
3	3	3	"trmD"	"STM2674"	11520	15770	130	10104	25630	27610	107	179	179	186	62	33	87	83	20	154	411	669	162	56	56	58	12	20	72	63	0	101.276	71.693	72.137	55.085	5.050	88.552	0.326	120	465	100	10023	25806	6.662	9925	98	25451	355	3075602	49278	410.387	29.417	0	0	0
3	4	3	"fruF"	"STM2206"	11710	15770	120	823	2275	2692	118	180	180	186	45	24	65	60	0	1309	2743	3160	115	56	56	59	14	23	73	66	0	0.513	0.780	0.811	0.860	3.505	0.798	0.737	120	401	100	1896	4782	-0.962	643	1253	2095	2687	273017	329180	46.422	191.714	0	0	0
3	5	3	"asrB"	"STM2549"	11880	15780	130	268	415	295	71	185	185	192	90	46	49	39	0	491	2926	3685	125	56	56	59	15	25	90	80	0	0.191	0.080	0.093	0.142	3.656	0.069	0.770	120	395	100	518	3100	-2.390	83	435	230	2870	49792	351144	2.478	191.133	0	0	0
3	6	3	"sifA"	"STM1224"	12050	15780	130	591	1535	1846	120	184	184	192	87	45	77	64	0	1095	3049	3883	127	58	58	62	16	25	100	96	0	0.392	0.452	0.459	0.442	2.601	0.459	0.812	120	433	100	1444	4342	-1.349	407	1037	1351	2991	184151	365913	15.437	186.688	0	0	0
3	7	3	"cbiM"	"STM2023"	12240	15780	130	484	618	464	75	182	182	186	40	21	75	67	0	2225	3345	3465	103	60	60	66	35	53	99	99	0	0.139	0.133	0.128	0.123	2.684	0.114	0.710	120	416	100	2467	3721	-2.842	302	2165	436	3285	74171	401344	10.800	93.686	0	0	0
3	8	3	"cbiP"	"STM2019"	12410	15780	120	438	1099	1352	123	181	181	183	36	19	68	62	0	761	2549	3472	136	58	58	63	34	53	77	71	0	0.366	0.369	0.401	0.475	3.525	0.357	0.825	120	400	100	960	3409	-1.452	257	703	918	2491	131851	305914	25.444	73.118	0	0	0
3	9	3	"samB"	"PSLT054"	12600	15780	120	603	1357	1599	117	174	174	178	35	19	81	73	0	1313	3438	4140	120	57	57	59	13	22	98	93	0	0.342	0.350	0.367	0.362	2.688	0.346	0.814	120	419	100	1685	4564	-1.550	429	1256	1183	3381	162828	412588	33.686	259.923	0	0	0
3	10	3	"uhpT"	"STM3787"	12770	15780	130	294	431	437	101	175	175	181	49	27	65	55	0	1607	3081	3465	112	59	59	81	215	265	72	67	0	0.077	0.085	0.076	0.089	2.954	0.079	0.520	120	454	100	1667	3278	-3.701	119	1548	256	3022	51699	369720	5.102	13.953	0	0	0
3	11	3	"trpA"	"STM1727"	12950	15780	120	1379	1764	1714	97	174	174	180	46	25	85	75	0	2314	3479	3534	101	60	60	64	21	32	83	80	0	0.535	0.465	0.516	0.639	2.765	0.447	0.819	120	403	100	3459	5009	-0.903	1205	2254	1590	3419	211715	417438	34.435	162.619	0	0	0
3	12	3	"rhaT"	"STM4050"	13130	15770	140	250	371	269	72	172	172	215	340	158	21	11	0	1170	4383	6160	140	62	62	84	185	220	75	64	0	0.070	0.046	0.062	0.084	4.212	0.039	0.755	156	390	100	1186	4520	-3.828	78	1108	199	4321	57852	683750	0.459	23.238	0	0	0
3	13	3	"glnQ"	"STM0828"	13300	15780	130	672	1458	2084	142	167	167	204	282	138	62	46	0	1183	2806	4469	159	62	62	88	215	244	78	69	0	0.450	0.470	0.485	0.478	2.620	0.446	0.865	120	415	100	1626	4035	-1.150	505	1121	1291	2744	174961	336774	4.447	12.642	0	0	0
3	14	3	""	"STM4158"	13460	15770	90	202	252	159	63	176	176	189	71	37	26	15	0	272	460	516	112	64	64	125	280	224	36	15	0	0.125	0.192	0.211	0.186	2.704	0.208	0.642	52	312	100	234	472	-3.000	26	208	76	396	13129	23934	0.887	1.196	0	0	0
3	15	3	""	"STM1260"	13650	15780	130	505	1153	2278	197	176	176	187	59	31	83	70	0	1468	2911	3790	130	65	65	100	188	188	82	73	0	0.234	0.343	0.226	0.249	3.587	0.411	0.501	120	463	100	1732	3823	-2.092	329	1403	977	2846	138379	349277	16.373	14.952	0	0	0
3	16	3	""	"PSLT026"	13830	15780	130	503	880	1028	116	176	176	182	40	21	80	76	0	1452	3156	4474	141	66	66	71	26	36	96	92	0	0.236	0.228	0.249	0.263	3.020	0.176	0.726	120	393	100	1713	3794	-2.084	327	1386	704	3090	105540	378688	17.450	118.654	0	0	0
3	17	3	""	"STM4457"	14010	15780	120	564	970	1136	117	178	178	185	43	23	85	76	0	750	1404	1725	122	69	69	72	15	20	97	94	0	0.567	0.593	0.594	0.556	2.490	0.588	0.751	120	380	100	1067	2127	-0.819	386	681	792	1335	116374	168498	18.256	88.800	0	0	0
3	18	3	"metJ"	"STM4099"	14190	15780	130	902	1664	2155	129	175	175	180	40	22	87	84	0	707	1290	1640	127	70	70	74	19	25	91	85	0	1.141	1.220	1.206	1.229	2.612	1.322	0.813	120	431	100	1364	2709	0.191	727	637	1489	1220	199644	154779	37.100	64.000	0	0	0
3	19	3	""	"Not LT2a84"	14380	15780	130	213	264	163	61	175	175	188	203	107	14	5	0	757	2130	3410	160	70	70	79	36	45	95	89	0	0.055	0.043	0.047	0.062	3.320	0.040	0.645	120	439	100	725	2149	-4.176	38	687	89	2060	31723	255574	0.374	56.972	0	0	0
3	20	3	"traW"	"PSLT091"	14550	15780	130	245	392	333	84	179	179	192	208	108	31	17	0	1370	3707	5554	149	71	71	79	37	46	95	93	0	0.051	0.059	0.060	0.063	3.145	0.052	0.734	120	426	100	1365	3849	-4.299	66	1299	213	3636	46998	444872	0.962	98.054	0	0	0
3	21	3	"traN"	"PSLT095"	14720	15790	130	605	1057	1095	103	172	172	179	54	30	91	78	0	3528	6800	7604	111	67	67	71	23	32	100	100	0	0.125	0.131	0.123	0.122	2.116	0.122	0.827	120	437	100	3894	7618	-2.999	433	3461	885	6733	126813	815988	16.259	292.565	0	0	0
3	22	3	"trbB"	"PSLT099"	14910	15800	130	287	525	574	109	169	169	172	39	22	78	60	0	974	2793	3927	140	66	66	68	18	26	97	95	0	0.130	0.131	0.150	0.150	3.258	0.119	0.673	120	448	100	1026	3083	-2.944	118	908	356	2727	63042	335196	9.051	151.389	0	0	0
3	23	3	"traD"	"PSLT104"	15090	15790	130	502	1347	1835	136	169	169	176	68	38	80	69	0	2298	6563	10162	154	65	65	80	139	173	92	82	0	0.149	0.181	0.173	0.183	2.457	0.163	0.817	120	462	100	2566	7676	-2.745	333	2233	1178	6498	161594	787535	17.221	46.640	0	0	0
3	24	3	""	"PSLT109"	15260	15790	120	760	1008	731	72	169	169	187	134	71	88	75	0	2262	2836	2206	77	66	66	91	219	240	95	90	0	0.269	0.303	0.292	0.289	1.800	0.290	0.837	120	582	100	2787	3609	-1.894	591	2196	839	2770	121003	340351	6.127	12.534	0	0	0
3	1	4	""	"STM2732"	11180	15960	110	188	205	68	33	182	182	187	38	20	26	15	0	410	1043	1894	181	56	56	110	317	288	53	33	0	0.017	0.023	0.061	0.119	8.956	0.027	0.392	80	427	100	360	1010	-5.883	6	354	23	987	16382	83404	0.474	2.943	0	0	0
3	2	4	""	"STM2710"	11340	15950	120	224	272	150	55	179	179	183	38	20	53	29	0	1049	3161	4677	147	56	56	58	13	22	96	95	0	0.045	0.030	0.035	0.044	4.739	0.027	0.666	120	409	100	1038	3198	-4.464	45	993	93	3105	32628	379340	2.342	238.692	0	0	0
3	3	4	""	"STM1614"	11520	15950	120	276	461	466	101	181	181	187	58	31	63	45	0	2184	5057	6820	134	57	57	58	11	18	100	100	0	0.045	0.056	0.048	0.048	2.527	0.046	0.526	120	430	100	2222	5280	-4.485	95	2127	280	5000	55324	606838	4.724	454.455	0	0	0
3	4	4	"tehB"	"STM1608"	11700	15950	120	1423	3178	4760	149	185	185	188	43	22	93	88	0	757	1715	2577	150	56	56	57	8	14	97	94	0	1.766	1.804	1.896	1.878	2.327	1.907	0.912	120	403	100	1939	4652	0.821	1238	701	2993	1659	381410	205845	69.535	207.250	0	0	0
3	5	4	"tpx"	"STM1682"	11870	15950	120	7084	13061	16757	128	187	187	193	49	25	100	100	4	255	409	479	117	56	56	59	11	18	95	90	0	34.658	36.470	38.762	36.419	1.949	40.062	0.817	120	387	100	7096	13227	5.115	6897	199	12874	353	1567267	49117	262.612	31.818	0	0	0
3	6	4	""	"STM1677"	12060	15950	120	930	1268	1081	85	183	183	189	47	24	96	95	0	4138	4829	3830	79	59	59	63	21	33	100	100	0	0.183	0.227	0.198	0.191	1.946	0.217	0.746	120	414	100	4826	5855	-2.449	747	4079	1085	4770	152129	579435	22.957	226.952	0	0	0
3	7	4	"uppS"	"STM0221"	12240	15950	130	1569	4893	7882	161	183	183	188	44	23	95	92	0	482	1141	1635	143	60	60	67	37	55	82	71	0	3.284	4.357	4.223	4.204	2.524	5.046	0.862	120	430	100	1808	5791	1.716	1386	422	4710	1081	587141	136921	106.932	29.027	0	0	0
3	8	4	"yaeD"	"STM0248"	12420	15960	130	3824	4971	4232	85	183	183	187	45	24	100	100	0	2281	2991	2568	85	59	59	63	33	52	100	100	0	1.639	1.633	1.608	1.601	1.497	1.750	0.842	120	426	100	5863	7720	0.712	3641	2222	4788	2932	596504	358967	106.311	88.727	0	0	0
3	9	4	"rof"	"STM0237"	12580	15950	100	172	203	98	48	174	174	179	39	21	22	15	0	61	72	41	56	57	57	60	12	20	22	13	0	-0.500	1.933	3.000	3.096	2.845	3.158	0.590	80	336	100	2	44	Error	-2	4	29	15	16256	5733	0.615	1.000	-50	0	0
3	10	4	"yeeX"	"STM2059"	12770	15960	130	1088	3499	6682	190	172	172	176	39	22	93	90	0	268	901	1653	183	59	59	62	14	22	92	84	0	4.383	3.951	4.000	4.163	2.472	4.124	0.869	120	467	100	1125	4169	2.132	916	209	3327	842	419922	108108	85.205	59.929	0	0	0
3	11	4	"sbcB"	"STM2067"	12950	15960	130	1716	2822	3531	125	175	175	185	56	30	95	93	0	1082	1833	2376	129	62	62	70	42	60	93	89	0	1.511	1.495	1.532	1.593	2.160	1.502	0.874	120	439	100	2561	4418	0.595	1541	1020	2647	1771	338649	219911	47.089	41.976	0	0	0
3	12	4	"fixC"	"STM0077"	13130	15960	130	4614	5724	5252	91	180	180	301	828	275	80	70	0	5992	8250	6520	79	64	64	136	431	316	99	98	0	0.748	0.677	0.852	0.475	3.565	0.600	0.415	120	419	100	10362	13730	-0.419	4434	5928	5544	8186	686897	990028	6.550	18.826	0	0	0
3	13	4	"yjbC"	"STM4193"	13300	15960	130	4453	7739	10584	136	173	173	294	820	278	99	89	0	2299	4079	5127	125	65	65	125	414	331	100	92	0	1.916	1.885	1.792	1.774	1.366	2.074	0.921	120	429	100	6514	11580	0.938	4280	2234	7566	4014	928626	489469	9.079	9.551	0	0	0
3	14	4	"dinF"	"STM4238"	13480	15960	130	2483	4286	5208	121	172	172	189	90	47	100	100	0	2560	4775	5886	123	66	66	97	207	213	100	97	0	0.927	0.874	0.906	0.894	1.570	0.818	0.847	120	514	100	4805	8823	-0.110	2311	2494	4114	4709	514341	573059	45.522	22.599	0	0	0
3	15	4	""	"STM4267"	13660	15960	130	475	632	459	72	170	170	175	39	22	98	96	0	2178	2922	2604	89	66	66	71	27	38	100	100	0	0.144	0.162	0.158	0.152	1.557	0.163	0.886	120	451	100	2417	3318	-2.792	305	2112	462	2856	75892	350581	11.718	105.593	0	0	0
3	16	4	"malE"	"STM4229"	13830	15960	120	367	559	534	95	174	174	186	88	47	82	51	0	4188	8412	10901	129	69	69	75	37	49	100	100	0	0.047	0.046	0.043	0.043	1.769	0.039	0.704	120	411	100	4312	8728	-4.416	193	4119	385	8343	67107	1009468	4.239	225.324	0	0	0
3	17	4	"yfdZ"	"STM2402"	14010	15960	130	10538	16620	13490	81	179	179	193	96	49	100	100	1	3478	5149	4248	82	72	72	76	30	39	100	100	0	3.041	3.238	3.183	3.183	1.443	3.413	0.851	120	465	100	13765	21518	1.605	10359	3406	16441	5077	1994350	617856	171.115	169.100	0	0	0
3	18	4	"yfcA"	"STM2382"	14200	15970	130	982	3359	6127	182	175	175	182	49	26	93	85	0	642	2215	3963	178	71	71	73	15	20	98	95	0	1.413	1.485	1.554	1.445	2.419	1.558	0.916	120	453	100	1378	5328	0.499	807	571	3184	2144	403105	265825	64.837	142.800	0	0	0
3	19	4	"ybdB"	"STM0599"	14370	15960	130	479	1507	2300	152	176	176	189	196	103	60	46	0	507	1260	2072	164	71	71	83	55	66	79	70	0	0.695	1.119	1.111	1.149	2.621	1.221	0.713	120	468	100	739	2520	-0.525	303	436	1331	1189	180867	151146	6.724	21.400	0	0	0
3	20	4	"fsr"	"STM0493"	14560	15970	130	1757	3066	3918	127	178	178	189	198	104	95	89	0	3271	6225	7571	121	71	71	83	56	67	100	100	0	0.493	0.469	0.460	0.438	1.794	0.481	0.883	120	460	100	4779	9042	-1.019	1579	3200	2888	6154	367945	746951	14.530	109.679	0	0	0
3	21	4	"ybbB"	"STM0513"	14730	15970	130	1677	3255	4543	139	169	169	177	60	33	100	98	0	1371	2875	4084	142	68	68	88	208	236	89	81	0	1.157	1.099	1.154	1.108	1.694	1.091	0.872	120	436	100	2811	5893	0.211	1508	1303	3086	2807	390590	345000	51.300	13.399	0	0	0
3	22	4	"lpxH"	"STM0535"	14910	15970	130	973	2947	5390	182	168	168	172	39	22	98	95	0	582	2010	3659	182	67	67	73	78	106	87	80	0	1.563	1.430	1.506	1.480	2.037	1.425	0.859	120	447	100	1320	4722	0.644	805	515	2779	1943	353683	241218	71.154	24.833	0	0	0
3	23	4	""	"STM0563"	15080	15970	100	175	176	43	24	166	166	167	39	23	18	7	0	68	79	62	78	66	66	67	12	17	15	11	0	4.500	0.769	2.780	3.076	3.773	3.337	0.035	80	348	100	11	23	2.170	9	2	10	13	14064	6338	0.231	1.000	-50	0	0
3	24	4	"fepD"	"STM0592"	15260	15970	130	1014	2327	3490	149	169	169	245	1265	516	40	17	0	1618	3495	5198	148	68	68	80	222	277	99	90	0	0.545	0.630	0.634	0.620	1.552	0.768	0.701	120	605	100	2395	5585	-0.875	845	1550	2158	3427	279200	419344	1.646	15.383	0	0	0
3	1	5	"yeaZ"	"STM1820"	11170	16130	130	10287	12254	6285	51	188	188	191	41	21	100	100	0	1567	1863	907	48	56	56	71	142	200	99	97	0	6.684	6.677	6.358	6.843	1.495	7.646	0.845	120	514	100	11610	13873	2.741	10099	1511	12066	1807	1470462	223503	294.220	12.620	0	0	0
3	2	5	"ymgE"	"STM1797"	11330	16130	130	262	478	592	123	183	183	188	42	22	68	47	0	626	1569	2638	168	58	58	61	16	26	97	95	0	0.139	0.195	0.184	0.175	3.367	0.196	0.741	120	384	100	647	1806	-2.846	79	568	295	1511	57393	188266	6.905	94.250	0	0	0
3	3	5	"narJ"	"STM1762"	11520	16130	130	333	431	313	72	187	187	190	43	22	82	64	0	1709	2459	2056	83	59	59	63	18	28	100	100	0	0.088	0.102	0.085	0.084	2.163	0.100	0.644	120	458	100	1796	2644	-3.498	146	1650	244	2400	51670	295051	5.605	133.111	0	0	0
3	4	5	"manY"	"STM1831"	11700	16130	130	1959	2947	3116	105	190	190	195	48	24	99	95	0	2265	3719	4094	110	58	58	61	14	22	100	100	0	0.802	0.753	0.747	0.711	1.829	0.721	0.736	120	430	100	3976	6418	-0.319	1769	2207	2757	3661	353641	446270	57.333	261.286	0	0	0
3	5	5	"minD"	"STM1815"	11880	16130	130	13837	15119	9261	61	188	188	195	51	26	100	100	0	2659	2917	1644	56	59	59	61	11	18	100	100	0	5.250	5.224	5.319	5.155	1.430	5.855	0.890	120	410	100	16249	17789	2.392	13649	2600	14931	2858	1814253	350033	292.627	259.636	0	0	0
3	6	5	"ycgB"	"STM1804"	12050	16130	120	697	849	550	64	184	184	190	49	25	100	99	0	4035	5050	3862	76	61	61	67	29	43	100	100	0	0.129	0.133	0.129	0.130	1.488	0.129	0.849	120	405	100	4487	5654	-2.954	513	3974	665	4989	101879	605943	13.449	171.828	0	0	0
3	7	5	"glnA"	"STM4007"	12240	16130	130	5819	9467	11231	118	186	186	194	59	30	100	100	0	1992	2949	3324	112	60	60	66	28	42	97	94	0	2.916	3.213	3.202	3.075	2.087	3.739	0.830	120	445	100	7565	12170	1.544	5633	1932	9281	2889	1136060	353835	157.169	102.964	0	0	0
3	8	5	"yijC"	"STM4127"	12420	16140	120	470	1904	3021	158	186	186	193	61	31	69	65	0	455	1873	3367	179	59	59	62	16	25	80	75	0	0.717	0.947	1.137	1.149	3.094	0.901	0.829	120	387	100	680	3532	-0.480	284	396	1718	1814	228437	224703	28.049	113.188	0	0	0
3	9	5	""	"STM4080"	12590	16130	120	424	1304	1982	151	177	177	181	41	22	73	65	0	565	2775	4875	175	59	59	62	14	22	86	80	0	0.488	0.415	0.464	0.476	2.587	0.385	0.874	120	410	100	753	3843	-1.035	247	506	1127	2716	156536	333059	27.390	193.786	0	0	0
3	10	5	"sbp"	"STM4063"	12770	16140	120	273	587	714	121	172	172	176	36	20	75	57	0	1015	3893	6430	165	60	60	64	24	37	94	89	0	0.106	0.108	0.121	0.135	3.207	0.105	0.904	120	385	100	1056	4248	-3.241	101	955	415	3833	70432	467191	11.417	159.542	0	0	0
3	11	5	""	"STM4051"	12950	16130	130	188	225	125	55	176	176	190	79	41	19	10	0	555	2425	4891	201	63	63	87	119	136	82	68	0	0.024	0.021	0.039	0.053	4.440	0.022	0.400	120	445	100	504	2411	-5.358	12	492	49	2362	26963	290956	0.443	19.647	0	0	0
3	12	5	"fdhD"	"STM4038"	13140	16130	110	315	559	659	117	182	182	239	385	161	27	13	0	299	624	836	133	66	66	109	221	202	51	32	0	0.571	0.676	0.664	0.727	2.887	0.732	0.796	80	369	100	366	935	-0.809	133	233	377	558	44690	49938	0.831	2.330	0	0	0
3	13	5	"rplQ"	"STM3414"	13300	16140	130	2275	7692	11717	152	185	185	272	765	281	65	57	0	165	338	406	120	68	68	110	381	346	25	10	0	21.546	27.804	25.595	24.528	2.285	32.207	0.828	120	417	100	2187	7777	4.429	2090	97	7507	270	923098	40596	9.699	0.598	0	0	0
3	14	5	"rpmD"	"STM3422"	13480	16150	130	3045	7196	10686	148	178	178	186	66	35	99	95	0	95	140	126	90	67	67	71	20	28	60	40	0	102.393	96.137	97.000	96.661	2.449	95.280	0.781	120	402	100	2895	7091	6.678	2867	28	7018	73	863568	16791	106.212	3.450	0	0	0
3	15	5	"rplX"	"STM3429"	13650	16150	120	3060	6139	7991	130	175	175	179	41	22	99	97	0	84	111	70	63	66	66	69	20	28	45	28	0	160.278	132.533	153.518	131.046	2.683	165.797	0.505	120	358	100	2903	6009	7.324	2885	18	5964	45	736738	13373	145.366	2.100	0	0	0
3	16	5	"rplP"	"STM3433"	13830	16140	130	9020	15695	18032	114	179	179	194	97	50	100	100	5	132	209	183	87	70	70	74	31	41	70	50	0	142.597	111.626	109.996	117.476	2.184	118.050	0.760	120	411	100	8903	15655	7.156	8841	62	15516	139	1883450	25134	159.804	4.355	0	0	0
3	17	5	"rplB"	"STM3437"	14010	16140	130	15843	21137	19953	94	189	189	219	140	63	100	99	5	169	233	218	93	73	73	80	34	42	70	58	0	163.063	130.925	156.444	158.549	2.287	132.966	0.645	120	434	100	15750	21108	7.349	15654	96	20948	160	2536394	27980	149.414	4.500	0	0	0
3	18	5	"yheN"	"STM3451"	14190	16140	130	1390	2610	3231	123	182	182	206	113	54	96	93	0	508	962	1215	126	73	73	79	24	30	99	97	0	2.777	2.731	2.638	2.601	1.812	2.885	0.835	120	395	100	1643	3317	1.474	1208	435	2428	889	313165	115467	21.274	36.792	0	0	0
3	19	5	""	"STM4465"	14360	16150	130	210	271	169	62	175	175	177	32	18	52	36	0	850	2874	5084	176	72	72	76	24	31	96	90	0	0.045	0.034	0.052	0.074	5.083	0.029	0.714	120	406	100	813	2898	-4.474	35	778	96	2802	32479	344854	2.938	116.583	0	0	0
3	20	5	"idnR"	"STM4481"	14540	16150	130	337	563	578	102	175	175	177	42	23	77	66	0	1243	2868	4274	149	72	72	77	37	48	92	86	0	0.138	0.139	0.157	0.167	2.626	0.123	0.793	120	466	100	1333	3184	-2.854	162	1171	388	2796	67591	344179	9.190	75.432	0	0	0
3	21	5	"yjiG"	"STM4513"	14720	16140	110	252	556	761	136	176	176	193	112	58	36	26	0	288	1483	2764	186	71	71	148	492	332	37	27	0	0.350	0.269	0.328	0.308	2.937	0.258	0.899	80	385	100	293	1792	-1.514	76	217	380	1412	44503	118604	3.241	2.713	0	0	0
3	22	5	"yjjI"	"STM4566"	14890	16150	120	242	359	328	91	173	173	191	110	57	36	24	0	1539	4301	7365	171	72	72	152	489	321	75	59	0	0.047	0.044	0.043	0.050	3.107	0.042	0.758	120	400	100	1536	4415	-4.410	69	1467	186	4229	43040	516169	1.527	8.485	0	0	0
3	23	5	"sthA"	"STM4594"	15070	16150	120	254	459	461	100	173	173	275	1488	541	4	0	0	769	1907	2888	151	71	71	98	289	294	57	50	0	0.116	0.156	0.178	0.195	3.145	0.156	0.903	120	437	100	779	2122	-3.107	81	698	286	1836	55048	228784	0.124	6.260	0	0	0
3	24	5	""	"STM3736"	15260	16150	130	384	696	753	108	171	171	246	1273	517	12	4	0	1175	2479	3345	134	69	69	86	239	277	80	67	0	0.193	0.218	0.206	0.213	2.340	0.379	0.146	120	598	100	1319	2935	-2.376	213	1106	525	2410	83546	297431	0.353	10.013	0	0	0
3	1	6	"gntT"	"STM3512"	11170	16300	130	282	408	374	91	186	186	208	357	171	12	8	0	1452	2539	3006	118	56	56	66	117	177	95	90	0	0.069	0.089	0.083	0.081	2.696	0.080	0.128	120	516	100	1492	2705	-3.862	96	1396	222	2483	48907	304709	0.560	21.137	0	0	0
3	2	6	"sspB"	"STM3341"	11330	16300	120	1975	5301	7958	150	184	184	197	81	41	97	91	0	295	718	1038	144	60	60	66	26	39	84	75	0	7.621	7.777	8.519	9.306	3.929	10.204	0.577	120	369	100	2026	5775	2.930	1791	235	5117	658	636102	86148	63.012	25.077	0	0	0
3	3	6	"yhcH"	"STM3335"	11510	16310	120	764	949	726	76	189	189	201	79	39	91	85	0	1838	2211	1628	73	63	63	77	78	101	96	96	0	0.324	0.354	0.321	0.325	2.343	0.302	0.672	120	422	100	2350	2908	-1.626	575	1775	760	2148	113934	265314	9.468	27.359	0	0	0
3	4	6	"yrbB"	"STM3309"	11690	16310	120	1298	3113	4304	138	190	190	198	62	31	96	92	0	366	850	1227	144	62	62	69	27	39	87	84	0	3.645	3.709	4.056	3.945	2.482	4.084	0.705	120	392	100	1412	3711	1.866	1108	304	2923	788	373578	102006	47.016	28.926	0	0	0
3	5	6	"folP"	"STM3295"	11870	16310	140	3061	4323	4398	101	186	186	194	58	29	96	95	0	2203	2968	3001	101	63	63	74	36	48	92	91	0	1.343	1.424	1.426	1.792	2.952	1.514	0.752	156	433	100	5015	7042	0.426	2875	2140	4137	2905	674450	462955	71.190	80.389	0	0	0
3	6	6	"mtr"	"STM3279"	12060	16300	120	696	969	909	93	184	184	187	40	21	95	94	0	3657	5278	5355	101	64	64	78	48	61	100	100	0	0.142	0.151	0.158	0.150	2.312	0.137	0.688	120	399	100	4105	5999	-2.811	512	3593	785	5214	116266	633322	19.550	108.333	0	0	0
3	7	6	"yghA"	"STM3157"	12230	16310	120	514	1530	2476	161	184	184	189	48	25	83	79	0	780	2761	4528	163	63	63	72	41	56	93	84	0	0.460	0.499	0.473	0.488	2.852	0.460	0.721	120	397	100	1047	4044	-1.120	330	717	1346	2698	183586	331323	27.938	65.585	0	0	0
3	8	6	""	"STM3129"	12410	16310	120	317	570	596	104	182	182	186	54	29	68	53	0	1351	3353	4767	142	61	61	63	15	23	100	98	0	0.105	0.118	0.122	0.126	2.834	0.102	0.665	120	382	100	1425	3680	-3.256	135	1290	388	3292	68455	402307	7.111	219.333	0	0	0
3	9	6	"yqgF"	"STM3097"	12590	16310	130	435	1380	2329	168	175	175	178	37	20	88	75	0	277	1257	2375	188	60	60	63	13	20	94	88	0	1.198	1.007	1.119	1.057	3.547	0.966	0.778	120	396	100	477	2402	0.261	260	217	1205	1197	165599	150875	32.486	91.846	0	0	0
3	10	6	"galP"	"STM3091"	12770	16300	130	577	1511	2386	157	173	173	177	43	24	90	79	0	1118	3929	6696	170	61	61	66	24	36	96	94	0	0.382	0.346	0.335	0.371	2.752	0.335	0.799	120	405	100	1461	5206	-1.388	404	1057	1338	3868	181323	471461	31.023	160.958	0	0	0
3	11	6	""	"STM3071"	12950	16310	120	194	265	218	82	172	172	175	42	24	38	27	0	265	1443	2630	182	62	62	67	26	38	79	71	0	0.108	0.067	0.138	0.172	5.677	0.068	0.699	120	385	100	225	1474	-3.206	22	203	93	1381	31821	173157	2.143	52.923	0	0	0
3	12	6	"bglA"	"STM3051"	13120	16310	130	1966	2639	2817	106	176	176	188	69	36	99	95	0	2729	4028	4561	113	64	64	74	64	86	98	95	0	0.672	0.621	0.617	0.641	1.903	0.590	0.846	120	430	100	4455	6427	-0.574	1790	2665	2463	3964	316737	483307	35.522	61.781	0	0	0
3	13	6	""	"STM1301"	13300	16310	120	650	1443	1971	136	179	179	196	86	43	85	71	0	421	889	1260	141	66	66	77	164	212	69	51	0	1.327	1.536	1.544	1.421	2.753	1.601	0.867	120	412	100	826	2087	0.408	471	355	1264	823	173129	106650	14.500	4.951	0	0	0
3	14	6	""	"STM1328"	13490	16310	130	380	707	874	123	178	178	189	76	40	67	55	0	601	2547	3805	149	67	67	79	169	213	74	62	0	0.378	0.213	0.283	0.281	3.201	0.212	0.760	120	385	100	736	3009	-1.402	202	534	529	2480	84875	305658	6.816	14.604	0	0	0
3	15	6	""	"STM1368"	13660	16310	130	643	2020	2908	143	178	178	182	41	22	93	79	0	2032	7480	11190	149	67	67	69	14	20	100	99	0	0.237	0.248	0.238	0.267	2.591	0.222	0.712	120	361	100	2430	9255	-2.079	465	1965	1842	7413	242407	897654	44.829	529.357	0	0	0
3	16	6	"ydhC"	"STM1428"	13830	16310	120	577	2503	4237	169	182	182	190	57	30	74	65	0	444	2354	4045	171	69	69	73	36	49	79	70	0	1.053	1.016	0.924	0.968	3.440	0.993	0.663	120	392	100	770	4606	0.075	395	375	2321	2285	300305	282456	40.579	63.361	0	0	0
3	17	6	"slyB"	"STM1445"	14010	16320	130	4281	13591	19902	146	190	190	211	109	51	95	87	7	166	539	1016	188	71	71	78	40	51	60	52	0	43.063	28.635	32.478	40.506	2.992	25.769	0.672	120	431	100	4186	13869	5.428	4091	95	13401	468	1630865	64721	122.752	11.525	0	0	0
3	18	6	"ydgQ"	"STM1454"	14190	16310	130	1630	5559	11103	199	184	184	206	115	55	98	85	0	510	1743	3558	204	72	72	96	240	250	62	49	0	3.301	3.217	3.490	3.495	2.484	3.649	0.769	120	421	100	1884	7046	1.723	1446	438	5375	1671	667124	209192	46.548	6.863	0	0	0
3	19	6	""	"STM3558"	14360	16320	120	369	781	1217	155	174	174	177	39	22	80	74	0	626	1504	2813	187	73	73	76	14	18	92	90	0	0.353	0.424	0.412	0.483	2.990	0.367	0.717	120	401	100	748	2038	-1.504	195	553	607	1431	93670	180538	15.487	102.000	0	0	0
3	20	6	"yhhF"	"STM3572"	14550	16320	130	779	2532	3473	137	170	170	173	39	22	90	80	0	920	2490	3887	156	74	74	76	12	15	95	90	0	0.720	0.978	0.987	1.073	3.252	0.899	0.678	120	437	100	1455	4778	-0.474	609	846	2362	2416	303860	298841	60.487	201.167	0	0	0
3	21	6	"yhhP"	"STM3578"	14730	16330	130	376	1001	1500	149	170	170	185	100	54	64	50	0	201	633	1229	194	73	73	128	431	336	25	16	0	1.609	1.484	1.766	1.847	2.840	1.336	0.700	120	406	100	334	1391	0.687	206	128	831	560	120111	75949	8.160	1.172	0	0	0
3	22	6	"acpT"	"STM3583"	14890	16320	120	677	1569	2777	176	172	172	185	98	52	80	67	0	531	1220	2228	182	73	73	123	431	350	51	35	0	1.103	1.218	1.054	1.120	2.437	1.225	0.839	120	385	100	963	2544	0.141	505	458	1397	1147	188269	146377	14.122	2.545	0	0	0
3	23	6	"uspB"	"STM3590"	15080	16320	130	199	484	1005	207	172	172	182	183	100	19	14	0	136	912	2727	299	73	73	82	100	121	40	26	0	0.429	0.372	0.887	0.792	5.048	0.311	0.635	120	444	100	90	1151	-1.222	27	63	312	839	58099	109419	1.650	8.300	0	0	0
3	24	6	""	"STM3599"	15260	16330	130	365	782	1169	149	173	173	181	162	89	55	35	0	2106	5471	10047	183	70	70	73	21	28	100	100	0	0.094	0.113	0.111	0.090	2.700	0.110	0.859	120	571	100	2228	6010	-3.407	192	2036	609	5401	93842	656507	3.710	257.048	0	0	0
3	1	7	"dsdA"	"STM3802"	11160	16480	120	1076	1713	1656	96	181	181	202	343	169	80	64	0	2434	4118	4831	117	56	56	66	113	171	99	95	0	0.376	0.377	0.369	0.378	2.103	0.312	0.732	120	562	100	3273	5594	-1.410	895	2378	1532	4062	205594	494129	4.405	35.858	0	0	0
3	2	7	"ibpB"	"STM3808"	11350	16490	130	1182	6298	12266	194	181	181	200	143	71	70	62	0	120	599	1319	220	60	60	89	460	516	20	15	0	16.683	11.349	14.292	12.183	3.366	11.179	0.765	120	452	100	1061	6656	4.060	1001	60	6117	539	755700	71863	42.643	1.109	0	0	0
3	3	7	"ccmE"	"STM2250"	11490	16480	110	275	691	1250	180	192	192	229	228	99	26	22	0	342	1187	1852	156	68	68	167	607	363	40	23	0	0.303	0.446	0.381	0.375	4.127	0.435	0.806	80	360	100	357	1618	-1.723	83	274	499	1119	55301	94964	2.026	1.680	0	0	0
3	4	7	"torA"	"STM3822"	11690	16480	130	2462	3310	2785	84	199	199	234	196	83	96	91	0	5087	5997	3619	60	82	82	165	508	307	99	96	0	0.452	0.526	0.405	0.426	1.878	0.566	0.727	120	522	100	7268	9026	-1.145	2263	5005	3111	5915	397223	719637	15.694	11.480	0	0	0
3	5	7	"dgoA"	"STM3828"	11880	16490	120	443	520	313	60	196	196	204	63	30	98	87	0	3261	3642	2239	61	96	96	130	91	70	100	99	0	0.078	0.091	0.082	0.088	1.746	0.091	0.646	120	406	100	3412	3870	-3.680	247	3165	324	3546	62434	437068	5.016	38.593	0	0	0
3	6	7	""	"STM3832"	12050	16490	130	620	939	1466	156	191	191	194	41	21	100	100	0	4497	4717	2056	43	83	83	117	85	72	99	99	0	0.097	0.161	0.098	0.115	2.062	0.202	0.269	120	431	100	4843	5382	-3.363	429	4414	748	4634	112638	566081	18.171	54.118	0	0	0
3	7	7	"rluA"	"STM0095"	12230	16490	120	5430	6895	5754	83	181	181	216	285	131	100	97	0	2302	2774	2057	74	67	67	93	121	130	99	95	0	2.349	2.480	2.519	2.534	1.832	2.873	0.794	120	406	100	7484	9421	1.232	5249	2235	6714	2707	827458	332876	23.435	22.157	0	0	0
3	8	7	"yabK"	"STM0107"	12400	16480	130	204	680	2042	300	175	175	204	261	127	10	8	0	140	486	1275	262	61	61	72	63	87	53	39	0	0.367	1.188	0.592	0.601	4.571	1.611	0.876	120	432	100	108	930	-1.446	29	79	505	425	81576	58356	1.824	6.571	0	0	0
3	9	7	"ftsL"	"STM0121"	12590	16480	120	1494	3810	6190	162	175	175	177	37	20	98	93	0	501	1053	1716	162	60	60	62	12	19	93	89	0	2.991	3.661	4.001	3.771	3.186	3.969	0.839	120	410	100	1760	4628	1.581	1319	441	3635	993	457140	126404	98.189	82.583	0	0	0
3	10	7	"murG"	"STM0128"	12760	16480	130	1933	5216	7824	150	171	171	176	46	26	96	95	0	277	964	1513	156	61	61	64	14	21	96	91	0	8.157	5.587	6.365	6.273	2.636	6.759	0.628	120	438	100	1978	5948	3.028	1762	216	5045	903	625883	115654	109.565	64.286	0	0	0
3	11	7	"mutT"	"STM0137"	12950	16480	120	847	1724	2550	147	169	169	173	45	26	95	87	0	1007	1844	2588	140	62	62	64	14	21	99	96	0	0.717	0.873	0.853	0.841	2.387	0.965	0.765	120	395	100	1623	3337	-0.479	678	945	1555	1782	206855	221292	34.467	127.143	0	0	0
3	12	7	""	"STM0149"	13120	16490	120	221	275	183	66	172	172	174	34	19	58	43	0	1226	1781	1856	104	63	63	65	15	23	100	100	0	0.042	0.060	0.057	0.051	3.531	0.062	0.493	120	385	100	1212	1821	-4.569	49	1163	103	1718	32993	213724	2.971	114.400	0	0	0
3	13	7	""	"STM1548"	13300	16490	120	547	776	639	82	172	172	177	49	27	90	84	0	2403	3503	3574	102	65	65	77	165	214	98	95	0	0.160	0.176	0.171	0.160	2.225	0.154	0.781	120	439	100	2713	4042	-2.640	375	2338	604	3438	93116	420311	12.224	20.764	0	0	0
3	14	7	""	"STM1552"	13480	16490	120	319	646	693	107	175	175	182	62	34	70	50	0	1297	3146	4321	137	67	67	78	165	211	85	72	0	0.117	0.153	0.153	0.151	2.651	0.147	0.809	120	406	100	1374	3550	-3.095	144	1230	471	3079	77519	377493	7.484	18.594	0	0	0
3	15	7	""	"STM1557"	13660	16490	120	370	641	771	120	176	176	189	83	43	70	54	0	1396	3260	4534	139	69	69	85	137	161	90	84	0	0.146	0.146	0.128	0.141	2.601	0.136	0.643	120	424	100	1521	3656	-2.774	194	1327	465	3191	76952	391200	5.446	23.175	0	0	0
3	16	7	"rpsV"	"STM1565"	13830	16480	90	243	544	696	127	179	179	203	139	68	36	23	0	185	910	1604	176	69	69	119	260	218	36	30	0	0.552	0.434	0.393	0.544	2.998	0.428	0.844	52	290	100	180	1206	-0.858	64	116	365	841	28289	47319	2.453	3.042	0	0	0
3	17	7	"fdnH"	"STM1569"	14000	16490	130	656	1597	2467	154	182	182	197	102	51	75	68	0	795	2049	3421	166	70	70	98	184	187	70	65	0	0.654	0.715	0.693	0.725	2.603	0.680	0.781	120	482	100	1199	3394	-0.613	474	725	1415	1979	191687	245884	13.725	10.603	0	0	0
3	18	7	""	"STM1573"	14170	16490	100	208	608	935	153	175	175	203	168	82	31	22	0	177	1167	2581	221	71	71	158	518	327	30	21	0	0.311	0.395	0.493	0.553	3.702	0.332	0.841	80	380	100	139	1529	-1.684	33	106	433	1096	48606	93353	2.411	1.948	0	0	0
3	19	7	"yciL"	"STM1719"	14360	16500	120	5157	9547	10990	115	173	173	199	156	78	100	99	0	873	1662	2025	121	74	74	145	472	325	69	45	0	6.238	5.903	5.750	6.445	2.086	6.020	0.714	120	457	100	5783	10962	2.641	4984	799	9374	1588	1145629	199452	59.923	3.214	0	0	0
3	20	7	""	"STM1733"	14550	16490	120	382	598	683	114	169	169	174	42	24	85	79	0	444	785	1145	145	76	76	79	14	17	94	90	0	0.579	0.605	0.665	0.737	3.066	0.550	0.673	120	400	100	581	1138	-0.789	213	368	429	709	71812	94195	10.095	50.429	0	0	0
3	21	7	""	"STM1741"	14720	16500	120	601	1428	2034	142	177	177	183	61	33	83	71	0	965	2987	4928	164	77	77	80	22	27	95	91	0	0.477	0.430	0.418	0.440	2.642	0.377	0.800	120	402	100	1312	4161	-1.066	424	888	1251	2910	171368	358444	20.410	132.136	0	0	0
3	22	7	"purU"	"STM1756"	14900	16500	130	3475	7067	9517	134	175	175	185	69	37	97	92	0	740	1672	2569	153	75	75	80	27	33	94	88	0	4.962	4.316	4.733	5.076	2.144	4.158	0.814	120	462	100	3965	8489	2.311	3300	665	6892	1597	848081	200692	99.739	58.963	0	0	0
3	23	7	"ychN"	"STM1769"	15070	16500	130	652	1435	2279	158	173	173	188	184	97	72	57	0	235	582	855	146	75	75	78	19	24	87	75	0	2.994	2.489	2.593	2.685	2.405	2.466	0.807	120	479	100	639	1769	1.582	479	160	1262	507	172226	69790	6.777	26.526	0	0	0
3	24	7	"pth"	"STM1783"	15260	16500	130	943	3175	6316	198	174	174	183	162	88	70	61	0	340	1332	2523	189	73	73	76	16	21	85	78	0	2.880	2.384	2.435	2.456	2.529	2.715	0.827	120	590	100	1036	4260	1.526	769	267	3001	1259	380954	159834	18.469	78.500	0	0	0
3	1	8	"yfbK"	"STM2315"	11160	16660	110	932	1035	386	37	184	184	189	44	23	100	100	0	8794	10390	4405	42	60	60	67	36	53	100	100	0	0.086	0.082	0.084	0.082	1.178	0.081	0.948	80	490	100	9482	11181	-3.546	748	8734	851	10330	82819	831200	19.227	286.750	0	0	0
3	2	8	"nuoI"	"STM2321"	11330	16660	110	13603	16872	9579	56	194	194	213	93	43	100	100	0	1971	2415	1276	52	64	64	71	32	45	100	100	0	7.031	7.094	7.212	6.970	1.293	7.437	0.901	80	425	100	15316	19029	2.814	13409	1907	16678	2351	1349771	193177	179.129	73.250	0	0	0
3	3	8	""	"STM2332"	11510	16660	120	2070	2545	1710	67	200	200	239	206	86	97	95	0	3305	3986	2668	66	71	71	134	498	371	96	93	0	0.578	0.599	0.609	0.601	1.418	0.593	0.902	120	505	100	5104	6260	-0.790	1870	3234	2345	3915	305402	478345	11.194	7.735	0	0	0
3	4	8	""	"STM2336"	11690	16670	110	1756	2220	1435	64	209	209	233	96	41	100	98	0	2225	2800	1875	66	90	90	116	85	73	100	100	0	0.725	0.742	0.740	0.718	1.320	0.741	0.919	80	408	100	3682	4721	-0.465	1547	2135	2011	2710	177602	223987	20.698	31.576	0	0	0
3	5	8	""	"STM2342"	11860	16660	110	414	454	175	38	206	206	219	77	35	92	68	0	5123	5832	2781	47	114	114	140	89	63	100	100	0	0.042	0.043	0.040	0.038	1.603	0.043	0.776	80	401	100	5217	5966	-4.590	208	5009	248	5718	36296	466598	3.052	63.955	0	0	0
3	6	8	"yfcF"	"STM2348"	12040	16660	120	3503	3585	1348	37	198	198	203	55	27	100	100	0	4814	4976	1910	38	91	91	121	85	70	100	98	0	0.700	0.693	0.683	0.696	1.341	0.691	0.937	120	442	100	8028	8272	-0.515	3305	4723	3387	4885	430215	597129	61.491	57.118	0	0	0
3	7	8	"sseB"	"STM2535"	12220	16660	110	3652	8137	11029	135	186	186	255	467	183	97	85	0	1102	2220	2687	121	68	68	95	129	135	100	92	0	3.352	3.695	3.099	3.220	1.855	4.358	0.863	80	372	100	4500	10103	1.745	3466	1034	7951	2152	650943	177566	16.878	16.473	0	0	0
3	8	8	""	"STM2552"	12400	16660	120	912	1777	2288	128	175	175	231	420	181	61	45	0	1530	3444	5080	147	59	59	76	111	146	98	92	0	0.501	0.473	0.481	0.504	1.956	0.441	0.821	120	462	100	2208	4987	-0.997	737	1471	1602	3385	213224	413232	3.681	30.342	0	0	0
3	9	8	"yfhA"	"STM2562"	12580	16650	110	3266	6305	9869	156	176	176	180	44	24	100	100	0	2773	4872	6541	134	60	60	63	22	34	100	100	0	1.139	1.274	1.231	1.136	1.670	1.428	0.923	80	408	100	5803	10941	0.188	3090	2713	6129	4812	504412	389783	139.205	218.591	0	0	0
3	10	8	"yfhB"	"STM2569"	12760	16660	120	615	1090	1247	114	174	174	181	56	30	76	69	0	998	1822	2393	131	62	62	64	21	32	95	88	0	0.471	0.520	0.535	0.545	2.259	0.487	0.819	120	460	100	1377	2676	-1.086	441	936	916	1760	130857	218616	16.232	83.714	0	0	0
3	11	8	""	"STM2586"	12940	16660	120	258	342	222	64	167	167	174	51	29	77	45	0	2288	4434	5380	121	60	60	62	10	16	99	98	0	0.041	0.040	0.041	0.040	2.303	0.037	0.823	120	425	100	2319	4549	-4.614	91	2228	175	4374	41054	532132	3.294	437.200	0	0	0
3	12	8	""	"STM2592"	13120	16660	120	488	591	378	63	167	167	172	35	20	93	91	0	3145	4124	3396	82	62	62	65	43	66	99	98	0	0.104	0.104	0.102	0.098	1.700	0.102	0.891	120	424	100	3404	4486	-3.264	321	3083	424	4062	70887	494828	11.971	94.395	0	0	0
3	13	8	"yhbO"	"STM3269"	13300	16670	110	580	756	521	68	169	169	170	32	18	100	100	0	1475	2255	2034	90	62	62	67	49	73	100	100	0	0.291	0.268	0.271	0.271	1.348	0.236	0.870	80	388	100	1824	2780	-1.782	411	1413	587	2193	60506	180412	18.313	44.653	0	0	0
3	14	8	"yhbW"	"STM3276"	13480	16660	120	1075	1298	905	69	170	170	174	47	27	97	95	0	4677	5875	4270	72	65	65	68	23	33	99	99	0	0.196	0.194	0.190	0.185	1.494	0.196	0.942	120	416	100	5517	6938	-2.349	905	4612	1128	5810	155795	705047	23.915	252.478	0	0	0
3	15	8	"nlpI"	"STM3281"	13650	16670	120	45743	43230	14781	34	176	176	182	59	32	100	100	7	4112	3976	1514	38	71	71	77	31	40	99	99	0	11.276	11.025	11.324	11.550	1.283	11.100	0.960	120	410	100	49608	46959	3.495	45567	4041	43054	3905	5187572	477152	729.627	125.774	0	0	0
3	16	8	""	"STM3291"	13830	16660	120	706	1034	904	87	181	181	200	114	57	95	90	0	4020	6301	6043	95	72	72	104	197	189	99	96	0	0.133	0.137	0.130	0.134	1.566	0.137	0.902	120	504	100	4473	7082	-2.911	525	3948	853	6229	124041	756118	7.316	31.457	0	0	0
3	17	8	"yhbE"	"STM3302"	14010	16660	110	4766	7005	6982	99	174	174	184	54	29	100	100	0	941	1336	1221	91	71	71	77	31	40	100	100	0	5.278	5.400	5.505	5.301	1.391	5.850	0.918	80	448	100	5462	8096	2.400	4592	870	6831	1265	560366	106891	126.315	40.613	0	0	0
3	18	8	"nlp"	"STM3306"	14190	16670	110	691	940	820	87	169	169	187	144	77	96	85	0	1453	2077	2068	99	71	71	111	394	354	95	83	0	0.378	0.384	0.392	0.389	1.488	0.373	0.853	80	461	100	1904	2777	-1.405	522	1382	771	2006	75193	166196	5.229	4.990	0	0	0
3	19	8	""	"STM0716"	14370	16670	120	1631	2246	1752	78	168	168	172	40	23	98	98	0	3187	4306	3325	77	73	73	75	13	17	100	100	0	0.470	0.491	0.471	0.468	1.516	0.482	0.864	120	437	100	4577	6311	-1.090	1463	3114	2078	4233	269482	516717	51.850	325.462	0	0	0
3	20	8	""	"STM0722"	14540	16670	120	226	312	214	68	169	169	177	52	29	52	39	0	1130	3079	4423	143	76	76	82	44	53	97	91	0	0.054	0.048	0.048	0.057	2.732	0.044	0.818	120	451	100	1111	3146	-4.209	57	1054	143	3003	37400	369499	2.596	68.114	0	0	0
3	21	8	""	"STM0731"	14720	16680	110	4280	5254	3482	66	175	175	185	61	32	100	100	0	1978	2380	1555	65	78	78	83	33	39	100	100	0	2.161	2.206	2.176	2.203	1.278	2.272	0.925	80	428	100	6005	7381	1.111	4105	1900	5079	2302	420300	190402	83.098	69.606	0	0	0
3	22	8	"ybgE"	"STM0743"	14900	16680	110	1026	1509	1473	97	174	174	185	71	38	100	100	0	1291	1926	1894	98	77	77	81	25	30	100	100	0	0.702	0.722	0.701	0.684	1.343	0.763	0.903	80	447	100	2066	3184	-0.511	852	1214	1335	1849	120701	154048	18.648	73.800	0	0	0
3	23	8	"pal"	"STM0749"	15080	16680	110	12797	19851	19147	96	170	170	178	63	35	100	100	10	796	1234	1250	101	76	76	80	17	21	100	100	0	17.538	16.996	17.729	17.482	1.600	17.266	0.902	80	408	100	13347	20839	4.132	12627	720	19681	1158	1588090	98717	312.270	67.882	0	0	0
3	24	8	"ybgS"	"STM0759"	15250	16680	120	412	501	334	66	172	172	174	39	22	85	77	0	1615	2171	1978	91	75	75	77	15	19	100	100	0	0.156	0.157	0.153	0.145	1.865	0.154	0.864	120	542	100	1780	2425	-2.682	240	1540	329	2096	60160	260571	8.385	139.600	0	0	0
3	1	9	"mdfA"	"STM0866"	11150	16840	110	5580	6437	2243	34	188	188	192	44	22	100	100	0	11939	13173	4406	33	60	60	65	21	32	100	100	0	0.454	0.477	0.477	0.474	1.166	0.472	0.949	80	509	100	17271	19362	-1.140	5392	11879	6249	13113	514965	1053853	141.932	624.190	0	0	0
3	2	9	"ybjC"	"STM0873"	11340	16850	110	1215	1695	1274	75	197	197	228	144	63	100	98	0	1186	1553	1115	71	64	64	70	22	31	100	100	0	0.907	1.006	1.055	0.986	1.522	1.160	0.849	80	449	100	2140	2987	-0.140	1018	1122	1498	1489	135589	124224	10.188	67.409	0	0	0
3	3	9	"ybjO"	"STM0881"	11500	16840	110	2853	3477	1846	53	191	191	231	175	75	100	100	0	4688	5828	3358	57	63	63	93	200	215	100	100	0	0.576	0.570	0.566	0.568	1.224	0.547	0.939	80	429	100	7287	9051	-0.797	2662	4625	3286	5765	278155	466207	18.549	28.675	0	0	0
3	4	9	"artI"	"STM0890"	11700	16840	120	13927	15891	9969	62	194	194	222	123	55	100	98	0	3630	4184	2480	59	65	65	100	189	189	96	95	0	3.852	3.811	3.810	3.875	1.646	3.981	0.950	120	498	100	17298	19816	1.946	13733	3565	15697	4119	1906955	502058	127.390	21.608	0	0	0
3	5	9	""	"STM0895"	11870	16830	110	849	1006	437	43	196	196	215	81	37	100	98	0	2536	3025	1485	49	81	81	99	50	50	100	100	0	0.266	0.275	0.272	0.264	1.498	0.255	0.804	80	431	100	3108	3754	-1.911	653	2455	810	2944	80518	241991	9.765	58.520	0	0	0
3	6	9	""	"STM0900"	12060	16830	110	318	403	274	67	184	184	193	50	25	87	63	0	3244	3996	2636	65	69	69	85	50	58	100	100	0	0.042	0.056	0.047	0.046	1.984	0.062	0.579	80	426	100	3309	4146	-4.566	134	3175	219	3927	32208	319671	4.200	78.220	0	0	0
3	7	9	""	"STM1034"	12230	16830	120	226	363	386	106	180	180	207	325	157	12	8	0	631	1478	2637	178	61	61	70	44	62	85	77	0	0.081	0.129	0.128	0.118	2.666	0.139	0.916	120	474	100	616	1600	-3.631	46	570	183	1417	43604	177329	0.480	32.000	0	0	0
3	8	9	""	"STM1038"	12410	16830	100	1920	2302	1716	74	173	173	181	49	27	100	100	0	5602	8215	7292	88	59	59	61	12	19	100	100	0	0.315	0.261	0.238	0.260	1.577	0.237	0.819	80	371	100	7290	10285	-1.666	1747	5543	2129	8156	184144	657196	43.286	679.500	0	0	0
3	9	9	"aceA"	"STM4184"	12580	16830	110	1097	1254	538	42	175	175	180	43	23	100	100	0	10943	12689	5319	41	60	60	70	83	118	100	100	0	0.085	0.085	0.082	0.083	1.203	0.087	0.940	80	478	100	11805	13708	-3.561	922	10883	1079	12629	100343	1015148	24.977	152.036	0	0	0
3	10	9	""	"STM4195"	12770	16830	110	433	586	541	92	174	174	179	50	27	77	63	0	1018	1527	1718	112	61	61	71	86	121	92	82	0	0.271	0.281	0.268	0.248	2.037	0.292	0.908	80	439	100	1216	1878	-1.886	259	957	412	1466	46852	122142	8.140	16.930	0	0	0
3	11	9	""	"STM4199"	12940	16830	110	442	1026	1096	106	168	168	174	51	29	97	92	0	1264	3938	4906	124	61	61	64	20	31	100	100	0	0.228	0.221	0.216	0.227	1.728	0.218	0.932	80	425	100	1477	4735	-2.134	274	1203	858	3877	82092	315035	16.706	193.700	0	0	0
3	12	9	""	"STM4203"	13120	16840	120	284	323	148	45	165	165	168	35	20	80	71	0	1004	1226	1076	87	62	62	65	19	29	97	93	0	0.126	0.136	0.133	0.135	2.344	0.128	0.810	120	461	100	1061	1322	-2.985	119	942	158	1164	38707	147173	4.429	61.105	0	0	0
3	13	9	"pduA"	"STM2038"	13300	16840	120	383	461	276	59	168	168	169	34	20	89	84	0	2160	2294	1349	58	63	63	65	11	16	100	100	0	0.103	0.131	0.105	0.113	2.345	0.130	0.637	120	456	100	2312	2524	-3.286	215	2097	293	2231	55379	275311	8.588	202.636	0	0	0
3	14	9	"pduS"	"STM2053"	13480	16830	110	566	806	641	79	167	167	171	43	25	100	100	0	5480	6290	2474	39	66	66	75	108	144	100	100	0	0.074	0.103	0.070	0.080	1.765	0.104	0.563	80	411	100	5813	6863	-3.762	399	5414	639	6224	64501	503201	14.767	57.546	0	0	0
3	15	9	"stfC"	"STM0196"	13650	16840	110	785	811	137	16	171	171	174	32	18	100	100	0	15114	15139	1085	7	68	68	74	26	35	100	100	0	0.041	0.042	0.040	0.042	1.209	0.041	0.926	80	445	100	15660	15711	-4.615	614	15046	640	15071	64871	1211144	19.906	579.423	0	0	0
3	16	9	"eutS"	"STM2470"	13830	16850	110	215	250	111	44	171	171	176	41	23	51	32	0	584	1654	2160	130	71	71	75	24	32	100	100	0	0.086	0.050	0.070	0.066	2.574	0.044	0.487	80	447	100	557	1662	-3.543	44	513	79	1583	19970	132332	1.805	65.792	0	0	0
3	17	9	"pagK"	"STM1867"	14000	16850	90	199	225	106	47	169	169	173	43	24	44	21	0	266	872	1485	170	71	71	74	21	28	88	71	0	0.154	0.070	0.131	0.144	3.598	0.063	0.584	52	350	100	225	857	-2.700	30	195	56	801	11703	45320	1.209	38.000	0	0	0
3	18	9	"pefI"	"PSLT013"	14190	16850	110	1187	1794	1625	90	172	172	175	37	21	100	100	0	1120	1843	1895	102	73	73	76	20	26	100	100	0	0.969	0.916	0.934	0.939	1.293	0.877	0.942	80	454	100	2062	3392	-0.045	1015	1047	1622	1770	143491	147445	43.757	88.350	0	0	0
3	19	9	"traM"	"PSLT073"	14360	16850	110	561	658	315	47	172	172	172	35	20	100	100	0	3619	4518	2711	60	74	74	76	11	14	100	100	0	0.110	0.109	0.102	0.107	1.352	0.107	0.909	80	405	100	3934	4930	-3.188	389	3545	486	4444	52618	361425	13.886	403.818	0	0	0
3	20	9	"traC"	"PSLT088"	14520	16850	110	1221	1434	612	42	172	172	176	38	21	100	100	0	21028	23695	10548	44	77	77	96	152	158	100	100	0	0.050	0.053	0.051	0.053	1.173	0.053	0.962	80	431	100	22000	24880	-4.320	1049	20951	1262	23618	114741	1895613	33.105	155.257	0	0	0
3	21	9	""	"STM1623"	14710	16850	110	5439	5532	544	9	170	170	183	100	54	100	100	0	13754	13970	1257	8	79	79	112	216	192	100	100	0	0.385	0.386	0.388	0.386	1.079	0.386	0.982	80	479	100	18944	19253	-1.376	5269	13675	5362	13891	442574	1117597	53.490	64.157	0	0	0
3	22	9	"fumB"	"STM4300"	14890	16850	110	3047	3658	1510	41	176	176	189	105	55	100	100	0	9938	11943	4696	39	80	80	101	170	168	100	100	0	0.291	0.294	0.293	0.290	1.129	0.294	0.969	80	448	100	12729	15345	-1.780	2871	9858	3482	11863	292666	955434	33.038	69.659	0	0	0
3	23	9	"phnB"	"STM4288"	15070	16860	120	1510	1487	608	40	172	172	179	53	29	97	96	0	6748	6431	2813	43	80	80	87	56	64	99	98	0	0.201	0.207	0.205	0.200	1.505	0.205	0.727	120	497	100	8006	7666	-2.317	1338	6668	1315	6351	178416	771764	24.679	113.286	0	0	0
3	24	9	"nrfD"	"STM4280"	15250	16850	110	336	467	337	72	171	171	172	33	19	88	78	0	4188	6329	6272	99	78	78	80	13	16	100	100	0	0.040	0.047	0.046	0.043	1.936	0.049	0.898	80	483	100	4275	6547	-4.639	165	4110	296	6251	37386	506282	8.939	480.692	0	0	0
3	1	10	"mog"	"STM0008"	11160	17000	110	5112	5478	1852	33	183	183	191	46	24	100	100	0	4077	4444	1525	34	60	60	63	17	26	100	100	0	1.227	1.208	1.215	1.207	1.185	1.215	0.937	80	497	100	8946	9679	0.295	4929	4017	5295	4384	438224	355483	114.935	257.706	0	0	0
3	2	10	""	"STM0273"	11340	17010	100	595	658	287	43	187	187	198	69	34	97	91	0	2050	2165	1258	58	66	66	71	20	28	100	100	0	0.206	0.224	0.218	0.214	1.654	0.208	0.803	80	382	100	2392	2570	-2.282	408	1984	471	2099	52628	173186	6.667	104.700	0	0	0
3	3	10	""	"STM0278"	11510	17010	110	493	571	258	45	192	192	249	184	73	77	41	0	2691	3377	2039	60	63	63	74	56	75	100	100	0	0.115	0.114	0.106	0.104	1.772	0.101	0.427	80	466	100	2929	3693	-3.126	301	2628	379	3314	45710	270160	1.750	58.982	0	0	0
3	4	10	""	"STM0287"	11700	17010	110	386	502	336	66	199	199	242	155	64	55	30	0	1360	1955	1676	85	63	63	74	52	70	100	100	0	0.144	0.160	0.146	0.144	1.862	0.158	0.623	80	445	100	1484	2195	-2.794	187	1297	303	1892	40197	156371	1.677	36.173	0	0	0
3	5	10	""	"STM0296"	11870	17000	110	204	220	68	30	183	183	196	88	44	21	5	0	841	1171	962	82	66	66	73	24	32	100	100	0	0.027	0.033	0.050	0.045	2.249	0.036	0.058	80	437	100	796	1142	-5.206	21	775	37	1105	17579	93693	0.273	45.750	0	0	0
3	6	10	"ghmA"	"STM0310"	12040	17010	110	3391	3937	1833	46	179	179	186	47	25	100	100	0	1056	1248	625	50	63	63	69	27	39	100	100	0	3.235	3.171	3.239	3.250	1.290	3.259	0.915	80	463	100	4205	4943	1.694	3212	993	3758	1185	314939	99854	79.809	43.667	0	0	0
3	7	10	"ndh"	"STM1211"	12230	17020	120	4122	8069	11161	138	180	180	185	48	25	99	99	0	591	1024	1359	132	60	60	65	30	46	95	90	0	7.424	8.184	7.916	8.173	2.215	8.679	0.891	120	513	100	4473	8853	2.892	3942	531	7889	964	968256	122825	164.250	31.967	0	0	0
3	8	10	"ycfV"	"STM1218"	12410	17010	110	8326	10511	5888	56	176	176	183	49	26	100	100	0	3196	4099	2187	53	60	60	62	13	20	100	100	0	2.599	2.559	2.614	2.533	1.247	2.694	0.933	80	427	100	11286	14374	1.378	8150	3136	10335	4039	840906	327884	210.776	310.538	0	0	0
3	9	10	"ymfB"	"STM1235"	12580	17010	100	897	1033	567	54	170	170	176	36	20	100	100	0	974	1165	760	65	59	59	63	26	41	100	100	0	0.795	0.780	0.757	0.780	1.496	0.784	0.859	80	403	100	1642	1969	-0.332	727	915	863	1106	82665	93193	23.806	42.385	0	0	0
3	10	10	""	"STM1252"	12760	17020	120	679	850	606	71	170	170	174	35	20	92	90	0	3699	4468	3465	77	60	60	63	21	33	98	97	0	0.140	0.154	0.148	0.149	1.937	0.155	0.884	120	535	100	4148	5088	-2.838	509	3639	680	4408	102048	536134	19.314	209.762	0	0	0
3	11	10	""	"STM1265"	12950	17020	110	358	426	223	52	173	173	176	47	26	96	80	0	2821	3896	2876	73	62	62	64	11	17	100	100	0	0.067	0.066	0.064	0.059	1.655	0.067	0.820	80	460	100	2944	4087	-3.899	185	2759	253	3834	34117	311709	5.319	348.364	0	0	0
3	12	10	"yaoF"	"STM1275"	13120	17010	100	638	974	1022	104	173	173	174	43	24	100	96	0	1139	1703	1838	107	63	63	65	11	16	100	100	0	0.432	0.488	0.475	0.451	1.590	0.535	0.831	80	371	100	1541	2441	-1.210	465	1076	801	1640	77908	136243	18.605	148.909	0	0	0
3	13	10	"fumC"	"STM1469"	13300	17020	120	11347	10225	3509	34	174	174	174	34	19	100	100	0	19067	17051	5880	34	64	64	65	11	16	99	99	0	0.588	0.592	0.595	0.616	1.721	0.588	0.973	120	473	100	30176	27038	-0.766	11173	19003	10051	16987	1227013	2046137	295.618	1544.182	0	0	0
3	14	10	"ydgI"	"STM1477"	13470	17010	110	17420	17882	4644	25	175	175	268	717	267	100	100	0	15853	16446	4368	26	67	67	148	710	479	100	100	0	1.092	1.081	1.080	1.083	1.166	1.091	0.970	80	458	100	33031	34086	0.128	17245	15786	17707	16379	1430590	1315691	24.566	22.955	0	0	0
3	15	10	""	"STM1485"	13660	17030	110	1087	1220	649	53	172	172	268	723	269	65	20	0	1595	2036	1484	72	67	67	150	716	477	91	56	0	0.599	0.532	0.561	0.545	1.390	0.491	0.845	80	451	100	2443	3017	-0.740	915	1528	1048	1969	97581	162870	1.317	2.634	0	0	0
3	16	10	""	"STM1490"	13820	17010	110	2760	2724	402	14	169	169	174	46	26	100	100	0	21310	20762	2964	14	68	68	90	190	211	100	100	0	0.122	0.123	0.125	0.123	1.114	0.122	0.973	80	408	100	23833	23249	-3.035	2591	21242	2555	20694	217949	1660984	55.435	108.800	0	0	0
3	17	10	""	"STM1499"	14000	17020	120	2176	2096	496	23	171	171	177	48	27	100	100	0	30610	29226	7049	24	70	70	89	175	196	100	100	0	0.066	0.066	0.065	0.065	1.304	0.065	0.964	120	484	100	32545	31081	-3.929	2005	30540	1925	29156	251514	3507176	39.979	166.497	0	0	0
3	18	10	"wzzB"	"STM2079"	14180	17020	120	37642	35773	13978	39	175	175	177	36	20	100	100	3	9414	9091	3665	40	71	71	74	15	20	100	100	0	4.010	3.947	3.961	3.902	1.532	3.994	0.960	120	485	100	46810	44618	2.004	37467	9343	35598	9020	4292707	1090891	988.778	601.133	0	0	0
3	19	10	"nxiA"	"STM2783"	14360	17020	110	975	1174	546	46	171	171	171	31	18	100	100	0	6406	7616	3790	49	73	73	76	15	19	100	100	0	0.127	0.133	0.131	0.130	1.386	0.136	0.776	80	446	100	7137	8546	-2.978	804	6333	1003	7543	93914	609277	32.355	502.667	0	0	0
3	20	10	"ygaF"	"STM2790"	14540	17020	110	559	587	181	30	170	170	174	35	20	100	98	0	8013	8690	2599	29	77	77	83	65	78	100	100	0	0.049	0.048	0.048	0.046	1.306	0.049	0.908	80	448	100	8325	9030	-4.351	389	7936	417	8613	46920	695207	11.800	132.415	0	0	0
3	21	10	"ygaP"	"STM2798"	14720	17030	110	778	1061	897	84	168	168	174	42	24	100	100	0	1684	2408	2205	91	78	78	82	30	36	100	100	0	0.380	0.383	0.395	0.376	1.398	0.397	0.816	80	453	100	2216	3223	-1.397	610	1606	893	2330	84889	192602	21.119	77.533	0	0	0
3	22	10	""	"STM4012"	14890	17030	110	771	867	309	35	173	173	183	81	44	100	100	0	9724	11254	4210	37	79	79	92	91	98	100	100	0	0.062	0.062	0.062	0.061	1.212	0.062	0.935	80	453	100	10243	11869	-4.012	598	9645	694	11175	69370	900337	8.444	122.659	0	0	0
3	23	10	""	"STM4031"	15060	17020	110	652	974	1163	119	173	173	182	64	35	96	91	0	614	993	1264	127	81	81	93	74	79	97	90	0	0.899	0.878	0.901	0.859	1.709	0.896	0.867	80	440	100	1012	1713	-0.154	479	533	801	912	77907	79427	12.375	12.162	0	0	0
3	24	10	"rhaD"	"STM4045"	15260	17040	110	337	444	326	73	171	171	178	58	32	73	61	0	2116	3442	3613	104	80	80	87	53	60	95	93	0	0.082	0.081	0.080	0.080	1.856	0.076	0.839	80	531	100	2202	3635	-3.616	166	2036	273	3362	35501	275354	4.586	63.302	0	0	0
3	1	11	""	"STM2942"	11160	17180	110	957	1082	398	36	179	179	185	45	24	100	100	0	4493	5189	2133	41	58	58	61	14	22	100	100	0	0.175	0.176	0.171	0.170	1.342	0.167	0.870	80	522	100	5213	6034	-2.511	778	4435	903	5131	86528	415124	19.933	366.286	0	0	0
3	2	11	"pyrG"	"STM2953"	11330	17180	110	65535	65375	1432	2	187	187	266	696	261	100	100	98	9286	9551	977	10	65	65	76	70	92	100	100	0	7.087	6.872	7.087	6.904	1.097	7.305	0.936	80	487	100	74569	74674	2.825	65348	9221	65188	9486	5229991	764040	93.547	135.357	0	0	0
3	3	11	"ygcY"	"STM2961"	11530	17190	100	785	981	643	65	201	201	309	746	241	37	16	0	3093	3807	2996	78	67	67	79	75	94	100	100	0	0.193	0.209	0.217	0.203	1.555	0.197	0.801	80	425	100	3610	4520	-2.373	584	3026	780	3740	78456	304580	0.901	49.707	0	0	0
3	4	11	"exo"	"STM2972"	11690	17190	110	3737	4533	2451	54	211	211	253	136	53	100	100	0	4769	6052	3187	52	67	67	78	60	76	100	100	0	0.750	0.722	0.717	0.709	1.282	0.732	0.906	80	439	100	8228	10307	-0.415	3526	4702	4322	5985	362672	484195	31.471	99.567	0	0	0
3	5	11	"fucI"	"STM2976"	11860	17180	110	1038	1362	879	64	193	193	225	136	60	100	97	0	10295	12611	5517	43	64	64	82	101	123	100	100	0	0.083	0.093	0.077	0.083	1.555	0.094	0.645	80	467	100	11076	13716	-3.598	845	10231	1169	12547	108962	1008917	8.360	124.050	0	0	0
3	6	11	"ygdI"	"STM2983"	12040	17190	110	747	788	319	40	181	181	191	65	34	100	95	0	1269	1365	669	49	60	60	71	85	119	100	100	0	0.468	0.465	0.440	0.449	1.372	0.441	0.812	80	481	100	1775	1912	-1.095	566	1209	607	1305	63033	109174	9.185	15.224	0	0	0
3	7	11	"metC"	"STM3161"	12220	17190	110	3046	3477	1014	29	180	180	184	42	22	100	100	0	8752	9748	2944	30	58	58	70	141	201	100	100	0	0.330	0.340	0.342	0.339	1.203	0.329	0.930	80	440	100	11560	12987	-1.601	2866	8694	3297	9690	278148	779804	78.405	68.638	0	0	0
3	8	11	""	"STM3170"	12410	17190	120	295	373	271	72	178	178	182	54	29	70	52	0	1119	2110	2640	125	58	58	61	22	36	97	95	0	0.110	0.095	0.103	0.095	2.768	0.089	0.757	120	530	100	1178	2247	-3.181	117	1061	195	2052	44775	253227	3.537	93.136	0	0	0
3	9	11	"STMF1.3"	"Not LT2a90"	12590	17190	110	1663	1727	904	52	174	174	180	54	30	98	97	0	109	113	28	24	59	59	60	9	15	98	91	0	29.780	28.759	28.517	26.709	1.787	32.538	0.781	80	432	100	1539	1607	4.896	1489	50	1553	54	138152	9056	28.648	5.889	0	0	0
3	10	11	"yfiO"	"STM2663"	12760	17190	110	5428	8296	7429	89	172	172	183	81	44	100	100	0	1499	2219	1951	87	59	59	61	21	34	100	100	0	3.650	3.761	3.729	3.761	1.488	3.972	0.884	80	413	100	6696	10284	1.868	5256	1440	8124	2160	663703	177557	100.160	102.762	0	0	0
3	11	11	"ffh"	"STM2677"	12940	17190	110	24344	29267	16647	56	175	175	200	140	70	100	100	6	4886	5975	3678	61	61	61	67	60	89	100	100	0	5.009	4.919	4.897	4.940	1.282	5.039	0.916	80	439	100	28994	35006	2.325	24169	4825	29092	5914	2341376	478015	207.621	98.467	0	0	0
3	12	11	"yfjG"	"STM2687"	13110	17190	110	4861	7570	7625	100	174	174	204	190	93	100	98	0	1272	1730	1744	100	61	61	69	60	86	98	97	0	3.870	4.431	4.437	4.440	1.634	4.602	0.818	80	465	100	5898	9065	1.952	4687	1211	7396	1669	605581	138418	38.768	27.683	0	0	0
3	13	11	"ybbK"	"STM0501"	13300	17190	110	2653	3233	1856	57	179	179	191	153	80	100	100	0	4572	5725	3168	55	62	62	65	24	36	100	100	0	0.549	0.539	0.547	0.520	1.340	0.546	0.939	80	458	100	6984	8717	-0.866	2474	4510	3054	5663	258631	458000	19.882	235.833	0	0	0
3	14	11	"sfbB"	"STM0511"	13480	17190	110	1665	1845	700	37	176	176	203	369	181	98	93	0	10390	11789	4015	34	65	65	77	141	183	100	100	0	0.144	0.142	0.143	0.137	1.281	0.145	0.961	80	466	100	11814	13393	-2.794	1489	10325	1669	11724	147604	943123	4.450	83.064	0	0	0
3	15	11	"gip"	"STM0518"	13650	17190	110	935	994	396	39	172	172	175	34	19	100	100	0	7229	7961	2443	30	67	67	79	110	139	100	100	0	0.107	0.104	0.102	0.099	1.349	0.102	0.831	80	451	100	7925	8716	-3.231	763	7162	822	7894	79518	636908	24.088	71.655	0	0	0
3	16	11	"allB"	"STM0523"	13830	17190	110	666	765	322	42	171	171	176	45	25	100	100	0	7314	9055	4744	52	66	66	84	140	166	100	100	0	0.068	0.066	0.066	0.065	1.288	0.065	0.913	80	480	100	7743	9583	-3.872	495	7248	594	8989	61201	724434	13.089	64.079	0	0	0
3	17	11	"allC"	"STM0527"	14010	17190	110	574	606	241	39	169	169	174	40	22	100	100	0	5415	5543	1261	22	67	67	69	10	14	100	100	0	0.076	0.080	0.075	0.076	1.405	0.074	0.658	80	440	100	5753	5913	-3.723	405	5348	437	5476	48472	443455	10.800	547.400	0	0	0
3	18	11	"ppiB"	"STM0536"	14190	17200	110	12606	13882	7593	54	173	173	176	50	28	100	100	0	2412	2599	1329	51	69	69	71	16	22	100	100	0	5.306	5.419	5.377	5.331	1.284	5.857	0.919	80	461	100	14776	16239	2.408	12433	2343	13709	2530	1110574	207916	274.120	158.000	0	0	0
3	19	11	"slyX"	"STM3454"	14370	17200	110	1204	1452	775	53	171	171	172	46	26	100	100	0	643	754	393	52	71	71	72	10	13	100	100	0	1.806	1.876	1.934	1.865	1.258	1.991	0.916	80	458	100	1605	1964	0.853	1033	572	1281	683	116162	60290	27.826	68.200	0	0	0
3	20	11	"mglB"	"STM2190"	14540	17200	120	1054	1119	637	56	166	166	168	32	19	96	96	0	4459	4656	2719	58	73	73	75	13	17	100	100	0	0.202	0.208	0.201	0.205	1.843	0.209	0.919	120	496	100	5274	5536	-2.304	888	4386	953	4583	134270	558728	29.719	352.385	0	0	0
3	21	11	""	"STM2198"	14710	17200	110	1491	1598	435	27	171	171	176	50	28	100	100	0	13924	15155	3851	25	77	77	130	435	334	100	100	0	0.095	0.095	0.095	0.093	1.167	0.095	0.961	80	433	100	15167	16505	-3.391	1320	13847	1427	15078	127858	1212429	28.440	34.540	0	0	0
3	22	11	"rsuA"	"STM2222"	14890	17210	110	8589	9567	3184	33	177	177	220	308	140	100	100	0	5084	5608	1866	33	80	80	160	479	299	100	100	0	1.681	1.699	1.673	1.703	1.136	1.706	0.940	80	480	100	13416	14918	0.749	8412	5004	9390	5528	765384	448609	30.347	11.374	0	0	0
3	23	11	"yejM"	"STM2228"	15070	17200	110	9410	10130	3014	29	175	175	218	299	137	100	100	0	6363	6797	1985	29	83	83	119	244	205	100	100	0	1.471	1.483	1.468	1.477	1.139	1.478	0.972	80	504	100	15515	16669	0.556	9235	6280	9955	6714	810419	543769	33.151	27.369	0	0	0
3	24	11	""	"STM2237"	15260	17200	110	316	421	281	66	172	172	175	42	24	87	78	0	1505	2474	2999	121	82	82	88	44	50	100	100	0	0.101	0.104	0.108	0.110	2.068	0.093	0.736	80	520	100	1567	2641	-3.305	144	1423	249	2392	33658	197896	5.857	54.227	0	0	0
3	1	12	"phoP"	"STM1231"	11150	17370	110	13413	16882	8908	52	175	175	186	79	42	100	100	0	1594	1840	850	46	55	55	57	12	21	100	100	0	8.602	9.360	9.178	9.234	1.380	10.488	0.859	80	520	100	14777	18492	3.105	13238	1539	16707	1785	1350576	147196	211.342	148.583	0	0	0
3	2	12	"phoP"	"STM1231"	11340	17370	110	24465	27630	11625	42	187	187	276	669	242	100	100	1	2756	3098	1166	37	62	62	71	36	50	100	100	0	9.012	9.039	9.151	8.891	1.299	9.636	0.903	80	477	100	26972	30479	3.172	24278	2694	27443	3036	2210421	247868	40.888	84.083	0	0	0
3	3	12	"phoQ"	"STM1230"	11520	17370	100	5884	6092	1655	27	201	201	276	360	130	100	100	0	1400	1440	411	28	72	72	83	41	49	100	100	0	4.279	4.306	4.434	4.320	1.273	4.512	0.844	80	395	100	7011	7259	2.097	5683	1328	5891	1368	487326	115198	16.156	33.098	0	0	0
3	4	12	"phoQ"	"STM1230"	11690	17370	100	11025	12178	3950	32	222	222	257	120	46	100	100	0	2533	2806	967	34	66	66	75	41	54	100	100	0	4.379	4.364	4.327	4.395	1.239	4.462	0.927	80	394	100	13270	14696	2.131	10803	2467	11956	2740	974243	224481	99.342	66.610	0	0	0
3	5	12	"phoQ"	"STM1230"	11870	17360	110	11275	12128	4166	34	207	207	253	162	64	100	100	0	2740	2906	822	28	62	62	71	44	61	100	100	0	4.133	4.192	4.254	4.086	1.311	4.527	0.912	80	479	100	13746	14765	2.047	11068	2678	11921	2844	970255	232507	73.302	64.432	0	0	0
3	6	12	"hupA"	"STM4170"	12060	17370	110	6005	7318	4230	57	185	185	232	164	70	100	100	0	744	784	395	50	58	58	65	25	38	100	100	0	8.484	9.825	10.367	9.684	1.460	11.093	0.861	80	491	100	6506	7859	3.085	5820	686	7133	726	585415	62722	43.207	28.760	0	0	0
3	7	12	"sopB"	"STM1091"	12210	17370	110	1988	1967	390	19	178	178	220	230	104	98	98	0	20961	20249	4488	22	57	57	256	1433	559	100	100	0	0.087	0.089	0.085	0.089	1.388	0.083	0.872	80	457	100	22714	21981	-3.530	1810	20904	1789	20192	157372	1619947	7.596	13.952	0	0	0
3	8	12	"pipC"	"STM0375"	12410	17370	100	413	489	321	65	179	179	194	116	59	72	51	0	1396	1850	1428	77	57	57	239	1372	574	47	18	0	0.175	0.173	0.149	0.157	1.829	0.162	0.684	80	420	100	1573	2103	-2.517	234	1339	310	1793	39131	148035	2.543	1.174	0	0	0
3	9	12	"pipC"	"STM0375"	12590	17360	110	347	423	224	52	177	177	181	56	30	90	67	0	1630	2071	1658	80	56	56	58	11	18	100	100	0	0.108	0.122	0.112	0.104	2.080	0.110	0.657	80	448	100	1744	2261	-3.211	170	1574	246	2015	33871	165673	4.321	183.000	0	0	0
3	10	12	"ssrB"	"STM1391"	12770	17370	120	626	722	487	67	172	172	180	72	40	88	83	0	2119	2829	2484	87	57	57	59	14	23	99	98	0	0.220	0.198	0.206	0.198	2.078	0.182	0.828	120	491	100	2516	3322	-2.183	454	2062	550	2772	86591	339450	7.528	197.857	0	0	0
3	11	12	"ssrB"	"STM1391"	12940	17360	110	566	716	454	63	171	171	180	68	37	97	83	0	2147	2799	2403	85	57	57	61	27	44	100	100	0	0.189	0.199	0.209	0.196	1.672	0.174	0.823	80	432	100	2485	3287	-2.404	395	2090	545	2742	57256	223907	7.882	101.407	0	0	0
3	12	12	"ssrB"	"STM1391"	13120	17360	110	601	843	562	66	172	172	186	151	81	97	67	0	2390	3620	2773	76	58	58	63	31	49	100	100	0	0.184	0.188	0.171	0.177	1.468	0.185	0.889	80	454	100	2761	4233	-2.443	429	2332	671	3562	67432	289621	4.351	114.742	0	0	0
3	13	12	"lrp"	"STM0959"	13290	17370	110	20464	22153	5666	25	176	176	184	65	35	100	100	0	2203	2352	592	25	60	60	62	16	25	100	100	0	9.467	9.589	9.533	9.566	1.177	9.844	0.942	80	453	100	22431	24269	3.243	20288	2143	21977	2292	1772228	188186	337.985	143.125	0	0	0
3	14	12	"lrp"	"STM0959"	13470	17370	110	19350	22324	10896	48	174	174	195	130	66	100	100	1	2168	2557	1292	50	61	61	63	16	25	100	100	0	9.101	8.874	9.141	8.947	1.262	9.224	0.908	80	492	100	21283	24646	3.186	19176	2107	22150	2496	1785902	204530	170.223	155.875	0	0	0
3	15	12	"gyrA"	"STM2272"	13650	17380	100	15772	16688	5673	33	170	170	189	133	70	100	100	0	1671	1734	638	36	63	63	65	18	27	100	100	0	9.703	9.885	9.686	10.194	1.368	10.215	0.915	80	405	100	17210	18189	3.278	15602	1608	16518	1671	1335028	138690	124.053	92.722	0	0	0
3	16	12	"gyrA"	"STM2272"	13820	17370	110	31025	32336	11624	35	169	169	179	77	43	100	100	1	3522	3687	1235	33	63	63	64	13	20	100	100	0	8.920	8.876	8.934	8.785	1.305	10.009	0.872	80	448	100	34315	35791	3.157	30856	3459	32167	3624	2586899	294942	417.623	278.692	0	0	0
3	17	12	"csrA"	"STM2826"	14010	17380	120	770	2141	3350	156	167	167	174	70	40	94	85	0	210	481	615	127	64	64	65	12	18	92	86	0	4.130	4.734	4.611	4.269	2.208	5.827	0.809	120	516	100	749	2391	2.046	603	146	1974	417	256926	57736	28.100	34.667	0	0	0
3	18	12	"csrA"	"STM2826"	14180	17380	100	1855	2581	2128	82	174	174	176	38	21	100	100	0	512	708	559	78	66	66	69	17	24	100	98	0	3.769	3.749	3.700	3.804	1.775	4.030	0.864	80	388	100	2127	3049	1.914	1681	446	2407	642	206472	56647	63.289	37.588	0	0	0
3	19	12	"yhhP"	"STM3578"	14360	17390	110	1293	1661	1109	66	170	170	173	35	20	100	100	0	938	1167	712	61	69	69	71	17	23	100	100	0	1.292	1.358	1.298	1.319	1.357	1.452	0.867	80	465	100	1992	2589	0.370	1123	869	1491	1098	132907	93349	42.514	64.471	0	0	0
3	20	12	"yhhP"	"STM3578"	14540	17380	110	1159	1329	946	71	165	165	169	34	20	100	100	0	752	913	624	68	72	72	73	13	17	100	100	0	1.462	1.384	1.328	1.392	1.623	1.534	0.807	80	433	100	1674	2005	0.548	994	680	1164	841	106329	73040	34.118	64.615	0	0	0
3	21	12	"yhhP"	"STM3578"	14710	17380	110	1233	1701	1670	98	174	174	178	50	28	100	100	0	827	1188	1297	109	76	76	96	215	223	100	85	0	1.410	1.373	1.501	1.407	1.561	1.431	0.703	80	510	100	1810	2639	0.496	1059	751	1527	1112	136058	95026	30.460	5.079	0	0	0
3	22	12	"topA"	"STM1714"	14890	17390	110	19351	18717	4372	23	174	174	187	175	93	100	100	0	4053	3879	1101	28	78	78	82	34	41	100	100	0	4.824	4.878	4.819	5.024	1.235	4.894	0.941	80	453	100	23152	22344	2.270	19177	3975	18543	3801	1497371	310347	105.886	111.676	0	0	0
3	23	12	"topA"	"STM1714"	15070	17390	110	3431	4184	3389	80	175	175	178	45	25	100	100	0	764	961	781	81	80	80	82	12	14	100	100	0	4.760	4.551	4.740	4.662	1.532	4.754	0.744	80	465	100	3940	4890	2.251	3256	684	4009	881	334755	76892	89.022	73.250	0	0	0
3	24	12	"fur"	"STM0693"	15250	17390	110	4522	6169	5631	91	173	173	177	45	25	100	100	0	1100	1617	1215	75	83	83	86	21	24	100	100	0	4.276	3.909	4.011	3.752	1.564	4.610	0.823	80	509	100	5366	7530	2.096	4349	1017	5996	1534	493542	129371	133.156	72.905	0	0	0
3	1	13	"ctrl-buffer"	"ctrl-buffer"	11150	17530	100	163	168	38	22	169	169	174	34	19	10	6	0	53	55	10	18	52	52	53	8	15	20	10	0	-6.000	-0.333	3.798	4.430	2.951	20.138	0.046	80	438	100	-5	2	Error	-6	1	-1	3	13460	4383	-0.176	0.250	-50	0	0
3	2	13	"ctrl-buffer"	"ctrl-buffer"	11330	17530	100	200	220	109	49	171	171	189	113	59	10	3	0	62	68	21	30	55	55	59	16	27	25	11	0	4.143	3.769	2.984	3.448	3.298	11.009	0.348	80	417	100	36	62	2.051	29	7	49	13	17563	5471	0.274	0.563	-50	0	0
3	3	13	"ctrl-buffer"	"ctrl-buffer"	11510	17530	100	264	347	230	66	216	216	377	1444	383	0	0	0	95	102	44	43	75	75	94	94	100	7	0	0	2.400	4.852	3.850	3.790	3.912	16.866	0.756	80	407	100	68	158	1.263	48	20	131	27	27721	8198	-0.021	0.085	-50	0	0
3	4	13	"ctrl-buffer"	"ctrl-buffer"	11690	17530	100	190	235	191	81	232	232	363	1462	402	0	0	0	67	81	41	50	71	71	89	99	111	6	0	0	10.500	0.300	4.313	3.748	3.351	16.653	0.115	80	376	100	-46	13	3.392	-42	-4	3	10	18827	6443	-0.088	-0.081	-50	0	0
3	5	13	"ctrl-buffer"	"ctrl-buffer"	11860	17530	100	158	167	45	26	188	188	215	118	54	1	0	0	58	62	23	37	57	57	65	35	53	5	3	0	-30.000	-4.200	4.324	3.286	3.507	7.510	0.177	80	450	100	-29	-16	Error	-30	1	-21	5	13359	4957	-0.407	-0.086	-50	0	0
3	6	13	"ctrl-buffer"	"ctrl-buffer"	12070	17570	70	275	283	81	28	178	178	186	55	29	68	46	0	190	211	121	57	56	56	61	20	32	90	87	0	0.724	0.677	0.650	0.636	1.908	0.762	0.636	32	229	100	231	260	-0.466	97	134	105	155	9065	6747	1.764	7.500	0	0	0
3	7	13	"ctrl-buffer"	"ctrl-buffer"	12230	17500	50	267	282	47	16	176	176	228	368	161	0	0	0	198	207	71	34	60	60	77	94	122	83	16	0	0.659	0.721	0.646	0.715	1.562	3.519	0.595	12	100	100	229	253	-0.601	91	138	106	147	3382	2484	0.147	1.383	0	0	0
3	8	13	"ctrl-buffer"	"ctrl-buffer"	12400	17540	100	159	162	44	27	176	176	181	63	34	6	1	0	62	65	17	26	55	55	57	9	15	42	21	0	-2.429	-1.400	2.333	2.324	4.075	38.429	0.006	80	415	100	-10	-4	Error	-17	7	-14	10	12967	5209	-0.302	0.889	-50	0	0
3	9	13	"ctrl-buffer"	"ctrl-buffer"	12570	17540	100	163	172	51	29	175	175	175	35	20	17	7	0	57	62	23	37	55	55	56	8	14	32	13	0	-6.000	-0.429	3.441	3.570	2.722	6.858	0.124	80	420	100	-10	4	Error	-12	2	-3	7	13786	4962	-0.086	0.750	-50	0	0
3	10	13	"ctrl-buffer"	"ctrl-buffer"	12750	17540	100	174	179	61	34	172	172	174	34	19	17	2	0	62	65	13	20	55	55	55	7	12	47	22	0	0.286	0.700	2.500	2.316	3.757	19.553	0.026	80	403	100	9	17	-1.807	2	7	7	10	14345	5160	0.147	1.429	-50	0	0
3	11	13	"ctrl-buffer"	"ctrl-buffer"	12930	17540	100	174	178	42	23	169	169	171	32	18	20	10	0	63	64	10	15	54	54	57	24	42	6	1	0	0.556	0.900	3.245	2.565	3.222	8.896	0.115	80	432	100	14	19	-0.848	5	9	9	10	14201	5104	0.219	0.292	-50	0	0
3	12	13	"ctrl-buffer"	"ctrl-buffer"	13110	17540	100	167	166	33	19	168	168	170	31	18	15	3	0	66	68	16	23	55	55	57	10	17	50	23	0	-0.091	-0.154	1.472	1.696	3.631	11.646	0.046	80	415	100	10	11	Error	-1	11	-2	13	13274	5408	-0.129	1.100	-50	0	0
3	13	13	"ctrl-buffer"	"ctrl-buffer"	13290	17540	100	153	154	37	24	167	167	172	41	23	6	1	0	60	63	16	25	57	57	58	9	15	25	13	0	-4.667	-2.167	3.667	3.413	4.024	6.980	0.147	80	431	100	-11	-7	Error	-14	3	-13	6	12328	5061	-0.439	0.556	-50	0	0
3	14	13	"ctrl-buffer"	"ctrl-buffer"	13480	17560	110	248	265	71	26	166	166	180	123	68	28	5	0	101	102	22	21	58	58	60	17	28	90	66	0	1.907	2.250	2.079	2.105	2.058	3.505	0.517	80	452	100	125	143	0.931	82	43	99	44	21177	8171	0.691	2.471	0	0	0
3	15	13	"ctrl-buffer"	"ctrl-buffer"	13640	17540	100	152	155	36	23	165	165	167	35	20	11	2	0	61	62	11	17	58	58	59	9	15	26	11	0	-4.333	-2.500	3.727	3.447	3.608	2.222	0.660	80	383	100	-10	-6	Error	-13	3	-10	4	12402	4959	-0.343	0.333	-50	0	0
3	16	13	"ctrl-buffer"	"ctrl-buffer"	13820	17540	100	154	153	31	20	162	162	171	74	43	0	0	0	58	60	9	15	59	59	60	12	20	13	1	0	8.000	-9.000	3.778	3.633	3.358	19.590	0.044	80	430	100	-9	-8	3.000	-8	-1	-9	1	12270	4792	-0.243	0.000	-50	0	0
3	17	13	"ctrl-buffer"	"ctrl-buffer"	14000	17550	100	173	181	49	27	158	158	161	32	19	30	12	0	68	71	23	32	61	61	61	8	13	46	18	0	2.143	2.300	3.211	3.064	3.568	4.578	0.276	80	371	100	22	33	1.100	15	7	23	10	14462	5649	0.625	1.250	-50	0	0
3	18	13	"ctrl-buffer"	"ctrl-buffer"	14170	17550	100	159	160	29	18	160	160	168	74	44	0	0	0	63	63	8	12	63	63	64	10	15	10	1	0	100000.000	0.000	3.000	3.178	2.875	16.990	0.052	80	396	100	-1	0	16.610	-1	0	0	0	12804	5037	-0.108	-0.100	-50	0	0
3	19	13	"ctrl-buffer"	"ctrl-buffer"	14350	17550	100	173	173	32	18	164	164	170	71	41	2	0	0	66	70	17	24	67	67	68	12	17	15	6	0	-9.000	3.000	3.871	3.538	3.858	34.237	0.214	80	439	100	8	12	Error	9	-1	9	3	13854	5598	0.042	0.167	-50	0	0
3	20	13	"ctrl-buffer"	"ctrl-buffer"	14530	17550	100	161	162	28	17	165	165	169	33	19	12	0	0	68	68	8	11	69	69	70	10	14	7	1	0	4.000	3.000	3.768	3.518	3.399	14.540	0.056	80	419	100	-5	-4	2.000	-4	-1	-3	-1	12978	5465	-0.212	-0.200	-50	0	0
3	21	13	"ctrl-buffer"	"ctrl-buffer"	14680	17590	50	274	1119	2000	178	170	170	171	33	19	75	58	0	139	453	764	168	73	73	75	11	14	91	83	0	1.576	2.497	1.968	1.587	2.966	2.784	0.840	12	104	100	170	1329	0.656	104	66	949	380	13425	5431	28.727	34.364	0	0	0
3	22	13	"ctrl-buffer"	"ctrl-buffer"	14880	17550	100	161	167	38	22	167	167	170	34	20	20	5	0	75	74	8	10	77	77	77	9	11	7	1	0	3.000	0.000	4.842	5.019	2.673	23.876	0.020	80	439	100	-8	-3	1.585	-6	-2	0	-3	13322	5937	-0.088	-0.333	-50	0	0
3	23	13	"ctrl-buffer"	"ctrl-buffer"	15060	17550	100	178	177	39	22	169	169	171	34	19	23	6	0	83	83	10	12	81	81	82	10	12	17	5	0	4.500	4.000	3.076	3.634	2.702	17.014	0.039	80	407	100	11	10	2.170	9	2	8	2	14138	6656	0.176	0.100	-50	0	0
3	24	13	"ctrl-buffer"	"ctrl-buffer"	15240	17550	100	167	171	36	21	167	167	171	39	22	12	2	0	80	82	12	14	86	86	87	11	12	8	1	0	0.000	-1.000	2.208	2.105	3.653	13.615	0.047	80	439	100	-6	0	Error	0	-6	4	-4	13653	6562	0.000	-0.455	-50	0	0
3	1	14	"ynfA"	"STM1504"	11140	17710	110	497	604	384	63	169	169	174	35	20	100	98	0	2236	3251	2869	88	53	53	55	21	38	100	100	0	0.150	0.136	0.140	0.137	1.453	0.131	0.875	80	568	100	2511	3633	-2.735	328	2183	435	3198	48318	260085	12.286	152.190	0	0	0
3	2	14	""	"STM3654"	11320	17720	110	450	688	549	79	166	166	169	33	19	93	86	0	954	1554	1587	102	54	54	56	22	39	100	100	0	0.316	0.348	0.351	0.327	1.893	0.333	0.872	80	523	100	1184	2022	-1.664	284	900	522	1500	55051	124319	15.727	68.091	0	0	0
3	3	14	"yeiP"	"STM2211"	11490	17710	110	8790	11079	7997	72	186	186	330	1352	409	100	97	0	3175	3866	2549	65	58	58	87	159	182	100	100	0	2.760	2.861	2.955	2.828	1.303	3.080	0.933	80	520	100	11721	14701	1.465	8604	3117	10893	3808	886303	309298	7.950	23.767	0	0	0
3	4	14	"yfaE"	"STM2279"	11690	17710	120	728	997	927	92	199	199	300	562	187	46	19	0	497	696	731	105	62	62	85	133	156	78	63	0	1.216	1.259	1.274	1.233	1.943	1.295	0.840	120	599	100	964	1432	0.282	529	435	798	634	119676	83549	1.240	4.594	0	0	0
3	5	14	""	"STM4111"	11850	17720	100	451	468	192	41	176	176	181	41	22	96	90	0	239	257	131	50	55	55	57	13	22	100	98	0	1.495	1.446	1.437	1.421	1.441	1.509	0.883	80	428	100	459	494	0.580	275	184	292	202	37463	20558	7.000	15.385	0	0	0
3	6	14	""	"STM4140"	12030	17720	110	243	297	168	56	176	176	180	40	22	63	37	0	274	392	344	87	57	57	59	13	22	98	95	0	0.309	0.361	0.334	0.322	2.804	0.388	0.596	80	556	100	284	456	-1.695	67	217	121	335	23783	31331	2.925	25.615	0	0	0
3	7	14	"ssaS"	"STM1420"	12230	17710	80	243	513	525	102	179	179	183	42	22	57	46	0	482	2424	3575	147	57	57	60	14	23	96	92	0	0.151	0.141	0.141	0.156	3.983	0.143	0.950	52	316	100	489	2701	-2.731	64	425	334	2367	26700	126067	7.857	168.857	0	0	0
3	8	14	"nrdH"	"STM2805"	12400	17720	120	1173	3330	5277	158	178	178	181	38	20	98	95	0	261	678	984	145	55	55	57	9	15	98	93	0	4.830	5.059	5.255	4.909	2.034	5.461	0.936	120	602	100	1201	3775	2.272	995	206	3152	623	399578	81407	82.868	69.000	0	0	0
3	9	14	"fimI"	"STM0544"	12580	17720	100	297	997	1433	143	174	174	176	35	19	87	70	0	262	1367	2258	165	56	56	57	9	15	100	98	0	0.597	0.628	0.629	0.589	1.942	0.630	0.969	80	434	100	329	2134	-0.744	123	206	823	1311	79774	109375	23.457	145.556	0	0	0
3	10	14	"aroA"	"STM0978"	12750	17720	110	7033	8637	6127	70	173	173	184	128	69	100	100	0	2701	3386	2403	70	56	56	59	38	64	100	100	0	2.594	2.542	2.625	2.593	1.481	2.585	0.859	80	522	100	9505	11794	1.375	6860	2645	8464	3330	690998	270910	66.039	87.553	0	0	0
3	11	14	"dam"	"STM3484"	12940	17720	110	708	4481	7708	172	167	167	179	129	72	93	75	0	215	1244	2079	167	54	54	58	38	65	95	77	0	3.360	3.625	3.538	3.206	1.770	3.773	0.950	80	516	100	702	5504	1.749	541	161	4314	1190	358463	99503	33.349	31.211	0	0	0
3	12	14	"pduW"	"STM2057"	13120	17720	120	289	375	231	61	165	165	168	31	18	80	65	0	2733	4618	4838	104	54	54	55	7	12	99	99	0	0.046	0.046	0.044	0.048	2.751	0.042	0.780	120	571	100	2803	4774	-4.433	124	2679	210	4564	44985	554200	6.677	651.857	0	0	0
3	13	14	""	"STM2695"	13280	17720	110	634	715	261	36	170	170	174	38	21	100	100	0	8381	10409	5005	48	57	57	86	237	275	100	100	0	0.056	0.053	0.054	0.054	1.297	0.051	0.934	80	474	100	8788	10897	-4.165	464	8324	545	10352	57209	832731	14.237	43.557	0	0	0
3	14	14	"yajR"	"STM0436"	13460	17720	110	4410	5353	2876	53	168	168	177	62	35	100	100	0	5827	6870	3606	52	60	60	96	237	246	100	100	0	0.736	0.761	0.787	0.764	1.272	0.773	0.940	80	498	100	10009	11995	-0.443	4242	5767	5185	6810	428256	549582	83.484	28.582	0	0	0
3	15	14	""	"STM0564"	13640	17720	110	856	930	286	30	165	165	172	57	33	100	100	0	12014	13007	4295	33	59	59	81	129	159	100	100	0	0.058	0.059	0.059	0.059	1.189	0.058	0.948	80	524	100	12646	13713	-4.113	691	11955	765	12948	74362	1040589	13.298	100.202	0	0	0
3	16	14	""	"STM0351"	13820	17730	110	310	335	100	29	164	164	167	35	20	98	96	0	4546	5391	2498	46	60	60	76	120	157	100	100	0	0.033	0.032	0.031	0.031	1.481	0.031	0.750	80	516	100	4632	5502	-4.941	146	4486	171	5331	26774	431258	4.800	44.292	0	0	0
3	17	14	"dsrB"	"STM1983"	14000	17730	130	497	998	1439	144	162	162	165	33	20	98	95	0	798	1898	3012	158	60	60	62	20	32	100	100	0	0.454	0.455	0.438	0.438	1.483	0.467	0.960	120	657	100	1073	2674	-1.139	335	738	836	1838	119798	227785	25.242	91.800	0	0	0
3	18	14	"yeiE"	"STM2201"	14170	17720	110	5213	5640	1749	31	164	164	169	67	39	100	100	0	8572	9531	3011	31	63	63	66	20	30	100	100	0	0.593	0.578	0.577	0.578	1.127	0.577	0.976	80	516	100	13558	14944	-0.753	5049	8509	5476	9468	451160	762453	81.657	473.250	0	0	0
3	19	14	"recB"	"STM2994"	14360	17740	50	258	256	63	24	165	165	165	31	18	75	58	0	615	641	226	35	69	69	71	11	15	100	100	0	0.170	0.159	0.163	0.124	1.991	0.174	0.539	12	104	100	639	663	-2.554	93	546	91	572	3074	7690	2.935	51.818	0	0	0
3	20	14	"EMPTY"	"EMPTY"	14530	17720	100	160	159	27	16	164	164	166	32	19	10	0	0	67	67	9	13	65	65	66	8	12	21	5	0	-2.000	-2.500	3.000	3.005	3.189	30.844	0.016	80	475	100	-2	-3	Error	-4	2	-5	2	12721	5340	-0.219	0.125	-75	0	0
3	21	14	"EMPTY"	"EMPTY"	14710	17730	100	165	174	37	21	169	169	173	40	23	17	5	0	72	73	13	17	70	70	71	9	12	21	5	0	-2.000	1.667	4.250	4.135	3.525	26.470	0.021	80	453	100	-2	8	Error	-4	2	5	3	13887	5875	0.025	0.222	-75	0	0
3	22	14	"EMPTY"	"EMPTY"	14880	17730	100	174	175	40	22	174	174	176	40	22	13	2	0	75	75	8	10	76	76	76	9	11	8	1	0	0.000	-1.000	4.400	5.262	3.146	61.752	0.005	80	452	100	-1	0	Error	0	-1	1	-1	13993	6018	-0.025	-0.111	-75	0	0
3	23	14	"EMPTY"	"EMPTY"	15060	17730	100	165	169	42	24	171	171	175	45	25	7	1	0	81	81	8	9	83	83	85	20	23	0	0	0	3.000	1.000	3.762	3.902	2.800	4.026	0.052	80	464	100	-8	-4	1.585	-6	-2	-2	-2	13522	6498	-0.133	-0.200	-75	0	0
3	24	14	"EMPTY"	"EMPTY"	15240	17730	100	171	175	32	18	169	169	172	35	20	17	1	0	94	95	9	9	95	95	96	21	21	1	0	0	-2.000	100000.000	3.625	3.360	3.265	10.947	0.055	80	496	100	1	6	Error	2	-1	6	0	13984	7568	0.086	-0.048	-75	0	0
4	1	1	"yjiX"	"STM4531"	15680	15440	110	477	760	813	106	171	171	192	161	83	62	48	0	277	485	588	121	64	64	85	147	172	58	41	0	1.437	1.399	1.266	1.424	2.063	1.386	0.916	80	529	100	519	1010	0.523	306	213	589	421	60793	38809	3.528	2.721	0	0	0
4	2	1	"yhjG"	"STM3610"	15870	15440	120	555	1102	1281	116	177	177	199	165	82	68	51	0	617	1312	1683	128	68	68	102	191	187	72	58	0	0.689	0.744	0.714	0.679	1.801	0.743	0.922	120	501	100	927	2169	-0.538	378	549	925	1244	132244	157423	5.473	6.335	0	0	0
4	3	1	"mtlD"	"STM3686"	16050	15440	120	8847	8908	2795	31	176	176	180	41	22	100	99	0	14280	14025	4019	28	64	64	68	18	26	100	100	0	0.610	0.625	0.616	0.600	1.290	0.629	0.980	120	432	100	22887	22693	-0.713	8671	14216	8732	13961	1068933	1683032	212.878	775.389	0	0	0
4	4	1	"ptsN"	"STM3322"	16230	15440	120	2157	4445	6477	145	175	175	175	36	20	99	97	0	544	955	1357	142	64	64	65	11	16	97	91	0	4.129	4.792	4.856	4.924	1.874	4.814	0.941	120	464	100	2462	5161	2.046	1982	480	4270	891	533439	114566	118.611	80.909	0	0	0
4	5	1	"yqjK"	"STM3231"	16420	15440	130	567	760	797	104	174	174	211	482	228	41	13	0	678	1154	1453	125	65	65	67	27	40	97	94	0	0.641	0.538	0.502	0.513	1.681	0.519	0.855	120	542	100	1006	1675	-0.641	393	613	586	1089	91174	138453	1.139	40.259	0	0	0
4	6	1	"yggT"	"STM3101"	16580	15440	110	12199	11596	3576	30	176	176	308	898	291	100	100	0	3394	3401	924	27	66	66	98	230	234	100	100	0	3.613	3.424	3.487	3.377	1.139	3.526	0.970	80	427	100	15351	14755	1.853	12023	3328	11420	3335	927714	272053	12.570	14.361	0	0	0
4	7	1	"hscC"	"STM0659"	16770	15440	120	1136	1104	231	20	172	172	255	698	273	93	0	0	25200	24152	4456	18	67	67	96	211	219	100	100	0	0.038	0.039	0.039	0.037	1.240	0.036	0.391	120	506	100	26097	25017	-4.704	964	25133	932	24085	132483	2898247	1.216	114.009	0	0	0
4	8	1	"ubiF"	"STM0671"	16950	15450	120	3071	3289	1598	48	176	176	178	39	21	100	100	0	5204	5786	2770	47	69	69	78	30	38	100	100	0	0.564	0.545	0.526	0.538	1.269	0.550	0.934	120	440	100	8030	8830	-0.827	2895	5135	3113	5717	394697	694273	79.769	190.267	0	0	0
4	9	1	"nagA"	"STM0683"	17130	15450	120	18264	17428	4264	24	176	176	179	44	24	100	100	0	16471	15486	4188	27	69	69	127	321	252	100	100	0	1.103	1.119	1.112	1.140	1.148	1.110	0.984	120	459	100	34490	32669	0.141	18088	16402	17252	15417	2091407	1858308	392.023	47.847	0	0	0
4	10	1	"ybfM"	"STM0687"	17310	15450	120	347	367	129	35	168	168	174	41	23	97	88	0	2772	2850	1142	40	74	74	102	171	167	99	98	0	0.066	0.072	0.065	0.069	1.711	0.068	0.675	120	469	100	2877	2975	-3.914	179	2698	199	2776	44098	341978	4.707	16.070	0	0	0
4	11	1	"apeE"	"STM0570"	17490	15450	120	1122	1213	455	37	167	167	173	41	23	100	100	0	3155	3272	1413	43	70	70	79	33	41	100	100	0	0.310	0.327	0.332	0.327	1.239	0.321	0.939	120	436	100	4040	4248	-1.692	955	3085	1046	3202	145543	392606	25.366	96.758	0	0	0
4	12	1	"ahpF"	"STM0609"	17660	15450	120	17277	18056	7880	43	182	182	192	61	31	100	100	0	5823	6061	2752	45	69	69	74	22	29	100	100	0	2.971	2.983	3.014	3.028	1.303	2.950	0.969	120	435	100	22849	23866	1.571	17095	5754	17874	5992	2166694	727376	292.852	272.136	0	0	0
4	13	1	"dlhH"	"STM3967"	17840	15450	120	6622	6161	2345	38	177	177	187	60	32	99	98	0	16013	14424	5379	37	69	69	75	25	33	100	100	0	0.404	0.417	0.411	0.404	1.270	0.415	0.974	120	448	100	22389	20339	-1.307	6445	15944	5984	14355	739378	1730905	99.567	573.960	0	0	0
4	14	1	"yigM"	"STM3963"	18020	15450	120	8319	8434	2550	30	169	169	177	55	31	100	100	0	16211	16686	4494	26	67	67	71	18	25	100	100	0	0.505	0.497	0.497	0.490	1.153	0.497	0.972	120	451	100	24294	24884	-0.986	8150	16144	8265	16619	1012119	2002282	150.127	923.056	0	0	0
4	15	1	"rhtC"	"STM3959"	18200	15460	120	5317	5148	1436	27	171	171	216	370	171	100	99	0	10185	10047	2812	27	72	72	105	236	224	100	100	0	0.509	0.499	0.508	0.499	1.150	0.500	0.961	120	466	100	15259	14952	-0.975	5146	10113	4977	9975	617808	1205606	13.330	42.127	0	0	0
4	16	1	"rarD"	"STM3955"	18380	15460	130	8917	9201	2763	30	168	168	205	354	172	100	99	0	15998	16746	4938	29	64	64	91	226	248	100	100	0	0.549	0.541	0.547	0.539	1.114	0.544	0.980	120	492	100	24683	25715	-0.865	8749	15934	9033	16682	1104071	2009570	25.412	73.695	0	0	0
4	17	1	"uvrD"	"STM3951"	18550	15450	130	1743	2389	2003	83	174	174	188	76	40	98	97	0	1129	1512	1364	90	64	64	72	41	56	100	96	0	1.473	1.530	1.549	1.558	1.336	1.522	0.953	120	502	100	2634	3663	0.559	1569	1065	2215	1448	286640	181435	28.961	35.122	0	0	0
4	18	1	"dapF"	"STM3947"	18730	15460	120	12387	13544	6627	48	192	192	235	140	59	100	100	0	4334	4556	2122	46	71	71	90	55	61	100	100	0	2.861	2.977	2.929	2.948	1.175	3.017	0.963	120	432	100	16458	17837	1.516	12195	4263	13352	4485	1625284	546725	95.064	81.200	0	0	0
4	19	1	"fklB"	"STM4397"	18910	15460	130	1920	4907	7352	149	186	186	251	296	117	77	70	0	457	1032	1496	144	65	65	96	149	155	66	57	0	4.423	4.882	4.651	4.943	1.762	4.979	0.951	120	515	100	2126	5688	2.145	1734	392	4721	967	588828	123894	15.730	6.282	0	0	0
4	20	1	"ytfK"	"STM4406"	19090	15460	120	257	366	314	85	175	175	193	131	67	35	19	0	284	533	711	133	63	63	85	255	300	46	25	0	0.371	0.406	0.417	0.427	2.517	0.431	0.924	120	477	100	303	661	-1.430	82	221	191	470	43933	63937	1.321	1.757	0	0	0
4	21	1	""	"STM4417"	19260	15460	120	500	693	602	86	172	172	187	101	54	80	65	0	492	682	723	106	64	64	91	260	285	66	40	0	0.766	0.843	0.821	0.819	1.577	0.835	0.916	120	462	100	756	1139	-0.384	328	428	521	618	83212	81842	5.010	2.273	0	0	0
4	22	1	""	"STM4421"	19440	15460	130	16020	14994	7269	48	175	175	188	77	40	100	100	0	18705	17196	8465	49	70	70	89	72	80	100	100	0	0.850	0.865	0.860	0.866	1.169	0.846	0.979	120	516	100	34480	31945	-0.234	15845	18635	14819	17126	1799235	2063464	192.286	237.597	0	0	0
4	23	1	""	"STM4425"	19620	15470	120	386	655	775	118	178	178	198	133	67	64	44	0	1766	3638	4363	119	71	71	83	40	48	100	96	0	0.123	0.134	0.124	0.142	2.266	0.119	0.531	120	446	100	1903	4044	-3.027	208	1695	477	3567	78655	436557	3.436	88.875	0	0	0
4	24	1	""	"STM4430"	19800	15460	130	1066	2260	2864	126	166	166	180	115	63	90	80	0	952	2298	3009	130	62	62	66	20	30	100	98	0	1.011	0.936	0.899	0.916	1.494	0.931	0.936	120	676	100	1790	4330	0.016	900	890	2094	2236	271200	275736	18.087	111.600	0	0	0
4	1	2	"sopE2"	"STM1855"	15700	15610	130	203	261	182	69	170	170	189	149	78	20	9	0	937	3211	4966	154	64	64	118	339	287	74	55	0	0.038	0.029	0.034	0.039	2.853	0.031	0.479	120	565	100	906	3238	-4.725	33	873	91	3147	31374	385316	0.483	9.124	0	0	0
4	2	2	""	"STM1731"	15900	15590	130	212	311	290	93	178	178	245	620	253	5	2	0	579	1763	3231	183	66	66	192	675	351	43	23	0	0.066	0.078	0.080	0.091	3.275	0.085	0.888	120	376	100	547	1830	-3.915	34	513	133	1697	37313	211524	0.106	2.327	0	0	0
4	3	2	"otsB"	"STM1929"	16060	15590	120	668	1038	1073	103	170	170	195	270	138	72	45	0	1594	2435	2694	110	65	65	75	75	100	98	96	0	0.326	0.366	0.365	0.361	1.669	0.380	0.921	120	331	100	2027	3238	-1.618	498	1529	868	2370	124567	292205	3.122	31.467	0	0	0
4	4	2	""	"STM4161"	16240	15590	120	223	279	186	66	172	172	177	51	28	50	23	0	368	672	906	134	64	64	68	31	45	96	90	0	0.168	0.176	0.174	0.179	2.650	0.184	0.773	120	368	100	355	715	-2.576	51	304	107	608	33500	80592	2.000	19.484	0	0	0
4	5	2	"rsd"	"STM4165"	16410	15600	120	358	553	690	124	177	177	275	681	247	10	6	0	525	995	1691	169	65	65	79	73	92	85	72	0	0.393	0.404	0.420	0.425	2.115	0.418	0.706	120	420	100	641	1306	-1.346	181	460	376	930	66419	119383	0.408	12.548	0	0	0
4	6	2	"hupA"	"STM4170"	16610	15590	110	3490	6019	8900	147	179	179	377	1050	278	90	75	0	375	565	743	131	65	65	103	235	228	61	20	0	10.681	11.680	11.449	11.248	1.488	12.042	0.901	80	366	100	3621	6340	3.417	3311	310	5840	500	481549	45220	5.373	1.966	0	0	0
4	7	2	""	"STM3121"	16770	15600	120	496	675	554	82	176	176	231	631	273	28	10	0	1049	1997	2057	103	65	65	83	177	213	85	76	0	0.325	0.258	0.243	0.239	1.729	0.254	0.933	120	351	100	1304	2431	-1.621	320	984	499	1932	80967	239633	0.704	10.814	0	0	0
4	8	2	"stfG"	"STM0200"	16960	15600	130	218	266	127	47	176	176	178	42	23	48	40	0	907	1759	2119	120	66	66	71	34	47	80	77	0	0.050	0.053	0.066	0.089	4.075	0.055	0.782	120	344	100	883	1783	-4.324	42	841	90	1693	31939	211103	2.095	49.647	0	0	0
4	9	2	"eutT"	"STM2467"	17110	15590	100	233	341	230	67	180	180	188	55	29	50	36	0	369	2472	3407	137	68	68	199	617	310	48	45	0	0.176	0.067	0.083	0.148	4.492	0.066	0.893	80	294	100	354	2565	-2.506	53	301	161	2404	27294	197759	2.782	3.684	0	0	0
4	10	2	"lexA"	"STM4237"	17310	15600	120	1792	5758	7448	129	176	176	181	50	27	82	74	0	312	944	1155	122	66	66	167	533	319	41	30	0	6.569	6.358	6.580	6.680	2.395	6.555	0.936	120	399	100	1862	6460	2.716	1616	246	5582	878	690985	113305	111.540	1.458	0	0	0
4	11	2	"prpC"	"STM0369"	17490	15600	120	276	305	127	41	170	170	175	36	20	80	63	0	1716	2151	1777	82	65	65	73	27	36	100	99	0	0.064	0.065	0.066	0.062	2.178	0.061	0.731	120	342	100	1757	2221	-3.961	106	1651	135	2086	36546	258108	3.611	76.963	0	0	0
4	12	2	"ushB"	"STM4064"	17670	15600	120	5333	10653	11470	107	182	182	191	53	27	100	99	0	1461	2799	2865	102	68	68	73	23	31	100	99	0	3.698	3.834	3.848	3.690	1.319	4.050	0.956	120	337	100	6544	13202	1.887	5151	1393	10471	2731	1278389	335856	197.396	118.522	0	0	0
4	13	2	"ptsJ"	"STM2436"	17850	15600	120	1466	2384	2454	102	188	188	201	73	36	100	99	0	2749	4327	4612	106	70	70	75	22	29	100	100	0	0.477	0.516	0.514	0.505	1.396	0.518	0.934	120	343	100	3957	6453	-1.068	1278	2679	2196	4257	286055	519266	29.904	193.273	0	0	0
4	14	2	"plsX"	"STM1192"	18020	15610	120	5890	11339	14264	125	183	183	195	77	39	100	100	2	1072	1887	2311	122	67	67	74	24	32	98	96	0	5.679	6.130	6.203	6.084	1.525	6.405	0.938	120	327	100	6712	12976	2.506	5707	1005	11156	1820	1360650	226448	144.727	75.542	0	0	0
4	15	2	"flgM"	"STM1172"	18180	15600	110	743	1134	1021	90	180	180	258	462	179	56	33	0	466	649	585	90	69	69	124	294	237	56	37	0	1.418	1.645	1.528	1.662	1.590	1.580	0.919	80	329	100	960	1534	0.504	563	397	954	580	90696	51917	1.896	1.786	0	0	0
4	16	2	"phsB"	"STM2064"	18380	15610	120	247	332	214	64	168	168	240	448	186	9	2	0	1239	2150	2661	123	68	68	119	285	239	79	70	0	0.067	0.079	0.080	0.096	3.563	0.073	0.563	120	349	100	1250	2246	-3.890	79	1171	164	2082	39831	258055	0.205	7.126	0	0	0
4	17	2	"tnpA_1"	"STM0946"	18550	15610	120	559	1679	3286	195	174	174	180	42	23	89	79	0	1296	4125	7444	180	68	68	77	43	55	92	87	0	0.314	0.371	0.333	0.341	2.082	0.412	0.923	120	316	100	1613	5562	-1.673	385	1228	1505	4057	201452	495048	35.690	94.140	0	0	0
4	18	2	"orf6"	"PSLT014"	18730	15610	130	1215	4712	7432	157	188	188	219	133	60	78	65	0	844	3477	5515	158	74	74	91	63	69	78	71	0	1.334	1.329	1.323	1.432	2.254	1.311	0.940	120	356	100	1797	7927	0.416	1027	770	4524	3403	565453	417279	33.782	53.746	0	0	0
4	19	2	"mig-14"	"STM2782"	18880	15600	110	1945	5867	7719	131	193	193	298	383	128	62	58	0	831	2346	3003	128	75	75	119	190	159	63	58	0	2.317	2.498	2.461	2.487	2.051	2.665	0.966	80	325	100	2508	7945	1.213	1752	756	5674	2271	469356	187661	14.540	11.721	0	0	0
4	20	2	"thiD"	"STM2146"	19070	15610	110	313	480	378	78	187	187	249	339	136	28	15	0	632	1429	1856	129	70	70	117	321	274	57	47	0	0.224	0.216	0.230	0.318	2.979	0.188	0.830	80	386	100	688	1652	-2.157	126	562	293	1359	38413	114350	0.681	4.087	0	0	0
4	21	2	"rfaY"	"STM3716"	19260	15620	120	1939	2884	2453	85	175	175	184	81	44	99	98	0	675	990	872	88	67	67	98	279	284	76	52	0	2.901	2.935	2.913	2.960	1.377	2.842	0.819	120	408	100	2372	3632	1.537	1764	608	2709	923	346100	118805	33.333	3.197	0	0	0
4	22	2	"prgH"	"STM2874"	19440	15610	130	237	1004	2091	208	177	177	182	40	21	55	42	0	199	2416	5934	245	67	67	73	34	46	78	68	0	0.455	0.352	0.366	0.399	2.707	0.331	0.970	120	408	100	192	3176	-1.138	60	132	827	2349	120438	289876	20.550	68.912	0	0	0
4	23	2	"orgA"	"STM2869"	19630	15610	120	893	2883	4135	143	174	174	179	42	23	87	77	0	259	1287	1906	148	66	66	73	31	42	72	63	0	3.725	2.219	2.545	3.017	2.618	2.293	0.925	120	382	100	912	3930	1.897	719	193	2709	1221	345941	154499	64.381	39.161	0	0	0
4	24	2	"livH"	"STM3563"	19800	15620	110	302	1804	4015	222	167	167	171	46	26	63	55	0	95	1032	2534	245	65	65	70	22	31	55	47	0	4.500	1.693	2.209	2.658	2.751	1.574	0.961	80	417	100	165	2604	2.170	135	30	1637	967	144330	82577	35.500	43.727	0	0	0
4	1	3	"hisJ"	"STM2354"	15710	15770	120	2105	4321	5186	120	170	170	174	37	21	85	78	0	991	2455	3021	123	64	64	85	264	310	64	55	0	2.087	1.736	1.545	1.698	2.740	1.811	0.822	120	487	100	2862	6542	1.062	1935	927	4151	2391	518513	294563	112.081	8.977	0	0	0
4	2	3	"hisI"	"STM2078"	15870	15760	110	866	3679	4999	135	174	174	326	993	304	45	36	0	504	2838	3842	135	65	65	226	824	364	43	40	0	1.576	1.264	1.570	1.751	3.765	1.340	0.823	80	386	100	1131	6278	0.657	692	439	3505	2773	294292	227003	3.377	3.170	0	0	0
4	3	3	"glyA"	"STM2555"	16050	15760	110	489	2628	4260	162	174	174	402	1154	287	35	23	0	137	704	1126	159	66	66	199	730	366	23	15	0	4.437	3.846	3.838	4.077	2.913	3.684	0.667	80	433	100	386	3092	2.149	315	71	2454	638	210201	56301	1.929	0.692	0	0	0
4	4	3	"fliD"	"STM1960"	16230	15770	100	403	1645	2104	127	173	173	295	730	247	36	31	0	168	775	981	126	66	66	105	203	193	43	38	0	2.255	2.076	2.412	2.212	2.949	2.187	0.880	80	398	100	332	2181	1.173	230	102	1472	709	131619	62038	1.849	3.300	0	0	0
4	5	3	"asrC"	"STM2550"	16410	15770	110	260	426	328	76	178	178	201	141	70	41	33	0	523	1458	1810	124	66	66	117	302	258	57	43	0	0.179	0.178	0.184	0.315	4.743	0.174	0.672	80	441	100	539	1640	-2.478	82	457	248	1392	34092	116619	1.596	4.440	0	0	0
4	6	3	"moeA"	"STM0846"	16600	15770	120	979	3513	4477	127	186	186	231	321	138	56	50	0	515	2000	2605	130	67	67	111	281	253	53	45	0	1.770	1.721	1.685	1.878	2.867	1.793	0.817	120	501	100	1241	5260	0.824	793	448	3327	1933	421533	240021	10.224	6.722	0	0	0
4	7	3	"cbiN"	"STM2022"	16780	15770	130	267	318	139	43	183	183	209	239	114	22	2	0	509	723	563	77	67	67	70	17	24	99	99	0	0.190	0.206	0.190	0.188	2.093	0.186	0.494	120	414	100	526	791	-2.396	84	442	135	656	38188	86797	0.456	38.412	0	0	0
4	8	3	"cobU"	"STM2018"	16940	15770	130	241	632	686	108	176	176	190	84	44	44	40	0	174	909	1205	132	65	65	74	82	110	52	47	0	0.596	0.540	0.652	1.003	3.842	0.541	0.866	120	424	100	174	1300	-0.746	65	109	456	844	75816	109131	5.262	10.183	0	0	0
4	9	3	"uhpA"	"STM3790"	17130	15780	120	996	2343	2988	127	171	171	185	85	45	87	80	0	525	1212	1530	126	64	64	120	417	347	54	36	0	1.790	1.892	1.894	1.862	2.610	2.028	0.817	120	463	100	1286	3320	0.840	825	461	2172	1148	281191	145444	25.388	2.619	0	0	0
4	10	3	"trpD"	"STM1724"	17310	15780	120	333	570	484	84	168	168	173	69	39	56	50	0	561	1726	2021	117	63	63	67	16	23	83	77	0	0.331	0.242	0.251	0.303	3.816	0.221	0.794	120	424	100	663	2065	-1.594	165	498	402	1663	68389	207179	5.754	103.688	0	0	0
4	11	3	"sulA"	"STM1071"	17490	15780	120	362	636	673	105	168	168	171	34	19	85	70	0	594	1269	1706	134	62	62	65	15	23	98	96	0	0.365	0.388	0.406	0.379	2.540	0.363	0.778	120	422	100	726	1675	-1.455	194	532	468	1207	76304	152235	13.676	80.267	0	0	0
4	12	3	"rfaL"	"STM3713"	17670	15780	120	2196	4959	5972	120	173	173	179	43	24	96	91	0	1039	2234	2645	118	63	63	67	16	23	96	94	0	2.073	2.205	2.113	2.190	2.300	2.387	0.813	120	385	100	2999	6957	1.052	2023	976	4786	2171	595090	268058	111.163	135.438	0	0	0
4	13	3	"bglX"	"STM2166"	17830	15790	120	2105	5164	9290	179	182	182	219	257	117	84	75	0	1106	2293	4238	184	66	66	106	344	324	69	58	0	1.849	2.237	2.264	2.276	2.400	2.263	0.918	120	410	100	2963	7209	0.887	1923	1040	4982	2227	619664	275144	19.241	6.358	0	0	0
4	14	3	""	"STM0347"	18020	15780	130	239	309	258	83	177	177	195	114	58	28	12	0	534	1163	2027	174	65	65	93	269	289	58	45	0	0.132	0.120	0.131	0.152	3.973	0.116	0.697	120	489	100	531	1230	-2.919	62	469	132	1098	37056	139592	1.000	3.978	0	0	0
4	15	3	""	"STM1043"	18200	15780	130	236	413	481	116	169	169	198	166	83	32	19	0	424	1642	2865	174	64	64	86	109	126	65	53	0	0.186	0.155	0.181	0.210	3.649	0.137	0.687	120	454	100	427	1822	-2.426	67	360	244	1578	49502	196993	1.295	14.275	0	0	0
4	16	3	""	"PSLT025"	18370	15780	130	236	342	337	98	165	165	191	164	85	20	13	0	456	899	1193	132	64	64	81	108	133	75	63	0	0.181	0.212	0.193	0.225	3.158	0.226	0.706	120	413	100	463	1012	-2.465	71	392	177	835	41067	107842	0.921	7.574	0	0	0
4	17	3	"orf319"	"STM1389"	18550	15780	120	1079	3130	4946	158	176	176	183	49	26	92	90	0	894	2423	3951	163	65	65	73	28	38	96	90	0	1.089	1.253	1.289	1.280	2.605	1.289	0.787	120	390	100	1732	5312	0.123	903	829	2954	2358	375643	290732	60.143	83.929	0	0	0
4	18	3	"yfeJ"	"STM2437"	18730	15790	130	489	995	1620	162	182	182	187	46	24	84	75	0	592	1649	3110	188	69	69	77	35	45	94	85	0	0.587	0.515	0.484	0.530	2.599	0.511	0.938	120	450	100	830	2393	-0.769	307	523	813	1580	119340	197831	17.565	44.914	0	0	0
4	19	3	""	"PSLT087"	18920	15790	120	228	336	484	144	182	182	241	331	137	5	4	0	1301	2067	2544	123	70	70	95	153	161	90	85	0	0.037	0.077	0.050	0.054	2.983	0.062	0.133	120	430	100	1277	2151	-4.742	46	1231	154	1997	40346	248037	0.287	12.889	0	0	0
4	20	3	"traU"	"PSLT092"	19080	15790	120	292	393	304	77	177	177	192	126	65	48	26	0	3378	5949	8100	136	69	69	84	73	86	97	95	0	0.035	0.037	0.040	0.041	2.736	0.035	0.641	120	410	100	3424	6096	-4.847	115	3309	216	5880	47196	713889	1.595	80.342	0	0	0
4	21	3	"trbE"	"PSLT096"	19250	15790	100	232	314	310	98	176	176	179	42	23	58	31	0	516	1324	2778	209	68	68	118	231	195	75	48	0	0.125	0.110	0.115	0.123	3.407	0.108	0.899	80	360	100	504	1394	-3.000	56	448	138	1256	25081	105911	3.214	5.221	0	0	0
4	22	3	"traH"	"PSLT100"	19450	15800	130	541	1093	1499	137	177	177	184	48	26	90	85	0	2818	6674	10368	155	67	67	96	191	198	93	88	0	0.132	0.139	0.138	0.147	2.282	0.132	0.849	120	485	100	3115	7523	-2.918	364	2751	916	6607	131138	800873	18.938	34.440	0	0	0
4	23	3	"trbH"	"PSLT105"	19620	15800	120	1193	3166	5078	160	176	176	181	50	27	97	91	0	963	2803	4415	157	66	66	68	14	20	98	97	0	1.134	1.092	1.107	1.140	2.118	1.141	0.794	120	409	100	1914	5727	0.181	1017	897	2990	2737	379927	336382	59.700	195.357	0	0	0
4	24	3	"traX"	"PSLT110"	19800	15800	130	605	712	636	89	165	165	173	56	32	96	90	0	2483	2974	2752	92	64	64	67	15	22	100	100	0	0.182	0.188	0.171	0.179	1.766	0.180	0.801	120	599	100	2859	3457	-2.459	440	2419	547	2910	85426	356923	9.625	193.800	0	0	0
4	1	4	""	"STM2717"	15700	15950	120	179	188	48	25	165	165	168	33	19	35	17	0	350	517	575	111	66	66	68	20	29	96	91	0	0.049	0.051	0.084	0.086	4.045	0.050	0.196	120	513	100	298	474	-4.342	14	284	23	451	22601	62037	0.606	22.450	0	0	0
4	2	4	""	"STM2739"	15880	15950	120	575	857	1011	117	171	171	250	734	293	25	8	0	2507	3519	4037	114	68	68	117	474	405	90	85	0	0.166	0.199	0.169	0.167	1.720	0.215	0.874	120	448	100	2843	4137	-2.594	404	2439	686	3451	102881	422318	0.827	7.177	0	0	0
4	3	4	""	"STM1616"	16060	15950	120	282	410	357	87	170	170	220	482	219	13	4	0	898	1594	2171	136	68	68	81	119	146	88	83	0	0.135	0.157	0.153	0.163	2.087	0.155	0.885	120	462	100	942	1766	-2.890	112	830	240	1526	49224	191326	0.394	12.714	0	0	0
4	4	4	"rimL"	"STM1611"	16240	15950	120	929	1180	783	66	173	173	193	142	73	97	90	0	1610	1944	1406	72	68	68	83	118	142	100	96	0	0.490	0.537	0.488	0.510	1.648	0.509	0.797	120	473	100	2298	2883	-1.028	756	1542	1007	1876	141577	233295	6.951	15.771	0	0	0
4	5	4	"osmB"	"STM1705"	16430	15950	110	323	476	507	106	177	177	191	84	43	68	43	0	263	498	671	134	69	69	100	243	243	43	20	0	0.753	0.697	0.703	0.660	2.731	0.705	0.848	80	428	100	340	728	-0.410	146	194	299	429	38107	39814	3.393	1.638	0	0	0
4	6	4	"mppA"	"STM1679"	16590	15950	110	4643	5933	4400	74	185	185	225	295	131	100	100	0	2326	2877	1988	69	70	70	82	94	114	100	100	0	1.976	2.048	2.064	2.030	1.307	2.170	0.902	80	422	100	6714	8555	0.983	4458	2256	5748	2807	474623	230184	19.349	29.734	0	0	0
4	7	4	"rnhB"	"STM0230"	16790	15960	130	6351	8536	7285	85	188	188	325	1127	346	95	90	0	1744	1789	850	47	69	69	87	126	144	96	94	0	3.679	4.853	3.540	4.205	1.592	7.602	0.661	120	437	100	7838	10068	1.879	6163	1675	8348	1720	1024298	214706	7.286	13.508	0	0	0
4	8	4	"speE"	"STM0166"	16930	15960	130	9023	9628	3604	37	172	172	302	1120	370	100	99	0	768	806	295	36	64	64	78	98	125	100	99	0	12.572	12.744	12.599	12.796	1.234	13.402	0.933	120	447	100	9555	10198	3.652	8851	704	9456	742	1155317	96767	8.327	7.429	0	0	0
4	9	4	"yaeB"	"STM0243"	17140	15950	130	1243	2798	4253	152	168	168	198	287	144	84	65	0	825	1567	2428	154	62	62	67	35	52	96	90	0	1.409	1.748	1.759	1.729	1.996	1.885	0.813	120	512	100	1838	4135	0.495	1075	763	2630	1505	335803	188092	9.059	42.857	0	0	0
4	10	4	"cobS"	"STM2017"	17310	15950	110	1003	1544	1766	114	168	168	171	40	23	97	95	0	1298	2196	2816	128	62	62	67	26	38	98	98	0	0.676	0.645	0.606	0.627	1.578	0.613	0.836	80	405	100	2071	3510	-0.566	835	1236	1376	2134	123526	175702	34.325	81.885	0	0	0
4	11	4	"yeeI"	"STM2001"	17490	15960	120	348	450	341	75	167	167	169	39	23	83	71	0	785	1178	1339	113	62	62	66	25	37	95	90	0	0.250	0.254	0.236	0.272	2.616	0.235	0.835	120	437	100	904	1399	-1.998	181	723	283	1116	53950	141377	7.205	44.480	0	0	0
4	12	4	"fixX"	"STM0078"	17660	15960	130	202	232	105	45	167	167	173	57	32	33	18	0	358	571	647	113	62	62	65	18	27	96	92	0	0.118	0.128	0.137	0.132	3.398	0.122	0.564	120	463	100	331	574	-3.080	35	296	65	509	27839	68504	1.035	28.111	0	0	0
4	13	4	"ubiC"	"STM4233"	17830	15950	110	2031	2695	2580	95	176	176	274	552	201	97	87	0	1513	1958	1778	90	64	64	144	482	334	93	83	0	1.280	1.330	1.293	1.306	1.476	1.358	0.789	80	400	100	3304	4413	0.356	1855	1449	2519	1894	215562	156668	4.386	3.763	0	0	0
4	14	4	"yjbJ"	"STM4240"	18020	15970	110	317	435	551	126	181	181	271	524	193	11	3	0	367	623	1170	187	63	63	137	457	333	33	11	0	0.447	0.454	0.452	0.451	2.261	0.446	0.701	80	447	100	440	814	-1.160	136	304	254	560	34785	49813	0.313	1.063	0	0	0
4	15	4	"yjcE"	"STM4269"	18200	15960	120	625	891	831	93	176	176	199	112	56	96	85	0	2155	3045	3356	110	63	63	71	38	53	100	100	0	0.215	0.240	0.228	0.234	1.391	0.229	0.872	120	456	100	2541	3697	-2.220	449	2092	715	2982	106878	365427	6.179	78.263	0	0	0
4	16	4	"zur"	"STM4241"	18380	15960	120	1494	2301	2550	110	178	178	194	92	47	100	98	0	1287	1977	2291	115	63	63	66	18	27	100	100	0	1.075	1.109	1.082	1.104	1.434	2.273	0.617	120	401	100	2540	4037	0.105	1316	1224	2123	1914	276169	237218	22.902	106.167	0	0	0
4	17	4	"yfcZ"	"STM2390"	18550	15960	120	438	539	312	57	182	182	191	56	29	95	83	0	830	1014	730	71	64	64	70	43	61	99	99	0	0.334	0.376	0.361	0.344	1.459	0.389	0.897	120	398	100	1022	1307	-1.581	256	766	357	950	64659	121673	6.214	21.953	0	0	0
4	18	4	""	"STM2372"	18730	15970	120	945	2476	3741	151	180	180	187	51	27	95	89	0	1222	2829	4330	153	65	65	72	43	59	96	92	0	0.661	0.831	0.773	0.789	1.781	0.831	0.887	120	404	100	1922	5060	-0.597	765	1157	2296	2764	297100	339449	44.882	64.116	0	0	0
4	19	4	"ylaC"	"STM0471"	18910	15960	130	756	4327	8632	199	175	175	198	140	70	74	67	0	195	789	1486	188	66	66	71	26	36	74	63	0	4.504	5.743	5.471	5.376	2.384	6.423	0.822	120	419	100	710	4875	2.171	581	129	4152	723	519299	94724	29.493	27.615	0	0	0
4	20	4	"ybaP"	"STM0496"	19090	15970	120	849	1519	1977	130	174	174	199	144	72	85	78	0	1219	1964	2859	145	66	66	75	59	78	98	95	0	0.585	0.709	0.699	0.710	1.661	0.680	0.841	120	397	100	1828	3243	-0.772	675	1153	1345	1898	182296	235672	9.167	32.017	0	0	0
4	21	4	"ybbS"	"STM0514"	19260	15970	130	388	620	630	101	172	172	179	42	23	92	80	0	1643	3021	4446	147	64	64	92	189	205	93	83	0	0.137	0.152	0.148	0.166	1.975	0.130	0.817	120	457	100	1795	3405	-2.870	216	1579	448	2957	74396	362480	10.500	15.497	0	0	0
4	22	4	"folD"	"STM0542"	19440	15970	120	1349	3175	6023	189	180	180	188	72	38	98	91	0	690	1499	2702	180	66	66	71	38	53	95	90	0	1.873	2.090	2.069	2.064	1.798	2.680	0.827	120	410	100	1793	4428	0.906	1169	624	2995	1433	380982	179853	41.486	37.579	0	0	0
4	23	4	"ybdG"	"STM0569"	19620	15970	120	5938	8557	7329	85	184	184	213	287	134	100	100	0	4679	6539	5599	85	68	68	75	60	80	100	100	0	1.248	1.294	1.301	1.296	1.415	1.308	0.928	120	390	100	10365	14844	0.319	5754	4611	8373	6471	1026795	784729	29.073	107.733	0	0	0
4	24	4	"fepB"	"STM0594"	19800	15980	120	646	1005	1110	110	172	172	194	249	128	72	48	0	747	1176	1433	121	63	63	69	51	73	98	96	0	0.693	0.748	0.713	0.706	1.683	0.755	0.877	120	505	100	1158	1946	-0.529	474	684	833	1113	120599	141161	3.257	21.706	0	0	0
4	1	5	"slp"	"STM1819"	15710	16120	120	3506	3821	2409	63	169	169	174	41	23	99	99	0	1988	2066	1168	56	69	69	71	18	25	100	99	0	1.739	1.829	1.809	1.767	1.449	2.014	0.882	120	478	100	5256	5649	0.798	3337	1919	3652	1997	458460	247978	88.951	110.833	0	0	0
4	2	5	"hemK"	"STM1775"	15880	16130	120	2090	3566	4093	114	172	172	177	39	22	100	98	0	789	1312	1469	111	71	71	73	14	19	99	98	0	2.671	2.735	2.819	2.838	1.985	3.006	0.800	120	387	100	2636	4635	1.418	1918	718	3394	1241	427885	157398	86.897	88.500	0	0	0
4	3	5	"ychK"	"STM1754"	16060	16130	120	4605	5105	2942	57	177	177	181	45	24	100	99	0	2483	2706	1439	53	72	72	74	15	20	100	99	0	1.837	1.871	1.844	1.868	1.340	2.027	0.886	120	412	100	6839	7562	0.877	4428	2411	4928	2634	612638	324700	109.422	175.467	0	0	0
4	4	5	"sdaA"	"STM1826"	16240	16120	120	9441	12597	11386	90	178	178	199	188	94	98	98	0	2154	2882	2522	87	70	70	85	201	236	98	93	0	4.445	4.416	4.364	4.249	1.575	4.714	0.877	120	432	100	11347	15231	2.152	9263	2084	12419	2812	1511634	345894	65.947	13.915	0	0	0
4	5	5	"minC"	"STM1814"	16420	16130	120	6572	6705	3272	48	178	178	212	303	142	99	99	0	1601	1631	739	45	70	70	86	120	139	99	98	0	4.176	4.181	4.186	4.172	1.292	4.390	0.932	120	452	100	7925	8088	2.062	6394	1531	6527	1561	804590	195691	21.429	12.875	0	0	0
4	6	5	"ycgR"	"STM1798"	16600	16130	120	1267	1482	988	66	172	172	189	174	92	96	94	0	2076	2439	1601	65	68	68	76	72	94	99	97	0	0.545	0.553	0.548	0.562	1.614	0.575	0.797	120	421	100	3103	3681	-0.875	1095	2008	1310	2371	177870	292628	7.431	32.819	0	0	0
4	7	5	"yihA"	"STM4001"	16770	16130	120	646	1896	3342	176	170	170	284	1173	413	31	18	0	418	1303	2280	174	66	66	77	94	122	71	61	0	1.352	1.395	1.517	1.540	2.441	1.523	0.841	120	380	100	828	2963	0.435	476	352	1726	1237	227506	156374	1.374	13.043	0	0	0
4	8	5	"oxyR"	"STM4125"	16950	16140	120	978	3964	7292	183	167	167	284	1130	397	43	32	0	296	1235	2228	180	65	65	123	608	494	34	25	0	3.511	3.245	3.548	3.531	2.161	3.441	0.892	120	412	100	1042	4967	1.812	811	231	3797	1170	475671	148234	3.257	1.829	0	0	0
4	9	5	"yneB"	"STM4078"	17130	16140	120	428	782	1014	129	168	168	170	36	21	89	84	0	1171	2260	3499	154	62	62	64	9	14	99	96	0	0.234	0.279	0.253	0.285	2.401	0.252	0.749	120	425	100	1369	2812	-2.093	260	1109	614	2198	93867	271213	17.000	244.000	0	0	0
4	10	5	"pfkA"	"STM4062"	17290	16140	110	2572	3792	4473	117	175	175	373	1405	376	61	43	0	892	1185	1264	106	62	62	113	360	318	70	53	0	2.888	3.221	3.288	3.049	1.773	3.327	0.929	80	421	100	3227	4740	1.530	2397	830	3617	1123	303377	94822	2.433	2.978	0	0	0
4	11	5	"rhaR"	"STM4049"	17480	16140	120	216	284	244	85	174	174	354	1341	378	0	0	0	579	1555	2896	186	63	63	109	343	314	55	45	0	0.081	0.074	0.085	0.111	4.775	0.291	0.060	120	463	100	558	1602	-3.619	42	516	110	1492	34046	186547	-0.052	4.216	0	0	0
4	12	5	"yihZ"	"STM4028"	17660	16150	110	1998	2693	2937	109	172	172	178	62	34	98	95	0	794	981	891	90	60	60	63	18	28	100	98	0	2.488	2.737	2.579	2.521	1.481	2.959	0.926	80	383	100	2560	3442	1.315	1826	734	2521	921	215469	78486	40.565	51.000	0	0	0
4	13	5	"rpsK"	"STM3417"	17840	16140	120	10562	15476	13150	84	181	181	232	371	159	100	100	1	119	142	74	52	61	61	85	257	302	5	0	0	178.983	188.827	192.281	188.933	1.597	194.928	0.854	120	469	100	10439	15376	7.484	10381	58	15295	81	1857116	17087	41.089	0.222	0	0	0
4	14	5	"rplF"	"STM3425"	18020	16150	120	9730	15146	17255	113	196	196	226	114	50	98	97	1	97	133	109	81	61	61	72	68	94	25	15	0	264.833	207.639	237.942	194.818	2.540	204.056	0.600	120	479	100	9570	15022	8.049	9534	36	14950	72	1817469	16015	130.877	0.897	0	0	0
4	15	5	"rplN"	"STM3430"	18200	16150	120	5773	7506	7074	94	189	189	212	109	51	99	96	0	91	102	44	43	61	61	66	34	51	44	17	0	186.133	178.463	170.404	172.089	2.389	197.224	0.698	120	399	100	5614	7358	7.540	5584	30	7317	41	900749	12273	66.917	1.059	0	0	0
4	16	5	"rpsC"	"STM3434"	18370	16140	120	4856	13451	18012	133	186	186	208	102	49	100	97	3	116	261	417	159	62	62	68	42	61	58	36	0	86.481	66.658	94.373	86.647	2.115	61.547	0.608	120	371	100	4724	13464	6.434	4670	54	13265	199	1614158	31351	129.833	4.595	0	0	0
4	17	5	"rplW"	"STM3438"	18550	16140	120	8445	11189	10298	92	182	182	198	77	38	100	99	0	114	136	78	57	63	63	70	48	68	55	24	0	162.020	150.781	161.353	157.322	1.796	156.389	0.783	120	388	100	8314	11080	7.340	8263	51	11007	73	1342706	16353	142.740	1.375	0	0	0
4	18	5	"ppiA"	"STM3472"	18720	16140	130	2141	3416	4026	117	180	180	187	48	25	100	99	0	987	1480	1645	111	63	63	70	46	65	98	95	0	2.122	2.284	2.191	2.217	1.528	2.498	0.917	120	417	100	2885	4653	1.086	1961	924	3236	1417	409875	177625	67.271	30.652	0	0	0
4	19	5	"argI"	"STM4469"	18910	16140	120	430	595	562	94	175	175	192	97	50	80	56	0	1727	2175	1900	87	63	63	68	23	33	100	99	0	0.153	0.199	0.159	0.167	2.082	0.201	0.557	120	409	100	1919	2532	-2.706	255	1664	420	2112	71374	260946	4.155	91.609	0	0	0
4	20	5	"trpS2"	"STM4508"	19080	16150	120	435	579	525	90	170	170	188	97	51	73	56	0	1386	2611	2847	109	63	63	69	23	33	100	97	0	0.200	0.161	0.154	0.170	2.046	0.152	0.766	120	406	100	1588	2957	-2.320	265	1323	409	2548	69434	313320	4.031	110.522	0	0	0
4	21	5	"dnaT"	"STM4544"	19270	16150	120	694	2563	4584	178	169	169	177	45	25	87	75	0	341	1640	2911	177	63	63	68	26	38	85	74	0	1.888	1.518	1.568	1.585	2.188	1.589	0.932	120	414	100	803	3971	0.917	525	278	2394	1577	307522	196781	53.022	60.462	0	0	0
4	22	5	"lplA"	"STM4576"	19430	16140	110	667	2307	4616	200	179	179	225	409	181	56	46	0	749	2685	5413	201	64	64	121	512	423	57	46	0	0.712	0.812	0.825	0.819	1.958	0.812	0.944	80	385	100	1173	4749	-0.489	488	685	2128	2621	184563	214830	5.090	5.008	0	0	0
4	23	5	""	"STM4596"	19620	16150	130	476	960	1229	128	182	182	241	448	185	40	25	0	885	1857	2649	142	65	65	118	465	394	60	46	0	0.359	0.434	0.403	0.412	1.875	0.450	0.810	120	471	100	1114	2570	-1.480	294	820	778	1792	115153	222874	1.605	3.740	0	0	0
4	24	5	"rph"	"STM3734"	19790	16150	120	3576	5432	5736	105	167	167	195	257	131	92	87	0	1047	1241	1098	88	62	62	69	54	78	92	86	0	3.461	4.466	4.230	4.374	1.584	5.533	0.880	120	484	100	4394	6444	1.791	3409	985	5265	1179	651886	148961	20.377	21.704	0	0	0
4	1	6	"yhgI"	"STM3511"	15700	16300	120	6756	10539	12428	117	176	176	183	48	26	100	99	2	719	1143	1537	134	71	71	73	12	16	99	97	0	10.154	9.667	9.205	10.273	1.783	9.939	0.726	120	521	100	7228	11435	3.344	6580	648	10363	1072	1264638	137217	215.750	89.167	0	0	0
4	2	6	"yhcK"	"STM3340"	15880	16300	120	1680	2710	3337	123	173	173	181	53	29	99	95	0	1283	1784	2381	133	73	73	76	16	21	100	99	0	1.245	1.483	1.365	1.451	2.193	1.482	0.697	120	401	100	2717	4248	0.317	1507	1210	2537	1711	325233	214132	47.717	106.750	0	0	0
4	3	6	"yhcC"	"STM3329"	16060	16310	120	432	464	197	42	178	178	196	103	52	86	64	0	2916	3035	1579	52	74	74	99	224	226	98	95	0	0.089	0.097	0.092	0.092	1.676	0.092	0.709	120	430	100	3096	3247	-3.484	254	2842	286	2961	55641	364199	2.602	13.107	0	0	0
4	4	6	"murA"	"STM3307"	16220	16300	110	6987	8961	7552	84	183	183	526	2261	429	87	78	0	1198	1451	1098	75	70	70	130	350	269	88	73	0	6.032	6.356	6.559	6.529	1.790	7.412	0.737	80	390	100	7932	10159	2.593	6804	1128	8778	1381	716917	116102	3.731	3.774	0	0	0
4	5	6	"rbfA"	"STM3285"	16400	16300	110	5907	6691	3998	59	184	184	709	2735	385	85	55	0	656	720	381	52	69	69	148	373	252	78	27	0	9.750	9.995	9.456	9.721	1.585	10.815	0.785	80	423	100	6310	7158	3.285	5723	587	6507	651	535288	57586	2.187	1.534	0	0	0
4	6	6	"yhbT"	"STM3273"	16590	16300	120	2105	3779	4507	119	176	176	376	1628	432	59	30	0	1012	1631	1886	115	69	69	114	338	296	81	60	0	2.046	2.307	2.125	2.266	2.107	2.928	0.630	120	463	100	2872	5165	1.033	1929	943	3603	1562	453494	195769	2.090	4.488	0	0	0
4	7	6	""	"STM3155"	16780	16310	120	339	573	1215	212	172	172	187	126	67	59	37	0	310	521	676	129	69	69	128	617	482	17	7	0	0.693	0.887	0.635	0.730	3.100	1.893	0.310	120	427	100	408	853	-0.529	167	241	401	452	68712	62491	3.063	0.637	0	0	0
4	8	6	"nupG"	"STM3113"	16960	16310	110	644	974	827	84	166	166	186	137	73	96	85	0	3407	4991	5193	104	67	67	138	674	488	96	90	0	0.143	0.164	0.158	0.163	1.600	0.146	0.811	80	358	100	3818	5732	-2.805	478	3340	808	4924	77904	399306	5.752	7.200	0	0	0
4	9	6	"gshB"	"STM3095"	17130	16310	120	1803	5263	10815	205	170	170	175	39	22	97	94	0	642	2034	4171	205	65	65	66	11	16	97	95	0	2.830	2.587	2.668	2.700	2.655	2.771	0.799	120	416	100	2210	7062	1.501	1633	577	5093	1969	631531	244085	130.462	178.909	0	0	0
4	10	6	""	"STM3075"	17310	16310	110	226	347	367	105	178	178	290	874	301	8	0	0	617	1427	2306	161	66	66	96	247	257	70	52	0	0.087	0.124	0.108	0.089	3.894	0.102	0.583	80	409	100	599	1530	-3.521	48	551	169	1361	27745	114165	0.065	5.389	0	0	0
4	11	6	"iciA"	"STM3064"	17490	16310	120	446	892	1146	128	178	178	186	75	40	85	67	0	785	1722	2471	143	66	66	71	36	50	97	92	0	0.373	0.431	0.373	0.389	2.517	0.396	0.752	120	392	100	987	2370	-1.424	268	719	714	1656	106994	206590	9.413	45.861	0	0	0
4	12	6	"fldB"	"STM3045"	17660	16310	120	770	1773	2756	155	170	170	174	47	27	93	84	0	698	1824	2954	161	62	62	64	13	20	99	97	0	0.943	0.910	0.835	0.910	2.488	0.928	0.754	120	387	100	1236	3365	-0.084	600	636	1603	1762	212784	218914	34.021	135.385	0	0	0
4	13	6	"nadE"	"STM1310"	17840	16310	120	1011	3712	8510	229	174	174	192	157	81	78	66	0	624	2108	4508	213	61	61	69	92	133	78	70	0	1.487	1.728	1.549	1.554	2.602	1.907	0.917	120	427	100	1400	5585	0.572	837	563	3538	2047	445481	252919	22.420	22.163	0	0	0
4	14	6	"ydiE"	"STM1346"	18000	16310	60	342	518	373	72	200	200	256	264	103	34	25	0	145	273	243	89	65	65	117	184	157	34	21	0	1.775	1.529	1.571	2.179	2.684	1.657	0.918	32	166	100	222	526	0.828	142	80	318	208	16563	8721	0.992	0.848	0	0	0
4	15	6	"lpp"	"STM1377"	18210	16320	130	735	1417	1917	135	181	181	203	126	62	74	67	0	117	169	165	97	62	62	97	320	329	8	3	0	10.073	11.551	10.810	10.921	2.054	13.994	0.652	120	442	100	609	1343	3.332	554	55	1236	107	169998	20295	9.635	0.225	0	0	0
4	16	6	"sodB"	"STM1431"	18370	16310	120	1001	2483	4680	188	180	180	189	65	34	88	83	0	520	996	1765	177	63	63	72	48	66	81	72	0	1.796	2.468	2.553	2.568	2.418	2.911	0.760	120	340	100	1278	3236	0.845	821	457	2303	933	297933	119558	35.292	19.250	0	0	0
4	17	6	"gst"	"STM1451"	18540	16320	120	652	1466	2146	146	178	178	191	84	43	80	65	0	297	819	1295	158	62	62	77	99	128	69	55	0	2.017	1.701	1.784	1.675	2.650	1.746	0.820	120	439	100	709	2045	1.012	474	235	1288	757	175966	98299	15.179	7.495	0	0	0
4	18	6	"sodC"	"STM1044"	18730	16310	120	587	731	462	63	176	176	185	66	35	95	86	0	1204	1533	1191	77	61	61	67	30	44	100	99	0	0.360	0.377	0.388	0.375	1.886	0.399	0.792	120	438	100	1554	2027	-1.476	411	1143	555	1472	87703	184019	8.273	48.867	0	0	0
4	19	6	"yhhV"	"STM3559"	18900	16320	120	444	794	855	107	175	175	185	81	43	83	69	0	699	1402	1705	121	60	60	65	19	29	98	95	0	0.421	0.461	0.447	0.483	2.238	0.451	0.742	120	422	100	908	1961	-1.248	269	639	619	1342	95242	168224	7.519	70.368	0	0	0
4	20	6	"yhhL"	"STM3573"	19090	16320	120	411	742	913	123	174	174	186	81	43	71	57	0	446	1020	1483	145	61	61	65	18	27	87	83	0	0.616	0.592	0.632	0.672	2.678	0.588	0.856	120	422	100	622	1527	-0.700	237	385	568	959	89084	122397	6.864	53.056	0	0	0
4	21	6	"yhhQ"	"STM3579"	19270	16330	130	1497	3401	4451	130	173	173	181	52	28	96	90	0	1013	3077	4775	155	62	62	65	16	24	99	97	0	1.392	1.071	1.050	1.138	2.112	1.029	0.896	120	388	100	2275	6243	0.477	1324	951	3228	3015	408063	369215	61.923	188.250	0	0	0
4	22	6	"nikR"	"STM3584"	19430	16330	120	354	826	1881	227	175	175	211	386	182	26	12	0	220	727	1841	253	63	63	98	384	391	29	15	0	1.140	0.980	1.114	1.221	3.007	1.016	0.959	120	395	100	336	1315	0.189	179	157	651	664	99099	87207	1.593	1.638	0	0	0
4	23	6	""	"STM3595"	19620	16330	120	1549	2053	1489	72	171	171	179	50	27	99	98	0	5511	6752	5320	78	63	63	70	42	60	100	100	0	0.253	0.281	0.285	0.280	1.454	0.272	0.908	120	440	100	6826	8571	-1.983	1378	5448	1882	6689	246390	810284	37.480	159.095	0	0	0
4	24	6	""	"STM3600"	19800	16330	120	420	664	724	109	161	161	179	123	68	70	50	0	1257	2034	2932	144	61	61	64	19	29	97	94	0	0.217	0.255	0.259	0.281	2.394	0.232	0.854	120	513	100	1455	2476	-2.207	259	1196	503	1973	79620	244051	3.943	103.684	0	0	0
4	1	7	"yidF"	"STM3803"	15700	16480	120	440	979	1344	137	176	176	184	49	26	80	71	0	505	1302	2064	158	73	73	75	13	17	92	91	0	0.611	0.653	0.735	0.724	3.073	0.599	0.756	120	530	100	696	2032	-0.710	264	432	803	1229	117448	156226	16.224	94.385	0	0	0
4	2	7	"ibpA"	"STM3809"	15880	16480	120	2652	4758	7146	150	174	174	248	949	382	75	60	0	229	344	441	128	73	73	133	1060	796	4	2	0	15.885	16.915	17.432	17.414	2.112	10.013	0.154	120	420	100	2634	4855	3.990	2478	156	4584	271	570923	41260	4.752	0.199	0	0	0
4	3	7	"ccmC"	"STM2252"	16040	16490	110	291	830	1339	161	173	173	264	982	371	15	8	0	410	1510	3143	208	74	74	190	1129	594	28	12	0	0.351	0.458	0.416	0.461	3.412	0.358	0.648	80	395	100	454	2093	-1.510	118	336	657	1436	66384	120794	0.576	1.169	0	0	0
4	4	7	"torC"	"STM3823"	16230	16480	120	262	397	400	100	173	173	373	1756	470	2	0	0	1004	1818	2817	154	72	72	140	343	245	80	62	0	0.095	0.128	0.111	0.114	3.067	0.124	0.709	120	495	100	1021	1970	-3.388	89	932	224	1746	47654	218173	0.014	4.892	0	0	0
4	5	7	"dgoK"	"STM3829"	16420	16480	120	423	543	412	75	171	171	301	1140	378	7	0	0	2423	3276	3240	98	71	71	86	105	122	96	94	0	0.107	0.116	0.113	0.113	1.806	0.115	0.830	120	434	100	2604	3577	-3.222	252	2352	372	3205	65112	393150	0.212	30.381	0	0	0
4	6	7	""	"STM3833"	16570	16480	110	397	523	411	78	170	170	180	71	39	86	72	0	1552	2220	2367	106	70	70	134	408	304	90	78	0	0.153	0.164	0.156	0.158	2.280	0.154	0.830	80	385	100	1709	2503	-2.707	227	1482	353	2150	41837	177623	4.831	5.113	0	0	0
4	7	7	""	"STM0098"	16770	16480	120	860	1039	638	61	172	172	181	67	37	96	95	0	2704	3273	2071	63	71	71	124	372	300	97	95	0	0.261	0.271	0.262	0.256	1.557	0.261	0.801	120	464	100	3321	4069	-1.936	688	2633	867	3202	124711	392792	12.806	8.465	0	0	0
4	8	7	"ilvI"	"STM0116"	16950	16480	120	2177	2762	2273	82	173	173	181	103	56	98	97	0	8457	11370	8936	78	69	69	82	183	223	99	99	0	0.239	0.229	0.226	0.215	1.482	0.233	0.910	120	412	100	10392	13890	-2.065	2004	8388	2589	11301	331488	1364403	25.058	61.683	0	0	0
4	9	7	"ftsI"	"STM0122"	17130	16490	120	12401	13416	5795	43	178	178	183	41	22	100	100	0	6592	6723	2690	40	66	66	68	10	14	100	99	0	1.873	1.989	1.943	2.053	1.411	2.054	0.901	120	382	100	18749	19895	0.905	12223	6526	13238	6657	1609878	806755	322.756	665.500	0	0	0
4	10	7	"murC"	"STM0129"	17300	16490	120	9157	14088	15350	108	184	184	326	1488	456	83	73	0	1527	2240	2336	104	68	68	109	425	389	74	64	0	6.150	6.401	6.634	6.636	1.794	6.918	0.856	120	403	100	10432	16076	2.621	8973	1459	13904	2172	1690577	268778	9.249	5.014	0	0	0
4	11	7	"guaC"	"STM0141"	17480	16480	120	1344	3199	4764	148	180	180	320	1492	466	44	23	0	1010	2469	3714	150	68	68	110	426	387	65	51	0	1.236	1.257	1.210	1.243	2.311	1.434	0.792	120	401	100	2106	5420	0.305	1164	942	3019	2401	383930	296265	1.930	5.538	0	0	0
4	12	7	"aroP"	"STM0150"	17660	16490	120	913	1258	1055	83	167	167	177	78	44	98	92	0	1510	2000	1892	94	66	66	68	14	20	100	100	0	0.517	0.564	0.570	0.589	1.878	0.460	0.731	120	393	100	2190	3025	-0.953	746	1444	1091	1934	150975	240005	13.859	138.000	0	0	0
4	13	7	""	"STM1549"	17840	16490	130	503	1942	6254	322	167	167	175	78	44	84	74	0	532	1698	2857	168	64	64	66	11	16	95	95	0	0.718	1.086	0.784	0.904	2.721	3.828	0.371	120	411	100	804	3409	-0.478	336	468	1775	1634	233006	203726	22.654	148.364	0	0	0
4	14	7	""	"STM1554"	18010	16490	120	959	1202	999	83	169	169	188	160	85	84	74	0	1066	1450	1332	91	63	63	76	96	126	93	85	0	0.788	0.745	0.708	0.727	1.805	0.747	0.830	120	431	100	1793	2420	-0.344	790	1003	1033	1387	144197	174015	6.338	14.313	0	0	0
4	15	7	""	"STM1558"	18190	16490	120	2358	2609	2021	77	174	174	191	111	58	100	100	0	10347	10680	5839	54	67	67	100	354	354	99	99	0	0.212	0.229	0.214	0.222	1.472	0.218	0.676	120	359	100	12464	13048	-2.235	2184	10280	2435	10613	313095	1281652	21.784	29.887	0	0	0
4	16	7	"sfcA"	"STM1566"	18360	16490	130	7573	11809	11503	97	187	187	206	106	51	100	100	0	4751	7815	7753	99	68	68	107	348	325	100	98	0	1.577	1.500	1.506	1.522	1.465	1.511	0.875	120	389	100	12069	19369	0.657	7386	4683	11622	7747	1417128	937857	109.462	22.149	0	0	0
4	17	7	"fdnG"	"STM1570"	18540	16500	110	1375	1675	1253	74	184	184	202	99	49	100	97	0	1035	1361	1103	81	66	66	93	153	164	97	86	0	1.229	1.151	1.154	1.154	1.554	1.248	0.787	80	391	100	2160	2786	0.298	1191	969	1491	1295	133978	108898	14.879	8.288	0	0	0
4	18	7	"narZ"	"STM1577"	18720	16500	110	214	231	74	32	178	178	194	92	47	20	3	0	299	337	194	57	63	63	81	131	161	87	45	0	0.153	0.193	0.236	0.223	3.595	0.272	0.292	80	418	100	272	327	-2.713	36	236	53	274	18488	26920	0.402	1.954	0	0	0
4	19	7	"yciO"	"STM1720"	18900	16500	130	2580	4037	4460	110	176	176	186	72	38	99	97	0	534	870	909	104	61	61	63	13	20	98	98	0	5.082	4.773	4.540	4.769	1.910	5.416	0.832	120	461	100	2877	4670	2.346	2404	473	3861	809	484435	104375	53.486	62.077	0	0	0
4	20	7	"yciC"	"STM1734"	19080	16500	120	3412	5246	6999	133	174	174	184	64	34	99	98	0	841	1357	1708	125	60	60	63	13	20	100	99	0	4.146	3.911	3.894	3.901	1.863	4.187	0.894	120	443	100	4019	6369	2.052	3238	781	5072	1297	629545	162803	79.094	99.538	0	0	0
4	21	7	""	"STM1747"	19270	16500	120	257	440	578	131	172	172	179	56	31	64	43	0	375	841	1293	153	61	61	63	12	19	95	89	0	0.271	0.344	0.314	0.322	2.657	0.393	0.789	120	372	100	399	1048	-1.885	85	314	268	780	52761	100902	4.661	64.833	0	0	0
4	22	7	"narI"	"STM1761"	19430	16500	130	436	662	626	94	174	174	198	245	123	53	29	0	1849	3883	5109	131	63	63	81	168	207	88	86	0	0.147	0.128	0.136	0.145	2.545	0.117	0.867	120	375	100	2048	4308	-2.769	262	1786	488	3820	79422	465969	1.894	22.631	0	0	0
4	23	7	"chaB"	"STM1770"	19590	16500	110	253	348	296	85	177	177	242	318	131	16	7	0	227	449	575	128	67	67	178	405	227	30	12	0	0.475	0.448	0.430	0.513	3.364	0.488	0.732	80	385	100	236	553	-1.074	76	160	171	382	27871	35929	0.333	0.669	0	0	0
4	24	7	""	"STM1785"	19790	16500	120	726	1447	4896	338	168	168	203	186	91	84	58	0	2147	3900	4743	121	64	64	129	315	244	96	90	0	0.268	0.333	0.221	0.237	1.857	0.944	0.166	120	544	100	2641	5115	-1.900	558	2083	1279	3836	173683	468055	6.688	11.971	0	0	0
4	1	8	"nuoN"	"STM2316"	15690	16650	110	18562	22466	12709	56	175	175	205	431	210	100	100	3	3102	3511	1849	52	73	73	77	42	54	100	100	0	6.070	6.484	6.454	6.400	1.241	6.931	0.950	80	466	100	21416	25729	2.602	18387	3029	22291	3438	1797284	280853	51.650	81.762	0	0	0
4	2	8	"nuoC"	"STM2326"	15870	16660	120	11839	14608	11010	75	174	174	266	991	372	98	97	0	1214	1420	978	68	74	74	136	1005	738	55	14	0	10.232	10.724	10.444	10.936	1.340	10.304	0.411	120	471	100	12805	15780	3.355	11665	1140	14434	1346	1752930	170395	14.472	1.278	0	0	0
4	3	8	"yfbS"	"STM2333"	16060	16660	110	711	897	631	70	166	166	179	86	48	100	90	0	1615	1924	1353	70	73	73	89	110	123	100	100	0	0.353	0.395	0.374	0.376	1.473	0.381	0.830	80	409	100	2087	2582	-1.500	545	1542	731	1851	71766	153889	8.349	16.682	0	0	0
4	4	8	"yfcC"	"STM2339"	16230	16660	120	519	612	412	67	164	164	170	43	25	93	89	0	1132	1512	1310	86	74	74	79	21	26	100	99	0	0.336	0.312	0.321	0.301	1.675	0.297	0.850	120	422	100	1413	1886	-1.575	355	1058	448	1438	73417	181415	10.279	68.238	0	0	0
4	5	8	""	"STM2343"	16410	16660	120	203	257	293	114	163	163	168	40	23	49	23	0	943	1252	1129	90	73	73	79	25	31	99	96	0	0.046	0.080	0.052	0.053	3.140	0.075	0.121	120	405	100	910	1273	-4.443	40	870	94	1179	30842	150186	2.225	46.920	0	0	0
4	6	8	"yfcH"	"STM2350"	16580	16660	120	722	925	709	76	169	169	175	57	32	99	93	0	3479	4625	3966	85	71	71	103	223	216	99	98	0	0.162	0.166	0.159	0.155	1.491	0.166	0.914	120	457	100	3961	5310	-2.624	553	3408	756	4554	110991	555052	13.158	20.278	0	0	0
4	7	8	"fdx"	"STM2538"	16770	16660	120	6873	8054	5990	74	176	176	176	36	20	100	100	0	603	665	444	66	70	70	72	22	30	99	99	0	12.565	13.240	13.147	13.098	1.395	14.219	0.883	120	428	100	7230	8473	3.651	6697	533	7878	595	966446	79778	218.833	26.955	0	0	0
4	8	8	"cadB"	"STM2558"	16950	16660	120	662	888	713	80	174	174	176	37	21	97	94	0	3437	5514	5429	98	69	69	75	67	89	99	99	0	0.145	0.131	0.128	0.128	1.562	0.126	0.897	120	402	100	3856	6159	-2.787	488	3368	714	5445	106570	661687	19.243	81.179	0	0	0
4	9	8	"yfhG"	"STM2563"	17120	16660	120	1307	3247	5113	157	179	179	184	50	27	99	96	0	1065	2091	3165	151	68	68	69	12	17	100	100	0	1.131	1.517	1.472	1.362	1.662	1.620	0.937	120	372	100	2125	5091	0.178	1128	997	3068	2023	389595	250942	61.260	168.500	0	0	0
4	10	8	""	"STM2570"	17300	16660	120	442	788	966	122	181	181	217	466	214	35	16	0	1204	3014	4362	144	68	68	78	70	89	100	97	0	0.230	0.206	0.205	0.186	2.053	0.206	0.881	120	408	100	1397	3553	-2.122	261	1136	607	2946	94608	361671	1.225	41.943	0	0	0
4	11	8	""	"STM2587"	17480	16660	130	276	376	272	72	176	176	235	561	238	9	2	0	1661	3335	4174	125	69	69	86	126	146	99	92	0	0.063	0.061	0.064	0.064	2.242	0.059	0.069	120	421	100	1692	3466	-3.993	100	1592	200	3266	45066	400252	0.251	25.786	0	0	0
4	12	8	""	"STM2593"	17660	16660	120	415	464	244	52	174	174	184	85	46	90	71	0	1962	2328	1671	71	67	67	71	16	22	100	100	0	0.127	0.128	0.124	0.123	1.659	0.119	0.692	120	392	100	2136	2551	-2.975	241	1895	290	2261	55725	279415	3.294	141.063	0	0	0
4	13	8	"yhbP"	"STM3270"	17840	16660	120	884	1069	560	52	175	175	183	81	44	100	100	0	3120	3911	2298	58	65	65	68	13	19	100	100	0	0.232	0.232	0.228	0.230	1.247	0.229	0.924	120	395	100	3764	4740	-2.107	709	3055	894	3846	128240	469299	10.938	295.615	0	0	0
4	14	8	""	"STM3277"	18020	16660	120	331	357	109	30	183	183	195	62	31	92	64	0	4837	6170	3391	54	68	68	70	13	18	100	100	0	0.031	0.029	0.028	0.027	1.507	0.026	0.697	120	371	100	4917	6276	-5.010	148	4769	174	6102	42857	740340	2.613	469.231	0	0	0
4	15	8	"pnp"	"STM3282"	18190	16660	130	65535	64053	5827	9	204	204	246	309	125	100	100	87	7203	8216	3300	40	71	71	97	341	351	100	100	0	9.160	7.839	9.161	8.361	1.383	8.083	0.806	120	371	100	72463	71994	3.195	65331	7132	63849	8145	7686373	985960	206.495	23.809	0	0	0
4	16	8	"secG"	"STM3293"	18360	16660	130	14446	17610	13544	76	207	207	262	361	137	100	100	4	860	1131	1023	90	70	70	99	329	332	93	65	0	18.024	16.402	17.172	17.092	1.233	15.520	0.910	120	409	100	15029	18464	4.172	14239	790	17403	1061	2113242	135726	48.055	3.137	0	0	0
4	17	8	"yhbE"	"STM3302"	18550	16660	130	14278	16395	9409	57	197	197	234	264	112	100	100	0	2986	3440	1902	55	68	68	83	112	134	100	100	0	4.826	4.804	4.831	4.731	1.164	4.974	0.963	120	448	100	16999	19570	2.271	14081	2918	16198	3372	1967425	412750	61.216	29.973	0	0	0
4	18	8	"yrbA"	"STM3308"	18720	16670	130	3383	4409	4465	101	188	188	204	161	78	97	96	0	497	673	576	85	67	67	77	65	84	94	93	0	7.430	6.965	6.848	6.841	1.457	7.595	0.832	120	485	100	3625	4827	2.893	3195	430	4221	606	529101	80778	26.118	9.169	0	0	0
4	19	8	""	"STM0718"	18900	16670	120	510	633	384	60	180	180	189	58	30	99	95	0	4109	6153	5517	89	64	64	68	24	35	100	100	0	0.082	0.074	0.075	0.074	1.404	0.068	0.826	120	453	100	4375	6542	-3.616	330	4045	453	6089	75921	738328	7.655	253.542	0	0	0
4	20	8	""	"STM0724"	19080	16670	100	219	240	73	30	179	179	187	56	29	42	13	0	98	107	42	39	62	62	64	13	20	87	61	0	1.111	1.356	1.409	1.241	2.724	2.701	0.367	80	365	100	76	106	0.152	40	36	61	45	19174	8593	0.946	3.308	-50	0	0
4	21	8	"sdhD"	"STM0733"	19260	16680	130	2238	2958	3623	122	177	177	181	53	29	100	100	0	1567	2048	2416	117	64	64	84	223	265	95	90	0	1.371	1.402	1.372	1.390	1.319	1.491	0.910	120	466	100	3564	4765	0.455	2061	1503	2781	1984	354908	245763	52.396	8.807	0	0	0
4	22	8	"ybgC"	"STM0744"	19440	16680	130	2042	3035	3308	108	176	176	211	258	122	98	95	0	1319	1981	2221	112	66	66	134	588	438	92	53	0	1.489	1.493	1.462	1.478	1.285	1.503	0.915	120	414	100	3119	4774	0.575	1866	1253	2859	1915	364243	237768	10.946	3.141	0	0	0
4	23	8	"ybgF"	"STM0750"	19620	16680	130	11400	17982	17092	95	184	184	245	303	123	100	100	4	1466	2274	2342	102	70	70	166	402	242	93	72	0	8.034	8.075	8.378	8.366	1.300	7.961	0.923	120	444	100	12612	20002	3.006	11216	1396	17798	2204	2157796	272924	58.538	5.244	0	0	0
4	24	8	"aroG"	"STM0760"	19790	16680	120	5145	6478	4684	72	171	171	192	109	56	100	99	0	3550	4251	2996	70	65	65	92	181	196	99	96	0	1.427	1.507	1.483	1.506	1.307	1.558	0.926	120	492	100	8459	10493	0.513	4974	3485	6307	4186	777367	510154	57.670	22.978	0	0	0
4	1	9	""	"STM0868"	15700	16840	130	2609	2818	1485	52	170	170	193	392	203	94	91	0	10107	10568	5161	48	76	76	79	38	48	100	100	0	0.243	0.252	0.246	0.238	1.403	0.258	0.913	120	567	100	12470	13140	-2.040	2439	10031	2648	10492	338185	1268218	6.696	276.026	0	0	0
4	2	9	"rimK"	"STM0875"	15880	16840	120	2081	3130	2905	92	173	173	178	40	22	98	97	0	2697	3855	3578	92	77	77	79	14	17	98	98	0	0.728	0.783	0.773	0.778	1.524	0.798	0.939	120	353	100	4528	6735	-0.458	1908	2620	2957	3778	375614	462556	73.800	269.714	0	0	0
4	3	9	"ybjF"	"STM0882"	16050	16840	120	4076	4892	3255	66	171	171	174	36	20	100	100	0	2933	3459	2068	59	76	76	78	21	26	100	100	0	1.367	1.396	1.339	1.314	1.312	1.467	0.964	120	376	100	6762	8104	0.451	3905	2857	4721	3383	587058	415067	131.056	161.000	0	0	0
4	4	9	"artP"	"STM0891"	16230	16830	120	14469	15246	8560	56	171	171	175	42	24	100	100	0	3701	3892	1888	48	76	76	79	16	20	100	99	0	3.944	3.950	3.984	3.753	1.273	4.179	0.967	120	399	100	17923	18891	1.980	14298	3625	15075	3816	1829487	467061	358.833	238.313	0	0	0
4	5	9	""	"STM0896"	16410	16840	120	358	408	203	49	165	165	169	38	22	90	78	0	2555	3256	2701	82	74	74	79	25	31	100	100	0	0.078	0.076	0.079	0.076	1.828	0.062	0.665	120	438	100	2674	3425	-3.684	193	2481	243	3182	48920	390773	6.289	127.080	0	0	0
4	6	9	""	"STM0901"	16590	16840	110	255	278	105	37	162	162	164	35	21	82	57	0	4937	6660	5012	75	71	71	76	34	44	100	100	0	0.019	0.018	0.016	0.014	2.287	0.017	0.677	80	395	100	4959	6705	-5.709	93	4866	116	6589	22245	532779	3.257	193.647	0	0	0
4	7	9	""	"STM1035"	16770	16830	120	373	503	418	83	168	168	171	43	25	90	76	0	1283	2028	2262	111	71	71	76	36	47	100	100	0	0.169	0.171	0.162	0.158	1.633	0.176	0.936	120	455	100	1417	2292	-2.564	205	1212	335	1957	60340	243354	7.721	54.222	0	0	0
4	8	9	""	"STM1039"	16940	16830	110	588	1058	1112	105	170	170	174	39	22	92	85	0	2462	3894	4686	120	70	70	84	97	115	96	91	0	0.175	0.232	0.224	0.224	1.543	0.232	0.958	80	386	100	2810	4712	-2.517	418	2392	888	3824	84651	311503	22.667	39.278	0	0	0
4	9	9	"aceK"	"STM4185"	17130	16830	120	864	1399	3490	249	170	170	178	51	28	100	100	0	7727	9580	5462	57	69	69	82	92	112	100	100	0	0.091	0.129	0.093	0.096	1.527	0.132	0.090	120	435	100	8352	10740	-3.464	694	7658	1229	9511	167934	1149649	23.941	103.239	0	0	0
4	10	9	""	"STM4196"	17300	16840	110	300	585	1163	198	172	172	204	477	233	16	10	0	1750	3451	4309	124	69	69	86	95	110	93	85	0	0.076	0.122	0.074	0.085	2.246	0.115	0.224	80	387	100	1809	3795	-3.715	128	1681	413	3382	46839	276072	0.799	35.421	0	0	0
4	11	9	""	"STM4200"	17490	16830	130	1773	2026	1139	56	177	177	230	557	242	95	68	0	11072	12352	6659	53	71	71	96	143	148	100	100	0	0.145	0.151	0.146	0.144	1.259	0.151	0.675	120	426	100	12597	14130	-2.785	1596	11001	1849	12281	243074	1482263	3.224	85.706	0	0	0
4	12	9	""	"STM4204"	17650	16840	120	1548	2152	1850	85	179	179	182	48	26	98	95	0	2223	3188	2830	88	68	68	72	16	22	100	100	0	0.635	0.632	0.634	0.631	1.442	0.640	0.941	120	375	100	3524	5093	-0.655	1369	2155	1973	3120	258233	382608	41.042	194.750	0	0	0
4	13	9	"pduE"	"STM2042"	17840	16840	120	1344	1363	450	33	178	178	185	53	28	99	99	0	5588	5577	1301	23	69	69	72	17	23	100	100	0	0.211	0.215	0.202	0.203	1.348	0.219	0.897	120	424	100	6685	6693	-2.243	1166	5519	1185	5508	163526	669249	22.226	323.824	0	0	0
4	14	9	"pduV"	"STM2056"	18020	16840	130	601	675	266	39	184	184	202	82	40	100	95	0	3826	4034	1314	32	68	68	73	38	52	100	100	0	0.111	0.124	0.119	0.113	1.555	0.124	0.800	120	403	100	4175	4457	-3.172	417	3758	491	3966	81047	484055	5.768	104.237	0	0	0
4	15	9	"stfF"	"STM0199"	18190	16840	120	427	694	754	108	199	199	222	250	112	45	24	0	2829	4383	4010	91	69	69	71	17	23	100	100	0	0.083	0.115	0.084	0.085	1.586	0.147	0.826	120	388	100	2988	4809	-3.598	228	2760	495	4314	83254	525990	1.888	253.647	0	0	0
4	16	9	"thiH"	"STM4159"	18370	16840	120	1812	2706	6327	233	203	203	235	300	127	99	98	0	15960	16770	4242	25	72	72	76	21	27	100	100	0	0.101	0.150	0.101	0.106	1.554	0.193	0.120	120	395	100	17497	19201	-3.304	1609	15888	2503	16698	324766	2012401	8.237	794.952	0	0	0
4	17	9	"yojN"	"STM2269"	18540	16840	130	30822	29491	7857	26	203	203	262	600	229	99	98	0	24395	23290	5055	21	73	73	101	153	151	100	99	0	1.259	1.261	1.244	1.229	1.228	1.322	0.943	120	502	100	54941	52505	0.332	30619	24322	29288	23217	3538941	2794795	48.715	151.562	0	0	0
4	18	9	""	"STM4261"	18720	16830	70	451	709	552	77	199	199	304	862	283	34	0	0	2030	4859	5231	107	79	79	183	444	242	65	56	0	0.129	0.107	0.116	0.122	2.090	0.106	0.968	32	224	100	2203	5290	-2.953	252	1951	510	4780	22684	155493	0.470	10.532	0	0	0
4	19	9	"traP"	"PSLT082"	18890	16850	100	280	420	298	70	181	181	188	54	28	60	47	0	1306	5622	7207	128	69	69	102	269	263	93	71	0	0.080	0.043	0.046	0.048	2.562	0.040	0.891	80	386	100	1336	5792	-3.643	99	1237	239	5553	33563	449798	4.296	20.520	0	0	0
4	20	9	""	"STM1542"	19060	16850	110	465	715	606	84	177	177	182	48	26	86	77	0	1884	3454	3960	114	68	68	88	100	113	100	95	0	0.159	0.159	0.152	0.149	1.925	0.152	0.940	80	443	100	2104	3924	-2.657	288	1816	538	3386	57161	276352	11.104	33.660	0	0	0
4	21	9	""	"STM4309"	19250	16850	110	894	919	128	13	178	178	183	47	25	100	100	0	22361	22881	2065	9	71	71	130	375	288	100	100	0	0.032	0.032	0.032	0.032	1.154	0.033	0.948	80	405	100	23006	23551	-4.960	716	22290	741	22810	73546	1830512	15.660	60.669	0	0	0
4	22	9	"adi"	"STM4296"	19420	16850	130	3266	3548	1428	40	180	180	199	125	62	100	100	0	17308	17491	4742	27	73	73	186	701	376	100	100	0	0.179	0.193	0.182	0.189	1.273	0.192	0.835	120	432	100	20321	20786	-2.482	3086	17235	3368	17418	425788	2098899	26.792	24.686	0	0	0
4	23	9	"lpxO"	"STM4286"	19610	16850	120	3786	4319	2502	57	174	174	198	131	66	100	98	0	5186	6353	3848	60	71	71	148	627	423	98	98	0	0.706	0.660	0.681	0.657	1.211	0.642	0.926	120	411	100	8727	10427	-0.502	3612	5115	4145	6282	518329	762308	31.458	9.896	0	0	0
4	24	9	"nrfC"	"STM4279"	19800	16850	120	270	338	245	72	166	166	174	51	29	68	50	0	2076	3056	3633	118	64	64	67	19	28	100	99	0	0.052	0.057	0.053	0.057	2.127	0.053	0.639	120	521	100	2116	3164	-4.274	104	2012	172	2992	40540	366677	3.216	157.316	0	0	0
4	1	10	"yafB"	"STM0255"	15700	17000	120	3320	3555	1286	36	170	170	176	47	26	98	98	0	6027	6244	2271	36	79	79	81	14	17	100	100	0	0.530	0.549	0.549	0.534	1.310	0.547	0.959	120	500	100	9098	9550	-0.917	3150	5948	3385	6165	426577	749327	71.894	440.214	0	0	0
4	2	10	""	"STM0274"	15880	17000	120	2090	2062	700	33	175	175	177	41	23	100	100	0	14499	14380	4917	34	80	80	83	16	19	100	100	0	0.133	0.132	0.128	0.128	1.292	0.131	0.952	120	353	100	16334	16187	-2.913	1915	14419	1887	14300	247394	1725589	45.976	893.563	0	0	0
4	3	10	""	"STM0282"	16050	17000	120	759	821	358	43	170	170	172	33	19	98	96	0	3743	3863	2112	54	78	78	81	15	18	100	100	0	0.161	0.172	0.173	0.170	1.532	0.163	0.900	120	378	100	4254	4436	-2.637	589	3665	651	3785	98577	463611	19.667	252.133	0	0	0
4	4	10	""	"STM0288"	16230	17010	120	306	346	157	45	170	170	174	38	21	86	66	0	930	1352	1150	85	79	79	81	14	17	100	100	0	0.160	0.138	0.156	0.153	2.164	0.112	0.621	120	420	100	987	1449	-2.646	136	851	176	1273	41489	162260	4.526	90.786	0	0	0
4	5	10	""	"STM0297"	16400	17010	110	220	235	81	34	171	171	174	42	24	56	31	0	500	557	376	67	76	76	81	22	27	100	100	0	0.116	0.133	0.137	0.122	3.009	0.138	0.365	80	378	100	473	545	-3.113	49	424	64	481	18775	44581	1.452	21.636	0	0	0
4	6	10	"yafJ"	"STM0311"	16580	17000	100	3522	3451	1413	40	171	171	180	93	51	100	100	0	2131	2090	947	45	75	75	83	42	50	100	100	0	1.630	1.628	1.681	1.661	1.201	1.613	0.961	80	436	100	5407	5295	0.705	3351	2056	3280	2015	276119	167174	35.172	47.786	0	0	0
4	7	10	"ycfJ"	"STM1212"	16780	17010	110	361	610	704	115	166	166	174	92	52	76	53	0	474	796	1057	132	74	74	80	41	51	92	78	0	0.488	0.615	0.598	0.571	2.169	0.665	0.726	80	415	100	595	1166	-1.037	195	400	444	722	48776	63661	4.739	17.463	0	0	0
4	8	10	"ycfX"	"STM1220"	16940	17010	120	6507	8071	5599	69	166	166	171	39	22	100	100	0	3078	3562	2282	64	70	70	77	41	53	100	100	0	2.108	2.264	2.192	2.197	1.376	2.405	0.927	120	438	100	9349	11397	1.076	6341	3008	7905	3492	968519	427409	202.564	85.000	0	0	0
4	9	10	""	"STM1236"	17120	17010	120	788	913	740	81	167	167	172	36	20	99	97	0	730	850	599	70	69	69	71	15	21	100	98	0	0.939	0.955	0.939	0.935	1.569	1.104	0.841	120	430	100	1282	1527	-0.090	621	661	746	781	109591	101955	20.583	51.933	0	0	0
4	10	10	""	"STM1253"	17300	17010	120	510	1242	1767	142	171	171	174	37	21	93	82	0	497	1305	1959	150	68	68	73	31	42	99	95	0	0.790	0.866	0.808	0.799	1.936	0.854	0.834	120	449	100	768	2308	-0.340	339	429	1071	1237	149017	156658	28.865	39.742	0	0	0
4	11	10	"yoaG"	"STM1272"	17490	17010	120	392	589	529	89	173	173	179	55	30	90	74	0	861	1197	968	80	68	68	83	110	132	98	96	0	0.276	0.368	0.262	0.266	2.123	0.422	0.724	120	430	100	1012	1545	-1.856	219	793	416	1129	70631	143698	7.455	10.127	0	0	0
4	12	10	""	"STM1276"	17660	17010	120	1028	1209	694	57	175	175	197	344	174	95	65	0	884	1039	622	59	68	68	70	24	34	100	100	0	1.045	1.065	1.087	1.049	1.429	1.202	0.738	120	384	100	1669	2005	0.064	853	816	1034	971	145042	124688	2.942	40.375	0	0	0
4	13	10	"rstB"	"STM1471"	17840	17020	120	3188	3192	1020	31	182	182	206	338	164	99	97	0	9585	9335	3081	33	68	68	71	26	36	100	100	0	0.316	0.325	0.318	0.329	1.240	0.320	0.949	120	401	100	12523	12277	-1.663	3006	9517	3010	9267	383081	1120180	8.834	356.308	0	0	0
4	14	10	"ydgH"	"STM1478"	18010	17010	130	33608	33218	8825	26	183	183	196	88	44	100	100	0	8546	8429	2076	24	67	67	71	37	52	100	100	0	3.942	3.951	3.930	3.982	1.195	4.001	0.978	120	413	100	41904	41397	1.979	33425	8479	33035	8362	3986132	1011498	375.250	225.892	0	0	0
4	15	10	"ynfM"	"STM1486"	18190	17020	120	4942	6053	5175	85	181	181	193	85	44	100	100	0	13384	14644	4862	33	67	67	73	38	52	100	100	0	0.358	0.403	0.358	0.375	1.267	0.468	0.599	120	392	100	18078	20449	-1.484	4761	13317	5872	14577	726321	1757300	68.941	383.447	0	0	0
4	16	10	""	"STM1493"	18370	17010	120	1709	1746	463	26	188	188	193	52	26	100	99	0	16065	16739	3665	21	73	73	77	22	28	100	100	0	0.095	0.093	0.093	0.091	1.276	0.093	0.953	120	415	100	17513	18224	-3.394	1521	15992	1558	16666	209482	2008733	29.865	757.364	0	0	0
4	17	10	"ynfD"	"STM1500"	18550	17020	110	1863	2331	1521	65	189	189	199	55	27	100	100	0	2501	3025	1746	57	74	74	82	33	40	100	100	0	0.690	0.726	0.692	0.694	1.235	0.759	0.932	80	374	100	4101	5093	-0.536	1674	2427	2142	2951	186488	241976	38.764	89.182	0	0	0
4	18	10	"udg"	"STM2080"	18720	17020	120	10238	10413	3191	30	193	193	201	61	30	100	100	0	10174	10163	2942	28	73	73	114	290	254	100	99	0	0.994	1.013	1.005	1.010	1.300	1.022	0.966	120	480	100	20146	20310	-0.008	10045	10101	10220	10090	1249596	1219578	167.410	34.652	0	0	0
4	19	10	""	"STM2787"	18900	17020	120	355	388	173	44	183	183	192	54	28	85	70	0	1790	1987	1211	60	68	68	73	25	34	100	99	0	0.100	0.107	0.098	0.089	2.326	0.105	0.616	120	424	100	1894	2124	-3.324	172	1722	205	1919	46593	238410	3.630	76.560	0	0	0
4	20	10	"gabT"	"STM2792"	19080	17020	120	1566	1542	598	38	179	179	188	57	30	96	96	0	12065	11501	4463	38	70	70	84	88	104	99	99	0	0.116	0.119	0.117	0.113	1.449	0.119	0.961	120	433	100	13382	12794	-3.112	1387	11995	1363	11431	185097	1380142	23.754	129.739	0	0	0
4	21	10	"mobA"	"STM3994"	19260	17030	120	1683	1738	775	44	177	177	184	47	25	100	97	0	3848	4016	1835	45	71	71	98	279	284	97	97	0	0.399	0.396	0.400	0.399	1.265	0.394	0.953	120	396	100	5283	5506	-1.327	1506	3777	1561	3945	208585	481951	33.064	14.043	0	0	0
4	22	10	""	"STM4014"	19430	17030	130	310	347	142	40	180	180	194	101	52	67	27	0	2830	3518	2655	75	73	73	126	483	383	95	91	0	0.047	0.048	0.046	0.046	1.701	0.047	0.768	120	418	100	2887	3612	-4.407	130	2757	167	3445	41698	422164	1.515	7.023	0	0	0
4	23	10	""	"STM4033"	19610	17020	120	319	366	158	43	170	170	182	72	39	81	51	0	432	528	356	67	68	68	78	57	73	98	88	0	0.409	0.426	0.429	0.418	1.804	0.428	0.788	120	447	100	513	656	-1.289	149	364	196	460	43937	63307	2.556	7.895	0	0	0
4	24	10	""	"STM4054"	19800	17030	130	273	308	154	50	160	160	168	53	31	74	51	0	2824	3638	2939	80	63	63	66	20	30	100	100	0	0.041	0.041	0.040	0.040	2.295	0.039	0.615	120	597	100	2874	3723	-4.611	113	2761	148	3575	36951	436578	2.642	178.600	0	0	0
4	1	11	""	"STM2943"	15700	17180	110	861	870	172	19	171	171	175	40	22	100	100	0	8773	8583	2167	25	81	81	83	14	16	100	100	0	0.079	0.082	0.082	0.083	1.152	0.080	0.942	80	482	100	9382	9201	-3.655	690	8692	699	8502	69632	686674	17.375	607.143	0	0	0
4	2	11	""	"STM2955"	15870	17180	120	563	738	527	71	171	171	173	35	20	98	96	0	705	1024	980	95	82	82	83	13	15	100	99	0	0.629	0.602	0.603	0.628	1.643	0.591	0.813	120	455	100	1015	1509	-0.668	392	623	567	942	88569	122911	16.143	72.385	0	0	0
4	3	11	"yqcC"	"STM2965"	16050	17180	110	570	782	760	97	173	173	177	49	27	91	90	0	343	495	507	102	81	81	85	31	36	92	88	0	1.515	1.471	1.448	1.373	1.701	1.501	0.860	80	435	100	659	1023	0.600	397	262	609	414	62555	39614	12.347	13.226	0	0	0
4	4	11	"fucO"	"STM2973"	16240	17190	120	607	675	314	46	177	177	188	168	89	88	77	0	6135	7092	4143	58	81	81	88	48	54	99	99	0	0.071	0.071	0.068	0.069	1.523	0.068	0.871	120	442	100	6484	7509	-3.815	430	6054	498	7011	81006	851044	2.899	145.917	0	0	0
4	5	11	"fucK"	"STM2977"	16410	17180	120	449	508	221	43	168	168	171	39	22	96	95	0	3424	3944	2037	51	77	77	80	13	16	100	100	0	0.084	0.088	0.083	0.085	1.458	0.088	0.849	120	422	100	3628	4207	-3.574	281	3347	340	3867	60970	473329	8.641	297.231	0	0	0
4	6	11	"csdA"	"STM2984"	16580	17190	110	1986	2329	1489	63	173	173	175	36	20	100	100	0	2218	2522	1739	68	78	78	78	10	12	100	100	0	0.847	0.882	0.873	0.885	1.244	0.874	0.916	80	404	100	3953	4600	-0.239	1813	2140	2156	2444	186349	201791	59.833	244.400	0	0	0
4	7	11	"yqhE"	"STM3165"	16760	17190	120	11050	14647	11625	79	171	171	173	34	19	100	100	0	3703	4515	3196	70	77	77	79	25	31	99	99	0	3.000	3.262	3.218	3.301	1.407	3.498	0.937	120	468	100	14505	18914	1.585	10879	3626	14476	4438	1757624	541838	425.706	177.440	0	0	0
4	8	11	""	"STM3175"	16940	17190	120	620	921	892	96	167	167	175	110	62	89	71	0	1658	2877	3185	110	72	72	74	19	25	100	99	0	0.286	0.269	0.261	0.277	1.680	0.248	0.814	120	418	100	2039	3559	-1.808	453	1586	754	2805	110577	345234	6.782	147.526	0	0	0
4	9	11	"STMF1.5"	"Not LT2a91"	17120	17190	120	360	437	318	72	167	167	175	109	62	75	45	0	136	178	170	95	69	69	71	17	23	88	72	0	2.881	2.477	2.589	2.838	2.260	2.331	0.717	120	427	100	260	379	1.526	193	67	270	109	52491	21352	2.404	6.294	0	0	0
4	10	11	"yfiO"	"STM2663"	17300	17190	120	2585	4257	4522	106	172	172	186	95	51	97	97	0	937	1382	1260	91	68	68	91	152	167	94	82	0	2.777	3.109	2.806	2.747	1.604	3.434	0.904	120	480	100	3282	5399	1.473	2413	869	4085	1314	510896	165824	42.853	8.493	0	0	0
4	11	11	""	"STM2680"	17500	17190	110	1096	1434	1256	87	177	177	207	213	102	85	73	0	1948	2707	2612	96	67	67	95	165	173	97	92	0	0.489	0.476	0.500	0.475	1.604	0.469	0.868	80	397	100	2800	3897	-1.033	919	1881	1257	2640	114733	216522	5.761	15.830	0	0	0
4	12	11	""	"STM2690"	17660	17190	120	786	981	652	66	179	179	246	487	197	58	26	0	3646	4630	3709	80	68	68	89	214	240	99	97	0	0.170	0.176	0.172	0.174	1.548	0.165	0.535	120	387	100	4185	5364	-2.559	607	3578	802	4562	117714	555591	1.509	21.220	0	0	0
4	13	11	"ybbN"	"STM0504"	17840	17200	130	15885	16082	5231	32	189	189	251	453	180	100	100	0	4196	4321	1407	32	67	67	87	211	242	99	99	0	3.801	3.736	3.777	3.835	1.297	3.793	0.970	120	394	100	19825	20147	1.927	15696	4129	15893	4254	1929824	518482	34.947	20.066	0	0	0
4	14	11	"allA"	"STM0515"	18010	17200	120	2462	2807	1613	57	187	187	199	92	46	99	99	0	3903	4497	2631	58	65	65	67	12	17	100	100	0	0.593	0.591	0.601	0.601	1.327	0.575	0.915	120	390	100	6113	7052	-0.754	2275	3838	2620	4432	336834	539640	28.348	369.167	0	0	0
4	15	11	""	"STM0520"	18190	17190	120	869	867	318	36	180	180	206	309	150	88	58	0	5052	5524	2803	50	66	66	73	46	63	100	100	0	0.138	0.126	0.126	0.125	1.481	0.117	0.812	120	410	100	5675	6145	-2.855	689	4986	687	5458	104097	662849	2.139	118.500	0	0	0
4	16	11	"ybbY"	"STM0524"	18360	17190	120	989	1063	348	32	179	179	190	62	32	100	100	0	11692	12416	3276	26	70	70	72	15	20	100	100	0	0.070	0.072	0.066	0.069	1.273	0.073	0.900	120	419	100	12432	13230	-3.843	810	11622	884	12346	127549	1489959	14.081	822.933	0	0	0
4	17	11	"ylbE"	"STM0530"	18550	17190	120	405	435	166	38	188	188	197	61	30	91	78	0	4253	4716	2518	53	71	71	73	15	20	100	100	0	0.052	0.053	0.052	0.048	1.613	0.053	0.790	120	424	100	4399	4892	-4.268	217	4182	247	4645	52222	565963	3.902	309.533	0	0	0
4	18	11	"cysS"	"STM0537"	18720	17200	120	32164	32823	5961	18	192	192	198	46	23	100	100	0	10870	11105	1703	15	69	69	71	14	19	100	100	0	2.960	2.957	2.947	2.946	1.083	2.999	0.977	120	385	100	42773	43667	1.566	31972	10801	32631	11036	3938795	1332603	709.239	788.143	0	0	0
4	19	11	"yohJ"	"STM2181"	18890	17200	120	433	522	336	64	186	186	197	64	32	91	79	0	648	895	823	91	67	67	69	19	27	96	95	0	0.425	0.406	0.416	0.421	1.636	0.385	0.843	120	404	100	828	1164	-1.234	247	581	336	828	62591	107380	5.078	43.474	0	0	0
4	20	11	"galS"	"STM2191"	19070	17200	120	1245	1316	361	27	186	186	190	47	24	100	100	0	6253	6605	2003	30	67	67	72	22	30	100	100	0	0.171	0.173	0.170	0.172	1.170	0.167	0.944	120	444	100	7245	7668	-2.546	1059	6186	1130	6538	157898	792628	23.957	296.955	0	0	0
4	21	11	"lysP"	"STM2200"	19250	17200	120	10873	12861	5653	43	187	187	194	62	31	100	100	0	8332	9546	3874	40	71	71	75	18	24	100	100	0	1.294	1.338	1.315	1.324	1.114	1.364	0.973	120	396	100	18947	22149	0.371	10686	8261	12674	9475	1543283	1145494	204.306	526.167	0	0	0
4	22	11	"yejH"	"STM2223"	19430	17200	130	6092	6318	1517	24	197	197	216	116	53	100	100	0	11335	11879	2817	23	75	75	84	45	53	100	100	0	0.524	0.519	0.518	0.516	1.117	0.515	0.965	120	423	100	17155	17925	-0.934	5895	11260	6121	11804	758155	1425477	52.603	262.111	0	0	0
4	23	11	""	"STM2231"	19600	17200	100	193	227	111	48	188	188	197	70	35	20	10	0	102	168	156	92	71	71	76	25	32	55	37	0	0.161	0.402	0.629	0.600	5.853	0.914	0.275	80	362	100	36	136	-2.632	5	31	39	97	18157	13426	0.429	3.680	-50	0	0
4	24	11	""	"STM2240"	19790	17200	120	1273	1421	617	43	177	177	197	126	63	100	99	0	6113	6670	2509	37	68	68	74	51	68	100	100	0	0.181	0.188	0.178	0.185	1.388	0.176	0.774	120	583	100	7141	7846	-2.463	1096	6045	1244	6602	170522	800439	9.714	129.333	0	0	0
4	1	12	"phoP"	"STM1231"	15700	17370	110	26687	25953	6927	26	182	182	196	98	50	100	100	0	2977	2872	685	23	82	82	84	14	16	100	100	0	9.155	9.237	9.287	9.199	1.107	9.409	0.971	80	475	100	29400	28561	3.195	26505	2895	25771	2790	2076207	229781	262.827	199.143	0	0	0
4	2	12	"phoP"	"STM1231"	15870	17360	120	18433	22228	15032	67	175	175	175	38	21	100	100	0	2306	2526	1691	66	80	80	81	23	28	99	99	0	8.202	9.016	8.848	9.098	1.482	9.283	0.926	120	475	100	20484	24499	3.036	18258	2226	22053	2446	2667327	303112	580.342	106.304	0	0	0
4	3	12	"phoQ"	"STM1230"	16050	17360	100	5233	5266	1756	33	171	171	174	53	30	100	100	0	1402	1385	468	33	77	77	80	32	40	100	100	0	3.820	3.895	3.901	3.935	1.306	4.144	0.883	80	390	100	6387	6403	1.934	5062	1325	5095	1308	421263	110794	96.075	40.781	0	0	0
4	4	12	"phoQ"	"STM1230"	16220	17360	110	17824	18740	9011	48	183	183	222	332	149	100	100	0	4316	4497	2049	45	80	80	95	110	115	100	100	0	4.165	4.201	4.225	4.155	1.185	4.297	0.955	80	400	100	21877	22974	2.058	17641	4236	18557	4417	1499199	359793	55.777	40.018	0	0	0
4	5	12	"phoQ"	"STM1230"	16400	17360	120	7346	8211	4025	49	177	177	212	306	144	100	99	0	1851	2088	1024	49	79	79	92	101	109	99	98	0	4.046	3.999	3.951	4.128	1.494	4.012	0.893	120	474	100	8941	10043	2.016	7169	1772	8034	2009	985327	250549	26.141	19.762	0	0	0
4	6	12	"hupA"	"STM4170"	16580	17360	120	4555	6077	4550	74	173	173	185	142	76	99	99	0	585	720	439	60	80	80	84	40	47	98	97	0	8.677	9.225	8.415	8.873	1.749	10.272	0.363	120	503	100	4887	6544	3.117	4382	505	5904	640	729226	86437	41.493	15.900	0	0	0
4	7	12	"sopB"	"STM1091"	16770	17370	120	1406	1405	648	46	172	172	185	108	58	96	92	0	12568	11866	5112	43	78	78	82	36	43	100	100	0	0.099	0.105	0.103	0.098	1.618	0.102	0.805	120	423	100	13724	13021	-3.339	1234	12490	1233	11788	168616	1423876	11.296	327.333	0	0	0
4	8	12	"pipC"	"STM0375"	16940	17370	120	329	402	285	70	171	171	206	396	192	10	5	0	1058	1492	1309	87	73	73	77	25	32	98	97	0	0.160	0.163	0.149	0.152	2.028	0.192	0.091	120	470	100	1143	1650	-2.640	158	985	231	1419	48249	179042	0.495	56.600	0	0	0
4	9	12	"pipC"	"STM0375"	17120	17370	120	609	1079	2671	247	171	171	213	438	205	50	14	0	2565	2781	1250	44	70	70	77	40	51	99	99	0	0.176	0.335	0.187	0.206	2.172	1.421	0.071	120	498	100	2933	3619	-2.510	438	2495	908	2711	129527	333773	1.977	67.600	0	0	0
4	10	12	"ssrB"	"STM1391"	17310	17370	130	583	866	1002	115	172	172	196	231	117	73	44	0	1870	2852	2759	96	68	68	81	93	114	100	96	0	0.228	0.249	0.216	0.231	2.127	0.228	0.397	120	531	100	2213	3478	-2.132	411	1802	694	2784	103936	342291	2.900	29.796	0	0	0
4	11	12	"ssrB"	"STM1391"	17490	17370	130	1009	1217	685	56	177	177	201	193	96	98	92	0	4343	5209	2912	55	66	66	82	113	137	100	100	0	0.195	0.202	0.195	0.194	1.386	0.207	0.839	120	490	100	5109	6183	-2.362	832	4277	1040	5143	146059	625109	5.264	45.372	0	0	0
4	12	12	"ssrB"	"STM1391"	17660	17360	120	1587	1883	1483	78	186	186	241	356	147	99	90	0	6295	6840	2696	39	66	66	85	209	245	100	99	0	0.225	0.251	0.229	0.232	1.384	0.277	0.648	120	403	100	7630	8471	-2.153	1401	6229	1697	6774	225902	820826	4.612	32.321	0	0	0
4	13	12	"lrp"	"STM0959"	17840	17370	120	18459	20796	7759	37	191	191	246	321	130	100	100	0	2208	2513	893	35	63	63	83	213	256	100	100	0	8.517	8.410	8.367	8.386	1.234	8.738	0.926	120	386	100	20413	23055	3.090	18268	2145	20605	2450	2495506	301536	64.019	11.408	0	0	0
4	14	12	"lrp"	"STM0959"	18010	17370	130	29118	29848	8642	28	190	190	264	941	356	100	100	0	3506	3619	1028	28	62	62	69	71	102	100	100	0	8.400	8.338	8.289	8.367	1.180	8.511	0.954	120	427	100	32372	33215	3.070	28928	3444	29658	3557	3581785	434330	31.439	50.000	0	0	0
4	15	12	"gyrA"	"STM2272"	18180	17370	110	20547	20991	5017	23	198	198	360	1150	319	100	100	0	2252	2398	600	25	64	64	86	125	145	100	100	0	9.300	8.909	8.905	8.942	1.174	9.097	0.947	80	393	100	22537	23127	3.217	20349	2188	20793	2334	1679296	191864	17.940	18.496	0	0	0
4	16	12	"gyrA"	"STM2272"	18360	17370	130	49330	50412	10394	20	199	199	296	568	191	100	100	12	5600	6139	1737	28	66	66	82	94	114	100	100	0	8.878	8.268	8.511	8.398	1.160	8.271	0.942	120	493	100	54665	56286	3.150	49131	5534	50213	6073	6049475	736642	88.232	64.436	0	0	0
4	17	12	"csrA"	"STM2826"	18540	17370	120	1849	2588	2140	82	201	201	234	160	68	98	98	0	487	656	591	90	67	67	72	28	38	97	95	0	3.924	4.053	4.507	4.328	1.679	4.110	0.834	120	428	100	2068	2976	1.972	1648	420	2387	589	310524	78684	14.713	20.857	0	0	0
4	18	12	"csrA"	"STM2826"	18720	17380	120	1588	2143	1906	88	200	200	219	94	42	92	90	0	408	524	418	79	65	65	69	18	26	96	96	0	4.047	4.233	4.133	4.013	1.823	5.021	0.758	120	390	100	1731	2402	2.017	1388	343	1943	459	257146	62855	20.468	25.278	0	0	0
4	19	12	"yhhP"	"STM3578"	18890	17380	120	591	959	1228	128	192	192	492	3238	658	4	1	0	318	589	848	143	65	65	273	2917	1068	4	0	0	1.577	1.464	1.429	1.547	2.126	1.626	0.804	120	417	100	652	1291	0.657	399	253	767	524	115038	70693	0.144	0.108	0	0	0
4	20	12	"yhhP"	"STM3578"	19070	17380	110	761	1234	2014	163	190	190	493	3282	665	6	1	0	589	741	703	94	67	67	279	2956	1059	3	0	0	1.094	1.549	1.192	1.224	1.585	1.163	0.787	80	406	100	1093	1718	0.129	571	522	1044	674	98756	59301	0.226	0.156	0	0	0
4	21	12	"yhhP"	"STM3578"	19260	17380	120	1059	1341	1131	84	194	194	207	82	39	98	95	0	807	979	850	86	67	67	69	17	24	100	100	0	1.169	1.258	1.250	1.161	1.624	1.378	0.797	120	417	100	1605	2059	0.225	865	740	1147	912	160916	117512	13.829	53.529	0	0	0
4	22	12	"topA"	"STM1714"	19420	17380	120	65535	62509	10472	16	209	209	251	180	71	100	100	86	22733	21656	5634	26	73	73	88	106	120	100	100	0	2.883	2.887	2.832	2.944	1.318	2.857	0.948	120	410	100	87986	83883	1.528	65326	22660	62300	21583	7501051	2598723	345.878	203.472	0	0	0
4	23	12	"topA"	"STM1714"	19610	17380	120	2553	3200	2009	62	204	204	238	161	67	100	99	0	653	797	470	58	71	71	85	98	115	100	97	0	4.036	4.127	4.053	4.044	1.434	4.537	0.794	120	482	100	2931	3722	2.013	2349	582	2996	726	383957	95615	18.398	7.265	0	0	0
4	24	12	"fur"	"STM0693"	19780	17390	110	5315	6545	4393	67	191	191	208	100	48	100	100	0	1316	1864	1240	66	67	67	75	57	76	100	100	0	4.102	3.536	3.523	3.548	1.237	3.750	0.914	80	457	100	6373	8151	2.036	5124	1249	6354	1797	523609	149112	63.370	31.386	0	0	0
4	1	13	"ctrl-buffer"	"ctrl-buffer"	15690	17530	100	171	177	41	23	169	169	177	51	28	12	2	0	85	90	31	34	81	81	81	11	13	25	11	0	0.500	0.889	2.412	2.976	4.494	8.250	0.049	80	421	100	6	17	-1.000	2	4	8	9	14168	7190	0.000	0.818	-50	0	0
4	2	13	"ctrl-buffer"	"ctrl-buffer"	15870	17530	100	159	161	34	21	168	168	168	35	20	10	3	0	77	79	13	16	76	76	78	25	32	3	1	0	-9.000	-2.333	3.000	2.799	3.980	2.199	0.392	80	382	100	-8	-4	Error	-9	1	-7	3	12903	6342	-0.200	0.040	-50	0	0
4	3	13	"ctrl-buffer"	"ctrl-buffer"	16050	17530	100	171	176	37	21	165	165	167	38	22	25	6	0	80	87	38	43	76	76	85	93	109	2	1	0	1.500	1.000	3.071	2.901	3.599	5.128	0.053	80	420	100	10	22	0.585	6	4	11	11	14118	6941	0.237	0.022	-50	0	0
4	4	13	"ctrl-buffer"	"ctrl-buffer"	16230	17530	100	177	198	87	43	179	179	205	267	130	2	0	0	93	105	41	39	84	84	92	93	101	7	1	0	-0.222	0.905	1.649	1.402	3.522	2.411	0.526	80	428	100	7	40	Error	-2	9	19	21	15852	8431	-0.026	0.140	-50	0	0
4	5	13	"ctrl-buffer"	"ctrl-buffer"	16430	17540	80	265	336	269	80	183	183	183	39	21	75	57	0	185	194	66	34	84	84	85	12	14	96	96	0	0.812	1.391	0.907	0.951	2.524	4.736	0.273	52	304	100	183	263	-0.301	82	101	153	110	17448	10076	3.923	9.083	0	0	0
4	6	13	"ctrl-buffer"	"ctrl-buffer"	16580	17560	90	286	286	91	31	173	173	188	163	86	28	1	0	174	175	63	36	80	80	84	31	36	86	59	0	1.202	1.189	1.156	1.209	2.255	8.859	0.284	52	310	100	207	208	0.266	113	94	113	95	14894	9103	0.601	2.935	0	0	0
4	7	13	"ctrl-buffer"	"ctrl-buffer"	16760	17530	100	192	301	517	171	171	171	189	159	84	10	7	0	83	90	30	33	76	76	79	27	34	12	5	0	3.000	9.286	3.667	3.912	4.763	25.704	0.320	80	430	100	28	144	1.585	21	7	130	14	24040	7170	0.704	0.407	-50	0	0
4	8	13	"ctrl-buffer"	"ctrl-buffer"	16970	17550	60	399	396	100	25	175	175	185	62	33	93	78	0	250	268	72	26	74	74	77	19	24	100	100	0	1.273	1.139	1.158	1.035	1.584	1.322	0.731	32	176	100	400	415	0.348	224	176	221	194	12669	8574	3.403	10.053	0	0	0
4	9	13	"ctrl-buffer"	"ctrl-buffer"	17160	17540	60	284	334	206	61	183	183	190	56	29	71	43	0	184	218	120	55	70	70	79	26	32	96	93	0	0.886	1.020	0.904	0.787	2.483	1.619	0.650	32	176	100	215	299	-0.175	101	114	151	148	10684	6969	2.571	5.346	0	0	0
4	10	13	"ctrl-buffer"	"ctrl-buffer"	17300	17520	60	223	271	180	66	184	184	230	219	95	12	3	0	159	185	123	66	72	72	120	180	150	15	3	0	0.448	0.770	0.897	0.647	2.641	1.193	0.719	32	164	100	126	200	-1.158	39	87	87	113	8660	5905	0.187	0.361	0	0	0
4	11	13	"ctrl-buffer"	"ctrl-buffer"	17500	17540	80	264	340	266	78	171	171	182	84	46	51	25	0	159	215	189	87	64	64	68	18	26	98	90	0	0.979	1.119	1.016	0.897	2.580	1.735	0.600	52	271	100	188	320	-0.031	93	95	169	151	17697	11160	1.881	8.167	0	0	0
4	12	13	"ctrl-buffer"	"ctrl-buffer"	17650	17540	100	182	205	76	37	175	175	183	82	44	12	5	0	71	78	27	34	61	61	63	12	19	43	21	0	0.700	1.765	2.708	2.356	4.673	15.633	0.098	80	374	100	17	47	-0.515	7	10	30	17	16419	6260	0.268	1.250	-50	0	0
4	13	13	"ctrl-buffer"	"ctrl-buffer"	17830	17540	100	170	181	67	37	174	174	180	49	27	12	5	0	67	69	12	17	60	60	61	11	18	36	10	0	-0.571	0.778	3.370	2.824	3.178	10.504	0.212	80	401	100	3	16	Error	-4	7	7	9	14446	5509	0.020	0.727	-50	0	0
4	14	13	"ctrl-buffer"	"ctrl-buffer"	18000	17540	100	178	189	47	24	174	174	245	1003	409	0	0	0	66	67	10	14	60	60	66	76	115	0	0	0	0.667	2.143	3.933	3.358	3.636	19.291	0.228	80	372	100	10	22	-0.585	4	6	15	7	15096	5351	-0.056	0.013	-50	0	0
4	15	13	"ctrl-buffer"	"ctrl-buffer"	18180	17540	100	181	195	53	27	179	179	291	1074	369	0	0	0	65	67	11	16	62	62	73	105	143	0	0	0	0.667	3.200	4.561	3.616	3.760	13.771	0.918	80	388	100	5	21	-0.585	2	3	16	5	15620	5335	-0.089	-0.057	-50	0	0
4	16	13	"ctrl-buffer"	"ctrl-buffer"	18360	17540	100	194	202	50	24	184	184	194	65	33	16	2	0	69	74	28	37	62	62	63	13	20	23	8	0	1.429	1.500	4.950	4.138	3.696	5.280	0.238	80	382	100	17	30	0.515	10	7	18	12	16199	5945	0.123	0.846	-50	0	0
4	17	13	"ctrl-buffer"	"ctrl-buffer"	18540	17540	100	185	196	56	28	185	185	202	86	42	11	2	0	70	72	16	22	62	62	65	16	24	15	6	0	0.000	1.100	2.661	2.686	3.837	8.613	0.357	80	384	100	8	21	Error	0	8	11	10	15684	5754	-0.070	0.438	-50	0	0
4	18	13	"ctrl-buffer"	"ctrl-buffer"	18710	17540	100	173	183	48	26	190	190	204	72	35	7	1	0	63	64	9	14	61	61	64	12	18	13	1	0	-8.500	-2.333	4.545	5.273	3.348	16.173	0.122	80	357	100	-15	-4	Error	-17	2	-7	3	14602	5132	-0.292	0.000	-50	0	0
4	19	13	"ctrl-buffer"	"ctrl-buffer"	18890	17540	100	180	252	419	166	187	187	259	758	292	2	1	0	65	80	94	117	62	62	67	31	46	5	3	0	-2.333	3.611	4.522	4.062	4.238	4.572	0.931	80	386	100	-4	83	Error	-7	3	65	18	20150	6363	-0.009	0.419	-50	0	0
4	20	13	"ctrl-buffer"	"ctrl-buffer"	19070	17540	100	179	189	54	28	187	187	501	3284	655	0	0	0	66	71	17	23	61	61	275	2956	1074	0	0	0	-1.600	0.200	3.000	3.663	3.203	1.124	0.816	80	406	100	-3	12	Error	-8	5	2	10	15128	5674	-0.095	-0.069	-50	0	0
4	21	13	"ctrl-buffer"	"ctrl-buffer"	19250	17540	100	184	195	69	35	181	181	202	160	79	2	1	0	64	65	13	20	60	60	62	20	32	8	2	0	0.750	2.800	5.667	4.468	3.830	16.049	0.111	80	374	100	7	19	-0.415	3	4	14	5	15587	5239	-0.044	0.150	-50	0	0
4	22	13	"ctrl-buffer"	"ctrl-buffer"	19420	17550	100	181	188	59	31	175	175	194	107	55	6	1	0	61	67	22	32	58	58	60	14	23	20	8	0	2.000	1.444	3.300	3.731	3.791	13.959	0.210	80	376	100	9	22	1.000	6	3	13	9	15047	5374	-0.056	0.500	-50	0	0
4	23	13	"ctrl-buffer"	"ctrl-buffer"	19600	17550	100	181	234	331	141	173	173	188	79	42	3	2	0	64	65	11	16	58	58	60	13	21	12	3	0	1.333	8.714	3.577	4.173	3.673	36.177	0.202	80	389	100	14	68	0.415	8	6	61	7	18736	5161	0.582	0.385	-50	0	0
4	24	13	"ctrl-buffer"	"ctrl-buffer"	19780	17550	100	181	203	169	83	169	169	178	55	30	11	3	0	65	68	16	23	58	58	59	10	16	33	12	0	1.714	3.400	2.556	2.899	4.701	35.864	0.041	80	426	100	19	44	0.778	12	7	34	10	16221	5476	0.455	0.900	-50	0	0
4	1	14	""	"STM1553"	15690	17710	120	229	244	80	32	166	166	170	49	28	56	34	0	1365	1543	1164	75	87	87	87	14	16	100	100	0	0.049	0.054	0.056	0.054	2.107	0.056	0.634	120	650	100	1341	1534	-4.342	63	1278	78	1456	29295	185210	1.510	104.000	0	0	0
4	2	14	""	"STM3783"	15870	17710	120	228	252	96	38	176	176	198	224	113	8	1	0	641	833	679	81	85	85	100	113	113	96	82	0	0.094	0.102	0.097	0.090	2.425	0.113	0.656	120	590	100	608	824	-3.419	52	556	76	748	30189	99963	0.241	6.487	0	0	0
4	3	14	""	"STM2242"	16060	17710	110	217	239	91	38	177	177	185	86	46	18	10	0	1323	1649	1122	68	85	85	102	123	120	100	100	0	0.032	0.040	0.041	0.033	2.556	0.047	0.136	80	484	100	1278	1626	-4.952	40	1238	62	1564	19124	131905	0.628	12.577	0	0	0
4	4	14	"yfiM"	"STM2653"	16230	17710	130	454	889	1265	142	177	177	185	76	41	91	70	0	652	1485	2381	160	87	87	87	12	13	99	98	0	0.490	0.509	0.524	0.493	1.576	0.513	0.900	120	634	100	842	2110	-1.028	277	565	712	1398	106643	178231	9.263	116.500	0	0	0
4	5	14	"oxyS"	"STM4124"	16390	17720	110	221	240	94	39	175	175	179	36	20	58	36	0	203	295	213	72	86	86	88	22	25	93	86	0	0.393	0.311	0.420	0.348	2.447	0.347	0.522	80	485	100	163	274	-1.347	46	117	65	209	19175	23610	1.694	9.409	0	0	0
4	6	14	""	"STM4302"	16580	17710	120	214	236	102	43	169	169	172	37	21	53	25	0	696	1131	1327	117	78	78	81	21	25	100	97	0	0.073	0.064	0.072	0.071	2.783	0.063	0.583	120	599	100	663	1120	-3.780	45	618	67	1053	28264	135744	1.730	50.000	0	0	0
4	7	14	"ssaT"	"STM1421"	16770	17710	110	268	586	582	99	165	165	170	40	23	80	56	0	1246	4362	5731	131	73	73	75	13	17	100	100	0	0.088	0.098	0.112	0.118	2.378	0.095	0.883	80	484	100	1276	4710	-3.509	103	1173	421	4289	46862	348969	10.400	329.769	0	0	0
4	8	14	"nrdI"	"STM2806"	16940	17720	130	1113	3991	5980	149	170	170	175	44	25	95	88	0	326	1016	1536	151	69	69	70	13	18	95	90	0	3.669	4.035	4.039	4.037	1.756	4.057	0.927	120	667	100	1200	4768	1.875	943	257	3821	947	478872	121959	86.727	72.769	0	0	0
4	9	14	"sipA"	"STM2882"	17120	17720	120	2163	4868	8604	176	173	173	180	55	30	100	99	0	4913	7278	6902	94	66	66	69	16	23	100	100	0	0.411	0.651	0.481	0.487	1.986	1.042	0.497	120	593	100	6837	11907	-1.284	1990	4847	4695	7212	584216	873327	85.236	450.563	0	0	0
4	10	14	"dctA"	"STM3614"	17300	17720	120	848	1062	650	61	171	171	208	412	198	75	39	0	5665	7071	5056	71	63	63	82	126	153	100	99	0	0.121	0.127	0.127	0.128	1.624	0.124	0.528	120	607	100	6279	7899	-3.049	677	5602	891	7008	127418	848536	2.073	55.468	0	0	0
4	11	14	"aroB"	"STM3486"	17480	17720	130	703	4139	6813	164	168	168	199	407	204	63	38	0	141	567	839	147	62	62	68	83	122	46	33	0	6.772	7.863	7.142	6.988	1.596	8.269	0.949	120	638	100	614	4476	2.760	535	79	3971	505	496658	68093	9.681	6.012	0	0	0
4	12	14	"purN"	"STM2500"	17660	17720	130	1433	2768	3329	120	171	171	173	44	25	100	98	0	1898	3289	3894	118	61	61	65	26	40	100	100	0	0.687	0.805	0.802	0.790	1.564	0.838	0.912	120	670	100	3099	5825	-0.542	1262	1837	2597	3228	332175	394659	58.977	124.000	0	0	0
4	13	14	"yjgG"	"STM4462"	17830	17710	60	293	448	370	82	177	177	182	41	22	65	53	0	738	1237	1294	104	76	76	90	47	52	84	75	0	0.175	0.233	0.199	0.204	4.157	0.236	0.711	32	176	100	778	1432	-2.513	116	662	271	1161	14348	39588	6.488	24.404	0	0	0
4	14	14	""	"STM0437"	18010	17720	130	3283	3556	2045	57	170	170	175	59	33	100	100	0	16777	17212	4531	26	62	62	67	25	37	100	100	0	0.186	0.197	0.189	0.190	1.234	0.204	0.618	120	662	100	19828	20536	-2.425	3113	16715	3386	17150	426700	2065410	57.305	685.800	0	0	0
4	15	14	""	"STM0565"	18190	17720	140	255	270	90	33	170	170	181	77	42	51	21	0	1047	1261	1008	79	63	63	68	24	35	97	96	0	0.086	0.083	0.090	0.094	2.498	0.073	0.443	156	680	100	1069	1298	-3.533	85	984	100	1198	42188	196776	1.156	49.708	0	0	0
4	16	14	"res"	"STM0358"	18360	17720	130	18542	19226	4439	23	175	175	188	74	39	100	100	0	15497	16118	3618	22	64	64	72	29	40	100	100	0	1.190	1.187	1.209	1.182	1.118	1.200	0.979	120	585	100	33800	35105	0.251	18367	15433	19051	16054	2307084	1934139	257.270	553.310	0	0	0
4	17	14	""	"STM2003"	18540	17730	130	358	580	528	91	173	173	181	54	29	95	81	0	1724	3481	4427	127	60	60	64	20	31	100	99	0	0.111	0.119	0.105	0.112	1.599	0.109	0.819	120	608	100	1849	3828	-3.169	185	1664	407	3421	69604	417758	7.389	170.850	0	0	0
4	18	14	"nfo"	"STM2203"	18700	17720	120	6737	7826	4570	58	182	182	194	86	44	99	99	0	6524	7572	4501	59	61	61	64	12	18	100	100	0	1.014	1.018	1.026	1.032	1.274	1.017	0.976	120	555	100	13018	15155	0.020	6555	6463	7644	7511	939077	908647	88.744	625.667	0	0	0
4	19	14	"EMPTY"	"EMPTY"	18890	17720	100	192	203	90	44	186	186	198	86	43	7	2	0	68	73	32	43	62	62	64	12	18	28	11	0	1.000	1.545	2.778	3.099	3.384	6.443	0.340	80	460	100	12	28	0.000	6	6	17	11	16248	5856	0.058	0.750	-75	0	0
4	20	14	"EMPTY"	"EMPTY"	19070	17720	100	162	167	34	20	172	172	193	300	155	0	0	0	56	59	12	20	57	57	58	14	24	6	3	0	10.000	-2.500	3.500	3.422	4.091	20.315	0.075	80	464	100	-11	-3	3.322	-10	-1	-5	2	13327	4697	-0.087	0.071	-75	0	0
4	21	14	"EMPTY"	"EMPTY"	19250	17720	100	161	168	34	20	167	167	189	306	161	0	0	0	56	56	6	10	56	56	57	13	22	1	0	0	100000.000	100000.000	4.000	4.821	3.123	352.631	0.020	80	452	100	-6	1	16.610	-6	0	1	0	13415	4485	-0.069	-0.077	-75	0	0
4	22	14	"EMPTY"	"EMPTY"	19420	17720	100	167	180	58	32	162	162	171	78	45	6	3	0	57	58	9	15	55	55	56	8	14	20	7	0	2.500	6.000	3.367	2.703	3.198	23.298	0.084	80	440	100	7	21	1.322	5	2	18	3	14436	4600	0.115	0.250	-75	0	0
4	23	14	"EMPTY"	"EMPTY"	19600	17720	100	161	162	34	20	162	162	169	52	30	8	0	0	55	55	7	12	55	55	56	8	14	6	1	0	100000.000	0.000	4.583	4.308	3.440	49.436	0.027	80	452	100	-1	0	16.610	-1	0	0	0	12957	4372	-0.135	-0.125	-75	0	0
4	24	14	"EMPTY"	"EMPTY"	19780	17720	100	162	167	34	20	161	161	170	56	32	6	0	0	56	56	7	12	55	55	56	7	12	13	1	0	1.000	6.000	3.333	4.425	3.784	126.816	0.003	80	484	100	2	7	0.000	1	1	6	1	13330	4449	-0.054	0.000	-75	0	0
5	1	1	"yggG"	"STM3077"	2100	19850	120	1198	1982	1991	100	178	178	193	103	53	93	86	0	918	1716	1942	113	55	55	85	222	261	85	69	0	1.182	1.086	1.102	1.208	2.498	1.074	0.763	120	627	100	1883	3465	0.241	1020	863	1804	1661	237858	205954	17.369	7.347	0	0	0
5	2	1	""	"STM1249"	2280	19850	110	419	656	669	101	179	179	227	218	96	52	27	0	426	675	906	134	55	55	156	445	285	40	17	0	0.647	0.769	0.725	0.816	2.757	0.637	0.678	80	442	100	611	1097	-0.628	240	371	477	620	52476	53999	1.968	1.166	0	0	0
5	3	1	"csgA"	"STM1144"	2450	19850	130	372	550	449	81	180	180	221	272	123	41	21	0	724	1344	1540	114	56	56	126	401	318	70	45	0	0.287	0.287	0.278	0.314	2.849	0.255	0.709	120	592	100	860	1658	-1.799	192	668	370	1288	65988	161275	1.210	3.037	0	0	0
5	4	1	"malT"	"STM3515"	2640	19840	120	2784	2684	915	34	175	175	177	34	19	96	94	0	12361	11935	3687	30	54	54	55	10	18	100	100	0	0.212	0.211	0.212	0.189	1.753	0.210	0.933	120	513	100	14916	14390	-2.238	2609	12307	2509	11881	322136	1432243	73.735	1188.000	0	0	0
5	5	1	""	"STM0212"	2810	19850	120	331	477	374	78	178	178	182	47	25	88	74	0	557	830	911	109	54	54	55	8	14	99	97	0	0.304	0.385	0.355	0.412	3.044	0.359	0.703	120	488	100	656	1075	-1.717	153	503	299	776	57254	99608	6.277	96.875	0	0	0
5	6	1	"gltX"	"STM2415"	3000	19850	120	3316	4327	3354	77	178	178	184	47	25	99	98	0	516	727	577	79	54	54	55	8	14	98	98	0	6.792	6.165	6.553	6.464	2.505	7.241	0.637	120	478	100	3600	4822	2.764	3138	462	4149	673	519276	87201	88.149	84.000	0	0	0
5	7	1	""	"STM0055"	3170	19850	120	548	974	888	91	176	176	179	34	18	95	86	0	750	1363	1363	100	53	53	54	8	14	100	98	0	0.534	0.609	0.570	0.560	2.639	0.588	0.669	120	456	100	1069	2108	-0.906	372	697	798	1310	116822	163560	23.382	163.625	0	0	0
5	8	1	"acnA"	"STM1712"	3350	19850	120	3531	3541	1169	33	178	178	181	34	18	99	99	0	10536	10439	2921	27	51	51	52	7	13	100	100	0	0.320	0.324	0.331	0.296	1.691	0.321	0.902	120	471	100	13838	13751	-1.645	3353	10485	3363	10388	424870	1252661	98.824	1483.857	0	0	0
5	9	1	"rfbF"	"STM2092"	3530	19850	120	6231	9492	8956	94	179	179	183	36	19	100	100	0	348	533	462	86	52	52	52	7	13	100	99	0	20.446	19.362	20.549	18.024	2.206	22.077	0.772	120	465	100	6348	9794	4.354	6052	296	9313	481	1138995	64003	258.583	68.714	0	0	0
5	10	1	"osmY"	"STM4561"	3700	19850	120	861	1905	2244	117	180	180	183	37	20	97	91	0	916	1797	2486	138	51	51	53	9	16	100	99	0	0.787	0.988	1.098	1.020	2.419	0.896	0.816	120	486	100	1546	3471	-0.345	681	865	1725	1746	228634	215635	46.541	193.778	0	0	0
5	11	1	"hflB"	"STM3296"	3890	19860	120	65535	64553	4574	7	183	183	186	38	20	100	100	94	4100	4070	925	22	53	53	55	10	18	100	100	0	16.148	16.024	16.149	16.663	1.345	16.040	0.926	120	466	100	69399	68387	4.013	65352	4047	64370	4017	7746335	488382	1693.868	401.500	0	0	0
5	12	1	"yheM"	"STM3450"	4060	19860	120	1172	1450	963	66	182	182	185	34	18	100	100	0	409	543	419	77	52	52	53	9	16	100	100	0	2.773	2.582	2.784	2.764	1.772	2.618	0.806	120	448	100	1347	1759	1.472	990	357	1268	491	173962	65206	37.206	54.444	0	0	0
5	13	1	"yifL"	"STM3946"	4240	19860	120	2974	3211	1657	51	173	173	176	34	19	100	100	0	867	918	417	45	49	49	50	8	16	100	100	0	3.424	3.496	3.418	3.406	1.505	3.898	0.814	120	476	100	3619	3907	1.776	2801	818	3038	869	385333	110204	89.265	108.500	0	0	0
5	14	1	""	"STM3941"	4420	19860	120	1798	2073	1189	57	170	170	173	42	24	100	100	0	1009	1360	1162	85	48	48	49	7	14	100	100	0	1.694	1.450	1.765	1.743	2.187	1.285	0.640	120	471	100	2589	3215	0.760	1628	961	1903	1312	248796	163173	45.238	187.286	0	0	0
5	15	1	"hemD"	"STM3937"	4590	19870	130	10458	10450	3461	33	172	172	176	42	23	100	100	0	3845	3736	1338	35	50	50	50	8	16	100	100	0	2.710	2.788	2.822	2.877	1.425	2.796	0.921	120	497	100	14081	13964	1.439	10286	3795	10278	3686	1253987	448306	244.619	460.750	0	0	0
5	16	1	"wecF"	"STM3928"	4770	19860	130	771	1016	612	60	183	183	192	112	58	99	97	0	733	1012	734	72	50	50	52	21	40	100	100	0	0.861	0.866	0.901	0.888	1.560	0.866	0.673	120	576	100	1271	1795	-0.216	588	683	833	962	121880	121385	7.357	45.714	0	0	0
5	17	1	"wecD"	"STM3924"	4960	19860	130	4469	5136	3071	59	173	173	197	244	123	100	100	0	1863	2130	1355	63	47	47	130	996	766	75	44	0	2.366	2.383	2.365	2.432	1.727	2.583	0.802	120	557	100	6112	7046	1.242	4296	1816	4963	2083	616268	255570	20.242	2.008	0	0	0
5	18	1	"wecB"	"STM3920"	5130	19860	130	13164	13106	4660	35	159	159	163	37	22	100	100	0	4269	4492	1637	36	44	44	45	8	17	100	100	0	3.078	2.911	3.009	2.899	1.377	3.184	0.881	120	539	100	17230	17395	1.622	13005	4225	12947	4448	1572683	539033	349.811	555.875	0	0	0
5	19	1	""	"STM4431"	5320	19860	130	211	360	336	93	151	151	165	105	63	37	26	0	184	1169	1956	167	43	43	53	89	167	54	48	0	0.426	0.186	0.239	0.368	4.755	0.160	0.746	120	573	100	201	1335	-1.233	60	141	209	1126	43239	140268	1.857	12.539	0	0	0
5	20	1	""	"STM4435"	5490	19860	130	232	333	204	61	149	149	169	173	102	39	23	0	1034	2021	2250	111	42	42	57	110	192	83	70	0	0.084	0.093	0.104	0.108	3.277	0.077	0.632	120	574	100	1075	2163	-3.579	83	992	184	1979	40017	242487	0.948	17.855	0	0	0
5	21	1	""	"STM4442"	5680	19870	130	186	207	71	34	144	144	147	38	25	54	31	0	121	395	570	144	42	42	71	241	339	35	25	0	0.532	0.178	0.506	0.604	5.135	0.111	0.513	120	599	100	121	416	-0.911	42	79	63	353	24867	47361	1.579	1.344	0	0	0
5	22	1	"treC"	"STM4453"	5850	19870	130	181	202	83	41	141	141	148	48	32	43	23	0	142	437	599	137	42	42	69	234	339	39	30	0	0.400	0.154	0.265	0.376	4.671	0.102	0.550	120	592	100	140	456	-1.322	40	100	61	395	24235	52482	1.125	1.573	0	0	0
5	23	1	""	"STM4467"	6020	19870	130	164	169	36	21	141	141	144	29	20	43	20	0	92	132	104	78	40	40	46	70	152	45	20	0	0.442	0.304	0.527	0.570	4.232	0.098	0.108	120	567	100	75	120	-1.177	23	52	28	92	20224	15802	0.862	1.229	0	0	0
5	24	1	"idnK"	"STM4485"	6220	19870	130	167	220	134	60	140	140	142	26	18	50	35	0	147	683	1081	158	41	41	45	62	137	60	48	0	0.255	0.125	0.179	0.240	4.660	0.114	0.767	120	705	100	133	722	-1.973	27	106	80	642	26387	81904	3.000	10.290	0	0	0
5	1	2	"yjaH"	"STM4171"	2110	20030	140	688	1949	2545	130	181	181	222	205	92	71	55	0	434	1013	1447	142	59	59	144	416	288	48	30	0	1.352	1.853	2.219	1.988	3.151	1.884	0.595	156	596	100	882	2722	0.435	507	375	1768	954	304084	158050	8.424	2.089	0	0	0
5	2	2	"purD"	"STM4175"	2280	20010	100	807	2111	2581	122	203	203	439	796	181	45	37	0	1349	3428	4298	125	67	67	555	1494	269	43	35	0	0.471	0.568	0.532	0.428	2.864	0.553	0.861	80	314	100	1886	5269	-1.086	604	1282	1908	3361	168874	274245	2.101	1.923	-50	0	0
5	3	2	"livJ"	"STM3567"	2460	20010	100	211	446	744	166	183	183	289	457	158	16	8	0	118	714	1968	275	59	59	242	681	281	18	7	0	0.475	0.402	1.086	0.800	7.144	0.281	0.430	80	337	100	87	918	-1.075	28	59	263	655	35676	57140	0.344	0.693	-50	0	0
5	4	2	"yihS"	"STM4021"	2640	20010	120	219	234	83	35	180	180	181	34	18	54	29	0	493	623	500	80	56	56	58	12	20	99	97	0	0.089	0.095	0.114	0.112	3.222	0.082	0.265	120	400	100	476	621	-3.486	39	437	54	567	28116	74765	1.559	47.083	0	0	0
5	5	2	"prlC"	"STM3594"	2820	20020	120	1585	2585	2711	104	180	180	184	42	22	95	94	0	720	1066	1005	94	56	56	57	11	19	98	93	0	2.116	2.381	2.314	2.266	3.208	3.527	0.523	120	387	100	2069	3415	1.081	1405	664	2405	1010	310253	127873	57.167	91.727	0	0	0
5	6	2	"atpB"	"STM3871"	3000	20010	120	2735	5241	7347	140	170	170	175	43	24	100	95	0	340	568	698	122	52	52	52	8	15	97	91	0	8.906	9.828	9.782	9.659	3.465	13.374	0.606	120	373	100	2853	5587	3.155	2565	288	5071	516	628931	68120	117.814	64.500	0	0	0
5	7	2	"xseA"	"STM2512"	3180	20010	130	1502	3190	3796	118	164	164	168	36	21	99	94	0	438	782	819	104	49	49	50	8	16	96	95	0	3.440	4.128	4.006	4.146	3.015	5.566	0.660	120	392	100	1727	3759	1.782	1338	389	3026	733	382779	93828	83.944	91.500	0	0	0
5	8	2	"sprB"	"STM2866"	3360	20010	130	342	561	522	93	174	174	177	36	20	76	70	0	911	1641	1861	113	50	50	51	9	17	100	99	0	0.195	0.243	0.216	0.208	3.021	0.238	0.612	120	395	100	1029	1978	-2.358	168	861	387	1591	67276	196864	10.667	176.667	0	0	0
5	9	2	"sinR"	"STM0304"	3530	20020	120	403	632	517	81	177	177	181	39	21	85	76	0	1001	1543	1638	106	49	49	51	8	15	100	99	0	0.237	0.305	0.335	0.303	3.258	0.250	0.593	120	374	100	1178	1949	-2.075	226	952	455	1494	75810	185111	11.564	186.500	0	0	0
5	10	2	"hilC"	"STM2867"	3710	20010	130	379	947	963	101	175	175	178	42	23	71	58	0	662	1798	2079	115	49	49	50	9	18	85	80	0	0.333	0.441	0.476	0.530	3.656	0.442	0.828	120	425	100	817	2521	-1.587	204	613	772	1749	113678	215764	18.310	194.222	0	0	0
5	11	2	"bcfB"	"STM0022"	3900	20020	120	324	541	442	81	173	173	183	84	45	70	47	0	1095	1918	2105	109	49	49	60	114	190	90	85	0	0.144	0.197	0.198	0.209	3.093	0.180	0.734	120	381	100	1197	2237	-2.792	151	1046	368	1869	64874	230192	4.262	16.298	0	0	0
5	12	2	"bcfH"	"STM0028"	4070	20020	130	365	590	467	79	173	173	230	454	197	35	17	0	890	1888	2253	119	48	48	73	146	200	78	70	0	0.228	0.227	0.270	0.300	3.078	0.186	0.605	120	400	100	1034	2257	-2.133	192	842	417	1840	70812	226586	0.793	12.432	0	0	0
5	13	2	"orf5"	"PSLT015"	4250	20020	120	203	370	421	113	160	160	167	45	26	48	35	0	340	1895	3656	192	46	46	61	114	186	63	54	0	0.146	0.114	0.179	0.172	5.612	0.105	0.694	120	411	100	337	2059	-2.773	43	294	210	1849	44426	227346	4.511	16.088	0	0	0
5	14	2	"srgC"	"PSLT008"	4430	20030	130	303	523	475	90	151	151	154	29	18	83	68	0	582	1825	2444	133	44	44	45	8	17	99	96	0	0.283	0.209	0.246	0.282	3.466	0.168	0.704	120	381	100	690	2153	-1.824	152	538	372	1781	62715	219004	12.724	222.500	0	0	0
5	15	2	"uvrA"	"STM4254"	4600	20030	120	742	2070	3095	149	160	160	162	33	20	90	85	0	268	863	1231	142	45	45	46	7	15	96	91	0	2.610	2.335	2.482	2.469	3.327	2.905	0.611	120	344	100	805	2728	1.384	582	223	1910	818	248445	103599	57.818	116.714	0	0	0
5	16	2	""	"STM4260"	4780	20030	120	173	226	143	63	170	170	212	297	140	6	0	0	283	1079	1587	147	46	46	212	1249	589	26	15	0	0.013	0.054	0.071	0.075	3.763	0.050	0.425	120	444	100	240	1089	-6.304	3	237	56	1033	27119	129537	0.047	0.694	0	0	0
5	17	2	""	"STM4261"	4980	20020	110	297	911	1228	134	174	174	225	332	147	33	30	0	395	3516	5999	170	47	47	256	1399	546	33	30	0	0.353	0.212	0.244	0.247	3.582	0.193	0.783	80	352	100	471	4206	-1.500	123	348	737	3469	72889	281305	2.066	2.330	0	0	0
5	18	2	""	"STM4261"	5130	20030	120	650	960	887	92	175	175	176	40	22	95	89	0	1574	3046	3657	120	47	47	48	10	20	100	99	0	0.311	0.262	0.250	0.253	2.302	0.199	0.692	120	368	100	2002	3784	-1.685	475	1527	785	2999	115199	365497	19.600	299.800	0	0	0
5	19	2	"livM"	"STM3562"	5320	20030	120	1460	2724	3228	118	168	168	203	212	104	84	77	0	575	1209	1573	130	46	46	79	206	260	72	56	0	2.442	2.198	2.384	2.284	2.565	2.282	0.762	120	436	100	1821	3719	1.288	1292	529	2556	1163	326923	145102	11.892	5.485	0	0	0
5	20	2	"mviN"	"STM1170"	5520	20030	110	381	637	763	119	157	157	195	224	114	50	30	0	265	503	587	116	45	45	85	224	263	50	33	0	1.018	1.048	1.036	1.094	3.014	1.243	0.518	80	394	100	444	938	0.026	224	220	480	458	50939	40242	1.973	1.866	0	0	0
5	21	2	"citA"	"STM0689"	5650	20000	60	219	227	68	29	144	144	155	54	34	71	18	0	168	627	1085	173	45	45	131	329	251	31	18	0	0.610	0.143	0.554	0.466	4.390	0.044	0.160	32	131	100	198	665	-0.714	75	123	83	582	7265	20064	1.333	1.508	0	0	0
5	22	2	"ssaL"	"STM1412"	5820	20060	80	319	452	387	85	150	150	160	64	40	75	65	0	624	1274	1566	122	44	44	118	372	315	61	44	0	0.291	0.246	0.311	0.323	1.958	0.205	0.758	52	302	100	749	1532	-1.779	169	580	302	1230	23479	66251	4.563	3.108	0	0	0
5	23	2	"ssaP"	"STM1417"	6020	20030	130	204	266	292	109	146	146	151	49	32	53	31	0	184	347	465	134	42	42	59	141	238	50	35	0	0.408	0.393	0.452	0.475	2.966	0.416	0.429	120	488	100	200	425	-1.292	58	142	120	305	31938	41693	2.347	2.043	0	0	0
5	24	2	"fusA"	"STM3446"	6210	20030	120	230	954	1613	169	139	139	140	26	18	65	57	0	47	51	15	29	41	41	43	19	44	17	4	0	15.167	81.500	17.952	22.392	6.144	218.532	0.222	120	523	100	97	825	3.923	91	6	815	10	114444	6101	31.308	0.421	0	0	0
5	1	3	"moeB"	"STM0845"	2110	20190	120	410	1660	2158	130	179	179	207	190	91	53	43	0	329	1555	2020	129	59	59	115	375	326	46	44	0	0.856	0.990	1.200	0.991	4.246	1.031	0.706	120	455	100	501	2977	-0.225	231	270	1481	1496	199181	186606	7.647	3.840	0	0	0
5	2	3	"carA"	"STM0066"	2290	20180	150	1929	8516	12105	142	191	191	333	651	195	67	56	0	289	1054	1436	136	61	61	323	1201	371	26	16	0	7.623	8.384	6.929	7.019	3.902	9.088	0.286	156	459	100	1966	9318	2.930	1738	228	8325	993	1328572	164349	12.570	0.609	0	0	0
5	3	3	"prfA"	"STM1776"	2470	20180	130	1773	7433	10249	137	185	185	270	583	215	64	55	0	480	1359	1681	123	59	59	221	1131	511	40	27	0	3.772	5.575	5.477	4.576	3.366	6.735	0.786	120	449	100	2009	8548	1.915	1588	421	7248	1300	891979	163094	12.286	1.006	0	0	0
5	4	3	"invC"	"STM2894"	2640	20190	120	414	789	804	101	180	180	181	36	19	85	73	0	1057	1869	1941	103	57	57	59	15	25	98	95	0	0.234	0.336	0.303	0.289	3.745	0.300	0.538	120	422	100	1234	2421	-2.095	234	1000	609	1812	94682	224246	16.889	120.667	0	0	0
5	5	3	"envE"	"STM1242"	2820	20200	120	851	2461	2970	120	177	177	181	39	21	80	74	0	574	1933	2670	138	56	56	57	16	28	83	80	0	1.301	1.217	1.166	1.413	4.622	1.162	0.752	120	403	100	1192	4161	0.380	674	518	2284	1877	295344	231943	58.462	117.250	0	0	0
5	6	3	"eutE"	"STM2463"	2990	20190	120	206	302	339	112	169	169	175	42	24	45	34	0	223	693	958	138	51	51	52	8	15	90	81	0	0.215	0.207	0.221	0.296	5.733	0.202	0.334	120	422	100	209	775	-2.217	37	172	133	642	36257	83105	3.024	80.125	0	0	0
5	7	3	"rfaK"	"STM3714"	3180	20190	120	463	1220	1735	142	164	164	167	39	23	71	65	0	228	568	801	141	48	48	49	9	18	81	78	0	1.661	2.031	2.335	1.961	3.163	2.388	0.721	120	459	100	479	1576	0.732	299	180	1056	520	146341	68195	27.000	57.667	0	0	0
5	8	3	"ipk"	"STM1779"	3360	20200	120	644	1993	3006	150	157	157	161	35	21	80	74	0	154	450	642	142	46	46	48	8	16	83	72	0	4.509	4.545	3.776	4.054	3.796	5.344	0.682	120	422	100	595	2240	2.173	487	108	1836	404	239180	53968	52.343	50.250	0	0	0
5	9	3	"nanH"	"STM0928"	3540	20200	120	188	223	172	77	156	156	158	34	21	48	31	0	315	751	1033	137	45	45	46	7	15	90	90	0	0.119	0.095	0.129	0.163	5.041	0.080	0.253	120	427	100	302	773	-3.077	32	270	67	706	26777	90160	1.912	100.714	0	0	0
5	10	3	"pagC"	"STM1246"	3720	20200	120	204	368	390	105	157	157	168	86	51	40	28	0	164	674	1043	154	45	45	59	109	184	50	40	0	0.395	0.335	0.477	0.507	4.102	0.313	0.592	120	467	100	166	840	-1.340	47	119	211	629	44117	80892	2.326	5.642	0	0	0
5	11	3	"leuC"	"STM0111"	3910	20190	110	730	769	448	58	162	162	260	640	246	37	11	0	686	773	529	68	46	46	90	206	228	88	70	0	0.887	0.835	0.845	0.775	1.866	1.828	0.399	80	434	100	1208	1334	-0.172	568	640	607	727	61481	61879	0.795	3.316	0	0	0
5	12	3	"fliL"	"STM1975"	4090	20210	110	908	1652	1940	117	165	165	266	679	255	53	30	0	299	612	714	116	47	47	81	187	230	62	40	0	2.948	2.632	2.652	2.811	2.886	3.883	0.491	80	380	100	995	2052	1.560	743	252	1487	565	132194	48948	2.041	2.840	0	0	0
5	13	3	"yfeK"	"STM2438"	4230	20210	110	193	308	377	122	165	165	176	58	32	35	20	0	181	411	693	168	47	47	73	147	201	43	30	0	0.209	0.393	0.377	0.348	5.394	0.342	0.483	80	377	100	162	507	-2.259	28	134	143	364	24620	32845	2.276	2.299	0	0	0
5	14	3	""	"STM1012"	4420	20210	120	218	264	142	53	157	157	168	55	32	52	29	0	252	354	330	93	45	45	66	135	204	60	37	0	0.295	0.346	0.351	0.328	3.669	0.289	0.474	120	442	100	268	416	-1.763	61	207	107	309	31725	42475	1.745	2.133	0	0	0
5	15	3	""	"STM1016"	4600	20200	120	166	182	61	33	156	156	158	29	18	30	18	0	243	603	880	145	44	44	44	5	11	100	100	0	0.050	0.047	0.093	0.092	4.172	0.041	0.293	120	408	100	209	585	-4.315	10	199	26	559	21858	72394	0.828	111.800	0	0	0
5	16	3	"yfbG"	"STM2299"	4780	20210	130	649	3798	6439	169	157	157	158	32	20	87	84	0	203	835	1291	154	43	43	44	5	11	95	88	0	3.075	4.597	4.249	4.186	5.277	8.022	0.453	120	446	100	652	4433	1.621	492	160	3641	792	455769	100242	113.750	158.200	0	0	0
5	17	3	"orf32"	"STM1380"	4960	20210	130	255	568	784	138	155	155	176	164	93	38	25	0	304	882	1482	168	43	43	120	613	510	30	18	0	0.383	0.492	0.429	0.481	4.376	0.456	0.766	120	427	100	361	1252	-1.384	100	261	413	839	68152	105890	2.390	1.243	0	0	0
5	18	3	"ybaK"	"STM0495"	5130	20200	120	262	559	816	145	155	155	160	39	24	65	55	0	158	446	654	146	44	44	45	7	15	92	81	0	0.939	1.005	0.904	0.889	4.473	1.276	0.593	120	361	100	221	806	-0.091	107	114	404	402	67047	53522	10.231	57.286	0	0	0
5	19	3	"finO"	"PSLT111"	5310	20200	130	304	897	1262	140	159	159	165	62	37	70	53	0	485	1435	2226	155	45	45	69	281	407	60	45	0	0.330	0.531	0.525	0.480	3.188	0.532	0.723	120	454	100	585	2128	-1.601	145	440	738	1390	107623	172199	11.806	4.861	0	0	0
5	20	3	"holE"	"STM1876"	5490	20200	120	262	479	521	108	161	161	171	101	59	49	33	0	104	268	379	141	45	45	62	173	279	30	18	0	1.712	1.426	1.668	1.422	3.886	2.237	0.425	120	448	100	160	541	0.776	101	59	318	223	57501	32216	3.050	1.191	0	0	0
5	21	3	"yebE"	"STM1880"	5670	20210	130	815	1616	2146	132	164	164	165	32	19	91	85	0	675	2149	2963	137	45	45	58	117	201	69	61	0	1.033	0.690	0.921	0.934	4.725	0.611	0.404	120	501	100	1281	3556	0.047	651	630	1452	2104	193942	257906	45.344	17.872	0	0	0
5	22	3	""	"STM1533"	5840	20220	130	578	1129	1214	107	164	164	166	36	21	93	80	0	1088	2039	2542	124	45	45	49	26	53	95	92	0	0.397	0.484	0.450	0.492	3.285	0.401	0.570	120	473	100	1457	2959	-1.333	414	1043	965	1994	135486	244699	26.750	76.538	0	0	0
5	23	3	""	"STM1543"	6030	20210	130	213	272	250	91	158	158	166	73	43	37	16	0	874	1561	2394	153	45	45	51	47	92	87	75	0	0.066	0.075	0.095	0.110	3.534	0.072	0.516	120	490	100	884	1630	-3.914	55	829	114	1516	32633	187309	1.452	32.128	0	0	0
5	24	3	"dpiA"	"STM0626"	6190	20220	120	303	492	522	106	154	154	163	71	43	74	50	0	720	1077	1370	127	45	45	50	45	90	87	82	0	0.221	0.328	0.332	0.356	4.127	0.271	0.466	120	516	100	824	1370	-2.180	149	675	338	1032	59005	129263	4.634	22.822	0	0	0
5	1	4	"ycjF"	"STM1684"	2100	20370	120	820	1619	1962	121	174	174	178	39	21	98	94	0	1066	2114	2485	117	56	56	57	11	19	99	99	0	0.640	0.702	0.769	0.685	2.842	0.696	0.584	120	513	100	1656	3503	-0.645	646	1010	1445	2058	194242	253677	36.949	187.000	0	0	0
5	2	4	"yhcQ"	"STM3365"	2280	20370	120	611	906	870	96	174	174	177	54	30	91	80	0	1191	2518	3018	119	53	53	54	9	16	100	100	0	0.384	0.297	0.361	0.337	2.682	0.245	0.606	120	404	100	1575	3197	-1.381	437	1138	732	2465	108741	302206	13.500	273.778	0	0	0
5	3	4	""	"STM3355"	2460	20370	120	318	548	541	98	182	182	184	36	19	77	64	0	1411	3451	4872	141	56	56	56	8	14	100	99	0	0.100	0.108	0.112	0.114	3.177	0.099	0.793	120	437	100	1491	3761	-3.317	136	1355	366	3395	65721	414077	10.111	424.375	0	0	0
5	4	4	""	"STM3378"	2640	20380	130	592	1240	2044	164	173	173	174	35	20	93	86	0	736	1720	3096	180	54	54	57	32	56	94	89	0	0.614	0.640	0.671	0.676	3.288	0.622	0.828	120	432	100	1101	2733	-0.703	419	682	1067	1666	148773	206434	30.457	51.969	0	0	0
5	5	4	"yhcN"	"STM3361"	2810	20380	120	324	524	552	105	169	169	172	34	19	79	69	0	272	680	1071	157	52	52	54	15	27	89	84	0	0.705	0.565	0.621	0.668	3.656	0.491	0.796	120	370	100	375	983	-0.505	155	220	355	628	62906	81603	10.353	41.733	0	0	0
5	6	4	"smpB"	"STM2688"	2990	20370	130	1094	3118	5868	188	180	180	183	37	20	99	95	0	413	1159	1937	167	53	53	54	8	14	99	98	0	2.539	2.656	2.564	2.603	3.379	3.454	0.692	120	459	100	1274	4044	1.344	914	360	2938	1106	374130	139047	79.324	138.125	0	0	0
5	7	4	"yabF"	"STM0085"	3180	20380	130	354	588	684	116	175	175	178	38	21	84	75	0	578	1132	1582	139	51	51	52	8	15	97	96	0	0.340	0.382	0.450	0.403	3.438	0.348	0.629	120	489	100	706	1494	-1.558	179	527	413	1081	70591	135824	10.789	135.000	0	0	0
5	8	4	"ftsA"	"STM0132"	3360	20370	120	1554	4389	7235	164	154	154	160	34	21	99	98	0	410	853	1283	150	46	46	47	8	17	99	99	0	3.846	5.248	4.961	4.449	2.347	6.186	0.808	120	415	100	1764	5042	1.943	1400	364	4235	807	526627	102315	124.382	100.750	0	0	0
5	9	4	"aceF"	"STM0153"	3530	20390	130	1353	6651	13811	207	152	152	158	37	23	95	92	2	125	418	965	230	45	45	63	119	188	38	20	0	15.012	17.424	15.718	17.995	2.405	16.177	0.811	120	466	100	1281	6872	3.908	1201	80	6499	373	798062	50196	175.486	2.983	0	0	0
5	10	4	"yacE"	"STM0140"	3710	20370	130	1028	2206	2599	117	157	157	162	37	22	100	100	0	321	772	927	120	45	45	47	9	19	100	100	0	3.156	2.818	3.220	2.893	2.374	3.341	0.668	120	494	100	1147	2776	1.658	871	276	2049	727	264751	92625	55.243	80.556	0	0	0
5	11	4	"asnC"	"STM3876"	3900	20380	130	226	423	435	102	159	159	166	57	34	52	39	0	226	562	903	160	45	45	50	33	66	92	79	0	0.370	0.511	0.374	0.388	3.158	0.401	0.628	120	491	100	248	781	-1.434	67	181	264	517	50786	67418	4.509	15.515	0	0	0
5	12	4	""	"STM3863"	4070	20380	130	182	255	188	73	159	159	207	472	228	7	0	0	238	705	1121	159	45	45	82	365	445	37	25	0	0.119	0.145	0.200	0.250	5.391	0.103	0.438	120	443	100	216	756	-3.069	23	193	96	660	30614	84637	0.102	1.707	0	0	0
5	13	4	"truA"	"STM2368"	4240	20380	120	568	2279	5465	239	156	156	208	469	225	45	29	0	207	743	1618	217	44	44	56	85	151	66	49	0	2.528	3.037	2.928	2.611	3.090	3.713	0.764	120	426	100	575	2822	1.338	412	163	2123	699	273527	89148	4.416	8.082	0	0	0
5	14	4	"yfcE"	"STM2347"	4420	20380	130	1726	2554	2714	106	156	156	163	40	24	100	99	0	538	890	940	105	44	44	47	23	48	100	99	0	3.178	2.835	3.219	2.702	2.338	3.912	0.625	120	481	100	2064	3244	1.668	1570	494	2398	846	306442	106761	59.775	36.652	0	0	0
5	15	4	"nuoM"	"STM2317"	4610	20390	130	4613	7978	8612	107	160	160	173	94	54	100	100	0	652	1135	1316	115	44	44	55	67	121	97	94	0	7.324	7.166	7.249	7.741	2.207	8.324	0.677	120	469	100	5061	8909	2.873	4453	608	7818	1091	957362	136146	83.032	16.119	0	0	0
5	16	4	"menE"	"STM2305"	4770	20390	120	1280	2177	2646	121	157	157	159	36	22	100	100	0	1032	2385	3474	145	43	43	48	39	81	100	100	0	1.135	0.863	0.876	0.940	1.879	0.777	0.873	120	399	100	2112	4362	0.183	1123	989	2020	2342	261253	286229	56.056	59.923	0	0	0
5	17	4	""	"STM2289"	4970	20370	120	190	295	324	109	149	149	152	36	23	54	30	0	214	676	1030	152	43	43	47	39	82	75	64	0	0.240	0.231	0.347	0.278	4.390	0.223	0.503	120	392	100	212	779	-2.060	41	171	146	633	35363	81127	3.972	16.128	0	0	0
5	18	4	"nupC"	"STM2409"	5130	20380	130	465	1318	1867	141	146	146	149	30	20	90	85	0	496	1201	1618	134	43	43	43	6	13	99	99	0	0.704	1.012	1.065	0.933	2.926	1.184	0.579	120	407	100	772	2330	-0.506	319	453	1172	1158	158158	144113	38.967	193.000	0	0	0
5	19	4	"ybdN"	"STM0605"	5290	20370	110	208	319	256	80	148	148	180	218	121	26	12	0	221	573	858	149	43	43	122	568	465	23	13	0	0.337	0.323	0.432	0.360	3.596	0.262	0.589	80	399	100	238	701	-1.569	60	178	171	530	25525	45867	0.638	0.794	0	0	0
5	20	4	"gabP"	"STM2793"	5490	20390	120	193	254	152	59	149	149	176	201	114	17	6	0	989	2032	2475	121	43	43	110	522	474	65	46	0	0.047	0.053	0.060	0.057	3.125	0.051	0.583	120	473	100	990	2094	-4.426	44	946	105	1989	30475	243843	0.388	3.682	0	0	0
5	21	4	"srlE"	"STM2833"	5660	20390	120	171	188	92	48	151	151	154	32	20	36	19	0	258	597	1107	185	43	43	49	29	59	87	74	0	0.093	0.067	0.137	0.134	5.460	0.066	0.514	120	461	100	235	591	-3.426	20	215	37	554	22559	71655	1.063	18.897	0	0	0
5	22	4	"hypB"	"STM2855"	5850	20390	120	258	391	361	92	159	159	161	35	21	75	61	0	225	469	620	132	43	43	45	12	26	92	90	0	0.544	0.545	0.566	0.582	2.874	0.505	0.638	120	436	100	281	658	-0.878	99	182	232	426	46861	56307	6.571	35.333	0	0	0
5	23	4	"yqaA"	"STM2819"	6020	20400	110	445	681	736	108	160	160	169	77	45	75	66	0	113	192	211	109	44	44	50	50	100	61	35	0	4.130	3.520	3.757	3.458	2.479	5.735	0.614	80	415	100	354	669	2.046	285	69	521	148	54498	15358	6.649	2.840	0	0	0
5	24	4	"ygaA"	"STM2839"	6210	20400	130	255	472	525	111	160	160	169	75	44	55	41	0	155	358	610	170	45	45	52	55	105	65	49	0	0.864	0.997	1.116	0.999	3.643	0.841	0.462	120	652	100	205	625	-0.212	95	110	312	313	56664	43010	4.040	5.564	0	0	0
5	1	5	""	"STM1791"	2110	20540	120	211	245	97	39	163	163	165	33	20	60	42	0	1012	1628	1541	94	51	51	53	11	20	99	99	0	0.050	0.052	0.057	0.048	3.051	0.045	0.509	120	483	100	1009	1659	-4.323	48	961	82	1577	29375	195393	2.424	143.182	0	0	0
5	2	5	""	"STM1787"	2280	20550	120	198	215	65	30	153	153	156	31	19	59	40	0	1021	1307	1066	81	48	48	49	7	14	100	100	0	0.046	0.049	0.051	0.047	2.950	0.039	0.397	120	368	100	1018	1321	-4.434	45	973	62	1259	25802	156872	1.903	179.714	0	0	0
5	3	5	"yciI"	"STM1738"	2450	20550	120	271	501	574	114	157	157	162	34	20	75	62	0	139	382	530	138	50	50	54	32	59	84	61	0	1.281	1.036	0.982	1.023	3.304	0.861	0.446	120	441	100	203	676	0.357	114	89	344	332	60111	45806	9.971	10.250	0	0	0
5	4	5	"yciN"	"STM1715"	2650	20530	110	265	410	468	114	150	150	154	32	20	81	70	0	240	510	819	160	48	48	52	34	65	86	72	0	0.599	0.563	0.657	0.679	2.472	0.526	0.730	80	383	100	307	722	-0.739	115	192	260	462	32798	40768	8.000	13.471	0	0	0
5	5	5	"kduD"	"STM3017"	2820	20550	120	213	324	523	161	152	152	162	98	60	32	18	0	355	872	1395	159	47	47	96	519	540	35	21	0	0.198	0.208	0.211	0.191	3.631	0.262	0.498	120	411	100	369	997	-2.336	61	308	172	825	38918	104611	1.653	1.495	0	0	0
5	6	5	"ppdB"	"STM2999"	2990	20550	120	253	366	312	85	163	163	165	37	22	61	53	0	468	1177	1580	134	48	48	49	8	16	99	99	0	0.214	0.180	0.200	0.195	3.174	0.136	0.509	120	400	100	510	1332	-2.222	90	420	203	1129	43957	141199	5.432	141.000	0	0	0
5	7	5	"rbn"	"STM4027"	3180	20560	120	1301	1779	1843	103	165	165	167	37	22	97	96	0	750	1315	1569	119	49	49	49	8	16	99	97	0	1.621	1.275	1.418	1.383	2.832	1.270	0.687	120	410	100	1837	2880	0.696	1136	701	1614	1266	213475	157821	43.568	158.250	0	0	0
5	8	5	""	"STM0870"	3350	20550	110	762	1245	1181	94	162	162	168	49	29	95	91	0	803	1213	1398	115	48	48	52	36	69	97	91	0	0.795	0.930	1.077	1.087	2.859	0.906	0.607	80	366	100	1355	2248	-0.332	600	755	1083	1165	99621	97027	21.980	32.250	0	0	0
5	9	5	"ybhP"	"STM0813"	3510	20560	100	222	370	350	94	156	156	168	64	38	51	35	0	454	1153	1951	169	46	46	101	227	224	63	46	0	0.162	0.193	0.195	0.234	3.908	0.123	0.447	80	367	100	474	1321	-2.628	66	408	214	1107	29572	92243	3.156	4.634	0	0	0
5	10	5	"ybgR"	"STM0758"	3700	20570	120	214	351	313	89	159	159	168	48	28	51	42	0	309	1139	1923	168	46	46	78	172	220	55	42	0	0.209	0.176	0.287	0.338	3.801	0.136	0.643	120	427	100	318	1285	-2.258	55	263	192	1093	42107	136707	3.813	6.169	0	0	0
5	11	5	"fldA"	"STM0694"	3880	20570	120	887	3599	5649	156	160	160	164	35	21	83	80	0	114	308	455	147	45	45	52	81	155	47	35	0	10.536	13.076	10.302	12.782	3.948	16.930	0.584	120	396	100	796	3702	3.397	727	69	3439	263	431823	36989	98.143	3.160	0	0	0
5	12	5	"gltJ"	"STM0664"	4040	20540	100	207	374	420	112	164	164	222	337	151	20	10	0	186	862	1342	155	46	46	140	501	357	35	26	0	0.307	0.257	0.394	0.408	4.199	0.150	0.407	80	378	100	183	1026	-1.703	43	140	210	816	29905	68969	0.451	1.441	0	0	0
5	13	5	"yljA"	"STM0944"	4260	20560	110	742	1344	1804	134	153	153	243	546	224	51	33	0	149	291	409	140	44	44	105	420	400	13	7	0	5.610	4.822	4.720	5.629	2.628	7.216	0.505	80	402	100	694	1438	2.488	589	105	1191	247	107524	23263	2.016	0.443	0	0	0
5	14	5	"orfB"	"STM0930"	4410	20570	120	257	627	1332	212	154	154	162	56	34	65	47	0	86	266	530	199	43	43	52	53	101	45	30	0	2.395	2.121	2.267	2.318	4.086	2.896	0.681	120	464	100	146	696	1.260	103	43	473	223	75271	31975	8.304	4.038	0	0	0
5	15	5	""	"STM4317"	4600	20530	60	278	544	573	105	184	184	244	252	103	37	31	0	195	366	422	115	52	52	116	232	200	34	21	0	0.657	1.146	0.830	0.997	5.612	1.363	0.348	32	155	100	237	674	-0.605	94	143	360	314	17412	11715	1.190	1.078	0	0	0
5	16	5	"amiB"	"STM4358"	4770	20560	130	1658	2464	2593	105	168	168	191	156	81	95	90	0	690	1016	1060	104	47	47	64	132	206	95	80	0	2.317	2.369	2.354	2.295	2.336	2.935	0.623	120	440	100	2133	3265	1.212	1490	643	2296	969	295634	121882	14.571	7.212	0	0	0
5	17	5	"hflC"	"STM4364"	4940	20560	120	2246	4628	6503	140	159	159	182	218	119	85	76	0	329	1018	1482	145	45	45	48	32	66	82	76	0	7.349	4.593	5.467	5.707	3.719	6.173	0.607	120	434	100	2371	5442	2.877	2087	284	4469	973	555317	122185	20.394	30.313	0	0	0
5	18	5	"yjfH"	"STM4369"	5140	20560	120	332	687	976	142	151	151	159	80	50	66	55	0	137	361	566	156	44	44	45	7	15	94	86	0	1.946	1.691	2.031	1.692	3.618	2.073	0.533	120	443	100	274	853	0.961	181	93	536	317	82446	43287	6.600	45.143	0	0	0
5	19	5	"kbl"	"STM3709"	5310	20560	130	634	2433	4337	178	156	156	182	195	107	66	54	0	230	719	1255	174	44	44	90	446	495	34	20	0	2.570	3.373	3.053	3.106	3.816	4.659	0.527	120	474	100	664	2952	1.362	478	186	2277	675	291901	86271	11.544	1.410	0	0	0
5	20	5	"gpsA"	"STM3700"	5490	20570	130	805	2319	4505	194	157	157	161	37	22	88	83	0	208	483	857	177	45	45	54	47	87	66	58	0	3.975	4.936	4.869	4.112	3.524	6.408	0.497	120	486	100	811	2600	1.991	648	163	2162	438	278223	57943	58.324	9.128	0	0	0
5	21	5	""	"STM3657"	5650	20530	40	381	523	381	72	151	151	152	29	19	91	91	0	503	584	483	82	48	48	69	54	78	91	83	0	0.505	0.694	0.757	0.770	3.127	0.504	0.679	12	68	100	685	908	-0.984	230	455	372	536	6276	7004	12.793	9.537	0	0	0
5	22	5	"dppA"	"STM3630"	5850	20570	120	208	470	617	131	148	148	152	40	26	59	43	0	154	589	801	135	43	43	54	50	92	61	53	0	0.541	0.590	0.783	0.833	4.893	0.669	0.594	120	473	100	171	868	-0.888	60	111	322	546	56379	70718	7.950	10.700	0	0	0
5	23	5	"bcsC"	"STM3617"	6020	20580	130	328	1165	2005	172	150	150	154	56	36	60	55	0	122	762	1418	186	41	41	42	13	30	65	60	0	2.198	1.408	2.110	2.122	3.993	1.413	0.661	120	413	100	259	1736	1.136	178	81	1015	721	139845	91387	18.054	55.385	0	0	0
5	24	5	""	"STM3602"	6170	20570	100	190	403	450	111	150	150	170	144	84	32	22	0	150	588	930	158	42	42	81	277	341	33	27	0	0.370	0.463	0.482	0.459	3.767	0.421	0.654	80	364	100	148	799	-1.433	40	108	253	546	32255	47056	1.618	1.830	0	0	0
5	1	6	"yraL"	"STM3263"	2110	20720	120	500	945	1076	113	159	159	162	34	20	93	87	0	519	1044	1450	138	48	48	50	8	16	99	96	0	0.724	0.789	0.845	0.818	2.908	0.700	0.550	120	510	100	812	1782	-0.466	341	471	786	996	113369	125227	23.029	124.250	0	0	0
5	2	6	"tdcB"	"STM3244"	2290	20720	120	181	237	155	65	147	147	149	28	18	55	37	0	477	1094	1681	153	46	46	46	6	13	95	93	0	0.079	0.086	0.098	0.140	4.277	0.078	0.687	120	390	100	465	1138	-3.664	34	431	90	1048	28444	131319	3.143	174.667	0	0	0
5	3	6	"yqjH"	"STM3214"	2470	20730	130	741	2518	4237	168	145	145	147	28	19	95	92	0	147	541	858	158	46	46	46	6	13	95	91	0	5.901	4.794	5.348	5.134	3.560	5.988	0.615	120	451	100	697	2868	2.561	596	101	2373	495	302198	64947	84.679	82.500	0	0	0
5	4	6	"icc"	"STM3183"	2640	20730	120	1092	3078	4740	153	144	144	155	98	63	95	87	0	392	857	1216	141	46	46	94	476	506	43	25	0	2.740	3.618	3.503	3.686	3.628	4.340	0.757	120	522	100	1294	3745	1.454	948	346	2934	811	369329	102802	29.827	1.603	0	0	0
5	5	6	"hybA"	"STM3149"	2840	20730	110	172	298	368	123	148	148	161	111	68	21	16	0	119	803	1891	235	46	46	108	544	503	20	15	0	0.329	0.198	0.350	0.472	5.531	0.171	0.769	80	398	100	97	907	-1.605	24	73	150	757	23813	64223	1.234	1.278	0	0	0
5	6	6	""	"STM3141"	3000	20720	120	178	248	199	80	147	147	149	29	19	50	32	0	109	610	966	158	45	45	45	5	11	85	76	0	0.484	0.179	0.288	0.352	6.907	0.163	0.588	120	406	100	95	666	-1.046	31	64	101	565	29715	73231	3.414	113.000	0	0	0
5	7	6	"uup"	"STM1062"	3180	20730	130	926	4494	8381	186	146	146	152	36	23	96	92	0	310	1007	1737	172	45	45	56	137	244	62	50	0	2.943	4.520	4.720	4.361	4.098	5.565	0.681	120	444	100	1045	5310	1.557	780	265	4348	962	539325	120801	120.611	6.942	0	0	0
5	8	6	"helD"	"STM1075"	3350	20720	130	860	1904	2799	147	154	154	170	110	64	88	79	0	1090	2342	3208	136	47	47	122	639	523	63	40	0	0.677	0.763	0.841	0.779	3.276	0.832	0.699	120	515	100	1749	4045	-0.563	706	1043	1750	2295	228489	281076	15.764	3.474	0	0	0
5	9	6	"hpaD"	"STM1103"	3560	20730	110	197	251	174	69	156	156	170	97	57	23	16	0	222	762	1231	161	46	46	140	734	524	25	20	0	0.233	0.133	0.193	0.238	4.861	0.123	0.719	80	382	100	217	811	-2.102	41	176	95	716	20080	60986	0.835	0.847	0	0	0
5	10	6	"agp"	"STM1117"	3710	20730	130	228	403	619	153	154	154	153	29	18	72	54	0	401	805	952	118	44	44	45	7	15	98	95	0	0.207	0.327	0.251	0.258	3.218	0.346	0.274	120	374	100	431	1010	-2.270	74	357	249	761	48359	96567	8.621	108.571	0	0	0
5	11	6	"ymdC"	"STM1148"	3890	20730	120	258	476	487	102	150	150	151	28	18	78	66	0	422	929	1291	138	43	43	44	12	27	94	88	0	0.285	0.368	0.424	0.422	4.224	0.298	0.518	120	375	100	487	1212	-1.811	108	379	326	886	57147	111422	11.607	73.750	0	0	0
5	12	6	"ycfN"	"STM1208"	4070	20740	130	355	1410	2790	197	154	154	170	147	86	56	40	0	120	623	1296	208	44	44	108	432	400	24	16	0	2.645	2.169	2.429	2.222	4.437	2.362	0.718	120	496	100	277	1835	1.403	201	76	1256	579	169168	74780	8.435	1.192	0	0	0
5	13	6	"mopA"	"STM4330"	4240	20730	120	22167	27682	19137	69	155	155	181	203	112	100	100	11	285	406	475	116	44	44	51	43	84	94	88	0	91.336	76.041	91.412	91.046	2.338	73.265	0.537	120	430	100	22253	27889	6.513	22012	241	27527	362	3321783	48760	135.473	8.256	0	0	0
5	14	6	"rstA"	"STM1475"	4420	20740	120	3341	4519	3680	81	154	154	155	35	22	100	100	0	524	715	601	84	43	43	44	6	13	100	100	0	6.626	6.496	6.354	6.610	1.868	7.993	0.631	120	398	100	3668	5037	2.728	3187	481	4365	672	542285	85764	124.686	111.833	0	0	0
5	15	6	"speG"	"STM1502"	4610	20740	130	774	2060	3324	161	154	154	176	139	78	86	65	0	171	516	723	140	45	45	60	118	196	53	40	0	4.921	4.047	3.580	3.782	2.724	5.482	0.586	120	514	100	746	2377	2.299	620	126	1906	471	247215	61918	13.554	3.864	0	0	0
5	16	6	"smf"	"STM3405"	4790	20730	120	209	399	490	122	157	157	422	2350	556	1	0	0	178	653	1316	201	45	45	48	18	37	83	74	0	0.391	0.398	0.429	0.443	3.397	13.640	0.012	120	421	100	185	850	-1.355	52	133	242	608	47865	78328	-0.010	33.611	0	0	0
5	17	6	"rplO"	"STM3421"	4960	20730	110	6843	13650	15927	116	163	163	551	2677	485	82	60	2	96	155	233	150	45	45	49	26	53	72	47	0	130.980	122.609	157.240	137.834	2.426	119.850	0.456	80	363	100	6731	13597	7.033	6680	51	13487	110	1091972	12405	4.893	4.077	0	0	0
5	18	6	"yheL"	"STM3449"	5120	20740	120	407	1141	2005	175	156	156	228	824	361	26	16	0	133	240	312	130	45	45	47	12	25	80	68	0	2.852	5.051	3.942	4.189	2.900	7.992	0.549	120	444	100	339	1180	1.512	251	88	985	195	136860	28801	1.108	16.083	0	0	0
5	19	6	""	"STM3601"	5320	20740	120	302	614	740	120	158	158	163	38	23	66	62	0	320	872	1330	152	46	46	76	264	347	50	36	0	0.526	0.552	0.788	0.685	4.059	0.410	0.364	120	426	100	418	1282	-0.928	144	274	456	826	73651	104698	11.868	3.015	0	0	0
5	20	6	"yhjK"	"STM3615"	5490	20740	120	649	1213	1397	115	166	166	170	38	22	96	93	0	1320	2590	3399	131	46	46	48	9	18	100	100	0	0.379	0.412	0.439	0.394	3.263	0.339	0.651	120	379	100	1757	3591	-1.399	483	1274	1047	2544	145521	310826	27.447	282.444	0	0	0
5	21	6	"yhjS"	"STM3622"	5660	20740	110	3799	5314	4421	83	166	166	190	234	123	100	100	0	2648	3901	3520	90	46	46	75	241	321	100	100	0	1.396	1.335	1.353	1.325	1.578	1.299	0.791	80	466	100	6235	9003	0.482	3633	2602	5148	3855	425134	312077	21.897	15.876	0	0	0
5	22	6	""	"STM3631"	5840	20740	120	515	721	735	101	157	157	200	302	151	60	27	0	3617	4975	3878	77	43	43	73	253	346	99	95	0	0.100	0.114	0.093	0.101	1.845	0.119	0.554	120	438	100	3932	5496	-3.320	358	3574	564	4932	86547	596973	1.725	19.375	0	0	0
5	23	6	"yiaF"	"STM3647"	6010	20750	120	488	1312	1771	134	149	149	155	54	34	85	75	0	121	367	526	143	41	41	57	121	212	44	35	0	4.238	3.567	3.741	3.671	3.364	4.292	0.571	120	366	100	419	1489	2.083	339	80	1163	326	157471	43983	21.426	2.562	0	0	0
5	24	6	"glyS"	"STM3655"	6200	20750	120	5559	7968	7982	100	147	147	164	123	75	100	99	0	561	818	804	98	42	42	78	249	319	77	52	0	10.428	10.079	9.623	9.676	2.170	12.744	0.533	120	523	100	5931	8597	3.382	5412	519	7821	776	956173	98105	63.447	2.972	0	0	0
5	1	7	""	"STM3834"	2110	20900	120	393	527	475	90	145	145	148	30	20	98	89	0	741	1146	1226	106	45	45	46	10	21	100	98	0	0.356	0.347	0.370	0.336	2.558	0.299	0.617	120	546	100	944	1483	-1.489	248	696	382	1101	63299	137557	12.633	110.000	0	0	0
5	2	7	"yidC"	"STM3842"	2280	20900	120	965	3021	4795	158	145	145	146	27	18	98	95	0	105	193	236	122	44	44	44	5	11	96	90	0	13.443	19.302	13.227	13.388	3.159	26.740	0.562	120	425	100	881	3025	3.749	820	61	2876	149	362495	23131	106.481	29.800	0	0	0
5	3	7	""	"STM3845"	2460	20910	120	627	799	530	66	144	144	146	27	18	99	98	0	544	755	683	90	44	44	44	5	11	100	100	0	0.966	0.921	0.911	0.955	2.457	0.789	0.532	120	426	100	983	1366	-0.050	483	500	655	711	95901	90646	24.185	142.200	0	0	0
5	4	7	"phoU"	"STM3853"	2640	20920	120	771	1939	3091	159	142	142	144	28	19	99	95	0	221	506	802	158	44	44	45	12	26	95	91	0	3.554	3.890	3.679	3.421	2.843	4.721	0.628	120	426	100	806	2259	1.829	629	177	1797	462	232691	60758	64.107	38.417	0	0	0
5	5	7	"pstS"	"STM3857"	2810	20910	120	1765	2722	2133	78	149	149	156	74	47	100	100	0	666	933	715	76	46	46	59	132	223	95	89	0	2.606	2.901	2.632	2.848	2.186	3.174	0.825	120	510	100	2236	3460	1.382	1616	620	2573	887	326632	112019	34.676	6.621	0	0	0
5	6	7	"atpA"	"STM3867"	2990	20910	120	19808	21411	10652	49	152	152	154	30	19	100	100	0	854	936	476	50	45	45	48	45	93	98	98	0	24.297	23.860	24.849	24.662	1.994	28.730	0.652	120	452	100	20465	22150	4.603	19656	809	21259	891	2569325	112366	708.567	19.733	0	0	0
5	7	7	"aceE"	"STM0152"	3170	20910	120	32894	35152	19145	54	149	149	166	95	57	100	100	15	727	956	723	75	45	45	88	267	303	86	62	0	48.013	38.423	45.496	47.711	2.243	39.193	0.718	120	488	100	33427	35914	5.585	32745	682	35003	911	4218240	114765	368.274	3.251	0	0	0
5	8	7	""	"STM0159"	3370	20900	110	292	518	542	104	147	147	166	101	60	60	42	0	425	954	1229	128	45	45	93	281	302	65	38	0	0.382	0.408	0.365	0.347	2.828	0.350	0.522	80	436	100	525	1280	-1.390	145	380	371	909	41445	76353	3.485	3.064	0	0	0
5	9	7	"cueO"	"STM0168"	3540	20910	120	233	399	465	116	151	151	160	86	53	47	25	0	338	790	1176	148	45	45	104	671	645	30	16	0	0.280	0.333	0.249	0.306	3.395	0.297	0.576	120	434	100	375	993	-1.837	82	293	248	745	47922	94798	2.779	1.022	0	0	0
5	10	7	"yadH"	"STM0173"	3700	20910	120	457	1642	2910	177	159	159	158	29	18	86	75	0	265	1023	1777	173	44	44	46	12	26	91	85	0	1.348	1.515	1.317	1.345	4.216	1.813	0.658	120	388	100	519	2462	0.431	298	221	1483	979	196999	122729	51.172	81.417	0	0	0
5	11	7	"stiA"	"STM0177"	3890	20900	120	216	352	379	107	160	160	160	31	19	59	42	0	237	1000	1838	183	44	44	54	109	201	65	47	0	0.290	0.201	0.239	0.242	4.388	0.142	0.431	120	417	100	249	1148	-1.785	56	193	192	956	42232	119971	6.194	8.679	0	0	0
5	12	7	"folK"	"STM0183"	4060	20920	130	448	2680	6677	249	159	159	163	39	23	83	74	0	187	733	1462	199	45	45	51	33	64	73	65	0	2.035	3.664	2.213	2.322	3.735	5.467	0.633	120	447	100	431	3209	1.025	289	142	2521	688	321591	87995	64.538	20.667	0	0	0
5	13	7	""	"STM1585"	4260	20910	100	242	336	308	91	155	155	159	39	24	71	53	0	203	340	460	135	44	44	50	36	72	83	77	0	0.547	0.611	0.643	0.565	2.916	0.598	0.673	80	361	100	246	477	-0.870	87	159	181	296	26864	27195	4.538	8.056	0	0	0
5	14	7	"srfA"	"STM1593"	4420	20910	120	704	1030	910	88	155	155	165	80	48	89	77	0	568	879	886	100	44	44	47	19	40	97	93	0	1.048	1.048	1.073	1.101	2.789	1.251	0.414	120	420	100	1073	1710	0.067	549	524	875	835	123617	105538	10.813	43.789	0	0	0
5	15	7	"ydcR"	"STM1598"	4600	20910	120	565	1325	1818	137	161	161	166	34	20	83	77	0	768	1863	2549	136	46	46	48	12	25	96	94	0	0.560	0.641	0.573	0.538	3.315	0.655	0.726	120	377	100	1126	2981	-0.838	404	722	1164	1817	158997	223565	34.088	151.250	0	0	0
5	16	7	"ydcN"	"STM1605"	4760	20920	120	214	335	318	94	159	159	162	34	20	58	48	0	162	353	552	156	47	47	51	30	58	73	60	0	0.478	0.575	0.587	0.650	3.343	0.511	0.494	120	444	100	170	482	-1.064	55	115	176	306	40210	42415	5.088	10.067	0	0	0
5	17	7	""	"STM1613"	4970	20910	100	161	196	118	60	152	152	364	1950	535	0	0	0	70	166	202	121	44	44	50	35	70	42	30	0	0.346	0.361	0.578	0.845	4.381	0.496	0.462	80	385	100	35	166	-1.531	9	26	44	122	15697	13288	-0.086	3.314	0	0	0
5	18	7	""	"STM1620"	5130	20920	130	161	193	114	59	150	150	201	749	372	0	0	0	110	333	496	148	44	44	81	266	328	28	17	0	0.167	0.149	0.283	0.330	4.740	0.163	0.478	120	508	100	77	332	-2.585	11	66	43	289	23138	39952	-0.011	0.947	0	0	0
5	19	7	""	"STM1786"	5330	20910	110	204	252	142	56	148	148	151	32	21	68	46	0	722	1330	1809	136	44	44	84	276	328	68	52	0	0.083	0.081	0.112	0.105	3.202	0.059	0.506	80	397	100	734	1390	-3.598	56	678	104	1286	20146	106391	3.156	4.514	0	0	0
5	20	7	"treA"	"STM1796"	5490	20920	140	427	597	564	94	155	155	175	112	64	78	60	0	1063	1533	1797	117	45	45	63	72	114	93	90	0	0.267	0.297	0.290	0.283	2.696	0.271	0.722	156	465	100	1290	1930	-1.904	272	1018	442	1488	93149	239120	3.768	20.417	0	0	0
5	21	7	"fadR"	"STM1805"	5670	20890	60	455	891	1134	127	173	173	242	341	140	40	28	0	449	858	939	109	48	48	116	222	191	62	46	0	0.703	0.886	0.894	1.064	3.970	1.079	0.409	32	171	100	683	1528	-0.508	282	401	718	810	28524	27451	1.903	3.342	0	0	0
5	22	7	"ycgL"	"STM1813"	5870	20920	110	334	593	595	100	151	151	211	315	149	38	23	0	139	206	219	106	43	43	77	194	251	26	12	0	1.906	2.712	2.545	2.669	3.683	3.352	0.501	80	455	100	279	605	0.931	183	96	442	163	47462	16473	1.213	0.665	0	0	0
5	23	7	""	"STM1827"	6030	20920	120	238	536	689	128	144	144	160	75	46	56	36	0	1084	2285	3265	142	42	42	67	131	195	84	81	0	0.090	0.175	0.104	0.126	4.404	0.150	0.524	120	442	100	1136	2635	-3.471	94	1042	392	2243	64362	274173	5.013	16.931	0	0	0
5	24	7	"manZ"	"STM1832"	6220	20910	130	277	409	486	118	142	142	153	64	41	65	50	0	245	428	538	125	42	42	58	109	187	64	45	0	0.665	0.692	0.668	0.727	2.856	0.750	0.531	120	639	100	338	653	-0.589	135	203	267	386	49112	51302	4.000	3.394	0	0	0
5	1	8	""	"STM2357"	2110	21090	110	300	602	700	116	145	145	148	29	19	90	73	0	383	1092	1827	167	45	45	46	11	23	100	100	0	0.459	0.436	0.435	0.389	2.415	0.346	0.706	80	471	100	493	1504	-1.125	155	338	457	1047	48169	87332	15.655	95.091	0	0	0
5	2	8	""	"STM2361"	2280	21090	120	241	301	195	64	148	148	150	28	18	80	67	0	471	703	757	107	44	44	45	8	17	98	96	0	0.218	0.232	0.224	0.207	3.656	0.208	0.658	120	472	100	520	812	-2.199	93	427	153	659	36069	84315	5.393	82.250	0	0	0
5	3	8	"dedA"	"STM2367"	2450	21080	110	563	789	686	86	147	147	150	28	18	100	100	0	307	482	530	109	44	44	45	7	15	100	100	0	1.582	1.466	1.634	1.458	2.243	1.685	0.498	80	398	100	679	1080	0.662	416	263	642	438	63091	38586	22.821	62.429	0	0	0
5	4	8	""	"STM2376"	2620	21080	110	163	183	71	38	145	145	148	30	20	38	22	0	208	380	465	122	45	45	48	22	45	100	95	0	0.110	0.113	0.146	0.153	3.004	0.102	0.416	80	424	100	181	373	-3.179	18	163	38	335	14622	30428	1.167	15.091	0	0	0
5	5	8	"yfcL"	"STM2380"	2770	21100	70	176	417	468	112	156	156	178	109	61	28	25	0	75	195	247	126	49	49	70	79	112	28	25	0	0.769	1.788	1.876	2.125	3.186	1.821	0.760	32	218	100	46	407	-0.379	20	26	261	146	13339	6254	2.193	1.582	0	0	0
5	6	8	"yfcY"	"STM2389"	3000	21080	110	180	233	133	57	148	148	155	65	41	33	22	0	621	1376	2051	149	45	45	59	97	164	85	67	0	0.056	0.064	0.086	0.078	3.991	0.047	0.574	80	518	100	608	1416	-4.170	32	576	85	1331	18617	110090	1.200	13.577	0	0	0
5	7	8	""	"STM2594"	3190	21080	110	202	334	370	110	147	147	154	54	35	50	32	0	322	1138	1972	173	44	44	70	151	215	65	48	0	0.198	0.171	0.199	0.165	2.717	0.169	0.773	80	440	100	333	1281	-2.338	55	278	187	1094	26716	91048	3.333	7.073	0	0	0
5	8	8	""	"STM2598"	3370	21080	110	202	252	144	57	146	146	157	70	44	40	21	0	332	628	832	132	44	44	83	209	251	58	41	0	0.194	0.182	0.188	0.194	3.541	0.132	0.469	80	492	100	344	690	-2.363	56	288	106	584	20159	50259	1.357	2.608	0	0	0
5	9	8	""	"STM2603"	3550	21090	100	181	257	183	71	147	147	151	34	22	48	33	0	370	1000	1646	164	44	44	72	182	252	61	46	0	0.104	0.115	0.143	0.164	3.867	0.086	0.539	80	387	100	360	1066	-3.261	34	326	110	956	20524	80002	3.118	5.099	0	0	0
5	10	8	""	"STM2607"	3710	21050	80	155	166	50	30	156	156	158	45	28	19	5	0	115	193	292	151	45	45	80	172	215	21	7	0	-0.014	0.068	0.288	0.304	5.192	0.132	0.351	52	262	100	69	158	Error	-1	70	10	148	8644	10053	0.178	0.657	0	0	0
5	11	8	""	"STM1028"	3900	21080	110	198	281	217	77	157	157	159	41	25	50	40	0	636	1498	2163	144	44	44	67	173	258	88	67	0	0.069	0.085	0.091	0.083	3.157	0.080	0.604	80	454	100	633	1578	-3.852	41	592	124	1454	22458	119820	2.976	8.272	0	0	0
5	12	8	""	"STM2617"	4070	21080	120	262	277	98	35	162	162	167	38	22	75	57	0	1775	2473	1939	78	47	47	48	8	16	100	99	0	0.058	0.047	0.047	0.046	2.488	0.037	0.524	120	442	100	1828	2541	-4.111	100	1728	115	2426	33236	296709	2.895	303.125	0	0	0
5	13	8	"yrbD"	"STM3311"	4250	21090	120	3752	4757	3496	73	165	165	182	122	67	100	99	0	973	1193	928	77	47	47	51	22	43	98	98	0	3.874	4.007	4.041	4.257	1.932	4.361	0.744	120	454	100	4513	5738	1.954	3587	926	4592	1146	570898	143204	37.500	51.909	0	0	0
5	14	8	"yhbN"	"STM3318"	4430	21090	110	1538	3558	4997	140	167	167	181	122	67	98	96	0	377	657	762	115	47	47	52	25	48	97	91	0	4.155	5.559	5.085	5.049	2.040	8.015	0.633	80	407	100	1701	4001	2.055	1371	330	3391	610	284637	52568	27.680	24.200	0	0	0
5	15	8	""	"STM3333"	4600	21090	120	1695	2239	2169	96	169	169	171	34	19	100	98	0	2718	3878	3963	102	48	48	50	14	28	99	98	0	0.572	0.540	0.577	0.577	2.403	0.496	0.723	120	419	100	4196	5900	-0.807	1526	2670	2070	3830	268677	465303	60.824	273.429	0	0	0
5	16	8	"sspA"	"STM3342"	4770	21100	120	5612	9072	10457	115	170	170	173	34	19	100	100	0	697	1010	1104	109	49	49	51	13	25	93	90	0	8.398	9.263	7.415	8.718	2.600	10.535	0.791	120	409	100	6090	9863	3.070	5442	648	8902	961	1088590	121149	261.735	73.769	0	0	0
5	17	8	"yhcM"	"STM3346"	4960	21090	120	2032	2572	2348	91	162	162	165	37	22	99	96	0	2102	2921	2877	98	48	48	51	24	47	100	99	0	0.910	0.839	0.800	0.827	2.313	0.814	0.862	120	448	100	3924	5283	-0.135	1870	2054	2410	2873	308681	350483	65.054	119.583	0	0	0
5	18	8	""	"STM3356"	5120	21080	110	264	448	405	90	147	147	155	52	33	71	53	0	364	1005	1340	133	44	44	60	133	221	86	61	0	0.366	0.313	0.327	0.300	3.252	0.246	0.542	80	399	100	437	1262	-1.452	117	320	301	961	35861	80418	5.635	7.105	0	0	0
5	19	8	""	"STM0761"	5310	21110	80	187	268	210	78	144	144	149	55	36	46	23	0	166	344	492	143	44	44	62	145	233	44	32	0	0.352	0.413	0.413	0.427	2.191	0.377	0.709	52	286	100	165	424	-1.504	43	122	124	300	13914	17902	2.164	1.945	0	0	0
5	20	8	""	"STM0765"	5490	21080	160	186	247	342	138	146	146	161	94	58	19	11	0	245	527	1085	205	46	46	66	92	139	65	52	0	0.201	0.210	0.232	0.282	5.108	0.276	0.757	208	689	100	239	582	-2.315	40	199	101	481	51395	109602	0.915	5.011	0	0	0
5	21	8	"galM"	"STM0773"	5670	21100	120	2779	3583	2639	73	146	146	181	224	123	97	96	0	1619	2176	1663	76	44	44	63	86	136	97	95	0	1.672	1.612	1.664	1.756	1.908	1.659	0.835	120	479	100	4208	5569	0.741	2633	1575	3437	2132	429998	261072	15.188	24.570	0	0	0
5	22	8	"modA"	"STM0781"	5840	21110	110	1131	2416	3664	151	149	149	169	160	94	97	92	0	1031	2370	3263	137	44	44	57	144	252	96	90	0	0.995	0.975	1.018	1.002	2.121	1.133	0.651	80	433	100	1969	4593	-0.007	982	987	2267	2326	193302	189567	14.044	16.063	0	0	0
5	23	8	"hutI"	"STM0787"	6010	21100	110	730	1343	1377	102	151	151	165	118	71	100	88	0	1499	2353	2333	99	44	44	62	160	258	100	98	0	0.398	0.516	0.466	0.464	1.586	0.554	0.831	80	429	100	2034	3501	-1.329	579	1455	1192	2309	107438	188246	9.983	14.319	0	0	0
5	24	8	"hutU"	"STM0790"	6190	21110	100	217	283	177	62	142	142	155	73	47	51	27	0	543	756	621	82	43	43	58	109	187	98	92	0	0.150	0.198	0.163	0.163	1.966	0.204	0.676	80	428	100	575	854	-2.737	75	500	141	713	22638	60443	1.753	6.404	0	0	0
5	1	9	""	"STM0902"	2100	21260	110	206	220	69	31	151	151	157	33	21	66	41	0	2674	3800	2669	70	47	47	49	9	18	100	100	0	0.021	0.018	0.018	0.017	2.213	0.018	0.447	80	484	100	2682	3822	-5.578	55	2627	69	3753	17595	303969	1.909	416.778	0	0	0
5	2	9	""	"STM0906"	2270	21260	110	173	186	57	30	154	154	158	35	22	33	17	0	225	463	634	136	47	47	49	15	30	97	97	0	0.107	0.077	0.139	0.130	3.393	0.048	0.178	80	444	100	197	448	-3.228	19	178	32	416	14918	37062	0.800	27.600	0	0	0
5	3	9	""	"STM0912"	2460	21260	110	228	257	95	36	163	163	165	37	22	68	43	0	3510	4932	4045	82	47	47	66	81	122	100	100	0	0.019	0.019	0.016	0.016	2.183	0.018	0.585	80	544	100	3528	4979	-5.735	65	3463	94	4885	20567	394530	2.486	60.074	0	0	0
5	4	9	""	"STM0917"	2640	21260	90	157	185	71	38	156	156	158	33	20	34	21	0	162	460	684	148	46	46	50	17	34	96	82	0	0.009	0.070	0.234	0.202	3.914	0.066	0.285	52	350	100	117	443	-6.858	1	116	29	414	9643	23916	0.818	24.118	0	0	0
5	5	9	""	"STM0921"	2810	21250	110	156	164	44	26	155	155	166	66	39	7	3	0	443	753	945	125	47	47	53	26	49	97	90	0	0.003	0.013	0.059	0.044	4.381	0.023	0.019	80	505	100	397	715	-8.629	1	396	9	706	13113	60235	-0.030	26.923	0	0	0
5	6	9	""	"STM0925"	2990	21250	60	180	185	55	29	151	151	150	26	17	53	31	0	142	228	200	87	46	46	55	34	61	71	53	0	0.302	0.187	0.298	0.259	3.048	0.230	0.487	32	176	100	125	216	-1.727	29	96	34	182	5920	7287	1.346	5.088	0	0	0
5	7	9	""	"STM4205"	3180	21260	120	369	546	505	92	147	147	153	49	32	81	73	0	522	823	987	119	44	44	58	102	175	80	73	0	0.464	0.512	0.515	0.553	2.825	0.457	0.695	120	564	100	700	1178	-1.106	222	478	399	779	65462	98808	8.020	7.500	0	0	0
5	8	9	""	"STM4209"	3350	21230	50	190	218	81	37	148	148	176	106	60	25	8	0	248	251	145	57	56	56	147	309	210	16	0	0	0.219	0.359	0.315	0.283	5.210	0.396	0.396	12	104	100	234	265	-2.193	42	192	70	195	2612	3013	0.396	0.337	0	0	0
5	9	9	""	"STM4213"	3520	21250	110	405	457	175	38	144	144	150	43	28	98	95	0	1985	2480	1313	52	45	45	85	239	281	100	100	0	0.135	0.129	0.127	0.126	1.501	0.122	0.827	80	540	100	2201	2748	-2.894	261	1940	313	2435	36573	198377	7.140	10.021	0	0	0
5	10	9	""	"STM4218"	3730	21240	70	167	202	76	37	145	145	148	30	20	46	40	0	299	724	888	122	46	46	67	74	110	71	62	0	0.087	0.084	0.128	0.119	2.376	0.071	0.466	32	233	100	275	735	-3.524	22	253	57	678	6467	23161	1.800	8.878	0	0	0
5	11	9	"yjbF"	"STM4223"	3890	21270	110	279	442	464	104	143	143	145	26	17	93	78	0	658	1129	1442	127	44	44	50	62	124	92	80	0	0.221	0.276	0.295	0.293	3.231	0.249	0.607	80	488	100	750	1384	-2.175	136	614	299	1085	35380	90303	11.423	17.403	0	0	0
5	12	9	"yjbN"	"STM4243"	4070	21270	100	400	764	862	112	150	150	156	52	33	92	82	0	236	491	602	122	44	44	45	7	15	100	100	0	1.302	1.374	1.292	1.275	1.993	1.477	0.764	80	386	100	442	1061	0.381	250	192	614	447	61149	39260	11.692	63.714	0	0	0
5	13	9	""	"STM1009"	4250	21260	120	1277	1419	1116	78	155	155	166	98	59	86	80	0	7665	7781	5597	71	46	46	48	13	27	99	99	0	0.147	0.163	0.153	0.151	2.483	0.164	0.828	120	460	100	8741	8999	-2.764	1122	7619	1264	7735	170295	933686	12.786	594.846	0	0	0
5	14	9	""	"STM1866"	4430	21270	110	564	756	757	100	157	157	165	96	58	85	78	0	532	914	1272	139	47	47	49	14	28	100	100	0	0.839	0.691	0.713	0.655	2.368	0.583	0.754	80	399	100	892	1466	-0.253	407	485	599	867	60493	73128	6.156	61.786	0	0	0
5	15	9	"hisP"	"STM2351"	4590	21270	110	1299	1808	1393	77	161	161	164	32	19	100	100	0	2087	3550	2814	79	47	47	48	11	22	100	100	0	0.558	0.470	0.441	0.448	1.852	0.450	0.793	80	397	100	3178	5150	-0.842	1138	2040	1647	3503	144614	283963	51.375	318.364	0	0	0
5	16	9	"flgL"	"STM1184"	4770	21270	120	2537	2665	1421	53	169	169	172	36	20	99	98	0	2231	2320	1372	59	47	47	49	12	24	100	99	0	1.084	1.098	1.076	1.140	2.005	1.086	0.823	120	432	100	4552	4769	0.117	2368	2184	2496	2273	319830	278425	69.250	189.250	0	0	0
5	17	9	"nrdA"	"STM2277"	4950	21270	120	33592	30772	11812	38	166	166	168	36	21	100	100	0	10340	9591	3601	37	47	47	49	10	20	100	100	0	3.247	3.207	3.282	2.954	1.787	3.294	0.947	120	429	100	43719	40150	1.699	33426	10293	30606	9544	3692652	1150940	850.111	954.200	0	0	0
5	18	9	"envF"	"STM1240"	5130	21270	120	321	537	662	123	160	160	165	37	22	94	80	0	767	1736	2482	142	47	47	53	53	100	98	98	0	0.224	0.223	0.207	0.210	2.458	0.204	0.608	120	459	100	881	2066	-2.161	161	720	377	1689	64441	208370	10.054	31.755	0	0	0
5	19	9	"nrfA"	"STM4277"	5290	21270	110	376	456	242	53	159	159	163	37	22	98	96	0	4909	5813	3259	56	47	47	66	149	225	100	100	0	0.045	0.052	0.047	0.045	1.813	0.049	0.690	80	443	100	5079	6063	-4.486	217	4862	297	5766	36499	465021	7.919	38.570	0	0	0
5	20	9	"araH"	"STM1931"	5480	21290	80	173	204	93	45	149	149	151	32	21	42	28	0	125	637	970	152	45	45	63	108	171	48	42	0	0.300	0.093	0.170	0.252	4.763	0.073	0.515	52	284	100	104	647	-1.737	24	80	55	592	10611	33117	1.656	5.315	0	0	0
5	21	9	"yecM"	"STM1908"	5660	21280	120	297	587	812	138	143	143	144	27	18	81	75	0	199	533	973	182	43	43	45	8	17	95	92	0	0.987	0.906	0.955	0.988	3.136	0.817	0.669	120	460	100	310	934	-0.019	154	156	444	490	70412	63916	16.407	61.000	0	0	0
5	22	9	"yecO"	"STM1905"	5840	21280	100	567	958	975	101	148	148	150	29	19	91	88	0	254	444	484	109	43	43	43	7	16	95	91	0	1.986	2.020	1.891	1.819	2.412	2.218	0.757	80	370	100	630	1211	0.990	419	211	810	401	76631	35505	27.862	57.286	0	0	0
5	23	9	""	"STM1669"	6010	21280	120	836	846	235	27	151	151	160	64	40	100	99	0	8463	8515	2674	31	45	45	53	91	171	100	99	0	0.081	0.082	0.083	0.083	1.625	0.076	0.860	120	442	100	9103	9165	-3.619	685	8418	695	8470	101515	1021820	10.719	92.989	0	0	0
5	24	9	"yicM"	"STM3776"	6190	21270	120	2927	2865	1266	44	148	148	155	58	37	97	95	0	5842	5773	2366	40	44	44	51	83	162	100	100	0	0.479	0.474	0.478	0.430	1.806	0.476	0.938	120	539	100	8577	8446	-1.061	2779	5798	2717	5729	343796	692764	46.724	68.940	0	0	0
5	1	10	"yafK"	"STM0312"	2110	21430	110	3109	4343	3856	88	174	174	176	41	23	100	100	0	1018	1464	1317	89	53	53	55	11	20	100	100	0	3.041	2.955	2.931	2.943	1.632	3.108	0.894	80	484	100	3900	5580	1.605	2935	965	4169	1411	347404	117124	101.634	128.091	0	0	0
5	2	10	"proB"	"STM0321"	2270	21440	100	12271	13395	6162	46	176	176	182	49	26	100	100	0	3950	4322	2013	46	52	52	61	40	65	100	100	0	3.103	3.096	3.093	3.193	1.528	3.262	0.894	80	423	100	15993	17489	1.634	12095	3898	13219	4270	1071612	345778	269.653	106.525	0	0	0
5	3	10	""	"STM0327"	2460	21460	60	272	353	229	64	179	179	187	46	24	62	50	0	646	662	464	70	60	60	131	171	130	68	62	0	0.159	0.289	0.214	0.250	2.790	0.263	0.346	32	164	100	679	776	-2.656	93	586	174	602	11280	21188	3.609	3.105	0	0	0
5	4	10	""	"STM0332"	2630	21430	110	245	328	209	63	170	170	173	36	20	76	51	0	1077	1897	1968	103	50	50	67	93	138	100	98	0	0.073	0.086	0.076	0.077	2.228	0.089	0.737	80	498	100	1102	2005	-3.775	75	1027	158	1847	26228	151773	4.306	19.677	0	0	0
5	5	10	""	"STM1047"	2810	21430	110	294	382	289	75	163	163	183	195	106	31	13	0	1377	2328	2882	123	47	47	64	131	204	96	91	0	0.098	0.096	0.090	0.090	1.840	0.090	0.828	80	492	100	1461	2500	-3.344	131	1330	219	2281	30520	186236	1.021	17.282	0	0	0
5	6	10	"pepN"	"STM1057"	3000	21440	110	6065	6645	3746	56	160	160	177	198	111	100	100	0	3311	3481	1994	57	45	45	60	130	216	100	100	0	1.808	1.887	1.838	1.901	1.513	1.939	0.853	80	475	100	9171	9921	0.854	5905	3266	6485	3436	531630	278453	32.667	26.315	0	0	0
5	7	10	"yeaO"	"STM1277"	3170	21430	120	252	455	581	127	156	156	156	30	19	80	63	0	148	326	485	148	45	45	45	5	11	97	97	0	0.932	1.064	1.138	1.071	3.585	1.299	0.398	120	437	100	199	580	-0.102	96	103	299	281	54600	39072	9.967	56.200	0	0	0
5	8	10	"mipA"	"STM1286"	3340	21430	110	6793	12242	10670	87	155	155	190	261	137	100	100	0	802	1355	1162	85	46	46	68	148	217	100	98	0	8.780	9.234	9.425	9.078	1.535	10.242	0.819	80	499	100	7394	13396	3.134	6638	756	12087	1309	979343	108386	46.176	8.696	0	0	0
5	9	10	"gapA"	"STM1290"	3530	21440	110	27802	34126	16137	47	159	159	193	261	135	100	100	11	939	1230	780	63	46	46	59	128	216	100	100	0	30.955	28.688	30.357	30.653	1.512	29.125	0.818	80	484	100	28536	35151	4.952	27643	893	33967	1184	2730064	98401	130.011	9.148	0	0	0
5	10	10	"topB"	"STM1298"	3710	21440	120	4793	5919	4672	78	154	154	160	38	23	100	99	0	2941	3427	2258	65	46	46	54	47	87	98	97	0	1.602	1.705	1.597	1.705	2.396	2.061	0.688	120	546	100	7534	9146	0.680	4639	2895	5765	3381	710306	411190	151.553	71.766	0	0	0
5	11	10	"astB"	"STM1306"	3880	21440	110	318	383	250	65	151	151	156	35	22	97	87	0	1537	2154	1897	88	45	45	51	53	103	100	100	0	0.112	0.110	0.107	0.101	1.709	0.109	0.778	80	419	100	1659	2341	-3.159	167	1492	232	2109	30647	172298	6.486	39.679	0	0	0
5	12	10	"celF"	"STM1316"	4060	21430	110	611	700	331	47	144	144	148	30	20	100	100	0	2236	2746	1789	65	43	43	49	54	110	100	100	0	0.213	0.206	0.214	0.210	1.365	0.192	0.849	80	446	100	2660	3259	-2.231	467	2193	556	2703	55963	219668	18.400	49.944	0	0	0
5	13	10	"rfbX"	"STM2088"	4240	21440	120	895	1188	1079	90	143	143	146	27	18	95	95	0	418	550	486	88	43	43	44	12	27	96	95	0	2.005	2.061	2.026	1.996	2.072	2.372	0.748	120	492	100	1127	1552	1.004	752	375	1045	507	142500	66001	38.593	42.167	0	0	0
5	14	10	"rfbB"	"STM2097"	4430	21440	120	6194	6288	3055	48	147	147	149	30	20	100	100	0	834	857	424	49	43	43	44	8	18	96	95	0	7.645	7.544	7.640	8.050	1.867	7.846	0.892	120	493	100	6838	6955	2.934	6047	791	6141	814	754540	102861	204.633	101.625	0	0	0
5	15	10	"wcaD"	"STM2112"	4600	21440	110	704	818	555	67	157	157	159	34	21	100	97	0	3458	3958	2403	60	44	44	47	12	25	100	100	0	0.160	0.169	0.147	0.143	1.663	0.172	0.820	80	419	100	3961	4575	-2.642	547	3414	661	3914	65468	316611	19.382	325.917	0	0	0
5	16	10	"wza"	"STM2118"	4770	21440	110	315	455	416	91	160	160	164	36	21	96	90	0	2884	3424	1877	54	45	45	47	11	23	100	100	0	0.055	0.087	0.061	0.061	1.928	0.098	0.545	80	405	100	2994	3674	-4.195	155	2839	295	3379	36417	273926	8.083	307.000	0	0	0
5	17	10	"yegD"	"STM2125"	4940	21440	110	5102	5708	2190	38	162	162	172	92	53	100	100	0	3421	3744	1467	39	44	44	48	35	72	100	100	0	1.463	1.499	1.494	1.502	1.228	1.523	0.931	80	379	100	8317	9246	0.549	4940	3377	5546	3700	456636	299515	60.174	105.600	0	0	0
5	18	10	""	"STM2135"	5120	21450	120	846	940	431	45	164	164	173	82	47	98	95	0	4397	5115	2927	57	46	46	50	32	64	98	98	0	0.157	0.153	0.151	0.164	1.978	0.142	0.876	120	472	100	5033	5845	-2.674	682	4351	776	5069	112752	613753	9.354	158.281	0	0	0
5	19	10	""	"STM4057"	5310	21450	100	471	648	729	112	166	166	167	34	20	92	83	0	609	861	701	81	47	47	56	122	217	90	82	0	0.543	0.592	0.516	0.508	2.057	0.751	0.517	80	364	100	867	1296	-0.882	305	562	482	814	51857	68889	14.147	6.598	0	0	0
5	20	10	""	"STM4066"	5480	21450	120	574	687	398	57	168	168	167	33	19	96	95	0	2392	3010	2303	76	47	47	48	8	16	100	100	0	0.173	0.175	0.178	0.173	2.086	0.150	0.735	120	444	100	2751	3482	-2.530	406	2345	519	2963	82396	361191	15.758	370.250	0	0	0
5	21	10	"ydeZ"	"STM4076"	5660	21450	120	240	631	1022	161	160	160	163	36	22	68	52	0	1062	3242	5152	158	46	46	48	12	25	100	98	0	0.079	0.147	0.104	0.094	2.752	0.170	0.802	120	448	100	1096	3667	-3.667	80	1016	471	3196	75693	389023	13.000	266.167	0	0	0
5	22	10	"glpX"	"STM4085"	5840	21460	110	641	1650	2349	142	150	150	153	32	20	100	100	0	388	1021	1394	136	43	43	44	12	27	100	100	0	1.423	1.534	1.498	1.417	1.952	1.740	0.773	80	393	100	836	2478	0.509	491	345	1500	978	132023	81661	46.781	81.417	0	0	0
5	23	10	"menA"	"STM4090"	6010	21450	120	506	1506	2710	179	144	144	145	30	20	95	89	0	345	1088	2101	193	42	42	42	6	14	100	100	0	1.195	1.302	1.213	1.175	2.786	1.357	0.733	120	413	100	665	2408	0.257	362	303	1362	1046	180705	130582	45.367	174.333	0	0	0
5	24	10	"metB"	"STM4100"	6190	21460	120	855	1229	1222	99	142	142	144	44	30	99	96	0	688	1140	1185	103	41	41	42	5	11	100	100	0	1.102	0.989	0.973	0.978	1.935	1.020	0.804	120	539	100	1360	2186	0.140	713	647	1087	1099	147440	136842	24.659	219.600	0	0	0
5	1	11	""	"STM2986"	2100	21610	100	1084	1422	1238	87	185	185	189	38	20	100	100	0	2202	3479	3563	102	58	58	59	10	16	100	100	0	0.419	0.362	0.368	0.358	1.805	0.323	0.786	80	462	100	3043	4658	-1.254	899	2144	1237	3421	113732	278315	32.447	342.000	0	0	0
5	2	11	"recD"	"STM2993"	2270	21610	110	3865	4469	2136	47	194	194	203	55	27	100	100	0	4223	4753	2091	43	58	58	60	16	26	100	100	0	0.881	0.911	0.875	0.890	1.405	0.947	0.834	80	446	100	7836	8970	-0.182	3671	4165	4275	4695	357487	380222	77.564	293.313	0	0	0
5	3	11	"ygdQ"	"STM3006"	2460	21610	120	1314	1651	1236	74	189	189	199	54	27	95	95	0	2346	2822	2351	83	56	56	64	58	90	98	97	0	0.491	0.529	0.518	0.512	2.118	0.497	0.825	120	530	100	3415	4228	-1.025	1125	2290	1462	2766	198143	338584	26.889	47.552	0	0	0
5	4	11	"araE"	"STM3016"	2630	21610	110	574	682	317	46	182	182	186	40	21	100	98	0	4902	6151	3417	55	55	55	70	92	131	100	100	0	0.081	0.082	0.079	0.078	1.493	0.079	0.829	80	446	100	5239	6596	-3.628	392	4847	500	6096	54547	492105	12.400	66.098	0	0	0
5	5	11	"yohM"	"STM3024"	2810	21610	110	655	810	495	61	170	170	173	42	24	100	100	0	3308	4116	2859	69	50	50	63	84	133	100	100	0	0.149	0.157	0.155	0.148	1.528	0.150	0.805	80	467	100	3743	4706	-2.748	485	3258	640	4066	64835	329308	15.167	48.250	0	0	0
5	6	11	"stdA"	"STM3029"	2990	21610	100	201	241	121	50	159	159	160	34	21	53	33	0	704	1635	1898	116	46	46	47	7	14	100	100	0	0.064	0.052	0.055	0.049	3.220	0.042	0.472	80	370	100	700	1671	-3.970	42	658	82	1589	19304	130792	2.382	226.857	0	0	0
5	7	11	""	"STM2691"	3160	21610	130	228	265	123	46	160	160	163	33	20	68	50	0	1046	1449	1362	93	47	47	49	11	22	99	99	0	0.068	0.075	0.074	0.073	2.943	0.063	0.508	120	515	100	1067	1507	-3.877	68	999	105	1402	31771	173841	3.091	127.273	0	0	0
5	8	11	""	"STM2698"	3340	21610	100	156	164	45	27	159	159	173	205	118	0	0	0	74	95	68	71	46	46	49	19	38	72	31	0	-0.107	0.102	0.490	0.563	4.021	0.580	0.204	80	414	100	25	54	Error	-3	28	5	49	13149	7591	-0.044	2.421	-50	0	0
5	9	11	""	"STM2705"	3520	21620	110	185	206	70	33	156	156	157	36	22	43	23	0	413	780	823	105	44	44	45	8	17	100	98	0	0.079	0.068	0.084	0.078	3.395	0.063	0.421	80	424	100	398	786	-3.669	29	369	50	736	16468	62384	1.361	91.875	0	0	0
5	10	11	"yjfY"	"STM4389"	3710	21610	100	161	180	62	34	157	157	160	36	22	25	15	0	112	232	294	126	45	45	46	7	15	97	88	0	0.060	0.123	0.206	0.170	4.231	0.104	0.209	80	398	100	71	210	-4.066	4	67	23	187	14403	18555	0.556	26.571	0	0	0
5	11	11	"thrL"	"STM0001"	3880	21610	100	165	179	53	29	160	160	164	38	23	23	15	0	72	112	113	100	46	46	51	53	103	27	12	0	0.192	0.288	0.667	0.807	3.907	0.485	0.209	80	418	100	31	85	-2.379	5	26	19	66	14348	8943	0.395	1.151	-50	0	0
5	12	11	""	"STM0270"	4050	21620	110	333	443	312	70	157	157	168	70	41	81	63	0	1185	1668	1559	93	46	46	50	28	56	100	100	0	0.155	0.176	0.166	0.156	2.083	0.155	0.646	80	480	100	1315	1908	-2.694	176	1139	286	1622	35436	133433	3.929	57.786	0	0	0
5	13	11	""	"STM0538"	4240	21620	100	225	249	75	30	149	149	152	29	19	86	61	0	323	363	138	38	43	43	47	27	57	100	100	0	0.271	0.313	0.268	0.256	1.856	0.344	0.615	80	402	100	356	420	-1.881	76	280	100	320	19900	29041	3.345	11.704	0	0	0
5	14	11	""	"STM0554"	4420	21620	90	161	180	78	43	140	140	143	28	19	42	25	0	111	236	288	122	42	42	43	6	13	100	100	0	0.304	0.206	0.342	0.323	2.905	0.195	0.371	52	354	100	90	234	-1.716	21	69	40	194	9350	12283	1.321	32.167	0	0	0
5	15	11	""	"STM0567"	4600	21620	100	229	365	459	125	139	139	142	27	19	82	67	0	108	194	293	151	42	42	43	10	23	92	82	0	1.364	1.487	1.333	1.330	2.092	1.615	0.840	80	442	100	156	378	0.447	90	66	226	152	29228	15517	8.259	15.100	0	0	0
5	16	11	""	"STM0575"	4780	21610	110	178	204	94	46	142	142	145	29	20	57	31	0	381	596	663	111	42	42	44	11	25	100	98	0	0.106	0.112	0.134	0.103	2.621	0.107	0.526	80	445	100	375	616	-3.235	36	339	62	554	16321	47678	2.034	50.182	0	0	0
5	17	11	""	"STM0580"	4950	21610	120	432	846	1079	127	150	150	158	81	51	92	77	0	321	601	758	126	42	42	46	31	67	98	97	0	1.011	1.245	1.088	1.034	1.961	1.462	0.707	120	505	100	561	1255	0.015	282	279	696	559	101490	72153	8.494	17.903	0	0	0
5	18	11	"ybdZ"	"STM0587"	5130	21620	110	327	511	464	90	157	157	157	31	19	90	81	0	148	254	248	97	44	44	45	6	13	100	98	0	1.635	1.686	1.535	1.549	2.279	1.971	0.744	80	419	100	274	564	0.709	170	104	354	210	40844	20280	11.419	34.833	0	0	0
5	19	11	""	"STM2244"	5310	21620	120	227	254	113	44	158	158	159	30	18	69	55	0	357	476	363	76	45	45	46	8	17	99	99	0	0.221	0.223	0.227	0.208	2.715	0.220	0.566	120	477	100	381	527	-2.177	69	312	96	431	30471	57170	3.167	53.750	0	0	0
5	20	11	"yegT"	"STM2142"	5480	21620	110	260	285	81	28	167	167	167	35	20	86	61	0	912	1054	522	49	46	46	48	9	18	100	100	0	0.107	0.117	0.109	0.103	2.085	0.113	0.596	80	412	100	959	1126	-3.219	93	866	118	1008	22764	84342	3.371	111.778	0	0	0
5	21	11	"yehU"	"STM2159"	5660	21620	110	1240	1335	687	51	161	161	167	39	23	100	100	0	3677	3995	2119	53	46	46	50	29	58	100	100	0	0.297	0.297	0.298	0.293	1.294	0.287	0.887	80	415	100	4710	5123	-1.751	1079	3631	1174	3949	106770	319561	29.949	136.034	0	0	0
5	22	11	"yohC"	"STM2169"	5840	21630	120	377	500	422	84	159	159	164	43	26	86	80	0	1066	1462	1337	91	44	44	50	34	68	99	99	0	0.213	0.240	0.208	0.190	2.749	0.257	0.783	120	477	100	1240	1759	-2.229	218	1022	341	1418	59994	175389	7.814	41.529	0	0	0
5	23	11	"yohI"	"STM2174"	6020	21630	120	1140	1344	718	53	161	161	163	41	25	98	97	0	1456	1711	1020	59	44	44	46	11	23	98	98	0	0.693	0.710	0.678	0.773	2.068	0.696	0.906	120	430	100	2391	2850	-0.528	979	1412	1183	1667	161267	205262	28.805	151.364	0	0	0
5	24	11	"yfhD"	"STM2567"	6190	21630	110	605	769	608	79	149	149	150	30	20	100	100	0	1107	1525	1342	88	43	43	44	8	18	100	100	0	0.429	0.418	0.412	0.401	1.525	0.416	0.748	80	436	100	1520	2102	-1.222	456	1064	620	1482	61556	122008	20.633	185.125	0	0	0
5	1	12	"hupA"	"STM4170"	2110	21800	110	5636	6889	4890	70	196	196	218	164	75	100	100	0	683	842	581	69	60	60	64	33	51	100	100	0	8.732	8.559	9.232	8.856	1.415	9.306	0.862	80	482	100	6063	7475	3.126	5440	623	6693	782	551123	67330	40.677	23.576	0	0	0
5	2	12	"hupA"	"STM4170"	2270	21790	110	2456	3502	3977	113	189	189	198	59	29	98	96	0	210	342	366	107	54	54	56	15	26	97	87	0	14.532	11.503	12.856	11.895	2.081	12.701	0.751	80	453	100	2423	3601	3.861	2267	156	3313	288	280140	27356	56.000	19.067	0	0	0
5	3	12	"hilA"	"STM2876"	2460	21790	100	309	433	286	66	172	172	180	53	29	87	58	0	937	1228	991	80	50	50	54	17	31	100	100	0	0.154	0.222	0.173	0.185	1.980	0.213	0.630	80	400	100	1024	1439	-2.695	137	887	261	1178	34660	98219	4.774	69.059	0	0	0
5	4	12	"hilA"	"STM2876"	2630	21790	110	360	388	125	32	175	175	179	43	24	96	86	0	1552	1781	768	43	50	50	57	65	114	100	100	0	0.123	0.123	0.114	0.112	1.548	0.120	0.784	80	439	100	1687	1944	-3.021	185	1502	213	1731	31015	142476	4.860	26.523	0	0	0
5	5	12	"hilC"	"STM2867"	2800	21780	110	825	976	549	56	172	172	180	59	32	100	100	0	1584	1981	1273	64	49	49	61	69	113	100	100	0	0.425	0.416	0.375	0.405	1.462	0.411	0.862	80	449	100	2188	2736	-1.233	653	1535	804	1932	78054	158446	13.492	27.826	0	0	0
5	6	12	"hilC"	"STM2867"	2990	21790	120	872	1004	643	64	162	162	171	57	33	99	97	0	1826	2037	1366	67	47	47	57	65	114	99	98	0	0.399	0.423	0.381	0.423	1.910	0.387	0.682	120	512	100	2489	2832	-1.325	710	1779	842	1990	120436	244432	14.614	30.462	0	0	0
5	7	12	"hns"	"STM1751"	3170	21790	110	1419	2829	3312	117	158	158	162	36	22	100	100	0	190	335	348	103	47	47	50	11	22	100	93	0	8.818	9.274	8.037	8.259	1.641	10.226	0.834	80	428	100	1404	2959	3.140	1261	143	2671	288	226340	26804	74.083	25.909	0	0	0
5	8	12	"hns"	"STM1751"	3350	21790	100	3078	4147	3041	73	165	165	169	41	24	100	100	0	523	661	453	68	48	48	51	13	25	100	98	0	6.133	6.496	5.925	6.345	1.829	8.286	0.684	80	403	100	3388	4595	2.617	2913	475	3982	613	331740	52884	97.024	46.923	0	0	0
5	9	12	"hns"	"STM1751"	3540	21780	140	682	1169	1250	106	151	151	156	38	24	96	94	0	112	152	122	80	45	45	46	8	17	93	92	0	7.925	9.514	8.346	8.975	1.762	10.720	0.853	156	561	100	598	1125	2.986	531	67	1018	107	182365	23733	26.658	13.250	0	0	0
5	10	12	"hilD"	"STM2875"	3700	21790	110	325	436	342	78	148	148	149	31	20	97	88	0	276	423	423	100	43	43	46	15	32	100	100	0	0.760	0.758	0.768	0.680	1.812	0.863	0.820	80	431	100	410	668	-0.397	177	233	288	380	34862	33808	9.258	25.133	0	0	0
5	11	12	"hilD"	"STM2875"	3880	21780	50	717	650	355	54	153	153	159	43	27	91	75	0	1405	1242	713	57	52	52	69	53	76	100	100	0	0.417	0.418	0.409	0.266	3.283	0.441	0.940	12	104	100	1917	1687	-1.262	564	1353	497	1190	7799	14902	11.419	22.132	0	0	0
5	12	12	"stpA"	"STM2799"	4080	21790	110	2096	4449	6400	143	155	155	168	86	51	92	87	0	135	276	318	115	45	45	49	18	36	81	68	0	21.567	18.589	20.289	18.343	1.988	21.136	0.843	80	452	100	2031	4525	4.431	1941	90	4294	231	355928	22046	49.779	12.611	0	0	0
5	13	12	"csrA"	"STM2826"	4240	21790	120	1020	1288	920	71	153	153	158	35	22	98	97	0	234	286	211	73	45	45	48	12	25	99	97	0	4.587	4.710	4.730	4.650	1.625	4.825	0.873	120	484	100	1056	1376	2.198	867	189	1135	241	154524	34339	32.286	19.833	0	0	0
5	14	12	"dps"	"STM0831"	4420	21800	100	377	804	989	123	153	153	158	36	22	90	82	0	280	574	723	125	44	44	47	12	25	97	95	0	0.949	1.228	1.136	1.120	2.492	1.360	0.852	80	401	100	460	1181	-0.075	224	236	651	530	64313	45911	17.944	43.917	0	0	0
[truncated: 914,300 more chars]
