# Supplementary material for: BABAR: an R package to simplify the normalisation of common reference design microarray-based transcriptomic datasets
Source: BMC Bioinformatics. 2010 Feb 3;11:73. doi: 10.1186/1471-2105-11-73 (PMC2829013; doi:10.1186/1471-2105-11-73)
Supplement: Additional file 4 — Dataset 2. The unprocessed microarray data files and the associated .gal file for a non-heterogeneous 'good' dataset describing the transcriptomic changes of virulence genes for wild-type Salmonella and IHF mutants. [file 1471-2105-11-73-S4.ZIP › IHF_A_06B.gpr]

ATF	1.0
29	56    
"Type=GenePix Results 3"
"DateTime=2004/05/27 16:18:32"
"Settings="
"GalFile=\\Fr-netapp1a\hintoncom\Array lists\STPLMar2003.gal"
"PixelSize=10"
"Wavelengths=635	532"
"ImageFiles=\\Fr-netapp1a\hintoncom\Collaborators\Michael Mangan\New Him single transcriptomes\2004 05 27 035206B.tif 2	\\Fr-netapp1a\hintoncom\Collaborators\Michael Mangan\New Him single transcriptomes\2004 05 27 035206B.tif 3"
"NormalizationMethod=None"
"NormalizationFactors=1	1"
"JpegImage=\\Fr-netapp1a\hintoncom\Collaborators\Michael Mangan\New Him single transcriptomes\gpr\2004 05 27 035206B.jpg"
"StdDev=Type 1"
"RatioFormulations=W1/W2 (635/532)"
"FeatureType=Circular"
"Barcode="
"BackgroundSubtraction=LocalFeature"
"ImageOrigin=1440, 41920"
"JpegOrigin=1620, 42130"
"Creator=GenePix Pro 5.0.1.24"
"Scanner=GenePix 4000A [48450]"
"FocusPosition=0"
"Temperature=35.09"
"LinesAveraged=2"
"Comment="
"PMTGain=640	500"
"ScanPower=100	100"
"LaserPower=1.84	1.7"
"Filters=<Empty>	<Empty>"
"ScanRegion=144,4192,1972,5872"
"Supplier="
"Block"	"Column"	"Row"	"Name"	"ID"	"X"	"Y"	"Dia."	"F635 Median"	"F635 Mean"	"F635 SD"	"F635 CV"	"B635"	"B635 Median"	"B635 Mean"	"B635 SD"	"B635 CV"	"% > B635+1SD"	"% > B635+2SD"	"F635 % Sat."	"F532 Median"	"F532 Mean"	"F532 SD"	"F532 CV"	"B532"	"B532 Median"	"B532 Mean"	"B532 SD"	"B532 CV"	"% > B532+1SD"	"% > B532+2SD"	"F532 % Sat."	"Ratio of Medians (635/532)"	"Ratio of Means (635/532)"	"Median of Ratios (635/532)"	"Mean of Ratios (635/532)"	"Ratios SD (635/532)"	"Rgn Ratio (635/532)"	"Rgn R2 (635/532)"	"F Pixels"	"B Pixels"	"Circularity"	"Sum of Medians (635/532)"	"Sum of Means (635/532)"	"Log Ratio (635/532)"	"F635 Median - B635"	"F532 Median - B532"	"F635 Mean - B635"	"F532 Mean - B532"	"F635 Total Intensity"	"F532 Total Intensity"	"SNR 635"	"SNR 532"	"Flags"	"Normalize"	"Autoflag"
1	1	1	"yiiD"	"STM4029"	1940	42370	110	187	284	326	114	118	118	134	118	88	28	13	0	70	142	210	147	48	48	68	256	376	8	5	0	3.136	1.766	2.294	2.335	2.651	0.884	0.558	80	564	100	91	260	1.649	69	22	166	94	22718	11370	1.271	0.289	0	0	0
1	2	1	"yjiY"	"STM4532"	2140	42350	110	250	478	494	103	138	138	153	81	52	62	43	0	407	1353	2189	161	50	50	59	68	115	70	60	0	0.314	0.261	0.387	0.414	3.038	0.211	0.690	80	494	100	469	1643	-1.672	112	357	340	1303	38233	108236	4.012	19.029	0	0	0
1	3	1	"glpG"	"STM3524"	2310	42360	120	1431	3215	4540	141	151	151	233	758	325	55	46	0	855	2361	3430	145	52	52	67	130	194	78	70	0	1.594	1.327	1.401	1.409	2.643	1.340	0.884	120	531	100	2083	5373	0.673	1280	803	3064	2309	385838	283366	3.934	17.646	0	0	0
1	4	1	"yhjC"	"STM3607"	2480	42350	110	593	814	610	74	118	118	132	68	51	95	75	0	2339	3259	3230	99	49	49	67	197	294	96	81	0	0.207	0.217	0.248	0.252	2.090	0.177	0.780	80	462	100	2765	3906	-2.269	475	2290	696	3210	65144	260685	10.029	16.203	0	0	0
1	5	1	"dacB"	"STM3300"	2660	42360	120	623	1873	2730	145	146	146	179	126	70	75	65	0	539	2147	3583	166	51	51	71	178	250	70	56	0	0.977	0.824	0.929	0.956	3.475	0.765	0.841	120	610	100	965	3823	-0.033	477	488	1727	2096	224792	257595	13.444	11.663	0	0	0
1	6	1	"yqjD"	"STM3229"	2860	42360	110	237	328	241	73	127	127	147	78	53	67	36	0	84	127	108	85	49	49	52	20	38	72	41	0	3.143	2.577	2.807	2.881	2.498	2.785	0.767	80	454	100	145	279	1.652	110	35	201	78	26207	10149	2.321	3.750	0	0	0
1	7	1	"yfhP"	"STM2544"	3020	42350	120	2333	5273	7240	137	161	161	167	59	35	96	95	0	253	510	628	123	52	52	53	11	20	96	91	0	10.806	11.162	11.694	10.629	2.539	13.694	0.692	120	505	100	2373	5570	3.434	2172	201	5112	458	632810	61235	86.542	41.545	0	0	0
1	8	1	""	"STM0660"	3190	42350	120	627	716	474	66	183	183	188	45	23	94	93	0	4937	5453	3905	71	55	55	57	11	19	99	99	0	0.091	0.099	0.092	0.115	2.293	0.082	0.517	120	512	100	5326	5931	-3.459	444	4882	533	5398	85901	654418	11.733	490.545	0	0	0
1	9	1	""	"STM0672"	3380	42360	120	991	1188	2304	193	180	180	183	42	22	99	97	0	4402	4418	1716	38	54	54	55	10	18	100	100	0	0.187	0.231	0.185	0.181	1.637	0.353	0.173	120	492	100	5159	5372	-2.423	811	4348	1008	4364	142583	530123	23.929	436.300	0	0	0
1	10	1	"nagB"	"STM0684"	3550	42360	120	6209	6536	5070	77	182	182	187	46	24	99	99	0	9707	9400	2763	29	53	53	116	530	456	100	100	0	0.624	0.680	0.610	0.605	1.765	0.850	0.626	120	489	100	15681	15701	-0.680	6027	9654	6354	9347	784378	1127969	138.022	17.517	0	0	0
1	11	1	"ybfN"	"STM0688"	3730	42350	130	280	306	114	37	179	179	187	59	31	70	44	0	1057	1531	1388	90	54	54	115	507	440	73	49	0	0.101	0.086	0.094	0.089	2.674	0.068	0.526	120	617	100	1104	1604	-3.312	101	1003	127	1477	36751	183682	2.017	2.793	0	0	0
1	12	1	"eutH"	"STM2460"	3910	42350	120	901	1186	1988	167	186	186	194	61	31	99	98	0	6163	6333	1544	24	57	57	59	14	23	100	100	0	0.117	0.159	0.116	0.118	1.787	0.172	0.151	120	538	100	6821	7276	-3.094	715	6106	1000	6276	142315	759922	16.262	448.143	0	0	0
1	13	1	"ubiE"	"STM3970"	4090	42370	130	15695	16395	8117	49	192	192	243	354	145	100	100	0	7861	7758	3755	48	58	58	118	453	383	99	99	0	1.987	2.104	2.049	2.147	1.636	2.199	0.816	120	557	100	23306	23903	0.990	15503	7803	16203	7700	1967340	930964	45.627	16.865	0	0	0
1	14	1	""	"STM3966"	4260	42360	130	6139	6324	2692	42	189	189	232	352	151	99	99	0	18380	17952	4170	23	56	56	64	64	100	100	100	0	0.325	0.343	0.333	0.317	1.608	0.345	0.821	120	554	100	24274	24031	-1.623	5950	18324	6135	17896	758897	2154198	17.307	279.500	0	0	0
1	15	1	"yigL"	"STM3962"	4440	42370	120	7611	7184	3875	53	189	189	200	110	55	100	100	0	9146	8469	4688	55	56	56	63	75	119	100	100	0	0.817	0.831	0.845	0.853	1.567	0.815	0.861	120	500	100	16512	15408	-0.292	7422	9090	6995	8413	862109	1016252	63.491	112.080	0	0	0
1	16	1	"recQ"	"STM3958"	4630	42370	130	5596	6209	3489	56	188	188	197	101	51	100	100	0	4542	4860	2636	54	55	55	62	73	117	100	100	0	1.205	1.253	1.225	1.241	1.653	1.292	0.834	120	567	100	9895	10826	0.269	5408	4487	6021	4805	745107	583208	59.525	65.726	0	0	0
1	17	1	"yigG"	"STM3954"	4810	42370	120	1480	1806	1315	72	181	181	193	111	57	98	93	0	1443	2405	2495	103	54	54	59	30	50	99	99	0	0.935	0.691	0.884	0.860	2.545	0.457	0.470	120	490	100	2688	3976	-0.097	1299	1389	1625	2351	216715	288608	14.532	78.200	0	0	0
1	18	1	"yigB"	"STM3950"	4990	42360	130	3434	5187	8021	154	184	184	193	103	53	100	98	0	3894	5396	4797	88	54	54	57	21	36	100	100	0	0.846	0.937	0.938	0.917	2.152	1.337	0.452	120	581	100	7090	10345	-0.241	3250	3840	5003	5342	622380	647517	48.485	254.238	0	0	0
1	19	1	"sgaB"	"STM4384"	5160	42370	130	217	269	135	50	185	185	186	41	22	45	32	0	285	866	1136	131	54	54	55	18	32	82	75	0	0.139	0.103	0.147	0.185	4.540	0.095	0.550	120	553	100	263	896	-2.852	32	231	84	812	32249	103963	2.024	45.056	0	0	0
1	20	1	"cycA"	"STM4398"	5340	42380	130	15654	14719	3287	22	180	180	248	902	363	100	100	0	18103	17174	3926	22	54	54	95	518	545	100	100	0	0.857	0.849	0.844	0.850	1.195	0.843	0.954	120	625	100	33523	31659	-0.222	15474	18049	14539	17120	1766331	2060844	16.043	32.971	0	0	0
1	21	1	"ytfM"	"STM4409"	5520	42380	120	4733	7809	8212	105	178	178	181	40	22	100	100	0	3671	6980	8080	115	54	54	58	26	44	100	100	0	1.259	1.102	1.172	1.174	2.155	1.047	0.782	120	525	100	8172	14557	0.333	4555	3617	7631	6926	937081	837606	190.700	266.231	0	0	0
1	22	1	""	"STM4418"	5690	42370	130	396	543	330	60	182	182	186	39	20	92	80	0	3892	5818	5597	96	53	53	56	15	26	100	100	0	0.056	0.063	0.060	0.064	2.720	0.051	0.672	120	565	100	4053	6126	-4.165	214	3839	361	5765	65211	698130	9.154	384.133	0	0	0
1	23	1	""	"STM4422"	5870	42380	130	217	265	131	49	187	187	189	38	20	45	27	0	280	622	775	124	53	53	55	14	25	87	80	0	0.132	0.137	0.169	0.176	3.919	0.133	0.602	120	511	100	257	647	-2.920	30	227	78	569	31786	74636	2.000	40.500	0	0	0
1	24	1	"srfJ"	"STM4426"	6050	42370	130	443	652	547	83	185	185	191	62	32	92	78	0	6676	10183	9263	90	53	53	56	21	37	100	100	0	0.039	0.046	0.048	0.047	2.202	0.040	0.565	120	728	100	6881	10597	-4.682	258	6623	467	10130	78201	1222014	7.435	482.238	0	0	0
1	1	2	"yaiC"	"STM0385"	1950	42530	110	160	263	281	106	129	129	148	116	78	23	17	0	193	923	1733	187	50	50	88	353	401	32	27	0	0.217	0.153	0.216	0.265	3.665	0.174	0.754	80	504	100	174	1007	-2.206	31	143	134	873	21015	73845	0.991	2.365	0	0	0
1	2	2	"mopB"	"STM4329"	2150	42530	130	5315	10979	16427	149	157	157	309	936	302	78	68	4	187	361	486	134	53	53	149	542	363	11	6	0	38.493	35.136	33.756	31.108	2.528	44.512	0.409	120	565	100	5292	11130	5.267	5158	134	10822	308	1317503	43358	11.400	0.391	0	0	0
1	3	2	"phoP"	"STM1231"	2350	42520	110	1103	4272	6699	156	167	167	343	1090	317	46	33	0	306	1007	1465	145	53	53	87	208	239	53	43	0	3.700	4.303	3.883	3.946	2.760	4.963	0.829	80	400	100	1189	5059	1.887	936	253	4105	954	341779	80575	3.605	4.423	0	0	0
1	4	2	"otsA"	"STM1928"	2490	42520	90	620	862	900	104	153	153	185	163	88	86	59	0	1482	2503	3167	126	53	53	109	280	256	92	84	0	0.327	0.289	0.259	0.274	2.186	0.208	0.612	52	296	100	1896	3159	-1.614	467	1429	709	2450	44834	130132	4.153	8.550	0	0	0
1	5	2	"thiF"	"STM4162"	2670	42530	110	181	246	198	80	132	132	162	141	87	26	11	0	169	477	681	142	50	50	95	243	255	33	22	0	0.412	0.267	0.437	0.441	4.929	0.191	0.334	80	439	100	168	541	-1.280	49	119	114	427	19696	38157	0.596	1.572	0	0	0
1	6	2	"hemE"	"STM4167"	2860	42520	100	263	729	1223	167	132	132	169	287	169	33	18	0	130	501	1045	208	50	50	75	181	241	30	17	0	1.638	1.324	1.778	1.691	3.660	1.290	0.778	80	396	100	211	1048	0.711	131	80	597	451	58302	40109	1.951	2.354	0	0	0
1	7	2	"bfr"	"STM3443"	3050	42530	120	1702	4396	5820	132	163	163	184	260	141	76	70	0	694	1835	2457	133	53	53	71	159	223	71	62	0	2.401	2.375	2.857	2.760	3.287	2.564	0.831	120	473	100	2180	6015	1.264	1539	641	4233	1782	527518	220207	16.200	11.094	0	0	0
1	8	2	"stfA"	"STM0195"	3230	42530	120	282	498	438	87	171	171	173	48	27	62	53	0	1494	3309	4498	135	53	53	54	9	16	79	75	0	0.077	0.100	0.100	0.199	6.951	0.084	0.727	120	415	100	1552	3583	-3.698	111	1441	327	3256	59707	397086	6.771	361.667	0	0	0
1	9	2	"hemL"	"STM0202"	3410	42530	120	1713	2459	2120	86	177	177	178	40	22	98	95	0	523	809	705	87	53	53	53	8	15	99	98	0	3.268	3.019	2.936	2.895	2.006	3.299	0.797	120	371	100	2006	3038	1.708	1536	470	2282	756	295030	97071	57.025	94.500	0	0	0
1	10	2	"eutD"	"STM2466"	3560	42530	110	231	290	188	64	188	188	192	50	26	46	36	0	565	1912	2392	125	54	54	266	931	350	47	38	0	0.084	0.055	0.059	0.088	5.816	0.040	0.331	80	368	100	554	1960	-3.571	43	511	102	1858	23219	152965	1.960	1.768	0	0	0
1	11	2	"crr"	"STM2433"	3770	42540	120	3659	9153	10015	109	190	190	194	54	27	98	96	0	651	1203	1316	109	55	55	220	825	375	43	28	0	5.820	7.807	7.992	8.929	2.694	8.525	0.767	120	473	100	4065	10111	2.541	3469	596	8963	1148	1098380	144333	165.907	1.192	0	0	0
1	12	2	"prpD"	"STM0370"	3950	42540	120	233	293	147	50	187	187	197	60	30	43	33	0	966	1866	2026	108	55	55	122	499	409	60	46	0	0.050	0.059	0.076	0.085	4.886	0.048	0.406	120	452	100	957	1917	-4.308	46	911	106	1811	35159	223955	1.600	3.495	0	0	0
1	13	2	"spaQ"	"STM2889"	4140	42540	110	231	301	217	72	195	195	206	78	37	32	15	0	876	1667	2329	139	55	55	143	561	392	62	35	0	0.044	0.066	0.056	0.057	3.341	0.067	0.621	80	361	100	857	1718	-4.511	36	821	106	1612	24050	133333	1.218	2.717	0	0	0
1	14	2	"yfeJ"	"STM2437"	4300	42540	120	638	1070	1087	101	194	194	200	69	34	92	85	0	1630	3273	3589	109	54	54	65	85	130	100	99	0	0.282	0.272	0.244	0.261	2.284	0.224	0.633	120	353	100	2020	4095	-1.828	444	1576	876	3219	128389	392722	12.609	37.741	0	0	0
1	15	2	"fabH"	"STM1193"	4470	42540	130	5501	14105	17955	127	192	192	203	115	56	100	99	5	689	2239	3492	155	55	55	61	46	75	97	93	0	8.374	6.370	7.936	8.368	2.728	6.941	0.697	120	392	100	5943	16097	3.066	5309	634	13913	2184	1692592	268624	120.887	47.348	0	0	0
1	16	2	"flgN"	"STM1171"	4660	42540	120	1320	2939	3924	133	187	187	192	49	25	99	98	0	1068	2098	2827	134	55	55	58	36	62	100	99	0	1.118	1.347	1.312	1.295	2.106	1.414	0.743	120	385	100	2146	4795	0.162	1133	1013	2752	2043	352634	251791	56.061	56.667	0	0	0
1	17	2	"phsC"	"STM2063"	4830	42540	130	380	1221	4307	352	187	187	195	94	48	64	50	0	2806	4960	6002	121	54	54	60	58	96	96	96	0	0.070	0.211	0.075	0.096	3.255	0.334	0.215	120	428	100	2945	5940	-3.834	193	2752	1034	4906	146514	595205	10.915	84.483	0	0	0
1	18	2	"pefB"	"PSLT019"	5020	42550	120	210	257	145	56	191	191	198	94	47	21	13	0	1154	2548	3709	145	55	55	61	59	96	92	85	0	0.017	0.026	0.030	0.034	3.769	0.026	0.453	120	417	100	1118	2559	-5.854	19	1099	66	2493	30862	305777	0.628	42.153	0	0	0
1	19	2	""	"PSLT046"	5200	42550	120	3673	8018	9136	113	192	192	249	770	309	85	70	0	2122	3613	4119	114	56	56	89	493	553	79	64	0	1.685	2.200	1.981	2.129	2.341	2.783	0.630	120	421	100	5547	11383	0.753	3481	2066	7826	3557	962189	433573	10.090	7.148	0	0	0
1	20	2	"rlgA"	"PSLT045"	5360	42570	60	1508	1790	1004	56	205	205	503	1835	364	37	3	0	732	956	734	76	61	61	258	1108	429	25	9	0	1.942	1.771	1.916	2.131	2.001	1.590	0.540	32	151	100	1974	2480	0.957	1303	671	1585	895	57270	30594	0.701	0.630	0	0	0
1	21	2	"udp"	"STM3968"	5530	42550	110	183	242	222	91	182	182	234	794	339	1	1	0	81	246	513	208	53	53	95	452	475	11	3	0	0.036	0.311	0.690	0.738	6.898	2.429	0.351	80	429	100	29	253	-4.807	1	28	60	193	19353	19654	0.010	0.334	0	0	0
1	22	2	"hns"	"STM1751"	5730	42540	120	3925	6612	7750	117	189	189	187	40	21	99	98	0	456	670	794	118	54	54	55	11	20	95	95	0	9.294	10.427	10.122	10.142	1.935	11.830	0.744	120	415	100	4138	7039	3.216	3736	402	6423	616	793463	80354	160.625	55.909	0	0	0
1	23	2	"prgI"	"STM2873"	5900	42540	120	290	329	143	43	194	194	196	54	27	66	47	0	225	286	221	77	53	53	55	17	30	90	89	0	0.558	0.579	0.633	0.599	2.862	0.692	0.534	120	348	100	268	368	-0.841	96	172	135	233	39465	34264	2.463	13.588	0	0	0
1	24	2	"prfC"	"STM4560"	6040	42560	90	1641	2810	3169	112	195	195	218	110	50	76	71	0	565	927	1130	121	53	53	66	71	107	71	65	0	2.824	2.992	2.624	3.125	3.385	3.337	0.587	52	286	100	1958	3489	1.498	1446	512	2615	874	146105	48192	23.564	12.127	0	0	0
1	1	3	"iclR"	"STM4187"	2010	42700	110	327	733	818	111	157	157	216	853	394	25	12	0	608	2070	3125	150	54	54	98	385	392	62	42	0	0.307	0.286	0.346	0.373	2.585	0.317	0.214	80	467	100	724	2592	-1.704	170	554	576	2016	58640	165610	0.606	5.122	0	0	0
1	2	3	"hisQ"	"STM2353"	2150	42700	100	846	1855	2213	119	140	140	207	329	158	58	52	0	1351	3701	4901	132	51	51	134	549	409	61	53	0	0.543	0.470	0.567	0.657	2.223	0.443	0.918	80	368	100	2006	5365	-0.881	706	1300	1715	3650	148374	296115	5.009	6.497	0	0	0
1	3	3	"rpsP"	"STM2676"	2360	42700	110	935	2520	3922	155	150	150	225	494	219	65	45	0	94	166	219	131	51	51	109	437	400	7	2	0	18.256	20.609	20.000	21.155	2.655	28.680	0.555	80	456	100	828	2485	4.190	785	43	2370	115	201590	13290	4.646	0.130	0	0	0
1	4	3	"ilvH"	"STM0117"	2520	42690	130	178	453	645	142	158	158	174	122	70	34	23	0	107	839	1601	190	52	52	80	191	238	37	30	0	0.364	0.375	0.499	0.767	4.661	0.387	0.904	120	485	100	75	1082	-1.459	20	55	295	787	54304	100708	2.287	3.974	0	0	0
1	5	3	"putP"	"STM1125"	2700	42710	120	388	766	933	121	126	126	134	50	37	74	64	0	294	794	1062	133	49	49	53	43	81	68	60	0	1.069	0.859	1.121	1.217	2.998	0.854	0.765	120	467	100	507	1385	0.097	262	245	640	745	91895	95249	12.640	17.233	0	0	0
1	6	3	"hfq"	"STM4361"	2880	42700	120	244	707	1525	215	141	141	167	255	152	36	19	0	71	133	167	125	51	51	68	154	226	11	7	0	5.150	6.902	5.195	5.075	2.613	10.186	0.689	120	493	100	123	648	2.365	103	20	566	82	84787	15916	2.118	0.422	0	0	0
1	7	3	"cbiK"	"STM2025"	3060	42720	110	227	264	160	60	151	151	236	1493	632	0	0	0	505	807	856	106	52	52	71	213	300	77	51	0	0.168	0.150	0.156	0.146	2.328	0.124	0.672	80	426	100	529	868	-2.575	76	453	113	755	21156	64533	0.019	3.455	0	0	0
1	8	3	"cboQ"	"STM2021"	3240	42710	120	257	353	285	80	147	147	157	86	54	60	33	0	659	1912	2547	133	51	51	57	35	61	83	75	0	0.181	0.111	0.151	0.199	4.048	0.102	0.780	120	520	100	718	2067	-2.467	110	608	206	1861	42364	229405	2.279	53.000	0	0	0
1	9	3	"umuD"	"STM1998"	3420	42690	80	223	241	79	32	167	167	170	43	25	57	42	0	579	973	809	83	53	53	109	345	316	61	46	0	0.106	0.080	0.098	0.088	2.485	0.069	0.573	52	278	100	582	994	-3.232	56	526	74	920	12515	50592	1.651	2.504	0	0	0
1	10	3	"uhpB"	"STM3789"	3600	42700	120	450	787	737	93	185	185	188	44	23	81	72	0	378	639	702	109	54	54	169	657	388	31	11	0	0.818	1.029	1.065	1.068	2.446	1.049	0.887	120	465	100	589	1187	-0.290	265	324	602	585	94470	76691	13.614	0.715	0	0	0
1	11	3	"trpC"	"STM1725"	3770	42720	120	424	1079	2095	194	186	186	190	47	24	75	63	0	826	2187	3115	142	54	54	55	9	16	98	95	0	0.308	0.419	0.360	0.387	2.558	0.524	0.512	120	371	100	1010	3026	-1.698	238	772	893	2133	129460	262410	18.915	236.889	0	0	0
1	12	3	"rpoN"	"STM3320"	3940	42720	120	525	1086	1206	111	183	183	189	47	24	91	81	0	261	633	742	117	54	54	56	10	17	96	94	0	1.652	1.560	1.601	1.585	2.395	1.661	0.862	120	398	100	549	1482	0.724	342	207	903	579	130299	76018	19.085	57.700	0	0	0
1	13	3	"phnW"	"STM0431"	4130	42720	130	239	308	219	71	189	189	193	42	21	52	34	0	1204	2635	4376	166	54	54	71	142	200	80	72	0	0.043	0.046	0.055	0.064	2.774	0.044	0.773	120	466	100	1200	2700	-4.524	50	1150	119	2581	36962	316241	2.738	18.056	0	0	0
1	14	3	""	"STM4141"	4300	42710	120	346	417	313	75	188	188	191	43	22	81	72	0	181	256	258	100	53	53	57	38	66	83	70	0	1.234	1.128	1.176	1.177	2.042	1.233	0.692	120	392	100	286	432	0.304	158	128	229	203	50031	30695	5.256	5.237	0	0	0
1	15	3	""	"STM0346"	4480	42710	120	243	345	373	108	184	184	190	54	28	52	27	0	1260	2251	2751	122	54	54	64	168	262	85	76	0	0.049	0.073	0.056	0.055	3.999	0.089	0.578	120	401	100	1265	2358	-4.353	59	1206	161	2197	41346	270165	2.870	13.018	0	0	0
1	16	3	""	"STM1042"	4650	42720	130	248	377	494	131	185	185	190	48	25	56	37	0	788	1876	3209	171	54	54	58	34	58	89	86	0	0.086	0.105	0.101	0.099	3.038	0.117	0.684	120	442	100	797	2014	-3.542	63	734	192	1822	45205	225171	3.896	53.471	0	0	0
1	17	3	"sirC"	"STM1774"	4840	42720	120	487	1085	1739	160	188	188	191	37	19	82	75	0	373	878	1525	173	54	54	59	60	101	72	64	0	0.937	1.089	1.099	1.147	2.303	1.131	0.925	120	397	100	618	1721	-0.093	299	319	897	824	130253	105320	24.162	13.650	0	0	0
1	18	3	"orf70"	"STM1388"	5010	42720	120	770	1572	2327	148	190	190	194	39	20	89	87	0	364	805	1253	155	55	55	60	59	98	81	71	0	1.877	1.843	1.952	1.872	2.477	1.918	0.858	120	385	100	889	2132	0.908	580	309	1382	750	188583	96566	35.333	12.627	0	0	0
1	19	3	"traB"	"PSLT081"	5200	42730	120	316	626	1750	279	191	191	193	40	20	83	68	0	3681	6295	7303	116	55	55	58	20	34	100	100	0	0.034	0.070	0.034	0.035	2.456	0.058	0.091	120	410	100	3751	6675	-4.858	125	3626	435	6240	75111	755392	10.825	311.850	0	0	0
1	20	3	"trbI"	"PSLT089"	5370	42710	130	247	312	220	70	190	190	286	1046	365	1	0	0	941	2334	3609	154	55	55	117	632	540	58	45	0	0.064	0.054	0.065	0.082	3.778	0.063	0.818	120	473	100	943	2401	-3.958	57	886	122	2279	37462	280032	0.025	3.508	0	0	0
1	21	3	""	"PSLT093"	5550	42720	120	217	250	118	47	183	183	185	43	23	45	30	0	841	1453	2055	141	53	53	54	11	20	99	99	0	0.043	0.048	0.062	0.064	3.091	0.048	0.597	120	440	100	822	1467	-4.535	34	788	67	1400	29988	174352	1.512	127.182	0	0	0
1	22	3	"traF"	"PSLT097"	5720	42730	120	333	478	402	84	186	186	188	44	23	78	64	0	2551	4786	6924	144	52	52	54	12	22	97	97	0	0.059	0.062	0.069	0.076	2.792	0.054	0.896	120	414	100	2646	5026	-4.087	147	2499	292	4734	57325	574320	6.591	394.333	0	0	0
1	23	3	"traG"	"PSLT101"	5890	42720	130	331	542	652	120	193	193	196	41	20	81	67	0	1269	2820	4954	175	53	53	57	46	80	95	91	0	0.113	0.126	0.125	0.124	2.480	0.138	0.906	120	408	100	1354	3116	-3.139	138	1216	349	2767	64997	338346	8.439	60.065	0	0	0
1	24	3	""	"PSLT106"	6070	42730	140	745	1232	1434	116	195	195	205	63	30	91	82	0	774	1749	2323	132	53	53	60	56	93	94	89	0	0.763	0.611	0.691	0.649	1.995	0.583	0.845	156	676	100	1271	2733	-0.391	550	721	1037	1696	192262	272865	16.302	30.161	0	0	0
1	1	4	""	"STM1656"	1970	42890	110	1485	2403	2255	93	165	165	176	102	57	95	90	0	4812	7032	6720	95	55	55	82	230	280	96	92	0	0.277	0.321	0.336	0.329	2.262	0.297	0.844	80	506	100	6077	9215	-1.850	1320	4757	2238	6977	192236	562551	21.833	30.217	0	0	0
1	2	4	""	"STM2716"	2150	42890	130	129	144	72	50	132	132	174	358	205	0	0	0	87	348	781	224	49	49	99	344	347	16	10	0	-0.079	0.040	0.226	0.286	5.210	0.078	0.371	120	546	100	35	311	Error	-3	38	12	299	17249	41814	-0.084	0.724	0	0	0
1	3	4	""	"STM2722"	2340	42890	120	206	233	106	45	134	134	202	533	263	0	0	0	1809	3750	4383	116	50	50	66	193	292	95	85	0	0.041	0.027	0.031	0.033	2.864	0.019	0.516	120	500	100	1831	3799	-4.611	72	1759	99	3700	27977	449953	0.058	19.088	0	0	0
1	4	4	""	"STM1618"	2520	42880	120	183	261	205	78	145	145	151	47	31	42	30	0	451	1444	2438	168	51	51	52	10	19	98	95	0	0.095	0.083	0.117	0.102	3.215	0.070	0.642	120	447	100	438	1509	-3.396	38	400	116	1393	31343	173296	2.340	139.200	0	0	0
1	5	4	""	"STM1675"	2680	42880	110	390	600	543	90	134	134	234	1328	567	11	0	0	1413	2850	3629	127	51	51	102	386	378	76	62	0	0.188	0.166	0.203	0.263	3.226	0.142	0.691	80	409	100	1618	3265	-2.412	256	1362	466	2799	47991	228009	0.276	7.119	0	0	0
1	6	4	""	"STM1664"	2890	42880	110	613	876	902	102	142	142	157	82	52	78	71	0	1454	2143	2354	109	52	52	81	280	345	78	72	0	0.336	0.351	0.386	0.384	2.752	0.301	0.760	80	451	100	1873	2825	-1.574	471	1402	734	2091	70064	171445	8.768	7.364	0	0	0
1	7	4	"pyrH"	"STM0218"	3040	42890	110	280	3490	6682	191	148	148	509	2552	501	27	25	0	80	580	1163	200	51	51	107	436	407	26	17	0	4.552	6.318	6.000	6.012	3.054	6.037	0.790	80	439	100	161	3871	2.186	132	29	3342	529	279211	46364	1.168	1.085	0	0	0
1	8	4	"accA"	"STM0232"	3250	42900	110	1632	4956	7746	156	148	148	497	2513	505	41	27	0	260	662	1022	154	52	52	122	517	423	31	18	0	7.135	7.882	6.993	7.001	1.807	8.912	0.793	80	453	100	1692	5418	2.835	1484	208	4808	610	396508	52937	1.774	1.044	0	0	0
1	9	4	"panC"	"STM0181"	3410	42890	120	2771	3967	3811	96	177	177	178	49	27	99	99	0	2280	2927	2666	91	54	54	85	259	304	91	85	0	1.165	1.319	1.222	1.324	1.828	1.390	0.822	120	498	100	4820	6663	0.221	2594	2226	3790	2873	476073	351192	77.327	10.973	0	0	0
1	10	4	"sbmC"	"STM2061"	3590	42890	120	485	905	1016	112	195	195	198	57	28	85	70	0	566	1167	1595	136	54	54	58	23	39	93	85	0	0.566	0.638	0.687	0.696	2.361	0.651	0.773	120	454	100	802	1823	-0.820	290	512	710	1113	108584	139993	12.404	48.217	0	0	0
1	11	4	"yeeO"	"STM2013"	3770	42890	120	437	907	1317	145	194	194	198	59	29	83	74	0	2041	4668	6820	146	54	54	58	22	37	100	100	0	0.122	0.155	0.122	0.132	2.302	0.148	0.628	120	416	100	2230	5327	-3.032	243	1987	713	4614	108876	560154	12.017	209.545	0	0	0
1	12	4	"rcsA"	"STM1982"	3950	42890	130	461	572	381	66	193	193	197	47	23	82	76	0	1892	3010	3313	110	55	55	62	36	58	100	96	0	0.146	0.128	0.139	0.146	2.320	0.105	0.763	120	478	100	2105	3334	-2.777	268	1837	379	2955	68599	361203	7.979	81.889	0	0	0
1	13	4	"yjbB"	"STM4189"	4140	42890	100	309	406	228	56	192	192	199	48	24	85	56	0	510	995	1095	110	54	54	63	42	66	98	97	0	0.257	0.227	0.256	0.235	2.460	0.199	0.799	80	335	100	573	1155	-1.963	117	456	214	941	32481	79570	4.313	22.190	0	0	0
1	14	4	"ubiA"	"STM4234"	4300	42900	120	1101	2023	2560	126	195	195	196	44	22	99	97	0	1769	3589	5080	141	54	54	65	160	246	95	85	0	0.528	0.517	0.511	0.525	2.081	0.484	0.829	120	439	100	2621	5363	-0.921	906	1715	1828	3535	242795	430719	41.523	22.025	0	0	0
1	15	4	""	"STM4242"	4490	42900	130	763	1149	1226	106	192	192	193	44	22	94	90	0	5240	7731	9288	120	54	54	66	160	242	100	98	0	0.110	0.125	0.119	0.117	1.890	0.105	0.678	120	441	100	5757	8634	-3.183	571	5186	957	7677	137914	927703	21.727	47.906	0	0	0
1	16	4	""	"STM4272"	4650	42900	120	464	634	484	76	193	193	194	42	21	97	85	0	2446	3779	3727	98	56	56	58	25	43	100	100	0	0.113	0.118	0.111	0.111	1.794	0.112	0.798	120	414	100	2661	4164	-3.141	271	2390	441	3723	76095	453473	10.476	148.840	0	0	0
1	17	4	"yjcG"	"STM4273"	4840	42900	130	501	682	578	84	196	196	199	45	22	95	89	0	5349	9086	11769	129	55	55	58	26	44	100	100	0	0.058	0.054	0.051	0.053	1.636	0.047	0.857	120	389	100	5599	9517	-4.117	305	5294	486	9031	81789	1090329	10.733	347.231	0	0	0
1	18	4	"sixA"	"STM2387"	4990	42900	140	2376	6540	11806	180	197	197	1037	6055	583	20	12	0	321	856	1449	169	55	55	67	101	150	70	58	0	8.192	7.919	8.415	7.856	2.492	8.804	0.369	156	427	100	2445	7144	3.034	2179	266	6343	801	1020254	133551	0.909	7.812	0	0	0
1	19	4	"fes"	"STM0586"	5190	42900	120	479	1561	3170	203	193	193	198	44	22	78	66	0	114	393	791	201	55	55	57	11	19	70	64	0	4.847	4.047	4.574	4.026	3.210	4.374	0.774	120	428	100	345	1706	2.277	286	59	1368	338	187311	47205	30.977	30.545	0	0	0
1	20	4	"maa"	"STM0472"	5370	42910	130	449	1075	1461	135	191	191	193	39	20	81	69	0	625	1586	2498	157	54	54	55	8	14	95	90	0	0.452	0.577	0.655	0.678	2.660	0.562	0.856	120	458	100	829	2416	-1.146	258	571	884	1532	128979	190332	22.615	191.375	0	0	0
1	21	4	"ybbJ"	"STM0500"	5540	42910	120	590	1210	1783	147	185	185	190	43	22	86	78	0	677	1794	3110	173	52	52	53	8	15	97	94	0	0.648	0.588	0.639	0.658	2.977	0.557	0.856	120	430	100	1030	2767	-0.626	405	625	1025	1742	145151	215304	23.721	217.625	0	0	0
1	22	4	"allD"	"STM0528"	5720	42910	120	240	288	156	54	188	188	192	45	23	53	31	0	885	2439	3824	156	52	52	53	9	16	100	99	0	0.062	0.042	0.060	0.075	4.640	0.036	0.664	120	409	100	885	2487	-4.002	52	833	100	2387	34586	292681	2.133	265.111	0	0	0
1	23	4	"yfdH"	"STM0558"	5900	42910	120	297	375	245	65	194	194	198	42	21	65	52	0	1203	3621	5316	146	53	53	56	43	76	94	90	0	0.090	0.051	0.065	0.077	3.074	0.043	0.816	120	402	100	1253	3749	-3.481	103	1150	181	3568	45006	434560	4.214	82.907	0	0	0
1	24	4	""	"STM0573"	6070	42910	120	273	333	176	52	192	192	199	41	20	66	48	0	838	1598	1909	119	53	53	54	9	16	99	96	0	0.103	0.091	0.102	0.104	2.349	0.079	0.703	120	501	100	866	1686	-3.277	81	785	141	1545	39996	191819	3.268	171.556	0	0	0
1	1	5	""	"STM1836"	1970	43060	110	574	876	781	89	164	164	214	344	160	52	32	0	1137	2023	2147	106	54	54	182	896	492	58	35	0	0.379	0.362	0.374	0.347	2.534	0.346	0.852	80	487	100	1493	2681	-1.401	410	1083	712	1969	70066	161858	1.924	2.055	0	0	0
1	2	5	"ycgN"	"STM1811"	2160	43070	120	987	1966	2390	121	142	142	329	1001	304	47	29	0	850	1781	2388	134	50	50	205	926	451	47	30	0	1.056	1.054	1.195	1.200	1.954	1.108	0.629	120	471	100	1645	3555	0.079	845	800	1824	1731	235905	213760	1.635	1.702	0	0	0
1	3	5	"kdsA"	"STM1772"	2350	43080	130	698	2949	6193	210	139	139	283	943	333	35	26	0	179	684	1345	196	50	50	157	595	378	20	13	0	4.333	4.432	4.230	4.460	2.078	5.054	0.802	120	475	100	688	3444	2.115	559	129	2810	634	353868	82068	2.827	0.886	0	0	0
1	4	5	"galU"	"STM1752"	2520	43070	120	3326	5674	7037	124	162	162	168	59	35	100	100	0	1450	2181	2385	109	52	52	56	25	44	99	98	0	2.263	2.589	2.538	2.579	1.748	3.039	0.819	120	434	100	4562	7641	1.178	3164	1398	5512	2129	680920	261673	93.322	85.000	0	0	0
1	5	5	"yeaB"	"STM1825"	2700	43060	130	624	1792	5610	313	146	146	234	1195	510	16	8	0	641	936	1006	107	52	52	92	347	377	64	45	0	0.812	1.862	0.604	0.944	3.239	15.543	0.114	120	506	100	1067	2530	-0.301	478	589	1646	884	215090	112367	1.304	2.432	0	0	0
1	6	5	""	"STM1808"	2870	43060	100	159	174	62	35	126	126	234	1405	600	0	0	0	101	124	74	59	50	50	67	151	225	7	2	0	0.647	0.649	0.702	0.668	2.873	1.166	0.461	80	366	100	84	122	-0.628	33	51	48	74	13932	9920	-0.043	0.377	0	0	0
1	7	5	""	"STM4011"	3050	43070	120	153	212	157	74	126	126	188	606	322	1	0	0	187	1121	2125	189	48	48	57	88	154	62	43	0	0.194	0.080	0.137	0.146	4.002	0.068	0.692	120	460	100	166	1159	-2.364	27	139	86	1073	25464	134560	0.040	12.091	0	0	0
1	8	5	"yihG"	"STM3998"	3200	43060	90	252	418	429	102	130	130	173	327	189	28	13	0	283	1053	1637	155	49	49	162	1083	668	23	19	0	0.521	0.287	0.378	0.468	3.083	0.278	0.941	52	321	100	356	1292	-0.940	122	234	288	1004	21735	54755	0.749	0.823	0	0	0
1	9	5	"argC"	"STM4121"	3420	43080	120	663	1291	1724	133	162	162	174	108	62	80	65	0	1041	2885	4514	156	53	53	80	318	397	70	60	0	0.507	0.399	0.490	0.469	2.387	0.359	0.869	120	470	100	1489	3961	-0.980	501	988	1129	2832	154972	346178	10.343	8.821	0	0	0
1	10	5	"ego"	"STM4074"	3580	43080	120	273	378	360	95	200	200	204	59	28	53	37	0	2010	3942	6176	156	56	56	59	24	40	97	95	0	0.037	0.046	0.043	0.048	3.274	0.058	0.105	120	377	100	2027	4064	-4.742	73	1954	178	3886	45377	473030	2.949	161.792	0	0	0
1	11	5	"cpxP"	"STM4060"	3760	43080	120	729	1334	2011	150	197	197	201	57	28	86	76	0	1045	2294	3965	172	55	55	59	23	38	97	92	0	0.537	0.508	0.567	0.526	2.360	0.491	0.910	120	411	100	1522	3376	-0.896	532	990	1137	2239	160059	275305	19.877	97.174	0	0	0
1	12	5	""	"Not LT2a86"	3940	43080	120	454	1214	2196	180	196	196	199	44	22	77	66	0	420	1323	2697	203	55	55	57	10	17	97	90	0	0.707	0.803	0.760	0.723	2.525	0.806	0.922	120	411	100	623	2286	-0.501	258	365	1018	1268	145675	158732	23.068	126.600	0	0	0
1	13	5	"smg"	"STM3404"	4120	43070	130	978	2186	3244	148	200	200	205	50	24	88	84	0	853	1829	2582	141	55	55	58	27	46	91	88	0	0.975	1.120	1.117	1.060	2.149	1.244	0.876	120	453	100	1576	3760	-0.037	778	798	1986	1774	262317	219535	39.620	65.593	0	0	0
1	14	5	"rpsM"	"STM3418"	4290	43080	130	4472	10620	14584	137	199	199	203	46	22	100	99	0	128	238	299	125	54	54	56	15	26	80	67	0	57.743	56.636	54.658	58.881	2.473	64.555	0.687	120	434	100	4347	10605	5.852	4273	74	10421	184	1274426	28550	226.457	12.133	0	0	0
1	15	5	"rpsH"	"STM3426"	4470	43080	120	6172	14264	18592	130	186	186	187	48	25	100	100	4	114	209	282	134	53	53	55	16	29	81	63	0	98.131	90.244	106.867	101.928	2.211	83.456	0.714	120	419	100	6047	14234	6.617	5986	61	14078	156	1711682	25028	293.271	9.625	0	0	0
1	16	5	"rpsQ"	"STM3431"	4650	43080	130	4316	10390	15177	146	184	184	190	67	35	100	100	2	109	231	373	161	53	53	55	11	20	83	72	0	73.786	57.337	72.000	70.944	2.271	59.460	0.547	120	448	100	4188	10384	6.205	4132	56	10206	178	1246828	27762	152.239	16.000	0	0	0
1	17	5	"rplV"	"STM3435"	4840	43080	120	2622	7101	13597	191	202	202	216	86	39	85	80	0	95	191	294	153	55	55	56	10	17	68	62	0	60.500	50.728	58.896	46.990	2.529	49.350	0.895	120	392	100	2460	7035	5.919	2420	40	6899	136	852138	22887	80.058	13.500	0	0	0
1	18	5	"rplC"	"STM3440"	4990	43070	110	4567	12297	17672	143	198	198	1495	7302	488	38	26	3	90	158	153	96	53	53	69	116	168	22	16	0	118.081	115.229	108.667	100.241	2.393	108.813	0.696	80	358	100	4406	12204	6.884	4369	37	12099	105	983794	12646	1.479	0.767	0	0	0
1	19	5	"yjgA"	"STM4437"	5190	43080	120	1311	6447	11313	175	193	193	1232	6508	528	25	16	0	417	1928	3522	182	54	54	69	111	160	66	60	0	3.080	3.337	3.486	3.591	1.850	4.763	0.626	120	456	100	1481	8128	1.623	1118	363	6254	1874	773646	231341	0.801	16.748	0	0	0
1	20	5	"holC"	"STM4476"	5360	43090	120	1087	2787	4335	155	194	194	267	950	355	47	30	0	362	830	1191	143	55	55	60	51	85	74	66	0	2.909	3.346	2.888	3.028	2.323	3.728	0.843	120	406	100	1200	3368	1.540	893	307	2593	775	334490	99605	2.653	15.098	0	0	0
1	21	5	"yjiE"	"STM4511"	5550	43090	120	403	686	757	110	194	194	263	1115	423	12	4	0	1352	2847	4288	150	54	54	85	351	412	69	61	0	0.161	0.176	0.183	0.204	2.833	0.188	0.698	120	427	100	1507	3285	-2.635	209	1298	492	2793	82292	341616	0.379	7.869	0	0	0
1	22	5	"fhuF"	"STM4550"	5730	43070	100	401	2927	4949	169	202	202	280	1255	448	32	27	0	121	1364	2274	166	53	53	77	368	477	36	35	0	2.926	2.079	2.552	2.410	2.338	2.356	0.920	80	336	100	267	4036	1.549	199	68	2725	1311	234192	109108	2.109	3.497	0	0	0
1	23	5	"smp"	"STM4577"	5890	43090	120	288	746	1172	157	199	199	201	40	19	68	51	0	301	1361	2594	190	54	54	55	9	16	92	89	0	0.360	0.419	0.512	0.494	3.140	0.430	0.886	120	415	100	336	1854	-1.473	89	247	547	1307	89564	163349	13.625	145.111	0	0	0
1	24	5	"arcA"	"STM4598"	6070	43080	100	198	194	38	19	199	199	204	46	22	10	0	0	53	52	8	15	56	56	58	13	22	2	0	0	0.333	1.250	4.000	3.789	3.314	6.938	0.182	80	411	100	-4	-9	-1.585	-1	-3	-5	-4	15499	4197	-0.217	-0.462	-50	0	0
1	1	6	""	"STM3548"	1990	43240	120	172	202	113	55	158	158	188	287	152	4	0	0	551	1129	1326	117	53	53	114	732	642	43	28	0	0.028	0.041	0.048	0.049	4.472	0.041	0.241	120	531	100	512	1120	-5.153	14	498	44	1076	24295	135520	0.049	1.387	0	0	0
1	2	6	"yhgG"	"STM3507"	2150	43240	110	544	785	909	115	143	143	163	103	63	86	72	0	224	353	399	113	50	50	56	41	73	91	78	0	2.305	2.119	2.086	2.036	1.665	2.268	0.919	80	369	100	575	945	1.205	401	174	642	303	62775	28237	6.039	7.244	0	0	0
1	3	6	"nanA"	"STM3339"	2320	43240	110	226	338	333	98	153	153	209	712	340	5	1	0	1414	3773	5473	145	52	52	187	681	364	67	50	0	0.054	0.050	0.053	0.061	3.472	0.048	0.664	80	432	100	1435	3906	-4.222	73	1362	185	3721	27062	301821	0.181	5.266	0	0	0
1	4	6	"mtgA"	"STM3326"	2510	43240	110	786	1244	1459	117	182	182	209	255	122	77	55	0	897	1516	1839	121	56	56	197	708	359	57	27	0	0.718	0.727	0.727	0.761	1.838	0.660	0.795	80	438	100	1445	2522	-0.478	604	841	1062	1460	99539	121293	4.059	1.863	0	0	0
1	5	6	"yhbZ"	"STM3301"	2700	43240	120	2641	6156	8339	135	166	166	191	248	129	92	81	0	1153	2456	3313	134	52	52	75	242	322	83	70	0	2.248	2.492	2.710	2.508	2.251	2.842	0.725	120	472	100	3576	8394	1.169	2475	1101	5990	2404	738778	294715	24.052	9.839	0	0	0
1	6	6	"truB"	"STM3284"	2880	43240	120	441	1892	3679	194	125	125	131	36	27	91	85	0	124	507	977	192	47	47	49	8	16	97	93	0	4.104	3.841	3.985	3.479	2.068	3.927	0.882	120	434	100	393	2227	2.037	316	77	1767	460	227062	60855	48.917	57.250	0	0	0
1	7	6	"yqhD"	"STM3164"	3060	43250	120	303	2016	4029	199	125	125	127	32	25	75	65	0	165	1070	2128	198	47	47	48	6	12	96	88	0	1.508	1.848	1.830	1.528	3.073	1.977	0.862	120	396	100	296	2914	0.593	178	118	1891	1023	241866	128428	59.031	170.333	0	0	0
1	8	6	"yghU"	"STM3140"	3210	43240	100	198	356	354	99	127	127	155	275	177	25	16	0	212	733	1006	137	49	49	121	888	733	27	15	0	0.436	0.335	0.408	0.420	2.831	0.306	0.726	80	431	100	234	913	-1.199	71	163	229	684	28457	58639	0.731	0.689	0	0	0
1	9	6	"mltC"	"STM3112"	3420	43250	120	1612	3429	4747	138	157	157	166	59	35	98	90	0	1356	2941	3974	135	52	52	57	27	47	97	92	0	1.116	1.133	1.119	1.177	2.283	1.161	0.820	120	415	100	2759	6161	0.158	1455	1304	3272	2889	411537	352974	55.305	106.815	0	0	0
1	10	6	"yggJ"	"STM3094"	3590	43250	130	690	3049	4984	163	201	201	205	48	23	84	73	0	374	1846	3246	175	58	58	61	19	31	86	78	0	1.547	1.593	1.637	1.709	2.567	1.571	0.903	120	374	100	805	4636	0.630	489	316	2848	1788	365886	221564	59.250	93.947	0	0	0
1	11	6	""	"STM3073"	3770	43250	130	236	649	2431	374	201	201	206	47	22	40	28	0	513	1891	3923	207	58	58	61	19	31	89	85	0	0.077	0.244	0.114	0.129	5.043	0.292	0.137	120	385	100	490	2281	-3.700	35	455	448	1833	77871	226917	9.426	96.316	0	0	0
1	12	6	"ygfA"	"STM3061"	3940	43250	130	566	1210	1660	137	193	193	195	39	20	81	74	0	1058	2529	3859	152	56	56	57	13	22	95	90	0	0.372	0.411	0.417	0.417	2.213	0.403	0.871	120	403	100	1375	3490	-1.426	373	1002	1017	2473	145175	303455	26.026	190.154	0	0	0
1	13	6	"yeaH"	"STM1284"	4120	43250	120	1077	1833	2417	131	193	193	198	47	23	88	85	0	3482	5851	7591	129	55	55	64	133	207	90	87	0	0.258	0.283	0.266	0.252	2.374	0.290	0.861	120	412	100	4311	7436	-1.955	884	3427	1640	5796	220010	702102	34.787	43.511	0	0	0
1	14	6	"ydiZ"	"STM1325"	4300	43260	120	335	499	585	117	190	190	199	51	25	67	55	0	454	899	1632	181	54	54	56	16	28	97	93	0	0.363	0.366	0.381	0.399	3.169	0.337	0.881	120	378	100	545	1154	-1.464	145	400	309	845	59836	107932	5.882	52.688	0	0	0
1	15	6	"aroH"	"STM1347"	4480	43260	120	850	3610	6394	177	177	177	185	53	28	90	79	0	961	3441	5696	165	53	53	55	16	29	95	86	0	0.741	1.013	1.151	1.180	2.421	1.106	0.720	120	384	100	1581	6821	-0.432	673	908	3433	3388	433210	412883	64.623	211.625	0	0	0
1	16	6	"orf242"	"STM1390"	4660	43260	120	323	766	999	130	184	184	190	71	37	56	50	0	430	1979	3610	182	53	53	54	9	16	86	80	0	0.369	0.302	0.438	0.540	4.463	0.255	0.828	120	364	100	516	2508	-1.439	139	377	582	1926	91927	237504	8.113	213.889	0	0	0
1	17	6	"ydhO"	"STM1432"	4830	43270	140	565	1535	2456	160	201	201	217	84	38	71	60	0	637	2058	3587	174	55	55	56	12	21	94	90	0	0.625	0.666	0.651	0.640	2.552	0.655	0.844	156	406	100	946	3337	-0.677	364	582	1334	2003	239537	321062	15.690	166.833	0	0	0
1	18	6	"ydgR"	"STM1452"	5010	43260	130	2074	7199	13077	181	194	194	723	4741	655	28	17	0	371	1567	2873	183	54	54	63	98	155	73	64	0	5.931	4.630	4.613	4.764	1.890	4.718	0.904	120	421	100	2197	8518	2.568	1880	317	7005	1513	863834	188003	1.366	15.347	0	0	0
1	19	6	"ugpC"	"STM3554"	5180	43260	120	623	1157	1506	130	170	170	240	949	395	30	10	0	2019	4469	6370	142	53	53	58	51	87	98	93	0	0.230	0.224	0.225	0.231	2.150	0.227	0.418	120	409	100	2419	5403	-2.118	453	1966	987	4416	138855	536241	0.966	86.490	0	0	0
1	20	6	"ftsX"	"STM3569"	5370	43260	120	2146	3110	3426	110	191	191	271	914	337	60	52	0	1336	1914	2003	104	55	55	114	529	464	64	55	0	1.526	1.570	1.660	1.515	1.814	1.818	0.669	120	458	100	3236	4778	0.610	1955	1281	2919	1859	373254	229729	3.106	3.403	0	0	0
1	21	6	"yhhM"	"STM3574"	5570	43250	130	380	736	1068	145	204	204	291	1089	374	12	5	0	593	1636	2827	172	56	56	192	1014	528	30	20	0	0.328	0.337	0.389	0.386	2.695	0.360	0.804	120	462	100	713	2112	-1.609	176	537	532	1580	88338	196360	0.409	1.424	0	0	0
1	22	6	"yhhS"	"STM3581"	5730	43260	110	847	1631	2458	150	202	202	291	1183	406	32	13	0	2531	4140	6515	157	55	55	163	964	591	66	51	0	0.261	0.350	0.371	0.335	2.233	0.360	0.882	80	387	100	3121	5514	-1.941	645	2476	1429	4085	130463	331187	1.133	4.126	0	0	0
1	23	6	"yhhJ"	"STM3585"	5900	43260	130	354	604	614	101	201	201	205	43	20	75	63	0	2029	4957	7282	146	55	55	57	12	21	100	100	0	0.078	0.082	0.080	0.084	2.957	0.073	0.780	120	435	100	2127	5305	-3.690	153	1974	403	4902	72488	594873	9.279	408.333	0	0	0
1	24	6	"gor"	"STM3597"	6070	43270	120	4135	7655	10456	136	213	213	219	54	24	100	100	0	1724	4000	6803	170	59	59	61	13	21	100	100	0	2.356	1.888	2.183	2.097	1.841	1.673	0.866	120	509	100	5587	11383	1.236	3922	1665	7442	3941	918583	480055	137.704	303.000	0	0	0
1	1	7	"yicN"	"STM3786"	1990	43420	120	180	293	298	101	145	145	160	70	43	32	24	0	189	473	717	151	51	51	53	12	22	87	78	0	0.254	0.351	0.488	0.442	3.904	0.361	0.659	120	559	100	173	570	-1.979	35	138	148	422	35108	56763	1.900	35.000	0	0	0
1	2	7	"yidH"	"STM3805"	2160	43410	110	356	563	705	125	145	145	170	123	72	63	45	0	316	665	996	149	51	51	84	217	258	55	37	0	0.796	0.681	0.709	0.648	2.635	0.605	0.812	80	467	100	476	1032	-0.329	211	265	418	614	45051	53222	3.195	2.677	0	0	0
1	3	7	"yidQ"	"STM3810"	2350	43410	90	372	944	1285	136	163	163	185	131	70	61	46	0	892	2965	4433	149	53	53	188	651	346	61	36	0	0.249	0.268	0.246	0.232	2.274	0.277	0.902	52	355	100	1048	3693	-2.005	209	839	781	2912	49084	154166	5.794	4.266	0	0	0
1	4	7	""	"STM3820"	2520	43430	120	304	473	577	121	188	188	211	240	113	30	14	0	4055	7097	9564	134	57	57	90	337	374	89	83	0	0.029	0.040	0.033	0.037	2.950	0.032	0.319	120	500	100	4114	7325	-5.107	116	3998	285	7040	56764	851667	1.092	20.792	0	0	0
1	5	7	"torR"	"STM3824"	2700	43430	120	2293	2542	1345	52	185	185	190	63	33	100	99	0	3993	4608	2497	54	55	55	58	15	25	100	100	0	0.535	0.518	0.525	0.521	1.663	0.490	0.808	120	440	100	6046	6910	-0.902	2108	3938	2357	4553	305088	552991	37.333	303.333	0	0	0
1	6	7	"dgoR"	"STM3830"	2870	43420	120	787	1235	1265	102	167	167	169	43	25	95	91	0	2598	4139	4774	115	51	51	53	11	20	100	99	0	0.243	0.261	0.239	0.232	1.946	0.220	0.669	120	431	100	3167	5156	-2.038	620	2547	1068	4088	148174	496723	24.791	371.455	0	0	0
1	7	7	"pdxA"	"STM0091"	3050	43420	120	4710	5660	4344	76	152	152	159	48	30	99	99	0	2089	2483	1764	71	51	51	68	131	192	98	97	0	2.237	2.265	2.073	2.144	1.567	2.461	0.885	120	475	100	6596	7940	1.161	4558	2038	5508	2432	679243	297939	114.604	18.435	0	0	0
1	8	7	""	"STM0099"	3190	43450	40	160	175	43	24	143	143	154	56	36	25	0	0	551	557	293	52	62	62	142	318	223	66	33	0	0.035	0.065	0.120	0.079	2.323	0.050	0.107	12	68	100	506	527	-4.846	17	489	32	495	2097	6689	0.375	1.305	0	0	0
1	9	7	"yabB"	"STM0119"	3410	43420	120	3348	6143	7348	119	151	151	159	50	31	98	97	0	1237	1986	2289	115	52	52	59	26	44	97	94	0	2.698	3.098	3.390	3.224	1.867	3.407	0.827	120	514	100	4382	7926	1.432	3197	1185	5992	1934	737110	238379	119.680	74.115	0	0	0
1	10	7	"murE"	"STM0123"	3580	43430	120	3936	7235	8813	121	201	201	206	51	24	100	100	0	877	1575	1835	116	57	57	60	19	31	99	99	0	4.555	4.634	4.404	4.484	2.011	5.426	0.754	120	426	100	4555	8552	2.187	3735	820	7034	1518	868230	188973	137.824	79.737	0	0	0
1	11	7	"lpxC"	"STM0134"	3770	43420	120	4724	14228	19076	134	196	196	205	56	27	100	99	5	537	1766	3038	172	58	58	62	19	30	96	88	0	9.453	8.215	10.707	10.113	2.062	7.598	0.765	120	420	100	5007	15740	3.241	4528	479	14032	1708	1707310	211896	250.411	89.684	0	0	0
1	12	7	"hofC"	"STM0142"	3940	43430	120	305	505	554	109	188	188	195	49	25	62	52	0	1296	3422	5221	152	56	56	69	139	201	81	75	0	0.094	0.094	0.103	0.099	3.481	0.091	0.764	120	465	100	1357	3683	-3.406	117	1240	317	3366	60585	410677	6.327	24.122	0	0	0
1	13	7	""	"STM1546"	4130	43420	110	338	448	314	70	191	191	195	49	25	75	61	0	1085	1794	2107	117	56	56	70	149	212	82	77	0	0.143	0.148	0.160	0.168	2.648	0.136	0.681	80	404	100	1176	1995	-2.807	147	1029	257	1738	35856	143496	5.163	11.570	0	0	0
1	14	7	""	"STM1550"	4300	43420	130	339	778	1125	144	189	189	194	50	25	75	61	0	545	1831	3572	195	56	56	61	37	60	87	82	0	0.307	0.332	0.367	0.374	2.887	0.296	0.867	120	422	100	639	2364	-1.705	150	489	589	1775	93373	219724	11.680	47.838	0	0	0
1	15	7	""	"STM1555"	4480	43430	120	369	648	624	96	187	187	194	47	24	83	72	0	1688	2891	3220	111	56	56	62	40	64	99	94	0	0.112	0.163	0.159	0.155	2.684	0.152	0.670	120	378	100	1814	3296	-3.165	182	1632	461	2835	77783	346950	9.660	70.725	0	0	0
1	16	7	""	"STM1561"	4650	43430	120	310	452	390	86	191	191	203	100	49	57	35	0	2762	4862	6054	124	55	55	63	40	63	100	100	0	0.044	0.054	0.047	0.050	2.857	0.051	0.669	120	361	100	2826	5068	-4.508	119	2707	261	4807	54272	583447	2.490	119.975	0	0	0
1	17	7	"adhP"	"STM1567"	4830	43440	120	788	2364	3359	142	197	197	211	104	49	75	65	0	980	3081	4957	160	57	57	66	43	65	82	71	0	0.640	0.717	0.841	0.795	2.849	0.646	0.729	120	360	100	1514	5191	-0.643	591	923	2167	3024	283645	369679	20.702	70.116	0	0	0
1	18	7	"yddG"	"STM1571"	5010	43430	120	427	1036	2131	205	198	198	202	46	22	76	70	0	1639	3969	6326	159	57	57	62	18	29	99	96	0	0.145	0.214	0.168	0.182	3.296	0.243	0.575	120	363	100	1811	4750	-2.788	229	1582	838	3912	124366	476234	18.130	217.056	0	0	0
1	19	7	"topA"	"STM1714"	5180	43440	120	2089	5928	10074	169	185	185	186	49	26	99	99	0	660	2095	3831	182	56	56	59	35	59	96	87	0	3.152	2.817	3.290	3.261	2.349	2.915	0.824	120	423	100	2508	7782	1.656	1904	604	5743	2039	711359	251344	117.184	58.171	0	0	0
1	20	7	"trpH"	"STM1721"	5350	43430	110	4428	4953	2911	58	186	186	283	740	261	97	90	0	4445	4731	2896	61	55	55	148	666	450	97	92	0	0.966	1.019	1.068	1.005	1.567	0.999	0.806	80	409	100	8632	9443	-0.049	4242	4390	4767	4676	396213	378518	6.311	6.881	0	0	0
1	21	7	"cls"	"STM1739"	5540	43440	120	987	2765	4128	149	201	201	289	686	237	52	37	0	1606	4364	6806	155	57	57	165	773	468	63	50	0	0.507	0.595	0.647	0.640	2.360	0.563	0.764	120	486	100	2335	6871	-0.979	786	1549	2564	4307	331784	523696	3.609	5.432	0	0	0
1	22	7	"tdk"	"STM1750"	5710	43440	120	602	1406	1950	138	200	200	215	150	69	65	57	0	466	1465	2444	166	57	57	109	694	636	40	25	0	0.983	0.857	0.918	1.096	3.081	0.803	0.763	120	446	100	811	2614	-0.025	402	409	1206	1408	168737	175839	7.940	1.954	0	0	0
1	23	7	"narX"	"STM1766"	5890	43440	120	863	1749	2984	170	197	197	200	41	20	90	85	0	2811	6961	10270	147	56	56	58	13	22	100	100	0	0.242	0.225	0.210	0.212	2.463	0.201	0.488	120	429	100	3421	8457	-2.048	666	2755	1552	6905	209829	835362	37.780	531.000	0	0	0
1	24	7	"ychM"	"STM1781"	6070	43430	120	750	1880	4367	232	205	205	211	44	20	95	90	0	2061	4283	6336	147	59	59	61	16	26	100	99	0	0.272	0.397	0.344	0.310	2.684	0.436	0.299	120	523	100	2547	5899	-1.877	545	2002	1675	4224	225629	513954	37.932	263.875	0	0	0
1	1	8	""	"STM2303"	2000	43590	90	503	836	763	91	132	132	147	63	42	88	76	0	897	1393	1414	101	50	50	55	25	45	92	90	0	0.438	0.524	0.608	0.599	1.869	0.549	0.870	52	336	100	1218	2047	-1.191	371	847	704	1343	43485	72413	10.937	53.520	0	0	0
1	2	8	"nuoL"	"STM2318"	2150	43600	110	11596	12570	6387	50	166	166	176	87	49	100	100	0	3401	3550	1638	46	53	53	55	14	25	100	100	0	3.414	3.547	3.519	3.461	1.310	3.879	0.895	80	491	100	14778	15901	1.771	11430	3348	12404	3497	1005566	283972	142.460	249.643	0	0	0
1	3	8	"nuoA"	"STM2328"	2350	43600	110	4663	7305	7226	98	190	190	207	117	56	100	100	0	1332	2001	1891	94	57	57	107	420	392	96	76	0	3.508	3.660	3.643	3.560	1.414	3.965	0.863	80	496	100	5748	9059	1.811	4473	1275	7115	1944	584424	160089	60.667	4.510	0	0	0
1	4	8	"yfbT"	"STM2334"	2510	43600	110	1840	2933	2766	94	193	193	208	97	46	98	98	0	1310	1900	1682	88	58	58	64	36	56	100	100	0	1.315	1.488	1.406	1.408	1.582	1.630	0.846	80	399	100	2899	4582	0.396	1647	1252	2740	1842	234648	152013	28.093	51.000	0	0	0
1	5	8	""	"STM2340"	2690	43600	110	363	510	473	92	194	194	208	92	44	63	48	0	2191	3536	3998	113	59	59	70	81	115	100	97	0	0.079	0.091	0.077	0.073	2.306	0.091	0.678	80	447	100	2301	3793	-3.657	169	2132	316	3477	40819	282899	3.283	42.790	0	0	0
1	6	8	""	"STM2344"	2870	43600	110	230	264	103	39	189	189	194	46	23	46	28	0	2174	2880	1919	66	57	57	67	71	105	100	100	0	0.019	0.027	0.025	0.021	2.822	0.028	0.502	80	445	100	2158	2898	-5.690	41	2117	75	2823	21151	230437	1.522	39.620	0	0	0
1	7	8	""	"STM2528"	3060	43600	110	351	444	299	67	187	187	190	41	21	87	68	0	3008	4834	4821	99	55	55	64	70	109	100	100	0	0.056	0.054	0.048	0.043	2.427	0.048	0.739	80	431	100	3117	5036	-4.170	164	2953	257	4779	35529	386718	6.195	68.143	0	0	0
1	8	8	"nifU"	"STM2542"	3220	43600	110	5476	10402	11955	114	165	165	183	172	93	100	100	0	669	1036	1045	100	53	53	58	33	56	98	98	0	8.622	10.414	9.756	9.628	1.463	11.985	0.866	80	478	100	5927	11220	3.108	5311	616	10237	983	832179	82851	59.413	29.636	0	0	0
1	9	8	"yjdL"	"STM2560"	3410	43600	110	845	1284	1262	98	181	181	197	175	88	98	81	0	4003	5079	4087	80	53	53	57	31	54	100	100	0	0.168	0.219	0.193	0.198	1.529	0.263	0.715	80	459	100	4614	6129	-2.573	664	3950	1103	5026	102743	406310	6.211	162.000	0	0	0
1	10	8	"yfhK"	"STM2564"	3590	43600	110	963	2162	2897	133	194	194	197	45	22	100	97	0	2236	4212	5522	131	56	56	57	11	19	100	100	0	0.353	0.474	0.421	0.422	1.843	0.461	0.858	80	446	100	2949	6124	-1.503	769	2180	1968	4156	172926	336999	43.667	377.727	0	0	0
1	11	8	""	"STM2575"	3770	43600	110	283	453	326	71	191	191	198	46	23	68	50	0	2190	4494	5178	115	56	56	59	14	23	100	100	0	0.043	0.059	0.052	0.052	2.513	0.056	0.819	80	488	100	2226	4700	-4.536	92	2134	262	4438	36204	359501	5.543	316.786	0	0	0
1	12	8	""	"STM2590"	3960	43610	110	530	1408	3382	240	195	195	198	43	21	95	93	0	4427	6038	4897	81	57	57	59	14	23	100	100	0	0.077	0.203	0.082	0.089	2.278	0.357	0.419	80	448	100	4705	7194	-3.705	335	4370	1213	5981	112612	483050	28.140	427.071	0	0	0
1	13	8	"yraO"	"STM3266"	4130	43600	110	1778	2759	2759	100	193	193	197	45	22	100	95	0	1388	2477	2553	103	56	56	59	26	44	100	100	0	1.190	1.060	1.064	0.982	1.742	1.137	0.870	80	441	100	2917	4987	0.251	1585	1332	2566	2421	220688	198162	56.933	93.000	0	0	0
1	14	8	"yhbU"	"STM3274"	4310	43600	120	384	422	185	43	190	190	192	44	22	89	86	0	7245	8120	4767	58	56	56	61	34	55	99	99	0	0.027	0.029	0.027	0.026	1.640	0.030	0.803	120	489	100	7383	8296	-5.212	194	7189	232	8064	50583	974359	5.227	237.029	0	0	0
1	15	8	""	"STM3278"	4490	43600	110	229	241	63	26	190	190	193	45	23	45	20	0	2721	3522	2111	59	57	57	62	38	61	100	100	0	0.015	0.015	0.017	0.012	3.397	0.015	0.282	80	389	100	2703	3516	-6.094	39	2664	51	3465	19254	281720	1.067	91.053	0	0	0
1	16	8	"yhbC"	"STM3288"	4650	43600	110	6359	8918	6642	74	195	195	227	228	100	100	100	0	1270	1721	1294	75	57	57	79	129	163	100	98	0	5.082	5.242	5.347	5.248	1.321	5.486	0.875	80	396	100	7377	10387	2.345	6164	1213	8723	1664	713474	137681	38.118	12.729	0	0	0
1	17	8	"mrsA"	"STM3294"	4830	43620	150	10324	10708	4092	38	206	206	244	224	91	100	100	0	6356	6517	2389	36	64	64	121	407	336	100	99	0	1.608	1.627	1.616	1.628	1.245	1.661	0.932	156	525	100	16410	16955	0.685	10118	6292	10502	6453	1670438	1016693	46.714	15.715	0	0	0
1	18	8	"rplU"	"STM3304"	5020	43610	120	10240	13954	14780	105	203	203	210	50	23	100	99	3	225	284	227	79	62	62	70	23	32	95	90	0	61.577	61.941	62.255	55.913	1.842	72.996	0.780	120	419	100	10200	13973	5.944	10037	163	13751	222	1674421	34075	274.880	9.304	0	0	0
1	19	8	"ybgJ"	"STM0712"	5190	43620	110	1916	3692	4646	125	196	196	197	41	20	100	100	0	1683	3093	3688	119	58	58	61	36	59	100	100	0	1.058	1.152	0.986	1.017	1.670	1.105	0.850	80	413	100	3345	6531	0.082	1720	1625	3496	3035	295351	247457	85.244	84.222	0	0	0
1	20	8	""	"STM0719"	5370	43610	110	435	473	160	33	193	193	243	586	241	3	0	0	7576	8572	2899	33	57	57	114	539	472	100	100	0	0.032	0.033	0.031	0.030	1.641	0.033	0.684	80	481	100	7761	8795	-4.957	242	7519	280	8515	37835	685735	0.392	15.692	0	0	0
1	21	8	""	"STM0725"	5550	43620	110	238	308	274	88	190	190	193	43	22	55	30	0	2075	2560	2089	81	56	56	62	67	108	100	100	0	0.024	0.047	0.034	0.031	2.625	0.049	0.244	80	461	100	2067	2622	-5.394	48	2019	118	2504	24638	204823	2.674	37.284	0	0	0
1	22	8	"sdhA"	"STM0734"	5730	43620	110	5136	7075	5115	72	192	192	193	38	19	100	100	0	5767	7422	4704	63	55	55	56	8	14	100	100	0	0.866	0.934	0.884	0.891	1.349	0.984	0.889	80	436	100	10656	14250	-0.208	4944	5712	6883	7367	566029	593753	181.105	920.750	0	0	0
1	23	8	"tolQ"	"STM0745"	5900	43610	110	4555	7340	7313	99	189	189	192	41	21	100	100	0	2499	3741	3446	92	55	55	57	13	22	100	100	0	1.786	1.940	1.784	1.880	1.485	2.106	0.880	80	428	100	6810	10837	0.837	4366	2444	7151	3686	587239	299284	174.341	283.385	0	0	0
1	24	8	"nadA"	"STM0756"	6080	43620	110	844	1161	874	75	189	189	192	41	21	100	100	0	6334	8250	5837	70	56	56	58	15	25	100	100	0	0.104	0.119	0.113	0.110	1.456	0.123	0.852	80	505	100	6933	9166	-3.261	655	6278	972	8194	92886	659980	23.634	546.133	0	0	0
1	1	9	"yliJ"	"STM0862"	1990	43780	110	1499	2342	2837	121	135	135	146	68	46	98	97	0	1831	2932	3760	128	51	51	61	64	104	100	100	0	0.766	0.766	0.720	0.748	1.488	0.754	0.907	80	542	100	3144	5088	-0.384	1364	1780	2207	2881	187396	234547	32.294	44.859	0	0	0
1	2	9	""	"STM0869"	2170	43780	110	483	721	641	88	177	177	181	78	43	91	75	0	3479	6534	7150	109	56	56	58	15	25	100	100	0	0.089	0.084	0.085	0.084	1.656	0.084	0.912	80	467	100	3729	7022	-3.484	306	3423	544	6478	57652	522732	6.923	431.733	0	0	0
1	3	9	"potF"	"STM0877"	2350	43780	110	1770	2002	1009	50	190	190	194	43	22	100	100	0	6450	7440	4401	59	58	58	59	10	16	100	100	0	0.247	0.245	0.246	0.247	1.245	0.236	0.902	80	433	100	7972	9194	-2.016	1580	6392	1812	7382	160121	595234	42.047	738.100	0	0	0
1	4	9	""	"STM0884"	2520	43780	120	280	323	154	47	188	188	194	72	37	61	26	0	4077	5873	5624	95	59	59	78	167	214	94	94	0	0.023	0.023	0.024	0.024	2.819	0.024	0.748	120	561	100	4110	5949	-5.449	92	4018	135	5814	38786	704745	1.792	34.701	0	0	0
1	5	9	""	"STM0893"	2710	43780	110	553	579	239	41	197	197	201	47	23	92	91	0	14870	14660	4115	28	61	61	79	167	211	100	100	0	0.024	0.026	0.024	0.022	1.831	0.027	0.773	80	450	100	15165	14981	-5.378	356	14809	382	14599	46305	1172779	8.043	87.311	0	0	0
1	6	9	""	"STM0897"	2880	43760	110	349	386	155	40	190	190	197	45	22	88	71	0	3531	4131	2222	53	60	60	69	85	123	100	100	0	0.046	0.048	0.044	0.041	2.100	0.045	0.620	80	453	100	3630	4267	-4.448	159	3471	196	4071	30849	330459	4.200	47.788	0	0	0
1	7	9	""	"STM1032"	3060	43770	110	930	1439	1190	82	186	186	192	40	20	100	97	0	8721	12550	10708	85	57	57	62	56	90	100	100	0	0.086	0.100	0.096	0.092	1.344	0.102	0.946	80	466	100	9408	13746	-3.542	744	8664	1253	12493	115097	1004006	31.175	223.000	0	0	0
1	8	9	""	"STM1036"	3240	43780	100	309	620	641	103	183	183	189	69	36	66	48	0	2133	5981	8150	136	55	55	57	15	26	100	100	0	0.061	0.074	0.073	0.075	2.068	0.074	0.902	80	432	100	2204	6363	-4.044	126	2078	437	5926	49625	478441	6.246	394.933	0	0	0
1	9	9	""	"STM1041"	3420	43770	110	1029	1321	951	71	185	185	188	46	24	100	100	0	6425	9696	8236	84	57	57	61	18	29	100	100	0	0.133	0.118	0.122	0.116	1.457	0.118	0.872	80	479	100	7212	10775	-2.916	844	6368	1136	9639	105688	775655	24.630	535.278	0	0	0
1	10	9	"metH"	"STM4188"	3600	43780	110	2474	2757	1350	48	189	189	191	41	21	100	100	0	5283	5994	3122	52	58	58	63	22	34	100	100	0	0.437	0.433	0.435	0.429	1.210	0.424	0.952	80	483	100	7510	8504	-1.193	2285	5225	2568	5936	220584	479509	62.585	269.591	0	0	0
1	11	9	""	"STM4197"	3770	43770	60	222	348	568	163	184	184	186	38	20	50	37	0	1659	1951	1563	80	59	59	89	174	195	90	81	0	0.024	0.087	0.041	0.041	2.823	0.058	0.048	32	176	100	1638	2056	-5.396	38	1600	164	1892	11137	62416	4.263	10.701	0	0	0
1	12	9	""	"STM4201"	3950	43780	110	293	388	357	92	193	193	197	47	23	68	52	0	2721	3597	3105	86	57	57	63	31	49	100	100	0	0.038	0.055	0.042	0.038	2.493	0.067	0.526	80	459	100	2764	3735	-4.736	100	2664	195	3540	31026	287725	4.064	114.000	0	0	0
1	13	9	"mntH"	"STM2408"	4130	43790	120	3532	3388	1153	34	190	190	194	39	20	100	98	0	18218	17056	6283	36	56	56	58	11	18	100	99	0	0.184	0.188	0.188	0.207	1.769	0.184	0.964	120	485	100	21504	20198	-2.442	3342	18162	3198	17000	406523	2046741	81.897	1545.273	0	0	0
1	14	9	"pduN"	"STM2049"	4300	43780	100	334	599	848	141	186	186	196	86	43	62	38	0	1001	2083	2232	107	56	56	59	14	23	100	100	0	0.157	0.204	0.111	0.121	2.332	0.277	0.654	80	355	100	1093	2440	-2.675	148	945	413	2027	47930	166609	4.686	144.571	0	0	0
1	15	9	""	"STM2636"	4490	43790	120	3489	3428	1070	31	189	189	197	55	27	99	99	0	19021	18031	5539	30	58	58	60	17	28	100	100	0	0.174	0.180	0.179	0.176	1.667	0.178	0.955	120	498	100	22263	21212	-2.523	3300	18963	3239	17973	411314	2163761	58.745	1057.118	0	0	0
1	16	9	"rplI"	"STM4394"	4660	43790	110	25206	29897	16143	53	195	195	214	194	90	100	100	2	766	933	515	55	57	57	68	95	139	100	98	0	35.276	33.906	34.633	34.421	1.289	35.186	0.916	80	426	100	25720	30578	5.141	25011	709	29702	876	2391792	74657	153.005	9.105	0	0	0
1	17	9	"sitC"	"STM2863"	4830	43790	110	4919	6325	3543	56	198	198	237	252	106	100	100	0	9122	11248	5985	53	62	62	143	557	389	100	100	0	0.521	0.548	0.535	0.540	1.223	0.552	0.958	80	380	100	13781	17313	-0.940	4721	9060	6127	11186	506033	899850	24.159	19.937	0	0	0
1	18	9	"bcfD"	"STM0024"	5010	43790	130	602	697	368	52	198	198	218	140	64	90	71	0	5569	6479	4301	66	63	63	120	478	398	99	98	0	0.073	0.078	0.075	0.073	1.616	0.076	0.824	120	507	100	5910	6915	-3.769	404	5506	499	6416	83680	777491	3.421	13.303	0	0	0
1	19	9	""	"PSLT065"	5190	43790	100	219	270	160	59	195	195	196	38	19	41	26	0	743	1192	1406	117	59	59	61	22	36	100	100	0	0.035	0.066	0.052	0.050	3.242	0.087	0.658	80	402	100	708	1208	-4.833	24	684	75	1133	21613	95387	1.947	51.409	0	0	0
1	20	9	"trbD"	"PSLT083"	5370	43790	100	203	330	396	120	189	189	192	38	19	41	25	0	419	1884	3503	185	56	56	63	85	134	75	65	0	0.039	0.077	0.090	0.102	3.510	0.087	0.624	80	420	100	377	1969	-4.696	14	363	141	1828	26390	150717	3.632	21.424	0	0	0
1	21	9	"yneG"	"STM1526"	5540	43800	110	683	953	770	80	189	189	190	39	20	100	100	0	1686	2079	1546	74	56	56	65	65	100	100	100	0	0.303	0.378	0.339	0.350	1.394	0.407	0.862	80	454	100	2124	2787	-1.722	494	1630	764	2023	76271	166302	19.564	30.985	0	0	0
1	22	9	"dcuS"	"STM4304"	5720	43790	110	2814	2816	881	31	184	184	187	47	25	100	100	0	14629	15190	4597	30	55	55	93	357	383	100	100	0	0.180	0.174	0.173	0.172	1.151	0.172	0.963	80	462	100	17204	17767	-2.470	2630	14574	2632	15135	225317	1215183	55.936	42.289	0	0	0
1	23	9	"yjdE"	"STM4294"	5910	43800	120	1319	1303	472	36	184	184	187	46	24	98	97	0	17081	16054	5540	34	54	54	83	342	412	99	98	0	0.067	0.070	0.069	0.070	1.499	0.069	0.915	120	489	100	18162	17119	-3.907	1135	17027	1119	16000	156363	1926518	24.261	46.699	0	0	0
1	24	9	""	"STM4307"	6080	43790	100	439	538	329	61	181	181	183	41	22	96	91	0	5840	6552	4454	67	54	54	56	14	25	100	100	0	0.045	0.055	0.048	0.048	1.605	0.056	0.775	80	403	100	6044	6855	-4.487	258	5786	357	6498	43002	524165	8.659	464.000	0	0	0
1	1	10	""	"STM4597"	1980	43930	60	162	228	133	58	158	158	171	67	39	43	31	0	293	709	803	113	60	60	126	244	193	50	46	0	0.017	0.108	0.158	0.181	3.381	0.145	0.622	32	171	100	237	719	-5.864	4	233	70	649	7295	22679	0.851	2.389	0	0	0
1	2	10	""	"STM0257"	2170	43950	110	656	719	230	31	183	183	187	51	27	100	100	0	9671	10640	3851	36	60	60	87	151	173	100	100	0	0.049	0.051	0.050	0.050	1.199	0.051	0.826	80	472	100	10084	11116	-4.345	473	9611	536	10580	57539	851165	10.431	69.887	0	0	0
1	3	10	""	"STM0275"	2340	43950	110	225	241	69	28	186	186	190	43	22	47	27	0	1573	1907	1324	69	59	59	73	95	130	100	98	0	0.026	0.030	0.029	0.031	3.136	0.023	0.195	80	493	100	1553	1903	-5.279	39	1514	55	1848	19277	152568	1.186	19.305	0	0	0
1	4	10	""	"STM0284"	2540	43960	70	219	229	46	20	181	181	183	46	25	46	18	0	1348	1365	997	73	60	60	84	138	164	84	75	0	0.030	0.037	0.048	0.063	3.271	0.037	0.140	32	231	100	1326	1353	-5.083	38	1288	48	1305	7337	43682	1.000	9.283	0	0	0
1	5	10	""	"STM0292"	2700	43950	110	978	1097	494	45	196	196	203	77	37	100	100	0	2798	2877	1261	43	63	63	68	24	35	100	100	0	0.286	0.320	0.309	0.312	1.206	0.326	0.903	80	445	100	3517	3715	-1.806	782	2735	901	2814	87736	230171	11.610	117.042	0	0	0
1	6	10	"safB"	"STM0300"	2870	43950	110	706	829	420	50	197	197	211	145	68	97	90	0	6207	7429	4072	54	61	61	88	179	203	100	100	0	0.083	0.086	0.080	0.081	1.364	0.084	0.717	80	490	100	6655	8000	-3.594	509	6146	632	7368	66313	594311	4.262	41.011	0	0	0
1	7	10	"ycfM"	"STM1207"	3060	43950	110	3817	4815	2886	59	192	192	205	146	71	100	100	0	2011	2412	1187	49	58	58	77	173	224	100	100	0	1.856	1.964	1.859	1.905	1.191	2.138	0.905	80	479	100	5578	6977	0.892	3625	1953	4623	2354	385163	192927	31.575	13.497	0	0	0
1	8	10	"ycfS"	"STM1215"	3230	43960	110	761	952	891	93	178	178	179	43	24	95	87	0	2106	2777	2940	105	55	55	56	10	17	100	100	0	0.284	0.284	0.282	0.274	1.605	0.310	0.535	80	453	100	2634	3496	-1.815	583	2051	774	2722	76159	222159	17.977	272.100	0	0	0
1	9	10	"ycfD"	"STM1229"	3410	43960	110	8011	9986	5531	55	179	179	183	55	30	100	100	0	7085	8498	4406	51	57	57	61	23	37	100	100	0	1.114	1.162	1.140	1.147	1.210	1.191	0.962	80	478	100	14860	18248	0.156	7832	7028	9807	8441	798903	679836	178.236	366.826	0	0	0
1	10	10	"icdA"	"STM1238"	3590	43950	110	3640	6296	8105	128	191	191	200	71	35	100	100	0	657	1058	1201	113	59	59	64	25	39	100	100	0	5.768	6.111	5.999	5.780	1.488	6.940	0.835	80	479	100	4047	7104	2.528	3449	598	6105	999	503712	84663	85.859	39.760	0	0	0
1	11	10	""	"STM1261"	3770	43950	110	374	431	199	46	184	184	192	73	38	81	61	0	812	1010	691	68	57	57	66	101	153	98	92	0	0.252	0.259	0.260	0.249	1.778	0.253	0.797	80	504	100	945	1200	-1.990	190	755	247	953	34506	80768	3.274	9.347	0	0	0
1	12	10	""	"STM1273"	3950	43950	110	538	611	223	36	185	185	191	50	26	100	98	0	5760	6623	2942	44	56	56	58	14	24	100	100	0	0.062	0.065	0.063	0.062	1.365	0.064	0.868	80	460	100	6057	6993	-4.014	353	5704	426	6567	48871	529804	8.400	468.929	0	0	0
1	13	10	"ydgA"	"STM1466"	4130	43950	110	24768	26614	6699	25	188	188	196	48	24	100	100	0	11880	12383	2698	21	57	57	59	13	22	100	100	0	2.079	2.144	2.128	2.130	1.106	2.173	0.975	80	442	100	36403	38752	1.056	24580	11823	26426	12326	2129082	990600	550.375	948.000	0	0	0
1	14	10	""	"STM1472"	4310	43940	110	1063	1119	343	30	188	188	198	81	40	100	100	0	25154	25170	4573	18	59	59	65	65	100	100	100	0	0.035	0.037	0.035	0.036	1.251	0.036	0.866	80	446	100	25970	26042	-4.842	875	25095	931	25111	89494	2013570	11.370	386.231	0	0	0
1	15	10	""	"STM1481"	4480	43950	110	2669	2813	1068	37	187	187	191	47	24	100	100	0	18082	18685	3528	18	58	58	79	171	216	100	100	0	0.138	0.141	0.135	0.136	1.232	0.139	0.884	80	412	100	20506	21253	-2.860	2482	18024	2626	18627	225026	1494802	55.787	108.807	0	0	0
1	16	10	"ynfL"	"STM1487"	4660	43960	110	1922	1945	253	13	189	189	197	57	28	100	100	0	15963	15939	1798	11	57	57	74	156	210	100	100	0	0.109	0.111	0.111	0.110	1.100	0.110	0.974	80	438	100	17639	17638	-3.198	1733	15906	1756	15882	155618	1275131	30.667	101.699	0	0	0
1	17	10	""	"STM1494"	4830	43960	110	435	490	182	37	186	186	199	116	58	93	57	0	5965	7197	3361	46	57	57	106	461	434	100	100	0	0.042	0.043	0.041	0.040	1.407	0.043	0.865	80	451	100	6157	7444	-4.568	249	5908	304	7140	39224	575771	2.509	15.382	0	0	0
1	18	10	"ynfC"	"STM1501"	5020	43960	100	2921	3422	1714	50	185	185	190	41	21	100	100	0	4084	4614	2326	50	57	57	75	150	200	100	100	0	0.679	0.710	0.713	0.709	1.166	0.714	0.968	80	368	100	6763	7794	-0.558	2736	4027	3237	4557	273734	369132	78.829	30.260	0	0	0
1	19	10	""	"STM2780"	5180	43970	110	1375	1539	708	46	190	190	200	72	36	100	100	0	7784	9384	4212	44	57	57	117	422	360	100	100	0	0.153	0.145	0.141	0.140	1.249	0.145	0.945	80	460	100	8912	10676	-2.705	1185	7727	1349	9327	123111	750697	18.597	21.960	0	0	0
1	20	10	""	"STM2788"	5380	43970	110	1393	1566	557	35	193	193	199	69	34	100	100	0	14017	15253	5243	34	56	56	114	414	363	100	100	0	0.086	0.090	0.090	0.089	1.147	0.092	0.967	80	475	100	15161	16570	-3.540	1200	13961	1373	15197	125291	1220220	19.812	36.568	0	0	0
1	21	10	"ygaU"	"STM2795"	5550	43970	110	533	667	433	64	194	194	200	92	46	100	80	0	3094	4211	3253	77	57	57	66	51	77	100	100	0	0.112	0.114	0.104	0.108	1.400	0.117	0.820	80	439	100	3376	4627	-3.163	339	3037	473	4154	53385	336893	5.076	81.275	0	0	0
1	22	10	"yihD"	"STM3995"	5720	43970	110	611	758	513	67	177	177	186	109	58	93	83	0	1369	1842	1362	73	54	54	86	359	417	100	83	0	0.330	0.325	0.302	0.293	1.468	0.343	0.906	80	441	100	1749	2369	-1.599	434	1315	581	1788	60630	147369	5.248	4.891	0	0	0
1	23	10	""	"STM4015"	5910	43970	120	295	461	514	111	171	171	179	105	58	55	25	0	2956	7727	12182	157	53	53	55	17	30	100	99	1	0.043	0.038	0.035	0.036	2.262	0.039	0.874	120	453	100	3027	7964	-4.549	124	2903	290	7674	55263	927246	2.686	451.294	0	0	0
1	24	10	"fdhE"	"STM4034"	6080	43970	120	6621	9032	6860	75	186	186	189	42	22	100	100	0	4223	4972	3327	66	55	55	57	10	17	100	100	0	1.544	1.799	1.744	1.729	1.332	1.945	0.936	120	524	100	10603	13763	0.627	6435	4168	8846	4917	1083854	596627	210.548	491.500	0	0	0
1	1	11	""	"STM2940"	2010	44140	90	723	882	975	110	172	172	187	112	59	98	92	0	5061	5491	2005	36	57	57	208	908	436	100	98	0	0.110	0.131	0.103	0.106	1.614	0.117	0.357	52	368	100	5555	6144	-3.183	551	5004	710	5434	45856	285555	6.205	5.818	0	0	0
1	2	11	"ygcB"	"STM2944"	2170	44120	110	649	676	190	28	176	176	180	50	27	100	100	0	23387	24906	5843	23	59	59	63	17	26	100	100	0	0.020	0.020	0.019	0.019	1.306	0.019	0.844	80	467	100	23801	25347	-5.624	473	23328	500	24847	54098	1992511	9.920	1461.353	0	0	0
1	3	11	"relA"	"STM2956"	2350	44130	100	4670	5350	2699	50	187	187	195	55	28	100	100	0	3064	3577	1846	51	60	60	70	117	167	100	100	0	1.492	1.468	1.415	1.461	1.319	1.521	0.915	80	420	100	7487	8680	0.578	4483	3004	5163	3517	427984	286156	93.727	29.974	0	0	0
1	4	11	"yqcD"	"STM2968"	2520	44130	100	919	1339	1146	85	178	178	183	61	33	95	88	0	899	1492	1377	92	58	58	71	126	177	91	85	0	0.881	0.810	0.901	0.825	1.558	0.766	0.819	80	422	100	1582	2595	-0.183	741	841	1161	1434	107125	119344	18.951	11.278	0	0	0
1	5	11	"fucP"	"STM2975"	2700	44120	110	247	277	87	31	182	182	186	80	43	42	17	0	5883	7559	4389	58	60	60	65	24	36	100	100	0	0.011	0.013	0.012	0.010	2.519	0.012	0.211	80	460	100	5888	7594	-6.485	65	5823	95	7499	22138	604748	1.138	312.250	0	0	0
1	6	11	"fucU"	"STM2978"	2880	44130	110	297	323	109	33	194	194	209	149	71	33	7	0	2670	3354	2079	61	60	60	77	158	205	100	100	0	0.039	0.039	0.036	0.032	2.186	0.038	0.605	80	466	100	2713	3423	-4.663	103	2610	129	3294	25833	268340	0.765	20.741	0	0	0
1	7	11	"exbB"	"STM3159"	3050	44130	110	28127	31922	9621	30	192	192	214	175	81	100	100	1	5374	6114	1927	31	57	57	62	35	56	100	100	0	5.254	5.239	5.219	5.243	1.131	5.365	0.965	80	466	100	33252	37787	2.393	27935	5317	31730	6057	2553771	489115	181.189	172.914	0	0	0
1	8	11	"ygiR"	"STM3168"	3230	44130	110	9411	10853	7549	69	184	184	204	165	80	100	100	0	4795	6207	4085	65	57	57	66	69	104	100	100	0	1.947	1.735	1.649	1.681	1.383	1.844	0.896	80	466	100	13965	16819	0.962	9227	4738	10669	6150	868279	496525	64.539	89.000	0	0	0
1	9	11	"ygiW"	"STM3176"	3410	44130	110	1636	2738	2975	108	185	185	192	60	31	100	98	0	1395	2519	2862	113	57	57	62	44	70	100	100	0	1.084	1.037	0.975	0.982	1.583	1.057	0.858	80	453	100	2789	5015	0.117	1451	1338	2553	2462	219070	201481	42.433	55.841	0	0	0
1	10	11	"STMF1.41"	"Not LT2a92"	3590	44140	110	1026	1738	2041	117	191	191	199	64	32	97	96	0	146	226	215	95	58	58	65	100	153	45	21	0	9.489	9.208	8.593	8.457	1.859	10.690	0.843	80	493	100	923	1715	3.246	835	88	1547	168	139048	18062	24.047	1.610	0	0	0
1	11	11	""	"STM2668"	3770	44130	110	1521	1748	780	44	188	188	193	58	30	100	100	0	9501	10824	4264	39	57	57	63	85	134	100	100	0	0.141	0.145	0.139	0.138	1.256	0.143	0.918	80	448	100	10777	12327	-2.825	1333	9444	1560	10767	139839	865946	26.810	126.600	0	0	0
1	12	11	""	"STM2682"	3950	44140	120	470	643	543	84	178	178	185	55	29	90	84	0	596	930	1000	107	56	56	63	83	131	89	87	0	0.541	0.532	0.549	0.588	2.442	0.598	0.462	120	516	100	832	1339	-0.887	292	540	465	874	77140	111646	8.327	10.446	0	0	0
1	13	11	""	"STM0497"	4130	44140	100	418	438	103	23	180	180	184	41	22	100	100	0	7252	7610	1748	22	56	56	57	9	15	100	100	0	0.033	0.034	0.034	0.033	1.382	0.033	0.769	80	400	100	7434	7812	-4.918	238	7196	258	7554	35041	608760	6.195	839.222	0	0	0
1	14	11	"tesA"	"STM0506"	4300	44130	110	2529	3112	2113	67	189	189	195	55	28	100	100	0	4591	5156	3268	63	58	58	68	106	155	100	100	0	0.516	0.573	0.551	0.548	1.278	0.584	0.918	80	474	100	6873	8021	-0.954	2340	4533	2923	5098	248937	412492	53.036	48.000	0	0	0
1	15	11	"allR"	"STM0516"	4490	44140	120	6386	6490	2525	38	188	188	198	61	30	100	100	0	6474	6734	2696	40	59	59	73	155	212	100	97	0	0.966	0.944	0.948	0.961	1.428	0.941	0.957	120	537	100	12613	12977	-0.050	6198	6415	6302	6675	778812	808102	103.148	42.974	0	0	0
1	16	11	"allP"	"STM0522"	4660	44130	110	309	416	367	88	188	188	196	53	27	85	57	0	12018	12983	4274	32	59	59	63	33	52	100	100	0	0.010	0.018	0.010	0.010	2.695	0.017	0.203	80	389	100	12080	13152	-6.627	121	11959	228	12924	33247	1038659	4.151	391.515	0	0	0
1	17	11	"glxK"	"STM0525"	4840	44130	110	650	800	479	59	190	190	210	157	74	95	85	0	9176	12068	7010	58	58	58	104	357	343	100	100	0	0.050	0.051	0.050	0.046	1.365	0.056	0.730	80	328	100	9578	12620	-4.309	460	9118	610	12010	64021	965479	3.758	33.513	0	0	0
1	18	11	"ylbF"	"STM0531"	5020	44140	120	357	1017	2967	291	187	187	251	650	258	14	7	0	5711	6657	3948	59	58	58	102	387	379	98	97	0	0.030	0.126	0.030	0.039	2.924	0.264	0.262	120	422	100	5823	7429	-5.055	170	5653	830	6599	122014	798810	1.178	16.938	0	0	0
1	19	11	"yhgN"	"STM3540"	5200	44140	110	388	523	403	77	186	186	200	106	53	80	48	0	1814	2577	2512	97	56	56	90	359	398	98	88	0	0.115	0.134	0.123	0.122	1.554	0.137	0.825	80	437	100	1960	2858	-3.122	202	1758	337	2521	41839	206163	3.047	6.928	0	0	0
1	20	11	""	"STM2186"	5370	44140	110	843	1386	3609	260	189	189	200	96	48	100	100	0	17604	18508	3793	20	56	56	76	178	234	100	100	0	0.037	0.065	0.036	0.040	1.841	0.056	0.066	80	465	100	18202	19649	-4.746	654	17548	1197	18452	110917	1480671	12.354	103.551	0	0	0
1	21	11	"folE"	"STM2193"	5560	44150	110	3665	4555	2177	47	194	194	203	97	47	100	100	0	1675	2180	1116	51	58	58	78	183	234	100	100	0	2.147	2.055	2.100	2.072	1.185	2.063	0.960	80	439	100	5088	6483	1.102	3471	1617	4361	2122	364401	174414	44.866	11.486	0	0	0
1	22	11	"yeiH"	"STM2202"	5730	44150	120	998	1141	705	61	182	182	193	106	54	96	94	0	4523	5023	2747	54	56	56	58	18	31	99	99	0	0.183	0.193	0.177	0.193	1.804	0.185	0.720	120	449	100	5283	5926	-2.453	816	4467	959	4967	136925	602816	8.943	275.833	0	0	0
1	23	11	""	"STM2225"	5890	44150	100	1358	2743	3510	127	156	156	170	121	71	100	93	0	1397	2269	2760	121	53	53	56	17	30	100	100	0	0.894	1.167	1.027	0.998	1.487	1.253	0.910	80	335	100	2546	4803	-0.161	1202	1344	2587	2216	219443	181534	21.264	130.176	0	0	0
1	24	11	""	"STM2235"	6080	44150	120	431	517	266	51	173	173	173	48	27	99	95	0	6672	7931	4913	61	54	54	56	10	17	100	100	0	0.039	0.044	0.040	0.041	1.488	0.045	0.869	120	600	100	6876	8221	-4.681	258	6618	344	7877	62047	951665	7.167	787.500	0	0	0
1	1	12	"phoP"	"STM1231"	1990	44310	110	6056	6949	3604	51	184	184	190	51	26	100	100	0	1648	1850	885	47	58	58	60	14	23	100	100	0	3.693	3.775	3.812	3.701	1.300	4.018	0.925	80	497	100	7462	8557	1.885	5872	1590	6765	1792	555901	147976	132.529	127.857	0	0	0
1	2	12	"phoP"	"STM1231"	2160	44310	110	21103	21779	4812	22	180	180	185	47	25	100	100	0	5480	5569	1234	22	57	57	59	10	16	100	100	0	3.858	3.919	3.876	3.919	1.112	3.941	0.968	80	477	100	26346	27111	1.948	20923	5423	21599	5512	1742304	445500	459.447	551.000	0	0	0
1	3	12	"phoP"	"STM1231"	2350	44310	110	23556	23508	4347	18	184	184	191	61	31	100	100	0	5856	5873	1084	18	58	58	67	111	165	100	100	0	4.031	4.011	3.983	4.011	1.104	4.021	0.978	80	478	100	29170	29139	2.011	23372	5798	23324	5815	1880611	469820	382.246	52.306	0	0	0
1	4	12	"phoQ"	"STM1230"	2530	44300	110	3634	4595	3766	81	157	157	167	65	38	98	98	0	2335	2869	2272	79	53	53	65	117	180	98	98	0	1.524	1.576	1.545	1.458	1.470	1.655	0.933	80	433	100	5759	7254	0.608	3477	2282	4438	2816	367617	229557	68.123	23.966	0	0	0
1	5	12	"phoQ"	"STM1230"	2700	44310	120	29786	26731	10604	39	165	165	174	68	39	99	99	0	18623	16355	6432	39	54	54	56	16	28	100	99	0	1.595	1.630	1.627	1.634	1.734	1.639	0.980	120	497	100	48190	42867	0.674	29621	18569	26566	16301	3207688	1962584	390.544	1018.688	0	0	0
1	6	12	"hupA"	"STM4170"	2870	44310	110	8771	11537	9675	83	193	193	243	339	139	100	100	0	481	676	545	80	59	59	62	22	35	100	100	0	20.327	18.386	18.232	18.407	1.516	19.951	0.884	80	433	100	9000	11961	4.345	8578	422	11344	617	922955	54052	33.316	27.909	0	0	0
1	7	12	"sopB"	"STM1091"	3050	44310	110	1048	1037	288	27	182	182	228	348	152	93	73	0	14638	14288	3841	26	55	55	69	140	202	100	100	0	0.059	0.060	0.060	0.059	1.242	0.058	0.677	80	467	100	15449	15088	-4.074	866	14583	855	14233	82998	1143034	2.325	101.564	0	0	0
1	8	12	"pipC"	"STM0375"	3220	44300	90	398	414	134	32	159	159	166	55	33	98	84	0	2359	2379	1157	48	54	54	121	290	239	100	96	0	0.104	0.110	0.110	0.109	1.383	0.105	0.806	52	363	100	2544	2580	-3.270	239	2305	255	2325	21522	123731	4.509	7.786	0	0	0
1	9	12	"pipC"	"STM0375"	3420	44300	110	498	633	751	118	174	174	178	66	37	100	97	0	3434	3684	1307	35	55	55	102	229	224	100	100	0	0.096	0.126	0.093	0.098	1.688	0.123	0.265	80	552	100	3703	4088	-3.383	324	3379	459	3629	50606	294742	6.894	15.642	0	0	0
1	10	12	"pipC"	"STM0375"	3610	44320	110	413	702	1163	165	160	160	165	70	42	100	86	0	2322	2801	1651	58	52	52	66	121	183	100	100	0	0.111	0.197	0.113	0.121	1.784	0.256	0.307	80	455	100	2523	3291	-3.165	253	2270	542	2749	56175	224067	7.671	22.603	0	0	0
1	11	12	"ssrB"	"STM1391"	3780	44300	110	325	403	249	61	165	165	166	47	28	86	75	0	2137	2820	2550	90	53	53	60	87	145	98	96	0	0.077	0.086	0.081	0.085	1.911	0.087	0.811	80	437	100	2244	3005	-3.703	160	2084	238	2767	32236	225637	5.043	31.724	0	0	0
1	12	12	"ssrB"	"STM1391"	3940	44310	110	619	683	239	34	180	180	186	57	30	100	98	0	5394	6048	2453	40	57	57	63	54	85	100	100	0	0.082	0.084	0.084	0.081	1.245	0.083	0.923	80	431	100	5776	6494	-3.604	439	5337	503	5991	54662	483834	8.719	110.833	0	0	0
1	13	12	"lrp"	"STM0959"	4130	44310	110	13479	13720	4474	32	187	187	202	92	45	100	100	0	2896	3148	1030	32	57	57	64	53	82	100	100	0	4.682	4.378	4.429	4.317	1.210	4.466	0.971	80	464	100	16131	16624	2.227	13292	2839	13533	3091	1097637	251859	146.935	58.189	0	0	0
1	14	12	"lrp"	"STM0959"	4300	44310	110	23645	24463	7440	30	196	196	260	687	264	100	100	0	5259	5331	1625	30	57	57	73	139	190	100	100	0	4.508	4.601	4.810	4.591	1.219	4.734	0.949	80	466	100	28651	29541	2.172	23449	5202	24267	5274	1957002	426517	35.230	37.827	0	0	0
1	15	12	"gyrA"	"STM2272"	4480	44320	100	31837	31551	5610	17	197	197	265	735	277	100	100	0	6265	6216	1142	18	58	58	70	117	167	100	100	0	5.097	5.092	5.129	5.101	1.135	5.142	0.985	80	403	100	37847	37512	2.350	31640	6207	31354	6158	2524104	497276	42.566	52.530	0	0	0
1	16	12	"gyrA"	"STM2272"	4660	44310	100	23610	22908	7529	32	195	195	209	74	35	100	100	0	4727	4676	1405	30	59	59	63	21	33	100	100	0	5.016	4.919	4.993	4.661	1.327	5.057	0.984	80	310	100	28083	27330	2.327	23415	4668	22713	4617	1832641	374064	306.743	219.667	0	0	0
1	17	12	"gyrA"	"STM2272"	4830	44310	220	56585	51941	17101	32	188	188	311	878	282	96	95	25	11188	10872	4167	38	57	57	110	397	360	94	94	0	5.067	4.785	4.979	5.044	1.351	4.712	0.909	392	1381	100	67528	62568	2.341	56397	11131	51753	10815	20360824	4261945	58.804	27.108	0	0	0
1	18	12	"csrA"	"STM2826"	5010	44310	100	4444	6156	6022	97	223	223	932	2083	223	70	50	0	1209	1564	1696	108	64	64	318	865	272	57	28	0	3.686	3.955	3.894	3.902	1.619	4.738	0.877	80	222	100	5366	7433	1.882	4221	1145	5933	1500	492461	125101	2.508	1.440	-50	0	0
1	19	12	"crp"	"STM3466"	5150	44330	130	5949	7545	6896	91	191	191	505	1323	261	95	75	0	2023	2413	1830	75	58	58	175	549	313	93	72	0	2.930	3.123	2.692	2.866	1.352	3.513	0.835	120	504	100	7723	9709	1.551	5758	1965	7354	2355	905410	289570	5.321	4.077	-100	0	0
1	20	12	"yhhP"	"STM3578"	5360	44320	100	900	1527	1867	122	192	192	257	320	124	68	53	0	1092	1462	1674	114	58	58	93	150	161	81	76	0	0.685	0.951	0.817	0.759	1.967	1.060	0.754	80	434	100	1742	2739	-0.546	708	1034	1335	1404	122149	116977	3.969	9.127	0	0	0
1	21	12	"yhhP"	"STM3578"	5550	44330	120	1571	1676	801	47	194	194	198	48	24	98	96	0	1868	2024	1076	53	56	56	60	18	30	98	98	0	0.760	0.753	0.771	0.764	1.510	0.744	0.952	120	497	100	3189	3450	-0.396	1377	1812	1482	1968	201139	242887	30.792	109.111	0	0	0
1	22	12	"topA"	"STM1714"	5730	44320	110	2920	3555	2393	67	195	195	202	53	26	100	100	0	877	1112	711	63	55	55	57	13	22	100	100	0	3.315	3.179	3.133	3.166	1.304	3.406	0.915	80	380	100	3547	4417	1.729	2725	822	3360	1057	284422	88970	63.264	81.154	0	0	0
1	23	12	"topA"	"STM1714"	5900	44320	130	65535	63442	8212	12	176	176	192	217	113	100	100	83	22932	23612	5174	21	53	53	58	50	86	100	100	0	2.857	2.685	2.831	2.707	1.193	2.722	0.940	120	488	100	88238	86825	1.514	65359	22879	63266	23559	7613044	2833470	291.475	471.080	0	0	0
1	24	12	"topA"	"STM1714"	6030	44330	90	615	1268	1386	109	153	153	207	435	210	50	42	0	230	415	425	102	51	51	66	103	156	55	46	0	2.581	3.063	3.294	3.087	1.885	3.696	0.786	52	302	100	641	1479	1.368	462	179	1115	364	65959	21556	2.439	3.388	0	0	0
1	1	13	"ctrl-buffer"	"ctrl-buffer"	1990	44480	100	180	193	66	34	170	170	170	41	24	26	12	0	58	63	16	25	57	57	60	16	26	12	6	0	10.000	3.833	4.180	3.516	3.433	9.735	0.149	80	452	100	11	29	3.322	10	1	23	6	15411	5037	0.561	0.188	-50	0	0
1	2	13	"ctrl-buffer"	"ctrl-buffer"	2170	44480	100	198	1124	5271	468	169	169	168	45	26	40	26	0	69	118	164	138	55	55	56	10	17	62	33	0	2.071	15.159	3.570	3.856	3.328	37.658	0.663	80	447	100	43	1018	1.051	29	14	955	63	89917	9417	21.244	6.200	-50	0	0
1	3	13	"ctrl-buffer"	"ctrl-buffer"	2350	44480	100	176	179	37	20	174	174	181	99	54	2	0	0	61	63	16	25	57	57	58	12	20	25	3	0	0.500	0.833	2.583	2.639	3.495	14.756	0.307	80	408	100	6	11	-1.000	2	4	5	6	14324	5012	-0.020	0.417	-50	0	0
1	4	13	"ctrl-buffer"	"ctrl-buffer"	2520	44480	100	116	120	28	23	144	144	152	100	65	0	0	0	51	51	7	13	50	50	52	11	21	3	1	0	-28.000	-24.000	7.000	5.910	4.037	12.911	0.120	80	420	100	-27	-23	Error	-28	1	-24	1	9590	4086	-0.320	-0.091	-50	0	0
1	5	13	"ctrl-buffer"	"ctrl-buffer"	2700	44480	100	142	153	45	29	155	155	158	47	29	17	2	0	56	58	11	18	51	51	53	10	18	35	15	0	-2.600	-0.286	4.125	4.227	3.970	9.472	0.187	80	400	100	-8	5	Error	-13	5	-2	7	12208	4636	-0.106	0.500	-50	0	0
1	6	13	"ctrl-buffer"	"ctrl-buffer"	2880	44480	100	159	158	49	31	175	175	197	261	132	0	0	0	58	60	12	20	55	55	58	17	29	12	2	0	-5.333	-3.400	5.000	4.363	3.851	8.297	0.222	80	420	100	-13	-12	Error	-16	3	-17	5	12629	4834	-0.149	0.118	-50	0	0
1	7	13	"ctrl-buffer"	"ctrl-buffer"	3060	44480	100	188	198	75	37	163	163	164	51	31	32	10	0	65	75	36	48	52	52	63	144	228	2	0	0	1.923	1.522	2.706	2.369	3.255	3.859	0.312	80	408	100	38	58	0.943	25	13	35	23	15810	6023	0.667	0.083	-50	0	0
1	8	13	"ctrl-buffer"	"ctrl-buffer"	3230	44480	100	109	120	69	57	117	117	124	40	32	10	1	0	46	48	10	20	45	45	54	61	112	0	0	0	-8.000	1.000	3.000	3.878	4.407	20.684	0.064	80	426	100	-7	6	Error	-8	1	3	3	9619	3851	-0.100	-0.098	-50	0	0
1	9	13	"ctrl-buffer"	"ctrl-buffer"	3370	44500	60	214	208	38	18	135	135	144	47	32	78	21	0	60	62	13	20	49	49	51	12	23	46	21	0	7.182	5.615	4.100	4.608	2.993	9.598	0.111	32	165	100	90	86	2.844	79	11	73	13	6647	1995	1.362	0.917	0	0	0
1	10	13	"ctrl-buffer"	"ctrl-buffer"	3590	44480	100	127	133	36	27	115	115	122	34	27	31	7	0	49	52	13	25	44	44	46	11	23	21	10	0	2.400	2.250	4.000	3.314	3.165	9.101	0.178	80	450	100	17	26	1.263	12	5	18	8	10667	4137	0.324	0.545	-50	0	0
1	11	13	"ctrl-buffer"	"ctrl-buffer"	3770	44490	100	111	117	39	33	139	139	146	46	31	6	1	0	49	51	10	19	49	49	51	11	21	12	3	0	100000.000	-11.000	6.361	5.305	4.355	8.248	0.254	80	430	100	-28	-20	16.610	-28	0	-22	2	9399	4060	-0.630	0.000	-50	0	0
1	12	13	"ctrl-buffer"	"ctrl-buffer"	3940	44490	100	182	203	93	45	185	185	187	41	21	22	13	0	62	79	65	82	56	56	60	45	75	10	7	0	-0.500	0.783	3.933	3.522	3.344	2.104	0.354	80	420	100	3	41	Error	-3	6	18	23	16200	6301	0.390	0.422	-50	0	0
1	13	13	"ctrl-buffer"	"ctrl-buffer"	4120	44490	100	200	227	98	43	188	188	198	80	40	25	8	0	68	86	58	67	57	57	62	19	30	40	18	0	1.091	1.345	2.971	3.262	3.626	0.607	0.288	80	420	100	23	68	0.126	12	11	39	29	18164	6918	0.363	1.263	-50	0	0
1	14	13	"ctrl-buffer"	"ctrl-buffer"	4300	44490	100	184	193	58	30	192	192	242	696	287	0	0	0	63	77	31	40	59	59	74	113	152	2	0	0	-2.000	0.056	3.322	2.466	5.281	5.927	0.026	80	420	100	-4	19	Error	-8	4	1	18	15444	6121	-0.070	0.027	-50	0	0
1	15	13	"ctrl-buffer"	"ctrl-buffer"	4480	44490	100	179	182	39	21	182	182	186	43	23	13	2	0	59	61	15	24	56	56	63	29	46	5	1	0	-1.000	0.000	4.167	4.459	3.555	14.427	0.029	80	408	100	0	5	Error	-3	3	0	5	14580	4891	-0.093	-0.069	-50	0	0
1	16	13	"ctrl-buffer"	"ctrl-buffer"	4660	44490	100	185	196	51	26	179	179	184	52	28	21	5	0	65	68	20	29	55	55	61	28	45	15	2	0	0.600	1.308	2.444	2.614	3.086	7.099	0.093	80	390	100	16	30	-0.737	6	10	17	13	15698	5431	0.231	0.250	-50	0	0
1	17	13	"ctrl-buffer"	"ctrl-buffer"	4830	44490	100	213	234	102	43	179	179	182	37	20	46	27	0	68	76	35	46	54	54	58	15	25	43	20	0	2.429	2.500	3.364	3.195	3.466	4.393	0.409	80	312	100	48	77	1.280	34	14	55	22	18700	6101	1.405	1.200	-50	0	0
1	18	13	"ctrl-buffer"	"ctrl-buffer"	5010	44490	100	188	201	51	25	187	187	530	1469	277	0	0	0	60	68	35	51	55	55	174	605	347	0	0	0	0.200	1.077	3.044	2.614	2.924	4.413	0.433	80	398	100	6	27	-2.322	1	5	14	13	16114	5409	-0.224	-0.175	-50	0	0
1	19	13	"ctrl-buffer"	"ctrl-buffer"	5190	44490	100	193	201	59	29	184	184	261	476	182	0	0	0	56	65	27	41	55	55	87	199	228	0	0	0	9.000	1.700	3.548	3.211	3.188	5.014	0.241	80	421	100	10	27	3.170	9	1	17	10	16095	5186	-0.126	-0.111	-50	0	0
1	20	13	"ctrl-buffer"	"ctrl-buffer"	5370	44490	100	181	198	72	36	185	185	193	61	31	11	5	0	60	68	27	39	55	55	60	36	60	11	2	0	-0.800	1.000	3.357	2.931	3.189	3.676	0.267	80	408	100	1	26	Error	-4	5	13	13	15823	5435	0.082	0.222	-50	0	0
1	21	13	"ctrl-buffer"	"ctrl-buffer"	5540	44490	100	189	205	84	40	188	188	196	66	33	15	7	0	61	75	44	58	56	56	64	52	81	10	5	0	0.200	0.895	3.200	2.852	4.609	1.634	0.390	80	374	100	6	36	-2.322	1	5	17	19	16428	6013	0.136	0.212	-50	0	0
1	22	13	"ctrl-buffer"	"ctrl-buffer"	5720	44490	100	182	203	97	47	191	191	197	57	28	13	6	0	58	69	44	63	55	55	65	55	84	5	2	0	-3.000	0.857	4.543	4.485	2.566	3.096	0.377	80	420	100	-6	26	Error	-9	3	12	14	16258	5497	0.105	0.073	-50	0	0
1	23	13	"ctrl-buffer"	"ctrl-buffer"	5900	44500	100	183	197	62	31	187	187	192	50	26	18	7	0	61	65	18	27	55	55	59	32	54	8	1	0	-0.667	1.000	3.683	4.716	2.909	1.971	0.939	80	402	100	2	20	Error	-4	6	10	10	15727	5217	0.100	0.188	-50	0	0
1	24	13	"ctrl-buffer"	"ctrl-buffer"	6080	44500	100	194	202	61	30	177	177	212	353	166	0	0	0	62	68	21	30	53	53	65	90	138	1	0	0	1.889	1.667	3.094	3.076	3.572	5.783	0.231	80	459	100	26	40	0.918	17	9	25	15	16137	5405	-0.028	0.033	-50	0	0
1	1	14	"ydhI"	"STM1443"	1990	44660	110	567	661	461	69	160	160	168	117	69	78	63	0	1581	1851	1627	87	60	60	69	81	117	96	93	0	0.268	0.280	0.272	0.288	1.595	0.275	0.803	80	557	100	1928	2292	-1.902	407	1521	501	1791	52909	148054	4.214	22.000	0	0	0
1	2	14	"STMB2B.139A"	"Not LT2a93"	2150	44680	80	293	364	240	65	147	147	152	48	31	67	63	0	157	195	147	75	57	57	61	21	34	71	63	0	1.460	1.572	1.621	1.626	1.970	1.825	0.791	52	319	100	246	355	0.546	146	100	217	138	18944	10163	4.417	6.381	0	0	0
1	3	14	""	"STM3806"	2340	44660	110	607	886	1037	117	167	167	173	97	56	97	87	0	1411	2208	2517	113	60	60	65	21	32	100	100	0	0.326	0.335	0.303	0.302	1.389	0.364	0.872	80	533	100	1791	2867	-1.618	440	1351	719	2148	70843	176603	7.351	102.048	0	0	0
1	4	14	"pgtE"	"STM2395"	2510	44660	100	402	588	493	83	154	154	160	61	38	88	73	0	3200	5561	6247	112	56	56	64	39	60	97	93	0	0.079	0.079	0.086	0.094	2.606	0.075	0.893	80	478	100	3392	5939	-3.664	248	3144	434	5505	47053	444859	7.016	140.949	0	0	0
1	5	14	""	"STM3911"	2720	44660	110	202	240	102	42	161	161	166	50	30	45	30	0	585	730	596	81	59	59	66	37	56	93	91	0	0.078	0.118	0.118	0.107	2.916	0.120	0.438	80	541	100	567	750	-3.681	41	526	79	671	19175	58380	1.480	17.946	0	0	0
1	6	14	"ygiY"	"STM3178"	2890	44660	100	606	735	547	74	182	182	183	55	30	82	78	0	2912	4109	3838	93	64	64	69	26	37	100	100	0	0.149	0.137	0.132	0.120	1.775	0.135	0.897	80	440	100	3272	4598	-2.748	424	2848	553	4045	58828	328730	10.036	155.385	0	0	0
1	7	14	""	"STM2880"	3060	44660	110	3057	3455	2400	69	164	164	167	58	34	100	100	0	2131	2294	1526	66	55	55	60	21	35	100	100	0	1.394	1.470	1.498	1.470	1.425	1.531	0.944	80	522	100	4969	5530	0.479	2893	2076	3291	2239	276433	183550	56.690	106.381	0	0	0
1	8	14	"ssaU"	"STM1422"	3250	44670	100	152	253	217	85	128	128	137	46	33	42	32	0	802	2605	3930	150	48	48	49	9	18	96	93	0	0.032	0.049	0.053	0.057	3.363	0.051	0.840	80	459	100	778	2682	-4.973	24	754	125	2557	20261	208365	2.522	284.000	0	0	0
1	9	14	"nrdE"	"STM2807"	3410	44670	110	5789	8987	8995	100	123	123	134	45	33	100	100	0	1868	2916	2802	96	46	46	49	10	20	100	100	0	3.110	3.089	3.141	3.135	1.736	3.262	0.923	80	516	100	7488	11734	1.637	5666	1822	8864	2870	718932	233261	196.733	286.700	0	0	0
1	10	14	"cadA"	"STM2559"	3590	44670	100	219	279	182	65	113	113	118	33	27	71	61	0	1044	1697	1884	111	45	45	46	8	17	98	98	0	0.106	0.100	0.107	0.109	2.405	0.094	0.853	80	474	100	1105	1818	-3.236	106	999	166	1652	22343	135752	4.879	206.375	0	0	0
1	11	14	"thiL"	"STM0419"	3770	44670	100	1939	3825	3909	102	151	151	156	47	30	100	100	0	1336	2403	2482	103	53	53	54	11	20	100	100	0	1.394	1.563	1.585	1.533	1.586	1.612	0.882	80	452	100	3071	6024	0.479	1788	1283	3674	2350	306008	192205	78.064	213.545	0	0	0
1	12	14	"hin"	"STM2772"	3940	44670	110	234	372	559	150	185	185	188	58	30	47	28	0	1684	2745	3265	118	58	58	63	42	66	95	86	0	0.030	0.070	0.045	0.044	2.582	0.080	0.295	80	522	100	1675	2874	-5.052	49	1626	187	2687	29782	219588	3.172	63.857	0	0	0
1	13	14	""	"STM3166"	4130	44660	110	427	545	441	80	186	186	192	51	26	93	85	0	5550	7252	5299	73	60	60	66	43	65	100	100	0	0.044	0.050	0.044	0.041	1.612	0.052	0.624	80	509	100	5731	7551	-4.510	241	5490	359	7192	43603	580141	6.922	167.116	0	0	0
1	14	14	"yjjY"	"STM4599"	4300	44660	110	1574	2408	2387	99	187	187	194	55	28	100	100	0	386	593	593	100	63	63	69	27	39	97	87	0	4.294	4.191	4.424	4.519	1.604	4.277	0.910	80	508	100	1710	2751	2.102	1387	323	2221	530	192673	47448	40.255	19.407	0	0	0
1	15	14	"ybaN"	"STM0482"	4490	44660	110	899	1139	913	80	178	178	187	72	38	98	91	0	1707	2208	2016	91	60	60	71	36	50	100	100	0	0.438	0.447	0.479	0.439	1.500	0.439	0.916	80	510	100	2368	3109	-1.192	721	1647	961	2148	91103	176618	13.222	59.361	0	0	0
1	16	14	""	"STM0571"	4660	44670	110	1718	1819	447	24	182	182	186	40	21	100	100	0	14487	15474	3525	22	59	59	69	40	57	100	100	0	0.106	0.106	0.105	0.105	1.136	0.106	0.964	80	511	100	15964	17052	-3.232	1536	14428	1637	15415	145480	1237896	40.825	385.125	0	0	0
1	17	14	"yaiU"	"STM0373"	4840	44670	110	3186	3294	933	28	182	182	185	39	21	100	100	0	21787	23556	6211	26	59	59	65	38	58	100	100	0	0.138	0.132	0.130	0.131	1.165	0.132	0.965	80	510	100	24732	26609	-2.855	3004	21728	3112	23497	263550	1884504	79.718	618.184	0	0	0
1	18	14	""	"STM3653"	5010	44670	110	609	908	702	77	166	166	163	44	26	100	100	0	2996	4900	4402	89	52	52	59	52	88	100	100	0	0.150	0.153	0.145	0.148	1.337	0.148	0.888	80	543	100	3387	5590	-2.732	443	2944	742	4848	72622	392034	16.932	93.096	0	0	0
1	19	14	""	"STM2195"	5200	44680	60	1580	1475	1020	69	178	178	181	40	22	90	87	0	4143	4725	4043	85	57	57	65	64	98	87	87	0	0.343	0.278	0.280	0.310	1.794	0.255	0.927	32	176	100	5488	5965	-1.543	1402	4086	1297	4668	47185	151214	32.350	72.813	0	0	0
1	20	14	"EMPTY"	"EMPTY"	5370	44670	100	177	184	43	23	179	179	185	47	25	15	3	0	58	58	10	17	55	55	56	13	23	11	2	0	-0.667	1.667	3.741	3.746	3.061	15.420	0.065	80	477	100	1	8	Error	-2	3	5	3	14737	4631	-0.021	0.154	-75	0	0
1	21	14	"EMPTY"	"EMPTY"	5550	44670	100	191	189	39	20	182	182	188	51	27	13	1	0	54	55	8	14	56	56	61	44	72	0	0	0	-4.500	-7.000	4.000	4.132	3.870	19.915	0.057	80	452	100	7	6	Error	9	-2	7	-1	15152	4389	0.020	-0.136	-75	0	0
1	22	14	"EMPTY"	"EMPTY"	5720	44670	100	196	195	38	19	183	183	189	54	28	8	2	0	61	64	18	28	57	57	65	53	81	3	0	0	3.250	1.714	2.756	2.378	3.477	6.452	0.116	80	452	100	17	19	1.700	13	4	12	7	15631	5132	0.111	-0.019	-75	0	0
1	23	14	"EMPTY"	"EMPTY"	5900	44670	100	183	190	48	25	184	184	194	54	27	12	1	0	55	57	14	24	57	57	62	30	48	2	1	0	0.500	100000.000	3.648	4.005	2.979	9.439	0.138	80	452	100	-3	6	-1.000	-1	-2	6	0	15235	4549	-0.074	-0.167	-75	0	0
1	24	14	"EMPTY"	"EMPTY"	6080	44670	100	214	229	77	33	186	186	195	54	27	30	10	0	65	93	95	102	59	59	66	41	62	12	10	0	4.667	1.265	2.900	2.479	4.603	0.737	0.220	80	484	100	34	77	2.222	28	6	43	34	18348	7423	0.630	0.659	-75	0	0
2	1	1	""	"STM0721"	6390	42340	120	407	396	109	27	191	191	195	49	25	90	81	0	9595	9014	5015	55	53	53	55	12	21	100	100	0	0.023	0.023	0.023	0.024	1.862	0.020	0.735	120	600	100	9758	9166	-5.465	216	9542	205	8961	47465	1081663	4.102	746.583	0	0	0
2	2	1	"dnaC"	"STM4543"	6570	42340	130	5284	5456	3715	68	195	195	198	47	23	100	100	0	5684	6230	4275	68	53	53	53	8	15	100	100	0	0.904	0.852	0.851	0.880	1.749	0.839	0.856	120	530	100	10720	11438	-0.146	5089	5631	5261	6177	654670	747560	111.872	772.125	0	0	0
2	3	1	"gph"	"STM3482"	6750	42340	120	9305	9903	5252	53	192	192	215	330	153	100	98	0	3477	3894	2234	57	53	53	73	270	369	98	95	0	2.662	2.528	2.519	2.651	1.720	2.561	0.907	120	499	100	12537	13552	1.412	9113	3424	9711	3841	1188300	467287	29.358	14.152	0	0	0
2	4	1	""	"STM3547"	6930	42340	130	413	1129	5243	464	200	200	239	512	214	5	4	0	11746	11234	4411	39	55	55	78	272	348	98	98	0	0.018	0.083	0.019	0.023	2.735	0.075	0.013	120	549	100	11904	12108	-5.778	213	11691	929	11179	135480	1348071	1.738	41.015	0	0	0
2	5	1	""	"STM3259"	7110	42340	120	287	333	157	47	194	194	200	49	24	64	50	0	866	1487	1820	122	55	55	56	10	17	99	98	0	0.115	0.097	0.112	0.109	2.901	0.076	0.658	120	481	100	904	1571	-3.124	93	811	139	1432	39968	178410	2.714	143.100	0	0	0
2	6	1	"yqjC"	"STM3228"	7290	42340	120	1429	1982	1942	97	190	190	191	45	23	93	85	0	1188	1598	1627	101	52	52	54	16	29	96	94	0	1.091	1.159	1.220	1.110	2.290	1.193	0.889	120	524	100	2375	3338	0.125	1239	1136	1792	1546	237823	191711	39.800	96.500	0	0	0
2	7	1	""	"STM2545"	7470	42340	120	13147	13671	3970	29	191	191	190	43	22	100	100	0	6524	6617	1820	27	54	54	55	10	18	100	100	0	2.002	2.054	2.043	2.035	1.266	2.119	0.922	120	470	100	19426	20043	1.002	12956	6470	13480	6563	1640541	794015	313.512	656.200	0	0	0
2	8	1	"gltL"	"STM0662"	7640	42340	130	1356	1342	577	42	196	196	197	40	20	100	100	0	4484	5042	2516	49	55	55	56	10	17	100	100	0	0.262	0.230	0.227	0.228	1.461	0.213	0.846	120	490	100	5589	6133	-1.933	1160	4429	1146	4987	161011	605042	28.625	498.600	0	0	0
2	9	1	"asnB"	"STM0680"	7820	42340	130	13661	12898	2910	22	196	196	200	41	20	100	100	0	25067	23857	4772	20	57	57	63	69	109	100	100	0	0.538	0.534	0.536	0.515	1.396	0.531	0.962	120	520	100	38475	36502	-0.893	13465	25010	12702	23800	1547812	2862833	309.707	344.841	0	0	0
2	10	1	"nagE"	"STM0685"	8000	42350	130	1428	1797	1194	66	194	194	200	44	22	100	99	0	1556	1876	1303	69	60	60	86	145	168	99	95	0	0.825	0.883	0.899	0.860	1.761	0.873	0.763	120	548	100	2730	3419	-0.278	1234	1496	1603	1816	215604	225153	36.295	12.345	0	0	0
2	11	1	"barA"	"STM2958"	8180	42340	130	2381	2412	919	38	187	187	192	39	20	100	100	0	7770	7813	2779	35	56	56	77	133	172	100	100	0	0.284	0.287	0.284	0.276	1.484	0.278	0.873	120	576	100	9908	9982	-1.814	2194	7714	2225	7757	289494	937601	56.923	58.165	0	0	0
2	12	1	"eutA"	"STM2459"	8360	42340	120	250	306	164	53	191	191	195	39	20	62	41	0	935	1319	1244	94	53	53	55	11	20	100	100	0	0.067	0.091	0.088	0.081	2.915	0.095	0.619	120	492	100	941	1381	-3.902	59	882	115	1266	36745	158337	2.846	114.909	0	0	0
2	13	1	"yigN"	"STM3969"	8540	42350	120	10768	11065	4446	40	194	194	197	41	20	100	100	0	20940	20379	5958	29	53	53	55	10	18	100	100	0	0.506	0.535	0.518	0.515	1.311	0.545	0.905	120	447	100	31461	31197	-0.982	10574	20887	10871	20326	1327855	2445420	265.073	2032.400	0	0	0
2	14	1	"metE"	"STM3965"	8710	42350	120	12272	12691	3464	27	191	191	192	37	19	100	100	0	28112	27328	5884	21	52	52	53	8	15	100	100	0	0.431	0.458	0.461	0.451	1.233	0.455	0.924	120	451	100	40141	39776	-1.216	12081	28060	12500	27276	1522920	3279399	337.811	3409.375	0	0	0
2	15	1	"pldB"	"STM3961"	8890	42360	130	13834	13529	4468	33	184	184	188	40	21	100	100	0	12063	11964	4177	34	52	52	54	11	20	100	100	0	1.136	1.120	1.095	1.147	1.540	1.105	0.899	120	507	100	25661	25257	0.185	13650	12011	13345	11912	1623497	1435724	333.525	1082.727	0	0	0
2	16	1	"pldA"	"STM3957"	9070	42350	130	13467	13308	3705	27	184	184	190	42	22	100	100	0	12655	12018	3422	28	52	52	54	12	22	100	100	0	1.054	1.097	1.071	1.103	1.273	1.097	0.928	120	546	100	25886	25090	0.076	13283	12603	13124	11966	1596966	1442200	312.333	997.000	0	0	0
2	17	1	"yigF"	"STM3953"	9250	42350	120	838	1242	1177	94	188	188	189	39	20	92	90	0	1137	2157	3099	143	52	52	53	10	18	100	100	0	0.599	0.501	0.589	0.588	3.352	0.236	0.249	120	492	100	1735	3159	-0.739	650	1085	1054	2105	148987	258894	27.000	210.400	0	0	0
2	18	1	"xerC"	"STM3949"	9430	42350	130	7656	7782	4197	53	182	182	185	40	21	100	100	0	7980	7920	4489	56	51	51	53	16	30	100	100	0	0.943	0.966	0.957	1.016	1.519	0.943	0.875	120	545	100	15403	15469	-0.085	7474	7929	7600	7869	933865	950354	189.925	491.688	0	0	0
2	19	1	"sgaH"	"STM4386"	9610	42350	130	885	1053	646	61	184	184	188	38	20	98	97	0	5255	6414	4698	73	52	52	56	27	48	100	100	0	0.135	0.137	0.148	0.145	1.769	0.126	0.805	120	536	100	5904	7231	-2.892	701	5203	869	6362	126322	769735	22.763	235.481	0	0	0
2	20	1	"ytfG"	"STM4401"	9780	42360	130	402	570	436	76	187	187	189	39	20	81	74	0	2558	5440	6394	117	51	51	54	11	20	100	100	0	0.086	0.071	0.075	0.076	2.252	0.060	0.762	120	522	100	2722	5772	-3.544	215	2507	383	5389	68427	652754	9.769	489.636	0	0	0
2	21	1	"ytfP"	"STM4411"	9960	42360	120	1454	2548	3122	122	186	186	192	81	42	87	74	0	546	1115	1358	121	50	50	53	24	45	85	81	0	2.556	2.218	2.155	2.104	2.356	2.395	0.861	120	511	100	1764	3427	1.354	1268	496	2362	1065	305753	133792	29.086	44.250	0	0	0
2	22	1	""	"STM4419"	10140	42360	130	1106	1123	536	47	187	187	194	83	42	98	95	0	12990	13456	7810	58	51	51	57	37	64	100	100	0	0.071	0.070	0.073	0.073	1.757	0.062	0.829	120	564	100	13858	14341	-3.816	919	12939	936	13405	134808	1614747	11.193	362.135	0	0	0
2	23	1	""	"STM4423"	10320	42360	120	229	245	89	36	184	184	187	41	21	50	30	0	919	1466	1584	108	52	52	58	35	60	95	90	0	0.052	0.043	0.056	0.063	2.935	0.044	0.498	120	509	100	912	1475	-4.268	45	867	61	1414	29410	175877	1.415	40.229	0	0	0
2	24	1	""	"STM4427"	10500	42360	130	437	591	421	71	181	181	183	37	20	82	71	0	2776	3702	3591	97	52	52	58	53	91	92	90	0	0.094	0.112	0.119	0.125	3.015	0.099	0.736	120	669	100	2980	4060	-3.412	256	2724	410	3650	70929	444263	11.027	68.755	0	0	0
2	1	2	"clpP"	"STM0448"	6420	42500	130	5115	10478	15096	144	197	197	200	42	21	99	97	3	786	1696	2332	137	53	53	55	11	20	96	93	0	6.709	6.257	6.384	6.173	2.768	7.240	0.824	120	512	100	5651	11924	2.746	4918	733	10281	1643	1257378	203565	244.714	149.182	0	0	0
2	2	2	"nrdG"	"STM4451"	6600	42510	120	275	394	305	77	199	199	201	41	20	67	48	0	691	1800	2741	152	54	54	55	8	14	98	96	0	0.119	0.112	0.133	0.157	3.481	0.099	0.750	120	337	100	713	1941	-3.067	76	637	195	1746	47328	216040	4.707	218.125	0	0	0
2	3	2	"phoQ"	"STM1230"	6760	42500	110	1397	4103	6473	157	202	202	321	939	292	52	38	0	668	2112	3329	157	54	54	113	425	376	55	43	0	1.946	1.896	1.756	1.947	3.789	1.750	0.795	80	359	100	1809	5959	0.961	1195	614	3901	2058	328247	168928	4.028	4.704	0	0	0
2	4	2	"coaA"	"STM4139"	6960	42500	120	598	1438	1969	136	202	202	312	884	283	35	22	0	820	2498	3854	154	56	56	112	402	358	65	49	0	0.518	0.506	0.470	0.507	3.433	0.461	0.735	120	407	100	1160	3678	-0.948	396	764	1236	2442	172550	299752	1.274	5.935	0	0	0
2	5	2	"thiE"	"STM4163"	7130	42510	120	403	475	283	59	194	194	196	44	22	88	75	0	1998	2740	2409	87	54	54	57	22	38	99	99	0	0.108	0.105	0.094	0.104	2.390	0.092	0.654	120	392	100	2153	2967	-3.217	209	1944	281	2686	56953	328776	6.341	121.955	0	0	0
2	6	2	"nfi"	"STM4168"	7320	42510	110	856	1975	2965	150	192	192	194	43	22	96	92	0	834	2018	3127	154	52	52	55	19	34	100	95	0	0.849	0.907	0.858	0.881	2.297	0.897	0.747	80	382	100	1446	3749	-0.236	664	782	1783	1966	158008	161438	41.419	103.316	0	0	0
2	7	2	"hopD"	"STM3442"	7500	42500	130	610	1380	1801	130	195	195	198	43	21	82	74	0	1556	2889	3962	137	53	53	54	11	20	99	96	0	0.276	0.418	0.369	0.388	3.232	0.404	0.788	120	384	100	1918	4021	-1.857	415	1503	1185	2836	165625	346678	27.488	257.727	0	0	0
2	8	2	"stfD"	"STM0197"	7670	42500	120	246	290	133	45	196	196	200	45	22	52	44	0	1258	3289	3767	114	53	53	54	8	14	93	90	0	0.041	0.029	0.039	0.063	5.305	0.025	0.336	120	345	100	1255	3330	-4.591	50	1205	94	3236	34773	394712	2.000	404.375	0	0	0
2	9	2	"eutP"	"STM2469"	7850	42500	120	230	263	117	44	197	197	207	136	65	20	4	0	1226	2567	2950	114	51	51	68	215	316	75	70	0	0.028	0.026	0.035	0.035	4.136	0.028	0.499	120	380	100	1208	2582	-5.154	33	1175	66	2516	31507	308072	0.412	11.623	0	0	0
2	10	2	"eutM"	"STM2465"	8020	42520	100	234	250	80	32	197	197	208	143	68	11	0	0	252	542	654	120	51	51	97	281	289	42	32	0	0.184	0.108	0.184	0.324	5.653	0.258	0.521	80	341	100	238	544	-2.442	37	201	53	491	19985	43387	0.294	1.584	0	0	0
2	11	2	"prpR"	"STM0367"	8210	42510	120	288	379	219	57	202	202	214	72	33	55	40	0	1450	3246	3773	116	55	55	72	115	159	65	62	0	0.062	0.055	0.084	0.177	7.618	0.049	0.662	120	422	100	1481	3368	-4.020	86	1395	177	3191	45497	389460	2.292	27.600	0	0	0
2	12	2	"prpE"	"STM0371"	8390	42510	120	272	340	197	57	201	201	214	76	35	49	30	0	1301	2094	2367	113	53	53	56	24	42	99	96	0	0.057	0.068	0.088	0.074	3.224	0.062	0.612	120	360	100	1319	2180	-4.136	71	1248	139	2041	40858	251253	1.658	84.917	0	0	0
2	13	2	"sodA"	"STM4055"	8560	42510	120	4689	5466	3220	58	196	196	200	42	21	100	100	0	377	404	223	55	53	53	57	26	45	95	92	0	13.867	15.014	14.688	15.852	1.858	16.534	0.804	120	345	100	4817	5621	3.794	4493	324	5270	351	655931	48471	125.381	13.346	0	0	0
2	14	2	"sicP"	"STM2879"	8740	42510	130	1002	2140	2537	118	196	196	195	38	19	97	92	0	812	1460	1872	128	53	53	56	15	26	99	95	0	1.062	1.382	1.428	1.415	2.722	1.554	0.675	120	370	100	1565	3351	0.087	806	759	1944	1407	256850	175245	51.184	93.600	0	0	0
2	15	2	"fabD"	"STM1194"	8920	42520	130	7989	17519	19607	111	190	190	193	40	20	100	100	5	842	1742	2175	124	52	52	53	11	20	98	97	0	9.872	10.254	10.630	11.834	2.319	11.202	0.714	120	367	100	8589	19019	3.303	7799	790	17329	1690	2102272	209082	433.150	153.545	0	0	0
2	16	2	"nuoH"	"STM2322"	9100	42520	130	4162	9636	11367	117	191	191	194	39	20	99	96	0	1080	2401	2904	120	51	51	53	10	18	99	96	0	3.859	4.019	4.085	3.912	2.543	4.430	0.738	120	396	100	5000	11795	1.948	3971	1029	9445	2350	1156369	288177	242.103	234.800	0	0	0
2	17	2	"dacD"	"STM2062"	9280	42520	130	345	1109	1417	127	189	189	191	39	20	79	69	0	273	1172	1576	134	51	51	52	10	19	95	93	0	0.703	0.821	0.704	0.771	2.723	0.819	0.674	120	390	100	378	2041	-0.509	156	222	920	1121	133077	140618	23.538	112.000	0	0	0
2	18	2	"pefC"	"PSLT017"	9460	42520	120	239	374	297	79	182	182	186	40	21	56	47	0	1961	4482	6258	139	50	50	51	9	17	98	98	0	0.030	0.043	0.044	0.058	4.033	0.040	0.728	120	367	100	1968	4624	-5.067	57	1911	192	4432	44893	537821	4.700	492.333	0	0	0
2	19	2	"yjbA"	"STM4226"	9630	42510	110	364	558	473	84	183	183	186	42	22	63	56	0	769	2112	2986	141	50	50	54	22	40	91	83	0	0.252	0.182	0.230	0.273	3.693	0.141	0.714	80	342	100	900	2437	-1.990	181	719	375	2062	44621	168924	8.857	93.545	0	0	0
2	20	2	"asd"	"STM3539"	9800	42510	110	1189	2520	3369	133	188	188	203	224	110	61	55	0	639	1674	2286	136	52	52	62	105	169	58	55	0	1.705	1.438	1.753	2.021	3.530	1.586	0.721	80	368	100	1588	3954	0.770	1001	587	2332	1622	201560	133896	10.344	15.352	0	0	0
2	21	2	"stpA"	"STM2799"	9970	42510	90	6830	7777	5897	75	196	196	268	577	215	88	82	0	781	819	585	71	53	53	69	116	168	86	76	0	9.113	9.897	9.002	9.406	2.389	11.237	0.763	52	323	100	7362	8347	3.188	6634	728	7581	766	404408	42600	13.014	6.466	0	0	0
2	22	2	"leuB"	"STM0112"	10180	42500	100	283	557	684	122	187	187	215	320	148	33	16	0	367	1058	1940	183	53	53	75	136	181	55	51	0	0.306	0.368	0.585	0.784	3.845	0.414	0.681	80	408	100	410	1375	-1.710	96	314	370	1005	44537	84623	1.069	7.228	0	0	0
2	23	2	"prgJ"	"STM2872"	10360	42500	60	1288	1577	988	62	189	189	246	290	117	87	78	0	2896	3172	2161	68	54	54	191	674	352	87	81	0	0.387	0.445	0.470	0.457	1.837	0.439	0.918	32	157	100	3941	4506	-1.371	1099	2842	1388	3118	50454	101517	4.590	4.423	0	0	0
2	24	2	"smvA"	"STM1574"	10520	42530	120	284	979	1382	141	183	183	190	68	35	57	45	0	211	1697	2904	171	51	51	63	110	174	53	49	0	0.631	0.484	0.723	0.895	4.955	0.413	0.619	120	542	100	261	2442	-0.664	101	160	796	1646	117446	203589	11.603	14.855	0	0	0
2	1	3	"hupB"	"STM0451"	6430	42680	120	1250	2538	3525	138	196	196	199	39	19	90	85	0	184	307	360	117	53	53	55	15	27	77	68	0	8.046	9.220	9.165	8.692	2.340	10.713	0.803	120	510	100	1185	2596	3.008	1054	131	2342	254	304597	36802	59.974	16.800	0	0	0
2	2	3	"hisM"	"STM2352"	6610	42670	130	403	1646	2033	123	196	196	200	42	21	69	59	0	696	3715	5046	135	53	53	55	18	32	78	70	0	0.322	0.396	0.425	0.524	3.076	0.396	0.929	120	413	100	850	5112	-1.635	207	643	1450	3662	197560	445824	34.429	203.333	0	0	0
2	3	3	"rimM"	"STM2675"	6780	42680	120	7063	19802	22909	115	200	200	253	627	247	65	60	5	165	493	599	121	53	53	76	237	311	43	34	0	61.277	44.550	43.399	38.745	2.837	43.703	0.826	120	450	100	6975	20042	5.937	6863	112	19602	440	2376286	59160	31.179	1.759	0	0	0
2	4	3	"fruR"	"STM0118"	6960	42670	100	455	1041	1019	97	198	198	216	152	70	53	47	0	590	1557	1761	113	53	53	81	244	301	56	51	0	0.479	0.561	0.577	0.695	2.585	0.585	0.889	80	362	100	794	2347	-1.063	257	537	843	1504	83311	124549	5.428	6.049	0	0	0
2	5	3	"asrA"	"STM2548"	7140	42680	130	272	369	266	72	194	194	206	122	59	41	25	0	1334	3483	4325	124	52	52	73	211	289	74	68	0	0.061	0.051	0.056	0.076	4.591	0.041	0.481	120	464	100	1360	3606	-4.039	78	1282	175	3431	44260	417983	1.336	16.161	0	0	0
2	6	3	"entD"	"STM0584"	7320	42680	120	708	2092	2317	110	191	191	193	39	20	75	65	0	1316	3517	4163	118	52	52	53	8	15	95	87	0	0.409	0.549	0.596	0.634	2.352	0.539	0.904	120	438	100	1781	5366	-1.290	517	1264	1901	3465	251022	421998	48.692	433.000	0	0	0
2	7	3	"cbiL"	"STM2024"	7500	42680	130	308	398	302	75	193	193	195	42	21	69	55	0	935	1845	2107	114	52	52	53	8	15	99	97	0	0.130	0.114	0.111	0.114	2.835	0.120	0.703	120	467	100	998	1998	-2.941	115	883	205	1793	47702	221366	4.833	224.000	0	0	0
2	8	3	"cbiO"	"STM2020"	7680	42680	120	288	913	3741	409	190	190	194	44	22	64	50	0	555	1717	5275	307	51	51	52	7	13	97	97	0	0.194	0.434	0.245	0.251	3.425	0.677	0.871	120	433	100	602	2389	-2.363	98	504	723	1666	109587	205998	16.341	237.857	0	0	0
2	9	3	"umuC"	"STM1997"	7860	42690	130	246	337	245	72	191	191	200	128	64	38	19	0	576	2168	3117	143	51	51	61	192	314	57	53	0	0.105	0.069	0.095	0.153	5.500	0.062	0.646	120	436	100	580	2263	-3.255	55	525	146	2117	40450	260153	1.070	10.974	0	0	0
2	10	3	"uhpC"	"STM3788"	8040	42690	130	455	1528	2695	176	195	195	204	130	63	63	49	0	653	2165	3140	145	52	52	66	196	296	68	57	0	0.433	0.631	0.545	0.564	2.774	0.784	0.804	120	425	100	861	3446	-1.209	260	601	1333	2113	183320	259782	10.185	10.709	0	0	0
2	11	3	"trpB"	"STM1726"	8210	42690	120	798	1409	1420	100	204	204	215	74	34	82	73	0	1621	3221	3713	115	53	53	56	13	23	95	92	0	0.379	0.380	0.388	0.388	2.251	0.365	0.895	120	401	100	2162	4373	-1.400	594	1568	1205	3168	169034	386490	16.135	243.462	0	0	0
2	12	3	"rpsL"	"STM3448"	8390	42690	120	10429	16134	17012	105	205	205	216	76	35	98	95	3	213	433	643	148	52	52	57	28	49	76	66	0	63.503	41.808	48.583	49.935	2.086	40.374	0.553	120	387	100	10385	16310	5.989	10224	161	15929	381	1936062	51931	209.447	13.429	0	0	0
2	13	3	"phnR"	"STM0430"	8560	42690	130	326	630	687	109	193	193	198	46	23	68	56	0	699	1985	2870	144	52	52	57	28	49	85	79	0	0.206	0.226	0.235	0.254	2.796	0.213	0.816	120	427	100	780	2370	-2.282	133	647	437	1933	75590	238221	9.391	68.857	0	0	0
2	14	3	""	"STM4157"	8750	42690	120	349	690	897	130	193	193	195	38	19	70	62	0	1108	3108	4997	160	51	51	54	16	29	94	90	0	0.148	0.163	0.166	0.188	2.951	0.159	0.813	120	411	100	1213	3554	-2.760	156	1057	497	3057	82857	372955	13.026	190.875	0	0	0
2	15	3	""	"STM0345"	8920	42690	130	285	447	397	88	187	187	191	38	19	66	56	0	602	1223	1596	130	50	50	51	9	17	92	90	0	0.178	0.222	0.201	0.226	3.113	0.213	0.768	120	416	100	650	1433	-2.494	98	552	260	1173	53600	146799	6.737	130.222	0	0	0
2	16	3	""	"STM2453"	9100	42700	130	461	631	497	78	185	185	190	41	21	84	74	0	2060	3143	3270	104	50	50	51	10	19	100	100	0	0.137	0.144	0.145	0.147	1.807	0.139	0.861	120	443	100	2286	3539	-2.864	276	2010	446	3093	75725	377198	10.756	309.200	0	0	0
2	17	3	"ychA"	"STM1773"	9280	42690	130	1934	3973	5933	149	187	187	189	39	20	98	94	0	940	1864	2669	143	50	50	51	10	19	99	95	0	1.963	2.087	1.953	2.068	2.341	2.328	0.825	120	441	100	2637	5600	0.973	1747	890	3786	1814	476764	223662	97.026	181.300	0	0	0
2	18	3	"orf408"	"STM1382"	9460	42690	130	214	249	110	44	184	184	185	39	21	44	29	0	1550	2941	4056	137	50	50	51	12	23	100	98	0	0.020	0.022	0.031	0.033	3.340	0.022	0.564	120	412	100	1530	2956	-5.644	30	1500	65	2891	29821	352961	1.641	240.833	0	0	0
2	19	3	"traR"	"PSLT085"	9630	42690	120	217	223	63	28	181	181	184	42	22	40	20	0	438	780	915	117	50	50	54	22	40	90	88	0	0.093	0.058	0.089	0.107	4.622	0.045	0.327	120	417	100	424	772	-3.430	36	388	42	730	26729	93613	0.929	33.000	0	0	0
2	20	3	""	"Not LT2a85"	9810	42690	130	248	341	245	71	183	183	196	192	97	25	15	0	828	2299	3421	148	51	51	58	90	155	89	80	0	0.084	0.070	0.083	0.085	2.410	0.062	0.706	120	512	100	842	2406	-3.579	65	777	158	2248	40975	275899	0.755	24.900	0	0	0
2	21	3	"trbC"	"PSLT094"	9990	42700	130	323	459	307	66	185	185	221	413	186	29	8	0	1995	4224	4520	107	52	52	61	90	147	99	92	0	0.071	0.066	0.069	0.072	1.999	0.060	0.253	120	524	100	2081	4446	-3.816	138	1943	274	4172	55129	506820	0.576	46.256	0	0	0
2	22	3	"traQ"	"PSLT098"	10170	42710	130	214	232	79	34	182	182	195	95	48	23	8	0	451	1000	1626	162	52	52	66	95	143	76	64	0	0.080	0.053	0.085	0.089	3.263	0.034	0.235	120	458	100	431	998	-3.640	32	399	50	948	27843	120042	0.389	9.832	0	0	0
2	23	3	"traS"	"PSLT102"	10340	42700	140	838	1976	2605	131	182	182	207	174	84	80	67	0	1247	3513	4868	138	52	52	97	373	384	81	60	0	0.549	0.518	0.539	0.546	2.152	0.517	0.916	156	530	100	1851	5255	-0.865	656	1195	1794	3461	308212	548054	10.167	9.158	0	0	0
2	24	3	""	"PSLT107"	10520	42710	130	588	768	786	102	180	180	185	43	23	85	76	0	674	944	1067	113	50	50	53	14	26	92	90	0	0.654	0.658	0.665	0.661	2.140	0.678	0.877	120	560	100	1032	1482	-0.613	408	624	588	894	92198	113266	13.558	63.643	0	0	0
2	1	4	""	"STM2736"	6420	42860	120	226	251	114	45	196	196	200	41	20	44	25	0	329	853	1624	190	54	54	55	9	16	90	81	0	0.109	0.069	0.116	0.182	5.262	0.059	0.557	120	529	100	305	854	-3.196	30	275	55	799	30152	102377	1.244	88.667	0	0	0
2	2	4	""	"STM2712"	6600	42860	120	280	507	541	106	195	195	199	41	20	67	50	0	704	2026	3206	158	54	54	57	21	36	92	86	0	0.131	0.158	0.166	0.191	3.612	0.148	0.759	120	430	100	735	2284	-2.935	85	650	312	1972	60801	243161	7.512	93.762	0	0	0
2	3	4	""	"STM1612"	6780	42860	130	494	674	543	80	199	199	200	39	19	94	90	0	3261	5331	5517	103	53	53	56	15	26	100	100	0	0.092	0.090	0.089	0.084	2.092	0.087	0.800	120	457	100	3503	5753	-3.443	295	3208	475	5278	80897	639748	12.154	351.667	0	0	0
2	4	4	""	"STM1607"	6960	42860	120	1467	2773	3182	114	202	202	214	123	57	90	84	0	1380	2353	2800	118	53	53	73	215	294	85	78	0	0.953	1.118	1.127	1.096	2.334	1.132	0.837	120	444	100	2592	4871	-0.069	1265	1327	2571	2300	332747	282366	20.805	10.605	0	0	0
2	5	4	"ycjI"	"STM1680"	7130	42860	130	486	1179	1819	154	199	199	211	122	57	69	51	0	641	2009	3754	186	52	52	71	210	295	75	63	0	0.487	0.501	0.520	0.521	2.593	0.470	0.869	120	467	100	876	2937	-1.037	287	589	980	1957	141446	241025	7.934	9.229	0	0	0
2	6	4	""	"STM1676"	7320	42860	130	795	1260	1544	122	196	196	199	42	21	95	90	0	1888	3157	4537	143	52	52	53	8	15	100	100	0	0.326	0.343	0.335	0.327	1.845	0.328	0.905	120	481	100	2435	4169	-1.616	599	1836	1064	3105	151162	378801	25.262	388.000	0	0	0
2	7	4	"frr"	"STM0219"	7500	42870	130	2849	7953	12448	156	194	194	195	42	21	98	95	0	265	847	1224	144	52	52	53	8	15	89	84	0	12.465	9.760	10.122	10.701	2.682	11.133	0.798	120	478	100	2868	8554	3.640	2655	213	7759	795	954357	101664	184.714	99.250	0	0	0
2	8	4	"mesJ"	"STM0236"	7680	42870	120	1918	2161	1277	59	188	188	193	50	25	98	96	0	2211	2522	1502	59	50	50	51	8	15	100	99	0	0.801	0.798	0.794	0.814	1.552	0.798	0.843	120	425	100	3891	4445	-0.321	1730	2161	1973	2472	259349	302586	39.360	308.875	0	0	0
2	9	4	"pfs"	"STM0207"	7850	42860	130	845	2043	2506	122	192	192	197	49	24	92	89	0	629	1063	1255	118	52	52	53	11	20	97	95	0	1.132	1.831	1.913	1.689	2.417	2.129	0.822	120	436	100	1230	2862	0.179	653	577	1851	1011	245195	127606	37.673	91.818	0	0	0
2	10	4	"yeeA"	"STM2060"	8030	42860	120	415	633	563	88	193	193	196	42	21	85	78	0	937	1517	1846	121	53	53	57	24	42	98	95	0	0.251	0.301	0.320	0.281	2.614	0.278	0.816	120	425	100	1106	1904	-1.993	222	884	440	1464	75903	182037	10.405	60.833	0	0	0
2	11	4	"vsr"	"STM1991"	8210	42870	130	402	618	609	98	192	192	195	46	23	79	64	0	721	1482	2060	139	53	53	57	25	43	95	89	0	0.314	0.298	0.315	0.331	2.555	0.276	0.863	120	450	100	878	1855	-1.669	210	668	426	1429	74116	177881	9.196	57.000	0	0	0
2	12	4	"fixB"	"STM0076"	8390	42860	130	217	328	562	171	198	198	200	48	24	32	20	0	622	1493	2228	149	53	53	57	19	33	97	95	0	0.033	0.090	0.053	0.059	4.059	0.156	0.470	120	454	100	588	1570	-4.904	19	569	130	1440	39385	179103	2.667	75.579	0	0	0
2	13	4	""	"STM4192"	8570	42870	130	1221	3070	5281	172	200	200	221	172	77	87	76	0	1338	3306	5681	171	52	52	55	17	30	100	99	0	0.794	0.882	0.908	0.846	2.044	0.915	0.877	120	444	100	2307	6124	-0.333	1021	1286	2870	3254	368419	396776	16.564	191.235	0	0	0
2	14	4	"dgkA"	"STM4236"	8740	42870	130	605	996	1063	106	195	195	217	170	78	73	55	0	649	1059	1202	113	51	51	52	9	17	98	97	0	0.686	0.795	0.838	0.756	2.168	0.855	0.772	120	449	100	1008	1809	-0.545	410	598	801	1008	119548	127026	4.582	111.889	0	0	0
2	15	4	"tyrB"	"STM4248"	8920	42870	120	1931	3692	4313	116	189	189	193	42	21	100	98	0	2910	5373	6258	116	50	50	51	9	17	100	100	0	0.609	0.658	0.644	0.607	1.783	0.658	0.825	120	433	100	4602	8826	-0.715	1742	2860	3503	5323	443061	644813	83.310	591.333	0	0	0
2	16	4	"lysC"	"STM4220"	9100	42880	130	1222	1605	1357	84	186	186	189	42	22	99	97	0	1755	2112	2052	97	50	50	51	10	19	100	99	0	0.608	0.688	0.683	0.680	1.695	0.627	0.821	120	461	100	2741	3481	-0.719	1036	1705	1419	2062	192581	253446	33.714	206.100	0	0	0
2	17	4	"glk"	"STM2403"	9280	42880	130	767	900	563	62	187	187	190	42	22	96	95	0	1870	2333	1921	82	49	49	51	10	19	100	100	0	0.319	0.312	0.302	0.304	1.668	0.280	0.817	120	463	100	2401	2997	-1.651	580	1821	713	2284	108014	279951	16.905	228.200	0	0	0
2	18	4	"yfcB"	"STM2385"	9460	42870	130	1578	3837	5568	145	185	185	189	42	22	95	93	0	795	1681	2405	143	50	50	51	11	21	99	95	0	1.870	2.239	2.183	2.146	2.193	2.485	0.841	120	436	100	2138	5283	0.903	1393	745	3652	1631	460461	201691	86.857	148.182	0	0	0
2	19	4	"ybdA"	"STM0593"	9630	42870	130	3698	6940	8656	124	183	183	188	49	26	98	95	0	2092	3938	4776	121	50	50	52	16	30	97	96	0	1.721	1.738	1.691	1.642	2.185	1.859	0.833	120	426	100	5557	10645	0.784	3515	2042	6757	3888	832810	472590	137.796	242.875	0	0	0
2	20	4	"ybaM"	"STM0480"	9800	42880	120	258	368	292	79	184	184	188	49	26	58	43	0	299	647	859	132	50	50	52	14	26	95	87	0	0.297	0.308	0.369	0.357	3.126	0.302	0.762	120	438	100	323	781	-1.751	74	249	184	597	44161	77653	3.673	42.500	0	0	0
2	21	4	"ybbO"	"STM0505"	9990	42880	130	1036	2480	3683	148	182	182	186	37	19	99	97	0	1168	3490	5549	158	50	50	51	8	15	100	100	0	0.764	0.668	0.658	0.675	1.810	0.648	0.858	120	447	100	1972	5738	-0.389	854	1118	2298	3440	297634	418836	62.000	429.875	0	0	0
2	22	4	"purK"	"STM0533"	10160	42880	130	1248	2597	3848	148	183	183	192	78	40	95	89	0	1292	2478	3760	151	50	50	55	49	89	98	94	0	0.857	0.994	1.041	0.972	2.046	1.026	0.877	120	406	100	2307	4842	-0.222	1065	1242	2414	2428	311583	297315	30.833	49.449	0	0	0
2	23	4	"rfbI"	"STM0559"	10340	42880	120	225	363	790	217	182	182	194	90	46	28	14	0	743	1537	2581	167	50	50	56	50	89	90	88	0	0.062	0.122	0.075	0.083	3.044	0.155	0.273	120	399	100	736	1668	-4.010	43	693	181	1487	43610	184406	1.878	29.620	0	0	0
2	24	4	"ybdK"	"STM0583"	10520	42890	130	1222	1521	1061	69	183	183	188	55	29	100	100	0	5458	7262	6052	83	50	50	53	14	26	100	100	0	0.192	0.186	0.191	0.190	1.427	0.166	0.843	120	564	100	6447	8550	-2.380	1039	5408	1338	7212	182518	871454	24.236	514.929	0	0	0
2	1	5	"yoaH"	"STM1823"	6430	43040	120	470	717	693	96	194	194	197	41	20	94	91	0	376	621	682	109	54	54	55	10	18	100	100	0	0.857	0.922	0.875	0.799	2.105	0.988	0.878	120	494	100	598	1090	-0.222	276	322	523	567	86074	74553	12.683	56.600	0	0	0
2	2	5	"emtA"	"STM1799"	6600	43040	120	1073	1582	1777	112	197	197	200	42	21	100	93	0	918	1666	2056	123	55	55	60	21	35	99	98	0	1.015	0.860	0.908	0.896	1.964	0.857	0.781	120	392	100	1739	2996	0.022	876	863	1385	1611	189862	199945	32.905	76.476	0	0	0
2	3	5	"narH"	"STM1763"	6780	43040	120	305	343	143	41	201	201	202	41	20	78	57	0	1422	2244	2059	91	55	55	59	21	35	100	100	0	0.076	0.065	0.073	0.066	2.229	0.060	0.707	120	419	100	1471	2331	-3.716	104	1367	142	2189	41215	269273	3.439	104.048	0	0	0
2	4	5	"ychE"	"STM1748"	6960	43040	120	762	1108	878	79	202	202	206	42	20	99	95	0	2486	4077	3836	94	53	53	55	11	20	100	100	0	0.230	0.225	0.230	0.224	1.537	0.215	0.885	120	419	100	2993	4930	-2.119	560	2433	906	4024	132905	489188	21.476	365.636	0	0	0
2	5	5	"yoaB"	"STM1822"	7140	43040	130	2062	3177	3201	100	201	201	205	45	21	100	100	0	671	1202	1161	96	53	53	54	8	14	100	100	0	3.011	2.590	2.710	2.640	1.608	2.854	0.879	120	450	100	2479	4125	1.590	1861	618	2976	1149	381213	144269	66.044	143.500	0	0	0
2	6	5	"dsbB"	"STM1807"	7320	43050	130	2527	2970	1958	65	196	196	198	45	22	100	100	0	1297	1450	853	58	52	52	53	8	15	99	99	0	1.872	1.984	1.936	2.003	1.454	2.149	0.890	120	420	100	3576	4172	0.905	2331	1245	2774	1398	356363	173965	61.600	174.625	0	0	0
2	7	5	""	"STM4010"	7490	43050	120	364	493	367	74	195	195	195	44	22	75	62	0	2112	3443	4015	116	51	51	52	8	15	100	99	0	0.082	0.088	0.085	0.080	2.230	0.086	0.882	120	395	100	2230	3690	-3.608	169	2061	298	3392	59215	413107	6.773	423.875	0	0	0
2	8	5	"mobB"	"STM3993"	7680	43050	130	283	770	1128	146	196	196	198	51	25	59	48	0	553	2401	4579	190	50	50	51	8	15	91	80	0	0.173	0.244	0.253	0.376	3.680	0.233	0.887	120	418	100	590	2925	-2.531	87	503	574	2351	92419	288065	11.216	293.750	0	0	0
2	9	5	"yiiR"	"STM4083"	7850	43050	120	420	792	891	112	196	196	199	51	25	78	70	0	929	2052	2927	142	52	52	53	11	20	99	96	0	0.255	0.298	0.339	0.310	2.319	0.289	0.892	120	396	100	1101	2596	-1.969	224	877	596	2000	94986	246228	11.627	181.727	0	0	0
2	10	5	""	"STM4067"	8030	43060	130	467	1366	2364	173	194	194	200	84	42	69	59	0	659	2638	5186	196	52	52	56	24	42	84	78	0	0.450	0.453	0.452	0.516	2.471	0.439	0.891	120	421	100	880	3758	-1.153	273	607	1172	2586	163975	316609	13.881	107.583	0	0	0
2	11	5	"yiiM"	"STM4056"	8200	43050	120	331	784	1035	132	190	190	196	89	45	65	46	0	444	1839	3162	171	52	52	56	26	46	95	88	0	0.360	0.332	0.346	0.381	2.739	0.309	0.837	120	384	100	533	2381	-1.475	141	392	594	1787	94109	220712	6.607	68.577	0	0	0
2	12	5	"yiiG"	"STM4040"	8380	43060	130	220	273	160	58	199	199	204	65	31	27	17	0	956	2583	4571	176	54	54	58	18	31	92	81	0	0.023	0.029	0.040	0.066	6.445	0.026	0.423	120	446	100	923	2603	-5.425	21	902	74	2529	32762	309975	1.062	140.278	0	0	0
2	13	5	"yhdN"	"STM3413"	8560	43050	130	495	854	922	107	207	207	232	180	77	62	45	0	863	1624	2305	141	53	53	56	16	28	96	89	0	0.356	0.412	0.454	0.437	2.127	0.421	0.460	120	451	100	1098	2218	-1.492	288	810	647	1571	102436	194837	3.456	98.000	0	0	0
2	14	5	"secY"	"STM3420"	8740	43060	120	15801	25510	22509	88	196	196	222	182	81	100	100	12	324	608	836	137	50	50	52	9	17	99	99	0	56.953	45.366	62.885	58.163	1.721	43.699	0.574	120	401	100	15879	25872	5.832	15605	274	25314	558	3061158	73006	138.945	61.778	0	0	0
2	15	5	"rplE"	"STM3428"	8910	43060	120	6883	14575	18689	128	191	191	199	113	56	94	84	5	119	242	338	139	51	51	52	9	17	77	64	0	98.412	75.309	84.451	75.696	2.659	72.676	0.686	120	400	100	6760	14575	6.621	6692	68	14384	191	1748961	29094	127.221	21.111	0	0	0
2	16	5	"rpmC"	"STM3432"	9090	43060	120	3790	9120	13113	143	185	185	193	112	58	95	90	1	79	116	106	91	49	49	50	7	14	79	70	0	120.167	133.358	116.724	116.017	2.152	136.333	0.837	120	400	100	3635	9002	6.909	3605	30	8935	67	1094443	13877	79.705	9.429	0	0	0
2	17	5	"rpsS"	"STM3436"	9270	43060	120	4597	8131	11689	143	185	185	186	42	22	100	100	1	99	161	204	126	49	49	49	7	14	87	80	0	88.240	70.946	79.437	83.239	2.067	65.507	0.855	120	390	100	4462	8058	6.463	4412	50	7946	112	975693	19343	189.167	16.000	0	0	0
2	18	5	"rpsJ"	"STM3441"	9450	43050	130	1413	5989	9667	161	185	185	189	42	22	90	86	0	79	183	265	144	49	49	50	8	16	71	57	0	40.933	43.313	40.354	36.584	2.735	46.642	0.766	120	435	100	1258	5938	5.355	1228	30	5804	134	718675	21912	138.095	16.625	0	0	0
2	19	5	""	"STM4463"	9630	43060	120	230	327	337	103	183	183	188	48	25	49	33	0	432	1217	2118	174	50	50	51	14	27	89	81	0	0.123	0.123	0.134	0.153	3.310	0.141	0.818	120	409	100	429	1311	-3.023	47	382	144	1167	39257	146069	2.896	83.286	0	0	0
2	20	5	"pepA"	"STM4477"	9800	43060	120	2150	6656	10686	160	186	186	190	51	26	91	84	0	526	1912	3195	167	51	51	53	16	30	85	80	0	4.135	3.477	3.680	3.782	2.317	3.510	0.909	120	406	100	2439	8331	2.048	1964	475	6470	1861	798751	229456	126.784	116.188	0	0	0
2	21	5	"iadA"	"STM4512"	9980	43060	120	612	1856	2784	150	186	186	190	40	21	91	80	0	1025	2990	4977	166	50	50	52	10	19	95	92	0	0.437	0.568	0.665	0.648	2.445	0.541	0.895	120	424	100	1401	4610	-1.195	426	975	1670	2940	222741	358805	41.650	293.800	0	0	0
2	22	5	""	"STM4551"	10160	43060	120	441	1337	2153	161	185	185	189	37	19	78	68	0	985	4666	8407	180	50	50	51	9	17	96	91	0	0.274	0.250	0.276	0.286	2.628	0.249	0.947	120	419	100	1191	5768	-1.869	256	935	1152	4616	160496	559932	31.027	512.778	0	0	0
2	23	5	"yjjK"	"STM4581"	10340	43070	120	6004	12381	15378	124	185	185	192	56	29	100	100	1	1620	2546	3068	120	51	51	52	11	21	100	100	0	3.709	4.888	4.691	4.631	1.729	5.132	0.940	120	409	100	7388	14691	1.891	5819	1569	12196	2495	1485699	305561	217.661	226.727	0	0	0
2	24	5	"gltS"	"STM3746"	10510	43060	130	1094	5238	9707	185	182	182	189	54	28	90	83	0	858	2911	5166	177	51	51	54	21	38	88	79	0	1.130	1.768	2.034	2.075	2.657	1.883	0.916	120	576	100	1719	7916	0.176	912	807	5056	2860	628519	349365	93.500	136.048	0	0	0
2	1	6	"yhhY"	"STM3546"	6420	43220	120	301	398	276	69	201	201	245	768	313	5	0	0	961	1893	2490	131	57	57	63	52	82	90	87	0	0.111	0.107	0.117	0.136	3.148	0.100	0.810	120	534	100	1004	2033	-3.176	100	904	197	1836	47735	227152	0.199	35.192	0	0	0
2	2	6	""	"STM0951"	6600	43210	130	271	408	334	81	198	198	200	41	20	58	49	0	1100	3003	4397	146	55	55	59	18	30	98	94	0	0.070	0.071	0.070	0.079	2.821	0.069	0.842	120	443	100	1118	3158	-3.839	73	1045	210	2948	49003	360312	5.073	163.556	0	0	0
2	3	6	"nanK"	"STM3336"	6780	43220	120	318	803	2941	366	202	202	202	41	20	75	57	0	1194	2908	4854	166	53	53	57	18	31	96	91	0	0.102	0.211	0.108	0.131	3.268	0.311	0.189	120	419	100	1257	3456	-3.298	116	1141	601	2855	96315	348994	14.659	158.389	0	0	0
2	4	6	"yrbC"	"STM3310"	6960	43220	120	2745	4115	4193	101	203	203	207	46	22	100	100	0	1344	1966	1985	100	53	53	58	53	91	98	95	0	1.969	2.045	2.054	2.168	1.864	2.190	0.856	120	424	100	3833	5825	0.977	2542	1291	3912	1913	493843	235878	84.957	36.000	0	0	0
2	5	6	"greA"	"STM3299"	7140	43220	120	4018	5642	5321	94	201	201	204	43	21	100	100	0	1217	1538	1379	89	54	54	55	10	18	100	100	0	3.282	3.666	3.538	3.444	1.734	3.998	0.890	120	417	100	4980	6925	1.715	3817	1163	5441	1484	677058	184557	126.465	148.300	0	0	0
2	6	6	"rpsO"	"STM3283"	7320	43220	120	4001	9214	12246	132	198	198	200	45	22	98	98	1	170	371	534	143	53	53	54	8	14	95	90	0	32.504	28.352	29.382	30.156	1.919	26.331	0.838	120	376	100	3920	9334	5.023	3803	117	9016	318	1105704	44479	200.311	39.625	0	0	0
2	7	6	"yghB"	"STM3162"	7490	43220	130	494	1368	2411	176	195	195	197	43	21	87	79	0	824	2166	3951	182	53	53	53	8	15	100	100	0	0.388	0.555	0.480	0.473	2.662	0.584	0.891	120	401	100	1070	3286	-1.367	299	771	1173	2113	164169	259948	27.233	264.125	0	0	0
2	8	6	""	"STM3136"	7670	43220	120	371	654	718	109	197	197	198	41	20	82	70	0	1623	3035	4417	145	51	51	52	7	13	99	98	0	0.111	0.153	0.157	0.164	2.732	0.153	0.901	120	398	100	1746	3441	-3.175	174	1572	457	2984	78491	364183	11.122	426.143	0	0	0
2	9	6	"yggV"	"STM3103"	7850	43220	120	712	2142	4034	188	194	194	197	43	21	82	80	0	380	1038	1991	191	51	51	52	9	17	90	83	0	1.574	1.974	2.024	1.915	2.442	2.081	0.934	120	382	100	847	2935	0.655	518	329	1948	987	257061	124586	45.233	109.556	0	0	0
2	10	6	"sprT"	"STM3092"	8030	43220	120	408	599	512	85	195	195	203	90	44	65	54	0	756	1396	1697	121	52	52	54	13	24	97	90	0	0.303	0.301	0.338	0.332	2.351	0.273	0.784	120	388	100	917	1748	-1.725	213	704	404	1344	71898	167507	4.400	103.231	0	0	0
2	11	6	""	"STM3072"	8210	43220	120	276	453	530	116	195	195	204	92	45	45	30	0	923	2934	5042	171	52	52	55	16	29	95	89	0	0.093	0.090	0.093	0.109	3.193	0.075	0.525	120	361	100	952	3140	-3.427	81	871	258	2882	54341	352021	2.707	179.938	0	0	0
2	12	6	"ygfE"	"STM3060"	8380	43230	120	1761	4257	7908	185	200	200	208	71	34	90	85	0	334	771	1384	179	53	53	57	17	29	87	80	0	5.555	5.650	6.047	5.743	2.291	5.991	0.895	120	366	100	1842	4775	2.474	1561	281	4057	718	510848	92557	57.028	42.000	0	0	0
2	13	6	"ansA"	"STM1294"	8560	43230	130	1020	3197	4602	143	199	199	213	82	38	85	75	0	494	1902	3053	160	53	53	58	19	32	92	83	0	1.862	1.621	1.823	1.838	2.365	1.538	0.855	120	396	100	1262	4847	0.897	821	441	2998	1849	383695	228204	36.390	97.053	0	0	0
2	14	6	"pfkB"	"STM1326"	8740	43230	120	681	1402	2230	159	191	191	199	62	31	85	71	0	473	1019	1531	150	51	51	54	14	25	95	90	0	1.161	1.251	1.250	1.151	2.121	1.447	0.870	120	371	100	912	2179	0.216	490	422	1211	968	168183	122327	19.403	68.929	0	0	0
2	15	6	"ydiK"	"STM1364"	8920	43230	120	866	2618	4031	153	189	189	197	114	57	79	71	0	1225	4703	7947	168	50	50	52	10	19	99	95	0	0.576	0.522	0.545	0.543	2.184	0.492	0.890	120	379	100	1852	7082	-0.795	677	1175	2429	4653	314132	564386	21.237	465.100	0	0	0
2	16	6	"cfa"	"STM1427"	9100	43230	120	1006	2362	4120	174	185	185	195	113	57	76	68	0	563	1333	2440	183	49	49	63	135	214	71	60	0	1.597	1.695	2.018	1.784	2.619	1.761	0.859	120	396	100	1335	3461	0.676	821	514	2177	1284	283431	159949	19.177	9.407	0	0	0
2	17	6	"ydhM"	"STM1437"	9280	43230	130	508	1028	1438	139	184	184	186	41	22	92	89	0	1180	2499	3582	143	49	49	50	7	14	99	97	0	0.286	0.344	0.319	0.336	2.168	0.346	0.728	120	402	100	1455	3294	-1.804	324	1131	844	2450	123409	299832	20.537	349.857	0	0	0
2	18	6	"nth"	"STM1453"	9450	43230	130	826	2681	4175	155	186	186	189	39	20	87	81	0	683	1740	2687	154	49	49	51	8	15	93	90	0	1.009	1.475	1.478	1.433	2.567	1.585	0.858	120	412	100	1274	4186	0.014	640	634	2495	1691	321704	208750	63.897	211.125	0	0	0
2	19	6	"ugpA"	"STM3556"	9630	43240	130	274	577	984	170	185	185	189	39	20	61	51	0	943	3478	7261	208	50	50	51	9	17	99	95	0	0.100	0.114	0.108	0.101	2.875	0.117	0.777	120	395	100	982	3820	-3.327	89	893	392	3428	69241	417327	9.949	380.778	0	0	0
2	20	6	"ftsY"	"STM3571"	9800	43240	120	2335	6081	9152	150	188	188	192	44	22	100	99	0	1266	3237	5082	156	52	52	54	14	25	100	99	0	1.769	1.850	2.010	1.894	2.005	1.867	0.886	120	377	100	3361	9078	0.823	2147	1214	5893	3185	729754	388455	133.841	227.357	0	0	0
2	21	6	"zntA"	"STM3576"	9980	43240	120	6777	8859	7751	87	187	187	192	43	22	100	100	0	6178	8621	7419	86	51	51	54	13	24	100	100	0	1.076	1.012	0.998	0.989	1.453	1.028	0.884	120	398	100	12717	17242	0.105	6590	6127	8672	8570	1063097	1034575	201.558	659.000	0	0	0
2	22	6	"yhhT"	"STM3582"	10160	43240	120	342	523	506	96	184	184	188	40	21	83	69	0	2651	5548	7573	136	50	50	51	9	17	100	100	0	0.061	0.062	0.055	0.057	2.108	0.061	0.872	120	393	100	2759	5837	-4.041	158	2601	339	5498	62756	665818	8.375	610.778	0	0	0
2	23	6	"yhiN"	"STM3588"	10340	43240	120	2235	3433	3675	107	186	186	188	41	21	99	99	0	2648	4199	4522	107	51	51	53	10	18	100	100	0	0.789	0.783	0.801	0.755	1.598	0.792	0.901	120	380	100	4646	7395	-0.342	2049	2597	3247	4148	411932	503921	79.146	414.600	0	0	0
2	24	6	""	"STM3598"	10510	43250	110	249	358	298	83	181	181	185	39	21	62	45	0	344	556	724	130	51	51	54	25	46	88	83	0	0.232	0.350	0.340	0.360	3.144	0.367	0.786	80	431	100	361	682	-2.107	68	293	177	505	28670	44456	4.436	20.080	0	0	0
2	1	7	""	"STM3799"	6420	43390	110	1266	1591	1369	86	201	201	207	49	23	100	98	0	2961	4283	4222	98	59	59	65	40	61	100	100	0	0.367	0.329	0.320	0.324	1.593	0.302	0.927	80	483	100	3967	5614	-1.446	1065	2902	1390	4224	127254	342641	28.245	105.450	0	0	0
2	2	7	"yidE"	"STM3807"	6600	43400	120	455	880	1089	123	197	197	218	251	115	50	33	0	1587	2749	3370	122	56	56	64	50	78	96	93	0	0.169	0.254	0.233	0.240	2.641	0.262	0.645	120	488	100	1789	3376	-2.569	258	1531	683	2693	105559	329885	2.637	53.700	0	0	0
2	3	7	"yidR"	"STM3811"	6780	43400	120	429	709	673	94	200	200	211	174	82	60	40	0	810	1298	1446	111	54	54	58	34	58	95	90	0	0.303	0.409	0.387	0.335	2.496	0.395	0.675	120	418	100	985	1753	-1.723	229	756	509	1244	85039	155717	2.862	36.471	0	0	0
2	4	7	"torD"	"STM3821"	6950	43400	120	234	270	119	44	201	201	202	46	22	42	25	0	790	2120	3036	143	54	54	59	54	91	85	79	0	0.045	0.033	0.049	0.052	3.768	0.032	0.550	120	428	100	769	2135	-4.479	33	736	69	2066	32382	254410	1.478	38.167	0	0	0
2	5	7	"dgoT"	"STM3827"	7140	43400	120	269	301	137	45	199	199	201	46	22	60	38	0	1719	2508	2528	100	54	54	59	53	89	96	91	0	0.042	0.042	0.049	0.053	3.306	0.041	0.542	120	430	100	1735	2556	-4.572	70	1665	102	2454	36092	300915	2.174	46.208	0	0	0
2	6	7	"yidA"	"STM3831"	7310	43400	120	726	1284	1383	107	197	197	202	52	25	90	83	0	790	1669	2164	129	54	54	55	9	16	100	99	0	0.719	0.673	0.715	0.692	2.058	0.624	0.842	120	410	100	1265	2702	-0.476	529	736	1087	1615	154044	200221	20.808	179.333	0	0	0
2	7	7	"imp"	"STM0093"	7490	43400	130	17133	22807	18017	78	196	196	201	49	24	100	100	5	6507	8858	8464	95	55	55	57	17	29	100	99	0	2.625	2.569	2.751	2.872	1.658	2.473	0.840	120	449	100	23389	31414	1.392	16937	6452	22611	8803	2736801	1063019	461.347	517.706	0	0	0
2	8	7	"yabJ"	"STM0106"	7670	43400	120	764	1571	2125	135	197	197	199	36	18	95	90	0	1693	3772	5326	141	54	54	55	16	29	100	100	0	0.346	0.370	0.340	0.327	2.142	0.374	0.883	120	431	100	2206	5092	-1.531	567	1639	1374	3718	188518	452648	38.111	232.313	0	0	0
2	9	7	"yabC"	"STM0120"	7850	43400	120	2003	5738	8655	150	195	195	200	40	20	99	95	0	622	1614	2508	155	52	52	53	8	15	98	98	0	3.172	3.549	3.606	3.617	2.237	3.674	0.875	120	398	100	2378	7105	1.665	1808	570	5543	1562	688513	193723	138.450	195.125	0	0	0
2	10	7	"murD"	"STM0126"	8010	43410	130	2423	5185	8111	156	196	196	202	47	23	99	95	0	809	1799	2696	149	53	53	54	10	18	100	99	0	2.946	2.857	2.684	2.657	1.859	3.188	0.836	120	434	100	2983	6735	1.559	2227	756	4989	1746	622253	215938	106.021	174.500	0	0	0
2	11	7	"yacA"	"STM0135"	8200	43400	120	1013	2894	3923	135	193	193	198	51	25	91	87	0	470	1338	1992	148	51	51	53	15	28	97	88	0	1.957	2.099	2.256	2.184	2.626	2.146	0.815	120	410	100	1239	3988	0.969	820	419	2701	1287	347270	160579	52.863	85.667	0	0	0
2	12	7	""	"STM0148"	8380	43400	130	271	394	372	94	191	191	196	51	26	56	45	0	788	1927	3050	158	51	51	57	78	136	84	77	0	0.109	0.108	0.109	0.121	3.776	0.112	0.857	120	433	100	817	2079	-3.204	80	737	203	1876	47284	231198	3.882	23.974	0	0	0
2	13	7	""	"STM1547"	8560	43400	130	564	1119	1448	129	196	196	203	56	27	87	78	0	1196	2520	3436	136	53	53	60	81	135	91	83	0	0.322	0.374	0.346	0.365	2.239	0.399	0.874	120	418	100	1511	3390	-1.635	368	1143	923	2467	134288	302418	16.357	30.370	0	0	0
2	14	7	""	"STM1551"	8730	43400	120	295	977	2048	209	197	197	208	83	39	50	41	0	279	1021	1940	190	53	53	57	22	38	81	70	0	0.434	0.806	0.524	0.595	3.110	1.001	0.807	120	384	100	324	1748	-1.205	98	226	780	968	117235	122477	9.265	43.818	0	0	0
2	15	7	""	"STM1556"	8920	43400	130	341	626	797	127	195	195	207	95	45	61	43	0	1887	5767	9018	156	52	52	98	354	361	85	75	0	0.080	0.075	0.071	0.077	2.279	0.078	0.808	120	480	100	1981	6146	-3.652	146	1835	431	5715	75175	692043	4.411	16.014	0	0	0
2	16	7	""	"STM1562"	9110	43400	110	257	430	445	103	191	191	200	79	39	46	33	0	507	2013	3481	172	51	51	106	392	369	53	41	0	0.145	0.122	0.140	0.179	3.676	0.120	0.626	80	390	100	522	2201	-2.788	66	456	239	1962	34413	161015	2.911	4.865	0	0	0
2	17	7	"fdnI"	"STM1568"	9270	43410	120	415	1249	1979	158	189	189	195	55	28	66	57	0	803	2873	4450	154	51	51	54	43	79	70	68	0	0.301	0.376	0.416	0.478	3.408	0.411	0.876	120	396	100	978	3882	-1.734	226	752	1060	2822	149864	344741	19.164	65.558	0	0	0
2	18	7	"nmpC"	"STM1572"	9450	43410	120	2024	6326	9571	151	186	186	193	53	27	97	90	0	1052	2461	3691	149	51	51	54	44	81	85	80	0	1.836	2.548	2.504	2.582	2.128	2.756	0.836	120	389	100	2839	8550	0.877	1838	1001	6140	2410	759092	295284	115.717	54.705	0	0	0
2	19	7	"sohB"	"STM1716"	9620	43410	130	1149	3851	6765	175	186	186	191	38	19	90	82	0	940	3672	5797	157	50	50	51	8	15	100	99	0	1.082	1.012	0.955	0.898	2.267	1.145	0.903	120	393	100	1853	7287	0.114	963	890	3665	3622	462160	440678	96.316	452.625	0	0	0
2	20	7	"ompW"	"STM1732"	9800	43410	120	454	757	827	109	187	187	192	42	21	90	82	0	1920	3455	3988	115	51	51	57	34	59	100	98	0	0.143	0.167	0.151	0.148	2.147	0.169	0.735	120	361	100	2136	3974	-2.807	267	1869	570	3404	90877	414624	13.452	99.941	0	0	0
2	21	7	"yciU"	"STM1740"	9980	43410	130	715	2501	5863	234	186	186	190	41	21	90	85	0	414	1335	2647	198	52	52	57	32	56	88	80	0	1.461	1.804	1.762	1.548	2.152	2.220	0.912	120	424	100	891	3598	0.547	529	362	2315	1283	300176	160188	56.366	39.938	0	0	0
2	22	7	"ychJ"	"STM1755"	10160	43410	130	1185	2510	3173	126	186	186	188	41	21	99	95	0	807	1766	2381	134	51	51	52	8	15	100	99	0	1.321	1.355	1.379	1.302	2.097	1.362	0.879	120	443	100	1755	4039	0.402	999	756	2324	1715	301213	211948	56.634	214.250	0	0	0
2	23	7	"ychP"	"STM1768"	10340	43410	120	711	1169	1284	109	185	185	186	41	22	91	87	0	1625	3156	4234	134	51	51	52	10	19	100	100	0	0.334	0.317	0.310	0.300	2.217	0.293	0.847	120	366	100	2100	4089	-1.581	526	1574	984	3105	140254	378748	23.976	310.400	0	0	0
2	24	7	"ychH"	"STM1782"	10510	43410	130	209	253	203	80	180	180	184	39	21	37	17	0	268	810	1763	217	50	50	53	29	54	76	65	0	0.133	0.096	0.136	0.187	4.713	0.099	0.697	120	553	100	247	833	-2.910	29	218	73	760	30357	97254	1.769	26.103	0	0	0
2	1	8	""	"STM2314"	6410	43580	100	1546	1743	575	32	192	192	193	41	21	100	100	0	6147	6713	2262	33	57	57	60	19	31	100	100	0	0.222	0.233	0.231	0.232	1.149	0.232	0.967	80	450	100	7444	8207	-2.169	1354	6090	1551	6656	139475	537054	37.805	350.158	0	0	0
2	2	8	"nuoK"	"STM2319"	6580	43580	100	2884	5036	6295	125	197	197	223	267	119	100	97	0	594	1101	1409	127	58	58	63	39	61	100	97	0	5.013	4.640	4.588	4.605	1.350	4.553	0.940	80	416	100	3223	5882	2.326	2687	536	4839	1043	402909	88062	18.026	26.615	0	0	0
2	3	8	"yfbQ"	"STM2331"	6770	43570	110	3101	3928	1988	50	199	199	213	176	82	100	100	0	4788	5848	3033	51	55	55	59	34	57	100	100	0	0.613	0.644	0.653	0.640	1.192	0.639	0.954	80	427	100	7635	9522	-0.706	2902	4733	3729	5793	314267	467874	21.108	170.265	0	0	0
2	4	8	"yfbU"	"STM2335"	6950	43580	120	1141	1978	2439	123	190	190	196	49	25	97	94	0	748	1476	1919	130	55	55	58	19	32	96	95	0	1.372	1.258	1.400	1.400	2.138	1.284	0.888	120	461	100	1644	3209	0.457	951	693	1788	1421	237375	177071	36.367	74.632	0	0	0
2	5	8	""	"STM2341"	7140	43580	120	337	398	278	69	192	192	196	44	22	87	73	0	3465	4231	3568	84	55	55	57	15	26	99	98	0	0.043	0.049	0.048	0.048	2.241	0.044	0.432	120	453	100	3555	4382	-4.556	145	3410	206	4176	47756	507775	4.591	278.267	0	0	0
2	6	8	""	"STM2346"	7320	43570	110	3866	5602	5145	91	199	199	205	55	26	100	100	0	1225	1842	1741	94	55	55	57	12	21	100	100	0	3.134	3.024	2.969	3.027	1.380	3.252	0.868	80	400	100	4837	7190	1.648	3667	1170	5403	1787	448155	147332	98.127	148.750	0	0	0
2	7	8	""	"STM2530"	7500	43570	110	249	314	186	59	200	200	202	43	21	53	37	0	899	2023	2865	141	54	54	56	18	32	100	98	0	0.058	0.058	0.065	0.081	3.423	0.054	0.701	80	418	100	894	2083	-4.108	49	845	114	1969	25109	161817	2.605	109.278	0	0	0
2	8	8	"nifS"	"STM2543"	7660	43570	110	16977	24871	20558	82	205	205	208	40	19	100	100	13	1728	2794	2493	89	55	55	56	16	28	100	100	0	10.025	9.005	9.418	9.375	1.402	9.088	0.915	80	417	100	18445	27405	3.326	16772	1673	24666	2739	1989679	223481	616.575	171.125	0	0	0
2	9	8	"glnB"	"STM2561"	7850	43580	120	1418	3483	4734	135	203	203	207	42	20	99	98	0	586	1489	2114	141	56	56	58	32	55	96	91	0	2.292	2.289	2.290	2.442	1.879	2.327	0.908	120	442	100	1745	4713	1.197	1215	530	3280	1433	417996	178704	78.000	44.719	0	0	0
2	10	8	""	"STM2566"	8040	43570	110	256	291	130	44	188	188	192	47	24	58	41	0	298	502	583	116	54	54	58	35	60	90	83	0	0.279	0.230	0.264	0.285	3.130	0.156	0.515	80	401	100	312	551	-1.843	68	244	103	448	23248	40166	2.106	12.686	0	0	0
2	11	8	"gogB"	"STM2584"	8210	43570	120	392	579	804	138	179	179	184	50	27	90	81	0	3593	4746	4237	89	50	50	52	14	26	100	100	0	0.060	0.085	0.062	0.069	2.378	0.079	0.267	120	445	100	3756	5096	-4.056	213	3543	400	4696	69487	569491	7.900	335.286	0	0	0
2	12	8	""	"STM2591"	8390	43580	110	311	431	307	71	191	191	196	50	25	77	56	0	2298	4300	4991	116	51	51	58	86	148	100	100	0	0.053	0.056	0.057	0.048	2.228	0.056	0.841	80	356	100	2367	4489	-4.227	120	2247	240	4249	34459	344014	4.700	49.326	0	0	0
2	13	8	"yraR"	"STM3268"	8560	43570	110	385	672	726	108	199	199	203	51	25	70	60	0	801	2010	2924	145	55	55	64	84	131	88	78	0	0.249	0.242	0.266	0.252	2.380	0.225	0.866	80	394	100	932	2428	-2.004	186	746	473	1955	53737	160783	9.196	23.167	0	0	0
2	14	8	"yhbV"	"STM3275"	8750	43570	120	344	386	199	51	198	198	207	85	41	72	37	0	5775	7244	4947	68	53	53	58	25	43	100	100	0	0.026	0.026	0.024	0.023	2.094	0.023	0.234	120	444	100	5868	7379	-5.292	146	5722	188	7191	46322	869269	2.106	287.440	0	0	0
2	15	8	"deaD"	"STM3280"	8920	43570	110	26440	30271	13092	43	195	195	209	105	50	100	100	5	4511	5459	2537	46	52	52	55	21	38	100	100	0	5.886	5.562	5.633	5.595	1.128	5.547	0.971	80	396	100	30704	35483	2.557	26245	4459	30076	5407	2421686	436752	286.305	257.333	0	0	0
2	16	8	"argG"	"STM3290"	9100	43580	110	1924	2387	1329	55	199	199	213	104	48	100	100	0	3968	4966	2616	52	52	52	71	163	229	100	100	0	0.441	0.445	0.443	0.433	1.240	0.441	0.927	80	453	100	5641	7102	-1.183	1725	3916	2188	4914	190947	397242	20.904	30.031	0	0	0
2	17	8	"ftsJ"	"STM3297"	9290	43580	120	6240	11308	13617	120	201	201	208	55	26	100	100	1	1168	1865	2147	115	53	53	57	42	73	99	97	0	5.416	6.130	6.320	6.140	1.664	6.644	0.887	120	426	100	7154	12919	2.437	6039	1115	11107	1812	1356964	223825	201.818	43.048	0	0	0
2	18	8	"ispB"	"STM3305"	9440	43580	110	10632	12929	6402	49	195	195	200	45	22	100	100	0	5042	6086	2928	48	52	52	54	9	16	100	100	0	2.092	2.110	2.145	2.104	1.154	2.156	0.967	80	398	100	15427	18768	1.065	10437	4990	12734	6034	1034284	486890	282.867	670.222	0	0	0
2	19	8	"ybgL"	"STM0714"	9640	43580	120	785	1530	1716	112	181	181	188	43	22	98	90	0	1662	3169	3864	121	52	52	53	10	18	100	100	0	0.375	0.433	0.405	0.401	1.932	0.424	0.901	120	441	100	2214	4466	-1.414	604	1610	1349	3117	183636	380280	31.209	311.600	0	0	0
2	20	8	""	"STM0720"	9810	43580	120	230	266	116	43	184	184	186	37	19	55	34	0	2695	5181	6085	117	52	52	56	32	57	99	98	0	0.017	0.016	0.016	0.016	2.991	0.016	0.654	120	423	100	2689	5211	-5.844	46	2643	82	5129	31897	621721	2.162	160.156	0	0	0
2	21	8	""	"STM0726"	9990	43580	110	449	506	175	34	186	186	190	39	20	100	98	0	9144	11975	6330	52	52	52	56	31	55	100	100	0	0.029	0.027	0.027	0.026	1.338	0.026	0.886	80	438	100	9355	12243	-5.111	263	9092	320	11923	40481	957993	8.103	384.484	0	0	0
2	22	8	"ybgT"	"STM0742"	10180	43590	110	878	1226	1286	104	186	186	189	39	20	97	95	0	307	453	552	121	51	51	51	7	13	97	96	0	2.703	2.587	2.691	2.826	1.703	2.530	0.912	80	426	100	948	1442	1.435	692	256	1040	402	98090	36205	26.590	57.429	0	0	0
2	23	8	"tolB"	"STM0748"	10350	43580	120	40566	40743	12379	30	181	181	184	38	20	100	100	5	9253	9438	3015	31	50	50	53	31	58	100	100	0	4.388	4.321	4.429	4.309	1.204	4.347	0.972	120	479	100	49588	49950	2.134	40385	9203	40562	9388	4889135	1132508	1067.342	302.742	0	0	0
2	24	8	"pnuC"	"STM0757"	10540	43590	110	411	620	518	83	176	176	180	37	20	90	78	0	1793	4134	4471	108	50	50	53	31	58	100	100	0	0.135	0.109	0.104	0.101	2.003	0.105	0.877	80	469	100	1978	4528	-2.891	235	1743	444	4084	49582	330733	11.892	131.645	0	0	0
2	1	9	"dacC"	"STM0863"	6420	43750	110	2462	3907	3386	86	188	188	195	50	25	100	100	0	4715	7500	6878	91	56	56	58	10	17	100	100	0	0.488	0.500	0.506	0.500	1.203	0.492	0.975	80	502	100	6933	11163	-1.035	2274	4659	3719	7444	312554	599983	74.240	744.200	0	0	0
2	2	9	"ybjM"	"STM0871"	6610	43760	110	1402	2264	1954	86	195	195	204	58	28	100	98	0	1936	2900	2654	91	57	57	59	11	18	100	100	0	0.642	0.728	0.717	0.699	1.391	0.716	0.923	80	444	100	3086	4912	-0.639	1207	1879	2069	2843	181134	231993	35.517	258.273	0	0	0
2	3	9	"potG"	"STM0878"	6790	43740	110	1755	2260	1201	53	192	192	201	65	32	100	100	0	7795	9856	5480	55	56	56	59	18	30	100	100	0	0.202	0.211	0.209	0.208	1.196	0.209	0.957	80	461	100	9302	11868	-2.308	1563	7739	2068	9800	180781	788444	31.677	544.278	0	0	0
2	4	9	"artQ"	"STM0889"	6970	43750	110	6429	7601	4439	58	186	186	193	60	31	100	100	0	5171	6044	3222	53	55	55	58	16	27	100	100	0	1.220	1.238	1.211	1.216	1.211	1.285	0.959	80	422	100	11359	13404	0.287	6243	5116	7415	5989	608116	483480	123.467	374.125	0	0	0
2	5	9	""	"STM0894"	7140	43740	110	393	512	469	91	189	189	192	52	27	90	82	0	2533	3051	1928	63	55	55	58	15	25	100	100	0	0.082	0.108	0.090	0.077	2.464	0.110	0.447	80	417	100	2682	3319	-3.603	204	2478	323	2996	40943	244054	6.154	199.533	0	0	0
2	6	9	""	"STM0898"	7330	43730	110	291	337	139	41	197	197	199	43	21	80	53	0	7936	9868	5971	60	55	55	57	14	24	100	100	0	0.012	0.014	0.013	0.011	2.106	0.015	0.638	80	451	100	7975	9953	-6.390	94	7881	140	9813	26955	789432	3.209	700.786	0	0	0
2	7	9	""	"STM1033"	7490	43750	100	416	516	384	74	199	199	203	41	20	77	67	0	1662	2531	2794	110	55	55	55	9	16	100	100	0	0.135	0.128	0.124	0.125	1.641	0.128	0.874	80	407	100	1824	2793	-2.889	217	1607	317	2476	41280	202504	7.634	275.111	0	0	0
2	8	9	""	"STM1037"	7700	43750	100	386	601	573	95	199	199	206	41	19	88	77	0	2162	3890	3980	102	55	55	56	9	16	100	100	0	0.089	0.105	0.092	0.096	1.919	0.094	0.518	80	431	100	2294	4237	-3.494	187	2107	402	3835	48072	311181	9.634	426.000	0	0	0
2	9	9	"yjaB"	"STM4181"	7880	43740	120	766	1180	1327	112	197	197	202	43	21	91	86	0	1353	2214	2651	119	56	56	59	33	55	100	96	0	0.439	0.456	0.432	0.409	1.678	0.478	0.939	120	455	100	1866	3141	-1.189	569	1297	983	2158	141615	265637	22.744	65.303	0	0	0
2	10	9	"yjbD"	"STM4194"	8050	43750	80	458	960	1236	128	189	189	196	53	27	73	55	0	590	1479	2242	151	56	56	60	25	41	80	75	0	0.504	0.542	0.539	0.630	2.307	0.537	0.908	52	286	100	803	2194	-0.989	269	534	771	1423	49939	76901	14.415	56.760	0	0	0
2	11	9	""	"STM4198"	8240	43740	110	270	461	411	89	190	190	356	1441	404	2	0	0	832	2317	3323	143	53	53	65	80	123	100	95	0	0.103	0.120	0.122	0.098	2.304	0.115	0.542	80	394	100	859	2535	-3.284	80	779	271	2264	36911	185331	0.073	28.150	0	0	0
2	12	9	""	"STM4202"	8410	43740	140	260	950	4582	482	203	203	983	5023	510	2	1	0	1103	1647	2056	124	54	54	116	419	361	66	55	0	0.054	0.469	0.071	0.112	5.825	19.649	0.048	156	432	100	1106	2340	-4.202	57	1049	747	1593	148252	256927	-0.007	3.654	0	0	0
2	13	9	"pduF"	"STM2037"	8590	43750	120	1756	1896	1002	52	199	199	850	4868	572	1	0	0	9359	9956	4970	49	57	57	111	407	366	98	97	0	0.167	0.171	0.162	0.172	1.611	0.396	0.045	120	429	100	10859	11596	-2.579	1557	9302	1697	9899	227533	1194732	0.215	24.189	0	0	0
2	14	9	"pduQ"	"STM2052"	8760	43740	110	532	630	349	55	190	190	191	45	23	100	100	0	10066	10778	4097	38	55	55	61	27	44	100	100	0	0.034	0.041	0.036	0.038	1.459	0.039	0.352	80	394	100	10353	11163	-4.871	342	10011	440	10723	50402	862232	9.756	396.926	0	0	0
2	15	9	"sspH2"	"STM2241"	8950	43750	120	4273	3923	1368	34	196	196	207	86	41	97	95	0	26999	24567	8683	35	53	53	59	28	47	100	100	0	0.151	0.152	0.151	0.142	1.662	0.151	0.981	120	478	100	31023	28241	-2.724	4077	26946	3727	24514	470761	2948096	43.209	875.286	0	0	0
2	16	9	"btuF"	"STM0206"	9110	43750	110	6315	6252	983	15	203	203	218	94	43	100	100	0	11006	10763	1571	14	53	53	77	246	319	100	100	0	0.558	0.565	0.566	0.563	1.089	0.557	0.977	80	416	100	17065	16759	-0.842	6112	10953	6049	10710	500132	861070	64.191	43.439	0	0	0
2	17	9	"sitD"	"STM2864"	9300	43750	110	5005	5625	2366	42	206	206	217	95	43	100	100	0	11116	12882	5459	42	55	55	75	235	313	100	100	0	0.434	0.422	0.431	0.419	1.151	0.422	0.976	80	454	100	15860	18246	-1.205	4799	11061	5419	12827	449961	1030534	56.926	54.498	0	0	0
2	18	9	"yfjD"	"STM2679"	9470	43760	80	1285	3508	4462	127	198	198	203	60	29	92	80	0	1426	4354	5782	132	54	54	57	10	17	100	98	0	0.792	0.770	0.785	0.875	1.917	0.765	0.964	52	293	100	2459	7610	-0.336	1087	1372	3310	4300	182417	226395	55.083	429.700	0	0	0
2	19	9	"psiB"	"PSLT069"	9650	43750	110	328	537	504	93	183	183	189	40	21	96	85	0	2662	5829	7842	134	53	53	55	11	20	100	100	0	0.056	0.061	0.062	0.055	1.705	0.062	0.958	80	455	100	2754	6130	-4.169	145	2609	354	5776	42953	466341	8.700	524.909	0	0	0
2	20	9	"traV"	"PSLT084"	9830	43760	110	236	308	203	65	186	186	188	38	20	53	37	0	1241	3444	5100	148	52	52	52	8	15	100	100	0	0.042	0.036	0.041	0.042	2.199	0.037	0.842	80	434	100	1239	3514	-4.572	50	1189	122	3392	24634	275525	3.158	424.000	0	0	0
2	21	9	"himD"	"STM0982"	10000	43760	110	3870	5656	6599	116	184	184	191	55	28	100	100	0	605	851	916	107	51	51	52	9	17	100	100	0	6.653	6.840	6.788	6.586	1.376	7.225	0.948	80	453	100	4240	6272	2.734	3686	554	5472	800	452505	68113	99.364	88.778	0	0	0
2	22	9	"dcuR"	"STM4303"	10180	43760	110	551	1040	1155	111	184	184	191	53	27	88	85	0	1786	3726	4629	124	52	52	53	10	18	100	100	0	0.212	0.233	0.220	0.216	1.717	0.235	0.918	80	447	100	2101	4530	-2.240	367	1734	856	3674	83218	298104	16.019	367.300	0	0	0
2	23	9	"phnA"	"STM4289"	10360	43770	110	707	1199	1495	124	185	185	188	38	20	93	90	0	858	1668	2408	144	51	51	53	11	20	100	100	0	0.647	0.627	0.641	0.631	1.717	0.614	0.943	80	429	100	1329	2631	-0.629	522	807	1014	1617	95909	133414	26.605	146.818	0	0	0
2	24	9	"melA"	"STM4298"	10540	43760	120	273	327	189	57	179	179	181	38	20	80	63	0	3933	5890	6562	111	51	51	53	11	20	100	100	0	0.024	0.025	0.025	0.022	2.181	0.026	0.870	120	566	100	3976	5987	-5.368	94	3882	148	5839	39228	706763	3.842	530.636	0	0	0
2	1	10	"lasT"	"STM4600"	6460	43910	100	1104	1352	741	54	198	198	203	49	24	100	100	0	2946	3519	2111	59	59	59	62	16	25	100	100	0	0.314	0.334	0.338	0.329	1.248	0.331	0.930	80	430	100	3793	4614	-1.672	906	2887	1154	3460	108132	281543	23.449	216.063	0	0	0
2	2	10	"dniR"	"STM0260"	6630	43910	110	46852	47960	12348	25	198	198	202	56	27	100	100	18	5252	5921	2321	39	58	58	60	12	20	100	100	0	8.982	8.146	8.689	8.442	1.180	8.067	0.949	80	426	100	51848	53625	3.167	46654	5194	47762	5863	3836809	473702	852.821	488.417	0	0	0
2	3	10	""	"STM0277"	6810	43920	100	391	487	290	59	187	187	192	57	29	91	77	0	1141	1571	1175	74	57	57	60	15	25	100	100	0	0.188	0.198	0.198	0.167	2.138	0.187	0.712	80	432	100	1288	1814	-2.410	204	1084	300	1514	38936	125714	5.175	100.733	0	0	0
2	4	10	""	"STM0286"	6990	43920	100	604	670	290	43	189	189	191	53	27	100	97	0	3385	3685	1862	50	55	55	61	19	31	100	100	0	0.125	0.133	0.131	0.125	1.319	0.134	0.917	80	397	100	3745	4111	-3.004	415	3330	481	3630	53627	294818	9.038	190.737	0	0	0
2	5	10	""	"STM0294"	7160	43910	110	357	455	351	77	192	192	194	52	26	77	67	0	1629	2713	3521	129	55	55	61	22	36	100	100	0	0.105	0.099	0.103	0.102	1.953	0.096	0.899	80	455	100	1739	2921	-3.254	165	1574	263	2658	36425	217049	5.019	120.545	0	0	0
2	6	10	"yafH"	"STM0309"	7340	43920	100	527	554	176	31	192	192	195	40	20	100	100	0	4043	4032	1426	35	53	53	56	13	23	100	100	0	0.084	0.091	0.087	0.087	1.339	0.090	0.879	80	424	100	4325	4341	-3.574	335	3990	362	3979	44344	322589	8.975	305.846	0	0	0
2	7	10	"nagZ"	"STM1209"	7520	43920	120	4816	6704	5656	84	193	193	198	45	22	100	100	0	4433	5840	4484	76	54	54	56	13	23	100	100	0	1.056	1.125	1.084	1.091	1.368	1.192	0.969	120	515	100	9002	12297	0.078	4623	4379	6511	5786	804465	700799	144.578	444.923	0	0	0
2	8	10	"ycfU"	"STM1217"	7700	43920	110	3384	4367	2581	59	196	196	201	45	22	100	100	0	1807	2282	1340	58	55	55	56	17	30	100	100	0	1.820	1.873	1.866	1.859	1.228	1.965	0.931	80	427	100	4940	6398	0.864	3188	1752	4171	2227	349371	182522	92.578	130.941	0	0	0
2	9	10	"ycfC"	"STM1233"	7880	43930	120	513	633	457	72	197	197	204	44	21	85	76	0	260	346	297	85	55	55	57	14	24	90	85	0	1.541	1.498	1.554	1.619	2.112	1.570	0.877	120	462	100	521	727	0.624	316	205	436	291	75987	41490	9.750	20.643	0	0	0
2	10	10	""	"STM1251"	8050	43920	120	2089	2704	2337	86	202	202	217	126	58	96	92	0	2256	3027	2775	91	57	57	60	16	26	98	98	0	0.858	0.842	0.825	0.895	1.661	0.839	0.954	120	476	100	4086	5472	-0.221	1887	2199	2502	2970	324497	363189	19.738	185.438	0	0	0
2	11	10	"aadA"	"STM1264"	8240	43920	120	1066	1838	3431	186	202	202	345	1330	385	25	8	0	5304	5467	3561	65	56	56	64	72	112	99	96	0	0.165	0.302	0.164	0.202	2.215	0.390	0.182	120	465	100	6112	7047	-2.603	864	5248	1636	5411	220600	656001	1.123	75.042	0	0	0
2	12	10	"yeaQ"	"STM1274"	8410	43910	120	973	5443	12802	235	205	205	1007	5081	504	14	10	0	1073	1614	1947	120	55	55	115	417	362	76	58	0	0.754	3.360	0.663	1.342	4.301	15.825	0.154	120	422	100	1786	6797	-0.407	768	1018	5238	1559	653171	193662	0.873	3.595	0	0	0
2	13	10	"fumA"	"STM1468"	8590	43920	110	5088	5342	2308	43	193	193	869	4894	563	50	5	0	5627	5847	2443	41	54	54	109	410	376	100	98	0	0.878	0.889	0.880	0.881	1.134	1.249	0.646	80	427	100	10468	10942	-0.187	4895	5573	5149	5793	427399	467786	0.914	13.995	0	0	0
2	14	10	"ompN"	"STM1473"	8770	43910	110	4304	4603	1007	21	193	193	197	47	23	100	100	0	16601	17557	3577	20	56	56	61	26	42	100	100	0	0.248	0.252	0.251	0.251	1.148	0.248	0.966	80	448	100	20656	21911	-2.009	4111	16545	4410	17501	368261	1404576	93.745	672.923	0	0	0
2	15	10	"ydgF"	"STM1482"	8940	43920	110	1111	1720	1817	105	196	196	202	49	24	100	98	0	1845	3133	3787	120	55	55	58	15	25	100	100	0	0.511	0.495	0.490	0.498	1.376	0.481	0.981	80	433	100	2705	4602	-0.968	915	1790	1524	3078	137595	250606	30.980	205.000	0	0	0
2	16	10	"ynfK"	"STM1489"	9120	43920	110	1782	1904	442	23	199	199	210	87	41	100	100	0	13488	14674	3573	24	55	55	76	231	303	100	100	0	0.118	0.117	0.115	0.116	1.117	0.116	0.972	80	467	100	15016	16324	-3.085	1583	13433	1705	14619	152337	1173903	19.471	63.195	0	0	0
2	17	10	""	"STM1498"	9300	43930	100	453	487	171	35	197	197	201	56	27	100	95	0	6912	7188	1998	27	56	56	59	24	40	100	100	0	0.037	0.041	0.038	0.037	1.419	0.043	0.804	80	402	100	7112	7422	-4.743	256	6856	290	7132	38968	575027	5.107	297.042	0	0	0
2	18	10	"ynfB"	"STM1503"	9480	43930	120	3345	4469	4489	100	194	194	197	50	25	99	99	0	1769	2385	2306	96	55	55	56	9	16	100	99	0	1.838	1.835	1.797	1.856	1.329	1.913	0.978	120	492	100	4865	6605	0.878	3151	1714	4275	2330	536334	286247	85.440	258.778	0	0	0
2	19	10	"virK"	"STM2781"	9650	43930	110	3235	4242	2567	60	192	192	195	38	19	100	100	0	4208	5556	3377	60	55	55	56	11	19	100	100	0	0.733	0.736	0.715	0.721	1.183	0.734	0.974	80	446	100	7196	9551	-0.449	3043	4153	4050	5501	339389	444447	106.500	500.000	0	0	0
2	20	10	""	"STM2789"	9830	43930	110	458	473	126	26	196	196	197	40	20	98	97	0	10695	12170	4253	34	54	54	55	11	20	100	100	0	0.025	0.023	0.022	0.021	1.599	0.022	0.802	80	453	100	10903	12393	-5.344	262	10641	277	12116	37820	973629	6.900	1101.364	0	0	0
2	21	10	"yqaE"	"STM2796"	10010	43930	110	275	419	440	105	189	189	191	40	20	76	53	0	659	1007	1173	116	52	52	53	9	16	100	100	0	0.142	0.241	0.197	0.168	2.406	0.225	0.486	80	448	100	693	1185	-2.819	86	607	230	955	33554	80533	5.700	106.000	0	0	0
2	22	10	""	"STM4008"	10190	43940	120	5006	5629	3462	61	185	185	186	37	19	100	100	0	3284	3576	2332	65	54	54	56	12	21	99	99	0	1.493	1.546	1.535	1.610	1.316	1.530	0.977	120	503	100	8051	8966	0.578	4821	3230	5444	3522	675526	429158	147.108	293.333	0	0	0
2	23	10	""	"STM4030"	10370	43930	110	828	1733	2259	130	185	185	186	38	20	97	93	0	801	2004	2952	147	53	53	55	12	21	100	100	0	0.860	0.793	0.819	0.771	1.895	0.784	0.931	80	420	100	1391	3499	-0.218	643	748	1548	1951	138632	160331	40.711	162.417	0	0	0
2	24	10	""	"STM4044"	10540	43930	110	623	821	471	57	180	180	182	38	20	100	100	0	6752	8290	4521	54	53	53	55	15	27	100	100	0	0.066	0.078	0.076	0.069	1.482	0.081	0.870	80	476	100	7142	8878	-3.919	443	6699	641	8237	65670	663189	16.816	549.000	0	0	0
2	1	11	"yghJ"	"STM2941"	6460	44090	110	1419	1489	335	22	192	192	194	44	22	100	100	0	13692	14161	3377	23	56	56	59	13	22	100	100	0	0.090	0.092	0.092	0.090	1.194	0.091	0.963	80	522	100	14863	15402	-3.474	1227	13636	1297	14105	119098	1132896	29.432	1084.769	0	0	0
2	2	11	""	"STM2950"	6630	44090	110	1446	1796	824	45	189	189	191	52	27	100	100	0	9919	12528	6365	50	57	57	58	10	17	100	100	0	0.127	0.129	0.125	0.128	1.162	0.127	0.963	80	478	100	11119	14078	-2.972	1257	9862	1607	12471	143643	1002255	30.865	1247.000	0	0	0
2	3	11	"ygcA"	"STM2957"	6820	44100	110	5643	6408	3423	53	184	184	185	41	22	100	100	0	4225	4720	2587	54	57	57	59	12	20	100	100	0	1.310	1.335	1.349	1.352	1.378	1.312	0.910	80	466	100	9627	10887	0.389	5459	4168	6224	4663	512603	377562	151.780	388.417	0	0	0
2	4	11	"sdaB"	"STM2971"	6990	44090	110	1865	2341	1341	57	189	189	188	39	20	100	100	0	4514	5141	2766	53	57	57	59	13	22	100	100	0	0.376	0.423	0.410	0.402	1.304	0.436	0.936	80	439	100	6133	7236	-1.411	1676	4457	2152	5084	187296	411286	55.205	390.923	0	0	0
2	5	11	"fucP"	"STM2975"	7160	44090	110	269	320	163	50	194	194	199	43	21	65	46	0	3266	4831	4127	85	56	56	59	17	28	100	100	0	0.023	0.026	0.023	0.021	2.085	0.030	0.723	80	490	100	3285	4901	-5.420	75	3210	126	4775	25581	386507	2.814	280.706	0	0	0
2	6	11	"fucR"	"STM2979"	7350	44100	110	1827	2064	889	43	193	193	196	42	21	100	100	0	7836	8654	3974	45	54	54	56	12	21	100	100	0	0.210	0.218	0.215	0.215	1.200	0.215	0.961	80	465	100	9416	10471	-2.252	1634	7782	1871	8600	165099	692351	44.476	716.500	0	0	0
2	7	11	""	"STM3160"	7520	44100	100	659	939	831	88	190	190	195	39	20	97	96	0	944	1337	1337	100	54	54	55	8	14	100	100	0	0.527	0.584	0.573	0.585	1.460	0.594	0.908	80	402	100	1359	2032	-0.924	469	890	749	1283	75118	106969	19.077	160.250	0	0	0
2	8	11	""	"STM3169"	7700	44100	110	233	287	175	60	198	198	202	50	24	45	23	0	1866	3150	3996	126	56	56	57	14	24	100	100	0	0.019	0.029	0.037	0.029	2.535	0.034	0.091	80	466	100	1845	3183	-5.692	35	1810	89	3094	22964	252025	1.700	220.929	0	0	0
2	9	11	"ygiX"	"STM3177"	7880	44100	100	730	1024	933	91	195	195	202	51	25	100	98	0	2992	4424	4430	100	55	55	56	9	16	100	100	0	0.182	0.190	0.173	0.179	1.516	0.193	0.910	80	371	100	3472	5198	-2.457	535	2937	829	4369	81941	353942	16.118	485.333	0	0	0
2	10	11	"clpB"	"STM2660"	8050	44100	110	33816	36539	16122	44	198	198	206	54	26	100	100	12	6740	7396	3864	52	56	56	58	13	22	100	100	0	5.030	4.951	4.890	5.048	1.273	4.893	0.909	80	446	100	40302	43681	2.330	33618	6684	36341	7340	2923094	591660	672.833	564.462	0	0	0
2	11	11	"yfiN"	"STM2672"	8230	44100	100	4288	4351	1191	27	198	198	206	73	35	100	100	0	15467	15793	3718	23	56	56	59	14	23	100	100	0	0.265	0.264	0.264	0.260	1.150	0.263	0.968	80	403	100	19501	19890	-1.914	4090	15411	4153	15737	348043	1263468	56.781	1123.857	0	0	0
2	12	11	"recN"	"STM2684"	8410	44100	110	3814	4733	3134	66	196	196	232	435	187	100	96	0	6506	8365	5330	63	55	55	59	35	59	100	100	0	0.561	0.546	0.546	0.533	1.379	0.550	0.919	80	472	100	10069	12847	-0.834	3618	6451	4537	8310	378669	669235	10.347	237.314	0	0	0
2	13	11	"cueR"	"STM0499"	8600	44100	110	1444	1814	1217	67	191	191	227	422	185	97	72	0	1714	2140	1577	73	55	55	58	33	56	100	100	0	0.755	0.778	0.764	0.772	1.264	0.850	0.762	80	458	100	2912	3708	-0.405	1253	1659	1623	2085	145092	171186	3.761	63.091	0	0	0
2	14	11	""	"STM0509"	8770	44100	120	4333	4265	1893	44	196	196	209	198	94	97	97	0	12230	11661	5375	46	56	56	58	13	22	100	100	0	0.340	0.351	0.348	0.357	1.421	0.346	0.965	120	511	100	16311	15674	-1.557	4137	12174	4069	11605	511788	1399277	20.485	892.538	0	0	0
2	15	11	"gcl"	"STM0517"	8940	44100	110	704	804	324	40	197	197	202	44	21	100	100	0	7133	8456	3534	41	57	57	60	13	21	100	100	0	0.072	0.072	0.071	0.070	1.234	0.074	0.927	80	458	100	7583	9006	-3.803	507	7076	607	8399	64335	676502	13.682	645.846	0	0	0
2	16	11	"ybbV"	"STM0521"	9130	44100	110	209	227	83	36	199	199	203	46	22	23	13	0	1518	1710	1076	62	56	56	59	18	30	100	100	0	0.007	0.017	0.029	0.028	2.053	0.024	0.137	80	478	100	1472	1682	-7.192	10	1462	28	1654	18172	136795	0.522	91.722	0	0	0
2	17	11	"ylbA"	"STM0526"	9300	44100	110	1537	2040	1345	65	193	193	196	43	21	100	100	0	4126	5439	3508	64	55	55	56	8	14	100	100	0	0.330	0.343	0.338	0.333	1.242	0.352	0.927	80	433	100	5415	7231	-1.599	1344	4071	1847	5384	163238	435102	42.884	672.875	0	0	0
2	18	11	"purE"	"STM0534"	9480	44110	120	1746	2334	1960	83	191	191	194	40	20	99	99	0	2158	2860	2426	84	55	55	57	10	17	100	99	0	0.739	0.764	0.747	0.769	1.312	0.784	0.957	120	503	100	3658	4948	-0.436	1555	2103	2143	2805	280074	343238	53.500	280.300	0	0	0
2	19	11	"ygaM"	"STM2802"	9660	44110	110	737	872	657	75	195	195	201	47	23	98	95	0	1659	2257	2072	91	57	57	59	12	20	100	100	0	0.338	0.308	0.319	0.308	1.351	0.305	0.932	80	460	100	2144	2877	-1.564	542	1602	677	2200	69787	180526	14.277	183.167	0	0	0
2	20	11	"yeiA"	"STM2187"	9840	44100	110	858	873	229	26	197	197	201	43	21	100	100	0	12906	12880	3198	24	57	57	60	15	25	100	100	0	0.051	0.053	0.052	0.051	1.193	0.053	0.944	80	454	100	13510	13499	-4.281	661	12849	676	12823	69874	1030422	15.628	854.667	0	0	0
2	21	11	""	"STM2196"	10010	44110	100	1156	1317	499	37	193	193	197	42	21	100	100	0	11015	12149	4100	33	56	56	58	13	22	100	100	0	0.088	0.093	0.087	0.091	1.205	0.093	0.936	80	420	100	11922	13217	-3.508	963	10959	1124	12093	105366	971958	26.667	930.077	0	0	0
2	22	11	"bcr"	"STM2221"	10190	44110	110	5871	7169	3338	46	190	190	195	45	23	100	100	0	9292	11457	5418	47	58	58	63	23	36	100	100	0	0.615	0.612	0.612	0.611	1.122	0.611	0.970	80	432	100	14915	18378	-0.701	5681	9234	6979	11399	573544	916595	154.978	495.391	0	0	0
2	23	11	"yejK"	"STM2226"	10360	44110	110	11089	13937	8162	58	192	192	202	85	42	100	100	0	4638	6020	3618	60	57	57	63	27	42	100	100	0	2.379	2.305	2.322	2.320	1.219	2.332	0.931	80	466	100	15478	19708	1.250	10897	4581	13745	5963	1114932	481617	161.588	220.630	0	0	0
2	24	11	""	"STM2236"	10540	44110	110	853	1185	908	76	190	190	197	54	27	100	100	0	3476	4843	4410	91	57	57	61	20	32	100	100	0	0.194	0.208	0.216	0.212	1.580	0.195	0.896	80	524	100	4082	5781	-2.366	663	3419	995	4786	94798	387479	18.296	239.100	0	0	0
2	1	12	"phoP"	"STM1231"	6450	44280	110	13796	15633	4956	31	191	191	196	47	23	100	100	0	3481	3927	1359	34	56	56	57	10	17	100	100	0	3.972	3.989	3.991	4.020	1.129	3.982	0.974	80	508	100	17030	19313	1.990	13605	3425	15442	3871	1250650	314177	328.447	387.000	0	0	0
2	2	12	"phoP"	"STM1231"	6630	44270	110	24831	23238	6494	27	183	183	185	42	22	100	100	0	6859	6654	1763	26	55	55	56	9	16	100	100	0	3.623	3.494	3.557	3.470	1.165	3.624	0.963	80	466	100	31452	29654	1.857	24648	6804	23055	6599	1859057	532342	548.881	733.111	0	0	0
2	3	12	"phoP"	"STM1231"	6810	44270	110	12592	15232	7697	50	190	190	190	40	21	100	100	0	3299	4021	1968	48	55	55	56	10	17	100	100	0	3.823	3.793	3.871	3.806	1.196	3.954	0.952	80	454	100	15646	19008	1.935	12402	3244	15042	3966	1218568	321693	376.050	396.500	0	0	0
2	4	12	"phoQ"	"STM1230"	6990	44270	100	11019	10649	2441	22	194	194	197	42	21	100	100	0	6078	5894	1121	19	56	56	57	12	21	100	100	0	1.798	1.791	1.824	1.766	1.142	1.825	0.980	80	408	100	16847	16293	0.846	10825	6022	10455	5838	851920	471517	248.857	486.417	0	0	0
2	5	12	"phoQ"	"STM1230"	7160	44280	110	20422	22211	6721	30	202	202	206	46	22	100	100	0	11628	12622	4070	32	56	56	57	11	19	100	100	0	1.747	1.751	1.751	1.772	1.138	1.732	0.980	80	465	100	31792	34575	0.805	20220	11572	22009	12566	1776909	1009776	478.370	1142.273	0	0	0
2	6	12	"hupA"	"STM4170"	7340	44270	110	7152	10009	10935	109	195	195	200	45	22	100	100	1	428	578	557	96	56	56	57	11	19	100	100	0	18.702	18.801	19.369	18.664	1.271	20.251	0.912	80	467	100	7329	10336	4.225	6957	372	9814	522	800702	46273	217.978	47.364	0	0	0
2	7	12	"sopB"	"STM1091"	7520	44280	110	1990	2248	908	40	193	193	196	41	20	100	100	0	22783	22540	4751	21	56	56	59	13	22	100	100	0	0.079	0.091	0.082	0.087	1.307	0.092	0.866	80	466	100	24524	24539	-3.661	1797	22727	2055	22484	179829	1803168	50.049	1729.308	0	0	0
2	8	12	"pipC"	"STM0375"	7700	44270	110	773	887	532	59	194	194	196	45	22	96	95	0	1337	1925	1461	75	56	56	59	14	23	100	100	0	0.452	0.371	0.406	0.334	2.169	0.353	0.818	80	415	100	1860	2562	-1.146	579	1281	693	1869	70948	154025	15.356	133.286	0	0	0
2	9	12	"pipC"	"STM0375"	7870	44290	140	436	521	287	55	191	191	196	49	25	96	92	0	2010	2749	2049	74	54	54	65	91	140	100	98	0	0.125	0.122	0.115	0.114	1.467	0.129	0.734	156	549	100	2201	3025	-2.997	245	1956	330	2695	81271	428875	6.633	29.495	0	0	0
2	10	12	"pipC"	"STM0375"	8050	44280	100	440	501	170	33	192	192	197	45	22	100	100	0	2613	2862	1175	41	55	55	70	108	154	100	100	0	0.097	0.110	0.103	0.104	1.379	0.108	0.835	80	388	100	2806	3116	-3.367	248	2558	309	2807	40057	228958	6.756	25.852	0	0	0
2	11	12	"ssrB"	"STM1391"	8230	44270	110	521	602	330	54	190	190	193	41	21	100	100	0	3874	4877	3517	72	56	56	59	16	27	100	100	0	0.087	0.085	0.083	0.082	1.363	0.085	0.905	80	466	100	4149	5233	-3.528	331	3818	412	4821	48188	390164	9.976	301.125	0	0	0
2	12	12	"ssrB"	"STM1391"	8410	44270	110	527	764	996	130	186	186	192	54	28	100	98	0	3679	4854	3276	67	54	54	56	13	23	100	100	0	0.094	0.120	0.089	0.092	1.770	0.110	0.269	80	466	100	3966	5378	-3.410	341	3625	578	4800	61120	388322	10.593	369.077	0	0	0
2	13	12	"lrp"	"STM0959"	8590	44280	100	8303	9040	3186	35	188	188	209	227	108	100	100	0	1849	1992	692	34	54	54	56	14	25	100	100	0	4.521	4.568	4.526	4.564	1.156	4.653	0.959	80	408	100	9910	10790	2.177	8115	1795	8852	1938	723195	159339	38.903	138.286	0	0	0
2	14	12	"lrp"	"STM0959"	8760	44280	110	18582	20737	8310	40	194	194	211	213	100	100	100	0	4084	4410	1656	37	55	55	57	14	24	100	100	0	4.564	4.717	4.707	4.681	1.130	4.784	0.976	80	445	100	22417	24898	2.190	18388	4029	20543	4355	1658958	352809	96.366	310.929	0	0	0
2	15	12	"gyrA"	"STM2272"	8950	44280	110	65535	64030	6387	9	200	200	206	48	23	100	100	93	21021	19723	3842	19	58	58	60	15	25	100	100	0	3.117	3.246	3.117	3.326	1.236	3.351	0.951	80	465	100	86298	83495	1.640	65335	20963	63830	19665	5122418	1577872	1329.667	1310.867	0	0	0
2	16	12	"gyrA"	"STM2272"	9120	44280	100	31380	29299	9168	31	199	199	199	45	22	100	100	0	6314	5729	1720	30	55	55	56	14	25	100	100	0	4.982	5.129	5.094	5.098	1.186	5.187	0.984	80	408	100	37440	34774	2.317	31181	6259	29100	5674	2343903	458323	646.667	405.214	0	0	0
2	17	12	"gyrA"	"STM2272"	9300	44280	100	9392	10510	3903	37	186	186	192	40	20	100	100	0	1940	2065	747	36	53	53	54	8	14	100	100	0	4.879	5.131	5.070	5.123	1.167	5.218	0.964	80	420	100	11093	12336	2.286	9206	1887	10324	2012	840800	165235	257.950	251.375	0	0	0
2	18	12	"csrA"	"STM2826"	9480	44290	110	4091	4174	1452	34	188	188	191	40	20	100	100	0	693	714	236	33	52	52	53	9	16	100	100	0	6.089	6.021	6.095	6.008	1.130	6.132	0.969	80	418	100	4544	4648	2.606	3903	641	3986	662	333885	57143	99.575	73.444	0	0	0
2	19	12	"crp"	"STM3466"	9650	44290	110	12764	12539	3304	26	193	193	199	48	24	100	100	0	5093	5143	1187	23	54	54	57	11	19	100	100	0	2.495	2.426	2.439	2.367	1.189	2.464	0.985	80	438	100	17610	17435	1.319	12571	5039	12346	5089	1003129	411412	257.083	462.364	0	0	0
2	20	12	"yhhP"	"STM3578"	9830	44280	110	1018	1277	1034	80	193	193	199	44	22	100	98	0	1171	1406	1114	79	56	56	58	14	24	100	100	0	0.740	0.803	0.765	0.766	1.380	0.860	0.903	80	480	100	1940	2434	-0.435	825	1115	1084	1350	102196	112498	24.500	96.286	0	0	0
2	21	12	"yhhP"	"STM3578"	10010	44290	110	1473	1814	981	54	192	192	197	43	21	100	100	0	1790	2157	1214	56	56	56	59	19	32	100	100	0	0.739	0.772	0.760	0.763	1.165	0.783	0.968	80	466	100	3015	3723	-0.437	1281	1734	1622	2101	145094	172564	37.605	110.421	0	0	0
2	22	12	"topA"	"STM1714"	10190	44290	110	22887	22303	4178	18	191	191	198	53	26	100	100	0	6815	6676	1046	15	56	56	62	24	38	100	100	0	3.358	3.340	3.358	3.313	1.119	3.388	0.986	80	452	100	29455	28732	1.748	22696	6759	22112	6620	1784202	534117	417.075	275.583	0	0	0
2	23	12	"topA"	"STM1714"	10360	44290	110	4857	5374	2845	52	190	190	204	88	43	100	100	0	1489	1617	805	49	56	56	61	25	40	100	100	0	3.257	3.321	3.310	3.283	1.290	3.562	0.917	80	453	100	6100	6745	1.703	4667	1433	5184	1561	429924	129396	58.750	62.240	0	0	0
2	24	12	"topA"	"STM1714"	10540	44290	100	3198	3868	3000	77	188	188	199	81	40	100	100	0	873	1077	805	74	55	55	59	21	35	100	100	0	3.680	3.601	3.682	3.502	1.428	3.816	0.903	80	452	100	3828	4702	1.880	3010	818	3680	1022	309446	86140	45.296	48.476	0	0	0
2	1	13	"ctrl-buffer"	"ctrl-buffer"	6450	44440	100	185	193	54	27	175	175	181	47	25	20	6	0	54	62	40	64	52	52	53	9	16	21	13	0	5.000	1.800	5.029	4.328	3.589	2.499	0.414	80	438	100	12	28	2.322	10	2	18	10	15476	4961	0.255	1.000	-50	0	0
2	2	13	"ctrl-buffer"	"ctrl-buffer"	6630	44440	100	170	175	52	29	169	169	174	39	22	22	6	0	54	58	16	27	51	51	53	9	16	22	13	0	0.333	0.857	5.067	4.447	3.006	5.859	0.312	80	418	100	4	13	-1.585	1	3	6	7	13997	4616	0.026	0.556	-50	0	0
2	3	13	"ctrl-buffer"	"ctrl-buffer"	6800	44440	100	176	184	52	28	189	189	187	43	22	12	3	0	55	59	22	37	53	53	54	9	16	21	10	0	-6.500	-0.833	4.778	4.178	4.541	7.596	0.146	80	418	100	-11	1	Error	-13	2	-5	6	14706	4755	-0.070	0.556	-50	0	0
2	4	13	"ctrl-buffer"	"ctrl-buffer"	6980	44440	100	202	215	83	38	194	194	197	44	22	25	12	0	59	70	46	65	54	54	56	10	17	30	20	0	1.600	1.313	4.306	4.364	3.777	4.037	0.248	80	430	100	13	37	0.678	8	5	21	16	17222	5564	0.409	1.400	-50	0	0
2	5	13	"ctrl-buffer"	"ctrl-buffer"	7160	44450	100	166	170	45	26	190	190	194	43	22	12	1	0	54	58	20	34	54	54	56	10	17	18	7	0	100000.000	-5.000	5.167	4.260	4.522	13.811	0.046	80	408	100	-24	-16	16.610	-24	0	-20	4	13613	4633	-0.558	0.200	-50	0	0
2	6	13	"ctrl-buffer"	"ctrl-buffer"	7340	44450	100	174	198	100	50	183	183	188	42	22	17	6	0	57	69	64	92	54	54	55	10	18	28	12	0	-3.000	1.000	3.500	2.795	3.938	2.572	0.291	80	420	100	-6	30	Error	-9	3	15	15	15815	5508	0.238	1.400	-50	0	0
2	7	13	"ctrl-buffer"	"ctrl-buffer"	7520	44450	100	192	197	53	26	182	182	186	41	22	22	6	0	60	66	26	39	55	55	58	14	24	22	12	0	2.000	1.364	3.458	2.961	3.883	3.720	0.250	80	420	100	15	26	1.000	10	5	15	11	15790	5275	0.268	0.571	-50	0	0
2	8	13	"ctrl-buffer"	"ctrl-buffer"	7700	44450	100	181	211	114	54	190	190	190	39	20	18	10	0	59	77	88	114	54	54	57	13	22	28	10	0	-1.800	0.913	4.433	3.555	3.532	2.616	0.541	80	417	100	-4	44	Error	-9	5	21	23	16915	6187	0.538	1.538	-50	0	0
2	9	13	"ctrl-buffer"	"ctrl-buffer"	7870	44450	100	198	221	83	37	183	183	203	273	134	1	0	0	68	77	29	37	52	52	56	39	69	22	7	0	0.938	1.520	1.857	1.786	3.182	4.562	0.312	80	356	100	31	63	-0.093	15	16	38	25	17642	6173	0.066	0.538	-50	0	0
2	10	13	"ctrl-buffer"	"ctrl-buffer"	8050	44450	100	181	190	54	28	183	183	200	252	126	0	0	0	56	63	36	57	52	52	55	35	63	7	5	0	-0.500	0.636	2.857	2.649	4.375	4.573	0.161	80	420	100	2	18	Error	-2	4	7	11	15225	5005	-0.040	0.229	-50	0	0
2	11	13	"ctrl-buffer"	"ctrl-buffer"	8230	44450	100	182	190	44	23	181	181	184	41	22	20	5	0	53	56	13	23	53	53	56	18	32	12	1	0	100000.000	3.000	3.555	3.412	3.500	13.920	0.054	80	442	100	1	12	16.610	1	0	9	3	15223	4463	0.146	0.000	-50	0	0
2	12	13	"ctrl-buffer"	"ctrl-buffer"	8410	44450	100	178	187	46	24	174	174	179	38	21	27	10	0	56	59	16	27	52	52	54	16	29	20	10	0	1.000	1.857	2.752	2.849	3.239	6.701	0.105	80	432	100	8	20	0.000	4	4	13	7	14931	4742	0.211	0.313	-50	0	0
2	13	13	"ctrl-buffer"	"ctrl-buffer"	8590	44450	100	183	210	141	67	181	181	184	43	23	18	6	0	53	76	91	119	50	50	52	14	26	22	13	0	0.667	1.115	3.263	2.865	4.137	1.797	0.702	80	390	100	5	55	-0.585	2	3	29	26	16768	6078	0.605	1.714	-50	0	0
2	14	13	"ctrl-buffer"	"ctrl-buffer"	8760	44450	100	187	191	50	26	179	179	184	42	22	18	8	0	58	67	37	55	50	50	52	10	19	45	25	0	1.000	0.706	2.481	2.006	4.166	3.809	0.145	80	391	100	16	29	0.000	8	8	12	17	15296	5347	0.167	1.500	-50	0	0
2	15	13	"ctrl-buffer"	"ctrl-buffer"	8940	44450	100	171	180	51	28	182	182	193	59	30	10	3	0	51	53	10	18	51	51	54	18	33	10	0	0	100000.000	-1.000	7.000	6.278	2.976	11.140	0.107	80	420	100	-11	0	16.610	-11	0	-2	2	14434	4229	-0.220	-0.056	-50	0	0
2	16	13	"ctrl-buffer"	"ctrl-buffer"	9120	44450	100	180	192	65	33	181	181	188	55	29	12	3	0	54	55	10	18	50	50	53	20	37	8	0	0	-0.250	2.200	5.417	5.955	2.893	12.039	0.075	80	420	100	3	16	Error	-1	4	11	5	15394	4363	0.073	0.100	-50	0	0
2	17	13	"ctrl-buffer"	"ctrl-buffer"	9300	44450	100	192	210	75	35	182	182	184	39	21	30	15	0	62	74	36	48	50	50	52	19	36	36	18	0	0.833	1.167	2.364	2.603	2.858	2.193	0.473	80	442	100	22	52	-0.263	10	12	28	24	16834	5919	0.667	1.158	-50	0	0
2	18	13	"ctrl-buffer"	"ctrl-buffer"	9480	44450	100	179	193	55	28	184	184	186	37	19	21	10	0	56	61	19	31	50	50	51	8	15	42	28	0	-0.833	0.818	3.462	3.027	3.091	6.826	0.213	80	390	100	1	20	Error	-5	6	9	11	15440	4889	0.189	1.250	-50	0	0
2	19	13	"ctrl-buffer"	"ctrl-buffer"	9650	44450	100	165	172	38	22	180	180	184	39	21	12	2	0	50	53	15	28	51	51	52	9	17	16	7	0	15.000	-4.000	5.375	5.938	2.444	8.448	0.123	80	422	100	-16	-6	3.907	-15	-1	-8	2	13794	4268	-0.308	0.111	-50	0	0
2	20	13	"ctrl-buffer"	"ctrl-buffer"	9830	44460	100	181	190	57	30	181	181	184	38	20	20	8	0	55	58	30	51	51	51	53	10	18	23	5	0	0.000	1.286	3.625	4.165	2.903	3.877	0.277	80	420	100	4	16	Error	0	4	9	7	15181	4672	0.158	0.500	-50	0	0
2	21	13	"ctrl-buffer"	"ctrl-buffer"	10010	44460	100	174	174	45	25	176	176	181	38	20	12	5	0	53	55	15	27	50	50	52	11	21	26	7	0	-0.667	-0.400	3.533	2.593	2.817	4.824	0.176	80	408	100	1	3	Error	-2	3	-2	5	13946	4404	-0.184	0.273	-50	0	0
2	22	13	"ctrl-buffer"	"ctrl-buffer"	10190	44460	100	177	184	47	25	177	177	179	37	20	25	7	0	57	59	13	22	50	50	52	12	23	28	11	0	0.000	0.778	3.333	3.418	2.781	8.349	0.147	80	408	100	7	16	Error	0	7	7	9	14691	4726	0.135	0.583	-50	0	0
2	23	13	"ctrl-buffer"	"ctrl-buffer"	10370	44460	100	185	191	42	21	177	177	179	34	18	28	6	0	55	58	11	18	51	51	53	11	20	31	6	0	2.000	2.000	2.684	2.749	4.289	14.116	0.046	80	396	100	12	21	1.000	8	4	14	7	15283	4632	0.353	0.455	-50	0	0
2	24	13	"ctrl-buffer"	"ctrl-buffer"	10540	44460	100	188	190	40	21	177	177	180	36	20	22	6	0	58	60	11	18	51	51	52	9	17	40	15	0	1.571	1.444	2.259	2.722	3.112	7.837	0.177	80	428	100	18	22	0.652	11	7	13	9	15192	4769	0.278	0.889	-50	0	0
2	1	14	"malY"	"STM1464"	6440	44620	110	202	235	111	47	177	177	182	47	25	38	21	0	255	473	526	111	55	55	60	36	60	92	83	0	0.125	0.139	0.195	0.156	2.776	0.180	0.542	80	580	100	225	476	-3.000	25	200	58	418	18788	37856	1.128	11.472	0	0	0
2	2	14	""	"STM1865"	6630	44630	100	223	248	98	39	188	188	192	49	25	38	20	0	379	702	855	121	56	56	63	42	66	92	85	0	0.108	0.093	0.107	0.112	3.004	0.099	0.608	80	484	100	358	706	-3.206	35	323	60	646	19850	56197	1.143	15.214	0	0	0
2	3	14	"yheU"	"STM3463"	6810	44630	110	677	744	320	43	191	191	193	46	23	100	100	0	879	996	536	53	56	56	61	35	57	100	100	0	0.591	0.588	0.566	0.574	1.296	0.586	0.918	80	536	100	1309	1493	-0.760	486	823	553	940	59492	79675	11.978	26.714	0	0	0
2	4	14	""	"STM2507"	6990	44630	110	280	379	271	71	190	190	191	44	23	70	50	0	696	1314	1630	124	56	56	59	13	22	100	100	0	0.141	0.150	0.155	0.147	1.884	0.153	0.823	80	523	100	730	1447	-2.830	90	640	189	1258	30291	105117	4.273	96.538	0	0	0
2	5	14	"ilvY"	"STM3908"	7160	44620	110	1328	1515	541	35	186	186	192	57	29	100	100	0	7082	8364	2908	34	57	57	60	16	26	100	100	0	0.163	0.160	0.155	0.157	1.139	0.161	0.968	80	497	100	8167	9636	-2.621	1142	7025	1329	8307	121232	669121	23.211	519.000	0	0	0
2	6	14	""	"STM2906"	7340	44620	110	298	314	116	36	183	183	189	52	27	68	52	0	897	951	622	65	56	56	58	16	27	100	100	0	0.137	0.146	0.145	0.128	2.524	0.150	0.696	80	522	100	956	1026	-2.870	115	841	131	895	25085	76088	2.404	55.813	0	0	0
2	7	14	"ssaR"	"STM1419"	7530	44630	110	234	549	549	100	184	184	187	40	21	52	40	0	520	5106	7335	143	55	55	58	15	25	100	100	0	0.108	0.072	0.081	0.089	2.252	0.071	0.917	80	522	100	515	5416	-3.217	50	465	365	5051	43958	408446	9.050	336.533	0	0	0
2	8	14	"pykF"	"STM1378"	7700	44630	110	7276	18684	21727	116	186	186	189	39	20	100	100	1	843	1997	2355	117	54	54	56	10	17	100	100	0	8.986	9.520	10.052	10.085	1.691	9.660	0.936	80	510	100	7879	20441	3.168	7090	789	18498	1943	1494708	159787	474.231	194.100	0	0	0
2	9	14	"gyrB"	"STM3835"	7880	44630	100	8095	18427	19915	108	182	182	198	238	120	100	100	1	2803	5657	6000	106	53	53	56	34	60	100	100	0	2.877	3.256	3.335	3.264	1.456	3.348	0.961	80	474	100	10663	23849	1.525	7913	2750	18245	5604	1474146	452590	76.592	164.735	0	0	0
2	10	14	"serC"	"STM0977"	8070	44630	100	6440	8055	6982	86	180	180	196	238	121	98	95	0	3509	3973	3159	79	52	52	55	34	61	100	100	0	1.811	2.008	1.920	1.928	1.529	2.149	0.917	80	474	100	9717	11796	0.857	6260	3457	7875	3921	644373	317863	33.021	115.235	0	0	0
2	11	14	"cbiA"	"STM2035"	8240	44630	80	419	503	380	75	184	184	183	40	21	63	59	0	3178	4465	4944	110	54	54	58	20	34	100	100	0	0.075	0.072	0.073	0.069	2.092	0.072	0.884	52	306	100	3359	4730	-3.733	235	3124	319	4411	26148	232181	8.000	220.350	0	0	0
2	12	14	"hin"	"STM2772"	8410	44630	110	317	391	230	58	176	176	182	40	21	81	72	0	2759	3965	3935	99	53	53	56	19	33	100	100	0	0.052	0.055	0.054	0.057	1.762	0.053	0.811	80	504	100	2847	4127	-4.262	141	2706	215	3912	31287	317208	5.225	205.737	0	0	0
2	13	14	"yfiA"	"STM2665"	8590	44630	120	258	726	1124	154	179	179	183	42	22	68	46	0	237	1512	3035	200	51	51	53	14	26	100	99	0	0.425	0.374	0.373	0.388	1.978	0.365	0.955	120	576	100	265	2008	-1.235	79	186	547	1461	87072	181389	12.929	104.214	0	0	0
2	14	14	""	"STM0382"	8770	44630	120	2500	2454	927	37	179	179	184	46	25	99	98	0	16278	15742	6730	42	52	52	54	12	22	100	100	0	0.143	0.145	0.147	0.150	1.429	0.142	0.978	120	577	100	18547	17965	-2.805	2321	16226	2275	15690	294523	1889013	49.348	1307.333	0	0	0
2	15	14	"ybbP"	"STM0508"	8950	44630	110	2849	3250	1525	46	179	179	264	1389	526	98	43	0	11364	12361	3986	32	53	53	62	66	106	100	100	0	0.236	0.250	0.235	0.241	1.260	0.246	0.829	80	490	100	13981	15379	-2.083	2670	11311	3071	12308	259969	988863	2.150	186.348	0	0	0
2	16	14	"fepE"	"STM0589"	9120	44630	110	14954	15150	2554	16	181	181	189	57	30	100	100	0	14812	15462	3006	19	53	53	59	29	49	100	100	0	1.001	0.971	0.979	0.974	1.080	0.971	0.983	80	544	100	29532	30378	0.001	14773	14759	14969	15409	1211961	1236987	262.474	531.138	0	0	0
2	17	14	"trpL"	"STM1722"	9300	44620	40	412	421	127	30	183	183	187	49	26	100	75	0	684	829	346	41	62	62	72	46	63	100	100	0	0.368	0.310	0.318	0.292	1.490	0.290	0.771	12	68	100	851	1005	-1.442	229	622	238	767	5052	9944	4.776	16.457	0	0	0
2	18	14	"ivbL"	"STM3797"	9480	44640	120	217	225	50	22	176	176	178	38	21	53	22	0	257	259	99	38	50	50	53	20	37	95	92	0	0.198	0.234	0.261	0.236	2.883	0.274	0.326	120	695	100	248	258	-2.336	41	207	49	209	26991	31103	1.237	10.300	0	0	0
2	19	14	"murI"	"STM4131"	9660	44640	70	1678	2546	2683	105	169	169	175	40	22	96	93	0	1732	2604	3224	123	50	50	51	14	27	96	93	0	0.897	0.931	1.016	0.958	1.786	0.853	0.863	32	236	100	3191	4931	-0.157	1509	1682	2377	2554	81474	83334	59.275	182.357	0	0	0
2	20	14	"EMPTY"	"EMPTY"	9840	44630	100	175	176	34	19	171	171	176	38	21	16	2	0	47	49	9	18	50	50	52	13	25	5	1	0	-1.333	-5.000	3.889	3.711	3.203	8.657	0.146	80	461	100	1	4	Error	4	-3	5	-1	14048	3893	0.000	-0.231	-75	0	0
2	21	14	"EMPTY"	"EMPTY"	10010	44630	100	166	170	41	24	173	173	175	37	21	15	3	0	49	51	9	17	49	49	52	11	21	12	2	0	100000.000	-1.500	5.286	4.429	3.661	12.253	0.104	80	440	100	-7	-1	16.610	-7	0	-3	2	13597	4100	-0.135	-0.091	-75	0	0
2	22	14	"EMPTY"	"EMPTY"	10190	44630	100	178	178	39	21	171	171	173	36	20	15	8	0	51	52	10	19	48	48	50	9	18	23	3	0	2.333	1.750	3.500	3.380	3.756	36.006	0.009	80	452	100	10	11	1.222	7	3	7	4	14268	4178	0.139	0.222	-75	0	0
2	23	14	"EMPTY"	"EMPTY"	10370	44630	100	181	185	46	24	168	168	172	36	20	30	11	0	47	51	11	21	49	49	50	8	16	21	6	0	-6.500	8.500	4.000	3.381	4.056	18.366	0.059	80	452	100	11	19	Error	13	-2	17	2	14794	4113	0.361	0.125	-75	0	0
2	24	14	"EMPTY"	"EMPTY"	10550	44630	100	165	169	34	20	169	169	180	154	85	0	0	0	51	52	10	19	49	49	86	678	788	0	0	0	-2.000	0.000	5.875	6.033	3.765	0.208	0.952	80	484	100	-2	3	Error	-4	2	0	3	13554	4181	-0.071	-0.050	-75	0	0
3	1	1	"yjiW"	"STM4523"	10890	42410	120	268	356	239	67	182	182	185	41	22	60	50	0	482	1135	1558	137	51	51	52	9	17	99	95	0	0.200	0.161	0.169	0.189	3.017	0.141	0.794	120	600	100	517	1258	-2.325	86	431	174	1084	42762	136250	4.171	120.333	0	0	0
3	2	1	"yjjW"	"STM4565"	11070	42400	120	585	555	222	40	186	186	188	40	21	95	87	0	6005	5321	3152	59	50	50	50	7	14	100	100	0	0.067	0.070	0.070	0.072	1.713	0.065	0.846	120	492	100	6354	5640	-3.900	399	5955	369	5271	66623	638572	9.175	753.000	0	0	0
3	3	1	"yibL"	"STM3689"	11250	42410	120	1252	1475	734	49	186	186	189	38	20	99	99	0	2640	3366	2003	59	52	52	55	26	47	100	99	0	0.412	0.389	0.396	0.399	1.403	0.361	0.873	120	476	100	3654	4603	-1.280	1066	2588	1289	3314	177029	403967	33.842	127.346	0	0	0
3	4	1	"fba"	"STM3068"	11420	42400	110	43077	44709	7658	17	197	197	540	2782	515	100	100	0	8678	9017	1447	16	55	55	137	630	459	100	100	0	4.973	4.967	4.954	4.958	1.098	4.984	0.957	80	443	100	51503	53474	2.314	42880	8623	44512	8962	3576731	721395	15.877	14.095	0	0	0
3	5	1	"yhaH"	"STM3234"	11610	42410	120	1119	1840	2041	110	197	197	489	2558	523	18	8	0	746	1376	1636	118	55	55	135	595	440	53	37	0	1.334	1.244	1.419	1.377	2.188	2.257	0.471	120	525	100	1613	2964	0.416	922	691	1643	1321	220757	165178	0.528	2.086	0	0	0
3	6	1	"rpoD"	"STM3211"	11790	42410	120	55432	54140	9911	18	195	195	222	188	84	100	100	6	9771	9624	2007	20	55	55	68	111	163	100	100	0	5.685	5.637	5.721	5.687	1.256	5.698	0.956	120	490	100	64953	63514	2.507	55237	9716	53945	9569	6496848	1154931	286.798	86.090	0	0	0
3	7	1	""	"STM2551"	11970	42400	120	3668	3742	1239	33	208	208	249	214	85	97	96	0	12317	12579	3678	29	60	60	70	34	48	100	100	0	0.282	0.282	0.289	0.264	1.501	0.281	0.929	120	489	100	15717	16053	-1.825	3460	12257	3534	12519	449091	1509450	16.322	367.912	0	0	0
3	8	1	"gltI"	"STM0665"	12130	42400	110	3218	3243	965	29	201	201	253	338	133	100	100	0	10365	10602	3322	31	62	62	253	1263	499	100	100	0	0.293	0.289	0.289	0.288	1.219	0.274	0.922	80	412	100	13320	13582	-1.772	3017	10303	3042	10540	259461	848143	8.846	8.194	0	0	0
3	9	1	"nagC"	"STM0682"	12320	42410	130	5634	6013	4647	77	200	200	239	293	122	98	97	0	7095	6934	3115	44	61	61	204	1097	537	97	90	0	0.773	0.846	0.796	0.770	1.653	1.328	0.429	120	549	100	12468	12686	-0.372	5434	7034	5813	6873	721503	832127	19.706	6.135	0	0	0
3	10	1	"glnS"	"STM0686"	12500	42420	120	28792	29087	8333	28	202	202	211	51	24	100	100	0	9595	9609	3065	31	62	62	65	19	29	99	99	0	2.999	3.026	3.027	3.190	1.391	3.040	0.951	120	476	100	38123	38432	1.585	28590	9533	28885	9547	3490461	1153022	566.196	502.316	0	0	0
3	11	1	"sipD"	"STM2883"	12690	42410	120	1472	1457	461	31	201	201	212	62	29	98	98	0	10039	9869	3104	31	65	65	73	33	45	100	100	0	0.127	0.128	0.129	0.125	1.456	0.125	0.907	120	479	100	11245	11060	-2.972	1271	9974	1256	9804	174877	1184239	20.081	296.848	0	0	0
3	12	1	"eutC"	"STM2457"	12860	42410	130	332	435	277	63	193	193	198	53	26	69	55	0	2327	5030	6162	122	58	58	67	36	53	100	98	0	0.061	0.049	0.065	0.068	3.373	0.039	0.691	120	504	100	2408	5214	-4.029	139	2269	242	4972	52183	603649	4.472	137.861	0	0	0
3	13	1	"udp"	"STM3968"	13030	42420	120	5166	6705	4927	73	199	199	203	61	30	100	100	0	5352	7494	6048	80	57	57	62	25	40	100	100	0	0.938	0.875	0.918	0.903	1.557	0.829	0.863	120	446	100	10262	13943	-0.092	4967	5295	6506	7437	804575	899252	106.590	297.280	0	0	0
3	14	1	"metR"	"STM3964"	13210	42420	120	9065	9047	3443	38	200	200	206	63	30	100	100	0	12542	12024	3940	32	58	58	63	24	38	100	100	0	0.710	0.739	0.736	0.719	1.333	0.745	0.903	120	442	100	21349	20813	-0.494	8865	12484	8847	11966	1085621	1442922	140.333	498.375	0	0	0
3	15	1	"rthB"	"STM3960"	13380	42420	130	4621	4445	1259	28	199	199	205	58	28	100	100	0	10363	10456	2864	27	56	56	63	36	57	100	100	0	0.429	0.408	0.413	0.402	1.332	0.393	0.891	120	513	100	14729	14646	-1.221	4422	10307	4246	10400	533408	1254708	73.103	288.694	0	0	0
3	16	1	"yigI"	"STM3956"	13570	42420	130	7395	7215	2633	36	199	199	204	52	25	100	100	0	9694	9280	3031	32	59	59	64	23	35	100	100	0	0.747	0.761	0.753	0.750	1.276	0.757	0.921	120	532	100	16831	16237	-0.421	7196	9635	7016	9221	865828	1113574	134.827	400.696	0	0	0
3	17	1	"corA"	"STM3952"	13750	42420	130	9344	10898	8434	77	197	197	202	46	22	100	100	0	7003	6776	5382	79	58	58	65	27	41	100	100	0	1.317	1.593	1.629	1.649	1.551	1.625	0.907	120	516	100	16092	17419	0.397	9147	6945	10701	6718	1307815	813066	232.522	248.556	0	0	0
3	18	1	"yigA"	"STM3948"	13930	42420	130	10935	10823	6711	62	196	196	206	67	32	100	100	0	7758	7505	4957	66	56	56	61	19	31	100	100	0	1.394	1.427	1.422	1.494	1.411	1.425	0.895	120	503	100	18441	18076	0.480	10739	7702	10627	7449	1298760	900630	158.463	391.789	0	0	0
3	19	1	"priB"	"STM4392"	14100	42420	130	2742	9238	13891	150	199	199	217	102	47	91	82	1	104	254	320	125	60	60	85	183	215	30	19	0	57.795	46.593	40.141	43.351	2.641	50.148	0.478	120	564	100	2587	9233	5.853	2543	44	9039	194	1108562	30515	88.441	0.923	0	0	0
3	20	1	"ytfJ"	"STM4405"	14280	42420	130	590	827	661	79	183	183	194	98	50	91	75	0	1875	3026	2996	99	59	59	79	156	197	99	95	0	0.224	0.217	0.219	0.221	1.884	0.202	0.782	120	570	100	2223	3611	-2.158	407	1816	644	2967	99299	363131	6.459	18.891	0	0	0
3	21	1	"mpl"	"STM4416"	14450	42430	130	16581	17399	11243	64	194	194	288	610	211	99	95	0	8673	10164	6911	67	62	62	101	184	182	99	96	0	1.903	1.703	1.703	1.783	1.952	1.670	0.890	120	544	100	24998	27307	0.928	16387	8611	17205	10102	2087896	1219723	28.051	54.690	0	0	0
3	22	1	""	"STM4420"	14650	42430	130	2522	2574	1393	54	207	207	293	467	159	95	79	0	7827	7783	4343	55	61	61	106	176	166	100	100	0	0.298	0.307	0.309	0.300	1.479	0.293	0.800	120	537	100	10081	10089	-1.746	2315	7766	2367	7722	308902	933960	4.884	43.619	0	0	0
3	23	1	""	"STM4424"	14810	42430	130	244	262	99	37	197	197	214	120	56	23	6	0	1333	2957	3386	114	58	58	94	215	228	85	73	0	0.037	0.022	0.029	0.032	3.518	0.021	0.200	120	608	100	1322	2964	-4.762	47	1275	65	2899	31464	354843	0.400	13.316	0	0	0
3	24	1	""	"STM4428"	14990	42420	130	580	784	541	69	190	190	219	231	105	70	45	0	4455	6384	5913	92	57	57	122	626	513	96	86	0	0.089	0.094	0.088	0.093	2.193	0.078	0.647	120	791	100	4788	6921	-3.495	390	4398	594	6327	94063	766122	2.446	10.003	0	0	0
3	1	2	"clpX"	"STM0449"	10920	42570	130	9528	16758	17474	104	184	184	189	56	29	100	99	5	972	1571	1840	117	51	51	55	46	83	96	94	0	10.145	10.904	11.063	11.833	2.207	11.178	0.792	120	522	100	10265	18094	3.343	9344	921	16574	1520	2011009	188480	295.875	32.957	0	0	0
3	2	2	"ptrB"	"STM1879"	11100	42570	120	737	1310	1656	126	186	186	190	40	21	91	85	0	1634	3302	4590	139	51	51	51	10	19	99	95	0	0.348	0.346	0.378	0.373	2.618	0.331	0.831	120	357	100	2134	4375	-1.523	551	1583	1124	3251	157203	396222	28.000	325.100	0	0	0
3	3	2	"yihV"	"STM4024"	11280	42570	120	223	310	263	84	193	193	197	50	25	41	26	0	523	2268	4134	182	51	51	53	28	52	81	75	0	0.064	0.053	0.085	0.113	5.747	0.056	0.762	120	369	100	502	2334	-3.976	30	472	117	2217	37209	272164	2.260	79.107	0	0	0
3	4	2	"thiG"	"STM4160"	11460	42570	120	256	384	396	103	193	193	568	2980	524	0	0	0	717	2176	3782	173	51	51	131	628	479	51	37	0	0.095	0.090	0.105	0.132	3.714	0.115	0.084	120	385	100	729	2316	-3.402	63	666	191	2125	46040	261159	-0.062	3.256	0	0	0
3	5	2	"thiC"	"STM4164"	11620	42570	110	307	388	247	63	189	189	194	53	27	70	53	0	1159	1749	1806	103	51	51	100	325	325	83	63	0	0.106	0.117	0.137	0.122	2.401	0.117	0.721	80	347	100	1226	1897	-3.231	118	1108	199	1698	31068	139930	3.660	5.074	0	0	0
3	6	2	"yjaG"	"STM4169"	11810	42570	120	1146	2227	3118	140	189	189	196	55	28	95	90	0	1156	2211	3157	142	52	52	94	302	321	81	64	0	0.867	0.944	0.960	0.975	2.763	0.953	0.826	120	405	100	2061	4197	-0.206	957	1104	2038	2159	267231	265268	36.927	7.010	0	0	0
3	7	2	""	"STM2701"	11990	42570	130	336	477	345	72	191	191	195	43	22	64	59	0	3083	6090	7321	120	53	53	56	15	26	93	87	0	0.048	0.047	0.053	0.059	3.331	0.041	0.766	120	406	100	3175	6323	-4.385	145	3030	286	6037	57264	730758	6.558	402.267	0	0	0
3	8	2	"stfE"	"STM0198"	12170	42560	120	235	281	133	47	197	197	245	340	138	6	0	0	669	2858	4036	141	56	56	240	1277	532	39	32	0	0.062	0.030	0.044	0.101	7.893	0.038	0.289	120	403	100	651	2886	-4.012	38	613	84	2802	33764	343000	0.106	2.050	0	0	0
3	9	2	"eutQ"	"STM2468"	12350	42570	120	318	403	504	125	193	193	199	55	27	77	55	0	2566	4494	4327	96	56	56	61	23	37	95	92	0	0.050	0.047	0.048	0.049	2.799	0.047	0.243	120	383	100	2635	4648	-4.328	125	2510	210	4438	48304	539276	3.709	192.739	0	0	0
3	10	2	"eutN"	"STM2464"	12530	42560	110	217	250	121	48	192	192	198	45	22	35	18	0	115	1142	2051	179	54	54	65	69	106	48	43	0	0.410	0.053	0.148	0.282	8.468	0.047	0.517	80	349	100	86	1146	-1.287	25	61	58	1088	20026	91366	1.156	15.609	0	0	0
3	11	2	"prpB"	"STM0368"	12710	42570	130	334	382	213	55	197	197	203	58	28	60	53	0	2411	3598	3965	110	53	53	63	64	101	87	80	0	0.058	0.052	0.063	0.076	3.833	0.042	0.582	120	405	100	2495	3730	-4.105	137	2358	185	3545	45870	431711	3.086	55.234	0	0	0
3	12	2	"tus"	"STM1470"	12890	42580	120	358	1111	1244	111	195	195	200	59	29	61	53	0	627	3025	3855	127	54	54	56	15	26	82	74	0	0.284	0.308	0.335	0.394	3.675	0.285	0.799	120	335	100	736	3887	-1.814	163	573	916	2971	133359	362967	15.441	197.933	0	0	0
3	13	2	"ogt"	"STM1659"	13070	42580	130	382	940	1020	108	195	195	202	67	33	78	55	0	671	2345	3249	138	56	56	60	17	28	96	95	0	0.304	0.325	0.330	0.343	3.179	0.269	0.718	120	331	100	802	3034	-1.718	187	615	745	2289	112753	281406	11.015	134.412	0	0	0
3	14	2	"rpmF"	"STM1191"	13240	42580	130	1723	6436	13261	206	197	197	207	68	32	95	91	1	75	154	218	141	55	55	58	17	29	55	40	0	76.300	63.020	67.506	61.990	2.246	66.929	0.848	120	329	100	1546	6338	6.254	1526	20	6239	99	772326	18445	91.603	5.647	0	0	0
3	15	2	"fabG"	"STM1195"	13420	42580	130	9311	16565	18501	111	197	197	208	58	27	100	100	5	583	1107	1371	123	54	54	57	15	26	98	97	0	17.229	15.544	16.677	16.893	1.964	17.440	0.696	120	357	100	9643	17421	4.107	9114	529	16368	1053	1987816	132800	282.017	70.000	0	0	0
3	16	2	"phsA"	"STM2065"	13600	42580	130	280	376	357	94	195	195	204	60	29	56	35	0	2456	4056	4401	108	55	55	64	108	168	98	97	0	0.035	0.045	0.038	0.036	2.831	0.051	0.524	120	380	100	2486	4182	-4.820	85	2401	181	4001	45130	486708	2.867	36.963	0	0	0
3	17	2	"dacD"	"STM2062"	13780	42580	130	2984	4270	3056	71	194	194	201	50	24	100	100	0	3808	4905	3239	66	55	55	66	109	165	100	100	0	0.743	0.840	0.839	0.821	1.560	0.886	0.782	120	377	100	6543	8926	-0.428	2790	3753	4076	4850	512421	588556	81.380	44.394	0	0	0
3	18	2	"pefD"	"PSLT016"	13960	42580	130	237	423	431	101	192	192	211	110	52	38	27	0	1045	4620	7856	170	55	55	77	204	264	70	63	0	0.045	0.051	0.061	0.075	4.248	0.049	0.789	120	383	100	1035	4796	-4.459	45	990	231	4565	50793	554377	1.927	22.270	0	0	0
3	19	2	"ybjG"	"STM0865"	14130	42610	100	423	1434	2349	163	192	192	215	123	57	53	50	0	376	1158	1874	161	56	56	92	235	255	52	46	0	0.722	1.127	0.989	1.120	2.999	1.160	0.740	80	352	100	551	2344	-0.470	231	320	1242	1102	114726	92619	9.911	4.536	0	0	0
3	20	2	"thiM"	"STM2147"	14320	42580	100	313	391	423	108	196	196	211	132	62	48	23	0	199	645	792	122	56	56	74	116	156	50	47	0	0.818	0.331	0.415	0.752	6.668	0.226	0.161	80	326	100	260	784	-0.290	117	143	195	589	31286	51616	1.364	4.922	0	0	0
3	21	2	"thiI"	"STM0425"	14470	42560	80	7029	8297	7271	87	205	205	324	745	229	78	76	0	3238	4317	3827	88	54	54	94	206	219	88	84	0	2.143	1.898	1.993	1.873	2.346	1.973	0.886	52	234	100	10008	12355	1.100	6824	3184	8092	4263	431465	224491	10.702	20.500	0	0	0
3	22	2	"hilD"	"STM2875"	14660	42580	130	318	540	478	88	201	201	261	506	193	26	7	0	769	1778	2391	134	56	56	97	242	249	66	54	0	0.164	0.197	0.195	0.176	3.138	0.188	0.692	120	513	100	830	2061	-2.607	117	713	339	1722	64824	213364	0.551	6.946	0	0	0
3	23	2	"prgK"	"STM2871"	14840	42630	50	2751	2909	1764	60	207	207	277	292	105	100	91	0	4066	5160	3461	67	57	57	213	673	315	91	83	0	0.635	0.529	0.552	0.558	2.273	0.575	0.863	12	98	100	6553	7805	-0.656	2544	4009	2702	5103	34906	61918	9.014	7.351	0	0	0
3	24	2	"nhoA"	"STM1582"	15050	42620	80	456	805	786	97	189	189	235	353	150	42	30	0	775	2034	2564	126	54	54	200	1010	505	46	34	0	0.370	0.311	0.372	0.494	3.321	0.288	0.759	52	296	100	988	2596	-1.433	267	721	616	1980	41880	105743	1.615	1.816	0	0	0
3	1	3	"hsdS"	"STM4524"	10940	42750	130	743	2209	2630	119	179	179	184	51	27	80	66	0	708	3129	4104	131	50	50	71	162	228	63	56	0	0.857	0.659	0.671	0.773	2.423	0.630	0.920	120	560	100	1222	5109	-0.222	564	658	2030	3079	265134	375477	39.706	18.877	0	0	0
3	2	3	"hisF"	"STM2077"	11110	42740	120	1135	4394	5844	132	181	181	186	45	24	88	80	0	632	2322	3113	134	50	50	52	9	17	94	92	0	1.639	1.854	1.776	1.763	2.009	1.917	0.917	120	395	100	1536	6485	0.713	954	582	4213	2272	527279	278644	93.511	252.222	0	0	0
3	3	3	"trmD"	"STM2674"	11290	42750	130	3441	21287	26315	123	189	189	195	62	31	90	78	13	120	545	707	129	51	51	56	35	62	52	50	0	47.130	42.709	42.974	38.239	2.728	43.228	0.847	120	428	100	3321	21592	5.559	3252	69	21098	494	2554388	65426	340.194	13.971	0	0	0
3	4	3	"fruF"	"STM2206"	11470	42740	120	812	1728	1949	112	192	192	266	820	308	48	38	0	975	2414	2890	119	54	54	96	356	370	60	55	0	0.673	0.651	0.709	0.815	2.833	0.731	0.733	120	398	100	1541	3896	-0.571	620	921	1536	2360	207410	289734	1.783	6.511	0	0	0
3	5	3	"asrB"	"STM2549"	11650	42750	120	255	409	363	88	191	191	196	51	26	51	43	0	1064	3232	3981	123	53	53	80	250	312	61	55	0	0.063	0.069	0.068	0.103	3.985	0.071	0.688	120	417	100	1075	3397	-3.982	64	1011	218	3179	49127	387897	4.176	12.608	0	0	0
3	6	3	"sifA"	"STM1224"	11820	42750	120	486	830	835	100	186	186	193	53	27	58	54	0	1488	3978	5048	126	51	51	54	18	33	84	76	0	0.209	0.164	0.178	0.211	2.553	0.160	0.938	120	406	100	1737	4571	-2.260	300	1437	644	3927	99544	477335	12.019	218.000	0	0	0
3	7	3	"cbiM"	"STM2023"	12000	42750	130	277	391	267	68	185	185	195	81	41	55	40	0	1239	2594	2948	113	53	53	58	22	37	99	95	0	0.078	0.081	0.087	0.091	2.171	0.082	0.824	120	439	100	1278	2747	-3.688	92	1186	206	2541	46974	311289	2.420	115.273	0	0	0
3	8	3	"cbiP"	"STM2019"	12170	42750	120	421	811	782	96	192	192	200	75	37	54	52	0	1147	2829	3480	123	54	54	59	20	33	73	70	0	0.210	0.223	0.241	0.376	4.351	0.207	0.888	120	438	100	1322	3394	-2.255	229	1093	619	2775	97318	339504	8.147	138.500	0	0	0
3	9	3	"samB"	"PSLT054"	12360	42750	130	470	995	1243	124	190	190	195	45	23	74	65	0	1408	3324	4350	130	54	54	58	19	32	86	84	0	0.207	0.246	0.245	0.299	2.918	0.263	0.919	120	519	100	1634	4075	-2.274	280	1354	805	3270	119443	398824	17.778	171.895	0	0	0
3	10	3	"uhpT"	"STM3787"	12550	42750	130	280	385	273	70	189	189	194	43	22	59	50	0	1150	3032	3742	123	53	53	61	61	100	77	74	0	0.083	0.066	0.073	0.101	4.206	0.062	0.780	120	457	100	1188	3175	-3.592	91	1097	196	2979	46254	363861	4.442	48.705	0	0	0
3	11	3	"trpA"	"STM1727"	12710	42760	120	506	1248	1424	114	197	197	200	54	27	65	60	0	948	2592	3328	128	52	52	55	15	27	80	74	0	0.345	0.414	0.436	0.584	3.047	0.391	0.896	120	361	100	1205	3591	-1.536	309	896	1051	2540	149760	311068	19.407	169.133	0	0	0
3	12	3	"rhaT"	"STM4050"	12900	42750	140	284	375	237	63	194	194	222	253	113	27	12	0	1725	4620	6266	135	54	54	95	321	337	70	63	0	0.054	0.040	0.045	0.064	3.540	0.034	0.732	156	375	100	1761	4747	-4.215	90	1671	181	4566	58537	720682	0.605	14.097	0	0	0
3	13	3	"glnQ"	"STM0828"	13070	42760	120	608	1128	1431	126	190	190	206	193	93	68	55	0	1819	3246	4657	143	57	57	82	219	267	75	71	0	0.237	0.294	0.305	0.318	2.190	0.297	0.939	120	344	100	2180	4127	-2.076	418	1762	938	3189	135392	389524	4.777	14.447	0	0	0
3	14	3	""	"STM4158"	13250	42750	120	245	275	101	36	196	196	201	45	22	50	33	0	357	548	591	107	56	56	69	47	68	89	81	0	0.163	0.161	0.211	0.229	3.635	0.134	0.467	120	382	100	350	571	-2.619	49	301	79	492	33027	65749	1.644	10.191	0	0	0
3	15	3	""	"STM1260"	13420	42750	130	352	1857	4913	264	191	191	195	42	21	73	64	0	1204	3505	5817	165	54	54	63	39	61	95	88	0	0.140	0.483	0.198	0.207	3.180	0.735	0.755	120	426	100	1311	5117	-2.837	161	1150	1666	3451	222873	420656	39.571	88.256	0	0	0
3	16	3	""	"PSLT026"	13600	42760	120	534	982	1160	118	187	187	194	46	23	82	69	0	1684	3555	4627	130	55	55	67	106	158	87	80	0	0.213	0.227	0.231	0.231	2.485	0.236	0.923	120	414	100	1976	4295	-2.231	347	1629	795	3500	117830	426578	17.130	32.906	0	0	0
3	17	3	""	"STM4457"	13780	42760	130	648	1025	1159	113	191	191	201	56	27	86	81	0	816	1479	2011	135	56	56	69	105	152	89	80	0	0.601	0.586	0.547	0.561	2.113	0.546	0.887	120	426	100	1217	2257	-0.734	457	760	834	1423	122980	177525	14.714	13.429	0	0	0
3	18	3	"metJ"	"STM4099"	13950	42760	120	728	1913	3026	158	192	192	204	72	35	85	77	0	470	1232	2029	164	54	54	60	24	40	91	85	0	1.288	1.461	1.507	1.446	2.057	1.477	0.931	120	376	100	952	2899	0.366	536	416	1721	1178	229570	147833	23.736	48.833	0	0	0
3	19	3	""	"Not LT2a84"	14130	42760	130	221	258	132	51	193	193	204	89	43	26	12	0	570	1873	3154	168	54	54	62	53	85	95	90	0	0.054	0.036	0.048	0.063	2.891	0.034	0.364	120	410	100	544	1884	-4.204	28	516	65	1819	30961	224785	0.607	34.170	0	0	0
3	20	3	"traW"	"PSLT091"	14310	42750	130	258	375	377	100	193	193	204	84	41	40	23	0	1151	3275	6235	190	56	56	68	76	111	90	81	0	0.059	0.057	0.058	0.062	3.148	0.057	0.855	120	494	100	1160	3401	-4.074	65	1095	182	3219	44956	392969	2.036	42.197	0	0	0
3	21	3	"traN"	"PSLT095"	14490	42760	130	423	776	841	108	194	194	245	486	198	35	17	0	3314	6963	9775	140	57	57	83	149	179	93	89	0	0.070	0.084	0.076	0.078	2.346	0.081	0.890	120	528	100	3486	7488	-3.830	229	3257	582	6906	93154	835610	1.093	46.174	0	0	0
3	22	3	"trbB"	"PSLT099"	14670	42770	130	244	396	380	95	192	192	200	53	26	50	39	0	744	3354	5755	171	57	57	68	42	61	81	72	0	0.076	0.062	0.075	0.100	3.757	0.063	0.904	120	467	100	739	3501	-3.724	52	687	204	3297	47539	402448	3.698	78.238	0	0	0
3	23	3	"traD"	"PSLT104"	14840	42770	130	505	861	1004	116	191	191	213	142	66	68	52	0	3257	7400	10969	148	57	57	101	293	290	88	80	0	0.098	0.091	0.091	0.102	2.342	0.089	0.956	120	593	100	3514	8013	-3.349	314	3200	670	7343	103282	888054	4.563	24.911	0	0	0
3	24	3	""	"PSLT109"	15020	42770	120	570	698	478	68	187	187	192	57	29	93	85	0	2305	2952	2761	93	55	55	67	78	116	100	98	0	0.170	0.176	0.177	0.179	1.622	0.168	0.926	120	538	100	2633	3408	-2.555	383	2250	511	2897	83738	354216	8.877	36.987	0	0	0
3	1	4	""	"STM2732"	10900	42900	80	195	215	78	36	179	179	182	39	21	36	21	0	363	1620	2601	160	52	52	201	519	258	44	30	0	0.051	0.023	0.056	0.093	7.392	0.020	0.296	52	299	100	327	1604	-4.281	16	311	36	1568	11201	84226	0.846	2.734	0	0	0
3	2	4	""	"STM2710"	11110	42930	120	208	249	118	47	182	182	184	37	20	44	29	0	1535	3266	4451	136	52	52	113	312	276	80	75	0	0.018	0.021	0.025	0.025	3.991	0.022	0.643	120	478	100	1509	3281	-5.834	26	1483	67	3214	29901	391907	1.757	10.106	0	0	0
3	3	4	""	"STM1614"	11280	42920	130	263	329	197	59	183	183	187	51	27	60	38	0	2491	4872	5642	115	52	52	56	29	51	100	99	0	0.033	0.030	0.034	0.032	2.416	0.029	0.747	120	448	100	2519	4966	-4.930	80	2439	146	4820	39507	584660	2.784	166.069	0	0	0
3	4	4	"tehB"	"STM1608"	11470	42920	120	1770	2381	2384	100	185	185	256	784	306	78	50	0	1786	2221	2124	95	55	55	96	341	355	92	86	0	0.916	1.014	0.977	0.937	1.766	1.191	0.808	120	436	100	3316	4362	-0.127	1585	1731	2196	2166	285763	266514	2.710	6.232	0	0	0
3	5	4	"tpx"	"STM1682"	11640	42930	120	3159	8637	14299	165	192	192	200	60	30	100	99	2	203	567	1230	216	54	54	59	18	30	84	69	0	19.913	16.462	21.780	21.708	2.394	13.703	0.792	120	403	100	3116	8958	4.316	2967	149	8445	513	1036430	68010	140.617	28.222	0	0	0
3	6	4	""	"STM1677"	11820	42930	120	537	842	883	104	193	193	200	67	33	95	86	0	3333	4546	4140	91	51	51	56	20	35	100	100	0	0.105	0.144	0.110	0.116	1.992	0.151	0.648	120	414	100	3626	5144	-3.254	344	3282	649	4495	101022	545554	9.582	224.500	0	0	0
3	7	4	"uppS"	"STM0221"	12000	42930	120	2819	4073	4675	114	185	185	194	81	41	92	90	0	837	1486	1854	124	52	52	58	23	39	94	91	0	3.355	2.711	2.632	2.780	2.321	2.807	0.772	120	419	100	3419	5322	1.746	2634	785	3888	1434	488740	178335	47.889	62.087	0	0	0
3	8	4	"yaeD"	"STM0248"	12180	42930	120	1591	2712	3303	121	192	192	201	77	38	100	98	0	1600	2686	3470	129	53	53	57	18	31	100	100	0	0.904	0.957	1.004	0.947	1.717	0.932	0.809	120	421	100	2946	5153	-0.145	1399	1547	2520	2633	325390	322283	32.610	146.056	0	0	0
3	9	4	"rof"	"STM0237"	12340	42930	100	185	192	53	27	190	190	199	53	26	11	6	0	54	58	16	27	53	53	56	14	25	15	11	0	-5.000	0.400	4.369	3.536	3.236	4.201	0.269	80	368	100	-4	7	Error	-5	1	2	5	15393	4651	-0.132	0.143	-50	0	0
3	10	4	"yeeX"	"STM2059"	12530	42930	120	1479	4626	8708	188	187	187	191	49	25	92	85	0	298	965	1844	191	53	53	55	16	29	82	78	0	5.273	4.867	5.904	5.713	2.376	5.010	0.867	120	460	100	1537	5351	2.399	1292	245	4439	912	555111	115855	90.510	56.875	0	0	0
3	11	4	"sbcB"	"STM2067"	12710	42920	120	878	2078	3510	168	191	191	193	41	21	92	86	0	1185	2766	5077	183	53	53	57	25	43	95	90	0	0.607	0.696	0.724	0.728	2.166	0.680	0.918	120	383	100	1819	4600	-0.720	687	1132	1887	2713	249312	331910	45.976	108.360	0	0	0
3	12	4	"fixC"	"STM0077"	12890	42920	130	2167	2819	2937	104	193	193	270	445	164	65	59	0	5665	8150	7072	86	56	56	158	554	350	96	90	0	0.352	0.324	0.347	0.189	3.746	0.309	0.620	120	442	100	7583	10720	-1.507	1974	5609	2626	8094	338338	978028	5.728	14.426	0	0	0
3	13	4	"yjbC"	"STM4193"	13060	42930	130	2305	3308	3270	98	192	192	272	450	165	97	90	0	2989	4037	3910	96	57	57	163	560	343	98	93	0	0.721	0.783	0.754	0.737	1.418	0.796	0.848	120	432	100	5045	7096	-0.473	2113	2932	3116	3980	396936	484430	6.747	6.918	0	0	0
3	14	4	"dinF"	"STM4238"	13240	42930	130	1514	2766	3702	133	198	198	201	43	21	100	97	0	3049	5537	7619	137	57	57	69	45	65	100	100	0	0.440	0.469	0.456	0.454	1.691	0.465	0.897	120	489	100	4308	8048	-1.185	1316	2992	2568	5480	331925	664490	59.651	121.511	0	0	0
3	15	4	""	"STM4267"	13430	42940	130	381	471	299	63	196	196	201	51	25	83	73	0	2120	2612	2106	80	56	56	64	39	60	100	99	0	0.090	0.108	0.095	0.087	1.921	0.106	0.717	120	468	100	2249	2831	-3.480	185	2064	275	2556	56506	313483	5.294	65.333	0	0	0
3	16	4	"malE"	"STM4229"	13600	42940	130	281	424	356	83	193	193	207	67	32	59	37	0	3114	7779	11296	145	56	56	61	26	42	100	100	0	0.029	0.030	0.029	0.026	2.118	0.029	0.746	120	422	100	3146	7954	-5.119	88	3058	231	7723	50839	933421	3.239	296.846	0	0	0
3	17	4	"yfdZ"	"STM2402"	13770	42940	120	9052	11025	7058	64	204	204	225	107	47	100	100	0	4952	5781	4120	71	56	56	64	31	48	100	100	0	1.807	1.890	1.947	1.951	1.426	1.969	0.880	120	430	100	13744	16546	0.854	8848	4896	10821	5725	1322989	693709	100.935	184.419	0	0	0
3	18	4	"yfcA"	"STM2382"	13960	42930	130	886	1747	2616	149	195	195	216	101	46	90	80	0	935	2019	3507	173	54	54	60	24	40	99	95	0	0.784	0.790	0.866	0.779	2.122	0.756	0.818	120	438	100	1572	3517	-0.350	691	881	1552	1965	209633	242309	15.158	81.625	0	0	0
3	19	4	"ybdB"	"STM0599"	14130	42930	120	799	2464	3455	140	192	192	206	145	70	66	63	0	279	1062	1603	150	55	55	60	20	33	83	74	0	2.710	2.256	2.306	2.295	2.280	2.352	0.801	120	411	100	831	3279	1.438	607	224	2272	1007	295640	127490	15.572	50.100	0	0	0
3	20	4	"fsr"	"STM0493"	14310	42950	120	1410	2646	3076	116	192	192	208	140	67	95	89	0	2599	5460	6833	125	57	57	70	75	107	99	98	0	0.479	0.454	0.466	0.462	1.743	0.433	0.889	120	452	100	3760	7857	-1.061	1218	2542	2454	5403	317557	655232	17.414	71.867	0	0	0
3	21	4	"ybbB"	"STM0513"	14490	42940	130	1487	2055	2371	115	191	191	202	66	32	99	92	0	2335	3570	4239	118	57	57	72	77	106	100	96	0	0.569	0.531	0.537	0.544	1.680	0.534	0.858	120	455	100	3574	5377	-0.814	1296	2278	1864	3513	246546	428347	28.076	45.429	0	0	0
3	22	4	"lpxH"	"STM0535"	14670	42950	120	889	1946	2874	147	190	190	205	87	42	90	80	0	916	2326	3659	157	57	57	79	107	135	87	82	0	0.814	0.774	0.823	0.803	2.409	0.784	0.865	120	456	100	1558	4025	-0.297	699	859	1756	2269	233557	279150	20.011	21.000	0	0	0
3	23	4	""	"STM0563"	14800	42960	50	605	1250	1545	123	210	210	245	157	64	58	58	0	1270	3727	6224	166	63	63	135	218	161	66	66	0	0.327	0.284	0.330	0.282	3.330	0.245	0.856	12	92	100	1602	4704	-1.612	395	1207	1040	3664	15002	44723	6.401	16.477	0	0	0
3	24	4	"fepD"	"STM0592"	15020	42950	120	1546	3902	5855	150	188	188	193	47	24	99	99	0	1141	2900	4470	154	56	56	65	47	72	100	99	0	1.252	1.306	1.237	1.325	1.765	1.332	0.889	120	622	100	2443	6558	0.324	1358	1085	3714	2844	468259	347989	78.915	60.319	0	0	0
3	1	5	"yeaZ"	"STM1820"	10930	43100	120	5337	7132	4542	63	184	184	186	41	22	100	100	0	2049	2544	1552	61	53	53	123	368	299	100	98	0	2.582	2.789	2.703	2.714	1.399	2.946	0.881	120	570	100	7149	9439	1.368	5153	1996	6948	2491	855885	305234	169.415	6.579	0	0	0
3	2	5	"ymgE"	"STM1797"	11100	43110	120	278	355	257	72	189	189	193	43	22	65	50	0	595	1082	1386	128	53	53	55	12	21	98	97	0	0.164	0.161	0.151	0.133	2.887	0.152	0.688	120	387	100	631	1195	-2.606	89	542	166	1029	42618	129793	3.767	85.583	0	0	0
3	3	5	"narJ"	"STM1762"	11280	43100	130	258	298	151	50	188	188	192	41	21	64	44	0	1458	2117	2042	96	53	53	56	14	25	100	99	0	0.050	0.053	0.057	0.048	2.756	0.059	0.724	120	466	100	1475	2174	-4.327	70	1405	110	2064	35797	254030	2.585	147.214	0	0	0
3	4	5	"manY"	"STM1831"	11470	43110	130	757	1430	2118	148	187	187	189	41	21	95	92	0	1636	3050	3790	124	54	54	60	23	38	100	98	0	0.360	0.415	0.390	0.364	1.825	0.471	0.834	120	459	100	2152	4239	-1.473	570	1582	1243	2996	171604	366024	30.268	130.000	0	0	0
3	5	5	"minD"	"STM1815"	11650	43110	130	6218	9297	9212	99	192	192	201	62	30	100	100	0	1642	2231	2042	91	53	53	59	23	38	100	99	0	3.792	4.180	4.128	4.004	1.454	4.539	0.929	120	402	100	7615	11283	1.923	6026	1589	9105	2178	1115656	267669	146.710	94.435	0	0	0
3	6	5	"ycgB"	"STM1804"	11820	43110	130	601	632	239	37	196	196	203	60	29	97	94	0	5071	5359	2696	50	53	53	59	24	40	100	99	0	0.081	0.082	0.082	0.083	1.620	0.079	0.862	120	402	100	5423	5742	-3.631	405	5018	436	5306	75820	643055	7.150	220.833	0	0	0
3	7	5	"glnA"	"STM4007"	12000	43110	130	2724	5333	6708	125	189	189	192	40	20	100	99	0	1847	3311	4179	126	53	53	60	23	38	98	96	0	1.413	1.579	1.693	1.632	1.799	1.627	0.898	120	442	100	4329	8402	0.499	2535	1794	5144	3258	640011	397261	128.525	141.348	0	0	0
3	8	5	"yijC"	"STM4127"	12180	43110	120	632	1727	2325	134	188	188	212	151	71	61	54	0	729	1940	2845	146	53	53	139	682	490	50	34	0	0.657	0.816	0.830	0.781	2.407	0.774	0.867	120	462	100	1120	3426	-0.606	444	676	1539	1887	207250	232808	10.033	2.641	0	0	0
3	9	5	""	"STM4080"	12370	43110	110	362	921	1256	136	189	189	214	160	74	51	45	0	1051	3397	5533	162	54	54	148	715	483	56	43	0	0.174	0.219	0.225	0.213	2.754	0.214	0.948	80	420	100	1170	4075	-2.527	173	997	732	3343	73705	271736	4.419	4.544	0	0	0
3	10	5	"sbp"	"STM4063"	12540	43120	120	261	483	536	110	187	187	191	48	25	60	45	0	842	3099	5671	182	54	54	120	539	449	53	45	0	0.094	0.097	0.106	0.149	3.476	0.091	0.878	120	391	100	862	3341	-3.413	74	788	296	3045	57931	371855	6.083	5.527	0	0	0
3	11	5	""	"STM4051"	12700	43090	110	202	271	164	60	186	186	190	42	22	37	30	0	226	3289	5775	175	55	55	194	825	425	35	31	0	0.094	0.026	0.055	0.119	8.575	0.023	0.636	80	380	100	187	3319	-3.418	16	171	85	3234	21698	263084	1.929	3.752	0	0	0
3	12	5	"fdhD"	"STM4038"	12860	43110	80	362	443	273	61	193	193	201	48	23	69	57	0	474	669	571	85	55	55	125	647	517	44	15	0	0.403	0.407	0.421	0.420	2.410	0.432	0.856	52	302	100	588	864	-1.310	169	419	250	614	23047	34766	5.042	0.841	0	0	0
3	13	5	"rplQ"	"STM3414"	13070	43120	130	2163	9108	14724	161	191	191	239	346	144	75	63	0	87	226	295	130	55	55	114	425	372	12	5	0	61.625	52.146	49.297	49.346	2.224	56.018	0.865	120	509	100	2004	9088	5.945	1972	32	8917	171	1092909	27113	25.633	0.264	0	0	0
3	14	5	"rpmD"	"STM3422"	13240	43130	130	2551	5456	8643	158	195	195	206	74	35	98	95	0	88	135	130	96	55	55	62	27	43	55	39	0	71.394	65.762	66.983	66.117	2.140	67.260	0.858	120	438	100	2389	5341	6.158	2356	33	5261	80	654727	16201	70.946	2.704	0	0	0
3	15	5	"rplX"	"STM3429"	13420	43120	130	3297	7065	9536	134	200	200	212	82	38	97	93	0	81	116	87	75	55	55	61	26	42	50	36	0	119.115	112.541	124.273	114.272	2.286	134.565	0.658	120	443	100	3123	6926	6.896	3097	26	6865	61	847763	13934	83.573	2.115	0	0	0
3	16	5	"rplP"	"STM3433"	13600	43120	130	9865	15051	16481	109	201	201	216	85	39	100	99	2	132	223	236	105	54	54	55	9	16	89	77	0	123.897	87.870	109.207	102.739	1.820	94.680	0.633	120	396	100	9742	15019	6.953	9664	78	14850	169	1806122	26777	174.529	18.667	0	0	0
3	17	5	"rplB"	"STM3437"	13770	43130	130	10333	17566	19272	109	213	213	248	137	55	100	98	7	144	331	755	228	55	55	58	18	31	75	64	0	113.708	62.873	103.602	103.033	2.283	52.640	0.390	120	421	100	10209	17629	6.829	10120	89	17353	276	2107967	39687	126.409	15.167	0	0	0
3	18	5	"yheN"	"STM3451"	13950	43120	120	1062	1588	1691	106	203	203	249	204	81	89	73	0	707	1031	1117	108	55	55	65	64	98	95	90	0	1.317	1.419	1.436	1.349	1.716	1.453	0.900	120	431	100	1511	2361	0.398	859	652	1385	976	190562	123667	6.564	15.094	0	0	0
3	19	5	""	"STM4465"	14130	43120	130	223	265	148	55	193	193	223	209	93	10	5	0	1139	2887	4645	160	55	55	78	142	182	82	70	0	0.028	0.025	0.032	0.041	6.023	0.026	0.197	120	470	100	1114	2904	-5.175	30	1084	72	2832	31850	346495	0.201	19.782	0	0	0
3	20	5	"idnR"	"STM4481"	14310	43130	120	255	463	669	144	191	191	205	139	67	35	21	0	797	2333	4132	177	55	55	64	47	73	80	73	0	0.086	0.119	0.107	0.116	2.766	0.118	0.611	120	412	100	806	2550	-3.535	64	742	272	2278	55500	279930	1.856	48.277	0	0	0
3	21	5	"yjiG"	"STM4513"	14490	43120	120	269	425	404	95	182	182	191	45	23	65	49	0	445	1555	2312	148	53	53	60	47	78	78	70	0	0.222	0.162	0.186	0.265	3.156	0.165	0.917	120	396	100	479	1745	-2.172	87	392	243	1502	50946	186599	5.200	31.809	0	0	0
3	22	5	"yjjI"	"STM4566"	14660	43130	120	230	323	246	76	181	181	187	41	21	55	40	0	1167	4285	7168	167	53	53	58	29	50	95	89	0	0.044	0.034	0.041	0.057	4.465	0.032	0.860	120	387	100	1163	4374	-4.507	49	1114	142	4232	38726	514247	3.317	145.759	0	0	0
3	23	5	"sthA"	"STM4594"	14840	43130	130	233	345	285	82	183	183	188	46	24	51	36	0	981	2757	4292	155	56	56	62	49	79	92	79	0	0.054	0.060	0.061	0.073	3.329	0.062	0.879	120	469	100	975	2863	-4.209	50	925	162	2701	41378	330847	3.413	55.000	0	0	0
3	24	5	""	"STM3736"	15020	43130	130	320	609	572	93	181	181	186	42	22	72	62	0	952	2669	3556	133	55	55	60	29	48	90	82	0	0.155	0.164	0.180	0.207	2.772	0.155	0.913	120	571	100	1036	3042	-2.690	139	897	428	2614	73109	320303	10.071	89.966	0	0	0
3	1	6	"gntT"	"STM3512"	10930	43280	130	285	365	223	61	184	184	188	40	21	72	58	0	2069	3003	3017	100	51	51	54	13	24	100	100	0	0.050	0.061	0.062	0.057	2.379	0.063	0.791	120	565	100	2119	3133	-4.320	101	2018	181	2952	43826	360414	4.425	226.846	0	0	0
3	2	6	"sspB"	"STM3341"	11110	43280	130	1761	5518	9909	179	183	183	189	44	23	93	85	0	266	708	1203	169	51	51	54	14	25	79	76	0	7.340	8.120	9.021	7.783	2.217	8.915	0.870	120	404	100	1793	5992	2.876	1578	215	5335	657	662122	85000	121.114	46.714	0	0	0
3	3	6	"yhcH"	"STM3335"	11280	43290	120	517	726	616	84	185	185	191	43	22	93	87	0	1481	2365	2485	105	52	52	54	13	24	100	100	0	0.232	0.234	0.210	0.214	1.890	0.218	0.810	120	400	100	1761	2854	-2.106	332	1429	541	2313	87104	283767	12.442	177.769	0	0	0
3	4	6	"yrbB"	"STM3309"	11460	43280	120	1682	2827	3175	112	187	187	191	46	24	99	97	0	644	1127	1532	135	53	53	60	28	46	99	96	0	2.530	2.458	2.496	2.494	1.606	2.315	0.832	120	427	100	2086	3714	1.339	1495	591	2640	1074	339246	135211	57.304	38.107	0	0	0
3	5	6	"folP"	"STM3295"	11640	43280	130	2008	2748	3140	114	191	191	211	230	109	92	89	0	2336	3310	3682	111	52	52	72	160	222	97	95	0	0.796	0.785	0.807	0.746	1.568	0.809	0.872	120	440	100	4101	5815	-0.330	1817	2284	2557	3258	329777	397197	11.030	20.238	0	0	0
3	6	6	"mtr"	"STM3279"	11820	43280	120	622	1436	5252	365	190	190	211	244	115	80	43	0	3241	4913	4798	97	52	52	68	162	238	100	100	0	0.135	0.256	0.135	0.142	1.913	0.759	0.403	120	387	100	3621	6107	-2.884	432	3189	1246	4861	172264	589593	5.020	29.907	0	0	0
3	7	6	"yghA"	"STM3157"	11990	43290	120	484	1239	1824	147	184	184	188	42	22	86	73	0	737	3048	5318	174	54	54	61	25	40	98	94	0	0.439	0.352	0.365	0.392	2.444	0.331	0.927	120	396	100	983	4049	-1.187	300	683	1055	2994	148674	365812	25.024	119.480	0	0	0
3	8	6	""	"STM3129"	12180	43290	130	277	392	315	80	182	182	189	50	26	60	49	0	1392	2672	3665	137	53	53	61	56	91	90	80	0	0.071	0.080	0.090	0.105	2.712	0.079	0.876	120	476	100	1434	2829	-3.817	95	1339	210	2619	47057	320618	4.060	46.625	0	0	0
3	9	6	"yqgF"	"STM3097"	12360	43290	130	365	919	1524	165	183	183	203	143	70	50	44	0	373	1093	2130	194	52	52	122	612	501	35	24	0	0.567	0.707	0.769	0.815	2.349	0.673	0.856	120	430	100	503	1777	-0.819	182	321	736	1041	110233	131163	5.007	1.587	0	0	0
3	10	6	"galP"	"STM3091"	12530	43280	130	451	923	1030	111	188	188	193	53	27	78	67	0	1491	3335	4151	124	54	54	89	316	355	73	65	0	0.183	0.224	0.215	0.218	2.109	0.227	0.904	120	372	100	1700	4016	-2.450	263	1437	735	3281	110789	400214	13.774	10.272	0	0	0
3	11	6	""	"STM3071"	12700	43280	120	194	251	213	84	189	189	197	56	28	25	16	0	232	1123	2189	194	55	55	184	790	429	28	20	0	0.028	0.058	0.136	0.158	5.937	0.066	0.546	120	415	100	182	1130	-5.146	5	177	62	1068	30152	134742	0.964	1.189	0	0	0
3	12	6	"bglA"	"STM3051"	12880	43290	120	489	1319	2345	177	187	187	193	45	23	84	77	0	1134	4025	7759	192	54	54	60	28	46	98	92	0	0.280	0.285	0.293	0.268	2.143	0.287	0.946	120	462	100	1382	5103	-1.838	302	1080	1132	3971	158282	482965	25.022	141.607	0	0	0
3	13	6	""	"STM1301"	13060	43290	120	485	904	1107	122	188	188	192	47	24	85	73	0	375	915	1369	149	53	53	56	14	25	93	89	0	0.922	0.831	0.869	0.886	2.310	0.794	0.824	120	400	100	619	1578	-0.117	297	322	716	862	108515	109805	15.149	61.357	0	0	0
3	14	6	""	"STM1328"	13240	43290	130	363	837	1581	188	193	193	205	77	37	66	53	0	1737	3916	5741	146	54	54	60	26	43	96	93	0	0.101	0.167	0.128	0.144	2.501	0.155	0.356	120	411	100	1853	4506	-3.307	170	1683	644	3862	100488	469886	8.208	148.308	0	0	0
3	15	6	""	"STM1368"	13430	43300	130	455	1184	1645	138	196	196	212	84	39	75	60	0	1760	6821	10794	158	54	54	63	34	53	99	96	0	0.152	0.146	0.132	0.136	2.074	0.145	0.916	120	391	100	1965	7755	-2.720	259	1706	988	6767	142059	818528	11.571	198.765	0	0	0
3	16	6	"ydhC"	"STM1428"	13600	43290	130	593	1764	2929	166	201	201	231	206	89	59	48	0	979	2729	5102	186	55	55	80	186	232	66	60	0	0.424	0.585	0.635	0.660	2.496	0.572	0.947	120	393	100	1316	4237	-1.237	392	924	1563	2674	211683	327438	7.442	14.242	0	0	0
3	17	6	"slyB"	"STM1445"	13780	43300	130	5806	14368	19166	133	204	204	231	118	51	99	98	6	307	793	1171	147	55	55	59	24	40	88	80	0	22.230	19.192	19.292	21.702	2.075	19.163	0.777	120	406	100	5854	14902	4.474	5602	252	14164	738	1724198	95149	119.805	30.583	0	0	0
3	18	6	"ydgQ"	"STM1454"	13960	43300	130	1953	4150	5880	141	201	201	244	203	83	94	84	0	1250	2365	3349	141	54	54	66	69	104	97	91	0	1.465	1.709	1.567	1.672	1.857	1.814	0.826	120	404	100	2948	6260	0.551	1752	1196	3949	2311	498054	283741	19.241	33.319	0	0	0
3	19	6	""	"STM3558"	14110	43290	100	308	775	1216	156	195	195	238	216	90	37	26	0	469	1804	3837	212	54	54	138	380	275	51	38	0	0.272	0.331	0.325	0.299	2.278	0.306	0.874	80	357	100	528	2330	-1.877	113	415	580	1750	61991	144290	2.486	4.384	0	0	0
3	20	6	"yhhF"	"STM3572"	14320	43300	130	793	1870	3059	163	188	188	202	98	48	80	70	0	1003	2975	5031	169	53	53	110	329	299	69	55	0	0.637	0.576	0.612	0.578	2.481	0.591	0.854	120	469	100	1555	4604	-0.651	605	950	1682	2922	224386	356988	17.020	8.708	0	0	0
3	21	6	"yhhP"	"STM3578"	14490	43300	120	378	650	733	112	179	179	182	39	21	77	65	0	288	672	870	129	52	52	54	19	35	89	80	0	0.843	0.760	0.821	0.847	2.607	0.767	0.744	120	381	100	435	1091	-0.246	199	236	471	620	77961	80650	12.000	32.526	0	0	0
3	22	6	"acpT"	"STM3583"	14670	43310	120	377	909	1337	147	178	178	182	42	23	80	65	0	402	1363	2669	195	53	53	56	26	46	87	76	0	0.570	0.558	0.722	0.718	2.685	0.494	0.855	120	337	100	548	2041	-0.810	199	349	731	1310	109067	163538	17.310	50.269	0	0	0
3	23	6	"uspB"	"STM3590"	14840	43300	140	304	966	2352	243	183	183	185	41	22	69	57	0	211	980	2721	277	53	53	57	24	42	79	67	0	0.766	0.845	0.998	0.949	3.091	0.856	0.902	156	356	100	279	1710	-0.385	121	158	783	927	150620	152802	19.049	38.458	0	0	0
3	24	6	""	"STM3599"	15020	43310	120	370	512	519	101	179	179	180	41	22	85	73	0	3979	6090	8175	134	52	52	57	36	63	100	100	0	0.049	0.055	0.052	0.048	2.055	0.057	0.867	120	470	100	4118	6371	-4.362	191	3927	333	6038	61403	730856	8.098	167.583	0	0	0
3	1	7	"dsdA"	"STM3802"	10930	43460	120	855	1209	1087	89	179	179	181	38	20	100	98	0	3743	5153	5131	99	52	52	54	12	22	100	100	0	0.183	0.202	0.199	0.197	1.660	0.196	0.876	120	532	100	4367	6131	-2.449	676	3691	1030	5101	145048	618386	27.053	424.917	0	0	0
3	2	7	"ibpB"	"STM3808"	11110	43460	120	1464	3394	5591	164	185	185	200	87	43	87	81	0	331	771	1192	154	53	53	57	22	38	85	76	0	4.601	4.469	4.940	4.951	2.653	5.146	0.825	120	409	100	1557	3927	2.202	1279	278	3209	718	407326	92578	36.713	32.455	0	0	0
3	3	7	"ccmE"	"STM2250"	11280	43460	120	251	620	923	148	190	190	204	87	42	45	35	0	470	1538	2771	180	51	51	60	32	53	80	74	0	0.146	0.289	0.290	0.292	4.093	0.301	0.810	120	393	100	480	1917	-2.780	61	419	430	1487	74399	184619	4.782	46.188	0	0	0
3	4	7	"torA"	"STM3822"	11460	43470	120	1894	2469	1998	80	187	187	191	45	23	100	99	0	5683	6009	3481	57	53	53	67	58	86	99	99	0	0.303	0.383	0.322	0.329	2.002	0.399	0.695	120	442	100	7337	8238	-1.722	1707	5630	2282	5956	296240	721130	50.622	102.448	0	0	0
3	5	7	"dgoA"	"STM3828"	11650	43470	120	297	409	464	113	186	186	205	232	113	25	9	0	2278	2989	2301	76	53	53	74	161	217	99	98	0	0.050	0.076	0.052	0.052	2.100	0.084	0.308	120	430	100	2336	3159	-4.325	111	2225	223	2936	49039	358722	0.879	18.106	0	0	0
3	6	7	""	"STM3832"	11820	43470	120	402	475	283	59	184	184	204	241	118	45	19	0	3730	4008	2428	60	53	53	71	161	226	98	96	0	0.059	0.074	0.058	0.056	2.625	0.064	0.514	120	398	100	3895	4246	-4.076	218	3677	291	3955	56949	481019	1.124	24.453	0	0	0
3	7	7	"rluA"	"STM0095"	11990	43460	120	3855	5475	4737	86	183	183	191	56	29	99	99	0	2487	3254	2738	84	54	54	68	87	127	99	97	0	1.509	1.654	1.537	1.647	1.768	1.743	0.844	120	425	100	6105	8492	0.594	3672	2433	5292	3200	656972	390478	94.357	36.621	0	0	0
3	8	7	"yabK"	"STM0107"	12160	43440	90	211	301	318	105	187	187	199	65	32	30	15	0	160	305	355	116	53	53	88	157	178	42	25	0	0.224	0.452	0.389	0.426	3.466	0.394	0.480	52	321	100	131	366	-2.157	24	107	114	252	15660	15841	1.569	1.382	0	0	0
3	9	7	"ftsL"	"STM0121"	12360	43460	120	673	2164	3696	170	184	184	192	56	29	90	80	0	389	1207	2098	173	52	52	68	103	151	67	57	0	1.451	1.714	1.902	1.957	2.489	1.966	0.792	120	451	100	826	3135	0.537	489	337	1980	1155	259678	144791	35.214	11.058	0	0	0
3	10	7	"murG"	"STM0128"	12530	43460	130	2207	5155	9268	179	189	189	199	85	42	98	93	0	516	1403	2466	175	54	54	73	155	212	69	60	0	4.368	3.681	4.000	4.082	2.314	3.973	0.857	120	414	100	2480	6315	2.127	2018	462	4966	1349	618600	168395	58.306	8.581	0	0	0
3	11	7	"mutT"	"STM0137"	12700	43460	120	920	1496	1738	116	186	186	193	54	27	94	90	0	1361	2246	2784	123	54	54	61	39	63	99	97	0	0.562	0.598	0.588	0.576	1.842	0.594	0.910	120	395	100	2041	3502	-0.832	734	1307	1310	2192	179579	269557	24.130	56.026	0	0	0
3	12	7	""	"STM0149"	12880	43470	120	228	262	131	50	186	186	193	50	25	44	30	0	833	1636	1983	121	53	53	59	37	62	97	92	0	0.054	0.048	0.058	0.056	3.437	0.048	0.503	120	405	100	822	1659	-4.215	42	780	76	1583	31473	196318	1.380	42.622	0	0	0
3	13	7	""	"STM1548"	13060	43470	120	422	556	390	70	188	188	191	47	24	93	85	0	2348	3519	3414	97	54	54	57	22	38	99	99	0	0.102	0.106	0.097	0.102	2.305	0.100	0.813	120	432	100	2528	3833	-3.293	234	2294	368	3465	66726	422256	7.766	157.364	0	0	0
3	14	7	""	"STM1552"	13240	43470	130	304	470	415	88	187	187	193	47	24	65	53	0	1302	3453	4749	137	54	54	59	23	38	98	97	0	0.094	0.083	0.088	0.093	2.729	0.083	0.876	120	450	100	1365	3682	-3.415	117	1248	283	3399	56433	414395	5.894	147.565	0	0	0
3	15	7	""	"STM1557"	13420	43470	120	314	626	1207	192	191	191	203	65	32	61	47	0	1789	4027	5546	137	54	54	68	65	95	95	86	0	0.071	0.109	0.072	0.073	2.771	0.141	0.513	120	386	100	1858	4408	-3.818	123	1735	435	3973	75109	483272	6.508	60.908	0	0	0
3	16	7	"rpsV"	"STM1565"	13570	43440	80	272	599	772	128	204	204	250	260	104	23	17	0	128	619	1061	171	60	60	142	293	206	30	23	0	1.000	0.707	0.859	1.089	3.715	0.740	0.894	52	251	100	136	954	0.000	68	68	395	559	31129	32183	1.342	1.628	0	0	0
3	17	7	"fdnH"	"STM1569"	13770	43470	120	486	1380	2288	165	195	195	219	187	85	57	46	0	861	2615	4742	181	54	54	87	185	212	79	67	0	0.361	0.463	0.435	0.418	2.272	0.455	0.898	120	483	100	1098	3746	-1.472	291	807	1185	2561	165623	313752	6.209	13.665	0	0	0
3	18	7	""	"STM1573"	13950	43470	130	253	525	703	133	189	189	193	53	27	55	41	0	237	1442	2587	179	53	53	55	21	38	80	68	0	0.348	0.242	0.303	0.363	4.126	0.241	0.767	120	431	100	248	1725	-1.524	64	184	336	1389	63019	173007	6.264	66.048	0	0	0
3	19	7	"yciL"	"STM1719"	14130	43480	130	3166	8278	11828	142	185	185	199	100	50	96	90	0	683	1631	2278	139	53	53	100	305	305	61	50	0	4.732	5.129	5.266	5.491	2.265	5.614	0.833	120	471	100	3611	9671	2.242	2981	630	8093	1578	993355	195681	80.790	5.020	0	0	0
3	20	7	""	"STM1733"	14300	43470	120	390	606	682	112	180	180	187	51	27	82	73	0	701	1114	1278	114	53	53	59	38	64	93	84	0	0.324	0.402	0.390	0.390	2.892	0.452	0.821	120	417	100	858	1487	-1.626	210	648	426	1061	72770	133630	8.216	27.763	0	0	0
3	21	7	""	"STM1741"	14490	43480	130	327	873	1310	150	179	179	187	77	41	65	48	0	736	2647	4881	184	52	52	69	131	189	71	63	0	0.216	0.267	0.317	0.327	2.742	0.251	0.844	120	456	100	832	3289	-2.208	148	684	694	2595	104755	317667	8.909	19.679	0	0	0
3	22	7	"purU"	"STM1756"	14660	43470	130	2351	4357	5463	125	181	181	187	50	26	100	99	0	1067	2429	2981	122	53	53	55	17	30	100	100	0	2.140	1.758	1.759	1.772	1.962	1.936	0.809	120	418	100	3184	6552	1.098	2170	1014	4176	2376	522839	291519	83.400	139.647	0	0	0
3	23	7	"ychN"	"STM1769"	14840	43480	120	632	883	933	105	182	182	189	60	31	87	83	0	462	761	863	113	53	53	55	12	21	97	96	0	1.100	0.990	0.974	0.958	2.165	1.072	0.840	120	372	100	859	1409	0.138	450	409	701	708	105908	91274	11.567	58.833	0	0	0
3	24	7	"pth"	"STM1783"	15010	43470	130	589	1447	2405	166	178	178	182	55	30	83	72	0	391	1136	2089	183	51	51	68	179	263	64	49	0	1.209	1.170	1.276	1.261	3.019	1.139	0.886	120	534	100	751	2354	0.274	411	340	1269	1085	173624	136320	23.000	5.966	0	0	0
3	1	8	"yfbK"	"STM2315"	10930	43630	110	745	861	341	39	184	184	186	41	22	100	100	0	9346	11717	5810	49	54	54	56	16	28	100	100	0	0.060	0.058	0.059	0.057	1.198	0.057	0.949	80	476	100	9853	12340	-4.050	561	9292	677	11663	68860	937331	16.463	728.813	0	0	0
3	2	8	"nuoI"	"STM2321"	11100	43630	110	8446	11650	7756	66	188	188	212	146	68	100	100	0	2706	3594	2300	63	55	55	63	39	61	100	100	0	3.115	3.239	3.198	3.182	1.278	3.353	0.942	80	439	100	10909	15001	1.639	8258	2651	11462	3539	931964	287506	78.342	90.538	0	0	0
3	3	8	""	"STM2332"	11290	43640	120	1000	1435	1362	94	191	191	213	145	68	94	90	0	2786	3930	3809	96	56	56	68	43	63	98	97	0	0.296	0.321	0.304	0.312	1.719	0.329	0.908	120	483	100	3539	5118	-1.755	809	2730	1244	3874	172151	471636	8.428	89.814	0	0	0
3	4	8	""	"STM2336"	11470	43630	110	2523	3063	1778	58	183	183	187	40	21	100	100	0	2565	3026	1806	59	53	53	63	35	55	100	100	0	0.932	0.969	0.977	0.962	1.261	0.990	0.919	80	397	100	4852	5853	-0.102	2340	2512	2880	2973	245013	242105	71.900	84.657	0	0	0
3	5	8	""	"STM2342"	11640	43630	110	277	467	1082	231	177	177	181	38	20	90	70	0	4650	5705	2938	51	53	53	58	19	32	100	100	0	0.022	0.051	0.023	0.021	2.387	0.070	0.157	80	416	100	4697	5942	-5.523	100	4597	290	5652	37325	456361	7.526	297.211	0	0	0
3	6	8	"yfcF"	"STM2348"	11820	43630	110	1735	1877	754	40	177	177	182	47	25	100	100	0	4928	5415	2137	39	55	55	66	35	53	100	100	0	0.320	0.317	0.310	0.313	1.204	0.319	0.952	80	427	100	6431	7060	-1.645	1558	4873	1700	5360	150127	433173	36.064	152.829	0	0	0
3	7	8	"sseB"	"STM2535"	12000	43630	110	3519	5836	6418	109	180	180	191	108	56	96	92	0	1625	3068	3472	113	56	56	67	37	55	97	93	0	2.128	1.878	1.925	1.898	1.827	1.992	0.860	80	433	100	4908	8668	1.090	3339	1569	5656	3012	466851	245461	52.269	81.108	0	0	0
3	8	8	""	"STM2552"	12180	43640	110	740	1183	1260	106	184	184	199	121	60	90	80	0	2174	4095	4897	119	54	54	72	100	138	100	100	0	0.262	0.247	0.236	0.229	1.703	0.247	0.894	80	458	100	2676	5040	-1.931	556	2120	999	4041	94611	327601	8.132	40.230	0	0	0
3	9	8	"yfhA"	"STM2562"	12360	43640	120	2553	4475	5761	128	183	183	196	97	49	99	95	0	3142	4385	5166	117	53	53	82	229	279	94	89	0	0.767	0.991	0.916	0.912	1.719	1.003	0.849	120	467	100	5459	8624	-0.382	2370	3089	4292	4332	537012	526240	44.113	18.790	0	0	0
3	10	8	"yfhB"	"STM2569"	12550	43640	110	584	1089	1463	134	183	183	194	86	44	61	60	0	911	2105	3154	149	54	54	77	186	241	70	61	0	0.468	0.442	0.443	0.377	2.212	0.456	0.921	80	403	100	1258	2957	-1.096	401	857	906	2051	87158	168398	10.407	10.903	0	0	0
3	11	8	""	"STM2586"	12710	43640	120	237	292	175	59	181	181	187	43	22	61	35	0	2281	4358	5423	124	55	55	61	37	60	100	99	0	0.025	0.026	0.027	0.025	2.311	0.028	0.525	120	410	100	2282	4414	-5.313	56	2226	111	4303	35016	522907	2.442	116.135	0	0	0
3	12	8	""	"STM2592"	12900	43640	120	489	565	328	58	184	184	187	47	25	92	87	0	3439	4173	3085	73	53	53	59	37	62	98	97	0	0.090	0.092	0.089	0.089	2.163	0.094	0.896	120	397	100	3691	4501	-3.473	305	3386	381	4120	67779	500812	8.043	111.189	0	0	0
3	13	8	"yhbO"	"STM3269"	13070	43650	110	399	547	373	68	184	184	187	51	27	97	91	0	1507	2370	2094	88	53	53	56	21	37	100	100	0	0.148	0.157	0.146	0.142	1.770	0.162	0.868	80	397	100	1669	2680	-2.758	215	1454	363	2317	43735	189576	7.059	110.190	0	0	0
3	14	8	"yhbW"	"STM3276"	13250	43630	110	836	1098	611	55	183	183	190	52	27	100	100	0	5419	7155	4338	60	53	53	58	25	43	100	100	0	0.122	0.129	0.127	0.126	1.264	0.129	0.921	80	409	100	6019	8017	-3.039	653	5366	915	7102	87825	572432	17.462	283.880	0	0	0
3	15	8	"nlpI"	"STM3281"	13430	43640	120	26920	27809	10559	37	185	185	196	57	29	100	100	0	5410	5511	2119	38	54	54	59	22	37	99	99	0	4.992	5.062	5.025	5.188	1.444	5.107	0.971	120	424	100	32091	33081	2.320	26735	5356	27624	5457	3337106	661267	484.439	247.818	0	0	0
3	16	8	""	"STM3291"	13600	43640	120	563	825	663	80	187	187	203	88	43	90	85	0	4273	6373	5851	91	55	55	80	135	168	95	95	0	0.089	0.101	0.100	0.099	1.701	0.103	0.897	120	516	100	4594	6956	-3.488	376	4218	638	6318	98990	764721	7.068	46.615	0	0	0
3	17	8	"yhbE"	"STM3302"	13780	43650	110	2788	3607	3130	86	182	182	185	39	21	100	100	0	1575	2104	1911	90	53	53	54	12	22	100	100	0	1.712	1.670	1.636	1.646	1.301	1.675	0.936	80	422	100	4128	5476	0.776	2606	1522	3425	2051	288542	168293	87.744	170.833	0	0	0
3	18	8	"nlp"	"STM3306"	13960	43650	120	646	846	736	86	180	180	185	41	22	95	93	0	1346	1832	1978	107	53	53	56	30	53	97	96	0	0.360	0.374	0.378	0.381	1.779	0.366	0.926	120	484	100	1759	2445	-1.472	466	1293	666	1779	101519	219818	16.122	59.200	0	0	0
3	19	8	""	"STM0716"	14140	43650	110	1234	1658	1104	66	176	176	181	46	25	100	100	0	3790	4850	3352	69	53	53	58	33	56	100	100	0	0.283	0.309	0.299	0.304	1.203	0.306	0.928	80	393	100	4795	6279	-1.821	1058	3737	1482	4797	132616	388030	32.109	145.212	0	0	0
3	20	8	""	"STM0722"	14320	43650	120	206	250	129	51	180	180	190	80	42	25	15	0	1298	2938	4081	138	54	54	97	417	429	70	56	0	0.021	0.024	0.029	0.037	3.879	0.026	0.609	120	476	100	1270	2954	-5.580	26	1244	70	2884	29946	352619	0.750	6.813	0	0	0
3	21	8	""	"STM0731"	14500	43660	110	2866	3353	2164	64	180	180	188	80	42	100	100	0	2429	3017	1974	65	52	52	68	135	198	100	100	0	1.130	1.070	1.079	1.050	1.314	1.092	0.922	80	415	100	5063	6138	0.176	2686	2377	3173	2965	268243	241368	39.563	21.844	0	0	0
3	22	8	"ybgE"	"STM0743"	14670	43660	110	1200	1665	1504	90	179	179	192	100	52	100	98	0	1357	1902	1846	97	52	52	54	13	24	100	100	0	0.782	0.803	0.825	0.797	1.370	0.831	0.878	80	436	100	2326	3336	-0.354	1021	1305	1486	1850	133167	152196	14.730	142.154	0	0	0
3	23	8	"pal"	"STM0749"	14840	43640	110	10395	16160	15334	94	179	179	210	238	113	100	100	3	772	1162	1110	95	54	54	68	128	188	92	78	0	14.228	14.423	14.739	14.097	1.293	14.630	0.922	80	463	100	10934	17089	3.831	10216	718	15981	1108	1292804	92945	67.017	8.547	0	0	0
3	24	8	"ybgS"	"STM0759"	15040	43650	110	390	435	246	56	175	175	197	214	108	50	13	0	2315	2649	2057	77	52	52	70	182	260	93	88	0	0.095	0.100	0.094	0.094	1.440	0.106	0.845	80	511	100	2478	2857	-3.396	215	2263	260	2597	34826	211905	1.112	14.170	0	0	0
3	1	9	"mdfA"	"STM0866"	10920	43810	110	4412	5032	1644	32	187	187	193	49	25	100	100	0	14736	16498	5251	31	53	53	69	122	176	100	100	0	0.288	0.295	0.289	0.293	1.168	0.285	0.954	80	515	100	18908	21290	-1.797	4225	14683	4845	16445	402552	1319844	98.755	134.664	0	0	0
3	2	9	"ybjC"	"STM0873"	11120	43820	110	759	1165	927	79	187	187	202	122	60	97	90	0	1280	2030	1811	89	55	55	74	129	174	97	97	0	0.467	0.495	0.471	0.473	1.395	0.474	0.853	80	470	100	1797	2953	-1.099	572	1225	978	1975	93171	162406	7.893	15.163	0	0	0
3	3	9	"ybjO"	"STM0881"	11280	43810	110	1961	2345	1112	47	187	187	215	214	99	100	100	0	6004	7017	3718	52	57	57	67	70	104	100	100	0	0.298	0.310	0.309	0.312	1.240	0.295	0.941	80	419	100	7721	9118	-1.745	1774	5947	2158	6960	187589	561382	9.953	99.286	0	0	0
3	4	9	"artI"	"STM0890"	11460	43810	110	10104	11741	5881	50	192	192	279	522	187	100	100	0	5245	6265	3294	52	59	59	83	126	151	100	100	0	1.911	1.861	1.855	1.870	1.200	1.849	0.948	80	481	100	15098	17755	0.935	9912	5186	11549	6206	939257	501194	21.958	49.063	0	0	0
3	5	9	""	"STM0895"	11640	43810	110	715	748	212	28	180	180	233	269	115	93	48	0	3076	3364	1204	35	57	57	76	112	147	100	100	0	0.177	0.172	0.187	0.169	1.502	0.152	0.756	80	442	100	3554	3875	-2.496	535	3019	568	3307	59806	269116	1.914	29.357	0	0	0
3	6	9	""	"STM0900"	11830	43810	110	394	421	176	41	178	178	233	295	126	31	5	0	3394	4542	3342	73	57	57	68	62	91	100	100	0	0.065	0.054	0.055	0.048	1.972	0.050	0.784	80	445	100	3553	4728	-3.949	216	3337	243	4485	33677	363377	0.637	72.161	0	0	0
3	7	9	""	"STM1034"	11990	43800	110	240	312	196	62	180	180	203	152	74	25	20	0	680	1770	2535	143	57	57	68	58	85	82	77	0	0.096	0.077	0.080	0.111	3.136	0.073	0.755	80	429	100	683	1845	-3.376	60	623	132	1713	24987	141628	0.717	29.345	0	0	0
3	8	9	""	"STM1038"	12190	43810	120	487	834	849	101	188	188	229	193	84	55	45	0	2456	5120	5769	112	56	56	65	47	72	95	94	0	0.125	0.128	0.113	0.120	2.438	0.127	0.794	120	496	100	2699	5710	-3.005	299	2400	646	5064	100065	614361	3.135	107.553	0	0	0
3	9	9	"aceA"	"STM4184"	12350	43800	110	846	958	328	34	186	186	214	166	77	98	97	0	11493	12733	4500	35	55	55	145	756	521	100	100	0	0.058	0.061	0.059	0.059	1.284	0.059	0.881	80	414	100	12098	13450	-4.115	660	11438	772	12678	76665	1018630	4.482	16.651	0	0	0
3	10	9	""	"STM4195"	12540	43820	100	264	366	312	85	182	182	205	163	79	32	17	0	616	1378	1908	138	56	56	154	788	511	41	22	0	0.146	0.139	0.154	0.143	3.721	0.145	0.805	80	380	100	642	1506	-2.772	82	560	184	1322	29299	110248	0.988	1.553	0	0	0
3	11	9	""	"STM4199"	12720	43810	120	251	424	420	99	181	181	197	84	42	45	32	0	887	2809	4459	158	56	56	60	19	31	95	95	0	0.084	0.088	0.089	0.080	2.603	0.088	0.838	120	464	100	901	2996	-3.569	70	831	243	2753	50899	337076	2.702	144.684	0	0	0
3	12	9	""	"STM4203"	12900	43810	120	245	275	169	61	179	179	186	54	29	58	32	0	1091	1354	1116	82	54	54	57	14	24	99	96	0	0.064	0.074	0.076	0.074	3.011	0.079	0.386	120	430	100	1103	1396	-3.974	66	1037	96	1300	32994	162459	1.648	92.643	0	0	0
3	13	9	"pduA"	"STM2038"	13070	43810	110	333	402	195	48	180	180	183	46	25	87	71	0	2535	2912	1278	43	53	53	56	21	37	100	100	0	0.062	0.078	0.060	0.056	2.225	0.087	0.628	80	398	100	2635	3081	-4.020	153	2482	222	2859	32133	232944	4.761	136.000	0	0	0
3	14	9	"pduS"	"STM2053"	13250	43810	110	491	543	174	32	180	180	186	54	29	100	98	0	6575	7414	3073	41	53	53	57	25	43	100	100	0	0.048	0.049	0.046	0.048	1.437	0.047	0.805	80	427	100	6833	7724	-4.390	311	6522	363	7361	43441	593095	6.611	294.280	0	0	0
3	15	9	"stfC"	"STM0196"	13430	43820	120	440	432	84	19	181	181	194	179	92	85	6	0	11770	11092	2714	24	53	53	57	23	40	100	99	0	0.022	0.023	0.023	0.023	1.529	0.021	0.250	120	451	100	11976	11290	-5.500	259	11717	251	11039	51809	1331038	1.330	479.783	0	0	0
3	16	9	"eutS"	"STM2470"	13590	43820	90	213	264	134	50	183	183	195	211	108	21	0	0	595	1800	2706	150	54	54	71	91	128	96	69	0	0.055	0.046	0.076	0.073	3.248	0.042	0.066	52	314	100	571	1827	-4.173	30	541	81	1746	13748	93601	0.327	19.000	0	0	0
3	17	9	"pagK"	"STM1867"	13780	43820	80	198	238	124	52	175	175	180	39	21	42	30	0	263	700	894	127	55	55	61	26	42	82	67	0	0.111	0.098	0.145	0.163	2.655	0.104	0.584	52	289	100	231	708	-3.177	23	208	63	645	12373	36388	1.487	24.577	0	0	0
3	18	9	"pefI"	"PSLT013"	13950	43830	110	698	910	592	65	177	177	189	175	92	96	77	0	1285	1787	1396	78	54	54	63	55	87	100	100	0	0.423	0.423	0.412	0.416	1.338	0.417	0.787	80	430	100	1752	2466	-1.240	521	1231	733	1733	72798	142973	4.120	31.345	0	0	0
3	19	9	"traM"	"PSLT073"	14130	43820	110	480	557	300	53	179	179	181	42	23	97	95	0	3642	4563	2996	65	55	55	66	69	104	100	100	0	0.084	0.084	0.080	0.077	1.385	0.085	0.908	80	465	100	3888	4886	-3.575	301	3587	378	4508	44549	365035	8.952	65.174	0	0	0
3	20	9	"traC"	"PSLT088"	14300	43820	110	998	1127	487	43	181	181	186	46	24	100	100	0	22237	25713	11965	46	55	55	193	985	510	100	100	0	0.037	0.037	0.037	0.036	1.218	0.037	0.947	80	445	100	22999	26604	-4.763	817	22182	946	25658	90183	2057041	20.457	25.909	0	0	0
3	21	9	""	"STM1623"	14490	43830	110	3769	3753	256	6	181	181	188	62	32	100	100	0	12509	12568	845	6	55	55	221	1037	469	100	100	0	0.288	0.285	0.286	0.285	1.058	0.278	0.969	80	451	100	16042	16085	-1.795	3588	12454	3572	12513	300277	1005442	57.500	11.906	0	0	0
3	22	9	"fumB"	"STM4300"	14660	43830	110	1806	2001	618	30	178	178	186	70	37	100	100	0	10793	12072	4232	35	55	55	110	400	363	100	100	0	0.152	0.152	0.151	0.152	1.137	0.147	0.960	80	475	100	12366	13840	-2.722	1628	10738	1823	12017	160046	965728	25.929	29.905	0	0	0
3	23	9	"phnB"	"STM4288"	14860	43840	110	1032	1061	212	19	176	176	188	158	84	100	100	0	7435	7738	1603	20	54	54	74	192	259	100	100	0	0.116	0.115	0.112	0.115	1.221	0.113	0.935	80	464	100	8237	8569	-3.108	856	7381	885	7684	84875	619047	5.525	39.917	0	0	0
3	24	9	"nrfD"	"STM4280"	15030	43830	120	323	459	512	111	170	170	176	46	26	75	63	0	3948	5274	5599	106	53	53	55	14	25	99	98	0	0.039	0.055	0.042	0.048	3.010	0.044	0.297	120	573	100	4048	5510	-4.670	153	3895	289	5221	55139	632933	6.152	372.786	0	0	0
3	1	10	"mog"	"STM0008"	10950	43980	120	3899	3631	1913	52	181	181	185	48	25	99	95	0	4693	4379	2360	53	54	54	66	112	169	97	95	0	0.801	0.798	0.802	0.800	1.569	0.800	0.975	120	551	100	8357	7775	-0.319	3718	4639	3450	4325	435748	525508	71.792	38.509	0	0	0
3	2	10	""	"STM0273"	11120	43990	110	339	429	238	55	188	188	271	1329	490	1	0	0	1501	2044	1529	74	56	56	68	119	175	100	98	0	0.104	0.121	0.103	0.102	2.077	0.107	0.557	80	392	100	1596	2229	-3.258	151	1445	241	1988	34352	163537	0.119	16.605	0	0	0
3	3	10	""	"STM0278"	11290	43990	110	339	393	178	45	185	185	217	217	100	33	11	0	2953	3686	2444	66	55	55	67	69	102	100	100	0	0.053	0.057	0.056	0.050	1.928	0.050	0.136	80	465	100	3052	3839	-4.234	154	2898	208	3631	31454	294854	0.811	52.449	0	0	0
3	4	10	""	"STM0287"	11480	43990	100	297	326	148	45	186	186	294	588	200	2	0	0	1494	2186	2017	92	58	58	74	76	102	100	96	0	0.077	0.066	0.062	0.068	1.857	0.054	0.011	80	402	100	1547	2268	-3.693	111	1436	140	2128	26082	174846	0.054	27.789	0	0	0
3	5	10	""	"STM0296"	11650	43970	130	202	324	569	175	185	185	261	448	171	5	5	0	840	1129	1141	101	57	57	74	99	133	92	85	0	0.022	0.130	0.039	0.055	6.352	0.094	0.010	120	507	100	800	1211	-5.525	17	783	139	1072	38882	135482	0.141	10.657	0	0	0
3	6	10	"ghmA"	"STM0310"	11830	43990	130	2297	2438	1316	53	181	181	234	287	122	90	88	0	1140	1255	727	57	55	55	64	55	85	96	92	0	1.950	1.881	1.824	1.973	1.440	1.923	0.913	120	475	100	3201	3457	0.964	2116	1085	2257	1200	292515	150638	7.679	21.655	0	0	0
3	7	10	"ndh"	"STM1211"	12000	43980	120	2497	4717	7315	155	184	184	232	256	110	89	81	0	486	982	1535	156	55	55	66	68	103	86	75	0	5.367	4.890	4.768	5.178	1.838	4.907	0.946	120	481	100	2744	5460	2.424	2313	431	4533	927	566014	117844	17.520	13.471	0	0	0
3	8	10	"ycfV"	"STM1218"	12180	43990	110	7463	8840	4050	45	194	194	238	200	84	100	100	0	3286	3927	1754	44	55	55	61	26	42	100	100	0	2.250	2.233	2.212	2.218	1.148	2.273	0.961	80	428	100	10500	12518	1.170	7269	3231	8646	3872	707230	314152	43.010	148.692	0	0	0
3	9	10	"ymfB"	"STM1235"	12360	44000	110	613	734	491	66	195	195	227	158	69	81	60	0	996	1141	702	61	56	56	73	283	387	91	68	0	0.445	0.497	0.415	0.452	1.652	0.533	0.621	80	456	100	1358	1624	-1.169	418	940	539	1085	58712	91283	3.209	3.774	0	0	0
3	10	10	""	"STM1252"	12530	43980	120	564	699	551	78	191	191	229	177	77	83	54	0	3976	4619	3275	70	56	56	63	61	96	94	93	0	0.095	0.111	0.086	0.110	2.533	0.093	0.337	120	505	100	4293	5071	-3.394	373	3920	508	4563	83911	554260	2.655	74.689	0	0	0
3	11	10	""	"STM1265"	12730	44000	110	294	350	149	42	207	207	297	296	99	13	1	0	2825	3641	2561	70	60	60	71	41	57	100	100	0	0.031	0.040	0.033	0.031	2.375	0.022	0.033	80	457	100	2852	3724	-4.990	87	2765	143	3581	27986	291311	0.179	87.073	0	0	0
3	12	10	"yaoF"	"STM1275"	12910	43990	110	587	970	809	83	202	202	265	265	100	70	40	0	916	1499	1473	98	58	58	71	82	115	100	98	0	0.449	0.533	0.399	0.479	2.425	0.476	0.416	80	399	100	1243	2209	-1.156	385	858	768	1441	77587	119890	2.660	17.415	0	0	0
3	13	10	"fumC"	"STM1469"	13070	43990	120	7212	6546	2063	31	193	193	232	189	81	98	97	0	19834	17974	5711	31	56	56	64	74	115	99	99	0	0.355	0.355	0.352	0.353	1.441	0.351	0.984	120	467	100	26797	24271	-1.495	7019	19778	6353	17918	785547	2156914	33.407	242.027	0	0	0
3	14	10	"ydgI"	"STM1477"	13250	43980	120	12943	11914	4426	37	183	183	199	89	44	99	97	0	16647	15327	5892	38	54	54	58	23	39	100	100	0	0.769	0.768	0.771	0.743	1.451	0.763	0.986	120	475	100	29353	27004	-0.379	12760	16593	11731	15273	1429623	1839243	131.629	663.870	0	0	0
3	15	10	""	"STM1485"	13430	43990	110	1765	2037	1142	56	179	179	183	47	25	100	100	0	1665	1926	1101	57	52	52	54	13	24	100	100	0	0.983	0.991	0.984	0.978	1.202	1.011	0.969	80	407	100	3199	3732	-0.024	1586	1613	1858	1874	162989	154079	39.447	144.000	0	0	0
3	16	10	""	"STM1490"	13610	43990	120	1757	1614	488	30	176	176	179	43	24	98	98	0	20181	18431	6221	33	53	53	63	73	115	100	99	0	0.079	0.078	0.079	0.079	1.283	0.077	0.983	120	484	100	21709	19816	-3.670	1581	20128	1438	18378	193650	2211770	33.372	251.616	0	0	0
3	17	10	""	"STM1499"	13780	43990	120	1308	1269	248	19	174	174	186	164	88	98	96	0	29003	27344	5932	21	54	54	57	21	36	100	100	0	0.039	0.040	0.040	0.040	1.146	0.040	0.975	120	481	100	30083	28385	-4.674	1134	28949	1095	27290	152230	3281270	6.604	1299.381	0	0	0
3	18	10	"wzzB"	"STM2079"	13950	43990	110	24992	25967	5069	19	178	178	222	351	158	100	100	0	11965	12499	2427	19	55	55	76	168	221	100	100	0	2.083	2.072	2.073	2.066	1.094	2.096	0.984	80	419	100	36724	38233	1.059	24814	11910	25789	12444	2077372	999887	73.348	73.946	0	0	0
3	19	10	"nxiA"	"STM2783"	14130	44010	110	785	879	336	38	177	177	206	284	137	98	55	0	6662	7716	3304	42	55	55	74	157	212	100	100	0	0.092	0.092	0.089	0.090	1.268	0.087	0.592	80	494	100	7215	8363	-3.442	608	6607	702	7661	70308	617275	2.370	48.675	0	0	0
3	20	10	"ygaF"	"STM2790"	14310	44000	100	456	486	117	24	174	174	179	50	27	100	98	0	8546	9111	2247	24	53	53	93	520	559	100	100	0	0.033	0.034	0.033	0.033	1.286	0.034	0.871	80	420	100	8775	9370	-4.913	282	8493	312	9058	38859	728908	6.140	17.342	0	0	0
3	21	10	"ygaP"	"STM2798"	14490	44000	110	514	711	697	98	172	172	177	58	32	98	97	0	2013	2682	2054	76	53	53	78	315	403	100	98	0	0.174	0.205	0.169	0.175	1.461	0.204	0.584	80	453	100	2302	3168	-2.519	342	1960	539	2629	56841	214574	9.207	8.267	0	0	0
3	22	10	""	"STM4012"	14660	44010	110	440	469	153	32	170	170	175	42	24	100	100	0	9068	10140	3502	34	56	56	110	387	351	100	100	0	0.030	0.030	0.028	0.028	1.323	0.029	0.861	80	466	100	9282	10383	-5.061	270	9012	299	10084	37484	811230	7.000	25.917	0	0	0
3	23	10	""	"STM4031"	14850	44000	110	386	517	436	84	170	170	174	42	24	92	83	0	676	1091	1211	110	54	54	99	355	358	85	42	0	0.347	0.335	0.301	0.301	1.651	0.344	0.912	80	451	100	838	1384	-1.526	216	622	347	1037	41346	87286	8.167	2.794	0	0	0
3	24	10	"rhaD"	"STM4045"	15020	44000	110	250	310	197	63	166	166	169	36	21	67	56	0	2247	3106	3186	102	53	53	55	20	36	100	100	0	0.038	0.047	0.041	0.039	2.505	0.048	0.778	80	488	100	2278	3197	-4.707	84	2194	144	3053	24776	248511	3.917	152.550	0	0	0
3	1	11	""	"STM2942"	10940	44160	100	675	720	230	31	184	184	189	53	28	100	100	0	5633	6434	2524	39	55	55	57	12	21	100	100	0	0.088	0.084	0.081	0.082	1.407	0.078	0.841	80	432	100	6069	6915	-3.506	491	5578	536	6379	57584	514682	10.019	531.417	0	0	0
3	2	11	"pyrG"	"STM2953"	11100	44150	110	65535	63416	7744	12	188	188	664	3919	590	100	100	91	13752	13371	3004	22	58	58	127	530	417	100	100	0	4.772	4.749	4.746	4.897	1.258	4.755	0.959	80	453	100	79041	76541	2.255	65347	13694	63228	13313	5073274	1069658	16.012	24.989	0	0	0
3	3	11	"ygcY"	"STM2961"	11300	44160	110	600	715	465	65	194	194	666	3884	583	0	0	0	3676	3870	2902	74	57	57	128	526	410	98	78	0	0.112	0.137	0.132	0.122	2.008	0.134	0.810	80	461	100	4025	4334	-3.156	406	3619	521	3813	57238	309620	0.013	7.114	0	0	0
3	4	11	"exo"	"STM2972"	11460	44160	110	2253	2729	1343	49	180	180	189	48	25	100	100	0	5893	7107	3914	55	56	56	65	56	86	100	100	0	0.355	0.362	0.360	0.362	1.307	0.338	0.917	80	439	100	7910	9600	-1.494	2073	5837	2549	7051	218347	568571	52.917	125.750	0	0	0
3	5	11	"fucI"	"STM2976"	11650	44150	110	752	979	587	59	181	181	191	53	27	98	97	0	11757	13133	5169	39	55	55	61	41	67	100	100	0	0.049	0.061	0.053	0.053	1.676	0.066	0.656	80	471	100	12273	13876	-4.357	571	11702	798	13078	78293	1050670	14.868	318.829	0	0	0
3	6	11	"ygdI"	"STM2983"	11820	44160	110	632	704	294	41	179	179	193	82	42	100	98	0	1117	1300	686	52	55	55	57	13	22	100	100	0	0.427	0.422	0.408	0.415	1.295	0.408	0.911	80	419	100	1515	1770	-1.229	453	1062	525	1245	56284	104019	6.232	95.615	0	0	0
3	7	11	"metC"	"STM3161"	11990	44160	110	2333	2658	1003	37	180	180	195	87	44	100	100	0	9763	11133	4501	40	54	54	73	163	223	100	100	0	0.222	0.224	0.223	0.223	1.155	0.224	0.971	80	451	100	11862	13557	-2.173	2153	9709	2478	11079	212628	890646	28.310	67.853	0	0	0
3	8	11	""	"STM3170"	12180	44160	110	220	253	109	43	174	174	186	61	32	43	20	0	1135	1898	1888	99	53	53	70	157	224	97	90	0	0.043	0.043	0.043	0.038	1.913	0.041	0.603	80	490	100	1128	1924	-4.556	46	1082	79	1845	20221	151865	1.098	11.643	0	0	0
3	9	11	"STMF1.3"	"Not LT2a90"	12370	44170	110	1627	1750	864	49	172	172	180	56	31	98	98	0	105	122	60	49	52	52	54	12	22	96	82	0	27.453	22.543	24.363	24.183	1.876	22.590	0.538	80	418	100	1508	1648	4.779	1455	53	1578	70	139980	9773	28.036	5.667	0	0	0
3	10	11	"yfiO"	"STM2663"	12540	44170	120	4305	6076	6236	102	174	174	191	107	56	100	98	0	1133	1702	1701	99	53	53	56	19	33	99	98	0	3.825	3.579	3.666	3.764	1.787	3.748	0.926	120	498	100	5211	7551	1.935	4131	1080	5902	1649	729148	204284	55.000	86.632	0	0	0
3	11	11	"ffh"	"STM2677"	12720	44160	110	16580	19230	12400	64	186	186	273	295	108	100	100	1	5755	6692	4107	61	57	57	65	38	58	100	100	0	2.877	2.870	2.885	2.808	1.247	3.003	0.952	80	406	100	22092	25679	1.525	16394	5698	19044	6635	1538389	535361	64.261	174.395	0	0	0
3	12	11	"yfjG"	"STM2687"	12890	44160	110	2017	3708	3767	101	213	213	299	306	102	95	81	0	950	1759	1852	105	59	59	72	79	109	100	95	0	2.025	2.056	1.968	2.015	1.627	2.081	0.874	80	466	100	2695	5195	1.018	1804	891	3495	1700	296642	140699	11.141	21.354	0	0	0
3	13	11	"ybbK"	"STM0501"	13080	44170	110	1910	2204	1010	45	205	205	250	199	79	100	100	0	5834	6770	2931	43	58	58	67	77	114	100	100	0	0.295	0.298	0.290	0.292	1.183	0.296	0.931	80	460	100	7481	8711	-1.760	1705	5776	1999	6712	176281	541572	9.819	87.052	0	0	0
3	14	11	"sfbB"	"STM0511"	13250	44160	110	1950	2060	628	30	180	180	198	102	51	100	100	0	10465	11379	3627	31	54	54	72	172	238	100	100	0	0.170	0.166	0.169	0.165	1.152	0.165	0.970	80	446	100	12181	13205	-2.556	1770	10411	1880	11325	164809	910308	18.255	65.738	0	0	0
3	15	11	"gip"	"STM0518"	13420	44170	110	746	803	231	28	170	170	181	78	43	100	100	0	7800	8571	2164	25	52	52	109	413	378	100	100	0	0.074	0.074	0.074	0.071	1.316	0.070	0.868	80	479	100	8324	9152	-3.750	576	7748	633	8519	64203	685702	7.974	20.489	0	0	0
3	16	11	"allB"	"STM0523"	13610	44170	110	467	504	156	30	172	172	177	42	23	100	100	0	8671	10153	4002	39	52	52	96	388	404	100	100	0	0.034	0.033	0.034	0.032	1.271	0.033	0.785	80	459	100	8914	10433	-4.869	295	8619	332	10101	40324	812209	7.786	25.920	0	0	0
3	17	11	"allC"	"STM0527"	13790	44180	110	362	376	82	21	175	175	180	44	24	100	92	0	6206	6084	1246	20	52	52	54	17	31	100	100	0	0.030	0.033	0.031	0.031	1.462	0.033	0.724	80	434	100	6341	6233	-5.040	187	6154	201	6032	30080	486696	4.455	354.706	0	0	0
3	18	11	"ppiB"	"STM0536"	13960	44170	110	18760	19856	11342	57	178	178	193	178	92	100	100	1	2782	2888	1577	54	53	53	58	53	91	100	100	0	6.809	6.941	6.963	6.899	1.203	7.351	0.929	80	491	100	21311	22513	2.767	18582	2729	19678	2835	1588456	231050	110.466	53.396	0	0	0
3	19	11	"slyX"	"STM3454"	14150	44190	110	804	924	392	42	173	173	176	40	22	100	100	0	698	834	427	51	52	52	54	11	20	100	100	0	0.977	0.960	0.959	0.953	1.320	1.012	0.875	80	470	100	1277	1533	-0.034	631	646	751	782	73937	66740	18.700	70.909	0	0	0
3	20	11	"mglB"	"STM2190"	14320	44170	110	707	843	428	50	169	169	173	42	24	98	98	0	5175	5906	2728	46	52	52	54	12	22	100	100	0	0.105	0.115	0.104	0.104	1.473	0.119	0.900	80	428	100	5661	6528	-3.251	538	5123	674	5854	67429	472516	15.952	487.667	0	0	0
3	21	11	""	"STM2198"	14490	44180	110	1419	1599	588	36	169	169	173	39	22	100	100	0	13453	14474	2918	20	52	52	69	147	213	100	100	0	0.093	0.099	0.093	0.096	1.253	0.098	0.868	80	467	100	14651	15852	-3.422	1250	13401	1430	14422	127940	1157958	36.564	97.993	0	0	0
3	22	11	"rsuA"	"STM2222"	14670	44180	110	4963	5229	1163	22	167	167	172	39	22	100	100	0	5941	6379	1499	23	54	54	84	237	282	100	100	0	0.815	0.800	0.809	0.801	1.083	0.803	0.978	80	453	100	10683	11387	-0.296	4796	5887	5062	6325	418343	510325	129.667	26.561	0	0	0
3	23	11	"yejM"	"STM2228"	14850	44180	100	7192	7872	2066	26	171	171	175	38	21	100	100	0	7669	8511	2305	27	55	55	59	28	47	100	100	0	0.922	0.911	0.907	0.910	1.089	0.907	0.979	80	432	100	14635	16157	-0.117	7021	7614	7701	8456	629770	680909	202.553	301.857	0	0	0
3	24	11	""	"STM2237"	15030	44190	110	296	361	209	57	167	167	169	35	20	76	65	0	1732	2621	3143	119	54	54	56	11	19	100	100	0	0.077	0.076	0.083	0.071	2.148	0.062	0.720	80	523	100	1807	2761	-3.701	129	1678	194	2567	28847	209647	5.486	233.182	0	0	0
3	1	12	"phoP"	"STM1231"	10940	44350	100	6235	8702	8001	91	178	178	189	67	35	100	98	0	1543	2214	2013	90	53	53	55	17	30	98	98	0	4.065	3.944	3.883	4.053	1.425	4.051	0.946	80	437	100	7547	10685	2.023	6057	1490	8524	2161	696165	177151	127.060	127.000	0	0	0
3	2	12	"phoP"	"STM1231"	11110	44340	110	17676	18437	5025	27	195	195	293	1196	408	100	100	0	4415	4631	1212	26	56	56	72	134	186	100	100	0	4.010	3.987	3.948	3.966	1.106	4.076	0.978	80	465	100	21840	22817	2.004	17481	4359	18242	4575	1474983	370450	15.171	34.022	0	0	0
3	3	12	"phoQ"	"STM1230"	11290	44340	100	3523	3743	1235	32	197	197	245	189	77	100	100	0	2237	2276	677	29	58	58	68	43	63	100	100	0	1.526	1.599	1.568	1.577	1.149	1.610	0.964	80	420	100	5505	5764	0.610	3326	2179	3546	2218	299429	182094	18.508	51.349	0	0	0
3	4	12	"phoQ"	"STM1230"	11470	44330	100	7668	7657	2396	31	184	184	189	43	22	100	100	0	4355	4641	1600	34	56	56	58	15	25	100	100	0	1.741	1.630	1.645	1.641	1.122	1.624	0.978	80	420	100	11783	12058	0.800	7484	4299	7473	4585	612549	371290	173.674	305.533	0	0	0
3	5	12	"phoQ"	"STM1230"	11650	44340	100	6228	6523	1921	29	184	184	194	57	29	100	100	0	3937	3942	1036	26	56	56	58	12	20	100	100	0	1.557	1.631	1.629	1.615	1.146	1.654	0.966	80	430	100	9925	10225	0.639	6044	3881	6339	3886	521837	315374	111.035	323.667	0	0	0
3	6	12	"hupA"	"STM4170"	11830	44340	110	6332	10346	8650	83	187	187	205	94	45	100	100	0	460	657	477	72	55	55	60	19	31	100	100	0	15.173	16.875	16.983	16.287	1.303	18.192	0.945	80	486	100	6550	10761	3.923	6145	405	10159	602	827702	52532	107.883	31.421	0	0	0
3	7	12	"sopB"	"STM1091"	12000	44350	120	1372	1331	468	35	184	184	203	119	58	95	93	0	24284	22130	7760	35	53	53	62	99	159	100	99	0	0.049	0.052	0.050	0.052	1.508	0.050	0.892	120	495	100	25419	23224	-4.350	1188	24231	1147	22077	159689	2655637	9.479	222.909	0	0	0
3	8	12	"pipC"	"STM0375"	12180	44340	110	338	425	231	54	177	177	185	60	32	88	66	0	1793	2223	1654	74	53	53	55	13	23	100	100	0	0.093	0.114	0.118	0.104	1.541	0.119	0.831	80	447	100	1901	2418	-3.434	161	1740	248	2170	33962	177846	4.000	166.769	0	0	0
3	9	12	"pipC"	"STM0375"	12360	44330	110	324	374	174	46	171	171	185	77	41	77	48	0	1548	2142	1499	69	52	52	54	8	14	100	100	0	0.102	0.097	0.091	0.086	1.650	0.096	0.563	80	441	100	1649	2293	-3.290	153	1496	203	2090	29931	171336	2.455	261.000	0	0	0
3	10	12	"ssrB"	"STM1391"	12530	44350	110	407	495	236	47	172	172	187	109	58	87	60	0	2749	3624	2199	60	53	53	64	89	139	100	100	0	0.087	0.090	0.088	0.084	1.488	0.086	0.622	80	433	100	2931	3894	-3.520	235	2696	323	3571	39630	289888	2.826	40.000	0	0	0
3	11	12	"ssrB"	"STM1391"	12720	44330	110	344	397	184	46	170	170	176	43	24	90	75	0	2107	2762	2068	74	52	52	63	87	138	100	100	0	0.085	0.084	0.079	0.083	1.610	0.080	0.659	80	465	100	2229	2937	-3.562	174	2055	227	2710	31790	220967	5.140	31.023	0	0	0
3	12	12	"ssrB"	"STM1391"	12890	44340	110	379	444	230	51	174	174	190	98	51	76	52	0	2790	3822	2808	73	52	52	55	29	52	100	100	0	0.075	0.072	0.067	0.066	1.409	0.075	0.888	80	453	100	2943	4040	-3.739	205	2738	270	3770	35511	305773	2.592	129.897	0	0	0
3	13	12	"lrp"	"STM0959"	13070	44350	110	13168	13853	2927	21	188	188	216	137	63	100	100	0	2908	3147	719	22	55	55	58	19	32	100	100	0	4.550	4.419	4.469	4.431	1.070	4.427	0.986	80	452	100	15833	16757	2.186	12980	2853	13665	3092	1108264	251778	99.540	162.579	0	0	0
3	14	12	"lrp"	"STM0959"	13240	44350	110	13342	15045	4636	30	178	178	204	134	65	100	100	0	3157	3479	1083	31	53	53	70	164	234	100	100	0	4.241	4.339	4.398	4.349	1.099	4.423	0.978	80	476	100	16268	18293	2.084	13164	3104	14867	3426	1203627	278291	110.754	20.787	0	0	0
3	15	12	"gyrA"	"STM2272"	13430	44350	110	13033	13616	3947	28	173	173	193	129	66	100	100	0	2664	2700	799	29	51	51	77	261	338	100	100	0	4.922	5.075	5.073	5.086	1.102	5.093	0.983	80	466	100	15473	16092	2.299	12860	2613	13443	2649	1089305	215980	104.054	10.050	0	0	0
3	16	12	"gyrA"	"STM2272"	13600	44340	110	25721	27609	10282	37	175	175	189	140	74	100	100	2	5061	5617	2498	44	51	51	53	17	32	100	100	0	5.099	4.929	4.975	4.985	1.145	4.884	0.963	80	466	100	30556	33000	2.350	25546	5010	27434	5566	2208687	449340	195.857	327.294	0	0	0
3	17	12	"csrA"	"STM2826"	13790	44340	110	1509	3393	4764	140	173	173	186	138	74	88	75	0	275	553	744	134	50	50	53	21	39	93	76	0	5.938	6.402	6.397	5.976	1.511	6.494	0.971	80	485	100	1561	3723	2.570	1336	225	3220	503	271448	44218	23.239	23.810	0	0	0
3	18	12	"csrA"	"STM2826"	13970	44360	110	3429	3819	3061	80	176	176	182	48	26	100	100	0	498	706	602	85	50	50	52	16	30	100	98	0	7.261	5.553	5.341	5.375	1.546	5.598	0.914	80	424	100	3701	4299	2.860	3253	448	3643	656	305533	56448	75.771	40.875	0	0	0
3	19	12	"yhhP"	"STM3578"	14120	44360	110	863	972	433	44	174	174	179	50	27	100	100	0	1040	1165	557	47	51	51	56	41	73	100	100	0	0.697	0.716	0.691	0.702	1.276	0.748	0.935	80	423	100	1678	1912	-0.521	689	989	798	1114	77761	93212	15.860	27.049	0	0	0
3	20	12	"yhhP"	"STM3578"	14320	44340	110	635	733	375	51	168	168	173	43	24	100	100	0	647	813	501	61	51	51	56	39	69	100	100	0	0.784	0.741	0.746	0.736	1.380	0.748	0.911	80	477	100	1063	1327	-0.352	467	596	565	762	58606	65044	13.023	19.410	0	0	0
3	21	12	"yhhP"	"STM3578"	14490	44360	110	765	1016	700	68	170	170	174	37	21	100	100	0	880	1186	922	77	51	51	60	118	196	100	100	0	0.718	0.745	0.737	0.740	1.287	0.763	0.932	80	440	100	1424	1981	-0.478	595	829	846	1135	81271	94869	22.757	9.542	0	0	0
3	22	12	"topA"	"STM1714"	14670	44350	110	16427	16138	3665	22	168	168	174	42	24	100	100	0	4909	4972	1082	21	51	51	55	23	41	100	100	0	3.347	3.245	3.288	3.228	1.126	3.292	0.980	80	452	100	21117	20891	1.743	16259	4858	15970	4921	1291036	397792	380.095	213.783	0	0	0
3	23	12	"topA"	"STM1714"	14850	44360	110	2979	3535	2488	70	168	168	174	44	25	100	100	0	886	1057	757	71	52	52	54	11	20	100	100	0	3.371	3.350	3.301	3.336	1.271	3.420	0.958	80	438	100	3645	4372	1.753	2811	834	3367	1005	282796	84548	76.386	91.182	0	0	0
3	24	12	"fur"	"STM0693"	15020	44360	110	6577	7682	4304	56	169	169	177	53	29	100	100	0	1490	1626	879	54	54	54	56	12	21	100	100	0	4.462	4.779	4.766	4.739	1.200	4.791	0.952	80	469	100	7844	9085	2.158	6408	1436	7513	1572	614545	130109	141.604	130.833	0	0	0
3	1	13	"ctrl-buffer"	"ctrl-buffer"	10930	44510	100	170	172	35	20	171	171	173	41	23	11	1	0	56	56	11	19	50	50	54	21	38	7	0	0	-0.167	0.167	3.000	2.731	3.757	20.050	0.026	80	427	100	5	7	Error	-1	6	1	6	13769	4442	-0.024	0.095	-50	0	0
3	2	13	"ctrl-buffer"	"ctrl-buffer"	11110	44510	100	197	217	94	43	177	177	194	147	75	6	3	0	69	89	79	88	51	51	57	37	64	22	8	0	1.111	1.053	1.969	1.700	3.729	1.338	0.378	80	420	100	38	78	0.152	20	18	40	38	17372	7127	0.156	0.865	-50	0	0
3	3	13	"ctrl-buffer"	"ctrl-buffer"	11290	44510	100	170	195	135	69	177	177	181	47	25	18	5	0	59	69	57	82	52	52	53	8	15	46	22	0	-1.000	1.059	3.286	3.021	4.121	7.386	0.084	80	391	100	0	35	Error	-7	7	18	17	15582	5500	0.298	2.000	-50	0	0
3	4	13	"ctrl-buffer"	"ctrl-buffer"	11460	44510	100	166	177	66	37	179	179	185	66	35	11	5	0	58	66	43	65	53	53	55	24	43	11	7	0	-2.600	-0.154	4.136	4.064	4.040	3.322	0.263	80	420	100	-8	11	Error	-13	5	-2	13	14144	5312	-0.121	0.458	-50	0	0
3	5	13	"ctrl-buffer"	"ctrl-buffer"	11640	44510	100	178	181	46	25	177	177	183	64	34	10	1	0	62	64	16	25	53	53	56	23	41	13	3	0	0.111	0.364	2.500	2.585	3.992	12.944	0.092	80	432	100	10	15	-3.170	1	9	4	11	14491	5142	-0.031	0.348	-50	0	0
3	6	13	"ctrl-buffer"	"ctrl-buffer"	11820	44540	70	269	284	107	37	180	180	187	54	28	68	40	0	181	223	124	55	56	56	61	23	37	96	90	0	0.712	0.623	0.738	0.617	2.369	0.917	0.368	32	224	100	214	271	-0.490	89	125	104	167	9091	7134	1.796	7.043	0	0	0
3	7	13	"ctrl-buffer"	"ctrl-buffer"	12000	44510	100	209	226	96	42	179	179	186	93	50	12	6	0	98	122	74	60	54	54	57	21	36	76	51	0	0.682	0.691	0.696	0.751	2.845	6.323	0.367	80	429	100	74	115	-0.553	30	44	47	68	18070	9782	0.430	3.095	-50	0	0
3	8	13	"ctrl-buffer"	"ctrl-buffer"	12180	44510	100	172	191	101	52	178	178	189	99	52	6	6	0	63	65	16	24	55	55	57	15	26	27	6	0	-0.750	1.300	2.667	2.669	3.882	18.149	0.087	80	404	100	2	23	Error	-6	8	13	10	15287	5228	0.020	0.533	-50	0	0
3	9	13	"ctrl-buffer"	"ctrl-buffer"	12350	44510	100	163	171	49	28	174	174	190	99	52	3	1	0	56	61	30	49	54	54	55	8	14	23	12	0	-5.500	-0.429	4.286	3.762	3.104	10.379	0.247	80	438	100	-9	4	Error	-11	2	-3	7	13675	4904	-0.192	0.750	-50	0	0
3	10	13	"ctrl-buffer"	"ctrl-buffer"	12530	44510	100	168	176	44	25	178	178	192	105	54	2	0	0	61	70	49	70	55	55	58	26	44	17	2	0	-1.667	-0.133	2.757	2.499	3.911	25.176	0.026	80	406	100	-4	13	Error	-10	6	-2	15	14108	5586	-0.152	0.462	-50	0	0
3	11	13	"ctrl-buffer"	"ctrl-buffer"	12710	44510	100	178	198	96	48	173	173	181	49	27	25	10	0	63	68	17	25	55	55	56	12	21	37	16	0	0.625	1.923	3.200	3.413	4.278	11.965	0.075	80	450	100	13	38	-0.678	5	8	25	13	15849	5456	0.347	1.000	-50	0	0
3	12	13	"ctrl-buffer"	"ctrl-buffer"	12890	44510	100	177	182	42	23	175	175	179	54	30	13	3	0	71	80	42	52	53	53	56	14	25	61	27	0	0.111	0.259	1.061	1.031	3.862	4.390	0.073	80	420	100	20	34	-3.170	2	18	7	27	14588	6429	0.056	1.714	-50	0	0
3	13	13	"ctrl-buffer"	"ctrl-buffer"	13070	44520	100	192	216	117	54	184	184	203	116	57	10	6	0	72	81	29	35	56	56	60	18	30	45	22	0	0.500	1.280	3.295	2.596	4.912	14.785	0.144	80	396	100	24	57	-1.000	8	16	32	25	17314	6478	0.112	1.167	-50	0	0
3	14	13	"ctrl-buffer"	"ctrl-buffer"	13240	44520	100	243	262	95	36	178	178	201	138	68	20	5	0	112	114	31	27	54	54	57	16	28	95	77	0	1.121	1.400	1.421	1.253	2.191	2.504	0.534	80	396	100	123	144	0.164	65	58	84	60	20996	9081	0.442	3.563	-50	0	0
3	15	13	"ctrl-buffer"	"ctrl-buffer"	13420	44520	100	151	157	52	33	171	171	179	49	27	10	5	0	53	56	11	19	51	51	53	11	20	21	3	0	-10.000	-2.800	4.000	4.290	4.595	18.948	0.055	80	408	100	-18	-9	Error	-20	2	-14	5	12579	4462	-0.449	0.273	-50	0	0
3	16	13	"ctrl-buffer"	"ctrl-buffer"	13600	44520	100	150	155	48	30	174	174	184	135	73	1	0	0	51	52	8	15	51	51	52	16	30	3	0	0	100000.000	-19.000	7.000	6.208	3.920	33.849	0.020	80	455	100	-24	-18	16.610	-24	0	-19	1	12431	4171	-0.215	0.000	-50	0	0
3	17	13	"ctrl-buffer"	"ctrl-buffer"	13770	44500	40	303	487	547	112	171	171	175	33	18	66	66	0	86	140	126	90	50	50	53	12	22	75	66	0	3.667	3.511	3.657	3.235	1.607	4.193	0.672	12	68	100	168	406	1.874	132	36	316	90	5840	1680	9.455	7.250	0	0	0
3	18	13	"ctrl-buffer"	"ctrl-buffer"	13960	44520	100	177	204	156	76	172	172	176	42	23	22	7	0	53	57	28	49	50	50	53	9	16	21	10	0	1.667	4.571	4.250	4.126	3.533	6.545	0.665	80	427	100	8	39	0.737	5	3	32	7	16283	4580	0.667	0.444	-50	0	0
3	19	13	"ctrl-buffer"	"ctrl-buffer"	14130	44520	100	167	174	43	24	170	170	173	37	21	22	5	0	53	57	17	29	50	50	53	14	26	17	11	0	-1.000	0.571	4.730	4.276	3.372	7.110	0.173	80	417	100	0	11	Error	-3	3	4	7	13892	4598	0.027	0.286	-50	0	0
3	20	13	"ctrl-buffer"	"ctrl-buffer"	14310	44520	100	165	176	59	33	165	165	169	37	21	22	5	0	50	53	12	22	50	50	51	8	15	20	8	0	0.000	3.667	4.300	4.663	3.029	16.892	0.076	80	432	100	0	14	Error	0	0	11	3	14109	4203	0.189	0.250	-50	0	0
3	21	13	"ctrl-buffer"	"ctrl-buffer"	14490	44520	100	175	218	277	127	165	165	169	42	24	22	10	0	57	95	200	210	51	51	52	9	17	41	25	0	1.667	1.205	2.411	2.500	3.030	1.449	0.868	80	406	100	16	97	0.737	10	6	53	44	17416	7562	1.167	4.778	-50	0	0
3	22	13	"ctrl-buffer"	"ctrl-buffer"	14670	44520	100	159	193	135	69	164	164	169	38	22	21	12	0	53	79	129	163	50	50	52	9	17	17	11	0	-1.667	1.000	4.583	4.378	2.747	1.194	0.712	80	420	100	-2	58	Error	-5	3	29	29	15418	6292	0.632	3.000	-50	0	0
3	23	13	"ctrl-buffer"	"ctrl-buffer"	14850	44520	100	168	176	45	25	161	161	166	35	21	26	12	0	57	60	15	25	50	50	52	11	21	37	13	0	1.000	1.500	2.967	3.515	3.185	4.500	0.313	80	394	100	14	25	0.000	7	7	15	10	14091	4817	0.286	0.727	-50	0	0
3	24	13	"ctrl-buffer"	"ctrl-buffer"	15020	44520	100	163	167	37	22	167	167	176	54	30	6	2	0	51	53	12	22	52	52	53	12	22	12	2	0	4.000	0.000	4.042	4.135	2.953	8.716	0.232	80	426	100	-5	1	2.000	-4	-1	0	1	13350	4260	-0.167	0.000	-50	0	0
3	1	14	"ynfA"	"STM1504"	10920	44680	110	483	625	461	73	166	166	166	40	24	100	96	0	3103	3935	3588	91	49	49	52	17	32	100	100	0	0.104	0.118	0.117	0.114	1.376	0.118	0.907	80	542	100	3371	4345	-3.268	317	3054	459	3886	49961	314812	11.475	228.412	0	0	0
3	2	14	""	"STM3654"	11090	44690	110	311	427	279	65	169	169	172	38	22	82	66	0	866	1519	1671	110	50	50	57	41	71	100	100	0	0.174	0.176	0.170	0.163	2.072	0.161	0.851	80	506	100	958	1727	-2.523	142	816	258	1469	34132	121530	6.711	35.659	0	0	0
3	3	14	"yeiP"	"STM2211"	11280	44690	120	4020	4766	3696	77	170	170	175	42	24	99	99	0	3959	4617	3420	74	50	50	55	35	63	98	98	0	0.985	1.006	1.012	0.986	1.589	1.040	0.957	120	599	100	7759	9163	-0.022	3850	3909	4596	4567	571972	553992	109.310	130.343	0	0	0
3	4	14	"yfaE"	"STM2279"	11450	44690	110	1226	1966	2031	103	174	174	187	90	48	98	97	0	622	981	1041	106	50	50	54	24	44	100	100	0	1.839	1.925	1.955	1.966	1.501	2.054	0.909	80	477	100	1624	2723	0.879	1052	572	1792	931	157248	78451	19.767	38.625	0	0	0
3	5	14	""	"STM4111"	11620	44680	110	354	378	163	43	174	174	233	900	386	0	0	0	198	228	157	68	52	52	58	60	103	82	56	0	1.233	1.159	1.141	1.190	1.814	1.253	0.673	80	521	100	326	380	0.302	180	146	204	176	30278	18202	0.161	2.833	0	0	0
3	6	14	""	"STM4140"	11820	44690	110	229	278	172	61	175	175	178	46	25	51	32	0	240	428	454	106	53	53	55	14	25	92	80	0	0.289	0.275	0.283	0.288	2.777	0.311	0.607	80	566	100	241	478	-1.792	54	187	103	375	22267	34225	2.174	26.643	0	0	0
3	7	14	"ssaS"	"STM1420"	12000	44690	70	207	327	235	71	177	177	222	240	108	28	18	0	907	3426	4401	128	56	56	62	28	45	90	87	0	0.035	0.045	0.053	0.068	2.577	0.045	0.163	32	236	100	881	3520	-4.826	30	851	150	3370	10458	109632	0.438	120.143	0	0	0
3	8	14	"nrdH"	"STM2805"	12180	44700	120	1093	3880	7650	197	178	178	243	285	117	75	61	0	209	756	1454	192	55	55	59	19	32	85	76	0	5.942	5.281	5.822	5.974	2.015	5.387	0.950	120	651	100	1069	4403	2.571	915	154	3702	701	465658	90754	12.761	36.684	0	0	0
3	9	14	"fimI"	"STM0544"	12350	44700	80	229	501	479	95	202	202	383	565	147	25	7	0	675	2672	3960	148	62	62	71	32	45	86	73	0	0.044	0.115	0.128	0.115	3.623	0.105	0.286	52	310	100	640	2909	-4.505	27	613	299	2610	26075	138923	0.209	81.281	0	0	0
3	10	14	"aroA"	"STM0978"	12530	44690	110	5180	5784	3720	64	182	182	229	339	148	100	96	0	3592	4118	2767	67	58	58	62	22	35	100	100	0	1.414	1.380	1.403	1.384	1.337	1.417	0.913	80	548	100	8532	9662	0.500	4998	3534	5602	4060	462682	329475	16.386	184.364	0	0	0
3	11	14	"dam"	"STM3484"	12710	44700	90	701	3015	4123	136	173	173	185	66	35	94	75	0	427	1717	2388	139	57	57	61	21	34	98	88	0	1.427	1.712	1.638	1.606	1.660	1.751	0.923	52	388	100	898	4502	0.513	528	370	2842	1660	156761	89263	42.879	78.857	0	0	0
3	12	14	"pduW"	"STM2057"	12890	44690	110	313	382	267	69	175	175	180	47	26	70	61	0	4004	5639	5516	97	55	55	58	16	27	100	100	0	0.035	0.037	0.032	0.034	2.771	0.035	0.572	80	522	100	4087	5791	-4.839	138	3949	207	5584	30579	451144	4.298	348.813	0	0	0
3	13	14	""	"STM2695"	13060	44690	110	598	667	201	30	189	189	208	106	50	100	98	0	10990	11742	3425	29	57	57	59	17	28	100	100	0	0.037	0.041	0.039	0.039	1.264	0.040	0.634	80	497	100	11342	12163	-4.740	409	10933	478	11685	53331	939387	4.330	687.235	0	0	0
3	14	14	"yajR"	"STM0436"	13240	44690	110	3991	4572	1822	39	186	186	207	114	55	100	100	0	6780	7036	2778	39	57	57	61	19	31	100	100	0	0.566	0.628	0.625	0.625	1.143	0.620	0.967	80	496	100	10528	11365	-0.821	3805	6723	4386	6979	365738	562904	38.289	367.105	0	0	0
3	15	14	""	"STM0564"	13410	44690	110	724	730	173	23	169	169	173	41	23	100	98	0	13062	13612	2609	19	54	54	69	210	304	100	100	0	0.043	0.041	0.041	0.040	1.356	0.041	0.927	80	497	100	13563	14119	-4.551	555	13008	561	13558	58433	1088970	13.585	64.490	0	0	0
3	16	14	""	"STM0351"	13590	44700	100	291	324	103	31	171	171	175	37	21	97	82	0	4843	5595	2327	41	53	53	73	221	302	100	100	0	0.025	0.028	0.025	0.025	1.689	0.027	0.654	80	452	100	4910	5695	-5.319	120	4790	153	5542	25956	447603	4.027	24.986	0	0	0
3	17	14	"dsrB"	"STM1983"	13760	44700	110	624	1008	895	88	177	177	181	44	24	100	100	0	1324	2458	2517	102	55	55	70	59	84	100	100	0	0.352	0.346	0.344	0.335	1.319	0.331	0.922	80	554	100	1716	3234	-1.505	447	1269	831	2403	80651	196653	18.795	40.475	0	0	0
3	18	14	"yeiE"	"STM2201"	13940	44700	110	3538	3498	814	23	177	177	187	64	34	100	100	0	10243	10328	2503	24	58	58	89	235	264	100	100	0	0.330	0.323	0.321	0.322	1.169	0.320	0.978	80	565	100	13546	13591	-1.599	3361	10185	3321	10270	279815	826202	51.734	43.570	0	0	0
3	19	14	"recB"	"STM2994"	14130	44690	40	276	294	67	22	166	166	175	39	22	100	66	0	888	909	249	27	65	65	76	56	73	100	100	0	0.134	0.152	0.133	0.138	1.589	0.137	0.544	12	68	100	933	972	-2.903	110	823	128	844	3526	10905	3.051	14.875	0	0	0
3	20	14	"EMPTY"	"EMPTY"	14310	44700	100	162	165	30	18	163	163	169	36	21	15	1	0	55	55	8	14	52	52	54	10	18	17	3	0	-0.333	0.667	3.515	3.448	2.945	16.698	0.040	80	492	100	2	5	Error	-1	3	2	3	13188	4425	-0.111	0.100	-75	0	0
3	21	14	"EMPTY"	"EMPTY"	14490	44700	100	169	170	39	22	169	169	172	41	23	17	1	0	52	53	8	15	51	51	52	8	15	15	5	0	0.000	0.500	7.400	7.166	3.878	32.493	0.033	80	464	100	1	3	Error	0	1	1	2	13632	4242	-0.049	0.125	-75	0	0
3	22	14	"EMPTY"	"EMPTY"	14670	44700	100	174	180	42	23	164	164	167	34	20	30	12	0	54	56	9	16	51	51	51	8	15	27	8	0	3.333	3.200	6.268	4.933	3.388	17.812	0.043	80	464	100	13	21	1.737	10	3	16	5	14406	4440	0.382	0.625	-75	0	0
3	23	14	"EMPTY"	"EMPTY"	14850	44700	100	164	163	37	22	165	165	169	35	20	17	1	0	52	54	8	14	52	52	53	11	20	12	1	0	100000.000	-1.000	4.250	4.446	3.293	13.079	0.074	80	452	100	-1	0	16.610	-1	0	-2	2	13003	4304	-0.171	0.091	-75	0	0
3	24	14	"EMPTY"	"EMPTY"	15020	44700	100	164	163	36	22	164	164	168	38	22	15	1	0	50	51	7	13	51	51	53	10	18	7	1	0	0.000	100000.000	6.400	5.894	3.583	32.360	0.018	80	484	100	-1	-1	Error	0	-1	-1	0	13057	4083	-0.132	-0.200	-75	0	0
4	1	1	"yjiX"	"STM4531"	15450	42410	110	431	579	445	76	191	191	208	101	48	76	52	0	397	642	738	114	54	54	68	89	130	76	66	0	0.700	0.660	0.698	0.686	2.169	0.607	0.807	80	491	100	583	976	-0.515	240	343	388	588	46327	51378	3.673	6.449	0	0	0
4	2	1	"yhjG"	"STM3610"	15610	42400	110	572	892	967	108	187	187	196	62	31	95	81	0	866	1653	2159	130	54	54	58	21	36	100	97	0	0.474	0.441	0.458	0.455	2.362	0.401	0.792	80	439	100	1197	2304	-1.077	385	812	705	1599	71328	132278	11.226	75.952	0	0	0
4	3	1	"mtlD"	"STM3686"	15790	42410	120	6287	6256	1962	31	189	189	194	46	23	99	98	0	12319	12444	3912	31	56	56	67	32	47	100	100	0	0.497	0.490	0.481	0.478	1.381	0.480	0.947	120	490	100	18361	18455	-1.008	6098	12263	6067	12388	750777	1493326	131.783	386.781	0	0	0
4	4	1	"ptsN"	"STM3322"	15970	42410	120	1447	2496	3088	123	194	194	201	48	23	85	81	0	508	958	1208	126	60	60	100	232	232	61	49	0	2.797	2.563	2.596	2.352	2.355	2.707	0.866	120	503	100	1701	3200	1.484	1253	448	2302	898	299544	114923	47.813	3.698	0	0	0
4	5	1	"yqjK"	"STM3231"	16140	42410	110	468	880	1067	121	194	194	205	77	37	86	67	0	513	1191	1703	142	57	57	77	113	146	88	77	0	0.601	0.605	0.588	0.545	2.311	0.571	0.702	80	428	100	730	1820	-0.735	274	456	686	1134	70423	95287	8.766	9.858	0	0	0
4	6	1	"yggT"	"STM3101"	16320	42410	110	3427	3902	2533	64	193	193	239	343	143	100	97	0	2254	2551	1684	66	58	58	97	220	226	100	97	0	1.473	1.488	1.504	1.497	1.379	1.578	0.855	80	457	100	5430	6202	0.558	3234	2196	3709	2493	312146	204048	10.679	11.155	0	0	0
4	7	1	"hscC"	"STM0659"	16510	42410	120	701	687	124	18	194	194	236	328	138	93	2	0	20945	20209	3576	17	57	57	84	187	222	100	100	0	0.024	0.024	0.024	0.024	1.337	0.023	0.418	120	491	100	21395	20645	-5.365	507	20888	493	20152	82418	2425135	1.375	107.620	0	0	0
4	8	1	"ubiF"	"STM0671"	16670	42410	110	2879	3300	1353	41	204	204	297	546	183	100	97	0	5726	5972	2400	40	64	64	230	961	417	100	100	0	0.472	0.524	0.531	0.517	1.334	0.518	0.871	80	386	100	8337	9004	-1.082	2675	5662	3096	5908	263978	477733	5.500	5.975	0	0	0
4	9	1	"nagA"	"STM0683"	16860	42420	120	8694	7968	2382	29	203	203	274	485	177	100	99	0	14008	12938	3967	30	64	64	203	857	422	99	99	0	0.609	0.603	0.604	0.607	1.319	0.594	0.954	120	492	100	22435	20639	-0.716	8491	13944	7765	12874	956141	1552599	15.864	14.860	0	0	0
4	10	1	"ybfM"	"STM0687"	17040	42420	120	286	320	207	64	177	177	186	59	31	78	41	0	2990	3057	1326	43	55	55	69	105	152	100	99	0	0.037	0.048	0.040	0.040	2.181	0.039	0.198	120	462	100	3044	3145	-4.751	109	2935	143	3002	38414	366892	2.271	28.457	0	0	0
4	11	1	"apeE"	"STM0570"	17210	42410	110	695	750	273	36	175	175	188	83	44	100	96	0	3418	3797	1519	40	53	53	129	516	400	100	100	0	0.155	0.154	0.154	0.148	1.388	0.147	0.853	80	405	100	3885	4319	-2.694	520	3365	575	3744	60008	303748	6.771	7.109	0	0	0
4	12	1	"ahpF"	"STM0609"	17380	42410	110	8978	9313	3182	34	175	175	475	1744	367	100	96	0	7339	7752	2519	32	56	56	370	1464	395	100	95	0	1.209	1.187	1.167	1.180	1.348	1.238	0.883	80	450	100	16086	16834	0.273	8803	7283	9138	7696	745011	620125	5.068	5.042	0	0	0
4	13	1	"dlhH"	"STM3967"	17570	42420	110	5028	4815	1614	33	178	178	496	1756	354	97	75	0	10626	10783	3907	36	58	58	384	1513	394	100	100	0	0.459	0.432	0.441	0.434	1.308	0.417	0.899	80	448	100	15418	15362	-1.124	4850	10568	4637	10725	385219	862630	2.460	6.873	0	0	0
4	14	1	"yigM"	"STM3963"	17750	42420	130	7698	7499	2688	35	166	166	191	199	104	98	98	0	12388	12427	4123	33	57	57	122	564	462	99	98	0	0.611	0.593	0.574	0.569	1.367	0.580	0.919	120	543	100	19863	19703	-0.711	7532	12331	7333	12370	899850	1491240	36.724	21.817	0	0	0
4	15	1	"rhtC"	"STM3959"	17930	42430	120	3104	3452	2184	63	161	161	166	60	36	100	99	0	6930	6601	4619	69	57	57	58	12	20	100	100	0	0.428	0.503	0.503	0.556	1.615	0.473	0.896	120	444	100	9816	9835	-1.224	2943	6873	3291	6544	414203	792061	54.767	545.250	0	0	0
4	16	1	"rarD"	"STM3955"	18110	42420	120	10013	9822	2540	25	160	160	173	68	39	100	100	0	16456	16332	3572	21	58	58	60	15	25	100	100	0	0.601	0.594	0.583	0.582	1.206	0.592	0.939	120	468	100	26251	25936	-0.735	9853	16398	9662	16274	1178656	1959811	141.897	1084.800	0	0	0
4	17	1	"uvrD"	"STM3951"	18290	42430	120	1297	1455	1124	77	163	163	182	93	51	95	85	0	1158	1595	1477	92	58	58	63	25	39	100	100	0	1.031	0.841	0.840	0.892	1.949	0.770	0.790	120	436	100	2234	2829	0.044	1134	1100	1292	1537	174581	191366	13.688	61.280	0	0	0
4	18	1	"dapF"	"STM3947"	18460	42420	120	5845	5894	3144	53	163	163	184	99	53	99	99	0	3717	4013	2337	58	56	56	69	74	107	99	99	0	1.552	1.448	1.445	1.490	1.575	1.442	0.884	120	452	100	9343	9688	0.634	5682	3661	5731	3957	707335	481508	57.677	53.297	0	0	0
4	19	1	"fklB"	"STM4397"	18640	42430	120	1495	3012	3741	124	159	159	193	260	134	74	65	0	478	1029	1242	120	57	57	78	110	141	73	61	0	3.173	2.935	2.842	2.992	2.615	3.061	0.861	120	515	100	1757	3825	1.666	1336	421	2853	972	361409	123480	10.842	8.645	0	0	0
4	20	1	"ytfK"	"STM4406"	18830	42430	120	389	649	783	120	154	154	170	79	46	73	62	0	266	560	794	141	54	54	63	47	74	78	71	0	1.108	0.978	1.007	0.948	2.718	0.982	0.831	120	478	100	447	1001	0.149	235	212	495	506	77885	67199	6.063	10.574	0	0	0
4	21	1	""	"STM4417"	19000	42430	120	375	432	250	57	149	149	154	50	32	85	76	0	663	844	712	84	54	54	59	60	101	95	90	0	0.371	0.358	0.336	0.340	1.867	0.335	0.791	120	418	100	835	1073	-1.430	226	609	283	790	51893	101339	5.560	13.083	0	0	0
4	22	1	""	"STM4421"	19180	42430	130	2372	3547	2855	80	149	149	155	48	30	100	100	0	6609	10537	8382	79	57	57	64	62	96	100	100	0	0.339	0.324	0.323	0.315	1.440	0.315	0.896	120	506	100	8775	13878	-1.559	2223	6552	3398	10480	425613	1264396	70.667	168.919	0	0	0
4	23	1	""	"STM4425"	19360	42440	120	243	306	179	58	149	149	156	50	32	72	46	0	1884	3763	4602	122	59	59	63	34	53	99	98	0	0.052	0.042	0.044	0.049	2.671	0.036	0.737	120	457	100	1919	3861	-4.279	94	1825	157	3704	36697	451597	3.000	108.824	0	0	0
4	24	1	""	"STM4430"	19540	42430	120	340	785	817	104	145	145	170	261	153	46	40	0	1030	2527	3183	125	60	60	80	230	287	73	60	0	0.201	0.259	0.263	0.285	2.700	0.243	0.831	120	608	100	1165	3107	-2.315	195	970	640	2467	94248	303267	2.356	10.639	0	0	0
4	1	2	"sopE2"	"STM1855"	15460	42570	120	216	246	101	41	186	186	291	902	309	0	0	0	1438	2937	4140	140	53	53	129	695	538	74	49	0	0.022	0.021	0.035	0.035	4.097	0.019	0.489	120	514	100	1415	2944	-5.529	30	1385	60	2884	29573	352481	-0.050	4.040	0	0	0
4	2	2	""	"STM1731"	15640	42570	120	239	295	196	66	189	189	234	450	192	5	0	0	791	1868	3032	162	53	53	105	540	514	56	38	0	0.068	0.058	0.068	0.076	3.858	0.059	0.723	120	383	100	788	1921	-3.884	50	738	106	1815	35391	224212	0.136	3.265	0	0	0
4	3	2	"otsB"	"STM1929"	15820	42570	120	350	543	452	83	190	190	197	60	30	75	59	0	1552	2659	3073	115	54	54	89	268	301	85	75	0	0.107	0.136	0.136	0.136	2.206	0.127	0.808	120	383	100	1658	2958	-3.227	160	1498	353	2605	65142	319040	5.767	9.590	0	0	0
4	4	2	""	"STM4161"	16010	42570	110	239	256	98	38	189	189	192	46	23	52	27	0	415	552	437	79	53	53	88	283	321	68	21	0	0.138	0.134	0.182	0.138	2.766	0.118	0.475	80	331	100	412	566	-2.856	50	362	67	499	20485	44150	1.391	1.640	0	0	0
4	5	2	"rsd"	"STM4165"	16170	42570	120	362	506	431	85	184	184	198	86	43	80	53	0	930	1311	1543	117	55	55	116	443	381	70	49	0	0.203	0.256	0.247	0.253	2.121	0.250	0.827	120	399	100	1053	1578	-2.297	178	875	322	1256	60769	157376	3.581	2.698	0	0	0
4	6	2	"hupA"	"STM4170"	16350	42570	120	3227	6987	12310	176	188	188	302	776	256	84	73	1	247	480	743	154	56	56	155	764	492	13	5	0	15.911	16.035	15.826	16.215	2.174	17.217	0.864	120	416	100	3230	7223	3.992	3039	191	6799	424	838444	57621	8.615	0.425	0	0	0
4	7	2	""	"STM3121"	16530	42570	120	435	613	460	75	188	188	197	60	30	75	65	0	1336	2167	2187	100	53	53	57	20	35	98	96	0	0.193	0.201	0.194	0.197	2.382	0.167	0.670	120	335	100	1530	2539	-2.377	247	1283	425	2114	73596	260082	6.933	105.500	0	0	0
4	8	2	"stfG"	"STM0200"	16700	42560	120	240	259	101	38	198	198	290	559	192	0	0	0	633	1453	1746	120	56	56	220	986	448	40	33	0	0.073	0.044	0.071	0.161	8.329	0.122	0.252	120	366	100	619	1458	-3.780	42	577	61	1397	31099	174312	-0.055	1.251	0	0	0
4	9	2	"eutT"	"STM2467"	16880	42560	110	213	297	171	57	199	199	206	58	28	35	32	0	162	2021	3166	156	59	59	91	238	261	42	40	0	0.136	0.050	0.083	0.208	8.203	0.049	0.644	80	352	100	117	2060	-2.879	14	103	98	1962	23724	161672	1.569	8.109	0	0	0
4	10	2	"lexA"	"STM4237"	17070	42560	120	1559	4243	5048	118	187	187	196	68	34	75	70	0	667	1616	1913	118	57	57	104	445	427	51	40	0	2.249	2.602	2.743	2.650	2.735	2.918	0.823	120	403	100	1982	5615	1.169	1372	610	4056	1559	509121	193882	59.515	3.398	0	0	0
4	11	2	"prpC"	"STM0369"	17250	42570	120	255	283	116	40	177	177	235	433	184	0	0	0	2039	2904	2360	81	55	55	142	533	375	92	75	0	0.039	0.037	0.038	0.038	2.423	0.042	0.028	120	395	100	2062	2955	-4.669	78	1984	106	2849	33964	348524	0.111	5.182	0	0	0
4	12	2	"ushB"	"STM4064"	17420	42570	120	3057	5304	5778	108	184	184	521	1764	338	64	45	0	2194	3842	4275	111	57	57	314	1393	443	65	43	0	1.344	1.353	1.343	1.360	2.006	1.382	0.835	120	411	100	5010	8905	0.427	2873	2137	5120	3785	636501	461012	2.711	2.533	0	0	0
4	13	2	"ptsJ"	"STM2436"	17600	42580	120	870	1579	1704	107	178	178	242	406	167	65	45	0	2350	4468	5194	116	58	58	153	661	432	80	65	0	0.302	0.318	0.322	0.310	2.102	0.286	0.800	120	395	100	2984	5811	-1.728	692	2292	1401	4410	189450	536172	3.293	6.528	0	0	0
4	14	2	"plsX"	"STM1192"	17780	42580	120	4764	8676	9315	107	170	170	212	370	174	95	87	0	1551	2370	2468	104	56	56	67	83	123	92	90	0	3.073	3.676	3.901	3.886	2.037	4.110	0.802	120	336	100	6089	10820	1.620	4594	1495	8506	2314	1041101	284388	22.876	27.747	0	0	0
4	15	2	"flgM"	"STM1172"	17960	42580	120	682	1184	1456	122	165	165	171	44	25	94	90	0	411	765	999	130	56	56	57	9	15	98	97	0	1.456	1.437	1.379	1.365	2.156	1.531	0.768	120	325	100	872	1728	0.542	517	355	1019	709	142026	91852	23.023	78.667	0	0	0
4	16	2	"phsB"	"STM2064"	18140	42580	120	219	255	120	47	162	162	168	47	27	55	30	0	1163	2108	2407	114	57	57	60	18	30	96	95	0	0.052	0.045	0.054	0.068	4.863	0.042	0.474	120	343	100	1163	2144	-4.278	57	1106	93	2051	30624	252940	1.851	113.778	0	0	0
4	17	2	"tnpA_1"	"STM0946"	18320	42590	120	557	1142	1521	133	164	164	222	277	124	60	39	0	2345	4746	6721	141	62	62	141	466	330	83	69	0	0.172	0.209	0.191	0.188	2.484	0.192	0.773	120	336	100	2676	5662	-2.538	393	2283	978	4684	136989	569539	3.321	9.882	0	0	0
4	18	2	"orf6"	"PSLT014"	18490	42580	120	649	1764	2576	146	172	172	211	173	81	63	55	0	1035	3546	5451	153	64	64	85	87	102	80	70	0	0.491	0.457	0.433	0.548	3.274	0.437	0.811	120	339	100	1448	5074	-1.025	477	971	1592	3482	211729	425527	8.977	39.782	0	0	0
4	19	2	"mig-14"	"STM2782"	18640	42590	80	2101	2644	2471	93	169	169	251	460	183	76	69	0	3238	4313	3909	90	67	67	135	332	245	86	82	0	0.609	0.583	0.548	0.573	2.487	0.598	0.795	52	235	100	5103	6721	-0.715	1932	3171	2475	4246	137512	224260	5.202	12.584	0	0	0
4	20	2	"thiD"	"STM2146"	18850	42580	120	206	408	608	149	157	157	193	295	152	24	10	0	259	1458	2718	186	58	58	81	123	151	55	48	0	0.244	0.179	0.207	0.347	6.643	0.169	0.581	120	395	100	250	1651	-2.036	49	201	251	1400	48951	174970	0.729	11.195	0	0	0
4	21	2	"rfaY"	"STM3716"	19020	42580	120	1407	1717	1511	88	152	152	177	148	83	93	86	0	1080	1528	1547	101	58	58	89	189	212	90	77	0	1.228	1.065	1.175	1.139	2.130	1.013	0.789	120	304	100	2277	3035	0.296	1255	1022	1565	1470	206029	183322	10.405	7.614	0	0	0
4	22	2	"prgH"	"STM2874"	19190	42580	120	202	675	1095	162	150	150	171	138	80	36	31	0	200	2272	4511	198	61	61	91	178	195	46	40	0	0.374	0.237	0.290	0.400	3.563	0.165	0.676	120	352	100	191	2736	-1.419	52	139	525	2211	80966	272605	3.652	12.253	0	0	0
4	23	2	"orgA"	"STM2869"	19390	42590	120	418	1615	2425	150	149	149	177	312	176	45	36	0	339	2350	3790	161	60	60	90	279	310	50	46	0	0.964	0.640	0.735	0.840	3.308	0.597	0.676	120	415	100	548	3756	-0.053	269	279	1466	2290	193854	281961	4.609	8.100	0	0	0
4	24	2	"livH"	"STM3563"	19580	42600	100	613	2475	3637	146	146	146	178	319	179	57	47	0	385	1751	2617	149	60	60	90	284	315	51	43	0	1.437	1.377	1.598	1.659	3.614	1.392	0.758	80	398	100	792	4020	0.523	467	325	2329	1691	197995	140111	7.201	5.849	0	0	0
4	1	3	"hisJ"	"STM2354"	15490	42740	110	444	2089	2738	131	190	190	391	1280	327	40	27	0	337	1789	2582	144	55	55	197	950	482	37	30	0	0.901	1.095	1.260	1.480	2.387	1.159	0.932	80	427	100	536	3633	-0.151	254	282	1899	1734	167129	143095	1.327	1.676	0	0	0
4	2	3	"hisI"	"STM2078"	15630	42730	110	1110	3978	4812	120	188	188	336	985	293	50	43	0	1171	3122	3735	119	52	52	226	945	418	50	43	0	0.824	1.235	1.270	1.446	2.620	1.267	0.943	80	391	100	2041	6860	-0.279	922	1119	3790	3070	318215	249745	3.697	3.065	0	0	0
4	3	3	"glyA"	"STM2555"	15820	42740	120	526	2880	4168	144	189	189	306	900	294	40	35	0	201	1122	1651	147	53	53	180	791	439	35	26	0	2.277	2.517	2.778	2.789	2.784	2.305	0.842	120	470	100	485	3760	1.187	337	148	2691	1069	345627	134659	2.860	1.191	0	0	0
4	4	3	"fliD"	"STM1960"	16000	42740	120	575	1640	2032	123	188	188	188	39	20	86	78	0	308	854	1127	131	52	52	56	38	67	78	70	0	1.512	1.810	1.908	2.011	2.088	1.826	0.942	120	413	100	643	2254	0.596	387	256	1452	802	196786	102425	37.231	21.000	0	0	0
4	5	3	"asrC"	"STM2550"	16160	42740	110	312	422	256	60	186	186	317	902	284	0	0	0	1514	2338	2360	100	56	56	271	1105	407	52	46	0	0.086	0.103	0.106	0.117	2.207	0.101	0.863	80	436	100	1584	2518	-3.532	126	1458	236	2282	33724	187043	0.116	1.871	0	0	0
4	6	3	"moeA"	"STM0846"	16380	42740	110	923	2216	2519	113	186	186	363	1066	293	42	37	0	817	2156	2578	119	57	57	288	1169	405	46	35	0	0.970	0.967	0.996	0.938	2.390	0.982	0.933	80	415	100	1497	4129	-0.044	737	760	2030	2099	177266	172482	1.738	1.598	0	0	0
4	7	3	"cbiN"	"STM2022"	16530	42750	130	236	270	106	39	184	184	189	39	20	61	42	0	686	782	548	70	54	54	56	13	23	100	99	0	0.082	0.118	0.132	0.104	2.584	0.129	0.492	120	401	100	684	814	-3.603	52	632	86	728	32347	93879	2.077	55.846	0	0	0
4	8	3	"cobU"	"STM2018"	16710	42750	140	263	525	502	95	197	197	448	1308	291	5	0	0	190	932	1298	139	55	55	102	226	221	42	37	0	0.489	0.374	0.426	0.703	3.945	0.673	0.281	156	495	100	201	1205	-1.032	66	135	328	877	81912	145400	0.059	3.673	0	0	0
4	9	3	"uhpA"	"STM3790"	16890	42750	120	787	2302	3403	147	195	195	199	51	25	82	75	0	415	1158	1743	150	56	56	69	180	260	60	50	0	1.649	1.912	1.898	1.794	2.185	1.944	0.936	120	462	100	951	3209	0.722	592	359	2107	1102	276198	138955	41.235	6.050	0	0	0
4	10	3	"trpD"	"STM1724"	17060	42740	110	287	539	466	86	186	186	212	146	68	42	37	0	261	2054	2792	135	55	55	192	817	425	41	36	0	0.490	0.177	0.187	0.298	3.999	0.161	0.887	80	423	100	307	2352	-1.028	101	206	353	1999	43148	164318	2.240	2.279	0	0	0
4	11	3	"sulA"	"STM1071"	17250	42760	120	314	564	561	99	181	181	227	356	156	30	18	0	646	1589	2214	139	55	55	191	795	416	42	27	0	0.225	0.250	0.277	0.297	2.047	0.229	0.887	120	452	100	724	1917	-2.152	133	591	383	1534	67655	190647	0.947	1.758	0	0	0
4	12	3	"rfaL"	"STM3713"	17410	42750	110	1393	3561	4356	122	178	178	427	1460	341	46	33	0	1023	3089	3768	121	56	56	270	1293	478	46	36	0	1.256	1.115	1.154	1.120	1.916	1.156	0.952	80	406	100	2182	6416	0.329	1215	967	3383	3033	284841	247105	2.147	2.180	0	0	0
4	13	3	"bglX"	"STM2166"	17600	42760	120	2069	3316	3417	103	174	174	386	1346	348	62	35	0	1755	2719	2800	102	55	55	236	1201	508	61	36	0	1.115	1.179	1.187	1.159	1.493	1.166	0.914	120	470	100	3595	5806	0.157	1895	1700	3142	2664	397901	326277	2.177	2.067	0	0	0
4	14	3	""	"STM0347"	17790	42750	120	201	262	227	86	159	159	194	332	171	6	1	0	631	1300	1955	150	53	53	61	74	121	85	70	0	0.073	0.083	0.082	0.101	3.782	0.081	0.065	120	423	100	620	1350	-3.783	42	578	103	1247	31429	155947	0.205	16.743	0	0	0
4	15	3	""	"STM1043"	17960	42750	130	237	335	274	81	156	156	164	71	43	55	32	0	682	1915	2883	150	54	54	54	10	18	97	90	0	0.129	0.096	0.102	0.146	3.862	0.089	0.786	120	434	100	709	2040	-2.955	81	628	179	1861	40235	229843	2.408	186.100	0	0	0
4	16	3	""	"PSLT025"	18140	42760	120	210	270	204	75	162	162	169	73	43	37	18	0	445	1083	1686	155	56	56	57	11	19	97	91	0	0.123	0.105	0.105	0.135	3.711	0.085	0.403	120	409	100	437	1135	-3.019	48	389	108	1027	32359	129901	1.384	93.273	0	0	0
4	17	3	"orf319"	"STM1389"	18300	42750	110	984	1752	1924	109	164	164	255	452	177	63	48	0	1263	2555	3090	120	58	58	192	688	358	63	46	0	0.680	0.636	0.654	0.668	1.829	0.620	0.902	80	382	100	2025	4085	-0.555	820	1205	1588	2497	140137	204364	3.312	3.435	0	0	0
4	18	3	"yfeJ"	"STM2437"	18500	42760	120	327	473	430	90	162	162	258	444	172	24	10	0	733	1415	1658	117	58	58	191	675	353	50	30	0	0.244	0.229	0.207	0.207	2.297	0.249	0.727	120	412	100	840	1668	-2.032	165	675	311	1357	56787	169751	0.484	1.813	0	0	0
4	19	3	""	"PSLT087"	18670	42760	130	196	219	84	38	159	159	184	208	113	6	0	0	1158	2065	2306	111	57	57	83	224	269	83	76	0	0.034	0.030	0.039	0.043	3.500	0.037	0.090	120	454	100	1138	2068	-4.895	37	1101	60	2008	26309	247760	0.168	8.848	0	0	0
4	20	3	"traU"	"PSLT092"	18850	42760	130	269	383	282	73	152	152	168	93	55	56	38	0	4059	6487	7737	119	56	56	70	167	238	96	92	0	0.029	0.036	0.034	0.034	2.630	0.031	0.714	120	466	100	4120	6662	-5.097	117	4003	231	6431	46013	778461	2.312	38.425	0	0	0
4	21	3	"trbE"	"PSLT096"	19020	42760	120	177	188	68	36	148	148	169	135	79	7	2	0	520	729	697	95	57	57	80	154	192	83	65	0	0.063	0.060	0.071	0.069	3.197	0.055	0.280	120	416	100	492	712	-3.997	29	463	40	672	22581	87429	0.141	4.214	0	0	0
4	22	3	"traH"	"PSLT100"	19200	42760	130	430	660	612	92	149	149	171	151	88	68	48	0	4843	7955	9292	116	59	59	99	248	250	94	90	0	0.059	0.065	0.067	0.068	1.837	0.064	0.931	120	482	100	5065	8407	-4.090	281	4784	511	7896	79252	954572	3.238	31.677	0	0	0
4	23	3	"trbH"	"PSLT105"	19380	42770	120	860	1927	2652	137	145	145	152	40	26	93	89	0	1550	3935	5731	145	59	59	64	28	43	96	95	0	0.480	0.460	0.454	0.461	1.741	0.455	0.963	120	433	100	2206	5658	-1.060	715	1491	1782	3876	231245	472173	44.375	138.250	0	0	0
4	24	3	"traX"	"PSLT110"	19560	42770	120	474	514	255	49	143	143	167	276	165	55	20	0	2560	2986	1967	65	59	59	78	240	307	95	92	0	0.132	0.127	0.122	0.130	1.535	0.119	0.867	120	507	100	2832	3298	-2.918	331	2501	371	2927	61663	358333	1.257	12.117	0	0	0
4	1	4	""	"STM2717"	15460	42930	120	195	206	51	24	191	191	266	701	263	0	0	0	365	570	612	107	55	55	188	891	473	19	6	0	0.013	0.029	0.089	0.096	5.889	0.040	0.115	120	616	100	314	530	-6.276	4	310	15	515	24771	68369	-0.086	0.429	0	0	0
4	2	4	""	"STM2739"	15660	42930	110	572	695	492	70	192	192	253	549	216	23	8	0	3430	4319	3397	78	53	53	258	985	381	96	82	0	0.113	0.118	0.105	0.105	1.644	0.123	0.772	80	495	100	3757	4769	-3.152	380	3377	503	4266	55584	345520	0.805	4.123	0	0	0
4	3	4	""	"STM1616"	15840	42920	110	313	461	377	81	184	184	195	68	34	65	47	0	1057	2152	2674	124	53	53	136	451	331	77	55	0	0.128	0.132	0.122	0.114	2.530	0.130	0.844	80	394	100	1133	2376	-2.960	129	1004	277	2099	36847	172157	3.912	4.470	0	0	0
4	4	4	"rimL"	"STM1611"	16000	42920	120	560	770	549	71	184	184	197	93	47	95	85	0	1697	2392	2155	90	53	53	63	54	85	100	98	0	0.229	0.251	0.246	0.248	1.592	0.244	0.909	120	453	100	2020	2925	-2.128	376	1644	586	2339	92392	287003	6.161	43.130	0	0	0
4	5	4	"osmB"	"STM1705"	16190	42920	110	322	546	665	121	182	182	201	101	50	60	38	0	236	515	891	173	55	55	104	343	329	33	13	0	0.773	0.791	0.900	0.837	2.307	0.815	0.885	80	429	100	321	824	-0.371	140	181	364	460	43667	41225	3.416	1.198	0	0	0
4	6	4	"mppA"	"STM1679"	16350	42920	110	5133	5503	2220	40	182	182	262	732	279	98	97	0	4758	5205	2276	43	55	55	131	684	522	98	97	0	1.053	1.033	1.056	1.040	1.218	1.023	0.937	80	449	100	9654	10471	0.074	4951	4703	5321	5150	440216	416436	7.160	7.418	0	0	0
4	7	4	"rnhB"	"STM0230"	16540	42930	130	5776	7795	6334	81	182	182	229	631	275	97	96	0	2472	2572	1257	48	55	55	84	226	269	97	95	0	2.314	3.025	2.539	2.776	1.466	4.153	0.789	120	407	100	8011	10130	1.211	5594	2417	7613	2517	935431	308679	11.990	11.009	0	0	0
4	8	4	"speE"	"STM0166"	16660	42940	130	6799	7555	4022	53	199	199	583	1610	276	97	92	0	1065	1224	729	59	57	57	123	272	221	95	92	0	6.548	6.303	6.504	6.514	1.349	5.946	0.876	120	404	100	7608	8523	2.711	6600	1008	7356	1167	906554	146836	4.330	4.048	0	0	0
4	9	4	"yaeB"	"STM0243"	16890	42930	120	1195	2116	2360	111	199	199	472	1315	278	42	24	0	1136	2113	2594	122	57	57	108	232	214	85	70	0	0.923	0.932	0.936	0.912	1.877	0.918	0.904	120	526	100	2075	3973	-0.115	996	1079	1917	2056	253916	253551	1.250	8.642	0	0	0
4	10	4	"cobS"	"STM2017"	17070	42920	110	998	1290	1137	88	186	186	204	111	54	90	82	0	1888	3035	3303	108	55	55	124	499	402	91	73	0	0.443	0.370	0.377	0.376	1.796	0.350	0.888	80	435	100	2645	4084	-1.175	812	1833	1104	2980	103185	242834	9.784	5.834	0	0	0
4	11	4	"yeeI"	"STM2001"	17240	42930	130	281	362	257	70	178	178	188	66	35	65	36	0	876	1568	1957	124	56	56	118	630	533	56	33	0	0.126	0.122	0.129	0.117	2.982	0.329	0.101	120	503	100	923	1696	-2.993	103	820	184	1512	43472	188203	2.636	2.302	0	0	0
4	12	4	"fixX"	"STM0078"	17410	42930	110	217	238	105	44	175	175	228	527	231	1	0	0	534	821	903	109	57	57	122	444	363	52	28	0	0.088	0.082	0.107	0.105	2.890	0.084	0.277	80	432	100	519	827	-3.506	42	477	63	764	19074	65655	0.019	1.574	0	0	0
4	13	4	"ubiC"	"STM4233"	17600	42930	120	796	1257	1524	121	175	175	193	97	50	93	84	0	1338	2279	3042	133	55	55	78	153	196	95	91	0	0.484	0.487	0.483	0.487	1.711	0.481	0.895	120	498	100	1904	3306	-1.047	621	1283	1082	2224	150826	273427	10.969	14.386	0	0	0
4	14	4	"yjbJ"	"STM4240"	17780	42930	110	294	343	211	61	159	159	175	81	46	72	40	0	523	644	623	96	49	49	52	12	23	100	100	0	0.285	0.309	0.300	0.308	1.762	0.326	0.746	80	417	100	609	779	-1.812	135	474	184	595	27473	51531	2.074	49.333	0	0	0
4	15	4	"yjcE"	"STM4269"	17960	42940	120	576	718	516	71	160	160	173	77	44	97	85	0	2841	3699	3687	99	53	53	56	19	33	100	99	0	0.149	0.153	0.156	0.159	1.632	0.137	0.866	120	461	100	3204	4204	-2.745	416	2788	558	3646	86215	443821	7.078	191.737	0	0	0
4	16	4	"zur"	"STM4241"	18140	42940	120	663	1030	928	90	167	167	182	88	48	94	85	0	1188	2031	2261	111	55	55	58	18	31	100	99	0	0.438	0.437	0.436	0.431	1.575	0.400	0.871	120	414	100	1629	2839	-1.192	496	1133	863	1976	123573	243693	9.636	109.611	0	0	0
4	17	4	"yfcZ"	"STM2390"	18310	42940	120	627	814	640	78	165	165	215	364	169	66	28	0	774	1074	1072	99	55	55	111	502	452	70	30	0	0.643	0.637	0.621	0.645	1.649	0.600	0.864	120	436	100	1181	1668	-0.638	462	719	649	1019	97643	128856	1.646	1.918	0	0	0
4	18	4	""	"STM2372"	18490	42930	120	953	2101	3225	153	158	158	184	278	151	70	59	0	1224	2960	4621	156	55	55	74	202	272	81	73	0	0.680	0.669	0.664	0.655	2.106	0.675	0.910	120	417	100	1964	4848	-0.556	795	1169	1943	2905	252116	355163	6.896	14.287	0	0	0
4	19	4	"ylaC"	"STM0471"	18660	42930	120	965	4248	8257	194	156	156	180	155	86	68	60	0	237	1085	2032	187	56	56	93	278	298	41	34	0	4.470	3.977	3.919	3.910	2.350	4.102	0.959	120	466	100	990	5121	2.160	809	181	4092	1029	509813	130228	26.245	3.568	0	0	0
4	20	4	"ybaP"	"STM0496"	18860	42940	110	958	1199	1022	85	150	150	177	170	96	98	91	0	1965	2580	2383	92	56	56	95	293	308	98	97	0	0.423	0.416	0.391	0.409	1.337	0.416	0.934	80	417	100	2717	3573	-1.240	808	1909	1049	2524	95904	206377	6.012	8.481	0	0	0
4	21	4	"ybbS"	"STM0514"	19030	42950	120	262	401	401	100	146	146	153	65	42	70	43	0	1681	3673	5788	157	55	55	59	31	52	100	97	0	0.071	0.070	0.069	0.071	2.596	0.065	0.862	120	426	100	1742	3873	-3.809	116	1626	255	3618	48126	440781	3.815	116.581	0	0	0
4	22	4	"folD"	"STM0542"	19190	42940	110	789	1813	2723	150	153	153	221	488	220	56	46	0	854	1793	2821	157	58	58	144	591	410	58	37	0	0.799	0.957	0.999	0.915	1.722	0.923	0.872	80	401	100	1432	3395	-0.324	636	796	1660	1735	145012	143474	3.262	2.790	0	0	0
4	23	4	"ybdG"	"STM0569"	19380	42950	120	3007	3589	2609	72	150	150	211	457	216	99	89	0	4572	6036	4670	77	58	58	132	552	418	99	95	0	0.633	0.575	0.582	0.586	1.311	0.563	0.918	120	459	100	7371	9417	-0.660	2857	4514	3439	5978	430620	724367	7.392	10.696	0	0	0
4	24	4	"fepB"	"STM0594"	19560	42950	120	852	1582	2539	160	146	146	157	74	47	93	82	0	741	1388	2285	164	61	61	70	66	94	89	83	0	1.038	1.082	1.082	1.079	1.881	1.152	0.907	120	502	100	1386	2763	0.054	706	680	1436	1327	189871	166614	19.257	19.970	0	0	0
4	1	5	"slp"	"STM1819"	15460	43090	110	2119	3099	2373	76	184	184	282	593	210	100	86	0	1621	2239	1690	75	53	53	110	354	321	100	95	0	1.234	1.333	1.294	1.293	1.236	1.429	0.952	80	491	100	3503	5101	0.303	1935	1568	2915	2186	247891	179103	4.750	6.014	0	0	0
4	2	5	"hemK"	"STM1775"	15660	43100	110	1590	3022	3773	124	194	194	310	659	212	72	51	0	880	1671	2037	121	54	54	125	396	316	65	52	0	1.690	1.749	1.708	1.824	1.848	1.897	0.881	80	420	100	2222	4445	0.757	1396	826	2828	1617	241754	133673	4.115	3.904	0	0	0
4	3	5	"ychK"	"STM1754"	15820	43100	120	3445	3733	2222	59	183	183	194	64	32	99	98	0	2940	3345	1908	57	54	54	93	284	305	98	97	0	1.130	1.079	1.049	1.039	1.362	1.105	0.937	120	469	100	6148	6841	0.177	3262	2886	3550	3291	447948	401403	55.297	11.451	0	0	0
4	4	5	"sdaA"	"STM1826"	16000	43100	120	8705	11062	8464	76	182	182	193	75	38	100	100	0	3012	3763	2791	74	55	55	58	19	32	100	100	0	2.882	2.934	2.928	2.854	1.326	3.030	0.953	120	438	100	11480	14588	1.527	8523	2957	10880	3708	1327384	451557	144.920	195.000	0	0	0
4	5	5	"minC"	"STM1814"	16180	43100	120	4740	5050	2604	51	182	182	196	87	44	99	99	0	2023	2238	1180	52	54	54	62	52	83	100	99	0	2.315	2.229	2.260	2.147	1.349	2.244	0.963	120	461	100	6527	7052	1.211	4558	1969	4868	2184	606043	268590	55.793	41.846	0	0	0
4	6	5	"ycgR"	"STM1798"	16350	43100	110	1102	1278	617	48	180	180	197	107	54	100	97	0	3009	3363	1652	49	54	54	101	338	334	100	97	0	0.312	0.332	0.324	0.324	1.234	0.330	0.919	80	407	100	3877	4407	-1.680	922	2955	1098	3309	102255	269078	10.103	9.651	0	0	0
4	7	5	"yihA"	"STM4001"	16530	43100	120	391	1699	2935	172	178	178	188	75	39	64	52	0	310	1367	2580	188	54	54	85	271	318	49	37	0	0.832	1.158	1.170	1.283	2.502	1.149	0.904	120	428	100	469	2834	-0.265	213	256	1521	1313	203924	164016	20.147	4.731	0	0	0
4	8	5	"oxyR"	"STM4125"	16710	43110	120	1709	4990	8247	165	188	188	383	1156	301	55	40	0	412	1569	2774	176	56	56	90	189	210	64	49	0	4.272	3.174	3.322	3.692	2.070	3.063	0.964	120	410	100	1877	6315	2.095	1521	356	4802	1513	598817	188264	3.985	7.825	0	0	0
4	9	5	"yneB"	"STM4078"	16880	43100	110	321	450	417	92	193	193	223	249	111	28	13	0	1243	2464	3803	154	57	57	166	1040	626	53	26	0	0.108	0.107	0.107	0.103	2.840	0.098	0.826	80	389	100	1314	2664	-3.212	128	1186	257	2407	35970	197092	0.912	2.210	0	0	0
4	10	5	"pfkA"	"STM4062"	17070	43120	120	2799	6509	8097	124	186	186	206	131	63	92	90	0	1130	2398	3051	127	57	57	228	1170	513	47	31	0	2.435	2.701	2.537	2.766	1.850	2.725	0.832	120	491	100	3686	8664	1.284	2613	1073	6323	2341	781073	287764	48.115	1.855	0	0	0
4	11	5	"rhaR"	"STM4049"	17260	43110	110	190	240	139	57	176	176	187	65	34	25	17	0	320	1760	3331	189	56	56	161	820	509	35	22	0	0.053	0.038	0.065	0.085	3.925	0.035	0.622	80	374	100	278	1768	-4.237	14	264	64	1704	19189	140818	0.815	1.950	0	0	0
4	12	5	"yihZ"	"STM4028"	17420	43120	120	1136	1547	1689	109	177	177	183	54	29	98	96	0	924	1333	1621	121	56	56	65	107	164	95	89	0	1.105	1.073	1.045	1.069	1.548	1.074	0.950	120	439	100	1827	2647	0.144	959	868	1370	1277	185611	159938	25.259	11.850	0	0	0
4	13	5	"rpsK"	"STM3417"	17590	43110	110	6756	11458	13218	115	183	183	443	2219	500	85	67	2	179	294	369	125	56	56	60	31	51	85	75	0	53.439	47.374	56.281	54.266	1.467	45.358	0.756	80	389	100	6696	11513	5.740	6573	123	11275	238	916638	23492	4.964	7.548	0	0	0
4	14	5	"rplF"	"STM3425"	17770	43120	120	11230	17349	17763	102	172	172	378	1924	508	87	78	4	218	322	314	97	53	53	58	32	55	84	70	0	67.018	63.855	71.815	68.642	1.569	63.745	0.890	120	519	100	11223	17446	6.066	11058	165	17177	269	2081901	38592	8.821	8.250	0	0	0
4	15	5	"rplN"	"STM3430"	17960	43120	120	7863	9822	8263	84	164	164	184	79	42	98	95	0	148	165	109	66	52	52	55	17	30	85	78	0	80.198	85.469	89.244	83.217	1.614	91.164	0.773	120	405	100	7795	9771	6.325	7699	96	9658	113	1178614	19853	122.000	6.471	0	0	0
4	16	5	"rpsC"	"STM3434"	18130	43120	120	5558	13689	19717	144	164	164	179	72	40	96	92	6	117	308	456	148	54	54	57	17	29	68	58	0	85.619	53.248	63.157	59.963	2.234	49.185	0.871	120	395	100	5457	13779	6.420	5394	63	13525	254	1642625	36925	187.639	14.765	0	0	0
4	17	5	"rplW"	"STM3438"	18320	43120	120	7266	10298	10710	104	163	163	173	93	53	100	100	0	142	169	121	71	55	55	56	12	21	93	85	0	81.644	88.904	92.260	90.425	1.491	95.441	0.909	120	398	100	7190	10249	6.351	7103	87	10135	114	1235708	20280	108.871	9.417	0	0	0
4	18	5	"ppiA"	"STM3472"	18470	43110	110	941	2122	2497	117	160	160	295	736	249	52	38	0	839	1493	1714	114	56	56	154	505	327	65	43	0	0.997	1.365	1.296	1.288	1.579	1.439	0.953	80	386	100	1564	3399	-0.004	781	783	1962	1437	169753	119472	2.482	2.651	0	0	0
4	19	5	"argI"	"STM4469"	18660	43120	110	338	632	1223	193	155	155	274	671	244	13	5	0	1397	2125	2084	98	57	57	172	508	295	80	61	0	0.137	0.231	0.129	0.139	2.477	0.333	0.480	80	467	100	1523	2545	-2.872	183	1340	477	2068	50564	170030	0.534	3.844	0	0	0
4	20	5	"trpS2"	"STM4508"	18840	43120	120	222	486	801	164	146	146	159	100	62	48	28	0	917	2705	4650	171	56	56	84	189	225	72	61	0	0.088	0.128	0.112	0.129	4.191	0.153	0.863	120	491	100	937	2989	-3.502	76	861	340	2649	58269	324616	3.270	13.868	0	0	0
4	21	5	"dnaT"	"STM4544"	19030	43120	120	300	1257	2463	195	142	142	146	34	23	77	65	0	271	1776	3850	216	57	57	57	9	15	92	85	0	0.738	0.649	0.710	0.722	1.947	0.637	0.971	120	410	100	372	2834	-0.438	158	214	1115	1719	150884	213138	32.676	191.000	0	0	0
4	22	5	"lplA"	"STM4576"	19200	43130	120	499	1045	1367	130	148	148	175	181	103	62	49	0	1095	2767	3993	144	58	58	82	197	240	72	65	0	0.338	0.331	0.345	0.354	1.856	0.332	0.953	120	408	100	1388	3606	-1.563	351	1037	897	2709	125441	332082	4.807	13.629	0	0	0
4	23	5	""	"STM4596"	19380	43130	120	324	459	393	85	147	147	158	88	55	70	50	0	1219	2068	2398	115	58	58	60	14	23	98	96	0	0.152	0.155	0.149	0.159	1.786	0.155	0.870	120	384	100	1338	2322	-2.714	177	1161	312	2010	55043	248167	3.420	143.429	0	0	0
4	24	5	"rph"	"STM3734"	19550	43130	130	1748	3124	3975	127	157	157	164	62	37	99	96	0	849	1466	1832	124	66	66	74	30	40	97	96	0	2.032	2.119	2.095	2.153	1.432	2.261	0.920	120	518	100	2374	4367	1.023	1591	783	2967	1400	374847	175877	47.742	46.400	0	0	0
4	1	6	"yhgI"	"STM3511"	15470	43280	120	3016	4193	3996	95	180	180	199	180	90	96	93	0	1220	1654	1499	90	52	52	79	257	325	90	76	0	2.428	2.505	2.506	2.427	1.540	2.729	0.873	120	563	100	4004	5615	1.280	2836	1168	4013	1602	503189	198486	22.189	6.128	0	0	0
4	2	6	"yhcK"	"STM3340"	15640	43280	120	1077	1715	1746	101	184	184	247	450	182	69	50	0	1159	2082	2314	111	54	54	85	233	274	87	77	0	0.808	0.755	0.783	0.760	1.740	0.734	0.874	120	470	100	1998	3559	-0.307	893	1105	1531	2028	205795	249819	3.262	8.571	0	0	0
4	3	6	"yhcC"	"STM3329"	15820	43290	110	362	415	203	48	182	182	189	47	24	87	77	0	3164	3855	2822	73	55	55	65	73	112	100	100	0	0.058	0.061	0.060	0.054	1.658	0.063	0.864	80	431	100	3289	4033	-4.110	180	3109	233	3800	33161	308432	4.809	51.918	0	0	0
4	4	6	"murA"	"STM3307"	15990	43270	110	8052	10004	7791	77	183	183	224	336	150	100	98	0	1556	1931	1453	75	56	56	71	112	157	98	98	0	5.246	5.238	5.271	5.108	1.317	5.367	0.932	80	441	100	9369	11696	2.391	7869	1500	9821	1875	800350	154493	29.107	16.607	0	0	0
4	5	6	"rbfA"	"STM3285"	16180	43280	120	3570	4288	2908	67	182	182	218	321	147	96	95	0	1096	1292	799	61	54	54	66	106	160	95	94	0	3.251	3.317	3.201	3.272	1.332	3.506	0.913	120	485	100	4430	5344	1.701	3388	1042	4106	1238	514529	155028	12.679	11.566	0	0	0
4	6	6	"yhbT"	"STM3273"	16360	43280	120	1072	1741	1926	110	178	178	186	67	36	95	89	0	1321	2179	2526	115	54	54	71	174	245	90	83	0	0.706	0.736	0.773	0.743	1.674	0.760	0.939	120	449	100	2161	3688	-0.503	894	1267	1563	2125	208926	261453	23.209	12.115	0	0	0
4	7	6	""	"STM3155"	16530	43290	110	266	326	176	53	180	180	185	45	24	80	45	0	393	497	446	89	55	55	61	23	37	95	91	0	0.254	0.330	0.323	0.330	2.088	0.300	0.674	80	387	100	424	588	-1.975	86	338	146	442	26064	39732	3.133	18.957	0	0	0
4	8	6	"nupG"	"STM3113"	16710	43280	120	463	623	496	79	186	186	193	56	29	95	82	0	3765	5239	5244	100	56	56	61	24	39	100	100	0	0.075	0.084	0.081	0.078	1.758	0.087	0.906	120	434	100	3986	5620	-3.743	277	3709	437	5183	74709	628729	7.679	215.750	0	0	0
4	9	6	"gshB"	"STM3095"	16890	43280	120	1948	4384	6393	145	187	187	208	139	66	93	86	0	1520	2816	4007	142	57	57	154	1005	652	60	39	0	1.204	1.521	1.491	1.480	1.529	1.567	0.942	120	415	100	3224	6956	0.267	1761	1463	4197	2759	526070	337873	30.043	2.649	0	0	0
4	10	6	""	"STM3075"	17060	43280	120	255	411	473	115	183	183	205	139	67	35	20	0	759	2038	3148	154	57	57	74	167	225	77	70	0	0.103	0.115	0.113	0.118	2.714	0.131	0.844	120	393	100	774	2209	-3.285	72	702	228	1981	49306	244600	1.482	11.760	0	0	0
4	11	6	"iciA"	"STM3064"	17240	43280	120	370	579	643	111	176	176	192	73	38	67	55	0	858	1578	2378	150	55	55	113	470	415	61	42	0	0.242	0.265	0.265	0.234	2.569	0.250	0.851	120	423	100	997	1926	-2.049	194	803	403	1523	69482	189385	5.301	3.117	0	0	0
4	12	6	"fldB"	"STM3045"	17430	43290	120	720	2057	3477	169	177	177	207	125	60	85	69	0	929	2323	3924	168	56	56	113	466	412	63	46	0	0.622	0.829	0.778	0.797	1.823	0.871	0.954	120	405	100	1416	4147	-0.685	543	873	1880	2267	246880	278719	14.800	4.742	0	0	0
4	13	6	"nadE"	"STM1310"	17600	43290	120	947	2693	4539	168	173	173	349	1897	543	26	15	0	1067	2624	4509	171	55	55	61	30	49	98	93	0	0.765	0.981	0.948	0.887	1.983	0.995	0.945	120	452	100	1786	5089	-0.387	774	1012	2520	2569	323105	314856	1.236	85.433	0	0	0
4	14	6	"ydiE"	"STM1346"	17800	43300	110	408	563	437	77	163	163	173	82	47	75	63	0	232	317	257	81	55	55	59	21	35	96	86	0	1.384	1.527	1.405	1.411	1.807	3.015	0.674	80	381	100	422	662	0.469	245	177	400	262	45002	25321	4.756	12.286	0	0	0
4	15	6	"lpp"	"STM1377"	17960	43290	130	1857	2842	4152	146	158	158	165	52	31	95	90	0	82	99	67	67	55	55	57	19	33	60	30	0	62.926	61.000	58.908	54.585	2.442	81.456	0.723	120	409	100	1726	2728	5.976	1699	27	2684	44	341063	11871	51.481	2.211	0	0	0
4	16	6	"sodB"	"STM1431"	18140	43290	120	819	1818	2317	127	154	154	165	110	66	85	73	0	862	1846	2388	129	54	54	56	15	26	99	95	0	0.823	0.929	0.967	0.934	1.976	0.961	0.929	120	404	100	1473	3456	-0.281	665	808	1664	1792	218195	221554	15.027	119.333	0	0	0
4	17	6	"gst"	"STM1451"	18320	43300	130	404	1211	2409	198	153	153	173	155	89	61	42	0	409	1460	3205	219	54	54	113	652	576	33	20	0	0.707	0.752	0.747	0.800	2.383	0.747	0.953	120	427	100	606	2464	-0.500	251	355	1058	1406	145335	175199	6.697	2.066	0	0	0
4	18	6	"sodC"	"STM1044"	18480	43290	120	658	961	859	89	153	153	232	535	230	45	22	0	1079	1634	1660	101	55	55	140	467	333	80	54	0	0.493	0.512	0.499	0.470	1.777	0.497	0.903	120	453	100	1529	2387	-1.020	505	1024	808	1579	115349	196098	1.363	3.199	0	0	0
4	19	6	"yhhV"	"STM3559"	18680	43300	110	346	516	478	92	150	150	168	120	71	62	47	0	672	1198	1402	117	55	55	104	332	319	67	48	0	0.318	0.320	0.332	0.325	1.779	0.336	0.909	80	419	100	813	1509	-1.654	196	617	366	1143	41316	95814	2.900	3.295	0	0	0
4	20	6	"yhhL"	"STM3573"	18850	43300	120	297	532	641	120	147	147	152	47	30	80	65	0	413	926	1449	156	54	54	56	11	19	98	92	0	0.418	0.442	0.436	0.469	2.329	0.427	0.889	120	401	100	509	1257	-1.259	150	359	385	872	63812	111121	8.085	79.091	0	0	0
4	21	6	"yhhQ"	"STM3579"	19030	43300	120	488	1968	3399	172	141	141	146	39	26	87	79	0	634	2686	4504	167	57	57	58	10	17	98	96	0	0.601	0.695	0.687	0.703	2.124	0.716	0.918	120	397	100	924	4456	-0.734	347	577	1827	2629	236168	322301	46.718	262.800	0	0	0
4	22	6	"nikR"	"STM3584"	19210	43300	130	327	461	491	106	142	142	146	36	24	84	75	0	357	615	866	140	58	58	59	8	13	96	95	0	0.619	0.573	0.575	0.639	2.227	0.540	0.844	120	391	100	484	876	-0.693	185	299	319	557	55377	73841	8.750	69.500	0	0	0
4	23	6	""	"STM3595"	19380	43300	120	804	1012	778	76	146	146	153	60	39	93	88	0	5355	6350	5302	83	58	58	61	15	24	100	99	0	0.124	0.138	0.138	0.139	1.624	0.134	0.863	120	345	100	5955	7158	-3.009	658	5297	866	6292	121456	761987	14.317	419.267	0	0	0
4	24	6	""	"STM3600"	19560	43310	120	271	345	227	65	152	152	158	58	36	69	50	0	1450	2331	2623	112	64	64	71	26	36	98	96	0	0.086	0.085	0.091	0.096	2.479	0.080	0.808	120	457	100	1505	2460	-3.542	119	1386	193	2267	41342	279720	3.224	86.923	0	0	0
4	1	7	"yidF"	"STM3803"	15450	43450	110	511	801	894	111	174	174	220	284	129	53	33	0	986	1857	2506	134	52	52	122	521	427	70	46	0	0.361	0.347	0.364	0.359	2.311	0.339	0.860	80	521	100	1271	2432	-1.471	337	934	627	1805	64084	148586	2.046	3.330	0	0	0
4	2	7	"ibpA"	"STM3809"	15660	43450	110	2259	2724	2486	91	179	179	240	354	147	93	80	0	706	762	636	83	55	55	105	422	401	67	31	0	3.195	3.600	3.497	3.731	1.800	3.962	0.895	80	434	100	2731	3252	1.676	2080	651	2545	707	217922	60939	7.017	1.557	0	0	0
4	3	7	"ccmC"	"STM2252"	15800	43460	110	307	543	577	106	182	182	191	90	47	55	41	0	655	1702	2417	142	55	55	115	558	485	51	36	0	0.208	0.219	0.232	0.249	2.370	0.205	0.762	80	414	100	725	2008	-2.263	125	600	361	1647	43463	136143	3.911	2.844	0	0	0
4	4	7	"torC"	"STM3823"	15980	43460	110	204	258	177	68	180	180	203	237	116	8	3	0	1596	2126	2654	124	55	55	163	668	409	63	57	0	0.016	0.038	0.036	0.037	3.290	0.072	0.676	80	491	100	1565	2149	-6.005	24	1541	78	2071	20622	170100	0.232	2.939	0	0	0
4	5	7	"dgoK"	"STM3829"	16170	43460	110	436	519	352	67	177	177	184	58	31	92	77	0	2838	3755	3402	90	54	54	151	558	369	95	81	0	0.093	0.092	0.092	0.087	1.590	0.095	0.851	80	440	100	3043	4043	-3.426	259	2784	342	3701	41550	300428	5.776	6.459	0	0	0
4	6	7	""	"STM3833"	16350	43460	120	349	391	226	57	179	179	189	71	37	76	53	0	2243	2671	2090	78	56	56	91	328	360	89	81	0	0.078	0.081	0.075	0.077	2.274	0.084	0.733	120	447	100	2357	2827	-3.685	170	2187	212	2615	46900	320509	2.845	7.866	0	0	0
4	7	7	""	"STM0098"	16530	43460	120	696	808	427	52	180	180	187	62	33	98	95	0	3714	3974	2156	54	55	55	59	14	23	99	99	0	0.141	0.160	0.153	0.160	1.735	0.151	0.745	120	417	100	4175	4547	-2.826	516	3659	628	3919	96986	476900	10.016	279.643	0	0	0
4	8	7	"ilvI"	"STM0116"	16710	43460	120	1353	1702	927	54	183	183	191	57	29	100	99	0	10182	12046	6788	56	55	55	58	15	25	100	100	0	0.116	0.127	0.127	0.125	1.348	0.123	0.897	120	411	100	11297	13510	-3.114	1170	10127	1519	11991	204250	1445500	26.509	799.200	0	0	0
4	9	7	"ftsI"	"STM0122"	16890	43460	120	10578	10945	3807	34	183	183	194	61	31	100	100	0	8362	8649	2688	31	56	56	60	20	33	100	100	0	1.252	1.252	1.250	1.232	1.213	1.269	0.958	120	401	100	18701	19355	0.324	10395	8306	10762	8593	1313455	1037883	176.246	429.450	0	0	0
4	10	7	"murC"	"STM0129"	17060	43470	120	5721	9817	13086	133	184	184	242	402	166	94	92	1	2048	4401	8580	194	57	57	168	639	380	80	63	0	2.781	2.218	2.800	2.739	1.755	1.880	0.776	120	415	100	7528	13977	1.476	5537	1991	9633	4344	1178033	528089	23.818	6.624	0	0	0
4	11	7	"guaC"	"STM0141"	17240	43460	120	2812	4597	5509	119	179	179	228	401	175	90	77	0	1610	3037	3615	119	56	56	82	227	276	89	79	0	1.694	1.482	1.593	1.568	1.736	1.550	0.870	120	408	100	4187	7399	0.761	2633	1554	4418	2981	551607	364450	10.895	13.018	0	0	0
4	12	7	"aroP"	"STM0150"	17400	43460	110	310	726	747	102	174	174	218	185	84	47	38	0	735	2115	2598	122	56	56	185	711	384	48	42	0	0.200	0.268	0.324	0.302	2.530	0.255	0.784	80	374	100	815	2611	-2.320	136	679	552	2059	58110	169188	2.746	2.714	0	0	0
4	13	7	""	"STM1549"	17590	43460	130	366	879	1426	162	172	172	210	178	84	53	36	0	602	1730	2947	170	56	56	160	636	397	45	25	0	0.355	0.422	0.439	0.462	2.527	0.444	0.816	120	470	100	740	2381	-1.493	194	546	707	1674	105431	207642	3.758	2.469	0	0	0
4	14	7	""	"STM1554"	17780	43470	120	805	1055	941	89	164	164	171	76	44	96	91	0	2192	2688	2155	80	56	56	60	19	31	100	99	0	0.300	0.339	0.321	0.324	1.616	0.403	0.764	120	386	100	2777	3523	-1.737	641	2136	891	2632	126551	322550	11.632	138.316	0	0	0
4	15	7	""	"STM1558"	17950	43470	120	980	1266	1042	82	164	164	170	44	25	100	100	0	8527	10291	7807	75	58	58	68	90	132	100	100	0	0.096	0.108	0.102	0.102	1.550	0.109	0.854	120	345	100	9285	11335	-3.376	816	8469	1102	10233	151863	1234972	24.909	113.589	0	0	0
4	16	7	"sfcA"	"STM1566"	18130	43470	120	5788	6698	4804	71	157	157	167	109	65	100	100	0	7579	8304	5582	67	55	55	64	85	132	100	100	0	0.748	0.793	0.786	0.783	1.448	0.809	0.920	120	388	100	13155	14790	-0.418	5631	7524	6541	8249	803819	996483	59.917	96.941	0	0	0
4	17	7	"fdnG"	"STM1570"	18300	43480	110	676	941	847	90	147	147	170	166	97	73	63	0	1201	1784	1920	107	54	54	126	703	557	56	42	0	0.461	0.459	0.462	0.466	1.841	0.407	0.704	80	368	100	1676	2524	-1.117	529	1147	794	1730	75262	142711	4.645	2.358	0	0	0
4	18	7	"narZ"	"STM1577"	18480	43470	120	182	219	168	76	147	147	167	159	95	7	5	0	283	387	343	88	55	55	119	668	561	12	2	0	0.154	0.217	0.206	0.216	3.304	0.201	0.622	120	408	100	263	404	-2.704	35	228	72	332	26335	46461	0.327	0.401	0	0	0
4	19	7	"yciO"	"STM1720"	18660	43470	120	962	1635	1944	118	145	145	155	93	60	90	81	0	655	1093	1336	122	54	54	70	234	334	69	55	0	1.359	1.434	1.474	1.497	1.836	1.461	0.859	120	435	100	1418	2529	0.443	817	601	1490	1039	196250	131169	15.914	4.372	0	0	0
4	20	7	"yciC"	"STM1734"	18840	43470	120	1823	2975	3651	122	141	141	148	46	31	99	98	0	1269	2126	2609	122	54	54	56	10	17	99	99	0	1.384	1.368	1.373	1.451	1.717	1.408	0.886	120	394	100	2897	4906	0.469	1682	1215	2834	2072	357013	255178	61.457	207.000	0	0	0
4	21	7	""	"STM1747"	19010	43470	120	180	226	183	80	138	138	144	41	28	50	29	0	426	832	1000	120	55	55	58	26	44	98	94	0	0.113	0.113	0.109	0.113	2.800	0.086	0.261	120	398	100	413	865	-3.143	42	371	88	777	27152	99806	2.000	29.769	0	0	0
4	22	7	"narI"	"STM1761"	19200	43480	130	239	384	321	83	144	144	147	39	26	75	56	0	1433	3143	4315	137	59	59	61	25	40	96	89	0	0.069	0.078	0.087	0.094	3.237	0.072	0.879	120	394	100	1469	3324	-3.854	95	1374	240	3084	46101	377201	6.077	123.280	0	0	0
4	23	7	"chaB"	"STM1770"	19380	43480	140	178	220	149	67	150	150	177	242	136	7	2	0	136	333	549	164	60	60	107	368	343	23	9	0	0.368	0.256	0.347	0.499	5.111	0.232	0.706	156	392	100	104	343	-1.441	28	76	70	273	34324	51911	0.178	0.614	0	0	0
4	24	7	""	"STM1785"	19550	43470	120	339	530	473	89	149	149	174	222	127	47	27	0	2389	4202	5101	121	65	65	102	322	315	92	81	0	0.082	0.092	0.092	0.091	2.278	0.083	0.775	120	466	100	2514	4518	-3.613	190	2324	381	4137	63553	504204	1.604	12.733	0	0	0
4	1	8	"nuoN"	"STM2316"	15460	43630	110	13482	17151	10607	61	175	175	194	143	73	100	100	0	3742	4905	2948	60	53	53	93	477	512	100	98	0	3.607	3.499	3.556	3.467	1.204	3.650	0.953	80	524	100	16996	21828	1.851	13307	3689	16976	4852	1372053	392368	118.580	10.088	0	0	0
4	2	8	"nuoC"	"STM2326"	15640	43640	110	10523	11074	6574	59	175	175	202	234	115	100	100	0	2148	2481	1446	58	54	54	60	58	96	100	100	0	4.942	4.491	4.657	4.468	1.325	4.800	0.918	80	472	100	12442	13326	2.305	10348	2094	10899	2427	885896	198455	46.462	41.741	0	0	0
4	3	8	"yfbS"	"STM2333"	15820	43640	110	506	704	592	84	176	176	179	37	20	98	87	0	1432	1997	1957	97	54	54	64	97	151	100	98	0	0.239	0.272	0.271	0.251	1.625	0.276	0.875	80	454	100	1708	2471	-2.062	330	1378	528	1943	56339	159763	14.189	19.928	0	0	0
4	4	8	"yfcC"	"STM2339"	15990	43630	110	410	520	347	66	173	173	178	47	26	91	83	0	1098	1600	1393	87	52	52	107	371	346	91	66	0	0.227	0.224	0.218	0.202	1.824	0.217	0.851	80	421	100	1283	1895	-2.142	237	1046	347	1548	41627	128028	7.277	4.024	0	0	0
4	5	8	""	"STM2343"	16160	43630	110	179	198	80	40	175	175	185	83	44	8	5	0	1057	1325	854	64	54	54	102	359	351	95	72	0	0.004	0.018	0.029	0.025	3.038	0.027	0.067	80	443	100	1007	1294	-7.970	4	1003	23	1271	15865	106014	0.157	3.407	0	0	0
4	6	8	"yfcH"	"STM2350"	16360	43640	120	1170	1256	726	57	182	182	192	93	48	97	93	0	5476	5767	3353	58	55	55	68	79	116	100	100	0	0.182	0.188	0.183	0.183	1.393	0.188	0.902	120	422	100	6409	6786	-2.456	988	5421	1074	5712	150774	692066	11.441	72.139	0	0	0
4	7	8	"fdx"	"STM2538"	16530	43640	120	4480	6112	5411	88	178	178	185	63	34	100	99	0	703	924	736	79	54	54	60	33	55	97	96	0	6.629	6.821	6.532	7.060	1.536	7.354	0.925	120	386	100	4951	6804	2.729	4302	649	5934	870	733419	110860	94.079	26.182	0	0	0
4	8	8	"cadB"	"STM2558"	16710	43630	120	531	716	599	83	177	177	184	47	25	94	88	0	4356	6186	5712	92	54	54	55	10	18	100	100	0	0.082	0.088	0.076	0.078	1.652	0.088	0.805	120	394	100	4656	6671	-3.603	354	4302	539	6132	85931	742365	11.319	613.100	0	0	0
4	9	8	"yfhG"	"STM2563"	16890	43640	120	1350	2704	3393	125	186	186	213	183	85	93	83	0	1187	2529	3078	121	56	56	211	932	441	59	40	0	1.029	1.018	1.028	1.028	1.651	1.101	0.870	120	439	100	2295	4991	0.041	1164	1131	2518	2473	324449	303465	13.612	2.487	0	0	0
4	10	8	""	"STM2570"	17090	43630	110	418	889	1152	129	184	184	214	193	90	56	43	0	1339	3843	5692	148	57	57	234	980	418	53	42	0	0.183	0.186	0.202	0.186	2.095	0.190	0.909	80	396	100	1516	4491	-2.454	234	1282	705	3786	71122	307463	3.497	3.683	0	0	0
4	11	8	""	"STM2587"	17250	43640	120	221	272	148	54	173	173	176	43	24	51	33	0	1677	3092	3525	114	57	57	60	15	25	100	100	0	0.030	0.033	0.033	0.036	2.607	0.036	0.743	120	396	100	1668	3134	-5.077	48	1620	99	3035	32680	371057	2.233	202.133	0	0	0
4	12	8	""	"STM2593"	17430	43640	120	266	291	111	38	169	169	193	147	76	30	7	0	1872	2334	1649	70	56	56	118	497	421	95	88	0	0.053	0.054	0.050	0.043	2.096	0.051	0.451	120	417	100	1913	2400	-4.227	97	1816	122	2278	34860	280060	0.667	4.459	0	0	0
4	13	8	"yhbP"	"STM3270"	17610	43640	120	565	636	300	47	161	161	172	66	38	97	96	0	3248	3875	2312	59	56	56	59	19	32	100	100	0	0.127	0.124	0.123	0.120	1.492	0.122	0.923	120	380	100	3596	4294	-2.982	404	3192	475	3819	76293	465035	7.030	200.842	0	0	0
4	14	8	""	"STM3277"	17790	43630	120	246	267	89	33	158	158	166	44	26	81	49	0	5384	6108	3200	52	56	56	60	29	48	100	100	0	0.017	0.018	0.016	0.016	1.834	0.018	0.601	120	348	100	5416	6161	-5.920	88	5328	109	6052	31988	732929	2.295	208.552	0	0	0
4	15	8	"pnp"	"STM3282"	17960	43640	130	49692	50914	11958	23	162	162	170	57	33	100	100	18	7362	8304	2944	35	57	57	66	91	137	100	100	0	6.780	6.154	6.477	6.404	1.274	6.037	0.949	120	358	100	56835	58999	2.761	49530	7305	50752	8247	6109692	996443	890.246	90.527	0	0	0
4	16	8	"secG"	"STM3293"	18130	43630	120	17229	19765	11001	55	160	160	169	60	35	100	100	0	1020	1155	554	47	54	54	59	59	100	100	100	0	17.670	17.807	17.472	17.303	1.177	19.062	0.959	120	383	100	18035	20706	4.143	17069	966	19605	1101	2371748	138598	326.600	18.576	0	0	0
4	17	8	"yhbE"	"STM3302"	18320	43650	120	6138	6968	3430	49	151	151	161	79	49	100	100	0	4080	4583	2229	48	54	54	59	43	72	100	100	0	1.487	1.505	1.486	1.500	1.184	1.518	0.958	120	409	100	10013	11346	0.572	5987	4026	6817	4529	836136	549939	86.165	105.209	0	0	0
4	18	8	"yrbA"	"STM3308"	18490	43640	120	1369	1658	1506	90	147	147	154	73	47	99	97	0	703	770	647	84	55	55	58	18	31	99	98	0	1.886	2.113	2.142	2.100	1.388	2.235	0.922	120	454	100	1870	2226	0.915	1222	648	1511	715	198952	92407	20.603	39.556	0	0	0
4	19	8	""	"STM0718"	18670	43640	110	357	398	195	48	144	144	151	55	36	93	82	0	4248	5329	3392	63	54	54	75	199	265	100	100	0	0.051	0.048	0.047	0.044	1.510	0.049	0.859	80	412	100	4407	5529	-4.299	213	4194	254	5275	31869	426315	4.491	26.402	0	0	0
4	20	8	""	"STM0724"	18840	43640	100	159	187	124	66	141	141	147	45	30	32	16	0	87	108	61	56	54	54	78	206	264	5	0	0	0.545	0.852	0.739	0.818	3.972	1.987	0.127	80	384	100	51	100	-0.874	18	33	46	54	14952	8605	0.889	0.146	-50	0	0
4	21	8	"sdhD"	"STM0733"	19030	43650	130	753	1040	1076	103	140	140	147	44	29	99	95	0	1406	2015	2289	113	56	56	65	70	107	99	96	0	0.454	0.459	0.451	0.449	1.350	0.451	0.905	120	474	100	1963	2859	-1.139	613	1350	900	1959	124831	241847	20.295	27.857	0	0	0
4	22	8	"ybgC"	"STM0744"	19200	43650	130	1128	1321	801	60	143	143	149	45	30	98	97	0	1181	1385	871	62	58	58	65	73	112	98	97	0	0.877	0.888	0.883	0.885	1.388	0.922	0.733	120	401	100	2108	2505	-0.189	985	1123	1178	1327	158482	166244	26.044	18.082	0	0	0
4	23	8	"ybgF"	"STM0750"	19380	43640	120	7818	10159	8554	84	145	145	209	486	232	95	94	0	2099	2517	2069	82	59	59	136	542	398	82	65	0	3.761	4.074	4.011	4.070	1.378	4.223	0.925	120	419	100	9713	12472	1.911	7673	2040	10014	2458	1219111	302012	20.473	4.393	0	0	0
4	24	8	"aroG"	"STM0760"	19580	43660	110	2157	2786	2575	92	147	147	207	464	224	86	67	0	2463	3744	3524	94	63	63	136	517	380	91	76	0	0.837	0.717	0.738	0.685	1.623	0.700	0.910	80	460	100	4410	6320	-0.256	2010	2400	2639	3681	222888	299556	5.558	6.979	0	0	0
4	1	9	""	"STM0868"	15460	43810	110	1596	1879	644	34	174	174	180	66	36	100	100	0	11257	12840	4104	31	53	53	74	162	218	100	100	0	0.127	0.133	0.133	0.132	1.114	0.133	0.960	80	478	100	12626	14492	-2.978	1422	11204	1705	12787	150327	1027161	25.742	78.802	0	0	0
4	2	9	"rimK"	"STM0875"	15640	43820	120	2041	2911	2664	91	172	172	178	46	25	100	99	0	3048	4349	4015	92	53	53	75	166	221	97	95	0	0.624	0.638	0.619	0.631	1.623	0.633	0.902	120	452	100	4864	7035	-0.680	1869	2995	2739	4296	349280	521908	59.413	25.747	0	0	0
4	3	9	"ybjF"	"STM0882"	15820	43810	110	3266	4158	2005	48	170	170	174	37	21	100	100	0	4037	5134	2518	49	53	53	57	23	40	100	100	0	0.777	0.785	0.790	0.784	1.152	0.781	0.956	80	413	100	7080	9069	-0.364	3096	3984	3988	5081	332644	410746	107.676	220.739	0	0	0
4	4	9	"artP"	"STM0891"	16000	43810	120	8400	9015	4410	48	169	169	175	41	23	100	100	0	5179	5633	2889	51	54	54	69	147	213	99	99	0	1.606	1.586	1.580	1.617	1.303	1.579	0.972	120	481	100	13356	14425	0.684	8231	5125	8846	5579	1081843	675964	215.610	37.850	0	0	0
4	5	9	""	"STM0896"	16180	43810	120	299	361	205	56	172	172	186	114	61	56	29	0	2637	3724	3868	103	55	55	64	69	107	99	99	0	0.049	0.052	0.046	0.049	2.228	0.039	0.508	120	446	100	2709	3858	-4.346	127	2582	189	3669	43310	446865	1.535	53.043	0	0	0
4	6	9	""	"STM0901"	16360	43800	120	224	262	178	67	178	178	189	103	54	22	10	0	4583	5723	4061	70	55	55	61	37	60	100	99	0	0.010	0.015	0.012	0.011	2.855	0.019	0.310	120	441	100	4574	5752	-6.621	46	4528	84	5668	31455	686777	0.709	153.027	0	0	0
4	7	9	""	"STM1035"	16550	43800	110	289	347	191	55	177	177	182	51	28	70	52	0	1751	2344	2170	92	54	54	61	39	63	100	97	0	0.066	0.074	0.074	0.069	2.096	0.080	0.772	80	401	100	1809	2460	-3.921	112	1697	170	2290	27776	187558	3.235	58.538	0	0	0
4	8	9	""	"STM1039"	16720	43810	120	268	426	390	91	175	175	181	51	28	66	46	0	1397	3073	4356	141	54	54	55	9	16	100	100	0	0.069	0.083	0.081	0.080	2.285	0.085	0.914	120	425	100	1436	3270	-3.852	93	1343	251	3019	51122	368780	4.804	335.333	0	0	0
4	9	9	"aceK"	"STM4185"	16900	43810	120	634	781	403	51	180	180	186	49	26	100	100	0	7972	9799	5166	52	55	55	69	99	143	100	100	0	0.057	0.062	0.057	0.058	1.355	0.063	0.871	120	440	100	8371	10345	-4.124	454	7917	601	9744	93769	1175879	12.143	98.283	0	0	0
4	10	9	""	"STM4196"	17090	43820	110	220	323	253	78	181	181	197	172	87	26	17	0	1406	3933	5216	132	58	58	121	680	561	63	50	0	0.029	0.037	0.041	0.037	3.379	0.042	0.820	80	386	100	1387	4017	-5.111	39	1348	142	3875	25809	314624	0.733	5.606	0	0	0
4	11	9	""	"STM4200"	17250	43810	130	860	974	491	50	167	167	173	44	25	100	98	0	11106	12697	7017	55	58	58	61	15	24	100	100	0	0.063	0.064	0.063	0.063	1.287	0.064	0.951	120	428	100	11741	13446	-3.995	693	11048	807	12639	116838	1523672	18.205	842.400	0	0	0
4	12	9	""	"STM4204"	17440	43810	120	727	1156	1325	114	167	167	172	51	29	90	85	0	2413	4299	5065	117	57	57	65	50	76	100	97	0	0.238	0.233	0.223	0.205	1.922	0.247	0.944	120	399	100	2916	5231	-2.073	560	2356	989	4242	138764	515905	19.294	84.680	0	0	0
4	13	9	"pduE"	"STM2042"	17610	43810	130	1749	3469	6948	200	162	162	168	50	29	99	99	0	5450	5510	2084	37	57	57	61	20	32	100	100	0	0.294	0.606	0.285	0.326	2.313	1.867	0.364	120	371	100	6980	8760	-1.765	1587	5393	3307	5453	416299	661194	66.020	272.450	0	0	0
4	14	9	"pduV"	"STM2056"	17780	43810	120	444	589	709	120	156	156	162	46	28	95	92	0	3368	3637	1278	35	57	57	60	28	46	100	100	0	0.087	0.121	0.091	0.080	2.487	0.139	0.296	120	363	100	3599	4013	-3.523	288	3311	433	3580	70685	436461	9.283	127.750	0	0	0
4	15	9	"stfF"	"STM0199"	17960	43810	130	246	423	405	95	156	156	178	170	95	35	19	0	1621	3668	4653	126	57	57	138	865	626	92	41	0	0.058	0.074	0.055	0.051	2.492	0.075	0.786	120	424	100	1654	3878	-4.119	90	1564	267	3611	50790	440145	1.441	4.081	0	0	0
4	16	9	"thiH"	"STM4159"	18140	43820	120	887	892	271	30	156	156	164	52	31	98	97	0	12131	11949	3671	30	56	56	69	127	184	100	99	0	0.061	0.062	0.061	0.060	1.361	0.061	0.925	120	425	100	12806	12629	-4.046	731	12075	736	11893	107075	1433884	14.000	93.543	0	0	0
4	17	9	"yojN"	"STM2269"	18320	43820	120	7813	7933	1301	16	154	154	161	72	44	100	100	0	14018	14014	2450	17	56	56	63	29	46	100	100	0	0.549	0.557	0.558	0.558	1.084	0.550	0.969	120	451	100	21621	21737	-0.866	7659	13962	7779	13958	951975	1681735	107.944	481.069	0	0	0
4	18	9	""	"STM4261"	18500	43830	80	186	272	178	65	144	144	153	87	56	40	32	0	1465	2825	3416	120	56	56	62	24	38	98	96	0	0.030	0.046	0.051	0.047	2.841	0.047	0.754	52	272	100	1451	2897	-5.068	42	1409	128	2769	14159	146892	1.368	115.125	0	0	0
4	19	9	"traP"	"PSLT082"	18670	43820	110	180	264	190	71	143	143	146	44	30	45	31	0	834	5491	8830	160	56	56	75	186	248	91	70	0	0.048	0.022	0.027	0.036	2.597	0.021	0.778	80	466	100	815	5556	-4.394	37	778	121	5435	21087	439269	2.682	29.118	0	0	0
4	20	9	""	"STM1542"	18840	43820	110	216	343	272	79	141	141	146	49	33	65	43	0	1095	3551	4898	137	57	57	65	33	50	100	100	0	0.072	0.058	0.060	0.062	2.463	0.053	0.848	80	442	100	1113	3696	-3.791	75	1038	202	3494	27443	284100	4.020	105.636	0	0	0
4	21	9	""	"STM4309"	19030	43830	120	480	491	143	29	145	145	151	48	31	95	94	0	17223	16681	4827	28	59	59	72	79	109	100	100	0	0.020	0.021	0.020	0.019	1.434	0.020	0.853	120	452	100	17499	16968	-5.679	335	17164	346	16622	58926	2001677	7.083	210.241	0	0	0
4	22	9	"adi"	"STM4296"	19210	43830	130	791	848	274	32	144	144	151	45	29	100	100	0	6984	7812	2780	35	59	59	68	76	111	100	100	0	0.093	0.091	0.091	0.090	1.208	0.089	0.925	120	412	100	7572	8457	-3.420	647	6925	704	7753	101810	937474	15.489	101.895	0	0	0
4	23	9	"lpxO"	"STM4286"	19380	43830	120	1003	1463	1210	82	139	139	143	35	24	100	100	0	3622	5073	4649	91	57	57	58	9	15	100	100	0	0.242	0.264	0.265	0.264	1.396	0.252	0.920	120	395	100	4429	6340	-2.045	864	3565	1324	5016	175583	608757	37.714	557.222	0	0	0
4	24	9	"nrfC"	"STM4279"	19560	43820	120	209	238	100	42	140	140	177	396	223	1	0	0	1597	2339	2554	109	61	61	95	390	410	79	65	0	0.045	0.043	0.046	0.055	2.404	0.035	0.440	120	498	100	1605	2376	-4.476	69	1536	98	2278	28610	280634	0.154	5.754	0	0	0
4	1	10	"yafB"	"STM0255"	15470	43970	110	2266	2653	1322	49	168	168	171	38	22	100	100	0	6567	7360	2405	32	53	53	69	143	207	100	100	0	0.322	0.340	0.321	0.329	1.237	0.341	0.836	80	482	100	8612	9792	-1.635	2098	6514	2485	7307	212243	588783	65.316	50.986	0	0	0
4	2	10	""	"STM0274"	15650	43980	120	1375	1460	532	36	166	166	172	41	23	100	100	0	15672	16248	5290	32	53	53	58	31	53	100	100	0	0.077	0.080	0.078	0.078	1.203	0.081	0.945	120	414	100	16828	17489	-3.691	1209	15619	1294	16195	175153	1949702	31.415	522.258	0	0	0
4	3	10	""	"STM0282"	15820	43980	110	727	764	174	22	171	171	180	59	32	100	100	0	4536	4906	1446	29	54	54	63	44	69	100	100	0	0.124	0.122	0.120	0.121	1.327	0.125	0.875	80	434	100	5038	5445	-3.011	556	4482	593	4852	61114	392496	9.898	110.068	0	0	0
4	4	10	""	"STM0288"	16000	43980	110	338	394	181	45	173	173	184	127	69	63	28	0	1491	2023	1536	75	55	55	65	52	80	100	100	0	0.115	0.112	0.108	0.106	1.516	0.120	0.791	80	432	100	1601	2189	-3.122	165	1436	221	1968	31527	161851	1.654	37.654	0	0	0
4	5	10	""	"STM0297"	16180	43970	110	214	259	149	57	171	171	181	95	52	30	15	0	478	644	537	83	55	55	60	38	63	96	87	0	0.102	0.149	0.157	0.154	3.186	0.111	0.108	80	430	100	466	677	-3.298	43	423	88	589	20692	51513	0.821	15.368	0	0	0
4	6	10	"yafJ"	"STM0311"	16360	43980	110	2928	3206	1583	49	177	177	188	105	55	100	100	0	2716	2990	1488	49	55	55	57	14	24	100	100	0	1.034	1.032	1.042	1.028	1.112	1.039	0.986	80	459	100	5412	5964	0.048	2751	2661	3029	2935	256466	239179	28.743	209.500	0	0	0
4	7	10	"ycfJ"	"STM1212"	16530	43990	110	480	522	310	59	175	175	184	67	36	91	78	0	943	1148	876	76	55	55	58	19	32	100	100	0	0.343	0.317	0.315	0.291	1.557	0.320	0.829	80	459	100	1193	1440	-1.542	305	888	347	1093	41770	91863	5.045	57.368	0	0	0
4	8	10	"ycfX"	"STM1220"	16720	43990	120	4550	6322	5180	81	174	174	180	53	29	99	99	0	2783	3672	3014	82	56	56	57	12	21	100	99	0	1.605	1.700	1.706	1.717	1.250	1.717	0.979	120	453	100	7103	9764	0.682	4376	2727	6148	3616	758582	440615	115.887	301.250	0	0	0
4	9	10	""	"STM1236"	16900	43990	120	443	509	241	47	173	173	185	81	43	90	75	0	882	1029	643	62	56	56	59	18	30	100	100	0	0.327	0.345	0.337	0.325	1.579	0.349	0.898	120	429	100	1096	1309	-1.613	270	826	336	973	61116	123514	4.000	53.889	0	0	0
4	10	10	""	"STM1253"	17070	43980	120	443	855	1085	126	173	173	179	51	28	81	68	0	732	1666	2482	148	56	56	60	32	53	98	90	0	0.399	0.424	0.409	0.402	1.539	0.426	0.942	120	410	100	946	2292	-1.324	270	676	682	1610	102576	199907	13.255	50.188	0	0	0
4	11	10	"yoaG"	"STM1272"	17250	43990	120	330	432	353	81	166	166	170	42	24	91	78	0	825	1169	1027	87	57	57	61	26	42	99	99	0	0.214	0.239	0.210	0.204	1.730	0.277	0.812	120	444	100	932	1378	-2.227	164	768	266	1112	51849	140249	6.238	42.615	0	0	0
4	12	10	""	"STM1276"	17420	43980	110	655	772	384	49	161	161	185	175	94	97	73	0	803	997	605	60	56	56	93	248	266	98	78	0	0.661	0.649	0.653	0.649	1.250	0.699	0.873	80	407	100	1241	1552	-0.597	494	747	611	941	61730	79771	3.354	3.645	0	0	0
4	13	10	"rstB"	"STM1471"	17610	43980	120	1613	1726	719	41	159	159	183	171	93	99	99	0	8983	9733	4020	41	58	58	89	235	264	100	99	0	0.163	0.162	0.162	0.161	1.184	0.164	0.960	120	428	100	10379	11242	-2.618	1454	8925	1567	9675	207125	1167989	9.023	41.038	0	0	0
4	14	10	"ydgH"	"STM1478"	17780	43980	120	18221	18747	5665	30	154	154	158	46	29	100	100	0	8215	8302	2429	29	57	57	60	19	31	100	100	0	2.215	2.255	2.243	2.247	1.138	2.263	0.985	120	409	100	26225	26838	1.147	18067	8158	18593	8245	2249629	996192	404.109	433.789	0	0	0
4	15	10	"ynfM"	"STM1486"	17950	43980	110	1852	2117	772	36	151	151	179	192	107	100	100	0	11344	13206	4811	36	57	57	226	1135	502	100	100	0	0.151	0.150	0.143	0.148	1.194	0.148	0.956	80	402	100	12988	15115	-2.730	1701	11287	1966	13149	169356	1056476	10.094	11.436	0	0	0
4	16	10	""	"STM1493"	18140	43990	120	892	984	708	71	151	151	177	183	103	98	98	0	11619	12106	2515	20	58	58	214	1094	511	100	100	0	0.064	0.069	0.061	0.062	1.380	0.073	0.552	120	433	100	12302	12881	-3.964	741	11561	833	12048	118031	1452715	4.410	10.870	0	0	0
4	17	10	"ynfD"	"STM1500"	18310	44000	110	993	1443	1260	87	148	148	154	38	24	100	100	0	1809	2500	2115	84	55	55	63	37	58	100	100	0	0.482	0.530	0.501	0.504	1.256	0.556	0.956	80	371	100	2599	3740	-1.054	845	1754	1295	2445	115474	200014	33.921	65.865	0	0	0
4	18	10	"udg"	"STM2080"	18490	43990	120	4141	4347	1605	36	144	144	149	37	24	100	100	0	9381	9738	3660	37	57	57	63	33	52	100	100	0	0.429	0.434	0.434	0.433	1.184	0.432	0.987	120	460	100	13321	13884	-1.222	3997	9324	4203	9681	521584	1168617	113.459	293.182	0	0	0
4	19	10	""	"STM2787"	18660	44000	110	222	231	80	34	142	142	144	30	20	78	57	0	1497	1909	1135	59	57	57	69	72	104	100	100	0	0.056	0.048	0.043	0.041	2.198	0.047	0.569	80	422	100	1520	1941	-4.170	80	1440	89	1852	18454	152749	2.900	25.556	0	0	0
4	20	10	"gabT"	"STM2792"	18850	44000	120	841	860	323	37	139	139	144	35	24	99	97	0	10245	10194	4261	41	58	58	71	71	100	100	100	0	0.069	0.071	0.071	0.071	1.203	0.071	0.965	120	468	100	10889	10857	-3.859	702	10187	721	10136	103250	1223242	20.457	142.577	0	0	0
4	21	10	"mobA"	"STM3994"	19020	44000	110	896	949	355	37	145	145	147	43	29	100	100	0	3972	4400	1841	41	59	59	72	95	131	100	100	0	0.192	0.185	0.187	0.184	1.150	0.182	0.953	80	373	100	4664	5145	-2.381	751	3913	804	4341	75933	351968	18.651	45.558	0	0	0
4	22	10	""	"STM4014"	19200	44000	120	183	231	268	116	146	146	149	39	26	46	27	0	3291	3596	2992	83	59	59	73	93	127	99	95	0	0.011	0.024	0.016	0.017	2.966	0.043	0.401	120	396	100	3269	3622	-6.449	37	3232	85	3537	27699	431467	2.103	37.882	0	0	0
4	23	10	""	"STM4033"	19380	44000	120	225	291	206	70	140	140	149	59	39	67	35	0	367	520	497	95	57	57	61	22	36	99	98	0	0.274	0.326	0.303	0.291	2.272	0.349	0.722	120	384	100	395	614	-1.867	85	310	151	463	34979	62359	2.407	20.864	0	0	0
4	24	10	""	"STM4054"	19550	44000	120	191	208	83	39	143	143	168	221	131	6	0	0	2136	3185	3291	103	61	61	65	23	35	98	98	0	0.023	0.021	0.024	0.024	3.230	0.020	0.418	120	487	100	2123	3189	-5.434	48	2075	65	3124	24993	382163	0.181	135.652	0	0	0
4	1	11	""	"STM2943"	15480	44160	100	633	676	267	39	167	167	172	44	25	100	100	0	10562	10782	2611	24	54	54	58	25	43	100	100	0	0.044	0.047	0.044	0.045	1.331	0.046	0.696	80	443	100	10974	11237	-4.495	466	10508	509	10728	54057	862571	11.455	428.960	0	0	0
4	2	11	""	"STM2955"	15650	44150	120	483	735	800	108	167	167	178	59	33	92	85	0	737	1284	1557	121	54	54	60	33	55	98	95	0	0.463	0.462	0.446	0.440	1.654	0.462	0.786	120	490	100	999	1798	-1.112	316	683	568	1230	88159	154104	9.441	37.091	0	0	0
4	3	11	"yqcC"	"STM2965"	15850	44160	100	489	640	466	72	171	171	182	67	36	88	76	0	572	708	591	83	55	55	63	42	66	98	90	0	0.615	0.718	0.676	0.663	1.624	0.745	0.872	80	391	100	835	1122	-0.701	318	517	469	653	51231	56612	6.836	15.357	0	0	0
4	4	11	"fucO"	"STM2973"	16000	44150	110	519	627	265	42	176	176	190	134	70	100	81	0	7265	9424	4921	52	55	55	87	235	270	100	100	0	0.048	0.048	0.047	0.047	1.240	0.049	0.577	80	391	100	7553	9820	-4.394	343	7210	451	9369	50166	753894	3.261	39.732	0	0	0
4	5	11	"fucK"	"STM2977"	16170	44150	110	333	373	130	34	173	173	182	118	64	72	27	0	4386	4931	2076	42	54	54	88	224	254	100	100	0	0.037	0.041	0.039	0.037	1.533	0.039	0.351	80	473	100	4492	5077	-4.759	160	4332	200	4877	29838	394453	1.619	21.621	0	0	0
4	6	11	"csdA"	"STM2984"	16360	44170	110	1460	2007	1707	85	180	180	187	60	32	100	100	0	2110	2760	2321	84	55	55	67	81	120	100	100	0	0.623	0.675	0.651	0.643	1.312	0.697	0.940	80	457	100	3335	4532	-0.683	1280	2055	1827	2705	160538	220765	30.333	33.247	0	0	0
4	7	11	"yqhE"	"STM3165"	16530	44160	110	5361	7877	5843	74	174	174	190	106	55	100	100	0	4789	6312	4305	68	56	56	70	104	148	100	100	0	1.096	1.231	1.190	1.187	1.181	1.251	0.961	80	433	100	9920	13959	0.132	5187	4733	7703	6256	630166	504955	72.519	60.019	0	0	0
4	8	11	""	"STM3175"	16710	44160	120	571	764	671	87	172	172	194	124	63	77	60	0	2284	3472	3722	107	56	56	72	97	134	100	99	0	0.179	0.173	0.169	0.159	1.863	0.170	0.898	120	526	100	2627	4008	-2.481	399	2228	592	3416	91713	416676	4.597	35.052	0	0	0
4	9	11	"STMF1.5"	"Not LT2a91"	16910	44170	100	393	592	646	109	168	168	186	102	54	70	51	0	131	252	362	143	57	57	68	35	51	71	51	0	3.041	2.174	2.851	2.898	1.837	2.093	0.757	80	346	100	299	619	1.604	225	74	424	195	47331	20168	3.980	5.257	0	0	0
4	10	11	"yfiO"	"STM2663"	17070	44170	120	3215	5088	4819	94	166	166	170	37	21	100	99	0	1106	1661	1537	92	55	55	61	22	36	98	97	0	2.901	3.065	2.982	3.175	1.508	3.098	0.893	120	435	100	4100	6528	1.537	3049	1051	4922	1606	610607	199345	132.919	72.727	0	0	0
4	11	11	""	"STM2680"	17250	44170	110	568	895	838	93	164	164	166	36	21	93	91	0	1493	2437	2622	107	55	55	62	32	51	100	100	0	0.281	0.307	0.299	0.273	1.509	0.307	0.943	80	379	100	1842	3113	-1.832	404	1438	731	2382	71560	194946	20.250	74.219	0	0	0
4	12	11	""	"STM2690"	17410	44160	110	557	659	505	76	157	157	173	126	72	71	62	0	4242	5325	5121	96	57	57	155	662	427	90	75	0	0.096	0.095	0.098	0.096	1.528	0.098	0.941	80	439	100	4585	5770	-3.387	400	4185	502	5268	52697	425992	3.857	7.810	0	0	0
4	13	11	"ybbN"	"STM0504"	17610	44170	120	9130	10042	5004	49	153	153	166	74	44	100	100	0	4198	4689	2572	54	56	56	134	616	459	99	99	0	2.167	2.134	2.174	2.183	1.215	2.093	0.979	120	491	100	13119	14522	1.116	8977	4142	9889	4633	1205037	562671	133.459	7.394	0	0	0
4	14	11	"allA"	"STM0515"	17780	44160	110	1164	1284	620	48	154	154	159	44	27	100	100	0	3611	4614	2850	61	56	56	81	179	220	100	100	0	0.284	0.248	0.250	0.252	1.283	0.231	0.929	80	387	100	4565	5688	-1.815	1010	3555	1130	4558	102726	369081	25.568	25.324	0	0	0
4	15	11	""	"STM0520"	17960	44170	120	491	532	211	39	156	156	170	98	57	94	80	0	4481	4873	2821	57	58	58	133	579	435	99	97	0	0.076	0.078	0.077	0.076	1.553	0.072	0.843	120	482	100	4758	5191	-3.723	335	4423	376	4815	63851	584769	3.694	8.187	0	0	0
4	16	11	"ybbY"	"STM0524"	18140	44160	120	671	746	292	39	150	150	161	72	44	99	96	0	10807	11447	3961	34	56	56	60	20	33	100	100	0	0.048	0.052	0.047	0.050	1.423	0.052	0.864	120	426	100	11272	11987	-4.367	521	10751	596	11391	89537	1373670	8.125	569.350	0	0	0
4	17	11	"ylbE"	"STM0530"	18320	44170	120	274	300	127	42	142	142	153	77	50	71	40	0	3950	4885	2919	59	54	54	57	23	40	100	100	0	0.034	0.033	0.029	0.029	1.702	0.033	0.672	120	424	100	4028	4989	-4.883	132	3896	158	4831	35955	586170	1.909	209.913	0	0	0
4	18	11	"cysS"	"STM0537"	18490	44170	120	16212	16954	4883	28	142	142	147	49	33	100	100	0	10856	11081	3399	30	54	54	56	12	21	100	100	0	1.488	1.525	1.521	1.561	1.258	1.515	0.983	120	447	100	26872	27839	0.573	16070	10802	16812	11027	2034482	1329718	343.000	918.750	0	0	0
4	19	11	"yohJ"	"STM2181"	18680	44180	120	270	318	166	52	140	140	143	32	22	89	75	0	618	907	777	85	55	55	61	61	100	97	95	0	0.231	0.209	0.211	0.205	1.969	0.201	0.719	120	463	100	693	1030	-2.115	130	563	178	852	38109	108832	5.469	13.869	0	0	0
4	20	11	"galS"	"STM2191"	18850	44170	120	550	607	212	34	140	140	144	32	22	100	100	0	5206	5838	2612	44	56	56	58	13	22	100	100	0	0.080	0.081	0.081	0.080	1.247	0.077	0.920	120	422	100	5560	6249	-3.651	410	5150	467	5782	72821	700610	14.469	444.615	0	0	0
4	21	11	"lysP"	"STM2200"	19030	44180	130	7746	9426	4999	53	147	147	152	61	40	100	100	0	7873	9245	4588	49	59	59	75	113	150	100	100	0	0.972	1.010	0.997	1.012	1.171	1.030	0.979	120	474	100	15413	18465	-0.040	7599	7814	9279	9186	1131084	1109386	152.033	81.150	0	0	0
4	22	11	"yejH"	"STM2223"	19200	44170	130	2861	3037	1212	39	143	143	148	41	27	100	100	0	9703	10679	4360	40	59	59	69	85	123	100	100	0	0.282	0.273	0.272	0.273	1.228	0.270	0.967	120	453	100	12362	13514	-1.827	2718	9644	2894	10620	364422	1281427	70.463	124.824	0	0	0
4	23	11	""	"STM2231"	19380	44170	100	164	161	33	20	140	140	146	57	39	10	0	0	98	140	98	70	56	56	60	23	38	68	47	0	0.571	0.250	0.625	0.497	3.594	0.318	0.048	80	365	100	66	105	-0.807	24	42	21	84	12852	11216	0.263	3.478	-50	0	0
4	24	11	""	"STM2240"	19560	44180	120	658	724	366	50	141	141	149	62	41	98	94	0	5241	5860	3912	66	59	59	64	23	35	100	100	0	0.100	0.100	0.099	0.101	1.291	0.096	0.958	120	528	100	5699	6384	-3.325	517	5182	583	5801	86920	703217	9.274	252.000	0	0	0
4	1	12	"phoP"	"STM1231"	15460	44340	110	13708	13723	3505	25	168	168	175	57	32	100	100	0	3741	3749	866	23	52	52	54	12	22	100	100	0	3.670	3.666	3.632	3.650	1.090	3.713	0.983	80	492	100	17229	17252	1.876	13540	3689	13555	3697	1097837	299916	237.684	307.917	0	0	0
4	2	12	"phoP"	"STM1231"	15650	44340	120	11837	13526	7848	58	169	169	177	61	34	100	100	0	3353	3832	2261	59	53	53	55	12	21	99	99	0	3.536	3.535	3.603	3.605	1.258	3.534	0.985	120	496	100	14968	17136	1.822	11668	3300	13357	3779	1623136	459809	218.836	314.750	0	0	0
4	3	12	"phoQ"	"STM1230"	15820	44330	110	2618	2837	1267	44	168	168	173	45	26	100	100	0	1825	1888	823	43	52	52	53	10	18	100	100	0	1.382	1.454	1.486	1.440	1.211	1.497	0.949	80	415	100	4223	4505	0.467	2450	1773	2669	1836	226957	151003	59.200	183.500	0	0	0
4	4	12	"phoQ"	"STM1230"	16000	44330	120	8766	10358	7330	70	170	170	175	44	25	100	99	0	5759	6918	4867	70	53	53	71	200	281	98	96	0	1.506	1.484	1.501	1.458	1.181	1.497	0.986	120	486	100	14302	17053	0.591	8596	5706	10188	6865	1243005	830171	231.432	34.235	0	0	0
4	5	12	"phoQ"	"STM1230"	16180	44340	120	3590	4005	2020	50	168	168	173	44	25	100	100	0	2385	2677	1402	52	52	52	59	60	101	99	98	0	1.467	1.462	1.465	1.493	1.244	1.465	0.969	120	525	100	5755	6462	0.553	3422	2333	3837	2625	480573	321258	87.091	43.633	0	0	0
4	6	12	"hupA"	"STM4170"	16360	44340	120	6571	8877	7175	80	171	171	179	49	27	100	100	0	570	731	532	72	53	53	56	23	41	98	98	0	12.379	12.841	12.710	12.785	1.306	13.380	0.964	120	502	100	6917	9384	3.630	6400	517	8706	678	1065271	87756	177.510	29.348	0	0	0
4	7	12	"sopB"	"STM1091"	16530	44340	110	993	1106	357	32	169	169	179	71	39	100	100	0	13613	14738	4266	28	54	54	73	115	157	100	100	0	0.061	0.064	0.062	0.062	1.202	0.065	0.934	80	445	100	14383	15621	-4.040	824	13559	937	14684	88475	1179070	13.056	127.522	0	0	0
4	8	12	"pipC"	"STM0375"	16720	44350	110	296	346	159	45	167	167	173	42	24	87	67	0	1074	1391	936	67	54	54	67	77	114	100	100	0	0.126	0.134	0.128	0.117	1.702	0.130	0.671	80	494	100	1149	1516	-2.983	129	1020	179	1337	27643	111287	4.119	17.195	0	0	0
4	9	12	"pipC"	"STM0375"	16900	44340	120	549	627	285	45	165	165	171	54	31	97	95	0	2654	2819	1272	45	54	54	63	29	46	99	99	0	0.148	0.167	0.153	0.160	1.599	0.168	0.839	120	498	100	2984	3227	-2.759	384	2600	462	2765	75292	338240	8.444	95.034	0	0	0
4	10	12	"ssrB"	"STM1391"	17070	44350	130	263	328	183	55	157	157	159	37	23	76	60	0	1351	2028	1963	96	53	53	60	24	40	100	99	0	0.082	0.087	0.093	0.087	2.009	0.090	0.854	120	505	100	1404	2146	-3.614	106	1298	171	1975	39390	243327	4.568	82.000	0	0	0
4	11	12	"ssrB"	"STM1391"	17250	44340	130	482	550	229	41	153	153	156	34	21	99	97	0	3405	4005	2128	53	53	53	57	22	38	100	100	0	0.098	0.100	0.101	0.097	1.343	0.099	0.916	120	488	100	3681	4349	-3.349	329	3352	397	3952	65948	480570	11.588	179.455	0	0	0
4	12	12	"ssrB"	"STM1391"	17420	44340	120	731	798	306	38	153	153	159	66	41	98	96	0	5258	5517	1981	35	53	53	124	617	497	99	98	0	0.111	0.118	0.110	0.110	1.320	0.120	0.932	120	456	100	5783	6109	-3.171	578	5205	645	5464	95751	661985	9.682	8.741	0	0	0
4	13	12	"lrp"	"STM0959"	17610	44350	120	6870	7944	3858	48	152	152	155	34	21	100	100	0	2060	2384	1195	50	53	53	54	10	18	100	100	0	3.347	3.343	3.433	3.389	1.176	3.353	0.967	120	426	100	8725	10123	1.743	6718	2007	7792	2331	953251	286111	229.088	233.000	0	0	0
4	14	12	"lrp"	"STM0959"	17780	44340	130	10033	11362	4761	41	151	151	158	64	40	100	100	0	3099	3560	1408	39	54	54	73	160	219	100	100	0	3.245	3.198	3.173	3.172	1.124	3.278	0.977	120	477	100	12927	14717	1.698	9882	3045	11211	3506	1363483	427252	175.063	21.794	0	0	0
4	15	12	"gyrA"	"STM2272"	17960	44350	120	9148	8788	3674	41	151	151	164	84	51	100	100	0	2288	2157	910	42	55	55	63	72	114	100	100	0	4.029	4.109	4.160	4.098	1.160	4.125	0.984	120	444	100	11230	10739	2.010	8997	2233	8637	2102	1054594	258844	102.667	29.083	0	0	0
4	16	12	"gyrA"	"STM2272"	18140	44350	130	28073	29437	8006	27	146	146	158	70	44	100	100	0	6752	7174	1961	27	54	54	57	19	33	100	100	0	4.169	4.114	4.109	4.109	1.112	4.125	0.981	120	490	100	34625	36411	2.060	27927	6698	29291	7120	3532429	860915	418.271	374.579	0	0	0
4	17	12	"csrA"	"STM2826"	18310	44340	110	1529	2204	1983	89	138	138	155	91	58	100	100	0	403	551	454	82	51	51	55	18	32	100	100	0	3.952	4.132	4.186	3.992	1.320	4.363	0.947	80	408	100	1743	2566	1.982	1391	352	2066	500	176330	44041	22.516	27.556	0	0	0
4	18	12	"csrA"	"STM2826"	18500	44360	120	950	2165	3117	143	140	140	152	80	52	99	91	0	235	477	643	134	52	52	55	17	30	99	90	0	4.426	4.765	4.724	4.678	1.443	4.914	0.965	120	466	100	993	2450	2.146	810	183	2025	425	259750	57194	25.163	24.824	0	0	0
4	19	12	"yhhP"	"STM3578"	18660	44360	100	360	602	720	119	137	137	141	36	25	91	77	0	384	656	925	141	53	53	55	12	21	100	100	0	0.674	0.771	0.774	0.715	1.903	0.772	0.957	80	345	100	554	1068	-0.570	223	331	465	603	48180	52474	12.806	50.083	0	0	0
4	20	12	"yhhP"	"STM3578"	18840	44350	110	406	539	413	76	138	138	140	32	22	97	95	0	485	709	657	92	53	53	57	17	29	100	100	0	0.620	0.611	0.585	0.569	1.572	0.618	0.949	80	432	100	700	1057	-0.689	268	432	401	656	43126	56682	12.469	38.353	0	0	0
4	21	12	"yhhP"	"STM3578"	19010	44360	110	568	677	430	63	144	144	159	101	63	100	86	0	740	935	731	78	56	56	78	143	183	97	96	0	0.620	0.606	0.611	0.611	1.246	0.611	0.961	80	418	100	1108	1412	-0.690	424	684	533	879	54152	74838	5.129	5.993	0	0	0
4	22	12	"topA"	"STM1714"	19200	44350	120	43089	42760	10817	25	148	148	163	109	66	100	100	1	17938	17558	4146	23	57	57	77	136	176	100	100	0	2.401	2.435	2.424	2.413	1.081	2.451	0.993	120	470	100	60822	60113	1.264	42941	17881	42612	17501	5131245	2106959	390.798	128.537	0	0	0
4	23	12	"topA"	"STM1714"	19370	44350	110	1002	1594	1567	98	146	146	160	88	55	100	100	0	395	654	658	100	56	56	63	42	66	100	100	0	2.525	2.421	2.457	2.455	1.172	2.616	0.959	80	428	100	1195	2046	1.336	856	339	1448	598	127554	52339	16.295	14.071	0	0	0
4	24	12	"fur"	"STM0693"	19560	44360	120	3894	5354	4472	83	143	143	154	68	44	99	99	0	1071	1460	1159	79	58	58	63	33	52	99	99	0	3.703	3.717	3.700	3.636	1.268	3.934	0.954	120	535	100	4764	6613	1.889	3751	1013	5211	1402	642524	175253	76.471	42.333	0	0	0
4	1	13	"ctrl-buffer"	"ctrl-buffer"	15470	44500	100	166	170	47	27	165	165	173	63	36	11	2	0	56	56	10	17	51	51	53	11	20	26	5	0	0.200	1.000	3.367	3.547	2.945	6.777	0.169	80	422	100	6	10	-2.322	1	5	5	5	13585	4519	-0.048	0.273	-50	0	0
4	2	13	"ctrl-buffer"	"ctrl-buffer"	15650	44510	100	171	184	55	29	158	158	166	58	34	21	5	0	57	62	17	27	50	50	53	20	37	17	10	0	1.857	2.167	3.500	2.942	3.870	7.542	0.195	80	388	100	20	38	0.893	13	7	26	12	14682	4949	0.310	0.450	-50	0	0
4	3	13	"ctrl-buffer"	"ctrl-buffer"	15820	44510	100	172	173	47	27	162	162	168	39	23	22	5	0	57	60	12	20	50	50	53	22	41	10	3	0	1.429	1.100	4.467	3.937	3.842	21.844	0.023	80	420	100	17	21	0.515	10	7	11	10	13857	4767	0.128	0.318	-50	0	0
4	4	13	"ctrl-buffer"	"ctrl-buffer"	16000	44510	100	185	197	78	39	166	166	173	47	27	21	8	0	73	94	76	80	51	51	53	21	39	50	26	0	0.864	0.721	1.086	1.041	3.201	1.600	0.602	80	423	100	41	74	-0.212	19	22	31	43	15723	7501	0.511	1.952	-50	0	0
4	5	13	"ctrl-buffer"	"ctrl-buffer"	16200	44530	80	258	262	70	26	166	166	173	48	27	78	48	0	222	219	89	40	52	52	55	17	30	100	100	0	0.541	0.575	0.612	0.590	1.868	0.704	0.422	52	307	100	262	263	-0.886	92	170	96	167	13607	11410	1.854	9.647	0	0	0
4	6	13	"ctrl-buffer"	"ctrl-buffer"	16360	44530	90	276	291	135	46	166	166	171	40	23	69	61	0	188	204	142	69	52	52	55	28	50	78	65	0	0.809	0.822	0.901	1.049	2.459	1.042	0.686	52	329	100	246	277	-0.306	110	136	125	152	15110	10588	3.000	5.321	0	0	0
4	7	13	"ctrl-buffer"	"ctrl-buffer"	16540	44510	100	160	176	56	31	164	164	166	36	21	22	10	0	63	70	25	35	52	52	59	70	118	3	1	0	-0.364	0.667	2.412	2.214	3.571	3.079	0.068	80	451	100	7	30	Error	-4	11	12	18	14077	5623	0.278	0.157	-50	0	0
4	8	13	"ctrl-buffer"	"ctrl-buffer"	16740	44530	70	433	418	118	28	167	167	174	44	25	96	93	0	416	408	153	37	54	54	60	23	38	100	100	0	0.735	0.709	0.717	0.667	1.437	0.756	0.883	32	231	100	628	605	-0.445	266	362	251	354	13376	13041	5.545	15.130	0	0	0
4	9	13	"ctrl-buffer"	"ctrl-buffer"	16930	44520	70	246	253	81	32	164	164	170	44	25	68	43	0	167	175	69	39	56	56	65	28	43	100	84	0	0.739	0.748	0.810	0.666	2.204	1.166	0.538	32	234	100	193	208	-0.437	82	111	89	119	8093	5600	1.886	3.929	0	0	0
4	10	13	"ctrl-buffer"	"ctrl-buffer"	17090	44520	70	162	184	70	38	150	150	155	36	23	34	18	0	94	142	95	66	53	53	60	22	36	71	46	0	0.293	0.382	0.505	0.455	3.232	0.595	0.645	32	228	100	53	123	-1.773	12	41	34	89	5894	4532	0.806	3.727	0	0	0
4	11	13	"ctrl-buffer"	"ctrl-buffer"	17270	44520	80	253	260	81	31	148	148	148	34	22	80	73	0	208	202	80	39	51	51	55	16	29	98	92	0	0.669	0.742	0.731	0.642	2.145	0.914	0.640	52	281	100	262	263	-0.580	105	157	112	151	13521	10527	3.294	9.188	0	0	0
4	12	13	"ctrl-buffer"	"ctrl-buffer"	17420	44510	100	139	147	43	29	142	142	145	33	22	18	7	0	57	59	12	20	50	50	51	10	19	41	12	0	-0.429	0.556	3.121	3.457	3.524	9.522	0.109	80	372	100	4	14	Error	-3	7	5	9	11753	4737	0.061	0.800	-50	0	0
4	13	13	"ctrl-buffer"	"ctrl-buffer"	17600	44510	100	147	157	62	39	145	145	147	32	21	33	8	0	56	60	14	23	51	51	53	11	20	35	10	0	0.400	1.333	3.567	4.136	3.634	9.055	0.139	80	398	100	7	21	-1.322	2	5	12	9	12560	4825	0.313	0.636	-50	0	0
4	14	13	"ctrl-buffer"	"ctrl-buffer"	17780	44520	100	143	149	37	24	141	141	144	31	21	30	8	0	56	56	9	16	51	51	52	8	15	32	8	0	0.400	1.600	6.667	5.614	3.699	14.903	0.061	80	382	100	7	13	-1.322	2	5	8	5	11946	4512	0.161	0.500	-50	0	0
4	15	13	"ctrl-buffer"	"ctrl-buffer"	17960	44520	100	138	148	51	34	135	135	137	34	24	21	7	0	52	54	10	18	51	51	59	38	64	1	0	0	3.000	4.333	3.667	3.696	3.267	9.129	0.048	80	389	100	4	16	1.585	3	1	13	3	11848	4293	0.324	-0.132	-50	0	0
4	16	13	"ctrl-buffer"	"ctrl-buffer"	18140	44520	100	136	144	38	26	134	134	139	38	27	22	6	0	56	58	11	18	52	52	59	32	54	1	0	0	0.500	1.667	4.000	3.292	3.370	1.090	0.259	80	370	100	6	16	-1.000	2	4	10	6	11529	4603	0.132	-0.031	-50	0	0
4	17	13	"ctrl-buffer"	"ctrl-buffer"	18310	44520	100	154	157	41	26	138	138	145	87	60	7	0	0	60	61	12	19	52	52	55	18	32	13	5	0	2.000	2.111	2.532	2.610	3.167	23.362	0.035	80	402	100	24	28	1.000	16	8	19	9	12585	4898	0.138	0.333	-50	0	0
4	18	13	"ctrl-buffer"	"ctrl-buffer"	18490	44520	100	150	149	35	23	135	135	141	84	59	3	0	0	55	56	10	17	51	51	52	8	15	28	10	0	3.750	2.800	3.714	3.353	2.852	12.315	0.067	80	368	100	19	19	1.907	15	4	14	5	11929	4498	0.095	0.500	-50	0	0
4	19	13	"ctrl-buffer"	"ctrl-buffer"	18670	44520	100	140	145	38	26	136	136	138	32	23	26	11	0	61	61	11	18	51	51	52	8	15	53	20	0	0.400	0.900	3.400	3.460	3.208	17.910	0.036	80	407	100	14	19	-1.322	4	10	9	10	11585	4899	0.219	1.125	-50	0	0
4	20	13	"ctrl-buffer"	"ctrl-buffer"	18850	44520	100	130	135	39	28	135	135	136	29	21	20	7	0	54	56	14	25	51	51	51	7	13	32	11	0	-1.667	0.000	3.354	3.821	3.287	8.457	0.121	80	420	100	-2	5	Error	-5	3	0	5	10807	4500	-0.034	0.714	-50	0	0
4	21	13	"ctrl-buffer"	"ctrl-buffer"	19030	44520	100	136	144	48	33	135	135	142	72	50	6	1	0	54	57	27	47	52	52	58	65	112	1	1	0	0.500	1.800	3.857	3.816	3.259	3.870	0.223	80	396	100	3	14	-1.000	1	2	9	5	11516	4593	0.028	-0.015	-50	0	0
4	22	13	"ctrl-buffer"	"ctrl-buffer"	19200	44520	100	145	149	29	19	138	138	141	31	21	23	6	0	54	56	8	14	53	53	54	8	14	18	8	0	7.000	3.667	3.000	2.912	3.536	21.639	0.026	80	388	100	8	14	2.807	7	1	11	3	11920	4444	0.258	0.250	-50	0	0
4	23	13	"ctrl-buffer"	"ctrl-buffer"	19380	44520	100	135	136	33	24	137	137	140	44	31	8	0	0	56	56	8	14	53	53	54	12	22	11	0	0	-0.667	-0.333	4.333	3.364	4.136	13.651	0.065	80	420	100	1	2	Error	-2	3	-1	3	10883	4498	-0.091	0.167	-50	0	0
4	24	13	"ctrl-buffer"	"ctrl-buffer"	19560	44520	100	147	150	40	26	138	138	142	36	25	18	6	0	55	57	8	14	55	55	56	10	17	15	3	0	100000.000	6.000	2.500	2.970	4.073	61.620	0.004	80	418	100	9	14	16.610	9	0	12	2	12038	4581	0.222	0.100	-50	0	0
4	1	14	""	"STM1553"	15460	44680	120	283	307	128	41	165	165	168	36	21	88	71	0	2924	3459	2262	65	52	52	53	11	20	100	100	0	0.041	0.042	0.040	0.037	2.028	0.041	0.606	120	660	100	2990	3549	-4.605	118	2872	142	3407	36853	415058	3.861	309.636	0	0	0
4	2	14	""	"STM3783"	15630	44690	110	196	223	99	44	165	165	175	76	43	30	11	0	544	925	1027	111	53	53	63	59	93	98	88	0	0.063	0.067	0.075	0.071	2.289	0.068	0.507	80	503	100	522	930	-3.985	31	491	58	872	17863	73978	0.632	14.610	0	0	0
4	3	14	""	"STM2242"	15820	44690	110	188	209	98	46	167	167	174	74	42	18	12	0	1243	1606	1320	82	53	53	64	60	93	100	100	0	0.018	0.027	0.038	0.030	2.536	0.042	0.427	80	516	100	1211	1595	-5.824	21	1190	42	1553	16756	128504	0.473	25.700	0	0	0
4	4	14	"yfiM"	"STM2653"	16000	44690	130	320	501	546	108	166	166	170	44	25	83	70	0	750	1423	2081	146	53	53	55	21	38	99	99	0	0.221	0.245	0.233	0.208	1.858	0.251	0.912	120	659	100	851	1705	-2.178	154	697	335	1370	60103	170792	7.523	65.143	0	0	0
4	5	14	"oxyS"	"STM4124"	16150	44680	90	220	242	99	40	164	164	171	47	27	57	32	0	309	335	195	58	53	53	67	53	79	96	80	0	0.219	0.277	0.284	0.259	2.097	0.351	0.572	52	334	100	312	360	-2.193	56	256	78	282	12589	17408	1.511	5.057	0	0	0
4	6	14	""	"STM4302"	16370	44680	110	168	194	92	47	162	162	167	39	23	27	16	0	513	1237	1707	137	53	53	72	107	148	91	75	0	0.013	0.027	0.051	0.046	3.393	0.039	0.445	80	530	100	466	1216	-6.261	6	460	32	1184	15486	98988	0.692	10.888	0	0	0
4	7	14	"ssaT"	"STM1421"	16540	44680	110	197	319	256	80	165	165	178	138	77	27	21	0	919	4496	6523	145	52	52	55	20	36	100	98	0	0.037	0.035	0.040	0.050	2.729	0.037	0.905	80	508	100	899	4598	-4.760	32	867	154	4444	25488	359670	1.022	222.050	0	0	0
4	8	14	"nrdI"	"STM2806"	16730	44690	110	994	5555	8945	161	163	163	178	143	80	85	75	0	198	1029	1653	160	51	51	65	240	369	41	28	0	5.653	5.513	5.341	5.232	1.907	5.498	0.885	80	492	100	978	6370	2.499	831	147	5392	978	444423	82283	37.601	4.017	0	0	0
4	9	14	"sipA"	"STM2882"	16890	44690	120	626	1310	1583	120	156	156	161	42	26	95	86	0	3186	7083	9456	133	52	52	64	222	346	98	92	0	0.150	0.164	0.164	0.153	1.713	0.161	0.938	120	573	100	3604	8185	-2.737	470	3134	1154	7031	157258	849902	27.357	31.617	0	0	0
4	10	14	"dctA"	"STM3614"	17070	44690	120	629	741	452	60	150	150	154	43	27	96	93	0	5466	6037	4199	69	51	51	54	18	33	100	100	0	0.088	0.099	0.094	0.094	1.545	0.099	0.935	120	592	100	5894	6577	-3.499	479	5415	591	5986	88931	724484	13.651	332.389	0	0	0
4	11	14	"aroB"	"STM3486"	17260	44700	120	358	2432	4337	178	147	147	148	34	22	94	85	0	107	681	1165	171	49	49	51	10	19	94	87	0	3.638	3.616	3.664	3.414	1.746	3.787	0.952	120	570	100	269	2917	1.863	211	58	2285	632	291835	81770	67.176	63.000	0	0	0
4	12	14	"purN"	"STM2500"	17430	44700	120	905	1637	2009	122	139	139	141	32	22	96	93	0	1487	3104	4100	132	50	50	52	13	25	100	98	0	0.533	0.491	0.495	0.482	1.586	0.482	0.950	120	601	100	2203	4552	-0.908	766	1437	1498	3054	196423	372536	46.750	234.769	0	0	0
4	13	14	"yjgG"	"STM4462"	17600	44680	60	182	199	90	45	138	138	140	32	22	59	37	0	356	606	596	98	58	58	71	29	40	75	59	0	0.148	0.111	0.133	0.178	3.119	0.107	0.487	32	176	100	342	609	-2.760	44	298	61	548	6356	19397	1.844	18.448	0	0	0
4	14	14	""	"STM0437"	17780	44690	120	1021	1058	329	31	140	140	143	33	23	100	100	0	12014	12002	3917	32	52	52	67	72	107	100	100	0	0.074	0.077	0.077	0.076	1.169	0.076	0.958	120	647	100	12843	12868	-3.763	881	11962	918	11950	126943	1440267	27.727	165.764	0	0	0
4	15	14	""	"STM0565"	17980	44690	110	185	198	68	34	141	141	142	34	23	55	31	0	837	1120	960	85	55	55	75	86	114	100	90	0	0.056	0.054	0.058	0.055	2.952	0.052	0.478	80	470	100	826	1122	-4.152	44	782	57	1065	15831	89639	1.647	12.151	0	0	0
4	16	14	"res"	"STM0358"	18140	44700	130	8086	8240	2844	34	141	141	253	957	378	100	100	0	14389	15471	5676	36	54	54	70	78	111	100	100	0	0.554	0.525	0.527	0.528	1.121	0.515	0.969	120	601	100	22280	23516	-0.851	7945	14335	8099	15417	988850	1856555	8.346	197.449	0	0	0
4	17	14	""	"STM2003"	18310	44700	120	212	256	143	55	151	151	865	4166	481	0	0	0	1270	2252	2619	116	54	54	98	222	226	99	97	0	0.050	0.048	0.049	0.042	2.083	22.129	0.003	120	519	100	1277	2303	-4.317	61	1216	105	2198	30693	270210	-0.146	9.703	0	0	0
4	18	14	"nfo"	"STM2203"	18490	44710	140	4527	9431	15690	166	158	158	1008	4122	408	55	22	4	5824	6063	4721	77	55	55	103	213	206	85	85	0	0.757	1.543	0.725	1.257	2.973	4.705	0.263	156	755	100	10138	15281	-0.401	4369	5769	9273	6008	1471172	945851	2.043	27.981	0	0	0
4	19	14	"EMPTY"	"EMPTY"	18670	44700	100	156	171	64	37	142	142	157	151	96	6	0	0	52	54	9	16	51	51	53	14	26	11	1	0	14.000	9.667	7.400	5.428	2.879	24.121	0.073	80	432	100	15	32	3.807	14	1	29	3	13648	4306	0.093	0.071	-75	0	0
4	20	14	"EMPTY"	"EMPTY"	18850	44700	100	134	142	36	25	134	134	138	36	26	17	6	0	51	51	7	13	50	50	50	7	14	16	2	0	0.000	8.000	4.260	4.671	4.013	26.252	0.123	80	464	100	1	9	Error	0	1	8	1	11322	4078	0.111	0.143	-75	0	0
4	21	14	"EMPTY"	"EMPTY"	19030	44700	100	139	143	44	30	133	133	136	30	22	20	3	0	51	52	8	15	50	50	51	7	13	26	7	0	6.000	5.000	3.208	3.013	3.849	22.285	0.040	80	452	100	7	12	2.585	6	1	10	2	11420	4187	0.233	0.143	-75	0	0
4	22	14	"EMPTY"	"EMPTY"	19200	44700	100	136	138	27	19	138	138	144	36	25	6	0	0	54	54	8	14	52	52	53	8	15	21	5	0	-1.000	0.000	2.958	2.409	3.514	15.427	0.063	80	452	100	0	2	Error	-2	2	0	2	11014	4352	-0.167	0.125	-75	0	0
4	23	14	"EMPTY"	"EMPTY"	19380	44700	100	140	149	40	26	140	140	143	35	24	26	6	0	53	53	6	11	52	52	53	8	15	11	1	0	0.000	9.000	5.692	5.397	2.617	25.274	0.041	80	464	100	1	10	Error	0	1	9	1	11911	4246	0.171	0.000	-75	0	0
4	24	14	"EMPTY"	"EMPTY"	19560	44700	100	135	139	27	19	140	140	146	44	30	7	0	0	52	53	7	13	53	53	54	9	16	10	1	0	5.000	100000.000	3.417	3.177	3.094	19.198	0.078	80	496	100	-6	-1	2.322	-5	-1	-1	0	11138	4206	-0.159	-0.111	-75	0	0
5	1	1	"yggG"	"STM3077"	1820	46820	110	1219	1957	2228	113	155	155	158	40	25	100	98	0	1721	2663	3118	117	57	57	62	33	53	100	98	0	0.639	0.691	0.658	0.685	1.543	0.691	0.902	80	520	100	2728	4408	-0.645	1064	1664	1802	2606	156529	213011	44.975	78.818	0	0	0
5	2	1	""	"STM1249"	2000	46820	120	400	595	492	82	155	155	162	51	31	85	73	0	691	1182	1263	106	58	58	75	151	201	84	71	0	0.387	0.391	0.387	0.399	2.236	0.371	0.857	120	507	100	878	1564	-1.369	245	633	440	1124	71363	141848	8.490	7.331	0	0	0
5	3	1	"csgA"	"STM1144"	2200	46820	110	267	437	490	112	157	157	163	49	30	70	53	0	769	1804	2774	153	58	58	80	162	202	83	75	0	0.155	0.160	0.156	0.141	2.367	0.150	0.894	80	439	100	821	2026	-2.692	110	711	280	1746	34945	144336	5.592	10.642	0	0	0
5	4	1	"malT"	"STM3515"	2370	46820	120	3329	3202	825	25	154	154	159	39	24	100	100	0	19947	19612	5020	25	56	56	61	36	59	100	100	0	0.160	0.156	0.157	0.156	1.309	0.154	0.969	120	523	100	23066	22604	-2.647	3175	19891	3048	19556	384228	2353416	78.026	543.083	0	0	0
5	5	1	""	"STM0212"	2550	46830	110	267	317	218	68	161	161	171	51	29	65	51	0	525	816	937	114	57	57	61	23	37	91	82	0	0.226	0.206	0.238	0.246	2.860	0.205	0.854	80	446	100	574	915	-2.142	106	468	156	759	25353	65285	2.863	32.826	0	0	0
5	6	1	"gltX"	"STM2415"	2720	46820	110	1623	3224	3809	118	167	167	176	75	42	100	98	0	452	860	1056	122	57	57	62	25	40	100	97	0	3.686	3.807	3.947	3.797	1.634	3.774	0.874	80	456	100	1851	3860	1.882	1456	395	3057	803	257933	68771	40.640	31.920	0	0	0
5	7	1	""	"STM0055"	2900	46820	130	369	707	711	100	160	160	175	157	89	57	44	0	761	1575	1945	123	57	57	67	56	83	90	80	0	0.297	0.360	0.385	0.401	2.617	0.342	0.844	120	563	100	913	2065	-1.752	209	704	547	1518	84834	189037	3.389	26.929	0	0	0
5	8	1	"acnA"	"STM1712"	3080	46830	120	3213	3180	944	29	163	163	173	160	92	100	99	0	15822	15273	4828	31	58	58	69	60	86	100	100	0	0.193	0.198	0.197	0.203	1.289	0.194	0.949	120	471	100	18814	18232	-2.370	3050	15764	3017	15215	381547	1832717	18.794	253.400	0	0	0
5	9	1	"rfbF"	"STM2092"	3260	46830	120	3211	6094	7901	129	157	157	162	47	29	99	98	0	436	827	1015	122	55	55	58	14	24	98	96	0	8.016	7.690	7.675	7.883	1.695	7.995	0.936	120	458	100	3435	6709	3.003	3054	381	5937	772	731250	99217	126.213	54.929	0	0	0
5	10	1	"osmY"	"STM4561"	3440	46830	120	2064	3517	3700	105	154	154	162	61	37	97	93	0	2399	4598	5012	109	55	55	58	13	22	100	99	0	0.815	0.740	0.761	0.763	1.585	0.731	0.934	120	487	100	4254	7906	-0.295	1910	2344	3363	4543	421994	551785	55.000	349.231	0	0	0
5	11	1	"hflB"	"STM3296"	3630	46830	120	65535	62487	10139	16	158	158	167	59	35	100	100	82	7748	7536	2450	32	57	57	61	15	24	100	100	0	8.500	8.334	8.376	8.688	1.365	8.387	0.897	120	483	100	73068	69808	3.088	65377	7691	62329	7479	7498490	904367	1056.271	498.333	0	0	0
5	12	1	"yheM"	"STM3450"	3800	46830	130	767	1137	1134	99	158	158	161	38	23	99	93	0	612	998	1006	100	53	53	57	16	28	100	99	0	1.089	1.036	0.935	0.963	1.730	1.097	0.860	120	501	100	1168	1924	0.124	609	559	979	945	136425	119796	25.684	58.813	0	0	0
5	13	1	"yifL"	"STM3946"	3970	46830	130	1093	2078	2022	97	158	158	162	39	24	100	100	0	651	1257	1250	99	52	52	55	15	27	100	100	0	1.561	1.593	1.556	1.539	1.700	1.662	0.884	120	520	100	1534	3125	0.642	935	599	1920	1205	249366	150883	49.128	80.133	0	0	0
5	14	1	""	"STM3941"	4150	46830	130	1703	2005	1700	84	162	162	166	40	24	98	95	0	1499	2739	2964	108	53	53	56	17	30	100	100	0	1.066	0.686	0.895	0.831	2.535	0.509	0.434	120	530	100	2987	4529	0.092	1541	1446	1843	2686	240587	328627	45.975	157.824	0	0	0
5	15	1	"hemD"	"STM3937"	4320	46840	120	11829	11839	6292	53	160	160	165	41	24	100	100	0	7693	7918	3915	49	53	53	56	12	21	100	100	0	1.527	1.485	1.437	1.477	1.294	1.536	0.933	120	478	100	19309	19544	0.611	11669	7640	11679	7865	1420712	950219	284.732	655.167	0	0	0
5	16	1	"wecF"	"STM3928"	4510	46840	130	622	793	513	64	160	160	166	49	29	99	97	0	697	972	708	72	54	54	58	35	60	100	99	0	0.719	0.690	0.666	0.667	1.474	0.673	0.817	120	562	100	1105	1551	-0.477	462	643	633	918	95113	116612	12.796	26.114	0	0	0
5	17	1	"wecD"	"STM3924"	4690	46830	130	5689	6189	4178	67	162	162	176	104	59	99	98	0	3085	3770	2657	70	53	53	179	1012	565	83	65	0	1.823	1.621	1.648	1.632	1.513	1.601	0.805	120	606	100	8559	9744	0.866	5527	3032	6027	3717	742722	452406	57.817	3.548	0	0	0
5	18	1	"wecB"	"STM3920"	4870	46840	130	17421	18235	7139	39	159	159	164	55	33	100	100	0	11392	11176	4872	43	53	53	83	649	781	100	98	0	1.522	1.625	1.634	1.701	1.256	1.590	0.956	120	509	100	28601	29199	0.606	17262	11339	18076	11123	2188147	1341178	328.564	17.092	0	0	0
5	19	1	""	"STM4431"	5040	46840	130	221	460	495	107	158	158	161	39	24	60	46	0	454	2834	4447	156	52	52	54	16	29	73	69	0	0.157	0.109	0.133	0.222	4.971	0.094	0.607	120	523	100	465	3084	-2.674	63	402	302	2782	55152	340023	7.667	173.750	0	0	0
5	20	1	""	"STM4435"	5220	46840	130	216	265	151	56	161	161	164	36	21	59	42	0	1183	3456	4700	135	51	51	53	14	26	99	98	0	0.049	0.031	0.038	0.045	2.609	0.029	0.764	120	541	100	1187	3509	-4.363	55	1132	104	3405	31812	414777	2.806	243.071	0	0	0
5	21	1	""	"STM4442"	5410	46850	130	197	241	129	53	155	155	160	36	22	50	37	0	371	1675	2676	159	50	50	57	117	205	60	55	0	0.131	0.053	0.070	0.131	5.004	0.045	0.764	120	540	100	363	1711	-2.934	42	321	86	1625	28908	200946	2.250	13.829	0	0	0
5	22	1	"treC"	"STM4453"	5580	46840	130	172	225	165	73	158	158	165	47	28	30	22	0	155	855	1423	166	52	52	109	546	500	31	22	0	0.136	0.083	0.112	0.235	7.267	0.058	0.380	120	670	100	117	870	-2.879	14	103	67	803	27040	102652	1.277	1.366	0	0	0
5	23	1	""	"STM4467"	5780	46830	100	174	185	61	32	156	156	162	47	29	27	12	0	166	295	317	107	52	52	74	91	122	57	35	0	0.158	0.119	0.330	0.301	4.234	0.098	0.216	80	392	100	132	272	-2.663	18	114	29	243	14821	23578	0.489	2.429	0	0	0
5	24	1	"idnK"	"STM4485"	5940	46840	140	228	292	164	56	156	156	194	770	396	0	0	0	1158	2379	3077	129	50	50	55	41	74	87	83	0	0.065	0.058	0.066	0.089	3.571	0.049	0.329	156	830	100	1180	2465	-3.944	72	1108	136	2329	45476	371063	0.127	56.683	0	0	0
5	1	2	"yjaH"	"STM4171"	1860	46990	120	1945	2999	2931	97	156	156	161	43	26	99	99	0	1582	2412	2304	95	57	57	62	35	56	99	97	0	1.173	1.207	1.176	1.180	1.749	1.295	0.710	120	444	100	3314	5198	0.230	1789	1525	2843	2355	359876	289496	66.000	67.143	0	0	0
5	2	2	"purD"	"STM4175"	2040	47000	180	424	1151	1847	160	158	158	165	52	31	78	69	0	967	3354	6077	181	57	57	70	132	188	78	70	0	0.292	0.301	0.308	0.319	2.273	0.303	0.723	256	666	100	1176	4290	-1.774	266	910	993	3297	294632	858689	18.962	24.879	0	0	0
5	3	2	"livJ"	"STM3567"	2220	46990	120	267	467	537	114	152	152	158	45	28	74	55	0	780	1447	2143	148	55	55	60	63	105	82	74	0	0.159	0.226	0.240	0.268	3.106	0.232	0.884	120	323	100	840	1707	-2.656	115	725	315	1392	56022	173672	6.867	22.016	0	0	0
5	4	2	"yihS"	"STM4021"	2400	46990	120	177	189	55	29	152	152	158	43	27	35	10	0	762	897	708	78	54	54	55	11	20	99	96	0	0.035	0.044	0.057	0.058	3.469	0.044	0.243	120	384	100	733	880	-4.824	25	708	37	843	22665	107679	0.721	76.545	0	0	0
5	5	2	"prlC"	"STM3594"	2580	47000	120	1224	2093	2738	130	156	156	162	42	25	95	90	0	707	1203	1576	131	54	54	56	11	19	97	95	0	1.636	1.686	1.705	1.721	2.470	1.847	0.749	120	397	100	1721	3086	0.710	1068	653	1937	1149	251128	144342	45.976	104.273	0	0	0
5	6	2	"atpB"	"STM3871"	2760	46990	120	2377	6776	11697	172	157	157	166	71	42	97	95	1	363	1033	1768	171	54	54	58	19	32	92	86	0	7.184	6.761	7.092	6.851	2.305	7.028	0.889	120	394	100	2529	7598	2.845	2220	309	6619	979	813159	123907	93.099	51.316	0	0	0
5	7	2	"xseA"	"STM2512"	2930	46990	130	652	1464	1939	132	153	153	167	170	101	74	59	0	366	929	1382	148	55	55	59	30	50	85	79	0	1.605	1.500	1.560	1.633	2.153	1.430	0.887	120	406	100	810	2185	0.682	499	311	1311	874	175639	111503	7.629	29.000	0	0	0
5	8	2	"sprB"	"STM2866"	3120	46990	130	320	409	251	61	157	157	170	171	100	47	26	0	1926	2876	2479	86	55	55	59	30	50	99	99	0	0.087	0.089	0.084	0.079	2.139	0.082	0.383	120	403	100	2034	3073	-3.521	163	1871	252	2821	49136	345134	1.398	93.900	0	0	0
5	9	2	"sinR"	"STM0304"	3290	46990	130	372	490	396	80	158	158	161	43	26	76	67	0	1549	2643	2792	105	53	53	56	14	25	100	100	0	0.143	0.128	0.125	0.123	2.030	0.124	0.809	120	407	100	1710	2922	-2.805	214	1496	332	2590	58769	317167	7.651	184.786	0	0	0
5	10	2	"hilC"	"STM2867"	3480	46990	130	279	563	503	89	153	153	160	61	38	59	50	0	1010	3144	3771	119	52	52	55	12	21	82	79	0	0.132	0.133	0.147	0.205	4.343	0.117	0.746	120	420	100	1084	3502	-2.927	126	958	410	3092	67535	377270	6.607	257.417	0	0	0
5	11	2	"bcfB"	"STM0022"	3660	47000	130	250	370	267	72	154	154	157	38	24	69	51	0	1105	2494	2804	112	52	52	54	11	20	96	94	0	0.091	0.088	0.090	0.097	2.679	0.085	0.748	120	382	100	1149	2658	-3.455	96	1053	216	2442	44346	299241	5.605	221.818	0	0	0
5	12	2	"bcfH"	"STM0028"	3830	47000	130	340	466	327	70	153	153	157	37	23	80	68	0	1535	2425	2541	104	51	51	54	21	38	92	91	0	0.126	0.132	0.139	0.161	3.079	0.118	0.791	120	356	100	1671	2687	-2.988	187	1484	313	2374	55895	290970	8.351	112.905	0	0	0
5	13	2	"orf5"	"PSLT015"	4000	47000	120	311	557	749	134	154	154	159	34	21	77	70	0	1836	5258	8924	169	51	51	52	10	19	100	99	0	0.088	0.077	0.082	0.089	2.347	0.075	0.844	120	366	100	1942	5610	-3.507	157	1785	403	5207	66886	630999	11.706	520.600	0	0	0
5	14	2	"srgC"	"PSLT008"	4180	47000	130	272	659	920	139	159	159	163	35	21	69	58	0	1106	4716	7946	168	52	52	53	8	15	98	97	0	0.107	0.107	0.115	0.128	3.215	0.108	0.890	120	395	100	1167	5164	-3.221	113	1054	500	4664	79031	565974	14.171	582.875	0	0	0
5	15	2	"uvrA"	"STM4254"	4360	47010	130	625	1717	2169	126	160	160	163	37	22	85	80	0	647	1788	2587	144	53	53	55	12	21	94	91	0	0.783	0.897	0.873	0.929	2.149	0.846	0.835	120	387	100	1059	3292	-0.353	465	594	1557	1735	206008	214503	42.000	144.417	0	0	0
5	16	2	""	"STM4260"	4540	47010	120	198	505	1403	277	160	160	187	148	79	27	11	0	1374	3468	4525	130	54	54	268	1311	489	50	37	0	0.029	0.101	0.039	0.051	3.436	0.088	0.107	120	450	100	1358	3759	-5.118	38	1320	345	3414	60649	416197	2.149	2.441	0	0	0
5	17	2	""	"STM4261"	4750	47010	110	238	645	824	127	163	163	192	166	86	37	32	0	680	4249	6967	163	53	53	359	1646	458	37	28	0	0.120	0.115	0.119	0.129	2.456	0.108	0.903	80	360	100	702	4678	-3.064	75	627	482	4196	51625	339957	2.729	2.363	0	0	0
5	18	2	""	"STM4261"	4890	47000	130	398	702	807	114	163	163	168	78	46	70	58	0	1925	4502	6430	142	52	52	102	746	731	69	54	0	0.125	0.121	0.119	0.112	2.646	0.115	0.880	120	397	100	2108	4989	-2.995	235	1873	539	4450	84258	540199	6.846	5.898	0	0	0
5	19	2	"livM"	"STM3562"	5080	47010	120	1653	2805	3019	107	161	161	165	41	24	100	95	0	853	1713	1923	112	52	52	56	27	48	97	94	0	1.863	1.592	1.612	1.665	1.991	1.642	0.838	120	392	100	2293	4305	0.897	1492	801	2644	1661	336655	205515	64.390	61.370	0	0	0
5	20	2	"mviN"	"STM1170"	5260	47000	130	396	673	753	111	162	162	167	51	30	78	65	0	438	871	1208	138	52	52	90	449	498	44	26	0	0.606	0.624	0.658	0.644	2.434	0.608	0.837	120	417	100	620	1330	-0.722	234	386	511	819	80722	104552	9.922	1.739	0	0	0
5	21	2	"citA"	"STM0689"	5440	46990	80	235	253	72	28	162	162	172	65	37	55	26	0	371	585	585	100	52	52	135	603	446	32	9	0	0.229	0.171	0.239	0.292	3.423	0.046	0.396	52	262	100	392	624	-2.128	73	319	91	533	13179	30427	1.246	0.746	0	0	0
5	22	2	"ssaL"	"STM1412"	5610	47040	90	273	357	238	66	170	170	176	50	28	71	50	0	981	2464	4193	170	55	55	154	776	503	51	38	0	0.111	0.078	0.108	0.129	3.112	0.055	0.774	52	326	100	1029	2596	-3.168	103	926	187	2409	18568	128126	3.620	2.977	0	0	0
5	23	2	"ssaP"	"STM1417"	5790	47010	120	349	485	444	91	165	165	230	1010	439	5	2	0	1409	2412	3054	126	54	54	83	148	178	91	89	0	0.136	0.136	0.139	0.140	2.177	0.175	0.049	120	481	100	1539	2678	-2.881	184	1355	320	2358	58167	289447	0.252	15.736	0	0	0
5	24	2	"fusA"	"STM3446"	5970	47030	110	706	4950	9227	186	161	161	226	1038	459	42	35	0	73	130	138	106	51	51	53	10	18	53	50	0	24.773	60.620	32.778	25.310	4.290	76.815	0.740	80	455	100	567	4868	4.631	545	22	4789	79	395981	10437	4.551	7.700	0	0	0
5	1	3	"moeB"	"STM0845"	1880	47170	120	845	1991	2309	115	153	153	157	36	22	73	67	0	1145	2595	3190	122	56	56	57	10	17	81	78	0	0.635	0.724	0.807	0.946	3.433	0.707	0.883	120	458	100	1781	4377	-0.654	692	1089	1838	2539	238894	311458	50.944	253.800	0	0	0
5	2	3	"carA"	"STM0066"	2050	47160	130	3492	6992	8398	120	155	155	159	42	26	98	95	0	997	2342	2744	117	55	55	57	10	17	99	98	0	3.542	2.990	3.116	2.945	1.989	3.207	0.879	120	344	100	4279	9124	1.825	3337	942	6837	2287	839083	281053	162.690	228.500	0	0	0
5	3	3	"prfA"	"STM1776"	2230	47160	130	1950	4851	6677	137	153	153	156	39	25	87	78	0	706	2087	2745	131	55	55	56	12	21	87	77	0	2.760	2.312	2.327	2.422	2.738	2.524	0.870	120	411	100	2448	6730	1.465	1797	651	4698	2032	582137	250456	120.385	169.250	0	0	0
5	4	3	"invC"	"STM2894"	2410	47170	120	325	631	798	126	155	155	158	38	24	73	67	0	1273	2527	2931	115	54	54	56	12	21	98	95	0	0.139	0.192	0.189	0.186	2.430	0.192	0.566	120	399	100	1389	2949	-2.842	170	1219	476	2473	75717	303197	12.447	205.917	0	0	0
5	5	3	"envE"	"STM1242"	2580	47170	120	719	1717	1845	107	158	158	161	37	22	87	81	0	1657	3338	3775	113	55	55	56	11	19	98	95	0	0.350	0.475	0.495	0.507	2.352	0.469	0.883	120	398	100	2163	4842	-1.514	561	1602	1559	3283	205995	400564	42.054	298.364	0	0	0
5	6	3	"eutE"	"STM2463"	2760	47170	120	207	893	2495	279	154	154	158	36	22	57	42	0	389	1529	3207	209	54	54	56	12	21	85	77	0	0.158	0.501	0.259	0.275	4.885	0.721	0.783	120	417	100	388	2214	-2.660	53	335	739	1475	107173	183531	20.417	122.750	0	0	0
5	7	3	"rfaK"	"STM3714"	2940	47170	130	658	2294	3088	134	152	152	156	35	22	87	79	0	878	2627	3496	133	53	53	55	11	20	97	95	0	0.613	0.832	0.762	0.733	2.397	0.872	0.887	120	456	100	1331	4716	-0.705	506	825	2142	2574	275259	315211	61.086	233.818	0	0	0
5	8	3	"ipk"	"STM1779"	3120	47180	130	764	2215	2829	127	153	153	162	81	50	80	72	0	475	1131	1560	137	52	52	54	11	20	90	86	0	1.444	1.911	1.939	1.843	3.005	1.835	0.878	120	444	100	1034	3141	0.531	611	423	2062	1079	265747	135705	25.346	97.909	0	0	0
5	9	3	"nanH"	"STM0928"	3300	47180	120	160	172	63	36	147	147	156	85	54	15	4	0	757	1505	1727	114	49	49	52	12	23	100	100	0	0.018	0.017	0.032	0.031	4.228	0.023	0.326	120	414	100	721	1481	-5.767	13	708	25	1456	20627	180577	0.188	121.083	0	0	0
5	10	3	"pagC"	"STM1246"	3480	47170	130	246	441	372	84	146	146	150	37	24	68	56	0	726	1659	1982	119	51	51	53	15	28	84	79	0	0.148	0.183	0.203	0.278	3.930	0.168	0.816	120	450	100	775	1903	-2.755	100	675	295	1608	52930	199060	7.865	107.067	0	0	0
5	11	3	"leuC"	"STM0111"	3660	47180	130	455	587	373	63	150	150	155	35	22	97	95	0	842	1178	844	71	52	52	54	14	25	100	100	0	0.386	0.388	0.386	0.367	1.684	0.392	0.858	120	425	100	1095	1563	-1.373	305	790	437	1126	70444	141300	12.343	80.286	0	0	0
5	12	3	"fliL"	"STM1975"	3840	47180	120	1275	2260	2602	115	153	153	158	33	20	99	97	0	504	930	1138	122	51	51	53	20	37	97	92	0	2.477	2.397	2.270	2.403	1.877	2.450	0.849	120	355	100	1575	2986	1.308	1122	453	2107	879	271191	111650	63.697	43.850	0	0	0
5	13	3	"yfeK"	"STM2438"	4000	47180	120	208	321	362	112	157	157	162	35	21	61	44	0	540	1201	2292	190	51	51	53	19	35	94	90	0	0.104	0.143	0.156	0.166	3.149	0.143	0.814	120	388	100	540	1314	-3.261	51	489	164	1150	38552	144145	4.543	60.421	0	0	0
5	14	3	""	"STM1012"	4190	47180	120	457	575	464	80	157	157	160	34	21	85	80	0	778	1050	978	93	51	51	52	8	15	100	100	0	0.413	0.418	0.379	0.376	1.949	0.412	0.802	120	411	100	1027	1417	-1.277	300	727	418	999	69040	126028	12.206	124.750	0	0	0
5	15	3	""	"STM1016"	4360	47180	130	190	213	75	35	152	152	156	37	23	50	30	0	1130	1885	1960	103	51	51	53	11	20	100	100	0	0.035	0.033	0.039	0.036	2.786	0.027	0.476	120	403	100	1117	1895	-4.828	38	1079	61	1834	25600	226189	1.541	166.545	0	0	0
5	16	3	"yfbG"	"STM2299"	4540	47190	130	1104	3878	6229	160	154	154	157	38	24	88	85	0	832	2509	4067	162	51	51	53	12	22	93	87	0	1.216	1.515	1.415	1.351	2.805	1.547	0.940	120	446	100	1731	6182	0.283	950	781	3724	2458	465378	301102	97.921	204.667	0	0	0
5	17	3	"orf32"	"STM1380"	4720	47180	120	278	653	750	114	162	162	179	121	67	48	37	0	911	2868	4035	140	52	52	152	935	615	49	37	0	0.135	0.174	0.169	0.174	2.726	0.174	0.907	120	446	100	975	3307	-2.889	116	859	491	2816	78332	344190	3.917	2.905	0	0	0
5	18	3	"ybaK"	"STM0495"	4910	47190	130	437	1314	2248	171	163	163	169	67	39	75	62	0	458	1273	2174	170	52	52	66	133	201	70	59	0	0.675	0.943	0.938	0.875	2.630	1.012	0.909	120	429	100	680	2372	-0.567	274	406	1151	1221	157693	152729	17.090	9.075	0	0	0
5	19	3	"finO"	"PSLT111"	5080	47190	130	672	1381	1698	122	160	160	161	35	21	99	92	0	1541	3009	3554	118	51	51	53	16	30	100	100	0	0.344	0.413	0.372	0.351	1.946	0.411	0.863	120	418	100	2002	4179	-1.541	512	1490	1221	2958	165773	361082	34.857	184.750	0	0	0
5	20	3	"holE"	"STM1876"	5260	47180	120	263	436	431	98	162	162	170	105	61	49	32	0	169	361	429	118	51	51	52	11	21	91	85	0	0.856	0.884	1.000	0.892	2.935	0.837	0.584	120	406	100	219	584	-0.224	101	118	274	310	52282	43319	2.533	28.091	0	0	0
5	21	3	"yebE"	"STM1880"	5420	47180	130	613	1971	3261	165	164	164	178	110	61	77	63	0	924	2718	4508	165	51	51	98	447	456	57	49	0	0.514	0.678	0.750	0.652	2.921	0.657	0.743	120	484	100	1322	4474	-0.959	449	873	1807	2667	236524	326137	16.300	5.861	0	0	0
5	22	3	""	"STM1533"	5600	47190	130	368	714	1010	141	162	162	167	49	29	72	65	0	1314	3346	4428	132	51	51	59	57	96	90	85	0	0.163	0.168	0.157	0.151	2.720	0.166	0.629	120	488	100	1469	3847	-2.616	206	1263	552	3295	85643	401497	11.163	57.667	0	0	0
5	23	3	""	"STM1543"	5790	47190	130	190	222	102	45	161	161	166	44	26	41	26	0	1254	2613	3738	143	51	51	53	12	22	97	95	0	0.024	0.024	0.037	0.039	3.997	0.022	0.602	120	470	100	1232	2623	-5.374	29	1203	61	2562	26656	313550	1.273	213.333	0	0	0
5	24	3	"dpiA"	"STM0626"	5960	47200	130	369	548	492	89	158	158	161	39	24	82	71	0	1391	2370	2786	117	51	51	52	9	17	99	98	0	0.157	0.168	0.162	0.162	1.878	0.161	0.868	120	577	100	1551	2709	-2.667	211	1340	390	2319	65713	284385	9.923	257.556	0	0	0
5	1	4	"ycjF"	"STM1684"	1860	47350	130	1285	2200	2577	117	148	148	151	34	22	100	97	0	1908	3238	3763	116	54	54	56	10	17	100	100	0	0.613	0.644	0.613	0.643	1.887	0.653	0.894	120	596	100	2991	5236	-0.705	1137	1854	2052	3184	263976	388613	60.265	318.200	0	0	0
5	2	4	"yhcQ"	"STM3365"	2050	47350	120	447	659	660	100	150	150	154	38	24	90	84	0	2551	3931	4713	119	54	54	56	17	30	100	99	0	0.119	0.131	0.134	0.133	2.531	0.130	0.881	120	452	100	2794	4386	-3.072	297	2497	509	3877	79133	471699	13.289	227.941	0	0	0
5	3	4	""	"STM3355"	2220	47350	120	233	329	281	85	150	150	153	37	24	64	54	0	1727	4201	6122	145	54	54	55	11	20	100	97	0	0.050	0.043	0.046	0.055	3.024	0.041	0.821	120	449	100	1756	4326	-4.333	83	1673	179	4147	39525	504111	4.757	376.909	0	0	0
5	4	4	""	"STM3378"	2410	47350	120	735	1212	1531	126	155	155	157	37	23	95	91	0	1817	3316	4682	141	54	54	55	12	21	100	99	0	0.329	0.324	0.344	0.340	1.915	0.318	0.933	120	404	100	2343	4319	-1.604	580	1763	1057	3262	145470	397952	28.514	271.750	0	0	0
5	5	4	"yhcN"	"STM3361"	2570	47360	120	225	313	244	77	154	154	157	37	23	70	47	0	501	823	919	111	54	54	56	13	23	98	96	0	0.159	0.207	0.212	0.190	2.796	0.225	0.785	120	373	100	518	928	-2.654	71	447	159	769	37606	98735	4.216	59.000	0	0	0
5	6	4	"smpB"	"STM2688"	2750	47350	120	1157	2701	4200	155	150	150	153	35	22	99	95	0	1037	2401	3709	154	53	53	54	11	20	100	99	0	1.023	1.086	1.132	1.093	1.957	1.121	0.925	120	436	100	1991	4899	0.033	1007	984	2551	2348	324172	288085	72.800	213.364	0	0	0
5	7	4	"yabF"	"STM0085"	2940	47350	120	280	384	290	75	151	151	153	38	24	81	69	0	975	1680	1887	112	52	52	54	10	18	99	99	0	0.140	0.143	0.150	0.151	2.560	0.130	0.422	120	451	100	1052	1861	-2.839	129	923	233	1628	46024	201559	6.079	162.600	0	0	0
5	8	4	"ftsA"	"STM0132"	3120	47350	130	3416	4713	4594	97	149	149	158	85	53	100	100	0	1238	1713	1593	92	52	52	53	10	18	100	100	0	2.755	2.748	2.751	2.796	1.512	2.976	0.903	120	431	100	4453	6225	1.462	3267	1186	4564	1661	565619	205555	53.588	166.000	0	0	0
5	9	4	"aceF"	"STM0153"	3300	47350	130	4252	11387	16881	148	148	148	156	84	53	100	98	3	317	796	1285	161	51	51	53	11	20	99	98	0	15.429	15.086	14.942	14.850	1.597	14.549	0.867	120	426	100	4370	11984	3.948	4104	266	11239	745	1366475	95472	133.702	67.545	0	0	0
5	10	4	"yacE"	"STM0140"	3470	47350	120	1934	3196	3280	102	150	150	153	38	24	100	100	0	1958	2953	3081	104	51	51	53	15	28	100	100	0	0.936	1.050	1.107	1.070	1.559	1.056	0.909	120	433	100	3691	5948	-0.096	1784	1907	3046	2902	383527	354362	80.079	193.333	0	0	0
5	11	4	"asnC"	"STM3876"	3660	47350	130	390	645	680	105	151	151	156	37	23	90	81	0	1202	2432	3388	139	51	51	54	23	42	100	98	0	0.208	0.207	0.202	0.220	1.916	0.198	0.917	120	472	100	1390	2875	-2.268	239	1151	494	2381	77343	291880	13.216	103.391	0	0	0
5	12	4	""	"STM3863"	3840	47350	120	307	519	557	107	155	155	158	34	21	85	71	0	1557	3318	4774	143	52	52	54	26	48	99	95	0	0.101	0.111	0.116	0.124	2.813	0.109	0.885	120	379	100	1657	3630	-3.308	152	1505	364	3266	62338	398154	10.618	125.538	0	0	0
5	13	4	"truA"	"STM2368"	4010	47360	120	1651	3336	4862	145	159	159	160	35	21	100	98	0	808	1500	2157	143	52	52	53	16	30	97	95	0	1.974	2.194	2.254	2.220	1.995	2.332	0.890	120	383	100	2248	4625	0.981	1492	756	3177	1448	400369	180025	90.743	90.438	0	0	0
5	14	4	"yfcE"	"STM2347"	4190	47360	120	2168	4134	5709	138	154	154	160	47	29	99	99	0	895	1672	2150	128	51	51	52	9	17	100	100	0	2.386	2.455	2.465	2.380	1.923	2.746	0.880	120	422	100	2858	5601	1.255	2014	844	3980	1621	496108	200619	84.553	180.000	0	0	0
5	15	4	"nuoM"	"STM2317"	4360	47360	120	4792	8420	9720	115	152	152	158	48	30	100	100	0	1651	2782	3122	112	52	52	53	10	18	100	100	0	2.902	3.029	2.932	3.000	1.566	3.282	0.879	120	401	100	6239	10998	1.537	4640	1599	8268	2730	1010374	333870	172.125	272.900	0	0	0
5	16	4	"menE"	"STM2305"	4530	47370	120	2491	3369	3178	94	154	154	157	37	23	99	99	0	4332	5901	5409	91	51	51	52	9	17	100	100	0	0.546	0.550	0.549	0.536	1.519	0.555	0.917	120	422	100	6618	9065	-0.873	2337	4281	3215	5850	404310	708076	86.811	649.889	0	0	0
5	17	4	""	"STM2289"	4720	47360	120	300	698	1723	246	155	155	159	40	25	78	62	0	1225	2351	3478	147	52	52	54	12	22	95	91	0	0.124	0.236	0.159	0.170	2.630	0.345	0.539	120	449	100	1318	2842	-3.016	145	1173	543	2299	83770	282150	13.475	191.417	0	0	0
5	18	4	"nupC"	"STM2409"	4900	47360	130	910	2123	3582	168	159	159	164	65	39	89	83	0	1033	2718	4747	174	52	52	57	48	84	93	85	0	0.766	0.737	0.726	0.791	1.939	0.746	0.911	120	442	100	1732	4630	-0.385	751	981	1964	2666	254791	326128	30.138	55.438	0	0	0
5	19	4	"ybdN"	"STM0605"	5080	47360	130	248	448	414	92	159	159	162	57	35	58	46	0	801	2133	2868	134	51	51	53	8	15	100	98	0	0.119	0.139	0.146	0.151	2.986	0.120	0.762	120	424	100	839	2371	-3.075	89	750	289	2082	53803	255981	5.018	260.000	0	0	0
5	20	4	"gabP"	"STM2793"	5250	47370	120	257	714	1986	278	161	161	169	105	62	45	33	0	1871	5977	9165	153	51	51	52	10	19	100	100	0	0.053	0.093	0.039	0.054	4.479	0.044	0.049	120	409	100	1916	6479	-4.245	96	1820	553	5926	85729	717221	5.190	592.500	0	0	0
5	21	4	"srlE"	"STM2833"	5430	47370	120	209	227	106	46	160	160	171	109	63	22	7	0	792	1562	1774	113	50	50	54	55	101	90	85	0	0.066	0.044	0.051	0.053	3.889	0.045	0.568	120	414	100	791	1579	-3.921	49	742	67	1512	27252	187463	0.514	27.418	0	0	0
5	22	4	"hypB"	"STM2855"	5600	47370	130	366	543	568	104	157	157	160	46	28	85	73	0	893	1581	2134	134	50	50	53	53	100	88	83	0	0.248	0.252	0.276	0.279	2.671	0.240	0.778	120	451	100	1052	1917	-2.012	209	843	386	1531	65215	189727	8.326	28.830	0	0	0
5	23	4	"yqaA"	"STM2819"	5780	47380	120	916	1465	1977	134	158	158	161	33	20	90	85	0	397	648	780	120	50	50	52	21	40	91	85	0	2.184	2.186	2.120	2.121	2.146	2.498	0.874	120	433	100	1105	1905	1.127	758	347	1307	598	175835	77804	39.515	28.381	0	0	0
5	24	4	"ygaA"	"STM2839"	5960	47380	130	392	1103	1741	157	158	158	161	34	21	84	77	0	393	1464	2837	193	50	50	52	19	36	94	90	0	0.682	0.668	0.675	0.681	2.257	0.601	0.848	120	581	100	577	2359	-0.552	234	343	945	1414	132362	175676	27.706	74.316	0	0	0
5	1	5	""	"STM1791"	1870	47520	130	215	252	158	62	150	150	155	56	36	53	30	0	2834	3659	2896	79	56	56	58	13	22	100	100	0	0.023	0.028	0.025	0.024	2.802	0.025	0.338	120	578	100	2843	3705	-5.417	65	2778	102	3603	30248	439110	1.732	277.000	0	0	0
5	2	5	""	"STM1787"	2030	47530	110	252	268	89	33	148	148	152	37	24	82	66	0	4130	4844	2614	53	55	55	81	243	300	100	100	0	0.026	0.025	0.025	0.022	2.008	0.025	0.597	80	388	100	4179	4909	-5.292	104	4075	120	4789	21429	387489	3.135	19.601	0	0	0
5	3	5	"yciI"	"STM1738"	2220	47530	120	680	940	825	87	146	146	148	39	26	99	95	0	735	977	842	86	53	53	74	222	300	86	70	0	0.783	0.859	0.827	0.818	1.806	0.916	0.805	120	469	100	1216	1718	-0.353	534	682	794	924	112784	117251	20.308	4.068	0	0	0
5	4	5	"yciN"	"STM1715"	2410	47530	120	307	426	469	110	149	149	151	38	25	81	70	0	461	712	1106	155	53	53	54	12	22	95	91	0	0.387	0.420	0.404	0.424	2.707	0.397	0.784	120	412	100	566	936	-1.369	158	408	277	659	51164	85387	7.237	54.833	0	0	0
5	5	5	"kduD"	"STM3017"	2580	47530	120	289	361	243	67	150	150	152	36	23	80	72	0	1952	2319	1977	85	53	53	55	13	23	100	100	0	0.073	0.093	0.081	0.086	2.059	0.082	0.581	120	382	100	2038	2477	-3.772	139	1899	211	2266	43310	278305	5.806	174.154	0	0	0
5	6	5	"ppdB"	"STM2999"	2760	47530	120	267	333	240	72	152	152	152	34	22	75	61	0	1626	2592	3241	125	52	52	53	9	16	100	100	0	0.073	0.071	0.070	0.065	2.554	0.067	0.807	120	419	100	1689	2721	-3.775	115	1574	181	2540	39913	311019	5.324	282.111	0	0	0
5	7	5	"rbn"	"STM4027"	2940	47540	130	753	1264	1613	127	152	152	152	37	24	97	94	0	1085	1937	2739	141	52	52	54	10	18	100	100	0	0.582	0.590	0.581	0.587	1.842	0.567	0.851	120	451	100	1634	2997	-0.781	601	1033	1112	1885	151707	232403	30.054	188.300	0	0	0
5	8	5	""	"STM0870"	3120	47530	120	555	1058	1352	127	153	153	159	48	30	92	86	0	1291	2281	3057	134	54	54	57	18	31	100	99	0	0.325	0.406	0.389	0.374	1.955	0.403	0.810	120	408	100	1639	3132	-1.622	402	1237	905	2227	126910	273709	18.729	123.556	0	0	0
5	9	5	"ybhP"	"STM0813"	3290	47540	120	214	251	123	49	153	153	161	45	27	60	33	0	984	1666	1724	103	54	54	58	19	32	100	97	0	0.066	0.061	0.061	0.070	3.113	0.054	0.598	120	395	100	991	1710	-3.930	61	930	98	1612	30169	199882	2.000	84.632	0	0	0
5	10	5	"ybgR"	"STM0758"	3470	47540	130	211	379	505	133	150	150	152	36	23	58	45	0	756	2395	4637	193	52	52	54	12	22	88	80	0	0.087	0.098	0.099	0.167	4.074	0.092	0.582	120	404	100	765	2572	-3.529	61	704	229	2343	45525	287408	6.306	195.083	0	0	0
5	11	5	"fldA"	"STM0694"	3630	47550	130	642	4115	9855	239	150	150	153	36	23	95	86	0	160	947	2219	234	51	51	53	22	41	76	66	0	4.514	4.425	4.634	4.473	2.677	4.740	0.857	120	407	100	601	4861	2.174	492	109	3965	896	493820	113618	110.056	40.636	0	0	0
5	12	5	"gltJ"	"STM0664"	3810	47540	130	249	647	1105	170	151	151	154	35	22	60	54	0	523	2651	4856	183	52	52	54	24	44	87	78	0	0.208	0.191	0.168	0.209	3.530	0.161	0.507	120	439	100	569	3095	-2.265	98	471	496	2599	77612	318167	14.086	108.208	0	0	0
5	13	5	"yljA"	"STM0944"	4000	47540	140	551	1145	1722	150	154	154	156	38	24	88	85	0	264	592	937	158	52	52	54	16	29	89	85	0	1.873	1.835	1.857	1.900	2.335	2.027	0.710	156	386	100	609	1531	0.905	397	212	991	540	178604	92414	26.026	33.625	0	0	0
5	14	5	"orfB"	"STM0930"	4170	47550	120	463	715	739	103	147	147	150	35	23	95	87	0	478	764	818	107	50	50	51	8	15	99	98	0	0.738	0.796	0.750	0.797	1.985	0.869	0.729	120	370	100	744	1282	-0.438	316	428	568	714	85838	91696	16.143	89.125	0	0	0
5	15	5	""	"STM4317"	4360	47550	120	262	458	543	118	150	150	154	44	28	75	54	0	369	747	1249	167	50	50	52	12	23	98	96	0	0.351	0.442	0.429	0.390	2.584	0.398	0.740	120	414	100	431	1005	-1.510	112	319	308	697	54913	89623	6.909	57.917	0	0	0
5	16	5	"amiB"	"STM4358"	4530	47550	120	1545	2434	2610	107	150	150	155	39	25	99	99	0	1373	2054	2299	111	50	50	51	12	23	100	99	0	1.054	1.140	1.196	1.154	2.024	1.175	0.816	120	374	100	2718	4288	0.076	1395	1323	2284	2004	292106	246449	58.436	166.917	0	0	0
5	17	5	"hflC"	"STM4364"	4710	47550	120	3188	9138	14365	157	151	151	154	38	24	94	93	1	984	2174	3675	169	50	50	51	8	15	91	88	0	3.252	4.231	4.782	4.791	2.346	4.174	0.889	120	404	100	3971	11111	1.701	3037	934	8987	2124	1096576	260844	236.421	265.375	0	0	0
5	18	5	"yjfH"	"STM4369"	4890	47540	130	536	1337	1882	140	153	153	157	55	35	89	84	0	399	978	1446	147	51	51	52	10	19	96	94	0	1.101	1.277	1.340	1.297	2.211	1.472	0.800	120	472	100	731	2111	0.138	383	348	1184	927	160491	117332	21.455	92.600	0	0	0
5	19	5	"kbl"	"STM3709"	5080	47550	130	1986	3217	3800	118	155	155	160	56	35	97	94	0	918	1703	2286	134	51	51	52	10	19	99	99	0	2.112	1.854	1.877	2.035	2.064	1.821	0.779	120	458	100	2698	4714	1.079	1831	867	3062	1652	385993	204338	54.589	165.100	0	0	0
5	20	5	"gpsA"	"STM3700"	5250	47550	120	3307	6091	8879	145	157	157	159	37	23	100	100	0	926	1671	2487	148	50	50	52	10	19	100	99	0	3.596	3.661	3.819	3.723	2.015	4.038	0.778	120	387	100	4026	7555	1.846	3150	876	5934	1621	730978	200523	160.324	161.900	0	0	0
5	21	5	""	"STM3657"	5420	47550	120	235	418	502	120	158	158	159	34	21	69	53	0	368	1057	1743	164	50	50	51	7	13	100	99	0	0.242	0.258	0.259	0.257	2.900	0.230	0.668	120	382	100	395	1267	-2.046	77	318	260	1007	50154	126788	7.618	143.714	0	0	0
5	22	5	"dppA"	"STM3630"	5600	47550	120	359	1303	2363	181	155	155	159	35	22	75	65	0	375	2524	5193	205	50	50	51	7	13	91	84	0	0.628	0.464	0.533	0.665	3.033	0.426	0.832	120	403	100	529	3622	-0.672	204	325	1148	2474	156342	302870	32.686	353.286	0	0	0
5	23	5	"bcsC"	"STM3617"	5780	47560	130	845	3109	4956	159	157	157	161	34	21	85	80	0	1125	3207	5660	176	50	50	52	22	42	85	77	0	0.640	0.935	0.944	1.043	2.689	0.875	0.863	120	409	100	1763	6109	-0.644	688	1075	2952	3157	373087	384833	86.706	143.409	0	0	0
5	24	5	""	"STM3602"	5950	47560	120	356	758	912	120	157	157	159	33	20	72	65	0	1081	2731	3901	142	50	50	53	41	77	86	78	0	0.193	0.224	0.239	0.257	3.088	0.222	0.871	120	478	100	1230	3282	-2.373	199	1031	601	2681	90971	327763	18.152	65.317	0	0	0
5	1	6	"yraL"	"STM3263"	1870	47710	120	639	1000	995	99	152	152	157	41	26	88	85	0	1264	2356	2765	117	58	58	61	27	44	97	95	0	0.404	0.369	0.372	0.373	2.015	0.353	0.926	120	550	100	1693	3146	-1.308	487	1206	848	2298	120039	282743	20.561	85.000	0	0	0
5	2	6	"tdcB"	"STM3244"	2050	47710	120	193	232	133	57	151	151	158	46	29	48	35	0	872	2080	2967	142	56	56	76	226	297	79	62	0	0.051	0.040	0.054	0.063	3.417	0.040	0.743	120	432	100	858	2105	-4.280	42	816	81	2024	27879	249585	1.609	8.867	0	0	0
5	3	6	"yqjH"	"STM3214"	2220	47710	120	4970	8102	8621	106	154	154	154	39	25	100	100	0	957	1491	1469	98	54	54	56	11	19	100	100	0	5.333	5.531	5.402	5.404	1.456	5.872	0.938	120	435	100	5719	9385	2.415	4816	903	7948	1437	972195	178952	203.795	130.455	0	0	0
5	4	6	"icc"	"STM3183"	2400	47710	120	3156	4242	3228	76	157	157	160	37	23	100	100	0	2194	2607	1934	74	56	56	58	12	20	100	100	0	1.403	1.601	1.659	1.610	1.375	1.646	0.932	120	473	100	5137	6636	0.488	2999	2138	4085	2551	508994	312854	110.324	212.417	0	0	0
5	5	6	"hybA"	"STM3149"	2590	47710	130	227	333	306	91	156	156	158	37	23	62	49	0	817	1768	2667	150	55	55	57	12	21	96	91	0	0.093	0.103	0.108	0.118	2.844	0.106	0.896	120	445	100	833	1890	-3.424	71	762	177	1713	39939	212143	4.730	142.583	0	0	0
5	6	6	""	"STM3141"	2760	47710	120	315	454	364	80	155	155	157	43	27	80	70	0	1369	2461	2897	117	53	53	55	9	16	99	99	0	0.122	0.124	0.118	0.122	2.434	0.112	0.782	120	398	100	1476	2707	-3.040	160	1316	299	2408	54509	295355	6.907	267.333	0	0	0
5	7	6	"uup"	"STM1062"	2940	47710	120	2360	5883	10218	173	153	153	157	45	28	96	92	0	1157	2995	5047	168	54	54	55	9	16	100	99	0	2.001	1.948	2.008	1.970	1.544	2.023	0.973	120	403	100	3310	8671	1.001	2207	1103	5730	2941	705986	359449	127.244	326.667	0	0	0
5	8	6	"helD"	"STM1075"	3120	47710	130	2028	2965	3120	105	158	158	163	46	28	100	100	0	3625	5696	5966	104	55	55	58	18	31	100	100	0	0.524	0.498	0.483	0.482	1.373	0.507	0.951	120	426	100	5440	8448	-0.933	1870	3570	2807	5641	355785	683531	60.913	313.222	0	0	0
5	9	6	"hpaD"	"STM1103"	3300	47710	120	215	357	434	121	150	150	158	46	29	59	44	0	878	2754	5154	187	54	54	57	14	24	99	92	0	0.079	0.077	0.078	0.093	3.318	0.080	0.919	120	379	100	889	2907	-3.664	65	824	207	2700	42803	330539	4.326	192.643	0	0	0
5	10	6	"agp"	"STM1117"	3470	47710	130	301	403	292	72	145	145	149	39	26	86	77	0	1276	1994	2351	117	52	52	55	20	36	100	100	0	0.127	0.133	0.135	0.129	1.938	0.120	0.871	120	386	100	1380	2200	-2.972	156	1224	258	1942	48402	239242	6.513	96.950	0	0	0
5	11	6	"ymdC"	"STM1148"	3650	47710	130	339	640	854	133	149	149	153	40	26	74	65	0	829	1913	3163	165	52	52	72	280	388	65	53	0	0.245	0.264	0.251	0.261	1.992	0.267	0.951	120	405	100	967	2352	-2.032	190	777	491	1861	76750	229507	12.175	6.575	0	0	0
5	12	6	"ycfN"	"STM1208"	3830	47720	130	340	871	1564	179	149	149	152	34	22	73	64	0	317	984	2013	204	51	51	52	8	15	86	82	0	0.718	0.774	0.761	0.916	2.586	0.772	0.967	120	415	100	457	1655	-0.478	191	266	722	933	104473	118074	21.147	116.500	0	0	0
5	13	6	"mopA"	"STM4330"	4010	47710	140	32431	33398	22057	66	150	150	156	43	27	99	99	16	598	908	963	106	51	51	52	8	15	94	93	0	59.015	38.796	51.678	48.372	1.656	34.727	0.711	156	350	100	32828	34105	5.883	32281	547	33248	857	5210085	141614	773.070	107.000	0	0	0
5	14	6	"rstA"	"STM1475"	4180	47720	120	7936	9030	5154	57	148	148	152	45	29	100	100	0	2357	2620	1471	56	50	50	52	13	25	100	100	0	3.376	3.456	3.481	3.447	1.178	3.549	0.963	120	344	100	10095	11452	1.755	7788	2307	8882	2570	1083544	314405	197.289	197.538	0	0	0
5	15	6	"speG"	"STM1502"	4370	47720	130	1760	2506	2603	103	145	145	148	35	23	99	99	0	1121	1954	2606	133	49	49	51	15	29	100	99	0	1.507	1.239	1.390	1.364	1.595	1.108	0.526	120	409	100	2687	4266	0.591	1615	1072	2361	1905	300693	234435	67.371	126.867	0	0	0
5	16	6	"smf"	"STM3405"	4550	47720	130	382	1268	4558	359	145	145	149	36	24	90	79	0	839	2438	4005	164	48	48	54	61	112	93	86	0	0.300	0.470	0.257	0.286	2.455	0.941	0.518	120	385	100	1028	3513	-1.739	237	791	1123	2390	152146	292554	31.083	39.082	0	0	0
5	17	6	"rplO"	"STM3421"	4710	47720	130	6759	15053	17898	118	147	147	151	37	24	100	100	3	129	225	228	101	49	49	56	67	119	59	34	0	82.650	84.693	87.821	84.892	1.506	82.823	0.921	120	426	100	6692	15082	6.369	6612	80	14906	176	1806313	26981	402.757	2.522	0	0	0
5	18	6	"yheL"	"STM3449"	4890	47720	120	359	1157	2164	187	153	153	154	33	21	84	75	0	186	523	986	188	49	49	51	9	17	91	80	0	1.504	2.118	1.949	1.983	2.010	2.099	0.869	120	422	100	343	1478	0.588	206	137	1004	474	138848	62808	30.394	52.444	0	0	0
5	19	6	""	"STM3601"	5070	47730	120	345	669	826	123	154	154	157	35	22	83	69	0	1031	2336	3263	139	50	50	52	11	21	100	100	0	0.195	0.225	0.204	0.199	1.888	0.222	0.843	120	398	100	1172	2801	-2.361	191	981	515	2286	80338	280325	14.629	207.636	0	0	0
5	20	6	"yhjK"	"STM3615"	5250	47730	120	662	1247	1616	129	156	156	157	34	21	94	92	0	2004	4354	6256	143	50	50	52	11	21	100	100	0	0.259	0.253	0.253	0.255	1.593	0.255	0.947	120	360	100	2460	5395	-1.949	506	1954	1091	4304	149642	522478	32.059	391.091	0	0	0
5	21	6	"yhjS"	"STM3622"	5430	47720	120	3761	4533	3150	69	159	159	159	32	20	100	100	0	7450	8961	6215	69	50	50	52	9	17	100	100	0	0.487	0.491	0.488	0.489	1.286	0.495	0.949	120	370	100	11002	13285	-1.039	3602	7400	4374	8911	543912	1075260	136.688	989.889	0	0	0
5	22	6	""	"STM3631"	5600	47730	120	768	1031	961	93	160	160	163	42	25	100	98	0	11574	13682	8101	59	50	50	57	93	163	100	100	0	0.053	0.064	0.052	0.055	1.572	0.066	0.443	120	382	100	12132	14503	-4.244	608	11524	871	13632	123751	1641803	20.667	146.505	0	0	0
5	23	6	"yiaF"	"STM3647"	5780	47730	120	1519	3018	4618	153	161	161	172	89	51	91	82	0	620	1183	1823	154	51	51	67	139	207	79	65	0	2.387	2.524	2.445	2.376	1.635	2.576	0.965	120	346	100	1927	3989	1.255	1358	569	2857	1132	362123	141922	31.978	8.029	0	0	0
5	24	6	"glyS"	"STM3655"	5960	47730	120	19210	24219	17084	70	157	157	181	181	100	100	100	4	3776	4948	4047	81	50	50	105	540	514	94	90	0	5.114	4.913	5.207	5.202	1.267	4.793	0.923	120	465	100	22779	28960	2.354	19053	3726	24062	4898	2906232	593811	132.807	8.969	0	0	0
5	1	7	""	"STM3834"	1860	47880	110	1077	1307	672	51	152	152	160	62	38	100	100	0	4250	4953	2571	51	58	58	64	55	85	100	100	0	0.221	0.236	0.226	0.230	1.262	0.228	0.873	80	480	100	5117	6050	-2.180	925	4192	1155	4895	104568	396234	18.500	88.891	0	0	0
5	2	7	"yidC"	"STM3842"	2050	47890	130	4564	6491	6762	104	153	153	162	62	38	100	100	0	562	828	842	101	55	55	61	55	90	90	83	0	8.700	8.199	8.783	8.707	1.749	8.560	0.825	120	478	100	4918	7111	3.121	4411	507	6338	773	778950	99338	102.081	13.945	0	0	0
5	3	7	""	"STM3845"	2210	47890	110	1279	1639	992	60	157	157	169	142	84	100	100	0	3084	3950	2547	64	55	55	79	266	336	100	100	0	0.370	0.380	0.375	0.382	1.261	0.378	0.896	80	394	100	4151	5377	-1.433	1122	3029	1482	3895	131141	316014	10.352	14.553	0	0	0
5	4	7	"phoU"	"STM3853"	2400	47910	120	1417	2667	3407	127	161	161	173	131	75	94	83	0	909	1715	2358	137	58	58	79	245	310	75	64	0	1.476	1.512	1.500	1.600	1.965	1.484	0.880	120	465	100	2107	4163	0.562	1256	851	2506	1657	320027	205759	19.038	6.678	0	0	0
5	5	7	"pstS"	"STM3857"	2580	47890	120	6436	6774	3910	57	158	158	163	42	25	99	99	0	5180	5402	3107	57	56	56	59	15	25	99	99	0	1.225	1.238	1.243	1.237	1.237	1.238	0.950	120	470	100	11402	11962	0.293	6278	5124	6616	5346	812846	648231	157.405	356.200	0	0	0
5	6	7	"atpA"	"STM3867"	2760	47890	120	43808	44005	14964	34	155	155	162	47	29	100	100	11	2801	3109	1564	50	54	54	55	10	18	100	100	0	15.891	14.354	15.914	15.366	1.395	14.049	0.879	120	409	100	46400	46905	3.990	43653	2747	43850	3055	5280632	373091	932.830	305.400	0	0	0
5	7	7	"aceE"	"STM0152"	2930	47890	120	41854	41806	19917	47	152	152	156	42	26	100	100	25	3146	4072	3142	77	54	54	57	35	61	100	99	0	13.487	10.367	12.519	12.237	1.621	9.738	0.798	120	428	100	44794	45672	3.754	41702	3092	41654	4018	5016688	488596	991.667	114.714	0	0	0
5	8	7	""	"STM0159"	3110	47890	120	581	1036	1712	165	150	150	154	36	23	95	93	0	2199	3400	3504	103	53	53	55	12	21	100	100	0	0.201	0.265	0.196	0.209	1.961	0.296	0.350	120	432	100	2577	4233	-2.316	431	2146	886	3347	124305	408059	24.500	278.750	0	0	0
5	9	7	"cueO"	"STM0168"	3290	47890	120	684	984	929	94	149	149	153	35	22	94	90	0	2075	2959	3196	108	51	51	53	10	18	99	98	0	0.264	0.287	0.272	0.287	1.731	0.281	0.935	120	425	100	2559	3743	-1.920	535	2024	835	2908	118031	355131	23.743	290.600	0	0	0
5	10	7	"yadH"	"STM0173"	3470	47890	120	664	1235	1569	127	147	147	153	49	32	95	89	0	1289	2346	3128	133	50	50	126	576	457	72	53	0	0.417	0.474	0.442	0.459	1.729	0.459	0.853	120	451	100	1756	3384	-1.261	517	1239	1088	2296	148142	281554	22.082	3.854	0	0	0
5	11	7	"stiA"	"STM0177"	3660	47880	110	198	352	640	181	148	148	155	54	34	47	32	0	790	1695	2181	128	50	50	135	607	449	55	35	0	0.068	0.124	0.085	0.107	3.753	0.102	0.222	80	406	100	790	1849	-3.888	50	740	204	1645	28149	135595	3.648	2.570	0	0	0
5	12	7	"folK"	"STM0183"	3820	47890	110	827	2241	3834	171	149	149	154	52	33	96	88	0	548	1862	3218	172	50	50	53	35	66	96	90	0	1.361	1.155	1.048	1.143	2.069	1.188	0.811	80	401	100	1176	3904	0.445	678	498	2092	1812	179241	148926	40.135	51.686	0	0	0
5	13	7	""	"STM1585"	4010	47890	120	304	502	586	116	151	151	160	55	34	70	55	0	462	959	1367	142	51	51	53	20	37	90	85	0	0.372	0.387	0.366	0.436	2.467	0.385	0.813	120	390	100	564	1259	-1.426	153	411	351	908	60279	115042	6.218	45.300	0	0	0
5	14	7	"srfA"	"STM1593"	4170	47890	130	1045	2159	3212	148	149	149	157	45	28	98	93	0	633	1350	2154	159	51	51	52	12	23	100	98	0	1.540	1.547	1.645	1.659	1.775	1.539	0.862	120	393	100	1478	3309	0.622	896	582	2010	1299	259126	162050	44.489	108.167	0	0	0
5	15	7	"ydcR"	"STM1598"	4360	47890	130	917	1648	1627	98	151	151	154	38	24	95	92	0	3134	5213	5615	107	51	51	52	13	25	100	100	0	0.248	0.290	0.290	0.294	1.992	0.276	0.897	120	421	100	3849	6659	-2.009	766	3083	1497	5162	197754	625569	39.316	397.000	0	0	0
5	16	7	"ydcN"	"STM1605"	4530	47900	120	365	511	447	87	147	147	152	36	23	89	76	0	703	1203	1403	116	50	50	55	60	109	94	85	0	0.334	0.316	0.325	0.344	2.154	0.303	0.860	120	391	100	871	1517	-1.583	218	653	364	1153	61329	144318	9.972	19.133	0	0	0
5	17	7	""	"STM1613"	4710	47910	110	189	326	337	103	148	148	152	36	23	52	40	0	367	906	1694	186	51	51	58	71	122	70	61	0	0.130	0.208	0.251	0.274	2.715	0.196	0.781	80	385	100	357	1033	-2.946	41	316	178	855	26102	72464	4.833	11.944	0	0	0
5	18	7	""	"STM1620"	4880	47900	130	289	549	637	116	154	154	157	34	21	75	66	0	1229	3071	4837	157	52	52	56	40	71	95	90	0	0.115	0.131	0.132	0.122	2.337	0.124	0.912	120	443	100	1312	3414	-3.124	135	1177	395	3019	65917	368541	11.529	75.375	0	0	0
5	19	7	""	"STM1786"	5070	47900	130	193	233	141	60	157	157	166	107	64	21	9	0	1077	2241	2824	126	52	52	78	298	382	84	68	0	0.035	0.035	0.036	0.033	3.905	0.041	0.334	120	405	100	1061	2265	-4.831	36	1025	76	2189	28003	268955	0.626	7.258	0	0	0
5	20	7	"treA"	"STM1796"	5250	47900	140	733	1176	1269	107	158	158	189	184	97	89	69	0	4509	6926	7369	106	52	52	278	1249	449	91	73	0	0.129	0.148	0.132	0.134	1.604	0.148	0.809	156	390	100	5032	7892	-2.954	575	4457	1018	6874	183453	1080398	5.364	5.323	0	0	0
5	21	7	"fadR"	"STM1805"	5420	47900	130	535	1319	1799	136	155	155	181	150	82	65	56	0	591	1601	2466	154	51	51	246	1195	485	33	20	0	0.704	0.751	0.781	0.923	2.550	0.727	0.912	120	404	100	920	2714	-0.507	380	540	1164	1550	158245	192080	7.587	1.134	0	0	0
5	22	7	"ycgL"	"STM1813"	5610	47900	130	661	1500	2084	138	157	157	161	41	25	96	85	0	382	878	1338	152	50	50	60	101	168	75	64	0	1.518	1.622	1.599	1.751	2.288	1.586	0.830	120	427	100	836	2171	0.602	504	332	1343	828	180043	105362	32.659	8.099	0	0	0
5	23	7	""	"STM1827"	5790	47900	130	288	821	1118	136	161	161	183	171	93	45	38	0	2408	6008	7633	127	51	51	100	392	392	80	73	0	0.054	0.111	0.058	0.073	3.143	0.097	0.501	120	380	100	2484	6617	-4.214	127	2357	660	5957	98512	720971	3.731	15.071	0	0	0
5	24	7	"manZ"	"STM1832"	5940	47890	130	591	877	826	94	159	159	210	271	129	65	45	0	1234	1943	2141	110	51	51	183	794	433	63	38	0	0.365	0.379	0.391	0.384	1.768	0.356	0.915	120	504	100	1615	2610	-1.453	432	1183	718	1892	105278	233193	2.461	2.217	0	0	0
5	1	8	""	"STM2357"	1870	48070	120	1068	1275	1097	86	150	150	155	53	34	97	93	0	2786	3421	3048	89	58	58	64	46	71	98	97	0	0.337	0.335	0.336	0.330	1.565	0.342	0.950	120	556	100	3646	4488	-1.571	918	2728	1125	3363	153033	410522	21.132	72.978	0	0	0
5	2	8	""	"STM2361"	2040	48070	120	415	560	383	68	152	152	155	36	23	97	92	0	2434	3669	3112	84	55	55	58	14	24	100	99	0	0.111	0.113	0.115	0.107	1.940	0.114	0.922	120	443	100	2642	4022	-3.177	263	2379	408	3614	67175	440323	11.250	257.929	0	0	0
5	3	8	"dedA"	"STM2367"	2220	48060	110	2336	2929	2144	73	152	152	172	154	89	100	100	0	1743	2236	1713	76	55	55	78	256	328	100	95	0	1.294	1.273	1.294	1.263	1.310	1.804	0.875	80	426	100	3872	4958	0.372	2184	1688	2777	2181	234354	178878	17.903	8.430	0	0	0
5	4	8	""	"STM2376"	2400	48070	120	258	311	148	47	152	152	162	83	51	61	31	0	2290	2986	2418	80	54	54	62	49	79	99	98	0	0.047	0.054	0.049	0.051	2.067	0.051	0.567	120	451	100	2342	3091	-4.399	106	2236	159	2932	37278	358277	1.795	59.673	0	0	0
5	5	8	"yfcL"	"STM2380"	2580	48100	130	742	1094	1073	98	153	153	157	37	23	96	95	0	638	961	971	101	54	54	57	13	22	100	98	0	1.009	1.037	1.035	0.988	1.599	1.092	0.908	120	459	100	1173	1848	0.012	589	584	941	907	131229	115295	25.324	69.538	0	0	0
5	6	8	"yfcY"	"STM2389"	2760	48070	120	256	322	208	64	153	153	158	37	23	78	60	0	3479	4609	4463	96	54	54	57	35	61	98	98	0	0.030	0.037	0.033	0.030	2.561	0.038	0.764	120	451	100	3528	4724	-5.055	103	3425	169	4555	38680	553052	4.432	130.057	0	0	0
5	7	8	""	"STM2594"	2950	48070	110	269	346	255	73	154	154	156	32	20	78	67	0	1613	2694	2661	98	53	53	57	37	64	100	100	0	0.074	0.073	0.064	0.058	1.888	0.074	0.808	80	395	100	1675	2833	-3.762	115	1560	192	2641	27701	215545	5.938	71.270	0	0	0
5	8	8	""	"STM2598"	3110	48060	110	240	287	148	51	151	151	152	32	21	80	67	0	1587	2101	1968	93	52	52	60	51	85	97	96	0	0.058	0.066	0.067	0.060	2.040	0.078	0.542	80	402	100	1624	2185	-4.108	89	1535	136	2049	22983	168118	4.219	40.020	0	0	0
5	9	8	""	"STM2603"	3300	48070	120	204	280	224	80	151	151	153	33	21	59	40	0	1064	2459	3563	144	51	51	57	48	84	95	89	0	0.052	0.054	0.060	0.060	2.608	0.057	0.857	120	446	100	1066	2537	-4.256	53	1013	129	2408	33582	295051	3.848	50.042	0	0	0
5	10	8	""	"STM2607"	3480	48070	120	194	214	86	40	153	153	156	35	22	55	28	0	1106	1376	1172	85	51	51	53	10	18	100	99	0	0.039	0.046	0.046	0.040	2.913	0.053	0.583	120	420	100	1096	1386	-4.685	41	1055	61	1325	25701	165139	1.657	132.300	0	0	0
5	11	8	""	"STM1028"	3650	48070	120	222	267	143	53	151	151	157	48	30	65	38	0	2037	2991	2770	92	51	51	103	487	472	94	81	0	0.036	0.039	0.040	0.035	2.138	0.043	0.760	120	492	100	2057	3056	-4.806	71	1986	116	2940	31996	358895	2.292	5.930	0	0	0
5	12	8	""	"STM2617"	3840	48060	110	237	276	135	48	155	155	159	54	33	65	35	0	4016	5882	4917	83	52	52	58	46	79	100	100	0	0.021	0.021	0.018	0.018	1.851	0.022	0.740	80	409	100	4046	5951	-5.595	82	3964	121	5830	22116	470538	2.167	126.609	0	0	0
5	13	8	"yrbD"	"STM3311"	4010	48070	120	3248	4416	3589	81	156	156	159	38	23	100	99	0	1968	2653	2133	80	52	52	57	34	59	99	98	0	1.614	1.638	1.662	1.679	1.491	1.696	0.872	120	420	100	5008	6861	0.690	3092	1916	4260	2601	529946	318343	112.026	76.353	0	0	0
5	14	8	"yhbN"	"STM3318"	4190	48070	120	3833	4798	3855	80	156	156	169	201	118	97	95	0	1650	2055	1746	84	51	51	56	53	94	100	98	0	2.300	2.316	2.334	2.319	1.479	2.352	0.892	120	433	100	5276	6646	1.201	3677	1599	4642	2004	575817	246588	23.030	37.717	0	0	0
5	15	8	""	"STM3333"	4370	48070	120	1716	2999	3631	121	155	155	170	211	124	95	91	0	5761	9646	11321	117	51	51	56	55	98	100	100	0	0.273	0.296	0.286	0.277	1.408	0.306	0.953	120	396	100	7271	12439	-1.871	1561	5710	2844	9595	359919	1157524	13.408	174.364	0	0	0
5	16	8	"sspA"	"STM3342"	4540	48070	120	6074	10511	11427	108	154	154	158	38	24	100	100	0	1073	1701	1689	99	52	52	53	10	18	100	100	0	5.798	6.281	6.309	6.105	1.534	6.842	0.921	120	415	100	6941	12006	2.536	5920	1021	10357	1649	1261349	204138	272.447	164.800	0	0	0
5	17	8	"yhcM"	"STM3346"	4730	48080	120	1982	2920	2956	101	156	156	203	695	342	82	61	0	4640	5884	5793	98	53	53	62	133	214	97	96	0	0.398	0.474	0.491	0.469	1.711	0.488	0.964	120	426	100	6413	8595	-1.329	1826	4587	2764	5831	350457	706139	3.909	43.774	0	0	0
5	18	8	""	"STM3356"	4900	48070	120	865	1223	1124	91	152	152	156	34	21	98	95	0	3498	4840	4212	87	52	52	55	24	43	100	100	0	0.207	0.224	0.203	0.199	1.565	0.236	0.899	120	415	100	4159	5859	-2.273	713	3446	1071	4788	146703	580853	31.382	199.375	0	0	0
5	19	8	""	"STM0761"	5080	48080	120	530	665	489	73	152	152	163	107	65	78	69	0	2336	3165	3034	95	52	52	80	297	371	91	87	0	0.165	0.165	0.161	0.159	1.768	0.158	0.882	120	408	100	2662	3626	-2.595	378	2284	513	3113	79755	379765	4.692	10.387	0	0	0
5	20	8	""	"STM0765"	5250	48080	120	358	510	527	103	158	158	190	180	94	56	22	0	5904	8010	5508	68	54	54	269	1219	453	100	96	0	0.034	0.044	0.033	0.032	1.901	0.064	0.534	120	410	100	6050	8308	-4.870	200	5850	352	7956	61224	961165	1.778	6.350	0	0	0
5	21	8	"galM"	"STM0773"	5440	48080	120	4128	4893	3412	69	154	154	180	148	82	100	100	0	5187	6090	4033	66	52	52	238	1175	493	95	90	0	0.774	0.785	0.773	0.773	1.276	0.805	0.966	120	418	100	9109	10777	-0.370	3974	5135	4739	6038	587149	730803	31.845	4.980	0	0	0
5	22	8	"modA"	"STM0781"	5610	48080	120	1363	3202	5485	171	154	154	158	35	22	100	100	0	2378	5042	7967	158	50	50	54	49	90	100	100	0	0.519	0.611	0.555	0.552	1.530	0.670	0.925	120	411	100	3537	8040	-0.945	1209	2328	3048	4992	384224	605077	86.971	101.796	0	0	0
5	23	8	"hutI"	"STM0787"	5790	48080	130	2586	3406	2486	72	157	157	172	144	83	99	99	0	6727	8437	5934	70	51	51	82	346	421	99	99	0	0.364	0.387	0.382	0.379	1.231	0.396	0.971	120	434	100	9105	11635	-1.459	2429	6676	3249	8386	408772	1012435	22.458	24.147	0	0	0
5	24	8	"hutU"	"STM0790"	5960	48080	110	670	792	448	56	157	157	173	137	79	100	96	0	5190	5565	1934	34	51	51	89	342	384	100	100	0	0.100	0.115	0.100	0.105	1.341	0.127	0.835	80	452	100	5652	6149	-3.324	513	5139	635	5514	63376	445193	4.518	16.012	0	0	0
5	1	9	""	"STM0902"	1860	48240	110	189	217	88	40	151	151	153	36	23	55	31	0	6651	8746	6240	71	59	59	68	74	108	100	100	0	0.006	0.008	0.007	0.006	2.271	0.009	0.550	80	459	100	6630	8753	-7.439	38	6592	66	8687	17376	699672	1.778	117.270	0	0	0
5	2	9	""	"STM0906"	2050	48250	120	171	184	75	40	152	152	155	36	23	30	17	0	1176	1707	1751	102	57	57	65	72	110	94	92	0	0.017	0.019	0.028	0.029	3.369	0.027	0.396	120	453	100	1138	1682	-5.880	19	1119	32	1650	22126	204874	0.806	22.806	0	0	0
5	3	9	""	"STM0912"	2220	48240	110	242	280	115	41	149	149	158	79	50	62	25	0	10223	13385	9001	67	56	56	64	54	84	100	100	0	0.009	0.010	0.009	0.009	1.775	0.010	0.733	80	445	100	10260	13460	-6.772	93	10167	131	13329	22431	1070765	1.544	246.685	0	0	0
5	4	9	""	"STM0917"	2410	48250	110	164	170	58	34	148	148	150	32	21	26	15	0	1029	1322	1347	101	55	55	59	29	49	100	100	0	0.016	0.017	0.031	0.030	2.417	0.022	0.208	80	424	100	990	1289	-5.928	16	974	22	1267	13610	105748	0.625	43.552	0	0	0
5	5	9	""	"STM0921"	2580	48240	110	175	195	69	35	146	146	151	33	21	47	27	0	3418	4731	4311	91	55	55	57	10	17	100	100	0	0.009	0.010	0.012	0.011	2.979	0.010	0.352	80	357	100	3392	4725	-6.858	29	3363	49	4676	15633	378501	1.333	467.400	0	0	0
5	6	9	""	"STM0925"	2760	48230	110	201	241	131	54	149	149	154	34	22	61	46	0	664	810	605	74	56	56	57	13	22	100	100	0	0.086	0.122	0.120	0.099	2.540	0.137	0.554	80	411	100	660	846	-3.547	52	608	92	754	19265	64761	2.559	57.923	0	0	0
5	7	9	""	"STM4205"	2940	48240	120	873	1459	1853	127	151	151	155	37	23	95	93	0	3385	6232	8225	131	55	55	60	40	66	99	99	0	0.217	0.212	0.203	0.221	1.647	0.217	0.957	120	522	100	4052	7485	-2.205	722	3330	1308	6177	175124	747824	35.243	154.300	0	0	0
5	8	9	""	"STM4209"	3120	48220	90	212	269	146	54	154	154	156	39	25	65	44	0	615	999	1022	102	56	56	91	160	175	84	69	0	0.104	0.122	0.123	0.107	2.623	0.143	0.859	52	336	100	617	1058	-3.269	58	559	115	943	13963	51931	2.897	5.675	0	0	0
5	9	9	""	"STM4213"	3300	48240	120	772	840	329	39	156	156	158	38	24	99	98	0	11657	12554	5337	42	54	54	76	132	173	99	99	0	0.053	0.055	0.054	0.055	1.356	0.055	0.952	120	466	100	12219	13184	-4.235	616	11603	684	12500	100820	1506459	17.947	94.530	0	0	0
5	10	9	""	"STM4218"	3480	48240	110	174	267	203	76	159	159	160	34	21	41	31	0	933	3338	5039	150	54	54	56	12	21	100	97	0	0.017	0.033	0.030	0.031	3.113	0.032	0.612	80	392	100	894	3392	-5.873	15	879	108	3284	21332	267050	3.147	273.500	0	0	0
5	11	9	"yjbF"	"STM4223"	3660	48240	110	728	1007	804	79	157	157	159	34	21	100	96	0	3048	4818	4458	92	54	54	55	11	20	100	100	0	0.191	0.178	0.174	0.176	1.553	0.174	0.933	80	406	100	3565	5614	-2.391	571	2994	850	4764	80553	385448	24.941	433.000	0	0	0
5	12	9	"yjbN"	"STM4243"	3840	48240	120	1988	2972	2985	100	155	155	159	37	23	100	99	0	1618	2495	2483	99	55	55	64	43	67	100	99	0	1.173	1.155	1.128	1.144	1.418	1.188	0.952	120	469	100	3396	5257	0.230	1833	1563	2817	2440	356589	299381	76.027	56.535	0	0	0
5	13	9	""	"STM1009"	4010	48240	110	2010	2362	929	39	159	159	168	75	44	100	100	0	31217	34053	8953	26	57	57	165	975	590	100	100	0	0.059	0.065	0.061	0.062	1.240	0.066	0.940	80	378	100	33011	36199	-4.073	1851	31160	2203	33996	188978	2724205	29.253	34.757	0	0	0
5	14	9	""	"STM1866"	4180	48240	110	534	742	535	72	158	158	178	221	124	85	36	0	1275	2067	1740	84	55	55	159	958	602	77	32	0	0.308	0.290	0.272	0.281	1.367	0.241	0.787	80	393	100	1596	2596	-1.698	376	1220	584	2012	59378	165398	2.552	1.992	0	0	0
5	15	9	"hisP"	"STM2351"	4370	48250	120	1429	2186	1914	87	155	155	170	207	121	98	95	0	3532	5762	5263	91	52	52	59	57	96	100	100	0	0.366	0.356	0.362	0.347	1.367	0.355	0.945	120	411	100	4754	7741	-1.450	1274	3480	2031	5710	262304	691487	9.739	100.053	0	0	0
5	16	9	"flgL"	"STM1184"	4540	48260	120	9291	9992	5115	51	157	157	161	40	24	99	98	0	7217	7592	3748	49	53	53	56	13	23	99	99	0	1.275	1.305	1.299	1.376	1.368	1.329	0.966	120	405	100	16298	17374	0.350	9134	7164	9835	7539	1199049	911014	245.775	579.692	0	0	0
5	17	9	"nrdA"	"STM2277"	4710	48250	110	48075	48311	7220	14	162	162	496	2499	503	100	100	2	17547	18276	3450	18	54	54	156	823	527	100	100	0	2.739	2.642	2.724	2.653	1.096	2.669	0.981	80	399	100	65406	66371	1.454	47913	17493	48149	18222	3864896	1462082	19.134	22.017	0	0	0
5	18	9	"envF"	"STM1240"	4890	48250	110	274	664	932	140	157	157	473	2426	512	8	0	0	1306	5429	10155	187	53	53	154	801	520	70	38	0	0.093	0.094	0.084	0.077	2.170	0.108	0.126	80	424	100	1370	5883	-3.421	117	1253	507	5376	53151	434287	0.079	6.586	0	0	0
5	19	9	"nrfA"	"STM4277"	5070	48250	110	359	479	265	55	151	151	155	34	21	100	97	0	9905	12754	8030	62	53	53	68	101	148	100	100	0	0.021	0.026	0.023	0.023	1.508	0.026	0.823	80	458	100	10060	13029	-5.566	208	9852	328	12701	38349	1020305	9.529	125.604	0	0	0
5	20	9	"araH"	"STM1931"	5250	48250	100	207	347	566	163	155	155	157	33	21	62	42	0	991	2639	3158	119	53	53	65	94	144	90	78	0	0.055	0.074	0.063	0.074	3.073	0.092	0.347	80	383	100	990	2778	-4.173	52	938	192	2586	27796	211138	5.758	27.383	0	0	0
5	21	9	"yecM"	"STM1908"	5430	48260	120	761	1319	1370	103	157	157	158	33	20	99	97	0	1627	2869	3218	112	52	52	54	11	20	100	100	0	0.383	0.412	0.403	0.395	1.596	0.412	0.934	120	453	100	2179	3979	-1.383	604	1575	1162	2817	158316	344310	35.182	255.909	0	0	0
5	22	9	"yecO"	"STM1905"	5610	48260	120	2124	3923	4756	121	159	159	163	40	24	100	99	0	1259	2500	3227	129	52	52	54	14	25	100	99	0	1.628	1.538	1.610	1.634	1.482	1.511	0.938	120	436	100	3172	6212	0.703	1965	1207	3764	2448	470818	300023	94.000	174.714	0	0	0
5	23	9	""	"STM1669"	5790	48260	120	958	957	239	24	158	158	161	35	21	100	100	0	26778	26479	4298	16	52	52	53	8	15	100	100	0	0.030	0.030	0.030	0.029	1.281	0.030	0.913	120	393	100	27526	27226	-5.062	800	26726	799	26427	114851	3177504	22.743	3303.250	0	0	0
5	24	9	"yicM"	"STM3776"	5960	48250	130	6242	6765	3534	52	157	157	163	42	25	100	100	0	15848	16294	3983	24	53	53	61	88	144	100	100	0	0.385	0.407	0.386	0.394	1.256	0.420	0.764	120	556	100	21880	22849	-1.376	6085	15795	6608	16241	811772	1955306	157.190	184.466	0	0	0
5	1	10	"yafK"	"STM0312"	1880	48400	110	3677	4901	3862	78	154	154	157	39	24	100	100	0	1932	2816	2141	76	60	60	68	71	104	100	100	0	1.882	1.722	1.653	1.654	1.431	1.785	0.941	80	489	100	5395	7503	0.912	3523	1872	4747	2756	392092	225310	121.641	38.704	0	0	0
5	2	10	"proB"	"STM0321"	2050	48410	110	14019	16226	7629	47	154	154	162	67	41	100	100	0	6386	7561	3650	48	58	58	63	30	47	100	100	0	2.191	2.142	2.150	2.149	1.148	2.162	0.954	80	397	100	20193	23575	1.132	13865	6328	16072	7503	1298092	604848	239.761	249.933	0	0	0
5	3	10	""	"STM0327"	2230	48410	110	350	384	190	49	155	155	160	63	39	82	66	0	1563	1670	1122	67	58	58	66	37	56	100	97	0	0.130	0.142	0.131	0.129	1.904	0.135	0.734	80	467	100	1700	1841	-2.948	195	1505	229	1612	30711	133597	3.556	43.351	0	0	0
5	4	10	""	"STM0332"	2410	48410	110	384	475	267	56	150	150	150	34	22	98	92	0	3803	4907	3414	69	56	56	62	33	53	100	100	0	0.062	0.067	0.065	0.060	1.772	0.067	0.856	80	412	100	3981	5176	-4.001	234	3747	325	4851	38022	392588	9.559	146.818	0	0	0
5	5	10	""	"STM1047"	2590	48410	120	413	566	572	101	150	150	153	34	22	94	85	0	3105	4656	4978	106	56	56	59	28	47	100	100	0	0.086	0.090	0.078	0.077	1.815	0.101	0.894	120	492	100	3312	5016	-3.535	263	3049	416	4600	67947	558695	12.147	164.179	0	0	0
5	6	10	"pepN"	"STM1057"	2760	48420	110	6136	6529	2793	42	153	153	155	35	22	100	100	0	5884	6395	2756	43	56	56	57	13	22	100	100	0	1.027	1.006	1.037	1.010	1.237	1.003	0.913	80	444	100	11811	12715	0.038	5983	5828	6376	6339	522303	511577	182.114	487.538	0	0	0
5	7	10	"yeaO"	"STM1277"	2940	48420	110	699	1051	968	92	153	153	160	42	26	100	100	0	890	1222	1199	98	55	55	57	24	42	100	100	0	0.654	0.769	0.769	0.764	1.594	0.743	0.821	80	426	100	1381	2065	-0.613	546	835	898	1167	84082	97784	21.214	48.542	0	0	0
5	8	10	"mipA"	"STM1286"	3120	48410	110	14472	19673	14504	73	157	157	176	197	111	100	100	0	2170	2868	2051	71	55	55	79	135	170	100	100	0	6.768	6.938	6.667	6.859	1.270	7.418	0.897	80	483	100	16430	22329	2.759	14315	2115	19516	2813	1573834	229431	98.970	20.659	0	0	0
5	9	10	"gapA"	"STM1290"	3300	48420	120	26861	30533	17941	58	158	158	173	195	112	100	100	9	893	1192	992	83	54	54	57	14	24	100	99	0	31.827	26.692	29.884	29.250	1.519	24.961	0.824	120	485	100	27542	31513	4.992	26703	839	30375	1138	3664003	143028	155.692	81.071	0	0	0
5	10	10	"topB"	"STM1298"	3480	48410	120	5437	6905	5503	79	158	158	158	31	19	100	100	0	6588	8092	5791	71	54	54	56	11	19	100	100	0	0.808	0.839	0.805	0.778	1.540	0.885	0.918	120	459	100	11813	14785	-0.308	5279	6534	6747	8038	828571	970995	217.645	730.545	0	0	0
5	11	10	"astB"	"STM1306"	3660	48420	120	718	779	378	48	156	156	158	33	20	97	97	0	8063	8386	3762	44	53	53	54	9	16	100	100	0	0.070	0.075	0.069	0.070	1.547	0.074	0.826	120	468	100	8572	8956	-3.833	562	8010	623	8333	93532	1006274	18.818	925.778	0	0	0
5	12	10	"celF"	"STM1316"	3830	48410	110	1242	1386	460	33	157	157	163	46	28	100	100	0	11727	12618	3359	26	53	53	78	202	258	100	100	0	0.093	0.098	0.094	0.096	1.192	0.098	0.931	80	393	100	12759	13794	-3.428	1085	11674	1229	12565	110896	1009465	26.587	62.079	0	0	0
5	13	10	"rfbX"	"STM2088"	4010	48420	120	5028	6167	4442	72	155	155	164	71	43	98	98	0	2984	3606	2745	76	56	56	143	855	597	92	85	0	1.664	1.694	1.692	1.784	1.628	1.716	0.873	120	492	100	7801	9562	0.735	4873	2928	6012	3550	740030	432660	84.549	4.050	0	0	0
5	14	10	"rfbB"	"STM2097"	4190	48410	120	36961	36737	10886	29	154	154	161	70	43	100	100	1	9162	8990	3105	34	54	54	131	878	670	96	94	0	4.041	4.094	4.102	4.367	1.463	4.063	0.969	120	447	100	45915	45519	2.015	36807	9108	36583	8936	4408385	1078847	522.514	10.090	0	0	0
5	15	10	"wcaD"	"STM2112"	4370	48420	120	709	848	473	55	152	152	155	38	24	99	99	0	9740	11547	6016	52	52	52	55	14	25	100	100	0	0.057	0.061	0.055	0.056	1.504	0.061	0.854	120	396	100	10245	12191	-4.120	557	9688	696	11495	101746	1385678	18.237	820.857	0	0	0
5	16	10	"wza"	"STM2118"	4540	48420	110	383	602	758	125	159	159	159	37	23	98	98	0	6046	6947	3657	52	53	53	56	16	28	100	100	0	0.037	0.064	0.037	0.041	1.975	0.073	0.379	80	362	100	6217	7337	-4.742	224	5993	443	6894	48136	555737	11.973	430.688	0	0	0
5	17	10	"yegD"	"STM2125"	4710	48420	110	8848	9733	3145	32	161	161	378	2087	552	100	98	0	6615	7156	2374	33	52	52	135	748	554	100	98	0	1.324	1.347	1.323	1.364	1.230	1.350	0.959	80	424	100	15250	16676	0.405	8687	6563	9572	7104	778609	572483	4.483	9.386	0	0	0
5	18	10	""	"STM2135"	4900	48420	130	1021	1095	412	37	158	158	347	1883	542	3	0	0	14076	15143	6339	41	54	54	130	679	522	99	99	0	0.062	0.062	0.061	0.061	1.322	0.061	0.887	120	543	100	14885	16026	-4.022	863	14022	937	15089	131422	1817207	0.397	22.110	0	0	0
5	19	10	""	"STM4057"	5080	48440	110	486	706	654	92	156	156	157	34	21	97	92	0	1069	1696	1846	108	53	53	61	80	131	97	93	0	0.325	0.335	0.318	0.325	1.854	0.316	0.833	80	434	100	1346	2193	-1.622	330	1016	550	1643	56489	135648	16.147	20.438	0	0	0
5	20	10	""	"STM4066"	5240	48430	110	602	682	321	47	155	155	158	42	26	98	97	0	4684	5802	3404	58	52	52	78	169	216	100	100	0	0.097	0.092	0.091	0.089	1.417	0.087	0.873	80	435	100	5079	6277	-3.373	447	4632	527	5750	54597	464152	12.476	33.870	0	0	0
5	21	10	"ydeZ"	"STM4076"	5430	48440	120	250	789	1250	158	157	157	161	47	29	65	50	0	3255	8004	10943	136	52	52	76	162	213	99	97	0	0.029	0.079	0.032	0.037	3.419	0.093	0.737	120	474	100	3296	8584	-5.106	93	3203	632	7952	94680	960429	13.362	48.938	0	0	0
5	22	10	"glpX"	"STM4085"	5610	48440	110	2501	3464	2275	65	156	156	159	40	25	100	100	0	3398	4399	2615	59	51	51	54	15	27	100	100	0	0.701	0.761	0.744	0.736	1.256	0.780	0.918	80	387	100	5692	7656	-0.513	2345	3347	3308	4348	277128	351913	82.625	289.667	0	0	0
5	23	10	"menA"	"STM4090"	5790	48430	120	1428	2754	3261	118	154	154	158	33	20	100	99	0	1864	3718	4434	119	51	51	52	8	15	100	100	0	0.703	0.709	0.708	0.694	1.732	0.706	0.837	120	416	100	3087	6267	-0.509	1274	1813	2600	3667	330441	446194	78.667	458.250	0	0	0
5	24	10	"metB"	"STM4100"	5970	48430	120	5365	5953	3003	50	152	152	157	41	26	100	100	0	7841	8469	4299	50	51	51	52	9	17	100	100	0	0.669	0.689	0.684	0.667	1.352	0.682	0.924	120	521	100	13003	14219	-0.580	5213	7790	5801	8418	714411	1016233	141.366	935.222	0	0	0
5	1	11	""	"STM2986"	1880	48590	110	950	1418	1230	86	155	155	166	74	44	100	98	0	3395	4762	4489	94	59	59	61	12	19	100	100	0	0.238	0.269	0.263	0.266	1.447	0.260	0.648	80	514	100	4131	5966	-2.069	795	3336	1263	4703	113452	380981	16.919	391.750	0	0	0
5	2	11	"recD"	"STM2993"	2050	48590	120	2795	3145	2005	63	156	156	169	80	47	97	96	0	4210	4887	3283	67	58	58	62	27	43	99	99	0	0.636	0.619	0.629	0.611	1.752	0.602	0.908	120	494	100	6791	7818	-0.654	2639	4152	2989	4829	377446	586480	37.200	178.704	0	0	0
5	3	11	"ygdQ"	"STM3006"	2230	48590	110	2593	3179	2202	69	154	154	158	35	22	100	100	0	3995	4475	3247	72	58	58	63	20	31	100	100	0	0.620	0.685	0.691	0.681	1.298	0.661	0.909	80	420	100	6376	7442	-0.691	2439	3937	3025	4417	254317	358018	86.314	220.600	0	0	0
5	4	11	"araE"	"STM3016"	2410	48590	120	404	510	320	62	152	152	154	33	21	96	90	0	5533	7528	6255	83	57	57	64	32	50	99	99	0	0.046	0.048	0.047	0.046	1.650	0.047	0.881	120	485	100	5728	7829	-4.442	252	5476	358	7471	61229	903412	10.788	233.250	0	0	0
5	5	11	"yohM"	"STM3024"	2580	48590	110	676	729	330	45	154	154	155	32	20	100	100	0	6294	6661	3376	50	55	55	56	10	17	100	100	0	0.084	0.087	0.087	0.084	1.299	0.083	0.876	80	413	100	6761	7181	-3.579	522	6239	575	6606	58288	532919	17.938	660.500	0	0	0
5	6	11	"stdA"	"STM3029"	2760	48590	110	217	239	95	39	153	153	156	36	23	67	47	0	3596	4964	4176	84	54	54	56	13	23	100	100	0	0.018	0.018	0.018	0.018	1.954	0.016	0.509	80	426	100	3606	4996	-5.790	64	3542	86	4910	19150	397130	2.306	377.538	0	0	0
5	7	11	""	"STM2691"	2940	48590	120	250	294	155	52	153	153	158	39	24	79	58	0	2451	2938	1853	63	55	55	57	13	22	100	100	0	0.040	0.049	0.038	0.040	2.165	0.046	0.485	120	522	100	2493	3024	-4.626	97	2396	141	2883	35221	352619	3.487	221.615	0	0	0
5	8	11	""	"STM2698"	3130	48590	110	195	222	93	41	153	153	168	199	118	10	1	0	246	352	296	84	55	55	59	17	28	98	91	0	0.220	0.232	0.242	0.205	3.692	0.183	0.444	80	463	100	233	366	-2.185	42	191	69	297	17765	28185	0.271	17.235	0	0	0
5	9	11	""	"STM2705"	3300	48610	110	201	240	136	56	153	153	155	34	21	57	38	0	1882	2535	1941	76	54	54	58	19	32	100	100	0	0.026	0.035	0.032	0.027	2.651	0.040	0.581	80	368	100	1876	2568	-5.251	48	1828	87	2481	19230	202767	2.500	130.368	0	0	0
5	10	11	"yjfY"	"STM4389"	3470	48590	110	243	282	138	48	154	154	160	67	41	60	31	0	729	930	791	85	53	53	59	52	88	98	98	0	0.132	0.146	0.139	0.120	2.003	0.141	0.491	80	439	100	765	1005	-2.925	89	676	128	877	22546	74399	1.821	16.750	0	0	0
5	11	11	"thrL"	"STM0001"	3650	48590	100	189	208	96	46	152	152	155	37	23	47	25	0	124	161	148	91	52	52	58	55	94	58	22	0	0.514	0.514	0.683	0.679	2.514	0.629	0.603	80	384	100	109	165	-0.960	37	72	56	109	16637	12884	1.432	1.873	-50	0	0
5	12	11	""	"STM0270"	3830	48590	110	416	597	651	109	154	154	157	44	28	92	87	0	2592	4029	3724	92	52	52	67	181	270	100	98	0	0.103	0.111	0.095	0.089	1.782	0.122	0.740	80	460	100	2802	4420	-3.277	262	2540	443	3977	47786	322358	10.000	21.890	0	0	0
5	13	11	""	"STM0538"	4010	48600	110	610	692	238	34	152	152	153	31	20	100	100	0	2568	2808	956	34	53	53	56	10	17	100	100	0	0.182	0.196	0.183	0.188	1.360	0.196	0.864	80	426	100	2973	3295	-2.457	458	2515	540	2755	55332	224648	17.387	275.200	0	0	0
5	14	11	""	"STM0554"	4190	48600	120	330	393	216	54	151	151	153	35	22	99	94	0	1075	1293	971	75	54	54	57	24	42	99	98	0	0.175	0.195	0.185	0.196	1.674	0.196	0.847	120	475	100	1200	1481	-2.512	179	1021	242	1239	47141	155199	6.857	51.500	0	0	0
5	15	11	""	"STM0567"	4370	48600	120	1639	1865	1234	66	151	151	156	42	26	100	98	0	1667	1949	1285	65	54	54	56	14	25	100	100	0	0.923	0.904	0.888	0.887	1.500	0.922	0.908	120	412	100	3101	3609	-0.116	1488	1613	1714	1895	223811	233843	40.690	135.214	0	0	0
5	16	11	""	"STM0575"	4540	48600	120	326	386	180	46	157	157	160	41	25	95	88	0	4789	5693	3859	67	53	53	55	13	23	100	98	0	0.036	0.041	0.038	0.040	2.154	0.040	0.810	120	426	100	4905	5869	-4.809	169	4736	229	5640	46314	683165	5.512	433.692	0	0	0
5	17	11	""	"STM0580"	4720	48600	120	987	1320	1042	78	158	158	193	386	200	88	57	0	1958	2521	2100	83	52	52	68	166	244	99	97	0	0.435	0.471	0.458	0.470	1.480	0.472	0.924	120	461	100	2735	3631	-1.201	829	1906	1162	2469	158359	302552	2.920	14.777	0	0	0
5	18	11	"ybdZ"	"STM0587"	4900	48600	120	1035	1487	1612	108	154	154	158	44	27	98	98	0	303	483	567	117	55	55	59	24	40	99	95	0	3.552	3.114	3.281	3.235	1.463	2.979	0.957	120	503	100	1129	1761	1.829	881	248	1333	428	178446	57999	30.205	17.667	0	0	0
5	19	11	""	"STM2244"	5090	48610	110	244	303	159	52	150	150	152	33	21	87	62	0	732	896	571	63	56	56	60	20	33	100	100	0	0.139	0.182	0.156	0.147	1.861	0.189	0.732	80	414	100	770	993	-2.846	94	676	153	840	24224	71715	4.576	41.800	0	0	0
5	20	11	"yegT"	"STM2142"	5250	48600	110	426	469	204	43	151	151	156	42	26	100	100	0	3767	3862	1028	26	52	52	64	88	137	100	100	0	0.074	0.083	0.072	0.077	1.521	0.081	0.670	80	420	100	3990	4128	-3.756	275	3715	318	3810	37521	308925	7.452	43.159	0	0	0
5	21	11	"yehU"	"STM2159"	5430	48600	110	1109	1341	778	58	151	151	158	51	32	100	100	0	6055	7588	4724	62	50	50	63	139	220	100	100	0	0.160	0.158	0.154	0.155	1.176	0.156	0.956	80	405	100	6963	8728	-2.648	958	6005	1190	7538	107272	607059	23.196	54.137	0	0	0
5	22	11	"yohC"	"STM2169"	5610	48610	120	397	489	293	59	152	152	156	48	30	96	88	0	2686	3301	2404	72	50	50	61	129	211	99	99	0	0.093	0.104	0.105	0.094	1.740	0.105	0.853	120	472	100	2881	3588	-3.427	245	2636	337	3251	58677	396146	6.938	25.116	0	0	0
5	23	11	"yohI"	"STM2174"	5790	48610	120	3798	3844	1476	38	152	152	155	33	21	99	99	0	8083	8145	3253	39	50	50	52	10	19	100	100	0	0.454	0.456	0.456	0.454	1.377	0.450	0.970	120	407	100	11679	11787	-1.140	3646	8033	3692	8095	461295	977415	111.788	809.300	0	0	0
5	24	11	"yfhD"	"STM2567"	5960	48610	120	1804	2122	1283	60	153	153	156	34	21	99	99	0	6064	7039	4258	60	51	51	53	9	16	100	100	0	0.275	0.282	0.279	0.279	1.376	0.283	0.953	120	509	100	7664	8957	-1.865	1651	6013	1969	6988	254586	844637	57.824	776.222	0	0	0
5	1	12	"hupA"	"STM4170"	1870	48780	110	8676	10914	8982	82	157	157	168	79	47	100	100	0	765	913	551	60	58	58	61	13	21	100	100	0	12.050	12.581	12.198	12.057	1.299	14.427	0.909	80	496	100	9226	11612	3.591	8519	707	10757	855	873102	73043	136.025	65.538	0	0	0
5	2	12	"hupA"	"STM4170"	2040	48760	110	5148	8003	8306	103	157	157	179	136	75	100	100	0	309	473	437	92	57	57	60	14	23	100	97	0	19.806	18.861	19.029	18.933	1.445	19.848	0.937	80	417	100	5243	8262	4.308	4991	252	7846	416	640238	37879	57.529	29.500	0	0	0
5	3	12	"hilA"	"STM2876"	2230	48770	120	811	1160	1167	100	156	156	167	114	68	90	80	0	5538	7377	5933	80	56	56	61	22	36	100	99	0	0.119	0.137	0.112	0.115	1.801	0.136	0.641	120	517	100	6137	8325	-3.065	655	5482	1004	7321	139189	885246	8.711	332.545	0	0	0
5	4	12	"hilA"	"STM2876"	2410	48760	110	385	399	119	29	155	155	154	32	20	97	96	0	4381	4495	1050	23	56	56	62	24	38	100	100	0	0.053	0.055	0.053	0.050	1.586	0.057	0.797	80	413	100	4555	4683	-4.233	230	4325	244	4439	31909	359582	7.656	184.708	0	0	0
5	5	12	"hilC"	"STM2867"	2580	48760	110	576	656	306	46	154	154	156	33	21	98	97	0	3501	3856	2188	56	56	56	61	44	72	100	100	0	0.122	0.132	0.131	0.127	1.333	0.129	0.907	80	433	100	3867	4302	-3.029	422	3445	502	3800	52489	308486	15.152	86.250	0	0	0
5	6	12	"hilC"	"STM2867"	2760	48770	120	576	742	684	92	151	151	156	38	24	98	95	0	3354	4170	2967	71	55	55	60	41	68	100	100	0	0.129	0.144	0.126	0.132	1.688	0.140	0.555	120	494	100	3724	4706	-2.956	425	3299	591	4115	89039	500408	15.421	100.244	0	0	0
5	7	12	"hns"	"STM1751"	2930	48770	110	8929	12359	9375	75	156	156	172	140	81	100	100	0	1336	1752	1215	69	55	55	59	39	66	100	100	0	6.849	7.191	7.031	6.908	1.257	7.528	0.959	80	414	100	10054	13900	2.776	8773	1281	12203	1697	988711	140170	87.050	43.410	0	0	0
5	8	12	"hns"	"STM1751"	3110	48770	110	6341	7671	6886	89	154	154	174	142	81	98	98	0	882	1159	963	83	55	55	61	38	62	98	97	0	7.481	6.809	6.714	6.668	1.419	7.193	0.923	80	463	100	7014	8621	2.903	6187	827	7517	1104	613682	92683	52.796	28.895	0	0	0
5	9	12	"hns"	"STM1751"	3310	48760	140	8851	12596	11514	91	154	154	162	62	38	100	100	0	1251	1737	1499	86	55	55	59	19	32	99	99	0	7.272	7.397	7.342	7.391	1.422	7.734	0.953	156	548	100	9893	14124	2.862	8697	1196	12442	1682	1964931	271001	200.548	88.316	0	0	0
5	10	12	"hilD"	"STM2875"	3470	48770	110	1011	1287	654	50	161	161	174	93	53	100	100	0	3002	3420	1551	45	55	55	86	211	245	100	100	0	0.288	0.335	0.322	0.321	1.333	0.345	0.873	80	405	100	3797	4491	-1.794	850	2947	1126	3365	102964	273606	11.968	15.801	0	0	0
[truncated: 920,719 more chars]
