# Supplementary material for: BABAR: an R package to simplify the normalisation of common reference design microarray-based transcriptomic datasets
Source: BMC Bioinformatics. 2010 Feb 3;11:73. doi: 10.1186/1471-2105-11-73 (PMC2829013; doi:10.1186/1471-2105-11-73)
Supplement: Additional file 4 — Dataset 2. The unprocessed microarray data files and the associated .gal file for a non-heterogeneous 'good' dataset describing the transcriptomic changes of virulence genes for wild-type Salmonella and IHF mutants. [file 1471-2105-11-73-S4.ZIP › IHF_A_11A.gpr]

ATF	1.0
29	56    
"Type=GenePix Results 3"
"DateTime=2004/05/27 15:46:34"
"Settings="
"GalFile=\\Fr-netapp1a\hintoncom\Array lists\STPLMar2003.gal"
"PixelSize=10"
"Wavelengths=635	532"
"ImageFiles=\\Fr-netapp1a\hintoncom\Collaborators\Michael Mangan\New Him single transcriptomes\2004 05 27 035211A.tif 2	\\Fr-netapp1a\hintoncom\Collaborators\Michael Mangan\New Him single transcriptomes\2004 05 27 035211A.tif 3"
"NormalizationMethod=None"
"NormalizationFactors=1	1"
"JpegImage=\\Fr-netapp1a\hintoncom\Collaborators\Michael Mangan\New Him single transcriptomes\gpr\2004 05 27 035211A.jpg"
"StdDev=Type 1"
"RatioFormulations=W1/W2 (635/532)"
"FeatureType=Circular"
"Barcode="
"BackgroundSubtraction=LocalFeature"
"ImageOrigin=1720, 15120"
"JpegOrigin=1760, 15340"
"Creator=GenePix Pro 5.0.1.24"
"Scanner=GenePix 4000A [48450]"
"FocusPosition=0"
"Temperature=33.18"
"LinesAveraged=2"
"Comment="
"PMTGain=610	500"
"ScanPower=100	100"
"LaserPower=1.98	1.72"
"Filters=<Empty>	<Empty>"
"ScanRegion=172,1512,1984,3192"
"Supplier="
"Block"	"Column"	"Row"	"Name"	"ID"	"X"	"Y"	"Dia."	"F635 Median"	"F635 Mean"	"F635 SD"	"F635 CV"	"B635"	"B635 Median"	"B635 Mean"	"B635 SD"	"B635 CV"	"% > B635+1SD"	"% > B635+2SD"	"F635 % Sat."	"F532 Median"	"F532 Mean"	"F532 SD"	"F532 CV"	"B532"	"B532 Median"	"B532 Mean"	"B532 SD"	"B532 CV"	"% > B532+1SD"	"% > B532+2SD"	"F532 % Sat."	"Ratio of Medians (635/532)"	"Ratio of Means (635/532)"	"Median of Ratios (635/532)"	"Mean of Ratios (635/532)"	"Ratios SD (635/532)"	"Rgn Ratio (635/532)"	"Rgn R2 (635/532)"	"F Pixels"	"B Pixels"	"Circularity"	"Sum of Medians (635/532)"	"Sum of Means (635/532)"	"Log Ratio (635/532)"	"F635 Median - B635"	"F532 Median - B532"	"F635 Mean - B635"	"F532 Mean - B532"	"F635 Total Intensity"	"F532 Total Intensity"	"SNR 635"	"SNR 532"	"Flags"	"Normalize"	"Autoflag"
1	1	1	"yiiD"	"STM4029"	2050	15660	110	740	1052	770	73	79	79	114	294	257	95	62	0	1722	2512	2037	81	46	46	51	28	54	100	100	0	0.394	0.395	0.398	0.399	1.358	0.349	0.887	80	507	100	2337	3439	-1.342	661	1676	973	2466	84190	200965	3.190	87.893	0	0	0
1	2	1	"yjiY"	"STM4532"	2230	15670	120	203	288	513	178	83	83	169	489	289	5	1	0	1177	1603	1630	101	47	47	57	49	85	95	90	0	0.106	0.132	0.112	0.117	2.351	0.185	0.031	120	512	100	1250	1761	-3.235	120	1130	205	1556	34563	192347	0.243	31.551	0	0	0
1	3	1	"glpG"	"STM3524"	2420	15670	120	523	781	678	86	70	70	99	313	316	67	36	0	1294	2110	2064	97	44	44	48	31	64	100	99	0	0.362	0.344	0.372	0.359	1.833	0.316	0.857	120	505	100	1703	2777	-1.464	453	1250	711	2066	93732	253237	2.179	66.516	0	0	0
1	4	1	"yhjC"	"STM3607"	2600	15660	120	499	586	369	62	67	67	76	120	157	95	79	0	4458	5085	3431	67	43	43	46	18	39	100	100	0	0.098	0.103	0.097	0.104	1.761	0.083	0.634	120	474	100	4847	5561	-3.353	432	4415	519	5042	70291	610253	4.250	279.944	0	0	0
1	5	1	"dacB"	"STM3300"	2770	15660	120	995	1742	1806	103	78	78	86	120	139	95	89	0	3384	7119	7888	110	46	46	49	18	36	100	100	0	0.275	0.235	0.240	0.265	1.766	0.218	0.887	120	473	100	4255	8737	-1.864	917	3338	1664	7073	209038	854299	13.800	392.778	0	0	0
1	6	1	"yqjD"	"STM3229"	2930	15650	110	825	1413	1251	88	79	79	125	298	238	82	63	0	161	207	154	74	45	45	51	38	74	86	60	0	6.431	8.235	8.094	7.848	1.832	9.047	0.830	80	434	100	862	1496	2.685	746	116	1334	162	113032	16533	4.322	4.105	0	0	0
1	7	1	"yfhP"	"STM2544"	3110	15650	120	370	518	499	96	73	73	110	265	240	56	25	0	1303	1812	1613	89	44	44	49	34	69	99	99	0	0.236	0.252	0.238	0.238	1.902	0.249	0.402	120	559	100	1556	2213	-2.084	297	1259	445	1768	62173	217407	1.540	51.853	0	0	0
1	8	1	""	"STM0660"	3300	15660	120	737	948	675	71	73	73	77	24	31	99	97	0	3328	4615	3714	80	45	45	49	14	28	100	100	0	0.202	0.191	0.191	0.196	1.420	0.180	0.936	120	492	100	3947	5445	-2.306	664	3283	875	4570	113754	553859	36.292	326.143	0	0	0
1	9	1	""	"STM0672"	3470	15660	120	384	426	177	41	86	86	94	65	69	99	94	0	3813	4125	1925	46	50	50	62	97	156	100	99	0	0.079	0.083	0.080	0.082	1.349	0.078	0.850	120	473	100	4061	4415	-3.658	298	3763	340	4075	51106	494993	5.108	41.887	0	0	0
1	10	1	"nagB"	"STM0684"	3650	15660	130	6224	6782	3253	47	79	79	85	31	36	100	100	0	4678	5104	2428	47	48	48	52	20	38	100	100	0	1.327	1.326	1.315	1.331	1.256	1.324	0.940	120	549	100	10775	11759	0.408	6145	4630	6703	5056	813887	612523	216.032	252.600	0	0	0
1	11	1	"ybfN"	"STM0688"	3840	15650	120	728	837	509	60	73	73	81	31	38	98	97	0	1289	1484	999	67	46	46	50	17	34	100	100	0	0.527	0.531	0.529	0.535	1.445	0.500	0.859	120	518	100	1898	2202	-0.924	655	1243	764	1438	100458	178094	24.387	84.353	0	0	0
1	12	1	"eutH"	"STM2460"	4010	15650	120	1179	1106	393	35	72	72	76	26	34	100	100	0	9105	8465	2739	32	43	43	48	16	33	100	100	0	0.122	0.123	0.118	0.123	1.275	0.120	0.933	120	481	100	10169	9456	-3.033	1107	9062	1034	8422	132680	1015853	39.615	526.063	0	0	0
1	13	1	"ubiE"	"STM3970"	4180	15650	130	2375	2596	1506	58	66	66	70	24	34	100	100	0	1581	1760	1101	62	42	42	45	18	40	100	100	0	1.500	1.473	1.459	1.502	1.339	1.518	0.890	120	548	100	3848	4248	0.585	2309	1539	2530	1718	311553	211259	105.250	95.278	0	0	0
1	14	1	""	"STM3966"	4370	15660	130	3213	3237	1534	47	68	68	75	30	40	100	100	0	8729	9358	4182	44	44	44	50	29	58	100	100	0	0.362	0.340	0.333	0.334	1.352	0.343	0.875	120	523	100	11830	12483	-1.465	3145	8685	3169	9314	388463	1122910	105.400	320.966	0	0	0
1	15	1	"yigL"	"STM3962"	4540	15650	120	3795	4053	1408	34	73	73	80	28	35	100	100	0	10262	9861	2592	26	46	46	52	18	34	100	100	0	0.364	0.406	0.385	0.394	1.244	0.408	0.929	120	427	100	13938	13795	-1.457	3722	10216	3980	9815	486320	1183335	141.893	544.944	0	0	0
1	16	1	"recQ"	"STM3958"	4710	15650	160	1757	1925	1070	55	71	71	78	30	38	100	99	0	3357	3872	2560	66	44	44	47	12	25	100	100	0	0.509	0.484	0.485	0.535	1.602	0.445	0.922	208	753	100	4999	5682	-0.975	1686	3313	1854	3828	400497	805477	61.567	318.750	0	0	0
1	17	1	"yigG"	"STM3954"	4900	15640	130	702	1000	934	93	69	69	75	33	44	99	95	0	312	708	874	123	43	43	44	7	15	100	100	0	2.353	1.400	1.921	1.925	2.111	1.183	0.735	120	485	100	902	1596	1.235	633	269	931	665	120011	84962	28.030	94.857	0	0	0
1	18	1	"yigB"	"STM3950"	5070	15640	140	3025	3151	1370	43	68	68	107	595	556	99	93	0	4384	4637	2181	47	43	43	55	147	267	100	100	0	0.681	0.671	0.683	0.684	1.337	0.653	0.941	156	601	100	7298	7677	-0.554	2957	4341	3083	4594	491600	723435	5.116	31.170	0	0	0
1	19	1	"sgaB"	"STM4384"	5250	15640	130	119	255	350	137	67	67	110	621	564	7	2	0	106	260	368	141	43	43	58	160	275	31	20	0	0.825	0.866	0.859	0.840	2.263	3.098	0.601	120	558	100	115	405	-0.277	52	63	188	217	30553	31252	0.233	1.263	0	0	0
1	20	1	"cycA"	"STM4398"	5420	15640	130	9505	9390	2468	26	67	67	89	277	311	100	100	0	7548	7454	2000	26	43	43	56	102	182	100	100	0	1.258	1.258	1.254	1.261	1.134	1.275	0.964	120	650	100	16943	16734	0.331	9438	7505	9323	7411	1126758	894506	33.578	72.529	0	0	0
1	21	1	"ytfM"	"STM4409"	5600	15640	120	1330	1397	988	70	63	63	71	65	91	95	91	0	3858	4376	3721	85	42	42	49	57	116	100	97	0	0.332	0.308	0.334	0.353	1.526	0.277	0.902	120	553	100	5083	5668	-1.591	1267	3816	1334	4334	167597	525070	20.400	75.912	0	0	0
1	22	1	""	"STM4418"	5790	15640	130	404	470	251	53	62	62	76	145	190	87	66	0	1410	1646	1082	65	41	41	47	47	100	100	100	0	0.250	0.254	0.259	0.263	1.736	0.232	0.597	120	586	100	1711	2013	-2.001	342	1369	408	1605	56459	197520	2.717	34.021	0	0	0
1	23	1	""	"STM4422"	5960	15640	130	105	127	76	59	62	62	70	125	178	16	3	0	76	99	63	63	41	41	44	38	86	44	23	0	1.229	1.121	0.938	1.058	2.311	6.038	0.206	120	603	100	78	123	0.297	43	35	65	58	15190	11835	0.456	1.447	0	0	0
1	24	1	"srfJ"	"STM4426"	6130	15630	140	1461	1655	1185	71	61	61	65	61	93	99	99	0	2297	2826	1667	58	40	40	41	6	14	100	100	0	0.620	0.572	0.578	0.505	2.803	0.478	0.329	156	863	100	3657	4380	-0.689	1400	2257	1594	2786	258187	440832	26.066	464.167	0	0	0
1	1	2	"yaiC"	"STM0385"	2030	15840	130	372	3506	8852	252	91	91	1933	7029	363	11	9	0	1228	3379	4946	146	50	50	135	271	200	85	71	0	0.239	1.026	0.236	0.274	2.930	3.070	0.394	120	545	100	1459	6744	-2.068	281	1178	3415	3329	420681	405438	0.224	11.970	0	0	0
1	2	2	"mopB"	"STM4329"	2190	15830	150	365	933	1781	190	81	81	524	1664	317	12	4	0	82	144	193	134	48	48	98	194	197	12	5	0	8.353	8.875	8.143	8.324	1.920	6.334	0.906	156	454	100	318	948	3.062	284	34	852	96	145474	22516	0.246	0.237	0	0	0
1	3	2	"phoP"	"STM1231"	2400	15840	120	862	2742	3951	144	72	72	229	663	289	54	39	0	219	741	1049	141	46	46	64	74	115	65	52	0	4.566	3.842	4.196	4.321	2.003	4.101	0.845	120	431	100	963	3365	2.191	790	173	2670	695	329056	88908	3.790	9.149	0	0	0
1	4	2	"otsA"	"STM1928"	2580	15830	120	2433	2972	2429	81	76	76	92	144	156	97	95	0	2904	3634	2890	79	47	47	56	35	62	100	99	0	0.825	0.807	0.797	0.767	1.753	0.813	0.843	120	347	100	5214	6483	-0.278	2357	2857	2896	3587	356674	436021	20.000	102.229	0	0	0
1	5	2	"thiF"	"STM4162"	2750	15830	120	168	210	163	77	76	76	93	146	156	25	11	0	873	1570	2265	144	49	49	57	33	57	96	91	0	0.112	0.088	0.094	0.101	3.011	0.064	0.281	120	342	100	916	1655	-3.163	92	824	134	1521	25239	188435	0.801	45.848	0	0	0
1	6	2	"hemE"	"STM4167"	2930	15830	120	643	1116	1394	124	72	72	101	235	232	76	60	0	1873	3231	4290	132	46	46	50	29	58	99	98	0	0.313	0.328	0.319	0.304	1.975	0.316	0.933	120	412	100	2398	4229	-1.678	571	1827	1044	3185	133919	387732	4.319	109.690	0	0	0
1	7	2	"bfr"	"STM3443"	3110	15830	120	709	1295	1537	118	75	75	85	48	56	78	73	0	173	301	320	106	46	46	48	10	20	80	75	0	4.992	4.784	4.659	4.343	2.346	5.240	0.846	120	387	100	761	1475	2.320	634	127	1220	255	155382	36178	25.208	25.300	0	0	0
1	8	2	"stfA"	"STM0195"	3280	15830	130	220	359	319	88	86	86	95	64	67	66	50	0	1160	2678	3315	123	50	50	54	16	29	95	93	0	0.121	0.104	0.119	0.138	2.970	0.087	0.566	120	353	100	1244	2901	-3.050	134	1110	273	2628	43077	321304	4.125	164.000	0	0	0
1	9	2	"hemL"	"STM0202"	3450	15820	110	1162	1609	1493	92	85	85	108	128	118	90	76	0	1066	1467	1403	95	51	51	72	126	175	95	77	0	1.061	1.076	1.067	1.073	1.486	1.083	0.870	80	349	100	2092	2940	0.086	1077	1015	1524	1416	128749	117343	11.727	11.071	0	0	0
1	10	2	"eutD"	"STM2466"	3630	15810	130	87	107	54	50	80	80	100	109	109	8	0	0	213	680	866	127	51	51	69	115	166	53	46	0	0.043	0.043	0.089	0.166	6.874	0.042	0.262	120	425	100	169	656	-4.532	7	162	27	629	12793	81541	0.064	5.313	0	0	0
1	11	2	"crr"	"STM2433"	3820	15830	120	1639	7092	8957	126	85	85	89	30	33	91	79	0	203	1002	1215	121	52	52	67	101	150	53	46	0	10.291	7.376	7.392	8.421	2.922	7.734	0.899	120	440	100	1705	7957	3.363	1554	151	7007	950	851043	120210	233.433	9.257	0	0	0
1	12	2	"prpD"	"STM0370"	4000	15810	110	81	95	44	46	73	73	81	42	51	18	8	0	172	444	800	180	46	46	66	111	168	53	41	0	0.063	0.055	0.092	0.091	3.723	0.043	0.447	80	422	100	134	420	-3.977	8	126	22	398	7583	35492	0.333	3.405	0	0	0
1	13	2	"spaQ"	"STM2889"	4180	15820	120	152	248	356	143	68	68	70	18	25	70	61	0	286	637	714	112	43	43	46	22	47	86	80	0	0.346	0.303	0.231	0.243	2.811	0.322	0.417	120	401	100	327	774	-1.532	84	243	180	594	29754	76422	9.889	26.864	0	0	0
1	14	2	"yfeJ"	"STM2437"	4350	15820	130	251	305	178	58	75	75	82	39	47	94	85	0	1544	2094	1859	88	47	47	60	113	188	98	94	0	0.118	0.112	0.116	0.121	1.871	0.115	0.581	120	385	100	1673	2277	-3.088	176	1497	230	2047	36582	251246	5.718	18.000	0	0	0
1	15	2	"fabH"	"STM1193"	4530	15830	130	1436	2454	2398	97	83	83	89	33	37	99	97	0	2139	3703	3848	103	51	51	61	40	65	100	100	0	0.648	0.649	0.640	0.644	1.524	0.624	0.911	120	296	100	3441	6023	-0.626	1353	2088	2371	3652	294453	444300	71.667	91.050	0	0	0
1	16	2	"flgN"	"STM1171"	4700	15820	150	491	819	976	119	76	76	111	132	118	75	64	0	253	449	575	128	46	46	69	95	137	67	51	0	2.005	1.844	1.996	2.010	2.131	1.837	0.757	156	351	100	622	1146	1.003	415	207	743	403	127698	70110	5.364	4.000	0	0	0
1	17	2	"phsC"	"STM2063"	4890	15820	120	317	623	786	126	67	67	85	104	122	68	55	0	642	1487	2034	136	43	43	50	40	80	94	85	0	0.417	0.385	0.417	0.429	2.142	0.373	0.873	120	334	100	849	2000	-1.261	250	599	556	1444	74734	178413	5.173	35.925	0	0	0
1	18	2	"pefB"	"PSLT019"	5050	15810	120	71	85	47	55	72	72	77	28	36	20	10	0	136	617	1835	297	45	45	61	135	221	41	28	0	-0.011	0.023	0.063	0.095	5.301	0.018	0.551	120	324	100	90	585	Error	-1	91	13	572	10198	74079	0.286	4.119	0	0	0
1	19	2	""	"PSLT046"	5240	15820	120	3195	5130	4971	96	77	77	136	726	533	82	69	0	1764	2979	3123	104	46	46	79	222	281	91	81	0	1.815	1.723	1.764	1.798	1.921	1.748	0.857	120	406	100	4836	7986	0.860	3118	1718	5053	2933	615587	357482	6.879	13.063	0	0	0
1	20	2	"rlgA"	"PSLT045"	5390	15840	50	286	304	148	48	73	73	81	41	50	91	83	0	285	298	184	61	47	47	55	31	56	100	91	0	0.895	0.920	0.905	0.966	1.346	0.860	0.875	12	93	100	451	482	-0.160	213	238	231	251	3646	3576	5.439	7.839	0	0	0
1	21	2	"udp"	"STM3968"	5560	15810	80	110	239	397	166	64	64	68	21	30	59	51	0	67	94	112	119	43	43	45	12	26	59	50	0	1.917	3.431	2.307	2.550	2.366	4.382	0.760	52	305	100	70	226	0.939	46	24	175	51	12428	4906	8.143	4.083	0	0	0
1	22	2	"hns"	"STM1751"	5750	15810	120	242	585	1421	242	63	63	75	149	198	57	35	0	55	77	102	132	42	42	46	43	93	20	9	0	13.769	14.914	13.000	13.204	2.545	14.228	0.955	120	416	100	192	557	3.783	179	13	522	35	70241	9289	3.423	0.721	0	0	0
1	23	2	"prgI"	"STM2873"	5920	15830	70	104	104	26	25	63	63	68	30	44	59	18	0	81	82	16	19	42	42	47	29	61	71	12	0	1.051	1.025	0.955	0.936	1.793	1.505	0.482	32	212	100	80	81	0.072	41	39	41	40	3339	2620	1.200	1.207	0	0	0
1	24	2	"prfC"	"STM4560"	6120	15810	100	67	71	21	29	61	61	64	19	29	22	11	0	47	57	22	38	41	41	42	8	19	40	32	0	1.000	0.625	1.000	1.003	2.987	0.811	0.487	80	396	100	12	26	0.000	6	6	10	16	5682	4589	0.368	1.875	-50	0	0
1	1	3	"iclR"	"STM4187"	2040	16010	120	387	491	421	85	83	83	855	3600	421	0	0	0	1531	2545	2592	101	49	49	109	218	200	81	75	0	0.205	0.163	0.174	0.180	1.926	0.366	0.059	120	523	100	1786	2904	-2.285	304	1482	408	2496	58881	305439	-0.101	11.174	0	0	0
1	2	3	"hisQ"	"STM2353"	2220	16010	120	188	544	825	151	76	76	469	1701	362	6	2	0	312	1463	2750	187	47	47	90	201	223	53	45	0	0.423	0.331	0.424	0.502	3.220	0.576	0.154	120	401	100	377	1884	-1.242	112	265	468	1416	65276	175551	0.044	6.831	0	0	0
1	3	3	"rpsP"	"STM2676"	2380	16010	110	170	331	453	136	67	67	135	448	331	12	5	0	94	175	227	129	45	45	54	51	94	48	27	0	2.102	2.031	2.253	2.170	2.108	2.156	0.788	80	398	100	152	394	1.072	103	49	264	130	26441	14009	0.438	2.373	0	0	0
1	4	3	"ilvH"	"STM0117"	2590	16010	140	139	381	1627	427	73	73	86	57	66	51	41	0	134	394	534	135	47	47	55	54	98	54	48	0	0.759	0.888	0.657	0.857	3.125	8.026	0.221	156	476	100	153	655	-0.399	66	87	308	347	59370	61391	5.175	6.278	0	0	0
1	5	3	"putP"	"STM1125"	2750	16010	130	384	1284	1980	154	73	73	86	50	58	79	66	0	250	858	1250	145	47	47	53	27	50	82	70	0	1.532	1.493	1.496	1.438	2.105	1.380	0.895	120	378	100	514	2022	0.615	311	203	1211	811	154110	103012	23.960	29.815	0	0	0
1	6	3	"hfq"	"STM4361"	2920	16000	120	226	798	1188	148	71	71	82	45	54	63	55	0	72	150	173	115	46	46	50	18	36	53	45	0	5.962	6.990	5.624	5.200	2.386	7.820	0.766	120	416	100	181	831	2.576	155	26	727	104	95772	17996	15.911	5.556	0	0	0
1	7	3	"cbiK"	"STM2025"	3110	16010	130	612	1154	1377	119	84	84	92	50	54	87	81	0	777	1630	2177	133	49	49	52	19	36	96	94	0	0.725	0.677	0.698	0.716	1.805	0.632	0.917	120	375	100	1256	2651	-0.463	528	728	1070	1581	138486	195592	21.240	83.053	0	0	0
1	8	3	"cboQ"	"STM2021"	3280	16010	170	471	997	1149	115	84	84	91	55	60	89	70	0	1266	2734	3435	125	50	50	61	61	100	96	87	0	0.318	0.340	0.350	0.357	1.824	0.319	0.913	208	528	100	1603	3597	-1.652	387	1216	913	2684	207325	568581	16.473	43.820	0	0	0
1	9	3	"umuD"	"STM1998"	3440	15990	100	89	100	37	37	74	74	89	94	105	5	0	0	218	365	433	118	48	48	67	85	126	60	50	0	0.088	0.082	0.104	0.123	3.050	0.105	0.490	80	317	100	185	343	-3.503	15	170	26	317	7989	29232	0.117	3.506	0	0	0
1	10	3	"uhpB"	"STM3789"	3630	16000	140	201	217	113	52	81	81	95	95	100	57	28	0	1380	1676	1333	79	50	50	72	103	143	90	83	0	0.090	0.084	0.085	0.092	2.096	0.077	0.753	156	478	100	1450	1762	-3.470	120	1330	136	1626	33929	261439	1.284	15.573	0	0	0
1	11	3	"trpC"	"STM1725"	3810	16000	130	151	331	353	106	76	76	83	33	39	63	54	0	631	2071	2999	144	48	48	64	82	128	75	65	0	0.129	0.126	0.154	0.184	2.962	0.110	0.886	120	484	100	658	2278	-2.959	75	583	255	2023	39704	248566	7.515	24.476	0	0	0
1	12	3	"rpoN"	"STM3320"	4010	16020	90	127	229	282	123	72	72	85	58	68	48	25	0	99	207	247	119	45	45	69	116	168	30	21	0	1.019	0.969	0.894	0.881	2.683	1.130	0.856	52	320	100	109	319	0.026	55	54	157	162	11898	10785	2.483	1.190	0	0	0
1	13	3	"phnW"	"STM0431"	4170	16000	120	107	186	235	126	77	77	109	296	271	9	5	0	283	884	1424	161	46	46	91	550	604	32	22	0	0.127	0.130	0.130	0.132	3.458	0.095	0.315	120	448	100	267	947	-2.982	30	237	109	838	22341	106137	0.260	1.442	0	0	0
1	14	3	""	"STM4141"	4350	15990	110	116	177	199	112	76	76	114	318	278	7	2	0	167	347	488	140	47	47	119	610	512	13	6	0	0.333	0.337	0.379	0.340	3.149	0.368	0.847	80	388	100	160	401	-1.585	40	120	101	300	14145	27771	0.198	0.374	0	0	0
1	15	3	""	"STM0346"	4520	15990	120	87	98	42	42	71	71	81	52	64	18	7	0	420	984	1499	152	46	46	90	190	211	72	49	0	0.043	0.029	0.038	0.041	4.189	0.024	0.347	120	359	100	390	965	-4.547	16	374	27	938	11730	118025	0.327	4.705	0	0	0
1	16	3	""	"STM1042"	4680	15990	120	85	205	327	159	75	75	124	159	128	17	11	0	75	393	754	191	48	48	124	306	246	22	15	0	0.370	0.377	0.409	0.523	4.014	0.365	0.580	120	400	100	37	475	-1.433	10	27	130	345	24559	47203	0.509	0.879	0	0	0
1	17	3	"sirC"	"STM1774"	4890	15990	130	101	138	107	77	81	81	123	148	120	13	3	0	190	450	651	144	48	48	84	136	161	51	37	0	0.141	0.142	0.196	0.290	4.455	0.143	0.412	120	379	100	162	459	-2.828	20	142	57	402	16617	54031	0.101	2.691	0	0	0
1	18	3	"orf70"	"STM1388"	5070	15990	140	221	452	569	125	86	86	93	73	78	66	46	0	492	1235	1857	150	50	50	69	140	202	75	64	0	0.305	0.309	0.341	0.332	2.131	0.301	0.916	156	328	100	577	1551	-1.711	135	442	366	1185	70461	192730	4.918	8.329	0	0	0
1	19	3	"traB"	"PSLT081"	5240	15990	130	164	206	143	69	79	79	82	23	28	80	68	0	3062	4977	5323	106	47	47	62	134	216	100	100	0	0.028	0.026	0.025	0.024	1.938	0.024	0.704	120	303	100	3100	5057	-5.149	85	3015	127	4930	24680	597270	5.391	36.679	0	0	0
1	20	3	"trbI"	"PSLT089"	5410	15990	160	92	127	96	75	69	69	82	72	87	25	13	0	274	881	1424	161	44	44	74	143	193	57	46	0	0.100	0.069	0.102	0.114	4.263	0.046	0.391	208	631	100	253	895	-3.322	23	230	58	837	26411	183235	0.625	5.643	0	0	0
1	21	3	""	"PSLT093"	5630	15990	140	80	114	139	121	65	65	73	42	57	30	12	0	109	278	709	255	42	42	64	101	157	39	21	0	0.224	0.208	0.319	0.327	3.782	0.189	0.822	156	399	100	82	285	-2.159	15	67	49	236	17783	43440	0.976	2.119	0	0	0
1	22	3	"traF"	"PSLT097"	5760	15990	160	84	226	377	166	63	63	69	33	47	44	32	0	193	924	1867	202	42	42	57	91	159	56	44	0	0.139	0.185	0.205	0.218	3.412	0.171	0.704	208	445	100	172	1045	-2.846	21	151	163	882	46941	192232	4.758	9.527	0	0	0
1	23	3	"traG"	"PSLT101"	5940	15990	150	82	140	186	132	62	62	64	18	28	50	38	0	185	609	1211	198	41	41	42	7	16	96	87	0	0.139	0.137	0.156	0.158	3.298	0.144	0.883	156	438	100	164	646	-2.848	20	144	78	568	21881	94964	4.222	81.000	0	0	0
1	24	3	""	"PSLT106"	6130	15980	170	99	221	258	116	70	70	75	36	48	46	37	0	169	662	1098	165	43	43	44	8	18	78	69	0	0.230	0.244	0.281	0.386	3.432	0.232	0.880	208	946	100	155	770	-2.119	29	126	151	619	46037	137716	4.056	77.250	0	0	0
1	1	4	""	"STM1656"	2040	16200	100	400	572	495	86	83	83	4133	12045	291	0	0	0	2530	3904	3770	96	49	49	238	535	224	81	72	0	0.128	0.127	0.133	0.128	1.835	0.788	0.008	80	442	100	2798	4344	-2.968	317	2481	489	3855	45766	312328	-0.296	6.852	0	0	0
1	2	4	""	"STM2716"	2230	16200	150	81	106	68	64	72	72	79	29	36	32	25	0	120	809	1828	225	47	47	51	36	70	62	50	0	0.123	0.045	0.105	0.148	5.436	0.021	0.216	156	462	100	82	796	-3.020	9	73	34	762	16581	126206	0.931	21.056	0	0	0
1	3	4	""	"STM2722"	2400	16200	130	117	165	145	87	67	67	78	48	61	50	29	0	1487	2756	3658	132	45	45	49	21	42	100	100	0	0.035	0.036	0.042	0.048	2.961	0.022	0.327	120	432	100	1492	2809	-4.850	50	1442	98	2711	19810	330683	1.813	128.905	0	0	0
1	4	4	""	"STM1618"	2590	16190	120	124	210	211	100	69	69	78	54	69	50	35	0	173	658	1155	175	45	45	72	349	484	35	26	0	0.430	0.230	0.357	0.391	2.788	0.168	0.738	120	420	100	183	754	-1.219	55	128	141	613	25216	78922	2.444	1.679	0	0	0
1	5	4	""	"STM1675"	2760	16180	110	204	239	201	84	69	69	81	56	69	68	55	0	674	1206	1590	131	45	45	75	365	486	65	45	0	0.215	0.146	0.159	0.203	2.571	0.130	0.803	80	383	100	764	1331	-2.220	135	629	170	1161	19136	96513	2.821	3.099	0	0	0
1	6	4	""	"STM1664"	2940	16190	120	157	349	509	145	75	75	83	40	48	68	52	0	321	2100	4457	212	47	47	50	17	34	95	88	0	0.299	0.133	0.210	0.233	2.843	0.108	0.852	120	447	100	356	2327	-1.740	82	274	274	2053	41898	251980	6.650	120.588	0	0	0
1	7	4	"pyrH"	"STM0218"	3110	16190	120	1854	2834	3208	113	95	95	101	64	63	95	90	0	1855	2833	3414	120	51	51	56	26	46	100	95	0	0.975	0.985	1.066	1.101	1.968	0.956	0.836	120	374	100	3563	5521	-0.036	1759	1804	2739	2782	340069	340013	42.703	106.808	0	0	0
1	8	4	"accA"	"STM0232"	3280	16180	120	3933	4344	2422	55	84	84	91	65	71	100	100	0	2457	2717	1540	56	49	49	75	189	252	100	98	0	1.598	1.597	1.641	1.601	1.293	1.644	0.899	120	384	100	6257	6928	0.677	3849	2408	4260	2668	521275	326037	65.431	13.979	0	0	0
1	9	4	"panC"	"STM0181"	3460	16180	120	592	782	684	87	79	79	86	33	38	100	99	0	2334	3123	2951	94	50	50	61	52	85	100	100	0	0.225	0.229	0.227	0.222	1.506	0.213	0.885	120	408	100	2797	3776	-2.155	513	2284	703	3073	93817	374757	21.091	58.885	0	0	0
1	10	4	"sbmC"	"STM2061"	3640	16180	140	650	1905	2976	156	79	79	86	38	44	97	85	0	249	616	872	141	48	48	61	55	90	72	59	0	2.841	3.215	3.039	3.147	2.235	3.579	0.871	156	449	100	772	2394	1.506	571	201	1826	568	297246	96172	47.868	10.091	0	0	0
1	11	4	"yeeO"	"STM2013"	3820	16180	130	109	149	133	89	73	73	117	366	312	5	0	0	847	1408	1856	131	45	45	96	357	371	78	58	0	0.045	0.056	0.050	0.044	2.481	0.069	0.302	120	481	100	838	1439	-4.478	36	802	76	1363	17918	168962	0.087	3.675	0	0	0
1	12	4	"rcsA"	"STM1982"	4000	16180	130	200	249	164	65	82	82	87	34	39	89	72	0	1777	2497	2311	92	47	47	52	31	59	100	100	0	0.068	0.068	0.068	0.068	1.826	0.064	0.853	120	471	100	1848	2617	-3.874	118	1730	167	2450	29862	299626	4.765	78.871	0	0	0
1	13	4	"yjbB"	"STM4189"	4170	16170	120	217	310	248	80	83	83	98	171	174	39	23	0	508	820	900	109	49	49	57	127	222	90	67	0	0.292	0.294	0.302	0.311	1.985	0.259	0.821	120	456	100	593	998	-1.776	134	459	227	771	37218	98344	1.240	6.008	0	0	0
1	14	4	"ubiA"	"STM4234"	4360	16180	130	215	413	480	116	72	72	101	279	276	32	17	0	958	2063	2879	139	46	46	96	529	551	72	45	0	0.157	0.169	0.184	0.168	1.736	0.153	0.850	120	502	100	1055	2358	-2.673	143	912	341	2017	49583	247517	1.118	3.718	0	0	0
1	15	4	""	"STM4242"	4530	16180	130	586	1171	1588	135	67	67	89	123	138	91	76	0	1290	2289	3274	143	45	45	109	353	323	80	65	0	0.417	0.492	0.466	0.508	1.778	0.489	0.799	120	489	100	1764	3348	-1.262	519	1245	1104	2244	140517	274671	8.797	6.176	0	0	0
1	16	4	""	"STM4272"	4720	16190	120	120	188	169	89	78	78	105	111	105	23	18	0	177	1183	2569	217	48	48	125	384	307	33	26	0	0.326	0.097	0.182	0.201	3.499	0.065	0.454	120	402	100	171	1245	-1.619	42	129	110	1135	22588	141963	0.748	2.755	0	0	0
1	17	4	"yjcG"	"STM4273"	4880	16170	140	9612	18666	17844	95	93	93	127	140	110	100	97	1	2210	4463	4486	100	52	52	89	168	188	96	96	0	4.411	4.211	4.337	4.342	1.352	4.251	0.899	156	345	100	11677	22984	2.141	9519	2158	18573	4411	2911871	696207	132.421	26.036	0	0	0
1	18	4	"sixA"	"STM2387"	5040	16170	160	466	1788	3021	168	83	83	112	190	169	59	50	0	257	999	1734	173	48	48	64	106	165	62	49	0	1.833	1.793	1.745	1.715	1.907	3.258	0.830	208	388	100	592	2656	0.874	383	209	1705	951	371950	207805	8.821	8.821	0	0	0
1	19	4	"fes"	"STM0586"	5230	16170	120	77	86	38	44	68	68	72	23	31	26	12	0	76	269	541	201	43	43	46	13	28	67	55	0	0.273	0.080	0.239	0.274	5.081	0.055	0.327	120	329	100	42	244	-1.874	9	33	18	226	10311	32229	0.609	17.154	0	0	0
1	20	4	"maa"	"STM0472"	5390	16160	120	103	169	213	126	64	64	72	41	56	48	30	0	191	425	717	168	42	42	59	124	210	52	36	0	0.262	0.274	0.298	0.325	2.915	0.288	0.838	120	411	100	188	488	-1.934	39	149	105	383	20300	51058	2.366	2.952	0	0	0
1	21	4	"ybbJ"	"STM0500"	5620	16150	100	84	154	184	119	64	64	77	57	74	30	16	0	74	191	302	158	43	43	72	117	162	21	15	0	0.645	0.608	0.839	0.862	3.175	0.512	0.814	80	310	100	51	238	-0.632	20	31	90	148	12340	15300	1.351	1.017	0	0	0
1	22	4	"allD"	"STM0528"	5760	16170	120	85	115	109	94	60	60	65	29	44	40	22	0	98	374	843	225	41	41	48	65	135	47	37	0	0.439	0.165	0.276	0.309	3.141	0.105	0.728	120	301	100	82	388	-1.189	25	57	55	333	13745	44894	1.724	5.015	0	0	0
1	23	4	"yfdH"	"STM0558"	5940	16160	130	113	130	73	56	62	62	64	17	26	84	65	0	218	335	399	119	41	41	42	5	11	99	98	0	0.288	0.231	0.296	0.273	2.497	0.106	0.478	120	392	100	228	362	-1.795	51	177	68	294	15567	40211	3.882	58.600	0	0	0
1	24	4	""	"STM0573"	6130	16170	140	105	122	60	49	79	79	83	32	38	41	25	0	509	910	1187	130	45	45	46	9	19	96	93	0	0.056	0.050	0.060	0.065	3.095	0.042	0.566	156	639	100	490	908	-4.158	26	464	43	865	18960	141929	1.219	96.000	0	0	0
1	1	5	""	"STM1836"	2040	16380	100	155	208	161	77	98	98	8238	17778	215	0	0	0	1076	2125	2661	125	52	52	396	763	192	61	41	0	0.056	0.053	0.056	0.053	2.389	40.334	0.028	80	401	100	1081	2183	-4.167	57	1024	110	2073	16648	170021	-0.452	2.266	0	0	0
1	2	5	"ycgN"	"STM1811"	2210	16370	120	341	386	237	61	73	73	80	30	37	95	90	0	1601	2085	1601	76	47	47	53	41	77	99	98	0	0.172	0.154	0.149	0.150	1.903	0.132	0.765	120	364	100	1822	2351	-2.536	268	1554	313	2038	46276	250214	10.200	49.561	0	0	0
1	3	5	"kdsA"	"STM1772"	2380	16370	140	491	1703	3238	190	67	67	72	27	37	96	92	0	259	879	1685	191	45	45	47	12	25	97	92	0	1.981	1.962	2.198	2.094	2.226	2.041	0.828	156	423	100	638	2470	0.986	424	214	1636	834	265668	137201	60.407	69.333	0	0	0
1	4	5	"galU"	"STM1752"	2580	16370	130	534	720	632	87	68	68	70	23	32	100	99	0	406	527	410	77	44	44	45	13	28	100	100	0	1.287	1.350	1.235	1.309	1.794	1.507	0.741	120	458	100	828	1135	0.364	466	362	652	483	86342	63248	28.261	37.077	0	0	0
1	5	5	"yeaB"	"STM1825"	2760	16370	120	117	141	76	53	70	70	81	60	74	41	15	0	139	229	263	114	45	45	81	358	441	10	7	0	0.500	0.386	0.472	0.415	2.587	0.228	0.490	120	444	100	141	255	-1.000	47	94	71	184	16933	27454	1.000	0.413	0	0	0
1	6	5	""	"STM1808"	2940	16360	110	567	581	166	28	80	80	95	86	90	100	97	0	2954	3100	907	29	48	48	70	138	197	100	100	0	0.168	0.164	0.160	0.162	1.335	0.151	0.782	80	381	100	3393	3553	-2.577	487	2906	501	3052	46442	247986	5.651	21.957	0	0	0
1	7	5	""	"STM4011"	3100	16360	110	122	144	77	53	80	80	89	66	74	28	13	0	1835	2169	1695	78	49	49	62	83	133	97	92	0	0.024	0.030	0.031	0.028	2.840	0.021	0.377	80	400	100	1828	2184	-5.410	42	1786	64	2120	11480	173503	0.833	25.386	0	0	0
1	8	5	"yihG"	"STM3998"	3260	16370	110	103	134	89	66	81	81	94	87	92	21	10	0	696	1394	1770	126	50	50	184	1084	589	38	23	0	0.034	0.039	0.060	0.065	3.980	0.058	0.793	80	421	100	668	1397	-4.876	22	646	53	1344	10719	111497	0.460	1.116	0	0	0
1	9	5	"argC"	"STM4121"	3460	16360	120	326	559	610	109	83	83	93	65	69	77	69	0	1778	3353	4505	134	52	52	168	1027	611	63	41	0	0.141	0.144	0.143	0.146	2.791	0.126	0.805	120	468	100	1969	3777	-2.828	243	1726	476	3301	67129	402353	7.169	3.101	0	0	0
1	10	5	"ego"	"STM4074"	3640	16360	120	168	347	431	124	72	72	79	36	45	69	56	0	705	1287	1697	131	45	45	52	40	76	80	75	0	0.145	0.221	0.218	0.230	3.266	0.224	0.691	120	409	100	756	1517	-2.781	96	660	275	1242	41668	154460	7.444	30.875	0	0	0
1	11	5	"cpxP"	"STM4060"	3810	16380	110	744	1024	1240	121	78	78	144	444	308	57	35	0	575	1088	1379	126	46	46	115	443	385	61	32	0	1.259	0.908	1.067	1.025	2.533	0.961	0.667	80	368	100	1195	1988	0.332	666	529	946	1042	81910	87031	1.982	2.196	0	0	0
1	12	5	""	"Not LT2a86"	3990	16360	120	164	388	625	161	86	86	139	394	283	18	9	0	357	1144	2188	191	49	49	99	388	391	45	31	0	0.253	0.276	0.320	0.331	2.776	0.289	0.734	120	467	100	386	1397	-1.981	78	308	302	1095	46556	137324	0.632	2.693	0	0	0
1	13	5	"smg"	"STM3404"	4180	16370	110	949	1267	1145	90	76	76	82	32	39	98	97	0	907	1187	1100	92	45	45	48	14	29	100	98	0	1.013	1.043	1.046	1.079	2.029	1.156	0.763	80	396	100	1735	2333	0.018	873	862	1191	1142	101371	94932	37.031	81.357	0	0	0
1	14	5	"rpsM"	"STM3418"	4350	16370	130	491	1679	3311	197	68	68	108	317	293	53	40	0	183	534	865	161	44	44	53	75	141	63	49	0	3.043	3.288	2.827	2.898	2.888	4.038	0.836	120	455	100	562	2101	1.606	423	139	1611	490	201446	64044	4.956	6.413	0	0	0
1	15	5	"rpsH"	"STM3426"	4510	16340	80	215	541	953	176	71	71	198	550	277	15	9	0	86	151	198	131	45	45	81	153	188	17	5	0	3.512	4.434	3.833	3.642	2.760	4.489	0.884	52	269	100	185	576	1.812	144	41	470	106	28119	7832	0.624	0.458	0	0	0
1	16	5	"rpsQ"	"STM3431"	4710	16360	120	766	1775	2439	137	87	87	128	305	238	71	56	0	326	861	1282	148	50	50	66	103	156	76	60	0	2.460	2.081	2.178	2.183	1.824	2.006	0.863	120	414	100	955	2499	1.299	679	276	1688	811	212946	103324	5.400	7.718	0	0	0
1	17	5	"rplV"	"STM3435"	4880	16360	130	1335	1941	2128	109	86	86	97	88	90	98	96	0	589	893	924	103	48	48	66	161	243	91	73	0	2.309	2.195	2.275	2.167	1.892	2.371	0.785	120	327	100	1790	2700	1.207	1249	541	1855	845	232952	107194	20.955	5.137	0	0	0
1	18	5	"rplC"	"STM3440"	5040	16350	120	187	1436	3289	229	72	72	101	187	185	44	34	0	84	431	948	219	44	44	53	48	90	46	32	0	2.875	3.525	3.426	3.486	2.952	3.711	0.867	120	359	100	155	1751	1.524	115	40	1364	387	172376	51766	7.139	7.875	0	0	0
1	19	5	"yjgA"	"STM4437"	5230	16350	120	373	1211	2007	165	65	65	89	176	197	60	47	0	339	853	1452	170	42	42	49	45	91	75	63	0	1.037	1.413	1.324	1.444	2.656	1.298	0.729	120	406	100	605	1957	0.052	308	297	1146	811	145288	102364	6.375	17.867	0	0	0
1	20	5	"holC"	"STM4476"	5400	16350	120	94	238	426	178	62	62	65	20	30	57	42	0	74	198	336	169	42	42	50	108	216	30	20	0	1.000	1.128	1.288	1.227	2.911	1.253	0.799	120	420	100	64	332	0.000	32	32	176	156	28549	23801	8.650	1.370	0	0	0
1	21	5	"yjiE"	"STM4511"	5580	16340	120	77	107	96	89	62	62	70	45	64	23	13	0	131	322	550	170	42	42	61	123	201	42	25	0	0.169	0.161	0.192	0.209	3.781	0.101	0.494	120	454	100	104	325	-2.569	15	89	45	280	12813	38596	0.822	2.122	0	0	0
1	22	5	"fhuF"	"STM4550"	5750	16340	120	70	110	123	111	62	62	66	27	40	28	20	0	52	492	1083	220	41	41	49	60	122	35	29	0	0.727	0.106	0.306	0.462	6.368	0.094	0.682	120	388	100	19	499	-0.459	8	11	48	451	13225	59038	1.630	7.383	0	0	0
1	23	5	"smp"	"STM4577"	5940	16350	130	88	189	227	120	67	67	72	27	37	43	34	0	179	802	1297	161	42	42	61	320	524	42	34	0	0.153	0.161	0.217	0.223	4.465	0.139	0.608	120	475	100	158	882	-2.706	21	137	122	760	22640	96270	4.333	2.316	0	0	0
1	24	5	"arcA"	"STM4598"	6120	16340	100	84	86	20	23	82	82	85	23	27	17	3	0	44	45	6	13	46	46	49	21	42	0	0	0	-1.000	-4.000	3.367	2.850	2.782	0.674	0.024	80	396	100	0	3	Error	2	-2	4	-1	6876	3592	0.043	-0.190	-50	0	0
1	1	6	""	"STM3548"	2040	16550	130	90	1078	5340	495	72	72	3908	12528	320	3	1	0	451	780	935	119	46	46	227	627	276	38	18	0	0.044	1.371	0.070	0.113	6.784	23.675	0.418	120	608	100	423	1740	-4.492	18	405	1006	734	129393	93546	-0.226	0.882	0	0	0
1	2	6	"yhgG"	"STM3507"	2200	16540	100	82	94	43	45	65	65	72	35	48	26	8	0	85	136	145	106	45	45	56	71	126	31	16	0	0.425	0.319	0.465	0.444	2.888	0.317	0.444	80	363	100	57	120	-1.234	17	40	29	91	7524	10904	0.629	1.127	0	0	0
1	3	6	"nanA"	"STM3339"	2400	16550	120	211	403	461	114	69	69	75	34	45	81	68	0	1081	2113	2962	140	45	45	55	63	114	89	85	0	0.137	0.162	0.171	0.170	3.020	0.133	0.732	120	481	100	1178	2402	-2.867	142	1036	334	2068	48310	253533	9.647	32.667	0	0	0
1	4	6	"mtgA"	"STM3326"	2580	16550	120	469	804	962	119	68	68	72	26	36	98	96	0	485	928	1099	118	44	44	45	9	20	99	99	0	0.909	0.833	0.790	0.850	1.973	0.822	0.794	120	426	100	842	1620	-0.137	401	441	736	884	96462	111401	28.154	98.111	0	0	0
1	5	6	"yhbZ"	"STM3301"	2760	16540	120	501	770	809	105	66	66	75	32	42	96	94	0	2235	3283	3533	107	44	44	46	12	26	100	100	0	0.199	0.217	0.206	0.221	2.094	0.201	0.791	120	388	100	2626	3943	-2.333	435	2191	704	3239	92454	393930	21.719	269.750	0	0	0
1	6	6	"truB"	"STM3284"	2920	16540	120	895	1018	786	77	67	67	83	81	97	93	84	0	1510	1949	1618	83	45	45	64	130	203	92	87	0	0.565	0.499	0.500	0.518	1.889	0.466	0.833	120	423	100	2293	2855	-0.823	828	1465	951	1904	122133	233903	11.543	14.500	0	0	0
1	7	6	"yqhD"	"STM3164"	3100	16550	110	109	208	237	113	65	65	70	24	34	63	43	0	307	752	1048	139	45	45	57	101	177	70	56	0	0.168	0.202	0.186	0.201	3.094	0.210	0.431	80	420	100	306	850	-2.574	44	262	143	707	16610	60153	5.750	6.881	0	0	0
1	8	6	"yghU"	"STM3140"	3280	16540	120	681	1095	1160	105	77	77	85	55	64	90	84	0	727	1347	1667	123	49	49	137	989	721	41	20	0	0.891	0.784	0.843	0.847	2.175	0.687	0.852	120	458	100	1282	2316	-0.167	604	678	1018	1298	131370	161674	18.364	1.223	0	0	0
1	9	6	"mltC"	"STM3112"	3460	16540	120	297	509	564	110	73	73	77	26	33	88	80	0	911	1863	2454	131	47	47	51	19	37	98	96	0	0.259	0.240	0.266	0.257	2.642	0.203	0.758	120	435	100	1088	2252	-1.948	224	864	436	1816	61139	223573	16.615	95.368	0	0	0
1	10	6	"yggJ"	"STM3094"	3640	16540	120	290	523	576	110	73	73	78	30	38	80	73	0	822	1357	1516	111	45	45	46	10	21	96	95	0	0.279	0.343	0.324	0.319	2.104	0.326	0.777	120	420	100	994	1762	-1.840	217	777	450	1312	62819	162824	14.833	131.100	0	0	0
1	11	6	""	"STM3073"	3820	16530	120	128	191	181	94	87	87	101	153	151	19	8	0	682	1608	2703	168	48	48	60	181	301	75	65	0	0.065	0.067	0.068	0.077	2.941	0.060	0.785	120	392	100	675	1664	-3.951	41	634	104	1560	22920	193013	0.588	8.552	0	0	0
1	12	6	"ygfA"	"STM3061"	3990	16540	130	147	288	346	120	79	79	84	46	54	55	41	0	506	1664	3015	181	46	46	48	14	29	94	89	0	0.148	0.129	0.165	0.181	2.854	0.108	0.794	120	425	100	528	1827	-2.758	68	460	209	1618	34604	199696	4.435	115.429	0	0	0
1	13	6	"yeaH"	"STM1284"	4170	16530	130	1622	3694	5695	154	68	68	72	28	38	95	91	0	921	1850	2851	154	43	43	44	10	22	97	90	0	1.770	2.007	2.251	2.183	2.379	2.054	0.859	120	442	100	2432	5433	0.824	1554	878	3626	1807	443268	221947	129.357	180.600	0	0	0
1	14	6	"ydiZ"	"STM1325"	4350	16530	120	164	348	429	123	64	64	66	18	27	73	64	0	106	243	302	124	42	42	43	7	16	77	69	0	1.563	1.413	1.439	1.601	2.535	1.469	0.829	120	404	100	164	485	0.644	100	64	284	201	41800	29121	15.667	28.571	0	0	0
1	15	6	"aroH"	"STM1347"	4530	16530	120	200	403	552	136	77	77	144	408	283	22	12	0	618	1953	3431	175	47	47	66	116	175	79	71	0	0.215	0.171	0.197	0.213	2.846	0.140	0.678	120	474	100	694	2232	-2.215	123	571	326	1906	48378	234330	0.635	16.267	0	0	0
1	16	6	"orf242"	"STM1390"	4720	16530	120	294	607	911	150	85	85	97	110	113	63	49	0	1082	2621	4761	181	50	50	62	98	158	81	75	0	0.203	0.203	0.221	0.240	2.269	0.178	0.843	120	357	100	1241	3093	-2.304	209	1032	522	2571	72795	314496	4.636	26.112	0	0	0
1	17	6	"ydhO"	"STM1432"	4860	16540	130	129	623	1215	195	76	76	100	140	140	39	28	0	170	1298	2604	200	47	47	84	205	244	45	35	0	0.431	0.437	0.458	0.419	2.984	0.447	0.892	120	388	100	176	1798	-1.215	53	123	547	1251	74814	155782	3.736	5.922	0	0	0
1	18	6	"ydgR"	"STM1452"	5060	16530	120	734	2675	5553	207	72	72	92	110	119	83	71	0	581	2118	4168	196	44	44	74	180	243	67	55	0	1.233	1.255	1.333	1.312	1.954	1.317	0.920	120	421	100	1199	4677	0.302	662	537	2603	2074	321034	254177	23.482	11.356	0	0	0
1	19	6	"ugpC"	"STM3554"	5230	16530	120	202	560	890	158	65	65	69	21	30	80	70	0	394	1135	1734	152	42	42	43	7	16	97	91	0	0.389	0.453	0.429	0.427	2.371	0.474	0.831	120	396	100	489	1588	-1.361	137	352	495	1093	67251	136169	23.381	156.000	0	0	0
1	20	6	"ftsX"	"STM3569"	5410	16530	130	311	455	419	92	62	62	64	16	25	99	98	0	370	487	393	80	41	41	43	16	37	98	98	0	0.757	0.881	0.774	0.812	1.666	0.930	0.773	120	450	100	578	839	-0.402	249	329	393	446	54651	58391	24.438	27.750	0	0	0
1	21	6	"yhhM"	"STM3574"	5600	16520	120	74	110	142	129	63	63	65	18	27	35	19	0	53	200	556	278	41	41	43	14	32	45	37	0	0.917	0.296	0.688	0.790	4.270	0.296	0.666	120	426	100	23	206	-0.126	11	12	47	159	13249	23952	2.500	11.214	0	0	0
1	22	6	"yhhS"	"STM3581"	5770	16520	130	99	173	215	124	65	65	67	19	28	61	46	0	357	983	1869	190	42	42	44	12	27	96	93	0	0.108	0.115	0.126	0.132	2.813	0.090	0.628	120	381	100	349	1049	-3.212	34	315	108	941	20718	117952	5.579	78.250	0	0	0
1	23	6	"yhhJ"	"STM3585"	5930	16520	120	159	330	423	128	77	77	82	30	36	75	57	0	996	2830	4839	170	46	46	78	375	480	70	56	0	0.086	0.091	0.095	0.094	2.286	0.082	0.862	120	365	100	1032	3037	-3.534	82	950	253	2784	39608	339616	8.267	7.339	0	0	0
1	24	6	"gor"	"STM3597"	6120	16530	130	1642	4118	5876	142	77	77	81	27	33	100	100	0	1304	3108	4579	147	44	44	68	300	441	86	72	0	1.242	1.319	1.315	1.406	1.688	1.334	0.874	120	604	100	2825	7105	0.313	1565	1260	4041	3064	494153	372947	149.519	10.133	0	0	0
1	1	7	"yicN"	"STM3786"	2060	16730	100	78	111	118	106	65	65	223	591	265	1	0	0	76	212	384	181	45	45	67	63	94	30	22	0	0.419	0.275	0.394	0.420	3.197	0.286	0.745	80	393	100	44	213	-1.254	13	31	46	167	8917	16961	-0.190	2.302	0	0	0
1	2	7	"yidH"	"STM3805"	2210	16720	100	126	222	300	135	63	63	68	29	42	70	53	0	287	587	994	169	44	44	51	48	94	81	70	0	0.259	0.293	0.274	0.283	2.460	0.274	0.865	80	437	100	306	702	-1.948	63	243	159	543	17773	46951	5.310	11.167	0	0	0
1	3	7	"yidQ"	"STM3810"	2420	16730	110	105	259	419	161	65	65	72	34	47	57	42	0	103	349	644	184	44	44	50	31	62	68	48	0	0.678	0.636	0.731	0.727	2.885	0.635	0.884	80	411	100	99	499	-0.561	40	59	194	305	20722	27936	5.500	9.645	0	0	0
1	4	7	""	"STM3820"	2570	16730	120	187	423	765	180	65	65	69	20	28	80	70	0	540	1734	3568	205	43	43	45	9	20	96	94	0	0.245	0.212	0.233	0.206	2.742	0.207	0.922	120	435	100	619	2049	-2.026	122	497	358	1691	50770	208051	17.700	187.667	0	0	0
1	5	7	"torR"	"STM3824"	2760	16730	120	968	1037	650	62	65	65	70	22	31	100	100	0	1452	1666	1077	64	43	43	44	8	18	100	100	0	0.641	0.599	0.605	0.605	1.626	0.595	0.853	120	440	100	2312	2595	-0.642	903	1409	972	1623	124496	199910	43.955	202.750	0	0	0
1	6	7	"dgoR"	"STM3830"	2930	16720	120	271	478	538	112	62	62	64	19	29	95	94	0	800	1378	1626	117	42	42	44	13	29	100	100	0	0.276	0.311	0.307	0.305	1.696	0.303	0.854	120	436	100	967	1752	-1.859	209	758	416	1336	57391	165333	21.789	102.615	0	0	0
1	7	7	"pdxA"	"STM0091"	3110	16720	120	531	625	366	58	64	64	68	19	27	98	98	0	1394	1661	1155	69	43	43	45	13	28	99	99	0	0.346	0.347	0.341	0.361	1.609	0.315	0.870	120	412	100	1818	2179	-1.533	467	1351	561	1618	74966	199324	29.316	124.308	0	0	0
1	8	7	""	"STM0099"	3280	16720	120	126	153	100	65	67	67	72	24	33	80	60	0	287	376	318	84	44	44	49	38	77	97	90	0	0.243	0.259	0.244	0.226	2.056	0.273	0.764	120	456	100	302	418	-2.042	59	243	86	332	18371	45130	3.375	8.605	0	0	0
1	9	7	"yabB"	"STM0119"	3460	16710	110	138	390	635	162	69	69	76	41	53	62	45	0	110	469	925	197	45	45	50	38	76	60	43	0	1.062	0.757	0.896	0.931	2.184	0.665	0.875	80	408	100	134	745	0.086	69	65	321	424	31174	37496	7.659	11.026	0	0	0
1	10	7	"murE"	"STM0123"	3640	16720	130	1009	1706	2045	119	85	85	90	44	48	100	98	0	1203	1837	2371	129	48	48	54	55	101	99	96	0	0.800	0.906	0.916	0.904	1.639	0.867	0.884	120	493	100	2079	3410	-0.322	924	1155	1621	1789	204700	220386	36.727	32.418	0	0	0
1	11	7	"lpxC"	"STM0134"	3820	16720	130	2165	4725	8128	172	87	87	91	29	31	100	100	0	831	1831	3170	173	48	48	53	35	66	95	90	0	2.654	2.601	2.792	2.648	1.883	2.678	0.901	120	471	100	2861	6421	1.408	2078	783	4638	1783	566990	219762	159.793	50.800	0	0	0
1	12	7	"hofC"	"STM0142"	4000	16710	120	85	133	175	131	68	68	74	23	31	40	30	0	440	1800	2864	159	44	44	46	13	28	90	86	0	0.043	0.037	0.034	0.048	4.389	0.031	0.327	120	430	100	413	1821	-4.542	17	396	65	1756	15981	215984	2.565	134.923	0	0	0
1	13	7	""	"STM1546"	4180	16720	120	83	141	252	178	62	62	63	13	20	65	41	0	368	655	996	152	42	42	42	5	11	100	100	0	0.064	0.129	0.079	0.088	3.383	0.157	0.468	120	407	100	347	692	-3.956	21	326	79	613	16964	78566	6.000	122.600	0	0	0
1	14	7	""	"STM1550"	4350	16720	120	78	128	146	114	63	63	65	16	24	47	34	0	106	347	795	229	42	42	44	17	38	75	64	0	0.234	0.213	0.248	0.284	3.649	0.169	0.770	120	426	100	79	370	-2.093	15	64	65	305	15340	41698	3.938	17.824	0	0	0
1	15	7	""	"STM1555"	4530	16710	130	177	252	222	88	73	73	77	28	36	81	68	0	952	1887	2308	122	45	45	47	11	23	100	99	0	0.115	0.097	0.108	0.112	2.132	0.089	0.858	120	472	100	1011	2021	-3.125	104	907	179	1842	30208	226498	6.250	167.273	0	0	0
1	16	7	""	"STM1561"	4700	16710	130	366	680	945	138	75	75	85	99	116	82	67	0	1407	2623	3891	148	48	48	56	82	146	98	95	0	0.214	0.235	0.224	0.220	1.815	0.228	0.851	120	452	100	1650	3180	-2.223	291	1359	605	2575	81606	314720	6.010	31.305	0	0	0
1	17	7	"adhP"	"STM1567"	4890	16710	130	198	1171	2652	226	77	77	95	119	125	50	37	0	158	981	2264	230	49	49	82	180	219	39	29	0	1.110	1.174	1.145	1.138	1.992	1.189	0.907	120	444	100	230	2026	0.151	121	109	1094	932	140528	117677	9.042	4.994	0	0	0
1	18	7	"yddG"	"STM1571"	5060	16710	120	336	1348	3564	264	74	74	85	71	83	87	72	0	2745	4546	6134	134	46	46	59	89	150	100	96	0	0.097	0.283	0.109	0.125	2.462	0.470	0.727	120	416	100	2961	5774	-3.365	262	2699	1274	4500	161803	545571	17.789	50.416	0	0	0
1	19	7	"topA"	"STM1714"	5230	16710	120	270	783	1705	217	64	64	67	22	32	87	80	0	205	621	1361	219	42	42	44	24	54	85	74	0	1.264	1.242	1.351	1.215	1.986	1.256	0.958	120	432	100	369	1298	0.338	206	163	719	579	93952	74463	32.545	24.042	0	0	0
1	20	7	"trpH"	"STM1721"	5410	16700	120	280	661	945	142	62	62	65	23	35	97	93	0	479	1161	1751	150	41	41	42	6	14	100	100	0	0.498	0.535	0.553	0.536	1.703	0.510	0.814	120	434	100	656	1719	-1.007	218	438	599	1120	79283	139337	25.913	186.500	0	0	0
1	21	7	"cls"	"STM1739"	5590	16710	120	163	430	761	176	63	63	67	23	34	74	60	0	266	1158	2386	206	42	42	42	6	14	97	95	0	0.446	0.329	0.398	0.355	2.427	0.296	0.855	120	457	100	324	1483	-1.163	100	224	367	1116	51623	138998	15.783	186.000	0	0	0
1	22	7	"tdk"	"STM1750"	5770	16700	120	98	313	527	168	71	71	75	23	30	53	40	0	98	602	1205	200	45	45	46	7	15	83	70	0	0.509	0.434	0.500	0.575	2.925	0.417	0.832	120	366	100	80	799	-0.973	27	53	242	557	37520	72211	10.348	79.429	0	0	0
1	23	7	"narX"	"STM1766"	5940	16700	150	227	528	748	141	80	80	87	43	49	91	73	0	1597	4745	8155	171	47	47	80	353	441	100	80	0	0.095	0.095	0.096	0.092	1.639	0.083	0.880	156	429	100	1697	5146	-3.398	147	1550	448	4698	82319	740294	10.256	13.215	0	0	0
1	24	7	"ychM"	"STM1781"	6110	16700	130	276	421	504	119	66	66	70	20	28	91	85	0	1358	2363	2934	124	42	42	54	108	200	95	89	0	0.160	0.153	0.153	0.142	2.118	0.149	0.811	120	555	100	1526	2676	-2.648	210	1316	355	2321	50483	283575	17.550	21.380	0	0	0
1	1	8	""	"STM2303"	2040	16910	120	137	273	372	136	62	62	850	5083	598	0	0	0	225	520	732	140	44	44	100	305	305	35	24	0	0.414	0.443	0.455	0.418	2.481	4.349	0.081	120	580	100	256	687	-1.271	75	181	211	476	32720	62357	-0.114	1.377	0	0	0
1	2	8	"nuoL"	"STM2318"	2210	16920	110	1502	1788	1031	57	58	58	60	17	28	100	100	0	940	1053	579	54	42	42	43	9	20	100	100	0	1.608	1.711	1.740	1.717	1.353	1.786	0.888	80	415	100	2342	2741	0.685	1444	898	1730	1011	143008	84259	101.647	112.222	0	0	0
1	3	8	"nuoA"	"STM2328"	2390	16910	120	726	1455	2063	141	59	59	64	28	43	99	96	0	270	609	835	137	42	42	45	23	51	95	90	0	2.925	2.462	2.631	2.678	1.900	2.566	0.893	120	510	100	895	1963	1.549	667	228	1396	567	174569	73102	49.679	24.522	0	0	0
1	4	8	"yfbT"	"STM2334"	2570	16910	110	357	655	779	118	62	62	64	17	26	100	100	0	432	759	959	126	42	42	43	7	16	100	100	0	0.756	0.827	0.839	0.859	1.633	0.845	0.817	80	406	100	685	1310	-0.403	295	390	593	717	52369	60748	34.765	102.286	0	0	0
1	5	8	""	"STM2340"	2740	16910	120	230	548	938	171	62	62	66	20	30	89	83	0	370	878	1489	169	42	42	44	9	20	96	95	0	0.512	0.581	0.563	0.540	2.576	0.598	0.847	120	468	100	496	1322	-0.965	168	328	486	836	65772	105372	24.100	92.667	0	0	0
1	6	8	""	"STM2344"	2920	16910	110	209	279	201	72	65	65	71	28	39	97	90	0	588	968	1038	107	43	43	45	9	20	100	100	0	0.264	0.231	0.254	0.271	1.846	0.217	0.784	80	423	100	689	1139	-1.920	144	545	214	925	22316	77479	7.429	102.556	0	0	0
1	7	8	""	"STM2528"	3100	16900	120	238	323	254	78	70	70	75	28	37	94	89	0	3011	4081	3781	92	44	44	47	14	29	99	99	0	0.057	0.063	0.063	0.060	1.873	0.056	0.756	120	442	100	3135	4290	-4.142	168	2967	253	4037	38815	489700	8.857	288.143	0	0	0
1	8	8	"nifU"	"STM2542"	3260	16900	110	585	897	937	104	68	68	75	50	66	97	91	0	1165	1636	1559	95	44	44	52	76	146	97	96	0	0.461	0.521	0.499	0.492	1.548	0.538	0.856	80	423	100	1638	2421	-1.117	517	1121	829	1592	71720	130911	16.440	20.842	0	0	0
1	9	8	"yjdL"	"STM2560"	3450	16890	110	323	434	297	68	76	76	84	57	67	98	90	0	4324	5430	3949	72	47	47	59	82	138	100	100	0	0.058	0.067	0.065	0.063	1.518	0.064	0.819	80	473	100	4524	5741	-4.114	247	4277	358	5383	34726	434437	6.140	65.500	0	0	0
1	10	8	"yfhK"	"STM2564"	3620	16890	110	427	629	520	82	87	87	102	103	100	90	72	0	2405	3729	3395	91	50	50	91	319	350	100	97	0	0.144	0.147	0.146	0.137	1.655	0.146	0.804	80	419	100	2695	4221	-2.792	340	2355	542	3679	50314	298309	5.117	11.404	0	0	0
1	11	8	""	"STM2575"	3800	16890	110	128	166	117	70	81	81	93	101	108	21	12	0	1194	2872	4256	148	47	47	93	321	345	83	73	0	0.041	0.030	0.035	0.035	2.882	0.025	0.542	80	444	100	1194	2910	-4.609	47	1147	85	2825	13305	229780	0.723	8.657	0	0	0
1	12	8	""	"STM2590"	3980	16890	110	141	192	150	78	64	64	69	23	33	90	73	0	1596	2303	1977	85	43	43	56	90	160	100	100	0	0.050	0.057	0.048	0.048	2.098	0.051	0.622	80	467	100	1630	2388	-4.334	77	1553	128	2260	15374	184270	5.348	24.967	0	0	0
1	13	8	"yraO"	"STM3266"	4180	16890	120	245	369	404	109	66	66	70	21	30	88	75	0	435	835	1023	122	43	43	46	18	39	98	95	0	0.457	0.383	0.363	0.359	2.432	0.336	0.688	120	439	100	571	1095	-1.131	179	392	303	792	44252	100153	14.238	43.833	0	0	0
1	14	8	"yhbU"	"STM3274"	4340	16890	110	445	521	223	42	77	77	82	43	52	100	100	0	2601	3185	1829	57	44	44	60	122	203	100	100	0	0.144	0.141	0.139	0.142	1.392	0.133	0.835	80	374	100	2925	3585	-2.797	368	2557	444	3141	41682	254812	10.209	25.615	0	0	0
1	15	8	""	"STM3278"	4520	16890	110	122	130	43	33	76	76	81	40	49	57	16	0	2724	3111	1595	51	44	44	59	114	193	100	100	0	0.017	0.018	0.017	0.016	1.876	0.015	0.349	80	427	100	2726	3121	-5.864	46	2680	54	3067	10393	248883	1.225	26.772	0	0	0
1	16	8	"yhbC"	"STM3288"	4690	16890	100	198	355	356	100	71	71	76	32	42	95	80	0	211	471	558	118	47	47	53	25	47	100	95	0	0.774	0.670	0.720	0.696	1.620	0.657	0.753	80	354	100	291	708	-0.369	127	164	284	424	28379	37715	8.719	16.720	0	0	0
1	17	8	"mrsA"	"STM3294"	4860	16910	150	3400	3423	867	25	71	71	79	44	55	100	100	0	4956	5049	1354	26	49	49	61	77	126	100	100	0	0.678	0.670	0.670	0.673	1.136	0.666	0.967	156	494	100	8236	8352	-0.560	3329	4907	3352	5000	533951	787701	76.000	64.779	0	0	0
1	18	8	"rplU"	"STM3304"	5040	16890	110	156	731	1819	248	67	67	84	86	102	50	38	0	83	276	572	207	45	45	61	103	168	28	17	0	2.342	2.874	2.628	2.589	2.388	3.316	0.795	80	389	100	127	895	1.228	89	38	664	231	58486	22059	7.523	2.087	0	0	0
1	19	8	"ybgJ"	"STM0712"	5220	16890	110	448	940	1259	133	64	64	77	84	109	97	86	0	382	816	1153	141	42	42	52	70	134	97	85	0	1.129	1.132	1.092	1.122	1.763	1.129	0.665	80	474	100	724	1650	0.176	384	340	876	774	75189	65288	10.274	10.914	0	0	0
1	20	8	""	"STM0719"	5410	16880	110	195	211	69	32	62	62	68	49	72	98	75	0	2025	2082	667	32	42	42	47	41	87	100	100	0	0.067	0.073	0.063	0.070	1.812	0.064	0.528	80	505	100	2116	2189	-3.898	133	1983	149	2040	16841	166524	2.918	49.634	0	0	0
1	21	8	""	"STM0725"	5590	16890	110	77	85	30	35	65	65	68	19	27	37	17	0	303	372	280	75	43	43	44	7	15	100	100	0	0.046	0.061	0.064	0.061	2.434	0.061	0.306	80	407	100	272	349	-4.437	12	260	20	329	6814	29737	0.895	46.857	0	0	0
1	22	8	"sdhA"	"STM0734"	5760	16880	120	23578	25968	12676	48	82	82	85	28	32	100	100	2	4178	4594	2195	47	48	48	49	9	18	100	100	0	5.689	5.694	5.617	5.538	1.285	5.901	0.947	120	447	100	27626	30432	2.508	23496	4130	25886	4546	3116140	551299	924.393	505.000	0	0	0
1	23	8	"tolQ"	"STM0745"	5930	16870	110	903	1153	758	65	77	77	84	44	52	100	100	0	2820	3799	2717	71	46	46	55	81	147	100	100	0	0.298	0.287	0.289	0.287	1.393	0.277	0.855	80	399	100	3600	4829	-1.748	826	2774	1076	3753	92229	303930	24.295	46.222	0	0	0
1	24	8	"nadA"	"STM0756"	6110	16880	110	340	398	198	49	69	69	75	39	52	100	98	0	3374	4066	2208	54	43	43	56	87	155	100	100	0	0.081	0.082	0.079	0.080	1.387	0.083	0.858	80	484	100	3602	4352	-3.620	271	3331	329	4023	31847	325308	8.282	46.092	0	0	0
1	1	9	"yliJ"	"STM0862"	2030	17090	100	294	550	732	133	65	65	2350	8535	363	0	0	0	246	582	809	139	45	45	175	465	265	35	18	0	1.139	0.903	0.969	0.931	2.217	20.196	0.363	80	417	100	430	1022	0.188	229	201	485	537	43981	46566	-0.211	0.875	0	0	0
1	2	9	""	"STM0869"	2210	17090	120	81	122	121	99	58	58	61	21	34	50	29	0	232	770	1429	185	42	42	44	8	18	100	100	0	0.121	0.088	0.100	0.103	2.969	0.070	0.754	120	458	100	213	792	-3.046	23	190	64	728	14597	92444	2.905	90.750	0	0	0
1	3	9	"potF"	"STM0877"	2390	17080	110	430	561	319	56	58	58	62	21	33	100	100	0	1921	2366	1528	64	42	42	44	11	25	100	100	0	0.198	0.216	0.217	0.217	1.379	0.204	0.881	80	439	100	2251	2827	-2.337	372	1879	503	2324	44904	189319	23.762	211.091	0	0	0
1	4	9	""	"STM0884"	2570	17090	110	105	137	113	82	59	59	61	16	26	83	60	0	922	1408	1648	117	42	42	43	5	11	100	100	0	0.052	0.057	0.062	0.049	2.527	0.062	0.774	80	467	100	926	1444	-4.258	46	880	78	1366	10958	112663	4.750	273.000	0	0	0
1	5	9	""	"STM0893"	2740	17080	110	158	187	83	44	61	61	64	19	29	98	93	0	4692	5268	3489	66	43	43	48	37	77	100	100	0	0.021	0.024	0.021	0.025	2.296	0.017	0.523	80	426	100	4746	5351	-5.583	97	4649	126	5225	14966	421413	6.474	141.081	0	0	0
1	6	9	""	"STM0897"	2930	17080	110	121	130	48	36	65	65	69	25	36	81	51	0	1218	1454	712	48	43	43	48	36	75	100	100	0	0.048	0.046	0.047	0.042	1.882	0.042	0.606	80	445	100	1231	1476	-4.391	56	1175	65	1411	10392	116344	2.440	39.056	0	0	0
1	7	9	""	"STM1032"	3100	17080	120	968	1257	926	73	73	73	78	29	37	99	98	0	4073	5092	3532	69	44	44	52	63	121	99	99	0	0.222	0.235	0.238	0.226	1.549	0.234	0.891	120	493	100	4924	6232	-2.170	895	4029	1184	5048	150825	611019	40.655	80.000	0	0	0
1	8	9	""	"STM1036"	3290	17080	110	528	973	1084	111	77	77	81	27	33	98	97	0	2745	4884	5969	122	48	48	57	68	119	100	100	0	0.167	0.185	0.191	0.181	1.657	0.174	0.894	80	430	100	3148	5732	-2.580	451	2697	896	4836	77839	390697	33.037	70.985	0	0	0
1	9	9	""	"STM1041"	3460	17080	120	841	1302	1577	121	79	79	91	132	145	96	94	0	8659	10752	8936	83	48	48	60	142	236	99	99	0	0.088	0.114	0.092	0.100	1.596	0.120	0.650	120	473	100	9373	11927	-3.498	762	8611	1223	10704	156202	1290187	9.174	75.296	0	0	0
1	10	9	"metH"	"STM4188"	3620	17060	100	1135	1114	726	65	75	75	91	108	118	87	81	0	4576	4508	2993	66	47	47	83	272	327	87	87	0	0.234	0.233	0.238	0.255	2.146	0.228	0.950	80	382	100	5589	5500	-2.095	1060	4529	1039	4461	89130	360673	9.472	16.268	0	0	0
1	11	9	""	"STM4197"	3800	17060	90	94	121	70	57	68	68	73	33	45	42	30	0	391	836	962	115	44	44	54	59	109	76	67	0	0.075	0.067	0.071	0.084	2.759	0.048	0.357	52	374	100	373	845	-3.738	26	347	53	792	6294	43474	1.455	13.254	0	0	0
1	12	9	""	"STM4201"	3990	17070	110	111	205	240	117	64	64	66	18	27	80	61	0	289	689	952	138	43	43	46	18	39	98	97	0	0.191	0.218	0.235	0.207	2.326	0.210	0.738	80	483	100	293	787	-2.388	47	246	141	646	16361	55101	7.722	35.722	0	0	0
1	13	9	"mntH"	"STM2408"	4170	17070	130	3159	2726	1125	41	78	78	106	374	352	95	94	0	11931	10528	4243	40	47	47	62	190	306	98	98	0	0.259	0.253	0.255	0.240	1.443	0.253	0.970	120	512	100	14965	13129	-1.948	3081	11884	2648	10481	327157	1263317	7.005	55.084	0	0	0
1	14	9	"pduN"	"STM2049"	4350	17070	120	139	177	126	71	84	84	90	40	44	65	30	0	1348	1653	1180	71	49	49	60	109	181	99	99	0	0.042	0.058	0.041	0.039	2.412	0.059	0.483	120	427	100	1354	1697	-4.562	55	1299	93	1604	21252	198375	2.175	14.615	0	0	0
1	15	9	""	"STM2636"	4520	17070	120	631	685	263	38	72	72	75	20	26	100	100	0	12009	10801	3357	31	46	46	48	10	20	100	100	0	0.047	0.057	0.054	0.055	1.611	0.052	0.727	120	429	100	12522	11368	-4.420	559	11963	613	10755	82169	1296130	30.500	1075.300	0	0	0
1	16	9	"rplI"	"STM4394"	4700	17080	120	965	1456	1162	79	69	69	74	33	44	100	99	0	1006	1361	1066	78	46	46	55	89	161	97	95	0	0.933	1.055	1.056	1.094	1.563	1.075	0.921	120	406	100	1856	2702	-0.100	896	960	1387	1315	174713	163288	41.879	14.674	0	0	0
1	17	9	"sitC"	"STM2863"	4870	17070	120	287	291	113	38	67	67	70	24	34	98	96	0	3659	3945	2717	68	45	45	49	21	42	100	100	0	0.061	0.057	0.057	0.064	1.839	0.044	0.728	120	350	100	3834	4124	-4.038	220	3614	224	3900	34960	473389	9.208	185.524	0	0	0
1	18	9	"bcfD"	"STM0024"	5050	17070	140	111	142	152	107	61	61	70	61	87	36	14	0	748	895	473	52	43	43	47	36	76	100	100	0	0.071	0.095	0.070	0.068	2.188	0.093	0.182	156	525	100	755	933	-3.818	50	705	81	852	22220	139572	1.180	23.556	0	0	0
1	19	9	""	"PSLT065"	5240	17060	90	74	86	45	52	62	62	66	48	72	15	9	0	253	600	873	145	42	42	45	13	28	100	100	0	0.057	0.043	0.055	0.053	3.302	0.044	0.473	52	362	100	223	582	-4.136	12	211	24	558	4489	31224	0.417	42.692	0	0	0
1	20	9	"trbD"	"PSLT083"	5420	17070	60	157	192	117	60	63	63	64	16	25	81	68	0	580	831	732	88	43	43	48	22	45	90	84	0	0.175	0.164	0.178	0.211	2.643	0.154	0.873	32	170	100	631	917	-2.514	94	537	129	788	6157	26577	8.000	35.591	0	0	0
1	21	9	"yneG"	"STM1526"	5580	17070	120	148	200	168	84	70	70	91	262	287	11	5	0	432	741	883	119	44	44	46	17	36	98	97	0	0.201	0.187	0.177	0.202	2.448	0.157	0.728	120	494	100	466	827	-2.315	78	388	130	697	24022	88967	0.416	40.882	0	0	0
1	22	9	"dcuS"	"STM4304"	5760	17070	120	1750	1787	413	23	85	85	88	28	31	100	100	0	12099	12218	2666	21	49	49	50	16	32	100	100	0	0.138	0.140	0.136	0.141	1.275	0.137	0.951	120	439	100	13715	13871	-2.855	1665	12050	1702	12169	214430	1466184	60.679	760.500	0	0	0
1	23	9	"yjdE"	"STM4294"	5940	17070	120	1174	1159	307	26	77	77	84	48	57	100	100	0	15711	14814	4078	27	46	46	54	75	138	100	100	0	0.070	0.073	0.073	0.074	1.264	0.072	0.960	120	438	100	16762	15850	-3.836	1097	15665	1082	14768	139067	1777679	22.396	196.800	0	0	0
1	24	9	""	"STM4307"	6110	17060	120	829	872	356	40	81	81	84	34	40	97	96	0	6273	6516	2898	44	46	46	51	41	80	99	99	0	0.120	0.122	0.121	0.120	1.381	0.118	0.922	120	511	100	6975	7261	-3.057	748	6227	791	6470	104692	781907	23.176	157.683	0	0	0
1	1	10	""	"STM4597"	2030	17260	100	61	66	18	27	72	72	7245	17057	235	0	0	0	122	150	79	52	45	45	359	788	219	0	0	0	-0.143	-0.057	0.111	0.075	3.444	27.661	0.732	80	448	100	66	99	Error	-11	77	-6	105	5250	12000	-0.421	-0.265	-50	0	0
1	2	10	""	"STM0257"	2220	17260	120	173	189	75	39	60	60	61	18	29	95	92	0	4586	4777	2585	54	42	42	43	7	16	100	100	0	0.025	0.027	0.028	0.026	1.696	0.026	0.841	120	460	100	4657	4864	-5.330	113	4544	129	4735	22661	573283	7.111	676.286	0	0	0
1	3	10	""	"STM0275"	2370	17270	100	69	74	22	29	57	57	60	18	30	36	18	0	152	216	172	79	42	42	46	24	52	97	81	0	0.109	0.098	0.132	0.101	3.524	0.065	0.192	80	403	100	122	191	-3.196	12	110	17	174	5890	17288	0.778	7.083	0	0	0
1	4	10	""	"STM0284"	2580	17260	90	66	67	21	31	59	59	60	13	21	32	13	0	115	136	102	75	43	43	44	7	15	100	92	0	0.097	0.086	0.143	0.173	3.191	0.088	0.090	52	348	100	79	101	-3.363	7	72	8	93	3509	7085	0.538	13.143	0	0	0
1	5	10	""	"STM0292"	2750	17260	120	176	185	69	37	62	62	64	18	28	95	94	0	911	945	406	42	43	43	46	32	69	100	97	0	0.131	0.136	0.132	0.128	1.626	0.132	0.795	120	516	100	982	1025	-2.929	114	868	123	902	22208	113386	6.722	28.094	0	0	0
1	6	10	"safB"	"STM0300"	2920	17260	100	220	230	75	32	64	64	67	16	23	100	100	0	4878	5189	1959	37	42	42	43	7	16	100	100	0	0.032	0.032	0.032	0.031	1.467	0.030	0.820	80	400	100	4992	5313	-4.954	156	4836	166	5147	18398	415096	10.188	735.143	0	0	0
1	7	10	"ycfM"	"STM1207"	3100	17260	110	1717	1877	558	29	67	67	70	17	24	100	100	0	1304	1410	408	28	42	42	43	7	16	100	100	0	1.307	1.323	1.341	1.320	1.166	1.308	0.942	80	433	100	2912	3178	0.387	1650	1262	1810	1368	150181	112785	106.294	195.286	0	0	0
1	8	10	"ycfS"	"STM1215"	3270	17250	110	539	786	764	97	71	71	73	23	31	97	97	0	1301	1883	1786	94	45	45	49	25	51	100	100	0	0.373	0.389	0.429	0.388	1.746	0.363	0.745	80	441	100	1724	2553	-1.424	468	1256	715	1838	62872	150605	31.000	73.360	0	0	0
1	9	10	"ycfD"	"STM1229"	3440	17250	110	1676	2027	1064	52	66	66	100	256	256	100	100	0	2713	3280	1831	55	44	44	94	363	386	100	100	0	0.603	0.606	0.638	0.607	1.404	0.590	0.906	80	423	100	4279	5197	-0.729	1610	2669	1961	3236	162149	262406	7.527	8.777	0	0	0
1	10	10	"icdA"	"STM1238"	3630	17250	120	696	1720	2986	173	62	62	89	221	248	85	62	0	102	200	273	136	43	43	85	315	370	12	5	0	10.746	10.561	10.598	9.887	2.189	10.270	0.317	120	580	100	693	1815	3.426	634	59	1658	157	206409	24026	7.380	0.365	0	0	0
1	11	10	""	"STM1261"	3830	17250	100	238	297	214	72	64	64	66	17	25	98	95	0	143	188	180	95	42	42	55	82	149	65	23	0	1.723	1.596	1.649	1.622	2.002	1.657	0.695	80	461	100	275	379	0.785	174	101	233	146	23795	15049	13.588	1.622	0	0	0
1	12	10	""	"STM1273"	4010	17250	110	211	237	124	52	73	73	77	22	28	91	81	0	3247	4029	3062	75	46	46	57	83	145	100	100	0	0.043	0.041	0.042	0.040	1.855	0.038	0.859	80	406	100	3339	4147	-4.536	138	3201	164	3983	18938	322350	7.273	47.855	0	0	0
1	13	10	"ydgA"	"STM1466"	4160	17250	110	13854	14362	2726	18	91	91	190	728	383	100	100	0	10347	10791	2024	18	51	51	118	464	393	100	100	0	1.337	1.329	1.351	1.327	1.110	1.341	0.964	80	394	100	24059	25011	0.419	13763	10296	14271	10740	1148987	863301	19.467	23.002	0	0	0
1	14	10	""	"STM1472"	4350	17250	120	656	659	186	28	81	81	171	695	406	30	0	0	16676	16276	5451	33	48	48	111	442	398	99	99	0	0.035	0.036	0.035	0.036	1.493	0.032	0.153	120	434	100	17203	16806	-4.854	575	16628	578	16228	79064	1953167	0.702	36.572	0	0	0
1	15	10	""	"STM1481"	4520	17250	120	694	694	286	41	65	65	68	18	26	98	98	0	5484	6085	3131	51	44	44	45	8	17	100	100	0	0.116	0.104	0.106	0.106	1.517	0.094	0.876	120	402	100	6069	6670	-3.112	629	5440	629	6041	83277	730240	34.778	755.000	0	0	0
1	16	10	"ynfL"	"STM1487"	4690	17240	110	766	787	231	29	65	65	72	44	61	100	100	0	5878	6564	2490	37	44	44	85	341	401	100	100	0	0.120	0.111	0.112	0.111	1.333	0.102	0.896	80	386	100	6535	7242	-3.057	701	5834	722	6520	62963	525156	16.250	19.000	0	0	0
1	17	10	""	"STM1494"	4880	17250	120	361	389	179	46	64	64	70	40	57	95	91	0	696	829	485	58	43	43	78	313	401	89	51	0	0.455	0.413	0.438	0.444	1.702	0.358	0.772	120	460	100	950	1111	-1.137	297	653	325	786	46720	99471	7.975	2.399	0	0	0
1	18	10	"ynfC"	"STM1501"	5050	17250	110	350	495	392	79	61	61	64	27	42	100	100	0	564	852	755	88	42	42	43	6	13	100	100	0	0.554	0.536	0.545	0.544	1.280	0.520	0.935	80	357	100	811	1244	-0.853	289	522	434	810	39590	68135	15.963	134.833	0	0	0
1	19	10	""	"STM2780"	5220	17250	130	2417	3475	2815	81	62	62	68	43	63	100	99	0	2100	3030	2419	79	42	42	47	28	59	100	100	0	1.144	1.142	1.182	1.121	1.476	1.170	0.944	120	518	100	4413	6401	0.194	2355	2058	3413	2988	416975	363626	79.233	106.536	0	0	0
1	20	10	""	"STM2788"	5390	17240	110	860	863	229	26	67	67	76	49	64	100	100	0	4713	4914	1353	27	43	43	79	320	405	100	100	0	0.170	0.163	0.164	0.160	1.259	0.160	0.933	80	446	100	5463	5667	-2.558	793	4670	796	4871	69034	393146	16.061	15.109	0	0	0
1	21	10	"ygaU"	"STM2795"	5570	17240	110	7988	9263	4779	51	84	84	196	851	434	100	100	0	2137	2422	1012	41	46	46	105	383	364	100	98	0	3.780	3.863	3.710	3.760	1.286	4.322	0.840	80	428	100	9995	11555	1.918	7904	2091	9179	2376	741061	193720	10.655	6.050	0	0	0
1	22	10	"yihD"	"STM3995"	5750	17230	110	1997	2136	816	38	90	90	203	860	423	96	62	0	1895	2099	863	41	49	49	75	209	278	100	100	0	1.033	0.998	0.996	1.000	1.339	1.352	0.566	80	418	100	3753	4096	0.047	1907	1846	2046	2050	170881	167942	2.248	9.684	0	0	0
1	23	10	""	"STM4015"	5940	17240	130	268	350	204	58	88	88	96	50	52	98	95	0	5601	7627	5853	76	49	49	55	40	72	100	100	0	0.032	0.035	0.033	0.033	1.542	0.030	0.776	120	404	100	5732	7840	-4.947	180	5552	262	7578	41942	915296	5.080	189.300	0	0	0
1	24	10	"fdhE"	"STM4034"	6120	17240	150	2888	3220	1198	37	88	88	92	32	34	100	100	0	4825	5389	1985	36	49	49	51	19	37	100	100	0	0.586	0.587	0.602	0.582	1.261	0.580	0.902	156	649	100	7576	8472	-0.770	2800	4776	3132	5340	502397	840625	97.750	280.947	0	0	0
1	1	11	""	"STM2940"	2040	17440	110	207	228	99	43	68	68	5307	14990	282	0	0	0	1130	1343	739	55	44	44	231	623	269	87	41	0	0.128	0.123	0.123	0.118	1.550	35.922	0.102	80	522	100	1225	1459	-2.966	139	1086	160	1299	18261	107421	-0.339	1.785	0	0	0
1	2	11	"ygcB"	"STM2944"	2210	17440	100	172	200	104	52	61	61	62	13	20	100	96	0	3138	4806	3580	74	42	42	43	7	16	100	100	0	0.036	0.029	0.027	0.028	1.672	0.027	0.839	80	403	100	3207	4903	-4.802	111	3096	139	4764	16006	384451	10.615	680.429	0	0	0
1	3	11	"relA"	"STM2956"	2390	17440	100	466	597	425	71	60	60	61	13	21	100	100	0	728	997	789	79	42	42	42	6	14	100	100	0	0.592	0.562	0.565	0.574	1.456	0.534	0.847	80	431	100	1092	1492	-0.757	406	686	537	955	47752	79746	41.231	159.167	0	0	0
1	4	11	"yqcD"	"STM2968"	2580	17440	110	296	312	141	45	61	61	63	14	22	100	98	0	1160	1215	630	51	42	42	42	5	11	100	100	0	0.210	0.214	0.217	0.212	1.562	0.201	0.830	80	476	100	1353	1424	-2.250	235	1118	251	1173	24938	97206	17.786	234.600	0	0	0
1	5	11	"fucP"	"STM2975"	2740	17440	110	161	176	73	41	62	62	64	15	23	100	97	0	3324	3634	1691	46	42	42	48	56	116	100	100	0	0.030	0.032	0.031	0.030	1.488	0.032	0.835	80	413	100	3381	3706	-5.051	99	3282	114	3592	14096	290682	7.467	64.036	0	0	0
1	6	11	"fucU"	"STM2978"	2920	17440	110	165	200	93	46	64	64	66	16	24	100	98	0	804	991	580	58	42	42	48	53	110	100	100	0	0.133	0.143	0.132	0.136	1.484	0.136	0.823	80	460	100	863	1085	-2.915	101	762	136	949	15965	79266	8.375	17.792	0	0	0
1	7	11	"exbB"	"STM3159"	3100	17430	110	951	909	311	34	62	62	64	15	23	100	100	0	6495	6347	1844	29	42	42	43	12	27	100	100	0	0.138	0.134	0.135	0.126	1.463	0.135	0.959	80	460	100	7342	7152	-2.860	889	6453	847	6305	72756	507797	56.333	525.333	0	0	0
1	8	11	"ygiR"	"STM3168"	3280	17430	110	248	299	224	74	62	62	63	14	22	98	98	0	2800	3842	3901	101	42	42	44	13	29	100	100	0	0.067	0.062	0.062	0.060	1.638	0.054	0.799	80	456	100	2944	4037	-3.890	186	2758	237	3800	23896	307393	16.857	292.154	0	0	0
1	9	11	"ygiW"	"STM3176"	3460	17440	120	1339	1960	2008	102	66	66	80	122	152	93	85	0	458	719	774	107	44	44	68	255	375	63	43	0	3.075	2.806	2.944	2.817	1.778	2.889	0.747	120	509	100	1687	2569	1.621	1273	414	1894	675	235199	86245	15.410	2.553	0	0	0
1	10	11	"STMF1.41"	"Not LT2a92"	3650	17440	110	231	364	442	121	71	71	77	37	48	90	80	0	215	369	504	136	45	45	49	24	48	95	85	0	0.941	0.904	0.910	0.916	1.800	0.880	0.882	80	431	100	330	617	-0.087	160	170	293	324	29109	29488	7.757	13.333	0	0	0
1	11	11	""	"STM2668"	3810	17430	110	2871	2866	654	22	76	76	81	35	43	100	100	0	8523	8719	1938	22	46	46	52	68	130	100	100	0	0.330	0.322	0.322	0.320	1.142	0.324	0.961	80	416	100	11272	11463	-1.601	2795	8477	2790	8673	229281	697540	79.571	127.456	0	0	0
1	12	11	""	"STM2682"	3990	17420	120	263	345	261	75	89	89	121	260	214	27	11	0	729	875	640	73	49	49	63	91	144	91	87	0	0.256	0.310	0.281	0.288	1.778	0.391	0.279	120	467	100	854	1082	-1.966	174	680	256	826	41434	105009	0.862	8.923	0	0	0
1	13	11	""	"STM0497"	4170	17430	120	204	212	61	28	91	91	147	520	353	0	0	0	6897	6579	1947	29	50	50	85	328	385	98	97	0	0.017	0.019	0.017	0.017	1.861	0.018	0.708	120	441	100	6960	6650	-5.921	113	6847	121	6529	25404	789432	0.125	19.799	0	0	0
1	14	11	"tesA"	"STM0506"	4350	17430	120	1014	1010	466	46	74	74	77	22	28	99	96	0	4062	4222	1955	46	46	46	48	8	16	100	100	0	0.234	0.224	0.226	0.209	1.524	0.222	0.946	120	409	100	4956	5112	-2.095	940	4016	936	4176	121155	506671	42.409	521.750	0	0	0
1	15	11	"allR"	"STM0516"	4520	17430	130	1012	1196	598	50	63	63	65	16	24	100	100	0	1637	1920	963	50	43	43	44	8	18	100	100	0	0.595	0.604	0.603	0.602	1.179	0.613	0.941	120	464	100	2543	3010	-0.748	949	1594	1133	1877	143557	230354	70.688	234.500	0	0	0
1	16	11	"allP"	"STM0522"	4700	17430	120	165	180	61	33	64	64	162	484	298	0	0	0	3313	3603	1568	43	43	43	215	715	332	100	98	0	0.031	0.033	0.031	0.032	1.819	0.028	0.507	120	471	100	3371	3676	-5.017	101	3270	116	3560	21625	432413	0.037	4.738	0	0	0
1	17	11	"glxK"	"STM0525"	4870	17420	100	186	229	132	57	67	67	323	894	276	0	0	0	1164	1629	1632	100	44	44	391	1056	270	57	15	0	0.106	0.102	0.096	0.106	1.737	0.228	0.289	80	330	100	1239	1747	-3.234	119	1120	162	1585	18333	130318	-0.105	1.172	0	0	0
1	18	11	"ylbF"	"STM0531"	5060	17430	120	149	155	41	26	68	68	318	1041	327	0	0	0	2277	2651	1393	52	44	44	328	1174	357	86	47	0	0.036	0.033	0.033	0.034	1.824	0.026	0.623	120	434	100	2314	2694	-4.785	81	2233	87	2607	18567	318115	-0.157	1.979	0	0	0
1	19	11	"yhgN"	"STM3540"	5210	17420	100	104	111	44	39	65	65	68	19	27	72	50	0	931	1087	721	66	43	43	54	48	88	100	96	0	0.044	0.044	0.046	0.038	2.366	0.044	0.571	80	331	100	927	1090	-4.509	39	888	46	1044	8858	86988	2.263	21.521	0	0	0
1	20	11	""	"STM2186"	5410	17420	120	2542	2589	1151	44	73	73	80	40	50	97	97	0	7844	8264	3488	42	44	44	74	275	371	98	98	0	0.317	0.306	0.309	0.278	1.637	0.307	0.969	120	525	100	10269	10736	-1.660	2469	7800	2516	8220	310739	991721	62.725	29.782	0	0	0
1	21	11	"folE"	"STM2193"	5590	17420	120	1109	1068	344	32	88	88	160	736	460	80	3	0	3087	2968	902	30	48	48	73	203	278	99	98	0	0.336	0.336	0.340	0.317	1.431	0.337	0.968	120	460	100	4060	3900	-1.574	1021	3039	980	2920	128144	356145	1.234	14.261	0	0	0
1	22	11	"yeiH"	"STM2202"	5770	17420	130	1989	1968	540	27	91	91	100	46	46	100	100	0	6378	6211	1483	23	49	49	61	90	147	100	100	0	0.300	0.305	0.306	0.299	1.268	0.304	0.959	120	422	100	8227	8039	-1.737	1898	6329	1877	6162	236115	745314	40.609	68.333	0	0	0
1	23	11	""	"STM2225"	5940	17420	120	1120	1128	412	36	95	95	101	36	35	98	98	0	5288	5125	1809	35	53	53	54	10	18	100	100	0	0.196	0.204	0.210	0.195	1.538	0.200	0.926	120	312	100	6260	6105	-2.353	1025	5235	1033	5072	135305	615005	28.528	507.100	0	0	0
1	24	11	""	"STM2235"	6110	17410	150	376	396	117	29	91	91	95	30	31	100	100	0	8986	9309	2001	21	49	49	51	9	17	100	100	0	0.032	0.033	0.032	0.032	1.339	0.031	0.785	156	611	100	9222	9565	-4.971	285	8937	305	9260	61730	1452225	10.033	1028.667	0	0	0
1	1	12	"phoP"	"STM1231"	2030	17630	100	4072	4270	1986	46	61	61	64	18	28	100	100	0	1061	1218	582	47	40	40	41	5	12	100	100	0	3.929	3.573	3.659	3.582	1.311	3.710	0.890	80	450	100	5032	5387	1.974	4011	1021	4209	1178	341592	97451	233.667	235.400	0	0	0
1	2	12	"phoP"	"STM1231"	2200	17620	110	10516	11296	4125	36	65	65	122	549	450	100	100	0	3007	3262	1308	40	42	42	58	148	255	100	100	0	3.525	3.488	3.499	3.563	1.280	3.540	0.957	80	466	100	13416	14451	1.818	10451	2965	11231	3220	903718	260944	20.353	21.649	0	0	0
1	3	12	"phoP"	"STM1231"	2390	17620	110	4886	4945	1825	36	66	66	123	544	442	100	100	0	1361	1431	532	37	42	42	58	147	253	100	100	0	3.654	3.513	3.474	3.517	1.198	3.602	0.947	80	479	100	6139	6268	1.870	4820	1319	4879	1389	395619	114487	8.864	9.340	0	0	0
1	4	12	"phoQ"	"STM1230"	2570	17620	110	1047	1172	625	53	63	63	67	54	80	100	100	0	1325	1562	880	56	41	41	42	8	19	100	100	0	0.766	0.729	0.738	0.731	1.279	0.736	0.898	80	433	100	2268	2630	-0.384	984	1284	1109	1521	93741	124993	20.463	190.000	0	0	0
1	5	12	"phoQ"	"STM1230"	2740	17620	120	7655	7208	2561	35	64	64	65	16	24	100	100	0	10523	9832	3655	37	41	41	44	42	95	99	99	0	0.724	0.730	0.732	0.767	1.681	0.720	0.957	120	470	100	18073	16935	-0.466	7591	10482	7144	9791	864953	1179886	446.438	233.048	0	0	0
1	6	12	"hupA"	"STM4170"	2920	17620	120	2702	4444	4844	109	64	64	65	14	21	100	100	0	254	364	351	96	42	42	42	6	14	99	96	0	12.443	13.602	13.775	13.751	1.732	14.363	0.913	120	461	100	2850	4702	3.637	2638	212	4380	322	533276	43627	312.786	53.667	0	0	0
1	7	12	"sopB"	"STM1091"	3100	17620	120	3274	3201	1788	55	63	63	65	16	24	100	99	0	8743	8058	4462	55	42	42	43	10	23	100	100	0	0.369	0.391	0.391	0.389	1.511	0.391	0.982	120	460	100	11912	11154	-1.438	3211	8701	3138	8016	384171	966949	196.000	801.500	0	0	0
1	8	12	"pipC"	"STM0375"	3270	17620	120	625	782	412	52	67	67	70	17	24	100	100	0	708	906	516	56	43	43	44	9	20	100	100	0	0.839	0.829	0.826	0.849	1.412	0.811	0.926	120	481	100	1223	1578	-0.253	558	665	715	863	93855	108693	41.882	95.778	0	0	0
1	9	12	"pipC"	"STM0375"	3460	17610	120	1310	1369	721	52	71	71	75	18	24	100	100	0	1505	1734	934	53	44	44	45	7	15	100	99	0	0.848	0.768	0.780	0.745	1.549	0.762	0.930	120	463	100	2700	2988	-0.238	1239	1461	1298	1690	164315	208088	71.889	241.286	0	0	0
1	10	12	"pipC"	"STM0375"	3630	17610	110	1346	1483	557	37	80	80	84	33	39	100	100	0	1705	1981	706	35	46	46	49	19	38	100	100	0	0.763	0.725	0.732	0.723	1.181	0.742	0.926	80	428	100	2925	3338	-0.390	1266	1659	1403	1935	118600	158447	42.394	101.684	0	0	0
1	11	12	"ssrB"	"STM1391"	3820	17610	120	1137	1339	642	47	87	87	96	73	76	100	98	0	2875	3456	1638	47	49	49	55	60	109	100	100	0	0.372	0.367	0.369	0.358	1.381	0.362	0.923	120	471	100	3876	4659	-1.428	1050	2826	1252	3407	160690	414744	17.027	56.683	0	0	0
1	12	12	"ssrB"	"STM1391"	3990	17610	120	1656	1610	489	30	92	92	126	267	211	95	91	0	4523	4348	1403	32	50	50	55	53	96	99	99	0	0.350	0.353	0.353	0.364	1.747	0.342	0.837	120	437	100	6037	5816	-1.516	1564	4473	1518	4298	193231	521803	5.558	81.000	0	0	0
1	13	12	"lrp"	"STM0959"	4170	17610	120	10499	9429	3528	37	89	89	98	90	91	99	98	0	3253	2958	1111	37	49	49	50	8	16	100	100	0	3.249	3.211	3.215	3.107	1.588	3.253	0.964	120	416	100	13614	12249	1.700	10410	3204	9340	2909	1131515	354910	103.678	363.500	0	0	0
1	14	12	"lrp"	"STM0959"	4340	17610	120	7811	8028	4517	56	72	72	75	21	28	100	100	0	2513	2483	1411	56	44	44	45	7	15	100	100	0	3.134	3.262	3.231	3.392	1.770	3.302	0.957	120	435	100	10208	10395	1.648	7739	2469	7956	2439	963381	298008	378.714	348.286	0	0	0
1	15	12	"gyrA"	"STM2272"	4520	17610	100	1017	1045	399	38	65	65	65	15	23	100	100	0	1734	1829	785	42	41	41	43	8	18	100	100	0	0.562	0.548	0.553	0.559	1.180	0.538	0.961	80	372	100	2645	2768	-0.831	952	1693	980	1788	83636	146323	65.333	223.250	0	0	0
1	16	12	"gyrA"	"STM2272"	4690	17610	100	729	824	343	41	67	67	243	684	281	43	7	0	1301	1380	578	41	42	42	301	955	317	65	10	0	0.526	0.566	0.555	0.562	1.168	0.693	0.944	80	339	100	1921	2095	-0.927	662	1259	757	1338	65899	110404	0.849	1.130	0	0	0
1	17	12	"gyrA"	"STM2272"	4870	17610	160	2895	3384	1713	50	72	72	573	1348	235	98	53	0	3489	3828	1572	41	45	45	696	1746	250	97	49	0	0.820	0.875	0.845	0.842	1.184	0.845	0.927	208	623	100	6267	7095	-0.287	2823	3444	3312	3783	703852	796177	2.085	1.794	0	0	0
1	18	12	"csrA"	"STM2826"	5050	17610	100	1219	1239	471	38	85	85	738	1640	222	10	0	0	254	261	100	38	47	47	806	2106	261	0	0	0	5.478	5.393	5.433	5.552	1.280	0.736	0.703	80	277	100	1341	1368	2.454	1134	207	1154	214	99082	20862	0.305	-0.259	0	0	0
1	19	12	"crp"	"STM3466"	5200	17610	140	4023	4418	2377	53	70	70	107	207	193	98	97	0	2096	2162	1173	54	43	43	58	74	127	98	97	0	1.925	2.052	2.034	2.097	1.289	2.094	0.959	156	563	100	6006	6467	0.945	3953	2053	4348	2119	689153	337286	20.826	28.432	0	0	0
1	20	12	"yhhP"	"STM3578"	5410	17600	110	217	297	270	90	77	77	79	22	27	91	78	0	541	919	1103	120	44	44	46	8	17	100	100	0	0.282	0.251	0.259	0.252	2.000	0.231	0.806	80	436	100	637	1095	-1.828	140	497	220	875	23731	73540	9.909	109.125	0	0	0
1	21	12	"yhhP"	"STM3578"	5590	17610	120	597	597	181	30	85	85	87	20	22	100	97	0	2426	2386	781	32	47	47	48	8	16	100	100	0	0.215	0.219	0.214	0.219	1.517	0.215	0.941	120	417	100	2891	2851	-2.216	512	2379	512	2339	71614	286373	25.500	292.250	0	0	0
1	22	12	"topA"	"STM1714"	5760	17600	140	1213	1323	789	59	87	87	91	28	30	96	95	0	1079	1219	795	65	48	48	57	89	156	93	92	0	1.092	1.056	1.095	1.062	1.733	1.070	0.840	156	363	100	2157	2407	0.127	1126	1031	1236	1171	206442	190192	44.000	13.056	0	0	0
1	23	12	"topA"	"STM1714"	5930	17600	160	13872	14097	3769	26	93	93	96	31	32	100	100	0	12850	13354	3832	28	50	50	52	10	19	100	100	0	1.076	1.053	1.076	1.043	1.329	1.043	0.937	208	411	100	26579	27308	0.106	13779	12800	14004	13304	2932147	2777562	451.645	1330.200	0	0	0
1	24	12	"topA"	"STM1714"	6110	17610	140	532	760	772	101	91	91	94	31	32	91	87	0	440	673	688	102	48	48	49	9	18	91	89	0	1.125	1.070	1.098	1.083	1.915	1.129	0.785	156	600	100	833	1294	0.170	441	392	669	625	118596	104967	21.484	69.333	0	0	0
1	1	13	"ctrl-buffer"	"ctrl-buffer"	2030	17800	100	55	56	14	25	54	54	59	71	120	0	0	0	42	44	10	22	39	39	42	44	104	1	0	0	0.333	0.400	1.500	1.631	3.210	9.565	0.023	80	462	100	4	7	-1.585	1	3	2	5	4476	3545	-0.042	0.045	-50	0	0
1	2	13	"ctrl-buffer"	"ctrl-buffer"	2210	17790	100	63	67	30	44	62	62	107	550	514	0	0	0	44	45	9	20	41	41	52	143	275	0	0	0	0.333	1.250	1.833	1.484	3.270	8.708	0.084	80	419	100	4	9	-1.585	1	3	5	4	5342	3636	-0.073	-0.049	-50	0	0
1	3	13	"ctrl-buffer"	"ctrl-buffer"	2380	17790	100	69	77	34	44	66	66	72	55	76	5	2	0	44	46	9	19	42	42	42	7	16	28	8	0	1.500	2.750	3.225	2.675	3.541	8.092	0.155	80	418	100	5	15	0.585	3	2	11	4	6157	3702	0.091	0.571	-50	0	0
1	4	13	"ctrl-buffer"	"ctrl-buffer"	2560	17790	100	67	73	19	26	64	64	69	23	33	26	6	0	50	51	7	13	43	43	44	8	18	41	6	0	0.429	1.125	2.000	2.050	2.949	4.485	0.207	80	417	100	10	17	-1.222	3	7	9	8	5870	4060	0.174	0.875	-50	0	0
1	5	13	"ctrl-buffer"	"ctrl-buffer"	2740	17790	100	69	71	19	26	70	70	74	21	28	12	2	0	45	46	7	15	44	44	46	11	23	10	1	0	-1.000	0.500	3.100	2.855	2.721	4.914	0.202	80	410	100	0	3	Error	-1	1	1	2	5648	3659	-0.143	0.000	-50	0	0
1	6	13	"ctrl-buffer"	"ctrl-buffer"	2920	17790	100	54	56	17	30	64	64	66	16	24	5	2	0	45	47	11	23	41	41	42	7	16	26	11	0	-2.500	-1.333	2.621	2.362	5.359	16.180	0.010	80	388	100	-6	-2	Error	-10	4	-8	6	4497	3725	-0.625	0.714	-50	0	0
1	7	13	"ctrl-buffer"	"ctrl-buffer"	3090	17790	100	63	65	14	21	65	65	67	16	23	11	3	0	44	45	6	13	41	41	42	6	14	25	10	0	-0.667	0.000	2.000	1.670	2.471	20.380	0.008	80	399	100	1	4	Error	-2	3	0	4	5165	3564	-0.125	0.500	-50	0	0
1	8	13	"ctrl-buffer"	"ctrl-buffer"	3270	17790	100	70	75	39	52	73	73	75	20	26	10	3	0	47	55	45	81	43	43	44	8	18	27	12	0	-0.750	0.167	1.733	1.595	3.085	1.064	0.479	80	400	100	1	14	Error	-3	4	2	12	5984	4367	0.000	1.375	-50	0	0
1	9	13	"ctrl-buffer"	"ctrl-buffer"	3450	17790	100	72	77	25	32	78	78	79	19	24	13	5	0	54	56	11	19	44	44	45	8	17	57	27	0	-0.600	-0.083	1.800	1.873	3.017	6.092	0.100	80	399	100	4	11	Error	-6	10	-1	12	6144	4474	-0.105	1.375	-50	0	0
1	10	13	"ctrl-buffer"	"ctrl-buffer"	3620	17790	100	85	92	27	29	80	80	82	22	26	22	10	0	49	50	10	20	46	46	48	16	33	5	2	0	1.667	3.000	2.000	1.993	3.602	7.879	0.079	80	403	100	8	16	0.737	5	3	12	4	7346	3999	0.455	0.125	-50	0	0
1	11	13	"ctrl-buffer"	"ctrl-buffer"	3800	17780	100	78	81	21	25	86	86	90	22	24	10	1	0	55	56	10	17	48	48	49	7	14	47	23	0	-1.143	-0.625	2.200	2.407	4.025	24.507	0.012	80	413	100	-1	3	Error	-8	7	-5	8	6519	4465	-0.409	1.000	-50	0	0
1	12	13	"ctrl-buffer"	"ctrl-buffer"	3980	17780	100	84	90	25	27	88	88	91	25	27	11	3	0	50	53	15	28	47	47	48	7	14	31	8	0	-1.333	0.333	2.800	3.101	4.242	16.006	0.017	80	397	100	-1	8	Error	-4	3	2	6	7199	4249	-0.040	0.714	-50	0	0
1	13	13	"ctrl-buffer"	"ctrl-buffer"	4160	17780	100	82	87	24	27	80	80	82	22	26	25	6	0	50	51	10	19	45	45	46	7	15	36	13	0	0.400	1.167	3.111	2.442	3.534	11.291	0.037	80	399	100	7	13	-1.322	2	5	7	6	6958	4105	0.227	0.714	-50	0	0
1	14	13	"ctrl-buffer"	"ctrl-buffer"	4330	17780	100	66	69	19	27	66	66	68	19	27	13	2	0	46	46	8	17	42	42	43	7	16	21	5	0	0.000	0.750	2.143	1.975	3.350	10.357	0.056	80	399	100	4	7	Error	0	4	3	4	5517	3660	0.053	0.429	-50	0	0
1	15	13	"ctrl-buffer"	"ctrl-buffer"	4510	17780	100	56	57	17	29	61	61	63	14	22	13	2	0	46	48	8	16	41	41	41	7	17	38	8	0	-1.000	-0.571	3.250	2.177	3.885	213.347	0.000	80	416	100	0	3	Error	-5	5	-4	7	4590	3803	-0.429	1.000	-50	0	0
1	16	13	"ctrl-buffer"	"ctrl-buffer"	4690	17780	100	60	61	16	26	67	67	98	225	229	0	0	0	47	51	14	27	42	42	78	294	376	0	0	0	-1.400	-0.667	2.383	1.751	3.789	17.908	0.004	80	414	100	-2	3	Error	-7	5	-6	9	4912	4074	-0.164	-0.092	-50	0	0
1	17	13	"ctrl-buffer"	"ctrl-buffer"	4870	17780	100	71	72	18	25	68	68	251	815	324	0	0	0	46	47	7	14	42	42	291	1136	390	0	0	0	0.750	0.800	1.697	1.936	3.253	0.739	0.976	80	348	100	7	9	-0.415	3	4	4	5	5779	3728	-0.220	-0.215	-50	0	0
1	18	13	"ctrl-buffer"	"ctrl-buffer"	5040	17780	100	74	76	16	21	75	75	259	841	324	0	0	0	45	47	9	19	44	44	258	1167	452	0	0	0	-1.000	0.333	2.586	2.735	3.530	11.108	0.035	80	400	100	0	4	Error	-1	1	1	3	6059	3733	-0.218	-0.181	-50	0	0
1	19	13	"ctrl-buffer"	"ctrl-buffer"	5220	17780	100	60	62	16	25	75	75	89	75	84	0	0	0	43	44	7	15	44	44	50	37	74	0	0	0	15.000	100000.000	3.143	3.024	3.549	51.219	0.003	80	397	100	-16	-13	3.907	-15	-1	-13	0	4994	3499	-0.360	-0.162	-50	0	0
1	20	13	"ctrl-buffer"	"ctrl-buffer"	5400	17770	100	82	84	22	26	80	80	82	20	24	16	8	0	48	51	11	21	45	45	46	8	17	27	12	0	0.667	0.667	2.000	1.887	3.276	7.021	0.080	80	420	100	5	10	-0.585	2	3	4	6	6681	4061	0.100	0.625	-50	0	0
1	21	13	"ctrl-buffer"	"ctrl-buffer"	5580	17770	100	83	87	23	26	82	82	84	19	22	21	8	0	47	56	34	60	45	45	45	7	15	27	18	0	0.500	0.455	1.800	1.627	3.751	1.074	0.167	80	374	100	3	16	-1.000	1	2	5	11	6988	4514	0.158	1.571	-50	0	0
1	22	13	"ctrl-buffer"	"ctrl-buffer"	5750	17770	100	81	88	32	36	84	84	88	35	39	7	3	0	49	51	18	35	45	45	46	7	15	27	11	0	-0.750	0.667	3.000	2.778	3.577	10.011	0.019	80	368	100	1	10	Error	-3	4	4	6	7010	4112	0.000	0.714	-50	0	0
1	23	13	"ctrl-buffer"	"ctrl-buffer"	5930	17770	100	90	91	23	25	89	89	91	23	25	20	3	0	51	54	14	25	47	47	48	8	16	36	16	0	0.250	0.286	1.633	2.058	3.351	6.422	0.092	80	364	100	5	9	-2.000	1	4	2	7	7303	4307	0.000	0.750	-50	0	0
1	24	13	"ctrl-buffer"	"ctrl-buffer"	6110	17770	100	83	89	29	32	88	88	92	32	34	7	3	0	51	52	10	19	45	45	47	8	17	31	10	0	-0.833	0.143	2.268	2.604	2.911	6.993	0.110	80	398	100	1	8	Error	-5	6	1	7	7153	4124	-0.094	0.625	-50	0	0
1	1	14	"ydhI"	"STM1443"	2020	17990	110	62	64	20	31	53	53	55	14	25	35	13	0	145	242	256	105	39	39	39	6	15	97	93	0	0.085	0.054	0.074	0.097	3.700	0.055	0.280	80	619	100	115	214	-3.558	9	106	11	203	5092	19374	0.643	33.833	0	0	0
1	2	14	"STMB2B.139A"	"Not LT2a93"	2230	17970	90	141	168	120	71	56	56	61	34	55	61	55	0	94	120	82	68	41	41	43	8	18	84	67	0	1.604	1.418	1.611	1.405	2.328	1.884	0.793	52	365	100	138	191	0.681	85	53	112	79	8753	6218	3.147	9.625	0	0	0
1	3	14	""	"STM3806"	2380	17980	110	95	142	116	81	61	61	65	40	61	41	27	0	350	803	1074	133	41	41	42	6	14	100	100	0	0.110	0.106	0.110	0.105	1.951	0.109	0.553	80	520	100	343	843	-3.184	34	309	81	762	11350	64205	1.925	126.833	0	0	0
1	4	14	"pgtE"	"STM2395"	2580	17980	120	384	458	289	63	68	68	73	32	43	95	91	0	3137	3915	3010	76	43	43	44	8	18	100	100	0	0.102	0.101	0.103	0.103	1.634	0.092	0.844	120	600	100	3410	4262	-3.291	316	3094	390	3872	54956	469758	12.031	483.875	0	0	0
1	5	14	""	"STM3911"	2730	17980	110	71	84	49	58	75	75	77	22	28	15	7	0	271	678	1197	176	46	46	52	52	100	88	78	0	-0.018	0.014	0.036	0.039	2.382	0.031	0.416	80	482	100	221	641	Error	-4	225	9	632	6734	54278	0.318	12.038	0	0	0
1	6	14	"ygiY"	"STM3178"	2920	17970	110	352	383	164	42	71	71	75	25	33	100	100	0	4668	5683	2998	52	45	45	51	50	98	100	100	0	0.061	0.055	0.057	0.055	1.326	0.053	0.907	80	536	100	4904	5950	-4.040	281	4623	312	5638	30677	454627	12.320	112.640	0	0	0
1	7	14	""	"STM2880"	3100	17980	110	997	1464	1473	100	73	73	75	23	30	100	98	0	1492	1939	1961	101	44	44	47	12	25	100	100	0	0.638	0.734	0.714	0.723	1.408	0.740	0.946	80	509	100	2372	3286	-0.648	924	1448	1391	1895	117089	155150	60.391	157.667	0	0	0
1	8	14	"ssaU"	"STM1422"	3260	17970	110	123	185	162	87	80	80	82	23	28	63	46	0	1350	3057	4301	140	46	46	60	121	201	95	78	0	0.033	0.035	0.045	0.035	2.494	0.034	0.814	80	492	100	1347	3116	-4.922	43	1304	105	3011	14775	244597	4.478	24.769	0	0	0
1	9	14	"nrdE"	"STM2807"	3450	17980	120	171	227	141	62	85	85	90	82	91	52	30	0	3076	4705	4130	87	47	47	59	109	184	100	99	0	0.028	0.030	0.030	0.028	1.830	0.030	0.810	120	605	100	3115	4800	-5.138	86	3029	142	4658	27287	564601	1.671	42.624	0	0	0
1	10	14	"cadA"	"STM2559"	3630	17970	120	187	235	166	70	85	85	88	21	23	76	69	0	2749	3828	3666	95	48	48	49	8	16	100	99	0	0.038	0.040	0.039	0.040	2.556	0.038	0.788	120	577	100	2803	3930	-4.727	102	2701	150	3780	28220	459305	7.000	472.375	0	0	0
1	11	14	"thiL"	"STM0419"	3810	17970	110	330	606	530	87	86	86	90	36	40	98	93	0	2287	3361	3103	92	48	48	49	7	14	100	100	0	0.109	0.157	0.163	0.153	1.849	0.154	0.871	80	496	100	2483	3833	-3.198	244	2239	520	3313	48491	268869	14.333	473.143	0	0	0
1	12	14	"hin"	"STM2772"	3990	17970	120	191	312	388	124	84	84	88	37	42	70	56	0	888	2179	3491	160	47	47	48	7	14	100	100	0	0.127	0.107	0.108	0.100	2.302	0.102	0.837	120	613	100	948	2360	-2.974	107	841	228	2132	37472	261509	6.054	304.429	0	0	0
1	13	14	""	"STM3166"	4170	17970	110	134	155	81	52	72	72	76	26	34	70	52	0	1585	2193	1623	74	44	44	45	7	15	100	100	0	0.040	0.039	0.035	0.035	1.771	0.037	0.686	80	488	100	1603	2232	-4.635	62	1541	83	2149	12377	175452	3.038	306.857	0	0	0
1	14	14	"yjjY"	"STM4599"	4330	17970	110	234	545	769	141	67	67	73	39	53	95	75	0	73	103	88	85	42	42	43	7	16	86	70	0	5.387	7.836	7.000	7.345	1.794	9.236	0.799	80	502	100	198	539	2.430	167	31	478	61	43621	8246	12.103	8.571	0	0	0
1	15	14	"ybaN"	"STM0482"	4520	17970	120	130	146	70	47	75	75	80	36	45	61	35	0	932	1134	884	77	44	44	45	8	17	100	100	0	0.062	0.065	0.063	0.058	2.469	0.060	0.503	120	605	100	943	1161	-4.013	55	888	71	1090	17494	136021	1.833	136.125	0	0	0
1	16	14	""	"STM0571"	4700	17970	120	1894	1899	626	32	78	78	79	20	25	100	100	0	12076	11921	3575	29	46	46	47	8	17	100	100	0	0.151	0.153	0.154	0.150	1.215	0.154	0.965	120	553	100	13846	13696	-2.728	1816	12030	1821	11875	227893	1430559	91.000	1484.250	0	0	0
1	17	14	"yaiU"	"STM0373"	4870	17970	130	1023	1104	293	26	73	73	76	23	30	100	100	0	12267	12718	3443	27	45	45	46	9	19	100	100	0	0.078	0.081	0.081	0.081	1.174	0.080	0.956	120	634	100	13172	13704	-3.685	950	12222	1031	12673	132465	1526131	44.696	1408.000	0	0	0
1	18	14	""	"STM3653"	5040	17960	110	310	338	138	40	81	81	85	26	30	100	100	0	4294	5010	2652	52	47	47	67	198	295	100	100	0	0.054	0.052	0.052	0.051	1.298	0.050	0.907	80	512	100	4476	5220	-4.213	229	4247	257	4963	27011	400773	9.731	24.965	0	0	0
1	19	14	""	"STM2195"	5230	17960	80	261	421	372	88	84	84	86	26	30	78	75	0	915	1745	1815	104	46	46	52	44	84	98	88	0	0.204	0.198	0.215	0.193	2.224	0.194	0.903	52	321	100	1046	2036	-2.296	177	869	337	1699	21909	90717	12.885	38.477	0	0	0
1	20	14	"EMPTY"	"EMPTY"	5400	17950	100	86	89	23	25	84	84	87	26	29	15	1	0	47	47	7	14	45	45	46	9	19	17	1	0	1.000	2.500	1.714	1.811	4.066	11.954	0.025	80	464	100	4	7	0.000	2	2	5	2	7133	3786	0.077	0.111	-75	0	0
1	21	14	"EMPTY"	"EMPTY"	5580	17950	100	81	83	21	25	82	82	87	36	41	6	0	0	47	47	5	10	44	44	45	6	13	27	3	0	-0.333	0.333	3.200	3.040	3.475	40.137	0.009	80	452	100	2	4	Error	-1	3	1	3	6662	3744	-0.111	0.333	-75	0	0
1	22	14	"EMPTY"	"EMPTY"	5750	17950	100	83	83	20	24	87	87	90	35	38	2	0	0	46	46	6	13	44	44	45	6	13	22	6	0	-2.000	-2.000	3.225	3.436	3.806	120.672	0.003	80	452	100	-2	-2	Error	-4	2	-4	2	6652	3690	-0.200	0.167	-75	0	0
1	23	14	"EMPTY"	"EMPTY"	5930	17950	100	84	85	18	21	86	86	88	21	23	12	0	0	44	44	5	11	44	44	45	6	13	11	0	0	100000.000	100000.000	2.500	2.780	2.956	22.315	0.023	80	464	100	-2	-1	16.610	-2	0	-1	0	6778	3554	-0.143	-0.167	-75	0	0
1	24	14	"EMPTY"	"EMPTY"	6110	17950	100	86	90	22	24	87	87	91	31	34	11	0	0	46	46	6	13	45	45	46	6	13	17	5	0	-1.000	3.000	3.667	3.215	3.248	16.287	0.087	80	496	100	0	4	Error	-1	1	3	1	7179	3718	-0.032	0.000	-75	0	0
2	1	1	""	"STM0721"	6490	15610	120	275	330	242	73	66	66	184	665	361	6	0	0	834	953	635	66	42	42	138	577	418	65	28	0	0.264	0.290	0.259	0.281	2.236	0.979	0.587	120	621	100	1001	1175	-1.922	209	792	264	911	39646	114383	0.220	1.412	0	0	0
2	2	1	"dnaC"	"STM4543"	6670	15600	110	468	570	364	63	64	64	102	310	303	65	22	0	1055	1365	1051	76	42	42	88	328	372	97	78	0	0.399	0.382	0.376	0.386	1.282	0.354	0.904	80	491	100	1417	1829	-1.326	404	1013	506	1323	45628	109223	1.510	3.893	0	0	0
2	3	1	"gph"	"STM3482"	6870	15610	110	790	869	503	57	68	68	76	52	68	98	97	0	872	1022	676	66	43	43	54	126	233	100	93	0	0.871	0.818	0.839	0.831	1.385	0.804	0.912	80	501	100	1551	1780	-0.199	722	829	801	979	69551	81789	15.250	7.683	0	0	0
2	4	1	""	"STM3547"	7050	15590	110	288	375	347	92	66	66	71	29	40	100	100	0	2662	3726	2987	80	43	43	54	131	242	100	100	0	0.085	0.084	0.096	0.083	2.811	0.031	0.146	80	485	100	2841	3992	-3.560	222	2619	309	3683	30018	298084	10.483	28.031	0	0	0
2	5	1	""	"STM3259"	7210	15600	100	107	147	130	88	63	63	68	47	69	47	22	0	217	442	803	181	41	41	53	138	260	56	32	0	0.250	0.209	0.296	0.283	2.001	0.164	0.555	80	438	100	220	485	-2.000	44	176	84	401	11753	35346	1.681	2.819	0	0	0
2	6	1	"yqjC"	"STM3228"	7400	15580	110	276	324	244	75	66	66	68	18	26	96	93	0	102	106	35	33	41	41	45	45	100	81	12	0	3.443	3.969	3.551	3.519	1.624	5.337	0.786	80	511	100	271	323	1.784	210	61	258	65	25956	8444	14.222	1.356	0	0	0
2	7	1	""	"STM2545"	7570	15590	120	724	824	480	58	69	69	72	21	29	99	98	0	2803	3436	2522	73	42	42	43	7	16	100	100	0	0.237	0.222	0.212	0.243	1.528	0.200	0.914	120	519	100	3416	4149	-2.076	655	2761	755	3394	98904	412277	35.810	484.714	0	0	0
2	8	1	"gltL"	"STM0662"	7740	15590	110	7660	8018	2418	30	79	79	106	344	324	100	100	0	4186	4364	1312	30	45	45	56	107	191	100	100	0	1.831	1.838	1.814	1.836	1.109	1.843	0.965	80	467	100	11722	12258	0.872	7581	4141	7939	4319	641434	349134	23.000	40.262	0	0	0
2	9	1	"asnB"	"STM0680"	7930	15590	120	6342	5891	1547	26	73	73	98	318	324	97	97	0	17913	16679	4324	25	43	43	54	102	188	100	100	0	0.351	0.350	0.349	0.342	1.287	0.348	0.986	120	546	100	24139	22454	-1.511	6269	17870	5818	16636	706895	2001449	18.217	162.990	0	0	0
2	10	1	"nagE"	"STM0685"	8100	15600	110	3221	3151	1601	50	67	67	72	34	47	100	100	0	1685	1655	785	47	42	42	44	21	47	100	100	0	1.920	1.912	1.835	1.871	1.271	1.981	0.957	80	456	100	4797	4697	0.941	3154	1643	3084	1613	252047	132369	90.559	76.714	0	0	0
2	11	1	"barA"	"STM2958"	8290	15590	120	483	586	319	54	63	63	67	33	49	97	97	0	4308	5291	3305	62	41	41	47	76	161	99	99	0	0.098	0.100	0.100	0.103	1.456	0.097	0.971	120	536	100	4687	5773	-3.345	420	4267	523	5250	70311	634871	15.727	69.000	0	0	0
2	12	1	"eutA"	"STM2459"	8460	15580	110	146	199	146	73	67	67	68	20	29	83	76	0	746	1375	1304	94	41	41	43	9	20	100	100	0	0.112	0.099	0.094	0.093	2.308	0.091	0.728	80	453	100	784	1466	-3.158	79	705	132	1334	15885	109974	6.550	148.000	0	0	0
2	13	1	"yigN"	"STM3969"	8640	15590	120	4300	4286	1371	31	68	68	71	22	30	100	100	0	9220	9128	2909	31	42	42	43	8	18	100	100	0	0.461	0.464	0.459	0.471	1.371	0.458	0.958	120	544	100	13410	13304	-1.117	4232	9178	4218	9086	514299	1095400	191.591	1135.625	0	0	0
2	14	1	"metE"	"STM3965"	8820	15590	120	3873	4170	1436	34	66	66	68	20	29	100	100	0	11153	11135	3383	30	41	41	41	5	12	100	100	0	0.343	0.370	0.360	0.374	1.403	0.369	0.955	120	479	100	14919	15198	-1.545	3807	11112	4104	11094	500392	1336217	205.100	2218.800	0	0	0
2	15	1	"pldB"	"STM3961"	8990	15590	120	2495	2944	1493	50	64	64	68	28	41	100	100	0	3597	4064	2010	49	41	41	43	28	65	99	99	0	0.684	0.716	0.707	0.729	1.383	0.707	0.941	120	488	100	5987	6903	-0.549	2431	3556	2880	4023	353226	487684	102.714	143.607	0	0	0
2	16	1	"pldA"	"STM3957"	9170	15580	120	1358	1642	955	58	64	64	67	27	40	100	100	0	1117	1281	645	50	41	41	42	6	14	100	100	0	1.203	1.273	1.167	1.215	1.325	1.331	0.879	120	520	100	2370	2818	0.266	1294	1076	1578	1240	197045	153700	58.333	206.500	0	0	0
2	17	1	"yigF"	"STM3953"	9350	15570	130	178	244	244	100	64	64	68	24	35	84	69	0	137	184	155	84	41	41	42	7	16	99	95	0	1.188	1.259	1.182	1.047	1.994	1.565	0.805	120	562	100	210	323	0.248	114	96	180	143	29297	22075	7.333	20.286	0	0	0
2	18	1	"xerC"	"STM3949"	9520	15580	130	1295	1480	793	53	66	66	72	43	59	100	100	0	1469	1695	883	52	41	41	43	10	23	100	100	0	0.861	0.855	0.829	0.840	1.292	0.838	0.907	120	553	100	2657	3068	-0.217	1229	1428	1414	1654	177568	203396	32.744	165.200	0	0	0
2	19	1	"sgaH"	"STM4386"	9700	15570	130	1193	1612	1395	86	67	67	73	44	60	100	97	0	1054	1489	1275	85	42	42	44	19	43	100	98	0	1.113	1.068	1.093	1.071	1.398	1.093	0.925	120	657	100	2138	2992	0.154	1126	1012	1545	1447	193387	178635	34.977	76.053	0	0	0
2	20	1	"ytfG"	"STM4401"	9870	15570	130	263	322	198	61	65	65	71	54	76	97	80	0	2161	2525	1718	68	41	41	42	16	38	100	100	0	0.093	0.103	0.100	0.106	2.009	0.085	0.488	120	596	100	2318	2741	-3.420	198	2120	257	2484	38692	303052	4.648	155.188	0	0	0
2	21	1	"ytfP"	"STM4411"	10050	15580	130	256	333	270	81	65	65	71	52	73	72	60	0	237	307	272	88	41	41	42	8	19	95	90	0	0.974	1.008	1.008	1.035	1.728	1.037	0.868	120	635	100	387	534	-0.037	191	196	268	266	39998	36872	5.038	33.125	0	0	0
2	22	1	""	"STM4419"	10230	15570	130	422	440	121	27	65	65	70	24	34	100	100	0	4806	4980	1579	31	42	42	43	9	20	100	100	0	0.075	0.076	0.077	0.076	1.304	0.076	0.832	120	677	100	5121	5313	-3.738	357	4764	375	4938	52771	597637	15.417	548.556	0	0	0
2	23	1	""	"STM4423"	10410	15580	130	151	198	155	78	63	63	68	24	35	79	65	0	266	395	398	100	41	41	42	8	19	98	95	0	0.391	0.381	0.388	0.418	2.046	0.351	0.828	120	601	100	313	489	-1.354	88	225	135	354	23819	47409	5.417	44.125	0	0	0
2	24	1	""	"STM4427"	10590	15570	130	287	316	153	48	66	66	76	92	121	88	63	0	859	1115	857	76	41	41	49	77	157	99	99	0	0.270	0.233	0.246	0.246	1.579	0.184	0.468	120	731	100	1039	1324	-1.888	221	818	250	1074	37909	133752	2.609	13.844	0	0	0
2	1	2	"clpP"	"STM0448"	6490	15770	100	157	386	982	254	135	135	894	1596	178	3	2	0	101	361	1007	278	83	83	760	1363	179	5	2	0	1.222	0.903	1.524	1.501	2.485	0.992	0.866	80	359	100	40	529	0.290	22	18	251	278	30879	28848	-0.318	-0.293	-50	0	0
2	2	2	"nrdG"	"STM4451"	6660	15780	150	167	323	779	241	78	78	336	1091	324	3	1	0	718	1086	1329	122	47	47	271	859	316	41	14	0	0.133	0.236	0.123	0.143	2.398	0.986	0.628	156	494	100	760	1284	-2.914	89	671	245	1039	50451	169469	-0.012	0.949	0	0	0
2	3	2	"phoQ"	"STM1230"	6840	15770	120	734	1728	2757	159	73	73	85	124	145	75	61	0	901	1912	2816	147	45	45	65	148	227	70	61	0	0.772	0.886	0.921	0.938	2.320	0.954	0.845	120	457	100	1517	3522	-0.373	661	856	1655	1867	207305	229447	13.250	12.480	0	0	0
2	4	2	"coaA"	"STM4139"	7040	15760	110	107	159	167	105	72	72	76	23	30	57	43	0	340	702	1074	152	44	44	56	135	241	65	52	0	0.118	0.132	0.141	0.131	3.185	0.127	0.841	80	462	100	331	745	-3.080	35	296	87	658	12682	56196	3.609	4.785	0	0	0
2	5	2	"thiE"	"STM4163"	7210	15770	110	120	252	366	145	65	65	69	24	34	65	55	0	329	1302	2434	186	41	41	47	54	114	76	66	0	0.191	0.148	0.192	0.182	2.669	0.139	0.863	80	438	100	343	1448	-2.389	55	288	187	1261	20156	104158	7.625	23.241	0	0	0
2	6	2	"nfi"	"STM4168"	7390	15770	110	399	704	781	110	74	74	78	27	34	93	92	0	771	1393	1726	123	43	43	49	55	112	92	83	0	0.446	0.467	0.508	0.514	1.735	0.453	0.913	80	406	100	1053	1980	-1.163	325	728	630	1350	56312	111470	23.185	24.436	0	0	0
2	7	2	"hopD"	"STM3442"	7550	15760	120	494	736	840	114	86	86	89	37	41	85	78	0	1310	2496	3131	125	46	46	48	19	39	97	93	0	0.323	0.265	0.253	0.262	2.212	0.250	0.863	120	404	100	1672	3100	-1.631	408	1264	650	2450	88288	299528	17.486	128.842	0	0	0
2	8	2	"stfD"	"STM0197"	7720	15760	110	149	178	130	73	86	86	112	372	332	2	1	0	2158	2580	2244	86	46	46	59	119	201	90	83	0	0.030	0.036	0.031	0.042	2.923	0.020	0.303	80	391	100	2175	2626	-5.067	63	2112	92	2534	14242	206419	0.177	21.185	0	0	0
2	9	2	"eutP"	"STM2469"	7900	15740	110	87	122	78	63	77	77	106	364	343	0	0	0	234	1405	2009	142	44	44	77	203	263	48	41	0	0.053	0.033	0.052	0.079	5.390	0.034	0.688	80	411	100	200	1406	-4.248	10	190	45	1361	9798	112403	0.044	6.542	0	0	0
2	10	2	"eutM"	"STM2465"	8080	15760	100	74	86	40	46	75	75	78	24	30	20	11	0	58	143	229	160	44	44	61	125	204	21	13	0	-0.071	0.111	0.542	0.670	5.476	0.141	0.677	80	370	100	13	110	Error	-1	14	11	99	6891	11452	0.333	0.656	0	0	0
2	11	2	"prpR"	"STM0367"	8270	15760	120	190	261	232	88	76	76	80	30	37	61	56	0	1185	1948	2249	115	44	44	51	86	168	67	65	0	0.100	0.097	0.113	0.154	3.602	0.094	0.853	120	405	100	1255	2089	-3.323	114	1141	185	1904	31358	233807	6.033	22.058	0	0	0
2	12	2	"prpE"	"STM0371"	8440	15760	120	117	150	97	64	76	76	80	26	32	59	41	0	559	1245	1683	135	43	43	44	9	20	100	99	0	0.079	0.062	0.068	0.073	2.305	0.052	0.713	120	424	100	557	1276	-3.654	41	516	74	1202	18036	149434	2.692	133.444	0	0	0
2	13	2	"sodA"	"STM4055"	8620	15760	100	1584	1675	919	54	80	80	85	26	30	100	100	0	1692	1846	985	53	45	45	46	11	23	100	100	0	0.913	0.886	0.864	0.875	1.247	0.883	0.945	80	350	100	3151	3396	-0.131	1504	1647	1595	1801	134026	147653	61.154	163.636	0	0	0
2	14	2	"sicP"	"STM2879"	8800	15760	120	386	466	320	68	74	74	78	27	34	96	90	0	377	474	353	74	43	43	46	13	28	98	96	0	0.934	0.910	0.890	0.888	1.756	0.896	0.806	120	407	100	646	823	-0.098	312	334	392	431	55878	56874	14.370	32.923	0	0	0
2	15	2	"fabD"	"STM1194"	8970	15750	110	1569	1964	1480	75	67	67	74	48	64	100	98	0	1574	1698	1121	66	42	42	51	82	160	100	96	0	0.980	1.146	1.099	1.101	1.390	1.227	0.898	80	344	100	3034	3553	-0.029	1502	1532	1897	1656	157090	135866	39.375	20.085	0	0	0
2	16	2	"nuoH"	"STM2322"	9150	15760	120	317	1028	1858	180	66	66	73	44	60	85	71	0	146	563	1024	181	42	42	50	75	150	56	45	0	2.413	1.846	1.968	2.013	2.075	1.883	0.857	120	422	100	355	1483	1.271	251	104	962	521	123302	67574	21.705	6.840	0	0	0
2	17	2	"dacD"	"STM2062"	9340	15750	120	90	123	78	63	68	68	73	37	50	44	25	0	80	146	149	102	43	43	45	13	28	74	59	0	0.595	0.534	0.583	0.670	2.930	0.481	0.589	120	433	100	59	158	-0.750	22	37	55	103	14771	17550	1.351	7.769	0	0	0
2	18	2	"pefC"	"PSLT017"	9510	15750	120	88	118	92	77	68	68	76	43	56	35	19	0	91	359	742	206	43	43	47	33	70	58	45	0	0.417	0.158	0.308	0.304	3.718	0.080	0.355	120	427	100	68	366	-1.263	20	48	50	316	14182	43091	0.977	9.455	0	0	0
2	19	2	"yjbA"	"STM4226"	9670	15750	50	110	134	85	63	72	72	88	54	61	41	25	0	158	201	161	80	49	49	71	96	135	58	25	0	0.349	0.408	0.364	0.481	2.710	0.215	0.281	12	104	100	147	214	-1.520	38	109	62	152	1607	2414	0.852	1.354	0	0	0
2	20	2	"asd"	"STM3539"	9870	15750	100	160	362	603	166	68	68	74	36	48	61	53	0	90	313	537	171	42	42	45	21	46	60	55	0	1.917	1.085	1.535	1.312	2.861	1.090	0.898	80	349	100	140	565	0.939	92	48	294	271	28961	25073	8.000	12.762	0	0	0
2	21	2	"stpA"	"STM2799"	10000	15760	80	359	447	340	76	67	67	72	31	43	98	94	0	125	135	73	54	42	42	43	11	25	90	88	0	3.518	4.086	3.722	4.327	1.993	5.183	0.812	52	242	100	375	473	1.815	292	83	380	93	23224	7014	12.097	8.364	0	0	0
2	22	2	"leuB"	"STM0112"	10180	15740	50	176	160	80	50	75	75	92	64	69	58	25	0	180	259	263	101	47	47	106	257	242	25	16	0	0.759	0.401	0.650	0.418	3.487	0.257	0.510	12	104	100	234	297	-0.397	101	133	85	212	1922	3109	1.063	0.595	0	0	0
2	23	2	"prgJ"	"STM2872"	10420	15760	80	176	227	149	65	66	66	72	31	43	82	71	0	138	210	185	88	43	43	46	14	30	94	84	0	1.158	0.964	1.104	1.075	2.077	0.901	0.650	52	228	100	205	328	0.212	110	95	161	167	11788	10939	5.000	11.714	0	0	0
2	24	2	"smvA"	"STM1574"	10550	15740	100	92	170	273	160	65	65	73	48	65	37	20	0	94	303	790	260	42	42	58	108	186	26	15	0	0.519	0.402	0.560	0.664	2.845	0.329	0.844	80	350	100	79	366	-0.946	27	52	105	261	13595	24270	2.021	2.269	0	0	0
2	1	3	"hupB"	"STM0451"	6490	15940	110	1395	3456	4614	133	93	93	424	1133	267	51	38	0	313	642	796	123	49	49	346	933	269	23	10	0	4.932	5.671	5.880	6.087	2.214	2.882	0.482	80	475	100	1566	3956	2.302	1302	264	3363	593	276475	51336	2.676	0.317	0	0	0
2	2	3	"hisM"	"STM2352"	6670	15940	120	314	849	1067	125	80	80	270	1035	383	29	12	0	860	2471	3235	130	45	45	185	750	405	52	48	0	0.287	0.317	0.350	0.404	3.057	0.315	0.873	120	442	100	1049	3195	-1.800	234	815	769	2426	101895	296545	0.559	3.048	0	0	0
2	3	3	"rimM"	"STM2675"	6860	15940	110	306	1485	2476	166	68	68	96	245	255	50	42	0	131	621	1023	164	42	42	51	73	143	52	45	0	2.674	2.447	2.593	2.770	2.232	2.437	0.924	80	429	100	327	1996	1.419	238	89	1417	579	118781	49673	5.669	7.808	0	0	0
2	4	3	"fruR"	"STM0118"	7030	15940	110	101	136	104	76	74	74	77	23	29	53	37	0	75	131	124	94	43	43	45	11	24	63	51	0	0.844	0.705	0.821	1.082	3.012	0.544	0.943	80	419	100	59	150	-0.245	27	32	62	88	10858	10488	2.565	7.818	0	0	0
2	5	3	"asrA"	"STM2548"	7190	15940	110	206	304	260	85	82	82	85	29	34	75	66	0	1180	2076	2385	114	45	45	69	204	295	72	65	0	0.109	0.109	0.121	0.131	2.797	0.096	0.909	80	401	100	1259	2253	-3.194	124	1135	222	2031	24355	166088	7.552	9.838	0	0	0
2	6	3	"entD"	"STM0584"	7370	15940	120	158	288	314	109	85	85	88	29	32	60	52	0	1020	2597	3035	116	46	46	68	194	285	60	55	0	0.075	0.080	0.082	0.120	2.926	0.077	0.637	120	444	100	1047	2754	-3.738	73	974	203	2551	34583	311642	6.897	13.036	0	0	0
2	7	3	"cbiL"	"STM2024"	7550	15940	120	1223	1772	1684	95	91	91	95	38	40	99	99	0	1327	2103	2055	97	48	48	51	21	41	100	99	0	0.885	0.818	0.822	0.805	1.570	0.825	0.915	120	389	100	2411	3736	-0.176	1132	1279	1681	2055	212633	252416	44.132	97.714	0	0	0
2	8	3	"cbiO"	"STM2020"	7730	15940	140	300	543	566	104	86	86	90	37	41	83	70	0	603	1233	1447	117	47	47	52	42	80	91	80	0	0.385	0.385	0.397	0.408	1.868	0.378	0.924	156	433	100	770	1643	-1.377	214	556	457	1186	84658	192413	12.243	28.119	0	0	0
2	9	3	"umuC"	"STM1997"	7910	15940	140	169	262	293	111	82	82	85	23	27	70	57	0	1346	2391	2811	117	46	46	67	158	235	67	64	0	0.067	0.077	0.073	0.124	4.138	0.080	0.693	156	459	100	1387	2525	-3.901	87	1300	180	2345	40885	372973	7.696	14.709	0	0	0
2	10	3	"uhpC"	"STM3788"	8080	15930	130	141	193	117	60	87	87	88	21	23	70	56	0	1363	2276	2568	112	46	46	54	85	157	89	79	0	0.041	0.048	0.050	0.060	2.600	0.043	0.867	120	464	100	1371	2336	-4.608	54	1317	106	2230	23196	273063	5.000	26.141	0	0	0
2	11	3	"trpB"	"STM1726"	8270	15930	130	363	584	559	95	89	89	92	22	23	80	73	0	1588	2949	3330	112	46	46	48	15	31	91	86	0	0.178	0.171	0.184	0.215	2.162	0.161	0.912	120	455	100	1816	3398	-2.493	274	1542	495	2903	70038	353861	22.364	193.400	0	0	0
2	12	3	"rpsL"	"STM3448"	8440	15940	120	1222	3041	3544	116	89	89	92	27	29	96	95	0	527	1082	1206	111	45	45	47	12	25	95	90	0	2.351	2.847	2.827	2.857	1.725	2.930	0.911	120	412	100	1615	3989	1.233	1133	482	2952	1037	364938	129867	109.222	86.250	0	0	0
2	13	3	"phnR"	"STM0430"	8630	15940	130	156	267	241	90	89	89	91	25	27	60	53	0	774	2038	2643	129	46	46	47	9	19	99	93	0	0.092	0.089	0.093	0.104	2.277	0.084	0.871	120	427	100	795	2170	-3.442	67	728	178	1992	32069	244512	7.040	221.222	0	0	0
2	14	3	""	"STM4157"	8790	15940	130	140	234	234	100	83	83	85	25	29	68	55	0	559	1380	2014	145	45	45	47	11	23	99	95	0	0.111	0.113	0.120	0.126	2.236	0.110	0.899	120	401	100	571	1486	-3.173	57	514	151	1335	28121	165541	5.960	121.182	0	0	0
2	15	3	""	"STM0345"	8970	15930	130	89	128	93	72	70	70	76	38	50	38	25	0	128	341	480	140	42	42	49	70	142	53	42	0	0.221	0.194	0.224	0.312	3.953	0.174	0.769	120	462	100	105	357	-2.178	19	86	58	299	15358	40956	1.368	4.171	0	0	0
2	16	3	""	"STM2453"	9150	15930	130	128	222	213	95	67	67	73	38	52	63	43	0	663	1555	2025	130	42	42	47	67	142	88	79	0	0.098	0.102	0.114	0.117	2.268	0.094	0.796	120	444	100	682	1668	-3.348	61	621	155	1513	26608	186601	3.921	22.507	0	0	0
2	17	3	"ychA"	"STM1773"	9310	15930	110	96	174	183	105	69	69	77	43	55	41	28	0	73	191	264	138	43	43	46	19	41	62	45	0	0.900	0.709	0.828	0.811	3.066	0.719	0.765	80	412	100	57	253	-0.152	27	30	105	148	13916	15315	2.256	7.632	0	0	0
2	18	3	"orf408"	"STM1382"	9520	15920	130	102	154	162	105	70	70	83	78	93	21	12	0	119	290	479	165	44	44	51	32	62	77	55	0	0.427	0.341	0.408	0.451	2.993	0.307	0.377	120	570	100	107	330	-1.229	32	75	84	246	18495	34857	0.910	7.469	0	0	0
2	19	3	"traR"	"PSLT085"	9630	15940	70	103	117	80	68	72	72	82	47	57	34	15	0	60	86	63	73	47	47	57	31	54	31	18	0	2.385	1.154	1.000	1.180	3.021	0.945	0.137	32	170	100	44	84	1.254	31	13	45	39	3750	2762	0.745	0.935	0	0	0
2	20	3	""	"Not LT2a85"	9860	15920	140	113	181	170	93	71	71	79	34	43	55	35	0	380	1074	1576	146	44	44	49	26	53	89	82	0	0.125	0.107	0.122	0.134	3.229	0.084	0.532	156	589	100	378	1140	-3.000	42	336	110	1030	28287	167606	3.000	39.423	0	0	0
2	21	3	"trbC"	"PSLT094"	10020	15920	130	119	174	145	83	70	70	74	28	37	62	47	0	1195	2347	2862	121	43	43	46	25	54	100	98	0	0.043	0.045	0.048	0.047	2.329	0.047	0.781	120	427	100	1201	2408	-4.555	49	1152	104	2304	20854	281670	3.571	92.040	0	0	0
2	22	3	"traQ"	"PSLT098"	10210	15930	140	89	108	59	54	69	69	76	38	50	32	17	0	185	568	924	162	44	44	57	113	198	52	43	0	0.142	0.074	0.118	0.160	5.409	0.064	0.441	156	584	100	161	563	-2.818	20	141	39	524	16876	88635	0.842	4.522	0	0	0
2	23	3	"traS"	"PSLT102"	10390	15920	150	556	1177	1344	114	69	69	74	28	37	93	86	0	639	1379	1659	120	45	45	47	13	27	98	94	0	0.820	0.831	0.839	0.820	1.596	0.830	0.943	156	512	100	1081	2442	-0.287	487	594	1108	1334	183603	215157	39.393	102.462	0	0	0
2	24	3	""	"PSLT107"	10570	15920	140	111	172	198	115	65	65	70	37	52	56	37	0	115	237	445	187	42	42	51	80	156	46	27	0	0.630	0.549	0.602	0.639	1.837	0.447	0.905	156	646	100	119	302	-0.666	46	73	107	195	26873	37005	2.757	2.325	0	0	0
2	1	4	""	"STM2736"	6480	16130	120	108	124	63	50	80	80	83	30	36	47	25	0	649	919	1052	114	45	45	47	20	42	97	92	0	0.046	0.050	0.051	0.057	2.836	0.050	0.384	120	581	100	632	918	-4.431	28	604	44	874	14862	110329	1.367	43.600	0	0	0
2	2	4	""	"STM2712"	6670	16130	120	79	100	63	63	70	70	73	19	26	38	27	0	265	988	1345	136	42	42	44	7	15	95	90	0	0.040	0.032	0.042	0.061	4.270	0.037	0.621	120	454	100	232	976	-4.631	9	223	30	946	11984	118610	1.421	134.857	0	0	0
2	3	4	""	"STM1612"	6830	16120	110	359	633	666	105	72	72	108	259	239	58	33	0	1835	3447	3867	112	44	44	164	822	501	78	52	0	0.160	0.165	0.158	0.147	1.760	0.166	0.914	80	408	100	2078	3964	-2.642	287	1791	561	3403	50642	275720	2.027	3.994	0	0	0
2	4	4	""	"STM1607"	7020	16120	120	2183	3906	4223	108	84	84	101	158	156	98	93	0	882	1536	1592	103	48	48	149	756	507	54	31	0	2.517	2.569	2.545	2.512	1.571	2.743	0.816	120	480	100	2933	5310	1.332	2099	834	3822	1488	468700	184283	24.082	1.835	0	0	0
2	5	4	"ycjI"	"STM1680"	7200	16120	130	342	661	875	132	90	90	93	27	29	86	75	0	697	1622	2293	141	49	49	67	175	261	73	63	0	0.389	0.363	0.344	0.334	1.912	0.366	0.912	120	448	100	900	2144	-1.363	252	648	571	1573	79284	194604	21.037	8.886	0	0	0
2	6	4	""	"STM1676"	7370	16120	120	997	1360	1105	81	92	92	93	22	23	98	97	0	1679	2412	2244	93	49	49	52	14	26	99	99	0	0.555	0.537	0.530	0.534	1.481	0.502	0.907	120	406	100	2535	3631	-0.849	905	1630	1268	2363	163140	289384	57.591	168.571	0	0	0
2	7	4	"frr"	"STM0219"	7550	16120	120	1277	3187	4611	144	92	92	94	23	24	100	100	0	493	1202	1701	141	49	49	52	12	23	100	100	0	2.669	2.684	2.625	2.639	1.664	2.821	0.883	120	392	100	1629	4248	1.416	1185	444	3095	1153	382430	144195	134.478	95.833	0	0	0
2	8	4	"mesJ"	"STM0236"	7720	16110	130	674	812	480	59	90	90	92	21	22	97	97	0	2641	2966	1774	59	48	48	51	12	23	100	99	0	0.225	0.247	0.248	0.242	1.388	0.244	0.933	120	410	100	3177	3640	-2.151	584	2593	722	2918	97389	355877	34.286	242.917	0	0	0
2	9	4	"pfs"	"STM0207"	7910	16110	120	578	916	925	100	90	90	92	21	22	99	99	0	868	1403	1530	109	48	48	50	12	24	100	100	0	0.595	0.610	0.662	0.619	1.549	0.596	0.938	120	403	100	1308	2181	-0.749	488	820	826	1355	109870	168355	39.238	112.750	0	0	0
2	10	4	"yeeA"	"STM2060"	8090	16120	120	352	568	541	95	89	89	91	21	23	99	95	0	957	1789	1879	105	46	46	48	8	16	100	100	0	0.289	0.275	0.273	0.270	1.525	0.269	0.895	120	432	100	1174	2222	-1.792	263	911	479	1743	68188	214715	22.714	217.625	0	0	0
2	11	4	"vsr"	"STM1991"	8270	16120	120	122	232	303	130	89	89	92	22	23	56	45	0	340	1355	2687	198	46	46	47	10	21	86	83	0	0.112	0.109	0.121	0.134	2.713	0.108	0.928	120	414	100	327	1452	-3.155	33	294	143	1309	27889	162548	6.364	130.800	0	0	0
2	12	4	"fixB"	"STM0076"	8450	16120	120	117	148	79	53	86	86	90	24	26	57	40	0	989	1594	1690	106	46	46	48	16	33	100	100	0	0.033	0.040	0.043	0.041	2.194	0.040	0.759	120	385	100	974	1610	-4.927	31	943	62	1548	17761	191269	2.417	96.625	0	0	0
2	13	4	""	"STM4192"	8620	16110	130	130	306	452	147	81	81	82	22	26	65	53	0	233	1039	2005	192	45	45	47	14	29	94	87	0	0.261	0.226	0.226	0.218	2.620	0.214	0.932	120	418	100	237	1219	-1.940	49	188	225	994	36703	124632	10.182	70.857	0	0	0
2	14	4	"dgkA"	"STM4236"	8800	16110	130	361	574	632	110	84	84	87	30	34	95	94	0	832	1450	1856	128	44	44	46	9	19	100	100	0	0.352	0.349	0.364	0.340	1.516	0.333	0.945	120	418	100	1065	1896	-1.508	277	788	490	1406	68838	174055	16.233	156.000	0	0	0
2	15	4	"tyrB"	"STM4248"	8970	16120	130	1166	1982	2042	103	78	78	84	30	35	100	100	0	1640	2977	3354	112	44	44	45	9	20	100	99	0	0.682	0.649	0.685	0.690	1.539	0.606	0.922	120	419	100	2684	4837	-0.553	1088	1596	1904	2933	237848	357287	63.267	325.778	0	0	0
2	16	4	"lysC"	"STM4220"	9150	16110	130	199	399	568	142	69	69	75	38	50	92	74	0	351	1032	1697	164	42	42	43	7	16	100	100	0	0.421	0.333	0.352	0.341	1.721	0.322	0.902	120	398	100	439	1320	-1.249	130	309	330	990	47835	123852	8.526	141.286	0	0	0
2	17	4	"glk"	"STM2403"	9320	16110	130	302	650	839	129	70	70	81	54	66	95	80	0	273	601	861	143	43	43	46	16	34	98	96	0	1.009	1.039	1.228	1.175	1.613	0.986	0.919	120	417	100	462	1138	0.012	232	230	580	558	77985	72097	10.537	34.688	0	0	0
2	18	4	"yfcB"	"STM2385"	9490	16100	100	119	277	600	216	71	71	88	91	103	33	22	0	108	379	1038	273	44	44	50	34	68	60	48	0	0.750	0.615	0.719	0.831	2.299	0.575	0.889	80	365	100	112	541	-0.415	48	64	206	335	22157	30355	2.077	9.676	0	0	0
2	19	4	"ybdA"	"STM0593"	9680	16100	130	153	325	440	135	76	76	90	77	85	50	30	0	409	1316	2141	162	44	44	53	46	86	80	67	0	0.211	0.196	0.202	0.233	2.898	0.180	0.769	120	565	100	442	1521	-2.245	77	365	249	1272	39023	157884	3.052	27.457	0	0	0
2	20	4	"ybaM"	"STM0480"	9850	16100	100	94	103	39	37	76	76	82	29	35	33	18	0	72	102	98	96	43	43	44	14	31	77	51	0	0.621	0.458	0.661	0.796	3.413	0.360	0.437	80	334	100	47	86	-0.688	18	29	27	59	8212	8199	0.724	4.143	-50	0	0
2	21	4	"ybbO"	"STM0505"	10030	16110	120	316	637	839	131	73	73	79	30	37	96	90	0	746	1781	2561	143	43	43	46	27	58	100	98	0	0.346	0.325	0.318	0.329	1.915	0.289	0.803	120	403	100	946	2302	-1.533	243	703	564	1738	76494	213689	18.600	64.259	0	0	0
2	22	4	"purK"	"STM0533"	10200	16100	130	144	272	377	138	71	71	74	24	32	76	60	0	264	810	1379	170	43	43	45	24	53	95	85	0	0.330	0.262	0.276	0.247	2.539	0.253	0.853	120	420	100	294	968	-1.598	73	221	201	767	32582	97146	8.250	31.875	0	0	0
2	23	4	"rfbI"	"STM0559"	10400	16110	130	93	119	91	76	71	71	72	21	29	50	26	0	315	637	805	126	44	44	45	8	17	96	95	0	0.081	0.081	0.074	0.087	3.792	0.053	0.225	120	428	100	293	641	-3.623	22	271	48	593	14233	76390	2.238	74.000	0	0	0
2	24	4	"ybdK"	"STM0583"	10570	16110	120	335	711	3102	436	67	67	69	19	27	99	99	0	1059	1458	1222	83	42	42	43	8	18	100	99	0	0.264	0.455	0.236	0.269	1.898	4.472	0.095	120	491	100	1285	2060	-1.924	268	1017	644	1416	85359	174969	33.789	176.875	0	0	0
2	1	5	"yoaH"	"STM1823"	6500	16290	100	96	136	106	77	70	70	76	26	34	50	35	0	85	180	205	113	43	43	50	44	88	50	38	0	0.619	0.482	0.552	0.594	3.136	0.445	0.758	80	391	100	68	203	-0.692	26	42	66	137	10886	14395	2.308	2.955	0	0	0
2	2	5	"emtA"	"STM1799"	6660	16300	110	241	352	321	91	70	70	77	44	57	88	76	0	1194	1813	2129	117	43	43	45	9	20	100	100	0	0.149	0.159	0.163	0.163	1.669	0.143	0.862	80	393	100	1322	2052	-2.751	171	1151	282	1770	28173	145047	6.250	196.444	0	0	0
2	3	5	"narH"	"STM1763"	6850	16300	120	532	567	486	85	80	80	96	155	161	83	60	0	3584	4267	3271	76	48	48	140	744	531	92	85	0	0.128	0.115	0.109	0.105	1.613	0.125	0.858	120	472	100	3988	4706	-2.968	452	3536	487	4219	68064	512095	3.039	5.547	0	0	0
2	4	5	"ychE"	"STM1748"	7030	16300	120	353	409	229	55	89	89	91	22	24	98	97	0	2869	3438	2380	69	53	53	62	26	41	100	99	0	0.094	0.095	0.094	0.092	1.699	0.088	0.868	120	398	100	3080	3705	-3.415	264	2816	320	3385	49088	412542	14.455	129.846	0	0	0
2	5	5	"yoaB"	"STM1822"	7200	16300	120	2039	2198	1129	51	89	89	91	23	25	100	100	0	1237	1337	713	53	49	49	53	14	26	100	100	0	1.641	1.637	1.683	1.655	1.409	1.699	0.880	120	382	100	3138	3397	0.715	1950	1188	2109	1288	263743	160380	91.609	91.714	0	0	0
2	6	5	"dsbB"	"STM1807"	7380	16300	120	415	518	298	57	92	92	94	21	22	100	99	0	1363	1667	1044	62	49	49	51	11	21	99	98	0	0.246	0.263	0.263	0.275	1.680	0.256	0.882	120	401	100	1637	2044	-2.024	323	1314	426	1618	62216	199984	20.190	146.909	0	0	0
2	7	5	""	"STM4010"	7550	16300	120	136	189	142	75	89	89	91	22	24	67	52	0	1322	2620	3721	142	49	49	52	19	36	99	99	0	0.037	0.039	0.042	0.041	2.361	0.036	0.842	120	396	100	1320	2671	-4.759	47	1273	100	2571	22658	314398	4.455	135.158	0	0	0
2	8	5	"mobB"	"STM3993"	7720	16300	120	121	362	791	218	87	87	89	23	25	59	45	0	252	1322	2619	198	47	47	50	13	26	80	70	0	0.166	0.216	0.198	0.254	3.806	0.155	0.247	120	415	100	239	1550	-2.592	34	205	275	1275	43474	158591	11.870	97.846	0	0	0
2	9	5	"yiiR"	"STM4083"	7910	16300	120	184	405	655	161	90	90	91	22	24	80	64	0	671	2019	3911	193	47	47	48	10	20	100	93	0	0.151	0.160	0.165	0.178	2.479	0.160	0.926	120	411	100	718	2287	-2.731	94	624	315	1972	48604	242319	14.273	197.100	0	0	0
2	10	5	""	"STM4067"	8080	16300	120	668	1850	2740	148	88	88	90	21	23	91	85	0	631	2188	3467	158	46	46	47	8	17	96	94	0	0.991	0.823	0.890	0.896	2.119	0.788	0.904	120	395	100	1165	3904	-0.012	580	585	1762	2142	221972	262575	83.810	267.625	0	0	0
2	11	5	"yiiM"	"STM4056"	8270	16290	120	225	537	829	154	87	87	91	27	29	84	70	0	627	1709	3087	180	46	46	47	14	29	96	92	0	0.238	0.271	0.302	0.292	2.648	0.256	0.902	120	396	100	719	2113	-2.074	138	581	450	1663	64459	205084	16.519	118.714	0	0	0
2	12	5	"yiiG"	"STM4040"	8440	16290	120	101	121	69	57	89	89	94	28	29	36	18	0	527	1911	3704	193	47	47	52	25	48	90	81	0	0.025	0.017	0.030	0.036	4.485	0.016	0.702	120	376	100	492	1896	-5.322	12	480	32	1864	14533	229296	0.964	74.360	0	0	0
2	13	5	"yhdN"	"STM3413"	8620	16300	120	292	537	673	125	84	84	85	24	28	93	88	0	870	1816	2651	145	46	46	50	22	44	100	98	0	0.252	0.256	0.262	0.260	2.017	0.244	0.908	120	383	100	1032	2223	-1.986	208	824	453	1770	64385	217958	18.833	80.273	0	0	0
2	14	5	"secY"	"STM3420"	8800	16300	130	2813	5391	6776	125	80	80	85	34	40	100	100	0	855	1603	2252	140	44	44	47	11	23	99	98	0	3.370	3.407	3.616	3.556	1.795	3.466	0.756	120	404	100	3544	6870	1.753	2733	811	5311	1559	646902	192380	156.059	141.455	0	0	0
2	15	5	"rplE"	"STM3428"	8980	16290	120	449	2740	6588	240	79	79	86	34	39	86	71	0	158	1034	2423	234	44	44	46	11	23	80	72	0	3.246	2.688	2.873	3.147	2.459	2.750	0.968	120	360	100	484	3651	1.698	370	114	2661	990	328830	124105	78.059	89.818	0	0	0
2	16	5	"rpmC"	"STM3432"	9140	16290	130	180	918	1443	157	73	73	78	37	47	70	57	0	60	159	209	131	43	43	43	7	16	66	53	0	6.294	7.284	6.915	6.146	2.671	7.534	0.913	120	356	100	124	961	2.654	107	17	845	116	110197	19131	22.703	16.571	0	0	0
2	17	5	"rpsS"	"STM3436"	9320	16280	140	151	396	619	156	72	72	85	66	77	57	38	0	73	160	218	136	43	43	62	267	430	14	5	0	2.633	2.769	2.942	2.855	2.224	3.120	0.884	156	409	100	109	441	1.397	79	30	324	117	61836	24914	4.712	0.367	0	0	0
2	18	5	"rpsJ"	"STM3441"	9490	16280	130	107	441	892	202	75	75	87	53	60	40	28	0	53	145	243	167	43	43	50	46	92	25	19	0	3.200	3.588	3.680	3.138	2.367	3.816	0.811	120	494	100	42	468	1.678	32	10	366	102	52882	17395	6.679	2.065	0	0	0
2	19	5	""	"STM4463"	9690	16280	110	172	277	323	116	77	77	88	44	50	76	55	0	152	326	444	136	44	44	49	41	83	73	56	0	0.880	0.709	0.782	0.939	2.658	0.689	0.765	80	451	100	203	482	-0.185	95	108	200	282	22186	26086	4.295	6.756	0	0	0
2	20	5	"pepA"	"STM4477"	9860	16280	130	323	1272	2897	227	79	79	90	74	82	73	57	0	107	419	966	230	44	44	50	64	128	49	35	0	3.873	3.181	3.896	3.506	2.241	3.087	0.955	120	491	100	307	1568	1.953	244	63	1193	375	152692	50261	15.973	5.766	0	0	0
2	21	5	"iadA"	"STM4512"	10040	16280	120	270	704	1074	152	79	79	85	35	41	83	75	0	546	2007	3724	185	44	44	45	7	15	99	98	0	0.380	0.318	0.378	0.375	2.126	0.269	0.828	120	386	100	693	2588	-1.394	191	502	625	1963	84478	240878	17.686	280.286	0	0	0
2	22	5	""	"STM4551"	10210	16280	130	111	228	334	146	77	77	82	26	31	56	40	0	327	2045	4178	204	43	43	45	7	15	99	90	0	0.120	0.075	0.105	0.134	4.019	0.069	0.745	120	425	100	318	2153	-3.062	34	284	151	2002	27417	245453	5.615	285.714	0	0	0
2	23	5	"yjjK"	"STM4581"	10390	16290	130	452	1632	2593	158	73	73	77	30	38	90	84	0	378	1115	1811	162	43	43	45	17	37	92	86	0	1.131	1.454	1.417	1.368	1.942	1.522	0.872	120	423	100	714	2631	0.178	379	335	1559	1072	195855	133826	51.833	62.941	0	0	0
2	24	5	"gltS"	"STM3746"	10560	16280	130	252	1586	2804	176	67	67	73	43	58	68	63	0	233	1354	2345	173	41	41	47	30	63	70	62	0	0.964	1.157	1.182	1.256	2.196	1.205	0.913	120	592	100	377	2832	-0.054	185	192	1519	1313	190333	162525	35.186	43.567	0	0	0
2	1	6	"yhhY"	"STM3546"	6490	16480	120	192	331	360	108	70	70	78	44	56	73	56	0	568	1318	1851	140	43	43	48	39	81	92	87	0	0.232	0.205	0.225	0.220	2.125	0.185	0.860	120	550	100	647	1536	-2.105	122	525	261	1275	39719	158153	5.750	32.564	0	0	0
2	2	6	""	"STM0951"	6660	16480	120	238	313	284	90	81	81	89	51	57	70	55	0	1674	2892	3305	114	47	47	51	29	56	99	97	0	0.096	0.082	0.090	0.084	1.829	0.079	0.731	120	434	100	1784	3077	-3.373	157	1627	232	2845	37567	347002	4.392	97.966	0	0	0
2	3	6	"nanK"	"STM3336"	6840	16480	120	314	745	1126	151	86	86	89	32	35	83	74	0	775	2114	3602	170	48	48	51	18	35	96	91	0	0.314	0.319	0.359	0.330	2.478	0.300	0.896	120	461	100	955	2725	-1.673	228	727	659	2066	89420	253729	20.500	114.611	0	0	0
2	4	6	"yrbC"	"STM3310"	7020	16480	120	2156	2734	2494	91	89	89	90	23	25	100	100	0	1566	2074	1876	90	48	48	51	16	31	100	100	0	1.362	1.306	1.295	1.292	1.722	1.340	0.893	120	422	100	3585	4671	0.445	2067	1518	2645	2026	328048	248927	114.957	126.438	0	0	0
2	5	6	"greA"	"STM3299"	7200	16470	120	1200	1707	1431	83	91	91	93	24	25	100	100	0	1138	1727	1487	86	48	48	50	11	22	100	100	0	1.017	0.962	1.037	0.952	1.564	0.962	0.867	120	395	100	2199	3295	0.025	1109	1090	1616	1679	204815	207260	67.250	152.455	0	0	0
2	6	6	"rpsO"	"STM3283"	7370	16480	120	1045	2114	2603	123	92	92	98	48	48	99	98	0	354	694	790	113	49	49	65	133	204	80	57	0	3.125	3.135	3.114	3.239	1.722	3.456	0.850	120	430	100	1258	2667	1.644	953	305	2022	645	253633	83259	42.000	4.729	0	0	0
2	7	6	"yghB"	"STM3162"	7560	16470	110	227	407	514	126	89	89	95	49	51	71	53	0	785	1855	3059	164	49	49	66	140	212	75	65	0	0.188	0.176	0.194	0.217	2.018	0.169	0.893	80	385	100	874	2124	-2.415	138	736	318	1806	32580	148373	6.367	12.779	0	0	0
2	8	6	""	"STM3136"	7730	16470	120	322	562	782	139	86	86	89	23	25	90	80	0	1311	2514	3473	138	47	47	49	12	24	100	100	0	0.187	0.193	0.184	0.180	2.113	0.203	0.834	120	401	100	1500	2943	-2.421	236	1264	476	2467	67492	301637	20.565	205.417	0	0	0
2	9	6	"yggV"	"STM3103"	7910	16470	120	182	427	612	143	88	88	90	22	24	70	60	0	386	1025	1752	170	46	46	47	10	21	86	76	0	0.276	0.346	0.368	0.377	2.350	0.336	0.905	120	369	100	434	1318	-1.855	94	340	339	979	51206	123058	15.318	97.800	0	0	0
2	10	6	"sprT"	"STM3092"	8080	16470	120	141	190	174	91	89	89	90	20	22	63	56	0	638	1450	2673	184	46	46	47	7	14	100	97	0	0.088	0.072	0.082	0.091	3.119	0.062	0.869	120	377	100	644	1505	-3.509	52	592	101	1404	22749	173974	5.000	200.429	0	0	0
2	11	6	""	"STM3072"	8260	16470	130	148	280	345	123	88	88	91	27	29	65	52	0	539	1786	3213	179	46	46	47	14	29	97	90	0	0.122	0.110	0.136	0.154	2.939	0.103	0.899	120	448	100	553	1932	-3.039	60	493	192	1740	33577	214357	7.000	124.214	0	0	0
2	12	6	"ygfE"	"STM3060"	8440	16470	130	1085	3279	5566	169	89	89	92	27	29	95	90	0	423	1129	1741	154	47	47	50	19	38	89	83	0	2.649	2.948	3.243	2.995	2.086	3.263	0.917	120	441	100	1372	4272	1.405	996	376	3190	1082	393428	135538	118.037	56.789	0	0	0
2	13	6	"ansA"	"STM1294"	8620	16460	130	305	741	886	119	89	89	92	25	27	82	69	0	699	2146	2921	136	47	47	50	16	32	100	94	0	0.331	0.311	0.345	0.331	2.258	0.299	0.894	120	402	100	868	2751	-1.594	216	652	652	2099	88965	257548	25.960	131.000	0	0	0
2	14	6	"pfkB"	"STM1326"	8790	16460	120	245	1973	5587	283	77	77	82	30	36	81	71	0	121	562	1290	229	44	44	46	11	23	78	70	0	2.182	3.660	2.611	2.852	2.820	4.404	0.950	120	374	100	245	2414	1.126	168	77	1896	518	236751	67393	63.033	46.909	0	0	0
2	15	6	"ydiK"	"STM1364"	8970	16470	130	254	849	1526	179	75	75	79	27	34	72	63	0	452	2427	5080	209	43	43	44	9	20	96	90	0	0.438	0.325	0.399	0.402	2.660	0.288	0.914	120	406	100	588	3158	-1.192	179	409	774	2384	101828	291217	28.519	264.778	0	0	0
2	16	6	"cfa"	"STM1427"	9150	16460	120	1038	4145	6849	165	81	81	83	26	31	97	94	0	242	1172	1968	167	44	44	45	7	15	98	95	0	4.833	3.603	3.923	3.812	1.915	3.609	0.921	120	373	100	1155	5192	2.273	957	198	4064	1128	497390	140585	156.231	161.000	0	0	0
2	17	6	"ydhM"	"STM1437"	9310	16460	100	93	154	181	117	78	78	88	74	84	18	11	0	144	646	1274	197	44	44	84	398	473	23	16	0	0.150	0.126	0.142	0.192	3.200	0.131	0.819	80	333	100	115	678	-2.737	15	100	76	602	12303	51680	0.892	1.412	0	0	0
2	18	6	"nth"	"STM1453"	9500	16460	130	109	240	292	121	75	75	87	65	74	40	26	0	111	724	1450	200	43	43	70	323	461	27	21	0	0.500	0.242	0.499	0.555	3.335	0.214	0.714	120	506	100	102	846	-1.000	34	68	165	681	28777	86882	2.354	2.025	0	0	0
2	19	6	"ugpA"	"STM3556"	9650	16460	90	149	346	531	153	78	78	104	111	106	36	21	0	108	447	767	171	44	44	59	92	155	46	38	0	1.109	0.665	0.964	0.915	3.116	0.660	0.686	52	340	100	135	671	0.150	71	64	268	403	18001	23243	2.180	4.217	0	0	0
2	20	6	"ftsY"	"STM3571"	9880	16450	110	186	590	1222	207	81	81	105	112	106	45	33	0	105	513	1062	207	45	45	63	113	179	31	23	0	1.750	1.088	1.605	1.604	2.779	1.172	0.657	80	414	100	165	977	0.807	105	60	509	468	47200	41049	4.330	3.982	0	0	0
2	21	6	"zntA"	"STM3576"	10030	16450	110	892	1194	818	68	78	78	85	39	45	100	100	0	3085	4437	3619	81	44	44	46	8	17	100	100	0	0.268	0.254	0.258	0.261	1.384	0.238	0.833	80	393	100	3855	5509	-1.901	814	3041	1116	4393	95516	354946	28.436	548.875	0	0	0
2	22	6	"yhhT"	"STM3582"	10220	16460	130	271	593	747	125	87	87	92	33	35	99	90	0	1472	4352	6905	158	46	46	49	16	32	100	100	0	0.129	0.118	0.127	0.130	1.613	0.104	0.908	120	434	100	1610	4812	-2.954	184	1426	506	4306	71184	522243	15.182	268.938	0	0	0
2	23	6	"yhiN"	"STM3588"	10380	16460	130	421	1157	1697	146	84	84	88	32	36	94	90	0	1000	3603	5994	166	46	46	53	32	60	100	98	0	0.353	0.302	0.329	0.332	1.617	0.276	0.898	120	428	100	1291	4630	-1.501	337	954	1073	3557	138820	432351	33.406	110.938	0	0	0
2	24	6	""	"STM3598"	10570	16460	70	157	179	142	79	73	73	82	39	47	81	53	0	314	424	473	111	45	45	76	87	114	71	59	0	0.312	0.280	0.273	0.324	2.393	0.266	0.899	32	224	100	353	485	-1.679	84	269	106	379	5742	13563	2.487	4.000	0	0	0
2	1	7	""	"STM3799"	6490	16660	120	893	1249	1284	102	80	80	83	27	32	99	96	0	2761	4171	4577	109	45	45	50	29	58	99	99	0	0.299	0.283	0.296	0.286	1.542	0.270	0.913	120	564	100	3529	5295	-1.740	813	2716	1169	4126	149831	500478	43.185	142.103	0	0	0
2	2	7	"yidE"	"STM3807"	6670	16660	120	464	688	731	106	91	91	93	34	36	94	85	0	1486	2532	3182	125	49	49	52	28	53	99	98	0	0.260	0.240	0.260	0.236	1.955	0.212	0.810	120	468	100	1810	3080	-1.946	373	1437	597	2483	82500	303887	17.500	88.571	0	0	0
2	3	7	"yidR"	"STM3811"	6840	16670	110	433	498	325	65	91	91	92	20	21	96	92	0	1187	1408	1124	79	48	48	50	16	32	100	100	0	0.300	0.299	0.293	0.283	1.703	0.306	0.833	80	408	100	1481	1767	-1.736	342	1139	407	1360	39871	112619	20.300	84.875	0	0	0
2	4	7	"torD"	"STM3821"	7020	16660	120	125	153	93	60	88	88	90	22	24	65	43	0	896	1798	2443	135	47	47	51	17	33	100	100	0	0.044	0.037	0.043	0.044	2.356	0.035	0.786	120	471	100	886	1816	-4.520	37	849	65	1751	18413	215778	2.864	102.765	0	0	0
2	5	7	"dgoT"	"STM3827"	7200	16660	120	197	260	193	74	89	89	90	21	23	81	70	0	1939	2691	2676	99	48	48	49	11	22	100	100	0	0.057	0.065	0.056	0.054	2.210	0.059	0.715	120	415	100	1999	2814	-4.130	108	1891	171	2643	31197	322915	8.095	240.182	0	0	0
2	6	7	"yidA"	"STM3831"	7370	16660	120	473	952	1106	116	89	89	101	202	200	67	47	0	995	2135	2748	128	49	49	60	183	305	90	75	0	0.406	0.414	0.424	0.406	1.596	0.392	0.909	120	413	100	1330	2949	-1.301	384	946	863	2086	114214	256242	4.213	11.339	0	0	0
2	7	7	"imp"	"STM0093"	7550	16650	120	3851	6001	6184	103	89	89	94	45	47	100	100	0	4731	7870	8037	102	49	49	60	124	206	100	100	0	0.804	0.756	0.802	0.765	1.403	0.742	0.853	120	468	100	8444	13733	-0.316	3762	4682	5912	7821	720079	944371	131.267	62.984	0	0	0
2	8	7	"yabJ"	"STM0106"	7730	16650	120	256	377	372	98	89	89	91	21	23	89	81	0	1587	2644	3434	129	47	47	48	12	25	100	100	0	0.108	0.111	0.116	0.098	2.094	0.101	0.872	120	427	100	1707	2885	-3.205	167	1540	288	2597	45182	317299	13.619	216.333	0	0	0
2	9	7	"yabC"	"STM0120"	7900	16650	120	496	1207	1663	137	88	88	89	22	24	96	90	0	561	1382	2055	148	45	45	47	13	27	99	98	0	0.791	0.837	0.815	0.759	2.104	0.804	0.916	120	372	100	924	2456	-0.339	408	516	1119	1337	144794	165807	50.818	102.692	0	0	0
2	10	7	"murD"	"STM0126"	8070	16660	140	1045	1418	1376	97	88	88	88	20	22	98	98	0	1741	2414	2243	92	45	45	47	20	42	99	98	0	0.564	0.561	0.562	0.548	1.521	0.583	0.941	156	437	100	2653	3699	-0.826	957	1696	1330	2369	221155	376581	66.500	118.350	0	0	0
2	11	7	"yacA"	"STM0135"	8250	16650	120	425	1813	3642	200	86	86	88	20	22	99	89	0	482	2393	5169	216	46	46	47	7	14	100	100	0	0.778	0.736	0.847	0.823	1.794	0.701	0.913	120	423	100	775	4074	-0.363	339	436	1727	2347	217595	287114	86.250	335.143	0	0	0
2	12	7	""	"STM0148"	8440	16650	130	122	236	306	129	86	86	90	26	28	57	45	0	485	1689	2905	171	46	46	47	7	14	100	100	0	0.082	0.091	0.083	0.081	2.257	0.094	0.841	120	472	100	475	1793	-3.608	36	439	150	1643	28338	202729	5.615	234.571	0	0	0
2	13	7	""	"STM1547"	8620	16650	120	191	360	429	119	88	88	93	34	36	73	59	0	493	1585	2498	157	47	47	50	25	50	100	100	0	0.231	0.177	0.179	0.169	2.113	0.165	0.851	120	397	100	549	1810	-2.114	103	446	272	1538	43143	190192	7.853	61.400	0	0	0
2	14	7	""	"STM1551"	8790	16650	120	127	256	302	117	76	76	83	32	38	63	47	0	252	603	858	142	43	43	47	26	55	80	71	0	0.244	0.321	0.333	0.316	2.467	0.319	0.811	120	392	100	260	740	-2.035	51	209	180	560	30682	72406	5.406	21.385	0	0	0
2	15	7	""	"STM1556"	8970	16640	130	107	166	166	100	71	71	145	1142	787	0	0	0	896	2236	3818	170	42	42	55	178	323	80	66	0	0.042	0.043	0.046	0.046	2.547	0.040	0.843	120	437	100	890	2289	-4.568	36	854	95	2194	19961	268266	0.018	12.253	0	0	0
2	16	7	""	"STM1562"	9150	16640	120	195	440	701	159	80	80	86	42	48	74	58	0	411	1228	2262	184	44	44	45	8	17	97	96	0	0.313	0.304	0.327	0.319	2.397	0.293	0.879	120	405	100	482	1544	-1.674	115	367	360	1184	52804	147408	8.429	147.875	0	0	0
2	17	7	"fdnI"	"STM1568"	9320	16640	120	189	541	987	182	84	84	91	56	61	63	49	0	580	2027	3102	153	45	45	61	245	401	64	51	0	0.196	0.231	0.229	0.224	2.379	0.258	0.692	120	397	100	640	2439	-2.349	105	535	457	1982	64968	243239	8.036	8.024	0	0	0
2	18	7	"nmpC"	"STM1572"	9490	16640	130	569	3191	5710	178	77	77	105	175	166	62	55	0	69	215	328	152	43	43	84	308	366	18	10	0	18.923	18.105	17.720	14.663	3.281	19.185	0.449	120	499	100	518	3286	4.242	492	26	3114	172	382900	25829	17.634	0.425	0	0	0
2	19	7	"sohB"	"STM1716"	9690	16640	100	158	357	507	142	83	83	119	199	167	35	16	0	108	341	547	160	43	43	86	254	295	26	17	0	1.154	0.919	0.868	0.796	3.053	0.833	0.704	80	380	100	140	572	0.206	75	65	274	298	28553	27299	1.196	1.004	0	0	0
2	20	7	"ompW"	"STM1732"	9850	16630	140	502	1328	2326	175	84	84	109	106	97	85	69	0	79	139	177	127	45	45	60	95	158	21	14	0	12.294	13.234	12.610	12.277	2.251	15.333	0.733	156	554	100	452	1338	3.620	418	34	1244	94	207235	21677	11.500	0.832	0	0	0
2	21	7	"yciU"	"STM1740"	10030	16640	120	118	260	379	145	77	77	85	44	51	48	33	0	93	278	491	176	44	44	46	15	32	65	57	0	0.837	0.782	0.948	1.070	2.815	0.758	0.903	120	431	100	90	417	-0.257	41	49	183	234	31200	33336	3.977	15.467	0	0	0
2	22	7	"ychJ"	"STM1755"	10210	16640	130	405	792	959	121	88	88	91	30	32	95	90	0	807	1615	2146	132	46	46	49	16	32	100	100	0	0.417	0.449	0.438	0.424	1.929	0.414	0.818	120	438	100	1078	2273	-1.263	317	761	704	1569	95022	193819	23.367	97.875	0	0	0
2	23	7	"ychP"	"STM1768"	10390	16630	130	234	444	507	114	92	92	95	26	27	93	84	0	1070	2260	2965	131	47	47	49	10	20	100	100	0	0.139	0.159	0.140	0.134	1.996	0.148	0.802	120	392	100	1165	2565	-2.849	142	1023	352	2213	53285	271184	13.423	221.100	0	0	0
2	24	7	"ychH"	"STM1782"	10560	16630	140	343	1898	3588	189	74	74	81	35	43	82	68	0	99	434	749	172	43	43	51	46	90	51	46	0	4.804	4.665	4.648	4.362	2.356	4.997	0.899	156	706	100	325	2215	2.264	269	56	1824	391	296150	67642	51.914	8.326	0	0	0
2	1	8	""	"STM2314"	6460	16850	100	11365	11134	3058	27	90	90	93	23	24	100	100	0	6191	6033	1929	31	47	47	51	26	50	100	100	0	1.835	1.845	1.842	1.923	1.310	1.813	0.972	80	460	100	17419	17030	0.876	11275	6144	11044	5986	890723	482651	480.043	230.077	0	0	0
2	2	8	"nuoK"	"STM2319"	6650	16850	110	1263	2213	2148	97	94	94	96	24	25	100	100	0	784	1167	1105	94	49	49	53	26	49	100	100	0	1.590	1.895	1.813	1.872	1.532	2.043	0.829	80	474	100	1904	3237	0.669	1169	735	2119	1118	177035	93393	88.208	42.846	0	0	0
2	3	8	"yfbQ"	"STM2331"	6830	16840	110	835	847	173	20	91	91	92	20	21	100	100	0	7156	7294	1330	18	49	49	50	12	24	100	100	0	0.105	0.104	0.104	0.103	1.174	0.103	0.943	80	454	100	7851	8001	-3.256	744	7107	756	7245	67751	583510	37.750	603.667	0	0	0
2	4	8	"yfbU"	"STM2335"	7010	16840	110	659	1729	2208	127	89	89	98	91	92	100	87	0	506	1461	1856	127	49	49	57	67	117	100	92	0	1.247	1.161	1.209	1.153	1.690	1.200	0.854	80	428	100	1027	3052	0.319	570	457	1640	1412	138313	116874	17.923	20.955	0	0	0
2	5	8	""	"STM2341"	7190	16840	120	2074	2080	953	45	88	88	96	89	92	96	95	0	5638	5650	2586	45	48	48	55	66	120	98	98	0	0.355	0.356	0.357	0.354	1.517	0.350	0.942	120	447	100	7576	7594	-1.493	1986	5590	1992	5602	249546	677974	22.292	84.773	0	0	0
2	6	8	""	"STM2346"	7360	16830	110	1440	2155	2067	95	88	88	121	341	281	93	81	0	1247	1842	1775	96	48	48	85	319	375	95	78	0	1.128	1.152	1.166	1.136	1.528	1.236	0.812	80	383	100	2551	3861	0.173	1352	1199	2067	1794	172428	147367	5.965	5.508	0	0	0
2	7	8	""	"STM2530"	7530	16830	110	143	175	109	62	88	88	117	312	266	6	0	0	1468	2222	2265	101	48	48	91	311	341	96	81	0	0.039	0.040	0.035	0.037	2.382	0.056	0.124	80	457	100	1475	2261	-4.690	55	1420	87	2174	13976	177756	0.186	6.852	0	0	0
2	8	8	"nifS"	"STM2543"	7710	16830	110	1655	2019	1014	50	89	89	91	22	24	100	100	0	4285	5148	2528	49	47	47	60	111	185	100	100	0	0.370	0.378	0.383	0.374	1.249	0.369	0.931	80	443	100	5804	7031	-1.436	1566	4238	1930	5101	161538	411801	87.636	45.838	0	0	0
2	9	8	"glnB"	"STM2561"	7890	16830	120	644	1396	1989	142	88	88	91	39	42	89	74	0	328	931	1356	145	46	46	50	36	72	83	72	0	1.972	1.478	1.409	1.418	2.659	1.540	0.782	120	478	100	838	2193	0.979	556	282	1308	885	167522	111736	33.462	24.472	0	0	0
2	10	8	""	"STM2566"	8090	16820	110	95	138	95	68	88	88	92	42	45	31	21	0	207	923	1397	151	46	46	50	38	76	77	68	0	0.043	0.057	0.066	0.066	3.310	0.059	0.491	80	389	100	168	927	-4.524	7	161	50	877	11012	73825	1.095	22.974	0	0	0
2	11	8	"gogB"	"STM2584"	8250	16820	110	456	465	111	23	86	86	88	21	23	100	100	0	4147	4082	951	23	46	46	47	8	17	100	100	0	0.090	0.094	0.093	0.093	1.279	0.091	0.892	80	410	100	4471	4415	-3.470	370	4101	379	4036	37219	326524	17.952	504.375	0	0	0
2	12	8	""	"STM2591"	8440	16830	130	250	301	228	75	86	86	89	26	29	98	97	0	3092	3641	2060	56	45	45	47	8	17	100	100	0	0.054	0.060	0.053	0.053	1.598	0.054	0.485	120	479	100	3211	3811	-4.216	164	3047	215	3596	36083	436914	8.154	449.250	0	0	0
2	13	8	"yraR"	"STM3268"	8620	16820	120	354	557	519	93	90	90	94	38	40	96	88	0	993	1703	1855	108	47	47	50	25	50	100	99	0	0.279	0.282	0.283	0.280	1.769	0.257	0.818	120	368	100	1210	2123	-1.841	264	946	467	1656	66780	204308	12.184	66.120	0	0	0
2	14	8	"yhbV"	"STM3275"	8790	16820	120	622	627	229	36	78	78	84	34	40	98	98	0	5532	5389	2281	42	44	44	48	26	54	100	100	0	0.099	0.103	0.102	0.104	1.374	0.098	0.929	120	383	100	6032	5894	-3.335	544	5488	549	5345	75251	646733	15.971	205.423	0	0	0
2	15	8	"deaD"	"STM3280"	8970	16820	120	744	856	590	68	71	71	143	1140	797	9	1	0	3920	4114	1514	36	42	42	55	178	323	100	100	0	0.174	0.193	0.177	0.181	1.476	0.600	0.055	120	438	100	4551	4857	-2.527	673	3878	785	4072	102669	493736	0.625	22.803	0	0	0
2	16	8	"argG"	"STM3290"	9150	16810	110	219	248	102	41	73	73	152	1192	784	0	0	0	1008	1143	527	46	43	43	59	188	318	100	100	0	0.151	0.159	0.146	0.151	1.515	3.953	0.091	80	401	100	1111	1275	-2.725	146	965	175	1100	19800	91446	0.081	5.766	0	0	0
2	17	8	"ftsJ"	"STM3297"	9320	16820	120	3502	4431	3703	83	79	79	83	24	28	100	100	0	1472	1859	1583	85	44	44	48	33	68	99	98	0	2.397	2.398	2.313	2.448	1.584	2.463	0.892	120	412	100	4851	6167	1.261	3423	1428	4352	1815	531680	223129	181.167	54.879	0	0	0
2	18	8	"ispB"	"STM3305"	9480	16820	120	1955	2295	1264	55	77	77	82	38	46	100	100	0	2752	3365	2013	59	43	43	44	9	20	100	100	0	0.693	0.668	0.665	0.680	1.296	0.645	0.943	120	447	100	4587	5540	-0.529	1878	2709	2218	3322	275417	403816	58.237	369.000	0	0	0
2	19	8	"ybgL"	"STM0714"	9670	16810	100	199	376	499	132	79	79	92	106	115	55	30	0	166	377	541	143	43	43	54	129	238	47	31	0	0.976	0.889	0.899	0.870	2.310	0.859	0.675	80	417	100	243	631	-0.036	120	123	297	334	30091	30135	2.679	2.504	0	0	0
2	20	8	""	"STM0720"	9850	16810	110	360	1416	2590	182	83	83	98	60	61	93	80	0	262	674	897	133	44	44	47	13	27	100	100	0	1.271	2.116	1.661	1.431	3.136	2.851	0.506	80	425	100	495	1963	0.346	277	218	1333	630	113267	53908	21.967	48.231	0	0	0
2	21	8	""	"STM0726"	10030	16810	120	403	530	416	78	77	77	85	43	50	88	75	0	417	1033	1078	104	43	43	44	8	18	99	98	0	0.872	0.458	0.473	0.506	2.475	0.338	0.574	120	437	100	700	1443	-0.198	326	374	453	990	63575	123929	10.349	123.625	0	0	0
2	22	8	"ybgT"	"STM0742"	10210	16820	120	181	404	698	172	79	79	84	27	32	73	62	0	78	152	215	141	44	44	45	8	17	77	65	0	3.000	3.009	2.853	2.932	2.851	3.480	0.760	120	430	100	136	433	1.585	102	34	325	108	48489	18210	11.852	13.375	0	0	0
2	23	8	"tolB"	"STM0748"	10390	16810	120	11378	10713	6653	62	89	89	95	34	35	100	100	0	5431	5035	3105	61	46	46	47	10	21	100	100	0	2.096	2.129	2.088	2.162	1.577	2.186	0.934	120	425	100	16674	15613	1.068	11289	5385	10624	4989	1285597	604152	312.294	498.800	0	0	0
2	24	8	"pnuC"	"STM0757"	10550	16810	100	603	969	917	94	84	84	92	38	41	100	98	0	1677	2491	2310	92	44	44	46	12	26	100	100	0	0.318	0.362	0.345	0.348	1.546	0.309	0.840	80	386	100	2152	3332	-1.654	519	1633	885	2447	77511	199294	23.079	203.750	0	0	0
2	1	9	"dacC"	"STM0863"	6470	17020	100	6062	6652	1894	28	90	90	92	26	28	100	100	0	6291	6666	2032	30	47	47	49	9	18	100	100	0	0.956	0.991	0.980	0.990	1.239	0.979	0.961	80	430	100	12216	13181	-0.064	5972	6244	6562	6619	532125	533312	252.308	735.222	0	0	0
2	2	9	"ybjM"	"STM0871"	6650	17020	110	1427	2020	1573	77	92	92	95	24	25	100	100	0	1979	2754	2099	76	49	49	51	10	19	100	100	0	0.692	0.713	0.706	0.696	1.395	0.732	0.866	80	442	100	3265	4633	-0.532	1335	1930	1928	2705	161585	220347	80.208	270.300	0	0	0
2	3	9	"potG"	"STM0878"	6840	17010	100	1694	1835	457	24	90	90	93	22	23	100	100	0	8027	8463	1835	21	49	49	51	11	21	100	100	0	0.201	0.207	0.206	0.206	1.164	0.206	0.933	80	430	100	9582	10159	-2.314	1604	7978	1745	8414	146821	677069	79.182	764.727	0	0	0
2	4	9	"artQ"	"STM0889"	7020	17010	110	3439	3719	991	26	89	89	97	87	89	100	100	0	8047	8457	2049	24	48	48	52	43	82	100	100	0	0.419	0.432	0.434	0.429	1.121	0.428	0.961	80	461	100	11349	12039	-1.256	3350	7999	3630	8409	297485	676579	41.632	195.465	0	0	0
2	5	9	""	"STM0894"	7210	17000	110	375	386	164	42	89	89	90	21	23	100	98	0	2888	3170	730	23	47	47	49	7	14	100	100	0	0.101	0.095	0.088	0.084	1.599	0.093	0.773	80	430	100	3127	3420	-3.312	286	2841	297	3123	30888	253606	14.095	445.857	0	0	0
2	6	9	""	"STM0898"	7380	17000	110	295	304	86	28	87	87	105	247	235	31	1	0	7418	7618	1188	15	48	48	64	200	312	100	100	0	0.028	0.029	0.029	0.027	1.535	0.027	0.784	80	442	100	7578	7787	-5.147	208	7370	217	7570	24359	609423	0.806	37.770	0	0	0
2	7	9	""	"STM1033"	7550	17020	110	499	785	750	95	87	87	92	31	33	91	86	0	1536	2348	2455	104	48	48	55	71	129	98	92	0	0.277	0.303	0.304	0.281	1.988	0.281	0.833	80	430	100	1900	2998	-1.853	412	1488	698	2300	62797	187864	22.355	32.296	0	0	0
2	8	9	""	"STM1037"	7730	17010	110	508	762	660	86	88	88	90	21	23	100	100	0	2209	3160	2775	87	47	47	50	24	48	100	100	0	0.194	0.217	0.211	0.209	1.505	0.219	0.908	80	462	100	2582	3787	-2.364	420	2162	674	3113	60980	252798	32.000	129.583	0	0	0
2	9	9	"yjaB"	"STM4181"	7920	17010	120	1276	1774	1617	91	87	87	90	22	24	99	99	0	1597	2175	2069	95	47	47	49	23	46	98	97	0	0.767	0.793	0.810	0.830	1.628	0.782	0.909	120	484	100	2739	3815	-0.383	1189	1550	1687	2128	212861	260948	76.545	92.435	0	0	0
2	10	9	"yjbD"	"STM4194"	8090	17000	110	351	460	353	76	87	87	91	40	43	91	87	0	927	1111	905	81	46	46	52	50	96	97	93	0	0.300	0.350	0.345	0.338	1.736	0.348	0.855	80	432	100	1145	1438	-1.739	264	881	373	1065	36791	88880	9.225	21.180	0	0	0
2	11	9	""	"STM4198"	8270	17000	110	174	251	179	71	87	87	89	20	22	97	90	0	1587	2264	1812	80	46	46	50	37	74	100	100	0	0.056	0.074	0.059	0.062	1.729	0.078	0.814	80	461	100	1628	2382	-4.147	87	1541	164	2218	20108	181153	8.100	59.838	0	0	0
2	12	9	""	"STM4202"	8460	17000	120	147	205	302	147	88	88	108	366	338	4	2	0	2606	2693	1335	49	46	46	50	27	54	100	99	0	0.023	0.044	0.024	0.025	2.609	0.036	0.012	120	429	100	2619	2764	-5.439	59	2560	117	2647	24640	323104	0.265	97.889	0	0	0
2	13	9	"pduF"	"STM2037"	8630	17000	120	1105	1105	281	25	90	90	111	368	331	96	90	0	9549	9131	2027	22	47	47	49	21	42	100	100	0	0.107	0.112	0.110	0.110	1.227	0.110	0.590	120	426	100	10517	10099	-3.227	1015	9502	1015	9084	132624	1095724	2.701	432.476	0	0	0
2	14	9	"pduQ"	"STM2052"	8810	16990	110	217	225	54	24	82	82	85	28	32	100	98	0	4592	4838	1091	22	46	46	46	8	17	100	100	0	0.030	0.030	0.028	0.029	1.347	0.029	0.720	80	391	100	4681	4935	-5.074	135	4546	143	4792	18011	387014	5.000	599.000	0	0	0
2	15	9	"sspH2"	"STM2241"	8980	17000	120	831	817	285	34	72	72	74	19	25	99	99	0	14226	13114	4336	33	43	43	43	6	13	100	100	0	0.054	0.057	0.055	0.059	1.616	0.056	0.916	120	432	100	14942	13816	-4.224	759	14183	745	13071	98021	1573680	39.105	2178.500	0	0	0
2	16	9	"btuF"	"STM0206"	9160	17010	120	547	543	117	21	68	68	70	18	25	99	99	0	3713	3579	866	24	42	42	44	24	54	100	100	0	0.130	0.134	0.132	0.135	1.330	0.130	0.933	120	424	100	4150	4012	-2.938	479	3671	475	3537	65155	429462	26.278	147.292	0	0	0
2	17	9	"sitD"	"STM2864"	9320	17000	110	344	343	73	21	72	72	76	25	32	100	100	0	4850	4867	1140	23	43	43	67	190	283	100	100	0	0.057	0.056	0.057	0.056	1.244	0.055	0.914	80	394	100	5079	5095	-4.143	272	4807	271	4824	27405	389348	10.680	25.263	0	0	0
2	18	9	"yfjD"	"STM2679"	9500	17000	110	183	419	519	123	76	76	79	25	31	95	83	0	1188	4169	6199	148	44	44	66	182	275	100	95	0	0.094	0.083	0.085	0.081	1.486	0.080	0.923	80	429	100	1251	4468	-3.418	107	1144	343	4125	33482	333502	13.600	22.544	0	0	0
2	19	9	"psiB"	"PSLT069"	9680	16990	110	228	292	189	64	74	74	80	49	61	95	77	0	1307	2096	1957	93	43	43	48	23	47	100	100	0	0.122	0.106	0.105	0.111	1.577	0.094	0.782	80	504	100	1418	2271	-3.037	154	1264	218	2053	23386	167715	4.327	89.043	0	0	0
2	20	9	"traV"	"PSLT084"	9870	16990	110	488	1671	2940	175	79	79	90	59	65	97	90	0	623	934	985	105	44	44	48	24	50	100	97	0	0.706	1.789	1.043	1.155	2.648	3.477	0.474	80	430	100	988	2482	-0.501	409	579	1592	890	133679	74751	26.797	36.917	0	0	0
2	21	9	"himD"	"STM0982"	10030	17000	120	508	1135	1817	160	77	77	84	38	45	97	91	0	85	154	204	132	42	42	43	7	16	90	83	0	10.023	9.446	10.426	10.422	1.818	9.420	0.911	120	457	100	474	1170	3.325	431	43	1058	112	136234	18508	27.658	15.857	0	0	0
2	22	9	"dcuR"	"STM4303"	10220	17000	120	427	563	444	78	74	74	79	27	34	93	87	0	739	1022	933	91	42	42	43	7	16	99	97	0	0.506	0.499	0.505	0.569	1.945	0.457	0.830	120	429	100	1050	1469	-0.981	353	697	489	980	67552	122642	17.926	139.857	0	0	0
2	23	9	"phnA"	"STM4289"	10390	16990	110	582	900	951	105	81	81	86	32	37	97	96	0	634	1091	1357	124	44	44	46	9	19	100	100	0	0.849	0.782	0.797	0.828	1.687	0.712	0.887	80	399	100	1091	1866	-0.236	501	590	819	1047	72009	87270	25.438	116.111	0	0	0
2	24	9	"melA"	"STM4298"	10560	16990	110	1142	1365	957	70	74	74	81	35	43	100	100	0	2627	3100	2193	70	42	42	45	15	33	100	100	0	0.413	0.422	0.413	0.411	1.382	0.422	0.943	80	511	100	3653	4349	-1.275	1068	2585	1291	3058	109207	248024	36.686	203.667	0	0	0
2	1	10	"lasT"	"STM4600"	6500	17180	110	1336	1309	251	19	89	89	91	23	25	100	100	0	5160	5055	931	18	49	49	53	21	39	100	100	0	0.244	0.244	0.246	0.242	1.163	0.240	0.937	80	488	100	6358	6226	-2.035	1247	5111	1220	5006	104704	404427	52.957	238.190	0	0	0
2	2	10	"dniR"	"STM0260"	6680	17190	120	12464	11392	3881	34	89	89	92	22	23	100	100	0	8692	7901	2739	34	49	49	54	20	37	99	98	0	1.432	1.440	1.443	1.496	1.691	1.446	0.960	120	466	100	21018	19155	0.518	12375	8643	11303	7852	1366998	948143	513.636	392.350	0	0	0
2	3	10	""	"STM0277"	6840	17190	110	287	320	148	46	88	88	92	27	29	100	96	0	2715	2789	923	33	48	48	51	19	37	100	100	0	0.075	0.085	0.078	0.074	1.711	0.084	0.737	80	425	100	2866	2973	-3.744	199	2667	232	2741	25612	223099	8.444	144.105	0	0	0
2	4	10	""	"STM0286"	7040	17190	120	401	390	135	34	89	89	92	25	27	98	93	0	5020	4661	1829	39	48	48	50	18	36	99	99	0	0.063	0.065	0.066	0.069	1.788	0.064	0.901	120	518	100	5284	4914	-3.994	312	4972	301	4613	46783	559308	11.920	256.167	0	0	0
2	5	10	""	"STM0294"	7210	17180	110	132	166	87	52	88	88	89	19	21	80	61	0	1300	1458	939	64	48	48	51	22	43	100	100	0	0.035	0.055	0.047	0.049	2.090	0.052	0.554	80	432	100	1296	1488	-4.831	44	1252	78	1410	13276	116628	4.053	63.955	0	0	0
2	6	10	"yafH"	"STM0309"	7380	17180	110	2043	1918	511	26	86	86	88	19	21	100	100	0	5028	4872	1189	24	48	48	49	9	18	100	100	0	0.393	0.380	0.376	0.368	1.357	0.378	0.949	80	446	100	6937	6656	-1.348	1957	4980	1832	4824	153446	389790	96.316	535.889	0	0	0
2	7	10	"nagZ"	"STM1209"	7560	17180	120	4984	5732	3306	57	87	87	90	29	32	100	99	0	6481	7449	3983	53	47	47	49	18	36	100	100	0	0.761	0.763	0.762	0.721	1.600	0.774	0.914	120	492	100	11331	13047	-0.394	4897	6434	5645	7402	687841	893844	194.552	411.111	0	0	0
2	8	10	"ycfU"	"STM1217"	7740	17180	100	1231	1284	348	27	89	89	91	21	23	100	100	0	3216	3516	1023	29	48	48	51	26	50	100	100	0	0.360	0.345	0.340	0.345	1.203	0.340	0.922	80	390	100	4310	4663	-1.472	1142	3168	1195	3468	102754	281310	56.810	133.269	0	0	0
2	9	10	"ycfC"	"STM1233"	7910	17180	100	232	247	96	38	89	89	90	22	24	93	91	0	575	605	279	46	48	48	49	7	14	100	100	0	0.271	0.284	0.278	0.261	1.873	0.286	0.808	80	389	100	670	715	-1.882	143	527	158	557	19757	48365	7.136	79.429	0	0	0
2	10	10	""	"STM1251"	8090	17170	110	4505	4922	2130	43	89	89	92	33	35	100	100	0	2597	3036	1361	44	47	47	47	8	17	100	100	0	1.732	1.617	1.627	1.627	1.214	1.692	0.905	80	475	100	6966	7822	0.792	4416	2550	4833	2989	393747	242866	146.364	373.625	0	0	0
2	11	10	"aadA"	"STM1264"	8270	17170	110	1184	1201	244	20	89	89	92	32	34	100	100	0	6729	6685	1131	16	47	47	51	28	54	100	100	0	0.164	0.168	0.167	0.165	1.171	0.164	0.938	80	466	100	7777	7750	-2.609	1095	6682	1112	6638	96106	534760	34.656	236.929	0	0	0
2	12	10	"yeaQ"	"STM1274"	8450	17170	110	3180	4121	2700	65	89	89	99	78	78	100	100	0	1035	1281	747	58	47	47	53	32	60	100	100	0	3.129	3.267	3.217	3.174	1.376	3.824	0.838	80	427	100	4079	5266	1.645	3091	988	4032	1234	329690	102467	51.564	38.375	0	0	0
2	13	10	"fumA"	"STM1468"	8630	17180	120	11413	10093	3963	39	91	91	101	76	75	99	98	0	4795	4279	1660	38	47	47	50	21	42	99	98	0	2.385	2.363	2.354	2.436	1.865	2.409	0.950	120	479	100	16070	14234	1.254	11322	4748	10002	4232	1211187	513531	131.474	201.381	0	0	0
2	14	10	"ompN"	"STM1473"	8810	17170	110	2578	2404	682	28	85	85	88	34	38	100	100	0	11381	10644	2455	23	45	45	49	26	53	100	100	0	0.220	0.219	0.221	0.214	1.219	0.219	0.951	80	421	100	13829	12918	-2.185	2493	11336	2319	10599	192300	851527	68.118	407.500	0	0	0
2	15	10	"ydgF"	"STM1482"	8980	17180	120	177	231	168	72	71	71	75	35	46	89	72	0	610	894	924	103	41	41	45	26	57	100	97	0	0.186	0.188	0.182	0.191	1.663	0.169	0.809	120	433	100	675	1013	-2.424	106	569	160	853	27748	107283	4.457	32.654	0	0	0
2	16	10	"ynfK"	"STM1489"	9160	17170	130	1115	1155	413	35	68	68	71	33	46	99	99	0	3169	3200	1220	38	41	41	43	12	27	100	100	0	0.335	0.344	0.349	0.339	1.280	0.337	0.911	120	443	100	4175	4246	-1.579	1047	3128	1087	3159	138629	384010	32.848	263.083	0	0	0
2	17	10	""	"STM1498"	9330	17170	110	212	236	94	39	69	69	71	23	32	100	98	0	1956	2141	876	40	42	42	54	125	231	100	100	0	0.075	0.080	0.070	0.077	1.571	0.069	0.701	80	405	100	2057	2266	-3.743	143	1914	167	2099	18845	171294	7.174	16.696	0	0	0
2	18	10	"ynfB"	"STM1503"	9520	17170	130	1243	1607	1056	65	73	73	76	23	30	100	100	0	956	1422	1063	74	43	43	46	19	41	100	100	0	1.281	1.112	1.181	1.202	1.309	1.052	0.926	120	497	100	2083	2913	0.358	1170	913	1534	1379	192883	170596	66.565	72.421	0	0	0
2	19	10	"virK"	"STM2781"	9680	17180	110	1354	1801	1298	72	70	70	74	23	31	100	100	0	2185	2821	2030	71	42	42	45	15	33	100	100	0	0.599	0.623	0.614	0.622	1.282	0.625	0.915	80	412	100	3427	4510	-0.739	1284	2143	1731	2779	144067	225674	75.087	185.067	0	0	0
2	20	10	""	"STM2789"	9860	17160	110	1514	1632	974	59	70	70	77	36	46	100	98	0	814	1059	747	70	43	43	43	7	16	100	100	0	1.873	1.537	1.649	1.618	1.644	1.582	0.814	80	477	100	2215	2578	0.905	1444	771	1562	1016	130530	84703	43.194	145.143	0	0	0
2	21	10	"yqaE"	"STM2796"	10050	17170	110	275	673	1254	186	76	76	85	43	50	98	81	0	84	165	193	116	42	42	44	20	45	91	52	0	4.738	4.854	3.893	4.188	2.220	6.095	0.591	80	433	100	241	720	2.244	199	42	597	123	53816	13230	13.674	6.050	0	0	0
2	22	10	""	"STM4008"	10220	17150	110	317	361	193	53	71	71	75	29	38	100	100	0	679	805	378	46	41	41	44	20	45	100	100	0	0.386	0.380	0.365	0.358	1.462	0.351	0.761	80	414	100	884	1054	-1.375	246	638	290	764	28875	64371	9.862	38.050	0	0	0
2	23	10	""	"STM4030"	10400	17160	110	416	663	668	100	75	75	79	25	31	98	96	0	587	966	1060	109	42	42	44	10	22	100	100	0	0.626	0.636	0.600	0.630	1.753	0.547	0.745	80	467	100	886	1512	-0.676	341	545	588	924	53073	77283	23.360	92.200	0	0	0
2	24	10	""	"STM4044"	10580	17170	110	649	685	240	35	69	69	73	22	30	100	100	0	2679	2821	1169	41	40	40	42	10	23	100	100	0	0.220	0.222	0.219	0.224	1.317	0.203	0.902	80	491	100	3219	3397	-2.186	580	2639	616	2781	54785	225713	27.818	277.900	0	0	0
2	1	11	"yghJ"	"STM2941"	6500	17370	110	1797	1861	291	15	91	91	94	23	24	100	100	0	11770	12302	1816	14	50	50	54	20	37	100	100	0	0.146	0.144	0.145	0.144	1.094	0.144	0.973	80	523	100	13426	14022	-2.780	1706	11720	1770	12252	148886	984143	76.826	612.400	0	0	0
2	2	11	""	"STM2950"	6670	17360	110	1075	1101	230	20	91	91	96	65	67	100	100	0	10036	10394	1861	17	50	50	53	17	32	100	100	0	0.099	0.098	0.097	0.097	1.132	0.097	0.967	80	433	100	10970	11354	-3.343	984	9986	1010	10344	88096	831533	15.462	608.294	0	0	0
2	3	11	"ygcA"	"STM2957"	6850	17360	110	3095	3177	743	23	90	90	98	71	72	100	100	0	5813	6114	1614	26	49	49	51	12	23	100	100	0	0.521	0.509	0.522	0.512	1.148	0.501	0.950	80	479	100	8769	9152	-0.940	3005	5764	3087	6065	254125	489132	43.366	505.250	0	0	0
2	4	11	"sdaB"	"STM2971"	7030	17360	110	5714	5994	1168	19	90	90	96	38	39	100	100	0	4707	4864	967	19	49	49	50	11	22	100	100	0	1.207	1.226	1.228	1.226	1.113	1.236	0.964	80	432	100	10282	10719	0.272	5624	4658	5904	4815	479537	389119	155.211	437.636	0	0	0
2	5	11	"fucP"	"STM2975"	7200	17360	110	263	275	61	22	90	90	93	30	32	98	98	0	3995	4278	1262	29	49	49	76	221	290	100	100	0	0.044	0.044	0.045	0.043	1.321	0.042	0.869	80	463	100	4119	4414	-4.512	173	3946	185	4229	21999	342220	6.067	19.014	0	0	0
2	6	11	"fucR"	"STM2979"	7380	17360	110	1769	1776	206	11	88	88	91	26	28	100	100	0	8025	8276	1145	13	48	48	73	217	297	100	100	0	0.211	0.205	0.206	0.206	1.088	0.204	0.966	80	480	100	9658	9916	-2.247	1681	7977	1688	8228	142100	662047	64.808	37.802	0	0	0
2	7	11	""	"STM3160"	7560	17360	110	142	150	58	38	87	87	88	19	21	76	60	0	678	740	433	58	47	47	49	10	20	100	100	0	0.087	0.091	0.095	0.076	2.373	0.085	0.605	80	446	100	686	756	-3.520	55	631	63	693	12037	59169	3.263	69.100	0	0	0
2	8	11	""	"STM3169"	7740	17360	110	506	624	512	82	87	87	89	19	21	100	100	0	2255	2988	2635	88	48	48	50	10	20	100	100	0	0.190	0.183	0.178	0.174	1.593	0.180	0.875	80	466	100	2626	3477	-2.397	419	2207	537	2940	49888	239043	28.158	293.800	0	0	0
2	9	11	"ygiX"	"STM3177"	7910	17360	100	551	727	603	82	89	89	89	19	21	100	100	0	2734	3522	2079	59	48	48	49	8	16	100	100	0	0.172	0.184	0.159	0.169	1.558	0.161	0.551	80	403	100	3148	4112	-2.539	462	2686	638	3474	58129	281744	33.579	434.125	0	0	0
2	10	11	"clpB"	"STM2660"	8090	17360	110	12792	14201	4252	29	89	89	93	24	25	100	100	0	7541	8300	2441	29	47	47	49	16	32	100	100	0	1.695	1.710	1.691	1.705	1.120	1.735	0.956	80	490	100	20197	22365	0.761	12703	7494	14112	8253	1136106	663963	587.833	515.688	0	0	0
2	11	11	"yfiN"	"STM2672"	8280	17350	110	1718	2354	2812	119	89	89	93	24	25	100	100	0	12904	13751	3806	27	47	47	50	19	38	100	100	0	0.127	0.165	0.129	0.136	1.482	0.194	0.552	80	478	100	14486	15969	-2.980	1629	12857	2265	13704	188355	1100089	94.208	721.105	0	0	0
2	12	11	"recN"	"STM2684"	8450	17350	110	3058	3228	822	25	89	89	98	60	61	100	100	0	6847	7378	2073	28	47	47	53	42	79	100	100	0	0.437	0.428	0.424	0.428	1.161	0.418	0.943	80	466	100	9769	10470	-1.196	2969	6800	3139	7331	258215	590262	52.167	174.405	0	0	0
2	13	11	"cueR"	"STM0499"	8630	17350	110	1435	1507	621	41	91	91	97	42	43	100	100	0	2088	2262	1067	47	47	47	53	43	81	100	100	0	0.659	0.639	0.659	0.647	1.228	0.614	0.924	80	427	100	3385	3631	-0.603	1344	2041	1416	2215	120532	180938	33.571	51.372	0	0	0
2	14	11	""	"STM0509"	8810	17360	120	1079	1170	484	41	81	81	85	33	38	99	98	0	5930	6471	2960	45	45	45	46	15	32	99	99	0	0.170	0.169	0.173	0.182	1.638	0.164	0.956	120	515	100	6883	7515	-2.560	998	5885	1089	6426	140447	776460	32.879	428.333	0	0	0
2	15	11	"gcl"	"STM0517"	8990	17350	110	218	238	87	36	67	67	70	21	30	100	100	0	1382	1500	557	37	41	41	42	6	14	100	100	0	0.113	0.117	0.114	0.114	1.554	0.103	0.698	80	399	100	1492	1630	-3.151	151	1341	171	1459	19027	119978	8.000	243.000	0	0	0
2	16	11	"ybbV"	"STM0521"	9150	17350	110	97	109	48	44	66	66	70	33	47	46	17	0	302	360	306	85	40	40	43	19	44	100	98	0	0.118	0.134	0.141	0.127	2.469	0.129	0.346	80	427	100	293	363	-3.079	31	262	43	320	8741	28778	1.182	16.684	0	0	0
2	17	11	"ylbA"	"STM0526"	9340	17350	120	562	615	281	45	68	68	69	17	24	100	100	0	1337	1529	893	58	41	41	44	20	45	100	100	0	0.381	0.368	0.377	0.382	1.357	0.337	0.893	120	511	100	1790	2035	-1.391	494	1296	547	1488	73810	183515	32.118	74.250	0	0	0
2	18	11	"purE"	"STM0534"	9520	17350	120	193	236	123	52	69	69	70	19	27	100	100	0	672	835	570	68	41	41	43	9	20	100	100	0	0.197	0.210	0.211	0.204	1.466	0.201	0.850	120	443	100	755	961	-2.347	124	631	167	794	28260	100158	8.737	88.000	0	0	0
2	19	11	"ygaM"	"STM2802"	9680	17340	110	4917	8577	11911	138	70	70	88	192	218	100	100	1	401	624	929	148	41	41	44	13	29	100	100	0	13.464	14.592	13.978	14.858	1.464	14.204	0.875	80	411	100	5207	9090	3.751	4847	360	8507	583	686156	49921	44.214	44.615	0	0	0
2	20	11	"yeiA"	"STM2187"	9860	17340	110	1433	1534	653	42	68	68	93	190	204	100	100	0	2017	2293	1037	45	42	42	46	39	84	100	100	0	0.691	0.651	0.626	0.665	1.386	0.655	0.875	80	504	100	3340	3717	-0.533	1365	1975	1466	2251	122722	183436	7.584	57.615	0	0	0
2	21	11	""	"STM2196"	10050	17340	110	631	1147	1725	150	72	72	86	87	101	100	100	0	1883	1807	1460	80	42	42	47	40	85	100	100	0	0.304	0.609	0.654	0.537	2.764	0.782	0.258	80	459	100	2400	2840	-1.720	559	1841	1075	1765	91772	144533	12.195	44.000	0	0	0
2	22	11	"bcr"	"STM2221"	10220	17340	110	968	1032	369	35	69	69	74	34	45	100	100	0	4213	4470	1703	38	41	41	43	19	44	100	100	0	0.215	0.217	0.216	0.217	1.190	0.220	0.916	80	490	100	5071	5392	-2.214	899	4172	963	4429	82581	357593	28.176	233.000	0	0	0
2	23	11	"yejK"	"STM2226"	10400	17340	110	516	522	215	41	70	70	73	26	35	100	100	0	933	1049	499	47	40	40	41	7	17	100	100	0	0.499	0.448	0.445	0.449	1.267	0.469	0.732	80	472	100	1339	1461	-1.002	446	893	452	1009	41747	83916	17.269	144.000	0	0	0
2	24	11	""	"STM2236"	10580	17340	120	545	584	391	66	69	69	74	31	41	95	93	0	1487	1964	1557	79	40	40	41	7	17	100	99	0	0.329	0.268	0.288	0.266	1.430	0.249	0.913	120	599	100	1923	2439	-1.604	476	1447	515	1924	70088	235625	16.452	274.714	0	0	0
2	1	12	"phoP"	"STM1231"	6490	17550	110	14651	14798	2975	20	93	93	97	32	32	100	100	0	3933	3961	838	21	48	48	49	7	14	100	100	0	3.747	3.758	3.797	3.779	1.206	3.815	0.960	80	511	100	18443	18618	1.906	14558	3885	14705	3913	1183841	316895	459.406	558.857	0	0	0
2	2	12	"phoP"	"STM1231"	6670	17540	110	17937	17289	2625	15	96	96	105	72	68	100	100	0	7397	8343	3160	37	49	49	51	12	23	100	100	0	2.428	2.073	2.307	2.157	1.406	2.177	0.803	80	492	100	25189	25487	1.280	17841	7348	17193	8294	1383157	667442	238.667	691.000	0	0	0
2	3	12	"phoP"	"STM1231"	6860	17550	110	11289	11593	2285	19	91	91	100	73	73	100	100	0	3090	3205	636	19	47	47	50	11	22	100	100	0	3.680	3.642	3.636	3.622	1.208	3.717	0.947	80	479	100	14241	14660	1.880	11198	3043	11502	3158	927463	256408	157.438	286.818	0	0	0
2	4	12	"phoQ"	"STM1230"	7030	17540	110	5318	4885	1504	30	91	91	94	30	31	100	100	0	5190	4982	1275	25	47	47	48	9	18	100	100	0	1.016	0.971	1.004	0.925	1.355	0.997	0.959	80	453	100	10370	9729	0.023	5227	5143	4794	4935	390768	398574	159.700	548.222	0	0	0
2	5	12	"phoQ"	"STM1230"	7200	17540	110	8598	8631	1144	13	91	91	94	27	28	100	100	0	10134	10262	1067	10	47	47	57	121	212	100	100	0	0.843	0.836	0.841	0.832	1.131	0.842	0.966	80	439	100	18594	18755	-0.246	8507	10087	8540	10215	690504	820934	316.185	84.339	0	0	0
2	6	12	"hupA"	"STM4170"	7370	17540	110	5733	6189	3386	54	91	91	104	98	94	97	97	0	552	675	587	86	47	47	49	12	24	98	98	0	11.172	9.710	11.921	10.260	1.950	10.689	0.621	80	464	100	6147	6726	3.482	5642	505	6098	628	495153	54019	62.092	52.167	0	0	0
2	7	12	"sopB"	"STM1091"	7560	17530	110	7494	7616	2543	33	90	90	103	96	93	100	100	0	16305	16118	2517	15	49	49	52	15	28	100	100	0	0.455	0.468	0.453	0.444	1.313	0.480	0.901	80	478	100	23660	23595	-1.135	7404	16256	7526	16069	609278	1289428	78.260	1071.067	0	0	0
2	8	12	"pipC"	"STM0375"	7740	17540	110	1073	1265	585	46	87	87	89	24	26	100	100	0	1151	1339	633	47	46	46	49	14	28	100	100	0	0.892	0.911	0.914	0.894	1.312	0.913	0.884	80	398	100	2091	2471	-0.164	986	1105	1178	1293	101214	107087	49.000	92.143	0	0	0
2	9	12	"pipC"	"STM0375"	7900	17550	140	1395	1578	795	50	87	87	92	40	43	99	99	0	1699	1857	772	41	46	46	50	25	50	99	99	0	0.791	0.823	0.793	0.809	1.240	0.864	0.930	156	550	100	2961	3302	-0.338	1308	1653	1491	1811	246236	289728	37.150	72.280	0	0	0
2	10	12	"pipC"	"STM0375"	8090	17530	110	1408	1498	346	23	89	89	96	44	45	100	100	0	1625	1715	358	20	47	47	51	28	54	100	100	0	0.836	0.845	0.842	0.839	1.136	0.855	0.942	80	447	100	2897	3077	-0.259	1319	1578	1409	1668	119815	137162	31.864	59.429	0	0	0
2	11	12	"ssrB"	"STM1391"	8270	17530	110	1260	1312	321	24	88	88	92	24	26	100	100	0	2947	3051	641	21	46	46	49	16	32	100	100	0	0.404	0.407	0.398	0.403	1.166	0.408	0.942	80	480	100	4073	4229	-1.308	1172	2901	1224	3005	104935	244064	50.833	187.625	0	0	0
2	12	12	"ssrB"	"STM1391"	8450	17530	110	1534	1672	698	41	90	90	95	29	30	100	100	0	3594	3718	874	23	47	47	51	26	50	100	100	0	0.407	0.431	0.402	0.416	1.315	0.430	0.811	80	466	100	4991	5253	-1.297	1444	3547	1582	3671	133751	297436	54.379	141.038	0	0	0
2	13	12	"lrp"	"STM0959"	8620	17530	110	6810	6628	2348	35	90	90	95	40	42	100	100	0	1820	1798	605	33	46	46	49	14	28	100	100	0	3.788	3.732	3.741	3.683	1.205	3.807	0.966	80	478	100	8494	8290	1.921	6720	1774	6538	1752	530233	143878	163.325	124.929	0	0	0
2	14	12	"lrp"	"STM0959"	8810	17530	110	10396	10547	3075	29	83	83	89	42	47	100	100	0	2793	2819	827	29	44	44	46	10	21	100	100	0	3.752	3.771	3.797	3.777	1.117	3.899	0.959	80	446	100	13062	13239	1.907	10313	2749	10464	2775	843765	225503	249.000	277.300	0	0	0
2	15	12	"gyrA"	"STM2272"	8990	17530	110	6528	6534	919	14	69	69	75	23	30	100	100	0	10450	10511	1622	15	42	42	42	6	14	100	100	0	0.621	0.618	0.627	0.619	1.084	0.619	0.966	80	454	100	16867	16934	-0.688	6459	10408	6465	10469	522712	840870	280.826	1744.833	0	0	0
2	16	12	"gyrA"	"STM2272"	9160	17530	100	673	704	217	30	66	66	69	19	27	100	100	0	912	931	343	36	40	40	41	8	19	100	100	0	0.696	0.716	0.704	0.729	1.202	0.694	0.946	80	408	100	1479	1529	-0.523	607	872	638	891	56314	74468	33.421	111.250	0	0	0
2	17	12	"gyrA"	"STM2272"	9340	17530	110	472	581	344	59	66	66	68	16	23	100	100	0	700	751	361	48	40	40	40	5	12	100	100	0	0.615	0.724	0.693	0.696	1.348	0.760	0.781	80	447	100	1066	1226	-0.701	406	660	515	711	46483	60062	32.063	142.200	0	0	0
2	18	12	"csrA"	"STM2826"	9520	17530	110	320	339	119	35	66	66	68	22	32	100	100	0	85	91	29	31	40	40	41	7	17	100	100	0	5.644	5.353	6.086	5.519	1.462	5.800	0.755	80	434	100	299	324	2.497	254	45	273	51	27135	7296	12.318	7.143	0	0	0
2	19	12	"crp"	"STM3466"	9690	17530	100	1854	2055	1163	56	67	67	72	27	37	100	100	0	751	804	391	48	40	40	41	8	19	100	100	0	2.513	2.602	2.508	2.576	1.287	2.887	0.832	80	406	100	2498	2752	1.330	1787	711	1988	764	164429	64329	73.444	95.375	0	0	0
2	20	12	"yhhP"	"STM3578"	9860	17530	100	268	310	183	59	67	67	69	18	26	98	95	0	607	709	554	78	40	40	41	7	17	100	100	0	0.354	0.363	0.386	0.393	1.552	0.321	0.850	80	400	100	768	912	-1.496	201	567	243	669	24831	56732	13.389	95.429	0	0	0
2	21	12	"yhhP"	"STM3578"	10040	17530	120	159	221	232	104	68	68	76	52	68	74	48	0	116	151	127	84	41	41	42	8	19	97	94	0	1.213	1.391	1.186	1.170	2.544	2.841	0.495	120	525	100	166	263	0.279	91	75	153	110	26577	18158	2.788	13.625	0	0	0
2	22	12	"topA"	"STM1714"	10220	17530	110	1344	1363	435	31	67	67	71	25	35	100	100	0	1060	1076	312	28	40	40	41	5	12	100	100	0	1.252	1.251	1.226	1.244	1.176	1.259	0.946	80	458	100	2297	2332	0.324	1277	1020	1296	1036	109034	86064	51.680	207.000	0	0	0
2	23	12	"topA"	"STM1714"	10400	17530	110	538	642	403	62	67	67	69	27	39	100	100	0	387	480	295	61	40	40	40	5	12	100	100	0	1.357	1.307	1.265	1.300	1.254	1.254	0.915	80	477	100	818	1015	0.441	471	347	575	440	51335	38418	21.222	88.000	0	0	0
2	24	12	"topA"	"STM1714"	10590	17530	110	222	293	201	68	69	69	72	26	36	98	93	0	133	182	147	80	41	41	41	5	12	100	98	0	1.663	1.589	1.604	1.592	1.628	1.378	0.716	80	505	100	245	365	0.734	153	92	224	141	23438	14594	8.500	28.200	0	0	0
2	1	13	"ctrl-buffer"	"ctrl-buffer"	6480	17720	100	90	91	20	21	87	87	89	29	32	10	1	0	46	49	10	20	45	45	46	6	13	28	12	0	3.000	1.000	2.125	1.834	3.565	9.910	0.049	80	462	100	4	8	1.585	3	1	4	4	7294	3888	0.069	0.500	-50	0	0
2	2	13	"ctrl-buffer"	"ctrl-buffer"	6660	17720	100	83	91	55	60	87	87	88	21	23	16	8	0	49	51	9	17	46	46	46	8	17	27	16	0	-1.333	0.800	2.679	2.944	3.009	14.476	0.061	80	442	100	-1	9	Error	-4	3	4	5	7319	4091	0.143	0.625	-50	0	0
2	3	13	"ctrl-buffer"	"ctrl-buffer"	6840	17720	100	81	87	31	35	82	82	88	45	51	6	1	0	47	49	7	14	45	45	46	8	17	13	6	0	-0.500	1.250	3.000	2.838	4.067	20.554	0.104	80	417	100	1	9	Error	-1	2	5	4	6985	3884	-0.022	0.375	-50	0	0
2	4	13	"ctrl-buffer"	"ctrl-buffer"	7020	17720	100	89	94	33	35	84	84	87	22	25	17	7	0	49	54	25	46	45	45	46	7	15	35	15	0	1.250	1.111	2.492	1.844	3.986	3.104	0.193	80	420	100	9	19	0.322	5	4	10	9	7489	4283	0.318	1.143	-50	0	0
2	5	13	"ctrl-buffer"	"ctrl-buffer"	7190	17710	100	70	71	18	25	83	83	86	23	26	6	0	0	46	48	13	27	45	45	46	7	15	20	7	0	-13.000	-4.000	4.000	3.402	3.869	22.521	0.007	80	416	100	-12	-9	Error	-13	1	-12	3	5718	3863	-0.652	0.286	-50	0	0
2	6	13	"ctrl-buffer"	"ctrl-buffer"	7370	17710	100	79	86	34	39	83	83	86	20	23	12	7	0	47	49	9	18	45	45	46	8	17	17	7	0	-2.000	0.750	4.000	4.007	4.682	12.542	0.040	80	430	100	-2	7	Error	-4	2	3	4	6847	3896	0.000	0.375	-50	0	0
2	7	13	"ctrl-buffer"	"ctrl-buffer"	7550	17710	100	85	86	17	19	86	86	93	82	88	0	0	0	48	49	9	18	46	46	47	12	25	8	2	0	-0.500	0.000	2.545	2.149	3.982	24.212	0.130	80	428	100	1	3	Error	-1	2	0	3	6843	3939	-0.085	0.167	-50	0	0
2	8	13	"ctrl-buffer"	"ctrl-buffer"	7730	17710	100	81	91	59	64	86	86	92	82	89	2	2	0	48	60	48	80	45	45	46	8	17	26	15	0	-1.667	0.333	2.857	2.789	4.062	1.638	0.396	80	415	100	-2	20	Error	-5	3	5	15	7247	4797	-0.012	1.750	-50	0	0
2	9	13	"ctrl-buffer"	"ctrl-buffer"	7900	17710	100	86	89	21	23	85	85	89	23	25	18	5	0	49	50	9	18	46	46	46	7	15	27	10	0	0.333	1.000	1.976	2.242	2.953	12.779	0.037	80	352	100	4	8	-1.585	1	3	4	4	7118	3994	0.000	0.571	-50	0	0
2	10	13	"ctrl-buffer"	"ctrl-buffer"	8080	17710	100	84	85	15	17	84	84	89	22	24	11	1	0	48	50	9	18	46	46	47	8	17	23	8	0	0.000	0.250	2.432	1.918	3.420	26.383	0.007	80	432	100	2	5	Error	0	2	1	4	6823	3994	-0.182	0.375	-50	0	0
2	11	13	"ctrl-buffer"	"ctrl-buffer"	8260	17710	100	88	170	683	401	85	85	89	23	25	13	5	0	52	66	95	143	45	45	46	9	19	36	8	0	0.429	4.048	2.250	2.177	3.555	5.524	0.987	80	428	100	10	106	-1.222	3	7	85	21	13560	5310	3.522	2.222	-50	0	0
2	12	13	"ctrl-buffer"	"ctrl-buffer"	8440	17710	100	84	87	22	25	89	89	92	23	25	13	2	0	50	52	11	21	45	45	46	10	21	21	8	0	-1.000	-0.286	2.500	2.863	3.549	12.184	0.038	80	432	100	0	5	Error	-5	5	-2	7	6962	4187	-0.217	0.600	-50	0	0
2	13	13	"ctrl-buffer"	"ctrl-buffer"	8620	17710	100	87	86	18	20	85	85	88	22	25	12	0	0	48	49	8	16	45	45	46	16	34	5	0	0	0.667	0.250	2.000	2.572	3.178	1.649	0.105	80	403	100	5	5	-0.585	2	3	1	4	6859	3926	-0.091	0.188	-50	0	0
2	14	13	"ctrl-buffer"	"ctrl-buffer"	8790	17700	100	83	87	24	27	82	82	85	23	27	20	8	0	49	51	11	21	43	43	44	7	15	38	22	0	0.167	0.625	2.000	1.796	3.437	2.008	0.246	80	406	100	7	13	-2.585	1	6	5	8	6978	4074	0.087	1.000	-50	0	0
2	15	13	"ctrl-buffer"	"ctrl-buffer"	8970	17700	100	62	71	36	50	74	74	79	24	30	10	5	0	46	48	10	20	41	41	42	7	16	33	12	0	-2.400	-0.429	2.925	2.683	3.697	12.307	0.066	80	431	100	-7	4	Error	-12	5	-3	7	5662	3812	-0.333	0.857	-50	0	0
2	16	13	"ctrl-buffer"	"ctrl-buffer"	9150	17700	100	63	72	55	76	66	66	67	16	23	15	10	0	43	47	15	31	39	39	40	6	15	36	15	0	-0.750	0.750	1.929	1.941	4.392	4.759	0.426	80	430	100	1	14	Error	-3	4	6	8	5781	3771	0.313	1.167	-50	0	0
2	17	13	"ctrl-buffer"	"ctrl-buffer"	9330	17700	100	65	67	17	25	66	66	66	14	21	12	6	0	43	44	6	13	39	39	40	6	15	35	10	0	-0.250	0.200	2.429	2.336	3.184	37.874	0.004	80	408	100	3	6	Error	-1	4	1	5	5359	3530	0.071	0.667	-50	0	0
2	18	13	"ctrl-buffer"	"ctrl-buffer"	9500	17700	100	69	77	40	51	65	65	67	21	31	23	8	0	45	47	8	17	39	39	40	7	17	40	15	0	0.667	1.500	3.000	2.554	3.064	12.343	0.097	80	420	100	10	20	-0.585	4	6	12	8	6143	3720	0.476	1.000	-50	0	0
2	19	13	"ctrl-buffer"	"ctrl-buffer"	9680	17700	100	68	68	15	22	64	64	67	22	32	8	2	0	44	45	8	17	40	40	41	7	17	23	8	0	1.000	0.800	1.955	1.727	3.035	5.770	0.251	80	448	100	8	9	0.000	4	4	4	5	5439	3588	0.045	0.571	-50	0	0
2	20	13	"ctrl-buffer"	"ctrl-buffer"	9860	17700	100	65	69	26	37	65	65	68	49	72	2	1	0	44	45	8	17	40	40	41	7	17	28	11	0	0.000	0.800	3.000	2.570	2.957	17.050	0.220	80	420	100	4	9	Error	0	4	4	5	5513	3627	0.020	0.571	-50	0	0
2	21	13	"ctrl-buffer"	"ctrl-buffer"	10040	17700	100	64	74	46	62	66	66	72	54	75	2	1	0	44	46	10	21	40	40	41	7	17	26	7	0	-0.500	1.333	3.000	2.773	2.975	13.113	0.288	80	388	100	2	14	Error	-2	4	8	6	5914	3680	0.037	0.714	-50	0	0
2	22	13	"ctrl-buffer"	"ctrl-buffer"	10220	17700	100	74	75	20	26	68	68	70	25	35	16	3	0	45	46	7	15	40	40	41	7	17	33	5	0	1.200	1.167	2.500	2.612	2.764	7.017	0.127	80	396	100	11	13	0.263	6	5	7	6	6027	3658	0.200	0.714	-50	0	0
2	23	13	"ctrl-buffer"	"ctrl-buffer"	10390	17690	100	58	62	20	32	64	64	66	18	27	8	5	0	43	44	5	11	40	40	40	5	12	28	13	0	-2.000	-0.500	4.250	3.822	3.979	18.147	0.065	80	395	100	-3	2	Error	-6	3	-2	4	4961	3519	-0.222	0.800	-50	0	0
2	24	13	"ctrl-buffer"	"ctrl-buffer"	10570	17690	100	62	62	13	20	64	64	68	19	27	5	0	0	44	45	8	17	40	40	40	5	12	38	15	0	-0.500	-0.400	3.000	2.180	3.495	21.136	0.011	80	440	100	2	3	Error	-2	4	-2	5	4972	3594	-0.316	1.000	-50	0	0
2	1	14	"malY"	"STM1464"	6480	17910	110	128	129	56	43	88	88	91	28	30	56	25	0	705	828	598	72	45	45	46	7	15	100	100	0	0.061	0.052	0.062	0.049	2.453	0.061	0.433	80	580	100	700	824	-4.044	40	660	41	783	10309	66201	1.357	111.714	0	0	0
2	2	14	""	"STM1865"	6660	17910	110	134	175	137	78	84	84	87	22	25	68	51	0	703	1073	1377	128	46	46	47	9	19	100	100	0	0.076	0.089	0.079	0.078	2.725	0.082	0.589	80	530	100	707	1118	-3.716	50	657	91	1027	14033	85814	4.000	114.000	0	0	0
2	3	14	"yheU"	"STM3463"	6850	17910	120	437	553	501	90	83	83	88	38	43	98	95	0	1106	1304	1375	105	45	45	46	9	19	99	98	0	0.334	0.373	0.355	0.397	1.767	0.344	0.836	120	628	100	1415	1729	-1.584	354	1061	470	1259	66350	156455	12.237	139.778	0	0	0
2	4	14	""	"STM2507"	7030	17900	110	144	180	118	65	85	85	88	23	26	73	60	0	1275	1794	2027	112	45	45	46	7	15	100	100	0	0.048	0.054	0.056	0.052	2.175	0.050	0.692	80	486	100	1289	1844	-4.382	59	1230	95	1749	14439	143534	4.000	249.714	0	0	0
2	5	14	"ilvY"	"STM3908"	7210	17910	120	1455	1409	375	26	84	84	87	23	26	100	100	0	7515	7143	1996	27	46	46	47	8	17	100	100	0	0.184	0.187	0.186	0.192	1.411	0.181	0.937	120	615	100	8840	8422	-2.446	1371	7469	1325	7097	169073	857103	57.478	887.000	0	0	0
2	6	14	""	"STM2906"	7380	17900	110	137	149	52	34	83	83	85	19	22	85	67	0	979	992	470	47	45	45	47	8	17	100	100	0	0.058	0.070	0.065	0.063	1.978	0.064	0.539	80	482	100	988	1013	-4.112	54	934	66	947	11887	79336	3.368	118.125	0	0	0
2	7	14	"ssaR"	"STM1419"	7560	17900	120	113	158	115	72	85	85	86	18	20	55	41	0	701	2490	3531	141	45	45	46	5	10	100	100	0	0.043	0.030	0.035	0.033	2.774	0.029	0.790	120	585	100	684	2518	-4.550	28	656	73	2445	18963	298858	4.000	488.800	0	0	0
2	8	14	"pykF"	"STM1378"	7720	17900	110	2071	4587	5612	122	85	85	89	28	31	100	100	0	1231	2409	2902	120	45	45	46	8	17	100	100	0	1.675	1.904	1.865	1.839	2.264	2.023	0.849	80	480	100	3172	6866	0.744	1986	1186	4502	2364	366976	192696	160.643	295.375	0	0	0
2	9	14	"gyrB"	"STM3835"	7910	17900	120	1743	3048	2837	93	86	86	90	28	31	100	100	0	2314	4054	3778	93	45	45	46	8	17	100	100	0	0.730	0.739	0.755	0.724	1.604	0.863	0.628	120	628	100	3926	6971	-0.453	1657	2269	2962	4009	365707	486478	105.643	501.000	0	0	0
2	10	14	"serC"	"STM0977"	8090	17890	110	4754	5755	3515	61	88	88	90	24	26	100	100	0	3093	3559	2253	63	45	45	47	13	27	100	100	0	1.531	1.613	1.615	1.617	1.561	1.658	0.820	80	486	100	7714	9181	0.614	4666	3048	5667	3514	460432	284717	236.042	270.154	0	0	0
2	11	14	"cbiA"	"STM2035"	8270	17900	130	246	601	708	117	82	82	84	23	27	100	95	0	521	1697	2245	132	43	43	44	8	18	100	100	0	0.343	0.314	0.299	0.308	1.694	0.302	0.911	120	676	100	642	2173	-1.543	164	478	519	1654	72169	203584	22.478	206.625	0	0	0
2	12	14	"hin"	"STM2772"	8440	17890	110	299	408	308	75	80	80	83	26	31	93	85	0	1960	2554	2237	87	43	43	48	57	118	100	96	0	0.114	0.131	0.131	0.129	1.832	0.144	0.648	80	456	100	2136	2839	-3.130	219	1917	328	2511	32600	204334	12.500	43.965	0	0	0
2	13	14	"yfiA"	"STM2665"	8610	17890	120	380	4437	11372	256	80	80	85	25	29	87	84	0	66	319	714	223	43	43	48	51	106	42	26	0	13.043	15.786	14.306	12.552	2.966	17.462	0.814	120	593	100	323	4633	3.705	300	23	4357	276	532458	38240	174.080	5.314	0	0	0
2	14	14	""	"STM0382"	8810	17890	120	583	724	1444	199	75	75	79	22	27	98	98	0	6951	6975	2095	30	42	42	43	13	30	100	100	0	0.074	0.094	0.069	0.070	1.880	0.104	0.161	120	594	100	7417	7582	-3.766	508	6909	649	6933	86903	837032	29.318	533.231	0	0	0
2	15	14	"ybbP"	"STM0508"	8970	17890	110	714	777	473	60	70	70	73	21	28	100	98	0	3450	3643	2553	70	41	41	42	17	40	100	100	0	0.189	0.196	0.203	0.210	1.741	0.184	0.900	80	486	100	4053	4309	-2.404	644	3409	707	3602	62161	291461	33.524	211.824	0	0	0
2	16	14	"fepE"	"STM0589"	9150	17890	110	450	465	127	27	67	67	69	19	27	100	100	0	2338	2460	833	33	40	40	43	20	46	100	100	0	0.167	0.164	0.161	0.168	1.310	0.156	0.834	80	536	100	2681	2818	-2.585	383	2298	398	2420	37198	196833	20.842	120.850	0	0	0
2	17	14	"trpL"	"STM1722"	9330	17880	100	73	80	30	37	65	65	69	38	55	17	6	0	48	62	38	61	40	40	41	12	29	33	18	0	1.000	0.682	1.111	1.443	3.603	0.888	0.269	80	474	100	16	37	0.000	8	8	15	22	6396	4984	0.289	1.750	-50	0	0
2	18	14	"ivbL"	"STM3797"	9520	17890	110	97	119	166	139	64	64	66	18	27	78	36	0	57	67	26	38	40	40	40	5	12	96	78	0	1.941	2.037	1.775	1.707	2.875	11.494	0.161	80	564	100	50	82	0.957	33	17	55	27	9532	5355	2.944	5.400	0	0	0
2	19	14	"murI"	"STM4131"	9690	17890	70	237	367	295	80	64	64	71	54	76	87	62	0	478	755	813	107	41	41	42	8	19	100	100	0	0.396	0.424	0.408	0.504	2.404	0.326	0.628	32	236	100	610	1017	-1.337	173	437	303	714	11755	24166	5.481	89.125	0	0	0
2	20	14	"EMPTY"	"EMPTY"	9860	17880	100	62	64	15	23	62	62	67	41	61	1	0	0	40	40	4	10	40	40	41	7	17	1	0	0	0.000	100000.000	4.000	3.641	3.665	7.722	0.217	80	477	100	0	2	Error	0	0	2	0	5100	3207	-0.073	-0.143	-75	0	0
2	21	14	"EMPTY"	"EMPTY"	10040	17870	100	65	65	15	23	64	64	67	25	37	6	1	0	39	40	5	12	40	40	41	6	14	13	2	0	-1.000	100000.000	2.722	2.683	3.821	9.978	0.165	80	452	100	0	1	Error	1	-1	1	0	5228	3228	-0.080	-0.167	-75	0	0
2	22	14	"EMPTY"	"EMPTY"	10220	17870	100	66	67	16	23	69	69	80	111	138	0	0	0	41	41	4	9	41	41	42	11	26	0	0	0	100000.000	100000.000	3.000	2.586	2.970	23.808	0.027	80	440	100	-3	-2	16.610	-3	0	-2	0	5345	3261	-0.117	-0.091	-75	0	0
2	23	14	"EMPTY"	"EMPTY"	10390	17870	100	67	73	25	34	68	68	79	110	139	0	0	0	41	43	7	16	40	40	41	11	26	10	1	0	-1.000	1.667	3.000	3.121	2.979	12.451	0.688	80	452	100	0	8	Error	-1	1	5	3	5851	3403	-0.055	0.182	-75	0	0
2	24	14	"EMPTY"	"EMPTY"	10570	17870	100	62	64	16	25	63	63	68	24	35	7	1	0	39	39	4	10	39	39	40	7	17	5	1	0	100000.000	100000.000	4.000	4.841	2.660	5.916	0.333	80	496	100	-1	1	16.610	-1	0	1	0	5085	3143	-0.167	-0.143	-75	0	0
3	1	1	"yjiW"	"STM4523"	11000	15610	90	95	174	181	104	67	67	76	37	48	44	34	0	100	350	554	158	42	42	61	112	183	36	26	0	0.483	0.347	0.399	0.453	2.591	0.255	0.607	52	308	100	86	415	-1.051	28	58	107	308	9055	18183	2.649	2.580	0	0	0
3	2	1	"yjjW"	"STM4565"	11180	15620	130	326	354	144	40	66	66	71	34	47	98	97	0	1180	1486	906	60	41	41	50	74	148	99	99	0	0.228	0.199	0.199	0.212	1.509	0.178	0.903	120	566	100	1399	1733	-2.131	260	1139	288	1445	42516	178274	8.324	19.405	0	0	0
3	3	1	"yibL"	"STM3689"	11370	15620	130	168	200	100	50	66	66	68	19	27	94	89	0	356	490	422	86	41	41	41	5	12	100	100	0	0.324	0.298	0.317	0.324	1.578	0.250	0.810	120	561	100	417	583	-1.627	102	315	134	449	23958	58807	6.947	89.800	0	0	0
3	4	1	"fba"	"STM3068"	11550	15620	120	10478	11393	4366	38	69	69	70	17	24	100	100	0	2897	3016	1118	37	42	42	42	6	14	100	100	0	3.646	3.808	3.816	3.806	1.157	3.833	0.978	120	456	100	13264	14298	1.866	10409	2855	11324	2974	1367157	361885	666.059	495.667	0	0	0
3	5	1	"yhaH"	"STM3234"	11720	15620	120	2700	2532	1208	47	70	70	72	20	27	100	100	0	1205	1159	562	48	42	42	48	73	152	99	94	0	2.261	2.204	2.216	2.208	1.224	2.210	0.973	120	471	100	3793	3579	1.177	2630	1163	2462	1117	303782	139132	123.000	15.219	0	0	0
3	6	1	"rpoD"	"STM3211"	11890	15610	130	11652	11182	4805	42	73	73	77	21	27	100	100	0	7198	6871	2771	40	43	43	44	7	15	100	100	0	1.618	1.627	1.618	1.606	1.092	1.649	0.983	120	552	100	18734	17937	0.694	11579	7155	11109	6828	1341892	824573	528.810	975.286	0	0	0
3	7	1	""	"STM2551"	12070	15610	130	621	668	216	32	78	78	83	31	37	100	100	0	6052	6687	2126	31	45	45	47	13	27	100	100	0	0.090	0.089	0.085	0.087	1.198	0.086	0.938	120	533	100	6550	7232	-3.468	543	6007	590	6642	80133	802479	18.871	510.769	0	0	0
3	8	1	"gltI"	"STM0665"	12240	15610	130	27552	29602	13182	44	75	75	82	31	37	100	100	0	3444	3867	1688	43	44	44	47	14	29	100	100	0	8.081	7.724	7.680	7.683	1.086	7.774	0.985	120	550	100	30877	33350	3.015	27477	3400	29527	3823	3552210	464047	952.258	272.857	0	0	0
3	9	1	"nagC"	"STM0682"	12430	15610	130	2166	2104	617	29	84	84	88	37	42	100	100	0	6517	6455	2001	30	49	49	55	20	36	100	100	0	0.322	0.315	0.317	0.316	1.150	0.312	0.982	120	540	100	8550	8426	-1.635	2082	6468	2020	6406	252525	774611	54.486	320.000	0	0	0
3	10	1	"glnS"	"STM0686"	12600	15610	130	5913	5723	2121	37	85	85	88	36	40	100	100	0	10864	10505	3635	34	49	49	54	20	37	100	100	0	0.539	0.539	0.536	0.532	1.083	0.543	0.989	120	535	100	16643	16094	-0.892	5828	10815	5638	10456	686713	1260591	156.528	522.550	0	0	0
3	11	1	"sipD"	"STM2883"	12780	15610	130	4045	4108	734	17	79	79	83	24	28	100	100	0	8977	9104	1649	18	47	47	51	18	35	100	100	0	0.444	0.445	0.443	0.445	1.065	0.442	0.990	120	557	100	12896	13086	-1.171	3966	8930	4029	9057	492976	1092422	167.708	502.944	0	0	0
3	12	1	"eutC"	"STM2457"	12960	15600	130	529	600	350	58	84	84	87	30	34	99	97	0	5299	5308	3636	68	48	48	51	16	31	100	100	0	0.085	0.098	0.097	0.101	1.403	0.094	0.926	120	566	100	5696	5776	-3.561	445	5251	516	5260	71947	637011	17.100	328.563	0	0	0
3	13	1	"udp"	"STM3968"	13140	15610	130	25693	25893	4687	18	89	89	97	69	71	100	100	0	6603	6617	1146	17	47	47	50	14	28	100	100	0	3.905	3.928	3.917	3.920	1.085	3.940	0.985	120	479	100	32160	32374	1.965	25604	6556	25804	6570	3107156	794083	373.855	469.071	0	0	0
3	14	1	"metR"	"STM3964"	13310	15610	140	2350	2605	1284	49	76	76	86	62	72	99	99	0	3926	4079	1938	47	43	43	45	11	24	100	100	0	0.586	0.627	0.625	0.627	1.387	0.626	0.935	156	545	100	6157	6565	-0.772	2274	3883	2529	4036	406370	636293	40.629	366.727	0	0	0
3	15	1	"rthB"	"STM3960"	13490	15610	140	2725	2638	899	34	85	85	87	24	27	100	98	0	7488	7061	2259	31	45	45	47	18	38	100	100	0	0.355	0.364	0.359	0.357	1.308	0.362	0.958	156	546	100	10083	9569	-1.495	2640	7443	2553	7016	411454	1101524	106.292	389.667	0	0	0
3	16	1	"yigI"	"STM3956"	13660	15600	130	1899	2632	2074	78	73	73	81	39	48	100	100	0	1721	2916	2584	88	44	44	52	49	94	100	100	0	1.089	0.891	0.953	0.977	1.286	0.837	0.967	120	565	100	3503	5431	0.123	1826	1677	2559	2872	315897	349979	65.410	58.449	0	0	0
3	17	1	"corA"	"STM3952"	13850	15590	130	2313	2561	1121	43	70	70	74	24	32	100	100	0	3103	3496	1678	47	43	43	43	6	13	100	100	0	0.733	0.721	0.742	0.730	1.140	0.704	0.970	120	554	100	5303	5944	-0.448	2243	3060	2491	3453	307289	419484	103.625	575.500	0	0	0
3	18	1	"yigA"	"STM3948"	14020	15600	140	7727	7292	2463	33	88	88	93	30	32	100	100	0	7442	6882	2253	32	45	45	53	46	86	100	100	0	1.033	1.054	1.050	1.042	1.239	1.059	0.981	156	615	100	15036	14041	0.046	7639	7397	7204	6837	1137577	1073556	239.967	148.457	0	0	0
3	19	1	"priB"	"STM4392"	14200	15600	140	1005	1297	1018	78	92	92	102	76	74	100	94	0	739	962	785	81	47	47	74	233	314	87	70	0	1.319	1.317	1.312	1.334	1.370	1.247	0.879	156	635	100	1605	2120	0.400	913	692	1205	915	202290	150017	15.724	3.811	0	0	0
3	20	1	"ytfJ"	"STM4405"	14370	15600	140	1295	1346	545	40	92	92	100	79	79	98	98	0	3281	3426	1501	43	47	47	65	233	358	98	98	0	0.372	0.371	0.370	0.376	1.237	0.363	0.961	156	542	100	4437	4633	-1.427	1203	3234	1254	3379	209967	534458	15.772	14.425	0	0	0
3	21	1	"mpl"	"STM4416"	14550	15600	140	5130	5042	1332	26	92	92	100	61	61	100	99	0	13195	13139	3565	27	46	46	82	365	445	99	98	0	0.383	0.378	0.381	0.377	1.148	0.375	0.983	156	595	100	18187	18043	-1.384	5038	13149	4950	13093	786543	2049661	81.016	35.773	0	0	0
3	22	1	""	"STM4420"	14730	15590	130	3512	3542	695	19	94	94	107	140	130	100	100	0	8373	8280	1689	20	46	46	65	208	320	100	100	0	0.410	0.419	0.419	0.419	1.096	0.415	0.984	120	554	100	11745	11682	-1.285	3418	8327	3448	8234	425083	993554	24.536	39.495	0	0	0
3	23	1	""	"STM4424"	14900	15600	130	332	338	159	47	83	83	97	140	144	92	34	0	5925	6129	2141	34	46	46	65	203	312	100	100	0	0.042	0.042	0.040	0.041	1.357	0.039	0.653	120	504	100	6128	6338	-4.561	249	5879	255	6083	40587	735485	1.721	29.872	0	0	0
3	24	1	""	"STM4428"	15080	15590	130	507	612	422	68	76	76	78	22	28	100	99	0	3489	4598	3592	78	44	44	48	28	58	100	100	0	0.125	0.118	0.119	0.115	1.357	0.117	0.927	120	657	100	3876	5090	-2.999	431	3445	536	4554	73442	551779	24.273	162.500	0	0	0
3	1	2	"clpX"	"STM0449"	10980	15800	230	491	3432	6461	188	67	67	71	28	39	99	92	0	170	1278	2550	199	42	42	47	48	102	64	53	0	3.313	2.722	3.322	3.524	1.792	2.668	0.905	392	2106	100	552	4601	1.728	424	128	3365	1236	1345433	500780	120.036	25.646	0	0	0
3	2	2	"ptrB"	"STM1879"	11170	15780	100	120	186	345	185	72	72	81	43	53	52	28	0	91	131	124	94	42	42	50	30	60	72	37	0	0.980	1.281	0.850	0.827	2.367	2.689	0.440	80	244	100	97	203	-0.030	48	49	114	89	14904	10469	2.442	2.700	-50	0	0
3	3	2	"yihV"	"STM4024"	11340	15790	120	157	647	1015	156	70	70	73	22	30	62	55	0	149	942	1603	170	42	42	44	16	36	66	59	0	0.813	0.641	0.701	0.852	2.733	0.629	0.935	120	411	100	194	1477	-0.299	87	107	577	900	77668	113022	26.091	56.125	0	0	0
3	4	2	"thiG"	"STM4160"	11530	15780	120	86	162	225	138	65	65	67	16	23	58	39	0	112	430	898	208	41	41	42	6	14	91	87	0	0.296	0.249	0.298	0.328	3.203	0.233	0.836	120	372	100	92	486	-1.757	21	71	97	389	19457	51657	5.938	64.667	0	0	0
3	5	2	"thiC"	"STM4164"	11690	15780	100	89	110	58	52	68	68	70	20	28	52	31	0	218	414	611	147	42	42	53	95	179	72	46	0	0.119	0.113	0.115	0.130	2.435	0.087	0.754	80	311	100	197	414	-3.067	21	176	42	372	8765	33091	2.000	3.800	0	0	0
3	6	2	"yjaG"	"STM4169"	11880	15790	120	266	587	850	144	73	73	77	24	31	94	86	0	589	1384	2222	160	43	43	55	88	160	91	80	0	0.353	0.383	0.370	0.380	1.739	0.376	0.941	120	410	100	739	1855	-1.500	193	546	514	1341	70475	166112	21.250	15.102	0	0	0
3	7	2	""	"STM2701"	12050	15780	120	102	131	85	64	75	75	78	30	38	46	32	0	484	2466	3802	154	43	43	45	9	20	81	74	0	0.061	0.023	0.031	0.044	4.486	0.020	0.610	120	363	100	468	2479	-4.030	27	441	56	2423	15702	295920	1.767	269.000	0	0	0
3	8	2	"stfE"	"STM0198"	12230	15780	130	107	134	73	54	69	69	73	30	41	55	38	0	1105	2584	3180	123	42	42	43	8	18	96	91	0	0.036	0.026	0.032	0.052	4.173	0.021	0.697	120	416	100	1101	2607	-4.806	38	1063	65	2542	16127	310056	2.033	317.625	0	0	0
3	9	2	"eutQ"	"STM2468"	12410	15780	130	149	182	113	62	75	75	80	24	30	76	63	0	1265	2342	2821	120	44	44	46	12	26	96	90	0	0.061	0.047	0.061	0.074	3.105	0.034	0.663	120	403	100	1295	2405	-4.044	74	1221	107	2298	21862	281066	4.250	191.333	0	0	0
3	10	2	"eutN"	"STM2464"	12580	15780	120	142	189	119	62	81	81	84	26	30	60	52	0	476	1283	1521	118	46	46	47	12	25	82	79	0	0.142	0.087	0.101	0.166	3.523	0.074	0.814	120	386	100	491	1345	-2.817	61	430	108	1237	22657	153929	4.038	103.000	0	0	0
3	11	2	"prpB"	"STM0368"	12770	15780	120	166	189	110	58	73	73	74	20	27	80	70	0	1520	2315	2702	116	42	42	44	7	15	86	78	0	0.063	0.051	0.060	0.138	5.936	0.040	0.776	120	415	100	1571	2389	-3.990	93	1478	116	2273	22666	277809	5.750	324.429	0	0	0
3	12	2	"tus"	"STM1470"	12950	15780	130	199	627	776	123	79	79	82	31	37	70	60	0	666	2052	2842	138	45	45	47	13	27	89	84	0	0.193	0.273	0.300	0.375	3.016	0.259	0.871	120	384	100	741	2555	-2.372	120	621	548	2007	75269	246186	17.581	154.231	0	0	0
3	13	2	"ogt"	"STM1659"	13120	15770	130	545	935	1006	107	90	90	93	34	36	100	98	0	1066	2057	2357	114	48	48	51	16	31	100	100	0	0.447	0.421	0.416	0.424	1.642	0.381	0.837	120	339	100	1473	2854	-1.162	455	1018	845	2009	112213	246794	24.765	125.375	0	0	0
3	14	2	"rpmF"	"STM1191"	13290	15780	120	362	1612	3447	213	75	75	80	24	30	89	78	0	72	163	273	167	44	44	46	12	26	70	53	0	10.250	12.916	11.333	10.757	2.231	13.706	0.854	120	333	100	315	1656	3.358	287	28	1537	119	193472	19589	63.833	9.750	0	0	0
3	15	2	"fabG"	"STM1195"	13480	15780	140	3157	4895	5092	104	76	76	94	97	103	99	97	0	934	1358	1334	98	44	44	80	234	292	86	70	0	3.462	3.667	3.685	3.627	1.711	3.996	0.878	156	307	100	3971	6133	1.792	3081	890	4819	1314	763598	211922	49.495	5.462	0	0	0
3	16	2	"phsA"	"STM2065"	13630	15780	110	861	1084	779	71	78	78	98	96	97	96	90	0	2434	3253	2547	78	45	45	89	234	262	97	96	0	0.328	0.314	0.284	0.302	1.660	0.299	0.888	80	295	100	3172	4214	-1.609	783	2389	1006	3208	86728	260229	10.271	13.521	0	0	0
3	17	2	"dacD"	"STM2062"	13830	15770	120	101	124	74	59	68	68	79	70	88	22	10	0	193	385	541	140	43	43	67	173	258	45	21	0	0.220	0.164	0.184	0.186	2.032	0.126	0.714	120	558	100	183	398	-2.184	33	150	56	342	14863	46157	0.643	1.838	0	0	0
3	18	2	"pefD"	"PSLT016"	14010	15770	130	101	156	136	87	78	78	86	36	41	45	32	0	536	1937	3268	168	44	44	61	107	175	77	64	0	0.047	0.041	0.050	0.051	2.909	0.040	0.670	120	474	100	515	1971	-4.419	23	492	78	1893	18703	232445	1.944	17.533	0	0	0
3	19	2	"ybjG"	"STM0865"	14230	15780	70	985	952	657	69	95	95	116	119	102	84	71	0	3186	3220	2520	78	50	50	130	405	311	87	75	0	0.284	0.270	0.271	0.267	2.005	0.255	0.902	32	197	100	4026	4027	-1.817	890	3136	857	3170	30463	103026	7.025	7.630	0	0	0
3	20	2	"thiM"	"STM2147"	14360	15760	100	111	141	78	55	96	96	102	60	58	30	13	0	71	349	611	175	48	48	57	113	198	35	30	0	0.652	0.150	0.425	0.586	5.615	0.115	0.555	80	264	100	38	346	-0.617	15	23	45	301	11282	27902	0.650	2.584	0	0	0
3	21	2	"thiI"	"STM0425"	14510	15770	120	110	236	270	114	97	97	103	53	51	38	27	0	82	1025	2012	196	47	47	106	476	449	32	27	0	0.371	0.142	0.205	0.396	5.329	0.120	0.888	120	335	100	48	1117	-1.429	13	35	139	978	28361	123056	2.509	1.931	0	0	0
3	22	2	"hilD"	"STM2875"	14720	15770	130	455	791	797	100	100	100	139	236	169	64	42	0	878	1485	1611	108	51	51	173	647	373	57	34	0	0.429	0.482	0.481	0.465	1.792	0.450	0.839	120	465	100	1182	2125	-1.220	355	827	691	1434	94943	178194	2.763	2.028	0	0	0
3	23	2	"prgK"	"STM2871"	14930	15750	130	322	1396	2230	159	97	97	140	252	180	49	41	0	332	1216	1527	125	51	51	144	558	387	42	37	0	0.801	1.115	0.839	1.002	3.021	1.548	0.798	120	378	100	506	2464	-0.321	225	281	1299	1165	167468	145906	4.984	1.921	0	0	0
3	24	2	"nhoA"	"STM1582"	15070	15760	120	102	163	203	124	78	78	81	30	37	46	28	0	73	523	1468	280	43	43	49	34	69	45	39	0	0.800	0.177	0.416	0.559	3.831	0.133	0.836	120	442	100	54	565	-0.322	24	30	85	480	19515	62790	2.733	13.941	0	0	0
3	1	3	"hsdS"	"STM4524"	10980	15980	100	319	472	409	86	69	69	73	25	34	95	88	0	1171	2190	2290	104	43	43	50	45	90	97	92	0	0.222	0.188	0.196	0.203	1.576	0.227	0.229	80	322	100	1378	2550	-2.174	250	1128	403	2147	37765	175216	15.960	47.556	0	0	0
3	2	3	"hisF"	"STM2077"	11170	15960	120	245	452	614	135	70	70	75	27	36	88	78	0	367	636	885	139	42	42	51	43	84	87	81	0	0.538	0.643	0.618	0.615	1.873	0.676	0.951	120	425	100	500	976	-0.893	175	325	382	594	54205	76368	13.963	13.605	0	0	0
3	3	3	"trmD"	"STM2674"	11350	15970	120	560	1813	2630	145	67	67	71	22	30	78	70	0	360	1249	1771	141	41	41	41	5	12	83	76	0	1.545	1.445	1.513	1.798	2.337	1.520	0.942	120	425	100	812	2954	0.628	493	319	1746	1208	217511	149860	79.182	241.600	0	0	0
3	4	3	"fruF"	"STM2206"	11530	15960	130	98	223	251	112	66	66	68	17	25	64	48	0	140	619	980	158	41	41	41	5	12	76	69	0	0.323	0.272	0.325	0.469	3.695	0.247	0.899	120	437	100	131	735	-1.629	32	99	157	578	26788	74246	9.118	115.600	0	0	0
3	5	3	"asrB"	"STM2549"	11700	15960	130	107	154	146	94	65	65	69	24	34	58	46	0	185	482	780	161	42	42	60	113	188	53	45	0	0.294	0.202	0.275	0.372	3.367	0.180	0.882	120	507	100	185	529	-1.768	42	143	89	440	18490	57845	3.542	3.735	0	0	0
3	6	3	"sifA"	"STM1224"	11900	15950	110	96	126	75	59	67	67	72	26	36	51	36	0	227	1163	1972	169	42	42	61	104	170	55	48	0	0.157	0.053	0.107	0.160	4.901	0.036	0.557	80	362	100	214	1180	-2.673	29	185	59	1121	10098	93049	2.077	10.596	0	0	0
3	7	3	"cbiM"	"STM2023"	12050	15960	130	531	912	1061	116	69	69	75	42	56	94	80	0	685	1418	1685	118	42	42	44	10	22	100	99	0	0.719	0.613	0.605	0.623	1.650	0.611	0.938	120	417	100	1105	2219	-0.477	462	643	843	1376	109492	170173	19.929	137.400	0	0	0
3	8	3	"cbiP"	"STM2019"	12230	15960	130	111	240	316	131	67	67	71	26	36	56	48	0	134	598	1053	176	42	42	42	6	14	83	70	0	0.478	0.311	0.376	0.472	2.549	0.283	0.896	120	446	100	136	729	-1.064	44	92	173	556	28856	71800	6.500	92.667	0	0	0
3	9	3	"samB"	"PSLT054"	12410	15960	120	136	188	148	78	76	76	80	24	30	63	54	0	975	2172	2997	137	44	44	45	7	15	95	89	0	0.064	0.053	0.061	0.087	3.596	0.047	0.846	120	422	100	991	2240	-3.956	60	931	112	2128	22589	260665	4.500	303.857	0	0	0
3	10	3	"uhpT"	"STM3787"	12590	15960	130	196	271	222	81	80	80	84	30	35	70	62	0	1251	2445	2798	114	45	45	46	11	23	93	90	0	0.096	0.080	0.084	0.103	2.670	0.076	0.918	120	459	100	1322	2591	-3.378	116	1206	191	2400	32538	293366	6.233	218.091	0	0	0
3	11	3	"trpA"	"STM1727"	12770	15960	130	191	370	371	100	72	72	73	26	35	74	63	0	685	1916	2436	127	42	42	44	11	25	87	80	0	0.185	0.159	0.172	0.210	2.046	0.151	0.932	120	451	100	762	2172	-2.434	119	643	298	1874	44347	229877	11.423	170.182	0	0	0
3	12	3	"rhaT"	"STM4050"	12960	15960	140	154	215	153	71	79	79	91	81	89	48	28	0	1631	3379	4303	127	46	46	78	217	278	80	73	0	0.047	0.041	0.054	0.065	2.927	0.032	0.786	156	396	100	1660	3469	-4.401	75	1585	136	3333	33487	527079	1.531	15.212	0	0	0
3	13	3	"glnQ"	"STM0828"	13120	15950	130	720	1600	2157	134	89	89	96	53	55	93	86	0	744	1503	2125	141	48	48	69	139	201	82	65	0	0.907	1.038	1.057	1.037	1.667	1.014	0.967	120	372	100	1327	2966	-0.141	631	696	1511	1455	191943	180365	28.377	10.317	0	0	0
3	14	3	""	"STM4158"	13300	15960	130	104	111	38	34	81	81	86	52	60	22	4	0	318	417	317	76	45	45	56	94	167	82	61	0	0.084	0.081	0.091	0.089	2.194	0.100	0.337	120	442	100	296	402	-3.569	23	273	30	372	13276	49987	0.481	3.840	0	0	0
3	15	3	""	"STM1260"	13510	15940	160	991	1183	1051	88	85	85	112	133	118	80	71	0	2311	2721	2618	96	47	47	128	370	289	77	70	0	0.400	0.411	0.411	0.420	1.486	0.394	0.933	208	542	100	3170	3772	-1.321	906	2264	1098	2674	246121	565947	8.053	7.008	0	0	0
3	16	3	""	"PSLT026"	13650	15940	100	414	979	1260	128	85	85	124	162	130	68	50	0	1077	2399	3320	138	51	51	172	456	265	72	55	0	0.321	0.381	0.392	0.380	1.708	0.377	0.966	80	342	100	1355	3242	-1.641	329	1026	894	2348	78344	191950	5.278	4.884	0	0	0
3	17	3	""	"STM4457"	13840	15990	50	182	209	103	49	69	69	77	39	50	83	75	0	296	335	195	58	50	50	66	65	98	83	75	0	0.459	0.491	0.510	0.545	1.677	0.500	0.845	12	99	100	359	425	-1.122	113	246	140	285	2506	4014	3.385	4.138	0	0	0
3	18	3	"metJ"	"STM4099"	14020	15940	130	139	252	287	113	69	69	74	26	35	66	55	0	85	179	218	121	42	42	48	30	62	59	43	0	1.628	1.336	1.316	1.327	1.966	1.289	0.932	120	540	100	113	320	0.703	70	43	183	137	30189	21486	6.846	4.367	0	0	0
3	19	3	""	"Not LT2a84"	14190	15940	130	82	97	40	41	80	80	88	43	48	20	5	0	257	563	747	132	45	45	85	218	256	49	33	0	0.009	0.033	0.052	0.062	4.874	0.079	0.222	120	539	100	214	535	-6.728	2	212	17	518	11591	67546	0.209	2.193	0	0	0
3	20	3	"traW"	"PSLT091"	14370	15930	110	133	170	146	85	88	88	91	34	37	56	37	0	982	1651	1796	108	46	46	73	201	275	83	76	0	0.048	0.051	0.040	0.045	3.672	0.041	0.526	80	382	100	981	1687	-4.379	45	936	82	1605	13607	132119	2.324	7.851	0	0	0
3	21	3	"traN"	"PSLT095"	14540	15950	140	222	287	280	97	87	87	92	49	53	73	57	0	4042	4549	4474	98	46	46	92	414	450	82	75	0	0.034	0.044	0.042	0.044	1.954	0.048	0.728	156	440	100	4131	4703	-4.888	135	3996	200	4503	44826	709600	3.980	10.766	0	0	0
3	22	3	"trbB"	"PSLT099"	14720	15950	140	144	201	167	83	94	94	121	189	156	16	6	0	1151	2436	3849	158	48	48	128	527	411	70	51	0	0.045	0.045	0.051	0.047	2.623	0.043	0.648	156	426	100	1153	2495	-4.463	50	1103	107	2388	31373	380048	0.423	4.380	0	0	0
3	23	3	"traD"	"PSLT104"	14890	15940	130	211	334	355	106	88	88	117	186	158	40	17	0	2009	4767	6529	136	46	46	109	473	433	86	77	0	0.063	0.052	0.051	0.051	1.550	0.052	0.941	120	445	100	2086	4967	-3.996	123	1963	246	4721	40077	572008	1.167	9.848	0	0	0
3	24	3	""	"PSLT109"	15070	15940	130	297	418	327	78	78	78	82	28	34	98	95	0	1501	2170	1974	90	43	43	45	14	31	100	100	0	0.150	0.160	0.155	0.154	1.373	0.157	0.933	120	586	100	1677	2467	-2.735	219	1458	340	2127	50202	260372	12.000	151.786	0	0	0
3	1	4	""	"STM2732"	10990	16150	130	75	82	28	34	64	64	67	19	28	35	18	0	107	368	539	146	41	41	42	9	21	85	77	0	0.167	0.055	0.126	0.140	4.327	0.031	0.163	120	583	100	77	345	-2.585	11	66	18	327	9816	44118	0.789	36.222	0	0	0
3	2	4	""	"STM2710"	11170	16150	120	93	112	61	54	69	69	71	25	35	47	30	0	997	1733	2024	116	42	42	43	6	13	100	100	0	0.025	0.025	0.029	0.029	2.752	0.022	0.424	120	421	100	979	1734	-5.314	24	955	43	1691	13390	207927	1.640	281.667	0	0	0
3	3	4	""	"STM1614"	11350	16150	120	187	418	538	128	66	66	71	28	39	78	63	0	409	1504	2197	146	41	41	42	6	14	100	100	0	0.329	0.241	0.228	0.237	1.992	0.223	0.809	120	409	100	489	1815	-1.605	121	368	352	1463	50139	180485	12.393	243.667	0	0	0
3	4	4	"tehB"	"STM1608"	11530	16140	130	411	797	1045	131	66	66	68	17	25	95	92	0	330	673	912	135	40	40	41	5	12	100	98	0	1.190	1.155	1.085	1.156	1.681	1.180	0.850	120	426	100	635	1364	0.251	345	290	731	633	95642	80795	42.882	126.400	0	0	0
3	5	4	"tpx"	"STM1682"	11700	16150	120	1002	3086	5436	176	66	66	67	17	25	98	97	0	116	264	396	150	41	41	42	5	11	95	94	0	12.480	13.543	13.055	12.739	1.814	14.106	0.923	120	395	100	1011	3243	3.642	936	75	3020	223	370324	31707	177.588	44.400	0	0	0
3	6	4	""	"STM1677"	11880	16140	120	195	281	276	98	67	67	72	38	52	82	65	0	991	1505	1684	111	42	42	54	89	164	98	89	0	0.135	0.146	0.126	0.131	1.988	0.154	0.718	120	447	100	1077	1677	-2.890	128	949	214	1463	33710	180571	5.500	16.303	0	0	0
3	7	4	"uppS"	"STM0221"	12060	16140	130	111	208	237	113	66	66	71	35	49	57	42	0	181	396	579	146	42	42	42	6	14	97	95	0	0.324	0.401	0.388	0.375	1.980	0.368	0.777	120	451	100	184	496	-1.627	45	139	142	354	24918	47562	3.914	59.000	0	0	0
3	8	4	"yaeD"	"STM0248"	12240	16140	120	624	705	514	72	67	67	69	17	24	100	100	0	1304	1504	1159	77	42	42	42	6	14	100	100	0	0.441	0.436	0.445	0.437	1.303	0.431	0.942	120	457	100	1819	2100	-1.180	557	1262	638	1462	84572	180491	37.412	243.667	0	0	0
3	9	4	"rof"	"STM0237"	12410	16130	100	66	74	26	35	72	72	76	21	27	17	7	0	45	48	14	29	43	43	43	6	13	23	15	0	-3.000	0.400	3.000	2.812	3.478	3.690	0.275	80	348	100	-4	7	Error	-6	2	2	5	5904	3857	-0.095	0.833	-50	0	0
3	10	4	"yeeX"	"STM2059"	12590	16140	120	617	1750	3482	198	74	74	78	27	34	98	95	0	322	888	1777	200	43	43	44	11	25	99	96	0	1.946	1.983	1.978	2.002	1.565	1.990	0.953	120	461	100	822	2521	0.961	543	279	1676	845	209959	106507	61.926	76.727	0	0	0
3	11	4	"sbcB"	"STM2067"	12780	16140	120	166	417	656	157	71	71	74	26	35	81	64	0	382	1176	2159	183	43	43	60	138	230	69	54	0	0.280	0.305	0.298	0.313	2.154	0.293	0.943	120	443	100	434	1479	-1.835	95	339	346	1133	50047	141138	13.192	8.087	0	0	0
3	12	4	"fixC"	"STM0077"	12950	16140	130	895	1064	746	70	77	77	93	99	106	91	82	0	6397	7168	4307	60	44	44	90	276	306	100	100	0	0.129	0.139	0.151	0.108	2.197	0.127	0.719	120	405	100	7171	8111	-2.957	818	6353	987	7124	127720	860151	9.808	25.645	0	0	0
3	13	4	"yjbC"	"STM4193"	13120	16130	130	275	506	597	117	84	84	105	108	102	69	45	0	684	1424	1808	126	45	45	113	313	276	75	50	0	0.299	0.306	0.291	0.274	1.764	0.317	0.912	120	434	100	830	1801	-1.742	191	639	422	1379	60766	170930	3.713	4.188	0	0	0
3	14	4	"dinF"	"STM4238"	13310	16130	130	263	413	426	103	87	87	96	60	62	84	63	0	2043	3823	5061	132	46	46	75	173	230	99	96	0	0.088	0.086	0.084	0.079	1.664	0.083	0.913	120	486	100	2173	4103	-3.504	176	1997	326	3777	49509	458720	5.283	21.665	0	0	0
3	15	4	""	"STM4267"	13490	16140	130	1585	1746	950	54	94	94	105	76	72	100	100	0	1701	1912	1089	56	49	49	84	249	296	100	100	0	0.903	0.887	0.894	0.886	1.231	0.912	0.940	120	424	100	3143	3515	-0.148	1491	1652	1652	1863	209531	229416	21.592	7.341	0	0	0
3	16	4	"malE"	"STM4229"	13660	16140	130	11302	18406	13861	75	95	95	125	135	108	100	100	0	3812	5519	4081	73	53	53	137	378	275	100	100	0	2.981	3.350	3.354	3.315	1.236	3.424	0.944	120	417	100	14966	23777	1.576	11207	3759	18311	5466	2208757	662331	135.415	14.238	0	0	0
3	17	4	"yfdZ"	"STM2402"	13830	16130	120	1022	1701	1879	110	75	75	85	52	61	100	100	0	1075	1862	2205	118	46	46	57	69	121	100	97	0	0.920	0.895	0.946	0.953	1.373	0.858	0.920	120	472	100	1976	3442	-0.120	947	1029	1626	1816	204064	223408	31.077	26.159	0	0	0
3	18	4	"yfcA"	"STM2382"	14020	16130	130	95	145	150	103	73	73	86	55	63	30	17	0	188	502	872	173	44	44	79	142	179	50	33	0	0.153	0.157	0.171	0.173	2.352	0.158	0.704	120	628	100	166	530	-2.710	22	144	72	458	17445	60271	1.073	2.979	0	0	0
3	19	4	"ybdB"	"STM0599"	14200	16080	70	79	106	76	71	72	72	79	27	34	37	15	0	98	206	275	133	45	45	109	206	188	18	15	0	0.132	0.211	0.313	0.506	7.684	0.141	0.255	32	198	100	60	195	-2.921	7	53	34	161	3401	6582	1.000	0.471	0	0	0
3	20	4	"fsr"	"STM0493"	14360	16130	130	202	404	521	128	72	72	79	39	49	80	63	0	633	1883	3151	167	43	43	71	159	223	80	65	0	0.220	0.180	0.191	0.200	2.164	0.154	0.788	120	588	100	720	2172	-2.182	130	590	332	1840	48486	226019	8.333	11.396	0	0	0
3	21	4	"ybbB"	"STM0513"	14550	16130	120	240	406	533	131	71	71	76	30	39	93	85	0	787	1461	2174	148	42	42	44	10	22	100	100	0	0.227	0.236	0.237	0.232	1.631	0.232	0.884	120	388	100	914	1754	-2.140	169	745	335	1419	48762	175277	11.000	141.700	0	0	0
3	22	4	"lpxH"	"STM0535"	14720	16120	130	184	317	356	112	80	80	84	28	33	85	74	0	955	1904	2797	146	46	46	47	10	21	100	100	0	0.114	0.128	0.130	0.117	1.908	0.121	0.915	120	392	100	1013	2095	-3.128	104	909	237	1858	37991	228459	8.321	185.700	0	0	0
3	23	4	""	"STM0563"	14900	16120	100	102	107	33	30	84	84	88	23	26	38	15	0	52	74	70	94	46	46	47	8	17	41	25	0	3.000	0.821	2.806	1.884	3.860	0.475	0.205	80	348	100	24	51	1.585	18	6	23	28	8568	5932	0.826	3.375	-50	0	0
3	24	4	"fepD"	"STM0592"	15080	16130	130	98	124	78	62	75	75	78	22	28	50	30	0	560	1702	2610	153	43	43	44	8	18	100	100	0	0.044	0.030	0.031	0.033	2.530	0.026	0.621	120	602	100	540	1708	-4.490	23	517	49	1659	14842	204217	2.091	207.250	0	0	0
3	1	5	"yeaZ"	"STM1820"	11000	16320	130	181	322	463	143	62	62	64	15	23	97	95	0	470	784	812	103	40	40	41	5	12	100	100	0	0.277	0.349	0.277	0.283	2.168	0.315	0.298	120	536	100	549	1004	-1.853	119	430	260	744	38649	94058	17.200	148.600	0	0	0
3	2	5	"ymgE"	"STM1797"	11170	16330	120	467	1014	1814	178	69	69	71	26	36	97	92	0	215	443	743	167	42	42	43	7	16	97	94	0	2.301	2.357	2.238	2.312	1.896	2.527	0.894	120	366	100	571	1346	1.202	398	173	945	401	121730	53212	36.269	57.143	0	0	0
3	3	5	"narJ"	"STM1762"	11340	16320	120	144	178	99	55	71	71	78	77	98	49	22	0	746	1109	968	87	42	42	45	19	42	99	99	0	0.104	0.100	0.097	0.095	1.642	0.094	0.738	120	384	100	777	1174	-3.270	73	704	107	1067	21372	133091	1.299	56.000	0	0	0
3	4	5	"manY"	"STM1831"	11530	16320	130	910	2777	6117	220	65	65	72	71	98	100	96	0	144	356	673	189	40	40	43	18	41	94	81	0	8.125	8.582	8.617	8.408	1.683	9.296	0.939	120	420	100	949	3028	3.022	845	104	2712	316	333264	42759	38.099	17.389	0	0	0
3	5	5	"minD"	"STM1815"	11710	16320	130	2037	2631	2359	89	65	65	66	15	22	100	100	0	542	702	613	87	40	40	41	5	12	100	100	0	3.928	3.876	3.838	3.857	1.376	4.173	0.882	120	394	100	2474	3228	1.974	1972	502	2566	662	315747	84242	171.000	132.200	0	0	0
3	6	5	"ycgB"	"STM1804"	11880	16320	120	2895	3050	1682	55	70	70	73	18	24	100	100	0	3122	3252	1856	57	41	41	42	5	11	100	100	0	0.917	0.928	0.914	0.937	1.278	0.918	0.948	120	370	100	5906	6191	-0.125	2825	3081	2980	3211	366059	390235	165.389	642.000	0	0	0
3	7	5	"glnA"	"STM4007"	12050	16320	120	596	855	843	98	68	68	71	19	26	94	90	0	1310	1973	2227	112	41	41	42	5	11	100	100	0	0.416	0.407	0.402	0.417	1.967	0.372	0.866	120	398	100	1797	2719	-1.265	528	1269	787	1932	102595	236740	41.263	386.200	0	0	0
3	8	5	"yijC"	"STM4127"	12230	16320	110	87	311	596	191	66	66	68	17	25	55	40	0	64	324	690	212	41	41	42	8	19	68	56	0	0.913	0.866	1.000	1.206	2.785	0.857	0.857	80	401	100	44	528	-0.131	21	23	245	283	24891	25958	14.294	35.250	0	0	0
3	9	5	""	"STM4080"	12420	16320	120	441	1558	2582	165	71	71	74	20	27	93	88	0	602	2004	3360	167	42	42	43	9	20	95	92	0	0.661	0.758	0.848	0.895	2.310	0.762	0.932	120	428	100	930	3449	-0.598	370	560	1487	1962	186900	240492	74.200	217.889	0	0	0
3	10	5	"sbp"	"STM4063"	12580	16320	120	94	132	105	79	70	70	72	18	25	57	38	0	435	1079	1974	182	41	41	42	6	14	100	98	0	0.061	0.060	0.075	0.082	3.329	0.048	0.748	120	389	100	418	1100	-4.037	24	394	62	1038	15800	129473	3.333	172.833	0	0	0
3	11	5	""	"STM4051"	12760	16320	100	85	111	77	69	71	71	75	21	28	37	23	0	82	886	1769	199	43	43	94	293	311	30	26	0	0.359	0.047	0.130	0.187	5.394	0.040	0.733	80	367	100	53	883	-1.478	14	39	40	843	8883	70891	1.714	2.703	0	0	0
3	12	5	"fdhD"	"STM4038"	12950	16320	120	161	241	200	82	78	78	85	65	76	59	35	0	372	776	1003	129	44	44	99	315	318	50	32	0	0.253	0.223	0.250	0.264	2.139	0.161	0.694	120	424	100	411	895	-1.983	83	328	163	732	28943	93083	2.400	2.149	0	0	0
3	13	5	"rplQ"	"STM3414"	13130	16320	120	261	1159	2118	182	78	78	93	65	69	67	57	0	134	578	1174	203	43	43	80	174	217	40	27	0	2.011	2.021	2.204	2.153	2.553	1.945	0.806	120	424	100	274	1616	1.008	183	91	1081	535	139082	69326	16.400	2.862	0	0	0
3	14	5	"rpmD"	"STM3422"	13310	16320	130	457	1051	2119	201	86	86	92	32	34	93	88	0	230	483	889	184	45	45	55	100	181	65	48	0	2.005	2.203	2.225	2.095	1.870	2.418	0.939	120	419	100	556	1403	1.004	371	185	965	438	126160	57909	29.969	4.280	0	0	0
3	15	5	"rplX"	"STM3429"	13490	16320	130	931	2564	4323	168	92	92	95	25	26	96	94	0	240	535	866	161	46	46	48	11	22	95	90	0	4.325	5.055	4.638	4.653	1.977	5.146	0.942	120	380	100	1033	2961	2.113	839	194	2472	489	307736	64152	98.760	44.273	0	0	0
3	16	5	"rplP"	"STM3433"	13660	16310	120	2944	4750	6089	128	94	94	103	55	53	100	100	0	541	798	934	117	49	49	59	79	133	92	80	0	5.793	6.216	6.389	6.032	1.677	6.603	0.921	120	333	100	3342	5405	2.534	2850	492	4656	749	570053	95795	84.491	9.354	0	0	0
3	17	5	"rplB"	"STM3437"	13830	16310	120	3037	4720	5185	109	91	91	100	55	55	97	92	0	1364	1756	1848	105	49	49	61	73	119	86	76	0	2.240	2.712	2.647	2.668	1.863	2.816	0.936	120	421	100	4261	6336	1.164	2946	1315	4629	1707	566431	210736	84.000	23.219	0	0	0
3	18	5	"yheN"	"STM3451"	13970	16310	50	148	226	176	77	96	96	101	41	40	50	50	0	348	369	361	97	54	54	71	43	60	58	58	0	0.177	0.413	0.360	0.294	3.828	0.440	0.814	12	98	100	346	445	-2.499	52	294	130	315	2717	4427	3.049	6.930	0	0	0
3	19	5	""	"STM4465"	14180	16300	130	107	167	204	122	72	72	86	58	67	41	20	0	448	837	1229	146	44	44	84	148	176	72	57	0	0.087	0.120	0.104	0.116	3.704	0.130	0.592	120	655	100	439	888	-3.529	35	404	95	793	20092	100390	1.397	5.088	0	0	0
3	20	5	"idnR"	"STM4481"	14350	16310	100	105	174	180	103	65	65	80	56	70	41	26	0	294	702	1047	149	41	41	65	144	221	62	48	0	0.158	0.165	0.174	0.187	2.970	0.162	0.797	80	372	100	293	770	-2.661	40	253	109	661	13954	56158	1.679	4.424	0	0	0
3	21	5	"yjiG"	"STM4513"	14550	16300	110	80	134	164	122	67	67	77	51	66	22	12	0	54	263	585	222	42	42	64	143	223	15	13	0	1.083	0.303	0.546	0.711	4.085	0.276	0.918	80	379	100	25	288	0.115	13	12	67	221	10731	21052	1.118	1.392	0	0	0
3	22	5	"yjjI"	"STM4566"	14710	16300	120	328	669	848	126	70	70	73	20	27	83	78	0	1359	2514	3233	128	43	43	45	13	28	95	94	0	0.196	0.242	0.230	0.229	2.020	0.246	0.923	120	384	100	1574	3070	-2.351	258	1316	599	2471	80313	301714	29.800	189.923	0	0	0
3	23	5	"sthA"	"STM4594"	14900	16290	120	102	118	61	51	80	80	84	24	28	46	25	0	624	1282	1832	142	46	46	51	25	49	85	75	0	0.038	0.031	0.039	0.051	3.602	0.028	0.678	120	434	100	600	1274	-4.715	22	578	38	1236	14192	153811	1.417	49.240	0	0	0
3	24	5	""	"STM3736"	15080	16300	130	202	293	244	83	83	83	85	23	27	88	75	0	1480	2215	2497	112	46	46	54	29	53	99	92	0	0.083	0.097	0.098	0.112	2.194	0.085	0.879	120	545	100	1553	2379	-3.591	119	1434	210	2169	35105	265793	9.043	74.517	0	0	0
3	1	6	"gntT"	"STM3512"	10990	16500	120	140	182	143	78	64	64	66	16	24	90	78	0	774	1237	1489	120	40	40	41	5	12	100	100	0	0.104	0.099	0.106	0.099	1.949	0.090	0.848	120	540	100	810	1315	-3.272	76	734	118	1197	21803	148429	7.250	239.200	0	0	0
3	2	6	"sspB"	"STM3341"	11180	16500	120	287	938	1598	170	64	64	72	59	81	73	60	0	129	370	603	162	41	41	47	80	170	51	41	0	2.534	2.657	2.750	2.731	2.350	2.706	0.910	120	416	100	311	1203	1.341	223	88	874	329	112518	44355	14.678	4.037	0	0	0
3	3	6	"yhcH"	"STM3335"	11350	16500	120	1545	1854	1293	69	74	74	85	88	103	99	98	0	1625	1968	1539	78	43	43	47	23	48	100	100	0	0.930	0.925	0.931	0.942	1.415	0.870	0.911	120	390	100	3053	3705	-0.105	1471	1582	1780	1925	222518	236197	20.102	83.522	0	0	0
3	4	6	"yrbB"	"STM3309"	11520	16490	120	171	279	339	121	69	69	82	86	104	55	32	0	97	181	218	120	43	43	47	23	48	72	55	0	1.889	1.522	1.636	1.627	2.454	1.740	0.791	120	422	100	156	348	0.918	102	54	210	138	33528	21762	2.291	5.826	0	0	0
3	5	6	"folP"	"STM3295"	11710	16490	130	153	259	282	108	65	65	67	20	29	87	78	0	347	688	780	113	40	40	41	6	14	100	99	0	0.287	0.299	0.278	0.261	1.968	0.289	0.747	120	449	100	395	842	-1.803	88	307	194	648	31048	82574	9.600	107.833	0	0	0
3	6	6	"mtr"	"STM3279"	11890	16500	130	110	144	103	71	67	67	69	16	23	72	57	0	694	1461	2101	143	40	40	40	5	12	99	99	0	0.066	0.054	0.063	0.055	2.375	0.048	0.780	120	388	100	697	1498	-3.927	43	654	77	1421	17229	175318	4.688	284.200	0	0	0
3	7	6	"yghA"	"STM3157"	12060	16500	140	2737	5450	9144	167	68	68	70	26	37	97	96	0	362	746	1163	155	41	41	42	9	21	94	92	0	8.315	7.634	7.184	7.285	1.837	8.263	0.892	156	438	100	2990	6087	3.056	2669	321	5382	705	850223	116308	206.923	78.222	0	0	0
3	8	6	""	"STM3129"	12240	16490	120	89	112	75	66	66	66	69	18	26	55	38	0	342	589	784	133	41	41	43	11	25	98	95	0	0.076	0.084	0.088	0.087	2.197	0.082	0.681	120	459	100	324	594	-3.710	23	301	46	548	13421	70622	2.389	49.636	0	0	0
3	9	6	"yqgF"	"STM3097"	12420	16490	120	120	209	277	132	70	70	72	20	27	69	54	0	345	1231	2497	202	41	41	42	5	11	96	91	0	0.164	0.117	0.162	0.190	3.262	0.103	0.839	120	369	100	354	1329	-2.604	50	304	139	1190	25065	147663	6.850	237.800	0	0	0
3	10	6	"galP"	"STM3091"	12590	16490	130	459	1622	2523	155	69	69	70	17	24	95	89	0	425	1358	2198	161	42	42	42	5	11	99	97	0	1.018	1.180	1.212	1.203	1.880	1.151	0.952	120	426	100	773	2869	0.026	390	383	1553	1316	194654	162920	91.294	263.200	0	0	0
3	11	6	""	"STM3071"	12790	16490	120	92	141	138	97	73	73	75	21	28	47	29	0	167	502	936	186	43	43	70	234	334	30	23	0	0.153	0.148	0.163	0.174	2.899	0.131	0.782	120	432	100	143	527	-2.706	19	124	68	459	16972	60255	3.143	1.846	0	0	0
3	12	6	"bglA"	"STM3051"	12960	16490	120	361	813	1975	242	77	77	89	63	70	84	75	0	1775	3226	5820	180	44	44	66	123	186	93	87	0	0.164	0.231	0.184	0.173	1.813	0.305	0.889	120	418	100	2015	3918	-2.608	284	1731	736	3182	97556	387109	11.492	25.691	0	0	0
3	13	6	""	"STM1301"	13150	16490	110	238	349	290	83	81	81	95	67	70	72	56	0	334	546	566	103	45	45	70	133	190	73	51	0	0.543	0.535	0.478	0.471	2.041	0.493	0.858	80	354	100	446	769	-0.880	157	289	268	501	27904	43673	3.791	3.579	0	0	0
3	14	6	""	"STM1328"	13300	16480	120	260	876	1433	163	82	82	86	33	38	74	63	0	376	1981	3622	182	44	44	57	119	208	64	55	0	0.536	0.410	0.478	0.496	2.040	0.386	0.924	120	421	100	510	2731	-0.899	178	332	794	1937	105081	237698	23.939	16.168	0	0	0
3	15	6	""	"STM1368"	13490	16480	130	125	335	469	140	78	78	82	27	32	70	46	0	462	2353	4237	180	44	44	45	10	22	98	95	0	0.112	0.111	0.140	0.152	2.751	0.107	0.906	120	428	100	465	2566	-3.153	47	418	257	2309	40178	282370	9.370	230.800	0	0	0
3	16	6	"ydhC"	"STM1428"	13670	16480	130	146	281	413	146	85	85	89	25	28	67	54	0	893	2159	3032	140	46	46	48	11	22	98	96	0	0.072	0.093	0.081	0.083	2.647	0.104	0.705	120	373	100	908	2309	-3.795	61	847	196	2113	33710	259038	7.680	191.909	0	0	0
3	17	6	"slyB"	"STM1445"	13840	16490	130	2276	6498	12818	197	91	91	94	25	26	99	99	1	259	716	1454	203	48	48	50	13	26	90	85	0	10.355	9.591	11.187	10.610	1.937	9.281	0.928	120	370	100	2396	7075	3.372	2185	211	6407	668	779780	85885	256.160	51.231	0	0	0
3	18	6	"ydgQ"	"STM1454"	14000	16490	120	212	312	315	100	83	83	90	43	47	79	64	0	793	1512	2149	142	46	46	55	44	80	99	89	0	0.173	0.156	0.152	0.173	2.078	0.138	0.831	120	457	100	876	1695	-2.534	129	747	229	1466	37495	181485	5.163	33.114	0	0	0
3	19	6	""	"STM3558"	14180	16470	110	81	145	197	135	70	70	79	51	64	26	17	0	79	301	641	212	42	42	65	138	212	27	18	0	0.297	0.290	0.378	0.380	2.800	0.300	0.692	80	404	100	48	334	-1.750	11	37	75	259	11639	24093	1.294	1.710	0	0	0
3	20	6	"yhhF"	"STM3572"	14360	16480	130	81	158	242	153	68	68	79	56	70	25	16	0	111	486	1036	213	42	42	67	160	238	35	25	0	0.188	0.203	0.243	0.263	3.666	0.209	0.777	120	488	100	82	534	-2.408	13	69	90	444	18947	58261	1.411	2.619	0	0	0
3	21	6	"yhhP"	"STM3578"	14550	16480	140	81	143	242	169	68	68	79	66	83	16	9	0	62	145	211	145	41	41	68	194	285	12	7	0	0.619	0.721	0.571	0.600	4.036	1.157	0.432	156	511	100	34	179	-0.692	13	21	75	104	22259	22629	0.970	0.397	0	0	0
3	22	6	"acpT"	"STM3583"	14710	16470	120	91	165	233	141	67	67	69	19	27	52	41	0	88	292	620	212	41	41	42	12	28	80	69	0	0.511	0.390	0.466	0.470	2.724	0.370	0.836	120	393	100	71	349	-0.970	24	47	98	251	19829	35005	5.053	20.833	0	0	0
3	23	6	"uspB"	"STM3590"	14900	16470	130	94	570	2114	370	70	70	74	29	39	45	36	0	54	252	816	323	42	42	48	29	60	32	20	0	2.000	2.381	2.233	2.054	2.655	2.659	0.973	120	441	100	36	710	1.000	24	12	500	210	68358	30286	17.103	7.034	0	0	0
3	24	6	""	"STM3599"	15080	16480	140	408	600	664	110	87	87	93	82	88	87	69	0	2015	3496	4739	135	48	48	59	52	88	99	98	0	0.163	0.149	0.146	0.151	1.579	0.136	0.901	156	640	100	2288	3961	-2.615	321	1967	513	3448	93556	545394	6.183	66.096	0	0	0
3	1	7	"dsdA"	"STM3802"	11000	16680	120	291	511	664	129	68	68	70	16	22	98	98	0	1063	2495	3834	153	41	41	41	6	14	100	100	0	0.218	0.181	0.190	0.188	1.649	0.167	0.905	120	561	100	1245	2897	-2.196	223	1022	443	2454	61313	299450	27.563	409.000	0	0	0
3	2	7	"ibpB"	"STM3808"	11160	16680	110	94	256	370	144	67	67	79	89	112	30	26	0	78	250	410	164	41	41	54	103	190	35	23	0	0.730	0.904	1.031	1.046	3.045	0.933	0.894	80	428	100	64	398	-0.455	27	37	189	209	20442	19968	1.989	1.903	0	0	0
3	3	7	"ccmE"	"STM2250"	11350	16680	120	231	754	1060	140	75	75	87	92	105	60	48	0	388	1107	1600	144	42	42	56	95	169	66	60	0	0.451	0.638	0.611	0.591	2.061	0.649	0.921	120	498	100	502	1744	-1.149	156	346	679	1065	90507	132798	7.250	11.063	0	0	0
3	4	7	"torA"	"STM3822"	11530	16680	120	462	748	1152	154	74	74	81	49	60	95	86	0	1346	1928	2561	132	43	43	46	14	30	100	98	0	0.298	0.358	0.324	0.297	1.563	0.420	0.937	120	481	100	1691	2559	-1.748	388	1303	674	1885	89773	231325	13.612	134.429	0	0	0
3	5	7	"dgoA"	"STM3828"	11710	16680	120	105	126	86	68	68	68	71	25	35	63	34	0	236	461	751	162	41	41	42	5	11	100	100	0	0.190	0.138	0.155	0.142	2.135	0.104	0.685	120	443	100	232	478	-2.398	37	195	58	420	15104	55263	2.200	83.800	0	0	0
3	6	7	""	"STM3832"	11880	16680	120	189	249	191	76	68	68	70	20	28	95	88	0	758	1030	843	81	41	41	42	15	35	100	100	0	0.169	0.183	0.171	0.166	1.799	0.181	0.773	120	428	100	838	1170	-2.567	121	717	181	989	29906	123623	8.950	65.867	0	0	0
3	7	7	"rluA"	"STM0095"	12060	16660	110	287	359	347	96	68	68	74	34	45	98	93	0	997	1326	1462	110	41	41	47	42	89	100	100	0	0.229	0.226	0.228	0.222	1.459	0.218	0.894	80	401	100	1175	1576	-2.126	219	956	291	1285	28751	106053	8.382	30.452	0	0	0
3	8	7	"yabK"	"STM0107"	12220	16680	80	98	156	168	107	71	71	75	31	41	44	25	0	86	241	430	178	43	43	50	46	92	50	28	0	0.628	0.429	0.611	0.626	5.181	0.364	0.682	52	284	100	70	283	-0.671	27	43	85	198	8088	12515	2.613	4.152	0	0	0
3	9	7	"ftsL"	"STM0121"	12410	16670	120	151	303	415	136	68	68	70	19	27	94	83	0	138	326	500	153	42	42	44	13	29	96	84	0	0.865	0.827	0.938	0.908	2.069	0.834	0.916	120	453	100	179	519	-0.210	83	96	235	284	36347	39170	12.263	21.692	0	0	0
3	10	7	"murG"	"STM0128"	12580	16670	130	109	464	1190	256	69	69	71	18	25	68	51	0	100	538	1440	267	41	41	42	5	11	90	83	0	0.678	0.795	0.811	0.823	2.849	0.822	0.948	120	429	100	99	892	-0.561	40	59	395	497	55620	64535	21.833	99.200	0	0	0
3	11	7	"mutT"	"STM0137"	12760	16670	120	143	402	869	216	70	70	72	18	25	82	70	0	340	1034	2228	215	42	42	43	6	13	98	97	0	0.245	0.335	0.318	0.339	2.784	0.376	0.951	120	440	100	371	1324	-2.029	73	298	332	992	48215	124087	18.333	165.167	0	0	0
3	12	7	""	"STM0149"	12950	16670	120	87	103	58	56	73	73	75	18	24	43	25	0	326	604	993	164	43	43	44	7	15	99	99	0	0.049	0.053	0.067	0.076	3.693	0.050	0.602	120	458	100	297	591	-4.337	14	283	30	561	12370	72532	1.556	80.000	0	0	0
3	13	7	""	"STM1548"	13130	16670	120	336	607	666	109	79	79	84	37	44	85	74	0	953	1604	1950	121	44	44	60	129	215	85	72	0	0.283	0.338	0.360	0.343	1.737	0.328	0.910	120	478	100	1166	2088	-1.823	257	909	528	1560	72886	192433	14.135	11.969	0	0	0
3	14	7	""	"STM1552"	13320	16680	110	131	233	271	116	76	76	81	32	39	58	42	0	525	1197	1780	148	43	43	60	136	226	78	68	0	0.114	0.136	0.142	0.123	2.412	0.144	0.907	80	409	100	537	1311	-3.132	55	482	157	1154	18625	95741	4.750	8.360	0	0	0
3	15	7	""	"STM1557"	13490	16670	130	149	226	205	90	79	79	83	27	32	73	56	0	966	1895	2704	142	44	44	45	8	17	100	100	0	0.076	0.079	0.077	0.077	1.963	0.072	0.882	120	498	100	992	1998	-3.719	70	922	147	1851	27166	227356	5.296	231.250	0	0	0
3	16	7	"rpsV"	"STM1565"	13670	16660	130	1586	5221	10989	210	88	88	93	29	31	100	100	0	119	333	655	196	46	46	48	12	25	90	79	0	20.521	17.885	19.237	19.303	1.838	18.202	0.865	120	429	100	1571	5420	4.359	1498	73	5133	287	626549	39946	176.828	23.750	0	0	0
3	17	7	"fdnH"	"STM1569"	13830	16660	130	168	258	254	98	92	92	105	77	73	50	31	0	601	1474	2058	139	47	47	93	363	390	60	45	0	0.137	0.116	0.125	0.129	2.411	0.121	0.922	120	452	100	630	1593	-2.866	76	554	166	1427	30988	176903	1.987	3.804	0	0	0
3	18	7	""	"STM1573"	14020	16640	110	136	300	434	144	86	86	102	89	87	41	26	0	339	1384	2515	181	47	47	146	530	363	40	31	0	0.171	0.160	0.175	0.215	2.881	0.163	0.928	80	406	100	342	1551	-2.546	50	292	214	1337	24014	110745	2.225	2.336	0	0	0
3	19	7	"yciL"	"STM1719"	14190	16660	130	153	539	1125	208	73	73	89	94	105	47	32	0	208	1047	2489	237	43	43	99	359	362	35	21	0	0.485	0.464	0.478	0.450	2.024	0.432	0.903	120	480	100	245	1470	-1.044	80	165	466	1004	64623	125646	4.787	2.641	0	0	0
3	20	7	""	"STM1733"	14360	16660	120	197	355	485	136	69	69	77	84	109	64	44	0	209	384	588	153	42	42	45	27	60	89	76	0	0.766	0.836	0.859	0.878	1.672	0.847	0.893	120	403	100	295	628	-0.384	128	167	286	342	42548	46056	3.310	12.556	0	0	0
3	21	7	""	"STM1741"	14520	16670	110	96	182	252	138	68	68	85	148	174	12	8	0	126	434	1031	237	41	41	67	199	297	28	17	0	0.329	0.290	0.409	0.370	3.207	0.246	0.886	80	431	100	113	507	-1.602	28	85	114	393	14538	34728	0.655	1.844	0	0	0
3	22	7	"purU"	"STM1756"	14730	16660	120	303	500	656	131	68	68	79	108	136	75	52	0	273	491	669	136	41	41	61	183	300	58	36	0	1.013	0.960	1.000	1.015	1.897	0.971	0.888	120	505	100	467	882	0.019	235	232	432	450	59974	58884	3.898	2.350	0	0	0
3	23	7	"ychN"	"STM1769"	14900	16650	130	152	252	319	126	68	68	76	100	131	40	20	0	128	247	368	148	42	42	44	17	38	90	83	0	0.977	0.898	0.949	0.936	1.878	0.917	0.916	120	471	100	170	389	-0.034	84	86	184	205	30249	29615	1.760	11.941	0	0	0
3	24	7	"pth"	"STM1783"	15080	16660	130	95	144	136	94	70	70	78	85	108	23	10	0	147	278	376	135	43	43	49	49	100	63	50	0	0.240	0.315	0.354	0.370	2.815	0.362	0.622	120	575	100	129	309	-2.057	25	104	74	235	17281	33311	0.776	4.673	0	0	0
3	1	8	"yfbK"	"STM2315"	10980	16870	110	232	251	151	60	71	71	73	17	23	92	82	0	3219	3445	2864	83	41	41	43	11	25	100	100	0	0.051	0.053	0.052	0.061	1.882	0.050	0.885	80	506	100	3339	3584	-4.303	161	3178	180	3404	20072	275638	10.471	309.273	0	0	0
3	2	8	"nuoI"	"STM2321"	11160	16880	110	2829	3376	2141	63	69	69	73	22	30	100	100	0	1514	1823	1152	63	42	42	46	23	50	100	100	0	1.875	1.857	1.871	1.874	1.311	1.885	0.954	80	490	100	4232	5088	0.907	2760	1472	3307	1781	270050	145847	150.136	77.261	0	0	0
3	3	8	""	"STM2332"	11340	16870	100	448	516	278	53	70	70	74	37	50	100	100	0	1385	1611	825	51	42	42	45	22	48	100	100	0	0.281	0.284	0.266	0.278	1.307	0.279	0.872	80	412	100	1721	2015	-1.829	378	1343	446	1569	41311	128911	11.946	71.182	0	0	0
3	4	8	""	"STM2336"	11530	16870	110	461	618	540	87	71	71	83	148	178	90	66	0	695	955	817	85	42	42	45	20	44	100	100	0	0.597	0.599	0.612	0.575	1.495	0.619	0.906	80	425	100	1043	1460	-0.744	390	653	547	913	49416	76373	3.615	45.500	0	0	0
3	5	8	""	"STM2342"	11690	16860	110	658	766	356	46	71	71	81	153	188	98	92	0	1927	2252	1097	48	42	42	43	9	20	100	100	0	0.311	0.314	0.321	0.309	1.276	0.304	0.762	80	402	100	2472	2905	-1.683	587	1885	695	2210	61289	180158	4.477	245.444	0	0	0
3	6	8	"yfcF"	"STM2348"	11870	16860	120	632	700	384	54	69	69	71	20	28	99	99	0	1370	1588	1035	65	42	42	43	6	13	100	100	0	0.424	0.408	0.414	0.430	1.391	0.382	0.920	120	456	100	1891	2177	-1.238	563	1328	631	1546	83999	190502	31.450	257.500	0	0	0
3	7	8	"sseB"	"STM2535"	12040	16860	110	244	407	415	101	67	67	71	29	40	98	91	0	592	1112	1252	112	42	42	48	54	112	100	97	0	0.322	0.318	0.319	0.312	1.592	0.327	0.842	80	470	100	727	1410	-1.636	177	550	340	1070	32583	88961	11.586	19.704	0	0	0
3	8	8	""	"STM2552"	12230	16850	120	168	214	149	69	68	68	71	24	33	95	81	0	1286	1752	1609	91	42	42	47	49	104	99	98	0	0.080	0.085	0.088	0.085	1.756	0.085	0.886	120	500	100	1344	1856	-3.637	100	1244	146	1710	25694	210203	5.958	34.796	0	0	0
3	9	8	"yfhA"	"STM2562"	12400	16850	120	333	718	978	136	67	67	70	19	27	95	90	0	628	1452	2025	139	42	42	42	7	16	98	98	0	0.454	0.462	0.464	0.461	1.962	0.461	0.889	120	429	100	852	2061	-1.139	266	586	651	1410	86116	174225	34.105	201.429	0	0	0
3	10	8	"yfhB"	"STM2569"	12590	16850	120	208	594	862	145	69	69	72	20	27	85	74	0	274	1000	1525	152	41	41	42	9	21	95	90	0	0.597	0.547	0.542	0.580	2.345	0.552	0.902	120	433	100	372	1484	-0.745	139	233	525	959	71283	119959	26.100	106.444	0	0	0
3	11	8	""	"STM2586"	12760	16850	120	123	159	102	64	70	70	73	19	26	82	65	0	1221	1771	1860	105	42	42	42	5	11	100	100	0	0.045	0.051	0.051	0.049	2.125	0.047	0.740	120	430	100	1232	1818	-4.475	53	1179	89	1729	19043	212549	4.526	345.800	0	0	0
3	12	8	""	"STM2592"	12940	16850	110	202	257	143	55	75	75	79	24	30	96	92	0	1910	2693	1978	73	43	43	44	7	15	100	100	0	0.068	0.069	0.066	0.066	1.477	0.067	0.880	80	416	100	1994	2832	-3.878	127	1867	182	2650	20586	215449	7.417	378.429	0	0	0
3	13	8	"yhbO"	"STM3269"	13130	16850	120	4031	4837	4656	96	81	81	84	25	29	100	99	0	943	1114	1018	91	43	43	44	7	15	98	98	0	4.389	4.441	4.421	4.558	1.518	4.697	0.923	120	445	100	4850	5827	2.134	3950	900	4756	1071	580478	133662	190.120	152.857	0	0	0
3	14	8	"yhbW"	"STM3276"	13300	16850	120	1481	1600	731	45	85	85	87	23	26	100	99	0	5713	5948	2829	47	43	43	45	8	17	100	100	0	0.246	0.257	0.252	0.266	1.328	0.252	0.963	120	385	100	7066	7420	-2.022	1396	5670	1515	5905	191948	713730	65.783	737.875	0	0	0
3	15	8	"nlpI"	"STM3281"	13470	16850	120	16582	15538	4821	31	89	89	91	24	26	100	100	0	5264	4907	1585	32	46	46	47	8	17	99	99	0	3.161	3.178	3.128	3.289	1.298	3.179	0.978	120	437	100	21711	20310	1.660	16493	5218	15449	4861	1864552	588781	643.625	607.500	0	0	0
3	16	8	""	"STM3291"	13660	16840	110	557	642	284	44	88	88	92	32	34	100	100	0	5462	6537	2982	45	47	47	53	36	67	100	100	0	0.087	0.085	0.084	0.083	1.250	0.082	0.932	80	466	100	5884	7044	-3.529	469	5415	554	6490	51355	522931	17.188	180.111	0	0	0
3	17	8	"yhbE"	"STM3302"	13820	16840	110	450	507	246	48	80	80	86	50	58	100	100	0	1570	1776	1004	56	45	45	52	42	80	100	100	0	0.243	0.247	0.252	0.250	1.248	0.234	0.910	80	490	100	1895	2158	-2.043	370	1525	427	1731	40584	142075	8.420	41.048	0	0	0
3	18	8	"nlp"	"STM3306"	14020	16850	110	112	132	74	56	71	71	84	77	91	26	8	0	575	771	761	98	43	43	101	384	380	70	28	0	0.077	0.084	0.086	0.075	2.215	0.069	0.629	80	486	100	573	789	-3.698	41	532	61	728	10527	61714	0.623	1.745	0	0	0
3	19	8	""	"STM0716"	14190	16840	120	218	309	206	66	66	66	73	80	109	84	49	0	1512	2375	1941	81	41	41	43	10	23	100	100	0	0.103	0.104	0.110	0.103	1.728	0.101	0.928	120	430	100	1623	2577	-3.275	152	1471	243	2334	37114	284972	2.950	233.200	0	0	0
3	20	8	""	"STM0722"	14360	16840	120	98	124	96	77	66	66	82	159	193	6	4	0	539	955	1083	113	41	41	43	12	27	98	98	0	0.064	0.063	0.058	0.061	3.130	0.060	0.159	120	422	100	530	972	-3.960	32	498	58	914	14869	114594	0.264	76.000	0	0	0
3	21	8	""	"STM0731"	14540	16850	110	2963	5379	5586	103	66	66	79	137	173	100	100	0	405	582	503	86	41	41	44	25	56	100	98	0	7.959	9.821	9.606	9.433	1.408	10.928	0.932	80	440	100	3261	5854	2.993	2897	364	5313	541	430294	46568	38.686	21.520	0	0	0
3	22	8	"ybgE"	"STM0743"	14730	16840	100	146	257	311	121	66	66	75	107	142	37	16	0	118	249	361	144	41	41	43	15	34	100	92	0	1.039	0.918	0.988	0.930	1.913	0.870	0.834	80	400	100	157	399	0.055	80	77	191	208	20533	19947	1.701	13.733	0	0	0
3	23	8	"pal"	"STM0749"	14890	16840	110	1646	3882	5487	141	67	67	75	106	141	100	100	0	197	399	512	128	41	41	42	6	14	100	100	0	10.122	10.656	10.472	10.419	1.441	11.230	0.918	80	407	100	1735	4173	3.339	1579	156	3815	358	310528	31934	35.915	59.500	0	0	0
3	24	8	"ybgS"	"STM0759"	15070	16840	120	457	881	1337	151	64	64	67	17	25	100	99	0	133	249	404	162	41	41	42	6	14	100	97	0	4.272	3.928	4.291	4.198	1.715	3.777	0.788	120	570	100	485	1025	2.095	393	92	817	208	105776	29893	47.882	34.500	0	0	0
3	1	9	"mdfA"	"STM0866"	10980	17040	110	541	578	171	29	71	71	76	27	35	100	100	0	7045	7541	2442	32	43	43	50	49	98	100	100	0	0.067	0.068	0.068	0.067	1.215	0.067	0.920	80	519	100	7472	8005	-3.897	470	7002	507	7498	46263	603272	18.593	152.878	0	0	0
3	2	9	"ybjC"	"STM0873"	11180	17050	110	427	469	205	43	70	70	77	34	44	100	100	0	1545	1713	892	52	44	44	51	41	80	100	100	0	0.238	0.239	0.236	0.241	1.524	0.211	0.797	80	423	100	1858	2068	-2.072	357	1501	399	1669	37528	137048	11.529	40.537	0	0	0
3	3	9	"ybjO"	"STM0881"	11340	17030	110	329	365	162	44	68	68	96	373	388	23	2	0	1170	1420	767	54	42	42	44	20	45	100	100	0	0.231	0.216	0.196	0.211	1.630	0.260	0.083	80	419	100	1389	1675	-2.112	261	1128	297	1378	29192	113630	0.721	68.800	0	0	0
3	4	9	"artI"	"STM0890"	11520	17040	120	2113	2249	1368	60	66	66	97	363	374	88	85	0	1672	1805	1191	65	42	42	44	22	50	98	96	0	1.256	1.238	1.264	1.275	1.698	1.208	0.960	120	513	100	3677	3946	0.329	2047	1630	2183	1763	269828	216643	5.928	80.045	0	0	0
3	5	9	""	"STM0895"	11700	17030	110	312	499	390	78	66	66	75	143	190	70	46	0	1004	1558	1427	91	42	42	44	14	31	100	100	0	0.256	0.286	0.293	0.286	1.447	0.272	0.657	80	460	100	1208	1949	-1.967	246	962	433	1516	39947	124613	2.965	108.143	0	0	0
3	6	9	""	"STM0900"	11880	17030	100	113	126	45	35	68	68	70	23	32	81	48	0	418	564	371	65	42	42	45	27	60	100	100	0	0.120	0.111	0.107	0.109	1.835	0.106	0.587	80	405	100	421	580	-3.063	45	376	58	522	10080	45102	2.435	19.222	0	0	0
3	7	9	""	"STM1034"	12040	17020	60	257	417	393	94	68	68	73	31	42	68	62	0	535	896	943	105	43	43	52	39	75	68	62	0	0.384	0.409	0.484	0.465	2.035	0.400	0.903	32	176	100	681	1202	-1.380	189	492	349	853	13340	28686	11.097	21.641	0	0	0
3	8	9	""	"STM1038"	12240	17030	110	485	554	275	49	66	66	67	17	25	100	100	0	2224	2499	1477	59	42	42	43	12	27	100	100	0	0.192	0.199	0.210	0.207	1.509	0.186	0.896	80	467	100	2601	2945	-2.381	419	2182	488	2457	44289	199912	28.647	204.667	0	0	0
3	9	9	"aceA"	"STM4184"	12410	17030	120	730	775	382	49	67	67	69	17	24	99	98	0	4227	4757	2772	58	42	42	45	19	42	100	99	0	0.158	0.150	0.144	0.152	1.482	0.139	0.903	120	513	100	4848	5423	-2.658	663	4185	708	4715	93018	570853	41.529	248.000	0	0	0
3	10	9	""	"STM4195"	12600	17010	90	112	147	85	57	68	68	71	19	26	75	53	0	412	630	619	98	43	43	49	29	59	92	86	0	0.119	0.135	0.142	0.144	2.490	0.134	0.827	52	325	100	413	666	-3.068	44	369	79	587	7653	32783	4.000	20.034	0	0	0
3	11	9	""	"STM4199"	12770	17030	120	204	244	154	63	72	72	76	24	31	91	82	0	1563	2251	2066	91	42	42	45	14	31	100	100	0	0.087	0.078	0.080	0.077	1.667	0.073	0.900	120	470	100	1653	2381	-3.526	132	1521	172	2209	29337	270123	7.000	157.571	0	0	0
3	12	9	""	"STM4203"	12950	17030	120	101	118	59	50	74	74	80	36	45	37	20	0	572	736	752	102	43	43	47	44	93	96	90	0	0.051	0.063	0.066	0.069	2.436	0.060	0.521	120	471	100	556	737	-4.292	27	529	44	693	14203	88287	1.056	15.659	0	0	0
3	13	9	"pduA"	"STM2038"	13120	17020	110	141	189	140	74	74	74	78	25	32	77	58	0	726	982	812	82	42	42	43	7	16	100	100	0	0.098	0.122	0.109	0.083	2.998	0.126	0.627	80	387	100	751	1055	-3.352	67	684	115	940	15108	78581	4.440	134.143	0	0	0
3	14	9	"pduS"	"STM2053"	13300	17020	120	135	169	102	60	76	76	78	24	30	83	55	0	1759	1903	1049	55	42	42	43	6	13	100	100	0	0.034	0.050	0.039	0.037	2.339	0.055	0.592	120	419	100	1776	1954	-4.863	59	1717	93	1861	20324	228306	3.792	310.000	0	0	0
3	15	9	"stfC"	"STM0196"	13470	17020	110	109	118	37	31	77	77	79	24	30	71	27	0	329	489	616	125	43	43	47	20	42	100	100	0	0.112	0.092	0.100	0.093	2.715	0.051	0.412	80	426	100	318	487	-3.160	32	286	41	446	9479	39104	1.625	22.100	0	0	0
3	16	9	"eutS"	"STM2470"	13650	17050	90	88	97	35	36	72	72	74	22	29	44	19	0	190	429	515	120	43	43	53	44	83	71	53	0	0.109	0.065	0.082	0.097	2.742	0.063	0.378	52	359	100	163	411	-3.200	16	147	25	386	5047	22312	1.045	8.545	0	0	0
3	17	9	"pagK"	"STM1867"	13830	17050	80	89	155	181	116	63	63	66	17	25	55	44	0	69	166	234	140	41	41	42	7	16	71	59	0	0.929	0.736	0.806	0.900	2.564	0.751	0.859	52	281	100	54	217	-0.107	26	28	92	125	8055	8628	5.235	17.714	0	0	0
3	18	9	"pefI"	"PSLT013"	14000	17020	110	103	129	80	62	62	62	65	16	24	78	58	0	250	381	458	120	40	40	42	10	23	100	100	0	0.195	0.196	0.195	0.189	1.913	0.170	0.791	80	452	100	251	408	-2.357	41	210	67	341	10334	30469	4.000	33.900	0	0	0
3	19	9	"traM"	"PSLT073"	14180	17020	110	120	127	51	40	64	64	66	16	24	88	71	0	550	632	410	64	41	41	43	28	65	100	100	0	0.110	0.107	0.120	0.103	1.887	0.096	0.591	80	439	100	565	654	-3.184	56	509	63	591	10191	50561	3.813	21.036	0	0	0
3	20	9	"traC"	"PSLT088"	14350	17020	120	281	294	114	38	66	66	99	362	365	13	0	0	8226	9210	4811	52	41	41	95	501	527	99	97	0	0.026	0.025	0.025	0.025	1.388	0.023	0.904	120	472	100	8400	9397	-5.251	215	8185	228	9169	35229	1105150	0.539	18.194	0	0	0
3	21	9	""	"STM1623"	14540	17020	120	1428	1427	442	30	65	65	69	19	27	100	100	0	2294	2354	676	28	41	41	43	34	79	100	100	0	0.605	0.589	0.575	0.582	1.257	0.589	0.950	120	449	100	3616	3675	-0.725	1363	2253	1362	2313	171188	282520	71.474	67.971	0	0	0
3	22	9	"fumB"	"STM4300"	14700	17020	110	250	289	123	42	65	65	68	21	30	100	100	0	730	864	421	48	41	41	47	37	78	100	100	0	0.269	0.272	0.258	0.270	1.485	0.184	0.732	80	398	100	874	1047	-1.897	185	689	224	823	23135	69105	10.524	22.081	0	0	0
3	23	9	"phnB"	"STM4288"	14890	17020	120	264	295	154	52	65	65	71	53	74	98	93	0	198	228	126	55	41	41	47	41	87	97	94	0	1.268	1.230	1.177	1.251	1.602	1.252	0.788	120	532	100	356	417	0.342	199	157	230	187	35365	27367	4.226	4.415	0	0	0
3	24	9	"nrfD"	"STM4280"	15070	17020	110	214	304	250	82	63	63	72	105	145	70	40	0	573	741	634	85	40	40	41	12	29	100	100	0	0.283	0.344	0.283	0.315	1.892	0.367	0.457	80	470	100	684	942	-1.820	151	533	241	701	24316	59243	2.210	58.333	0	0	0
3	1	10	"mog"	"STM0008"	10990	17210	100	785	783	223	28	71	71	87	106	121	100	100	0	1532	1577	498	31	42	42	48	47	97	100	100	0	0.479	0.464	0.461	0.465	1.210	0.450	0.833	80	452	100	2204	2247	-1.061	714	1490	712	1535	62630	126183	6.566	32.532	0	0	0
3	2	10	""	"STM0273"	11170	17200	110	160	240	244	101	72	72	84	92	109	48	31	0	516	801	756	94	43	43	47	20	42	100	100	0	0.186	0.222	0.179	0.191	2.726	0.176	0.318	80	452	100	561	926	-2.426	88	473	168	758	19167	64056	1.696	37.700	0	0	0
3	3	10	""	"STM0278"	11350	17220	110	102	116	59	50	68	68	102	375	367	1	0	0	176	262	190	72	42	42	45	22	48	100	100	0	0.254	0.218	0.235	0.205	2.578	17.921	0.023	80	452	100	168	268	-1.979	34	134	48	220	9266	20964	0.037	9.864	0	0	0
3	4	10	""	"STM0287"	11520	17220	110	105	127	111	87	68	68	93	287	308	2	1	0	258	412	491	119	42	42	46	21	45	100	100	0	0.171	0.159	0.161	0.141	2.337	0.102	0.207	80	443	100	253	429	-2.545	37	216	59	370	10159	32944	0.118	17.429	0	0	0
3	5	10	""	"STM0296"	11720	17210	90	86	91	27	29	66	66	72	46	63	19	3	0	202	247	171	69	42	42	44	11	25	100	98	0	0.125	0.122	0.137	0.144	2.685	0.116	0.039	52	363	100	180	230	-3.000	20	160	25	205	4729	12836	0.413	18.455	0	0	0
3	6	10	"ghmA"	"STM0310"	11880	17210	110	716	736	294	39	66	66	70	21	30	100	100	0	443	461	184	39	41	41	42	11	26	100	100	0	1.617	1.595	1.632	1.595	1.210	1.608	0.950	80	454	100	1052	1090	0.693	650	402	670	420	58883	36872	31.714	38.091	0	0	0
3	7	10	"ndh"	"STM1211"	12050	17210	110	181	670	1116	166	68	68	71	24	33	97	75	0	144	524	927	176	41	41	44	20	45	98	88	0	1.097	1.246	1.174	1.112	1.842	1.221	0.883	80	511	100	216	1085	0.134	113	103	602	483	53577	41943	24.958	24.000	0	0	0
3	8	10	"ycfV"	"STM1218"	12240	17210	110	701	706	340	48	65	65	67	19	28	100	100	0	1050	1082	582	53	41	41	43	21	48	100	100	0	0.630	0.616	0.617	0.638	1.288	0.591	0.935	80	451	100	1645	1682	-0.666	636	1009	641	1041	56480	86574	33.632	49.476	0	0	0
3	9	10	"ymfB"	"STM1235"	12400	17210	100	90	96	25	26	68	68	70	18	25	60	28	0	117	126	42	33	42	42	43	6	13	100	100	0	0.293	0.333	0.317	0.301	2.274	0.334	0.419	80	379	100	97	112	-1.769	22	75	28	84	7647	10048	1.444	13.833	0	0	0
3	10	10	""	"STM1252"	12580	17210	110	350	389	178	45	72	72	74	21	28	100	98	0	3698	4012	1929	48	44	44	48	20	41	100	100	0	0.076	0.080	0.079	0.076	1.301	0.081	0.907	80	510	100	3932	4285	-3.716	278	3654	317	3968	31092	320921	15.000	198.200	0	0	0
3	11	10	""	"STM1265"	12780	17200	100	140	172	89	51	70	70	76	38	50	73	47	0	819	988	606	61	43	43	52	58	111	100	100	0	0.090	0.108	0.099	0.095	1.955	0.103	0.661	80	430	100	846	1047	-3.471	70	776	102	945	13756	79023	2.526	16.138	0	0	0
3	12	10	"yaoF"	"STM1275"	12960	17190	90	195	285	267	93	67	67	74	42	56	84	57	0	238	424	483	113	42	42	54	67	124	92	57	0	0.653	0.571	0.532	0.551	1.813	0.556	0.875	52	319	100	324	600	-0.615	128	196	218	382	14828	22027	5.024	5.522	0	0	0
3	13	10	"fumC"	"STM1469"	13130	17210	120	12081	11818	4051	34	65	65	67	16	23	100	100	0	5635	5561	1860	33	41	41	43	12	27	100	99	0	2.148	2.129	2.128	2.147	1.487	2.158	0.962	120	485	100	17610	17273	1.103	12016	5594	11753	5520	1418177	667283	734.438	459.833	0	0	0
3	14	10	"ydgI"	"STM1477"	13310	17200	120	613	672	376	55	64	64	67	25	37	98	98	0	6457	6857	3532	51	40	40	41	6	14	100	100	0	0.086	0.089	0.085	0.086	1.634	0.088	0.870	120	432	100	6966	7425	-3.547	549	6417	608	6817	80689	822787	24.200	1136.000	0	0	0
3	15	10	""	"STM1485"	13480	17200	100	175	220	116	52	68	68	70	19	27	98	95	0	417	604	443	73	40	40	42	13	30	100	100	0	0.284	0.270	0.281	0.275	1.514	0.244	0.800	80	370	100	484	716	-1.817	107	377	152	564	17587	48319	7.895	43.231	0	0	0
3	16	10	""	"STM1490"	13650	17200	110	516	561	195	34	66	66	69	19	27	100	100	0	7260	7928	3027	38	41	41	42	7	16	100	100	0	0.062	0.063	0.061	0.063	1.146	0.062	0.944	80	402	100	7669	8382	-4.004	450	7219	495	7887	44907	634277	25.895	1126.571	0	0	0
3	17	10	""	"STM1499"	13830	17200	120	968	969	200	20	64	64	66	18	27	100	100	0	9316	9383	1923	20	40	40	41	6	14	100	100	0	0.097	0.097	0.098	0.096	1.160	0.095	0.964	120	476	100	10180	10248	-3.359	904	9276	905	9343	116309	1125956	50.167	1557.000	0	0	0
3	18	10	"wzzB"	"STM2079"	14010	17200	120	2758	3084	1609	52	65	65	68	24	35	100	99	0	3428	4102	2229	54	41	41	41	10	24	100	100	0	0.795	0.743	0.761	0.724	1.498	0.729	0.935	120	489	100	6080	7080	-0.331	2693	3387	3019	4061	370126	492222	125.667	406.100	0	0	0
3	19	10	"nxiA"	"STM2783"	14170	17200	90	346	358	114	31	66	66	73	51	69	100	100	0	2565	2579	814	31	42	42	94	397	422	100	100	0	0.111	0.115	0.111	0.114	1.315	0.104	0.822	52	332	100	2803	2829	-3.172	280	2523	292	2537	18592	134120	5.588	6.259	0	0	0
3	20	10	"ygaF"	"STM2790"	14340	17190	90	3947	4557	2455	53	69	69	155	515	332	100	92	0	4463	4910	2619	53	43	43	195	744	381	100	88	0	0.877	0.922	0.913	0.915	1.191	0.918	0.953	52	360	100	8298	9355	-0.189	3878	4420	4488	4867	236967	255308	8.548	6.337	0	0	0
3	21	10	"ygaP"	"STM2798"	14530	17180	90	287	315	175	55	69	69	148	522	352	7	0	0	923	1038	732	70	42	42	153	640	418	65	25	0	0.247	0.247	0.246	0.245	1.623	0.218	0.786	52	344	100	1099	1242	-2.015	218	881	246	996	16393	53986	0.320	1.383	0	0	0
3	22	10	""	"STM4012"	14700	17180	110	358	518	635	122	64	64	69	30	43	100	100	0	2054	2414	1348	55	41	41	61	121	198	100	100	0	0.146	0.191	0.157	0.165	2.056	0.165	0.291	80	444	100	2307	2827	-2.775	294	2013	454	2373	41438	193108	14.967	19.446	0	0	0
3	23	10	""	"STM4031"	14880	17200	100	102	145	133	91	65	65	71	53	74	35	15	0	77	145	185	127	41	41	52	91	175	18	12	0	1.028	0.769	0.895	0.823	2.529	0.912	0.441	80	413	100	73	184	0.040	37	36	80	104	11564	11572	1.396	1.022	0	0	0
3	24	10	"rhaD"	"STM4045"	15070	17190	110	105	109	40	36	65	65	71	54	76	36	2	0	106	129	107	82	41	41	43	28	65	85	60	0	0.615	0.500	0.597	0.552	2.456	0.303	0.255	80	522	100	105	132	-0.700	40	65	44	88	8737	10355	0.704	3.071	0	0	0
3	1	11	""	"STM2942"	10990	17390	110	209	226	78	34	72	72	89	106	119	70	20	0	486	521	164	31	41	41	44	13	29	100	100	0	0.308	0.321	0.302	0.295	1.656	0.346	0.434	80	504	100	582	634	-1.700	137	445	154	480	18110	41708	1.292	36.692	0	0	0
3	2	11	"pyrG"	"STM2953"	11160	17390	110	5117	5346	1257	23	73	73	92	107	116	100	100	0	4227	4354	982	22	43	43	48	55	114	100	100	0	1.206	1.223	1.225	1.217	1.121	1.234	0.978	80	478	100	9228	9584	0.270	5044	4184	5273	4311	427678	348350	49.103	78.291	0	0	0
3	3	11	"ygcY"	"STM2961"	11340	17380	110	192	217	94	43	77	77	117	359	306	3	0	0	1004	1175	612	52	44	44	52	60	115	100	100	0	0.120	0.124	0.112	0.111	1.930	0.106	0.172	80	446	100	1075	1271	-3.061	115	960	140	1131	17339	94002	0.279	18.717	0	0	0
3	4	11	"exo"	"STM2972"	11520	17390	120	397	434	267	61	76	76	97	142	146	84	60	0	1358	1466	921	62	44	44	48	21	43	97	95	0	0.244	0.252	0.247	0.271	2.049	0.243	0.620	120	521	100	1635	1780	-2.033	321	1314	358	1422	52128	175894	2.373	67.524	0	0	0
3	5	11	"fucI"	"STM2976"	11710	17390	110	413	468	214	45	71	71	77	72	93	98	95	0	1990	2105	1156	54	42	42	43	7	16	100	100	0	0.176	0.192	0.200	0.202	1.588	0.171	0.751	80	458	100	2290	2460	-2.510	342	1948	397	2063	37456	168438	5.431	294.571	0	0	0
3	6	11	"ygdI"	"STM2983"	11870	17390	110	760	957	603	63	68	68	74	69	93	100	100	0	130	154	83	53	42	42	43	6	13	100	100	0	7.864	7.938	7.991	8.091	1.435	8.978	0.783	80	451	100	780	1001	2.975	692	88	889	112	76555	12291	12.797	18.500	0	0	0
3	7	11	"metC"	"STM3161"	12060	17390	110	323	341	90	26	66	66	69	21	30	100	100	0	1748	1824	563	30	42	42	46	32	69	100	100	0	0.151	0.154	0.158	0.154	1.281	0.151	0.781	80	470	100	1963	2057	-2.731	257	1706	275	1782	27282	145910	12.952	55.563	0	0	0
3	8	11	""	"STM3170"	12250	17380	100	101	115	58	50	65	65	69	24	34	60	35	0	278	476	497	104	42	42	46	33	71	90	76	0	0.153	0.115	0.141	0.138	2.334	0.102	0.613	80	459	100	272	484	-2.713	36	236	50	434	9218	38055	1.917	13.030	0	0	0
3	9	11	"STMF1.3"	"Not LT2a90"	12440	17350	70	119	160	110	68	79	79	85	29	34	53	37	0	52	63	27	42	44	44	47	11	23	34	28	0	5.000	4.263	4.833	4.788	1.835	4.541	0.563	32	204	100	48	100	2.322	40	8	81	19	5132	2011	2.586	1.455	0	0	0
3	10	11	"yfiO"	"STM2663"	12590	17390	120	881	1311	1407	107	72	72	75	21	28	100	100	0	616	853	861	100	42	42	44	9	20	100	100	0	1.409	1.528	1.438	1.414	1.588	1.652	0.858	120	524	100	1383	2050	0.495	809	574	1239	811	157322	102346	58.857	89.889	0	0	0
3	11	11	"ffh"	"STM2677"	12770	17380	110	1700	1800	778	43	67	67	72	32	44	100	100	0	3143	3243	1189	36	42	42	43	11	25	100	100	0	0.527	0.541	0.541	0.533	1.187	0.555	0.951	80	447	100	4734	4934	-0.925	1633	3101	1733	3201	143998	259450	54.000	290.909	0	0	0
3	12	11	"yfjG"	"STM2687"	12960	17380	110	579	800	597	74	64	64	69	33	47	100	100	0	495	702	549	78	41	41	44	20	45	100	100	0	1.134	1.113	1.143	1.109	1.454	1.124	0.839	80	459	100	969	1397	0.182	515	454	736	661	64029	56136	22.152	32.900	0	0	0
3	13	11	"ybbK"	"STM0501"	13120	17380	110	596	635	225	35	65	65	67	17	25	100	100	0	1221	1250	466	37	41	41	42	12	28	100	100	0	0.450	0.471	0.474	0.473	1.185	0.470	0.960	80	384	100	1711	1779	-1.152	531	1180	570	1209	50808	100033	33.412	100.667	0	0	0
3	14	11	"sfbB"	"STM0511"	13300	17380	120	279	324	162	50	65	65	68	24	35	96	95	0	2354	2863	1759	61	40	40	42	12	28	100	99	0	0.092	0.092	0.093	0.092	1.379	0.089	0.919	120	435	100	2528	3082	-3.435	214	2314	259	2823	38908	343607	10.667	235.083	0	0	0
3	15	11	"gip"	"STM0518"	13480	17380	120	200	202	58	28	64	64	66	24	36	99	98	0	1096	1178	412	34	40	40	41	6	14	100	100	0	0.129	0.121	0.116	0.116	1.517	0.116	0.793	120	408	100	1192	1276	-2.957	136	1056	138	1138	24247	141311	5.667	189.500	0	0	0
3	16	11	"allB"	"STM0523"	13650	17380	120	144	161	73	45	62	62	63	14	22	92	90	0	589	681	470	69	40	40	41	6	14	99	99	0	0.149	0.154	0.151	0.145	1.714	0.144	0.831	120	440	100	631	740	-2.743	82	549	99	641	19266	81725	7.000	106.667	0	0	0
3	17	11	"allC"	"STM0527"	13830	17380	110	99	103	23	22	60	60	62	17	27	90	61	0	284	280	84	30	40	40	40	5	12	100	100	0	0.160	0.179	0.174	0.159	1.801	0.153	0.481	80	413	100	283	283	-2.645	39	244	43	240	8204	22420	2.412	48.000	0	0	0
3	18	11	"ppiB"	"STM0536"	14000	17380	110	645	661	215	32	62	62	69	48	69	100	100	0	177	199	90	45	40	40	42	11	26	100	98	0	4.255	3.767	4.350	4.085	1.467	3.858	0.822	80	399	100	720	758	2.089	583	137	599	159	52879	15902	12.333	14.273	0	0	0
3	19	11	"slyX"	"STM3454"	14170	17380	110	111	115	35	30	63	63	70	45	64	55	15	0	84	91	28	30	41	41	46	49	106	38	8	0	1.116	1.040	1.081	0.940	2.054	2.329	0.449	80	474	100	91	102	0.159	48	43	52	50	9236	7315	1.000	0.918	0	0	0
3	20	11	"mglB"	"STM2190"	14360	17370	110	775	906	549	60	63	63	71	64	90	100	100	0	269	318	204	64	41	41	47	54	114	100	97	0	3.123	3.043	3.226	3.120	1.199	2.984	0.954	80	476	100	940	1120	1.643	712	228	843	277	72456	25407	13.047	5.019	0	0	0
3	21	11	""	"STM2198"	14530	17370	110	204	229	87	37	63	63	68	35	51	98	96	0	1342	1581	768	48	41	41	69	168	243	100	100	0	0.108	0.108	0.104	0.105	1.409	0.107	0.871	80	488	100	1442	1706	-3.206	141	1301	166	1540	18286	126459	4.600	9.000	0	0	0
3	22	11	"rsuA"	"STM2222"	14710	17360	110	115	146	96	65	62	62	66	27	40	83	46	0	164	277	344	124	41	41	64	159	248	20	15	0	0.431	0.356	0.399	0.352	1.828	0.214	0.696	80	479	100	176	320	-1.215	53	123	84	236	11672	22136	2.963	1.340	0	0	0
3	23	11	"yejM"	"STM2228"	14880	17370	110	200	233	125	53	63	63	68	34	50	100	97	0	356	378	148	39	40	40	42	14	33	100	100	0	0.434	0.503	0.450	0.467	1.489	0.518	0.611	80	475	100	453	508	-1.206	137	316	170	338	18667	30210	4.853	24.000	0	0	0
3	24	11	""	"STM2237"	15060	17370	100	88	107	64	59	64	64	68	29	42	40	20	0	97	140	151	107	40	40	42	14	33	100	98	0	0.421	0.430	0.417	0.383	2.424	0.429	0.405	80	464	100	81	143	-1.248	24	57	43	100	8597	11161	1.345	7.000	0	0	0
3	1	12	"phoP"	"STM1231"	10990	17580	120	864	1057	764	72	69	69	75	31	41	99	97	0	213	249	154	61	41	41	42	7	16	98	98	0	4.622	4.750	4.734	4.846	1.548	5.120	0.885	120	562	100	967	1196	2.209	795	172	988	208	126828	29936	31.677	29.571	0	0	0
3	2	12	"phoP"	"STM1231"	11160	17570	100	3806	3901	1487	38	78	78	93	91	97	100	100	0	961	978	366	37	42	42	47	54	114	100	100	0	4.057	4.084	4.120	4.058	1.210	4.214	0.943	80	389	100	4647	4759	2.020	3728	919	3823	936	312094	78252	41.846	17.241	0	0	0
3	3	12	"phoQ"	"STM1230"	11340	17570	100	370	570	737	129	85	85	120	347	289	40	18	0	334	396	220	55	44	44	48	23	47	100	100	0	0.983	1.378	1.068	1.087	1.633	5.351	0.253	80	440	100	575	837	-0.025	285	290	485	352	45599	31672	1.297	15.130	0	0	0
3	4	12	"phoQ"	"STM1230"	11530	17570	110	794	900	424	47	78	78	97	113	116	100	96	0	902	959	428	44	44	44	48	21	43	100	100	0	0.834	0.898	0.868	0.878	1.267	0.949	0.876	80	447	100	1574	1737	-0.261	716	858	822	915	72010	76715	7.106	43.381	0	0	0
3	5	12	"phoQ"	"STM1230"	11700	17570	100	259	281	128	45	70	70	75	32	42	98	96	0	222	245	98	40	43	43	43	5	11	100	100	0	1.056	1.045	0.982	1.010	1.327	1.142	0.874	80	408	100	368	413	0.078	189	179	211	202	22477	19626	6.438	40.400	0	0	0
3	6	12	"hupA"	"STM4170"	11880	17560	110	544	876	1154	131	67	67	74	71	95	100	98	0	74	95	76	80	42	42	43	6	13	98	91	0	14.906	15.264	16.322	16.244	1.447	16.405	0.862	80	433	100	509	862	3.898	477	32	809	53	70102	7569	11.296	8.667	0	0	0
3	7	12	"sopB"	"STM1091"	12050	17560	120	3516	3347	1450	43	64	64	66	17	25	100	100	0	7328	6996	2532	36	42	42	42	5	11	100	100	0	0.474	0.472	0.462	0.468	1.603	0.475	0.910	120	512	100	10738	10237	-1.078	3452	7286	3283	6954	401609	839574	193.000	1390.800	0	0	0
3	8	12	"pipC"	"STM0375"	12240	17560	100	169	214	139	64	64	64	67	21	31	97	90	0	132	171	114	66	41	41	42	5	11	100	100	0	1.154	1.154	1.161	1.120	1.642	1.237	0.823	80	402	100	196	280	0.206	105	91	150	130	17098	13711	7.000	25.800	0	0	0
3	9	12	"pipC"	"STM0375"	12400	17560	110	208	245	117	47	67	67	72	25	34	100	98	0	140	176	94	53	42	42	43	7	16	100	100	0	1.439	1.328	1.428	1.361	1.515	1.255	0.811	80	482	100	239	312	0.525	141	98	178	134	19633	14097	6.920	19.000	0	0	0
3	10	12	"ssrB"	"STM1391"	12580	17560	110	205	224	85	37	72	72	75	23	30	98	95	0	183	223	129	57	43	43	44	11	25	100	100	0	0.950	0.844	0.922	0.860	1.601	0.758	0.700	80	465	100	273	332	-0.074	133	140	152	180	17934	17820	6.478	16.273	0	0	0
3	11	12	"ssrB"	"STM1391"	12790	17540	110	184	201	94	46	66	66	70	23	32	96	87	0	199	244	153	62	41	41	43	10	23	100	98	0	0.747	0.665	0.664	0.678	1.899	0.601	0.672	80	474	100	276	338	-0.421	118	158	135	203	16067	19524	5.696	20.100	0	0	0
3	12	12	"ssrB"	"STM1391"	12950	17540	110	206	243	121	49	63	63	65	18	27	100	97	0	286	362	218	60	41	41	42	6	14	100	100	0	0.584	0.561	0.571	0.564	1.355	0.541	0.875	80	456	100	388	501	-0.777	143	245	180	321	19415	28963	9.889	53.333	0	0	0
3	13	12	"lrp"	"STM0959"	13120	17550	110	888	960	323	33	64	64	67	39	58	100	100	0	238	261	85	32	40	40	42	14	33	100	100	0	4.162	4.054	4.116	4.068	1.200	4.199	0.934	80	465	100	1022	1117	2.057	824	198	896	221	76783	20915	22.897	15.643	0	0	0
3	14	12	"lrp"	"STM0959"	13310	17540	110	659	771	390	50	64	64	67	39	58	100	100	0	202	220	92	41	40	40	42	14	33	100	100	0	3.673	3.928	3.969	3.910	1.256	4.181	0.902	80	455	100	757	887	1.877	595	162	707	180	61707	17619	18.051	12.714	0	0	0
3	15	12	"gyrA"	"STM2272"	13480	17540	110	162	197	103	52	63	63	64	14	21	100	98	0	157	212	153	72	40	40	40	5	12	100	100	0	0.846	0.779	0.807	0.787	1.427	0.722	0.847	80	411	100	216	306	-0.241	99	117	134	172	15799	16978	9.500	34.400	0	0	0
3	16	12	"gyrA"	"STM2272"	13650	17540	110	233	280	168	60	64	64	64	14	21	100	100	0	214	302	250	82	40	40	41	12	29	100	100	0	0.971	0.824	0.958	0.873	1.472	0.853	0.851	80	412	100	343	478	-0.042	169	174	216	262	22379	24125	15.429	21.750	0	0	0
3	17	12	"csrA"	"STM2826"	13820	17550	110	149	380	810	213	62	62	64	15	23	93	78	0	52	87	117	134	40	40	41	12	29	48	26	0	7.250	6.766	6.166	6.334	2.520	7.128	0.922	80	448	100	99	365	2.858	87	12	318	47	30417	6984	21.067	3.833	0	0	0
3	18	12	"csrA"	"STM2826"	14010	17550	120	297	465	435	93	61	61	67	42	62	95	90	0	79	101	63	62	40	40	41	8	19	90	86	0	6.051	6.623	6.368	6.693	1.873	7.599	0.797	120	479	100	275	465	2.597	236	39	404	61	55767	12164	9.476	7.500	0	0	0
3	19	12	"yhhP"	"STM3578"	14180	17550	110	89	91	21	23	62	62	65	20	30	65	30	0	115	126	48	38	40	40	40	5	12	100	100	0	0.360	0.337	0.341	0.298	2.472	0.328	0.405	80	420	100	102	115	-1.474	27	75	29	86	7256	10114	1.300	17.200	0	0	0
3	20	12	"yhhP"	"STM3578"	14360	17540	100	78	86	35	40	61	61	62	14	22	51	33	0	77	95	69	72	40	40	40	5	12	100	97	0	0.459	0.455	0.512	0.514	2.600	0.437	0.478	80	449	100	54	80	-1.122	17	37	25	55	6853	7623	1.714	11.000	0	0	0
3	21	12	"yhhP"	"STM3578"	14540	17550	100	86	102	69	67	61	61	63	23	36	53	20	0	99	146	139	95	39	39	44	69	156	40	16	0	0.417	0.383	0.333	0.315	2.476	0.381	0.498	80	395	100	85	148	-1.263	25	60	41	107	8176	11656	1.696	1.478	0	0	0
3	22	12	"topA"	"STM1714"	14700	17550	110	1854	1868	955	51	61	61	63	18	28	100	100	0	1553	1520	773	50	40	40	40	5	12	100	100	0	1.185	1.221	1.218	1.225	1.283	1.249	0.962	80	450	100	3306	3287	0.245	1793	1513	1807	1480	149408	121620	100.278	296.000	0	0	0
3	23	12	"topA"	"STM1714"	14870	17560	90	447	534	385	72	65	65	70	31	44	100	94	0	345	403	326	80	40	40	42	10	23	100	100	0	1.252	1.292	1.319	1.342	1.516	1.257	0.876	52	354	100	687	832	0.325	382	305	469	363	27777	20957	14.968	36.100	0	0	0
3	24	12	"fur"	"STM0693"	15060	17550	100	633	977	803	82	63	63	68	29	42	100	100	0	304	424	343	80	40	40	41	9	21	100	100	0	2.159	2.380	2.541	2.405	1.511	2.577	0.776	80	471	100	834	1298	1.110	570	264	914	384	78173	33913	31.345	42.556	0	0	0
3	1	13	"ctrl-buffer"	"ctrl-buffer"	10980	17740	100	64	72	31	43	68	68	72	29	40	10	2	0	44	45	8	17	41	41	42	6	14	26	11	0	-1.333	1.000	3.000	2.494	2.730	19.789	0.055	80	415	100	-1	8	Error	-4	3	4	4	5774	3618	0.000	0.500	-50	0	0
3	2	13	"ctrl-buffer"	"ctrl-buffer"	11160	17740	100	93	136	289	212	74	74	90	73	81	7	2	0	48	51	15	29	42	42	43	10	23	30	7	0	3.167	6.889	4.222	3.900	3.947	21.648	0.468	80	404	100	25	71	1.663	19	6	62	9	10868	4057	0.630	0.800	-50	0	0
3	3	13	"ctrl-buffer"	"ctrl-buffer"	11330	17740	100	75	84	35	41	77	77	96	81	84	5	1	0	44	45	8	17	42	42	44	14	31	7	2	0	-1.000	2.333	5.768	5.149	3.660	9.662	0.544	80	390	100	0	10	Error	-2	2	7	3	6704	3588	-0.148	0.071	-50	0	0
3	4	13	"ctrl-buffer"	"ctrl-buffer"	11510	17740	100	57	63	27	42	68	68	78	51	65	5	1	0	44	45	7	15	42	42	43	11	25	10	0	0	-5.500	-1.667	3.375	3.259	3.179	12.451	0.310	80	417	100	-9	-2	Error	-11	2	-5	3	5009	3590	-0.294	0.182	-50	0	0
3	5	13	"ctrl-buffer"	"ctrl-buffer"	11690	17740	100	63	66	17	25	68	68	72	29	40	5	0	0	44	46	9	19	42	42	42	6	14	21	8	0	-2.500	-0.500	2.739	2.434	3.382	15.465	0.090	80	452	100	-3	2	Error	-5	2	-2	4	5260	3645	-0.207	0.667	-50	0	0
3	6	13	"ctrl-buffer"	"ctrl-buffer"	11870	17740	100	69	72	17	23	65	65	68	17	25	22	6	0	48	52	14	26	41	41	42	5	11	57	33	0	0.571	0.636	1.018	0.913	2.868	3.438	0.121	80	437	100	11	18	-0.807	4	7	7	11	5728	4173	0.235	2.000	-50	0	0
3	7	13	"ctrl-buffer"	"ctrl-buffer"	12040	17740	100	77	83	33	39	63	63	65	16	24	43	22	0	50	60	26	43	41	41	41	5	12	61	46	0	1.556	1.053	1.115	1.302	3.428	1.961	0.213	80	416	100	23	39	0.637	14	9	20	19	6604	4812	1.125	3.800	-50	0	0
3	8	13	"ctrl-buffer"	"ctrl-buffer"	12220	17740	100	57	59	14	23	62	62	64	15	23	10	2	0	44	46	8	17	40	40	40	5	12	38	15	0	-1.250	-0.500	1.083	1.173	4.255	14.121	0.018	80	420	100	-1	3	Error	-5	4	-3	6	4685	3662	-0.333	1.200	-50	0	0
3	9	13	"ctrl-buffer"	"ctrl-buffer"	12400	17730	100	63	63	14	22	66	66	69	24	34	2	1	0	43	44	5	11	41	41	42	5	11	26	7	0	-1.500	-1.000	2.200	2.063	3.321	21.633	0.037	80	436	100	-1	0	Error	-3	2	-3	3	5025	3535	-0.250	0.400	-50	0	0
3	10	13	"ctrl-buffer"	"ctrl-buffer"	12570	17730	100	70	73	18	24	75	75	78	26	33	3	1	0	46	47	6	12	43	43	43	7	16	26	7	0	-1.667	-0.500	3.833	2.813	4.514	37.124	0.010	80	404	100	-2	2	Error	-5	3	-2	4	5802	3720	-0.192	0.571	-50	0	0
3	11	13	"ctrl-buffer"	"ctrl-buffer"	12750	17730	100	71	76	22	28	68	68	72	23	31	20	6	0	44	48	14	29	41	41	42	6	14	26	13	0	1.000	1.143	3.000	2.840	2.903	5.810	0.157	80	473	100	6	15	0.000	3	3	8	7	6092	3824	0.174	1.000	-50	0	0
3	12	13	"ctrl-buffer"	"ctrl-buffer"	12910	17750	60	130	170	198	116	65	65	68	20	29	78	71	0	85	167	379	226	41	41	43	7	16	96	90	0	1.477	0.833	1.182	1.147	1.883	0.520	0.777	32	176	100	109	231	0.563	65	44	105	126	5446	5347	5.100	17.714	0	0	0
3	13	13	"ctrl-buffer"	"ctrl-buffer"	13110	17730	100	54	55	13	23	63	63	63	14	22	3	1	0	43	45	10	22	40	40	40	5	12	27	12	0	-3.000	-1.600	3.833	3.541	3.063	37.253	0.003	80	490	100	-6	-3	Error	-9	3	-8	5	4376	3579	-0.571	1.000	-50	0	0
3	14	13	"ctrl-buffer"	"ctrl-buffer"	13310	17740	80	109	113	33	29	61	61	63	17	26	86	69	0	59	60	10	16	40	40	41	5	12	98	82	0	2.526	2.600	2.579	2.183	2.206	4.054	0.394	52	297	100	67	72	1.337	48	19	52	20	5874	3133	2.941	3.800	0	0	0
3	15	13	"ctrl-buffer"	"ctrl-buffer"	13460	17730	100	51	53	16	30	61	61	62	14	22	10	2	0	42	46	12	26	39	39	39	5	12	38	21	0	-3.333	-1.143	1.944	1.957	5.531	8.289	0.031	80	415	100	-7	-1	Error	-10	3	-8	7	4211	3704	-0.643	1.400	-50	0	0
3	16	13	"ctrl-buffer"	"ctrl-buffer"	13640	17730	100	47	49	12	24	62	62	63	14	22	3	0	0	43	45	6	13	39	39	39	5	12	42	18	0	-3.750	-2.167	3.333	3.190	3.986	0.053	0.015	80	442	100	-11	-7	Error	-15	4	-13	6	3919	3564	-1.000	1.200	-50	0	0
3	17	13	"ctrl-buffer"	"ctrl-buffer"	13820	17730	100	63	63	16	25	60	60	62	14	22	23	3	0	43	43	5	11	40	40	40	5	12	32	6	0	1.000	1.000	2.750	2.757	2.981	34.711	0.005	80	420	100	6	6	0.000	3	3	3	3	5059	3442	0.071	0.600	-50	0	0
3	18	13	"ctrl-buffer"	"ctrl-buffer"	13990	17720	100	59	66	26	39	59	59	62	18	29	18	8	0	42	43	8	18	39	39	40	5	12	36	12	0	0.000	1.750	2.333	2.749	2.984	10.817	0.067	80	387	100	3	11	Error	0	3	7	4	5268	3477	0.222	0.600	-50	0	0
3	19	13	"ctrl-buffer"	"ctrl-buffer"	14170	17720	100	71	71	21	29	62	62	64	20	31	21	5	0	44	46	10	21	40	40	40	5	12	40	13	0	2.250	1.500	3.500	2.679	3.027	8.279	0.126	80	452	100	13	15	1.170	9	4	9	6	5653	3685	0.350	1.200	-50	0	0
3	20	13	"ctrl-buffer"	"ctrl-buffer"	14330	17730	60	60	70	52	74	64	64	63	18	28	12	9	0	44	46	8	17	40	40	40	5	12	43	25	0	-1.000	1.000	2.167	2.906	5.667	23.458	0.020	32	176	100	0	12	Error	-4	4	6	6	2239	1464	0.389	1.200	0	0	0
3	21	13	"ctrl-buffer"	"ctrl-buffer"	14520	17720	100	62	66	15	22	60	60	61	14	22	25	8	0	43	45	8	17	38	38	39	4	10	63	26	0	0.400	0.857	1.536	1.494	3.520	12.495	0.029	80	449	100	7	13	-1.322	2	5	6	7	5274	3569	0.357	1.500	-50	0	0
3	22	13	"ctrl-buffer"	"ctrl-buffer"	14700	17720	100	60	62	17	27	60	60	61	14	22	18	6	0	42	44	11	25	39	39	39	4	10	38	21	0	0.000	0.400	2.000	1.663	2.608	5.326	0.083	80	420	100	3	7	Error	0	3	2	5	4970	3519	0.071	1.250	-50	0	0
3	23	13	"ctrl-buffer"	"ctrl-buffer"	14880	17720	100	64	66	15	22	61	61	62	14	22	22	6	0	44	46	9	19	39	39	39	5	12	42	21	0	0.600	0.714	2.000	1.727	3.909	19.166	0.008	80	420	100	8	12	-0.737	3	5	5	7	5257	3644	0.286	1.400	-50	0	0
3	24	13	"ctrl-buffer"	"ctrl-buffer"	15060	17720	100	59	59	15	25	62	62	64	20	31	6	0	0	43	44	6	13	39	39	39	5	12	37	15	0	-0.750	-0.600	1.690	1.479	2.906	18.307	0.026	80	452	100	1	2	Error	-3	4	-3	5	4733	3485	-0.250	1.000	-50	0	0
3	1	14	"ynfA"	"STM1504"	10960	17930	120	125	142	70	49	69	69	77	61	79	46	16	0	120	171	153	89	41	41	42	7	16	93	92	0	0.709	0.562	0.579	0.598	2.657	0.522	0.257	120	682	100	135	203	-0.496	56	79	73	130	17055	20509	1.066	18.429	0	0	0
3	2	14	""	"STM3654"	11150	17930	120	93	106	63	59	71	71	83	68	81	13	3	0	85	124	143	115	41	41	42	7	16	95	92	0	0.500	0.422	0.433	0.482	2.852	0.250	0.124	120	585	100	66	118	-1.000	22	44	35	83	12753	14839	0.338	11.714	0	0	0
3	3	14	"yeiP"	"STM2211"	11330	17920	120	296	385	528	137	71	71	83	59	71	91	80	0	314	381	252	66	41	41	42	6	14	99	99	0	0.824	0.924	0.810	0.846	1.840	2.039	0.333	120	554	100	498	654	-0.279	225	273	314	340	46142	45721	5.119	56.500	0	0	0
3	4	14	"yfaE"	"STM2279"	11510	17930	120	100	113	55	48	65	65	68	18	26	72	44	0	76	96	68	70	41	41	41	6	14	96	90	0	1.000	0.873	0.862	0.862	2.509	0.871	0.532	120	638	100	70	103	0.000	35	35	48	55	13505	11532	2.500	9.167	0	0	0
3	5	14	""	"STM4111"	11690	17930	50	90	90	12	13	64	64	68	16	23	75	33	0	67	67	7	10	46	46	46	8	17	91	83	0	1.238	1.238	1.254	1.124	2.478	3.673	0.169	12	104	100	47	47	0.308	26	21	26	21	1075	803	1.375	2.625	0	0	0
3	6	14	""	"STM4140"	11830	17910	70	78	93	34	36	65	65	68	20	29	46	34	0	69	115	90	78	43	43	45	8	17	78	65	0	0.500	0.389	0.602	0.692	2.853	0.359	0.465	32	236	100	39	100	-1.000	13	26	28	72	2988	3692	1.250	8.750	0	0	0
3	7	14	"ssaS"	"STM1420"	12030	17910	60	126	208	158	75	64	64	63	14	22	71	59	0	345	479	452	94	41	41	42	7	16	90	75	0	0.204	0.329	0.336	0.401	2.246	0.325	0.853	32	176	100	366	582	-2.294	62	304	144	438	6670	15323	10.357	62.429	0	0	0
3	8	14	"nrdH"	"STM2805"	12210	17910	110	72	80	28	35	62	62	66	47	71	15	2	0	72	157	213	135	40	40	41	5	12	88	81	0	0.313	0.154	0.395	0.349	3.969	0.142	0.040	80	561	100	42	135	-1.678	10	32	18	117	6383	12594	0.298	23.200	0	0	0
3	9	14	"fimI"	"STM0544"	12380	17910	40	230	258	109	42	66	66	66	16	24	100	100	0	334	385	174	45	46	46	47	6	12	100	100	0	0.569	0.566	0.625	0.555	1.399	0.540	0.823	12	68	100	452	531	-0.812	164	288	192	339	3094	4619	12.000	56.333	0	0	0
3	10	14	"aroA"	"STM0978"	12570	17920	120	103	134	88	65	72	72	75	22	29	62	37	0	80	109	83	76	42	42	43	8	18	95	88	0	0.816	0.925	0.833	0.817	2.335	1.069	0.692	120	717	100	69	129	-0.294	31	38	62	67	16095	13134	2.682	8.250	0	0	0
3	11	14	"dam"	"STM3484"	12750	17900	50	524	499	154	30	72	72	72	18	25	100	100	0	1027	949	293	30	46	46	49	15	30	100	100	0	0.461	0.473	0.491	0.463	1.551	0.494	0.806	12	104	100	1433	1330	-1.118	452	981	427	903	5986	11393	23.722	60.000	0	0	0
3	12	14	"pduW"	"STM2057"	12920	17920	110	81	127	106	83	63	63	64	16	25	53	36	0	305	1018	1445	141	41	41	42	7	16	100	98	0	0.068	0.066	0.067	0.079	2.375	0.067	0.776	80	580	100	282	1041	-3.874	18	264	64	977	10138	81474	3.938	139.429	0	0	0
3	13	14	""	"STM2695"	13110	17910	110	154	162	47	29	64	64	65	14	21	100	97	0	905	1036	596	57	40	40	41	5	12	100	100	0	0.104	0.098	0.111	0.102	1.721	0.084	0.275	80	522	100	955	1094	-3.265	90	865	98	996	12939	82881	6.929	199.000	0	0	0
3	14	14	"yajR"	"STM0436"	13280	17910	110	158	189	96	50	68	68	70	21	30	100	97	0	424	573	384	67	40	40	41	7	17	100	100	0	0.234	0.227	0.229	0.222	1.528	0.216	0.818	80	494	100	474	654	-2.093	90	384	121	533	15085	45830	5.667	76.000	0	0	0
3	15	14	""	"STM0564"	13460	17920	120	290	315	141	44	66	66	70	22	31	96	94	0	1889	2230	1527	68	40	40	42	8	19	100	99	0	0.121	0.114	0.111	0.122	2.013	0.090	0.732	120	611	100	2073	2439	-3.045	224	1849	249	2190	37783	267659	11.136	273.500	0	0	0
3	16	14	""	"STM0351"	13640	17910	100	86	92	28	30	64	64	67	17	25	57	33	0	710	926	642	69	40	40	42	9	21	100	100	0	0.033	0.032	0.033	0.028	3.052	0.026	0.315	80	435	100	692	914	-4.929	22	670	28	886	7398	74055	1.471	98.222	0	0	0
3	17	14	"dsrB"	"STM1983"	13810	17910	110	270	453	539	118	62	62	63	15	23	100	100	0	292	524	725	138	40	40	40	5	12	100	100	0	0.825	0.808	0.879	0.870	1.508	0.751	0.899	80	490	100	460	875	-0.277	208	252	391	484	36258	41891	26.000	96.800	0	0	0
3	18	14	"yeiE"	"STM2201"	13990	17910	120	1035	1072	550	51	60	60	62	17	27	98	98	0	2884	2914	1711	58	39	39	39	4	10	100	100	0	0.343	0.352	0.357	0.346	1.732	0.335	0.952	120	646	100	3820	3887	-1.545	975	2845	1012	2875	128680	349695	59.412	718.750	0	0	0
3	19	14	"recB"	"STM2994"	14170	17910	60	86	86	18	20	60	60	61	14	22	75	43	0	109	114	40	35	39	39	40	4	10	100	93	0	0.371	0.347	0.365	0.366	2.761	0.346	0.305	32	176	100	96	101	-1.429	26	70	26	75	2760	3640	1.786	18.500	0	0	0
3	20	14	"EMPTY"	"EMPTY"	14350	17900	100	59	59	13	22	60	60	61	13	21	16	2	0	38	39	4	10	39	39	39	4	10	12	2	0	1.000	100000.000	3.646	3.177	3.132	0.048	0.016	80	487	100	-2	-1	0.000	-1	-1	-1	0	4757	3107	-0.154	0.000	-75	0	0
3	21	14	"EMPTY"	"EMPTY"	14520	17900	100	64	73	60	82	59	59	62	29	46	7	2	0	39	40	8	20	38	38	39	5	12	20	3	0	5.000	7.000	2.226	2.273	2.925	12.714	0.186	80	452	100	6	16	2.322	5	1	14	2	5816	3236	0.379	0.200	-75	0	0
3	22	14	"EMPTY"	"EMPTY"	14700	17900	100	59	60	14	23	59	59	62	26	41	8	0	0	39	38	5	13	39	39	39	5	12	7	1	0	0.000	-1.000	1.800	1.788	3.751	21.077	0.091	80	464	100	0	0	Error	0	0	1	-1	4809	3043	-0.077	-0.200	-75	0	0
3	23	14	"EMPTY"	"EMPTY"	14880	17900	100	62	197	822	417	60	60	62	15	24	23	10	0	39	58	143	246	39	39	40	6	15	13	8	0	100000.000	7.211	2.833	2.754	3.770	7.095	0.650	80	452	100	2	156	16.610	2	0	137	19	15724	4620	9.000	3.000	-75	0	0
3	24	14	"EMPTY"	"EMPTY"	15050	17900	100	56	56	13	23	62	62	63	17	26	3	0	0	39	39	4	10	39	39	40	5	12	11	0	0	100000.000	100000.000	3.267	2.910	2.810	16.242	0.037	80	484	100	-6	-6	16.610	-6	0	-6	0	4467	3155	-0.412	-0.200	-75	0	0
4	1	1	"yjiX"	"STM4531"	15550	15570	140	164	286	437	152	84	84	88	34	38	67	55	0	237	426	603	141	44	44	47	18	38	86	82	0	0.415	0.529	0.477	0.523	2.654	0.200	0.340	156	674	100	273	584	-1.271	80	193	202	382	44628	66441	5.824	21.056	0	0	0
4	2	1	"yhjG"	"STM3610"	15730	15580	120	6317	5996	3284	54	93	93	99	32	32	100	100	0	1336	1299	671	51	49	49	62	63	101	99	98	0	4.836	4.722	4.664	4.660	1.269	4.837	0.976	120	413	100	7511	7153	2.274	6224	1287	5903	1250	719466	155870	184.281	19.635	0	0	0
4	3	1	"mtlD"	"STM3686"	15900	15580	130	5977	6546	1688	25	95	95	133	321	241	100	100	0	8370	9422	2504	26	49	49	105	478	455	100	100	0	0.707	0.688	0.685	0.689	1.073	0.683	0.979	120	513	100	14203	15824	-0.500	5882	8321	6451	9373	785535	1130664	19.978	19.492	0	0	0
4	4	1	"ptsN"	"STM3322"	16090	15570	120	746	1894	2734	144	94	94	132	328	248	73	50	0	404	1098	1597	145	47	47	109	507	465	45	30	0	1.826	1.713	1.735	1.749	1.395	1.590	0.878	120	488	100	1009	2851	0.869	652	357	1800	1051	227236	131720	5.372	1.951	0	0	0
4	5	1	"yqjK"	"STM3231"	16260	15570	130	3696	3387	1466	43	94	94	96	25	26	100	100	0	1434	1345	576	42	46	46	48	23	47	100	100	0	2.595	2.535	2.558	2.526	1.214	2.554	0.968	120	513	100	4990	4592	1.376	3602	1388	3293	1299	406472	161357	131.640	56.391	0	0	0
4	6	1	"yggT"	"STM3101"	16430	15570	120	1360	1337	390	29	88	88	90	22	24	100	100	0	4610	4502	1237	27	45	45	47	14	29	100	100	0	0.279	0.280	0.278	0.277	1.113	0.282	0.980	120	481	100	5837	5706	-1.844	1272	4565	1249	4457	160499	540289	56.682	318.214	0	0	0
4	7	1	"hscC"	"STM0659"	16610	15570	120	853	905	586	64	87	87	90	26	28	100	100	0	14764	14555	3071	21	45	45	47	18	38	100	100	0	0.052	0.056	0.051	0.053	1.334	0.054	0.580	120	465	100	15485	15328	-4.264	766	14719	818	14510	108657	1746644	31.346	806.000	0	0	0
4	8	1	"ubiF"	"STM0671"	16780	15570	120	2922	2977	902	30	91	91	97	54	55	100	100	0	7280	7453	2331	31	50	50	62	59	95	100	100	0	0.392	0.390	0.393	0.391	1.131	0.390	0.976	120	462	100	10061	10289	-1.353	2831	7230	2886	7403	357195	894398	53.333	125.271	0	0	0
4	9	1	"nagA"	"STM0683"	16960	15570	120	5908	5757	1046	18	92	92	98	53	54	100	100	0	11178	11022	2051	18	50	50	61	57	93	100	100	0	0.523	0.516	0.523	0.518	1.098	0.516	0.987	120	485	100	16944	16637	-0.936	5816	11128	5665	10972	690856	1322664	106.774	192.298	0	0	0
4	10	1	"ybfM"	"STM0687"	17150	15570	120	1351	1358	440	32	90	90	92	22	23	99	99	0	3402	3313	1084	32	49	49	52	16	30	100	100	0	0.376	0.388	0.382	0.382	1.219	0.387	0.971	120	481	100	4614	4532	-1.411	1261	3353	1268	3264	162990	397581	57.545	203.813	0	0	0
4	11	1	"apeE"	"STM0570"	17320	15570	120	2710	2749	1042	37	93	93	95	26	27	100	100	0	4135	4240	1548	36	51	51	55	26	47	100	100	0	0.641	0.634	0.630	0.630	1.142	0.638	0.975	120	469	100	6701	6845	-0.642	2617	4084	2656	4189	329886	508846	102.077	160.962	0	0	0
4	12	1	"ahpF"	"STM0609"	17500	15560	120	5376	5713	2450	42	96	96	98	25	25	100	100	0	9511	9764	4287	43	52	52	58	38	65	100	100	0	0.558	0.578	0.585	0.576	1.185	0.570	0.974	120	504	100	14739	15329	-0.841	5280	9459	5617	9712	685607	1171713	224.600	255.421	0	0	0
4	13	1	"dlhH"	"STM3967"	17680	15570	120	17130	17244	3836	22	95	95	102	52	50	100	100	0	8691	8843	2036	23	51	51	78	161	206	100	100	0	1.972	1.951	1.966	1.951	1.064	1.958	0.984	120	464	100	25675	25941	0.979	17035	8640	17149	8792	2069308	1061196	329.654	54.441	0	0	0
4	14	1	"yigM"	"STM3963"	17850	15570	140	4938	5173	1783	34	92	92	99	50	50	99	99	0	7635	7699	2052	26	46	46	69	151	218	99	99	0	0.639	0.664	0.645	0.641	1.246	0.698	0.939	156	562	100	12435	12734	-0.647	4846	7589	5081	7653	806983	1201006	101.480	50.530	0	0	0
4	15	1	"rhtC"	"STM3959"	18030	15560	130	2764	2855	805	28	88	88	90	21	23	100	100	0	6150	6066	1283	21	46	46	49	16	32	100	100	0	0.438	0.460	0.442	0.452	1.177	0.455	0.948	120	465	100	8780	8787	-1.190	2676	6104	2767	6020	342611	727884	131.667	376.063	0	0	0
4	16	1	"rarD"	"STM3955"	18210	15560	150	5671	5693	2079	36	89	89	102	118	115	99	98	0	9207	8907	2825	31	48	48	113	766	677	97	97	0	0.609	0.633	0.624	0.618	1.208	0.644	0.960	156	615	100	14741	14463	-0.714	5582	9159	5604	8859	888081	1389499	47.381	11.480	0	0	0
4	17	1	"uvrD"	"STM3951"	18380	15550	130	1063	1146	578	50	94	94	102	78	76	99	95	0	1940	2542	1614	63	48	48	72	199	276	100	97	0	0.512	0.422	0.427	0.438	1.424	0.363	0.877	120	509	100	2861	3546	-0.965	969	1892	1052	2494	137530	305043	13.385	12.412	0	0	0
4	18	1	"dapF"	"STM3947"	18560	15560	130	6084	6084	2175	35	97	97	109	83	76	100	100	0	5760	5739	1914	33	49	49	58	44	75	100	100	0	1.048	1.052	1.063	1.040	1.146	1.084	0.975	120	453	100	11698	11677	0.068	5987	5711	5987	5690	730041	688685	71.988	129.114	0	0	0
4	19	1	"fklB"	"STM4397"	18740	15560	140	805	1652	2014	121	95	95	107	80	74	87	71	0	1043	1882	2280	121	48	48	51	19	37	100	100	0	0.714	0.849	0.873	0.820	1.484	0.871	0.955	156	497	100	1705	3391	-0.487	710	995	1557	1834	257765	293558	19.313	96.368	0	0	0
4	20	1	"ytfK"	"STM4406"	18910	15550	130	783	1763	2184	123	92	92	97	47	48	95	92	0	234	490	563	114	46	46	66	228	345	43	32	0	3.676	3.764	3.645	3.489	1.516	3.801	0.943	120	450	100	879	2115	1.878	691	188	1671	444	211589	58841	35.447	1.860	0	0	0
4	21	1	""	"STM4417"	19080	15550	130	461	621	512	82	95	95	116	110	94	80	70	0	829	1109	1006	90	46	46	96	278	289	80	61	0	0.467	0.495	0.484	0.459	1.487	0.493	0.941	120	519	100	1149	1589	-1.097	366	783	526	1063	74530	133102	4.591	3.644	0	0	0
4	22	1	""	"STM4421"	19270	15550	140	4712	4902	1109	22	95	95	121	215	177	100	99	0	11347	11875	3050	25	46	46	113	426	376	99	99	0	0.409	0.406	0.408	0.412	1.120	0.398	0.981	156	594	100	15918	16636	-1.291	4617	11301	4807	11829	764716	1852466	22.237	27.610	0	0	0
4	23	1	""	"STM4425"	19440	15550	120	683	694	176	25	96	96	126	133	105	100	99	0	6911	6895	1886	27	48	48	414	1573	379	100	99	0	0.086	0.087	0.087	0.087	1.138	0.085	0.936	120	404	100	7450	7445	-3.547	587	6863	598	6847	83242	827399	4.271	4.120	0	0	0
4	24	1	""	"STM4430"	19630	15550	140	1506	3154	3685	116	94	94	109	96	88	94	88	0	1574	3239	3803	117	47	47	224	1126	502	56	44	0	0.925	0.959	0.972	1.008	1.547	0.868	0.788	156	797	100	2939	6252	-0.113	1412	1527	3060	3192	492035	505359	31.719	2.678	0	0	0
4	1	2	"sopE2"	"STM1855"	15530	15740	230	97	214	319	149	75	75	81	33	40	40	28	0	112	776	1638	211	44	44	51	44	86	62	44	0	0.324	0.190	0.228	0.235	2.981	0.217	0.570	392	2006	100	90	871	-1.628	22	68	139	732	83719	304228	4.030	16.477	0	0	0
4	2	2	""	"STM1731"	15710	15740	100	122	125	42	33	99	99	114	50	43	17	6	0	146	188	178	94	54	54	103	115	111	42	12	0	0.250	0.194	0.258	0.298	3.186	0.234	0.320	80	229	100	115	160	-2.000	23	92	26	134	9999	15073	0.220	0.739	-50	0	0
4	3	2	"otsB"	"STM1929"	15880	15740	130	334	909	1622	178	94	94	136	341	250	40	25	0	347	1205	2473	205	49	49	109	453	415	40	27	0	0.805	0.705	0.733	0.758	1.656	0.678	0.895	120	372	100	538	1971	-0.312	240	298	815	1156	109065	144561	2.267	2.419	0	0	0
4	4	2	""	"STM4161"	16050	15740	130	125	244	333	136	96	96	202	629	311	7	4	0	205	818	1606	196	48	48	138	559	405	22	13	0	0.185	0.192	0.193	0.211	2.241	0.193	0.882	120	410	100	186	918	-2.437	29	157	148	770	29231	98209	0.067	1.216	0	0	0
4	5	2	"rsd"	"STM4165"	16230	15740	120	611	1030	1293	125	96	96	105	63	60	95	85	0	533	1025	1380	134	47	47	75	179	238	79	62	0	1.060	0.955	0.926	0.924	1.592	0.930	0.887	120	385	100	1001	1912	0.084	515	486	934	978	123583	122976	14.683	5.307	0	0	0
4	6	2	"hupA"	"STM4170"	16410	15740	120	2957	6988	12437	177	93	93	96	30	31	100	100	0	215	463	749	161	45	45	52	60	115	71	59	0	16.847	16.495	16.319	15.613	1.850	17.487	0.894	120	382	100	3034	7313	4.074	2864	170	6895	418	838597	55608	229.733	6.850	0	0	0
4	7	2	""	"STM3121"	16590	15740	120	163	272	245	90	90	90	92	21	22	70	57	0	1005	1679	1819	108	45	45	47	9	19	96	94	0	0.076	0.111	0.099	0.101	2.997	0.107	0.705	120	350	100	1033	1816	-3.717	73	960	182	1634	32605	201517	8.571	181.333	0	0	0
4	8	2	"stfG"	"STM0200"	16760	15730	130	152	163	79	48	90	90	94	21	22	60	54	0	1138	2247	2505	111	49	49	54	23	42	93	87	0	0.057	0.033	0.040	0.050	3.161	0.028	0.738	120	356	100	1151	2271	-4.135	62	1089	73	2198	19549	269633	3.286	95.348	0	0	0
4	9	2	"eutT"	"STM2467"	16950	15730	130	165	175	82	46	90	90	92	26	28	70	59	0	1426	1971	2049	103	48	48	55	45	81	90	85	0	0.054	0.044	0.051	0.052	2.360	0.034	0.683	120	365	100	1453	2008	-4.200	75	1378	85	1923	20953	236546	3.192	42.578	0	0	0
4	10	2	"lexA"	"STM4237"	17120	15730	130	1758	2181	1983	90	89	89	92	28	30	83	76	0	1039	1435	1336	93	47	47	50	20	40	79	75	0	1.682	1.507	1.574	1.692	2.045	1.502	0.930	120	370	100	2661	3480	0.751	1669	992	2092	1388	261690	172259	74.607	69.250	0	0	0
4	11	2	"prpC"	"STM0369"	17310	15740	120	134	148	61	41	91	91	93	22	23	67	47	0	1330	1770	1377	77	49	49	52	16	30	100	99	0	0.034	0.033	0.033	0.031	2.510	0.030	0.496	120	351	100	1324	1778	-4.897	43	1281	57	1721	17797	212359	2.500	107.375	0	0	0
4	12	2	"ushB"	"STM4064"	17480	15730	120	1152	2395	2649	110	96	96	98	22	22	100	99	0	1369	2670	3101	116	51	51	55	24	43	100	97	0	0.801	0.878	0.887	0.900	1.705	0.829	0.833	120	373	100	2374	4918	-0.320	1056	1318	2299	2619	287361	320403	104.409	108.958	0	0	0
4	13	2	"ptsJ"	"STM2436"	17660	15740	120	223	378	346	91	100	100	108	58	53	76	50	0	1676	4043	5148	127	54	54	90	186	206	90	88	0	0.076	0.070	0.075	0.075	2.149	0.064	0.893	120	370	100	1745	4267	-3.721	123	1622	278	3989	45384	485202	4.655	21.253	0	0	0
4	14	2	"plsX"	"STM1192"	17850	15740	130	776	1092	1177	107	97	97	107	64	59	87	75	0	1802	2593	3066	118	52	52	96	204	212	80	73	0	0.388	0.392	0.403	0.394	1.549	0.370	0.837	120	307	100	2429	3536	-1.366	679	1750	995	2541	131040	311182	15.391	12.240	0	0	0
4	15	2	"flgM"	"STM1172"	18020	15730	140	807	2242	3537	157	90	90	93	24	25	98	98	0	206	578	886	153	48	48	53	30	56	89	74	0	4.538	4.060	4.108	4.201	1.792	4.293	0.857	156	245	100	875	2682	2.182	717	158	2152	530	349721	90183	89.542	17.500	0	0	0
4	16	2	"phsB"	"STM2064"	18190	15730	140	221	550	733	133	96	96	119	160	134	43	31	0	381	1420	2263	159	50	50	188	1052	559	28	19	0	0.378	0.331	0.332	0.319	2.287	0.266	0.814	156	332	100	456	1824	-1.405	125	331	454	1370	85754	221506	2.694	1.171	0	0	0
4	17	2	"tnpA_1"	"STM0946"	18390	15720	120	153	332	493	148	97	97	122	159	130	30	17	0	627	2156	4449	206	50	50	188	1046	556	37	24	0	0.097	0.112	0.122	0.110	3.037	0.117	0.875	120	336	100	633	2341	-3.365	56	577	235	2106	39829	258700	1.321	1.881	0	0	0
4	18	2	"orf6"	"PSLT014"	18550	15730	150	408	989	1469	148	95	95	103	40	38	94	83	0	937	2430	3794	156	49	49	65	116	178	93	78	0	0.352	0.375	0.389	0.362	1.847	0.361	0.884	156	265	100	1201	3275	-1.504	313	888	894	2381	154245	379120	22.150	20.388	0	0	0
4	19	2	"mig-14"	"STM2782"	18720	15720	160	479	2247	3410	151	94	94	104	65	62	67	60	0	330	1858	2948	158	47	47	73	263	360	50	46	0	1.360	1.189	1.268	1.366	2.689	1.163	0.917	208	258	100	668	3964	0.444	385	283	2153	1811	467403	386494	32.969	6.787	0	0	0
4	20	2	"thiD"	"STM2146"	18880	15720	130	259	358	288	80	94	94	105	67	63	61	52	0	1101	1803	1858	103	47	47	96	326	339	64	58	0	0.157	0.150	0.157	0.211	3.230	0.140	0.823	120	252	100	1219	2020	-2.675	165	1054	264	1756	42992	216366	3.776	5.236	0	0	0
4	21	2	"rfaY"	"STM3716"	19050	15710	130	610	826	758	91	102	102	150	212	141	60	51	0	686	1355	1385	102	50	50	187	486	259	57	44	0	0.799	0.555	0.560	0.560	2.574	0.489	0.824	120	398	100	1144	2029	-0.324	508	636	724	1305	99162	162604	3.189	2.403	0	0	0
4	22	2	"prgH"	"STM2874"	19250	15690	100	430	665	921	138	106	106	166	309	186	51	30	0	952	1625	2254	138	52	52	228	615	269	57	38	0	0.360	0.355	0.381	0.374	2.179	0.397	0.875	80	312	100	1224	2132	-1.474	324	900	559	1573	53218	129972	1.615	2.272	0	0	0
4	23	2	"orgA"	"STM2869"	19420	15710	140	297	1255	1697	135	102	102	155	284	183	46	41	0	399	2133	2979	139	50	50	491	1630	331	37	25	0	0.559	0.554	0.588	0.722	3.461	0.476	0.773	156	350	100	544	3236	-0.840	195	349	1153	2083	195777	332772	3.873	1.007	0	0	0
4	24	2	"livH"	"STM3563"	19600	15720	140	201	699	1059	151	95	95	118	118	100	48	38	0	164	1294	2373	183	48	48	302	1337	442	28	17	0	0.914	0.485	0.584	0.722	2.837	0.422	0.823	156	508	100	222	1850	-0.130	106	116	604	1246	109032	201799	4.924	0.742	0	0	0
4	1	3	"hisJ"	"STM2354"	15520	15920	130	200	860	1268	147	70	70	74	24	32	63	56	0	93	345	470	136	44	44	52	49	94	49	45	0	2.653	2.625	2.484	2.605	2.216	1.024	0.375	120	535	100	179	1091	1.408	130	49	790	301	103211	41421	32.750	5.980	0	0	0
4	2	3	"hisI"	"STM2078"	15710	15920	120	1476	1592	1010	63	82	82	91	40	43	100	99	0	2280	2462	1474	59	46	46	69	79	114	99	98	0	0.624	0.625	0.615	0.628	1.279	0.636	0.912	120	402	100	3628	3926	-0.680	1394	2234	1510	2416	190990	295483	37.525	30.291	0	0	0
4	3	3	"glyA"	"STM2555"	15880	15920	120	495	2034	2479	121	91	91	97	35	36	72	65	0	200	745	870	116	47	47	54	41	75	61	54	0	2.641	2.784	2.724	2.600	2.054	2.910	0.930	120	394	100	557	2641	1.401	404	153	1943	698	244091	89434	55.343	16.854	0	0	0
4	4	3	"fliD"	"STM1960"	16040	15920	100	447	2677	4318	161	94	94	269	799	297	42	37	0	118	489	733	149	47	47	80	140	175	43	37	0	4.972	5.844	5.621	4.917	2.127	5.923	0.973	80	351	100	424	3025	2.314	353	71	2583	442	214124	39143	3.014	2.921	0	0	0
4	5	3	"asrC"	"STM2550"	16230	15920	120	185	358	360	100	93	93	232	710	306	11	0	0	415	1148	1394	121	47	47	77	129	167	59	52	0	0.250	0.241	0.242	0.385	3.662	0.392	0.148	120	449	100	460	1366	-2.000	92	368	265	1101	42994	137797	0.177	8.302	0	0	0
4	6	3	"moeA"	"STM0846"	16410	15920	130	271	618	716	115	89	89	91	26	28	68	60	0	520	1636	2024	123	45	45	50	54	108	70	66	0	0.383	0.332	0.343	0.350	2.124	0.341	0.955	120	419	100	657	2120	-1.384	182	475	529	1591	74172	196335	20.269	29.370	0	0	0
4	7	3	"cbiN"	"STM2022"	16590	15920	140	271	474	517	109	90	90	108	94	87	60	49	0	287	529	641	121	45	45	128	400	312	34	20	0	0.748	0.793	0.860	0.821	1.776	0.794	0.924	156	404	100	423	868	-0.419	181	242	384	484	73955	82475	3.894	1.003	0	0	0
4	8	3	"cobU"	"STM2018"	16770	15920	140	233	381	350	91	90	90	110	97	88	53	42	0	525	981	1141	116	48	48	139	410	294	53	41	0	0.300	0.312	0.342	0.462	2.992	0.303	0.945	156	384	100	620	1224	-1.738	143	477	291	933	59383	153096	2.794	2.054	0	0	0
4	9	3	"uhpA"	"STM3790"	16940	15910	150	141	208	165	79	88	88	92	29	31	61	48	0	644	1274	1511	118	47	47	53	37	69	98	89	0	0.089	0.098	0.104	0.095	2.301	0.091	0.796	156	405	100	650	1347	-3.494	53	597	120	1227	32514	198684	4.000	33.000	0	0	0
4	10	3	"trpD"	"STM1724"	17120	15910	130	135	192	130	67	88	88	92	30	32	60	45	0	733	1993	2565	128	47	47	51	34	66	70	68	0	0.069	0.053	0.061	0.098	4.064	0.049	0.868	120	380	100	733	2050	-3.867	47	686	104	1946	23005	239198	3.333	57.118	0	0	0
4	11	3	"sulA"	"STM1071"	17300	15910	150	527	766	639	83	90	90	96	35	36	98	93	0	1165	1753	1588	90	49	49	54	33	61	99	99	0	0.392	0.397	0.397	0.402	1.402	0.394	0.927	156	415	100	1553	2380	-1.353	437	1116	676	1704	119501	273472	19.143	51.485	0	0	0
4	12	3	"rfaL"	"STM3713"	17480	15920	130	762	2362	2615	110	98	98	102	26	25	88	76	0	976	3086	3495	113	53	53	70	113	161	70	62	0	0.719	0.746	0.758	0.723	1.815	0.742	0.955	120	391	100	1587	5297	-0.475	664	923	2264	3033	283419	370352	86.923	26.690	0	0	0
4	13	3	"bglX"	"STM2166"	17660	15910	140	623	952	1116	117	102	102	106	35	33	96	89	0	1768	2598	3162	121	56	56	81	129	159	96	88	0	0.304	0.334	0.330	0.318	1.590	0.337	0.933	156	407	100	2233	3392	-1.716	521	1712	850	2542	148443	405258	24.171	19.512	0	0	0
4	14	3	""	"STM0347"	17850	15920	150	128	161	116	72	95	95	99	35	35	46	27	0	655	1305	2194	168	51	51	67	77	114	97	86	0	0.055	0.053	0.060	0.055	2.285	0.053	0.774	156	302	100	637	1320	-4.194	33	604	66	1254	25149	203614	1.771	16.078	0	0	0
4	15	3	""	"STM1043"	18010	15910	140	204	662	880	132	92	92	96	27	28	69	56	0	287	1767	2580	146	50	50	65	100	153	59	51	0	0.473	0.332	0.345	0.353	2.035	0.327	0.951	156	247	100	349	2287	-1.081	112	237	570	1717	103227	275707	20.963	17.020	0	0	0
4	16	3	""	"PSLT025"	18180	15910	140	172	249	304	122	96	96	110	122	110	37	14	0	835	1534	1883	122	50	50	146	976	668	48	27	0	0.097	0.103	0.095	0.104	2.412	0.112	0.533	156	347	100	861	1637	-3.369	76	785	153	1484	38868	239298	1.139	1.422	0	0	0
4	17	3	"orf319"	"STM1389"	18370	15910	130	3090	4011	3141	78	95	95	110	125	113	99	98	0	1994	2662	2235	83	48	48	140	960	685	85	50	0	1.539	1.498	1.568	1.471	1.549	1.496	0.918	120	379	100	4941	6530	0.622	2995	1946	3916	2614	481293	319458	31.208	2.627	0	0	0
4	18	3	"yfeJ"	"STM2437"	18550	15900	140	182	294	338	114	93	93	97	25	25	71	58	0	771	1837	2885	157	46	46	48	14	29	100	100	0	0.123	0.112	0.113	0.111	1.739	0.113	0.948	156	270	100	814	1992	-3.026	89	725	201	1791	45805	286514	7.880	127.786	0	0	0
4	19	3	""	"PSLT087"	18720	15900	150	136	170	97	57	94	94	99	27	27	63	45	0	1476	2703	3338	123	46	46	54	49	90	100	99	0	0.029	0.029	0.029	0.029	2.248	0.027	0.832	156	260	100	1472	2733	-5.089	42	1430	76	2657	26518	421666	2.630	54.061	0	0	0
4	20	3	"traU"	"PSLT092"	18900	15900	140	152	212	187	88	97	97	103	41	39	58	35	0	2685	5492	8111	147	46	46	72	172	238	100	98	0	0.021	0.021	0.022	0.021	2.088	0.022	0.888	156	322	100	2694	5561	-5.584	55	2639	115	5446	33112	856711	2.659	31.512	0	0	0
4	21	3	"trbE"	"PSLT096"	19070	15900	140	126	153	117	76	100	100	140	199	142	5	2	0	584	1082	1777	164	48	48	150	411	274	57	33	0	0.049	0.051	0.056	0.058	2.865	0.074	0.315	156	390	100	562	1087	-4.366	26	536	53	1034	23923	168753	0.065	2.268	0	0	0
4	22	3	"traH"	"PSLT100"	19250	15900	140	250	406	424	104	100	100	144	278	193	28	15	0	3949	6987	9266	132	48	48	167	541	323	91	78	0	0.038	0.044	0.043	0.040	1.951	0.043	0.884	156	474	100	4051	7245	-4.701	150	3901	306	6939	63299	1090036	0.942	12.606	0	0	0
4	23	3	"trbH"	"PSLT105"	19440	15900	130	513	1078	1748	162	97	97	108	94	87	77	68	0	1533	3329	5732	172	47	47	68	148	217	91	83	0	0.280	0.299	0.302	0.275	1.687	0.299	0.953	120	378	100	1902	4263	-1.837	416	1486	981	3282	129326	399475	10.319	22.034	0	0	0
4	24	3	"traX"	"PSLT110"	19610	15900	140	250	394	526	133	95	95	101	76	75	69	51	0	2395	3664	4426	120	47	47	57	101	177	98	92	0	0.066	0.083	0.066	0.070	1.811	0.100	0.845	156	603	100	2503	3916	-3.921	155	2348	299	3617	61409	571600	3.855	35.713	0	0	0
4	1	4	""	"STM2717"	15500	16110	110	104	115	51	44	79	79	83	26	31	47	22	0	310	767	1037	135	45	45	77	189	245	52	40	0	0.094	0.050	0.065	0.085	3.328	0.041	0.455	80	525	100	290	758	-3.406	25	265	36	722	9191	61377	1.231	3.651	0	0	0
4	2	4	""	"STM2739"	15730	16110	130	106	209	229	109	78	78	82	31	37	47	39	0	621	2500	3996	159	46	46	90	219	243	66	52	0	0.049	0.053	0.062	0.064	2.472	0.053	0.878	120	471	100	603	2585	-4.360	28	575	131	2454	25022	300054	4.097	11.005	0	0	0
4	3	4	""	"STM1616"	15880	16100	120	392	599	531	88	93	93	96	29	30	98	95	0	928	1615	1711	105	48	48	52	18	34	100	100	0	0.340	0.323	0.317	0.325	1.577	0.296	0.885	120	349	100	1179	2073	-1.557	299	880	506	1567	71842	193859	17.345	86.833	0	0	0
4	4	4	"rimL"	"STM1611"	16070	16100	130	440	758	791	104	91	91	169	514	304	30	20	0	963	1780	2044	114	47	47	62	88	141	100	100	0	0.381	0.385	0.383	0.382	1.313	0.394	0.771	120	431	100	1265	2400	-1.392	349	916	667	1733	90926	213552	1.146	19.523	0	0	0
4	5	4	"osmB"	"STM1705"	16240	16100	120	787	3534	8936	252	91	91	131	330	251	70	51	0	202	720	1706	236	47	47	82	224	273	38	15	0	4.490	5.116	4.617	4.672	1.611	5.339	0.960	120	396	100	851	4116	2.167	696	155	3443	673	424052	86396	10.312	2.848	0	0	0
4	6	4	"mppA"	"STM1679"	16410	16100	120	5278	6200	3871	62	95	95	124	257	207	99	99	0	2992	3459	2210	63	51	51	81	167	206	99	99	0	1.762	1.791	1.789	1.785	1.248	1.812	0.939	120	412	100	8124	9513	0.817	5183	2941	6105	3408	744004	415050	23.642	20.228	0	0	0
4	7	4	"rnhB"	"STM0230"	16590	16100	130	1606	1631	580	35	106	106	171	184	107	99	98	0	2676	3002	1546	51	62	62	302	679	224	98	93	0	0.574	0.519	0.555	0.545	1.270	0.425	0.842	120	444	100	4114	4465	-0.801	1500	2614	1525	2940	195702	360276	7.935	3.976	0	0	0
4	8	4	"speE"	"STM0166"	16760	16090	100	653	617	232	37	107	107	172	174	101	88	80	0	2494	2313	935	40	66	66	359	745	207	90	81	0	0.225	0.227	0.223	0.218	1.232	0.232	0.943	80	333	100	2974	2757	-2.153	546	2428	510	2247	49323	185077	2.557	2.623	0	0	0
4	9	4	"yaeB"	"STM0243"	16950	16090	140	282	403	410	101	95	95	109	56	51	78	66	0	1044	1780	2259	126	52	52	83	87	104	96	90	0	0.189	0.178	0.184	0.166	1.628	0.177	0.942	156	429	100	1179	2036	-2.407	187	992	308	1728	62849	277702	5.250	19.506	0	0	0
4	10	4	"cobS"	"STM2017"	17130	16090	130	833	1120	971	86	92	92	96	26	27	100	100	0	1787	2466	2288	92	50	50	56	34	60	100	100	0	0.427	0.425	0.430	0.426	1.336	0.418	0.949	120	398	100	2478	3444	-1.229	741	1737	1028	2416	134341	295899	39.385	70.882	0	0	0
4	11	4	"yeeI"	"STM2001"	17300	16090	130	1803	3061	3612	118	94	94	99	37	37	100	99	0	506	867	1041	120	52	52	58	34	58	98	87	0	3.764	3.640	3.746	3.679	1.424	3.592	0.962	120	389	100	2163	3782	1.912	1709	454	2967	815	367279	104039	80.054	23.794	0	0	0
4	12	4	"fixX"	"STM0078"	17470	16090	130	107	154	125	81	98	98	105	37	35	33	24	0	361	801	1315	164	55	55	83	173	208	60	45	0	0.029	0.075	0.091	0.086	2.704	0.080	0.677	120	417	100	315	802	-5.087	9	306	56	746	18442	96133	1.324	4.150	0	0	0
4	13	4	"ubiC"	"STM4233"	17670	16090	130	631	997	910	91	98	98	104	29	27	100	100	0	1165	1994	2126	106	51	51	81	177	218	100	100	0	0.478	0.463	0.484	0.475	1.267	0.443	0.948	120	401	100	1647	2842	-1.064	533	1114	899	1943	119595	239220	30.793	10.808	0	0	0
4	14	4	"yjbJ"	"STM4240"	17840	16090	140	1290	2546	3778	148	98	98	104	39	37	100	98	0	265	472	635	134	50	50	54	14	25	98	96	0	5.544	5.801	5.690	5.562	1.523	6.183	0.911	156	314	100	1407	2870	2.471	1192	215	2448	422	397233	73697	62.615	29.857	0	0	0
4	15	4	"yjcE"	"STM4269"	18010	16090	130	622	773	463	59	97	97	107	46	42	100	100	0	3474	4351	2889	66	52	52	75	135	180	100	100	0	0.153	0.157	0.156	0.155	1.173	0.155	0.917	120	306	100	3947	4975	-2.704	525	3422	676	4299	92817	522066	14.478	31.674	0	0	0
4	16	4	"zur"	"STM4241"	18190	16090	140	641	1029	891	86	102	102	108	38	35	100	100	0	1340	2256	2172	96	50	50	69	123	178	100	100	0	0.418	0.420	0.414	0.415	1.358	0.403	0.903	156	372	100	1829	3133	-1.259	539	1290	927	2206	160490	351948	24.237	17.780	0	0	0
4	17	4	"yfcZ"	"STM2390"	18370	16080	130	1679	1852	1143	61	98	98	100	23	23	100	100	0	842	994	665	66	47	47	48	9	18	100	100	0	1.989	1.852	1.891	1.886	1.253	1.839	0.939	120	354	100	2376	2701	0.992	1581	795	1754	947	222267	119312	76.174	105.111	0	0	0
4	18	4	""	"STM2372"	18550	16080	140	501	881	1169	132	95	95	99	27	27	89	75	0	1394	2771	4285	154	47	47	50	19	38	98	92	0	0.301	0.289	0.298	0.302	1.963	0.267	0.925	156	328	100	1753	3510	-1.730	406	1347	786	2724	137405	432299	28.963	143.211	0	0	0
4	19	4	"ylaC"	"STM0471"	18720	16070	130	212	1335	2462	184	94	94	100	28	28	64	55	0	167	1518	2994	197	48	48	58	60	103	55	50	0	0.992	0.844	0.868	1.073	2.646	0.827	0.951	120	343	100	237	2711	-0.012	118	119	1241	1470	160237	182217	44.107	24.333	0	0	0
4	20	4	"ybaP"	"STM0496"	18910	16080	130	497	856	1481	173	93	93	98	28	28	100	99	0	1751	3405	6960	204	47	47	55	57	103	100	100	0	0.237	0.227	0.241	0.237	1.342	0.205	0.973	120	379	100	2108	4121	-2.076	404	1704	763	3358	102756	408612	27.071	58.772	0	0	0
4	21	4	"ybbS"	"STM0514"	19080	16090	140	418	521	435	83	95	95	99	26	26	98	96	0	2044	3251	3552	109	47	47	50	14	28	99	98	0	0.162	0.133	0.135	0.141	1.721	0.115	0.821	156	347	100	2320	3630	-2.628	323	1997	426	3204	81211	507127	16.231	228.643	0	0	0
4	22	4	"folD"	"STM0542"	19250	16070	130	726	1154	1445	125	95	95	97	23	23	100	100	0	1281	2232	3083	138	46	46	48	10	20	100	100	0	0.511	0.484	0.478	0.481	1.456	0.462	0.954	120	368	100	1866	3245	-0.969	631	1235	1059	2186	138525	267836	45.957	218.400	0	0	0
4	23	4	"ybdG"	"STM0569"	19430	16080	130	2290	3024	2410	79	95	95	103	80	77	100	100	0	3024	4420	3843	86	48	48	49	13	26	100	100	0	0.738	0.670	0.713	0.701	1.295	0.621	0.941	120	400	100	5171	7301	-0.439	2195	2976	2929	4372	362901	530344	36.513	336.231	0	0	0
4	24	4	"fepB"	"STM0594"	19610	16080	130	128	164	109	66	94	94	100	71	71	27	12	0	663	1407	1985	141	46	46	48	12	25	100	100	0	0.055	0.051	0.054	0.054	2.762	0.049	0.376	120	513	100	651	1431	-4.182	34	617	70	1361	19676	168805	0.901	113.250	0	0	0
4	1	5	"slp"	"STM1819"	15520	16280	120	761	843	377	44	80	80	88	50	56	100	99	0	2434	2727	1363	49	45	45	89	276	310	99	98	0	0.285	0.284	0.292	0.290	1.355	0.280	0.953	120	591	100	3070	3445	-1.811	681	2389	763	2682	101196	327280	15.100	9.558	0	0	0
4	2	5	"hemK"	"STM1775"	15730	16260	110	93	129	100	77	83	83	92	60	65	22	15	0	122	328	502	153	47	47	112	339	302	22	15	0	0.133	0.164	0.211	0.400	4.510	0.173	0.828	80	392	100	85	327	-2.907	10	75	46	281	10347	26222	0.617	0.637	0	0	0
4	3	5	"ychK"	"STM1754"	15890	16270	130	1638	2258	1725	76	97	97	101	28	27	100	100	0	2040	2982	2300	77	51	51	63	53	84	100	100	0	0.775	0.737	0.743	0.740	1.155	0.733	0.955	120	383	100	3530	5092	-0.368	1541	1989	2161	2931	270945	357793	77.036	55.075	0	0	0
4	4	5	"sdaA"	"STM1826"	16060	16280	140	1447	2676	3253	121	91	91	96	35	36	99	98	0	1525	3013	3836	127	48	48	59	55	93	98	98	0	0.918	0.872	0.909	0.898	1.537	0.852	0.940	156	424	100	2833	5550	-0.123	1356	1477	2585	2965	417386	469962	73.714	53.709	0	0	0
4	5	5	"minC"	"STM1814"	16230	16270	110	2976	3320	1649	49	99	99	208	538	258	100	92	0	2002	2081	946	45	52	52	134	337	251	100	95	0	1.475	1.587	1.551	1.564	1.141	1.632	0.967	80	385	100	4827	5250	0.561	2877	1950	3221	2029	265630	166514	5.784	5.777	0	0	0
4	6	5	"ycgR"	"STM1798"	16420	16270	110	1373	1499	756	50	115	115	216	518	239	98	61	0	3198	3365	1274	37	72	72	151	324	214	100	100	0	0.402	0.420	0.394	0.406	1.178	0.444	0.905	80	411	100	4384	4677	-1.313	1258	3126	1384	3293	119924	269169	2.477	9.920	0	0	0
4	7	5	"yihA"	"STM4001"	16580	16270	110	578	1370	2269	165	118	118	190	285	150	58	46	0	859	2172	3929	180	77	77	227	541	238	62	42	0	0.588	0.598	0.615	0.672	1.974	0.579	0.956	80	466	100	1242	3347	-0.766	460	782	1252	2095	109601	173748	4.140	3.595	0	0	0
4	8	5	"oxyR"	"STM4125"	16780	16280	120	2005	3823	5649	147	122	122	193	253	131	83	78	0	1102	2027	2992	147	87	87	268	555	207	67	45	0	1.855	1.908	1.940	1.787	1.890	1.915	0.965	120	446	100	2898	5641	0.892	1883	1015	3701	1940	458756	243285	14.348	3.169	0	0	0
4	9	5	"yneB"	"STM4078"	16960	16280	130	1190	2338	3242	138	104	104	146	246	168	80	71	0	1260	2210	3092	139	56	56	134	423	315	73	55	0	0.902	1.037	1.014	0.978	1.605	1.051	0.975	120	356	100	2290	4388	-0.149	1086	1204	2234	2154	280559	265226	8.911	4.908	0	0	0
4	10	5	"pfkA"	"STM4062"	17120	16270	120	1025	1795	2453	136	93	93	104	89	85	86	80	0	898	1607	2422	150	48	48	59	66	111	90	81	0	1.096	1.092	1.139	1.095	1.628	1.049	0.954	120	387	100	1782	3261	0.133	932	850	1702	1559	215400	192794	19.000	23.455	0	0	0
4	11	5	"rhaR"	"STM4049"	17320	16270	120	371	639	859	134	97	97	105	88	83	76	63	0	1216	2169	2646	121	53	53	59	26	44	98	95	0	0.236	0.256	0.240	0.236	1.862	0.266	0.715	120	357	100	1437	2658	-2.086	274	1163	542	2116	76738	260337	6.068	81.154	0	0	0
4	12	5	"yihZ"	"STM4028"	17480	16270	130	429	903	1099	121	94	94	99	28	28	99	97	0	668	1429	1908	133	52	52	69	145	210	92	77	0	0.544	0.588	0.589	0.575	1.441	0.565	0.928	120	374	100	951	2186	-0.879	335	616	809	1377	108361	171504	28.714	9.379	0	0	0
4	13	5	"rpsK"	"STM3417"	17670	16270	120	2089	3088	3383	109	92	92	95	25	26	100	100	0	658	925	1015	109	47	47	49	9	18	100	100	0	3.268	3.412	3.374	3.416	1.285	3.395	0.941	120	358	100	2608	3874	1.709	1997	611	2996	878	370617	110972	119.720	97.333	0	0	0
4	14	5	"rplF"	"STM3425"	17840	16270	130	2311	4459	5466	122	95	95	100	37	37	100	100	0	573	1120	1371	122	49	49	52	10	19	100	100	0	4.229	4.075	4.111	4.057	1.345	4.114	0.948	120	303	100	2740	5435	2.080	2216	524	4364	1071	535047	134365	117.811	106.800	0	0	0
4	15	5	"rplN"	"STM3430"	18010	16270	120	1363	3456	4694	135	99	99	107	44	41	98	97	0	277	532	646	121	50	50	61	92	150	75	52	0	5.568	6.965	6.430	6.363	1.571	7.340	0.954	120	322	100	1491	3839	2.477	1264	227	3357	482	414667	63783	76.114	5.120	0	0	0
4	16	5	"rpsC"	"STM3434"	18190	16260	130	739	3275	5250	160	103	103	110	38	34	100	99	0	206	875	1413	161	49	49	61	107	175	55	45	0	4.051	3.840	4.037	4.362	1.643	3.948	0.937	120	361	100	793	3998	2.018	636	157	3172	826	392980	105003	83.289	7.607	0	0	0
4	17	5	"rplW"	"STM3438"	18370	16260	130	1424	2342	2700	115	99	99	110	94	85	100	92	0	415	610	688	112	47	47	53	47	88	93	80	0	3.601	3.984	3.905	3.911	1.478	4.045	0.912	120	365	100	1693	2806	1.848	1325	368	2243	563	280990	73183	23.745	11.851	0	0	0
4	18	5	"ppiA"	"STM3472"	18540	16250	130	988	1927	2258	117	97	97	102	32	31	100	100	0	851	1551	1848	119	48	48	53	41	77	100	100	0	1.110	1.218	1.204	1.208	1.315	1.197	0.938	120	364	100	1694	3333	0.150	891	803	1830	1503	231264	186153	57.031	36.537	0	0	0
4	19	5	"argI"	"STM4469"	18720	16250	130	273	388	347	89	96	96	100	28	28	91	77	0	1211	1864	1975	105	48	48	54	45	83	100	100	0	0.152	0.161	0.150	0.143	1.534	0.177	0.751	120	388	100	1340	2108	-2.716	177	1163	292	1816	46538	223682	10.286	40.222	0	0	0
4	20	5	"trpS2"	"STM4508"	18890	16260	120	162	230	209	90	92	92	97	31	31	67	52	0	1561	2828	4014	141	48	48	54	43	79	99	98	0	0.046	0.050	0.048	0.049	2.485	0.048	0.814	120	407	100	1583	2918	-4.434	70	1513	138	2780	27548	339397	4.290	64.512	0	0	0
4	21	5	"dnaT"	"STM4544"	19090	16260	130	253	734	1348	183	93	93	101	41	40	65	59	0	371	1555	3260	209	48	48	62	99	159	65	55	0	0.495	0.425	0.472	0.477	2.203	0.406	0.948	120	368	100	483	2148	-1.013	160	323	641	1507	88084	186546	15.439	15.081	0	0	0
4	22	5	"lplA"	"STM4576"	19250	16260	120	344	761	1099	144	93	93	99	35	35	80	70	0	1277	3210	4808	149	48	48	60	100	166	84	76	0	0.204	0.211	0.218	0.208	2.074	0.216	0.930	120	361	100	1480	3830	-2.292	251	1229	668	3162	91285	385175	18.914	31.500	0	0	0
4	23	5	""	"STM4596"	19440	16260	140	200	545	984	180	93	93	97	25	25	73	58	0	510	2151	3766	175	49	49	51	15	29	96	87	0	0.232	0.215	0.203	0.230	2.432	0.235	0.842	156	393	100	568	2554	-2.107	107	461	452	2102	84975	335564	17.920	140.000	0	0	0
4	24	5	"rph"	"STM3734"	19610	16260	140	392	669	667	99	93	93	95	23	24	94	85	0	1530	2420	2614	108	47	47	49	13	26	100	100	0	0.202	0.243	0.240	0.236	1.771	0.239	0.895	156	594	100	1782	2949	-2.310	299	1483	576	2373	104309	377485	24.957	182.385	0	0	0
4	1	6	"yhgI"	"STM3511"	15540	16450	120	283	755	1113	147	74	74	81	40	49	89	75	0	246	736	1153	156	43	43	57	87	152	76	56	0	1.030	0.983	1.031	1.017	1.739	0.967	0.915	120	591	100	412	1374	0.042	209	203	681	693	90657	88377	16.850	7.805	0	0	0
4	2	6	"yhcK"	"STM3340"	15720	16460	110	254	372	333	89	83	83	93	60	64	78	57	0	590	1100	1263	114	45	45	86	272	316	77	50	0	0.314	0.274	0.263	0.257	1.791	0.259	0.920	80	456	100	716	1344	-1.672	171	545	289	1055	29760	87968	4.650	3.728	0	0	0
4	3	6	"yhcC"	"STM3329"	15880	16450	110	227	245	87	35	98	98	106	59	55	86	57	0	3498	3693	1918	51	54	54	77	102	132	100	100	0	0.037	0.040	0.040	0.038	1.481	0.041	0.804	80	415	100	3573	3786	-4.739	129	3444	147	3639	19629	295430	2.356	35.451	0	0	0
4	4	6	"murA"	"STM3307"	16060	16450	120	990	1179	839	71	88	88	97	43	44	98	98	0	1435	1688	1143	67	52	52	75	90	120	99	98	0	0.652	0.667	0.677	0.635	1.374	0.690	0.937	120	423	100	2285	2727	-0.617	902	1383	1091	1636	141428	202592	25.163	17.922	0	0	0
4	5	6	"rbfA"	"STM3285"	16250	16450	120	664	1155	1423	123	93	93	150	342	228	70	40	0	778	1411	1847	130	54	54	101	201	199	90	74	0	0.789	0.783	0.784	0.793	1.351	0.761	0.919	120	427	100	1295	2419	-0.342	571	724	1062	1357	138588	169262	2.939	6.517	0	0	0
4	6	6	"yhbT"	"STM3273"	16410	16450	120	1204	1827	1781	97	113	113	146	182	124	90	82	0	1069	1711	1823	106	75	75	127	227	178	87	75	0	1.098	1.048	1.096	1.060	1.411	1.027	0.911	120	440	100	2085	3350	0.134	1091	994	1714	1636	219198	205333	9.236	6.978	0	0	0
4	7	6	""	"STM3155"	16560	16470	70	193	1168	1810	154	124	124	224	294	131	37	31	0	268	1569	2638	168	84	84	243	435	179	34	31	0	0.375	0.703	0.868	0.928	2.652	0.670	0.865	32	197	100	253	2529	-1.415	69	184	1044	1485	37362	50220	3.211	3.048	0	0	0
4	8	6	"nupG"	"STM3113"	16770	16440	130	1365	2078	1898	91	110	110	177	267	150	99	95	0	2760	4324	4237	97	60	60	173	386	223	99	99	0	0.465	0.462	0.476	0.464	1.320	0.445	0.933	120	478	100	3955	6232	-1.105	1255	2700	1968	4264	249341	518825	7.120	10.754	0	0	0
4	9	6	"gshB"	"STM3095"	16930	16440	130	562	1245	2200	176	97	97	141	254	180	64	46	0	792	1927	3488	181	50	50	127	449	353	67	41	0	0.627	0.612	0.603	0.568	1.532	0.618	0.960	120	352	100	1207	3025	-0.674	465	742	1148	1877	149432	231291	4.346	4.009	0	0	0
4	10	6	""	"STM3075"	17120	16440	120	147	229	259	113	93	93	132	242	183	10	6	0	809	1713	2777	162	47	47	112	420	375	71	44	0	0.071	0.082	0.076	0.075	2.444	0.109	0.482	120	409	100	816	1802	-3.819	54	762	136	1666	27462	205552	0.401	3.812	0	0	0
4	11	6	"iciA"	"STM3064"	17310	16440	140	177	304	318	104	91	91	100	88	88	48	32	0	702	1456	1955	134	48	48	55	26	47	99	97	0	0.131	0.151	0.146	0.136	2.201	0.153	0.913	156	361	100	740	1621	-2.927	86	654	213	1408	47418	227135	2.318	53.885	0	0	0
4	12	6	"fldB"	"STM3045"	17480	16450	140	329	577	758	131	93	93	96	26	27	89	81	0	950	1905	2833	148	50	50	55	20	36	98	95	0	0.262	0.261	0.256	0.263	1.746	0.261	0.954	156	314	100	1136	2339	-1.931	236	900	484	1855	90016	297154	18.500	92.500	0	0	0
4	13	6	"nadE"	"STM1310"	17660	16440	140	823	1968	3212	163	88	88	92	28	30	97	93	0	663	1643	2785	169	47	47	50	14	28	96	91	0	1.193	1.178	1.294	1.341	1.621	1.163	0.955	156	348	100	1351	3476	0.255	735	616	1880	1596	307041	256380	67.000	113.786	0	0	0
4	14	6	"ydiE"	"STM1346"	17840	16430	120	106	124	57	45	88	88	92	25	27	40	24	0	143	376	498	132	48	48	51	26	50	70	60	0	0.189	0.110	0.150	0.223	4.250	0.093	0.674	120	304	100	113	364	-2.400	18	95	36	328	14891	45094	1.280	12.500	0	0	0
4	15	6	"lpp"	"STM1377"	18010	16440	150	3439	6742	9659	143	95	95	99	33	33	100	98	0	70	99	76	76	48	48	51	24	47	49	27	0	152.000	130.333	128.864	124.603	2.294	140.035	0.752	156	346	100	3366	6698	7.248	3344	22	6647	51	1051694	15391	201.303	2.000	0	0	0
4	16	6	"sodB"	"STM1431"	18190	16430	130	5274	12181	17085	140	97	97	107	45	42	100	100	5	187	450	706	156	48	48	49	13	26	89	78	0	37.245	30.060	34.930	34.913	1.663	27.336	0.901	120	376	100	5316	12486	5.219	5177	139	12084	402	1461731	53998	268.311	30.846	0	0	0
4	17	6	"gst"	"STM1451"	18360	16430	130	1078	2898	5179	178	96	96	116	110	94	84	74	0	517	1251	2321	185	48	48	68	162	238	70	55	0	2.094	2.329	2.438	2.392	1.677	2.283	0.925	120	398	100	1451	4005	1.066	982	469	2802	1203	347789	150067	25.291	7.302	0	0	0
4	18	6	"sodC"	"STM1044"	18540	16440	140	2313	3800	4022	105	99	99	144	233	161	99	90	0	692	1201	1274	106	49	49	80	141	176	92	75	0	3.443	3.213	3.232	3.206	1.342	3.267	0.952	156	483	100	2857	4853	1.784	2214	643	3701	1152	592809	187287	15.691	7.950	0	0	0
4	19	6	"yhhV"	"STM3559"	18720	16430	140	183	553	700	126	95	95	123	205	166	42	31	0	355	1213	1788	147	48	48	63	102	161	60	54	0	0.287	0.393	0.394	0.462	2.496	0.374	0.911	156	406	100	395	1623	-1.803	88	307	458	1165	86324	189276	2.098	11.275	0	0	0
4	20	6	"yhhL"	"STM3573"	18900	16440	130	210	343	377	109	93	93	99	83	83	61	40	0	632	1142	1700	148	47	47	51	20	39	99	91	0	0.200	0.228	0.226	0.257	2.088	0.213	0.912	120	362	100	702	1345	-2.322	117	585	250	1095	41212	137034	2.940	54.550	0	0	0
4	21	6	"yhhQ"	"STM3579"	19080	16430	140	122	231	227	98	95	95	110	95	86	34	21	0	392	2579	4002	155	48	48	75	143	190	60	52	0	0.078	0.054	0.062	0.084	3.687	0.054	0.860	156	372	100	371	2667	-3.671	27	344	136	2531	36074	402267	1.274	17.510	0	0	0
4	22	6	"nikR"	"STM3584"	19270	16440	130	324	655	701	107	93	93	106	55	51	76	60	0	544	906	1161	128	50	50	81	163	201	68	59	0	0.468	0.657	0.570	0.623	2.361	0.430	0.535	120	312	100	725	1418	-1.097	231	494	562	856	78584	108719	9.982	5.061	0	0	0
4	23	6	""	"STM3595"	19430	16430	130	1360	1820	1479	81	95	95	99	27	27	100	100	0	3676	4871	4267	87	51	51	56	57	101	100	100	0	0.349	0.358	0.363	0.361	1.301	0.340	0.943	120	335	100	4890	6545	-1.519	1265	3625	1725	4820	218343	584545	63.741	84.474	0	0	0
4	24	6	""	"STM3600"	19620	16440	130	396	756	853	112	94	94	95	21	22	97	95	0	1430	2671	3454	129	48	48	50	12	24	100	100	0	0.219	0.252	0.256	0.254	1.617	0.242	0.936	120	511	100	1684	3285	-2.194	302	1382	662	2623	90671	320533	31.476	218.417	0	0	0
4	1	7	"yidF"	"STM3803"	15530	16650	110	180	339	535	157	69	69	73	29	39	72	66	0	288	644	1190	184	41	41	47	42	89	86	77	0	0.449	0.448	0.444	0.433	1.870	0.451	0.955	80	542	100	358	873	-1.154	111	247	270	603	27136	51482	9.172	14.214	0	0	0
4	2	7	"ibpA"	"STM3809"	15730	16640	110	202	405	442	109	73	73	87	85	97	58	46	0	181	330	359	108	43	43	59	96	162	53	45	0	0.935	1.157	1.129	1.135	1.877	1.195	0.902	80	485	100	267	619	-0.097	129	138	332	287	32424	26405	3.741	2.823	0	0	0
4	3	7	"ccmC"	"STM2252"	15900	16630	100	700	1046	1429	136	81	81	98	94	95	90	86	0	902	1394	2029	145	47	47	74	118	159	91	82	0	0.724	0.716	0.721	0.738	1.643	0.708	0.973	80	360	100	1474	2312	-0.466	619	855	965	1347	83654	111517	10.085	11.186	0	0	0
4	4	7	"torC"	"STM3823"	16040	16630	120	147	193	159	82	73	73	83	38	45	69	47	0	885	1565	1859	118	44	44	71	115	161	92	85	0	0.088	0.079	0.074	0.085	2.563	0.073	0.684	120	486	100	915	1641	-3.507	74	841	120	1521	23100	187856	2.895	12.991	0	0	0
4	5	7	"dgoK"	"STM3829"	16240	16630	130	205	323	306	94	75	75	84	38	45	85	73	0	1166	2114	2687	127	45	45	72	112	155	93	89	0	0.116	0.120	0.118	0.119	1.817	0.113	0.888	120	481	100	1251	2317	-3.108	130	1121	248	2069	38771	253633	6.289	18.232	0	0	0
4	6	7	""	"STM3833"	16420	16630	120	260	325	247	76	90	90	101	66	65	78	57	0	1130	1548	1584	102	52	52	80	92	115	97	90	0	0.158	0.157	0.152	0.151	1.591	0.148	0.886	120	391	100	1248	1731	-2.665	170	1078	235	1496	38944	185741	3.394	15.957	0	0	0
4	7	7	""	"STM0098"	16590	16620	130	396	475	282	59	97	97	129	144	111	98	51	0	2648	3129	1404	44	56	56	110	207	188	100	100	0	0.115	0.123	0.106	0.112	1.400	0.117	0.653	120	461	100	2891	3451	-3.116	299	2592	378	3073	57050	375512	2.403	14.585	0	0	0
4	8	7	"ilvI"	"STM0116"	16770	16630	140	1092	1286	754	58	95	95	118	135	114	96	96	0	7240	8848	5665	64	50	50	89	198	222	98	98	0	0.139	0.135	0.136	0.136	1.257	0.130	0.939	156	419	100	8187	9989	-2.850	997	7190	1191	8798	200561	1380351	8.652	44.237	0	0	0
4	9	7	"ftsI"	"STM0122"	16950	16630	140	4693	5029	1808	35	96	96	126	177	140	98	98	0	8347	8624	2752	31	48	48	107	308	287	99	98	0	0.554	0.575	0.571	0.566	1.246	0.581	0.943	156	419	100	12896	13509	-0.852	4597	8299	4933	8576	784505	1345353	27.701	27.653	0	0	0
4	10	7	"murC"	"STM0129"	17140	16630	130	720	1237	1639	132	92	92	102	72	70	93	85	0	996	1873	2547	135	48	48	68	107	157	94	85	0	0.662	0.627	0.616	0.636	1.691	0.593	0.828	120	362	100	1576	2970	-0.594	628	948	1145	1825	148414	224700	15.764	16.869	0	0	0
4	11	7	"guaC"	"STM0141"	17300	16630	140	947	2186	3043	139	92	92	96	33	34	99	96	0	1133	2422	3489	144	48	48	111	386	347	73	58	0	0.788	0.882	0.910	0.917	1.579	0.904	0.874	156	350	100	1940	4468	-0.344	855	1085	2094	2374	341052	377880	63.333	5.987	0	0	0
4	12	7	"aroP"	"STM0150"	17480	16620	130	205	356	420	117	95	95	100	36	36	87	65	0	728	1869	2920	156	49	49	109	375	344	75	49	0	0.162	0.143	0.143	0.137	1.810	0.133	0.899	120	342	100	789	2081	-2.626	110	679	261	1820	42681	224238	7.111	4.693	0	0	0
4	13	7	""	"STM1549"	17670	16620	150	409	1130	1635	144	89	89	96	33	34	99	98	0	436	1193	1768	148	48	48	60	128	213	87	57	0	0.825	0.909	0.886	0.885	1.694	0.949	0.838	156	347	100	708	2186	-0.278	320	388	1041	1145	176246	186174	31.333	8.852	0	0	0
4	14	7	""	"STM1554"	17840	16620	130	883	1253	1333	106	91	91	95	28	29	100	100	0	1696	2060	1844	89	48	48	55	70	127	100	100	0	0.481	0.578	0.498	0.513	1.520	0.636	0.837	120	308	100	2440	3174	-1.057	792	1648	1162	2012	150395	247243	41.357	28.643	0	0	0
4	15	7	""	"STM1558"	18010	16620	140	1886	3263	3585	109	97	97	100	34	34	100	100	0	2349	4714	5608	118	49	49	53	34	64	100	99	0	0.778	0.679	0.692	0.708	1.295	0.635	0.937	156	306	100	4089	7831	-0.362	1789	2300	3166	4665	509022	735320	93.029	137.088	0	0	0
4	16	7	"sfcA"	"STM1566"	18190	16620	140	2033	3703	3359	90	96	96	110	70	63	100	100	0	2623	5466	5638	103	48	48	76	187	246	100	100	0	0.752	0.666	0.707	0.701	1.251	0.603	0.891	156	364	100	4512	9025	-0.411	1937	2575	3607	5418	577669	852634	51.329	28.824	0	0	0
4	17	7	"fdnG"	"STM1570"	18380	16620	130	412	540	475	87	95	95	115	86	74	80	70	0	1244	1665	1730	103	48	48	82	185	225	88	78	0	0.265	0.275	0.264	0.266	1.797	0.247	0.808	120	426	100	1513	2062	-1.916	317	1196	445	1617	64813	199745	4.942	8.557	0	0	0
4	18	7	"narZ"	"STM1577"	18520	16620	70	220	293	258	88	104	104	184	246	133	21	6	0	179	254	249	98	52	52	121	183	151	40	9	0	0.913	0.936	0.973	0.872	1.664	1.231	0.840	32	188	100	243	391	-0.131	116	127	189	202	9384	8141	0.443	0.727	0	0	0
4	19	7	"yciO"	"STM1720"	18730	16610	130	1174	1751	1838	104	94	94	166	448	269	75	55	0	897	1212	1284	105	49	49	105	381	362	67	54	0	1.274	1.425	1.400	1.460	1.684	1.398	0.883	120	454	100	1928	2820	0.349	1080	848	1657	1163	210077	145413	3.538	2.906	0	0	0
4	20	7	"yciC"	"STM1734"	18900	16610	140	591	1370	1949	142	91	91	100	83	83	98	92	0	813	1925	2969	154	47	47	56	51	91	99	99	0	0.653	0.681	0.691	0.692	1.513	0.658	0.954	156	402	100	1266	3157	-0.615	500	766	1279	1878	213682	300343	15.301	36.647	0	0	0
4	21	7	""	"STM1747"	19090	16610	120	379	981	1402	142	97	97	110	99	90	75	57	0	436	1017	1485	146	47	47	62	81	130	77	65	0	0.725	0.911	0.848	0.785	2.628	0.930	0.884	120	294	100	671	1854	-0.464	282	389	884	970	117712	121995	8.798	11.790	0	0	0
4	22	7	"narI"	"STM1761"	19250	16610	160	248	503	595	118	100	100	115	66	57	65	52	0	963	2183	3063	140	50	50	97	208	214	80	67	0	0.162	0.189	0.173	0.174	2.287	0.175	0.815	208	355	100	1061	2536	-2.625	148	913	403	2133	104650	454045	5.879	10.029	0	0	0
4	23	7	"chaB"	"STM1770"	19440	16620	150	367	1059	1911	180	99	99	175	468	267	35	21	0	153	440	718	163	51	51	91	204	224	37	23	0	2.627	2.468	2.382	2.286	2.517	2.786	0.870	156	297	100	370	1349	1.394	268	102	960	389	165247	68664	1.889	1.711	0	0	0
4	24	7	""	"STM1785"	19610	16620	160	200	320	326	101	95	95	125	301	240	20	10	0	1517	3268	4737	144	47	47	59	108	183	91	89	0	0.071	0.070	0.068	0.075	2.462	0.065	0.268	208	729	100	1575	3446	-3.807	105	1470	225	3221	66549	679842	0.648	29.713	0	0	0
4	1	8	"nuoN"	"STM2316"	15510	16820	110	431	729	819	112	67	67	72	59	81	100	100	0	249	389	445	114	41	41	44	38	86	100	95	0	1.750	1.902	1.947	1.973	1.394	2.077	0.841	80	501	100	572	1010	0.807	364	208	662	348	58337	31081	11.136	9.079	0	0	0
4	2	8	"nuoC"	"STM2326"	15710	16830	120	716	2673	4613	172	73	73	80	63	78	99	96	0	282	1089	1831	168	42	42	48	47	97	96	72	0	2.679	2.483	2.463	2.417	1.582	2.633	0.883	120	471	100	883	3647	1.422	643	240	2600	1047	320756	130727	41.159	22.149	0	0	0
4	3	8	"yfbS"	"STM2333"	15870	16820	110	180	342	430	125	76	76	88	65	73	65	43	0	621	1180	1588	134	44	44	74	203	274	71	61	0	0.180	0.234	0.199	0.214	2.289	0.234	0.781	80	410	100	681	1402	-2.472	104	577	266	1136	27323	94370	3.908	5.448	0	0	0
4	4	8	"yfcC"	"STM2339"	16050	16830	110	89	111	64	57	71	71	82	43	52	31	18	0	320	711	936	131	43	43	71	193	271	60	45	0	0.065	0.060	0.071	0.070	2.930	0.063	0.561	80	440	100	295	708	-3.944	18	277	40	668	8919	56886	0.674	3.316	0	0	0
4	5	8	""	"STM2343"	16230	16800	110	127	139	75	53	73	73	83	55	66	47	12	0	232	265	202	76	43	43	73	229	313	45	7	0	0.286	0.297	0.297	0.303	2.182	0.277	0.756	80	408	100	243	288	-1.807	54	189	66	222	11098	21226	1.018	0.838	0	0	0
4	6	8	"yfcH"	"STM2350"	16400	16810	130	474	880	1119	127	83	83	93	61	65	87	81	0	1001	1990	2695	135	45	45	99	397	401	79	58	0	0.409	0.410	0.405	0.389	1.584	0.384	0.826	120	425	100	1347	2742	-1.290	391	956	797	1945	105558	238822	12.902	4.763	0	0	0
4	7	8	"fdx"	"STM2538"	16580	16810	130	287	399	339	84	85	85	91	40	43	89	75	0	474	684	620	90	45	45	82	352	429	58	30	0	0.471	0.491	0.445	0.415	1.786	0.385	0.613	120	375	100	631	953	-1.087	202	429	314	639	47896	82070	7.700	1.710	0	0	0
4	8	8	"cadB"	"STM2558"	16760	16810	140	191	216	115	53	85	85	92	56	60	73	48	0	3053	3554	2629	73	45	45	71	169	238	97	97	0	0.035	0.037	0.036	0.035	1.970	0.037	0.822	156	376	100	3114	3640	-4.827	106	3008	131	3509	33623	554425	2.214	20.609	0	0	0
4	9	8	"yfhG"	"STM2563"	16950	16800	130	517	667	681	102	85	85	90	36	40	95	91	0	793	1034	1121	108	45	45	58	95	163	95	87	0	0.578	0.588	0.579	0.577	1.618	0.600	0.894	120	397	100	1180	1571	-0.792	432	748	582	989	80090	124094	16.028	10.274	0	0	0
4	10	8	""	"STM2570"	17130	16800	130	235	334	316	94	82	82	89	47	52	91	75	0	1719	2534	2975	117	45	45	63	108	171	100	99	0	0.091	0.101	0.091	0.092	1.556	0.101	0.895	120	366	100	1827	2741	-3.452	153	1674	252	2489	40023	304025	5.213	22.880	0	0	0
4	11	8	""	"STM2587"	17300	16800	150	145	178	104	58	84	84	92	42	45	64	34	0	1329	2065	1832	88	45	45	148	496	335	94	63	0	0.048	0.047	0.046	0.040	2.041	0.047	0.775	156	386	100	1345	2114	-4.396	61	1284	94	2020	27820	322145	2.048	3.865	0	0	0
4	12	8	""	"STM2593"	17500	16800	130	168	183	71	38	90	90	97	41	42	79	43	0	1352	1612	982	60	46	46	161	519	322	94	78	0	0.060	0.059	0.059	0.055	1.714	0.055	0.714	120	366	100	1384	1659	-4.066	78	1306	93	1566	21967	193387	2.098	2.796	0	0	0
4	13	8	"yhbP"	"STM3270"	17660	16800	140	784	817	252	30	87	87	91	28	30	100	99	0	3321	3442	1150	33	46	46	62	146	235	100	100	0	0.213	0.215	0.215	0.212	1.242	0.208	0.929	156	305	100	3972	4126	-2.232	697	3275	730	3396	127453	536945	25.929	23.151	0	0	0
4	14	8	""	"STM3277"	17840	16800	140	188	191	41	21	90	90	93	27	29	99	88	0	5698	5910	1209	20	47	47	59	88	149	100	100	0	0.017	0.017	0.017	0.016	1.527	0.014	0.085	156	270	100	5749	5964	-5.850	98	5651	101	5863	29843	922015	3.630	66.489	0	0	0
4	15	8	"pnp"	"STM3282"	18010	16800	140	11885	12839	3083	24	96	96	98	25	25	100	100	0	7483	7894	1918	24	48	48	58	63	108	100	100	0	1.586	1.624	1.615	1.626	1.076	1.633	0.966	156	239	100	19224	20589	0.665	11789	7435	12743	7846	2002840	1231408	509.640	124.381	0	0	0
4	16	8	"secG"	"STM3293"	18180	16800	140	3725	3950	1386	35	95	95	98	37	37	100	100	0	1710	1829	657	35	47	47	65	121	186	100	100	0	2.183	2.163	2.121	2.174	1.187	2.185	0.925	156	267	100	5293	5637	1.126	3630	1663	3855	1782	616125	285376	104.108	14.579	0	0	0
4	17	8	"yhbE"	"STM3302"	18360	16800	140	786	820	205	25	91	91	107	95	88	100	100	0	4756	4997	994	19	47	47	112	364	325	100	100	0	0.148	0.147	0.145	0.145	1.176	0.146	0.931	156	337	100	5404	5679	-2.760	695	4709	729	4950	127868	779506	7.505	13.420	0	0	0
4	18	8	"yrbA"	"STM3308"	18540	16790	140	254	440	557	126	95	95	155	424	273	16	9	0	461	925	1311	141	49	49	115	419	364	49	21	0	0.386	0.394	0.374	0.362	1.506	0.395	0.912	156	431	100	571	1221	-1.374	159	412	345	876	68596	144237	0.672	1.933	0	0	0
4	19	8	""	"STM0718"	18710	16790	130	202	223	82	36	90	90	129	401	310	2	0	0	4138	4774	1749	36	48	48	112	439	391	100	100	0	0.027	0.028	0.027	0.026	1.386	0.036	0.091	120	436	100	4202	4859	-5.191	112	4090	133	4726	26793	572844	0.234	10.620	0	0	0
4	20	8	""	"STM0724"	18890	16790	100	100	107	37	34	92	92	94	24	25	25	11	0	73	89	46	51	49	49	90	278	308	1	0	0	0.333	0.375	0.715	0.610	3.557	0.067	0.082	80	332	100	32	55	-1.585	8	24	15	40	8556	7081	0.542	-0.004	-50	0	0
4	21	8	"sdhD"	"STM0733"	19070	16790	140	6256	7559	4947	65	97	97	102	42	41	100	100	0	887	1029	630	61	49	49	59	51	86	100	100	0	7.350	7.614	7.595	7.544	1.204	7.946	0.948	156	397	100	6997	8442	2.878	6159	838	7462	980	1179217	160474	177.548	19.020	0	0	0
4	22	8	"ybgC"	"STM0744"	19240	16790	130	474	607	427	70	97	97	103	44	42	98	97	0	1269	1586	1300	81	48	48	74	159	214	100	97	0	0.309	0.332	0.322	0.314	1.498	0.333	0.827	120	332	100	1598	2048	-1.695	377	1221	510	1538	72789	190314	11.455	9.509	0	0	0
4	23	8	"ybgF"	"STM0750"	19430	16790	140	6034	6735	3695	54	97	97	172	465	270	99	98	0	2738	3113	1701	54	48	48	100	233	233	99	99	0	2.207	2.166	2.193	2.180	1.265	2.221	0.939	156	302	100	8627	9703	1.142	5937	2690	6638	3065	1050659	485566	14.114	12.931	0	0	0
4	24	8	"aroG"	"STM0760"	19600	16800	130	5183	5297	1724	32	92	92	145	397	273	100	100	0	4412	4750	1780	37	47	47	67	143	213	100	100	0	1.166	1.107	1.142	1.123	1.181	1.094	0.951	120	417	100	9456	9908	0.222	5091	4365	5205	4703	635627	570048	12.977	32.748	0	0	0
4	1	9	""	"STM0868"	15520	17000	120	469	488	132	27	66	66	70	19	27	100	100	0	4746	4848	1743	35	41	41	43	15	34	100	100	0	0.086	0.088	0.085	0.089	1.352	0.081	0.892	120	504	100	5108	5229	-3.545	403	4705	422	4807	58526	581787	22.000	320.333	0	0	0
4	2	9	"rimK"	"STM0875"	15700	17000	120	207	290	248	85	73	73	79	26	32	97	90	0	1289	2058	2210	107	43	43	46	30	65	100	100	0	0.108	0.108	0.108	0.104	1.561	0.104	0.904	120	344	100	1380	2232	-3.217	134	1246	217	2015	34787	246929	8.115	67.067	0	0	0
4	3	9	"ybjF"	"STM0882"	15870	16990	120	198	215	77	35	76	76	84	41	48	95	73	0	1479	1642	760	46	44	44	60	155	258	100	100	0	0.085	0.087	0.085	0.083	1.368	0.085	0.859	120	395	100	1557	1737	-3.556	122	1435	139	1598	25756	196987	3.195	10.206	0	0	0
4	4	9	"artP"	"STM0891"	16050	16990	130	969	1200	701	58	72	72	80	43	53	100	100	0	1033	1294	778	60	43	43	61	144	236	100	100	0	0.906	0.902	0.906	0.902	1.226	0.894	0.924	120	486	100	1887	2379	-0.142	897	990	1128	1251	143996	155241	26.047	8.563	0	0	0
4	5	9	""	"STM0896"	16230	16990	130	108	125	55	44	73	73	82	55	67	34	12	0	552	700	500	71	42	42	69	208	301	90	67	0	0.069	0.079	0.073	0.073	2.299	0.075	0.415	120	501	100	545	710	-3.865	35	510	52	658	14993	83945	0.782	3.034	0	0	0
4	6	9	""	"STM0901"	16410	16980	120	126	134	43	32	78	78	83	36	43	64	31	0	3904	4127	2069	50	44	44	69	317	459	99	98	0	0.012	0.014	0.014	0.012	2.187	0.013	0.524	120	392	100	3908	4139	-6.329	48	3860	56	4083	16093	495287	1.417	12.801	0	0	0
4	7	9	""	"STM1035"	16580	16990	140	261	385	395	102	78	78	84	37	44	91	83	0	820	1315	1632	124	44	44	77	336	436	82	55	0	0.236	0.242	0.237	0.245	1.824	0.235	0.941	156	412	100	959	1578	-2.084	183	776	307	1271	60109	205074	8.135	3.685	0	0	0
4	8	9	""	"STM1039"	16750	16980	130	374	462	333	72	76	76	85	60	70	85	77	0	1557	1955	1507	77	43	43	78	208	266	90	83	0	0.197	0.202	0.208	0.189	1.540	0.202	0.921	120	344	100	1812	2298	-2.345	298	1514	386	1912	55399	234608	6.283	9.024	0	0	0
4	9	9	"aceK"	"STM4185"	16940	16990	140	453	533	273	51	76	76	85	56	65	100	98	0	8886	8562	3356	39	45	45	82	186	226	100	100	0	0.043	0.054	0.049	0.051	1.326	0.056	0.807	156	475	100	9218	8974	-4.552	377	8841	457	8517	83212	1335667	8.000	45.591	0	0	0
4	10	9	""	"STM4196"	17130	16990	130	112	126	46	36	73	73	81	38	46	50	23	0	1141	1661	1411	84	44	44	54	59	109	100	100	0	0.036	0.033	0.033	0.038	2.102	0.027	0.513	120	420	100	1136	1670	-4.814	39	1097	53	1617	15149	199362	1.184	27.237	0	0	0
4	11	9	""	"STM4200"	17300	16990	140	332	342	121	35	77	77	91	66	72	98	89	0	8588	8618	3245	37	45	45	103	324	314	100	98	0	0.030	0.031	0.030	0.030	1.326	0.031	0.929	156	446	100	8798	8838	-5.066	255	8543	265	8573	53422	1344373	3.803	26.281	0	0	0
4	12	9	""	"STM4204"	17480	16990	140	279	370	333	90	84	84	96	71	73	87	59	0	1890	2601	2067	79	45	45	142	451	317	95	77	0	0.106	0.112	0.101	0.099	1.563	0.119	0.728	156	306	100	2040	2842	-3.242	195	1845	286	2556	57653	405787	3.859	5.452	0	0	0
4	13	9	"pduE"	"STM2042"	17650	16980	140	206	229	100	43	80	80	83	21	25	95	90	0	1798	1842	1045	56	45	45	46	12	26	100	100	0	0.072	0.083	0.084	0.078	1.755	0.079	0.754	156	248	100	1879	1946	-3.798	126	1753	149	1797	35656	287324	6.952	149.667	0	0	0
4	14	9	"pduV"	"STM2056"	17830	16980	140	133	219	356	162	80	80	83	23	27	73	53	0	1280	1429	917	64	45	45	53	55	103	100	100	0	0.043	0.100	0.047	0.050	2.605	0.138	0.289	156	269	100	1288	1523	-4.542	53	1235	139	1384	34166	222976	5.913	25.018	0	0	0
4	15	9	"stfF"	"STM0199"	18020	16970	140	213	228	88	38	79	79	83	24	28	97	89	0	2067	2256	1193	52	45	45	53	57	107	100	100	0	0.066	0.067	0.066	0.065	1.531	0.059	0.753	156	253	100	2156	2360	-3.915	134	2022	149	2211	35558	351880	6.042	38.649	0	0	0
4	16	9	"thiH"	"STM4159"	18180	16980	140	710	716	188	26	78	78	122	268	219	96	76	0	6913	7086	2144	30	46	46	77	189	245	99	98	0	0.092	0.091	0.090	0.093	1.348	0.088	0.953	156	302	100	7499	7678	-3.442	632	6867	638	7040	111665	1105441	2.216	37.085	0	0	0
4	17	9	"yojN"	"STM2269"	18350	16980	130	1782	1717	553	32	82	82	142	286	201	100	100	0	8197	7669	2464	32	46	46	116	358	308	100	100	0	0.209	0.214	0.213	0.214	1.129	0.213	0.978	120	406	100	9851	9258	-2.261	1700	8151	1635	7623	206004	920271	5.507	21.098	0	0	0
4	18	9	""	"STM4261"	18530	16960	130	155	220	180	81	83	83	94	80	85	45	22	0	741	1494	1854	124	45	45	96	338	352	78	51	0	0.103	0.095	0.098	0.100	2.175	0.099	0.805	120	400	100	768	1586	-3.273	72	696	137	1449	26456	179319	1.575	4.136	0	0	0
4	19	9	"traP"	"PSLT082"	18710	16970	130	233	372	299	80	85	85	88	23	26	99	99	0	3196	5136	4292	83	46	46	78	234	300	100	100	0	0.047	0.056	0.048	0.047	1.470	0.061	0.927	120	401	100	3298	5377	-4.412	148	3150	287	5090	44677	616287	12.348	21.615	0	0	0
4	20	9	""	"STM1542"	18890	16970	130	593	614	198	32	91	91	94	25	26	100	100	0	4953	4941	1688	34	48	48	75	223	297	100	100	0	0.102	0.107	0.108	0.106	1.201	0.106	0.948	120	430	100	5407	5416	-3.288	502	4905	523	4893	73716	592864	20.800	21.821	0	0	0
4	21	9	""	"STM4309"	19070	16970	130	545	536	91	16	96	96	102	33	32	100	100	0	16415	16075	2127	13	51	51	65	53	81	100	100	0	0.027	0.027	0.027	0.027	1.169	0.027	0.930	120	368	100	16813	16464	-5.188	449	16364	440	16024	64329	1929050	13.152	302.075	0	0	0
4	22	9	"adi"	"STM4296"	19250	16980	140	651	698	251	35	96	96	107	48	44	99	98	0	4956	5232	2122	40	50	50	89	164	184	98	98	0	0.113	0.116	0.117	0.118	1.260	0.115	0.948	156	339	100	5461	5784	-3.144	555	4906	602	5182	108961	816194	12.313	31.360	0	0	0
4	23	9	"lpxO"	"STM4286"	19430	16970	130	2192	2271	496	21	91	91	98	42	42	100	100	0	6561	6603	1529	23	48	48	66	131	198	100	100	0	0.323	0.333	0.328	0.334	1.122	0.330	0.974	120	303	100	8614	8735	-1.632	2101	6513	2180	6555	272557	792389	51.738	49.901	0	0	0
4	24	9	"nrfC"	"STM4279"	19600	16970	140	252	551	840	152	89	89	91	21	23	94	89	0	2352	3194	2642	82	47	47	47	6	12	100	100	0	0.071	0.147	0.072	0.080	2.043	0.199	0.600	156	544	100	2468	3609	-3.822	163	2305	462	3147	85949	498251	21.905	524.500	0	0	0
4	1	10	"yafB"	"STM0255"	15520	17160	130	329	343	111	32	63	63	64	15	23	100	100	0	1059	1107	411	37	40	40	41	9	21	100	100	0	0.261	0.262	0.254	0.261	1.288	0.245	0.862	120	521	100	1285	1347	-1.938	266	1019	280	1067	41107	132798	18.600	118.444	0	0	0
4	2	10	""	"STM0274"	15700	17170	140	561	552	177	32	69	69	79	74	93	98	97	0	10983	10229	3122	30	43	43	69	192	278	100	99	0	0.045	0.047	0.046	0.046	1.334	0.047	0.911	156	425	100	11432	10669	-4.475	492	10940	483	10186	86115	1595728	6.392	52.917	0	0	0
4	3	10	""	"STM0282"	15870	17180	130	288	303	146	48	69	69	75	28	37	97	88	0	3604	3426	1834	53	43	43	59	87	147	100	100	0	0.061	0.069	0.063	0.066	1.666	0.063	0.752	120	442	100	3780	3617	-4.023	219	3561	234	3383	36385	411157	8.143	38.701	0	0	0
4	4	10	""	"STM0288"	16060	17180	120	109	128	78	60	67	67	69	26	37	69	43	0	431	577	495	85	41	41	44	28	63	97	95	0	0.108	0.114	0.113	0.115	2.503	0.088	0.331	120	407	100	432	597	-3.215	42	390	61	536	15410	69196	2.269	19.036	0	0	0
4	5	10	""	"STM0297"	16230	17160	100	77	79	23	29	66	66	67	16	23	38	15	0	75	94	48	51	40	40	43	23	53	75	38	0	0.314	0.241	0.364	0.341	2.531	0.200	0.329	80	353	100	46	67	-1.670	11	35	13	54	6324	7504	0.750	2.217	-50	0	0
4	6	10	"yafJ"	"STM0311"	16410	17170	110	179	191	69	36	66	66	72	40	55	97	80	0	169	181	65	35	41	41	51	62	121	98	53	0	0.883	0.893	0.876	0.863	1.373	0.955	0.777	80	455	100	241	265	-0.180	113	128	125	140	15314	14519	2.975	2.097	0	0	0
4	7	10	"ycfJ"	"STM1212"	16570	17130	80	95	219	279	127	71	71	82	52	63	34	19	0	92	309	486	157	44	44	68	85	125	34	25	0	0.500	0.558	0.573	0.629	1.895	0.568	0.952	52	248	100	72	413	-1.000	24	48	148	265	11384	16055	2.635	2.835	0	0	0
4	8	10	"ycfX"	"STM1220"	16770	17160	140	276	342	275	80	70	70	80	55	68	90	74	0	296	442	524	118	44	44	76	168	221	71	36	0	0.817	0.683	0.771	0.707	1.955	0.514	0.654	156	548	100	458	670	-0.291	206	252	272	398	53388	69002	4.764	2.179	0	0	0
4	9	10	""	"STM1236"	16920	17130	60	97	105	32	30	78	78	86	40	46	37	6	0	117	132	49	37	67	67	75	62	82	43	12	0	0.380	0.415	0.450	0.452	2.880	0.563	0.635	32	127	100	69	92	-1.396	19	50	27	65	3362	4210	0.475	0.919	0	0	0
4	10	10	""	"STM1253"	17090	17160	120	141	270	393	145	72	72	88	104	118	29	15	0	100	205	296	144	45	45	70	94	134	30	16	0	1.255	1.237	1.192	1.223	2.003	1.184	0.886	120	482	100	124	358	0.327	69	55	198	160	32346	24618	1.750	1.436	0	0	0
4	11	10	"yoaG"	"STM1272"	17320	17130	80	173	229	166	72	77	77	90	77	85	57	34	0	534	843	772	91	47	47	80	106	132	86	80	0	0.197	0.191	0.187	0.168	2.025	0.198	0.753	52	246	100	583	948	-2.343	96	487	152	796	11891	43818	1.805	7.198	0	0	0
4	12	10	""	"STM1276"	17490	17150	120	366	410	189	46	70	70	82	67	81	96	88	0	626	691	347	50	43	43	61	92	150	98	93	0	0.508	0.525	0.515	0.520	1.227	0.529	0.897	120	306	100	879	988	-0.978	296	583	340	648	49178	82893	4.896	6.848	0	0	0
4	13	10	"rstB"	"STM1471"	17650	17160	150	391	433	145	33	69	69	73	19	26	100	100	0	5397	5892	2227	37	43	43	45	14	31	100	100	0	0.060	0.062	0.061	0.062	1.229	0.060	0.931	156	281	100	5676	6213	-4.055	322	5354	364	5849	67617	919225	18.947	417.643	0	0	0
4	14	10	"ydgH"	"STM1478"	17830	17150	140	9887	10264	2785	27	73	73	77	23	29	100	100	0	4732	4999	1398	27	43	43	52	54	103	100	100	0	2.093	2.056	2.050	2.049	1.135	2.065	0.971	156	314	100	14503	15147	1.066	9814	4689	10191	4956	1601206	779867	442.913	91.611	0	0	0
4	15	10	"ynfM"	"STM1486"	18000	17160	140	771	776	350	45	76	76	81	24	29	100	99	0	8378	8612	3156	36	44	44	52	52	100	99	99	0	0.083	0.082	0.078	0.082	1.463	0.080	0.734	156	322	100	9029	9268	-3.584	695	8334	700	8568	121094	1343425	28.958	164.615	0	0	0
4	16	10	""	"STM1493"	18180	17150	130	3709	3801	1238	32	81	81	129	289	224	100	100	0	7583	7712	2322	30	46	46	84	248	295	100	100	0	0.481	0.485	0.478	0.483	1.178	0.480	0.914	120	338	100	11165	11386	-1.055	3628	7537	3720	7666	456172	925469	12.706	30.758	0	0	0
4	17	10	"ynfD"	"STM1500"	18360	17170	100	4229	3910	1932	49	83	83	161	338	209	100	100	0	2221	2055	871	42	46	46	105	275	261	100	97	0	1.906	1.905	1.838	1.844	1.205	2.061	0.909	80	331	100	6321	5836	0.931	4146	2175	3827	2009	312764	164416	11.092	7.091	0	0	0
4	18	10	"udg"	"STM2080"	18540	17160	130	3384	2985	1555	52	82	82	109	165	151	100	100	0	8160	6994	3707	53	45	45	76	169	222	100	100	0	0.407	0.418	0.418	0.425	1.124	0.414	0.966	120	398	100	11417	9852	-1.297	3302	8115	2903	6949	358181	839224	17.430	40.935	0	0	0
4	19	10	""	"STM2787"	18700	17150	140	235	386	310	80	84	84	89	33	37	78	67	0	732	1532	1531	99	47	47	85	145	170	80	67	0	0.220	0.203	0.200	0.237	2.140	0.192	0.917	156	417	100	836	1787	-2.182	151	685	302	1485	60199	238945	9.000	9.979	0	0	0
4	20	10	"gabT"	"STM2792"	18880	17150	140	7424	9013	6043	67	88	88	91	32	35	100	100	0	3966	4644	3112	67	47	47	68	130	191	98	97	0	1.872	1.941	1.919	1.980	1.271	1.941	0.976	156	355	100	11255	13522	0.905	7336	3919	8925	4597	1406079	724525	278.813	35.200	0	0	0
4	21	10	"mobA"	"STM3994"	19070	17150	140	550	647	467	72	95	95	107	72	67	78	69	0	2361	2746	2290	83	49	49	111	370	333	73	66	0	0.197	0.205	0.208	0.218	1.676	0.199	0.941	156	334	100	2767	3249	-2.345	455	2312	552	2697	100982	428378	7.500	7.122	0	0	0
4	22	10	""	"STM4014"	19250	17140	140	175	210	291	138	95	95	106	69	65	58	15	0	3298	3296	1384	41	51	51	103	352	341	96	96	0	0.025	0.035	0.024	0.024	2.205	0.038	0.126	156	320	100	3327	3360	-5.343	80	3247	115	3245	32683	514233	1.507	9.071	0	0	0
4	23	10	""	"STM4033"	19420	17150	140	238	279	165	59	89	89	94	23	24	96	92	0	609	779	573	73	51	51	59	29	49	99	98	0	0.267	0.261	0.254	0.261	1.505	0.270	0.865	156	369	100	707	918	-1.905	149	558	190	728	43523	121527	8.043	24.828	0	0	0
4	24	10	""	"STM4054"	19600	17150	140	213	244	96	39	90	90	97	58	59	91	57	0	3444	4119	2183	52	48	48	118	639	541	97	95	0	0.036	0.038	0.037	0.037	1.546	0.037	0.834	156	595	100	3519	4225	-4.787	123	3396	154	4071	38072	642577	2.534	6.261	0	0	0
4	1	11	""	"STM2943"	15520	17350	120	132	140	56	40	64	64	70	39	55	81	37	0	503	568	317	55	41	41	46	41	89	100	98	0	0.147	0.144	0.135	0.133	1.943	0.115	0.466	120	559	100	530	603	-2.764	68	462	76	527	16836	68148	1.795	12.732	0	0	0
4	2	11	""	"STM2955"	15700	17300	100	88	118	87	73	70	70	88	95	107	15	7	0	61	127	180	141	43	43	80	210	262	11	3	0	1.000	0.571	0.759	0.847	3.436	0.131	0.374	80	369	100	36	132	0.000	18	18	48	84	9456	10155	0.316	0.224	0	0	0
4	3	11	"yqcC"	"STM2965"	15920	17330	70	93	121	76	62	71	71	78	37	47	40	21	0	91	204	246	120	46	46	80	132	165	34	25	0	0.489	0.316	0.294	0.368	3.202	0.281	0.782	32	178	100	67	208	-1.032	22	45	50	158	3863	6542	1.162	0.939	0	0	0
4	4	11	"fucO"	"STM2973"	16050	17340	130	171	194	93	47	66	66	68	17	25	96	90	0	700	802	552	68	41	41	46	36	78	100	99	0	0.159	0.168	0.168	0.168	1.626	0.154	0.790	120	439	100	764	889	-2.650	105	659	128	761	23280	96240	7.412	21.000	0	0	0
4	5	11	"fucK"	"STM2977"	16230	17340	130	200	253	150	59	64	64	66	22	33	100	96	0	1060	1440	1176	81	41	41	43	21	48	100	100	0	0.133	0.135	0.134	0.136	1.459	0.123	0.855	120	468	100	1155	1588	-2.905	136	1019	189	1399	30394	172798	8.500	66.524	0	0	0
4	6	11	"csdA"	"STM2984"	16400	17340	110	196	246	149	60	63	63	66	24	36	98	91	0	713	945	694	73	40	40	42	27	64	100	100	0	0.198	0.202	0.189	0.197	1.486	0.196	0.829	80	394	100	806	1088	-2.339	133	673	183	905	19685	75561	7.500	33.444	0	0	0
4	7	11	"yqhE"	"STM3165"	16580	17340	130	3810	5742	4663	81	67	67	76	52	68	100	100	0	1566	2269	1755	77	42	42	56	66	117	100	100	0	2.456	2.548	2.505	2.497	1.225	2.592	0.967	120	519	100	5267	7902	1.296	3743	1524	5675	2227	689034	272222	108.962	33.530	0	0	0
4	8	11	""	"STM3175"	16750	17350	130	289	466	435	93	66	66	72	43	59	98	90	0	615	1189	1308	110	42	42	48	39	81	100	98	0	0.389	0.349	0.360	0.364	1.548	0.305	0.860	120	422	100	796	1547	-1.361	223	573	400	1147	55931	142694	9.163	29.256	0	0	0
4	9	11	"STMF1.5"	"Not LT2a91"	16930	17330	100	72	78	27	34	70	70	73	22	30	20	7	0	49	57	29	50	42	42	54	43	79	6	5	0	0.286	0.533	1.267	1.200	3.526	0.603	0.680	80	409	100	9	23	-1.807	2	7	8	15	6228	4545	0.227	0.070	-50	0	0
4	10	11	"yfiO"	"STM2663"	17110	17330	140	580	1006	1248	124	73	73	117	232	198	67	51	0	400	697	841	120	44	44	75	124	165	69	59	0	1.424	1.429	1.426	1.459	1.737	1.509	0.938	156	555	100	863	1586	0.510	507	356	933	653	156871	108674	3.832	5.016	0	0	0
4	11	11	""	"STM2680"	17300	17340	140	159	244	194	79	71	71	96	154	160	32	19	0	508	970	1012	104	43	43	72	111	154	92	78	0	0.189	0.187	0.182	0.171	1.946	0.183	0.881	156	550	100	553	1100	-2.402	88	465	173	927	38059	151345	0.961	8.090	0	0	0
4	12	11	""	"STM2690"	17470	17330	130	158	217	148	68	67	67	75	60	80	63	40	0	575	1019	997	97	42	42	54	77	142	98	93	0	0.171	0.154	0.165	0.156	2.076	0.126	0.748	120	398	100	624	1127	-2.550	91	533	150	977	26068	122310	2.367	12.532	0	0	0
4	13	11	"ybbN"	"STM0504"	17650	17340	140	815	850	436	51	67	67	85	126	148	100	92	0	865	888	511	57	41	41	49	54	110	100	100	0	0.908	0.924	0.941	0.957	1.193	0.899	0.963	156	346	100	1572	1630	-0.140	748	824	783	847	132621	138466	6.071	15.537	0	0	0
4	14	11	"allA"	"STM0515"	17820	17340	130	315	371	238	64	69	69	142	569	400	7	2	0	555	671	447	66	42	42	66	160	242	99	90	0	0.480	0.480	0.460	0.464	1.290	0.471	0.893	120	383	100	759	931	-1.060	246	513	302	629	44578	80574	0.402	3.781	0	0	0
4	15	11	""	"STM0520"	18010	17330	130	153	172	71	41	71	71	77	36	46	83	56	0	1072	1122	540	48	43	43	48	27	56	100	100	0	0.080	0.094	0.093	0.081	1.827	0.100	0.648	120	377	100	1111	1180	-3.649	82	1029	101	1079	20661	134681	2.639	39.778	0	0	0
4	16	11	"ybbY"	"STM0524"	18180	17330	140	176	239	152	63	76	76	98	190	193	30	11	0	2077	3211	2579	80	44	44	67	222	331	99	99	0	0.049	0.051	0.047	0.047	1.688	0.050	0.804	156	329	100	2133	3330	-4.346	100	2033	163	3167	37255	500908	0.742	14.162	0	0	0
4	17	11	"ylbE"	"STM0530"	18360	17330	140	139	183	99	54	77	77	111	225	202	14	0	0	1126	2433	2227	91	44	44	76	233	306	98	96	0	0.057	0.044	0.047	0.044	1.738	0.040	0.804	156	377	100	1144	2495	-4.125	62	1082	106	2389	28581	379506	0.320	10.116	0	0	0
4	18	11	"cysS"	"STM0537"	18540	17340	140	1844	2396	1413	58	76	76	86	55	63	99	98	0	3579	4529	2638	58	46	46	70	82	117	99	99	0	0.500	0.518	0.522	0.518	1.162	0.521	0.963	156	495	100	5301	6803	-0.999	1768	3533	2320	4483	373710	706485	42.000	54.378	0	0	0
4	19	11	"yohJ"	"STM2181"	18690	17280	60	242	287	158	55	86	86	96	47	48	78	62	0	1098	1066	730	68	105	105	151	233	154	78	62	0	0.157	0.209	0.187	0.174	1.592	0.207	0.921	32	127	100	1149	1162	-2.670	156	993	201	961	9187	34123	4.064	3.927	0	0	0
4	20	11	"galS"	"STM2191"	18880	17320	150	224	300	221	73	74	74	79	29	36	98	94	0	981	1493	1303	87	46	46	72	109	151	99	99	0	0.160	0.156	0.148	0.146	1.433	0.151	0.866	156	581	100	1085	1673	-2.640	150	935	226	1447	46776	232842	7.621	13.037	0	0	0
4	21	11	"lysP"	"STM2200"	19050	17320	130	761	1337	1196	89	77	77	89	75	84	100	100	0	2855	5018	4477	89	45	45	101	371	367	100	100	0	0.243	0.253	0.247	0.247	1.206	0.253	0.960	120	414	100	3494	6233	-2.039	684	2810	1260	4973	160468	602122	16.640	13.253	0	0	0
4	22	11	"yejH"	"STM2223"	19250	17320	140	880	797	364	45	80	80	148	731	493	53	0	0	8656	7955	3743	47	47	47	135	502	371	100	100	0	0.093	0.091	0.091	0.089	1.193	0.090	0.954	156	503	100	9409	8625	-3.428	800	8609	717	7908	124306	1241017	0.888	15.578	0	0	0
4	23	11	""	"STM2231"	19420	17320	50	140	141	27	19	96	96	97	21	21	75	50	0	426	440	68	15	87	87	113	108	95	100	100	0	0.130	0.127	0.129	0.104	1.973	0.080	0.253	12	104	100	383	398	-2.946	44	339	45	353	1689	5285	2.095	3.028	0	0	0
4	24	11	""	"STM2240"	19590	17320	130	1034	1030	139	13	90	90	104	89	85	100	100	0	7494	7520	997	13	48	48	159	781	491	100	100	0	0.127	0.126	0.126	0.126	1.104	0.123	0.965	120	595	100	8390	8412	-2.980	944	7446	940	7472	123563	902444	10.404	9.425	0	0	0
4	1	12	"phoP"	"STM1231"	15520	17530	120	1179	1253	729	58	65	65	69	40	57	100	99	0	276	296	154	52	40	40	41	5	12	100	100	0	4.720	4.641	4.648	4.572	1.267	4.894	0.891	120	501	100	1350	1444	2.239	1114	236	1188	256	150357	35535	29.600	51.000	0	0	0
4	2	12	"phoP"	"STM1231"	15690	17520	130	1167	1488	1037	69	65	65	78	84	107	100	100	0	272	364	254	69	41	41	59	164	277	75	30	0	4.771	4.406	4.481	4.530	1.240	4.371	0.905	120	544	100	1333	1746	2.254	1102	231	1423	323	178593	43656	16.786	1.860	0	0	0
4	3	12	"phoQ"	"STM1230"	15880	17530	120	188	228	123	53	63	63	64	17	26	98	97	0	155	194	119	61	40	40	44	31	70	100	84	0	1.087	1.071	1.101	1.045	1.670	1.063	0.827	120	492	100	240	319	0.120	125	115	165	154	27324	23294	9.647	4.839	0	0	0
4	4	12	"phoQ"	"STM1230"	16050	17520	130	266	319	191	59	63	63	65	17	26	99	99	0	234	293	219	74	40	40	41	8	19	100	100	0	1.046	1.012	1.044	1.030	1.309	0.938	0.893	120	436	100	397	509	0.065	203	194	256	253	38222	35140	14.941	31.500	0	0	0
4	5	12	"phoQ"	"STM1230"	16220	17520	130	141	164	82	50	64	64	66	17	25	98	94	0	105	131	70	53	41	41	41	8	19	100	100	0	1.203	1.111	1.058	1.036	1.627	1.158	0.722	120	471	100	141	190	0.267	77	64	100	90	19681	15762	5.765	11.250	0	0	0
4	6	12	"hupA"	"STM4170"	16410	17520	130	693	908	680	74	62	62	63	15	23	100	100	0	87	106	60	56	40	40	42	25	59	85	46	0	13.426	12.818	13.057	13.382	1.338	12.709	0.897	120	470	100	678	912	3.747	631	47	846	66	108975	12767	56.333	2.560	0	0	0
4	7	12	"sopB"	"STM1091"	16570	17520	120	737	863	424	49	63	63	67	23	34	100	100	0	1182	1357	699	51	40	40	43	33	76	100	100	0	0.590	0.607	0.602	0.612	1.210	0.584	0.942	120	398	100	1816	2117	-0.761	674	1142	800	1317	103613	162801	34.609	39.818	0	0	0
4	8	12	"pipC"	"STM0375"	16760	17520	140	165	189	97	51	65	65	71	42	59	92	65	0	96	118	64	54	41	41	44	22	50	98	69	0	1.818	1.610	1.655	1.616	1.504	2.205	0.601	156	451	100	155	201	0.862	100	55	124	77	29535	18448	2.810	3.364	0	0	0
4	9	12	"pipC"	"STM0375"	16930	17520	130	194	265	313	118	67	67	85	140	164	42	13	0	139	183	169	92	41	41	48	61	127	67	35	0	1.296	1.394	1.316	1.321	1.610	1.793	0.820	120	485	100	225	340	0.374	127	98	198	142	31857	21955	1.286	2.213	0	0	0
4	10	12	"ssrB"	"STM1391"	17110	17510	100	189	262	223	85	70	70	132	271	205	16	11	0	219	372	387	104	42	42	85	186	218	47	23	0	0.672	0.582	0.605	0.536	2.011	1.157	0.359	80	379	100	296	522	-0.573	119	177	192	330	20997	29778	0.480	1.543	-50	0	0
4	11	12	"ssrB"	"STM1391"	17300	17520	120	550	579	265	45	67	67	83	85	102	96	92	0	1009	1089	643	59	41	41	65	149	229	95	86	0	0.499	0.489	0.493	0.523	1.325	0.457	0.932	120	449	100	1451	1560	-1.003	483	968	512	1048	69480	130651	5.835	6.872	0	0	0
4	12	12	"ssrB"	"STM1391"	17480	17520	130	1428	1376	501	36	67	67	71	34	47	100	100	0	3164	2898	1055	36	41	41	45	23	51	100	100	0	0.436	0.458	0.453	0.465	1.164	0.453	0.959	120	435	100	4484	4166	-1.198	1361	3123	1309	2857	165150	347737	38.382	124.043	0	0	0
4	13	12	"lrp"	"STM0959"	17650	17510	130	9648	9001	2674	29	68	68	163	650	398	100	100	0	2661	2502	717	28	42	42	69	186	269	100	100	0	3.658	3.631	3.655	3.614	1.086	3.706	0.974	120	423	100	12199	11393	1.871	9580	2619	8933	2460	1080105	300261	13.597	13.081	0	0	0
4	14	12	"lrp"	"STM0959"	17820	17500	110	6757	7098	2582	36	70	70	418	1375	328	100	93	0	1871	1960	744	37	43	43	132	354	268	100	92	0	3.658	3.666	3.676	3.688	1.100	3.676	0.980	80	382	100	8515	8945	1.871	6687	1828	7028	1917	567835	156828	4.858	5.164	0	0	0
4	15	12	"gyrA"	"STM2272"	18010	17520	120	1817	2039	1107	54	66	66	286	1155	403	81	27	0	2608	2890	1553	53	42	42	96	286	297	99	98	0	0.682	0.693	0.690	0.692	1.167	0.874	0.647	120	423	100	4317	4821	-0.551	1751	2566	1973	2848	244639	346767	1.518	9.769	0	0	0
4	16	12	"gyrA"	"STM2272"	18180	17510	140	2048	2102	880	41	65	65	66	16	24	100	100	0	2862	2960	1303	44	41	41	42	8	19	100	100	0	0.703	0.698	0.702	0.702	1.144	0.692	0.961	156	372	100	4804	4956	-0.509	1983	2821	2037	2919	327844	461805	127.250	364.750	0	0	0
4	17	12	"csrA"	"STM2826"	18350	17510	130	338	550	736	133	66	66	69	22	31	100	100	0	86	127	129	101	41	41	41	5	12	100	98	0	6.044	5.628	5.859	5.642	1.500	5.889	0.923	120	412	100	317	570	2.596	272	45	484	86	66049	15184	21.864	17.200	0	0	0
4	18	12	"csrA"	"STM2826"	18550	17520	130	370	740	1026	138	66	66	78	80	102	95	81	0	93	156	186	119	42	42	55	92	167	21	14	0	5.961	5.912	6.088	6.211	1.505	5.529	0.575	120	500	100	355	788	2.576	304	51	674	114	88841	18668	8.275	1.098	0	0	0
4	19	12	"yhhP"	"STM3578"	18730	17530	80	223	420	499	118	67	67	82	101	123	65	42	0	416	598	533	89	43	43	66	123	186	86	71	0	0.418	0.636	0.471	0.463	1.824	0.803	0.821	52	275	100	529	908	-1.258	156	373	353	555	21829	31112	3.347	4.325	0	0	0
4	20	12	"yhhP"	"STM3578"	18890	17530	100	187	213	97	45	67	67	71	20	28	100	96	0	448	492	269	54	42	42	47	21	44	100	100	0	0.296	0.324	0.314	0.320	1.377	0.315	0.855	80	372	100	526	596	-1.758	120	406	146	450	17027	39371	7.100	21.190	0	0	0
4	21	12	"yhhP"	"STM3578"	19070	17520	120	183	231	152	65	72	72	78	44	56	86	66	0	379	579	507	87	43	43	60	166	276	87	50	0	0.330	0.297	0.302	0.280	1.715	0.284	0.831	120	444	100	447	695	-1.598	111	336	159	536	27761	69523	3.477	3.127	0	0	0
4	22	12	"topA"	"STM1714"	19230	17510	130	16311	16541	3697	22	75	75	196	978	498	100	100	0	12780	13066	2990	22	43	43	131	569	434	100	100	0	1.275	1.264	1.268	1.264	1.094	1.271	0.978	120	449	100	28973	29489	0.350	16236	12737	16466	13023	1984869	1567928	16.713	22.733	0	0	0
4	23	12	"topA"	"STM1714"	19410	17510	130	172	295	300	101	79	79	173	829	479	5	0	0	105	202	215	106	45	45	106	459	433	8	1	0	1.550	1.376	1.340	1.304	1.547	1.850	0.895	120	637	100	153	373	0.632	93	60	216	157	35370	24186	0.147	0.209	0	0	0
4	24	12	"fur"	"STM0693"	19620	17500	120	4859	4696	2755	58	84	84	134	522	389	93	87	0	2297	2199	1204	54	45	45	108	572	529	88	79	0	2.120	2.141	2.117	2.130	1.418	2.303	0.904	120	608	100	7027	6766	1.084	4775	2252	4612	2154	563478	263918	8.739	3.656	0	0	0
4	1	13	"ctrl-buffer"	"ctrl-buffer"	15510	17690	100	66	69	20	28	64	64	67	32	47	7	1	0	44	47	12	25	39	39	40	5	12	45	22	0	0.400	0.625	1.400	1.408	3.025	12.086	0.138	80	414	100	7	13	-1.322	2	5	5	8	5505	3732	0.063	1.400	-50	0	0
4	2	13	"ctrl-buffer"	"ctrl-buffer"	15690	17690	100	61	65	18	27	64	64	69	40	57	1	1	0	44	46	11	23	40	40	40	6	15	36	7	0	-0.750	0.167	2.250	2.291	4.656	14.280	0.129	80	411	100	1	7	Error	-3	4	1	6	5203	3685	-0.100	1.000	-50	0	0
4	3	13	"ctrl-buffer"	"ctrl-buffer"	15870	17690	100	60	64	20	31	61	61	65	26	40	7	2	0	43	46	8	17	40	40	40	5	12	36	16	0	-0.333	0.500	2.589	2.137	3.840	16.638	0.062	80	356	100	2	9	Error	-1	3	3	6	5129	3670	-0.038	1.200	-50	0	0
4	4	13	"ctrl-buffer"	"ctrl-buffer"	16040	17690	100	66	69	22	31	62	62	65	22	33	13	5	0	44	48	17	35	40	40	40	5	12	43	22	0	1.000	0.875	1.548	1.727	3.263	5.542	0.151	80	369	100	8	15	0.000	4	4	7	8	5482	3879	0.182	1.600	-50	0	0
4	5	13	"ctrl-buffer"	"ctrl-buffer"	16220	17690	100	65	84	102	121	65	65	66	16	24	20	10	0	45	49	16	32	41	41	41	5	12	42	22	0	0.000	2.375	1.899	1.724	3.487	8.001	0.479	80	406	100	4	27	Error	0	4	19	8	6689	3893	1.125	1.600	-50	0	0
4	6	13	"ctrl-buffer"	"ctrl-buffer"	16400	17690	100	66	70	21	30	63	63	63	14	22	26	13	0	48	50	15	30	40	40	40	5	12	56	32	0	0.375	0.700	1.363	1.353	2.683	8.363	0.164	80	401	100	11	17	-1.415	3	8	7	10	5633	3994	0.500	2.000	-50	0	0
4	7	13	"ctrl-buffer"	"ctrl-buffer"	16580	17690	100	67	71	21	29	61	61	63	15	23	22	8	0	46	48	14	29	40	40	40	7	17	36	7	0	1.000	1.250	1.633	1.471	3.551	3.563	0.231	80	410	100	12	18	0.000	6	6	10	8	5663	3802	0.533	1.143	-50	0	0
4	8	13	"ctrl-buffer"	"ctrl-buffer"	16750	17690	100	75	75	16	21	64	64	67	18	26	28	6	0	48	49	9	18	40	40	43	28	65	3	0	0	1.375	1.222	1.394	1.519	2.585	3.992	0.164	80	383	100	19	20	0.459	11	8	11	9	5972	3955	0.444	0.214	-50	0	0
4	9	13	"ctrl-buffer"	"ctrl-buffer"	16930	17690	100	67	68	15	22	63	63	64	18	28	16	7	0	46	47	7	14	41	41	41	6	14	40	11	0	0.800	0.833	1.857	1.585	3.045	2.055	0.537	80	382	100	9	11	-0.322	4	5	5	6	5447	3778	0.222	1.000	-50	0	0
4	10	13	"ctrl-buffer"	"ctrl-buffer"	17110	17690	100	71	78	43	55	62	62	71	62	87	5	3	0	45	56	37	66	41	41	48	49	102	7	6	0	2.250	1.067	2.550	2.125	3.657	2.368	0.423	80	414	100	13	31	1.170	9	4	16	15	6246	4497	0.113	0.163	-50	0	0
4	11	13	"ctrl-buffer"	"ctrl-buffer"	17290	17690	100	70	76	30	39	62	62	64	24	37	26	8	0	46	53	25	47	40	40	42	22	52	10	7	0	1.333	1.077	1.792	1.776	2.973	1.865	0.427	80	386	100	14	27	0.415	8	6	14	13	6079	4212	0.500	0.500	-50	0	0
4	12	13	"ctrl-buffer"	"ctrl-buffer"	17460	17690	100	60	63	18	28	63	63	64	14	21	16	6	0	47	47	8	17	40	40	40	4	10	65	33	0	-0.429	0.000	1.800	1.594	3.454	28.054	0.005	80	373	100	4	7	Error	-3	7	0	7	5037	3778	-0.071	1.750	-50	0	0
4	13	13	"ctrl-buffer"	"ctrl-buffer"	17640	17690	100	65	67	17	25	65	65	65	16	24	17	3	0	44	47	12	25	41	41	42	9	21	20	7	0	0.000	0.333	2.000	2.209	3.424	6.900	0.054	80	403	100	3	8	Error	0	3	2	6	5328	3734	0.125	0.556	-50	0	0
4	14	13	"ctrl-buffer"	"ctrl-buffer"	17820	17680	100	64	65	14	21	65	65	189	710	375	0	0	0	45	47	11	23	41	41	73	191	261	0	0	0	-0.250	0.000	1.833	1.764	3.687	6.780	0.269	80	414	100	3	6	Error	-1	4	0	6	5224	3792	-0.175	-0.136	-50	0	0
4	15	13	"ctrl-buffer"	"ctrl-buffer"	18000	17680	100	60	61	13	21	62	62	66	20	30	5	0	0	47	47	8	17	40	40	41	11	26	22	5	0	-0.286	-0.143	1.667	1.465	2.973	2.963	0.070	80	370	100	5	6	Error	-2	7	-1	7	4857	3762	-0.250	0.545	-50	0	0
4	16	13	"ctrl-buffer"	"ctrl-buffer"	18170	17680	100	65	69	15	21	63	63	65	18	27	15	5	0	49	52	13	25	40	40	41	11	26	36	10	0	0.222	0.500	1.286	1.343	3.702	2.240	0.083	80	352	100	11	18	-2.170	2	9	6	12	5487	4138	0.222	1.000	-50	0	0
4	17	13	"ctrl-buffer"	"ctrl-buffer"	18350	17680	100	65	67	17	25	63	63	65	15	23	15	6	0	46	47	8	17	41	41	41	5	12	41	21	0	0.400	0.667	1.500	1.582	3.614	5.801	0.106	80	383	100	7	10	-1.322	2	5	4	6	5345	3788	0.133	1.200	-50	0	0
4	18	13	"ctrl-buffer"	"ctrl-buffer"	18530	17680	100	61	64	14	21	62	62	65	16	24	15	1	0	44	46	10	21	40	40	40	5	12	32	15	0	-0.250	0.333	2.167	2.152	3.183	15.689	0.012	80	358	100	3	8	Error	-1	4	2	6	5084	3654	-0.062	1.200	-50	0	0
4	19	13	"ctrl-buffer"	"ctrl-buffer"	18700	17680	100	64	68	16	23	63	63	66	19	28	18	5	0	44	46	8	17	40	40	41	21	51	5	0	0	0.250	0.833	1.286	1.563	3.554	12.571	0.025	80	394	100	5	11	-2.000	1	4	5	6	5402	3644	0.105	0.238	-50	0	0
4	20	13	"ctrl-buffer"	"ctrl-buffer"	18880	17680	100	63	63	12	19	64	64	66	15	22	8	0	0	45	47	12	25	40	40	41	5	12	47	22	0	-0.200	-0.143	1.200	1.429	4.775	10.439	0.013	80	393	100	4	6	Error	-1	5	-1	7	5011	3796	-0.200	1.200	-50	0	0
4	21	13	"ctrl-buffer"	"ctrl-buffer"	19060	17680	100	66	68	16	23	67	67	70	18	25	10	3	0	45	48	10	20	41	41	41	6	14	37	13	0	-0.250	0.143	1.408	1.655	2.864	6.285	0.062	80	386	100	3	8	Error	-1	4	1	7	5436	3813	-0.111	1.167	-50	0	0
4	22	13	"ctrl-buffer"	"ctrl-buffer"	19240	17680	100	72	75	21	28	70	70	98	426	434	0	0	0	47	48	9	18	41	41	57	253	443	0	0	0	0.333	0.714	2.353	2.369	3.147	12.333	0.041	80	433	100	8	12	-1.585	2	6	5	7	6028	3879	-0.054	-0.036	-50	0	0
4	23	13	"ctrl-buffer"	"ctrl-buffer"	19430	17640	50	104	110	26	23	76	76	77	22	28	58	33	0	57	62	15	24	44	44	46	7	15	75	41	0	2.154	1.889	1.675	1.680	4.361	3.571	0.259	12	93	100	41	52	1.107	28	13	34	18	1316	740	1.500	2.286	0	0	0
4	24	13	"ctrl-buffer"	"ctrl-buffer"	19590	17680	100	67	70	18	25	73	73	113	583	515	0	0	0	45	47	10	21	43	43	44	11	25	8	3	0	-3.000	-0.750	2.367	1.970	3.280	14.069	0.027	80	456	100	-4	1	Error	-6	2	-3	4	5605	3728	-0.074	0.273	-50	0	0
4	1	14	""	"STM1553"	15510	17890	140	109	123	55	44	66	66	70	24	34	72	44	0	115	133	65	48	40	40	41	7	17	100	100	0	0.573	0.613	0.552	0.513	2.313	0.727	0.522	156	959	100	118	150	-0.803	43	75	57	93	19193	20710	2.208	13.143	0	0	0
4	2	14	""	"STM3783"	15710	17880	110	89	117	93	79	66	66	70	22	31	51	28	0	64	101	103	101	40	40	42	9	21	90	63	0	0.958	0.836	1.103	0.953	2.606	0.940	0.575	80	461	100	47	112	-0.061	23	24	51	61	9388	8094	2.136	6.556	0	0	0
4	3	14	""	"STM2242"	15870	17880	140	82	109	88	80	63	63	66	39	59	22	12	0	64	103	132	128	39	39	40	6	15	97	83	0	0.760	0.719	0.857	0.755	3.010	0.811	0.354	156	696	100	44	110	-0.396	19	25	46	64	16956	16064	1.103	10.500	0	0	0
4	4	14	"yfiM"	"STM2653"	16050	17880	140	89	125	142	113	62	62	65	36	55	37	20	0	79	125	157	125	41	41	42	9	21	98	91	0	0.711	0.750	0.737	0.632	3.088	0.972	0.558	156	787	100	65	147	-0.493	27	38	63	84	19446	19503	1.667	9.222	0	0	0
4	5	14	"oxyS"	"STM4124"	16220	17840	50	70	85	49	57	68	68	69	14	20	33	25	0	105	155	137	88	45	45	52	44	84	58	25	0	0.033	0.155	0.289	0.221	2.727	0.185	0.548	12	104	100	62	127	-4.907	2	60	17	110	1022	1860	1.143	2.341	0	0	0
4	6	14	""	"STM4302"	16400	17870	110	81	94	44	46	63	63	65	16	24	53	30	0	80	170	220	129	40	40	43	20	46	78	50	0	0.450	0.238	0.378	0.339	3.923	0.155	0.314	80	576	100	58	161	-1.152	18	40	31	130	7515	13625	1.813	6.350	0	0	0
4	7	14	"ssaT"	"STM1421"	16570	17870	60	494	517	298	57	63	63	67	27	40	96	93	0	2203	2505	1371	54	45	45	57	79	138	100	100	0	0.200	0.185	0.149	0.169	2.634	0.147	0.549	32	176	100	2589	2914	-2.324	431	2158	454	2460	16535	80146	16.667	30.987	0	0	0
4	8	14	"nrdI"	"STM2806"	16740	17870	80	191	241	164	68	66	66	70	24	34	75	71	0	976	1558	1414	90	42	42	68	137	201	71	71	0	0.134	0.115	0.134	0.161	3.293	0.099	0.733	52	320	100	1059	1691	-2.901	125	934	175	1516	12526	81024	7.125	10.876	0	0	0
4	9	14	"sipA"	"STM2882"	16930	17880	140	625	1025	947	92	62	62	65	18	27	100	99	0	1339	2146	2124	98	40	40	49	81	165	99	95	0	0.433	0.457	0.442	0.457	1.865	0.408	0.747	156	789	100	1862	3069	-1.206	563	1299	963	2106	159954	334810	53.333	25.889	0	0	0
4	10	14	"dctA"	"STM3614"	17110	17870	130	4068	5269	3194	60	63	63	72	45	62	100	100	0	2121	2622	1526	58	41	41	47	42	89	100	100	0	1.925	2.017	2.028	2.022	1.215	2.085	0.881	120	635	100	6085	7787	0.945	4005	2080	5206	2581	632273	314665	115.489	61.310	0	0	0
4	11	14	"aroB"	"STM3486"	17310	17880	130	323	997	1298	130	63	63	71	45	63	96	89	0	340	1076	1412	131	40	40	47	43	91	98	90	0	0.867	0.902	0.867	0.905	1.740	0.910	0.914	120	598	100	560	1970	-0.206	260	300	934	1036	119680	129176	20.578	23.930	0	0	0
4	12	14	"purN"	"STM2500"	17460	17880	140	461	585	461	78	62	62	64	16	25	98	93	0	1490	2086	1872	89	40	40	45	28	62	98	95	0	0.275	0.256	0.254	0.269	1.734	0.234	0.862	156	717	100	1849	2569	-1.862	399	1450	523	2046	91323	325482	32.563	72.893	0	0	0
4	13	14	"yjgG"	"STM4462"	17640	17860	100	69	83	39	46	68	68	70	18	25	27	18	0	73	192	279	145	42	42	57	47	82	35	27	0	0.032	0.100	0.186	0.220	2.921	0.115	0.515	80	390	100	32	165	-4.954	1	31	15	150	6621	15390	0.722	2.872	-50	0	0
4	14	14	""	"STM0437"	17820	17870	140	450	464	95	20	66	66	69	19	27	100	100	0	10395	10788	2273	21	41	41	47	28	59	100	100	0	0.037	0.037	0.036	0.037	1.189	0.035	0.924	156	721	100	10738	11145	-4.753	384	10354	398	10747	72316	1682851	20.789	383.607	0	0	0
4	15	14	""	"STM0565"	18000	17880	140	106	114	38	33	65	65	68	19	27	83	51	0	826	996	626	62	40	40	42	10	23	100	100	0	0.052	0.051	0.054	0.049	2.146	0.039	0.454	156	680	100	827	1005	-4.261	41	786	49	956	17729	155450	2.421	95.400	0	0	0
4	16	14	"res"	"STM0358"	18170	17870	140	958	1669	1276	76	63	63	65	17	26	100	100	0	4465	7633	5782	75	40	40	41	10	24	100	100	0	0.202	0.212	0.208	0.207	1.169	0.213	0.955	156	664	100	5320	9199	-2.306	895	4425	1606	7593	260357	1190820	94.353	759.200	0	0	0
4	17	14	""	"STM2003"	18340	17860	130	101	115	50	43	62	62	66	53	80	33	13	0	262	432	446	103	40	40	42	10	23	100	100	0	0.176	0.135	0.147	0.143	2.585	0.099	0.161	120	575	100	261	445	-2.509	39	222	53	392	13813	51790	0.925	39.000	0	0	0
4	18	14	"nfo"	"STM2203"	18530	17870	140	393	435	195	44	62	62	66	47	71	99	98	0	1467	1689	941	55	40	40	41	9	21	100	100	0	0.232	0.226	0.228	0.232	1.348	0.212	0.875	156	751	100	1758	2022	-2.108	331	1427	373	1649	67824	263428	7.851	183.111	0	0	0
4	19	14	"EMPTY"	"EMPTY"	18700	17860	100	80	83	18	21	67	67	69	17	24	43	18	0	44	45	5	11	40	40	41	5	12	42	8	0	3.250	3.200	3.000	2.781	2.990	10.821	0.082	80	417	100	17	21	1.700	13	4	16	5	6677	3573	0.824	0.800	-75	0	0
4	20	14	"EMPTY"	"EMPTY"	18880	17860	100	72	76	19	25	71	71	74	19	25	18	3	0	43	43	6	13	41	41	42	6	14	18	7	0	0.500	2.500	2.750	2.580	3.423	9.076	0.112	80	464	100	3	7	-1.000	1	2	5	2	6047	3477	0.105	0.167	-75	0	0
4	21	14	"EMPTY"	"EMPTY"	19060	17860	100	66	67	15	22	69	69	71	18	25	8	2	0	41	41	5	12	41	41	42	6	14	13	0	0	100000.000	100000.000	2.500	2.692	2.914	25.970	0.014	80	464	100	-3	-2	16.610	-3	0	-2	0	5370	3310	-0.222	-0.167	-75	0	0
4	22	14	"EMPTY"	"EMPTY"	19240	17860	100	63	64	14	21	72	72	75	21	28	2	0	0	40	40	5	12	42	42	42	6	14	3	0	0	4.500	4.000	3.167	2.845	2.902	20.052	0.025	80	452	100	-11	-10	2.170	-9	-2	-8	-2	5125	3230	-0.524	-0.333	-75	0	0
4	23	14	"EMPTY"	"EMPTY"	19410	17860	100	66	68	14	20	65	65	68	17	25	11	2	0	41	41	6	14	40	40	41	5	12	21	5	0	1.000	3.000	1.500	1.669	3.566	34.614	0.007	80	484	100	2	4	0.000	1	1	3	1	5406	3295	0.000	0.000	-75	0	0
4	24	14	"EMPTY"	"EMPTY"	19590	17850	100	71	76	21	27	70	70	71	18	25	18	6	0	42	43	5	11	41	41	42	5	11	20	2	0	1.000	3.000	2.292	2.687	3.557	47.161	0.005	80	484	100	2	8	0.000	1	1	6	2	6060	3406	0.278	0.200	-75	0	0
5	1	1	"yggG"	"STM3077"	2000	20140	110	1118	1099	282	25	83	83	86	21	24	100	100	0	4285	4404	1143	25	50	50	53	14	26	100	100	0	0.244	0.233	0.234	0.232	1.268	0.222	0.915	80	406	100	5270	5370	-2.033	1035	4235	1016	4354	87913	352350	48.238	310.786	0	0	0
5	2	1	""	"STM1249"	2170	20140	110	836	1776	2284	128	84	84	87	21	24	100	100	0	541	1102	1353	122	51	51	52	9	17	100	100	0	1.535	1.610	1.658	1.539	1.805	1.709	0.833	80	385	100	1242	2743	0.618	752	490	1692	1051	142055	88190	80.429	116.667	0	0	0
5	3	1	"csgA"	"STM1144"	2360	20140	120	401	546	386	70	89	89	91	29	31	95	92	0	1428	1999	1695	84	52	52	57	20	35	99	98	0	0.227	0.235	0.228	0.235	2.217	0.198	0.729	120	512	100	1688	2404	-2.141	312	1376	457	1947	65506	239906	15.690	97.100	0	0	0
5	4	1	"malT"	"STM3515"	2540	20130	120	22312	20944	6553	31	90	90	93	29	31	100	100	0	15650	14671	4195	28	52	52	56	21	37	100	100	0	1.425	1.426	1.437	1.368	1.720	1.457	0.939	120	484	100	37820	35473	0.511	22222	15598	20854	14619	2513278	1760477	719.000	695.952	0	0	0
5	5	1	""	"STM0212"	2710	20130	120	313	379	271	71	88	88	93	40	43	88	77	0	1024	1233	1075	87	51	51	51	10	19	100	100	0	0.231	0.246	0.245	0.217	2.386	0.210	0.670	120	476	100	1198	1473	-2.113	225	973	291	1182	45439	147970	7.150	118.200	0	0	0
5	6	1	"gltX"	"STM2415"	2870	20120	110	1699	1885	1196	63	91	91	124	216	174	100	91	0	2164	2427	1407	57	51	51	66	119	180	100	100	0	0.761	0.755	0.718	0.710	1.545	0.772	0.861	80	435	100	3721	4170	-0.394	1608	2113	1794	2376	150770	194137	8.153	19.840	0	0	0
5	7	1	""	"STM0055"	3050	20130	120	374	422	243	57	95	95	122	196	160	58	37	0	2277	2545	1716	67	52	52	65	109	167	98	96	0	0.125	0.131	0.132	0.129	2.403	0.123	0.444	120	517	100	2504	2820	-2.995	279	2225	327	2493	50601	305426	1.531	22.752	0	0	0
5	8	1	"acnA"	"STM1712"	3230	20130	120	30782	30150	8627	28	99	99	105	36	34	100	100	0	10641	10361	2981	28	53	53	55	12	21	100	100	0	2.898	2.915	2.953	2.961	1.639	3.024	0.911	120	508	100	41271	40359	1.535	30683	10588	30051	10308	3617990	1243348	834.583	858.833	0	0	0
5	9	1	"rfbF"	"STM2092"	3420	20130	120	1587	2116	1673	79	114	114	135	76	56	99	96	0	882	1230	1086	88	54	54	60	25	41	99	96	0	1.779	1.702	1.745	1.833	2.167	1.760	0.689	120	473	100	2301	3178	0.831	1473	828	2002	1176	253931	147648	26.066	46.800	0	0	0
5	10	1	"osmY"	"STM4561"	3590	20130	120	28466	29111	18229	62	115	115	141	81	57	100	100	2	1151	1170	736	62	53	53	58	23	39	99	98	0	25.821	25.959	26.454	26.579	1.742	26.980	0.894	120	456	100	29449	30113	4.690	28351	1098	28996	1117	3493286	140341	357.654	48.348	0	0	0
5	11	1	"hflB"	"STM3296"	3770	20130	120	37124	37722	10675	28	104	104	118	61	51	100	100	0	7454	7309	2349	32	52	52	54	12	22	100	99	0	5.001	5.184	5.183	5.790	1.682	5.225	0.945	120	472	100	44422	44875	2.322	37020	7402	37618	7257	4526636	877036	616.459	604.583	0	0	0
5	12	1	"yheM"	"STM3450"	3950	20120	120	547	553	224	40	97	97	102	35	34	98	96	0	1491	1507	625	41	50	50	52	10	19	100	100	0	0.312	0.313	0.312	0.307	1.717	0.288	0.770	120	483	100	1891	1913	-1.679	450	1441	456	1457	66387	180841	12.886	145.500	0	0	0
5	13	1	"yifL"	"STM3946"	4120	20130	120	2136	2387	1256	52	91	91	96	31	32	100	100	0	1576	1707	929	54	50	50	51	12	23	100	100	0	1.340	1.386	1.456	1.403	1.546	1.414	0.857	120	433	100	3571	3953	0.422	2045	1526	2296	1657	286422	204827	73.903	138.000	0	0	0
5	14	1	""	"STM3941"	4290	20130	120	1771	2000	910	45	94	94	100	31	31	100	100	0	3115	2956	1199	40	50	50	53	12	22	100	100	0	0.547	0.656	0.626	0.640	1.615	0.664	0.785	120	449	100	4742	4812	-0.870	1677	3065	1906	2906	240032	354776	61.290	241.917	0	0	0
5	15	1	"hemD"	"STM3937"	4470	20120	130	8499	8234	3266	39	93	93	98	32	32	100	100	0	7116	7162	2540	35	49	49	55	30	54	100	100	0	1.189	1.145	1.154	1.103	1.400	1.200	0.915	120	551	100	15473	15254	0.250	8406	7067	8141	7113	988047	859490	254.250	236.900	0	0	0
5	16	1	"wecF"	"STM3928"	4660	20130	130	158	229	196	85	77	77	84	40	47	65	50	0	273	447	463	103	45	45	60	69	115	80	62	0	0.355	0.378	0.323	0.327	2.337	0.361	0.704	120	574	100	309	554	-1.493	81	228	152	402	27483	53621	3.625	5.609	0	0	0
5	17	1	"wecD"	"STM3924"	4840	20110	130	1525	1608	812	50	62	62	66	20	30	100	100	0	1750	2032	1106	54	40	40	41	20	48	100	100	0	0.856	0.776	0.784	0.776	1.427	0.741	0.886	120	547	100	3173	3538	-0.225	1463	1710	1546	1992	192958	243808	77.100	99.550	0	0	0
5	18	1	"wecB"	"STM3920"	5010	20110	130	3752	4200	1679	39	65	65	68	24	35	100	100	0	4624	4920	1885	38	40	40	41	16	39	100	100	0	0.804	0.847	0.881	0.828	1.374	0.863	0.909	120	553	100	8271	9015	-0.314	3687	4584	4135	4880	504056	590355	172.167	304.938	0	0	0
5	19	1	""	"STM4431"	5180	20120	130	140	647	948	146	65	65	69	24	34	70	59	0	111	988	1693	171	40	40	43	19	44	67	54	0	1.056	0.614	0.833	0.928	3.048	0.549	0.844	120	564	100	146	1530	0.079	75	71	582	948	77694	118614	24.083	49.737	0	0	0
5	20	1	""	"STM4435"	5370	20120	140	297	307	165	53	66	66	69	20	28	93	90	0	666	1516	1745	115	40	40	41	10	24	96	95	0	0.369	0.163	0.217	0.266	2.615	0.102	0.694	156	667	100	857	1717	-1.438	231	626	241	1476	47844	236560	11.900	147.500	0	0	0
5	21	1	""	"STM4442"	5550	20110	130	99	148	127	85	67	67	72	51	70	40	32	0	99	182	181	99	40	40	43	30	69	55	50	0	0.542	0.570	0.703	0.686	2.796	0.560	0.465	120	645	100	91	223	-0.883	32	59	81	142	17719	21893	1.490	4.633	0	0	0
5	22	1	"treC"	"STM4453"	5730	20110	130	103	114	48	42	71	71	83	98	118	14	0	0	86	143	152	106	41	41	45	32	71	63	39	0	0.711	0.422	0.676	0.723	3.164	0.650	0.249	120	649	100	77	145	-0.492	32	45	43	102	13625	17107	0.316	3.063	0	0	0
5	23	1	""	"STM4467"	5870	20100	100	74	81	31	38	73	73	78	30	38	8	3	0	53	63	48	76	41	41	45	19	42	22	12	0	0.083	0.364	0.908	1.189	3.826	1.608	0.044	80	377	100	13	30	-3.585	1	12	8	22	6500	5059	0.100	0.947	-50	0	0
5	24	1	"idnK"	"STM4485"	6070	20100	130	294	352	269	76	71	71	76	31	40	75	69	0	922	1523	1632	107	40	40	42	14	33	90	82	0	0.253	0.189	0.223	0.269	2.660	0.163	0.767	120	770	100	1105	1764	-1.984	223	882	281	1483	42200	182744	8.903	105.786	0	0	0
5	1	2	"yjaH"	"STM4171"	1970	20310	200	303	870	987	113	85	85	87	23	26	99	97	0	1110	4401	6390	145	51	51	59	127	215	100	99	0	0.206	0.180	0.214	0.209	1.907	0.140	0.752	316	1187	100	1277	5135	-2.280	218	1059	785	4350	274915	1390574	34.043	34.189	0	0	0
5	2	2	"purD"	"STM4175"	2150	20300	180	157	229	241	105	88	88	91	23	25	80	61	0	621	1235	1661	134	53	53	70	197	281	84	62	0	0.121	0.119	0.115	0.113	2.408	0.084	0.549	256	491	100	637	1323	-3.041	69	568	141	1182	58714	316102	6.000	5.914	0	0	0
5	3	2	"livJ"	"STM3567"	2330	20310	120	229	306	251	82	92	92	94	22	23	86	79	0	1015	1568	2143	136	53	53	55	10	18	99	99	0	0.142	0.141	0.165	0.187	3.391	0.101	0.655	120	348	100	1099	1729	-2.812	137	962	214	1515	36766	188168	9.636	151.300	0	0	0
5	4	2	"yihS"	"STM4021"	2520	20290	110	116	131	62	47	94	94	96	22	22	47	30	0	766	1149	1200	104	53	53	55	11	20	100	100	0	0.031	0.034	0.044	0.038	2.813	0.036	0.465	80	373	100	735	1133	-5.018	22	713	37	1096	10441	91885	1.591	99.455	0	0	0
5	5	2	"prlC"	"STM3594"	2690	20300	120	335	676	865	127	93	93	105	148	140	61	47	0	716	1345	1754	130	52	52	54	13	24	98	96	0	0.364	0.451	0.456	0.471	3.015	0.406	0.605	120	381	100	906	1876	-1.456	242	664	583	1293	81108	161401	3.858	99.308	0	0	0
5	6	2	"atpB"	"STM3871"	2870	20300	120	1808	3307	4865	147	95	95	130	243	186	86	79	0	555	998	1379	138	52	52	60	68	113	88	80	0	3.406	3.395	3.661	3.192	2.458	4.135	0.690	120	380	100	2216	4158	1.768	1713	503	3212	946	396819	119703	13.074	13.794	0	0	0
5	7	2	"xseA"	"STM2512"	3040	20300	120	221	346	269	77	98	98	123	195	158	43	27	0	830	1805	2026	112	53	53	61	68	111	85	80	0	0.158	0.142	0.145	0.178	2.942	0.112	0.451	120	369	100	900	2000	-2.659	123	777	248	1752	41517	216613	1.144	25.647	0	0	0
5	8	2	"sprB"	"STM2866"	3220	20300	130	483	816	804	98	108	108	109	30	27	97	91	0	1490	2439	2459	100	55	55	56	10	17	100	99	0	0.261	0.297	0.275	0.274	2.904	0.257	0.638	120	387	100	1810	3092	-1.936	375	1435	708	2384	97912	292727	23.567	238.300	0	0	0
5	9	2	"sinR"	"STM0304"	3400	20290	120	227	309	224	72	111	111	116	35	30	75	60	0	1340	2381	2397	100	55	55	57	21	36	100	97	0	0.090	0.085	0.089	0.097	2.659	0.078	0.609	120	359	100	1401	2524	-3.470	116	1285	198	2326	37045	285735	5.514	110.667	0	0	0
5	10	2	"hilC"	"STM2867"	3580	20290	120	619	955	891	93	114	114	127	71	55	73	63	0	1939	2801	2755	98	55	55	59	27	45	87	83	0	0.268	0.306	0.386	0.372	3.268	0.286	0.736	120	341	100	2389	3587	-1.899	505	1884	841	2746	114543	336173	11.662	101.556	0	0	0
5	11	2	"bcfB"	"STM0022"	3760	20290	120	133	172	99	57	106	106	119	68	57	37	18	0	1250	2603	2882	110	54	54	57	20	35	98	90	0	0.023	0.026	0.030	0.035	3.036	0.024	0.294	120	376	100	1223	2615	-5.469	27	1196	66	2549	20645	312394	0.779	127.300	0	0	0
5	12	2	"bcfH"	"STM0028"	3940	20290	130	155	207	126	60	96	96	101	31	30	65	50	0	1674	2361	2406	101	53	53	56	14	25	98	95	0	0.036	0.048	0.058	0.057	4.114	0.042	0.649	120	411	100	1680	2419	-4.780	59	1621	111	2308	24881	283349	3.419	164.643	0	0	0
5	13	2	"orf5"	"PSLT015"	4120	20290	130	165	236	188	79	93	93	98	27	27	75	57	0	1484	3210	4101	127	55	55	57	16	28	100	100	0	0.050	0.045	0.048	0.048	2.684	0.039	0.632	120	352	100	1501	3298	-4.311	72	1429	143	3155	28352	385220	5.111	197.063	0	0	0
5	14	2	"srgC"	"PSLT008"	4290	20290	120	157	253	219	86	102	102	106	36	33	58	45	0	1026	3164	4398	139	55	55	58	15	25	100	100	0	0.057	0.049	0.051	0.050	3.596	0.040	0.631	120	327	100	1026	3260	-4.142	55	971	151	3109	30323	379672	4.083	207.067	0	0	0
5	15	2	"uvrA"	"STM4254"	4470	20290	120	277	499	529	106	89	89	95	41	43	85	71	0	544	1643	2164	131	50	50	56	42	75	96	90	0	0.381	0.257	0.299	0.296	2.546	0.219	0.689	120	372	100	682	2003	-1.394	188	494	410	1593	59886	197146	9.854	37.786	0	0	0
5	16	2	""	"STM4260"	4600	20280	90	102	177	202	114	74	74	89	55	61	36	30	0	96	548	1220	222	46	46	76	100	131	42	34	0	0.560	0.205	0.500	0.520	4.163	0.126	0.547	52	275	100	78	605	-0.837	28	50	103	502	9205	28482	1.600	4.720	0	0	0
5	17	2	""	"STM4261"	4810	20290	120	79	165	288	174	67	67	78	48	61	29	24	0	74	422	1019	241	42	42	62	79	127	34	30	0	0.375	0.258	0.446	0.440	5.008	0.176	0.537	120	485	100	44	478	-1.415	12	32	98	380	19791	50609	1.813	4.557	0	0	0
5	18	2	""	"STM4261"	4990	20280	130	105	228	307	134	64	64	69	27	39	62	44	0	207	921	1603	174	41	41	45	30	66	84	75	0	0.247	0.186	0.220	0.236	3.007	0.162	0.842	120	431	100	207	1044	-2.017	41	166	164	880	27355	110505	5.889	29.200	0	0	0
5	19	2	"livM"	"STM3562"	5180	20300	100	129	176	131	74	62	62	70	40	57	60	45	0	85	115	84	73	41	41	44	23	52	67	50	0	1.523	1.541	1.289	1.455	2.500	0.756	0.697	80	356	100	111	188	0.607	67	44	114	74	14056	9170	2.650	3.087	0	0	0
5	20	2	"mviN"	"STM1170"	5340	20280	100	73	77	23	29	63	63	71	45	63	11	0	0	50	53	14	26	40	40	45	26	57	18	0	0	1.000	1.077	1.833	2.032	3.299	4.484	0.080	80	378	100	20	27	0.000	10	10	14	13	6158	4268	0.133	0.308	-50	0	0
5	21	2	"citA"	"STM0689"	5480	20260	50	100	106	31	29	73	73	80	29	36	41	25	0	87	96	33	34	41	41	46	16	34	91	75	0	0.587	0.600	0.675	0.658	1.744	1.359	0.371	12	104	100	73	88	-0.769	27	46	33	55	1269	1153	0.897	3.125	0	0	0
5	22	2	"ssaL"	"STM1412"	5670	20310	50	144	519	1238	238	77	77	86	40	46	58	50	0	116	139	71	51	45	45	54	45	83	75	33	0	0.944	4.702	0.806	1.079	3.856	23.391	0.086	12	98	100	138	536	-0.084	67	71	442	94	6222	1666	10.825	1.889	0	0	0
5	23	2	"ssaP"	"STM1417"	5890	20250	90	119	143	85	59	69	69	81	109	134	23	5	0	105	124	82	66	41	41	45	15	33	71	67	0	0.781	0.892	1.044	0.998	2.586	1.106	0.441	52	333	100	114	157	-0.356	50	64	74	83	7449	6458	0.569	5.267	0	0	0
5	24	2	"fusA"	"STM3446"	6050	20270	100	75	87	37	42	69	69	73	27	36	30	13	0	46	49	13	26	39	39	40	5	12	53	32	0	0.857	1.800	2.400	2.255	4.159	6.239	0.221	80	432	100	13	28	-0.222	6	7	18	10	6989	3904	0.519	1.800	-50	0	0
5	1	3	"moeB"	"STM0845"	1970	20470	170	186	471	534	113	85	85	88	24	27	65	60	0	973	2269	2859	126	52	52	64	163	254	56	54	0	0.110	0.174	0.194	0.238	3.160	0.176	0.800	208	718	100	1022	2603	-3.189	101	921	386	2217	97908	471973	15.958	13.528	0	0	0
5	2	3	"carA"	"STM0066"	2150	20470	140	482	1577	1970	124	85	85	89	25	28	83	75	0	816	2377	3025	127	53	53	80	248	310	59	55	0	0.520	0.642	0.682	0.662	3.038	0.558	0.703	156	309	100	1160	3816	-0.943	397	763	1492	2324	246036	370871	59.520	9.262	0	0	0
5	3	3	"prfA"	"STM1776"	2330	20480	120	423	896	991	110	86	86	90	23	25	74	65	0	907	2573	2931	113	53	53	55	11	20	82	75	0	0.395	0.321	0.362	0.450	3.697	0.304	0.781	120	378	100	1191	3330	-1.341	337	854	810	2520	107534	308781	35.043	228.909	0	0	0
5	4	3	"invC"	"STM2894"	2520	20480	120	547	1170	1565	133	89	89	92	21	22	85	80	0	850	2208	2752	124	53	53	54	11	20	98	91	0	0.575	0.502	0.528	0.526	2.769	0.511	0.811	120	434	100	1255	3236	-0.799	458	797	1081	2155	140429	264945	51.333	195.818	0	0	0
5	5	3	"envE"	"STM1242"	2690	20480	120	275	565	621	109	92	92	103	148	143	54	44	0	1242	2784	3734	134	51	51	53	12	22	90	85	0	0.154	0.173	0.179	0.184	2.954	0.154	0.845	120	379	100	1374	3206	-2.702	183	1191	473	2733	67762	334036	3.122	227.583	0	0	0
5	6	3	"eutE"	"STM2463"	2860	20470	120	125	258	633	245	96	96	106	149	140	20	7	0	396	947	1388	146	51	51	53	12	22	93	82	0	0.084	0.181	0.107	0.119	3.722	0.322	0.439	120	376	100	374	1058	-3.572	29	345	162	896	30990	113673	1.020	74.500	0	0	0
5	7	3	"rfaK"	"STM3714"	3040	20470	130	497	1295	1528	117	96	96	98	24	24	90	79	0	1252	2465	2704	109	52	52	53	9	16	99	95	0	0.334	0.497	0.505	0.451	3.070	0.512	0.824	120	410	100	1601	3612	-1.581	401	1200	1199	2413	155456	295813	49.875	268.000	0	0	0
5	8	3	"ipk"	"STM1779"	3220	20470	130	300	1088	1413	129	97	97	100	26	26	74	67	0	332	1495	1905	127	52	52	53	10	18	85	80	0	0.725	0.687	0.736	0.740	2.880	0.699	0.752	120	402	100	483	2434	-0.464	203	280	991	1443	130566	179421	38.000	144.200	0	0	0
5	9	3	"nanH"	"STM0928"	3390	20470	120	108	140	126	90	94	94	98	26	26	42	27	0	1059	1840	1832	99	52	52	53	10	18	100	99	0	0.014	0.026	0.022	0.023	3.439	0.021	0.133	120	362	100	1021	1834	-6.168	14	1007	46	1788	16845	220825	1.615	178.700	0	0	0
5	10	3	"pagC"	"STM1246"	3570	20470	140	474	1663	1989	119	94	94	103	53	51	67	60	0	403	1131	1460	129	51	51	54	19	35	71	62	0	1.080	1.453	1.643	1.673	3.190	1.445	0.781	156	410	100	732	2649	0.110	380	352	1569	1080	259469	176384	29.434	56.684	0	0	0
5	11	3	"leuC"	"STM0111"	3750	20470	130	194	235	120	51	93	93	101	51	50	83	50	0	1059	1362	920	67	51	51	55	20	36	100	100	0	0.100	0.108	0.102	0.097	1.907	0.098	0.596	120	412	100	1109	1453	-3.319	101	1008	142	1311	28146	163473	2.627	65.350	0	0	0
5	12	3	"fliL"	"STM1975"	3940	20480	130	462	767	805	104	92	92	97	32	32	100	100	0	670	1260	1339	106	52	52	54	14	25	100	100	0	0.599	0.559	0.530	0.528	1.742	0.576	0.600	120	423	100	988	1883	-0.740	370	618	675	1208	92090	151241	20.938	86.143	0	0	0
5	13	3	"yfeK"	"STM2438"	4120	20460	130	98	130	98	75	91	91	96	32	33	32	20	0	205	1115	2382	213	53	53	54	14	25	78	70	0	0.046	0.037	0.092	0.121	6.919	0.039	0.723	120	395	100	159	1101	-4.441	7	152	39	1062	15630	133741	1.063	75.786	0	0	0
5	14	3	""	"STM1012"	4300	20470	120	214	418	667	159	91	91	99	71	71	63	45	0	607	1460	2993	205	52	52	56	47	83	89	83	0	0.222	0.232	0.265	0.271	3.247	0.204	0.850	120	350	100	678	1735	-2.174	123	555	327	1408	50132	175177	4.493	29.872	0	0	0
5	15	3	""	"STM1016"	4440	20470	120	100	154	203	131	70	70	79	36	45	44	27	0	241	698	1169	167	43	43	52	59	113	68	58	0	0.152	0.128	0.136	0.164	3.821	0.086	0.176	120	397	100	228	739	-2.722	30	198	84	655	18539	83752	2.083	10.949	0	0	0
5	16	3	"yfbG"	"STM2299"	4630	20460	110	93	490	1116	227	64	64	80	87	108	40	27	0	71	522	1404	268	41	41	56	70	125	42	28	0	0.967	0.886	1.196	1.190	3.089	0.700	0.717	80	456	100	59	907	-0.049	29	30	426	481	39203	41772	4.713	6.657	0	0	0
5	17	3	"orf32"	"STM1380"	4780	20450	90	83	111	95	85	73	73	118	187	158	7	1	0	56	109	140	128	43	43	80	142	177	15	7	0	0.769	0.576	1.126	1.130	3.658	1.232	0.549	52	332	100	23	104	-0.379	10	13	38	66	5746	5646	-0.037	0.204	0	0	0
5	18	3	"ybaK"	"STM0495"	5000	20460	140	102	189	217	114	66	66	95	140	147	27	14	0	59	149	216	144	42	42	68	118	173	19	13	0	2.118	1.150	1.878	1.835	3.380	1.020	0.764	156	510	100	53	230	1.082	36	17	123	107	29409	23279	0.671	0.686	0	0	0
5	19	3	"finO"	"PSLT111"	5170	20470	130	106	150	116	77	63	63	73	51	69	45	30	0	151	266	323	121	40	40	47	30	63	81	66	0	0.387	0.385	0.420	0.426	2.654	0.322	0.620	120	427	100	154	313	-1.368	43	111	87	226	17954	31889	1.510	7.300	0	0	0
5	20	3	"holE"	"STM1876"	5300	20480	70	77	91	46	50	70	70	83	58	69	15	9	0	46	71	52	73	43	43	55	38	69	21	15	0	2.333	0.750	1.000	1.380	4.433	0.884	0.519	32	188	100	10	49	1.222	7	3	21	28	2903	2278	0.138	0.421	0	0	0
5	21	3	"yebE"	"STM1880"	5510	20470	110	91	150	193	128	71	71	84	68	80	21	10	0	51	87	103	118	42	42	48	25	52	25	16	0	2.222	1.756	2.071	2.238	2.731	2.636	0.495	80	640	100	29	124	1.152	20	9	79	45	11995	6961	0.971	1.560	0	0	0
5	22	3	""	"STM1533"	5710	20420	80	105	217	247	113	79	79	90	64	71	40	28	0	68	208	272	130	43	43	56	70	125	30	25	0	1.040	0.836	1.520	1.255	3.854	0.839	0.655	52	281	100	51	303	0.057	26	25	138	165	11295	10813	1.984	2.171	0	0	0
5	23	3	""	"STM1543"	5880	20450	140	104	124	76	61	73	73	83	51	61	35	14	0	71	96	65	67	42	42	49	47	95	34	19	0	1.069	0.944	1.207	1.247	3.647	0.966	0.508	156	657	100	60	105	0.096	31	29	51	54	19362	14913	0.804	1.000	0	0	0
5	24	3	"dpiA"	"STM0626"	6050	20470	120	98	118	73	61	69	69	74	26	35	52	29	0	58	74	43	58	40	40	42	14	33	52	36	0	1.611	1.441	1.696	1.679	3.247	1.795	0.477	120	586	100	47	83	0.688	29	18	49	34	14150	8838	1.692	2.286	0	0	0
5	1	4	"ycjF"	"STM1684"	1970	20660	130	549	713	543	76	87	87	90	24	26	99	95	0	3086	3598	2868	79	54	54	67	140	208	99	97	0	0.152	0.177	0.185	0.159	2.260	0.166	0.794	120	578	100	3494	4170	-2.714	462	3032	626	3544	85550	431709	25.958	25.221	0	0	0
5	2	4	"yhcQ"	"STM3365"	2160	20670	130	256	402	325	80	87	87	88	20	22	95	90	0	1726	3450	3835	111	55	55	60	27	45	100	100	0	0.101	0.093	0.085	0.093	2.048	0.075	0.748	120	461	100	1840	3710	-3.306	169	1671	315	3395	48211	414006	15.700	125.556	0	0	0
5	3	4	""	"STM3355"	2340	20660	120	160	222	185	83	87	87	89	22	24	84	61	0	1930	3863	5354	138	55	55	58	14	24	100	100	0	0.039	0.035	0.037	0.039	2.491	0.031	0.802	120	403	100	1948	3943	-4.683	73	1875	135	3808	26628	463602	6.045	271.786	0	0	0
5	4	4	""	"STM3378"	2510	20650	130	244	436	526	120	88	88	91	22	24	87	81	0	1063	1961	2466	125	54	54	56	11	19	100	97	0	0.155	0.182	0.179	0.178	2.329	0.181	0.800	120	411	100	1165	2255	-2.693	156	1009	348	1907	52286	235370	15.682	173.182	0	0	0
5	5	4	"yhcN"	"STM3361"	2690	20660	120	163	268	304	113	90	90	92	21	22	70	61	0	594	1365	2286	167	52	52	53	8	15	99	95	0	0.135	0.136	0.145	0.159	3.124	0.124	0.866	120	371	100	615	1491	-2.892	73	542	178	1313	32154	163850	8.381	164.000	0	0	0
5	6	4	"smpB"	"STM2688"	2860	20650	130	552	1158	1615	139	95	95	95	22	23	99	97	0	952	1938	2515	129	52	52	53	9	16	100	100	0	0.508	0.564	0.511	0.514	2.085	0.549	0.691	120	411	100	1357	2949	-0.978	457	900	1063	1886	139007	232513	48.318	209.444	0	0	0
5	7	4	"yabF"	"STM0085"	3040	20650	130	363	504	483	95	95	95	97	22	22	93	89	0	1141	1589	1588	99	52	52	53	10	18	100	100	0	0.246	0.266	0.241	0.230	2.396	0.256	0.720	120	457	100	1357	1946	-2.023	268	1089	409	1537	60461	190637	18.500	153.600	0	0	0
5	8	4	"ftsA"	"STM0132"	3220	20650	120	1573	2466	2978	120	93	93	95	25	26	100	100	0	1313	2076	2426	116	51	51	53	14	26	100	100	0	1.173	1.172	1.073	1.153	1.661	1.248	0.818	120	455	100	2742	4398	0.230	1480	1262	2373	2025	295873	249064	94.840	144.500	0	0	0
5	9	4	"aceF"	"STM0153"	3400	20640	130	1425	3075	5362	174	89	89	95	32	33	99	98	0	1373	2842	4808	169	50	50	53	17	32	100	100	0	1.010	1.069	1.033	1.015	1.808	1.135	0.702	120	445	100	2659	5778	0.014	1336	1323	2986	2792	368975	341026	93.125	164.059	0	0	0
5	10	4	"yacE"	"STM0140"	3580	20650	130	572	1039	837	80	90	90	96	30	31	100	100	0	1656	2484	2379	95	50	50	52	11	21	100	100	0	0.300	0.390	0.398	0.383	1.550	0.319	0.706	120	408	100	2088	3383	-1.736	482	1606	949	2434	124641	298093	31.433	221.091	0	0	0
5	11	4	"asnC"	"STM3876"	3760	20650	140	276	430	579	134	96	96	98	25	25	92	92	0	1562	2156	1924	89	51	51	53	12	22	98	96	0	0.119	0.159	0.140	0.141	2.172	0.151	0.131	156	402	100	1691	2439	-3.069	180	1511	334	2105	67121	336266	13.280	175.250	0	0	0
5	12	4	""	"STM3863"	3940	20650	150	173	258	233	90	95	95	97	29	29	68	58	0	910	2576	3889	150	51	51	53	11	20	99	98	0	0.091	0.065	0.075	0.082	3.203	0.056	0.806	156	425	100	937	2688	-3.461	78	859	163	2525	40234	401889	5.552	229.364	0	0	0
5	13	4	"truA"	"STM2368"	4120	20640	130	181	374	480	128	90	90	98	51	52	65	48	0	455	1143	1702	148	49	49	52	23	44	98	90	0	0.224	0.260	0.267	0.268	2.661	0.257	0.837	120	414	100	497	1378	-2.158	91	406	284	1094	44882	137126	5.412	47.435	0	0	0
5	14	4	"yfcE"	"STM2347"	4270	20630	110	440	1003	1286	128	82	82	108	134	124	80	57	0	439	1042	1289	123	46	46	61	83	136	87	73	0	0.911	0.925	0.952	0.908	1.873	0.927	0.784	80	393	100	751	1917	-0.135	358	393	921	996	80266	83378	6.679	11.819	0	0	0
5	15	4	"nuoM"	"STM2317"	4460	20650	120	190	318	337	105	67	67	88	120	136	50	27	0	80	120	114	95	41	41	56	86	153	18	10	0	3.154	3.177	3.012	3.092	1.655	3.071	0.688	120	459	100	162	330	1.657	123	39	251	79	38177	14367	1.917	0.744	0	0	0
5	16	4	"menE"	"STM2305"	4630	20650	120	104	194	265	136	64	64	77	85	110	28	19	0	74	115	116	100	41	41	47	40	85	40	18	0	1.212	1.757	1.222	1.232	2.495	2.129	0.516	120	529	100	73	204	0.278	40	33	130	74	23305	13760	1.376	1.700	0	0	0
5	17	4	""	"STM2289"	4860	20630	50	353	467	476	101	73	73	90	85	94	83	58	0	285	428	449	104	44	44	55	37	67	75	75	0	1.162	1.026	0.983	1.161	1.940	1.121	0.856	12	104	100	521	778	0.216	280	241	394	384	5598	5139	4.435	10.081	0	0	0
5	18	4	"nupC"	"STM2409"	5020	20630	130	106	181	220	121	67	67	83	72	86	35	21	0	72	144	177	122	41	41	55	56	101	37	21	0	1.258	1.107	1.178	1.092	2.754	1.174	0.767	120	514	100	70	217	0.331	39	31	114	103	21776	17289	1.361	1.589	0	0	0
5	19	4	"ybdN"	"STM0605"	5170	20610	90	105	140	96	68	68	68	78	39	50	48	32	0	72	128	141	110	41	41	54	43	79	38	26	0	1.194	0.828	1.000	1.064	3.819	0.661	0.472	52	272	100	68	159	0.255	37	31	72	87	7292	6677	1.590	1.721	0	0	0
5	20	4	"gabP"	"STM2793"	5360	20640	120	150	344	480	139	70	70	81	42	51	70	48	0	76	152	173	113	41	41	50	36	72	47	31	0	2.286	2.468	2.229	1.958	2.452	2.749	0.655	120	535	100	115	385	1.193	80	35	274	111	41305	18196	6.262	2.833	0	0	0
5	21	4	"srlE"	"STM2833"	5490	20670	40	157	214	156	72	77	77	103	84	81	50	33	0	61	105	86	81	46	46	59	41	69	41	25	0	5.333	2.322	3.231	3.177	3.249	2.137	0.782	12	65	100	95	196	2.415	80	15	137	59	2570	1254	1.321	1.122	0	0	0
5	22	4	"hypB"	"STM2855"	5700	20610	50	147	180	100	55	96	96	122	121	99	25	16	0	77	75	15	20	49	49	65	47	72	8	0	0	1.821	3.231	2.611	1.776	6.892	7.010	0.117	12	104	100	79	110	0.865	51	28	84	26	2162	903	0.479	0.213	0	0	0
5	23	4	"yqaA"	"STM2819"	5850	20620	80	112	177	179	101	79	79	95	83	87	25	15	0	56	82	69	84	42	42	50	31	62	25	17	0	2.357	2.450	2.695	2.763	3.534	3.863	0.589	52	304	100	47	138	1.237	33	14	98	40	9227	4243	0.988	1.032	0	0	0
5	24	4	"ygaA"	"STM2839"	6020	20630	70	121	141	89	63	72	72	84	44	52	56	25	0	78	103	82	79	43	43	49	26	53	62	37	0	1.400	1.150	1.204	1.399	1.947	1.411	0.671	32	226	100	84	129	0.485	49	35	69	60	4525	3296	1.295	2.077	0	0	0
5	1	5	""	"STM1791"	1960	20830	110	156	170	57	33	89	89	91	22	24	91	72	0	4835	5059	2629	51	56	56	133	554	416	100	100	0	0.014	0.016	0.015	0.015	1.783	0.014	0.629	80	467	100	4846	5084	-6.156	67	4779	81	5003	13570	404719	3.591	8.892	0	0	0
5	2	5	""	"STM1787"	2150	20840	130	186	197	59	29	90	90	92	23	25	95	88	0	4704	5383	2514	46	58	58	139	559	402	100	100	0	0.021	0.020	0.020	0.019	1.693	0.018	0.666	120	458	100	4742	5432	-5.597	96	4646	107	5325	23588	645959	4.565	9.381	0	0	0
5	3	5	"yciI"	"STM1738"	2330	20840	130	1549	2736	3056	111	91	91	93	22	23	100	100	0	872	1803	2055	113	55	55	58	14	24	100	100	0	1.785	1.513	1.645	1.620	2.031	1.585	0.796	120	424	100	2275	4393	0.836	1458	817	2645	1748	328341	216333	120.136	124.643	0	0	0
5	4	5	"yciN"	"STM1715"	2510	20830	130	432	658	746	113	90	90	92	21	22	97	92	0	576	1025	1333	130	53	53	55	11	20	100	100	0	0.654	0.584	0.571	0.550	2.458	0.547	0.795	120	444	100	865	1540	-0.613	342	523	568	972	78949	123025	26.952	88.182	0	0	0
5	5	5	"kduD"	"STM3017"	2690	20830	120	197	225	122	54	90	90	91	20	21	90	83	0	2333	2522	1700	67	53	53	54	11	20	100	100	0	0.047	0.055	0.053	0.049	2.113	0.046	0.513	120	387	100	2387	2604	-4.413	107	2280	135	2469	27040	302665	6.700	224.364	0	0	0
5	6	5	"ppdB"	"STM2999"	2860	20830	120	126	149	74	49	92	92	94	25	26	60	33	0	1910	2663	2593	97	52	52	54	10	18	100	100	0	0.018	0.022	0.021	0.018	2.985	0.020	0.518	120	392	100	1892	2668	-5.772	34	1858	57	2611	17843	319591	2.200	260.900	0	0	0
5	7	5	"rbn"	"STM4027"	3040	20830	120	545	901	1023	113	94	94	96	26	27	95	92	0	1262	2239	2716	121	52	52	53	9	16	100	100	0	0.373	0.369	0.393	0.363	2.413	0.311	0.651	120	428	100	1661	2994	-1.424	451	1210	807	2187	108104	268634	30.962	242.889	0	0	0
5	8	5	""	"STM0870"	3210	20840	110	234	303	214	70	91	91	93	25	26	86	77	0	1580	2316	2382	102	52	52	54	14	25	100	100	0	0.094	0.094	0.087	0.082	2.290	0.081	0.671	80	394	100	1671	2476	-3.418	143	1528	212	2264	24258	185307	8.400	161.571	0	0	0
5	9	5	"ybhP"	"STM0813"	3380	20830	110	351	523	471	90	91	91	97	39	40	95	83	0	1364	2035	2016	99	52	52	70	145	207	95	87	0	0.198	0.218	0.223	0.216	2.457	0.188	0.632	80	409	100	1572	2415	-2.335	260	1312	432	1983	41843	162804	10.923	13.552	0	0	0
5	10	5	"ybgR"	"STM0758"	3560	20830	120	325	572	891	155	93	93	99	37	37	82	70	0	984	1854	2477	133	52	52	68	137	201	77	68	0	0.249	0.266	0.259	0.280	2.731	0.279	0.659	120	452	100	1164	2281	-2.006	232	932	479	1802	68669	222522	12.784	13.036	0	0	0
5	11	5	"fldA"	"STM0694"	3750	20830	120	601	2082	4702	225	97	97	100	25	25	81	72	0	230	1253	2955	235	51	51	54	11	20	87	75	0	2.816	1.651	1.970	1.698	3.951	1.636	0.893	120	399	100	683	3187	1.493	504	179	1985	1202	249884	150414	79.280	109.000	0	0	0
5	12	5	"gltJ"	"STM0664"	3930	20830	120	274	1137	2059	181	98	98	100	29	29	72	67	0	224	1423	2712	190	51	51	53	11	20	87	75	0	1.017	0.757	0.879	0.911	3.048	0.739	0.861	120	385	100	349	2411	0.025	176	173	1039	1372	136413	170702	35.759	124.545	0	0	0
5	13	5	"yljA"	"STM0944"	4110	20830	120	677	1521	2368	155	92	92	97	41	42	93	90	0	356	841	1366	162	49	49	50	10	20	98	93	0	1.906	1.804	2.002	1.938	2.156	1.838	0.817	120	396	100	892	2221	0.930	585	307	1429	792	182485	100975	34.732	79.100	0	0	0
5	14	5	"orfB"	"STM0930"	4240	20840	90	198	474	658	138	84	84	117	148	126	40	32	0	80	233	327	140	45	45	69	153	221	30	23	0	3.257	2.074	2.706	2.506	3.531	2.632	0.512	52	320	100	149	578	1.704	114	35	390	188	24637	12101	2.412	1.072	0	0	0
5	15	5	""	"STM4317"	4460	20790	70	93	239	345	144	69	69	74	27	36	46	34	0	57	118	134	113	43	43	46	11	23	59	28	0	1.714	2.267	1.810	1.816	2.994	2.709	0.817	32	204	100	38	245	0.778	24	14	170	75	7641	3790	6.111	6.545	0	0	0
5	16	5	"amiB"	"STM4358"	4640	20820	130	111	130	116	89	64	64	68	24	35	68	48	0	68	79	52	65	41	41	43	12	27	85	57	0	1.741	1.737	1.737	1.537	2.805	2.397	0.707	120	552	100	74	104	0.800	47	27	66	38	15659	9524	2.583	3.000	0	0	0
5	17	5	"hflC"	"STM4364"	4820	20820	120	96	256	438	171	65	65	74	55	74	36	27	0	53	102	148	145	41	41	45	29	64	33	18	0	2.583	3.131	3.029	2.623	3.154	3.109	0.887	120	519	100	43	252	1.369	31	12	191	61	30679	12287	3.309	1.966	0	0	0
5	18	5	"yjfH"	"STM4369"	4990	20820	100	72	163	338	207	63	63	84	115	136	10	7	0	45	120	281	234	41	41	49	51	104	11	10	0	2.250	1.266	2.310	2.196	3.902	1.257	0.874	80	409	100	13	179	1.170	9	4	100	79	13075	9604	0.687	1.392	-50	0	0
5	19	5	"kbl"	"STM3709"	5170	20840	110	91	303	679	224	65	65	76	43	56	38	30	0	54	147	315	214	41	41	44	16	36	38	22	0	2.000	2.245	2.226	2.433	3.344	2.288	0.837	80	437	100	39	344	1.000	26	13	238	106	24231	11788	5.279	6.438	0	0	0
5	20	5	"gpsA"	"STM3700"	5330	20810	130	100	198	378	190	68	68	78	47	60	42	23	0	56	99	172	173	40	40	50	99	198	10	4	0	2.000	2.203	2.919	2.546	2.737	2.285	0.876	120	535	100	48	189	1.000	32	16	130	59	23705	11902	2.553	0.495	0	0	0
5	21	5	""	"STM3657"	5510	20810	100	102	176	224	127	72	72	85	65	76	30	18	0	52	102	147	144	41	41	44	20	45	36	25	0	2.727	1.705	2.474	2.155	3.763	1.776	0.808	80	441	100	41	165	1.447	30	11	104	61	14058	8181	1.400	2.900	0	0	0
5	22	5	"dppA"	"STM3630"	5730	20850	40	1576	2337	2112	90	73	73	82	42	51	91	83	0	414	537	379	70	42	42	44	8	18	100	100	0	4.040	4.574	3.643	3.237	1.976	5.956	0.838	12	65	100	1875	2759	2.014	1503	372	2264	495	28038	6440	53.690	61.625	0	0	0
5	23	5	"bcsC"	"STM3617"	5850	20820	100	85	111	74	66	75	75	96	120	125	12	3	0	49	60	34	56	41	41	52	79	151	3	2	0	1.250	1.895	2.995	2.402	3.351	1.290	0.896	80	508	100	18	55	0.322	10	8	36	19	8842	4805	0.125	0.101	0	0	0
5	24	5	""	"STM3602"	6070	20840	100	94	200	325	162	70	70	80	60	75	27	12	0	51	145	263	181	40	40	45	24	53	30	21	0	2.182	1.238	1.554	1.771	3.243	1.340	0.782	80	484	100	35	235	1.126	24	11	130	105	15964	11598	2.000	4.167	0	0	0
5	1	6	"yraL"	"STM3263"	1980	21010	120	188	277	249	89	88	88	89	22	24	87	77	0	1668	2449	3002	122	54	54	109	496	455	80	63	0	0.062	0.079	0.085	0.087	2.514	0.070	0.736	120	542	100	1714	2584	-4.013	100	1614	189	2395	33211	293822	8.545	4.718	0	0	0
5	2	6	"tdcB"	"STM3244"	2160	21020	130	138	214	202	94	86	86	91	33	36	57	43	0	987	2070	2865	138	55	55	68	122	179	89	81	0	0.056	0.064	0.061	0.059	2.627	0.060	0.806	120	435	100	984	2143	-4.164	52	932	128	2015	25690	248357	3.727	16.410	0	0	0
5	3	6	"yqjH"	"STM3214"	2330	21010	130	457	675	728	107	88	88	92	27	29	97	93	0	1082	2253	2748	121	53	53	54	10	18	100	100	0	0.359	0.267	0.253	0.255	2.283	0.250	0.798	120	442	100	1398	2787	-1.480	369	1029	587	2200	80948	270353	21.593	219.900	0	0	0
5	4	6	"icc"	"STM3183"	2520	21020	130	907	1208	1102	91	88	88	91	25	27	99	98	0	1767	2433	2165	88	53	53	54	10	18	99	98	0	0.478	0.471	0.457	0.470	2.141	0.455	0.821	120	477	100	2533	3500	-1.065	819	1714	1120	2380	144933	291928	44.680	237.900	0	0	0
5	5	6	"hybA"	"STM3149"	2690	21010	130	202	624	1005	161	90	90	91	22	24	71	65	0	447	1610	2876	178	53	53	55	12	21	95	88	0	0.284	0.343	0.309	0.312	3.463	0.304	0.769	120	444	100	506	2091	-1.815	112	394	534	1557	74929	193153	24.227	129.583	0	0	0
5	6	6	""	"STM3141"	2870	21010	130	161	247	250	101	92	92	94	26	27	65	56	0	975	1997	3028	151	53	53	55	10	18	99	95	0	0.075	0.080	0.084	0.082	3.499	0.074	0.815	120	418	100	991	2099	-3.740	69	922	155	1944	29609	239634	5.885	194.200	0	0	0
5	7	6	"uup"	"STM1062"	3040	21010	120	362	782	1049	134	91	91	94	25	26	90	80	0	1234	2780	4362	156	54	54	55	9	16	100	100	0	0.230	0.253	0.236	0.226	2.674	0.217	0.799	120	390	100	1451	3417	-2.122	271	1180	691	2726	93782	333625	27.520	302.778	0	0	0
5	8	6	"helD"	"STM1075"	3220	21010	130	836	1693	2295	135	91	91	93	21	22	100	99	0	2478	5173	7963	153	54	54	55	9	16	100	100	0	0.307	0.313	0.331	0.316	2.003	0.274	0.865	120	429	100	3169	6721	-1.702	745	2424	1602	5119	203205	620713	76.190	568.667	0	0	0
5	9	6	"hpaD"	"STM1103"	3390	21000	120	266	605	741	122	90	90	93	32	34	79	71	0	997	2139	2826	132	52	52	68	142	208	78	68	0	0.186	0.247	0.275	0.252	2.842	0.225	0.745	120	416	100	1121	2602	-2.425	176	945	515	2087	72585	256706	16.000	14.585	0	0	0
5	10	6	"agp"	"STM1117"	3570	21010	130	1594	2215	2058	92	93	93	95	23	24	100	100	0	1266	1807	1584	87	52	52	54	14	25	100	100	0	1.236	1.209	1.125	1.173	1.924	1.228	0.770	120	445	100	2715	3877	0.306	1501	1214	2122	1755	265768	216814	92.174	125.214	0	0	0
5	11	6	"ymdC"	"STM1148"	3750	21000	120	172	360	406	112	96	96	99	25	25	75	60	0	477	1123	1678	149	51	51	53	10	18	98	93	0	0.178	0.246	0.271	0.253	3.414	0.235	0.745	120	422	100	502	1336	-2.487	76	426	264	1072	43165	134711	10.440	107.000	0	0	0
5	12	6	"ycfN"	"STM1208"	3930	21010	130	181	599	1236	206	102	102	112	53	47	55	43	0	162	1377	3048	221	50	50	52	12	23	90	70	0	0.705	0.375	0.745	0.609	3.357	0.371	0.779	120	419	100	191	1824	-0.504	79	112	497	1327	71838	165289	9.189	110.417	0	0	0
5	13	6	"mopA"	"STM4330"	4110	21000	130	10704	21784	21415	98	106	106	127	88	69	100	100	6	913	2107	2517	119	50	50	65	124	190	98	88	0	12.280	10.539	12.034	12.473	1.790	11.026	0.740	120	446	100	11461	23735	3.618	10598	863	21678	2057	2614047	252883	246.102	16.468	0	0	0
5	14	6	"rstA"	"STM1475"	4240	21000	70	781	1181	1037	87	113	113	144	113	78	87	78	0	961	1420	1246	87	53	53	96	187	194	84	65	0	0.736	0.781	1.030	0.864	1.907	0.817	0.741	32	192	100	1576	2435	-0.443	668	908	1068	1367	37780	45442	9.177	7.080	0	0	0
5	15	6	"speG"	"STM1502"	4460	21020	110	104	152	156	102	65	65	80	48	60	45	30	0	70	79	41	51	41	41	49	25	51	53	26	0	1.345	2.289	2.252	1.804	2.594	3.723	0.628	80	491	100	68	125	0.427	39	29	87	38	12191	6311	1.500	1.200	0	0	0
5	16	6	"smf"	"STM3405"	4620	21010	100	81	156	195	125	64	64	71	36	50	36	21	0	58	96	94	97	41	41	45	19	42	45	33	0	1.000	1.673	1.692	1.498	3.732	2.210	0.682	80	396	100	34	147	0.000	17	17	92	55	12460	7678	2.361	2.684	0	0	0
5	17	6	"rplO"	"STM3421"	4820	21000	130	138	170	119	70	64	64	72	46	63	65	35	0	61	70	28	40	41	41	44	15	34	66	30	0	3.700	3.655	3.193	3.375	2.176	5.589	0.533	120	545	100	94	135	1.888	74	20	106	29	20436	8345	2.130	1.733	0	0	0
5	18	6	"yheL"	"STM3449"	4970	21010	110	90	117	90	76	64	64	81	102	125	11	6	0	51	72	64	88	41	41	46	35	76	17	12	0	2.600	1.710	2.467	2.256	3.285	3.214	0.660	80	454	100	36	84	1.379	26	10	53	31	9374	5721	0.353	0.743	0	0	0
5	19	6	""	"STM3601"	5170	20990	100	72	127	201	158	66	66	74	38	51	18	12	0	49	85	125	147	40	40	46	46	100	15	10	0	0.667	1.356	1.325	1.535	3.007	1.269	0.517	80	384	100	15	106	-0.585	6	9	61	45	10160	6837	1.395	0.848	0	0	0
5	20	6	"yhjK"	"STM3615"	5340	21010	110	95	194	297	153	66	66	72	36	50	41	26	0	109	731	1844	252	40	40	55	129	234	27	17	0	0.420	0.185	0.364	0.422	3.010	0.149	0.766	80	442	100	98	819	-1.251	29	69	128	691	15558	58471	3.389	5.240	0	0	0
5	21	6	"yhjS"	"STM3622"	5530	21000	120	296	397	354	89	66	66	76	57	75	84	69	0	352	461	532	115	39	39	51	118	231	65	55	0	0.735	0.784	0.938	0.963	2.511	0.555	0.395	120	487	100	543	753	-0.445	230	313	331	422	47615	55339	5.632	3.475	0	0	0
5	22	6	""	"STM3631"	5690	20990	130	476	515	219	42	69	69	84	79	94	97	94	0	788	1315	1323	100	40	40	45	27	60	100	99	0	0.544	0.350	0.687	0.552	3.313	0.145	0.261	120	582	100	1155	1721	-0.878	407	748	446	1275	61750	157823	5.456	47.037	0	0	0
5	23	6	"yiaF"	"STM3647"	5860	21030	60	104	185	149	80	76	76	106	123	116	28	21	0	61	91	79	86	43	43	52	44	84	21	18	0	1.556	2.271	1.928	1.827	3.282	2.462	0.589	32	164	100	46	157	0.637	28	18	109	48	5907	2905	0.642	0.886	0	0	0
5	24	6	"glyS"	"STM3655"	6050	21000	130	301	493	639	129	70	70	93	125	134	80	47	0	205	548	1071	195	41	41	46	31	67	100	96	0	1.409	0.834	1.226	1.141	1.778	0.621	0.876	120	669	100	395	930	0.494	231	164	423	507	59153	65810	3.200	16.194	0	0	0
5	1	7	""	"STM3834"	1970	21190	120	517	607	423	69	88	88	101	117	115	91	77	0	2950	3919	2846	72	54	54	73	153	209	98	97	0	0.148	0.134	0.131	0.124	1.910	0.119	0.703	120	598	100	3325	4384	-2.755	429	2896	519	3865	72798	470248	4.325	25.137	0	0	0
5	2	7	"yidC"	"STM3842"	2170	21190	110	744	1058	1083	102	85	85	105	145	138	87	80	0	1247	1732	2021	116	55	55	83	190	228	92	83	0	0.553	0.580	0.604	0.584	2.316	0.499	0.688	80	385	100	1851	2650	-0.855	659	1192	973	1677	84618	138575	6.572	8.679	0	0	0
5	3	7	""	"STM3845"	2320	21200	120	372	437	254	58	88	88	91	28	30	98	97	0	2609	3206	1921	59	53	53	55	23	41	100	99	0	0.111	0.111	0.105	0.107	2.196	0.094	0.619	120	422	100	2840	3502	-3.170	284	2556	349	3153	52470	384669	12.357	137.000	0	0	0
5	4	7	"phoU"	"STM3853"	2500	21200	120	442	767	991	129	88	88	91	26	28	96	91	0	940	1615	2395	148	53	53	54	10	18	100	99	0	0.399	0.435	0.428	0.395	2.812	0.362	0.693	120	435	100	1241	2241	-1.325	354	887	679	1562	92003	193810	26.000	156.100	0	0	0
5	5	7	"pstS"	"STM3857"	2690	21200	120	1204	1664	1042	62	92	92	96	27	28	100	100	0	4573	5570	3086	55	53	53	55	10	18	100	100	0	0.246	0.285	0.250	0.274	1.612	0.261	0.725	120	405	100	5632	7089	-2.023	1112	4520	1572	5517	199712	668350	58.074	551.500	0	0	0
5	6	7	"atpA"	"STM3867"	2860	21190	120	20169	23985	13288	55	99	99	103	28	27	100	100	0	3362	4126	2353	57	55	55	56	9	16	100	100	0	6.069	5.867	6.081	5.867	1.585	6.558	0.753	120	404	100	23377	27957	2.601	20070	3307	23886	4071	2878213	495065	852.929	452.222	0	0	0
5	7	7	"aceE"	"STM0152"	3040	21180	130	5418	7415	6806	91	96	96	99	25	25	100	100	0	5062	6446	5611	87	56	56	59	25	42	100	100	0	1.063	1.145	1.194	1.120	1.871	1.246	0.778	120	456	100	10328	13709	0.088	5322	5006	7319	6390	889805	773478	292.640	255.480	0	0	0
5	8	7	""	"STM0159"	3220	21190	120	308	561	605	107	93	93	95	22	23	88	79	0	652	1359	1847	135	55	55	57	26	45	96	90	0	0.360	0.359	0.396	0.364	2.794	0.287	0.700	120	423	100	812	1772	-1.473	215	597	468	1304	67297	163030	21.182	50.077	0	0	0
5	9	7	"cueO"	"STM0168"	3390	21190	120	275	426	459	107	90	90	92	20	21	93	85	0	977	1758	2115	120	51	51	52	8	15	100	100	0	0.200	0.197	0.219	0.205	2.718	0.161	0.572	120	379	100	1111	2043	-2.323	185	926	336	1707	51089	210956	16.700	213.250	0	0	0
5	10	7	"yadH"	"STM0173"	3560	21180	130	173	328	389	118	91	91	102	142	139	35	20	0	657	1544	2371	153	50	50	52	10	19	100	99	0	0.135	0.159	0.168	0.166	3.606	0.143	0.730	120	427	100	689	1731	-2.888	82	607	237	1494	39383	185256	1.592	149.200	0	0	0
5	11	7	"stiA"	"STM0177"	3750	21190	130	130	183	142	77	96	96	107	137	128	20	9	0	378	1315	2243	170	51	51	52	10	19	95	93	0	0.104	0.069	0.072	0.120	4.611	0.056	0.693	120	460	100	361	1351	-3.266	34	327	87	1264	21984	157808	0.555	126.300	0	0	0
5	12	7	"folK"	"STM0183"	3930	21180	120	178	378	479	126	102	102	110	53	48	58	39	0	778	2783	4537	163	51	51	53	12	22	97	96	0	0.105	0.101	0.115	0.105	2.660	0.096	0.803	120	395	100	803	3008	-3.258	76	727	276	2732	45384	333952	5.057	227.500	0	0	0
5	13	7	""	"STM1585"	4100	21180	120	182	1625	6540	402	99	99	109	57	52	63	38	0	837	2392	5552	232	50	50	58	68	117	86	82	0	0.105	0.652	0.186	0.205	3.894	1.213	0.747	120	471	100	870	3868	-3.245	83	787	1526	2342	195051	287022	26.596	34.324	0	0	0
5	14	7	"srfA"	"STM1593"	4310	21200	40	107	223	242	108	76	76	97	94	96	33	33	0	99	167	134	80	51	51	61	32	52	50	50	0	0.646	1.267	1.567	1.252	2.686	1.790	0.683	12	68	100	79	263	-0.631	31	48	147	116	2672	2008	1.340	3.313	0	0	0
5	15	7	"ydcR"	"STM1598"	4460	21180	130	119	235	293	124	65	65	74	46	62	55	38	0	67	187	399	213	41	41	48	61	127	21	15	0	2.077	1.164	2.000	2.090	2.849	0.719	0.502	120	629	100	80	316	1.054	54	26	170	146	28211	22497	3.500	2.279	0	0	0
5	16	7	"ydcN"	"STM1605"	4670	21170	100	72	106	99	93	63	63	72	45	62	22	15	0	54	73	57	78	41	41	46	22	47	32	15	0	0.692	1.344	1.241	1.126	3.950	2.024	0.552	80	473	100	22	75	-0.531	9	13	43	32	8491	5809	0.756	1.227	0	0	0
5	17	7	""	"STM1613"	4850	21150	40	427	516	466	90	67	67	71	20	28	75	66	0	320	387	302	78	42	42	44	9	20	91	91	0	1.295	1.301	1.249	0.952	2.182	1.461	0.923	12	68	100	638	794	0.373	360	278	449	345	6193	4641	22.250	38.111	0	0	0
5	18	7	""	"STM1620"	5030	21150	40	187	192	84	43	68	68	70	26	37	83	75	0	264	228	127	55	44	44	51	23	45	83	83	0	0.541	0.674	0.560	0.666	1.597	0.683	0.726	12	68	100	339	308	-0.887	119	220	124	184	2308	2732	4.692	7.696	0	0	0
5	19	7	""	"STM1786"	5180	21170	120	82	116	117	100	65	65	68	23	33	39	24	0	69	421	1334	316	40	40	43	16	37	61	45	0	0.586	0.134	0.612	0.534	4.058	0.072	0.578	120	491	100	46	432	-0.771	17	29	51	381	13919	50470	2.087	23.625	0	0	0
5	20	7	"treA"	"STM1796"	5350	21200	140	859	3123	5312	170	67	67	209	1199	573	39	25	0	413	1642	2835	172	40	40	114	613	537	41	26	0	2.123	1.908	2.060	1.993	1.904	2.172	0.709	156	489	100	1165	4658	1.086	792	373	3056	1602	487117	256171	2.430	2.493	0	0	0
5	21	7	"fadR"	"STM1805"	5500	21160	90	64	104	140	134	68	68	280	1549	553	0	0	0	46	72	85	118	40	40	152	796	523	0	0	0	-0.667	1.125	1.677	1.565	3.990	1.533	0.717	52	285	100	2	68	Error	-4	6	36	32	5392	3730	-0.114	-0.101	0	0	0
5	22	7	"ycgL"	"STM1813"	5690	21170	100	74	90	60	66	66	66	81	72	88	8	6	0	48	55	36	65	40	40	49	46	93	5	2	0	1.000	1.600	2.727	2.300	3.734	2.028	0.577	80	415	100	16	39	0.000	8	8	24	15	7196	4399	0.125	0.130	-50	0	0
5	23	7	""	"STM1827"	5870	21170	100	116	281	481	171	69	69	120	179	149	17	13	0	75	652	1559	239	41	41	50	37	74	46	28	0	1.382	0.347	1.029	0.935	3.800	0.343	0.481	80	367	100	81	823	0.467	47	34	212	611	22505	52174	0.899	16.270	-50	0	0
5	24	7	"manZ"	"STM1832"	6050	21180	130	303	882	2039	231	64	64	102	151	148	75	44	0	71	136	180	132	39	39	45	27	60	57	32	0	7.469	8.433	7.600	8.124	2.716	12.701	0.664	120	585	100	271	915	2.901	239	32	818	97	105844	16361	5.166	3.370	0	0	0
5	1	8	""	"STM2357"	1970	21370	110	746	752	270	35	85	85	87	21	24	98	98	0	4761	5167	2243	43	52	52	54	15	27	100	100	0	0.140	0.130	0.136	0.125	1.604	0.120	0.827	80	465	100	5370	5782	-2.833	661	4709	667	5115	60143	413393	31.667	340.867	0	0	0
5	2	8	""	"STM2361"	2140	21380	120	996	1033	466	45	87	87	101	127	125	96	93	0	4000	4283	2211	51	53	53	67	126	188	99	99	0	0.230	0.224	0.234	0.233	2.015	0.197	0.785	120	488	100	4856	5176	-2.118	909	3947	946	4230	123996	514009	7.339	33.460	0	0	0
5	3	8	"dedA"	"STM2367"	2310	21370	110	442	485	217	44	90	90	96	49	51	98	98	0	2530	2958	1322	44	54	54	77	247	320	100	100	0	0.142	0.136	0.140	0.130	1.591	0.128	0.734	80	407	100	2828	3299	-2.814	352	2476	395	2904	38760	236676	7.939	11.664	0	0	0
5	4	8	""	"STM2376"	2500	21380	120	126	135	44	32	94	94	99	52	52	28	12	0	2335	2840	1775	62	54	54	97	333	343	99	95	0	0.014	0.015	0.015	0.013	2.748	0.014	0.346	120	428	100	2313	2827	-6.155	32	2281	41	2786	16240	340783	0.692	8.237	0	0	0
5	5	8	"yfcL"	"STM2380"	2670	21380	140	153	296	398	134	95	95	100	34	34	61	45	0	464	1351	2422	179	55	55	94	263	279	64	39	0	0.142	0.155	0.171	0.146	2.874	0.152	0.858	156	395	100	467	1497	-2.818	58	409	201	1296	46108	210822	5.765	4.779	0	0	0
5	6	8	"yfcY"	"STM2389"	2850	21370	120	422	596	538	90	96	96	99	28	28	99	98	0	2722	3903	4231	108	55	55	69	103	149	100	99	0	0.122	0.130	0.128	0.136	2.127	0.114	0.778	120	414	100	2993	4348	-3.032	326	2667	500	3848	71561	468389	17.750	37.223	0	0	0
5	7	8	""	"STM2594"	3030	21360	110	207	235	129	54	92	92	94	25	26	87	73	0	1732	2430	2319	95	55	55	58	26	44	100	100	0	0.069	0.060	0.057	0.056	2.446	0.055	0.585	80	454	100	1792	2518	-3.866	115	1677	143	2375	18780	194365	5.640	91.231	0	0	0
5	8	8	""	"STM2598"	3210	21370	110	208	250	133	53	89	89	90	21	23	98	95	0	1426	1795	1300	72	52	52	56	27	48	100	100	0	0.087	0.092	0.089	0.089	1.627	0.079	0.666	80	428	100	1493	1904	-3.529	119	1374	161	1743	19964	143637	7.619	64.407	0	0	0
5	9	8	""	"STM2603"	3390	21360	120	192	308	297	96	89	89	90	19	21	80	74	0	980	1892	2400	126	50	50	51	8	15	100	100	0	0.111	0.119	0.124	0.112	2.853	0.102	0.695	120	402	100	1033	2061	-3.175	103	930	219	1842	36954	227099	11.474	230.125	0	0	0
5	10	8	""	"STM2607"	3560	21360	120	152	210	187	89	91	91	101	147	145	20	7	0	779	1433	2086	145	50	50	51	9	17	100	100	0	0.084	0.086	0.086	0.080	2.353	0.079	0.306	120	395	100	790	1502	-3.579	61	729	119	1383	25216	171980	0.741	153.556	0	0	0
5	11	8	""	"STM1028"	3740	21360	120	189	322	326	101	92	92	103	143	138	43	25	0	1129	2347	3057	130	51	51	53	11	20	100	100	0	0.090	0.100	0.103	0.093	2.868	0.093	0.514	120	425	100	1175	2526	-3.474	97	1078	230	2296	38644	281624	1.531	208.545	0	0	0
5	12	8	""	"STM2617"	3930	21360	120	244	260	86	33	91	91	96	30	31	97	93	0	5012	5409	2223	41	53	53	55	10	18	100	100	0	0.031	0.032	0.031	0.030	1.573	0.030	0.788	120	441	100	5112	5525	-5.018	153	4959	169	5356	31232	649127	5.467	535.400	0	0	0
5	13	8	"yrbD"	"STM3311"	4120	21350	120	827	914	521	57	88	88	90	28	31	95	95	0	2348	2584	1487	57	50	50	52	11	21	99	99	0	0.322	0.326	0.328	0.287	2.078	0.302	0.774	120	415	100	3037	3360	-1.637	739	2298	826	2534	109714	310110	29.429	230.182	0	0	0
5	14	8	"yhbN"	"STM3318"	4260	21360	100	160	357	453	126	73	73	78	29	37	66	56	0	121	368	517	140	44	44	47	23	48	67	56	0	1.130	0.877	1.259	1.155	2.991	0.911	0.554	80	387	100	164	608	0.176	87	77	284	324	28543	29441	9.621	13.957	0	0	0
5	15	8	""	"STM3333"	4460	21370	100	372	492	390	79	64	64	69	27	39	98	96	0	2203	3872	4238	109	41	41	47	70	148	98	96	0	0.142	0.112	0.130	0.135	2.441	0.085	0.622	80	410	100	2470	4259	-2.811	308	2162	428	3831	39359	309731	15.667	54.643	0	0	0
5	16	8	"sspA"	"STM3342"	4630	21360	110	425	1141	1647	144	62	62	74	87	117	77	66	0	157	498	750	150	40	40	49	75	153	60	41	0	3.103	2.356	2.537	2.608	2.660	2.533	0.683	80	436	100	480	1537	1.633	363	117	1079	458	91261	39837	12.264	5.987	0	0	0
5	17	8	"yhcM"	"STM3346"	4790	21350	110	205	411	399	97	63	63	82	104	126	58	45	0	330	784	961	122	40	40	46	32	69	86	72	0	0.490	0.468	0.549	0.649	2.752	0.409	0.594	80	494	100	432	1092	-1.030	142	290	348	744	32857	62732	3.163	23.063	0	0	0
5	18	8	""	"STM3356"	4990	21350	120	90	141	153	108	61	61	73	69	94	25	13	0	86	357	944	264	40	40	45	20	44	87	60	0	0.630	0.252	0.604	0.526	3.172	0.134	0.580	120	594	100	75	397	-0.666	29	46	80	317	16915	42807	0.986	15.600	0	0	0
5	19	8	""	"STM0761"	5170	21360	110	100	125	84	67	60	60	63	27	42	66	38	0	113	162	143	88	40	40	41	9	21	95	93	0	0.548	0.533	0.510	0.534	2.527	0.471	0.515	80	420	100	113	187	-0.868	40	73	65	122	10015	12987	2.296	13.444	0	0	0
5	20	8	""	"STM0765"	5340	21350	100	112	590	1573	266	61	61	259	1434	553	10	6	0	417	803	1214	151	40	40	136	730	536	17	8	0	0.135	0.693	0.122	0.160	3.730	1.089	0.626	80	341	100	428	1292	-2.886	51	377	529	763	47194	64276	0.231	0.914	-50	0	0
5	21	8	"galM"	"STM0773"	5510	21350	120	667	948	853	89	64	64	223	1256	563	25	5	0	620	897	871	97	40	40	117	640	547	47	25	0	1.040	1.032	1.104	1.114	1.735	1.195	0.563	120	446	100	1183	1741	0.056	603	580	884	857	113786	107634	0.577	1.219	0	0	0
5	22	8	"modA"	"STM0781"	5690	21350	120	180	463	927	200	63	63	69	43	62	98	74	0	100	287	640	222	39	39	40	10	25	100	100	0	1.918	1.613	1.711	1.792	1.762	1.514	0.760	120	447	100	178	648	0.940	117	61	400	248	55506	34493	9.163	24.700	0	0	0
5	23	8	"hutI"	"STM0787"	5870	21340	130	336	577	831	144	64	64	84	98	116	92	66	0	167	394	689	174	39	39	42	16	38	100	100	0	2.125	1.445	1.683	1.740	1.885	1.281	0.804	120	468	100	400	868	1.087	272	128	513	355	69181	47220	5.031	22.000	0	0	0
5	24	8	"hutU"	"STM0790"	6050	21350	120	407	504	385	76	62	62	76	85	111	95	91	0	148	183	134	73	38	38	40	11	27	99	99	0	3.136	3.048	3.073	2.966	1.568	3.263	0.809	120	513	100	455	587	1.649	345	110	442	145	60508	21913	5.035	13.000	0	0	0
5	1	9	""	"STM0902"	1960	21560	120	145	153	47	30	87	87	89	26	29	84	55	0	9025	8931	3360	37	54	54	61	62	101	99	99	0	0.006	0.007	0.006	0.006	3.248	0.008	0.585	120	554	100	9029	8943	-7.273	58	8971	66	8877	18330	1071689	2.462	143.065	0	0	0
5	2	9	""	"STM0906"	2140	21550	110	130	150	86	57	87	87	88	22	25	63	45	0	826	1440	1840	127	53	53	61	68	111	96	92	0	0.056	0.045	0.054	0.057	2.450	0.042	0.665	80	394	100	816	1450	-4.168	43	773	63	1387	12000	115202	2.818	20.279	0	0	0
5	3	9	""	"STM0912"	2310	21550	110	200	209	65	31	89	89	93	46	49	88	58	0	10277	11114	3387	30	55	55	96	281	292	100	100	0	0.011	0.011	0.011	0.010	1.600	0.011	0.730	80	452	100	10333	11179	-6.525	111	10222	120	11059	16688	889102	2.522	39.210	0	0	0
5	4	9	""	"STM0917"	2490	21550	110	92	122	156	127	88	88	93	32	34	21	10	0	873	1570	1926	122	55	55	97	277	285	86	56	0	0.005	0.022	0.018	0.019	4.023	0.013	0.047	80	428	100	822	1549	-7.676	4	818	34	1515	9754	125621	0.906	5.318	0	0	0
5	5	9	""	"STM0921"	2680	21540	130	110	119	63	52	87	87	92	35	38	35	11	0	3194	3588	2638	73	54	54	96	262	272	93	91	0	0.007	0.009	0.009	0.010	5.235	0.004	0.023	120	422	100	3163	3566	-7.093	23	3140	32	3534	14235	430524	0.771	13.328	0	0	0
5	6	9	""	"STM0925"	2840	21540	100	113	126	58	46	80	80	84	24	28	61	32	0	442	708	576	81	53	53	68	106	155	85	68	0	0.085	0.070	0.097	0.085	2.724	0.058	0.368	80	388	100	422	701	-3.559	33	389	46	655	10051	56659	1.750	6.038	0	0	0
5	7	9	""	"STM4205"	3040	21540	90	170	335	434	129	79	79	82	22	26	84	73	0	1795	4087	6029	147	52	52	57	39	68	98	96	0	0.052	0.063	0.064	0.061	3.105	0.065	0.870	52	385	100	1834	4291	-4.260	91	1743	256	4035	17429	212546	11.500	103.333	0	0	0
5	8	9	""	"STM4209"	3210	21540	110	139	172	115	66	83	83	86	23	26	66	52	0	909	1283	1128	87	53	53	56	37	66	100	100	0	0.065	0.072	0.082	0.066	2.229	0.073	0.626	80	426	100	912	1319	-3.934	56	856	89	1230	13724	102628	3.739	33.162	0	0	0
5	9	9	""	"STM4213"	3390	21540	120	435	440	143	32	87	87	89	22	24	95	95	0	10598	10295	3046	29	52	52	54	9	16	100	100	0	0.033	0.034	0.033	0.032	1.753	0.034	0.892	120	433	100	10894	10596	-4.921	348	10546	353	10243	52829	1235440	15.955	1137.889	0	0	0
5	10	9	""	"STM4218"	3570	21540	120	103	120	54	45	86	86	90	23	25	42	26	0	1017	1581	2059	130	52	52	53	9	16	100	99	0	0.018	0.022	0.028	0.028	3.199	0.020	0.485	120	401	100	982	1563	-5.827	17	965	34	1529	14409	189712	1.304	169.778	0	0	0
5	11	9	"yjbF"	"STM4223"	3750	21540	120	235	296	174	58	88	88	91	23	25	95	90	0	2865	4040	3369	83	53	53	55	11	20	100	100	0	0.052	0.052	0.054	0.050	1.943	0.047	0.812	120	425	100	2959	4195	-4.258	147	2812	208	3987	35558	484807	8.913	362.273	0	0	0
5	12	9	"yjbN"	"STM4243"	3930	21540	120	939	1097	621	56	91	91	94	27	28	98	98	0	2371	2870	1805	62	56	56	60	20	33	100	100	0	0.366	0.357	0.365	0.350	1.648	0.333	0.863	120	421	100	3163	3820	-1.449	848	2315	1006	2814	131699	344361	37.148	140.500	0	0	0
5	13	9	""	"STM1009"	4100	21540	120	3697	3613	640	17	90	90	93	27	29	100	100	0	27200	26287	5197	19	56	56	59	15	25	100	100	0	0.133	0.134	0.134	0.137	1.358	0.131	0.959	120	434	100	30751	29754	-2.912	3607	27144	3523	26231	433524	3154406	130.370	1748.533	0	0	0
5	14	9	""	"STM1866"	4270	21530	100	691	757	613	80	75	75	80	29	36	96	92	0	1836	1842	1326	71	45	45	50	26	52	100	97	0	0.344	0.380	0.341	0.374	1.739	0.387	0.820	80	399	100	2407	2479	-1.540	616	1791	682	1797	60596	147382	23.345	68.923	0	0	0
5	15	9	"hisP"	"STM2351"	4450	21530	110	373	426	234	54	66	66	74	42	56	100	91	0	581	612	384	62	41	41	46	34	73	100	96	0	0.569	0.630	0.605	0.694	1.944	0.569	0.684	80	414	100	847	931	-0.815	307	540	360	571	34050	48927	8.381	16.647	0	0	0
5	16	9	"flgL"	"STM1184"	4630	21540	120	562	810	699	86	61	61	69	40	57	99	98	0	169	250	211	84	40	40	44	32	72	100	95	0	3.884	3.567	3.710	3.562	1.487	3.604	0.851	120	444	100	630	959	1.957	501	129	749	210	97242	30006	18.525	6.438	0	0	0
5	17	9	"nrdA"	"STM2277"	4810	21540	120	493	567	229	40	60	60	70	65	92	100	100	0	444	521	295	56	39	39	41	13	31	100	100	0	1.069	1.052	1.180	1.145	1.440	0.960	0.871	120	442	100	838	989	0.096	433	405	507	482	68055	62575	7.646	36.923	0	0	0
5	18	9	"envF"	"STM1240"	4990	21530	120	120	197	229	116	59	59	61	28	45	75	54	0	154	208	176	84	39	39	39	6	15	100	99	0	0.530	0.817	0.515	0.499	2.981	1.183	0.684	120	417	100	176	307	-0.915	61	115	138	169	23588	24946	4.857	28.167	0	0	0
5	19	9	"nrfA"	"STM4277"	5160	21540	120	437	453	191	42	60	60	65	30	46	99	97	0	1601	1603	928	57	40	40	43	12	27	99	99	0	0.242	0.251	0.260	0.293	2.156	0.205	0.714	120	538	100	1938	1956	-2.050	377	1561	393	1563	54404	192405	12.933	130.000	0	0	0
5	20	9	"araH"	"STM1931"	5320	21540	60	564	501	335	66	59	59	63	22	34	84	81	0	1603	1540	1048	68	42	42	42	5	11	100	100	0	0.324	0.295	0.275	0.248	2.236	0.266	0.728	32	170	100	2066	1940	-1.628	505	1561	442	1498	16017	49267	19.909	299.600	0	0	0
5	21	9	"yecM"	"STM1908"	5520	21530	120	99	213	316	148	58	58	62	21	33	68	48	0	67	320	797	249	40	40	40	7	17	98	73	0	1.519	0.554	1.083	1.080	2.628	0.374	0.760	120	541	100	68	435	0.603	41	27	155	280	25602	38459	7.190	40.000	0	0	0
5	22	9	"yecO"	"STM1905"	5700	21530	120	116	195	269	137	61	61	68	28	41	77	48	0	96	186	315	169	39	39	40	9	22	97	85	0	0.965	0.912	0.983	1.043	2.420	0.842	0.738	120	434	100	112	281	-0.052	55	57	134	147	23413	22339	4.536	16.222	0	0	0
5	23	9	""	"STM1669"	5870	21530	120	391	470	248	52	64	64	70	31	44	100	100	0	2395	2709	1204	44	40	40	40	6	15	100	100	0	0.139	0.152	0.127	0.144	1.938	0.113	0.372	120	408	100	2682	3075	-2.848	327	2355	406	2669	56427	325034	12.903	444.833	0	0	0
5	24	9	"yicM"	"STM3776"	6040	21530	120	535	547	215	39	67	67	74	39	52	99	98	0	2092	2361	1272	53	40	40	41	6	14	100	100	0	0.228	0.207	0.190	0.229	2.132	0.154	0.523	120	492	100	2520	2801	-2.132	468	2052	480	2321	65602	283304	12.128	386.667	0	0	0
5	1	10	"yafK"	"STM0312"	1970	21720	120	871	934	421	45	86	86	90	33	36	97	96	0	3520	3881	1748	45	53	53	56	17	30	100	100	0	0.226	0.222	0.221	0.208	1.601	0.217	0.916	120	531	100	4252	4676	-2.143	785	3467	848	3828	112044	465718	25.576	225.000	0	0	0
5	2	10	"proB"	"STM0321"	2150	21730	120	3493	3358	851	25	86	86	87	21	24	100	100	0	9841	9322	2856	30	53	53	59	63	106	98	98	0	0.348	0.353	0.352	0.387	1.800	0.342	0.964	120	446	100	13195	12541	-1.523	3407	9788	3272	9269	402935	1118626	155.762	147.032	0	0	0
5	3	10	""	"STM0327"	2310	21720	110	2296	2757	1990	72	88	88	109	177	162	100	98	0	1362	1523	950	62	54	54	72	146	202	100	96	0	1.688	1.817	1.812	1.775	1.400	1.971	0.787	80	428	100	3516	4138	0.755	2208	1308	2669	1469	220549	121867	14.960	9.938	0	0	0
5	4	10	""	"STM0332"	2500	21720	110	396	419	109	26	87	87	108	171	158	97	33	0	7293	7674	2158	28	54	54	71	110	154	100	100	0	0.043	0.044	0.042	0.043	1.244	0.044	0.908	80	459	100	7548	7952	-4.550	309	7239	332	7620	33523	613901	1.819	69.118	0	0	0
5	5	10	""	"STM1047"	2680	21720	120	851	862	385	44	86	86	88	24	27	98	97	0	4694	5269	2574	48	52	52	60	85	141	100	100	0	0.165	0.149	0.151	0.142	1.648	0.143	0.916	120	459	100	5407	5993	-2.601	765	4642	776	5217	103482	632230	32.250	61.282	0	0	0
5	6	10	"pepN"	"STM1057"	2850	21730	110	5657	6310	3797	60	82	82	84	23	27	100	100	0	4224	5208	3336	64	53	53	57	23	40	100	100	0	1.337	1.208	1.183	1.237	1.607	1.180	0.876	80	467	100	9746	11383	0.419	5575	4171	6228	5155	504776	416603	270.696	223.957	0	0	0
5	7	10	"yeaO"	"STM1277"	3040	21730	90	332	439	348	79	82	82	84	22	26	98	92	0	807	1075	1012	94	52	52	55	16	29	100	100	0	0.331	0.349	0.377	0.333	1.842	0.295	0.713	52	344	100	1005	1380	-1.595	250	755	357	1023	22833	55913	16.136	63.750	0	0	0
5	8	10	"mipA"	"STM1286"	3210	21720	120	9430	10559	6429	60	88	88	92	27	29	100	100	0	1748	1932	1113	57	53	53	58	36	62	100	99	0	5.512	5.573	5.795	5.393	1.623	5.864	0.920	120	459	100	11037	12350	2.462	9342	1695	10471	1879	1267111	231881	387.667	52.056	0	0	0
5	9	10	"gapA"	"STM1290"	3380	21720	120	27093	28098	10423	37	90	90	96	26	27	100	100	0	1448	1522	567	37	53	53	55	11	20	100	100	0	19.357	19.066	19.268	19.270	1.336	19.462	0.952	120	409	100	28398	29477	4.275	27003	1395	28008	1469	3371740	182599	1077.000	133.364	0	0	0
5	10	10	"topB"	"STM1298"	3560	21710	130	1491	1706	945	55	88	88	93	24	25	97	97	0	6228	7071	3264	46	54	54	57	51	89	100	100	0	0.227	0.231	0.219	0.205	1.576	0.232	0.881	120	445	100	7577	8635	-2.138	1403	6174	1618	7017	204692	848527	67.208	137.529	0	0	0
5	11	10	"astB"	"STM1306"	3740	21720	120	2493	2483	647	26	89	89	92	25	27	99	99	0	8840	8600	2685	31	56	56	66	55	83	99	99	0	0.274	0.280	0.279	0.298	1.404	0.270	0.957	120	516	100	11188	10938	-1.869	2404	8784	2394	8544	297963	1032025	95.640	155.164	0	0	0
5	12	10	"celF"	"STM1316"	3920	21710	110	1871	1955	333	17	95	95	110	109	99	100	100	0	11719	12120	1734	14	60	60	108	404	374	100	100	0	0.152	0.154	0.152	0.154	1.109	0.152	0.962	80	388	100	13435	13920	-2.715	1776	11659	1860	12060	156405	969628	16.927	29.733	0	0	0
5	13	10	"rfbX"	"STM2088"	4100	21720	120	1274	1324	423	31	90	90	104	101	97	99	99	0	3271	3487	1071	30	58	58	98	373	380	100	99	0	0.369	0.360	0.360	0.353	1.342	0.353	0.935	120	456	100	4397	4663	-1.440	1184	3213	1234	3429	158877	418426	12.079	9.086	0	0	0
5	14	10	"rfbB"	"STM2097"	4270	21720	110	1972	3073	2512	81	76	76	88	56	63	100	100	0	2611	4168	3631	87	47	47	57	47	82	100	100	0	0.739	0.727	0.759	0.793	1.341	0.708	0.969	80	420	100	4460	7118	-0.435	1896	2564	2997	4121	245823	333457	53.304	87.468	0	0	0
5	15	10	"wcaD"	"STM2112"	4450	21710	120	159	184	90	48	64	64	78	60	76	75	38	0	222	289	195	67	41	41	51	54	105	98	93	0	0.525	0.484	0.459	0.459	1.930	0.456	0.546	120	520	100	276	368	-0.930	95	181	120	248	22085	34688	1.767	4.407	0	0	0
5	16	10	"wza"	"STM2118"	4630	21710	120	128	152	70	46	61	61	66	29	43	86	63	0	236	368	359	97	40	40	50	74	148	94	63	0	0.342	0.277	0.316	0.323	2.142	0.170	0.484	120	471	100	263	419	-1.549	67	196	91	328	18275	44120	2.966	4.297	0	0	0
5	17	10	"yegD"	"STM2125"	4810	21710	120	147	181	126	69	60	60	61	16	26	97	95	0	260	342	286	83	39	39	39	4	10	99	99	0	0.394	0.399	0.376	0.406	2.059	0.391	0.772	120	409	100	308	424	-1.345	87	221	121	303	21716	41011	7.500	75.750	0	0	0
5	18	10	""	"STM2135"	4990	21710	120	262	300	160	53	61	61	67	33	49	98	94	0	293	744	949	127	40	40	45	24	53	100	99	0	0.794	0.339	0.574	0.558	2.543	0.176	0.565	120	523	100	454	943	-0.332	201	253	239	704	36054	89220	7.061	29.125	0	0	0
5	19	10	""	"STM4057"	5170	21740	60	280	402	465	115	81	81	90	50	55	68	62	0	665	1006	1082	107	51	51	59	34	57	75	75	0	0.324	0.336	0.341	0.373	2.658	0.359	0.767	32	165	100	813	1276	-1.625	199	614	321	955	12860	32203	6.240	27.853	0	0	0
5	20	10	""	"STM4066"	5340	21720	100	745	751	417	55	68	68	75	32	42	98	92	0	4247	4254	3259	76	43	43	59	55	93	100	98	0	0.161	0.162	0.152	0.207	2.135	0.135	0.867	80	484	100	4881	4894	-2.635	677	4204	683	4211	60089	340300	21.125	76.273	0	0	0
5	21	10	"ydeZ"	"STM4076"	5510	21720	110	432	627	704	112	64	64	83	105	126	81	60	0	939	1618	1859	114	41	41	66	98	148	92	86	0	0.410	0.357	0.364	0.352	2.684	0.344	0.769	80	499	100	1266	2140	-1.287	368	898	563	1577	50166	129462	5.181	15.837	0	0	0
5	22	10	"glpX"	"STM4085"	5700	21710	110	1588	1736	1304	75	63	63	83	116	139	98	95	0	1110	1259	928	73	40	40	53	77	145	95	87	0	1.425	1.372	1.418	1.460	1.487	1.406	0.924	80	481	100	2595	2892	0.511	1525	1070	1673	1219	138869	100683	14.250	15.662	0	0	0
5	23	10	"menA"	"STM4090"	5870	21700	100	397	539	666	123	62	62	70	34	48	93	90	0	2364	2956	3231	109	40	40	41	7	17	100	100	0	0.144	0.164	0.170	0.173	1.652	0.186	0.673	80	338	100	2659	3393	-2.794	335	2324	477	2916	43152	236456	13.794	416.429	0	0	0
5	24	10	"metB"	"STM4100"	6040	21700	120	669	976	745	76	67	67	73	37	50	99	95	0	2597	4342	3941	90	41	41	42	7	16	100	100	0	0.236	0.211	0.249	0.258	1.812	0.191	0.926	120	502	100	3158	5210	-2.086	602	2556	909	4301	117143	521016	24.405	614.286	0	0	0
5	1	11	""	"STM2986"	1970	21910	110	226	250	103	41	86	86	89	26	29	98	88	0	4207	4678	2376	50	55	55	58	22	37	100	100	0	0.034	0.035	0.034	0.033	1.592	0.033	0.753	80	506	100	4292	4787	-4.890	140	4152	164	4623	20020	374245	6.192	210.000	0	0	0
5	2	11	"recD"	"STM2993"	2140	21900	110	1243	1310	342	26	86	86	92	42	45	100	100	0	6695	7096	1717	24	54	54	58	32	55	100	100	0	0.174	0.174	0.173	0.172	1.129	0.175	0.964	80	419	100	7798	8266	-2.521	1157	6641	1224	7042	104785	567705	29.000	219.938	0	0	0
5	3	11	"ygdQ"	"STM3006"	2310	21900	110	898	997	358	35	88	88	106	161	151	100	100	0	4867	5478	2101	38	54	54	81	209	258	100	100	0	0.168	0.168	0.171	0.168	1.241	0.163	0.936	80	458	100	5623	6333	-2.571	810	4813	909	5424	79755	438222	5.534	25.823	0	0	0
5	4	11	"araE"	"STM3016"	2490	21900	110	701	753	190	25	87	87	93	46	49	100	100	0	9274	9819	2805	28	55	55	106	375	353	100	100	0	0.067	0.068	0.068	0.068	1.197	0.067	0.939	80	486	100	9833	10430	-3.908	614	9219	666	9764	60211	785497	14.348	25.901	0	0	0
5	5	11	"yohM"	"STM3024"	2680	21900	120	372	422	231	54	90	90	93	27	29	97	95	0	8018	7933	3120	39	54	54	84	322	383	98	98	0	0.035	0.042	0.036	0.038	1.837	0.041	0.683	120	453	100	8246	8211	-4.820	282	7964	332	7879	50600	951991	12.185	24.376	0	0	0
5	6	11	"stdA"	"STM3029"	2840	21900	110	216	223	70	31	87	87	89	23	25	98	92	0	4790	5255	2212	42	56	56	86	260	302	100	100	0	0.027	0.026	0.025	0.025	1.502	0.024	0.789	80	392	100	4863	5335	-5.198	129	4734	136	5199	17872	420368	5.826	19.881	0	0	0
5	7	11	""	"STM2691"	3030	21900	120	204	239	273	114	87	87	90	25	27	93	77	0	2479	2980	1853	62	54	54	79	234	296	97	94	0	0.048	0.052	0.043	0.043	1.961	0.069	0.493	120	484	100	2542	3078	-4.373	117	2425	152	2926	28705	357624	5.960	12.397	0	0	0
5	8	11	""	"STM2698"	3210	21900	130	110	117	36	30	92	92	95	28	29	36	16	0	328	496	476	95	52	52	54	12	22	100	98	0	0.065	0.056	0.078	0.081	3.160	0.049	0.270	120	453	100	294	469	-3.939	18	276	25	444	14086	59550	0.786	36.833	0	0	0
5	9	11	""	"STM2705"	3390	21900	120	163	186	84	45	92	92	105	70	66	50	25	0	1865	2163	1384	63	52	52	54	14	25	100	100	0	0.039	0.045	0.043	0.040	2.066	0.042	0.432	120	384	100	1884	2205	-4.674	71	1813	94	2111	22301	259609	1.157	150.643	0	0	0
5	10	11	"yjfY"	"STM4389"	3560	21900	120	140	209	177	84	89	89	100	66	66	41	23	0	433	891	1168	131	53	53	61	55	90	100	91	0	0.134	0.143	0.148	0.136	2.391	0.132	0.761	120	435	100	431	958	-2.897	51	380	120	838	25064	106971	1.652	15.091	0	0	0
5	11	11	"thrL"	"STM0001"	3740	21920	70	90	132	86	65	86	86	90	22	24	40	31	0	161	386	475	123	57	57	76	47	61	56	53	0	0.038	0.140	0.192	0.227	4.843	0.160	0.715	32	204	100	108	375	-4.700	4	104	46	329	4219	12338	1.909	6.596	0	0	0
5	12	11	""	"STM0270"	3920	21890	120	226	244	97	39	91	91	102	93	91	70	32	0	3526	3804	1837	48	58	58	93	342	367	97	96	0	0.039	0.041	0.040	0.038	1.886	0.040	0.756	120	512	100	3603	3899	-4.683	135	3468	153	3746	29311	456529	1.527	10.851	0	0	0
5	13	11	""	"STM0538"	4100	21890	110	442	463	147	31	91	91	99	40	40	100	97	0	4140	4054	791	19	54	54	62	50	80	100	100	0	0.086	0.093	0.092	0.087	1.435	0.099	0.798	80	387	100	4437	4372	-3.541	351	4086	372	4000	37032	324358	9.100	79.840	0	0	0
5	14	11	""	"STM0554"	4280	21900	120	175	190	62	32	85	85	107	237	221	5	0	0	1749	1857	1021	54	50	50	60	60	100	99	99	0	0.053	0.058	0.055	0.057	1.778	0.051	0.545	120	500	100	1789	1912	-4.239	90	1699	105	1807	22760	222826	0.350	29.950	0	0	0
5	15	11	""	"STM0567"	4460	21910	100	1417	1425	492	34	78	78	83	35	42	100	100	0	2393	2397	881	36	47	47	85	287	337	98	93	0	0.571	0.573	0.568	0.587	1.428	0.556	0.927	80	407	100	3685	3697	-0.809	1339	2346	1347	2350	113962	191737	38.343	8.056	0	0	0
5	16	11	""	"STM0575"	4640	21910	90	238	247	67	27	71	71	77	34	44	100	98	0	5202	5219	1724	33	44	44	99	327	330	100	100	0	0.032	0.034	0.032	0.034	1.452	0.029	0.647	52	318	100	5325	5351	-4.949	167	5158	176	5175	12853	271390	5.000	15.657	0	0	0
5	17	11	""	"STM0580"	4810	21890	120	158	283	332	117	72	72	79	38	48	71	54	0	221	655	1020	155	45	45	60	63	105	80	60	0	0.489	0.346	0.344	0.387	2.149	0.302	0.804	120	530	100	262	821	-1.033	86	176	211	610	33967	78651	5.368	9.444	0	0	0
5	18	11	"ybdZ"	"STM0587"	5000	21910	90	141	183	112	61	73	73	82	42	51	75	42	0	459	693	570	82	47	47	60	50	83	100	100	0	0.165	0.170	0.163	0.154	2.109	0.151	0.694	52	329	100	480	756	-2.599	68	412	110	646	9537	36051	2.405	12.660	0	0	0
5	19	11	""	"STM2244"	5150	21880	110	225	253	106	41	73	73	79	34	43	97	92	0	1839	1871	560	29	46	46	64	93	145	100	100	0	0.085	0.099	0.090	0.088	1.581	0.097	0.768	80	473	100	1945	2005	-3.560	152	1793	180	1825	20205	149716	5.118	19.430	0	0	0
5	20	11	"yegT"	"STM2142"	5340	21910	70	234	271	111	40	65	65	71	27	38	100	100	0	1283	1724	811	47	44	44	111	194	174	100	100	0	0.136	0.123	0.119	0.119	1.302	0.120	0.902	32	224	100	1408	1886	-2.874	169	1239	206	1680	8682	55156	7.407	8.314	0	0	0
5	21	11	"yehU"	"STM2159"	5490	21900	70	454	589	312	52	72	72	153	260	169	87	40	0	5243	5430	2969	54	46	46	742	2085	280	84	65	0	0.074	0.096	0.099	0.094	1.396	0.099	0.795	32	232	100	5579	5901	-3.766	382	5197	517	5384	18857	173755	1.677	2.248	0	0	0
5	22	11	"yohC"	"STM2169"	5710	21900	90	783	784	328	41	66	66	89	103	115	94	92	0	4073	3779	1510	39	41	41	112	380	339	94	92	0	0.178	0.192	0.191	0.193	1.238	0.190	0.901	52	367	100	4749	4456	-2.491	717	4032	718	3738	40755	196520	6.748	9.650	0	0	0
5	23	11	"yohI"	"STM2174"	5870	21880	120	133	157	139	88	60	60	67	55	82	65	27	0	230	372	318	85	39	39	41	15	36	99	99	0	0.382	0.291	0.303	0.274	2.858	0.193	0.230	120	473	100	264	430	-1.388	73	191	97	333	18794	44639	1.636	22.067	0	0	0
5	24	11	"yfhD"	"STM2567"	6040	21880	120	133	213	328	153	65	65	73	51	69	62	33	0	253	496	526	106	40	40	52	124	238	90	42	0	0.319	0.325	0.243	0.246	2.174	0.373	0.314	120	544	100	281	604	-1.647	68	213	148	456	25586	59574	2.745	3.581	0	0	0
5	1	12	"hupA"	"STM4170"	1950	22090	110	6656	9133	7563	82	88	88	158	718	454	100	100	0	877	1062	574	54	54	54	61	49	80	100	100	0	7.981	8.973	7.311	7.957	1.501	12.189	0.778	80	523	100	7391	10053	2.996	6568	823	9045	1008	730652	84920	12.500	20.429	0	0	0
5	2	12	"hupA"	"STM4170"	2140	22080	110	3364	7205	10981	152	90	90	171	746	436	100	75	0	295	561	681	121	54	54	64	54	84	100	82	0	13.585	14.034	12.882	12.644	1.725	16.829	0.852	80	485	100	3515	7622	3.764	3274	241	7115	507	576363	44877	9.429	9.204	0	0	0
5	3	12	"hilA"	"STM2876"	2320	22090	120	709	1002	1498	149	88	88	99	60	60	100	99	0	5104	5868	3895	66	54	54	71	177	249	100	100	0	0.123	0.157	0.127	0.131	1.518	0.227	0.589	120	531	100	5671	6728	-3.024	621	5050	914	5814	120211	704169	15.050	32.751	0	0	0
5	4	12	"hilA"	"STM2876"	2510	22090	110	597	592	129	21	87	87	90	26	28	100	100	0	4905	4813	1284	26	53	53	77	315	409	100	100	0	0.105	0.106	0.106	0.106	1.190	0.104	0.925	80	405	100	5362	5265	-3.250	510	4852	505	4760	47342	385001	19.308	15.035	0	0	0
5	5	12	"hilC"	"STM2867"	2670	22080	120	1219	1215	394	32	91	91	93	24	25	99	99	0	3612	3691	1121	30	56	56	60	21	35	100	100	0	0.317	0.309	0.310	0.294	1.399	0.308	0.951	120	435	100	4684	4759	-1.656	1128	3556	1124	3635	145757	442966	46.750	172.905	0	0	0
5	6	12	"hilC"	"STM2867"	2850	22080	120	1268	1452	700	48	91	91	92	22	23	100	100	0	3998	4457	2047	45	56	56	80	241	301	100	100	0	0.299	0.309	0.309	0.304	1.359	0.305	0.875	120	436	100	5119	5762	-1.744	1177	3942	1361	4401	174198	534856	61.818	18.162	0	0	0
5	7	12	"hns"	"STM1751"	3020	22080	120	13606	14163	6346	44	90	90	94	30	31	100	100	0	1106	1174	489	41	53	53	57	18	31	99	98	0	12.836	12.554	12.522	12.556	1.751	13.225	0.916	120	428	100	14569	15194	3.682	13516	1053	14073	1121	1699551	140849	468.967	62.056	0	0	0
5	8	12	"hns"	"STM1751"	3200	22080	120	4656	5047	3715	73	92	92	98	41	41	100	100	0	486	550	382	69	51	51	53	13	24	99	96	0	10.492	9.930	9.902	9.873	1.991	11.678	0.705	120	467	100	4999	5454	3.391	4564	435	4955	499	605662	66034	120.707	38.231	0	0	0
5	9	12	"hns"	"STM1751"	3400	22070	130	12992	15623	9758	62	93	93	105	70	66	100	100	1	1050	1619	2115	130	52	52	54	15	27	100	100	0	12.925	9.911	12.748	11.855	1.426	7.900	0.689	120	439	100	13897	17097	3.692	12899	998	15530	1567	1874806	194276	221.686	104.333	0	0	0
5	10	12	"hilD"	"STM2875"	3560	22070	130	1367	1512	502	33	90	90	100	67	67	99	99	0	2800	3028	909	30	52	52	54	14	25	100	100	0	0.465	0.478	0.477	0.463	1.387	0.488	0.861	120	415	100	4025	4398	-1.106	1277	2748	1422	2976	181442	363370	21.075	212.429	0	0	0
5	11	12	"hilD"	"STM2875"	3740	22070	140	268	767	1288	167	86	86	91	27	29	98	93	0	466	1668	3104	186	52	52	59	30	50	100	100	0	0.440	0.421	0.440	0.405	1.928	0.402	0.908	156	617	100	596	2297	-1.186	182	414	681	1616	119682	260167	25.037	53.633	0	0	0
5	12	12	"stpA"	"STM2799"	3930	22070	120	3457	4520	3551	78	88	88	94	33	35	100	99	0	1152	1540	1162	75	51	51	55	16	29	100	99	0	3.060	2.976	2.987	2.816	1.625	3.203	0.860	120	438	100	4470	5921	1.614	3369	1101	4432	1489	542405	184823	134.121	92.813	0	0	0
5	13	12	"csrA"	"STM2826"	4100	22070	120	4853	4867	2287	46	94	94	101	42	41	98	98	0	1058	1134	543	47	52	52	60	49	81	99	98	0	4.731	4.411	4.282	4.105	1.721	4.637	0.880	120	458	100	5765	5855	2.242	4759	1006	4773	1082	584025	136107	113.476	21.918	0	0	0
5	14	12	"dps"	"STM0831"	4270	22070	110	6038	10416	9682	92	94	94	181	680	375	100	100	0	534	796	647	81	50	50	57	39	68	100	100	0	12.281	13.836	12.554	12.774	1.470	15.233	0.895	80	424	100	6428	11068	3.618	5944	484	10322	746	833310	63709	15.051	18.949	0	0	0
5	15	12	"dps"	"STM0831"	4460	22070	110	15758	16217	3950	24	95	95	190	686	361	100	100	0	1306	1358	329	24	50	50	57	36	63	100	100	0	12.471	12.326	12.605	12.340	1.181	12.849	0.941	80	431	100	16919	17430	3.640	15663	1256	16122	1308	1297357	108637	23.363	36.139	0	0	0
5	16	12	"dps"	"STM0831"	4630	22070	120	28287	25962	8693	33	90	90	104	131	125	100	100	0	2192	2029	615	30	49	49	61	132	216	99	98	0	13.158	13.067	13.202	12.865	1.415	13.409	0.974	120	471	100	30340	27852	3.718	28197	2143	25872	1980	3115395	243464	197.389	14.909	0	0	0
5	17	12	"oxyR"	"STM4125"	4800	22070	110	866	1354	1267	93	89	89	95	37	38	100	97	0	465	688	628	91	50	50	57	31	54	100	100	0	1.872	1.983	1.868	1.859	1.631	2.166	0.765	80	413	100	1192	1903	0.905	777	415	1265	638	108300	55078	34.027	20.355	0	0	0
5	18	12	"oxyR"	"STM4125"	4980	22070	110	5141	5208	1383	26	90	90	107	125	116	100	100	0	3044	3139	787	25	51	51	62	46	74	100	100	0	1.688	1.657	1.666	1.644	1.188	1.739	0.942	80	436	100	8044	8206	0.755	5051	2993	5118	3088	416617	251122	40.808	66.891	0	0	0
5	19	12	"fur"	"STM0693"	5160	22070	120	5987	5929	1564	26	85	85	98	117	119	100	100	0	3289	3216	820	25	49	49	57	48	84	100	100	0	1.822	1.845	1.851	1.834	1.408	1.871	0.964	120	490	100	9142	9011	0.865	5902	3240	5844	3167	711505	385964	49.838	65.813	0	0	0
5	20	12	"fur"	"STM0693"	5340	22070	120	1568	1982	1559	78	76	76	79	25	31	100	100	0	812	1092	853	78	45	45	53	90	169	96	95	0	1.945	1.820	1.854	1.854	1.749	1.904	0.856	120	484	100	2259	2953	0.960	1492	767	1906	1047	237836	131025	76.120	11.544	0	0	0
5	21	12	"envR"	"STM3389"	5510	22060	110	110	133	81	60	65	65	91	129	141	12	1	0	1067	1657	1598	96	41	41	242	1264	522	42	20	0	0.044	0.042	0.044	0.049	2.629	0.029	0.344	80	439	100	1071	1684	-4.511	45	1026	68	1616	10656	132523	0.326	1.119	0	0	0
5	22	12	"envR"	"STM3389"	5650	22070	60	81	80	21	26	63	63	71	29	40	21	3	0	257	459	563	122	43	43	74	102	137	65	50	0	0.084	0.041	0.062	0.073	5.282	0.019	0.084	32	164	100	232	433	-3.572	18	214	17	416	2570	14672	0.310	3.775	0	0	0
5	23	12	"envR"	"STM3389"	5870	22070	110	109	141	119	84	60	60	63	19	30	80	56	0	213	394	391	99	39	39	44	38	86	100	91	0	0.282	0.228	0.210	0.205	2.764	0.105	0.204	80	482	100	223	436	-1.828	49	174	81	355	11310	31493	4.105	9.211	0	0	0
5	24	12	"arcB"	"STM3328"	6020	22050	90	242	439	424	96	65	65	75	58	77	73	57	0	472	790	862	109	41	41	61	158	259	61	55	0	0.411	0.499	0.504	0.547	2.316	0.443	0.719	52	339	100	608	1123	-1.284	177	431	374	749	22850	41065	6.276	4.614	0	0	0
5	1	13	"ctrl-10-10ng/ul"	"ctrl-10-10ng/ul"	1950	22260	100	81	84	20	23	88	88	106	188	177	0	0	0	50	50	7	14	51	51	53	23	43	1	0	0	7.000	4.000	3.000	2.878	2.925	23.638	0.013	80	478	100	-8	-5	2.807	-7	-1	-4	-1	6712	4026	-0.117	-0.130	-50	0	0
5	2	13	"ctrl-108-10ng/ul"	"ctrl-108-10ng/ul"	2150	22260	80	105	144	93	64	91	91	96	28	29	38	26	0	69	158	228	144	52	52	54	13	24	51	38	0	0.824	0.500	0.705	0.825	6.910	0.362	0.433	52	307	100	31	159	-0.280	14	17	53	106	7507	8201	1.714	8.000	0	0	0
5	3	13	"ctrl-Y1-10ng/ul"	"ctrl-Y1-10ng/ul"	2310	22260	100	81	113	165	146	91	91	99	39	39	8	5	0	50	67	75	111	52	52	60	53	88	5	3	0	5.000	1.467	2.333	2.373	3.726	2.610	0.160	80	389	100	-12	37	2.322	-10	-2	22	15	9067	5336	0.359	0.132	-50	0	0
5	4	13	"ctrl-Y3-10ng/ul"	"ctrl-Y3-10ng/ul"	2490	22250	100	83	84	18	21	85	85	87	20	22	15	1	0	52	52	8	15	51	51	52	9	17	16	2	0	-2.000	-1.000	2.286	2.243	2.819	15.181	0.039	80	392	100	-1	0	Error	-2	1	-1	1	6756	4186	-0.150	0.000	-50	0	0
5	5	13	"ctrl-Y5-10ng/ul"	"ctrl-Y5-10ng/ul"	2660	22250	100	83	90	26	28	89	89	103	266	258	0	0	0	56	58	16	27	53	53	121	1095	904	0	0	0	-2.000	0.200	1.857	1.885	3.103	0.240	0.967	80	399	100	-3	6	Error	-6	3	1	5	7179	4679	-0.049	-0.058	-50	0	0
5	6	13	"EMPTY"	"EMPTY"	2840	22250	100	100	124	72	58	90	90	105	263	250	2	0	0	56	76	55	72	53	53	119	1079	906	0	0	0	3.333	1.478	2.906	2.550	3.259	0.240	0.957	80	411	100	13	57	1.737	10	3	34	23	9891	6099	0.072	-0.040	-75	0	0
5	7	13	"ctrl-10-50ng/ul"	"ctrl-10-50ng/ul"	3020	22250	100	89	91	20	21	89	89	93	29	31	10	0	0	50	51	8	15	50	50	52	12	23	8	0	0	0.000	2.000	2.714	2.365	3.373	22.976	0.009	80	396	100	0	3	Error	0	0	2	1	7268	4070	-0.069	-0.083	-50	0	0
5	8	13	"ctrl-108-50ng/ul"	"ctrl-108-50ng/ul"	3200	22250	100	80	83	21	25	89	89	91	22	24	10	1	0	53	52	11	21	50	50	51	9	17	16	7	0	-3.000	-3.000	2.714	2.442	2.763	7.159	0.060	80	396	100	-6	-4	Error	-9	3	-6	2	6666	4188	-0.364	0.111	-50	0	0
5	9	13	"ctrl-Y1-50ng/ul"	"ctrl-Y1-50ng/ul"	3380	22250	100	86	90	21	23	90	90	94	39	41	6	0	0	50	52	12	23	51	51	52	11	21	22	5	0	4.000	0.000	1.837	1.969	2.848	9.637	0.046	80	436	100	-5	1	2.000	-4	-1	0	1	7202	4194	-0.103	0.000	-50	0	0
5	10	13	"ctrl-Y3-50ng/ul"	"ctrl-Y3-50ng/ul"	3550	22250	100	79	85	21	24	90	90	92	25	27	6	1	0	49	52	20	38	50	50	51	8	15	17	7	0	11.000	-2.500	2.174	1.963	4.326	6.301	0.025	80	431	100	-12	-3	3.459	-11	-1	-5	2	6765	4183	-0.280	0.125	-50	0	0
5	11	13	"ctrl-Y5-50ng/ul"	"ctrl-Y5-50ng/ul"	3740	22260	60	399	401	166	41	87	87	91	21	23	100	100	0	295	319	111	34	48	48	50	9	18	100	100	0	1.263	1.159	1.129	1.051	1.595	2.076	0.790	32	176	100	559	585	0.337	312	247	314	271	12831	10213	14.762	29.889	0	0	0
5	12	13	"EMPTY"	"EMPTY"	3910	22250	100	92	134	144	107	86	86	90	29	32	25	20	0	51	63	35	55	48	48	50	11	22	31	20	0	2.000	3.200	2.068	2.476	2.929	9.544	0.413	80	412	100	9	63	1.000	6	3	48	15	10696	5005	1.517	1.182	-75	0	0
5	13	13	"ctrl-10-100ng/ul"	"ctrl-10-100ng/ul"	4090	22250	100	89	91	21	23	88	88	92	25	27	13	2	0	48	68	122	179	48	48	50	12	24	10	5	0	100000.000	0.150	2.091	1.819	4.614	0.129	0.011	80	386	100	1	23	16.610	1	0	3	20	7243	5463	-0.040	1.500	-50	0	0
5	14	13	"ctrl-108-100ng/ul"	"ctrl-108-100ng/ul"	4260	22250	100	86	90	36	40	90	90	120	443	369	0	0	0	48	48	7	14	48	48	51	25	49	0	0	0	100000.000	0.000	2.600	2.255	3.151	21.704	0.019	80	404	100	-4	0	16.610	-4	0	0	0	7221	3831	-0.068	-0.120	-50	0	0
5	15	13	"ctrl-Y1-100ng/ul"	"ctrl-Y1-100ng/ul"	4440	22250	100	92	93	21	22	91	91	107	151	141	0	0	0	48	53	18	33	49	49	55	92	167	1	0	0	-1.000	0.500	2.000	1.920	4.237	0.933	0.944	80	415	100	0	6	Error	1	-1	2	4	7457	4229	-0.093	-0.022	-50	0	0
5	16	13	"ctrl-Y3-100ng/ul"	"ctrl-Y3-100ng/ul"	4620	22250	100	80	83	17	20	89	89	105	154	146	0	0	0	44	45	7	15	49	49	58	94	162	0	0	0	1.800	1.500	1.894	1.824	2.600	3.781	0.108	80	398	100	-14	-10	0.848	-9	-5	-6	-4	6657	3623	-0.143	-0.138	-50	0	0
5	17	13	"ctrl-Y5-100ng/ul"	"ctrl-Y5-100ng/ul"	4800	22240	100	85	88	27	30	88	88	91	27	29	10	3	0	46	48	9	18	49	49	51	11	21	6	1	0	1.000	0.000	2.667	2.406	2.845	14.246	0.017	80	426	100	-6	-1	0.000	-3	-3	0	-1	7048	3814	-0.111	-0.273	-50	0	0
5	18	13	"EMPTY"	"EMPTY"	4970	22240	100	84	86	22	25	87	87	94	70	74	0	0	0	48	48	8	16	48	48	51	27	52	0	0	0	100000.000	100000.000	2.452	2.354	3.136	46.275	0.004	80	418	100	-3	-1	16.610	-3	0	-1	0	6862	3868	-0.114	-0.111	-75	0	0
5	19	13	"ctrl-10-400ng/ul"	"ctrl-10-400ng/ul"	5150	22240	100	88	88	20	22	88	88	94	39	41	5	0	0	48	49	7	14	48	48	51	21	41	0	0	0	0.000	0.000	3.000	2.821	3.851	8.928	0.410	80	401	100	0	1	Error	0	0	0	1	7003	3880	-0.154	-0.095	-50	0	0
5	20	13	"ctrl-108-400ng/ul"	"ctrl-108-400ng/ul"	5330	22240	100	91	95	31	32	87	87	99	53	53	6	2	0	52	56	16	28	48	48	54	27	50	8	2	0	1.000	1.000	2.235	2.669	3.289	1.507	0.230	80	401	100	8	16	0.000	4	4	8	8	7636	4507	-0.075	0.074	-50	0	0
5	21	13	"ctrl-Y1-400ng/ul"	"ctrl-Y1-400ng/ul"	5510	22240	100	86	103	58	56	78	78	82	39	47	20	6	0	47	55	25	45	43	43	45	15	33	18	12	0	2.000	2.083	2.000	1.917	3.540	5.635	0.262	80	432	100	12	37	1.000	8	4	25	12	8235	4365	0.538	0.667	-50	0	0
5	22	13	"ctrl-Y3-400ng/ul"	"ctrl-Y3-400ng/ul"	5690	22240	100	74	80	26	32	70	70	73	22	30	27	7	0	44	45	7	15	42	42	46	28	60	0	0	0	2.000	3.333	2.800	2.643	3.020	8.866	0.084	80	437	100	6	13	1.000	4	2	10	3	6412	3573	0.318	-0.036	-50	0	0
5	23	13	"ctrl-Y5-400ng/ul"	"ctrl-Y5-400ng/ul"	5860	22240	100	66	69	19	27	70	70	73	24	32	10	1	0	43	42	6	14	41	41	43	7	16	12	2	0	-2.000	-1.000	2.875	2.961	2.707	20.919	0.020	80	408	100	-2	0	Error	-4	2	-1	1	5483	3352	-0.167	-0.143	-50	0	0
5	24	13	"EMPTY"	"EMPTY"	6040	22240	100	83	86	23	26	74	74	78	28	35	20	2	0	46	46	7	15	43	43	46	16	34	3	0	0	3.000	4.000	2.250	2.543	4.049	6.079	0.125	80	484	100	12	15	1.585	9	3	12	3	6906	3704	0.286	0.000	-75	0	0
5	1	14	""	"STM4191"	1950	22440	110	107	119	41	34	83	83	85	20	23	53	28	0	287	407	371	91	50	50	51	10	19	98	96	0	0.101	0.101	0.108	0.111	2.463	0.097	0.512	80	549	100	261	393	-3.304	24	237	36	357	9530	32571	1.700	35.600	0	0	0
5	2	14	""	"STM4520"	2130	22450	120	104	126	74	58	86	86	90	28	31	40	20	0	542	857	1095	127	51	51	53	10	18	96	95	0	0.037	0.050	0.053	0.053	3.452	0.049	0.484	120	616	100	509	846	-4.770	18	491	40	806	15084	102793	1.286	80.400	0	0	0
5	3	14	""	"STM4239"	2300	22440	110	389	481	399	82	97	97	112	59	52	98	97	0	173	225	189	84	56	56	63	35	55	98	90	0	2.496	2.272	2.309	2.375	1.603	2.422	0.740	80	498	100	409	553	1.319	292	117	384	169	38469	17972	6.254	4.629	0	0	0
5	4	14	""	"STM0083"	2500	22440	120	294	375	301	80	96	96	111	67	60	80	67	0	1018	1317	1343	101	53	53	58	30	51	98	97	0	0.205	0.221	0.214	0.221	2.091	0.211	0.870	120	627	100	1163	1543	-2.285	198	965	279	1264	45046	158048	3.940	41.967	0	0	0
5	5	14	""	"STM0348"	2670	22440	110	124	136	53	38	87	87	87	20	22	68	45	0	917	1231	1259	102	51	51	53	16	30	100	100	0	0.043	0.042	0.040	0.038	2.586	0.037	0.582	80	488	100	903	1229	-4.549	37	866	49	1180	10843	98505	2.450	73.625	0	0	0
5	6	14	""	"STM1007"	2840	22440	110	351	563	714	126	87	87	88	22	25	97	93	0	1494	2415	3565	147	51	51	54	15	27	100	100	0	0.183	0.201	0.180	0.191	1.794	0.186	0.859	80	502	100	1707	2840	-2.450	264	1443	476	2364	45007	193229	21.591	157.400	0	0	0
5	7	14	"purM"	"STM2499"	3020	22440	120	603	805	695	86	87	87	90	22	24	97	96	0	1922	2957	2764	93	51	51	53	13	24	100	100	0	0.276	0.247	0.243	0.247	1.713	0.230	0.833	120	590	100	2387	3624	-1.858	516	1871	718	2906	96542	354880	32.500	223.385	0	0	0
5	8	14	"adhE"	"STM1749"	3200	22440	120	11997	12471	6532	52	89	89	91	26	28	100	100	0	6543	6789	3628	53	51	51	53	14	26	100	100	0	1.834	1.838	1.883	1.815	1.650	1.900	0.865	120	638	100	18400	19120	0.875	11908	6492	12382	6738	1496478	814657	476.154	481.143	0	0	0
5	9	14	"envZ"	"STM3501"	3380	22450	50	1600	1715	932	54	93	93	101	43	42	100	100	0	2202	2465	1318	53	61	61	72	41	56	100	100	0	0.704	0.675	0.662	0.626	1.486	0.665	0.820	12	104	100	3648	4026	-0.507	1507	2141	1622	2404	20583	29574	37.535	58.366	0	0	0
5	10	14	"katG"	"STM4106"	3550	22430	100	723	1105	1129	102	85	85	87	23	26	97	96	0	1677	2317	2396	103	48	48	50	17	34	100	100	0	0.392	0.450	0.416	0.417	2.137	0.443	0.868	80	497	100	2267	3289	-1.352	638	1629	1020	2269	88432	185389	44.261	133.353	0	0	0
5	11	14	"traT"	"PSLT103"	3740	22430	110	632	3691	6597	178	84	84	87	27	31	100	100	0	241	1389	2374	170	47	47	49	8	16	100	100	0	2.825	2.688	2.730	2.619	1.706	2.801	0.964	80	532	100	742	4949	1.498	548	194	3607	1342	295240	111110	133.481	167.500	0	0	0
5	12	14	"yjiS"	"STM4521"	3920	22430	120	117	129	59	45	83	83	85	21	24	65	37	0	976	1206	1057	87	47	47	48	8	16	100	99	0	0.037	0.040	0.043	0.039	2.839	0.037	0.472	120	577	100	963	1205	-4.772	34	929	46	1159	15499	144762	2.095	144.750	0	0	0
5	13	14	"yejG"	"STM2220"	4100	22430	130	1468	1785	910	50	84	84	87	20	22	98	96	0	1900	2340	1177	50	48	48	49	8	16	100	100	0	0.747	0.742	0.740	0.664	1.733	0.740	0.914	120	613	100	3236	3993	-0.420	1384	1852	1701	2292	214201	280838	84.900	286.375	0	0	0
5	14	14	""	"STM2239"	4280	22430	120	238	242	74	30	88	88	90	28	31	96	94	0	4599	4673	1821	38	49	49	51	13	25	100	100	0	0.033	0.033	0.032	0.032	1.476	0.032	0.798	120	536	100	4700	4778	-4.923	150	4550	154	4624	29000	560815	5.429	355.538	0	0	0
5	15	14	"dld"	"STM2167"	4450	22430	120	10561	9530	3144	32	89	89	104	141	135	98	96	0	10832	9901	2815	28	51	51	57	82	143	100	99	0	0.971	0.958	0.959	0.866	1.641	0.975	0.968	120	539	100	21253	19291	-0.042	10472	10781	9441	9850	1143615	1188131	66.851	120.049	0	0	0
5	16	14	"citT"	"STM0618"	4630	22430	120	240	231	67	29	83	83	94	130	138	60	1	0	4935	4636	1655	35	49	49	55	79	143	100	100	0	0.032	0.032	0.032	0.031	1.501	0.031	0.838	120	564	100	5043	4735	-4.960	157	4886	148	4587	27717	556329	1.054	57.987	0	0	0
5	17	14	""	"STM2504"	4800	22440	110	89	120	101	84	82	82	89	59	66	20	8	0	159	411	564	137	48	48	50	11	22	100	100	0	0.063	0.105	0.101	0.110	2.960	0.110	0.384	80	512	100	118	401	-3.987	7	111	38	363	9636	32888	0.525	32.818	0	0	0
5	18	14	"spaO"	"STM2891"	4980	22430	100	259	516	472	91	84	84	90	62	68	66	53	0	873	2285	2444	106	47	47	49	12	24	98	98	0	0.212	0.193	0.198	0.219	2.384	0.187	0.874	80	462	100	1001	2670	-2.239	175	826	432	2238	41293	182781	6.871	186.333	0	0	0
[truncated: 876,674 more chars]
